# Supplementary material for: Genetic dissection of main and epistatic effects of QTL based on augmented triple test cross design
Source: PLoS One. 2017 Dec 14;12(12):e0189054. doi: 10.1371/journal.pone.0189054 (PMC5730204; doi:10.1371/journal.pone.0189054)
Supplement: S7 Supporting Information — (ZIP) [file pone.0189054.s007.zip › z2_2000_0.5_5.csv]

-0.12464	-0.62366	2.7089	2.0449	1.2989	1.8162	1.1248	3.999	2.0822	2.3043	2.7795	3.1804	6.1657	1.3108	2.7019	3.4575	2.1624	0.15933	-2.3427	-1.8301	0.9551	0.42409	-0.92793	1.1215	3.2138	1.3993	2.4685	-0.29197	1.4375	0.91875	1.122	2.0248	-0.94963	1.6413	2.114	1.5304	2.7588	1.0505	0.29258	2.9105	2.0855	1.5523	-3.8725	0.79744	0.98589	3.7893	3.2866	2.1363	1.8085	0.1876
-23.838	-22.867	-18.996	-20.665	-22.725	-20.392	-24.319	-23.256	-20.655	-21.422	-18.984	-26.76	-22.93	-22.262	-19.11	-22.355	-21.043	-23.493	-22.537	-24.162	-23.136	-21.446	-22.816	-25.157	-21.252	-20.528	-24.872	-22.387	-23.319	-22.399	-23.007	-22.943	-24.458	-22.19	-22.511	-21.227	-22.359	-20.811	-23.376	-21.242	-20.717	-23.728	-22.286	-21.668	-22.575	-22.88	-25.135	-20.848	-17.565	-18.094
-6.55	-10.079	-8.2671	-13.254	-9.3053	-8.6845	-8.0776	-7.8073	-6.2534	-9.7822	-8.6667	-7.4294	-10.63	-6.7492	-12.072	-11.141	-7.5128	-9.2534	-9.4214	-5.5447	-11.523	-5.6722	-8.8614	-9.7996	-8.2361	-6.7396	-9.0812	-10.752	-9.4287	-5.5278	-6.7884	-9.8563	-8.086	-7.4566	-11.404	-7.933	-9.7916	-8.4759	-6.291	-10.047	-10.91	-12.56	-7.7386	-9.8579	-10.699	-8.6403	-11.23	-8.9747	-8.2847	-9.8169
-0.35506	-1.1442	1.6382	-1.0784	1.9292	-2.0528	1.05	-2.4401	-1.9683	0.21655	-3.3839	0.4905	1.5661	-0.92672	1.6314	-4.5829	-1.6501	-3.3788	-0.98151	-0.82443	-0.42099	-1.5661	0.047423	-2.0179	-1.1544	-1.2952	-4.7171	-5.1883	-0.85121	-0.38192	-1.0251	-2.1472	-3.1854	-2.5002	-1.7138	-1.8479	-1.6798	-4.4317	0.15146	-0.39985	-0.64725	-3.4602	-2.9118	-0.24059	-0.032521	-1.3577	0.54902	0.030919	-3.3978	-0.70561
-9.8238	-7.5429	-11.178	-8.8437	-10.56	-11.15	-7.022	-7.5534	-10.158	-7.1278	-8.8031	-6.3208	-9.2274	-7.0378	-10.343	-7.8604	-7.4323	-8.9835	-9.5135	-7.9461	-9.3888	-9.3339	-11.45	-11.725	-10.848	-11.684	-7.8704	-10.339	-7.8389	-10.802	-8.7447	-7.8026	-8.3414	-11.215	-7.0035	-11.596	-7.5898	-10.396	-12.759	-8.5388	-12.282	-11.546	-11.606	-9.798	-10.703	-10.151	-10.775	-6.4792	-12.297	-11.788
7.5541	5.3733	4.0266	4.3958	8.3119	4.3611	7.7768	7.1414	6.9244	10.177	7.2838	10.393	8.7657	9.7949	7.5224	6.4459	8.7126	8.7836	8.5858	6.9918	5.5011	8.0076	6.7242	5.7668	7.6743	7.3245	8.0618	5.9146	7.9974	3.3839	8.5931	3.5932	6.619	4.1272	4.3624	8.0711	8.0006	5.4861	4.326	9.0122	4.2539	8.3735	8.1361	11.085	3.4678	5.566	5.1486	6.0841	6.7426	6.636
3.8624	3.9098	5.9326	8.0991	5.8971	7.5174	6.0779	7.3828	4.4284	2.4669	2.5652	6.1141	7.2888	3.5481	4.9823	5.3797	5.295	3.2517	4.6722	5.4346	4.8192	1.5182	3.5845	3.6553	3.874	2.5589	5.7312	1.8636	7.2904	5.3388	6.2555	6.2026	6.1166	4.3375	4.7412	3.7279	4.0282	4.2783	8.1237	8.3919	2.6693	7.3667	6.1236	6.3371	5.38	7.255	5.6726	7.1513	4.935	4.8844
-9.1001	-8.3744	-8.9985	-9.169	-11.785	-4.2957	-9.71	-7.0322	-8.6883	-8.011	-10.526	-8.5356	-8.196	-10.176	-10.116	-11.836	-11.196	-10.271	-8.8321	-12.117	-11.157	-7.4701	-8.6521	-6.6856	-9.6007	-8.4047	-5.2582	-9.5186	-9.881	-8.8993	-10.878	-10.064	-6.8326	-8.9739	-8.7561	-6.9456	-9.0549	-12.115	-9.0501	-10.46	-5.7952	-9.6888	-9.6716	-7.9831	-9.1657	-10.562	-8.9027	-7.722	-5.3147	-8.341
-13.744	-15.973	-11.023	-12.328	-12.318	-12.595	-11.74	-12.611	-14.531	-11.839	-11.042	-11.819	-11.219	-16.825	-14.594	-14.062	-12.059	-9.5146	-11.389	-16.361	-13.18	-12	-13.893	-14.874	-13.691	-11.51	-11.567	-15.664	-14.137	-12.136	-10.587	-14.688	-13.014	-17.287	-14.908	-13	-13.139	-15.283	-12.412	-10.599	-11.079	-9.4413	-14.063	-13.199	-15.084	-13.113	-15.461	-17.179	-10.296	-15.538
-13.056	-12.27	-13.159	-11.485	-12.939	-12.57	-10.749	-13.09	-14.538	-12.045	-14.973	-11.56	-11.147	-12.311	-11.116	-15.414	-11.191	-13.714	-13.645	-10.192	-10.014	-11.092	-10.255	-12.91	-9.9669	-10.781	-12.77	-12.52	-12.182	-13.217	-11.374	-13.292	-12.88	-12.012	-16.05	-13.023	-14.577	-12.36	-14.465	-10.944	-10.71	-10.008	-15.356	-12.894	-13.268	-9.9606	-16.059	-8.6768	-10.998	-10.533
-12.541	-10.929	-13.119	-12.787	-11.434	-13.224	-14.696	-11.607	-13.077	-15.849	-15.97	-16.611	-13.399	-13.967	-13.025	-13.637	-13.273	-12.498	-10.924	-13.404	-12.361	-13.305	-12.17	-15.5	-11.708	-14.463	-14.12	-12.803	-14.046	-12.088	-14.48	-11.128	-15.059	-11.938	-13.675	-12.762	-11.533	-13.258	-14.558	-14.639	-12.759	-14.918	-10.184	-12.987	-14.491	-9.2286	-13.76	-11.071	-14.005	-13.555
0.12576	-0.20576	-0.162	-0.6715	-1.7257	0.27532	-0.94879	0.89455	-2.2214	-2.6865	-0.49114	-2.1573	-1.4047	-0.543	2.1895	-0.85986	0.37363	0.45296	-2.5545	-1.5195	1.202	-1.0118	-0.63903	-1.1753	3.3136	1.2087	0.75635	-0.14533	-0.62843	-0.73952	-2.7823	-0.60993	2.4278	-1.1754	-2.1684	0.76407	1.3087	2.5269	-1.9488	0.27869	1.2909	0.075045	-0.023734	-0.94498	-1.8295	2.889	-1.7571	-2.978	1.3105	-1.3957
-2.1172	2.1712	-0.097661	-2.8496	-0.26092	-3.8724	-0.40203	0.074711	-3.0115	-0.59239	-0.14641	-2.209	4.9425	-1.6119	-1.8282	-0.56891	-1.5581	-1.4375	-2.0948	-4.8156	-1.0989	-0.37805	-3.2848	-1.8363	-3.3643	-2.1394	-0.60531	-3.059	-1.3257	-2.8324	-0.56541	-1.1785	-1.935	-3.4323	4.2144	-3.5386	-3.0566	-1.7347	-3.0629	-0.98026	0.80736	-2.4506	0.34737	0.77745	-2.3502	1.3232	-3.4681	-0.51974	-1.0427	-1.3374
5.7529	2.2986	0.42159	4.2984	3.7425	0.53728	6.0232	-0.66462	4.809	5.0205	6.7521	3.5477	1.6443	4.9768	1.998	6.1589	0.94852	-0.16075	2.4381	0.91458	2.322	1.8755	0.40222	2.7134	0.20266	1.7242	4.805	-0.87771	2.4678	3.016	7.6511	4.9106	6.3553	7.0079	1.6585	2.1872	2.4902	4.2533	-0.76432	1.8566	6.6304	3.1879	2.8896	1.7946	4.8487	2.6589	3.2663	1.328	4.5172	4.0285
-1.5618	-3.391	-2.5126	-1.8048	1.3013	-0.30354	-2.1931	-2.6515	0.41432	0.95562	-2.6451	0.95325	-3.8648	-2.19	-5.1349	2.3596	0.62042	-5.0424	0.078084	-3.0964	-0.47226	-4.1141	-6.1275	-2.5909	-2.5731	-4.6149	0.17841	-2.1384	-3.321	1.1741	-2.802	-3.2718	1.4511	-2.5904	-2.5731	-1.5639	-1.1284	-4.1834	-0.9525	-3.3231	-0.91269	0.95514	-3.2556	-3.5653	-4.7948	-0.46252	-0.94851	-3.2294	-0.91587	-1.5354
2.0516	5.1716	7.2345	8.6801	3.4962	5.7507	2.449	4.788	6.0916	5.7563	5.5753	5.6169	8.2781	4.3974	3.4331	5.4368	6.6771	8.3002	4.6584	7.086	7.8248	6.6126	6.2112	5.6509	7.6862	5.5345	4.2621	5.2134	6.1676	8.6018	4.4327	8.5194	8.3358	5.4147	6.8352	4.3518	5.4028	7.2983	4.2627	4.1564	4.6162	2.7864	6.1466	6.3111	4.8711	4.4902	3.9133	7.5451	6.0014	8.616
-21.5	-20.93	-18.612	-18.991	-19.535	-23.17	-21.855	-21.223	-18.86	-21.24	-19.216	-23.563	-19.217	-22.292	-20.76	-18.148	-19.101	-24.627	-19.229	-23.231	-21.914	-22.233	-18.938	-23.051	-23.42	-17.641	-24.221	-21.519	-18.943	-23.774	-20.016	-21.864	-18.914	-24.548	-21.587	-23.546	-22.01	-21.514	-23.161	-23.055	-22.951	-20.754	-20.416	-16.822	-22.023	-21.126	-21.272	-16.016	-22.144	-20.257
-9.1428	-8.9411	-11.593	-11.235	-6.8535	-10.16	-11.347	-8.7714	-7.8896	-9.3326	-9.5574	-12.378	-10.887	-9.1481	-9.0839	-10.956	-9.1686	-11.144	-7.0038	-7.9525	-12.394	-9.7867	-12.949	-9.5743	-8.1443	-9.2821	-10.916	-4.9158	-11.477	-6.5368	-10.352	-10.96	-14.241	-9.4924	-8.4659	-10.228	-12.872	-9.2104	-10.982	-7.8029	-13.316	-11.925	-15.012	-7.1732	-7.4566	-6.0848	-10.066	-8.2613	-10.132	-10.468
-15.569	-14.845	-14.991	-13.028	-14.441	-14.621	-11.403	-14.022	-12.901	-12.817	-15.365	-14.017	-13.231	-13.124	-14.216	-11.723	-15.587	-14.324	-15.442	-13.971	-15.918	-15.101	-15.704	-11.021	-13.814	-15.362	-12.338	-16.141	-12.912	-13.623	-15.29	-13.454	-13.02	-17.555	-12.957	-17.815	-14.861	-13.766	-12.521	-16.526	-14.447	-12.388	-17.853	-14.828	-13.67	-15	-13.374	-14.166	-13.763	-14.752
-0.85573	-0.22707	0.43485	-4.2502	-3.0284	-3.0765	-1.3428	-0.70071	0.01115	-2.6964	-1.2282	-2.0526	-0.20558	1.4467	0.12209	-4.1397	-0.49098	-0.59346	-4.5666	-2.3263	-0.11416	-3.8583	0.2662	-1.7976	-0.61602	-3.8712	-1.3678	-1.1734	-0.48775	2.0213	-2.1985	-1.1886	1.7467	-2.2864	-2.5456	1.0143	-5.2298	0.43981	2.7326	0.94698	-0.8782	-0.94272	-0.50936	-5.1493	-1.3061	-2.4293	-2.3023	-0.62819	1.9285	-1.8561
1.2046	-2.9328	0.5562	-0.14427	1.6894	-0.031592	-0.0085664	-2.9754	-0.92968	-2.2808	-2.3841	2.0198	1.2216	3.3793	-2.2529	1.8488	2.464	-1.6226	0.61677	0.44561	0.98149	-3.021	1.6205	-0.057274	-1.5784	-1.6049	1.695	3.2157	-2.0213	-1.4004	-3.6389	-1.9301	0.25114	-0.71952	-2.3751	-0.17178	0.39423	-0.30462	-1.281	-1.8747	0.8678	-3.4117	2.4926	-0.14362	3.928	0.85647	-1.7327	-1.4873	0.49989	-1.0567
3.2184	2.035	0.6772	3.4627	3.6145	2.8861	3.1162	3.2394	4.2591	2.6623	0.69044	2.1047	4.082	5.0249	3.6639	3.7279	2.0505	2.8891	5.3884	1.7312	3.8972	4.9358	2.3008	2.8507	5.7057	0.70983	3.9567	3.2373	0.68109	4.4009	1.5899	1.8283	4.0968	3.3276	0.74127	6.3197	3.2025	2.1949	0.95209	0.70566	4.418	3.2026	4.7776	-0.44269	1.4193	0.77037	0.51463	-0.061762	2.8467	0.81156
-13.078	-15.676	-11.409	-15.815	-14.469	-11.044	-12.801	-12.787	-13.164	-14.339	-10.975	-12.935	-16.081	-15.413	-14.607	-11.464	-13.772	-15.538	-14.483	-14.546	-14.522	-12.647	-15.95	-12.735	-14.126	-14.343	-13.788	-13.076	-17.067	-12.525	-12.349	-14.529	-14.392	-13.106	-13.698	-14.874	-12.563	-11.265	-13.917	-17.103	-16.47	-16.609	-15.468	-14.271	-15.26	-17.78	-14.322	-12.506	-17.016	-9.4324
2.3848	0.91003	3.3677	5.0952	4.3812	6.2415	6.6369	3.4407	5.0492	6.1127	1.1972	2.1341	1.9199	3.8434	3.0912	7.8219	4.1632	4.907	3.4309	1.5659	5.3105	5.1463	3.3263	6.378	5.7171	3.6143	4.6243	1.2422	4.0897	3.5693	7.3916	7.4066	3.2593	3.0318	5.5071	4.327	5.3944	7.604	4.9953	5.3263	5.8728	4.8969	5.7754	4.3187	7.8529	4.3975	3.1405	5.0172	3.9989	6.2471
6.9649	7.2233	6.1531	7.4731	7.6106	4.91	4.2487	5.1816	7.7052	8.9544	5.8382	5.6106	7.5344	7.5296	7.9087	8.2642	6.719	9.9074	6.0341	8.1326	6.0852	6.2507	10.474	8.5	4.1218	5.0131	7.9461	7.2004	7.4329	8.2415	4.6434	8.7091	7.9037	7.6783	8.6165	5.4408	5.0211	5.1229	8.1353	7.3384	7.2456	6.726	10.385	7.3626	6.6982	4.1832	5.6677	8.1522	5.5789	6.5027
4.9799	4.9296	8.9008	4.7611	6.3871	8.5536	6.6073	8.5174	8.608	6.001	10.238	9.0151	5.8338	7.077	9.1218	6.6057	6.6132	7.9459	8.6464	6.9613	7.9777	4.2516	8.0839	6.5597	3.8398	7.6904	9.8714	7.1177	4.4203	4.3235	3.6088	7.761	8.8609	5.892	4.821	6.0027	4.0771	6.239	8.851	7.2192	5.3847	7.5519	4.142	4.2525	9.5304	6.3826	7.0714	8.1055	6.5711	6.9157
-6.8694	-6.3856	-3.2242	-4.3818	-5.1032	-3.447	-6.3643	-7.679	-6.0086	-4.0369	-2.3966	-5.9684	-3.2755	-4.7046	-2.6608	-0.84325	-3.9919	-6.6947	-6.0929	-4.127	-3.1929	-5.2757	-3.8141	-3.7489	-6.1167	-3.0778	-3.3557	-2.5875	-3.3618	-4.9584	-2.1642	-4.5449	-5.8405	-5.5544	-6.9313	-6.6584	-3.0795	-3.1784	-5.6666	-3.7377	-3.6487	-0.07355	-2.7553	-4.7119	-5.9731	-4.9196	-0.75252	-3.6484	-4.4061	-1.8959
-8.2011	-7.1311	-9.5168	-8.8198	-9.363	-6.0084	-7.1625	-6.2429	-7.7299	-5.4201	-6.687	-5.7779	-5.6561	-8.1947	-6.274	-9.1398	-6.5068	-3.1466	-5.246	-3.7061	-8.4782	-6.5854	-3.1108	-3.8952	-7.2555	-7.2332	-6.561	-6.5496	-4.1329	-5.9392	-6.3528	-6.0912	-5.8098	-8.1552	-6.6388	-7.6629	-7.1641	-4.7367	-7.5794	-10.35	-5.4729	-6.0919	-6.7485	-11.218	-5.0863	-6.4831	-5.2013	-5.7919	-6.1547	-4.7326
1.0711	-0.2474	-6.2239	-0.32389	0.14296	-1.7576	0.4984	-1.8169	-2.102	-0.92909	-2.6492	0.087199	0.34821	-0.39824	-0.88298	2.0737	-1.0169	-4.0315	-0.18412	-1.6531	-0.28225	-2.0251	0.44993	0.054089	-0.13871	0.095501	-0.38048	-0.072976	-1.1926	-0.61901	-2.7488	-2.0695	2.1567	-1.8352	-3.2947	-1.8121	-0.041312	-3.3385	0.077677	0.40914	-0.79949	-0.33089	-0.91753	-0.76216	-0.38071	-4.2203	2.5509	-4.3422	-1.3664	-2.9203
-9.5288	-9.1901	-10.003	-10.811	-11.838	-9.2839	-8.782	-11.445	-11.262	-7.6984	-7.7692	-11.173	-9.2441	-11.355	-8.6557	-10	-8.4841	-8.2212	-12.967	-5.9635	-11.811	-9.83	-7.7509	-8.8468	-7.973	-11.44	-7.0121	-9.122	-8.474	-11.581	-10.092	-6.9882	-10.806	-7.6675	-8.5303	-10.859	-8.7577	-8.9345	-7.0607	-11.664	-8.1139	-11.245	-9.0935	-8.0711	-7.7514	-4.9415	-6.7258	-7.6388	-7.3881	-4.9571
-13.634	-10.787	-12.915	-8.823	-10.241	-8.7715	-12.502	-10.731	-10.463	-7.9021	-14.233	-10.694	-11.257	-12.73	-7.6223	-10.6	-10.948	-12.552	-11.018	-12.604	-10.805	-9.5079	-11.837	-11.951	-11.002	-9.4186	-11.972	-14.782	-12.864	-9.0215	-13.512	-12.634	-12.289	-10.842	-12.355	-10.634	-14.514	-9.7307	-11.478	-10.182	-10.445	-11.682	-13.649	-12.935	-9.8508	-14.324	-12.053	-13.39	-13.463	-9.4721
-24.195	-24.145	-19.131	-21.744	-20.113	-22.976	-19.703	-21.845	-20.22	-18.346	-20.328	-22.913	-22.379	-19.383	-21.865	-21.439	-20.312	-24.024	-19.896	-20.353	-23.755	-20.368	-24.145	-19.458	-22.77	-20.855	-21.188	-21.079	-23.243	-22.335	-19.929	-21.676	-24.168	-23.698	-22.205	-20.692	-21.715	-20.864	-19.227	-21.481	-19.341	-23.334	-22.477	-18.856	-20.25	-18.353	-20.621	-19.201	-20.517	-22.088
-5.1333	-8.9055	-3.9021	-4.2681	-5.0267	-4.4328	-8.1175	-5.8609	-6.405	-2.7272	-7.8873	-4.6129	-5.5968	-2.3752	-5.6849	-8.4385	-7.939	-7.0243	-6.5809	-7.5386	-7.944	-1.6557	-7.2963	-5.1072	-6.2465	-1.3665	-1.7042	-5.1213	-6.4622	-8.2382	-8.7102	-9.7069	-5.7742	-5.4817	-5.3691	-4.3485	-6.7772	-2.8462	-7.0043	-3.4365	-4.4469	-4.7857	-7.4353	-4.3698	-3.2688	-4.0797	-6.7401	-4.855	-6.4664	-7.5081
-12.33	-13.166	-11.292	-8.5337	-11.578	-14.551	-14.097	-10.829	-10.999	-14.301	-10.755	-14.701	-12.157	-14.02	-12.809	-12.34	-13.488	-15.847	-17.112	-15.303	-12.558	-14.646	-9.82	-12.403	-11.842	-12.974	-16.533	-11.458	-12.697	-15.77	-11.558	-12.643	-17.966	-10.733	-14.374	-14.762	-10.743	-12.73	-12.926	-12.326	-10.037	-14.75	-15.857	-11.704	-13.213	-12.235	-14.593	-11.976	-11.704	-12.018
8.887	9.2846	6.4102	8.6288	8.4447	9.5325	10.94	8.4558	7.5048	9.424	7.4701	6.1907	7.0135	5.0842	11.665	12.721	3.9651	7.9828	7.4587	8.66	11.893	7.4882	8.3653	6.6646	9.2847	7.6936	8.9201	9.9781	5.4987	8.2562	7.705	8.8044	11.165	8.666	7.0254	9.5192	7.1201	8.054	5.415	8.7984	5.8418	6.3954	8.8517	10.062	6.8694	6.3179	5.8006	9.2462	9.7834	8.7823
-4.1242	-1.7261	-2.7115	-2.7968	-4.3603	-0.11695	-1.011	-2.6492	0.19697	-4.1486	-0.60282	-1.4646	-4.0685	-3.1963	0.33339	-3.5336	-4.813	0.56921	-2.1844	-3.8254	-0.84165	-1.6611	-1.5334	-5.0486	-2.3691	-6.044	-2.192	-0.60364	-1.7641	-1.9513	-3.6933	-4.4466	-0.4624	-2.8166	0.8003	-4.595	-4.2399	-0.91508	-5.9442	-3.1224	-1.4997	-3.8851	-1.8977	-4.2371	-0.84964	0.016286	-2.8025	-0.21529	-1.4779	-4.4165
-9.7433	-10.86	-13.225	-11.902	-9.5065	-9.8017	-12.088	-9.9382	-12.367	-10.796	-10.296	-9.1337	-14.388	-7.1799	-10.794	-11.78	-12.952	-9.0041	-12.442	-7.5697	-10.08	-8.3592	-9.7886	-8.8004	-10.484	-10.371	-9.5581	-10.48	-11.015	-12.688	-11.817	-11.433	-11.144	-9.1459	-14.077	-9.699	-10.365	-9.9275	-11.308	-11.398	-9.8377	-13.988	-14.554	-12.293	-12.034	-12.318	-12.302	-10.879	-13.547	-8.6611
-0.87284	-0.25839	2.0049	-1.5041	-2.8287	-4.0546	-0.71478	-0.76211	-1.8134	0.43078	-1.1339	-1.0367	0.39753	0.34622	0.93624	2.742	-1.14	-2.4437	1.1551	0.90222	1.3638	1.0536	-1.2265	-2.2665	-0.83259	-1.264	1.6965	-0.94162	-1.2899	-3.645	-2.6099	-1.882	-2.9595	-4.0895	-0.16698	-3.1039	-1.296	0.90022	0.86716	-2.1893	-0.15074	-1.6902	0.1193	-0.055976	-0.92755	-3.1813	1.2774	-0.38501	0.83585	-0.88831
-0.15826	1.4329	-2.3327	-0.034268	1.9539	-1.1193	0.98987	-2.185	-1.5581	-3.572	-1.8913	1.6541	-5.015	-0.0025128	-4.8498	3.0885	0.040374	-0.20976	2.8703	-1.3768	0.12102	-5.2116	-1.0675	-2.0832	2.7318	-0.4559	-2.7133	-1.7299	-2.0458	-2.8653	-1.3208	-4.8487	-2.1298	-0.46547	-0.89514	0.14829	0.3851	-2.9003	1.5465	-0.30047	-1.4527	-4.654	-2.3502	-2.583	-3.0477	1.8623	-1.2494	-4.4039	-1.7472	-0.45694
-3.4152	-0.45952	-5.5355	-4.0329	-4.5192	-1.6066	-3.665	-2.8754	-1.1826	-6.6009	-0.55377	-2.7167	-3.3543	-1.922	-1.674	-3.4753	-3.3094	-1.0912	-3.5328	-1.6428	-0.40373	-3.4665	-4.8258	0.97605	-4.1091	-4.3414	-2.3622	-0.82253	-5.1955	-3.4841	-2.0512	-2.6344	-2.8054	0.34326	-3.5842	-4.8094	-2.3693	-3.2987	-2.1018	1.0652	-1.4755	-3.222	-1.7961	-2.6751	-2.4232	2.1674	-3.4084	-2.1977	-2.5136	-7.5791
-22.509	-19.962	-21.851	-19.185	-23.33	-18.788	-22.043	-19.703	-19.467	-20.449	-19.664	-20.28	-19.938	-21.716	-21.576	-22.086	-19.595	-18.959	-22.794	-21.375	-19.669	-21.527	-19.354	-20.581	-19.387	-23.169	-20.215	-23.952	-20.613	-21.452	-21.474	-18.747	-24.331	-18.943	-18.968	-18.461	-20.001	-23.385	-22.189	-21.408	-18.824	-21.606	-23.063	-24.897	-20.404	-18.72	-19.241	-21.946	-19.517	-21.856
-0.92033	-1.757	0.33306	-2.0613	-1.3069	-0.44259	0.33509	1.584	-2.3121	-2.9544	-0.57789	1.5445	-4.1152	0.43244	-0.83728	-0.21196	-3.6767	-2.7695	-3.3906	-1.6525	-2.3218	-2.8631	-1.6521	-1.727	-0.79884	-1.9028	-0.18731	-5.279	-0.13714	-2.7435	-5.8225	-2.4257	-2.4247	-0.22397	0.45966	-1.6069	-1.2541	-1.4673	1.5328	-2.5073	-0.14149	-2.7187	2.0985	-0.9457	-4.041	-0.85753	0.98347	-3.0913	0.87056	-3.6876
-4.7881	-2.8903	-1.9895	-0.32174	2.2548	-1.922	-2.3467	-0.97157	-0.12314	0.12346	-4.3863	0.0073573	-3.1454	-4.036	0.25335	-0.91396	-3.2805	-4.6449	-1.1569	0.98768	-1.769	-1.3145	-2.3696	-1.7908	-1.0768	1.0638	-1.7016	1.4718	0.32335	0.43651	1.2979	-0.27987	-3.1937	-3.0302	0.0056963	-2.3088	-0.84032	-0.37129	-2.8631	1.8936	-1.1868	-0.17658	-0.85384	-2.7596	0.7054	-2.1022	1.7097	-0.36235	-2.7537	-0.84024
-1.7295	1.1097	-1.0016	4.3888	-2.499	-0.67046	-0.88638	-1.699	-0.63742	-0.67764	0.65976	0.46537	1.5514	2.0497	-4.1124	-0.45833	2.8329	-3.4041	-2.5498	-2.2154	1.3183	4.0853	-0.75661	-0.11307	1.5698	-1.7515	0.054736	-0.62526	-1.8966	0.24006	2.265	-1.0897	-0.066971	-1.878	-2.5317	-3.1813	-1.3987	-0.91998	-3.4941	1.4832	1.5316	-2.4176	-0.28454	0.90968	1.693	-1.6024	-1.8856	-0.39541	1.01	2.9905
-3.4459	-3.9278	-3.074	-1.2924	-6.7261	-2.8421	-3.1592	-5.0818	-4.2152	-1.5538	-2.6608	-5.3617	-2.3926	-4.6876	-3.8075	-2.1874	0.82581	0.15405	-1.7506	-2.0401	-1.7121	-3.4822	-3.6828	-2.0791	-3.18	-4.4509	-3.0179	-3.2683	-0.68489	-2.7937	-1.0409	-5.1052	-3.9842	-4.2498	-5.7471	-2.4945	-0.48214	-2.1975	-0.99009	-0.77985	-1.0649	-2.4476	-5.1201	-3.0184	-2.5778	-5.0992	-5.4701	-2.3039	-5.7286	-2.81
-16.103	-13.899	-12.492	-10.532	-13.865	-12.138	-14.185	-10.536	-10.277	-13.472	-10.925	-10.838	-14.804	-12.408	-12.085	-16.447	-15.084	-16.491	-11.638	-13.871	-12.654	-12.571	-17.502	-12.537	-8.9469	-13.058	-12.923	-11.232	-12.104	-11.261	-8.1088	-11.651	-13.777	-13.027	-12.666	-15.683	-11.805	-14.622	-10.885	-14.763	-14.044	-13.759	-12.697	-13.451	-13.607	-13.303	-15.603	-13.152	-13.073	-14.79
-2.7874	-4.6537	-4.8501	-4.5626	-5.13	-1.7172	-2.4747	-0.078756	-1.3493	-0.090787	-5.1396	-3.5866	-4.0654	-4.8035	-1.6263	-1.0548	0.17244	-3.7492	-4.6469	-7.142	-4.5895	0.113	-3.2872	-2.7118	-1.9575	-6.1566	-6.1985	-2.2979	-1.3687	-4.4881	-1.3298	-4.571	-2.4497	-4.1673	-3.31	0.59963	-1.5557	-3.4742	-4.0523	-4.1116	-1.1553	-0.61127	-5.3807	2.5699	1.606	-1.0889	-0.043704	-0.73282	-2.9466	0.38881
-3.0443	-4.218	-6.6366	-6.4586	-4.8511	-5.7612	-2.018	-2.6035	-5.1888	-5.3037	-3.8568	-7.3596	-4.5512	-3.6652	-3.7835	-1.6399	-4.7165	-2.0512	-6.0628	-2.571	-7.2071	-6.7459	-7.7838	-2.717	-3.9762	-4.9364	-3.1326	-6.8283	-0.66652	-0.9303	-3.2571	-4.4206	-3.9521	-4.8138	-1.8361	-5.3317	-4.7942	-3.4014	-4.6514	-4.7402	-2.8991	-4.3712	-1.5488	-4.7652	-5.5405	-4.9444	-2.7078	-5.8828	-3.6601	-1.4306
-15.148	-13.895	-14.74	-12.954	-17.056	-15.208	-12.052	-14.403	-15.565	-15.247	-15.127	-14.724	-11.339	-18.251	-16.369	-16.426	-11.457	-15.221	-15.277	-16.27	-13.334	-15.675	-14.907	-17.374	-16.522	-17.803	-14.596	-15.506	-13.528	-12.253	-14.307	-15.18	-13.974	-14.488	-16.442	-14.521	-11.405	-15.737	-14.03	-12.895	-16.529	-13.741	-13.785	-16.967	-14.849	-18.291	-14.427	-18.557	-17.31	-14.198
0.19861	3.267	-0.22192	3.8922	2.8685	1.1313	1.2164	2.4492	3.229	-0.53768	0.39264	0.53229	2.6792	3.1254	0.56169	3.6751	3.403	0.022445	0.43485	-0.64534	1.5754	3.3866	3.0826	-0.55167	0.94061	1.2235	4.0196	3.2852	-0.61574	4.2215	2.1396	0.36207	2.4192	2.788	0.5506	3.432	-0.58903	1.728	2.6016	3.562	2.2119	2.247	0.72581	1.5922	-1.4693	0.6114	0.64562	2.155	-1.2687	4.45
-9.0665	-10.545	-9.0698	-7.8658	-8.1257	-9.2802	-10.677	-7.8623	-7.2049	-9.5472	-6.6954	-8.4996	-8.579	-8.0358	-12.606	-11.461	-9.9411	-5.4938	-12.287	-12.483	-7.6963	-5.5458	-12.795	-9.7168	-10.183	-10.514	-7.9472	-11.053	-6.6168	-9.3175	-12.282	-8.5026	-9.4658	-8.6882	-8.6227	-8.0467	-8.8207	-8.8562	-11.418	-5.6404	-10.879	-9.776	-10.116	-6.1603	-8.7937	-5.8089	-9.4577	-9.7144	-12.562	-8.4853
0.0041319	0.91478	-1.3107	-2.4467	2.6706	0.67159	-1.284	0.60816	-0.71524	0.14566	0.4992	-0.5187	-2.4303	0.95046	1.0114	-1.0212	0.80848	3.4574	-2.0806	0.044846	0.097107	1.2035	4.0139	2.8129	-0.25878	1.8594	-1.3015	1.0408	0.78234	2.5103	2.7498	-1.6241	-0.957	1.9129	-1.5346	0.88169	-0.82791	1.729	1.953	0.32732	0.30931	-0.7591	-1.6348	-1.3802	0.70421	1.1282	-1.0565	2.6625	1.4529	2.7268
-22.44	-24.598	-21.962	-19.434	-24.656	-21.116	-24.637	-20.744	-21.408	-22.016	-24.843	-26.293	-18.015	-23.975	-21.162	-21.062	-22.805	-22.119	-24.2	-21.206	-24.301	-17.693	-22.512	-23.043	-21.126	-22.653	-22.125	-22.179	-22.314	-23.77	-21.698	-24.809	-24.604	-23.806	-22.679	-21.923	-23.197	-18.217	-22.247	-23.281	-21.939	-19.727	-22.952	-21.419	-23.406	-20.009	-23.73	-24.168	-19.376	-22.456
1.0256	-1.928	-2.4004	0.28291	1.1063	-0.10771	2.0063	-0.21648	-3.5447	0.38045	2.2489	1.7039	0.47879	-1.0821	4.0615	-2.385	2.3463	3.3447	-2.1163	-0.87237	0.47211	2.9417	0.42375	0.38892	0.27975	-0.58298	-0.4655	2.3301	-0.39048	-0.33765	2.3842	-0.79215	-0.10331	-0.49206	-0.015766	1.9126	-1.7828	-1.7315	0.2958	-1.4433	0.91046	1.8548	-1.862	-2.3429	1.7602	-0.73256	1.8711	0.64476	0.02304	2.565
-12.058	-15.384	-13.551	-13.86	-10.472	-9.043	-12.321	-14.838	-15.222	-14.596	-12.979	-13.904	-13.985	-15.471	-18.27	-16.785	-12.804	-12.623	-12.001	-15.187	-16.548	-13.716	-12.356	-13.079	-12.571	-12.391	-10.074	-13.408	-11.815	-9.3615	-10.705	-12.677	-12.341	-11.131	-9.9117	-12.06	-13.249	-13.716	-12.595	-12.137	-12.672	-11.836	-16.263	-15.399	-11.439	-14.504	-14.463	-12.391	-14.272	-14.99
-2.3257	-2.3	1.2832	-2.7046	-0.092824	-0.033544	-2.7712	-2.7794	1.084	1.7818	0.70255	0.6629	-2.6202	3.3987	-2.3215	-5.2463	-1.8842	2.0515	1.0283	-2.0736	0.27023	1.235	-1.6478	-2.3655	0.81816	1.5672	-0.70533	-0.51666	0.32198	-0.78645	1.0015	0.59377	-1.2773	-4.501	-0.38041	1.4178	0.79086	-0.10222	-3.182	-1.8063	2.4317	2.034	-0.25146	-1.2974	1.5977	-0.85365	2.1873	-1.1978	1.7683	-0.34912
5.0288	6.5675	3.2741	3.9583	6.3817	2.7065	5.4942	5.1053	6.9025	1.9263	5.494	9.6069	6.0019	8.0309	4.529	4.6036	4.8975	5.5369	4.1057	8.2009	5.0168	4.5162	6.3895	8.4856	6.555	5.2828	6.6854	5.6585	7.2138	5.6857	5.5755	4.8239	6.4817	2.3306	9.5516	3.8232	8.4939	4.084	6.9528	3.8398	4.8697	5.2698	8.4575	6.1508	4.0895	9.2017	3.5018	6.237	6.8747	6.9641
-3.8511	0.058615	-3.6733	-5.2562	-3.5751	-4.0636	0.81682	-0.14496	-0.44664	0.54779	-4.7603	-0.15143	-0.83889	1.0399	-2.7917	-1.2582	-2.5357	-2.8753	-3.4386	-0.98342	-2.4213	-4.0941	-2.6693	-1.2027	0.23758	-0.36872	-0.56115	-0.64489	-0.16442	-3.7031	-3.8729	-0.13984	-3.7359	-1.3045	-2.3732	-2.562	-6.8968	-4.8503	-5.7176	2.0878	-2.8341	0.15228	0.13207	-4.3838	-4.8257	-3.1139	-1.0521	-1.2515	-2.019	-2.7398
-3.1587	-2.1567	-2.2696	-0.52376	-5.0161	-3.4542	-1.2124	-5.6552	-3.6204	-2.7083	-5.4722	-3.4845	-2.9281	-5.8319	-0.65728	-3.1853	-2.5963	-3.2394	-6.7463	-0.52644	-3.0585	-3.0022	-3.6293	-1.7768	-5.5567	-0.002896	-2.4127	-3.6953	-4.6211	-2.3829	-2.7396	-5.6046	-3.8393	-3.6741	-2.9288	-1.0881	-2.8023	-0.82941	-1.7676	-5.6852	-5.1801	-1.6773	-2.9123	-4.2423	-2.7362	-4.7896	-4.0415	-0.69822	-5.5133	-3.4571
-1.9878	-2.4649	-3.5059	-1.517	-3.026	-6.0411	-1.9321	-3.993	-5.4358	-3.6589	-3.68	-3.2284	-6.1456	-2.1414	-5.7032	-3.393	-4.1239	-4.0626	-2.5252	-3.2092	-7.4213	-6.2264	-3.3819	-1.7676	-2.2704	-2.4432	-2.7549	-4.662	-5.9208	-2.16	-1.1704	-0.86246	-4.5189	-0.73478	-5.8343	-3.3839	-5.9108	-4.3757	-6.0197	-1.7333	-0.85882	-2.1286	-4.7677	-6.6344	-5.993	-4.1887	-1.6323	-5.4907	-3.0422	-6.0641
-10.461	-13.298	-12.376	-10.018	-12.917	-12.25	-11.254	-8.9652	-11.349	-9.4892	-8.3918	-9.7152	-10.206	-10.702	-11.737	-10.979	-11.646	-11.765	-10.958	-11.029	-9.9921	-12.897	-9.5086	-11.738	-10.686	-7.8941	-9.8206	-13.021	-11.244	-11.215	-12.56	-15.429	-12.223	-9.1211	-10.432	-12.83	-11.185	-8.0474	-7.6598	-11.265	-9.822	-10.77	-8.067	-11.823	-11.101	-12.341	-9.7253	-10.921	-13.038	-15.204
-1.7286	-4.3197	-1.545	-4.7235	-0.7102	-3.5357	-0.91565	-4.407	-1.8196	-1.2346	-0.67193	-3.8977	-1.5019	-4.6848	-3.3883	-1.1681	-3.7225	-1.2308	-2.9872	-0.31282	0.38454	0.30766	-3.1388	-5.4406	-2.3983	-0.25774	-4.418	-1.3164	-4.2782	-3.4488	-7.2338	-6.3405	-1.636	-4.9143	-2.2909	-0.51542	-2.2392	-2.9266	-3.602	-6.774	-2.9983	-2.8439	-2.4198	-3.234	-5.677	-1.9219	-1.0408	-6.9271	-1.9654	-3.6312
-16.178	-17.27	-14.094	-12.552	-15.016	-14.814	-14.425	-13.719	-10.487	-14.557	-13.073	-13.485	-14.685	-15.046	-15.438	-13.328	-13.678	-13.314	-13.443	-13.523	-9.7318	-15.777	-13.612	-17.351	-12.396	-14.571	-17.493	-13.591	-12.479	-13.06	-14.762	-12.98	-13.142	-13.004	-15.595	-14.149	-13.701	-15.194	-14.33	-11.888	-17.649	-15.589	-14.731	-15.075	-13.576	-10.475	-12.865	-16.333	-14.715	-17.305
-3.6678	-2.5683	-2.1883	-3.6462	-4.1008	-4.5898	-0.3065	-2.004	-3.9473	-4.2236	-2.6708	-2.346	-0.67463	-1.9276	-2.7672	-1.4785	-4.5222	-3.259	-6.0375	-2.3237	-2.6513	-2.4477	-1.472	-1.4424	-4.7077	-3.0938	-0.62321	-3.1031	-2.9744	-3.2378	-4.6333	-1.8278	-5.7862	-4.0908	-2.7164	-1.3502	-4.3056	-0.9289	-3.4071	0.10524	-1.7016	-2.3665	-1.1839	-1.5267	-3.716	-2.6512	-0.37139	-5.365	-4.2577	-0.75441
1.063	4.6335	3.5545	4.6481	1.5038	3.0613	1.567	1.7793	-0.51936	-0.36702	1.1359	0.5022	1.367	0.53611	2.3104	2.6704	0.8952	1.6386	0.16544	-0.51729	5.1623	2.4443	3.9975	1.9214	1.2728	-0.21111	6.5569	2.3031	0.51324	1.5091	3.2838	3.4582	-0.029087	4.1322	-1.5483	4.8629	1.14	2.0581	2.883	1.9253	-0.83573	2.9613	3.1481	2.487	0.51607	0.57864	2.1895	0.50427	0.2885	1.5152
-1.4354	-1.5558	-0.73285	-2.7046	-0.85166	-3.4579	-5.5654	-5.3084	-6.7284	-0.63659	-0.94004	-1.9973	-4.175	-3.6613	-2.9592	-0.60049	-3.4995	-4.4731	-0.11836	-3.1804	-3.3886	-4.6613	-4.4314	-1.6537	-2.6655	0.60624	-2.9963	-3.5605	1.6952	-3.7135	-3.3341	-3.4573	-3.8398	-4.0738	-1.8419	0.91564	-5.1744	-0.92768	-5.7069	-2.3782	-5.1649	-5.5674	-2.137	-5.9336	-3.7064	-5.1605	-3.8507	-4.27	-2.7409	-2.1276
-4.2231	-5.8319	-5.4956	-6.6308	-7.2413	-5.6126	-5.6216	-6.3308	-6.4893	-5.2787	-4.986	-9.2246	-7.6792	-6.5953	-4.6935	-8.0977	-4.376	-5.6143	-4.0746	-7.7573	-1.8291	-5.8297	-8.6449	-7.1972	-6.1795	-5.3145	-5.331	-6.6651	-6.0851	-6.8027	-5.5708	-7.0874	-7.1458	-5.148	-4.0954	-3.1955	-6.467	-5.343	-5.8285	-5.13	-8.7743	-5.9004	-6.4365	-6.1318	-4.5023	-8.765	-5.862	-7.7185	-3.7576	-4.3848
0.62377	-0.82085	1.2946	3.4961	2.6099	-0.3287	-0.3574	0.4268	2.7787	-0.19427	0.54762	-1.4006	1.3303	-0.16276	1.78	-2.222	3.7361	0.91353	5.3781	1.4571	1.4755	4.798	3.9416	1.4829	2.3913	1.8337	4.0909	5.0196	0.94463	0.51221	0.5606	4.413	1.3111	1.7996	3.7913	0.33323	2.9741	2.2112	1.5628	0.212	1.8115	2.2302	6.7205	3.6845	-0.16536	2.4303	2.3896	-0.28944	5.0835	2.1638
-2.9411	-3.995	-4.3491	-3.0631	-4.8171	-2.1137	-5.5562	-0.62717	-4.1735	-2.0342	-4.547	-5.2583	-3.1471	-1.7196	-6.7166	-2.552	-3.8144	-1.0784	-0.0013292	-3.2106	-3.0878	0.68775	-1.5503	-2.18	-1.3378	-4.083	-2.7104	-6.6228	-2.2602	-1.8195	-4.0077	0.37574	-4.5075	-2.0707	-3.0957	-2.6151	-2.6724	-3.061	-1.8467	-2.4892	-5.3019	-3.5234	-2.6186	-3.8994	-4.2047	-2.4527	-3.7961	-1.1772	-1.5656	-6.0223
-8.9939	-9.794	-11.278	-9.5149	-8.5689	-10.48	-11.264	-12.254	-10.458	-11.632	-15.726	-12.689	-14.461	-12.82	-13.481	-9.489	-13.696	-12.482	-10.336	-11.609	-11.896	-9.9078	-12.56	-9.8902	-9.5905	-12.022	-9.3565	-14.046	-14.13	-14.647	-10.287	-11.934	-11.428	-11.141	-15.808	-10.877	-10.605	-12.957	-10.13	-11.235	-12.482	-14.07	-10.454	-11.987	-10.606	-11.877	-10.727	-13.005	-10.069	-10.067
-0.74792	1.1788	-2.0652	-0.31772	-4.1772	-4.147	-3.944	-2.8433	-0.84129	-3.0133	-0.42728	1.0526	-0.002958	-3.6763	-1.9733	0.33766	0.78252	-4.2675	1.3079	-1.036	-3.4624	-1.7197	-1.1885	0.931	-2.2641	-1.3976	-0.10166	2.0577	-3.8001	-3.7164	1.4907	-0.93486	1.6724	-0.48086	0.77629	-3.5094	-1.9969	-1.7345	-4.0034	1.7558	-0.39351	-2.7642	-0.42606	0.60552	-2.5223	-0.59318	-1.4487	-0.89041	-1.7246	-1.2998
-0.79008	2.2367	1.5828	2.413	6.9241	-0.12228	2.2738	0.43378	3.0573	3.7341	0.33986	1.87	3.4728	2.4358	1.7008	-1.1057	3.2691	2.9937	1.2265	1.579	2.1112	2.6631	1.9917	0.36664	3.3046	-0.33642	2.247	0.97429	-1.1337	3.281	3.7884	0.21341	2.3457	0.056736	3.2872	2.3824	1.0502	2.9182	5.5542	3.2993	2.1988	0.57067	3.7836	4.8343	-2.1981	5.0492	1.9869	0.31955	0.36995	1.6429
4.6081	1.0423	2.4491	-1.0117	-1.145	1.3655	0.99842	-1.5882	1.3877	-0.95723	0.80049	2.648	2.8839	-0.62489	2.3391	3.8273	1.4771	2.5839	1.2441	3.3788	2.8943	2.1188	2.3958	2.2739	-1.2765	-1.4452	0.30824	2.6491	0.1013	0.70047	4.6503	0.74586	3.8623	0.9411	1.975	2.7123	3.449	1.5874	6.7742	5.9652	-0.086514	-1.8454	2.4005	5.7229	3.9843	0.73274	2.5415	-0.12702	1.2804	3.0076
-5.9473	-6.7661	-7.052	-1.6913	-5.2387	-5.8643	-5.3441	-6.0167	-6.4925	-4.4381	-6.1232	-4.407	-6.0925	-4.1659	-6.0136	-3.3675	-6.1818	-3.9648	-3.0581	-7.0728	-5.1284	-2.6767	-1.7847	-6.0876	-3.6192	-3.2986	-5.5491	-3.2021	-5.9864	-5.2384	-8.7579	-5.1859	-4.1344	-3.9211	-5.7495	-3.6533	-4.2459	-2.3952	-6.1966	-6.8436	-9.3764	-7.1396	-6.1237	-6.973	-3.0612	-4.612	-3.9294	-6.5579	-6.2107	-5.8837
-7.3885	-4.525	-9.1148	-6.8458	-4.5305	-3.2878	-6.2624	-5.3071	-9.5707	-4.5542	-5.8897	-5.2673	-6.4201	-6.7915	-4.951	-4.3984	-8.2201	-6.9477	-6.7557	-6.5809	-6.8758	-8.788	-5.2249	-7.9202	-6.4137	-8.0378	-9.1451	-7.8661	-5.4911	-6.5593	-8.7764	-7.6757	-7.0913	-6.7063	-7.0896	-8.1466	-7.2762	-3.8226	-6.0211	-8.3544	-5.164	-8.553	-7.7962	-5.1873	-7.5445	-9.107	-6.6559	-5.5608	-7.832	-4.689
-9.843	-11.689	-7.461	-10.38	-9.0268	-5.6024	-7.3666	-8.5043	-6.7382	-10.168	-9.3432	-8.0714	-10.1	-10.468	-6.883	-9.2782	-7.8712	-8.4737	-9.6057	-6.0852	-7.4882	-8.3298	-10.364	-5.9392	-9.6877	-7.3472	-6.3813	-10.826	-10.503	-10.389	-8.4983	-10.028	-5.1463	-9.1702	-10.237	-10.131	-10.671	-6.6249	-6.712	-10.287	-7.9589	-10.057	-8.1561	-10.062	-10.384	-8.9311	-10.032	-11.112	-10.598	-8.2733
-1.284	-1.1297	2.7072	1.4547	1.0096	1.8747	1.1172	4.0313	-2.6828	-0.57713	-1.0814	-0.50995	-0.49283	-1.7187	-0.56265	3.2255	0.96278	-0.95407	1.4676	0.56562	-1.7102	-0.73503	0.35456	-2.0093	-1.8736	0.75338	0.61098	-1.7974	3.4665	-0.10242	-0.81561	1.3221	-1.9002	-0.29377	1.2529	1.1957	-0.18029	-0.72743	1.3223	-0.48881	1.315	-0.5571	0.77839	1.9654	0.14151	-1.4129	3.0864	1.4161	2.1684	-0.17293
-24.099	-24.381	-21.817	-19.657	-20.293	-22.53	-23.834	-23.456	-25.045	-21.589	-20.302	-22.591	-22.615	-23.343	-23.698	-21.04	-22.467	-23.959	-22.988	-22.132	-23.042	-21.899	-26.055	-23.469	-20.975	-24.324	-18.366	-21.222	-21.989	-21.514	-21.369	-23.157	-22.782	-22.674	-21.983	-24.108	-21.704	-23.168	-23.081	-20.475	-23.271	-21.664	-23.368	-21	-23.272	-20.95	-21.218	-21.701	-20.725	-22.217
-9.5937	-12.258	-10.438	-9.3603	-11.647	-10.161	-9.4058	-6.5336	-8.4125	-9.9985	-6.257	-11.527	-11.674	-9.8683	-12.397	-9.9903	-9.2907	-8.6482	-10.207	-9.7933	-11.627	-13.462	-9.7373	-10.537	-10.058	-8.0829	-6.1419	-10.195	-11.483	-10.797	-7.5418	-10.274	-8.4753	-10.953	-8.8944	-13.517	-14.268	-10.296	-12.419	-10.681	-8.3262	-10.558	-8.7047	-13.742	-11.926	-6.2138	-11.407	-11.033	-12.972	-7.2559
-11.519	-13.168	-13.451	-12.379	-10.152	-14.391	-11.428	-12.302	-12.115	-11.49	-12.386	-13.772	-12.834	-11.741	-13.29	-12.577	-11.714	-11.225	-8.4673	-11.242	-11.476	-11.101	-9.4074	-12.727	-11.56	-14.701	-13.054	-12.802	-11.065	-12.037	-13.195	-15.714	-12.974	-13.074	-12.788	-14.603	-14.091	-13.505	-14.89	-12.506	-11.547	-13.709	-10.919	-13.053	-12.536	-13.055	-9.3803	-16.304	-13.867	-15.516
-13.774	-13.142	-15.526	-9.404	-11.011	-11.003	-14.413	-13.278	-13.275	-13.165	-11.926	-12.891	-11.222	-9.2328	-10.337	-12.113	-12.946	-10.815	-12.636	-11.835	-10.965	-11.255	-12.063	-9.8459	-10.824	-11.939	-11.845	-7.0664	-11.314	-12.351	-12.753	-11.361	-9.0505	-12.238	-12.492	-10.761	-9.4578	-9.9008	-12.466	-9.3921	-12.694	-14.796	-13.952	-11.204	-9.1846	-12.559	-10.859	-9.9348	-11.258	-13.14
-3.2163	-2.9675	-3.4638	-3.0555	0.58092	0.053002	-1.6181	-3.949	-2.347	-0.15497	-4.7829	-2.3648	-1.6383	-1.4746	-4.734	-3.252	-3.1128	-1.7563	-3.5995	-0.96411	-3.6497	-5.1517	-7.2808	-2.0655	-4.8199	-3.9638	-5.6204	-2.9124	-4.8634	-5.4121	0.54531	-3.3717	-2.6851	-3.4358	-3.7125	-4.4793	-4.2772	0.056184	-2.5099	-2.5376	-5.8725	-2.9602	-4.2057	-2.1132	-4.8426	-2.442	-2.0704	-4.5741	-4.5257	-2.1517
-1.5248	-4.0566	-2.1813	-5.7906	-3.9686	-4.8309	-3.5976	-4.9356	-3.5715	-2.7757	-5.7154	-1.7353	-3.5728	-6.5684	-3.5869	-5.7797	-4.9125	-3.2574	-2.8023	-3.9822	-4.776	-4.6647	-3.974	-4.9193	-4.35	-2.8727	-5.6431	-5.9751	-2.867	-0.99049	-3.7377	-5.3881	-4.6276	-3.5842	-5.125	-5.8811	-3.4119	-2.7701	-2.902	-5.9856	-3.9369	-3.8495	-6.0181	-5.7253	-2.7451	-4.9952	-1.7558	-6.4866	-6.2666	-7.6928
-10.854	-12.484	-9.8197	-15.115	-12.918	-11.27	-10.192	-12.911	-10.616	-9.6772	-13.345	-8.7211	-12.698	-15.371	-13.872	-10.325	-16.337	-11.156	-10.007	-12.175	-13.539	-12.35	-12.043	-12.719	-8.8884	-13.797	-11.003	-12.471	-10.311	-10.691	-10.576	-10.806	-12.758	-14.029	-13.088	-12.889	-12.12	-14	-11.821	-10.781	-9.9444	-13.006	-8.7254	-9.1655	-17.388	-9.2626	-14.422	-10.949	-10.073	-11.272
9.9103	6.4616	9.2315	7.9241	8.212	12.31	5.754	7.9162	7.7001	6.798	9.0392	7.8125	12.752	11.25	9.0321	11.605	9.3978	9.4741	7.6867	6.9108	9.9722	11.549	11.545	11.246	8.4252	6.9901	6.3893	10.025	8.2578	8.2035	6.4322	11.043	10.779	5.8217	9.2847	5.1051	10.752	9.281	8.748	9.7108	9.8944	8.6033	5.0267	9.8537	10.686	7.2544	5.5978	5.9636	10.137	7.9025
12.686	9.8769	9.0006	7.6711	9.83	10.006	7.5388	10.973	10.184	7.4604	9.4634	9.2171	10.395	7.2398	5.8479	8.7242	11.81	10.135	7.2966	8.1131	9.8806	7.1888	7.265	10.084	10.06	8.8197	10.032	10.711	14.772	8.3237	9.5279	9.2869	9.7654	11.323	8.2719	11.859	8.769	8.188	13.122	12.444	7.8115	9.0766	8.2646	10.013	9.1467	7.7002	8.3877	8.1765	10.231	10.624
-2.1621	-6.6949	-5.6239	-2.1791	-5.5341	-1.9203	-3.1734	-3.6547	-3.3224	-4.1458	-3.7793	-4.7549	-4.2455	-5.5051	-6.8474	-4.444	-1.5445	-5.8396	-0.089622	-3.6695	-5.6137	-2.2996	-2.9949	-0.22171	-6.5008	-3.4116	-2.5194	-4.158	-7.1557	-5.2275	-1.41	-0.22567	-2.4202	-2.5889	-5.0149	-4.1595	-3.7726	-7.8113	-4.5383	-5.4828	-4.0417	-6.1351	-6.2921	-3.678	-0.11072	-3.1557	-3.5618	-4.6967	-3.9556	-5.2982
-3.9768	-5.433	-2.8772	-2.6673	-3.3046	-6.1923	-4.5876	-0.28361	-3.4954	-3.5836	-2.5992	-3.455	1.0866	-0.72783	-4.1232	-4.8918	-6.2043	-3.6063	-7.6894	-2.9075	-4.2045	-1.225	-3.6517	-5.1657	-3.552	-6.3379	-0.039063	-1.5831	-4.3998	-4.6386	-0.98097	-2.6568	-4.4487	-4.1742	-6.9373	-5.7363	-2.3007	-1.4246	-2.2871	-5.9662	-3.4283	-5.2227	-2.6602	-4.1828	-6.1012	-3.7992	-3.5232	-2.8381	-2.8978	-5.3856
2.2508	0.87873	1.6735	4.7213	2.3029	-0.33475	3.5904	2.1248	2.4779	0.66292	2.5019	-0.198	2.9073	-3.0744	0.61129	3.5045	1.203	-1.3373	0.11303	4.6217	2.2203	3.5949	1.8359	2.1903	-0.88997	0.044234	6.0216	1.8978	0.21293	0.10234	1.4422	3.0158	-2.9863	-0.0091708	0.8729	0.35964	1.5371	0.54797	3.6542	2.2895	2.5417	2.4907	5.7817	0.6969	1.9767	4.2889	1.8796	1.7807	2.7506	2.5998
-10.769	-8.0147	-10.018	-12.772	-7.8638	-10.1	-10.767	-10.591	-8.7268	-9.4508	-7.0159	-10.666	-9.8194	-10.612	-9.1683	-9.4211	-10.817	-10.467	-6.3735	-9.2656	-9.986	-10.267	-11.253	-11.497	-8.68	-7.952	-6.2427	-5.8163	-8.5705	-8.9985	-8.6933	-12.076	-7.6383	-8.4627	-10.024	-8.284	-5.5165	-7.578	-12.393	-7.7907	-8.9918	-10.697	-10.906	-7.5512	-15.036	-12.097	-11.709	-8.6047	-8.3816	-3.6202
-12.094	-12.196	-14.478	-15.864	-15.076	-14.641	-13.79	-13.696	-12.973	-10.761	-13.886	-10.75	-12.419	-12.904	-13.936	-16.539	-14.422	-10.405	-15.179	-16.23	-16.477	-14.551	-12.943	-13.966	-13.318	-11.83	-12.158	-14.692	-11.146	-13.486	-13.871	-13.935	-13.732	-14.41	-11.67	-14.419	-11.879	-12.872	-13.313	-11.71	-12.497	-9.3725	-13.744	-12.487	-15.124	-12.523	-14.889	-16.052	-11.132	-12.895
-24.275	-22.034	-20.12	-23.289	-23.213	-24.189	-21.991	-23.283	-21.107	-24.014	-22.57	-24.381	-20.164	-24.251	-19.647	-22.238	-24.095	-19.966	-23.856	-19.788	-21.799	-21.06	-23.696	-24.157	-19.423	-22.169	-24.113	-24.338	-23.382	-22.022	-22.097	-22.222	-23.922	-22.631	-23.403	-23.305	-23.759	-21.694	-21.436	-24.346	-22.413	-22.017	-24.628	-22.354	-21.103	-23.068	-21.758	-22.033	-22.767	-23.209
-3.6245	-5.5596	-2.7381	-2.4165	-4.9533	-0.31009	-3.1953	-0.81786	-2.2591	-2.1835	-2.4403	-4.5262	-3.2076	-4.7741	-2.2971	-4.6294	-4.4361	-3.3665	-2.0966	-2.9933	0.55237	-3.5723	-3.5826	-1.3252	-2.8462	-5.8549	-2.2273	-4.4397	2.5739	-1.1879	-3.8109	-2.8128	-0.26029	-0.21708	-1.399	-3.016	-9.1143	-2.1523	-1.514	-6.6496	-2.3081	-0.21084	-2.9895	-2.5807	-2.8245	-1.3757	-5.0074	-4.1896	-2.373	-4.3202
-4.6335	-4.7724	-2.4412	-1.7467	-2.7641	-1.3503	-3.9775	-1.9821	-2.6928	-6.2414	-4.4115	-3.275	-3.8017	-3.8632	-2.1478	-0.84433	-4.2599	-2.2785	-7.3298	-4.6712	-6.3704	-2.042	-1.5608	-6.6758	-1.9277	-4.2277	-5.3926	-2.1444	-4.6012	0.32064	-3.4608	-2.28	-1.5655	-5.1689	-2.5522	-1.7355	-3.9563	-0.82677	-4.3275	-4.6896	-4.9965	-2.2758	-3.416	-3.8576	-3.3324	-2.7932	-4.2931	2.0249	-2.3735	1.145
-6.1071	-5.9037	-4.0483	-6.3109	-8.2926	-7.2489	-7.0253	-6.1356	-2.7695	0.2131	-4.8484	-7.6559	-6.5446	-5.3769	-6.3343	-5.2556	-3.2923	-4.053	-1.1561	-3.0927	-2.9663	-2.2476	-2.4979	-9.3071	-4.9987	-1.0241	-5.4381	-7.3099	-4.6799	-8.2724	-4.5676	-7.2632	-7.6115	-2.0224	-5.2903	-2.7755	-4.4786	-3.1855	-4.0732	-5.6592	-6.6523	-7.405	-4.8068	-4.5134	-4.0335	-3.7089	-3.9508	-3.6119	-3.5479	-8.8293
-1.9382	-0.041425	-0.85715	-1.5324	-6.0687	-0.50791	-0.58944	1.7401	-2.991	0.48314	-4.2012	-0.50668	-0.97667	-3.5241	-2.9033	-0.31562	2.1849	-3.1479	-2.7164	-1.5882	-1.885	-1.2848	-0.42577	-1.1958	-5.3405	-0.48903	-1.9383	1.4862	1.5939	-4.1502	0.04497	-6.3451	-1.4567	1.194	-0.25318	1.5933	-4.3808	-3.2863	-1.7304	1.0503	-3.7433	-2.399	-4.6247	-1.2483	-3.4102	-3.9165	-0.21874	-1.9584	-1.5564	0.58692
-4.2151	-5.7249	-5.7968	-4.1075	-3.9758	-3.2541	-3.9545	-3.561	-5.0371	1.9309	-4.5025	-3.8688	-6.7225	-3.6959	-5.273	-3.1979	-4.4493	-3.2796	-2.7015	-2.3664	-0.25397	-3.3237	-4.3579	-3.1785	-4.2949	-4.9116	-3.9261	-3.8332	-4.5822	-3.5529	-5.1281	-6.116	-2.9011	-1.0954	-5.1642	1.5288	-3.3213	-2.1509	-2.0372	-0.44709	-4.9724	-4.6574	-4.0693	-4.9715	-0.11552	-2.9953	0.2673	-3.7985	-2.2017	-2.5342
3.1573	2.1954	0.2111	3.2956	2.1669	-1.8998	1.8278	3.5634	-0.40614	0.63381	-2.9048	-0.85039	5.066	3.8854	1.4731	3.3057	2.0596	1.7258	4.8506	0.22251	1.5356	0.52286	4.8101	1.8852	0.7673	1.9016	1.3817	1.6468	1.2118	3.7008	-3.3767	0.58702	-0.99086	3.9895	3.0417	3.0599	2.0272	-0.18951	3.2627	-0.16365	-1.0722	4.4415	1.1215	1.4804	1.0494	0.53696	1.3524	-0.81634	2.3622	0.79231
-4.2253	-6.9923	-5.0171	-4.0352	-5.2035	-4.3368	-4.9524	-7.7464	-3.4281	-4.2217	-4.2753	-5.8988	-5.044	-3.4752	-2.3066	-1.0164	-0.96575	-6.5972	-7.2137	-6.4404	-3.0996	-8.0853	-6.9392	-5.6469	-5.1851	-2.3874	-4.8827	-6.4259	-3.9199	-2.5288	-6.7375	-6.5671	-2.8068	-5.7303	-5.686	-2.696	-0.36823	-5.7621	-3.6713	-2.9647	-3.4524	-5.1219	-4.0682	-5.6367	-5.0363	-4.4428	-2.5084	-5.952	-7.1634	-3.0066
-2.2252	-1.2744	-0.81655	1.5258	-4.4328	-2.8228	-3.0415	0.43041	-3.4416	-1.5829	-2.4643	2.7631	-1.0518	-4.0271	2.0427	-3.5082	-0.81693	-0.54677	-0.97425	-3.6362	-5.2449	-3.1645	-0.75256	-5.4747	-0.54539	-2.0361	0.61372	-1.0269	0.35096	1.3972	-2.2057	-3.5758	0.1295	0.2471	1.249	-0.47358	-1.1694	0.4383	-3.3033	-1.0357	-2.2772	-2.156	-1.7083	-2.3274	-3.2017	-0.090217	-1.1903	-2.8428	-3.1995	-0.82324
-13.122	-11.383	-12.571	-13.381	-12.75	-11.934	-12.037	-12.131	-12.166	-10.749	-11.958	-13.224	-13.828	-11.522	-12.195	-10.162	-11.083	-13.211	-8.5892	-14.356	-11.646	-16.047	-11.846	-12.644	-15.564	-13.056	-13.619	-11.538	-9.608	-12.059	-11.874	-16.188	-12.958	-14.138	-13.647	-14.079	-14.591	-13.659	-12.035	-11.349	-13.445	-13.939	-12.655	-13.578	-12.516	-11.327	-11.534	-12.591	-14.441	-15.181
-0.16435	4.5606	1.4223	1.59	2.6271	4.0941	4.3775	-3.3806	0.80719	-0.035338	0.96922	2.0632	4.2235	3.0931	1.1909	1.6182	3.1745	2.7058	0.70431	5.7083	2.7498	0.41108	2.137	1.179	1.2936	5.7201	1.061	0.53619	1.1978	-0.64827	3.3424	1.7846	2.1306	1.5404	2.3803	0.33738	1.1325	1.074	1.8793	4.4513	1.0852	0.2002	4.226	0.33284	2.6098	2.7311	0.95938	3.5241	-0.29137	2.6363
-2.8906	-3.0289	-3.9803	-3.5393	-5.1418	-5.3333	-3.352	-4.2737	-6.4291	-0.38108	-3.5098	-5.7224	1.3367	-0.90175	-3.9194	-4.972	-2.3172	-3.7773	-0.54325	-3.0548	-3.7572	-2.4705	-4.4784	-1.3944	-4.8625	-5.9491	-7.8913	-5.3536	-1.4712	-6.2167	-4.0723	-4.5268	-1.1595	-3.669	-4.6085	-3.1753	-3.3458	-3.2026	1.5644	-3.596	-4.4515	-3.7092	-3.6463	-1.8052	-8.2945	-2.1949	-3.705	-2.5732	-3.5816	-3.2649
-4.3527	-2.3611	-3.5645	-6.1047	-2.2859	-4.2981	-3.6226	-4.2559	-1.7499	-4.6959	-4.5586	-5.1105	-5.4867	-4.3547	-3.4923	-1.415	-1.858	0.88854	-3.1733	-1.232	-2.8036	-3.2644	-1.5688	-3.7745	-1.2617	-4.1094	-2.9895	-6.4715	-5.8522	-8.0026	-2.5504	-5.376	-3.2757	-2.3203	0.72863	-0.95372	-2.3454	-2.6703	-6.5747	-3.3673	-5.6749	-3.941	-3.3176	-5.2489	-4.6287	-4.5684	-4.0158	-3.4957	-3.9078	-4.7716
-9.5261	-9.3465	-8.569	-7.8245	-9.1546	-9.0552	-8.2745	-10.571	-10.216	-12.023	-7.37	-7.7358	-9.224	-7.9812	-12.825	-11.523	-12.287	-2.9362	-8.028	-10.886	-9.0562	-8.5674	-8.0074	-9.3937	-8.4987	-10.212	-5.9626	-8.8553	-9.9789	-11.433	-8.9457	-9.3001	-9.3627	-9.5658	-8.2691	-8.374	-10.243	-8.6022	-10.215	-5.8825	-13.114	-7.7213	-7.916	-10.285	-7.7128	-6.698	-8.3027	-6.4044	-8.1309	-11.669
-2.0662	-1.3333	-0.74562	-0.46107	-0.91378	-3.9624	-1.2743	-3.3784	-1.996	1.0111	3.3195	1.4957	-1.0354	-0.59746	-3.0537	0.23089	-1.5328	-3.4092	-4.3312	-1.1134	-0.098375	-4.6622	-2.2198	-5.0621	0.53057	-0.68086	-0.67706	-1.922	-1.4751	-0.68864	-2.6981	-2.2128	0.18415	0.035677	-0.57339	-3.4442	0.8242	2.5275	-2.5644	0.64471	-1.384	-0.47053	-0.61718	-1.8718	-2.79	-1.1902	1.389	-0.45355	-2.209	-0.49079
-2.5038	-0.38761	-0.50752	-1.3267	0.1821	0.33105	-3.538	-0.59175	-0.60463	1.7998	-0.4484	-2.2742	-0.81917	0.66761	-0.83979	0.84998	0.93737	2.1148	2.3559	-2.5848	-0.68327	0.90402	-0.15998	0.50518	-0.92949	0.84343	-2.8716	1.3264	1.9316	-0.85271	2.3858	-4.7646	-2.8487	-1.5247	-3.8307	-0.066276	-1.0546	0.45464	-2.2625	-3.2301	0.31319	-2.4945	-1.0596	-3.0826	-0.73088	-1.1221	-2.325	-0.80407	-1.097	-4.2467
-6.336	-5.1298	-5.6167	-8.0192	-6.8916	-6.0777	-7.7837	-7.0001	-8.3237	-6.2645	-8.0063	-3.9053	-8.2274	-6.546	-8.4568	-6.5082	-9.3333	-5.5887	-7.8379	-8.2802	-4.4057	-4.969	-2.7992	-8.5132	-6.2472	-6.5402	-6.4445	-8.6686	-5.4733	-7.6914	-6.2463	-8.8489	-8.667	-6.4279	-9.0471	-8.4369	-8.7619	-9.0551	-7.4886	-8.6691	-12.684	-6.8772	-6.3088	-8.4212	-8.4174	-5.9619	-6.4812	-9.3205	-8.5866	-9.0792
-14.078	-15.152	-14.851	-14.245	-13.718	-10.718	-10.859	-13.665	-16.497	-13.793	-11.173	-13.19	-13.938	-11.877	-13.742	-14.739	-14.197	-14.224	-10.765	-10.671	-11.81	-15.227	-11.08	-12.081	-13.836	-12.856	-13.204	-15.074	-13.297	-14.099	-13.191	-13.326	-13.561	-12.771	-14.852	-17.603	-9.9037	-11.799	-13.277	-12.206	-15	-10.75	-12.425	-10.775	-13.261	-15.513	-10.629	-9.9709	-13.196	-10.182
-2.6153	-2.9586	-0.47741	-2.1795	-3.5945	-3.7868	-4.1664	-0.2917	-3.5218	-7.1372	-4.363	-4.2969	-2.5599	-4.786	-3.228	-2.1497	-4.4028	-3.2575	-4.2626	-4.4613	-1.3026	-6.035	0.28135	-6.1001	-2.7366	-5.6183	-4.9021	-3.2877	-0.2659	-0.91965	-1.8947	-1.6562	-1.6371	-4.452	-5.167	-6.7233	-1.2398	-7.4807	-4.456	-3.5667	-6.9076	-1.3417	-4.8984	-3.5591	-2.7473	-4.5295	-2.8513	-4.7763	-6.4203	-2.8727
-13.933	-14.747	-13.054	-12.431	-10.203	-15.682	-12.459	-9.3872	-16.104	-10.573	-12.103	-15.525	-10.943	-10.996	-11.698	-14.067	-16.391	-12.398	-12.846	-9.0283	-11.871	-9.5322	-12.083	-13.783	-11.967	-12.514	-13.254	-12.023	-13.319	-13.487	-9.8714	-13.935	-10.834	-14.263	-12.39	-12.002	-13.728	-10.902	-11.023	-8.9359	-12.608	-15.189	-13.509	-10.668	-12.72	-9.5969	-8.6961	-10.518	-12.477	-14.102
-7.0028	-3.7927	-7.6747	-4.4214	-6.6461	-4.3306	-5.2888	-5.7634	-7.9451	-7.0017	-6.1407	-4.4435	-8.6442	-6.1721	-5.9875	-2.218	-5.6514	-7.6477	-3.287	-4.5215	-2.6308	-5.2618	-5.0551	-5.1256	-4.053	-4.3356	-3.3952	-8.441	-2.9757	-8.4296	-4.0469	-5.3911	-1.5396	-5.3184	-5.873	-2.4268	-6.6477	-2.544	-4.4649	-3.4069	-4.3105	-4.5807	-5.2148	-6.7399	-7.2516	-4.2316	-2.7287	-5.0272	-4.5404	-5.2038
-7.7447	-9.1443	-7.3029	-3.3695	-9.2581	-10.481	-5.2585	-5.3659	-7.618	-9.6189	-7.6424	-6.8039	-5.7216	-7.0505	-6.3351	-5.0266	-8.873	-10.11	-9.2468	-7.578	-7.8629	-7.2133	-8.5386	-10.866	-6.4296	-7.0601	-8.7477	-8.2501	-7.0563	-7.7964	-3.3199	-5.4834	-8.4179	-8.822	-4.7221	-9.8313	-7.4362	-3.8251	-6.3456	-8.9639	-5.8828	-8.4888	-6.8693	-7.144	-8.2987	-9.1113	-7.7568	-5.5634	-7.5511	-5.0013
-2.7119	-4.4047	-1.9338	-5.1976	-4.5255	-6.104	-6.2024	-2.9644	-7.8353	-1.4289	-2.5243	-2.9025	-3.6586	-3.8538	-0.93879	-6.4499	-5.5159	-3.2738	-9.6618	-5.7447	-3.8802	-2.4829	-3.9574	-2.7566	-4.5893	-4.9359	-1.4935	-3.7313	-2.0611	-2.8593	-7.2009	-2.7047	-5.2621	-1.6202	-5.0598	-0.99299	-4.3401	-5.4319	-2.9279	-6.0821	-6.9728	-3.66	-5.0123	-5.558	-4.7555	-3.1808	-4.7504	-6.4164	-5.5786	-3.3995
1.3103	-2.3062	-0.36448	0.27798	0.5317	0.41251	0.82144	-0.46949	1.4028	-1.6679	-0.86007	3.0245	-1.0806	0.24876	-1.7462	1.3605	-3.009	0.49324	0.99152	-1.9913	-2.079	1.746	-0.002057	-0.75727	-0.61046	-0.29374	-0.67336	1.0989	0.32329	-1.7962	-2.0562	-0.70033	0.086491	-2.0289	-2.3707	-2.9387	-1.9372	-1.0468	-0.93392	0.63305	2.177	-0.433	-0.49852	-0.96728	2.6659	-0.34686	-0.56393	2.3582	-0.02384	-0.63027
-10.204	-11.806	-12.398	-12.214	-10.922	-16.251	-11.078	-12.599	-12.75	-14.092	-11.656	-9.694	-13.71	-11.774	-16.91	-9.764	-11.163	-8.5806	-15.814	-11.094	-11.728	-14.044	-13.03	-11.666	-8.9464	-15.852	-10.121	-13.785	-12.566	-13.144	-12.841	-12.457	-12.358	-12.984	-12.687	-9.9115	-10.85	-14.876	-12.969	-8.5851	-12.953	-11.037	-10.626	-15.561	-5.5559	-14.557	-12.16	-12.233	-11.633	-7.7923
6.0961	9.1099	5.1758	8.9817	7.6247	5.6994	5.8119	7.0698	5.0304	5.0188	7.9737	4.2742	8.1731	3.0929	8.8868	7.0664	12.48	6.8236	6.6353	7.4755	7.007	7.7348	4.7779	10.019	8.6546	6.7106	8.5964	6.599	8.144	8.2501	3.5649	7.1035	6.1174	9.2318	7.9552	9.3737	8.2613	3.9649	7.489	5.8159	6.787	5.3751	9.0465	5.5625	5.4364	8.17	5.4065	6.0731	9.1165	7.6413
-1.9251	-2.1746	-1.9471	-1.8103	0.14608	-1.2566	-0.95892	-0.068675	-3.3457	-4.0564	-4.121	-1.2144	1.5827	-3.7029	-0.90861	-2.9988	-1.4493	-3.8457	-1.8932	-1.1223	0.77858	1.2635	-2.5152	-0.15856	-4.1969	-1.8267	-4.0134	-2.7213	2.1263	-2.5599	-0.81431	0.43356	-1.769	-0.36457	-2.0875	-0.90808	0.52891	-0.44578	-3.3692	-0.1183	0.4933	-2.6778	-0.31103	-3.576	-3.5731	-3.1858	-3.224	-2.4621	2.1174	1.6964
-13.521	-11.098	-9.7873	-14.708	-7.7172	-11.426	-7.9285	-12.22	-9.5974	-8.1498	-13.64	-10.073	-9.9984	-14.21	-13.393	-11.163	-14.232	-13.978	-12.011	-12.631	-12.882	-13.149	-12.301	-13.233	-11.164	-10.216	-9.2111	-6.2779	-8.2125	-11.166	-13.63	-9.7056	-14.005	-14.026	-14.408	-11.58	-12.116	-12.11	-10.016	-10.485	-10.667	-11.015	-9.44	-10.501	-10.856	-11.75	-11.09	-9.2015	-14.134	-13.257
0.1385	2.431	0.455	-1.1395	1.0164	-0.2479	-0.36856	0.69699	-3.3749	-2.0041	-1.2137	-3.2453	-2.0219	-2.9077	2.059	3.0933	0.46453	-1.2306	-0.52844	-1.8515	-1.2421	-0.035937	5.4608	1.2852	-4.0272	-0.72819	2.7995	2.8957	-4.3414	-3.8191	-1.4591	1.0429	-1.5768	-2.0351	0.87974	-1.6598	0.56175	3.4561	-2.2927	-3.1345	2.1457	-1.2353	-1.2443	0.039704	-0.34208	2.9383	1.8136	2.8402	-0.83805	-1.6996
5.3876	6.9695	5.2902	3.5984	8.3059	5.386	7.7117	1.1756	4.3447	5.5489	7.8978	5.4169	6.5888	6.5771	1.2602	4.5827	8.8738	0.95629	6.7778	6.392	6.3723	2.5176	6.6416	5.8915	3.1487	4.4961	7.9349	8.2209	4.5264	4.7505	4.1425	6.876	6.0164	6.4769	0.90851	6.1058	4.8313	7.8296	8.2636	3.6254	8.7305	6.3173	6.0658	7.8881	5.0942	8.6824	4.1099	6.4866	7.9538	4.0067
-3.8745	-1.4567	-5.2669	-2.9215	-5.7914	-6.5738	-3.1908	-7.8826	-5.7286	-8.4855	-5.6917	-2.1508	-3.8191	-3.3372	-3.5966	-4.2404	-6.3962	-2.8078	-6.338	-3.6827	-5.7515	-4.8376	-3.3187	-5.5584	-4.9444	-2.6509	-4.5968	-4.8147	-2.5908	-5.1945	-4.8489	-2.9411	-6.7971	-6.0306	-5.1273	-6.8618	-1.5643	-6.7229	0.60034	-4.0985	-6.9782	-3.8577	-6.3739	-4.275	-8.228	-7.5106	-5.5394	-0.72954	-1.9589	-4.0869
-1.8301	-0.29729	-3.7757	-2.5552	0.084103	-2.9897	-1.3198	-2.0915	2.2757	-0.82863	-1.5937	-2.6372	2.5172	-0.59233	-0.69319	-0.69357	-0.90143	-1.3194	-0.36409	0.84536	0.96691	1.2935	-2.2376	-3.404	1.3901	-2.7131	0.52531	-3.7412	-1.6363	1.001	-0.77516	-1.2216	-1.6875	0.43792	-2.5262	-1.3237	-0.19353	-1.1001	1.6761	-1.3692	-0.92034	-1.0697	2.1859	0.79646	0.47913	0.77062	-1.5662	-4.1774	1.9408	-1.0054
-5.0749	-3.574	-3.6192	-2.7555	-6.4579	-6.1777	-3.7845	-4.513	-3.4394	-8.5557	-6.5351	-5.2396	-5.0769	-5.8652	-5.9218	-6.4088	-3.4637	-1.8109	-5.1899	-5.1512	-3.7721	-5.4138	-6.435	-3.8008	-5.3368	-6.4081	-6.9153	-2.9212	-4.7466	-4.4608	-6.6425	-5.3474	-4.2057	-4.8902	-5.3266	-6.6632	-6.7482	-5.3776	-8.6015	-3.8739	-5.8506	-5.5376	-7.2135	-8.1305	-4.5435	-5.9264	-7.1489	-4.6055	-5.0556	-3.3372
6.9911	7.6872	5.7256	7.527	5.5983	6.5501	5.6332	3.553	4.5874	7.2527	4.2303	4.9282	8.8873	4.9583	1.498	5.7341	6.4855	5.1755	6.7419	6.7101	1.4946	2.8881	3.7587	6.8526	5.3689	3.3977	1.6099	3.1739	3.1011	8.5792	6.9233	4.8477	3.1367	5.9358	3.9504	4.8927	6.368	5.4884	2.393	7.5768	3.4187	4.9836	4.22	5.1255	3.4457	7.9676	3.9498	5.6341	2.7525	1.3262
-15.395	-15.969	-11.703	-12.584	-10.113	-16.786	-13.366	-14.415	-15.093	-13.031	-12.699	-14.328	-13.876	-12.209	-12.602	-14.822	-11.302	-15.187	-13.154	-12.673	-13.771	-10.414	-13.247	-13.595	-11.063	-14.859	-12.32	-13.988	-15.217	-11.857	-13.138	-14.104	-13.078	-16.551	-13.021	-13.611	-13.39	-14.676	-12.379	-14.372	-12.68	-15.914	-14.669	-14.734	-11.862	-12.916	-11.471	-14.945	-12.357	-13.638
-9.8338	-11.298	-10.264	-12.932	-10.694	-13.894	-11.272	-11.831	-12.347	-12.339	-11.433	-7.631	-13.542	-10.866	-14.815	-14.179	-11.086	-11.234	-13.972	-12.733	-9.1089	-6.6691	-13.807	-11.704	-11.188	-11.934	-8.7595	-11.03	-12.202	-11.432	-10.702	-10.993	-7.6236	-12.433	-10.992	-12.211	-10.535	-11.544	-13.084	-11.2	-12.672	-11.127	-11.119	-11.228	-11.593	-11.914	-12.907	-10.925	-12.196	-10.432
4.4199	1.7941	3.8358	5.4629	7.795	3.8342	4.73	6.6221	2.9221	7.0229	2.5011	4.1122	4.4977	7.1251	2.0784	5.5777	3.8984	2.82	2.9077	4.0421	1.5438	4.8412	6.3037	1.5703	6.1224	7.654	3.2683	2.6752	5.6589	1.7698	4.4498	3.8023	4.1442	3.0991	2.4382	4.279	6.7639	3.2296	4.2847	4.439	1.6334	4.9829	6.7978	3.4773	2.4748	5.02	1.3078	4.1212	2.5149	6.0441
-3.7825	-1.0455	-2.5639	1.5421	-3.4929	-2.377	-3.3091	-5.1262	-1.9035	-2.6685	-3.7776	3.0825	-1.7976	-2.4538	-2.3914	-3.1479	-3.3275	-1.053	-4.7261	-1.9534	-2.2859	0.1572	-2.5658	-0.37251	-0.6319	-2.5235	-0.82597	-1.2487	-2.8341	-3.1323	0.81048	-4.36	1.5437	-2.1635	-4.2116	1.1185	-2.1327	-0.84799	0.68662	-0.95279	-2.2795	-2.5109	-1.9262	-1.4405	2.6536	0.51311	-0.56741	-0.70894	-2.3449	-1.8688
1.7018	-0.94801	-1.2368	-1.8287	-0.98771	-2.3419	-0.72947	-1.1303	-0.3668	-0.62757	-3.4323	-4.6137	1.0021	-1.6477	-3.1602	-1.4228	-3.9514	0.15322	-3.1155	-4.7312	-0.50028	-2.6498	-1.7115	-2.3086	-1.2663	1.2304	-2.1343	-2.8767	-0.96406	-1.6463	-0.63861	0.34817	-0.55952	1.5972	-0.86331	-0.51302	0.16942	-2.0367	-2.7138	0.088501	0.93431	-1.9907	-0.74069	-2.1085	-1.9224	-3.3706	-3.8186	-3.6892	-2.4981	0.017478
-11.125	-10.966	-11.243	-8.5918	-9.1698	-17.021	-12.778	-12.218	-10.939	-13.173	-10.789	-12.354	-8.8564	-12.498	-14.08	-8.5806	-12.473	-14.465	-12.742	-11.219	-12.452	-11.442	-13.426	-12.687	-10.123	-13.509	-13.309	-9.4381	-10.946	-9.3858	-11.763	-15.556	-10.572	-10.164	-11.446	-13.456	-9.1862	-10.88	-9.645	-6.6894	-9.6807	-12.945	-9.1487	-11.359	-11.394	-10.874	-9.7364	-12.953	-10.368	-11.432
-3.5069	-1.291	-0.41894	0.02282	1.6649	1.8378	2.8542	0.83119	-0.33175	0.074609	1.0342	1.6381	-2.0152	3.3486	-1.5309	1.271	0.94874	1.61	4.2724	-1.5953	1.1818	0.040337	1.5829	2.1116	0.54128	2.9398	1.2457	3.5442	2.0258	3.0593	-1.5396	1.2588	2.5411	0.41135	-0.26807	1.1526	1.3176	0.98418	0.58276	-0.66103	1.3875	-1.1202	-0.28111	2.0545	-0.0089993	2.4726	-0.63903	-0.056631	0.5827	-0.093971
7.6007	8.207	11.359	8.7406	12.639	7.3944	9.7953	6.8019	10.176	13.197	8.1467	9.9144	5.5033	6.6026	8.6675	6.2247	10.376	8.6241	8.3911	9.4705	12.684	6.5097	8.4258	5.9275	7.293	8.0226	9.9193	5.8973	7.2537	8.8522	6.3185	7.7568	6.6935	7.4739	8.8239	8.4972	12.779	9.6066	11.48	7.8076	7.508	9.4901	7.561	7.197	8.8333	5.4442	7.6106	6.7202	12.485	8.3362
-9.4169	-11.367	-13.208	-9.6946	-11.667	-11.474	-8.1371	-13.32	-11.339	-9.3768	-11.468	-12.429	-8.9418	-9.9383	-8.8053	-11.252	-11.67	-11.823	-5.7391	-7.4059	-11.3	-10.856	-8.7595	-5.9689	-8.8764	-13.095	-12.005	-10.764	-10.519	-13.675	-13.576	-8.8049	-11.308	-7.4838	-9.5322	-9.0069	-12.945	-10.79	-11.703	-9.9248	-9.4822	-9.7964	-8.9655	-11.091	-11.062	-10.19	-10.407	-11.458	-10.204	-10.979
0.75941	0.68151	1.8325	1.4257	-0.95779	2.0396	0.42607	5.9402	-0.072189	3.644	-1.1023	1.7489	0.8852	2.6077	-1.4098	-0.70012	-0.66534	0.81771	-0.79634	-2.1924	3.4279	0.066607	2.2588	-1.5835	3.3056	0.49463	-1.4559	-2.1015	1.177	1.528	-1.3387	0.67826	-2.9996	2.5287	-0.16188	-1.7009	3.7489	0.95295	0.43276	-0.32008	1.2826	0.63851	-0.47	3.3337	-1.7178	3.5332	2.3016	2.3865	-0.82437	1.2297
-17.024	-10.974	-12.196	-13.676	-12.496	-15.157	-14.524	-12.813	-13.843	-16.296	-12.958	-14.492	-14.176	-15.259	-17.003	-11.081	-16.476	-12.841	-13.127	-15.592	-14.135	-11.21	-8.8547	-14.656	-11.988	-16.828	-11.945	-18.078	-11.292	-15.367	-17.499	-10.219	-13.239	-15.163	-14.556	-14.596	-14.808	-10.943	-14.62	-11.804	-10.899	-9.7874	-13.344	-14.768	-13.357	-14.224	-11.835	-15.031	-16.865	-15.214
-17.218	-19.073	-19.175	-19.236	-19.647	-22.237	-18.473	-21.24	-21.262	-20.261	-18.231	-23.135	-24.515	-19.053	-19.776	-18.596	-19.21	-20.509	-21.576	-24.21	-20.243	-18.75	-23.953	-19.152	-21.001	-20.432	-20.641	-18.889	-23.6	-22.435	-23.378	-15.811	-17.004	-21.351	-21.304	-18.018	-19.774	-20.463	-19.894	-22.436	-19.593	-20.865	-18.349	-19.393	-20	-21.197	-21.858	-21.4	-21.997	-15.474
-13.914	-14.717	-12.719	-13.14	-11.614	-13.413	-11.556	-12.601	-12.148	-14.145	-12.332	-10.16	-11.271	-17.044	-14.83	-14.669	-15.508	-10.219	-12.284	-17.111	-17.474	-14.946	-13.829	-10.272	-16.071	-14.311	-15.934	-13.407	-12.898	-12.259	-8.9265	-13.423	-8.7447	-12.957	-15.966	-13.793	-11.883	-17.913	-17.405	-15.257	-14.646	-16.065	-11.743	-13.551	-13.661	-14.393	-11.581	-13.827	-13.459	-14.686
-14.456	-10.45	-14.42	-9.3414	-13.146	-9.4757	-8.9374	-13.673	-15.566	-14.271	-9.9603	-11.547	-15.737	-14.342	-15.348	-10.368	-13.092	-8.3708	-16.131	-12.879	-11.737	-15.192	-15.098	-12.907	-10.815	-14.24	-8.6666	-14.916	-14.005	-16.178	-14.678	-11.286	-13.846	-11.389	-14.221	-15.152	-12.941	-13.104	-11.99	-15.382	-11.713	-13.505	-13.83	-15.415	-11.88	-11.029	-10.482	-11.835	-10.714	-12.842
-11.134	-8.374	-10.115	-8.7652	-6.7596	-7.2141	-10.953	-4.7054	-9.3574	-9.6995	-5.4877	-10.866	-10.236	-4.7764	-8.3135	-9.1398	-12.241	-5.8143	-10.952	-4.8833	-10.656	-5.5237	-8.35	-12.411	-6.6971	-10.779	-9.8161	-8.1815	-7.1217	-7.2167	-9.4231	-5.5729	-10.059	-7.4059	-5.7412	-9.3505	-7.5658	-8.6087	-9.6881	-10.185	-10.908	-9.9343	-10.207	-7.4871	-9.4033	-8.9626	-11.924	-10.018	-11.386	-11.771
1.3981	-0.63599	2.6516	1.1737	0.41845	0.53025	1.2494	0.37817	0.5064	2.1333	1.6797	3.6429	2.2752	5.0072	1.6755	3.0302	2.6185	3.1025	1.9615	1.7265	1.2797	0.12387	1.5087	2.0076	0.38244	2.1826	2.1565	3.2987	1.5782	3.7931	2.1109	-0.76069	2.1949	2.4188	0.75065	2.2172	0.82314	4.7431	2.2854	0.36227	0.42756	3.2313	4.2249	0.92168	4.8959	-1.7297	2.3163	0.47619	3.4641	0.73998
-7.786	-4.6226	-2.4031	-2.6865	-4.5789	-7.0467	-8.3661	-3.6839	-5.1919	-2.1578	-4.9375	-6.4627	-6.5222	-6.0376	-6.805	-4.93	-4.54	-8.972	-7.8225	-7.1343	-5.7956	-7.3774	-4.161	-1.2864	-3.4044	-7.4817	-5.6728	-5.0373	-5.9018	-4.0476	-4.1467	-3.9536	-4.5127	-6.4315	-5.1984	-6.1073	-5.3901	-4.2232	-4.9787	-3.4734	-4.0547	-3.8236	-2.5155	-4.9444	-4.169	-3.4067	-3.9574	-2.9765	-4.3454	-4.4415
-5.6141	-11.5	-7.787	-6.4877	-6.2731	-8.8398	-11.264	-8.6973	-9.1303	-10.964	-10.675	-9.1833	-14.214	-11.162	-9.8367	-10.369	-7.8558	-11.831	-7.5048	-8.5372	-10.953	-8.5918	-10.96	-11.002	-12.307	-10.666	-12.8	-9.5018	-10.379	-9.4751	-10.115	-8.6618	-11.925	-8.212	-10.209	-12.638	-7.6846	-9.9758	-11.975	-11.256	-9.8733	-10.334	-11.512	-7.7251	-8.8676	-9.7672	-12.911	-10.937	-10.519	-10.415
5.1831	8.0442	5.4741	6.7638	7.1181	7.0785	5.9274	8.0616	4.6973	7.1076	7.9389	7.1264	6.3604	5.3959	10.064	6.0424	6.2704	7.2091	2.4925	2.6079	7.307	5.5464	6.6607	6.4329	8.2476	8.2309	8.202	5.4804	5.6665	10.561	5.9871	5.4388	5.2375	4.1436	9.4854	5.2855	5.9759	5.8832	7.9399	4.5772	5.555	7.2081	3.958	6.2621	7.618	6.3284	3.7346	8.3141	3.1959	6.9922
-1.3366	-1.8771	-2.9367	-1.2682	-2.4202	-4.9456	-2.5602	0.39877	-1.2942	2.9796	-3.1621	-0.218	0.10967	-2.684	-3.7772	-2.4484	-0.72271	-2.5012	-2.4133	-3.9353	2.0271	2.6601	-0.81132	0.80376	-1.9861	-0.037039	-1.8233	-1.8842	0.74307	-0.11432	-4.0051	-1.5938	-2.3827	-0.28845	-3.7907	-1.3288	-0.0055225	-1.7773	-3.073	0.58332	0.080653	-2.2684	-1.4068	-1.0416	-2.8417	2.068	0.0054573	-1.2441	-2.8424	-1.2814
-3.8415	-2.6504	-3.7716	-1.6068	0.28736	-0.86347	-0.70278	-0.86725	-5.2004	-1.8633	-4.408	-2.302	-0.77991	-3.5638	-3.5267	-1.3437	-1.1508	-1.8903	-5.1541	-1.7735	-3.9119	-1.4841	-4.8493	-3.794	-2.0175	-3.6657	-3.6362	-3.1586	-0.52571	-1.6554	-3.7531	-1.6762	0.167	-0.73506	-5.7577	-2.633	-2.6867	-1.4216	-0.28082	-1.4957	-1.4237	-4.5123	-4.1201	0.10999	-3.23	-2.81	-4.6129	-2.6312	0.73754	-1.7036
-11.035	-15.981	-14.512	-14.779	-11.845	-11.909	-15.133	-14.126	-17.212	-16.422	-13.529	-15.268	-11.704	-12.15	-15.866	-14.758	-16.401	-12.843	-11.906	-15.282	-14.164	-13.754	-14.579	-17.382	-12.107	-14.451	-14.736	-13.11	-16.22	-18.076	-13.308	-11.05	-13.014	-13.701	-13.919	-16.451	-15.141	-16.153	-14.089	-16.916	-16.142	-14.605	-17.484	-13.646	-18.263	-13.743	-11.515	-14.551	-15.206	-16.915
-9.7263	-6.8288	-9.8988	-7.3323	-7.7195	-10.436	-8.6481	-11.234	-10.517	-10.237	-10.211	-8.7	-10.58	-12.067	-9.9756	-6.3634	-10.192	-10.002	-10.512	-9.9687	-5.0926	-8.2282	-6.3098	-10.992	-9.8593	-8.1367	-12.516	-10.654	-10.309	-9.4876	-9.4704	-5.4428	-6.8772	-9.5042	-11.755	-11.018	-10.108	-10.488	-9.5345	-8.5049	-10.494	-9.6343	-10.164	-10.611	-12.942	-9.6741	-7.7683	-12.54	-8.4878	-7.6257
-9.8254	-4.2398	-8.5168	-6.913	-9.4762	-11.44	-7.0707	-6.7825	-6.5808	-5.5263	-9.1477	-7.8024	-8.5716	-9.4969	-9.3132	-9.1513	-9.5249	-6.049	-8.853	-11.761	-10.59	-7.6621	-7.3151	-7.4068	-8.4423	-6.8926	-6.6459	-7.1176	-7.4194	-10.84	-7.5371	-8.2942	-7.4237	-7.1423	-8.8236	-3.7983	-11.122	-8.3676	-9.6899	-11.268	-14.46	-9.9401	-11.529	-10.958	-7.7598	-9.8825	-8.9564	-8.2652	-8.2455	-5.4272
1.4797	0.31573	0.61453	0.26467	0.86038	1.6411	-0.60248	0.20894	-1.5335	2.7334	0.14142	-0.64863	-0.9849	-3.2585	-0.14848	-1.6872	-2.0402	-2.8651	1.6084	-1.9048	-1.7375	2.5004	2.2307	-0.49114	3.0259	-2.131	3.169	2.9361	-0.99633	1.8861	-0.15449	0.21458	-3.0101	-2.3704	-0.28234	-0.4457	1.3484	-0.67427	-0.1067	1.0211	0.061249	0.52849	-0.6162	1.164	4.8896	-0.20974	2.1379	0.82744	-1.0061	4.336
-15.954	-14.795	-11.399	-14.937	-15.246	-13.787	-14.603	-11.69	-15.386	-12.981	-14.717	-14.275	-10.3	-14.304	-14.093	-12.259	-13.007	-11.935	-17.763	-12.134	-14.915	-16.699	-16.463	-12.946	-13.078	-14.532	-10.436	-16.7	-14.794	-17.071	-13.653	-14.317	-13.877	-11.416	-15.712	-15.15	-11.488	-12.371	-15.228	-15.098	-16.64	-12.554	-14.612	-14.49	-16.641	-15.6	-17.498	-14.19	-10.053	-12.646
-10.744	-16.788	-16.355	-18.019	-14.85	-13.374	-14.616	-12.49	-16.116	-13.086	-15.788	-11.644	-18.486	-13.907	-14.687	-17.356	-14.708	-14.846	-16.347	-13.104	-15.17	-16.386	-14.07	-13.129	-14.461	-17.081	-15.029	-13.813	-14.31	-14.845	-12.61	-13.841	-11.249	-10.675	-14.533	-14.65	-16.316	-13.807	-12.609	-13.745	-14.946	-14.757	-13.478	-10.802	-15.509	-16.507	-12.627	-18.496	-13.243	-15.935
-1.6765	-4.2713	-7.1063	-4.95	-4.7748	-4.5855	-4.4522	-3.1048	-4.1869	-2.4879	-2.2328	-2.8153	-3.9854	-3.3355	-5.3638	-4.4839	-4.8516	-2.446	-4.2934	-5.9904	-6.6535	-3.5115	-0.3372	-4.2684	-4.3206	-3.728	-3.0799	-3.8198	-2.1614	-2.9782	-3.6544	-3.7169	-5.8105	-6.9699	-4.5118	-1.7642	-1.5563	-3.5024	-2.2828	-6.7145	-0.56656	0.96534	-2.1073	-3.9199	-1.9081	-5.9808	-1.3522	-2.3245	-3.1765	-3.0483
-13.032	-12.506	-12.229	-12.632	-13.312	-11.231	-12.434	-12.567	-12.244	-12.61	-12.7	-12.368	-11.452	-9.8208	-10.558	-12.81	-11.741	-10.551	-12.657	-11.708	-13.391	-11.828	-11.786	-11.736	-11.109	-12.393	-11.516	-10.232	-10.868	-9.1706	-14.09	-11.492	-14.348	-12.585	-12.677	-11.358	-11.839	-13.68	-13.467	-9.8561	-10.158	-9.7853	-12.188	-8.7686	-9.363	-10.46	-14.994	-11.266	-11.452	-11.822
-3.0348	-2.8834	-0.67456	-2.0745	-2.5266	-2.6341	-5.0655	-4.5816	-2.0112	-2.8326	-4.4612	-5.1124	-3.4351	-1.7967	-4.8867	-2.5081	-6.308	-2.5371	-3.0974	-3.1652	-6.3287	-2.0183	-2.2777	-6.5393	-5.2255	-5.6613	-5.2899	-7.6438	-2.5782	-1.3682	-6.6456	-1.1362	-1.5902	-4.2829	-1.1864	-3.3899	-2.1546	-3.9132	-0.77605	-5.1214	-1.7384	-3.8185	-2.3903	-4.3776	-1.944	-5.5238	-6.0785	0.9668	-2.1323	-5.9594
3.6818	-0.44834	4.1582	-1.0583	0.17947	2.4207	6.0532	3.7939	2.9534	0.24745	-0.5126	0.53257	4.4737	2.4897	-0.45735	2.3613	-1.0051	3.2203	4.7064	3.7345	0.086046	4.5506	3.0312	3.4107	0.51535	2.1416	0.63193	0.79401	3.9021	0.82987	-0.12708	3.2673	0.31688	1.673	0.3186	2.717	2.3093	4.2829	6.1944	2.1239	-2.0951	2.5112	2.4101	1.6647	1.3724	-0.4442	1.1474	4.0476	1.3873	-0.11904
-8.54	-11.009	-9.5695	-12.092	-8.2168	-8.8732	-7.541	-9.6197	-11.517	-9.899	-8.2852	-10.814	-7.7282	-6.2572	-8.7533	-8.8923	-9.8403	-11.2	-7.6506	-10.918	-10.562	-12.821	-6.5358	-11.026	-10.612	-8.958	-6.2688	-10.462	-11.863	-8.2426	-9.923	-9.289	-12.418	-11.259	-11.034	-7.5934	-13.474	-9.6389	-8.2565	-9.7622	-7.0371	-7.9086	-9.3657	-10.344	-6.5014	-9.6283	-10.811	-10.438	-10.194	-11.509
6.4637	5.5509	7.8416	8.5314	10.354	6.4769	8.9502	7.1664	8.1972	6.7158	7.4445	7.5507	6.6765	6.6091	6.2323	7.1349	8.9882	7.7599	7.2759	9.7293	9.4216	7.3446	8.1232	11.18	10.199	6.936	8.894	10.612	10.577	9.7514	11.427	9.8582	7.6963	4.8105	7.3252	7.5716	6.8552	5.1673	7.8887	7.5191	7.7539	7.5266	8.1404	8.8083	9.5684	5.0627	10.67	9.893	8.7044	9.0861
-1.6104	-3.5641	-3.9544	-0.33561	-5.3218	-0.41307	0.5035	-1.1791	-2.4668	-2.4862	-0.52439	-4.1188	-2.654	-3.1996	0.70529	-3.334	-0.90631	-3.0735	-1.3409	-3.8724	-3.4015	-5.4337	-5.9489	-1.4343	-4.1967	-3.1786	-1.6393	-3.646	-5.3679	-3.1096	-1.7518	-3.1635	0.094934	-2.4736	-3.7421	-3.2759	-2.3635	1.2087	-1.7981	-3.2779	-2.1496	-5.3861	-2.6523	-4.2906	-6.3497	-1.4547	-3.533	-1.3236	-1.3144	-5.4901
-10.541	-14.179	-11.743	-7.9287	-9.8456	-11.371	-11.574	-12.364	-11.892	-9.4779	-11.749	-15.242	-13.594	-13.333	-11.177	-12.778	-9.596	-10.591	-9.963	-12.913	-13.642	-12.459	-13.238	-11.852	-9.7736	-9.6086	-11.661	-11.017	-9.9391	-12.707	-10.567	-9.7953	-13.211	-4.2344	-8.8334	-7.4538	-16.944	-17.07	-14.279	-10.351	-9.7692	-14.029	-12.292	-12.377	-12.748	-14.756	-10.698	-13.499	-12.343	-11.153
0.044418	-0.9283	1.0813	-0.16336	3.5521	0.1484	0.87454	-1.2305	2.2344	0.56675	1.7021	-1.412	1.6754	1.0172	0.33463	1.1789	3.2372	2.5881	2.0343	0.96708	2.2374	0.98728	-0.58406	-0.59088	1.9267	2.7118	1.9693	-0.77688	2.2746	1.434	2.2012	1.8462	1.5178	1.654	3.5206	1.0299	0.89385	2.2048	2.2303	0.84938	-0.74159	0.78274	1.6748	2.9786	4.2664	3.4041	0.19557	1.7851	0.15623	1.6102
-9.0005	-6.6117	-8.3179	-6.8035	-4.5132	-4.7384	-9.1745	-4.8329	-9.368	-8.0202	-7.145	-6.2565	-6.7927	-3.9529	-8.0546	-6.146	-5.9973	-5.3699	-7.4585	-5.9157	-6.4375	-4.7935	-8.6508	-5.83	-7.9869	-5.2325	-8.8108	-7.0074	-7.7914	-4.1879	-6.2328	-3.6137	-4.9124	-6.702	-5.1316	-4.5976	-6.0734	-5.8606	-6.5196	-2.9622	-5.9786	-5.423	-6.2941	-7.9617	-5.1383	-6.174	-0.89623	-6.9659	-7.0287	-5.2515
-21.684	-22.931	-20.399	-21.691	-21.86	-23.942	-20.689	-21.499	-22.338	-23.386	-19.871	-22.01	-22.295	-21.119	-25.98	-20.944	-19.681	-22.913	-24.321	-22.736	-23.088	-21.277	-23.09	-22.069	-20.392	-25.025	-21.233	-25.165	-19.258	-23.107	-20.973	-22.644	-24.765	-23.788	-21.095	-22.659	-22.851	-21.416	-20.81	-22.593	-22.878	-21.357	-22.042	-22.794	-24.164	-24.847	-23.568	-24.359	-21.353	-21.601
-9.5324	-11.084	-11.18	-11.379	-10.521	-14.125	-14.864	-11.155	-11.593	-13.807	-12.308	-11.175	-12.1	-10.665	-9.0554	-11.93	-11.417	-10.509	-11.971	-12.51	-10.522	-12.495	-10.91	-12.65	-11.503	-10.323	-11.153	-13.834	-13.649	-8.87	-11.041	-11.595	-12.345	-11.541	-14.065	-10.937	-9.5904	-9.5097	-10.402	-11.584	-11.775	-9.661	-9.422	-10.85	-13.891	-13.325	-10.066	-13.03	-13.747	-15.397
-19.367	-22.019	-19.571	-23.101	-20.482	-23.463	-21.917	-21.038	-23.701	-22.791	-19.044	-22.165	-23.596	-21.832	-21.88	-21.411	-22.052	-22.807	-18.94	-20.68	-23.103	-22.552	-24.763	-23.057	-21.918	-24.558	-22.391	-23.239	-21.038	-18.95	-20.682	-22.595	-24.392	-22.123	-24.467	-20.9	-21.862	-22.978	-23.353	-21.037	-23.062	-27.135	-21.154	-19.074	-19.886	-25.155	-23.69	-21.871	-24.357	-19.707
-14.241	-12.766	-13.867	-15.314	-13.833	-14.36	-12.936	-11.825	-14.861	-12.643	-15.671	-13.748	-13.312	-16.331	-10.823	-14.477	-14.481	-11.34	-12.443	-14.796	-12.652	-18.423	-14.341	-13.105	-15.173	-13.744	-10.759	-13.271	-13.684	-13.674	-13.307	-13.009	-14.382	-11.407	-16.749	-14.509	-13.714	-15.04	-10.782	-13.825	-13.35	-14.388	-14.419	-12.398	-13.89	-14.731	-11.267	-13.526	-14.49	-10.393
3.5017	1.6986	-1.9517	0.87232	-0.68518	1.0385	-1.8732	-2.5575	0.51322	1.9362	0.1861	0.54965	3.2914	1.1539	0.0072794	2.8188	1.3767	-0.68227	-1.0839	0.79842	2.118	-1.5241	0.12244	-0.71257	-0.28558	0.72804	-1.194	1.5888	-1.6681	0.79258	-0.62047	-1.7144	0.2305	0.1057	1.0445	1.8446	0.34182	3.0736	3.5917	0.64011	2.0673	-0.020426	1.8304	4.2807	3.8325	-0.79182	-2.447	-0.011023	-1.1148	2.3895
-15.503	-13.63	-10.656	-14.166	-12.805	-13.405	-10.544	-12.436	-11.864	-11.623	-10.699	-9.7378	-13.954	-15.517	-16.12	-12.285	-11.207	-13.094	-13.189	-14.395	-9.8225	-12.665	-15.187	-12.053	-17.436	-13.989	-11.723	-12.702	-14.34	-13.595	-12.491	-15.222	-17.055	-13.755	-11.835	-10.516	-12.248	-9.6928	-11.264	-10.281	-14.018	-9.7444	-12.757	-17.139	-14.041	-13.186	-13.091	-12.11	-11.694	-13.444
-4.4853	-3.2111	-5.9574	-6.3065	-3.2427	-3.0172	-4.0468	-1.82	-0.84727	-1.4137	-2.1897	-2.757	-2.4839	-1.6759	-3.9136	-3.2889	-1.1236	-3.1565	-2.9328	-0.97663	1.0537	-2.6287	-5.2478	-0.56855	-1.2612	-3.0763	-4.2742	-7.956	-3.4609	-3.9189	-2.7742	-0.41072	-5.5348	-3.5907	-2.8384	-4.58	-2.9319	-5.0773	-1.9556	-1.3424	-5.8695	-3.0366	-0.98696	-1.8148	-4.3745	-4.437	-3.2843	-4.8111	-0.93735	-3.3056
-10.834	-9.0267	-10.288	-7.7593	-8.6279	-9.744	-6.3313	-11.68	-9.1907	-12.255	-9.799	-11.599	-10.682	-7.8103	-9.2317	-7.3608	-10.282	-10.22	-13.791	-10.471	-9.2767	-12.621	-10.06	-11.805	-11.764	-7.4863	-9.2614	-9.3781	-10.721	-8.9047	-10.318	-11.245	-8.7256	-11.431	-11.658	-11.47	-9.365	-8.0286	-12.893	-11.084	-7.0168	-11.761	-10.034	-8.9139	-12.601	-7.5765	-9.6736	-11.069	-9.6793	-9.5884
-4.8792	-3.3844	-6.271	-3.4378	-2.6065	-2.3031	-5.2427	-2.6903	-6.4981	-5.5755	-2.8636	-2.9138	-4.8256	-6.7273	-5.9948	-6.1773	-3.2172	-5.7009	-4.3966	-4.1382	-9.5612	-3.3787	-3.2031	-2.6224	-7.1909	-3.1847	-6.2233	-5.924	-6.9244	-1.0186	-4.7459	-2.0296	-3.3169	-4.5259	-6.9963	-4.8705	-6.456	-4.734	-3.5812	-1.3925	-5.7717	-4.4304	-3.5836	-4.0243	-6.8817	-5.2959	-5.4766	-5.0409	-3.5985	-2.6244
-22.244	-23.674	-22.228	-25.305	-19.199	-21.213	-22.464	-20.855	-21.586	-22.095	-22.282	-19.729	-24.851	-21.19	-24.91	-22.998	-25.276	-20.673	-24.798	-21.456	-24.225	-21.616	-23.511	-20.537	-20.402	-22.738	-21.141	-24.015	-24.666	-23.565	-22.596	-21.972	-23.35	-20.543	-18.603	-24.225	-17.286	-21.059	-23.285	-22.718	-24.02	-20.515	-19.293	-23.096	-21.145	-24.653	-22.397	-22.349	-21.645	-22.372
-17.197	-16.972	-20.725	-21.242	-20.571	-18.057	-21.864	-21.254	-20.157	-18.323	-19.585	-21.007	-19.593	-20.356	-23.099	-18.921	-22.757	-22.634	-19.102	-19.433	-19.912	-21.044	-20.585	-16.406	-21.473	-19.861	-21.149	-19.789	-20.502	-19.775	-24.065	-23.127	-18.862	-21.404	-20.435	-20.877	-24.145	-19.57	-20.512	-21.099	-22.756	-22.159	-24.281	-18.921	-18.558	-20.902	-20.783	-19.085	-22.549	-18.616
4.235	1.3747	1.9098	2.6664	4.5008	4.602	5.0847	2.8396	3.7995	1.3715	3.6348	1.3325	2.4322	5.0571	3.8627	6.0341	3.1787	2.319	3.0353	0.64497	4.7333	1.3463	0.68837	2.9253	1.5375	4.2409	3.7789	1.5492	3.4557	6.0842	0.18198	1.6075	1.178	2.2648	5.5131	2.9903	4.4311	0.36385	1.1459	2.553	4.5673	0.57437	7.4043	2.2503	5.4018	3.1464	4.0916	4.4245	1.9492	1.9009
4.6492	2.6717	0.58333	0.53786	1.5948	-0.6356	1.5294	-1.1077	0.89965	0.25856	-0.87783	0.68683	2.3181	-1.0682	-0.28695	1.1322	-1.0011	-0.94813	-2.7284	-0.51561	0.80464	-0.32321	2.778	0.38076	2.4081	0.89371	-0.13103	-1.0495	0.20204	0.84654	0.17098	3.3519	0.22727	1.1593	2.8502	-0.24779	0.39124	2.2515	1.6424	-2.1324	3.279	-1.2802	1.2357	3.3133	1.9219	0.74287	0.78717	-0.58114	-2.4334	1.2693
1.2193	-3.973	-3.873	1.7831	-2.8216	0.59191	1.5377	0.58539	-1.5627	-0.66212	-0.053246	-0.45188	-3.284	-1.4945	-2.7852	-1.8045	-4.6101	-1.2009	-1.6995	-1.4549	-3.9873	0.38927	-1.5955	-0.1325	-2.1387	-5.2248	-1.7596	-2.4694	1.1252	-0.98481	-4.5602	-3.0953	-2.0974	-0.56586	-5.5024	-5.2375	-3.2635	0.13539	-0.28454	-0.71264	-0.20144	0.40267	-3.5236	0.26932	-1.6772	-3.4731	-6.2041	-1.4067	1.3115	-1.0385
-12.796	-15.368	-13.56	-14.419	-18.659	-13.563	-15.399	-13.655	-15.253	-12.95	-14.785	-13.645	-13.053	-15.005	-13.613	-18.449	-11.725	-14.855	-15.626	-12.294	-15.401	-14.862	-13.243	-12.793	-14.075	-12.765	-19.199	-14.694	-13.358	-16.597	-14.604	-12.208	-10.176	-13.299	-15.016	-15.678	-16.3	-14.526	-13.138	-16.6	-13.213	-15.67	-14.643	-13.297	-14.755	-15.501	-14.74	-12.108	-10.951	-12.392
4.2656	8.6355	5.1363	6.208	3.974	4.3887	1.6504	1.8081	8.0838	5.8472	6.6031	4.8374	3.351	4.3496	4.9686	5.5545	2.6225	5.6505	6.2551	6.4267	7.3477	4.9887	4.6354	5.4278	4.6177	3.9509	6.8459	4.8575	6.8624	2.5093	4.8057	4.8846	4.5172	7.5843	7.8387	3.5339	6.6891	9.2992	2.5077	4.4275	9.1637	6.2405	2.1495	5.2286	3.6845	4.1027	5.1621	6.3079	6.9175	6.7732
-19.963	-22.099	-19.413	-22.7	-19.646	-21.875	-19.373	-22.847	-22.435	-20.238	-17.508	-20.886	-18.954	-23.117	-20.545	-22.028	-19.565	-19.858	-20.836	-22.657	-22.002	-25.038	-19.886	-19.842	-23.428	-20.963	-22.35	-22.374	-24.123	-20.449	-20.66	-20.572	-18.636	-21.981	-19.884	-21.155	-20.884	-17.997	-19.03	-21.033	-22.382	-20.599	-18.313	-21.849	-21.293	-17.957	-21.653	-22.307	-19.831	-18.043
-0.73347	-4.0354	-2.1566	-3.9664	-2.0953	-1.1622	-4.2727	-1.6603	0.9367	-1.8434	0.9337	-3.0785	-3.3331	-1.2421	0.26008	0.126	-0.38452	1.8951	-2.8004	2.0753	-2.1448	-1.8148	-1.4563	-1.5899	-3.8708	-1.8732	-5.4553	-1.2946	-5.9793	-2.0743	-1.4513	-2.4324	-4.3997	-2.829	-3.5275	-3.2778	-3.7804	-2.182	-2.2376	-6.2935	-2.3806	-2.0764	0.69459	-3.3026	-3.5244	-1.3408	-3.7312	-1.8981	-2.4195	-3.3515
-13.061	-11.132	-13.841	-12.073	-10.158	-12.009	-14.839	-10.014	-10.454	-12.144	-10.132	-11.325	-11.044	-10.181	-10.027	-10.416	-13.388	-13.079	-10.197	-10.827	-13.449	-14.767	-12.467	-12.382	-12.848	-12.06	-12.095	-9.7682	-14.189	-12.022	-11.422	-14.283	-9.735	-12.444	-13.703	-8.5136	-10.111	-9.7673	-9.2541	-11.056	-9.4923	-11.259	-10.741	-12.352	-11.576	-8.05	-11.051	-12.575	-14.816	-9.8732
-8.0168	-3.6272	-4.1354	-1.5113	-4.6259	-2.4156	-7.6631	-4.1833	-4.8895	-4.0007	-2.7696	-1.9854	-5.7184	-0.51503	-2.7749	-4.4529	-5.1474	-5.8525	-3.9271	-4.4306	-3.4388	-0.65234	-5.6773	-5.7237	-0.72864	-2.4692	-3.1285	-5.5449	-6.5367	-4.2474	-3.3742	-6.1944	-5.4845	-4.4408	-3.6688	-5.6899	-8.0445	-4.4411	-5.3021	-3.7729	-1.8355	-2.5075	-6.8634	-3.5828	-1.9724	-2.844	-6.2735	-2.1294	-4.016	-6.4251
-7.8336	-5.0506	-3.3296	-6.42	-3.0821	-6.4894	-6.5957	-3.5077	-1.349	-6.1017	-3.2717	-5.654	-5.2908	-4.3592	-3.1544	-7.7209	-5.9348	-4.6259	-2.3402	-9.3667	-9.2535	-3.3419	-4.2528	-5.902	-5.2733	-8.9248	-7.9705	-5.5577	-2.7797	-6.4643	-4.2678	-7.6231	-5.6101	-6.0628	-5.3799	-6.5972	-5.5413	-5.2347	-5.8724	-4.454	-6.9175	-6.4203	-6.9511	-6.1073	-4.0525	-1.2716	-8.8969	-5.0745	-3.3535	-3.1119
-8.4044	-8.4459	-6.9155	-6.3881	-6.2862	-7.9701	-8.0409	-4.8347	-9.8481	-6.7423	-6.2791	-6.2645	-7.0867	-8.3925	-4.6206	-6.4314	-9.0777	-8.5369	-7.3437	-8.5955	-8.2814	-5.7989	-9.0546	-8.2612	-7.3252	-5.1314	-7.8348	-7.2726	-8.9282	-8.914	-9.6613	-7.2653	-6.6765	-7.4442	-7.9719	-7.0558	-7.3202	-5.7617	-4.3699	-9.6976	-7.3728	-6.0177	-7.39	-5.3257	-7.2759	-8.3977	-8.0495	-3.7863	-8.0731	-5.2166
-13.095	-15.601	-12.257	-13.053	-13.879	-12.527	-13.595	-12.289	-12.945	-16.493	-13.416	-12.276	-12.015	-12.788	-13.682	-14.095	-15.191	-13.584	-16.292	-14.571	-9.9364	-12.152	-17.806	-12.298	-14.411	-16.98	-13.638	-12.671	-14.552	-16.703	-12.699	-14.236	-18.15	-12.725	-15.052	-15.796	-11.906	-15.47	-15.852	-15.111	-11.649	-13.334	-12.736	-14.413	-17.638	-11.025	-15.071	-11.721	-14.044	-10.929
2.5868	4.4648	2.3113	4.7254	2.8427	3.3098	1.4977	1.9976	0.53972	8.4902	0.71023	3.2585	4.372	3.9629	0.88731	1.8034	5.0244	2.5095	1.7988	4.6063	3.405	4.6562	1.8431	5.5866	3.7708	0.9154	6.5526	4.0934	1.4808	3.4352	0.17333	1.5867	4.0477	-0.1544	4.5357	2.8673	0.60307	4.4524	3.1098	1.4409	2.2862	1.7384	0.46236	2.7257	0.63886	2.6583	1.1756	2.2195	1.3745	1.1656
-9.2819	-5.22	-4.6416	-5.3684	-5.3255	-7.679	-8.6239	-5.2362	-6.0939	-9.3353	-3.4083	-5.7547	-8.738	-6.1093	-4.489	-10.969	-7.0095	-8.375	-3.146	-5.6513	-5.1829	-9.4272	-5.9697	-5.887	-6.0336	-3.6255	-2.7943	-5.8735	-7.2593	-7.8405	-5.9035	-8.1607	-9.9673	-6.0024	-7.4622	-2.9716	-4.7323	-8.6297	-6.3671	-5.7312	-7.0747	-8.6588	-4.0656	-7.1328	-6.4063	-6.6706	-8.4355	-6.0447	-6.3176	-5.7398
-4.2512	-0.1709	1.1415	-1.0043	0.57338	-5.4151	0.054105	-3.3094	-2.63	-2.0921	-3.7721	-0.83256	2.5153	-1.4122	-1.4349	-3.0181	-1.1025	-2.8868	-4.0262	-3.3741	-1.6208	-2.0871	-3.376	-3.0599	-6.4667	-1.6177	-2.1533	-0.86754	-1.2636	-3.2594	-4.0562	-0.67331	-0.58099	-1.6643	-3.0578	-2.2298	-3.6653	-1.5472	-0.40103	-2.1633	-4.2632	-5.8921	-0.016255	-6.2018	-2.1178	-2.0147	-0.95437	0.37233	-4.4022	2.021
-5.0716	-3.9418	-6.0918	-4.1728	-3.3214	-3.6537	-1.8643	-2.1316	-1.3297	-5.327	-1.9808	-5.6786	-2.2132	-4.1385	-6.5702	-2.1578	-4.2508	-2.0434	-3.6772	-3.7085	-1.028	-8.3379	-4.0206	-5.4225	-0.74484	-4.7075	-6.0121	-4.9586	-4.7196	-4.3339	-5.3103	-4.4794	-3.2023	-3.5381	-6.638	-3.5945	-6.2499	-4.242	-0.18013	-1.4538	-6.7429	-2.7972	-3.8089	-1.2845	-3.8844	-1.859	-3.3996	-4.5764	-5.7178	-3.1481
-22.66	-24.137	-20.811	-21.731	-23.304	-25.439	-23.805	-21.882	-20.736	-20.969	-19.606	-23.028	-22.586	-19.119	-20.774	-24.035	-21.431	-20.423	-21.569	-24.394	-19.861	-23.286	-20.717	-21.711	-19.342	-21.778	-20.917	-23.358	-23.149	-18.709	-20.215	-23.226	-22.169	-24.089	-23.381	-19.313	-21.689	-22.633	-23.451	-22.585	-22.649	-18.927	-23.844	-24.639	-22.382	-25.125	-24.188	-22.83	-22.989	-21.214
-13.592	-14.983	-14.197	-10.485	-14.547	-15.823	-14.038	-11.512	-12.813	-14.567	-16.234	-12.809	-12.849	-9.4447	-12.882	-12.515	-16.171	-13.998	-17.483	-13.434	-12.061	-14.59	-12.339	-11.705	-13.829	-12.43	-10.696	-15.401	-12.45	-15.696	-7.7981	-13.336	-12.11	-11.334	-15.015	-11.781	-13.193	-12.181	-17.067	-10.23	-11.581	-10.177	-14.016	-13.11	-9.2827	-13.373	-15.948	-14.263	-12.975	-14.336
-14.637	-10.856	-14.661	-19.173	-13.867	-15.675	-15.528	-9.7105	-18.391	-18.29	-11.951	-14.358	-14.284	-16.445	-16.262	-14.541	-14.98	-15.013	-12.313	-16.451	-11.888	-16.104	-16.278	-15.855	-12.743	-14.16	-14.046	-13.945	-15.009	-11.374	-16.083	-14.269	-15.439	-15.515	-12.699	-13.334	-12.613	-15.1	-15.015	-16.026	-15.196	-14.181	-14.691	-15.027	-16.012	-12.871	-16.358	-12.837	-14.208	-12.752
-5.9441	-6.0236	-4.2665	-7.8002	-7.7608	-6.3638	-6.3486	-6.8092	-7.6912	-5.5651	-7.1431	-5.2617	-6.0936	-6.6005	-6.71	-4.8979	-2.1443	-4.4664	-5.4206	-5.6632	-8.9819	-5.2677	-9.9844	-3.859	-3.4322	-4.9912	-5.8054	-3.8829	-6.7554	-5.6161	-4.12	-5.5607	-6.0571	-2.9921	-8.3919	-3.2531	-5.2798	-6.2651	-5.2834	-6.0901	-6.0018	-3.4333	-2.5962	-3.7845	-2.7254	-1.8042	-5.6407	-6.0519	-2.7961	-5.2438
-14.324	-14.602	-13.173	-10.433	-10.658	-11.742	-12.869	-13.994	-8.3344	-13.002	-12.665	-13.782	-11.693	-9.3653	-10.782	-8.8556	-11.545	-12.194	-13.02	-10.996	-13.637	-14.794	-13.51	-13.203	-12.793	-11.152	-13.383	-13.225	-12.977	-12.632	-13.166	-14.114	-12.451	-13.215	-10.202	-13.916	-9.23	-15.201	-10.168	-11.353	-11.672	-9.8512	-10.672	-12.914	-12.871	-12.081	-11.825	-10.331	-9.3561	-11.06
6.3325	9.6424	6.9295	8.7903	3.3437	4.3736	2.8692	7.0551	3.4282	4.7686	5.0401	9.281	7.3287	4.4989	5.6526	7.4334	5.8528	4.4779	6.4352	6.9769	5.533	6.2685	8.8275	6.7187	6.7861	7.3316	7.9148	8.7545	5.3241	6.714	3.0676	5.3435	5.4835	7.8208	8.8563	4.0314	6.9768	9.1258	5.8754	7.7289	7.7893	8.9433	6.9235	5.3458	4.2691	7.49	8.0573	6.0738	6.8015	7.6814
6.8714	7.6963	9.5471	9.0178	9.8224	11.07	8.0786	12.334	6.7394	7.7634	8.489	10.644	8.7308	7.3695	7.174	8.5971	4.9191	10.914	6.9284	9.3947	7.929	9.8712	7.441	9.2079	6.992	5.0604	10.5	6.6939	7.5728	10.265	9.6733	9.0277	9.6386	8.7865	7.2068	7.4772	8.9433	7.1793	6.3094	8.1571	11.269	8.1586	10.552	5.6214	7.5151	11.03	10.966	8.4163	8.4054	6.7599
-11.926	-13.531	-15.063	-15.85	-19.444	-14.843	-17.959	-10.564	-16.283	-13.698	-12.005	-15.525	-13.221	-14.419	-13.633	-14.845	-14.363	-15.571	-12.432	-17.348	-13.328	-15.837	-12.122	-15.402	-13.246	-12.985	-15.88	-14.68	-15.387	-13.983	-15.205	-14.053	-14.923	-15.21	-14.561	-12.458	-12.441	-15.87	-13.236	-13.438	-13.568	-13.242	-13.296	-13.289	-12.308	-14.846	-14.809	-12.694	-11.214	-14.804
9.0354	7.9973	12.666	4.7063	10.068	6.6207	9.9045	9.1874	6.5752	7.7076	7.2748	6.2327	6.2724	7.4357	7.2517	10.26	6.7769	8.6109	6.9218	7.9976	8.4506	8.6853	5.9294	5.9275	10.05	5.443	11.137	9.149	8.9355	7.3777	10.831	7.0455	7.5217	7.8661	6.3337	5.8076	9.0266	7.2874	8.2627	8.6703	7.7867	12.739	9.2831	7.4553	6.6214	7.722	6.1471	6.1063	9.195	8.762
-12.848	-10.382	-10.386	-12.011	-12.77	-14.154	-13.503	-13.835	-11.08	-12.962	-11.849	-12.16	-12.521	-9.3494	-7.2655	-14.682	-10.056	-11.096	-9.5451	-10.107	-14.183	-11.651	-13.934	-9.5939	-12.564	-15.312	-9.7819	-12.533	-13.913	-10.173	-12.566	-9.0044	-12.629	-11.807	-12.055	-13.72	-13.112	-10.362	-9.8014	-11.009	-13.503	-8.85	-12.069	-14.854	-12.703	-11.065	-9.0848	-11.299	-10.819	-13.406
-0.2648	3.2348	2.9209	1.4579	1.8504	0.1783	0.68951	-1.6878	1.0827	-1.0822	-0.99753	-0.32005	1.6016	1.8277	1.5103	-0.79785	-1.4671	-0.009422	0.34423	-0.523	-1.6772	1.5138	0.89707	0.88835	-1.2582	-3.4433	0.12868	0.011867	0.99914	1.4869	1.4749	2.4547	0.8964	0.24855	-3.0581	-1.2043	0.079932	2.0979	3.4277	-1.9622	0.50216	1.7708	0.43145	-2.4633	0.19637	-2.1544	3.7708	1.0166	0.97219	1.931
-3.2102	-1.913	-3.7329	-2.6491	-2.4401	-0.27896	-4.7294	-3.045	-1.5417	-3.4626	-3.672	-1.3595	-0.5219	-4.9861	-3.3834	-4.5413	-5.3627	-4.1653	-2.0374	-0.27503	0.61207	-2.6093	-1.9122	-1.919	-3.0553	-4.4289	-4.1259	-2.9234	-3.3291	-2.1392	-5.3018	-0.59912	-1.9321	-1.2706	-0.042634	-4.6812	-1.1384	0.49712	0.20247	-0.18426	0.84027	-2.2103	-5.7661	-3.9246	-2.3116	-1.3279	-1.8833	-2.8236	-0.7027	-1.6048
-23.905	-25.949	-21.608	-23.236	-23.237	-24.507	-21.185	-24.975	-22.857	-21.793	-23.976	-21.294	-20.092	-21.749	-21.584	-23.602	-21.653	-21.039	-20.794	-22.612	-23.111	-21.616	-21.626	-20.641	-19.381	-22.014	-22.972	-23.317	-22.13	-21.282	-23.304	-21.361	-21.747	-20.182	-22.636	-25.571	-23.019	-21.663	-20.344	-21.374	-21.675	-24.251	-23.802	-27.936	-22.213	-22.55	-25.639	-24.237	-19.892	-18.648
-0.51314	-2.1599	-6.8258	-2.0787	-2.8382	-3.8828	-3.5668	-3.7579	-6.5314	-3.9043	0.018968	-6.3735	-3.2845	-5.8356	-3.8458	-2.4781	-0.52428	-2.9451	-0.60011	-1.8568	-4.8112	-4.8993	-5.8543	0.70696	-0.8394	-1.7216	-3.3465	-3.5272	-3.7816	-1.9972	-4.5098	-1.8566	-1.8228	-2.8228	-2.5714	-3.0246	-2.1881	-2.2139	-4.8584	-1.4667	-1.1063	0.49109	-2.2706	-4.6225	-4.3109	-0.56596	-4.0355	-0.51275	-5.6949	-4.1095
-15.001	-8.8971	-9.4235	-13.028	-10.516	-11.041	-10.375	-11.661	-11.299	-12.278	-8.3331	-10.943	-8.7709	-10.749	-14.235	-10.606	-9.2177	-10.573	-8.9437	-12.879	-11.954	-8.7187	-12.395	-10.046	-8.6768	-10.799	-12.199	-12.202	-13.951	-12.479	-9.8889	-11.573	-12.294	-11.281	-4.512	-13.695	-9.0523	-11.967	-12.856	-7.412	-12.151	-12.86	-10.089	-8.7924	-7.7449	-12.003	-10.222	-9.6891	-12.62	-9.2095
4.256	5.8311	2.5922	5.0541	3.8695	4.644	2.8588	3.6429	5.6013	9.8468	5.9461	5.0757	3.1218	6.3258	2.5269	6.3089	7.6981	2.5945	6.7184	5.9148	4.0796	6.1714	7.495	7.4022	7.416	6.6876	7.4035	4.4163	3.5655	4.8421	3.3073	5.4058	2.069	5.5645	6.8133	3.1475	4.1968	5.3545	6.7803	5.3334	8.6879	6.126	1.9325	6.0395	6.5996	5.9016	3.8606	1.7852	8.8201	5.6311
-7.6728	-6.1376	-5.343	-5.4261	-2.4768	-1.9795	-6.744	-5.6729	-6.7667	-4.2539	-4.5762	-5.3434	-8.0908	-2.2432	-3.9403	-2.4693	-5.3433	-3.3321	-3.7211	-5.6895	-6.2125	-3.9606	-0.48321	-3.2671	-4.4646	-5.1181	-4.0718	-4.7051	-3.9263	-2.8159	-5.5155	-2.5914	-3.1557	-6.5006	-4.6478	-4.3673	-5.7518	-3.268	-5.158	-5.2483	-5.9596	-4.5611	-3.6057	-3.4371	-5.7999	-1.3208	-6.8641	-4.0808	-5.8125	-2.8035
-13.377	-15.4	-14.263	-14.959	-14.346	-13.437	-13.517	-13.559	-12.934	-14.356	-12.356	-14.508	-13.322	-15.09	-16.123	-9.8018	-16.319	-16.691	-9.81	-16.755	-19.859	-15.567	-12.162	-13.844	-9.6652	-14.163	-18.673	-15.801	-14.61	-12.446	-15.52	-12.22	-15.199	-15.15	-13.85	-15.971	-11.372	-16.407	-15.654	-16.12	-16.43	-14.812	-12.929	-14.932	-13.055	-14.827	-14.814	-16.125	-14.437	-15.566
3.0441	3.5988	3.1098	0.3535	4.0958	2.7021	3.1596	4.2825	4.3396	1.7104	1.2012	2.9534	-0.26854	-1.5428	0.83088	1.9714	3.4691	0.16563	2.3236	1.616	5.5105	2.4382	-1.658	6.1389	4.1155	2.0038	2.304	3.1719	0.7742	3.0509	-0.36195	3.1372	4.5197	-0.46157	-1.1279	2.1874	2.0788	-0.76801	-1.3973	0.16436	3.9508	-1.7564	1.2649	1.7774	1.5266	1.6806	1.8803	-0.10384	0.86177	4.4779
-9.8906	-7.8947	-7.776	-8.0926	-7.418	-9.2916	-8.8357	-6.7313	-10.059	-8.7235	-7.6768	-6.5586	-7.0634	-5.9291	-9.6085	-9.8504	-8.0094	-6.6589	-6.9695	-6.9545	-12.475	-6.1155	-8.4409	-6.3441	-8.4063	-5.1719	-6.0682	-9.565	-6.9828	-8.1266	-5.0473	-3.7339	-4.1018	-7.6703	-5.4555	-5.7667	-8.5271	-10.585	-10.246	-7.2648	-7.232	-8.4079	-7.5313	-11.732	-4.4559	-10.923	-8.1163	-4.4643	-8.6217	-6.5719
7.9725	11.175	6.191	5.2979	4.6071	8.8169	6.5832	8.1464	5.6238	7.8118	9.1739	5.9988	6.5411	8.7226	5.8309	6.3976	3.4209	9.3024	5.1452	7.7323	7.0167	4.8039	8.0094	7.1655	5.0378	10.324	8.0537	6.4619	5.1985	8.3304	8.78	6.4772	7.7085	6.4707	8.1027	6.4082	9.3102	5.0416	9.0164	8.6639	8.6603	7.0539	7.9006	6.0326	7.6596	5.6758	5.0363	5.0779	5.3929	4.6943
-19	-26.445	-20.096	-20.116	-20.451	-24.092	-17.165	-23.067	-18.857	-20.271	-18.752	-21.025	-19.395	-22.688	-19.006	-22.392	-22.21	-22.856	-19.936	-20.609	-21.881	-19.582	-19.425	-20.19	-19.827	-21.047	-19.881	-20.89	-20.582	-16.995	-21.821	-19.633	-25.552	-22.397	-23.112	-22.383	-21.6	-21.114	-17.724	-21.882	-21.69	-21.903	-19.331	-22.555	-18.989	-24.006	-19.563	-19.514	-19.293	-23.745
6.5933	4.7652	6.3636	6.6517	8.0625	5.6108	8.6522	4.4725	7.8855	5.5571	9.3895	4.3428	7.825	6.7212	4.1964	9.0158	8.1256	6.7702	5.9823	5.9835	7.8802	6.3708	6.2344	8.4241	6.2666	9.8536	5.9353	8.1987	9.1471	2.7648	8.692	7.7493	5.7861	7.4503	7.9972	4.298	3.9596	5.6874	6.3027	7.7293	6.9825	5.0704	6.3561	5.5816	8.5164	7.7274	5.3799	8.6041	5.1044	5.9908
-13.846	-15.61	-13.929	-12.978	-12.14	-15.053	-15.26	-13.53	-11.237	-12.487	-13.712	-16.323	-15.684	-13.266	-11.888	-14.079	-13.509	-14.723	-11.037	-13.909	-13.314	-12.512	-15.426	-14.13	-13.271	-11.162	-13.708	-12.576	-13.443	-15.754	-13.169	-12.111	-11.201	-14.131	-16.719	-13.752	-13.18	-14.467	-12.583	-9.6658	-11.591	-9.4508	-10.754	-12.271	-13.852	-10.155	-12.24	-15.155	-15.304	-11.114
-6.9442	-8.3748	-7.9084	-7.8946	-7.6595	-5.0969	-6.833	-8.9568	-6.8024	-9.4561	-7.3668	-6.8082	-10.184	-5.7998	-6.9347	-6.1904	-8.7865	-9.4431	-6.209	-8.4406	-9.5799	-7.737	-7.7258	-10.942	-8.6114	-9.6774	-6.0888	-7.769	-11.14	-7.2616	-4.6421	-6.3221	-6.0588	-10.681	-9.385	-10.135	-5.4319	-7.1572	-7.8954	-9.2169	-9.4428	-6.6686	-6.7628	-3.9201	-4.527	-8.0144	-7.7279	-5.584	-8.814	-10.62
-0.72551	-2.5183	0.80198	0.48929	-1.6718	0.23477	-0.48337	0.65581	2.0577	-2.5881	0.21265	0.059285	-4.8161	-2.2664	-5.4288	2.961	-2.5333	-4.7335	-3.3861	-0.4787	-2.1262	1.9669	-1.1606	1.0902	-0.38517	-1.8682	-1.9525	-3.0981	-2.5031	-6.4245	-0.57731	-1.5208	-3.2774	-0.43445	-0.73146	-3.5705	0.24976	-2.9141	-3.0053	0.2271	-0.75549	-0.702	-2.8075	-1.001	2.5736	-1.3706	-2.9485	-2.6875	0.93372	0.93425
-4.6304	-2.9088	-7.8582	-2.869	-3.9459	-5.4873	-4.8421	-8.5385	-2.9963	-4.4871	-6.1703	-8.1009	-5.3188	-5.9325	-3.3713	-4.8334	-2.0488	-3.264	-4.2327	-3.3714	-3.8095	-5.4072	-3.4683	-7.0254	-4.5671	-4.395	-5.5981	-6.2324	-5.7504	-4.9947	-1.6379	-3.8503	-8.4983	-2.9016	-4.5644	-4.3029	-4.1964	-4.3286	-2.163	-7.2668	-1.9955	-2.5193	-3.6824	-4.1649	-7.0263	-7.9039	-3.3745	-6.1588	-5.6009	-7.508
-5.3056	-0.9413	-3.0754	-1.8965	-4.5344	-1.1495	-4.8031	-0.49374	-3.0892	0.35645	-4.3008	-2.4697	-3.9483	-2.5129	-4.3735	-3.2675	-2.93	-2.5155	-1.9528	-0.74857	-3.6199	-1.2682	-0.94743	-2.0663	-2.6223	-4.1054	-1.1277	-4.3738	-2.368	-3.1284	-1.7007	-2.2799	0.046733	-2.7652	-2.1856	-3.9663	-4.0944	-4.1679	-4.1437	-5.5024	-2.4686	-3.1124	-5.258	-3.7325	-3.0093	-3.9661	-2.7499	-1.4258	-1.4666	-3.412
-1.7027	-1.7795	-1.3796	-3.6244	-4.2922	-2.6988	-3.6296	-3.2257	-1.6099	-3.7147	-0.37857	-5.0866	-3.7896	-5.1195	-1.2089	-3.3988	-2.9167	-0.53049	-3.6246	-3.2415	-2.8458	-2.7565	-5.5004	-1.795	-4.4808	-3.9804	-2.8974	-2.6472	-1.2308	1.1509	-5.9657	1.5672	-3.5105	-0.36229	-1.8765	-4.406	-5.3242	-1.4312	-1.002	-4.8721	0.80018	-2.2136	-1.4974	-1.0693	0.10618	-1.4187	-0.30964	-0.44864	-5.3274	0.37773
-5.1723	-1.0966	-2.699	-2.6329	-3.2035	-2.9078	-2.7879	-2.8367	-1.9344	2.1691	-3.4318	-1.9456	2.1314	-2.6048	-2.2361	-3.5053	-1.5677	-0.90722	-4.5641	-2.0473	-0.24768	-2.4233	0.053231	-1.9681	-4.9369	-2.4844	-2.6597	-2.1888	-0.013147	-0.40941	-5.7486	-0.18506	-1.2399	-1.005	-2.0183	0.17576	-3.5313	-3.9194	-5.4559	-1.6603	-3.8903	-1.2663	-2.3182	0.74968	-3.1386	-2.1911	-1.979	-2.2369	-1.0188	0.31693
7.3997	6.3732	4.1108	4.8727	10.881	4.3512	7.8373	9.5081	5.0516	5.3804	4.4567	6.0973	9.275	8.7729	8.3133	6.718	5.321	4.9784	4.7699	6.0752	11.332	2.3804	7.9819	6.7464	5.1638	6.8471	7.7908	7.5178	7.6779	5.1383	8.3351	7.328	7.5537	6.7514	8.4181	7.5184	9.8227	6.6364	4.6511	9.7213	6.3497	5.1499	8.5492	9.8547	4.9993	3.5271	5.8652	4.9517	8.8126	7.4065
-10.62	-9.5113	-13.122	-11.377	-12.567	-14.074	-11.262	-14.139	-10.118	-8.1247	-12.787	-12.306	-12.901	-11.794	-12.022	-10.333	-14.185	-8.6332	-13.612	-10.904	-12.629	-11.819	-6.6218	-9.7042	-13.299	-11.832	-11.926	-12.082	-10.762	-13.597	-9.6592	-11.442	-10.928	-11.864	-12.529	-8.9969	-12.618	-12.242	-11.666	-11.928	-11.763	-12.083	-12.004	-14.363	-12.5	-11.495	-10.953	-10.182	-10.658	-10.155
-2.5922	-0.50092	0.30248	-1.5108	-0.44365	0.16554	-0.51135	-1.2924	-1.1732	-0.28843	-2.8165	0.85616	-2.0277	-0.9785	0.33997	-2.3164	-0.51039	-2.6144	-0.95438	-1.4584	0.010256	-1.2484	-4.9059	0.50919	-0.36217	-2.876	-2.6464	-1.3566	0.28463	-0.38744	-3.6444	-1.7645	-1.278	-1.3135	2.4308	-0.72442	2.2293	-0.71757	-1.8114	-2.5232	-1.4029	-4.1302	-1.7452	-1.7112	-0.81498	-2.3435	-3.0802	-0.40499	-0.21989	-2.568
-0.81699	-0.63053	0.34813	-1.1026	-1.8964	-2.4032	0.56724	-1.1448	0.2868	-0.47188	-2.2977	-1.8413	2.1144	-1.5618	-2.0973	-1.5682	-1.1265	-1.648	-3.8809	-2.0381	2.7791	-1.9244	-3.4137	-0.86293	-2.3546	-1.6363	-0.39082	-4.8716	-1.8958	-0.96134	0.39371	-2.5063	-2.0455	-0.79931	-4.0989	-1.5207	-3.9991	-3.4864	-1.5088	0.26433	0.17899	-1.6041	-1.964	-0.76552	-0.6946	-1.3886	0.63585	-4.0526	-5.8212	-4.2681
-4.1284	-2.7538	-0.80824	-4.8341	-4.3808	-7.756	-3.8072	-1.9016	-3.8796	-6.4853	-5.9227	-3.183	-5.3198	-3.0649	-5.8982	-0.82047	-2.6554	-2.2367	-5.2676	-3.862	-6.1434	-4.766	-1.8708	-5.476	-4.3783	-4.2412	-3.7422	-3.727	-4.1384	-0.91744	-3.1827	-1.8647	-1.9662	-1.8965	-0.87097	-0.72615	-1.3917	-2.47	-1.9841	-3.2575	-0.74824	-2.9555	-6.0894	-5.4279	-4.3808	-3.8818	0.51137	-0.41294	-3.5323	-4.0908
0.82816	0.94688	1.8752	0.44809	-0.1644	-1.2995	-3.1364	-2.3086	0.96487	-1.4062	-2.7908	0.27448	-0.19764	-1.0228	1.0495	0.043518	1.3704	3.1499	0.48926	-2.7817	0.81042	-0.6044	-0.83008	0.38319	0.22031	-1.5247	-0.45638	2.0564	-3.3513	1.4951	-1.3881	-0.56855	-4.5218	-1.7448	-2.2307	2.8374	-0.39621	3.823	-1.8112	-1.3868	-1.7519	-0.46648	0.13271	2.3813	0.29398	-4.2536	-0.89127	-0.38957	-4.2935	1.5173
-0.74682	-1.1371	-0.4132	-1.3434	-1.1791	-3.7874	-5.8244	-2.8518	-1.2215	-1.7515	-7.1865	-3.0106	-3.049	-3.5918	-2.837	-5.2449	-4.1436	-1.4851	-3.5481	-2.0825	-0.57719	-4.0036	-4.3283	-5.6243	-3.9038	-5.2729	-2.3536	-0.49388	-3.3797	-5.3641	-6.3454	-1.5387	0.21515	-2.1452	-5.5303	-3.6946	-5.6876	-2.2711	-3.4435	-2.6172	-2.7444	-2.0692	-1.5596	-2.4028	-1.1119	-2.5315	-1.3189	-5.0691	-2.2735	0.41308
4.1033	7.2797	4.226	8.2785	7.9108	8.2748	8.0466	5.9218	6.6455	5.7147	5.2868	8.7062	6.472	5.642	8.9933	7.0745	7.6987	5.9385	7.527	6.1473	8.4547	9.1361	5.2472	6.0933	7.3723	7.9141	7.9612	6.2644	2.6187	5.1451	6.1522	7.4323	8.1251	7.9657	5.3366	5.6692	7.8024	4.9342	6.4842	6.0445	7.5741	5.6383	5.5053	6.4245	8.7947	9.4526	6.0833	6.6398	8.3157	5.6619
-11.398	-13.563	-10.253	-12.851	-9.4202	-8.4309	-11.122	-12.937	-9.2275	-8.3402	-12.897	-7.455	-13.047	-12.247	-13.4	-12.098	-9.7719	-8.7919	-10.247	-11.308	-11.984	-11.897	-12.272	-12.257	-12.718	-11.737	-8.8866	-11.902	-12.977	-8.7951	-9.3649	-8.8545	-12.792	-12.014	-13.014	-13.334	-12.442	-10.775	-11.269	-14.869	-11.298	-11.31	-14.72	-14.334	-14.207	-14.043	-12.473	-11.044	-14.253	-10.331
2.7474	2.1812	3.1588	3.0432	2.7998	0.89229	1.3408	2.0883	3.7501	2.9098	5.0575	2.9609	1.2394	0.84972	1.4204	5.8484	2.9123	1.7095	3.6913	1.9861	1.1419	2.6252	2.872	3.3782	3.5974	4.1655	2.6995	3.2076	2.8286	4.0327	3.5036	4.6792	2.6062	2.5214	3.4585	0.69128	0.70045	1.7128	3.1298	0.96366	4.9697	4.2829	1.7842	6.0763	4.0541	5.0971	2.0927	3.1176	2.7631	5.6521
7.8722	5.1689	4.7251	6.406	6.8758	8.9329	7.4483	7.873	4.7921	3.3785	3.172	6.5998	4.9525	2.3519	9.3621	7.8404	6.1989	8.2842	5.832	8.319	5.7447	5.0758	4.6764	9.3627	5.6069	7.9331	6.933	9.5898	6.6002	5.6223	8.1128	4.2599	8.307	6.9069	7.9591	6.8355	7.5806	4.6093	8.4809	8.9435	8.2875	11.051	7.0866	6.149	7.4786	5.662	7.419	6.7192	8.2658	7.7287
-10.853	-14.875	-12.761	-10.283	-11.04	-9.0116	-10.396	-9.7398	-10.349	-11.22	-14.386	-12.95	-13.358	-13.801	-11.725	-11.74	-11.749	-10.419	-12.901	-12.599	-11.656	-8.1315	-13.129	-11.476	-10.743	-10.698	-9.4983	-13.26	-10.813	-9.8772	-10.862	-11.941	-9.2326	-12.127	-8.877	-14.58	-9.9483	-13.156	-13.558	-10.512	-12.812	-9.785	-11.451	-10.48	-11.625	-10.134	-14.95	-11.798	-11.567	-13.336
-3.6302	-4.1062	-2.7507	-3.4439	-1.6826	-3.5473	-5.097	-4.6343	-4.9915	-5.8189	-3.2912	-5.193	-4.0974	-2.7903	-2.5754	-3.1379	-4.1599	-4.7489	-0.96869	-4.4621	-1.9848	-2.4935	-4.6212	-6.7619	-3.0689	-3.6173	-4.0182	-4.1093	-5.7843	-2.3997	-6.389	-7.0225	-2.3926	-2.3154	-3.3844	-6.8413	-4.7265	-2.3741	-8.0902	-4.8836	-4.5625	-4.6664	-3.3111	-4.3775	-2.4162	-3.0855	-5.1549	-4.1009	-2.7411	-7.3764
-8.5162	-7.2482	-7.1292	-9.4706	-7.7646	-8.8345	-7.8777	-9.7003	-9.662	-8.0185	-12.045	-5.7588	-7.1941	-6.4571	-8.2643	-6.3514	-8.065	-7.692	-7.2783	-8.9589	-8.8683	-8.5898	-8.3018	-6.8836	-9.2519	-8.5634	-9.9531	-6.5044	-8.3008	-7.9121	-8.8478	-5.7081	-8.0959	-10.324	-9.455	-9.6753	-9.3441	-8.3058	-8.4251	-6.1943	-9.0061	-9.1473	-9.5404	-10.27	-6.4148	-9.9082	-6.4751	-9.4342	-8.1352	-4.5935
-2.5487	-4.1635	-1.9458	-2.4238	-1.8588	-3.9167	-6.0912	-2.9405	-3.9043	-2.9905	-3.7505	-4.5809	-2.2631	-0.66633	-3.257	-2.9257	-2.6388	-3.9899	0.23482	-5.4388	-3.0906	-3.4461	-3.2308	-3.9894	-1.8815	-4.0341	-0.51922	0.11838	-1.2142	-2.0962	-5.0544	-2.3653	-3.9867	-3.5036	-2.6398	-4.3671	-0.55651	-1.7887	-1.5832	-3.178	-3.8937	-1.8474	-7.7639	-1.9389	-2.8255	-6.9122	-2.7223	-3.0038	-1.1564	-2.289
-5.2184	-9.2594	-3.1089	-10.574	-9.2439	-9.468	-8.2259	-10.361	-10.97	-8.4265	-10.555	-10.101	-10.346	-13.056	-7.6126	-11.747	-6.1823	-11.001	-10.549	-12.216	-6.965	-9.3772	-7.105	-7.8701	-9.0604	-8.9038	-10.471	-11.794	-10.591	-9.9317	-9.4152	-9.0682	-9.1348	-10.84	-9.6737	-9.0819	-6.5282	-9.9654	-12.51	-10.391	-11.217	-8.4202	-7.9166	-12.535	-12.368	-10.139	-8.9404	-8.4409	-9.6981	-12.461
-11.476	-8.8925	-9.5397	-12.283	-7.0017	-12.838	-12.916	-7.6875	-7.6411	-10.247	-9.3427	-8.9939	-4.7351	-11.408	-11.584	-8.0635	-12.74	-9.678	-6.8085	-9.3028	-9.3647	-9.6714	-9.4715	-10.942	-10.471	-9.1838	-8.3512	-12.481	-7.2019	-10.381	-8.3859	-14.257	-9.7337	-9.4612	-10.225	-8.5993	-8.854	-8.6304	-13.775	-12.403	-9.5429	-9.0353	-9.7506	-8.9794	-9.2712	-13.479	-10.591	-10.855	-11.12	-8.1846
4.2582	8.0782	7.338	11.067	4.2923	8.4775	7.9258	6.2339	5.0851	5.8939	4.4219	7.2166	4.4233	6.7512	4.6515	7.4296	6.2782	7.6908	3.2194	5.0042	5.6378	8.2044	7.2751	6.1578	5.8392	6.5675	3.9407	8.6894	4.8832	6.6923	4.3435	7.9283	7.804	7.2583	5.5527	6.3339	5.8391	7.4367	5.6069	10.542	5.9105	6.6564	8.4996	6.0123	2.2081	9.1858	7.8057	6.7057	4.6457	5.3975
-1.1212	-3.1004	-0.53261	2.4629	0.73729	0.036549	-1.3601	-0.76806	-1.8224	0.69271	-1.3637	-2.4036	-1.113	1.0511	1.4511	-0.79781	-4.2947	-1.7674	-0.54957	-2.4475	-4.2905	-0.95262	0.6369	-2.2925	-0.53317	-0.48479	-1.6715	-0.74947	1.0503	-0.39784	-1.4016	-2.0816	-0.57072	-0.33449	-1.3785	-2.6231	-0.79606	-2.3261	0.37653	-2.9594	0.38489	0.9095	-2.2812	-1.8833	0.32421	-1.1163	-0.047121	-1.0953	-0.25973	-3.7568
-3.5864	2.4559	-1.2491	-1.3405	0.71715	-0.041895	-1.9298	-3.2195	-4.5983	-1.1009	-3.0571	-5.034	-1.0163	-1.1757	-2.9951	-1.1408	-1.7795	0.6083	-1.7334	-3.2978	-3.5273	-3.249	-1.0063	0.37332	-4.8041	-1.776	-1.4759	-2.3528	-1.5955	-3.7849	2.4087	-3.131	-1.9014	-4.1853	-1.2288	-1.1329	1.7866	-3.6098	-2.4972	-0.95786	-0.52749	0.75605	-0.73975	-3.964	0.60518	-0.26922	-1.4106	-3.2856	-3.0465	0.26746
-7.4827	-8.0286	-7.4839	-11.706	-5.5783	-10.555	-9.8523	-7.6979	-7.9834	-9.2823	-10.457	-9.0556	-10.582	-5.6041	-5.4942	-5.5352	-9.1246	-7.8768	-12.326	-8.0369	-7.9629	-6.9204	-14.427	-8.9737	-7.8955	-8.516	-10.518	-10.331	-9.1518	-6.9753	-6.3801	-8.1138	-7.6908	-7.2563	-8.1213	-7.4009	-9.8312	-11.492	-10.262	-7.7395	-9.2965	-6.219	-6.0129	-9.2996	-8.3887	-8.6691	-5.8116	-9.1352	-9.4519	-9.2786
1.5074	1.1005	0.89301	3.5234	1.0747	2.9563	-1.323	4.4656	1.0752	2.5698	-2.2581	0.97689	0.72636	2.413	4.3208	3.1611	2.0381	3.3518	5.0874	1.989	-0.8007	0.40574	-1.1285	-0.43292	-0.37579	-0.69868	-1.0362	0.7622	0.18246	-0.71905	3.8227	4.0084	0.83951	0.056887	-1.7735	0.62919	0.54111	1.7189	1.5073	2.8389	0.53794	1.4341	1.2726	0.10666	0.11896	1.6807	3.0489	2.7566	0.48976	1.0736
4.6847	2.3714	3.0347	2.012	0.76103	4.4864	3.5278	2.5933	2.0648	2.9933	2.0329	6.6937	4.5737	2.3515	5.4392	5.5368	2.6682	3.7553	1.0819	2.3078	2.1475	4.4411	2.9333	4.2511	4.4407	1.6499	4.3983	2.5224	3.0282	0.79339	2.7939	3.5441	3.548	2.4717	1.9144	3.2844	3.954	2.7308	4.4334	1.998	3.6181	3.0194	3.1919	2.4802	1.9655	0.54162	4.4028	4.4093	4.4393	8.3949
-10.178	-12.438	-11.901	-12.347	-12.407	-12.953	-11.06	-7.5288	-10.008	-9.9444	-14.045	-9.4856	-13.394	-10.704	-13.049	-10.81	-10.327	-9.072	-11.693	-11.927	-10.352	-13.737	-13.324	-11.736	-7.718	-10.475	-8.3172	-10.932	-11.992	-10.842	-13.399	-12.28	-8.5563	-12.295	-9.3471	-11.3	-9.6513	-10.75	-9.2367	-10.293	-12.961	-11.302	-13.875	-10.298	-11.093	-7.6261	-9.2487	-10.667	-9.6683	-7.8911
4.6595	8.229	8.2753	10.015	10.682	8.7197	9.5527	9.2654	8.6224	6.5257	8.6377	8.4965	6.2934	9.2483	8.1805	6.0031	8.9196	11.139	9.7573	9.1908	6.4293	7.3095	11.818	9.6556	8.9266	8.932	8.4143	7.8961	5.2844	10.796	6.776	7.055	6.3788	7.5645	4.9829	11.235	6.0574	8.2667	8.5686	9.9202	6.5064	7.737	6.7545	9.501	6.5925	13.181	6.7763	5.7477	8.9393	6.269
-19.936	-21.107	-18.642	-21.819	-22.672	-20.996	-21.239	-19.121	-21.005	-22.399	-22.011	-16.784	-22.618	-21.233	-24.23	-20.841	-20.196	-22.79	-21.249	-21.267	-19.514	-22.668	-20.899	-21.878	-19.793	-20.949	-18.568	-22.428	-24.16	-22.735	-19.574	-20.395	-21.211	-22.045	-23.7	-22.245	-24.225	-22.881	-22.338	-26.342	-22.347	-20.515	-19.206	-21.839	-25.038	-24.447	-24.694	-21.479	-23.225	-24.225
-9.5486	-14.193	-14.119	-10.121	-12.594	-10.928	-12.376	-10.323	-10.963	-15.249	-13.955	-11.641	-11.003	-11.87	-13.263	-12.88	-14.208	-12.075	-11.058	-12.582	-12.264	-15.51	-12.984	-12.596	-11.074	-13.09	-13.293	-15.694	-13.118	-13.826	-15.896	-13.925	-12.068	-13.41	-12.878	-14.504	-16.323	-13.02	-12.701	-11.593	-14.608	-11.755	-16.311	-13.969	-15.949	-13.125	-11.147	-13.982	-14.149	-15.83
-8.3325	-10.149	-8.2293	-9.1748	-10.289	-8.2562	-6.3876	-8.1495	-9.1405	-8.1372	-9.7805	-7.4728	-7.5364	-5.7722	-8.0825	-9.6169	-8.5354	-9.5032	-10.167	-8.6548	-10.818	-9.5215	-8.0497	-8.8322	-8.0952	-11.612	-10.108	-9.0291	-9.1885	-9.9792	-10.724	-7.2805	-7.199	-8.6468	-8.1245	-6.3032	-9.0491	-10.278	-6.5547	-8.7806	-9.11	-7.8163	-7.9094	-7.7877	-8.9911	-7.2201	-8.9412	-10.966	-5.4855	-12.154
3.6431	4.7358	4.7243	5.8244	5.4424	2.1525	3.6688	2.4197	3.4175	6.6247	1.5249	3.1668	8.4586	9.947	3.654	6.009	2.4121	3.4744	5.7098	0.89219	5.7045	4.5549	4.9556	3.6946	6.6562	5.2247	5.3779	2	2.5707	2.4745	4.3845	1.9656	4.1243	5.0107	6.3474	2.647	3.1471	7.7997	7.1117	4.104	1.2492	1.7028	4.7826	1.1058	2.8968	5.629	2.7057	3.7829	6.055	2.1559
-2.2592	0.95794	-4.7962	-1.8627	1.1329	-1.5533	-1.5386	-0.061659	-0.38736	1.1526	-2.3862	2.6562	1.0158	0.31567	1.4807	0.74939	-1.3709	0.46967	1.8246	2.2272	1.9114	0.13562	-0.98404	0.22752	1.0093	-2.457	-1.9494	-1.2286	-1.29	-0.30547	2.0209	-0.88017	0.69343	3.2723	-2.543	-2.4347	-1.7471	3.8914	2.5164	-1.8968	0.96292	0.43937	-2.9368	-1.5159	1.0762	0.91298	1.308	-0.85544	2.3336	1.0724
-12.627	-11.414	-15.157	-11.696	-14.729	-10.231	-8.7138	-7.192	-12.857	-14.224	-13.25	-11.581	-10.219	-9.2857	-13.035	-13.425	-9.2434	-12.1	-12.249	-8.6576	-7.3763	-10.03	-12.282	-15.081	-13.898	-12.754	-13.348	-10.189	-12.483	-11.22	-10.189	-9.9505	-11.336	-10.616	-11.359	-13.821	-9.6274	-11.359	-12.133	-13.608	-11.566	-8.1821	-11.019	-10.942	-11.199	-10.791	-8.6164	-7.9592	-11.277	-8.3614
-9.9549	-7.7757	-11.358	-9.035	-12.547	-7.9541	-11.955	-8.7075	-12.673	-8.6015	-9.4871	-6.7782	-9.8635	-9.0717	-10.008	-6.464	-12.002	-8.9036	-9.359	-6.9757	-9.2647	-8.0864	-8.1212	-9.2337	-7.5332	-9.5441	-8.8427	-9.7645	-8.3149	-11.048	-9.0015	-9.0821	-9.7392	-8.6305	-9.6809	-12.784	-10.757	-11.103	-9.8434	-9.2338	-6.6346	-11.714	-9.1396	-8.0038	-11.71	-10.106	-8.5028	-8.359	-9.6574	-6.1517
-14.522	-14.858	-12.724	-12.928	-10.904	-13.15	-16.378	-15.213	-14.304	-11.557	-12.109	-15.168	-13.158	-15.346	-12.446	-11.976	-9.6487	-13.865	-12.763	-13.018	-15.283	-14.21	-14.88	-16.933	-15.596	-14.121	-14.794	-12.496	-12.955	-13.522	-15.923	-13.259	-12.888	-15.719	-16.767	-15.564	-16.268	-16.383	-14.076	-14.684	-14.427	-10.541	-16.022	-15.439	-9.6677	-13.794	-15.787	-12.437	-13.623	-14.725
9.5536	8.4914	8.5556	9.2931	8.4413	8.724	4.6693	9.1956	6.4199	6.6182	10.168	9.6695	5.1298	7.8118	8.3818	9.6509	9.8395	5.6392	10.506	8.9403	9.4903	9.2426	9.9005	11.522	6.9615	8.4294	9.3743	11.415	10.08	7.9051	10.644	6.7781	8.6986	5.6078	9.6943	5.6839	8.8465	10.485	8.5752	11.307	8.1554	10.881	8.85	7.6319	10.161	5.7871	8.6573	9.5205	10.068	9.4984
1.8749	-3.1612	-3.6856	-1.0272	-4.3954	-1.5244	-2.8449	-6.5446	-5.2988	-3.5055	-4.6001	-0.74856	1.5451	-4.0566	-5.8319	-5.6199	-4.7953	-3.8408	-5.2577	-3.2029	1.2683	-0.85644	-4.4257	-3.1436	-1.6895	-2.0281	-2.0181	-0.051433	-1.2694	-3.3169	-4.2498	-3.0549	-5.5937	-0.50589	-2.4952	-2.7255	-4.5745	-0.33505	-4.4491	0.21196	-3.6697	0.29016	-1.7339	-3.0618	-0.45626	-5.2306	-1.6946	-1.4213	-2.8991	-4.7217
-7.9319	-8.4214	-10.742	-11.36	-7.2453	-8.9316	-9.1988	-10.599	-7.6951	-11.053	-6.9467	-10.014	-8.1415	-8.6315	-9.0937	-10.974	-9.2516	-8.0494	-10.177	-11.626	-9.4711	-7.0639	-12.836	-9.4719	-8.2412	-7.3484	-10.204	-8.717	-9.4846	-8.3706	-14.264	-11.85	-9.3602	-8.7837	-9.5214	-10.014	-10.523	-10.141	-7.601	-7.9569	-14.505	-9.1255	-5.6443	-10.337	-11.131	-10.419	-10.061	-9.7198	-10.252	-9.1628
-0.15374	4.0316	-0.10592	3.8586	1.7377	3.9661	-0.61941	4.2593	-0.88141	1.5895	2.0171	2.2205	3.2508	2.2539	2.9489	3.1418	3.2537	1.7507	1.2717	-0.29981	2.9912	1.2067	0.86402	3.2476	3.2018	0.51621	4.5687	5.3873	4.0774	0.53588	2.5986	3.2325	3.7557	4.277	5.6141	4.1263	1.6899	1.9777	4.4312	3.297	4.0138	3.3343	1.9787	2.5114	3.9038	2.1485	-1.0378	-0.76949	1.51	1.6532
0.74891	-1.3331	-0.20972	-0.32576	-0.83357	0.11362	-2.1632	2.1853	-1.3607	-3.9262	-1.0656	0.42794	-2.4924	-1.912	-2.1849	-1.877	-4.9552	-1.0537	-1.2532	-0.97432	0.16155	-2.9729	-3.9941	-1.9669	-4.9982	-3.3837	-0.31247	-0.41063	-2.214	0.94176	-2.2533	-2.9755	0.98436	-1.1304	0.68595	-0.5671	-0.70048	-5.7253	2.5029	-2.0075	-4.6856	0.72948	-2.0349	3.0911	-2.8026	-5.6723	-0.056464	-0.23768	-1.1064	1.5917
-1.4945	-2.5927	-3.7892	-1.5524	-3.8988	-2.1796	-2.3458	1.5798	-4.6988	0.11328	0.60163	-7.1312	-6.5991	-0.38627	-3.3282	-4.4766	-2.2431	-0.6498	-2.5844	-5.751	-0.49321	1.0883	-4.0564	-2.7445	-3.1617	-1.8857	-3.0198	-2.8512	-2.3061	-3.3791	-0.39937	-2.4962	-2.5455	-4.4908	-3.4539	-1.8072	-1.6017	-4.0086	-2.2814	-1.1576	-0.54348	-5.0512	-3.0413	-3.345	-2.7782	-2.4066	-0.79662	-3.7441	-1.9079	-2.0289
-1.0438	-3.2916	2.9752	-6.12	-1.7129	-2.3248	-3.1631	-2.1127	-2.264	-0.76905	-2.0706	-0.91167	-2.2238	-2.6928	0.61928	1.4003	-0.42393	-2.7295	-3.4281	-3.9202	-0.23197	-3.1746	-4.0793	0.21735	-1.7966	-5.4092	-1.7951	-2.0807	-0.42283	-1.0984	-6.6964	-3.327	-1.9994	-3.1938	1.5973	-0.84601	-3.5309	2.5785	-1.636	-0.86379	-1.8569	-1.1402	-1.3577	-1.5148	-1.2169	-1.6485	0.13713	-2.282	-4.2316	-2.0042
-0.94455	2.5764	3.0659	1.9505	4.2495	0.99836	1.2736	2.2982	0.97593	1.3942	3.8836	2.5277	-0.49111	2.6611	3.3939	0.37141	0.41225	1.9717	-1.5029	1.3925	1.7373	0.76663	0.38723	2.1151	2.9016	3.436	-1.5605	2.339	1.4555	3.9867	3.9583	0.80407	3.5083	2.3701	1.8974	1.2892	3.1058	0.60175	1.7393	0.33154	4.3772	-0.29295	1.9936	2.2402	1.4937	4.7699	2.1122	0.29767	-0.91151	1.6505
-12.256	-11.719	-15.119	-12.227	-13.579	-13.932	-12.716	-12.833	-11.992	-14.059	-11.393	-13.714	-14.864	-11.123	-12.283	-14.617	-13.618	-13.372	-16.939	-9.9502	-13.304	-12.532	-12.004	-15.551	-12.461	-12.309	-13.893	-13.324	-15.754	-12.73	-13.111	-11.717	-9.0966	-13.522	-14.075	-9.1207	-13.617	-14.103	-9.9587	-15.384	-12.777	-12.587	-14.33	-11.923	-13.373	-13.548	-13.77	-14.862	-12.709	-11.697
-10.206	-11.136	-14.12	-12.023	-12.808	-12.024	-11.797	-9.2795	-11.981	-13.994	-10.779	-14.218	-13.05	-12.11	-13.924	-11.768	-12.248	-9.058	-14.342	-9.3681	-11.787	-12.08	-12.721	-11.511	-10.826	-9.7442	-11.649	-11.736	-8.2475	-8.9076	-11.366	-14.458	-9.4668	-13.226	-10.993	-11.324	-11.01	-11.748	-11.641	-11.077	-10.266	-11.206	-11.363	-9.6676	-9.6912	-13.205	-12.57	-13.031	-10.361	-12.816
0.84005	-0.55966	4.9838	1.0731	-0.57031	-0.46841	2.1736	3.5388	-0.74354	0.2651	0.60148	2.5831	1.3684	4.3372	1.2913	-1.9149	1.3407	1.8433	1.769	3.9563	1.1477	-0.7866	0.37586	5.3751	1.6905	1.0152	0.95349	4.987	2.6225	1.3732	2.7746	-0.36518	2.4685	-1.2188	1.6482	-1.1789	1.8573	-1.5393	4.803	0.19022	2.9118	3.516	0.8666	2.0919	0.22901	-1.4576	1.3338	2.259	1.8587	-2.2877
-16.232	-13.814	-15.027	-15.025	-14.956	-13.236	-13.853	-11.418	-14.815	-13.826	-10.822	-16.533	-10.217	-12.512	-12.775	-11.522	-17.192	-10.714	-15.208	-14.791	-13.904	-15.859	-15.027	-11.992	-16.023	-16.496	-12.363	-14.958	-15.872	-17.408	-12.287	-14.562	-15.837	-12.015	-18.381	-15.372	-13.364	-14.098	-13.542	-14.744	-12.88	-12.628	-16.404	-14.97	-12.802	-15.625	-14.103	-12.131	-15.07	-14.478
-13.475	-13.367	-11.214	-12.827	-12.421	-12.928	-14.827	-15.513	-14.054	-11.267	-14.123	-14.3	-17.669	-13.798	-12.385	-14.688	-14.635	-12.337	-14.145	-14.457	-13.688	-9.9364	-14.29	-11.798	-13.161	-15.123	-12.555	-11.582	-11.386	-14.4	-12.185	-12.508	-12.372	-11.044	-11.098	-12.416	-9.985	-10.965	-14.853	-13.417	-17.419	-16.108	-13.194	-10.967	-13.399	-9.7922	-12.9	-10.073	-9.8401	-16.396
8.2589	8.1932	6.0787	5.8319	5.8552	11.728	7.1579	9.0161	8.5518	8.7325	10.274	8.1206	9.3188	8.5752	11.854	6.9108	6.1559	11.327	8.3705	10.262	5.3915	10.731	5.7242	9.3414	9.8292	8.1372	12.139	9.1125	11.087	11.244	9.6695	8.9671	11.06	6.9962	8.0993	8.354	9.8493	8.5478	9.8747	5.3691	12.91	9.4121	8.7857	6.9109	8.6502	8.4344	13.231	9.4253	6.3338	9.2534
-2.5244	0.85789	-1.0729	1.52	0.70802	0.12872	-0.54522	-3.6547	1.9624	0.15219	-1.0278	0.23555	2.6033	0.6112	0.76715	0.6635	-1.7683	1.7436	0.3969	0.7292	-0.18796	-0.81076	-1.6792	0.82064	-3.5484	-0.50836	-0.071463	0.34541	0.75149	2.4206	-2.3772	2.7042	-0.81782	1.5966	-0.66693	1.3786	-0.48426	-0.77571	-0.83567	-3.6194	-2.5805	0.6562	1.6204	2.3748	-1.3298	-1.5784	-2.9613	0.81071	-1.1494	2.5956
-13.915	-14.699	-13.596	-8.4893	-11.236	-11.27	-6.1249	-10.696	-8.7995	-9.6527	-12.476	-14.714	-10.733	-11.48	-14.282	-9.7876	-12.561	-14.114	-9.1836	-11.494	-11.422	-12.611	-8.3574	-9.3622	-13.181	-13.267	-13.104	-10.376	-10.025	-13.611	-11.214	-10.454	-9.2097	-11.367	-12.481	-9.7147	-11.762	-9.0689	-11.206	-10.997	-10.343	-13.026	-9.4012	-12.623	-14.586	-11.95	-11.656	-13.547	-11.137	-8.5248
-13.572	-12.319	-11.339	-10.989	-12.993	-9.8814	-12.85	-13.784	-12.627	-12.046	-12.063	-8.852	-8.418	-13.334	-13.083	-10.527	-8.2038	-14.289	-11.001	-9.0298	-12.687	-13.659	-11.469	-10.804	-9.8966	-12.621	-15.337	-11.289	-12.903	-10.159	-10.266	-10.62	-13.079	-11.997	-10.419	-12.891	-11.256	-8.8291	-10.895	-11.236	-12.568	-11.352	-15.177	-13.956	-12.483	-12.891	-9.8429	-11.311	-10.631	-9.8267
-3.7852	-0.76958	-2.5572	-1.4977	-1.6449	-1.5056	-2.2622	-3.3365	-1.4835	-3.2336	-2.6959	-5.9083	-4.0985	0.18531	0.085083	-2.7368	-2.6526	-3.5263	-2.8935	-1.2305	-1.8196	-1.201	-2.46	-3.8417	-2.8643	-0.50586	-1.4337	-4.8821	-5.4204	-5.1477	-3.6955	-5.2533	-2.5738	-3.1621	-1.2799	-4.2488	-3.2607	-2.3429	-3.4537	-6.6233	-1.6676	0.18712	-1.6187	-0.14689	-2.2542	-4.2269	-3.1451	-5.8605	-2.8001	1.755
-16.283	-15.366	-15.118	-13.343	-17.089	-16.043	-15.994	-15.797	-13.592	-13.955	-15.045	-14.684	-15.229	-15.51	-16.275	-13.982	-12.651	-16.621	-13.315	-16.526	-16.073	-14.42	-16.393	-13.661	-12.754	-13.566	-14.084	-13.581	-11.659	-13.564	-15.166	-12.467	-15.202	-11.792	-14.074	-13.367	-16.678	-14.464	-14.72	-16.743	-13.54	-13.384	-17.056	-14.13	-14.479	-15.735	-12.633	-13.831	-15.602	-14.441
1.3629	1.4421	0.022058	-0.53659	-0.27887	-2.0881	0.42083	-1.8771	0.87015	-1.9815	-1.8521	-3.5555	-3.3682	-3.5906	-0.363	-0.36859	-1.6446	-1.1435	-3.1262	-0.20419	0.85403	-2.0624	0.73636	2.0816	0.65484	-2.1568	1.228	2.6244	-5.7479	-1.1806	-1.2697	1.5147	-2.6731	-1.5495	-2.833	-2.7089	-1.4457	3.7578	-2.3499	-2.041	-2.0632	-1.4208	-4.464	-1.2965	-3.6062	-1.1367	-0.93031	1.2144	-2.2055	1.1041
2.3058	-3.2492	-4.1625	3.3444	1.8554	1.9297	1.1821	0.39492	0.37174	-2.4928	2.3942	-1.7837	-0.81095	-1.593	3.6816	-2.0317	0.60286	1.8567	1.7791	-0.054564	-1.2587	-2.015	-2.1208	-0.49106	-2.724	-1.1052	0.01929	-1.182	-1.0131	-0.81598	1.8301	-2.4073	0.39629	0.16054	-0.7409	-0.59342	0.95119	2.8008	0.63277	-3.4929	0.37009	-1.4786	-0.7107	1.9339	-1.2166	-0.11883	-1.9382	-0.65163	-1.0525	-3.0211
4.6444	5.9892	6.2185	4.7576	4.2253	6.4784	1.6393	5.6209	5.5427	6.1298	3.9896	0.52529	8.9105	5.8923	7.2779	6.218	4.2898	6.8009	4.9057	6.2652	8.0196	7.3934	11.011	2.2036	8.0859	3.2763	9.0054	5.3527	5.74	4.1296	3.9026	5.5072	6.274	6.8515	3.587	5.6131	7.0502	6.696	6.7132	5.5087	4.4679	7.1598	5.0338	3.668	5.572	7.2025	4.0486	6.6492	5.1615	2.4211
-20.8	-16.735	-17.212	-21.425	-24.333	-20.998	-23.103	-19.779	-22.22	-19.73	-23.318	-23.355	-19.311	-18.406	-20.56	-21.563	-26.561	-22.528	-22.487	-17.078	-18.029	-21.558	-19.856	-19.081	-23.122	-19.52	-20.719	-19.675	-20.864	-19.897	-20.496	-22.598	-21.243	-20.428	-20.838	-18.146	-20.171	-19.922	-21.47	-20.894	-22.919	-20.414	-22.467	-18.512	-22.251	-22.038	-24.138	-18.787	-20.248	-20.317
-4.591	-5.6905	-3.3647	-3.4806	-2.2806	-3.5908	-4.7563	-2.796	-5.3583	-5.8383	-3.1154	-2.0984	-3.3911	-5.7456	1.3028	-2.7842	-6.8606	-7.5249	-5.0219	-4.3636	-4.8015	-1.3413	-1.8502	-4.8607	-1.2363	-3.9982	-5.1768	-4.5309	-2.1247	-3.4269	-0.025907	-4.4721	1.0358	-4.2843	-4.4711	-2.6612	-4.6938	-4.5276	-1.8311	-0.80148	-5.1867	-0.66615	-1.1485	-4.459	-3.1095	-6.4002	-4.5763	-2.3119	-4.6397	-4.2536
-1.0564	-1.2501	2.8646	2.2492	-0.4755	0.46005	-2.3814	2.1215	-2.4458	-0.54876	-0.93957	2.6515	-1.268	-2.4096	1.725	-2.0252	0.15688	-2.0227	-2.2044	0.36317	-0.9636	0.89124	-0.059276	-2.0256	-2.4644	-0.69876	-0.60007	0.68054	-3.1785	1.0574	-0.47919	-2.5583	-1.4467	1.902	-3.5255	0.8337	0.036177	-1.3082	2.9853	0.71165	-0.089808	0.55307	2.464	-1.0358	2.711	-0.7629	0.73695	0.66756	0.067961	3.0725
4.2013	8.2016	7.8272	8.5376	10.688	7.9784	10.158	5.1985	7.4564	7.5791	9.3302	6.463	10.488	6.7041	6.8311	7.3714	7.3946	9.4674	11.531	6.7166	7.1805	9.3257	7.8544	7.5011	8.0683	7.9144	7.2544	7.8891	6.4402	8.1184	8.833	8.2244	8.4955	7.9286	7.0177	6.6601	4.0179	7.0802	5.3607	6.7633	9.0959	5.5735	10.035	6.6611	7.9302	8.2986	7.282	6.8967	5.4736	8.3682
-13.341	-13.649	-11.086	-9.1443	-9.2859	-13.007	-9.0343	-12.289	-12.281	-10.956	-12.267	-9.8979	-8.3008	-12.022	-13.335	-12.674	-10.271	-8.8873	-11.638	-12.715	-9.8145	-11.331	-11.288	-11.818	-9.7645	-7.1078	-11.949	-12.289	-11.78	-12.084	-11.757	-14.229	-9.6036	-11.378	-13.616	-11.746	-13.206	-11.028	-13.141	-13.247	-13.98	-12.888	-13.844	-10.198	-11.166	-10.858	-11.019	-12.297	-12.826	-14.006
-0.87804	0.56829	-1.5619	-3.0592	-3.5369	-3.5197	-2.1987	-2.837	-0.54741	-1.1568	-1.1857	-0.72287	-3.2831	-2.8792	-3.4418	-0.45611	-2.765	-0.15835	-4.9279	-2.7521	0.25496	-3.4806	-2.9375	-1.5208	-4.233	-2.4979	-1.2583	-1.7663	1.1631	-3.1502	-1.979	-1.1928	-3.2984	-2.4956	-5.52	-4.5681	-3.0907	-2.2273	-2.965	-2.3138	-4.048	-2.8011	1.6813	-2.1619	-0.76997	-0.049485	-0.21773	-0.8491	-0.30955	-3.3036
-11.321	-5.8387	-11.534	-11.202	-9.6896	-10.053	-8.0354	-8.6157	-9.2842	-7.3923	-7.2718	-7.0927	-5.2259	-6.3868	-11.508	-10.018	-6.7931	-11.166	-10.345	-9.0026	-5.0283	-8.9464	-7.6423	-8.8851	-10.933	-5.4738	-8.2347	-10.291	-8.7762	-9.5949	-7.9644	-9.7877	-12.015	-9.8389	-8.9689	-13.789	-11.004	-9.3239	-12.307	-10.022	-6.4833	-6.6215	-10.774	-7.6468	-10.599	-12.352	-9.0517	-9.3571	-13.476	-13.021
-13.379	-13.467	-13.961	-13.655	-12.298	-13.402	-15.45	-13.444	-13.708	-14.114	-14.607	-14.653	-18.991	-14.889	-13.101	-15.656	-14.202	-12.546	-16.453	-15.125	-15.324	-13.09	-15.032	-12.86	-13.38	-11.32	-13.807	-12.984	-13.484	-14.955	-14.623	-16.171	-13.439	-12.577	-15.586	-12.978	-15.475	-13.136	-15.579	-13.347	-10.995	-12.657	-14.877	-13.335	-14.207	-13.497	-15.134	-12.375	-16.516	-13.554
-0.46765	-3.2807	-3.7693	-2.8703	-2.9482	-0.25979	-1.346	-0.079723	-3.387	-2.0639	-5.049	-1.3709	-1.44	-1.6708	-2.0942	-5.0836	1.6853	-0.55138	-3.1957	-0.72901	-3.3412	-1.0429	-4.7312	-0.72157	-4.6857	-1.9559	-4.3908	-4.6381	-3.6672	-2.1438	-2.6102	-4.3255	-4.3879	-2.1208	-1.2325	-2.3802	-5.3816	0.41993	-6.6576	-1.0885	0.84477	-0.5362	-0.5584	-1.7621	0.085024	-2.9387	-0.94156	1.7778	-2.3571	-1.3369
-2.2231	-4.2178	-3.5212	-3.1625	-6.6003	-1.7766	-1.3695	-2.6259	-0.71369	-3.5463	-0.90763	-2.1792	-3.5803	-3.1351	-3.0861	-2.569	-1.4961	-1.5143	-2.4542	-2.5489	-7.1155	-4.0867	-3.0056	-1.3373	-5.0852	-1.8183	-2.0741	-3.5929	-1.4187	-1.7116	-6.071	-2.1573	-3.4641	-3.4635	0.73113	-5.0974	-1.6416	-2.1317	0.634	-3.0966	-1.21	-0.37213	1.337	-1.3057	-3.5795	-4.0846	-3.3804	-4.6972	-3.1978	-1.5802
10.433	7.058	10.62	9.6138	7.219	7.5758	8.723	7.432	7.5501	6.2774	5.2976	6.9475	8.1855	6.3218	3.101	5.6227	5.3426	9.2248	7.9874	9.7312	8.2238	11.107	11.002	11.411	7.3526	7.7572	8.7721	11.632	8.1459	8.7983	9.8106	11.441	8.1196	7.6176	7.8674	4.6648	8.4402	9.6341	5.0067	7.8636	8.3622	6.6883	4.9728	7.8604	8.2296	9.1397	4.8263	10.368	8.5399	6.618
-16.159	-12.289	-13.193	-17.087	-16.244	-17.758	-16.391	-17.13	-13.705	-14.202	-18.303	-14.776	-14.976	-15.979	-18.201	-13.593	-14.966	-12.437	-13.683	-17.65	-15.313	-14.918	-14.712	-15.456	-15.465	-14.354	-13.416	-14.884	-14.091	-14.643	-15.827	-13.885	-16.655	-14.18	-15.275	-12.866	-14.182	-14.386	-15.656	-12.661	-15.775	-12.048	-15.716	-12.906	-14.267	-14.964	-16.47	-17.095	-15.161	-17.546
-5.1916	-3.7961	-3.8441	-8.0374	-4.5115	-5.7531	-4.0425	-3.128	-5.4032	-2.8242	-5.1378	-3.6595	-6.3568	-6.5062	-5.0688	-3.4291	-4.2319	-7.3944	-4.1649	-4.8892	-5.5372	-4.7038	-2.0436	-4.8723	-5.828	-4.8692	-4.0696	-3.8085	0.43035	-4.0881	-2.3845	-4.6701	-4.1212	-5.5358	-3.7798	-6.1559	-4.5367	-1.6146	-0.6564	-5.1838	-4.3238	-2.82	-4.0739	-3.9894	-2.0312	-4.6264	-3.2064	-3.7275	-7.6864	-5.4568
4.1189	6.0627	5.2879	9.8899	3.2696	4.3943	5.5182	3.8487	3.9945	5.1065	8.2976	6.3652	6.3892	6.0261	4.5828	5.8831	6.9514	5.9908	4.5395	6.6913	4.5866	4.3074	5.9625	4.5121	2.7436	5.602	4.0964	8.1085	2.4742	4.8203	5.5809	7.9694	5.1682	6.2591	5.585	3.6412	4.3011	1.1395	5.8921	4.2716	9.3331	4.1541	4.0019	4.0784	7.3904	6.468	3.9321	6.4096	5.7628	5.5878
2.5359	1.9211	-1.1949	0.034592	-1.7043	0.38044	2.1576	1.7472	1.7748	2.379	2.229	0.036559	5.1957	1.8768	-0.62053	2.8739	-0.43697	0.78337	-3.2055	-1.9934	0.086312	-1.0687	2.1046	-2.2834	4.0039	0.11235	1.1047	0.69582	-0.41819	1.7418	0.0319	-0.033794	0.16157	-1.5513	-1.5862	-0.66395	-0.013591	-1.5712	-1.1085	-1.4874	2.6495	0.19702	-0.50635	3.2144	-1.7401	-1.0416	0.42379	2.0681	0.60506	1.7003
-5.587	-6.3086	-7.3376	-7.2247	-8.2247	-2.6152	-7.2069	-6.273	-6.1354	-7.6864	-6.1662	-6.5726	-7.9529	-9.5722	-7.0169	-8.0456	-5.6756	-6.9308	-5.9313	-4.1223	-6.1229	-8.2977	-9.0542	-7.4499	-5.6067	-5.1229	-5.6817	-5.289	-8.6367	-6.0242	-5.6005	-5.5174	-5.5907	-4.6712	-4.3194	-4.8244	-8.6608	-8.2469	-7.6092	-5.4059	-5.2244	-4.5981	-5.1124	-5.7717	-6.9628	-8.1169	-8.6943	-7.7761	-5.0208	-4.8049
-19.474	-22.737	-21.357	-19.334	-20.406	-20.219	-22.32	-20.946	-21.71	-22.421	-22.445	-24.079	-25.414	-22.708	-22.774	-23.677	-23.532	-23.073	-24.175	-24.63	-21.138	-20.87	-22.903	-22.652	-22.644	-22.924	-24.969	-23.855	-21.703	-23.879	-23.218	-21.054	-23.613	-20.823	-20.42	-24.744	-19.774	-22.466	-21.874	-21.195	-20.17	-21.807	-23.131	-20.889	-23.456	-17.56	-21.61	-22.965	-23.36	-23.099
1.2292	-1.6896	3.6121	0.70213	1.2792	2.1095	2.4729	5.0834	2.4424	4.5328	2.0436	0.99575	3.1967	0.86135	1.0482	0.65445	0.79216	1.977	0.68843	-0.35806	1.4423	2.0875	1.8898	3.6214	2.3929	-0.61043	5.1916	0.13703	-0.2628	-0.43046	2.4082	1.1352	4.5705	2.1757	4.1633	1.4828	0.45866	5.0275	1.0578	1.4397	2.003	3.4023	0.0053662	-1.026	2.1075	1.3358	3.1252	0.33883	2.489	2.1267
-2.3766	-1.6088	-1.2951	1.2758	2.5368	-3.0278	1.4358	-2.5346	-1.0775	-0.76372	-0.39492	0.56225	-1.6347	-0.083105	1.0305	1.8823	1.9252	-1.3862	-0.93054	-1.6949	0.41622	-4.0737	-2.0481	4.002	0.48804	0.014707	-0.30752	-3.6024	-0.33493	-0.00061826	-2.979	-2.7111	-1.0033	-3.7209	0.15367	-1.8713	0.060197	1.1487	-0.69641	-2.0845	-3.5893	0.98301	-1.3206	1.3341	0.24929	-3.2503	0.085758	-4.6618	-0.23624	-1.8411
8.2771	5.235	8.9512	5.6772	2.2831	9.3192	6.5096	11.218	6.5352	10.624	7.0015	5.6481	9.062	5.6882	6.5943	8.1859	9.1201	7.9426	8.1726	7.0834	4.302	7.1079	8.4713	5.6338	2.7736	5.4192	6.9655	8.6635	4.6929	9.5217	10.896	7.3907	10.618	8.3776	5.5494	8.2712	8.5649	8.7762	7.5547	7.8543	6.1333	4.9723	6.9985	3.8615	4.5844	7.5586	3.9415	5.2183	5.6603	2.9762
9.5283	3.979	4.9908	7.4362	3.8718	6.1524	3.8372	8.5749	7.7684	3.1637	1.6161	3.4056	4.1972	5.7938	7.2669	6.1573	5.1361	4.0551	7.6296	8.2767	6.6704	6.4024	6.6654	8.0445	5.8272	4.3044	8.4585	4.0514	7.1599	5.1714	5.7153	3.4413	8.2453	7.4724	4.9344	7.5568	6.4811	5.7341	3.8656	6.792	1.2031	5.1475	5.4324	6.5558	2.35	9.001	3.8146	4.8794	5.4234	5.7368
-11.883	-11.576	-15.347	-13.824	-12.689	-10.718	-14.338	-13.697	-15.673	-10.042	-12.81	-12.285	-14.882	-9.952	-12.312	-14.443	-13.947	-12.169	-12.444	-11.166	-13.204	-15.924	-12.301	-14.196	-15.005	-8.787	-13.729	-13.364	-15.002	-11.054	-12.363	-13.277	-16.576	-12.841	-14.02	-13.847	-15.546	-13.973	-14.112	-13.252	-11.608	-14.668	-11.934	-11.333	-10.846	-15.376	-12.951	-13.335	-13.279	-14.717
3.2401	-0.64577	2.7178	0.63687	1.6424	3.8164	-1.5925	1.9763	3.5219	2.9644	3.9555	4.0202	3.0486	7.1868	1.7105	3.2846	3.1866	2.9526	3.4609	4.8284	5.6158	3.8138	-0.15095	2.3067	3.3978	2.9723	4.7698	2.7152	4.5623	3.0526	4.2488	1.4833	-0.75408	2.4034	4.1399	-0.37099	4.3512	-0.79481	1.3482	2.1193	7.4761	4.6737	4.7488	1.7953	1.75	3.5896	2.6811	3.1553	1.2757	0.17147
-1.905	-2.6514	-1.8092	-1.9439	-1.7991	-3.009	-4.2862	-4.8909	-5.3713	-1.9378	-2.7779	-5.1725	-2.8514	-1.5223	-2.3821	-5.1718	-3.7372	-3.1433	-2.8613	-0.1544	-3.1825	-2.8682	-2.8896	-3.662	-0.75365	-4.2968	-3.743	-7.5663	-3.6856	-4.328	-3.0638	-3.9929	-6.723	-4.0277	-4.6212	-0.45372	-6.2515	-3.1909	-1.3692	-5.0194	-5.1577	-1.2025	-3.1191	-4.3919	-4.3967	-2.9084	-2.0798	-5.823	-6.9368	-4.0362
-1.6776	-3.8388	-2.0159	-0.81558	-0.36547	2.7473	-2.6514	-0.020928	-4.3301	-3.2194	-3.291	-3.3823	-3.0625	0.42558	0.69137	-1.3241	-3.3143	-0.081335	-0.095332	1.3232	-0.60678	1.825	-2.6343	-2.6966	-4.1905	2.6773	2.1926	-0.46442	1.6792	-0.93811	-1.5096	0.54395	-3.4412	2.2932	-2.6256	-2.288	-3.7177	0.34088	0.17464	-3.0316	-4.8315	-2.1109	-3.8696	-2.2187	0.92134	-2.8065	-4.8667	-1.6021	-1.1439	-2.0205
1.918	4.1667	-0.32164	3.3025	1.183	1.0085	3.0518	-1.3136	-0.17519	-0.74388	2.8809	4.1321	-0.75823	2.6449	1.5315	-0.52419	4.4608	4.5186	2.8093	4.3284	1.4202	1.9112	5.7867	3.5945	-5.0087	-1.6964	-0.77245	-1.988	0.64046	4.3043	-0.41171	2.2328	1.5684	0.07048	0.01772	-1.0991	1.4188	2.391	-0.51776	3.8577	-1.6455	4.5083	-0.44835	4.6864	2.2484	-0.32563	1.0098	1.0771	1.1371	-0.77822
-12.395	-14.66	-17.084	-10.905	-15.227	-11.333	-12.985	-11.643	-13.112	-15.278	-14.384	-13.643	-11.743	-15.723	-13.208	-13.823	-11.679	-12.216	-11.504	-14.181	-12.328	-14.248	-11.817	-12.671	-16.19	-12.962	-10.436	-15.794	-11.539	-13.423	-10.792	-10.994	-15.909	-13.162	-15.35	-14.921	-16.247	-12.182	-12.485	-14.935	-12.729	-15.554	-13.576	-10.09	-12.295	-11.953	-13.377	-12.776	-10.748	-14.626
-4.6004	-7.9083	-5.7722	-3.9711	-5.4557	-3.1544	-3.2172	-3.295	-2.2622	-5.1041	-6.3757	-7.8673	-2.6828	-5.0796	-4.7575	-6.3779	-3.5544	-4.1708	-4.3685	-3.4989	-3.9422	-8.2589	-2.8699	-3.6572	-4.2497	-3.0217	-4.0431	-6.7012	-4.9712	-4.5646	-3.3397	-3.9709	-4.0586	-5.3921	-4.8821	-3.1132	-4.7515	-3.3106	-3.3579	-5.4908	-5.6	-4.0637	0.94627	-5.7436	-2.5144	-4.0749	-4.757	-4.8093	-5.1272	-3.1637
-2.1006	-7.1467	-3.4126	-5.0187	-2.6892	-6.1526	-3.096	-8.3022	-5.7985	-4.6318	-4.5821	-9.933	-5.9352	-1.152	-3.2553	-5.3669	-4.1687	-4.7985	-4.4928	-4.2718	-3.7918	-5.4989	-3.3565	-5.2074	-1.3268	-1.4419	-7.3063	-4.7724	-2.8518	-5.12	-3.8012	-5.5927	-6.3364	-2.9509	-4.7778	-6.6403	-4.1018	-4.7686	-4.4043	-2.6233	-6.064	-4.5527	-3.3355	-3.6773	-6.1919	-1.2289	-3.5609	-5.1917	-4.0241	-5.6101
-1.0484	-2.836	-2.2431	-4.0589	-4.2381	1.0161	-6.0876	-5.0808	-4.5046	-4.7305	-0.2926	-3.8738	-4.84	-3.9541	-4.52	-3.3438	-3.4369	-3.0771	-4.7424	-2.9221	-4.5111	-5.7732	-6.3078	0.04347	-5.2002	-4.1644	-3.6742	-1.928	-1.3492	-2.804	-5.9312	-5.4468	-4.8168	-4.1787	-4.5237	-5.5635	-2.4979	-4.7299	-3.2093	-0.21211	-3.1896	-6.2948	-1.3734	-3.1228	-5.4495	-4.1482	-7.059	-3.1468	-2.8668	-1.1848
0.62646	1.2473	-0.059715	0.28176	0.6661	-3.2362	-0.23434	-1.9525	-1.7106	2.8851	-0.58953	-2.002	0.38895	0.67109	1.0556	4.5063	2.0917	-0.95756	-1.1028	-0.28316	0.22294	-0.70826	-0.036005	0.20097	0.095694	2.0022	0.46942	1.7447	2.0644	-0.91119	1.0277	0.5256	0.76971	-2.1184	-1.8464	0.51241	1.9056	1.1059	2.5718	0.10609	-0.89788	-1.6521	2.8001	-0.6383	0.73628	-1.8735	-2.0453	-2.9305	-0.62914	-3.0416
-12.051	-12.452	-12.483	-12.799	-13.718	-10.582	-10.217	-8.1116	-14.94	-9.29	-13.617	-11.3	-8.8654	-11.573	-13.315	-11.506	-8.8243	-11.128	-10.999	-11.604	-11.587	-10.677	-13.038	-11.734	-14.328	-11.422	-11.941	-10.146	-11.05	-12.254	-10.063	-10.938	-11.446	-12.894	-11.466	-11.141	-13.661	-13.137	-13.421	-10.987	-10.24	-10.946	-9.2517	-12.932	-11.106	-11.761	-10.523	-9.3293	-15.279	-11.177
-7.4829	-3.2579	-1.9096	-1.0544	-6.6143	-4.193	-2.3528	-4.3778	-3.8733	-5.212	-2.6052	-1.6333	-5.4976	-5.341	-4.6712	-5.1347	-5.093	-0.7067	-2.2417	-5.8666	-1.5178	-6.7986	-5.8729	-3.7291	-4.777	-4.7931	0.23796	-2.0413	-2.2552	-6.902	-4.492	0.72849	-5.5094	-4.4942	-0.13539	-5.7976	-4.5204	-3	-4.5214	-7.6475	-3.491	-1.6597	-4.423	-5.2623	-2.5222	-8.9503	-5.301	-6.5584	-2.4985	-1.4932
-7.4272	-11.516	-11.658	-12.473	-12.841	-9.5171	-11.408	-12.885	-13.238	-11.39	-8.7635	-9.1191	-11.378	-12.403	-14.506	-11.897	-11.21	-11.284	-15.172	-14.065	-11.748	-7.9232	-12.292	-13.503	-10.755	-9.2369	-12.371	-11.884	-11.315	-13.488	-13.399	-13.425	-12.073	-11.161	-13.036	-10.664	-10.676	-13.229	-10.741	-13.126	-12.264	-11.287	-11.887	-12.652	-10.191	-12.097	-10.56	-9.2956	-12.609	-10.453
-13.849	-10.544	-8.6798	-10.239	-11.349	-10.288	-12.946	-9.9975	-7.1315	-11.263	-10.044	-12.262	-9.6545	-8.85	-11.937	-8.9675	-10.216	-11.93	-8.9496	-13.785	-11.739	-12.495	-10.252	-10.283	-9.6887	-9.6086	-8.7345	-9.019	-12.088	-11.714	-14.572	-14.143	-12.07	-9.4148	-12.096	-11.547	-11.921	-8.8542	-10.75	-11.287	-12.84	-11.088	-13.528	-9.9336	-16.543	-14.274	-9.3231	-11.995	-11.7	-12.544
-2.0704	-3.9224	-4.2678	-0.89653	-3.4035	-2.6805	-0.92317	-0.50084	-0.90413	-3.788	-3.7428	-1.224	0.012171	-4.747	-4.6665	-1.8012	-3.3335	-1.4574	-3.766	-2.5526	-1.3616	-3.7318	-4.4997	-5.6332	-2.1333	-1.622	-2.1645	-3.459	-3.2301	-2.524	-5.3352	-2.9571	-2.7562	-0.84361	0.023747	1.8403	-3.7749	-0.92065	-3.8156	-0.49102	-3.5158	-0.37022	-3.4819	-2.6179	0.94447	-4.1897	-0.22489	-2.9155	-1.3952	-4.4637
-1.3901	-3.576	-6.3849	-3.9354	-4.3277	-3.9573	-2.8687	-3.2784	-4.0937	-5.7606	-4.9267	-6.445	-2.4356	-4.3428	-5.4914	-6.054	-4.7252	-1.4595	-1.7358	-3.3232	-6.0959	-5.3174	-2.6796	0.12728	-1.5808	-4.0225	-4.9782	-3.4063	-3.0022	-3.1496	-3.1523	-2.102	-5.6467	-3.4298	-4.5773	-2.5186	-4.2664	-4.9346	-7.0151	-4.3916	-2.5847	-2.8465	-4.8179	-7.4903	0.1455	-2.8287	-4.1528	-1.633	-0.92775	-1.777
-8.9234	-6.7968	-4.7805	-8.0153	-11.766	-5.7733	-2.4523	-6.3338	-10.727	-5.5421	-6.3903	-8.0619	-5.758	-6.1129	-4.6221	-5.2481	-4.6483	-4.2294	-6.3818	-7.1679	-5.359	-7.9742	-4.8207	-4.1082	-9.0095	-5.6272	-6.4219	-7.5332	-5.7461	-5.2198	-7.1035	-4.1405	-7.2536	-4.4387	-6.1268	-5.5671	-7.2216	-6.3024	-6.4856	-5.733	-4.5034	-7.2145	-5.732	-7.1436	-5.7014	-5.4356	-5.6791	-10.043	-6.6197	-8.3024
1.0472	2.719	0.78726	0.79734	1.5362	1.0963	-4.0651	-1.0335	-0.54646	-4.814	-0.24123	-3.1416	-8.3285	-0.7156	0.57078	-3.0091	-0.98939	-0.076262	0.1265	-5.0242	-0.6959	-4.0907	-1.979	-1.4567	-0.30129	-2.2083	-1.717	-1.0003	-0.52734	0.019983	-1.0894	-1.1203	0.42333	-1.8262	-5.4354	-2.811	-1.1536	-3.0367	3.3946	-0.61909	-4.1819	-1.562	0.16361	0.58373	0.25918	-1.9561	-0.50795	-2.598	0.71172	0.72661
0.25473	1.7706	0.74629	-2.8189	-1.771	0.47702	-4.4833	-2.6145	-2.0549	0.079698	-2.0111	0.36883	0.26692	0.6807	-1.9579	0.20438	-2.2591	0.86507	-2.652	-0.3751	-4.1172	0.56725	-1.7209	-3.9609	-4.3852	-3.5391	-1.1913	-0.50934	-1.6341	-2.191	-3.309	-0.6815	-3.5794	1.2757	-2.3784	-2.6725	0.16104	-6.2686	0.16414	-4.4736	-0.91215	-0.87589	-1.2573	-1.9627	-1.661	1.7546	-3.2763	2.654	1.6632	0.99333
-0.46792	0.91636	3.8991	0.1211	3.9099	0.47346	0.90814	1.2063	0.63103	-1.8868	0.72611	1.3668	3.7429	4.9829	1.0173	-0.43621	0.6713	1.8771	-1.592	2.6405	0.12192	1.7919	1.4184	1.8357	0.46601	0.40471	1.4976	0.83736	-0.95179	1.506	1.2846	0.91957	3.4804	0.048875	4.4295	-1.1254	2.6534	0.22455	0.038304	0.89732	0.90048	2.6198	1.1271	1.0852	3.0547	1.7662	0.53687	2.1344	-1.0088	0.80481
-11.778	-12.31	-11.718	-14.116	-15.867	-14.472	-13.108	-13.518	-14.925	-11.743	-14.343	-12.29	-14.303	-14.007	-12.69	-12.922	-14.206	-14.384	-15.23	-13.663	-13.929	-15.047	-13.118	-11.071	-12.743	-12.982	-17.556	-14.99	-15.012	-13.284	-12.059	-14.004	-14.697	-12.657	-14.476	-12.451	-15.665	-13.397	-14.083	-12.119	-12.543	-13.593	-11.176	-15.285	-15.665	-10.262	-9.6987	-14.066	-10.731	-11.975
-3.1191	1.7916	2.871	2.541	-1.6592	-1.6237	1.9187	-2.2181	-2.4743	2.3901	-1.3796	-0.53679	1.1052	-0.37275	-0.28751	0.84755	0.42689	-0.6786	2.8799	-1.5198	-1.3489	0.34926	0.23457	1.9354	-3.5492	0.07406	-2.1601	3.2023	-0.9086	-4.377	-2.9507	-2.0904	2.2332	3.074	-3.2342	1.2352	-1.1527	1.0264	0.98621	-0.18615	-1.1943	0.25523	1.4163	0.017471	-1.3735	-1.1396	-1.0329	3.62	0.071385	-2.5283
9.5796	10.564	11.548	5.4328	13.373	8.1516	9.0525	9.7864	9.6227	12.301	11.247	5.362	12.47	8.6268	9.4343	9.9691	11.959	8.5254	10.949	8.2088	10.999	9.644	6.4049	10.752	10.957	11.257	9.6695	8.3067	7.9342	11.538	9.604	10.396	10.742	11.151	9.6726	7.474	10.49	10.929	11.237	9.1058	8.0494	11.461	8.3052	9.508	11.043	8.8226	9.29	10.766	8.1667	10.298
-16.543	-14.917	-12.818	-12.766	-14.278	-14.472	-12.729	-14.623	-15.863	-11.893	-13.535	-14.32	-15.906	-13.164	-16.69	-9.9552	-13.416	-13.873	-14.125	-13.96	-13.851	-14.602	-14.163	-14.729	-14.156	-9.7233	-11.353	-13.239	-14.135	-13.778	-12.855	-16.802	-11.651	-15.413	-13.96	-14.744	-17.041	-16.512	-13.393	-17.431	-12.379	-15.541	-15.527	-16.332	-11.638	-17.316	-17.544	-13.382	-15.407	-14.183
5.8284	11.473	9.5392	9.4261	7.0481	7.4264	5.3646	7.4423	6.7242	8.3005	6.3056	8.2862	7.5047	9.9858	7.1641	10.675	9.7793	4.3357	9.1415	5.5592	11.167	7.2745	3.5058	8.4626	11.27	9.3249	5.9365	8.2433	7.8803	7.6015	7.9442	6.4039	5.5209	7.3754	8.2838	6.3895	8.3489	8.5442	9.497	8.183	6.4741	7.1626	9.8134	8.5859	11.062	4.8241	6.1471	8.2581	10.616	6.4657
-1.1227	-0.31089	-0.32766	-3.8199	-1.5902	-0.56529	0.88031	-1.0856	1.2458	1.5518	0.083178	0.080033	-2.0812	-0.66084	1.543	3.45	0.20125	2.2149	-0.24173	1.4374	-4.5923	5.179	0.19128	2.188	0.85466	-1.3806	-0.57187	2.2155	-1.3409	-0.72039	-0.71205	-2.2808	-2.0073	1.7102	-1.2071	2.2637	1.2317	-1.0529	2.1887	-0.29065	-0.97691	-4.2664	-3.5959	-1.5493	0.34094	0.71385	-2.8578	-3.1424	0.68084	3.2653
-6.0199	-4.163	-5.9816	-7.8318	-7.7232	-7.4885	-5.7626	-6.1135	-7.9807	-3.9564	-5.4648	-6.2022	-7.4281	-8.3044	-3.1144	-8.9693	-6.0824	-10.312	-4.3522	-7.2569	-7.9576	-7.0627	-6.0889	-6.0144	-6.8842	-9.9936	-7.67	-5.7748	-5.7566	-6.0247	-7.565	-5.3341	-4.0431	-8.6768	-5.2371	-4.2057	-4.0003	-7.6399	-7.172	-6.5469	-5.4258	-7.56	-5.6695	-5.1249	-4.891	-9.322	-6.8684	-10.359	-6.5806	-1.8199
-7.3236	-8.431	-12.464	-14.232	-13.225	-11.074	-10.99	-13.175	-12.509	-14.809	-10.257	-12.433	-10.937	-12.933	-13.164	-10.054	-12.561	-12.746	-14.525	-8.69	-10.04	-11.846	-12.417	-10.983	-13.555	-14.327	-10.492	-11.686	-10.327	-14.294	-10.534	-13.654	-13.277	-13.498	-14.079	-13.203	-11.519	-12.66	-13.752	-8.7495	-12.226	-10.972	-14.005	-14.086	-8.9744	-12.171	-11.951	-13.462	-10.51	-12.223
-21.71	-20.448	-22.346	-22.009	-23.516	-25.536	-23.767	-23.391	-20.009	-20.875	-18.755	-24.588	-23.634	-20.206	-21.195	-21.107	-24.223	-24.356	-21.535	-22.759	-21.578	-21.978	-21.249	-20.883	-20.423	-16.976	-20.654	-22.095	-24.063	-24.344	-23.106	-24.125	-20.347	-23.378	-20.759	-23.036	-22.054	-23.638	-24.772	-21.603	-20.761	-21.02	-21.953	-24.196	-21.689	-21.794	-22.315	-21.066	-21.211	-20.16
-3.6919	-3.8673	-0.63161	0.052522	-1.6803	-2.0964	-5.1959	-3.6477	-3.4214	-3.4364	-0.56366	-3.1031	-6.5281	-3.8128	-2.6184	-2.8862	-4.7739	-3.587	-5.2463	-2.5812	-2.5854	-1.2156	-2.6804	-3.504	-3.5897	-3.6561	-4.3877	-3.6452	-2.1991	-0.98465	-0.31926	-4.9703	-1.6537	0.48687	-4.0279	-0.82718	-2.1703	-0.74589	-3.4729	-2.9881	-5.7559	-2.637	-2.0239	-1.6901	-4.0168	-5.6241	0.80003	-2.4118	0.96112	-1.0367
-6.6857	-2.5428	-3.6864	-1.8875	-4.9203	-1.9728	-3.767	-3.9351	-4.3575	-5.4204	-3.1794	-3.1793	-1.2128	-2.2286	-3.8418	-0.71971	-5.5635	1.3419	1.6234	-2.9232	-3.1624	-1.4275	-1.7421	-1.0468	-5.3419	-1.8723	-1.6207	-4.3496	-2.6364	-3.6973	-4.4085	-4.5538	-2.1217	-2.9976	-4.9996	0.021885	-6.3185	-4.4685	-2.5767	-1.5868	-2.4528	-0.68471	-1.4887	-2.0114	-5.8546	-8.4677	-3.0603	-4.4581	-3.9677	-2.781
-3.1006	-3.6467	-6.8259	-2.5175	-6.7764	-5.2599	-1.4092	-4.7424	-5.0571	-6.9203	-2.0418	-5.6254	-7.2381	-2.6136	-3.0141	-6.8761	-6.4793	-3.8096	-4.1481	-4.7264	-3.0287	-2.3712	-6.3368	-6.029	-5.6564	-5.1057	-3.4204	-5.9833	-5.9311	-6.6617	-6.307	-8.1551	-4.7141	-4.3538	-8.4047	-6.8929	-6.2424	-6.699	-5.6586	-5.1854	-4.6975	-1.8052	-3.8697	-6.8781	-5.0549	-7.1579	-5.5389	-2.9567	-5.8565	-3.8861
-0.91944	-0.35194	-3.7841	-0.66649	-4.6123	-2.3146	-1.3148	-1.5125	0.54935	-1.3789	-1.4718	0.022729	-3.718	-2.5297	-1.5106	-2.6831	-5.6656	-1.1722	-5.4221	-3.6375	-4.2298	-4.3153	-1.0094	-1.8296	0.63236	-3.6655	-0.67183	-2.1104	-2.118	-1.5503	-1.378	-2.6768	-3.2827	-2.8624	-4.2371	-0.95782	-2.085	-0.66381	-1.3923	-6.3308	-1.4888	-0.83831	-1.4037	-0.67487	-1.4117	-0.23916	-1.5926	-2.5002	-3.7031	-1.6892
-0.38149	-0.32359	-2.3068	-3.1985	-0.39826	-1.3996	0.70031	-0.69211	-0.88027	-3.296	-3.2783	-0.8501	-1.6308	2.1119	-2.6637	-3.9346	1.3217	-0.66003	0.87054	-1.7835	0.45083	1.0018	-0.22508	0.41068	-2.1495	-0.72379	-2.0887	1.7279	2.6133	-0.70091	-2.972	-4.9934	-2.059	-1.347	-3.3878	1.754	-0.43193	-4.409	0.32645	0.44536	-3.0015	1.5948	-1.295	-2.5637	-2.6617	-3.9283	-2.414	-0.83536	0.62122	-0.098693
-10.347	-10.925	-11.568	-11.134	-11.032	-10.258	-10.902	-8.0742	-6.9066	-12.395	-9.7467	-14.317	-13.189	-10.027	-9.6901	-10.651	-11.986	-9.7077	-11.074	-11.443	-10.287	-9.5491	-8.5602	-11.142	-9.2335	-15.188	-13.728	-13.001	-12.52	-8.8971	-11.14	-10.839	-14.251	-7.4912	-12.238	-9.7267	-9.7815	-10.317	-9.3805	-12.543	-7.2135	-13.627	-9.1418	-10.72	-11.781	-10.291	-9.9628	-5.9291	-10.087	-8.7338
-2.4412	-6.4265	-4.2129	-7.3059	-1.7219	-0.99163	-3.9294	-5.7102	-4.7147	-3.2208	-4.6514	-2.8872	-3.7383	-7.1778	-5.9951	-2.1363	-3.7606	-2.4846	-5.2811	-4.6701	-1.6481	-5.0097	-1.1093	-6.349	-4.8185	-2.071	-1.5804	-3.8977	-2.4943	-3.9701	-5.0312	-2.5635	-5.2158	-3.4864	-1.5602	-6.5579	-6.1225	-0.67743	-2.0507	-3.6991	-4.5824	-1.6698	-3.6984	-6.2857	-4.5306	-3.5728	-4.267	-6.3864	-3.0958	-2.9055
6.7784	8.3212	3.9311	6.8805	5.3949	3.6726	2.6565	3.7861	7.4425	5.3181	5.9574	5.6878	5.0595	3.2252	4.7075	5.579	6.0152	4.4328	3.3086	7.6474	6.5785	1.8074	5.8237	5.0644	4.893	6.101	6.0018	4.4601	5.5901	6.8835	5.3996	4.3193	2.1927	2.5707	6.4245	9.139	3.3486	5.2194	6.3749	8.4616	6.4779	6.661	5.2212	4.9214	4.3468	4.9997	7.5677	4.4609	5.2599	1.0604
-4.9533	-1.0284	-4.3577	-1.1082	-6.2995	-2.3057	-2.4148	-1.3939	-0.89493	-0.55275	-1.9819	-5.079	-3.1211	-2.0129	-3.5022	0.14395	-3.322	-4.8426	-3.4394	-3.574	-1.2486	-3.961	-2.1261	-0.68626	-1.6205	-0.30665	-2.8433	-1.0574	-0.65855	-4.4757	-3.112	-5.1761	-2.3629	-2.0871	-2.6414	-0.16698	-4.0538	-0.34217	-1.6699	-2.6658	-2.0619	-2.0183	-2.6248	-2.1614	0.73386	-1.7942	-2.8672	0.75849	-0.65113	-1.0972
1.0597	1.3048	2.1531	0.69586	1.5944	3.4108	2.2043	1.3164	1.5413	1.9431	2.4181	2.2362	3.7296	0.78477	-0.069883	3.228	4.7249	4.117	3.6674	1.2864	2.9	1.8906	0.90889	6.3393	2.7415	2.1063	1.986	0.44087	1.9313	1.9103	4.5743	3.2735	2.6943	6.5291	2.8367	3.3265	-0.59935	0.82258	2.0361	5.1461	1.553	-0.85057	2.5372	4.819	3.7849	1.1852	0.17739	1.076	1.4476	3.3921
-14.285	-11.702	-13.658	-16.778	-14.561	-12.588	-10.123	-12.455	-9.0569	-15.471	-11.134	-12.499	-14.021	-14.937	-8.9195	-16.661	-17.271	-8.2545	-13.089	-16.357	-13.125	-16.11	-11.858	-11.599	-13.251	-12.331	-9.9693	-11.745	-12.309	-10.769	-13.039	-12.193	-15.032	-14.649	-11.817	-14.093	-11.154	-14.217	-11.162	-13.804	-13.28	-13.304	-10.634	-13.004	-14.361	-13.75	-11.512	-13.355	-12.966	-11.815
-0.97848	-2.9661	-3.3218	-0.90129	-4.2436	-3.3076	-2.2203	-1.8313	-2.5199	1.1731	-1.3658	-1.6108	-1.1724	-1.0642	-3.922	-2.6529	0.98149	0.87159	3.0575	-1.6908	-3.0392	-2.3085	-1.4092	0.27329	-1.7457	-1.4735	-2.9191	-4.1931	-2.1697	-2.4707	-0.99143	0.12844	-8.3769	-1.1374	-2.2716	-0.73544	0.33924	-1.3873	-2.5472	0.24966	-3.7149	-5.3717	-1.8957	0.073348	1.0179	-0.67067	-1.6281	0.39572	-1.1345	-1.8167
-11.615	-10.228	-15.426	-12.67	-10.141	-12.921	-12.515	-15.19	-10.515	-9.2006	-10.109	-8.9452	-11.991	-11.579	-10.549	-13.457	-7.2732	-12.049	-13.004	-11.08	-10.318	-13.311	-10.359	-15.206	-11.32	-12.892	-11.306	-10.516	-13.055	-8.5599	-10.644	-10.093	-12.756	-11.726	-11.265	-10.961	-12.209	-11.784	-9.8308	-12.069	-10.286	-11.955	-9.4267	-10.527	-10.608	-11.112	-10.855	-9.1132	-10.788	-12.442
2.8552	-0.20015	-2.4268	1.1801	-1.4431	-0.052921	5.614	0.37349	0.52632	1.5614	4.1474	-1.8129	-0.38003	1.074	2.2376	-0.64813	-1.021	1.6744	2.7947	1.2083	2.1929	4.478	0.85302	4.816	2.5796	0.53662	-0.37113	2.702	3.0933	3.0926	-0.33827	4.7315	1.7805	1.6947	1.8722	2.5667	0.60393	4.3245	2.8644	5.2225	4.0457	1.4244	5.0234	0.90805	3.544	0.24151	2.6923	3.1521	1.4838	3.6616
-1.1521	-4.3942	-5.558	-4.3864	0.94951	-3.2963	-1.2277	-0.9906	-0.57943	-4.506	-3.118	-3.0397	-1.5697	-2.9589	-4.3507	-1.2017	-0.46821	-2.0838	-3.6266	-4.435	-2.5866	-5.0652	-0.041854	-0.61442	-1.0905	-1.9814	-2.8444	-6.0851	-2.1358	1.769	-3.474	-2.2456	-6.6764	-5.2069	-1.9129	1.2593	-2.5745	0.83131	-3.2593	-6.9066	-3.6667	-2.1308	-7.3517	-1.4021	-1.8203	-0.64726	-3.3941	-1.6758	-0.66677	-2.8007
-13.568	-14.579	-12.765	-13.466	-13.757	-13.311	-15.421	-11.548	-15.077	-9.1277	-13.984	-11.582	-13.126	-13.062	-11.716	-9.501	-16.111	-12.213	-12.396	-13.439	-13.007	-17.163	-9.2445	-15.181	-10.285	-11.406	-13.505	-14.728	-14.635	-10.533	-15.037	-14.032	-13.37	-15.296	-10.009	-13.972	-9.7901	-15.49	-10.419	-11.31	-13.411	-13.586	-12.919	-13.273	-12.747	-12.541	-11.963	-10.423	-11.334	-10.783
-4.0382	-2.9597	-4.2959	-4.8013	-3.9367	-2.8982	-5.6059	-5.1464	-6.6674	-6.477	-6.636	-6.1649	-2.8033	-8.6028	-8.3463	-5.1997	-4.6519	-3.0025	-2.8762	-6.2301	-6.4856	-4.4518	-3.2384	-10.178	-3.8352	-5.6453	-5.2613	-4.0855	-5.9223	-4.9531	-9.8929	-7.9652	-4.9346	-2.6076	-4.6545	-2.0408	-6.3712	-7.1508	-3.7054	-6.0965	-3.2604	-6.6085	-6.2952	-4.6717	-5.7532	-3.0004	-5.722	-6.043	-5.7193	-9.1371
2.6239	0.84311	3.4955	3.2278	1.8466	1.3957	2.5651	4.3832	1.4781	-0.11139	2.0099	0.30687	3.2023	1.5495	2.2318	0.10678	3.4984	1.8701	3.0642	1.4013	2.3385	1.3019	4.5374	1.4734	5.628	4.7636	7.817	2.9466	4.9801	0.082982	3.7447	2.5046	5.9732	3.0809	5.043	5.749	3.5282	1.0899	3.8492	1.3765	-1.2969	2.5132	1.8001	0.28818	2.0872	3.1821	1.0796	0.51871	2.3293	3.2805
-10.255	-15.638	-11.849	-12.731	-13.057	-12.134	-12.427	-10.543	-13.766	-11.861	-12.847	-8.407	-10.637	-12.334	-15.02	-9.4978	-12.093	-11.4	-13.804	-10.894	-10.256	-14.455	-12.22	-9.4952	-13.526	-12.022	-14.12	-10.427	-13.361	-14.009	-11.468	-8.8314	-13.055	-11.282	-13.984	-12.491	-8.846	-12.581	-12.185	-14.943	-14.875	-12.093	-11.89	-15.921	-14.75	-11.631	-14.071	-13.628	-12.355	-10.688
-2.0055	-2.7351	-6.518	-0.88336	-6.0011	-4.1154	-4.0892	-4.5543	-2.3328	-6.9577	-6.9627	-3.0783	-3.6247	-3.6338	-4.2871	-5.2279	-6.0769	-3.3847	-7.5034	-7.6134	-4.2493	-6.3306	-6.3229	-3.5206	-4.6851	-0.59469	-9.2288	-5.3466	-2.7265	-2.9231	-2.6723	-1.9429	-3.4438	-3.7432	-6.9732	-5.6832	-2.3055	-2.0523	-3.07	-6.0962	-2.2386	-1.8263	-0.79043	-4.5303	-3.8225	-4.1107	0.3516	-4.5305	-1.7095	-4.6678
-3.3015	-6.3717	-5.5367	-3.02	-3.9552	-2.636	-5.5517	-3.9787	-6.1516	-4.5005	-2.6048	-2.5113	-3.3317	-0.62487	-0.60962	-2.8557	-3.8271	-2.3294	-5.009	-4.7484	-7.4351	-2.5508	-1.7314	-2.5954	-2.4322	-4.5497	-4.7678	-4.0713	-7.7682	-3.6871	-0.83151	-1.6354	-3.873	-3.4105	-2.5257	-3.8853	-3.4153	-6.9269	-2.684	-4.4866	-9.7002	-7.2648	-0.45627	-4.586	-1.2524	-1.6682	-3.0572	-4.1651	-3.776	-9.3239
-3.3073	-2.6621	-5.3254	-4.6612	-7.4045	-5.1494	-3.5041	-6.1795	-4.5929	-1.3972	-5.0282	-5.3919	-3.1916	-6.8422	-5.1734	-4.8753	-7.8148	-4.9486	-3.3399	-1.618	-3.03	-3.558	-4.0399	-5.6895	-3.4712	-4.0171	-6.7644	-6.8323	-3.5086	-3.7108	-4.039	-5.1779	-3.0302	-2.3525	-6.7432	-3.6234	-3.4231	-5.4456	-4.4862	-5.6937	-3.8384	-0.32023	-3.4121	-4.4986	-6.1758	-6.1424	-4.7143	-2.0267	-2.7059	-2.6162
-1.0217	-3.3535	-1.3922	-4.2166	-2.1713	-1.4181	-4.9629	-4.2722	-0.41312	-3.2432	-2.4805	-1.9348	-2.3058	-1.3659	-3.3274	-2.5986	-2.6618	-1.0603	-0.91505	-3.4737	-4.5958	-3.7933	2.2921	-2.6761	1.2398	-4.0802	-3.4192	-1.903	-0.70669	-1.8496	-3.2316	-2.2151	-0.13641	1.1992	-3.3734	-4.3978	-2.2599	-3.3141	-1.9938	-4.0681	-1.3724	-1.1426	-1.981	-1.2938	-4.074	-2.2119	1.1235	-2.8904	-1.9774	-3.0259
-4.6634	0.8323	-6.0785	-5.5766	-3.5592	-1.171	-4.1879	-4.3537	-5.0843	-5.5094	-4.4172	-5.7764	-5.0811	-2.7527	-2.9196	-6.949	-0.25887	-2.9021	-4.1571	-5.2594	-4.0596	-5.8799	-3.6205	-3.5048	-3.0131	-3.7077	-3.2658	-6.1282	-5.5632	0.21937	-2.0837	-2.1517	-2.5723	-3.3637	-1.762	-1.2851	-2.8265	-1.9334	-2.986	0.13057	-2.8324	-1.7418	-3.3197	-2.2638	-2.4314	-4.7637	-2.1107	-4.4175	-2.9677	-2.2359
-1.4224	2.1208	-2.1646	0.29768	0.32874	1.7954	3.3694	3.9961	1.1379	1.6324	1.7545	2.2781	2.8111	4.4622	1.3374	6.5208	4.2073	2.5866	2.5426	1.5692	3.5142	1.8698	1.0609	2.4551	3.4259	2.0256	4.4747	2.4145	1.5241	-0.82682	2.0116	2.5006	1.507	2.5868	2.2112	1.9514	-0.46243	1.9731	-1.5555	2.0406	1.3515	4.6636	-0.70991	1.6174	1.6572	1.4949	3.1909	0.013873	2.3354	0.61614
-1.9603	-2.0694	-2.1864	-1.6046	-1.7233	-0.9949	-3.0951	-1.3173	0.96468	-2.6719	-2.4324	-2.0059	0.7267	0.58864	-2.365	-1.8951	2.7947	1.7251	0.026707	-2.8981	-1.251	-1.2008	-6.4842	0.22683	0.52023	-0.95544	-0.46562	-3.1492	-2.2679	-4.0816	-4.818	0.98401	-0.021935	-2.0909	-2.3522	-3.5661	-2.4724	1.2181	-2.9544	-4.4632	-0.14293	-0.21856	-1.1778	-2.8301	1.9605	-2.8534	-1.3675	-0.28889	-4.0122	0.063442
-0.44062	0.36419	-1.8159	2.5577	-1.2825	-2.7523	-0.11622	-2.3179	-0.69152	-0.88297	0.74646	-1.6671	1.7237	0.40671	-1.7769	0.23644	-0.0017349	-0.13076	-1.1661	2.5828	0.62741	1.8499	-0.21968	-0.82256	-2.6011	-2.0708	2.276	1.8494	3.7416	0.5422	-1.8757	-0.75482	-1.3673	-1.4078	-1.1175	1.0843	1.1	-1.4478	-0.50794	0.022575	-1.3352	-2.202	2.1465	-1.8087	0.1003	-1.013	-3.6933	-1.0469	-1.6332	-2.1636
-1.9482	0.48816	-0.44585	-2.7767	0.24357	-2.3268	1.3311	-4.1638	-2.0318	0.24519	0.88914	-3.2064	-3.4158	-4.5545	-0.31645	-3.5813	-2.4801	-0.03997	-2.0115	-1.8978	0.35723	-4.7497	2.2942	-0.80853	-2.3088	-1.5213	-0.51296	-1.4122	2.5346	1.3527	-3.3231	-2.4749	-2.4106	0.40305	-1.2083	1.2214	-1.5931	-1.3821	-2.0593	-3.235	-0.40165	-2.6832	0.77479	-3.6066	-0.99545	1.8558	-1.4925	0.20843	-2.5652	1.7169
-2.3689	-3.0881	-1.3162	-0.99781	-2.6494	-1.2138	-4.5583	-3.7407	-2.5245	-1.6835	-4.4365	-3.1072	-4.1495	0.55833	-1.3721	-3.6915	-3.042	-1.1085	-2.77	-0.2172	-4.7523	-1.7604	-0.45573	-2.2213	-2.456	-3.2205	-1.03	-2.2271	-2.6735	-1.1471	-1.5272	-0.61368	-2.2699	-3.3359	-2.2529	-1.813	-1.7924	-2.8737	-1.5449	-4.1235	-1.252	-0.89889	-0.93856	-1.8268	-2.1292	-1.7433	-1.0094	-1.4151	-1.8841	-4.1253
-12.52	-12.61	-11.648	-13.722	-15.682	-12.944	-13.795	-12.053	-9.8822	-11.237	-11.763	-11.279	-12.14	-13.17	-9.3542	-9.345	-13.06	-12.582	-15.128	-10.82	-12.551	-12.337	-10.918	-16.032	-11.699	-12.12	-12.157	-13.151	-12.416	-9.7471	-12.581	-13.954	-13.896	-12.22	-10.683	-14.223	-14.871	-13.176	-14.226	-15.432	-11.5	-11.566	-13.434	-9.9912	-13.678	-8.9847	-11.053	-13.75	-13.434	-13.877
-7.1973	-4.5528	-3.139	-3.679	-5.4116	-2.6823	-4.0913	-4.4332	-7.0848	-6.7405	-6.7502	-6.084	-1.5246	-4.7675	-7.1205	-8.3421	-5.0461	-3.5704	-5.9941	-4.4265	-7.1696	-3.5127	-6.5	-3.8113	-3.9675	-3.2996	-5.0268	-7.8197	-5.4468	-5.3002	-4.1704	-6.3823	-3.715	-8.1105	-3.2459	-5.956	-3.2038	-5.4505	-3.6387	-6.6658	-4.9656	-5.6157	-5.2946	-4.9494	-1.0721	-6.4315	-4.7344	-3.2039	-3.6548	-1.3773
-14.436	-14.518	-14.408	-11.796	-10.619	-14.511	-15.144	-13.916	-14.655	-16.86	-12.728	-18.093	-13.914	-11.598	-14.079	-12.859	-15.192	-16.416	-11.401	-13.603	-14.596	-12.252	-9.8539	-12.038	-12.374	-13.965	-12.289	-11.541	-13.838	-12.669	-11.71	-14.271	-13.97	-14.081	-15.402	-13.693	-11.858	-10.966	-13.684	-10.202	-9.9335	-14.13	-9.9941	-13.133	-14.107	-15.377	-12.631	-14.761	-12.978	-12.203
-4.2142	-4.3008	-2.1313	-1.8365	-2.4022	-4.2928	-0.756	-3.9904	-5.588	-4.4696	-3.1433	-4.46	-5.2794	-3.9407	-4.3623	-3.3381	-0.24109	-4.7806	-4.3885	-4.0729	-2.4481	-4.2309	-4.2882	-5.3956	-2.3961	-4.8765	-4.098	-2.8781	-6.6456	-5.1482	-4.0439	-1.1065	-2.612	-4.0237	-6.7274	-3.8716	-4.6073	-4.4549	-2.217	-5.7863	-2.9085	-3.3854	-2.9399	-1.7727	-6.7434	-6.0356	-4.7502	-2.2802	-3.8314	-3.3622
-12.066	-10.675	-12.752	-12.594	-14.627	-10.705	-10.505	-12.775	-11.784	-11.474	-9.7271	-7.8144	-12.188	-8.7493	-12.93	-10.674	-13.496	-10.556	-8.5857	-12.075	-12.589	-10.685	-10.927	-10.421	-11.631	-12.931	-13.499	-12.97	-13.885	-9.3454	-10.889	-12.953	-10.459	-12.347	-14.869	-10.144	-9.9375	-9.6882	-11.921	-12.904	-11.092	-13.774	-12.286	-9.8835	-12.973	-10.841	-10.411	-11.671	-14.926	-15.152
-10.514	-10.075	-7.0747	-10.636	-11.307	-7.2641	-8.518	-7.9166	-10.332	-10.569	-6.275	-8.552	-6.9677	-13.287	-4.3182	-5.3505	-9.8373	-9.7914	-8.0431	-7.5467	-9.1684	-8.179	-10.907	-10.146	-9.8167	-5.8728	-6.0706	-8.5605	-10.233	-11.425	-11.475	-8.2519	-8.1264	-6.4624	-7.3527	-9.0129	-8.8487	-11.299	-8.5239	-8.4086	-9.5451	-11.293	-8.2774	-7.8217	-8.7704	-8.4746	-6.0463	-11.005	-9.5165	-7.6316
-11.168	-14.015	-10.837	-10.94	-12.619	-13.516	-11.675	-9.2156	-12.664	-12.241	-11.634	-12.699	-12.568	-9.2601	-9.743	-12.784	-12.095	-10.136	-9.4626	-11.018	-12.193	-9.3186	-11.974	-9.8692	-10.067	-12.348	-8.893	-9.1115	-11.227	-11.502	-11.861	-11.421	-12.297	-12.814	-12.031	-8.1711	-11.726	-11.55	-11.499	-12.271	-11.494	-11.238	-11.053	-14.46	-11.105	-11.404	-10.634	-10.573	-11.16	-15.367
1.5027	-0.36489	-1.6345	0.084985	-2.3715	-0.64922	0.4571	2.9112	1.7504	1.2106	1.5416	-1.4437	-3.6814	1.2939	-2.8419	0.52938	-0.92441	0.47483	-2.6222	-0.44419	1.8137	1.5812	1.5361	3.2226	-0.11047	-0.019446	2.4594	-4.0217	2.7368	0.13534	1.9342	-2.3918	-2.854	2.8762	-0.62913	6.9919	0.44651	-0.18405	0.47063	2.5641	-0.53478	-3.6937	0.38491	-0.67007	0.29384	-5.0561	-0.43804	-4.4564	0.18499	-0.76545
-5.0255	-4.8881	-0.67211	-2.1239	-2.7676	-0.20159	-0.045977	-2.1376	-1.0063	-4.3413	-0.051767	-3.3771	-0.61676	-1.777	-1.9874	-2.776	-1.9414	-1.2124	-2.3152	-1.6377	-3.7644	-3.2215	-4.5115	-2.6946	-2.4913	-5.0963	-1.9226	-1.79	-3.1115	-3.2126	-2.5999	-2.8907	-0.12464	-1.5747	-1.7267	-4.9027	-2.9586	-1.6712	0.1279	-0.31981	-0.82412	-2.4707	-4.5193	-1.6254	-1.361	-4.7484	-5.5282	-3.077	-1.6363	-2.7349
-1.3242	4.1406	3.0786	2.3177	-2.0646	1.6607	1.353	1.385	1.6825	-0.1077	1.6854	3.9114	2.3621	-0.096878	0.091655	-0.45118	1.6405	-0.5237	1.0326	1.8865	0.51337	1.6011	0.67154	1.0937	2.4786	2.7433	3.2901	1.2699	3.383	1.913	3.7893	2.0227	-1.9487	4.1967	0.9787	5.7914	1.0194	3.7581	2.5754	-0.02922	1.4958	-2.233	-1.684	0.89266	4.9149	5.8736	-0.42311	-0.28772	2.8694	2.3617
-16.374	-17.277	-12.784	-14.196	-13.08	-12.753	-15.744	-14.037	-16.534	-11.899	-9.9079	-16.286	-12.509	-11.866	-11.423	-17.5	-13.703	-13.342	-15.89	-14.656	-15.451	-12.63	-16.289	-12.96	-14.098	-15.462	-17.101	-12.2	-15.39	-13.858	-16.992	-15.255	-14.837	-14.303	-15.174	-15.191	-14.054	-16.087	-17.358	-16.482	-15.324	-12.308	-16.335	-13.556	-15.542	-12.899	-16.111	-17.971	-10.623	-13.629
-5.6712	-2.4052	-1.9821	-1.4854	-2.2344	-1.9785	-2.9758	-1.0207	-6.144	-2.1944	-3.1257	-4.9947	-3.6617	-3.7846	-1.3415	-7.5559	-2.7335	-1.2021	-3.4165	-4.9245	-2.8419	-5.3393	-2.0393	-4.7098	-1.5721	-5.2985	-3.7569	-4.8268	-3.8068	-3.5626	-2.1632	-1.003	-6.2298	-2.7279	-5.2604	-6.1775	-6.4331	-1.1234	-2.9204	-1.8402	-1.907	-4.6385	-2.338	-1.9017	-1.0078	-5.6797	-2.9989	-2.1016	-2.8553	-7.1533
-2.7577	-1.2357	-4.4124	-4.6107	-0.81937	-0.4885	-0.19345	-2.446	2.6732	-3.1396	-0.80134	1.2978	0.86577	-0.14104	-1.7937	-2.2548	0.30791	1.1309	-0.063222	-2.6795	1.9027	-0.44818	2.2131	-3.3175	0.1558	0.72725	1.4648	1.6172	-1.8001	0.17412	-1.8432	0.48397	-1.8738	-1.4333	-0.99904	-0.38315	-5.018	0.7511	0.81807	0.62723	-0.25404	0.32833	-1.3366	0.15829	-2.3207	-0.79492	1.7056	0.62299	-2.3572	-1.4433
-0.35137	1.6238	-0.14809	-1.5663	-1.321	-3.4537	-0.58602	-0.18549	2.7417	-1.844	-2.5501	-4.7114	2.099	-0.98364	-3.4631	1.0287	-2.8096	-7.8709	3.7316	5.2217	-2.5868	-0.46466	-0.93581	-2.4545	-2.2458	-2.4844	-2.1942	-2.0038	1.0245	-0.94376	-4.5503	-2.4267	-0.87351	-0.76845	-4.1491	-3.4486	4.1003	-1.9411	-0.14324	-2.6738	-3.339	-1.2832	-0.86118	-1.7959	-3.4004	-1.7162	2.9447	-2.3598	-0.66078	-3.1381
-1.4052	1.2167	-2.0235	0.96234	1.473	2.2494	-1.646	1.6921	0.82304	-1.9683	1.88	1.853	1.4052	1.1653	3.2754	2.0979	0.69392	-2.913	1.1257	0.75274	0.97067	-0.18077	1.8833	0.034901	-0.14593	-0.3863	0.20209	-3.0928	3.3736	4.5575	3.7729	1.8683	2.7483	0.7504	-1.0746	2.894	-1.5733	-1.5019	0.047195	-0.73627	-1.4934	0.60007	-0.82957	3.0508	0.64773	1.3424	0.95542	2.1929	-0.41475	0.45895
5.9038	9.3782	7.7173	8.0851	9.2626	5.0508	5.3503	9.1356	7.5754	6.2843	8.1054	7.8112	7.0207	7.2296	8.4409	6.6421	7.0071	10.877	5.8272	4.884	9.6163	6.3292	10.375	4.2553	9.1731	4.2269	4.9799	10.781	5.8957	8.1423	8.0612	8.481	7.4796	8.0008	8.6961	6.883	7.728	7.2319	5.5654	9.3131	6.099	5.8692	6.5385	6.702	5.9902	9.6828	3.1653	5.2337	9.7794	7.6301
-7.9812	-7.5672	-6.9026	-9.2431	-9.1138	-8.8317	-9.0964	-9.0084	-7.9672	-7.9667	-5.369	-8.745	-9.1649	-7.1048	-7.6812	-5.2142	-7.2823	-7.8973	-7.7228	-7.2572	-5.7676	-7.2475	-7.8987	-3.8663	-8.6402	-5.4516	-7.7217	-10.059	-5.3733	-8.9567	-5.6394	-7.9793	-7.1552	-6.2952	-7.6437	-6.5587	-8.7275	-7.7639	-6.9667	-9.0387	-6.3717	-9.5923	-4.0893	-7.3489	-5.8335	-7.3752	-9.4019	-9.9361	-7.5874	-7.0557
-4.7768	-3.8815	0.092134	-3.9013	-2.4849	-5.538	-3.2317	-4.18	-4.389	-0.71229	-6.2629	-8.4766	-3.2283	-1.2483	-2.0528	-6.4243	-1.8676	-6.635	-5.8763	-4.5657	-2.7612	-4.296	-5.5333	-5.3939	-6.1084	-3.6218	-2.1079	-2.0629	-5.3386	-4.5088	-4.4743	-5.1387	-2.5281	-3.1098	-3.4466	-3.191	-1.6923	-7.0686	-0.65828	-4.1594	-4.5799	-5.995	-2.8855	-1.8306	-5.5503	-1.9316	-1.1657	-4.6031	0.022932	-2.625
-2.108	-2.3359	-0.089798	-0.27068	-0.86188	-0.85899	-3.493	-3.2982	-2.7901	-0.028293	-3.4779	-2.4186	-2.8188	-2.7742	0.10247	-2.7693	-1.8733	-4.3037	-2.6982	-5.6286	-3.7344	-2.2549	-0.3125	-5.4046	-0.2523	-1.0796	2.2257	-2.3255	-1.6779	-0.68686	-2.8339	-3.5227	-0.011377	0.42505	-0.11728	0.53054	-3.4788	-1.8138	-0.42095	0.73883	-2.6238	-1.957	-2.5133	-1.8862	-2.3105	-1.6805	-4.1081	0.20827	-2.1906	-6.0561
-13.701	-13.032	-13.07	-13.005	-12.642	-10.898	-12.138	-13.488	-8.4444	-13.209	-11.804	-14.809	-10.003	-15.207	-11.334	-12.933	-13.742	-14.839	-13.256	-14.477	-13.256	-11.011	-14.632	-14.355	-13.531	-10.966	-12.455	-11.849	-12.486	-16.632	-15.41	-15.438	-12.028	-10.914	-16.212	-12.643	-15.553	-12.672	-13.938	-13.668	-15.051	-13.342	-11.8	-13.408	-13.544	-12.21	-15.045	-10.83	-11.612	-12.054
-12.237	-11.657	-13.892	-14.282	-12.17	-10.28	-13.812	-14.14	-13.803	-13.152	-10.224	-9.8643	-12.516	-10.458	-11.495	-14.497	-12.136	-10.95	-11	-12.346	-11.647	-15.254	-13.049	-11.296	-10.218	-11.52	-13.379	-13.022	-15.322	-13.178	-10.336	-8.9266	-15.42	-11.596	-11.562	-12.762	-10.855	-12.608	-13.734	-11.494	-13.135	-13.756	-12.942	-12.804	-10.426	-10.948	-12.066	-14.359	-11.859	-14.501
4.9792	1.8599	5.1249	1.6547	4.2958	3.4474	0.14111	5.676	4.4068	5.7075	3.6126	2.8469	6.0553	6.8546	3.4555	7.2109	5.7285	5.0672	1.9247	6.2423	1.4335	8.3111	4.7814	3.6497	4.7958	5.9079	1.9945	3.5533	2.8704	4.6855	0.90999	4.4455	4.2279	3.7786	5.1405	7.1856	4.4226	5.7033	1.6239	5.6749	5.1889	5.8875	10.187	7.1819	5.0794	3.4974	9.4757	3.7704	2.6133	4.287
10.491	11.249	6.297	9.3264	9.0203	9.651	9.1425	12.473	5.0154	8.912	5.6927	7.2897	5.8487	9.73	6.7651	11.158	10.532	10.233	8.9228	7.4166	5.8093	9.8132	8.2091	6.2738	8.9424	10.651	12.189	9.1625	6.8105	7.2145	6.4202	7.8385	8.276	9.0423	8.5541	9.2412	8.3725	6.5948	7.3663	12.167	10.033	11.531	9.9215	10.763	9.0204	9.9427	9.3929	6.4537	4.8985	8.911
-25.937	-17.038	-22.661	-23.345	-18.817	-25.017	-20.613	-19.305	-17.584	-18.103	-22.906	-21.88	-16.839	-21.726	-22.039	-18.526	-23.896	-21.721	-17.94	-21.648	-22.403	-21.874	-19.747	-21.993	-21.321	-17.591	-19.63	-19.581	-20.417	-20.65	-20.654	-23.159	-20.963	-19.285	-19.44	-20.171	-21.398	-20.349	-20.934	-20.196	-18.501	-24.357	-20.488	-20.279	-21.292	-22.301	-19.563	-20.727	-18.354	-20.107
-2.3264	-1.0687	-1.3299	-4.6255	-3.0808	-3.0206	-3.6923	-2.143	-5.1648	-3.0136	-5.0582	-3.4016	-4.5963	-1.3326	-4.6554	-0.33471	-3.0206	-1.3293	-2.675	0.56861	-4.9102	-8.0864	-2.5154	-2.8376	-3.6258	-1.2161	-5.0703	-4.6704	-2.2244	-2.6365	-2.0347	-3.7082	-2.2254	-3.5929	-3.9345	-6.6749	0.79202	-3.0083	-0.83258	-5.5547	-1.3872	-2.5594	-1.1833	0.032344	-4.0626	-1.1109	-2.6742	0.02142	-4.2025	-0.26236
0.35817	2.6484	-2.1916	-1.5358	-0.64441	2.5053	0.78383	-0.24703	-1.2432	3.2789	1.0001	-0.67544	-1.5441	-0.91051	-2.2867	2.1352	1.1877	-0.24932	1.5307	2.673	-3.7138	-0.67904	0.37688	1.8962	-0.33404	0.59747	-1.6649	-1.719	-2.0757	-0.087403	0.51417	1.6884	-1.3866	0.67885	-1.2428	-1.9842	0.98958	-1.0936	-0.088737	1.8886	-0.85116	1.7049	-2.7794	-2.1444	-3.1598	0.048294	-3.2937	-0.079232	-1.0697	0.7806
6.2591	6.8762	7.1021	6.5313	4.3703	3.5354	3.4589	8.7535	8.6738	7.2309	11.362	4.226	7.0587	6.335	2.926	7.9356	6.8663	7.9796	4.429	5.7514	4.5934	5.646	5.3511	7.3633	5.8793	7.5338	7.4412	10.343	7.2612	5.3077	7.5979	6.2652	8.5398	6.3448	4.2152	5.7088	5.2546	5.8777	6.8017	7.3467	5.2757	9.7396	7.1834	6.3792	4.5762	4.4593	8.8835	8.051	9.0546	8.2316
-11.775	-10.726	-10.466	-10.635	-9.2598	-10.306	-12.442	-12.129	-13.672	-7.7951	-11.675	-9.1778	-11.134	-11.027	-13.368	-14.999	-10.365	-11.438	-13.57	-11.921	-11.573	-10.222	-12.263	-10.333	-10.126	-14.186	-12.642	-10.024	-10.552	-9.1514	-12.146	-13.108	-13.072	-12.317	-6.3105	-11.932	-12.72	-8.8371	-12.397	-9.9338	-10.524	-14.495	-13.491	-10.989	-12.001	-10.846	-10.914	-14.772	-11.436	-11.33
-5.8509	-8.0717	-1.7459	-2.8457	-4.3896	-6.0059	-3.9729	-5.2793	-6.8912	-4.8107	-5.8763	-7.2128	-6.5157	-6.7052	-1.8603	-4.3896	-6.2061	-8.3566	-5.5079	-5.4454	-5.4072	-3.3714	-4.3995	-4.6534	-3.1778	-5.7701	-3.7408	-5.5921	-5.7541	-2.6185	-1.8617	-5.5236	-4.8093	-4.338	-6.367	-3.0683	-4.7879	-5.2323	-4.9183	-7.5365	-3.8431	-2.7077	-3.2317	-5.692	-3.6949	-2.3054	-4.6907	-4.7513	-4.2587	-1.1555
-2.9536	-4.72	-6.0746	-6.4709	-5.7736	-8.335	-2.6265	-8.691	-4.9992	-6.6638	-6.0968	-2.6796	-4.0553	-5.9379	-6.9606	-5.8505	-6.8066	-4.942	-4.6277	-5.821	-6.6432	-6.8226	-6.3421	-7.903	-6.6838	-6.9617	-2.2741	-4.5456	-5.88	-0.61225	-5.256	-6.0582	-4.1962	-3.2216	-7.2432	-4.2336	-4.6216	-1.0176	-8.9537	-6.5542	-4.319	-3.8944	-6.3711	-6.8413	-5.3421	-7.6001	-4.5064	-4.0015	-4.6136	-4.7509
0.85971	4.0196	5.7874	0.85819	-1.1514	-0.10128	1.71	3.701	1.7067	2.2443	-0.15818	0.14978	3.5568	2.3033	-0.68882	-1.3896	0.8983	2.5829	0.45499	0.61547	2.997	4.1259	1.238	1.611	1.6404	-0.51981	4.5891	2.427	1.6082	-0.84936	0.90953	3.3209	0.83411	1.492	1.8172	1.2254	6.6416	1.8839	1.2232	0.66986	2.0591	2.081	-1.7942	1.1728	1.1595	1.2278	2.3819	0.7518	0.12103	3.0704
-6.5387	-6.7641	-12.024	-10.248	-8.7356	-7.3514	-8.8177	-11.005	-7.8388	-9.4596	-12.142	-9.3354	-8.8326	-6.6979	-7.9798	-6.0982	-11.686	-6.3358	-10.534	-8.5549	-7.7701	-8.2288	-6.5477	-11.755	-7.3278	-5.9691	-9.4686	-9.3662	-8.6715	-7.4686	-9.7294	-7.6817	-9.9457	-8.1086	-6.1573	-11.79	-9.1596	-11.079	-8.9431	-9.5058	-7.0749	-10.94	-9.1801	-10.342	-10.696	-10.46	-10.104	-8.4795	-12.525	-8.8881
-13.565	-12.46	-12.228	-9.0604	-13.863	-7.1005	-13.286	-12.965	-13.041	-11.328	-12.123	-13.017	-15.344	-11.61	-15.655	-10.162	-9.6685	-10.04	-14.866	-9.5265	-13.67	-12.492	-9.0435	-12.879	-12.61	-10.902	-14.25	-10.2	-12.35	-16.402	-13.819	-8.4726	-12.707	-15.393	-16.835	-11.647	-12.753	-15.749	-14.947	-12.788	-11.858	-9.1382	-10.277	-12.808	-11.197	-10.089	-13.667	-11.406	-14.018	-10.561
1.2377	2.5597	0.23168	-3.3375	-0.26768	-0.43851	1.9286	4.6376	0.77834	-2.8268	1.1012	-0.49198	0.98008	-3.7314	-0.065102	1.897	0.3858	-2.2054	-3.8392	-1.925	-2.9938	-0.27727	-0.29202	-1.6213	0.36821	0.1701	-2.5026	-2.7757	-0.37316	-0.64084	-0.62541	-1.4438	0.82993	-0.53985	0.84185	-0.012413	-0.029143	-1.4453	-3.7332	0.21122	-1.1336	-1.4563	-1.828	-1.0017	-4.0757	-1.6905	-3.5035	-0.6378	1.3772	-0.90507
5.6558	4.3543	1.0449	2.8477	3.0122	3.9274	3.5162	5.1605	5.4766	0.7012	3.1907	2.535	1.0363	2.4249	4.554	3.5071	3.15	0.31839	4.6171	2.516	5.6116	4.4285	3.5653	4.5167	-0.87682	1.931	3.8151	1.9349	6.4203	2.6311	4.7661	5.8169	4.4913	5.1989	2	0.27263	2.4932	3.4514	5.5389	3.3363	4.0861	2.9321	5.8518	1.794	2.7477	4.4355	2.7392	3.7261	4.1865	1.8025
-9.0949	-10.344	-8.2717	-11.702	-8.9191	-12.721	-13.638	-12.213	-11.51	-13.221	-13.319	-12.318	-13.525	-11.595	-11.518	-11.49	-9.4435	-10.22	-11.579	-14.105	-12.968	-9.335	-13.936	-10.333	-10.356	-11.334	-12.629	-9.2488	-10.439	-13.275	-10.109	-12.543	-14.234	-10.381	-15.657	-12.603	-9.7223	-10.915	-6.2144	-9.933	-11.116	-12.9	-11.772	-13.304	-13.427	-14.216	-8.5595	-11.343	-13.798	-13.824
-6.2547	-7.8159	-7.3983	-6.6929	-4.2676	-5.8027	-4.3704	-3.5695	-3.9367	-7.8856	-3.7407	-6.5235	-6.5629	-9.3897	-6.8298	-4.4454	-5.7994	-8.0445	-7.1045	-8.5993	-4.5729	-5.995	-3.0525	-6.9128	-7.0239	-7.928	-6.3578	-7.8024	-10.205	-6.5496	-7.4104	-7.3613	-6.3944	-5.2434	-6.0037	-5.8056	-4.6195	-9.5944	-4.9946	-7.6022	-5.3049	-7.4655	-6.1113	-5.9995	-8.1797	-7.9588	-10.971	-6.8088	-4.4534	-7.3031
-11.158	-14.099	-12.273	-12.521	-9.5018	-13.254	-13.896	-16.162	-10.469	-14.493	-13.187	-14.792	-9.9804	-14.109	-14.463	-14.43	-13.646	-13.384	-12.972	-12.699	-12.06	-12.228	-11.863	-15.583	-16.091	-12.379	-13.404	-12.231	-13.255	-15.235	-13.53	-13.82	-12.735	-13.575	-14.036	-15.333	-14.515	-12.417	-11.282	-14.888	-13.226	-10.252	-13.203	-11.36	-12.397	-11.391	-12.758	-12.849	-12.957	-15.226
-8.7314	-12.977	-14.035	-9.6379	-12.015	-8.5174	-13.539	-9.9386	-12.124	-12.033	-11.46	-10.955	-13.671	-10.026	-13.088	-14.653	-10.483	-12.042	-11.05	-10.84	-9.7696	-15.475	-11.73	-14.37	-12.409	-14.502	-13.231	-14.587	-13.959	-7.7032	-10.413	-11.665	-13.781	-10.774	-14.021	-13.01	-11.604	-11.089	-10.884	-9.1121	-11.366	-10.225	-12.856	-12.211	-11.222	-11.724	-9.8577	-12.051	-10.082	-17.391
6.1014	4.0643	6.3334	3.8012	7.0147	8.74	7.16	6.392	3.7685	6.4474	4.8885	5.5195	2.578	5.4974	2.6703	8.4139	8.0074	8.2985	7.1725	7.9805	5.9247	3.9103	6.1084	9.2543	9.5191	6.4554	7.862	5.635	8.3672	3.7528	10.249	5.5243	6.4533	9.7033	4.005	3.5479	7.9878	4.0304	5.0776	8.7102	5.6342	5.8831	5.5102	7.5631	10.347	5.4554	7.5545	6.6023	6.895	6.8572
-13.171	-10.67	-9.1679	-10.743	-9.592	-13.611	-12.535	-12.774	-12.338	-10.988	-11.456	-10.051	-7.5445	-11.493	-9.1822	-8.3467	-8.8481	-9.2888	-10.341	-12.38	-11.106	-11.82	-7.564	-8.2877	-11.861	-12.994	-8.4862	-12.068	-9.567	-11.686	-11.347	-9.756	-9.76	-9.9459	-8.6767	-7.7323	-6.2465	-9.1604	-12.094	-11.002	-10.561	-10.127	-9.626	-8.5251	-5.6787	-9.0307	-12.106	-9.345	-10.307	-11.44
-3.5363	-3.8529	-2.013	-2.1813	-0.92799	-3.1143	-4.4294	-1.4577	-4.809	-3.3204	-4.4579	0.27239	-3.1386	-3.8733	-0.31738	-3.8046	-4.3269	-2.7946	-1.5499	-2.8068	-0.86937	-1.3928	-4.9334	-0.99944	-2.9164	-2.8536	-1.4501	-1.0467	0.22908	-4.9479	1.894	-0.24917	-4.0269	-2.5718	-6.5028	-3.8018	-3.6333	-0.040594	0.73319	-1.7083	-4.487	-5.274	-0.71542	-2.5509	-1.9382	-5.2409	-2.7819	-2.2775	-0.41702	-1.0152
1.9097	1.89	3.0287	2.3355	4.0077	5.5914	1.506	2.4964	1.3287	4.7985	1.493	4.4873	-1.6625	4.3747	1.5938	0.59653	5.1872	3.0105	4.4248	-0.031917	1.9074	3.1268	6.789	0.73019	1.9511	0.42783	3.7897	1.8952	3.3315	2.6162	0.77847	3.3432	6.0781	3.9864	1.6789	6.8157	3.497	6.9275	1.7016	4.3839	4.1428	1.8208	3.3566	0.09105	3.9782	5.1493	0.66018	1.4232	1.3833	2.4783
-25.979	-21.118	-23.394	-19.543	-22.51	-23.422	-22.933	-23.158	-21.673	-21.208	-25.402	-23.229	-21.867	-22.821	-22.975	-24.808	-22.671	-19.52	-23.557	-22.683	-22.691	-17.996	-22.779	-22.498	-21.823	-22.922	-20.02	-18.421	-20.409	-22.584	-21.15	-21.808	-22.999	-20.575	-20.953	-19.31	-24.63	-21.872	-21.665	-17.876	-21.908	-21.912	-22.422	-22.475	-20.317	-25.105	-20.411	-21.597	-21.417	-24.666
-11.952	-14.894	-11.05	-9.7809	-13.231	-9.0633	-13.207	-14.114	-11.609	-11.708	-11.696	-10.65	-11.548	-13.742	-10.439	-10.383	-14.152	-12.46	-12.687	-10.681	-11.831	-11.273	-12.199	-12.386	-11.357	-9.8883	-13.033	-11.69	-13.464	-10.73	-12.682	-12.209	-13.307	-10.421	-11.091	-10.644	-12.241	-9.8116	-10.082	-10.962	-14.557	-11.028	-10.146	-12.964	-10.119	-12.677	-14.296	-11.777	-13.588	-11.61
0.066708	-2.2379	2.1641	-2.4195	-7.0014	0.42529	-0.37813	-1.3706	-1.3861	-1.0168	-3.3638	0.1645	-3.808	-0.73308	-3.5324	-0.3819	-0.66552	-2.584	0.91996	-3.5244	-0.39823	0.19818	-2.1733	-1.1983	-1.1766	-0.7354	-2.6741	-3.9518	-3.7701	-1.5405	-0.46376	-2.6962	-1.4733	-1.6515	-1.2696	-2.0216	-4.0314	0.9759	-0.093642	0.40094	-3.7258	-3.649	-2.3101	-3.6817	-2.9954	-0.70952	-4.3245	-3.123	-5.0357	-4.8302
2.8564	-0.38538	2.2968	4.938	2.7958	4.4794	2.1732	1.3307	4.1498	2.3728	2.0524	3.473	3.597	-1.3613	5.5767	1.6835	1.2219	0.39715	0.90115	1.7381	4.0336	0.89075	2.324	1.9176	3.5345	3.8869	3.1613	2.0449	4.257	3.7709	4.4081	2.231	5.0645	2.6113	0.14326	3.1984	3.1848	-0.46285	3.7156	4.2072	4.8225	1.0283	2.5242	2.2757	3.4043	0.90961	0.96161	4.3803	3.1914	4.0633
-21.412	-23.778	-22.434	-20.785	-22.756	-21.455	-20.945	-21.548	-23.504	-22.244	-24.253	-22.744	-24.395	-23.909	-23.787	-23.61	-23.892	-20.618	-18.472	-22.498	-22.118	-18.909	-21.906	-22.673	-23.882	-23.017	-23.384	-22.521	-20.499	-22.24	-23.02	-21.837	-21.157	-22.923	-24.657	-20.093	-18.567	-22.687	-21.825	-21.379	-25.228	-22.086	-21.629	-21.212	-21.856	-20.66	-26.765	-23.064	-21.575	-24.476
9.3195	7.9821	6.9429	11.165	7.2228	6.7993	10.115	10.372	8.829	8.7934	12.436	6.0731	10.058	3.9241	7.2542	8.0566	7.7123	3.4541	7.66	11.17	9.4016	7.7971	7.478	7.6093	10.583	10.077	7.3786	7.2528	9.5882	7.731	9.8195	7.3765	10.719	7.932	9.4894	8.1262	7.6046	7.7533	9.3305	8.1359	7.9265	8.4212	5.4679	9.1531	7.2114	7.0646	10.779	10.319	11.52	6.7032
-4.3909	-2.2067	-2.5664	-2.2142	-4.2929	-7.0495	-5.1938	-4.8115	-1.4788	-2.6385	-2.7248	-3.4455	-2.225	-4.491	-5.9711	-2.2821	-3.1697	-2.2544	-2.617	-5.2873	-4.6256	-2.0946	-6.7675	-5.2635	-4.0456	-7.0301	-4.921	-0.79114	-3.9602	-1.861	-0.33259	-5.0848	-6.0685	-1.1533	-5.2222	-3.7035	-4.5106	-4.317	-1.0932	-4.2006	-3.4201	-0.68458	-6.6136	-5.5877	-2.6609	-1.3788	-4.0933	-4.3392	-3.8748	-3.481
1.0154	-0.20738	2.5151	1.6557	3.5547	1.5609	1.3372	1.4554	1.6207	0.34643	2.2515	-0.020357	2.883	0.86435	1.4628	-0.42708	1.6744	2.5924	0.44315	2.9065	2.9014	3.9819	1.3481	-0.10902	-4.1373	3.3325	3.3652	2.6419	1.76	3.199	4.0684	1.32	-0.03713	2.1981	0.061955	-0.31147	5.2408	0.78407	2.8195	0.97453	2.1045	1.0781	2.3538	1.3079	1.4172	1.9266	1.7154	-0.22755	-0.88676	4.5043
-4.9066	-3.4318	-0.4649	-2.9915	-2.8348	-2.9041	-3.7381	-1.0816	-3.018	-3.3749	0.94452	-2.7281	-3.1724	-3.4638	-3.9394	-5.0908	-2.0197	-1.9267	-2.8345	-2.7921	-4.3513	-5.1898	-2.0429	-5.3635	2.28	-5.3068	-6.3805	-5.0965	-1.724	-3.3788	-3.8566	-2.8255	-3.9941	-1.3179	0.1706	-2.1779	-2.4881	-5.1734	-2.3006	-1.6437	-1.1163	-4.196	-3.4704	-4.001	2.6038	-6.4055	-4.7604	-2.2895	-3.4641	-4.0538
-5.0075	-0.82538	-0.99178	-0.62609	-1.0058	-4.2097	-1.9156	0.38291	-0.19631	-0.8287	-1.0843	-0.7243	-1.0395	-4.2817	0.4402	-4.7625	-0.60927	-4.2227	-0.75105	-2.1711	-5.2345	-4.3852	-5.154	-3.1352	-3.1269	-0.51491	-2.5627	-1.387	-2.8953	-1.9953	-2.6059	-1.6648	0.8934	-2.3378	0.87572	-0.2058	-1.4471	-1.429	-3.6248	0.98118	0.81812	-2.2182	1.0283	-1.5916	-3.0527	-3.3853	-2.5779	2.4464	0.76452	-3.7357
6.6937	6.0122	8.6632	6.0235	6.2177	7.9081	5.4115	2.6433	7.1621	4.1985	2.9816	4.1609	3.849	2.9569	10.299	4.1506	4.663	7.3748	6.2938	4.998	6.398	5.8804	8.0231	4.2429	5.942	5.0473	1.7779	3.5488	3.4639	7.771	3.4996	4.8914	4.0447	7.9228	6.3545	5.32	2.8104	5.4104	6.0093	3.0236	6.9935	4.6858	7.6953	6.2239	6.7466	7.7808	5.6319	11.944	4.8425	5.3441
-8.9274	-12.581	-13.234	-13.155	-14.084	-12.276	-15.51	-12.536	-11.651	-14.033	-11.454	-9.5642	-14.761	-13.558	-14.252	-12.335	-13.896	-13.757	-12.636	-10.065	-11.205	-12.145	-10.467	-13.851	-9.3676	-11.568	-9.138	-12.8	-15.413	-9.6064	-13.075	-14.559	-10.759	-13.248	-9.7465	-10.908	-13.309	-11.808	-12.138	-14.681	-11.237	-10.062	-13.193	-12.976	-13.272	-11.631	-14.832	-13.582	-10.795	-15.085
-18.983	-18.227	-17.615	-20.28	-19.506	-20.886	-20.229	-21.392	-21.548	-23.395	-20.799	-20.741	-22.924	-19.908	-20.31	-21.806	-22.64	-19.519	-18.576	-19.53	-16.628	-20.954	-19.743	-19.475	-23.401	-19.807	-22.619	-26.182	-24.304	-19.003	-22.392	-21.842	-24.973	-19.502	-22.28	-20.739	-20.333	-22.237	-20.147	-20.501	-20.206	-22.11	-21.406	-20.565	-21.956	-21.642	-18.511	-20.029	-18.95	-22.265
-16.282	-13.929	-12.483	-13.637	-15.274	-15.406	-11.589	-13.565	-10.992	-13.783	-10.712	-12.908	-17.379	-12.777	-13.773	-14.115	-13.407	-15.192	-13.685	-12.259	-10.226	-13.814	-13.689	-13.202	-11.337	-13.512	-13.163	-15.988	-10.936	-14.024	-11.049	-15.637	-15.753	-14.269	-12.859	-16.55	-11.844	-14.903	-16.605	-11.95	-14.664	-13.899	-14.482	-14.865	-16.17	-14.486	-12.023	-8.476	-13.564	-13.31
12.058	7.6164	10.496	11.336	10.467	12.426	8.9173	9.0219	11.074	10.334	10.929	8.039	7.5357	9.2719	9.4614	11.039	8.5875	10.575	7.474	9.6385	7.9965	8.0734	8.5926	12.082	9.5434	10.649	7.4428	8.7895	7.3989	8.1278	8.6273	10.542	9.2659	7.2267	10.686	8.2339	11.29	11.282	9.3724	13.141	11.568	10.132	11.314	5.7431	10.077	9.9806	8.8413	11.09	12.905	9.4988
-3.5678	-3.8855	-4.4563	-1.748	-1.3999	-4.1835	-5.1387	-4.7195	-3.7654	-3.4288	-3.6855	-2.1696	-2.1448	-4.1428	-3.9913	-2.2178	-2.8485	-1.5548	-3.3322	-2.9709	-3.3471	-0.97579	-4.6105	-6.3528	-3.7946	-3.2517	-3.2854	-3.7604	-5.8095	-4.51	-5.3268	0.1059	-4.9127	-4.6655	-3.0263	-1.334	-2.4073	-1.5172	-7.6926	-3.1085	-3.7478	-7.07	1.4703	-0.1358	-6.4517	-3.4205	-1.1486	-5.1902	-5.1145	-3.626
8.4515	8.5182	11.345	9.9251	8.5518	7.5051	7.0838	11.05	8.1366	10.913	8.2418	7.1429	11.585	7.0526	7.254	11.708	6.5432	9.3952	8.4656	3.7115	11.314	6.7361	6.0005	9.9365	9.7235	8.6637	10.445	9.1428	10.227	5.0759	6.2081	8.9018	11.197	11.408	5.8947	6.3936	9.2432	8.8449	6.8525	10.145	5.5591	5.9953	9.6193	8.1599	9.9188	7.9859	6.3453	6.3848	9.478	5.1591
-11.92	-12.996	-13.98	-14.375	-10.763	-14.236	-13.908	-12.017	-14.049	-12.409	-13.536	-15.139	-11.535	-12.418	-10.45	-13.206	-9.2665	-14.872	-14.875	-12.6	-14.119	-13.644	-14.364	-13.972	-14.435	-12.725	-13.898	-14.21	-11.816	-15.446	-14.101	-16.155	-13.522	-13.94	-13.825	-12.803	-17.608	-16.495	-16.072	-11.74	-11.734	-13.829	-13.7	-15.15	-11.676	-14.623	-12.679	-14.348	-13.78	-12.095
3.4086	-1.594	-0.99664	-0.68784	0.63521	3.0551	2.2846	4.058	0.94893	-1.2039	-1.5194	-2.4071	-1.097	-0.46823	-0.72574	-1.8562	-0.52484	0.57181	-1.3223	2.8376	-3.6765	-0.38895	0.26526	0.21004	0.23477	-0.44369	3.5506	-2.4716	-0.25942	2.5357	0.24987	-0.75451	-0.95544	3.1209	-2.3626	-2.5389	2.4951	1.869	-2.688	-1.2131	-1.4518	0.19309	1.9379	0.75331	1.8745	-1.4698	0.43462	2.8263	1.3746	-0.12389
-1.3682	-3.8173	-2.5648	-3.6327	-4.2619	3.4546	-4.5956	-0.3744	-4.5308	-2.2089	-0.83387	-1.7442	-5.033	-3.9394	-2.3827	0.92464	0.20816	-0.00022456	-2.5596	-1.0464	-3.3711	-3.5603	-2.9231	0.060878	-1.1337	-6.2903	-0.66058	-0.93498	-3.3013	-1.3847	-1.219	-1.4523	-2.1552	-3.5381	0.329	-2.1183	-2.3279	-1.6367	-3.3748	-2.6095	-1.5106	-2.7633	-4.5249	-2.0953	-3.7334	-3.2362	-2.3073	-1.2019	-4.3047	-2.4348
-5.4472	-5.7454	-6.2334	-3.126	-8.714	-10.631	-7.996	-6.6116	-6.5276	-8.3967	-8.9839	-7.5879	-3.5515	-4.0899	-5.8044	-8.748	-5.9915	-5.8274	-6.8824	-4.7364	-5.242	-5.8858	-6.1672	-6.0613	-6.4827	-4.1375	-5.1253	-4.7774	-3.5472	-6.2195	-7.3231	-6.4538	-6.5286	-5.4612	-7.3145	-5.3065	-4.6394	-6.851	-7.9025	-7.9923	-7.0513	-8.3396	-4.6721	-5.9382	-4.0873	-4.4912	-5.9435	-6.2215	-7.5712	-5.1645
-7.7908	-0.68052	-1.1021	-1.1739	0.31829	-2.474	-3.8166	-3.3687	-0.60146	-7.7894	-3.1353	-4.8133	-5.455	-2.1376	-1.7601	-2.3689	-5.0604	-1.9838	-5.1371	-3.525	-3.6879	-5.1434	-2.1333	-2.3362	-2.091	0.083783	-5.0042	-4.7403	-2.4876	-3.0471	-0.10149	-3.0753	-3.0665	-2.4612	-1.8159	0.63687	-4.9343	0.16674	-4.1325	-0.74842	-4.0745	-3.4742	-1.4297	-2.281	-0.71317	-4.6777	0.24208	0.83571	-4.2669	-2.0525
-14.312	-13.773	-15.517	-16.591	-13.661	-12.255	-16.279	-17.49	-14.911	-14.727	-15.722	-14.958	-18.49	-17.111	-14.961	-16.068	-16.85	-15.22	-14.459	-17.36	-15.047	-15.613	-17.154	-17.027	-14.77	-13.502	-15.826	-13.811	-15	-12.985	-14.609	-12.475	-15.058	-15.177	-16.204	-11.439	-14.815	-14.768	-15.73	-12.431	-12.569	-14.681	-13.637	-12.458	-15.181	-19.749	-11.887	-13.869	-11.859	-14.326
5.8472	6.655	4.3585	2.2413	2.4235	5.1678	4.4705	8.1515	3.1602	7.4877	5.1188	4.954	5.2685	2.7483	2.9874	5.6904	-1.1203	1.7408	2.4106	4.5428	3.5188	5.7272	3.5799	5.5399	4.3841	2.7304	5.7528	3.4673	2.1069	4.7926	2.7483	1.5354	3.7605	2.6336	5.0263	4.3424	4.5736	1.6553	4.186	5.8839	4.6468	5.2967	6.0804	3.3754	2.9698	1.6344	6.4968	3.1014	3.1297	7.0073
-1.8527	-7.5196	-2.5461	-4.1965	-4.2193	-4.9629	-6.2332	-6.3115	-5.0916	-8.5362	-6.7987	-5.1491	-5.5321	-6.898	-6.0289	-4.4821	-1.1922	-6.8111	-10.4	-6.6131	-7.1988	-7.9817	-4.1837	-6.6903	-5.1878	-6.2545	-6.7621	-3.4349	-7.5082	-4.6355	-6.4548	-8.1715	-4.5776	-8.717	-4.1026	-4.9483	-4.3746	-4.058	-7.2205	-5.7027	-4.3996	-6.3097	-6.4381	-7.3029	-5.719	-5.0723	-5.518	-4.7455	-5.7329	-5.0708
0.91032	-0.0049723	-0.71328	-1.3866	0.86569	0.84001	0.13085	-2.5626	-0.75037	1.2382	2.4783	0.066564	3.0507	0.038678	2.7373	-1.3277	5.8716	2.4797	-0.71044	1.5168	-2.9402	2.3272	2.5532	-2.2815	-0.32226	5.9719	3.1868	-1.512	3.5057	2.653	-1.513	0.86231	-0.01104	1.6361	3.3021	-3.8418	0.25207	-0.293	2.3801	1.7837	-1.2191	1.2896	-0.52448	1.3326	-0.94393	-0.067413	-2.0348	3.1757	4.071	-0.14697
-8.6183	-8.238	-11.056	-12.078	-6.9009	-7.5765	-7.1333	-10.228	-13.644	-10.66	-9.6161	-8.5282	-10.048	-11.737	-8.2855	-7.2909	-7.4063	-10.404	-9.6601	-11.525	-12.793	-10.153	-9.1888	-8.052	-9.5279	-7.087	-11.631	-10.439	-6.5772	-9.5171	-8.4213	-9.3969	-11.873	-8.667	-10.26	-9.9913	-12.218	-11.073	-10.753	-10.051	-9.9098	-9.9554	-8.9499	-9.2809	-5.1155	-11.749	-5.8141	-7.8657	-7.8816	-7.2105
-1.6635	3.2371	-0.17827	-2.2382	-0.71494	-1.9289	-0.54072	0.94719	-0.51904	0.46418	1.2806	-2.2239	0.67206	-2.8225	-0.95749	-0.11237	-1.9144	-0.026426	1.8115	-1.3192	0.6728	1.0599	-2.0073	0.51164	0.67007	-1.1171	2.2303	-1.6173	0.29398	-2.458	0.22921	-1.9939	3.3138	-0.82115	0.05182	1.4483	-1.3016	-1.3903	-1.7866	0.5444	-2.226	0.17196	-1.6435	0.85114	3.2498	-1.9243	-1.0125	-4.3899	0.51124	-1.1732
-14.839	-15.269	-15.962	-11.51	-13.424	-11.437	-15.884	-14.988	-15.293	-17.116	-15.229	-10.782	-16.725	-10.424	-12.294	-14.712	-11.811	-14.66	-15.773	-12.479	-13.624	-16.884	-16.206	-14.559	-16.821	-13.432	-15.64	-12.287	-16.622	-12.669	-15.883	-12.07	-15.11	-11.381	-15.628	-13.822	-11.818	-14.496	-12.875	-17.113	-15.23	-12.721	-16.127	-13.515	-13.769	-16.244	-13.087	-9.57	-10.272	-12.504
-14.269	-12.878	-7.3382	-11.64	-12.733	-11.191	-11.885	-8.444	-10.237	-14.426	-10.985	-9.967	-11.755	-10.169	-12.924	-9.4941	-12.129	-9.8626	-11.364	-9.865	-10.229	-9.8528	-12.187	-7.0039	-11.311	-7.1554	-14.053	-12.334	-9.5179	-10.756	-10.868	-12.339	-12.813	-13.179	-12.887	-11.858	-10.509	-13.666	-12.304	-10.664	-11.273	-12.497	-9.5324	-10.103	-9.8514	-12.058	-14.875	-14.78	-14.262	-12.735
-2.7313	0.59253	-2.272	-0.81707	1.0372	0.77761	-2.4982	1.1508	-1.8105	0.16667	-1.8972	-2.161	-0.064282	-2.871	-0.28184	-0.56992	-1.6653	-1.2588	-1.4789	-0.09553	1.7878	-2.3407	-1.8344	-1.5336	0.27051	1.7121	-2.5219	-1.4304	-2.4903	-1.5099	-2.6014	-2.0433	1.3608	0.2917	-5.1797	-3.9081	0.16794	-0.59512	-3.8603	1.295	1.0494	-0.78845	-0.73368	-0.45384	-1.8212	-0.23044	-3.4334	-0.44407	1.6056	-2.9036
6.5444	5.7347	4.4165	6.26	-0.48898	1.909	5.1547	2.5972	1.2791	1.7287	-0.30411	2.6808	2.0498	3.2293	6.938	2.7348	2.7771	1.5844	3.2599	3.0735	1.7602	3.9241	6.3493	2.6326	4.4545	2.2845	0.73541	2.5355	2.5668	0.81536	5.358	3.5677	2.6424	3.5636	2.8871	3.1194	3.9007	0.86726	2.0666	5.5144	1.854	4.4442	4.8775	2.3885	3.3704	3.5302	4.9948	1.0786	4.6248	1.3079
-15.908	-15.286	-13.515	-13.969	-15.128	-13.515	-13.703	-12.056	-15.249	-12.616	-14.295	-18.87	-13.656	-16.522	-15.68	-13.891	-16.303	-12.516	-16.671	-15.349	-13.362	-15.296	-14.613	-16.834	-16.337	-11.429	-13.465	-14.223	-13.14	-13.17	-16.471	-12.835	-16.811	-13.641	-12.88	-12.882	-15.59	-17.169	-14.761	-12.667	-14.354	-16.045	-11.256	-12.93	-14.252	-14.706	-15.444	-12.867	-15.854	-17.224
-11.42	-10.995	-11.422	-8.9969	-12.37	-11.313	-10.324	-10.367	-12.206	-8.9843	-10.711	-15.375	-9.5352	-10.434	-11.909	-10.061	-11.205	-10.065	-13.767	-9.9644	-9.8896	-11.204	-10.99	-9.5531	-14.059	-9.2871	-9.173	-11.29	-8.7293	-10.638	-8.8706	-10.189	-9.5206	-9.3164	-10.441	-11.001	-9.0237	-6.2093	-11.105	-12.86	-8.1937	-11.897	-10.874	-7.8788	-8.0536	-12.521	-13.048	-10.142	-9.7118	-11.56
-6.7927	-9.3217	-8.0141	-10.293	-10.217	-7.6597	-10.746	-6.4459	-10.198	-7.8276	-8.6096	-7.3481	-9.6625	-9.1437	-8.8974	-8.6218	-13.185	-7.2748	-9.1427	-4.126	-6.076	-9.7725	-6.1152	-6.6371	-10.84	-9.5032	-10.446	-7.9083	-11.378	-10.511	-7.8925	-11.239	-6.4815	-10.387	-7.8332	-9.056	-9.1482	-11.337	-10.713	-9.1432	-7.1652	-8.0292	-10.322	-9.1764	-10.452	-9.9111	-7.9069	-9.6412	-10.337	-8.6461
5.8117	8.6392	7.9467	7.5608	6.0325	10.466	6.6763	6.0065	7.3603	7.9212	8.318	8.2963	7.3045	4.3393	8.2327	3.3065	5.2196	6.9941	9.4077	4.8651	6.0406	4.6214	4.5419	8.5102	5.7342	5.6836	4.8384	9.6492	5.2969	7.156	6.7667	6.1727	9.7823	7.7145	10.324	3.9283	6.6941	9.9042	5.5027	7.5645	6.0921	9.4573	7.4633	5.6638	11.472	6.0098	4.6742	6.0595	6.5221	9.4529
-1.1847	0.7915	-2.0727	-2.416	0.043326	-1.5463	1.0584	1.2947	0.40844	1.1632	-1.2777	-3.1149	1.4662	-0.91841	1.3355	-1.2748	0.68824	1.3099	-2.4415	-1.5582	-1.9408	0.32835	-0.63583	2.8808	-2.5743	-0.38532	-1.6519	-0.70696	1.5442	2.2627	-1.3769	0.68136	-2.0822	2.1319	0.52269	1.4633	1.9481	-0.63147	1.2094	0.43961	1.593	-2.8238	-0.97641	-2.6507	-1.348	-1.4994	2.4323	0.89041	-2.013	1.0497
-1.0053	-3.7874	-2.3952	-1.1925	-0.67325	-4.8245	-0.42386	-0.59176	-3.3334	0.75608	-1.636	-3.8255	-2.818	-3.7912	-1.3885	1.8875	-0.10832	-4.1104	-5.6994	-2.38	-3.9746	0.17828	-2.8504	-0.16163	-1.206	-5.4102	-3.36	-2.8909	-2.7448	-2.0109	-3.5093	-4.8797	-2.1119	-4.3803	-1.0135	-4.7202	1.708	-3.9686	1.1372	-2.4348	-3.8897	-4.129	-1.5273	-0.31504	-5.0987	-2.1956	-1.0691	-2.0714	-3.203	-2.3772
-14.07	-13.25	-15.038	-15.929	-14.964	-12.175	-11.573	-14.097	-13.587	-13.587	-14.341	-13.189	-17.5	-13.871	-12.18	-17.606	-16.546	-14.238	-10.468	-14.025	-13.125	-12.483	-15.97	-15.505	-16.31	-16.613	-14.953	-13.215	-12.003	-14.108	-11.972	-12.494	-12.617	-15.297	-14.047	-13.731	-16.856	-13.02	-10.741	-12.179	-11.467	-13.6	-14.458	-15.391	-13.282	-13.009	-13.064	-17.343	-15.693	-12.002
-7.4092	-3.8605	-6.288	-6.5708	-4.0263	-7.4493	-6.4674	-4.1992	-5.0737	-4.1144	-7.368	-6.1588	-6.2318	-5.7472	-4.4109	-6.2873	-5.677	-7.653	-6.2924	-3.4713	-8.5312	-6.0352	-4.7096	-2.9869	-7.3615	-7.9331	-3.7282	-4.7751	-5.8752	-2.2007	-6.5009	-2.6171	-4.7144	-4.3277	-5.1971	-7.9401	-3.3536	-4.9158	-8.162	-3.0192	-3.5709	-3.4478	-4.5231	-7.7116	-6.7249	-6.059	-5.5938	-3.4349	-5.0837	-5.4412
2.9774	-1.2052	-0.40318	6.0599	1.7598	0.99575	0.57245	0.89953	2.6309	-0.72723	-0.30383	3.7061	1.9038	3.1109	3.2711	-1.7281	1.6399	3.2388	-0.35653	3.1049	-0.42965	3.1094	2.843	3.1983	-0.058177	0.6174	1.554	0.88816	2.5683	1.4042	3.7061	2.8043	5.2539	1.9296	1.7932	0.8727	3.6472	3.1333	0.33892	2.9171	0.17414	1.4653	-1.7856	0.95878	2.2934	1.0709	3.769	1.7994	0.46279	1.4493
3.2948	-2.6409	0.047763	-2.083	-0.14343	2.9491	-2.4934	0.81445	-1.4499	-4.691	-2.594	-2.1315	-2.3029	-1.3851	-5.3589	-5.06	-6.729	-0.7354	-2.372	-4.6592	-2.3309	-1.6152	-2.6234	-1.7741	0.39539	-0.93345	-2.6417	-3.5553	-2.1935	-4.4209	-1.2172	1.0859	-3.8066	-1.3914	0.44819	1.2185	-1.473	-1.8039	-3.0732	0.08356	-0.18645	-2.0257	-1.1409	-0.70204	-2.481	-3.3025	0.51188	-3.9564	2.9211	-2.4101
4.8188	-2.0089	-3.4175	0.88277	-2.0638	-4.9174	1.3804	-2.8485	6.0709	1.3325	-0.046024	-0.048641	-2.0644	-2.3191	2.1754	0.5555	-0.99739	0.57036	-1.4869	4.8367	-1.0914	-1.1767	3.1972	-1.6679	-2.0089	-1.1706	-2.8094	-0.52494	-0.60489	-2.8592	0.87053	-0.44828	-3.4575	0.073887	-1.4695	1.1796	-5.3212	1.031	2.95	-0.90028	-1.9463	-3.8763	-1.7593	0.63531	-1.639	-0.6796	-2.1414	-0.65174	-0.22461	-2.2381
-8.3387	-4.4471	-11.674	-7.5101	-10.361	-6.2432	-7.7277	-9.8392	-6.6434	-9.3081	-10.929	-8.886	-10.341	-10.074	-12.187	-8.0855	-10.696	-10.074	-9.2884	-8.2383	-13.145	-7.8771	-8.1233	-9.6483	-9.869	-10.659	-6.8671	-7.8024	-12.276	-10.141	-7.7326	-8.371	-3.9861	-8.786	-10.021	-10.15	-10.704	-9.3972	-7.0841	-12.516	-10.526	-9.6213	-8.279	-10.571	-8.6952	-9.3798	-10.315	-8.271	-6.3084	-8.9647
-12.751	-11.21	-8.7535	-15.635	-11.832	-8.6015	-11.529	-12.473	-10.103	-10.163	-11.763	-9.6171	-11.195	-12.505	-9.3055	-11.709	-14.226	-12.73	-12.84	-10.657	-11.395	-9.7043	-11.583	-12.219	-11.815	-10.7	-12.742	-9.6111	-13.647	-11.544	-11.135	-12.305	-14.636	-11.904	-9.2754	-10.358	-14.12	-10.268	-11.572	-13.359	-9.9087	-11.798	-9.3973	-13.806	-14.213	-9.6765	-10.577	-12.572	-11.2	-14.982
7.0421	6.2364	5.0751	6.5727	7.4106	5.7295	7.6003	6.6788	8.5178	11.16	10.421	8.5974	10.264	6.3838	4.2209	6.1545	10.77	6.9465	7.7397	10.041	7.6809	8.2303	8.7923	7.2121	10.574	9.0418	9.12	10.208	5.6573	9.9241	7.9371	8.684	10.91	7.4277	9.5478	9.4379	8.9479	9.8294	8.2476	6.1554	7.7311	7.2928	8.8489	6.7954	7.5691	9.8551	4.9658	8.2866	6.4175	10.448
-15.038	-12.974	-15.083	-13.85	-13.396	-10.077	-13.3	-15.047	-10.711	-13.766	-12.477	-11.615	-14.129	-14.34	-12.659	-14.479	-17.094	-12.67	-12.327	-12.392	-12.58	-9.5504	-16.53	-12.883	-13.646	-14.904	-17.947	-11.509	-14.471	-13.659	-13.869	-9.8873	-12.992	-13.843	-13.059	-12.437	-14.424	-13.276	-14.328	-13.33	-12.36	-15.573	-13.439	-9.6047	-15.024	-12.232	-13.602	-12.497	-12.186	-12.735
3.7948	7.2952	8.3063	9.2922	9.5869	8.9291	5.3349	7.6332	8.5514	5.8688	8.6503	9.0827	8.4374	9.2323	7.2841	5.6274	8.584	4.2458	3.8276	8.9559	9.5767	4.2427	6.7099	4.2986	7.1105	6.5893	6.3177	2.1065	7.095	7.6742	9.7633	7.8482	4.4318	7.6008	10.04	7.395	8.0128	8.0677	10.439	6.121	6.3339	9.3235	8.8432	6.73	5.9063	5.961	4.9214	6.7316	7.1384	5.545
-5.0263	-5.0785	-7.4668	-3.9346	-2.375	-6.3066	-2.3957	-5.2611	-9.0353	-2.9403	-6.5386	-7.0227	-3.9178	-5.1717	-6.1889	-5.5481	-5.6899	-9.0816	-4.8711	-5.0033	-3.6529	-3.7696	-7.4333	-3.0023	-5.8638	-9.0526	-3.2797	-4.7217	-3.7556	-4.4818	-8.1824	-4.3056	-3.4743	-7.1993	-5.3829	-3.6579	-4.4507	-3.7272	-2.3707	-2.9571	-3.3665	-3.3333	-1.9064	-2.9928	-4.4875	-3.4686	-0.9939	-8.568	-5.8651	-5.6805
-18.919	-21.729	-16.128	-20.753	-23.76	-21.517	-20.813	-21.564	-19.235	-23.546	-21.964	-20.456	-21.722	-22.038	-19.892	-20.075	-22.365	-20.664	-22.951	-20.884	-20.742	-20.066	-22.357	-20.213	-23.093	-21.137	-19.976	-22.313	-22.197	-17.67	-17.678	-21.506	-18.566	-18.651	-19.546	-18.653	-21.707	-22.53	-17.673	-22.929	-18.772	-17.815	-23.795	-19.559	-26.221	-21.285	-22.343	-19.568	-21.055	-22.74
-21.143	-18.429	-20.988	-23.348	-18.366	-18.857	-24.587	-24.02	-23.172	-21.472	-21.922	-22.143	-22.29	-19.609	-18.369	-20.97	-20.042	-22.053	-22.303	-20.443	-19.693	-22.795	-22.85	-22.183	-19.655	-18.588	-21.258	-15.84	-20.97	-20.165	-21.901	-20.468	-23.319	-19.229	-18.697	-20.889	-20.917	-20.56	-21.724	-25.08	-19.454	-22.951	-21.461	-20.025	-22.468	-23.15	-19.504	-20.792	-22.057	-20.47
-9.7429	-10.03	-10.778	-12.97	-9.424	-12.279	-11.884	-14.272	-13.321	-8.8053	-11.047	-11.374	-8.5772	-11.682	-12.648	-12.769	-14.619	-7.5014	-12.195	-11.815	-11.717	-10.158	-11.782	-12.887	-13.715	-13.821	-10.064	-13.655	-11.323	-10.49	-11.215	-10.113	-10.658	-12.418	-13.635	-11.635	-11.302	-12.873	-11.31	-13.898	-17.125	-12.809	-12.011	-13.175	-12.46	-11.404	-11.614	-9.3981	-11.745	-10.619
1.1317	-1.8901	1.7203	1.5149	2.2019	-0.4873	-1.4365	0.89268	0.81268	0.093171	0.22042	3.7225	0.49208	0.8403	1.0256	0.13548	-3.0658	1.6458	-0.18523	-1.1528	2.419	-0.47812	0.16113	-0.73258	-2.2528	-3.107	0.92982	-0.73347	0.36857	0.9576	1.0185	1.567	-0.87987	-1.8758	-1.2499	0.36727	-2.0265	-0.86098	1.2335	-3.0302	-0.0186	-0.4675	-1.3921	1.8729	1.1544	0.82944	4.4312	0.85701	2.2493	-2.9056
-4.5813	-8.9642	-9.3167	-8.0826	-6.3117	-8.8341	-8.6954	-9.6817	-6.4336	-5.6508	-8.7963	-7.7285	-7.085	-5.2461	-7.609	-9.4351	-8.8816	-9.2376	-10.287	-4.864	-8.5797	-9.7794	-12.236	-10.221	-6.7148	-8.795	-7.3962	-8.2036	-5.9035	-6.136	-7.0089	-5.576	-10.933	-6.6677	-9.4857	-8.3528	-8.3196	-8.4384	-9.9988	-6.1097	-10.426	-6.1054	-3.994	-9.2786	-8.0118	-5.4569	-10.279	-9.0326	-7.8125	-7.6138
-4.3313	-1.6271	-2.9799	-3.5459	-3.9433	-5.958	-2.37	-1.3229	-2.2939	-3.4111	-3.5198	-5.0169	-4.0652	-2.0963	0.97962	-3.6014	-1.9813	-1.3868	-4.2344	-3.3198	-4.2388	-6.0727	-3.0823	-3.5994	-1.3525	-4.3142	-0.41913	-3.6886	-2.0994	-3.0622	-3.8202	0.39243	-0.94768	-2.8382	0.48551	-3.0016	-1.2144	-3.1181	-2.5415	0.80983	-3.8813	-3.4859	-1.6276	-2.7884	-4.5379	-2.4073	-3.3252	0.063481	-0.26392	-3.5201
-6.6348	-4.4663	-5.5032	-7.0458	-5.8801	-5.1434	-6.3036	-5.6881	-5.4239	-9.768	-6.8727	-6.141	-6.8753	-2.9452	-4.5729	-6.186	-5.0306	-6.693	-5.847	-5.7131	-4.9744	-8.5685	-3.83	-3.4764	-3.0285	-4.5398	-4.8887	-5.2469	-4.3928	-6.0603	-5.5457	-6.4758	-6.4783	-4.9634	-4.8084	-4.4603	-4.434	-3.8602	-4.019	-7.8354	-3.2982	-6.2385	-5.7732	-3.6204	-9.2312	-6.0293	-3.2541	-6.9984	-3.4322	-5.0119
9.66	5.9243	8.6944	6.9794	9.4978	6.4072	8.9325	5.1448	8.6234	7.2913	6.2514	6.6187	5.4313	9.9419	4.1329	9.671	9.5505	8.4045	5.6454	11.43	8.8868	5.6396	5.291	7.3428	7.9577	8.0846	7.9554	7.9369	6.8594	3.9791	5.727	5.2907	7.9101	10.066	4.9833	7.7939	1.7061	5.936	6.7934	3.8565	2.9525	8.8053	4.6099	5.8618	9.5047	4.7706	8.3327	5.3803	6.777	3.1139
-5.918	-1.5302	-5.1382	-6.4868	-2.6746	-8.3094	-5.6283	-6.8812	-6.2145	-4.0568	-6.5772	-4.5514	-5.8668	-3.8822	-5.7507	-3.4895	-6.8007	-3.1193	-6.7538	-5.7332	-3.5306	-9.3879	-9.0116	-5.5779	-3.5008	-4.1461	-7.0588	-5.4993	-6.6736	-4.6135	-2.6788	-3.7828	-3.8959	-5.2962	-4.9195	-5.1409	-5.8842	-9.1174	-5.5494	-7.1077	-4.4648	-4.4985	-7.1451	-4.7432	-3.5349	-4.9997	-4.5535	-5.5556	-3.2367	-5.617
-13.533	-13.964	-12.918	-13.502	-10.371	-16.07	-14.707	-12.088	-9.5588	-12.642	-13.219	-14.447	-14.601	-15.316	-10.993	-12.661	-13.575	-12.747	-10.979	-16.347	-14.054	-15.247	-10.687	-11.97	-14.883	-10.65	-12.981	-12.493	-13.463	-13.19	-9.9215	-15.26	-15.854	-12.71	-10.359	-12.138	-11.477	-12.516	-11.868	-13.69	-11.189	-13.64	-16.095	-11.826	-12.112	-14.964	-10.36	-11.68	-11.045	-13.241
-9.4508	-10.274	-7.6211	-8.8324	-10.017	-8.6549	-7.2246	-9.0589	-9.2321	-10.52	-11.057	-9.1312	-8.8176	-9.7322	-6.7492	-4.9239	-9.6095	-7.451	-6.0006	-11.724	-10.208	-7.4458	-10.802	-9.5353	-7.7137	-9.4005	-7.3871	-8.0203	-12.882	-7.3583	-6.661	-10.691	-8.9388	-7.2815	-10.844	-11.044	-7.0008	-8.5689	-8.4424	-11.937	-5.6549	-8.9454	-7.2072	-10.164	-9.8919	-8.4667	-8.4112	-8.5352	-8.5136	-8.0582
-9.7941	-13.302	-13.406	-14.4	-13.787	-12.681	-13.364	-15.594	-13.264	-12.112	-12.614	-14.386	-11.838	-13.228	-13.711	-11.072	-12.424	-12.753	-12.825	-14.463	-13.805	-10.904	-12.269	-11.922	-13.177	-15.674	-12.308	-12.313	-13.086	-12.644	-12.571	-12.432	-14.528	-13.141	-14.232	-13.994	-13.626	-15.265	-9.8379	-11.384	-17.053	-8.3911	-12.949	-13.786	-14.264	-9.1275	-14.506	-14.294	-11.9	-13.756
7.8251	6.9211	9.9501	8.8787	10.59	10.789	8.5214	7.9651	8.4427	10.123	12.933	7.3711	7.425	6.6189	8.6927	8.4898	10.477	9.998	7.8306	10.389	10.707	8.2833	4.0577	10.837	8.6592	13.813	13.202	10.761	12.487	9.835	12.816	8.685	10.191	11.187	8.1959	11.151	6.466	9.3761	9.5059	9.687	8.6701	10.667	11.922	6.765	10.025	7.3896	13.864	11.653	8.4656	8.036
-1.1085	-1.0944	-2.9324	-3.194	-0.90566	-2.1442	-4.4943	-2.2322	-0.64325	-2.738	-3.4213	-0.43765	-0.91494	-1.0388	0.0041799	-3.5012	-3.8644	0.41056	-6.3652	-1.8375	0.33167	-3.1615	-2.8159	-0.24326	-3.1449	-2.7246	-1.6085	0.36	-0.1057	-2.1528	-0.87415	-2.7831	0.071596	-3.3313	-2.5712	0.67925	2.7525	0.34224	-1.3997	-6.1023	-1.0721	-3.4589	-2.6464	-1.3144	0.21368	-2.8515	-2.9085	-2.5959	1.4741	-2.1007
-14.275	-14.025	-15.058	-15.165	-16.373	-14.966	-14.521	-14.742	-11.448	-14.282	-15.099	-14.342	-11.446	-11.196	-12.036	-15.91	-14.423	-16.731	-12.421	-13.841	-10.306	-11.313	-10.255	-14.977	-10.962	-13.677	-11.684	-13.167	-13.431	-11.901	-12.913	-11.758	-15.072	-10.625	-13.812	-14.104	-13.873	-13.549	-16.087	-9.8768	-14.506	-14.725	-12.656	-12.339	-18.149	-13.406	-11.471	-11.901	-13.328	-15.617
-11.408	-8.475	-7.9419	-10.119	-7.6373	-7.7197	-7.4792	-9.9507	-8.7458	-10.809	-8.8528	-8.2981	-9.8115	-9.6087	-8.933	-9.1773	-12.721	-10.708	-11.732	-7.9766	-9.37	-8.4432	-9.8914	-10.278	-8.6018	-9.3819	-10.583	-9.4992	-7.4657	-12.317	-7.7958	-5.4823	-8.9622	-9.5164	-7.4483	-5.9695	-10.186	-10.206	-7.9278	-8.1641	-12.578	-7.1293	-6.1828	-8.745	-10.373	-5.7101	-6.0377	-9.2639	-10.759	-6.0988
4.6544	2.8226	5.9039	1.711	4.0069	3.0368	4.5997	4.3671	4.6355	5.8232	7.1116	6.2238	7.9144	6.4285	8.8371	1.9006	7.8033	5.5471	4.4395	5.1334	4.6462	4.4617	3.8473	6.6787	1.1252	2.9579	6.4733	4.7182	4.8876	6.0689	6.6899	5.4432	5.6347	5.1217	6.4632	9.0071	9.037	2.768	3.796	4.9468	1.6147	5.6588	3.8413	5.8731	3.8584	6.6173	7.8543	3.3173	2.2517	6.0468
-7.4994	-9.9119	-9.395	-8.7854	-6.2496	-8.8237	-9.1727	-8.6716	-5.883	-8.0125	-8.2098	-9.6104	-10.899	-6.3535	-8.3021	-9.0597	-10.911	-11.804	-10.452	-8.2558	-8.155	-8.7033	-8.2081	-8.2826	-10.485	-8.5902	-7.5117	-8.4636	-8.1538	-8.2048	-9.798	-8.2552	-10.057	-11.002	-10.385	-10.035	-8.6622	-6.848	-8.3474	-8.3976	-9.5792	-9.8303	-11.442	-12.518	-6.0917	-8.6102	-7.3995	-9.3391	-7.9414	-10.006
-1.8828	-3.5839	-3.6148	-3.3974	-3.7095	-3.7849	-1.6553	-1.3581	-4.287	-3.6574	-4.0353	-6.8504	0.92091	-4.9018	-2.3281	-3.6264	-0.30496	-3.1822	-6.7802	-4.0142	-1.9733	-3.089	-4.385	-2.8329	-3.1627	-3.3869	-1.079	-4.1562	-2.7315	-3.6858	-0.18494	-4.5495	-2.0515	1.2704	-0.77651	-4.1943	-3.4422	-5.015	-2.4162	-3.8956	0.22652	-1.9795	-0.44562	-4.4283	-2.2082	-3.2396	-3.5896	-2.1955	-3.8006	-4.1485
1.9781	0.27623	-1.7997	0.25924	0.31275	2.7134	1.6715	3.7098	2.4013	-0.68413	1.0315	-0.89596	-2.0846	0.092767	1.6079	-1.6965	0.28664	-0.16279	-0.59805	2.6312	0.66568	4.0594	4.3609	1.1537	-0.31835	2.0817	2.804	-0.005832	3.1049	-0.77426	-4.9566	-0.049786	6.2697	0.068635	-1.3894	-0.38576	1.5281	0.88224	-1.7462	2.4418	0.20991	1.5324	-1.4912	-2.0002	-1.728	2.4443	3.2329	2.5053	1.1666	1.4505
-21.918	-22.681	-22.144	-24.536	-20.785	-22.104	-25.317	-24.315	-19.216	-22.973	-23.32	-20.245	-24.006	-23.918	-18.104	-17.019	-24.121	-24.191	-24.344	-23.402	-24.146	-19.966	-24.992	-19.496	-22.982	-25.333	-23.194	-21.715	-22.945	-22.245	-20.613	-23.066	-21.062	-21.054	-21.26	-26.75	-25.584	-21.314	-21.681	-21.59	-22.644	-20.918	-20.889	-20.517	-21.03	-21.145	-21.276	-23.783	-22.511	-24.182
-0.87111	-2.6522	-1.7979	-2.2188	-4.2464	-1.8521	-3.2798	-2.2412	-6.5307	-0.61141	-5.0734	0.15471	-3.8142	0.087282	-3.127	-4.8253	-0.6026	-1.1496	-2.2803	-2.0707	-3.408	0.43311	-2.1752	0.84291	-0.5198	-2.6352	-3.9907	-2.7906	-3.7251	-0.12919	-3.7982	-4.6519	-3.641	-2.146	-4.4737	-1.2662	-3.0159	1.7351	-3.5122	-1.8654	-1.8396	-3.2388	-1.9106	-3.465	-4.024	-2.3466	-2.1264	-0.86643	-5.1124	-4.3105
5.6591	2.8995	5.3797	5.5112	5.6069	4.0081	5.4916	9.0054	4.0025	6.7207	7.7119	6.3716	3.2123	2.817	5.4452	4.4166	5.2563	3.8875	1.1646	4.5281	5.2451	5.1505	2.5714	3.5396	3.6563	6.5136	6.0838	7.9368	5.2392	6.2499	3.7779	6.8836	5.048	5.3811	2.4575	7.055	2.0742	7.3743	5.3153	6.5914	5.4387	4.8007	5.328	4.2273	8.3824	6.2196	6.2875	1.191	5.3597	7.2153
-7.3275	-5.0454	-8.2769	-8.5813	-6.5461	-4.0805	-4.7669	-9.384	-8.9999	-4.8043	-7.8418	-4.1726	-5.7412	-6.6418	-4.3565	-4.9583	-5.5104	-5.3654	-8.4512	-5.4321	-4.2173	-7.8068	-6.4676	-6.6726	-4.709	-11.131	-7.344	-4.53	-7.5189	-8.4776	-6.0487	-6.9947	-7.3831	-7.5513	-5.5622	-7.3119	-7.5945	-3.6728	-9.7207	-5.8361	-9.2613	-4.9591	-7.253	-5.4652	-6.8827	-8.4893	-5.5144	-4.1273	-8.6453	-5.1099
-3.5116	-2.2747	-3.2959	-4.4584	-4.9124	-6.2337	-3.8194	-0.63261	-4.0777	-3.2472	-4.792	-3.3951	0.53109	-5.1398	-4.8068	-1.6027	-0.9081	-4.9112	-6.1503	-7.5454	-3.4869	-4.1829	-4.0689	-6.4886	0.98174	-3.2613	-4.2183	0.73451	-6.2521	-3.5547	-4.9242	-5.5276	-3.2368	-2.1905	-4.4597	-4.2181	-4.3847	-7.1615	-2.1523	-3.6656	-4.6931	-2.5011	-2.7915	-3.1977	-2.8539	-1.734	-1.8961	-5.0564	-4.6788	-1.0444
-12.686	-15.537	-13.308	-12.9	-16.896	-12.145	-14.145	-15.478	-12.714	-12.197	-11.782	-12.439	-14.872	-18.296	-17.28	-13.536	-16.875	-17.722	-15.861	-11.263	-12.196	-11.832	-17.652	-21.101	-14.785	-14.394	-14.131	-12.17	-16.669	-15.57	-13.479	-13.775	-15.054	-15.65	-15.423	-14.646	-15.394	-16.882	-14.588	-15.345	-14.651	-15.069	-14.318	-16.069	-13.422	-17.106	-15.836	-12.294	-14.719	-16.538
-14.474	-16.566	-10.987	-13.882	-11.145	-10.962	-13.21	-14.644	-9.3772	-12.155	-14.935	-10.572	-11.752	-13.809	-10.878	-11.027	-12.481	-13.431	-14.148	-13.222	-12.957	-14.304	-12.756	-12.82	-13.418	-15.786	-11.519	-14.764	-16.627	-12.89	-13.736	-13.106	-10.194	-13.02	-11.733	-10.018	-11.343	-12.7	-11.564	-9.9317	-14.867	-14.512	-11.632	-13.108	-15.319	-17.178	-12.139	-12.88	-12.547	-11.389
-1.7684	-2.103	-3.2037	-1.7765	-3.871	-2.3472	-1.4225	1.0276	-1.334	-3.9664	-0.64627	-1.1632	1.2201	2.0114	-1.0619	-2.0393	-0.10642	2.0523	-0.51097	-2.1964	-1.6039	-2.9976	0.90103	-1.7516	-3.2708	0.60758	-1.3873	-4.2332	-2.4793	-0.66546	-0.97046	0.018086	-0.6337	-2.819	-1.2162	-0.13591	-0.88675	-2.3572	-3.8289	-0.70806	3.5692	-4.0087	0.17744	-1.4223	-1.3482	-1.6853	-1.9611	0.87458	-0.050366	-2.4409
-10.728	-8.8813	-10.565	-8.2214	-8.8668	-11.708	-6.5896	-8.5658	-9.8725	-8.4717	-6.4781	-8.809	-7.6844	-7.0666	-9.3374	-8.1433	-7.0636	-10.236	-9.4603	-7.8303	-7.6126	-9.037	-11.104	-10.498	-8.3746	-10.363	-9.6381	-10.699	-10.819	-7.0691	-5.9081	-9.8397	-8.9949	-7.7117	-6.0549	-12.089	-7.1225	-9.1803	-11.992	-9.1239	-9.1049	-7.1931	-8.8751	-6.8788	-3.8504	-9.1237	-6.3578	-8.5182	-9.8483	-7.7723
-0.51171	-1.208	-1.9026	3.9979	0.97249	1.1239	-0.23967	-2.6399	-0.56777	-1.8071	-0.16146	0.83742	-0.29393	-0.85561	1.2885	-1.5898	1.7765	0.054849	-3.5491	-2.2297	0.93744	1.2343	1.5499	-1.0173	0.48654	3.6082	-3.6638	-2.4414	0.91334	0.68818	-1.0111	1.0208	-2.4115	0.070793	0.29234	0.23624	-5.2064	1.3094	1.8381	0.7751	1.9956	2.7759	2.6871	-3.3617	0.69836	-2.5613	0.95952	3.5865	-0.49031	2.7835
-9.1238	-11.302	-10.671	-9.7818	-10.851	-12.336	-11.013	-12.105	-13.886	-13.851	-10.629	-10.726	-12.847	-13.254	-14.242	-12.815	-11.941	-12.974	-14.286	-13.517	-12.642	-10.069	-9.2074	-11.439	-12.982	-10.509	-12.591	-13.74	-13.372	-13.358	-9.9045	-7.5309	-11.557	-9.6335	-13.007	-13.935	-11.06	-11.444	-10.872	-10.12	-11.562	-7.7637	-12.586	-11.779	-10.038	-10.232	-10.039	-7.0907	-9.458	-14.555
-21.845	-21.224	-24.67	-19.42	-20.225	-23.338	-22.701	-19.31	-19.61	-18.667	-20.616	-22.494	-19.419	-21.377	-20.232	-22.231	-20.462	-19.975	-18.839	-23.254	-20.339	-18.887	-21.046	-22.669	-18.349	-21.503	-15.79	-19.979	-23.545	-20.649	-19.734	-18.682	-18.442	-17.971	-24.358	-18.9	-19.073	-19.065	-18.374	-21.208	-21.363	-20.806	-19.403	-21.252	-23.209	-20.663	-21.639	-22.955	-20.056	-21.072
3.4435	5.3221	0.53785	2.3241	2.1149	1.0886	4.4804	2.8464	4.3926	1.4223	2.4248	2.0696	1.9265	1.7418	0.44217	2.2945	2.2313	2.4931	4.3506	6.9961	1.1776	2.7672	5.2848	0.86235	2.3411	1.6854	3.5754	0.6565	2.727	3.4533	3.5611	0.95784	5.6833	4.349	-0.36613	1.0355	4.5067	6.3705	4.5718	4.3258	1.5094	4.9996	1.349	5.4247	6.0104	0.66234	1.7556	1.9235	2.2396	4.546
7.6522	6.6065	8.9998	9.9108	9.4907	9.8787	8.5905	8.0431	6.2938	9.9197	9.4799	9.9054	8.7575	11.529	6.4386	9.1623	9.5338	8.0769	8.8522	6.9961	7.1188	9.4763	9.6224	6.9373	8.2774	7.8402	8.3494	8.0504	9.8713	9.8584	9.0125	8.1792	7.789	7.6658	6.2281	7.8208	7.6371	7.6071	9.408	6.0833	7.5295	7.022	6.8904	9.8518	5.6506	5.0383	7.675	6.9088	3.5803	9.3308
-4.5916	-5.4901	-7.2104	-5.8462	-5.3857	-0.78105	-6.2702	-4.2981	-4.8699	-3.6262	-5.2128	-0.42216	-4.9874	-8.0159	-3.9682	-6.585	-5.3761	-6.3172	-2.9555	-5.4272	-7.0479	-2.8553	-6.0027	-4.9831	-1.5842	-4.3423	-1.7531	-4.348	-5.7983	-9.368	-5.5182	-6.6783	-6.1252	-4.2863	-4.1626	-5.9743	-5	-6.712	-9.4016	-3.7101	-4.5455	-4.9231	-6.6938	-4.175	-1.9418	-2.8466	-6.3406	-6.4225	-4.0683	-6.3753
-2.5728	-2.3889	-2.3211	-3.069	-2.8216	-3.5025	-2.9718	-3.484	-6.1228	-3.3443	-4.4205	-6.2307	-3.8187	-4.0973	-2.3302	-3.5871	-1.6523	-3.0189	-4.0799	-3.71	-3.1924	-2.6474	-4.3916	-5.2504	-3.8198	-2.9232	-4.681	-5.8829	-5.1333	-3.3047	-3.8215	-4.925	-2.5937	-2.5934	-3.831	-1.3388	-2.6574	-1.9785	-4.4764	-0.22052	-3.0097	-2.929	-4.2421	-4.0017	-4.6938	-3.5758	-5.8891	-2.9178	-4.6516	-2.903
-22.66	-24.306	-20.29	-22.59	-18.322	-20.496	-23.396	-19.692	-21.263	-23.082	-20.712	-22.058	-26.201	-23.439	-23.063	-23.432	-21.936	-22.428	-21.839	-19.859	-23.572	-20.565	-22.59	-22.927	-21.132	-21.725	-22.142	-24.628	-23.765	-21.797	-24.668	-21.889	-23.637	-20.979	-21.931	-23.421	-19.906	-21.399	-19.591	-22.526	-20.005	-21.945	-23.716	-22.304	-22.556	-24.384	-23.849	-22.384	-22.397	-23.943
1.2277	1.3338	0.80371	-0.10179	2.8957	0.798	-0.65188	-4.0597	-0.29038	-1.4599	-0.7516	2.8061	-1.0537	-0.005556	1.603	0.44363	-0.98759	-0.4641	-1.3364	0.53772	3.7244	0.42727	-4.4011	-1.2816	0.44155	-1.5665	-0.6764	-7.0824	-1.9236	-1.5413	-1.5353	0.10289	-2.1929	4.4124	-0.36542	1.5922	1.6154	-0.71439	-1.0681	0.76422	-0.34161	0.11203	-0.02143	1.0667	-0.091104	-1.9348	-0.07693	-5.7739	1.8651	-0.52991
-7.6908	-6.0755	-11.19	-11.615	-11.913	-7.0859	-9.3148	-8.4256	-7.4857	-10.867	-3.7591	-10.151	-9.6032	-10.754	-5.3575	-8.5712	-8.8213	-7.8875	-11.123	-8.8894	-10.285	-6.8371	-9.7195	-6.2163	-8.2548	-5.543	-10.983	-11.478	-8.4717	-8.013	-11.964	-9.0237	-9.8742	-9.1608	-10.596	-9.7488	-9.6393	-9.6991	-9.7887	-9.8418	-11.808	-7.3399	-8.8874	-6.6955	-9.7262	-6.3197	-9.7134	-4.3744	-8.2621	-10.59
10.884	7.677	5.0839	10.662	7.7482	9.1704	8.7426	9.5567	10.457	8.6776	8.2396	6.9913	6.5142	6.573	8.7739	7.853	8.7878	3.6314	6.1891	8.6806	7.0024	9.2958	7.1491	10.569	7.9657	11.236	8.4268	10.414	9.9361	7.6315	5.8678	6.9618	9.1127	9.1746	8.6549	7.6409	7.819	8.9331	4.9881	8.6563	5.7516	10.887	7.7202	9.9282	8.5485	7.5772	7.9438	8.5148	9.4208	9.7349
-0.55886	-1.4879	0.52936	-3.0293	-0.89911	-3.3204	-3.7836	-0.089635	0.98757	-2.0074	-5.8235	-0.75819	-0.28827	-4.7509	-1.764	-0.81338	-1.6402	-1.8511	-2.1437	-2.5565	-2.6467	-2.658	-2.9519	-2.3001	-1.457	-0.41547	-4.2412	-3.4314	-2.167	-2.3751	-0.35658	-3.2805	1.9088	-1.1714	1.6255	-3.3841	-3.9116	-2.454	-1.279	-4.6869	-0.31468	-0.65872	-1.1743	-4.3534	-3.7812	2.0354	-4.6093	-1.8017	-0.52043	-1.5217
-2.6041	-4.283	0.10979	-1.1609	-2.785	-0.80228	-2.9347	1.4152	-1.4572	-1.8271	-0.9827	-2.1648	-0.85639	-0.24349	3.7959	-0.41668	-2.2144	-4.2647	-1.7694	-2.8116	-1.1953	-0.23181	-1.0663	-5.7491	0.64229	-3.8884	3.4521	-1.1755	-0.84337	-0.33374	-1.3054	-2.5739	-2.4089	-2.8415	-1.815	-0.37051	-0.92754	-5.0056	-2.1858	-5.9442	-0.68322	1.384	1.1973	2.2418	-1.0983	1.8972	1.097	0.11685	-2.1719	-2.0942
-4.6419	-5.6097	-7.4871	-6.0138	-5.527	-7.3231	-7.2925	-6.6256	-6.7129	-4.6043	-7.1585	-7.4311	-5.5942	-5.9856	-7.6138	-5.4401	-3.1039	-6.7056	-7.7048	-4.0724	-4.4366	-6.0086	-6.292	-4.7352	-4.4423	-6.5957	-4.9829	-5.168	-3.6947	-4.6825	-5.4163	-4.3844	-7.8487	-5.2122	-8.5973	-8.4815	-5.307	-8.7687	-5.9157	-4.241	-4.7674	-6.3056	-3.6911	-6.7025	-6.7645	-8.2845	-3.7818	-5.7243	-5.36	-9.0803
-7.4835	-5.3267	-3.9859	-7.8818	-6.7297	-4.1093	-3.8976	-3.8375	-6.2233	-2.9807	-6.2559	-7.1428	-6.7678	-4.2986	-5.971	-3.0309	-5.7588	-6.4751	-5.9564	-7.96	-4.2376	-6.2767	-1.6324	-7.1798	-7.2907	-3.1485	-3.4697	-6.4569	-6.3368	-6.3077	-5.6311	-4.9352	-9.4316	-6.7523	-7.7106	-8.186	-5.8788	-8.532	-6.4212	-3.4592	-8.2722	-6.6368	-3.452	-7.1996	-3.8133	-7.2444	-6.0826	-7.194	-1.8112	-3.1332
-1.3722	-3.6059	1.897	-0.090142	-1.5755	0.37954	-0.27732	1.8297	-0.54016	-0.33767	-0.2003	-0.99561	3.4489	-0.76693	1.3667	0.37364	3.5733	1.8545	-1.6694	-2.6941	-0.60094	1.6507	5.6226	1.0299	1.4598	2.4945	1.5588	0.88544	0.47349	3.3891	-0.38152	-2.5474	0.68109	-1.0177	-2.7648	-0.37572	-0.27154	-3.3926	1.5811	1.615	-1.5439	-0.88618	-1.2819	-2.405	-2.2237	-2.5515	-0.20749	2.6016	0.67209	2.3891
-4.1514	-4.2376	-2.7174	-2.0819	-0.33332	-2.0799	-4.73	-3.5328	-4.3544	-5.1969	-5.099	-2.4991	-4.9813	-3.791	-1.7293	-4.312	-1.503	-4.4877	-2.152	-3.7908	-6.4605	-5.6039	0.0054545	-3.9258	-2.2249	-0.88537	-2.0224	-3.8786	-1.6813	-3.6532	-2.0218	-0.61828	-4.1024	-2.5487	-2.9471	-3.4233	-3.5167	-2.5096	-2.8572	-0.4661	-4.1199	-3.0065	-4.7125	-5.0392	-4.7796	-5.7057	-3.0922	-3.1524	-1.8433	-3.5019
-15.31	-12.844	-12.121	-13.09	-12.476	-15.023	-13.526	-13.245	-10.945	-13.626	-12.294	-17.957	-15.99	-12.878	-12.314	-9.8927	-12.798	-11.178	-12.833	-14.481	-13.865	-12.519	-12.599	-10.135	-16.029	-10.137	-13.715	-11.866	-16.634	-12.373	-10.33	-12.492	-10.63	-11.362	-12.615	-16.15	-13.222	-13.912	-11.601	-11.763	-13.036	-11.776	-17.171	-15.403	-12.771	-12.234	-13.74	-13.764	-9.237	-14.313
-7.6301	-8.1336	-7.0963	-5.5847	-11.339	-8.0062	-8.9146	-7.0467	-6.3721	-5.7011	-7.6197	-8.829	-10.292	-6.639	-7.9018	-6.6012	-8.6455	-5.7702	-3.5418	-7.7184	-10.409	-5.9258	-6.1387	-8.3819	-7.1154	-6.8321	-7.5461	-9.1803	-6.1907	-7.3282	-5.7838	-7.2372	-9.154	-9.7942	-9.3126	-8.1578	-5.2011	-6.5003	-7.1381	-8.3285	-7.895	-8.4117	-6.4116	-9.1482	-7.4737	-8.9522	-6.7505	-6.6743	-7.704	-7.9851
3.0986	1.0933	0.28267	3.3453	4.5892	1.8952	-0.87868	2.4819	0.29459	1.1175	2.2475	0.4808	1.6203	1.2654	4.6343	0.047763	3.6242	1.4334	-0.14695	2.2752	0.88892	1.4886	1.5858	1.8005	0.42015	2.6676	1.0345	1.1001	-0.81317	2.1504	-0.44735	2.269	1.2344	0.027936	-0.11828	3.3359	5.0732	2.9965	1.9312	2.3152	4.78	2.8959	-5.1484	1.4055	2.4303	-0.21267	-0.68237	4.3259	-0.30217	1.432
-8.6357	-6.7429	-6.8735	-9.1891	-8.2338	-9.8891	-10.411	-13.583	-12.648	-5.4749	-8.8267	-11.464	-9.3357	-8.022	-7.2349	-7.1116	-7.8186	-8.5716	-4.1174	-12.39	-8.0566	-8.291	-5.6281	-10.741	-11.181	-10.405	-8.0092	-6.9622	-8.1008	-7.4862	-11.476	-10.054	-9.6605	-9.8141	-6.7433	-9.9331	-9.9844	-7.2083	-10.599	-9.7188	-6.8814	-8.7374	-10.311	-9.9779	-9.814	-9.7173	-7.8939	-7.6875	-11.409	-11.81
1.5653	-3.3148	-2.6021	0.73631	-0.30211	-0.12786	-0.90317	1.2337	-0.45681	-1.1964	-0.703	-1.0729	-2.1216	3.13	0.48819	0.34298	1.9846	-0.50344	2.5139	2.5038	-3.2088	-1.0463	-0.69151	-2.3604	1.6545	1.2808	0.53141	0.48314	-4.1121	-1.716	-0.76313	-0.44661	0.32875	-2.8375	-1.9301	0.29755	-1.3944	-0.23419	1.9671	0.072652	1.3459	2.1709	-0.57016	-1.0519	1.7066	1.1587	-0.90806	-1.4608	2.0406	0.0038418
-10.149	-11.39	-10.811	-5.9091	-10.201	-5.6701	-9.015	-8.733	-9.2522	-8.6981	-9.1342	-9.0389	-4.834	-7.8761	-9.5054	-8.5747	-8.2643	-10.094	-11.585	-11.625	-8.7036	-8.5788	-7.7024	-7.455	-6.195	-8.4279	-6.949	-8.3544	-6.3142	-10.341	-12.598	-10.982	-10.809	-9.3628	-10.072	-8.1076	-8.6481	-9.0373	-11.862	-6.4983	-8.1257	-7.8653	-5.5287	-9.3527	-9.4775	-9.3707	-6.8281	-8.7406	-10.24	-8.3052
4.8374	9.8361	6.8076	5.6033	5.6589	7.334	5.9426	10.248	7.7768	4.0645	8.4016	4.933	10.205	7.4789	9.2418	7.9244	7.908	4.5958	8.0363	6.3777	7.7782	4.421	6.1376	10.355	6.7725	5.0744	5.9488	9.1068	5.6503	5.6127	4.0112	6.6407	8.097	5.6092	9.4902	3.3547	5.3471	6.4117	9.0871	8.471	7.4855	5.0493	9.2514	6.0839	6.1037	7.5594	5.7004	5.4331	7.9403	7.4741
-14.904	-10.349	-16.572	-14.321	-14.673	-13.182	-18.245	-14.536	-14.776	-14.283	-12.907	-12.409	-13.837	-15.279	-17.128	-13.391	-14.567	-14.711	-12.975	-13.355	-15.744	-13.699	-16.151	-11.71	-13.268	-16.813	-13.922	-11.725	-14.066	-15.684	-15.186	-10.837	-13.803	-13.266	-12.924	-12.977	-12.252	-13.654	-14.47	-14.376	-17.215	-12.023	-13.811	-15.397	-14.041	-18.282	-13.871	-14.829	-12.507	-10.777
-6.2688	-5.2851	-8.5417	-4.9162	-3.9602	-3.9964	-4.3406	-4.4634	-5.7048	-9.193	-9.8157	-3.8834	-4.3785	-9.179	-3.2956	-4.3825	-4.8475	-7.1956	-7.4705	-6.2105	-5.0399	-5.8811	-8.8835	-7.0133	-10.039	-4.4907	-7.26	-6.5502	-3.0663	-5.6922	-2.0697	-5.743	-2.774	-5.7211	-6.4145	-6.5655	-8.4438	-6.712	-6.3375	-4.4416	-5.9815	-8.6075	-4.9397	-7.1611	-7.8361	-3.6326	-3.3115	-5.2192	-4.4887	-6.3013
-7.7539	-10.94	-8.2101	-10.139	-12.209	-11.516	-12.568	-6.9181	-8.9211	-7.0887	-13.665	-9.7774	-10.226	-9.3911	-9.2183	-11.543	-11.79	-12.625	-11.908	-12.976	-11.72	-10.74	-13.486	-13.452	-9.577	-11.131	-14.069	-9.8038	-10.691	-11.292	-10.493	-12.686	-10.671	-8.6731	-10.09	-13.345	-12.184	-11.984	-10.916	-10.029	-9.2915	-7.786	-9.8261	-8.3123	-9.1764	-11.631	-10.387	-9.4481	-8.1147	-10.926
7.0723	5.4909	10.37	7.9965	7.6092	6.6693	6.1893	6.7409	9.9168	6.2304	3.4274	8.4258	7.292	5.6378	5.306	9.5424	3.6952	6.6505	7.4921	6.4543	6.2167	7.9483	7.7267	8.7191	8.9734	5.6387	7.4999	5.0847	7.073	11.587	5.496	2.3261	5.9949	6.1394	7.9868	8.7996	4.2044	6.1795	4.0594	4.8007	7.9318	7.3414	9.1053	8.3111	5.3234	7.9616	5.5182	4.2317	6.1318	8.808
5.5494	6.8447	7.6851	10.022	3.9976	7.6873	10.03	8.1754	8.1786	7.37	4.9544	7.7366	4.7171	3.1081	6.4188	6.6972	4.7415	11.751	6.3811	3.1256	5.3517	8.1941	5.1884	4.2557	4.7129	4.9597	6.516	5.8582	4.5129	9.89	7.0382	7.6802	8.5885	4.6084	8.2725	9.3175	4.4351	6.0438	9.7109	7.2878	6.7286	4.4259	5.1945	6.1453	7.4517	7.3113	6.9701	8.5786	3.946	4.8581
-2.7843	-4.0247	-3.8334	-5.8377	-5.0374	-3.9187	-4.5342	-3.9361	-4.5535	-2.2934	-6.1767	-0.71355	-2.9355	-4.727	-2.145	-2.8441	-3.798	0.43929	-2.8794	-4.0373	-4.1873	-5.265	-0.5994	-4.7502	-2.7826	-2.7041	-2.3396	-4.5103	-4.7159	-2.4381	-4.1101	-7.6093	-4.0729	-4.6391	-5.2958	-3.2148	-5.4836	-1.2977	-3.4715	-3.677	-6.8183	-2.9675	-4.5579	-2.3834	-3.7193	-2.5852	-3.2311	-4.5449	-3.6474	-5.1039
-6.298	-6.7264	-6.7199	-9.818	-9.3279	-2.5166	-6.2826	-6.5464	-4.7115	-5.2883	-6.2085	-5.7322	-7.0141	-3.8216	-5.1646	-7.3228	-6.417	-4.4556	-5.4918	-2.9912	-6.0968	-3.1167	-7.2946	-4.4078	-6.7159	-1.9304	-7.3222	-10.218	-5.6918	-5.2644	-6.5543	-3.3193	-3.8888	-6.1448	-4.5789	-3.8714	-4.1319	-5.8246	-3.9566	-8.3824	-5.5681	-8.1072	-8.4707	-5.9994	-4.2844	-7.8104	-5.6936	-4.8881	-4.9918	-7.3073
-10.31	-7.4018	-9.8169	-10.652	-9.7106	-12.277	-7.1317	-6.4315	-10.195	-9.674	-10.115	-7.5197	-9.1896	-9.9569	-8.0152	-8.302	-10.922	-7.0362	-8.3644	-12.201	-8.6875	-11.825	-7.1605	-10.074	-11.155	-12.72	-6.1088	-10.782	-9.9018	-6.9641	-10.474	-10.698	-9.9843	-7.8465	-5.9995	-10.316	-7.0999	-8.5386	-9.8532	-11.812	-7.5233	-7.1462	-8.602	-10.579	-8.3645	-10.458	-7.6231	-8.0114	-9.5361	-8.5858
4.2397	6.6805	1.8679	6.5012	7.4666	4.8218	6.5611	4.1993	6.6438	3.9128	7.8507	3.2169	8.9199	1.5708	4.0326	6.3946	6.857	5.7901	3.962	3.2679	6.6425	7.7966	3.3678	2.2122	4.7459	3.9459	4.7014	3.982	5.8634	7.3142	6.5459	4.638	1.9978	3.7567	5.9111	3.9473	3.959	5.528	5.8486	5.6183	3.9098	7.1853	4.9371	6.6614	1.479	7.6444	4.4653	7.5061	3.9225	2.7782
1.0887	-0.031952	-2.319	-0.41057	-1.1704	0.24731	-1.0189	1.8369	0.54454	-2.315	-2.1973	-4.7675	-0.07516	-2.4446	1.6708	-2.3135	-2.8273	1.3544	-3.6335	-0.51487	-2.2564	-0.34472	0.22773	0.044032	-2.1091	-2.6985	-0.23613	0.86984	2.8471	-1.6396	-0.38559	0.18433	0.22843	-2.5259	1.1752	0.39639	-0.15363	0.29617	-5.349	-0.85919	-0.74	-1.0814	-2.8601	-3.9335	0.14068	-1.8328	-0.69693	-3.8798	0.85277	-1.5128
2.9748	-0.7735	-2.3624	0.23609	-1.469	-0.22258	1.4762	2.7264	-0.74559	-3.8437	0.87961	0.38809	-0.71957	0.072358	-0.52911	0.72745	-0.28382	1.9587	-2.8404	0.53184	0.18764	-0.81639	-1.9597	-3.2805	1.1242	1.0308	-2.7171	0.7414	-2.5176	-0.40756	0.91994	-3.2977	2.1089	0.33264	0.77234	-1.9431	-1.4518	-0.95255	0.03683	1.6223	-3.6763	0.45102	-0.3367	-0.66147	-1.2121	1.0475	1.3668	-4.1384	-3.487	1.1081
-12.865	-13.072	-10.322	-13.975	-10.659	-13.823	-10.624	-13.042	-7.9743	-12.28	-9.508	-14.372	-11.799	-13.647	-14.296	-13.432	-10.706	-12.728	-9.8028	-13.423	-9.1585	-10.927	-12.879	-12.39	-8.2697	-11.147	-11.628	-10.987	-11.976	-11.738	-10.968	-7.7511	-12.962	-13.104	-11.687	-13.289	-10.946	-9.0769	-11.016	-11.252	-10.469	-10.838	-15.792	-10.653	-10.606	-11.953	-14.294	-9.0147	-12.821	-12.186
7.2556	5.9489	7.5048	7.0648	8.5726	5.8871	7.5805	6.3083	5.4297	7.0497	6.3337	6.9802	8.1089	5.6504	6.5584	4.9427	8.3599	5.3983	7.8408	8.906	7.2077	8.8848	5.8864	5.981	6.0802	7.7181	6.0331	10.463	4.7986	7.8458	7.2986	6.2024	9.1146	7.0022	9.6039	7.5567	5.3634	4.8001	7.4618	5.3162	6.7722	7.3004	6.7345	8.1358	8.7655	3.2753	7.865	5.7773	5.9942	3.8882
-2.2246	-0.81376	-1.5134	-0.84855	-0.85158	-1.6099	-1.8122	-3.435	-0.18713	-3.6628	-2.0407	-1.8412	-0.013768	0.53375	0.90841	-1.5541	-3.4934	-0.19302	-1.4145	-2.1109	-2.7916	-3.8012	0.83959	0.024079	-4.8917	-2.0395	-3.0016	-3.7486	-2.073	-1.5019	-1.7752	0.41645	-0.65451	-2.9521	2.7724	-2.309	0.76768	-3.276	-2.274	-4.8304	0.65011	2.6179	-1.4483	-3.9628	-3.1937	1.4106	-2.6739	0.64313	-0.88995	-1.0121
-16.777	-12.466	-14.053	-12.879	-13.523	-11.317	-14.778	-12.393	-11.217	-15.877	-13.571	-13.801	-13.457	-14.452	-14.566	-13.258	-11.507	-12.936	-14.335	-13.653	-13.531	-11.095	-12.719	-15.71	-12.237	-13.581	-11.443	-12.111	-11.948	-12.219	-15.198	-14.575	-12.43	-14.684	-12.317	-13.742	-11.612	-13.188	-12.992	-15.088	-11.967	-14.219	-13.607	-13.531	-12.323	-13.619	-10.198	-13.53	-17.131	-12.068
1.3693	-3.005	1.3837	-0.83519	-3.3244	-2.7159	0.083231	-3.7898	-0.91626	-2.2835	-7.5633	0.74259	-2.1148	-0.95928	-1.4569	-3.2881	1.0129	-5.0613	-3.2957	0.96664	-1.2636	-2.7668	-1.6943	-4.7016	-1.2315	-3.1015	-4.7053	-4.7267	-5.4207	-1.2799	-2.0342	-2.655	-3.4893	-2.1889	-3.2839	-2.3846	-3.8568	-3.7756	-1.556	-2.5601	-4.2788	-5.7934	-1.7489	-1.0731	-0.48347	-2.6848	-1.4555	-2.3326	-3.6243	-2.3761
5.2991	4.9676	6.1185	7.7725	7.8346	6.2154	5.8067	4.1075	3.3424	6.4966	8.1376	4.9299	8.758	3.6693	5.0085	3.0905	6.159	8.4825	2.6674	3.7354	2.2807	8.1525	6.7406	5.2604	5.2479	4.859	7.89	2.39	7.2061	4.1501	5.9093	4.8334	6.3853	2.9314	4.0829	5.8532	2.8582	8.0267	5.226	7.8889	4.3174	8.3953	4.76	6.6125	9.2104	5.7164	1.0882	5.0499	4.192	1.7525
-13.003	-12.94	-11.412	-13.644	-10.075	-7.0719	-11.961	-9.7845	-8.2076	-10.493	-11.152	-11.999	-8.2969	-8.6829	-12.753	-11.676	-11.561	-11.339	-11.683	-14.608	-10.231	-11.484	-9.4106	-11.218	-11.593	-12.335	-8.543	-11.59	-10.513	-9.3833	-11.539	-9.0094	-9.5081	-10.879	-14.151	-6.4182	-11.518	-10.924	-10.499	-11.292	-10.412	-12.993	-11.116	-9.9237	-12.846	-11.767	-10.404	-13.053	-10.516	-12.812
-13.424	-12.451	-12.764	-13.098	-15.045	-12.82	-10.955	-13.207	-14.8	-14.869	-16.169	-13.879	-13.052	-11.539	-17.504	-13.034	-14.406	-10.742	-13.479	-14.394	-9.9161	-12.832	-13.574	-15.838	-13.652	-14.386	-8.7982	-10.812	-16.72	-11.818	-10.253	-10.148	-12.659	-13.6	-12.282	-8.3267	-15.713	-12.536	-14.442	-11.762	-16.148	-15.74	-14.862	-11.638	-13.694	-13.764	-12.836	-14.964	-17.827	-10.643
-12.598	-12.962	-10.682	-12.693	-14.564	-12.335	-13.508	-14.53	-12.229	-14.936	-9.1678	-12.925	-11.881	-13.547	-9.9921	-11.116	-14.757	-12.922	-13.941	-10.965	-13.985	-11.571	-13.17	-12.663	-13.148	-13.337	-11.071	-12.418	-14.736	-14.41	-12.782	-15.23	-13.951	-11.266	-13.209	-12.198	-12.311	-17.266	-10.571	-12.623	-9.612	-13.136	-12.228	-13.13	-14.667	-12.427	-13.153	-16.588	-13.826	-11.167
4.4545	1.4532	4.352	3.8223	5.0347	0.70009	1.3433	2.5308	2.7222	2.2613	0.81497	3.1797	1.928	3.4788	1.3146	4.9148	2.6039	2.2783	2.6113	0.54499	2.9312	5.7409	4.427	1.2511	4.1468	4.4041	3.752	3.8653	3.1594	0.085271	4.0434	5.2948	2.4736	3.3344	6.2596	6.5259	3.828	2.6001	5.7911	6.9477	4.7923	2.0954	3.8818	4.3363	3.542	2.1958	-1.2773	3.3442	1.7953	5.3154
1.2086	1.574	2.8484	1.2117	5.3976	-0.1653	1.0748	3.1578	2.0471	2.7866	1.3878	2.512	0.67803	7.1775	3.3157	3.4406	2.8687	4.6256	4.9879	4.5084	4.9851	1.671	-1.1488	5.1424	2.5179	1.5002	0.87318	4.9098	3.0396	5.2181	2.8433	1.5213	-1.1614	3.4393	3.8616	1.376	2.0287	1.5445	4.6261	-1.7142	2.9613	0.84406	1.7164	2.4053	2.5267	0.72194	0.41573	2.3111	2.4105	2.265
-2.404	-2.8397	0.42425	-2.4427	-1.4448	-2.7176	-0.64402	-0.51179	-0.20864	-1.3759	0.32795	-4.2995	-4.524	-2.4113	-2.4195	-2.4282	1.0577	-1.5824	1.2947	-3.8129	-0.95438	-3.8522	-5.2167	-2.1134	1.9738	-1.4011	-2.5874	0.78899	-2.794	1.3057	-1.2862	-4.4422	-4.573	-3.3312	-1.8373	-1.051	-1.6481	-2.1618	-4.6405	1.6078	-0.75751	-0.95884	0.4005	-1.0891	-0.26887	-5.5591	-0.3325	2.4165	-1.468	1.2616
2.0679	4.3115	1.6935	1.8812	7.1187	6.725	0.78117	3.5846	3.6749	5.7435	4.0412	3.6984	3.3106	3.7343	0.10482	3.8448	3.6637	2.7272	0.41508	4.7153	5.3374	4.5488	1.9708	2.5032	1.5414	0.77887	1.2541	3.3167	1.1302	0.34703	4.0296	2.9573	0.59784	3.592	2.5038	4.7149	3.7936	3.3299	1.1473	5.6336	4.7186	4.4944	4.6745	3.3365	6.0236	1.7707	2.7523	3.1553	3.3437	1.47
0.21988	-4.2924	-2.086	-3.3037	-0.040433	-2.6571	-1.9673	-1.86	-1.6497	1.5553	0.60477	-2.9914	-1.4875	-0.79671	-4.5877	-4.1988	1.1724	-1.2263	-3.3278	1.6911	-2.6299	-0.79047	-2.3323	-0.74428	0.90283	0.47473	1.557	-0.72541	-3.6382	-3.127	-0.51825	-2.9063	2.7106	-3.1724	-1.3114	-3.0807	-0.43982	-3.5445	0.77368	-2.3499	-0.556	2.4061	-1.4852	-1.5925	-3.1286	-5.7676	-2.1316	-4.1762	-1.1971	-0.13175
-2.0573	-2.189	-0.081819	-0.067856	-2.4019	-1.4978	2.5565	-4.3228	-0.73328	-1.8743	2.4097	-5.6554	-2.95	0.69871	1.2111	-1.561	0.63085	-2.462	-0.58236	-2.1837	-2.8233	-1.4417	-2.252	-0.53908	0.02791	-1.2642	0.71039	-2.7039	-1.2893	0.11766	-3.1818	-2.8138	0.40233	-1.3837	0.41699	-0.2957	-3.6001	0.63936	0.75635	-0.6435	1.1527	-1.3403	0.31728	-1.0818	-2.8399	-3.7086	-0.36232	1.265	1.1407	-4.3758
0.97541	3.1285	2.659	1.4184	0.91103	1.7936	1.0862	3.0162	1.2656	5.74	4.3543	2.7164	1.3888	-0.20593	1.0615	2.9287	2.6516	5.0344	3.0367	0.23195	0.52179	3.2626	1.2228	3.2821	3.0478	1.7509	0.81326	1.8948	-0.093613	0.051462	-0.051623	3.9479	3.1468	-0.16302	4.6932	1.8356	0.72698	-0.85852	1.5333	1.4759	0.47093	0.64199	0.4639	2.6958	0.55128	4.1922	1.1853	4.3549	-1.9833	0.99455
-5.7406	-5.6189	-6.622	-7.0405	-6.8891	-6.0633	-5.3812	-2.2006	-4.9494	-4.3188	-7.8193	-5.316	-4.3579	-4.2004	-7.2795	-7.3679	-6.7264	-4.7985	-5.7926	-4.8925	-3.9256	-7.5647	-7.0604	-7.067	-4.5765	-5.9864	-1.471	-3.9987	-8.7824	-6.3486	-7.6075	-6.6148	-4.2163	-5.6308	-5.0851	-2.8202	-3.0504	-5.6084	-4.3991	-6.9881	-5.9975	-8.6646	-1.9896	-7.0617	-5.1103	-6.7235	-4.7106	-6.1511	-2.2505	-5.0368
-2.072	0.64771	-0.6793	1.6707	-0.11415	-0.17052	-4.3545	3.7888	-1.8884	1.0201	-0.55041	1.6995	1.7793	3.0366	1.363	2.83	2.2131	-1.3182	0.80957	-0.27267	4.9332	4.1119	-1.0468	1.1238	1.7415	-0.41549	0.72711	-0.81922	-2.3459	1.3351	3.0121	2.8363	3.1559	2.4391	0.49315	1.6926	-1.09	3.1694	5.5485	-0.49817	4.1271	3.8372	-0.58199	0.85067	-1.0881	3.9751	2.0928	2.7835	-0.1392	2.7731
0.99197	-1.4468	-0.65101	-0.71256	0.33221	3.1224	0.33792	-3.6773	0.02478	1.1989	2.9083	-1.2216	-0.59066	-5.1149	0.90643	1.7472	0.82352	-0.18787	-0.27619	2.3642	-1.3071	1.5782	0.78018	0.71025	4.013	-0.054804	-0.94648	-0.050398	-1.7715	-0.15936	0.65847	1.1224	-4.2439	0.53119	1.6101	1.0103	2.2957	-2.4175	-2.2314	-4.8205	-0.021911	-3.1443	-2.3961	1.8367	-2.4937	-0.62382	-2.3995	0.68612	-0.14274	0.8482
6.8158	10.842	8.9452	10.009	11.197	7.1729	7.4833	10.653	9.3298	11.382	12.694	9.381	7.78	12.243	11.578	10.693	8.6727	12.092	9.2778	11.955	5.718	8.5753	4.6229	12.768	9.9343	10.929	11.232	10.572	10.323	10.191	8.3891	10.683	12.019	8.2592	9.2464	8.5558	7.9071	8.9638	9.2822	10.239	9.283	12.115	11.189	7.0099	11.554	9.03	10.262	8.8582	11.884	9.5959
1.9376	2.8897	4.6431	0.024299	1.7049	4.9248	4.6031	6.3434	3.7498	2.7043	3.4775	1.639	0.15278	3.3807	2.5438	-0.24612	0.32185	5.0084	5.9862	6.0493	2.7984	3.1693	4.1461	1.4834	2.6486	3.9815	0.69288	-2.3153	2.1702	0.97429	4.5701	2.7677	1.8521	-0.050979	2.3133	1.6565	0.83195	3.0306	4.3296	1.1697	-2.0421	4.9632	3.0527	3.6042	4.6991	2.8742	3.8091	1.9586	2.7836	3.7107
-11.839	-10.645	-12.397	-10.468	-12.969	-11.761	-14.647	-12.825	-14.791	-14.295	-12.124	-13.095	-11.742	-12.215	-10.695	-13.283	-12.944	-10.628	-15.175	-12.652	-13.78	-7.9713	-12.19	-14.227	-12.179	-14.039	-15.176	-12.868	-11.708	-13.765	-13.293	-12.878	-13.287	-11.787	-13.198	-14.106	-11.913	-11.731	-13.394	-12.247	-14.371	-14.913	-11.002	-13.444	-13.731	-11.133	-9.1017	-13.405	-10.45	-14.41
2.2003	2.4871	-0.65764	1.8466	2.7181	1.2067	2.0288	2.753	2.7398	1.4672	0.27501	-0.88355	2.6282	4.2035	-0.63931	2.5686	1.8271	-0.23134	0.060862	2.893	0.64301	-1.1705	1.4653	2.5162	0.55027	3.8382	2.0107	3.458	3.0877	0.41628	-0.40373	-3.3708	1.9239	0.74828	0.89155	1.9768	2.5229	2.4299	1.5121	1.6218	-0.10051	1.3311	-0.92291	2.737	0.034243	1.9797	-0.5475	-0.84937	2.0854	0.42024
0.024583	0.97213	0.29102	6.0625	-1.8381	1.1596	2.1875	1.8451	2.0147	0.42299	1.8267	5.0373	5.4298	2.4707	3.4741	4.3658	1.0774	0.88989	1.7609	4.7846	2.4181	3.2958	0.76234	3.0106	1.2658	2.4029	0.54837	3.1267	2.1679	0.95815	6.0598	5.2703	-0.9782	3.4508	1.8495	3.0668	2.9696	2.3888	5.6946	4.389	3.9796	1.4799	2.7302	3.4223	2.2228	2.942	3.6496	1.8337	2.6217	0.8539
-22.785	-23.682	-22.373	-21.824	-23.889	-20.46	-20.913	-22.895	-21.991	-21.67	-21.23	-20.437	-23.325	-24.87	-19.984	-21.983	-20.146	-21.28	-22.351	-22.693	-23.071	-21.344	-20.519	-20.313	-22.659	-23.723	-21.476	-22.31	-21.565	-21.098	-23.163	-21.315	-22.375	-23.191	-21.859	-24.633	-26.327	-22.556	-21.741	-21.666	-19.008	-21.156	-19.012	-17.678	-22.264	-17.213	-21.42	-23.705	-21.516	-23.779
-6.9093	-4.4622	-4.9769	-0.23399	-2.2704	-3.7243	-3.6468	-6.2864	-3.0305	-2.0067	-4.4467	-4.051	-2.7699	-4.6305	-6.7692	-4.4098	-7.2716	-4.6686	-3.7362	-3.4781	-1.9334	-4.2185	-4.6926	-4.6675	-7.9408	-0.66591	-5.1304	-2.4599	-3.4333	-6.1966	-3.3391	-5.2844	-4.3196	-3.6561	-2.4204	-3.3135	-6.2488	-2.7198	-3.4677	-3.7453	-9.6552	-3.228	-4.2043	-2.3651	-6.9275	-5.0929	-5.6106	-4.8325	-3.8536	-5.6819
-8.019	-14.644	-10.916	-12.344	-12.799	-8.89	-9.7701	-10.987	-9.9576	-11.189	-9.4214	-10.459	-12.565	-9.6727	-8.0403	-15.851	-9.4202	-12.164	-12.043	-10.788	-12.826	-14.488	-10.214	-9.566	-11.542	-9.9574	-10.33	-11.333	-11.069	-14.221	-13.671	-9.3278	-9.9905	-10.066	-10.143	-12.521	-11.606	-7.3285	-11.624	-12.735	-12.411	-10.854	-12.785	-14.138	-11.569	-15.787	-11.528	-12.751	-15.017	-13.436
-6.7726	-5.2406	-7.8577	-9.4841	-7.2911	-11.697	-12.113	-8.1303	-8.8132	-10.034	-7.8835	-6.9473	-8.7531	-10.309	-11.709	-8.9131	-10.923	-10.345	-7.9671	-8.9773	-8.6347	-10.415	-9.2813	-9.6829	-5.0126	-6.6524	-7.4238	-5.7858	-7.5253	-10.046	-8.6769	-7.5388	-10.388	-10.564	-10.103	-7.8351	-11.186	-6.149	-10.577	-5.0994	-8.5235	-9.0748	-9.4138	-11.639	-6.8391	-7.419	-9.7444	-11.587	-9.6515	-7.3911
-9.1984	-9.5373	-12.594	-10.064	-9.77	-9.1911	-10.903	-9.3221	-12.848	-8.7558	-11.137	-13.819	-9.9801	-9.7124	-11.177	-10.25	-13.238	-11.501	-10.551	-9.9853	-9.2214	-9.764	-9.6545	-11.124	-11.12	-10.602	-9.5821	-12.084	-10.633	-10.933	-7.3422	-8.2995	-9.221	-10.538	-9.0429	-8.2212	-14.805	-10.61	-11.422	-10.723	-13.054	-11.678	-12.037	-9.8477	-12.016	-9.6277	-11.347	-12.976	-14.881	-11.59
-3.6427	-2.76	-3.8027	-6.9245	-5.7831	-7.0795	-3.2976	-2.3503	-1.7801	-2.6022	-2.7569	-1.4822	-0.89901	-5.6832	-8.6989	-4.0229	-3.5232	-5.97	-8.0162	-3.9698	-2.7984	-3.3652	-2.3214	-2.2787	-6.8333	-3.0382	-1.0055	-0.85256	-1.7466	-2.7663	-4.4962	-7.7966	-3.8124	-4.5278	-4.3949	-3.6135	-4.6311	-3.6969	-1.9873	-4.7824	-5.2932	-4.8355	-4.5883	-5.4542	-3.1231	-4.0302	-4.5956	-0.23799	-3.8467	-1.9744
-2.2978	-3.7473	-1.9347	-4.5894	-1.3235	-3.2188	-6.2995	-5.0336	1.1671	-2.9609	-3.8177	-2.9511	-0.52311	-0.34367	-4.386	-1.3264	-1.8583	-1.6378	-3.2777	-2.6171	-1.7306	-5.9103	-1.0957	-2.4747	-0.74631	-1.5159	-3.7844	-3.4785	-3.2944	-0.56991	-3.9768	-2.4373	-1.3654	0.93309	-2.9844	-3.8896	-2.7147	-1.3642	-3.8688	-4.7399	-5.6915	-4.8611	-0.83304	0.36346	-3.3636	-1.6359	-2.914	-4.0318	-4.0102	-2.7658
-15.22	-11.264	-11.957	-11.997	-13.42	-15.399	-11.882	-16.596	-9.0585	-12.898	-15.677	-11.847	-13.101	-11.93	-9.5399	-12.329	-12.548	-11.345	-12.526	-13.056	-14.461	-13.742	-16.158	-11.806	-12.991	-13.591	-13.544	-14.569	-11.922	-11.768	-13.015	-14.794	-15.901	-12.718	-14.057	-11.711	-12.205	-11.107	-7.6959	-11.528	-10.445	-14.714	-10.486	-11.395	-11.81	-14.474	-10.979	-8.4208	-12.201	-13.809
-7.6785	-5.0479	-7.6047	-5.2549	-6.3718	-8.8698	-4.1076	-9.24	-8.3854	-4.5407	-7.74	-3.7858	-5.9592	-9.0446	-8.6286	-6.4525	-6.326	-7.2964	-6.9686	-8.3684	-2.9079	-7.5207	-4.6217	-0.67663	-5.0652	-5.1959	-5.4242	-4.9489	-4.4427	-3.2129	-9.5765	-4.7493	-4.9844	-4.6549	-9.3152	-6.1605	-5.8973	-7.4957	-6.2133	-6.5355	-6.688	-8.5051	-8.7817	-4.7356	-5.9832	-6.179	-6.019	-5.8264	-1.8361	-6.3502
-11.159	-9.8521	-10.989	-10.107	-13.762	-12.956	-12.171	-10.579	-11.302	-10.115	-13.754	-10.584	-10.93	-13.756	-12.269	-10.682	-11.957	-12.354	-12.556	-9.1998	-10.764	-14.07	-10.709	-11.516	-10.743	-13.278	-14.09	-13.334	-11.358	-8.3467	-10.515	-10.949	-12.158	-13.09	-11.892	-14.132	-10.933	-10.566	-9.7502	-12.106	-10.178	-8.8806	-12.186	-12.082	-12.315	-15.499	-14.895	-13.562	-13.08	-10.083
-11.002	-8.6959	-9.3916	-10.539	-9.551	-12.435	-9.0174	-8.6461	-10.557	-8.0928	-8.5315	-9.3706	-7.7268	-7.8886	-9.8265	-7.2534	-7.7195	-7.4565	-7.5814	-9.1902	-9.4869	-11.878	-9.1009	-8.325	-6.0524	-7.8462	-9.5506	-8.4001	-10.259	-8.1143	-7.7799	-10.273	-10.358	-7.6568	-6.9595	-8.0463	-10.23	-8.9583	-8.731	-8.3292	-11.84	-9.6062	-7.0158	-7.5008	-8.4703	-8.4283	-8.4372	-6.3954	-5.7293	-9.6384
-11.255	-11.57	-10.322	-14.399	-14.3	-14.858	-13.794	-17.151	-11.806	-11.673	-16.639	-15.854	-13.265	-10.029	-11.239	-15.944	-12.889	-12.009	-13.564	-12.756	-12.173	-14.792	-13.132	-12.259	-15.181	-15.204	-14.101	-13.853	-11.006	-16.103	-11.857	-13.079	-14.596	-14.486	-13.904	-14.109	-12.64	-13.73	-12.408	-11.453	-13.178	-11.592	-15.689	-11.778	-15.125	-13.154	-10.343	-14.743	-9.9978	-12.803
-6.8072	-7.8987	-3.1546	-5.5299	-3.2697	-1.9086	-4.5096	-2.9849	-4.3569	-3.0487	-4.3772	-4.003	-0.74707	-7.2455	-3.3338	-6.0017	-4.7516	-4.9024	-3.0497	-4.1145	-4.0634	-3.782	-4.8366	-4.4447	-4.0993	-6.0337	-4.8854	-3.1333	-4.3909	-4.0856	-4.4002	-3.1268	-3.8002	-5.6363	-2.985	0.83512	-6.6259	-6.4895	-4.9219	-3.1654	-6.0658	-5.3211	-0.94033	-3.9629	-2.071	-4.695	-5.4273	-3.1266	-4.4358	-3.3744
-0.77824	-2.6984	-4.5791	-2.4949	-2.6322	-0.42225	-3.4245	-2.5703	-1.7684	-4.6312	-1.0362	-1.7511	-3.8026	-0.76563	-1.2363	-0.092937	-2.5625	0.48765	-2.1511	-4.4422	-1.1106	-0.45368	0.49862	-3.2874	-1.0118	-1.4283	1.0237	-2.4275	-0.51761	-3.942	-1.1527	-0.31462	-2.5546	-4.1247	-2.8503	-2.859	-2.3847	-0.34305	-4.0883	-1.3602	0.22922	0.28545	-3.2117	-0.25494	-4.1717	-2.846	-1.9401	-0.64834	-3.2361	-3.5531
-5.2173	-3.8136	-1.8482	-1.1892	-4.6953	-5.0041	-4.2951	-5.1432	-3.2546	-3.6606	-6.9056	-3.7684	-0.50389	-4.8243	-3.7585	-2.7045	-2.4676	-3.7344	-2.0663	-5.78	-3.4122	-8.0398	-3.9096	-4.8194	-2.4416	-5.2549	-2.2743	-1.9303	-3.5617	-5.8468	-3.9034	-5.8186	-4.9117	-4.0354	-4.8977	-2.9834	-5.7482	-3.4578	-2.717	-2.983	-5.7679	-6.3612	-3.1323	-4.0942	-2.5262	-4.5216	-7.2349	-1.2044	-5.3179	-5.5347
-8.5506	-8.9944	-8.3647	-10.547	-6.6052	-9.0306	-9.2195	-10.031	-11.651	-9.6198	-8.4997	-8.1956	-7.9434	-11.56	-9.2481	-9.652	-9.9416	-5.3762	-8.9341	-6.9201	-12.449	-7.212	-8.2903	-11.866	-8.8375	-8.906	-12.916	-8.4396	-8.7584	-7.2937	-10.711	-6.7179	-9.5971	-5.6177	-9.3069	-8.2178	-7.4918	-12.171	-8.5163	-6.362	-9.9675	-9.2186	-6.6679	-5.5455	-10.195	-9.3704	-12.025	-11.89	-9.1302	-8.8267
-7.6799	-6.8039	-3.7259	-5.2357	-2.6817	-7.2328	-7.1508	-4.4937	-5.1886	-8.6651	-9.5562	-4.4687	-5.1325	-5.0775	-7.4727	-6.023	-4.0985	-4.7516	-5.9687	-6.4081	-6.2613	-4.2711	-5.2179	-3.6797	-4.5744	-5.5742	-6.1329	-7.3289	-5.7245	-5.0801	-5.0308	-2.3203	-4.0515	-5.8269	-7.2545	-4.9769	-6.1405	-5.9766	-6.7052	-4.1832	-7.8568	-7.7205	-7.5276	-6.4409	-5.9703	-6.6547	-3.87	-5.9755	-6.7633	-5.4776
-5.3342	-2.753	-2.5561	-6.1412	-8.6248	-6.9555	-1.6055	-4.1919	-4.461	-0.75564	-2.3814	-5.0935	-5.6785	-3.782	-4.947	-7.207	-2.7791	-4.6198	-7.4959	-2.2175	-4.6063	-5.1923	-4.1615	-4.8475	-6.023	-4.8788	-3.4663	-5.6165	-7.0164	-3.2382	-8.5963	-7.0958	-7.9468	-2.9909	-3.9823	-2.7438	-3.3004	-2.8635	-6.4191	-3.6759	-2.5941	-7.4922	-7.2373	-8.4746	-5.6927	-5.373	-5.1357	-3.8583	-1.8156	-10.015
0.070751	1.8262	2.9606	2.0726	3.3177	5.692	-1.0364	2.6504	0.43906	-0.41292	1.8161	1.6314	4.8623	0.56847	-1.004	0.18431	0.57319	3.2357	-0.89391	4.3972	3.6905	1.8451	0.16414	-2.9997	-0.45591	-0.77833	3.7013	-1.7479	-1.5886	0.18378	2.2649	-0.43381	-1.3274	1.0287	4.2873	1.8522	1.0957	1.2566	3.8607	-0.95042	4.6169	3.8636	-1.3855	4.4061	1.8001	0.15221	1.0819	2.6207	1.051	-0.36708
-5.8518	-4.4065	-3.6416	-2.6032	-4.1928	-4.4138	-2.9826	-6.0965	-4.9107	-4.5621	-2.3009	-3.7417	-4.3406	-3.2471	-1.8283	-5.5681	-2.5766	-2.5803	-6.6691	-5.2916	-5.8368	-3.7013	-5.0507	-2.5527	-4.6014	-7.4687	-0.94659	-1.0427	-5.8968	-4.3526	-2.5071	-5.6312	-0.75601	-5.5978	-3.4728	-3.1833	-3.057	-4.6964	-6.2445	-2.2037	-3.5454	-4.619	-7.8092	-5.5345	-5.0647	-2.3905	-5.9689	-5.8439	-6.1485	-0.89725
-10.747	-12.434	-13.024	-10.801	-15.436	-11.392	-9.8348	-9.2146	-13.562	-10.989	-9.6554	-14.405	-10.288	-17.015	-12.331	-10.585	-8.0183	-11.042	-9.6328	-10.848	-10.212	-13.107	-10.198	-10.319	-11.733	-12.111	-12.185	-11.552	-13.435	-15.189	-9.2466	-10.968	-12.423	-13.225	-13.398	-12.161	-10.631	-11.039	-10.863	-13.221	-11.249	-12.244	-9.4609	-13.11	-12.321	-10.971	-10.105	-12.741	-13.927	-10.794
-1.0765	1.85	0.63795	-0.31589	-0.72651	2.2077	-0.12465	1.0369	0.38074	3.0731	-3.3207	-2.3422	2.8571	0.97253	4.4717	3.7171	2.4897	-0.0047627	0.90779	2.9447	1.6171	2.1036	-1.4731	1.7034	1.1705	5.7273	2.5211	-0.93062	4.3103	0.10583	3.2045	1.8287	-0.6868	1.9388	0.54438	-3.8529	-1.7391	0.54648	2.8379	3.3581	2.2232	1.0603	0.82289	2.2802	4.2365	-1.0442	0.14677	1.1171	0.48499	0.43102
2.7658	-2.0581	2.2233	0.74256	0.25308	1.1275	0.78174	-0.99172	-0.23198	0.38096	3.5385	1.4059	1.2602	0.15716	-0.73094	0.88733	-0.44834	-0.81239	4.7857	1.1239	2.3687	2.5883	-0.83815	5.0863	1.5415	4.1244	-1.0188	2.7234	1.9916	1.9371	0.49215	2.2471	3.7526	1.4239	1.7686	1.4918	1.3627	2.0311	1.8158	6.1622	0.75142	-1.8048	2.8023	2.2707	1.8672	-1.4327	-0.92274	3.0146	1.4372	-2.1774
0.21264	-2.0328	-0.64191	-2.5468	-2.8382	1.1469	-3.359	-0.98409	-4.3076	-2.4586	-1.9976	0.99375	-2.0389	-3.004	-0.1153	-2.9386	-0.64922	-0.82342	-0.48156	0.72951	1.5273	-1.9147	-0.39618	-0.71837	-0.15056	-2.8285	-0.7455	-0.55688	-1.5224	1.5873	-1.414	-0.48766	-2.8626	-1.8646	-2.7837	0.23261	-2.059	-1.9577	0.40261	-2.5395	-1.1107	-3.0356	-1.2588	-1.3553	-2.3081	0.38249	-2.4401	-2.3079	-3.2957	-2.4421
-0.78664	-1.2872	0.61647	-1.9636	-2.8718	-2.1639	-1.957	0.79673	0.72124	1.4451	-1.2694	-2.2288	-0.48143	-2.2365	-0.93026	-2.3538	-0.95091	-2.3216	-3.8863	-2.9971	-1.3369	-5.084	-3.7372	-2.134	-1.7085	-2.7616	-0.85162	0.97444	-0.45877	-4.4652	-2.1753	-3.0153	-4.6983	-1.3028	-1.2908	-2.8973	-0.056818	-2.4776	-3.8043	-2.4905	-0.017796	-1.8549	0.0041956	-3.7422	0.036629	-0.29235	-4.2399	2.6224	0.18264	-2.1594
-21.982	-22.339	-18.329	-22.011	-23.802	-22.108	-21.931	-22.704	-21.058	-25.551	-22.699	-22.288	-21.731	-20.99	-22.788	-22.504	-22.644	-18.951	-21.519	-25.137	-22.483	-22.432	-21.348	-18.696	-25.275	-22.626	-20.907	-22.02	-19.442	-25.119	-25.693	-20.705	-18.739	-19.954	-18.906	-22.798	-22.86	-20.714	-25.334	-23.668	-23.175	-22.353	-23.238	-21.45	-23.915	-21.884	-19.461	-22.562	-21.263	-20.437
5.0167	6.8628	4.5332	7.7514	5.5	4.1982	4.7003	8.3306	4.5753	6.9049	4.3156	5.5686	5.1417	8.5598	5.3382	7.1553	5.2615	2.7558	3.7791	5.1391	8.7012	2.61	7.007	3.0878	5.5321	4.807	3.1511	4.0598	6.1626	3.3797	4.2635	3.4244	5.0616	4.2318	2.3977	5.7529	2.4732	3.8396	5.7363	5.1762	6.3774	5.935	5.2459	3.5465	2.8146	5.8078	8.6358	7.979	4.1475	5.65
-3.1141	-0.87035	-2.9739	-0.020852	0.05729	-1.9901	-1.6013	-2.0944	0.70712	-0.1232	-3.9734	-0.33026	-3.5086	-2.0185	-0.97539	-3.0856	-2.2791	-1.3892	1.5006	-2.338	-4.8471	-1.6717	-2.3174	-3.9676	-2.6888	-3.4914	-4.5468	-0.092472	-2.0999	-0.40291	-3.9547	-2.9087	-2.2924	-1.9104	-4.6781	0.087572	-0.008611	-3.44	-0.45812	1.6442	-3.1069	-0.68138	-2.2934	-3.4632	-3.4983	2.7387	-0.5975	-1.7887	-1.2397	0.9111
-0.67161	-2.0464	-0.03369	0.65912	-0.87381	0.17672	-1.9957	-0.55382	-3.4022	0.39037	-3.1434	-2.2109	1.2319	0.35844	0.49165	-2.7274	-2.5919	-0.39609	-2.8894	2.0915	-2.8599	-0.75048	-2.4429	-0.41925	-1.5632	-0.44761	-0.70577	-1.586	-1.4245	-4.308	-2.8884	0.64821	0.65141	1.8148	-0.72433	-1.1903	-1.4817	-1.6482	-1.0145	0.41136	-0.94201	-0.55131	-2.0071	-0.90067	0.18645	-2.1871	-2.4548	-0.28788	-1.3711	-1.4835
0.11863	2.893	0.49061	0.27832	1.9905	1.4373	2.0399	0.23762	1.9407	1.0599	-0.70014	0.22749	2.9526	1.4121	-0.99193	2.4689	0.063339	2.8879	1.9002	4.5799	1.8158	1.5804	1.5263	5.8151	1.6344	-0.10652	1.7775	2.3216	3.9112	1.9865	6.2694	1.1632	1.814	-1.3773	1.1711	3.526	-1.161	1.0187	2.9641	3.1748	2.3807	4.9029	-0.13719	0.5583	5.3291	0.89793	0.17631	-2.3587	2.6148	0.94271
-12.083	-14.583	-13.617	-16.798	-14.078	-10.915	-13.359	-12.974	-15.768	-9.7763	-13.181	-13.946	-12.197	-12.641	-14.467	-12.988	-8.7118	-10.876	-12.033	-10.609	-14.932	-13.845	-10.463	-11.947	-13.903	-13.841	-12.349	-13.145	-11.846	-9.9842	-13.256	-15.437	-15.985	-16.874	-11.636	-11.398	-12.488	-12.802	-18.139	-13.149	-11.302	-10.085	-12.561	-10.102	-11.469	-13.974	-11.346	-11.809	-11.272	-13.405
-4.1077	-1.1146	-5.3626	-5.5236	-3.0747	-2.5581	-2.9708	-3.2351	-3.2596	-3.6798	-1.149	-4.3949	0.64874	-0.097052	-3.7465	0.71397	-4.9713	-3.2184	-3.0947	-2.4839	-1.8396	-3.4598	-4.9549	-5.4109	-5.1537	-3.43	-2.8185	-4.7258	-1.677	-1.7349	-5.3556	-3.9985	-5.768	-0.86101	-5.6507	-1.4056	-3.3996	-5.7002	-5.7981	-3.3649	-2.5417	-1.3712	-5.2503	-1.2874	-3.0483	-1.8182	-2.6622	-3.8928	-6.0195	-5.6093
8.2919	10.744	10.468	8.2818	11.062	11.657	9.2054	8.4161	9.9066	11.885	9.9487	10.398	8.1905	9.5192	8.5824	10.695	8.4453	9.683	8.8737	11.716	4.5767	8.3104	8.0257	8.0636	9.7619	10.377	8.3874	10.627	9.8713	10.15	9.2466	9.5894	9.5967	8.3214	14.622	11.858	9.6714	13.188	11.621	7.16	12.015	8.9741	10.801	10.89	13.533	7.9137	9.9209	9.2043	12.792	9.7255
-3.4038	-2.2658	-8.0303	-2.6215	-4.7871	-3.2642	-6.6002	-5.4166	-5.68	-4.5616	-4.9076	-2.31	-2.0183	-2.9324	-6.6964	-5.2037	-4.5371	-4.2311	-4.4253	-5.3598	-4.8623	-4.7346	-6.088	-4.0248	-2.1529	-7.8651	-7.1719	-4.1686	-8.3057	-5.8582	-4.834	-3.5841	-4.2184	-6.0585	-3.6089	-4.8869	-6.2282	-4.4141	-4.9597	-3.3205	-3.9566	-7.3424	-4.5803	-4.5916	-3.0275	-6.2316	-4.4909	-4.7745	-2.5452	-1.4279
10.091	10.399	5.9489	5.083	8.178	6.7505	6.6961	6.2655	7.6011	8.7282	9.8816	10.451	6.8738	6.7683	4.3178	6.2791	8.4223	6.6959	6.0083	6.5512	6.2052	6.101	7.87	7.0007	8.2433	7.0687	6.6385	7.7959	5.0766	4.6726	7.6221	9.1306	8.8315	8.51	7.1847	9.3238	5.2229	6.6886	4.0243	7.5323	5.3187	5.4506	4.8924	7.0302	6.5844	6.5915	5.8563	5.63	10.118	6.1444
-15.169	-15.613	-14.651	-13.477	-11.894	-15.745	-16.871	-15.508	-14.095	-11.133	-15.667	-13.573	-14.853	-17.166	-13.424	-16.407	-15.98	-14.697	-15.208	-13.876	-13.495	-12.854	-14.079	-13.928	-14.42	-13.565	-14.442	-13.02	-11.907	-13.993	-18.122	-15.233	-12.616	-16.859	-16.067	-11.728	-15.448	-14.538	-13.919	-12.23	-15.773	-13.138	-12.889	-16.201	-14.686	-16.304	-17.646	-12.485	-14.102	-12.142
-0.5022	-1.6208	-3.6032	-1.0757	-1.0275	-4.0834	2.7108	-0.11241	1.5022	-2.9312	-4.5463	-0.46087	-0.78235	2.0174	1.4785	-0.82347	-0.151	-4.0937	-4.1275	-0.43981	-0.87732	2.2064	-2.6291	0.18144	-2.1826	-1.8037	0.52903	-2.0099	-2.2699	-0.88592	0.89944	0.52948	0.6849	0.018476	1.6273	-0.31668	1.1624	-1.7939	1.4848	-1.0068	2.0266	-0.36915	0.51123	1.0036	-1.7819	-1.6203	1.4326	1.1842	0.70629	-1.9257
-0.23702	0.64566	-1.4317	1.3399	2.7653	-0.16332	0.43476	2.5208	1.0177	2.6816	1.0629	3.4032	0.72602	1.9066	-1.7026	1.1882	-0.54405	2.4302	3.9165	4.1037	1.8715	1.7444	1.442	3.9467	-0.76484	-0.96597	0.88378	3.6581	3.6471	0.89584	2.5858	-0.82951	4.3731	2.9511	2.6416	0.90636	1.5057	5.3576	1.8929	2.8211	1.6168	2.009	2.1303	1.7612	2.7894	1.374	3.0843	0.31562	1.1371	2.3809
1.3806	-2.7733	-2.0382	-1.7092	-1.2234	-3.3172	1.8856	-0.52445	-1.9245	-2.6375	0.40544	-4.0384	-1.2007	-4.2555	-0.52292	-5.5344	0.28318	-0.38572	-2.214	-2.6913	-1.7771	-2.6463	-2.3363	-0.3685	0.19857	-1.5139	-0.95975	1.5877	-2.5642	-1.7019	-4.568	-0.86013	-0.35978	-2.8835	2.789	-4.4351	-2.1467	-2.5788	-0.62998	-1.0624	-3.9294	-0.027175	1.3242	-0.22868	-4.2107	-2.439	-4.7706	0.23968	-5.0692	-1.6949
2.8786	1.1508	3.4768	-2.969	1.1208	3.8575	-0.4953	0.41808	-0.56948	-1.1504	1.2579	2.0221	-0.85163	-1.0026	-0.062962	0.42325	-2.7403	1.3169	1.5973	3.5831	1.5824	0.75775	2.3185	0.85826	-3.4054	0.31813	-1.6433	1.2439	3.6053	-1.108	0.70614	-2.2626	-0.092985	-2.9749	0.19154	-0.26392	-0.61016	1.4416	1.1924	0.63762	2.3978	-3.571	3.1841	-2.1573	-0.8467	0.34034	-0.71358	-0.12909	2.7929	-0.95063
-4.9576	-4.4958	-3.9021	-3.5759	-5.4187	-4.2295	-2.1745	-4.7644	-5.6559	-3.9136	-6.6618	-4.1085	-4.2236	-5.9901	-3.6523	-6.9151	-6.3954	-5.9725	-5.8163	-6.2409	-5.0603	-4.2115	-9.6093	-1.5116	-4.1289	-5.782	-3.1156	-5.726	-2.3622	-3.2199	-5.5592	-2.1415	-5.751	-6.4792	-5.9677	-3.9456	-8.8049	-3.545	-1.9841	-6.6058	-4.2672	-2.3163	-2.7583	-3.13	-3.7145	-3.4361	-3.1182	-5.0915	-4.763	-4.9251
-12.45	-10.877	-11.139	-10.69	-11.236	-11.281	-10.442	-9.845	-13.056	-11.967	-12.67	-10.775	-10.831	-13.587	-14.045	-12.268	-8.0509	-10.465	-10.831	-9.699	-11.038	-11.778	-9.6598	-12.79	-11.476	-8.939	-12.826	-11.692	-14.56	-10.087	-13.666	-11.117	-9.7323	-14.105	-10.199	-11.37	-11	-12.861	-10.217	-8.2989	-8.222	-9.4477	-9.3373	-13.954	-11.717	-12.54	-11.187	-12.191	-12.334	-12.026
-10.933	-10.441	-5.789	-10.803	-12.998	-8.6825	-7.3549	-7.4198	-11.511	-10.382	-8.4689	-11.376	-6.1438	-9.0773	-12.207	-7.7873	-9.4862	-8.9818	-7.3598	-9.2431	-9.9024	-9.0773	-9.315	-9.0408	-11.267	-9.8839	-11.277	-9.7255	-9.156	-7.4702	-10.017	-9.2317	-7.9523	-11.291	-6.1079	-5.8757	-7.9936	-10.827	-8.3354	-7.4163	-10.587	-8.1036	-5.934	-8.8906	-8.8819	-10.714	-11.645	-9.0907	-6.4613	-8.9179
-1.4653	-0.39766	-2.3147	-1.9489	1.1213	1.1599	3.1668	0.52479	-0.53333	3.5315	2.3499	1.1388	4.0829	-0.87288	-0.90169	0.10627	-1.9892	2.5414	-1.4772	0.98816	-1.9243	-0.39426	0.91922	-0.18081	1.8362	0.072722	-1.4599	-0.15602	1.069	-2.5541	-0.88096	-2.2891	0.50137	0.34216	2.7476	-1.8683	-1.463	1.6532	3.9595	-1.1302	3.0277	-0.153	-2.8826	-0.8767	-1.7648	-1.685	-0.33085	-1.9297	-0.060797	0.81447
6.5346	4.1911	0.58585	5.2335	3.5839	5.7011	4.1879	3.219	3.1712	2.4909	5.069	4.7862	4.9766	6.3947	4.5582	6.7356	4.4827	2.5377	5.9291	3.5651	7.587	1.8063	4.243	3.4523	6.9687	1.3016	2.3725	2.9879	4.7043	6.3365	2.5891	5.1848	4.4177	3.2752	5.6827	4.8071	5.0021	2.3985	5.8408	1.2141	6.3674	2.5935	6.8811	4.0413	2.4659	3.2074	5.1398	6.6641	8.3135	6.3962
6.4888	5.3882	4.921	3.4724	7.0918	2.3743	5.8894	2.8301	5.0208	2.8224	5.1234	6.5792	9.765	1.6948	5.2417	4.4764	6.7921	1.9459	7.4316	7.6733	4.8188	4.4882	1.9386	2.9801	4.6776	3.7411	5.2688	0.21994	5.75	4.5583	6.7289	5.0979	4.637	4.5676	5.4755	4.76	6.7008	5.1441	6.2299	3.0075	5.2864	4.3842	7.4239	3.2405	3.8273	0.49016	3.9355	2.9953	5.311	6.6196
6.9393	4.4244	6.5132	5.9138	7.5915	3.4462	4.6896	6.2414	3.7921	2.0222	8.1576	8.7259	3.8771	5.3435	3.0249	5.6344	7.0462	4.3155	3.5543	4.9046	4.8603	7.5095	7.693	1.2942	6.2025	3.0632	2.0802	5.6957	7.5232	4.7299	3.0061	4.7673	4.7163	3.8568	4.4263	4.5263	7.3825	0.73718	1.9632	4.9298	4.0124	5.9779	3.4517	4.6594	3.4814	6.0865	5.111	2.0231	2.1089	4.9828
-10.328	-9.2966	-12.109	-12.335	-12.807	-10.736	-9.7451	-10.524	-15.382	-10.223	-12.699	-12.272	-10.98	-8.9844	-11.969	-10.967	-11.555	-9.3975	-13.039	-11.095	-9.807	-14.026	-12.105	-11.45	-11.71	-10.038	-13.382	-11.559	-12.282	-8.9589	-11.236	-11.362	-9.101	-12.206	-11.075	-9.4402	-12.567	-12.07	-11.995	-12.276	-10.112	-12.348	-10.553	-9.7748	-14.17	-7.6982	-14.135	-9.4679	-11.781	-11.979
-2.3927	-1.7392	-1.9432	-0.25377	-3.2852	-0.31473	-0.45116	-0.80882	-2.8903	-2.1468	-1.2785	-2.9014	-1.5196	0.69018	-5.0653	-2.2863	-2.3553	-0.32002	-2.3756	-1.698	0.13176	-1.8256	-1.4286	-3.5579	-2.0517	-3.5071	-3.5462	0.093788	-0.14837	-2.0594	1.2271	-1.9776	0.17482	0.079138	-0.57855	-2.0727	-0.89207	-1.436	0.1181	-0.44694	-0.86447	1.5834	-2.4558	-0.056127	1.2591	1.287	0.27682	-0.99976	-3.6878	-3.4065
-2.8109	-2.0467	-2.2666	-2.1623	-0.41526	-5.2308	-4.4521	-1.5481	-0.049746	0.60922	-2.397	-3.5536	-1.2068	-2.9415	-2.651	-3.9441	-4.3643	-1.9013	-1.0345	-1.9251	-3.9239	-0.90559	-1.8531	-3.5816	-3.054	-4.3545	-1.0745	-0.95397	-1.6335	-2.9689	-2.2761	-2.235	-1.8144	-2.0935	-2.4267	-4.9553	-4.6318	-2.5654	-2.4707	-1.8178	1.1193	-0.088059	-0.23441	-2.2133	-0.90192	-4.3858	-0.84984	-3.8484	-2.8141	-2.5551
-0.77486	-0.55994	-3.1502	-3.1682	1.5944	-1.2811	-2.866	-1.2723	-2.2895	-1.9703	-3.3544	-2.4176	-1.7696	0.85381	-4.5993	-1.9452	-3.2965	-5.0253	-4.8648	-0.1508	-2.2774	-1.4709	-1.3995	-4.901	0.74206	-2.1999	1.2583	-3.1538	-1.4233	-1.6065	-3.1182	-1.8716	0.42594	-0.35463	-3.4397	-6.3447	-2.1352	-1.4864	-2.4826	-2.7828	-0.73596	-5.1243	-1.4816	1.2671	-2.2277	0.39026	-3.8281	-3.9891	-5.1491	-3.6068
4.1076	2.3622	2.6199	3.58	0.91821	1.0837	1.1767	2.0976	2.2622	3.8199	3.2758	1.1104	4.7136	2.6831	0.26713	1.6849	0.21981	6.3084	3.6509	2.8863	5.8782	5.5879	1.6958	0.086694	2.5181	2.1958	3.4453	4.4432	0.49263	0.62076	4.7733	1.1989	1.518	4.3613	3.3894	3.2698	2.6139	1.1615	0.89853	2.6374	1.893	1.9218	2.4804	1.3856	-0.35337	1.3839	2.7563	1.5305	4.1508	3.8468
-12.301	-9.3068	-12.304	-14.403	-12.457	-12.292	-13.634	-13.842	-16.325	-13.195	-12.665	-9.8184	-11.532	-15.5	-11.393	-11.682	-12.467	-12.632	-10.999	-13.397	-14.05	-14.547	-13.93	-13.45	-12.607	-14.975	-13.852	-12.336	-11.642	-15.451	-12.326	-14.055	-12.898	-13.318	-13.306	-12.709	-16.827	-14.795	-12.884	-14.362	-15.307	-11.852	-8.3572	-10.239	-12.102	-13.686	-11.969	-11.364	-12.268	-13.633
-13.62	-11.755	-16.513	-15.14	-15.68	-17.432	-14.453	-14.362	-14.86	-11.61	-12.483	-12.755	-14.127	-15.645	-15.344	-14.984	-16.069	-14.705	-12.312	-12.67	-11.098	-12.409	-13.884	-17.065	-13.926	-14.883	-16.197	-13.077	-12.603	-14.927	-16.102	-15.199	-14.8	-15.222	-13.818	-12.303	-14.514	-13.503	-14.771	-13.848	-13.687	-14.866	-16.316	-14.526	-12.443	-12.62	-15.233	-15.906	-15.527	-13.453
-9.9996	-8.582	-9.4861	-7.6494	-7.9551	-8.0987	-10.582	-9.5542	-10.326	-10.888	-7.665	-7.9078	-13.641	-9.8434	-10.982	-11.447	-9.041	-10.1	-7.3684	-8.7606	-9.0765	-9.2326	-8.7399	-9.0591	-11.108	-11.101	-11.615	-8.1541	-9.1345	-9.8855	-9.1492	-9.9694	-6.5848	-9.3876	-10.449	-4.6558	-7.956	-9.4687	-4.6048	-10.016	-10.234	-10.272	-10.385	-7.3999	-8.9553	-10.069	-10.151	-8.2881	-10.713	-9.4246
6.1371	0.53939	1.1953	1.405	2.9841	0.72621	-1.1025	-1.2551	2.5211	1.3982	-1.3769	2.5859	2.008	3.2	2.7623	-1.2172	1.8459	3.0112	-1.7898	1.2283	-1.2345	2.9399	1.3246	-0.08123	2.4363	2.6012	0.26524	3.8558	3.6442	2.4166	3.5209	3.5866	0.25501	1.0633	3.2982	-1.5754	-1.166	-2.927	0.76549	0.48743	-1.1692	3.1557	0.32071	1.7297	4.8127	4.0696	-2.2257	1.0473	-0.83184	1.8626
-11.231	-12.82	-12.245	-12.638	-13.02	-8.6327	-13.531	-10.475	-8.1627	-12.033	-11.655	-10.898	-13.674	-12.088	-10.62	-9.1451	-14.474	-12.393	-9.4614	-9.7858	-11.536	-11.777	-11.159	-10.918	-11.547	-6.8138	-12.033	-5.3708	-10.716	-12.322	-10.047	-13.032	-7.6897	-13.492	-9.9939	-11.299	-13.341	-11.075	-8.1909	-11.295	-6.7952	-7.725	-8.87	-11.97	-12.024	-11.382	-10.638	-11.246	-10.763	-11.768
4.8721	0.94008	2.455	2.3634	1.0406	-0.88227	0.062917	2.5258	2.3294	1.1404	2.8851	4.3241	1.506	2.81	1.0319	1.4115	1.9048	2.313	3.3045	0.80716	2.7131	0.031178	1.643	2.6553	1.1281	2.3122	2.1726	1.4271	4.8253	2.9134	4.6252	4.7102	-1.9061	-0.38023	2.2486	-0.00026342	0.5569	3.2941	-1.0769	1.4052	1.7838	-0.17577	-1.8473	2.8601	2.4745	1.8011	0.30359	2.753	-0.31839	2.9707
-2.083	-4.0184	-0.91018	1.1107	-4.2783	0.049845	-1.9792	-1.4662	-4.2889	0.54726	-4.3096	1.4885	-3.3307	-3.6458	0.40423	-1.6364	-5.2523	-5.7308	-1.0742	-2.4008	0.089534	-6.3073	-2.0388	0.048264	-3.0835	-3.2128	-4.5245	-0.9071	-2.9868	0.52352	-1.7278	-1.677	-1.7987	-1.9085	-2.0791	-0.17938	-2.6382	-2.9111	-0.56068	-2.1093	-1.7974	-2.8024	-2.3067	-6.6278	-2.6385	-1.2908	-4.1489	-2.9212	-0.44454	-1.0714
-0.22099	-4.138	1.3443	-1.15	1.2128	-2.7915	-1.2288	-3.5861	-3.7899	1.8669	1.2118	-0.57209	1.4021	-0.60501	-1.1298	-2.2529	0.20322	2.0043	0.07776	-0.30888	-0.18046	-1.0666	0.75917	1.0847	0.6949	-2.6764	0.39948	-0.65922	0.93743	-0.36538	-0.2961	1.1512	0.08471	0.52038	-0.90748	-4.1762	-3.5904	1.2591	1.8531	-0.35503	-2.4756	1.7584	0.81975	-1.377	-2.2312	-0.08979	3.635	-1.1252	0.4451	-1.6802
2.831	-0.31777	1.6823	0.5256	3.4829	-0.24072	1.9247	1.3643	0.029375	0.90399	3.0947	0.91574	0.33584	-1.1243	2.9985	1.2941	2.3875	4.2272	-0.48942	1.6822	3.0491	1.4207	-1.5652	2.2826	1.7555	2.7736	2.8436	0.51354	2.312	3.936	1.0344	1.4912	1.057	2.2968	1.5171	0.12424	1.4899	0.98303	-0.27618	5.4304	1.6078	4.8013	-1.5646	1.2926	4.1682	2.1006	-2.3881	0.83028	-0.90501	1.7511
-2.9689	-1.1565	-1.3946	-3.6098	-5.2767	1.8293	-1.3847	-2.4647	-2.285	1.6479	-3.5164	-4.4225	-1.5447	-2.1758	-4.9766	3.1696	-0.95537	-2.4299	-3.5161	-1.0141	-3.8521	-3.9318	-4.4066	-3.7435	-0.45064	-3.7468	-2.3422	0.13563	-1.1749	-3.1726	-2.0052	-4.1296	-1.7845	-5.1527	-2.0519	-1.7563	-2.7012	-2.5529	-2.8225	0.046129	-3.977	-4.3266	0.93865	-6.0496	-2.185	-5.2852	-5.0377	-1.5054	-1.3879	-3.2242
-6.3616	-4.8627	-4.5624	-3.2917	-2.0517	-5.5213	-6.4419	-5.7312	-5.8555	-3.9391	-6.8397	-4.3127	-4.8713	-5.0262	-4.2995	-6.1783	-7.4097	-5.117	-8.3443	-4.8517	-4.231	-2.7995	-5.2094	-7.8151	-5.5484	-5.2928	-4.6039	-6.8215	-5.8503	-8.3121	-3.9337	-5.679	-3.1578	-7.8365	-4.0681	-3.6588	-5.8	-8.2144	-6.4488	-7.4899	-4.5593	-4.9504	-3.4287	-4.7308	-5.5543	-8.8943	-3.9224	-3.988	-5.2331	-8.3404
-3.8498	-5.1794	-2.1038	-2.5586	-7.2392	-5.6436	-2.027	-2.9094	-4.2298	-5.4652	-1.9195	-4.6241	-3.9749	-6.9931	-3.953	-6.3816	-4.7882	-4.3194	-5.8903	-3.8805	-5.9381	-5.0816	-2.3427	-5.757	-5.8743	-5.6673	-2.4151	-9.2847	-4.5738	-4.9725	-6.1704	-5.5593	-4.8845	-2.4036	-7.179	-8.2234	-7.946	-3.8415	-2.9196	-6.6748	-7.2096	-1.8459	-8.2039	-5.8143	-4.1348	-4.527	-3.4275	-5.3535	-5.5127	-7.5774
-2.2918	0.32441	1.9251	1.0306	-0.81008	-2.975	0.3273	0.49761	-0.29212	-1.9698	0.95782	0.1403	-2.7835	0.39845	-2.3772	-0.62831	-5.4814	-1.2289	2.3754	-0.83565	-0.35438	-2.3112	1.4285	-3.67	-1.0877	-1.4359	0.55943	-2.5304	0.83609	-0.96207	-2.0247	0.81751	-0.50673	0.17472	-4.5316	-0.19041	0.17063	-0.11294	-2.1308	-1.1374	-1.025	-3.5717	1.1056	-0.040313	0.62869	-0.88985	-1.0448	-4.549	-0.65615	-1.9493
-11.58	-11.637	-10.473	-13.555	-13.041	-14.633	-13.95	-9.8466	-14.135	-13.391	-12.56	-12.24	-9.5028	-12.425	-12.822	-11.291	-9.7129	-12.679	-13.696	-11.459	-12.641	-12.104	-11.711	-15.355	-10.096	-11.352	-12.025	-12.056	-13.964	-12.044	-13.831	-9.8891	-15.98	-12	-11.106	-14.16	-11.338	-11.819	-10.133	-11.883	-8.1207	-11.866	-11.604	-13.415	-10.577	-10.852	-10.526	-8.4671	-9.4215	-9.6624
-1.0393	3.4608	3.3401	1.068	2.8502	2.9038	-0.6014	3.3287	-0.21916	1.2893	-0.89162	1.5425	3.2433	-0.53194	5.5869	0.79294	-0.90149	0.043188	2.7722	-0.4696	0.16552	-0.70854	3.1426	-1.2624	3.0823	3.408	2.5208	3.9274	0.57561	0.50849	0.83879	1.4571	1.5376	2.1585	-1.6332	2.4123	1.6482	0.38032	1.4968	2.3171	0.088921	4.0847	0.54838	0.64314	1.4805	1.7837	1.3864	-1.2941	-0.87578	3.7226
-13.601	-12.452	-13.719	-10.838	-14.048	-11.902	-10.434	-12.47	-10.448	-10.314	-14.222	-9.3546	-11.081	-12.412	-10.825	-10.275	-13.542	-11.842	-13.751	-14.241	-10.533	-14.321	-12.876	-10.082	-7.5776	-13.161	-13.564	-7.8226	-11.984	-12.265	-11.741	-12.291	-9.2584	-10.847	-10.74	-14.668	-12.703	-13.786	-10.88	-9.4209	-10.808	-9.7794	-14.467	-11.954	-12.109	-16.926	-7.7998	-12.557	-12.625	-12.757
-3.1803	-4.7153	-2.5968	-8.0416	-4.8291	-2.2785	-7.066	-3.1353	-3.2081	-6.6514	-5.4876	-4.4448	-2.151	-5.4795	-4.6219	-2.8686	-5.087	-4.2434	-4.5851	-4.2329	-4.3252	-1.8711	-4.6162	-3.6927	-5.1178	-4.047	-2.3865	-3.5657	-4.4325	-4.6737	-3.3383	0.07584	-6.1462	-5.639	-4.3941	-6.0349	-5.4943	-7.6761	-3.534	-4.5431	-5.9607	-6.098	-6.3449	-4.4617	-4.3621	-3.8801	-1.5162	-3.5742	-5.4201	-2.5925
-8.3598	-10.692	-7.881	-13.229	-7.2693	-8.5395	-9.3243	-8.1013	-11.36	-9.1589	-8.2355	-6.3755	-9.1502	-8.3031	-10.263	-9.1494	-6.2919	-9.7427	-9.5315	-10.293	-9.2318	-11.115	-10.57	-9.1981	-7.5799	-9.3974	-6.4943	-7.1853	-6.2799	-8.1892	-7.6005	-7.4673	-8.4991	-10.054	-8.3118	-4.8073	-10.153	-10.266	-10.734	-8.7631	-7.3134	-5.6354	-11.79	-9.7478	-8.9762	-9.1064	-9.217	-8.318	-9.9488	-10.18
-13.759	-13.289	-12.152	-12.018	-13.89	-14.705	-13.589	-14.253	-13.728	-17.729	-14.775	-9.8693	-12.882	-15.285	-13.959	-13.238	-14.089	-12.535	-11.278	-13.965	-12.319	-13.618	-13.897	-14.307	-14.036	-13.28	-14.589	-16.212	-17.463	-15.731	-10.262	-13.615	-12.422	-11.61	-16.84	-8.7131	-18.093	-12.12	-14.73	-14.902	-16.681	-14.596	-13.39	-14.814	-10.153	-13.239	-14.965	-12.933	-13.173	-12.666
-10.407	-12.183	-7.8864	-12.443	-10.862	-14.851	-14.18	-7.1765	-13.549	-10.861	-14.928	-12.858	-12.526	-10.568	-9.7985	-9.8679	-14.298	-12.51	-10.778	-12.15	-16.026	-10.636	-12.018	-11.09	-10.603	-10.416	-8.7969	-12.765	-8.491	-14.036	-13.323	-11.769	-9.9227	-11.077	-10.815	-10.164	-13.04	-10.586	-12.22	-14.64	-11.044	-9.9738	-12.043	-11.546	-15.163	-8.8929	-12.628	-9.253	-9.8044	-14.027
7.239	6.6142	7.1651	7.6733	9.0461	7.4201	7.4582	7.3455	9.4985	7.4152	9.2482	5.1954	6.9586	8.4469	7.9391	7.1363	7.0761	7.4531	8.5353	9.4065	8.367	7.6728	6.2589	9.9154	4.3268	7.7325	9.4446	5.8283	5.9675	9.3352	7.1427	9.3184	6.7434	8.1606	7.4299	7.3731	8.7305	8.444	6.9606	7.6664	8.3267	8.3121	8.4438	8.5057	8.3079	7.838	7.1558	11.173	9.2998	5.5702
-10.277	-9.2644	-6.5308	-9.4321	-8.5811	-9.7086	-12.193	-8.3319	-10.857	-7.0915	-3.8495	-8.4681	-10.433	-7.4877	-10.391	-10.635	-9.6916	-8.3616	-8.9987	-11.401	-9.5548	-7.0352	-9.4836	-9.1475	-7.3452	-9.5959	-8.0106	-7.2669	-9.1079	-8.8415	-9.7018	-11.138	-9.2519	-9.2365	-14.915	-8.7955	-10.306	-10.232	-11.068	-12.103	-12.674	-14.404	-9.1785	-11.869	-7.2785	-9.708	-8.4272	-7.4653	-12.472	-9.8698
-0.97826	-2.3483	-1.9216	1.0897	-2.4258	1.3345	-1.751	-4.0398	-0.27691	-2.8967	-1.183	-1.887	-3.9753	-3.0049	0.56543	-3.0645	-0.28078	-3.2734	-1.3223	-1.8	-0.33159	-2.9887	0.039113	-5.0974	-1.3103	-0.63792	-0.3322	-3.3995	-0.81131	-0.38438	0.50338	-1.2924	0.17231	-0.42097	0.037113	-2.5305	-6.0798	-3.2417	-1.4628	-1.3894	1.9278	-2.7537	-2.0738	-2.0424	2.1634	-1.7317	0.41954	-2.2004	-0.534	-3.2898
-11.506	-12.762	-9.7362	-10.914	-11.064	-16.551	-14.972	-11.243	-10.449	-12.154	-7.2631	-12.969	-10.384	-16.248	-12.822	-10.611	-11.988	-11.673	-11.269	-11.587	-10.963	-12.157	-9.7042	-11.544	-12.557	-14.167	-8.2353	-12.214	-13.901	-13.376	-12.968	-14.916	-8.7328	-10.101	-11.116	-11.644	-14.776	-11.701	-11.675	-13.471	-10.275	-11.85	-11.573	-13.026	-9.8246	-9.9181	-11.323	-11.489	-9.048	-11.819
-15.152	-12.788	-14.557	-14.025	-13.44	-14.521	-13.561	-13.507	-18.021	-15.28	-13.165	-14.717	-13.049	-13.204	-17.575	-15.507	-18.263	-13.238	-13.365	-11.851	-17.071	-15.341	-13.225	-16.041	-14.243	-12.308	-18.512	-14.786	-11.875	-13.473	-14.194	-12.751	-17.028	-15.581	-16.219	-12.719	-13.856	-13.032	-16.495	-18.579	-15.645	-13.436	-13.073	-17.018	-13.03	-14.193	-16.477	-15.119	-16.773	-15.797
-1.8068	-1.7499	-1.4578	-5.6005	-0.66131	-1.6701	-2.7912	-1.2237	-2.8708	-0.71013	-3.7592	-1.9071	0.76185	-2.8263	-4.3751	-1.32	0.045199	-2.6659	-0.55311	-2.351	1.4327	-3.315	-1.1844	-0.28659	-0.76475	-2.7348	2.2769	-1.4057	-3.4275	0.79012	-0.48617	-2.5169	-1.2606	-0.70723	-1.9287	-1.333	0.044931	-0.94399	-2.296	0.15725	-3.247	-1.3654	-0.91581	-4.0982	-2.4231	-0.79933	-4.3196	-4.5001	-1.7129	0.31037
-0.9689	-1.4156	-0.27663	-2.1442	0.49896	-3.5401	1.6696	-2.5251	-4.4439	-1.0457	-3.799	-3.0407	-1.8997	-0.81232	-1.1931	-1.7094	-1.3792	-1.1941	-0.20059	-2.0397	-1.8142	-1.8727	0.73764	0.97544	-0.17391	1.5464	-0.80351	2.3835	-2.1631	-2.0738	-4.3523	-1.3156	-0.92101	-1.6531	-0.23453	0.84042	-4.4033	-3.2256	-0.94146	-0.78464	1.8424	-2.6144	-1.9576	0.56839	-2.4917	-0.15379	-1.4378	0.11568	0.57106	-5.0446
-5.0395	-8.1422	-6.2019	-4.8347	-7.9617	-4.1146	-4.5431	-9.5168	-8.2307	-4.7755	-3.8783	-4.0227	-5.17	-5.0482	-8.0678	-6.2595	-3.0859	-10.197	-7.0323	-4.7985	-6.9845	-2.345	-4.8239	-10.453	-5.4342	-5.0975	-4.9958	-4.3458	-6.2098	-5.5737	-4.1282	-5.9846	-4.4768	-6.3433	-3.4867	-5.821	-7.5631	-4.6644	-5.4415	-4.067	-5.0079	-5.5289	-5.1984	-4.8531	-3.9228	-5.396	-3.375	-2.2652	-6.0169	-5.5013
-12.618	-12.805	-18.627	-16.019	-15.512	-18.008	-17.019	-14.491	-15.133	-14.863	-14.685	-16.158	-13.607	-15.124	-18.637	-16.336	-14.961	-15.477	-13.699	-12.802	-12.874	-15.997	-17.652	-14.652	-10.769	-14.595	-16.184	-11.118	-15.957	-14.923	-13.929	-14.551	-15.426	-16.529	-14.287	-11.723	-13.885	-14.665	-13.516	-14.816	-14.443	-13.12	-12.565	-15.812	-11.293	-15.921	-13.991	-14.044	-14.989	-17.284
3.547	3.2041	1.4652	0.3971	3.6002	2.9952	0.35836	3.7571	-0.093215	5.3567	3.5401	4.2941	1.6286	5.649	4.046	3.7156	1.6232	4.2213	4.1817	-0.27437	2.3237	3.5159	7.8057	4.5291	1.2691	4.4191	2.3201	0.037552	6.4847	0.15267	4.1035	4.0053	7.577	2.8225	5.4722	1.3995	5.0003	0.75993	3.0916	0.92568	4.9239	2.4512	3.4824	2.219	4.6476	0.39892	1.8155	4.1814	5.8387	3.7156
-11.595	-12.283	-8.9418	-10.513	-10.636	-13.698	-9.5595	-10.907	-9.5911	-10.027	-10.217	-7.3669	-4.7232	-13.016	-10.846	-10.797	-9.1715	-6.8168	-7.0655	-9.8584	-6.2931	-8.0145	-12.671	-9.918	-11.091	-8.5014	-12.367	-11.616	-10.754	-11.204	-5.6314	-14.054	-8.4011	-8.8923	-13.382	-9.6507	-12.063	-10.924	-12.198	-11.136	-12.509	-12.41	-11.125	-11.217	-10.599	-8.8405	-12.91	-9.2666	-10.081	-12.245
-8.4659	-3.9355	-9.2372	-6.522	-3.1499	-5.832	-3.1743	-7.8109	-4.4872	-5.2552	-6.9621	-8.7584	-5.8717	-9.3951	-4.9652	-6.7097	-5.6169	-6.0024	-6.5641	-3.4227	-7.0641	-2.6983	-4.1074	-3.5818	-3.495	-5.2767	-8.4735	-6.1168	-5.8004	-1.2175	-3.3325	-0.90622	-4.5974	-8.1946	-5.603	-6.3586	-7.0116	-9.0601	-6.564	-5.9662	-4.6393	-2.6421	-2.6507	-3.7753	-8.597	-3.6255	-6.3425	-1.0237	-5.5041	-4.7248
-12.928	-12.185	-11.003	-15.805	-12.384	-14.56	-8.9523	-12.738	-17.427	-16.043	-14.007	-12.994	-12.695	-14.034	-12.99	-11.796	-14.065	-13.991	-12.66	-12.36	-15.156	-11.401	-10.777	-11.526	-12.742	-10.584	-13.548	-12.114	-12.248	-14.709	-10.437	-13.119	-12.764	-13.14	-9.3804	-11.22	-13.013	-14.385	-13.164	-13.129	-14.949	-11.366	-14.456	-16.564	-12.638	-12.785	-14.721	-12.182	-16.902	-12.838
-5.4058	-4.7593	-6.0429	-5.4495	-7.8172	-6.6658	-4.9966	-7.1587	-2.7781	-3.1225	-2.4244	-6.4197	-5.5089	-6.9658	-4.7783	-4.7912	-10.22	-3.9021	-4.2982	-4.8834	-6.976	-8.6205	-2.5541	-5.8583	-5.5901	-4.91	-3.3266	-4.5415	-9.0065	-3.5846	-8.7841	-8.2783	-6.8119	-4.8238	-4.9643	-6.8191	-7.1295	-2.6693	-8.3177	-7.3035	-5.4538	-5.2874	-5.3568	-3.0046	-6.8218	-3.1669	-3.0502	-5.6559	-6.0403	-5.3048
-21.951	-21.494	-23.78	-19.271	-22.415	-21.092	-25.667	-19.295	-21.868	-22.356	-21.779	-26.283	-22.542	-24.128	-19.733	-23.913	-20.471	-24.183	-22.215	-22.307	-20.022	-22.493	-18.814	-22.899	-22.358	-21.187	-24.01	-23.653	-21.466	-22.857	-21.489	-23.395	-23.039	-23.542	-22.974	-22.699	-22.525	-25.838	-24.162	-23.331	-19.059	-22.721	-20.689	-25.091	-26.006	-22.649	-23.664	-20.75	-22.512	-26.363
-0.8208	-5.2147	-4.2937	-5.4149	-2.964	-2.9076	-4.7235	-1.6506	-5.4481	-3.8566	-2.5231	-4.7465	-4.5226	-2.899	-6.0971	0.49868	-3.8891	-2.8493	-3.8002	-1.6416	-2.7377	-4.7709	-2.1908	-2.83	-7.3624	-3.6872	-2.6794	-5.6098	-2.7112	-4.9623	-3.8953	-2.6038	-3.5916	-2.8771	-8.6814	-2.2516	-3.6941	-1.6941	-1.8324	-3.1863	-1.8832	-1.3472	-1.6486	-3.9463	-5.0798	-3.2187	-1.9572	-3.2568	-2.396	-0.63702
-15.919	-16.373	-11.222	-15.284	-13.817	-15.861	-15.002	-14.719	-15.914	-13.361	-14.391	-16.594	-15.285	-15.704	-12.137	-15.9	-15.66	-14.291	-13.475	-17.293	-16.542	-14.795	-16.614	-13.925	-14.329	-16.31	-16.867	-16.579	-13.617	-13.567	-13.847	-16.371	-12.451	-14.041	-17.464	-17.437	-14.047	-15.158	-12.748	-14.946	-12.75	-13.327	-13.312	-15.092	-15.325	-13.46	-10.817	-13.933	-13.883	-13.995
-13.609	-11.358	-11.812	-11.544	-14.169	-12.73	-14.266	-9.3304	-12.825	-15.611	-14.377	-15.119	-11.41	-12.108	-10.814	-11.137	-12.649	-14.056	-12.986	-12.315	-14.411	-8.4365	-13.088	-12.736	-15.16	-13.028	-12.837	-11.179	-9.6166	-10.196	-14.138	-11.653	-13.486	-14.337	-11.444	-12.996	-12.814	-15.404	-12.843	-12.758	-10.715	-12.868	-11.412	-13.16	-12.3	-13.117	-9.7803	-14.608	-15.284	-11.5
-2.0753	1.8036	-0.95793	-2.2911	-1.3327	-4.7076	-2.59	-0.33422	-3.0218	-3.5373	-3.1024	-1.9885	-2.3875	-3.3147	-4.0251	-3.9735	-3.4886	-3.1282	-2.7637	-2.9541	-1.7152	-1.4047	-5.9128	-3.6783	-6.2744	-4.9495	-3.4732	-4.3829	-5.992	-2.4538	-2.0494	-2.2289	-1.8666	-3.803	-4.7161	-2.6826	-4.2439	-4.0192	-3.5161	-2.6402	-0.69084	-1.0826	-2.809	-3.2127	-4.5036	-3.3244	-3.7258	-2.903	-4.4172	-3.8359
-4.4045	-5.9985	-4.6679	-6.1539	0.2996	-4.6507	-6.6895	-5.8731	-5.2433	-2.4565	-3.4913	-2.21	-2.687	-3.5584	-5.8985	-3.4137	-4.3723	-5.2407	-3.852	-5.9697	-6.439	-4.9982	-3.8553	-1.2222	-4.3764	-4.1652	-4.5777	-5.1962	-6.0105	-2.866	-0.65649	-3.6005	-1.5628	-6.6844	-3.2705	-1.9043	-2.1394	-1.3108	-1.429	-1.2432	-3.5008	-4.9616	-2.6917	-5.5325	-2.8188	-4.0134	-7.2812	-0.29899	-4.8754	-2.225
-13.186	-17.956	-13.357	-14.699	-9.7301	-16.393	-14.854	-11.314	-13.099	-14.621	-14.579	-10.912	-11.437	-13.388	-14.836	-12.937	-12.2	-11.692	-12.033	-15.69	-13.503	-15.707	-9.9697	-13.739	-14.005	-15.865	-13.278	-14.54	-13.513	-13.415	-11.338	-10.974	-12.04	-14.274	-12.08	-12.94	-12.305	-14.781	-12.141	-13.05	-9.6946	-13.732	-13.37	-16.073	-11.383	-14.458	-13.376	-12.44	-12.28	-13.104
11.711	10.484	12.359	5.5293	6.1891	7.5514	6.4061	8.5219	11.168	9.7559	9.8441	7.1233	9.1462	6.5681	6.0445	6.857	8.5403	6.2188	10.126	7.3064	8.3009	10.987	8.8678	8.7768	7.5178	6.661	8.8421	7.9377	7.9461	7.0811	8.346	11.242	6.9833	6.147	11.069	4.0666	8.2615	7.994	10.739	6.0404	13.899	4.6842	12.228	8.1122	5.7386	11.024	8.0259	7.1926	8.2533	7.8329
2.1267	4.2477	1.4914	2.471	1.6874	3.8151	5.4844	4.1558	4.0683	2.4957	3.9273	2.8601	0.15412	6.4174	2.6323	-1.3457	2.235	1.6034	1.58	2.1315	-0.74564	6.4096	2.2887	2.756	2.1258	0.037291	0.19967	4.0974	4.7773	3.0458	4.447	4.5755	1.5214	3.3827	2.6797	1.7416	2.5848	0.45863	2.5788	2.1205	1.8921	2.3278	1.6927	2.9774	4.0276	1.7745	2.1928	6.7867	0.91641	4.3017
-5.8673	-2.6989	-6.6776	-2.8306	-1.1452	-2.1465	-3.6333	-5.0787	-4.4433	-5.28	-2.1864	-2.9131	-6.171	-4.0471	-2.9307	-2.2318	0.81763	-4.5123	-1.6847	-2.755	-2.4404	-6.3262	-7.121	-4.2239	-0.56352	-6.5986	-1.3601	-1.0281	-2.488	-1.2524	-3.3999	-2.911	-3.5882	-5.6719	-3.1729	-4.3952	-3.9189	-1.2427	-3.2319	-3.1907	-3.6671	-3.0063	-3.4342	-3.9015	-4.2673	-4.6997	-1.8953	-3.1436	-2.8148	-5.2148
-2.0138	-3.8684	-2.4453	-3.6438	-4.172	-3.3381	-5.2703	-3.0216	-2.497	-3.6872	-2.5625	-4.3145	-3.2157	0.69039	-3.5532	-2.8304	-4.8629	-2.8125	-2.1058	-4.2943	-4.678	-5.0887	-3.6106	-4.7022	-6.1934	-4.365	-7.1497	-1.2804	-6.2264	-3.2647	-3.1684	-2.6092	-5.9813	-5.4311	-4.9394	-4.6439	-5.656	-5.1621	-4.4356	-4.7959	-4.4783	-3.1234	-4.5025	-7.7671	-2.375	-1.5503	-6.7649	-4.094	-2.397	-4.1317
-10.674	-10.07	-8.4307	-12.597	-13.219	-12.881	-9.4252	-13.32	-10.69	-11.233	-8.2992	-11.391	-11.116	-11.399	-13.675	-14.107	-8.8432	-9.778	-14.987	-12.374	-12.424	-11.929	-14.828	-8.8657	-12.022	-10.777	-9.5779	-10.718	-9.6124	-13.456	-10.314	-11.426	-12.409	-13.705	-10.339	-11.989	-9.6516	-8.0386	-15.395	-12.707	-8.4131	-11.985	-11.473	-9.5478	-9.9927	-14.365	-11.514	-10.193	-11.258	-12.657
-3.114	-3.2248	-3.5335	-1.4752	-1.7395	-0.89551	-4.3797	-5.5683	-4.2443	-3.1455	-7.6113	-7.3036	-1.531	-1.6927	-3.9179	-3.9757	-1.1841	-4.765	-1.8831	-4.3024	-2.2459	-3.3774	-2.3488	-4.4815	-5.7991	-2.6539	-0.83442	-2.2319	-3.5022	-2.5764	-2.3017	-0.67907	-2.8952	-2.9392	-3.3475	-2.5796	-6.3242	-4.258	-3.6721	-2.767	-1.1509	-2.8282	-3.0083	-5.8273	-3.8522	-3.918	-4.7487	-2.0061	-1.2914	-6.4092
-11.242	-16.287	-11.649	-11.796	-13.052	-11.046	-10.523	-11.656	-14.788	-15.368	-10.77	-14.869	-13.454	-13.267	-12.869	-12.919	-10.444	-11.977	-13.263	-12.808	-15.585	-13.631	-14.65	-12.788	-11.831	-13.056	-8.6699	-15.091	-12.622	-14.358	-15.953	-11.593	-11.29	-11.759	-13.269	-10.475	-15.242	-15.394	-15.245	-14.027	-12.023	-10.033	-13.112	-15.342	-12.945	-10.842	-11.993	-14.807	-12.558	-14.295
-1.1766	-3.1329	-1.3226	-1.7511	-1.1834	-3.4166	-2.3986	0.66953	-3.2342	-5.6703	-1.1628	2.0725	-1.5842	-3.9783	-0.14983	1.4488	1.1882	-4.3079	0.87112	2.1816	0.033699	-0.41954	1.7703	-0.8264	-2.4671	-1.1099	-1.2974	-0.64446	-0.34672	-2.1132	-2.6557	-1.1087	-1.5042	-0.57879	0.3834	-1.9163	-2.3931	-0.70721	-2.001	0.58711	-3.1063	1.4848	-2.4909	-3.8164	-0.69746	-4.7075	-1.7287	0.14447	-0.38367	0.66269
1.6984	-1.8762	-1.3624	-0.53932	-2.1012	1.0888	-0.39774	-0.14673	0.14349	0.63494	-2.5617	0.20793	1.9333	-0.66654	0.4937	0.53739	-1.4607	-0.50903	-0.65222	0.98662	-1.3844	-1.7507	-4.305	-2.9227	1.6511	2.7668	1.0618	-0.30797	-1.7265	0.42855	-3.7928	-0.36365	0.54446	0.74857	-0.46426	0.35756	3.901	-0.24415	4.9676	1.3696	1.2738	-2.6613	-2.0127	-2.2451	0.68942	1.288	1.5235	3.7422	-0.81043	0.062196
-1.0143	0.88038	2.0737	0.34295	0.81176	-0.45239	0.79647	0.33512	1.0452	-1.7312	-0.62236	-3.8395	-2.353	4.3458	-3.3276	-0.69573	1.4474	-1.0958	-0.1507	-2.3204	-2.1299	-1.935	0.86489	-1.3622	-2.6555	1.0748	-0.82428	-0.60179	0.14996	-2.0348	1.0507	1.1676	0.83485	-0.9589	-2.4122	0.72278	0.20518	-1.0947	-0.32861	-1.2277	0.74016	0.229	-3.1807	1.693	-5.2076	-0.5202	-1.7887	-1.5464	0.7579	-4.1538
-11.138	-13.65	-14.097	-14.393	-11.552	-13.319	-13.325	-12.113	-11.175	-13.576	-11.023	-12.558	-10.301	-13.348	-11.722	-11.774	-13.239	-12.188	-13.588	-12.516	-10.073	-13.929	-10.086	-12.273	-8.4034	-12.57	-11.147	-12.825	-14.765	-12.609	-14.695	-11.28	-11.632	-13.821	-11.444	-12.996	-10.184	-11.251	-11.101	-14.579	-7.9625	-13.573	-12.541	-12.798	-14.009	-11.791	-13.267	-14.71	-11.797	-14.233
-2.4314	-1.4065	-3.4374	-0.71838	-0.88942	-0.34017	-4.5564	-2.0157	-6.1014	-3.5919	-1.9014	-3.1667	-1.6742	-7.1681	-0.12749	-1.0219	-1.0385	-0.90509	-4.1277	-5.9556	-0.47325	-4.9924	-4.0321	-3.595	-4.8342	-5.9692	-2.4616	-3.1439	1.6485	-5.0408	-3.3244	-3.0805	-4.4407	-4.76	-3.8349	-3.5149	-5.9601	-4.7075	0.29504	-2.8324	-5.2461	-0.60801	-3.2682	-5.2749	-4.8617	0.42233	-2.0626	-3.8354	1.2295	-3.7852
-4.1834	-5.9317	-3.0022	-2.9224	-2.8846	1.9589	0.39776	0.60284	-3.9854	-3.0847	-2.905	-1.5712	-4.0111	-2.5689	-3.2845	2.2078	-2.5797	-3.6004	0.8031	-4.6297	0.57483	-3.2315	-3.1855	-0.4579	-6.996	-2.4705	-4.2537	-2.9249	-4.396	-2.0889	-4.2857	-0.96164	-1.0406	-5.1708	-0.92219	-3.2612	-1.7483	-1.5393	-1.6852	-3.3848	-1.2358	-0.75453	-1.6582	-0.77442	-0.48595	-0.26261	1.0534	-0.76429	0.98915	-5.9613
-13.935	-13.45	-11.743	-12.662	-9.3026	-14.011	-14.707	-13.412	-12.029	-13.728	-9.7598	-12.204	-9.6274	-11.355	-14.696	-14.006	-8.7129	-15.366	-10.346	-10.906	-9.5831	-12.323	-10.351	-13.189	-12.844	-14.117	-9.1155	-13.646	-8.4421	-8.8204	-9.8234	-10.343	-12.023	-12.027	-14.305	-10.536	-10.003	-12.669	-10.984	-10.641	-12.06	-12.322	-12.455	-8.3052	-11.33	-10.046	-11.448	-13.34	-12.493	-11.563
2.1015	4.8714	2.5725	1.3507	2.1466	1.8322	1.3416	6.231	1.2653	6.6881	3.0956	6.022	2.7963	1.9515	0.44193	1.4419	2.8703	3.0252	2.7181	2.5522	2.5109	2.9044	4.3589	5.7077	5.1599	-0.46098	2.7431	2.9488	3.593	1.5294	1.4126	1.1604	6.0918	1.9078	0.69378	4.3688	3.7857	1.2716	2.5056	3.5526	5.8196	2.4884	4.6612	1.311	3.1706	3.175	4.4557	2.8083	0.81161	3.4429
-1.5571	-4.3133	-1.3296	-1.5209	-2.1451	-1.3999	-2.2561	0.52522	-2.5481	-1.047	-3.6997	-4.9552	-1.6263	-1.6037	-1.4263	-1.2967	-2.9609	-3.6618	-1.0643	-4.2828	-2.2086	-3.1039	-2.7558	-2.824	-0.66565	-3.9665	-2.5463	-2.9653	-3.1748	-4.4926	-4.2818	0.030242	-0.93267	-4.0138	-2.9172	-3.1599	1.5083	-5.173	-1.2533	-2.1747	-3.7738	-2.6418	-1.42	-1.3852	0.67943	-3.1756	-2.2811	-6.0804	-2.6807	-4.4492
5.992	4.9439	5.1387	3.3877	5.38	4.1802	5.2902	2.1613	4.2869	5.2424	4.1223	5.6609	8.5412	3.7102	7.176	3.5156	2.5366	4.0464	2.7869	5.1127	5.8805	5.876	5.8318	3.2017	7.6492	3.9026	5.0402	6.9328	6.034	5.5676	5.7639	9.8505	4.9585	6.064	2.6673	6.6639	4.0297	5.0203	5.326	7.6823	3.1624	3.4664	7.0437	0.6972	4.7102	4.165	3.2903	6.4376	5.1466	4.9105
-15.697	-11.998	-14.081	-16.919	-12.808	-11.581	-16.474	-14.387	-12.437	-15.383	-15.032	-14.791	-13.905	-13.958	-14.195	-15.36	-16.56	-14.078	-14.107	-14.998	-15.856	-13.5	-16.601	-17.483	-14.692	-15.897	-14.276	-15.018	-16.174	-13.825	-13.608	-15.566	-15.358	-13.984	-15.18	-17.337	-17.7	-17.588	-13.116	-14.686	-14.966	-13.996	-16.77	-15.773	-15.824	-11.414	-13.652	-14.551	-13.622	-17.528
1.5802	2.0276	0.90602	3.4273	4.3478	1.3348	2.1548	3.5988	2.7024	0.81379	1.7487	1.6652	0.052348	-0.484	-0.60061	0.33153	-3.096	1.4923	3.3455	1.913	1.6131	2.7895	4.7176	2.2452	0.9617	5.1991	0.63715	1.9219	-0.84502	4.3688	2.8944	0.75463	0.42738	0.80954	2.648	4.3076	-1.2598	-2.1844	-0.6382	3.1768	0.35968	0.31909	1.8848	-0.90458	2.3295	-0.27712	0.62996	2.4508	3.5652	4.8324
-5.0544	-2.261	-0.2321	0.84068	-0.54655	-3.1588	-2.8684	0.64601	0.32078	-2.4812	-3.102	-0.55373	-5.0554	-3.8477	0.31552	-1.5567	-1.4122	-1.5828	-0.16468	-1.6115	-2.0329	1.2515	-3.3638	-1.3204	-3.5622	-0.6795	-0.4311	-2.5914	-1.158	1.7263	2.2241	-1.5409	-2.0706	-4.2678	1.4757	-1.7942	-3.1735	-0.94503	-1.5891	0.93552	-3.0172	-0.074731	-2.2751	-3.918	3.2532	-1.133	0.69782	0.34953	0.9382	-2.1144
-3.8016	-0.66371	-3.3244	-1.2561	-3.035	-2.5436	-1.9765	-2.3022	1.0258	-1.799	-1.7317	-0.3139	-2.6272	-1.2047	-1.5721	-3.0685	-1.4059	-1.7051	-1.2477	1.4573	0.43331	-0.75238	-3.1793	-2.2736	-1.7686	-4.7538	1.2214	-2.2118	-1.1815	0.033585	-3.0604	-2.5698	-2.1521	2.2058	-3.1732	1.5148	-1.1886	-3.111	-0.86713	-0.25465	-2.0171	-2.2071	-4.4939	-1.1264	-0.88404	-0.47113	-0.22211	-1.4282	-0.060214	0.025993
1.0536	3.9589	-0.51171	0.38223	3.7254	0.24829	1.8579	1.0631	-0.11213	1.2335	3.7596	4.2087	0.38322	-0.27186	0.26353	2.4137	2.7728	4.7529	4.3892	1.9187	-0.21308	0.25549	-0.34135	2.3188	4.3742	1.5677	2.2976	1.9201	4.2901	4.7586	3.1423	2.3977	1.5928	2.6445	0.9777	2.5883	2.4524	0.56009	0.91785	2.3929	2.0033	6.7731	2.2133	3.2219	1.9806	4.2202	0.1954	-1.6983	1.3606	3.317
-15.862	-16.126	-12.354	-14.181	-13.068	-14.037	-14.856	-12.315	-16.902	-14.217	-12.766	-11.675	-15.613	-13.538	-14.849	-13.403	-12.826	-11.029	-13.532	-13.567	-11.018	-14.686	-10.129	-12.818	-13.783	-9.1094	-14.442	-14.582	-13.161	-13.381	-13.949	-11.973	-12.45	-11.476	-10.511	-14.16	-11.255	-15.342	-13.511	-13.497	-12.953	-8.6281	-13.632	-8.9537	-14.109	-12.835	-13.211	-8.658	-13.198	-9.5677
-3.3017	-2.9458	-0.82124	2.7551	-1.1946	-3.8422	-1.4807	-1.5972	-4.8805	-2.1483	-0.67038	-0.51696	-4.4841	0.90244	1.0498	-4.4096	-2.6936	-5.1063	-2.9821	-3.702	-4.6052	-3.1346	-0.66273	-2.3726	-3.1909	-3.7968	-3.486	-3.8718	-0.11913	2.1587	0.17333	-1.6044	-4.0871	-2.7261	-2.427	-1.4811	-3.3091	-1.238	-1.2311	-2.7135	-2.9275	-5.0733	-3.2684	-6.9128	-5.8224	-3.5187	-4.2661	-1.1595	-4.915	-0.71937
-13.996	-13.132	-17.046	-14.829	-11.568	-14.766	-14.457	-12.61	-12.575	-13.296	-8.666	-11.29	-15.67	-11.664	-14.165	-13.244	-12.22	-14.526	-9.5595	-14.714	-12.821	-13.045	-14.536	-15.117	-13.489	-11.978	-14.619	-13.01	-10.794	-13.351	-14.987	-14.694	-12.312	-14.434	-16.92	-13.785	-14.219	-11.58	-10.801	-10.426	-17.762	-16.59	-13.263	-11.077	-13.57	-15.553	-12.068	-12.14	-12.09	-12.478
-3.2404	-3.1388	-0.55641	-5.5075	-1.7547	-2.7725	-3.0537	-2.2599	-3.0281	-1.0806	-3.4973	-4.1884	-4.6654	-4.79	-3.3581	-5.4816	-4.239	-2.1331	-4.1901	-4.4699	-3.8845	-4.7555	-2.2605	-5.8312	-3.9389	-3.4478	-2.7856	-2.503	-1.3812	-3.0666	-2.2498	-3.7927	-1.7432	-4.289	-2.4046	-5.1649	-1.6088	-3.2014	-3.5871	-3.8292	-3.0671	-3.1801	-4.5625	-1.9566	-3.2783	-4.4273	1.0873	-4.9502	-4.2827	-4.1304
4.476	3.3122	3.2437	4.3531	1.9378	3.752	4.3289	8.3732	5.0084	1.0517	3.6123	5.9074	1.9271	2.9036	5.5164	3.485	4.1539	4.6445	2.7408	2.8159	4.6093	2.4873	2.7238	4.092	3.7163	1.0852	7.9731	0.96546	3.5743	2.6514	6.2843	3.923	3.7826	1.958	3.6147	2.7594	5.6109	4.3009	7.314	2.9218	6.3911	7.6294	4.7606	4.8429	4.655	1.8247	5.3365	4.3307	8.9275	5.1778
-1.0054	-2.8504	-1.841	0.52648	-0.49546	-2.4933	0.2049	-1.4208	-1.1964	-3.361	-1.897	-0.014333	0.066631	-1.2031	-1.9776	-3.703	-2.0042	-0.708	-2.4716	0.65004	-1.6407	-1.0147	0.60022	-0.11306	-2.5454	-0.98231	0.47348	-1.826	-3.5426	-4.8646	-3.2169	-1.3789	-0.65255	-5.5381	-2.5193	-1.7756	-0.9339	0.1156	-0.56042	-4.2689	-3.952	-2.1784	-0.38212	-1.4058	-1.3167	-0.93098	-0.35887	-2.5756	-1.4475	-0.36317
-6.1771	-6.9022	-5.6845	-5.8287	-5.394	-6.1529	-5.1514	-7.5364	-7.19	-7.9304	-6.3548	-3.4011	-3.4681	-3.6521	-0.73754	-8.1703	-2.2307	-4.5677	-3.1306	-4.6781	-3.7022	-4.7686	-5.2139	-0.67642	-5.2914	-2.2118	-5.7305	-5.9057	-4.6803	-2.2033	-4.4948	-4.7447	-2.6757	-4.1182	-7.6725	-2.6049	-1.8218	-4.9835	-5.7489	-0.86126	-3.5626	-4.9386	-6.4478	-4.6107	-3.6878	-4.5519	-5.7709	-4.6117	-6.7316	-1.2014
4.5233	2.0514	0.17671	0.64336	0.32912	2.1742	3.1626	3.28	1.9867	2.2988	-0.32826	0.47123	-2.3582	3.0271	2.2563	1.1671	3.6867	-0.16001	0.55752	1.5289	1.8947	1.6129	1.5368	-0.16576	-0.64763	2.9346	-0.12576	1.2156	0.40747	1.9829	3.6374	1.6456	0.36802	0.93777	2.7653	2.0921	1.1049	2.2461	1.232	2.3619	1.4862	2.3954	2.1745	3.1877	1.1544	-0.3719	0.37682	-0.84613	0.18737	2.4146
-11.57	-12.149	-8.3143	-8.8048	-8.6579	-16.294	-8.9874	-12.711	-12.647	-14.101	-8.7569	-8.195	-13.645	-10.003	-10.011	-9.8781	-12.771	-9.4691	-11.701	-11.737	-12.152	-13.355	-13.271	-11.176	-12.738	-9.6574	-11.729	-10.532	-9.9805	-14.662	-11.381	-10.482	-11.8	-12.849	-12.735	-10.338	-12.06	-8.9607	-11.175	-15.3	-10.147	-9.893	-12.786	-10.799	-9.8655	-11.536	-9.4019	-9.1295	-12.497	-17.183
11.376	5.4912	11.343	6.9392	8.2105	9.0999	8.1342	7.2575	9.5327	7.6976	7.1411	8.384	10.821	6.2551	8.4158	7.5675	7.2245	7.8416	9.1928	6.5973	11.51	11.732	7.803	6.7804	5.2148	8.5524	10.799	7.5563	9.5421	8.2764	9.6868	7.3427	7.3075	7.8367	6.2351	6.7498	6.9088	4.8592	6.0037	9.8371	7.1818	8.4087	10.585	7.2964	9.885	7.1198	8.6196	6.1341	7.536	6.3625
-10.093	-12.601	-7.7514	-7.2427	-9.9592	-8.7064	-10.963	-9.0582	-10.853	-10.621	-11.447	-9.2025	-10.518	-12.886	-12.707	-13.509	-12.122	-9.4564	-8.1056	-10.217	-14.022	-12.219	-8.0631	-8.3354	-10.435	-10.442	-15.937	-10.678	-13.338	-12.928	-7.9987	-11.342	-10.945	-9.7206	-14.837	-8.6899	-11.409	-11.689	-10.248	-11.3	-12.186	-8.5662	-11.532	-7.1222	-10.804	-9.2767	-11.986	-12.335	-10.68	-10.28
5.001	4.4218	7.972	4.8673	7.9377	10.457	6.5241	8.9472	8.8754	9.3377	6.788	8.6327	9.7199	6.0926	6.3876	4.3309	5.8645	9.2405	8.133	7.1729	5.8556	6.3761	10.077	5.5776	5.5818	5.3637	7.4793	7.4279	6.0569	6.3166	7.2858	6.6392	5.9785	5.2608	6.1693	7.5034	5.3498	7.1416	8.6933	8.2734	8.6	6.4786	7.1257	6.4422	9.5241	7.2565	5.5443	6.5124	7.0643	7.8606
0.53722	1.0616	1.8377	1.8244	1.9111	-0.28957	1.3043	1.7387	5.11	5.4966	1.1213	3.7795	4.739	0.19661	3.817	3.7451	0.044667	3.4965	3.2076	0.6592	1.8461	2.1202	3.4198	0.17117	5.948	2.9319	5.1532	3.9407	1.1674	2.6623	5.4844	0.012328	5.4605	1.2215	2.0662	2.506	2.1357	1.8943	-2.4624	2.9687	5.116	4.2093	1.2069	0.30165	3.9121	4.2233	2.9367	3.8866	3.4555	3.3966
1.5256	1.9948	-0.35248	-1.7109	1.5408	-0.16792	1.8661	2.1494	2.385	-1.3947	1.1517	-0.25503	3.16	0.42084	3.1722	0.6896	2.2379	1.1259	-0.54673	2.3049	-1.3555	1.8705	-1.1373	3.6998	-0.48138	-1.4401	0.11531	1.9323	-1.4602	2.0265	3.5449	0.18156	2.3126	-1.2918	-0.81986	-2.8923	-0.78767	-0.074082	0.038693	-1.6261	0.59865	-1.3771	2.755	-1.0554	-1.7491	-0.32824	0.62389	0.48446	0.53591	0.050969
-14.447	-12.285	-15.821	-11.581	-13.187	-11.281	-11.87	-13.544	-11.544	-13.51	-12.751	-11.371	-11.063	-13.276	-13.684	-16.239	-13.653	-12.398	-14.12	-13.894	-11.817	-15.742	-11.524	-15.84	-9.3791	-12.817	-15.357	-13.379	-9.5829	-13.402	-11.516	-12.8	-10.893	-15.125	-14.233	-16.051	-13.178	-14.368	-13.671	-11.697	-14.375	-12.192	-11.886	-12.561	-10.905	-12.635	-14.12	-13.605	-15.309	-12.275
8.1058	6.9232	6.4909	6.0433	6.2746	7.2993	5.8175	6.7883	3.8744	6.107	6.4809	6.4285	5.8965	3.9054	6.658	3.6245	5.7453	5.0745	4.6168	5.9766	2.527	3.7401	4.6902	9.6924	2.9719	4.3461	4.7063	1.7103	4.5976	5.5972	7.0501	7.059	5.0699	4.1835	8.6321	6.8168	6.2781	5.3466	3.5855	4.0394	4.7338	5.3327	4.3404	5.9793	3.1645	5.4028	4.44	8.4163	6.7916	6.1145
-13.685	-11.902	-12.934	-15.031	-12.068	-13.521	-9.8919	-18.1	-14.126	-15.67	-13.141	-7.91	-14.994	-15.637	-14.603	-13.397	-13.231	-15.286	-9.344	-11.066	-14.685	-11.574	-12.378	-11.901	-10.729	-13.701	-11.924	-13.927	-11.565	-14.461	-9.3149	-12.773	-13.062	-12.791	-12.683	-12.571	-13.054	-15.121	-13.554	-9.4239	-11.86	-12.197	-13.483	-13.142	-11.423	-14.166	-12.492	-10.853	-15.081	-17.039
-0.73565	-1.7917	-2.6363	-4.29	-0.8857	-6.355	-3.0561	-1.8568	-2.6327	-1.359	-2.3407	-1.1954	-1.5016	-2.849	-5.3334	-1.036	-4.9004	-4.6555	-1.1241	-6.0357	-1.5665	-3.274	-1.8312	-0.96977	-2.679	-3.5666	-0.9129	0.95214	-0.30789	-1.8739	-4.3712	-2.9373	-0.86815	-3.9877	-4.6485	0.46371	-3.8923	-2.8708	-4.1619	-1.6008	-2.5699	-2.3993	-0.44795	-2.5494	-0.31429	-6.0207	-3.4447	-4.9798	-0.24771	-2.397
-16.676	-14.129	-11.107	-14.251	-14.45	-13.769	-14.592	-14.297	-15.695	-14.193	-13.388	-15.503	-16.086	-17.207	-15.451	-14.484	-15.472	-13.783	-15.135	-13.752	-14.258	-15.414	-11.569	-17.973	-11.84	-14.197	-15.172	-13.446	-14.34	-14.407	-13.818	-16.061	-11.301	-13.382	-14.629	-13.045	-16.313	-14.684	-13.998	-11.047	-17.211	-16.832	-15.201	-13.853	-14.081	-17.731	-13.521	-16.103	-18.049	-14.649
-4.203	-5.6017	-3.5791	-3.7713	-3.2692	-4.7176	-1.3314	-3.6595	-6.6062	-1.7863	-3.6981	-4.3124	-1.671	-3.5824	-0.7918	-2.5299	-2.3869	-1.8146	-6.2875	-3.7947	-4.0894	-5.3679	-1.4603	-4.7724	-5.2102	-0.93195	-3.0183	-3.7883	-1.9607	-4.3209	-3.7528	-2.5589	-2.1687	-1.735	-4.354	-5.2482	-3.8297	-0.030085	-6.3938	-4.6913	-2.9329	-4.3346	-2.3779	-6.0795	-4.3923	-7.0994	-2.7638	-1.9856	-2.1414	-6.374
-10.399	-11.051	-7.2239	-11.145	-11.101	-9.9994	-14.479	-11.622	-12.409	-9.4581	-10.596	-7.2437	-11.251	-7.7699	-9.7261	-8.9206	-14.872	-14.193	-5.1847	-10.199	-8.9592	-10.771	-11.68	-11.224	-8.7582	-12.532	-10.883	-11.638	-12.94	-9.7573	-13.536	-12.043	-9.5473	-11.739	-8.9318	-11.579	-11.274	-11.245	-7.8984	-12.99	-13.682	-11.697	-11.864	-10.143	-8.3176	-12.457	-10.285	-11.961	-11.869	-9.0506
7.5874	6.3803	8.0998	5.2156	6.6271	6.0508	4.0327	3.4221	5.4772	4.2162	5.8179	3.8884	4.5544	5.6747	4.6262	5.281	6.5096	3.6881	8.2423	3.8463	5.5223	5.2141	2.726	4.1029	8.104	5.2855	6.4857	4.6228	3.1832	3.1086	2.1923	7.6251	5.6369	8.912	6.5122	5.2749	7.3021	5.2262	6.6171	8.8834	4.3395	5.9676	6.5372	3.6279	5.1183	6.6375	6.0975	3.3873	4.8785	10.387
-7.6863	-7.5587	-8.4454	-8.8983	-7.1198	-7.2098	-9.0438	-8.2308	-8.2922	-9.0276	-9.516	-11.229	-8.5136	-7.4963	-11.238	-10.398	-9.5532	-10.601	-9.3044	-8.5941	-8.1753	-9.0938	-9.1575	-10.046	-8.4949	-9.0806	-10.624	-11.528	-7.6906	-9.8876	-8.2945	-6.4297	-9.0539	-6.6024	-9.1514	-8.7896	-10.538	-9.891	-8.8018	-8.0495	-8.3012	-10.847	-10.655	-10.846	-11.505	-11.846	-9.1699	-5.5898	-12.086	-8.6912
4.633	9.2982	5.22	3.2919	4.8668	3.8097	8.4965	4.714	4.7125	6.7332	3.8205	1.6021	6.3168	3.9326	-0.54625	5.0578	4.9763	7.6496	2.5722	0.71436	3.0381	5.6753	0.74546	5.8091	5.8535	3.1083	3.9051	5.8753	2.9191	5.7495	4.8438	4.2135	8.4573	1.5283	6.5338	2.4762	7.5798	3.0608	3.7935	4.0745	6.4956	2.2585	6.6094	4.0678	5.0957	4.297	4.9584	2.0912	6.7945	3.5705
-6.8673	-4.294	-5.6238	-5.8438	-6.9927	-7.5707	-7.8665	-5.2981	-5.7611	-7.5666	-5.411	-8.9175	-4.5076	-5.7803	-7.0116	-2.5643	-5.7054	-6.8019	-9.0041	-4.6161	-6.8398	-7.0184	-8.188	-7.8602	-5.6905	-6.5321	-7.4417	-6.0801	-8.4823	-6.7878	-7.4459	-4.137	-6.2094	-9.7657	-8.4429	-4.6827	-7.6874	-7.5868	-6.0583	-4.9802	-6.3531	-7.346	-4.9794	-2.1906	-7.217	-7.4528	-6.0692	-3.3401	-7.2177	-9.8024
-14.508	-13.416	-15.433	-15.299	-15.291	-12.908	-14.681	-14.226	-16.006	-10.031	-11.909	-12.987	-16.139	-14.539	-13.876	-12.762	-16.982	-15.2	-14.3	-11.869	-15.379	-15.354	-16.4	-15.891	-16.133	-13.8	-14.47	-14.401	-14.194	-13.192	-13.678	-12.24	-14.306	-14.081	-17.165	-13.219	-15.222	-10.693	-16.124	-12.01	-15.73	-13.582	-14.528	-18.839	-14.692	-15.795	-15.191	-13.012	-15.988	-8.4171
-14.401	-16.778	-17.88	-13.963	-15.763	-12.369	-15.85	-14.82	-15.434	-17.575	-15.331	-12.991	-14.612	-14.619	-15.646	-17.903	-12.825	-14.507	-18.791	-17.591	-16.27	-14.985	-13.314	-13.593	-17.121	-12.105	-15.057	-14.034	-15.169	-12.896	-14.032	-16.884	-13.51	-15.489	-13.22	-11.632	-14.458	-11.888	-15.073	-11.992	-15.636	-16.177	-11.322	-15.432	-10.914	-16.591	-13.051	-14.241	-14.912	-13.136
-5.8119	-9.2814	-12.176	-9.9028	-6.5462	-8.9917	-10.251	-8.4203	-11.446	-12.508	-10.588	-11.995	-6.1424	-7.9454	-12.693	-12.397	-6.0052	-11.894	-13.631	-11.132	-9.1682	-10.181	-9.3717	-9.4882	-11.139	-10.399	-12.022	-9.2371	-9.8672	-9.8342	-10.679	-13.052	-9.5712	-10.298	-9.8152	-11.851	-8.4452	-10.712	-8.2675	-9.0274	-7.194	-9.0503	-9.6586	-11.982	-6.9711	-9.7749	-12.026	-7.6115	-12.975	-13.186
-2.1106	-1.7771	-1.4791	-3.9253	-3.2039	-2.6624	-2.6608	-1.8913	-2.9981	-3.2222	-2.387	1.0355	-0.15785	-2.0807	-1.386	0.23372	-0.27611	-0.26228	-2.6301	-0.25923	-2.4868	-3.4888	0.87147	-1.3177	-1.5418	-0.0060513	-2.3895	-0.93478	-0.91322	-1.7055	-2.6071	-1.3923	-0.41534	-4.9235	1.6758	-4.5996	-3.6973	-1.3443	-1.2642	-0.92028	-1.6684	-3.2165	-4.1115	0.27975	-2.4256	0.052105	0.73098	-2.5125	-3.4719	0.31154
-0.6017	-0.53599	-0.97472	2.8022	-0.62078	-1.12	-1.1189	-1.368	-2.3011	-0.12551	-0.6918	-1.7443	-2.0425	-2.4679	-2.2861	-3.7497	-0.73039	1.9606	0.27776	-1.2261	-1.3624	-4.984	0.85098	0.72791	-1.627	0.42135	-3.276	-1.4598	-0.24172	-2.4184	-3.0951	-1.7781	-0.37097	-0.097977	-1.1704	-1.9936	0.046227	0.85955	-2.1646	-1.3266	-4.3666	-5.6432	-5.8724	-4.6383	1.6557	-3.4496	-4.4367	-3.8667	-3.3419	-0.54103
-11.043	-7.7534	-8.0678	-9.1142	-9.7864	-10.92	-10.259	-6.7923	-10.336	-12.61	-8.711	-8.4326	-7.0598	-9.664	-7.7347	-8.3917	-8.9073	-8.4485	-10.797	-5.8862	-11.978	-9.5051	-6.9299	-9.684	-12.937	-9.8194	-9.3673	-9.8241	-12.869	-8.3576	-2.9886	-9.6161	-8.6913	-8.9278	-7.818	-9.792	-9.3978	-10.931	-10.888	-9.219	-8.8786	-7.4504	-8.9391	-9.649	-9.4201	-8.5736	-6.9663	-11.563	-8.6858	-9.0762
-14.158	-14.759	-8.7175	-13.849	-14.198	-9.7648	-15.061	-11.07	-13.673	-11.85	-15.608	-15.134	-14.972	-10.355	-12.912	-13.652	-12.021	-9.9862	-15.186	-12.972	-13.067	-13.766	-13.02	-14.347	-13.425	-11.562	-14.543	-13.305	-13.254	-10.504	-10.855	-13.599	-15.136	-9.0094	-13.212	-12.815	-11.584	-14.574	-11.549	-12.115	-11.012	-11.588	-15.092	-14.011	-13.062	-13.87	-12.737	-8.2501	-12.867	-13.464
-4.3199	-6.5909	-2.7211	-4.4182	-2.697	-2.2588	-6.6907	-4.5118	-1.2994	-4.6155	-1.4457	-2.3558	-2.2207	-1.1248	-4.2599	-5.6403	-4.7561	-4.7652	-0.10524	-1.7554	-5.886	-4.8235	-3.0887	-3.2549	-4.5954	-5.3335	-4.3858	-5.3368	-3.2326	-1.9624	-1.7576	-4.8382	-4.6608	-5.2496	-2.2942	-0.82184	-1.4095	-2.9504	-5.2814	-2.9259	-4.1604	-3.5233	-4.6769	-3.5277	-3.3652	-2.9742	-2.8772	-5.8326	-2.342	-4.2735
-12.239	-13.401	-13.537	-10.953	-13.751	-14.386	-16.076	-9.4735	-13.682	-9.7862	-8.8484	-13.166	-14.207	-11.49	-11.447	-10.3	-11.69	-14.242	-11.094	-12.255	-10.507	-10.7	-12.238	-12.45	-12.186	-11.884	-11.297	-12.69	-12.415	-13.716	-10.817	-15.74	-12.699	-15.915	-9.6483	-12.674	-10.456	-12.288	-12.9	-11.985	-11.837	-10.122	-12.306	-13.444	-14.501	-16.657	-12.232	-11.743	-12.615	-13.551
0.18843	0.24193	1.4554	1.8966	0.83735	3.7051	2.8083	4.6098	1.9827	2.4499	3.3771	1.3473	4.8595	4.2637	1.3288	2.7154	3.3089	6.0877	1.0357	0.99239	0.44197	4.0711	7.3965	4.2335	2.0483	0.94612	4.7965	2.9838	3.2605	2.6509	4.4472	2.7232	4.3472	3.4763	4.4681	2.1615	-0.20726	1.4344	1.9116	4.6644	3.5386	-0.042311	2.8265	3.3527	-0.26859	3.4085	4.0371	3.2807	1.9721	2.116
-10.378	-8.2695	-11.766	-9.8694	-10.773	-11.006	-10.586	-14.726	-11.917	-9.8392	-9.9124	-11.046	-9.847	-10.696	-8.72	-10.28	-13.888	-9.7354	-6.9318	-10.775	-13.574	-10.15	-13.227	-11.369	-10.212	-7.555	-10.049	-14.937	-12.673	-11.362	-11.229	-9.3409	-7.495	-8.3617	-10.687	-9.7038	-11.295	-10.548	-7.7624	-12.968	-9.3303	-8.6762	-11.928	-13.526	-8.804	-9.0412	-11.714	-12.031	-11.78	-11.268
-1.7091	-3.1271	-4.9066	-3.9921	-3.2611	-6.3123	-4.8889	-6.0669	-7.0794	-2.3302	-2.3652	-5.5788	-5.0542	-5.782	-1.4752	-4.7007	-7.562	-3.6063	-6.5902	-3.1519	-4.8141	-6.261	-3.5554	-2.6143	-5.4234	-9.0953	-5.4685	-2.5957	-4.6652	-6.4496	-4.0021	-5.277	-6.854	-3.7983	-2.2412	-5.4525	-2.4016	-6.1965	-4.5069	-4.2949	-5.9508	-6.6627	-2.4144	-1.7116	-5.5017	-3.8129	-3.1266	-5.4896	-6.1924	-2.0946
-1.8688	-3.194	-5.0925	-1.0708	-2.7243	-3.4436	-3.4724	-3.5213	-3.9661	-5.9304	-4.8385	-0.14564	-3.1493	1.2338	-1.4863	-1.7422	-1.1695	-3.4009	-0.09998	-1.4264	-1.589	-5.5855	-3.2192	0.77627	-1.3705	-2.4875	-4.4613	-4.5821	-3.747	-1.2011	-5.6521	-2.981	-1.9807	-4.8796	-4.3435	0.71819	-4.8458	-1.5175	-1.9547	-0.19761	-1.3271	1.4937	-3.0239	-4.2127	-3.4664	-4.001	-2.8401	-0.89438	-1.2097	-2.6004
-2.4115	-4.2948	0.54307	-2.4704	-1.9619	-5.1264	-2.342	-1.7213	-1.2336	-1.9173	-3.9931	-4.6215	-3.5663	-3.1825	-1.7248	-5.3635	-0.35367	-1.9179	-3.4783	-4.0788	0.49235	-4.0612	-0.94857	0.25328	-6.3243	-5.6226	-5.1413	0.95984	-0.74902	-2.7658	-2.1471	-3.4713	-2.8378	-0.58738	-2.3984	-1.5669	-2.2947	-5.8537	-2.8409	-3.7329	-3.549	-5.133	-2.9406	0.25358	-2.5653	-0.24464	-1.3732	1.9333	0.11157	-2.5975
11.681	10.738	12.041	10.433	8.7904	8.8175	10.411	10.535	5.7722	10.404	11.169	9.1263	7.3083	9.3807	9.3129	8.6035	10.249	9.0582	7.5255	9.7608	10.108	11.197	9.8876	9.5642	8.8413	9.9935	10.305	9.9878	10.84	9.6178	9.9754	11.522	10.892	5.5873	8.4233	9.8027	8.0074	12.169	9.2314	5.0897	8.9151	10.542	7.7747	8.9694	6.7484	10.711	9.5712	6.7813	12.238	8.837
-18.585	-21.549	-19.314	-20.233	-19.006	-21.267	-21.062	-19.86	-21.043	-20.161	-18.581	-18.474	-22.365	-19.008	-21.206	-21.706	-19.357	-21.016	-21.028	-21.138	-20.692	-20.436	-21.084	-20.562	-17.899	-21.284	-22.095	-23.238	-20.615	-21.362	-21.136	-20.124	-20.677	-23.797	-17.854	-18.83	-22.48	-19.516	-19.688	-17.302	-18.569	-22.345	-22.18	-18.716	-20.328	-22.305	-21.855	-22.28	-21.38	-20.711
-2.6269	-2.7124	1.3746	-1.4756	0.74102	0.47205	-1.8325	-2.3513	-2.8751	-1.587	-0.77507	-1.8304	-2.3901	-3.919	-2.9607	-4.1296	-3.8421	-0.081178	-2.8374	0.88813	-1.5091	-5.0427	2.1186	2.0338	0.71758	-2.4456	0.35741	-2.0553	-3.5575	-0.96223	-1.7437	0.69262	0.41806	-2.6289	-2.7742	-0.079005	-3.8691	-0.16145	-3.9508	-5.3034	-2.0683	-3.755	1.6313	-0.20807	-3.08	-0.39973	-0.072572	0.57599	-1.5439	1.0288
-1.4083	-3.4283	-1.8228	-2.0376	-1.2308	-0.28542	-2.8266	0.52575	-0.6996	-1.3957	-0.37945	-2.6327	-3.3713	-3.0523	-3.8534	-1.3487	-3.2185	-3.0767	0.73505	1.2961	-2.3951	0.66076	0.55082	-3.6634	1.9972	-3.1519	-1.6159	1.361	-1.3721	-2.0496	-2.7454	-1.2045	-0.077673	-1.2014	-3.87	0.93795	-2.7727	-1.0718	2.1545	-4.5792	-0.95461	-0.16949	-3.4928	1.0188	1.1498	-2.2501	-2.5268	-0.26979	-2.5841	-2.199
-19.926	-20.635	-21.477	-22.162	-27.057	-21.472	-23.569	-19.256	-20.663	-19.082	-22.367	-20.466	-22.085	-22.023	-21.486	-19.928	-22.231	-17.401	-18.684	-24.179	-19.394	-22.85	-20.592	-22.982	-21.148	-22.917	-23.526	-23.917	-19.043	-20.294	-22.811	-22.469	-19.835	-23.79	-24.317	-20.635	-21.218	-24.137	-20.014	-22.316	-22.815	-23.045	-24.19	-26.808	-22.891	-17.486	-24.853	-24.142	-22.155	-20.976
-21.054	-21.5	-19.765	-20.134	-24.079	-20.585	-22.691	-25.312	-20.503	-23.892	-22.603	-22.264	-19.886	-17.553	-21.287	-23.126	-22.031	-22.76	-23.968	-24.514	-20.818	-24.1	-23.577	-20.981	-22.995	-22.374	-23.647	-23.452	-18.535	-24.903	-21.76	-20.791	-24.949	-24.03	-20.35	-21.977	-21.778	-24.038	-22.25	-21.438	-23.732	-21.8	-22.612	-23.576	-24.018	-21.114	-22.447	-24.727	-20.378	-20.415
0.10465	-0.0013897	-0.32142	-0.96233	-1.2879	-0.83315	-0.050655	-5.0227	-3.5141	-1.4067	-3.3202	-1.7739	-0.83839	-0.60786	-1.6797	-5.211	-1.1998	-0.29184	-3.6955	-3.1112	-3.3131	1.0683	-1.2922	-4.7997	-5.5584	-1.3816	-2.6246	-0.075018	-1.8408	-1.6755	-1.4813	-2.9834	-0.85645	-4.1557	-3.2263	-1.1285	-2.4028	-5.2162	-1.7029	-2.6736	-2.2378	-0.3287	-0.29928	-2.8802	-0.0030866	-3.8825	-3.7985	-2.1559	-4.3025	-3.0548
-14.744	-14.042	-11.436	-14.999	-14.173	-13.885	-12.492	-10.849	-12.214	-14.324	-12.814	-15.979	-11.038	-11.135	-11.162	-12.238	-14.443	-14.783	-11.412	-12.898	-14.829	-13.781	-11.045	-12.089	-12.94	-11.27	-10.687	-14.186	-13.98	-12.356	-14.457	-14.533	-14.332	-11.534	-13.962	-14.14	-18.535	-13.368	-14.018	-12.507	-12.306	-14.013	-11.737	-14.118	-14.102	-11.57	-15.038	-13.668	-11.288	-12.911
3.3383	0.47792	-1.6891	0.86796	2.9858	2.8695	3.9934	4.4823	3.4417	2.4558	3.1078	2.5619	0.49026	1.0055	4.3114	-0.47372	3.6262	2.9031	-1.7078	1.5144	3.436	2.8645	1.1529	0.18193	-0.78724	0.94813	3.0261	3.157	0.10041	3.0769	4.5962	-0.32008	1.9845	2.2681	4.7833	1.0464	2.0761	2.0761	4.3954	3.4839	3.5134	3.9234	1.4306	1.2386	1.8416	0.66543	-0.78047	-2.3072	-1.0304	3.2939
-4.7379	-4.1382	-6.2084	-5.2348	-4.2769	-3.9476	-4.0044	-2.0933	-4.6342	-5.1489	-2.8588	-4.5446	-3.9568	-0.52628	-6.4784	-1.6898	-2.8997	-2.7756	-3.1829	-4.4049	-3.9402	-4.7207	-7.1953	-1.5374	-7.7012	-3.6537	-3.2538	-2.8271	-4.0653	-4.2158	-5.0419	-5.6877	-4.6271	-3.225	-0.051189	-5.3792	-3.7508	-4.5707	-5.3094	-1.8666	-2.1146	-2.0186	-3.1554	-5.905	-1.2526	-4.9534	-2.3446	-4.7253	-3.9672	-3.6779
-13.009	-12.894	-14.311	-10.554	-12.162	-15.26	-10.842	-12.918	-13.175	-12.747	-12.021	-9.4357	-12.054	-12.019	-12.312	-12.25	-10.423	-14.338	-11.565	-15.135	-11.819	-12.316	-10.632	-15.945	-13.733	-11.362	-11.176	-15.675	-11.139	-15.13	-13.815	-11.287	-15.646	-13.307	-13.759	-12.137	-13.45	-14.342	-13.277	-12.06	-12.608	-11.273	-14.65	-9.9452	-14.138	-13.267	-15.328	-11.312	-12.497	-12.211
-0.10208	-3.909	-3.6453	-3.1625	-2.0008	-2.415	-0.26908	-4.8017	-3.8232	-1.4418	-4.2887	-1.0635	-5.7697	-4.633	-3.9072	-5.6819	-1.9405	-2.4334	-3.0009	0.59126	-3.6656	-3.7305	-1.3364	-2.8869	-5.9243	-2.4707	-1.8133	-4.6074	-6.018	-5.0092	-3.3686	-3.6634	-2.1356	-2.6414	0.68237	0.93921	-2.4067	-6.5844	0.43562	-4.5391	-6.1082	-4.2591	-4.609	-4.254	-2.7239	-2.2412	-2.4549	-2.3266	-4.1716	-6.4575
-5.7952	-1.6349	-2.1077	-5.5148	-0.78992	-1.9444	-0.67526	-2.8256	-2.912	-3.3403	-0.85551	-3.7974	-2.6507	-1.0672	-3.4066	0.33885	-2.1532	-2.2727	-5.4902	-3.1885	-6.7057	-3.0189	-2.2173	-5.1476	-4.5319	-3.9008	-8.557	-3.4067	-6.6314	-3.6778	-3.1409	-2.3963	-3.6567	-2.4399	-3.5267	-1.6701	-1.4588	-5.3375	-2.8767	-0.86556	-0.73031	-4.9522	-0.52299	-5.594	-2.5571	-0.84281	-0.60292	-2.6246	-0.98642	-4.1756
-6.1533	-3.4782	-0.71497	2.2854	-0.32519	-3.4434	-0.65567	-4.0111	-3.0327	-1.0671	-4.2127	-0.85452	0.35867	-2.1789	-2.0307	-1.4177	-1.9915	-0.026936	0.25061	-3.6661	-0.0039904	1.9691	-1.1332	-2.1426	-3.1939	-1.9417	-2.384	-1.1551	0.15369	-0.43309	-0.90612	2.2359	-2.316	-3.9157	-2.0718	0.94596	1.5739	-4.4662	-4.1501	1.7031	-2.5875	0.93602	-5.1537	0.21286	-4.6887	-2.1385	-0.77738	-2.9071	-5.4245	-2.1901
3.8175	6.1955	0.85095	4.3008	1.5554	2.9458	3.1209	3.8419	3.1804	1.2912	1.8943	0.9648	3.4022	4.6579	5.1717	2.6227	-0.075553	2.1207	2.3092	3.8172	-0.22281	4.5967	5.3921	2.0949	2.7402	4.777	4.9267	6.3541	2.8951	2.2356	6.1379	4.1936	0.52129	-1.1412	2.6222	3.6235	1.8006	2.3622	1.656	2.845	2.1977	3.1476	0.46177	1.547	2.4995	1.5416	1.3713	0.77598	6.7938	2.5031
-5.0695	-3.5967	-3.7833	-1.592	-4.3325	-4.3148	-3.6814	-1.0991	-0.65408	-5.8225	-0.17633	-5.4205	-0.31306	0.33165	-1.0291	-4.277	-3.4023	-2.9462	-2.2694	-4.7021	-5.335	-1.2359	-6.0942	-3.0281	0.96642	-3.4537	-5.887	-1.8596	0.12669	-3.5252	-3.3836	-4.0389	-1.1238	-6.3698	-1.1705	-2.7701	-0.69045	-5.4363	-2.2201	-4.1899	-4.3351	-4.8154	-2.4009	-2.1818	-3.3357	-4.8711	-2.8585	-4.5772	-3.4543	-4.3076
-3.6317	-4.0348	-4.5333	-5.0153	-3.7912	-4.137	-3.6355	-3.7915	-3.9152	-2.0057	-2.7334	-4.7485	-5.508	-6.6638	-2.5232	-4.8602	-5.9338	0.081549	-5.9394	-2.4818	-3.4857	-4.9053	-3.9966	-4.3058	-4.0056	-3.6796	-4.7129	-5.7545	-4.0941	-6.4311	-3.7331	-3.6547	-3.2386	-1.7917	-3.8274	-5.1254	-3.4787	-6.762	-4.0818	-3.1908	-5.65	-2.6453	-2.9838	-4.0922	-3.1101	-3.7925	-2.0608	-1.2917	-3.1067	-6.4971
1.2473	3.1205	1.0115	1.9702	-3.4512	2.9256	1.5286	3.6572	3.6583	1.8257	0.86356	-0.55258	-1.4927	3.073	3.8933	0.88904	-2.1488	0.484	3.2458	3.4472	3.9473	2.6542	0.60016	2.0395	2.0925	-1.0557	2.9179	-0.58451	2.5194	1.1927	3.1901	4.6833	-1.3587	-0.82987	2.6677	3.0882	0.2208	5.8649	-2.6277	-0.020494	2.4368	1.9429	0.88053	2.7553	2.6841	2.4356	2.8319	-0.38812	4.1636	1.3961
5.0825	5.7855	3.6278	5.9234	3.8981	6.7154	5.6073	6.5831	8.2094	6.9774	6.6581	11.43	8.541	5.1428	4.5141	6.9936	9.9215	6.0619	8.6871	6.1873	8.6968	7.7379	8.5101	7.208	4.8558	7.1724	9.2637	8.6705	6.4287	8.6961	5.6102	6.7085	6.1475	5.2277	7.715	5.2301	4.9804	5.5894	6.5142	8.4596	5.1182	3.6624	8.1332	6.9027	8.1597	3.3068	6.386	3.1885	3.9787	4.6169
-24.15	-22.285	-22.498	-24.094	-24.073	-20.94	-25.06	-22.147	-20.391	-23.877	-22.606	-25.59	-24.84	-24.181	-19.497	-21.663	-22.055	-22.249	-20.107	-22.643	-20.413	-20.062	-21.283	-21.2	-21.934	-24.738	-22.049	-23.511	-21.002	-21.708	-19.968	-24.353	-20.393	-22.83	-22.841	-23.832	-23.851	-19.378	-18.897	-26.132	-19.486	-23.909	-21.301	-19.967	-20.817	-23.274	-21.553	-23.977	-21.182	-20.813
-12.611	-12.953	-13.267	-14.203	-11.204	-11.33	-14.762	-13.353	-9.0818	-9.5659	-14.595	-10.651	-14.25	-11.765	-9.116	-10.216	-12.564	-9.5656	-14.568	-14.41	-12.445	-13.796	-14.532	-14.701	-14.009	-11.582	-10.555	-10.819	-12.516	-12.125	-13.265	-13.927	-13.423	-14.55	-12.649	-11.479	-13.233	-15.759	-13.418	-13.225	-14.682	-9.7721	-13.145	-10.567	-13.798	-14.768	-12.764	-13.704	-14.154	-10.27
-3.2937	-3.4268	-4.1714	-1.8016	-7.3913	-3.2773	0.94446	-3.6579	-1.5583	-4.984	-0.64353	-2.6461	-1.4822	-1.652	-5.3758	-2.2783	0.40578	-1.3243	-2.8973	-3.8456	2.0531	-2.1767	-1.9042	-2.2389	-1.5754	-0.12679	-0.86457	-3.3186	-3.1796	-1.7961	-0.74646	-0.83609	-2.2051	-1.2227	-3.8433	-4.5671	-4.9348	-3.7238	-1.6867	-4.4685	-0.52912	-4.226	-3.6542	-1.633	-7.6566	-1.5156	-3.6087	-1.5798	-3.5947	-1.4749
-15.054	-16.522	-12.665	-14.561	-16.945	-14.768	-15.29	-13.629	-14.978	-15.661	-15.747	-13.721	-15.063	-14.743	-12.87	-13.049	-13.68	-12.41	-13.554	-14.356	-15.453	-15.91	-12.589	-17.399	-14.737	-14.214	-16.072	-16.525	-17	-14.197	-15.917	-10.841	-14.713	-14.084	-18.57	-14.021	-15.012	-14.419	-15.122	-15.443	-10.766	-14.817	-15.094	-14.037	-16.497	-15.26	-13.317	-14.383	-16.701	-15.704
-2.1632	0.40317	-0.59623	-0.53477	-2.2175	-1.3975	-2.9061	-0.51125	-0.41965	-3.8005	-2.75	-3.6668	-1.7306	-0.57941	-0.49354	-3.9731	-0.17303	-1.1795	-1.1295	-2.9164	-0.22889	-4.0016	-1.6136	-3.9381	-2.9875	-2.9111	-6.1023	-0.78276	-6.2314	-0.96943	-0.21624	-2.6917	-3.8291	-1.459	-1.9096	-6.313	-0.74559	-3.1999	-1.757	-1.4079	-3.3748	-4.3572	-4.6225	-1.7401	-3.6754	-4.049	-2.5653	-3.4132	-2.069	-3.3095
-19.774	-18.558	-20.642	-19.452	-20.611	-21.288	-16.186	-21.439	-17.799	-22.658	-22.06	-21.388	-20.233	-19.496	-21.672	-24.206	-21.157	-19.287	-24.294	-21.909	-20.054	-21.654	-17.705	-19.578	-19.653	-21.499	-22.111	-18.418	-20.573	-15.081	-20.818	-17.655	-19.24	-19.212	-20.109	-20.392	-20.804	-22.787	-21.735	-18.421	-19.672	-20.947	-23.008	-23.515	-18.06	-20.013	-22.062	-22.363	-20.574	-20.915
7.1712	5.4432	6.1339	7.926	3.5002	8.3618	10.047	6.3825	11.644	7.1298	6.8086	7.825	10.237	7.4035	4.2223	6.1686	7.9608	6.8602	8.7871	10.286	6.8908	4.5579	6.1291	5.8155	6.2081	3.8922	7.1185	10.226	7.0697	5.775	3.3376	8.3824	6.6826	7.2131	7.4642	7.0596	9.8184	8.399	9.7171	6.0825	2.3652	6.4733	8.1208	8.1352	3.1753	7.5427	5.0535	9.5096	8.5903	4.5967
-10.068	-7.3608	-9.4145	-8.2658	-9.4052	-11.659	-8.2528	-8.8749	-6.6271	-11.233	-7.42	-5.7274	-10.939	-9.5033	-11.785	-11.175	-5.515	-9.599	-9.6165	-9.7781	-11.34	-6.695	-9.7812	-7.982	-9.5252	-11.418	-2.7222	-5.5832	-11.169	-6.5824	-10.633	-8.6896	-5.4743	-9.2351	-9.7669	-9.0584	-7.5085	-7.6962	-7.5459	-10.308	-9.5036	-7.1961	-9.175	-9.8346	-7.8341	-11.959	-9.3013	-11.516	-11.899	-11.05
-11.162	-10.774	-10.756	-11.382	-11.649	-11.821	-12.161	-13.611	-11.486	-13.091	-10.014	-12.239	-7.835	-10.897	-13.385	-10.764	-13.245	-10.616	-10.812	-15.926	-12.132	-15.655	-13.166	-12.733	-10.923	-13.957	-9.5049	-10.703	-11.001	-13.426	-13.339	-12.285	-13.273	-10.886	-13.181	-12.27	-12.124	-9.1477	-13.612	-10.815	-13.036	-12.843	-11.147	-11.25	-13.458	-12.73	-14.065	-10.991	-10.393	-10.47
-15.56	-16.877	-12.327	-13.189	-11.86	-15.079	-17.758	-15.803	-16.612	-14.403	-16.236	-14.291	-14.207	-13.992	-15.952	-16.599	-14.262	-15.371	-15.093	-16.933	-17.211	-13.025	-16.666	-15.324	-15.553	-12.907	-14.92	-15.104	-12.978	-12.946	-15.325	-12.872	-11.19	-13.702	-14.636	-17.064	-15.501	-14.778	-13.357	-15.576	-14.182	-13.197	-15.239	-14.003	-14.281	-15.689	-12.289	-14.288	-17.922	-14.377
-1.1744	1.2121	0.38559	-1.4203	-1.7769	-0.47597	1.0479	-6.6646	-1.0436	-3.7149	-0.47597	-1.3019	-1.0969	-3.0785	-0.98459	0.95326	-0.5783	-0.20711	-1.2383	-1.6223	-1.8257	-1.9849	-2.5385	-0.73366	-3.3312	-0.18847	-2.5818	-2.0976	-1.1907	-2.2915	0.71431	-2.0723	-1.8609	0.13692	-2.3448	-4.4826	-2.1051	-2.4369	-1.8272	-0.064651	-3.0743	0.48163	-1.7129	-1.4984	-3.645	-0.53335	0.067202	1.3425	2.0084	-1.1488
-9.9979	-7.8639	-8.7472	-8.9362	-8.8979	-12.75	-7.7125	-11.305	-11.306	-9.5275	-8.9499	-8.9853	-10.554	-9.7306	-9.2669	-10.505	-8.7185	-8.7572	-9.0896	-7.2678	-10.217	-8.8012	-11.774	-8.933	-11.471	-13.192	-8.4004	-8.2816	-12.669	-9.4206	-8.8718	-11.562	-5.6364	-7.877	-11.852	-9.7863	-7.134	-10.918	-10.204	-10.266	-8.5116	-10.672	-10.588	-13.208	-10.693	-8.7165	-12.085	-10.069	-8.8039	-11.892
-1.3543	3.3117	0.94199	2.7836	1.5396	3.6658	0.3027	0.48056	-2.2374	-3.5172	0.42098	-4.2125	-0.66253	1.4695	0.38868	-2.0354	-1.6652	2.1668	0.32427	3.0569	-1.2133	-4.1994	0.70361	-2.7046	0.38802	1.2234	-2.9592	-2.608	-0.94786	-0.13201	-0.3914	1.3204	-0.65091	-2.1113	1.863	-0.9844	-1.0561	-1.0521	-2.4715	-0.57672	-0.18059	-0.57151	-3.2153	1.7297	0.77065	0.10964	1.6142	-0.90703	-2.1008	-4.5404
-12.281	-8.4705	-6.9488	-9.1532	-6.1259	-11.59	-7.1038	-9.5228	-7.8528	-7.1521	-9.0846	-12.455	-10.971	-6.5008	-9.4347	-7.3579	-8.2928	-9.983	-11.054	-9.5644	-10.674	-9.1744	-8.0097	-9.622	-8.6916	-9.8968	-13.202	-9.427	-7.6782	-9.6236	-8.5412	-9.0813	-9.5089	-7.4992	-11.698	-5.3783	-7.1502	-5.8899	-10.602	-8.7282	-9.4222	-8.9796	-10.516	-9.0874	-7.1085	-8.2576	-11.734	-10.179	-9.5095	-9.8289
-5.5835	-5.3952	-4.3866	-5.2788	-3.1125	-3.5208	-1.4624	-7.0793	-5.3354	-10.811	-2.0086	-6.305	-5.6483	-6.2744	-5.313	-1.1608	-3.9541	-4.667	-5.1057	-6.8972	-2.8729	-6.8222	-3.2131	-2.2071	-5.2552	-3.9587	-1.2904	-5.3181	-5.868	-4.6328	-7.7259	-3.3625	-4.9009	-3.8908	-3.6342	-5.7305	-6.799	-3.8365	-8.4753	-1.003	-2.1643	-7.2249	-6.2906	-4.2063	-4.2374	-4.2176	-1.4309	-5.5651	-5.237	-4.5146
-11.596	-11.691	-12.819	-8.2393	-13.152	-13.786	-9.582	-10.9	-14.685	-9.8439	-12.392	-12.792	-10.475	-10.153	-12.518	-12.236	-8.8073	-10.141	-10.254	-13.726	-15.525	-9.3624	-12.558	-8.7339	-8.892	-11.027	-10.397	-14.373	-10.901	-9.0503	-14.675	-11.975	-9.4393	-9.8619	-11.438	-12.091	-10.95	-11.287	-9.4469	-12.518	-13.054	-13.883	-8.948	-9.0179	-10.262	-12.004	-8.1112	-10.479	-9.1357	-14.374
-9.1432	-8.4969	-5.5838	-9.6754	-10.11	-7.9354	-7.2224	-9.1927	-10.163	-11.501	-9.5026	-10.408	-8.9009	-6.4361	-9.0577	-11.286	-7.9898	-11.214	-9.9197	-11.516	-10.325	-7.4582	-11.296	-9.4449	-9.1511	-11.331	-9.8638	-9.0185	-11.823	-12.898	-9.8422	-5.4994	-9.157	-4.7207	-8.5778	-6.1085	-9.645	-10.239	-7.3602	-9.9375	-7.0078	-11.037	-8.5762	-7.7633	-9.875	-7.7812	-12.202	-7.2589	-13.618	-10.028
-25.765	-22.494	-21.117	-18.835	-23.7	-23.269	-22.644	-26.285	-23.556	-24.202	-23.005	-19.872	-23.428	-20.375	-23.684	-22.18	-21.619	-20.221	-22.9	-24.087	-23.229	-24.357	-18.758	-21.218	-22.729	-25.133	-21.443	-20.046	-22.819	-21.519	-21.006	-23.014	-22.021	-22.879	-20.253	-22.203	-20.691	-26.438	-20.988	-21.488	-21.732	-21.331	-20.571	-20.677	-22.949	-21.905	-24.411	-22.977	-24.048	-18.847
-10.723	-10.087	-9.5096	-10.068	-9.0535	-11.772	-13.854	-13.21	-12.176	-10.419	-11.782	-8.4096	-10.707	-10.396	-14.461	-8.3678	-10.176	-9.6967	-12.214	-12.995	-10.622	-10.925	-12.302	-10.226	-11.18	-7.9378	-11.472	-10.361	-11.73	-14.109	-9.1321	-10.424	-11.478	-9.4391	-11.84	-8.8059	-10.819	-13.967	-9.4602	-9.2305	-11.291	-6.6015	-8.169	-13.57	-12.258	-11.268	-9.5825	-14.268	-9.3399	-10.652
1.6919	1.0173	2.839	3.3577	-0.15208	3.5697	1.3155	3.5086	-1.6261	3.759	-0.15525	4.4003	-0.27521	1.6223	1.3693	0.45064	2.8376	1.8207	2.5655	2.5666	1.8226	0.86044	-0.67195	2.0008	1.9088	2.3189	1.6662	1.066	2.0122	0.13951	0.2366	4.0552	0.30666	-0.15588	0.25678	3.4658	-1.0903	4.8254	1.9939	1.5019	0.90698	3.0893	0.34054	0.69145	2.1864	1.1377	3.1606	2.485	-0.56063	2.7709
1.4433	0.47367	3.7702	1.6354	2.2886	0.78029	1.3585	-1.7788	-0.057383	2.6561	1.5776	0.90952	0.93808	2.5452	1.3614	1.4836	1.5123	3.6836	3.2088	1.3683	1.7985	3.2917	1.0056	0.65041	3.4329	2.627	5.9844	0.87114	-0.088306	0.098402	0.93816	1.2188	1.2171	1.8052	3.3549	0.72288	4.8181	0.45411	-0.93848	0.71975	-1.9107	0.68828	-0.95366	2.1664	3.886	0.057328	0.60319	-2.3297	2.2249	-0.8834
-7.8185	-9.2841	-5.7029	-7.4106	-6.41	-7.351	-7.5863	-7.3724	-5.5149	-8.3658	-6.5588	-5.566	-7.3131	-8.7625	-7.9979	-7.0744	-5.8994	-5.8525	-9.2977	-5.9119	-5.3283	-5.8797	-5.597	-6.6724	-8.3493	-8.9775	-6.5404	-6.1942	-8.5614	-6.1015	-7.4103	-6.5868	-6.6948	-9.9626	-6.0956	-8.167	-8.451	-7.5946	-5.9062	-9.8426	-9.8308	-10.096	-8.769	-7.7397	-10.236	-6.0548	-8.6958	-7.5006	-6.9962	-7.9589
3.1389	3.7055	2.0307	6.855	5.727	6.4667	0.45474	4.0891	5.5376	5.04	6.4734	2.6358	6.906	5.5003	1.0512	6.3021	4.2524	5.3076	7.0962	1.6661	5.4597	6.1065	5.5119	6.9363	6.7577	6.2533	1.9496	2.065	3.5756	7.1892	3.6496	1.1903	5.8413	8.1038	5.0492	6.3231	1.4702	5.636	4.0853	6.3402	5.0559	5.7143	5.5244	4.6555	2.2845	6.6053	3.6573	9.5353	7.0473	7.5876
-9.2057	-13.723	-11.671	-14.232	-12.241	-9.937	-11.821	-13.738	-10.452	-11.949	-11.339	-12.359	-10.191	-10.09	-12.788	-11.54	-10.03	-9.994	-10.434	-9.9725	-15.181	-11.665	-11.395	-13.039	-11.393	-6.5705	-10.645	-13.827	-12.128	-14.527	-15.099	-12.614	-10.598	-14.117	-10.286	-14.068	-11.549	-10.341	-13.245	-8.3492	-14.279	-9.7193	-11.015	-12.494	-9.8902	-11.459	-10.519	-9.0866	-12.683	-9.5308
-7.5338	-4.8322	-4.3471	-7.7238	-5.3871	-1.8946	-6.8949	-7.0112	-6.2516	0.81405	-4.8228	-6.692	-7.6438	-3.7878	-3.6225	-8.6715	-5.8251	-5.2879	-9.8735	-8.2853	-3.6251	-5.814	-6.0101	-2.7116	-7.5551	-4.2638	-3.586	-8.4968	-5.3366	-8.3775	-6.9827	-5.584	-5.8677	-5.8369	-8.5757	-6.7567	-5.9987	-5.7384	-7.2889	-4.8814	-3.1215	-5.1	-5.9124	-7.669	-7.6217	-4.9975	-6.0855	-4.5364	-7.4848	-4.6783
-16.51	-13.325	-13.958	-13.079	-11.99	-12.262	-11.567	-10.194	-13.764	-13.815	-16.786	-16.541	-15.394	-11.992	-12.006	-15.766	-12.881	-13.111	-13.028	-10.203	-15.96	-14.502	-10.956	-9.522	-11.525	-16.096	-14.768	-12.187	-13.11	-11.024	-10.109	-14.847	-13.707	-12.4	-13.204	-11.472	-14.899	-13.922	-13.036	-10.681	-15.269	-9.0494	-14.088	-13.145	-14.846	-12.229	-14.119	-11.96	-14.39	-14.31
0.59728	-1.9856	-1.5199	-3.8419	-1.0081	-4.4725	-0.85963	-1.6659	-2.2137	-1.8746	-1.6789	-2.6307	-0.045269	-2.0282	-2.9072	-1.8576	1.087	-1.9009	-1.7794	-1.9926	-1.378	-2.5475	-2.48	-2.3647	-0.11979	-3.7426	-0.45817	-0.97865	1.1894	1.982	-1.0823	0.92681	-1.5646	-1.2845	-2.8461	-0.19736	0.44488	-1.275	0.47313	0.5344	-0.74821	-0.53923	-1.2778	-3.5489	-2.4311	-2.7734	-1.6464	-2.1777	-1.6723	1.1551
1.9231	0.53429	0.98881	0.43774	2.4832	2.6975	3.3262	2.5952	-0.10239	1.6553	-1.1949	0.11238	-0.050636	0.19509	3.7114	3.0207	0.7741	2.6827	6.9541	2.5152	2.561	2.7319	-1.7778	4.2307	-0.46144	1.7761	2.4608	4.8011	2.1349	-2.3549	2.4442	-1.2357	2.7353	2.989	4.8552	2.2462	1.9728	0.089003	2.4472	-1.445	4.7568	0.46792	4.4851	-1.0217	1.9678	-0.86416	1.8702	0.78231	3.9196	0.19802
-12.716	-10.446	-11.14	-10.848	-11.148	-9.9677	-8.4227	-9.7939	-11.917	-6.2303	-10.727	-10.594	-9.8195	-12.555	-8.2655	-8.9302	-9.3716	-8.2333	-10.06	-9.1362	-8.5234	-11.398	-15.253	-13.362	-10.329	-10.685	-10.945	-8.9092	-6.3418	-13.416	-12.146	-11.197	-8.5499	-11.073	-11.063	-11.939	-9.9865	-9.8328	-11.171	-8.5193	-10.019	-12.244	-12.226	-10.875	-8.0781	-8.5312	-12.121	-11.95	-15.079	-10.277
5.4327	8.2754	6.7498	5.1712	7.2191	7.9001	6.3735	6.3203	7.4074	7.093	5.6859	7.0013	5.3788	6.091	7.0208	7.7815	7.9545	7.6228	4.2764	5.9057	6.037	6.3054	6.4556	8.9002	8.3612	9.2718	1.8879	6.3797	8.4331	6.7607	9.2905	7.6792	6.0203	6.4399	6.0268	5.1804	5.588	10.575	5.399	10.424	4.7612	6.2222	3.692	9.0451	7.8745	4.1121	6.7206	5.5879	6.874	5.4233
-0.23833	1.4447	1.4059	0.53528	1.2313	2.9923	3.3826	2.4801	-1.6302	2.1502	3.1416	1.5505	0.69158	0.18269	0.40849	-1.5028	0.52296	3.2105	0.65104	2.4407	2.266	1.1836	2.9401	3.9571	3.2948	1.2258	1.6233	0.2872	-0.87252	3.0169	1.5076	5.8404	1.3483	-0.64063	-0.14731	0.24603	2.308	3.4532	2.461	2.0706	3.8791	2.3501	2.1305	-1.4947	0.14637	1.0473	1.231	1.2321	4.7536	4.7678
-14.139	-15.142	-14.418	-15.448	-11.564	-14.058	-11.451	-10.894	-13.93	-11.174	-15.799	-10.413	-14.129	-13.268	-10.688	-13.581	-12.755	-15.057	-11.694	-13.765	-12.443	-11.667	-11.416	-15.702	-13.266	-14.385	-13.8	-14.723	-12.647	-12.481	-11.419	-10.041	-11.809	-11.541	-10.942	-13.124	-12.357	-15.065	-11.957	-12.571	-10.725	-8.0697	-15.823	-14.357	-16.425	-10.867	-13.001	-14.265	-12.838	-11.898
-14.413	-12.087	-14.099	-15.236	-10.878	-14.354	-13.832	-15.237	-16.048	-14.128	-13.805	-15.682	-14.451	-14.354	-15.692	-15.304	-11.626	-12.661	-14.308	-14.933	-17.308	-11.953	-15.322	-13.979	-17.703	-13.67	-10.229	-15.442	-16.667	-16.055	-12.891	-14.383	-13.321	-13.602	-16.664	-11.614	-14.092	-16.186	-14.569	-17.547	-16.051	-11.605	-13.017	-10.997	-13.921	-16.963	-18.069	-15.487	-12.978	-14.838
-10.079	-14.832	-15.965	-13.371	-12.771	-11.981	-17.239	-14.594	-12.899	-13.612	-12.584	-14.238	-18.149	-14.332	-13.352	-14.35	-12.54	-12.449	-13.119	-12.984	-13.173	-12.945	-16.918	-15.491	-13.203	-14.081	-10.947	-12.955	-11.809	-13.327	-13.503	-13.677	-14.95	-12.273	-13.887	-9.8815	-10.609	-11.256	-14.836	-16.005	-13.059	-11.82	-14.073	-14.5	-14.036	-10.729	-13.878	-14.894	-12.525	-11.476
-4.7002	-3.719	-1.9138	0.52462	1.0661	-1.9342	-0.2914	-1.0979	0.74936	0.81699	0.8314	-2.2334	-4.9131	-1.8817	-3.4803	-3.6331	-2.3902	-3.0298	-3.0383	-3.7705	-3.4424	0.15117	-1.1895	-3.6159	-2.8423	-2.916	-0.72584	0.90065	2.1097	-1.0678	-2.5922	-0.82838	-0.10055	-2.1799	-1.8058	-1.8334	-2.3242	-3.7933	-2.8892	-1.54	-1.4521	-0.026065	-3.1563	-1.6736	-2.0157	-0.61551	-2.7878	-2.981	-1.2113	-0.12307
-12.561	-10.033	-11.75	-12.772	-12.242	-11.396	-10.027	-12.332	-7.3739	-8.846	-12.683	-15.968	-12.013	-13.336	-13.333	-11.289	-11.58	-11.266	-12.187	-12.907	-13.117	-12.468	-11.521	-12.056	-13.365	-10.452	-12.34	-14.166	-11.575	-9.5611	-13.404	-10.994	-10.952	-11.782	-11.544	-14.13	-13.478	-10.864	-13.765	-11.379	-8.5592	-10.95	-14.811	-12.388	-12.73	-10.465	-11.809	-10.875	-10.414	-13.857
-10.047	-13.559	-10.673	-11.429	-13.579	-10.74	-10.489	-11.559	-12.093	-11.403	-14.391	-11.007	-8.8501	-12.515	-11.6	-9.4406	-16.628	-14.297	-13.639	-9.4998	-11.182	-12.311	-12.818	-9.8299	-13.86	-10.5	-9.6915	-10.575	-12.321	-12.294	-11.251	-11.845	-11.574	-13.57	-12.773	-12.638	-15.16	-10.348	-11.516	-11.2	-10.144	-13.684	-11.72	-11.566	-7.468	-11.176	-8.3257	-12.742	-8.7577	-11.915
-0.42972	-5.3126	-6.027	-4.1566	-4.5538	-1.7274	-2.9526	-2.527	-3.8506	-3.8496	-2.0008	-4.0372	-5.9109	-4.5932	-7.7576	-1.9471	-5.7171	-1.7636	-3.3496	0.44262	-3.9673	-3.0075	-5.5054	0.31563	-4.1777	-5.1481	-6.7073	1.4909	-1.06	-3.9537	-6.5442	-3.2498	-6.2266	-3.7737	-1.9406	-3.5636	-4.7792	0.1083	-3.8914	-0.20305	-4.6374	2.0125	-4.7145	-1.0875	-1.792	-4.6506	-2.7036	-4.4175	-4.8149	-2.7722
0.013257	-2.1176	1.8147	7.9236	3.618	4.1894	4.759	3.4013	6.9012	4.6372	5.655	1.6129	3.7268	4.5748	1.629	4.5831	5.6981	7.5964	3.8162	4.459	5.9402	4.6075	5.2517	4.7308	2.4204	6.4811	3.1688	3.5643	6.6409	3.3091	3.356	6.0612	3.1669	6.5974	6.4487	2.804	8.6765	5.1974	3.3656	3.8585	3.4816	2.9862	6.2201	6.026	1.8938	5.5423	5.4079	6.6609	3.0274	6.1384
6.9446	4.559	5.8781	9.0592	7.568	7.1543	7.498	9.3595	4.4177	7.8027	7.3936	10.052	7.1941	5.5545	8.4395	6.6628	5.747	7.4229	6.8723	8.2458	5.0198	7.3899	7.5643	5.4879	6.3412	4.1214	4.7844	8.4022	3.9369	4.4974	6.7534	7.1874	1.22	7.9026	6.1854	8.5664	7.9168	8.4292	4.3646	7.3625	7.0263	7.8079	2.9087	9.0818	4.6533	5.7399	6.9361	8.0773	5.8282	3.905
-2.8122	-2.1089	-1.9053	-3.4306	-5.203	-4.3303	-3.5345	-4.9045	-3.3201	-5.0217	-3.1075	-3.1653	-1.5892	-2.5595	-4.3915	-4.8233	0.032677	-0.59823	1.0863	-2.4039	-2.6526	-1.305	-3.9148	-3.3345	-5.8829	-1.9199	-3.4883	-0.40543	-2.8622	-1.7275	-3.6989	-2.0963	-2.0029	-3.4161	-3.5868	-2.1408	-2.2632	-3.0271	-2.5899	-3.1688	-5.8318	-3.1403	-3.7055	-3.5458	-1.5203	-2.155	-3.9572	-5.0631	-3.8283	-1.6754
-4.103	-9.5048	-10.319	-7.1072	-11.379	-11.875	-5.8299	-7.0467	-5.2939	-7.3694	-7.574	-7.1299	-8.4186	-8.2711	-6.899	-8.9606	-6.2895	-9.168	-9.5883	-9.9427	-11.326	-7.4735	-10.762	-6.9576	-7.3666	-5.5191	-2.5763	-8.2213	-11.322	-9.3854	-5.3051	-8.3892	-5.9851	-7.8316	-6.5808	-7.5152	-5.9415	-7.863	-5.1428	-9.3803	-6.9942	-7.6517	-7.5643	-5.823	-7.3785	-2.758	-5.7023	-7.8147	-6.5642	-2.8436
-21.526	-18.827	-18.976	-21.827	-24.42	-22.297	-19.908	-22.313	-21.967	-19.718	-16.962	-21.902	-23.129	-19.702	-18.038	-21.726	-22.071	-22.275	-18.902	-18.348	-21.014	-22.549	-20.799	-20.743	-21.661	-20.881	-19.905	-19.791	-20.299	-21.358	-20.015	-21.966	-17.797	-18.94	-20.154	-20.832	-22.464	-19.827	-22.201	-21.769	-21.838	-19.899	-17.015	-22.179	-20.491	-16.043	-18.784	-19.563	-23.917	-19.08
2.028	2.4694	1.2046	1.1699	3.1697	0.62104	-1.2566	-1.5841	1.993	-1.926	1.6888	-0.73751	3.1506	1.5542	3.1129	0.85195	0.58735	0.055774	1.7434	0.44675	-1.7194	2.5161	0.78053	0.61693	3.1924	1.6795	-2.6634	0.48125	-0.91027	0.15932	3.317	-1.5437	3.4944	-1.3409	0.35602	1.2513	-2.6887	0.71854	-0.44586	2.036	-0.16698	0.19637	-2	-1.4104	1.2365	0.68387	-1.6126	1.3605	2.5243	0.57705
-12.597	-9.305	-13.669	-11.52	-15.652	-12.153	-11.527	-10.758	-10.217	-9.9419	-14.808	-12.267	-10.439	-11.086	-11.645	-11.129	-10.3	-11.427	-11.055	-12.228	-9.076	-12.54	-12.523	-12.812	-12.427	-10.482	-10.589	-7.6635	-11.385	-12.016	-10.627	-12.89	-12.956	-11.937	-12.357	-13.9	-13.47	-12.252	-10.594	-8.3032	-13.115	-14.256	-12.812	-12.015	-12.035	-10.2	-12.769	-12.987	-12.447	-11.189
-4.2135	-3.8755	-4.1697	-3.4041	-5.1122	-2.7583	-2.652	-2.1475	-6.6735	-5.8999	-4.2545	-4.3148	-7.226	-5.3917	-6.9017	-5.7163	-3.3781	-5.8881	-2.841	-7.3281	-3.947	-2.8936	-6.7503	-4.2649	-1.85	-3.1211	-4.2091	-4.7809	-6.9101	-6.9914	-6.755	-3.1819	-6.5505	-3.5191	-4.2138	-3.3625	-5.7382	-4.7933	-5.7396	-6.7	-3.2607	-5.0573	-2.9823	-6.8166	-4.8992	-6.0347	-5.2878	-6.3396	-6.4879	-3.3354
-1.3717	0.27397	-3.5234	-2.2053	0.36829	1.9385	-2.2926	-2.8679	-3.1306	-0.93999	-1.271	-1.6762	1.8026	-1.4227	-2.9673	-1.8985	-0.82	-0.07093	1.1554	0.4731	1.293	-0.30316	-1.9112	-2.4652	-1.1821	-1.2215	2.1056	-1.66	-0.73888	-1.7449	0.27604	-0.23147	-3.4121	-1.2711	-0.47238	0.7092	-1.5776	-4.1016	-0.82813	0.32612	-3.2304	-0.82289	-2.0415	-0.39497	0.72442	-1.279	1.529	-1.3219	0.92659	-1.0444
-10.624	-11.093	-12.169	-15.779	-13.516	-9.5732	-16.182	-14.071	-12.403	-15.171	-10.372	-14.747	-14.923	-13.26	-15.414	-15.08	-13.766	-12.945	-11.125	-13.86	-12.192	-8.7263	-10.859	-13.686	-15.485	-16.747	-14.346	-11.674	-10.987	-10.234	-14.713	-12.369	-9.0546	-11.838	-14.356	-11.51	-12.843	-14.554	-12.168	-13.075	-14.188	-12.234	-13.532	-12.025	-12.093	-13.707	-11.525	-9.9594	-13.156	-10.905
1.3024	0.70694	1.1327	2.1077	1.3801	3.4224	0.58837	6.4205	0.80941	-0.68736	2.8721	1.2994	0.93589	0.40609	3.7234	2.2411	-1.5356	-0.064232	0.59016	2.5811	2.3985	1.1396	3.0554	1.0392	1.7864	2.0408	0.1556	-1.0503	-0.27285	0.10003	0.64999	1.5718	3.6773	0.32844	0.33064	-1.9302	1.0651	2.8717	3.0684	0.44795	2.2671	-0.68673	3.2368	0.79362	1.8189	1.153	3.559	-0.65185	3.248	1.5831
-3.2848	-5.9348	-3.1902	-4.0495	-1.5196	-3.6498	-2.5755	-1.1188	-5.6934	-3.8988	-2.6594	-6.0888	-0.35677	-4.2069	-5.0228	-3.2444	-5.0507	-1.0118	-2.05	-1.8269	-1.8154	-1.647	-4.7055	-5.0106	-0.7213	-2.6526	-4.6461	-6.8717	-3.8498	-1.9006	-4.3096	-2.9438	-3.0984	-1.716	-2.2559	-1.6277	-4.9448	-1.5028	-3.3098	-4.8736	-5.4308	-3.3883	-3.9366	-3.8809	-5.8127	-2.6751	-2.8961	-1.1784	-4.9022	-6.1578
-3.5409	-4.4468	-4.6704	-6.6349	-2.9386	-3.3231	-3.861	-3.4239	-0.75378	-4.199	-1.4803	-3.1753	-4.229	-2.615	-6.9887	-6.3886	-4.5523	-3.9864	-6.1995	-2.5537	-5.3717	-3.3284	-4.0548	-1.4838	-6.1366	-3.9421	-5.6551	-3.433	-3.858	-6.5579	-4.3519	-4.7755	-3.4994	-3.6603	-3.894	-5.5351	-2.9846	-3.3959	-2.7244	-5.5504	-5.6215	-2.7914	-2.6707	-4.1605	-0.61673	-5.8294	-2.9937	-0.94962	-2.0853	-3.4088
-1.8436	-1.4699	0.50627	-1.0257	-1.802	-2.8303	0.090997	-1.8856	-0.76772	-1.3242	-2.5128	-3.6721	1.4623	-1.4074	-3.9716	0.9212	-1.7652	-1.8275	-2.2864	-3.0088	1.405	-6.0286	-4.1395	0.2873	-4.0114	-2.3236	0.3767	-1.1186	1.3946	-1.2257	-1.4102	0.66862	0.25487	-1.8879	0.97591	-2.7039	1.4972	0.93068	1.409	-2.9469	-2.6939	0.42087	-1.7141	-3.7387	-1.1646	-0.72341	-0.39489	-6.9294	0.9144	-1.7325
-13.904	-14.448	-13.305	-14.797	-15.389	-13.957	-17.089	-14.02	-12.45	-16.767	-16.142	-12.041	-15.814	-13.099	-11.03	-15.135	-12.667	-18.555	-13.547	-16.157	-14.249	-14.111	-11.589	-11.733	-16.809	-13.418	-12.973	-14.989	-15.802	-14.529	-13.135	-14.197	-14.657	-16.727	-13.352	-12.966	-13.347	-14.377	-17.524	-17.302	-17.52	-11.706	-15.971	-14.052	-16.603	-15.334	-16.645	-16.961	-16.393	-15.03
-6.2449	-8.413	-6.4781	-3.6903	-2.9461	-5.0525	-3.347	-5.698	-4.2601	-5.5047	-3.234	-3.4124	-6.0357	-5.7472	-5.5411	-5.9387	-5.0989	-4.6152	-7.6178	-6.282	-6.258	-5.8334	-2.1443	-4.9972	-6.2612	-6.1487	-5.7671	-7.9589	-5.0995	-7.3691	-3.0321	-7.9087	-5.348	-7.1806	-2.2852	-3.7377	-9.1211	-6.2391	-6.3658	-3.2303	-4.5145	-5.0608	-5.4341	-6.0816	-6.277	-5.9731	-3.6546	-4.3355	-5.8625	-5.3984
-3.7009	-6.2944	-6.5748	-5.7779	-6.2621	-7.0689	-4.9576	-7.8029	-8.2261	-7.584	-7.4305	-9.828	-8.1167	-6.4206	-5.4263	-3.6237	-5.0145	-9.1895	-6.783	-2.3938	-4.9574	-6.2423	-4.2513	-9.6828	-3.7433	-5.784	-2.959	-5.8294	-5.9263	-8.3638	-4.738	-6.0962	-6.8732	-4.7082	-9.1656	-7.7645	-8.0089	-7.2055	-4.876	-2.5112	-3.3664	-8.6351	-6.6746	-6.1419	-8.1612	-5.1404	-8.2701	-5.148	-6.5171	-6.5007
-19.465	-24.188	-21.317	-24.895	-21.445	-20.923	-22.821	-22.449	-21.02	-17.319	-21.368	-24.878	-21.674	-21.262	-21.813	-22.2	-23.788	-21.866	-21.263	-21.618	-21.353	-19.775	-20.321	-23.624	-20.442	-20.194	-19.417	-22.72	-21.318	-23.932	-23.783	-23.37	-21.601	-25.616	-19.278	-19.827	-22.575	-23.734	-20.376	-23.487	-22.303	-21.899	-20.868	-23.205	-21.719	-22.863	-22.572	-22.686	-22.001	-23.644
-5.6001	-7.7653	-8.4185	-2.5213	-7.809	-5.8414	-2.831	-2.4395	-3.3733	-5.3671	-7.5506	-6.334	-6.1994	-9.4694	-6.1472	-4.2593	-3.418	-5.8902	-5.1212	-7.3834	-6.9762	-5.1193	-4.5914	-6.3753	-4.9832	-4.6435	-2.7222	-3.3527	-6.6144	-8.6185	-7.4384	-5.6848	-2.9578	-4.5727	-3.9568	-6.2619	-8.1289	-2.9089	-5.4815	-6.5015	-6.9046	-7.3715	-7.4062	-5.5526	-8.3296	-6.0135	-4.8844	-5.6028	-6.9565	-6.958
-19.267	-18.576	-19.122	-22.152	-18.957	-19.336	-22.829	-17.888	-22.362	-22.147	-21.537	-21.243	-21.203	-20.725	-23.141	-21.905	-24.444	-17.575	-20.027	-18.301	-20.272	-21.233	-20.239	-18.296	-24.958	-22.462	-19.783	-17.101	-21.833	-16.141	-19.205	-19.902	-21.954	-21.707	-20.74	-23.063	-20.87	-18.812	-23.35	-20.743	-22.181	-21.053	-20.871	-21.387	-20.183	-19.93	-19.816	-20.091	-19.895	-19.041
10.296	8.475	6.4592	8.617	7.8514	10.093	9.717	9.677	9.4984	11.387	10.138	10.02	9.7596	9.9168	9.0494	9.5353	7.4836	11.705	5.5643	12.858	9.9885	11.001	9.4081	11.046	7.2898	12.569	6.5556	9.7994	9.891	7.5765	6.21	8.7739	5.6979	7.6093	9.0507	6.9416	10	10.629	7.0783	8.8369	9.0674	7.9656	10.414	10.132	3.6714	9.455	11.388	5.5047	7.0419	7.6289
-5.9788	-4.8838	-4.4276	1.3256	-2.1218	-5.1972	-5.4947	-3.2225	-4.9484	-2.4312	-4.7022	-4.2656	-2.0378	-5.5911	-3.7627	-2.8059	-1.2604	-5.2772	-2.5454	-4.8749	-2.7129	-0.62775	-1.9188	-10.14	-1.4088	-3.1616	-6.1158	-1.861	-3.011	-3.961	-4.1396	1.5735	-3.9519	-4.3908	-1.3597	-0.76833	-3.7028	-4.3856	-0.47606	-1.7967	-2.5088	-6.0286	-3.8709	-2.459	-1.4182	-4.2947	-0.15324	-3.1475	0.025454	-2.4036
7.611	9.9613	8.4988	3.7379	6.945	7.6791	9.0375	9.5971	8.9792	8.1563	6.1186	5.8576	6.4099	9.5297	9.6134	8.9055	6.9107	5.369	11.928	9.96	9.2618	7.8349	8.8647	11.868	9.5326	7.0792	8.2264	8.8597	9.5698	10.093	6.4154	10.36	11.161	9.5994	9.4779	5.2059	7.7725	8.8651	6.311	9.7993	6.9024	9.6284	8.3362	8.5548	7.8593	12.473	5.9665	7.9287	8.9151	4.6745
1.3934	1.378	1.9882	4.7318	2.1128	0.25534	1.4772	-2.8282	1.9854	-1.5917	0.4333	-2.8064	1.9048	5.9278	1.9842	1.7024	1.0495	3.1266	2.6813	1.2888	-0.086776	3.4814	1.4475	-1.1923	1.0644	2.1112	3.6156	1.3297	-1.1765	1.464	5.0957	1.7808	0.9344	0.96726	-1.567	3.1449	2.2396	-1.1431	3.3188	1.8712	-1.1062	-0.67848	4.8616	0.25784	-0.11404	0.89905	-1.8194	0.93372	-0.49858	0.015568
-4.7907	-2.9467	-3.6393	-5.381	-3.5992	-3.1693	-4.276	-4.0447	-3.0683	-1.116	-1.1152	-4.8985	-6.35	-3.902	-2.8761	-6.9922	-5.4077	-3.8228	-1.5697	-6.0886	-2.4009	-0.76669	-6.9527	-2.3123	-5.1865	-6.3959	-6.0952	-3.6112	-6.8193	-1.3137	-4.7395	-2.6063	-3.7483	-3.1564	-2.5471	-2.1932	-5.3786	-5.0293	-3.4886	-3.7432	-5.1569	-5.7615	-3.6077	-4.4228	-2.1888	-3.1577	-7.3143	-4.5405	-1.9557	-4.7662
-9.1054	-12.617	-10.56	-11.957	-12.395	-10.437	-10.855	-14.129	-9.5229	-9.2692	-7.792	-12.554	-12.265	-11.31	-11.265	-11.084	-8.489	-7.9911	-13.085	-8.2459	-10.943	-13.346	-7.9827	-12.066	-11.994	-9.7181	-12.569	-10.41	-10.908	-11.811	-12.109	-12.562	-10.751	-9.2977	-14.978	-10.63	-11.187	-9.8252	-10.827	-11.641	-8.6495	-12.551	-12.856	-13.636	-11.893	-11.823	-9.3863	-11.249	-10.632	-9.9485
2.7174	3.262	1.6016	3.5997	0.70265	1.6908	-1.2363	2.2992	2.17	2.2575	0.77072	3.2766	3.0772	-0.48786	-0.29241	2.3308	-0.40443	3.5911	2.3382	3.9605	2.8022	1.296	0.85118	-1.003	0.10699	1.9473	3.1625	0.78267	2.2687	0.25606	1.4803	2.1374	2.7213	1.0433	-0.48241	2.6051	1.9707	0.81484	4.3895	0.14104	1.299	1.1167	1.3114	0.10031	1.8913	5.3332	3.4491	2.7935	2.9327	5.0735
-6.8067	-5.0429	0.20813	-1.6182	-2.5715	-6.8363	-3.6647	-4.0761	-5.8352	-5.3944	-3.7338	-3.607	-8.9789	-3.5351	-5.4407	-7.0958	-4.8551	-4.8934	-3.6835	-5.1796	-4.7206	-4.1688	-6.9896	-7.4282	-4.8709	-5.4116	-5.2111	-2.4713	-3.0572	-3.263	-0.87097	-3.0852	-7.0249	-8.2867	-1.8213	-3.7034	-3.46	-6.5382	-1.2215	-2.5096	-4.3749	0.38705	-1.1452	-3.1253	-0.99915	-5.3435	-7.6593	-4.2602	-0.31415	-3.6848
-13.318	-10.968	-14.448	-14.015	-12.608	-12.438	-10.521	-11.054	-10.096	-14.151	-12.92	-13.315	-12.681	-10.554	-12.111	-13.172	-13.083	-13.11	-11.106	-11.3	-16.536	-16.622	-16.332	-14.375	-12.699	-15.051	-13.979	-11.653	-15.286	-14.609	-16.034	-16.058	-13.228	-12.103	-15.411	-10.279	-13.409	-16.334	-11.932	-11.901	-9.5262	-14.445	-14.792	-13.894	-14.052	-15.612	-12.414	-11.455	-10.763	-15.327
7.3513	10.536	7.4258	9.2276	8.639	11.943	9.2841	12.396	8.9774	8.9248	10.259	8.8741	8.1229	9.1646	10.419	9.919	6.262	10.557	7.5346	9.4018	13.633	11.066	10.267	9.6321	8.6334	10.028	8.0654	8.83	11.822	10.712	11.909	8.9726	12.194	10.235	12.557	9.4147	12.304	9.7822	6.9881	5.6361	8.3439	11.145	11.278	8.8425	6.5015	9.2879	7.3234	11.488	8.9771	11.413
-12.964	-13.39	-13.999	-10.693	-11.112	-12.373	-13.225	-11.469	-13.453	-12.689	-16.277	-14.531	-9.0591	-11.804	-11.913	-10.789	-12.99	-11.163	-10.883	-11.114	-8.3165	-11.463	-12.174	-13.263	-13.377	-10.844	-11.208	-11.462	-10.386	-13.137	-15.384	-13.939	-10.869	-11.234	-12.208	-12.876	-12.189	-12.131	-12.514	-13.361	-12.147	-13.703	-11.335	-9.1931	-8.9368	-14.849	-13.028	-7.818	-12.679	-10.35
-7.1232	-3.8807	-5.6454	-5.0773	-5.6385	-6.4985	-7.414	-8.6546	-9.7185	-5.7033	-9.6596	-7.1082	-7.2354	-3.8183	-8.182	-6.4401	-7.2515	-3.5843	-4.8935	-4.9301	-4.3017	-5.9181	-2.2846	-8.7053	-6.2103	-6.6047	-7.3962	-5.0715	-5.7475	-6.5226	-7.0028	-7.8011	-6.6954	-5.0209	-4.6857	-5.1588	-5.1635	-8.0142	-5.9909	-8.0824	-7.3873	-5.9735	-9.206	-8.7428	-7.9744	-7.6142	-4.0741	-4.6049	-4.6059	-5.0168
-8.3183	-6.1245	-10.878	-7.7691	-10.774	-11.51	-7.549	-10.961	-7.9899	-11.283	-8.779	-8.9134	-5.5996	-10.142	-10.647	-9.8358	-7.744	-6.5642	-8.8132	-8.9774	-11.274	-10.593	-8.116	-10.038	-7.5524	-7.0146	-9.4563	-13.032	-11.681	-12.626	-10.272	-10.933	-8.9221	-9.1062	-9.8442	-8.3281	-8.0436	-9.0632	-9.233	-6.9096	-7.7481	-10.982	-8.4504	-6.2347	-7.1853	-8.4187	-9.2037	-10.77	-11.091	-8.5012
-1.5555	-3.084	-4.7036	-1.6299	-3.5017	-3.3175	-1.3226	-1.0206	-3.7224	-5.3059	-2.4799	-2.7688	-8.4557	-5.5604	1.1807	-0.93709	-1.7373	1.2005	-3.5088	0.44446	-2.2969	-3.8352	-3.5154	-3.5795	-0.92396	-3.0719	-2.9984	-6.628	-1.7583	-0.21575	-4.7083	-3.6359	-3.1402	-3.4802	1.0627	-4.2534	-2.8801	-2.1748	-1.9824	0.12249	-1.6304	-4.4435	-0.64509	-0.95037	-5.3063	-2.0255	-3.3788	-2.2206	-2.6472	-5.0183
-21.917	-23.969	-23.94	-21.958	-25.756	-22.811	-21.172	-24.657	-19.855	-21.512	-22.166	-21.406	-26.31	-25.636	-19.722	-21.529	-22.003	-24.178	-25.063	-21.425	-25.456	-17.767	-21.174	-24.737	-19.747	-21.372	-24.483	-22.909	-23.618	-22.833	-23.026	-22.158	-22.507	-23.586	-23.331	-21.226	-19.643	-23.729	-20.827	-23.422	-22.159	-21.536	-22.851	-19.644	-18.582	-23.274	-22.286	-21.634	-22.197	-24.598
-6.9987	-3.9667	-5.3917	-7.2051	-5.0241	-4.8441	-6.0027	-7.0796	-8.0953	-4.0446	-3.392	-5.1681	-6.8798	-7.9697	-7.8004	-4.4763	-6.9121	-5.6973	-4.4936	-9.0037	-5.2824	-6.3399	-6.2028	-8.4335	-8.8345	-5.721	-2.6847	-6.4585	-5.2474	-6.5302	-8.8468	-3.6258	-5.3107	-4.5617	-6.8247	-4.4158	-5.4117	-5.4714	-6.1071	-3.7253	-7.6559	-8.436	-0.98841	-6.2109	-5.8855	-3.3317	-6.1025	-4.1792	-8.1625	-5.1977
-2.9943	-3.6971	-4.5909	-3.7484	-3.5671	-3.9395	-5.2245	-4.0331	-3.6628	-2.1495	-4.2242	-3.6167	-2.7909	-7.0505	-3.0699	0.18403	-6.8683	-4.0472	-5.571	-2.0729	-5.1727	-7.3236	-5.7791	-1.2093	-4.1664	-1.3334	-6.1691	-3.1791	-3.7114	-6.3468	-3.9396	-1.9341	-3.1558	-5.5483	-4.4164	-0.64188	-4.1044	-2.1017	-6.7474	-3.6838	-1.7787	-2.4799	-2.898	-2.3106	-4.9272	-6.1335	-6.5427	-2.7417	-4.0617	-4.0211
-5.0823	-5.615	-5.8074	-6.3944	-1.812	-4.8754	-3.9622	-3.9897	-2.181	-2.29	-4.8428	-3.9463	-3.0204	-0.81178	-4.1675	-1.8719	-1.5974	-3.7064	-1.6058	-1.4092	-0.10245	-1.4532	-0.65625	-3.6532	-4.8031	-3.2908	-0.93044	-1.0177	-3.2963	-2.0017	-1.6473	-4.9417	-3.233	-4.1995	-0.85984	-5.4772	-2.2159	-3.2034	-3.5743	-4.7993	-1.5019	-0.40259	-1.3333	-2.9471	-3.1534	-3.0486	-6.8826	-3.2929	-1.6365	-7.6204
-2.093	-1.5246	-3.6847	-3.9078	-5.8352	-2.5503	-1.395	-4.1572	-1.1854	3.5612	-1.5036	-4.4867	-4.7071	-2.4676	-3.7727	-3.5919	-5.2662	-4.2632	-1.1859	-1.6338	-2.2578	-2.4746	-3.7955	-2.7942	-2.2861	-1.783	-2.2756	-4.62	-4.5085	-3.86	-3.2643	-5.7637	-3.1762	-1.2554	0.41188	-0.68539	-6.8931	-4.7204	-2.7931	-3.6101	-5.8195	-2.6977	-3.0492	-2.5435	-2.9246	-0.29872	-1.2785	-6.2779	-1.2787	-1.997
-11.833	-9.5966	-10.158	-10.019	-10.322	-12.028	-10.249	-13.124	-12.273	-12.123	-12.192	-11.815	-8.5508	-9.4519	-12.388	-8.5518	-11.781	-11.54	-12.09	-10.372	-11.526	-10.218	-8.8893	-9.0017	-11.687	-11.604	-7.5552	-8.5084	-7.6445	-7.8619	-11.011	-12.78	-8.9031	-13.079	-9.3363	-12.145	-10.239	-8.3621	-11.557	-9.5665	-14.946	-8.3465	-8.6076	-13.002	-9.9589	-12.049	-10.133	-11.682	-9.5588	-12.818
-8.2836	-5.6725	-1.0627	-5.6772	-1.431	-8.4554	-3.9187	-2.5753	-7.3598	-3.5496	-6.8681	-4.2936	-8.1925	-6.4476	-5.3538	-4.2992	-7.4874	-4.4501	-4.4596	-5.4768	-5.4906	-5.3726	-6.2542	-6.0682	-8.1056	-4.72	-9.5145	-2.374	-4.1729	-6.2384	-6.2219	-6.7692	-4.9105	-6.9923	-3.3721	-4.558	-3.4573	-6.6274	-5.6464	-3.8583	-4.0923	-6.5482	-4.6769	-5.3807	-4.5033	-4.9876	-3.5031	-1.675	-6.9197	-5.4415
-11.985	-11.373	-14.012	-11.704	-13.381	-10.42	-10.051	-11.708	-15.036	-13.359	-11.782	-10.81	-12.082	-14.446	-14.272	-13.625	-9.8912	-14.789	-14.756	-10.767	-12.403	-9.9938	-11.41	-11.903	-15.582	-13.785	-15.654	-16.524	-10.745	-13.562	-13.873	-10.581	-13.574	-16.158	-13.183	-12.09	-12.667	-13.53	-14.451	-11.644	-11.134	-16.712	-14.006	-15.955	-14.25	-13.709	-17.896	-13.129	-15.367	-16.838
-12.677	-14.508	-10.79	-10.961	-13.252	-15.208	-11.482	-13.519	-15.373	-11.363	-13.377	-12.885	-13.05	-13.386	-11.341	-11.627	-9.7236	-13.806	-14.775	-15.597	-11.4	-11.283	-16.975	-11.836	-10.591	-14.521	-11.101	-14.764	-14.345	-12.35	-12.937	-12.782	-16.264	-10.327	-14.964	-12.405	-13.091	-12.671	-11.522	-13.161	-13.91	-13.803	-13.231	-12.672	-13.364	-12.599	-12.675	-11.432	-15.009	-10.758
6.0686	4.1355	5.3171	7.8809	5.7787	4.7937	8.279	2.5591	5.7088	4.6592	3.5012	2.5476	6.4217	2.693	5.5447	6.1955	7.2229	5.12	5.3306	5.1711	4.8946	3.8712	3.4106	5.1895	4.2279	5.222	2.3768	2.6207	3.9474	5.3753	4.9546	5.3104	6.5842	4.359	7.2353	2.2042	4.4086	6.4795	4.0732	4.8811	4.769	5.9819	0.69855	2.1313	3.6857	8.5105	6.7471	6.4918	8.2349	4.9113
-2.8843	0.38302	-2.995	-0.17289	-1.1664	-3.8384	-3.4879	1.4026	-3.136	1.7623	-3.0033	-0.97146	-0.94958	-1.0826	0.80857	-4.4249	-5.7353	-3.4461	3.4951	-2.2254	-0.95489	-2.4205	-1.0075	-2.9374	-1.9706	-1.7161	-0.43419	-0.030332	-2.6024	-3.3822	-2.9834	2.1077	1.3485	-2.2517	-3.3113	-1.3002	-2.0496	1.1227	-1.9518	-1.021	-0.47991	-1.8132	-2.2504	-5.0287	-2.5131	-3.7006	-3.163	-3.2762	0.062018	-3.1852
-9.6808	-10.788	-8.3568	-10.544	-9.5403	-9.4514	-12.999	-11.808	-9.4132	-10.83	-13.128	-11.762	-7.9767	-10.733	-9.3182	-9.5937	-10.712	-12.997	-10.275	-7.5979	-6.9789	-11.377	-9.8205	-10.435	-8.6392	-5.2221	-11.567	-8.7595	-10.642	-8.0296	-8.3086	-8.2594	-6.6319	-10.97	-9.4712	-10.296	-9.1436	-8.6357	-6.9111	-8.7892	-9.9396	-11.159	-7.3656	-9.0675	-11.113	-8.3269	-10.382	-10.285	-9.7081	-6.6748
-1.8326	-5.2499	-3.1339	-4.0162	-3.9132	-3.887	-2.4387	-3.0675	-3.2216	-3.3788	-3.7994	-1.1522	-2.5378	-3.2714	-5.5852	-7.4675	-2.1833	-3.5721	-2.8768	-1.8075	-3.8299	-1.8516	-3.1796	-3.0989	-6.0371	-1.9594	-5.5245	-4.5183	-1.3768	-4.6663	-3.1479	-2.1622	-2.9757	-6.1437	-2.5029	-2.8804	-5.2696	-4.4184	-2.6973	-7.1066	-0.86636	-1.481	-4.4484	-4.7456	-3.4226	-1.5788	-3.0867	-1.2718	-5.4222	-1.5165
-0.31885	0.52032	-0.34548	-0.54223	1.7348	-1.8849	-1.3217	1.1507	1.2993	-0.37824	-1.2273	2.3142	-2.208	0.80091	-1.6864	1.0424	-2.3645	1.5203	-0.82209	2.6603	1.6703	1.8841	0.8818	-3.9497	0.44969	-2.3311	-1.5552	-0.79677	-2.1911	0.85026	-3.3207	-0.29728	0.46513	-1.4338	3.3791	-0.71296	1.5603	1.7505	2.7273	2.3162	2.2312	-3.4326	1.2152	1.1112	1.3626	-1.3543	-1.3065	0.98804	-2.5024	-1.0442
-2.3515	-2.791	-0.98858	-5.0198	-7.2043	-2.4843	-3.3736	-4.3076	-4.8811	-1.2312	-4.8012	-2.0693	-0.41211	-5.1685	-1.3495	-2.107	-2.1214	-2.3466	-1.0985	0.1743	-1.2252	-2.6988	-4.5755	-0.35312	-1.0399	-2.7912	1.5453	1.611	-2.7405	-3.2417	-3.1491	-2.6362	1.0771	-5.4008	-1.0464	-2.4794	-0.93812	-2.5961	0.20559	-3.6429	-4.9783	-1.0812	-2.5646	-4.3602	-0.46288	-4.0853	-4.0159	-2.2289	-3.4429	-2.103
-10.875	-11.598	-14.818	-11.632	-11.918	-13.8	-12.871	-15.164	-10.468	-12.907	-12.773	-12.168	-9.8607	-14.138	-11.199	-12.583	-14.577	-13.406	-13.789	-10.973	-12.485	-11.497	-12.436	-13.97	-10.961	-15.74	-13.532	-10.977	-16.624	-11.362	-12.998	-13.556	-12.644	-11.322	-14.445	-16.91	-13.535	-12.14	-10.234	-15.434	-13.273	-13.276	-11.702	-13.572	-10.196	-13.229	-13.063	-11.11	-15.154	-13.501
-2.9621	-3.5268	-1.9863	-1.2341	-3.8061	-4.6443	-3.6142	-2.0361	-2.1398	-2.8208	-3.3549	-0.13237	-2.1815	-0.65823	0.35589	-0.74837	-3.8587	-4.3244	-4.5138	-1.7834	-2.4575	-2.2077	-6.0381	-5.2121	0.40693	-3.0979	-3.6543	-2.8939	-0.30125	-2.7001	-0.33915	-4.9121	-2.184	-1.8253	-0.9475	-1.234	-0.4946	-2.2804	-3.3842	-2.4399	-2.6869	-4.0282	-2.5422	-0.86509	-3.808	-4.5057	-2.2651	-3.1594	-2.4916	-2.5325
-2.5557	-4.6331	-2.5668	-1.9051	-3.9488	-2.954	-2.3238	0.79463	-4.1819	-3.1606	-0.085296	-2.0021	1.2779	1.5867	1.6434	-2.5146	-3.1139	-0.68828	-4.4299	-3.5428	-2.0085	-3.6572	-4.237	-4.2155	-5.1848	-0.97255	-0.62081	-4.4616	-1.431	-4.3674	-4.5278	-0.87311	-0.68103	-4.8292	-1.5348	-3.3933	-4.9998	-6.1621	-1.629	-2.9974	0.080136	-0.675	-1.7075	-4.4172	1.0179	0.34085	-4.2129	-2.5301	-3.2354	-2.6906
-12.757	-11.204	-10.32	-9.2058	-10.284	-11.479	-10.087	-10.751	-13.485	-11.836	-12.365	-11.47	-10.132	-10.423	-8.6736	-11.798	-11.537	-12.066	-10.333	-11.468	-9.6553	-11.854	-9.8462	-10.318	-10.028	-9.2417	-12.079	-11.264	-10.912	-10.521	-9.1494	-9.2118	-10.361	-10.069	-11.216	-8.5809	-13.29	-9.1781	-10.703	-9.6853	-10.768	-14.042	-10.048	-10.485	-15.224	-7.8483	-9.7712	-8.0031	-11.273	-11.036
-2.7299	0.46111	1.3607	0.67253	2.9939	1.8441	-1.7175	-4.0381	2.5076	-3.3674	1.0031	-0.84131	0.94365	-1.2681	2.5098	0.21341	-0.8864	1.6811	0.5856	0.45798	-0.27953	2.8777	1.4157	-0.60117	-0.49263	-0.45351	2.2366	0.49021	1.8557	0.5955	0.63903	0.80402	1.9408	-2.0324	-2.7073	-0.12945	0.84842	0.86855	2.9497	0.76426	1.6611	0.44948	0.82074	-0.40285	-3.5857	-0.12763	0.52542	-1.9288	-0.036572	-0.36525
-1.3437	2.0468	-2.5961	3.9901	0.023121	1.5339	-1.0726	0.0096019	-1.6132	-1.6016	1.2997	1.6559	1.7154	3.6896	1.4607	3.0266	0.44219	1.9023	0.86812	0.65178	2.0224	1.548	2.6984	2.2138	3.2619	3.0526	3.289	1.6148	4.5421	2.5639	2.0389	1.7827	2.7728	2.2934	2.2414	2.3564	2.1969	1.0133	0.98655	4.6805	2.7383	2.9661	1.325	1.9925	-0.49594	3.769	3.508	1.6734	0.27058	2.7543
6.77	9.1354	7.4448	9.5153	7.8994	8.7143	11.56	8.3088	10.747	7.36	11.515	9.257	10.641	10.821	7.6832	12.01	8.6662	7.586	12.276	7.2166	8.5437	9.6656	9.2567	8.6093	12.36	12.237	7.8192	9.0978	7.0135	10.857	10.547	9.0848	11.441	11.391	10.29	10.87	7.6569	12.038	11.399	10.856	8.0006	9.3894	10.199	11.639	13.615	10.25	12.653	11.826	5.7441	9.6912
-12.794	-16.696	-16.265	-17.718	-16.139	-16.49	-13.313	-16.329	-13.459	-16.778	-14.228	-16.447	-15.621	-16.583	-14.197	-14.635	-16.103	-13.368	-14.564	-14.406	-13.889	-14.53	-12.595	-12.196	-16.847	-11.833	-15.109	-12.55	-15.342	-14.576	-15.24	-16.441	-15.25	-13.269	-12.219	-14.579	-13.655	-14.847	-15.072	-13.266	-15.62	-11.777	-13.069	-14.941	-17.459	-13.215	-12.516	-16.098	-16.931	-12.018
-15.855	-15.603	-15.628	-12.469	-12.628	-14.06	-12.385	-13.522	-16.566	-12.18	-12.738	-11.962	-9.9907	-11.331	-15.287	-13.237	-11.34	-11.293	-13.796	-12.674	-14.892	-13.285	-15.303	-13.372	-13.469	-12.44	-12.848	-14.144	-14.706	-11.456	-16.063	-13.586	-16.612	-14.9	-14.041	-14.135	-12.799	-13.352	-10.498	-12.906	-12.44	-14.636	-13.253	-16.663	-11.204	-14.027	-15.613	-16.297	-14.807	-14.698
-7.6358	-8.4072	-7.1508	-5.0519	-9.576	-5.8813	-6.3754	-3.7211	-8.2974	-6.8605	-10.119	-6.8586	-6.8565	-7.5241	-6.2316	-7.29	-9.3636	-6.997	-5.1141	-6.0946	-10.13	-10.175	-7.3726	-8.3399	-6.6007	-8.7303	-5.3664	-4.6038	-8.3653	-8.818	-9.2336	-7.3493	-9.3363	-8.8751	-5.8826	-8.255	-5.9813	-7.4778	-8.7671	-9.6513	-8.5691	-5.8898	-7.195	-8.3999	-6.2673	-7.6978	-7.2341	-2.7169	-7.4698	-9.2855
-9.1829	-13.666	-12.662	-10.799	-11.454	-11.764	-10.347	-7.1994	-14.006	-7.9606	-10.468	-11.038	-12.129	-10.156	-12.685	-8.8539	-15.392	-8.2847	-11.753	-13.48	-12.274	-10.299	-9.3439	-12.015	-10	-10.794	-9.7332	-12.709	-11.518	-10.992	-10.353	-13.664	-12.171	-8.5453	-7.8189	-10.296	-10.481	-6.5122	-9.8334	-8.7429	-11.984	-15.486	-11.665	-9.4174	-10.018	-13.088	-11.134	-10.737	-10.7	-12.609
-9.97	-14.117	-11.44	-10.123	-9.7554	-12.541	-10.98	-9.3676	-10.308	-7.105	-10.537	-13.356	-11.161	-13.459	-9.2447	-13.213	-9.9069	-11.365	-13.714	-10.079	-9.1491	-9.4892	-12.113	-11.96	-11.046	-12.256	-13.016	-8.2206	-10.377	-10.344	-9.779	-13.684	-11.854	-10.738	-9.7022	-9.7274	-15.404	-11.274	-12.285	-13.147	-10.561	-12.173	-11.859	-13.221	-11.721	-11.77	-15.22	-10.964	-9.2548	-12.836
0.37251	-0.30868	2.1867	-0.22177	-0.25932	-1.7719	0.11822	0.53084	-1.0413	2.9271	-0.070603	-1.7067	-2.3422	-2.0325	-0.4651	-0.67905	-1.2985	-1.9068	-2.3888	-2.3006	0.095196	-3.2072	-1.2414	1.4596	0.51231	-3.5438	-0.51806	-0.53474	-3.7686	1.368	0.36795	-2.7795	-3.6216	1.397	0.53091	-2.7438	-2.1318	-1.8552	-0.24575	3.0293	-0.28103	-1.4305	3.023	0.49905	0.080621	0.17858	-1.827	-0.2822	0.39731	2.533
-3.5705	-2.3878	-1.8251	-4.8937	-4.234	-3.1696	-2.3612	-1.0524	-4.6037	-3.7157	-5.0908	-0.73178	-1.5249	-1.1446	-4.3378	-4.5029	-3.2022	-5.2558	-1.5511	-4.8415	-0.058447	-6.7579	-3.1348	-1.7813	0.7407	0.8836	-0.70174	-2.2257	-6.769	-0.95705	-4.3982	-2.2911	-1.7896	-1.0606	-1.7643	-4.0245	0.080537	-0.22758	-4.7355	-0.31155	-5.1098	-2.1602	-1.7936	-0.54153	0.35237	-2.8674	0.35692	-3.199	-4.5828	-2.5023
-13.92	-13.76	-15.418	-14.119	-11.15	-16.449	-13.294	-13.94	-14.049	-13.52	-13.462	-15.576	-14.698	-13.091	-14.914	-17.726	-14.47	-14.491	-13.124	-14.377	-16.294	-10.369	-14.898	-10.221	-13.182	-13.664	-14.044	-15.154	-12.999	-13.886	-15.793	-11.13	-15.422	-13.847	-12.091	-16.098	-13.648	-13.656	-15.54	-14.716	-11.849	-11.291	-12.894	-12.637	-14.405	-11.158	-12.364	-13.26	-12.217	-11.397
-10.076	-14.569	-13.866	-10.747	-14.753	-14.132	-13.861	-7.5537	-12.203	-12.419	-12.29	-12.957	-14.622	-9.8248	-11.353	-11.499	-10.906	-14.035	-11.588	-11.701	-8.7423	-14.56	-12.323	-13.677	-14.183	-10.735	-11.743	-10.466	-12.702	-15.153	-12.519	-10.736	-12.954	-10.743	-12.525	-11.31	-12.359	-11.655	-7.7704	-9.9895	-11.316	-11.514	-11.91	-9.8824	-12	-11.53	-11.775	-11.564	-13.566	-12.681
-12.876	-14.16	-12.261	-9.5217	-14.316	-12.909	-10.403	-14.364	-10.897	-13.311	-7.9414	-8.8272	-11.851	-10.99	-13.94	-8.4138	-8.5092	-12.709	-12.855	-14.569	-12.869	-10.257	-11.964	-13.603	-11.42	-10.061	-11.255	-9.9271	-12.871	-11.378	-10.32	-14.033	-11.277	-8.549	-12.37	-14.289	-11.37	-11.865	-12.737	-11.474	-11.676	-8.586	-11.668	-11.261	-10.466	-11.357	-10.505	-11.838	-12.858	-13.36
-4.5946	-1.5743	-0.9057	-3.7126	-4.5609	-2.5051	-1.9598	-4.3897	-0.37158	-4.5677	-3.9718	-4.2844	-0.43694	-0.62804	0.055142	-4.057	-3.16	-1.485	-2.5012	-4.0746	-1.5698	-2.6893	-3.6513	-2.7327	-6.2909	-5.4476	-1.8592	-2.2062	-3.3158	-2.3589	-1.878	-5.6122	-3.4923	-1.12	-2.2546	-1.2485	-5.3702	-0.83429	-6.0608	-7.0113	-5.3147	-0.87222	-3.3357	-7.4077	-3.2908	-2.8448	-6.3365	-0.69264	0.2945	-4.8625
1.2009	-0.047682	-1.4102	-3.4596	0.30254	0.095834	3.5886	1.6766	-0.0034834	0.031555	1.8681	-0.69459	-0.33471	1.5448	2.8639	0.96623	-1.3017	-0.96457	-1.6694	-0.16319	-2.7521	0.90297	-1.0827	-1.6213	-0.14564	-0.33073	0.67307	1.5926	2.3412	1.0555	1.2463	2.7492	2.4954	-2.8562	0.40323	-1.287	4.0608	-1.6949	1.9831	-3.5411	-0.1563	-1.0471	3.0768	1.9026	3.0054	2.7035	2.9647	-1.379	1.1668	-1.6783
-1.9436	-4.0468	-6.369	-4.2666	-3.1601	-4.524	-4.434	-5.3815	-4.9051	-2.5795	-1.3723	-0.99752	-6.5408	-1.1366	-2.9294	-1.6355	-5.3069	-3.5787	-0.37295	-4.8441	-5.9002	-5.9772	-3.1851	-7.034	-2.8068	-3.293	-2.5923	-1.4446	-1.4309	-3.8767	-4.8244	-1.7961	-1.3846	-4.9681	-3.1349	-6.7506	-4.7218	-3.3464	-5.6468	-4.901	-3.9798	-1.3359	-5.087	-3.2487	-8.5557	-3.5713	-4.1673	-5.2442	-5.6231	-2.7915
-1.2518	-2.9056	-3.4034	-3.1097	-0.29233	-1.1267	-2.4705	-2.4478	-2.187	-2.8447	-1.4624	-1.4887	-2.427	-2.6778	1.0655	-3.4369	-2.3422	-1.9863	-0.68377	0.073656	-6.1519	-5.4144	0.059999	-2.7144	-1.2085	-1.7681	-0.78537	-1.4142	-2.0638	-1.445	0.54803	-3.2853	-3.3957	-0.40074	-2.9889	-1.1028	2.091	-1.2671	0.57503	0.28938	-0.45188	-1.4242	3.8257	0.054813	-0.78131	-1.5068	-0.008153	-3.3078	-0.36695	-0.78666
9.3966	6.9364	9.2672	10.512	9.6298	9.3481	8.9967	10.611	8.9747	8.0992	7.3099	8.2169	10.494	8.5509	11.454	6.529	11.124	8.2385	6.8578	6.9996	8.0559	7.3244	8.9832	9.0939	6.1116	10.644	12.133	11.785	9.2784	11.736	4.6411	5.4499	9.8004	10.579	8.9953	7.5865	9.3762	9.5236	6.656	8.4129	9.5601	10.654	8.1425	5.6386	7.6696	8.7999	8.542	8.5901	8.9754	3.9117
-2.8375	0.93697	-1.1263	-3.2208	-1.6609	-2.6414	-1.4285	-3.9969	-2.6766	-3.0766	-2.615	-4.391	-4.2123	-3.2226	-4.1941	-2.438	-2.0767	-3.8418	-3.5359	-2.0459	-2.3002	2.6575	-0.32785	1.1931	-1.2496	0.78862	-2.1734	1.6847	0.87442	-2.409	-1.131	-3.6195	-3.0439	1.0254	-1.6295	0.55607	-0.10089	1.2508	-4.4711	-2.0817	-2.5853	2.8053	-1.0739	-0.8234	-2.6447	-3.5646	-3.0109	3.0978	-5.7234	-1.7074
-4.1647	-2.8887	-5.4472	-6.5502	-1.3449	-6.8889	-4.6862	-6.7015	-1.6358	-6.8272	-2.3071	-3.3438	-3.8091	-6.1641	-3.6792	-2.7243	-3.7865	-3.4175	-4.6739	-5.776	-1.3823	-3.9765	-5.6958	-4.1664	-6.296	-7.4325	-4.7861	-3.1315	-6.1075	-1.4073	-4.8207	-3.65	-3.7337	-5.6008	-2.4352	-4.808	-5.7861	-2.0486	-2.0518	-0.34066	-6.7571	-6.8926	-4.0343	-3.359	-4.544	-5.0238	-5.4991	-3.0147	-3.4088	-7.3309
-1.7545	-3.3706	-2.8733	-0.72239	-0.012439	-0.70541	-1.4176	-3.6078	-1.9225	-2.5588	-2.1301	-4.3831	-4.5373	0.12866	-0.77615	0.84408	0.47575	-1.2465	-0.24029	-0.64488	0.74962	-3.1224	-2.0138	-1.0796	-1.2381	-1.9493	-2.4609	-1.4118	-0.67241	0.99043	-2.6913	1.7186	-2.7035	-3.0449	-0.30129	-0.39335	-1.5392	-1.4376	-3.2539	1.1048	-2.2439	-3.3451	-2.797	-4.4103	-1.4643	0.28731	-0.11664	0.30322	-0.53936	-4.4959
-12.208	-16.397	-12.816	-11.47	-14.845	-13.816	-15.651	-12.877	-15.304	-13.484	-13.817	-15.632	-14.573	-14.139	-14.549	-6.6406	-14.427	-14.65	-12.561	-13.043	-11.019	-12.573	-12.051	-13.86	-8.7209	-14.392	-12.44	-13.627	-13.851	-14.216	-14.231	-12.847	-11.397	-12.347	-14.432	-13.314	-12.609	-17.597	-16.45	-11.097	-13.241	-14.132	-10.414	-15.961	-11.163	-11.839	-14.012	-13.904	-12.138	-11.702
6.3039	4.5879	3.5375	4.8224	7.9018	6.0304	4.6449	-0.087225	4.7449	4.1133	6.2288	6.5561	7.0389	3.2209	3.8903	5.1168	6.0976	2.6091	5.432	5.1193	5.0332	4.318	7.302	5.9044	4.8502	5.031	6.4728	7.9891	4.0344	4.8562	1.2843	4.59	4.9212	4.2456	5.5456	4.0272	2.4312	4.2994	7.426	3.0855	5.1052	3.1619	4.7297	6.5753	2.8587	4.6734	6.5058	4.4517	2.7055	5.732
9.7647	8.6212	6.9723	7.7111	8.1457	8.7186	7.9495	8.5576	9.3556	10.88	8.3261	5.6177	7.2644	7.5828	8.0859	7.137	9.6872	11.722	9.797	7.6087	10.187	7.7605	9.2746	6.0526	7.5118	8.9705	8.8962	9.6856	4.4577	7.3355	7.6951	8.3864	9.032	5.3771	6.6243	10.973	4.7254	6.2514	8.8365	7.6608	9.3838	5.0413	13.32	9.6781	7.6399	6.7152	7.8755	10.546	8.3513	7.3981
-1.6225	-5.3207	-0.12828	-3.3122	0.49097	1.9761	0.073135	-3.0485	-0.54823	1.3591	-4.7571	-2.3741	-1.5781	0.68927	0.14291	0.82613	-1.481	-1.4861	-1.59	-2.7922	0.3153	-2.0422	-0.055983	1.1878	-0.97203	-2.0675	-0.92682	-3.5059	0.92943	-2.1748	-1.5738	-1.2357	-3.3941	-0.12435	-2.2423	0.03987	1.304	-0.249	-5.1648	-0.29899	-4.1876	-1.6874	-2.8865	-0.1483	1.7245	-1.6107	-4.8101	-3.1123	-4.6257	-1.737
-4.2772	-2.0834	0.066827	-3.8179	-1.8898	-1.9384	-2.4421	1.5846	-3.2365	-0.28331	-0.38403	1.9756	-0.8771	-1.3761	-2.188	-3.4684	-0.80452	-3.6424	-3.8329	-1.3953	-4.7914	1.0705	-3.6438	-1.9215	0.54665	-1.4362	-1.8232	-1.7717	-1.2547	-0.68785	-2.9479	-4.6258	-2.5587	-0.096782	0.45794	-0.18566	-2.3719	-2.3331	-1.5437	-3.8025	-3.427	-0.58736	-1.3131	-2.7076	-0.37128	3.5227	-1.3977	-0.98475	-1.9664	0.90429
1.4943	1.4812	1.544	-0.4548	0.42361	2.8314	2.4692	2.3563	3.7353	1.1397	3.8579	1.9584	-0.48602	-0.18913	3.1629	-0.19703	1.2905	1.4166	3.0575	-1.8692	1.9364	0.67564	2.0033	-1.0532	2.9751	0.81082	0.48215	5.5061	1.0564	-0.48952	0.6767	-1.1361	0.18131	4.0968	5.1729	-1.2092	2.9539	1.9067	1.5124	-0.9999	1.6528	-0.12019	0.46777	-0.45815	0.47495	1.1381	3.2559	2.6025	1.93	-0.08999
8.9043	9.7107	8.8776	9.0782	7.866	9.2442	9.3799	7.206	7.7425	8.2323	8.892	6.7244	9.0903	8.3204	8.85	4.0028	5.322	13.589	7.3543	8.4884	8.4714	6.7061	9.8035	6.7208	8.8675	10.1	11.48	9.1457	8.0915	8.7496	8.2014	10.549	11.373	7.5721	9.509	5.7354	11.082	8.104	6.1926	10.716	8.9417	6.5416	8.2086	9.8073	8.4225	7.0602	7.324	8.8845	10.931	8.538
-2.28	-0.53081	2.6533	0.80561	2.4503	-1.4506	0.79717	-0.78225	3.143	-1.3265	0.59704	1.238	1.0499	1.1141	0.45717	-1.4923	0.7796	1.4094	-0.10701	3.2601	0.035217	-0.80826	1.7309	-0.3747	1.7163	-0.91087	-0.062543	0.27261	-0.40198	-2.1678	3.3857	-0.64809	-2.2129	0.21612	1.6497	-0.090145	-2.1364	-0.014662	-2.088	-2.0174	-2.0201	-1.7853	2.013	0.42748	1.2877	1.6199	1.5964	-2.4611	-1.1097	-0.52967
-9.148	-9.6246	-11.911	-12.739	-11.851	-8.3355	-8.0563	-12.341	-7.1252	-7.9268	-9.8653	-12.879	-8.2297	-10.07	-8.6481	-11.192	-9.4034	-4.405	-8.6217	-8.8922	-7.4287	-10.331	-6.9078	-10.677	-8.3602	-7.9125	-7.8002	-9.3497	-7.0507	-6.1568	-7.1712	-8.6017	-11.685	-5.7651	-7.6278	-7.8869	-10.544	-6.9083	-11.651	-10.697	-8.937	-7.4223	-8.8922	-8.1868	-10.047	-9.2488	-7.3188	-8.3681	-7.3757	-7.1318
0.66194	-1.5781	2.9901	-0.53168	-1.3275	0.94561	1.5731	-0.62474	1.1935	4.1611	0.27476	0.022031	-1.0539	0.006927	0.1383	-0.81559	-0.47642	-0.11982	1.4264	2.4947	2.3654	0.41125	-0.82193	-0.43066	-0.4257	3.2704	-0.059916	-0.48142	-0.43849	0.73882	-2.1071	-0.060913	0.43068	-1.428	-0.092866	-2.6838	-0.88943	2.5359	0.72064	0.22074	-1.5452	-2.78	0.80045	-0.82766	-1.4586	-2.9912	-0.96831	1.3281	1.1453	-2.7829
-2.6477	-6.3348	-2.5775	-0.30985	-3.4187	-2.8581	1.7722	-2.49	1.3875	-0.45374	-1.6673	-4.7829	-2.5788	-7.0704	1.7023	-1.1117	-1.9317	-2.0635	-0.24954	-1.3126	-1.8069	-0.61425	-2.0942	-1.4818	-2.5097	1.4113	-2.7665	-2.1392	-1.8718	-2.4414	-2.9449	-2.79	-3.2439	-5.2203	-1.4467	-3.413	-2.4061	-1.6085	-0.23699	-0.64842	1.3674	-3.0551	-1.851	-3.1586	-5.2612	-3.1472	-3.5432	0.57669	-1.9583	-4.5928
6.6324	5.688	3.6371	9.2445	8.851	11.193	8.5258	5.8587	6.4918	8.3772	10.464	9.2967	6.309	6.8069	6.1676	7.1147	5.4858	7.9047	8.9719	8.6854	6.4924	11.427	8.045	11.068	6.7737	9.4126	2.3612	10.015	6.2511	9.7759	9.1009	8.7863	7.8093	4.8681	7.6202	3.3633	8.1074	6.9013	9.4494	9.1433	9.1238	8.5837	3.7825	7.3342	5.1899	8.4696	6.3619	5.1546	8.1136	9.4723
-0.91679	-3.5929	-4.0637	0.2654	-1.0421	1.9486	2.1833	1.8186	1.0015	-0.82857	1.2753	0.48097	0.77941	2.632	3.2574	1.01	0.36142	-0.74465	1.036	2.5694	1.6993	3.7203	1.4771	-1.4293	-0.52481	1.2198	1.3372	0.3644	-2.2572	-2.5939	3.8155	-0.35086	-0.94579	0.70981	0.39126	0.60434	0.44555	1.2065	-1.7148	-4.0632	0.76807	-3.0132	2.8793	0.76241	-0.19241	-2.0644	-1.8909	-3.324	0.069694	0.79534
0.21202	-2.2753	-0.89641	-1.2913	-4.169	-2.2401	-2.7379	-0.71051	1.9877	0.77791	0.71721	0.15729	-0.31117	-0.76823	-1.9875	1.4867	-2.24	-2.9303	0.079203	0.48073	-4.9916	-1.1571	2.6954	-2.1878	-1.962	-0.64301	-4.7468	-3.2468	0.22241	-2.9211	1.2207	-0.14045	0.46348	-2.9596	-0.80794	0.15474	2.591	-0.23025	-0.31105	-1.7749	1.1608	-0.72381	-1.9123	-0.3946	-0.67137	-2.8894	-0.85333	0.3883	2.7674	-3.0401
-13.668	-11.616	-14.156	-11.14	-13.222	-13.575	-11.628	-14.29	-17.978	-16.275	-15.266	-15.673	-14.125	-13.701	-16.816	-13.54	-15.711	-15.052	-15.096	-13.529	-13.568	-12.378	-14.062	-12.805	-11.773	-16.519	-16.801	-16.245	-15.482	-17.262	-14.392	-16.945	-13.453	-14.415	-16.407	-14.469	-12.619	-13.327	-18.82	-16.471	-13.812	-13.923	-11.594	-14.823	-15.666	-13.592	-14.451	-15.639	-17.269	-11.553
3.1085	1.5505	2.909	1.2375	5.8281	3.4344	-0.18139	0.7534	1.0639	3.5588	2.2833	0.89015	1.7621	1.8636	5.5176	1.2317	1.8929	2.2334	2.4693	3.7901	1.3401	2.2432	3.1376	3.7973	0.77311	0.92354	-1.6303	3.2542	2.9674	0.1277	0.46622	2.0703	2.3064	0.76334	2.1079	0.25026	4.4004	1.1053	0.94791	3.0729	1.1052	1.7443	-0.50679	4.457	5.2256	0.15668	4.0393	-1.2294	3.9184	-0.017183
-3.6463	-6.6548	-6.4556	-6.1236	-3.6713	-3.6805	-5.8808	-5.6908	-8.4059	-5.3587	-4.1689	-6.3202	-5.4106	-4.6756	-4.9225	-4.7171	-4.4501	-4.6507	-6.3766	-2.1119	-5.0132	-5.1041	-11.198	-2.2801	-5.4485	-4.7871	-6.7859	-4.9135	-6.2613	-4.9868	-8.1123	-3.6626	-7.8473	-7.2831	-5.9754	-8.3219	-4.094	-5.1722	-5.3715	-6.3089	-4.3991	-4.073	-6.5302	-6.9018	-4.4183	-2.7717	-5.1068	-3.9902	-5.3998	-6.1089
2.0715	-0.020673	6.8784	1.2204	3.4951	3.1659	3.7487	2.4326	4.0753	4.0429	1.379	1.3651	1.3483	-1.7807	2.5703	-0.43228	1.7513	0.83955	0.89933	-1.6059	3.6306	-0.8717	-1.8789	1.656	-1.574	3.1299	0.31508	1.8725	3.374	-0.33232	1.2965	1.9739	1.6031	0.045359	4.3407	0.97763	0.7642	2.2537	0.40048	3.382	1.6387	4.8472	-0.87042	1.658	1.4902	2.1003	1.6161	3.849	-0.36279	3.1019
-2.136	-3.0902	-2.4494	-2.5163	-2.8335	-0.76203	-0.091675	-0.010439	0.76028	-3.3608	-2.2077	-3.507	-1.9719	-0.50208	-2.4988	-0.93988	0.092338	-3.3755	-0.97463	-3.3916	-0.14983	-2.2841	-0.28902	-2.8339	-1.1849	-2.1866	-0.99832	-1.1046	-1.3458	-0.035346	-5.2952	-3.4683	-2.7886	-3.4114	2.1108	0.17477	-5.031	-2.1153	-1.289	-1.4475	-5.1226	-3.1449	-5.3596	-3.1403	-2.2663	-1.6012	-1.3905	-1.1614	-6.3106	-3.6253
-14.992	-15.566	-13.43	-14.744	-15.788	-11.955	-14.279	-15.141	-15.163	-11.905	-11.797	-15.719	-15.565	-15.257	-14.938	-14.81	-13.106	-17.443	-18.878	-13.19	-13.558	-16.07	-11.485	-13.337	-12.933	-14.826	-13.252	-16.23	-14.029	-16.792	-14.799	-13.74	-14.621	-14.038	-15.2	-12.025	-16.526	-15.782	-14.849	-17.158	-15.611	-13.238	-14.927	-14.341	-14.363	-13.92	-12.928	-13.058	-15.531	-14.942
-1.727	-3.4089	-2.8293	-4.3087	-2.973	-4.7557	-1.4595	-4.2321	-1.3435	-3.6792	-2.2538	-3.3777	-4.7984	-6.1987	-4.1311	-3.2985	-0.37755	-7.0165	-6.321	-2.7643	-6.466	0.36612	-1.6033	-2.7163	-0.55195	-3.3985	-3.7167	-0.45564	-0.91469	-3.0421	-4.2108	-4.0049	-2.9922	-0.76347	-3.3812	-6.2918	-6.4856	-3.6698	-1.8886	-4.1062	-5.5652	-2.2096	-4.0899	-2.7939	-3.8675	-4.1175	-4.6978	-1.2862	-3.0056	-0.83203
-4.2553	-4.476	-4.8866	-1.1746	-4.7132	-2.3795	-6.3342	-2.8888	-3.3486	-4.2938	-0.544	-4.3933	-0.88947	-1.1783	-2.418	-1.809	-1.1906e-05	-0.24245	-3.5385	-0.4641	-2.1251	-0.242	-4.6906	-6.4057	-4.1992	-3.5882	-4.1384	-5.4397	0.29758	-6.7149	-0.14691	-4.6111	-4.2577	-1.6424	-6.5214	-0.32391	-2.7672	-1.3639	-2.7379	0.66785	-3.1657	-4.755	-4.7941	-3.5932	-1.9974	-2.4618	-2.155	-0.42882	-2.8629	-4.5202
-13.877	-11.045	-9.2257	-7.3363	-10.847	-11.478	-9.9818	-11.221	-13.255	-9.4798	-11.73	-11.584	-11.576	-9.286	-12.291	-13.751	-11.608	-11.722	-12.2	-12.627	-12.635	-9.2494	-13.631	-10.618	-9.5172	-8.0487	-13.348	-11.903	-14.943	-10.632	-14.214	-12.5	-7.9103	-9.5717	-11.43	-13.239	-10.843	-11.392	-14.292	-12.278	-9.7181	-10.07	-13.742	-13.346	-10.826	-14.131	-11.858	-11.504	-12.21	-12.222
-1.0483	1.3946	-1.7186	0.38478	0.034051	0.36907	1.6953	-1.4622	0.035601	-3.5649	-0.88142	3.2816	-2.012	-1.6581	-0.2059	-0.00052803	1.5429	0.41053	0.86324	-1.8015	-0.63534	1.1992	3.0956	-1.426	-2.9883	0.82966	0.23025	-0.50365	2.0819	1.8775	-4.0234	2.2496	-2.5653	0.48183	2.3134	0.43897	1.6463	-1.1794	-0.14671	-1.7055	0.35388	0.87834	-1.1565	-1.384	-1.2639	-1.1342	-0.87779	2.2243	1.3386	-0.11767
-3.4633	-4.6387	-7.2256	-8.6318	-6.9704	-10.031	-7.6894	-10.134	-7.2333	-7.5334	-8.8722	-8.7261	-7.9993	-7.9748	-3.5093	-8.6939	-8.2436	-8.3502	-8.343	-8.4266	-8.647	-7.0613	-10.124	-9.819	-7.3941	-6.6223	-2.7845	-6.341	-7.4347	-7.3745	-8.2827	-6.8298	-7.0498	-7.2595	-11.444	-8.4767	-7.8366	-8.619	-8.2202	-8.7154	-8.8389	-6.1555	-7.7255	-7.9197	-8.1114	-9.329	-5.8304	-9.1496	-6.1065	-10.836
-2.5078	-1.6252	-2.2051	-2.5389	4.6679	2.2734	0.8929	-1.8008	-1.604	-1.2709	-0.36742	-0.12578	-0.46407	0.64075	-1.5442	-0.93432	2.2845	1.0647	0.18509	0.80454	1.4875	0.6625	2.8741	-1.6919	-0.98511	-0.38198	0.24819	-0.71016	1.2154	-3.2363	-0.68438	-1.3958	-2.7794	0.89586	-0.9383	-2.9277	2.486	-0.39348	1.3681	-0.14532	1.1633	0.69204	0.1651	-1.9891	-1.0251	-3.3282	2.1185	-1.7475	0.43667	0.7179
-4.6912	-5.7394	-5.5367	-3.1463	-2.6766	0.95922	-4.3365	-5.2118	-1.0922	-3.3188	-1.4217	-4.6141	-5.5222	-7.3754	-0.12213	-4.1357	-5.203	-2.8428	-3.1575	-2.2255	-1.3191	-2.4591	-3.1062	-5.0977	-3.6645	-4.7901	-2.3138	-5.3701	-3.5386	-4.2007	-3.2384	-4.4458	-2.8547	-3.3184	-3.908	-3.19	-5.3728	-5.8474	-5.7685	-3.6367	-1.702	-2.5334	-2.5941	-2.8687	-5.8739	-4.6617	-2.7346	-3.3786	-3.3831	-4.5813
-8.3123	-12.928	-10.622	-12.166	-14.101	-9.8379	-12.901	-11.645	-12.224	-12.024	-11.497	-14.855	-11.539	-12.318	-11.733	-13.72	-14.375	-13.065	-13.633	-9.4702	-10.544	-12.297	-8.6193	-11.31	-14.627	-11.07	-10.571	-13.936	-12.003	-9.7021	-11.668	-8.8851	-12.313	-12.903	-9.3022	-14.512	-12.065	-15.858	-9.4097	-10.162	-11.973	-11.561	-14.435	-11.118	-9.9616	-8.468	-11.536	-10.558	-10.803	-11.287
-21.656	-21.049	-23.684	-21.803	-22.624	-28.463	-19.755	-18.319	-25.683	-24.588	-22.716	-22.815	-18.788	-24.621	-22.545	-21.299	-27.373	-22.186	-23.707	-24.751	-22.89	-26.498	-20.521	-21.68	-23.495	-23.441	-22.651	-25.631	-21.383	-20.063	-26.677	-21.622	-24.076	-21.929	-19.863	-22.666	-20.542	-24.532	-19.93	-21.496	-21.84	-20.628	-22.84	-21.726	-21.338	-22.08	-21.665	-19.631	-25.664	-21.683
-5.3053	-3.6578	-4.3212	-2.7084	-2.9613	-2.3169	-4.5159	2.4938	0.89706	-3.866	-4.1516	-1.8394	-2.0308	-3.9539	-3.5118	-0.98385	-3.151	-4.1531	-6.6709	0.54383	-3.937	-5.0746	-3.6527	0.54279	-2.4989	-2.1797	-3.6972	-3.7935	0.068193	-2.0014	-5.6411	-4.1528	-3.9599	-4.2643	-2.3609	-4.0291	-1.7628	-2.1933	-3.8466	-3.324	-3.6302	-0.95905	-2.3023	-2.0305	-4.0916	-3.0355	-1.2504	-5.0662	-1.5499	-2.8262
-13.87	-13.815	-14.813	-14.032	-14.369	-11.61	-12.42	-12.145	-16.976	-14.284	-16.718	-11.496	-15.861	-13.385	-12.611	-12.297	-11.529	-14.932	-14.423	-14.902	-16.187	-15.134	-15.943	-12.783	-13.271	-15.084	-16.509	-15.195	-15.068	-18.184	-16.05	-16.749	-13.483	-14.17	-13.228	-11.693	-16.346	-15.871	-12.935	-14.64	-13.781	-11.094	-16.155	-13.284	-14.017	-15.127	-15.119	-16.105	-16.026	-14.364
-4.4212	-9.2845	-9.4647	-2.8877	-9.2823	-4.8458	-5.84	-5.1819	-5.147	-5.9885	-5.2466	-4.3019	-5.8811	-6.1811	-4.6462	-6.7768	-4.5719	-5.6433	-4.7702	-5.5615	-5.9036	-7.213	-9.8994	-2.8386	-6.3043	-5.7516	-5.6034	-4.7428	-7.8862	-8.1154	-4.5244	-7.2003	-5.1664	-4.5973	-6.267	-5.9916	-8.6151	-3.5982	-5.3134	-4.5733	-5.7597	-8.6512	-5.5199	-5.331	-5.0399	-6.4126	-4.3515	-8.2171	-5.7993	-3.3964
-15.771	-16.088	-14.317	-16.627	-13.178	-13.398	-17.787	-15.31	-15.389	-14.526	-14.051	-16.28	-14.482	-18.135	-18.038	-14.604	-14.619	-18.53	-17.218	-9.1655	-16.234	-14.676	-14.236	-11.657	-15.26	-12.816	-13.05	-19.447	-14.19	-15.947	-15.434	-13.261	-12.936	-14.383	-15.664	-12.396	-14.426	-15.939	-16.427	-14.845	-14.95	-16.253	-17.588	-13.974	-15.204	-15.013	-14.23	-16.88	-15.158	-14.609
-0.81133	-4.8892	-2.5869	-3.4936	-3.8136	-5.5184	-1.2549	-3.9782	-4.48	-0.92198	-4.2688	-1.1986	-2.4929	-7.8663	-1.5774	-5.7452	-4.6161	-3.9297	-5.234	-2.8555	-5.2162	-5.701	-6.6853	-4.8231	-1.5566	-1.4445	-1.8035	-6.9971	-3.4011	-5.2249	-7.0955	-3.5071	-4.3606	-5.279	-4.8099	-4.1629	-8.3024	-4.9007	-5.1054	-5.8281	-7.2557	-5.6799	-4.1144	-3.9729	-4.6165	-4.7487	-4.3868	-5.5803	-3.7544	-5.1537
-1.0491	-3.1638	0.8035	1.7387	1.3388	0.16416	-1.631	-0.91016	-2.3558	-3.5535	-0.56423	-0.7288	-0.068828	0.62366	-2.441	4.0579	0.69769	-2.5227	-1.8075	-0.95097	1.329	-0.12823	-0.72862	0.15746	1.4316	-1.9423	2.0298	-0.14293	-2.5192	-0.96692	-0.40436	0.849	-2.1336	2.1255	0.5903	-0.46664	0.18181	-1.1352	-0.21884	-0.83119	1.5014	0.61765	1.8576	-2.3321	1.0972	3.5524	5.1368	1.088	-1.6827	1.8174
-18.94	-20.076	-23.56	-20.637	-20.613	-19.509	-22.736	-19.14	-20.238	-20.957	-18.813	-23.334	-22.144	-23.759	-20.86	-21.444	-20.596	-19.644	-20.859	-23.566	-20.677	-22.758	-22.194	-22.352	-22.004	-17.62	-20.616	-24.722	-22.853	-21.302	-19.014	-23.864	-20.275	-19.23	-21.467	-23.829	-20.666	-17.95	-20.475	-19.655	-23.075	-20.696	-20.995	-20.778	-21.951	-20.57	-19.527	-19.333	-21.318	-21.682
-14.786	-14.991	-13.708	-16.663	-14.404	-12.75	-15.264	-14.824	-10.057	-12.602	-15.366	-15.251	-13.326	-16.939	-14.219	-13.022	-17.108	-14.872	-14.278	-15.411	-13.496	-12.908	-13.255	-13.318	-12.629	-13.555	-11.742	-14.875	-15.849	-13.044	-13.204	-14.345	-13.629	-13.294	-13.179	-20.285	-14.627	-15.369	-12.556	-13.084	-12.109	-11.404	-14.221	-12.55	-15.666	-13.787	-15.834	-16.183	-15.149	-15.227
-14.555	-13.151	-13.166	-10.169	-12.18	-11.982	-11.691	-11.508	-10.925	-9.8706	-13.825	-14.695	-10.295	-14.539	-11.214	-9.5573	-14.353	-14.888	-13.459	-13.638	-15.71	-13.812	-16.117	-13.481	-11.547	-11.981	-10.384	-14.943	-11.203	-13.218	-9.1197	-12.706	-9.9174	-8.3105	-15.915	-11.88	-10.873	-10.205	-11.412	-12.599	-11.426	-11.85	-13.963	-12.429	-10.243	-13.139	-12.581	-11.66	-10.417	-11.971
-3.4802	-5.3723	-5.2544	-2.3407	-6.0513	-6.7221	-2.6123	-1.3577	-0.75032	-3.875	-4.1958	-1.5698	-0.80155	-4.5853	-5.3721	-4.3172	-4.2728	-2.8677	-7.214	-1.562	-2.802	-0.82273	-1.5814	-1.6082	-1.7529	-1.3503	-1.8034	-6.3802	-1.1293	-2.0749	-4.9553	-4.4969	-5.43	-4.9412	-1.9859	-3.956	0.82931	-3.6531	-4.5381	-5.9728	-2.875	0.58331	-3.0888	-0.57152	-5.6323	-0.82211	-3.2113	-2.9488	-7.452	-2.3775
-1.7312	-2.7252	-1.2036	-0.59609	1.8049	-0.22433	0.74671	-1.1147	2.1493	-0.70093	-1.3346	-0.44315	-2.0756	0.81586	-0.046901	1.0651	-3.8076	-0.26559	-2.5788	-2.7367	-1.481	-2.9112	-1.1954	-1.5262	-2.4501	-1.1786	1.9124	-2.6026	-2.7699	-2.6563	-4.3165	-3.9986	-1.1339	-1.7752	-3.1084	-1.7174	-1.1618	-1.682	-0.2544	4.1487	-1.1254	-3.5135	1.8299	-2.6408	-0.38541	-2.7095	-2.0392	-1.1035	-0.6948	-0.49336
-3.5491	-2.6118	-1.8961	-2.3883	0.73595	-3.8363	-2.7058	-4.9915	-3.4516	-2.9324	-4.0038	-6.1944	-4.7374	-3.1235	-3.7174	-2.1233	-2.0304	-0.56238	-5.4303	-2.2594	-4.477	-1.8968	-4.3675	-4.6912	-3.2709	-6.3889	-6.5519	-2.4379	-3.9001	-5.0625	-1.8079	-4.6577	-3.9083	-5.7028	-5.719	-4.8081	-2.6517	-2.8709	-7.3659	-1.495	-5.1721	-6.2696	-4.6415	-1.8648	-0.8948	-6.6966	-7.3082	-4.785	-5.6596	-2.257
-4.2895	-1.2914	-1.8417	-2.716	-3.8195	-1.1785	2.3171	-0.14929	-2.4834	1.1799	0.99779	0.74326	0.0029974	-0.52357	-1.3168	-2.9821	2.4582	-0.082454	-1.8517	-1.0678	-3.0374	-0.065449	0.15866	-0.051051	-0.34996	-1.6109	-0.87899	-4.3242	-2.3486	-0.57627	-0.47904	-1.31	-3.8659	-1.7548	-0.5825	-0.83135	-2.4122	-4.7024	-2.4444	0.095954	-0.23025	-2.1761	-1.0891	-3.8347	-4.7728	-1.3717	-2.3126	-0.99724	-4.272	-1.9859
-19.744	-21.207	-24.24	-22.291	-22.964	-22.119	-21.449	-22.208	-20.799	-26.613	-20.735	-22.117	-20.506	-21.163	-22.559	-25.769	-21.869	-22.958	-19.15	-20.423	-22.575	-21.83	-22.338	-18.72	-21.048	-22.891	-25.269	-22.898	-24.162	-22.646	-20.874	-22.77	-20.864	-23.699	-24.044	-16.778	-20.789	-22.799	-21.331	-18.692	-22.939	-21.631	-24.013	-19.129	-22.063	-24.399	-25.191	-20.222	-21.669	-22.345
5.1532	0.6317	1.4914	2.9649	2.8984	2.4774	3.1043	4.1194	2.3404	4.154	4.7622	-2.7065	1.9188	2.3617	0.72256	-2.7089	0.21326	0.4353	0.47992	2.6296	-1.1159	-2.9981	4.2633	1.1209	-0.24645	6.7508	-3.0496	1.2197	0.70709	3.2934	0.94008	0.46449	1.8784	1.945	3.922	2.9098	2.0936	2.6616	-2.3294	3.8298	2.6987	4.8661	4.3189	2.2298	-0.90976	3.1622	4.0108	0.77525	4.1569	0.061165
1.2672	-0.45855	-1.6744	-1.7981	0.3024	0.26074	-0.28591	-2.7716	0.19032	-3.2628	-0.90726	-2.6034	-2.3652	-0.37947	0.96029	-3.3325	-2.1254	-2.6215	-4.5909	0.46249	-1.5957	-2.9765	-0.041952	-3.879	-4.7056	-3.852	-4.5396	0.92582	-1.7415	-3.5679	-2.8968	1.077	-0.60266	-0.66553	-0.578	-3.7482	-3.413	-3.7257	-0.57409	-5.2098	-1.0039	-3.222	-2.3824	-4.7977	-2.6112	-5.8111	-0.60463	0.060937	-3.0536	-1.6087
7.1897	6.5774	7.005	2.7728	8.6979	8.7092	5.9006	6.8456	7.784	7.1512	5.9654	3.5987	5.399	7.4694	5.2321	5.0748	9.0224	4.462	4.1121	5.8134	8.7685	7.8237	6.8932	5.8175	8.5372	8.3467	9.5749	4.2233	8.9538	7.0232	6.2364	5.254	7.6295	7.8554	9.5671	5.2958	7.1622	8.0165	6.9489	6.6102	7.0003	9.1642	6.816	9.5271	7.5431	7.2011	7.7148	7.5633	4.8719	7.9866
-8.8469	-10.492	-10.876	-11.53	-7.8408	-9.9903	-9.0611	-6.5392	-7.9977	-9.2695	-6.977	-7.7158	-10.51	-7.5559	-11.616	-10.675	-9.6285	-10.977	-8.1454	-9.0866	-9.0789	-10.269	-8.858	-8.0291	-7.1547	-12.766	-7.9392	-6.2409	-8.8829	-9.1775	-10.698	-8.9796	-8.0763	-10.455	-9.7722	-9.5529	-8.9206	-8.9596	-12.172	-11.186	-9.9385	-7.0255	-8.6568	-6.7643	-7.2563	-5.7754	-6.43	-9.183	-6.5375	-10.927
-1.1713	-0.41424	-1.3886	0.22412	0.0064404	2.0598	0.1876	1.4132	0.53571	1.2428	-1.1059	1.3325	1.6604	3.5905	2.9395	-1.0482	2.3451	-1.7239	0.60484	1.3036	-2.8889	2.2944	4.5683	-2.9889	5.8422	1.2917	2.8052	1.2844	0.062959	1.2382	0.26665	-1.0059	1.7939	0.949	3.3341	0.56028	0.80835	0.14323	-0.99635	-2.2672	0.19022	-0.91566	0.085175	-0.88968	2.7206	2.2367	-2.0131	-2.8665	-4.2085	0.37241
-1.4056	-1.3091	-2.9716	-4.119	-5.0093	-3.4149	-1.6043	-3.2146	-3.1707	-2.404	-3.383	-1.921	-3.2932	-0.72638	-2.8438	-1.165	-1.5147	-2.9392	-0.18081	-0.88453	-4.0176	1.7597	-3.3216	-1.1061	-1.5238	-3.9518	0.015997	-0.88611	0.0038263	-4.0897	-4.3799	-1.3019	-3.24	-5.2707	-3.8169	-2.5292	-3.6011	-1.8126	-1.3177	-0.86938	-1.8631	-2.2217	-0.020625	-2.4217	-1.9589	-4.5755	-4.2365	-4.3395	-3.4214	-4.4382
-11.308	-11.047	-9.6775	-7.0679	-7.1499	-8.5822	-10.942	-10.569	-10.068	-5.6472	-8.8622	-10.651	-9.061	-11.28	-10.706	-8.8699	-10.379	-9.8643	-4.1971	-6.812	-7.4816	-8.6003	-9.083	-9.7708	-9.8078	-14.52	-11.584	-9.4999	-4.8941	-6.1475	-10.799	-7.4187	-7.9278	-11.78	-8.5645	-8.7378	-10.228	-9.0189	-9.0304	-7.9253	-7.7045	-10.383	-9.5388	-9.8426	-6.1887	-9.5184	-9.0716	-11.868	-10.544	-8.6416
-7.8644	-3.421	-4.6223	-3.6594	-4.9783	-4.0422	-4.1515	-3.7701	-5.2567	-6.4145	-6.062	-2.8356	-4.5497	-5.5223	-4.2073	-6.0028	-1.6826	-3.9954	-5.7736	-3.3121	-3.5464	-2.6137	-5.3727	-5.9635	-4.1957	-2.1022	-6.0855	-5.195	-4.3758	-0.70785	-5.3356	-5.6725	-4.2685	-5.1468	-4.726	-7.2231	-3.547	-5.065	-2.8996	-4.3305	-3.9805	-1.3194	-4.2849	-4.6578	-4.1782	-2.1978	-4.5677	-5.8681	-3.2233	-6.0726
-13.192	-12.923	-11.851	-9.4586	-14.119	-9.4213	-13.343	-10.053	-8.4625	-7.0783	-12.261	-9.6749	-10.996	-10.043	-10.509	-11.753	-9.3812	-10.565	-10.532	-13.053	-15.321	-11.587	-14.133	-8.759	-7.8519	-10.704	-12.85	-12.503	-9.3264	-12.912	-11.831	-12.602	-10.643	-9.4231	-6.8212	-10.479	-12.974	-12.112	-10.876	-8.892	-10.211	-14.661	-11.661	-10.185	-8.2693	-11.042	-10.555	-12.844	-12.89	-8.6099
-2.7212	-3.0529	-2.9286	-4.105	-4.2347	-3.548	-2.8436	-4.1945	-4.7319	-5.5208	-3.1683	-2.9551	-3.7597	-2.1424	-4.0609	-1.39	-6.3782	-5.1199	-7.324	-5.0484	-3.5889	-0.40213	-3.0384	-4.264	-7.0548	-5.789	-4.5048	-3.3874	-3.5198	-6.1672	-4.1022	-0.13162	-5.1987	-6.1429	-7.4386	-4.6607	-3.0063	-0.87546	-5.7399	-3.225	-4.0881	-0.80648	-4.0252	-5.7144	-2.7123	-1.3037	-1.2895	-0.43409	-0.34383	-3.7473
-2.479	4.3453	4.146	3.4693	3.5206	-1.4934	3.2642	3.2952	0.65118	3.3446	2.1299	4.0231	1.1395	4.8337	4.1673	4.0766	-0.55925	4.459	5.0837	2.2997	1.903	0.65242	1.7043	5.1941	1.4457	2.8129	1.6387	1.7575	0.23523	2.0118	0.29726	2.1694	3.174	3.7691	2.023	2.004	0.6176	2.7523	-1.3648	2.6468	1.2199	0.10274	-0.51018	2.3961	0.96662	2.6168	0.49433	2.5475	3.4725	3.2912
-8.0141	-6.6728	-5.8519	-7.7248	-6.5041	-9.0695	-7.3496	-5.2818	-7.0729	-7.1164	-5.7518	-5.2617	-8.6555	-3.6851	-7.794	-3.6705	-4.9154	-5.349	-3.8419	-8.1869	-7.2298	-6.915	-7.2494	-6.5427	-4.2362	-5.8225	-5.7422	-7.2527	-4.9781	-5.271	-6.272	-6.6852	-4.4018	-3.8524	-6.4005	-6.2823	-5.7396	-8.0366	-4.4795	-7.5675	-6.6425	-3.8851	-5.3618	-6.453	-6.1585	-5.4565	-5.8796	-5.0724	-3.5794	-5.0397
-12.378	-12.05	-9.8453	-11.608	-13.035	-11.713	-11.228	-12.203	-5.8134	-12.492	-13.646	-10.183	-12.671	-10.24	-9.3675	-12.649	-8.7132	-10.476	-9.3361	-8.8772	-10.057	-10.935	-13.474	-11.249	-8.8992	-9.3583	-12.253	-10.496	-12.91	-9.2764	-12.871	-12.543	-11.108	-12.046	-11.375	-10.883	-11.877	-11.924	-9.9257	-12.404	-8.9838	-10.54	-12.703	-11.255	-11.283	-10.381	-13.741	-9.764	-11.258	-10.132
-15.201	-12.223	-12.499	-13.86	-15.602	-12.809	-15.362	-16.609	-10.892	-14.429	-15.858	-15.587	-15.056	-14.404	-12.963	-15.042	-14.67	-15.57	-14.47	-19.746	-17.869	-19.998	-9.4588	-15.565	-16.075	-17.876	-15.052	-14.917	-14.746	-11.44	-19.202	-14.494	-11.398	-16.619	-16.113	-12.666	-12.601	-16.477	-16.523	-15.605	-14.993	-15.039	-13.062	-15.266	-14.565	-14.464	-14.27	-15.867	-14.739	-14.127
-6.0248	-2.028	-4.7823	-3.6196	-5.7435	-5.4953	-5.194	-3.2692	-0.53302	-4.6729	-6.182	-5.0074	-5.7217	-4.5554	-3.2348	-5.9456	-3.0576	-5.6471	-5.9825	-5.8183	-3.771	-4.6964	-6.5199	-6.252	-1.8648	-5.1424	-3.8687	-5.1968	0.36355	-3.3854	-5.2804	-3.3616	-3.2714	-4.7298	-5.917	-5.1772	-7.9994	-3.663	-3.5047	-5.4868	-4.0493	-4.9521	-3.6556	-4.7548	0.034251	-4.6448	-3.6248	-4.6889	-2.0391	-5.0582
-7.0872	-5.7742	-5.7549	-5.798	-5.9405	-6.2444	-5.2216	-3.8474	-1.9744	-6.0668	-6.5413	-7.6311	-6.7122	-5.0366	-4.0816	-4.631	-5.0077	-5.0459	-6.772	-2.9448	-2.6117	-7.436	-4.7034	-1.801	-4.1989	-8.487	-6.7708	-4.0552	-7.4009	-8.9674	-5.1686	-7.6485	-7.0233	-5.8885	-3.0956	-0.29184	-3.7198	-5.3666	-5.9148	-6.8038	-5.7489	-4.7067	-3.3653	-5.8034	-5.2667	-4.2427	-5.5193	-4.4451	-6.7428	-2.8345
0.11648	-1.2075	-1.5203	-3.4707	-1.6701	-2.8349	1.14	-2.1138	-0.10998	1.0562	-3.5655	-0.4861	-2.9431	-0.20581	0.13608	-3.7751	-0.97459	-0.82496	0.85161	-1.8758	-2.561	-2.525	0.12781	2.7369	-0.29676	-0.76765	-3.4138	2.7682	-1.0128	0.92644	-3.6055	-1.2183	-1.5828	-1.8212	-1.9285	-2.5582	-2.4461	-4.8048	-1.153	-3.957	-3.2596	0.70857	-2.4078	-2.7992	-1.0031	-3.7163	-0.34821	-3.2124	-0.82081	-1.3708
-10.62	-10.633	-12.305	-14.476	-15.424	-11.267	-12.069	-15.855	-13.655	-16.254	-16.076	-13.426	-15.193	-13.24	-13.758	-9.5003	-13.76	-14.182	-13.233	-12.933	-14.935	-13.723	-14.589	-12.779	-14.002	-10.399	-12.684	-12.314	-12.24	-16.15	-13.298	-14.652	-15.838	-10.891	-12.673	-10.115	-12.69	-14.534	-12.063	-14.645	-11.272	-15.31	-13.055	-12.061	-12.806	-9.9123	-12.687	-15.79	-14.107	-11.544
0.51456	-3.6547	1.0798	-1.6135	1.7769	-1.8428	-0.33128	-0.92211	1.9078	1.8872	1.2057	1.1149	-2.5042	2.9266	-2.1878	-0.64834	-0.49974	-2.9797	1.1678	2.887	-1.9605	-0.79734	0.93528	-0.32525	-1.3925	-2.6509	0.90404	-3.6659	0.14233	1.4169	-0.34123	-0.48626	-2.3213	-0.47622	0.93772	0.90508	-1.4411	0.82532	3.5844	-0.020069	-2.2834	2.5991	0.015487	2.419	-2.1447	0.25322	-0.14661	0.44265	-1.3231	-2.2388
-4.7993	-7.4211	-2.8641	-6.2131	-3.0691	-1.6563	-4.014	-6.1019	-4.3879	-5.2393	-3.8361	-8.1036	-5.6397	-4.5026	-2.0115	-3.318	-5.3772	-5.3849	-1.9426	-3.5514	-1.8477	-3.9388	-3.6119	-2.8229	-5.2535	-4.3683	-5.9258	-4.1981	-3.4417	-5.9706	-6.0545	-5.8184	-2.7355	-6.3337	-5.2293	-5.6224	-4.387	-4.0179	-4.4846	0.6425	-4.7664	-6.7012	-7.2253	-1.0028	-4.4242	-5.1841	-4.0121	-5.9691	-6.6585	-5.3612
-1.1333	-4.0328	0.3173	-1.2224	-2.022	-4.8383	-3.904	-1.4525	-2.9023	-5.4742	-5.4183	-2.942	-0.36347	-2.5386	-2.4246	-1.7128	-5.0282	-2.2584	-1.5933	0.065088	-1.2972	-0.23839	4.0078	-1.0423	-2.5726	-1.9201	-2.9556	-1.1905	-5.0518	-1.6222	-2.4298	2.5821	-0.18123	-0.50279	-1.3001	-1.0825	-3.1403	-3.1363	-1.8729	-3.6857	0.31074	-1.2707	-5.2226	-0.45146	1.7865	-4.2371	-3.5467	-3.5512	-4.6609	-1.3059
-7.2109	-4.7832	-3.2534	-2.5044	-3.9769	-4.6765	-1.8125	-3.9219	-3.3433	-0.4633	-4.6074	-1.1068	-3.1564	-0.22817	-2.8011	-7.2277	-4.4362	-5.1913	-4.5535	-2.2835	-3.5129	-5.7354	-1.9787	-3.7699	-3.4163	-2.9045	-3.2736	-6.1008	-3.9086	-4.3388	-6.896	-6.4838	-2.7517	-3.7459	-5.1481	-3.7997	0.011484	-3.8649	-5.667	-4.8639	-1.8839	-1.5185	-8.2134	-3.5887	-3.4811	-3.1106	-2.312	-2.5433	-7.1531	-3.5283
-3.4962	-1.8125	-1.6478	0.2809	-2.8931	-3.9116	-1.8913	-0.9862	0.42029	0.34286	-0.037636	-4.4528	-1.3023	-2.3285	1.2444	-0.70624	-2.9613	-2.5794	-1.479	-4.1296	0.22209	-2.1964	-1.7134	0.70417	-1.7933	-2.5932	0.56285	-1.3173	-0.96332	-1.1706	-2.4501	-3.5093	1.735	-2.2403	0.027283	0.14228	-4.1034	-0.7991	-0.31036	0.29838	-1.549	2.0798	1.5877	-1.5973	-1.3478	0.83182	-1.2507	-2.4221	-4.2643	-1.6453
1.2389	2.6146	1.0631	0.095421	3.3752	3.3634	1.4293	1.7306	3.4497	-0.91434	0.82828	-1.4033	-0.72658	1.5317	1.0419	4.0049	2.8994	4.867	1.898	0.52207	2.3426	3.8409	-1.8308	2.4439	-0.68392	-1.7842	2.4303	1.6493	0.58359	-1.1359	1.951	2.6798	2.4262	-0.54208	-1.5051	2.3847	3.0047	3.9659	3.7933	1.379	0.67365	-0.8457	1.0746	0.33861	-0.80213	-0.76917	0.61076	0.96233	0.78923	-1.8045
7.9914	9.2034	10.509	10.503	7.5038	10.247	7.4521	7.0283	8.716	7.637	9.0123	8.9696	10.881	11.148	4.7802	6.0949	6.742	6.6174	3.4233	7.0764	9.4897	7.3495	8.2286	5.7136	9.7985	8.2867	5.011	5.2859	8.0728	5.8875	7.4739	7.7688	7.1585	4.1959	5.8281	9.4861	5.8995	8.8046	7.1156	6.2037	8.0005	8.9212	6.0294	6.511	2.9916	7.9131	9.5004	7.6785	6.1482	5.421
-4.0242	-3.3138	-6.1378	-3.382	-5.5847	-3.0464	-3.8033	-3.7601	-3.7242	-2.901	-7.7546	-4.7414	-5.9057	-3.0016	-6.9795	-6.7459	-9.717	-4.4253	-3.095	-6.3451	-7.3931	-3.8574	-1.5725	-7.2471	-6.0041	-2.9511	-4.4445	-7.3102	-5.1186	-4.7715	-7.5686	-7.0041	-4.6249	-5.9974	-6.6614	-4.4873	-3.4871	-3.2818	-7.7376	-2.9541	-4.0644	-5.7258	-7.4271	-6.7512	-6.0048	-5.2366	-5.0961	-7.7957	-6.116	-4.9375
-0.16439	3.7546	-0.94305	-1.4301	0.58854	4.4896	-0.24561	2.8318	-1.4951	-3.7425	-2.5784	-0.22872	-1.997	3.65	-2.4477	4.1006	-3.1325	-2.3338	-0.60249	0.12447	-0.57583	-0.82577	1.4778	-2.8003	1.8783	-1.9458	1.2989	-0.085575	-0.72689	1.7635	1.2734	-1.3184	-0.90924	1.4876	-3.5641	1.9353	1.302	0.15301	-0.40027	-1.4098	0.95422	0.62809	0.094512	-0.0090938	-0.64947	-0.61735	-2.9039	2.4039	-3.3031	1.6594
5.4048	-0.33155	2.3652	-0.3179	5.2256	0.28235	2.4879	2.7571	4.2947	0.9213	-2.9859	2.6083	1.0851	1.8933	0.61159	4.3903	5.3609	2.6939	0.94328	3.3783	1.6998	2.0722	1.666	-1.6847	2.9242	-0.97409	4.73	1.5808	3.0273	4.7528	1.1615	1.7721	0.43898	3.736	-0.094615	1.816	3.8152	-0.026647	0.30763	-0.047943	3.5829	3.025	5.3078	-0.14861	-0.44394	1.4529	2.0642	1.1749	-0.066425	3.9703
2.9651	-0.68515	-0.29619	-1.8344	1.4801	-2.8586	-0.34701	1.8404	-3.5448	-0.9885	0.108	1.5114	0.60892	-0.81036	1.1406	0.33692	-0.41225	1.7345	1.3122	2.4072	-0.37258	-2.2431	0.38804	-1.1991	-2.6682	1.3814	1.3755	0.50496	-0.22785	0.8215	-1.7032	0.84544	-2.9687	3.9233	-3.5289	0.81453	1.2056	0.38892	2.3163	4.0455	-1.3008	2.2103	0.021096	-1.6496	-0.15327	-2.9805	-0.8147	-0.24916	2.8102	-1.1899
-19.098	-22.356	-21.361	-19.071	-25.678	-20.888	-22.218	-20.875	-21.667	-24.95	-17.113	-20.164	-20.457	-25.553	-24.553	-19.796	-24.067	-21.348	-22.074	-24.321	-21.988	-22.956	-25.3	-23.72	-19.304	-23.081	-22.356	-20.094	-22.02	-19.901	-22.131	-22.378	-25.597	-24.442	-20.971	-21.133	-22.223	-20.992	-19.553	-21.751	-22.591	-23.799	-22.986	-20.301	-20.196	-25.262	-21.789	-23.954	-24.834	-18.826
11.387	10.059	9.3776	9.886	12.445	12.395	12.878	9.9219	11.019	10.319	9.4966	10.661	11.217	10.123	9.8922	11.988	7.9222	9.5546	7.3379	10.968	10.762	10.294	9.3382	11.75	9.5725	10.998	12.475	13.443	10.076	8.234	11.476	9.1527	11.99	10.703	9.9717	7.5444	6.9131	7.5998	10	8.7092	9.8391	10.395	7.2014	12.986	9.534	9.1772	9.7637	9.5097	9.2475	13.393
4.3355	5.7018	3.0851	3.3522	-0.11443	1.9714	-0.86942	2.3145	1.0528	2.2186	4.2155	1.5573	2.0645	4.5686	-0.57141	-1.3709	1.412	2.666	-2.0573	2.8881	4.0621	-0.20862	5.7881	2.8639	3.9756	1.2136	0.042075	1.6111	0.76516	4.1257	-1.2387	2.45	1.8031	2.844	3.2739	2.7335	-0.97037	3.4111	0.18656	5.4016	-1.1884	0.58962	1.9275	0.09578	-0.47884	2.3146	4.5308	2.2748	-2.0076	4.1465
-1.6063	-0.98339	0.8123	-1.2998	0.65298	0.37915	-1.0458	1.7567	-2.632	0.42022	-1.4022	-0.034809	-0.42433	0.39561	2.0979	0.91807	1.1809	1.3527	1.9606	1.4362	-2.6008	0.039483	2.299	2.3417	-1.4167	-4.0917	2.3644	0.42598	-0.08676	0.49358	4.0879	-2.8911	1.7209	1.9062	-1.8786	-0.18676	1.7859	-0.88178	1.1518	-0.61122	3.0164	-0.65111	1.6516	-1.4223	0.076775	1.7332	0.51741	-2.0711	2.1155	0.47848
7.7987	7.9049	7.4611	7.4407	5.7523	8.6517	4.837	9.6395	7.8398	6.5691	8.1339	10.634	7.7664	9.9091	7.994	8.4879	11.135	7.5936	6.0352	10.221	7.1158	8.7522	8.2876	11.829	7.7329	9.3056	9.9748	8.7986	8.6717	6.8475	8.3529	8.6906	6.6623	6.7914	4.8727	10.329	11.551	6.9497	9.183	9.5011	7.6399	6.8993	7.5248	7.3109	10.665	7.0545	7.4977	7.0644	11.09	8.9368
-10.554	-9.5765	-10.697	-13.1	-7.9581	-3.3284	-5.8336	-13.289	-9.0467	-7.626	-9.0557	-9.045	-9.6511	-10.278	-9.4262	-7.3127	-7.6959	-11.473	-7.1804	-9.3664	-9.597	-8.5626	-9.4592	-11.54	-5.186	-9.2539	-10.285	-8.3883	-7.7818	-9.6126	-8.9338	-7.5742	-6.1859	-10.133	-8.3353	-8.2176	-9.2247	-8.6515	-9.9736	-9.5442	-7.5216	-8.4342	-7.3288	-7.3929	-5.7715	-7.9724	-10.045	-9.6773	-8.6997	-7.3632
-2.0182	-1.9985	-1.952	-5.6231	-2.5747	-3.8708	-5.4578	-3.9195	-7.1011	-3.0971	-5.6249	-3.6967	-5.1964	-2.81	-2.5386	-0.51633	-7.5885	-5.7304	-2.552	-5.2016	-2.9428	-3.8825	-3.6261	-5.5069	-4.711	-3.9356	-5.1485	-3.9829	-6.03	-6.3075	-6.7447	-4.8271	-4.7424	-1.534	-4.8715	-1.925	-6.866	-4.4625	-4.8675	-3.4551	-2.2723	-4.2427	-3.1148	-6.3644	-4.6211	-6.2198	-6.1448	-3.3605	-4.3141	-0.67273
7.9352	11.25	8.0668	11.077	9.1618	10.771	9.0777	12.87	9.1285	13.856	10.167	9.8351	10.679	6.954	7.4454	8.3467	7.8768	8.5563	10.892	10.765	9.2658	10.164	13.443	9.5027	9.7525	6.2071	10.554	13.258	12.533	9.8453	12.117	7.7174	10.734	11.318	10.351	8.3798	6.7661	11.592	5.1922	8.4841	12.636	9.4023	11.658	9.7742	8.5421	9.7557	8.2735	12.5	10.033	8.1047
0.10275	0.56395	1.512	-0.63238	-1.1758	-2.6872	0.6525	-1.3833	0.50572	-2.4799	-0.39023	-3.0668	-0.066487	0.40344	1.3588	-2.432	4.7334	0.74045	1.5156	1.8465	2.1816	-0.13244	2.7616	-3.2135	2.8388	0.18321	-0.89989	-1.701	-0.29517	1.2679	1.8958	0.49647	-0.50216	0.21392	0.67873	-2.7546	-1.6125	-0.51414	1.0789	0.85602	-0.046265	0.18686	2.6496	-2.588	2.3837	-2.3063	-1.1556	-0.50895	-2.9199	-0.88929
3.5256	4.3305	6.0299	2.4691	1.3573	3.9345	4.1796	2.0958	4.6202	4.8749	6.63	3.2088	2.3427	3.0283	5.3874	1.5418	6.7366	1.6574	4.8004	4.6985	5.431	1.155	1.9511	2.2236	4.348	4.2707	3.9615	3.3244	5.0908	3.9059	0.6724	1.7406	3.4621	4.9029	3.6865	4.542	4.7187	5.4184	5.8234	5.0475	3.7164	8.0332	2.103	2.7263	6.9898	2.2466	4.736	7.5598	4.3363	0.72925
8.5173	11.985	10.565	8.3596	9.3455	8.1626	8.6671	11.912	10.455	10.718	9.6942	9.0782	10.769	7.3158	7.5051	9.5446	9.7333	9.1376	8.1394	7.8237	6.0559	8.3778	8.75	9.9193	7.0431	8.9786	10.577	9.7246	11.875	11.107	10.673	12.065	11.451	7.515	10.236	7.5482	10.031	11.677	9.4991	11.443	11.346	9.2721	10.367	7.7217	9.6897	9.7504	9.6314	10.269	9.5419	10.03
0.78741	-0.68616	1.8494	1.2789	2.6921	-1.3098	2.78	2.0798	-0.2517	0.24489	3.5889	4.8822	0.43219	0.56318	-1.4811	0.48776	-0.56719	-0.39424	-0.27017	-1.7281	0.25855	2.0088	-2.1374	1.6167	-0.2815	-0.15121	2.7113	0.891	4.9369	-0.097613	1.2142	1.5919	0.80474	1.8082	1.7174	0.57251	0.0039846	-0.6658	4.2797	0.59574	4.0597	4.2154	1.6783	0.44745	1.4492	0.35203	2.1371	-0.50141	-0.35294	-0.34744
3.1835	4.7686	0.18737	3.4079	2.0778	-0.66994	3.0238	3.9471	6.8082	4.3848	1.4753	3.2345	3.1867	3.181	4.9607	3.1339	6.5738	1.9912	0.27375	4.1897	0.62106	1.4219	1.4727	2.8825	4.3453	4.9645	0.90013	0.77772	2.9365	-0.55333	2.8528	-0.551	4.3975	3.5754	1.4579	2.7255	1.9783	0.00077626	5.5884	1.3534	3.8418	3.0785	6.611	5.1744	6.4748	1.9369	3.0735	1.1809	5.0163	-1.5883
5.2499	9.546	9.2277	6.6721	3.8739	6.5575	10.362	4.2159	7.619	5.1823	6.1119	8.0267	5.4738	8.8146	8.4952	5.895	5.5067	7.2779	4.2278	8.3586	6.1895	5.2494	9.3296	7.0729	4.3891	6.4422	7.3497	7.0155	8.157	8.156	5.066	4.6516	5.7235	3.5577	3.3709	6.4452	7.0904	6.6008	7.6839	6.8311	11.01	6.0491	7.2397	5.7851	7.3991	5.6252	6.5349	10.075	7.4	6.471
-0.51691	-2.9329	-3.4661	1.7317	-2.2545	-0.86654	-3.4444	-0.67234	-1.0552	1.7651	-2.8456	-3.3474	0.2474	-0.081749	0.033705	1.6209	-3.6271	0.21852	-0.88415	1.8047	0.70147	1.4483	0.94932	-1.7242	-0.47777	-2.9948	-3.7273	-0.17465	2.2167	0.57938	-1.2435	-0.86822	-0.43237	-0.15951	-1.0291	-0.35233	0.10228	-2.4584	2.3581	2.1466	-1.532	-1.085	-0.077794	-1.5321	0.54868	-2.2653	-2.0144	-2.7047	-0.75219	1.0643
-7.0443	-11.111	-13.228	-9.094	-12.733	-11.03	-4.9922	-13.561	-9.8213	-14.432	-12.987	-7.9	-12.703	-5.7235	-10.61	-7.771	-9.3659	-8.2712	-10.317	-6.8816	-12.669	-8.7211	-10.733	-9.6247	-11.495	-12.658	-10.174	-7.6022	-8.7487	-10.269	-11.411	-9.2623	-8.5807	-9.8553	-8.4914	-9.7687	-12.545	-8.0011	-8.9105	-7.6772	-9.8167	-9.0401	-12.149	-9.4281	-9.0442	-10.588	-12.364	-8.7124	-7.1219	-12.274
1.128	1.7416	-1.1456	-1.2392	-3.6766	-0.45675	1.2643	1.2913	-0.50188	3.0597	1.3103	3.5375	2.4043	-0.29666	1.8776	1.3026	1.7127	0.43718	-4.67	1.1571	-3.8516	3.1686	-1.6235	-2.5221	-0.78709	-0.44288	-4.4041	1.3919	0.21839	-1.5858	0.82139	0.84674	3.162	0.60741	2.4268	1.5719	-0.065774	-0.37469	-1.2484	0.97961	-0.10793	0.89362	-1.1853	0.085211	-0.52872	1.7427	4.0692	-0.68019	-0.077864	2.094
-12.095	-9.9968	-7.8667	-11.339	-16.73	-11.713	-10.696	-8.8747	-13.554	-17.251	-10.324	-10.41	-8.9831	-11.138	-12.117	-14.811	-11.123	-11.251	-15.241	-14.286	-11.914	-13.815	-13.249	-11.332	-13.115	-12.248	-12.561	-11.577	-10.375	-10.63	-11.084	-14.46	-15.056	-13.033	-11.483	-11.468	-13.1	-12.718	-13.497	-13.213	-10.258	-10.459	-12.416	-8.46	-13.863	-11.355	-10.453	-14.377	-13.687	-14.376
-6.5255	-5.5644	-1.2774	-4.3116	-8.0044	-8.6818	-7.8348	-5.1414	-7.0365	-0.49793	-3.156	-2.7914	-3.2303	-1.6673	-4.1619	-5.8489	-3.622	-8.3131	-1.617	-1.732	-5.2801	-6.0811	-6.4411	-3.2217	-5.7905	-6.9882	-5.6371	-2.7199	-5.4705	-3.5695	-4.8196	-5.8878	-6.6288	-5.7182	-4.9181	-5.248	-4.1185	-4.6311	-7.4394	-4.6886	-4.0033	-1.8671	-7.4693	-7.3953	-6.4659	-6.7728	-2.372	-2.4607	-5.3746	-6.2291
-0.082081	-3.8129	-0.67231	-3.0085	-3.4362	-0.2495	-2.719	1.1076	-1.6971	-0.81419	1.2451	-0.72332	-1.9754	1.2284	0.41533	-0.27145	0.22605	3.5321	-0.69149	-0.66692	-1.9912	1.1703	-1.3559	-4.3116	2.1361	1.6052	0.38701	-2.0367	-3.1482	0.24624	-1.6903	-0.31351	-1.9693	-0.56437	0.44947	-0.23165	-0.91757	-0.25844	0.7612	-5.2877	0.26307	-2.6882	-3.9476	1.4674	-2.0896	-1.8319	0.087791	-3.0146	0.86722	-0.60636
-6.1521	-4.1444	-3.4001	-4.4382	-3.9776	-6.0993	-8.2737	-4.3268	-4.3141	-5.3834	-4.3382	-1.7285	-2.9029	-3.0524	-4.2329	-1.8823	-6.8535	-5.1815	-2.5074	-1.6016	-0.77281	-0.6939	-6.9164	-1.3987	-6.1314	-2.4312	-2.5125	-1.4581	-2.7213	-4.1714	-0.90986	-3.1175	-0.24639	0.98483	-3.7223	-2.8234	-3.1212	-4.8969	-2.7571	-5.6498	-3.0447	-3.7298	-3.3128	-0.39526	-6.0556	-4.3922	-3.0728	-5.9691	-5.149	-3.6063
5.7096	3.1553	3.1527	7.6544	1.9683	7.1492	6.8422	4.9739	2.6727	4.9665	5.788	4.1403	5.9329	4.7041	7.1887	8.8608	4.3519	2.0777	3.295	5.6691	3.7424	5.0666	2.3897	4.247	4.9581	5.2928	4.1885	6.118	5.1208	4.0626	6.3357	3.7157	3.1721	9.9476	4.8027	3.7141	3.8721	7.0517	3.2846	1.8083	2.9191	4.622	5.4613	6.033	6.1769	6.7604	6.0853	5.2755	4.467	3.5225
-6.7896	-3.5309	-2.5855	-6.4162	-6.484	-4.6952	-3.7697	-5.8742	-5.5089	-5.523	-7.1651	-5.1181	-3.6691	-4.6586	-6.0022	-9.9012	-4.5076	-4.2856	-6.539	-6.6082	-6.4001	-3.5474	-9.6127	-3.984	-5.8538	-6.3878	-6.0755	-5.1682	-6.9779	-3.7569	-6.0093	-4.3942	-4.4887	-6.1461	-4.6731	-6.1579	-3.974	-6.5764	-4.908	-5.3695	-5.1162	-7.6421	-4.41	-9.3887	-4.2833	-5.7508	-6.6585	-6.1825	-1.7522	-3.8183
-11.82	-15.058	-14.088	-12.613	-14.083	-14.158	-11.66	-15.808	-14.669	-10.609	-10.099	-15.456	-11.906	-13.374	-12.696	-14.603	-15.292	-11.195	-11.388	-12.749	-13.231	-12.097	-11.39	-12.17	-12.158	-9.8418	-15.036	-12.504	-14.916	-12.56	-14.592	-12.413	-11.952	-13.074	-14.647	-13.669	-15.096	-13.266	-14.336	-15.121	-16.206	-10.312	-11.251	-15.73	-12.767	-11.926	-12.763	-12.974	-11.49	-10.893
1.5804	3.8194	-1.6448	4.3147	0.79683	0.081816	1.4369	1.5287	0.68806	0.20101	0.40019	0.038187	2.9368	-0.16372	3.3574	0.32331	-2.6334	0.38005	5.7909	-1.1466	1.0337	1.901	0.89801	-0.3351	0.054083	0.68899	0.7401	2.4031	-0.20053	1.7282	3.3255	3.7936	2.1032	-2.3804	0.67523	-1.1738	2.9792	-0.54734	-0.68415	3.4002	5.4963	1.4344	2.6916	3.0385	1.9564	-0.24289	1.1474	0.69469	0.66366	-1.0964
-2.3247	-0.031452	-4.5231	-0.23126	-3.7797	0.46043	-0.22094	-4.6546	-0.42636	-3.8165	2.1443	-1.7251	-2.2989	-2.7291	0.2659	0.54617	-0.30187	-1.9402	-2.4456	1.934	-4.993	-4.4539	-3.2574	-3.6941	-2.4513	-1.5433	2.7724	-0.34488	-3.6013	-2.0324	-0.84614	-1.8005	-4.355	1.2742	-0.55276	0.69777	0.84909	-0.15188	-3.0949	-4.0443	-0.58339	0.9362	-4.8508	-0.70662	0.35972	0.37344	-4.3294	-0.80401	-0.77957	1.1247
-3.0638	-2.3073	-5.4124	-1.8036	-8.6296	0.091125	-1.228	-5.8147	-4.0602	-1.9442	0.40477	-5.3096	-2.434	-4.5057	-3.2149	-1.7965	-7.7089	-4.3389	-3.8313	-4.5186	-4.5463	-2.046	-2.5516	-9.9046	-5.5775	-3.4668	-5.0475	-4.1272	-3.777	-5.3222	-7.4846	-3.0047	-5.2646	-4.1604	-3.6436	-3.5506	-2.1657	-2.5923	-2.4122	-8.5245	-7.0459	-4.3212	-8.21	-3.7167	-5.2191	-1.6623	-4.6935	-4.4236	-3.3352	-6.6011
-19.755	-23.925	-22.877	-21.093	-20.284	-25.802	-25.903	-21.92	-21.641	-20.662	-20.381	-20.375	-16.226	-22.146	-23.741	-20.579	-21.975	-20.908	-21.478	-19.566	-19.548	-19.865	-22.323	-19.091	-23.096	-20.278	-22.24	-20.78	-18.888	-22.079	-18.053	-24.057	-20.917	-21.833	-22.718	-19.048	-21.917	-24.132	-21.43	-23.961	-23.603	-20.496	-20.287	-17.544	-21.936	-18.877	-17.913	-21.477	-20.01	-21.335
-2.9862	-2.6564	-1.235	-3.0794	-1.7205	-4.1904	-3.063	-0.0090102	-1.2196	-2.1545	0.24693	-0.54306	-4.0954	0.84593	1.3282	-1.9837	-0.65634	-2.6466	-0.37152	-1.2366	0.85178	0.038444	-1.9355	0.63723	-0.67912	-2.8691	-4.0162	-3.7047	-3.6282	-2.3684	0.46843	-0.40048	-0.7684	-2.5964	-1.7098	-2.6251	2.0538	-1.3677	-3.2781	-1.8938	-1.843	-0.82252	-2.0499	-1.9199	-3.5776	2.9011	-2.1928	-3.0345	-3.0515	0.16205
-3.5712	-7.5718	-6.2587	-5.9217	-7.3219	-5.6107	-1.1679	-3.0057	-1.7275	-5.6946	-4.5474	-4.8628	-4.2046	-4.6182	-4.6013	-4.7781	-7.8567	-8.8941	-5.5254	-5.3185	-3.5475	-2.589	-6.4305	-2.8686	-3.2111	-3.7961	-0.90638	-3.6925	-7.3312	-3.0437	-8.0268	-4.995	-5.7576	-3.1804	-6.2117	-3.8221	-3.7368	-2.2344	-4.9628	-2.2698	-5.9667	-7.681	-3.7434	-4.8299	-4.4585	-2.3491	-4.7132	-3.7147	-6.8373	-4.9359
-5.1561	-8.619	-8.294	-8.0449	-10.24	-9.3145	-11.176	-10.521	-9.2877	-8.5986	-5.2867	-7.9808	-8.1477	-10.683	-6.5966	-6.9286	-8.4088	-8.1444	-8.9718	-7.7839	-7.0475	-7.6166	-9.8507	-10.655	-6.8478	-13.612	-7.5399	-8.6316	-11.735	-6.8874	-6.825	-8.0604	-5.4355	-9.6333	-9.67	-7.3686	-11.116	-8.6207	-7.0515	-8.2541	-7.772	-12.489	-10.086	-10.07	-11.013	-9.4792	-10.46	-10.609	-7.8936	-9.1849
-0.33459	2.4965	2.9981	1.7014	3.2252	3.2511	1.0821	2.6676	1.9684	3.5979	2.322	1.663	3.2328	2.0495	2.0997	-0.085565	3.2448	2.138	2.9404	2.3139	2.7808	5.5234	-0.13453	3.7079	3.0941	1.8678	0.77846	4.6944	1.7548	1.9121	3.5644	3.4905	1.4717	2.0067	1.6881	3.1768	3.0706	0.095185	2.8694	2.2602	4.1953	1.8946	2.6807	-0.98657	4.0142	4.0173	6.986	0.55433	2.7726	3.1307
-2.683	0.43685	-0.44328	-0.23034	-0.41614	-1.6418	-3.6759	-4.2181	-2.3459	-2.9853	2.4377	-1.002	-0.78253	-5.0198	0.052367	-0.73987	-2.9711	2.4422	0.45201	-2.4497	-1.9194	-0.62581	-0.52667	-4.3501	-0.46569	2.5574	0.96024	-1.9793	-5.334	-2.0958	1.4571	-1.3031	-0.19375	-3.0753	-3.0991	-4.2496	-1.9277	-0.58224	0.38566	0.20289	-3.4249	-2.9894	-2.2265	-0.25392	0.95012	0.21233	-2.7941	-0.48626	-1.8356	-1.066
-0.86867	-1.6117	-4.4532	-5.325	-6.2786	-4.8292	-4.4456	-2.4953	-4.1634	-5.9526	-3.718	-1.9469	-6.7832	-3.773	-1.778	-6.9567	-4.8747	-5.2681	-5.7158	-2.8537	-7.4181	-1.9175	-4.2996	-5.3419	-3.6761	-1.8596	-3.8712	-5.7144	-3.0292	-6.0315	-3.517	-6.6393	-4.5136	-4.3476	-4.708	-4.3994	-1.9828	-7.9218	-2.4873	-2.613	-3.5615	-3.9771	-2.8363	-3.6405	-4.1814	-5.5006	-3.6683	-4.5926	-2.1721	-2.0524
-20.912	-25.78	-21.164	-21.051	-21.189	-21.284	-21.4	-19.597	-22.438	-22.845	-21.473	-23.15	-22.458	-23.897	-21.151	-22.461	-22.233	-20.612	-21.825	-18.337	-21.811	-22.823	-20.528	-23.263	-24.011	-21.716	-21.15	-20.755	-22.735	-19.465	-23.799	-21.572	-22.599	-20.742	-21.875	-19.147	-22.082	-23.712	-21.551	-23.062	-24.3	-21.624	-22.782	-23.004	-24.063	-22.063	-22.11	-20.323	-20.5	-22.15
-7.6877	-4.0444	-8.3517	-4.701	-5.3369	-3.1128	-6.3245	-5.6352	-8.3813	-6.3694	-7.0121	-5.4008	-6.3985	-6.8112	-5.4988	-5.7552	-5.4781	-5.8622	-5.6409	-6.7691	-5.0425	-8.7167	-5.2784	-4.7184	-6.1286	-9.1512	-6.4496	-7.022	-5.0232	-6.6376	-7.4261	-6.5185	-7.7922	-3.9344	-8.8909	-7.7655	-6.2407	-10.214	-3.03	-8.6803	-4.1637	-3.1005	-8.8386	-3.4141	-7.9675	-6.8208	-4.5961	-8.9785	-6.5299	-8.7367
-5.3909	-11.074	-9.0968	-12.716	-9.8879	-13.172	-11.049	-10.608	-13.585	-12.715	-10.846	-6.1276	-11.72	-9.3552	-10.573	-9.9748	-10.097	-9.5037	-8.3495	-7.61	-9.9689	-9.7576	-9.596	-7.0146	-7.4162	-9.0378	-9.7352	-8.6958	-10.833	-9.1864	-9.7097	-8.6175	-10.586	-11.604	-12.03	-9.6476	-12.464	-8.554	-11.934	-12.033	-11.825	-10.077	-10.506	-9.0809	-7.9214	-8.6467	-9.8343	-7.9252	-12.118	-11.208
-6.2111	-8.2523	-5.3325	-5.2121	-4.5843	-4.2594	-3.2926	-4.5578	-3.22	-5.716	-7.5654	-3.0358	-5.1964	-4.4542	-2.4641	-6.9887	-7.6336	-7.4315	-5.8862	-5.2913	-8.9188	-5.8492	-4.221	-3.7999	-2.9021	-5.5376	-6.6914	-9.2382	-5.4842	-4.382	-6.6187	-9.6549	-5.8156	-5.3758	-6.1184	-5.5056	-3.1687	-3.3308	-4.8612	-4.7353	-5.7943	-5.2211	-4.8925	-2.8084	-7.3118	-4.037	-7.0091	-5.1875	-4.0001	-5.2153
-11.536	-12.782	-11.3	-10.906	-8.8043	-11.473	-10.391	-14.628	-11.898	-12.742	-8.3301	-9.7901	-11.483	-13.103	-11.321	-10.022	-10.607	-12.269	-9.9881	-11.605	-10.845	-12.856	-11.783	-9.6679	-10.707	-10.76	-10.232	-13.712	-10.199	-11.892	-10.536	-11.526	-8.3665	-11.638	-11.103	-12.508	-14.788	-9.0981	-10.494	-8.6001	-11.771	-15.098	-10.497	-11.423	-7.053	-9.8328	-11.152	-12.275	-12.458	-9.0377
-3.6801	-4.7534	-3.9972	-3.6181	0.69381	-1.3705	-5.689	-3.0772	-4.3265	-7.3093	-2.7824	-3.5223	-4.4509	-3.0273	-3.835	-2.1117	-4.6175	-3.203	-4.5546	-5.6913	-2.9904	-3.883	-3.114	-3.3165	-3.7944	-4.542	-4.8396	-3.9996	-1.5905	-2.1105	-2.3741	-5.455	-4.2087	-3.9057	-1.6496	-8.6355	0.08479	-4.1014	-2.9044	-4.3809	-2.4692	-2.9789	-4.7243	-4.5794	-0.26228	-2.2155	-2.5841	1.0609	-0.7436	-5.3116
-2.874	-0.6942	-1.7453	1.6929	1.0329	-0.16077	1.8495	3.0465	2.9592	2.6567	1.3417	-1.8192	3.5619	4.2559	1.6049	1.8692	2.3646	0.75758	0.66142	0.49922	2.7671	0.18909	0.9625	-0.22992	0.63098	3.9395	1.5695	0.13309	2.337	0.55256	-2.3079	-3.0451	4.6779	-1.2807	5.1338	0.97998	2.2402	2.8852	1.6501	1.994	1.6889	2.7263	-0.75078	1.1048	4.2938	1.7942	0.45704	3.566	0.52235	-0.33908
-9.9225	-11.437	-11.532	-9.7364	-7.2969	-11.518	-7.3563	-7.9137	-9.3685	-11.676	-12.352	-7.6331	-8.6679	-7.9295	-9.9794	-9.6764	-10.296	-7.1816	-8.8784	-8.0055	-10.046	-12.438	-10.427	-10.131	-12.303	-9.5285	-8.1264	-7.4727	-10.736	-10.151	-11.24	-8.0779	-11.106	-7.2302	-9.4555	-8.4586	-10.41	-7.9638	-6.814	-8.6741	-13.188	-9.9608	-12.658	-5.3356	-8.7108	-9.7744	-7.0431	-7.5882	-5.9037	-10.266
-10.465	-7.5346	-5.7352	-9.0801	-7.8164	-9.0146	-5.4282	-9.5066	-9.1375	-6.7652	-9.4777	-6.1245	-4.8943	-5.2473	-6.0217	-11.921	-10.238	-7.2362	-8.0461	-10.487	-4.2278	-9.4439	-9.1668	-9.1386	-9.8421	-6.0015	-9.6608	-9.5208	-8.129	-7.3987	-6.7639	-7.0638	-10.973	-7.3909	-9.6517	-7.7364	-9.2525	-7.8257	-3.5745	-6.9951	-9.1478	-5.1007	-8.1991	-5.2507	-5.5338	-7.0445	-8.9442	-8.1751	-9.6388	-4.7193
-1.2667	-2.2493	0.21778	-1.8424	-3.5905	0.2293	1.547	-2.5231	-1.476	-3.5798	0.76399	-2.2513	0.094391	0.61132	-1.511	0.93946	0.18109	3.7236	-3.4478	1.7537	-0.4247	-1.4439	-0.079281	-0.56833	-0.86317	-0.29883	-1.0807	-0.66321	-1.8448	-4.9829	-3.8435	-2.6233	-3.2721	-3.229	-2.8186	-5.2519	-0.54714	-2.1387	-2.9832	-1.2913	-1.285	-1.9237	-3.5464	-1.0202	-3.5774	-4.0051	-0.97442	-1.9433	-0.68874	-2.0945
-1.7459	-3.3336	-5.4849	-0.75358	-1.0315	-3.576	-1.3677	-3.5874	-2.0898	-1.7107	-3.282	-1.4163	-4.2707	-0.90984	-3.1664	-1.2562	-2.5087	-2.9954	0.51203	2.8069	-3.4738	-2.7542	-2.973	-1.6097	-2.7237	-4.3778	-2.8931	-1.2615	-2.9003	-3.1622	-3.5197	-4.6477	-3.9713	-3.305	-2.4063	-0.57009	-3.3096	-1.5403	-1.2789	-4.244	-2.5729	0.508	-2.3975	-3.7423	-2.079	-4.1835	-2.177	-3.6695	-2.2266	-4.844
-0.57361	-1.4336	0.6721	0.65415	-0.8654	1.2869	-2.5553	-2.6944	-2.2154	-0.40351	-2.1656	-3.2719	-0.12704	-0.57719	1.7114	-0.66151	-1.2521	1.4885	0.3777	3.2451	1.0134	-2.6282	-1.5572	1.8386	0.29084	-0.32351	0.60156	-3.3634	-0.2542	-1.0088	-0.48737	2.6759	2.6909	0.61041	0.15771	2.5218	-1.1036	2.4188	-0.38394	0.84271	0.54855	0.92626	-3.2725	-0.34309	-1.8902	1.1907	-4.0958	2.4414	0.61328	1.3488
2.5643	3.9621	3.5045	4.4761	1.5029	3.6357	1.7867	2.677	3.8094	3.5926	1.7607	2.8755	3.6348	4.8087	1.7183	4.8406	4.9409	2.1617	3.6176	1.4592	2.6687	2.5553	2.8525	3.4417	4.6107	5.5729	1.7585	8.3983	3.1234	2.2886	4.2006	3.8511	3.2505	4.8828	5.2875	0.89349	2.6005	4.6983	4.5404	3.2789	2.3883	5.6672	1.636	4.1316	-0.16326	-1.2534	0.17081	4.5139	2.3054	3.1045
-17.316	-16.419	-13.312	-14.631	-15.576	-12.129	-17.817	-13.127	-15.83	-14.497	-13.048	-14.321	-13.682	-14.828	-14.163	-12.823	-14.33	-14.05	-16.928	-16.802	-17.016	-13.861	-14.717	-15.439	-9.6895	-12.411	-12.784	-14.617	-17.593	-14.38	-13.963	-16.817	-12.099	-15.718	-17.058	-14.415	-14.117	-12.578	-14.829	-15.407	-15.552	-13.874	-12.495	-15.235	-13.24	-13.94	-15.39	-15.763	-14.126	-14.892
-16.035	-15.4	-13.737	-17.028	-14.901	-14.711	-15.319	-11.956	-17.639	-11.614	-14.306	-16.582	-15.508	-16.021	-15.824	-11.1	-11.491	-12.33	-15.318	-15.88	-14.947	-15.016	-14.941	-14.413	-15.474	-12.249	-15.992	-14.33	-10.228	-16.803	-15.127	-15.756	-13.74	-16.49	-14.355	-14.643	-13.682	-15.942	-14.304	-16.088	-15.572	-11.565	-14.807	-12.561	-14.965	-13.911	-13.634	-12.819	-17.001	-14.365
-8.9962	-11.163	-11.173	-10.718	-10.848	-11.799	-12.856	-9.5592	-10.1	-9.2778	-14.468	-10.174	-7.044	-8.9723	-12.094	-10.613	-8.9673	-9.409	-11.88	-14.028	-8.1555	-12.769	-8.4738	-12.146	-10.847	-10.531	-8.2181	-11.469	-10.439	-14.1	-7.9729	-10.01	-7.4395	-9.7112	-10.279	-11.155	-12.366	-11.416	-9.4501	-7.4536	-8.0197	-11.247	-8.6171	-11.264	-12.645	-9.3154	-13.165	-12.145	-7.9468	-7.9545
-15.154	-11.606	-9.664	-10.012	-8.0171	-9.9815	-12.112	-11.529	-11.738	-11.874	-12.453	-13.528	-11.397	-9.1972	-12.794	-13.644	-11.049	-10.114	-10.695	-12.324	-10.842	-10.238	-9.6749	-9.4276	-8.6101	-12.296	-13.285	-11.981	-11.597	-13.568	-12.621	-14.954	-10.449	-13.838	-13.242	-10.849	-9.04	-11.797	-10.995	-13.468	-12.526	-12.174	-12.421	-12.442	-14.97	-15.292	-14.916	-9.9198	-11.238	-9.7176
3.7921	2.3669	1.0724	-5.2831	3.9623	1.141	1.7758	-0.55131	3.456	1.4023	1.1093	2.1506	2.8207	3.8982	0.92148	5.0486	-0.69863	3.8713	-1.1812	-1.3876	0.38441	0.73369	0.44372	-1.4596	1.2896	0.47785	1.9339	1.9405	0.056945	0.2435	1.0862	-2.5567	1.6893	-1.0995	3.594	2.4495	2.7725	5.2074	-0.14869	3.7039	4.3989	-0.45505	1.9513	0.052838	2.4109	0.91304	1.6608	0.64956	-1.0163	1.7804
0.2655	0.98782	-5.766	-2.6408	-2.2285	2.346	-3.2591	-2.8077	0.80754	-2.8631	0.41752	-4.6862	-4.8971	-0.045478	-1.6208	-2.0108	-3.6645	0.13853	-2.7208	-3.2503	-3.3665	-3.6897	-0.66036	-1.7502	0.93954	-2.2598	-1.4061	-1.1511	0.39183	-1.2728	-2.8805	-3.6779	0.59272	-3.2846	-4.4013	-2.7147	0.19926	-0.94028	0.43319	-2.7764	2.9885	-1.6376	-4.5997	-2.8921	-1.4769	-2.3589	-1.9521	1.5413	-0.52781	-4.1272
-0.84347	-3.0969	-1.2383	-5.1342	-0.59485	-0.36643	-3.9349	1.2019	0.27098	-3.0377	2.1986	-2.7291	-1.0965	-0.21679	-3.4575	-4.3472	1.4763	-1.9962	-3.1126	-1.2168	-1.8272	-0.53832	-1.9775	0.0022561	-1.4969	0.45256	-0.36396	2.2692	-0.92459	-2.3109	-3.7883	1.5625	-1.779	-0.21914	-1.8285	-4.2403	-0.038894	0.36381	-0.69413	-0.71	-1.4539	1.7287	-1.522	-0.90868	0.80765	-3.3399	-1.759	-5.3755	-3.3279	-0.12408
-9.0323	-13.047	-10.921	-11.809	-12.655	-9.5757	-10.177	-16.299	-9.7913	-13.345	-9.6867	-12.49	-11.359	-12.187	-12.181	-7.2203	-13.277	-11.661	-8.0739	-14.07	-15.423	-12.255	-11.006	-11.064	-9.9791	-14.751	-11.233	-11.951	-10.868	-13.622	-9.9915	-11.466	-13.241	-12.204	-11.45	-9.4444	-13.243	-9.3311	-9.4626	-10.186	-12.546	-11.649	-10.344	-9.4241	-12.373	-9.5127	-8.4804	-11.922	-13.67	-12.428
-8.2795	-13.484	-8.8641	-14.606	-14.244	-9.5214	-10.94	-11.557	-10.127	-8.9279	-10.603	-13.715	-12.444	-11.983	-7.6596	-12.513	-11.473	-14.746	-12.86	-11.483	-11.084	-12.854	-12.039	-13.505	-11.847	-8.1718	-10.241	-13.988	-11.772	-9.641	-10.838	-7.5159	-11.614	-12.058	-11.552	-8.8261	-13.3	-9.6682	-12.797	-7.6321	-13.661	-12.264	-7.4035	-12.882	-12.101	-11.534	-13.022	-12.858	-9.8192	-9.9749
7.2981	5.682	6.5031	8.3581	4.5223	7.8609	4.2739	7.409	8.7295	6.2839	4.7341	6.4927	6.9372	10.415	4.9474	7.8629	10.139	6.9634	5.6887	9.1237	5.5791	8.4974	9.1772	4.6451	4.7531	8.2412	6.9336	6.1246	8.8768	3.4143	6.2422	3.8278	6.0856	7.7916	6.327	6.7253	7.8041	7.2789	11.808	6.6733	7.4839	3.4353	10.152	8.1057	9.5954	5.5293	6.2041	5.5537	8.598	9.8267
-7.6394	-6.3324	-6.7698	-5.1365	-10.005	-7.3923	-4.463	-7.5477	-3.5641	-1.5157	-5.5581	-6.1223	-7.2055	-4.6984	-5.1969	-7.6717	-4.3764	-5.866	-5.6619	-6.6807	-4.979	-5.119	-11.287	-7.6033	-3.4998	-2.4186	-6.6015	-6.4762	-6.7333	-8.3459	-7.6218	-7.9237	-8.5308	-5.6778	-7.1232	-5.9889	-7.2104	-5.3628	-5.8567	-3.782	-4.992	-6.0085	-5.8835	-3.4433	-9.0744	-6.9995	-7.4934	-8.044	-4.8316	-8.744
-12.478	-10.933	-14.639	-14.996	-13.838	-14.776	-14.959	-12.327	-12.971	-12.38	-15.872	-15.284	-15.261	-11.032	-15.212	-11.341	-15.691	-13.925	-14.62	-14.436	-11.238	-13.993	-15.66	-12.911	-9.5493	-12.813	-13.676	-12.744	-13.019	-11.398	-15.105	-13.515	-10.851	-11.922	-14.907	-15.048	-15.986	-9.9148	-14.246	-13.209	-13.239	-13.769	-14.865	-13.357	-17.279	-13.64	-10.688	-15.738	-12.46	-12.861
-0.65134	-3.9483	-3.0714	-0.027646	-3.518	-0.70116	-0.33522	0.093407	-0.66423	-1.8185	-2.0689	0.7864	-1.2247	1.8493	-3.078	-0.93902	-1.3266	-1.1514	-2.442	-0.18348	0.058123	-0.86955	-3.9695	-0.68092	-0.82751	-1.6615	-3.071	-0.71402	-1.7068	1.6897	-2.3164	-0.3215	-0.61222	-0.70865	-2.134	-3.5367	-2.8224	-1.4286	-1.3042	1.8325	-3.0409	-0.34712	-3.0411	1.9578	-1.4337	-0.31217	1.0001	-3.2763	-4.4174	-3.3941
-0.83497	-7.1	-2.226	-4.344	-6.1062	-6.0231	-4.0691	-4.9035	-6.6278	-4.5306	-3.1865	-6.074	-5.3161	-1.9865	-4.3644	-5.5767	-6.6605	-6.6796	-1.4345	-3.495	-5.4121	-6.4764	-4.1155	-3.0988	-0.090371	-3.6643	-4.1354	-1.4551	-2.4419	-3.7889	-2.1924	-1.8393	-3.794	-4.3235	-5.4189	-3.4309	-6.8382	-3.0123	-0.49239	-3.98	-4.6943	-2.5272	-1.4352	-6.1783	-2.7217	-3.1239	-1.7347	-2.7187	-1.8983	-3.1295
-0.10073	-0.89646	0.78085	-2.2287	-1.5339	0.57744	-0.29744	-0.35225	-3.491	0.2509	-1.3594	-2.1652	0.35266	1.449	-0.60989	-0.65976	-0.28073	-1.2097	-2.12	-4.0341	0.94182	-2.4409	1.2349	2.4347	0.81943	1.4397	-2.9015	-1.5662	0.69536	-1.5596	1.1457	-1.8088	-1.709	-2.9992	0.64042	-0.77216	-4.9917	-2.8689	-2.9693	-1.0423	-2.6505	-2.3235	1.3986	-2.0021	-2.3085	-2.6867	0.43039	-3.4684	-3.4899	0.39463
-9.0659	-9.6601	-12.88	-11.228	-6.7925	-14.614	-11.066	-12.458	-11.58	-10.106	-5.8814	-13.975	-9.0723	-10.468	-9.4798	-15.03	-12.003	-10.915	-9.0783	-12.023	-7.4746	-11.298	-7.3703	-11.423	-11.175	-10.901	-13.185	-8.0462	-11.069	-12.855	-10.969	-9.3688	-13.212	-8.0368	-11.419	-14.466	-12.817	-9.9254	-13.8	-8.6319	-10.312	-10.794	-13.739	-13.58	-10.953	-14.301	-9.7996	-9.5922	-9.9694	-9.9546
9.7488	11.324	11.066	11.51	9.9415	9.4861	7.0298	7.1108	9.3388	10.066	7.1749	10.053	6.0808	6.7823	8.4745	9.2823	10.326	12.043	8.6521	6.7248	8.4171	9.7721	9.0144	8.8397	7.0099	9.4119	9.4108	7.9763	8.5257	12.109	8.234	8.1367	7.0851	8.9218	9.797	5.4538	8.7137	8.1359	7.7888	7.5147	8.6806	6.4383	6.2534	7.0288	6.9748	5.2181	8.3142	10.124	11.028	9.2122
3.2309	0.32749	-0.018181	4.6445	0.25622	-1.8244	2.2655	2.8269	2.2439	4.2252	1.1823	3.9591	-0.38282	4.7566	3.3007	1.5069	-0.2823	0.29181	0.53764	-0.084307	2.9568	4.7611	1.6885	0.35813	0.79615	1.7615	0.91096	2.1448	-0.88755	1.8947	-0.24203	-0.51096	1.1315	0.057276	0.083528	0.65914	1.5243	-1.3159	2.7918	-1.0527	-1.9488	-3.0567	4.0791	3.2028	2.8715	2.331	1.7832	-1.3817	-1.0724	-1.3037
-0.51974	-2.8539	-0.3694	-2.4801	-0.081843	-2.0322	-2.0447	-4.1956	-1.6141	-1.3376	0.74231	-1.4762	-3.7763	-3.8133	-4.6895	0.49243	-1.9782	-0.17009	-1.1416	-1.7119	-2.2668	-3.6935	-4.7354	0.45707	-3.0422	-2.218	-4.8885	-4.7526	-1.796	-1.9053	-1.9785	-3.8314	-3.9543	-3.3805	-5.0676	-2.2383	-3.754	-2.5973	0.4787	-1.2548	-2.7801	1.6783	-4.5384	-3.7575	-3.8463	-6.7524	-0.65731	-1.0945	-3.4886	-4.3355
-10.318	-8.067	-9.4041	-11.527	-9.4056	-7.6268	-9.4042	-8.6102	-8.3722	-10.287	-10.504	-6.445	-7.2096	-7.4002	-9.4716	-10.515	-12.263	-7.5606	-7.9633	-8.8622	-9.0525	-9.0846	-11.036	-7.599	-7.2318	-10.239	-7.8375	-11.085	-9.5891	-12.315	-9.6353	-9.1818	-9.8946	-6.8253	-6.3758	-6.4867	-9.0207	-9.0018	-9.483	-7.2026	-9.3297	-5.6527	-9.7159	-12.975	-6.5211	-10.486	-10.213	-12.043	-11.556	-11.065
-6.284	-7.7104	-10.162	-8.3917	-9.1815	-8.0286	-4.3706	-5.8054	-7.4081	-7.2039	-8.6157	-9.4729	-8.2413	-6.2938	-6.5647	-5.7577	-4.3927	-9.9542	-4.9897	-8.0977	-10.535	-7.2396	-8.8797	-5.7985	-7.667	-6.744	-8.1578	-6.556	-8.7971	-8.4509	-7.1501	-5.8059	-9.61	-6.088	-9.293	-7.0455	-4.2645	-9.5806	-4.9649	-7.1004	-7.0981	-11.402	-5.6077	-7.8703	-7.0291	-6.4608	-12.356	-6.5264	-7.6691	-4.2626
-5.0524	-11.012	-13.419	-9.9075	-7.6776	-10.184	-9.5984	-9.7006	-8.5548	-11.26	-11.907	-14.039	-10.169	-9.2939	-10.958	-6.7639	-8.0228	-11.64	-10.907	-11.696	-10.313	-10.946	-9.2396	-9.831	-8.9035	-10.014	-10.314	-9.8791	-11.701	-11.772	-9.9891	-7.9993	-9.7382	-12.68	-8.6358	-9.3603	-8.3783	-7.6929	-12.927	-11.957	-10.717	-8.2332	-9.2674	-12.995	-14.679	-8.695	-9.5077	-9.0373	-9.9892	-11.704
7.4877	9.0037	7.0451	3.4063	10.219	9.612	9.1633	11.37	4.6114	8.0441	6.1454	8.789	7.0092	7.2983	10.323	7.3741	9.8419	7.1798	6.6065	8.6311	8.6089	7.5501	8.0759	11.282	11.697	7.3862	9.2123	10.908	8.5578	9.8703	5.5357	10.26	6.3969	5.8227	7.8367	9.7526	6.1087	8.3503	5.5052	9.0142	10.798	2.7116	9.4449	6.9992	9.7015	3.874	5.948	9.8375	8.8051	7.5807
-3.2992	-0.48731	-1.0766	-0.049783	0.638	-3.2813	-5.1411	1.8231	0.037141	-2.2905	-1.0144	-2.5134	1.1423	-2.5175	-1.3876	0.29247	-1.9883	-0.81252	2.3269	1.9817	-1.2842	-4.3312	-2.4918	0.25325	0.55267	-1.4004	-0.86173	1.573	-1.9173	-1.061	0.15695	-3.2235	2.4392	-2.795	-3.9455	-1.4099	-3.2316	-4.1715	0.045461	3.2424	-3.9482	-1.6785	-3.5883	-1.0148	-1.2426	-1.8934	-0.31968	-1.5193	1.5633	-2.0135
-2.4595	-4.1983	-1.1793	-2.6622	-3.5012	-4.2722	1.365	-4.9578	-1.9575	-3.268	-2.3716	-1.9762	-0.10475	-0.54356	-3.1722	-3.4822	-2.9239	-4.3622	-3.67	-1.9608	-5.6413	-2.9211	-2.6963	-5.4799	-4.7121	0.35529	-3.5638	-3.0179	-2.7364	0.04419	-1.9507	-2.488	-3.7301	-0.90094	-3.583	-0.98131	-1.4027	-1.4244	-3.0144	0.054266	-1.0684	-1.6975	-4.3456	-2.8764	-0.59939	-1.4414	-2.886	-1.2472	-1.8084	-4.4748
-12.843	-11.002	-9.6611	-13.458	-10.171	-10.783	-10.647	-10.386	-12.495	-11.426	-9.1653	-12.992	-7.8204	-12.787	-11.606	-14.117	-11.324	-12.796	-9.4591	-10.992	-8.5934	-11.106	-10.344	-9.959	-12.264	-12.741	-10.976	-12.297	-9.3916	-11.653	-12.372	-11.35	-12.057	-9.2793	-11.616	-10.898	-15.689	-8.5588	-12.846	-10.104	-9.8704	-12.839	-10.592	-13.338	-13.321	-12.354	-10.683	-7.8133	-10.252	-11.925
-3.7744	-2.4327	-4.5641	-6.1494	-3.9024	-4.6667	-4.2441	-6.1947	-4.8387	-2.7658	-5.2722	-1.9941	-3.6449	-4.338	-5.9792	-3.8037	-3.1209	-2.7975	-6.0307	-6.8934	-9.0085	-5.8751	-4.6325	-1.309	-1.9728	2.0086	-1.0882	-5.3355	-7.958	-6.1306	-1.755	-3.2501	-3.7397	-4.7904	-6.5239	-2.9684	-4.6027	-5.389	-3.2516	-5.9428	-4.0647	-6.2924	-5.9623	-3.654	-2.8792	-3.307	-3.3973	-4.9171	-3.503	-4.278
7.7677	7.715	6.6677	5.8174	6.7103	10.574	12.149	6.5298	6.3131	6.9505	6.92	10.604	8.2206	9.1412	5.2178	9.3101	5.6436	11.114	3.1225	7.4311	3.3003	11.038	9.3995	8.9544	8.0917	11.79	8.0137	6.5508	6.1158	6.8106	6.1946	8.9015	11.77	8.2583	4.4649	11.117	7.55	6.1655	6.7921	7.518	9.3856	8.5117	7.9503	8.3442	6.4086	14.258	5.0294	5.0755	9.5256	8.356
-11.683	-14.217	-8.674	-13.033	-13.942	-14.443	-12.372	-12.348	-12.667	-12.394	-14.661	-11.329	-13.042	-13.921	-10.803	-11.09	-13.494	-11.172	-11.948	-15.775	-8.9676	-15.117	-12.316	-11.734	-14.173	-10.837	-13.94	-10.699	-12.009	-10.221	-12.355	-13.495	-14.249	-9.6696	-14.622	-9.3894	-13.571	-14.925	-16.5	-12.181	-16.551	-12.363	-11.548	-12.418	-12.973	-10.356	-14.393	-12.964	-12.462	-14.613
-24.915	-23.324	-24.38	-20.449	-22.58	-20.993	-24.995	-21.942	-24.802	-21.399	-24.305	-21.118	-23.186	-20.699	-26.105	-21.399	-22.461	-20.805	-24.124	-21.724	-19.029	-18.804	-23.87	-21.386	-23.096	-19.17	-22.796	-22.278	-27.863	-22.679	-25.926	-21.201	-22.413	-21.219	-23.748	-17.811	-21.603	-25.581	-22.57	-20.334	-24.687	-20.402	-20.143	-25.428	-22.549	-22.459	-24.336	-18.365	-21.643	-21.626
-2.0377	-2.0872	-0.095063	-2.1509	-0.036116	-2.0588	0.99269	-2.5707	-0.5966	-4.2361	-1.9732	-1.0405	-2.5831	-2.8517	-4.5105	-3.5067	-3.7912	-6.3356	-1.3195	-2.9546	-2.6559	-0.69878	2.5655	-6.437	-2.3376	-3.5768	-4.604	-4.9876	0.24502	-7.2731	-2.9312	-2.1981	-1.9803	-4.2146	-1.2117	-5.7051	-1.7283	-4.41	-1.7036	-1.7574	0.61724	-3.4455	-2.3104	-0.37719	-3.0671	-2.9247	-4.4204	-3.9288	0.092809	-3.8283
6.2708	7.793	4.9681	7.4062	6.9958	4.85	9.4451	5.678	12.125	7.465	7.5198	4.4407	8.1033	8.6143	7.3769	5.4177	4.1486	8.0031	7.842	4.1177	9.1542	4.7036	7.1883	7.4403	8.2517	6.4061	5.4951	6.5763	5.5643	7.4114	4.6667	9.1713	8.5871	2.2356	4.9803	5.5698	6.4296	10.528	4.6348	6.4994	7.7434	5.8713	8.345	4.7805	6.3251	6.741	6.2559	6.059	4.7232	6.224
2.6066	-0.27763	-1.9297	1.6519	1.1437	1.5938	2.7458	1.795	4.6937	4.7365	1.6237	2.3309	1.6318	0.21151	-1.5147	0.70359	-0.59102	4.269	3.0509	2.828	1.1769	-1.1052	4.707	2.7586	0.91128	2.1113	0.21811	2.9218	1.2289	1.9714	1.9623	1.7114	3.6523	-0.30855	-0.12066	-1.514	1.857	-0.12195	2.6292	2.9908	3.8695	2.5444	-1.4291	0.5022	3.789	0.64771	1.0212	-0.19665	2.1057	5.0569
-20.498	-19.29	-21.472	-19.23	-20.255	-19.108	-22.541	-19.072	-25.78	-21.004	-22.461	-21.133	-22.968	-23.733	-20.956	-21.733	-21.01	-20.343	-18.921	-19.427	-21.745	-20.057	-20.189	-22.798	-22.109	-23.441	-21.058	-25.439	-20.279	-26.264	-21.909	-21.476	-20.917	-22.079	-19.934	-19.514	-21.029	-20.856	-23.855	-16.603	-22.158	-24.714	-19.686	-19.759	-21.347	-16.975	-21.239	-21.111	-24.456	-21.78
1.0054	-0.095348	-0.23216	-0.39417	-1.631	1.9619	2.0308	1.0511	-1.8795	1.5437	-2.4835	1.8557	-2.3648	-1.5906	0.17453	-0.60766	2.1899	-0.045486	-0.67418	-1.1079	2.2867	1.1166	-0.28475	1.3209	-1.0015	2.1507	2.163	-1.1494	1.126	-0.80886	-0.80975	-2.3313	-2.8452	-0.34168	0.48428	-2.5769	-1.5591	0.57049	2.5167	2.5382	0.636	-2.8198	3.393	0.55306	0.49497	0.49782	-2.0215	-1.9336	3.0257	0.6356
-14.543	-11.719	-12.162	-14.425	-12.047	-11.579	-11.639	-8.9395	-8.7725	-11.517	-9.8167	-14.944	-14.265	-12.591	-9.3188	-10.976	-11.673	-11.522	-10.538	-13.173	-12.469	-11.74	-10.507	-10.721	-8.3233	-14.593	-10.811	-9.1908	-10.88	-9.7675	-11.205	-14.154	-8.4426	-10.065	-10.927	-10.967	-8.9802	-15.481	-12.753	-12.204	-10.044	-12.512	-8.2488	-14.277	-11.47	-11.287	-12.031	-14.968	-14.229	-11.606
-10.58	-11.324	-7.6508	-12.482	-12.79	-8.382	-8.5723	-13.144	-7.7005	-13.328	-10.749	-13.052	-13.133	-11.811	-9.9008	-12.071	-11.862	-8.1108	-14.96	-9.6223	-10.519	-8.9156	-7.4722	-12.453	-12.522	-10.87	-11.165	-12.659	-8.0615	-10.586	-11.874	-9.8021	-9.2474	-10.512	-12.996	-12.608	-11.631	-10.132	-11.998	-10.513	-14.446	-13.438	-11.424	-11.584	-9.629	-10.293	-13.257	-8.3149	-11.163	-10.351
-6.1678	-5.2009	-6.4386	-2.4378	-0.79391	-5.5596	-7.3797	-8.1624	-4.5799	-3.6975	-4.3773	-5.9763	-4.3111	-5.333	-7.3647	-3.9447	1.3739	-5.7689	-2.8962	-2.7585	-7.2236	-6.5917	-6.777	-6.1253	-4.371	-4.6033	-6.3212	-3.3601	-2.3728	-4.7275	-6.788	-6.4681	-2.9471	-3.5662	-2.7518	-5.5099	-6.3278	-5.4856	-3.7139	-5.3115	-4.6201	-3.9391	-3.4121	-6.2099	-3.9844	-5.6437	-3.5558	-6.8993	-7.1757	-3.6624
-2.022	2.9975	2.8051	2.9588	2.4369	3.3747	4.9425	0.71273	-2.1472	5.7662	1.307	-0.73961	1.6265	3.1293	1.7008	1.7208	-0.19302	2.5268	0.27473	-0.42637	-1.8782	-1.3017	1.9565	2.8422	2.7713	-1.7744	-1.2856	3.6641	1.3533	2.4487	1.7702	2.3434	-1.074	0.33367	0.015272	0.60593	-0.75674	-1.3851	0.55778	4.8161	-2.3136	3.274	3.7961	3.2248	-2.7167	2.979	5.651	0.4162	3.3378	-0.58597
3.6476	4.1159	0.1199	2.7163	3.7556	2.7772	1.5091	1.5844	1.7742	2.2642	3.2739	1.5569	3.187	1.8768	-0.90457	5.0468	-0.76189	5.2023	4.9706	4.4752	0.39544	2.8909	8.2693	2.2395	-0.26546	0.73385	2.1353	2.3623	6.4145	2.2635	3.2664	3.5741	5.2896	4.1492	2.1152	-0.84683	3.8121	3.8839	1.9041	0.77206	4.5478	5.8024	2.2987	1.4501	6.2319	7.1167	4.8182	3.1518	4.1623	3.5176
-7.1066	-4.8492	-3.5745	-4.7083	-7.0976	-4.1415	-2.4317	-3.5728	-5.4856	-3.0407	-4.3826	-5.1996	-4.5622	-3.0114	-5.4689	-1.6955	-1.1357	-7.7175	-2.7991	-4.0135	-2.9852	-4.7236	-6.5417	-2.4891	-2.2635	-1.7881	-3.4525	-5.6365	-4.3149	-6.0192	-4.4081	-5.8581	-2.9413	-3.9832	-6.1238	-5.0151	-1.2608	-4.3273	-4.7776	-2.6858	-5.9935	-1.4168	-3.9358	-6.0337	-7.092	-5.8138	-4.412	-6.1114	-4.1322	-1.5333
-4.4877	-4.3177	-2.8278	-6.4931	-4.4988	-2.8535	-3.3582	-1.3053	-1.0983	-5.0208	-0.79324	-4.0325	-6.698	-4.5185	-3.8816	-3.3619	-5.6929	-5.3454	-4.0803	-5.2919	-3.9923	-3.9597	-4.1733	-4.3586	-0.61527	-3.0361	-2.7235	-1.5903	-3.1961	-2.1951	-5.5641	-3.0383	-1.6929	-2.8651	-2.527	-5.6247	-4.5657	-5.7593	-1.1708	-4.1233	-5.0736	-2.3367	-3.1187	-4.6644	-5.3937	-3.8655	-5.2221	-4.6469	-5.4263	-4.132
-3.7332	-6.2125	-2.3375	-2.0801	-1.3569	-3.9715	-4.4677	-2.9262	-3.9006	-4.9307	-2.613	-4.7077	-1.3374	-1.8403	-2.7677	-0.25973	-1.3666	-0.94625	-1.7288	-4.4941	-0.73489	-1.1425	-3.1723	-3.3375	-2.1721	-2.9363	-1.4936	-0.68941	-4.186	-4.0634	-2.2274	-2.9016	-5.9978	-0.97017	-2.6854	0.02319	-1.6939	-4.8705	-0.974	-2.7849	-0.47389	-4.1615	-4.2958	-0.085361	-3.2973	-1.9879	-3.8631	-1.7592	-1.1558	-1.1203
5.9855	8.1971	3.8662	8.5399	3.044	5.5401	6.6359	7.6303	6.5121	6.6717	7.2467	7.2795	6.7416	8.977	7.5104	8.1594	9.3735	3.4533	4.1472	7.5745	7.9011	6.4806	5.0846	6.6543	4.793	7.6947	5.8291	5.9874	8.9861	6.5378	3.4743	6.6415	5.6952	4.31	7.5361	7.3643	8.7804	3.7028	6.2268	7.4143	7.8489	4.765	8.4257	8.5206	7.88	7.2798	5.1531	8.2558	5.3572	6.837
-3.8444	-1.3537	-1.8563	-3.2585	-5.0378	-1.7165	-3.4448	-3.2865	-0.43685	-2.6265	-2.0648	-1.6558	-3.8937	-1.9932	-2.6676	-2.967	-5.1148	-3.0245	-1.3305	-2.6355	-4.0547	-3.7938	-3.6224	-2.3554	-4.2753	-5.2689	-3.1128	-5.0945	0.34093	-1.9851	-4.0683	-2.9277	-2.146	0.23665	-1.6663	-0.48084	-2.543	0.61714	-3.6773	-4.7433	-0.33137	-0.32774	-0.84743	-0.44189	-0.80845	-2.7001	-4.8135	-4.6254	-6.2049	-0.30535
-5.3797	-9.6977	-4.8323	-5.9482	-6.3743	-6.7385	-5.6217	-6.3689	-1.798	-5.4909	-4.7787	-3.1947	-3.8355	-3.9687	-6.56	-5.2836	-5.827	-6.2929	-6.3897	-6.0038	-3.5061	-6.0159	-6.3214	-6.048	-6.8335	-7.1147	-7.8306	-4.8998	-5.8368	-5.3001	-6.4723	-6.8374	-3.2625	-4.9982	-8.8741	-4.9995	-3.2872	-3.1711	-6.6685	-3.1854	-5.285	-8.2409	-5.4394	-2.5664	-6.909	-7.0376	-5.8303	-7.064	-6.8174	-8.0778
0.91269	5.1048	5.0214	2.3297	2.9462	1.9306	5.546	4.5948	4.5951	5.5751	7.7699	1.9868	4.2549	5.3746	1.1486	4.5299	6.572	5.4496	2.8709	3.3835	3.2492	4.3594	2.4421	2.1818	3.7267	3.2115	5.4768	2.7336	5.3822	7.728	5.848	3.4372	4.4724	4.6415	3.8207	3.3974	3.7796	1.0389	6.2064	3.7235	2.0438	5.6349	4.3306	3.56	2.8387	6.5597	4.81	7.1314	5.6564	3.0113
2.3756	3.1054	4.4008	6.0125	5.5074	4.8027	3.0915	4.098	4.1678	3.853	4.542	4.8941	3.6905	3.9634	4.7288	7.2815	4.7623	4.5891	2.981	7.3835	4.3762	0.78636	7.1992	1.8528	3.6309	4.0535	4.4018	2.4731	5.6845	5.5748	6.291	6.7752	1.97	3.3247	8.3285	1.1877	3.5453	1.5748	3.2785	4.4276	3.8872	6.2986	1.7523	5.3264	3.6469	4.3165	6.9865	4.0071	3.2622	5.0531
1.6488	-1.211	-1.8531	-2.8647	1.4522	-1.5938	-1.4697	0.15707	0.3863	2.9471	2.7101	-0.069792	2.2582	-0.50305	-1.1292	0.37078	1.0245	-1.0411	-0.73421	0.5575	-2.501	5.477	-4.1389	-1.231	-0.1589	0.40813	-0.17976	1.0941	0.73431	3.979	0.99941	-0.60637	-0.73444	-0.66633	-4.125	-2.1458	-2.4658	0.27852	1.7786	-0.62324	0.79125	0.60011	-0.48164	2.4469	1.0565	-1.3715	-1.4726	0.71268	0.059433	-0.17908
2.0287	0.22929	2.6995	0.39736	-1.8409	2.318	2.4913	0.39494	0.069336	-1.6259	-1.4079	-0.93441	2.0274	-3.6496	-1.0275	3.7397	2.0423	-0.17551	2.6863	2.5569	-0.99	1.1594	0.52875	0.44492	-0.14056	1.7373	3.0525	-1.5918	1.8619	-0.58421	-0.41618	1.5196	-0.36667	-3.8044	3.4656	-0.18926	-3.8739	-3.1618	-1.0036	-0.090729	-3.4226	1.1781	-0.64098	0.30331	0.49309	2.8662	1.2496	0.30568	0.40292	1.8695
-21.336	-19.832	-23.228	-24.555	-21.032	-22.331	-22.962	-23.735	-19	-24.047	-24.172	-24.377	-22.837	-26.839	-23.73	-22.981	-24.154	-21.485	-23.506	-21.802	-25.039	-26.302	-23.063	-22.206	-23.897	-20.472	-22.287	-23.879	-23.908	-18.631	-25.29	-20.074	-24.047	-22.252	-24.928	-21.89	-19.199	-22.912	-19.841	-18.352	-22.846	-22.439	-23.88	-19.079	-24.383	-22.883	-21.284	-23.037	-19.523	-22.431
-7.4568	-5.0559	-6.3139	-3.7976	-3.1323	-5.3653	-5.424	-6.2513	-4.2295	-2.1448	-7.2691	-5.1757	-3.8242	-6.387	-1.5254	-4.5428	-3.1629	-7.4616	-3.9556	-6.2466	-3.9221	-4.8114	-6.576	-4.9153	-8.9731	-7.6053	-6.3505	-3.1709	-4.3031	-3.3224	-5.9192	-6.0818	-5.3995	-8.0804	-5.5587	-5.1129	-3.7996	-2.4699	-2.7566	-7.9969	-5.6737	-4.2179	-4.7845	-6.0739	-3.1462	-5.0497	-3.4479	-6.2244	-7.1534	-4.783
-17.481	-12.257	-12.302	-10.265	-11.173	-9.393	-12.25	-12.244	-13.347	-10.631	-14.092	-14.089	-13.08	-11.558	-12.028	-11.309	-11.64	-11.646	-10.805	-12.421	-13.64	-12.415	-13.406	-10.838	-11.009	-12.113	-10.25	-11.523	-15.024	-10.909	-11.714	-11.273	-13.196	-12.573	-16.028	-13.01	-16.95	-14.155	-13.47	-10.422	-13.432	-10.956	-7.9945	-12.544	-14.429	-13.222	-15.731	-14.463	-14.391	-13.361
-0.65657	0.46304	-2.8664	0.18361	-0.38287	1.4452	0.61877	1.3052	-0.012217	1.2159	1.0696	0.031934	3.6841	-0.39412	-1.1231	2.5554	-1.6041	0.37159	1.6888	0.55517	0.90993	1.9884	-1.8497	2.3127	1.8665	-1.8667	2.0013	-2.2134	0.42397	-0.62801	-1.3419	0.67234	-4.0871	-0.11578	-0.52622	0.30357	0.95941	-0.66174	-0.69857	-1.0772	-2.7372	2.9208	-1.3668	0.15918	-0.4407	1.9653	-2.6444	1.4261	0.25475	-2.3159
-10.682	-9.8863	-10.264	-12.121	-13.119	-10.851	-11.128	-12.505	-6.8397	-10.609	-7.9714	-8.6416	-10.821	-11.139	-6.6886	-10.119	-13.027	-12.067	-11.58	-11.929	-11.177	-11.54	-11.631	-10.334	-13.788	-9.8823	-11.5	-6.3953	-10.653	-11.938	-8.0697	-9.982	-12.359	-8.6207	-11.339	-7.9613	-10.65	-9.9908	-12.619	-9.5429	-11.374	-8.6224	-10.986	-8.4766	-11.843	-8.5918	-12.423	-11.284	-10.016	-10.547
3.6786	-2.4655	-0.66802	-1.8222	2.673	0.42322	1.9306	2.8028	1.9415	3.5375	0.94712	1.1024	5.1875	1.6402	1.713	2.1827	2.502	1.3017	2.2989	-0.16921	2.6682	1.8288	0.75052	0.24917	1.6363	2.438	0.79557	2.399	-0.094778	-0.076494	0.51616	2.3922	1.6087	5.0205	2.2509	-0.92439	-0.12619	3.709	-1.1566	1.1982	0.74934	5.1287	1.5411	1.9446	0.65269	2.0829	-0.53218	2.2208	0.12379	1.4119
6.5331	7.1178	11.446	5.6213	9.2435	7.06	4.7003	10.893	10.831	8.2231	5.4017	7.8794	4.2629	10.039	7.0331	7.9834	6.4537	8.9723	7.2902	6.8505	8.4853	7.7278	7.1694	6.3268	9.2937	8.5373	7.022	8.7741	9.6683	8.4282	4.5679	6.1038	9.1429	8.8694	8.8138	11.074	7.8236	8.4602	6.9342	7.6987	4.9392	10.479	8.4139	7.5794	6.3535	6.6107	6.5969	7.7009	8.3842	8.6135
-6.8988	-0.98747	-5.1242	-1.9096	-3.9494	-4.6379	-0.95247	-4.3662	-1.8906	-2.5342	1.1222	-2.238	-1.2496	-1.7699	-3.5412	-4.9715	-3.1742	-3.5898	-2.8351	-6.3962	-2.0089	-3.167	1.5721	-3.1448	-2.9466	-0.8078	-2.9525	-5.329	-0.58231	-3.5202	-4.207	-1.4177	-4.0003	-1.1427	-0.53554	0.74688	-0.46996	-3.8833	-2.0793	-3.2804	-1.2981	-2.4323	-5.003	-1.7918	-0.9403	-4.4931	-2.1986	-4.0948	-1.6933	-4.8973
-4.4039	-5.4132	-4.3624	-6.3149	-7.3567	-3.229	-5.6151	-7.3325	-8.1179	-2.44	-5.1381	-4.115	-2.826	-4.5568	-4.767	-6.8473	-6.5923	-4.668	-3.3126	-4.601	-4.5301	-8.1402	-5.2697	-2.782	-6.3157	-4.6675	-4.9823	-7.7657	-7.0953	-5.0564	-3.2012	-7.1549	-1.7854	-6.0712	-5.6242	-6.5348	-6.7942	-3.3611	-2.813	-4.7025	-1.8786	-5.6481	-4.6171	-5.2411	-4.3502	-4.8124	-4.0587	-4.1467	-5.929	-6.6488
-9.7504	-15.791	-14.065	-13.457	-8.4851	-12.732	-15.206	-7.9693	-14.132	-14.119	-14.288	-9.9087	-11.895	-11.866	-12.65	-14.858	-13.424	-13.047	-13.104	-17.347	-11.22	-12.233	-10.885	-13.798	-12.504	-15.426	-12.762	-10.917	-12.539	-15.978	-14.743	-13.661	-11.868	-11.99	-12.325	-14.929	-11.23	-10.943	-11.587	-11.352	-14.066	-12.541	-11.211	-12.18	-13.733	-13.021	-13.759	-12.383	-15.786	-14.609
-1.6982	-0.15632	-1.7876	-1.4528	-3.3025	-1.2	-1.7286	-3.6339	1.8497	-1.0633	-2.6677	-3.3007	-0.61477	2.2796	-0.85432	0.082668	-1.3135	-1.4848	-0.35042	-1.1988	-2.469	-3.11	-2.1876	-2.6144	-0.97358	-0.6844	-2.9273	0.2197	-5.0719	-3.6444	-2.1458	0.24083	-1.5074	-1.1504	-2.8721	-1.0112	-1.549	-3.7705	-5.3228	0.65218	-1.3709	-0.42966	0.15212	-3.3581	-2.9322	-0.56588	2.8929	-2.0909	0.70259	-0.023371
-1.819	-4.4008	-1.5873	-1.3416	-0.3663	-3.3512	-2.2096	-1.9517	-0.24168	-3.3445	-2.6529	-5.1786	-2.6885	-2.2412	-2.7658	1.4418	-1.8758	-5.2114	-3.5721	-3.6389	-3.3988	-4.8083	-6.0385	-3.0543	-5.0885	0.40429	-4.1252	-7.6357	-1.1335	-5.4881	-1.4807	-5.5428	-3.0247	0.27218	-3.8738	-3.7577	-3.0694	-3.445	-1.168	-2.9789	-1.2068	-4.9177	-4.9619	-5.2884	-3.2889	-0.1842	-1.6349	-0.25836	-5.567	-0.8247
-1.6865	-0.56023	-1.3701	-0.40231	-1.6579	-0.73114	-0.10926	-1.3701	-1.2745	-0.53912	-2.9189	0.49498	-0.83612	-0.67816	-2.5324	1.4957	-2.141	-2.0107	-0.27822	-3.7742	-0.76849	-2.7668	-1.5271	1.2995	0.69073	-1.0095	0.54606	-1.7699	-1.0172	-0.92969	-1.5797	1.0777	-0.81152	-5.4893	-3.1285	-0.074996	0.6379	-1.7286	-0.043948	-2.8758	-0.17944	-2.0644	-1.7747	1.556	-0.087086	0.95104	-7.1111	0.50871	-1.1516	-1.2245
0.20702	-0.79016	-4.4534	0.6081	-4.4957	-3.5774	2.2426	-2.1007	-0.44653	-1.7629	-1.8878	-1.0493	-2.1129	-0.32637	-2.4251	-5.58	-1.2922	-0.98831	-1.387	0.050849	-2.9188	-4.2142	-0.22992	-5.578	-0.47607	-5.1295	-4.1435	-3.3426	-2.8349	-6.9591	-5.237	-0.96424	-4.4907	-3.3027	-1.7372	1.6192	-3.8288	-2.3593	-2.2314	-1.1506	-4.0658	-2.2443	-0.71823	-1.5253	-3.8105	-3.2334	-2.0587	-3.1935	-1.2199	-3.0005
1.0549	-0.48136	-0.52464	4.0196	6.1552	3.1244	0.95288	1.8475	1.3831	-0.69037	1.6723	1.4926	1.6803	2.9512	4.8801	2.8951	3.7142	0.3389	0.24052	3.9506	2.8457	0.35915	2.9866	-0.48867	-0.38608	5.214	3.4256	2.7015	3.0074	-0.47376	1.4701	2.0149	3.3796	1.5208	1.1501	4.5616	1.1139	6.2632	0.63982	0.50808	3.4455	3.9489	3.9593	0.47948	2.4514	2.0595	2.3271	5.6486	3.7233	2.1687
0.93611	-2.0302	0.36142	-5.2868	-1.0498	-2.3092	-4.7549	0.20302	0.51995	-3.0232	-0.4559	-3.5147	-4.5454	-0.059369	-1.7862	-0.42121	-0.057601	-3.1842	-1.7512	-0.81734	0.2019	-2.3916	-2.1297	-1.8093	-0.13918	-3.0103	-2.502	1.2306	-0.46524	0.17661	-2.5046	-3.484	-0.41504	-1.6139	-3.3479	-2.2278	-0.45652	-2.8229	-2.9191	-4.1988	-1.6553	-2.1523	-1.0413	-2.793	-2.0882	-0.21834	-0.6675	-3.074	-2.9225	-4.5233
-6.2903	-9.2377	-7.8544	-7.8585	-6.155	-8.1202	-9.2315	-7.7945	-7.9102	-8.7513	-9.8271	-7.6122	-7.3421	-8.0877	-9.761	-6.1427	-10.576	-6.3422	-7.794	-6.0105	-7.8008	-8.6333	-8.8292	-11.597	-5.4318	-5.1921	-8.8225	-8.852	-9.1145	-6.4939	-6.1843	-6.2937	-8.5582	-7.6261	-7.5954	-8.44	-7.5577	-9.007	-12.681	-6.608	-8.5225	-5.4474	-4.7566	-7.8489	-4.7021	-9.5257	-7.7646	-6.7098	-9.1413	-5.1758
-16.127	-16.798	-14.207	-13.676	-14.69	-12.471	-15.731	-17.012	-12.717	-16.171	-15.45	-13.307	-15.085	-13.493	-14.358	-11.76	-14.494	-15.94	-11.272	-13.81	-13.982	-14.712	-13.753	-14.083	-13.076	-14.822	-14.379	-17.729	-14.764	-16.6	-12.308	-9.4769	-14.182	-13.774	-12.407	-12.879	-16.048	-16.341	-14.565	-15.029	-12.882	-17.376	-15.612	-14.112	-13.231	-14.534	-12.375	-14.787	-14.539	-13.482
-5.8405	-5.2807	-8.5291	-7.3774	-6.2085	-3.4371	-4.3043	-5.046	-5.4587	-4.8302	-8.982	-5.6138	-8.776	-8.5511	-4.9993	-4.578	-5.209	-9.1357	-7.7998	-4.1997	-6.0339	-5.5456	-4.4011	-9.7018	-7.0767	-7.1534	-7.6696	-6.143	-6.7602	-7.2637	-4.4295	-7.1224	-11.013	-7.3597	-7.1776	-7.3827	-5.1998	-5.3176	-5.8792	-9.6229	-9.1488	-6.728	-6.3574	-3.3956	-6.3776	-7.3879	-5.8398	-6.1851	-9.2924	-6.2184
-1.9927	1.596	-1.4487	-2.1233	0.065047	-4.1932	-4.0309	0.40126	-1.3005	-0.72766	-3.9298	-4.4029	-2.0493	-0.31122	-2.7368	-3.6299	-4.7094	-2.2375	0.16063	-1.3131	-1.7359	-2.668	-2.7138	-3.4666	-1.2335	-2.4913	0.38049	-2.222	-1.7767	-0.19099	-1.6829	0.97811	-3.6232	-3.2072	-1.5905	0.69669	-2.7471	-0.65741	-1.6837	-2.1852	-2.4094	-0.043366	-0.90099	1.3024	-1.8452	-3.9457	-0.38858	-0.86271	-2.8184	-0.58503
-5.3603	-3.3111	-0.94199	-2.9109	-1.322	-2.8932	-3.201	-2.6003	-3.2264	-5.4395	-1.276	-3.8694	-6.3597	-6.2358	-6.0923	-2.1208	-2.8908	-6.0112	-5.0784	-3.3097	-4.1679	-4.4497	-4.7214	-6.0019	-5.1739	-4.1162	-4.823	-4.0551	-4.8999	-2.5428	-5.3962	-4.7682	-1.0049	-3.043	-6.9174	-1.6675	-5.1371	-5.2497	-4.8932	-3.7309	-1.4884	-2.8392	-1.2257	-4.1089	-2.4064	-4.0835	-5.5099	-3.6522	-4.7331	-6.5117
-11.916	-13.86	-9.0586	-12.905	-11.441	-11.063	-10.516	-13.819	-14.088	-11.094	-12.916	-11.551	-12.313	-13.411	-12.92	-12.866	-13.427	-11.22	-13.628	-13.641	-14.125	-14.179	-14.411	-10.71	-13.413	-14.31	-11.422	-11.89	-13.416	-12.116	-12.969	-18.278	-10.925	-11.966	-14.523	-11.2	-12.714	-16.557	-15.791	-13.989	-12.296	-14.516	-14.584	-11.151	-13.159	-13.269	-13.228	-11.808	-13.704	-16.324
-17.408	-13.024	-13.155	-12.986	-15.321	-11.132	-12.212	-10.047	-11.219	-12.361	-13.028	-10.94	-14.371	-10.96	-10.566	-12.108	-14.151	-13.324	-15.356	-7.9378	-11.92	-12.163	-11.553	-13.339	-12.65	-13.344	-13.347	-12.444	-11.246	-13.803	-13.668	-11.655	-13.495	-12.885	-11.704	-10.633	-11.547	-11.05	-10.018	-14.38	-11.991	-13.023	-11.648	-13.262	-11.354	-13.55	-13.263	-11.902	-13.769	-13.322
4.7368	2.2299	4.3092	1.812	5.036	2.2095	0.41716	2.0681	1.9638	4.3043	5.769	1.2701	1.7061	3.452	1.4911	3.556	2.5278	2.6672	0.62711	4.3601	3.1357	3.4099	1.0995	4.4428	1.3918	2.9439	1.614	0.44973	4.7413	8.2733	0.66951	5.5763	1.5483	1.6687	0.3715	3.0944	4.7918	3.3003	5.105	3.5919	0.75599	3.2423	4.1418	3.2497	2.2822	2.7211	0.91485	2.448	5.1095	1.3947
3.6618	2.345	5.8876	2.4155	2.6284	5.2441	3.5436	4.853	1.6857	2.5826	2.5262	4.7351	1.4111	5.088	1.8251	5.5568	5.2998	3.5386	1.3498	8.706	5.6148	4.2603	1.7144	4.3284	1.4852	3.3176	4.569	2.9981	5.173	4.2922	4.5381	3.9825	6.5685	7.448	6.9194	5.5462	3.0128	4.8937	9.9114	6.2781	5.5113	2.524	3.1235	4.5173	5.3366	5.0212	6.2977	3.5341	7.2154	5.5844
-3.1293	-6.6107	-5.3137	-5.4778	-5.7372	-5.0381	-5.6765	-5.8193	-6.337	-8.3556	-3.5279	-5.0539	-8.0576	-8.5529	-8.4629	-3.6499	-8.1277	-6.6936	-1.0531	-2.0062	-6.3529	-2.5991	-5.4975	-7.6897	-7.5115	-5.3642	-6.6234	-4.0156	-8.3928	-6.0315	-5.0594	-6.8224	-7.9053	-5.8592	-4.2336	-4.8918	-6.4863	-4.8876	-5.2209	-5.9993	-6.2144	-3.4797	-5.22	-4.0009	-6.0315	-8.7721	-4.3711	-5.7157	-4.1107	-9.0244
-9.1428	-8.9849	-12.668	-11.189	-14.453	-11.579	-9.2091	-12.145	-11.749	-8.813	-10.024	-11.772	-10.208	-8.6087	-12.364	-11.895	-11.721	-12.078	-13.244	-6.975	-10.632	-12.149	-11.962	-10.969	-8.8379	-10.608	-11.88	-13.043	-13.996	-11.653	-11.828	-11.591	-12.761	-8.4463	-8.605	-9.1407	-10.797	-8.1285	-13.828	-11.321	-10.854	-10.025	-9.7755	-12.894	-13.596	-13.506	-10.093	-9.4915	-9.2517	-10.225
8.0852	11.814	10.934	8.3029	8.0677	9.2769	8.6215	6.8698	8.8356	10.164	7.9957	6.8355	7.5362	9.0797	6.9976	8.5192	10.205	9.5439	9.9918	10.466	6.68	9.3014	8.2629	7.348	7.9161	8.0764	9.9535	7.7301	6.5692	6.9072	10.749	9.1131	8.4593	7.8917	8.5527	10.241	9.4735	6.6037	7.3436	9.918	6.2039	9.0566	9.3788	6.4148	9.832	7.3436	8.6938	7.903	11.243	10.217
-13.757	-9.3185	-12.965	-10.34	-10.805	-9.6742	-13.64	-13.133	-13.488	-12.921	-12.844	-10.455	-8.2268	-7.5482	-11.377	-10.651	-7.9118	-13.884	-13.3	-13.366	-10.093	-13.24	-13.415	-12.061	-13.987	-9.9852	-14.77	-9.235	-9.1263	-11.979	-12.142	-11.528	-11.829	-10.421	-9.7789	-13.566	-11.305	-10.902	-11.063	-9.5525	-10.341	-14.185	-13.303	-9.3012	-12.39	-10.346	-8.8181	-11.917	-13.979	-12.292
-6.0019	-3.4755	-4.5631	-7.6265	-6.0067	-5.8945	-6.4111	-4.6618	-7.8166	-5.6114	-4.9122	-3.7574	-5.9144	-4.3624	-4.0852	-3.1872	-8.6983	-6.6948	-3.7266	-5.7556	-3.4461	-6.5074	-5.2815	-6.4944	-5.5799	-1.7073	-7.3652	-3.5593	-4.6419	-6.853	-5.4591	-6.7517	-4.7493	-4.5654	-2.8853	-6.3984	-4.8693	-5.9507	-5.456	-6.3225	-4.8694	-3.2167	-5.3638	-7.2021	-5.6049	-3.6675	-5.0678	-5.8888	-5.0473	-5.6633
6.6056	5.4354	5.8382	8.1923	8.0051	2.8926	5.5218	7.4328	6.1395	4.465	3.4062	4.3582	7.9332	7.1658	6.7378	3.3992	5.0383	4.4755	8.4142	8.4911	6.0151	8.1217	4.1286	6.2324	8.9137	11.003	6.5492	9.1606	8.964	8.1612	4.728	4.9777	6.3519	6.46	7.4551	5.8129	10.225	3.0484	8.376	7.6298	9.1866	6.0098	8.019	6.9295	3.2196	7.1753	9.7285	5.4162	4.6412	7.006
4.8149	2.6268	2.4974	2.303	2.4994	-0.72091	4.9624	1.4733	2.4146	0.2633	1.8826	-1.8553	3.5292	2.8086	4.2913	3.107	1.6617	0.96813	1.078	3.5623	3.1081	-0.90842	3.3227	-0.31708	1.2557	3.6603	0.5226	2.0226	3.912	0.65789	1.4658	1.2238	0.98524	2.2563	0.044038	0.17103	2.1616	0.83218	4.5056	0.98109	1.5933	3.9232	0.54194	1.2338	2.2509	3.3105	-0.9154	1.2791	2.6978	2.492
0.61634	0.81691	0.27278	1.8701	3.1399	2.0841	4.3096	5.1506	-3.9022	3.5793	2.7997	2.2528	1.0779	0.64644	0.86498	1.6666	3.6835	0.90768	-0.71526	1.3911	-0.012651	2.1298	-1.2473	1.0549	-0.60306	2.4716	0.42113	4.5442	4.7296	2.4761	1.7382	2.7332	1.7521	0.64333	4.4868	-2.0588	2.9673	3.1517	5.2994	5.0685	-0.011655	5.6185	-0.91361	0.42782	6.2127	1.8234	-1.7997	-0.32693	-0.020675	4.5547
3.4632	3.8676	4.086	2.6168	2.5731	-0.026308	1.9931	-0.51691	4.2676	2.3839	4.4096	0.6046	3.5112	3.1992	4.8716	3.3705	0.97253	3.7877	3.8811	3.2482	0.57374	1.0227	3.6624	3.2977	0.8998	4.1467	5.5577	4.5032	2.3324	6.4276	-0.5565	2.1066	0.63923	3.9601	3.1714	4.3298	2.0998	3.9764	4.8903	4.276	1.2174	-1.794	3.2993	3.1895	0.30958	2.575	3.968	3.7105	0.75502	0.47599
0.83057	-2.5094	-1.5713	-0.3164	-0.21029	-1.6528	-1.9618	1.0889	-1.1624	-3.4147	-0.13879	1.2743	-3.2589	0.32321	-0.59549	-3.9881	0.73667	-0.28473	0.41944	-1.6069	-1.2749	-0.39054	-1.4207	-4.294	0.91288	-4.8499	-2.6738	1.2978	-5.4331	-1.1296	0.45194	-3.4929	-0.37781	0.41069	-0.86228	1.682	-1.2221	0.5933	-1.0552	-1.8867	-3.4946	0.77164	-3.2748	0.79153	-1.1549	-1.3113	-1.9426	-1.8719	-1.9731	-2.8548
5.1719	6.8175	6.4514	4.492	7.7213	3.5039	8.7276	4.5237	3.2947	3.0303	-0.028297	3.6479	3.2769	2.0727	2.4673	4.3003	0.73762	5.4955	3.931	6.7895	6.2713	2.0495	5.3857	6.0105	3.1793	3.6173	4.324	2.1076	5.5049	1.36	1.501	2.4269	4.6688	3.29	4.6972	3.9997	6.4608	3.2785	3.5304	5.4823	3.2376	4.6191	3.6204	5.6535	4.5114	7.5766	3.6228	3.8881	7.2182	4.0899
[truncated: 977 more rows]
[truncated: 150 more columns]
