# Supplementary material for: Genetic dissection of main and epistatic effects of QTL based on augmented triple test cross design
Source: PLoS One. 2017 Dec 14;12(12):e0189054. doi: 10.1371/journal.pone.0189054 (PMC5730204; doi:10.1371/journal.pone.0189054)
Supplement: S7 Supporting Information — (ZIP) [file pone.0189054.s007.zip › z2_2000_0.8_10.csv]

-3.2762	-3.7279	-4.727	-3.2063	-4.7623	-4.0663	-3.7764	-2.756	-3.2065	-4.3301	-3.9905	-3.2946	-3.0752	-3.7448	-3.7844	-4.3638	-2.7636	-4.0916	-4.0779	-2.5965	-3.762	-4.4242	-3.8465	-4.0493	-4.6245	-3.7549	-3.7022	-3.6749	-3.8581	-3.7101	-4.4058	-3.4766	-3.4106	-3.4464	-3.5716	-3.6305	-3.4192	-4.2487	-4.2014	-3.1013	-4.5972	-3.4132	-3.9497	-4.5821	-4.2179	-2.8339	-5.8992	-3.8793	-3.721	-4.2599
-21.671	-20.529	-21.934	-23.017	-22.395	-22.254	-21.872	-23.155	-22.382	-22.197	-21.868	-22.038	-22.97	-22.284	-21.865	-21.881	-21.442	-22.56	-23.659	-22.111	-22.22	-22.037	-22.29	-21.6	-21.101	-23.21	-22.624	-21.348	-21.217	-22.353	-22.022	-21.593	-21.259	-21.571	-22.694	-21.574	-22.481	-21.264	-22.196	-21.594	-21.441	-22.499	-20.854	-21.006	-22.815	-22.498	-21.332	-22.657	-21.922	-22.057
-12.999	-12.328	-13.122	-12.638	-13.809	-12.179	-13.041	-12.526	-12.883	-13.881	-13.368	-13.139	-13.581	-12.998	-12.991	-13.55	-13.199	-13.481	-13.44	-12.775	-13.016	-13.251	-14.309	-13.656	-12.289	-12.909	-12.941	-13.694	-13.692	-13.388	-12.435	-12.305	-13.885	-12.722	-13.929	-13.343	-13.454	-13.788	-12.499	-13.076	-13.018	-13.209	-13.08	-13.526	-12.546	-12.49	-12.148	-14.324	-12.555	-11.997
-3.0645	-3.5663	-2.8181	-3.246	-2.9881	-1.8118	-2.1396	-2.0299	-3.7877	-2.9556	-3.1089	-2.2288	-3.2201	-3.0954	-3.8091	-2.1974	-2.1151	-2.2156	-1.5428	-3.8147	-3.3337	-2.514	-2.165	-2.7558	-2.1789	-2.645	-2.8549	-2.6336	-2.3817	-2.1303	-2.1818	-1.8324	-3.1367	-3.1105	-2.1835	-3.1852	-2.1986	-3.3233	-3.1074	-2.4525	-2.1046	-3.7381	-2.5273	-1.9432	-1.8771	-1.6709	-2.2994	-2.5364	-2.4932	-2.8389
10.924	9.9003	9.4958	9.8639	9.7312	8.7463	9.221	9.091	11.341	9.8959	9.1268	10.326	9.8546	10.005	9.4	9.5662	9.5264	10.237	9.0527	10.07	9.5678	9.1077	10.42	9.094	10.531	9.528	10.561	9.3726	9.3064	9.7983	10.037	9.558	8.8403	9.8694	8.9059	11.072	8.58	10.496	10.212	10.439	8.8428	9.4923	8.0074	10.155	10.802	9.7592	8.9897	8.7171	10.066	9.5742
-2.4743	-2.3502	-2.6507	-2.6925	-2.536	-3.0393	-1.6896	-3.255	-1.8973	-1.5939	-2.0087	-2.2639	-3.3674	-2.3943	-2.8712	-2.1617	-1.7654	-2.212	-3.0805	-3.3847	-2.6714	-1.6941	-1.1739	-2.1727	-2.1384	-2.1467	-2.1198	-1.594	-3.0847	-2.1434	-1.5224	-3.1971	-2.8291	-1.489	-0.97799	-3.3175	-2.4678	-3.1665	-1.7742	-1.9309	-2.9615	-3.4675	-3.2991	-1.7431	-1.2563	-3.4136	-2.1269	-2.4113	-2.7116	-3.5303
-9.0529	-9.3175	-10.615	-8.8649	-8.5448	-9.3517	-9.5626	-9.2312	-9.7744	-8.9824	-8.2211	-7.9065	-8.5855	-8.0204	-9.5025	-9.8996	-8.5259	-8.5728	-9.5659	-10.364	-8.1499	-9.1032	-8.3752	-8.6233	-9.5677	-9.3148	-9.6319	-9.1691	-9.2975	-8.3272	-8.2429	-9.2766	-8.5806	-9.6385	-9.154	-9.3361	-8.8858	-8.8529	-8.7918	-9.0684	-8.6458	-9.9265	-8.7921	-9.2513	-9.8615	-8.7877	-8.3977	-9.7404	-8.8147	-8.5167
-0.88829	-0.67208	0.80049	0.41799	-0.028318	1.0285	0.79995	1.0794	0.96392	0.52336	-0.23969	0.3948	0.65168	0.80501	1.351	0.48029	1.5367	1.552	-0.60107	-0.69977	0.18871	1.3463	0.21113	0.50507	1.6091	-0.21708	-0.17377	0.18183	0.66	0.42043	-0.49035	-1.1141	0.93517	0.12127	0.26564	1.3378	0.21173	0.16129	1.1442	0.31718	-0.29868	1.2475	-1.1903	-0.3023	0.48207	-0.64422	0.92405	-0.51713	0.96172	-1.0521
-1.4047	-1.3311	-1.6791	-0.53522	-1.734	-1.0137	-1.3999	0.16004	-2.3515	-1.6452	-2.6961	-0.87005	-1.5133	-0.36629	-0.10106	-0.37421	-0.84452	-0.92229	-1.1164	-2.057	-1.2564	-0.53235	-1.3763	-0.9802	-1.2119	-1.6578	-0.77873	-1.1331	-1.1161	-1.0132	-0.043842	-1.2644	-1.2044	-1.5719	-1.2729	-1.1643	-1.3596	-1.0018	-1.1791	-1.6442	-1.8103	-1.7117	-1.4755	-0.93078	-0.92741	-2.1988	-2.6416	-0.47025	-1.3014	-0.55746
-3.8344	-3.188	-3.5031	-3.4293	-3.4709	-2.8178	-3.1323	-4.3937	-3.4896	-3.7673	-3.8689	-2.4162	-2.0423	-4.9524	-4.2925	-3.9097	-4.7743	-3.2279	-3.668	-3.2199	-2.9034	-3.3265	-3.7616	-3.4583	-4.3692	-2.9106	-3.6407	-3.637	-4.0327	-3.3611	-3.669	-4.5379	-3.6387	-5.0572	-4.7454	-3.1916	-4.5131	-4.0539	-3.9343	-3.8965	-3.8027	-4.182	-3.2346	-3.4668	-5.1561	-3.8496	-4.2171	-3.507	-3.7169	-4.5786
-8.9203	-9.7066	-9.2253	-8.2061	-7.9483	-8.5496	-9.8083	-9.0429	-8.4742	-8.7438	-8.9439	-8.6829	-8.7341	-9.3271	-8.907	-9.317	-8.4119	-7.3128	-8.1014	-9.0744	-9.1192	-9.5507	-9.8164	-8.8034	-7.5782	-8.9509	-8.4861	-9.2736	-8.5948	-8.5513	-8.4594	-9.3582	-8.9045	-9.5515	-9.6244	-9.2307	-9.2438	-9.878	-8.5233	-10.213	-9.3576	-8.1345	-8.6877	-8.453	-8.4782	-9.1265	-8.5938	-8.9678	-9.1143	-8.6178
-12.428	-12.11	-12.809	-13.466	-14.041	-14.773	-13.757	-13.436	-13.406	-13.669	-12.574	-13.17	-13.03	-13.651	-12.398	-12.438	-12.646	-14.281	-13.471	-12.898	-13.641	-12.695	-14.075	-12.509	-13.504	-13.111	-12.967	-12.691	-12.1	-13.833	-13.422	-13.57	-12.958	-13.26	-13.67	-12.688	-13.484	-13.373	-12.836	-12.865	-13.186	-14.181	-13.663	-13.473	-14.476	-13.451	-13.279	-13.133	-13.303	-14.213
1.9404	3.02	1.2138	2.4497	3.1125	2.1514	2.3461	3.2752	2.607	2.2756	2.7228	2.7511	1.9936	2.5629	2.96	0.73214	1.5847	3.4126	3.46	2.8961	3.3868	2.0564	2.9893	2.7304	3.1559	3.3439	2.5166	2.1125	3.4849	2.5455	1.4727	1.5338	3.007	4.1689	3.3682	2.3021	2.6347	2.67	1.6593	2.3649	3.0848	2.5382	2.2776	2.1658	2.6263	1.8067	3.0082	3.1927	4.2202	2.6085
-0.86101	-1.3227	-0.64013	-0.73087	-2.337	-1.7097	-1.5493	-2.5328	-1.388	-0.62021	-1.9459	-1.0535	-0.39408	-1.5226	-0.49104	-2.6538	-1.333	-3.2676	-1.7036	0.15417	-0.66102	-0.95284	-1.5832	-1.1157	-1.1771	-0.83524	-2.5971	-1.1325	-1.0076	-1.6867	-1.0849	-1.1035	-1.7718	-1.6144	-2.6972	-2.01	-1.6657	-1.6351	-1.0688	-2.7043	-1.0044	-0.92878	-1.1834	-1.568	-1.5527	-1.959	-0.11097	-1.3919	-0.90849	-1.7508
-5.563	-5.5837	-4.8123	-5.8923	-5.6225	-5.1999	-4.9279	-2.9128	-4.9158	-5.3946	-5.5661	-3.9585	-5.8078	-4.2724	-4.7882	-5.637	-4.4078	-4.642	-6.5157	-6.006	-4.245	-5.0481	-5.1365	-4.9793	-4.3797	-4.2393	-5.8685	-4.2885	-4.4506	-5.9053	-5.1939	-4.4645	-5.5032	-5.4913	-5.0954	-4.7214	-4.7241	-5.2783	-6.0483	-5.314	-5.1966	-3.701	-6.2333	-5.6377	-4.6599	-5.1827	-5.4093	-3.8936	-4.7059	-5.9124
-13.44	-13.1	-11.678	-11.913	-11.416	-11.366	-12.375	-11.071	-11.709	-11.98	-12.004	-11.525	-11.339	-11.723	-12.238	-12.379	-12.518	-11.084	-11.926	-12.483	-12.108	-11.285	-12.164	-12.315	-12.197	-13.053	-10.953	-12.463	-11.983	-11.218	-10.889	-11.489	-12.412	-12.775	-11.657	-12.149	-12.413	-12.16	-10.362	-11.65	-11.589	-12.507	-12.212	-12.385	-12.726	-11.26	-13.072	-12.481	-11.597	-11.865
-11.761	-10.255	-10.619	-11.155	-10.748	-10.647	-11.817	-12.103	-11.389	-10.508	-10.166	-10.122	-11.72	-11.029	-10.078	-10.808	-10.581	-11.027	-10.398	-10.666	-11.496	-10.735	-11.463	-10.975	-10.668	-11.752	-10.553	-12.048	-10.77	-10.916	-10.925	-10.445	-11.63	-9.5883	-10.208	-10.838	-9.6589	-11.343	-10.52	-10.576	-10.169	-10.313	-9.7431	-11.494	-10.394	-9.9251	-9.3464	-11.066	-9.8478	-10.853
-5.5044	-5.8876	-4.4079	-4.6004	-5.8985	-4.421	-5.1423	-5.0473	-4.7311	-5.4075	-5.4333	-6.2098	-4.0166	-4.3457	-3.7509	-5.0369	-4.5932	-4.5958	-3.9958	-6.1946	-4.5913	-4.8118	-4.0944	-6.0705	-4.3223	-5.0153	-4.7166	-5.1423	-5.7669	-5.1837	-5.1847	-6.2958	-5.1559	-6.1476	-4.5938	-4.6381	-5.4643	-4.5697	-6.174	-5.4715	-4.558	-5.7627	-5.102	-4.4512	-5.6881	-5.269	-4.7691	-4.6918	-4.8877	-4.9959
-3.5608	-2.5627	-2.0085	-1.9731	-2.7445	-2.487	-2.6146	-2.6838	-3.4109	-2.3457	-2.5499	-1.3845	-1.1668	-0.72996	-3.131	-2.51	-3.2783	-2.8781	-2.9115	-2.333	-1.467	-2.8162	-2.1354	-2.4667	-1.88	-2.3429	-2.3381	-1.5917	-1.6701	-1.6634	-2.1565	-2.5289	-2.2164	-2.2332	-1.623	-2.795	-1.0371	-2.7091	-3.4646	-3.1814	-2.5601	-2.4908	-3.3643	-2.0979	-1.9491	-2.1247	-2.3532	-1.5725	-2.4942	-2.0576
-12.139	-13.133	-14.012	-13.532	-13.551	-12.711	-14.655	-12.25	-13.512	-12.328	-13.496	-13.723	-13.032	-14.453	-14.231	-13.447	-13.369	-12.718	-12.795	-13.933	-13.776	-14.156	-13.478	-12.703	-13.883	-13.447	-12.867	-13.243	-13.719	-13.42	-12.658	-14.142	-12.783	-13.676	-13.157	-14.396	-14.655	-13.917	-12.507	-14.128	-11.863	-12.432	-12.951	-13.236	-13.904	-13.326	-14.259	-13.063	-13.163	-13.738
-7.8113	-7.9301	-7.6367	-7.1285	-8.5194	-8.1694	-7.3106	-8.1825	-7.2981	-7.9083	-8.7325	-8.8006	-7.5056	-7.7737	-8.485	-7.2463	-7.7883	-7.74	-7.3744	-7.2655	-8.311	-6.8469	-7.5452	-7.703	-7.7819	-6.7029	-7.8112	-9.1881	-7.0012	-7.5752	-7.7623	-6.5999	-6.9688	-6.9706	-7.3301	-8.313	-6.9038	-8.4868	-8.7004	-7.3204	-7.4557	-7.6875	-7.088	-7.8959	-8.0142	-6.7867	-7.5865	-7.7827	-7.279	-8.3465
-13.837	-13.661	-14.386	-15.387	-14.288	-12.862	-13.999	-14.12	-13.63	-13.333	-14.388	-13.862	-14.411	-15.219	-13.576	-13.998	-13.55	-14.218	-14.421	-14.351	-13.902	-14.292	-14.411	-13.825	-13.947	-14.505	-13.949	-14.774	-14.826	-13.463	-13.333	-12.99	-13.402	-12.719	-15.189	-13.808	-14.233	-14.229	-14.146	-14.483	-13.54	-14.415	-14.142	-14.242	-13.376	-14.436	-14.95	-13.408	-14.766	-13.955
-20.082	-22.415	-21.462	-19.889	-20.873	-20.303	-21.311	-20.208	-21.018	-20.321	-20.676	-20.106	-20.933	-20.826	-21.227	-20.599	-20.804	-21.733	-21.097	-21.772	-20.958	-20.482	-21.774	-20.745	-20.558	-20.644	-20.326	-19.978	-21.191	-20.661	-21.915	-19.802	-21.592	-20.468	-21.286	-19.44	-20.539	-20.475	-20.094	-21.166	-20.313	-20.153	-21.235	-21.082	-21.368	-19.604	-20.217	-20.352	-19.594	-21.621
0.86706	0.004016	-1.3877	-0.020862	1.1925	0.59378	1.1378	-0.90202	-1.1729	0.19199	-0.85588	-0.5454	-0.55574	0.095886	-0.76192	0.2817	0.0072186	-0.90269	-1.1641	0.61839	0.087359	-0.49867	-0.55165	0.19408	0.46876	-0.23856	-0.68883	-0.28181	-0.12266	0.12545	-0.048821	-1.5112	-1.3144	-0.71547	-0.76553	-0.34924	-0.47716	-0.11988	-0.15626	-0.14965	0.58611	-0.7492	-0.63842	0.067636	-0.92083	0.18016	-0.94939	-0.78257	-0.81025	-0.51457
-4.1808	-2.1761	-3.4263	-3.4266	-3.2813	-3.5598	-2.8601	-3.1456	-4.415	-2.772	-2.3574	-2.8364	-3.5635	-2.7483	-3.1987	-4.0239	-3.678	-3.6776	-3.8552	-3.1142	-2.8278	-3.4293	-2.8972	-3.9976	-2.2956	-3.612	-3.9389	-2.9044	-4.4374	-3.4502	-3.4137	-3.5962	-3.5951	-2.9516	-4.5545	-3.8669	-4.0568	-3.0474	-3.1278	-2.4256	-3.6076	-3.3757	-2.5349	-3.0465	-3.2383	-2.8102	-3.379	-2.5699	-3.3249	-3.5738
-12.277	-13.549	-13.417	-13.197	-13.188	-14.272	-12.154	-12.434	-13.387	-13.336	-13.56	-13.325	-12.025	-13.82	-14.124	-11.952	-14.286	-13.409	-13.279	-12.33	-14.055	-13.131	-12.419	-13.64	-13.381	-13.048	-13.301	-13.031	-14.335	-13.75	-13.717	-12.999	-14.729	-12.536	-11.827	-11.9	-13.224	-12.414	-13.492	-13.219	-13.497	-11.94	-13.421	-12.508	-13.997	-13.147	-12.41	-12.993	-12.732	-13.535
-9.0624	-8.846	-9.9967	-9.1868	-9.3822	-9.0285	-9.4964	-9.2023	-10.067	-8.914	-10.207	-8.5991	-8.4408	-10.829	-9.77	-8.8552	-8.2994	-9.7674	-9.987	-9.3474	-9.4262	-9.0251	-9.9935	-8.8443	-10.419	-8.3612	-9.6355	-9.3174	-10.059	-9.2768	-10.369	-9.2655	-9.7378	-9.4036	-8.8948	-8.8242	-9.0099	-8.0362	-9.919	-8.4596	-9.876	-9.3418	-10.648	-9.4806	-9.4953	-9.9289	-9.1295	-8.5304	-10.071	-10.525
-3.1282	-3.6895	-4.4013	-3.1157	-3.8013	-4.1304	-3.4017	-3.6269	-3.4097	-3.5191	-2.832	-4.1445	-4.0358	-4.0484	-5.1868	-3.9765	-3.912	-4.3252	-3.3634	-3.4778	-3.5837	-4.3186	-3.7895	-3.6333	-3.3315	-3.429	-3.3629	-3.7671	-3.6805	-3.9077	-4.1579	-4.0545	-3.9102	-3.1014	-3.5128	-3.6601	-3.0637	-4.878	-3.8968	-3.396	-3.9136	-4.5775	-3.6223	-3.111	-3.967	-2.4907	-2.6885	-5.1132	-3.4407	-4.0213
-11.993	-11.596	-12.631	-11.759	-11.219	-12	-10.779	-11.392	-12.698	-11.56	-12.411	-13.419	-11.304	-12.449	-11.803	-10.793	-11.125	-11.712	-12.321	-11.092	-11.653	-12.337	-12.056	-12.129	-13.048	-11.932	-12.189	-11.468	-10.774	-13.056	-11.292	-11.302	-12.683	-12.499	-12.6	-11.919	-12.128	-11.023	-11.897	-11.91	-10.535	-12.221	-12.165	-12.428	-11.93	-11.147	-12.162	-11.644	-12.254	-11.277
-0.92148	-1.3255	-0.055013	-0.87266	-0.94973	-1.9161	-1.2069	-0.90622	-1.6049	-2.116	-1.5239	-0.89851	-0.3605	-1.5311	-2.0811	-0.87097	-1.0079	-0.61902	-1.031	-1.7491	-1.7028	-1.8029	-0.31254	-0.79318	-1.1859	-1.4132	-0.84101	-1.7889	-0.87118	-1.7924	-1.6626	-1.0807	-2.0126	-2.4628	-0.72802	-1.21	-0.61156	-0.33479	-1.5454	-2.3431	-1.6645	-2.2104	-2.3745	-1.1242	-0.35014	-1.1868	-0.42412	-1.5328	-1.859	-1.6264
-2.7695	-2.1501	-3.0429	-2.5673	-1.6242	-2.5568	-2.3149	-1.953	-1.7645	-2.1507	-1.6903	-2.3529	-2.6189	-2.0178	-2.7604	-3.2235	-0.83292	-2.7421	-1.6612	-2.9827	-2.7084	-3.0809	-1.5241	-2.4057	-1.6209	-3.0463	-2.3945	-2.7485	-3.4021	-1.3432	-1.71	-2.6398	-2.6652	-1.8932	-3.0787	-2.3508	-3.4566	-2.0727	-1.3611	-2.3376	-2.657	-2.9069	-2.1101	-1.4463	-1.9511	-3.2417	-1.8733	-2.2662	-2.3558	-2.9327
-2.3119	-2.8415	-3.2027	-2.303	-2.0273	-2.7935	-3.1114	-2.5539	-2.5212	-3.4067	-4.1448	-2.9431	-3.1977	-2.7424	-2.1333	-1.7994	-2.0211	-1.6032	-1.2605	-1.9727	-2.7985	-2.8282	-2.1274	-3.3963	-2.4741	-2.3038	-2.4671	-2.4119	-2.5064	-2.201	-1.5599	-2.4712	-4.3841	-1.6273	-2.8385	-2.8471	-1.4496	-3.5234	-2.3422	-2.1079	-3.3382	-3.4965	-3.0789	-3.1905	-2.5708	-2.7655	-2.4643	-2.1024	-2.3892	-1.8251
-9.518	-8.7759	-9.9526	-9.0594	-8.8165	-8.4123	-9.3714	-9.5707	-9.0623	-9.1316	-10.44	-9.8043	-9.088	-8.4587	-7.9234	-9.1078	-8.5109	-7.813	-9.6263	-9.6655	-9.7491	-8.7943	-8.1024	-8.8412	-8.7082	-9.2357	-8.7105	-9.3752	-8.5048	-9.6956	-8.9405	-7.9993	-8.7288	-9.3508	-8.6261	-9.2827	-8.9299	-9.9511	-9.0152	-8.502	-9.5622	-8.3105	-8.8023	-9.9128	-9.1369	-9.0392	-9.3701	-9.9769	-10.262	-8.7503
2.7931	2.6788	2.905	2.6029	2.6137	3.6992	3.0372	2.2022	2.4759	2.5807	3.8773	2.7219	2.6801	2.7428	1.9144	2.6615	3.5398	2.0526	2.1187	2.7981	2.6539	3.2993	2.9305	2.4009	2.778	2.57	2.631	3.4232	1.8362	2.7009	3.5475	2.3325	3.0763	3.0612	1.8573	3.118	3.5437	2.9319	2.1552	1.658	2.7555	2.2756	3.0698	2.028	1.5883	3.3188	3.0863	3.4417	3.627	2.5046
0.67916	0.6181	1.1359	0.21949	1.4462	0.062743	0.63443	-0.12042	0.049555	0.63968	0.2615	2.0568	0.71574	0.66029	0.27394	0.49738	0.98295	0.18528	-1.0446	0.10339	-0.40831	-0.15521	0.012052	0.05895	1.5392	0.40084	0.33093	0.68952	0.89529	-0.44834	-0.42592	0.26075	0.046315	0.97643	1.3734	0.47752	-0.38326	0.33419	0.58678	2.0247	-0.33522	1.0372	-0.037431	1.1045	0.74754	0.90912	0.93526	0.79925	-0.37037	-0.14616
-10.205	-9.6244	-10.337	-11.702	-11.293	-11.11	-9.4496	-9.5437	-10.449	-10.456	-9.9994	-10.503	-10.83	-10.769	-10.837	-9.9748	-9.2837	-9.046	-8.8543	-10.512	-10.494	-10.585	-9.4439	-9.2934	-10.34	-10.359	-9.3414	-10.066	-10.138	-11.025	-9.1163	-9.5461	-9.682	-10.758	-10.521	-9.9887	-11.321	-9.1549	-9.3633	-10.025	-9.9858	-8.6416	-10.426	-10.339	-9.1728	-10.326	-9.4539	-9.1682	-9.1709	-9.516
0.66431	2.5355	1.2327	1.0125	1.4275	2.5879	2.9693	1.2812	0.94672	0.88395	1.5123	1.6868	1.7899	1.9124	1.8369	0.9037	1.5047	1.2606	1.0347	1.6413	2.2	0.84932	2.01	1.3554	1.4502	1.7075	1.2378	1.8843	2.2498	0.4293	2.0799	1.9199	1.5531	1.2703	2.391	2.2205	1.5247	2.0658	1.3711	1.4144	2.7322	2.3797	1.3581	1.1128	2.004	1.6629	1.6791	0.59894	2.0611	1.7974
-0.37937	0.32719	-0.68422	-0.92332	-0.39475	-1.0123	0.059278	-0.025822	-1.3615	1.2075	0.01036	-1.1674	-0.48658	-1.0228	-1.2645	-0.44614	-0.1983	-0.25404	0.14601	-0.74615	-0.58897	-0.46861	0.63681	0.845	-0.090159	-0.4705	0.1121	-0.38027	-0.1072	-0.65134	-0.21339	-0.26206	-0.38451	-1.0713	0.56437	-0.70163	-0.42676	0.24447	0.29241	0.015827	-0.41656	-0.62989	0.14238	-0.35521	0.021873	-0.55984	-1.0732	-1.6983	-0.55352	-0.036954
-1.6966	-0.6601	-0.87245	-1.7164	-1.4303	-1.1596	-2.7311	-1.8604	-0.81114	-1.3273	-2.5217	-2.9428	-1.0111	-1.8366	-1.3115	-1.7783	-1.5112	-2.3983	-1.1334	-0.32123	-1.7502	-2.1129	-1.0323	-1.1915	-1.1766	-1.9586	-2.2234	-1.8539	0.91294	-1.0332	-1.3897	-1.8467	-0.49386	-3.2472	-0.4768	-0.57569	-0.35988	-1.206	-0.58211	-1.8875	-1.6849	-1.4167	-2.3269	-0.56164	-0.58602	-1.1416	-1.6532	-1.3902	-1.7962	-1.6951
0.64869	0.29264	-0.97338	-0.11051	-0.2668	-0.8495	0.68063	-0.074649	-0.29213	-0.049161	-1.3159	-0.80923	-0.39429	0.29479	0.88637	0.35285	0.45244	-0.36025	-0.17703	-0.72363	-0.38273	0.74881	0.72781	-0.27386	0.65989	-1.9387	-0.30292	-0.42078	0.67482	0.83357	-1.2929	-0.37078	-0.10275	0.50318	-1.2047	0.30557	-0.030663	-0.20261	-1.0417	-0.096741	-0.10142	0.22036	0.16531	0.0078423	-0.98855	0.19199	-0.44847	-0.075525	0.16995	0.35761
-0.91885	0.16501	-0.412	-0.83341	0.40645	0.64712	-0.83825	-0.59141	-0.49939	0.23749	0.11194	0.035713	-0.94567	0.35804	-0.12904	0.33421	0.44679	0.34427	-0.016841	-0.27848	-0.88735	0.46869	-0.1084	0.93945	0.25954	-0.36055	0.42496	-1.0171	-0.86148	-0.30526	0.56844	-0.087601	-0.44825	-1.1825	0.41711	1.1507	-0.5889	0.30058	-1.0351	-0.46626	-1.0145	0.37248	0.34545	0.72484	0.048745	-0.97064	-0.43292	-0.46568	-0.93897	-0.20121
8.372	7.6408	9.1626	8.49	9.2923	8.5763	9.3075	7.5747	9.1139	9.1552	7.56	9.2923	8.6094	8.7834	8.9085	9.3181	9.2477	8.1059	8.2091	8.305	8.3179	8.1074	9.0887	7.6002	8.586	9.2236	9.4598	8.6228	8.6228	8.3652	9.759	8.4531	8.0866	9.7795	8.054	8.2311	9.593	9.0301	8.6356	8.2041	9.6773	9.1294	7.0193	8.1886	8.3593	8.4431	9.5884	9.4543	8.7206	9.3301
-5.7751	-6.6855	-6.2627	-6.2928	-6.3071	-5.5083	-6.3827	-6.1544	-6.57	-6.3204	-5.4177	-6.3228	-6.6288	-6.4548	-7.1125	-7.2536	-6.9731	-7.1159	-7.0014	-6.9957	-5.9745	-5.8971	-6.6246	-6.9568	-5.999	-4.9994	-5.9536	-7.0405	-5.7688	-6.4902	-5.9318	-5.4809	-7.4406	-6.0813	-5.6915	-6.3254	-5.4655	-6.1788	-6.3837	-6.1554	-7.4746	-5.0878	-5.7585	-6.1553	-6.2152	-6.853	-6.7847	-6.584	-5.7195	-6.6377
-11.49	-13.122	-11.59	-12.782	-12.455	-13.387	-13.111	-13.116	-11.608	-12.145	-14.282	-13.666	-12.905	-11.308	-13.347	-12.969	-10.958	-13.569	-13.039	-11.959	-12.511	-12.498	-11.963	-12.372	-13.202	-11.877	-12.608	-12.841	-12.345	-13.017	-13.162	-12.638	-13.409	-13.816	-12.805	-12.59	-13.355	-13.618	-13.414	-13.122	-12.857	-11.811	-12.691	-11.697	-13.305	-11.92	-12.447	-12.903	-13.096	-12.647
5.9014	6.1813	5.7959	3.6098	5.3704	5.7036	5.3297	6.8198	5.5128	5.6932	6.0034	5.9861	5.2436	5.0873	4.9272	5.6409	4.7072	6.2253	4.9665	4.8404	5.1937	5.3658	5.4669	5.8166	7.3282	6.1133	6.5247	5.1257	7.5252	4.5076	5.4673	6.0676	5.9304	5.1218	5.2285	5.8553	6.5703	5.6705	5.0514	7.2738	5.3176	5.5334	5.3312	5.0901	5.538	4.6367	5.4449	5.9242	7.4434	6.7456
-12.885	-12.552	-13.026	-13.293	-12.998	-13.463	-13.537	-13.047	-13.294	-12.712	-12.863	-13.218	-13.041	-13.915	-13.231	-12.7	-13.612	-14.212	-12.422	-14.137	-13.347	-13.46	-14.397	-13.667	-13.684	-13.344	-12.704	-12.765	-12.838	-13.352	-13.521	-13.421	-14.085	-11.948	-13.708	-12.224	-12.523	-12.961	-13.643	-13.02	-14.218	-13.484	-13.535	-12.975	-13.439	-13.898	-13.904	-13.013	-12.893	-11.958
-2.2219	-1.9663	-2.8647	-2.696	-2.7181	-2.1778	-1.9747	-3.5377	-2.0804	-2.4583	-2.705	-2.8917	-2.6237	-2.5484	-3.9748	-2.4393	-1.774	-2.8485	-3.4738	-2.6768	-2.7461	-1.1603	-2.9127	-3.6319	-2.5169	-2.4089	-2.2894	-2.8366	-1.3231	-2.2263	-1.5595	-2.9469	-2.2722	-1.3344	-3.1514	-2.8334	-2.6984	-2.3523	-1.6239	-2.0803	-2.8668	-2.3348	-1.9278	-2.7875	-3.405	-2.0155	-3.2497	-2.4662	-2.5994	-2.7093
6.7816	5.7499	7.4438	6.9526	7.1451	7.3272	5.4821	7.7297	5.8943	5.9955	6.8965	5.626	6.1058	7.0713	6.458	7.3683	6.9226	6.8534	8.1554	6.7885	7.2909	5.7107	7.0742	6.8891	5.5443	6.5548	6.129	7.6216	8.1067	6.9146	6.4965	6.6477	6.3488	5.762	7.9501	8.4552	7.5821	7.115	6.3442	6.6765	7.527	6.3262	7.1105	7.2858	6.3333	6.9786	5.8783	5.9618	6.2997	5.514
-3.0763	-3.142	-2.9196	-2.8557	-2.6279	-2.6116	-2.7879	-4.3295	-2.65	-2.2284	-3.2002	-2.9852	-3.4027	-4.3636	-2.792	-3.5318	-4.4774	-3.5816	-4.178	-2.492	-4.768	-3.8836	-3.766	-2.3649	-3.5238	-3.5972	-4.3627	-4.2542	-3.7779	-2.9928	-2.6239	-2.2687	-3.4715	-2.8796	-2.4903	-3.6779	-2.8712	-2.1882	-3.9999	-3.2886	-2.6744	-4.254	-3.4417	-2.7986	-3.5399	-2.9707	-3.0121	-2.4398	-3.5651	-2.0202
-11.552	-11.201	-11.07	-9.785	-11.997	-10.923	-9.3359	-11.619	-9.2073	-11.615	-10.095	-10.153	-9.115	-9.5425	-10.611	-11.409	-10.804	-10.95	-10.946	-10.655	-11.148	-10.864	-10.145	-11.578	-10.667	-11.607	-9.9674	-10.01	-11.746	-10.413	-11.717	-11.346	-10.513	-10.617	-11.358	-11.971	-11.493	-11.622	-10.963	-10.723	-12.005	-10.507	-11.026	-11.048	-11.195	-10.782	-11.986	-10.84	-11.254	-11.649
-13.695	-13.78	-13.051	-12.564	-13.936	-13.096	-13.494	-12.605	-13.136	-14.083	-12.958	-12.336	-13.44	-14.295	-13.351	-13.109	-12.698	-13.193	-14.097	-12.975	-12.977	-13.099	-13.646	-13.285	-12.685	-13.604	-12.646	-13.58	-12.446	-12.72	-12.426	-13.642	-12.645	-13.357	-13.07	-12.188	-13.642	-14.095	-14.118	-13.829	-13.483	-13.812	-13.32	-13.194	-13.202	-13.517	-13.544	-13.152	-13.002	-12.869
0.68049	0.02492	-0.31318	1.0113	-0.60188	0.56016	-1.2746	-0.86899	-0.79607	-1.4146	-0.52492	-1.0932	0.65256	0.48765	-0.039684	0.43647	-0.49377	-0.32051	-0.177	-0.362	-0.030989	-1.9905	0.02587	0.6237	-0.28426	0.82031	-0.468	1.1083	-0.23845	0.81249	-0.17432	-0.30212	-0.69511	-0.22058	-0.18016	0.26113	-0.89311	-0.67521	-1.0908	-0.51943	0.24088	0.13638	-0.10587	0.00017959	-1.1587	-0.37961	0.17742	-0.29198	-0.71564	-0.91471
1.5248	1.7334	1.1285	1.0829	0.79866	1.4188	0.99762	2.0125	2.0042	1.5073	0.92629	0.93078	1.0915	0.89251	1.1603	1.4932	1.5975	0.71067	0.52661	0.76814	1.663	0.77818	1.7282	1.197	1.5708	1.0063	1.0045	-0.2022	0.45203	0.11593	0.044773	1.6101	1.1999	1.6723	1.8246	1.5576	1.3397	0.87307	1.1154	0.27998	0.96503	-0.12696	0.45444	0.30777	2.0744	0.8413	1.6967	0.48651	0.1298	1.9341
5.9619	6.0662	6.0507	3.8625	4.8744	5.7127	5.7806	5.2759	5.842	6.2306	6.4091	5.9841	4.4905	5.0047	6.58	4.7349	5.4976	5.3779	5.3604	6.54	4.9652	4.4751	5.2206	4.9358	5.7967	5.0855	5.3473	5.1258	5.0386	5.6897	5.626	5.6467	5.1504	6.1427	5.3467	4.751	5.9958	5.9199	6.762	6.0754	5.754	5.4826	5.6755	5.6908	6.5132	5.5283	6.0858	6.1078	5.5623	6.4787
-0.37982	0.10765	-0.44332	-0.88457	0.9509	-1.0407	-0.92533	0.25971	0.24104	-0.47482	-1.0102	-1.5926	0.82796	0.22824	0.79272	1.4031	-0.57864	-0.18349	-0.050949	-0.27098	-0.25573	-0.16155	0.68782	-0.97025	-1.7867	0.76227	0.11724	-0.97991	-0.62614	-0.12498	-0.72245	-0.51118	-0.13729	0.83364	0.66414	-0.37416	-0.90107	-0.0051198	-1.2031	-0.019335	-0.62543	-1.3824	-0.95566	-0.74332	0.8548	-1.2592	-0.62649	0.2457	0.30764	-0.074376
-12.567	-9.9029	-11.527	-10.576	-12.412	-11.97	-11.749	-12.153	-12.113	-10.963	-10.888	-11.427	-11.91	-11.307	-10.923	-10.834	-10.468	-11.207	-10.566	-11.389	-11.312	-12.082	-12.34	-12.091	-10.991	-12.164	-10.818	-11.739	-12.407	-11.913	-10.318	-10.597	-12.125	-10.48	-11.105	-11.302	-12.474	-11.011	-10.767	-11.016	-12.024	-11.502	-12.04	-11.227	-11.929	-10.313	-12.455	-11.679	-12.546	-12.069
-0.048794	-0.53758	-0.94104	0.16125	-1.0386	0.71699	-0.024584	0.06115	-0.90918	-0.44685	-0.57359	0.64503	-0.99059	-1.2917	0.087103	0.53871	-0.10385	-0.04862	0.26691	-0.083428	-1.3654	-0.90087	0.043946	-0.36909	0.50327	0.88787	-1.2359	0.47235	-0.69025	-0.88343	-0.061653	-0.98958	-0.49199	0.19276	1.2403	-1.0247	-0.68375	-0.28162	0.18701	-0.73846	0.057687	-0.29327	-0.5655	1.0092	-0.53329	-0.37228	-0.19305	-0.27652	0.041576	0.19649
-11.33	-10.214	-10.683	-11.668	-10.418	-10.48	-10.402	-11.422	-10.064	-10.395	-11.263	-11.459	-10.119	-12.338	-10.74	-10.881	-10.974	-10.868	-11.164	-9.9087	-11.101	-10.191	-10.613	-11.041	-10.782	-11.688	-11.486	-10.014	-11.739	-10.433	-9.7351	-9.6093	-11.293	-9.7647	-10.595	-10.495	-12.397	-11.131	-10.889	-10.194	-10.724	-10.214	-12.08	-10.306	-10.029	-10.596	-10.868	-10.801	-12.032	-11.546
-4.7867	-5.4499	-6.5192	-4.4109	-5.8689	-5.4058	-5.6368	-6.0787	-6.029	-5.4742	-6.328	-4.6146	-5.4669	-5.3789	-5.3852	-4.991	-5.5761	-4.9181	-5.1948	-5.0709	-5.3624	-6.1903	-5.2553	-5.636	-5.1282	-6.7413	-5.6718	-6.2648	-5.4794	-4.8078	-6.4311	-7.4246	-4.6631	-5.974	-5.3498	-6.3112	-5.0287	-6.038	-6.2208	-5.697	-5.5616	-5.6066	-5.5009	-5.5331	-3.7148	-4.4422	-6.1655	-5.7936	-6.074	-6.0101
-2.545	-2.534	-3.1637	-2.3749	-2.1135	-2.9762	-1.8494	-3.8164	-2.9021	-3.3015	-3.1314	-2.2988	-2.9585	-2.5939	-1.8138	-2.8446	-2.478	-3.1743	-3.1518	-3.0948	-1.9246	-2.152	-1.9671	-2.6858	-2.7588	-3.2555	-2.6419	-2.1115	-2.8991	-1.9315	-1.9072	-1.7134	-2.6985	-3.039	-2.2318	-1.9691	-2.6377	-3.544	-3.4938	-1.913	-2.2753	-2.0824	-2.9602	-2.9635	-2.2571	-3.6075	-2.5125	-2.4357	-3.2437	-2.584
-1.9991	-0.87558	-0.91229	-0.44823	-1.5958	-0.47031	-0.44532	-1.3601	-0.70049	-0.67817	-1.328	-0.80185	-0.91034	-0.27288	-2.0885	-0.013212	-2.0008	-1.4307	-1.1136	-2.0788	-2.3188	-1.31	-0.82137	-1.6551	-1.9606	-0.82683	-1.3001	-0.88825	-1.7212	-1.2167	-0.59551	-0.52228	-0.44493	-2.296	-0.40201	-0.82591	-1.9312	-2.4446	-1.655	-1.0553	0.33708	-0.96169	0.48091	-0.27854	-1.7644	-1.6829	-1.5814	-1.1632	-1.8278	-1.2922
-3.52	-3.0409	-4.2911	-4.046	-3.3525	-3.1003	-2.6476	-3.1689	-1.8087	-2.7757	-3.9435	-3.0146	-3.4458	-2.849	-3.8469	-4.4192	-3.7425	-2.3889	-2.4396	-3.1721	-3.323	-3.3352	-3.8211	-4.4594	-2.6902	-3.0204	-2.7855	-3.1165	-3.7978	-3.1561	-3.3417	-3.2545	-3.3964	-1.7431	-3.3371	-3.2894	-1.6547	-2.52	-4.6039	-1.8249	-2.9431	-2.9519	-3.049	-2.4271	-2.0474	-2.8986	-2.8814	-2.8803	-2.091	-2.9104
-8.9086	-8.8183	-7.929	-9.7831	-9.8564	-9.5809	-8.8322	-7.8252	-8.9429	-8.3036	-8.2242	-9.2919	-9.7685	-8.2201	-9.0446	-9.5069	-9.6732	-9.3642	-10.264	-8.7018	-8.8239	-8.7497	-10.22	-9.1014	-8.9237	-9.0853	-10.18	-8.5296	-10.844	-9.1832	-8.135	-8.4715	-9.8526	-10.355	-9.7948	-9.3302	-9.8279	-8.8691	-8.9674	-10.725	-9.7997	-8.4756	-9.1622	-9.9045	-9.188	-7.9199	-9.0322	-9.651	-7.7944	-9.8958
-0.48116	-0.70083	-0.7861	1.2979	0.31149	0.40696	0.074758	0.631	0.010498	0.28841	-0.71612	-0.8188	-0.25628	-0.82523	-0.3501	-0.91128	-0.76101	-0.11427	0.16263	-0.47948	-0.46905	-1.041	-0.20205	-0.54584	-0.29307	0.055746	0.61674	0.12407	-0.42834	-0.68732	0.29095	-0.48316	-0.57748	-1.256	0.68813	-0.67948	0.059054	-0.069139	0.068321	0.97172	-0.46958	0.36315	0.22069	-0.54147	1.0623	0.15632	0.19195	-0.69055	-0.15003	-0.23974
2.9474	2.9932	2.8838	2.0861	3.2479	1.8722	1.5021	2.7827	2.9641	2.0685	1.3792	2.5716	2.5638	2.9058	3.4482	2.7722	2.3486	3.1419	0.96744	2.7451	3.7698	2.469	1.8913	1.3678	3.2306	1.0248	2.711	3.2733	3.3245	2.6933	1.7143	2.149	3.1919	2.9084	2.6882	1.4782	3.1163	2.174	3.0289	2.9459	3.7298	2.9473	3.4404	3.2504	3.8472	2.1838	2.6098	3.5824	2.3988	2.5402
-1.5657	-2.7997	-1.7178	-1.4018	-2.4589	-2.1416	-2.0865	-3.3799	-2.9145	-2.0607	-2.0353	-3.2889	-3.2368	-1.9105	-3.2485	-2.9471	-3.062	-2.6102	-2.3014	-2.8997	-2.9199	-3.3338	-2.0457	-3.14	-2.7308	-2.2763	-3.9401	-1.9144	-2.3553	-2.3329	-3.5683	-1.1643	-2.7457	-3.3078	-2.9241	-2.5646	-2.7361	-1.6706	-2.4401	-2.4851	-2.8817	-4.235	-2.9282	-2.53	-2.7328	-2.994	-2.8793	-1.8256	-3.0559	-1.3866
7.3585	8.6569	7.6853	7.1006	7.665	7.7819	7.3021	7.5202	7.9582	7.1705	8.1202	7.3803	8.51	8.0895	7.0008	8.1829	8.3288	8.5359	8.8256	7.7737	7.1848	8.1296	7.3868	7.0582	8.4797	7.0544	8.269	8.1662	8.2315	7.8505	6.1432	8.9804	8.9418	7.6542	8.0342	8.3494	8.5283	7.3256	7.9937	7.802	8.598	9.2979	8.3164	7.1393	8.1648	7.9325	8.0234	7.7016	7.5781	7.7872
-3.9368	-4.1629	-3.9561	-3.3001	-4.4219	-4.8787	-5.3183	-3.5714	-3.4072	-2.7541	-3.5213	-3.4525	-3.1788	-3.4304	-3.4891	-2.8034	-3.9671	-4.3023	-3.076	-4.5812	-4.3081	-3.6421	-3.959	-4.0728	-4.3398	-4.5624	-4.4143	-3.0575	-3.2809	-4.4787	-4.1659	-4.7462	-4.0461	-3.2206	-3.1295	-3.347	-4.3182	-4.4283	-3.2407	-3.2756	-3.341	-3.1113	-3.1428	-4.1753	-3.7725	-2.9131	-4.0892	-5.0127	-4.9217	-4.5397
-9.3816	-10.115	-8.5063	-8.3079	-9.6039	-8.5298	-8.8871	-10.299	-9.8248	-8.5414	-9.3988	-9.2341	-8.9236	-9.7206	-9.7988	-9.5188	-9.042	-8.4839	-10.245	-7.8225	-10.419	-10.793	-9.0191	-10.946	-8.3195	-10.436	-9.8379	-10.237	-9.1473	-8.8525	-9.1031	-9.674	-9.4519	-8.8406	-9.0109	-9.6357	-8.9811	-8.8412	-8.0691	-9.0838	-8.3981	-8.8623	-8.2349	-8.8853	-9.3986	-9.7596	-8.4875	-9.2953	-9.2769	-9.1628
-4.6538	-3.3071	-3.5389	-3.4252	-4.2161	-4.0675	-3.6826	-3.3474	-3.7011	-3.1493	-3.9507	-2.9601	-4.3667	-3.3053	-3.9716	-3.7926	-3.4743	-3.6329	-3.9829	-3.7878	-5.0351	-4.2728	-3.6895	-4.1448	-3.4348	-4.5571	-3.6903	-2.9391	-3.8029	-3.9541	-2.6497	-4.356	-3.9676	-4.2405	-3.7038	-3.3429	-3.5659	-3.426	-5.816	-4.3619	-4.1068	-5.0153	-5.0739	-3.9126	-4.3562	-3.0551	-3.5176	-3.6267	-2.4802	-3.933
-8.4866	-9.7887	-9.6081	-9.2601	-9.6486	-8.8808	-9.2937	-9.1815	-9.8789	-8.1273	-9.2262	-9.1113	-9.558	-8.6279	-9.3766	-9.9467	-10.183	-9.9407	-8.7974	-9.089	-9.6	-10.236	-9.5568	-9.296	-8.3761	-9.6142	-8.4591	-10.211	-9.4001	-9.2338	-9.7852	-10.131	-9.5206	-8.344	-9.7303	-8.8099	-9.5143	-9.8082	-10.444	-10.089	-9.841	-9.2319	-9.8842	-9.5004	-9.9504	-9.8372	-9.5157	-9.7761	-8.9368	-9.8633
9.6488	8.5271	10.084	9.4125	9.432	9.8528	9.8248	10.189	9.1296	9.9821	10.074	9.4177	8.749	10.539	8.5654	9.4856	9.6599	10.676	10.681	9.7555	9.3976	9.3943	10.244	10.752	10.661	10.205	11.759	10.275	9.7604	10.316	10.303	9.0282	10.001	9.3932	9.7049	10.27	8.9052	10.161	10.869	10.623	9.8216	10.151	9.5418	10.354	10.208	10.195	9.7035	9.882	9.8176	10.161
-0.4671	-2.1372	-0.98032	-0.31656	-0.79263	-0.46689	-0.47695	-0.68819	-1.04	-1.9836	-0.82503	-0.94922	-0.61894	-1.4134	-1.105	-0.7562	-1.9564	-1.6197	-0.65193	-0.99856	-1.0538	-1.0106	-1.4333	-0.69803	-0.97079	-0.18933	-1.2451	-0.56016	-0.19126	-1.6406	-2.0861	-0.5252	-1.7322	-1.7148	-0.69203	-1.1704	0.23114	-1.3702	-1.5479	-0.91397	-1.2602	-0.80894	-1.4111	-1.391	-0.95384	-2.0696	-2.3605	-1.7668	-1.6378	-2.319
-3.0045	-3.0174	-3.7912	-4.4489	-3.0664	-3.9254	-2.0281	-3.5732	-4.1408	-3.7602	-3.4449	-2.9287	-3.8398	-3.9579	-2.9635	-2.8056	-3.0321	-4.1293	-3.3291	-1.6893	-2.9153	-4.1423	-3.4354	-3.1127	-2.4237	-2.6682	-2.7566	-4.0434	-2.9031	-4.27	-2.6663	-3.1036	-2.035	-3.1553	-4.22	-3.2032	-3.1705	-2.7297	-2.1002	-3.2507	-3.472	-3.6664	-4.3477	-2.6176	-2.9131	-3.7715	-4.0407	-3.0229	-2.7645	-3.0272
-1.4325	-2.5501	-2.2461	-2.2997	-3.8299	-3.1037	-2.455	-2.8868	-2.5444	-2.4619	-2.231	-3.4438	-4.4095	-2.4268	-3.2695	-2.5875	-2.1587	-3.5159	-3.7189	-2.714	-2.6442	-3.1277	-3.7581	-2.6811	-2.0307	-2.9476	-2.035	-2.6019	-3.2715	-1.5877	-2.2906	-2.0254	-3.1801	-2.6452	-2.2122	-2.8064	-2.4973	-2.2448	-3.6889	-2.08	-2.8202	-2.6091	-3.1137	-3.2572	-2.0704	-3.2259	-2.9948	-1.9146	-2.8114	-2.5597
-4.0849	-3.1881	-3.3392	-3.5221	-4.3821	-4.544	-5.0846	-3.2312	-4.4954	-4.1501	-4.0475	-5.2409	-4.3543	-4.8937	-3.8945	-4.9583	-6.3638	-3.4148	-5.8369	-5.1149	-3.9324	-4.6541	-3.3844	-5.3725	-3.2768	-4.9219	-5.1397	-4.1197	-2.9495	-3.2734	-5.2193	-4.5502	-4.4178	-4.0782	-4.5718	-3.5249	-4.5306	-3.3519	-4.138	-3.3121	-3.2195	-4.6964	-3.7795	-3.3124	-4.7481	-3.5758	-4.1761	-2.4731	-4.6471	-4.3436
-0.13422	0.82841	-0.19945	0.26645	0.29254	0.93471	-1.0041	-0.10847	0.0050035	-0.74532	0.017917	-0.65206	0.35671	0.76877	-1.1891	0.1934	0.19946	1.2495	-0.41533	-1.1788	-0.43153	0.75004	0.28983	-0.2354	-0.44057	-0.026834	-0.36594	-0.056019	0.092882	-0.58917	-0.65341	0.89011	1.3606	-0.36244	-0.27676	1.1516	0.77064	-0.82424	0.12554	-0.028322	-0.7821	-0.17056	0.015792	-0.39625	0.060852	-0.29671	-1.1538	0.052928	-1.0047	0.88182
-1.2559	-1.9511	-3.9708	-2.8776	-1.6729	-3.1017	-1.2627	-1.7715	-2.0649	-1.6408	-2.0715	-2.5431	-2.9077	-1.6797	-3.4202	-3.2619	-2.9198	-2.8659	-1.479	-2.8858	-3.5097	-1.0116	-1.49	-2.9642	-3.5729	-2.4546	-3.084	-2.0281	-1.5765	-2.9971	-3.0702	-2.5325	-2.4932	-1.2474	-2.2263	-3.277	-2.977	-2.7136	-2.1803	-3.0786	-2.335	-2.4106	-1.4408	-2.0886	-2.4566	-2.0081	-3.4082	-2.2531	-2.2172	-2.6871
-22.08	-21.61	-23.145	-22.338	-22.441	-21.508	-23.228	-22.97	-22.348	-22.477	-21.864	-23.196	-21.169	-21.706	-23.236	-21.966	-21.815	-22.351	-22.327	-22.222	-22.946	-22.504	-21.521	-22.961	-22.156	-21.766	-21.447	-22.258	-21.908	-22.475	-21.855	-22.707	-21.974	-20.824	-22.606	-21.601	-22.322	-22.143	-22.373	-21.971	-22.211	-21.234	-21.451	-23.026	-22.424	-22.491	-22.46	-22.306	-21.49	-23.229
-0.039146	0.22041	-0.048313	-0.75835	-0.3356	-0.25731	-1.1275	-1.1692	-1.7645	-0.48695	0.15726	1.354	-0.58679	0.23063	0.58103	1.127	-0.94321	-1.0157	-0.44705	0.90647	-0.79137	-0.13698	-0.26579	0.49091	-0.32641	-0.83907	-0.45045	-0.34107	-0.39464	-0.95775	-0.35079	0.43283	-0.32576	0.53495	-1.5537	-0.70204	-0.14318	0.52787	0.90422	0.082911	-0.036108	0.93596	-0.50264	-0.10712	0.24943	-0.12019	0.32934	0.35612	0.27278	0.045063
-9.0678	-8.1631	-8.7343	-8.7416	-8.5288	-9.3658	-9.0998	-9.4403	-8.5645	-8.744	-8.6927	-7.9967	-8.1876	-8.1217	-8.9147	-8.2389	-9.7723	-8.5238	-9.3611	-8.9044	-7.8607	-9.4207	-9.5574	-9.622	-9.6279	-9.1428	-9.3355	-7.4634	-9.4382	-9.4068	-9.1974	-8.9756	-8.97	-10.082	-9.7011	-9.7339	-9.3823	-8.5608	-8.6416	-8.3958	-8.4791	-10.162	-8.6844	-10.035	-9.265	-8.8251	-9.3637	-9.7368	-9.4407	-8.7937
-11.507	-11.654	-11.048	-12.015	-12.389	-12.524	-12.356	-11.786	-12.34	-11.75	-11.988	-11.618	-11.572	-11.815	-12.269	-12.41	-13.144	-11.388	-11.934	-12.64	-11.573	-11.7	-11.248	-11.25	-12.744	-11.041	-12.238	-13.276	-11.789	-11.145	-12.877	-12.168	-13.478	-11.616	-12.551	-11.742	-11.714	-12.076	-11.399	-11.978	-11.278	-12.785	-11.274	-12.542	-10.734	-11.502	-12.063	-11.13	-12.016	-11.684
3.7307	3.6189	4.0016	4.8065	5.427	4.6068	5.9601	3.1457	5.7937	5.3466	4.0661	4.3567	4.1554	5.4807	5.7377	5.2413	4.3613	5.1996	3.172	4.1811	5.4106	3.8955	5.0006	3.7274	5.2451	4.6356	4.5572	4.7763	4.3021	4.0519	4.1776	3.753	4.3482	4.4746	3.3556	4.9452	4.7077	3.7886	4.5887	4.152	4.6351	4.4602	2.5739	4.4258	4.8459	4.0875	4.1542	4.0959	4.9584	4.8539
-20.109	-19.469	-21.422	-20.441	-21.583	-21.758	-20.854	-20.601	-21.181	-20.202	-21.211	-20.953	-22.155	-20.332	-20.178	-21.803	-21.82	-21.197	-21.025	-21.37	-21.17	-18.191	-21.075	-21.613	-21.185	-21.419	-20.238	-21.11	-20.421	-20.415	-21.208	-20.686	-19.675	-19.771	-20.355	-21.683	-21.074	-21.368	-21.626	-20.659	-20.899	-20.997	-19.746	-20.732	-21.124	-20.64	-20.394	-21.059	-20.749	-21.067
-11.121	-12.025	-12.57	-11.259	-11.259	-12.074	-11.434	-11.653	-10.161	-10.531	-10.975	-13.202	-11.655	-11.465	-11.179	-11.506	-11.89	-10.926	-12.617	-11.137	-12.346	-12.004	-11.728	-12.111	-11.779	-13.073	-11.644	-11.305	-9.8563	-11.89	-12.005	-11.816	-12.738	-10.759	-10.438	-11.551	-11.833	-10.623	-11.557	-11.779	-11.308	-11.457	-11.577	-12.403	-11.655	-11.258	-12.446	-12.625	-11.865	-11.094
7.0335	7.0854	6.9939	7.1198	6.369	6.7314	7.2909	6.0913	7.0401	6.7524	7.2289	5.6276	6.3097	6.3395	7.2913	7.0517	5.9443	7.3533	6.7242	6.9904	7.7816	6.9359	6.1337	6.8934	8.0033	7.1123	5.9838	6.7051	7.1532	6.365	6.4103	7.2848	7.1529	6.6661	5.858	6.3133	7.1532	5.9792	5.5452	7.0081	6.9935	6.4317	6.449	5.9871	7.0944	6.5739	5.7026	6.8412	7.1172	7.8328
-4.8674	-5.2718	-5.3453	-5.2865	-5.0577	-4.6357	-4.4167	-5.1087	-4.7406	-5.3289	-6.0986	-4.861	-4.7083	-5.3564	-4.5921	-4.9291	-5.0352	-5.5906	-5.0325	-5.1583	-4.9151	-5.0914	-6.2521	-5.6418	-5.8048	-4.7224	-3.9888	-4.9758	-4.7317	-6.5701	-5.8646	-4.7518	-5.6876	-4.5421	-5.2411	-4.8875	-4.4214	-5.4037	-4.846	-5.4581	-4.5512	-5.2617	-5.136	-4.7424	-6.0897	-5.2064	-4.7835	-6.115	-5.3582	-5.4322
-13.338	-13.473	-12.651	-13.241	-13.637	-13.461	-14.384	-12.133	-14.164	-13.687	-13.234	-11.927	-13.661	-13.488	-12.69	-13.128	-13.719	-12.881	-13.264	-13.598	-12.55	-13.924	-12.485	-12.833	-13.353	-14.171	-11.964	-14.273	-12.689	-12.526	-12.864	-13.791	-12.361	-12.409	-13.213	-12.972	-13.018	-13.035	-12.986	-13.221	-12.811	-12.569	-13.06	-12.811	-11.551	-13.458	-13.039	-13.961	-13.26	-12.434
-2.9042	-3.7744	-3.0288	-3.5365	-2.6127	-3.95	-3.3885	-2.7606	-3.2003	-2.9249	-3.0949	-4.4962	-4.5976	-3.4966	-3.2603	-2.7137	-2.7436	-3.9385	-2.8899	-3.2931	-3.7125	-3.8512	-3.1716	-2.9444	-3.2548	-1.8671	-2.2236	-3.6917	-3.3081	-3.0387	-2.6999	-2.9414	-3.5863	-2.3684	-3.0305	-4.0629	-3.4937	-2.9356	-3.18	-2.0632	-2.9101	-3.6047	-2.6818	-4.0705	-3.1254	-3.9932	-3.3447	-2.6854	-3.5166	-3.5623
-10.374	-13.488	-11.321	-12.101	-12.049	-11.275	-12.635	-12.627	-11.839	-11.741	-11.952	-11.627	-12.711	-12.007	-12.522	-11.583	-11.66	-11.642	-11.718	-10.675	-11.749	-11.452	-12.471	-12.604	-12.029	-12.266	-11.929	-13.168	-11.348	-10.532	-12.278	-10.907	-12.007	-12.569	-11.366	-11.407	-11.223	-11.38	-11.745	-11.858	-11.574	-11.924	-11.628	-13.148	-12.194	-11.03	-12.676	-11.621	-12.174	-12.275
9.9064	7.6844	8.7459	7.9668	7.9621	7.555	6.1539	8.4138	7.7948	8.518	7.0479	8.8359	7.0347	7.6725	6.8538	8.769	7.8169	7.4892	6.2654	8.7549	7.2327	6.8753	6.2925	8.6893	7.6384	7.6542	8.8142	8.2017	8.2737	8.7101	8.121	8.0826	9.2907	8.2392	7.3908	8.4536	8.3321	8.4802	8.2101	8.4042	7.3363	7.4287	8.0365	7.619	7.7732	8.3167	9.0155	7.6625	8.2073	8.571
0.045118	-1.1506	-0.97876	-0.15532	-0.60712	-0.011391	-0.068936	-0.42278	-0.55467	0.97113	-0.66785	-0.40161	-0.52306	-1.3913	0.88502	0.043655	-0.3189	-0.74056	0.54817	-0.72686	-0.28123	0.41798	0.57808	-0.51046	-0.93818	-0.04897	-0.35527	-0.34346	0.21443	0.84894	-0.84175	-0.70013	-0.24808	-0.33127	-0.46429	-1.0243	-0.42974	-0.076178	-0.73332	0.57516	-0.48236	0.68854	-0.95181	-0.055982	-0.46885	0.30075	-0.067122	-0.36033	-0.13721	1.053
-5.247	-3.5483	-5.0534	-4.9712	-4.33	-3.7873	-5.5143	-4.0134	-4.7091	-4.7558	-5.1843	-4.5443	-5.0553	-3.643	-4.7603	-4.6252	-5.2825	-5.1268	-4.7986	-4.2685	-5.0476	-5.6356	-4.9408	-4.1886	-4.4803	-4.5635	-4.7422	-4.4385	-4.1104	-4.9204	-4.6721	-4.3203	-4.7576	-4.1651	-4.3569	-4.096	-5.7615	-4.8108	-4.7023	-4.9472	-4.0939	-4.6843	-4.3214	-5.2094	-5.1148	-4.6526	-4.8937	-4.6929	-4.094	-3.8916
9.7269	10.309	10.481	9.3176	9.93	9.7019	10.546	9.5858	10.224	8.4171	10.521	9.3672	10.19	9.6856	9.3983	10.162	8.6574	10.37	9.3661	8.313	9.6893	9.8366	10.248	8.6767	10.591	10.428	9.6329	9.2182	9.8235	10.2	10.332	8.7619	9.4749	8.6434	9.4392	10.012	8.8089	9.8852	9.5555	8.5449	9.1608	9.5404	9.5053	10.178	10.184	9.0595	10.363	10.489	8.901	8.7219
3.0319	2.5679	1.6094	2.6393	2.6533	2.3147	2.1167	1.4457	2.828	2.2059	2.6944	2.9128	2.5323	2.9485	2.73	3.0204	1.3598	2.4941	2.2319	1.955	2.8285	3.1678	3.2421	2.878	1.5504	1.8011	2.3285	2.0932	4.0308	3.2285	2.7899	2.7223	2.3333	2.8337	2.1883	3.1836	3.4677	1.692	2.6892	3.581	2.9275	2.7952	2.3412	3.4323	2.3081	3.5899	2.3284	1.4005	2.6167	1.8267
-22.149	-22.821	-22.143	-22.833	-21.529	-22.416	-21.92	-21.986	-23.187	-21.894	-22.671	-22.646	-22.518	-23.048	-21.892	-21.672	-21.28	-23.387	-21.575	-22.207	-23	-22.509	-23.197	-22.098	-21.901	-22.776	-23.021	-22.783	-21.344	-23.038	-22.291	-21.498	-21.815	-21.878	-21.442	-22.847	-22.313	-21.149	-21.232	-22.85	-22.144	-21.565	-21.889	-21.816	-22.176	-22.779	-23.167	-21.863	-23.167	-20.393
0.26929	-0.24127	0.01045	0.14167	0.22441	-0.56233	0.33782	0.80278	-0.16881	0.38431	-0.39349	-0.77336	-0.71486	-0.20609	0.63946	0.18581	0.726	-0.92072	0.21492	-0.12292	0.90714	0.36097	0.27771	0.37918	-0.14835	1.4084	-1.394	-0.23509	-1.3998	-0.61388	0.60312	0.52914	-0.63381	-0.10704	0.134	0.21705	0.18666	-0.23631	-0.58001	-0.69089	-0.34969	-0.38997	0.52809	1.0835	-0.45792	-0.44619	-1.4013	0.051957	-0.16526	0.20043
-14.108	-15.084	-14.808	-14.891	-13.811	-15.619	-15.505	-14.814	-13.935	-15.745	-14.193	-14.8	-14.36	-15.098	-14.487	-14.155	-15.434	-15.045	-15.145	-14.666	-14.195	-14.121	-14.452	-15.384	-15.603	-14.52	-15.858	-14.334	-14.351	-14.256	-14.133	-13.021	-15.086	-14.398	-14.888	-14.401	-15.114	-14.809	-15.058	-15.97	-13.617	-14.796	-13.974	-13.768	-13.804	-15.001	-13.685	-14.607	-14.024	-14.818
-2.949	-3.7916	-4.7265	-2.3126	-4.1072	-2.6719	-4.5419	-3.9356	-3.7451	-4.262	-3.819	-3.3704	-3.7042	-2.2269	-2.6799	-3.2224	-2.544	-3.5879	-3.2434	-3.8583	-4.5237	-4.313	-2.3776	-3.2698	-4.2087	-3.1431	-3.8221	-3.2226	-4.7243	-3.6794	-5.192	-2.4964	-2.7762	-4.2692	-3.5564	-4.0037	-4.5349	-3.9486	-3.516	-3.5687	-3.2519	-2.9931	-3.5564	-3.0818	-3.3058	-3.7898	-3.6284	-4.2672	-4.0386	-4.4465
-10.633	-10.995	-10.685	-10.492	-10.792	-10.234	-10.209	-10.021	-11.86	-11.241	-10.563	-11	-10.762	-10.825	-11.237	-11.468	-10.891	-11.381	-10.367	-10.833	-11.692	-10.835	-10.643	-10.471	-9.7148	-11.303	-10.23	-11.26	-11.246	-9.4157	-11.289	-11.841	-11.189	-10.295	-11.026	-10.382	-10.971	-12.287	-10.004	-11.021	-10.744	-10.035	-10.091	-10.984	-10.941	-11.516	-10.679	-10.455	-11.397	-12.015
7.4286	7.486	7.3607	7.314	7.4443	8.5805	7.9133	8.8482	8.1936	8.6567	8.0184	7.3986	8.3062	9.2687	7.4458	9.1553	7.894	7.546	8.1929	8.1098	7.9838	7.7422	7.8899	8.627	8.2461	7.8764	8.8638	7.9697	8.3795	8.3917	7.8161	8.1221	7.3868	7.0282	7.9074	8.0338	7.537	7.9309	7.9825	8.5081	8.1543	8.1279	8.5734	8.6039	8.3525	7.0771	8.2814	8.2611	7.3878	7.3278
-14.822	-13.406	-15.008	-14.941	-14.576	-14.229	-14.671	-15.945	-14.995	-14.812	-13.987	-15.523	-15.174	-14.784	-14.995	-15.246	-14.435	-14.648	-15.413	-14.704	-14.321	-14.418	-12.927	-14.126	-14.673	-14.158	-14.931	-13.468	-15.686	-13.842	-13.943	-15.323	-16.074	-15.325	-13.28	-13.483	-14.217	-15.755	-14.142	-14.378	-13.978	-13.73	-13.037	-14.21	-15.426	-14.817	-13.568	-14.848	-15.238	-14.741
-20.557	-21.274	-20.754	-20.072	-21.216	-21.122	-20.775	-20.631	-21.73	-19.3	-21.32	-20.381	-20.67	-21.043	-20.593	-21.473	-21.188	-20.077	-20.864	-21.421	-20.142	-20.684	-20.343	-21.205	-20.047	-20.335	-20.834	-21.665	-19.678	-20.929	-18.633	-21.225	-20.793	-21.115	-21.266	-21.056	-20.895	-19.911	-20.878	-21.22	-20.145	-20.627	-20.749	-20.001	-21.357	-20.65	-21.22	-21.107	-20.388	-19.779
3.7727	3.1901	3.3762	1.9603	3.2245	3.5765	3.1973	3.1508	2.7782	2.8877	2.6204	2.9053	2.6855	2.3709	2.8362	3.7175	2.4298	1.6924	2.986	3.5947	3.5839	2.198	3.4709	2.4303	4.4702	2.8658	2.5725	2.4371	2.9149	3.1138	2.3499	3.8453	3.7742	2.0249	2.1289	2.5558	4.1664	2.6961	3.7355	2.7968	2.4064	3.6962	1.8083	3.5796	2.6567	3.4704	4.1146	3.2481	0.83978	3.8842
-11.817	-11.664	-12.262	-11.3	-10.817	-10.53	-10.492	-12.424	-11.688	-11.91	-10.892	-11.226	-12.485	-12.068	-10.71	-11.715	-11.754	-12.344	-10.897	-11.148	-10.806	-11.598	-12.443	-12.193	-11.058	-11.367	-10.884	-12.435	-11.233	-11.959	-11.693	-10.73	-11.917	-10.788	-11.318	-10.522	-11.487	-11.332	-10.459	-11.647	-12.019	-11.534	-12.141	-11.698	-10.993	-11.888	-12.566	-10.544	-12.046	-12.417
2.1809	1.3922	2.9463	1.424	1.5081	0.62845	2.1531	0.7691	1.3432	2.0303	1.3381	1.7588	2.2049	1.727	1.6485	1.6041	0.69091	1.7997	1.5694	2.5261	1.1103	2.1012	1.4551	1.8426	1.4451	1.5473	1.9211	1.2582	0.72401	1.6013	1.1608	2.0412	2.5695	1.3435	1.6393	1.3169	0.81875	1.4665	2.5087	1.1894	0.94649	1.851	2.6708	2.4761	1.2618	1.8031	0.87376	0.90346	0.64026	1.2465
9.622	7.9899	8.4434	8.3572	8.3585	7.936	7.9589	9.2447	8.0979	8.7017	8.749	8.8776	8.528	8.9798	9.0273	7.7231	8.2087	9.4081	7.9421	8.9657	8.1501	7.1284	9.6797	7.5409	8.701	9.5781	7.3764	8.4325	7.5566	8.9876	7.8882	9.1993	7.7224	8.464	8.7505	7.1653	8.8858	8.5091	8.8939	8.1842	10.196	7.6831	8.4986	8.8313	8.5963	8.3149	9.489	8.1306	9.0027	7.3319
0.046798	-1.078	-0.47314	0.31203	0.016197	0.15574	0.61005	-0.21771	1.8761	-0.22371	0.43698	0.66052	0.12421	0.48977	0.025583	-0.14643	0.39653	0.705	1.3421	0.41064	0.36309	0.89983	0.98102	1.7886	-0.59932	0.27333	-0.81505	0.10564	-0.68923	0.26242	-0.057867	0.61632	-0.44662	0.58367	-0.40435	0.18708	1.2831	0.20617	-0.36439	1.3334	-0.51179	1.2115	1.3303	0.82111	-0.16937	-0.49647	-0.037359	0.14286	-0.16207	0.12919
-0.39575	-0.10898	0.079669	0.096007	0.93217	0.38594	0.38168	-0.24634	-0.66102	0.74338	0.050651	-0.053413	0.072626	1.2662	-0.32479	-0.16641	-0.26627	1.2247	0.76024	-0.1147	-0.49995	-0.043828	0.94101	0.062476	-0.31459	0.3244	0.6822	-0.55162	0.44776	0.76359	0.21148	0.74489	0.47405	0.81086	-0.21	0.77331	0.57	-0.73795	-0.948	0.89674	-0.51988	0.87152	0.22591	1.0072	0.20526	-0.33672	0.0021012	0.77272	0.74289	-0.38397
-10.867	-10.669	-11.555	-10.854	-10.484	-11.611	-9.4199	-10.775	-10.865	-9.5585	-10.376	-10.984	-10.734	-10.487	-10.536	-10.49	-10.78	-10.811	-10.608	-10.957	-10.705	-10.534	-10.836	-10.014	-11.364	-11.324	-9.7581	-10.406	-10.906	-11.463	-10.143	-10.048	-11.369	-11.354	-11.151	-10.85	-10.457	-11.068	-9.1197	-9.7768	-10.244	-11.35	-11.064	-10.703	-10.536	-10.768	-11.772	-11.476	-10.37	-11.433
-12.709	-11.839	-12.776	-12.676	-13.413	-12.873	-12.595	-12.82	-12.908	-11.464	-13.155	-12.716	-12.302	-11.888	-12.233	-13.137	-13.49	-12.734	-14.114	-12.104	-12.219	-11.906	-11.881	-12.818	-13.305	-12.047	-12.165	-14.328	-12.937	-12.584	-13.922	-12.76	-13.237	-13.202	-13.793	-12.435	-11.323	-12.817	-12.315	-13.342	-13.374	-11.706	-13.644	-11.788	-12.622	-12.327	-13.061	-12.801	-13.039	-12.626
-12.363	-11.843	-11.729	-11.119	-10.417	-12.079	-11.141	-11.656	-11.076	-11.41	-10.992	-11.986	-11.839	-12.285	-11.781	-11.612	-10.211	-10.954	-10.7	-12.347	-11.712	-11.968	-11.95	-10.481	-11.722	-12.416	-12.031	-11.775	-12.457	-9.8829	-11.414	-12.04	-11.997	-12.047	-11.52	-11.682	-12.466	-12.191	-10.596	-11.277	-12.014	-11.329	-11.15	-11.357	-11.518	-11.041	-12.778	-12.433	-11.253	-12.58
5.5255	5.7712	5.9493	5.4271	6.1864	5.1963	5.3677	6.1644	6.0543	5.2578	6.4451	5.5569	5.437	5.5795	5.7093	6.1895	4.5345	5.7592	5.4646	6.8556	4.9781	5.1113	6.4954	6.3091	5.3729	5.6515	5.4792	5.9043	5.9001	5.9718	6.3316	6.6098	6.253	4.5175	5.8473	5.2201	6.4503	5.0869	6.1072	5.4751	5.7022	6.2209	5.1616	4.682	5.4077	5.0029	5.2732	5.6151	5.5005	5.4793
-0.22818	0.012746	-0.49695	-1.2078	-1.0772	-0.87285	-0.27163	-0.53501	-0.61803	1.0184	-0.62716	-0.0088713	-0.15436	0.76968	-0.64393	0.1712	-0.28235	-0.97352	-0.22902	0.10478	0.034008	-0.89838	0.28502	-0.59863	0.18914	-0.66951	-0.87998	-0.15563	-0.83602	-0.36015	0.92816	-1.3647	-0.24582	-0.33135	-0.2634	1.4626	-0.355	-0.50808	-0.59079	-1.3761	-0.56048	-0.23492	0.63537	-0.78202	-1.0057	-0.25135	0.22366	0.57919	0.76794	-0.60483
10.335	8.89	9.0028	11.007	9.4819	8.4703	9.4285	9.6772	10.651	10.073	9.9457	9.3655	9.2495	10.637	10.482	10.225	8.7884	9.2781	10.177	9.2946	9.4816	9.4664	9.4661	9.9029	9.1751	10.068	9.7433	9.5532	8.9942	9.8306	9.9174	10.391	8.7168	8.9312	9.6161	9.0768	8.4943	10.044	10.414	10.561	9.496	11.432	8.9788	9.6969	10.84	9.7056	8.4629	9.1361	9.8697	9.0186
-0.66429	-0.59311	-0.28814	-0.56762	0.016388	0.11289	-0.30357	-1.0359	-0.56832	0.78037	-0.25168	0.59752	0.50186	-0.43679	-0.15983	-0.3188	0.56094	-0.30411	0.49411	-0.72215	0.58159	-0.52867	-0.28697	0.37595	-0.81793	-0.11435	1.1408	-0.19982	-0.94537	-0.49079	-0.60941	0.12924	0.77555	-0.39897	0.72669	0.76319	0.66071	-1.144	1.032	-0.49517	0.24676	1.0897	0.28696	1.3481	0.3581	0.67171	0.14454	-0.77888	-0.38927	-0.70424
-3.0772	-3.7105	-2.8907	-2.667	-2.9297	-2.9132	-2.8837	-3.883	-3.8439	-2.7519	-2.5205	-2.2001	-3.2267	-3.186	-3.3943	-3.5218	-2.4996	-3.1702	-3.4336	-3.9118	-3.7186	-2.126	-3.4942	-2.4046	-2.6398	-2.9923	-2.3501	-2.8885	-3.1198	-1.8683	-3.2042	-3.1777	-1.947	-3.5964	-4.2329	-2.9599	-4.2223	-3.0172	-3.9735	-3.369	-3.3814	-3.1433	-2.8645	-2.2108	-3.2193	-2.8032	-3.5381	-3.4325	-2.405	-3.6407
-8.8598	-10.502	-9.3261	-9.8604	-9.9579	-8.2796	-9.483	-10.208	-10.062	-8.184	-8.6631	-9.592	-9.4539	-10.219	-8.7726	-9.0063	-8.9118	-9.1379	-9.0992	-10.226	-9.3278	-9.6617	-9.3035	-10.281	-10.774	-8.8024	-9.0862	-9.5345	-8.8209	-8.6066	-9.8319	-8.9422	-9.1933	-7.9208	-10.136	-9.2583	-8.7116	-10.117	-9.4862	-9.3846	-9.9414	-8.8193	-9.3886	-10.223	-9.8908	-9.6913	-9.3566	-9.9166	-9.7612	-9.3379
-10.287	-10.588	-8.7397	-10.159	-9.7054	-9.8656	-10.48	-10.098	-10.811	-10.261	-10.124	-9.9818	-10.314	-9.5299	-10.393	-9.2621	-10.418	-9.6725	-10.433	-9.8649	-9.3155	-9.8263	-9.3425	-11.368	-9.9587	-9.6743	-9.7129	-10.57	-10.138	-9.8082	-10.974	-10.968	-10.172	-10.747	-9.4238	-10.403	-10.022	-10.713	-9.482	-9.2921	-10.114	-10.621	-10.296	-11.224	-9.5559	-10.633	-9.7207	-10.28	-8.7194	-10.457
1.4576	0.89984	0.70937	0.32735	1.5749	1.6561	2.3452	2.6239	1.6326	0.61283	2.3395	2.1921	1.7257	2.2691	1.5481	2.0194	0.77079	0.026691	1.2402	0.9601	1.752	1.8092	1.4717	1.9053	1.5656	1.58	1.6442	1.3081	1.2614	1.6031	1.8072	2.3321	1.8156	1.8693	2.7118	1.6696	1.811	1.6834	1.6884	1.0403	1.1276	2.6556	1.4177	1.1815	1.5453	1.4609	1.6534	1.9495	1.272	1.9097
-0.51515	-0.41284	0.63465	-0.29442	-0.99209	-1.2944	0.59436	-0.25188	-1.2168	-1.3964	-1.4133	0.054164	-0.42881	-0.45401	0.32729	-1.1672	0.91719	0.22235	0.67465	-1.0744	0.69375	-1.0465	-0.88911	0.18982	0.038077	-0.068999	0.36389	0.13686	-0.024105	0.36664	-1.031	-0.3679	-0.54676	0.58931	0.53153	-0.33918	-0.71714	1.4086	-0.75307	0.69054	-0.28068	-0.0020711	0.55648	0.0062071	1.0396	-0.022323	0.41723	-0.19478	0.55439	-0.30089
-11.113	-13.043	-11.626	-11.039	-11.792	-10.966	-10.158	-10.706	-11.589	-10.715	-10.987	-11.588	-11.062	-12.178	-12.047	-11.95	-11.254	-10.742	-11.885	-11.553	-10.11	-11.092	-11.341	-11.989	-10.424	-11.324	-11.375	-11.334	-13.009	-11.427	-10.992	-11.204	-11.658	-11.137	-12.804	-11.861	-11.535	-10.902	-10.531	-12.495	-10.874	-11.102	-10.574	-11.859	-12.096	-12.183	-11.331	-11.657	-12.354	-10.064
7.6558	9.2883	7.2747	8.3286	8.9206	8.2225	9.5928	9.566	8.7618	8.7348	7.4752	7.9558	9.0125	8.5373	7.382	8.0969	8.088	8.7676	8.1492	8.473	9.5091	8.2624	8.1774	7.8047	8.7922	7.6297	8.4917	7.8913	9.1583	8.2348	9.1321	8.5409	9.1355	8.3941	9.111	8.9517	7.8071	7.947	8.6696	7.7796	9.5542	8.8166	8.6087	7.2302	9.4235	8.2421	8.4196	8.8	8.3241	9.82
-2.7101	-3.2859	-2.6973	-3.4062	-3.0277	-2.3419	-3.3754	-2.4641	-3.6555	-4.0955	-4.1637	-2.8127	-3.2607	-3.8932	-1.9912	-4.1989	-4.1064	-4.1291	-3.6361	-2.7698	-3.656	-3.0996	-2.3076	-4.0778	-2.6824	-3.9058	-3.5085	-2.086	-3.8828	-2.7548	-3.224	-3.3597	-3.3036	-4.6208	-3.0814	-3.4704	-3.0162	-3.4007	-2.8526	-3.0533	-3.1837	-2.9708	-2.9498	-2.5802	-2.8547	-2.4616	-3.2546	-3.4191	-2.6835	-2.9836
0.86332	1.7567	1.4673	1.5735	0.7402	-0.081169	0.31904	0.59731	0.45383	1.1946	0.32132	2.2505	-0.34644	1.0775	1.6085	2.384	1.5366	0.61376	1.3234	0.56546	0.94948	0.35576	1.6408	1.4061	0.14923	1.1798	-0.22564	0.72676	0.26701	0.7183	0.45067	1.3695	1.1921	1.3352	0.63064	0.13849	0.889	1.9683	1.2386	2.3386	0.1718	1.003	1.9958	2.0083	1.7844	1.0614	0.51179	1.66	2.2052	0.11684
-14.707	-14.308	-14.331	-14.457	-14.413	-14.266	-14.497	-13.931	-15.503	-15.396	-14.593	-13.251	-14.429	-14.703	-14.799	-13.977	-14.057	-13.766	-13.599	-14.816	-15.435	-13.886	-14.184	-14.936	-14.615	-13.936	-14.16	-14.544	-14.147	-15.154	-14.397	-14.782	-13.512	-13.988	-14.8	-15.082	-13.881	-14.142	-14.293	-14.319	-14.415	-14.641	-14.378	-14.69	-14.325	-14.318	-13.801	-15.113	-14.726	-13.86
-2.4032	-2.5278	-3.2886	-2.12	-2.0414	-4.2743	-2.5052	-2.2368	-2.8093	-3.1048	-2.2349	-2.8224	-3.8133	-2.7024	-2.8971	-2.5451	-2.6905	-2.446	-3.9287	-3.3028	-3.2568	-2.007	-2.6344	-2.7617	-3.279	-2.3339	-2.678	-2.9703	-2.2533	-2.4466	-2.5737	-2.1119	-1.704	-2.5533	-2.8202	-3.5748	-3.7469	-3.1801	-3.2672	-2.4996	-2.8843	-2.6476	-2.8017	-1.7979	-2.6441	-2.7908	-2.1751	-2.7736	-2.5687	-2.568
6.3683	6.4928	6.2085	6.9683	5.9746	7.2851	6.248	6.9098	8.0043	6.8793	6.5588	7.6963	6.8179	7.8146	6.7925	7.2576	6.1723	6.2611	7.4797	6.9476	6.7039	7.2272	7.5817	7.8781	7.7625	6.4585	7.716	6.6433	6.6802	8.0007	7.107	7.3618	6.3104	7.4505	7.7095	6.4241	5.9833	6.6435	6.4546	6.626	7.378	6.7322	6.2746	7.9973	5.5863	6.034	7.561	6.9511	7.3203	5.4092
-10.944	-11.876	-10.26	-10.457	-9.5347	-10.723	-10.87	-11.151	-9.9555	-10.047	-10.563	-12.854	-10.129	-11.704	-10.759	-10.011	-11.252	-10.662	-11.755	-10.271	-11.503	-9.8291	-11.264	-10.563	-10.894	-10.624	-10.208	-10.731	-8.7081	-10.737	-11.031	-11.382	-10.812	-10.469	-11.289	-8.8223	-10.699	-10.788	-10.901	-10.503	-10.527	-11.365	-10.551	-11.209	-9.9192	-10.266	-11.245	-10.616	-9.5874	-10.554
-12.872	-11.785	-11.589	-12.051	-11.067	-12.502	-11.021	-10.854	-11.753	-13.186	-12.281	-12.008	-12.289	-11.372	-12.426	-12.927	-10.649	-11.059	-11.807	-12.835	-11.266	-11.495	-11.464	-10.344	-12.67	-11.985	-11.842	-12.355	-11.746	-11.177	-12.63	-11.388	-12.428	-10.976	-11.458	-12.433	-11.22	-11.522	-12.377	-11.794	-11.365	-12.114	-11.921	-11.266	-11.539	-12.396	-11.089	-11.233	-11.7	-12.211
-0.74457	-0.11809	-1.0917	-1.7014	-0.39475	-0.13528	-0.55803	-0.55349	-1.2349	-0.58305	-0.51376	-0.75313	-0.52281	-0.92834	-1.4701	-2.0251	-1.5498	-2.2498	-1.6522	-1.2136	-1.6818	-1.1153	-2.3931	-1.5224	-0.79801	-0.87722	-2.04	-0.29049	-0.61965	-2.0192	-1.7662	0.061322	-2.0331	-2.1709	-0.95515	-0.22649	-2.2157	-0.7553	-1.174	-1.5548	-0.87618	-1.266	-1.7556	-1.1839	-1.3859	-0.95231	-0.83036	-0.69132	-2.6939	-0.22745
-2.5174	-2.1691	-3.0662	-2.9313	-2.3091	-1.998	-2.0808	-3.5242	-2.2898	-3.4709	-3.0028	-3.156	-2.0029	-2.6223	-3.2595	-2.9768	-3.9648	-2.6681	-2.0857	-4.6656	-2.6345	-3.188	-3.3734	-2.157	-2.6182	-3.2767	-4.6326	-2.4359	-3.0242	-2.5244	-3.1143	-1.6003	-1.9399	-3.5896	-1.9635	-2.6207	-1.6688	-1.869	-2.3133	-3.1462	-3.0802	-2.3572	-3.2911	-2.9366	-3.1465	-3.2869	-1.2501	-2.8871	-3.9955	-3.3984
-20.793	-20.764	-21.152	-20.501	-22.062	-21.054	-20.837	-21.058	-20.626	-20.602	-19.393	-21.036	-20.758	-20.197	-20.109	-21.927	-21.897	-20.559	-21.433	-20.918	-21.481	-20.777	-21.691	-21.559	-20.902	-20.961	-21.076	-22.472	-20.69	-21.055	-21.624	-20.669	-20.085	-20.907	-20.927	-19.798	-21.086	-20.477	-19.179	-19.513	-21.806	-21.108	-20.246	-21.774	-22.039	-20.79	-20.811	-21.572	-20.192	-21.334
-12.956	-13.879	-12.811	-13.191	-14.067	-13.443	-11.485	-13.87	-13.232	-12.089	-12.725	-13.039	-12.514	-13.262	-12.269	-13.419	-12.092	-13.347	-13.985	-12.906	-13.161	-12.957	-12.429	-12.592	-12.81	-12.731	-13.568	-14.007	-12.22	-12.857	-12.415	-13.835	-12.597	-12.842	-12.301	-12.826	-14.363	-13.911	-12.61	-15.313	-12.246	-13.658	-14.013	-13.957	-13.371	-14.33	-12.372	-13.785	-13.72	-14.038
-4.4273	-4.1	-4.0774	-5.1322	-4.1679	-4.2779	-3.7645	-4.026	-3.6016	-4.6886	-3.3196	-3.5248	-3.741	-4.1888	-4.5446	-3.3797	-3.4262	-3.273	-2.9059	-3.5703	-3.0291	-4.5024	-3.9106	-5.2676	-3.1792	-3.3425	-3.5214	-4.4326	-3.0112	-3.9716	-4.1736	-3.4127	-3.4801	-3.9958	-4.4221	-3.0755	-2.8521	-3.7095	-3.7038	-3.8089	-3.7917	-4.5885	-4.5594	-4.3833	-5.0241	-3.0882	-3.3657	-3.6783	-2.6958	-4.4966
2.0723	2.2472	2.7026	3.6515	2.2937	3.3142	1.7303	2.8525	4.1303	2.9851	3.2556	4.0441	2.996	2.8737	3.1375	3.689	3.3375	2.7295	3.6144	2.1959	2.9794	3.4755	3.0808	1.9575	3.0488	3.2759	4.1732	2.7034	3.9758	3.288	2.811	4.053	3.0442	3.4203	2.8899	3.3841	2.1673	2.9177	3.1596	3.0813	2.4929	2.5615	1.9881	3.6404	2.237	4.2186	3.4192	2.838	2.6061	3.2351
0.99485	0.30811	-0.16311	-0.72993	-1.4499	-0.28554	-0.65994	-1.0481	0.12942	-0.73645	0.027901	-0.10708	-0.21594	-0.17699	-0.90438	-1.0232	0.57856	0.26585	-1.4818	-0.68952	1.633	-0.58353	0.4788	-1.0656	-0.33232	-0.14813	0.28638	-1.4621	-0.80943	-0.24638	-0.93139	0.28904	-0.47681	1.4337	0.6948	0.14769	0.93667	-0.61419	-0.1117	-0.074196	-1.2101	-0.28499	0.17934	0.13441	-0.089688	0.039061	0.32784	-1.0196	0.06254	-0.21134
-11.626	-14.447	-13.935	-11.196	-13.73	-13.3	-13.651	-12.983	-12.62	-14.422	-13.772	-11.925	-12.158	-13.231	-13.225	-13.018	-13.368	-11.966	-13.4	-13.3	-13.282	-13.013	-14.545	-13.106	-13.554	-14.924	-13.523	-13.227	-13.131	-13.188	-12.619	-13.762	-13.043	-12.89	-13.19	-13.023	-12.762	-13.323	-13.042	-13.761	-14.335	-14.105	-13.623	-12.295	-13.451	-14.243	-12.731	-13.471	-13.036	-12.878
0.29543	0.092018	-0.8664	-0.4495	1.4687	-0.34825	0.40606	-0.23518	-1.0639	-0.47811	-0.7954	0.11168	-0.35937	0.072901	0.62875	-0.0365	-0.14061	-0.08637	-0.9014	-0.72906	-0.89682	0.030488	-0.96873	-0.41652	0.24592	0.41142	-1.1277	0.25064	-0.4341	-0.91363	0.12246	-0.62734	-1.4433	-0.30079	0.46959	-0.86225	-0.26664	0.2253	-0.30697	-0.21644	-0.12206	0.28767	-1.6518	-0.28445	-0.17754	-1.0748	0.32949	-0.46798	0.39274	-0.45946
-5.4504	-5.3133	-4.663	-4.5208	-4.6256	-5.0666	-5.1382	-5.0906	-4.4869	-4.9542	-4.5833	-5.2217	-4.9409	-4.6901	-4.3784	-4.6956	-4.838	-4.9984	-5.1639	-3.5346	-4.893	-3.5915	-4.5871	-3.2688	-2.936	-5.2391	-4.2171	-4.588	-4.91	-5.732	-5.2181	-4.1046	-4.5386	-4.2494	-5.0678	-5.1967	-4.4165	-4.3943	-4.3212	-4.5054	-4.4068	-5.4979	-5.2232	-6.1343	-5.4275	-5.1863	-4.5199	-4.3239	-4.7537	-5.3906
-9.4825	-9.0349	-8.4963	-9.7507	-9.2729	-8.5044	-7.2483	-8.9805	-8.9364	-9.3673	-8.8486	-10.558	-9.3532	-9.2437	-7.6856	-9.2332	-8.7771	-8.9411	-8.7519	-7.607	-8.8412	-8.6478	-8.9066	-8.6971	-8.1992	-8.4719	-9.0041	-8.8885	-10.261	-8.882	-9.4934	-8.4111	-8.2878	-9.4755	-10.049	-8.2004	-9.6574	-9.7802	-8.4648	-10.276	-9.6045	-8.9992	-9.7345	-9.0616	-9.3371	-7.9624	-8.5885	-8.089	-10.396	-9.1472
-12.009	-11.979	-12.623	-11.035	-10.75	-11.724	-11.363	-12.905	-11.071	-11.253	-11.334	-12.506	-12.344	-11.668	-10.937	-11.852	-12.333	-12.744	-11.065	-10.972	-12.046	-11.474	-11.876	-11.663	-11.067	-11.9	-11.834	-12.543	-11.62	-12.03	-11.905	-10.796	-10.565	-11.331	-11.145	-12.785	-11.493	-11.731	-10.866	-11.121	-10.96	-12.556	-11.542	-11.579	-11.295	-11.025	-11.247	-12.02	-11.348	-11.764
-14.12	-13.526	-13.792	-13.327	-12.945	-12.246	-14.15	-13.002	-13.17	-13.705	-13.384	-14.172	-12.011	-13.577	-13.343	-13.645	-13.322	-13.458	-13.521	-13.221	-11.655	-12.912	-13.778	-13.672	-13.366	-12.127	-12.658	-12.979	-13.602	-12.928	-13.275	-12.848	-13.205	-12.72	-13.785	-13.671	-14.052	-12.604	-13.518	-12.911	-12.544	-14.444	-12.19	-13.157	-12.746	-12.047	-12.8	-12.712	-14.084	-12.694
8.0303	6.5307	8.1018	7.2172	7.0157	5.844	7.1888	6.3839	7.0343	5.7908	6.1446	6.5787	6.5773	7.8905	6.132	7.105	6.1804	8.2205	6.9862	6.6298	6.4486	6.2736	6.8103	6.2414	7.5926	6.4557	6.6782	6.4318	6.2516	7.0661	6.3248	7.9439	7.0018	6.8495	6.2524	8.1958	6.7717	6.5134	6.2893	6.5831	8.4042	7.5469	6.2017	7.174	6.7524	6.7877	5.938	6.4567	5.8487	7.1872
-6.5496	-4.9981	-5.6089	-6.3021	-5.1888	-5.3675	-6.3378	-5.8608	-5.5542	-6.3943	-5.499	-4.6249	-4.8185	-6.0815	-5.9524	-6.3613	-5.0683	-5.5432	-6.2686	-5.4844	-5.8947	-4.3789	-5.8492	-4.8883	-6.4633	-5.6847	-6.8054	-5.3856	-5.7813	-6.2662	-4.8181	-4.8741	-5.2273	-5.1844	-5.7895	-5.3531	-5.1198	-4.8895	-6.1826	-6.2768	-5.1652	-4.8894	-7.1244	-5.5914	-5.1939	-5.0189	-5.9893	-5.2135	-6.3377	-5.6887
9.3075	9.84	10.19	11.196	10.282	9.2736	10.739	11.463	8.8658	9.6426	10.392	10.259	10.071	8.3209	9.0634	9.3474	9.5652	9.173	9.9528	10.448	9.6541	8.7462	11.243	10.081	9.1829	10.193	10.515	9.6419	9.5636	10.366	9.9266	10.074	9.2832	9.6308	9.9988	9.3458	9.1492	9.5807	9.3605	9.5547	9.5971	10.481	9.7885	10.028	10.184	10.108	10.448	10.309	9.657	9.1225
0.95724	0.096214	-0.39674	1.1786	-0.74553	0.73401	1.0363	-0.12852	-0.52469	0.17465	0.18516	-0.6476	0.99044	0.51879	-0.098377	0.67636	-0.28864	-0.038381	0.18873	-0.7482	0.54216	-0.28047	0.66557	-0.38911	0.44267	0.53161	1.3541	0.0027784	-0.43765	-0.8795	-0.099995	-0.31505	-0.95512	-0.90045	-0.48502	-0.08281	0.16332	0.31387	0.10625	-1.0939	0.92915	0.01151	0.20907	-0.55849	-0.44947	-1.0495	-0.57826	0.59407	-0.91321	1.3189
0.99925	0.89267	1.7	2.3578	1.7142	0.94201	2.0573	1.7752	1.8073	1.9974	1.6577	0.44482	1.3198	1.6839	1.9797	1.581	2.3249	1.2398	1.9439	2.13	1.5035	0.9442	1.2124	2.3438	2.6342	2.6834	1.1103	1.3782	2.1612	2.5691	2.106	1.5111	2.1622	1.0501	0.63874	2.2529	2.4627	1.6476	2.3666	1.1713	2.2458	1.6169	2.1063	0.43067	1.1546	2.0201	2.0356	1.5035	0.70493	1.4344
-14.592	-15.297	-14.144	-13.81	-13.776	-13.524	-14.998	-14.799	-15.503	-14.235	-13.812	-15.142	-13.808	-15.302	-15.151	-15.564	-14.943	-15.122	-14.935	-14.864	-14.524	-15.22	-14.402	-14.321	-14.818	-14.968	-13.861	-15.586	-14.931	-13.217	-13.599	-14.381	-15.068	-14.418	-14.09	-14.057	-14.349	-13.819	-14.629	-15.661	-15.391	-14.262	-14.674	-15.378	-15.058	-15.187	-13.157	-14.37	-14.667	-15.566
-0.083911	0.31958	-0.12082	0.64137	0.35368	0.38156	-0.22186	-0.1191	0.68273	-0.32883	0.39056	1.2402	0.95048	-0.011029	0.22194	0.74133	-0.38153	0.55688	-0.75571	0.27594	-0.267	0.47763	0.36977	-0.033983	0.10857	1.1935	0.38097	0.78455	1.3735	1.1691	-0.46994	0.40451	1.3258	-0.07823	-0.19352	0.93146	1.5965	1.2025	1.3651	1.013	0.9008	0.50795	-1.1833	1.0988	1.5523	0.3468	-0.14273	-0.55261	0.15846	0.033174
-3.901	-3.4374	-3.8227	-4.5609	-4.1705	-2.7101	-2.5208	-2.7938	-4.5522	-3.9063	-2.7742	-2.9289	-2.3368	-4.5018	-3.7376	-3.0726	-3.8527	-2.8923	-3.0916	-3.4905	-2.9352	-3.414	-4.5996	-4.1104	-2.8353	-3.1493	-3.802	-3.5112	-3.7421	-2.769	-3.2005	-3.6953	-4.3562	-4.4452	-3.2453	-3.599	-2.5243	-4.4701	-3.6582	-3.636	-2.2347	-3.6887	-4.2033	-3.7608	-3.3903	-2.3899	-3.2066	-3.8828	-3.1732	-3.9872
-14.861	-13.216	-13.449	-13.41	-12.957	-13.242	-13.575	-13.829	-14.071	-13.025	-13.452	-13.557	-12.711	-11.702	-13.671	-13.314	-13.503	-14.453	-13.739	-14.398	-14.029	-12.83	-13.522	-12.423	-12.288	-13.808	-13.864	-14.037	-13.768	-13.892	-13.904	-13.337	-13.31	-13.13	-12.737	-11.575	-12.165	-13.845	-12.484	-13.176	-13.95	-13.131	-13.778	-13.182	-13.499	-13.901	-13.684	-13.069	-12.728	-12.818
-10.523	-10.585	-10.396	-10.113	-11.161	-10.718	-9.8656	-9.6255	-11.131	-10.105	-9.6046	-10.478	-11.389	-10.189	-10.618	-11.172	-11.441	-10.453	-11.143	-10.245	-11.261	-11.423	-10.309	-11.178	-12.258	-12.065	-10.706	-11.47	-10.256	-10.897	-10.599	-10.715	-9.7108	-10.098	-11.506	-10.697	-10.933	-11.089	-10.292	-11.95	-10.993	-10.628	-10.574	-11.303	-10.758	-11.157	-10.817	-10.47	-11.069	-11.19
1.9857	1.4902	1.5635	0.81893	1.6858	1.4433	1.3766	2.2945	2.1259	2.5854	1.5931	2.121	1.9028	1.4636	0.66825	2.7699	1.4022	1.8467	1.4715	2.3607	1.1234	2.4038	1.9395	2.5215	1.8928	2.0104	1.1881	2.2219	1.1913	1.3275	1.5815	1.4809	2.6353	2.3191	0.6742	1.6398	2.1526	2.9449	2.5066	0.90857	2.1554	1.8707	1.9339	3.1337	2.9667	1.5827	1.653	1.5134	1.7456	2.7479
-1.2261	-0.4117	-0.36055	0.059875	0.12469	-0.31993	0.30365	0.026666	-0.53327	-0.87631	-0.44411	-1.2838	-0.047515	-0.96809	-0.12091	-0.83537	0.42039	-0.248	0.0206	-0.46324	0.38729	0.37808	-0.88473	0.90916	-0.0050003	0.15018	-0.38852	-0.76235	-1.3162	0.46602	-0.083029	0.46071	-0.38558	-0.60966	-0.37901	0.38804	-0.14577	0.33031	-0.64488	0.22111	0.32636	-0.33756	0.42257	0.37256	0.26486	-0.038342	-0.55492	0.25276	0.84289	-0.83729
-8.4265	-9.7201	-9.5482	-10.327	-9.182	-8.9191	-7.5341	-8.3728	-8.7241	-9.4621	-10.192	-9.3414	-8.9242	-8.2632	-8.6087	-9.394	-8.6442	-8.949	-8.3552	-8.1793	-9.6778	-9.7431	-8.729	-8.846	-8.1964	-9.0024	-8.9048	-8.0644	-8.4431	-9.6932	-8.2568	-9.2213	-9.2603	-8.2171	-8.2965	-9.255	-7.6693	-9.5271	-8.5753	-8.9582	-9.1126	-8.8262	-9.0304	-8.41	-7.9954	-8.067	-9.5447	-8.0712	-9.793	-9.0682
0.65749	0.90832	-0.92357	-0.14655	0.56448	1.3552	0.72371	-0.39064	0.79151	0.46684	-0.22264	-0.70465	0.012539	0.56319	-0.66125	0.58634	0.70609	1.4514	0.66445	1.0661	0.57609	0.8411	0.319	-0.54375	0.34013	0.26565	0.09017	-0.39238	0.57687	0.6449	0.90175	0.82352	0.84869	-1.0351	1.1425	-0.15368	-1.0621	1.1344	1.8368	1.127	0.83778	0.34097	0.051746	0.75623	0.55244	0.81795	0.90715	0.29188	0.22116	0.56813
-10.595	-10.476	-10.658	-9.5239	-11.29	-10.292	-11.307	-12.02	-9.6361	-11.238	-10.298	-11.301	-9.4996	-11.446	-11.304	-10.577	-10.546	-11.376	-10.438	-10.835	-10.62	-9.8684	-9.5235	-10.831	-11.563	-10.732	-10.899	-11.151	-11.604	-11.262	-11.171	-10.602	-11.034	-11.516	-10.229	-10.767	-11.11	-10.22	-11.562	-10.872	-10.834	-11.712	-10.362	-10.529	-10.934	-11.424	-10.93	-11.641	-11.515	-11.536
1.0862	1.1137	0.27546	-0.40043	0.57929	0.13083	0.71958	0.74554	0.3846	0.91663	0.48145	-0.12294	0.060507	0.94022	0.96572	0.2666	1.3324	1.0119	0.068796	0.3526	-0.71027	-0.80915	1.5506	0.23983	1.1667	-0.12673	-0.23316	-0.23679	-0.61029	-0.048964	1.6288	0.34836	-0.65516	0.42246	0.63144	1.5394	-0.063468	-0.2755	1.2465	0.040521	1.0096	0.82698	1.0857	0.74214	-0.14956	-1.0248	1.5066	0.094801	0.085216	0.73054
-10.103	-10.498	-10.799	-10.846	-10.678	-10.199	-11.63	-11.06	-10.556	-10.393	-11.091	-11.246	-11.587	-10.385	-10.893	-10.328	-10.657	-9.7664	-10.978	-9.9863	-11.188	-10.828	-11.231	-10.472	-11.567	-10.298	-10.874	-10.208	-10.361	-11.027	-9.8451	-10.178	-10.582	-11.317	-12.335	-11.542	-10.069	-10.586	-11.401	-11.5	-11.004	-10.484	-10.796	-11.482	-9.9774	-11.203	-12.065	-11.546	-10.901	-11.228
1.2733	2.2068	0.92281	1.3286	0.59032	1.948	1.7027	2.337	0.71673	0.39283	1.1412	1.6517	1.8305	1.706	2.1489	1.9615	2.1411	1.1754	1.7454	2.0823	1.3995	1.3654	1.5765	1.7437	2.4224	1.6009	1.4729	0.35131	1.09	1.4419	2.4791	0.45445	2.4309	1.3411	1.3707	1.2427	1.4653	2.1399	1.001	2.2685	1.9628	2.1269	2.2562	0.60126	0.68598	0.21336	2.46	1.7331	0.68029	1.9601
-10.039	-10.117	-10.635	-10.362	-10.227	-10.547	-10.566	-10.255	-9.8448	-11.508	-11.133	-11.599	-10.432	-11.278	-10.819	-10.264	-9.6245	-10.921	-10.228	-9.7711	-11.215	-10.71	-10.31	-9.5681	-10.838	-10.335	-12.608	-11.029	-10.917	-10.593	-10.801	-10.474	-9.9957	-9.7086	-10.733	-10.487	-10.093	-10.867	-11.197	-10.916	-10.297	-11.324	-10.591	-11.406	-11.374	-11.718	-10.876	-11.218	-10.922	-12.499
-5.0587	-5.229	-4.3588	-5.5287	-4.9016	-5.5966	-2.3828	-4.3105	-5.1512	-3.418	-4.0543	-3.282	-4.2495	-3.222	-4.1804	-4.6865	-4.7695	-4.1454	-3.6013	-4.645	-3.7078	-3.3356	-5.0368	-5.2898	-3.6736	-3.6725	-4.3097	-2.5033	-2.9719	-5.0548	-3.7367	-5.5458	-4.5708	-3.6473	-3.6001	-4.5905	-3.725	-4.7237	-3.364	-4.6928	-4.3993	-4.7622	-4.8314	-4.8417	-3.8415	-4.5897	-3.613	-4.6474	-5.1553	-3.3668
1.9126	2.377	1.8755	2.3369	1.2086	2.1144	1.4224	1.6913	1.5521	1.3264	2.1032	1.2246	2.046	0.54772	1.18	1.9851	1.5269	1.2841	2.1585	2.7947	1.72	1.7262	1.9143	1.9678	1.476	1.1615	1.429	1.62	2.149	1.8322	1.4423	2.1462	1.9919	1.4038	1.9893	1.1183	1.8503	2.1605	1.3251	3.094	0.5647	0.90933	0.73138	2.1217	2.2891	1.098	1.9204	1.2842	-0.79992	2.4851
2.3101	1.9674	2.2668	0.88022	2.0483	2.4374	1.0498	1.3003	1.3898	3.3651	1.6185	1.7653	2.4596	2.0381	2.3433	1.7101	1.4028	2.5354	2.7483	1.4457	0.6034	2.0749	3.1179	0.64831	2.1817	0.98465	1.2863	1.0791	1.4232	1.5093	0.92604	1.6758	1.78	1.2159	1.5239	1.8267	1.4313	1.6468	1.7317	1.396	2.2121	-0.10334	1.2264	2.4736	2.012	2.6253	1.348	2.2103	1.5774	2.2964
-22.225	-23.501	-22.113	-22.339	-21.438	-21.752	-21.714	-21.615	-22.453	-22.551	-22.285	-22.768	-22.895	-21.353	-22.081	-22.45	-21.879	-23.195	-22.792	-21.21	-22.023	-22.01	-22.131	-22.254	-22.623	-22.243	-21.899	-22.837	-22.78	-22.574	-21.825	-22.103	-21.728	-21.653	-21.865	-23.292	-21.639	-22.1	-22.849	-21.842	-21.338	-22.599	-21.322	-22.022	-21.602	-22.063	-21.945	-23.702	-21.916	-22.05
-13.137	-13.798	-14.427	-13.629	-14.511	-14.061	-13.797	-13.903	-12.737	-12.861	-13.657	-15.009	-14.903	-14.116	-13.409	-14.126	-14.207	-13.84	-13.413	-14.771	-13.525	-14.884	-14.032	-14.092	-14.409	-13.718	-13.355	-12.592	-13.738	-13.522	-14.237	-14.852	-14.256	-14.237	-13.538	-13.364	-13.705	-14.103	-13.108	-14.348	-13.646	-13.861	-13.429	-14.382	-14.571	-14.053	-13.76	-14.707	-14.338	-14.601
5.8091	4.8215	5.8183	5.5342	7.1243	4.8334	5.6673	6.51	5.4181	5.2399	5.2803	5.436	6.2071	5.5763	6.5534	5.0927	6.0086	5.917	5.6758	6.0441	5.5658	4.9301	3.7041	5.6352	5.8464	6.1054	6.4861	5.3182	6.0626	6.1936	6.0496	5.0771	5.7347	4.251	4.8901	5.7525	6.4756	5.026	5.6656	6.005	4.4978	5.2461	5.0105	5.6798	5.408	4.205	6.4113	4.8537	6.2032	5.1033
6.7291	9.5193	7.3887	7.6393	8.3588	7.7335	8.1253	6.8628	7.4468	7.502	8.2909	7.8055	7.8412	8.4158	8.1793	6.921	7.6603	8.495	8.4452	8.9103	8.3702	7.9844	8.3368	7.5252	8.4678	7.3016	7.494	8.3682	8.6033	7.6283	7.7648	8.902	7.5362	8.2116	8.247	7.4995	8.3597	7.5856	6.5235	8.7815	6.9717	8.0635	8.0553	8.395	8.4101	8.4877	7.6728	8.6828	7.6743	7.4363
-13.402	-13.66	-13.376	-13.545	-12.548	-12.936	-12.2	-12.633	-13.493	-12.783	-13.295	-12.737	-13.085	-12.424	-11.463	-13.124	-13.66	-12.809	-13.127	-13.801	-12.483	-12.166	-13.258	-13.906	-11.562	-12.218	-13.373	-13.309	-11.925	-12.818	-12.542	-12.19	-13.409	-12.986	-12.23	-12.656	-12.547	-12.612	-12.28	-12.271	-12.727	-12.608	-12.269	-12.589	-13.111	-13.907	-12.467	-14.404	-13.975	-12.051
-10.785	-10.233	-10.559	-10.679	-10.67	-10.635	-12.113	-10.343	-11.492	-9.298	-10.554	-11.505	-10.49	-10.203	-10.635	-10.505	-11.05	-11.112	-10.85	-9.8847	-11.684	-10.288	-11.919	-11.276	-9.5721	-10.249	-10.493	-11.646	-10.761	-10.465	-10.686	-11.391	-10.21	-9.9905	-10.378	-10.975	-10.3	-10.251	-10.583	-10.481	-11.518	-10.946	-10.731	-10.613	-11.244	-10.851	-11.961	-10.295	-10.927	-10.332
8.2432	8.0048	8.0075	8.3315	7.9096	7.669	8.7	7.0358	8.4652	8.3248	7.8392	7.315	8.2382	8.9041	8.3306	7.4292	8.8793	7.6883	7.8807	8.8186	7.7465	8.5905	7.418	7.5153	6.4193	8.6207	8.3238	9.0638	7.4624	8.2566	7.8457	8.5619	7.6248	8.9691	8.7347	7.9733	7.9184	8.9607	9.1111	7.5951	7.6445	8.2534	7.8717	8.1331	7.9552	8.1102	8.8372	9.1319	7.418	8.345
-9.2605	-9.1842	-9.4227	-8.5581	-9.925	-9.3066	-9.3885	-7.7021	-8.6016	-9.0299	-9.8668	-8.3339	-9.2202	-8.3549	-9.8678	-9.4885	-8.3665	-8.8952	-7.8522	-7.7068	-9.0051	-8.9499	-7.5622	-8.1142	-9.2994	-8.7114	-9.04	-9.9683	-8.6014	-8.8705	-8.5866	-9.9866	-9.8561	-8.1049	-9.2337	-8.6961	-9.1768	-9.1291	-8.3446	-10.048	-9.9673	-9.3339	-9.3059	-8.3547	-9.8426	-8.0573	-8.7902	-9.3058	-9.2209	-9.4579
7.7165	8.6275	7.9042	8.2994	8.9455	7.6039	7.9784	7.8848	8.0998	8.6075	7.8372	7.9028	7.1501	6.9213	8.166	6.8483	7.4717	7.8729	7.8711	8.2817	6.9523	7.6314	8.3469	7.3588	8.0378	8.3004	7.9102	7.0138	6.9998	8.2231	7.7401	9.4415	8.3072	8.5598	7.9555	7.2315	8.54	7.3981	7.5036	8.3793	8.1286	7.7651	8.1375	7.9928	7.5889	8.3639	8.0836	9.2716	8.0413	8.6693
-0.64263	-0.50638	-0.38619	-1.006	-1.6095	0.37346	0.37245	-0.67208	0.16998	0.12468	-1.5501	-0.011377	0.5862	0.21993	0.88995	-0.023574	0.77675	-0.67069	0.27163	-0.75246	-0.86671	-0.89833	0.53209	-0.025462	0.27567	-0.80737	0.013772	0.14666	-0.59545	0.48405	0.26657	0.23142	-0.62871	-1.2011	-1.3085	0.15062	0.10256	-0.16216	-1.3304	-0.52675	0.99015	-0.12776	0.26817	-0.7308	-1.1544	0.4945	-1.4286	0.23739	-0.14779	-1.2019
-2.9232	-2.6653	-2.5267	-2.8715	-3.3416	-2.0886	-3.2405	-2.264	-2.201	-3.1724	-2.4348	-2.8288	-3.2648	-2.4466	-2.511	-2.0761	-2.8181	-2.2106	-2.7033	-2.118	-3.7917	-3.3437	-2.8287	-2.6147	-2.5299	-2.8431	-2.6056	-2.9234	-2.5057	-3.1199	-2.3498	-2.6212	-2.9881	-1.6002	-2.5253	-2.8388	-1.9922	-2.8083	-1.7771	-2.192	-1.9928	-2.4811	-2.5081	-4.0137	-2.1922	-2.7981	-2.5594	-2.5571	-2.6269	-2.5213
-13.758	-13.066	-13.443	-13.477	-13.766	-13.708	-14.042	-13.029	-14.674	-13.736	-13.882	-14.124	-14.438	-14.655	-13.523	-13.27	-13.429	-13.47	-13.708	-14.361	-14.104	-12.797	-14.711	-14.95	-13.247	-14.157	-14.345	-14.581	-14.367	-13.526	-13.998	-14.159	-14.32	-14.059	-13.723	-14.185	-13.878	-14.402	-14.537	-13.962	-13.632	-13.328	-14.523	-14.727	-14.666	-14.078	-14.434	-14.19	-14.443	-14.218
-10.125	-11.053	-10.769	-11.463	-11.353	-11.148	-10.073	-10.954	-10.503	-10.494	-10.525	-10.814	-11.169	-10.932	-11.386	-9.6869	-10.859	-10.276	-10.5	-10.647	-9.7595	-10.775	-11.925	-11.331	-9.5081	-11.069	-11.183	-11.612	-11.649	-10.749	-10.912	-11.118	-11.693	-10.706	-10.447	-10.311	-9.0413	-11.035	-11.214	-11.865	-10.984	-11.191	-10.196	-10.777	-12.282	-10.932	-10.323	-10.619	-10.984	-11.202
-11.358	-10.767	-11.189	-8.7335	-11.007	-11.036	-11.527	-10.216	-10.593	-10.277	-10.791	-9.1524	-10.626	-11.015	-10.498	-10.862	-10.262	-10.281	-10.185	-10.986	-11.113	-11.405	-10.482	-11.449	-10.799	-11.989	-11.071	-12.119	-10.419	-12.105	-10.198	-10.923	-9.356	-11.598	-10.856	-10.772	-11.176	-10.251	-9.4437	-10.349	-11.446	-10.925	-11.369	-11.176	-10.885	-10.486	-10.559	-11.631	-10.362	-9.6966
-12.632	-12.799	-13.1	-11.92	-11.707	-13.151	-12.097	-12.852	-13.781	-12.651	-12.666	-12.521	-12.386	-13.321	-14.066	-12.764	-11.432	-12.627	-11.799	-13.224	-13.006	-12.332	-13.804	-12.78	-13.465	-13.339	-12.181	-12.616	-13.475	-12.518	-12.525	-12.369	-12.464	-13.285	-13.068	-14.027	-13.06	-12.189	-12.555	-11.823	-12.877	-13.116	-12.905	-12.515	-13.048	-13.356	-12.855	-13.017	-12.862	-14.104
-4.5396	-2.9511	-3.8661	-2.7985	-3.0813	-3.2213	-3.7494	-3.761	-5.0701	-4.0055	-3.7254	-3.4603	-3.4367	-4.43	-3.1232	-3.443	-4.5438	-4.5257	-4.2749	-3.6046	-3.8383	-4.422	-3.3933	-4.0385	-3.1009	-3.4292	-4.0336	-4.193	-3.4921	-4.9001	-3.7805	-4.34	-4.4835	-3.73	-2.3625	-4.8927	-3.9178	-3.0554	-4.0001	-2.662	-4.6664	-2.7643	-2.9547	-1.9871	-3.479	-3.9906	-4.4912	-3.0967	-3.5745	-3.7903
-2.1343	-3.1629	-3.0607	-2.0272	-2.5071	-1.8843	-2.4034	-3.7106	-4.0208	-1.6408	-3.5938	-0.60047	-2.1417	-3.5701	-1.999	-2.7351	-3.3625	-2.0563	-2.6261	-3.7033	-2.289	-2.8909	-2.6448	-3.1072	-3.6593	-3.0996	-2.1451	-1.7888	-2.6724	-3.1497	-1.6997	-2.0286	-1.5187	-1.8631	-2.6686	-2.8269	-0.93311	-2.9636	-3.0169	-2.1713	-3.2395	-3.051	-4.0608	-1.817	-3.4416	-1.9852	-2.3961	-2.2892	-2.5556	-2.2776
7.3001	7.0794	5.9853	5.6991	6.6038	6.6229	7.0803	6.0071	6.819	6.5473	6.7327	8.007	6.1227	6.1876	6.5001	6.4614	6.6496	6.7811	7.7323	6.8077	6.8303	6.3796	6.5878	8.2707	6.8825	7.3128	7.0391	7.3412	6.9776	7.6673	6.872	6.7825	6.1045	6.4151	7.5111	6.0086	6.1006	9.2981	5.5049	5.854	6.3312	7.0318	5.7319	7.0508	6.8218	7.0183	6.8089	6.5058	7.4785	7.4653
-2.7159	-3.2701	-3.2223	-2.6934	-3.7149	-1.7597	-3.343	-3.1807	-3.0976	-3.9479	-2.6222	-2.8739	-3.0533	-3.9451	-2.9523	-3.1498	-2.2377	-2.8575	-2.6493	-2.7869	-3.862	-3.2123	-2.7766	-3.7624	-2.2733	-2.239	-2.8568	-3.1326	-3.507	-2.5401	-3.325	-3.1433	-3.7839	-3.6677	-3.3537	-2.6234	-2.1	-2.3404	-2.038	-4.1017	-3.0132	-3.3466	-3.4256	-1.6446	-3.4134	-3.1874	-3.1524	-2.5922	-2.9837	-2.8601
-8.6379	-9.13	-9.4869	-8.9159	-9.7667	-9.323	-8.8747	-9.8178	-8.3399	-9.0495	-8.5459	-9.5342	-8.7551	-9.699	-8.648	-8.4129	-10.089	-9.5448	-9.2698	-9.3115	-8.8514	-8.559	-9.0746	-9.0316	-9.2033	-9.2081	-9.9067	-9.2102	-8.2784	-7.214	-9.9149	-9.2801	-9.2485	-9.0068	-9.561	-9.2742	-9.2829	-8.7115	-8.4802	-8.6522	-8.1321	-8.9094	-9.4425	-9.0723	-10.144	-8.4857	-7.5554	-8.1304	-9.1555	-8.8476
-5.9248	-4.9001	-4.5192	-3.963	-5.2069	-5.4432	-4.2168	-4.9982	-4.2011	-3.7058	-3.0541	-4.956	-3.4141	-4.5465	-3.5504	-4.4704	-4.6889	-4.551	-4.9297	-5.1797	-4.3708	-4.5658	-4.9268	-5.2509	-3.9112	-4.4818	-3.7637	-5.5696	-5.4305	-3.4978	-5.4717	-4.8365	-5.0729	-5.5806	-4.3057	-3.9851	-4.6394	-3.9777	-3.5136	-4.2837	-3.9721	-5.0294	-5.4848	-3.4016	-5.1166	-3.9674	-3.3858	-5.0123	-4.665	-4.0196
-14.155	-14.673	-14.643	-14.234	-13.828	-13.157	-13.771	-13.319	-14.399	-13.328	-14.558	-13.593	-13.517	-14.575	-15.165	-13.701	-14.053	-14.063	-14.779	-13.261	-13.212	-14.594	-13.257	-13.654	-13.765	-13.898	-14.386	-13.816	-14.556	-14.192	-13.543	-13.908	-14.206	-14.243	-13.88	-13.243	-13.949	-14.633	-13.897	-14.599	-13.922	-13.986	-13.213	-12.808	-14.288	-13.544	-14.544	-14.495	-13.124	-14.534
-13.032	-13.852	-12.624	-14.425	-13.092	-13.334	-12.681	-13.243	-13.211	-13.445	-13.553	-13.658	-13.237	-12.797	-13.116	-12.074	-13.218	-14.455	-13.334	-13.612	-14.212	-13.216	-13.884	-12.618	-13.165	-13.037	-13.163	-12.813	-13.134	-13.259	-13.785	-13.664	-13.092	-12.377	-13.735	-13.233	-13.574	-13.13	-12.764	-12.621	-12.979	-14.033	-13.286	-12.437	-14.113	-13.044	-12.013	-13.092	-13.134	-12.828
-5.0324	-4.7339	-4.8303	-4.541	-6.0415	-5.7207	-4.8708	-4.6708	-6.7265	-6.1125	-6.0441	-6.0263	-5.5756	-5.6161	-5.7689	-6.5624	-5.9658	-5.5378	-5.7447	-5.1088	-7.0349	-6.3703	-5.7651	-5.2086	-5.1738	-6.0469	-6.1924	-4.9895	-5.8438	-5.6924	-6.0416	-5.1688	-6.9485	-5.6428	-6.2487	-5.4092	-7.017	-6.3689	-5.3889	-5.7001	-5.6799	-4.4734	-7.0455	-6.3259	-5.52	-5.4123	-7.2427	-6.3223	-5.8132	-5.567
-0.47718	0.17272	0.08298	-0.81211	-0.081698	0.36794	-0.43185	-0.11046	-0.44442	0.49206	-0.71063	-0.23461	-0.8677	-1.2831	0.51267	0.66003	0.22143	-0.04039	-0.65009	0.5943	-0.90663	-0.28945	-0.45254	-0.077776	-0.69557	-0.38814	-0.93266	1.2335	0.37135	0.32548	0.75966	-1.1597	-1.4273	0.14378	0.38068	-0.00053825	-0.18108	0.42892	-0.64458	0.33566	-0.38897	-0.97747	-0.54192	-0.89816	0.32332	0.33646	0.046836	-0.40277	0.10738	1.2247
6.9746	7.2682	5.7721	6.3463	7.4252	6.7549	6.2576	6.7299	5.8366	6.9671	6.0027	7.7743	7.0845	5.8762	6.5941	7.214	7.033	8.1853	6.8621	5.9217	6.5714	6.7559	6.6138	6.5167	6.9041	6.4798	7.5498	6.6876	5.5455	6.0969	6.5294	6.1823	6.8921	6.3659	5.8477	6.6525	6.7923	6.9868	6.4329	7.5318	7.5722	6.6524	7.5141	8.3562	6.2056	6.7071	8.3085	5.6983	6.8328	6.8538
-6.7397	-4.6339	-5.19	-6.2665	-6.848	-5.3954	-6.8571	-5.5175	-6.1764	-6.8567	-5.1971	-6.1057	-6.8561	-6.1126	-5.3318	-6.9091	-6.6949	-5.5299	-5.7434	-5.1595	-5.6384	-4.7221	-5.6042	-4.27	-5.4402	-5.2233	-6.5397	-6.1972	-6.2493	-6.0719	-5.8737	-5.7694	-4.9103	-5.7581	-5.888	-6.0771	-5.2561	-6.0751	-5.2342	-5.2843	-6.6196	-5.2735	-5.7411	-5.2527	-4.4473	-6.1901	-6.6161	-6.4471	-5.7838	-4.9666
3.9363	3.6258	3.965	4.4621	4.1941	3.2643	4.9713	3.8346	4.5941	4.5992	3.5546	4.5652	3.4098	3.461	5.8563	4.9457	5.1385	5.2659	3.9236	3.8461	3.8417	4.502	5.8703	4.9311	4.6651	5.0703	4.3679	3.8573	5.6667	5.3585	3.9446	5.0546	4.1626	4.9007	5.1589	4.3356	5.2409	4.3856	5.2597	4.7348	3.1061	4.138	4.8723	4.1593	5.062	3.9291	4.6031	5.513	5.3511	4.7354
-6.5052	-5.5381	-7.5335	-5.7487	-5.8541	-5.8944	-6.8817	-6.4131	-6.7531	-6.8161	-6.2145	-5.6322	-6.0051	-6.8839	-6.6855	-4.9931	-5.7607	-6.5858	-6.2662	-7.155	-6.2178	-6.6301	-5.9376	-7.6572	-7.0147	-6.704	-6.7713	-6.5934	-5.4855	-6.1344	-5.9263	-6.0904	-7.7998	-7.0294	-6.4885	-5.8007	-6.9096	-6.3876	-6.1724	-5.9236	-6.2455	-7.6106	-6.8591	-6.6953	-7.5949	-7.4919	-6.7927	-6.502	-5.9927	-7.4007
-3.8052	-4.5148	-3.3091	-3.3758	-3.7583	-3.8156	-3.5911	-4.4825	-3.9595	-4.4154	-4.8536	-4.3543	-2.4295	-3.5674	-4.3086	-3.5423	-3.388	-5.2588	-3.4082	-4.1299	-3.4467	-4.0442	-4.2526	-4.3142	-4.9062	-3.7226	-3.1618	-1.7545	-4.459	-4.6455	-4.1776	-2.4168	-2.7725	-2.7964	-4.2125	-3.8738	-3.1504	-3.6742	-4.0822	-5.3093	-4.4405	-3.9301	-3.6789	-3.8962	-4.7171	-3.6639	-4.0276	-4.0623	-5.0246	-3.5004
-22.328	-22.261	-21.025	-22.32	-22.679	-21.952	-21.902	-22.689	-22.991	-23.117	-22.023	-22.21	-23.87	-23.237	-21.214	-21.883	-21.896	-22.828	-22.511	-22.542	-22.027	-23.402	-21.473	-21.142	-22.524	-22.976	-22.02	-22.359	-23.197	-23.111	-21.482	-22.667	-22.961	-21.967	-22.298	-21.764	-22.506	-22.155	-21.648	-20.812	-21.448	-22.578	-22.493	-23.015	-22.246	-22.777	-23.52	-22.959	-21.407	-22.563
-2.6677	-0.18012	-2.5175	-2.0345	-2.7023	-2.4172	-1.1134	-1.128	-1.3824	-1.6935	-1.7591	-2.122	-0.99815	-1.4947	-1.1901	-2.4752	-1.6765	-1.6965	-2.4078	-2.4706	-2.3609	-2.5074	-3.0273	-1.0166	-2.1393	-1.8007	-1.7665	-0.59	-1.9028	-1.6917	-2.0044	-0.96867	-0.80559	-1.5059	-3.0732	-1.7178	-2.9451	-2.2781	-1.6858	-2.1597	-1.0511	-2.6012	-1.7397	-2.5155	-0.96081	-1.0442	-2.7366	-1.837	-2.4289	-2.4017
4.8744	5.7067	6.6744	4.9173	5.1876	5.5732	5.5042	6.439	5.4465	5.8131	5.7613	5.1528	5.6437	5.2405	6.2548	6.8456	5.3593	4.936	4.7882	5.336	4.4969	6.0763	5.7569	5.9164	4.8448	6.3715	5.3246	4.7827	6.4425	6.0462	5.7607	5.5077	6.0565	5.8598	5.808	6.6248	5.0165	5.2298	5.9678	4.5068	6.0777	4.9877	4.0504	6.8412	5.1488	5.2393	5.3361	4.8735	4.791	6.5647
-20.377	-20.579	-21.11	-21.177	-20.164	-20.531	-22.181	-20.965	-21.327	-20.559	-21.167	-20.323	-19.807	-20.44	-20.777	-20.895	-21.363	-21.442	-20.611	-21.714	-20.523	-20.099	-21.787	-20.004	-21.286	-21.084	-20.784	-20.058	-21.293	-19.949	-20.361	-20.003	-20.972	-20.644	-21.059	-21.408	-20.189	-21.359	-19.979	-21.132	-20.659	-20.726	-21.213	-20.403	-19.717	-21.011	-19.956	-21.361	-21.318	-21.137
-10.529	-10.3	-9.7686	-9.4582	-10.627	-11.032	-10.685	-9.6324	-10.665	-10.114	-10.089	-10.119	-10.105	-10.598	-8.868	-9.7753	-10.587	-10.506	-10.355	-10.559	-10.473	-11.073	-10.2	-9.6974	-10.653	-9.0354	-11.196	-10.093	-8.6543	-10.986	-10.03	-10.591	-9.9066	-10.227	-9.9946	-9.3829	-9.6192	-11.192	-9.961	-10.013	-10.243	-9.3734	-10.957	-9.8534	-9.0989	-11.032	-9.9219	-8.361	-10.241	-10.745
-2.9862	-3.3061	-3.4136	-2.2918	-2.8691	-3.9552	-2.2347	-2.5835	-3.2904	-1.8817	-2.122	-1.8246	-2.1552	-1.7544	-2.9993	-1.9458	-3.2645	-2.8327	-2.3151	-2.9494	-2.297	-2.0558	-2.5808	-3.2245	-2.22	-3.2554	-1.1334	-3.1122	-3.3532	-2.2468	-2.38	-3.0735	-1.2719	-1.8262	-1.8419	-2.5261	-2.4251	-2.9282	-1.8613	-2.3492	-3.0415	-2.9635	-2.5432	-1.9432	-2.3504	-3.2701	-2.7277	-1.8899	-1.6138	-1.7176
-2.874	-4.0463	-2.6757	-2.839	-3.0742	-3.5426	-3.6925	-3.5242	-2.4762	-3.5019	-3.6137	-2.9577	-2.4117	-3.4678	-3.1523	-2.764	-4.0932	-4.4576	-3.1204	-3.0553	-4.1007	-2.4641	-3.078	-4.5114	-2.357	-3.4843	-3.4226	-2.9135	-4.065	-3.1073	-3.9495	-3.9371	-2.8771	-3.0182	-2.2998	-3.1376	-3.1348	-2.2186	-2.1256	-2.3466	-3.9227	-4.0698	-2.7012	-2.492	-3.2489	-2.699	-3.4213	-2.833	-3.1022	-2.9301
4.9365	3.4087	4.7157	4.112	3.8241	4.2003	3.832	5.0961	4.1153	5.2559	4.1242	3.5705	3.613	5.5897	4.8399	3.0556	3.6867	4.423	3.7869	4.5712	5.3511	4.2373	4.0292	3.1284	4.359	5.1539	5.1987	5.1036	4.7693	5.1531	4.2007	4.313	5.4043	3.2995	4.625	4.3021	4.3535	4.8123	5.3339	4.7056	3.272	5.115	4.1576	4.8621	3.2684	4.049	5.5169	4.6171	3.4475	4.3185
-1.1829	0.114	0.31595	-1.263	-0.9327	-0.26426	0.5381	0.47611	-1.2659	-0.28881	-0.73385	-0.376	-0.1878	0.50737	-0.086527	0.10195	-0.68174	-0.80592	0.14952	-0.76113	-0.85714	0.39728	-0.81196	0.27434	-0.26538	0.16991	0.37445	-1.1508	0.3259	0.062048	0.07994	-1.1575	-0.066485	1.0971	0.23922	-1.323	-0.52801	0.079503	-0.041007	0.69388	0.15722	-0.44014	0.57567	-0.087302	0.54671	-0.76083	-0.17791	0.74938	-1.2897	-0.88357
4.0586	5.0327	4.6196	4.4092	3.5459	5.0956	4.8926	4.4637	5.0658	4.7139	2.909	5.8871	5.3807	3.8019	4.6414	5.0964	3.5909	4.1705	4.4941	5.7165	4.4518	4.084	4.6169	4.7565	5.51	3.4547	3.6416	4.5114	4.6801	5.1665	3.8382	4.8967	3.2153	3.8404	5.6739	4.7001	3.8492	3.7204	5.0691	4.172	4.4796	4.9425	4.4242	5.4444	4.6429	4.1155	5.3519	4.2252	4.5693	4.7295
-0.14692	-0.59649	1.0077	0.032484	0.28031	0.84269	-1.0145	0.36365	0.86338	-1.6494	-0.15226	0.38674	0.10122	0.030589	-0.078951	0.067434	-0.49042	0.61402	-0.29693	0.12788	1.3332	-0.20164	0.76078	-0.33256	0.15195	0.20687	-1.1004	0.0060442	-1.4296	0.65114	-0.42805	-0.32164	-0.37852	0.7049	-0.97532	-0.037258	0.59166	0.41315	0.56817	-1.3838	0.0076617	-1.4674	0.85674	0.42196	-0.73803	-1.3617	0.53712	0.43407	0.29221	-0.47044
-1.1917	-0.33631	-0.96506	-0.067786	-0.51608	-1.0083	0.05868	-0.21368	0.038384	-0.89881	-0.092471	-1.0369	-0.60688	-0.082189	-1.1226	-0.64975	0.17539	0.41077	-1.3143	0.42463	0.0098693	-0.19449	1.2743	-0.0057924	-1.2876	0.29176	-0.61799	0.7469	1.0233	-1.4101	0.088923	-0.12402	-0.20549	0.28403	-0.07307	-0.092154	-0.97156	0.55689	-0.79018	0.057816	-0.2311	-0.38172	-0.81083	-0.45868	-0.81414	0.13156	-0.53865	0.091886	-0.51891	-0.89942
-0.71145	-0.90627	0.12637	-0.13966	-0.53113	0.64751	-0.14566	-0.59549	0.22443	1.3746	-0.99949	0.056472	-0.88322	-0.44872	0.3507	0.34119	-0.47081	-1.2205	-0.89781	-0.89446	-0.30116	-0.41945	-0.37614	-0.74843	0.82368	-0.71198	-0.54346	0.99209	0.42156	-1.0124	0.19647	0.64323	-0.27734	0.017968	-0.99183	0.23421	-0.68421	-0.77559	-0.17285	-0.68446	0.28248	-0.59883	-0.25788	-0.10781	0.57727	0.41194	0.10713	0.80049	0.85485	0.36659
-9.3487	-9.7673	-8.5556	-9.2704	-9.2629	-9.9152	-9.6749	-8.7695	-7.858	-8.6735	-8.4586	-10.202	-8.8225	-8.792	-7.9739	-10.196	-9.1445	-8.0345	-9.2009	-9.5277	-8.647	-9.2024	-8.192	-8.7878	-9.4298	-8.6201	-8.7089	-10.024	-8.4662	-9.9696	-8.768	-8.7627	-8.868	-10.157	-8.3985	-10.504	-8.6821	-7.7453	-9.6393	-9.9881	-9.8493	-10.195	-9.2473	-8.7179	-9.0755	-9.225	-9.7578	-9.705	-9.2083	-7.5621
8.1732	7.1266	8.1825	9.5286	7.5866	7.7309	7.1885	8.5281	7.6247	8.1218	7.7733	7.4796	7.1476	7.8736	8.1579	8.1637	8.223	8.508	8.6889	8.3233	7.8817	8.5732	7.5103	8.4337	7.4747	6.8483	8.2756	8.0371	7.671	7.4213	8.1164	8.3735	8.2956	8.225	8.0485	7.4231	8.0615	8.5612	7.9691	7.2119	7.3299	8.8043	8.8183	8.3199	7.9164	7.7868	7.4704	8.3354	6.3427	8.2066
0.43709	0.73246	0.7969	-0.031585	0.563	-0.75668	-0.68874	-0.85543	0.35877	0.28114	0.7279	1.1417	-0.069759	1.2079	0.67979	0.016369	-0.26172	0.98174	-0.55344	-0.25803	-0.1248	0.21221	0.30581	0.22532	1.7509	-0.031687	0.61951	0.39825	0.8136	0.6226	0.42663	0.46654	-0.83902	0.56496	-0.76207	-0.27424	-0.57394	0.35745	-0.42341	0.084076	1.7895	0.33133	0.95824	1.3168	-0.12223	0.9527	0.62334	0.67704	0.71144	0.7218
10.187	11.409	10.538	10.119	9.3867	8.9859	10.057	9.534	8.9451	9.637	9.2251	10.584	10.368	9.4024	9.9296	9.0763	10.357	9.5908	8.5717	7.797	10.194	10.032	9.5503	10.341	9.5013	10.163	10.215	10.349	10.477	10.504	9.3654	9.4602	10.832	9.1039	9.9588	9.7458	10.72	10.06	9.3364	9.3669	10.036	8.3923	9.5345	10.437	9.2938	10.034	10.297	10.893	9.0545	9.3951
5.3474	6.6625	5.5654	5.264	6.4611	5.858	5.6168	4.619	5.0086	5.0895	5.344	6.734	6.2137	5.4818	4.3322	5.5351	7.3111	4.9079	6.0549	5.4035	4.9982	5.7093	4.7627	5.0496	5.9737	4.8869	5.1406	4.7418	5.6233	5.3557	6.2575	5.1942	5.605	4.9402	5.5431	6.3212	6.014	6.4583	7.169	5.396	5.5186	7.0356	5.7978	5.6835	6.3242	5.2091	6.0271	5.3721	5.9047	5.7375
-5.42	-5.2032	-4.9624	-3.5523	-4.803	-4.9908	-3.5022	-5.138	-5.1841	-5.0184	-4.3153	-5.1675	-4.9718	-3.4279	-4.2153	-3.8973	-5.1113	-4.2718	-4.0133	-4.9163	-4.2176	-5.3523	-4.8779	-6.3338	-4.4413	-3.7648	-4.8342	-4.2428	-4.9605	-4.9163	-4.6792	-4.7345	-5.0498	-4.9028	-4.0508	-5.1639	-5.0352	-4.5197	-4.8784	-5.8491	-4.3001	-4.4608	-5.6386	-4.2112	-4.4573	-4.8386	-4.9072	-5.5197	-4.7197	-4.5433
-5.6102	-5.6888	-4.9022	-4.8081	-5.8376	-4.4138	-6.0848	-5.5738	-4.5892	-4.6093	-5.0563	-4.7842	-4.634	-4.5121	-5.236	-4.9871	-5.1791	-5.3828	-4.6536	-4.1654	-4.1253	-4.839	-4.3187	-3.8951	-4.5086	-5.0119	-4.493	-5.6081	-4.8137	-4.2512	-5.6112	-4.344	-5.0697	-5.1609	-4.7127	-4.717	-4.8769	-6.0198	-3.9534	-3.831	-5.0277	-4.8698	-5.9853	-5.0494	-5.5974	-4.4875	-4.1486	-5.2444	-4.9522	-4.902
-1.669	-2.3056	-1.5155	-1.7346	-1.8467	-0.12794	-1.719	-2.0933	-1.4073	-1.6981	-1.7669	0.34466	-1.4438	-1.2452	-1.6487	-1.3112	-0.86725	-0.8914	-1.6014	-0.78056	-0.28259	-1.7776	-1.7493	-1.4397	-1.5572	-0.025518	-1.11	-2.196	-1.3788	-1.7422	-1.2809	-0.95266	-1.5243	-0.9967	-1.6853	-1.6062	-0.33813	-1.153	-1.9698	-1.7315	-1.7439	-0.57224	-1.2344	-1.1851	-1.8596	-2.2448	-1.997	-1.5039	-1.2084	-1.53
-12.076	-14.675	-13.622	-14.478	-12.565	-12.977	-12.938	-12.602	-12.383	-12.604	-13.614	-13.155	-12.266	-13.64	-12.818	-11.748	-14.37	-13.01	-12.904	-14.485	-13.334	-12.467	-12.093	-12.382	-13.275	-11.919	-12.707	-13.32	-13.878	-13.985	-12.705	-13.143	-12.774	-13.455	-13.041	-13.299	-12.862	-13.347	-13.267	-13.765	-13.374	-14.065	-13.972	-13.184	-13.276	-12.666	-12.866	-14.117	-13.148	-13.116
-11.056	-10.538	-9.8723	-9.4874	-9.4389	-10.791	-10.447	-10.447	-10.954	-11.776	-10.145	-10.76	-10.122	-10.342	-9.6977	-9.9533	-9.7243	-9.529	-10.205	-10.268	-10.254	-11.144	-9.7533	-9.682	-10.571	-10.381	-11.016	-11.329	-9.7917	-8.7513	-9.5298	-9.9693	-9.97	-9.6682	-10.704	-10.309	-10.291	-9.5995	-8.8993	-9.2924	-10.559	-9.6143	-11.293	-9.922	-10.215	-10.135	-10.147	-10.331	-10.656	-9.8369
-1.2549	0.45683	-1.2868	-0.96426	-1.2757	-1.0379	-1.7552	-3.0174	-1.6159	-1.7083	-2.23	-1.4364	-2.1853	-1.606	-2.0752	-1.6388	-2.0281	-1.8969	-1.8957	-0.758	-1.0983	-1.5778	-1.3597	-2.1983	-2.5193	-1.4278	-2.263	-2.5211	-0.92788	-1.2685	-2.7036	-2.1344	-0.90325	-2.1954	-2.7167	-1.2092	-2.4161	-2.6394	-1.5805	-0.95635	-2.0968	-2.0288	-2.217	-1.3348	-1.8189	-3.1575	-1.5578	-1.3378	-2.3719	-1.9206
0.84942	-0.36028	-0.81948	0.15944	0.18407	-1.2439	0.079734	0.14736	-0.27583	-0.34004	0.21462	-0.97319	0.29622	-0.93571	0.91318	-0.26258	0.26851	-1.3197	0.66955	-0.41392	0.29096	-0.36433	-0.73988	0.028391	-0.87455	-0.71397	-0.68624	-0.10969	0.051667	-0.82686	0.088347	0.25656	0.346	-0.73194	-0.4794	-0.70543	0.073028	-0.40258	-0.39449	-0.29538	-0.38763	0.0025402	-1.1204	-0.1492	0.26339	-0.21826	0.012128	-0.69872	-0.31759	-1.2057
-13.824	-14.163	-13.56	-13.686	-13.531	-14.375	-12.831	-14.365	-13.808	-14.275	-13.894	-13.421	-14.52	-14.176	-13.249	-13.074	-14.491	-14.027	-12.406	-14.428	-13.748	-14.557	-13.983	-14.946	-14.709	-13.959	-14.244	-14.593	-14.824	-14.053	-12.842	-13.729	-13.501	-13.291	-14.123	-15.139	-13.654	-14.382	-15.476	-14.08	-13.203	-14.538	-13.421	-14.3	-14.282	-13.942	-13.578	-14.307	-14.515	-13.496
-1.9545	-3.0583	-2.883	-2.6092	-2.3306	-2.8335	-3.0472	-2.2143	-4.1651	-2.1911	-2.5971	-2.6463	-3.3752	-3.0928	-3.7196	-2.6047	-3.0753	-2.5483	-2.3946	-3.3526	-1.6558	-3.0084	-2.1732	-2.0203	-1.9104	-1.745	-2.9093	-3.3735	-2.7726	-2.9096	-2.7363	-2.4463	-3.6479	-1.7749	-2.2694	-3.8823	-2.4878	-1.4186	-3.3641	-2.1292	-2.6699	-2.5264	-2.5618	-3.6598	-1.6733	-1.705	-3.1814	-1.6826	-1.7138	-3.4011
-3.0256	-3.9001	-4.1392	-5.1075	-4.243	-2.6836	-4.0463	-2.3403	-2.2838	-2.6043	-3.1391	-4.1763	-3.3119	-3.1904	-2.5356	-3.51	-3.259	-2.5605	-3.9525	-3.9078	-4.1416	-3.6778	-3.4039	-2.9047	-3.6704	-2.7544	-3.8375	-3.1418	-4.8011	-2.9981	-3.4066	-3.7905	-1.9152	-3.0377	-3.1124	-3.3573	-2.9731	-2.7743	-2.5139	-3.843	-3.7668	-3.4123	-1.9175	-3.1367	-2.1792	-1.8637	-4.0901	-4.1842	-2.0238	-4.7701
0.87631	-0.84285	-0.35064	-1.2476	-0.69122	-0.64436	-0.28583	-1.447	-0.49401	-0.43176	-0.32791	-0.54329	-0.70847	-1.5561	-0.75337	-0.29879	-0.35064	-0.4366	-1.236	0.52709	-1.6668	-0.86657	-0.48221	-1.2067	-0.15784	-0.62057	-0.73481	-0.70197	-0.99678	-0.41478	-1.7586	0.069983	-0.69728	-1.2984	-0.19086	-0.19911	-0.071745	0.55151	-0.96753	-1.0968	-1.1159	-1.3682	-2.6687	-1.6923	-0.82216	-1.1484	0.24095	-1.0755	-0.40434	-1.0048
0.45705	0.15006	-1.8463	-0.23192	0.18145	0.5772	0.35016	-0.20304	-0.63471	-0.73013	-1.0132	-0.71516	0.61673	-1.0571	-0.1207	0.6282	0.54853	-0.44199	0.1363	0.41141	-0.52353	-0.0033698	-0.36698	-0.0027753	0.48009	0.4961	-0.1885	0.11638	-0.74467	0.14818	-0.93839	-0.24852	-0.68347	-0.54314	-0.85246	-0.77574	1.657	0.040039	-0.26145	-0.52404	-0.14089	1.0399	0.15775	0.22651	0.9267	-1.3472	0.41255	-0.51322	0.36964	-0.76182
-1.6262	-0.82927	-0.81773	-2.1099	-1.9739	-1.4448	-1.508	-2.6933	-1.1477	-1.4769	-0.97416	-1.0584	-1.2422	-0.9744	-1.4688	-0.1192	-2.353	-1.7808	-0.03173	-0.71951	-2.7924	-1.2606	-0.88751	-1.6875	-0.23586	-2.2639	-2.3188	-1.9191	-1.0246	-1.8993	-2.4152	-1.093	-0.80296	-2.5889	-0.65211	-0.40491	-1.0696	-1.05	-1.0415	-1.1159	-1.7421	-0.7815	-1.675	-1.4476	-1.5203	-1.2707	-0.52875	-2.0698	-2.2158	0.11694
0.2201	0.80221	0.63009	-0.42605	-0.22951	-1.2207	0.28553	0.53283	0.12486	0.64619	-0.98266	-1.0344	0.005332	-0.30849	0.18923	0.63582	0.56965	-0.96829	-0.4745	-0.70155	-0.32249	-0.3371	-0.52658	-0.16413	-0.2955	-1.418	-0.49014	0.39137	-1.6119	0.046465	0.26882	-0.68537	0.074674	0.33054	-0.21578	0.012261	0.45057	0.24454	-0.64236	0.96801	-0.34613	-1.7068	-0.93704	0.24579	-1.1217	-0.12984	0.48176	-0.086604	0.49462	0.43166
-12.714	-13.897	-13.358	-13.684	-12.213	-13.715	-11.922	-12.736	-14.599	-13.442	-12.158	-12.398	-11.981	-13.45	-12.817	-13.117	-13.962	-14.08	-13.282	-13.935	-13.805	-13.644	-13.349	-13.842	-12.649	-13.204	-12.401	-12.583	-12.913	-12.791	-13.767	-11.677	-12.843	-13.071	-13.515	-13.405	-13.207	-14.886	-13.113	-14.443	-13.035	-14.019	-13.25	-14.006	-13.371	-13.435	-14.031	-12.314	-12.399	-13.693
-2.773	-3.4801	-4.4554	-4.0603	-4.2352	-3.9254	-4.2721	-3.5494	-3.6612	-4.2252	-4.2523	-3.5485	-3.9208	-4.0453	-4.2834	-4.1924	-3.6307	-4.2709	-4.4653	-3.2396	-4.6884	-4.7503	-4.4702	-4.192	-3.9199	-4.003	-3.5053	-3.5427	-3.6314	-3.7249	-3.8968	-3.9305	-3.45	-3.3038	-3.6101	-4.483	-4.814	-4.2834	-3.6859	-3.5088	-3.0787	-3.6927	-3.4273	-3.7923	-3.3016	-2.9649	-2.3904	-4.2753	-4.1226	-2.575
1.6773	3.6226	2.2975	1.0829	0.43087	0.88277	1.6186	2.3776	1.4688	1.6138	2.0066	0.79424	1.2941	1.3631	1.1048	2.4437	1.3842	1.6771	1.7437	1.2751	0.47826	0.78935	1.1281	2.7261	1.3984	1.669	1.1897	0.50804	1.7816	0.60775	1.7587	1.835	2.086	1.0137	1.4956	0.63974	1.859	1.2542	1.2529	1.0046	2.0001	1.494	1.136	2.3325	1.386	1.8121	1.5662	1.7361	1.5479	1.7346
-9.3243	-8.6768	-8.6001	-8.7039	-9.3225	-8.8996	-9.1711	-8.1162	-9.9019	-8.6791	-9.9968	-7.475	-9.7361	-9.85	-10.018	-9.1462	-9.6286	-8.6526	-8.616	-9.3355	-8.817	-8.3045	-10.28	-9.0016	-8.6408	-8.5351	-8.1085	-8.986	-9.8958	-9.5748	-9.435	-9.6807	-10.687	-9.5531	-9.1576	-8.8412	-9.6858	-9.4512	-8.925	-9.3333	-8.62	-9.0568	-8.4429	-8.2197	-9.1189	-9.8719	-9.4514	-9.4648	-9.2939	-9.6173
-2.0864	-1.0284	-0.10295	0.85312	-1.3791	-1.5133	-1.877	-1.9878	-1.8871	-1.5784	-2.2503	-1.2503	-1.3915	-1.3366	-0.86123	-3.044	-0.86147	-0.80475	-1.6926	-0.9044	-1.0002	-2.0955	-1.1578	-1.8234	-0.80936	-0.50628	-1.232	-0.55942	-1.6808	-2.9654	-0.54337	-2.1108	-0.77811	-2.6823	-1.9363	-1.3891	-1.1675	-2.6571	-0.97694	-1.4954	-0.64035	-1.9712	-1.2548	-1.1548	-0.7937	-0.49898	-0.70767	-2.0233	-2.1645	-2.2452
3.1232	4.3664	2.3447	3.3366	1.788	2.7867	1.6166	3.0763	3.0355	2.2598	3.0314	3.181	3.7867	3.4761	2.9641	3.0764	2.364	2.0814	2.8185	3.8195	2.4728	2.6193	2.9336	2.6505	3.2127	3.2675	3.0473	4.0116	3.4597	2.9413	2.3824	2.766	2.5379	2.9421	2.4627	3.0481	2.7615	3.5283	2.8292	2.683	3.5841	3.9306	3.9156	2.9628	3.5452	2.9499	4.1831	3.2728	1.603	3.2146
-14.311	-14.115	-14.602	-15.349	-13.666	-13.165	-13.553	-14.858	-13.942	-15.229	-13.844	-14.836	-13.93	-14.957	-13.811	-14.036	-13.62	-14.316	-14.263	-14.392	-13.702	-14.113	-15.808	-13.367	-14.094	-13.675	-12.99	-14.1	-15.115	-15.254	-14.112	-13.256	-14.928	-14.738	-14.965	-13.383	-13.104	-14.559	-13.056	-14.257	-13.794	-13.65	-15.255	-15.007	-14.385	-12.343	-14.275	-13.594	-14.194	-13.54
-5.0444	-5.5988	-5.0632	-5.9621	-6.1649	-4.7136	-5.2045	-5.2877	-5.8203	-5.5466	-5.5521	-5.3538	-5.7498	-4.9604	-6.214	-6.1857	-5.6902	-5.6051	-5.6163	-5.6465	-6.1283	-6.3081	-5.5314	-4.8474	-4.3518	-6.8225	-5.1988	-5.1414	-5.5732	-5.3386	-4.8833	-5.7548	-5.1509	-5.0412	-5.8322	-5.5647	-6.104	-5.9292	-5.6518	-4.3745	-5.0285	-4.4331	-5.2165	-7.0858	-4.2647	-7.2633	-5.7911	-6.0429	-5.6674	-6.0151
-13.609	-13.894	-13.676	-11.992	-11.796	-13.107	-13.359	-11.898	-13.079	-13.87	-12.512	-13.314	-13.807	-13.546	-13.786	-12.816	-14.38	-12.507	-13.631	-12.895	-13.657	-13.133	-13.502	-13.037	-13.368	-12.498	-12.975	-12.798	-14.506	-12.385	-13.866	-12.948	-13.668	-12.947	-12.284	-12.532	-13.652	-12.211	-12.542	-13.098	-12.605	-13.219	-13.176	-13.145	-13.089	-13.905	-11.704	-13.593	-12.389	-13.336
-2.6031	-3.2588	-3.229	-3.2071	-4.3159	-4.3588	-3.7849	-2.9482	-2.5779	-4.7665	-4.1428	-2.7994	-3.3884	-3.5986	-3.1293	-4.3267	-3.6115	-2.3761	-3.5775	-3.3523	-3.8872	-4.3981	-4.7763	-1.8839	-3.9917	-3.7657	-3.4189	-2.7582	-4.3584	-4.2025	-3.1308	-3.3163	-2.796	-2.9128	-2.9908	-2.2614	-4.2176	-3.3904	-3.148	-2.7112	-3.7691	-4.0786	-3.5911	-3.0705	-2.7295	-1.8777	-2.3012	-4.0919	-3.6026	-4.2881
-1.5193	-1.1598	-0.94764	-1.7539	-1.1381	-0.25484	-1.667	-1.862	-1.6421	-1.5385	-2.9158	-1.0956	0.10092	-1.3331	-1.0568	-0.99507	-1.5435	-2.0588	-2.8777	-1.447	-2.2577	-1.5452	-2.1158	-0.78178	-1.3495	-1.8845	-2.2753	-2.4863	-1.0749	-0.84467	-2.8549	-1.9329	-1.1136	-0.93549	-1.0873	-2.3246	-2.2137	-0.83325	-1.3689	-1.6542	-1.7186	-1.4099	-0.98687	-0.53068	-0.14099	-1.3692	-1.5403	-0.47431	-1.9979	-0.58094
-15.058	-14.68	-13.988	-12.983	-14.917	-14.747	-15.863	-13.628	-14.621	-16.536	-15.254	-15.434	-12.598	-15.025	-13.998	-14.81	-15.789	-13.987	-15.642	-15.265	-14.255	-15.196	-14.97	-15.112	-14.299	-14.494	-15.735	-13.806	-15.544	-13.94	-15.455	-14.371	-14.152	-14.392	-14.474	-15.401	-14.967	-15.706	-14.307	-14.39	-15.017	-14.746	-14.689	-15.318	-13.695	-13.662	-14.194	-13.852	-14.871	-13.79
8.1288	8.6595	10.161	8.4241	9.1384	8.5408	7.9609	7.7265	7.8841	8.3954	8.9855	8.4081	8.9482	8.8666	8.1012	7.9897	8.3448	9.1583	9.2976	9.9405	9.0673	8.0342	9.117	9.2864	8.5498	8.2089	7.8992	8.977	8.1862	8.1142	8.8002	8.7104	8.2339	9.0082	9.0583	9.112	8.0253	8.1895	8.0552	8.2028	8.4121	8.9202	9.2819	7.6089	8.2994	8.2761	8.1871	8.3532	8.6763	8.4793
-1.8665	-2.6707	-1.5762	-3.2902	-2.6505	-2.2303	-2.2731	-2.0404	-2.3443	-2.6982	-1.9272	-3.0939	-3.3166	-2.761	-3.0029	-2.0499	-2.297	-1.1624	-2.5892	-3.4136	-2.9925	-3.0671	-2.2966	-1.5375	-1.4805	-1.3698	-2.9297	-3.1866	-2.1884	-1.765	-1.7866	-2.9342	-1.8095	-2.2939	-2.4976	-0.56175	-2.57	-1.7667	-3.2331	-2.0426	-1.5043	-3.1035	-1.7762	-1.8992	-3.4572	-2.4018	-3.0744	-2.5657	-2.0687	-2.7951
3.7192	4.9924	3.8511	5.2891	4.2608	4.2403	3.7156	5.1398	3.7757	4.7555	5.4708	5.1894	3.6859	5.0401	4.4806	4.6808	4.2114	4.2917	3.787	4.3433	4.9786	3.1255	5.3737	4.7221	3.3664	4.4852	4.5742	5.108	4.0833	5.408	4.2648	4.5162	4.2824	4.5267	4.456	4.4946	3.7653	3.7666	5.0341	4.2651	5.8035	4.5659	4.6124	3.7583	5.6809	3.8479	3.7061	3.2961	3.7544	3.634
-3.1955	-3.4196	-1.8958	-2.3649	-3.0424	-2.6775	-2.5485	-2.63	-2.8408	-2.9808	-2.2209	-3.248	-2.7147	-2.2958	-2.5229	-3.3331	-1.3067	-2.3183	-3.1073	-2.1126	-1.6741	-2.4454	-3.2458	-1.3603	-2.1423	-2.6993	-2.8644	-1.8754	-3.1267	-3.9875	-3.3297	-3.2797	-2.2594	-2.5573	-3.0267	-3.7739	-1.9818	-2.3611	-2.3762	-3.4131	-2.9146	-2.6896	-2.3307	-1.9857	-1.4101	-1.7886	-3.4535	-3.0407	-3.5156	-2.5637
0.7273	1.7281	1.9769	1.7517	2.3474	2.7468	1.6688	0.63695	2.3225	2.7326	0.8656	2.2021	2.0775	2.5161	2.0314	1.5109	2.028	2.8413	0.68166	2.169	1.2304	1.6603	1.145	1.318	1.7116	1.9088	2.9355	1.4543	1.2476	1.5705	1.9505	0.65861	2.8441	3.0057	2.415	1.8474	1.4952	1.7306	-0.18567	1.8209	2.6336	2.5957	1.666	2.2968	2.1492	1.802	2.1415	2.9704	1.4965	1.8126
-9.8063	-9.1652	-9.3319	-9.0713	-9.0168	-7.9463	-9.49	-9.269	-9.497	-8.2275	-8.9541	-8.0628	-8.0413	-9.0197	-9.378	-9.3561	-9.647	-8.748	-7.9361	-9.3742	-7.8941	-9.7593	-9.6307	-8.52	-8.9789	-9.6852	-8.634	-8.6234	-9.958	-8.4749	-8.9483	-9.1893	-9.1383	-9.9881	-9.0409	-9.4877	-9.2371	-9.3874	-8.6876	-8.7201	-10.766	-9.07	-9.7846	-9.1875	-10.179	-9.4934	-9.8554	-10.377	-9.7961	-8.8724
-0.45952	-0.32926	-0.52364	-0.094574	-0.14186	0.30395	0.093099	0.5064	1.0669	0.067115	0.10731	-0.68731	0.85111	0.29933	-0.39494	0.24058	-0.1791	-0.77633	0.87249	-1.3776	0.97452	0.079021	-0.31844	-0.48639	1.467	-0.71024	0.32192	0.17328	0.6585	0.16882	-0.28943	-0.13479	-0.51182	-0.55953	0.85684	0.38879	0.0094066	-0.27067	1.1705	-0.14123	-0.47256	0.12271	-0.95912	0.55375	-0.10414	0.15011	-0.37304	0.95571	0.43499	-0.10098
-3.2375	-2.1392	-2.3007	-1.949	-2.7095	-1.8588	-2.8561	-1.9616	-2.4009	-1.4618	-3.7619	-2.782	-3.0492	-1.767	-3.3161	-3.3593	-3.0834	-3.3223	-2.8112	-1.6991	-2.2079	-2.6954	-2.8156	-2.8312	-3.4142	-3.7718	-2.4546	-3.0472	-2.9309	-2.3233	-3.1651	-2.5439	-2.4842	-2.8497	-2.8393	-2.1967	-2.9197	-1.3832	-1.9831	-2.4821	-2.7587	-2.2139	-2.2211	-1.9686	-2.3035	-2.8233	-1.5188	-2.4275	-1.8428	-4.5478
0.078122	-0.54502	0.18806	-0.98974	-1.2402	-0.061153	-1.4753	-1.044	-0.81067	-0.077678	1.1462	-1.3978	-0.70324	-0.0015304	1.3019	-0.18829	0.77358	-0.3626	-0.35416	-1.179	-0.50912	-0.097668	0.65628	0.41186	-1.0308	1.0119	-0.43028	-0.42041	0.65063	-0.19813	0.042399	-0.55142	-0.48791	-0.88168	-0.94076	-0.027526	-0.87779	-1.3856	0.28228	-0.24152	0.5235	-1.0594	-0.1506	0.10022	-0.12935	-0.14399	0.43793	1.1196	0.064963	-0.051056
-14.888	-14.552	-13.727	-14.059	-14.561	-14.348	-15.309	-14.492	-14.396	-14.423	-13.512	-14.06	-13.611	-14.012	-14.862	-14.923	-15.671	-14.197	-14.272	-14.751	-15.264	-14.708	-14.539	-14.22	-14.557	-14.322	-14.227	-14.049	-14.48	-14.851	-14.307	-14.369	-14.308	-14.832	-14.641	-13.983	-14.035	-14.133	-14.58	-14.913	-14.574	-13.878	-13.557	-14.151	-14.966	-16.161	-14.443	-14.713	-14.338	-14.817
-22.719	-20.946	-20.995	-21.857	-21.982	-22.082	-21.8	-21.107	-21.468	-22.936	-22.524	-22.332	-21.709	-23.069	-22.404	-22.386	-21.943	-22.623	-22.23	-21.942	-23.385	-22.522	-22.138	-21.418	-22.463	-23.909	-23.09	-21.983	-22.657	-21.792	-22.222	-21.586	-22.15	-22.35	-22.767	-21.932	-21.958	-22.562	-21.684	-21.403	-22.157	-22.945	-21.364	-21.769	-22.829	-23.242	-22.744	-22.315	-21.615	-24.373
-8.1814	-6.8059	-7.8966	-8.164	-7.8156	-6.5058	-6.5724	-6.7932	-7.605	-7.9341	-8.3302	-6.7625	-7.2713	-7.7808	-7.2469	-7.6856	-7.7345	-6.7943	-6.8881	-7.0135	-9.2645	-8.6788	-7.8004	-7.8847	-6.8687	-8.1254	-6.9457	-8.9727	-6.1437	-7.4816	-7.59	-7.847	-7.8143	-7.0321	-7.6099	-7.3235	-8.358	-7.8522	-8.6372	-8.5167	-8.1987	-7.5703	-8.2691	-7.049	-8.0811	-7.1558	-7.116	-6.6213	-7.5779	-8.224
-12.629	-13.082	-12.107	-12.363	-10.777	-11.436	-10.342	-11.941	-11.906	-11.071	-11.629	-11.696	-10.739	-10.856	-12.65	-12.22	-10.884	-11.505	-11.512	-11.328	-11.644	-12.539	-11.699	-11.742	-11.719	-12.573	-12.131	-12.033	-12.577	-12.63	-11.465	-12.316	-11.508	-11.979	-11.802	-10.328	-12.374	-12.695	-11.892	-12.315	-11.608	-11.944	-12.108	-11.577	-11	-11.86	-11.751	-11.198	-11.952	-11.618
-12.187	-12.029	-11.584	-10.903	-11.144	-10.983	-11.762	-11.675	-10.607	-12.501	-11.893	-12.359	-11.327	-9.8818	-12.069	-10.731	-12.504	-11.821	-11.689	-12.121	-11.421	-11.978	-11.37	-11.544	-11.622	-12.242	-11.694	-10.258	-12.661	-11.725	-10.594	-12.017	-11.697	-13.766	-11.517	-11.361	-12.594	-11.567	-12.396	-11.929	-12.215	-11.287	-11.513	-11.683	-11.635	-12.263	-11.315	-11.188	-11.598	-10.485
1.1331	1.9462	2.1399	1.5885	0.50548	1.0978	2.6987	2.1229	0.96875	2.563	1.6894	2.0515	2.5345	0.53843	2.794	2.0663	2.419	0.41959	0.80962	2.0334	1.3342	2.6749	1.4257	1.4722	1.264	0.96556	1.0739	1.5745	1.0614	1.1935	1.7321	1.293	2.5782	1.7085	-0.13437	2.1086	1.3157	1.8349	2.1181	1.9153	1.1531	1.5732	1.5031	1.4599	1.6523	0.95075	1.6191	2.8185	-0.19327	0.79856
-9.0098	-9.8946	-7.3429	-8.3982	-8.9344	-9.031	-8.4992	-8.4929	-8.4656	-9.336	-9.4634	-9.4641	-9.7463	-10.018	-8.4857	-9.0916	-8.9722	-8.6953	-8.5887	-8.3744	-8.9035	-10.293	-8.9524	-8.1161	-9.5927	-9.522	-9.0937	-9.3038	-8.6321	-8.8621	-8.7115	-8.2947	-9.2601	-8.9241	-9.3549	-9.7688	-8.0769	-8.5154	-8.1482	-9.0339	-8.2536	-9.4549	-10.316	-9.2654	-9.6512	-9.2419	-10.451	-8.693	-10.063	-10.213
-4.6941	-4.4576	-3.3999	-3.2577	-3.2951	-2.949	-3.4035	-1.9861	-3.1359	-2.9392	-5.1352	-2.9804	-4.4231	-2.6348	-3.5403	-3.2891	-4.0012	-3.9654	-3.6631	-3.9971	-3.9992	-3.6589	-3.8834	-3.2879	-5.0198	-4.3274	-3.7971	-4.2302	-3.7812	-4.8079	-3.4926	-4.1085	-4.8335	-3.8703	-2.9387	-2.9534	-3.5583	-3.2606	-4.9566	-5.3535	-2.8698	-3.8836	-2.9127	-2.5568	-3.6466	-4.1659	-4.1583	-4.4243	-4.212	-3.8848
-3.9707	-3.4027	-4.1474	-4.3007	-5.3688	-4.0351	-4.2232	-4.2928	-3.3783	-3.5392	-3.8089	-4.161	-3.4815	-2.6831	-4.4668	-4.6359	-3.2067	-4.1549	-3.0245	-3.1973	-3.6202	-3.7608	-3.3853	-4.09	-4.1492	-5.0835	-4.4057	-3.1339	-3.4991	-4.5439	-3.8846	-3.7634	-3.2953	-3.5064	-3.2834	-2.9464	-3.6809	-4.0611	-2.7185	-3.2345	-4.1411	-2.2213	-3.3274	-4.2874	-4.7105	-3.21	-4.1828	-4.1227	-3.3695	-3.5903
-21.927	-23.174	-23.361	-21.756	-22.832	-21.88	-22.171	-22.695	-22.434	-22.456	-23.074	-21.033	-21.572	-22.665	-22.128	-22.034	-22.282	-21.981	-21.324	-21.972	-21.153	-21.632	-22.612	-22.157	-22.063	-22.003	-22.028	-22.347	-21.587	-22.373	-22.247	-22.588	-21.803	-22.573	-21.86	-21.252	-22.606	-23.469	-21.828	-21.776	-21.593	-22.913	-22.458	-23.543	-22.822	-22.808	-21.929	-22.685	-23.191	-22.768
-1.2547	-0.53551	-0.3034	-0.71552	1.4717	-0.27054	-0.74737	-0.19155	-0.6363	-0.23816	0.1073	0.42952	0.089676	-0.94048	-0.64396	-0.13133	-0.92542	-0.34593	-0.6483	-0.63952	-1.4228	0.052023	-1.3285	1.3526	0.60867	0.03811	-0.47618	-0.3616	-0.34726	0.67163	0.021679	0.2044	1.5759	-0.65306	-1.1462	-0.53271	0.20565	-1.9835	-0.057547	0.62207	1.1666	0.97734	0.61426	0.1498	1.2442	0.064007	-1.2522	0.32591	-0.8315	-0.29077
0.1754	-0.61528	-0.75683	-0.28262	0.43344	-0.63731	-0.10441	-0.41458	-0.20311	-1.0305	-0.75798	0.51084	-0.92117	-0.47805	-0.70853	0.022257	1.6058	0.7767	-0.72123	-0.1363	0.81253	0.16007	0.048568	-0.45783	0.5363	-0.69291	-1.3935	0.022583	-0.89197	1.407	0.87246	-1.0859	-0.0072684	0.43888	0.76813	-0.6145	0.22459	-0.19443	-0.67128	-0.18588	-0.44349	0.31976	-0.64512	0.093965	1.0175	-0.25941	-0.33112	-0.65206	0.007356	0.97809
9.085	9.3974	9.0558	9.2363	7.6794	8.4605	8.6671	8.5393	8.166	8.7277	7.8964	7.2634	8.5959	9.119	8.3953	9.0568	9.5994	8.4619	8.6776	8.7027	8.587	9.166	8.8911	7.8001	8.4546	8.3148	8.8662	8.1933	8.5771	8.3452	9.4335	7.3143	8.9025	7.2992	9.2921	9.0794	9.1036	9.511	8.5122	8.4845	8.1567	9.0539	8.1203	8.8917	8.9141	8.3425	7.841	9.2696	8.7534	8.3705
-1.0888	-1.4065	-1.2447	-1.6306	-1.5277	-0.72044	-1.5147	-1.5242	-1.2034	-0.85263	-2.0932	-1.0117	-1.5684	-1.6537	-1.1223	-0.69112	-0.68108	-1.3244	-2.5195	-1.2573	-1.3991	-0.393	-2.0689	-1.2113	-1.9247	-1.7038	-1.2916	-1.3223	-1.0898	-2.2118	-1.8443	-1.7374	-0.96259	-1.7401	-1.4001	-1.6757	-1.9336	-1.3101	-1.5521	-1.6864	-1.456	-1.0778	-1.0218	-1.5249	-1.2518	-0.51399	-0.54694	-1.5376	-1.5196	-1.1161
-0.41142	-0.84286	-0.61052	-1.2185	-0.95756	-0.91047	-1.4886	-0.94098	-0.13307	-1.0888	-0.99697	-1.957	-2.4858	-1.4391	-0.77818	-1.4315	-1.6881	-0.93743	-1.102	-1.7145	-1.4704	-1.4029	-0.81999	-1.2547	-1.3202	-1.7021	-1.1804	-0.96913	-1.2958	-0.7857	-2.8995	-2.1409	-1.5834	-0.84629	-0.11117	-1.5459	-0.54644	-0.97202	-0.69168	-1.7778	-1.6427	-0.39747	-0.19721	-0.093589	-1.2118	-0.61898	-1.1034	-0.40295	-0.51592	-1.6729
-11.276	-10.617	-10.326	-10.908	-10.96	-11.29	-10.64	-11.349	-10.708	-10.331	-11.397	-11.012	-10.778	-10.265	-10.262	-11.083	-11.653	-10.602	-9.8363	-11.272	-9.7599	-11.495	-11.238	-12.461	-11.665	-11.001	-11.342	-9.6372	-10.505	-10.525	-10.884	-10.41	-12.433	-11.079	-9.786	-11.907	-11.808	-11.38	-10.05	-9.9459	-10.343	-10.879	-10.374	-11.13	-10.481	-11.383	-10.61	-11.321	-10.835	-10.01
0.63946	-0.30828	0.15533	-0.29943	0.038954	-0.39587	0.29212	-0.05869	0.11902	-0.36314	-0.30907	1.3716	-0.33042	0.66189	-0.77469	0.1523	0.65268	0.43264	0.54915	-0.040159	0.58211	-0.36537	0.65324	-0.5571	0.4366	-0.87756	-0.36739	-0.64436	0.40463	-1.0191	0.085563	-0.15215	0.60723	-0.52266	0.069444	0.1449	1.3996	-0.43541	-0.75412	0.40029	0.23082	1.0355	-1.8036	-0.12396	0.17076	0.96475	-0.097514	-0.05673	0.034	0.81977
-2.4102	-2.8487	-2.9076	-3.9996	-3.6175	-3.8256	-3.2277	-2.746	-3.8055	-3.2674	-3.2097	-4.0742	-3.3124	-3.134	-2.9948	-4.1474	-2.0757	-4.502	-4.1264	-4.2372	-2.3337	-4.2162	-3.9444	-3.4468	-3.8812	-2.6705	-2.0255	-2.3008	-3.362	-2.7132	-2.8292	-3.8926	-2.7291	-4.2024	-2.7049	-3.4072	-3.0847	-4.4792	-3.1752	-3.5571	-3.9278	-2.8482	-4.0435	-4.63	-3.0843	-3.7547	-4.0353	-3.8566	-3.5229	-3.6543
-9.8714	-11.162	-10.94	-10.452	-11.444	-11.814	-9.9852	-10.435	-10.432	-11.132	-10.945	-10.709	-10.545	-10.923	-9.5597	-10.686	-11.198	-11.102	-10.625	-10.719	-11.291	-10.482	-11.263	-10.367	-11.122	-10.789	-11.108	-10.808	-10.058	-11.435	-10.912	-11.557	-10.458	-10.941	-10.776	-10.61	-10.061	-8.8564	-11.29	-9.5121	-9.6995	-10.631	-10.718	-11.797	-10.95	-10.034	-10.882	-10.846	-10.324	-9.8738
-1.2156	-0.88182	-0.37186	-1.4281	-2.0265	-1.2612	-0.94782	-0.74514	-2.2325	-1.4632	-1.5823	-0.71384	-2.2598	-0.63611	-1.5514	-2.2808	-0.57282	-0.21319	-1.4468	-0.93074	-1.3442	-0.72005	-1.0917	-1.3357	-1.353	-2.3437	-0.40577	-1.3785	-2.0188	-2.2566	-1.2198	-1.6367	-0.45314	-1.4755	-0.98548	-1.4054	-1.1286	-1.2109	-2.1746	-1.1679	-0.7949	-2.4304	-2.1174	-2.5722	-2.6363	-2.2581	-2.6455	-1.1844	-1.168	-1.4535
-3.8391	-3.4734	-3.6519	-2.3572	-1.7136	-3.1255	-3.3434	-3.4402	-2.4873	-3.4465	-4.0854	-2.7335	-3.2864	-2.7867	-3.4739	-3.6444	-3.1273	-3.4858	-3.8003	-3.4797	-3.0627	-2.9061	-3.1404	-4.0527	-2.8185	-4.8518	-2.2307	-3.8814	-4.2065	-3.3173	-2.9589	-2.9254	-3.2606	-2.3915	-4.4824	-3.4913	-3.4225	-4.0819	-2.6763	-3.7534	-2.0568	-1.8641	-3.5887	-3.4627	-2.3531	-2.9614	-2.0527	-3.6069	-4.1447	-3.1207
-3.3643	-2.5701	-2.2672	-3.317	-1.655	-1.8319	-2.4821	-3.3911	-2.9713	-2.7646	-3.5046	-3.2269	-2.3266	-2.1212	-2.7875	-2.4688	-2.0307	-2.8614	-2.3903	-3.6613	-2.286	-2.1274	-2.7603	-2.8376	-3.1113	-2.1919	-3.3824	-2.9772	-1.8152	-3.3617	-1.795	-1.6285	-2.0189	-3.9943	-3.1469	-2.202	-3.1379	-2.1116	-2.1592	-2.183	-1.7133	-2.3041	-2.0312	-1.2345	-2.3553	-1.8951	-2.1696	-1.8897	-2.9045	-2.7591
-4.4405	-4.2788	-4.2775	-4.0785	-4.2548	-5.4738	-4.3682	-5.0941	-4.6886	-4.3355	-4.1206	-4.4535	-5.3132	-4.7778	-3.8272	-4.2363	-4.7753	-4.6008	-4.2355	-4.7119	-4.3248	-4.432	-4.8971	-5.1017	-2.9533	-5.2623	-4.0982	-4.0176	-4.2226	-4.7122	-4.6106	-4.5443	-4.8187	-4.5446	-5.3297	-4.6804	-4.4867	-4.6774	-4.5707	-3.372	-4.5119	-4.1227	-5.2428	-5.5657	-4.62	-4.8252	-4.5428	-3.1287	-5.2186	-4.4294
-12.701	-13.186	-13.525	-13.565	-12.532	-13.085	-13.279	-12.669	-13.467	-14.016	-13.168	-14.218	-13.478	-14.424	-13.209	-14.343	-13.507	-15.048	-14.623	-14.255	-14.183	-14.37	-14.382	-13.753	-13.164	-13.653	-14.088	-12.992	-13.533	-13.29	-14.024	-14.043	-13.814	-13.396	-14.489	-13.876	-13.95	-14.826	-14.723	-14.046	-14.178	-14.888	-13.49	-14.134	-13.706	-13.555	-13.531	-15.115	-13.349	-13.943
-21.786	-21.477	-21.88	-22.586	-22.15	-21.594	-22.212	-22.243	-21.397	-22.513	-21.061	-22.24	-22.06	-23.7	-22.98	-23.012	-22.524	-22.409	-22.606	-23.264	-21.394	-22.668	-22.58	-21.596	-21.867	-21.7	-21.23	-22.119	-22.286	-23.48	-21.913	-22.016	-21.283	-21.896	-22.215	-22.452	-23.356	-21.674	-21.533	-22.819	-22.722	-22.801	-21.545	-21.967	-23.328	-22.472	-22.687	-22.589	-23.137	-23.058
-1.5986	-2.4257	-1.8321	-1.3213	-2.0672	-0.84915	-0.26347	-2.3041	0.12605	-1.6766	-1.0751	-1.9399	-1.1429	-2.0856	-1.8896	-0.87148	-1.2667	-1.179	-0.29783	-1.8751	-1.574	-1.4072	-1.0517	-1.6483	-1.9995	-1.4318	-1.8893	-1.4012	-1.1228	-0.4931	-0.7292	-1.1041	-1.6263	-1.381	-0.33073	-0.5921	0.10688	-0.90706	-1.47	-1.7839	-2.774	-0.8053	-1.3874	-1.3436	-1.5206	-1.1157	-1.9811	0.039918	-2.6507	-2.3104
-12.696	-12.875	-12.148	-13.031	-12.469	-12.792	-13.43	-13.375	-13.172	-13.357	-14.885	-13.356	-12.615	-12.815	-11.812	-13.64	-13.397	-12.777	-13.793	-14.066	-12.178	-13.086	-13.433	-13.007	-14.145	-12.911	-13.308	-13.28	-14.521	-12.697	-13.164	-13.307	-12.342	-13.639	-13.269	-13.634	-13.519	-13.108	-12.88	-13.887	-12.821	-12.173	-13.368	-12.78	-13.86	-12.178	-13.547	-13.718	-12.673	-12.941
-3.767	-2.9901	-3.0452	-3.4862	-4.1229	-2.7309	-3.1232	-3.8692	-2.5524	-3.7568	-2.8831	-3.1207	-2.6606	-2.6567	-2.9173	-2.3955	-2.8263	-4.2051	-3.7213	-3.0901	-2.5529	-3.318	-2.6559	-2.1732	-3.3871	-4.6791	-3.8094	-3.141	-2.7134	-2.7189	-2.0982	-3.9907	-3.598	-4.5279	-3.732	-1.851	-3.5382	-2.9848	-3.2556	-2.928	-2.4745	-2.9628	-2.8936	-2.8836	-2.4849	-3.9452	-3.329	-2.2002	-3.1692	-1.4765
-2.915	-2.8536	-3.7963	-3.1052	-3.9735	-2.3045	-2.6149	-4.0451	-3.48	-3.4299	-3.0012	-2.9241	-2.7996	-3.032	-3.8916	-3.7132	-3.4556	-4.0066	-3.7889	-2.7762	-3.0937	-3.5597	-4.4078	-3.2611	-2.9923	-4.4732	-4.3573	-2.8513	-3.2225	-3.5884	-3.4152	-3.5554	-2.9392	-3.6764	-3.6066	-2.5339	-4.3362	-3.9301	-2.7103	-3.849	-2.9855	-3.0808	-3.1765	-4.7499	-3.329	-3.4909	-4.037	-2.7819	-4.3551	-1.9957
-9.0345	-9.7679	-8.183	-8.3893	-9.1882	-8.9501	-10.226	-10.12	-8.8782	-9.2195	-8.5883	-9.2243	-10.235	-9.2743	-8.6557	-9.095	-8.2609	-8.3076	-8.6567	-6.9658	-8.3682	-8.4452	-9.6098	-9.029	-9.3638	-8.5131	-9.4417	-8.8015	-9.4006	-9.1068	-8.7635	-8.4455	-9.5927	-9.6667	-9.5134	-9.3415	-9.5166	-8.6764	-9.7528	-8.3743	-7.9954	-8.6303	-8.8521	-8.6085	-9.0916	-9.1482	-9.2486	-8.7349	-8.9857	-9.2614
-1.7154	-0.77074	-1.579	-0.83934	-1.3916	-2.546	-1.6721	-1.2393	-0.97099	-2.0207	-2.3878	0.11729	-0.99854	-0.5712	-1.132	-1.0321	-1.6632	-1.5027	-2.1224	-0.63797	-0.17006	-1.8605	-1.1914	-1.7563	-1.3401	-1.8569	-1.03	-0.56488	-1.5694	-2.0286	-0.2714	-1.9311	-1.1011	-0.45146	-2.0657	-2.0129	-2.652	-1.0268	-1.4053	-2.0583	-1.6876	-0.29565	-1.8819	-1.6368	-0.90066	-0.33511	-0.70174	-1.9156	-2.2936	-0.73345
-3.0058	-4.3618	-2.5414	-4.1516	-3.668	-2.4579	-4.9272	-4.3075	-4.8968	-4.1645	-3.6381	-3.0101	-4.8144	-4.1032	-4.8506	-5.0405	-3.3641	-2.8625	-3.7435	-3.7103	-3.4337	-4.7831	-3.8049	-2.7288	-4.9124	-3.7444	-3.2478	-3.3032	-4.4977	-4.431	-2.9058	-3.1607	-4.5201	-3.9923	-4.0608	-3.555	-3.7169	-4.5509	-2.7006	-4.0118	-3.451	-4.4485	-4.042	-3.8219	-3.9418	-3.1578	-4.6135	-2.0784	-3.4048	-4.0205
-21.025	-21.138	-21.187	-20.529	-20.249	-20.985	-20.416	-19.65	-20.734	-20.148	-20.157	-21.766	-21.375	-20.393	-20.851	-21.359	-20.384	-20.726	-20.556	-19.973	-20.943	-20.851	-20.04	-19.964	-20.967	-20.803	-20.172	-20.293	-20.016	-20.724	-19.473	-21.252	-20.707	-20.431	-20.744	-20.034	-20.486	-19.859	-20.261	-20.475	-21.393	-21.111	-20.908	-21.513	-22.201	-22.203	-21.079	-20.535	-20.751	-20.845
-6.1926	-6.6265	-5.9026	-6.868	-5.5953	-6.0463	-4.5476	-6.51	-6.7754	-6.5882	-6.6901	-5.9073	-6.0495	-6.2968	-5.9259	-6.3682	-6.1755	-6.9966	-6.0309	-6.6177	-7.6943	-6.1878	-6.7726	-6.9021	-6.1153	-5.813	-6.4261	-5.93	-7.1747	-6.3767	-5.7375	-6.2527	-6.8557	-6.8729	-6.1899	-5.0889	-6.9803	-4.9959	-6.9749	-5.6834	-6.1006	-6.306	-6.7457	-6.6376	-6.1853	-6.299	-6.7125	-6.4975	-7.9687	-5.9612
-6.4379	-5.9086	-5.4416	-5.9451	-5.2449	-5.2372	-6.1029	-5.3774	-5.0982	-6.9738	-5.2032	-5.5585	-5.1048	-5.7223	-6.4802	-5.6944	-6.0084	-5.2174	-5.5829	-5.0417	-6.0459	-6.046	-5.5095	-4.5619	-5.1369	-5.371	-5.5629	-6.1085	-5.2277	-6.482	-6.2718	-5.9109	-5.4442	-6.317	-6.3973	-4.8652	-6.2205	-6.7042	-5.1551	-4.7316	-5.5404	-5.7611	-4.4633	-6.1551	-6.0336	-5.7081	-6.47	-4.8708	-6.0558	-5.5776
-3.2461	-4.5257	-4.4104	-4.0435	-3.9268	-4.215	-3.9073	-2.2994	-3.2014	-4.6559	-3.5016	-2.4003	-4.7962	-3.9328	-5.2602	-4.4695	-3.9088	-3.4948	-4.5555	-4.6545	-3.3632	-3.5745	-3.3679	-4.6137	-2.6222	-3.503	-4.191	-3.5455	-2.7715	-3.3342	-4.5227	-3.4598	-4.8284	-3.2254	-3.424	-3.6982	-3.717	-4.5402	-2.793	-4.6114	-3.2125	-4.5771	-3.2689	-4.1711	-4.368	-4.0192	-4.3248	-3.7338	-3.3222	-4.4627
-2.0239	-1.8014	-2.6551	-2.8445	-2.0277	-2.4236	-4.0972	-3.2037	-3.1262	-2.9564	-3.1346	-2.571	-2.8523	-3.0651	-2.2499	-2.5345	-1.9507	-1.2913	-1.9244	-2.5237	-1.2845	-3.006	-2.5908	-2.3938	-3.06	-3.6446	-2.4808	-2.3887	-1.6362	-2.2658	-4.1013	-1.3775	-2.9083	-2.5257	-2.2596	-2.2006	-2.1043	-1.9709	-2.6898	-2.1304	-1.9412	-2.2484	-2.2312	-2.0712	-2.4434	-2.8175	-2.8111	-2.0829	-3.1564	-2.6666
-0.42051	1.0653	-1.0088	-0.51213	0.092153	-0.89394	0.2412	-1.1055	0.63229	-0.78173	0.54139	-0.83715	-0.32001	0.12505	0.90631	-0.53122	0.069453	0.56736	0.77622	-1.036	-0.94593	0.70526	-0.23676	0.16723	0.62878	-0.83483	-0.67173	1.0708	-1.6617	0.33107	-0.57812	1.7189	0.045202	-0.17382	0.24512	-0.078226	0.21992	0.28742	-0.12588	0.53028	-1.3266	-0.55207	-1.2563	0.50193	-0.031575	-0.17618	-0.14245	0.048628	0.42328	0.72097
1.3081	-0.10931	-0.028376	0.69237	-0.26903	0.0042373	-0.53945	0.67312	-0.37549	0.24673	0.11447	1.1181	0.18873	-0.32656	-0.59483	0.31413	0.80259	-0.00099132	-0.74309	-0.4819	-0.31743	0.48124	-0.65376	-0.1236	-0.37102	-0.23523	1.2361	0.15813	-0.77241	-0.76042	0.65763	-0.35872	-0.56308	-0.051777	0.28249	0.11292	0.12103	-0.46068	0.040431	0.1978	-2.0695	0.65476	0.44425	-0.28078	-0.13967	-1.4791	-0.45306	0.4676	0.13797	0.24225
-20.436	-20.651	-22.511	-22.137	-22.562	-22.21	-23.209	-22.554	-21.826	-20.406	-22.335	-21.839	-22.202	-21.566	-22.584	-22.623	-23.04	-22.948	-22.84	-22.451	-22.126	-21.608	-21.438	-22.243	-22.442	-23.332	-22.146	-23.809	-22.406	-20.932	-22.253	-21.583	-21.763	-21.622	-22.567	-23.234	-20.833	-22.186	-21.383	-22.55	-20.975	-22.269	-21.323	-21.771	-23.792	-22.48	-21.624	-21.304	-22.142	-22.943
-6.6294	-7.2382	-5.8201	-5.8817	-5.422	-6.0012	-6.4824	-7.5489	-6.6038	-7.4176	-5.0909	-5.8304	-6.8348	-6.9991	-6.5428	-6.4003	-6.5389	-5.894	-6.8775	-6.0528	-6.0896	-7.8724	-6.3945	-6.4551	-6.2717	-5.3504	-5.8536	-6.3017	-6.4549	-6.4516	-6.9545	-4.2432	-7.2601	-5.4552	-6.9638	-5.6495	-6.0631	-5.9953	-6.0013	-6.9898	-7.2417	-5.9792	-6.483	-6.9803	-6.2879	-6.2424	-5.9336	-6.2609	-6.5398	-7.1196
-10.804	-11.197	-11.523	-12.697	-11.337	-10.918	-10.017	-11.585	-11.513	-11.434	-11.413	-11.733	-11.245	-10.735	-11.554	-11.308	-12.22	-11.451	-10.448	-11.53	-11.281	-12.167	-11.899	-11.688	-10.466	-11.741	-12.013	-11.08	-10.643	-12.667	-11.842	-11.74	-12.307	-11.696	-11.604	-11.317	-11.956	-12.004	-11.908	-12.15	-12.586	-12.196	-11.489	-11.773	-11.287	-10.595	-11.721	-11.844	-11.976	-10.564
-12.839	-14.023	-14.297	-14.596	-14.383	-13.447	-14.041	-14.364	-13.558	-13.737	-13.588	-13.017	-13.455	-14.142	-14.2	-14.202	-14.866	-14.199	-13.432	-12.578	-13.13	-13.136	-15.396	-15.144	-14.894	-14.747	-14.867	-13.628	-13.796	-13.739	-14.102	-14.176	-13.54	-13.623	-13.306	-13.971	-13.848	-13.824	-13.244	-14.107	-13.863	-14.292	-14.798	-15.708	-15.343	-14.123	-14.92	-14.333	-13.266	-13.595
5.4606	5.6129	5.018	5.3365	3.7849	5.4846	5.7955	5.9383	4.4411	5.1504	4.7575	4.2967	4.7043	5.2345	4.4731	4.8346	4.3137	5.1423	5.3483	6.4259	4.8805	5.942	4.6031	4.5945	5.156	5.3836	6.0007	5.1661	5.998	4.714	5.7714	4.5511	4.617	5.1716	6.0219	4.7449	5.4008	4.4469	5.7487	7.0664	4.5898	5.4149	4.6626	4.6808	5.4542	5.1135	4.1133	5.3455	4.8589	4.9704
0.64317	-0.46251	0.63175	-0.11166	-0.24333	0.4528	-0.038583	-0.21463	-0.2171	0.64521	0.9613	0.14573	0.0041914	-0.11728	1.0644	0.5921	1.7074	-0.5438	0.91534	-0.13644	0.50687	0.62983	0.82499	1.1303	-0.34728	1.5187	0.39095	0.37963	0.2792	-0.83479	-0.08151	0.94023	0.6687	-0.37686	0.57009	0.82313	0.14041	-0.87248	0.64051	0.35404	0.35002	-0.1955	0.39506	0.38677	0.27887	0.3619	-0.33245	-0.11238	0.85313	1.5606
7.8201	7.6307	9.6883	9.1581	8.215	9.3631	8.4985	9.4081	8.7055	8.2577	7.0601	9.2375	8.6593	8.6848	9.0238	8.8526	8.7851	9.7679	9.6603	8.3398	9.181	9.6362	8.6693	9.1672	8.6018	9.844	8.726	8.2439	8.7989	8.5837	8.021	7.7693	8.0728	8.2292	8.0659	9.4507	8.9503	8.565	8.2077	8.8112	9.8469	9.4798	7.347	8.7073	9.1598	7.6373	7.8785	7.8183	8.9148	7.8549
-10.45	-9.4506	-8.9294	-8.9836	-9.5588	-9.9298	-9.8446	-9.9703	-8.9912	-9.7848	-9.1202	-9.8372	-9.6475	-9.059	-9.9971	-9.8177	-9.6919	-8.9483	-8.7761	-8.7961	-10.766	-9.2491	-9.3244	-10.058	-10.025	-10.21	-10.03	-9.0155	-9.7401	-8.8242	-9.611	-10.305	-10.207	-10.61	-9.2933	-9.3904	-9.916	-8.9562	-9.7666	-9.0885	-10.002	-10.451	-9.3624	-9.7304	-9.308	-8.3772	-9.3072	-8.8006	-9.2563	-10.114
-4.2009	-4.9408	-5.6504	-5.0714	-6.7849	-4.5053	-5.6123	-5.9801	-6.0435	-6.492	-5.0406	-5.0946	-4.8602	-5.6821	-5.3055	-6.1855	-5.9879	-5.6367	-5.7888	-6.5982	-4.8206	-4.8097	-5.3793	-5.2033	-5.5876	-6.7876	-5.1693	-6.2771	-5.0981	-5.5682	-6.0902	-6.0544	-6.2506	-6.4221	-5.3694	-6.1325	-5.8065	-6.2958	-5.0353	-5.6696	-4.3311	-5.2671	-4.7075	-6.1728	-4.9516	-5.1374	-5.5816	-4.9529	-5.1201	-5.474
-0.6333	0.12519	0.17128	0.066892	0.63225	-0.21394	-0.92217	-1.5181	0.027993	-0.34464	-0.02123	0.88245	-0.36719	0.31919	-0.46692	0.86117	-0.6603	-0.22024	-0.4152	0.79532	-0.73221	-1.3547	0.8723	-0.021797	-0.52356	-0.42635	-0.84163	-0.15687	0.03713	-0.32887	-0.87356	-0.095139	0.22758	0.79696	-0.85807	-0.43078	0.19421	0.26887	0.58382	-1.2067	-0.33097	-0.02352	-0.014431	-0.24953	0.72957	-0.72837	-0.17919	-0.50377	-0.29488	-0.50927
-12.261	-12.587	-11.597	-12.636	-11.777	-12.692	-10.791	-12.314	-12.859	-11.423	-11.302	-12.256	-12.392	-12.003	-11.93	-11.282	-11.141	-11.832	-11.997	-11.692	-11.461	-12.087	-11.751	-10.147	-10.977	-12.658	-12.366	-12.475	-12.201	-12.776	-12.125	-11.811	-11.225	-11.167	-11.693	-11.543	-11.594	-11.062	-11.357	-12.5	-12.146	-11.788	-12.141	-13.304	-12.289	-13.263	-11.239	-12.461	-12.964	-11.956
-11.627	-12.066	-10.88	-11.004	-12.014	-11.522	-11.16	-12.139	-12.193	-11.224	-10.598	-11.628	-11.948	-11.138	-12.569	-10.658	-10.784	-11.757	-12.269	-11.067	-12.082	-11.384	-11.85	-11.509	-11.772	-10.11	-11.847	-11.057	-13.211	-11.641	-12.319	-11.476	-11.185	-10.63	-11.483	-11.674	-11.087	-11.386	-11.536	-11.692	-11.901	-11.479	-11.472	-12.468	-11.817	-11.083	-12.149	-11.831	-11.917	-11.598
-4.5001	-3.8243	-1.9909	-3.8624	-3.3792	-2.8427	-3.3176	-3.774	-3.3216	-3.6462	-3.1179	-3.2868	-2.2538	-3.6382	-4.3799	-3.0316	-3.1227	-2.9191	-2.6558	-4.454	-3.133	-1.91	-3.2648	-2.826	-4.8335	-4.4809	-3.6764	-3.2441	-4.0071	-2.5005	-3.0347	-4.5826	-2.9804	-3.9966	-4.7652	-2.6128	-4.0136	-4.0984	-3.6388	-2.9556	-4.1182	-3.4791	-2.5614	-4.325	-4.0088	-3.4373	-3.2612	-2.8053	-4.2931	-3.6586
-7.2193	-7.362	-8.518	-6.271	-7.8958	-7.9639	-7.6798	-7.4771	-7.5622	-7.4965	-7.611	-7.6519	-7.7194	-7.6486	-6.7058	-7.5221	-7.9772	-7.267	-7.2526	-7.7606	-6.6564	-7.6174	-6.844	-7.992	-7.6739	-8.4484	-6.6712	-8.1963	-7.3782	-6.759	-7.8417	-7.2942	-7.1994	-7.7593	-7.2646	-5.8038	-7.715	-9.1008	-8.7254	-8.3321	-6.9023	-7.0361	-6.8798	-7.8471	-7.4173	-7.7393	-6.1485	-7.4956	-7.0462	-8.3435
-2.8005	-2.7259	-1.7607	-2.3609	-2.6924	-2.3636	-3.0367	-3.2446	-2.0391	-2.0697	-3.2171	-2.648	-2.8007	-2.195	-1.8663	-3.244	-2.5264	-2.371	-3.2305	-2.6582	-2.4964	-1.4392	-3.4724	-3.1639	-2.7977	-1.99	-3.335	-1.748	-3.3133	-2.0264	-2.3894	-2.7904	-2.7955	-2.2543	-2.2626	-3.9181	-1.7329	-3.1303	-3.3856	-2.5956	-1.734	-3.957	-2.3994	-3.023	-3.1353	-2.7398	-2.6373	-3.1389	-2.9477	-2.2311
-1.5794	-1.1357	-1.6971	-0.57101	-1.6743	0.14087	-1.5885	-1.3226	-3.1442	-0.74868	-0.11908	-2.1779	-0.74526	-0.68089	-1.7472	-0.59168	-1.8513	-0.87679	-1.4766	-2.3913	-1.0589	-2.334	-1.6214	-1.6232	-1.1344	-1.1969	-0.36234	-1.3469	-1.2246	-1.2262	-1.1426	-1.3662	-1.1967	-1.0672	-2.6038	0.12073	-0.93991	-1.1722	-1.4386	-1.2959	-0.13146	-1.5556	0.25174	-1.9622	-0.73907	-1.0341	-0.57044	-1.4357	-1.3879	-1.5547
-1.8021	-1.3933	-1.7664	-1.6575	-1.8962	-1.8022	-2.2794	-1.2172	0.30366	-1.1283	-1.5541	-1.1852	-0.82696	-2.1332	-0.88742	-1.8088	-1.8731	-1.8195	-1.1821	-0.00082812	-0.91103	0.0081614	-1.9154	-1.0371	-1.9848	-1.4661	-1.1555	-1.6955	-0.54458	-1.1332	-1.019	-2.0346	-0.68222	-1.4324	-2.4397	-1.1051	-1.6815	0.43179	-0.49287	-1.8917	-1.2347	-1.0667	-2.132	-2.357	-1.7959	-1.0439	-2.2607	-0.79072	-1.3092	-0.89067
-2.7089	-2.8959	-1.7918	-2.4451	-2.0318	-3.4921	-4.1739	-2.8472	-2.3561	-2.1406	-1.0995	-2.1746	-2.3277	-1.5998	-2.2369	-3.0017	-1.233	-2.4896	-1.8481	-3.442	-2.3304	-3.3914	-2.1096	-1.8611	-2.3545	-1.6241	-2.0549	-1.5337	-2.3005	-3.0378	-3.4565	-3.0123	-2.4772	-3.0674	-3.646	-2.5499	-2.7584	-3.0948	-2.2384	-1.7956	-1.8799	-2.5781	-3.6713	-2.3045	-1.8925	-3.3493	-2.1229	-3.2539	-2.4923	-2.771
-0.35165	1.1491	0.76983	0.35494	0.20411	0.078193	0.31558	-0.015446	-0.56569	-0.22439	0.051654	-0.12618	0.40999	0.14469	0.6742	0.1485	-0.37675	0.40483	-0.15983	0.66101	1.5568	1.2165	0.42331	0.16693	1.4549	-0.81085	-0.39389	0.51975	-0.023118	1.3918	-0.67602	0.10083	0.78571	1.2021	0.56372	1.4375	0.31846	-0.67502	0.30844	1.2321	0.56605	-0.62039	-0.37243	0.090445	0.34033	0.75819	0.2162	-0.19223	0.85617	0.50314
-10.351	-10.411	-10.048	-10.502	-9.9343	-10.774	-11.25	-10.152	-9.759	-10.208	-9.6961	-11.013	-9.7927	-10.763	-10.216	-10.413	-10.526	-10.529	-11.076	-11.018	-10.833	-9.0486	-10.361	-10.984	-10.223	-10.56	-10.921	-11.061	-10.08	-9.685	-11.722	-9.4315	-11.255	-10.351	-10.423	-8.8545	-10.066	-8.9029	-9.5851	-9.1661	-10.096	-9.0081	-9.5799	-10.572	-9.4377	-10.433	-10.228	-10.414	-9.7572	-11.113
-10.321	-10.224	-9.4893	-8.4487	-9.0662	-8.7995	-8.6284	-9.4018	-9.4876	-9.4566	-9.1062	-7.9737	-9.5385	-9.7607	-8.798	-9.8949	-10.55	-9.1536	-9.9745	-8.8029	-9.8216	-9.7162	-10.121	-9.6569	-9.2352	-9.1734	-9.566	-8.617	-9.3892	-7.8771	-9.8326	-9.1153	-8.3582	-9.8498	-9.9512	-9.1221	-9.4869	-9.4491	-8.5403	-9.3122	-10.149	-9.2114	-9.2082	-8.2958	-9.3575	-9.7754	-9.6511	-9.6672	-9.6248	-9.7623
-3.896	-3.8461	-3.4675	-5.2881	-4.226	-3.4668	-4.4416	-4.1027	-4.5523	-5.0752	-4.0877	-4.9628	-3.3849	-4.5366	-4.6347	-3.1336	-4.8173	-5.2899	-3.8185	-5.3044	-3.9568	-4.5994	-4.4707	-4.7939	-2.6362	-4.0667	-3.6117	-4.8244	-5.0921	-4.1932	-4.5909	-4.2338	-4.6848	-4.143	-3.6988	-3.4502	-4.0891	-4.6098	-4.7305	-4.8163	-3.368	-3.6925	-5.6518	-3.5634	-4.3076	-4.4498	-4.546	-3.3306	-4.1085	-2.6491
-0.57904	-0.75951	-0.51243	-0.94047	-1.3048	-0.56941	-1.3168	-1.6745	-1.2384	-0.86394	-0.47977	-0.15236	-0.87467	-0.58749	-0.63938	-1.7895	-0.43008	-1.2154	-2.1453	-1.3498	-0.32643	-0.11972	-1.186	-0.87056	-1.2574	-1.1911	-0.36979	-0.63687	-0.82254	0.65461	-1.3798	-0.19555	-0.69752	-0.68658	0.065841	-0.67122	-0.22418	-0.61493	-0.74403	-1.0783	-1.5476	-0.8783	-0.29404	-0.99257	-0.32904	-0.53417	-0.92761	0.055373	-1.1137	-1.4863
-0.17841	-0.70294	-0.69699	-0.26921	-0.94238	0.59744	0.50704	-0.37194	0.24184	-0.14302	-0.8731	-0.13265	-0.15019	0.23942	0.4208	-1.4883	0.52109	0.71282	0.18912	0.23059	-0.84815	-0.59429	-0.88888	-0.5553	0.76628	-0.72888	0.10435	0.045561	-0.44707	-0.47095	-0.43521	0.11937	-0.64931	0.24305	-0.39977	0.53241	-1.4824	0.12579	-0.59551	-0.061581	0.31784	-0.87713	0.66052	-0.57271	0.35098	0.2001	1.1712	-0.36176	-0.7555	-1.1584
1.316	-0.30603	0.23273	1.2355	1.2463	0.43922	2.6773	1.185	0.72076	1.8724	1.3757	1.2946	1.3083	0.3061	1.2496	0.78542	1.7817	1.9063	1.7632	1.276	1.3405	0.41857	0.22236	1.3157	0.9107	1.1985	1.3515	0.82986	1.3109	0.69643	0.72191	1.5924	0.70562	1.1596	0.63781	0.50954	1.1627	0.79214	0.68655	1.2339	0.51524	1.4049	0.94796	1.2718	1.4233	0.96614	1.2758	0.80003	1.2955	1.1929
0.018848	-0.41473	-0.16832	-0.76261	-0.78199	-0.87911	-0.51439	0.075767	-0.75808	1.009	0.43657	0.095806	-0.56717	-0.12698	0.20377	0.13506	0.0032414	0.6041	-1.1837	0.33177	0.065891	-0.8879	0.1946	-0.22094	-0.20398	0.5244	-1.4839	-0.45196	-0.7388	1.6643	0.16326	-0.13986	0.62712	-1.2194	-0.70607	-0.18349	-1.3439	-0.50343	-0.2849	0.068859	-0.72308	-0.38939	0.27178	-0.78943	0.045409	-0.24653	0.69395	-0.62918	-0.018788	-1.1272
-2.5952	-1.9705	-2.8891	-2.3384	-2.4382	-2.0797	-2.369	-2.7807	-2.7164	-2.4781	-2.2278	-4.0869	-2.3076	-3.5096	-2.6292	-2.0258	-3.2975	-3.4811	-1.8744	-2.5644	-2.3292	-2.4858	-1.3481	-2.5107	-2.6758	-2.0516	-3.4487	-3.2817	-1.7815	-2.2353	-2.4988	-1.9161	-2.7507	-2.416	-2.5804	-2.1517	-3.0768	-3.3972	-2.467	-1.4281	-2.8712	-2.1964	-4.0473	-1.9441	-2.6499	-2.1573	-3.4435	-2.6919	-3.1032	-1.7696
-1.784	-1.7087	-0.62431	-0.83424	-1.3023	-1.5152	-1.8447	-1.2592	-0.68741	-1.8989	-2.5142	-1.7599	-2.3126	-0.92833	-1.4858	-1.0336	-0.7248	-0.87351	-1.2361	-1.7998	-0.50307	-1.7247	-1.6233	-0.67485	-1.5272	-1.7131	-1.8598	-1.4315	-0.94093	-0.80814	-1.1554	-2.9598	-1.7728	-1.7823	-0.60989	-1.4671	-0.48275	-0.86532	-1.6373	-2.1154	-1.7801	-1.325	-1.2426	-1.4838	-1.3072	-1.4043	-1.1019	-0.60967	-1.0952	-1.2017
-10.879	-10.815	-11.048	-11.775	-12.326	-10.539	-11.231	-10.955	-11.667	-11.769	-12.293	-11.84	-10.897	-11.082	-11.355	-11.994	-12.039	-12.168	-11.873	-10.652	-11.296	-12.008	-11.712	-11.437	-11.542	-11.449	-11.621	-10.476	-12.041	-11.826	-10.7	-12.253	-11.754	-10.766	-11.244	-11.677	-11.307	-11.236	-10.487	-12.01	-11.366	-12.266	-11.134	-11.465	-12.09	-12.23	-11.754	-11.514	-10.615	-13.116
-3.0547	-3.8169	-4.2868	-3.6428	-4.693	-3.3973	-4.3932	-3.1963	-3.8194	-4.2122	-3.6879	-2.8334	-4.1201	-4.0615	-2.9598	-4.0312	-3.1281	-3.4712	-3.3618	-4.6404	-3.6087	-3.4703	-3.2801	-4.4834	-4.1773	-3.3004	-3.6083	-4.7049	-2.9111	-4.4334	-2.9446	-4.5864	-2.6621	-4.4911	-4.8301	-3.3304	-3.4106	-4.1912	-4.3957	-3.7476	-3.5231	-3.7083	-4.3434	-3.185	-4.3787	-3.8271	-4.6219	-4.6423	-3.0436	-3.4141
2.4419	0.32952	1.2473	2.092	1.9267	1.5433	2.665	2.2923	1.9657	1.2537	2.8859	2.2022	2.5867	1.985	1.5392	0.73895	2.2186	2.1116	1.9714	1.1555	1.0125	1.2286	0.7882	1.1682	1.8586	1.5332	1.0953	0.74658	2.7339	1.7008	1.9201	2.1891	1.3944	1.2608	2.7311	1.489	0.18735	1.7682	2.8207	2.173	1.5641	1.3147	1.5742	1.102	1.2282	0.88555	1.8923	1.6961	1.3123	2.1127
-5.196	-5.0876	-5.7187	-4.5164	-5.6615	-5.7372	-5.4176	-5.6488	-4.828	-5.3767	-6.3997	-5.3294	-6.8107	-5.5707	-6.9194	-4.7942	-5.9823	-5.3865	-5.7106	-5.2831	-5.9404	-4.5693	-5.2863	-5.8829	-7.4814	-4.7136	-6.6353	-5.7521	-6.8466	-5.7914	-7.3155	-5.0584	-6.1033	-5.5337	-5.049	-5.9384	-5.5487	-4.9675	-6.1945	-5.4061	-5.7138	-5.2094	-4.8727	-6.5821	-5.3151	-5.4534	-5.8368	-6.0512	-6.1814	-5.6931
-14.356	-14.218	-14.88	-14.941	-15.233	-14.637	-14.562	-14.823	-14.264	-13.711	-14.396	-13.943	-15.294	-13.299	-14.38	-13.984	-14.961	-15.452	-13.734	-14.583	-14.619	-14.406	-13.792	-14.643	-14.336	-15.123	-15.1	-15.193	-14.669	-12.985	-14.388	-14.494	-14.05	-14.562	-14.937	-14.37	-13.751	-13.451	-14.205	-14.91	-13.981	-14.265	-14.787	-14.127	-14.304	-15.385	-14.045	-14.709	-14.706	-15.096
-14.194	-15.022	-14.187	-14.836	-14.095	-14.443	-13.856	-13.52	-14.05	-13.457	-13.864	-13.923	-14.972	-14.618	-14.054	-15.38	-13.836	-13.647	-13.386	-14.093	-13.494	-13.896	-13.61	-14.268	-13.711	-14.259	-14.012	-14.463	-14.409	-13.014	-15.044	-13.866	-14.376	-13.133	-14.886	-13.912	-13.948	-13.083	-13.21	-13.701	-12.444	-13.597	-14.139	-12.757	-14.827	-14.146	-14.299	-15.302	-13.935	-14.801
-5.493	-5.2405	-5.4671	-5.9837	-6.0784	-5.7967	-5.3879	-5.3591	-5.754	-6.8415	-5.2876	-6.0928	-3.8734	-6.0104	-5.9363	-5.159	-6.0532	-4.3388	-6.4662	-4.4679	-5.6936	-4.9709	-5.583	-4.7401	-5.79	-5.833	-5.5331	-5.5841	-6.4997	-5.7804	-5.5641	-4.4291	-5.4992	-6.7719	-6.7217	-5.7385	-6.2411	-6.3561	-5.3657	-5.6276	-5.4756	-4.8684	-5.3023	-5.784	-5.7011	-6.2467	-6.5843	-5.76	-4.3573	-6.088
-2.4874	-2.4591	-3.2894	-2.5705	-2.6644	-3.5001	-1.7841	-1.9624	-2.2757	-2.1835	-1.9405	-2.4191	-2.6484	-2.2412	-2.4392	-3.8639	-1.8752	-2.6551	-2.3012	-2.3777	-2.86	-3.5005	-3.0218	-2.368	-2.4877	-2.1271	-3.1996	-2.9841	-3.1254	-2.1434	-3.1649	-2.1391	-2.6044	-2.2184	-2.8405	-3.9199	-3.2462	-1.4972	-2.8398	-2.3189	-3.1438	-2.9591	-2.7048	-3.5186	-2.0625	-3.5058	-2.8174	-3.6375	-2.7958	-3.0934
-0.11155	-0.95032	-0.62293	0.064281	-0.38813	-0.79214	0.53545	-0.059037	0.53204	-0.098945	-0.010654	-1.6047	-0.20057	-0.021095	0.37284	-0.34343	-1.0939	0.098826	-0.19704	-0.61891	-0.41957	1.3454	0.14049	-0.34711	-0.041533	0.20598	-0.0024427	0.20706	-0.34195	-0.61508	-0.71746	-1.5631	-0.064186	0.16937	-0.76899	-0.61364	-0.67682	-0.78901	-0.23859	-0.19324	0.50845	-1.1934	-0.22804	0.14522	-1.4534	0.03939	-0.51639	-0.86851	-0.65082	-1.0592
7.0781	6.3993	6.9465	7.2966	6.4791	6.2376	7.2069	7.6684	6.3604	6.8653	6.3493	7.8807	8.6917	7.0946	6.5522	7.1948	7.0058	6.1728	7.0932	5.8551	7.7473	7.1729	6.5315	6.7882	7.365	6.5808	7.6998	6.9037	6.9975	8.7072	7.2563	6.9189	6.7232	6.4222	7.3963	8.0051	6.617	6.8564	6.7975	7.8373	6.6024	6.5716	5.9039	5.7837	7.7121	7.0688	6.2082	6.6999	7.0966	7.0116
-3.9479	-4.6644	-5.2901	-4.1974	-4.59	-3.9495	-3.6987	-3.831	-4.351	-4.8798	-5.0097	-3.9538	-4.4243	-4.0396	-4.4402	-4.5212	-3.3436	-4.0605	-5.0052	-4.5401	-4.5145	-4.7057	-3.6371	-4.363	-3.611	-4.4509	-4.4878	-5.2879	-5.1935	-4.5685	-3.9713	-3.9972	-4.2417	-3.9444	-6.1866	-5.0661	-4.9218	-3.8463	-3.8975	-3.0947	-3.9818	-3.5147	-3.2916	-2.6849	-3.3856	-3.6466	-4.8618	-4.2737	-5.1395	-4.5341
9.1426	9.5718	8.625	9.718	9.9981	10.949	10.072	9.3073	9.8051	9.4414	9.2985	11.338	10.702	10.476	9.0918	10.11	9.231	9.5205	8.9972	9.7369	9.031	10.718	10.838	9.7856	10.968	9.7308	9.3923	9.5474	9.1209	8.0791	9.1954	9.1231	10.693	10.155	9.8358	9.6642	9.2272	9.0287	9.3801	9.4027	9.774	9.3887	9.4187	9.0068	8.201	10.16	10.154	9.9173	10.604	9.6599
3.0438	1.1187	1.4503	2.5757	2.4406	2.5861	3.4597	3.262	3.3798	2.6012	2.5355	2.0535	2.2843	1.5496	2.0888	2.8255	2.6007	1.8486	2.5209	2.5582	2.1398	2.5079	2.7032	2.7754	1.8657	2.6577	2.9628	2.5447	2.4651	1.4584	3.3615	2.2601	2.8142	3.0725	2.9405	3.1617	2.2683	2.4826	3.127	2.9407	2.1205	2.2261	2.976	2.493	1.8899	2.806	1.4478	3.5873	2.7593	2.1609
-10.35	-10.717	-10.125	-9.5991	-10.535	-10.147	-9.3834	-10.438	-10.018	-10.072	-10.716	-10.195	-10.377	-9.5	-9.0798	-8.1129	-10.643	-10.244	-9.9003	-9.4849	-10.841	-10.611	-9.9691	-10.996	-10.745	-10.154	-11.283	-9.95	-10.621	-9.6345	-10.741	-10.756	-10.304	-10.491	-10.353	-10.349	-10.93	-12.112	-11.092	-9.6272	-10.592	-10.142	-9.9751	-9.9314	-10.408	-10.134	-10.445	-9.6661	-10.354	-9.3095
1.0865	2.1222	1.314	1.7375	0.75909	1.3785	1.211	1.545	1.1941	2.3834	1.4329	2.1441	0.41464	0.59863	2.0803	1.7962	1.1211	1.7348	1.3991	0.42247	1.1961	1.5985	2.2153	0.11423	1.5481	1.2162	1.8579	-0.10416	0.62321	0.42115	0.37633	0.88783	0.65085	1.8777	0.85111	1.3881	1.651	1.5439	0.76336	-0.54879	0.44995	0.48386	1.4125	1.7955	1.7178	1.1385	-0.50847	0.56892	0.4492	1.447
8.8895	7.6392	8.1602	8.7717	8.2269	8.7307	8.6559	8.3219	7.7432	8.3934	8.6279	9.0433	8.3421	8.3451	8.6931	8.9107	9.4102	7.9386	9.0132	8.7359	9.1004	9.0016	9.3898	9.4754	7.2612	9.2261	9.7804	8.3115	7.3999	7.5238	7.7014	9.2944	8.4105	8.0427	8.8346	8.2624	10.109	9.7306	7.8706	8.8438	9.7637	8.26	8.8402	8.09	8.8593	8.9492	9.2055	9.3112	8.2319	10.232
-9.3452	-9.0476	-9.2661	-9.5491	-9.4202	-8.3069	-9.8763	-9.5156	-8.266	-8.9551	-10.127	-9.4881	-9.4453	-8.1177	-9.0574	-7.8579	-8.9253	-7.2872	-8.9167	-9.3034	-9.1183	-8.1298	-7.672	-9.9554	-8.3649	-8.9802	-9.3716	-9.3434	-7.6326	-10.298	-9.4192	-9.9555	-8.4418	-10.305	-8.6225	-8.5299	-8.7058	-9.0025	-10.223	-8.1864	-9.3477	-8.2514	-9.4456	-9.4091	-9.0846	-9.1963	-9.4792	-7.542	-9.145	-9.3429
-0.58331	0.1154	0.27872	-0.81593	0.174	-0.46445	-0.68608	0.3814	-0.60788	1.0533	0.31564	-0.07477	0.34826	0.28174	0.60912	0.32373	0.29036	0.63474	0.16003	0.26844	0.98516	-0.12829	0.063555	-0.29266	-0.10948	-0.75776	-0.142	-0.19917	0.32422	0.99113	-0.12235	0.85774	-0.48816	1.1558	-0.083622	0.16658	0.025905	-1.2396	0.32526	-0.0078266	0.10894	-0.8217	-0.029308	-0.49839	-0.49283	-0.46396	0.0049599	-1.0048	0.13386	0.31854
-8.8861	-10.691	-10.309	-9.496	-10.636	-10.332	-11.892	-10.008	-11.247	-10.668	-10.637	-9.995	-10.381	-10	-10.076	-10.369	-9.9331	-10.313	-9.996	-9.6294	-9.5612	-8.6606	-10.154	-10.92	-10.208	-11.2	-10.297	-9.7074	-10.452	-10.016	-11.354	-10.844	-10.543	-10.428	-9.5267	-10.239	-11.139	-9.5068	-9.2693	-9.6304	-10.93	-9.8089	-10.935	-9.5927	-9.8102	-9.4516	-10.945	-10.16	-10.892	-9.8285
-4.2211	-3.4688	-3.4637	-3.1023	-3.7962	-4.3779	-4.401	-3.934	-3.3261	-3.8305	-4.0443	-3.6908	-2.2823	-2.7103	-3.4001	-3.5443	-4.6994	-3.5898	-3.9891	-3.6451	-4.1496	-4.2053	-3.9759	-4.8869	-3.5546	-5.5818	-3.8248	-3.2233	-3.6744	-3.9824	-2.6199	-4.0017	-2.5684	-3.7915	-4.9385	-4.5184	-3.2393	-4.5846	-3.1272	-3.5081	-3.6578	-4.512	-3.7725	-3.3968	-3.196	-4.3394	-3.2928	-3.8787	-4.2201	-4.1589
1.4444	1.4533	1.4255	1.3343	1.8445	1.2539	0.84609	1.7783	1.253	1.2207	2.3585	1.9724	1.4973	1.1462	1.285	0.78811	2.2072	0.66196	1.4511	1.8095	1.7905	1.5295	2.0613	1.3859	1.9193	0.21424	0.60844	2.2248	1.6112	2.5983	0.86762	1.385	1.5046	1.8862	0.71357	2.3716	0.86003	2.0957	2.7574	2.5318	2.5972	2.7675	1.7284	2.6196	2.3231	2.1273	1.1398	1.0727	2.0532	1.7491
-5.4081	-6.1998	-5.6667	-5.0509	-5.4106	-5.9917	-5.4899	-6.0512	-5.892	-5.1387	-6.3852	-6.1447	-5.3471	-5.383	-5.1975	-4.6982	-6.574	-6.2645	-6.2264	-5.8474	-5.9391	-5.9966	-6.5222	-5.7581	-5.5924	-6.0042	-5.8636	-5.5536	-5.0046	-5.9177	-5.3712	-6.1303	-4.2635	-5.9824	-5.2825	-5.6367	-5.5697	-7.2497	-5.7119	-5.8888	-5.4714	-6.4137	-5.2311	-5.8706	-6.1569	-6.2336	-5.2005	-5.4028	-5.7947	-4.8926
-11.795	-11.297	-11.364	-11.261	-10.805	-11.287	-12.014	-10.439	-11.905	-10.69	-11.696	-10.87	-11.744	-12.011	-11.701	-11.776	-11.735	-11.634	-11.479	-11.655	-10.972	-10.671	-10.751	-11.494	-12.254	-11.114	-12.581	-11.484	-11.964	-10.772	-12.435	-11.482	-11.36	-11.573	-11.838	-11.275	-11.299	-11.403	-11.713	-10.252	-11.721	-11.728	-11.991	-11.421	-11.045	-10.507	-12.334	-10.837	-10.836	-10.886
1.4868	1.9135	-0.23975	1.2631	1.7222	1.1093	1.4811	1.8426	1.4269	2.1726	1.9084	0.5925	1.4788	2.6655	2.4624	1.7127	2.6721	2.7449	2.7432	2.074	1.3625	2.0157	1.8686	0.61879	1.7579	2.7479	1.6031	2.0983	1.4261	1.6397	0.49686	2.1103	1.2832	2.3754	2.0161	1.6317	0.64278	0.10893	1.3484	2.4913	2.0954	1.0919	3.2432	1.1841	1.9055	2.8271	2.5835	2.542	2.6782	2.202
-10.897	-9.9006	-12.464	-10.782	-10.151	-11.598	-11.463	-10.195	-11.17	-9.4695	-11.961	-10.665	-10.88	-11.151	-10.946	-10.683	-11.23	-10.781	-11.747	-10.382	-10.9	-11.465	-10.884	-11.66	-10.491	-10.615	-11.88	-10.939	-9.9665	-10.258	-10.978	-9.9139	-12.092	-10.314	-11.999	-11.024	-9.8943	-11.893	-10.502	-10.333	-10.595	-10.682	-10.853	-10.568	-10.524	-10.71	-10.861	-10.044	-10.528	-11.101
1.4611	1.4779	0.82901	0.80568	0.46327	0.81925	0.22283	1.332	0.81388	1.9627	0.83385	1.6543	1.5647	0.47888	1.4145	0.48836	1.2915	0.092477	0.57123	0.75433	0.75846	1.6592	-0.11128	1.3707	2.2442	0.80801	1.3658	1.2218	0.50631	2.8356	2.3455	0.58912	0.32293	1.6269	2.4201	0.77001	-0.46643	0.22975	0.20202	1.0684	1.0941	3.1668	0.95531	0.94919	-0.27718	2.9627	0.55414	1.0809	0.36284	1.4242
-4.4649	-3.3152	-3.5077	-3.6096	-3.8691	-4.0107	-4.072	-3.3626	-2.4221	-3.9682	-3.3407	-3.146	-2.8196	-2.3258	-2.5878	-2.7979	-2.5737	-3.3529	-2.6692	-3.9137	-3.6749	-3.1654	-4.3285	-3.1978	-3.2197	-3.3205	-3.0705	-2.9008	-3.3609	-3.6557	-2.8704	-2.862	-4.0401	-2.3115	-3.8319	-3.3839	-3.7996	-3.5015	-2.8433	-2.7904	-3.7426	-3.7407	-3.68	-4.3423	-3.7624	-3.2493	-3.4589	-2.7343	-2.8847	-3.898
-0.40978	-0.23982	-1.3724	-0.891	-0.64797	-2.3684	-1.8045	-1.6176	-2.5515	-1.74	-1.8615	-2.143	-1.3663	-0.96868	-2.2798	-1.6001	-1.0512	-0.66384	-2.7683	-1.3471	-1.2257	-1.9594	-1.4746	-0.39916	-1.7251	-1.8268	-1.2636	-0.8344	-1.8545	-0.97803	-1.4843	-1.4593	-0.85329	-1.3566	-1.9759	-2.6272	-2.4945	-3.0424	-1.1329	-1.4791	-1.6039	-0.13634	-1.6138	-1.9574	-1.8952	-1.3588	-1.2649	-1.5881	-1.6797	-2.0213
-10.763	-11.112	-10.25	-11.73	-10.445	-10.966	-11.426	-10.894	-10.144	-11.294	-11.183	-10.507	-10.43	-11.06	-11.097	-10.276	-9.8118	-10.241	-10.055	-10.903	-11.189	-10.619	-10.876	-10.551	-10.224	-10.564	-10.551	-11.173	-11.066	-10.382	-10.111	-10.464	-11.8	-10.8	-10.633	-10.954	-11.451	-9.3371	-11.448	-12.146	-10.485	-9.8751	-10.482	-10.397	-10.117	-10.757	-10.79	-10.221	-11.136	-11.204
6.4764	5.9052	6.9609	6.2812	6.0211	5.5087	4.4718	5.3331	6.8113	5.4163	4.6561	5.1769	5.6678	5.5142	5.4256	5.0087	7.7058	6.2043	4.472	6.2791	5.6545	5.83	5.9905	7.1084	5.3519	6.9751	5.6721	5.9661	5.8254	5.8636	4.8424	6.425	6.3298	5.3513	5.5069	6.6381	6.0772	5.3789	5.2032	6.3268	5.676	5.6926	5.7863	4.9204	5.4393	5.408	6.1507	5.8402	5.2695	6.2384
7.8512	7.648	7.7175	7.2183	9.0841	8.1028	9.4547	8.676	7.9002	9.0742	8.772	7.4931	9.1317	8.0303	7.7686	8.3002	9.5592	8.6832	8.3891	9.204	8.2538	8.9024	8.3887	8.3594	7.8793	9.0858	9.012	8.1207	8.5191	7.9725	8.5983	8.4519	8.5659	8.3181	9.3868	8.3044	8.7813	7.689	8.7026	8.608	9.4462	8.8695	8.5245	9.2935	10.051	9.5935	9.0219	9.123	8.3844	9.89
-9.9085	-11.294	-10.91	-9.8071	-10.244	-11.247	-12.593	-11.262	-11.861	-10.492	-9.7689	-10.353	-9.9549	-10.26	-11.655	-10.538	-10.663	-11.461	-10.126	-10.732	-11.094	-10.348	-11.019	-12.305	-10.505	-11.111	-11.126	-11.16	-11.22	-10.797	-10.596	-11.443	-10.881	-11.173	-10.897	-11.38	-10.719	-10.366	-9.9336	-11.63	-11.18	-10.867	-10.396	-12.345	-11.484	-11.79	-11.589	-10.814	-10.474	-10.64
-12.329	-12.355	-11.542	-11.75	-11.737	-11.36	-12.385	-12.125	-11.482	-12.193	-11.711	-10.637	-10.938	-11.946	-12.632	-11.651	-11.808	-11.218	-10.649	-11.59	-11.759	-12.156	-11.619	-12.04	-12.631	-11.712	-11.948	-11.67	-11.731	-10.844	-12.99	-11.481	-12.332	-11.34	-12.192	-11.558	-10.58	-12.95	-11.913	-12.784	-11.709	-11.735	-11.56	-11.428	-11.78	-11.894	-12.232	-11.199	-12.235	-12.877
-7.6741	-7.45	-8.092	-7.5014	-6.9271	-8.7213	-7.6241	-8.475	-7.9259	-6.7678	-8.1031	-7.2749	-7.2945	-7.2354	-8.077	-8.4128	-8.0433	-6.829	-6.7941	-8.1584	-7.1943	-7.4011	-6.7062	-6.9284	-7.73	-7.9442	-8.6248	-8.0046	-7.5398	-7.8764	-7.5687	-7.5156	-7.8807	-7.4229	-7.6384	-8.654	-7.8934	-7.296	-7.1367	-7.612	-7.498	-7.7365	-7.697	-7.2938	-8.4124	-8.9692	-7.6469	-7.7398	-9.0915	-6.7311
-0.50933	-1.7058	-1.3177	-2.5003	-2.143	-0.8867	-1.7971	-0.87724	-1.0115	-1.391	-0.41639	-1.1792	-1.2577	-0.32936	-1.6715	-1.553	-0.32622	-0.87621	-0.46145	-1.4851	-0.61462	0.10223	-1.1502	-1.5531	-2.0152	-1.4099	-2.2555	-1.967	-0.32813	-1.636	-0.49864	0.17128	-2.6509	-1.6839	-1.4924	-1.5684	-1.1841	-2.0964	-1.2167	-1.8124	-0.4577	-1.3678	-1.37	-1.1	-0.94647	-1.8852	-1.4037	-1.212	-0.96075	-1.4415
5.0262	5.3439	6.5146	5.9836	4.5402	6.5806	5.5009	4.9495	5.2604	6.2766	6.1471	4.8155	5.6199	5.6443	5.6382	6.2832	6.4508	5.7461	4.8541	5.3268	4.9696	5.9105	4.2345	5.4166	6.2561	5.2721	5.9625	7.1154	6.0296	6.7342	6.0157	5.3643	5.5789	6.6355	4.7332	5.2206	5.4518	5.1467	5.4743	6.4339	4.1097	5.0592	5.0463	7.2449	6.5826	4.8768	5.3802	5.3688	5.0554	5.4689
8.1664	8.8218	7.7	7.6116	7.4631	7.4383	7.1506	6.4382	7.1418	7.224	8.0532	7.5288	7.8404	7.4642	9.2053	7.4259	8.1521	8.0587	8.2912	8.7669	8.2227	7.4871	8.2789	8.1488	7.6086	8.9465	8.6443	7.9029	7.6294	8.5968	8.519	7.7146	7.9208	7.4037	7.5998	8.6342	8.4032	8.7351	8.4866	8.0541	7.3708	8.5343	7.8806	6.7884	6.4229	8.5003	8.1502	8.4182	8.7732	8.1526
5.5739	5.9511	5.6742	6.5471	4.9983	6.0421	5.9358	5.1095	5.3451	4.8197	5.0131	4.5102	5.5046	5.4763	6.0157	5.8933	5.8472	5.4679	6.3953	5.3094	5.1123	5.4549	5.4301	5.2217	4.8701	6.3543	5.7591	5.4587	4.8234	6.0685	5.0956	5.4391	5.2199	5.5433	5.3717	5.1408	5.4308	5.0553	5.9529	5.7239	6.7441	5.2867	5.9418	6.1584	6.1841	4.6214	4.8837	6.1735	5.9845	5.1956
-12.902	-14.4	-12.311	-12.858	-13.394	-13.031	-13.103	-12.737	-12.719	-13.244	-13.951	-12.99	-13.069	-13.092	-13.362	-12.969	-13.468	-13.879	-13.908	-13.435	-12.407	-12.91	-13.162	-13.14	-13.658	-13.34	-12.479	-12.963	-13.014	-13.022	-13.103	-13.011	-12.378	-12.776	-12.97	-13.046	-13.168	-14.054	-13.626	-12.411	-13.455	-14.158	-13.34	-13.825	-13.7	-14.411	-12.08	-13.142	-12.668	-14.174
-11.564	-11.022	-11.983	-11.719	-11.415	-10.953	-11.491	-12.82	-11.168	-12.47	-10.501	-11.42	-12.034	-11.631	-10.613	-11.463	-10.838	-10.036	-12.349	-12.082	-11.768	-11.34	-11.096	-11.256	-10.37	-11.145	-11.317	-11.64	-12.183	-11.467	-10.671	-11.225	-10.379	-11.893	-11.896	-11.154	-11.334	-12.508	-12.015	-12.312	-10.526	-12.063	-12.139	-11.2	-11.135	-11.746	-11.749	-10.94	-11.281	-12.257
0.053851	-0.35578	1.1805	1.2723	0.034942	0.37731	0.72242	0.3832	1.337	-0.06847	0.30919	1.279	-0.47035	0.21224	0.44471	0.9149	1.0076	-0.54264	1.072	0.076273	0.84475	0.19397	1.2501	2.2077	-0.6482	0.46047	0.084765	-0.016813	-0.014223	0.16966	-0.27324	0.84468	0.75663	1.3885	0.96793	0.062855	0.56586	0.29839	0.47091	0.76992	0.59917	0.87483	0.51708	-0.10089	0.00057889	0.74896	-0.11501	0.64918	0.18149	0.036609
3.9133	4.8689	5.5119	4.4376	5.2669	4.4099	4.4617	3.5684	4.6236	4.5756	4.5114	3.2499	4.716	4.9067	4.8058	5.0807	4.2743	5.2808	4.4299	4.477	4.7333	4.3775	4.2528	4.472	3.8221	5.3638	5.2063	4.201	4.5406	4.4068	4.7144	3.3014	4.6683	5.3324	4.0861	5.5008	4.9722	3.1949	4.6526	4.5656	4.3413	5.3011	5.0934	4.7166	4.1742	4.219	5.3025	6.3102	5.5738	4.4755
-13.103	-13.495	-13.324	-14.185	-14.258	-14.404	-13.819	-12.726	-13.322	-12.173	-12.303	-12.405	-13.374	-13.475	-13.91	-12.576	-13.131	-12.404	-14.69	-12.487	-13.665	-13.453	-13.318	-13.287	-11.916	-13.333	-13.05	-13.415	-12.851	-13.012	-13.486	-13.486	-13.556	-12.027	-12.657	-12.54	-12.115	-13.319	-12.589	-14.033	-13.966	-12.263	-13.587	-13.115	-12.945	-12.373	-11.957	-13.518	-13.326	-14.097
-14.436	-13.425	-12.48	-13.519	-13.1	-13.214	-13.775	-14.349	-13.142	-13.796	-13.327	-12.927	-11.837	-13.362	-13.691	-13.117	-13.011	-12.053	-13.617	-13.829	-14.335	-13.052	-14.053	-12.946	-12.695	-12.967	-12.627	-13.389	-13.391	-13.179	-12.908	-12.853	-13.819	-13.421	-12.65	-13.084	-13.097	-12.921	-12.823	-13.179	-13.591	-13.7	-12.915	-12.732	-12.826	-13.679	-12.695	-12.62	-12.952	-12.991
-0.042309	0.29081	1.3596	-0.34291	-0.14483	0.44706	0.5877	0.11922	0.092936	1.9167	-0.74833	0.33448	-0.19279	-0.42387	0.28586	-0.30895	0.38131	-0.076932	0.71602	1.2534	0.6358	0.86488	-0.17366	0.51899	0.68098	0.3863	0.40362	0.32009	0.88037	0.79595	-0.18648	1.312	-0.10915	0.30205	0.22107	-0.86796	1.1608	-0.75197	0.52467	0.69106	0.5944	0.627	1.4464	0.069789	-0.32922	-0.2982	0.85466	1.4403	1.0785	1.4857
-0.20352	0.11376	-0.38139	-0.30133	0.032929	0.37893	0.64081	0.22234	-0.45327	-0.22682	-0.025583	1.3769	-0.10818	-0.48981	0.2397	-0.87421	-0.69184	1.0254	0.55158	0.23921	-0.42758	0.87788	-1.1057	0.51378	0.3981	1.0074	-0.55862	0.26389	-0.55758	0.36572	0.37682	0.86265	-0.17221	-1.3204	0.095554	1.0498	-1.3975	-0.6025	-0.96821	0.53842	0.69631	1.4459	0.57526	-0.68002	-1.1446	0.046049	-0.24712	-0.97494	0.20822	-0.41674
2.2109	2.0957	1.985	2.2024	2.5118	2.5332	2.1084	1.5954	1.3214	1.2024	0.64236	0.95679	1.5317	2.0017	1.4896	2.0905	1.4141	1.4908	1.1203	0.3507	1.9103	1.2403	1.9245	1.1782	0.5855	2.9844	1.8542	2.2073	1.7651	1.2317	2.1886	2.6771	1.9899	2.7995	1.8994	1.451	1.3499	0.47491	0.92994	1.7101	2.6236	1.0561	1.6229	1.0271	2.5136	1.696	2.8388	1.8639	1.6176	2.2163
-14.558	-14.704	-14.172	-13.857	-15.818	-14.576	-13.924	-15.553	-15.414	-15.073	-15.291	-14.468	-14.535	-15.078	-14.781	-14.221	-13.929	-14.291	-15.425	-15.024	-14.171	-14.628	-14.598	-15.195	-14.783	-15.173	-14.298	-14.539	-15.509	-14.768	-14.163	-15.559	-14.818	-14.221	-15.205	-13.987	-14.808	-14.278	-14.792	-14.892	-14.158	-15.105	-15.004	-14.985	-14.525	-13.586	-14.107	-15.041	-14.161	-14.608
0.40678	0.94617	0.498	-0.22338	0.098732	0.0699	1.0144	-0.60577	-0.034523	-1.1438	-0.27839	-0.055477	-0.76003	0.58578	0.099207	1.082	0.056062	1.1766	-0.11006	-0.68671	-0.48857	0.043727	0.59325	-0.089686	0.66814	0.64346	0.93859	0.068391	-0.55447	-1.0591	0.015521	0.10008	0.0011994	-1.1671	-0.37987	-0.86427	-0.57091	1.233	0.19131	0.037486	-0.14492	-0.75923	0.32027	-0.33295	-0.84821	0.035662	0.37545	-0.44864	0.090528	-0.87818
-2.3605	-2.0123	-1.1018	-2.0925	-1.7492	-0.57745	-1.1683	-1.2904	-1.7722	-2.1796	-2.3588	-1.6743	-2.371	-1.5033	-3.4105	-2.1972	-1.3055	-2.5736	-2.217	-2.3501	-1.7415	-1.8778	-1.7947	-2.0149	-1.4474	-1.6613	-1.3629	-0.75575	-0.9056	-2.6397	-2.2947	-1.7456	-2.0777	-2.8918	-1.4976	-1.5097	-2.0938	-0.90689	-2.4364	-0.75341	-0.89896	-2.2825	-1.768	-1.5425	-3.5275	-1.3522	-2.7043	-2.2528	-2.1838	-1.602
-2.5082	-1.2596	-0.54199	-1.1547	-1.3396	-1.9412	-2.1511	-1.8553	-1.5971	-1.1536	-0.69759	-1.5814	-3.0062	-1.3644	-0.53249	-1.5182	-2.533	-2.8856	-0.78031	-0.61301	-2.0771	-1.789	-1.7195	-1.112	-2.5608	-1.914	-0.34911	-1.1878	-2.8944	-1.4123	-0.695	-2.3302	-0.20648	-1.6199	-1.3867	0.12593	-0.43303	-1.123	-0.75388	-1.4863	-0.40279	-2.4785	-0.82897	-2.8334	-1.4871	-1.2712	-1.8867	-0.70431	-1.5328	-0.76117
-6.9029	-5.5586	-6.1893	-5.9736	-6.0276	-6.7434	-8.0075	-5.6932	-6.9645	-7.4569	-6.0514	-6.4303	-6.8627	-6.8527	-6.6371	-5.9439	-6.5993	-6.0783	-7.4537	-6.9574	-5.0092	-7.2213	-7.8229	-6.904	-7.7602	-6.3888	-7.5624	-7.2875	-5.8653	-7.4903	-6.8232	-6.588	-6.2171	-6.2206	-7.0196	-6.7207	-7.25	-6.6349	-6.813	-5.8341	-5.6358	-6.9458	-6.9873	-6.3839	-6.8007	-7.4517	-6.8973	-6.2731	-7.0005	-5.9459
-4.7996	-5.5977	-5.6726	-6.4518	-5.6953	-3.3747	-5.7264	-5.0363	-5.1669	-5.8188	-5.6375	-5.9892	-5.0095	-4.3554	-4.9893	-5.4106	-3.9561	-5.0691	-4.9801	-6.3058	-7.2427	-5.8561	-4.2026	-5.0105	-5.5008	-4.4545	-6.045	-5.4142	-5.2529	-5.2193	-6.2714	-5.4086	-3.8507	-6.6955	-5.099	-5.466	-5.8678	-5.5058	-4.3879	-5.0014	-5.4471	-6.3863	-6.3763	-5.6927	-5.1561	-5.6683	-5.2598	-5.7597	-5.9846	-6.2834
-13.938	-14.751	-14.601	-15.315	-13.712	-14.283	-14.766	-14.318	-14.027	-13.56	-14.425	-13.773	-13.943	-14.082	-14.549	-15.786	-15.005	-15.313	-14.441	-14.166	-14.919	-15.221	-15.037	-14.602	-15.221	-13.489	-14.86	-14.021	-14.67	-14.748	-14.563	-14.282	-14.427	-14.456	-14.264	-15.672	-14.062	-13.528	-15.108	-14.903	-14.256	-15.252	-14.901	-14.998	-16.133	-14.769	-14.322	-16.002	-14.36	-14.712
-1.132	-0.9097	-0.5427	-1.5177	-0.59138	-1.3598	-0.99399	-1.9666	-1.012	-1.6762	-1.9382	-1.1293	-0.92229	-1.0944	-2.3455	-1.4821	-1.6358	-2.7297	-1.9124	-0.38585	-1.1874	-1.2016	0.46473	-2.1551	-1.0198	-0.92629	-0.80034	-1.1906	-1.4893	-1.6475	-1.649	-1.3756	-0.9117	-2.7866	-2.7173	-1.7347	-0.98459	-2.1209	-0.80215	-1.0061	-0.96494	-1.3661	-2.5591	-0.86514	-1.9493	-1.11	-1.0252	-1.421	-0.55684	-1.1003
1.9954	1.4928	0.9606	1.0268	-0.066726	0.84517	1.2351	2.3423	0.70616	1.5426	1.4501	1.5562	2.5162	1.3517	0.45102	1.4546	1.0254	0.086818	2.321	1.0276	1.7961	1.7147	0.60955	0.87966	2.0349	1.5396	2.1928	0.52593	1.9594	1.3217	0.61495	1.2623	2.8253	2.2214	1.1228	0.42523	1.1138	1.3115	1.0213	0.89434	1.5255	2.4341	0.45299	1.325	0.57617	1.5725	1.191	2.3295	0.96958	1.1583
-2.8952	-4.373	-4.5105	-4.0119	-2.9608	-3.247	-3.0814	-3.0034	-4.2916	-2.9979	-3.0735	-3.4106	-3.2943	-3.402	-3.7658	-3.6322	-2.6381	-3.2798	-2.3843	-4.0312	-3.7785	-4.0136	-2.9975	-3.946	-3.0375	-4.185	-3.0911	-2.8849	-3.1133	-4.2604	-3.6004	-3.8699	-3.696	-3.6569	-3.5575	-3.309	-3.4122	-3.2718	-3.9526	-4.5225	-2.6104	-3.3058	-4.5054	-4.4553	-3.7156	-3.221	-3.2951	-3.3135	-3.4847	-3.5625
-12.626	-13.044	-10.674	-11.682	-12.099	-11.258	-11.532	-11.283	-11.117	-12.147	-11.068	-11.85	-11.952	-12.229	-11.406	-12.078	-10.805	-11.995	-10.784	-12.241	-11.814	-11.936	-12.263	-10.802	-12.841	-11.8	-11.284	-10.905	-11.373	-11.208	-11.874	-11.576	-10.791	-11.171	-11.077	-10.75	-12.322	-12.814	-11.98	-11.012	-10.571	-11.551	-11.668	-11.538	-11.054	-11.488	-11.5	-11.088	-11.145	-10.968
-1.3544	-1.3991	-1.8711	-2.3832	-0.85881	-2.274	-2.8436	-0.50982	-1.5964	-2.6225	-1.1417	-1.6011	-1.7223	-1.6926	-0.8057	-2.0952	-2.4965	-1.2353	-0.8077	-2.1569	-1.5526	-1.8896	-2.3207	-1.367	-0.98739	-1.3137	-1.1875	-1.3337	-0.95193	-1.1656	-2.0857	-1.1528	-1.3427	-1.8035	-1.5093	-1.1938	-2.2524	-3.3468	-0.35436	-0.64673	-1.7995	-1.4252	-0.74385	-2.5379	-1.5641	-1.9616	-2.4213	-2.1506	-1.0079	-1.4474
-0.27882	0.26155	0.68391	0.83621	-0.43234	0.77862	-0.80511	0.97883	0.92404	-0.83732	0.45169	0.32326	0.78935	-0.3292	-0.32895	0.60503	0.0038802	-0.55834	0.46162	-0.28613	1.0611	-0.38176	0.56487	0.63573	0.6364	-0.59691	0.93986	-0.038325	0.45668	0.34754	0.35903	-0.80362	0.89198	-0.9723	0.54193	0.058912	1.1667	0.20602	-0.49004	0.41184	-0.021393	-1.0312	-0.022126	-0.70792	-0.60741	-0.24956	0.29839	0.56414	0.18036	0.52659
1.5262	0.87169	1.0109	2.503	2.5322	2.9774	3.4912	1.9844	0.17255	0.55802	1.0976	0.94066	2.2399	1.9437	1.1681	1.4331	1.5749	1.7627	2.2699	1.2525	0.93663	1.8255	1.4991	2.2561	1.8733	2.1027	1.7176	1.5341	1.8592	1.7043	1.821	2.2056	1.6747	2.3721	1.3113	2.421	0.96066	1.4015	2.2186	1.4055	1.7756	1.4349	1.0298	2.6995	1.4724	0.96062	1.4883	1.6761	0.81442	1.5202
-12.564	-12.78	-12.625	-12.792	-13.732	-12.72	-12.573	-12.403	-13.539	-11.618	-12.718	-13.327	-11.71	-12.139	-12.806	-12.249	-12.852	-13.162	-12.9	-13.113	-12.184	-12.663	-12.676	-11.6	-13.426	-11.706	-13.171	-11.579	-12.8	-12.309	-11.634	-13.084	-12.486	-13.314	-12.771	-13.402	-12.89	-12.001	-12.433	-11.608	-12.768	-13.389	-12.949	-11.796	-13.046	-13.452	-13.082	-13.031	-12.304	-12.366
-21.07	-23.318	-22.296	-23.2	-21.18	-21.832	-22.428	-21.781	-22.161	-21.919	-21.557	-21.639	-21.776	-21.735	-21.701	-21.891	-22.603	-22.053	-21.505	-22.732	-21.697	-22.784	-22.866	-21.857	-22.78	-22.423	-22.965	-21.656	-22.145	-22.24	-21.94	-22.778	-22.461	-21.429	-22.026	-22.452	-22.263	-22.314	-21.987	-22.554	-22.424	-21.648	-22.341	-22.02	-22.546	-22.455	-21.145	-23.049	-22.206	-22.208
6.5629	6.549	7.484	7.1604	7.479	7.8413	6.0037	5.9231	7.0826	7.797	7.0897	7.6311	6.5587	6.9009	7.5474	7.1714	7.289	6.2032	7.3148	5.4804	7.9751	6.9428	6.5975	6.6642	6.4429	6.579	6.0167	6.4073	7.2576	7.422	7.3091	6.5774	5.7509	6.1383	7.3881	6.5714	7.2384	6.4556	6.4891	6.8144	6.6223	6.5069	6.1822	6.6686	6.8274	6.5663	7.3153	6.9318	6.8408	7.7201
-9.8066	-10.182	-9.9227	-8.7252	-10.526	-9.8098	-10.726	-10.713	-11.755	-10.262	-10.373	-9.1033	-9.4864	-10.689	-10.232	-10.647	-10.525	-10.607	-11.407	-9.005	-9.6184	-9.7749	-10.635	-10.588	-10.674	-11.518	-10.203	-10.097	-10.166	-10.012	-9.7876	-9.6857	-10.803	-9.2911	-10.034	-10.487	-9.977	-9.1463	-9.6688	-9.2307	-9.718	-10.648	-7.4882	-10.195	-9.9087	-9.8502	-11.427	-11.128	-9.6587	-11.019
2.834	2.2834	2.2869	3.7542	2.2694	2.3208	3.0736	1.998	2.3059	2.9799	2.3392	2.5447	2.7452	3.0852	2.3566	1.548	4.1952	2.1618	1.3591	2.6072	2.2313	3.2292	3.0234	2.381	3.0022	2.3184	2.3893	2.1766	3.8113	2.6357	2.3291	2.9506	2.4158	3.6816	2.7111	2.7924	2.7734	2.7743	1.4904	3.6568	3.1531	4.3124	2.3795	2.564	2.4074	3.1938	2.9783	2.1006	2.1359	1.6287
-12.933	-12.889	-13.192	-13.793	-13.387	-12.321	-12.772	-12.285	-12.899	-12.768	-11.902	-13.258	-13.352	-12.687	-11.59	-13.173	-14.082	-12.458	-12.223	-13.155	-13.128	-13.512	-11.768	-12.604	-13.641	-13.157	-12.997	-12.262	-13.529	-12.503	-13.174	-12.418	-12.677	-13.548	-13.078	-13.57	-12.655	-13.088	-12.801	-13.245	-12.754	-14.14	-12.378	-13.443	-12.091	-13.879	-12.173	-13.544	-11.914	-12.002
-5.622	-5.0656	-4.3014	-4.7412	-4.4847	-3.5841	-5.05	-6.2497	-5.2116	-5.3993	-4.3846	-4.8477	-4.6423	-4.4406	-3.9553	-4.9777	-4.866	-5.1043	-4.6062	-5.5346	-4.1609	-4.5905	-5.5252	-4.3554	-5.0925	-5.1683	-4.6708	-5.1274	-5.1733	-6.0678	-4.6065	-5.1118	-3.6094	-4.0004	-4.2446	-4.8231	-5.2508	-5.835	-4.5202	-5.7753	-5.5166	-4.4273	-3.9922	-4.4406	-5.15	-5.1117	-5.0433	-5.0559	-4.655	-4.7202
-12.807	-13.093	-13.132	-12.106	-13.451	-13.752	-11.935	-13.572	-13.144	-12.531	-13.962	-13.106	-13.833	-12.834	-13.608	-13.442	-14.161	-12.851	-13.436	-13.272	-13.193	-13.608	-13.611	-13.204	-12.75	-13.959	-13.067	-13.916	-14.676	-12.716	-13.343	-13.821	-12.669	-12.656	-13.937	-12.348	-12.982	-12.936	-13.293	-12.886	-13.969	-11.339	-13.603	-13.261	-13.844	-11.732	-13.517	-13.132	-14.008	-12.385
-1.7615	-2.9905	-3.086	-1.7978	-2.4407	-2.4099	-2.8189	-2.8186	-3.9268	-2.4643	-2.3343	-2.4382	-2.0453	-3.6504	-2.3555	-2.138	-2.4693	-3.0221	-1.9543	-2.8205	-3.1868	-3.1279	-3.3884	-1.0722	-2.7306	-2.4482	-1.6917	-3.1808	-2.9419	-3.4651	-3.0696	-2.7935	-3.1055	-2.6364	-2.6701	-2.7671	-2.8434	-1.8452	-3.3279	-3.3714	-2.0023	-2.725	-2.4499	-3.0364	-1.5832	-3.6412	-2.739	-4.4936	-2.3627	-3.7261
-13.963	-13.04	-12.661	-14.654	-13.929	-12.983	-14.194	-13.919	-13.793	-14.119	-12.75	-14.179	-11.928	-12.049	-13.557	-13.246	-14.058	-12.787	-12.592	-11.889	-13.013	-13.263	-13.268	-13.818	-12.647	-13.06	-13.159	-12.606	-12.41	-12.388	-12.778	-13.301	-13.197	-12.82	-14.034	-13.218	-13.619	-12.704	-13.339	-13.329	-14.415	-13.594	-12.963	-12.618	-13.021	-14.737	-13.088	-13.263	-12.612	-12.207
-0.32213	0.70242	-0.80636	1.0418	-0.44742	-0.061251	0.91949	0.65444	0.8437	-0.38121	-0.54491	0.46783	0.61282	-0.061767	-0.025788	0.081445	0.077389	-0.39985	0.13458	0.92975	-0.0073007	-0.60732	0.14875	-0.54418	1.1783	0.26166	0.77044	-0.74389	0.34261	0.39681	-0.52861	0.08576	1.0105	0.34692	-1.141	-0.61426	0.61463	0.55626	-0.069226	0.64033	-0.34876	0.87545	0.69261	0.35595	-1.8741	0.14756	0.29637	-0.53903	-0.85265	0.22663
4.5057	2.904	5.164	5.335	3.598	4.4481	3.8264	4.8277	4.0489	3.9308	4.46	3.7456	3.7845	5.0266	3.604	5.3684	4.3418	4.3543	4.1605	3.4847	5.0729	4.7284	3.9411	5.1509	4.2777	4.1865	5.284	4.6601	3.7167	3.2778	3.6613	3.0868	4.2747	4.6108	4.0219	5.021	4.7316	4.8336	4.2629	4.7469	4.575	5.0896	5.407	4.8288	4.7619	4.5259	4.7061	5.154	4.3074	4.2044
-13.151	-12.873	-13.295	-13.088	-14.286	-13.244	-13.218	-12.22	-12.74	-12.559	-12.659	-13.522	-13.109	-13.664	-13.585	-13.445	-13	-13.781	-12.753	-12.047	-12.693	-13.029	-13.213	-12.728	-12.735	-14.457	-12.682	-12.136	-13.84	-13.112	-11.604	-13.184	-14.214	-12.726	-12.856	-12.589	-13.556	-13.262	-12.231	-14.393	-11.284	-13.858	-12.348	-13.692	-12.806	-13.473	-11.928	-12.363	-13.341	-13.026
-6.0544	-6.4739	-5.9034	-6.716	-6.7071	-7.3904	-6.3286	-6.1862	-7.4245	-6.1201	-6.4743	-6.3805	-6.2079	-6.2944	-7.203	-7.0788	-5.216	-6.1468	-6.774	-5.8801	-5.9165	-6.3124	-6.4024	-6.8121	-5.2257	-5.7486	-5.27	-6.469	-5.9346	-5.6586	-5.6821	-6.9684	-5.5142	-5.7717	-6.2829	-6.8559	-7.3506	-5.9888	-6.2397	-7.3826	-6.9442	-5.2737	-6.92	-5.4502	-6.4225	-6.182	-6.2562	-6.507	-6.4585	-5.9634
-13.608	-13.066	-12.399	-13.26	-12.669	-12.978	-13.207	-13.589	-12.965	-13.959	-14.396	-13.432	-13.261	-14.394	-13.12	-12.135	-12.13	-13.332	-13.467	-11.965	-14.016	-12.46	-12.397	-12.57	-12.3	-12.579	-13.877	-13.466	-13.779	-13.02	-12.859	-13.603	-13.459	-14.412	-13.134	-14.409	-13.757	-13.122	-13.665	-13.646	-12.072	-14.013	-12.524	-12.978	-12.681	-14.345	-13.101	-11.696	-12.862	-12.519
-11.337	-10.861	-11.864	-10.732	-10.574	-11.84	-10.389	-11.271	-12.001	-10.633	-11.551	-12.867	-10.421	-12.177	-11.794	-11.386	-10.417	-12.381	-11.233	-12.103	-11.622	-10.485	-10.967	-11.894	-10.855	-11.585	-11.957	-10.995	-12.016	-10.47	-12.044	-10.466	-12.368	-11.373	-11.472	-12.079	-11.663	-11.473	-12.789	-11.322	-12.189	-11.675	-12.381	-11.261	-12.137	-10.809	-11.385	-11.092	-12.404	-10.556
-13.97	-14.907	-15.417	-15	-13.58	-14.662	-13.122	-15.357	-15.068	-14.674	-14.424	-14.822	-14.697	-14.488	-15.152	-15.033	-15.311	-14.362	-14.567	-16.51	-15.536	-14.926	-13.656	-15.413	-15.377	-14.43	-15.502	-13.885	-15.897	-14.867	-15.349	-15.123	-14.131	-14.681	-14.565	-15.268	-16.413	-14.85	-14.833	-13.97	-14.51	-15.122	-14.688	-14.978	-13.868	-13.729	-15.648	-15.043	-13.896	-14.439
-5.3577	-5.5022	-5.0538	-5.4045	-6.6004	-5.0286	-5.4454	-5.5543	-4.9785	-5.2501	-6.3191	-6.1518	-5.9463	-5.0571	-6.2084	-5.7681	-5.7245	-5.5444	-5.9386	-6.0587	-5.4176	-6.4076	-5.4618	-5.5116	-6.4262	-6.1251	-5.2135	-6.4868	-5.7645	-6.2248	-5.9493	-5.7838	-4.8839	-6.2908	-5.5094	-4.5412	-7.2509	-6.1445	-6.2546	-5.983	-4.6426	-5.1624	-5.2462	-5.5175	-6.4062	-4.6645	-6.3062	-5.2339	-6.3766	-5.6388
1.7779	1.1121	2.1727	2.2741	0.2593	2.168	1.6263	2.3276	1.3757	1.8634	1.8833	1.828	3.0776	2.2254	1.3295	1.8076	1.8549	1.6499	2.0934	2.1646	1.3999	1.3743	2.091	0.44646	1.0495	1.2149	1.8942	1.556	2.2358	0.85431	1.0097	1.6852	1.2483	1.3039	2.3706	2.8098	3.014	1.8685	0.932	2.7905	1.9623	0.91106	1.9367	1.9054	2.0692	1.5776	1.5542	1.8218	1.2766	1.3626
2.5698	2.6223	2.6946	3.0835	1.9509	2.3975	2.9491	2.9576	3.0145	3.3286	2.2359	2.9215	1.8953	2.9391	2.022	3.3593	2.7175	3.173	2.2053	2.8586	2.726	3.5109	2.3481	2.9847	2.7459	2.57	2.2359	2.4945	2.4494	3.281	2.0206	2.2831	1.4114	2.8139	2.4696	2.0024	2.0112	1.8788	2.4252	3.1501	2.4157	2.7395	3.062	1.1231	4.1778	2.4363	2.6677	2.3416	2.8224	2.4402
-0.40016	-0.2482	-0.21097	-0.22414	-0.47929	-0.26635	0.62684	0.67086	0.64756	0.30069	0.065677	1.1896	0.28174	1.2018	-0.27454	1.2987	0.63898	-0.77746	-1.0095	-0.18533	0.68513	0.097497	0.35956	0.60369	0.17967	0.1503	-0.54745	0.32509	0.52121	0.49622	1.2013	1.0669	1.2672	-0.21265	1.6489	-0.94327	-0.055773	-0.26916	0.65402	-0.71915	0.65014	0.52074	0.13621	0.43764	-0.18429	0.43733	-0.20032	0.2616	0.066216	0.39213
-4.7852	-4.4389	-4.352	-4.0831	-3.0595	-4.0854	-3.5957	-3.5339	-4.4513	-3.5449	-3.565	-4.4626	-4.6297	-2.8808	-3.848	-3.9321	-3.4386	-3.3744	-3.9621	-4.0526	-3.8421	-2.812	-3.3245	-4.0093	-3.7213	-3.6243	-3.6547	-3.6232	-4.3395	-5.3271	-3.6506	-4.7662	-4.2744	-2.8416	-3.2108	-2.8382	-3.214	-3.9267	-3.494	-4.767	-3.0705	-4.4329	-4.0414	-3.8953	-4.0947	-3.5191	-4.8351	-3.4169	-2.7466	-3.0717
8.6892	7.5011	8.2046	7.9549	6.8158	8.349	6.8056	8.0319	7.7621	7.6275	8.1904	9.1336	7.9719	8.0636	8.2793	8.0032	7.5109	7.8123	9.7984	7.5512	8.9018	7.6278	7.6524	7.6402	9.4162	7.7625	8.2631	6.3954	8.735	6.4947	6.3543	7.8023	7.6274	8.6113	8.2411	7.5959	8.1035	8.0327	7.6456	8.2629	8.4695	8.1695	7.1972	8.087	6.7097	7.9863	6.8812	7.4312	6.8355	7.7009
-4.8881	-4.4273	-5.5979	-5.2883	-4.3376	-5.1055	-4.6119	-4.0752	-4.8846	-5.1836	-4.9125	-5.1965	-5.4982	-5.0301	-4.2632	-5.8895	-4.3818	-5.2243	-4.1262	-4.7893	-4.5029	-6.0266	-4.9132	-5.4425	-3.1576	-3.771	-5.4669	-4.6211	-4.5029	-6.3611	-5.0409	-5.3816	-5.5517	-6.2932	-4.9434	-3.9226	-5.6048	-5.7962	-5.3766	-4.0288	-5.1569	-5.29	-5.8635	-6.0393	-3.9569	-5.4777	-5.2406	-4.8752	-5.0828	-5.1178
-14.993	-13.413	-14.697	-14.709	-13.597	-13.273	-14.067	-13.102	-13.786	-13.877	-15.465	-15.567	-14.33	-15.938	-14.269	-15.004	-14.5	-14.204	-14.79	-14.004	-14.263	-14.528	-14.722	-14.812	-14.408	-14.016	-14.698	-14.026	-14.968	-14.031	-13.839	-14.908	-15.472	-14.646	-14.989	-14.89	-14.721	-14.758	-14.224	-15.328	-14.485	-15.18	-13.718	-15.232	-14.188	-13.653	-14.199	-14.899	-14.361	-15.485
-3.9416	-2.9463	-2.2864	-2.4529	-3.4	-4.1794	-3.9	-2.4475	-3.7429	-3.0395	-3.4992	-4.1881	-3.6831	-3.8163	-3.0239	-2.9797	-3.5039	-3.8151	-3.7039	-3.5883	-1.2876	-3.2815	-2.5051	-4.1544	-2.5239	-3.5318	-4.0774	-3.1767	-3.5697	-2.2182	-2.8681	-4.0493	-2.8339	-2.4137	-3.1648	-3.6219	-2.7454	-2.3527	-3.9341	-3.4005	-3.3801	-3.7258	-3.977	-3.6885	-3.3184	-3.6666	-3.6139	-3.3698	-3.5681	-2.7305
-4.8731	-5.3417	-3.9483	-3.4853	-4.7703	-2.9516	-4.3963	-3.7951	-4.3497	-3.1198	-3.7872	-3.3733	-3.3386	-3.931	-3.839	-3.9617	-3.6637	-3.708	-4.2624	-3.6251	-5.2231	-3.2061	-4.3554	-4.5085	-4.0179	-3.6621	-4.4962	-3.7781	-3.8911	-4.4013	-3.8067	-4.4533	-4.9267	-4.3859	-2.8324	-3.9652	-3.4927	-5.2772	-4.0141	-2.9651	-3.5584	-4.2597	-4.3651	-3.8633	-3.4042	-4.7168	-3.8219	-3.4308	-4.1112	-3.5492
-22.749	-21.689	-22.782	-23.357	-22.39	-22.065	-21.689	-22.453	-21.846	-22.545	-21.626	-22.272	-21.874	-20.987	-22.305	-22.675	-22.07	-21.683	-21.056	-22.025	-22.132	-22.786	-21.632	-21.781	-21.666	-21.83	-22.236	-21.914	-23.27	-21.986	-21.702	-22.937	-21.141	-23.078	-22.062	-22.401	-22.221	-21.848	-22.409	-21.341	-22.178	-22.083	-21.902	-23.414	-22.319	-21.163	-21.788	-22.574	-22.892	-23.589
0.72933	1.0615	1.3429	1.4306	1.8139	1.308	1.3631	0.64552	1.3901	1.7356	2.8165	-0.092071	1.8612	1.6265	1.7291	1.4441	2.2508	1.9445	1.501	1.6746	1.8981	1.4911	1.7789	2.0934	1.2895	1.6675	2.5298	1.7755	1.5382	1.2285	0.73936	1.4571	1.7105	2.8614	1.7748	1.141	0.54114	0.63908	1.448	2.2152	1.5971	2.2462	0.7809	1.2948	1.4463	1.8714	2.0314	0.693	2.2649	1.2341
-21.44	-21.986	-23.106	-22.006	-21.483	-22.75	-21.894	-22.036	-22.2	-22.561	-22.212	-22.294	-21.176	-22.755	-22.585	-22.968	-22.361	-22.002	-21.357	-21.36	-22.85	-22.348	-23.406	-23.236	-23.192	-22.956	-22.218	-22.134	-22.104	-21.936	-21.668	-23.076	-22.487	-22.041	-22.062	-22.791	-22.425	-21.487	-22.991	-22.653	-21.836	-22.897	-22.996	-22.055	-22.005	-21.372	-21.793	-22.991	-21.964	-22.152
-2.4815	-2.9832	-1.9829	-3.5465	-2.4599	-2.4366	-1.5348	-1.8313	-2.1515	-2.2155	-2.7458	-3.2777	-2.7092	-2.1709	-2.0125	-2.2543	-2.4754	-2.7368	-2.7302	-3.8535	-2.3273	-3.0139	-2.433	-3.7925	-1.6309	-2.3839	-2.3783	-2.6022	-1.3441	-2.3713	-2.4938	-2.754	-2.1773	-2.1284	-3.1876	-1.4711	-2.9712	-3.2917	-2.8712	-3.1125	-3.0909	-2.417	-2.3607	-1.8968	-3.1062	-1.77	-3.1477	-3.0299	-1.7141	-2.7036
-10.378	-9.9697	-8.7313	-9.5827	-8.0481	-9.0444	-8.7886	-9.5444	-9.7511	-9.9277	-9.0129	-9.8395	-9.7591	-9.6352	-9.9742	-9.1003	-9.107	-9.5454	-8.7183	-8.1608	-9.0587	-9.2038	-8.6902	-9.9848	-9.3897	-9.3396	-8.7534	-10.538	-9.7	-8.888	-9.6961	-8.8585	-8.9737	-8.8875	-8.7086	-8.9206	-8.9655	-9.7992	-9.8264	-8.9911	-8.9754	-10.195	-8.6658	-7.7269	-9.2123	-8.3479	-9.1289	-10.08	-8.0329	-8.6943
-15.441	-14.636	-14.69	-13.325	-13.459	-13.866	-14.203	-13.751	-14.265	-12.53	-13.901	-13.904	-15.029	-15.036	-14.709	-13.396	-14.931	-13.249	-14.352	-14.189	-13.621	-14.408	-14.932	-14.304	-14.105	-14.204	-14.824	-13.983	-15.796	-15.357	-13.613	-14.998	-13.52	-13.957	-14.338	-14.832	-15.187	-13.986	-13.676	-14.162	-13.787	-14.082	-13.976	-14.846	-12.595	-13.385	-14.068	-13.756	-14.686	-13.757
3.1228	3.1512	3.2247	3.1429	3.1423	2.6819	3.75	2.7973	3.5501	3.3254	2.8852	3.3902	2.4185	3.002	3.2742	3.0595	3.4313	3.1247	3.2209	3.3023	3.5655	2.8644	4.0298	3.18	3.6707	2.8866	3.2422	2.1671	3.7059	1.978	3.3898	3.8656	2.6244	2.5184	3.7496	2.2155	2.7075	3.0331	3.2767	2.4842	2.6934	3.2303	3.6796	2.8399	3.3123	3.2887	3.5358	1.4015	2.5022	3.013
-4.4555	-3.1256	-3.8204	-3.3106	-2.3917	-3.6978	-4.4334	-5.2455	-4.4289	-3.2504	-4.6907	-3.2292	-3.8739	-4.1234	-3.2226	-4.6704	-3.976	-4.29	-3.5542	-4.3113	-3.7054	-3.5537	-4.4413	-4.3932	-4.4345	-3.9043	-4.0652	-4.1065	-4.559	-2.9253	-3.3189	-2.5951	-3.7601	-3.3352	-4.2751	-4.0368	-4.0476	-4.0965	-3.9367	-4.0576	-3.9486	-3.7122	-4.1291	-4.2018	-3.8141	-4.4006	-3.6229	-4.7184	-2.1893	-2.717
-22.32	-22.359	-22.508	-21.836	-21.842	-22.528	-22.154	-22.929	-22.123	-21.587	-21.906	-22.478	-22.781	-22.555	-21.966	-21.837	-23.236	-22.293	-22.427	-22.771	-21.304	-22.524	-21.965	-22.991	-22.929	-21.519	-22.323	-21.57	-22.024	-22.121	-23.402	-21.625	-23.066	-22.73	-23.106	-21.562	-21.666	-22.018	-21.814	-22.306	-21.78	-22.607	-22.7	-21.919	-22.596	-22.552	-21.654	-21.524	-23.355	-22.891
-0.30456	0.10739	-0.037246	-0.24192	-0.35884	-0.49646	-0.47087	0.90492	0.34989	-0.50415	0.0062348	-1.0036	1.1818	-0.030974	0.81837	0.13251	0.025951	-0.15013	-0.45779	1.3225	0.039826	0.49163	0.45895	0.10413	0.34246	0.12641	-0.58229	-0.43187	1.929	0.97289	1.0919	-0.49395	-0.31392	-0.039631	-1.5583	0.037191	0.85339	0.13257	1.2017	-0.32497	0.088516	-2.5885	-0.96111	0.43046	0.71459	0.67997	-0.24665	-1.0498	0.2219	-0.60154
-9.84	-12.191	-12.218	-11.344	-11.622	-12.782	-11.171	-12.232	-9.6979	-11.252	-11.716	-13.054	-11.969	-11.408	-11.448	-11.606	-11.824	-12.016	-11.52	-11.094	-12.49	-11.173	-11.46	-11.284	-11.186	-11.413	-11.552	-11.799	-12.033	-11.234	-11.742	-11.15	-11.713	-11.037	-12.338	-11.376	-11.406	-12.317	-10.299	-11.975	-11.409	-12.079	-10.595	-12.677	-11.212	-11.769	-11.053	-12.492	-11.95	-12.157
-1.6446	-1.7293	-0.39027	-1.6891	-1.747	-0.35274	-0.46579	-0.80442	-1.0589	-1.1762	-0.58248	-1.5888	-1.148	-2.955	-0.076962	-1.515	-0.73923	-0.35106	-1.0747	-0.73058	-0.86389	-0.93485	-1.878	-0.98739	-1.3937	-1.876	-1.4037	-1.7835	-1.2894	-1.3914	-0.16577	-0.28142	-0.79384	-0.2151	-1.3364	-1.793	-1.2579	-0.67196	-1.1655	-0.97929	-1.6889	-0.405	-1.6793	-1.12	-1.0135	-1.5377	-2.0452	-1.0944	-0.71922	-1.06
6.8649	7.8622	6.2404	6.7839	6.8502	6.6909	6.3557	7.7874	6.836	6.1163	6.2299	6.8319	6.2346	6.2903	7.0856	7.1905	5.5126	7.2233	7.6105	7.3492	7.1676	6.507	7.4628	6.7931	7.3181	6.6661	6.3824	6.4231	6.297	6.1065	6.2425	5.6738	6.3346	7.0297	6.5441	6.0541	6.6293	7.0073	7.1631	6.9148	7.6025	7.1746	7.0482	7.2472	7.6534	7.3	6.3782	7.0989	6.7332	6.3811
-13.537	-14.659	-14.382	-13.237	-14.571	-13.457	-13.792	-13.895	-13.921	-13.812	-14.421	-14.48	-14.298	-13.711	-13.366	-13.154	-13.377	-14.497	-13.421	-14.315	-12.77	-14.17	-14.228	-14.754	-14.712	-12.675	-13.647	-13.575	-14.395	-13.641	-14.639	-13.866	-13.734	-14.249	-14.646	-12.829	-13.479	-13.373	-14.485	-13.858	-14.321	-13.39	-13.939	-13.144	-14.149	-13.919	-12.729	-13.704	-12.356	-14.309
-0.17362	-0.31589	-0.063002	-0.85034	0.29823	-0.45614	-0.60231	0.37365	0.67932	0.28079	0.033573	-0.60506	0.18532	0.28202	-0.50293	0.222	0.19193	0.55281	0.63476	0.84698	0.90636	-0.64203	-1.4543	0.42367	1.1097	0.61277	0.58924	0.83988	0.05165	-0.59717	-0.59718	0.89855	0.45214	0.66161	-0.73171	0.3763	-0.64197	0.042457	-0.4822	0.89999	0.096799	0.042955	-0.46231	0.18897	-0.52856	-0.0037825	0.44496	1.0137	-0.086067	0.34283
-11.011	-11.612	-11.161	-12.247	-12.196	-11.788	-10.929	-11.357	-11.284	-11.259	-11.974	-12.567	-11.113	-11.233	-12.299	-10.79	-11.046	-11.451	-11.332	-11.532	-11.657	-11.247	-11.919	-11.168	-11.925	-12.687	-11.992	-11.292	-11.899	-11.375	-12.54	-11.61	-12.254	-12.018	-12.25	-10.541	-11.737	-12.163	-12.191	-11.556	-11.415	-12.797	-11.053	-10.259	-11.75	-11.684	-11.702	-11.7	-11.635	-10.867
-20.033	-20.723	-20.007	-19.304	-21.104	-21.159	-20.35	-21.124	-21.554	-21.411	-20.194	-21.174	-20.986	-21.128	-20.906	-20.944	-20.63	-20.272	-21.81	-20.971	-21.007	-21.159	-21.339	-22.095	-21.433	-20.326	-20.914	-20.42	-21.529	-22.135	-20.902	-20.85	-20.528	-21.08	-20.446	-21.007	-21.232	-21.483	-20.505	-20.958	-21.663	-20.903	-20.847	-20.396	-22.043	-20.252	-20.809	-21.354	-19.595	-21.117
-3.107	-3.7194	-2.9133	-3.8665	-2.1068	-2.3153	-3.0961	-2.748	-2.8584	-2.6193	-4.1207	-2.4226	-1.5984	-1.6638	-2.8621	-1.6895	-4.6909	-3.1507	-2.3961	-1.569	-1.3468	-1.958	-1.4811	-2.7762	-1.8951	-2.3427	-2.9592	-2.4678	-2.7565	-3.6055	-2.898	-2.9979	-2.542	-2.8583	-3.3732	-3.4911	-2.6355	-2.1549	-2.854	-2.5335	-2.5125	-3.2256	-3.3736	-1.9961	-2.1992	-1.1848	-2.9666	-3.0433	-3.4484	-2.7181
-13.81	-13.209	-13.57	-14.26	-14.137	-12.999	-14.19	-15.164	-14.76	-12.733	-13.629	-13.817	-14.173	-14.573	-15.551	-15.119	-13.188	-14.381	-12.782	-14.134	-12.941	-13.013	-13.369	-14.301	-12.859	-14.283	-14.629	-13.263	-15.527	-14.302	-14.06	-15.022	-13.571	-14.54	-13.928	-13.514	-15.142	-14.389	-13.686	-14.744	-13.881	-13.966	-14.628	-14.125	-13.828	-14.002	-14.819	-13.999	-13.816	-14.177
-3.3332	-3.3965	-3.1483	-4.0683	-4.0477	-3.4186	-2.9005	-3.4413	-4.375	-2.899	-3.7997	-2.0489	-3.8057	-4.3094	-1.3906	-3.0838	-3.1154	-3.5926	-3.2162	-2.8794	-3.0444	-2.0366	-3.7129	-2.1218	-3.8551	-3.6471	-3.9124	-2.577	-3.2227	-3.1361	-3.4781	-3.3899	-2.7994	-3.2539	-1.9594	-2.8224	-2.7335	-2.6308	-4.2611	-3.3123	-4.0895	-2.8323	-2.5459	-4.3096	-3.0291	-3.8942	-3.7396	-3.0916	-2.6109	-2.8701
-1.7742	-2.7372	-1.852	-2.5553	-1.4713	-2.066	-3.704	-2.4761	-2.5973	-3.2213	-3.1897	-2.2	-2.561	-2.2917	-2.2102	-2.8193	-2.0493	-1.2964	-2.3576	-3.0399	-1.4631	-3.378	-2.9945	-2.4571	-3.1752	-1.9538	-1.6638	-2.0325	-1.9231	-2.36	-2.1792	-2.2939	-2.8452	-2.1662	-1.4549	-2.0931	-2.2171	-2.7057	-4.1619	-3.0506	-2.382	-1.9662	-3.3858	-1.8721	-2.1876	-3.8904	-1.9097	-3.5206	-2.0412	-1.9047
-9.8788	-9.5203	-11.169	-10.849	-11.484	-9.3811	-10.875	-10.819	-11.445	-11.427	-11.445	-10.213	-12.153	-10.34	-10.98	-11.07	-10.324	-11.144	-11.655	-10.57	-11.339	-9.9797	-10.445	-11.416	-11.64	-10.596	-11.383	-10.569	-9.8079	-11.006	-10.298	-10.396	-9.6759	-10.933	-9.9388	-10.784	-10.971	-10.634	-10.11	-10.94	-9.6608	-10.448	-11.109	-10.28	-10.863	-11.082	-11.896	-9.5171	-10.404	-10.112
-13.957	-12.785	-12.575	-11.375	-12.584	-13.656	-11.461	-12.676	-13.072	-14.304	-12.179	-13.144	-13.081	-13.042	-13.804	-12.296	-13.744	-12.429	-11.619	-12.519	-12.612	-12.929	-12.328	-13.279	-13.423	-13.966	-14.088	-13.284	-12.836	-14.501	-13.216	-12.821	-14.392	-13.685	-13.445	-12.458	-12.915	-13.725	-12.879	-12.135	-13.463	-13.1	-13.614	-12.331	-13.463	-12.159	-13.294	-12.475	-13.671	-14.485
-23.143	-23.145	-22.554	-22.759	-22.276	-22.974	-22.545	-21.431	-22.826	-22.726	-22.534	-22.584	-22.47	-22.056	-22.409	-22.634	-22.22	-23.029	-21.301	-23.474	-23.157	-21.874	-21.19	-21.281	-22.497	-22.145	-23.159	-22.744	-21.843	-22.633	-22.423	-22.277	-22.425	-22.537	-21.717	-23.738	-21.723	-23.362	-21.807	-22.139	-22.207	-21.891	-22.569	-22.445	-22.098	-22.126	-21.154	-22.052	-21.492	-22.321
-10.259	-12.226	-10.785	-11.802	-11.42	-11.097	-12.448	-10.385	-11.044	-11.27	-11.233	-11.988	-12.454	-10.072	-12.128	-11.334	-11.306	-11.413	-11.18	-10.343	-11.337	-10.521	-12.112	-11.53	-12.29	-10.329	-11.87	-10.673	-11.95	-11.187	-11.268	-11.832	-10.31	-10.97	-12.096	-11.978	-11.142	-12.469	-12.277	-11.432	-11.477	-10.162	-12.786	-10.983	-10.551	-11.992	-11.949	-10.255	-11.969	-11.818
-3.3885	-4.067	-4.5255	-4.4706	-2.9141	-2.8203	-3.0408	-4.7086	-4.023	-3.8742	-4.8648	-4.0173	-2.4117	-2.9825	-3.9609	-4.8541	-3.8362	-4.2505	-2.8138	-3.9748	-5.1992	-4.0406	-2.5542	-4.1847	-3.3279	-3.488	-4.4665	-5.0022	-3.1516	-4.9054	-3.343	-4.1519	-4.5786	-4.0169	-3.8382	-3.8026	-3.1568	-4.5641	-3.325	-4.2794	-4.6139	-4.0475	-4.3061	-3.0393	-3.9029	-3.7956	-3.0319	-4.083	-4.3532	-3.5674
-11.504	-11.076	-10.737	-10.178	-12.086	-12.632	-12.234	-12.646	-12.552	-11.855	-11.686	-11.653	-12.499	-12.497	-11.135	-12.02	-11.416	-11.077	-11.528	-12.018	-12.758	-11.538	-12.208	-10.964	-10.978	-11.166	-12.075	-12.484	-11.281	-10.921	-11.89	-10.643	-10.718	-12.385	-13.248	-11.811	-10.88	-10.867	-11.118	-12.389	-11.965	-12.542	-10.95	-11.451	-12.66	-12.288	-11.88	-11.931	-11.501	-11.529
-4.4713	-4.7342	-3.8099	-4.1849	-5.0606	-4.106	-4.4542	-5.4332	-4.917	-5.1393	-4.4873	-5.5111	-5.879	-2.8197	-5.7297	-4.1576	-4.8251	-4.7505	-2.9978	-5.6715	-5.6962	-4.3183	-4.7335	-5.2779	-4.9864	-4.7459	-5.0269	-4.343	-5.4451	-5.388	-4.8941	-4.7434	-3.3296	-4.0246	-4.8803	-3.9459	-4.4139	-3.5503	-3.3527	-3.5782	-4.5232	-4.9874	-4.2	-3.8022	-4.1187	-4.3731	-4.2195	-4.5953	-4.2135	-4.348
-0.71944	0.050412	0.34964	1.0878	-0.12794	-1.1165	-0.0036735	0.30077	0.91265	0.14084	0.031616	-0.20807	0.24991	0.070383	-0.21588	0.090916	-0.64514	0.88387	0.16426	-0.26173	-0.43834	0.018876	1.4555	0.6376	0.62342	0.61842	1.2709	0.065402	0.0076378	1.1654	0.97702	0.51296	0.22833	-0.27876	0.12286	0.33547	0.55313	-0.13893	1.3644	-0.2544	0.76081	-0.34816	-0.00025516	-0.32006	0.46024	0.64323	0.26141	0.45036	0.62845	-0.16448
-12.729	-14.012	-13.083	-12.509	-13.457	-14.189	-13.845	-13.294	-12.475	-13.211	-12.907	-12.7	-13.81	-14.071	-13.503	-12.15	-13.693	-12.618	-13.505	-12.828	-12.799	-13.28	-13.672	-12.252	-12.832	-12.495	-12.446	-12.648	-13.311	-13.567	-12.47	-13.713	-12.672	-13.354	-13.264	-13.542	-13.497	-13.245	-13.334	-13.146	-12.557	-14.225	-13.84	-13.43	-12.541	-13.817	-12.899	-12.264	-12.368	-13.734
-2.8742	-2.7434	-4.0726	-4.055	-3.0533	-3.0641	-4.1012	-3.9838	-3.6695	-5.257	-2.9058	-4.8382	-3.7487	-3.4068	-5.0845	-3.648	-4.0175	-3.1967	-4.1307	-2.8654	-2.9958	-3.4691	-3.2772	-3.9338	-3.4791	-4.4108	-3.669	-4.3334	-4.4544	-3.4065	-4.0505	-3.5292	-3.6533	-3.5029	-4.1961	-4.1071	-4.0885	-4.2899	-3.204	-4.0093	-3.7761	-3.9422	-3.8963	-2.6208	-3.1958	-4.1579	-4.049	-4.2712	-2.9162	-4.0322
3.4894	3.547	2.8025	2.9665	2.8696	3.1218	3.2283	3.503	3.8062	2.6453	2.7955	3.5964	2.9025	2.9525	2.7441	2.8371	3.6675	2.7836	2.5297	3.3029	3.5211	2.4298	3.8159	3.292	3.0038	2.129	3.0044	1.8944	3.564	2.862	2.392	2.4352	3.4529	3.4522	2.8652	3.0684	1.9852	3.6246	3.3909	1.7946	1.9206	3.069	3.2934	2.7691	3.513	3.5713	1.9723	3.6878	2.5247	3.5773
-4.2827	-4.4019	-4.162	-3.1185	-3.7625	-3.714	-4.013	-3.9863	-4.2703	-4.8772	-5.0181	-4.9721	-4.6197	-4.8107	-3.7219	-3.7461	-3.8977	-3.9942	-4.2297	-2.9766	-4.4935	-5.4456	-3.8992	-4.8141	-3.8739	-4.3803	-4.7797	-3.7324	-4.1775	-4.5112	-4.7708	-4.8269	-5.038	-3.9286	-4.2476	-5.261	-3.8619	-4.7404	-4.3185	-5.6022	-5.0181	-5.5609	-3.1959	-3.8034	-3.7161	-4.9291	-2.9914	-3.2651	-4.2732	-4.6265
-12.291	-12.065	-12.996	-12.03	-12.425	-13.29	-11.024	-14.576	-12.602	-12.421	-13.348	-11.779	-12.629	-13.526	-12.296	-13.257	-12.092	-12.965	-12.96	-12.677	-10.333	-12.721	-13.672	-12.55	-12.909	-14.158	-13.295	-13.493	-12.249	-12.304	-12.569	-12.473	-13.108	-11.722	-12.951	-12.544	-11.74	-11.775	-13.1	-13.136	-12.548	-12.138	-12.445	-12.801	-13.22	-11.993	-12.278	-11.864	-13.131	-13.524
-12.811	-13.321	-12.291	-12.611	-12.765	-14.111	-13.147	-12	-12.906	-13.296	-13.637	-13.025	-13.806	-13.791	-13.252	-13.275	-14.013	-13.6	-14.432	-13.324	-12.71	-13.067	-11.986	-12.535	-13.458	-12.762	-13.389	-12.586	-12.718	-12.901	-13.08	-13.51	-12.757	-13.562	-12.209	-13.342	-13.56	-12.519	-13.314	-12.432	-12.225	-11.842	-13.011	-14.256	-12.762	-13.582	-12.814	-12.546	-13.22	-12.23
-0.20116	-0.50184	-0.19555	-0.24353	-0.42664	0.69833	-0.78526	0.073603	0.22282	-0.7039	-0.67363	-1.2975	-0.20255	-0.42908	0.10934	-0.24905	-0.56744	-0.50711	-0.68078	-0.92876	0.15917	-0.26836	-1.0192	-0.2417	-0.07578	-0.90308	-1.1974	-0.29653	-0.12156	0.29375	-0.30312	-0.82695	-0.45959	-0.42653	0.15922	0.15874	-0.71059	-0.10807	-0.14689	-1.1007	-0.53764	-0.80101	0.76659	0.50435	-1.7418	-0.60364	-0.74694	-0.17253	0.6486	-0.32395
-2.0975	-2.8011	-1.8129	-1.2474	-1.7509	-0.58116	-1.0316	-2.1664	-1.8199	-1.6787	-1.7299	-0.69336	-1.1698	-1.7211	-1.409	-1.7851	-1.6872	-1.8157	-1.3417	-1.8053	-0.24354	-2.1071	-0.81988	-0.72654	-1.4632	-1.5334	-1.4603	-1.0384	-1.1906	-1.219	-1.7604	-1.1234	-1.1428	-2.0696	-1.859	-1.6865	-0.038432	-1.0097	-1.1931	-1.8984	-1.0123	-2.1733	-1.7328	-1.1437	-1.1595	-2.7509	-0.97183	-1.4713	-1.2906	-2.3105
7.6987	9.2949	7.7971	8.6118	8.7506	7.7626	8.0742	7.7162	6.7488	8.444	8.7983	8.0055	8.009	7.5084	8.3847	8.3087	8.1721	9.2804	9.6952	8.1975	9.0355	6.2758	8.6984	7.807	9.521	7.8727	7.1507	8.5029	8.9592	9.003	8.0029	8.1013	8.0234	6.9143	7.3642	8.7131	7.3282	6.8663	8.8058	7.6066	7.457	7.3954	8.6892	8.216	7.9411	8.7299	7.4976	8.4741	8.1972	7.7771
-5.6121	-6.8069	-6.8295	-5.1324	-7.0548	-6.7753	-6.9131	-5.7834	-7.0961	-5.7094	-5.4405	-6.1637	-7.0536	-4.8371	-7.0862	-4.982	-5.5609	-6.8655	-6.9562	-6.825	-6.1003	-6.6716	-6.4194	-6.7494	-5.4793	-5.285	-6.0223	-5.7592	-6.0309	-5.8431	-5.8469	-5.0598	-5.9917	-5.6313	-6.5776	-6.7533	-6.4715	-6.0595	-6.8626	-5.9216	-6.0775	-6.0325	-7.2256	-6.8648	-6.1085	-6.0809	-7.2627	-6.2466	-5.7835	-6.7834
-9.531	-9.7401	-9.1087	-9.1202	-9.5002	-10.194	-8.7665	-10.123	-9.226	-10.132	-9.0234	-10.111	-9.7502	-9.3991	-9.5463	-8.4379	-9.6026	-8.764	-9.0848	-9.4375	-10.765	-9.181	-9.5155	-9.0332	-8.391	-9.3465	-10.785	-9.2042	-9.8765	-9.8581	-10.396	-8.4899	-8.8558	-9.9221	-9.3655	-10.095	-9.2939	-8.9085	-9.4303	-9.3144	-10.121	-8.6701	-9.0422	-10.49	-9.7858	-9.2027	-9.2682	-8.9706	-8.9369	-9.9385
0.059704	0.20241	-0.27277	0.61745	-1.2133	0.16852	-0.39276	-0.56441	0.29402	0.6671	-1.0586	0.88753	0.021364	-0.72283	-0.10531	-0.86575	1.0565	0.10944	0.47316	0.92993	0.65106	0.2091	-0.11972	0.61192	0.62409	-0.65129	-0.029365	-0.21273	1.3312	-0.26991	-0.63869	0.33649	-0.34682	0.43711	-0.039552	0.42937	1.1086	0.45417	0.23257	1.4782	-0.27801	0.2642	0.12787	-0.29283	0.26933	-0.12244	0.68349	-0.24203	0.23397	-0.77812
-1.2605	-0.46289	-1.1425	-0.80778	-0.41305	-1.2504	-1.262	-0.37035	-0.75189	-0.65976	-1.6209	-2.2732	-1.405	-1.0775	-0.54825	-1.4604	-0.55938	-1.0335	-1.0288	-1.2946	-0.97618	-1.7941	-0.56223	-1.6627	-0.79016	-2.7381	-0.78021	-0.45048	-1.2824	-1.8216	-0.71529	-0.83627	-1.2796	-0.68231	-2.5337	-1.0349	-1.0864	-2.2594	-0.36191	-1.8488	-1.6958	-0.75183	-0.58933	-0.41451	-0.48215	-1.2426	-1.9143	-1.014	-2.232	-1.6231
-21.638	-21.289	-22.775	-22.764	-21.505	-21.927	-22.552	-23.366	-22.785	-22.338	-21.623	-22.564	-22.166	-22.558	-20.79	-21.975	-23.005	-22.358	-22.479	-23.137	-20.765	-22.337	-21.79	-22.328	-21.493	-22.578	-22.429	-21.668	-23.339	-22.488	-23.214	-21.384	-23.024	-22.814	-22.194	-21.483	-21.474	-22.6	-21.248	-21.467	-23.007	-22.525	-23.285	-22.802	-21.981	-22.923	-22.676	-22.578	-22.532	-23.572
-2.2833	-1.5065	-2.5079	-2.3868	-3.2238	-2.1209	-3.4434	-2.2959	-2.4326	-2.6644	-2.6088	-2.3673	-2.7036	-2.3025	-2.9741	-2.747	-1.8311	-3.2861	-2.0655	-1.959	-2.4655	-2.1777	-2.068	-0.99229	-2.5172	-2.3503	-2.4543	-1.5639	-2.8377	-2.0392	-3.6087	-2.8965	-2.8614	-1.7646	-1.5647	-2.0011	-3.4151	-1.4233	-2.3842	-2.3469	-2.3968	-3.0132	-2.6951	-3.0302	-2.7613	-3.7728	-2.1985	-2.2392	-2.3725	-3.3531
-0.53303	-1.9891	-2.5562	-1.6612	-2.8825	-2.0882	-1.6876	-1.4622	-1.3094	-2.486	-2.1838	-1.6778	-0.41957	-1.5091	-2.7858	-1.6201	-1.8019	-1.1337	0.39253	-1.5344	-1.9756	-1.8285	-2.8262	-1.9351	-1.3106	-0.6878	-0.96621	-0.64309	-1.1311	-0.61917	-0.9928	-1.5731	-1.2274	-2.1498	-1.8557	-0.31724	-2.1913	-2.0945	-1.1476	-2.0967	-0.28622	-2.8646	-2.0091	-1.2909	-0.15236	-0.95732	0.35482	-1.9535	-1.0196	-1.9924
-3.4155	-3.7851	-3.665	-3.2997	-3.2451	-4.2399	-2.9914	-3.7682	-3.6387	-3.7824	-2.2776	-3.6955	-4.1898	-3.6759	-3.069	-3.8071	-3.6717	-3.3628	-2.8122	-3.0615	-3.3733	-3.4451	-1.9584	-2.4706	-3.3576	-4.2222	-3.0407	-4.1961	-1.5095	-2.7918	-4.0069	-4.3068	-2.5634	-2.5028	-3.7469	-3.3097	-3.0138	-3.2926	-3.4983	-2.8813	-3.8979	-3.2832	-3.4296	-1.7502	-3.3797	-3.8071	-2.9771	-4.2888	-3.4663	-2.2547
-5.3131	-5.6726	-5.6867	-5.6575	-5.432	-6.3005	-5.1155	-5.208	-4.8882	-5.6896	-6.4115	-4.7942	-6.306	-5.028	-5.8972	-6.2711	-4.2523	-5.8954	-5.5145	-6.7027	-6.1698	-4.9873	-5.7192	-7.0737	-5.7439	-5.3867	-6.3911	-5.7847	-5.6367	-5.927	-5.3404	-6.3538	-4.4142	-6.4775	-5.0324	-5.948	-5.4405	-6.2573	-4.7641	-6.4447	-5.114	-6.1455	-6.4257	-6.5884	-6.5129	-5.4312	-6.4074	-5.4651	-5.4604	-5.349
1.6903	1.7022	1.5127	1.2806	1.1737	2.4554	2.8737	1.8119	1.3059	1.7621	1.7717	1.6281	1.9595	1.1662	2.6232	0.77175	1.142	1.3445	1.5879	1.8927	1.0549	1.6256	1.3432	0.4609	1.4085	1.3366	0.83255	0.69384	2.6533	2.3992	1.5419	1.1532	1.492	1.9669	0.75287	2.0815	1.3174	1.2854	0.78303	1.9387	1.723	1.7852	1.1071	1.5799	1.4569	1.7113	2.5168	1.3682	1.1574	1.6146
3.2732	2.469	2.791	2.7358	3.9132	2.9696	1.018	3.0761	3.2114	2.3051	3.046	2.9232	3.0958	2.6813	2.6647	3.236	2.1061	4.0392	3.3269	2.7755	2.4095	3.8886	2.6349	2.8037	3.1935	3.6354	3.6545	3.12	2.5508	4.0855	3.5116	2.6675	2.7916	3.9405	3.5616	3.3618	3.1293	2.615	3.7307	2.113	3.5129	2.1392	3.8511	3.4313	2.9873	3.801	2.3554	3.6151	1.2161	1.7546
-3.4887	-2.3612	-2.6957	-2.5823	-3.2822	-2.558	-1.4819	-2.0092	-1.3603	-2.6944	-3.1835	-3.4379	-1.6393	-1.9324	-2.1596	-2.402	-2.7812	-2.7332	-2.5678	-3.2786	-3.7509	-2.3875	-2.1884	-2.4752	-2.5632	-2.7589	-2.2288	-2.3156	-1.8225	-3.7606	-2.5499	-2.3428	-2.7516	-2.8666	-2.1798	-3.1444	-2.4785	-2.6038	-2.6933	-2.226	-2.2156	-3.4738	-2.8009	-1.9711	-2.5475	-3.895	-2.2348	-3.4835	-2.7717	-3.0997
1.5797	1.4276	1.7687	2.1522	1.371	1.3459	2.2944	1.5902	2.0962	0.99175	1.9643	1.3361	0.80144	1.8771	0.68277	1.8209	2.4005	0.7162	2.0412	1.1611	1.6161	1.5405	1.5387	2.2787	2.6599	1.9826	1.3919	1.9488	1.8912	1.3882	1.3331	1.2645	3.2428	1.7632	2.1094	2.6056	0.78677	1.8259	1.7661	1.3874	1.8948	1.6921	0.98038	1.3533	2.1016	2.2369	1.9833	0.68753	2.0115	2.3313
1.7179	1.895	1.5539	1.174	0.9079	1.7074	1.7794	2.1785	2.2102	2.327	2.8187	1.1275	1.5393	1.9669	1.6816	1.6943	3.3542	2.5238	0.97722	2.1766	3.1311	2.3551	1.3412	2.3092	1.3516	2.0524	0.66693	2.1441	1.1048	2.9681	2.231	0.33843	2.0142	1.6894	2.3248	1.8746	1.8085	2.1983	2.2862	2.4141	2.0503	1.1171	1.9653	0.69783	1.6035	1.5855	1.7216	1.621	0.83207	0.92881
-1.2012	-0.85857	-1.0831	-1.1155	-1.457	-0.10623	-2.7099	-1.3288	-0.19143	-0.64976	-1.2458	-1.376	-1.3839	-1.3614	-1.4264	-1.6533	-0.87336	-0.088271	-0.63062	-0.35952	-1.9065	-1.8755	-1.0659	-1.4419	0.24627	-0.32463	-1.5856	-1.5429	-0.33662	-1.3221	-1.3865	-1.065	-1.6567	-1.3219	-1.3628	-2.2707	-2.3081	-1.4529	-0.83453	-2.0424	-1.6112	-1.3813	-2.1295	-2.3387	-1.0006	-1.1446	-1.7906	-0.90766	-1.5424	0.2159
3.3712	3.2845	2.0876	1.5275	3.5744	2.8911	2.9938	3.343	2.9256	4.0099	2.9912	3.2659	3.9066	2.965	2.6612	3.6303	3.0966	2.5555	2.7276	2.6893	1.8735	3.0384	2.4293	3.9701	3.0365	2.7923	2.8597	3.4541	3.1868	4.2963	3.5132	2.8751	3.0416	2.4194	2.3781	2.6259	2.3772	2.9507	1.7884	2.6248	3.6339	3.1031	2.1495	2.5099	3.2062	2.4706	2.0173	4.3271	3.6474	3.1207
-6.2541	-5.214	-5.8874	-5.6339	-4.9501	-7.1254	-5.8106	-5.6828	-6.3453	-6.0871	-5.4433	-4.814	-5.5159	-5.7584	-5.8709	-6.3837	-5.8406	-5.7469	-5.3254	-6.0238	-5.6575	-4.7355	-6.133	-5.2962	-5.2473	-5.9323	-6.1161	-6.0615	-5.0372	-5.1927	-6.1194	-5.7497	-6.1721	-6.1279	-5.2012	-4.3229	-5.3423	-5.6745	-6.017	-6.7948	-4.7438	-5.8526	-4.5846	-5.3355	-5.1425	-5.4606	-6.0023	-4.2707	-5.6148	-5.8289
-14.408	-14.856	-14.29	-14.918	-14.816	-15.528	-15.145	-14.972	-15.461	-13.34	-13.781	-14.109	-14.748	-13.626	-15.088	-13.684	-15.296	-14.25	-14.691	-14.897	-14.452	-14.187	-14.955	-15.062	-14.915	-14.192	-15.061	-15.378	-15.437	-13.815	-13.622	-14.696	-15.324	-14.064	-14.327	-14.052	-12.511	-14.508	-14.568	-14.226	-14.777	-13.389	-15.091	-14.775	-15.204	-14.31	-14.631	-14.824	-14.666	-13.501
1.3586	1.613	1.2289	1.3414	1.641	2.0697	2.0393	0.84509	1.1469	0.81552	2.0298	1.0946	0.87354	2.6176	1.2586	2.4484	2.8105	0.95194	1.3005	0.62227	1.2752	1.5019	1.6608	1.8058	0.8179	2.1119	2.1648	2.2856	0.64645	1.0876	1.3667	1.2792	1.4777	2.1935	1.1419	1.755	1.538	0.59075	1.1686	1.7157	1.3719	1.9479	2.006	2.1937	2.6474	1.173	0.24668	1.8527	1.1327	0.84792
-7.4053	-6.83	-7.9435	-7.6866	-7.9615	-6.9015	-6.5546	-6.8395	-6.7951	-9.8188	-8.6832	-8.8317	-7.4473	-7.1451	-7.0399	-8.1635	-7.844	-7.2421	-7.5212	-7.9074	-6.146	-8.0586	-8.9251	-6.9837	-7.9951	-7.9936	-7.2268	-8.511	-7.4807	-7.4044	-6.4485	-7.052	-7.9148	-6.9757	-6.5266	-6.6593	-7.644	-7.5721	-7.9477	-6.5616	-7.0902	-7.2	-7.711	-7.2203	-8.0791	-7.071	-7.3246	-6.2299	-8.5272	-7.9478
1.7375	2.2224	1.6106	2.8358	1.3118	2.3912	1.0453	1.5025	2.151	2.4048	2.6622	1.7028	2.7604	2.0704	1.8553	0.75372	1.981	1.5873	3.0968	2.2433	1.1628	1.8884	0.89738	1.135	2.1119	2.2186	1.7608	2.7246	2.2871	0.93999	1.91	1.8862	2.0207	2.6322	2.3748	2.3054	3.0715	2.0118	1.8742	2.4319	1.8981	2.2056	0.86016	2.0255	0.72436	1.0754	2.3132	1.935	2.4898	2.9288
-5.0462	-3.7102	-4.4785	-3.8644	-4.8173	-5.8973	-4.8739	-4.7184	-4.3215	-4.2862	-5.2879	-4.5827	-5.9212	-3.8689	-3.8983	-4.3468	-4.1888	-4.9066	-4.6636	-4.958	-4.4806	-5.5203	-4.1613	-5.2543	-3.9523	-4.5051	-4.0221	-5.0124	-4.4827	-4.2546	-5.0349	-4.9117	-3.7012	-4.593	-4.4988	-4.0606	-6.2833	-5.3401	-4.4306	-5.0464	-4.7025	-4.9468	-3.6617	-4.1604	-4.4303	-4.3764	-5.6616	-4.5865	-4.2929	-4.0817
2.2658	0.52605	0.018711	0.12991	0.61012	0.54651	0.48539	1.326	1.0212	0.35063	1.2802	-0.19754	1.0313	0.42846	0.67854	0.29444	-1.1872	-0.26569	-0.78386	1.0175	1.3055	-0.53196	0.69183	1.9725	0.68677	1.2282	0.50759	-0.12926	1.8583	1.9677	0.99493	0.99138	1.1016	0.96393	1.4048	0.010025	0.91381	0.75215	0.14993	-0.016945	0.084974	1.2281	0.0042852	-0.49002	0.08655	0.43135	-0.48137	1.0482	1.2886	0.24682
-12.396	-12.01	-12.723	-13.798	-12.927	-13.418	-12.074	-11.735	-13.257	-13.198	-11.866	-12.273	-12.988	-11.743	-13.864	-12.139	-12.704	-12.952	-13.459	-13.449	-12.517	-12.969	-11.554	-12.66	-12.529	-12.286	-11.847	-12.224	-11.981	-12.859	-13.194	-13.404	-14.599	-13.466	-11.854	-12.02	-12.07	-12.149	-12.701	-13.629	-12.957	-12.783	-12.888	-12.067	-13.814	-13.266	-12.369	-11.879	-13.209	-12.699
5.4747	4.9849	5.5356	5.6641	6.0334	6.1357	5.2391	6.2289	5.3552	6.2418	5.4694	5.0978	5.7921	5.5541	4.8928	5.6339	6.0868	6.0412	5.5091	5.2132	4.5152	6.4351	5.6452	5.4414	5.7106	4.8895	3.895	6.4149	5.8892	4.5175	4.5237	5.7587	4.6695	5.4107	6.1018	5.3979	4.7533	6.3418	5.7371	5.0599	6.875	6.0046	6.9768	5.4765	5.417	4.1404	5.6473	5.0513	4.9995	4.7244
-13.348	-12.571	-13.524	-12.857	-12.899	-12.852	-13.186	-12.402	-13.6	-12.633	-12.158	-12.498	-12.187	-13.176	-12.819	-12.77	-13.831	-13.037	-11.77	-12.596	-12.292	-12.831	-13.51	-13.066	-13.415	-12.944	-12.442	-12.756	-12.932	-12.707	-11.726	-13.107	-13.226	-12.942	-12.185	-13.086	-12.908	-13.209	-12.51	-12.524	-13.097	-13.282	-12.904	-13.101	-12.262	-12.511	-13.061	-12.831	-12.758	-13.542
-1.3919	-1.4609	-2.5189	-0.091122	-1.864	-1.2815	-1.4719	-1.5881	-1.6007	-0.91177	-1.055	-1.7664	-1.4705	-1.5097	-1.5993	-0.49091	-0.83493	-1.624	-0.9097	-1.0438	-1.5126	-0.45236	-2.3188	-2.3723	-0.95865	-1.2389	-1.4121	-1.8841	-1.5136	-1.5999	-0.39738	-1.9208	-0.48882	-2.498	-2.4017	-1.443	-1.1585	-2.0476	-1.5057	-0.90348	-1.0021	-1.6225	-0.79933	-1.2959	-0.61221	-0.88808	-2.3197	-3.0798	-0.79226	-1.5092
0.71096	1.2203	2.668	2.8573	0.53474	0.39773	-0.061552	1.2437	1.1046	2.4068	2.097	2.2113	1.9775	2.1371	1.3698	1.7002	1.3028	0.91967	1.024	2.0471	0.94756	2.334	2.1302	3.1554	1.5508	2.0736	2.4565	1.3594	2.0603	2.637	2.3007	1.9173	2.9731	1.0778	1.8853	2.0156	2.4538	2.037	1.908	1.3933	2.2087	1.6147	1.205	2.299	2.0461	2.1812	0.78974	2.0564	1.8828	1.0762
-0.89555	-1.19	1.0588	-0.091772	-0.45035	-0.74368	-0.36793	-0.037375	-0.40705	0.019334	-0.68717	0.90284	0.21017	0.36309	0.50834	0.59027	0.18734	0.7424	-0.4349	0.46163	-1.8324	-0.47047	-0.22065	0.2063	-1.3547	0.3676	-0.25495	0.27819	-0.3523	-0.35144	-0.68203	0.25064	0.18345	0.011002	0.34836	0.58702	-0.82711	-0.25075	0.50635	-0.45139	-0.6263	0.65202	-0.019697	-0.20745	0.72903	0.35849	-0.26725	0.45759	-0.3095	0.76329
-9.7325	-9.9056	-9.8867	-10.448	-10.367	-10.618	-9.8398	-10.584	-9.756	-10.131	-10.225	-8.7405	-10.99	-9.4703	-10.227	-10.436	-10.091	-9.7031	-9.2767	-10.338	-10.365	-11.202	-9.8483	-11.522	-10.408	-10.359	-9.729	-9.9731	-9.9731	-11.015	-10.347	-9.656	-10.31	-9.6697	-10.145	-9.0549	-9.4353	-9.9854	-10.287	-10.877	-9.912	-9.846	-10.01	-10.872	-10.333	-10.785	-11.465	-9.6771	-9.0418	-9.8529
-3.4084	-1.3117	-2.37	-2.0595	-2.8055	-3.312	-2.2773	-2.1131	-2.2199	-2.3488	-3.8388	-1.7312	-2.6826	-2.5657	-2.226	-2.6728	-1.7223	-1.6484	-1.43	-2.0071	-2.4917	-2.8918	-2.7649	-1.2322	-2.4405	-3.0472	-1.3774	-2.2254	-2.551	-1.2105	-0.86491	-3.9603	-3.0735	-2.5773	-3.1048	-2.1846	-3.4319	-3.0112	-2.699	-2.2924	-1.898	-2.1255	-1.9184	-1.6193	-2.0081	-1.6591	-2.0091	-1.3503	-1.5455	-3.1127
-2.2289	-1.7112	-0.94466	-1.1153	-1.3022	-1.0583	-1.8701	-0.33726	-1.6849	-2.0323	-0.6833	-1.0237	-1.3783	-0.95081	-0.61335	-1.1333	-1.7606	-1.4412	-1.2419	-1.7533	-2.0851	-0.84041	-1.9003	-1.3626	-1.424	-0.46368	-1.1515	-2.072	-1.1769	-1.765	-1.2787	-0.39617	-2.0901	-1.9351	-0.36085	-1.6293	-1.6903	-1.4218	-1.6397	-0.50956	-0.98298	-0.48812	-1.5177	-0.79467	-1.2801	-1.7151	-1.3039	-1.1731	-1.3024	-0.32641
-13.573	-13.254	-12.739	-12.139	-12.434	-13.274	-12.921	-11.729	-13.804	-12.728	-12.696	-13.308	-12.204	-12.241	-12.698	-13.585	-13.361	-13.791	-12.886	-11.957	-13.588	-13.275	-13.624	-13.693	-12.4	-13.574	-12.337	-13.211	-13.222	-12.403	-12.502	-12.967	-12.289	-12.785	-12.66	-11.836	-13.398	-12.979	-13.748	-13.876	-13.614	-13.656	-13.019	-13.394	-12.7	-13.391	-14.055	-11.73	-13.036	-12.771
0.79421	1.0673	2.3401	0.78732	0.56461	1.6134	0.55523	1.3378	1.1743	1.6558	1.1182	1.9424	1.2611	1.2497	0.25497	0.94926	1.1293	1.0518	1.0576	0.8614	0.70619	1.4892	1.2922	1.0955	1.5493	1.1639	1.7765	1.9014	0.70354	0.93318	1.5086	0.15002	0.81526	1.7371	0.98838	1.853	1.0418	1.1023	1.6289	1.1436	0.49388	0.72462	1.0127	0.60321	0.66506	1.5529	0.54625	1.6089	1.7244	0.83941
-12.437	-13.006	-12.123	-12.923	-12.469	-13.844	-12.865	-13.813	-13.728	-11.664	-12.751	-12.572	-12.005	-12.8	-13.956	-12.403	-13.341	-13.391	-13.106	-12.644	-11.633	-14.053	-12.411	-11.579	-12.753	-12.498	-13.477	-12.611	-12.669	-12.703	-12.601	-12.298	-13.165	-13.243	-13.078	-12.881	-13.725	-12.402	-13.039	-11.545	-12.674	-12.413	-13.384	-12.696	-13.239	-12.925	-13.084	-13.943	-12.955	-13.414
2.6486	1.8246	1.0627	1.8727	0.79195	1.0797	1.87	1.1212	1.4389	1.0898	0.92368	2.2171	1.5117	2.0217	2.2934	1.516	0.51791	1.7326	1.8321	2.8701	2.0764	0.74969	1.3647	1.8863	1.8691	1.4303	2.3043	1.9389	2.2094	2.307	2.2678	2.9623	1.3142	2.3922	1.5664	1.8299	0.70807	1.4837	2.1807	1.9286	1.6044	1.3473	1.6846	1.3616	1.2468	1.6458	2.5562	1.4228	0.84605	2.0887
3.8943	4.5864	4.8356	5.6628	5.8017	3.8855	4.0092	4.0093	4.2956	4.6692	5.733	4.356	3.6333	4.4302	4.5389	2.8151	5.2758	4.7217	4.1764	4.1951	4.555	4.2523	3.7963	5.4394	3.2689	4.8262	5.033	4.4739	4.9288	4.8903	4.1218	3.8634	3.3811	3.757	4.0544	3.5428	4.0881	4.5581	3.9746	4.4173	4.4481	5.2908	4.2089	4.2412	2.9263	3.7373	4.8093	4.9129	5.439	3.1802
-4.1092	-4.9946	-4.0362	-5.1458	-4.4636	-5.0097	-4.1937	-3.8207	-3.6333	-4.8313	-4.4984	-4.7872	-4.9488	-3.1203	-4.6871	-4.6869	-3.5395	-4.4231	-4.481	-4.7961	-3.4882	-4.2593	-5.3934	-4.4782	-5.0565	-4.467	-5.0739	-4.7988	-4.3521	-5.3978	-4.8687	-5.3329	-3.2462	-4.3638	-4.5507	-4.24	-4.1453	-3.8809	-3.3882	-3.8849	-3.9762	-2.9722	-3.6792	-4.0343	-5.2194	-4.2734	-4.3188	-5.3419	-3.2873	-3.9033
-1.3422	0.23097	-0.84569	-0.4641	-0.4944	0.19463	-1.7018	-0.1825	-0.08299	0.62397	-0.83851	-0.48895	1.0261	-0.03124	0.92553	-0.83773	-0.68137	-0.07397	-0.38093	-0.89107	0.30811	-0.041985	0.96184	-0.75727	-0.96489	-0.16266	-0.1312	-0.49289	-0.73622	-0.55975	0.35868	-0.10634	0.84048	-0.19979	0.69549	0.22262	-0.6146	0.018326	0.016629	0.033713	0.11201	-0.4642	-0.76637	1.4422	-0.3943	0.56863	-1.1085	-0.62099	-1.2431	-1.1237
-9.6379	-10.417	-8.4817	-8.7505	-9.0738	-9.7971	-9.3491	-9.4862	-9.3471	-10.491	-9.4316	-10.258	-9.9903	-9.0795	-9.0895	-8.0929	-9.5718	-8.509	-10.208	-10.467	-9.3242	-8.6845	-10.107	-10.216	-8.9601	-10.387	-8.3556	-9.1158	-8.7534	-9.5148	-9.5902	-7.9432	-8.5772	-10.213	-9.6908	-9.85	-8.3386	-9.7901	-9.3882	-9.816	-8.2734	-8.9533	-8.9264	-9.9229	-9.2889	-9.1992	-9.7318	-8.9216	-8.244	-8.7138
5.9317	5.1315	6.1044	4.8249	3.6808	5.6071	4.6761	4.9241	5.8208	4.4515	4.7947	4.3585	5.0133	4.3887	4.4154	3.5598	4.8981	5.4194	5.2376	5.603	5.2904	4.5749	4.6518	5.6347	4.9082	4.1941	3.9922	5.8064	5.3283	4.5965	5.0229	4.8466	4.5881	5.415	5.7803	4.5879	5.0964	5.8927	4.997	5.3244	5.602	4.6164	4.3078	4.9154	4.2234	6.2066	6.0681	5.5726	5.4669	5.1505
1.478	0.46699	1.5699	-0.19217	1.7136	1.2856	2.6414	0.65273	-0.15312	0.34187	0.75577	1.413	0.33898	2.4569	1.1987	0.17505	1.3703	0.71494	1.1382	0.47443	1.8422	0.8024	0.86807	0.69548	0.68685	1.7886	1.6816	0.67905	1.1685	0.57544	0.66126	1.1329	1.1716	1.5396	0.82108	1.4347	1.0595	1.866	0.64376	0.025082	3.1735	1.1344	0.55362	-0.067395	0.99252	0.65621	1.4797	0.93782	0.6865	0.23656
-21.938	-21.803	-23.141	-22.014	-22.653	-21.939	-22.165	-21.265	-21.238	-22.882	-22.645	-23.181	-23.103	-22.203	-22.383	-22.548	-21.898	-22.279	-22.137	-22.272	-22.029	-21.302	-22.277	-22.046	-21.562	-21.569	-21.817	-21.671	-23.505	-21.713	-22.612	-23.192	-21.393	-21.526	-20.651	-22.669	-22.525	-22.141	-22.259	-22.56	-22.506	-22.583	-22.254	-21.611	-22.516	-22.095	-23.504	-21.563	-22.048	-22.066
-1.4946	-1.1312	-1.4269	-0.63959	-1.1982	-1.6569	-1.8438	-1.5422	-1.1455	-1.2606	-0.23303	-2.1199	-1.0675	-1.5937	-1.8192	-2.227	-0.41644	-1.5428	-1.0875	-0.74435	-0.66624	-1.5741	-1.6634	-1.7547	-2.8964	-2.0738	-2.0277	-1.1724	-0.15316	-1.8275	-0.98389	-0.97543	-1.9614	-1.5713	-1.3085	-0.974	-1.0266	-1.0161	-0.7851	-1.5682	-1.1789	-2.4285	-1.5921	-1.3942	-0.58413	-1.4609	-0.98669	-1.3309	-1.1428	-1.6205
-4.9729	-4.8899	-4.8721	-5.0594	-5.4984	-4.2836	-4.4248	-3.7741	-4.3248	-3.833	-3.9808	-4.4831	-3.5728	-4.7458	-5.4528	-4.4927	-4.4837	-4.6075	-4.5992	-4.7811	-3.3186	-5.249	-5.1224	-5.0164	-4.406	-4.4438	-5.6108	-4.8606	-4.6517	-4.662	-5.0836	-4.5541	-3.4934	-3.2188	-4.9681	-5.1726	-4.4525	-5.2707	-4.497	-4.7723	-4.2638	-4.0356	-4.4526	-4.7676	-4.9488	-5.097	-3.7498	-4.0488	-4.8724	-3.9613
-2.3527	-2.6835	-2.3062	-3.698	-1.899	-2.8553	-3.0588	-3.1264	-2.8407	-2.9191	-3.5908	-3.2398	-3.9005	-3.4291	-3.2776	-3.2493	-2.9237	-2.5473	-4.4639	-2.692	-3.1295	-4.1454	-3.4852	-2.1143	-2.7835	-3.6225	-3.6899	-3.2703	-4.5916	-3.4323	-3.5824	-3.5759	-2.7428	-2.4024	-3.1075	-4.1336	-2.7884	-3.3236	-3.2839	-3.6642	-2.7965	-3.6028	-3.2994	-3.2855	-3.607	-2.7996	-4.6694	-2.9671	-2.4551	-2.6888
-10.128	-10.166	-11.075	-10.843	-10.728	-11.325	-10.82	-10.945	-10.557	-9.4534	-10.504	-11.011	-10.697	-10.678	-11.263	-10.395	-11.972	-10.724	-11.083	-11.61	-9.8136	-11.03	-9.7958	-10.605	-10.417	-10.865	-12.502	-10.324	-10.974	-9.8444	-10.754	-10.289	-12.13	-10.086	-11.537	-11.751	-11.156	-11.667	-11.008	-10.208	-9.305	-11.195	-10.709	-10.494	-11.722	-11.415	-10.462	-10.528	-11.836	-9.7592
-4.6476	-5.1164	-3.8902	-4.8425	-5.2338	-4.7016	-6.2728	-4.3302	-4.5727	-5.0798	-5.1702	-3.3479	-4.7911	-3.9264	-4.8624	-4.6021	-4.2439	-4.6059	-4.5743	-4.9856	-5.625	-4.5757	-5.5039	-4.1285	-4.3204	-5.3032	-4.4695	-4.6912	-3.72	-5.5355	-4.1528	-4.7456	-5.116	-5.4639	-3.7238	-5.4993	-3.5979	-3.8864	-4.776	-4.8138	-4.7359	-4.7033	-4.433	-4.3317	-3.112	-4.7726	-5.0577	-5.6604	-5.6606	-3.8923
-11.962	-11.483	-11.231	-11.594	-11.04	-12.519	-11.564	-12.181	-11.698	-11.089	-11.844	-10.289	-11.655	-10.739	-11.309	-12.097	-10.87	-12.166	-12.434	-11.876	-10.285	-11.52	-11.023	-11.545	-10.4	-12.212	-11.42	-12.352	-10.343	-11.609	-12.17	-11.045	-12.578	-12.296	-11.978	-10.87	-11.962	-12.36	-11.046	-12.328	-11.041	-11.023	-11.847	-12.398	-12.218	-11.566	-12.003	-11.119	-12.621	-10.642
-12.763	-14.564	-14.791	-14.541	-15.556	-15.569	-14.561	-14.046	-13.365	-14.118	-14.018	-14.984	-14.483	-14.849	-13.704	-13.795	-15.578	-14.584	-13.844	-14.047	-14.608	-15.326	-15.894	-13.896	-14.615	-14.37	-14.627	-13.972	-15.851	-15.072	-14.729	-15.475	-14.53	-13.263	-14.39	-15.181	-15.53	-15.023	-15.616	-16.086	-14.828	-15.474	-13.654	-15.228	-15.691	-15.992	-15.105	-14.437	-14.968	-14.078
0.18447	-0.51948	-0.53981	-0.86523	0.47858	0.21904	-1.2816	0.20995	-0.072413	0.31535	-0.67844	-0.33438	-0.17541	-0.50233	0.39892	0.17336	0.022777	0.079738	0.15645	-1.2408	0.14541	-0.89495	0.9061	-0.11528	-1.006	-1.5533	0.11664	0.35727	-0.89167	-0.2744	-0.86924	-0.70901	-0.45896	-0.55163	-1.4542	0.87937	0.091077	-1.2619	-0.57148	-0.17001	-0.046351	-1.3881	-0.039806	0.28755	0.21208	0.037793	-0.7143	0.16814	0.39595	-0.26762
0.93304	0.31976	0.17326	0.7404	-0.1385	1.5098	0.20889	0.67205	0.21222	-0.10889	-0.21585	0.34444	-0.29875	1.1298	0.82631	0.099958	0.83486	0.32606	0.53963	0.7809	-0.7697	0.11108	-0.80449	-0.25193	0.009649	0.56975	-0.62089	0.53731	0.59145	0.34591	0.28872	1.3741	-0.17461	0.36097	0.11937	0.2593	-0.66867	0.45656	-0.14546	0.66138	0.12591	1.1832	-0.38229	0.70454	0.35779	1.7608	1.1545	0.1883	0.46706	0.64045
1.0805	3.1091	0.90055	1.8222	0.67989	0.42312	1.7353	1.518	2.2412	1.8035	1.2908	2.6901	1.5748	1.6719	1.4822	1.7606	1.2959	2.2776	1.4528	1.9198	1.3923	2.7232	2.4932	0.69021	1.463	1.7587	1.8783	2.0665	0.27923	1.3428	1.9185	1.4061	2.4107	1.2129	1.6395	1.8654	1.6864	0.59496	2.2682	3.146	3.2514	1.6735	2.3764	3.5447	1.7233	1.5757	1.5883	1.5101	2.1215	2.5179
0.66589	0.31951	-1.7058	0.39715	-0.64098	-0.6884	-0.48459	-0.13712	-0.75695	-0.5065	0.24808	0.84204	-0.4323	-2.0856	-1.6494	0.87308	0.28801	0.6043	0.55609	0.80888	0.29441	-0.56558	-1.0725	0.65368	0.33677	0.16147	0.80221	0.14247	-0.74499	-0.9147	0.78587	-0.35767	-1.3199	1.1088	0.56155	0.42894	-0.44475	0.050151	0.89499	-0.75603	1.7614	-0.32449	0.33244	0.11955	-0.036405	0.23712	0.32989	-0.5771	0.25956	-0.51943
4.6243	5.0783	4.5689	5.0941	6.1782	4.9371	5.6686	5.9485	5.7212	4.8095	4.9604	4.8671	3.9592	4.5187	5.5058	4.6213	4.2618	5.6028	5.5033	4.8263	6.7796	4.4326	5.5368	5.0022	5.0646	5.3744	5.4174	5.0226	4.9305	5.1918	4.9773	4.7042	6.2026	4.4827	5.7222	5.2718	3.9207	5.0714	5.1853	4.5799	5.889	4.627	4.9414	5.1759	4.9224	5.3734	5.1542	4.7354	5.0176	5.4102
0.20229	-0.49926	-0.49304	-0.18797	0.23972	0.38477	0.63617	0.18772	-0.39636	-0.34838	0.22444	-0.26126	-0.1488	-0.39729	-0.80005	0.33682	0.051137	-0.20902	0.083627	-0.88382	-0.13532	-0.82206	-0.38128	-0.16023	-0.22683	-0.05978	-0.74034	-0.36337	0.44899	1.1623	-1.4672	-0.19853	-0.69146	-0.06201	-0.058348	0.16136	-0.4373	-0.084573	-0.66922	-0.63215	-0.32972	0.75648	-0.076455	0.32131	-0.50529	-0.055646	0.24571	0.30328	-0.15628	0.43436
3.2735	1.4089	1.2553	1.5252	1.3582	1.4463	1.2732	1.1845	1.6503	1.2173	1.5767	1.9478	1.6902	2.7469	1.245	1.2569	2.012	2.2645	3.4083	2.7427	1.3569	1.0484	2.4343	1.8149	1.1759	1.3758	1.1412	1.4204	1.6123	0.92639	2.3804	2.8457	2.4317	1.7703	1.3356	2.6425	0.96558	1.766	0.67837	2.0737	2.8321	1.2731	2.0766	0.86738	2.5645	1.6036	1.9799	1.6161	1.1978	1.8496
-4.7651	-4.7004	-3.9358	-4.5113	-2.9354	-4.7281	-4.6483	-3.5117	-4.438	-4.3809	-3.7111	-3.4171	-5.188	-4.527	-4.0398	-4.7687	-4.0656	-4.3307	-4.6368	-3.949	-4.0934	-3.8232	-4.3081	-4.1757	-4.4392	-4.1718	-4.5841	-4.029	-4.1684	-4.9488	-4.0039	-3.7467	-4.1483	-4.0619	-5.0043	-3.7466	-3.826	-4.048	-4.5641	-4.5683	-4.129	-4.372	-5.1154	-4.8445	-4.7657	-4.1696	-4.5103	-4.2213	-3.1423	-3.9898
0.36645	0.076937	0.16815	0.45096	-0.22772	0.63056	-1.1883	-0.018	-0.017458	-1.0146	0.1709	-0.31887	-0.14377	0.18254	0.16202	-0.0083291	0.23459	-0.17914	-0.25486	-0.73306	-0.14561	0.22032	-0.47796	-0.64893	-0.18862	0.10221	-1.0743	-0.30477	-0.67902	-1.1669	0.67799	0.04365	-0.38425	0.40037	-0.51512	0.22515	-0.02174	-0.763	-0.65205	-0.48999	0.50441	0.31976	-1.4948	0.17045	1.0495	0.13045	-1.1644	-0.48374	0.23919	-0.69552
-4.1691	-4.0278	-4.3907	-3.9734	-4.0154	-5.2171	-4.7229	-3.7809	-3.3789	-2.8687	-4.328	-4.1203	-3.5581	-2.6229	-3.2787	-4.3857	-3.4168	-3.7616	-4.0015	-3.258	-3.9618	-3.3265	-4.0405	-4.3119	-3.7164	-3.0489	-1.6983	-3.3786	-4.2578	-3.2755	-4.7011	-4.4039	-4.4757	-2.8664	-3.9179	-4.7019	-2.7282	-4.5035	-4.7304	-4.1547	-3.9279	-4.8442	-4.3186	-1.8781	-4.2007	-3.7663	-3.5838	-3.6732	-4.096	-3.4352
-4.9781	-6.096	-4.6127	-6.5542	-6.2929	-5.5293	-5.7479	-6.703	-5.5813	-6.12	-4.9724	-5.9545	-6.2854	-5.018	-6.0596	-5.7386	-4.97	-5.2288	-5.2889	-4.6761	-5.483	-4.2519	-5.0647	-5.1229	-5.4282	-6.8107	-5.3469	-4.6905	-4.5637	-5.893	-5.8527	-5.9427	-5.6019	-5.4112	-4.7529	-5.4913	-5.326	-6.617	-4.7465	-5.6452	-4.3371	-6.2674	-4.9606	-4.2307	-5.681	-5.8149	-6.4878	-6.0835	-5.4661	-6.252
-12.864	-13.365	-13.621	-13.453	-12.816	-12.395	-13.38	-13.217	-11.674	-12.257	-14.135	-12.287	-12.019	-13.465	-12.224	-12.839	-12.967	-13.114	-13.671	-14.333	-12.493	-12.991	-12.363	-12.995	-12.926	-12.734	-13.042	-12.949	-13.167	-13.219	-13.398	-12.004	-12.313	-11.753	-13.484	-11.993	-12.98	-12.983	-12.73	-12.223	-13.822	-12.7	-13.381	-13	-12.774	-12.808	-14.089	-12.845	-12.543	-12.434
-14.482	-14.57	-14.419	-14.225	-14.345	-14.118	-14.223	-14.283	-13.702	-13.584	-14.171	-15.04	-15.174	-14.676	-15.271	-14.958	-14.952	-14.904	-14.691	-14.705	-14.141	-15.464	-14.454	-14.839	-14.587	-14.97	-13.901	-14.028	-14.335	-15.36	-13.599	-15.633	-14.751	-12.659	-14.78	-15.265	-14.024	-15.397	-15.17	-13.812	-14.714	-15.495	-14.704	-14.303	-14.552	-13.892	-15.668	-14.882	-14.474	-14.694
-12.55	-12.578	-12.354	-12.3	-10.819	-11.315	-12.14	-11.343	-10.584	-10.91	-12.139	-11.495	-11.418	-11.941	-12.038	-10.86	-11.135	-11.525	-12.096	-11.126	-12.123	-11.737	-11.857	-11.313	-11.83	-12.421	-11.037	-11.848	-11.865	-10.853	-12.064	-12.064	-12.587	-11.295	-11.824	-12.445	-10.894	-12.893	-12.295	-12.664	-12.948	-12.232	-11.959	-11.715	-11.812	-12.032	-12.94	-11.596	-10.932	-11.769
5.1599	4.7181	4.353	3.9772	4.0858	4.6694	3.9176	3.9353	4.6933	3.9422	3.9296	5.2292	3.329	4.2712	4.6618	4.8864	4.8938	3.9699	3.3615	4.1069	4.9785	4.4301	3.1369	3.6879	4.9585	3.4471	4.4435	4.9741	3.8168	4.8444	4.0542	4.7771	4.9192	3.9413	4.0842	4.7255	5.0244	2.3276	6.0207	4.4112	5.9327	4.4372	3.9021	4.6964	3.8625	4.7507	4.8869	4.1498	4.5145	4.7281
-11.669	-10.516	-11.988	-11.677	-12.229	-11.278	-12.043	-9.606	-11.577	-11.907	-11.697	-10.629	-12.264	-12.791	-12.271	-10.879	-10.851	-11.576	-11.783	-11.097	-12.924	-12.271	-12.545	-12.302	-12.103	-12.131	-11.229	-12.419	-11.692	-12.669	-11.191	-11.614	-11.126	-11.107	-11.052	-10.313	-10.957	-11.601	-12.318	-11.019	-11.743	-12.593	-11.598	-10.935	-11.023	-11.496	-10.865	-12.002	-11.471	-12.611
-6.2624	-4.4289	-5.722	-4.8997	-6.6835	-5.9967	-6.3508	-6.9865	-5.1065	-5.2049	-4.979	-6.3788	-6.3064	-6.067	-6.9682	-5.7549	-5.6616	-3.8969	-6.4815	-4.857	-5.7953	-5.8171	-5.9306	-6.0076	-5.7228	-5.6627	-5.2401	-5.4433	-5.2849	-5.2494	-6.9307	-5.9744	-5.959	-6.1736	-5.7788	-4.176	-5.1958	-4.7232	-4.7717	-5.7416	-4.7508	-5.2877	-5.717	-6.8088	-6.4503	-4.6407	-5.9583	-4.7986	-4.683	-5.902
-11.571	-11.575	-11.397	-11.323	-11.818	-11.313	-12.012	-12.026	-11.127	-11.602	-10.908	-11.434	-10.365	-11.041	-12.565	-9.8296	-11.316	-11.68	-11.617	-12.889	-12.305	-11.492	-11.45	-12.208	-10.425	-12.199	-11.932	-10.932	-10.95	-11.176	-10.887	-10.931	-11.68	-11.097	-11.127	-10.756	-11.351	-11.571	-11.659	-12.062	-12.138	-12.105	-11.211	-9.8152	-12.284	-10.683	-12.368	-10.264	-11.807	-11.235
-1.3129	-1.704	-2.7638	-1.1327	-2.0507	-1.6294	-2.8071	-1.8483	-1.9465	-1.5289	-1.0787	-0.67658	-2.3055	-2.4081	-0.8581	-2.5059	-2.5317	-1.657	-1.7991	-0.92308	-1.8819	-1.4642	-2.207	-2.3321	-1.7031	-1.6473	-3.362	-2.5238	-1.6364	-1.2584	-1.8912	-0.31192	-3.054	-2.157	-1.5694	-1.5799	-1.6751	-1.8073	-1.801	-0.94912	-0.99761	-1.3221	-1.4062	-1.2901	-1.5916	-2.5782	-1.209	-1.7982	-2.2635	-1.3939
-13.872	-13.359	-12.918	-13.957	-12.876	-13.26	-13.903	-13.299	-13.709	-13.043	-13.489	-13.291	-12.694	-13.259	-13.616	-13.513	-12.13	-12.591	-13.447	-13.757	-12.757	-12.738	-13.268	-13.006	-13.048	-13.139	-12.045	-13.258	-13.513	-13.2	-13.623	-13.106	-13.215	-13.128	-13.196	-12.131	-13.168	-11.908	-12.798	-13	-13.241	-13.113	-13.76	-12.906	-14.24	-11.741	-13.129	-14.037	-13.642	-12.827
-2.9123	-2.3779	-2.3197	-1.5399	-2.351	-2.2049	-2.066	-2.9404	-1.5584	-3.0813	-2.7013	-2.0279	-1.6535	-2.3281	-1.8476	-1.3975	-2.8308	-3.3965	-2.0553	-2.542	-1.9373	-1.7383	-1.5697	-1.9571	-2.5139	-2.4556	-1.2323	-1.5173	-2.4933	-2.9095	-2.2738	-1.3296	-1.8487	-2.6677	-2.4995	-1.9688	-2.27	-2.2593	-2.5154	-4.154	-3.2058	-2.8502	-2.4558	-2.2235	-2.9471	-3.4484	-1.22	-2.4735	-2.1915	-2.4717
-5.5853	-5.3046	-5.189	-4.5019	-4.81	-5.484	-5.7859	-4.0478	-5.5919	-6.0261	-5.8183	-5.7087	-7.1783	-4.0086	-5.1723	-6.1143	-4.4433	-5.0411	-5.7942	-5.5873	-6.2094	-5.3093	-4.6487	-6.551	-6.0052	-7.2814	-6.6854	-5.0895	-5.9397	-5.5382	-5.6865	-5.9467	-5.2821	-5.4006	-6.0985	-3.8058	-5.6187	-6.8513	-5.8947	-4.6719	-4.4903	-4.7685	-5.7058	-5.236	-5.8126	-6.8938	-4.7654	-5.5949	-5.249	-5.0867
-11.573	-10.318	-10.958	-11.65	-11.156	-12.362	-12.22	-10.419	-11.15	-11.545	-11.155	-11.418	-13.333	-11.611	-12.624	-11.245	-12.921	-12.095	-12.329	-10.657	-11.379	-11.516	-11.499	-11.735	-11.931	-11.275	-12.275	-11.427	-11.882	-11.119	-12.976	-11.01	-12.121	-12.793	-11.945	-12.573	-11.47	-12.216	-11.643	-11.74	-11.892	-11.925	-11.979	-11.972	-11.069	-11.262	-12.144	-10.795	-11.365	-11.148
-0.65765	-0.62734	-1.0405	-1.4515	-0.95221	-0.51771	-0.69688	-1.7493	-1.4059	-0.61389	-1.6949	-1.2344	-2.1742	-0.98227	-2.1388	-2.4203	-1.8553	-1.1787	-1.0018	-0.72703	-1.1365	-1.315	-2.736	-2.4622	-1.0968	-1.5333	-1.4625	-0.70467	-1.9544	-0.8252	-2.0091	-0.099911	-2.499	-0.64842	-2.1707	-1.2185	-1.4601	-1.8346	-1.7029	-1.3908	-0.25381	-1.3447	-0.38065	-1.5642	-1.9368	-1.4815	-2.1167	-1.6177	-1.5544	-0.96156
4.6532	4.1702	2.1473	2.4984	2.4926	1.7104	2.7446	2.913	3.422	2.2357	3.4006	3.4557	2.9621	4.7899	3.556	3.1641	3.2717	4.0862	3.2427	2.4703	2.8703	2.5514	3.3443	2.3839	2.9464	3.0878	4.275	2.4264	2.5165	2.6555	2.5155	2.8212	2.4336	4.1124	3.4727	3.1069	2.8221	3.4214	2.1848	4.3222	3.4136	2.873	3.3119	3.2695	2.5558	2.4289	5.3996	2.6176	3.4029	2.8234
-0.52251	-0.95787	-0.42208	-1.3488	-2.1673	-1.4329	-2.3208	-0.69673	-0.73823	-0.91262	-0.27264	-1.5596	-0.9147	-1.5509	-0.89616	-1.3809	-2.0501	-2.0818	-0.74462	-1.8456	-1.8122	-2.749	-1.5704	-0.34379	-1.6447	-2.3932	-1.3342	-1.8475	-0.62196	-1.3426	-0.94496	-0.56915	-1.372	-0.7717	-0.84409	-2.1902	-1.4811	-1.6001	-2.2289	-1.1877	-1.9953	-1.5932	-1.3826	-2.3638	-1.0397	-0.8055	-0.65487	-0.75581	-1.0619	-1.2818
-9.8588	-10.346	-10.477	-11.544	-10.87	-10.843	-11.392	-11.08	-11.524	-11.094	-11.539	-10.749	-10.974	-11.224	-11.539	-10.414	-11.354	-10.659	-11.004	-11.36	-10.731	-8.9408	-10.832	-11.783	-11.089	-10.969	-10.375	-10.26	-11.879	-10.164	-11.707	-10.874	-10.039	-11.253	-11.321	-11.343	-10.398	-11.105	-11.691	-9.8209	-12.431	-10.305	-9.8867	-10.553	-11.14	-10.209	-11.551	-10.261	-9.6258	-10.099
7.3284	6.5948	8.5511	6.7232	7.0918	5.3406	6.6881	6.9765	7.4205	8.2159	6.7976	7.0148	6.5444	7.7347	7.6884	6.4843	6.844	8.0767	8.5756	7.1532	6.6016	5.7827	6.8756	6.8476	6.3178	7.4116	6.5238	7.4721	7.1698	7.9793	8.127	6.7284	6.4453	7.4174	7.0805	5.7603	6.3879	6.9879	6.5677	7.8633	7.1366	6.7769	6.1378	5.5497	6.2457	6.863	7.817	6.4233	7.1098	6.7931
-4.0523	-2.8765	-3.727	-4.6273	-2.5829	-3.8411	-3.153	-3.4606	-3.8473	-3.9647	-3.9925	-3.5582	-4.1926	-4.0028	-4.121	-2.9656	-4.0511	-4.0943	-4.5548	-3.6247	-3.3166	-4.3582	-3.7555	-3.6446	-3.3244	-3.7704	-4.3983	-4.062	-3.7355	-3.6685	-4.2305	-5.3213	-4.5499	-2.9991	-3.7964	-3.3706	-3.4275	-4.0723	-2.8542	-4.1364	-2.4498	-3.879	-4.005	-3.7589	-4.2311	-3.8235	-3.1726	-3.6902	-3.9993	-4.9099
-2.6662	-3.0158	-2.1448	-2.7819	-2.246	-2.3576	-3.5973	-2.0026	-1.924	-1.9032	-2.6953	-2.9498	-3.4256	-1.9907	-1.799	-1.7106	-2.603	-2.4061	-2.2626	-2.5723	-2.9357	-3.5379	-3.6308	-2.8206	-1.8668	-1.4673	-3.1743	-2.5709	-3.5795	-2.8607	-3.1324	-2.3946	-1.7955	-3.1357	-3.1493	-3.4938	-2.5639	-2.653	-1.4355	-2.7806	-2.8825	-1.653	-1.7514	-2.277	-1.4162	-1.9476	-2.8511	-2.2579	-3.4357	-3.2134
-14.074	-13.585	-12.958	-12.258	-12.232	-13.682	-13.593	-13.437	-14.132	-12.113	-13.274	-13.65	-13.165	-14.38	-12.374	-13.674	-13.038	-13.375	-13.029	-13.698	-13.342	-13.189	-12.7	-11.777	-13.32	-13.492	-12.47	-13.553	-13.15	-12.735	-12.644	-13.319	-13.575	-14.341	-12.611	-13.529	-12.438	-13.073	-12.673	-13.224	-12.118	-13.119	-13.26	-12.397	-14.373	-12.584	-13.76	-12.808	-12.949	-12.972
5.1214	4.8727	5.7022	6.1308	6.1233	5.2809	6.1212	4.705	5.8428	5.2801	6.0805	5.9163	6.3058	5.5425	6.0432	4.4232	5.5757	5.6661	6.0394	5.4563	5.0251	4.7484	6.0324	6.0295	5.8741	5.6783	5.3854	4.0956	5.8336	6.0032	5.2921	6.3022	6.2666	5.0318	6.1538	6.0648	5.9142	6.0573	5.6461	5.8725	4.119	6.0858	5.0972	6.4473	5.4372	7.1383	5.0148	6.371	5.224	4.8524
-2.7005	-2.2007	-3.2402	-3.3332	-2.6381	-2.0786	-3.0848	-1.9205	-2.9419	-3.2592	-1.7541	-2.941	-2.011	-2.5859	-1.4865	-3.0467	-2.3091	-2.9247	-1.8816	-3.2705	-3.1762	-2.6585	-3.245	-2.0426	-2.5908	-2.8377	-2.2773	-2.5369	-2.4072	-3.0554	-2.2926	-1.9884	-2.8317	-3.3907	-1.6983	-3.2543	-2.8135	-2.0938	-2.8672	-2.3771	-2.7841	-2.6026	-1.2154	-1.717	-2.496	-2.6762	-3.13	-2.471	-3.082	-2.8035
-2.1472	-2.4203	-3.6511	-3.61	-2.4712	-1.9496	-1.4401	-1.6709	-3.5038	-2.7717	-3.4733	-3.3316	-3.4802	-2.1687	-3.5556	-2.0556	-1.9993	-2.5416	-1.6276	-2.2999	-2.4979	-1.4379	-2.1392	-2.7677	-1.6901	-2.3935	-2.6443	-2.6123	-2.0368	-3.1383	-2.7786	-2.3823	-1.8069	-2.3406	-2.9446	-2.3242	-2.7805	-2.2944	-3.0269	-3.174	-1.8318	-2.2378	-3.0621	-2.7691	-1.4899	-2.6988	-2.3863	-2.1719	-1.8578	-2.9516
-4.544	-3.5894	-3.5932	-3.4183	-3.0613	-4.3119	-3.1034	-3.3111	-3.9993	-2.8733	-3.4618	-3.3039	-3.5105	-3.6995	-3.9754	-3.7468	-2.7773	-2.4329	-2.9838	-2.2185	-3.4017	-4.0479	-2.4587	-3.7106	-3.6111	-3.4357	-3.3002	-3.1097	-2.662	-4.1195	-3.7199	-3.7468	-4.259	-2.671	-3.108	-3.537	-3.9924	-3.1217	-3.1498	-3.753	-3.4502	-1.9845	-4.8525	-2.9907	-2.5748	-3.9428	-3.7765	-4.4041	-3.35	-3.345
-10.761	-10.665	-12.724	-11.57	-11.658	-11.349	-11.501	-12.269	-13.176	-11.231	-11.199	-12.466	-10.823	-11.853	-12.532	-11.765	-12.033	-10.751	-12.512	-10.704	-10.511	-11.324	-10.792	-11.743	-11.541	-11.825	-11.144	-11.387	-12.356	-12.708	-12.182	-12.352	-11.615	-11.889	-11.375	-11.934	-12.116	-11.775	-12.082	-12.015	-11.817	-12.789	-11.717	-11.754	-11.636	-11.262	-12.112	-12.283	-12.475	-12.437
7.5163	6.7608	6.7049	5.9476	7.0601	7.0325	7.0446	7.1065	7.0021	6.4624	7.0512	6.4406	5.0007	6.2987	6.693	7.1818	6.9297	5.7937	6.2358	6.5593	7.5288	5.7469	6.0952	6.0302	6.1226	7.2976	6.5845	7.1046	6.8126	6.9006	7.524	7.1746	6.4069	7.5318	6.7726	7.4861	5.7113	7.5141	7.474	5.994	7.8897	6.8857	6.858	6.9271	8.1284	6.9103	7.4552	7.3168	7.5622	6.6068
5.875	3.9276	5.594	4.9594	4.8196	4.383	4.943	3.7235	5.6937	4.8473	5.8539	5.3018	4.2707	5.0365	5.1788	3.5029	5.0178	5.5032	5.3126	4.9643	5.1624	3.9011	5.0687	5.2171	5.682	5.1721	3.9186	4.945	4.1464	4.7752	4.6535	4.3976	4.6869	5.0302	4.9189	5.1266	4.609	4.7149	4.702	5.4595	5.1463	5.624	5.2211	6.1869	4.6468	5.4477	5.2643	4.828	5.1672	5.8756
-0.15163	-0.7222	-0.97216	-0.010985	-0.59603	-0.40284	-0.53226	-0.44381	-1.0981	-1.0855	0.16331	-0.87117	-0.11981	-0.93374	-1.2344	-0.27419	-2.5808	-0.96051	0.12167	-0.71174	-0.57393	-0.30473	-1.4785	-0.30272	-0.46538	-0.78428	-0.2052	-1.3643	-1.9239	-0.43859	-0.6953	-0.94918	-1.2963	-0.34244	-1.1185	-1.042	-1.6579	-2.1192	-0.11325	-0.53658	-0.76781	-1.5419	-0.60422	0.027137	-0.019051	-0.34479	-0.89006	-1.2184	-1.4537	-2.2348
-13.728	-14.78	-14.262	-14.068	-14.778	-15.197	-14.358	-14.886	-14.332	-14.374	-13.884	-15.856	-14.307	-15.264	-14.621	-14.268	-15.366	-13.852	-14.228	-15.12	-15.265	-14.274	-15.684	-14.196	-15.043	-15.618	-14.302	-13.946	-13.995	-14.87	-13.938	-15.164	-14.608	-13.598	-15.079	-16.081	-14.951	-13.725	-14.106	-14.615	-15.961	-14.232	-13.897	-14.011	-14.012	-14.042	-13.828	-14.211	-15.258	-14.899
-1.0156	0.31069	0.13233	0.63727	-0.29613	-0.97109	-0.92057	0.28343	-0.028851	0.063282	-0.24868	-0.84352	0.021767	-0.083867	0.59982	-1.2025	0.053145	0.479	-0.37927	0.36954	-0.7588	-0.24524	0.59224	-0.80233	0.39554	0.18312	-0.80446	0.030008	-0.81744	0.95829	-0.20441	0.28834	0.42928	-0.73611	-0.59627	-0.94677	-1.5245	0.90458	1.0708	-0.32661	-0.3165	0.58541	-1.5234	-0.035087	0.4716	-0.063029	0.45681	-0.3936	-0.75871	-0.64916
-9.7945	-9.684	-10.102	-8.9142	-9.2622	-9.0064	-10.211	-9.5432	-9.35	-9.2139	-10.031	-8.9036	-8.3747	-9.7207	-8.6688	-10.217	-9.3708	-8.8715	-8.4673	-9.6446	-9.4025	-8.7188	-9.1698	-9.8273	-9.6028	-8.3816	-9.8295	-7.9665	-9.6439	-9.9403	-9.246	-9.2382	-9.0182	-9.3377	-9.4496	-8.9408	-9.8006	-8.1404	-9.6328	-9.6887	-10.182	-9.4793	-8.8157	-8.3807	-9.3894	-10.034	-8.9827	-8.8031	-9.9484	-10.255
-4.1962	-2.5156	-3.8258	-3.7385	-3.4461	-3.2893	-2.0228	-2.9368	-3.035	-2.5686	-2.6246	-3.1513	-3.2952	-3.2302	-3.7343	-2.7701	-3.8696	-4.4241	-2.0124	-4.1726	-3.5649	-3.6228	-2.4617	-2.6985	-2.7568	-2.0383	-2.8977	-3.1947	-4.5085	-2.7296	-2.321	-3.0667	-3.5433	-3.4608	-2.8718	-3.0841	-3.4116	-3.0757	-2.4553	-3.6476	-2.3566	-3.5107	-1.9776	-2.2038	-3.0768	-1.8258	-4.0204	-2.551	-3.6866	-3.0709
7.0007	6.8618	5.9647	6.498	6.7684	5.6428	5.9902	6.035	5.8953	7.0098	5.9916	5.9443	6.7793	7.563	6.1589	7.0657	7.3084	6.0116	6.677	7.9277	6.4942	6.189	7.4601	7.9303	7.1922	6.873	6.255	6.4132	7.2363	7.4012	6.3219	6.2966	6.8959	6.6549	6.9545	7.098	6.4026	5.6331	7.024	6.0169	6.9225	7.2024	6.1395	7.6573	6.718	6.5465	6.8658	5.5869	6.574	7.1059
-12.087	-12.567	-10.883	-11.624	-11.985	-12.647	-12.126	-12.194	-12.797	-12.145	-11.748	-12.449	-10.811	-10.939	-10.811	-12.067	-12.15	-13.315	-11.945	-12.285	-10.456	-12.79	-12.235	-12.382	-11.736	-11.082	-11.614	-12.339	-11.97	-11.755	-11.543	-11.265	-12.273	-11.469	-12.244	-12.308	-11.061	-12.169	-11.559	-11.03	-11.196	-11.746	-12.038	-11.697	-10.847	-11.659	-12.344	-12.032	-11.935	-11.093
-5.3684	-6.022	-5.4967	-5.3728	-6.2507	-4.5573	-6.0564	-5.5733	-4.748	-6.1045	-5.5266	-5.4113	-6.1712	-5.8133	-5.6938	-4.4122	-5.8387	-5.9783	-5.7457	-5.2605	-5.7817	-5.614	-5.8239	-5.4692	-4.7527	-4.0037	-4.375	-4.9587	-6.0842	-5.5346	-5.8291	-4.9248	-6.3902	-4.259	-5.4951	-4.2185	-4.6924	-5.9665	-6.3096	-4.7719	-5.2402	-5.1898	-4.8198	-6.3407	-6.2206	-5.7953	-4.9807	-6.056	-5.0137	-5.9087
-8.3726	-9.2092	-9.3373	-9.5382	-8.8208	-8.118	-9.0452	-9.2757	-8.1887	-9.055	-7.9955	-9.2999	-9.6212	-8.7165	-8.111	-8.5253	-8.6202	-10.015	-9.6929	-8.3804	-9.4763	-8.8202	-8.2039	-8.4693	-9.4538	-7.8242	-9.4784	-8.6642	-9.141	-8.9721	-8.0252	-9.6286	-10.011	-10.227	-10.276	-7.6833	-9.6782	-9.1988	-9.4402	-8.3683	-9.0057	-8.6786	-9.635	-7.7294	-9.7287	-9.0269	-8.7035	-8.5763	-9.1868	-9.782
-11.266	-11.654	-12.515	-11.567	-12.783	-11.378	-11.958	-11.607	-12.42	-11.593	-12.598	-12.423	-11.475	-11.344	-11.782	-11.823	-11.792	-12.22	-10.787	-12.051	-11.865	-10.74	-12.344	-10.256	-11.974	-12.079	-13.043	-11.371	-11.774	-11.581	-10.957	-12.087	-13.347	-11.671	-12.733	-12.628	-11.091	-11.857	-11.978	-11.699	-12.308	-10.567	-11.795	-11.113	-11.985	-12.156	-12.24	-11.522	-11.193	-12.803
-1.5678	-1.4489	-2.0754	-1.9978	-2.689	-1.7964	-0.54079	-1.5249	-0.94517	-1.085	-2.1006	-0.68745	-1.1716	-1.1752	-0.94367	-2.2947	-1.5432	-1.5587	-1.017	-1.2182	-1.1315	-1.5273	-1.2083	-1.748	-1.9698	-0.83784	-1.4839	-1.3281	-0.06731	-1.3506	-1.6813	0.48651	-1.2143	-0.89905	-0.96352	-0.73337	-1.6657	-1.3467	-1.9358	-1.3552	-1.1114	-1.2643	-1.0151	-1.3684	-0.22762	-1.8813	-1.3587	-1.4617	-1.8208	-1.5548
-9.3531	-8.8719	-9.1367	-8.578	-9.1979	-9.4983	-9.5861	-9.2278	-9.6772	-9.1913	-9.7284	-9.0686	-8.4167	-9.5209	-9.4445	-9.1796	-9.2551	-9.1295	-9.4989	-9.0841	-10.073	-8.587	-8.8374	-9.7808	-9.1525	-8.9004	-9.819	-8.936	-9.9871	-9.2451	-8.2747	-9.1704	-9.6795	-10.78	-9.9671	-9.1751	-9.5957	-8.847	-8.8681	-9.9738	-10.128	-10.342	-9.9846	-9.2033	-9.653	-8.7304	-9.0461	-9.1026	-10.404	-9.5954
-12.189	-12.865	-12.916	-13.121	-11.697	-12.252	-12.217	-12.928	-13.579	-12.464	-12.098	-12.635	-12.913	-12.232	-12.899	-12.108	-12.146	-14.194	-12.636	-12.921	-12.82	-11.967	-12.989	-12.093	-12.174	-12.747	-13.173	-13.571	-12.632	-13.032	-12.838	-12.649	-12.989	-12.793	-12.762	-12.714	-13.31	-13.256	-13.742	-13.071	-11.743	-12.117	-12.479	-12.916	-12.998	-12.181	-13.257	-12.996	-12.546	-12.417
-1.903	-0.74956	0.31411	-0.61679	-0.3613	-1.1662	-0.48958	-0.78696	-1.6583	-1.4534	-1.2662	-0.95511	-1.5521	-0.34514	-1.8291	-0.41066	-0.32804	-1.7535	-1.8762	-2.4076	-1.7205	-1.3714	-0.078285	-1.436	-1.029	-0.41444	-1.7676	-1.2933	-1.9195	-1.2734	-0.47684	0.053678	-1.5228	-0.69133	-0.53872	-0.9027	-1.6325	-2.3769	-0.58152	-1.0535	-2.6269	-0.85131	-1.0387	-1.1625	-1.6252	-1.1936	-0.94265	-0.38708	-0.72016	-1.0663
-23.013	-21.787	-22.408	-22.451	-21.45	-22.675	-22.311	-22.496	-22.691	-21.462	-22.072	-23.239	-20.857	-22.025	-20.852	-21.394	-22.791	-22.421	-22.492	-22.458	-23.228	-22.065	-21.265	-22.892	-22.821	-22.102	-20.981	-22.772	-21.989	-22.069	-22.874	-23.07	-22.247	-22.682	-21.751	-22.496	-21.805	-22.998	-22.374	-21.267	-21.808	-21.173	-22.993	-22.045	-21.1	-21.986	-22.383	-21.298	-22.69	-21.025
-2.2151	-1.8542	-2.7191	-0.61537	-1.6061	-1.909	-1.0345	-0.37972	-0.86459	-1.5508	-1.1798	-1.5209	-1.1172	-1.4238	-2.2822	-1.3134	-1.1917	-1.3007	-1.2094	-1.6834	-1.9307	-1.1712	-1.6179	-0.83644	-1.4664	-2.4084	-0.79133	-0.57451	-1.2469	-1.3174	-2.3353	-1.5863	-0.78927	-1.3861	-0.96284	-2.3467	-1.2124	-1.3254	-1.6731	-1.5507	-2.0791	-1.2358	-0.96324	-0.56349	-1.9014	-0.95183	-0.8919	-1.6616	-1.2656	-1.9558
-13.911	-13.67	-13.762	-14.061	-14.197	-12.684	-13.156	-13.034	-12.515	-13.028	-12.501	-12.06	-13.78	-13.164	-13.187	-12.526	-13.568	-13.584	-13.438	-13.592	-13.532	-13.014	-13.565	-13.028	-13.667	-14.222	-14.438	-13.648	-14.153	-14.372	-12.558	-12.619	-13.995	-12.169	-13.851	-14.074	-12.422	-13.34	-13.018	-12.728	-12.403	-13.975	-13.589	-12.969	-12.927	-13.451	-13.568	-13.045	-12.577	-11.9
-6.1122	-4.6772	-5.1521	-5.6559	-6.3849	-5.0017	-5.6099	-5.1588	-5.5573	-6.2277	-5.6521	-5.7193	-4.8838	-4.7232	-6.4442	-5.6945	-5.5685	-5.8516	-5.5705	-4.8587	-6.0524	-5.7756	-5.4869	-4.9353	-5.8172	-5.2752	-4.7365	-5.7891	-5.1686	-6.3109	-5.9204	-5.7366	-3.6562	-5.3564	-5.6656	-5.8028	-5.6827	-5.1149	-5.4643	-5.8502	-5.1995	-5.2602	-5.9182	-5.0667	-5.561	-5.8217	-5.0196	-6.2687	-5.4381	-6.079
-1.5758	-2.1919	-2.3466	-2.5412	-2.8322	-2.8777	-3.4063	-2.8569	-1.7913	-1.9948	-3.1773	-1.8899	-2.5907	-2.5503	-2.411	-3.5653	-1.7533	-2.737	-2.5165	-2.3733	-1.9201	-1.5143	-3.5939	-2.3713	-2.0327	-1.7255	-2.433	-3.0245	-3.5598	-2.61	-3.0918	-3.0482	-1.9927	-2.2548	-2.8642	-1.7991	-2.5497	-3.6515	-2.5714	-3.1935	-2.6362	-1.6792	-3.1294	-2.9587	-2.986	-2.4878	-2.1418	-4.0812	-3.3349	-2.7851
3.687	3.1503	2.9487	3.9172	1.7482	3.2876	4.2906	2.3255	2.8491	3.043	2.5957	4.025	3.5331	3.0092	3.8758	2.6138	2.4899	2.2589	2.1099	2.7339	2.0758	3.6438	2.7081	3.1389	3.0262	3.7869	3.0804	2.8857	2.578	2.7246	2.9117	2.3768	3.0547	2.9523	3.9041	3.2142	3.0176	2.7933	2.4548	3.3038	1.9797	3.7945	3.4817	2.3124	3.4041	1.9287	3.3845	1.7964	2.3484	3.3515
-12.002	-12.285	-12.201	-11.711	-12.104	-11.107	-12.315	-11.906	-12.386	-10.953	-11.006	-10.905	-11.841	-11.799	-10.516	-12.86	-11.012	-11.145	-12.402	-11.322	-11.831	-12.34	-12.448	-11.401	-11.25	-11.884	-12.713	-12.081	-12.603	-12.576	-12.157	-11.398	-11.248	-12.854	-10.554	-12.515	-12.395	-12.43	-12.049	-12.162	-11.335	-11.669	-13.068	-12.034	-11.865	-11.167	-11.835	-10.575	-11.394	-11.398
-2.6348	-4.4271	-2.6242	-2.6223	-1.7246	-2.8078	-1.8143	-1.7958	-1.7294	-2.3258	-1.7709	-1.8029	-3.3042	-3.1327	-2.0959	-1.3424	-1.7345	-3.0935	-1.8025	-2.1104	-2.6636	-1.7037	-2.1335	-2.901	-2.6012	-3.2156	-3.6965	-3.2404	-2.7633	-2.5132	-2.3676	-1.4364	-1.2374	-2.245	-2.3762	-1.9329	-3.0743	-3.4621	-2.9479	-1.4398	-2.5399	-1.6408	-3.1232	-2.0958	-2.2342	-2.2117	-2.8316	-2.9809	-1.5767	-1.4469
0.16727	-2.0513	-0.93416	-0.67684	-1.0282	0.52521	-1.2706	-0.080793	-0.6072	-0.73491	-0.56431	-0.6378	-0.19994	-0.22002	-0.85881	-1.3421	-1.2903	-0.4637	-0.28021	-0.22281	-0.97045	-1.2794	-0.50695	-1.065	-1.113	-0.98046	-1.5078	-0.11596	-0.81576	0.092989	-1.1732	1.0848	-1.6804	-0.36345	-0.36184	-0.23834	0.1778	-0.54298	-1.7209	-0.12152	-0.88585	-1.6969	-1.8683	-0.58569	-1.0519	-0.19029	-0.85535	-0.18047	-1.4403	-0.34286
-12.221	-12.726	-12.473	-11.568	-12.343	-12.077	-11.043	-11.117	-12.804	-11.389	-10.663	-10.645	-11	-10.641	-11.994	-11.903	-10.661	-11.442	-11.382	-11.158	-11.596	-12.353	-11.399	-11.248	-12.702	-11.134	-11.592	-11.816	-11.532	-10.764	-11.782	-12.231	-11.938	-11.593	-10.592	-10.926	-11.927	-11.273	-10.885	-10.364	-11.499	-10.823	-12.44	-11.609	-11.416	-11.024	-10.694	-11.207	-10.439	-10.477
-3.4965	-2.5509	-3.8854	-3.2017	-3.3913	-2.1249	-2.7012	-2.7966	-2.3736	-2.9189	-2.3502	-3.5701	-3.5709	-3.2384	-2.8174	-2.5908	-4.2703	-3.5487	-2.8101	-2.6123	-2.521	-4.006	-2.8948	-2.447	-4.1487	-3.3053	-3.9363	-1.4016	-3.4154	-3.6735	-4.6825	-3.0708	-3.096	-2.2434	-2.8579	-2.2452	-3.558	-3.5716	-2.2175	-1.9061	-1.9032	-2.4049	-2.0614	-3.3884	-3.6198	-3.0454	-3.1067	-2.4804	-3.976	-3.253
0.22745	-0.011725	-0.16013	0.70659	0.14175	0.64029	-0.60034	0.33286	0.47538	-0.94194	0.087381	-0.58111	-0.31817	-0.16026	-0.70154	-0.14929	-0.13076	0.04026	-1.1456	0.022776	-0.55613	0.3915	0.0033237	0.42207	-0.34446	0.074167	0.26261	1.1117	-0.83649	0.11214	-0.17918	-0.058466	-0.61915	-0.16178	-0.31573	-0.13515	0.5261	-0.41103	1.2025	0.72918	-0.10685	0.15206	0.60534	0.33637	-0.95751	1.5082	0.52015	0.31513	1.2899	-0.73615
-12.971	-10.287	-12.564	-12.761	-11.502	-12.276	-11.155	-11.082	-11.19	-11.672	-11.601	-11.624	-12.854	-11.525	-10.956	-11.94	-10.993	-12.535	-11.009	-11.932	-11.077	-11.749	-11.468	-11.334	-11.338	-11.258	-11.196	-10.643	-12.504	-11.883	-12.088	-11.146	-11.472	-11.017	-12.086	-11.844	-12.76	-11.006	-12.392	-11.985	-12.678	-12.628	-10.923	-11.751	-10.982	-12.767	-11.812	-12.432	-10.196	-12.004
-2.4553	-2.9614	-2.425	-1.6674	-2.4358	-2.6188	-2.9562	-2.4666	-3.0692	-2.3112	-2.7365	-2.8999	-2.7337	-2.0767	-1.9048	-3.1649	-3.7382	-2.501	-2.3274	-2.6135	-3.0903	-1.703	-2.6231	-2.2851	-2.0311	-2.109	-2.152	-2.4636	-2.2182	-2.9099	-2.4804	-2.7685	-3.1748	-2.8175	-2.9558	-2.5751	-2.1005	-2.3285	-1.5938	-2.737	-2.1614	-2.8353	-2.8174	-2.7892	-2.4535	-2.2866	-2.815	-3.3555	-1.3932	-2.5391
-21.185	-20.196	-21.498	-19.945	-20.373	-19.545	-20.241	-21.098	-20.709	-20.803	-20.09	-18.816	-20.902	-20.592	-20.001	-20.888	-20.279	-21.702	-20.782	-20.899	-18.889	-19.309	-19.837	-21.474	-21.344	-20.75	-21.255	-22.02	-20.713	-21.596	-20.15	-20.881	-19.644	-21.524	-20.901	-20.949	-21.311	-21.745	-19.738	-21.12	-21.15	-20.051	-20.049	-21.772	-20.542	-20.538	-20.477	-20.644	-22.062	-20.554
-10.286	-9.0873	-8.6641	-8.1816	-8.1223	-9.1354	-8.9064	-8.4443	-9.6915	-9.5465	-8.2937	-8.0753	-9.3645	-8.1934	-8.9377	-9.0698	-9.4832	-9.3177	-9.5147	-8.7197	-7.7096	-9.3433	-9.8151	-8.6607	-9.4824	-8.384	-9.4071	-9.2063	-9.8546	-8.9812	-8.9621	-9.0525	-8.7059	-8.998	-9.4645	-9.0552	-8.9476	-10.175	-9.2441	-10.482	-9.5688	-9.7981	-8.5309	-8.5699	-10.248	-9.1604	-9.0771	-8.6837	-9.205	-7.6505
1.6369	1.383	1.8281	1.6634	2.0875	1.429	1.1951	1.9169	2.3722	2.2079	1.7244	1.652	2.2713	2.1365	1.1847	1.9674	0.48732	1.8573	2.0037	1.3978	0.99887	2.7562	3.1842	1.4923	2.1371	1.7461	2.8465	1.3442	2.2382	0.75923	2.2737	3.3321	2.2114	0.85606	1.5857	3.209	-0.065493	1.5401	1.6498	1.546	2.4926	2.6477	2.1245	2.3205	1.2693	2.08	2.0209	1.9909	1.5306	2.2887
-4.14	-4.8757	-4.5111	-4.1686	-5.6148	-6.12	-5.292	-4.1565	-4.6617	-5.0523	-5.4055	-5.7026	-4.415	-4.8151	-5.8222	-5.3406	-4.8164	-4.2044	-4.5181	-5.5067	-4.7406	-6.0664	-6.3901	-5.0604	-4.0529	-4.884	-5.0708	-4.6769	-3.6078	-4.083	-6.0519	-4.6404	-5.0885	-4.5975	-5.8914	-5.5934	-4.8267	-3.7482	-4.6759	-4.7181	-4.4942	-5.1062	-5.541	-5.3988	-4.7968	-5.0984	-4.9475	-4.5867	-4.7249	-4.0239
1.9227	3.4996	2.0315	0.28305	0.80029	1.8908	1.625	1.1637	2.3115	1.6449	2.0674	1.1243	1.6041	2.0355	2.1314	1.368	2.5328	0.97301	2.2239	2.0643	2.2103	3.0321	1.7908	0.94302	2.1537	1.7868	1.6571	3.1069	0.6117	2.5823	2.18	1.4816	1.3305	2.5062	1.6418	2.2157	1.786	0.57237	0.45372	2.3283	1.5335	0.24669	1.5458	1.5039	2.4497	1.8019	1.587	1.7136	2.0581	0.96283
1.907	1.3681	1.0257	0.75016	1.3487	1.6536	2.0654	2.2689	1.1182	1.9862	1.5447	1.2437	1.2158	1.4526	0.19392	1.3671	0.89731	0.93505	2.4723	1.114	0.33238	1.8605	0.97985	1.4306	1.6154	1.7549	1.8	1.8049	1.3182	2.0945	1.6323	0.5553	1.5439	1.9862	1.4449	1.0076	1.9418	1.1264	0.39636	2.933	1.2805	0.46621	1.0403	2.7164	2.4668	0.40348	1.9958	1.297	2.0566	1.3499
7.9034	8.9722	9.7652	9.8181	8.4015	8.506	8.8083	8.4656	9.6535	8.0763	9.9318	7.7149	8.7764	8.1914	7.5152	8.6353	8.9214	8.4347	8.6379	8.35	8.769	8.3567	9.0276	8.9549	8.6582	8.405	8.7111	8.8303	8.652	8.4596	9.4107	8.9534	8.7007	8.7755	10.235	8.5486	8.6313	9.0006	9.5053	9.1819	8.8233	8.4875	8.7644	8.8794	8.2909	9.2531	8.8121	8.1888	7.824	8.3211
-0.56493	0.17508	-0.10852	0.019791	0.60139	0.3829	0.54821	0.54571	0.92979	-1.3606	0.35902	0.10197	0.54482	-1.3123	0.21213	0.6125	0.95157	0.076585	1.6381	1.6056	-0.49666	-0.23357	0.08521	0.091958	-0.15833	0.28438	0.40412	-0.65244	-0.22239	-0.85055	0.41363	0.85716	-0.088342	-0.43938	-1.7252	0.00088411	0.99442	-1.1383	-0.2957	-0.77332	1.6822	0.22266	-0.8909	-0.34875	0.086724	-0.36515	-0.050776	1.1564	-0.27172	-0.69071
-2.9394	-1.5326	-3.5673	-1.436	-2.2096	-2.5334	-3.9987	-2.2983	-3.4454	-2.3321	-2.0462	-3.3722	-2.7724	-2.8738	-2.1401	-1.7329	-2.1351	-2.3719	-1.974	-3.0879	-2.0948	-1.9647	-2.7438	-3.7566	-3.5003	-1.3866	-2.2516	-2.835	-2.9705	-1.5651	-2.3867	-2.2353	-2.4353	-2.4004	-3.2414	-2.6108	-2.2858	-1.9783	-2.0789	-3.2415	-2.9464	-1.7933	-2.4849	-2.2781	-1.9821	-2.0042	-1.0336	-2.9623	-3.1425	-2.7074
2.9075	2.9005	2.0732	3.4122	2.7747	3.0447	3.032	3.4312	3.2737	2.6401	1.7807	3.1853	2.7075	2.0714	3.5475	2.6993	2.4117	1.5228	2.7815	2.4138	2.3106	1.9551	2.472	2.3924	2.2292	2.1132	2.993	2.8126	1.8341	1.7378	2.2443	2.7329	2.1158	2.2528	1.8384	3.5849	2.2899	2.051	3.3782	3.0467	3.28	3.6721	2.4362	2.1194	3.0726	2.5055	2.3255	2.3165	2.5954	2.2703
-4.0555	-3.8269	-3.2638	-4.2088	-3.8793	-3.8357	-2.908	-2.0973	-3.5829	-4.8461	-4.0822	-3.5917	-5.2559	-3.6947	-4.0319	-2.7975	-3.3683	-3.8749	-4.5505	-3.045	-4.1143	-3.3106	-3.2538	-2.8808	-3.7421	-3.7738	-4.229	-4.6822	-3.2071	-3.6213	-3.2709	-3.48	-3.5099	-3.8777	-4.0024	-3.4459	-3.8463	-2.0344	-3.9211	-3.3417	-4.0784	-3.7976	-4.1747	-4.6467	-3.5657	-3.8798	-3.3508	-4.8978	-4.1057	-3.2301
-2.6239	-1.8092	-3.2735	-3.4163	-2.4611	-3.1572	-1.9181	-2.5865	-2.2265	-2.7166	-2.6401	-2.1372	-2.8059	-2.094	-2.5127	-2.2531	-2.498	-3.0516	-2.142	-1.9224	-2.3677	-2.9506	-2.4103	-2.3184	-3.1269	-3.3337	-3.4035	-1.2985	-1.6285	-3.4899	-3.585	-2.5195	-1.471	-3.5029	-3.6421	-3.2204	-3.5298	-1.9726	-2.5371	-2.7548	-2.1896	-2.0173	-2.498	-1.6962	-1.7021	-2.5332	-1.6974	-2.485	-3.5101	-2.9948
9.1543	8.5538	9.1196	8.7546	8.4226	8.3124	8.8826	8.2191	8.59	8.8773	10.25	10.043	8.1868	8.0623	9.3459	7.4795	8.8757	8.9052	7.8459	7.9637	7.8696	8.7026	8.0271	8.359	9.3322	8.5047	8.3842	7.7139	9.0914	8.428	8.943	8.0936	7.8833	8.8222	8.1886	8.7973	8.3726	9.3876	8.3093	8.2765	8.2274	8.0553	7.6891	10.139	8.5253	7.8902	9.4648	9.6782	8.0217	9.1833
-21.499	-20.288	-20.406	-22.15	-20.478	-21.678	-20.724	-20.172	-20.302	-21.013	-21.12	-20.934	-21.718	-20.347	-19.736	-20.487	-21.363	-22.098	-20.755	-21.105	-20.887	-20.593	-20.679	-20.129	-20.485	-20.767	-20.554	-19.827	-20.937	-20.855	-21.506	-20.984	-22.201	-20.914	-20.626	-20.026	-20.692	-21.14	-20.263	-21.871	-20.329	-21.178	-20.928	-21.249	-19.906	-19.975	-20.403	-20.924	-20.248	-20.138
5.2743	4.8757	4.9809	4.5562	6.0728	6.132	3.5372	4.2611	5.0923	4.9719	5.0981	5.3565	5.3108	3.4097	5.7466	5.3653	4.8534	5.0568	5.6598	5.5167	5.5565	4.7449	4.3319	4.7911	4.7999	3.7614	5.1886	5.8141	4.388	4.9944	4.7648	5.2074	5.1557	5.5273	5.1995	6.1177	4.2219	5.7759	4.4276	4.7595	5.7813	4.0709	4.3762	4.5624	4.5037	6.0111	6.2463	5.5395	4.3127	4.065
-9.1133	-10.523	-8.6502	-9.1106	-8.8271	-9.1524	-8.8662	-8.018	-8.7559	-8.5568	-8.2376	-9.5533	-8.8787	-10.042	-8.5989	-9.3257	-9.0722	-9.775	-9.334	-8.879	-9.7303	-8.7407	-8.5465	-9.0585	-9.3974	-9.4937	-9.5414	-9.0068	-9.3363	-8.6043	-9.0857	-8.6925	-8.8042	-8.6143	-8.7579	-9.9535	-8.2389	-9.7917	-8.3265	-9.2542	-9.3675	-8.3802	-8.9266	-8.0006	-8.702	-8.2977	-9.5121	-8.761	-9.5473	-8.9237
-3.6216	-5.0092	-4.7564	-5.1411	-4.1757	-4.6091	-3.9494	-3.7978	-3.466	-4.5501	-4.1286	-3.3503	-4.9203	-4.9449	-4.7605	-4.2107	-3.4644	-4.4868	-3.7294	-5.2941	-4.1145	-4.3154	-4.7597	-2.7461	-4.4918	-5.17	-2.8307	-4.5926	-3.7503	-4.5112	-3.7246	-4.9532	-4.3179	-3.2696	-4.473	-3.7512	-4.3855	-4.8642	-4.5399	-3.2515	-3.6793	-5.416	-5.1262	-4.2648	-4.5519	-4.5581	-4.9305	-3.7828	-4.1802	-5.0278
-7.9071	-7.1095	-7.845	-7.1427	-6.7267	-7.167	-7.838	-7.1785	-6.874	-7.6688	-7.3896	-8.0952	-7.4457	-8.2232	-6.678	-7.3032	-8.6797	-6.8776	-6.2442	-7.1727	-5.366	-6.7895	-8.1293	-6.5462	-7.7037	-6.9765	-7.9002	-7.4332	-8.2593	-8.3078	-7.424	-6.4793	-8.4326	-8.161	-7.7646	-7.0916	-6.5528	-8.0656	-7.0288	-7.6825	-8.6754	-7.8708	-7.0601	-6.9724	-8.1101	-7.2827	-7.9881	-7.997	-7.8076	-7.8327
-3.0112	-2.9899	-3.8457	-1.1939	-1.0644	-3.6114	-3.3965	-2.1199	-1.2185	-2.6811	-1.5189	-2.9849	-2.8981	-2.416	-3.0561	-3.1645	-1.9782	-2.5778	-2.3365	-3.028	-2.9103	-1.5513	-3.148	-2.7223	-3.0826	-2.2662	-2.5746	-1.9565	-2.366	-3.128	-2.8803	-2.5126	-2.7789	-3.0149	-2.8967	-2.6141	-3.3071	-2.5227	-3.3375	-2.6343	-1.9353	-3.1625	-2.3198	-1.8796	-3.0665	-1.636	-2.4426	-2.445	-3.8423	-2.5941
-12.882	-11.977	-12.208	-12.783	-12.396	-10.647	-12.67	-10.708	-10.843	-11.273	-11.511	-11.589	-11.656	-12.224	-11.684	-10.71	-12.118	-12.81	-11.989	-10.975	-12.308	-11.154	-12.492	-10.705	-12.586	-10.7	-10.578	-12.056	-11.913	-12.534	-11.376	-12.53	-11.386	-12.419	-11.417	-11.188	-11.849	-12.073	-11.776	-10.865	-13.023	-11.377	-11.211	-12.341	-11.437	-12.39	-10.833	-12.143	-11.053	-11.517
0.31266	1.893	2.4273	1.6166	1.5308	0.96349	2.3787	0.81951	1.2605	2.1138	1.283	0.63187	1.2158	1.4841	1.4348	1.7498	1.9466	1.8094	0.76835	1.9103	1.1546	1.5166	1.9788	0.55812	1.2436	1.3007	1.5389	1.9408	1.103	3.1143	0.63546	1.669	0.4981	2.4623	1.3991	1.6326	0.97229	1.8015	1.1359	2.6876	1.9334	1.8909	1.9905	1.1613	0.52208	2.07	2.0413	2.2785	1.563	1.498
-3.322	-1.7866	-1.9629	-3.6682	-2.9991	-2.3331	-2.3229	-1.3933	-2.9043	-3.2339	-3.4438	-2.2522	-3.5556	-1.6823	-2.3839	-2.5147	-2.0963	-2.2083	-1.9393	-1.22	-1.6601	-2.2773	-3.0438	-3.7455	-3.4336	-2.521	-2.7796	-1.4364	-2.5983	-1.8309	-2.7532	-2.2996	-2.3522	-2.8544	-2.1812	-2.4946	-1.7205	-3.1288	-0.36907	-2.5272	-3.0782	-1.4967	-1.2555	-2.8671	-2.4249	-2.6747	-3.1322	-2.0707	-2.3812	-2.4605
-10.791	-10.911	-9.758	-10.335	-11.465	-11.31	-10.895	-11.192	-10.548	-12.563	-10.632	-10.963	-11.141	-10.653	-12.025	-10.056	-10.903	-12.024	-11.293	-10.216	-10.575	-10.145	-10.917	-9.336	-12.014	-9.8753	-11.011	-11.029	-11.423	-11.264	-11.785	-11.582	-11.516	-11.087	-10.811	-10.275	-11.24	-10.508	-11.776	-10.457	-11.364	-10.998	-10.442	-11.057	-11.023	-9.983	-11.191	-11.026	-11.036	-11.417
-2.7894	-2.022	-3.2788	-3.2284	-1.5452	-2.4291	-2.5997	-1.9046	-2.3535	-2.8261	-2.0138	-2.273	-1.1378	-2.7298	-2.0516	-3.8443	-2.3305	-1.6336	-2.4527	-1.4351	-2.4137	-1.5468	-3.1112	-2.2706	-3.4635	-3.6133	-2.861	-2.8316	-3.1124	-3.2362	-1.9379	-1.7359	-2.0364	-2.2121	-3.6965	-2.9739	-2.3141	-2.1373	-2.6479	-2.9788	-2.4859	-3.4815	-1.8809	-2.5498	-2.967	-2.6393	-2.8955	-2.5883	-2.9418	-2.6495
-12.404	-13.464	-14.69	-12.88	-13.842	-13.775	-13.089	-12.137	-12.772	-13.742	-12.745	-12.617	-14.573	-13.516	-12.32	-14.043	-12.431	-12.605	-13.366	-13.956	-14.069	-12.637	-13.896	-14.23	-13.577	-13.301	-13.064	-12.785	-13.172	-13.861	-12.901	-12.547	-13.816	-13.303	-12.906	-12.866	-12.102	-13.985	-13.858	-13.332	-12.654	-13.502	-13.115	-13.429	-12.493	-11.73	-13.827	-13.921	-14.069	-13.124
-8.5962	-8.5361	-8.4715	-9.2485	-8.9448	-10.638	-8.6302	-7.757	-8.4716	-10.348	-10.426	-9.3064	-9.6045	-9.1567	-8.6332	-8.5714	-8.7834	-9.5995	-9.9657	-8.9054	-7.6979	-8.6819	-8.2901	-8.2337	-9.039	-9.1812	-9.9037	-9.4013	-8.9378	-9.2359	-9.4437	-8.752	-9.1616	-9.4514	-8.6703	-9.0244	-10.021	-8.1074	-8.7287	-8.0466	-9.5907	-9.4295	-8.5444	-8.7503	-8.6265	-8.3013	-8.5308	-9.8238	-8.7062	-8.6841
-0.52865	-1.5925	-1.1804	-1.6872	-1.8577	-0.96481	-0.037824	-0.45768	-0.96155	-1.6604	-0.97588	-0.057412	-1.5447	-1.0541	-1.2102	-0.27193	-0.62457	-0.21758	-0.67598	-1.3991	-0.71851	-0.48722	-1.4912	-1.2261	-0.9003	-1.0861	-0.7718	-0.72545	-0.53442	-0.79377	0.33155	-0.18773	-0.22584	-0.38087	0.14104	-1.0443	-1.1325	-0.93714	-0.91759	-0.64943	0.2474	-1.3698	-1.1772	-1.4113	-1.1685	0.0085284	-0.90119	-0.40252	-1.0948	0.0050295
-0.41429	-0.050063	-0.5957	-0.039741	0.81414	-0.32289	-1.0323	-0.43764	-0.30153	0.72971	0.013035	-0.54167	0.11039	0.53932	1.0117	0.53926	-0.51267	0.48081	-0.097982	0.93649	-0.073081	-0.77021	-0.65442	0.051132	0.5498	0.064198	-1.2754	1.22	0.51108	-0.34166	-0.55261	-0.92667	-0.81035	-1.0282	-0.80452	0.27502	0.084615	0.01599	-0.98236	-0.94838	-0.63584	0.44605	-0.76137	-0.366	0.95775	-0.62496	0.11604	-0.56415	0.32749	-2.3436
-3.9017	-4.494	-4.5605	-4.8958	-5.0656	-5.155	-4.9213	-4.1022	-4.8685	-5.0182	-4.1637	-4.2819	-4.6623	-4.748	-4.1802	-4.8726	-5.8265	-4.9018	-4.5628	-4.4005	-5.2653	-4.1724	-4.6582	-4.2772	-5.4709	-4.9508	-4.8146	-3.744	-5.2943	-5.3068	-4.215	-5.2237	-4.6994	-5.0235	-5.136	-5.2652	-4.677	-3.8847	-5.1468	-4.8402	-4.6708	-4.1721	-4.9219	-4.3056	-4.1573	-4.9666	-4.3942	-4.0348	-4.5609	-2.9966
-12.544	-12.959	-13.307	-13.313	-12.633	-13.545	-12.748	-12.853	-13.168	-12.16	-13.014	-12.983	-12.338	-13.306	-12.77	-13.433	-12.679	-13.021	-13.154	-13.406	-12.374	-12.289	-12.577	-13.865	-13.589	-13.934	-13.836	-13.71	-12.536	-13.745	-14.004	-13.554	-12.798	-12.232	-13.328	-13.73	-12.518	-12.918	-12.71	-12.265	-12.614	-12.225	-13.101	-13.714	-13.859	-13.213	-13.058	-14.135	-13.648	-13.866
-7.2636	-6.2592	-5.5243	-6.3658	-5.9873	-6.5459	-6.427	-6.7316	-5.3475	-6.4138	-6.529	-6.4513	-6.0779	-5.7916	-6.3882	-6.1021	-6.4084	-6.5386	-6.3389	-6.0083	-6.5682	-6.3038	-5.7484	-6.8917	-6.0858	-8.1637	-6.8435	-7.2873	-6.953	-5.9302	-5.5032	-6.7211	-4.7966	-6.3908	-5.9495	-6.3386	-5.5652	-6.1589	-6.1236	-7.3282	-5.637	-6.7937	-6.5154	-6.7743	-6.1797	-6.4172	-4.9735	-6.7519	-7.8142	-7.854
-10.606	-8.3796	-9.6583	-9.6186	-10.088	-10.139	-7.8943	-8.3677	-9.93	-8.9601	-9.4374	-8.9221	-8.8708	-9.5899	-9.3078	-9.3717	-9.1005	-9.2211	-10.657	-9.6118	-8.7113	-9.4853	-8.7741	-9.5638	-9.3049	-10.593	-8.4301	-10.212	-10.141	-10.007	-9.9513	-9.2695	-8.8165	-8.739	-9.1462	-9.6759	-10.362	-8.6285	-8.6275	-8.8523	-10.146	-9.5134	-10.866	-8.1474	-9.0544	-9.4788	-10.637	-9.724	-9.1394	-9.1165
-0.62207	-2.141	-0.94639	-1.9835	-0.84518	-2.575	-0.70326	-1.4403	-1.7383	-1.1202	-0.79302	-1.5166	-0.87402	-1.6112	-1.124	-1.0123	-1.5841	-0.277	-1.6146	-1.1176	-1.7004	0.1178	-1.1301	-0.67597	-0.80505	-1.5208	-1.9686	-1.9706	-0.57927	-1.0609	-1.2697	-2.1402	-0.34851	-0.71036	-1.6292	-1.4876	-1.2794	-0.90964	-1.6718	-1.2875	-1.7172	-1.3773	-2.7153	-1.9299	-1.7255	-0.90346	-0.948	-1.4624	-2.2192	-2.1462
-1.4802	-0.74458	-1.4647	-0.74325	-2.251	-1.2761	-1.1972	-0.23017	-0.43369	-0.59013	-0.91212	-1.6178	-1.6038	-1.8793	-1.543	-0.69134	-2.7813	-2.1086	-1.3519	-0.95555	-2.9298	-1.6474	-0.49894	-2.1034	-1.9615	-2.1719	-0.8925	-0.6339	-1.6598	-2.0024	-1.6487	-1.4081	-1.8147	-1.4837	-1.4162	-0.61778	-0.94974	-0.86088	-0.87018	-0.72792	-1.3859	-0.89741	-2.0305	-0.66266	-0.58281	-1.787	-1.5922	-1.6321	-1.994	-1.3964
3.9049	4.7039	4.8014	4.5839	5.3417	3.7441	5.226	5.511	5.4766	5.5714	3.9124	4.6987	3.8396	4.5006	4.5747	5.6463	4.5742	3.9446	4.3128	5.1377	4.3866	4.443	4.1413	3.577	5.4797	4.3678	3.6821	4.5973	4.6678	5.3801	3.9284	4.6475	4.2805	4.4204	3.2856	4.9823	4.343	4.1808	4.8991	4.5977	4.0183	5.2973	3.9727	4.2977	4.9341	4.2743	3.9574	3.8562	4.7219	4.7094
-5.0717	-4.1166	-3.243	-4.5297	-4.7576	-4.4913	-3.9526	-4.1399	-4.5908	-3.0788	-3.8396	-4.8847	-4.4112	-4.0116	-4.1493	-4.3784	-4.6796	-4.1323	-3.877	-4.892	-3.9342	-4.5928	-3.6993	-4.1096	-3.3354	-5.1532	-3.6117	-4.7084	-4.7809	-3.7496	-4.1555	-4.9753	-4.5778	-4.6262	-3.3405	-3.6864	-3.4546	-3.3904	-3.6698	-4.3963	-4.5647	-3.7731	-4.125	-4.2246	-4.8026	-4.1653	-4.548	-3.6641	-4.0905	-4.3193
-2.5102	-3.231	-3.9513	-3.6834	-4.6507	-2.9523	-3.2401	-3.9101	-3.4376	-3.4083	-4.0435	-4.8148	-3.3417	-3.4035	-4.7821	-3.3532	-3.2453	-4.0239	-3.6514	-4.0521	-3.7834	-3.7364	-4.291	-4.339	-4.1975	-4.3523	-4.0623	-4.902	-3.1969	-3.6043	-4.2275	-3.3778	-3.2042	-4.0185	-4.2122	-4.4981	-2.9117	-3.8271	-2.9295	-3.6521	-4.4832	-4.171	-4.3284	-3.3435	-3.6861	-4.0272	-2.8859	-3.7765	-3.5933	-3.4299
-12.335	-11.913	-13.954	-14.004	-12.859	-12.73	-13.804	-14.472	-13.862	-11.761	-13.127	-13.913	-13.747	-12.873	-13.29	-13.488	-12.728	-12.56	-13.588	-14.654	-13.874	-13.806	-12.98	-12.501	-12.605	-13.652	-14.428	-13.394	-12.872	-12.588	-12.979	-13.261	-12.866	-13.987	-14.81	-13.957	-13.444	-13.137	-13.839	-12.914	-13.299	-12.625	-13.722	-12.184	-13.351	-14.038	-10.911	-13.213	-13.885	-12.675
-10.92	-12.001	-11.408	-10.584	-11.452	-10.68	-11.675	-10.486	-10.352	-10.935	-9.9788	-10.068	-10.655	-11.019	-10.798	-11.454	-11.991	-10.939	-10.873	-10.917	-10.516	-10.848	-9.9656	-10.734	-10.149	-11.202	-10.589	-9.972	-10.775	-10.638	-10.067	-11.15	-10.364	-10.62	-10.24	-10.772	-11.611	-12.451	-10.833	-10.636	-12.217	-11.829	-10.689	-11.679	-10.545	-9.95	-12.057	-10.251	-11.935	-9.2125
-7.6528	-10	-9.473	-8.8055	-8.7119	-8.1085	-9.5058	-9.6706	-8.8607	-9.5436	-9.2537	-8.8977	-8.8227	-6.8377	-9.9624	-8.4371	-9.5606	-8.9088	-8.9965	-8.4244	-8.891	-9.8225	-8.9631	-8.9492	-8.8814	-9.4246	-8.3103	-8.2181	-9.1755	-9.1424	-9.7075	-8.4428	-8.9166	-7.8567	-8.8602	-9.4773	-9.2759	-9.0895	-9.0468	-10.039	-9.4715	-9.0028	-8.4367	-8.8154	-9.4577	-9.046	-9.7554	-9.5532	-8.7331	-9.065
1.2588	1.5292	0.74018	1.4728	0.69349	1.2605	0.56062	0.88164	1.7493	1.3984	1.0284	1.1402	2.665	0.3829	1.2095	0.8451	1.3774	1.2854	0.3609	2.4225	3.1257	1.6171	0.67035	0.56252	2.2665	0.74395	1.9256	2.0548	1.7376	1.3292	1.957	1.5376	2.019	1.6339	2.4949	0.66387	0.70419	0.48234	0.64053	1.2766	1.3864	1.495	1.2206	1.947	1.3268	1.1087	1.6642	1.4195	1.3773	1.1117
1.7214	0.91852	2.2049	1.3732	1.5482	2.2396	1.8709	1.5122	1.6581	1.2009	1.2092	2.3302	1.9104	1.6915	2.1894	2.7439	1.5274	2.8095	1.4604	0.86837	1.4039	0.3787	1.2118	2.8928	2.8734	1.0652	0.52873	0.30703	2.2315	0.66067	1.678	1.286	1.1364	1.6331	1.1768	1.0859	2.2559	0.90366	1.6853	1.4132	1.6694	0.83309	1.1472	1.2441	2.6439	2.8196	1.5954	0.06469	1.6012	1.8178
4.4287	5.404	4.4165	3.1147	4.195	3.6843	3.8135	4.5916	4.4005	5.0674	4.737	4.0453	4.4978	3.606	4.5463	4.1321	5.015	3.9743	4.689	4.4284	4.3572	4.7613	4.1906	4.8933	3.6144	4.0526	4.7078	2.5338	4.2608	4.7448	4.9172	3.7152	5.0951	4.5001	6.0578	4.7001	4.4122	3.8784	4.2835	4.4171	3.9348	4.9936	4.83	4.6657	3.2999	5.1662	5.7602	4.7382	4.2735	3.6711
-13.053	-14.4	-13.152	-12.713	-13.66	-12.918	-12.452	-13.686	-12.698	-14.124	-11.938	-13.346	-12.488	-12.564	-13.35	-12.404	-12.293	-12.439	-12.627	-12.782	-13.597	-13.732	-14.381	-13.649	-12.675	-12.014	-12.361	-13.222	-13.218	-13.735	-12.213	-12.733	-13.482	-13.376	-11.822	-12.973	-13.525	-13.722	-14.507	-13.172	-13.119	-13.29	-13.722	-12.912	-13.429	-12.841	-12.661	-13.425	-12.471	-12.423
-7.5835	-5.4266	-6.3462	-6.0441	-7.052	-6.5789	-5.6058	-6.0299	-6.3466	-6.748	-6.0895	-6.0077	-6.0652	-6.9756	-6.6825	-6.2353	-6.0103	-6.6136	-5.6272	-6.7992	-6.2332	-5.9683	-6.0223	-7.2302	-6.4101	-5.9899	-7.8024	-6.138	-5.3217	-6.3087	-6.8891	-6.1371	-6.3118	-6.2784	-6.2492	-6.1936	-5.8417	-5.5946	-5.6703	-6.5719	-5.4879	-7.3799	-5.4131	-7.4532	-7.6993	-6.3087	-7.3767	-6.3256	-6.1005	-6.3346
1.8947	1.8483	1.4475	1.572	0.71464	1.1357	1.6822	1.4181	1.3719	0.20232	1.8837	1.9968	1.7376	1.8473	2.1275	0.93863	1.4377	3.1528	2.5848	1.9841	1.9476	1.7691	2.215	2.2024	2.3571	1.1518	0.81669	2.8802	1.4232	1.0069	1.3077	1.7189	1.8075	1.171	1.6834	1.7213	1.9128	1.662	1.1497	1.6103	1.2675	2.4582	1.6435	1.367	1.5651	1.803	1.6732	2.2814	1.5179	2.802
-10.329	-11.559	-11.132	-10.348	-12.258	-11.881	-11.544	-10.81	-11.058	-11.148	-11.461	-10.077	-10.673	-10.827	-11.602	-10.966	-10.864	-10.806	-11.849	-9.4862	-9.6719	-10.718	-11.771	-10.454	-11.056	-11.191	-10.701	-12.255	-10.76	-10.155	-9.6786	-10.814	-10.936	-10.653	-10.619	-10.826	-11.813	-10.127	-10.014	-11.337	-10.812	-11.419	-11.153	-11.155	-11.366	-9.7725	-11.96	-10.075	-11.523	-10.794
-1.1373	-1.9467	-0.16583	-1.6621	-1.4765	-1.8921	-1.7049	-1.5499	-1.1086	-1.165	-1.9842	-1.232	-2.6533	-0.85353	-1.0717	-0.96413	-0.21314	-0.82254	-0.35439	-2.6103	-1.1433	-1.0949	-1.7353	-0.17609	-2.2067	-1.9728	-2.0283	-1.2566	-0.87114	-0.19022	-1.3804	-0.80418	-0.65034	-0.98308	-1.5293	-1.6076	-1.2068	-1.0324	-1.5426	-1.5351	-1.5265	-2.1312	-1.3867	-2.7645	-2.0052	-1.5102	-1.4593	-2.1169	-1.3307	-2.0099
-14.833	-13.527	-13.102	-13.347	-13.539	-14.407	-13.919	-13.893	-13.531	-12.776	-14.168	-14.608	-14.717	-14.417	-14.198	-14.283	-14.421	-14.714	-14.81	-14.856	-13.732	-14.335	-13.72	-14.741	-14.221	-14.231	-13.949	-13.576	-13.759	-13.91	-13.187	-14.547	-15.107	-13.206	-12.951	-14.132	-14.429	-13.255	-14.111	-14.823	-14.307	-13.163	-13.69	-13.856	-12.741	-14.29	-13.985	-14.364	-13.311	-13.683
-2.7775	-2.3262	-2.6692	-2.3897	-2.7715	-2.7447	-3.4182	-2.9569	-2.6716	-2.6426	-2.6271	-1.7672	-2.4262	-2.0419	-1.1379	-2.3295	-2.4392	-3.1036	-2.4121	-4.0217	-2.1621	-1.3215	-2.3032	-1.8133	-1.8777	-2.5311	-1.7913	-3.3155	-2.6804	-2.7187	-2.3307	-2.2805	-2.3708	-2.8472	-2.1663	-2.2533	-2.9104	-1.8975	-1.7967	-2.13	-2.5485	-2.5499	-2.9953	-2.2405	-3.4984	-1.3268	-2.8521	-3.0027	-1.6783	-2.6696
-14.757	-15.492	-15.13	-14.068	-13.942	-15.905	-14.878	-15.167	-14.623	-13.021	-13.076	-14.786	-14.867	-15.189	-14.088	-14.25	-14.572	-15.181	-14.002	-14.144	-14.585	-13.985	-14.852	-15.488	-13.615	-13.564	-14.98	-15.153	-14.934	-14.588	-14.775	-14.649	-13.699	-14.704	-13.628	-14.237	-15.171	-14.138	-14.221	-15.3	-14.859	-14.959	-13.94	-13.369	-14.231	-15.75	-14.9	-15.277	-14.416	-14.668
-2.7518	-3.6619	-2.0842	-2.3665	-2.5846	-3.3222	-3.8422	-2.5136	-3.6577	-2.3441	-2.9432	-2.9691	-3.4367	-2.7968	-1.4876	-2.0584	-2.0673	-3.077	-3.3314	-2.0117	-2.2673	-2.2161	-2.0542	-2.5392	-2.3505	-3.4069	-2.1396	-1.4742	-3.3282	-2.5336	-2.7722	-3.5473	-1.9088	-3.3042	-2.5743	-3.9205	-3.0177	-2.4383	-3.7651	-2.0282	-2.0468	-3.4601	-2.0563	-2.9165	-3.0049	-2.5202	-2.2788	-3.1398	-2.5843	-2.0587
-8.3178	-8.8532	-9.3191	-8.2937	-8.9714	-8.6839	-8.8011	-9.3117	-9.7086	-7.9308	-9.9749	-9.6719	-9.392	-9.4647	-7.9987	-8.0102	-8.3133	-9.8827	-9.0573	-9.0488	-9.5593	-9.2548	-9.0685	-10.67	-9.8387	-10.039	-9.8969	-8.9894	-9.0106	-9.3647	-10.573	-8.5415	-8.5772	-9.1863	-9.1492	-9.5329	-8.7948	-9.8494	-10.854	-9.9939	-9.3214	-9.1594	-10.23	-9.4296	-9.3002	-9.6141	-8.9546	-8.8857	-9.8723	-9.5865
-2.8666	-2.1868	0.094068	-1.0717	-1.5918	-1.261	-2.6441	-1.6183	-1.4641	-2.123	-1.6026	-0.89173	-1.1052	-1.8526	-3.0522	-1.5192	-0.023036	-0.39168	-2.0985	-2.1975	-2.0161	-1.6296	-1.4344	-1.1772	-1.0584	-1.4765	-1.591	-0.46674	-2.1352	-0.82244	-0.94226	-2.2215	-0.69724	-0.62013	-0.54118	-1.1917	-1.4932	-1.5866	-1.4523	-1.6187	-0.92156	-1.775	-1.4116	-1.6358	-1.6196	-1.2157	-1.1901	-2.4309	-2.5369	-1.2285
-13.548	-13.908	-13.987	-14.068	-12.047	-12.548	-13.073	-14.634	-12.776	-12.94	-12.477	-13.241	-13.099	-11.869	-11.337	-13.043	-12.294	-12.414	-12.293	-13.439	-13.95	-13.35	-13.129	-14.096	-12.408	-14.092	-12.725	-13.059	-11.867	-13.932	-13.101	-12.107	-14.347	-12.014	-13.655	-13.226	-13.084	-14.479	-12.879	-13.926	-12.869	-13.355	-13.309	-13.448	-14.253	-13.213	-12.744	-13.227	-13.537	-13.664
4.3275	6.3637	4.6075	4.4651	5.366	4.5915	5.3235	5.817	5.2282	4.7859	5.1354	5.8923	4.0721	5.0508	4.5439	6.0177	6.0801	4.5664	4.5607	5.1453	4.8719	4.5255	4.5935	4.5433	4.4956	5.2389	5.6996	5.1162	5.4942	5.998	5.5749	5.5486	4.6903	5.3546	4.8037	3.8223	5.8097	4.4428	5.1761	4.4875	5.4635	4.48	5.1386	5.5186	5.3355	4.1819	3.7927	4.664	5.4151	5.6556
4.8912	5.5117	4.6189	4.3145	4.6158	2.8793	4.5281	4.4903	4.3073	4.701	4.9533	4.8307	4.3868	4.2734	4.2298	4.6276	4.6436	5.2896	4.032	4.2482	5.1826	4.0317	4.8226	5.0548	5.0529	4.6198	4.3089	3.7447	4.9397	4.0812	3.5831	4.2667	5.0503	5.083	2.8793	3.376	4.8982	5.3169	3.5219	4.4372	4.4586	5.0254	5.4341	4.5791	4.2779	4.3037	4.4143	3.8666	4.148	5.7613
-1.9	-1.6263	-1.7312	-2.3254	-1.6876	-1.336	-1.2656	-2.2768	-1.632	-1.4497	-2.7186	-1.12	-1.3837	-1.1708	-0.86285	-1.8208	-2.3955	-2.3844	-2.4608	-2.6107	-1.9095	-1.0298	-1.8014	-1.8625	-1.8267	-0.93237	-1.4805	-1.6918	-2.209	-2.4999	-1.4201	-1.3085	-2.6816	-1.2297	-1.7407	-1.9891	-1.8701	-0.88187	-2.3627	-1.6366	-1.8779	-2.2653	-1.9821	-1.1918	-2.2152	-2.0935	-1.9344	-1.7923	-0.8191	-1.7754
-4.8168	-5.9071	-4.5199	-6.0129	-4.7754	-5.6468	-4.3861	-5.2255	-5.6196	-4.7279	-4.6963	-5.1684	-5.3575	-3.9947	-3.8922	-5.5048	-3.9978	-5.7844	-6.7283	-4.5438	-5.3022	-4.9692	-6.3532	-4.4177	-6.0143	-5.0212	-5.5537	-4.4965	-4.9689	-5.1931	-4.9059	-4.4631	-4.6018	-5.6565	-4.4035	-4.526	-6.5731	-4.4856	-5.6243	-5.6026	-4.8726	-4.6943	-5.2114	-5.0162	-5.8043	-4.4485	-5.1112	-5.4637	-6.5043	-4.0458
-12.912	-14.38	-12.297	-12.793	-13.145	-12.839	-14.133	-14.347	-13.104	-14.096	-14.665	-13.709	-11.865	-13.172	-13.395	-13.212	-13.466	-11.906	-13.992	-13.038	-12.472	-12.675	-12.481	-13.179	-14.886	-13.618	-12.304	-12.425	-13.822	-12.743	-12.138	-13.403	-13.008	-14.235	-12.992	-13.5	-12.699	-13.906	-12.891	-12.876	-13.855	-14.325	-13.183	-13.165	-13.853	-14.283	-13.165	-12.801	-13.157	-13.173
-4.825	-5.2535	-5.9422	-5.3608	-5.8193	-5.9108	-4.6872	-5.0817	-5.6355	-6.8396	-5.5502	-4.7021	-5.5352	-5.6637	-5.7414	-5.8263	-6.5018	-6.2688	-5.8517	-5.6518	-4.547	-5.259	-5.8863	-6.4706	-5.3911	-5.4464	-5.8076	-5.023	-5.1562	-5.9832	-4.6347	-5.2248	-6.754	-5.7484	-5.927	-5.1319	-6.2271	-5.3757	-5.1594	-5.5719	-6.0947	-4.8287	-6.4611	-5.1407	-5.7091	-5.6345	-5.6591	-5.0553	-5.9335	-5.3014
-0.57924	-2.0937	-2.1912	-1.4037	-1.0211	-2.6386	-2.0793	-3.3459	-1.6377	-1.4485	-1.6839	-1.5379	-1.6495	-1.1864	-0.082672	-0.96279	-0.86089	-2.0655	-2.0858	-1.9163	-0.85809	-1.8804	-1.3829	0.18652	-0.7188	-0.93765	-2.5819	-1.8784	-1.2973	-0.69997	-1.6637	-1.2839	-0.42399	-2.0999	-1.4171	0.24892	-2.9053	-0.96888	-1.7776	-2.3351	-1.4985	-0.98988	-0.93653	-0.67263	-0.8655	-1.8746	-1.3438	-1.6502	-0.65646	-2.5181
-11.72	-11.9	-11.892	-11.469	-11.236	-10.891	-12.686	-10.792	-11.419	-11.494	-11.958	-11.23	-11.518	-10.474	-10.304	-11.18	-10.945	-10.398	-11.411	-12.401	-12.353	-10.935	-12.012	-11.168	-12.013	-11.5	-12.398	-12.234	-11.059	-12.388	-12.699	-12.29	-11.176	-11.684	-12.259	-12.32	-10.81	-11.25	-11.531	-11.289	-11.208	-11.376	-12.275	-10.787	-11.307	-12.061	-12.158	-10.784	-11.475	-11.329
-7.2787	-6.2467	-6.1542	-5.0193	-7.4173	-5.2842	-6.4515	-5.6557	-5.591	-6.5109	-7.3853	-5.5899	-7.0443	-7.4623	-7.2049	-6.4084	-7.0205	-6.7198	-6.4649	-7.0299	-6.3419	-6.64	-6.972	-7.0954	-6.2024	-6.6195	-4.7989	-7.5652	-5.1402	-6.8502	-6.7772	-6.1962	-5.4573	-5.9211	-6.76	-4.8746	-6.2569	-6.0342	-6.5195	-5.6484	-6.6935	-6.6782	-6.7411	-6.6081	-6.206	-7.0227	-6.7394	-5.9362	-7.7262	-6.2821
-0.96787	-1.9878	-0.16157	-0.90949	-2.5721	-1.2865	-3.0569	-2.1286	-1.7181	-0.56428	-2.7638	-1.9693	-2.0701	-1.8837	-0.28502	-0.73965	-1.3939	-1.5319	-1.2386	-2.4574	-2.2291	-2.1271	-1.452	-1.1591	-2.4318	-0.59936	-1.305	-2.2595	-0.62159	-2.0033	-2.027	-0.86	-0.79112	-1.3888	-0.82446	-1.6443	-1.545	-0.77336	-0.27904	-1.378	-1.2164	-0.23816	-1.7786	-1.726	-1.0702	-1.8917	-0.57079	-1.093	-1.7288	-0.78291
-13.8	-13.42	-13.199	-13.059	-13.125	-12.771	-12.994	-12.339	-12.814	-11.928	-12.945	-11.532	-13.54	-14.306	-12.295	-12.111	-12.896	-11.81	-12.765	-12.816	-13.402	-13.505	-13.026	-13.656	-12.917	-12.786	-14.381	-13.169	-13.314	-12.889	-12.913	-13.245	-11.375	-13.563	-12.119	-13.168	-12.767	-12.33	-12.999	-12.975	-13.129	-13.393	-13.488	-13.825	-13.136	-14.372	-12.378	-12.775	-12.034	-12.513
-0.28734	-1.7974	-0.83495	-2.0002	-0.1273	-0.97179	-0.84472	-1.9309	-1.7783	-0.61327	-1.6632	-1.39	-1.4328	-1.259	-1.65	-0.50818	-0.36141	-1.6306	-0.93331	-1.5589	-0.92032	-1.0941	-0.52381	-1.5973	-1.4687	-1.7395	-2.3206	-0.74055	-1.193	-2.1318	-0.52708	-1.8171	-1.5178	-1.5258	-1.4657	-2.0436	-0.29287	-1.1065	-1.6379	-1.8922	-0.74144	-1.8938	-2.3088	-1.5517	-0.93322	-0.60018	-0.33321	-1.423	-0.37695	-0.83576
-3.4694	-2.859	-3.0369	-2.2081	-3.0605	-3.218	-2.619	-2.5188	-3.0212	-2.4506	-3.4796	-3.2457	-3.2224	-2.8497	-3.2471	-2.4563	-2.8964	-1.0841	-1.9593	-2.2203	-1.5327	-1.7463	-2.778	-2.8326	-2.0656	-2.2981	-2.5759	-2.4018	-2.3664	-3.3562	-2.3646	-1.0353	-2.1458	-3.2958	-1.9905	-1.8114	-2.2828	-2.9616	-2.3015	-3.9405	-2.4191	-2.1178	-3.6065	-2.0759	-2.7606	-2.7766	-2.3581	-2.0917	-3.8211	-2.3312
-1.8995	-0.94924	-0.97057	-0.61967	-1.1417	-2.2397	-1.3658	-1.6133	-1.9343	-1.8532	-1.2083	-1.2418	-1.5117	-0.69493	-2.6979	-1.9138	-0.52272	-1.7619	-1.9532	-2.1753	-1.7584	-0.84313	-0.50648	-2.807	-1.3692	-0.99719	-1.0221	-1.1356	-1.0371	-0.78305	-1.4925	-0.37182	-1.4554	-1.0239	-0.76353	-0.93584	-1.5216	-2.223	-1.4851	-1.1696	-1.6904	-2.1391	-1.2523	-1.7332	-0.55188	-0.95079	-1.9804	-1.8962	-1.6965	-1.6674
-2.2138	-3.0813	-1.4583	-3.8066	-2.4889	-3.4194	-1.9446	-3.1865	-1.6239	-4.1148	-2.5977	-2.2042	-1.984	-1.7003	-1.6302	-1.1928	-3.2142	-3.3683	-2.8958	-2.6373	-3.1326	-3.2936	-3.2897	-2.3385	-2.2956	-1.1862	-2.2959	-2.9945	-2.0075	-1.7275	-3.0789	-1.6771	-2.0881	-2.7206	-2.728	-2.4057	-2.6833	-2.6111	-3.343	-2.751	-2.9843	-1.8331	-3.1937	-3.0409	-2.934	-2.5058	-3.0151	-3.17	-2.7003	-3.4204
9.7705	10.637	10.101	9.1377	9.5541	10.317	10.985	10.416	9.3034	9.3856	9.7534	10.104	10.11	10.272	10.659	8.6488	9.5569	10.392	8.9617	9.7261	9.8693	9.5156	10.591	10.016	9.8567	9.3452	10.301	9.1354	8.9761	8.6645	10.202	9.6562	10.742	9.3411	9.3435	9.1054	8.181	9.7096	9.3196	10.06	9.8965	10.608	10.081	11.023	10.213	9.1421	9.7691	9.8417	11.015	9.8191
2.3021	1.9792	1.7295	1.7903	1.9857	0.84143	1.0311	0.34316	1.1715	2.0625	1.72	1.0753	1.7513	2.4729	1.0557	0.85013	1.9383	0.5312	0.81434	1.1922	2.1273	1.7196	1.5217	1.7747	2.0356	2.0992	2.0967	1.5632	1.0038	1.9625	1.9589	0.35438	0.96849	1.6987	1.5304	1.5278	0.64549	0.76223	1.055	1.6411	1.1168	2.3704	1.8067	0.85552	0.6605	1.1086	2.296	1.6147	1.5651	1.0828
1.893	2.5718	2.9345	2.4724	1.4857	3.3024	2.485	3.1742	2.6795	1.6404	2.3744	3.1007	3.3718	2.6523	2.6059	3.2378	2.8918	2.6488	2.7255	2.6532	2.6803	2.6481	2.6639	2.3728	2.5459	2.5442	3.8454	2.6667	2.1666	2.0467	3.3837	2.4909	2.187	3.5669	1.6644	3.1891	2.7798	1.7682	1.9376	2.92	1.9078	2.9175	2.4206	2.8202	4.216	2.5017	2.0873	2.5699	2.9891	2.3464
-14.45	-14.865	-14.097	-14.778	-13.814	-15.754	-14.781	-14.55	-14.129	-15.017	-15.136	-14.101	-13.665	-14.266	-13.871	-15.566	-13.603	-15.074	-15.014	-13.655	-14.738	-14.784	-15.057	-14.74	-14.494	-14.778	-14.619	-14.326	-13.547	-14.83	-15.186	-13.167	-13.849	-14.871	-14.025	-14.39	-15.214	-14.006	-15.235	-13.349	-14.321	-14.371	-15.253	-14.85	-14.932	-14.502	-14.41	-13.959	-15.432	-14.704
-3.4565	-2.0568	-3.7129	-3.737	-4.2072	-3.2608	-3.665	-4.2227	-3.4012	-2.3954	-2.7462	-3.2505	-3.5508	-3.2332	-2.5445	-3.1474	-2.9258	-3.4603	-3.279	-4.2926	-3.5917	-3.6508	-3.3489	-2.9465	-3.2384	-3.1174	-3.1697	-3.1257	-3.0418	-3.3169	-4.3965	-3.3364	-3.0244	-2.8568	-4.174	-4.509	-2.6863	-3.0824	-2.1624	-2.2994	-4.0515	-2.9078	-3.9939	-4.072	-2.8598	-2.4805	-2.1612	-3.6734	-4.0451	-2.1902
2.2836	1.5134	1.5893	0.94234	1.0489	0.96867	2.4439	2.7468	2.5094	2.469	1.3935	1.0417	1.4981	0.86219	1.917	0.90319	2.1403	1.0357	1.3297	3.0536	1.4284	1.4592	1.1768	2.7205	1.6459	2.4737	1.5704	1.5561	2.3405	0.46004	0.84859	1.7377	2.3895	1.4103	2.523	1.5224	2.1381	2.3591	1.933	1.8505	3.4913	1.3411	3.0162	2.1856	2.9333	1.597	1.2728	1.4264	1.9361	1.3669
-3.2157	-1.995	-2.6274	-2.6349	-2.2935	-2.3012	-2.2489	-2.7235	-2.2372	-3.9681	-2.6088	-3.6674	-2.6335	-2.9136	-4.1442	-2.8755	-2.8953	-2.3703	-1.9803	-1.6059	-2.8356	-3.5514	-3.2942	-3.3705	-2.4445	-4.2436	-2.2792	-2.0984	-2.3365	-2.9861	-2.5764	-2.5986	-1.8901	-2.6025	-2.5627	-3.6092	-2.3162	-2.3459	-1.4833	-2.5062	-3.1584	-2.8013	-2.8096	-2.129	-2.8994	-3.7291	-2.6292	-3.5078	-1.9046	-2.3977
-1.3048	-1.0886	0.029785	-2.2816	-0.066795	-1.2189	-0.20689	-0.60388	-0.097755	-0.23375	-0.73719	-0.34375	-0.92516	-1.1779	-0.86234	-0.40558	0.46135	-1.4745	-0.019778	-1.3394	-0.50644	-1.6707	-0.43594	1.6136	-0.073549	-0.58382	-1.202	-0.64946	-0.68286	-0.17936	-1.0388	-0.91811	-1.5762	-0.97141	-2.0853	-0.70483	-0.33485	-1.0159	-1.9367	-1.4673	-0.0067619	-1.6624	-1.5863	-0.77652	-0.93711	-1.939	-0.99028	-0.76676	-1.4444	-0.44098
-0.32492	-1.0425	-1.2892	-0.30724	-0.35335	-1.8903	-0.67641	-0.70353	-1.2565	-0.62371	-2.3315	-1.5178	-1.6617	-0.48192	-1.283	-0.40441	-1.0083	-1.0528	-0.33754	-1.0224	-0.42854	0.19868	-0.46009	-1.1982	-1.5616	-1.3421	-0.91114	-0.032601	-1.7323	-1.2054	-0.44537	-0.23589	-1.9889	-1.0455	-0.63981	-1.2072	-0.15694	-1.4914	-0.85423	-0.91474	-1.1116	-0.079779	0.2739	-0.47751	0.25375	-1.5416	-1.7433	-0.88636	-1.5118	-1.5221
-4.0559	-3.8549	-4.2255	-3.9456	-2.8577	-5.0233	-2.9081	-2.4578	-3.5314	-3.1122	-3.5069	-3.0889	-3.0854	-3.5074	-5.1624	-2.9516	-2.7264	-3.8688	-3.5471	-2.3368	-5.6012	-3.1361	-2.0682	-4.1599	-3.4686	-3.3936	-3.5442	-2.707	-4.3375	-3.2425	-3.5465	-3.0169	-3.3284	-3.5363	-3.8339	-3.3459	-3.5321	-2.9132	-3.2908	-3.3583	-3.4304	-1.9001	-3.8653	-4.317	-3.156	-3.5532	-2.6343	-3.1683	-3.8104	-3.7157
-14.567	-14.974	-13.783	-14.286	-16.14	-14.495	-15.733	-14.506	-14.453	-13.74	-13.431	-14.445	-15.763	-14.705	-14.942	-14.233	-15.426	-14.253	-14.595	-15.051	-13.995	-13.768	-14.982	-14.815	-14.122	-13.949	-15.175	-14.483	-13.257	-15.418	-14.169	-15.131	-14.277	-15.738	-14.096	-14.148	-14.563	-14.819	-14.16	-14.36	-15.852	-13.913	-14.934	-14.328	-15.344	-15.449	-14.571	-14.009	-13.872	-14.79
-15.521	-14.349	-15.092	-13.765	-15.87	-14.848	-14.76	-14.104	-13.097	-14.696	-14.647	-15.014	-14.657	-14.682	-15.653	-14.367	-12.862	-14.129	-14.604	-13.692	-15.04	-15.2	-15.177	-15.054	-14.291	-13.874	-15.679	-14.611	-14.321	-14.737	-14.583	-14.984	-15.49	-15.859	-14.689	-13.884	-15.155	-13.732	-14.397	-13.812	-14.922	-14.47	-14.825	-14.174	-13.706	-14.107	-13.522	-13.938	-13.749	-14.335
-20.096	-19.887	-20.282	-19.149	-20.564	-21.996	-20.721	-20.625	-21.079	-21.774	-21.229	-21.341	-20.308	-20.906	-21.531	-20.187	-20.295	-20.547	-19.681	-19.916	-20.653	-19.828	-20.564	-20.354	-21.227	-20.345	-20.483	-20.201	-20.64	-20.838	-20.6	-21.405	-20.3	-21.005	-20.873	-21.111	-21.544	-21.069	-20.486	-21.375	-20.958	-20.723	-20.043	-21.753	-20.354	-20.701	-20.548	-20.792	-21.865	-21.031
-11.782	-10.305	-9.7968	-11.344	-10.208	-10.951	-11.105	-10.177	-10.863	-11.225	-12.057	-10.597	-10.667	-10.607	-11.047	-11.03	-9.736	-11.428	-10.983	-10.348	-10.7	-11.263	-11.263	-9.9782	-10.704	-11.207	-10.765	-10.54	-10.797	-10.502	-11.203	-11.645	-10.626	-10.869	-9.9528	-10.645	-11.09	-10.41	-10.092	-10.93	-10.609	-9.8351	-9.9032	-11.144	-10.824	-10.886	-10.803	-10.758	-9.6709	-9.9951
1.1248	0.44721	1.6703	2.2606	1.1913	1.6728	0.98123	1.658	2.7264	1.6299	1.2417	1.4863	2.7154	2.0331	1.7744	2.4213	1.5787	1.964	1.7649	1.5704	2.604	1.1521	0.88565	1.1457	1.9702	1.1806	1.6084	2.2346	1.8716	1.3156	1.6553	0.043789	0.95283	1.6612	2.5895	2.73	0.62978	2.3557	1.6489	2.839	2.3203	0.99284	1.6304	2.2172	2.3174	2.4704	1.746	1.7479	2.3298	1.0216
-12.282	-12.757	-13.38	-12.944	-13.037	-13.12	-13.776	-12.957	-13.916	-13.045	-13.245	-13.325	-13.929	-13.706	-13.471	-12.689	-13.661	-13.955	-12.872	-12.482	-12.644	-12.518	-14.227	-13.3	-12.709	-12.307	-13.478	-13.974	-13.425	-11.885	-12.629	-12.92	-13.409	-12.848	-12.828	-13.091	-12.813	-13.667	-12.194	-13.76	-14.1	-13.511	-14.349	-13.672	-12.805	-11.67	-12.954	-12.974	-13.106	-13.364
-2.6518	-2.5389	-2.1819	-2.4782	-2.4651	-2.443	-3.4477	-2.0468	-1.099	-2.0842	-2.858	-2.6426	-2.4845	-3.2263	-2.8663	-1.8905	-2.9881	-2.3894	-3.2058	-1.6853	-2.2722	-3.7411	-3.1912	-1.9999	-2.0426	-2.2848	-3.0816	-2.7183	-1.4459	-2.1829	-2.3023	-2.3475	-0.77404	-1.1558	-2.331	-3.2424	-2.385	-1.5467	-2.2286	-2.1076	-2.3702	-2.0183	-2.6028	-2.4039	-1.7093	-2.9218	-1.3773	-3.54	-2.8898	-2.0015
4.5768	5.0438	4.6561	5.4944	5.097	3.9281	4.7341	4.791	5.6492	5.835	5.1241	5.6908	5.5072	3.117	4.3971	4.8066	5.5645	4.7533	6.657	5.316	5.2016	5.0602	5.1489	6.655	5.3825	5.195	5.3808	4.8773	4.2429	4.3526	5.113	5.2469	4.6848	5.6372	4.321	4.3716	4.5572	4.6879	5.4048	5.3711	5.1752	5.3342	5.3154	5.2989	4.9318	5.2087	5.3987	5.6084	4.8521	5.0647
-5.7273	-6.4928	-5.4689	-6.1153	-5.6302	-6.5347	-5.9902	-5.7026	-6.2017	-5.8884	-6.2808	-6.3263	-5.8454	-6.4611	-5.9204	-5.7756	-5.5888	-5.0358	-5.2571	-4.9046	-5.2931	-5.4952	-5.5538	-4.8554	-4.5206	-6.0395	-5.029	-6.0572	-5.3908	-5.5861	-6.231	-4.8864	-5.6545	-5.2996	-4.9846	-4.8175	-5.5467	-6.4338	-4.6591	-5.3436	-5.7527	-8.1028	-5.6839	-6.1002	-6.5612	-5.9144	-5.9233	-5.029	-4.7983	-5.6001
-1.4774	0.30186	-0.81933	-1.5014	-1.0823	-1.6037	-1.0106	-1.0848	-1.4822	-1.8655	-0.25921	-0.62639	-0.54879	-1.6676	-0.87712	-0.55184	-1.4899	-0.52068	-0.98444	-0.88978	-2.1519	-0.41872	-0.84236	-0.57573	-1.8788	-1.7465	-1.11	-0.90919	-2.2682	-1.5632	-0.88974	-1.8116	-1.0487	-2.8345	-1.3643	-1.9957	-1.7556	-2.0384	-0.70106	-0.90307	-0.61894	-1.6577	-1.9234	-0.8869	-1.6565	-0.56213	-1.9293	-2.1512	-1.2356	-1.3073
-1.3594	-2.2616	-1.8782	-0.50508	-2.1954	-0.97613	-2.3774	-2.4579	-1.1951	-1.6701	-1.2483	-0.59174	-1.1284	-1.239	-1.5566	-0.87327	-2.013	-1.5096	-0.18665	-0.44597	-0.93021	-0.98385	-1.1711	-1.2073	-1.3305	-0.85087	-2.12	-2.3472	-1.6378	-1.2592	-1.1307	-2.2033	-1.1505	-1.523	-1.2172	-1.2146	-0.33526	-2.2644	-2.0717	-1.9846	-2.0044	-1.127	-0.61255	-1.2467	-2.2981	-1.8691	-1.833	-0.98678	-0.89256	-2.0772
-22.885	-20.569	-22.456	-23.126	-21.727	-22.553	-21.78	-21.973	-21.431	-23.226	-21.993	-23.165	-22.62	-21.372	-22.271	-23.036	-21.26	-22.068	-21.744	-22.576	-22.069	-22.912	-22.947	-21.653	-22.188	-22.285	-22.557	-21.78	-22.004	-21.352	-22.73	-21.396	-22.007	-21.911	-22.881	-22.437	-23.263	-22.198	-22.078	-21.769	-21.407	-22.157	-22.859	-22.899	-20.774	-23.51	-21.292	-21.065	-22.895	-21.668
5.0669	4.6549	4.1848	4.8097	3.9866	4.973	6.7447	5.5975	4.8749	5.589	5.6965	5.3421	4.4297	5.8341	5.3812	5.408	4.2979	4.3715	6.1871	5.805	4.5258	4.8383	2.7919	5.9124	5.3775	5.4309	3.5532	5.3761	5.2514	4.4692	6.1223	4.4861	5.3713	4.8008	5.4901	4.9439	3.2928	4.8553	4.4172	5.3756	4.4241	4.9201	4.7369	4.5207	4.8185	5.0398	4.9964	4.6648	5.4687	4.2768
-4.5498	-4.2536	-4.4509	-5.6439	-5.5037	-5.967	-5.4634	-5.0068	-4.7438	-4.8283	-6.0138	-6.1042	-5.0017	-6.0122	-5.5787	-5.7321	-6.5752	-7.3946	-4.9431	-6.2211	-7.1393	-4.9937	-5.2333	-4.2341	-5.3748	-5.8175	-5.7812	-5.4625	-6.5785	-6.0904	-6.1231	-5.1156	-5.9592	-5.778	-5.0064	-5.5645	-5.8747	-6.8919	-4.8983	-6.5092	-4.4886	-5.1197	-5.4871	-5.8338	-5.0989	-5.629	-5.514	-5.7584	-6.407	-5.6841
-9.7558	-11.391	-12.154	-11.385	-10.422	-11.774	-11.484	-11.312	-11.485	-11.381	-11.081	-11.821	-10.601	-11.51	-12.383	-11.693	-11.957	-11.489	-11.814	-11.591	-10.373	-11.249	-11.807	-10.918	-10.358	-11.828	-11.333	-10.997	-12.178	-11.611	-12.041	-10.896	-10.91	-11.066	-11.74	-10.854	-12.242	-10.925	-11.175	-11.098	-13.106	-12.989	-11.222	-12.227	-10.818	-11.485	-11.116	-11.891	-10.186	-11.301
-1.4407	-3.3313	-2.1328	-3.3767	-2.5166	-2.8923	-1.8226	-2.8276	-3.9722	-2.7586	-2.0678	-1.2859	-2.4892	-2.7935	-2.1448	-1.8305	-1.4646	-1.9242	-2.4223	-2.3606	-2.7759	-2.5594	-2.4197	-2.8095	-2.585	-3.2052	-2.7927	-2.9634	-1.3486	-2.3254	-3.587	-2.6373	-2.8414	-2.3608	-2.6556	-3.2573	-1.6575	-3.2556	-3.1902	-2.7941	-2.7946	-2.1364	-2.9775	-4.024	-2.21	-2.5466	-1.6079	-2.0149	-2.4272	-1.8208
-1.212	-1.8719	-2.0602	-1.4493	-1.139	-1.6701	-1.151	-1.9964	-1.9048	-1.3052	-0.73113	-2.2743	-0.85042	-1.4106	-1.1201	-0.29163	-1.1027	-1.2672	-0.95146	-1.6825	-1.0079	-2.1071	-2.302	-2.088	0.08925	-0.74891	-1.9356	-1.6563	-0.88321	-1.6138	-0.61839	-2.5777	-0.25216	-1.4579	-1.4424	-1.0552	-1.7379	-1.9206	-1.1522	-1.138	-0.083745	-2.3249	-1.7478	-1.9478	-0.93389	0.12553	-1.5271	-1.1589	-0.59145	-1.6104
-1.4597	-1.9923	-1.9541	-2.14	-2.1193	-1.9031	-2.4809	-4.7611	-3.2651	-2.3128	-2.191	-2.3277	-2.8301	-2.9436	-2.6241	-2.5956	-1.8498	-3.3129	-2.446	-1.6949	-3.0303	-2.6186	-2.7983	-2.9904	-2.9061	-1.312	-2.105	-1.6434	-3.7722	-3.0885	-2.0483	-2.3713	-2.1531	-1.5697	-2.6558	-2.0119	-3.355	-1.9325	-2.2322	-4.2766	-1.9833	-3.1241	-3.7287	-3.3093	-2.8038	-2.3189	-1.6032	-1.9637	-1.7178	-2.4085
-6.871	-5.8397	-5.1845	-4.3627	-5.9631	-5.463	-5.9641	-5.3724	-5.8395	-5.3536	-5.3491	-4.8053	-5.1912	-5.8816	-5.5319	-5.9819	-4.8676	-5.3988	-5.3518	-5.9322	-4.6691	-6.0097	-5.762	-6.003	-4.9193	-6.0263	-6.3432	-5.6473	-5.4767	-5.2721	-5.2607	-4.1774	-5.6297	-5.0327	-5.4486	-6.5497	-5.4843	-5.9409	-5.8135	-6.9148	-6.0614	-5.0978	-5.5724	-5.6644	-6.067	-5.7015	-5.7833	-5.2281	-5.0916	-4.4832
-2.3322	-2.5853	-2.7431	-2.9077	-3.3278	-3.9431	-2.5109	-2.5597	-2.8153	-2.1186	-2.7524	-2.0916	-2.7858	-1.761	-2.9384	-4.208	-2.653	-1.9831	-2.1679	-2.7889	-3.0748	-2.7011	-3.5236	-2.4388	-2.9339	-2.8311	-2.6037	-2.2884	-2.1779	-3.2265	-2.3724	-2.9509	-2.2791	-2.844	-1.6239	-2.0486	-2.5719	-1.9716	-1.5886	-2.3624	-2.8744	-2.4332	-3.1232	-3.212	-2.3299	-1.3227	-2.4017	-1.7204	-3.4415	-2.0465
-14.475	-14.755	-14.058	-15.611	-14.914	-13.687	-13.742	-14.384	-14.909	-13.506	-14.458	-13.149	-15.219	-15.292	-14.974	-15.283	-15.203	-14.192	-14.199	-13.594	-13.668	-14.129	-15.762	-15.092	-14.726	-14.463	-14.449	-15.524	-15.657	-15.076	-13.831	-16.083	-15.134	-14.951	-15.241	-14.936	-14.189	-14.466	-15.417	-15.722	-15.332	-14.778	-14.979	-14.696	-15.057	-14.9	-13.961	-14.013	-14.657	-14.43
-2.0946	-3.1591	-2.6961	-3.0034	-1.7417	-2.5015	-1.2938	-2.4559	-1.9111	-2.4319	-2.7995	-3.1434	-1.7079	-2.9781	-2.1036	-2.1897	-3.3494	-2.2543	-3.4439	-2.6619	-1.9173	-1.6089	-2.1184	-2.9645	-2.4065	-2.3918	-2.4032	-2.5336	-3.5909	-2.374	-1.8558	-3.1164	-2.3562	-3.0229	-1.3545	-2.4952	-3.7253	-2.1638	-2.7779	-3.6141	-3.895	-3.1232	-3.0178	-2.6408	-2.6357	-2.3909	-1.1587	-3.113	-3.0862	-3.6232
1.0062	1.6315	1.8001	1.227	2.4489	3.212	1.7868	2.0074	1.8531	1.0109	0.6866	0.51813	2.19	2.219	1.88	1.7338	1.482	1.4667	1.6751	3.0764	2.2805	1.9728	0.83415	0.71503	0.51334	2.1408	1.8102	1.4086	1.7807	2.0871	1.6853	2.231	2.5885	0.077489	2.4501	1.8119	1.6724	2.401	1.0684	1.0005	1.2695	0.92601	2.4211	2.134	1.7835	1.3317	1.5217	2.4622	1.6056	1.0847
-0.11442	0.52326	-0.061578	-0.23367	-0.002536	0.93475	1.959	0.72338	0.54989	0.062787	0.98064	0.77454	1.5471	-0.57064	1.1537	-0.055025	0.82221	0.24927	1.3448	0.39913	-0.96972	1.1545	1.8598	1.0202	0.87518	0.25746	0.46377	0.68112	0.10935	-0.30173	-0.1755	0.41713	-0.062138	-0.13422	0.5229	0.056324	-0.40418	0.34172	-0.36395	0.43731	0.58941	0.9171	-0.18145	-0.93091	0.51698	0.35697	0.18494	-0.61927	0.38114	0.87779
6.916	7.7539	8.7948	6.8521	8.0276	7.3658	7.5487	7.9631	9.125	6.8387	7.6201	8.2238	7.0184	8.4626	8.6617	7.0547	8.3014	7.7761	8.025	7.9065	7.9163	8.547	7.3473	7.3651	7.9023	7.6773	7.443	7.6894	7.3841	7.3553	8.1615	7.7885	7.2408	7.14	9.0865	7.6213	8.8872	8.8284	8.4532	8.1468	8.1609	8.7075	8.5008	8.3442	7.8089	8.0761	7.9693	8.3529	7.2471	8.4742
3.2442	3.4207	4.2426	2.621	2.6009	4.0206	3.0753	4.3296	3.1409	2.8141	2.3038	3.2745	3.1615	2.742	3.6841	2.6884	3.2133	2.3779	3.2186	2.3602	3.2795	3.2413	2.5587	4.2027	2.592	1.9769	3.4492	2.747	3.4577	2.7359	3.6402	3.5512	1.2456	1.4072	3.6306	2.7696	3.316	2.9941	2.5343	3.2549	2.0218	2.1942	2.694	3.2355	3.5904	1.9362	2.5132	3.5641	2.7412	2.188
-14.227	-14.147	-11.754	-12.908	-12.406	-13.561	-13.557	-11.92	-14.623	-14.046	-12.854	-12.352	-13.634	-13.881	-12.775	-13.55	-13.341	-13.659	-14.021	-12.141	-13.349	-13.882	-12.104	-14.636	-12.992	-14.481	-13.115	-13.951	-12.065	-12.622	-13.513	-13.162	-13.807	-12.127	-13.662	-12.833	-12.726	-12.769	-12.916	-13.879	-13.181	-12.793	-13.075	-13.999	-12.852	-13.318	-12.33	-13.741	-13.119	-13.181
5.364	6.2861	5.1832	4.2239	5.5892	5.1824	4.2859	4.7824	5.1064	4.9779	4.8208	4.479	4.8527	4.8903	4.7572	5.397	4.5466	6.3744	4.7733	4.8382	5.5669	5.3741	4.204	4.9612	5.8187	6.1743	4.8735	3.256	5.3682	4.3772	5.1196	6.3894	3.7181	5.1849	5.0944	4.4952	6.6433	4.7395	4.2726	4.3249	4.4531	5.1524	4.8663	4.5181	5.0727	6.0498	4.1657	5.5304	4.9564	6.0018
-23.37	-21.603	-22.73	-21.633	-22.418	-22.053	-22.955	-22.07	-21.275	-22.098	-21.948	-21.436	-22.69	-21.106	-22.544	-21.795	-21.847	-22.072	-22.895	-23.065	-21.133	-22.206	-21.647	-22.333	-21.4	-21.652	-22.664	-21.261	-22.317	-22.453	-22.98	-22.312	-22.471	-20.876	-22.545	-22.03	-21.571	-21.902	-22.564	-21.846	-22.006	-21.947	-22.657	-22.06	-21.236	-21.508	-23.153	-22.841	-22.624	-22.333
-20.911	-20.718	-21.543	-20.737	-20.332	-21.015	-21.503	-21.498	-20.086	-20.867	-20.931	-20.572	-20.958	-20.157	-20.669	-19.87	-21.951	-21.835	-19.36	-20.184	-21.033	-21.265	-21.288	-21.119	-20.069	-21.229	-20.822	-20.643	-20.556	-21.061	-21.148	-20.062	-20.483	-21.904	-20.166	-21.344	-20.713	-20.805	-21.358	-20.325	-20.927	-20.904	-20.837	-20.37	-19.175	-20.277	-20.792	-20.768	-21.54	-19.949
0.30032	-0.52112	0.216	0.17729	-0.45965	0.060088	0.18448	0.2939	-0.50071	-0.2129	-0.3475	0.20583	0.74872	1.1367	-0.27968	-0.30336	-0.55163	-0.078378	-0.33249	1.3156	0.10427	-0.90532	-0.49696	0.35308	-0.49396	-0.36215	-0.378	0.9048	-0.89482	0.47536	0.58387	1.479	0.30052	-0.057957	-0.53086	0.18336	-0.9932	-0.28992	-0.86513	-0.1533	-0.31783	0.2086	0.60704	-1.0028	0.97909	-0.17671	-0.45642	-0.64718	-0.49862	0.31246
-11.17	-11.504	-13.176	-12.376	-13.165	-12.195	-13.041	-11.299	-12.448	-11.523	-10.924	-12.408	-11.678	-12.495	-13.127	-12.476	-11.495	-11.96	-9.6159	-12.093	-12.062	-10.675	-12.199	-11.308	-11.633	-12.455	-10.358	-11.891	-10.785	-11.356	-11.984	-11.442	-11.601	-12.29	-11.859	-11.639	-12.049	-12.423	-11.768	-11.163	-12.748	-10.801	-11.503	-11.343	-11.9	-11.672	-11.117	-11.692	-13.49	-12.109
4.6309	5.7588	6.1841	5.7678	6.5183	5.7741	6.3062	5.2455	5.4361	5.3911	5.7055	5.4444	5.5356	6.9627	5.4886	5.424	5.5744	6.8111	5.6227	5.7175	4.5956	7.1119	5.3095	6.6902	5.6101	5.3191	5.5035	6.9901	6.4393	6.5831	4.7569	5.6651	5.5146	6.6882	5.7523	5.2173	6.0129	6.5683	5.1539	5.0142	5.6487	5.0456	5.9205	3.8392	5.7806	5.6675	5.654	5.8255	4.5597	4.118
4.7666	5.6938	5.7822	6.201	5.5192	5.9758	4.7355	4.2928	6.6323	5.5564	5.1721	5.5934	6.026	4.9178	5.6288	4.9112	4.8871	6.0798	5.1992	5.5467	5.7275	5.9265	6.3765	4.9764	6.0609	4.0324	5.1598	5.1487	5.7758	5.0689	6.172	5.7747	4.8198	4.8501	4.9976	5.6845	5.216	5.6442	5.2202	4.9652	6.8898	4.9912	5.1506	5.1353	5.5501	5.3444	5.4275	7.0486	5.5783	6.0058
0.75711	-0.95183	-0.71977	0.13351	0.52427	-0.29973	-0.82184	-0.40286	-0.48909	0.57242	0.14695	0.82281	-1.1548	-0.069885	0.2336	1.015	0.14118	0.26274	0.42537	0.46879	0.87057	-0.97267	-1.4177	-0.040549	0.20604	-0.59674	-1.2366	0.65638	0.94218	-0.36057	0.98594	1.3929	0.22327	0.53287	-1.3639	-0.53652	-0.70916	-1.1836	-0.49004	0.15669	0.56048	-0.33815	-0.75625	-1.3645	0.15972	-0.17178	-0.14985	-1.2953	0.10269	-0.66321
-3.604	-3.037	-4.3398	-3.8361	-2.9105	-3.086	-3.5943	-3.0651	-2.3059	-4.1622	-3.0002	-3.7238	-2.809	-2.927	-2.2949	-3.452	-3.3774	-4.2645	-4.5853	-2.5929	-3.8271	-3.9904	-3.1549	-2.4594	-3.5993	-4.0515	-3.3498	-2.8794	-2.8782	-4.3765	-3.49	-2.486	-2.8781	-4.707	-1.9887	-2.7197	-4.077	-4.3493	-2.7771	-2.7689	-4.2526	-2.1233	-4.0208	-2.7969	-4.0693	-3.1361	-2.2708	-2.4089	-3.7327	-2.1023
-3.1826	-2.809	-3.6312	-3.1148	-3.4164	-3.2102	-4.1234	-4.0557	-3.1733	-3.8232	-3.7905	-3.9558	-4.2153	-3.5683	-3.7922	-3.2839	-3.2234	-2.9646	-3.166	-4.0203	-4.0213	-3.2823	-3.5261	-3.809	-3.9193	-3.1738	-2.4417	-2.7895	-2.4717	-2.7734	-3.1859	-3.6636	-3.8687	-3.1518	-3.7365	-2.2749	-2.0721	-2.4354	-4.0558	-2.9547	-3.9727	-3.5503	-3.2968	-4.128	-2.5564	-3.9602	-3.3864	-3.6675	-2.7334	-3.3338
-0.72287	-1.7383	-1.1987	-2.2011	-2.1951	-2.7187	-1.3748	-1.1901	-0.84837	-1.0667	-2.0719	-1.6126	-0.81292	-2.1415	-1.379	-1.149	-1.2403	-0.89883	-1.6995	-2.5504	-1.917	-1.6592	-1.3908	-2.2522	-1.3986	-1.8526	-0.6314	-1.5072	-1.7924	-2.1643	-1.1637	-0.96452	-1.6127	-2.3929	-2.9407	-1.6233	-2.3128	-3.0515	-2.1942	-2.4908	-0.53986	-2.4963	-2.2823	0.020825	-0.82636	-1.5421	-2.5674	-2.107	-1.4944	-2.6401
-8.6479	-9.13	-8.294	-8.5813	-8.5241	-8.6536	-8.8019	-9.1231	-7.9655	-9.0898	-8.5169	-9.0838	-8.0798	-7.8319	-9.1265	-8.073	-8.4728	-9.7835	-8.2617	-8.4583	-8.7154	-8.8596	-9.418	-8.5834	-9.519	-9.843	-9.0282	-8.497	-9.5214	-8.4469	-7.739	-10.523	-8.7813	-9.3792	-9.6338	-8.9606	-10.008	-9.3781	-8.7268	-8.4049	-8.334	-9.2032	-9.4511	-9.3046	-9.3774	-8.3634	-7.7676	-9.8255	-8.4074	-9.2765
-2.685	-4.0216	-3.48	-3.3638	-3.4015	-2.8273	-3.0698	-4.0326	-3.0017	-3.6668	-2.9247	-3.7792	-2.2666	-2.4902	-5.2051	-2.4653	-2.8435	-3.8654	-3.5195	-3.0618	-3.065	-4.0623	-3.5498	-4.4397	-4.6647	-3.6518	-4.559	-3.5725	-3.8034	-3.2025	-3.6737	-3.2824	-1.7545	-3.342	-3.4031	-3.1248	-3.0829	-3.6179	-3.5409	-2.8018	-2.9349	-3.2751	-4.1881	-4.3576	-3.547	-3.0019	-3.2044	-4.9719	-3.559	-4.3546
0.095234	0.37029	0.35588	-0.41751	-1.3757	-0.65134	0.58802	-0.51062	-0.68618	-1.0043	0.041216	0.23723	-1.0254	0.24211	-1.2926	-1.1224	0.4088	0.15892	-1.2444	-0.061762	-0.32396	-0.64919	-0.28637	0.075667	-1.1244	0.57331	0.15645	0.63919	0.60478	-0.67502	0.49542	-0.70514	0.69235	0.73863	0.086856	-0.24869	0.643	0.43409	-0.45839	0.70746	-1.3448	-0.19041	0.099691	-0.70909	0.070223	-1.0722	0.10612	0.26672	-0.40296	0.56921
-5.5869	-4.54	-5.3752	-4.5135	-6.0206	-4.3218	-5.2712	-5.5307	-5.2843	-5.2665	-5.4294	-4.897	-5.5017	-5.4135	-6.012	-4.5974	-4.9046	-4.9382	-4.5717	-5.7032	-5.7271	-5.1966	-5.0519	-5.4795	-4.9697	-4.3096	-5.1249	-4.5183	-4.642	-4.5631	-4.5735	-4.1724	-5.1346	-4.9293	-4.5963	-3.6486	-4.6278	-5.1549	-4.827	-4.7577	-5.8471	-5.2182	-5.8493	-4.0306	-4.639	-4.1461	-5.339	-5.5687	-4.3985	-5.645
2.0438	2.8856	1.2004	2.4236	2.3088	1.736	1.1351	0.91119	2.4823	2.2993	1.7543	1.1042	1.8515	1.8562	2.6018	1.9001	1.8105	0.54783	1.7981	3.1609	2.0586	2.209	2.1425	2.122	2.984	2.0625	0.88175	1.175	1.5669	1.5583	2.2669	0.72598	2.1624	1.7556	2.3041	2.3993	1.467	3.3498	2.5859	0.96925	1.4897	2.096	1.1027	2.2886	1.8058	3.0998	1.9381	2.3655	1.7082	0.57599
-13.395	-13.143	-14.014	-14.6	-13.313	-14.119	-13.674	-13.639	-13.632	-13.991	-12.94	-13.341	-14.187	-15.051	-13.625	-13.131	-14.414	-14.146	-13.817	-14.006	-14.485	-15.489	-13.522	-13.558	-14.97	-14.17	-13.154	-13.876	-13.422	-14.543	-14.078	-12.45	-13.823	-14.362	-14.977	-14.083	-14.407	-14.022	-14.03	-12.932	-14.375	-14.193	-14.685	-14.48	-13.033	-14.738	-13.749	-14.835	-14.176	-13.862
-7.6924	-7.2516	-7.8803	-6.6455	-7.5862	-8.1952	-8.6357	-7.201	-7.0802	-8.3808	-7.7356	-8.1736	-7.416	-7.234	-8.3162	-7.8068	-6.8672	-9.2969	-6.7131	-6.9891	-7.6036	-8.1941	-8.2182	-7.7012	-7.7295	-7.4884	-7.0402	-6.2692	-6.977	-6.8732	-7.2874	-7.8344	-7.4365	-7.7534	-8.2084	-7.3376	-8.9434	-9.0479	-7.653	-8.4665	-7.2346	-7.9989	-6.4771	-7.5163	-7.165	-7.3578	-6.6605	-8.1415	-7.8415	-6.9927
-12.852	-12.83	-13.854	-13.342	-13.595	-12.847	-12.239	-12.963	-12.311	-13.066	-12.258	-12.981	-12.86	-13.403	-12.142	-12.962	-13.081	-12.506	-12.123	-11.879	-11.979	-12.435	-12.286	-12.531	-12.524	-13.112	-12.769	-12.306	-12.233	-12.311	-13.227	-11.941	-12.964	-13.056	-12.449	-13.001	-11.694	-12.079	-12.14	-12.972	-12.169	-13.102	-13.434	-13.215	-12.895	-12.656	-13.885	-13.88	-12.178	-12.477
-2.4115	-3.3218	-2.3377	-3.3891	-2.5207	-2.8709	-2.7281	-4.1051	-3.612	-3.2621	-4.5817	-3.682	-3.1632	-3.0765	-2.6355	-2.9769	-3.2729	-3.056	-2.7521	-2.6319	-3.4806	-3.746	-3.1874	-4.4234	-2.8036	-3.465	-2.8887	-2.5322	-3.7221	-3.1111	-2.8787	-2.3847	-3.1381	-3.0984	-3.8809	-3.1272	-3.796	-4.1143	-3.2882	-3.3539	-3.3921	-2.4388	-2.6937	-2.6744	-3.0638	-2.9928	-2.6439	-3.4722	-3.632	-3.8905
-12.624	-13.276	-13.141	-12.817	-13.183	-12.697	-12.628	-12.1	-13.232	-13.707	-13.898	-12.588	-13.808	-13.099	-12.347	-11.735	-12.343	-12.106	-12.11	-13.453	-13.274	-11.932	-13.98	-13.024	-11.665	-13.701	-12.901	-13.527	-13.085	-12.781	-12.758	-12.03	-12.429	-12.858	-13.91	-13.53	-13.62	-12.738	-12.918	-12.932	-13.481	-12.164	-13.559	-11.585	-13.005	-12.8	-13.348	-12.834	-12.926	-12.914
-20.663	-21.074	-21.331	-20.536	-20.259	-20.235	-19.208	-21.481	-20.915	-20.77	-20.188	-22.588	-20.977	-20.267	-19.38	-19.589	-19.267	-21.434	-20.738	-21.942	-20.661	-20.169	-19.982	-19.862	-21.357	-21.036	-20.875	-21.04	-20.785	-20.891	-20.71	-20.8	-19.911	-20.649	-19.62	-20.224	-20.171	-21.043	-21.689	-19.717	-20.425	-21.602	-21.226	-20.046	-20.277	-21.699	-21.21	-20.838	-20.559	-21.067
-13.999	-13.366	-13.883	-13.007	-13.344	-12.39	-13.478	-13.803	-13.957	-13.565	-13.036	-12.602	-12.557	-13.397	-12.927	-12.483	-13.603	-12.8	-14.086	-12.38	-13.066	-13.421	-12.725	-13.489	-13.49	-13.629	-13.17	-13.764	-12.795	-13.92	-12.725	-12.515	-13.394	-13.289	-13.49	-13.037	-13.308	-13.76	-14.147	-13.156	-13.674	-13.078	-13.814	-13.623	-13.172	-13.708	-14.651	-13.415	-13.34	-13.931
-3.9892	-3.9251	-3.2092	-3.7137	-3.7186	-2.6858	-3.457	-3.0172	-3.2781	-2.3937	-3.2021	-3.6354	-3.1199	-3.0071	-2.4041	-3.021	-2.4185	-2.769	-3.5705	-3.311	-3.6867	-1.5764	-3.5166	-3.0385	-3.6693	-3.0611	-3.2562	-2.7387	-2.3326	-3.0252	-2.5661	-3.818	-3.2848	-2.2287	-3.9429	-1.6941	-2.8083	-2.2062	-3.8266	-2.4544	-3.0614	-3.3171	-2.6187	-2.8913	-2.4666	-2.5573	-2.4445	-4.3562	-2.1321	-2.5899
-13.244	-12.933	-11.788	-12.163	-12.811	-11.78	-11.672	-12.264	-13.247	-12.533	-13.078	-12.742	-12.839	-13.151	-12.842	-13.192	-12.012	-13.651	-11.517	-12.301	-12.818	-12.552	-12.432	-12.618	-12.03	-12.45	-12.316	-12.77	-13.057	-12.557	-12.638	-12.081	-12.1	-13.302	-13.539	-12.668	-12.42	-12.486	-12.012	-11.315	-12.262	-12.481	-13.503	-13.186	-12.056	-11.628	-13.061	-13.014	-13.225	-13.155
9.0661	8.7542	7.365	8.4499	8.4437	8.9286	9.4233	8.4782	8.443	7.8616	9.6804	7.2732	8.0301	8.8627	7.9074	8.7157	9.416	8.8428	8.7217	9.4662	8.3992	8.1982	8.6525	9.0671	8.198	8.3119	8.7477	8.2482	9.5525	8.2102	8.1175	7.3619	9.0689	8.0396	9.5626	8.5156	8.4498	7.8307	8.1189	8.8371	8.4718	8.1667	8.6581	9.3772	8.5972	7.9461	8.4417	8.8179	8.9372	8.2485
-16.135	-14.953	-14.529	-14.264	-13.846	-12.941	-13.624	-14.036	-15.074	-13.353	-14.412	-15.199	-14.109	-14.222	-15.105	-15.215	-14.834	-14.372	-13.264	-15.649	-15.03	-15.331	-14.255	-14.749	-14.361	-14.66	-14.526	-14.568	-14.75	-13.658	-14.395	-14.941	-15.595	-14.847	-15.811	-14.577	-14.47	-15.524	-14.25	-14.038	-14.507	-14.915	-14.577	-15.182	-15.514	-14.524	-13.559	-13.332	-13.712	-14.72
-1.4914	-0.89768	-1.3837	-1.2419	-0.57605	-2.5769	-1.5126	-2.1818	-2.6843	-2.4896	-1.1246	-1.1325	-1.8099	-1.7461	0.39906	-2.5706	-1.4268	-1.6469	-1.1971	-0.91046	-1.3812	-1.6482	-1.1588	-1.6652	-2.2648	-1.0073	-1.4404	-1.444	-0.14281	-1.4833	-2.2348	-1.1407	-1.3021	-0.80247	-2.0288	-1.6244	-1.3965	-1.3793	-1.4669	-0.30318	-1.5184	-0.43181	-1.131	-1.727	-1.9071	-1.2581	-1.418	-1.0894	-0.38702	-1.0398
1.6906	1.7154	0.5249	2.4662	2.0805	2.6327	3.1648	2.2002	2.5703	1.3955	2.9657	1.5332	2.0294	0.96581	1.2692	1.7529	1.6891	2.7239	2.3371	2.0426	0.22185	2.1448	2.0575	2.2121	2.5069	1.7205	1.0117	2.3633	1.7162	1.1345	2.5287	2.0366	2.1151	2.2768	1.9362	1.7229	2.0236	1.8023	3.0678	2.4487	1.8438	2.0283	2.5842	1.5653	2.7086	1.7603	2.0968	1.6712	1.799	2.5381
6.8533	7.5684	7.197	7.202	6.8658	5.4136	6.7253	7.3461	6.7585	7.1941	7.0864	7.9693	7.0279	6.0068	6.5084	6.1281	6.1463	6.1262	6.9359	7.4252	5.8675	5.9237	7.4534	7.2538	6.4688	5.5177	6.5843	7.0215	6.4284	6.8458	7.1758	7.0897	7.3762	5.1717	7.213	7.3122	6.2822	6.9616	6.4014	7.2103	8.0509	7.1341	6.2	6.5144	7.2657	6.0014	6.788	5.9704	6.0278	6.4352
-11.847	-11.34	-12.329	-12.664	-12.117	-11.975	-11.549	-11.23	-12.286	-11.236	-12.569	-12.447	-12.445	-12.024	-11.384	-10.992	-11.351	-11.093	-11.823	-11.794	-11.686	-12.404	-11.282	-12.96	-11.756	-11.808	-11.977	-10.835	-12.642	-11.765	-11.88	-10.929	-11.428	-12.021	-11.291	-11.913	-12.188	-11.484	-11.606	-13	-12.173	-12.832	-11.226	-12.801	-10.927	-10.871	-12.041	-10.899	-11.561	-11.526
-14.831	-15.059	-14.268	-13.711	-14.707	-13.424	-14.608	-13.599	-15.101	-13.999	-13.882	-14.103	-13.892	-14.86	-13.555	-14.805	-14.287	-14.297	-15.754	-14.284	-13.885	-14.045	-14.807	-13.978	-15.123	-15.023	-13.773	-14.018	-14.253	-14.595	-14.45	-13.948	-14.344	-13.918	-13.315	-14.921	-13.82	-14.73	-14.64	-14.442	-14.01	-13.875	-14.56	-14.669	-14.728	-14.512	-15.46	-14.39	-15.007	-13.552
-9.8284	-11.688	-10.442	-9.4345	-9.8977	-10.901	-9.1031	-10.086	-11.066	-10.203	-10.184	-11.077	-9.4923	-9.3852	-10.291	-11.282	-10.943	-10.05	-10.625	-10.755	-9.7512	-10.964	-10.702	-10.063	-10.923	-11.445	-10.404	-9.3916	-9.3067	-9.7232	-9.5743	-10.722	-9.2841	-10.365	-10.699	-9.1264	-10.694	-10.426	-10.024	-9.6751	-10.634	-9.8954	-10.559	-11.04	-10.265	-9.1079	-10.105	-10.35	-10.484	-10.22
-9.2877	-10.456	-11.738	-10.673	-9.1984	-10.227	-11.069	-10.58	-10.185	-11.315	-11.009	-10.374	-11.465	-9.3764	-11.342	-9.2788	-10.231	-10.358	-10.737	-9.4454	-9.0142	-9.5138	-10.651	-10.899	-10.396	-9.5524	-10.237	-10.02	-9.7416	-10.416	-10.085	-10.439	-10.374	-10.86	-10.561	-10.471	-10.438	-10.286	-9.8874	-10.151	-10.324	-11.062	-10.123	-10.008	-9.3677	-11.007	-10.259	-11.146	-10.767	-9.9544
-9.5921	-9.6831	-9.3893	-8.8677	-9.1828	-10.108	-8.3884	-9.8623	-8.765	-9.0404	-9.9318	-8.1903	-9.6849	-9.007	-9.4005	-9.0428	-9.5211	-9.8934	-9.2593	-9.1672	-8.6223	-8.9662	-9.4545	-8.3126	-9.0792	-8.3486	-8.4446	-9.5479	-8.5452	-9.352	-8.2044	-8.3357	-8.2149	-9.7577	-8.7596	-9.0867	-8.6622	-9.0312	-8.9046	-8.2967	-8.7265	-9.6626	-8.9577	-8.5713	-8.5151	-10.177	-9.0043	-9.6898	-9.3466	-9.7004
-14.006	-13.17	-13.112	-13.37	-12.361	-13.2	-12.557	-14.76	-12.745	-13.605	-13.163	-13.679	-13.76	-13.479	-13.351	-14.193	-12.328	-12.561	-13.001	-11.866	-12.137	-12.719	-13.589	-12.392	-14.123	-13.144	-13.153	-13.7	-13.984	-13.06	-13.41	-13.048	-12.363	-12.081	-13.751	-13.891	-13.797	-13.19	-12.956	-13.265	-12.54	-12.902	-14.832	-12.986	-13.044	-12.378	-13.849	-13.004	-13.528	-13.898
1.2807	2.9958	0.88822	1.736	0.74766	2.6728	2.149	2.4313	2.0496	0.73442	0.71704	2.2775	2.0518	1.4973	0.7527	1.5089	0.71688	0.52779	2.1383	1.0929	1.1979	1.7993	0.26245	0.96281	1.7395	1.483	0.7431	1.0269	2.2657	0.80688	2.1324	1.3126	1.8957	3.1905	1.2212	1.4648	1.7281	2.4814	1.5959	0.98847	1.8341	1.9005	1.3925	2.342	2.2167	1.429	2.2901	0.95051	1.9969	2.1403
1.6464	1.1725	1.6838	2.2334	1.2761	1.0741	1.4083	1.5702	1.3716	1.4004	1.5798	2.3289	2.0111	1.7339	1.8802	2.4574	1.5552	2.2549	1.6837	1.4726	2.3612	1.4828	1.0042	2.5365	1.3517	0.83006	0.34718	2.2875	2.5515	2.634	1.3195	1.8128	2.2785	3.186	2.2095	1.4061	2.1323	1.3128	1.8055	1.4183	2.5523	2.0021	1.9588	1.4199	1.4559	1.6321	2.4055	2.072	1.7998	1.2228
0.59581	-1.2544	-1.0405	-0.24629	-0.10428	-1.4971	-0.6969	-0.68605	-0.3749	-0.35001	0.57755	0.22349	0.73954	-0.35498	0.34409	-0.23502	0.18963	-0.90834	0.082195	0.40992	0.34053	0.26245	0.67412	-1.389	0.17025	-0.49462	-1.8911	0.84839	0.15253	0.23526	-1.4085	0.23628	-1.4151	-0.12032	-0.49458	0.33889	0.85702	-0.58406	0.30283	-0.61642	-1.5324	-0.27654	-0.91016	0.05615	0.1437	-0.90577	0.34251	-0.67681	0.021023	-0.87673
0.66675	-0.18631	0.038687	-1.5428	1.0732	-0.48484	0.050519	-0.57785	0.3613	-0.41331	-0.65752	-0.41519	0.23048	-0.85313	0.59371	0.32002	-0.27609	0.35573	-0.17126	-0.28564	-0.53133	-0.68533	-0.53999	-0.38082	-0.18705	-1.4343	0.47823	0.12912	-0.33968	-0.31152	0.10505	1.121	-0.8159	-0.12737	-0.1039	-0.23771	-1.5993	-0.66401	0.63299	0.14894	-0.2097	-0.57391	-0.95963	0.66082	-0.28284	-0.072511	-0.042708	-0.19557	-0.43259	-0.43276
-0.80225	-1.0256	-1.0959	-0.85494	-1.4401	-0.89265	-2.2249	-0.92474	-2.0087	-1.8548	-0.9054	-1.254	-1.0926	-1.6849	-1.2088	-1.4725	-0.8012	-1.5923	-1.4226	-1.3847	-2.9863	-1.5785	-0.62112	-1.8191	-1.9888	-1.0745	-1.7059	-1.4636	-1.5071	-0.70914	-2.2803	-0.47824	-2.3265	-1.3474	-2.3479	-0.83963	0.1709	-1.691	-1.5177	-1.2798	-1.5039	-1.4685	-1.1908	-0.96185	0.74864	-1.6504	-1.4698	-1.3814	-1.8423	-0.95852
-11.859	-11.632	-11.976	-11.375	-11.81	-11.011	-11.498	-12.051	-11.886	-13	-10.827	-11.141	-11.15	-11.007	-12.366	-10.788	-11.49	-10.506	-11.484	-11.47	-10.915	-12.172	-11.173	-10.762	-10.789	-11.185	-10.483	-10.787	-10.547	-12.456	-11.208	-11.43	-11.718	-10.003	-11.896	-11.734	-10.426	-12.22	-11.892	-12.679	-11.795	-12.116	-11.093	-11.265	-10.934	-10.828	-11.353	-10.577	-11.26	-11.463
-2.7257	-2.7492	-2.6159	-2.5471	-2.8948	-2.3523	-1.4581	-2.8214	-2.7318	-2.4455	-2.3321	-2.9761	-3.225	-2.4414	-1.8222	-3.9334	-3.0635	-3.4423	-1.9948	-3.5603	-2.0873	-1.4916	-2.748	-1.788	-2.6677	-4.1187	-3.4885	-1.9329	-4.018	-2.0719	-2.8048	-1.3685	-2.7378	-1.5909	-2.3781	-2.7021	-2.48	-2.8494	-3.4647	-2.5845	-2.1348	-3.5438	-3.101	-1.4831	-2.2208	-2.7838	-3.8485	-1.8224	-2.5701	-3.5194
-2.0544	-0.32221	-1.6805	-1.0238	-1.4902	-2.5251	-0.65531	-1.9207	-1.9162	-0.16315	-0.92394	-1.0454	-1.3283	-2.5966	-3.1302	-0.41708	-2.023	-1.4979	-2.0556	-2.1615	-1.3679	-0.52803	-1.1295	-1.2359	-1.1246	-2.3019	-0.95385	-1.3314	-0.28464	-0.94295	-2.2975	-2.6522	-1.9618	-0.70006	-1.2472	-1.1486	-1.1061	-1.4322	-1.9451	-0.46437	-1.8028	-1.3102	0.17885	-2.5624	-1.3988	-0.71496	-0.82947	-1.2648	-2.0852	-1.7303
-6.0199	-5.6087	-5.6378	-5.5366	-5.5403	-7.0207	-5.3699	-6.1038	-5.8371	-5.308	-4.8579	-6.2616	-5.9319	-6.5506	-5.7535	-4.9286	-5.4817	-5.7134	-6.322	-5.4595	-4.8039	-5.8581	-5.1635	-4.4685	-6.211	-5.7599	-6.5007	-5.5525	-5.0379	-4.9182	-5.2475	-5.372	-5.7291	-5.7813	-5.279	-4.3519	-5.6705	-6.6242	-4.8703	-6.835	-5.4944	-7.1452	-6.4751	-4.6698	-4.5547	-4.2145	-5.3456	-5.6566	-6.3505	-5.5847
-10.125	-10.975	-10.904	-11.301	-9.7885	-10.26	-12.312	-10.795	-10.352	-12.004	-11.206	-11.783	-10.626	-10.478	-11.802	-10.94	-10.678	-11.024	-11.06	-10.169	-11.463	-10.509	-9.9089	-11.41	-10.844	-11.144	-10.323	-10.294	-11.235	-11.814	-10.298	-11.464	-9.7886	-11.477	-10.141	-10.117	-11.204	-10.237	-10.86	-9.9377	-12.197	-11.509	-10.958	-10.041	-10.516	-10.958	-10.484	-11.042	-11.8	-11.054
-10.982	-11.381	-11.736	-10.928	-11.545	-10.266	-12.603	-11.073	-12.645	-11.531	-12.366	-12.04	-11.133	-12.422	-11.339	-11.828	-11.506	-11.564	-10.667	-12.433	-12.085	-11.27	-10.179	-12.729	-12.401	-10.672	-11.109	-11.724	-10.991	-12.081	-12.114	-10.699	-10.566	-11.399	-11.765	-11.696	-11.32	-10.766	-11.873	-11.034	-11.536	-12.236	-10.351	-10.473	-11.854	-12.127	-11.561	-11.113	-11.564	-12.146
-3.813	-4.8709	-5.0852	-4.3032	-4.5341	-4.8941	-5.402	-5.6196	-5.3116	-4.0101	-4.9323	-2.9348	-5.2468	-4.9243	-4.5054	-5.9396	-5.3094	-6.1384	-4.8906	-4.2696	-4.7083	-4.7767	-5.0483	-5.5752	-4.74	-4.6762	-5.1753	-5.277	-7.1016	-5.0089	-5.9115	-4.2308	-4.7109	-5.1889	-5.3689	-5.583	-5.48	-5.055	-5.2488	-4.6139	-5.2796	-5.0422	-5.1201	-4.2585	-4.9141	-5.5912	-4.1558	-4.0119	-5.1573	-4.6277
-12.815	-11.856	-12.749	-13.249	-12.118	-13.386	-12.428	-13.877	-12.524	-13.764	-13.348	-13.074	-12.19	-12.587	-13.525	-13.079	-12.528	-13.224	-11.959	-12.461	-11.884	-14.081	-13.183	-11.961	-12.685	-12.317	-13.038	-13.173	-13.29	-12.145	-13.437	-13.154	-12.654	-13.3	-12.443	-12.346	-12.008	-13.894	-11.942	-11.36	-12.522	-12.093	-12.08	-12.539	-12.012	-12.949	-13.49	-12.647	-13.172	-10.835
-22.715	-21.297	-21.978	-22.447	-22.742	-21.453	-22.438	-21.222	-22.144	-23.099	-22.83	-22.547	-22.501	-22.705	-21.917	-23.225	-22.938	-21.728	-21.921	-22.181	-22.576	-21.74	-22.122	-21.644	-21.585	-22.103	-22.377	-20.868	-22.364	-22.404	-21.485	-21.601	-22.104	-22.638	-23.318	-22.049	-23.323	-21.18	-22.652	-22.597	-22.7	-23.488	-22.483	-22.191	-22.142	-22.033	-20.778	-22.181	-21.657	-22.219
-4.705	-4.1931	-3.539	-4.6692	-4.4943	-5.1605	-5.3531	-4.2069	-4.3668	-5.267	-4.8387	-4.4293	-3.9927	-5.6441	-4.1149	-4.9531	-4.9092	-4.4619	-3.5656	-5.7851	-4.1882	-4.2873	-3.7955	-5.8803	-4.6004	-4.8653	-5.1008	-5.0024	-4.357	-5.1016	-4.2695	-4.8402	-3.3049	-4.3924	-4.4435	-5.3959	-4.2301	-4.6689	-3.8529	-5.0664	-3.8543	-4.3378	-3.949	-3.6333	-4.2295	-3.3938	-5.4803	-3.8293	-3.8067	-4.1926
-7.5538	-7.6921	-7.131	-7.4833	-7.3037	-7.2713	-7.7154	-7.4937	-8.2091	-7.2877	-6.9454	-7.2499	-7.7337	-6.4009	-7.1043	-8.4159	-7.396	-7.8869	-7.2625	-7.5133	-8.1083	-7.5719	-7.42	-7.1388	-9.0856	-8.4723	-7.9003	-7.3242	-7.181	-7.3757	-7.2528	-7.641	-8.8883	-7.1473	-7.536	-6.9562	-6.5057	-7.5397	-7.3748	-8.6346	-6.8275	-7.6102	-7.897	-6.8113	-7.1973	-7.4554	-7.8361	-7.711	-7.1832	-7.9002
-0.55415	-0.10168	-0.81516	0.36538	0.92633	0.73361	0.79465	-0.74826	-0.10607	0.013031	-0.89241	-1.2193	0.62551	-0.16885	-0.33997	0.44444	-0.3157	1.6449	-0.39705	0.81275	0.11926	0.62763	-0.13925	-0.47659	-0.1433	1.3947	-0.025911	-0.45018	0.02486	0.53944	0.75045	0.61717	-0.81841	0.71282	0.57467	0.28522	0.48067	0.13575	-0.24805	-0.050845	0.39752	-1.3448	-0.23794	0.37859	-0.69905	-0.50609	-0.67318	0.79241	-0.70397	0.22137
-0.52519	-1.8216	-2.8319	-0.86418	-0.71712	-2.0713	-3.0286	-1.2913	-0.92571	-1.0889	-1.0097	-0.80822	-1.4924	-0.55311	-1.7655	-2.7677	-0.93265	-2.2456	-1.4212	-2.1943	-1.519	-0.98176	-0.82498	-2.3204	-2.1074	-2.1639	-0.88772	-2.0593	-1.7923	-1.1766	-1.4818	-1.4659	-0.99242	-2.1339	-2.2975	-1.5137	-0.56067	-1.0315	-1.6329	-1.0437	-2.0823	-0.89815	-2.1132	-0.95607	-1.1646	-2.0727	-2.1639	-0.73291	-1.596	-1.1891
-3.2922	-3.7094	-3.4168	-2.5676	-3.8794	-3.0002	-3.8713	-3.3434	-4.4078	-3.218	-3.6295	-2.416	-1.907	-3.77	-2.3406	-2.7984	-3.9915	-2.682	-3.8262	-2.91	-4.1347	-2.4516	-3.2155	-2.8358	-3.5242	-3.7053	-4.456	-3.5382	-2.6678	-3.7274	-3.6374	-4.387	-2.4419	-3.5485	-3.9275	-3.4252	-3.7763	-3.911	-4.1537	-2.9651	-3.4773	-3.2588	-3.6836	-3.1844	-2.6583	-4.623	-4.057	-3.8853	-3.0959	-3.9862
0.46704	1.4268	1.6945	1.7093	0.8934	0.89446	0.49456	0.4423	1.0147	1.6977	0.34523	0.72369	1.337	0.72073	0.20811	1.657	1.8115	0.80135	0.70061	0.53832	2.1364	0.58545	1.117	0.58279	1.4151	0.76462	0.071604	1.7991	0.64885	0.32024	1.7277	1.663	2.0218	1.6376	0.7445	2.1973	1.7511	0.38028	0.60739	1.4214	1.3026	1.9754	1.8436	1.1354	-0.35681	1.756	0.29088	1.2403	-0.25666	1.1913
-3.2495	-3.9645	-4.5374	-4.8574	-4.5992	-3.0504	-4.7371	-4.7591	-3.0532	-3.3063	-5.5504	-5.3492	-3.3835	-4.8605	-3.5406	-4.3939	-3.877	-3.3172	-4.5321	-3.5008	-3.6762	-4.1847	-2.5962	-3.3298	-5.2251	-4.3775	-3.6696	-3.9125	-5.3211	-3.4745	-4.1799	-3.6747	-3.6273	-5.9062	-3.5429	-2.6813	-3.6774	-6.3975	-3.2841	-3.4477	-5.2723	-3.2172	-4.9243	-3.585	-4.6284	-3.8401	-4.4544	-3.2567	-4.5049	-3.941
-5.2781	-4.8663	-4.7691	-6.6744	-5.4649	-5.7329	-4.8094	-4.7941	-5.9745	-6.0881	-5.1563	-4.7475	-5.5135	-5.7238	-5.7758	-4.9816	-5.8797	-5.4848	-6.4187	-4.9259	-6.8226	-5.6562	-4.822	-4.7813	-6.4848	-5.2378	-4.7655	-6.0465	-6.009	-5.6914	-4.6699	-6.265	-5.0586	-6.2168	-6.0776	-6.6727	-5.8899	-5.4116	-4.8364	-5.5304	-6.0562	-4.7008	-6.0649	-5.9206	-5.3436	-4.5249	-6.1569	-5.2197	-4.5378	-5.8141
-0.13341	0.00070631	-0.11721	0.42101	-0.1448	-0.71585	0.36178	0.27643	-0.43332	0.32145	-0.19561	-0.012062	-0.82729	-0.011419	-0.6582	0.023195	0.07594	1.237	-1.0822	-0.5647	1.0131	-1.5881	-0.34907	0.15503	-1.174	-0.55784	0.34057	0.74684	0.46077	1.0485	0.14699	-0.16399	-0.058753	1.0821	0.45505	0.37215	0.6465	1.0226	0.19341	0.77494	0.63712	-0.83182	0.47526	0.51267	-0.63546	0.081809	-0.18052	-0.28033	0.26782	0.4356
-1.0387	-2.1979	-0.53972	-2.1433	-2.5442	-2.7776	-2.4701	-1.2008	-0.47422	-1.381	-1.4233	-1.8081	-2.1414	-2.3857	-2.236	-1.5945	-0.87533	-1.0172	-2.4511	-0.25466	-0.61183	-1.4949	-1.4466	-1.866	-0.80859	-0.39265	-1.7118	-1.384	-1.5472	-1.4927	-1.9596	-1.1538	-1.6548	-0.69997	-1.5405	-1.6264	-1.4785	-1.6326	0.21306	-1.4246	-1.4876	-2.1397	-0.26563	-1.1308	-1.3146	-0.46862	-1.3054	-1.854	-0.93688	-1.1037
-22.312	-21.961	-21.413	-22.888	-22.009	-22.075	-22.868	-22.465	-22.124	-21.31	-21.723	-22.545	-22.45	-23.073	-21.999	-21.622	-22.368	-22.183	-23.397	-22.507	-22.518	-21.171	-21.916	-20.423	-22.559	-21.935	-22.161	-22.568	-22.084	-22.613	-20.848	-21.875	-21.287	-21.303	-21.336	-22.094	-22.123	-21.802	-22.243	-22.724	-23.326	-20.973	-21.787	-22.003	-22.479	-21.599	-21.953	-23.173	-21.682	-21.794
-2.3826	-2.656	-3.2607	-3.0294	-3.5276	-1.7244	-3.5903	-3.9097	-1.6116	-3.3139	-2.4558	-1.9485	-2.1098	-2.688	-2.1806	-2.0005	-2.8306	-3.423	-2.736	-1.9111	-1.8573	-2.3835	-2.9563	-1.8943	-2.3884	-2.9571	-2.9589	-3.1182	-1.7431	-1.7309	-2.5139	-2.0435	-2.4526	-2.4286	-3.8452	-2.0796	-3.4236	-2.9046	-3.337	-2.1445	-3.4067	-1.6951	-2.476	-3.218	-2.794	-2.6068	-2.1905	-2.3345	-2.4488	-2.2817
-9.143	-9.0411	-8.0191	-9.4861	-8.7395	-8.5379	-8.583	-9.2646	-8.3782	-9.9148	-8.837	-9.6543	-10.26	-8.218	-7.9066	-9.89	-8.7852	-8.2294	-8.9214	-9.6094	-8.3533	-7.9568	-9.0298	-10.169	-8.7636	-9.4162	-9.7818	-8.8139	-9.0321	-8.9631	-9.9519	-9.0523	-9.3916	-8.9454	-9.4347	-8.5354	-9.1518	-8.8288	-9.2163	-9.2357	-8.9425	-8.905	-8.5197	-9.775	-9.6869	-8.1829	-9.1038	-8.3435	-8.8738	-8.7857
-14.082	-14.383	-14.074	-14.365	-14.256	-14.192	-15.4	-13.158	-13.422	-13.917	-13.873	-14.499	-14.538	-13.487	-14.769	-13.45	-14.349	-13.689	-13.387	-14.081	-15.519	-13.465	-13.692	-14.191	-13.079	-13.88	-14.214	-13.59	-13.699	-14.708	-13.131	-12.782	-14.048	-14.509	-14.538	-14.273	-12.823	-14.048	-14.264	-16.333	-14.898	-14.593	-14.267	-14.092	-14.647	-13.63	-13.193	-13.285	-13.554	-13.402
-12.776	-14.447	-12.656	-12.353	-12.605	-13.169	-12.77	-14.065	-13.118	-12.953	-12.02	-12.938	-12.412	-13.9	-13.032	-13.992	-13.235	-13.421	-13.325	-12.828	-13.056	-13.585	-13.421	-11.721	-13.936	-13.05	-13.179	-14.354	-13.248	-13.06	-13.901	-13.138	-13.05	-13.668	-12.636	-13.516	-12.558	-11.942	-13.454	-12.863	-13.763	-14.167	-13.228	-13.052	-13.616	-13.785	-13.301	-12.241	-14.039	-12.47
6.4786	6.3457	5.462	6.8624	7.3202	6.6118	6.1072	5.311	6.0979	7.8336	6.36	7.1156	7.1653	7.585	6.9362	7.1104	6.9644	6.456	7.0064	7.4671	6.1304	7.8849	7.9835	7.3755	8.7431	6.7159	5.9875	6.5149	7.4434	6.5518	6.9791	6.1515	6.4793	5.965	7.602	6.601	6.3863	7.0722	6.9956	6.0497	4.4582	6.911	6.107	7.2227	6.8711	6.2533	7.5233	6.2333	6.7602	7.1169
-12.006	-12.045	-12.087	-12.21	-11.601	-11.285	-13.012	-12.647	-11.588	-11.578	-11.15	-11.964	-11.076	-11.367	-11.683	-11.607	-10.962	-13.079	-11.801	-11.747	-11.45	-11.293	-11.883	-11.428	-11.133	-10.5	-11.723	-11.994	-11.586	-11.521	-11.997	-11.487	-11.549	-11.285	-11.328	-11.649	-12.01	-11.697	-10.916	-12.455	-10.944	-11.59	-11.886	-12.12	-11.909	-11.639	-11.738	-11.452	-10.663	-11.229
0.95286	1.6141	-0.49739	1.6323	1.7151	1.2684	1.5261	2.1665	2.3259	1.6986	1.7228	1.8114	1.4346	2.4238	1.7323	1.3082	1.2547	1.2	1.9851	1.9371	1.6554	1.1476	2.5304	3.2426	1.7234	0.68763	1.1977	1.7563	0.84687	1.965	0.45651	2.3571	2.5843	1.6183	1.8288	1.8888	2.0508	0.66905	1.5121	1.9371	1.6784	0.75546	1.2108	2.3751	-0.2364	2.0014	0.72166	2.4759	2.2174	1.5345
3.194	1.4667	2.6183	0.66045	2.9346	1.0591	2.2347	1.0448	1.086	3.345	0.47993	2.4398	2.387	0.9261	0.89209	1.4327	1.7474	-0.010912	1.8362	1.9418	1.9646	1.7003	2.1563	1.3209	1.7001	1.4972	1.2798	0.63695	0.45218	1.96	1.6877	1.1372	1.1848	1.4489	1.3439	1.5551	2.0644	1.4158	3.0766	2.4679	2.1302	1.7457	2.5124	1.7118	1.596	3.1815	1.4329	1.0836	0.55185	2.1199
-11.21	-12.343	-11.609	-11.567	-11.106	-11.582	-11.713	-12.387	-10.951	-11.187	-10.758	-11.059	-12.202	-10.783	-12.627	-11.139	-12.398	-12.247	-11.437	-11.003	-10.175	-11.912	-11.805	-10.567	-11.095	-10.557	-10.9	-12.017	-11.989	-10.873	-12.354	-12.649	-11.499	-10.965	-11.641	-12.404	-11.249	-10.538	-10.984	-12.801	-11.995	-10.843	-9.5196	-10.787	-11.49	-12.413	-10.739	-11.237	-11.249	-12.15
-3.3196	-2.781	-3.3962	-3.5005	-2.4722	-2.6301	-3.1151	-3.3051	-2.8661	-0.84834	-2.8666	-1.8689	-3.2931	-2.573	-2.9778	-3.1956	-3.8151	-1.7305	-3.4637	-3.0406	-3.1475	-2.1266	-2.3997	-2.0623	-2.725	-3.7497	-1.917	-3.146	-1.7207	-2.3441	-3.4188	-2.8511	-2.6076	-2.2978	-2.9136	-2.2236	-3.0651	-2.8807	-3.1216	-1.3211	-3.0436	-3.3069	-3.7149	-1.4634	-1.0792	-2.6856	-2.8736	-3.4629	-3.0177	-3.2326
2.7656	2.3063	2.4192	1.3341	2.0609	0.9071	1.5422	2.0411	3.1898	2.4982	1.7952	0.86076	1.7035	2.0999	1.8548	0.97386	1.35	2.2383	2.4617	0.96507	2.1711	1.2385	1.867	0.79413	1.7136	1.9152	1.6672	1.7184	2.398	1.5931	1.1136	1.844	0.66104	0.84089	0.99596	2.0029	2.5395	2.6279	2.7815	1.4295	1.9708	1.7842	2.4893	2.2666	0.82369	2.8809	1.8102	2.2712	2.7269	1.512
-21.426	-20.42	-21.596	-21	-21.363	-20.79	-21.263	-21.218	-21.325	-21.464	-21.541	-21.068	-20.539	-21.369	-21.685	-21.074	-20.028	-20.952	-20.484	-20.798	-20.655	-20.548	-20.796	-20.715	-20.613	-19.622	-20.106	-21.596	-22.1	-21.675	-20.684	-20.977	-20.99	-20.649	-20.503	-20.03	-20.288	-19.889	-21.057	-20.037	-21.768	-19.798	-21.173	-21.14	-20.102	-20.011	-20.503	-20.28	-21.326	-21.086
4.6673	6.1263	4.9606	5.6312	5.286	4.3447	4.1576	4.5671	3.2581	5.1251	5.5704	4.9432	5.4265	4.9494	3.9394	4.5053	5.3507	4.772	5.3132	4.7191	4.5262	6.0888	5.4353	4.4183	4.3855	5.426	5.2045	4.7129	5.5033	5.5216	5.5015	5.2719	4.7422	5.6481	4.0425	4.782	4.5477	5.0356	3.5592	5.6293	4.5931	4.6278	5.5226	4.9427	5.0004	5.1564	4.6248	3.6909	6.1089	5.0665
-0.47175	0.69199	0.07127	0.081988	0.17869	-0.37397	0.096687	0.60569	0.39638	0.9312	-0.81911	-0.22516	-0.41913	-0.071323	0.97233	0.11369	-0.93518	-0.14016	-0.66653	0.084233	0.617	-0.11272	0.43459	0.8729	-0.89931	0.62356	-0.35925	-0.41913	0.86256	0.074313	-0.70265	-0.0026278	0.82332	-0.42876	1.2429	0.2632	-0.62886	-0.97111	-1.3376	-1.1629	0.66532	-0.079184	-0.11413	1.0539	-0.08546	0.38781	0.087705	-1.651	-0.90818	0.48579
-1.6516	-2.3754	-3.3171	-3.0004	-2.613	-2.5321	-2.5313	-1.677	-2.9815	-2.2899	-3.2324	-1.6935	-3.4331	-2.9595	-2.5494	-2.548	-2.7428	-2.5697	-3.4211	-2.6474	-0.91802	-2.0166	-2.4118	-2.861	-2.9119	-2.1888	-2.3532	-3.5337	-2.3533	-3.3975	-2.8793	-2.8546	-1.672	-2.7367	-2.242	-3.323	-2.6939	-3.3825	-2.4187	-2.0971	-3.425	-2.849	-3.4633	-2.0522	-3.0184	-2.7241	-2.4189	-2.0765	-3.8104	-2.2484
-15.147	-14.019	-15.059	-14.656	-13.881	-15.23	-16.048	-14.28	-16.33	-13.114	-14.535	-14.128	-15.105	-13.965	-14.353	-15.657	-15.083	-13.881	-14.792	-13.605	-14.853	-14.725	-14.291	-15.596	-13.459	-14.298	-14.539	-14.999	-13.974	-13.677	-15.519	-14.806	-14.067	-15.313	-15.11	-14.754	-14.59	-14.616	-14.725	-15.335	-14.022	-14.345	-14.417	-13.647	-14.458	-13.6	-14.082	-15.324	-14.58	-14.639
-13.12	-13.728	-13.624	-13.906	-12.881	-13.148	-14.382	-12.952	-12.066	-13.557	-13.742	-14.326	-13.126	-13.369	-13.584	-12.645	-14.18	-13.513	-13.458	-13.275	-13.038	-13.338	-12.896	-12.873	-13.175	-13.646	-13.91	-13.588	-13.196	-12.948	-13.877	-12.284	-13.526	-13.813	-14.302	-12.806	-13.265	-12.917	-13.025	-13.397	-13.27	-13.474	-13.683	-13.349	-11.789	-13.306	-12.762	-13.174	-12.536	-13.745
-22.672	-23.209	-21.49	-20.989	-21.886	-21.962	-21.439	-22.602	-21.715	-22.14	-23.203	-21.474	-22.031	-21.708	-22.087	-22.093	-22.435	-23.148	-21.893	-22.722	-22.405	-22.637	-22.308	-22.299	-21.066	-22.158	-22.211	-21.807	-22.838	-21.161	-21.463	-22.09	-21.796	-22.258	-21.182	-21.79	-22.369	-22.627	-22.373	-21.413	-22.458	-22.376	-22.85	-21.698	-22.973	-22.829	-21.028	-23.101	-22.22	-22.751
-10.713	-11.831	-10.887	-10.398	-10.72	-9.9615	-9.8824	-10.515	-10.822	-9.9196	-10.543	-11.171	-11.058	-11.195	-9.6351	-11.462	-10.309	-9.9815	-10.462	-11.087	-10.849	-11.202	-11.507	-11.132	-9.1062	-10.695	-10.141	-11.773	-10.343	-10.797	-9.3007	-11.108	-10.443	-11.158	-11.213	-10.759	-10.31	-9.3484	-10.722	-11.481	-11.853	-11.198	-11.562	-10.559	-10.41	-10.517	-11.428	-9.8236	-10.908	-10.356
-4.9262	-4.8438	-4.5146	-4.8705	-3.8941	-4.2626	-4.1366	-4.5357	-4.0817	-3.7723	-4.7753	-3.7857	-4.0441	-3.8806	-3.6208	-5.0097	-4.3518	-4.6304	-4.8166	-4.4034	-4.5587	-5.9817	-5.1788	-4.3119	-4.0316	-5.1795	-3.1845	-2.9382	-4.3718	-5.1542	-3.119	-4.2251	-3.3019	-4.1941	-5.1413	-5.1672	-4.2312	-4.2274	-3.5633	-3.5637	-4.0845	-4.6531	-3.9157	-4.5657	-4.1194	-2.8196	-4.0479	-5.0466	-5.0832	-3.8824
-0.054614	0.58089	-0.22428	0.70487	0.61389	-0.34961	0.96003	0.49357	0.45694	-1.3257	0.54891	-0.4759	-0.21343	0.58288	0.34382	0.17467	0.11975	-0.082579	0.82546	-0.68212	-0.48263	-1.4541	0.51019	0.65791	-0.54739	-1.3346	0.24704	-0.19768	0.95133	0.4775	-0.15208	1.5338	-0.41333	0.86834	-0.94463	0.26821	-0.035581	-0.99016	-0.29612	0.82588	-1.0266	-0.10182	-0.13106	0.091561	-0.87472	1.2603	0.10319	0.70548	0.97636	-0.92056
-3.4864	-1.8103	-4.3093	-2.3895	-2.6581	-2.2543	-3.0094	-2.235	-2.4476	-3.2465	-3.7558	-2.6854	-3.4405	-4.2039	-1.9662	-2.7084	-1.2373	-2.4404	-2.9695	-2.2483	-1.1238	-2.8046	-2.4003	-3.3772	-1.5486	-1.8543	-3.977	-2.7541	-3.3641	-3.0557	-1.3868	-2.4427	-2.6695	-3.8828	-2.8306	-2.5846	-2.6067	-2.6256	-2.8368	-2.9098	-2.4493	-2.6018	-1.3026	-2.0902	-2.4813	-3.1099	-1.7287	-1.5062	-2.3188	-1.6376
-9.5694	-10.764	-10.886	-10.023	-10.733	-11.011	-11.522	-10.574	-11.32	-10.489	-10.987	-10.712	-11.692	-10.85	-11.46	-10.605	-10.079	-11.207	-10.669	-10.487	-10.901	-9.9818	-11.604	-10.706	-11.168	-10.814	-11.347	-10.706	-10.882	-11.008	-10.165	-9.4661	-11.289	-11.959	-11.316	-11.517	-10.585	-11.364	-10.283	-11.157	-11.01	-11.04	-10.827	-10.38	-10.341	-10.948	-9.8017	-11.077	-11.353	-10.63
-3.6939	-4.1095	-3.7574	-4.2385	-3.9853	-3.9032	-3.7891	-4.2293	-3.3504	-3.9924	-4.5201	-4.0259	-3.849	-4.1387	-3.6706	-3.652	-3.7925	-4.0225	-4.2268	-4.7978	-3.448	-3.9957	-3.9465	-4.272	-4.3986	-5.1715	-4.9777	-2.8018	-3.7584	-3.8524	-3.7108	-3.8511	-3.0813	-3.7778	-3.8172	-2.7872	-3.8884	-3.8833	-5.0564	-4.7966	-4.6978	-3.2876	-4.4606	-3.3115	-4.8014	-4.1476	-2.238	-4.4	-3.1674	-4.4646
-10.723	-11.013	-11.739	-10.126	-10.688	-10.596	-10.635	-10.969	-12.226	-11.916	-11.633	-11.348	-11.302	-10.401	-11.234	-10.942	-11.253	-10.662	-11.084	-11.142	-11.155	-10.43	-10.037	-10.155	-11.159	-10.101	-11.402	-11.237	-10.706	-11.231	-10.387	-10.909	-10.632	-10.873	-11.295	-11.137	-10.012	-11.324	-10.901	-10.832	-10.342	-10.451	-9.6106	-10.742	-10.773	-10.371	-11.994	-10.54	-10.516	-10.823
-13.38	-13.683	-13.006	-13.622	-12.043	-13.151	-13.306	-13.752	-12.629	-13.371	-12.423	-12.773	-14.087	-13.468	-12.629	-12.899	-13.044	-12.223	-13.892	-11.859	-11.713	-13.184	-13.033	-13.351	-12.358	-13.319	-12.93	-12.77	-12.103	-13.203	-13.928	-12.265	-12.284	-13.304	-12.825	-13.405	-12.826	-13.208	-12.778	-12.441	-13.732	-13.466	-13.417	-13.493	-13.666	-13.623	-14.73	-13.354	-12.516	-13.177
0.9532	2.5505	0.43266	2.3712	2.1171	3.0268	1.8608	0.79346	1.6944	2.3669	1.5081	1.6139	0.88717	0.32621	2.2165	2.4407	0.6669	0.30901	0.95304	0.75736	1.9309	1.6965	0.50196	1.0908	2.4851	2.5826	1.9223	1.2665	1.0518	1.642	1.806	0.69878	2.0219	1.1591	1.4757	1.5753	0.43332	2.4163	0.4117	1.3907	1.7774	1.8311	0.86615	1.2962	2.1639	1.0519	1.9459	1.9961	2.1582	1.2875
3.6587	4.5422	4.7873	5.3444	5.181	4.4011	5.9581	5.4583	5.4906	5.3874	6.2288	5.1555	4.9226	4.6498	5.1185	5.363	5.4099	6.0724	4.4421	5.4033	5.8058	5.1743	5.2963	4.6506	5.5735	4.361	5.0958	6.0936	4.055	4.0688	5.3347	4.5652	5.1607	3.8505	4.0932	3.6643	5.0835	4.6087	5.6172	4.4514	3.9229	5.3635	4.3498	4.6836	3.9565	4.3633	5.0547	5.4787	5.6074	4.788
-8.6183	-8.8178	-9.9073	-9.5443	-9.3258	-10.125	-8.5023	-10.099	-9.0772	-9.5242	-9.3805	-8.3677	-9.68	-9.7625	-9.7401	-11.132	-8.2337	-10.656	-9.3023	-8.6029	-9.9229	-8.7887	-8.7967	-10.508	-9.1401	-9.683	-7.946	-9.2926	-8.9202	-9.0577	-8.4596	-10.811	-8.8631	-8.2902	-8.7942	-9.7415	-8.4138	-9.6289	-9.3242	-8.1832	-9.8246	-9.996	-9.5864	-10.414	-10.081	-9.4244	-9.8125	-8.7783	-7.8831	-9.78
6.6446	7.1136	6.0118	7.1312	6.6596	7.5774	6.7984	7.7115	6.7815	7.4726	7.4299	6.6523	7.0598	6.9829	6.7908	7.1567	6.8993	7.1671	7.6503	6.7377	6.7467	7.5607	5.4691	7.0192	5.8361	7.192	5.7264	6.8223	6.7478	6.7638	5.5479	6.3769	8.055	7.3753	6.4871	8.2077	6.5401	6.8079	5.5905	7.7927	5.7448	6.5753	6.032	7.0453	7.4133	7.1434	6.9359	5.9324	6.6234	6.8274
-7.8606	-9.0774	-9.7705	-9.9515	-9.0382	-9.8378	-9.2846	-8.5785	-8.586	-8.2538	-9.3131	-9.4239	-9.4376	-8.3126	-9.6058	-9.0083	-8.9101	-8.8209	-8.729	-9.586	-8.5369	-8.9124	-9.7616	-8.5539	-8.9511	-9.2614	-9.4736	-9.0795	-9.3012	-8.7788	-8.6016	-9.0753	-8.5219	-7.758	-8.7699	-8.0715	-8.551	-9.2836	-8.911	-9.3558	-8.3657	-8.2452	-9.5432	-8.8276	-8.8579	-8.5458	-8.488	-8.604	-9.1883	-8.7822
3.4432	4.8506	5.1058	4.5537	4.3179	4.0692	4.8413	4.1692	3.3524	3.4165	2.841	4.2801	4.5219	4.921	4.5604	3.1253	3.0593	3.1072	4.6211	4.9075	4.9906	5.3279	5.1413	4.3641	4.6149	4.7774	4.9911	3.7983	3.4733	3.4176	4.9617	3.7452	4.6915	4.8438	4.9719	3.5815	4.4998	4.3329	4.0586	4.9315	4.6376	4.5242	4.6871	4.719	5.1682	3.8667	4.0084	4.6956	4.0845	3.8116
0.99689	1.8278	1.6815	1.5549	1.5164	2.7656	1.0227	1.2453	2.0385	1.8205	2.1874	2.5624	2.3629	1.5632	2.3017	1.0976	1.061	2.26	1.9059	1.7379	2.2417	1.8922	2.5678	1.139	0.68275	1.1304	1.8231	0.92194	1.1266	1.1663	1.2748	2.7749	2.7482	2.2418	1.3116	0.71387	2.5714	1.8948	2.7748	2.3269	1.0349	2.842	1.9269	2.667	2.5721	2.4301	0.90717	2.1354	1.5549	2.1547
-0.96441	-1.4842	-1.0728	-1.3512	-2.2408	-1.282	-0.90801	-1.0242	-0.82701	-1.0032	-1.2768	-1.2778	-1.9031	-0.93499	-1.5558	-3.0609	-0.8465	-0.58642	-1.1896	-2.2882	-2.6877	-2.0449	-1.9575	-0.51745	-0.45206	-0.85841	-0.97184	-1.7317	-1.5297	-0.79239	-1.8585	-0.12736	-0.32759	-1.4075	-0.9697	-1.6535	-1.4081	-1.6227	-1.3879	-1.8208	-1.7517	-1.3935	-0.90748	-1.4763	-1.2978	-1.8566	-0.18057	-1.8774	-1.5676	-1.3475
-1.775	-0.8986	-0.49407	0.21437	0.15354	-2.4438	0.065588	-0.32239	-1.513	-0.20894	-0.20322	-0.42728	-0.8174	-0.91599	-0.66646	-1.1427	0.31488	-1.316	-1.7333	-0.70556	-0.4179	-1.1515	-1.1016	-1.7403	-1.1294	-1.4541	-0.035858	-0.88183	-0.25713	-1.0007	-2.228	-0.25779	0.34595	-1.7375	-1.5221	0.32461	-1.0618	-0.75302	-0.34725	-2.4637	-1.1862	0.13009	-0.51993	0.74861	-0.91166	-0.84286	-0.52987	-0.81139	-0.36167	0.48596
-1.7982	-1.3974	-0.49108	0.27279	-0.8183	-1.9068	-0.60701	-1.7251	-1.7837	-1.2565	-1.132	-1.2902	0.34899	-1.545	-2.2585	-1.4203	-0.099873	-1.085	-1.7107	-0.80682	-0.44351	-1.8047	-0.56547	-2.3905	-1.2192	-1.0504	-0.28744	-0.053033	-1.9648	-1.5071	-1.9182	-1.5229	-0.44641	-1.635	-1.8936	-1.8019	-0.99419	-1.2573	-2.1038	-1.0413	-1.5732	-1.3987	-2.0112	-2.7721	-2.5754	-0.62232	-1.9865	-1.1254	-1.9903	-0.45653
-3.6013	-3.2825	-3.6329	-2.8341	-2.75	-3.1714	-1.9951	-2.2203	-2.2855	-2.4731	-2.187	-1.9864	-2.6846	-3.626	-2.1331	-2.5052	-1.8951	-2.5449	-2.8349	-2.8545	-3.1459	-3.1602	-2.1178	-0.35059	-2.1709	-2.3348	-2.3694	-2.7055	-3.8061	-2.1198	-2.323	-3.0517	-3.5004	-2.4248	-2.0275	-2.4973	-2.9717	-2.8789	-2.8974	-2.1844	-2.275	-2.5736	-2.3127	-2.5294	-2.702	-1.9582	-3.0667	-3.6566	-1.5908	-2.5611
-1.9038	-2.1108	-3.0619	-2.6571	-2.7173	-3.0187	-3.0057	-3.6753	-2.7203	-2.6415	-3.1218	-2.0925	-2.0654	-1.7968	-2.5999	-3.5529	-3.1078	-1.7871	-3.0577	-2.5483	-2.1035	-1.883	-3.0491	-2.8287	-2.468	-1.756	-2.937	-2.5016	-1.2253	-2.0267	-2.7248	-2.6082	-2.4673	-3.5603	-1.7692	-2.1902	-3.0326	-2.5499	-3.4352	-2.8694	-2.2907	-3.0093	-2.3087	-2.8248	-2.0742	-3.0739	-3.0878	-3.1849	-2.6722	-1.9847
-5.6926	-6.9033	-6.0014	-5.1986	-5.322	-5.0143	-5.4574	-5.8824	-5.6866	-6.1763	-5.9913	-5.3644	-5.2024	-5.8576	-5.205	-5.6433	-5.6968	-5.0937	-5.8117	-6.1301	-5.1895	-5.5633	-4.8635	-4.2109	-5.0796	-5.1064	-5.9712	-6.1967	-4.8406	-4.6948	-5.0166	-5.7014	-5.3859	-5.0141	-4.0381	-5.7981	-5.364	-5.7301	-5.8161	-5.2471	-5.5709	-5.1446	-4.9336	-5.9389	-5.2288	-5.8719	-6.775	-5.3041	-5.2554	-5.7418
-12.759	-12.974	-13.539	-13.826	-13.464	-12.909	-13.457	-13.904	-13.529	-13.383	-13.673	-12.878	-12.23	-13.119	-14.1	-13.588	-13.724	-12.438	-12.827	-12.681	-13.336	-12.976	-13.109	-12.876	-13.006	-13.94	-13.195	-13.276	-13.526	-12.728	-13.032	-12.592	-13.867	-13.768	-12.899	-12.51	-11.625	-13.354	-14.117	-14.073	-13.764	-13.524	-13.406	-13.299	-12.106	-13.518	-12.984	-13.52	-14.725	-12.845
-11.741	-10.857	-10.934	-10.866	-13.305	-12.717	-11.935	-12.216	-10.341	-11.401	-11.282	-10.983	-12.356	-11.856	-11.047	-11.028	-11.562	-12.035	-11.373	-12.101	-11.587	-11.588	-12.326	-11.41	-11.945	-11.363	-12.279	-11.454	-11.544	-12.305	-10.911	-12.382	-10.326	-11.941	-11.294	-10.312	-12.087	-11.458	-11.281	-11.488	-11.879	-11.439	-11.938	-11.446	-11.695	-11.328	-11.205	-10.952	-11.752	-12.933
-12.617	-11.767	-12.694	-11.026	-11.154	-12.161	-12.114	-11.062	-11.357	-12.039	-11.561	-11.737	-11.67	-11.764	-11.7	-10.972	-12.012	-11.092	-12.125	-11.385	-11.212	-11.823	-10.541	-11.043	-12.268	-11.514	-13	-10.85	-11.416	-11.161	-11.318	-10.776	-11.229	-11.04	-10.561	-10.775	-11.549	-11.089	-11.801	-10.962	-11.329	-10.796	-11.85	-11.225	-11.319	-10.365	-11.326	-11.585	-12.799	-10.735
-3.3899	-3.1657	-3.7507	-3.42	-3.4516	-3.5932	-2.8099	-3.494	-4.0746	-4.2351	-3.4695	-2.7103	-3.8629	-3.6643	-3.9835	-4.0028	-3.552	-4.118	-2.6403	-3.2076	-3.8903	-2.875	-3.0325	-3.4403	-4.1394	-4.3568	-2.1899	-3.7214	-3.8737	-5.3382	-4.0167	-2.8852	-3.1742	-4.9369	-3.8611	-3.1773	-3.3121	-3.5748	-3.2024	-2.6383	-2.4769	-3.9604	-2.2798	-3.4051	-3.5739	-3.0565	-4.2628	-3.0667	-2.5285	-3.5373
-5.9717	-5.6388	-4.9619	-6.3401	-4.8918	-4.8238	-5.5935	-5.9934	-5.3805	-5.4942	-6.1286	-6.498	-5.5875	-5.7969	-5.4179	-4.9226	-5.294	-4.0667	-5.1698	-5.5357	-5.8178	-6.2758	-5.5425	-6.2778	-6.2648	-4.8905	-4.8558	-5.5844	-4.6278	-4.9218	-6.2536	-5.3037	-6.1048	-5.4376	-5.4593	-5.402	-6.0778	-5.5314	-6.5368	-5.1084	-5.2006	-6.599	-5.2356	-5.0595	-5.6783	-5.9278	-5.6479	-6.0465	-6.1746	-6.0327
-4.0265	-2.98	-2.7561	-4.4233	-3.8677	-1.9933	-2.5574	-4.6797	-3.6918	-3.6511	-3.805	-3.5861	-2.8206	-2.8989	-3.0816	-2.5994	-3.0486	-4.5921	-2.7795	-3.6746	-2.9761	-3.7831	-4.0242	-3.1867	-3.9877	-2.8448	-2.0358	-3.0119	-3.3161	-3.6416	-3.6693	-3.2375	-3.0914	-3.8481	-1.8542	-3.1384	-3.2693	-2.6702	-3.1799	-2.1604	-2.8881	-2.7076	-3.2086	-2.6863	-3.2745	-3.0689	-3.0569	-2.1977	-4.9215	-2.9092
0.32112	-0.64584	0.033582	0.65217	-0.065632	0.52741	0.5797	0.16004	0.25468	-0.51398	0.12398	1.138	-0.010519	0.95507	0.077897	0.17523	1.0342	-0.32872	0.0077547	-0.37464	0.30104	0.18345	0.52084	-0.50154	0.84213	0.44315	-0.94673	0.53505	-1.4679	-0.35011	0.50253	0.10255	-0.82683	-0.072383	-0.72401	0.23292	0.17318	-0.27642	0.099554	0.87407	0.22432	0.627	-0.359	-0.53901	-0.037912	0.12093	-0.18287	-0.061453	-0.38838	-0.10277
1.5075	2.303	0.68317	1.1451	1.8207	2.3133	1.6363	2.0145	2.7942	1.7253	2.9164	0.79123	0.90866	2.2807	2.1977	2.4204	1.9943	2.3894	1.5621	1.4593	2.7633	1.0586	1.7419	1.9867	2.3492	1.0383	2.739	2.9152	1.862	1.7867	2.5541	1.6569	2.0264	2.7832	2.6301	1.6896	1.6527	2.8544	1.7024	2.229	2.6632	3.2203	2.624	1.6791	3.2129	1.9339	0.75202	1.158	2.0486	2.0907
0.50649	0.71398	0.67663	0.065359	0.63625	1.785	-0.54161	1.3588	-0.8716	0.75718	0.21195	0.069536	-0.054013	1.5204	0.75649	-0.11618	0.48415	0.93609	0.30556	-0.4618	1.303	-0.11756	0.93512	0.67125	0.14946	0.26578	-0.45378	0.63402	-0.088144	-0.55868	-0.38391	0.63237	0.90454	1.2845	0.46501	-0.14341	-0.29401	-0.72817	1.2299	0.8523	0.34884	0.81032	1.0415	-0.14797	1.5125	0.18713	0.46552	-0.37373	-0.32822	0.8443
-3.7488	-7.1101	-5.5421	-4.5073	-4.112	-4.3189	-5.7192	-4.721	-4.904	-5.6661	-4.2825	-4.8815	-5.4603	-5.882	-3.8515	-6.8009	-4.8138	-5.6854	-4.8085	-4.5258	-3.6861	-4.1369	-4.9313	-5.1014	-4.0738	-5.1534	-5.7912	-3.9717	-5.1584	-4.732	-4.3815	-4.8968	-5.1299	-4.5317	-5.7806	-4.5613	-5.6574	-4.6695	-4.8913	-4.3617	-4.7044	-5.6645	-4.583	-4.7984	-5.1126	-5.058	-4.8848	-4.5497	-4.5652	-5.9589
-11.099	-11.808	-11.605	-12.015	-11.108	-11.56	-12.428	-11.951	-10.982	-11.134	-11.656	-12.195	-11.701	-11.977	-12.222	-10.7	-12.498	-11.115	-12.075	-11.213	-11.238	-11.543	-12.488	-11.593	-11.841	-9.2603	-11.463	-11.222	-11.925	-12.095	-12.559	-11.48	-10.646	-10.831	-10.859	-11.257	-12.182	-12.096	-11.403	-11.174	-10.764	-11.974	-12.657	-12.089	-10.97	-10.709	-10.211	-12.3	-12.129	-9.8435
-9.5505	-9.0519	-10.709	-8.1673	-9.8646	-8.9997	-9.7802	-9.8317	-9.8177	-9.9871	-9.3437	-9.7718	-9.0073	-8.9021	-10.16	-8.2362	-9.9695	-9.5061	-9.3999	-9.4217	-8.8171	-9.6973	-8.7119	-9.9257	-9.2034	-9.7361	-9.2906	-10.12	-8.83	-8.5216	-10.263	-9.1623	-10.758	-8.6637	-9.5522	-9.3096	-9.3619	-8.4173	-9.266	-9.9075	-9.448	-8.9617	-8.4664	-9.8461	-9.0007	-9.2287	-9.6429	-9.4443	-8.9703	-8.8725
8.9441	8.9744	8.9231	7.8213	9.2456	9.6529	7.5171	6.6141	8.1091	8.2546	8.1777	8.2534	8.4058	8.3603	7.6501	6.8758	8.7723	7.8352	8.365	7.8167	8.2818	8.4595	8.9759	8.8011	8.2203	7.2303	8.0659	8.6484	8.5851	7.7395	7.5108	6.6887	7.2974	8.2391	8.428	7.6206	7.6656	7.7385	7.711	8.2485	7.1076	8.3616	8.3785	8.6282	8.9435	8.622	7.8104	7.7905	7.9675	8.9028
-15.747	-14.279	-14.697	-13.958	-14.412	-13.23	-15.051	-15.365	-14.905	-13.631	-15.508	-15.622	-14.161	-15.03	-13.905	-15.827	-14.882	-16.308	-15.117	-15.279	-14.524	-13.521	-15.601	-14.666	-15.543	-14.683	-14.092	-14.319	-14.154	-15.282	-13.87	-15.386	-14.284	-14.246	-15.099	-14.616	-15.738	-14.891	-14.013	-14.926	-16.26	-14.694	-14.455	-16.076	-14.261	-15.179	-13.577	-14.546	-13.979	-14.169
-13.875	-14.647	-13.454	-13.912	-13.697	-14.685	-13.176	-13.178	-14.203	-14.729	-14.276	-14.787	-14.169	-14.655	-14.154	-13.818	-13.833	-13.122	-14.013	-14.678	-14.076	-13.107	-14.362	-13.8	-14.824	-13.756	-13.814	-14.653	-12.168	-14.135	-14.919	-13.985	-13.641	-14.976	-13.637	-13.284	-14.873	-14.019	-13.32	-14.288	-14.497	-15.424	-13.234	-14.98	-13.802	-14.07	-13.843	-13.776	-14.132	-15.115
-11.516	-10.404	-10.686	-9.9017	-11.085	-11.666	-11.32	-10.79	-10.59	-10.939	-10.98	-11.308	-11.298	-11.404	-10.817	-12.086	-10.812	-10.789	-10.939	-10.057	-11.689	-11.513	-11.186	-11.656	-11.152	-11.093	-10.771	-10.66	-11.224	-10.183	-11.618	-10.879	-10.952	-11.41	-10.603	-10.771	-11.611	-10.523	-9.7111	-12.027	-11.599	-10.397	-10.015	-10.74	-11.647	-10.748	-10.483	-10.941	-11.534	-10.838
-10.688	-11.039	-10.516	-10.647	-10.036	-10.841	-11.192	-10.77	-11.319	-10.929	-10.421	-10.197	-10.834	-9.7155	-10.419	-9.4153	-11.069	-11.133	-11.255	-10.028	-10.364	-11.842	-10.446	-10.44	-10.353	-11.123	-10.918	-11.196	-11.746	-10.383	-11.006	-11.12	-11.252	-11.148	-11.043	-11.164	-9.9241	-10.529	-9.6626	-11.001	-10.928	-12.004	-10.623	-11.942	-10.013	-10.822	-10.812	-10.523	-9.499	-10.418
8.8949	8.5696	8.6119	9.2556	9.5413	9.6098	9.6055	7.9771	8.101	7.3274	9.5619	9.4542	8.0198	9.7585	8.6507	7.4236	9.0254	9.7427	9.4216	7.7442	8.739	9.2794	8.0025	8.639	8.7601	9.3678	7.5501	8.523	6.9181	9.125	9.2018	9.0099	8.7518	10.303	7.8941	9.197	7.8522	9.0489	8.026	8.579	8.4819	7.5305	9.0987	7.3089	7.9826	9.708	8.7319	8.9036	7.4703	8.5169
-0.53019	-1.7275	-0.7485	-2.2027	-1.7305	-0.73895	-0.97959	-0.1207	-1.6545	-0.78698	-0.95391	-0.96456	-1.2999	-0.36063	-1.216	-1.4924	-1.8208	-1.6966	-1.5315	-2.1016	-2.0922	-1.5464	-1.2463	-1.7425	-2.0435	-1.6858	-1.3376	-1.8361	-1.02	-1.846	-1.6344	-1.475	-2.092	-0.95386	-1.3402	-1.0878	0.43788	-1.6498	-2.216	-1.7445	-1.4534	-2.5127	-2.0914	-1.0046	-2.0762	-1.1589	-0.69116	-0.44638	-1.6353	-0.88728
0.70505	1.6069	1.5346	1.2008	0.94624	1.8534	1.3573	1.7011	1.1649	0.66078	1.3807	0.82579	1.3222	1.5456	0.28116	0.24163	1.5336	1.9459	1.9523	1.5532	1.2101	1.2881	1.4191	2.3491	1.1277	2.6521	-0.2472	0.71951	1.497	0.62603	0.91146	1.89	1.5037	0.93831	0.80406	0.71586	1.6791	1.002	0.12118	1.4138	1.5396	0.31522	1.7267	1.9189	0.84705	1.2656	0.91853	1.4743	1.3277	1.0105
-1.7223	-2.9435	-2.7777	-2.8026	-1.6009	-2.746	-3.3217	-3.8529	-3.8476	-2.7296	-2.7768	-4.1587	-2.7826	-4.3211	-2.2077	-3.7466	-4.005	-2.3974	-4.6064	-2.1454	-3.1775	-3.8334	-3.1138	-4.21	-3.6094	-2.745	-3.011	-2.4823	-3.7338	-2.4326	-1.4674	-3.2405	-2.4816	-3.196	-3.2935	-3.338	-3.439	-3.1291	-3.3843	-4.6491	-3.9506	-3.1522	-2.5817	-1.9614	-2.2423	-3.1943	-3.2837	-2.8756	-2.4396	-2.6353
-9.0341	-9.1074	-9.2789	-9.3631	-9.293	-8.9298	-9.9278	-9.8568	-10.354	-9.2128	-10.211	-7.8216	-10.105	-8.2194	-9.9098	-8.6362	-9.388	-8.3894	-8.7379	-8.6939	-10.561	-8.7865	-10.087	-8.9615	-9.7965	-8.6691	-8.8594	-9.5084	-10.222	-8.9179	-10.049	-8.2071	-9.9435	-9.7395	-9.4699	-10.778	-9.4068	-9.0269	-9.1727	-9.6856	-9.6548	-9.9251	-8.3101	-8.6287	-9.6349	-10.398	-9.159	-8.1329	-9.6049	-9.6484
-12.639	-11.757	-13.159	-12.562	-12.35	-12.175	-12.72	-12.194	-12.631	-13.644	-12.68	-11.383	-14.046	-12.554	-12.193	-12.963	-12.682	-12.966	-12.385	-12.449	-12.564	-13.073	-12.318	-13.349	-12.141	-12.303	-11.713	-13.546	-13.25	-12.627	-12.847	-13.118	-13.491	-12.543	-12.505	-13.354	-12.372	-13.227	-13.475	-13.191	-14.252	-13.166	-13.351	-13.52	-13.038	-13.458	-13.586	-13.254	-13.506	-13.35
1.8105	1.0607	1.3818	1.7914	0.94499	0.72221	1.4044	1.7209	2.2173	1.934	2.529	2.2276	3.0692	0.61457	1.5683	1.3687	1.7431	1.5937	1.4345	0.80883	0.3851	1.3221	1.6748	1.3604	1.4577	2.5164	1.2456	1.8274	1.99	2.1258	1.5009	2.0052	0.92436	2.4769	2.1169	2.0561	1.7528	2.0266	1.7971	1.8218	0.081174	1.1225	1.716	1.6854	1.4971	1.3222	0.97834	2.6505	1.6521	2.9226
0.0028304	-0.64798	0.084827	-1.0169	0.013345	0.036424	0.17469	-0.75586	0.93479	-0.19307	1.5126	-0.44548	0.45171	-0.093893	0.82708	-0.68758	0.71862	-0.56962	0.86152	0.43573	-0.08627	0.59088	0.47867	-0.095246	0.73695	-0.371	-0.28663	-0.2283	1.2572	1.3541	-1.12	0.99566	0.52386	0.31465	1.3285	0.83419	1.1802	-0.11273	-0.10952	-0.71029	0.66482	-1.2624	-0.73493	-0.7101	0.19302	0.19816	0.43968	-0.81325	-0.10215	0.86227
-5.468	-5.4054	-4.8279	-6.0979	-6.193	-5.0559	-4.4851	-5.7397	-5.6378	-6.4815	-4.8973	-6.2934	-5.0022	-4.9902	-6.0025	-4.4938	-5.4525	-6.3964	-4.7223	-6.1974	-7.0267	-5.0618	-5.6404	-5.6912	-6.3255	-5.4387	-5.685	-4.5013	-6.9742	-5.4834	-5.801	-5.1218	-5.4772	-5.6762	-5.9709	-5.7472	-5.9017	-6.5246	-6.1106	-4.8231	-5.4289	-6.2076	-5.7399	-5.2089	-4.7856	-6.1713	-4.7699	-6.1835	-5.2494	-5.1382
-1.9615	-1.6962	-1.9248	-1.3079	-2.3734	-2.2628	-0.86767	-1.4416	-0.44124	-1.738	-1.6488	-1.5433	-1.446	-1.1228	-1.5119	0.32641	-1.1521	-0.64074	-1.3283	-0.5434	-0.89873	-1.559	-0.66068	-0.67088	-1.2921	-0.96592	-0.46294	-2.0456	-1.0818	-1.5823	-0.58908	-2.1051	-1.2226	-1.3424	-1.6839	-2.3198	0.37477	-1.8285	-0.46377	-0.078594	-2.6643	-1.6118	-1.0313	-1.5491	-0.88125	-1.6681	-1.5487	-2.5688	-1.0484	-1.4073
-0.30516	-0.26698	-0.57917	-1.0168	-0.62913	-0.93137	-1.7754	-0.54125	-0.61306	-1.7826	-1.2838	-1.315	-0.88481	-2.459	-1.5243	-0.84281	-0.23693	-1.0829	-2.4248	0.63111	-0.92557	-1.4594	-1.0155	-0.67197	-2.0453	-1.5697	-0.33986	-0.90382	-0.67681	-0.6902	-1.2602	-1.5814	-2.0771	-1.2339	-1.3294	-1.2334	-0.75689	-1.3116	-0.95308	-2.1225	-0.026351	-0.56905	-2.1866	-0.5417	-1.1873	-0.57762	-0.88764	-0.79399	-0.57634	-0.78665
-2.0741	-2.7099	-2.9366	-1.1774	-1.4759	-3.2601	-3.3746	-2.2631	-2.2054	-3.3323	-2.1405	-2.4543	-3.2438	-2.071	-2.8885	-3.1249	-3.1709	-3.0802	-2.5133	-2.1903	-3.2391	-2.0774	-1.8734	-2.227	-2.9434	-2.1192	-3.2414	-1.9843	-2.3032	-2.283	-1.8165	-2.9865	-2.6321	-1.7931	-2.5328	-2.8541	-2.5654	-2.4558	-2.6933	-2.6941	-1.9872	-2.4974	-2.6756	-1.7938	-2.9385	-1.992	-3.489	-2.7807	-2.5682	-2.1415
-2.8068	-3.5104	-3.3286	-1.9265	-3.5323	-1.4206	-2.4334	-4.4801	-2.4322	-1.5859	-3.3576	-2.4574	-2.1319	-1.8243	-3.8444	-1.901	-2.3704	-3.4178	-2.2587	-3.5604	-2.2086	-1.8379	-2.2193	-2.481	-2.8317	-1.8608	-2.4321	-2.274	-3.9251	-2.3009	-2.2388	-2.9451	-3.2338	-2.6173	-2.0079	-1.8048	-1.6139	-2.7906	-3.3579	-2.5774	-2.365	-4.0771	-2.5785	-2.6205	-2.0424	-2.7516	-2.8068	-2.7706	-3.1118	-1.9937
-13.466	-12.451	-12.049	-12.252	-13.821	-11.669	-13.292	-12.973	-12.446	-14.428	-13.626	-13.234	-13.337	-14.127	-13.307	-13.178	-13.01	-11.458	-13.062	-12.865	-13.099	-13.32	-13.329	-13.155	-12.639	-11.617	-12.753	-12.552	-12.252	-13.028	-12.278	-13.463	-13.464	-12.358	-12.999	-12.934	-12.752	-11.819	-12.787	-13.629	-13.148	-13.235	-12.285	-14.412	-13.085	-12.54	-11.79	-12.538	-14.219	-13.464
-14.074	-11.852	-13.785	-12.685	-12.982	-12.962	-12.276	-13.154	-13.655	-12.918	-13.299	-14.009	-13.34	-13.765	-14.373	-12.401	-13.353	-13.864	-13.488	-14.171	-12.941	-13.14	-12.109	-13.074	-13.749	-13.837	-13.88	-13.377	-13.766	-12.283	-13.872	-12.809	-12.992	-13.678	-13.675	-13.084	-12.148	-12.735	-13.727	-12.432	-13.202	-12.893	-13.156	-13.237	-13.732	-13.294	-13.428	-13.785	-13.636	-13.025
-12.307	-11.643	-10.801	-11.488	-12.264	-10.564	-11.698	-12.414	-11.812	-12.443	-11.222	-10.945	-12.448	-11.615	-11.446	-11.917	-11.874	-11.5	-12.2	-13.262	-11.909	-10.726	-11.535	-12.514	-10.703	-11.417	-13.315	-11.764	-12.056	-12.252	-12.006	-12.205	-11.111	-11.919	-12.725	-11.725	-12.066	-12.139	-11.665	-11.468	-11.084	-12.891	-12.37	-10.45	-11.171	-12.559	-11.404	-11.606	-10.299	-12.095
-2.7182	-1.3719	-2.216	-2.8052	-1.5922	-3.1307	-3.2188	-3.1664	-3.3951	-2.6653	-1.7958	-2.7204	-2.3407	-2.005	-3.2029	-2.8185	-2.4489	-3.2425	-2.1395	-2.5054	-2.8891	-2.9305	-2.6344	-2.2704	-2.8591	-2.3696	-2.2652	-3.396	-2.4435	-3.0771	-3.0508	-2.308	-2.8529	-2.167	-3.0465	-2.5013	-2.2599	-1.9379	-2.4261	-2.2098	-2.3998	-2.0885	-2.5739	-2.6212	-2.8654	-2.4332	-3.0341	-1.113	-1.426	-3.655
-11.893	-11.366	-10.863	-10.716	-11.442	-12.376	-11.144	-11.979	-9.933	-11.768	-11.302	-10.424	-11.88	-10.998	-10.319	-12.426	-10.008	-11.459	-11.432	-12.757	-11.185	-11.619	-10.652	-11.416	-11.173	-11.763	-11.057	-10.828	-11.025	-10.637	-11.552	-12.099	-11.22	-10.969	-10.762	-11.845	-12.444	-11.824	-10.351	-11.56	-12.324	-12.155	-11.332	-12.042	-11.877	-11.804	-11.374	-11.177	-11.511	-12.26
5.5233	3.7936	4.7313	5.7481	4.6846	5.6559	6.0776	5.1479	5.4131	5.1375	5.4337	3.843	4.8678	6.1187	4.1113	3.9532	5.1015	5.6239	4.4078	4.9976	4.7196	5.1412	3.7177	4.7724	3.7037	5.5454	4.7299	4.8363	4.1065	3.9239	5.2919	5.9158	4.9098	4.1508	5.2145	4.0695	4.9075	5.1265	6.4823	3.1398	4.2461	4.704	5.4124	4.3701	4.7673	4.9876	3.7508	4.1124	4.5779	5.6087
8.5889	8.155	8.747	8.5927	8.5487	9.2305	8.4699	8.6628	7.9437	7.3719	8.7298	8.4586	8.4333	8.0923	8.6708	8.8511	8.1205	7.9589	8.4589	8.4035	8.5122	8.6617	8.392	8.6603	8.1833	8.5734	7.8065	8.3899	8.5035	9.4666	8.5495	8.3021	8.4575	8.4704	8.2038	8.7159	8.1632	8.6343	9.9023	9.0588	7.9125	8.6217	9.0318	8.5312	8.1995	8.1785	7.7637	8.2471	7.8389	8.1933
-3.9671	-4.6809	-3.0322	-3.7642	-3.4705	-3.075	-2.8106	-2.954	-3.9244	-4.2979	-3.2273	-4.0295	-3.9359	-3.0824	-4.074	-2.631	-4.2505	-4.92	-4.2509	-4.5151	-3.812	-3.2246	-3.9352	-3.2832	-3.211	-3.6266	-4.7242	-3.8164	-2.4453	-4.2821	-3.5808	-4.5996	-2.6093	-3.7382	-4.015	-3.5584	-4.2341	-3.5491	-3.8044	-3.9199	-3.6237	-3.4067	-3.937	-4.2527	-4.2496	-3.6432	-3.6795	-3.4587	-4.0066	-4.2754
-13.921	-12.505	-13.241	-12.694	-12.427	-13.354	-13.167	-13.827	-13.283	-13.526	-13.203	-13.738	-13.874	-13.939	-13.688	-13.7	-12.813	-13.291	-13.094	-13.289	-13.745	-13.505	-12.624	-12.845	-12.576	-14.252	-13.776	-12.195	-12.875	-12.27	-13.698	-12.781	-13.946	-14.707	-12.666	-15.239	-12.63	-13.501	-13.284	-13.245	-12.467	-13.467	-14.078	-12.607	-13.05	-13.254	-13.119	-12.782	-12.86	-13.27
-3.1879	-2.5651	-2.8509	-1.9783	-3.3727	-3.4027	-2.123	-1.4558	-2.8075	-3.6358	-2.5423	-2.6823	-2.2251	-2.7192	-4.043	-2.7498	-3.0462	-2.3858	-1.7211	-3.5166	-2.305	-3.0458	-2.5797	-2.2821	-1.5501	-2.0907	-2.3868	-2.6203	-2.6755	-1.9875	-3.2091	-3.0991	-2.7118	-2.4191	-2.9804	-4.1347	-2.0459	-2.0517	-2.2857	-2.6659	-2.7183	-3.5351	-1.7256	-3.1571	-1.6092	-2.1644	-3.0127	-2.2121	-2.7614	-3.1045
4.8816	4.3405	4.9139	5.4117	4.089	5.0831	4.632	4.3616	4.1787	4.1483	5.0199	5.2775	4.09	4.5905	3.5992	4.338	4.4426	5.0125	4.264	4.3973	4.9591	4.1902	3.2797	3.8384	5.2001	5.0408	3.6485	3.9132	4.3812	4.5384	4.4746	4.0015	3.9718	3.3648	4.6618	4.8571	4.6792	4.6998	3.6598	4.4637	4.4774	4.8929	4.7793	3.9039	3.5579	4.0627	4.806	4.1249	4.4422	4.3891
-4.3722	-6.632	-6.8266	-6.0392	-5.4067	-5.5939	-5.9974	-5.4888	-5.8501	-5.8674	-5.8338	-5.031	-6.5288	-5.4958	-5.4027	-5.0213	-5.4861	-5.4186	-5.2881	-6.3914	-6.7138	-5.6177	-6.0964	-5.9797	-5.6422	-4.2527	-4.8799	-5.5516	-5.9666	-6.1453	-6.2912	-6.2275	-6.0573	-5.0724	-4.846	-4.8281	-6.1335	-5.4597	-6.2916	-5.6242	-4.8612	-5.955	-4.6877	-5.6033	-5.4605	-6.0183	-5.4055	-4.9778	-4.7345	-6.0857
-13.855	-13.737	-12.881	-13.296	-14.394	-14.579	-12.553	-13.847	-13.853	-12.761	-13.505	-13.272	-12.343	-12.957	-12.839	-12.876	-12.365	-13.815	-12.071	-13.063	-13.839	-13.584	-13.339	-12.997	-13.824	-12.523	-13.061	-11.723	-12.772	-12.977	-13.345	-14.125	-13.929	-12.15	-13.376	-13.053	-13.143	-14.028	-13.569	-14.686	-11.77	-13.499	-13.752	-13.225	-12.057	-13.787	-13.561	-13.084	-13.168	-13.479
-5.6512	-5.3078	-3.8839	-5.8458	-5.7454	-5.0216	-6.7084	-6.2762	-5.3838	-5.827	-4.9398	-6.0906	-5.2678	-4.7799	-6.0485	-6.6576	-6.471	-6.1963	-5.5661	-5.9147	-5.3733	-5.1685	-5.9997	-5.9378	-5.5676	-6.523	-5.7733	-5.6437	-5.7092	-5.12	-4.527	-5.3571	-5.0472	-6.3026	-5.1559	-5.4868	-5.207	-6.37	-6.4231	-4.5428	-4.9477	-4.5385	-5.6548	-6.3141	-4.4459	-5.2292	-5.8138	-4.6528	-5.2656	-4.7132
-3.9043	-3.5457	-1.951	-2.521	-2.5671	-3.4337	-3.0887	-3.5649	-2.459	-2.2911	-2.597	-2.6432	-2.9586	-2.3619	-3.0452	-2.0544	-2.615	-3.4061	-4.0562	-3.0309	-1.9645	-2.2115	-1.3695	-2.0168	-3.3137	-2.1726	-2.8963	-3.5381	-2.0749	-2.9069	-1.6744	-2.8312	-3.0752	-2.9295	-3.1893	-3.2087	-1.5311	-1.9709	-2.7947	-1.5193	-2.9448	-3.3492	-2.6747	-2.0401	-3.2356	-3.0968	-2.9237	-2.7736	-2.3651	-2.8952
-14.163	-14.344	-14.854	-14.184	-14.466	-14.193	-13.217	-14.359	-13.982	-12.675	-14.061	-12.854	-14.446	-14.92	-14.041	-14.323	-15.422	-14.857	-13.865	-14.027	-13.741	-13.668	-14.466	-13.623	-13.569	-14.626	-13.979	-14.604	-13.695	-14.217	-14.519	-13.689	-12.104	-12.961	-15.001	-13.897	-13.639	-13.724	-14.037	-13.12	-12.827	-14.497	-15.474	-14.511	-13.325	-13.605	-14.587	-14.315	-14.233	-14.967
-3.1067	-3.3732	-1.5952	-2.2759	-3.5367	-2.5785	-3.4999	-2.8781	-2.6982	-2.1677	-2.1047	-0.99085	-2.0109	-2.5777	-2.4124	-2.2641	-2.8534	-3.393	-2.6079	-2.9936	-2.1955	-3.2512	-2.5101	-1.9707	-0.64883	-3.3291	-1.8555	-3.6506	-3.319	-1.1182	-3.822	-1.5092	-2.2067	-3.0156	-3.0813	-3.4838	-1.9148	-2.4241	-0.82832	-1.5373	-2.2358	-1.9127	-3.0676	-2.9384	-2.4179	-2.0496	-3.2684	-2.4561	-3.1772	-1.6762
-1.4418	-2.0428	-1.6937	-1.5597	-0.97558	-0.60098	-1.0422	-2.2493	-1.9493	-1.1974	-1.4843	-2.0322	-0.8865	-1.1668	-1.1034	-2.6346	-1.0156	-1.5437	-1.596	-1.234	-1.4267	-0.88489	-2.4231	-0.65513	-2.2533	-1.976	-1.495	-1.9949	-0.43145	-0.95186	-1.5505	-0.7855	-1.8217	-0.97778	-1.4499	-2.1111	-2.3246	-0.94737	-1.8323	-1.6446	-1.1027	-1.0848	-2.585	-2.3551	-1.5617	-0.75178	-1.704	-1.0418	-1.463	-0.54056
-0.93306	-0.97884	-0.85035	-0.05486	1.0002	-0.6402	0.60786	0.10599	-0.3895	0.47442	0.19121	-0.10434	0.20277	-0.55387	-0.27968	-0.95379	0.18036	1.2424	-0.97146	-1.5269	-0.29823	-0.061442	-1.7003	-0.5082	-0.63356	0.17788	0.13078	0.05811	-0.78371	0.45583	-0.12291	0.12002	-0.83198	-0.86197	-0.8177	0.20955	0.19668	0.22616	-1.004	-0.66649	-0.32078	0.50596	0.29637	-0.14736	-0.16141	0.48849	-0.76805	-0.96252	0.56354	-0.24049
-10.217	-10.079	-10.255	-10.043	-10.564	-10.696	-10.355	-9.9765	-10.14	-10.462	-10.907	-10.408	-10.031	-10.154	-10.368	-10.382	-9.7145	-10.599	-10.378	-9.9599	-10.809	-9.8485	-10.344	-9.3139	-9.7083	-10.037	-9.6305	-10.812	-9.6	-10.08	-11.123	-10.908	-11.173	-9.8057	-10.539	-10.387	-8.6781	-9.6776	-9.1175	-11.186	-10.336	-11.022	-9.5501	-10.899	-10.741	-9.6538	-10.933	-10.118	-10.966	-11.262
-2.327	-1.2706	-1.6432	-1.3035	-1.8794	-1.4887	-1.6725	-0.39176	-0.50366	-2.1587	-1.5988	-1.1725	-1.1622	-1.9646	-0.78013	-1.1042	-1.2182	-1.6231	-1.5764	-1.0842	-0.662	-0.47318	-1.8636	-1.5629	-0.82841	-1.6579	-0.93616	-0.042738	-1.0723	-1.5293	-1.9225	-0.50768	-1.3548	-1.8277	-1.7484	-1.3796	-2.0577	-0.48263	-0.90651	-0.9915	-0.5495	-1.7905	-1.9036	-1.0512	-0.92114	-1.7769	-2.4532	-1.0461	-2.1297	-1.1842
6.6363	5.5571	5.2048	4.4913	4.9005	5.2727	5.7661	4.6549	5.1713	5.0861	5.1253	5.6154	4.5792	5.0036	5.3683	4.3576	5.3465	4.2858	6.064	4.8109	5.602	4.9064	5.073	5.9433	5.3763	4.226	5.1849	4.0586	4.9051	3.964	4.9786	4.8996	5.3983	5.2277	4.5316	6.1655	4.502	5.2703	5.3582	3.896	4.8614	5.5914	4.4834	6.0402	4.6	5.8526	5.0015	4.276	4.5434	4.8594
-12.174	-9.6947	-11.346	-10.568	-9.7957	-11.392	-11.23	-10.584	-10.994	-10.764	-11.076	-10.956	-10.02	-11.327	-11.503	-10.622	-10.888	-10.864	-10.778	-10.195	-12.327	-10.805	-9.9358	-10.528	-10.738	-10.519	-10.279	-10.686	-10.43	-10.868	-10.411	-10.719	-11.847	-11.479	-10.408	-11.565	-10.947	-11.762	-11.201	-11.025	-10.697	-10.684	-10.659	-11.084	-9.7537	-11.383	-11.336	-10.978	-9.5183	-10.691
-11.194	-11.158	-11.285	-12.003	-11.578	-10.599	-11.313	-11.977	-11.532	-11.946	-10.589	-11.431	-11.13	-10.484	-11.542	-10.167	-10.843	-10.634	-10.145	-11.14	-10.987	-10.46	-10.437	-11.125	-11.482	-10.148	-10.181	-10.962	-11.056	-9.7594	-10.054	-11.157	-11.494	-10.992	-11.014	-10.956	-11.941	-10.702	-10.564	-11.627	-10.237	-9.8067	-10.779	-11.39	-11.421	-10.296	-9.9774	-11.162	-11.081	-10.671
-2.2083	-3.6597	-2.5488	-1.0357	-2.971	-3.4958	-2.4857	-2.0639	-3.5438	-3.8688	-2.1386	-2.9469	-3.608	-3.2992	-2.6208	-1.9725	-4.6375	-1.5152	-2.7989	-2.7897	-2.4525	-3.1523	-2.5381	-2.01	-1.9136	-1.245	-2.2547	-2.8483	-2.328	-4.1188	-2.5712	-2.2629	-2.7135	-2.9108	-1.7058	-3.4204	-1.6134	-3.2169	-3.2925	-2.8905	-2.9993	-2.7492	-2.9263	-3.069	-1.9786	-2.4667	-2.8299	-2.7967	-2.8586	-3.4415
-1.5624	-2.0364	-0.89287	-1.5263	-1.7635	-1.8919	-1.658	-2.1641	-1.2172	-1.8525	-1.3124	-1.8406	-1.9427	-2.076	-1.4057	-0.82307	-1.8479	-1.108	-1.6471	-1.7994	-0.97204	-2.0504	-0.80347	-1.3527	-1.8531	-2.0507	-2.1591	-1.009	-0.85545	-1.7286	-2.3781	-0.72747	-2.0343	-1.0821	-1.7879	-0.77061	-1.5616	-1.6253	-1.1824	-1.3745	-1.0057	-0.87597	-1.4766	-1.8089	-1.4017	-1.7336	-1.6148	-0.37903	-2.1536	-2.5875
-10.385	-11.1	-10.737	-9.8016	-10.863	-11.05	-11.163	-11.856	-10.979	-11.608	-11.259	-10.841	-9.7051	-10.849	-10.713	-10.295	-9.0022	-11.028	-10.449	-10.964	-10.454	-11.75	-10.772	-11.48	-10.983	-10.403	-10.065	-11.302	-10.648	-10.505	-11.066	-11.021	-10.062	-10.683	-10.985	-10.752	-11.397	-10.69	-10.478	-10.864	-11.33	-9.4413	-10.189	-11.105	-11.212	-10.421	-11.186	-11.754	-10.506	-10.441
0.41891	0.38051	-0.11745	0.33665	0.48536	0.48177	0.96303	0.70679	1.2251	1.6086	1.542	-0.052728	-0.025769	1.0019	0.56076	0.99991	0.94869	-0.82046	0.321	1.7289	0.83413	-0.22659	0.35865	0.88562	0.031384	-0.57	1.805	0.93992	0.53833	-1.0235	1.3646	0.21986	0.47898	-0.11246	0.91101	0.40642	0.81305	0.068247	0.03207	0.89948	-0.55624	-0.089893	-0.56236	1.1021	-0.095923	-0.30512	-0.17682	1.581	0.61492	-0.68154
-4.402	-3.7391	-5.1135	-3.608	-3.9657	-4.3815	-4.375	-4.6784	-4.2056	-5.5603	-4.465	-3.2997	-4.3767	-4.2315	-3.7321	-2.4077	-3.4178	-4.5281	-4.7012	-4.899	-4.8658	-4.2428	-5.2257	-3.5671	-3.3523	-3.7353	-4.1529	-4.23	-3.9639	-3.8122	-4.4504	-4.6264	-4.6795	-4.1189	-2.6505	-4.3017	-4.9665	-4.4924	-5.4032	-5.1632	-4.2172	-4.001	-5.7711	-4.062	-3.6506	-4.0138	-4.9113	-4.0183	-3.017	-4.2678
-7.0669	-7.6931	-7.0488	-7.3671	-7.7662	-7.0044	-7.4213	-8.2706	-7.8824	-7.0287	-8.4202	-9.4578	-8.5668	-6.9549	-7.9484	-9.0556	-7.2529	-8.032	-8.2358	-7.9685	-7.679	-7.7331	-7.1807	-7.7454	-7.4712	-7.12	-8.2937	-7.425	-8.3378	-8.3952	-7.7789	-8.4581	-6.8713	-6.8019	-7.9548	-7.8691	-8.6005	-6.8518	-7.5713	-7.4285	-8.392	-8.4995	-7.3571	-7.661	-6.8688	-8.4591	-7.765	-6.7461	-8.6704	-6.4217
7.6034	7.4019	6.2091	7.9367	7.4584	7.462	6.3197	6.9222	6.8628	6.3382	6.3739	6.1173	6.2349	6.8247	6.5646	6.0399	6.7185	6.5833	7.1889	6.9564	6.6972	5.0551	6.6233	7.1337	6.5523	6.4913	7.7259	6.6275	7.7532	7.8318	6.4475	7.0343	7.776	6.7004	6.4595	6.5934	7.791	5.9209	7.1724	6.9573	7.339	6.7251	5.7602	7.1695	7.1596	7.4013	7.2618	5.8866	7.6004	6.5863
-2.0814	-2.1221	-2.9595	-2.2575	-2.6685	-3.1768	-2.84	-2.8413	-2.2274	-1.4766	-1.4691	-2.2313	-3.0303	-2.2088	-2.2245	-2.2759	-2.9558	-3.3196	-1.0273	-3.3566	-4.5887	-1.2942	-2.0214	-2.8506	-2.6562	-2.3654	-2.0393	-2.4829	-2.137	-2.2655	-2.6086	-1.6636	-2.5241	-2.5088	-2.9964	-1.3822	-2.1578	-2.5941	-3.1315	-4.3154	-1.613	-2.7338	-2.5552	-2.0091	-2.4741	-3.4803	-2.2873	-2.3644	-1.3182	-2.0142
-6.83	-6.55	-6.571	-5.2115	-5.6098	-5.6312	-4.7733	-4.6291	-5.481	-4.9858	-5.1404	-5.1709	-6.1541	-5.3082	-6.2615	-5.7772	-5.7598	-7.0814	-6.4329	-5.4503	-6.3403	-6.6383	-4.4743	-6.2315	-5.8105	-5.1473	-4.6549	-5.8922	-5.5991	-5.2936	-6.1876	-4.6217	-6.214	-5.5443	-6.7671	-6.6883	-5.6699	-5.0945	-6.0223	-6.4605	-5.653	-5.2255	-4.3437	-4.5059	-6.0345	-5.2839	-5.8246	-6.1446	-4.9211	-6.5572
-12.619	-12.483	-12.991	-12.851	-13.627	-13.205	-11.636	-10.331	-12.315	-13.185	-12.912	-13.74	-12.811	-12.009	-12.647	-14.585	-11.823	-12.869	-11.435	-12.444	-12.414	-12.417	-12.473	-13.384	-13.166	-12.902	-12.556	-11.784	-13.025	-12.993	-12.835	-12.12	-12.339	-13.436	-13.413	-12.911	-13.179	-11.478	-12.664	-12.948	-11.883	-12.749	-13.824	-13.416	-13.18	-13.051	-12.475	-13.809	-13.41	-12.485
4.2381	5.0805	4.0262	5.5189	4.3335	4.1376	4.3929	4.265	3.6675	3.8971	3.6449	3.3595	5.2654	4.5942	5.4016	5.8342	3.7297	4.0011	5.1434	3.7299	5.2566	4.9202	3.86	4.4427	4.547	4.0294	5.2953	4.6325	4.4919	5.2992	4.8897	5.7789	5.8236	3.509	4.4383	3.3834	4.31	4.2837	4.9095	4.285	4.4743	5.4652	5.9118	6.073	4.1966	4.0534	4.1015	3.5696	4.197	3.597
-6.1906	-5.164	-6.5419	-5.9294	-5.0809	-5.9736	-5.7535	-5.5229	-5.4952	-5.0899	-5.3907	-6.0822	-5.688	-5.1025	-5.5742	-5.5422	-6.0591	-4.1286	-4.8862	-5.7839	-6.533	-5.7213	-4.6137	-6.0633	-6.196	-5.9834	-6.1432	-5.6374	-5.0304	-5.2342	-5.6704	-5.4898	-4.6576	-6.2798	-5.5035	-4.5851	-6.2836	-4.3384	-5.5456	-4.9336	-4.8944	-6.5746	-5.8467	-5.0941	-6.824	-5.013	-5.6342	-5.1748	-5.1941	-5.2701
-22.716	-22.317	-22.157	-22.186	-22.17	-20.929	-22.436	-21.299	-22.286	-21.964	-21.756	-22.222	-20.474	-23.26	-21.196	-22.762	-22.741	-22.522	-22.904	-23.842	-22.085	-22.076	-22.21	-22.489	-21.536	-22.402	-22.237	-21.687	-21.606	-23.124	-21.141	-21.385	-22.089	-22.992	-20.725	-22.551	-21.863	-22.374	-21.459	-22.794	-23.055	-22.343	-21.16	-21.975	-22.52	-22.963	-22.423	-22.845	-22.981	-22.954
1.1826	1.583	1.2088	2.3651	2.3609	1.3745	1.0237	2.311	1.9371	2.7861	0.99728	0.95886	1.3477	1.3319	2.1598	1.5031	2.0501	1.348	2.9526	1.6264	1.6285	1.8625	1.8979	1.6059	1.8655	2.9807	1.8216	1.8968	2.3462	1.9369	1.3024	2.7058	1.2496	0.68145	1.9034	1.0398	1.7656	1.454	3.0897	2.6257	2.14	1.8972	1.0571	1.8347	2.1208	1.6346	2.2643	1.4376	2.5083	1.2225
7.9041	9.6248	8.5427	8.9106	8.2466	8.4277	8.4213	8.5283	9.1101	8.8835	8.9464	8.2603	9.4217	8.1016	8.6847	8.5467	9.2784	8.8667	8.3613	8.1263	9.0618	9.813	8.6548	8.2215	8.7292	8.0484	9.6203	7.6957	8.8858	8.7491	8.6333	8.372	8.7837	7.3399	9.1297	9.3816	7.889	8.4041	8.5202	8.5365	8.81	8.7305	8.0092	9.7473	9.7665	8.7979	7.6177	9.3743	9.5516	7.2299
-6.4452	-7.9966	-6.6396	-6.5714	-8.0693	-7.4644	-8.4311	-7.6258	-7.4962	-8.2374	-8.5756	-8.1828	-7.6582	-7.3467	-7.5469	-6.9967	-7.8779	-6.5777	-8.0118	-8.2835	-7.4397	-7.4497	-7.187	-8.0961	-7.1846	-5.806	-6.9482	-7.5638	-6.7964	-7.5124	-8.2503	-6.1389	-8.7453	-6.0875	-7.7679	-7.2358	-8.5182	-7.6701	-7.6235	-6.201	-7.2851	-7.1624	-7.2319	-6.7712	-7.8927	-8.6529	-7.1851	-6.8654	-6.6819	-7.9384
-3.7581	-2.6754	-3.4351	-2.905	-3.3886	-3.656	-3.3263	-3.5093	-2.9003	-2.8477	-2.1664	-2.998	-2.7065	-3.5252	-2.8692	-3.4573	-2.573	-3.7714	-3.7341	-4.0131	-4.4726	-2.1682	-3.121	-3.2686	-2.5175	-2.0113	-4.0686	-4.0405	-2.0824	-4.2156	-4.0246	-4.1145	-3.0449	-2.8857	-2.5325	-3.002	-2.5609	-3.5795	-4.3252	-3.1528	-3.0106	-2.1683	-4.3483	-2.339	-2.4648	-2.8928	-3.0275	-2.2104	-3.1458	-4.381
-9.2243	-9.3473	-10.235	-9.1327	-9.2621	-8.6244	-9.075	-9.6093	-8.3338	-9.3297	-8.2998	-10.307	-10.058	-8.7743	-9.6954	-8.7502	-9.9407	-9.1091	-9.6046	-9.2349	-8.6678	-9.3048	-9.4069	-8.011	-9.682	-9.002	-7.6366	-9.0864	-9.0683	-9.1989	-10.031	-10.017	-9.0931	-9.796	-9.3198	-8.4897	-9.2159	-9.5847	-9.177	-9.6082	-9.3202	-9.089	-8.337	-9.1207	-10.229	-9.2194	-9.1771	-11.113	-9.1295	-9.2685
9.7365	10.844	8.4428	9.9978	11.245	9.4624	9.485	10.696	9.572	9.4975	8.6925	11.033	10.363	9.9719	8.1188	9.7007	10.698	9.701	10.216	9.9268	10.521	10.622	8.9495	10.634	9.6696	10.017	10.595	9.1826	10.846	10.541	10.85	9.5433	11.049	9.7315	10.412	9.1147	10.018	9.9695	10.078	8.3689	9.2512	9.176	9.6873	9.0205	9.5971	9.0954	9.6618	10.757	10.499	8.8909
-12.156	-11.493	-11.037	-10.611	-9.9847	-10.367	-10.924	-9.7606	-12.083	-11.367	-10.457	-11.843	-10.155	-9.5176	-11.195	-11.149	-10.285	-10.283	-10.507	-10.551	-10.703	-10.978	-12.255	-11.225	-11.694	-10.654	-11.311	-10.805	-11.065	-12.246	-10.535	-11.136	-11.558	-10.9	-11.986	-11.021	-10.768	-10.7	-11.178	-10.603	-10.636	-9.912	-10.72	-10.566	-11.288	-11.815	-11.01	-11.318	-10.78	-11.548
-12.354	-13.109	-12.534	-12.108	-12.54	-11.616	-12	-13.106	-12.793	-12.444	-13.881	-12.376	-13.319	-14.009	-13.053	-12.043	-13.566	-12.297	-11.924	-11.718	-12.384	-11.992	-12.714	-12.932	-13.388	-12.888	-13.233	-12.837	-12.272	-13.217	-12.833	-12.881	-13.049	-12.891	-13.36	-12.373	-12.899	-12.331	-12.496	-12.381	-13.43	-13.168	-11.856	-11.774	-12.461	-12.851	-13.059	-12.476	-13.293	-11.895
-0.98517	-1.3947	-2.0825	-2.3307	-0.017619	-0.79172	-1.2603	0.16959	-1.0125	-0.89929	-1.058	-1.2158	-1.5068	-2.3191	-1.8435	-0.81495	-1.3487	-1.8073	-1.8609	-0.83851	-1.0759	-1.3773	-0.45328	-1.4448	-1.6908	-2.0012	-0.7013	-2.3137	-1.5215	-1.735	-0.77842	-0.77058	-1.6295	-1.7062	-2.6155	-1.9608	-1.2393	-1.4729	-0.99073	-1.6828	-0.3708	-0.81856	-1.307	-1.9033	-1.6545	-1.4375	-2.0885	-1.2857	-1.3077	-1.9999
0.087031	-0.21273	-0.17513	1.0914	0.33833	-0.37811	-0.53814	1.1649	0.51336	0.027508	-0.45187	0.51339	0.013972	1.7837	0.79379	-0.63729	0.75454	1.5183e-05	-0.044648	-0.023487	0.5384	-1.2808	0.94063	1.5142	0.36258	0.9392	-0.41568	1.0641	-1.2898	0.43168	-1.0436	-0.0037852	0.21891	0.001352	0.62023	0.17465	-0.0049713	-0.10528	-0.52275	-0.13577	-0.3049	-0.29578	0.022438	-0.099204	0.31045	-0.68904	0.66377	-1.0295	-0.27918	-0.17762
-11.459	-11.739	-11.756	-11.816	-12.209	-12.008	-12.641	-11.308	-12.277	-11.833	-11.88	-11.801	-11.595	-11.017	-11.27	-11.523	-11.64	-11.417	-11.866	-11.715	-12.355	-12.082	-12.295	-11.95	-10.82	-12.161	-13.239	-10.473	-11.375	-11.83	-11.983	-12.423	-11.367	-11.6	-12.012	-12.662	-11.847	-11.282	-12.279	-10.289	-10.936	-13.462	-11.916	-12.213	-12.061	-11.364	-11.826	-12.595	-11.307	-12.416
-7.5376	-6.8581	-8.0304	-7.8081	-7.4243	-7.3908	-6.7334	-8.4383	-7.3481	-7.3024	-7.6887	-7.2986	-7.0852	-8.0558	-7.5487	-7.069	-6.8779	-7.5347	-6.7381	-7.6319	-7.7525	-6.8087	-8.6071	-7.7417	-7.0147	-7.0817	-8.4104	-7.139	-7.1475	-6.5387	-7.6742	-7.8007	-6.8703	-7.8277	-8.6618	-7.2282	-7.9298	-7.4968	-7.7314	-7.0441	-6.772	-7.3205	-8.6048	-8.0269	-7.2043	-7.9562	-7.5592	-7.207	-7.7569	-7.2674
1.4277	1.2295	1.0523	1.2094	1.7217	0.77627	2.039	1.62	1.7477	2.0791	2.3445	2.0121	1.6069	1.0237	-0.087269	1.0713	1.7136	1.2886	-0.019265	1.5486	1.5664	1.6768	0.89193	0.97056	0.26258	0.94403	1.1037	0.91939	1.0862	1.2225	1.8406	1.4552	1.6843	1.9607	-0.18361	1.0068	1.0119	0.91693	2.7124	0.9915	1.0428	1.3695	1.2533	0.87201	1.1066	2.0467	1.3559	1.1476	0.1932	1.0587
-1.1874	-2.0712	-1.7568	-0.74713	-0.76676	-1.4831	-1.4454	-0.27771	-1.4089	-1.7362	-1.5927	-1.9417	0.71276	-1.7058	-1.8143	-1.81	-2.2496	-1.8264	-0.76227	-1.7047	-1.5372	-2.0119	-1.1975	-1.3955	-0.63841	-2.2697	-2.4764	-1.5948	-2.263	-0.67101	-1.2268	-0.7258	-1.1191	-0.81121	-1.8677	-2.0432	-1.3921	-1.2369	-1.5069	-0.57847	-0.86785	-1.7412	-0.9568	-1.8001	-1.5767	-2.1379	-1.3566	-1.905	-1.1466	-1.6657
-12.725	-13.346	-13.882	-13.203	-12.391	-13.222	-13.622	-13.078	-12.778	-13.33	-12.361	-13.765	-13.278	-13.49	-13.136	-12.258	-14.021	-13.938	-12.657	-12.428	-13.114	-12.992	-12.448	-12.905	-12.217	-12.644	-12.955	-12.371	-12.852	-12.457	-12.63	-13.423	-13.983	-12.772	-11.834	-13.44	-13	-12.819	-12.407	-13.298	-12.867	-12.747	-13.436	-12.791	-13.589	-13.343	-12.68	-12.351	-13.409	-13.469
-12.087	-10.177	-12.479	-11.321	-13.071	-11.11	-12.122	-11.901	-11.29	-12.083	-12.372	-10.524	-11.6	-11.26	-11.187	-11.132	-11.723	-11.777	-11.424	-10.752	-11.395	-12.298	-12.21	-11.31	-11.162	-11.125	-12.469	-12.234	-11.899	-12.096	-12.976	-11.325	-10.945	-10.776	-11.386	-11.286	-10.533	-12.435	-12.448	-12.741	-11.962	-11.865	-12.729	-12.521	-11.847	-12.405	-11.494	-11.006	-11.877	-11.753
-4.5124	-6.2091	-4.8802	-5.5729	-3.8133	-4.9294	-4.6762	-4.2573	-4.6494	-4.5678	-3.8467	-4.5449	-4.2643	-4.1677	-5.1136	-4.0676	-4.3239	-3.8752	-5.385	-3.5951	-4.1301	-4.0929	-6.037	-4.5573	-4.8092	-5.8055	-4.3899	-4.9147	-4.0603	-4.5129	-4.4053	-3.0147	-4.7311	-5.1051	-4.5204	-4.6467	-4.6916	-4.6507	-4.2729	-4.7131	-5.2925	-5.0017	-5.3409	-3.5683	-3.5057	-4.1151	-4.5208	-5.5319	-3.3277	-4.5306
-7.282	-8.0928	-7.5863	-7.3759	-7.4884	-8.1071	-8.5524	-7.5917	-7.4425	-7.6869	-7.5625	-6.9304	-7.6706	-7.0343	-7.5714	-8.7999	-9.4216	-7.83	-7.0143	-7.895	-7.3901	-7.4908	-6.9901	-7.5293	-6.7172	-8.3322	-8.3811	-7.3294	-7.7057	-7.9341	-7.3514	-7.7476	-7.8724	-6.8947	-7.709	-8.9351	-7.7484	-8.5005	-6.9063	-8.6298	-7.26	-6.7379	-7.5224	-8.1945	-7.1509	-7.2398	-8.5405	-8.204	-7.9148	-8.6102
-4.2642	-3.6578	-3.9611	-3.3761	-3.4606	-4.3559	-4.0767	-4.9715	-4.7541	-3.2107	-4.98	-3.77	-3.9115	-3.852	-3.4026	-3.255	-4.8895	-3.6081	-3.1613	-2.6828	-3.3277	-4.2438	-2.8733	-2.9314	-3.7258	-3.9175	-4.5912	-3.6647	-3.7825	-3.0903	-3.9428	-3.6597	-3.2829	-3.7582	-3.1102	-3.4949	-4.5605	-4.2356	-3.59	-2.6143	-3.8378	-2.4697	-4.1379	-3.9657	-3.9046	-3.7766	-4.5559	-3.7145	-4.553	-4.4662
9.0541	6.7898	8.4064	8.0641	7.9589	8.2577	7.7162	9.1354	8.8226	8.914	7.6354	8.7157	6.9248	7.6143	7.689	7.2425	7.5771	8.3529	8.4995	8.2558	7.9012	7.2155	8.2034	7.6144	8.0762	8.7628	6.7099	7.5075	8.117	8.4283	8.5882	8.8787	9.3524	8.2485	8.2282	7.9913	8.4096	8.2477	8.3015	7.9866	9.3689	8.0449	7.291	8.9266	7.2796	8.403	7.863	8.3157	7.5571	7.7747
-11.466	-11.077	-11.494	-11.43	-11.903	-11.073	-11.087	-10.691	-11.475	-11.425	-11.676	-11.85	-11.424	-11.815	-10.867	-11.739	-10.073	-11.26	-11.047	-11.466	-10.971	-11.623	-13.021	-11.357	-10.5	-12.099	-12.083	-11.809	-11.621	-11.184	-10.743	-12.471	-12.609	-11.542	-11.558	-11.299	-11.099	-12.542	-11.447	-11.048	-12.405	-11.935	-11.069	-11.232	-11.935	-11.649	-11.85	-11.769	-11.71	-11.144
-3.4376	-2.3771	-2.6755	-1.9828	-1.8685	-3.6941	-1.8058	-1.9905	-3.4548	-3.1819	-2.3957	-3.123	-2.7047	-2.8413	-1.9776	-2.3285	-2.2965	-2.4579	-2.7948	-2.3893	-1.9175	-2.9143	-2.7506	-2.6457	-2.6356	-3.4034	-2.2169	-1.726	-1.6705	-3.7381	-2.1042	-2.0126	-2.5796	-2.2855	-3.7045	-0.49446	-2.0523	-0.87431	-1.7798	-3.7105	-2.6631	-2.6592	-2.3003	-2.521	-1.8333	-2.9615	-2.8129	-1.9434	-2.1211	-2.681
-4.2271	-5.5086	-5.2548	-4.1442	-4.115	-4.8318	-3.6496	-5.2632	-4.3252	-6.0017	-4.6887	-4.3922	-4.0621	-4.8724	-4.7253	-5.7841	-4.381	-4.1498	-5.7048	-5.3092	-3.7691	-6.2839	-4.6411	-5.1425	-5.9084	-4.217	-4.616	-4.5425	-4.5982	-5.2825	-5.2894	-4.6005	-4.9513	-5.421	-5.2105	-4.3705	-2.5825	-5.0792	-5.1777	-3.9597	-5.7218	-4.807	-4.9889	-5.0778	-4.3149	-5.3131	-4.1574	-3.791	-4.7409	-4.6071
5.0302	5.8024	5.3491	5.7377	4.848	5.8832	4.5228	5.2649	6.0991	6.5883	5.4861	6.9178	5.293	5.5502	5.2964	6.13	5.1104	5.8203	6.5329	5.3358	5.4346	5.9646	5.6576	5.7641	5.2932	6.4403	5.5849	4.8295	5.4858	6.619	5.4642	6.0359	5.4209	6.7404	5.9504	5.6523	6.0066	4.7159	5.5334	5.4083	4.5346	5.0675	5.5066	5.7769	5.8585	5.2193	5.4273	4.6383	5.7207	5.553
0.29649	-0.75004	-0.19573	-0.83753	0.082307	-0.92765	-0.86216	-1.0259	-0.87117	-1.1249	-1.4698	-0.64767	-0.22175	-1.5107	-1.1531	-0.094054	-1.0079	-0.55271	-1.0848	-0.33645	-0.81913	-1.1225	-0.77032	-1.3171	-1.5498	-1.3957	-1.0541	-1.5673	-0.32929	-1.1458	-0.79618	-1.1333	-1.1189	-0.63051	-1.3049	-0.95214	-0.85519	-0.31434	-1.4281	-0.60284	-0.16812	-1.0599	-0.00083182	0.2691	-2.292	-0.095348	-0.83389	-2.1547	-0.78485	-1.1052
-6.497	-5.7135	-4.7751	-4.5124	-5.6121	-4.7094	-5.6042	-5.9269	-4.4486	-4.9869	-6.0266	-5.3983	-6.3316	-4.8657	-4.4678	-4.2793	-5.1202	-5.0154	-4.5449	-5.1584	-4.089	-6.236	-4.2974	-3.9018	-5.22	-5.1056	-5.7742	-4.3171	-5.7145	-4.6985	-4.342	-6.2241	-4.8956	-5.1212	-5.8236	-4.0921	-5.7364	-4.7489	-4.2409	-4.595	-4.1784	-4.9017	-5.6418	-4.6101	-4.1738	-4.926	-4.8445	-5.8259	-4.5172	-5.4349
5.536	6.46	6.6202	5.5825	5.0895	5.9932	5.0434	4.1501	6.1679	4.4255	6.0497	5.442	5.5273	6.2455	4.697	6.0805	5.9723	5.8839	5.94	5.6865	5.4325	5.1328	5.6958	5.3041	4.4313	5.5882	6.0149	5.5252	6.2831	5.2035	4.712	5.233	4.9367	5.5011	5.0312	5.4226	6.0133	5.7621	4.4749	5.0242	5.8947	4.9341	6.0596	6.5012	5.3273	5.5735	6.4256	4.4764	5.3115	5.916
7.141	7.2262	6.3481	7.1969	5.5287	8.0018	7.5486	6.4198	7.0711	5.9707	6.0142	6.3246	7.9085	7.6098	7.2712	5.834	6.8741	6.9166	6.4538	5.9249	7.2505	6.839	7.5613	6.8911	7.1613	6.036	7.0695	7.6366	7.2401	7.4568	7.0662	7.8402	6.5111	6.9148	7.2909	7.7848	7.4908	6.3948	5.3912	6.1361	7.1337	6.272	6.4813	5.7016	8.2683	7.0576	6.0816	6.7484	5.82	7.0644
9.023	8.8277	8.2998	8.6091	7.493	9.7191	9.8542	8.662	7.8131	8.6055	9.1906	7.6878	9.0299	9.9795	8.4562	8.9336	8.3812	8.4578	8.4782	8.7523	7.8185	7.7278	9.5455	8.4496	8.8529	9.1395	9.0765	8.8001	8.9231	8.5946	8.0365	8.8011	9.1265	9.1177	8.3989	8.326	8.6978	9.4528	8.8371	7.9919	7.9538	8.7053	8.9462	8.5998	8.1702	8.884	8.3994	7.8486	8.6392	8.9891
-0.65655	1.1489	-0.16202	0.1172	-0.08108	-0.64115	0.89408	-1.0626	-1.0158	0.16544	-0.2797	0.26423	0.73107	1.0461	-0.0015247	0.069459	0.45645	-0.11731	0.32416	0.1983	-0.13335	0.82525	1.2876	0.076203	0.32619	0.062165	0.049918	-0.048461	1.4116	1.0256	0.43454	-0.11134	0.59896	-0.1667	-0.48224	-1.4763	-0.41618	-0.15595	0.17136	-0.063805	0.054057	-0.20238	-0.2687	-0.27134	0.51763	0.30401	1.5479	-0.13893	-0.63179	-0.0099253
-21.608	-22.581	-22.802	-22.941	-21.593	-22.742	-21.167	-22.405	-22.918	-22.209	-23.125	-22.147	-22.143	-21.306	-21.731	-22.082	-21.648	-22.505	-21.777	-21.47	-22.135	-23.258	-22.403	-22.136	-22.457	-22.247	-21.329	-22.605	-22.16	-21.835	-21.524	-22.012	-21.936	-23.476	-21.904	-21.904	-21.778	-22.896	-22.212	-21.476	-22.478	-22.948	-21.225	-21.807	-22.041	-22.86	-22.749	-20.899	-21.402	-22.098
2.9194	2.2792	3.8246	2.0666	2.9995	1.6782	2.0941	2.2864	2.5169	3.4354	2.3761	3.802	2.6181	2.602	2.7502	1.7701	2.9546	1.3096	2.7515	1.7934	2.4822	2.7065	2.0844	2.299	2.4657	2.5605	3.021	1.3356	2.1444	2.8718	1.6362	2.3411	2.077	3.8003	2.3636	3.1866	3.4198	2.7239	2.6341	3.0029	1.5174	3.1949	2.1838	2.0324	2.5436	3.387	3.0058	1.5929	2.6058	3.291
4.0398	2.5239	3.4278	3.8854	2.7598	2.9032	2.8231	3.772	2.5811	2.6888	4.0867	3.2134	2.5972	3.4492	3.7137	1.473	4.4963	3.928	1.5774	3.2052	2.1079	4.037	2.5435	2.804	2.3027	2.7978	3.8601	2.6721	3.5584	2.8381	3.6596	3.4174	3.3796	2.4023	2.6089	2.9678	2.9917	2.035	2.3631	4.1351	2.5947	2.4988	3.6548	3.2969	2.7686	2.4554	3.6376	4.2405	4.1514	2.1633
-11.139	-12.307	-10.622	-11.6	-11.261	-12.418	-11.48	-11.769	-10.988	-11.535	-11.694	-11.847	-11.655	-11.279	-11.096	-12.002	-10.908	-11.181	-11.397	-11.981	-11.545	-11.046	-12.544	-11.186	-12.223	-11.676	-11.885	-10.943	-12.139	-11.496	-11.978	-11.785	-11.749	-11.678	-12.161	-10.774	-12.268	-12.563	-10.781	-10.903	-11.176	-12.337	-11.68	-10.967	-10.819	-12.117	-11.347	-11.636	-11.665	-10.393
1.9442	1.6956	2.5825	3.3226	2.5581	3.17	2.4685	2.4226	3.3201	2.292	3.5286	3.2222	3.3784	3.0894	2.9245	2.5665	3.5374	1.7066	2.8307	3.5637	3.054	2.8691	3.4161	3.1529	1.7706	1.9629	2.704	1.5236	2.2729	1.8852	2.4208	2.3831	2.8089	2.3069	3.404	2.6904	1.8462	2.5131	2.093	3.2415	3.4306	2.1653	2.3992	2.4437	3.5221	1.8588	2.5308	1.6069	2.6406	2.6362
-13.854	-12.85	-11.882	-13.198	-11.946	-14.562	-12.817	-12.18	-11.589	-11.679	-12.198	-12.711	-13.186	-12.242	-12.068	-13.143	-13.226	-13.951	-12.256	-12.41	-13.237	-12.661	-12.675	-12.555	-13.18	-12.787	-12.719	-13.088	-12.519	-14.229	-13.306	-11.701	-13.218	-12.737	-11.846	-13.373	-12.198	-11.563	-12.987	-12.07	-13.106	-12.921	-13.623	-13.427	-13.653	-13.322	-12.47	-12.567	-13.616	-12.209
4.2346	4.8773	4.9035	5.5252	4.9104	4.7041	4.2912	4.4298	4.3241	5.7319	3.9347	3.9927	4.8242	5.1777	5.3174	6.179	5.1448	4.9607	4.5753	4.1725	4.8389	5.5469	3.9642	4.5173	3.9572	4.0579	5.3406	5.6307	5.254	5.3271	5.3418	5.9468	5.9339	5.2849	4.9558	4.6284	4.8211	6.0289	4.834	4.2477	4.9916	5.0365	5.7673	5.0874	5.5022	2.9556	4.2471	5.4273	5.2195	4.6187
-3.67	-5.2113	-2.6398	-5.5518	-4.3343	-4.4817	-4.9286	-4.4357	-4.146	-4.6398	-4.9304	-4.5116	-5.4287	-5.1093	-4.6371	-4.6582	-4.0724	-4.6076	-4.0932	-5.2576	-4.4738	-5.1626	-4.4822	-5.0996	-3.3384	-4.8415	-4.909	-4.6649	-4.5686	-4.6431	-4.2345	-4.0843	-4.6722	-2.9453	-4.5545	-4.8124	-4.8746	-3.5635	-4.4355	-4.4864	-3.9485	-3.3859	-3.6362	-5.2869	-4.0448	-4.0865	-4.4741	-5.6996	-4.347	-4.223
-13.43	-15.116	-13.677	-14.718	-14.863	-13.854	-13.499	-13.814	-13.91	-14.386	-14.442	-13.278	-13.511	-15.156	-12.215	-14.106	-14.402	-12.554	-14.277	-13.081	-14.655	-13.697	-13.731	-13.513	-14.163	-14.103	-13.957	-13.259	-14.651	-14.744	-14.457	-14.94	-14.605	-13.929	-13.184	-15.006	-13.46	-13.93	-14.601	-15.029	-13.528	-14.754	-14.171	-13.506	-13.378	-14.102	-13.518	-13.616	-14.399	-12.971
10.674	10.652	10.329	9.539	9.0002	10.109	9.7686	9.87	10.308	10.143	10.459	9.9145	10.099	9.683	9.2429	10.497	9.6913	10.558	9.2745	9.0827	11.071	10.152	9.7928	10.215	10.091	9.8108	10.885	9.8501	11.41	9.72	10.195	8.4342	9.6963	9.7726	9.6302	10.596	9.0931	9.7689	9.2484	9.5742	9.7624	10.941	10.666	9.7251	9.3297	9.324	10.539	9.0439	10.408	10.603
-7.0082	-5.6773	-6.3379	-7.309	-6.3609	-6.6202	-5.6965	-7.2541	-7.5336	-5.9168	-6.9534	-5.7171	-6.2046	-6.3542	-6.3737	-5.3329	-6.2106	-5.4432	-5.9634	-6.2933	-6.3732	-7.2218	-5.6118	-6.8024	-5.5414	-5.6361	-6.6413	-6.3023	-6.933	-6.8964	-5.6256	-7.0954	-7.0805	-6.6497	-6.7816	-5.5656	-7.5214	-6.1022	-7.4737	-6.8753	-5.1969	-7.3334	-6.1331	-5.9057	-6.5092	-5.48	-6.7467	-6.3604	-6.0862	-6.5014
-12.783	-12.818	-11.699	-13.203	-14.301	-13.029	-12.678	-13.06	-13.297	-12.697	-12.901	-12.47	-11.849	-12.185	-12.617	-13.879	-13.363	-12.036	-12.914	-13.269	-11.925	-12.835	-12.343	-12.723	-13.002	-12.361	-13.751	-11.519	-12.698	-13.036	-13.34	-13.43	-12.236	-12.938	-13.793	-13.004	-12.558	-13.181	-12.547	-13.769	-12.781	-12.787	-13.455	-12.22	-12.266	-12.861	-13.019	-13.308	-12.849	-12.655
-10.154	-10.955	-9.1595	-11.253	-11.737	-10.506	-11.577	-11.545	-10.345	-10.541	-11.111	-11.094	-10.241	-10.24	-10.244	-12.07	-11.243	-11.343	-10.824	-9.6036	-10.936	-12.288	-10.587	-9.6275	-10.312	-12.316	-10.181	-10.575	-10.758	-9.5942	-10.642	-10.87	-12.035	-10.319	-10.721	-10.806	-10.458	-10.731	-10.751	-11.244	-11.186	-10.217	-11.872	-11.104	-11.298	-11.134	-11.013	-10.731	-11.372	-10.439
-21.453	-21.418	-22.443	-21.799	-21.812	-21.276	-22.095	-22.554	-22.387	-21.507	-22.505	-22.619	-22.315	-21.38	-21.321	-22.711	-22.027	-22.302	-22.144	-22.72	-22.819	-22.041	-21.814	-22.235	-22.575	-22.799	-21.513	-22.849	-22.106	-23.066	-22.313	-23.394	-21.655	-22.462	-23.112	-21.781	-23.024	-23.179	-22.654	-22.383	-22.337	-21.129	-22.939	-22.535	-23.034	-22.055	-23.176	-22.686	-21.689	-22.379
-5.8357	-5.7665	-5.0204	-6.4397	-5.8774	-5.591	-6.4633	-4.7943	-5.4414	-5.2272	-6.1973	-5.7811	-4.2434	-5.6477	-5.2815	-5.5178	-4.9139	-5.1355	-6.3357	-6.1275	-5.1876	-4.7145	-5.5955	-5.379	-4.7622	-5.6768	-6.1108	-4.8544	-6.4915	-6.3595	-6.0552	-5.9122	-6.1085	-4.5921	-5.1379	-5.3462	-5.7213	-5.9367	-5.5379	-5.7051	-5.4134	-7.2397	-5.6277	-5.2438	-5.7959	-6.3857	-5.0646	-6.7341	-5.588	-6.3053
-20.956	-20.231	-21.449	-21.668	-19.059	-21.911	-19.791	-19.592	-21.552	-19.69	-20.065	-20.833	-21.036	-20.037	-19.874	-19.636	-20.441	-20.809	-20.275	-20.426	-21.14	-20.128	-21.044	-20.695	-20.328	-22.054	-19.71	-21.66	-20.087	-21.328	-21.105	-19.943	-22.194	-21.19	-21.825	-19.235	-20.283	-21.553	-20.685	-21.034	-20.273	-21.474	-21.295	-20.62	-20.107	-20.419	-21.064	-21.025	-20.082	-21.413
-9.4292	-8.6406	-9.6554	-9.5438	-9.0538	-10.607	-9.7609	-9.9438	-9.0427	-10.114	-9.6427	-9.7122	-9.613	-9.9989	-8.418	-10.084	-8.9364	-9.9066	-9.4506	-9.7114	-8.7599	-9.2774	-9.6892	-9.3065	-9.2644	-10.532	-8.5058	-9.0296	-9.5551	-9.2592	-10.616	-9.469	-9.9132	-9.4991	-9.7188	-9.1017	-9.1035	-8.5258	-10.149	-8.1774	-9.0016	-9.258	-9.5127	-8.8918	-9.7894	-10.164	-10.701	-8.4774	-9.8825	-10.552
-9.7093	-11.03	-10.319	-11.06	-9.9393	-9.1541	-9.4714	-10.125	-10.716	-9.8065	-9.5079	-11.28	-10.768	-10.639	-10.052	-10.223	-10.261	-10.309	-10.29	-10.905	-10.381	-9.5819	-11.089	-9.649	-10.817	-9.5929	-10.26	-10.539	-10.295	-8.1786	-10.407	-9.8193	-9.6318	-10.571	-9.5728	-9.7936	-10.22	-10.275	-10.189	-10.572	-9.7563	-10.486	-10.627	-11.221	-9.8391	-10.37	-10.875	-9.2876	-10.865	-9.7168
-5.3526	-5.2126	-5.3862	-4.9871	-4.304	-5.6721	-6.0197	-5.6844	-4.7213	-5.8622	-5.515	-5.7477	-5.1687	-5.6303	-5.8308	-5.4339	-5.8928	-6.1314	-6.1972	-4.7543	-5.4462	-4.7662	-5.5515	-4.9198	-6.3137	-5.4607	-5.0055	-5.8817	-5.3599	-5.9583	-5.5965	-5.7086	-5.5764	-5.7723	-5.9834	-5.9012	-5.1392	-6.4564	-4.8505	-6.1379	-5.4878	-6.5039	-6.0689	-6.129	-5.3001	-4.3497	-5.9429	-6.6693	-5.6625	-5.3375
6.433	7.3655	7.4319	5.6433	6.3527	7.4298	6.3881	6.1379	9.1485	7.0149	7.1429	6.5057	6.8922	7.2842	6.1067	7.6807	6.6726	7.2236	7.2794	5.7586	6.6026	8.0568	5.6639	6.3205	6.4341	6.3087	6.9108	5.677	6.8806	6.66	7.1699	6.6739	7.3765	5.2123	7.2158	7.4279	6.5831	6.3208	6.9777	7.6545	6.518	7.4329	7.5356	6.9167	7.1466	6.4481	7.5272	5.7605	7.4177	6.2281
-5.7197	-6.1418	-5.4488	-6.0149	-5.4131	-5.6688	-5.3646	-5.5897	-4.4398	-5.0909	-6.1704	-5.2872	-5.1372	-5.9189	-5.7897	-6.3371	-6.0957	-6.4414	-4.7351	-5.0634	-5.4279	-6.7202	-6.5709	-4.9316	-5.033	-5.3671	-5.6691	-5.9412	-5.4367	-5.3137	-5.5997	-5.7475	-6.2595	-5.425	-5.8033	-5.2446	-3.9366	-4.6564	-6.1942	-6.8464	-4.6384	-7.3846	-5.2998	-4.4667	-5.7151	-4.836	-4.9141	-5.4925	-5.1761	-4.0133
0.43862	1.4386	1.0559	-0.33859	-0.26093	-0.19705	0.47191	0.26132	0.83783	0.34195	0.7544	1.2217	0.8739	1.0473	-0.01383	1.469	-0.081086	0.97999	0.69393	0.47003	0.66926	0.97193	-0.69541	-0.09364	0.01742	0.41692	-0.5792	0.10901	0.59968	1.2215	0.13081	-0.39327	0.091217	0.18304	0.22548	0.14939	-0.14416	1.1262	0.2428	-0.0040944	0.89113	0.62696	-0.7981	0.37798	0.29975	0.40533	0.42386	-0.28726	0.10499	2.0391
-23.166	-22.475	-22.352	-21.342	-21.557	-21.559	-23.079	-22.305	-22.867	-21.48	-21.479	-22.48	-21.328	-21.873	-20.688	-22.11	-21.694	-22.796	-21.899	-22.261	-22.447	-21.525	-22.216	-21.6	-21.515	-21.666	-22.194	-22.974	-23.179	-22.479	-22.034	-20.956	-22.131	-22.598	-21.534	-21.752	-22.475	-22.069	-21.806	-21.725	-23.355	-22.538	-23.011	-21.898	-22.415	-21.684	-22.253	-21.06	-22.159	-22.86
-12.504	-11.872	-12.026	-12.239	-11.797	-11.609	-11.493	-12.108	-10.777	-10.635	-10.729	-12.1	-10.927	-12.082	-11.743	-12.199	-11.335	-11.846	-11.387	-11.229	-11.773	-12.217	-10.945	-11.505	-12.456	-12.308	-10.848	-13.202	-11.222	-11.013	-10.866	-11.332	-11.878	-11.273	-12.826	-11.684	-11.95	-11.735	-11.122	-11.137	-12.05	-11.536	-11.729	-11.627	-10.382	-11.213	-11.703	-11.19	-12.643	-12.138
-12.766	-13.082	-13.342	-11.648	-14.3	-13.83	-13.611	-13.101	-13.893	-13.818	-14.119	-13.653	-13.523	-12.204	-12.982	-13.387	-13.475	-13.537	-13.551	-13.47	-13.703	-13.184	-12.805	-13.48	-13.783	-13.395	-13.287	-13.894	-13.676	-12.393	-12.898	-13.955	-13.107	-13.447	-13.484	-13.183	-12.724	-12.518	-13.664	-12.911	-13.01	-13.123	-13.26	-12.293	-12.49	-13.758	-12.516	-13.735	-13.676	-13.191
-13.844	-14.571	-14.687	-14.641	-15.421	-14.398	-14.894	-13.559	-14.834	-15.307	-14.478	-14.687	-14.448	-14.515	-16.183	-15.545	-14.816	-15.368	-14.571	-14.643	-15.201	-14.215	-15.415	-13.551	-13.431	-14.25	-14.161	-14.145	-13.857	-15.179	-15.173	-14.123	-14.527	-14.902	-16.034	-15.079	-14.079	-14.468	-14.284	-13.803	-13.292	-15.917	-15.319	-15.371	-13.666	-14.508	-15.307	-14.195	-14.761	-14.593
5.2952	5.7053	5.0838	5.9799	6.6803	4.8223	4.882	6.378	6.0248	5.9109	5.6334	5.0779	5.8436	5.1734	5.5841	5.7545	4.8141	5.3716	4.4502	5.8179	5.4161	4.9914	5.1581	5.5217	6.1805	4.4413	5.9587	6.0939	6.1307	6.1351	4.2791	5.639	6.1884	6.8896	4.8474	5.4566	4.8403	5.7169	5.3286	6.4484	5.3733	5.3595	5.0996	5.2491	5.1129	5.2713	6.471	5.9886	7.5374	5.1125
-13.009	-13.709	-13.344	-14.207	-14.674	-14.938	-12.898	-15.006	-15.244	-16.151	-14.984	-15.023	-14.559	-14.964	-15.176	-14.278	-13.699	-14.053	-13.778	-15.235	-15.556	-13.097	-13.866	-13.837	-13.886	-14.057	-14.032	-14.995	-14.595	-14.949	-14.439	-15.069	-14.657	-13.704	-13.229	-15.649	-14.461	-15.368	-14.202	-14.678	-14.157	-14.528	-15.053	-14.346	-15.331	-14.62	-14.823	-14.64	-14.68	-15.475
-10.689	-11.29	-10.779	-10.167	-12.947	-11.084	-9.9365	-11.78	-11.757	-11.748	-10.956	-11.152	-10.351	-9.8775	-11.748	-10.79	-11.934	-11.02	-12.107	-11.79	-11.528	-11.229	-10.342	-12.01	-10.296	-12.743	-10.312	-11.052	-11.014	-10.759	-10.916	-10.151	-11.076	-11.895	-13.243	-11.412	-10.577	-11.39	-11.216	-10.855	-12.318	-11.329	-11.707	-9.2953	-11.87	-12.602	-10.991	-12.162	-11.366	-11.326
5.2538	5.659	3.7006	3.2989	4.5028	5.0197	5.2114	4.8439	5.7096	5.8505	5.3074	5.4877	5.2119	5.2158	4.463	4.4268	5.5575	5.4598	5.3005	4.9394	5.0367	5.5819	4.3416	5.0805	5.4693	4.476	4.3406	5.7679	5.0092	5.6941	5.9419	4.9819	4.9074	5.8952	4.2523	5.5208	4.66	5.9425	5.7337	5.3242	5.4597	5.0932	4.6122	5.6012	4.7045	4.4301	5.8636	5.1223	4.3841	6.4244
-2.1337	-0.18815	-2.5451	-2.6845	0.070045	-2.1351	-0.43852	-1.5314	-1.9824	-1.4653	-2.0263	-1.0353	-1.2178	-0.23363	-1.4188	-1.0386	-1.1275	-1.5946	-1.5573	-0.17088	-0.80385	-1.3726	-1.2771	-2.3037	0.059462	-1.4632	-2.4959	-1.2845	-2.0895	-1.2189	-1.8378	-1.8931	-1.2677	-1.7375	-1.3479	-1.4	-0.63747	-0.45825	-1.5896	-0.042377	-0.7631	-0.68938	-1.8916	-2.026	-2.5916	0.38315	-2.4824	-0.68913	-1.3941	-2.1929
-0.069626	0.93308	-1.4155	0.31993	0.16357	-0.40667	0.48093	0.80236	-0.10673	0.8486	-1.1516	-0.78885	-1.612	0.46337	-0.27017	-0.45073	-0.69635	-0.71409	-0.46566	0.48396	-1.7722	0.17681	0.82982	0.19266	0.57227	-0.18621	-1.7436	0.16124	0.072889	-1.0003	-0.26696	1.3252	-0.042126	0.1678	-1.037	-0.76104	0.022942	0.030615	0.20933	-0.53071	0.56056	0.09823	0.0033863	-0.55914	-0.28084	-0.70126	-0.33964	-0.10653	-1.5528	0.45551
4.957	4.1731	4.9685	4.5998	5.3544	5.7833	6.1791	4.4164	4.7301	5.6579	5.7819	5.1144	4.1517	6.1176	5.2045	4.6038	4.2187	5.2243	4.5986	5.9214	5.4431	4.6542	5.5573	5.4043	5.1201	5.3679	4.9667	5.3333	4.3314	4.425	5.861	5.5819	4.3298	5.6925	4.8133	6.1674	4.8059	4.5793	3.8859	4.4686	4.8707	4.1961	5.1514	6.9088	5.7196	4.7636	5.8553	5.8251	4.8322	4.7789
4.5037	5.1318	5.0584	3.3318	3.2034	5.0053	4.4359	4.0102	4.0017	5.3088	4.0599	4.6954	4.5579	5.1479	3.4802	5.0576	4.6857	3.7513	4.3444	3.7099	5.2164	3.9389	4.4076	4.4497	4.2628	3.5875	4.787	4.1362	4.3394	3.8395	3.1795	5.254	5.0795	5.1873	3.8126	4.1099	4.7419	4.6937	4.3812	5.194	4.2065	4.4276	3.8474	4.4955	4.0114	4.2145	5.1587	3.8284	5.4116	4.821
-13.398	-13.282	-13.004	-14.479	-13.75	-14.848	-12.456	-12.814	-12.636	-13.348	-13.021	-11.925	-14.037	-13.448	-12.377	-13.252	-12.906	-11.721	-12.056	-13.192	-12.991	-12.77	-12.755	-13.728	-13.395	-12.837	-13.657	-12.568	-12.991	-11.774	-13.798	-13.239	-12.574	-12.844	-13.448	-12.668	-12.468	-12.975	-13.782	-13.035	-13.111	-13.02	-13.427	-14.538	-12.749	-13.077	-13.033	-13.874	-13.179	-14.184
5.0769	4.1281	5.0481	4.4594	5.1208	4.1071	4.9759	4.8428	5.3393	5.007	4.6112	5.3272	4.1474	4.6202	4.3511	5.2813	4.5201	5.9278	5.961	5.563	5.1923	5.3458	4.6621	3.8861	5.2368	5.3903	4.4816	3.4744	4.3865	5.0425	5.5547	5.4172	6.3198	4.5487	5.4569	5.9581	6.2665	3.8451	4.8814	3.9455	4.6954	5.3442	5.2183	4.6821	4.9936	4.2381	5.1528	5.4275	4.4452	5.1559
-3.5614	-4.4598	-3.7808	-3.4595	-2.3967	-3.0557	-3.3424	-3.7016	-2.248	-3.0838	-3.9694	-4.2192	-3.2076	-2.4842	-3.7929	-3.9274	-3.7146	-4.222	-3.2814	-3.4664	-2.8812	-3.7358	-3.3599	-3.6499	-3.9563	-3.8544	-3.2506	-3.8911	-3.3179	-3.3838	-2.3007	-3.7914	-2.786	-3.0991	-3.1752	-4.5224	-3.3805	-3.7463	-4.2034	-2.609	-3.4257	-3.8729	-3.0804	-4.2394	-5.2051	-2.5654	-3.5155	-2.8054	-3.7063	-4.0079
-2.9588	-3.8667	-4.2938	-4.7493	-4.7163	-3.3055	-4.3372	-3.7747	-3.2009	-3.8159	-4.143	-5.0803	-3.3031	-3.5379	-4.0096	-3.6588	-4.1298	-2.6596	-3.6261	-3.4116	-3.5332	-5.0204	-4.1683	-4.3963	-3.9098	-3.1791	-3.2703	-3.3325	-3.4851	-3.9452	-4.3371	-3.5979	-3.4749	-4.0931	-3.7275	-4.3264	-3.4692	-4.5126	-3.7137	-3.4917	-4.1798	-3.5911	-4.2132	-3.327	-3.1724	-4.7703	-4.5514	-4.0013	-3.9554	-3.7548
-4.5946	-6.4656	-5.6001	-4.8661	-6.7743	-6.0252	-4.8435	-6.1519	-4.7208	-7.3082	-4.9634	-6.1808	-6.3124	-6.6669	-4.7716	-5.2372	-6.3219	-5.4109	-6.1947	-5.2718	-5.2606	-6.5891	-5.2507	-5.1769	-5.5023	-4.4084	-5.9553	-5.2275	-5.7621	-6.3782	-5.6682	-5.0985	-5.6197	-4.7421	-5.8887	-5.3181	-5.5841	-6.1609	-5.7776	-6.1438	-5.7861	-4.72	-4.8857	-6.6045	-6.7472	-5.2032	-5.9505	-6.1364	-5.8565	-4.7287
2.6133	1.2225	1.6373	1.3869	2.2366	1.7259	1.4275	0.72781	2.3011	0.94396	1.9603	1.168	1.7506	1.3323	1.9256	1.4886	0.64776	2.6435	1.587	0.8539	1.748	2.1546	1.7898	0.37624	0.065685	2.486	2.159	1.7682	2.1533	3.1357	1.7144	0.49775	-0.32596	2.0276	2.0006	0.80228	3.1062	1.5595	2.0526	1.4414	1.7515	2.5782	1.1468	2.1783	1.3032	2.5029	1.5058	1.9601	1.5299	1.3246
-22.07	-22.181	-22.269	-22.42	-22.92	-21.929	-23.151	-22.341	-23.484	-21.923	-23.334	-22.215	-22.15	-22.713	-22.564	-21.36	-21.415	-21.407	-21.491	-22.571	-21.499	-22.208	-22.165	-22.262	-23.424	-22.737	-21.092	-22.643	-21.78	-22.845	-21.175	-23.858	-22.333	-22.27	-22.782	-22.958	-23.463	-22.178	-22.599	-21.178	-22.656	-23.31	-21.841	-22.338	-22.218	-21.058	-22.207	-23.096	-22.542	-22.149
-11.279	-10.762	-11.099	-11.591	-10.489	-11.039	-10.731	-11.463	-9.8056	-11.083	-9.5251	-11.005	-11.314	-11.189	-13.182	-10.36	-11.051	-10.161	-11.006	-10.319	-11.196	-10.99	-10.902	-11.037	-10.985	-11.546	-10.067	-11.391	-10.514	-11.427	-10.785	-10.907	-10.359	-10.331	-9.8626	-10.626	-11.625	-9.016	-10.264	-10.652	-10.219	-11.17	-12.007	-11.346	-12.117	-11.041	-10.507	-10.889	-10.852	-10.887
-4.2113	-5.7747	-6.3691	-5.5709	-5.4838	-5.2675	-7.1251	-5.516	-4.0824	-5.5913	-6.0782	-6.3399	-5.328	-7.2418	-3.9345	-5.5924	-5.8068	-5.6056	-4.8889	-4.6573	-6.2686	-5.358	-5.6743	-5.6814	-6.0015	-5.42	-5.2322	-5.5973	-5.3033	-6.0958	-5.9878	-5.0156	-6.1148	-5.2049	-5.4597	-6.1299	-5.1794	-5.2293	-5.2914	-5.6603	-5.8627	-6.5129	-6	-5.0119	-6.5682	-6.2976	-5.4747	-4.0472	-4.5616	-7.5545
-4.7758	-4.753	-4.483	-2.764	-4.0717	-3.9012	-4.4853	-4.4487	-2.8231	-4.3695	-4.2556	-4.0005	-4.1613	-3.7751	-4.5194	-3.3476	-1.8635	-5.3538	-3.4656	-3.6629	-3.9335	-4.0613	-4.3116	-4.4932	-4.3602	-5.1007	-5.1988	-4.7058	-4.0337	-3.6901	-3.9342	-5.4199	-3.8086	-5.1448	-3.419	-5.8983	-4.9083	-4.9217	-4.576	-4.6894	-4.9832	-4.0004	-4.1008	-4.2333	-4.4111	-5.3374	-4.0294	-4.8843	-5.6246	-4.7508
-7.9916	-7.3041	-7.8614	-7.4237	-7.5177	-7.5768	-7.9699	-7.1115	-7.4024	-6.7052	-7.8183	-8.6862	-7.6023	-7.2812	-6.3408	-6.9667	-7.7929	-8.1975	-6.7989	-7.0322	-6.1951	-6.4486	-7.4287	-7.5615	-7.7795	-7.9362	-8.9159	-7.5371	-7.5936	-8.032	-7.2389	-7.6888	-5.7189	-6.4687	-7.8337	-6.3488	-7.5069	-7.5645	-7.712	-6.4481	-7.0165	-7.2015	-7.6491	-7.7892	-7.502	-7.525	-8.0417	-7.5965	-7.7453	-7.6078
1.3715	0.92958	1.9695	0.79086	2.1147	1.666	-0.11099	1.4427	1.9049	0.41633	1.1289	1.538	1.8888	2.1879	1.2039	0.83705	0.51711	0.90992	1.7963	0.58946	1.194	0.21294	1.2003	1.1273	1.975	2.2557	1.0265	1.4737	1.5471	1.2248	1.6847	0.3003	1.1579	1.0216	1.2863	0.52768	1.7306	1.5458	1.6541	0.31026	1.549	0.58301	1.6101	0.78085	1.4231	1.2306	1.4215	0.07708	1.1329	-0.17129
0.61417	-0.20048	0.26267	-0.038976	-0.067462	0.031381	-0.97189	-0.28074	0.89557	-0.0758	-0.023239	2.0773	0.040464	-0.89678	-0.26592	-0.77243	-0.22081	0.17225	-0.28091	-0.19351	0.28674	-0.51104	-0.51429	0.13147	-0.75376	0.63966	0.30555	-0.90858	-0.20255	0.23323	-0.2743	0.019355	-0.42536	-1.0451	0.67065	0.14151	-0.12072	0.58902	1.0197	0.10131	-0.19278	-1.036	0.54638	0.21376	-0.10316	-0.56925	0.45909	-0.12559	-0.27056	0.13293
7.7244	8.1855	7.7423	7.9394	6.8163	7.1981	7.6676	8.7286	7.7424	6.8254	8.4442	6.8425	7.1491	7.5354	6.9494	8.2109	7.5635	9.0237	6.8825	8.0927	8.7323	7.6465	7.799	7.9732	7.0303	8.5443	9.0087	8.0352	7.7259	7.5541	6.7948	8.22	8.8823	7.1103	8.3209	7.6736	7.7523	8.8357	7.0824	7.2988	7.1896	7.787	6.9023	8.6255	8.2546	8.1794	7.6029	7.8042	8.6896	7.045
-1.3567	0.53907	-0.56832	-2.2871	-0.41531	-0.8939	-1.5672	-1.8542	-1.3273	-1.7659	-1.1894	-0.98567	-0.69525	-1.1106	-2.0196	-1.2434	-0.58185	-1.3831	-1.7335	-2.1817	-2.1303	-0.90537	-1.2557	-1.0272	-2.1336	-0.69122	-2.4379	-1.8959	-1.1769	-1.869	-1.2418	-1.5764	-1.6991	-0.82598	-1.6876	-1.2924	-0.30705	-0.98515	-1.5767	-1.5895	-1.2318	-1.9488	-0.71364	-0.39506	-2.6254	-1.0848	-0.9327	-1.8048	-1.4514	-1.7729
-12.477	-11.747	-12.17	-12.372	-12.289	-12.52	-10.87	-12.445	-11.742	-13.421	-12.919	-11.852	-11.888	-11.232	-12.498	-11.894	-10.822	-12.132	-11.861	-12.053	-11.217	-11.719	-11.918	-12.278	-11.179	-11.798	-10.832	-10.996	-12.247	-11.16	-12.229	-12.223	-11.741	-11.089	-11.448	-12.048	-11.165	-11.585	-12.222	-11.428	-12.118	-11.647	-12.759	-10.91	-11.783	-13.322	-11.231	-11.168	-12.117	-11.396
-9.5542	-9.2107	-8.4619	-9.3808	-8.2474	-7.9302	-8.4586	-10.509	-9.1396	-9.2638	-9.3123	-9.0747	-8.2373	-8.9793	-8.2845	-9.6066	-9.3939	-9.6729	-8.7809	-9.2617	-9.0609	-9.7355	-8.957	-9.0632	-9.0458	-9.5338	-8.7496	-8.9815	-9.3723	-8.0227	-8.8618	-8.7064	-9.7573	-9.0855	-7.2315	-9.5886	-8.8215	-8.6322	-9.4038	-9.6865	-9.7947	-9.4042	-8.6985	-8.2717	-8.7718	-8.5506	-8.319	-8.5244	-9.3265	-8.5941
-10.916	-11.071	-10.772	-10.439	-10.312	-10.343	-9.4821	-10.841	-11.006	-10.82	-11.699	-10.913	-11.228	-11.854	-9.7732	-11.667	-10.858	-10.553	-11.475	-11.738	-11.124	-9.6336	-10.249	-10.24	-11.628	-9.9067	-10.054	-10.212	-10.324	-11.541	-10.884	-10.535	-9.674	-9.8529	-10.234	-11.951	-10.53	-9.5283	-10.553	-10.132	-11.061	-9.9881	-10.881	-10.675	-10.063	-10.492	-12.472	-11.073	-10.473	-10.457
-6.2558	-5.4181	-5.3651	-5.1839	-5.3392	-5.2799	-4.8971	-5.2804	-5.3147	-6.3671	-5.6458	-6.1008	-4.9379	-4.5314	-4.9958	-6.0607	-4.7895	-6.1632	-5.6923	-4.5598	-4.4668	-5.6399	-5.5896	-4.1632	-5.715	-5.9523	-5.3817	-5.5943	-6.8978	-5.4592	-5.9665	-5.9448	-5.7963	-6.0796	-5.1749	-5.4354	-5.2983	-5.2665	-6.022	-5.9864	-4.9111	-5.2346	-4.8391	-7.0954	-5.2542	-5.4346	-6.7142	-5.9991	-5.7393	-4.4668
-0.44925	1.6384	0.15287	0.50869	0.37252	0.037282	-0.83314	-0.49182	0.41381	0.5023	-0.14441	1.4594	-0.64537	0.19549	-0.54769	0.54601	-0.09407	0.91684	0.61496	-0.56869	-0.81201	-0.47087	-0.37134	0.59724	-0.018514	-0.35959	0.25011	0.54252	-0.8897	-0.41133	0.71829	0.06292	-0.2435	0.73957	0.068582	0.25232	-0.46616	0.3241	0.37619	1.5343	-1.0684	0.67389	0.092917	0.096252	-0.72514	-1.1149	0.61224	-0.84734	1.3085	0.77973
6.9183	6.5974	7.6229	6.3916	6.4327	6.6819	6.3001	6.4835	7.2768	7.4237	6.3022	7.4454	5.8117	7.3218	6.4315	5.8401	7.859	7.3487	6.8486	5.7427	7.0987	7.0462	7.4826	7.1579	7.0191	5.8255	6.7164	6.2875	5.9211	6.792	7.0498	7.1277	7.0487	6.4773	6.8797	6.8774	8.1657	6.5347	5.6068	7.0126	6.1223	7.1913	6.7336	5.7928	6.2814	7.4705	6.1722	7.6839	5.913	7.2494
-3.6079	-3.8359	-4.4107	-4.4393	-4.7378	-3.0842	-4.0128	-3.9463	-4.9971	-4.2938	-4.235	-4.3709	-4.5054	-4.2124	-3.8513	-4.3844	-4.1606	-4.88	-4.0032	-4.046	-4.7717	-4.0398	-4.6701	-3.1824	-4.4072	-3.8888	-4.8914	-2.9296	-4.0733	-4.8047	-4.0236	-4.2414	-4.1029	-3.0629	-4.4075	-4.1375	-4.7994	-4.2011	-3.9324	-3.2212	-4.2436	-3.7182	-4.8312	-3.5962	-4.1031	-3.8945	-3.9254	-3.6268	-3.5717	-4.3733
-4.3717	-3.3549	-2.9266	-3.1228	-1.7514	-3.7894	-2.8286	-2.5854	-3.2404	-4.1114	-2.8951	-3.713	-3.2463	-4.6291	-3.496	-2.7617	-2.8965	-3.2614	-2.9446	-3.9735	-2.5541	-2.7633	-3.2401	-2.9971	-3.2468	-3.4611	-3.1435	-2.4996	-2.112	-2.9247	-4.0012	-3.2946	-2.7616	-3.3294	-2.9238	-2.3388	-2.5839	-2.2704	-3.3607	-3.2184	-3.6282	-3.0238	-3.5484	-2.2511	-3.2781	-4.0401	-2.6678	-3.929	-3.1498	-3.65
-9.1815	-8.3938	-9.4326	-9.9986	-8.6927	-9.1695	-9.8267	-10.022	-9.2103	-8.1408	-8.0854	-8.2669	-10.396	-8.4576	-8.7673	-10.313	-8.3666	-8.7459	-9.0439	-9.0441	-9.0647	-8.7712	-9.2316	-8.7788	-8.272	-7.9654	-9.0442	-8.6948	-8.5429	-9.6744	-9.9643	-8.6499	-8.1258	-8.3837	-9.868	-9.4759	-9.6969	-8.7793	-10.152	-8.8863	-8.6222	-9.8718	-9.3813	-8.3236	-9.2064	-9.6662	-9.1447	-10.612	-7.8717	-9.188
-10.941	-11.274	-10.98	-10.251	-11.304	-9.5416	-11.658	-12.08	-11.098	-11.212	-10.521	-9.7148	-10.475	-10.27	-10.769	-10.771	-11.227	-10.949	-10.153	-11.303	-10.945	-11.129	-10.672	-10.377	-9.4483	-10.972	-11.833	-10.626	-10.718	-11.532	-9.7499	-10.513	-10.659	-9.9215	-10.495	-10.943	-10.74	-11.22	-11.037	-10.733	-10.13	-10.587	-11.096	-11.383	-10.483	-10.243	-11.225	-9.9319	-10.703	-10.027
-2.9563	-1.1978	-2.557	-2.5691	-1.4561	-2.9403	-4.1186	-3.2553	-2.6574	-2.6134	-2.4121	-1.7883	-4.0128	-2.4	-2.6889	-3.4941	-3.6139	-2.4279	-3.7033	-3.3656	-2.3228	-2.8206	-2.5461	-2.57	-1.974	-2.2939	-2.1002	-3.2456	-2.8825	-2.3373	-1.0494	-3.4282	-3.0073	-2.3743	-2.4708	-2.6406	-3.377	-2.5477	-2.0219	-2.5613	-1.6954	-3.1174	-2.674	-3.0607	-2.2882	-2.7485	-4.0582	-0.84945	-2.8041	-2.9139
-11.621	-11.844	-12.236	-10.478	-11.171	-11.317	-11.853	-10.983	-10.561	-12.716	-11.781	-11.453	-12.556	-12.151	-10.469	-11.961	-11.23	-11.435	-12.54	-12.036	-11.839	-11.855	-11.25	-10.826	-10.684	-11.5	-10.875	-12.453	-11.249	-11.835	-11.261	-11.572	-10.638	-12.516	-12.797	-12.151	-12.469	-12.992	-11.482	-12.132	-12.162	-11.258	-10.79	-10.976	-11.26	-11.893	-10.828	-12.058	-12.106	-12.153
-0.5083	-0.51547	-0.39473	-0.65995	-1.4736	-1.4874	-2.6201	-1.3321	-1.0552	-0.99945	-2.0065	-1.2624	-2.0451	-0.82295	-1.3436	-1.2458	-1.317	-1.7677	-1.0849	-1.3607	-1.2906	-1.5877	-2.5456	-1.7574	-1.1119	-1.3153	-1.1334	-1.4633	-1.1132	-1.0224	-0.93376	-0.80304	-0.97578	-1.7246	-1.6077	-2.0982	-1.3499	-1.7941	-2.3611	-2.319	-1.5878	-1.5072	-1.2046	-1.5534	-0.98444	-1.5268	-1.3317	-1.0952	-1.6781	-1.6466
-10.641	-11.726	-10.536	-12.248	-11.097	-12.406	-11.552	-11.886	-12.096	-12.128	-9.9981	-11.952	-12.187	-10.491	-11.331	-12.58	-11.114	-11.666	-10.975	-11.023	-12.981	-12.738	-11.512	-13.325	-10.756	-12.429	-11.333	-12.997	-12.582	-11.652	-11.44	-11.598	-12.034	-10.956	-12.183	-11.473	-11.272	-11.427	-11.785	-11.805	-12.047	-12.022	-11.9	-11.342	-11.993	-12.031	-12.005	-12.192	-12.279	-11.606
-12.094	-13.578	-13.088	-12.411	-13.29	-13.081	-13.251	-12.674	-13.396	-13.534	-12.933	-13.875	-14.458	-11.788	-14.09	-13.63	-14.254	-13.66	-13.258	-12.691	-14.27	-12.49	-13.188	-13.074	-12.87	-12.421	-12.36	-13.793	-13.057	-12.75	-12.274	-13.773	-13.271	-13.167	-12.537	-12.474	-14.161	-13.676	-13.865	-13.239	-13.664	-12.411	-12.734	-11.426	-13.589	-12.002	-12.198	-12.211	-13.119	-13.313
-0.97865	-1.3514	-0.95667	-1.0918	-0.31792	-2.3438	-1.2814	-1.606	-2.0989	-1.6759	-2.0334	-0.91759	-1.5422	-0.77964	-1.0919	-1.2909	-2.0425	-1.5384	-1.8639	-1.4723	-0.91029	-0.27238	-0.96921	-0.9328	-1.0156	-1.1995	-1.8862	-0.35458	-0.87639	-1.2616	-0.99228	-1.0297	-1.3058	-1.1897	-0.72103	-1.3769	-0.93941	-1.3852	-1.2879	-1.5801	-0.57105	-0.47518	-2.6317	-1.8029	-1.1467	-1.8269	-1.5745	-1.1048	-1.5307	-0.51949
0.46741	-0.74511	-0.37955	-0.1875	0.4556	0.29445	-0.52952	0.30869	-0.24445	-0.058432	0.31986	-0.11402	1.8475	-0.52301	-1.2456	0.011657	-0.17487	-0.11084	-0.87521	-0.89075	-0.39809	-0.76006	0.18149	-0.64893	-0.89475	-1.0636	-1.3586	-1.2298	-0.15442	-0.75052	-0.35679	-0.771	-0.91168	-0.17463	-0.90348	0.041894	-0.98719	-0.42482	-1.0251	0.19273	-0.047699	-1.4869	-0.23186	0.032477	0.12218	-0.59851	0.29408	-0.34083	-0.29451	0.34227
-3.1599	-4.1778	-2.5507	-3.4182	-3.5136	-3.315	-3.0887	-3.3085	-2.6875	-3.5352	-2.787	-3.0041	-3.5607	-2.4984	-2.5972	-2.3767	-2.6263	-2.9184	-3.6723	-4.5093	-3.121	-4.7219	-3.9191	-3.2863	-3.6695	-2.658	-2.114	-3.066	-2.8483	-2.7837	-2.667	-3.6372	-3.0116	-3.5884	-2.7364	-2.393	-3.0838	-3.1442	-3.3844	-3.1915	-3.4984	-3.6159	-2.7303	-3.0676	-2.751	-3.2688	-2.3809	-3.1681	-3.3359	-3.2428
-8.7496	-9.8138	-10.539	-9.1739	-9.7314	-9.0298	-9.6841	-9.2785	-9.9764	-9.3542	-9.828	-10.019	-10.797	-10.338	-9.9908	-9.0024	-10.467	-9.5385	-9.1846	-9.2305	-9.2728	-8.7969	-8.8844	-9.1699	-9.7259	-9.5761	-9.0961	-9.5117	-9.971	-8.4273	-9.6802	-9.976	-10.278	-10.096	-8.4107	-10.345	-9.3895	-10.156	-10.284	-9.8759	-8.364	-8.9078	-9.0932	-8.3977	-9.9423	-9.6794	-8.7757	-8.9929	-10.55	-9.6715
-4.1253	-4.4535	-5.0614	-4.421	-4.7826	-4.2689	-3.8081	-3.9734	-5.0393	-4.4374	-4.2771	-4.479	-3.7561	-3.444	-4.6177	-4.3773	-3.1971	-4.4941	-3.3671	-4.3414	-4.4366	-5.3375	-3.6602	-4.0691	-3.6054	-3.9316	-4.6921	-3.7874	-4.7453	-4.1986	-4.1389	-3.6723	-4.3458	-4.292	-4.6837	-3.6818	-4.3826	-4.0453	-4.4414	-3.689	-3.4079	-3.0221	-4.1135	-4.5621	-3.745	-4.8349	-3.7876	-3.7844	-4.5607	-3.7635
-22.216	-22.496	-23.875	-22.797	-21.653	-22.455	-23.425	-21.935	-21.532	-21.281	-21.957	-23.704	-22.712	-22.682	-22.505	-22.611	-20.879	-22.175	-21.613	-21.712	-22.433	-22.145	-22.335	-22.067	-22.244	-22.095	-21.426	-21.086	-23.019	-22.164	-23.021	-21.802	-21.118	-22.35	-21.33	-22.331	-22.992	-22.719	-22.179	-22.754	-22.029	-22.486	-22.697	-22.264	-22.816	-22.231	-23.077	-23.151	-22.186	-22.065
-13.258	-11.852	-11.705	-10.983	-12.095	-11.448	-12.177	-12.015	-11.3	-12.992	-11.081	-11.542	-11.326	-11.804	-10.811	-10.497	-11.91	-11.138	-10.555	-12.745	-11.107	-11.617	-12.361	-12.226	-10.928	-11.588	-10.875	-11.435	-10.702	-11	-11.863	-12.169	-11.144	-11.697	-11.928	-12.477	-11.723	-12.373	-11.809	-11.097	-11.779	-11.063	-11.735	-11.602	-12.078	-11.121	-11.448	-12.842	-11.889	-10.941
-3.1096	-3.5441	-3.5016	-2.4437	-4.1429	-3.471	-3.8536	-2.6966	-2.1863	-2.8021	-2.313	-2.7267	-4.1569	-2.9736	-3.703	-3.5839	-3.1018	-3.7116	-2.9522	-3.873	-3.6435	-2.2842	-3.405	-2.9579	-2.9837	-4.0972	-2.603	-3.5916	-2.5757	-3.3422	-4.0112	-2.6827	-3.1971	-3.0848	-2.8723	-2.7559	-3.8701	-3.3187	-3.1614	-2.4246	-4.0438	-2.9788	-3.1821	-3.0866	-2.538	-3.9701	-4.0079	-3.1044	-3.8367	-2.6406
-1.6735	-2.5961	-2.7597	-3.1071	-2.936	-1.937	-2.8446	-2.3554	-2.6795	-2.4479	-0.47993	-1.7138	-3.9654	-3.4141	-2.0165	-1.0966	-1.8692	-3.0022	-1.7016	-2.4838	-2.1779	-3.0304	-2.0522	-2.6428	-2.1627	-2.9328	-2.2677	-3.4755	-1.0672	-3.5974	-3.1166	-2.2681	-2.6699	-1.5541	-2.0674	-2.3605	-1.9969	-2.694	-2.2742	-2.3377	-2.2205	-2.1878	-1.173	-3.0868	-2.4506	-2.6065	-2.2435	-2.7618	-2.5528	-2.0427
-2.1021	-0.82938	-1.4855	-1.8402	-2.9485	-2.6146	-1.0008	-1.0015	-1.6256	-1.9807	-1.3775	-1.8002	-1.9647	-3.2138	-1.1786	-1.5752	-1.5834	-1.3831	-2.4474	-2.2927	-1.9241	-1.974	-1.9786	-1.3173	-2.4101	-1.969	-0.99734	-0.91442	-1.7638	-2.232	-2.3064	-1.2767	-1.1175	-2.7535	-1.7219	-2.0642	-2.4389	-1.2363	-2.6069	-1.306	-1.9356	-2.5914	-2.0485	-1.6148	-2.0548	-1.3697	-1.5528	-1.3158	-1.913	-2.8536
-5.8365	-6.2061	-4.7975	-5.1203	-4.6159	-5.284	-5.6028	-4.2394	-5.251	-5.4111	-5.4434	-6.5743	-7.1133	-4.328	-5.4567	-4.7688	-5.9159	-5.4047	-6.2245	-5.4894	-4.3656	-5.8384	-5.2247	-4.7505	-5.791	-5.823	-5.1888	-5.2935	-5.304	-5.2429	-5.8097	-5.2747	-5.3144	-5.9739	-6.407	-6.0132	-5.8559	-5.817	-5.9645	-4.5361	-5.608	-5.5517	-5.9143	-4.7304	-5.8157	-5.7634	-5.2313	-5.4855	-5.5301	-5.7282
-6.91	-6.4278	-6.5414	-5.8731	-5.9231	-7.0982	-5.4699	-6.7245	-5.6433	-6.6585	-6.0651	-6.1942	-5.4282	-6.4089	-6.321	-6.0162	-6.6028	-7.035	-6.2323	-6.9443	-6.4854	-6.2328	-6.4977	-6.8696	-7.2436	-5.6573	-7.0551	-7.2848	-5.8494	-5.5359	-6.5314	-6.1021	-5.9258	-4.9065	-6.3449	-6.7008	-5.9434	-5.6786	-6.8179	-7.8191	-5.8391	-4.8791	-5.1134	-6.8949	-6.9201	-6.2302	-7.3422	-6.0623	-6.2847	-5.6728
-2.3925	-2.2443	-1.5726	-0.94424	-1.4089	-1.5052	-1.5671	-2.0001	-1.4744	-1.8447	-2.0781	-1.1633	-2.3686	-2.7049	-1.4663	-1.2036	-0.29036	-1.3473	-1.0978	-1.0657	-2.0549	-1.0869	-0.86185	-2.8444	-1.5705	-0.49253	-0.67874	-0.8086	-1.6185	-0.81455	-1.0038	-1.1473	-1.0162	-2.1072	-1.6923	-1.6084	-0.74702	-2.4893	-0.71843	-1.7686	-1.343	-0.51805	-0.80324	-2.6777	-2.578	-1.8649	-1.4975	-2.5242	-0.91191	-1.0551
-7.7521	-8.5529	-7.6295	-7.7601	-7.5036	-7.1113	-8.3182	-8.3926	-7.2438	-8.9543	-9.4946	-7.1708	-8.2958	-6.6319	-7.277	-7.0416	-7.1892	-8.9774	-7.7203	-6.465	-7.3939	-7.0638	-7.2892	-6.9217	-7.7544	-6.362	-8.6227	-8.3619	-7.139	-8.7037	-7.5339	-7.6698	-6.3759	-9.2442	-7.7389	-7.6293	-8.4153	-7.0699	-7.1135	-7.1251	-6.1005	-8.4462	-6.7006	-8.1802	-8.4962	-6.6451	-7.4182	-7.9465	-8.0219	-7.2738
-1.0154	0.28916	-0.82984	0.82443	-1.0076	-1.4087	-1.3371	-1.6401	-0.6152	-1.459	-1.1959	0.23138	-0.64747	-0.26499	-0.59216	-0.29652	-0.3745	-0.64959	-1.0161	-1.1643	-1.4475	-0.13137	0.59197	0.16293	-0.54065	-1.8134	-1.237	-1.0581	-0.33823	0.52028	-0.66707	-0.60782	-1.7753	-0.49389	-1.5656	-1.1621	-0.61782	0.3267	-0.92845	-1.051	-1.0961	-1.165	-0.63837	-0.97465	0.057954	-1.3808	-0.83814	-1.1806	-1.064	-0.93522
-8.6199	-9.3252	-10.03	-9.2892	-9.0162	-7.7021	-8.8368	-10.08	-8.0246	-8.4111	-8.9217	-9.4301	-9.1681	-9.6355	-9.6505	-9.1773	-8.9304	-9.1282	-9.3016	-9.3322	-8.0295	-8.9904	-8.6424	-9.8131	-9.8667	-9.185	-8.0792	-9.3835	-8.5375	-8.8176	-8.3299	-10.252	-8.2692	-8.0961	-9.9827	-8.637	-9.8005	-9.4395	-9.2596	-8.6233	-8.8643	-8.8512	-8.7701	-9.4499	-9.0309	-9.911	-8.7935	-9.8809	-9.6051	-8.9451
-22.576	-21.618	-22.888	-23.775	-22.805	-21.255	-22.186	-23.384	-22.203	-22.473	-22.92	-22.715	-22.795	-22.444	-21.884	-21.944	-20.19	-22.262	-22.95	-22.055	-22.928	-22.033	-22.059	-21.962	-21.699	-22.838	-23.083	-22.04	-23.451	-21.428	-20.885	-22.134	-22.702	-22.171	-22.427	-22.88	-22.511	-22.467	-21.157	-22.191	-21.241	-21.375	-22.318	-22.917	-22.463	-23.316	-21.493	-23.363	-21.504	-21.881
-0.44594	0.37875	0.036487	0.18201	0.57077	-0.48155	0.73423	0.65708	1.2803	-0.17988	-0.64192	-0.3557	-0.27239	-0.21914	0.82865	0.066469	0.33535	0.56939	0.3223	0.56016	0.52751	1.4261	0.78741	0.021853	-0.005703	1.1549	-0.00103	-0.29448	0.14435	-1.0786	0.57029	-0.084151	0.96413	0.24756	0.93084	-0.7163	0.68066	-0.096044	0.15245	0.53231	1.4783	0.75088	0.30093	0.53074	1.1214	0.85692	1.395	0.79204	-0.25178	0.43601
2.7824	3.0768	1.8228	2.6605	2.7553	3.0775	2.9322	2.8499	2.568	3.0625	1.864	2.5727	2.9923	2.3458	2.2247	2.9658	3.0509	2.9208	2.9395	1.5761	1.9743	3.4865	1.9854	3.1881	2.1659	2.7608	1.3603	3.6191	1.0161	3.5389	3.5608	2.6028	2.1138	4.2467	1.7221	2.3213	2.3183	1.6099	2.4129	1.6982	2.8898	2.9663	1.8089	3.067	1.6698	3.6085	3.4645	1.7771	3.2367	2.0733
-5.1584	-5.6212	-6.8306	-4.3522	-6.1734	-4.7132	-5.8142	-4.0955	-4.4325	-5.3454	-5.7899	-5.084	-4.3127	-5.8947	-5.9163	-5.0876	-5.5814	-4.7956	-5.1868	-5.6019	-5.7437	-4.9415	-5.2115	-5.4949	-4.8734	-5.1416	-5.5882	-4.3374	-4.2655	-5.1922	-3.0242	-5.1996	-4.2371	-5.3925	-5.2786	-5.8089	-5.7755	-3.8076	-4.2116	-6.2225	-4.1876	-4.6032	-4.0637	-4.0545	-4.8718	-5.4796	-4.0089	-5.2964	-4.7671	-5.1153
-0.52488	0.6534	-1.3835	0.37757	-1.1521	-1.0452	-1.6349	-1.2658	-0.6807	-0.89756	-1.2818	-1.3076	-1.373	-2.4318	-0.56691	-1.5119	-0.40886	-0.45524	-0.97131	-1.5694	-1.0017	-1.116	-0.80584	-1.482	0.2708	-0.57402	-1.3427	-0.91284	-0.38972	-0.58047	-1.7632	-1.2144	-1.0269	-0.65449	-0.95622	-1.371	-0.8839	-1.1981	-1.2025	-0.61511	-1.8897	-1.6145	-0.97719	-2.4043	-1.2682	-0.78814	-2.1757	-1.4514	-0.58252	-1.1798
0.82705	0.27291	1.1633	1.7709	2.3298	1.9832	1.6248	1.13	0.8848	2.135	1.5011	1.1413	0.2721	1.3993	1.7582	1.8072	0.22153	0.80582	1.6941	1.6616	0.97641	1.7024	1.2387	1.2961	0.24771	0.42724	1.2651	1.8679	0.76989	0.37419	0.8645	0.51493	0.26068	2.0703	1.4436	0.71619	1.6635	1.1575	1.4883	1.0905	1.3574	0.96155	0.96088	0.83151	1.3072	1.8003	0.12403	2.2315	1.3099	0.66351
-12.564	-12.532	-12.289	-14.171	-13.611	-13.969	-13.078	-12.994	-12.362	-13.436	-13.539	-13.631	-15.37	-14.023	-12.504	-13.133	-13.352	-13.06	-13.095	-12.892	-12.619	-12.986	-13.582	-12.487	-12.701	-12.606	-11.929	-12.429	-14.073	-14.109	-14.33	-11.875	-14.611	-14.373	-13.108	-13.124	-13.497	-12.972	-12.794	-13.281	-12.948	-13.682	-13.535	-13.346	-12.474	-12.519	-14.293	-12.75	-11.992	-14.294
-11.356	-10.761	-10.401	-11.058	-10.621	-11.521	-10.504	-11.221	-10.887	-10.928	-11.377	-10.759	-9.9537	-11.158	-11.527	-10.983	-9.7541	-9.7189	-10.439	-10.991	-11.655	-11.967	-10.896	-11.095	-10.908	-10.832	-10.997	-10.863	-10.298	-10.834	-10.711	-11.838	-9.4234	-10.749	-10.549	-10.036	-12.118	-10.38	-10.05	-11.478	-10.317	-10.059	-10.992	-11.641	-11.316	-10.91	-11.463	-11.327	-10.639	-10.719
-5.236	-4.892	-4.6545	-5.6888	-6.6482	-5.2172	-6.271	-5.8552	-5.6545	-6.7547	-6.0768	-5.1141	-4.8615	-6.6212	-5.7909	-5.9936	-6.6659	-5.8571	-5.6076	-5.762	-5.427	-5.679	-4.433	-5.9854	-5.1535	-5.5738	-5.7997	-6.4064	-5.0707	-6.0371	-6.0355	-5.9858	-5.1929	-5.4724	-5.629	-4.8536	-4.9571	-5.5295	-5.6144	-5.6154	-5.1156	-4.7855	-4.9511	-5.6406	-5.5037	-5.8967	-5.0385	-4.6824	-5.2992	-5.854
-3.7154	-2.2337	-3.705	-3.2572	-1.832	-3.4157	-2.7621	-3.8852	-2.1896	-2.0233	-2.9919	-2.0438	-3.4073	-3.945	-3.3329	-2.1979	-3.2422	-4.1796	-2.0316	-4.3171	-2.1617	-2.4666	-4.3293	-3.4962	-4.1224	-3.9659	-2.9541	-2.5675	-4.0921	-3.6319	-3.0103	-4.121	-3.3143	-3.1423	-2.4637	-2.8092	-3.6507	-3.5509	-2.9633	-1.8954	-2.771	-2.8674	-4.7014	-3.9183	-3.2738	-2.1932	-3.3646	-2.5052	-3.5964	-2.484
-1.1863	-0.15776	-0.61135	1.0002	-1.6152	0.59772	-0.44632	-1.1572	0.60662	0.82703	-1.1042	0.49918	-0.63631	0.8768	0.51579	-0.71646	-1.5184	0.016721	0.37394	0.060796	-0.027324	-0.20258	-0.19165	-0.89004	-0.37527	0.7374	-0.82562	-0.9745	0.81527	0.6275	-0.18476	-0.9269	-0.61063	-0.8085	-1.2032	0.13498	-0.70947	0.11485	-0.17145	-0.41288	-0.92198	0.28072	0.80778	-0.4662	0.37031	0.38366	-0.00015346	0.68854	0.33486	0.145
-11.39	-11.043	-10.597	-11.183	-10.899	-11.084	-9.3278	-10.633	-10.314	-10.354	-10.435	-10.932	-11.64	-9.9234	-11.577	-10.539	-10.318	-11.133	-10.715	-10.392	-10.304	-10.636	-10.481	-10.456	-11.128	-10.434	-10.687	-11.118	-10.897	-11.458	-10.745	-11.087	-10.579	-11.815	-11.028	-9.5651	-10.247	-11.605	-11.598	-11.538	-10.389	-11.889	-10.46	-9.8458	-10.795	-11.147	-10.515	-11.504	-10.22	-11.627
-22.304	-22.171	-22.245	-23.056	-21.511	-22.678	-22.025	-23.035	-21.412	-21.944	-22.467	-21.901	-22.829	-22.739	-22.03	-21.453	-21.765	-21.407	-21.564	-21.61	-22.881	-20.754	-21.277	-21.102	-21.215	-21.397	-21.507	-22.845	-22.312	-20.505	-22.019	-22.983	-21.374	-22.684	-21.89	-22.412	-22.295	-21.905	-22.999	-21.026	-21.938	-21.581	-22.777	-22.467	-22.682	-22.047	-23.132	-23.336	-22.211	-22.861
0.38124	0.83758	0.50614	1.6671	0.48815	1.7728	0.34989	0.66766	1.0834	0.40133	-0.26721	0.21096	0.29064	0.93632	-0.5768	0.67957	0.98693	-0.74767	-0.31213	1.1228	1.8173	0.79258	-0.085825	1.346	0.2419	0.79431	-0.80225	-0.020471	0.50178	0.1995	0.5275	0.23696	0.74839	0.46378	0.33198	0.60811	0.1218	-1.517	0.51908	1.198	0.9198	-0.19428	-0.62042	0.80211	1.0486	-0.097391	-1.2414	-0.13913	0.76685	1.1657
-21.878	-21.986	-23.145	-23.188	-22.151	-22.055	-22.239	-22.709	-22.083	-23.096	-22.465	-21.228	-22.368	-22.499	-21.55	-22.407	-22.533	-22.047	-22.683	-22.328	-22.652	-21.944	-22.404	-22.636	-21.293	-21.551	-22.358	-22.128	-22.001	-21.648	-22.538	-21.442	-21.973	-22.227	-22.513	-22.402	-22.082	-21.935	-21.255	-22.023	-21.516	-21.694	-22.083	-22.826	-21.583	-22.543	-21.277	-21.854	-22.11	-22.682
-12.984	-12.655	-14.22	-12.102	-13.175	-13.194	-13.478	-12.558	-14.433	-12.309	-12.785	-13.298	-13.678	-14.599	-14.21	-13.109	-13.297	-13.117	-11.998	-14.175	-12.283	-12.443	-13.498	-12.191	-12.694	-12.761	-12.563	-14.692	-12.999	-12.876	-13.383	-14.05	-12.792	-12.07	-14.283	-13.767	-12.375	-11.984	-12.852	-12.542	-13.262	-13.402	-13.718	-11.39	-12.987	-12.637	-12.269	-14.065	-13.111	-12.431
5.3995	4.8106	4.7125	3.7009	4.5655	4.4841	4.1052	4.6401	4.4088	4.3928	4.4621	4.1816	4.9179	4.7714	4.7214	3.6116	4.4068	4.4236	4.0767	4.89	3.2424	5.41	4.379	3.5996	4.6439	5.0764	4.8569	6.3379	4.5576	3.8163	4.3032	5.3031	3.8795	3.9982	4.9223	2.9289	3.8312	4.5146	5.1002	5.1601	3.7737	5.1331	5.2723	5.1792	4.7702	3.3845	4.6816	3.599	3.0022	3.9987
-2.6035	-3.3395	-4.2273	-2.7769	-4.7968	-3.8001	-3.9065	-5.8139	-3.172	-3.7829	-4.1696	-4.2386	-2.9257	-4.2643	-4.18	-2.727	-4.4397	-4.2731	-3.1571	-3.6929	-3.6553	-4.0808	-2.4227	-2.8708	-5.0369	-3.8172	-3.0043	-3.5767	-4.2574	-3.4111	-3.4265	-3.7031	-3.4022	-4.07	-3.6368	-3.7799	-3.7592	-3.865	-3.3624	-3.3588	-4.9124	-2.4304	-3.9956	-4.032	-3.8714	-4.2189	-5.082	-4.5098	-3.2676	-3.6052
-3.0671	-2.3731	-2.018	-2.4801	-1.3907	-3.614	-3.9037	-2.5813	-1.9315	-1.6051	-1.9936	-1.1717	-2.2334	-3.0031	-1.5222	-2.38	-1.5777	-3.5998	-1.952	-3.8981	-3.5197	-3.0038	-1.9622	-2.4719	-2.7386	-2.5338	-2.3187	-1.6178	-2.7749	-3.2754	-2.8888	-1.6403	-2.0244	-3.6024	-1.5613	-2.4402	-2.5595	-2.8777	-2.433	-2.867	-1.8286	-2.7039	-1.3172	-2.3859	-1.8146	-2.6854	-0.074936	-3.4521	-3.5234	-3.2542
-10.89	-10.411	-10.511	-10.943	-10.687	-11.533	-9.9456	-10.595	-10.719	-10.161	-12.203	-10.912	-11.402	-10.748	-10.332	-10.677	-10.142	-11.325	-10.381	-11.277	-9.4327	-10.988	-11.381	-11.539	-10.441	-11.088	-9.8414	-11.217	-10.685	-10.2	-10.302	-12.462	-10.389	-9.8511	-11.588	-11.056	-9.4869	-10.399	-10.601	-10.97	-12.305	-10.352	-10.369	-10.93	-10.617	-11.199	-11.161	-11.423	-11.604	-10.38
-0.56474	0.042755	0.55804	-0.39432	-0.43727	1.7312	0.22466	-0.67622	0.5646	-0.75471	-0.60555	-0.4517	0.7175	-1.1431	0.8743	-0.58109	1.2866	-0.10637	0.47073	0.16123	0.1628	1.6205	-0.35788	0.37407	0.26789	-0.74648	-0.75876	1.288	-0.19133	1.3053	1.2735	-0.058378	1.5968	-0.48967	0.95832	-0.61637	-0.64312	0.16268	-0.50049	0.69366	-0.27021	0.46455	0.97645	-1.2632	-0.32818	-0.58393	-0.28489	-0.34898	0.24705	-0.085361
-0.7623	-1.0921	-1.3264	-0.95821	-1.8855	-0.97773	-1.3062	-1.9052	-2.3624	-2.2942	-0.70763	-0.59123	-1.0895	-1.0966	-1.2425	-0.56219	-2.3188	-1.4136	-2.5729	-1.7379	-0.45532	0.19655	-2.2522	-2.1328	0.2575	-1.5321	-1.3927	-1.116	-2.2103	-1.165	-1.7365	-1.7663	-0.38023	-2.3811	-1.2299	-0.76277	-0.85175	-0.55084	-1.5065	-1.6749	-0.62377	-1.05	-1.1264	-1.0759	-1.1113	-1.3205	-1.4793	-1.2718	-1.9152	-0.95179
-5.6045	-5.2557	-5.1478	-5.9138	-6.2639	-5.8642	-5.3039	-5.7248	-5.5572	-5.5745	-6.7287	-5.5243	-4.8744	-6.446	-5.5571	-6.7399	-4.4287	-5.7866	-5.2011	-5.8256	-4.884	-5.3962	-4.9193	-4.3125	-5.7053	-6.0278	-7.0344	-5.6973	-6.9803	-5.3034	-5.2181	-5.1311	-5.7057	-6.5245	-6.7422	-6.4832	-6.3876	-5.2776	-6.45	-4.9309	-6.1159	-5.9184	-4.7814	-5.9259	-5.4399	-5.5339	-5.6153	-6.4133	-5.7459	-6.0909
-6.6706	-4.4692	-6.6213	-5.1773	-6.0053	-4.0438	-5.639	-6.9829	-6.809	-6.4993	-5.9249	-5.1954	-5.8608	-5.7833	-5.6459	-6.189	-4.5765	-5.6392	-6.9433	-5.5136	-6.7214	-5.402	-6.5354	-5.5275	-5.1529	-5.6971	-4.6659	-5.3062	-5.3849	-6.4018	-6.0422	-5.9113	-6.0101	-6.4388	-5.199	-6.3225	-4.0486	-5.0482	-5.2072	-5.7717	-5.3144	-4.7888	-4.8961	-5.5199	-5.5836	-5.2527	-6.3545	-5.8	-6.4777	-5.8159
-1.6325	-0.89943	-1.7763	-2.3279	-2.4874	-1.4939	-1.6496	-2.091	-0.17412	-1.7424	-1.486	-1.0934	-0.75834	-1.7183	-2.5544	-1.1333	-2.3159	-1.1895	-1.726	-2.6857	-1.5897	-1.5655	-1.4522	-1.6992	-0.71678	-0.48983	-1.7046	-0.98379	-2.0241	-0.54046	-2.3613	-1.5712	-0.2413	-1.4024	-1.7079	-2.0367	-0.89234	-1.6437	-1.4996	-1.9114	-0.97541	-1.3905	-1.3949	-1.6178	-0.88466	-0.62626	-1.5399	-1.2309	-0.47339	-1.9346
-19.713	-19.784	-21.202	-22.301	-20.584	-21.243	-21.717	-19.77	-20.744	-20.515	-21.024	-20.572	-20.269	-20.682	-20.561	-21.599	-21.078	-21.751	-21.445	-20.926	-19.421	-20.843	-21.655	-21.041	-20.732	-20.205	-22.238	-21.278	-21.248	-20.275	-20.297	-22.064	-21.356	-19.721	-21.342	-20.741	-21.155	-21.401	-20.836	-19.365	-21.119	-20.696	-21.79	-20.711	-20.93	-21.393	-21.609	-21.307	-20.75	-19.983
-4.9622	-4.9818	-4.4736	-6.397	-5.1734	-4.2325	-4.5295	-5.3962	-4.8323	-5.9158	-4.4273	-5.4932	-4.5992	-4.072	-5.5111	-5.5572	-5.4275	-4.4492	-6.3806	-4.2957	-4.3323	-4.5298	-5.1775	-5.185	-5.0144	-4.1394	-4.7103	-5.5003	-4.4991	-5.4061	-5.6099	-4.5726	-5.3107	-5.5573	-4.6957	-4.311	-4.5772	-3.9773	-4.5521	-5.506	-5.0537	-4.6585	-4.9412	-4.2194	-3.6053	-4.8847	-4.6856	-3.8969	-4.2105	-5.8447
-12.891	-12.264	-12.954	-13.89	-11.991	-12.813	-13.034	-12.364	-11.99	-11.665	-13.043	-12.332	-12.532	-12.885	-13.117	-12.254	-13.166	-13.533	-13.844	-13.185	-12.766	-13.31	-11.876	-12.618	-11.754	-12.708	-11.969	-12.311	-13.073	-13.131	-12.257	-12.485	-13.476	-14.176	-11.835	-12.634	-13.377	-12.432	-11.927	-11.897	-14.261	-12.748	-12.753	-12.705	-12.707	-11.708	-12.99	-11.728	-12.667	-12.285
-5.6338	-5.3811	-5.6942	-5.9846	-5.2446	-5.9276	-4.959	-7.352	-5.8092	-6.0208	-5.1697	-5.0711	-5.6933	-5.0508	-6.2612	-5.4896	-4.4999	-5.2514	-5.3223	-4.9341	-5.3861	-6.2854	-5.494	-5.763	-5.4102	-4.5395	-5.4881	-6.1487	-5.8405	-5.6246	-5.3844	-5.8472	-6.6001	-6.0894	-4.703	-4.9399	-6.1404	-5.0774	-5.3359	-5.6086	-7.2765	-6.251	-5.978	-6.1591	-6.6558	-6.0042	-4.5043	-5.853	-4.1084	-5.2672
-0.44206	-0.21777	-1.5303	-0.59074	-1.7536	-1.0869	-0.84072	-0.36383	-1.5507	-0.87716	-1.8523	-1.4415	-0.12501	-1.9478	-1.0621	-0.68607	-1.5225	-1.7301	-1.1297	-1.2414	-1.1589	-0.66717	-1.5113	-1.6903	-2.122	-2.0112	-1.4848	-1.7401	-0.54841	0.028539	-2.3155	-1.4711	-1.0264	-0.8747	-0.67804	-1.3757	-2.2565	-1.5372	-2.1736	-1.8436	-1.2324	-1.5478	-1.2297	-1.6549	-0.87716	-1.1486	-2.0346	-0.38355	-1.2586	-1.6981
-23.043	-22.405	-21.883	-21.467	-23.371	-21.088	-23.061	-21.546	-21.286	-21.864	-20.724	-22.341	-22.935	-22.745	-22.263	-22.987	-22.213	-22.12	-21.516	-21.923	-22.473	-21.589	-21.82	-23.957	-21.641	-23.031	-21.644	-22.107	-21.581	-22.754	-21.739	-22.854	-21.754	-22.364	-22.646	-22.741	-22.515	-21.032	-22.276	-22.041	-21.975	-22.595	-22.281	-22.151	-21.564	-21.719	-22.622	-22.112	-23.549	-23.747
-7.0926	-8.3025	-6.5958	-7.8075	-8.2503	-7.5352	-8.0037	-8.2128	-7.7459	-6.7551	-6.9829	-7.4216	-9.1084	-8.8553	-7.5521	-7.9547	-7.5407	-7.7959	-7.6165	-7.0328	-8.1896	-7.311	-6.9563	-8.0507	-7.4331	-7.335	-7.6801	-7.5097	-8.0309	-7.0205	-7.8708	-8.0879	-8.4518	-6.7118	-7.5446	-7.2303	-8.2534	-6.593	-7.0081	-6.524	-7.7245	-7.0473	-8.4179	-6.7599	-8.3656	-8.0931	-7.1384	-8.2962	-7.1522	-7.4249
-4.7597	-4.4067	-5.4004	-4.9901	-5.6686	-4.7789	-5.1328	-5.0458	-5.5498	-5.4849	-3.9845	-4.9887	-4.7874	-4.4875	-5.5197	-5.0778	-4.4882	-4.845	-4.6022	-4.2217	-4.3625	-5.0857	-5.003	-5.4278	-4.5063	-5.3249	-4.9605	-4.2826	-5.35	-4.6822	-5.5695	-6.093	-4.586	-4.6005	-3.547	-4.3514	-3.9542	-5.0763	-4.1975	-4.4429	-5.167	-5.6212	-4.1133	-4.4103	-4.9022	-3.9461	-4.8494	-5.0576	-6.0387	-3.7633
-21.948	-22.436	-22.087	-21.682	-20.742	-21.645	-21.745	-21.635	-22.029	-21.484	-21.24	-22.442	-22.729	-22.764	-22.969	-22.133	-21.465	-21.879	-21.622	-22.522	-22.713	-22.194	-22.011	-23.104	-22.389	-22.562	-22.779	-22.215	-22.237	-22.03	-22.476	-23.492	-22.145	-22.323	-22.106	-22.259	-21.189	-22.249	-22.393	-22.447	-22.679	-21.333	-20.762	-23.472	-22.031	-21.814	-23.732	-22.284	-22.921	-22.554
-8.7323	-9.1556	-9.3226	-8.689	-10.34	-8.2317	-9.3244	-9.308	-9.8402	-8.7977	-9.1611	-7.3721	-9.4608	-9.1699	-8.9625	-9.7759	-9.8037	-10.996	-10.268	-10.256	-9.5754	-11.312	-9.6506	-7.9863	-10.957	-8.1253	-8.7736	-10.06	-9.1975	-10.441	-9.5205	-9.194	-10.094	-10.07	-9.6619	-9.4213	-8.7056	-9.7457	-8.9937	-10.423	-9.5574	-9.8042	-9.905	-9.2061	-9.6366	-10.086	-10.17	-9.1589	-9.6721	-10.013
-12.393	-12.956	-13.467	-13.9	-13.602	-12.495	-13.465	-13.279	-12.38	-12.861	-11.634	-13.086	-13.358	-11.978	-13.226	-13.914	-11.428	-11.352	-13.075	-13.064	-12.664	-11.738	-13.627	-13.27	-13.478	-12.863	-12.268	-12.113	-12.833	-12.125	-12.904	-12.317	-12.867	-13.444	-13.643	-12.389	-14.169	-12.942	-13.494	-12.948	-12.889	-10.885	-13.237	-14.188	-12.495	-13.876	-12.857	-12.68	-12.535	-13.278
-12.15	-13.678	-14.113	-13.064	-13.163	-12.878	-12.751	-11.784	-12.227	-12.769	-12.941	-13.536	-12.441	-13.196	-13.616	-12.714	-12.435	-12.964	-12.801	-12.385	-12.839	-13.551	-13.228	-12.293	-12.296	-13.083	-12.842	-11.109	-12.036	-11.731	-13.749	-12.123	-12.438	-13.88	-12.674	-12.582	-12.298	-13.266	-12.944	-13.227	-11.684	-13.816	-13.23	-12.506	-12.563	-12.69	-12.846	-12.3	-12.689	-13.598
-2.4278	-1.7399	-2.2948	-3.1455	-2.7501	-2.436	-2.772	-2.2897	-2.5163	-1.9995	-2.3072	-2.562	-2.0771	-2.3607	-3.3992	-2.5722	-2.0137	-3.1014	-1.5948	-2.1628	-3.0524	-3.2632	-2.1806	-2.507	-1.3765	-2.6142	-2.8446	-2.6051	-2.9569	-3.3716	-3.4215	-2.1537	-3.1734	-2.3718	-1.4679	-3.3448	-0.18957	-3.9197	-3.4448	-2.1253	-2.1638	-1.6869	-2.6563	-3.0683	-3.2322	-2.9498	-1.5982	-2.4264	-3.3277	-3.0247
-10.327	-9.5936	-10.786	-10.828	-10.023	-10.379	-9.7646	-10.204	-10.205	-10.643	-10.089	-9.6422	-9.9266	-10.339	-11.074	-11.144	-10.398	-10.133	-9.344	-9.9628	-10.496	-11.175	-10.168	-10.052	-10.621	-10.201	-10.04	-9.5358	-9.7402	-9.5143	-9.4407	-9.72	-9.185	-9.9197	-11.135	-9.126	-10.315	-9.9438	-9.8391	-10.824	-9.9641	-10.111	-10.094	-10.339	-10.253	-10.268	-11.067	-9.7068	-9.8325	-10.692
-10.974	-11.221	-11.537	-12.295	-11.418	-11.907	-11.51	-11.736	-11.545	-10.901	-11.697	-11.723	-12.33	-11.709	-12.138	-11.249	-11.884	-11.935	-10.507	-11.576	-10.861	-11.596	-11.763	-11.222	-10.584	-11.974	-12.764	-11.109	-11.15	-10.296	-10.489	-11.697	-12.266	-11.538	-10.916	-11.994	-10.645	-11.313	-11.179	-11.995	-12.124	-10.538	-12.018	-12.55	-12.942	-11.112	-11.438	-11.443	-11.118	-10.846
-0.71823	0.27366	-0.090594	-0.69034	0.12088	1.0405	-1.5585	-0.016281	0.93324	-0.19475	0.50864	0.85468	-0.71758	0.75085	0.10997	-0.29266	-0.4156	0.58062	0.28377	0.43524	-0.021452	-0.0007858	0.18491	0.91218	-0.754	-0.01586	1.1769	0.09469	-0.59834	-0.184	-0.70462	-0.51601	0.56285	0.17741	-1.0596	-0.66427	0.60637	0.39766	-0.15181	0.84576	0.46754	0.62564	1.0058	-0.20683	-0.24736	-1.1275	0.948	0.38351	-0.76069	0.023609
10.075	7.8959	8.3386	7.7543	8.4002	8.2956	9.7784	8.2639	8.1694	8.665	8.7087	8.892	8.2753	8.4329	8.5744	9.92	8.891	8.6941	8.4308	8.3009	7.3671	7.3621	9.0556	8.2636	8.6755	8.8971	8.6714	7.6869	7.7009	9.1012	10.279	8.3834	8.27	8.3367	7.0234	8.463	9.0295	7.9822	7.5351	9.6197	8.6911	9.2541	8.4241	7.9596	7.9279	7.2064	7.8661	8.8981	8.107	9.0765
-5.4908	-5.5019	-6.0208	-6.4269	-5.3721	-5.0719	-5.0154	-5.9345	-5.3309	-6.418	-5.3089	-5.9556	-5.8047	-4.646	-5.8089	-6.1938	-5.468	-5.8757	-5.5059	-5.5032	-6.6259	-5.7941	-6.6185	-5.6731	-5.2462	-5.4182	-5.136	-4.8794	-5.2164	-6.3067	-5.3191	-5.3786	-5.6824	-5.7138	-5.1205	-4.9046	-4.6316	-7.0317	-5.9324	-5.1482	-4.7118	-5.3946	-6.0433	-5.4824	-6.4037	-5.7177	-6.1936	-4.5382	-6.2406	-4.7871
-11.553	-12.037	-11.606	-11.75	-11.789	-11.144	-12.362	-10.8	-11.027	-11.196	-12.044	-11.944	-12.116	-11.454	-11.714	-11.28	-11.323	-11.571	-12.486	-11.98	-12.64	-10.719	-12.554	-11.024	-11.763	-10.812	-12.035	-11.07	-11.39	-12.51	-11.29	-11.794	-11.728	-12.173	-11.387	-10.66	-11.056	-10.906	-11.358	-11.015	-12.701	-12.274	-12.152	-11.767	-12.157	-10.874	-10.89	-10.505	-11.545	-10.78
-14.352	-12.591	-14.019	-12.92	-14.212	-14.125	-14.468	-13.178	-14.367	-13.863	-13.654	-13.64	-13.359	-14.128	-13.913	-14.627	-14.137	-14.938	-13.431	-14.119	-14.774	-13.973	-14.26	-14.417	-13.405	-15.304	-14.506	-14.705	-14.877	-14.613	-14	-13.278	-12.935	-14.509	-14.808	-14.369	-13.882	-13.339	-13.892	-14.378	-13.832	-14.924	-14.123	-14.537	-13.202	-14.734	-14.665	-12.659	-15.052	-14.528
5.5848	5.0306	5.7241	5.8489	5.3608	4.6419	6.5474	6.1564	5.8191	4.6776	6.2847	5.3094	6.0774	5.3592	5.3169	5.208	5.4359	6.2612	5.8256	5.284	5.1613	5.9842	6.447	5.7184	5.2309	5.4815	4.6704	5.6427	5.982	5.5863	4.818	5.3792	5.7501	4.6224	4.7368	5.6048	6.4316	4.7892	6.1751	4.4716	5.4501	5.5511	6.0972	5.8729	5.3533	4.9876	5.1888	5.9148	5.2674	7.131
-11.955	-12.244	-11.954	-11.879	-11.771	-11.25	-12.537	-11.193	-10.757	-12.038	-12.903	-11.528	-10.841	-11.65	-12.266	-11.242	-11.454	-11.612	-12.126	-10.034	-12.099	-10.146	-11.811	-11.135	-11.835	-11.78	-11.867	-9.7778	-11.196	-11.745	-11.401	-12.001	-12.34	-10.781	-10.615	-11.602	-10.002	-10.659	-11.065	-12.164	-11.661	-12.42	-11.709	-11.746	-9.5398	-11.695	-10.281	-11.147	-9.911	-10.213
-1.3489	-2.2784	-1.9634	-1.1079	-2.0573	-1.9191	-0.95402	-0.96034	-0.45158	-0.45519	-0.75392	-1.6392	-0.71539	-0.64597	-1.3513	-1.1706	-0.3853	-1.9613	-1.7247	-0.88672	-1.1081	-0.71508	-1.9659	-1.5571	-2.1837	-0.64598	-1.3425	-1.555	-1.9744	-1.9958	-0.93009	-0.90443	-2.0055	-0.25792	-1.5301	-1.7749	-2.3208	-1.0928	-2.3244	-1.3679	-0.86724	-1.8444	-1.3992	-1.4172	-1.0923	-2.1942	-1.2242	-2.0593	-2.1634	-0.26836
0.46932	-0.80192	-0.13638	0.20793	0.77618	-0.54829	0.19802	-0.071627	1.0531	0.51018	0.90001	-0.16512	-0.5124	0.27927	0.82817	-0.43455	0.55278	-0.23053	-0.13071	-0.62919	-0.10135	-0.15874	0.6458	0.44566	0.13028	0.55881	1.1879	0.85762	-0.20713	0.10499	-0.091129	-0.61869	-0.87107	-0.72929	0.49955	-0.20038	-0.63255	-0.71075	0.21625	-0.21599	-0.20043	1.519	0.24121	-0.90572	0.49283	-0.26336	-0.76356	0.86087	0.68079	-0.92516
1.4566	1.5384	0.19768	1.4509	0.93049	1.9435	1.9577	0.50006	1.5559	2.1889	2.0694	1.547	-0.48385	1.6546	1.3124	1.8806	1.5248	0.6754	0.549	2.5862	1.466	1.3882	1.6488	1.0948	0.81519	0.66789	2.2663	2.5192	2.7059	2.0132	2.2938	1.7629	1.2049	2.1663	1.9933	1.5707	1.4125	1.2734	2.1412	0.63728	0.57597	2.0022	2.4028	2.6363	0.7917	1.9736	2.1159	2.4664	1.7493	1.6956
-0.70805	-2.258	-1.5171	-1.1927	-1.5356	-1.7964	-2.0716	-1.8247	-2.4148	-0.82879	-2.0725	-1.3632	-2.0963	-1.0094	-1.2144	-1.6552	-1.4378	-1.02	-1.2889	-1.4748	-2.175	-1.9488	-0.98179	-0.54595	-2.4029	-0.9866	-1.4954	-1.7117	-2.2831	-1.4105	-1.5817	-1.4068	-0.70994	-2.2281	-1.3038	-1.6748	-0.30823	-1.1773	-1.5749	-1.2826	-1.4278	-0.85631	-2.4314	-0.60881	-1.5243	-0.734	-2.7934	-0.87511	-0.71768	-0.1743
-5.2009	-4.0232	-3.7807	-4.0433	-2.5401	-3.3323	-4.0375	-3.6459	-3.6246	-2.9122	-4.7021	-4.3299	-3.6155	-3.9054	-2.493	-4.586	-4.3649	-4.8065	-3.3674	-4.0374	-3.9454	-3.149	-4.6093	-3.7507	-3.9161	-4.4427	-4.0333	-3.9586	-3.853	-4.858	-4.0189	-3.7358	-3.5136	-2.6761	-3.1086	-3.7831	-4.12	-3.9548	-4.1571	-4.3381	-4.0732	-4.2404	-3.9953	-3.5146	-3.365	-3.2237	-4.7648	-4.5958	-3.4735	-3.1914
-21.492	-20.425	-21.769	-19.691	-20.583	-21.139	-20.872	-20.343	-20.075	-20.728	-20.413	-19.985	-21.542	-21.112	-20.417	-21.642	-20.399	-20.643	-20.978	-20.66	-21.11	-20.11	-19.642	-19.431	-20.833	-20.665	-20.067	-21.272	-19.312	-20.488	-20.883	-20.734	-20.918	-20.672	-21.159	-21.279	-20.389	-21.395	-20.85	-20.552	-21.765	-20.92	-21.38	-20.158	-20.571	-21.512	-22.278	-20.901	-19.812	-19.982
-0.29544	-0.24316	-0.15404	0.68821	0.2562	0.15399	-0.66342	-1.3952	0.80639	-0.27577	-0.099254	0.65211	-1.9519	0.14985	-0.46928	-0.098644	-0.4149	-0.08433	-0.951	-0.13953	-1.0603	-0.15235	-0.89372	-0.22809	-0.35975	-0.49049	-1.3709	-0.11419	0.73206	-0.27088	-0.61172	-0.64052	-0.43669	-0.76651	0.36595	-0.34481	-0.006742	0.19132	0.75947	-0.54086	0.29325	0.63539	-0.21009	-1.2516	0.12308	-0.32808	-0.80828	-0.24127	0.54604	-0.78981
-13.617	-13.485	-11.766	-14.163	-12.998	-13.789	-13.838	-12.948	-12.997	-14.055	-12.824	-13.812	-14.322	-13.142	-13.813	-12.742	-12.195	-12.615	-13.199	-12.916	-13.273	-12.314	-13.658	-12.975	-13.384	-12.741	-13.891	-13.889	-13.269	-13.222	-13.883	-13.298	-12.583	-12.686	-13.16	-13.076	-13.146	-14.057	-13.081	-12.02	-13.441	-13.757	-14.068	-12.728	-13.677	-13.887	-13.726	-13.41	-13.218	-13.851
0.74769	1.0485	0.94772	-0.14863	-1.6775	0.93596	-0.61107	0.031689	1.0431	0.70595	-0.13153	1.1484	1.1104	-0.047217	-0.26331	0.8588	-0.057875	-0.43989	0.95868	0.25706	1.0564	0.40808	1.9672	0.71498	0.37584	-0.69994	0.29285	0.12214	0.2335	-0.04362	0.76911	-0.17637	0.09018	-0.17507	0.02378	0.81442	0.72471	0.55417	0.89302	0.2146	-0.75674	0.24583	0.60795	-0.29474	-0.13832	0.19568	1.2043	-0.44775	-0.33748	-0.01839
-1.4635	-1.4734	-1.828	-1.9864	-2.1307	-1.3223	-0.75662	-1.3146	-2.2751	-0.24536	-1.7285	-0.90718	-2.4816	-1.3826	-0.94024	-1.3476	-1.7086	-0.034118	-1.369	-2.1812	-1.0682	-1.3478	-0.584	-1.1808	-0.58802	-2.4243	-1.5038	-1.8636	-1.4417	-1.9802	-1.8479	-2.3991	-1.8405	-1.5424	-1.6086	-0.62673	-1.5534	-1.1785	-1.7377	-2.38	-0.028958	-0.24996	-2.5761	-1.3817	-1.8711	-1.5572	-0.81657	-2.1601	-2.0993	-0.50505
-2.7204	-3.1562	-2.6897	-3.5486	-2.4172	-3.058	-2.762	-2.8045	-3.7382	-3.252	-3.8519	-2.8313	-2.1602	-3.1512	-4.1807	-3.579	-3.502	-3.6691	-2.5099	-3.5336	-3.2988	-3.3563	-2.9819	-3.4189	-3.3846	-3.386	-4.0098	-4.2267	-3.5679	-3.0416	-1.7525	-2.0456	-3.5857	-2.1697	-4.0569	-3.3374	-3.6091	-4.149	-4.5911	-3.0992	-2.0347	-1.8873	-4.0905	-3.2617	-3.1111	-3.6583	-3.2459	-3.4615	-3.2368	-2.9387
-6.4978	-4.9559	-5.7145	-5.9573	-4.7853	-5.7367	-5.5409	-5.1143	-6.4202	-5.5189	-4.5586	-5.1868	-4.3928	-6.2722	-5.9878	-5.1609	-5.032	-6.9813	-5.4188	-5.7604	-6.0276	-5.9665	-5.3405	-4.4409	-5.3323	-4.7707	-5.3547	-6.6723	-4.9583	-5.7524	-6.0561	-6.2767	-5.6339	-5.7933	-6.5495	-5.1348	-5.2719	-6.2835	-5.9252	-5.4668	-5.5531	-5.1715	-5.3963	-5.4079	-5.4593	-5.3793	-5.795	-6.0215	-6.4162	-4.4432
-0.30821	0.70089	-0.36605	-0.33826	-0.67184	-0.85311	0.29672	-0.049888	0.59815	-0.74711	0.24821	-1.4507	0.60151	-0.38887	0.3259	-0.44195	-0.070566	0.2138	-0.070579	0.37377	-0.47388	-0.62456	-0.66597	0.90984	-0.93039	-0.43813	0.26743	0.39964	-0.035023	0.76804	-0.68281	0.86743	-0.54623	-0.678	-0.64242	0.31084	-0.38303	-0.26156	-1.0602	-0.024158	1.0761	-0.38747	-0.16139	-0.27632	-0.25699	-0.50742	1.0398	-0.98104	0.083035	0.47094
-11.075	-11.07	-11.539	-11.364	-11.781	-12.192	-13.389	-11.764	-11.011	-11.095	-12.186	-12.753	-11.701	-11.436	-12.072	-11.475	-10.527	-12.272	-10.842	-11.122	-11.35	-12.278	-11.713	-10.291	-10.977	-11.113	-11.727	-12.355	-12.047	-10.497	-10.936	-11.027	-11.399	-11.967	-11.94	-11.386	-11.48	-12.868	-11.66	-11.81	-11.006	-11.352	-11.117	-12.633	-9.7939	-12.046	-10.602	-10.576	-9.8091	-12.794
1.1285	1.8884	2.7891	2.5272	2.3089	2.0295	0.58512	2.0103	2.652	1.6896	1.2224	2.0483	1.5935	1.6072	1.6402	0.6248	2.3914	1.9411	1.5715	1.5247	1.7276	2.5201	2.8986	2.0142	2.4489	1.459	2.1063	1.6133	1.854	0.056096	1.2604	2.3595	2.4494	1.316	1.3813	1.8729	1.5081	1.9592	0.88324	1.2443	2.5578	0.71074	0.99854	1.3107	2.1722	1.7672	2.0122	1.8767	1.7488	2.5297
0.94759	-0.09265	0.13298	0.79315	0.41104	0.42153	-0.84191	-0.49316	0.049877	-0.11737	-0.21604	-0.020204	-0.088921	-0.55796	0.50732	0.64618	0.35927	0.21312	-1.2252	-0.23826	-0.81285	-0.67328	-0.12365	0.46348	-1.7695	0.26692	0.063398	-0.4976	-0.11822	-0.038279	0.73778	-0.78913	-1.1752	0.45063	-0.61999	0.43039	1.0501	0.30923	0.44434	-0.36022	-0.00031666	0.48737	-0.046804	0.18201	-0.048962	-0.30925	-0.48056	-0.48996	0.24986	0.044729
-9.903	-8.8121	-9.5809	-8.9757	-9.2123	-7.8056	-9.6583	-9.4948	-9.3135	-8.8525	-8.5313	-8.26	-10.01	-9.3398	-7.3397	-8.7243	-8.1456	-8.666	-8.7405	-10.606	-9.4123	-9.1984	-9.8376	-8.5603	-9.3729	-10.363	-8.0891	-9.2325	-9.2608	-9.2537	-8.1492	-7.6465	-8.4142	-10.245	-9.847	-8.881	-8.4246	-8.419	-9.3843	-8.392	-8.9452	-9.8744	-9.4069	-8.4388	-9.1448	-8.4615	-8.2087	-8.8863	-10.067	-8.1595
0.26225	-1.6313	0.63428	-0.34751	0.20634	-0.3976	-0.054925	0.12963	0.69882	-0.2751	1.2131	-0.37536	0.29769	-0.28218	-0.72021	-0.80422	0.25791	-0.68197	-0.63362	-1.0894	0.02397	0.32571	0.010412	-0.8422	0.23994	-0.033324	-0.054282	-0.41391	0.66292	0.16073	0.013198	-1.4513	-0.66972	-1.0359	-1.7534	-0.44763	-0.36581	0.26769	-0.29537	0.78856	-1.4133	-0.10973	0.23603	-0.65001	-0.50369	1.2794	-0.62983	-0.2549	-0.9799	-0.2383
-12.375	-12.726	-11.489	-11.172	-10.814	-12.048	-11.754	-12.138	-11.822	-13.222	-11.739	-11.606	-12.07	-11.692	-12.046	-11.589	-10.747	-12.464	-12.302	-12.251	-12.485	-12.939	-12.199	-12.267	-11.185	-12.335	-12.473	-12.448	-11.918	-11.371	-11.392	-12.114	-12.614	-12.061	-12.182	-11.593	-11.333	-11.594	-10.697	-12.451	-12.053	-11.942	-12.512	-9.8633	-12.245	-11.759	-11.59	-11.488	-12.592	-12.569
-0.69951	-0.94932	-1.1463	-0.33537	-1.4296	-0.14811	-0.52165	-0.15921	-0.1589	0.80906	-0.51746	0.69615	-0.36384	-0.031474	-0.88632	-0.79213	-0.065624	0.47271	-0.036911	-0.68659	0.46323	-0.80911	-0.021102	-0.044123	-0.62161	0.56302	-0.79136	-1.0061	-1.0894	-0.23498	0.48318	-1.1779	-0.096036	-0.29629	-0.40333	0.61166	-1.0704	-0.69004	-0.86433	-0.032408	-0.79565	0.21271	-0.9368	0.27884	-1.3808	-1.0233	0.15717	-1.3433	-0.36156	-0.49196
-3.9674	-2.867	-2.9039	-3.5623	-3.4155	-4.6818	-2.5948	-3.1379	-3.4909	-3.5574	-4.2576	-4.3361	-3.0365	-4.2355	-4.6494	-3.1868	-2.3292	-3.3785	-4.5816	-3.1787	-4.824	-3.5821	-2.5701	-3.0809	-3.3879	-3.2828	-3.1401	-3.4178	-3.8591	-2.8932	-4.3052	-4.0563	-2.4928	-2.8479	-3.2033	-3.8876	-3.0961	-3.5122	-3.0032	-4.2114	-2.8809	-3.4262	-3.806	-3.088	-3.8925	-4.0671	-4.4969	-4.0277	-4.0191	-3.5721
2.4026	0.79126	1.7153	2.6185	1.2572	2.4198	2.4824	1.9561	0.722	2.3948	2.1658	2.2413	1.8246	1.1495	1.6379	2.0017	1.5402	0.89982	0.75606	1.9549	1.9971	2.1166	1.9982	0.95559	2.3735	1.1317	2.6762	2.2817	2.5383	2.7775	1.3753	2.1272	1.3891	1.1157	1.6522	1.3963	2.7016	2.5703	2.0029	-0.03231	3.0262	1.8651	1.688	1.4264	2.1185	1.4502	2.4791	1.2323	1.1713	1.9562
0.17716	-0.69327	-1.5827	0.36919	0.61933	-0.40451	-0.092157	-0.44116	-0.87396	0.70551	-0.31143	-1.4023	-0.83563	-0.68772	0.86804	-0.082308	-0.55499	-0.22261	-1.1416	0.26817	-0.51692	-0.58467	-0.70262	-0.34101	-0.32083	0.15481	0.11471	-0.57262	-1.0855	0.96635	0.73422	0.39345	-0.14804	0.22098	-0.38259	0.17949	-0.40186	1.227	-0.32667	-0.2231	-0.67199	0.5436	-0.12627	0.48251	-0.044945	-0.8711	-0.75907	1.2366	-0.27014	-1.0746
-1.974	-3.1389	-0.65727	-1.4071	-2.1791	-2.7161	-1.5824	-1.883	-2.0528	-1.3311	-1.7893	-1.9521	-1.8583	-1.6539	-2.3783	-2.5484	-1.4493	-1.5565	-1.5702	-0.51939	-1.9859	-1.6436	-2.469	-1.5977	-2.2457	-2.3519	-2.5254	-1.6508	-1.2408	-2.0884	-1.2155	-1.0142	-1.3649	-1.2833	-0.65296	-0.86691	-1.0722	-1.3709	-2.0397	-1.0245	-1.5238	-0.50929	-1.2207	-1.5044	-0.99034	-1.4037	-1.148	-0.93786	-2.0674	-2.0681
4.9431	4.8742	3.0713	4.0806	4.9593	4.9528	3.8948	4.0206	4.6336	4.0079	3.0181	4.2615	4.7696	4.4145	3.7623	4.7322	4.2644	3.8379	4.1174	3.3748	5.4324	4.2686	3.7484	5.4452	4.8221	4.7192	4.6067	4.537	3.8241	4.4206	3.8982	4.8034	3.5373	3.0409	4.402	4.4394	3.4461	5.7834	4.633	4.2435	3.6687	4.0314	4.6854	5.1794	4.9991	3.3866	4.5361	4.7362	4.5796	4.3607
1.4468	1.8712	1.0211	2.1284	1.1615	2.1984	0.64852	0.52584	-0.33144	1.8622	0.88783	2.3994	0.68022	0.62151	0.47092	1.8386	2.4552	1.3831	1.1075	0.41769	1.4324	1.4828	1.4815	1.6722	1.4851	2.374	2.1858	0.64734	1.543	1.7921	1.2653	0.34696	1.5374	-0.47441	1.396	1.8566	1.8791	1.3005	1.1851	2.0366	1.5933	1.5831	1.7436	1.3872	1.2136	2.11	1.2572	1.7213	1.1271	1.6667
5.6133	4.5539	5.8185	5.3339	5.7525	5.7317	6.1134	6.0129	4.4073	5.2351	5.4401	6.2772	5.1864	5.6081	4.5688	6.2482	5.1804	5.3034	5.3094	5.6272	5.208	3.9264	6.243	5.2155	5.7041	5.8285	6.8263	5.1884	6.364	6.1826	4.9843	5.1206	6.0265	5.5969	5.6064	5.7803	6.2491	5.8128	6.3235	5.609	6.0248	6.0324	4.4717	5.5978	5.3472	5.7886	4.5923	5.0697	7.1509	5.3149
-2.4727	-2.6596	-2.7022	-2.6656	-2.9086	-3.128	-2.1994	-3.2421	-2.4142	-2.1245	-4.3105	-1.9802	-1.6124	-1.9446	-4.1663	-2.2636	-1.7472	-3.4305	-2.9309	-2.3413	-2.6676	-1.8008	-2.5184	-3.2513	-2.2636	-2.262	-2.6126	-3.1865	-2.2226	-3.0858	-3.4694	-3.4146	-3.8595	-1.6571	-1.9126	-1.8608	-3.3574	-1.9548	-2.4955	-3.2565	-2.3121	-3.3224	-1.8798	-2.0366	-2.1093	-2.4494	-2.3457	-1.88	-2.7752	-2.4546
[truncated: 984 more rows]
[truncated: 150 more columns]
