# Supplementary material for: Genetic dissection of main and epistatic effects of QTL based on augmented triple test cross design
Source: PLoS One. 2017 Dec 14;12(12):e0189054. doi: 10.1371/journal.pone.0189054 (PMC5730204; doi:10.1371/journal.pone.0189054)
Supplement: S7 Supporting Information — (ZIP) [file pone.0189054.s007.zip › z2_2000_0.8_5.csv]

1.9851	1.0138	0.37653	0.32299	4.28	2.4292	1.1553	1.7674	0.3219	2.6161	0.86578	2.3102	0.76515	1.9168	2.0236	2.4772	2.0832	0.93267	2.2202	0.94572	1.1326	1.5315	1.8387	0.93049	1.1363	0.4818	0.31617	2.2402	0.36588	1.1114	1.2606	2.627	1.4714	2.4587	3.179	2.6214	1.5653	1.854	2.4441	-1.2655	2.4004	1.8684	1.2089	1.6426	1.6685	1.2042	2.2367	0.3116	1.0585	1.297
-3.471	-1.4174	-1.7549	-2.2143	-3.2965	-1.7101	-0.74458	-1.8572	-2.6807	-2.8668	-0.91469	-3.6166	-2.1493	-4.4632	-2.1816	-1.0201	-2.4886	-3.4617	-3.6768	-2.7649	-2.5801	-1.7451	-2.9974	-2.5343	-3.0686	-4.6784	-4.4173	-2.7371	-2.4899	-3.123	-3.11	-1.7767	-2.6915	-1.6825	-1.1973	-1.7656	-3.8202	-1.084	-1.6122	-2.9222	-1.6522	-1.9779	-1.7197	-3.6457	-2.5228	-2.4713	-1.5819	-2.0151	-1.2097	-3.0913
-12.447	-13.653	-15.465	-12.449	-13.341	-12.428	-11.788	-13.33	-13.707	-12.412	-13.279	-13.142	-13.311	-12.293	-13.221	-14.819	-12.937	-13.293	-14.829	-13.762	-12.846	-13.21	-12.998	-13.095	-14.896	-13.653	-13.793	-12.431	-13.292	-13.762	-13.147	-13.211	-13.277	-12.941	-13.815	-14.221	-13.64	-11.965	-13.434	-13.417	-12.29	-13.381	-12.393	-13.842	-12.727	-12.94	-11.986	-13.001	-12.08	-12.993
5.201	7.3126	4.9782	4.7597	4.9476	4.2213	3.4845	4.5024	4.6181	4.8902	6.0106	4.9492	5.377	5.1315	4.1626	6.3532	4.4466	5.6247	4.7982	4.8481	5.4066	3.9983	6.3856	4.4875	4.6949	5.4042	4.8249	5.3658	4.8688	3.6502	5.0546	5.0084	3.2167	4.8469	4.6828	3.8918	3.8133	5.6706	7.1472	5.5006	6.4203	3.5426	5.5094	5.7706	5.272	7.5905	4.824	5.3242	4.8217	4.205
-12.135	-11.166	-10.444	-11.701	-10.433	-10.174	-11.504	-11.664	-11.195	-10.365	-10.333	-11.864	-10.1	-10.556	-11.808	-11.906	-13.047	-11.612	-11.902	-10.623	-11.281	-11.868	-12.365	-11.604	-10.799	-11.495	-11.798	-10.942	-11.732	-10.273	-11.737	-10.988	-10.09	-10.835	-11.397	-9.6791	-12.819	-11.616	-10.846	-9.7404	-11.071	-9.7403	-12.644	-12.128	-11.878	-10.723	-11.273	-13.354	-11.14	-10.574
5.8399	4.0558	4.3412	4.8961	2.9671	4.9361	5.4091	3.1435	1.9424	5.8496	3.7171	3.8301	3.1819	4.4583	4.6872	4.7785	4.061	4.931	2.644	4.6383	4.0693	2.7059	4.796	4.8504	4.9028	3.756	4.3616	3.5395	3.8181	6.2394	5.1206	2.6495	2.9811	4.3254	2.7574	3.3627	5.1136	5.0382	2.7019	4.2458	4.9548	4.6199	3.7552	4.8325	4.2979	2.926	4.0992	3.6411	4.5169	4.1456
-2.3352	-5.0002	-4.4027	-3.0464	-2.8511	-5.6492	-3.8974	-4.1834	-4.1065	-4.4327	-3.2861	-2.9662	-5.4534	-4.1902	-3.727	-4.6491	-1.5088	-2.1827	-4.1095	-3.6054	-3.6341	-3.9987	-4.363	-3.5355	-5.0136	-4.907	-4.4879	-4.7805	-5.0181	-3.7554	-4.9701	-3.9058	-5.3018	-3.2482	-4.2747	-4.122	-4.3973	-3.7414	-3.6448	-4.8001	-4.2951	-3.3015	-4.6014	-2.9348	-6.0529	-4.4129	-5.0262	-5.7092	-3.3057	-4.0929
6.1577	5.5206	7.5685	5.1029	6.9056	5.2459	5.181	6.7503	4.1575	4.8482	6.1217	6.1517	6.5478	6.2571	5.8616	6.3763	4.9735	5.2737	6.836	6.6344	5.5656	5.56	6.3769	4.5335	5.7158	4.97	6.6191	5.8804	6.742	4.763	6.9363	5.6361	5.7785	6.6513	6.466	4.436	5.1315	6.3733	4.8597	6.3043	4.8905	6.1248	4.8733	4.7312	6.2701	5.184	6.163	6.82	6.154	4.9249
-13.316	-15.662	-12.792	-14.921	-14.929	-13.414	-14.168	-14.195	-14.909	-13.876	-13.665	-14.288	-14.957	-13.566	-14.389	-14.608	-14.902	-17.169	-14.318	-14.394	-14.928	-14.733	-14.622	-14.232	-14.695	-15.716	-13.71	-15.63	-13.783	-14.395	-14.288	-16.722	-13.431	-14.671	-13.533	-15.265	-13.847	-16.456	-15.238	-14.24	-15.11	-15.188	-13.47	-12.896	-15.14	-14.407	-14.767	-14.804	-14.89	-14.721
5.3822	5.8073	5.303	4.1865	4.9797	5.4099	6.738	5.3094	5.3164	6.5264	6.0788	5.1825	4.9116	6.3924	6.9552	5.9608	5.1516	4.6938	4.1384	4.8819	5.2384	6.7381	4.6469	5.804	5.0866	5.2847	6.0631	5.9867	6.9283	5.2315	5.6827	5.7512	4.6697	6.338	5.0804	5.6125	7.0981	5.211	5.2569	5.3744	6.0628	4.665	5.0695	5.1169	2.7491	5.5791	4.5487	6.3858	5.4497	5.9828
0.19973	-0.47017	1.1281	-2.0021	1.0169	-0.10051	1.3876	1.4992	1.2106	0.8207	-0.07512	0.9495	-0.033222	1.363	-0.86295	0.38831	0.59822	0.4957	0.67265	-0.38821	-1.6412	1.5863	-0.47963	0.26066	0.49514	-0.71723	1.1089	0.79614	0.97962	1.4165	1.0983	0.1617	0.61964	0.91143	1.3852	0.29086	1.5441	1.7007	0.19739	1.2112	-0.15595	1.4999	-0.40703	0.88963	0.10929	-0.12819	0.028157	2.0175	0.22176	1.0571
6.4077	6.2583	4.2558	5.1897	3.4814	3.9659	3.1525	4.2983	4.5567	4.5871	3.3171	3.9546	1.8148	3.8438	3.2616	4.6246	4.1112	3.9928	3.63	4.278	3.1773	3.0556	5.7097	5.3563	4.0879	5.7563	4.5968	3.607	4.6565	5.2822	5.2479	2.9453	3.2514	4.8722	4.8181	3.7644	5.7484	2.6188	4.8664	3.5936	3.4498	3.6146	4.3304	4.162	3.5303	6.0156	4.5317	3.3076	3.5296	5.7522
-23.367	-22.628	-22.948	-22.489	-22.167	-21.575	-22.137	-21.253	-23.741	-22.883	-22.429	-20.856	-21.461	-20.824	-21.077	-21.256	-22.17	-23.225	-22.04	-21.129	-23.512	-21.309	-21.497	-24.466	-22.417	-22.532	-20.913	-21.176	-21.187	-22.207	-22.214	-21.523	-22.871	-20.734	-23.442	-23.28	-22.65	-22.212	-21.257	-22.181	-23.211	-22.332	-21.874	-21.897	-22.303	-22.142	-23.229	-22.088	-22.339	-22.77
8.6047	8.0141	9.6623	10.947	8.6546	11.195	10.336	10.177	11.075	9.4763	9.4943	10.066	10.444	10.225	9.9191	9.33	8.1478	9.4601	9.5838	9.759	9.4608	8.8988	9.5311	9.0779	11.809	9.4172	7.9356	9.7347	9.3014	10.116	7.3085	9.4168	10.259	7.7434	8.9068	10.216	10.081	9.7722	9.1715	10.084	9.922	10.287	10.3	9.756	11.076	9.5806	8.7562	11.899	9.7803	8.6587
-0.17833	-0.545	-1.6304	-0.56233	0.060743	0.14503	-1.0781	-0.52259	0.84688	-1.4248	-0.73235	-1.2471	-0.15798	-2.3307	-0.15366	-1.2653	-0.78521	0.044312	0.028737	-0.12146	1.1914	1.5164	0.21811	-0.13042	-0.84618	-0.029028	-0.7921	-1.2573	-0.24806	-2.0943	1.6015	0.1297	-0.38163	0.8562	0.014283	-0.13622	0.34836	1.6982	-1.703	0.45303	-1.6862	-0.88698	0.69043	1.9787	-1.1807	-1.0506	0.37239	-1.2778	-0.12103	-0.32798
5.293	6.6294	4.9909	5.4549	5.7654	4.7324	6.3948	6.6442	5.9892	4.5174	4.9129	5.5269	6.0959	4.7274	5.8572	7.619	5.6433	5.6111	3.6651	5.1509	5.1426	6.7211	6.2686	5.6637	6.1316	6.7179	4.8288	3.8527	4.8408	5.142	5.5832	4.8809	6.2263	6.1456	6.1875	6.3372	5.4794	5.5399	6.327	5.3759	6.217	6.2361	6.2724	5.9274	4.8741	4.8206	5.7874	5.7497	5.3272	4.8004
-3.5355	-4.0466	-3.6966	-3.0695	-2.4473	-2.5483	-1.2622	-3.6029	-2.3758	-4.039	-2.1281	-3.113	-3.4176	-2.3099	-3.0445	-3.1948	-2.1644	-3.9068	-1.5309	-3.6483	-3.1987	-2.4218	-4.5334	-3.2352	-3.7577	-2.5462	-2.2021	-2.8827	-2.7825	-2.5837	-2.0528	-2.0598	-1.5881	-2.6401	-2.1308	-1.4868	-3.692	-1.8068	-1.6499	-2.2759	-2.8952	-1.968	-2.131	-1.7133	-2.3727	-2.6604	-3.4842	-1.1212	-2.5575	-1.0768
-1.5917	-1.3782	-0.28654	0.36261	-1.0796	-1.3813	-2.9118	-0.93973	-0.37868	0.22511	-0.32862	-1.8897	-1.95	-1.3512	-1.2202	-0.80331	-3.0705	-1.9513	-1.3334	-0.74872	-1.0096	-2.9127	-1.6114	-2.5159	-1.319	-2.297	-1.5422	-3.617	0.43994	-0.64569	-0.4151	-1.4845	-1.4948	-2.4523	-0.86889	-0.89248	-2.2453	-0.80451	0.022289	-1.7134	-1.8519	-1.6909	-0.9009	-1.9747	-2.0038	-1.8161	-2.6923	-2.4501	-0.96044	-1.2067
2.9958	4.6617	4.0477	4.5206	3.87	3.1878	4.8468	4.2933	3.75	3.7516	3.6439	4.1189	3.2909	4.6125	4.1617	3.9927	2.7261	4.2871	2.6356	6.4939	6.1075	4.6985	4.6752	3.0501	4.8288	4.4101	4.1292	4.6526	5.6863	5.1054	4.6903	5.319	5.3968	5.6709	4.4538	4.6204	4.0283	3.6963	4.3014	3.8118	4.5484	3.5307	3.5874	4.8106	3.9393	4.0398	3.5729	3.7052	5.7558	3.5696
0.96388	-1.0947	-0.031522	-0.77817	1.2512	-0.2836	0.29474	0.82422	0.38597	-0.99826	0.92049	0.41112	1.6389	0.82566	0.10953	-0.25966	-2.0718	0.71906	0.11065	0.91284	0.88826	-0.9333	0.44887	0.60399	-0.49865	-0.59585	1.6161	0.53624	1.4499	0.96269	-0.39452	-0.5016	-1.1172	1.1737	-0.10833	1.4866	0.11175	0.8176	-0.49444	1.3264	-0.28383	-0.10552	-1.4704	0.24857	-0.52573	1.1597	0.34903	-1.0317	-1.172	-0.034224
-0.24598	0.5999	1.246	0.50598	-1.3066	0.85987	-1.1208	0.22039	3.0408	1.3278	1.5276	0.98116	1.7608	1.1406	0.67212	0.12048	1.2004	-0.79914	1.8704	-0.12776	-0.49853	-1.7572	-0.53041	0.52045	0.409	-0.29423	0.62121	0.3116	0.74982	1.0779	1.7189	1.6185	1.2866	-0.40337	-0.81595	2.0169	0.63975	1.2954	0.59618	-0.84914	-1.0992	2.2577	-0.78689	1.3892	0.70228	-0.54591	0.3206	-0.66798	1.9683	0.86248
-14.348	-12.416	-13.671	-14.489	-13.985	-11.508	-12.443	-12.683	-13.922	-13.559	-12.785	-12.26	-12.877	-13.26	-13.914	-13.493	-13.775	-13.016	-14.142	-12.917	-12.501	-13.263	-14.934	-12.923	-13.598	-14.36	-12.238	-13.233	-12.742	-14.108	-13.662	-12.484	-14.653	-14.074	-14.073	-12.942	-14.026	-12.947	-11.227	-13.325	-13.041	-12.487	-15.02	-12.684	-13.154	-12.934	-14.761	-13.698	-13.496	-13.738
-14.928	-14.582	-13.551	-15.452	-15.269	-14.096	-14.535	-13.947	-14.005	-14.443	-15.785	-14.093	-15.048	-15.108	-15.78	-14.638	-14.789	-15.834	-14.968	-14.517	-14.566	-13.77	-14.43	-15.037	-14.996	-14.763	-14.776	-12.41	-16.035	-13.516	-15.49	-14.986	-14.11	-14.631	-14.483	-13.708	-14.096	-14.559	-14.348	-14.248	-11.259	-14.232	-13.445	-15.17	-14.742	-14.912	-14.964	-15.915	-13.296	-13.798
-12.346	-12.126	-12.764	-12.691	-14.879	-13.973	-14.901	-13.027	-13.803	-14.398	-12.885	-12.903	-13.886	-12.03	-12.957	-12.642	-12.745	-14.451	-12.092	-12.641	-11.697	-14.646	-11.858	-12.277	-12.674	-11.879	-13.668	-12.702	-14.043	-14.055	-13.728	-12.739	-13.287	-13.109	-14.491	-14.041	-14.945	-12.751	-11.773	-13.385	-13.998	-13.127	-13.825	-12.372	-12.674	-11.595	-12.104	-12.787	-13.78	-13.671
1.8585	1.0768	0.90242	1.9355	3.5683	1.2934	2.2757	1.8322	1.0694	2.0375	0.99801	1.3413	1.6474	1.5707	1.4317	2.8481	2.0547	3.2029	0.91673	1.9544	1.818	4.0402	1.5027	2.8818	1.872	1.0374	0.76831	0.99081	1.3115	1.4576	2.2476	2.2245	0.24806	0.34531	1.8532	1.5445	2.1321	1.7767	1.4257	0.37235	-0.52103	3.9376	0.022513	2.0514	1.0151	2.0913	2.7303	1.0606	2.7264	0.24217
-9.3817	-9.2424	-9.359	-9.884	-10.642	-8.6063	-9.12	-9.4224	-8.2641	-9.5309	-10.255	-9.7812	-8.8089	-9.3738	-9.4204	-8.755	-10.55	-9.1121	-8.9387	-9.8548	-9.6199	-8.8083	-9.1651	-7.0363	-8.9711	-9.2047	-10.318	-9.4432	-8.8277	-8.9604	-9.3772	-9.0701	-8.5086	-10.185	-8.3077	-8.919	-8.3455	-8.5365	-8.348	-8.3818	-8.8151	-9.9581	-8.5163	-8.1703	-9.9513	-9.7285	-8.975	-10.839	-9.4383	-9.9829
-4.0393	-3.9883	-2.9534	-5.4352	-3.5817	-3.8707	-4.6902	-4.95	-2.8689	-5.3887	-4.6412	-3.9066	-3.1404	-3.4058	-3.3011	-3.3384	-3.7357	-3.9425	-3.9671	-4.8786	-4.2151	-2.991	-4.5169	-4.5006	-3.7005	-4.3556	-3.8709	-1.6642	-2.7073	-4.4918	-6.5785	-2.2361	-4.2244	-3.5859	-5.2866	-2.5274	-4.5201	-4.2134	-4.7322	-5.7025	-2.9365	-6.092	-4.8142	-4.1841	-3.0849	-5.1086	-3.98	-4.5373	-4.1513	-2.5025
-13.401	-12.316	-11.067	-11.416	-12.147	-11.95	-11.763	-11.736	-11.164	-13.046	-9.6742	-12.824	-13.405	-12.247	-11.249	-13.426	-11.661	-13.139	-12.12	-12.635	-11.371	-11.207	-11.296	-12.357	-12.264	-10.74	-11.809	-10.775	-12.564	-9.9784	-12.148	-13.682	-10.608	-12.34	-11.688	-11.434	-13.543	-10.925	-11.58	-12.871	-12.206	-12.906	-12.405	-10.993	-11.45	-12.161	-11.781	-11.266	-13.474	-11.768
-12.989	-13.066	-13.879	-13.485	-12.006	-14.634	-13.664	-13.672	-13.409	-14.914	-12.756	-13.38	-14.348	-12.458	-12.511	-12.622	-12.027	-11.933	-12.447	-11.938	-12.542	-13.594	-13.361	-13.194	-13.747	-14.467	-13.44	-13.488	-13.103	-14.23	-12.707	-13.279	-14.08	-11.628	-14.478	-13.596	-12.588	-13.812	-13.175	-13.01	-13.89	-12.156	-14.013	-12.019	-14.354	-14.55	-12.153	-11.649	-14.742	-13.029
-2.367	-1.7895	-2.5363	-2.9668	-2.3435	-2.7327	-3.7123	-3.2378	-2.9621	-3.5239	-2.0802	-2.9951	-3.2141	-1.5355	-1.9366	-4.0083	-2.2527	-3.0708	-3.3568	-3.1505	-1.877	-3.1892	-2.0266	-2.3597	-1.8755	-1.785	-2.2055	-2.8807	-1.6949	-2.4107	-0.60682	-0.70109	-1.8725	-2.1701	-4.7083	-2.6933	-2.7789	-4.0986	-2.7447	-1.7453	-2.8553	-2.0994	-2.2288	-2.8083	-3.3075	-3.2339	-1.8377	-2.0257	-1.6663	-4.4968
7.1355	8.6411	8.6461	10.121	10.532	7.1367	6.9112	8.284	9.3168	8.2055	8.7045	8.9518	7.7992	8.1627	8.7965	8.5197	9.3713	6.3305	6.9827	8.956	9.3961	9.1941	7.9062	8.088	8.5867	9.1323	10.122	7.6635	10.041	9.7737	8.6255	8.3458	9.0974	8.7078	8.0006	8.7072	9.0119	9.3205	8.8648	8.2133	7.7838	9.3576	9.6927	10.11	9.346	10.481	10.509	7.8461	8.0581	7.715
-13.142	-15.098	-12.548	-12.046	-12.504	-14.176	-11.917	-13.539	-12.788	-13.374	-14.947	-13.153	-12.965	-12.625	-15.078	-13.731	-12.531	-13.655	-13.561	-14.253	-13.714	-12.238	-13.486	-12.791	-13.721	-14.8	-13.34	-13.229	-13.423	-12.487	-13.33	-14.216	-12.985	-13.513	-15.003	-15.003	-13.176	-13.464	-13.779	-13.653	-14.917	-11.876	-12.757	-13.727	-12.497	-13.713	-12.447	-13.373	-11.47	-13.397
1.0321	1.0861	0.74638	1.8788	1.728	0.86883	0.54084	0.96194	-0.076874	2.2644	0.7024	0.77356	0.99321	0.1104	0.64378	2.0716	0.78338	-0.26008	-0.076595	1.6823	0.53156	1.2946	0.6852	1.6341	0.45061	1.5876	2.1803	0.57813	1.9934	3.1303	1.7099	0.020488	1.4617	1.8365	1.1943	0.78503	1.8233	0.48494	0.9309	0.57921	2.9215	0.98661	0.7742	2.3102	0.3829	1.5347	-0.16133	-0.90698	2.2061	0.5885
4.9612	6.5698	9.3302	5.3696	7.5826	5.698	7.6981	7.3796	8.5919	5.1324	7.7447	7.2601	7.2743	7.3969	6.8874	6.5856	7.2479	6.9917	6.1379	8.4032	5.7806	6.8858	6.3857	5.9165	6.2167	6.4674	5.4711	5.6958	5.572	7.5798	6.6369	6.163	6.4631	6.8958	6.3011	5.6402	6.3874	7.4607	8.6923	7.6421	7.3126	6.0704	6.7216	6.4802	7.3887	6.4175	5.4878	7.6827	7.9953	6.8546
-23.826	-22.613	-21.959	-22.577	-22.531	-23.931	-23.356	-22.819	-23.008	-21.125	-22.812	-22.728	-22.995	-23.4	-20.979	-22.477	-22.747	-21.688	-22.615	-22.709	-23.576	-22.24	-22.725	-23.932	-22.457	-22.451	-22.547	-21.685	-22.907	-22.61	-22.736	-19.517	-23.495	-21.753	-22.572	-21.641	-22.17	-21.992	-21.133	-20.535	-22.236	-22.952	-23.294	-23.162	-22.175	-22.809	-20.033	-24.154	-22.48	-22.318
-20.266	-21.753	-20.045	-20.669	-22.122	-20.883	-21.957	-18.685	-19.863	-21.137	-22.106	-20.421	-21.539	-20.518	-21.727	-21.68	-20.991	-21.522	-19.978	-19.665	-22.587	-20.35	-20.214	-20.487	-19.372	-19.895	-20.319	-19.496	-20.417	-21.097	-20.11	-20.868	-22.294	-20.242	-20.237	-21.494	-20.44	-20.775	-21.075	-21.093	-21.27	-21.06	-19.703	-20.456	-20.365	-21.36	-22.631	-20.447	-20.865	-19.529
-13.212	-11.633	-14.637	-13.302	-13.278	-13.813	-12.094	-13.7	-14.122	-13.737	-13.768	-13.767	-13.708	-12.696	-12.142	-14.401	-12.863	-12.691	-13.544	-11.852	-12.277	-12.502	-13.47	-14.899	-15.354	-13.196	-12.381	-13.91	-13.207	-13.658	-14.267	-13.612	-13.17	-13.699	-11.182	-13.069	-12.385	-11.895	-12.997	-14.563	-14.566	-11.629	-12.568	-12.679	-13.096	-13.425	-11.644	-14.827	-11.467	-15.104
-11.945	-13.944	-14.546	-12.166	-12.831	-11.198	-12.22	-12.699	-12.09	-14.436	-12.587	-12.023	-12.84	-12.392	-12.396	-12.573	-12.143	-11.167	-12.388	-12.753	-12.632	-12.678	-12.696	-11.463	-13.352	-12.925	-13.668	-13.475	-12.585	-13.045	-12.803	-12.187	-13.447	-12.354	-13.392	-12.773	-11.948	-13.13	-12.937	-13.06	-14.605	-13.44	-14.038	-11.566	-12.242	-12.358	-13.53	-13.021	-10.371	-12.055
6.1773	3.4197	6.4392	5.7988	6.6924	4.5549	5.2345	6.6733	6.8037	5.7106	5.7172	5.9805	6.3125	5.2185	5.5167	5.7147	6.065	7.276	6.0932	5.3639	6.9153	6.8525	6.5055	6.6822	7.5629	5.2062	5.3104	4.9222	5.5366	4.8329	7.391	5.3887	4.9056	4.8573	3.2443	4.724	7.3493	6.2417	6.0334	4.873	5.8861	7.5701	7.9099	4.7448	4.5989	5.4563	5.5523	5.0469	4.7033	3.5382
5.9732	5.6857	5.2998	6.899	4.4165	5.6214	6.4863	4.9869	5.0854	4.0902	5.1948	5.3748	6.8982	4.604	7.9021	4.7335	7.3168	7.6311	4.1633	4.2364	6.3149	5.9667	5.5804	4.9761	5.427	5.5856	4.4649	5.5048	8.6016	6.9314	4.9367	6.2243	5.2698	5.7691	4.7424	6.3093	4.1994	4.5432	5.3637	4.1696	5.7263	5.4346	5.8368	5.7947	5.3307	6.4581	5.1547	5.7956	5.5289	6.0554
6.5706	6.9926	5.8287	4.1905	5.7016	5.3618	3.7867	3.9541	5.9755	6.146	6.3646	5.7544	6.3463	5.4314	4.748	5.5016	4.0209	5.2203	5.5654	6.3465	4.8267	5.8278	5.1296	5.5833	5.9377	5.8331	5.8254	5.916	5.4923	5.6278	5.9696	5.3331	5.855	5.5329	5.248	5.8487	6.1227	5.416	3.8811	6.3562	6.1733	4.3446	5.2676	7.0313	5.7834	3.4416	5.2048	5.6285	5.2024	5.5481
-21.243	-22.082	-22.994	-21.023	-20.523	-21.053	-22.023	-22.414	-21.846	-20.882	-21.956	-22.302	-21.472	-22.503	-22.026	-20.898	-20.855	-21.199	-22.18	-23.193	-22.594	-21.595	-21.502	-21.782	-20.557	-22.761	-23.096	-23.677	-23.518	-22.665	-22.644	-22.097	-21.968	-22.352	-21.681	-22.157	-22.013	-23.919	-23.81	-21.033	-21.928	-21.124	-22.308	-22.327	-22.817	-21.836	-23.154	-22.293	-22.039	-21.061
-1.6508	-1.506	-2.41	-1.0754	-1.9629	-1.9805	-1.7322	-1.7685	-1.7695	-1.002	-1.6336	-1.7333	-0.95054	-2.1602	-0.70448	-1.6749	-1.3922	0.58741	-2.3794	-0.024407	-2.0743	-1.8585	-2.5596	-0.24358	-2.2542	-1.0761	-0.76692	-2.312	-2.0555	-0.054074	-1.1673	-0.81885	-0.33733	-2.24	-0.94109	0.27831	0.33284	-0.73888	-1.3469	-3.689	-0.93047	-1.7778	-0.78654	-0.5714	0.0035974	-1.7204	-1.1545	-1.3499	-0.55683	-3.0696
4.1009	0.92423	1.2882	2.9127	1.5723	3.0598	2.9243	0.38173	0.77299	2.0768	1.5836	1.4246	1.3515	1.8506	0.46563	1.9057	0.83006	-0.18888	0.051855	0.35449	2.4038	1.5783	1.0538	2.3653	2.4329	0.99117	1.1548	2.0258	1.0167	2.7612	1.1474	2.5312	1.506	1.4459	2.3313	1.2789	-0.67927	1.2591	2.8263	1.2664	1.7316	2.7335	1.687	1.4252	1.8577	1.3679	1.2473	2.7477	1.4928	2.4978
-2.5796	-3.5517	-2.7253	-3.503	-1.9345	-2.651	-2.9896	-4.0215	-3.0031	-2.993	-3.342	-1.9294	-2.9452	-3.0476	-3.8273	-3.038	-2.6982	-2.2625	-3.0131	-2.9179	-3.1641	-2.7466	-4.4779	-3.7321	-3.4351	-2.0566	-3.7049	-3.4363	-2.3606	-3.1706	-4.7797	-4.0071	-4.1589	-4.0375	-2.4352	-2.6487	-3.6259	-4.2264	-4.4591	-3.3356	-4.7336	-3.0063	-2.641	-3.2453	-4.4351	-4.2997	-4.1952	-4.6912	-1.4813	-3.4149
7.2994	6.5737	7.0939	8.5745	6.2223	6.4644	6.3717	7.1245	5.1606	7.002	7.0579	6.3937	8.7839	5.0722	5.7571	5.646	8.3554	6.1631	6.6987	7.8319	6.2785	4.8777	5.6237	5.8661	6.2972	5.6405	6.9413	7.9475	7.1388	7.8667	8.3448	7.1704	7.5776	6.4534	6.4084	6.5059	6.4207	7.0404	8.9046	6.2791	8.3079	6.6541	7.1414	7.4312	5.0013	6.7437	7.8423	4.8018	6.4792	6.022
-2.5649	-3.35	-5.6561	-5.4729	-4.0857	-4.376	-2.6426	-4.244	-4.2365	-3.368	-4.0632	-4.3729	-3.0406	-4.7634	-5.472	-4.7508	-2.9485	-4.7506	-4.1106	-2.5865	-5.0509	-3.5618	-3.5394	-5.1298	-3.5713	-3.2109	-4.6941	-3.5963	-5.5705	-4.4957	-5.2629	-3.3483	-3.3073	-3.8955	-3.0214	-3.2638	-4.1411	-5.2676	-4.7014	-4.3149	-2.6851	-6.0245	-4.0769	-5.3228	-4.8456	-4.1329	-4.9368	-4.2947	-3.5244	-4.8471
-1.9444	-0.58247	-0.11273	-0.074061	-1.1022	-1.6769	-1.9427	-1.6431	-1.457	-1.7951	-0.29369	-3.8644	-0.62895	-0.46091	-2.217	-0.89802	-1.0772	-0.31698	-1.3143	-2.46	-0.34447	-1.8306	-2.5462	-3.0826	0.090349	-1.5321	0.019438	-1.2343	-1.2084	-0.61834	-0.027425	-1.2581	-1.4795	-0.85605	-3.1535	-2.749	-0.76187	-0.74573	-1.5278	-2.6666	-1.0722	-1.6328	0.039818	-2.4094	-3.0431	-0.65878	-0.93026	-1.8048	0.14818	0.36024
-7.3646	-4.9273	-3.2672	-6.66	-4.9471	-5.0423	-5.1064	-6.3707	-4.844	-5.5523	-5.0809	-4.7546	-6.3642	-4.9668	-5.7099	-5.5735	-4.7735	-3.9816	-6.3404	-5.6637	-6.1117	-5.7757	-5.1117	-6.0712	-4.5438	-6.2046	-7.7165	-4.5212	-5.6202	-6.1464	-6.9853	-6.8956	-6.6538	-3.7184	-6.1539	-4.2709	-4.576	-6.5542	-5.1046	-6.424	-6.105	-5.4283	-6.051	-4.3996	-7.4254	-5.662	-6.5332	-4.3416	-6.7267	-5.8396
-22.023	-20.597	-21.428	-20.041	-22.893	-20.21	-20.371	-20.762	-20.812	-22.272	-20.478	-20.234	-21.458	-20.763	-21.13	-19.919	-19.612	-20.278	-21.33	-20.699	-21.009	-21.111	-20.575	-20.531	-20.166	-19.426	-19.799	-20.836	-21.838	-19.522	-20.83	-20.363	-20.273	-20.704	-19.561	-19.665	-20.027	-20.662	-20.011	-19.673	-20.639	-20.447	-19.264	-21.352	-22.225	-19.622	-20.461	-20.853	-21.501	-20.485
-12.086	-13.54	-14.036	-12.011	-13.344	-12.221	-12.177	-12.95	-11.598	-12.44	-12.15	-12.8	-13.125	-12.368	-13.431	-11.494	-13.239	-13.664	-13.958	-12.649	-12.679	-13.94	-13.185	-13.431	-13.417	-12.259	-13.488	-12.58	-13.083	-12.019	-12.58	-13.348	-12.646	-13.97	-13.28	-12.546	-11.883	-13.868	-12.689	-12.856	-13.102	-12.393	-12.785	-14.893	-13.508	-13.245	-13.533	-13.374	-12.856	-11.89
-3.71	-4.2846	-4.4856	-5.9858	-4.6266	-3.6915	-4.424	-4.7593	-3.8481	-2.4807	-2.4473	-4.253	-4.4188	-5.1889	-4.4702	-6.0542	-3.2772	-4.3367	-4.3876	-3.7391	-4.5391	-5.0513	-3.8173	-2.8305	-3.6472	-4.7278	-5.2514	-4.1272	-4.6903	-2.4097	-5.4726	-3.578	-3.4541	-3.2811	-6.5485	-4.1163	-2.9974	-3.8872	-3.5355	-4.0842	-4.9354	-4.2	-4.4584	-4.7707	-4.2312	-4.3396	-5.2231	-5.5309	-2.672	-3.7085
7.1051	7.6286	7.0095	6.8433	7.8491	6.3261	7.5274	6.6367	6.4532	6.5668	5.8827	6.3613	8.1879	8.0711	7.5498	6.5463	7.2609	5.2369	6.7978	5.0101	8.1686	6.7549	5.9733	5.2822	7.1958	6.2089	6.759	6.4244	9.4275	7.4625	7.0873	6.9834	6.3191	6.2335	7.5289	6.5607	6.8117	6.9658	7.2096	5.9976	6.6198	5.8222	5.5776	7.7462	7.9995	5.8053	6.3358	6.2309	8.4167	5.5188
7.0285	8.3282	7.1702	8.0227	8.5293	8.4895	8.3917	9.337	7.9114	7.1654	6.2674	6.6397	7.0311	7.0883	6.9683	9.3894	7.6568	7.0597	5.1092	7.0757	9.6251	8.842	6.2477	8.4169	7.0733	6.7865	8.8489	6.5992	6.5737	7.3653	7.4093	7.2269	7.5266	8.3584	8.9228	8.2951	7.0938	9.1438	8.9646	7.5064	8.8446	7.9019	6.7729	7.4406	6.9901	7.51	8.4769	6.8092	8.8507	7.5763
-14.051	-12.637	-13.418	-11.255	-13.886	-11.17	-12.893	-12.461	-13.434	-14.033	-12.443	-12.127	-12.502	-11.471	-13.564	-12.826	-13.887	-13.339	-12.793	-12.52	-11.589	-13.024	-13.394	-12.337	-12.458	-11.949	-11.247	-11.652	-12.792	-11.564	-12.371	-12.584	-13.783	-13.534	-11.296	-13.68	-13.103	-13.322	-11.09	-12.673	-14.114	-12.151	-12.289	-12.942	-11.756	-11.248	-13.42	-12.736	-13.569	-13.202
5.1067	6.4372	6.1807	5.9378	4.8989	6.4712	5.3041	5.3038	5.9994	6.8486	4.3676	4.6497	4.3216	5.6845	5.9982	7.7407	6.584	5.3867	5.4307	5.4834	6.8026	6.5476	7.6269	5.0195	4.5238	5.8289	4.638	5.5722	4.6874	4.513	5.9374	5.4593	4.3924	5.1135	6.6543	5.8282	5.866	5.9716	6.746	4.4982	4.8635	5.071	6.389	5.6637	6.4968	5.4068	6.4832	6.0244	5.9957	5.6437
9.1556	6.3717	7.5487	8.7863	7.3965	5.5983	7.9315	6.8032	7.7638	8.0639	8.745	9.0025	8.4904	8.7541	7.6263	7.6044	8.8213	8.7495	7.7887	9.4107	5.5319	8.1115	7.6152	7.134	6.536	8.8741	8.3623	8.5804	8.3658	7.3073	7.5644	8.6555	7.3881	8.6246	9.3466	6.5592	7.2335	7.8507	6.9941	7.3989	6.8619	7.801	7.8151	9.5779	8.4035	8.6509	8.208	10.183	8.1076	7.6775
-5.2748	-5.0946	-3.1435	-6.6337	-5.2758	-4.8453	-5.1391	-4.8826	-6.8605	-6.1055	-5.0984	-6.0067	-4.538	-4.8497	-5.0752	-4.9867	-5.9411	-5.5768	-5.2739	-5.6207	-5.8969	-6.2199	-5.3262	-4.9553	-5.1686	-7.4415	-5.5681	-4.8727	-5.7309	-6.3897	-6.4363	-5.5461	-4.5408	-6.6956	-7.4723	-4.1701	-3.9161	-5.8951	-5.4054	-5.6262	-5.9591	-6.165	-6.5946	-5.2947	-4.9514	-4.9343	-5.183	-5.3251	-5.111	-6.9166
7.7189	7.4324	8.3474	8.9535	9.2056	10.915	8.611	10.393	11.041	9.6696	10.645	9.9533	10.769	9.4551	10.969	11.374	9.7541	10.758	8.9728	9.5736	8.2819	8.8777	8.1685	9.8847	9.3709	9.5452	9.9579	10.421	8.6652	9.7425	8.1159	10.021	9.5919	7.8714	9.7995	8.988	9.1609	10.104	8.0696	8.6674	10.466	11.39	10.919	8.8696	10.57	7.7579	10.385	9.5148	9.7043	10.104
-4.9756	-4.3039	-4.6469	-4.1913	-4.2911	-2.4048	-4.0809	-4.6272	-3.4531	-5.0456	-5.4096	-5.1698	-2.7337	-4.3936	-4.3605	-3.6834	-3.8751	-4.1379	-3.9656	-5.4666	-5.6291	-4.4675	-4.9852	-3.9368	-3.7956	-4.2917	-4.6268	-4.525	-4.2634	-3.8327	-4.8323	-4.5987	-5.2861	-4.0093	-2.5992	-3.7695	-4.6255	-2.2651	-4.912	-5.6118	-3.5389	-4.1391	-5.6436	-1.8543	-3.3829	-5.9857	-4.1768	-3.4449	-3.8885	-5.3002
-12.365	-12.951	-13.566	-11.696	-12.914	-14.467	-13.929	-12.134	-12.927	-13.796	-14.253	-12.342	-13.039	-11.69	-13.744	-13.942	-13.641	-12.779	-12.589	-13.165	-11.947	-13.023	-11.756	-14.126	-12.971	-12.919	-13.963	-13.452	-12.713	-12.182	-13.296	-13.409	-13.009	-15.81	-12.526	-11.659	-13.9	-14.177	-13.383	-12.018	-13.936	-13.94	-13.31	-14.268	-12.264	-14.12	-11.987	-12.719	-14.44	-13.005
-0.22279	1.6399	-0.74237	2.2376	0.1074	-0.94478	0.39618	-0.72489	-1.0714	0.3075	0.46913	-0.62954	1.307	-0.36933	-0.27516	-0.29311	-0.5586	-0.23466	0.17761	-0.7108	-1.0492	-1.2094	0.013711	-0.60035	-0.89067	-1.2771	-1.7519	0.41115	-0.51095	-0.42102	-1.3786	0.87609	-0.068917	0.13659	-0.072273	-0.85857	-1.2691	-0.13017	-0.24205	0.028812	0.37159	-0.83291	-0.63102	0.010208	-1.5	-1.5239	0.18857	-1.1531	-1.4562	0.73325
-10.974	-10.378	-11.325	-10.606	-11.94	-9.8722	-11.311	-10.436	-10.486	-12.31	-10.365	-9.7811	-10.979	-11.603	-10.4	-11.274	-11.54	-9.748	-10.413	-10.176	-10.006	-9.5419	-9.947	-11.885	-10.155	-10.594	-10.38	-11.96	-11.855	-9.8212	-9.3287	-11.282	-9.669	-8.4363	-9.866	-10.605	-10.383	-11.989	-12.015	-11.045	-11.006	-11.528	-10.158	-11.364	-9.3358	-11.47	-12.152	-11.363	-12.665	-9.7894
-22.809	-22.448	-22.014	-22.037	-21.163	-22.335	-21.067	-22.369	-22.23	-22.109	-22.518	-23.373	-21.875	-22.669	-23.165	-21.773	-23.271	-22.044	-21.992	-21.755	-21.557	-22.858	-22.055	-22.682	-22.759	-22.351	-23.958	-21.81	-21.729	-22.288	-22.893	-23.069	-22.746	-22.479	-22.568	-21.858	-22.066	-23.137	-22.343	-22.316	-22.093	-20.843	-23.438	-20.886	-23.224	-22.949	-22.152	-23.833	-22.734	-23.493
-1.4045	-1.0965	-1.2233	-1.8221	-1.083	-2.1979	-3.1987	-0.75672	-0.95227	-0.70635	-1.3028	0.33877	-2.2921	-1.7269	-0.59828	-2.2097	-0.9924	-0.56293	-1.023	-1.222	-1.183	-1.7129	-0.72037	-0.98198	-1.0703	-2.0841	-2.6981	-1.81	-1.8735	-0.56626	-1.2571	-0.82461	-1.5818	-0.78273	-0.19204	-1.9602	-2.4825	-0.29719	-1.2283	-0.97673	-0.39612	-1.5743	-0.19668	-1.3061	-3.0147	-1.2391	-2.1911	-0.89855	0.22782	-1.8806
3.7974	5.9723	4.7045	6.2555	5.7315	6.426	5.3043	4.9758	6.5059	5.7907	5.3469	5.3304	6.1485	5.6126	5.0192	6.3896	3.7157	5.8437	5.059	5.4336	5.3593	4.8616	4.0778	5.2296	5.1289	5.0977	5.2227	5.3723	6.7237	4.6469	4.753	5.6474	4.8548	5.54	7.5177	5.8237	3.975	5.7656	4.2863	4.6499	7.0834	6.159	5.9309	4.8704	6.826	4.8544	6.0505	5.1813	5.1948	5.8278
-10.436	-10.455	-11.338	-9.8062	-10.434	-12.107	-10.875	-12.236	-11.566	-10.195	-11.086	-11.284	-8.6941	-10.027	-9.5396	-11.219	-8.6214	-9.9642	-10.706	-12.089	-10.854	-10.758	-12.472	-10.239	-10.812	-11.838	-10.581	-11.573	-10.79	-13.369	-10.125	-10.995	-11.678	-9.9771	-10.712	-9.9776	-10.017	-10.221	-10.271	-9.7421	-9.4027	-10.58	-10.042	-10.885	-12.906	-10.491	-9.3191	-10.851	-9.0687	-10.272
-1.335	-2.0201	-2.968	-1.329	-1.3267	-0.69672	-2.4839	-2.0939	-0.58666	-3.8613	-1.5234	-1.0598	-3.2645	-0.92704	-1.7424	-0.82056	-1.7252	-1.5538	-1.6569	-0.012124	-1.8728	-1.3902	-0.49578	-3.3314	-1.9923	-3.7369	-1.1692	-2.9755	-1.3864	-1.5059	-2.6321	-1.1756	-3.3704	-1.1983	-1.4004	-1.0958	-2.3216	-0.77966	-1.4502	-0.62001	-2.4113	-1.9912	-1.2976	-1.675	-1.6613	-1.8501	-0.95096	0.17728	-2.4183	-2.9685
-8.4644	-7.7153	-8.8823	-6.8384	-10.366	-9.3862	-10.685	-10.77	-7.4752	-8.4527	-8.8699	-8.1725	-9.5522	-8.9027	-11.204	-7.4977	-8.8229	-8.2837	-7.8769	-8.142	-8.9836	-8.3668	-7.522	-9.2483	-8.7503	-8.348	-7.0495	-8.9196	-8.0611	-8.6874	-6.6787	-8.9695	-8.1199	-9.1748	-8.997	-7.6188	-8.4979	-8.7813	-9.4625	-8.4829	-8.2088	-9.3173	-8.2221	-10.49	-9.889	-9.1806	-8.3295	-10.115	-7.3839	-8.8061
-4.8818	-5.6609	-6.1438	-5.2355	-5.2686	-4.5474	-5.4552	-6.9468	-6.9082	-5.5525	-4.2529	-6.5888	-4.8021	-6.6612	-5.3174	-6.3346	-7.4572	-5.6835	-6.5214	-5.7654	-3.7025	-6.4709	-4.2376	-7.0276	-5.6591	-5.2575	-4.6485	-4.8122	-5.936	-6.637	-5.4568	-6.343	-6.6614	-4.2516	-6.4485	-6.0031	-5.339	-3.4412	-4.9883	-4.2024	-6.7102	-5.5538	-4.8231	-5.647	-5.9038	-5.6196	-5.2871	-4.9162	-4.5296	-4.8882
-14.505	-15.388	-14.604	-14.713	-15.627	-12.876	-14.972	-14.889	-15.699	-15.628	-15.588	-13.387	-15.165	-15.04	-14.917	-14.405	-15.107	-15.073	-15	-15.064	-15.505	-14.407	-14.49	-16.372	-13.951	-14.463	-13.525	-15.499	-14.45	-13.205	-14.193	-15.411	-14.475	-14.431	-14.498	-16.058	-15.411	-14.967	-13.928	-15.759	-15.094	-14.913	-14.608	-14.556	-15.008	-14.873	-14.318	-12.966	-14.551	-15.076
-13.552	-12.608	-12.702	-11.99	-12.515	-11.992	-13.52	-10.696	-12.042	-12.315	-12.756	-15.074	-13.783	-12.308	-11.999	-11.882	-13.659	-15.409	-12.599	-13.225	-12.675	-13.35	-12.512	-11.614	-12.642	-13.137	-14.067	-12.83	-12.662	-13.548	-13.175	-12.672	-12.436	-12.702	-13.147	-12.133	-12.304	-14.233	-13.937	-13.826	-13.662	-13.265	-12.583	-12.515	-12.168	-10.799	-12.871	-11.765	-13.329	-12.236
8.345	8.9267	8.7537	6.5984	8.1056	7.4575	7.7646	7.8563	7.5744	8.8832	9.3144	7.7659	6.9403	6.9924	8.909	7.1717	6.5656	9.4403	6.3323	9.0159	8.3618	6.9538	8.3587	7.9425	8.2077	9.1849	8.4649	6.9831	7.5231	7.5094	9.03	8.0678	7.7466	7.6317	7.2491	8.0258	9.0689	7.4826	6.703	8.2313	8.4216	5.6346	6.7004	7.2398	7.9314	8.7575	7.7376	7.6614	6.774	7.1502
-6.3485	-5.9857	-5.0127	-5.5482	-6.7663	-5.4191	-6.5555	-6.695	-6.7764	-6.3133	-6.7771	-7.6226	-6.3245	-6.2571	-6.2271	-5.7502	-7.6442	-6.7795	-6.287	-5.0601	-5.3534	-6.8308	-6.0553	-6.4754	-7.4451	-5.1148	-5.9721	-5.8116	-5.7537	-6.8832	-6.8281	-6.1255	-5.933	-6.2122	-5.9124	-7.7361	-7.5175	-4.8266	-5.8152	-6.1164	-6.7206	-5.9513	-5.8338	-5.8709	-6.0009	-6.8163	-6.6307	-6.4027	-6.489	-6.5253
-11.236	-12.675	-13.572	-12.623	-13.077	-12.19	-12.472	-15.674	-13.127	-12.778	-10.892	-10.901	-14.578	-12.158	-12.546	-13.438	-13.618	-11.521	-10.931	-13.989	-11.826	-13.559	-12.328	-11.876	-12.205	-13.398	-13.499	-11.062	-13.183	-13.16	-15.25	-12.891	-13.82	-12.222	-12.457	-12.96	-12.065	-12.313	-12.965	-11.891	-13.679	-13.291	-11.765	-14.007	-11.61	-12.743	-12.735	-12.658	-13.043	-14.048
-9.661	-12.123	-10.935	-9.4521	-10.804	-10.332	-9.3713	-12.062	-10.837	-12.261	-9.9898	-11.163	-10.271	-10.259	-10.446	-11.305	-10.277	-10.547	-9.7647	-11.13	-10.415	-9.3152	-11.922	-11.002	-10.69	-10.855	-10.637	-10.82	-10.571	-11.35	-12.209	-10.751	-12.242	-11.999	-11.555	-10.6	-11.676	-10.289	-11.401	-10.481	-10.869	-12.124	-9.352	-11.442	-10.593	-11.27	-12.459	-9.6434	-11.185	-11.858
5.0259	5.1869	3.0531	3.3621	4.5945	4.2653	6.9522	4.3302	2.6064	4.0367	3.8838	5.059	4.2542	4.5571	4.2555	4.8963	4.21	4.4663	4.1137	3.9734	4.3094	2.8816	4.2077	3.5398	5.543	4.7933	5.3267	3.5699	5.649	4.3898	3.7705	4.8311	3.8248	3.4347	2.7473	5.1967	2.7811	6.1397	3.391	3.2069	4.3956	3.238	5.3173	3.6301	4.5139	4.9862	5.502	4.275	2.407	3.9904
-11.82	-11.3	-11.899	-11.31	-9.9661	-12.904	-11.394	-11.817	-12.511	-12.61	-12.191	-11.808	-12.029	-12.11	-12.126	-11.668	-11.347	-12.208	-11.841	-11.688	-10.281	-12.128	-11.492	-11.995	-11.561	-11.027	-12.909	-12.153	-10.714	-11.653	-11.77	-12.113	-12.819	-12	-10.869	-12.264	-11.949	-10.994	-11.248	-11.004	-10.959	-13.203	-12.535	-12.107	-10.197	-12.266	-13.765	-12.134	-11.987	-11.987
-10.63	-9.5484	-10.257	-9.0825	-8.8235	-9.7113	-8.9391	-9.0938	-9.1578	-8.9224	-9.6796	-10.631	-8.6508	-8.268	-9.7115	-9.8344	-8.5685	-9.322	-10.14	-9.1381	-10.893	-9.1334	-9.2187	-9.9903	-10.351	-9.8357	-8.7003	-10.359	-9.9844	-7.6941	-9.4535	-9.7459	-8.5831	-9.8278	-10.24	-8.8263	-9.3994	-9.2142	-10.794	-9.4724	-9.28	-10.721	-8.7498	-7.6166	-8.4893	-9.5468	-9.2678	-9.2189	-10.648	-9.9541
-4.4598	-3.5983	-5.0296	-3.6023	-5.107	-3.8368	-3.1778	-2.3443	-4.1271	-5.2459	-4.2341	-2.4202	-2.358	-2.8872	-4.0209	-4.938	-2.5276	-4.7843	-4.1419	-4.2171	-2.9357	-5.2778	-4.5452	-3.6264	-3.8856	-4.1533	-3.6576	-5.0428	-4.2235	-5.1457	-3.397	-4.1991	-3.6094	-3.2741	-4.1025	-1.6198	-3.6441	-2.9463	-4.0479	-2.4402	-2.0823	-3.5691	-4.3964	-2.6316	-4.8606	-3.9771	-3.3216	-3.3589	-3.9232	-5.4116
-9.2067	-9.1896	-10.076	-7.9462	-9.9636	-9.1964	-10.436	-9.8209	-9.757	-10.133	-8.7667	-9.1881	-10.229	-9.6734	-9.0475	-9.1767	-9.0554	-10.48	-10.203	-9.5779	-9.2889	-10.621	-10.934	-8.8993	-8.6496	-9.4518	-7.9598	-9.0703	-10.139	-9.0964	-11.057	-9.6311	-10.203	-8.8646	-9.173	-10.368	-8.2357	-10.372	-8.9182	-10.183	-9.6951	-9.5732	-8.3976	-9.7554	-9.3291	-10.241	-7.5936	-10.033	-7.8482	-9.987
-2.5037	-2.401	-2.6011	-0.72875	-0.91985	-1.7811	-1.5374	-2.8671	-2.6369	-1.711	0.14666	-2.9206	-2.6364	-3.2003	-2.5906	-1.193	-2.543	-3.4478	-2.4971	-2.3853	-1.0443	-3.3605	-1.6372	-2.0041	-3.2575	-3.6649	-2.5476	-2.0765	-3.0139	-1.6542	-3.3209	-1.5273	-4.1062	-1.4569	-3.1702	-3.3031	-2.8977	-1.6479	-1.261	-2.2652	-2.9052	-3.1834	-3.2001	-2.8115	-2.3945	-3.8268	-2.497	-4.0838	-3.0734	-1.5693
-4.1022	-3.0123	-1.2747	-2.8181	-3.0408	-2.6647	-2.5437	-3.918	-3.3568	-3.2853	-2.6626	-3.5649	-2.8413	-2.5139	-3.0922	-2.8322	-1.9847	-2.6934	-1.9111	-3.9524	-1.7996	-4.7586	-1.358	-1.8421	-3.7417	-6.6429	-3.2527	-4.3631	-3.1735	-2.9754	-2.2193	-3.5695	-3.4459	-4.037	-4.2208	-4.6741	-2.0956	-3.0526	-2.8879	-1.7835	-3.0204	-4.0503	-3.2909	-2.9811	-2.4331	-4.3389	-3.3174	-2.4851	-3.6264	-3.867
9.152	10.253	9.9729	11.605	8.342	9.1226	10.13	9.7179	10.561	10.236	9.1988	10.079	8.593	9.5716	8.7039	9.8678	10.175	9.1235	9.8528	10.773	10.733	10.518	10.381	9.859	10.207	10.395	10.688	11.256	9.9612	8.4128	11.067	9.8893	10.402	8.5364	8.6805	7.9743	10.935	11.341	9.4935	9.385	9.5656	10.698	10.125	9.366	10.117	9.711	9.7235	9.6607	10.17	9.6718
-20.328	-20.684	-19.623	-21.707	-21.318	-20.77	-19.967	-20.979	-21.925	-20.306	-20.108	-19.837	-19.301	-21.748	-21.136	-20.152	-19.895	-19.257	-20.492	-20.676	-20.716	-20.985	-20.074	-21.624	-18.828	-18.938	-21.906	-21.633	-20.189	-19.752	-20.751	-20.824	-21.569	-20.803	-20.926	-21.573	-21.873	-20.454	-21.19	-20.822	-21.043	-19.297	-22.062	-20.962	-19.914	-21.425	-19.64	-22.192	-19.62	-20.242
-21.146	-21.174	-19.409	-22.39	-21.852	-20.219	-20.571	-20.474	-21.309	-19.698	-20.404	-21.529	-20.815	-22.348	-21.533	-21.273	-20.325	-19.84	-20.813	-20.707	-20.662	-21.247	-21.211	-19.901	-18.808	-20.041	-21.105	-19.807	-21.042	-21.841	-22.385	-21.631	-19.993	-20.948	-19.697	-20.396	-21.197	-21.271	-21.54	-19.519	-20.368	-21.091	-20.192	-20.373	-21.509	-21.483	-20.843	-21.507	-19.325	-21.148
-8.8393	-9.4495	-8.2616	-8.3077	-8.4902	-9.4289	-10.55	-9.9683	-9.111	-8.8672	-8.776	-8.9492	-10.772	-7.6996	-9.6936	-8.9148	-8.5543	-10.934	-9.4195	-8.2236	-9.3129	-8.1726	-9.6036	-9.4236	-7.881	-7.9937	-8.9323	-9.1717	-9.8426	-9.9636	-10.256	-8.8805	-8.5851	-7.9871	-9.1687	-8.4944	-8.5606	-7.452	-7.8894	-8.4628	-8.7332	-9.3258	-10.924	-9.2929	-7.4526	-9.0572	-10.164	-9.1638	-9.476	-9.5719
-3.2221	-6.254	-3.0061	-5.3863	-4.2052	-4.0928	-4.3608	-4.5527	-3.9313	-3.9621	-4.3898	-4.671	-3.6129	-3.8797	-3.6312	-2.9542	-3.1519	-3.7079	-4.6427	-3.7932	-5.3048	-5.0237	-4.1911	-4.5152	-3.8373	-5.2833	-5.2422	-4.0271	-5.9367	-4.3012	-4.6742	-3.7972	-5.05	-2.9842	-5.3675	-5.4523	-4.9124	-5.2223	-4.6097	-4.8185	-4.9836	-5.8109	-5.2341	-6.5393	-5.5497	-5.6263	-5.8056	-4.4363	-5.3967	-4.6162
2.7704	0.85778	0.77843	1.3897	2.5445	2.4553	1.4879	1.1826	1.1488	1.595	2.2639	2.3689	-0.61011	1.5082	2.0707	1.4068	2.1333	1.942	2.5447	1.2753	2.0237	1.8899	0.21238	1.3999	1.0312	2.8657	2.4603	2.8505	2.3522	2.1277	2.4421	2.753	2.7017	1.7814	1.9639	0.63545	2.2256	0.26543	1.7749	1.2967	2.8454	1.7046	2.1831	1.7068	2.8032	1.3987	2.2815	3.5627	0.17194	0.75151
0.70288	1.1562	-0.27283	-1.3145	0.010755	0.90067	0.23833	1.3987	0.012394	0.54353	-0.14903	0.60597	-0.44262	0.6001	1.1248	-0.54732	0.36929	0.40907	-0.84245	-1.0215	-1.0992	-0.52757	1.1596	-0.4786	-2.2896	-1.6225	-0.12932	0.32963	1.8291	0.60576	1.0904	0.059469	0.56134	-1.546	0.9898	-1.4291	-0.34507	0.27253	-1.1691	-0.42971	0.51906	0.0089719	1.0491	-0.039525	0.37491	0.92614	-0.011637	-1.6484	0.094184	0.96286
-20.235	-20.341	-20.561	-19.916	-18.954	-20.315	-20.75	-22.039	-20.616	-19.366	-20.48	-21.039	-20.874	-21.175	-19.607	-19.646	-21.969	-21.113	-20.473	-21.555	-20.263	-23.411	-20.262	-20.408	-21.406	-21.533	-20.192	-21.744	-19.795	-21.234	-20.233	-21.162	-20.871	-20.905	-22.044	-19.708	-21.019	-19.972	-21.974	-21.778	-21.63	-20.895	-20.346	-22.089	-20.077	-21.455	-20.652	-19.924	-19.283	-22.916
-22.294	-21.646	-22.174	-22.32	-21.591	-22.177	-23.892	-22.996	-21.748	-21.679	-23.356	-22.812	-21.109	-22.652	-21.813	-22.693	-22.539	-21.376	-23.389	-23.626	-22.514	-21.751	-23.396	-23.307	-22.223	-22.807	-22.674	-21.932	-22.02	-21.345	-22.699	-21.947	-22.374	-23.838	-22.714	-22.19	-23.384	-21.134	-21.557	-21.976	-23.203	-22.636	-21.373	-21.626	-21.318	-21.315	-21.203	-21.031	-21.806	-22.414
-5.6486	-7.4253	-5.7832	-5.0268	-4.7776	-4.8134	-4.9729	-7.3928	-6.3171	-5.8741	-5.7944	-6.2614	-5.5878	-5.9185	-6.8801	-5.8406	-5.805	-5.0132	-6.5053	-6.4735	-4.4324	-6.3907	-4.8944	-5.5527	-5.257	-6.2703	-6.7442	-6.4866	-5.3578	-3.7026	-6.6919	-5.5022	-5.5883	-5.065	-6.3219	-6.1178	-5.7797	-7.0288	-7.014	-5.8464	-5.7045	-3.7801	-5.1573	-6.5796	-5.9504	-4.4931	-5.9722	-5.6014	-4.8052	-6.9605
6.5004	8.0467	6.9539	5.3387	6.0829	6.3174	5.752	5.8959	6.3942	7.0451	6.6336	7.5618	6.8281	4.7208	8.1008	7.4799	6.8748	5.8216	6.4447	6.707	7.8006	6.5927	5.6519	6.5929	5.5252	6.6666	7.1421	6.7966	7.18	6.0161	8.0825	4.4019	4.4609	6.0234	6.6063	8.2793	6.7522	8.2248	6.8687	6.564	8.082	7.6151	5.1262	5.6688	8.2576	5.571	6.0037	8.3436	7.0976	7.2075
-1.6302	-2.129	-1.823	-2.9259	-1.9439	-3.1492	-2.7566	-1.245	-3.5117	-2.7233	-1.9925	-1.3657	-2.4544	-1.7052	-2.2347	-3.4871	-2.0663	-3.6923	-1.3638	-3.2724	-2.1302	-1.3447	-3.3456	-1.581	-2.8406	-2.7653	-3.4778	-2.8439	-3.5447	-2.4472	-2.2258	-1.4393	-1.5075	-3.2093	-2.0652	-1.3	-2.5253	-2.4394	-1.1322	-3.096	-2.9994	-3.193	-1.7016	-3.2292	-0.67345	-3.3661	-3.448	-3.8781	-2.9936	-2.8443
-15.085	-13.03	-16.444	-14.693	-14.066	-16.387	-14.04	-13.605	-14.681	-14.44	-15.232	-15.083	-13.805	-14.199	-14.462	-14.816	-14.297	-14.634	-12.877	-14.104	-13.924	-13.805	-16.082	-14.727	-14.315	-16.753	-15.187	-14.359	-14.236	-15.421	-15.181	-16.531	-14.453	-13.414	-15.138	-14.11	-14.232	-15.267	-14.532	-14.652	-14.961	-13.75	-15.139	-14.84	-14.804	-13.17	-15.669	-14.86	-15.806	-14.83
-2.5721	1.1252	-2.0454	-2.919	-1.541	-3.2324	-1.9188	-1.8278	-0.51149	-2.2719	-3.4882	-2.0113	-1.6235	-2.3414	-2.4638	-0.70491	-1.8992	-0.90694	-1.0715	-0.79512	-2.5181	-1.7985	0.51035	-2.0041	-2.362	-1.5708	-4.236	-2.8919	-1.8449	-1.7335	-1.3398	-2.5671	-2.5245	-1.9211	-1.2782	-0.95764	-1.1327	-1.2876	-1.6044	-2.6891	-3.9881	-2.4596	-2.6189	-0.44432	-2.9101	-2.842	-4.0694	-2.0034	-1.1645	-2.7581
-11.761	-11.955	-12.944	-13.372	-12.031	-13.343	-13.474	-12.484	-12.44	-12.687	-12.708	-13.251	-13.019	-12.517	-11.495	-11.686	-13.643	-14.303	-11.545	-12.498	-14.446	-12.474	-12.743	-13.189	-12.492	-12.594	-12.76	-13.077	-11.6	-13.282	-12.128	-11.503	-12.828	-12.172	-13.294	-12.007	-12.038	-12.551	-13.085	-14.255	-12.594	-13.601	-14.222	-11.508	-13.954	-11.819	-14.659	-12.839	-12.237	-13.377
7.2907	7.7424	6.5445	6.074	6.1384	4.8626	6.9979	7.022	6.4516	6.864	6.3543	5.996	4.4027	6.9202	5.9065	5.7525	8.7214	6.4945	6.0736	6.1515	6.431	6.4027	7.863	5.2153	6.9014	6.7915	7.0175	6.5087	7.494	8.748	6.7832	7.1144	7.7663	7.2106	5.6225	6.9791	6.848	6.8257	6.5954	5.3736	7.0515	5.176	6.6889	8.2238	8.0711	6.4176	5.9493	5.8931	8.8512	6.5287
2.1724	0.63767	1.87	0.93963	2.0668	0.33956	1.318	0.046569	0.46623	2.5841	-1.1338	0.92023	-0.74693	1.337	1.1149	0.6805	1.0962	1.0894	1.1028	0.84606	0.1928	0.45601	-0.33252	1.3031	2.8692	1.0066	0.30985	1.3935	1.1627	1.3217	0.29941	1.0247	1.3991	0.43903	0.60503	1.8861	0.069402	1.6972	2.2903	0.95589	1.8632	2.5605	0.22853	0.31516	2.4499	0.78059	0.32657	1.52	1.0365	0.79913
-13.481	-12.58	-13.722	-12.371	-14.328	-13.444	-14.628	-12.821	-12.853	-11.595	-13.34	-14.149	-12.451	-13.946	-12.431	-13.584	-12.142	-11.159	-14.209	-12.044	-13.849	-13.506	-11.631	-11.977	-14.173	-12.454	-12.514	-12.781	-13.043	-12.182	-13.211	-13.945	-14.56	-12.045	-14.442	-13.919	-12.539	-13.366	-13.609	-12.36	-13.459	-11.571	-13.048	-14.344	-12.997	-12.131	-13.888	-15.499	-13.447	-14.471
-3.9501	-4.604	-4.7286	-4.0168	-4.6047	-4.7081	-4.2759	-4.3026	-5.3696	-4.1898	-5.6242	-5.4371	-4.939	-7.5401	-4.5193	-5.1091	-5.6231	-4.8976	-5.0712	-5.3797	-6.3842	-5.2559	-3.6253	-6.4646	-5.6275	-3.1936	-6.5451	-5.3374	-5.9463	-5.5285	-5.1966	-5.2916	-4.6039	-3.3735	-4.8683	-4.7559	-5.253	-4.5711	-4.4755	-5.8465	-5.2685	-4.2258	-4.5923	-6.3617	-5.066	-6.4504	-5.2244	-6.1527	-4.2772	-6.0176
-15.521	-16.054	-13.579	-12.998	-14.099	-13.993	-14.273	-15.257	-14.738	-13.209	-14.575	-14.347	-15.433	-13	-14.333	-16.123	-15.281	-13.988	-14.435	-14.376	-15.673	-12.999	-14.339	-15.587	-14.285	-14.264	-14.48	-14.313	-14.94	-13.56	-15.183	-13.799	-14.137	-14.177	-15.344	-13.088	-12.753	-14.166	-15.231	-15.238	-13.726	-13.718	-14.846	-14.612	-13.936	-16.783	-15.281	-14.597	-16.073	-14.997
-2.8054	-3.9004	-2.7957	-4.3362	-1.6231	-3.3442	-4.2734	-5.2027	-2.7124	-3.5235	-3.6809	-1.7816	-2.6765	-3.3759	-3.2518	-2.9201	-4.2416	-2.913	-1.2653	-3.6913	-4.2626	-2.7648	-1.8688	-2.758	-3.611	-3.9097	-4.9266	-2.0333	-3.3062	-3.8197	-2.8888	-2.6502	-2.8553	-3.7191	-2.5733	-2.8833	-2.5063	-2.4187	-3.4428	-2.0917	-2.4003	-2.2883	-2.0578	-4.4556	-2.1531	-3.5776	-2.4837	-3.6556	-3.513	-4.17
-2.8539	-2.7223	-5.0911	-2.841	-2.0599	-0.89565	-1.3768	-2.8247	-3.6273	-3.5663	-4.6653	-4.1226	-3.864	-2.904	-1.3912	-2.0026	-3.254	-3.2674	-2.2063	-2.4382	-2.4711	-1.6204	-3.4371	-4.1374	-4.0323	-3.3083	-2.4166	-4.1726	-3.0787	-2.694	-2.1764	-2.3739	-2.255	-2.5953	-1.4249	-2.5969	-2.9649	-4.791	-4.6839	-2.1808	-2.3622	-3.027	-3.5145	-2.3649	-3.1316	-4.1785	-0.97784	-2.8909	-1.6919	-2.7788
-3.2771	-4.3679	-3.621	-3.674	-3.2055	-2.9461	-4.2037	-3.2924	-3.5648	-4.1108	-3.0466	-3.7677	-3.6775	-5.516	-2.6802	-4.3554	-3.3473	-2.9024	-2.9383	-3.1133	-2.9132	-2.1524	-3.0326	-2.9338	-3.4144	-4.0008	-3.7677	-3.2417	-2.8749	-2.6098	-4.2328	-3.3158	-2.9772	-4.185	-2.3307	-3.327	-2.9945	-4.4441	-3.327	-3.1733	-4.4545	-4.4044	-2.684	-2.3668	-3.8608	-3.5919	-3.8272	-1.6463	-3.3483	-4.2329
-4.4417	-7.3176	-7.2053	-7.3919	-5.2276	-5.2316	-7.3405	-5.8749	-6.1449	-7.4556	-7.9314	-7.122	-5.3549	-8.0437	-5.1362	-5.2486	-6.9294	-6.6889	-4.2897	-6.7685	-5.314	-6.3329	-6.0506	-4.8878	-6.1736	-7.8401	-8.1316	-5.9473	-5.5385	-5.7726	-5.1131	-5.5311	-5.7616	-5.9987	-4.1839	-7.4051	-6.4731	-5.9154	-7.0675	-4.7025	-6.5527	-4.8563	-7.2085	-5.4317	-7.1484	-6.0758	-5.117	-5.9636	-6.1505	-6.8173
-4.3293	-4.0102	-3.3127	-3.6248	-4.3546	-4.6036	-3.3512	-3.5733	-2.9393	-3.2586	-3.5396	-1.3474	-3.0547	-2.4841	-4.0276	-3.376	-3.9836	-3.5391	-4.9468	-4.4229	-5.2425	-3.8595	-4.2003	-3.1217	-4.2112	-5.8569	-2.9136	-3.9483	-5.2429	-4.1524	-4.4964	-3.8276	-2.3946	-4.5091	-4.2517	-4.3877	-1.4476	-3.3347	-3.2541	-4.5482	-1.6279	-3.8047	-5.0976	-2.5655	-4.0893	-5.1724	-4.4368	-3.6733	-4.5239	-5.0353
1.7075	0.46326	-1.5995	-0.21303	1.4554	-0.84437	1.4272	-1.0003	-0.50334	-1.1037	-0.014272	-1.217	0.091686	1.2389	-0.059795	-0.017961	-1.1391	-0.78786	0.071316	0.77348	-0.95053	1.2251	-0.542	0.64753	-0.26874	0.76998	0.96278	-0.46183	0.69555	1.0301	-2.4967	-1.362	-0.3407	0.83595	-1.6192	-0.8099	0.88364	-0.035213	-1.934	0.65271	0.47062	0.66888	1.7838	-1.1728	0.48314	-0.050197	-0.27897	0.92401	1.7171	1.2838
-0.58862	-0.52501	0.48069	-1.7231	0.07044	0.4871	-0.36438	0.50024	-0.99892	-0.23865	-0.84901	-0.44868	-0.22725	-0.11068	-1.9429	-1.4012	-0.13903	-1.6029	-1.3662	0.27233	0.49616	-1.81	-0.86994	-0.11108	-0.62083	-1.5173	0.1008	0.31509	-0.14302	0.064936	1.8461	-1.6784	-0.89431	0.45743	-1.2336	-0.87403	-0.45683	-0.47023	-0.13427	-0.67262	-0.45293	-0.074908	-0.49554	0.021186	0.219	-0.52611	-1.6795	-0.58586	-0.29967	0.90562
-11.484	-12.139	-10.201	-11.506	-11.099	-11.047	-11.142	-12.862	-10.999	-10.608	-12.641	-12.654	-12.486	-12.331	-11.38	-11.057	-10.483	-12.421	-13.773	-12.815	-11.575	-11.712	-12.764	-10.72	-12.585	-11.678	-10.572	-10.656	-11.418	-11.972	-9.5239	-11.613	-13.315	-10.785	-11.024	-10.354	-11.409	-11.222	-12.421	-11.98	-10.909	-11.831	-11.32	-11.82	-11.269	-9.924	-12.063	-12.538	-10.822	-11.467
-3.2594	-4.7425	-3.4283	-4.6632	-5.2402	-3.5138	-4.9537	-5.2559	-4.5399	-3.6442	-3.2381	-3.0054	-3.7253	-4.1889	-4.8941	-5.2812	-4.4489	-5.8733	-4.5704	-3.8306	-4.0011	-4.0519	-2.9612	-4.3501	-3.3073	-5.6741	-4.4229	-5.1963	-5.4793	-4.8969	-4.5282	-3.9212	-3.7695	-4.4111	-5.8609	-6.6495	-4.963	-4.6978	-4.6554	-4.7743	-4.9545	-4.372	-6.1151	-4.0954	-4.7355	-4.3226	-3.8254	-3.6072	-5.5807	-3.6988
1.437	3.2999	3.5881	2.2429	1.4443	2.6708	1.3118	1.7203	4.2212	2.0545	2.99	3.0777	2.9033	4.1163	3.587	3.3807	4.2727	3.0235	2.3928	2.6727	2.5103	1.7475	2.678	1.7887	3.8746	2.1499	3.2286	4.2197	1.6884	3.4826	2.8663	3.5068	4.038	2.7137	3.7775	3.2815	3.0559	2.9719	2.4205	2.6025	2.7278	1.7204	3.2538	4.5919	3.0522	3.1983	4.3527	2.8687	5.1613	2.5754
0.77034	1.1492	1.0112	-0.65279	-0.80597	0.5052	-0.45774	0.9286	-0.59221	0.070588	1.3293	0.17564	0.26668	1.0274	0.48531	-0.62841	1.2052	-0.33538	-1.0328	-1.3528	0.12732	-0.70631	-0.047454	-0.89773	1.2631	0.59654	0.52366	-0.19987	-0.35826	0.34717	-0.13358	-0.64366	-1.2291	0.087155	0.76695	-0.29827	1.4399	0.68518	-1.4558	0.15067	-1.8023	0.87935	-0.62923	-0.70441	-0.072609	1.3621	1.0807	-0.10069	0.028721	0.059061
-6.234	-4.6159	-4.1016	-3.9745	-4.1863	-3.5109	-3.6947	-4.8911	-3.3298	-5.4372	-3.5917	-4.8302	-5.0993	-4.094	-4.2832	-3.1633	-4.6236	-4.4071	-4.3511	-3.3791	-3.9321	-6.1563	-6.19	-4.1042	-3.9792	-4.9444	-5.61	-5.0329	-4.6028	-3.399	-4.7278	-4.4211	-3.7816	-4.1158	-3.916	-2.8895	-3.6617	-4.802	-5.71	-6.0128	-4.6042	-4.0486	-5.6705	-6.6347	-4.8308	-4.0997	-4.6644	-5.2507	-5.0775	-5.0038
6.962	6.4825	5.6697	6.1167	7.4286	6.5254	7.6227	7.1421	6.3658	8.0903	6.125	5.8681	7.5399	7.5934	5.5379	7.9859	5.0545	7.9056	5.9607	7.8336	8.0918	7.6391	7.6343	8.3657	6.979	6.8717	7.5926	7.4101	6.27	6.9799	6.95	6.9677	7.1279	6.0092	6.1349	7.3739	6.793	6.4766	7.6393	6.3913	5.8491	6.0019	5.8105	8.0051	8.7519	6.3196	7.5347	6.7655	6.9618	6.2313
2.6055	3.3449	3.371	3.2835	2.5913	3.5056	2.2547	1.8578	3.4683	2.725	1.8286	3.6414	1.9019	3.6898	3.5833	1.7942	1.2375	1.1869	3.4687	2.8611	3.1092	3.8575	3.1125	3.4393	2.3105	3.0184	3.1185	2.586	2.4419	1.8037	3.4346	4.6234	4.277	2.3716	2.9252	1.2886	2.4743	0.74948	3.1761	2.6588	3.1182	2.4969	4.7638	3.8005	2.5417	2.8415	2.8348	3.1086	3.8704	2.7212
3.2676	4.3069	3.2495	3.0298	2.9929	3.1	3.8524	3.5632	4.3243	3.3231	3.3703	3.2041	2.2282	4.2413	2.9748	2.4437	4.6557	1.5873	3.1369	2.914	2.1658	2.9499	1.9843	3.6405	3.009	2.0527	4.3059	4.553	3.3922	3.4015	4.0302	2.0634	2.1122	2.4561	4.704	2.7671	1.5179	3.628	3.6529	2.7336	2.016	3.2387	2.482	4.2224	1.9076	3.9497	1.6013	2.3546	3.9041	4.348
-23.015	-22.046	-21.28	-23.347	-21.462	-21.541	-22.054	-23.437	-24.111	-22.803	-22.933	-21.96	-21.017	-22.56	-22.677	-22.73	-22.433	-22.348	-21.544	-23.959	-22.562	-21.687	-21.847	-24.003	-22.822	-21.294	-22.051	-21.487	-24.928	-22.229	-21.095	-22.253	-22.723	-21.504	-21.059	-22.403	-22.035	-23.229	-21.44	-23.379	-23.073	-20.375	-21.811	-23.328	-22.473	-23.093	-21.472	-21.709	-24.102	-22.219
-0.24604	1.718	-0.6463	0.77948	0.31971	-1.9389	-0.47121	-0.61992	0.73829	-0.057482	0.53515	-0.22069	-0.26512	-0.73225	1.2526	0.45444	1.1667	-0.55676	1.2848	1.2268	-0.063028	1.1846	-0.16958	2.2428	0.13676	-1.0702	-0.42466	-0.12973	1.3623	-0.24308	-0.22544	0.45486	-1.1041	-0.19	0.10092	0.39727	0.089293	0.78658	-1.1746	-0.82542	-0.56562	0.35106	0.6135	-0.17427	-2.177	0.36643	0.10691	-0.25356	-0.93396	0.20018
3.2649	4.58	4.1837	4.678	3.7689	5.3485	2.8983	3.5775	5.0014	5.1741	6.6303	4.0264	4.8889	5.7634	4.5551	3.9419	4.3208	3.0832	3.6248	4.6016	5.3075	5.1221	4.9071	5.7315	4.7718	3.6889	4.1434	2.9175	4.7761	5.4135	4.3376	6.0295	4.4518	5.7243	4.8758	3.053	4.9175	3.3796	4.0563	4.7381	3.1473	4.6986	2.5786	4.5808	3.9013	5.6164	4.11	4.6901	3.399	3.4615
3.8567	2.2234	2.7098	4.4618	1.9384	3.8926	2.9392	2.5855	2.5794	2.1721	3.9245	2.942	1.8767	2.6229	1.2698	3.6754	1.6601	3.2232	2.3866	3.4985	2.6889	1.9037	2.7498	2.7235	1.5974	3.4543	2.3543	2.1855	1.6578	1.7312	3.6952	2.5651	2.6169	1.7344	2.9653	2.0394	2.3504	4.6143	3.897	3.3919	2.2441	4.2117	2.4975	2.6205	2.4979	2.0507	3.3249	2.8279	0.57336	3.5759
-12.829	-14.202	-11.973	-12.993	-12.876	-13.512	-12.515	-12.224	-13.778	-13.385	-13.3	-13.118	-12.673	-10.907	-13.501	-13.403	-11.215	-12.671	-11.512	-11.387	-13.028	-13.022	-12.504	-11.811	-14.066	-11.168	-13.6	-12.615	-12.832	-11.805	-12.695	-12.712	-13.634	-12.319	-12.994	-13.463	-13.989	-13.013	-12.018	-14.325	-13.008	-14.049	-12.325	-12.624	-12.628	-13.769	-12.343	-12.65	-13.638	-12.852
-1.803	-0.87838	-2.0853	-3.2051	-1.3184	-1.394	-2.1861	-1.852	-1.3363	-1.1142	-0.40458	-1.5266	-0.039832	-2.3227	-2.8338	-2.8342	-1.4159	-0.45195	-1.2068	-1.4907	-1.9363	-3.2948	-1.2571	-1.4003	-1.2995	-2.3945	-3.9029	-1.5878	-0.80871	-0.8634	-1.5024	-1.109	-1.7914	-0.49948	-2.3585	-2.5045	-0.94671	-1.6591	-1.2605	-2.01	-0.96596	-1.6263	-2.0318	-1.7989	-0.47962	0.62678	-1.4435	-0.71914	-0.15849	-1.1858
-6.9696	-5.669	-5.9875	-6.4111	-7.6109	-6.8125	-5.7587	-6.7324	-5.9728	-6.8469	-7.0764	-6.5993	-7.138	-6.3048	-8.2023	-6.2976	-7.6271	-7.3112	-7.1104	-6.7694	-6.6116	-6.8716	-7.7891	-6.9727	-6.5861	-4.3375	-5.6675	-5.7485	-6.3046	-7.1588	-6.5717	-7.4414	-6.0564	-6.2995	-6.6168	-6.0776	-7.0586	-7.9054	-4.5263	-7.3743	-6.7887	-6.5836	-7.1243	-6.033	-5.999	-6.1426	-6.1496	-6.8186	-6.6068	-5.0664
-4.2006	-3.35	-5.4336	-3.5851	-3.5899	-5.4214	-4.72	-2.3737	-4.143	-4.4282	-4.4548	-3.7803	-3.7477	-2.6523	-4.2114	-6.7392	-5.2366	-4.5852	-4.3836	-4.6201	-1.7105	-3.9061	-3.1748	-2.8724	-4.4301	-2.8838	-4.306	-5.1315	-4.0317	-2.9156	-2.9387	-3.2863	-4.2561	-1.6214	-2.5808	-2.1764	-3.569	-2.8022	-3.2592	-4.4553	-4.4446	-2.6364	-2.3696	-1.8576	-3.9262	-3.7843	-3.8847	-2.2374	-3.1719	-4.5654
-0.74056	-1.9514	-1.2315	-0.46011	-2.0329	-2.0106	-1.5172	-2.5862	-2.7045	-0.14551	-2.9911	-0.68989	-1.0335	-2.1882	-2.2172	-1.5725	-1.2991	-1.95	-1.6729	-2.2129	-3.8616	-0.91305	-1.6568	-2.8834	-2.2302	-1.6829	-1.1236	0.1646	-2.3698	-2.0574	-3.2136	-2.3222	-1.0106	-2.0761	-1.444	-2.3667	-2.7293	-1.8477	-2.9031	-0.7246	-0.86106	-2.3532	-1.7117	-1.7208	-1.794	-3.7494	-1.1133	-1.9843	-1.7625	-2.2962
-11.004	-12.098	-9.9505	-12.318	-12.258	-8.1861	-11.433	-11.277	-9.6353	-11.206	-11.408	-11.519	-11.588	-12.054	-13.306	-10.699	-10.864	-10.928	-9.9942	-11.623	-10.54	-11.489	-11.433	-11.979	-9.7284	-10.652	-10.485	-10.592	-10.158	-11.254	-13.141	-12.3	-11.969	-11.201	-11.137	-11.626	-11.464	-10.256	-11.373	-11.852	-10.96	-12.794	-11.119	-11.382	-11.282	-11.297	-13.739	-12.501	-10.677	-11.505
-0.21856	1.1109	-0.035307	1.015	0.044222	-0.53511	0.13023	-0.70166	-0.98032	0.55912	0.076024	-0.74238	0.35783	0.42773	-0.31342	0.33024	-0.36207	-1.8239	0.83285	0.16706	1.8441	0.86759	1.0294	2.2217	0.70642	0.27782	0.030625	-0.32018	0.31442	0.2926	0.090345	0.43757	0.034802	0.29546	-0.19479	-0.42312	0.18512	-1.6399	-0.66241	-0.19593	-1.0152	-1.5118	0.16159	-0.67172	0.44069	-0.59589	0.078634	-0.96506	0.84157	-0.60854
-3.5547	-2.1622	-1.8481	-4.1828	-2.3771	-4.4673	-4.0259	-2.2616	-3.1184	-2.1925	-1.8582	-1.7529	-2.1874	-3.5247	-1.3299	-1.9978	-2.259	-1.343	-2.4204	-1.5884	-1.7318	-2.0599	-3.647	-3.6299	-1.5099	-2.4431	-1.3474	-1.6433	-2.7661	-2.8807	-2.1214	-3.3153	-1.6021	-3.4521	-3.506	-1.7335	-1.9475	-3.2413	-1.5342	-2.7013	-2.9267	-2.1807	-1.9046	-5.1749	-1.9561	-1.287	-2.6108	-3.3571	-2.6356	-2.882
-5.6474	-6.8434	-6.505	-4.868	-4.8859	-5.0449	-4.418	-5.7229	-6.0103	-4.8045	-5.1908	-5.5365	-6.5969	-5.2491	-6.8562	-5.5892	-6.9441	-6.8132	-6.3029	-5.031	-4.7684	-5.3335	-6.3464	-4.6098	-7.2368	-5.1723	-5.701	-5.0152	-4.5826	-4.5417	-6.0371	-5.8293	-7.136	-7.2173	-4.2306	-4.6332	-4.9442	-6.4597	-6.2092	-6.5193	-5.773	-5.521	-4.6843	-5.2836	-5.895	-6.079	-5.1534	-5.311	-4.4827	-5.016
-11.049	-11.387	-10.693	-9.5164	-10.163	-10.477	-9.3829	-9.6846	-10.474	-10.692	-11.269	-9.1088	-11.186	-9.811	-9.3385	-11.896	-9.2408	-10.658	-11.177	-9.9598	-10.554	-10.877	-10.888	-10.773	-11.708	-11.712	-10.899	-10.622	-10.979	-10.605	-11.966	-10.563	-9.6541	-10.452	-11.363	-9.6003	-11.369	-11.371	-10.445	-11.054	-10.761	-12.033	-10.809	-11.381	-12.102	-11.562	-10.316	-9.0316	-10.825	-9.9572
-0.57065	-1.2797	-0.7645	0.24993	-1.3416	-0.75695	0.64888	1.4654	-0.7088	0.95012	-0.50375	-1.0711	-1.2559	-0.00758	0.25933	-0.09275	0.0036519	0.53194	-0.83253	0.19235	-1.107	-0.42995	-0.884	-0.98478	0.96389	-0.18634	0.59098	0.32366	0.27967	0.38024	0.33404	-2.7202	-1.349	1.207	-0.099572	-1.3113	-0.87215	0.23049	0.69516	-1.2334	0.53622	-1.349	0.4374	-0.74167	-1.1209	-0.061219	-0.048025	-0.025344	-1.7123	-0.88276
-1.7502	-0.31108	-1.8887	-0.86915	-0.74932	0.3525	-2.284	-0.87571	-0.416	-2.2409	0.2877	-1.204	-1.1366	-2.3932	-0.47366	-1.7692	-1.788	-1.9431	-1.8304	-2.6036	-1.9479	-0.79523	-2.1623	-0.18973	-2.8365	-1.3561	-2.0248	-3.3514	-1.0617	-0.75453	-0.39857	-1.3849	-0.21513	-0.28519	-2.7449	-3.4606	-1.5481	-0.09153	-0.21421	-1.9857	-2.2695	-3.6614	-0.65429	-2.1535	-0.95551	-2.0142	-0.93918	-0.90075	-2.4505	0.12298
1.2455	4.1322	-2.0273	2.8864	2.246	1.8587	0.37432	1.9367	2.6203	2.7621	2.8393	1.0276	-0.0045484	2.0412	2.0988	1.422	1.2766	1.9925	0.30247	3.6812	2.608	0.40635	0.82721	2.8469	2.1222	1.1854	3.5528	0.68123	1.1966	2.7549	1.5807	1.9441	2.389	1.5987	0.79919	0.94806	1.8428	1.506	2.2603	0.63668	1.2269	0.28415	3.7824	2.1053	2.3754	1.3802	0.59959	1.7241	2.5565	1.0101
-10.954	-11.794	-11.709	-11.073	-9.7733	-10.029	-10.598	-9.8489	-9.1857	-10.373	-10.473	-9.9078	-10.336	-8.9017	-10.087	-10.563	-12.256	-12.568	-12.195	-11.012	-12.322	-12.149	-10.588	-10.835	-9.8927	-12.838	-11.098	-12.415	-11.119	-11.056	-11.754	-11.598	-11.271	-10.936	-10.993	-10.034	-9.6953	-10.704	-11.961	-10.146	-10.745	-11.383	-11.345	-10.42	-9.4753	-11.342	-11.21	-9.7599	-9.1593	-9.725
-3.5013	-1.9711	0.16268	-1.205	-0.60635	-0.79308	-2.2452	-0.15572	-2.4176	-1.6602	-2.8094	-2.4997	-0.50174	-2.7057	-2.1652	-1.7567	-0.57579	-1.5059	-2.4078	-2.0024	-2.6848	-1.7282	-2.6891	-2.567	-0.54219	-1.7657	-2.6124	-3.5604	-2.6068	-2.8045	-1.6214	-1.5087	-2.7916	-1.0364	-1.0074	-3.6093	-1.9207	-1.0378	-1.0118	-0.7608	-1.4274	-1.386	-2.5623	-0.88308	-0.36378	-1.7826	-0.77613	-0.63245	-3.5586	-2.4662
-4.686	-4.904	-2.0845	-4.9679	-5.5642	-4.5993	-4.9446	-3.1307	-4.6946	-3.8931	-3.7648	-4.1519	-3.5621	-4.6178	-4.4389	-3.3922	-5.911	-5.0125	-3.337	-4.1387	-3.974	-3.9103	-3.7596	-6.1367	-6.1222	-3.5756	-4.6594	-3.6864	-2.5419	-3.2332	-4.2874	-4.3821	-3.6895	-3.7961	-5.5823	-5.7063	-5.4186	-5.3702	-4.933	-2.6345	-4.9539	-4.7028	-4.3661	-3.4765	-5.9398	-4.5924	-3.5701	-4.6178	-5.6003	-4.8151
-4.6363	-5.2492	-4.0663	-1.9643	-2.5865	-3.9048	-0.973	-3.0589	-4.2767	-3.6603	-2.4592	-3.912	-4.7044	-5.5145	-3.0099	-2.8213	-2.8288	-4.2771	-2.8216	-3.1259	-4.0672	-3.487	-4.0633	-2.4188	-3.342	-1.4819	-4.4416	-3.9807	-2.4387	-3.5191	-2.3845	-3.6474	-3.7191	-1.699	-3.927	-3.6811	-4.6003	-1.9578	-3.5419	-3.8902	-3.878	-2.5768	-3.1235	-2.8894	-3.359	-3.8814	-3.7859	-1.9633	-3.4115	-2.3649
-0.50764	-0.28865	1.5956	-0.58826	0.58178	0.42532	0.90927	0.1233	-0.72955	-0.11206	-0.48065	-0.26951	0.76517	-1.8789	-1.6025	-0.0079086	-0.50038	0.18883	-1.5983	-0.81276	1.166	1.1663	-1.4514	-0.87285	-1.0793	-0.54701	0.35579	-1.1432	-0.0037856	-0.61425	-1.7186	-0.15196	-0.23074	0.42333	-0.015365	0.59465	0.56803	0.36519	-0.14492	-0.80619	0.6986	-1.1973	-0.32117	-1.2807	-0.49108	-0.74739	-0.3692	0.015604	-0.79795	0.19265
-3.0988	-2.9347	-3.1432	-1.7524	-2.681	-3.9511	-4.0621	-2.7867	-0.2798	-2.3506	-3.1908	-3.2157	-1.5985	-2.357	-1.5802	-2.9694	-2.0323	-1.6451	-1.7723	-4.6265	-3.0187	-3.0617	-2.3044	-2.5951	-4.0787	-3.629	-4.7866	-3.7403	-3.0614	-2.9857	-3.485	-3.9392	-3.9957	-4.1807	-4.9068	-4.354	-3.9928	-3.6847	-2.7262	-1.8026	-1.9523	-2.7813	-3.3229	-2.8548	-5.4063	-4.6838	-1.0297	-3.3245	-3.1467	-4.1975
-1.3405	-2.0218	-2.2931	-1.1606	-1.8639	-2.4474	-1.1885	-1.1241	-1.984	-2.4255	-0.53273	-1.6567	-0.62443	-0.025601	0.13251	-0.9942	-2.8011	-2.7045	-2.3983	-1.2949	0.0059882	-1.6716	-1.5616	-2.609	-1.0943	-2.7041	-3.361	-1.2442	-0.9922	-1.8678	-0.83531	-2.2701	-0.54174	1.0462	0.19747	-0.83626	-0.15772	-1.5222	-0.31164	-2.3785	-0.93456	-0.92783	-0.36262	-1.0069	-1.5037	0.17556	-2.6409	-1.2905	-3.0116	-0.29643
-3.5029	-4.5111	-3.3675	-1.8138	-3.4879	-3.8744	-3.805	-3.9585	-4.087	-4.5522	-4.4571	-3.0776	-2.0808	-2.7796	-2.0489	-3.8902	-4.7936	-3.3051	-4.5443	-3.2643	-4.3339	-3.2307	-3.7132	-4.284	-2.8133	-3.2551	-5.048	-4.6941	-4.0522	-4.3284	-4.9132	-3.4604	-3.2642	-4.0936	-5.447	-4.4672	-4.5782	-3.8446	-4.1183	-5.9827	-4.0997	-4.6889	-2.5798	-4.7172	-2.7143	-3.7658	-2.1542	-4.7601	-3.747	-4.3513
2.1572	2.0899	-1.5206	-0.84096	-0.25282	-0.034108	-0.64163	0.25644	0.21009	-0.72316	-0.066648	-1.3965	0.46912	1.1889	-0.46498	-0.30404	-0.4072	-0.50147	0.25348	-0.89645	0.23938	1.6676	0.91935	-0.49428	0.48575	-0.38748	-0.33535	-0.46751	0.066166	0.073691	-1.5401	0.81104	-2.1797	-0.69701	1.5506	-0.18262	0.87279	-1.078	-0.49407	-2.2747	-0.25199	1.9869	-0.12685	0.38524	-1.9998	-0.10429	-0.41609	-0.10691	-0.56682	0.78922
0.94273	0.074434	0.72825	1.082	-0.64144	-0.9173	-0.15889	-0.40103	0.93278	0.26168	0.77044	1.3551	0.4378	0.57664	0.0071752	0.85648	-0.51252	-0.75985	-0.52782	-0.81778	0.86951	1.4124	1.1682	1.9359	0.65513	-0.25419	0.087283	0.58797	-0.19025	-0.83508	0.64885	0.81723	-0.35305	0.67479	0.66239	0.077164	-0.25638	0.23257	-0.30962	1.7316	0.10945	1.1817	-0.43082	-0.72254	0.11519	1.0474	1.4949	1.3946	1.8461	1.0048
6.2192	7.5131	7.9075	5.9908	7.2757	7.5975	7.928	6.7821	7.3436	5.5329	7.7944	6.2738	7.8533	6.5379	5.6675	6.7198	6.5307	6.6073	6.4043	6.6203	7.009	5.569	6.007	6.0937	7.3089	5.8633	5.8017	5.6504	8.467	9.1038	6.0542	7.4592	7.3599	9.0098	5.2775	6.1324	6.5255	7.6152	6.658	6.2271	6.5337	7.8213	6.946	6.4832	8.3016	7.0798	5.3631	8.4344	8.0547	5.907
1.8117	1.569	0.75942	2.4837	1.4136	1.0006	-0.0070335	1.6929	0.93506	1.8453	0.67676	2.1266	0.6368	1.8975	1.0976	-0.21992	0.71436	0.94813	1.3087	0.70844	1.8194	0.52635	-0.86839	0.3647	1.7887	0.60304	0.88315	0.84016	2.6233	0.27872	2.6416	0.7459	-0.22783	0.88272	1.3966	1.7445	-0.014671	1.7777	0.67193	1.7149	-0.57194	0.99065	1.6292	1.4594	2.1159	1.0436	2.3724	-0.42759	1.0434	1.1482
0.078583	0.061138	-1.4541	-0.69242	-0.71605	-1.4898	-2.4605	-2.1421	-0.77665	-1.6516	-1.4161	-0.096666	-0.00063154	-1.5876	-0.30305	-2.3064	-2.1843	-1.5163	-0.95631	-0.96463	-2.2298	-1.8495	-2.1386	-2.1149	-2.3866	0.10865	-2.587	-2.0492	-1.0467	-1.7207	-1.9458	-1.4334	-0.50378	-1.7305	-1.7845	-3.0024	-4.2138	-0.82712	-2.3538	-0.86099	-1.8374	-0.70452	-1.4827	-2.2102	-1.6035	-1.3596	-2.5835	-2.3103	-2.2562	-0.5188
0.28932	-0.60518	-1.5634	-0.77937	0.25241	-0.94195	-0.4171	-1.828	-1.9733	-0.71916	-0.5575	-0.36599	-0.65804	-0.63663	0.10053	-0.63178	-0.74891	-1.0896	-1.5397	0.50146	-0.2653	0.17075	-0.77485	-0.62087	-0.96028	-1.2532	-0.72605	0.50111	-1.9337	0.41286	-0.48796	-0.44204	-1.4548	0.26281	-0.031849	-0.63467	0.079333	-0.2068	-0.52444	-0.40727	-1.3345	-0.1499	0.31133	-1.4534	-2.702	0.14096	0.012673	1.0847	-0.82184	0.4478
-11.459	-10.866	-12.406	-12.953	-11.799	-9.8455	-11.17	-9.7366	-13.134	-11.231	-10.275	-10.35	-10.476	-11.941	-10.018	-11.123	-10.152	-9.972	-11.541	-10.121	-10.418	-10.478	-11.239	-10.328	-9.7842	-11.819	-10.836	-10.732	-11.054	-11.223	-12.111	-10.559	-10.26	-11.251	-11.366	-10.715	-12.101	-10.352	-10.437	-11.642	-10.815	-11.73	-10.974	-11.042	-11.461	-10.651	-11.582	-11.752	-11.138	-10.914
-5.3917	-4.2451	-5.2441	-4.5065	-4.4793	-4.2169	-3.314	-4.3267	-4.3413	-3.9325	-4.3319	-4.7016	-5.3514	-4.2414	-4.2612	-3.974	-3.1986	-3.8411	-3.9518	-4.317	-4.3129	-4.8629	-3.9101	-3.6529	-4.3949	-4.6173	-3.7806	-5.0804	-4.7866	-3.9277	-2.7356	-5.2159	-4.1574	-4.3367	-3.6666	-4.611	-3.2431	-4.3137	-5.1037	-6.4352	-4.9109	-4.881	-4.2301	-3.8474	-3.0532	-4.1107	-4.216	-6.0613	-3.7401	-3.3527
-1.9202	-1.9443	-2.0554	-2.5815	-2.2414	-0.65292	-0.54822	-1.6929	-1.5368	-1.0449	-2.7548	-2.0571	-0.75989	-1.3326	-2.336	-1.8594	-0.46948	-0.3466	-1.4122	-1.6514	-1.9682	-0.16642	-0.39508	-1.6566	-0.77881	-2.1089	-1.0722	-1.6288	0.37373	-1.6949	-0.67481	-3.0128	-2.8633	-2.1385	-2.2854	-0.22821	-0.89168	-1.4076	-0.92705	-0.63877	-1.2128	-1.386	-3.0914	-1.5004	-1.5021	-0.59993	-1.9384	-1.2364	-2.8332	-0.7835
-6.1134	-5.031	-4.8856	-6.2818	-6.3205	-6.2644	-7.1367	-6.6428	-5.1419	-6.4564	-7.3912	-7.917	-6.1654	-5.4182	-6.0432	-7.2395	-7.3378	-5.269	-5.2317	-5.7363	-7.0377	-6.3617	-6.6006	-5.6762	-7.7945	-6.8076	-5.7673	-6.5841	-6.9604	-6.4332	-6.5319	-7.0839	-6.9937	-4.9514	-5.9243	-4.6	-6.8414	-6.9448	-7.1167	-7.7501	-6.446	-6.3659	-6.7772	-6.2522	-6.6022	-6.7635	-5.84	-7.6956	-8.2671	-6.5685
-1.4568	-2.8619	-3.8843	-3.3194	-2.521	-3.8402	-2.1805	-3.1321	-3.9667	-2.5396	-3.1377	-5.3876	-3.2138	-3.2792	-1.5071	-3.8956	-3.5428	-2.9248	-2.7425	-2.12	-1.6178	-2.0465	-2.9351	-4.0189	-3.4805	-3.4128	-3.8121	-2.5609	-4.0407	-3.4112	-2.5787	-2.619	-4.0644	-4.0426	-3.2732	-4.0449	-2.2917	-3.2139	-1.6469	-0.99594	-3.1969	-2.7053	-3.3556	-2.5133	-4.4004	-3.9801	-2.3274	-3.0991	-5.0343	-3.9431
-2.511	-1.7657	-3.7291	-1.8883	-1.9204	-2.4795	-1.6369	-1.4741	-1.5768	-4.2728	-3.5279	-2.8672	-4.4276	-1.236	-2.3559	-0.53246	-1.7358	-3.054	-3.0447	-3.7531	-4.9323	-2.058	-4.2393	-1.9516	-2.6301	-1.9635	-3.0115	-3.6963	-2.5226	-1.8697	-2.5712	-3.706	-2.6921	-2.6672	-2.6069	-2.9964	-2.9235	-3.8494	-3.2514	-4.0958	-1.5338	-3.1523	-2.071	-2.1729	-3.4866	-2.6094	-3.9461	-3.6559	-4.2909	-1.7907
-2.4056	-2.6037	-2.2037	-3.4962	-4.2878	-2.407	-3.8265	-2.9159	-2.4089	-1.7532	-3.6386	-3.6882	-4.3549	-1.5146	-2.196	-2.9494	-3.8162	-5.6516	-2.3162	-2.8332	-2.7246	-2.4478	-2.232	-6.5156	-2.5892	-5.0349	-2.5965	-2.8877	-3.2494	-3.4086	-2.9524	-2.6049	-3.3398	-3.058	-3.4948	-3.3408	-3.8885	-3.1947	-2.7738	-3.8717	-3.3321	-2.8702	-4.281	-2.9667	-3.5658	-3.3202	-2.7754	-2.787	-3.707	-4.2932
-10.064	-10.682	-9.197	-9.1374	-11.023	-11.642	-11.416	-9.9781	-9.3143	-9.7024	-10.708	-8.9211	-11.04	-11.206	-10.31	-10.325	-11.096	-9.0802	-10.943	-9.5714	-9.2167	-9.8204	-10.589	-11.118	-9.7918	-9.6211	-10.779	-10.224	-9.0647	-10.091	-12.017	-11.238	-9.1327	-9.5501	-10.387	-11.139	-10.183	-10.047	-10.019	-9.8574	-10.893	-10.085	-9.7192	-10.482	-9.5383	-10.297	-9.4957	-12.204	-9.5636	-11.968
12.446	9.7209	9.3959	9.3224	9.8088	9.8681	10.195	8.959	10.58	10.012	10.085	9.9262	10.398	10.668	11.347	8.6462	9.3527	7.6299	10.507	10.281	9.6712	9.066	10.288	11.763	8.9915	10.262	10.624	11.108	10.453	10.142	9.3889	8.0582	10.57	8.0837	10.793	10.147	9.3738	8.8391	9.8144	8.9578	10.687	9.8324	9.2433	10.236	9.8105	10.779	8.9554	8.6021	9.0543	9.653
2.2291	2.428	2.5696	2.4873	2.1598	2.3534	1.2367	2.8124	2.648	3.1932	2.3281	3.0902	1.9691	1.9548	2.4671	2.6106	3.4541	3.7952	1.3117	1.7474	2.4711	2.1778	2.5996	3.4622	2.272	2.2626	1.3617	3.2913	1.4667	3.4805	3.3724	2.4377	3.5492	2.8629	2.2756	3.3755	2.0026	1.4086	2.3874	2.8562	2.2447	2.5591	2.5765	3.9892	1.4328	1.048	1.8645	1.5578	1.2574	1.4606
-12.06	-11.421	-11.624	-11.504	-12.255	-10.44	-12.207	-12.445	-10.739	-12.725	-11.011	-12.583	-12.127	-11.759	-11.808	-10.214	-12.094	-11.02	-12.798	-12.359	-12.303	-10.674	-12.842	-12.859	-10.615	-11.369	-11.832	-10.396	-11.947	-12.571	-12.729	-10.284	-11.673	-11.861	-11.251	-10.527	-13.689	-11.475	-12.465	-11.494	-10.55	-10.774	-12.446	-11.947	-12.139	-11.164	-12.493	-10.328	-10.886	-9.5006
6.7783	5.8606	6.4208	5.3448	5.9977	5.8126	6.3732	6.7973	6.9338	6.3088	7.4643	8.2604	6.2106	6.2137	7.1849	6.0346	6.7987	7.318	7.9653	7.9494	6.9455	7.2367	7.0158	6.021	7.8688	6.9911	5.5075	5.2726	5.3857	7.6436	5.6856	6.4147	7.4988	6.16	6.625	7.2913	7.4677	6.173	6.1101	7.0499	5.0513	7.7015	6.9044	6.6044	7.4738	7.6824	5.5052	6.2843	6.6373	6.5907
-10.919	-11.492	-10.52	-10.005	-11.694	-11.411	-10.145	-11.38	-10.947	-11.574	-10.941	-10.689	-11.482	-11.502	-10.213	-10.853	-10.348	-11.373	-8.6188	-9.6703	-9.81	-9.7738	-10.957	-9.4867	-10.875	-10.921	-9.2024	-12.668	-10.997	-10.474	-11.059	-10.667	-10.303	-11.638	-11.665	-11.922	-9.5834	-11.152	-10.819	-9.8861	-10.832	-9.0883	-10.251	-12.52	-9.6617	-11.293	-10.907	-10.524	-11.635	-11.508
-5.5396	-5.7644	-8.0753	-5.2909	-5.8483	-4.9047	-5.1731	-4.8368	-6.0153	-5.7087	-4.846	-5.1406	-5.0327	-6.0526	-6.467	-6.1762	-5.4476	-5.8425	-3.9231	-5.5591	-6.1852	-5.1685	-5.7193	-6.2072	-4.9193	-5.1499	-5.707	-5.1984	-5.3618	-4.9736	-7.6374	-5.2983	-6.1415	-4.753	-6.3269	-5.4735	-5.0454	-4.7374	-5.3737	-6.2364	-7.8078	-7.4532	-6.7573	-6.5833	-5.9942	-7.9456	-5.4765	-5.6025	-5.1675	-5.1636
2.5139	-0.026849	2.0528	2.7921	0.33366	1.35	2.4558	0.081563	1.2533	2.3029	-0.016277	0.76738	1.7565	0.31219	0.78261	0.88774	1.4385	3.4345	2.3855	1.722	1.3071	3.1922	1.0272	3.4288	0.21211	2.1002	2.2628	1.9844	0.43177	2.5523	0.67282	0.92674	1.0142	1.2337	3.1434	1.2008	0.66248	0.80118	1.0594	2.5484	1.8551	1.1963	1.8873	4.5015	1.5479	-0.12395	2.8705	1.374	1.4939	1.4998
4.9405	5.0649	3.8114	6.7045	4.6969	5.901	5.9135	5.6826	5.6698	5.1203	4.7918	5.2678	5.4341	6.1857	6.2647	5.8588	3.9389	5.4741	5.7086	5.0828	6.0537	5.9241	4.8781	6.0331	7.0357	5.6894	5.1722	4.3066	7.1893	3.7491	7.023	5.1694	4.3923	5.527	5.7926	5.2359	5.5294	5.2758	6.2811	6.5039	5.9642	4.1803	4.874	5.0315	5.8068	4.3409	7.1702	6.914	5.9483	4.6135
0.4891	0.50434	-0.051339	-0.40752	0.83034	-0.13135	-0.55943	-1.8345	-1.7411	-1.2655	-0.79192	0.19474	0.055424	1.5493	-0.991	-0.67329	0.098153	0.031178	-0.23484	-1.3088	-0.59302	-0.42347	-1.2452	0.57518	0.13305	0.95218	1.7441	-2.5193	0.96852	3.2479	0.58685	-0.43744	0.68432	-2.2252	0.13485	-0.71527	1.1021	0.68741	-0.26684	0.26662	-1.8341	-2.31	-0.4916	-0.50019	-0.28435	-1.137	0.68386	1.1257	-1.2132	0.52502
-0.33681	0.52693	-0.60655	0.021289	-0.25514	1.8234	0.12634	0.47129	0.29331	-0.046454	-0.8937	0.4923	-0.26413	0.15966	0.0052974	1.6874	-1.4573	0.81853	-0.27092	-1.3338	0.92059	-0.26274	-0.3178	-2.2863	-0.94655	0.35202	-0.92119	-0.63835	-1.2235	1.0116	-0.97609	0.25655	-1.9395	-0.4738	-0.23963	0.037362	0.42066	0.47643	-0.50433	0.92431	-0.4294	-1.0825	0.65264	-0.52465	-0.56921	0.071858	-0.23481	0.090398	0.024809	-0.84927
-6.135	-3.1375	-2.9348	-3.6509	-2.8742	-3.9362	-3.3927	-3.1153	-4.2187	-3.4845	-3.8952	-2.8432	-5.4471	-4.1133	-3.7926	-3.6825	-2.4588	-4.8993	-3.6812	-4.2722	-3.3922	-3.834	-3.9641	-3.3763	-3.702	-3.8128	-2.9548	-4.4662	-3.0424	-3.998	-2.8708	-3.7661	-5.7867	-3.6879	-3.7677	-4.5539	-3.9658	-3.8765	-2.9512	-4.9324	-3.3322	-3.4291	-4.193	-3.974	-5.4775	-4.4684	-4.2923	-1.8025	-3.7721	-4.1145
-3.098	-3.0126	-0.18289	-1.6457	-2.1112	-2.1172	-1.1302	-3.3774	-1.1333	-2.2977	-0.83222	-1.4883	-0.97784	-2.5115	-1.7159	-0.61421	-2.2762	-2.3308	-0.892	-1.913	-3.6699	-1.3058	-0.99987	-2.2781	-2.0528	0.14755	-2.1326	-1.2376	-1.6321	-1.4852	-3.8737	-1.2582	-1.8305	-2.5925	-1.1925	-2.4006	-1.8875	-2.339	-0.97163	-2.7133	-2.0523	-1.5495	-1.4457	-3.4841	-0.76966	-0.46895	-2.9408	-1.745	-2.0371	-2.4799
-9.5125	-9.2191	-7.5775	-8.7769	-8.3357	-10.067	-8.2324	-7.9815	-8.9751	-8.5992	-8.4964	-9.172	-8.7081	-9.7298	-8.3003	-9.3197	-8.5029	-9.8381	-9.3961	-8.7462	-9.3376	-9.0114	-9.7631	-7.5086	-7.2099	-7.9689	-9.0131	-7.8038	-9.4387	-9.9571	-7.3453	-8.7419	-9.1943	-9.8379	-10.246	-10.204	-9.6066	-8.4903	-9.6768	-9.1897	-10.194	-9.6205	-6.5209	-8.4345	-8.7626	-10.313	-9.7242	-9.4344	-8.4921	-8.432
0.43499	-1.5361	-1.2818	-1.5474	-1.2348	-2.3016	-1.7788	-0.78755	-0.64474	-3.3757	-2.6643	-2.0469	-0.43825	-1.2342	-1.3844	-2.4665	-0.36583	-1.9595	-1.4309	-2.1413	-0.96268	-0.30274	-0.27323	-2.3144	-2.3912	-2.1585	-2.7266	-0.88067	-1.152	-1.4107	-2.1829	-1.7229	-1.8201	-1.3867	-0.46791	-1.2908	-0.265	-1.0266	-1.2236	-1.7647	-0.12196	-2.7585	-1.217	-0.11454	-0.88136	1.3369	-1.6515	-0.94382	-1.2189	-1.8389
10.278	9.4419	9.8982	10.729	10.36	8.0219	12.463	10.173	9.4637	10.244	9.3273	9.8789	7.9731	9.8343	8.8851	8.327	11.009	10.978	9.8894	10.578	10.549	9.2264	10.22	10.778	9.791	10.214	10.725	8.3285	8.8385	10.255	9.9362	9.5044	10.489	9.1329	9.2643	8.4683	10.63	10.962	9.6973	9.112	9.4172	10.579	9.8442	10.333	11.974	10.202	10.269	10.225	9.5178	9.8637
-5.6193	-5.1084	-6.4039	-6.6574	-6.7056	-6.7515	-6.0088	-7.0885	-6.4156	-7.2249	-5.3211	-6.1238	-6.8112	-7.3558	-6.0674	-7.4318	-6.4357	-6.3717	-7.1188	-7.2402	-6.2926	-6.8848	-6.8952	-6.4648	-5.9504	-6.4526	-6.4115	-7.9044	-5.8577	-7.122	-7.4146	-7.3832	-7.1915	-5.7895	-5.8935	-5.3415	-7.6232	-5.0646	-5.1994	-6.7302	-6.5911	-6.4747	-6.8364	-7.0338	-6.0954	-6.1995	-5.7707	-5.1135	-6.3074	-5.2442
0.60524	-0.34153	-1.1259	0.23837	0.66422	-0.56328	-0.88496	-0.028319	-0.54019	1.1203	-0.08859	1.4225	-1.3615	-0.98221	1.0266	0.37354	0.59881	2.0843	1.2303	2.1465	0.57279	0.92465	0.30088	0.091883	0.56756	0.95526	1.4792	0.81593	1.3672	0.20645	0.70594	-1.3663	1.4769	0.91878	1.9159	0.21187	-0.45768	-0.63793	1.4548	0.060156	-0.72931	1.8171	1.3467	0.88643	1.0465	0.56764	-0.54707	1.1563	0.28697	1.9687
-12.885	-13.674	-13.121	-12.838	-13.783	-13.324	-12.046	-12.69	-12.392	-12.292	-13.832	-11.808	-13.445	-12.826	-11.989	-12.236	-14.324	-12.133	-13.008	-13.446	-13.37	-14.116	-12.848	-13.76	-12.516	-11.957	-13.628	-12.198	-11.748	-10.799	-14.316	-14.285	-11.653	-13.315	-12.825	-13.261	-11.809	-12.383	-12.969	-15.972	-13.801	-12.895	-12.761	-11.746	-13.162	-11.685	-13.548	-11.163	-12.439	-12.997
0.48497	0.198	-0.15954	-0.3031	1.7794	-1.1125	0.32884	-0.44852	0.061222	0.85266	-1.2618	0.012976	0.7951	1.0736	0.90799	0.21331	0.80879	0.25937	0.36718	-0.26531	1.1296	0.91041	0.98006	-0.79141	0.85396	1.1765	1.2783	1.5153	0.57279	0.97895	-0.5199	1.1769	1.1612	-1.0909	-0.048428	0.58088	-0.41529	-0.76896	0.17624	-0.49051	-0.87443	0.41051	0.28517	2.0817	1.0366	0.041841	1.6129	-0.5997	-1.8209	1.0026
0.73911	-0.038275	-1.612	-1.6305	0.19463	-1.3446	-0.62287	-0.16187	-1.2907	0.074247	-0.93245	0.99386	0.4986	0.1352	0.8191	-0.84039	-0.23298	0.5967	-1.1663	-0.024739	-0.54947	0.096173	0.94291	-1.185	0.33653	-0.43643	-0.98137	0.054072	0.76156	0.067079	0.70007	1.5536	0.26519	0.72743	-0.34366	-1.0205	-2.1938	0.0092846	0.36495	0.20329	0.58804	0.8048	-0.928	-0.59309	0.017926	-1.0615	-0.86765	-0.050791	-0.44539	-1.9014
-0.33344	0.044694	-0.71683	-1.1938	-0.087156	-0.40421	-1.3276	-0.30968	-0.10599	-1.8068	-0.7705	-1.5327	0.24764	-1.1516	-0.7601	0.57074	-0.2605	-1.3121	1.2503	-1.9876	0.0021239	-2.2559	-1.0046	0.21555	-1.3153	-1.5004	-2.1723	0.032564	-1.6652	-0.85207	0.20746	-1.7696	-0.30448	-0.45538	0.015364	-2.9982	-1.8119	-0.60418	-0.50536	-0.99272	-2.0574	-0.31976	-0.49461	1.9281	-1.6781	0.40112	-0.62893	-1.8579	-0.08315	-0.40711
-1.0717	-0.026117	-1.1403	-0.052771	-1.5508	-1.4733	-1.7293	-2.2446	-2.426	-2.6232	-1.5979	-2.0698	-1.5315	-1.8173	-1.1175	-1.0789	-1.7187	-2.5897	-1.0748	-1.5803	-1.6444	-1.5698	-0.93013	-1.907	-1.948	-1.7506	0.45992	0.51685	-1.2186	0.46311	-2.1749	-2.626	-1.5645	-0.79176	-1.487	-3.243	-1.9454	-0.95041	-1.7929	-1.1495	-1.4816	-1.1931	-1.4765	-2.4437	-1.2819	-1.3429	-0.70849	0.21504	-2.3365	-1.2355
5.6273	6.2848	5.5729	4.7735	4.597	6.2556	6.1738	6.0452	4.5481	4.3	5.3659	4.8953	3.4804	5.3287	4.023	5.479	3.3662	5.3165	4.481	4.5154	5.6899	5.1057	5.6041	4.5427	5.2785	5.4518	5.3518	5.0946	5.1462	5.5428	5.1189	5.5848	6.245	4.7292	4.7602	6.3833	3.9	4.8506	5.237	5.0002	5.241	4.9176	5.1196	4.3201	4.0222	5.2046	4.7995	5.0889	7.558	4.3883
-0.013216	0.84592	0.43159	-0.44623	-1.056	-1.0716	-0.2445	-1.2907	1.3761	-0.67258	0.86454	-1.356	-0.75339	1.5431	0.042617	-0.31126	-0.64305	-0.87034	-0.34724	-0.34006	1.2203	0.85738	0.22696	-1.3831	0.15187	0.5806	-0.039096	0.33911	1.1526	-0.24585	-2.4235	0.045144	1.2145	-1.1769	-0.35741	0.45996	0.6115	0.23713	1.6108	-2.3	-0.3947	-0.78706	1.2385	0.46686	0.33497	0.47387	-0.59863	0.74923	2.7005	-1.2979
-2.1464	-3.6673	-3.1411	-1.4395	-2.0659	-2.3566	-2.1591	-0.97587	-3.7888	-2.3809	-2.3733	-2.9791	-3.9771	-4.8043	-3.6905	-2.2135	-3.1529	-2.4787	-3.7285	-2.2782	-0.88001	-4.3607	-1.3004	-2.1332	-2.492	-2.6891	-3.3482	-2.6406	-3.854	-3.1771	-2.2324	-2.5419	-2.0032	-2.1532	-3.0091	-4.6877	-3.5717	-3.4497	-2.4731	-3.187	-3.6453	-3.8416	-4.3207	-3.7184	-0.93833	-2.1239	-4.359	-1.8645	-2.5491	-1.6226
-13.161	-15.193	-12.62	-15.892	-14.751	-16.425	-14.012	-15.245	-15.419	-14.239	-14.442	-13.545	-14.496	-15.967	-15.153	-15.028	-13.576	-15.095	-14.939	-13.969	-13.67	-13.07	-14.23	-13.521	-14.463	-14.337	-14.365	-14.484	-15.718	-13.67	-14.809	-15.191	-16.331	-14.012	-13.028	-14.077	-15.786	-13.395	-14.688	-15.635	-14.698	-13.683	-13.619	-13.93	-14.009	-14.258	-15.64	-14.729	-14.952	-12.713
-0.70151	-0.68514	0.84886	-2.0587	-0.76713	-2.1593	-0.012591	-1.0325	-3.4468	-1.7405	-1.6179	-1.5904	-1.4661	-1.6936	-0.11347	-1.8426	-0.038663	-0.32227	-1.9629	-0.59007	-3.0383	-2.1439	-1.5995	-0.71179	-1.7053	-0.9553	0.31292	-0.33969	-0.45441	-1.143	-2.2751	-2.1621	-1.3389	-0.23634	-1.642	-1.7632	-0.085544	-1.3383	0.63136	-2.3843	-1.8956	-0.87562	-0.1539	-2.4104	-2.1612	-0.62996	-2.0108	-1.3073	-1.8142	-2.3218
1.4103	3.0934	2.4783	3.1882	3.9507	3.155	2.8404	2.5469	3.0398	1.7273	2.5503	2.2408	3.5236	3.3064	2.1854	1.2413	2.0206	2.7633	2.17	5.6479	3.295	2.9488	2.8123	2.355	2.069	3.2896	2.6282	2.4615	3.0555	2.3502	0.7589	3.6301	2.365	2.4604	2.5944	3.4762	3.0973	1.3407	3.1545	2.2428	2.0227	3.7589	2.632	2.4975	3.6644	2.6946	4.0064	3.2621	1.7096	3.5842
-2.3109	-1.7423	-1.817	-1.2881	-1.4787	-2.8635	-1.5888	-0.88224	-3.1826	-2.6374	-3.0551	-4.2664	-1.956	-2.5277	-3.6738	-1.8641	-2.637	-3.6132	-4.1295	-3.4701	-1.9019	-2.5454	-2.1356	-3.0012	-2.8044	-2.169	-1.729	-2.8926	-1.5286	-2.4523	-2.4183	-2.3749	-3.8186	-1.8781	-3.0665	-2.9189	-2.7795	-2.299	-3.0783	-4.1697	-2.4662	-3.1836	-3.7076	-2.8596	-2.7892	-4.0939	-3.06	-3.0356	-2.9156	-2.8981
-10.534	-11.652	-9.9343	-11.244	-12.745	-12.035	-11.705	-11.387	-10.194	-11.992	-10.383	-10.496	-9.4609	-14.112	-9.7067	-10.187	-10.915	-9.2725	-8.9858	-10.872	-11.646	-11.078	-10.922	-9.4222	-11.581	-11.089	-10.028	-9.9258	-10.971	-11.361	-10.438	-11.688	-11.366	-11.001	-10.644	-11.482	-10.699	-11.252	-10.618	-10.314	-10.31	-9.8574	-10.57	-11.324	-11.25	-9.8981	-10.673	-9.8944	-13.478	-11.926
-1.7909	-1.1065	-1.9488	0.071729	0.28779	-0.90152	-0.56806	-1.8846	-1.0463	-2.5977	-1.2762	-1.2474	0.45468	-2.523	-2.4892	0.64196	-1.4138	-0.62928	-1.0289	-0.0079586	0.49526	-0.95074	-1.01	-1.1878	-2.2238	-0.60355	-2.3116	-1.6367	-1.0336	-1.2511	-0.038836	0.33552	-1.4527	-0.98996	-1.6231	0.077802	0.97416	-1.0617	-2.4354	-2.7686	-1.172	-1.4877	-2.4229	-2.6329	-1.4784	-1.0514	-1.7626	-1.9835	-1.3548	1.3477
-1.0085	-0.91133	-1.8509	-0.41961	-0.14275	-1.6029	0.99327	-0.32007	0.33324	0.49414	-0.12135	-1.0089	0.1307	-0.91455	-0.45816	1.7295	-0.53958	0.072238	-0.57364	0.51126	1.31	-0.32793	-0.11049	-0.49709	0.21236	-0.44704	0.682	-0.044991	0.69201	-0.58252	-0.8499	-0.48096	-0.10308	-0.39951	1.2783	-1.9931	-1.0114	-0.80567	-0.53933	-0.97852	-1.1274	-0.94327	-0.96596	0.0033319	-0.80556	-0.67572	0.010638	-0.21282	-1.7424	-0.59942
-0.66883	0.90144	-0.10955	-0.3982	0.29834	0.20389	-0.312	-2.6273	-0.91747	1.4961	0.84059	1.2133	0.73352	-0.013672	0.095291	0.91605	0.19881	0.66407	-0.86713	1.4306	-1.3426	0.18392	-1.9046	-1.2589	-0.14659	0.30447	0.7627	0.46897	-0.12758	-0.54433	0.12559	0.3919	1.6655	0.29428	0.9136	-0.40567	0.26978	0.14839	0.61053	0.31301	-0.50535	1.24	0.43694	-1.5614	-0.11406	2.0823	0.3332	-0.61197	-0.83203	-0.12843
-6.4309	-5.8503	-4.8232	-4.9148	-4.618	-3.7233	-4.357	-5.2519	-5.1029	-5.8728	-4.26	-5.4363	-6.2732	-4.5408	-4.6731	-4.533	-3.7275	-4.7971	-5.5072	-4.5429	-4.9153	-5.3051	-3.4433	-5.4365	-3.8927	-4.4491	-6.3365	-4.791	-5.1122	-5.4152	-4.9245	-4.4244	-6.1204	-5.8004	-5.0685	-5.3437	-4.9485	-3.4259	-4.2035	-5.0047	-4.6992	-5.2123	-5.4329	-4.9231	-5.4332	-5.2098	-6.1119	-3.9064	-5.7487	-5.0148
-5.5851	-5.8836	-5.2992	-5.7247	-6.5881	-7.0659	-3.9613	-5.2515	-4.7047	-7.0935	-6.2491	-5.5214	-4.2784	-6.093	-6.6181	-4.9736	-6.2157	-6.038	-5.1493	-6.4887	-3.1323	-5.3545	-5.4876	-4.9476	-5.1452	-5.335	-4.7265	-5.9554	-5.964	-4.9694	-6.4225	-6.9069	-5.5511	-5.0993	-6.2266	-5.5108	-6.1763	-5.9553	-5.2594	-6.4613	-3.7299	-5.9556	-6.5557	-4.7165	-6.1703	-5.7996	-6.1057	-5.1022	-4.132	-7.5264
-0.48031	-1.7647	-1.2665	-0.5081	-0.92484	-0.87154	-1.193	-0.32262	-1.1626	-2.4234	-1.8921	-1.1799	-1.4689	-0.42035	-1.0549	-1.2488	-1.2023	-0.26293	-2.0338	-0.40073	-0.6328	-1.4096	-0.78916	-2.0433	-0.42861	-0.88669	-2.0086	0.12958	0.3688	-0.94412	-0.1798	1.7575	-1.7205	-1.452	-0.53039	-0.66663	0.36782	-1.1384	-0.7782	-0.69197	-1.1849	-0.071185	-0.26504	-0.59993	-0.20261	-0.72885	-1.6015	-0.69629	-0.84463	1.0467
-11.522	-15.336	-13.713	-12.907	-13.207	-13.677	-11.956	-11.15	-12.376	-12.894	-13.389	-13.031	-13.244	-12.521	-13.879	-13.68	-13.022	-13.08	-12.39	-13.581	-12.218	-13.823	-12.694	-12.169	-13.195	-13.887	-12.92	-13.942	-13.066	-12.616	-12.992	-13.828	-13.136	-12.481	-13.093	-12.757	-12.328	-13.604	-12.569	-12.836	-11.692	-12.363	-13.437	-12.178	-11.874	-12.773	-13.302	-12.056	-13.198	-14.24
-21.422	-23.458	-22.011	-21.055	-22.536	-22.048	-22.609	-22.542	-23.721	-22.092	-22.935	-22.334	-22.321	-22.545	-20.595	-22.573	-21.74	-21.92	-22.611	-22.747	-22.271	-24.884	-22.807	-23.465	-22.688	-21.96	-21.703	-22.652	-22.23	-21.453	-20.391	-21.213	-21.528	-21.813	-22.319	-21.116	-23.435	-21.08	-22.179	-22.599	-21.694	-21.242	-23.304	-21.524	-22.337	-21.536	-22.959	-22.569	-21.708	-20.098
-1.1387	-0.084401	-2.268	-1.7611	-1.607	-1.284	0.1884	-2.1737	-1.6259	-0.46374	-2.4661	-1.0926	-0.54306	-2.2907	-2.3774	-1.5184	-1.0994	-1.9114	-1.6945	-1.3062	1.0771	-1.9296	-1.889	-0.76379	-2.0234	-2.6972	-3.1446	0.52217	-0.58142	-2.1095	-2.6317	-2.5166	-1.5188	-1.7225	-0.38093	-1.6489	-3.0297	-1.7343	-2.3888	-3.2638	-2.1084	-1.404	-0.27186	-1.807	-2.0586	-3.6035	-0.88281	-0.11823	-1.5288	0.93046
-1.7253	-4.131	-3.7642	-4.2266	-1.9056	-3.7303	-3.7285	-4.8185	-3.3763	-3.7815	-4.6147	-2.6447	-3.7984	-3.1569	-2.8601	-4.1662	-4.9801	-2.1687	-5.7151	-1.0235	-3.3428	-3.2607	-1.5375	-1.8235	-2.9785	-2.9783	-3.5029	-2.5269	-2.252	-3.1095	-3.6364	-2.9122	-2.8629	-3.0152	-2.5817	-4.0352	-3.3453	-3.8962	-3.1231	-2.2613	-2.4991	-4.2533	-3.7561	-5.2017	-3.496	-4.0234	-3.0195	-4.6127	-3.1617	-3.7785
-1.0289	0.78198	-0.27557	0.3484	-2.8031	-0.96416	-1.5245	-0.89137	-1.6086	-0.91593	-1.7457	-2.4092	0.50064	-1.3825	-1.119	-0.57682	-0.83404	-0.82132	-1.3157	-2.0537	-1.0708	0.99555	-0.37707	-1.0182	-0.151	-0.8206	-1.5638	-0.83765	-1.1558	-1.4058	-0.93755	-1.967	-2.6264	-1.428	-0.42591	-0.8155	-1.9894	0.013001	-1.6752	-0.98106	-0.40246	-0.37042	0.60323	0.38758	-0.68063	-1.3258	-0.91477	0.24699	-0.55285	-1.0791
-8.789	-8.8685	-10.05	-9.7873	-8.8739	-7.3888	-8.917	-9.3041	-8.4975	-9.5471	-8.1743	-8.7754	-9.2836	-8.5621	-10.495	-6.1243	-8.2932	-8.7485	-9.0559	-10.238	-7.7325	-8.1478	-8.8281	-7.5522	-8.3676	-8.928	-8.1341	-8.5454	-9.491	-10.556	-8.7054	-8.7707	-7.0553	-8.3787	-9.2551	-8.3808	-8.6908	-9.6097	-9.0595	-9.4646	-10.09	-9.4243	-10.086	-10.346	-8.3282	-7.858	-8.2808	-8.9791	-9.9233	-11.689
-5.5748	-5.7552	-5.709	-5.4543	-5.9272	-5.9289	-5.3816	-5.1795	-4.0298	-5.4616	-6.3345	-6.1962	-6.697	-6.5738	-4.2546	-8.1473	-4.6878	-5.036	-6.0563	-6.2837	-4.5278	-5.4567	-5.7915	-4.5616	-6.2039	-5.7422	-4.8762	-6.6783	-6.441	-4.708	-6.3986	-5.293	-4.4855	-4.8487	-5.5336	-5.1603	-6.9397	-7.2167	-5.8745	-4.8245	-5.4527	-4.9565	-5.0983	-7.2638	-4.514	-6.906	-6.1696	-5.4038	-4.8944	-5.1189
-4.6733	-3.4364	-4.5505	-3.5071	-4.0656	-2.7443	-3.8222	-3.8105	-5.1376	-3.2975	-2.7069	-3.407	-3.4752	-3.5831	-3.7586	-2.5776	-3.7584	-5.5226	-3.5641	-3.9355	-4.6207	-3.7854	-3.4286	-3.6715	-2.5498	-4.7809	-3.5132	-3.4421	-3.5813	-3.9161	-3.8837	-3.9313	-4.2345	-3.666	-2.7181	-5.5061	-3.5284	-3.4881	-3.8876	-3.6231	-3.1098	-4.8524	-4.6858	-3.2663	-2.7489	-4.3161	-2.1926	-2.7355	-5.0068	-2.9622
-12.544	-12.971	-11.402	-12.271	-12.743	-12.216	-11.135	-12.887	-13.535	-11.195	-12.123	-12.212	-11.011	-10.88	-12.919	-11.396	-11.188	-11.766	-13.12	-12.375	-13.523	-12.217	-12.415	-12.484	-11.524	-11.544	-11.795	-12.35	-10.707	-11.372	-11.678	-11.307	-12.419	-11.956	-11.916	-12.19	-12.058	-11.486	-11.603	-11.756	-12.922	-11.642	-11.905	-10.179	-11.45	-12.798	-11.701	-11.108	-12.083	-12.003
0.35181	-2.4584	-1.6224	-0.56164	-0.37162	0.90807	0.28087	0.16489	-0.33291	0.14016	-1.3654	0.6876	-0.13362	0.19947	-0.91707	0.69368	1.0746	0.78042	-0.45775	-1.3106	0.14522	0.94504	0.54654	1.5595	-0.26486	0.22066	-0.069801	-1.6252	-0.74959	0.92061	1.5955	-0.099562	0.46247	1.4377	-1.7498	-0.2154	2.1146	1.5638	0.13736	-0.77322	1.6347	-1.6878	-1.1005	-1.1072	0.76528	-0.75214	1.1614	-0.47398	-0.22299	-0.69135
-6.8222	-8.1887	-7.5648	-6.6956	-8.5961	-6.8266	-7.8879	-8.4306	-8.0469	-8.7972	-7.8162	-8.1806	-7.983	-7.3798	-7.2919	-7.1274	-7.6896	-7.9449	-6.4043	-8.3273	-6.1875	-8.7074	-8.2647	-7.9344	-7.2288	-7.8407	-7.1403	-7.4028	-6.7914	-7.6454	-6.0168	-7.9247	-7.9756	-8.4687	-6.7779	-9.3627	-7.0308	-6.7137	-5.5955	-6.0818	-7.6117	-7.1073	-7.7443	-7.4258	-7.7633	-8.5515	-7.6298	-7.8008	-8.5362	-7.8674
-1.9277	-1.6598	-2.4367	-0.70365	-0.79138	-3.4439	-0.49035	-1.6067	-3.0786	-2.1333	-1.6756	0.91543	0.16961	-0.76363	-0.62402	0.45905	-0.79213	-1.667	-2.1182	-1.4807	-2.1135	-2.1228	-3.3811	-0.79381	-2.0194	-2.0905	-0.4247	-2.5657	-1.5962	-2.3499	-3.5264	-0.44629	-0.63893	0.37193	-1.1325	-1.6974	-1.6009	-0.32868	-1.0159	-1.1541	-2.3047	-1.4864	-0.82722	-1.5752	0.19419	-0.24299	-2.6136	-0.79875	-1.3573	-0.52965
-2.6629	-4.6388	-3.6895	-2.6183	-3.3365	-4.8875	-3.7393	-2.4323	-3.5911	-2.9861	-3.2654	-4.1351	-4.4844	-2.7767	-4.1146	-3.9297	-5.0398	-2.6423	-2.9208	-4.0261	-7.216	-4.1987	-4.4198	-3.997	-2.4842	-3.7572	-3.3382	-5.1943	-4.1089	-4.0522	-2.6074	-2.493	-4.0651	-4.0336	-3.5654	-4.4305	-3.0378	-3.5682	-3.8685	-2.9876	-4.5895	-3.0552	-3.8958	-3.859	-3.2553	-4.7143	-4.4247	-4.0755	-3.2301	-3.4294
-10.889	-11.523	-10.089	-10.376	-9.4454	-9.9267	-10.483	-11.367	-9.6883	-9.2694	-11.012	-10.671	-11.495	-9.9394	-9.5023	-10.138	-9.5556	-9.5409	-9.7401	-9.4339	-8.8886	-9.8326	-10.557	-8.6613	-8.3563	-8.7119	-10.501	-10.698	-9.6774	-10.152	-8.9022	-11.667	-10.308	-9.7223	-11.48	-10.621	-10.837	-9.6417	-11.689	-10.634	-11.851	-11.111	-10.968	-10.23	-9.8539	-10.029	-11.005	-11.079	-10.073	-10.341
0.22561	0.93349	0.24248	-0.12046	1.43	0.6832	-0.43474	-0.98198	-0.26038	-0.39728	1.4044	0.0012453	0.56935	1.5381	1.448	-0.12029	-2.5688	0.54645	-2.4326	0.47604	-2.298	0.17633	-0.05904	-0.018501	1.2482	-0.038609	-1.0301	2.3341	0.48255	-0.15246	1.1922	0.51109	0.75129	-0.05747	0.88091	-0.24651	1.0588	0.42681	-0.65739	-0.90514	1.0758	0.30981	0.68055	0.92818	-0.13673	0.79401	0.55639	0.84993	1.136	1.4551
2.4732	2.8321	3.4909	3.0331	1.9099	1.9454	3.1303	2.4034	3.4267	2.3054	5.9797	3.2853	3.6618	2.8427	4.3177	2.7988	2.8652	3.5374	3.094	4.288	2.1244	3.2618	5.0922	3.1238	2.3223	3.0059	2.5483	3.4749	2.5957	2.5638	4.6713	3.1665	4.3082	3.5352	1.6959	2.5108	1.7915	3.6087	2.155	2.6253	1.8891	3.5134	2.6182	4.6134	2.4309	3.0592	3.7858	3.577	3.9283	2.4675
-4.9339	-6.9615	-7.0667	-5.1799	-6.7507	-6.9026	-5.7904	-6.3845	-5.9814	-7.5541	-6.909	-5.5842	-6.4306	-5.1967	-5.2141	-7.0279	-6.4449	-6.9379	-7.103	-5.6297	-5.2108	-8.1184	-5.4507	-6.2333	-5.5087	-7.427	-4.7084	-4.9983	-6.032	-5.7138	-7.9679	-5.693	-5.3771	-8.95	-6.0449	-5.3534	-6.6208	-7.256	-5.8479	-6.5506	-6.2059	-6.6694	-6.2079	-8.0631	-5.512	-5.3452	-4.8935	-6.3635	-5.6158	-6.7579
-11.005	-10.782	-10.995	-11.951	-11.904	-11.915	-11.788	-13.26	-10.903	-12.886	-11.669	-10.488	-11.384	-12.924	-11.422	-12.57	-11.021	-11.07	-12.394	-11.215	-13.329	-11.838	-12.478	-10.346	-11.408	-11.045	-11.681	-10.671	-11.683	-10.922	-12.045	-10.78	-11.41	-10.222	-10.47	-10.134	-11.092	-11.925	-12.278	-11.864	-11.3	-11.287	-11.763	-10.553	-11.978	-13.182	-11.028	-12.716	-11.099	-10.786
-13.541	-13.998	-14.26	-12.1	-11.915	-10.912	-12.185	-13.288	-12.563	-13.67	-12.811	-13.555	-12.166	-13.527	-13.713	-13.162	-12.164	-12.351	-12.448	-13.435	-12.858	-12.715	-12.751	-12.634	-13.258	-11.787	-11.753	-12.714	-13.829	-13.139	-12.705	-14.632	-13.62	-12.91	-13.026	-12.936	-13.687	-11.606	-13.542	-12.015	-12.062	-14.379	-12.243	-12.698	-11.849	-12.541	-11.744	-12.984	-11.88	-12.591
-0.96645	0.11689	-0.20042	0.46314	-0.2141	-0.40448	-0.15125	-0.30913	-0.36772	-0.31471	0.39157	0.47128	1.1137	-0.34675	-1.3399	-2.465	-1.8561	-0.202	-0.38796	-0.80829	-0.79009	0.61414	0.77278	-0.30992	-1.6522	-1.9999	-0.34169	-1.0491	0.85307	-0.7469	-0.050468	0.99209	-0.19122	-0.22909	0.10083	-0.79109	-0.91795	0.30309	0.46732	-1.4174	-0.030475	-0.78244	1.1513	-0.41655	-1.4827	0.49238	-0.39923	0.40096	-0.80918	-0.68377
-12.74	-14.321	-13.23	-14.243	-12.357	-13.176	-12.472	-12.45	-13.211	-12.856	-12.453	-12.585	-11.897	-13.448	-13.519	-12.323	-12.363	-12.989	-13.399	-12.447	-14.448	-14.661	-13.428	-11.518	-12.402	-11.148	-11.715	-14.809	-12.841	-13.5	-12.492	-11.178	-13.56	-12.025	-13.386	-13.185	-13.885	-13.738	-13.025	-13.997	-11.599	-12.978	-13.931	-13.617	-14.546	-13.071	-13.718	-13.33	-12.926	-11.683
-23.201	-21.398	-21.376	-21.087	-20.445	-22.627	-20.95	-22.799	-21.374	-21.804	-22.747	-20.809	-21.192	-22.967	-23.744	-22.562	-22.305	-23.321	-21.899	-22.386	-23.767	-20.542	-22.373	-21.862	-22.619	-21.081	-21.829	-21.21	-22.468	-23.037	-22.663	-22.11	-22.043	-22.105	-21.6	-20.716	-20.688	-21.329	-23.387	-21.314	-22.407	-23.781	-22.676	-21.499	-21.694	-22.336	-22.219	-20.888	-20.621	-22.371
-22.802	-21.004	-22.304	-22.387	-21.226	-19.216	-22.983	-21.287	-22.089	-23.117	-21.615	-21.454	-21.905	-23.18	-23.461	-21.253	-22.577	-22.074	-23.905	-23.003	-22.864	-20.82	-23.062	-21.889	-21.232	-22.183	-20.926	-22.711	-21.083	-22.976	-23.231	-22.67	-21.263	-20.486	-22.017	-23.097	-22.3	-21.985	-23.3	-24.934	-22.159	-22.268	-21.691	-21.799	-21.27	-23.536	-21.016	-22.408	-21.706	-22.171
-7.3541	-5.8886	-7.4663	-6.9254	-6.3727	-7.0732	-5.0906	-6.1449	-5.4648	-3.5858	-5.4551	-4.7757	-5.8206	-5.0235	-5.5639	-6.5645	-3.6091	-5.6257	-6.7062	-4.9106	-4.4766	-6.8916	-5.351	-5.7436	-5.2958	-5.087	-5.8156	-6.4624	-5.2793	-6.2634	-5.8443	-5.9387	-5.8955	-5.4306	-6.7474	-4.6095	-5.2836	-6.3806	-6.7922	-6.0837	-5.9765	-6.0858	-6.7141	-4.139	-5.8864	-6.0151	-6.4029	-4.282	-5.663	-7.6598
-0.74269	0.98082	1.1643	-1.0866	-0.25345	-0.87741	0.63114	-1.0658	0.58531	0.13214	0.052513	0.099767	0.26696	-0.97024	0.70234	-0.37921	0.72291	-0.97037	0.36641	-1.5517	-0.73645	-1.7726	-0.020483	-0.14676	-0.54692	-0.4142	-0.26058	0.56692	-0.12451	-0.25033	0.21342	-0.18072	-0.18975	-1.8807	-0.11027	-0.55972	0.29182	-0.94553	-1.3856	0.017056	-0.82542	0.71869	0.26677	-2.1936	0.18811	-0.96403	1.4155	0.73115	0.034856	2.2145
-3.7111	-1.6695	-3.5247	-2.9217	-2.8099	-2.2112	-3.0133	-3.0036	-1.6706	-2.9959	-1.981	-1.3137	-3.0692	-0.84536	-2.4443	-5.1288	-2.561	-2.7488	-1.5138	-2.4617	-2.7231	-3.3903	-0.90376	-4.3019	-1.8705	-2.156	-3.9232	-0.84919	-2.8106	-3.0025	-1.7687	-1.98	-2.0679	-2.321	-2.2194	-3.0793	-2.0296	-2.1663	-4.0383	-3.2402	-2.5005	-2.7638	-2.4569	-2.6355	-1.9224	-3.2315	-3.7656	-3.2211	-2.7068	-1.5321
-8.1705	-9.2925	-6.9681	-11.216	-6.476	-9.3347	-8.701	-8.8955	-7.4223	-9.747	-7.7846	-8.2879	-9.3897	-10.408	-10.145	-9.2899	-8.2131	-9.1482	-9.8916	-8.4741	-10.203	-7.8075	-8.6928	-10.542	-9.185	-8.8913	-8.2784	-9.4992	-8.4228	-8.4972	-10.714	-9.217	-9.2523	-9.3447	-8.582	-8.2479	-8.897	-8.2019	-9.1782	-10.738	-10.364	-8.8051	-8.2844	-9.0685	-9.3679	-8.6306	-7.7063	-9.5403	-9.0897	-9.4513
9.6789	8.4633	8.1871	7.1345	7.4761	8.3304	8.119	8.3243	7.6553	6.7155	7.648	7.2395	8.8601	8.8742	8.505	6.5294	8.0468	6.6694	8.7811	9.0337	8.8697	8.0966	9.1317	9.2221	6.381	7.2491	8.34	7.6196	7.8305	6.5733	6.8217	7.0997	8.2216	8.3237	8.0095	7.3766	7.61	7.317	6.823	7.5008	7.813	7.7789	6.8462	8.0178	6.3161	7.7225	7.3024	9.1588	8.2608	8.5983
-0.74258	-0.95215	-0.5929	0.70949	0.20317	-1.5682	-1.0428	-0.80979	0.14003	-2.0478	-2.2016	-0.467	-0.54468	-1.0235	-0.62267	-0.66344	-0.80053	-1.4687	-0.71491	-0.65908	-0.75372	-1.0921	-0.038541	-0.77607	-0.96859	-0.69308	-1.0688	-0.43472	-0.90522	-0.87584	-1.2797	-1.2661	0.012333	0.024788	-2.3716	-1.8833	-1.4256	-1.076	-0.68009	-1.5408	-0.76151	-1.1683	-0.7666	-0.35818	0.39899	-1.0692	-1.0696	-1.4024	-0.24607	-0.33298
-11.497	-9.6141	-10.192	-9.9711	-9.5187	-11.63	-10.829	-10.294	-11.297	-10.941	-11.019	-10.533	-9.4452	-9.5528	-9.5619	-10.254	-10.646	-12.499	-9.6673	-11.695	-10.438	-11.514	-7.796	-11.163	-9.1499	-10.996	-11.523	-9.5685	-10.131	-10.323	-10.108	-9.9059	-10.071	-10.742	-11.083	-10.492	-9.9263	-11.5	-10.858	-10.673	-9.9505	-9.8035	-11.462	-9.3701	-9.7082	-9.5694	-9.9082	-10.281	-9.741	-10.869
-21.499	-20.347	-21.826	-20.418	-21.274	-21.35	-21.858	-19.815	-20.414	-20.156	-21.755	-20.548	-21.048	-21.37	-21.244	-19.675	-20.215	-21.279	-20.543	-20.755	-20.649	-20.57	-20.696	-21.532	-22.382	-20.54	-22.565	-21.1	-20.496	-20.828	-20.569	-20.886	-19.46	-21.46	-21.486	-20.353	-21.586	-20.378	-21.651	-21.659	-19.807	-22.069	-20.442	-18.629	-20.348	-20.226	-21.413	-20.078	-21.356	-21.062
-11.858	-11.548	-14.013	-10.988	-11.742	-12.135	-11.651	-11.167	-10.577	-13.173	-11.07	-13.261	-11.628	-11.731	-12.936	-13.875	-10.87	-11.731	-10.866	-10.869	-12.282	-11.247	-12.898	-13.209	-12.492	-12.339	-11.325	-11.303	-11.012	-10.793	-12.511	-12.463	-13.392	-13.397	-12.775	-12.746	-12.624	-12.24	-13.78	-11.647	-12.131	-10.4	-12.928	-11.967	-11.666	-11.3	-11.493	-11.251	-11.965	-11.272
2.4123	3.3345	2.9327	1.5184	2.1415	2.6508	1.7965	1.3766	2.2019	3.0143	3.3961	1.2996	1.3555	2.9096	2.6036	1.9501	1.5758	2.5581	3.4237	2.4102	2.3248	3.6021	3.0925	3.2716	3.6122	1.311	1.6392	1.7535	1.9629	2.783	2.1907	3.873	2.7068	1.71	1.7716	4.0875	3.7873	3.2917	2.2813	3.9053	2.903	4.3896	2.743	3.1813	1.495	3.812	2.7283	2.0818	3.6656	2.9518
-9.6889	-11.153	-10.514	-12.829	-11.497	-10.736	-11.119	-10.843	-11.035	-10.341	-11.009	-11.481	-13.198	-10.61	-9.9485	-10.523	-11.589	-10.337	-11.737	-10.528	-12.283	-11.394	-9.4916	-12.693	-9.8474	-11.155	-12.168	-10.668	-10.854	-11.614	-10.056	-10.724	-10.569	-11.474	-12.022	-11.769	-10.825	-12.965	-9.4307	-10.922	-10.044	-10.625	-11.216	-9.3865	-10.215	-10.727	-10.757	-10.549	-12.094	-9.9737
-10.058	-11.5	-12.452	-10.824	-11.241	-12.467	-11.475	-12.244	-10.887	-10.67	-10.516	-12.243	-11.334	-11.503	-11.927	-10.871	-10.909	-11.261	-11.539	-12.384	-10.78	-12.153	-12.469	-11.064	-10.745	-11.829	-11.322	-11.708	-10.974	-13.412	-11.314	-11.467	-10.515	-11.422	-13.191	-11.73	-12.178	-12.425	-13.06	-11.136	-11.506	-10.59	-12.685	-12.941	-9.9628	-11.241	-12.618	-10.949	-11.073	-10.119
-13.055	-14.745	-14.006	-13.731	-13.181	-12.315	-13.763	-13.755	-14.232	-13.758	-14.494	-13.475	-15.564	-14.425	-13.882	-13.139	-14.455	-14.878	-12.879	-15.032	-13.434	-12.948	-13.754	-14.791	-13.982	-12.164	-16.238	-13.318	-13.717	-11.195	-13.308	-13.537	-14.01	-13.962	-13.4	-14.7	-14.794	-12.803	-13.474	-13.715	-14.567	-13.895	-12.215	-14.369	-12.506	-12.806	-14.758	-14.681	-14.371	-13.176
-2.8497	-1.7893	-2.2145	-2.9242	-4.197	-2.755	-2.1897	-1.4701	-1.4891	-1.0758	-3.454	-4.606	-2.6027	-2.9559	-2.1841	-2.5053	-0.66043	-2.9379	-2.2314	-2.2783	-4.1913	-2.4899	-4.0668	-1.6704	-2.2755	-3.3121	-4.3371	-2.8833	-2.7604	-3.0993	-2.0535	-2.8593	-1.8166	-1.0745	-1.4829	-1.6152	-3.836	-4.2357	-2.6234	-2.6321	-2.1368	-4.2598	-3.0471	-2.8318	-3.9858	-1.8824	-2.5847	-2.8673	-1.9251	-1.3452
-14	-13.908	-14.248	-13.414	-12.889	-14.198	-14.14	-13.862	-13.738	-13.94	-14.348	-12.816	-13.854	-15.262	-15.657	-15.667	-14.722	-13.887	-14.793	-13.065	-12.952	-13.15	-14.512	-14.739	-14.427	-14.133	-12.198	-13.322	-14.342	-13.67	-13.783	-15.528	-13.329	-14.346	-15.011	-13.816	-14.005	-14.239	-12.813	-13.746	-13.221	-13.116	-13.611	-15.131	-13.5	-14.266	-13.481	-14.886	-13.053	-14.435
-0.73297	-2.466	-1.968	-2.4308	-1.9226	-1.4335	-1.8973	0.13674	-2.5243	-1.2605	-3.3545	0.34654	-1.0687	-1.5276	-1.1583	-0.37321	-2.8734	-2.1136	-0.66465	-0.72637	-1.1558	-0.55485	-2.3025	-2.4671	-0.48023	-0.50036	-1.3044	-1.1479	-1.3891	-0.664	-0.90764	-1.5516	-0.59458	-1.1378	-0.99164	-2.2202	-0.6007	-2.89	-1.0035	0.19226	-1.5107	-2.6946	-1.0519	-0.484	-2.3744	-2.0527	-1.4669	-2.0541	-0.49248	-2.1509
-3.5486	-2.4624	-1.7411	-2.3337	-3.5595	-4.529	-3.6948	-3.3359	-3.6604	-2.9163	-1.8156	-2.8395	-4.5527	-2.7429	-4.7616	-4.6558	-4.19	-2.126	-1.0581	-3.2576	-3.7663	-2.0224	-4.1997	-2.1683	-3.5995	-3.9015	-2.3394	-3.73	-3.5246	-4.7192	-3.5964	-5.3671	-2.7695	-3.3906	-2.7588	-3.4171	-3.6876	-3.297	-3.1819	-4.0491	-2.5279	-2.9356	-2.6872	-3.325	-3.3294	-2.6549	-2.4581	-3.1326	-2.3779	-3.9218
-0.79423	-0.92378	-1.1384	-1.0864	-1.3917	-0.10664	0.30461	-2.3498	-0.62822	-1.0328	-1.2494	-1.0299	-1.5242	-1.9555	-1.2627	-1.4384	-0.34247	-0.18153	-1.3978	-2.6672	-2.3908	-2.4881	-0.80756	1.7315	-0.77996	0.32606	-0.41298	-3.056	-1.6514	-1.6946	-1.8222	-1.1456	-1.4819	-0.91997	-2.1154	0.093772	-1.4732	-0.90891	-2.0591	-0.91922	-0.35547	-1.4852	-3.1898	-1.4726	-1.0932	-2.3969	-0.38029	-2.3782	-1.1215	-1.9027
7.3657	5.9262	5.5928	6.5169	6.7282	6.0039	6.5742	5.2033	7.2092	5.7189	7.4936	7.6763	7.0928	6.4547	5.7661	6.6227	8.0041	5.552	5.3744	7.3726	6.7971	5.4117	7.3952	7.41	6.4285	5.9952	6.9529	6.7846	7.1283	5.725	7.1788	7.4123	6.9563	7.2562	5.7714	8.3173	6.9601	8.5496	6.512	6.8208	7.1194	5.2375	4.7863	6.3677	5.7546	6.3563	5.8979	7.5528	8.2197	6.8202
7.8795	6.2229	8.6162	5.787	7.8627	6.9971	6.9662	7.1953	6.46	7.3353	6.2753	6.3434	5.9013	7.0562	7.1673	7.2157	6.9912	6.4664	5.6819	7.4302	6.258	7.3102	6.2023	6.3239	5.5681	6.4723	6.1008	6.9167	6.7813	8.7177	5.6018	7.0019	7.2074	6.5825	7.7812	5.7778	7.6942	5.3679	5.6424	7.1214	6.4652	6.3368	8.2746	8.1699	6.4723	5.8059	7.219	6.4199	6.7573	6.2612
-9.5826	-8.0805	-8.6889	-7.743	-9.212	-9.6426	-8.1526	-8.759	-9.5991	-9.2188	-9.4769	-10.263	-9.9592	-9.2743	-8.6954	-10.142	-9.672	-10.366	-8.3592	-9.5546	-9.426	-8.3785	-9.2045	-10.277	-9.1682	-9.3942	-9.0404	-9.3755	-8.4352	-8.5562	-8.5012	-10.814	-10.376	-8.7725	-9.9834	-8.649	-11.107	-11.106	-9.5919	-8.866	-10.435	-10.45	-8.9261	-8.6578	-7.9453	-8.6044	-9.0455	-9.9601	-8.254	-9.1516
-1.2733	-3.2703	-3.886	-2.8871	-2.4763	-3.7641	-3.6301	-3.4328	-2.8859	-3.3099	-3.1554	-4.303	-3.2746	-3.4597	-2.0454	-4.6723	-2.0411	-3.5089	-2.4319	-2.2482	-3.5202	-4.1936	-4.4545	-1.0952	-2.8127	-2.4483	-1.2528	-2.494	-3.0338	-4.4026	-2.7105	-3.4079	-2.8059	-2.6607	-2.7778	-4.9762	-1.1193	-3.8372	-3.4147	-2.8918	-4.0989	-3.9726	-3.1709	-3.6517	-3.1013	-4.0536	-2.2691	-3.8024	-2.693	-1.9658
-19.392	-19.767	-20.986	-21.233	-20.856	-22.569	-20.89	-18.687	-21.758	-20.935	-20.142	-20.225	-21.906	-21.571	-19.792	-20.393	-22.471	-21.476	-19.606	-20.11	-19.145	-21.398	-22.487	-21.328	-19.689	-20.452	-21.064	-20.779	-23.637	-19.921	-19.151	-21.829	-20.064	-19.957	-20.717	-19.516	-21.149	-20.077	-22.175	-20.387	-19.646	-19.056	-18.981	-21.319	-21.622	-19.777	-21.779	-20.615	-19.557	-21.532
-14.714	-14.13	-15.066	-14.508	-16.193	-14.257	-15.233	-14.579	-15.002	-14.936	-13.147	-15.22	-15.463	-14.08	-15.1	-14.755	-15.412	-15.063	-12.851	-14.318	-14.44	-14.583	-14.522	-15.193	-14.472	-14.705	-13.998	-14.451	-14.128	-14.791	-15.013	-13.98	-15.546	-15.519	-15.777	-13.859	-14.764	-15.207	-15.967	-14.25	-15.839	-14.846	-15.216	-15.153	-15.048	-14.942	-14.583	-14.377	-14.733	-13.699
-3.7163	-4.1194	-3.6221	-3.325	-2.2916	-4.6649	-3.2865	-4.3006	-3.7446	-3.7794	-3.4342	-3.3793	-4.5367	-3.6802	-4.0924	-3.847	-4.2321	-3.4078	-2.5856	-2.542	-3.7867	-3.4868	-3.7982	-4.2732	-4.3365	-2.7612	-4.0418	-3.8435	-2.5794	-3.7663	-4.1457	-3.0607	-2.5895	-4.2889	-4.2727	-3.8304	-3.6061	-4.2215	-3.418	-3.2701	-4.4391	-5.0253	-5.1116	-4.112	-3.7863	-5.1468	-4.783	-3.8603	-4.1272	-3.5058
-20.944	-22.638	-23.047	-23.831	-22.309	-22.098	-21.956	-21.005	-22.822	-22.638	-22.331	-23.46	-23.227	-20.365	-22.663	-21.141	-22.344	-23.255	-21.736	-22.228	-22.009	-21.89	-21.04	-22.625	-22.836	-21.265	-22.235	-22.364	-21.66	-21.04	-22.885	-22.216	-23.042	-22.397	-23.145	-20.337	-21.697	-22.87	-22.008	-22.688	-23.871	-21.472	-20.34	-21.566	-21.465	-22.786	-21.544	-21.801	-21.573	-20.673
-9.6187	-9.8591	-10.121	-9.3142	-11.169	-12.045	-9.2942	-10.634	-11.287	-10.952	-10.601	-10.689	-10.552	-11.274	-13.486	-11.093	-11.774	-9.8703	-10.635	-12.064	-12.313	-10.718	-10.246	-11.42	-11.322	-9.8717	-11.388	-12.571	-10.478	-11.361	-9.5121	-9.4423	-10.657	-11.882	-11.252	-13.111	-9.7187	-10.358	-11.492	-9.6103	-10.098	-10.744	-10.987	-9.6267	-10.072	-10.668	-10.828	-11.013	-10.529	-10.858
-12.828	-13.097	-13.587	-11.39	-11.934	-12.466	-12.44	-12.15	-11.334	-11.864	-13.727	-10.98	-10.879	-10.303	-13.179	-12.466	-11.67	-12.379	-12.791	-11.144	-8.9066	-13.38	-11.928	-12.431	-11.194	-12.188	-12.061	-11.331	-12.291	-11.498	-12.053	-12.383	-11.101	-12.4	-11.25	-10.705	-10.244	-11.262	-8.9657	-11.753	-12.462	-11.925	-12.089	-11.712	-11.781	-11.945	-12.274	-12.275	-10.526	-11.392
-2.5903	-5.0641	-2.5217	-2.4889	-2.8785	-2.5825	-3.9409	-2.8526	-4.2634	-4.7758	-3.1903	-2.9315	-3.6072	-4.1074	-4.4425	-3.8758	-4.2038	-4.1367	-5.1468	-3.2456	-3.6534	-3.5135	-2.9469	-3.532	-4.0475	-2.5951	-2.2194	-2.7194	-2.0883	-5.5628	-2.0588	-3.4475	-4.158	-3.9543	-2.8726	-4.8039	-3.7655	-5.5775	-3.0684	-3.387	-2.1456	-3.137	-3.446	-3.1975	-2.8903	-3.0028	-4.3767	-4.438	-3.7597	-4.2767
-1.696	-1.9407	-2.6782	-3.2599	-0.66266	-0.79972	-3.4657	-3.1782	-3.2754	-2.8077	-2.2928	-1.8777	-2.8439	-2.9579	-3.4389	-2.3753	-2.7217	-1.9811	-2.8882	-4.1367	-3.4508	-1.6198	-0.86557	-3.6853	-3.5391	-2.8345	-3.2217	-1.0523	-3.15	-2.6143	-2.5013	-2.461	-3.1954	-0.6217	-2.4976	-1.7213	-1.7716	-0.67265	-1.8045	-2.3276	-2.8727	-2.9003	-2.1435	-2.3022	-3.317	-3.8473	-3.403	-2.1973	-2.4977	-3.7957
-0.18096	-2.978	-2.1928	-3.76	-4.3267	-3.3927	-3.579	-2.0173	-1.2239	-1.4609	-3.3935	-3.4302	-2.768	-1.0001	-2.4885	-2.5566	-2.7597	-2.5621	-2.0191	-0.91102	-3.0953	-3.2465	-2.1819	-3.1593	-1.9489	-2.1025	-1.3219	-2.9587	-2.2093	-0.86728	-1.2874	-2.6332	-2.6941	-2.1176	-2.1272	-2.4043	-2.7366	-2.5057	-0.56088	-2.3561	-1.6128	-2.983	-3.4115	-3.0768	-2.3564	-2.8938	-2.2874	-0.79409	-1.3876	-2.0846
3.642	7.0711	4.9884	5.8202	5.7442	5.8703	5.4914	4.2196	5.709	5.0508	3.8165	5.5563	5.2112	3.9271	5.6657	6.4026	5.9016	6.279	4.1891	5.545	5.859	6.9876	5.9366	6.2194	6.7687	5.6619	5.0263	4.5906	4.8981	5.5773	5.274	6.1652	5.8621	5.5868	6.5505	5.7149	5.0807	5.7075	3.2982	5.6661	6.4278	4.7842	5.5031	6.5571	6.0854	3.8911	6.104	5.5515	6.0987	4.7425
4.5089	4.4257	4.0857	5.6847	5.4596	4.9767	4.9274	6.6565	2.925	5.9449	4.9354	4.3869	6.2989	4.5302	4.7751	4.1385	2.7514	5.7261	5.3313	6.183	4.5252	4.0904	5.0727	5.5129	4.667	5.6982	6.5647	6.8546	5.1416	4.1885	6.6699	4.3691	6.1621	5.6387	5.0703	5.5377	6.8562	4.3316	3.4711	3.9371	3.9483	4.1604	4.6882	4.3914	4.3225	3.5173	6.6568	5.385	5.2805	5.2489
-11.118	-9.3459	-10.091	-10.77	-10.866	-11.077	-11.372	-11.168	-12.323	-10.811	-10.487	-10.786	-11.288	-10.843	-10.121	-12.022	-12.025	-12.198	-11.496	-12.044	-10.954	-13.316	-11.665	-10.795	-12.538	-11.049	-11.602	-11.907	-11.017	-10.974	-11.112	-11.39	-12.387	-11.731	-12.532	-11.115	-11.854	-11.2	-10.565	-11.044	-10.304	-10.294	-11.87	-11.548	-10.526	-10.973	-11.859	-11.12	-12.305	-11.525
-3.4142	-2.9535	-3.4596	-1.6012	-3.2418	-2.8246	-3.3952	-4.9015	-4.6175	-3.097	-1.3848	-2.6052	-3.8043	-3.8633	-3.4334	-2.7718	-2.6936	-2.4419	-3.4706	-3.3964	-3.5315	-2.6364	-3.543	-2.9423	-2.6888	-4.8524	-2.6495	-4.0567	-2.7024	-4.003	-3.0249	-3.555	-3.7616	-3.1761	-1.8148	-5.1331	-3.9263	-4.4868	-2.6457	-3.4542	-3.6414	-3.7667	-1.5364	-3.9665	-4.2858	-4.7845	-3.502	-3.4601	-5.3233	-3.8825
-11.151	-8.792	-9.9847	-11.643	-10.976	-10.87	-11.692	-9.9231	-9.3025	-11.433	-11.161	-11.057	-11.825	-8.3444	-9.2539	-10.503	-10.613	-11.693	-10.974	-10.043	-9.8868	-11.105	-10.861	-10.686	-11.284	-10.601	-10.524	-9.9788	-10.79	-10.318	-11.271	-11.77	-10.272	-12.596	-11.564	-9.1275	-10.039	-10.706	-11.163	-9.7275	-10.692	-10.66	-11.734	-10.654	-11.121	-10.2	-10.028	-12.039	-8.782	-10.923
-21.52	-23.607	-21.45	-22.54	-22.895	-23.486	-21.716	-21.458	-21.481	-22.737	-22.033	-20.829	-20.903	-23.154	-22.562	-21.952	-22.005	-21.786	-21.775	-23.431	-19.943	-21.551	-23.228	-23.642	-19.824	-22.198	-21.488	-22.026	-22.478	-22.698	-22.338	-20.506	-21.223	-22.837	-23.126	-21.481	-21.38	-21.905	-22.523	-23.221	-20.801	-22.372	-22.789	-20.747	-23.122	-21.869	-22.976	-23.876	-21.664	-21.595
-12.137	-12.973	-12.794	-12.42	-12.244	-12.914	-14.074	-13.389	-12.209	-11.585	-12.802	-12.329	-12.574	-12.075	-13.293	-11.588	-12.285	-12.901	-11.404	-12.01	-13.168	-12.222	-13.28	-13.179	-12.228	-12.11	-11.939	-12.704	-13.442	-12.711	-13.692	-13.149	-12.607	-12.981	-13.551	-13.631	-13.651	-12.307	-12.718	-11.935	-14.621	-12.381	-12.827	-13.8	-12.685	-12.248	-14.633	-14.343	-14.434	-14.182
-9.7751	-10.078	-7.1931	-9.9778	-8.3156	-9.8741	-8.6564	-10.838	-9.0201	-9.3886	-9.2085	-9.9908	-10.052	-8.7519	-9.2635	-9.7593	-8.8062	-11.225	-10.022	-10.865	-9.7455	-7.3218	-8.9911	-10.04	-9.1544	-10.493	-8.8898	-10.011	-10.776	-10.092	-9.8129	-8.6463	-10.246	-7.1952	-12.144	-9.2038	-9.7527	-7.8165	-7.2454	-6.6773	-10.532	-9.3875	-8.8241	-9.4004	-11.032	-10.331	-10.42	-9.5069	-9.5542	-8.335
-9.1131	-8.0434	-9.6616	-8.0949	-8.8523	-7.906	-10.322	-8.976	-8.723	-9.5096	-9.398	-8.7663	-9.6942	-8.3836	-11.33	-9.7676	-9.7241	-8.9728	-8.493	-9.0041	-8.3879	-10.022	-7.5734	-8.7837	-7.5333	-9.2918	-9.4559	-9.8255	-8.0077	-7.4377	-8.1814	-7.5374	-8.0553	-7.0192	-7.7334	-8.5566	-8.9277	-9.2561	-9.0097	-7.5853	-7.198	-8.8794	-10.106	-8.6263	-6.7884	-9.3199	-9.3909	-8.7459	-9.4827	-7.8245
3.3768	4.1173	0.73916	2.1473	1.92	2.0085	2.8793	2.0653	2.3024	2.299	1.6698	1.9591	2.384	2.2687	1.8474	1.9907	2.4564	2.1922	3.3421	2.5011	3.158	4.2589	1.5599	2.524	1.8177	4.0796	2.6844	1.0749	1.5811	3.8794	3.4053	2.3694	1.7629	2.6348	2.6668	1.919	4.9137	4.0839	2.6697	3.2586	2.1589	2.8902	2.7245	3.1069	1.9009	3.4493	2.9476	4.4093	2.3736	1.666
-21.676	-21.862	-19.944	-19.783	-22.172	-21.44	-19.882	-21.548	-22.076	-22.358	-21.256	-20.997	-21.257	-20.994	-20.939	-21.108	-19.533	-21.363	-21.075	-18.838	-21.55	-21.411	-22.828	-20.687	-21.74	-21.417	-23.029	-22.036	-22.492	-20.912	-19.951	-18.797	-22.271	-19.597	-19.963	-19.968	-21.323	-21.449	-20.857	-19.93	-21.677	-20.291	-20.552	-20.128	-19.816	-21.132	-21.004	-21.594	-20.895	-21.466
4.2531	4.471	5.8476	4.2893	4.938	3.3607	4.6067	4.8066	5.0417	4.3701	5.5606	3.731	3.8796	5.6084	5.5447	4.9589	5.0928	5.6577	3.2668	5.5668	5.6295	5.5088	6.0433	5.2884	4.8849	4.8842	3.5817	5.5632	5.4275	4.136	4.2927	4.4007	5.3316	6.0442	6.507	5.4994	4.634	6.2998	4.9979	5.3157	5.2625	4.1928	4.4871	4.9859	6.2276	4.6771	3.9094	5.6846	6.475	4.0802
-11.327	-12.485	-11.342	-11.676	-10.949	-11.141	-11.741	-12.314	-10.613	-11.681	-11.155	-12.623	-11.751	-10.907	-10.572	-10.716	-12.564	-10.669	-11.122	-11.917	-11.072	-11.331	-11.381	-11.427	-12.824	-12.251	-13.373	-10.905	-12.138	-10.655	-12.951	-11.419	-13.597	-11.27	-10.026	-13.305	-12.613	-10.942	-14.022	-10.212	-13.689	-11.111	-11.133	-11.041	-11.609	-11.547	-11.19	-11.824	-10.308	-10.6
-14.177	-12.826	-14.651	-14.067	-13.929	-13.336	-14.1	-15.471	-16.368	-13.811	-15.227	-15.205	-14.175	-13.911	-13.747	-13.864	-16.088	-14.895	-13.916	-13.595	-15.483	-13.923	-14.007	-14.929	-15.013	-13.334	-15.965	-14.158	-13.974	-15.759	-14.242	-15.839	-14.56	-15.902	-14.267	-12.759	-14.389	-13.99	-15.837	-14.807	-14.48	-14.743	-15.004	-13.441	-13.976	-12.738	-14.618	-14.894	-14.256	-13.871
1.6741	1.2363	2.8124	1.8466	-0.010239	1.1096	2.1117	-0.04684	1.389	1.0427	0.96569	1.7021	0.64377	2.0501	2.0021	2.781	2.6474	1.3491	0.86796	0.94143	2.1689	1.486	1.1174	0.96738	1.0591	1.1986	0.54344	1.8513	0.65275	1.987	0.54966	1.3574	0.44355	0.38283	0.7481	1.2254	1.8122	0.56519	0.33849	0.82759	0.70213	1.0388	1.3834	-0.41698	0.90471	0.79622	2.0139	0.94241	2.1373	-0.72753
-4.3726	-4.1344	-4.8545	-4.9848	-3.7588	-3.5051	-4.1995	-3.5352	-2.9159	-2.65	-4.1997	-0.16661	-3.6079	-4.2985	-3.9812	-3.3371	-3.0733	-3.8725	-3.8999	-3.1802	-3.7119	-3.2551	-2.3436	-2.3545	-3.9358	-5.56	-2.7062	-2.528	-3.3789	-0.90115	-3.697	-1.8901	-3.0916	-3.1831	-2.7597	-3.4151	-3.7411	-1.0678	-3.1478	-3.4328	-4.453	-2.3981	-4.1946	-3.1466	-5.2196	-3.0811	-2.9938	-2.905	-3.0425	-2.8859
-20.667	-23.423	-21.859	-21.412	-21.669	-22.088	-22.874	-21.039	-22.074	-22.16	-20.868	-20.986	-22.227	-21.674	-20.22	-21.814	-20.386	-22.768	-21.132	-22.191	-23.375	-21.952	-23.309	-23.415	-22.871	-23.371	-24.414	-21.874	-22.788	-21.193	-23.547	-21.308	-21.71	-22.166	-22.127	-22.216	-22.977	-21.488	-22.205	-22.83	-22.947	-21.787	-20.679	-22.836	-23.483	-22.426	-23.423	-22.294	-21.727	-22.888
5.863	6.4081	6.7269	7.2698	8.6709	7.9184	7.1496	6.4603	7.2401	6.3815	6.7995	6.7558	5.3265	8.1018	8.1333	7.0816	7.3685	7.4434	6.0948	6.1364	5.9822	6.0696	6.8303	5.625	6.2797	6.5479	5.0647	5.5822	6.6736	7.2195	7.2774	6.4889	7.0084	6.8624	7.255	7.1207	6.1971	6.3295	5.947	6.902	5.4714	6.7044	5.3673	5.0312	8.134	7.8868	7.1956	6.6812	6.8799	7.7706
-7.7665	-6.6343	-8.1976	-6.5218	-7.2428	-8.0209	-7.911	-8.5624	-7.3715	-7.8216	-9.8115	-7.2686	-7.8848	-5.4237	-8.0946	-8.5486	-7.6198	-7.7028	-7.7367	-7.1169	-6.9367	-7.3676	-7.3305	-7.4232	-7.7054	-5.6804	-7.4874	-7.249	-8.1643	-7.5388	-5.4055	-7.2709	-7.7263	-8.3319	-7.7241	-6.4458	-7.7834	-5.772	-8.6201	-7.2326	-7.8591	-8.0778	-7.8823	-8.775	-7.4427	-8.3702	-6.2584	-7.5269	-6.4626	-8.06
-14.055	-13.701	-13.384	-15.257	-13.807	-13.673	-13.656	-15.48	-14.131	-13.977	-13.839	-13.009	-14.235	-14.46	-14.35	-14.137	-12.131	-14.391	-14.948	-12.515	-12.127	-14.176	-12.782	-14.254	-13.535	-13.566	-14.56	-13.782	-13.527	-13.622	-13.897	-14.639	-13.65	-14.786	-15.911	-14.642	-14.213	-14.364	-14.704	-13.521	-14.595	-14.719	-14.351	-12.979	-13.225	-13.408	-12.925	-15.515	-12.892	-15.31
-11.007	-8.6845	-9.2628	-12.145	-10.113	-11.907	-11.906	-9.5885	-9.9628	-9.9805	-11.001	-11.405	-12.557	-9.8399	-11.585	-9.7442	-10.745	-10.753	-9.8905	-10.613	-10.652	-11.913	-10.642	-11.895	-10.198	-10.936	-11.74	-10.527	-11.243	-12.066	-10.658	-10.665	-11.648	-13.226	-10.792	-11.004	-12.539	-10.876	-10.905	-12.452	-11.235	-9.5878	-11.656	-10.518	-10.037	-10.575	-11.198	-10.29	-11.111	-11.37
-9.9639	-12.244	-11.996	-11.33	-13.151	-12.633	-11.568	-11.339	-13.361	-10.768	-10.518	-11.335	-12.661	-11.131	-11.387	-12.59	-12.329	-11.015	-11.863	-11.753	-10.604	-12.269	-12.131	-10.348	-9.6865	-12.168	-12.529	-11.797	-13.792	-11.244	-12.811	-11.203	-11.112	-12.451	-10.403	-11.521	-11.036	-11.892	-9.8438	-12.349	-10.99	-11.399	-11.034	-13.121	-11.094	-11.433	-11.087	-12.228	-11.569	-10.808
-9.9762	-9.5007	-9.4725	-9.4618	-9.6084	-9.7483	-8.719	-8.7048	-9.1022	-6.1786	-8.4234	-8.3271	-9.3337	-8.9669	-8.8105	-8.9281	-9.0665	-7.8383	-7.5479	-7.5208	-10.072	-10.053	-8.9626	-7.8823	-7.4068	-9.9682	-7.1575	-8.7305	-7.5524	-7.388	-8.4967	-9.5652	-10.119	-9.0344	-8.8521	-8.1556	-10.809	-7.8625	-9.1694	-8.8339	-8.923	-9.1123	-9.9492	-10.113	-9.5036	-9.298	-8.2679	-9.2783	-8.6295	-8.8516
-1.0024	-3.4617	-2.7728	-2.7388	-2.4395	-0.8329	-1.7098	-2.5402	-2.2684	-2.1211	-3.8595	-0.84253	-1.5999	-2.9398	-2.3301	-2.9435	-3.3647	-2.1344	-3.5786	-3.3168	-2.7674	-3.5617	-4.0048	-3.866	-3.5933	-3.4824	-2.2048	-3.0926	-1.63	-0.92297	-0.99302	-3.493	-2.3643	-1.1459	-3.9216	-2.048	-1.9835	-3.2019	-1.3288	-1.8067	-1.5773	-2.8278	-3.9463	-1.8652	-4.3405	-3.0226	-2.6524	-1.642	-2.6416	-2.6527
-0.33017	2.8885	1.6328	1.7495	2.1603	0.82804	1.1533	1.5249	2.1182	1.8692	2.359	-0.266	1.9574	1.7229	-0.43146	1.5729	2.7901	2.1893	2.4678	0.56531	1.6139	2.5945	2.1508	0.8096	1.0327	0.75385	2.0255	2.2851	1.5513	2.1339	3.1856	0.22227	1.102	2.3691	1.0876	0.77294	2.478	2.7028	2.4714	2.1836	1.3891	1.4251	2.0915	0.48266	1.5859	1.1013	1.9501	2.1144	1.8011	2.3623
-3.7971	-3.3195	-3.9198	-3.7578	-4.2924	-3.0091	-3.8529	-4.0732	-4.6614	-4.7642	-3.8575	-2.7467	-2.0648	-3.2304	-4.8859	-4.1388	-3.243	-3.902	-4.7601	-3.8297	-4.0577	-3.3439	-2.7601	-2.3482	-3.1782	-3.895	-3.5402	-2.5754	-2.6628	-4.866	-3.7808	-4.5249	-4.3052	-2.7865	-2.8418	-3.0175	-5.091	-3.3194	-3.4358	-3.6413	-4.2181	-3.9134	-4.4219	-3.6987	-4.0871	-4.4209	-3.2572	-5.2716	-4.154	-4.4918
-4.166	-4.4619	-3.6521	-4.3084	-6.8086	-4.2461	-5.2192	-4.5698	-4.6636	-6.0507	-5.1143	-5.9844	-4.3627	-4.6176	-5.7205	-5.301	-3.6799	-6.4971	-5.4762	-6.4575	-5.7638	-2.9277	-6.1884	-4.3648	-6.0214	-6.2702	-5.9468	-6.7845	-4.8168	-5.8051	-5.3527	-5.2963	-3.8104	-4.7607	-6.0021	-5.9458	-3.2716	-4.8597	-4.6726	-4.9691	-3.6171	-5.1095	-5.4496	-5.3763	-5.3847	-5.4392	-3.2968	-4.6071	-4.9398	-6.5259
-1.0443	-1.5462	-1.9885	-1.4458	-2.138	-1.3125	-1.5475	-2.2368	-1.1543	-3.297	-0.85778	0.60447	-0.76051	-3.0955	-1.5308	-1.0136	-1.9202	-1.2866	-3.0264	-2.5866	-0.89517	-1.1335	-1.2015	-2.3844	-2.8384	-1.6771	-1.7152	-1.7739	-2.3349	-1.88	-2.2943	-1.9512	-1.2917	-1.3821	-0.6318	-2.2127	-1.3179	-1.8334	-2.6236	-0.50661	-0.63521	-2.4243	-1.7429	-0.25528	-2.7987	-0.67869	-2.1008	-2.6202	-2.2019	0.3105
8.3721	7.9427	7.3752	7.4594	7.2266	6.2294	7.1231	8.1376	8.071	8.3911	6.3977	8.1823	7.2164	8.0362	7.1024	7.8835	8.4574	8.1454	8.6691	8.1042	10.002	9.1582	7.8953	8.9638	8.0502	9.7425	6.7573	7.953	8.0383	6.7962	6.9503	6.8937	8.1205	7.952	7.8287	9.1657	8.4905	7.5647	7.6949	7.6593	9.024	8.6355	9.0553	7.3661	9.0549	6.8108	7.5049	10.491	8.3156	7.3214
-10.584	-8.939	-10.151	-8.8468	-11.14	-10.912	-9.8888	-10.993	-12.066	-9.8944	-9.9769	-11.811	-11.338	-10.769	-10.739	-9.633	-12.318	-10.298	-11.207	-10.802	-10.823	-12.704	-10.012	-12.477	-11.498	-11.099	-12.33	-9.4883	-10.121	-11.597	-11.623	-10.551	-13.687	-11.264	-9.5107	-10.986	-12.975	-12.715	-9.2743	-9.3554	-9.8106	-10.586	-10.828	-11.411	-9.6123	-11.237	-10.836	-10.412	-9.6778	-11.254
-14.018	-12.876	-12.695	-11.215	-12.948	-14.006	-12.888	-12.414	-11.647	-13.022	-13.901	-12.085	-12.036	-12.459	-15.451	-12.589	-14.448	-14.481	-14.157	-14.437	-11.857	-13.259	-12.854	-13.615	-12.382	-13.993	-12.376	-13.776	-13.355	-13.908	-13.458	-13.491	-13.194	-13.187	-13.565	-13.016	-13.231	-13.111	-12.007	-13.051	-13.792	-12.25	-12.639	-14.083	-12.542	-12.903	-13.037	-13.981	-13.243	-13.412
-3.0431	-2.7413	-2.3586	-1.97	-1.66	-3.212	-4.446	-2.2589	-3.0107	-2.217	-2.8962	-2.8118	-2.6671	-2.1866	-2.1438	-2.5345	-0.8851	-3.3665	-1.0399	-2.0422	-2.9325	-2.8959	-3.1003	-1.9873	-2.8967	-3.2223	-1.9075	-3.0735	-2.1521	-3.0204	-2.7744	-2.4006	-2.3988	-0.74388	-2.8844	-3.032	-1.867	-4.7715	-1.1365	-1.0322	-2.2675	-1.7133	-2.2485	-1.2701	-3.0554	-2.2341	-3.7965	-0.50591	-2.2649	-3.1905
5.5359	4.1021	4.8493	4.7492	4.3273	5.4312	4.8491	6.607	4.1788	6.1419	4.1205	4.6668	4.597	5.0647	6.2575	3.8988	2.2078	2.751	4.578	4.9897	4.2424	3.0725	4.7008	3.7059	3.882	3.2031	3.6358	5.7819	3.5586	4.612	4.3409	4.6632	4.6477	5.3148	4.9062	5.7685	3.78	5.9088	5.3259	5.1137	4.0569	3.8346	4.8815	5.2323	5.2782	5.4249	4.798	3.8156	4.5008	3.7696
5.3559	5.35	5.8852	5.8019	5.3715	4.806	4.9092	6.011	5.7006	5.9273	3.5909	3.2768	4.7309	3.7913	3.53	5.3284	5.8181	4.8577	6.5323	6.4172	6.7263	4.2621	4.4399	4.9966	5.9996	2.913	6.0538	4.6945	4.3126	6.3782	4.0951	5.5959	5.3196	4.7349	5.2317	6.656	5.1411	4.2006	4.1772	5.3913	5.9697	4.6808	4.7288	5.5313	2.8344	3.6759	4.5091	5.7555	5.8235	4.9667
-14.936	-15.593	-15.596	-14.665	-14.204	-14.462	-15.825	-14.816	-12.812	-15.252	-13.599	-13.667	-13.679	-15.342	-13.163	-15.368	-15.159	-14.704	-14.872	-14.761	-15.198	-14.495	-15.027	-14.776	-14.476	-14.377	-13.073	-13.284	-16.099	-13.166	-14.674	-14.757	-13.797	-15.433	-14.15	-13.578	-14.582	-14.044	-14.368	-15.978	-13.079	-14.668	-15.04	-14.783	-13.586	-14.364	-14.54	-15.222	-15.135	-14.04
1.6879	2.3949	1.3706	1.8018	-0.21143	2.2905	2.2497	1.6654	2.5912	1.1679	1.7043	2.0548	2.1329	2.6722	-0.11034	2.9182	1.8877	2.2799	1.6978	0.60842	0.9636	1.4825	3.5297	0.74938	1.1533	2.1015	3.1452	2.1002	1.7442	1.9543	2.159	1.1702	2.503	1.022	1.3418	2.6576	1.7329	2.0498	2.0193	2.5824	2.3942	1.0687	1.4639	2.2209	1.954	1.1267	2.2847	4.2479	2.0474	0.7048
7.8982	7.2321	8.1012	7.0223	7.5877	6.9684	8.9621	7.7923	7.7581	7.1989	7.5478	9.5694	8.4519	8.6188	8.4621	10.049	9.4814	7.9498	7.5464	6.7486	8.069	7.4268	8.2253	6.9425	9.7438	7.5065	7.965	7.8439	7.2342	8.8761	6.0718	7.5645	7.2373	7.8114	8.4335	6.9998	8.8939	5.79	8.1354	8.1203	8.4935	7.4039	7.5879	7.6496	9.3464	9.0505	7.2925	10.631	8.3759	8.0406
-4.0781	-2.2357	-2.7723	-4.2175	-4.0951	-3.1304	-3.3557	-2.3804	-2.3914	-2.2745	-2.7602	-2.2972	-2.5138	-2.2273	-4.6453	-3.606	-3.1167	-3.1275	-2.9964	-2.0639	-2.5694	-2.9528	-3.7908	-3.5999	-1.3939	-3.6893	-2.786	-1.7424	-3.9215	-4.8409	-4.1636	-2.8531	-4.04	-2.9232	-4.3484	-3.1079	-3.4437	-3.1376	-3.272	-1.878	-3.8654	-4.5078	-1.529	-3.4036	-3.6714	-3.2112	-3.4475	-3.8391	-4.7365	-1.955
0.2467	-0.096648	-0.58572	0.012169	-0.12915	1.3311	0.61487	-1.0843	-1.2493	-0.3132	0.90778	-1.118	-1.24	-0.88915	-1.4421	-0.94476	0.41607	0.41315	0.17852	-0.82286	0.19726	-0.43417	0.54061	0.52522	0.1696	-1.0787	1.7292	-0.11866	-1.1758	0.2277	-1.7436	1.137	-0.29983	1.0099	-0.87708	-0.21745	-0.74413	-0.54578	-0.78406	-0.99281	-1.7644	-0.6923	-0.42117	-0.058554	-0.90111	1.3683	-0.82469	-0.19792	-0.37971	0.68784
-0.22603	-0.56966	-1.0958	-1.6013	-0.92618	-0.83574	-1.0009	-1.1749	-1.1563	-0.32069	-1.0783	-1.4019	-1.1966	-3.3224	-2.4815	-0.82843	-1.3184	-1.5977	-0.79106	-0.67697	-1.3686	-1.6583	-1.1731	-0.84733	-1.1679	-0.45987	-0.45774	-1.2507	-2.8573	-1.0251	-2.6273	-0.1759	-1.3393	-1.6076	-1.2991	-2.7837	-1.3082	-1.5496	-1.7129	-2.1328	-0.81659	-2.5397	-1.9952	-1.0119	-2.5942	-0.90535	-1.7483	-1.3706	-1.387	-0.41828
-2.0681	-2.1537	-2.5369	-2.0408	-2.8718	-2.0405	-2.1144	-2.9065	-3.5526	-2.8203	-2.4728	-2.9841	-2.0425	-3.1316	-4.8965	-2.1535	-1.7916	-1.8129	-2.1877	-3.0434	-2.4338	-1.2938	-2.7557	-2.8982	-3.9361	-2.6845	-2.173	-3.5697	-2.0532	-2.726	-3.3364	-2.9632	-2.8361	-3.4701	-2.5417	-3.63	-2.5711	-1.5778	-2.9901	-2.232	-3.7635	-2.5401	-2.9964	-3.1185	-0.083397	-2.6893	-2.6191	-2.924	-2.175	-0.32974
-11.502	-9.7688	-10.769	-10.305	-9.896	-10.248	-9.7857	-11.348	-11.279	-10.322	-10.097	-10.982	-10.597	-9.5799	-11.155	-11.6	-10.904	-12.655	-11.79	-11.345	-10.553	-11.614	-13.046	-10.617	-10.884	-9.1109	-10.852	-11.799	-10.69	-10.929	-10.865	-10.809	-11.468	-9.8467	-11.719	-10.015	-10.998	-10.926	-10.507	-11.016	-10.158	-9.9186	-11.968	-10.293	-8.9685	-10.82	-12.109	-10.766	-12.171	-9.9212
-12.711	-13.402	-12.771	-14.262	-12.627	-14.087	-12.269	-12.301	-13.637	-12.853	-13.8	-13.183	-11.622	-13.474	-13.035	-14.769	-14.569	-12.273	-13.767	-14.579	-12.611	-13.158	-14.45	-11.488	-10.692	-12.19	-10.412	-11.938	-14.091	-10.673	-12.408	-14.888	-11.163	-13.421	-13.835	-13.524	-13.003	-12.272	-13.428	-11.718	-12.595	-12.033	-13.152	-13.113	-13.645	-13.094	-12.419	-13.962	-13.246	-12.91
-1.7208	0.33609	-3.1442	-0.76446	-0.69019	-1.8225	0.46294	-1.4016	0.48379	-0.62464	-1.2711	-0.44058	0.17878	-0.043052	0.38788	-0.56742	-1.2348	-1.2234	0.072544	-0.70452	-0.61367	0.76061	-0.43765	-1.4351	-0.5864	-3.256	-0.34062	-1.2566	-1.6908	-1.0742	-1.9827	1.0812	-1.8978	-0.33115	-0.35961	-1.3629	0.75811	-1.5999	-1.2756	-1.6774	-2.3119	-2.6067	-0.78853	0.44786	-1.104	-0.87052	-0.59865	-0.52338	-1.7922	-0.1403
-5.5868	-6.0222	-5.7332	-6.582	-4.722	-5.404	-4.9095	-5.573	-6.2969	-5.6788	-6.2007	-5.8542	-5.1103	-3.2129	-6.1065	-6.8215	-7.3121	-4.2608	-5.5607	-4.3718	-4.8351	-5.247	-7.1439	-6.8123	-6.7361	-7.1549	-4.7926	-5.0943	-5.5773	-4.9199	-7.8497	-5.637	-6.489	-5.1418	-5.6861	-5.1015	-5.9885	-4.8327	-5.8942	-4.8324	-4.67	-5.8062	-4.31	-6.3951	-5.6718	-4.5561	-4.6467	-5.5672	-3.225	-6.5854
9.5011	7.003	8.5671	8.2448	8.0498	8.5324	7.7594	9.2983	8.2846	8.5755	7.6124	7.6885	8.2654	7.4342	7.9647	7.1312	8.4067	7.7695	10.026	9.3847	8.0883	8.4759	6.341	10.041	8.2246	8.1682	9.8304	7.2449	8.2748	7.7605	7.5277	8.6609	7.5041	7.7724	8.9257	8.9706	10.263	8.9113	7.943	8.9393	9.0069	8.3278	5.8323	6.3016	9.6557	9.2195	7.7832	7.8226	8.4045	7.9658
-2.2732	-2.1058	-3.6304	-3.3782	-1.5161	-3.0404	-3.0719	-1.8259	-4.1423	-2.4145	-0.833	-2.4419	-1.8441	-2.4433	-2.9315	-2.5368	-2.983	-2.1549	-3.142	-2.0981	-2.4932	-2.3714	-1.6749	-1.1468	-2.9714	-2.4597	-2.289	-2.7204	-3.5935	-1.4808	-2.2925	-3.6101	-1.1634	-2.4944	-2.3114	-1.9583	-3.2827	-2.4606	-2.0675	-2.7706	-2.3016	-3.0851	-1.6296	-2.9063	-3.1221	-2.9869	-2.1712	-0.51401	-2.4992	-4.2232
-4.1895	-4.6685	-3.1948	-3.9571	-2.771	-3.8312	-5.0915	-4.3744	-1.8549	-4.8204	-5.6059	-3.5732	-3.0424	-3.0651	-5.2052	-3.3832	-3.5317	-3.5671	-2.9667	-3.2611	-3.5428	-4.3221	-4.0211	-3.1688	-3.3467	-4.6637	-3.932	-2.3921	-2.4247	-3.583	-1.5055	-3.2183	-4.1849	-4.3481	-3.6523	-3.941	-5.053	-3.2659	-3.7208	-3.2686	-4.0942	-3.5635	-3.8105	-3.6597	-3.3942	-2.6165	-3.3995	-5.887	-2.7572	-3.4122
-3.0821	-2.1305	-2.8374	-2.8858	-2.8818	-3.5645	-1.4093	-3.9985	-2.1998	-2.4032	-1.1282	-2.9376	-3.4317	-1.7199	-1.9082	-0.89722	-4.4397	-2.9247	-3.0915	-1.2552	-2.365	-1.843	-2.3792	-2.8162	-0.33319	-2.8113	-1.6404	-2.4793	-2.3748	-1.8821	-2.6635	-2.5971	-1.9787	-1.3332	-2.3997	-3.3302	-1.4651	-1.9145	-2.0911	-2.6074	-1.367	-2.4196	-3.0343	-1.7639	-3.4311	-1.535	-2.8737	-3.075	-3.8639	-2.4092
-11.446	-10.843	-10.081	-11.291	-12.076	-10.841	-12.034	-11.956	-12.707	-12.086	-11.518	-15.87	-12.613	-10.965	-11.291	-10.218	-9.4027	-10.999	-9.8061	-11.472	-11.426	-12.022	-10.991	-11.424	-12.298	-11.737	-11.327	-11.714	-11.253	-11.882	-11.594	-12.04	-11.007	-12.034	-11.62	-11.383	-11.492	-11.501	-10.881	-10.899	-11.538	-12.107	-11.444	-11.076	-12.698	-11.245	-10.921	-11.761	-11.488	-12.285
8.4081	6.3041	6.5551	6.8299	6.2069	6.4188	6.1592	8.1763	6.9508	6.1014	4.5525	7.7537	7.1824	6.7799	6.6646	6.7581	6.55	5.3032	7.6906	6.58	7.6814	7.7081	5.4576	7.865	7.6352	6.8937	7.6156	7.465	6.2928	6.507	7.1457	6.5342	6.0776	6.4581	7.1772	8.1279	6.9952	5.7642	5.5821	7.0835	5.4055	7.5301	6.1767	6.5001	6.1229	5.7818	7.2168	5.8329	8.0099	5.5243
-4.5679	-4.6724	-4.991	-3.2313	-2.8997	-3.0794	-4.1056	-1.7055	-3.7201	-3.8244	-3.226	-4.2571	-2.6466	-4.7565	-4.5756	-3.8311	-4.781	-3.621	-4.976	-2.7617	-3.8812	-4.7027	-5.367	-3.9475	-3.6393	-2.8937	-3.8212	-4.2711	-3.6096	-3.927	-4.2957	-4.3698	-4.4571	-3.2794	-3.9886	-2.3366	-4.5839	-4.3656	-4.4268	-4.1851	-4.1283	-2.6433	-2.4156	-3.4541	-4.6251	-3.9659	-5.3912	-3.3827	-4.3022	-4.2518
5.0808	4.9418	4.8508	4.0288	5.0011	6.0619	5.3094	6.0553	5.0873	5.0085	3.4652	4.7542	5.5127	4.1425	3.9759	4.5272	4.7975	6.1667	4.3246	7.3214	4.3046	5.4369	5.9647	5.305	4.4003	4.6864	5.032	5.0399	5.5888	4.0625	4.231	5.8708	5.8284	4.7893	5.296	3.1086	4.3377	4.3375	5.796	5.4991	3.0646	5.7567	4.84	5.3222	5.1347	5.5156	5.0445	4.262	4.5606	4.257
-23.571	-22.05	-21.221	-22.468	-21.84	-22.179	-22.901	-21.239	-21.219	-23.215	-23.249	-22.739	-21.243	-21.897	-23.156	-20.858	-23.136	-22.251	-22.203	-22.232	-24.057	-21.012	-23.004	-23.846	-21.822	-24.059	-21.322	-22.558	-22.395	-22.479	-24.067	-22.849	-21.138	-22.757	-21.461	-20.664	-24.008	-22.079	-21.819	-21.465	-22.202	-22.763	-22.893	-20.707	-21.877	-22.737	-23.117	-21.383	-23.42	-22.186
-5.1506	-5.0645	-5.4378	-5.5406	-5.8624	-6.9251	-4.217	-6.2598	-6.0779	-4.5428	-6.059	-4.7285	-4.5933	-6.5563	-4.499	-5.6445	-5.1808	-6.7235	-4.9345	-4.1146	-5.0996	-5.0901	-4.9381	-3.2134	-5.757	-4.4901	-5.1558	-3.8151	-5.2364	-5.1246	-7.3246	-5.5747	-5.3938	-6.9993	-5.85	-3.7796	-4.6384	-6.6857	-6.9422	-3.6535	-5.5445	-6.0674	-5.4397	-5.7077	-4.5134	-4.3737	-5.3231	-5.215	-6.1955	-4.8711
-8.8315	-9.3511	-7.7628	-9.8986	-8.0901	-8.9729	-7.462	-7.7888	-9.1895	-8.9845	-7.8826	-8.1709	-10.189	-9.1938	-8.5789	-9.1587	-10.021	-8.6521	-9.0087	-9.3802	-8.8317	-9.9113	-9.1016	-7.8702	-8.681	-9.3262	-8.8735	-8.0781	-9.5678	-9.2758	-9.0835	-9.8526	-9.4726	-9.0015	-9.2363	-10.388	-7.5232	-9.4551	-8.2607	-8.2947	-8.5093	-8.2327	-8.3139	-8.0363	-10.443	-8.1187	-9.6919	-10.821	-8.1036	-8.8258
-10.434	-9.0249	-9.5299	-10.476	-8.7285	-9.2895	-8.7446	-7.9815	-9.2554	-8.3239	-9.8503	-10.31	-8.4996	-8.6473	-9.548	-8.8875	-7.9514	-8.3662	-9.2531	-10.024	-8.8279	-9.5375	-9.9053	-8.347	-10.298	-10.343	-7.438	-8.7366	-9.1036	-8.0275	-9.1808	-8.1565	-9.4542	-9.8515	-10.548	-9.4251	-10.025	-7.7258	-6.5805	-9.2507	-9.104	-11.104	-9.1305	-9.5656	-10.043	-9.3166	-8.8385	-9.2609	-8.7185	-8.8523
1.7953	-0.22405	-0.22209	-0.97862	0.0027956	-0.38245	-0.54077	-1.0706	0.84514	0.15315	-0.14696	-0.80654	0.074009	-0.65218	1.9992	0.87451	-1.5899	0.010983	1.2166	-0.78134	-0.40405	-0.2218	0.86967	-0.85491	0.78055	0.31174	-0.12902	-0.49248	0.97322	0.62678	0.0091684	-1.0835	-0.98777	-0.22782	0.38394	-0.35709	-0.52377	1.5715	-0.095463	-0.7514	-1.1717	-0.47035	-0.9789	0.45476	0.73546	-0.26761	0.032937	-0.38472	0.89461	0.16087
-3.3913	-2.7779	-4.796	-3.8295	-3.7286	-3.9129	-4.7231	-4.5168	-4.4453	-3.449	-4.6112	-4.6424	-3.7091	-3.6893	-4.1445	-2.9912	-3.3867	-5.386	-4.0305	-3.3786	-4.0044	-3.9014	-3.3634	-3.9522	-5.6422	-2.8827	-5.2676	-4.5938	-3.3842	-3.4547	-4.5115	-3.8151	-3.9281	-3.5623	-3.483	-4.3913	-3.6421	-3.6479	-4.4418	-5.0072	-5.0084	-5.1557	-4.2011	-4.2547	-4.8831	-3.4374	-4.4068	-3.1384	-3.4279	-5.1693
-12.649	-11.868	-13.15	-12.276	-13.043	-14.319	-11.639	-12.704	-14.185	-11.958	-13.551	-11.854	-11.896	-12.874	-12.602	-12.408	-13.518	-13.317	-13.057	-11.154	-10.873	-12.753	-11.97	-12.046	-13.228	-12.297	-12.671	-11.598	-12.587	-14.189	-11.314	-11.631	-14.116	-12.547	-13.173	-13.02	-12.89	-12.985	-13.553	-14.701	-11.439	-12.307	-12.816	-11.726	-11.5	-13.678	-12.233	-13.66	-12.633	-13.66
5.1512	5.6032	4.7086	6.3897	4.5375	4.3434	4.1161	5.1644	4.7476	3.1804	4.0755	5.1645	5.6372	5.4135	3.5508	5.8481	5.0407	6.3893	4.4365	7.3887	5.7	3.9011	5.9262	5.0393	4.8169	5.9881	6.0247	5.1143	4.2808	5.2004	6.3701	5.3157	3.7182	4.2737	4.4177	5.197	4.6407	4.5249	4.7404	3.7527	5.3085	5.3554	4.1987	4.9362	4.3625	5.471	6.4939	5.6654	5.8274	4.8402
5.4423	2.8954	4.5146	4.2358	3.1333	5.1781	6.5414	3.5225	4.4529	4.8256	3.1007	5.5476	5.7731	6.0228	3.0707	4.4841	5.6126	2.603	4.6935	5.3441	4.7492	5.6867	4.6713	3.4659	4.0888	4.9996	5.2063	3.1274	5.2412	4.7753	2.8286	4.7033	5.4801	6.1064	4.263	3.8114	4.2524	4.2	4.7321	4.4906	2.5191	4.3286	4.271	5.161	4.1724	4.1699	4.7386	3.9426	3.8547	4.2741
-1.4398	-0.193	-0.12136	1.0488	-1.3553	0.2946	1.1663	1.7353	-1.546	-0.82197	-0.023325	0.75771	0.074175	-1.2668	0.73492	1.088	0.045974	-0.13352	0.17557	0.22182	-0.80677	0.30427	1.2344	-0.39981	2.0476	0.1638	-0.63513	0.30286	-0.15081	-1.5518	-0.5946	0.70148	1.4083	-1.0419	0.47414	0.33183	-0.36859	-1.6494	1.276	-0.42507	0.32327	-0.080385	0.90108	0.76312	-2.1512	-0.015527	-0.38243	0.78522	-0.47987	-0.96168
-12.233	-12.999	-12.844	-11.6	-13.386	-13.537	-13.359	-12.224	-13.336	-13.7	-12.548	-13.769	-12.099	-12.691	-12.707	-11.851	-12.156	-13.202	-12.468	-13.387	-13.662	-13.171	-11.766	-13.111	-13.659	-12.199	-15.034	-13.543	-15.066	-13.154	-12.621	-12.998	-13.318	-12.328	-13.692	-14.749	-13.702	-15.652	-12.616	-12.86	-13.365	-11.434	-11.459	-12.759	-13.365	-13.7	-13.444	-12.447	-11.657	-13.894
1.6813	2.0872	2.5332	2.3446	0.72107	1.3062	-0.0048256	0.16133	1.8194	1.5307	-0.97426	0.69627	1.4726	1.7134	2.4076	0.46451	1.7286	3.9756	0.96253	3.2385	0.18177	2.0233	1.796	1.6317	1.0917	1.5312	0.15325	1.9743	1.9629	3.49	0.23582	2.4546	-0.11197	1.8836	2.2853	-0.060326	1.4476	1.1014	0.76961	1.7616	2.4901	1.834	-0.31106	2.3278	2.8338	1.3415	1.4689	2.6635	2.6442	-0.10023
-2.3954	-2.0896	-2.8858	-1.1709	-1.8139	-1.7048	-1.0334	-1.5036	-2.3331	-1.7603	-0.19136	-0.52202	-2.3964	-0.85974	-3.1562	-2.0692	-2.8781	-2.1733	-2.2059	-2.6656	-1.5893	-0.47174	-1.582	-2.8481	-1.2924	-2.2462	-2.2688	-0.77966	-3.0488	-2.9053	-2.6235	-1.7989	-0.29654	-0.99329	-2.4196	-3.3544	-1.9273	-2.3935	-3.1862	-1.7807	-2.9433	-2.0573	-2.5614	-1.2053	-0.37633	-1.764	-0.46873	-2.0831	-1.0129	-1.9931
-5.9191	-4.6033	-5.9478	-5.9096	-4.279	-6.0258	-7.03	-5.7603	-7.3843	-8.2916	-5.586	-5.4095	-4.9345	-4.0885	-6.9236	-5.9315	-4.0395	-6.8463	-4.507	-5.8254	-4.1826	-7.8046	-6.2198	-5.1136	-5.6271	-6.012	-6.8147	-7.6914	-5.0692	-5.1715	-5.5906	-5.5552	-6.0024	-4.7624	-5.4917	-7.0993	-5.2141	-6.0088	-6.315	-5.261	-6.1135	-6.1021	-4.1566	-5.0171	-7.8099	-5.469	-6.3152	-7.2085	-5.9535	-5.4214
-4.2617	-3.1855	-2.4778	-5.0444	-2.975	-3.2642	-3.1496	-3.2388	-3.2149	-2.7227	-3.4092	-2.2866	-1.6525	-4.3365	-2.4449	-3.8254	-3.8167	-2.0769	-4.3203	-3.6147	-2.6571	-4.687	-3.0867	-3.6069	-4.7895	-5.7674	-3.6261	-2.8221	-4.1362	-3.9817	-3.027	-1.2732	-2.8544	-4.659	-2.7293	-4.2639	-4.5042	-2.891	-2.894	-2.2464	-4.2829	-4.7556	-3.5547	-3.2724	-3.7195	-5.0506	-3.268	-1.916	-2.9368	-2.7167
0.79168	1.5421	2.1962	1.6051	1.2935	-0.9489	0.44228	-0.67009	0.87241	0.14819	0.60796	0.3567	1.728	0.082431	0.41367	0.50344	0.093672	-0.063212	1.5081	-0.46534	0.91833	1.8029	0.61693	1.0359	1.3478	2.3259	-1.0982	-0.32152	0.89127	0.86179	0.99863	2.0349	-0.056398	0.74797	1.2598	0.36377	1.1792	-0.0063399	1.0343	0.036464	-0.23399	0.12476	-0.44106	0.38005	1.0553	0.87125	-0.2524	-0.12466	1.6024	0.57727
-9.9543	-10.709	-11.643	-11.135	-10.767	-9.9057	-11.407	-11.906	-11.852	-11.789	-10.947	-11.398	-12.718	-13.478	-11.478	-11.38	-11.494	-10.513	-12.477	-11.912	-10.498	-12.163	-10.562	-9.9121	-10.782	-12.453	-10.646	-12.216	-11.313	-10.443	-11.865	-11.553	-12.593	-11.822	-10.33	-11.705	-9.2078	-11.011	-12.645	-11.958	-10.337	-13.108	-11.063	-11.482	-10.355	-11.401	-12.246	-10.431	-11.495	-11.627
-9.8667	-9.9717	-9.2485	-9.0995	-9.2414	-8.1338	-8.85	-9.1788	-9.7272	-7.3971	-9.3321	-7.7643	-9.5808	-8.2903	-8.9122	-10.837	-10.916	-8.7312	-8.3223	-10.318	-8.2934	-10.213	-9.7406	-8.3927	-9.8827	-9.485	-9.046	-9.9867	-7.4554	-10.718	-8.3734	-9.869	-8.7833	-9.701	-9.6146	-8.554	-9.4317	-10.092	-8.8612	-8.1795	-10.716	-10.028	-9.8215	-9.78	-9.5686	-10.376	-10.383	-9.0909	-10.57	-9.0999
7.8336	6.3453	8.1132	8.7036	8.4087	7.0104	8.5675	8.521	9.421	10.027	7.2267	8.0667	7.2965	5.931	8.3504	6.9295	8.8338	6.8387	7.243	7.6818	9.5254	8.8637	7.9905	7.8293	8.7473	7.095	8.31	8.4193	7.6614	8.753	7.8845	6.9578	7.1926	7.4529	8.8671	6.4935	6.4967	6.8053	8.5568	6.9428	7.8082	8.2729	9.3517	6.4921	7.9954	8.7985	7.1376	8.3148	7.4886	6.6098
-0.23226	1.891	1.1088	0.75924	0.14102	2.047	0.94125	1.8196	1.6823	1.8353	-0.20575	0.46565	1.484	2.3855	0.13213	1.4789	1.9463	-0.32151	1.6103	1.4933	2.0732	2.8897	2.9173	0.81509	0.86334	1.6105	2.8623	2.3528	1.5672	1.4941	1.8804	1.2494	1.541	3.1003	0.48458	0.80123	2.7946	1.3326	0.52838	0.45894	0.13789	-0.1957	1.0076	1.6799	0.35211	0.10884	0.72013	3.2265	2.9268	0.83924
0.70021	-0.39439	1.1179	0.88305	-0.92626	1.6242	1.0792	-0.64948	0.27615	1.9835	0.37145	1.1082	-1.0267	0.40739	0.043698	-1.0455	-0.96485	-0.40123	0.47734	1.2947	-1.7238	-0.64126	0.46254	-0.093202	0.38852	-0.87845	-1.2816	0.5483	-1.6188	-1.0725	1.5869	-0.33596	-1.3428	0.42399	0.83951	0.29645	-0.065854	-0.50874	-0.89167	2.6663	0.33698	-0.10954	-0.13253	0.28543	0.2606	1.1911	1.7373	1.0077	0.51105	0.33365
-14.241	-15.852	-13.723	-14.667	-15.646	-13.719	-14.223	-14.704	-13.77	-12.886	-14.46	-14.818	-14.123	-12.484	-14.963	-12.849	-14.8	-13.792	-13.673	-13.678	-13.012	-13.131	-13.58	-14.267	-12.574	-15.038	-15.397	-13.399	-14.878	-13.455	-13.594	-13.044	-13.02	-14.326	-14.675	-13.937	-14.298	-12.681	-13.828	-13.288	-13.252	-12.322	-13.645	-15.163	-11.778	-14.707	-14.846	-12.554	-12.772	-14.166
8.9876	6.0246	7.3393	6.7915	7.8209	5.1497	7.0197	5.4594	7.5435	6.7439	7.8429	8.746	6.7473	6.5733	6.8771	7.5981	7.6506	6.0643	6.9294	6.8051	6.1518	6.555	6.109	6.2203	7.3615	6.1524	5.7757	7.2946	8.0353	6.926	6.3963	6.2022	5.746	7.6604	7.5528	6.502	5.7092	7.4908	5.072	5.7554	5.3342	6.4669	7.3573	6.8848	8.0067	7.7407	8.5807	7.3283	7.1037	5.3591
-13.309	-14.822	-16.061	-14.355	-13.707	-13.789	-14.277	-13.537	-16.706	-14.756	-12.669	-15.266	-15.644	-14.434	-14.046	-13.613	-15.229	-15.044	-15.372	-15.776	-15.528	-15.401	-14.124	-14.479	-13.835	-14.993	-12.084	-16.692	-13.936	-15.391	-16.283	-15.067	-13.633	-15.792	-14.573	-14.543	-13.844	-15.594	-14.981	-14.692	-14.664	-14.532	-14.414	-13.341	-14.704	-15.158	-15.176	-14.403	-13.014	-14.11
-0.24421	-0.99227	-1.3857	-0.6831	0.053809	-0.51528	-0.12042	-0.35658	0.64084	-0.14102	1.7775	-1.1689	-0.14873	0.078103	0.46591	0.57577	-0.441	1.1041	-0.58956	-0.027823	-0.11381	0.11424	0.80978	-0.796	-1.1398	2.0777	-0.28895	1.2154	-1.1741	-0.76156	-0.82003	-0.45882	1.5255	-0.55626	-0.56093	1.2454	0.58036	-0.57776	0.12266	0.9403	-0.84017	-1.9275	0.65181	-0.50098	1.6825	-1.2255	0.69012	0.079774	-0.39865	0.70992
-7.5542	-6.4699	-5.1163	-6.981	-7.2844	-8.1441	-5.8452	-6.5659	-6.2532	-6.0829	-5.5992	-6.8072	-5.4247	-7.8167	-5.4357	-6.703	-6.134	-6.0894	-7.1002	-7.8239	-5.1487	-6.4302	-5.124	-5.9307	-6.0047	-7.5448	-5.8782	-6.7117	-6.6335	-5.0164	-3.9161	-7.2385	-7.9654	-7.6232	-5.7086	-5.5658	-5.5463	-6.7776	-6.4406	-6.4265	-6.1657	-5.7474	-7.0498	-4.1687	-7.1822	-6.0884	-5.1858	-6.0038	-8.008	-6.6564
0.88846	1.1325	-0.6965	1.1906	-0.11187	1.047	1.4891	1.7972	-0.88697	0.89218	-0.70052	0.29749	-0.13607	1.3528	0.13925	3.0838	1.5531	-0.26174	0.81666	0.47353	-0.050036	-1.0525	-0.98227	1.995	-1.0018	0.21408	0.3029	2.4578	0.32858	-0.13344	0.53136	0.49925	1.2394	1.3663	1.7076	0.21771	1.782	-0.23705	0.36788	-1.2019	2.0556	1.3688	-0.5904	0.77521	-0.55506	-0.71038	1.5196	0.5538	0.27322	0.50254
-3.9128	-2.732	-3.7792	-4.8129	-2.4005	-4.1345	-3.7328	-3.556	-3.1781	-3.3928	-2.3887	-4.7663	-3.1234	-2.2841	-5.3693	-5.7776	-4.0213	-2.5093	-3.4889	-4.089	-3.0464	-2.2543	-3.4098	-3.77	-3.7905	-1.3374	-4.6097	-4.0616	-4.5315	-3.308	-2.3208	-2.8751	-4.1284	-2.5761	-2.9937	-3.7368	-3.1657	-3.4525	-4.2819	-2.6814	-4.3286	-3.4536	-3.5851	-3.8776	-5.6295	-4.0745	-4.5046	-2.081	-4.0606	-3.9052
-14.153	-13.345	-12.896	-13.249	-12.035	-12.882	-13.374	-13.867	-12.841	-14.363	-13.789	-12.218	-14.674	-14.513	-12.325	-14.532	-12.57	-12.858	-12.885	-13.494	-13.62	-13.65	-11.993	-13.525	-12.076	-12.406	-12.076	-12.773	-11.757	-12.19	-12.321	-13.163	-11.038	-13.822	-12.817	-11.964	-12.335	-13.126	-12.784	-12.565	-14.026	-15.297	-13.449	-12.912	-15.093	-13.92	-13.201	-14.323	-15.791	-13.265
9.6984	10.242	11.138	8.8711	10.421	10.489	9.0019	9.3539	11.071	10.604	10.675	10.758	10.186	9.222	10.077	10.264	8.738	9.4974	9.3403	11.188	9.356	10.468	9.2846	9.4418	9.8276	11.276	10.291	11.371	12.097	9.842	9.9214	8.1146	10.083	8.0561	10.008	11.354	8.6682	10.761	10.546	9.4796	9.0618	9.21	9.5657	9.7449	10.274	10.965	9.6352	9.6987	9.9007	8.846
-11.497	-11.422	-11.456	-10.698	-10.503	-10.342	-12.171	-10.891	-11.261	-11.995	-12.865	-12.63	-12.48	-11.193	-12.795	-11.646	-10.97	-12.89	-11.606	-10.977	-11.159	-11.444	-10.96	-9.9039	-11.141	-10.881	-10.349	-13.46	-10.939	-10.989	-14.419	-11.421	-11.602	-11.827	-10.555	-9.787	-9.0068	-11.602	-11.139	-11.427	-10.422	-10.109	-11.244	-11.498	-10.833	-11.512	-10.915	-10.898	-10.868	-11.552
1.8697	2.8816	3.7622	2.5334	3.3846	2.4523	1.9582	2.6693	3.1028	1.7147	4.2644	1.8074	3.2427	3.105	2.1003	1.1662	1.3019	1.5681	2.4348	2.2209	2.72	2.3552	3.0598	3.7305	1.8856	2.2857	2.6929	2.895	2.5952	1.8221	1.8423	2.2694	1.7527	3.9989	1.0839	3.0898	1.8181	3.3011	1.5406	1.562	3.1206	1.4939	0.23705	1.8666	1.7959	3.222	3.7357	2.9615	1.8517	2.9886
7.372	6.3397	6.2185	7.5425	4.2191	7.2346	6.5252	7.6619	6.9804	6.1402	6.2202	7.6013	6.995	6.6163	6.4067	7.6188	7.2402	7.661	8.1279	5.1485	6.6363	6.171	6.6614	6.4408	4.9473	4.7076	6.6804	8.1397	6.0995	7.6043	7.7851	7.0929	7.1971	6.5402	7.0075	5.3454	6.1413	6.7157	6.6005	5.8806	7.53	8.1025	5.6756	6.96	6.0853	7.8321	6.1148	7.8833	8.4467	7.8525
-6.7935	-6.7877	-7.649	-6.6213	-8.7649	-9.3114	-8.9218	-8.4702	-7.089	-6.7448	-6.2121	-8.8923	-9.4855	-6.3894	-8.0143	-7.6167	-7.8998	-8.9458	-7.6327	-8.3308	-8.0056	-7.3078	-7.4895	-6.897	-7.2442	-8.3334	-7.9397	-8.0755	-6.1283	-8.3408	-7.8214	-8.4752	-8.1156	-8.8235	-7.6495	-8.8645	-7.589	-6.953	-6.5922	-7.8502	-8.2606	-8.3633	-5.6181	-7.1595	-6.9583	-7.4539	-7.3735	-7.5585	-8.4212	-7.7917
-12.753	-13.836	-14.05	-14.091	-12.843	-13.804	-12.91	-10.893	-12.776	-13.52	-12.574	-12.365	-12.098	-12.437	-12.05	-12.504	-13.935	-12.219	-14.252	-13.063	-13.409	-10.853	-12.221	-12.283	-12.405	-12.377	-11.108	-11.29	-13.433	-12.832	-12.093	-12.592	-12.164	-13.657	-11.391	-13.456	-13.598	-13.102	-11.636	-11.535	-12.431	-12.058	-12.458	-13.083	-11.421	-12.98	-13.423	-11.562	-12.247	-12.974
-21.82	-20.855	-20.944	-20.958	-20.598	-20.507	-20.71	-20.074	-22.662	-22.841	-21.198	-20.699	-20.684	-21.764	-21.507	-21.204	-23.04	-20.245	-19.831	-19.213	-20.147	-20.422	-21.198	-20.813	-21.361	-21.37	-19.568	-22.86	-20.636	-19.331	-21.101	-20.835	-21.184	-20.635	-22.273	-21.164	-21.091	-20.87	-23.403	-20.459	-20.835	-21.583	-21.359	-22.148	-20.103	-21.198	-20.873	-20.731	-21.07	-21.375
-4.508	-5.1827	-3.6612	-2.9701	-4.0533	-6.0844	-3.8654	-5.5724	-4.0527	-3.7423	-3.5815	-4.5227	-4.935	-3.894	-4.5445	-4.2887	-5.6161	-4.878	-3.5969	-5.1521	-4.2261	-5.2409	-3.81	-2.2305	-5.4151	-3.5739	-4.2575	-4.696	-2.8111	-4.2708	-4.1198	-4.6397	-3.4237	-4.9985	-5.3392	-7.1207	-3.4628	-5.1003	-3.757	-4.2133	-4.6817	-5.2808	-4.1556	-4.7318	-4.1148	-3.9527	-3.0137	-3.5333	-5.0662	-4.9377
0.62247	-0.084989	0.43862	1.076	-0.80071	-0.61283	-0.54597	-0.10587	-0.91838	-1.0035	0.62008	-0.1597	-0.4499	-0.15289	-0.19354	-0.18273	0.96148	-1.5446	-0.50483	1.1629	-1.0213	2.7289	-1.3173	-0.11436	-0.46697	-0.72022	0.63721	0.60682	-0.12016	-0.75179	-0.099981	-0.11022	0.195	1.9309	1.3714	-0.96832	-0.35883	-0.11115	-0.61707	-0.088324	0.70268	-0.26079	-1.2295	0.34236	-0.43609	-0.37768	2.2385	1.6139	0.14886	0.016764
1.8302	3.2106	2.9615	3.2758	1.294	4.9203	2.4562	1.417	2.4327	3.2862	1.4588	1.2242	1.9193	1.89	1.8473	3.0133	0.40874	2.7	3.4653	2.4218	1.9637	2.3152	1.7531	2.7408	2.3123	1.9565	1.5431	2.0282	3.8306	3.8716	2.512	4.082	1.6298	2.5758	2.4498	3.2181	3.7075	3.139	3.7607	1.8709	1.23	4.0984	2.4756	2.4023	3.2094	5.0326	2.6099	3.1529	2.584	2.1471
0.1317	1.4907	1.2643	1.2165	1.6535	0.12802	1.048	1.0493	0.29101	-0.20394	0.019203	0.35155	-0.030759	0.61686	0.7667	1.5192	0.44745	0.24484	-0.31232	-0.82166	1.1948	-0.15086	0.29659	-0.78634	1.0947	-0.49263	0.31741	-1.3168	1.4223	1.5637	-0.6935	0.11363	0.010956	0.2988	-0.81916	0.24706	0.3067	-0.26399	-2.2666	-0.54621	0.32509	-0.037558	0.6303	0.77178	0.5286	0.49138	-0.056411	1.1394	-0.27757	-0.21309
-6.4439	-6.6491	-6.5626	-7.2002	-5.5663	-6.1392	-6.3044	-5.4202	-5.908	-5.091	-7.5083	-5.7806	-6.7203	-6.9686	-7.1258	-6.3622	-5.7191	-5.4822	-6.8208	-4.8883	-5.686	-7.2614	-7.7858	-7.2353	-5.7284	-6.8038	-5.799	-6.451	-7.489	-5.8555	-6.1549	-6.8486	-5.9947	-7.6814	-7.5884	-5.9128	-6.2317	-5.6004	-7.5065	-5.8914	-7.1107	-6.8595	-7.3056	-5.8743	-5.9024	-6.8285	-7.288	-5.69	-7.245	-6.7275
-1.085	-2.0483	-0.80041	-0.56066	-1.0093	-2.1345	-0.92843	0.077475	-1.7558	-1.7195	-0.5965	-1.155	-0.67088	0.42852	-1.6589	-1.504	-1.6364	-1.6155	-2.3747	-0.94665	-2.9592	-1.9725	-3.1499	-2.0488	-0.69335	-2.2387	-1.5481	-1.278	-3.7232	0.0079651	-0.47788	-1.6771	-2.8938	0.067603	-1.1137	-2.4783	-0.622	-2.0612	-0.15645	-3.0724	-0.67403	-0.82362	-0.16359	-2.1338	-2.6306	-0.72926	-0.81684	0.59182	-2.0202	-1.9973
1.9762	0.63382	-1.2766	0.8164	0.34992	-1.1285	1.0346	0.98012	1.2389	-0.18968	-0.29625	-0.12	0.37594	-0.80728	0.61876	-0.39117	0.54224	0.39618	-0.69709	-0.54199	-1.1179	1.0319	1.2135	0.17307	0.83625	-0.59466	1.1063	0.63345	-0.3411	-0.11649	0.74875	1.9631	0.18847	1.1016	0.75722	-0.21471	-0.45947	-0.28396	-1.2883	-0.82757	2.0346	-1.5806	1.4559	0.34085	-1.2945	0.70722	0.40492	-0.19682	0.73842	0.20486
2.4248	0.36103	1.3257	0.80113	2.5602	0.78402	0.80628	0.16644	2.5252	1.6341	1.552	1.5089	1.6455	0.4722	2.406	2.1919	2.4458	2.326	1.7731	1.5885	0.49947	1.2572	1.8924	2.7853	-0.16501	1.285	2.382	1.143	1.295	1.2258	2.8046	2.8028	1.8955	1.3429	2.6068	0.98566	1.1159	0.44452	1.9685	-0.16685	1.1601	0.94799	1.5839	1.4175	1.221	2.6257	1.8872	1.5801	1.5111	2.8399
-21.002	-23.367	-21.49	-22.507	-21.857	-22.584	-22.51	-23.001	-23.001	-20.262	-21.769	-20.817	-23.402	-21.681	-22.782	-23.324	-21.803	-23.062	-21.937	-22.367	-22.468	-24.011	-21.961	-23.078	-20.866	-21.772	-21.406	-23.188	-21.545	-22.292	-20.378	-22.576	-22.054	-21.046	-21.317	-20.954	-22.595	-19.99	-22.579	-23.47	-22.302	-20.801	-22.326	-21.697	-22.095	-24.44	-22.218	-22.462	-22.344	-22.979
-22.279	-21.637	-22.377	-21.801	-21.584	-22.369	-22.43	-21.625	-24.122	-20.696	-23.718	-21.908	-21.492	-20.791	-21.989	-23.458	-22.039	-22.843	-21.633	-22.555	-22.542	-21.539	-22.611	-22.144	-23.286	-23.738	-21.167	-22.242	-22.579	-22.469	-22.008	-20.937	-20.841	-23.01	-21.746	-23.343	-22.738	-20.57	-22.611	-22.547	-24.57	-22.964	-21.633	-23.278	-22.679	-23.431	-22.348	-23.371	-22.843	-22.351
-12.788	-13.034	-12.297	-14.55	-12.204	-12.828	-13.787	-12.942	-12.806	-13.448	-13.282	-14.143	-12.067	-11.559	-13.627	-14.705	-14.175	-13.685	-12.653	-13.42	-12.992	-13.764	-12.779	-12.189	-13.528	-12.117	-11.82	-13.285	-14.325	-13.704	-13.022	-12.723	-13.385	-13.247	-12.942	-14.819	-13.239	-13.027	-12.45	-13.118	-12.573	-14.09	-12.173	-13.499	-12.511	-12.092	-13.995	-13.449	-13.878	-13.495
-0.029691	1.4309	-0.22995	0.37679	2.7004	2.294	-0.028734	-0.37324	1.0809	1.0547	1.4474	-0.52402	1.6775	1.5844	0.97992	0.69571	1.0288	2.0815	0.57775	-1.6699	1.6941	0.95354	1.7097	-0.22925	2.7224	1.3107	1.9688	3.5849	0.99963	1.7642	0.57991	1.613	1.086	1.8332	0.74999	1.5415	2.4054	2.3426	0.85286	1.6106	2.6598	1.6088	1.2263	0.65997	0.46573	1.4105	0.18672	1.4219	2.48	1.1245
-8.6693	-8.7879	-9.179	-10.57	-8.1633	-9.1706	-9.8833	-7.7603	-8.7428	-9.2132	-8.6527	-8.1048	-9.4031	-8.0338	-9.9102	-8.1164	-9.1455	-9.6857	-7.4316	-9.076	-9.783	-10.427	-9.2965	-8.0622	-7.6943	-8.5027	-9.9465	-9.7515	-9.9604	-8.4775	-8.4919	-10.249	-9.6631	-9.7306	-8.9036	-9.8919	-10.958	-7.6307	-9.0671	-9.6951	-10.405	-9.2929	-10.728	-10.481	-8.934	-8.4852	-8.0937	-10.899	-9.3768	-9.0173
7.6418	8.7488	7.2085	6.8168	7.6481	4.7	9.3902	8.1811	6.9452	8.656	8.1562	7.4705	6.8288	8.7296	7.6139	8.4836	10.438	9.8216	6.9753	9.2837	7.8093	6.7556	8.9392	6.7629	7.691	7.2453	8.048	7.6311	7.5564	7.3087	9.5249	8.7744	8.5647	8.2309	9.435	8.2342	7.4302	6.6642	9.3515	8.4471	6.5918	6.3765	8.0128	8.9153	7.8806	6.9154	9.6672	7.9414	9.3176	7.955
-11.778	-12.404	-11.565	-10.49	-12.368	-12.457	-13.335	-12.895	-11.847	-11.92	-12.259	-12.361	-11.947	-12.231	-11.738	-11.144	-11.895	-11.893	-12.159	-13.394	-13.716	-11.685	-10.887	-10.88	-10.924	-11.027	-11.247	-10.872	-11.047	-10.103	-11.333	-11.006	-11.718	-11.58	-12.233	-10.706	-11.027	-12.227	-13.126	-13.355	-12.338	-11.605	-11.142	-11.625	-11.214	-12.208	-11.244	-10.812	-11.326	-11.174
-3.9592	-0.99699	-0.75704	-2.9694	-1.4849	-2.5316	-0.61119	-1.2323	-0.78191	-2.6445	-1.7223	-1.4387	-2.417	-2.426	-2.3347	0.80849	-1.4506	-2.534	-2.7361	-0.95251	-3.6691	-1.541	-1.2912	-2.1043	-2.3136	-2.0244	-1.7001	-2.4972	-1.8603	-1.7419	-1.2772	-2.4003	-2.2965	-1.9522	-1.922	-2.0082	-2.3385	-2.3615	-2.4448	-1.3528	-2.4278	-3.6117	-1.1794	-2.1352	-1.0803	-1.8344	-2.033	-1.7462	-0.96401	-1.5479
9.371	7.7284	6.9612	7.8887	8.2449	8.4304	7.6404	8.5483	8.4094	8.2915	7.2683	8.1925	8.2214	6.8961	9.39	7.4174	6.9134	7.7558	8.4493	7.1061	6.0401	9.3539	6.7789	6.2901	7.0574	7.4109	7.14	8.9977	7.886	7.2798	7.0589	8.5211	6.594	8.73	7.7541	7.4079	8.6315	6.5466	9.725	7.0393	9.1882	9.1269	6.2897	8.6845	7.747	7.8054	6.4817	8.923	8.4925	7.8414
-0.88917	-2.4914	-2.0633	-0.88168	-0.53094	0.20237	0.18115	-1.0756	-2.4096	0.5521	-2.5248	-0.81409	-0.4162	0.75195	-2.0273	-2.7565	-1.4681	-1.6167	-0.63386	-1.6631	-0.054556	-2.4825	-3.5296	-0.48665	-1.9324	-1.9407	-1.7727	-1.5277	-2.5418	0.2611	-1.4966	-1.569	-1.1967	0.038321	-1.0644	-1.4303	-1.8496	-1.8644	-1.555	0.074483	-0.77593	-2.3474	-0.62483	-0.16917	0.66236	-2.8934	-2.7616	-2.3289	-1.6105	-1.5897
0.10492	-0.57119	1.3868	2.8149	-0.34058	0.19257	-0.015211	-0.9687	-0.20783	0.56957	0.21695	1.3695	0.62798	-0.2784	2.159	0.028127	-1.8619	1.3153	0.65702	0.34879	0.65807	1.7216	-0.47748	0.19161	0.15908	0.43803	0.66513	0.12788	0.21806	0.92408	-0.10489	-0.011867	-0.24866	0.97123	-0.44304	-0.75231	-0.78938	0.26756	0.9787	-1.2849	2.2803	1.4868	0.23805	0.31255	1.0061	-1.0698	1.4991	1.9717	1.5465	-0.067406
-12.852	-12.572	-12.949	-12.064	-12.49	-13.775	-13.133	-13.18	-12.682	-13.022	-12.915	-15.333	-14.416	-13.912	-13.39	-13.117	-13.239	-15.83	-12.581	-13.792	-13.069	-13.855	-13.91	-12.488	-13.791	-12.82	-13.014	-12.012	-13.982	-13.067	-14.164	-11.93	-12.689	-14.036	-15.037	-13.083	-12.653	-14.078	-12.511	-13.002	-13.144	-15.236	-14.527	-13.687	-13.448	-13.727	-13.438	-12.243	-13.884	-12.126
1.9378	2.8174	1.8764	0.9232	3.204	1.4691	2.4219	3.2967	3.6193	1.2322	2.7846	3.6656	2.6395	3.3381	2.2997	4.0906	1.9723	2.5304	2.6114	2.9434	0.96116	2.3556	3.43	2.5985	3.4113	0.77704	1.8242	2.37	3.7561	1.5079	2.9345	1.598	0.32576	3.3256	1.6417	3.7639	3.0632	4.0238	1.8251	2.9657	3.8529	2.2153	1.3329	3.2409	2.3531	3.4931	2.6531	0.44638	2.8923	3.6686
-13.296	-14.9	-11.585	-11.211	-12.377	-13.551	-13.887	-13.529	-12.19	-13.761	-10.112	-12.903	-12.617	-11.702	-11.809	-11.721	-12.457	-11.35	-12.774	-11.351	-10.939	-13.162	-12.522	-12.383	-12.08	-13.274	-10.003	-14.388	-12.849	-11.938	-12.644	-12.423	-11.929	-13.2	-12.226	-12.232	-14.211	-12.708	-10.922	-13.354	-12.786	-12.975	-12.704	-12.418	-12.83	-11.724	-12.667	-13.383	-13.105	-11.942
-0.52498	0.70659	1.1793	-0.6561	0.59295	0.22797	0.934	0.064241	-0.93672	-2.0673	-0.96333	1.7349	-0.66132	-0.61628	0.051976	1.0838	-1.0997	0.83596	0.55009	-0.24666	0.56573	0.55435	-1.3514	-2.4871	-1.8722	-0.56604	-0.56496	0.64336	0.62557	-0.97872	0.20152	-0.26538	-0.96574	1.462	-1.6392	-0.7624	-1.5723	-1.1486	0.020037	-0.087984	-0.00026785	-0.43967	0.93632	-0.11045	-1.9068	-1.0371	-0.29832	1.5462	0.78646	0.78584
-7.3107	-6.0311	-6.3314	-5.0261	-5.2414	-6.1821	-5.1875	-7.8914	-4.4194	-4.9081	-8.5313	-4.9839	-4.8448	-6.7312	-5.5488	-6.3899	-6.7855	-6.236	-5.4149	-5.4088	-6.7253	-6.1676	-6.1332	-4.8623	-7.0603	-6.4708	-8.0363	-7.1312	-6.8841	-5.6457	-6.9176	-6.4917	-5.3496	-5.9107	-6.379	-6.4929	-6.5612	-6.962	-6.8608	-7.02	-6.2456	-6.0748	-6.8342	-6.6109	-6.2158	-6.3126	-7.4977	-7.128	-5.8072	-5.7874
-4.6334	-5.6493	-4.4088	-3.9227	-5.6275	-5.3752	-5.54	-4.7804	-3.1765	-4.5365	-6.065	-5.309	-5.6415	-7.4232	-5.2994	-5.9968	-4.3907	-4.6369	-4.9211	-6.1206	-6.2224	-4.8877	-4.2759	-4.6665	-4.4358	-5.471	-4.2113	-4.2323	-6.9401	-4.1014	-5.2669	-5.8426	-4.7809	-5.2647	-5.1923	-5.246	-4.0538	-6.0401	-5.8524	-4.6663	-4.798	-4.5537	-5.7392	-3.4184	-3.8255	-4.7453	-4.1416	-3.9492	-5.016	-4.8325
-12.743	-13.125	-10.335	-11.385	-13.793	-12.095	-11.383	-10.926	-11.452	-12.821	-11.604	-11.436	-10.656	-9.3609	-10.312	-10.136	-11.725	-11.217	-10.394	-11.456	-12.536	-10.971	-10.442	-12.733	-11.041	-12.482	-11.992	-11.413	-11.89	-13.56	-11.616	-10.991	-13.024	-10.356	-11.113	-10.397	-10.836	-11.138	-12.595	-12.088	-12.071	-12.693	-12.204	-11.434	-10.858	-11.836	-12.268	-12.735	-11.98	-12.566
9.7823	10.058	10.002	9.5403	11.292	10.334	9.874	9.9883	7.8237	9.9695	8.9609	9.9541	10.164	9.3022	10.098	9.7188	8.7778	9.6955	9.1811	8.7205	9.3215	8.5483	10.251	10.122	11.095	11.363	10.379	10.542	10.498	10.214	8.8426	9.8536	11.005	9.1916	9.9843	12.113	8.7467	8.6454	8.2424	9.632	10.875	9.4373	8.7432	9.5739	8.4913	9.9981	11.065	9.3456	10.278	10.184
-2.389	-3.5669	-2.7791	-3.0564	-3.1918	-3.8532	-3.7258	-2.2651	-4.1827	-3.7469	-1.1134	-2.503	-2.6872	-3.2259	-3.5461	-3.2389	-3.6901	-3.2489	-3.0087	-3.7517	-3.5805	-3.5436	-3.6162	-3.287	-4.3422	-2.5349	-3.4098	-3.4064	-5.2741	-3.3009	-2.2219	-3.9214	-3.1292	-4.8092	-2.7468	-3.3954	-2.8049	-3.8801	-3.7217	-3.9666	-4.0612	-3.0043	-3.8273	-3.3027	-2.5937	-2.0226	-3.5952	-2.7469	-2.9083	-2.8709
6.7382	4.9196	5.2081	7.0212	7.4562	6.819	5.8236	5.0267	5.9074	3.9673	6.395	4.5518	6.9966	6.3504	6.6446	4.7071	5.9796	4.032	6.0542	5.8796	6.1595	5.2857	3.6906	5.4491	5.5753	4.5295	4.6816	7.0531	5.2608	4.5572	5.187	4.8002	5.1168	5.5339	6.6753	7.7425	5.4844	5.6827	4.6575	4.728	6.0434	6.6358	4.9276	6.3159	5.5668	4.0697	4.4201	4.6412	5.8024	3.5224
-9.8695	-9.6515	-7.8006	-11.237	-10.279	-9.7191	-10.425	-8.4993	-9.6444	-10.359	-9.2945	-8.9026	-10.583	-10.715	-10.004	-10.469	-9.1974	-11.989	-11.252	-10.274	-10.333	-10.168	-10.935	-10.153	-11.058	-10.052	-10.592	-9.358	-11.204	-10.906	-8.7299	-10.109	-9.6266	-10.342	-10.358	-11.491	-9.9564	-10.073	-10.837	-8.8949	-10.753	-9.8968	-9.8115	-11.236	-10.543	-9.1401	-8.6764	-8.6404	-10.711	-8.5593
-4.845	-5.1211	-5.5816	-3.8859	-3.6545	-3.7625	-2.5836	-4.9321	-6.1608	-4.2006	-4.1121	-5.2007	-3.5047	-2.9036	-3.6644	-3.4844	-4.2605	-4.5346	-4.1322	-3.7537	-3.753	-5.1411	-4.3775	-3.9952	-3.482	-3.955	-3.7012	-3.8985	-4.0621	-4.2896	-2.4095	-4.7666	-3.2162	-4.5486	-5.9282	-3.9349	-5.6516	-2.2236	-3.755	-4.83	-4.4104	-5.7599	-4.5979	-3.4964	-4.5184	-4.1931	-6.9023	-4.1803	-5.3181	-5.8814
0.52637	1.817	3.0573	1.6843	1.0777	1.6533	1.6455	0.72588	1.7092	1.1972	1.7437	0.33672	2.5882	1.4298	1.4109	0.27918	2.7054	-0.43701	2.0206	1.9978	2.4118	1.3956	2.3996	0.37241	3.4607	3.2394	1.8826	0.23282	2.2307	1.7558	3.6026	2.1507	2.2557	3.7192	1.4551	2.9153	1.9055	2.5809	1.8246	1.2194	1.3007	1.8336	1.1133	1.6013	0.6936	1.259	-0.17449	3.8743	3.132	1.524
-12.24	-13.257	-10.293	-12.644	-11.88	-13.515	-13.093	-13.213	-12.135	-12.395	-12.56	-12.82	-13.361	-11.984	-11.821	-13.611	-13.17	-13.045	-12.738	-12.569	-13.605	-12.535	-14.973	-13.622	-12.134	-12.655	-12.876	-13.07	-12.035	-14.045	-12.409	-12.216	-14.102	-13.024	-11.119	-12.169	-12.834	-12.342	-14.599	-12.223	-12.968	-14.264	-12.725	-13.841	-15.375	-11.8	-12.107	-13.513	-14.23	-12.946
-3.9137	-1.9632	-1.2788	-2.5513	-3.3917	-2.4462	-3.4185	-3.785	-2.9773	-3.0922	-2.4225	-3.5931	-1.9998	-1.4762	-3.4268	-3.457	-2.6462	-1.7569	-2.4405	-3.5518	-2.4832	-2.3636	-2.7514	-2.8791	-3.0296	-1.6991	-3.1608	-2.0406	-3.1621	-1.653	-2.9171	-2.096	-4.5314	-1.3981	-3.925	-1.715	-2.992	-3.9795	-3.7478	-2.581	-2.0258	-2.8612	-2.398	-3.7807	-1.8088	-2.451	-1.7203	-0.2937	-4.1442	-2.2822
9.0794	7.644	8.7564	8.5025	7.9208	8.7257	7.2032	7.6197	9.259	8.9095	8.3523	7.3753	7.2645	9.1276	8.1107	9.2618	11.242	9.1144	8.7248	8.4427	9.1997	9.0466	8.9523	9.4892	10.655	8.4035	7.7561	8.0894	9.2114	8.0013	9.4113	7.0303	8.9143	7.0029	8.3755	9.0389	8.7132	11.367	7.795	11.29	7.794	6.6922	9.2052	7.5501	9.8417	9.8573	8.563	9.0773	9.1912	8.4866
-1.9899	-1.5922	0.27706	-1.4329	0.048234	-1.822	-0.97335	-0.59998	-0.82453	-0.37353	0.37348	-2.3869	0.96165	-0.8247	-1.8554	-1.7401	-0.67191	-0.96767	-1.1924	0.13034	0.23988	1.2016	-0.36832	-0.94728	-0.64877	-1.0807	-2.517	-1.4184	-2.1948	0.19991	-0.24802	-2.5354	0.89979	-1.8344	-0.77934	0.8763	-0.67133	-0.29796	0.029293	-1.6672	-1.8174	-0.21059	1.2498	0.067722	-2.0503	1.448	0.60264	-2.5799	-0.16205	-1.1401
-7.6989	-9.6491	-7.6876	-8.0543	-6.966	-7.7035	-7.8884	-6.8052	-8.1779	-7.8556	-6.4141	-6.9304	-8.4694	-7.7264	-6.8405	-7.6459	-6.9146	-7.8502	-7.3649	-7.4411	-8.0484	-6.9017	-6.96	-7.6589	-7.0609	-6.9776	-6.1981	-6.8955	-8.1501	-6.7305	-7.0847	-6.3207	-8.717	-7.3725	-6.683	-7.3574	-6.8248	-6.9982	-8.4288	-6.7726	-7.6566	-9.4918	-9.7709	-9.0617	-7.129	-8.8426	-8.655	-6.8939	-6.8629	-7.1216
8.5438	9.0351	7.3074	7.5222	7.4819	6.2525	7.5598	7.0439	7.2417	5.5143	7.7541	6.4876	6.9598	7.7662	7.1731	8.8203	6.6713	6.3958	5.2101	7.7437	7.2239	7.2856	6.6561	5.6072	7.9076	6.5578	7.1271	7.1611	6.3428	5.1809	7.5673	5.8265	8.8477	7.5369	7.0651	6.8852	6.2724	6.5088	7.3529	7.2492	8.0814	4.9822	7.1404	6.8235	7.5963	7.9065	6.7829	8.4915	7.7534	6.9154
-11.482	-13.315	-13.849	-13.261	-13.086	-12.764	-11.895	-13.288	-12.28	-12.579	-11.958	-12.951	-12.964	-13.601	-13.19	-11.054	-12.518	-11.055	-11.389	-11.927	-11.817	-13.202	-12.155	-14.259	-13.867	-11.867	-13.081	-10.982	-12.307	-12.46	-12.348	-12.662	-14.168	-12.98	-13.562	-11.835	-12.524	-14.212	-12.172	-12.02	-15.261	-13.524	-13.149	-13.776	-12.752	-12.815	-12.919	-13.029	-11.434	-12.076
0.23959	-0.50035	1.1906	-0.60347	-0.54068	0.86946	-0.78816	1.9588	-0.66554	-0.47524	-0.52003	-0.37508	0.46833	-1.0766	-0.5113	1.8732	0.36785	0.75322	-0.16807	-0.81685	-1.1465	0.34996	-0.16309	1.4202	0.70553	1.1029	-0.91218	0.63155	1.6199	-0.16769	1.1674	-0.77492	-0.59216	-0.51079	-1.0544	-0.00024261	0.20422	0.53609	-0.75681	0.055923	0.90529	-0.38606	1.4663	-0.4001	-0.013882	0.56609	0.92548	-0.86098	-0.81195	-0.50558
2.4358	1.6267	2.9498	2.2466	1.6536	1.8853	1.5582	2.9634	2.208	2.9796	2.1044	0.80003	1.5135	2.6902	3.1221	1.3844	3.2533	0.31891	1.6585	0.90855	0.30188	1.2868	-0.69622	2.3509	1.0094	-0.17407	1.5617	1.6627	-0.020715	1.112	1.6307	0.41088	1.2215	1.4228	3.0528	0.63765	0.33336	1.3586	3.1739	2.6886	3.0882	2.2479	1.3999	0.54264	2.7032	2.3308	0.6509	1.3547	2.6108	2.6062
-0.94075	-0.96859	-2.0105	-0.31561	-0.18298	-1.5465	-2.8576	-0.44491	-1.79	-1.018	0.42725	-3.0091	-1.2097	-1.7932	0.10056	-1.5799	-2.9001	0.33129	-2.4995	-1.9484	-1.1565	-2.1126	-1.6161	-0.72174	-2.4877	-1.6336	-0.25962	-1.0649	-1.315	-1.5771	-0.084772	-0.9771	-2.1592	-1.1312	-0.78672	-2.3497	-1.1727	-0.79386	-2.1603	-2.8136	-1.8041	-1.7598	-1.451	-0.90329	-2.3974	-1.1158	-1.7689	-0.91712	-1.4823	-2.0352
-3.6085	-4.1234	-3.5362	-4.3554	-5.0698	-3.1179	-4.7855	-1.939	-3.5781	-4.6248	-1.9565	-4.4455	-3.5944	-4.6456	-2.6352	-2.4435	-2.0894	-4.9036	-2.662	-3.371	-2.6086	-3.3703	-2.6163	-4.9208	-4.9465	-4.6985	-4.4685	-4.8215	-2.8981	-3.5467	-4.4681	-2.4811	-2.5961	-4.2059	-2.8816	-4.1147	-4.2702	-4.6595	-1.2602	-5.2337	-4.0665	-3.2238	-3.738	-4.2428	-4.0444	-4.3526	-3.7954	-4.3238	-3.7378	-3.5155
-4.9671	-6.8328	-6.1056	-4.0267	-5.2617	-4.048	-4.829	-3.984	-4.484	-4.1679	-5.9402	-6.1248	-5.7528	-5.224	-4.4015	-6.2059	-4.9862	-3.7334	-4.799	-6.4462	-3.4404	-4.7485	-5.0412	-3.6773	-6.1441	-3.4556	-4.9556	-4.4679	-6.3011	-3.9707	-3.3964	-4.938	-5.1722	-6.3256	-3.149	-4.4657	-6.321	-4.7529	-3.8914	-5.1576	-3.4792	-4.0226	-4.0021	-4.8216	-4.3091	-4.6042	-5.6565	-2.0544	-3.5228	-4.4992
-22.987	-21.107	-21.322	-21.24	-21.014	-23.686	-22.973	-22.045	-21.799	-21.35	-21.02	-21.869	-23.068	-21.641	-23.147	-22.949	-22.651	-23.281	-22.203	-22.404	-22.362	-21.429	-22.179	-21.673	-23.169	-22.436	-20.679	-22.316	-24.055	-22.121	-21.517	-22.989	-22.681	-21.029	-21.244	-22.834	-21.863	-23.237	-22.746	-23.171	-22.582	-24.114	-23.18	-22.134	-23.446	-20.007	-21.981	-21.967	-22.486	-21.557
-0.77712	-0.74013	-2.7891	-1.2309	-1.9437	-1.8064	-2.761	-2.1989	-1.6659	-2.041	-0.83106	-1.4469	-1.7977	-1.1531	-1.3266	-1.9766	-1.3974	-1.9863	-2.3562	-0.11575	-2.2013	-2.1289	-1.8496	-0.25771	-2.8651	-1.3907	-0.97398	-0.95985	-1.6178	-2.7341	-1.5831	-0.94803	-1.0769	-1.097	0.28196	-1.2671	-1.7794	-0.014484	-2.1136	-2.5103	-1.8321	-0.91657	-1.8633	-1.8458	0.62346	-0.43359	-2.0179	0.51383	-1.6518	-2.1619
-2.2273	-1.9335	-2.8773	-4.3719	-2.7728	-2.4797	-1.5375	-3.7425	-3.8858	-2.8787	-4.1901	-3.4451	-3.9679	-1.015	-2.4267	-2.9126	-4.1077	-3.6994	-2.7426	-3.1311	-1.7827	-0.87468	-4.3079	-3.8657	-2.7615	-2.6675	-2.9632	-2.2533	-5.419	-3.819	-3.3097	-3.0102	-2.7169	-5.1801	-2.3953	-2.4079	-5.3169	-3.1371	-3.3598	-3.4858	-2.4007	-2.8186	-3.3319	-2.614	-3.7843	-1.315	-2.6453	-2.5085	-3.7023	-3.2374
6.612	7.7036	6.8344	8.0629	7.6029	5.6512	6.9017	7.309	5.8826	6.8293	6.2944	6.2231	5.8714	7.5472	7.4861	6.7465	6.671	6.4599	4.8163	6.5034	7.5002	7.0751	7.5427	7.1858	7.0482	7.7365	7.2752	6.4283	6.2573	6.6693	7.7777	4.8631	7.5013	6.1537	6.4999	6.9138	6.7024	7.292	5.1773	7.3302	7.3436	6.5108	7.3297	5.9904	6.0712	7.9451	6.5819	4.9572	4.9679	5.7414
-0.4324	-0.71883	1.2488	1.3066	0.6404	-0.076219	-1.2755	-1.4111	0.25227	0.48279	-1.6644	-1.8779	0.58159	-0.35328	0.13105	-0.15607	1.6574	0.063896	0.35463	-1.5	1.1257	-0.37101	-1.7538	-0.26453	0.49213	0.27588	-0.90518	-0.34539	0.19401	0.38096	1.0493	-0.3034	-0.74193	1.1419	0.89621	0.32628	1.8584	0.089103	0.2504	0.098933	0.044122	-0.20689	-0.82329	1.2896	0.18964	-0.44109	0.56622	-0.42502	0.80085	1.4295
1.1887	-0.12214	0.36991	0.94084	-0.96984	0.021034	0.20727	-1.2914	-1.116	0.54236	1.1952	0.83874	-0.79125	0.84843	0.0072525	1.8813	0.85002	0.7178	0.47775	-0.32935	1.1902	-1.447	1.3228	0.30315	-1.6777	1.2795	-0.054688	0.33903	0.15475	-1.8071	-1.175	1.0859	1.8433	0.89378	1.0238	-0.90086	0.42949	0.87652	-0.074999	-0.46377	1.447	-0.69151	1.0049	0.12138	0.83928	1.2473	1.0273	0.69427	-0.8192	0.60526
1.2531	2.949	0.72834	0.93588	0.99333	1.7694	0.95851	1.9347	2.7386	1.649	2.4169	-0.35105	1.1419	1.1115	2.0217	2.719	1.2956	1.1819	0.3068	0.74891	1.3075	0.76763	0.8647	2.1844	0.85175	1.0987	-0.054878	0.90157	1.8613	1.4175	0.14857	1.6446	2.1041	2.4934	-0.3875	5.1391	0.68367	-0.26346	1.7577	2.87	1.9583	2.6101	0.6297	1.5934	1.6061	2.6947	2.5783	1.3806	2.2775	1.379
-7.3581	-6.2546	-6.3335	-6.4728	-5.9619	-5.9712	-5.1398	-7.5644	-5.3233	-6.304	-4.6617	-5.4396	-5.8984	-5.2143	-5.4198	-5.0651	-5.5127	-6.0787	-5.8257	-6.8083	-4.7205	-5.8168	-5.8086	-5.3821	-6.7785	-7.4358	-7.6599	-5.1698	-6.0143	-5.7636	-6.1724	-6.8506	-6.4876	-4.5679	-5.911	-7.0202	-8.0245	-6.394	-6.5951	-7.1498	-6.2993	-7.6521	-6.6442	-5.3451	-4.8225	-6.8254	-7.74	-7.0651	-5.9177	-5.1937
-2.2633	-0.9464	-1.1008	1.2627	-1.2972	-0.61467	-2.2419	-0.94874	-3.0594	-0.86746	-0.55082	-1.0203	-0.68544	-0.59213	-0.49624	-1.7579	-2.6779	-1.9792	-3.5039	-1.8495	-2.485	-3.6257	-0.22638	-2.141	-1.5297	-0.77588	-2.1383	-0.71149	-1.2209	-1.7146	-3.0836	-1.0624	-1.3993	-3.1664	-1.3536	-1.1454	-0.48997	-1.8085	-1.0814	-2.573	-0.33927	0.43288	-1.4338	-1.4019	-2.4805	-2.0539	-0.57943	-2.3509	-1.3317	-0.11786
3.9809	3.4401	2.5559	1.5892	5.2719	2.8874	2.6796	4.948	2.9872	1.8434	3.33	2.7911	3.8877	3.2194	2.2103	2.7228	3.236	3.0322	0.91226	1.7461	2.465	2.7256	3.8186	1.7228	3.7388	3.7753	2.2444	2.7482	2.6518	3.1051	3.7617	3.2247	4.0438	3.3334	3.3453	3.0445	4.2086	1.744	1.8367	3.19	3.9226	2.4176	3.38	4.1426	3.1966	2.731	3.1827	3.9391	3.1724	1.765
0.23643	0.9291	0.60563	2.7271	1.1769	0.81656	2.9522	-0.012378	0.02107	0.487	1.1917	0.30623	0.73059	-0.20221	1.9579	1.5237	2.2044	0.64413	1.8337	0.66241	2.3556	0.82799	1.8157	1.8142	0.87554	0.15432	1.7586	1.0721	1.0101	0.04478	1.3467	1.8772	0.86129	2.0176	0.26722	0.61638	1.2827	1.193	1.7059	1.6062	2.4726	0.40826	3.4882	1.5196	1.6458	0.43556	2.1871	1.3496	0.4665	1.1423
8.4993	9.3956	7.8783	9.3426	8.2457	8.2628	6.5335	9.7564	7.8809	9.5008	8.3094	7.7501	9.4458	9.6446	10.175	10.596	8.1847	7.9299	8.5221	8.0396	9.1806	8.0473	8.2262	8.7414	8.1215	8.1995	8.1576	7.4188	9.0832	10.285	7.7768	8.9956	9.2147	6.8471	9.6255	8.616	10.369	9.4569	9.8017	8.9534	10.108	8.1907	10.167	8.8783	8.8974	9.0425	8.6227	8.4254	8.0814	8.3173
-14.11	-13.652	-14.023	-14.235	-13.231	-12.929	-12.726	-13.084	-12.168	-14.384	-11.504	-13.602	-13.927	-12.556	-13.852	-13.116	-13.881	-14.083	-13.37	-13.6	-12.2	-11.666	-11.261	-13.956	-13.445	-14.279	-14.486	-13.008	-12.831	-13.098	-12.407	-14.013	-14.87	-14.058	-13.337	-12.476	-11.531	-14.625	-14.566	-14.74	-12.707	-14.06	-12.521	-13.747	-12.228	-13.286	-13.332	-11.831	-14.213	-14.39
-4.9447	-4.4523	-6.2106	-5.129	-5.5739	-5.5636	-4.9726	-6.8856	-4.9689	-4.8221	-6.6151	-4.4711	-5.4642	-6.7607	-3.6444	-5.2245	-4.914	-4.0393	-7.2237	-4.0397	-4.0559	-5.6513	-5.0031	-4.8869	-5.9262	-4.192	-4.9501	-6.0708	-4.4609	-4.6462	-3.353	-5.2615	-5.4902	-5.3053	-4.104	-4.9415	-5.2615	-5.089	-5.0015	-5.2177	-4.0539	-4.5401	-4.5686	-6.4326	-6.5341	-4.0287	-6.0111	-5.4593	-4.721	-3.6357
-13.024	-13.427	-13.641	-12.717	-13.116	-12.309	-13.237	-12.677	-12.002	-12.219	-13.761	-12.873	-13.63	-14.909	-13.87	-12.883	-14.638	-14.253	-13.741	-14.376	-13.678	-11.584	-13.653	-13.946	-14.773	-12.816	-13.992	-12.837	-12.644	-14.503	-12.686	-13.702	-13.744	-13.307	-13.147	-13.786	-13.473	-13.616	-13.324	-12.95	-13.464	-13.294	-13.319	-14.669	-13.466	-14.538	-13.511	-13.816	-13.708	-12.115
0.87384	0.21229	0.089795	1.2592	0.35562	-0.13413	0.070245	-0.31083	1.0055	1.7616	-0.11165	-0.31914	-0.15277	0.31402	0.017859	0.99691	0.59012	0.76555	-0.39648	1.5796	-0.077807	0.013653	-1.7759	-1.1382	1.0653	0.81867	0.3815	0.29241	0.64596	-0.47708	0.78784	0.51394	-0.86653	0.31677	0.39651	-1.0271	0.39345	-0.16031	-0.18775	0.37057	0.30522	-0.65196	-0.92703	1.1925	-0.099582	-0.56145	1.1209	0.22377	-1.0132	-0.54498
1.0685	1.7984	0.058793	2.6751	1.6171	3.8998	1.8161	2.3973	1.1206	2.5181	0.62634	1.2564	1.049	1.4994	2.1015	1.604	1.1511	2.4545	0.65887	1.1049	1.146	1.3162	-0.49036	0.83275	1.0109	2.3489	3.1118	1.7133	0.88274	2.7844	1.4071	1.4668	1.8892	2.4609	2.1519	1.4443	1.6054	-0.66544	2.5222	1.6519	1.7048	2.0523	0.40662	0.48335	2.3318	0.63607	1.4507	1.2725	2.0641	1.0265
-5.5075	-5.0628	-4.4185	-5.543	-4.6862	-4.8903	-4.8656	-5.9118	-7.0407	-5.9073	-4.3057	-4.8952	-5.9877	-4.265	-6.4858	-5.6659	-7.1906	-4.2984	-6.4524	-7.0225	-6.2689	-5.1496	-6.3714	-5.6127	-3.8398	-6.0351	-6.7899	-4.3991	-6.635	-7.6284	-4.618	-5.2921	-5.9928	-6.0486	-4.6118	-4.8111	-4.4936	-5.8865	-4.5234	-5.8926	-5.1268	-5.1149	-4.718	-4.4872	-4.5867	-4.9961	-6.0807	-6.829	-6.1336	-5.373
4.0829	3.2731	3.1697	0.87465	2.5319	2.4804	4.4534	1.9733	2.3533	1.9282	1.378	3.5269	1.765	4.0754	2.1601	3.7633	3.6171	3.0034	3.3648	1.0606	2.5781	3.7888	2.5631	2.281	3.5813	3.2372	3.3548	1.8051	2.4714	1.6853	2.5334	3.4015	3.0232	2.9037	1.4208	2.9024	1.9628	4.2167	3.4082	3.4542	2.7711	2.1505	3.1477	2.3095	2.3712	1.9507	2.2294	1.1647	0.81433	4.6601
-4.098	-4.7112	-3.7676	-2.9935	-3.5138	-3.5434	-2.3928	-4.3534	-3.2391	-4.5655	-3.2343	-3.5512	-3.6901	-3.7264	-3.7513	-4.0726	-4.3849	-2.7386	-4.3687	-1.8254	-3.7704	-5.6365	-4.4773	-3.4365	-4.0214	-3.5332	-4.3235	-5.22	-3.7345	-3.7902	-3.6801	-3.3353	-4.725	-4.4804	-5.0633	-2.0975	-3.0415	-3.4052	-4.2075	-4.8164	-3.0716	-3.9311	-2.3896	-3.9945	-3.3537	-3.7951	-3.3144	-3.5495	-3.0517	-3.1917
-1.8017	-1.8727	-3.0716	-0.8652	0.14199	-1.1515	-2.5845	0.58611	-0.97913	-2.4084	-1.1368	-0.22275	-1.6047	-1.7339	-1.3577	-0.73479	-1.8111	-1.4709	-3.1478	-3.0048	-2.7798	-1.888	-1.7291	-2.2848	-1.4623	-1.4084	-2.1952	-2.7995	-0.74443	-2.3619	-0.65978	-2.8688	-1.4743	-1.3155	-0.2706	-1.367	-0.51303	-3.0668	-1.3102	-2.408	-1.8043	-1.6982	0.86438	-1.7504	-3.0704	-0.30904	-1.3133	-4.1752	-1.1943	-2.2585
-12.122	-10.111	-9.9692	-9.4381	-11.229	-9.905	-10.876	-10.285	-11.287	-12.429	-11.277	-11.8	-12.085	-9.8284	-9.7138	-11.17	-9.7518	-10.246	-9.1059	-10.537	-9.826	-11.782	-11.077	-9.663	-11.968	-10.252	-10.321	-12.43	-11.75	-11.368	-12.288	-11.158	-10.071	-11.152	-11.842	-10.431	-9.7865	-10.153	-10.697	-11.786	-10.649	-11.591	-10.616	-12.503	-10.239	-11.448	-10.1	-11.692	-9.6367	-9.6928
0.71719	0.26299	0.02839	-1.3718	-1.2747	-0.66103	-0.24144	0.6017	0.2252	1.1194	-1.0016	0.080813	-0.14775	-0.76159	-2.0534	-1.2166	-0.66405	0.041036	-0.71668	-0.17353	0.077432	1.807	-0.49302	-0.25448	-0.56144	-0.14557	-0.34745	0.19027	-2.8532	0.34059	-1.9223	0.38609	-0.86995	-0.36775	0.4701	-0.59626	1.3806	-0.015652	2.3132	-0.67106	-0.056935	0.85959	0.46671	-0.74276	0.92666	0.21457	-0.65286	-1.3719	0.4441	-0.76706
-6.6945	-8.2871	-7.4942	-6.9719	-8.0689	-8.0921	-5.2035	-7.8087	-7.8486	-7.9571	-7.7314	-7.6604	-7.484	-4.9016	-8.251	-8.6688	-7.0945	-6.3557	-6.7564	-8.3174	-7.079	-8.4173	-6.293	-6.481	-6.6086	-6.5453	-6.1768	-6.1558	-8.1071	-6.7214	-7.8247	-8.073	-8.2816	-6.8415	-7.8686	-7.8997	-9.2971	-7.0104	-7.3299	-8.6733	-9.5755	-6.6867	-8.0004	-7.6957	-7.465	-7.885	-6.1523	-8.8396	-8.0266	-8.0448
-4.0546	-4.435	-3.756	-2.2713	-5.8537	-5.1256	-4.1964	-5.3315	-2.6155	-4.6067	-3.6733	-5.5792	-4.0636	-3.6513	-5.6552	-3.4489	-4.1393	-3.5289	-5.692	-3.844	-3.1979	-4.6237	-3.028	-4.3958	-3.4815	-3.4869	-5.1268	-5.224	-5.7264	-3.6289	-1.5705	-3.9885	-4.2511	-4.7419	-4.9439	-4.4007	-4.2776	-6.0855	-3.8731	-3.6317	-3.8404	-4.5546	-4.5899	-5.1927	-3.1588	-2.9835	-4.0993	-4.6997	-5.0271	-4.2754
-7.2697	-5.6943	-6.6116	-5.4317	-7.6108	-7.6755	-7.0525	-6.1671	-8.3832	-6.0187	-7.5229	-5.8991	-6.103	-6.3142	-6.5373	-4.3123	-8.037	-5.9786	-8.8573	-7.9691	-7.0341	-6.0924	-6.3625	-5.3899	-6.4123	-5.1427	-7.497	-6.6862	-6.3508	-5.6129	-6.5608	-5.4399	-6.1637	-6.6849	-5.1964	-6.209	-5.6499	-7.9017	-7.204	-7.1111	-5.1145	-5.8107	-7.2656	-7.2635	-6.7323	-5.5608	-6.5734	-5.2992	-7.9732	-5.8063
0.71809	-0.41047	-1.6936	0.45333	0.42344	-0.79563	0.86459	0.48875	-0.72423	-2.0445	-0.29635	-0.45103	-0.77851	-1.1491	-0.40162	0.49639	0.55098	-0.80637	-2.4383	-1.2478	0.014853	0.17452	1.1846	0.84812	0.61069	-0.57838	-0.46221	-0.17059	-0.55723	-0.18858	-1.3785	-0.91479	-0.049267	0.43312	0.11545	0.071182	1.5702	0.056692	-1.7869	1.2298	1.5295	-0.81207	-0.00077933	-0.57427	-0.21581	1.4336	-0.5636	0.31883	-1.0803	-1.1198
-12.923	-12.171	-14.414	-13.246	-11.077	-12.878	-12.303	-13.173	-14.008	-13.354	-13.293	-12.485	-11.598	-12.638	-14.139	-13.738	-13.396	-13.502	-13.556	-13.379	-14.377	-14.115	-13.985	-14.225	-13.304	-12.596	-12.804	-13.374	-15.038	-12.611	-11.727	-13.745	-13.908	-15.528	-12.207	-13.049	-12.858	-13.538	-13.081	-13.99	-13.267	-14.778	-11.909	-12.394	-12.367	-13.763	-13.747	-13.87	-13.861	-14.227
0.80884	-0.37329	0.017526	-0.29498	0.38827	-0.88108	-0.78613	1.3589	-1.0309	0.68529	1.1479	-0.57835	-1.0939	-0.42879	-0.093903	-0.17599	-0.9979	0.21536	-2.4513	0.39075	0.67622	-0.90894	0.52567	1.3246	-0.30363	-0.32076	0.88685	0.8788	0.94568	-1.6622	0.28242	1.7591	1.3533	0.69946	-0.48262	1.0713	0.88151	0.48059	0.60532	0.86758	-0.84946	-1.9583	-0.11936	0.43507	-0.46841	-0.52634	0.38503	-0.061177	1.6177	0.77342
-21.636	-22.022	-22.323	-22.438	-22.707	-22.206	-21.548	-21.117	-21.356	-22.365	-22.455	-23.147	-23.132	-23.177	-20.765	-21.113	-22.309	-22.346	-22.014	-22.05	-22.263	-21.639	-21.283	-23.175	-22.085	-22.2	-23.948	-22.677	-22.71	-21.435	-22.504	-22.484	-22.493	-21.617	-21.759	-21.319	-22.818	-22.666	-21.744	-24.097	-21.376	-23.558	-22.354	-21.546	-23.181	-23.043	-20.71	-22.9	-22.121	-22.99
-11.312	-11.621	-11.304	-11.577	-12.248	-11.819	-11.267	-10.849	-12.605	-12.57	-12.08	-12.162	-12.329	-12.387	-12.24	-13.104	-12.417	-11.872	-11.513	-12.182	-11.804	-12.124	-11.278	-11.838	-10.662	-11.732	-13.013	-11.729	-12.377	-11.294	-11.123	-12.002	-11.106	-11.07	-11.351	-12.296	-13.017	-10.933	-11.824	-12.539	-12.301	-11.823	-11.417	-11.438	-11.825	-12.898	-11.687	-12.241	-11.43	-13.203
-3.4396	-3.7167	-3.4665	-3.8951	-2.6612	-3.4842	-2.5541	-3.8984	-3.1992	-3.1683	-2.9772	-3.4969	-2.1244	-4.9328	-3.4914	-3.6848	-3.159	-4.2021	-3.2302	-3.5657	-3.829	-3.4154	-3.4564	-4.1201	-3.0363	-4.0262	-3.721	-3.1177	-3.8878	-4.889	-3.4396	-1.6791	-3.078	-1.8304	-3.301	-4.0493	-2.8067	-2.7657	-4.5218	-2.8487	-3.3354	-3.3746	-3.6939	-4.2488	-1.6152	-4.393	-2.5293	-3.054	-2.6526	-3.0319
-1.7996	0.00096119	-2.8181	-2.1117	-1.1573	-2.2713	-1.0211	-1.2898	-2.0807	-1.1852	-2.5776	-1.3424	-0.39551	-1.698	-1.0531	-1.8285	-1.3805	-1.8001	-2.4272	-0.42651	0.023565	-0.87648	-2.2042	-1.6674	-0.85874	-0.79345	-3.3725	-0.33371	-0.65973	-2.5076	-0.26692	-1.9809	-1.2162	-1.5724	-3.2229	-2.9206	-2.3963	-1.9677	-1.4529	-0.43118	-1.409	-1.1972	-2.1056	-2.2252	-2.3662	-0.61379	0.0015008	-2.4683	-1.2469	-2.0267
-0.7121	-1.3749	-1.6398	-0.26836	-3.3714	-2.082	-0.28763	-1.8537	-1.3281	-1.6172	-1.9922	-1.2152	-2.6359	-1.6504	-2.2067	-2.2567	-1.0441	-0.98275	-1.0955	-2.5684	-2.0905	-2.2404	-1.8674	0.33824	-2.9645	-2.2783	-2.3432	-0.41608	-0.83965	-2.0339	-1.6735	-0.83104	-1.1566	-1.0358	-2.6444	-1.4679	-1.7968	-2.424	-1.9911	-1.6973	-1.4779	-2.0912	-2.2608	0.093483	-1.1768	-1.7114	-2.2722	-1.2568	-2.5427	-0.49401
0.7857	0.56924	0.44583	1.444	0.48772	1.832	-0.15038	0.62356	0.86606	-0.55022	1.3145	0.27537	0.23739	1.073	0.17019	0.44327	0.057629	-0.81586	0.90704	0.6048	0.58897	0.63303	1.0864	0.19405	0.31249	0.42112	-0.551	-0.65374	1.707	0.79122	-0.62986	0.73239	-0.38986	-0.27038	-0.01559	0.59929	0.84652	-0.64388	2.0323	-0.12624	-0.30591	-1.4336	-1.2792	-0.89072	-1.4919	0.77248	0.4995	0.3958	1.671	0.21212
-2.853	-0.94089	-3.0168	-2.9151	-1.5695	-2.0682	-3.0472	-1.0034	-2.4719	-0.60466	-0.90028	-1.8166	-3.32	-1.4619	-1.5821	-0.60904	-1.1991	-1.6165	-2.3426	-1.3342	-0.8778	-1.488	-3.1988	-1.2174	-2.1272	-2.0532	-2.0458	-0.28167	-0.48672	0.040142	-2.1978	-2.8182	-1.3847	-1.6454	-2.1554	-2.9904	-2.1073	-3.5229	-1.9647	-3.1529	-1.8927	-2.4395	-1.4354	-3.6719	-1.753	-1.4057	-3.5701	-2.0242	-2.9241	-1.2945
-4.5271	-5.4602	-6.5138	-5.6437	-3.9908	-3.067	-2.8964	-3.6915	-5.358	-5.8945	-2.8151	-3.5508	-4.2211	-3.6682	-6.0043	-3.3959	-4.0253	-4.6136	-5.8798	-4.9457	-2.4878	-3.6981	-5.0175	-5.2837	-4.1489	-5.1535	-3.4605	-5.2997	-3.4228	-3.9733	-4.9801	-6.3875	-5.054	-4.2853	-3.1206	-4.4041	-4.549	-5.2702	-3.6275	-4.4881	-3.8251	-3.598	-4.3088	-4.0154	-5.95	-5.7704	-4.4166	-4.6716	-2.9463	-4.9552
-2.6126	-4.3889	-4.0842	-3.0493	-2.1152	-3.3189	-1.2856	-1.1692	-3.0211	-0.98404	-0.7973	-3.5913	-1.7552	-3.1935	-1.0643	-1.6799	-2.2205	-3.1333	-2.4338	-3.2337	-2.1073	-2.3793	-2.963	-2.7566	-1.279	-1.4606	-2.4971	-1.7105	-2.2398	-1.6771	-2.9009	-3.5576	-0.86809	-1.2178	-2.1126	-2.9429	-0.82824	-2.5692	-2.7998	-1.5055	-2.4438	-2.1428	-3.1326	-3.1305	-0.24916	-1.5218	-2.0952	-2.0008	-1.1589	-2.3541
-11.134	-9.9308	-10.662	-11.226	-10.69	-11.174	-10.988	-10.832	-10.452	-11.751	-11.183	-12.127	-10.857	-12.928	-11.97	-11.009	-9.7066	-12.091	-12.564	-11.721	-11.084	-11.399	-11.832	-11.875	-10.636	-10.94	-12.796	-11.156	-10.202	-9.7326	-10.543	-9.1544	-9.5634	-10.121	-11.714	-10.96	-11.314	-10.593	-11.189	-11.316	-11.982	-9.05	-11.718	-9.991	-10.52	-10.059	-11.047	-12.54	-9.7675	-10.596
-2.9405	-0.037493	-0.80272	-0.098686	-0.33118	-0.72935	0.17432	-0.58784	-0.55291	-0.87763	0.53327	-0.33468	-0.89009	-0.50716	-1.2534	-0.86661	-1.0445	-1.9495	0.17876	-1.3946	0.3724	-1.2421	-0.30444	-1.3163	-2.0235	-2.2968	-0.92949	0.029847	-0.12946	-0.28419	-1.3612	-0.18869	-2.7523	-0.89706	-1.211	-1.5	-0.32485	-1.0268	0.60907	-0.66247	-1.0698	0.43724	0.38431	-0.18306	-0.27687	-0.80033	-1.8402	-1.1851	-1.5302	-1.6543
-0.42197	-0.42452	-1.156	-0.24985	1.3364	-0.29353	-1.0555	0.46776	-0.53839	0.52361	-1.4376	-0.055086	0.23252	0.46959	0.81762	-0.88857	-0.68547	0.36241	-0.030067	1.0136	-1.5956	-0.2724	-0.72508	1.1616	-1.6085	-0.77716	0.21182	-0.60781	0.17073	0.60977	1.0403	-1.3972	-0.16711	-0.37203	-0.66778	-1.0484	-0.49304	1.879	0.81721	1.0974	-0.31464	0.97616	0.0076947	-0.79465	0.68115	1.0388	0.6449	0.71277	0.59724	2.8478
0.023944	-1.0027	-0.91909	-0.57302	-0.45654	0.72986	0.34695	0.97258	0.23792	0.46019	-1.8568	0.10896	-0.35447	-0.11373	0.36482	-0.18456	-0.434	-0.26556	-2.1309	-0.3632	-0.86551	0.51268	-0.39569	0.8759	0.98425	0.69807	-0.16401	0.50257	0.2354	-2.0642	0.78104	1.1679	1.0699	1.104	-0.034971	0.14398	1.3033	-0.97401	0.3349	0.56434	-0.06009	-0.17781	-1.0769	0.084151	-0.022783	0.55539	-1.0799	-0.87376	-0.94665	-0.17202
-7.8492	-9.8566	-9.6249	-8.9937	-8.8075	-8.8768	-8.7176	-9.0284	-8.7053	-9.1824	-9.1482	-7.6165	-9.6007	-9.8137	-8.8655	-7.416	-7.5488	-9.4853	-8.8334	-6.2452	-9.1271	-7.304	-9.3867	-10.577	-9.3276	-8.959	-8.7619	-8.4939	-7.8849	-9.16	-9.7974	-9.7293	-9.2236	-8.3068	-10.075	-8.4213	-8.9176	-8.8844	-8.3362	-9.8499	-8.9045	-8.6401	-8.0316	-8.2265	-9.3179	-9.0702	-8.4555	-9.2081	-7.794	-8.1445
-12.47	-12.079	-11.69	-10.683	-11.466	-11.014	-11.009	-11.097	-12.256	-10.589	-10.777	-11.17	-9.9028	-10.704	-11.98	-13.006	-13.056	-12.468	-11.924	-12.085	-11.5	-11.587	-12.304	-10.614	-11.503	-12.688	-10.81	-12.024	-11.417	-10.225	-11.183	-12.4	-12.296	-11.459	-10.114	-13.386	-12.965	-9.816	-11.583	-11.487	-12.144	-11.689	-12.006	-12.069	-10.417	-11.284	-9.8572	-11.882	-12.895	-11.429
3.2097	0.30284	1.1085	1.1906	3.2807	0.63771	1.6259	0.28417	0.41988	1.6135	2.5125	2.2768	1.331	3.1669	2.2842	2.4575	1.6092	1.4652	3.7191	0.33917	1.46	2.6966	2.5242	2.4004	2.2055	0.62116	1.6839	1.3076	1.789	3.1473	1.9665	2.685	0.68537	1.1024	2.3492	2.8405	3.0166	3.5072	-0.0010501	2.1085	1.5836	2.0826	2.9086	3.4382	1.6539	3.8581	0.20398	1.6559	1.8441	1.1059
-6.4194	-3.9786	-5.1272	-4.3279	-5.6671	-6.6315	-6.4419	-6.7801	-4.4829	-5.194	-4.2477	-4.7646	-6.0859	-4.158	-4.9917	-5.4837	-5.5756	-5.0917	-5.7459	-6.1724	-5.4853	-5.4829	-5.8483	-5.9272	-4.378	-7.4723	-5.2514	-5.295	-5.9634	-4.895	-5.5834	-6.7167	-2.491	-5.5813	-5.3376	-5.0473	-6.3983	-5.7522	-6.2956	-6.2392	-3.9312	-4.7466	-7.2256	-4.8208	-8.0806	-6.3195	-6.465	-5.6308	-6.6297	-5.9107
3.3043	0.71195	2.0091	3.225	1.4182	4.0238	3.3056	3.0465	2.2835	0.92065	2.5683	2.0562	1.977	1.7014	2.2355	2.3167	2.4372	1.9009	3.0877	3.8147	3.258	2.7859	3.1219	2.7242	3.0678	3.6177	2.4918	4.4732	2.4049	3.301	2.7836	2.8594	3.9412	3.7891	3.0131	2.0526	1.298	2.0568	1.4705	2.1273	3.4763	2.4128	2.2982	3.4228	2.9862	2.2783	4.5822	3.6398	2.8077	2.9516
-21.459	-21.944	-21.675	-22.611	-21.552	-20.076	-22.717	-22.162	-22.961	-22.29	-22.26	-21.593	-23.539	-22.245	-23.46	-22.883	-22.79	-20.784	-23	-22.154	-21.11	-21.346	-23.151	-21.145	-21.568	-22.394	-21.493	-21.048	-23.617	-22.177	-22.503	-22.975	-21.975	-22.602	-21.613	-22.336	-22.062	-22.043	-20.262	-22.594	-22.946	-22.04	-22.782	-22.226	-21.297	-22.684	-21.422	-22.146	-21.173	-21.634
1.8293	0.1593	1.7537	1.2082	2.5469	1.0821	2.0187	1.7249	0.53597	0.64953	1.2494	2.8127	2.9319	1.3331	2.1408	1.4804	0.46585	2.4161	1.1691	1.6066	1.469	2.0945	1.88	1.0154	1.37	1.2015	2.0964	2.6653	1.5648	0.627	0.3789	1.2356	2.2496	1.51	1.2679	2.1057	3.9066	2.1375	3.0745	-0.28296	1.8448	2.528	-0.20675	3.0497	1.91	2.9953	2.3278	1.5969	1.6999	1.7033
-2.6497	-2.0003	-0.35106	-3.7579	-2.5332	-1.615	-2.5161	-2.0668	-3.1672	-2.6227	-3.2792	-2.0661	-2.4029	-1.4565	-1.6995	-2.0411	-0.030346	-2.2818	-2.7133	-2.2997	-1.3756	-2.7655	-3.2317	-3.8139	-2.6489	-3.229	-2.5085	-3.1154	-3.8617	-2.5099	-1.8931	-2.8646	-2.2116	-4.0992	-0.6032	-2.0612	-1.693	-3.6159	-2.4245	-2.8908	-2.0836	-3.5698	-2.5146	-2.7734	-2.9203	-3.4655	-3.5418	-2.1263	-3.6622	-3.0516
6.2133	6.0147	8.0634	5.7703	6.9872	6.0378	7.2456	6.2473	8.1942	6.3027	7.789	7.4846	7.508	8.1109	7.2259	5.7963	7.5174	6.2238	7.4238	5.5895	6.4626	6.2113	6.7682	7.0286	6.1116	6.8053	7.4548	6.4341	7.631	7.2478	7.0912	7.849	7.1925	7.306	6.8106	6.7886	5.3679	5.3428	5.8545	8.1419	8.735	6.0879	7.2079	7.6931	5.7404	6.008	7.1044	6.9431	7.5805	6.312
-9.8355	-9.8537	-9.8148	-10.852	-11.937	-11.636	-10.252	-10.647	-10.795	-10.89	-10.329	-10.071	-11.919	-10.372	-10.727	-10.201	-10.971	-8.7173	-9.6808	-10.345	-9.843	-11.303	-11.537	-10.261	-9.7586	-10.919	-11.929	-10.243	-10.49	-11.366	-10.746	-11.73	-11.224	-11.199	-9.451	-12.198	-10.32	-10.242	-10.239	-11.089	-12.318	-10.742	-12.357	-11.177	-11.333	-7.98	-11.885	-9.8155	-10.727	-11.057
0.3522	0.13219	0.048721	-1.2388	-0.073969	-0.21523	-1.8687	0.016859	-0.17582	0.16434	-0.58587	-1.933	0.6758	-1.037	0.99914	0.95009	-0.48665	-0.56722	-0.47203	0.15619	0.95878	-0.81583	-1.1842	2.5688	-1.0656	-0.59926	0.15071	0.089728	-1.5522	-1.9641	-0.58947	0.3436	-1.8231	-2.0867	-1.1132	-1.4886	-0.5147	-0.34829	-0.3577	0.035919	-0.64605	0.31965	0.55053	-0.70862	0.98121	0.97232	-0.20824	-0.20131	-1.0947	-0.17885
-2.8715	-4.3147	-3.0715	-2.925	-3.4657	-5.1192	-2.2436	-3.9338	-4.0267	-4.3354	-2.5533	-4.0133	-4.7645	-6.285	-4.8318	-2.7327	-3.6161	-5.0647	-4.3195	-3.5827	-2.4637	-4.4649	-3.6647	-4.5105	-4.2424	-3.1069	-5.1401	-5.8471	-3.8277	-4.8616	-5.5366	-3.9146	-2.2721	-4.4471	-4.0144	-3.2707	-4.8547	-3.5986	-3.1529	-5.825	-4.7473	-4.3546	-6.0603	-3.6393	-4.3583	-4.2132	-4.3161	-4.9605	-4.1346	-4.6447
0.84957	2.4912	1.289	1.8916	3.3671	1.5076	2.3342	3.6446	2.2617	3.1341	2.7022	4.5292	3.7065	3.7959	2.3225	2.2407	3.7473	3.097	3.3193	1.6588	2.4107	3.7781	0.20323	2.2702	1.9377	3.0817	3.258	3.2056	2.975	2.3419	1.8329	1.6748	1.7981	3.7022	2.3069	2.3301	2.2012	3.7132	1.5554	3.0167	2.5608	0.048049	3.4466	3.1853	1.679	1.9012	4.7196	1.9215	2.2884	2.6788
2.9867	5.8855	4.1614	5.4264	4.2688	5.3614	6.3811	4.3715	6.366	5.09	5.7852	6.8069	5.7051	4.1829	4.6701	3.8022	4.2358	5.335	5.1509	3.498	1.9719	4.1241	4.3446	4.1105	4.6071	5.3036	4.5798	4.1988	4.5722	4.2124	4.0183	4.4808	4.1675	5.0012	5.6967	3.4603	5.393	5.0881	3.3991	6.2509	3.0568	5.2896	4.0902	4.5909	3.0054	5.4271	4.3831	6.1924	5.0681	3.5946
-14.348	-14.057	-15.388	-13.626	-13.568	-13.859	-15.668	-14.264	-16.412	-15.796	-14.4	-13.246	-13.988	-14.786	-14.973	-14.72	-15.073	-15.586	-14.86	-14.805	-15.817	-14.148	-14.146	-14.24	-14.495	-14.364	-14.198	-13.448	-15.677	-13.72	-14.595	-13.188	-16.114	-14.072	-14.906	-14.624	-15.897	-15.341	-16.344	-14.563	-13.426	-14.224	-16.116	-12.628	-14.92	-12.228	-15.672	-15.007	-14.833	-12.652
3.4614	0.26487	2.3192	1.8836	2.3557	2.1595	0.47593	1.6418	3.2081	1.3673	4.1365	1.1141	3.4446	3.2409	2.2217	3.2821	-0.05715	3.0585	2.3617	1.4918	1.0059	1.7148	1.5938	1.5135	3.0539	1.8471	1.4407	3.8266	1.7109	2.4834	1.0075	1.5515	2.1	1.2332	0.57523	3.3653	1.4108	1.068	0.94385	1.3371	1.2193	0.88805	1.9165	2.8033	0.73266	0.97295	2.4532	3.5363	2.0028	1.7263
-2.354	-3.3172	-2.6194	-3.0304	-1.6603	-2.9617	-3.3774	-1.4928	-2.7683	-1.5333	-2.3967	-0.92391	-1.9838	-2.6174	0.73573	-2.6525	-3.837	-3.5684	-4.0544	-1.8128	-5.6417	-2.5757	-0.51284	-3.0947	-1.5816	-2.5122	-2.0852	-1.3269	-2.0561	-2.1109	-2.6409	-2.6987	-3.5647	-3.2515	-1.6811	-3.1361	-3.6052	-1.92	-4.941	-3.6384	-3.4994	-1.8749	-4.5079	-2.3549	-4.546	-3.1971	-2.2194	-2.8372	-2.2343	-2.2665
-19.765	-23.162	-21.12	-22.532	-22.507	-20.546	-21.902	-21.057	-20.961	-22.534	-21.825	-23.422	-23.596	-21.298	-23.445	-23.587	-22.566	-22.109	-21.96	-20.813	-22.029	-21.457	-22.548	-23.16	-24.962	-22.518	-22.535	-22.045	-23.522	-23.504	-22.684	-23.66	-21.788	-22.455	-22.474	-22.448	-22.931	-22.924	-21.099	-22.376	-21.21	-21.948	-22.183	-20.526	-22.984	-21.707	-21.353	-21.803	-21.73	-21.351
-10.299	-11.276	-10.722	-11.852	-11.098	-10.433	-9.1298	-10.19	-10.755	-11.05	-9.8436	-10.363	-10.293	-11.669	-10.173	-8.6899	-11.002	-11.391	-9.7095	-9.275	-8.8635	-10.024	-8.7924	-10.263	-10.118	-9.1034	-9.5523	-8.0973	-10.066	-9.4421	-9.8722	-9.9173	-9.2464	-10.347	-9.6195	-10.056	-9.7145	-9.9711	-10.701	-11.069	-12.236	-9.9917	-9.6324	-10.848	-10.769	-8.8229	-9.4926	-12.052	-9.2992	-10.617
-9.9487	-11.411	-12.792	-10.934	-11.821	-10.8	-10.892	-9.3775	-9.4647	-12.004	-11.254	-10.731	-12.436	-11.045	-10.89	-11.868	-9.3524	-9.6081	-9.4942	-9.4545	-11.477	-11.217	-11.02	-10.964	-9.6585	-9.2593	-10.557	-9.5025	-11.94	-13.219	-11.261	-10.926	-11.07	-12.786	-8.9234	-10.667	-11.154	-11.611	-11.528	-11.376	-8.9468	-8.6962	-10.047	-11.056	-10.462	-11.772	-10.814	-11.616	-10.267	-9.3976
-22.427	-23.83	-19.766	-23.126	-22.249	-22.057	-22.642	-20.175	-21.932	-20.882	-24.561	-19.68	-21.456	-20.723	-21.383	-20.697	-23.813	-21.083	-23.703	-20.702	-23.564	-22.543	-22.514	-21.469	-22.245	-22.796	-22.186	-22.154	-22.518	-22.639	-22.182	-20.649	-22.359	-22.792	-23.359	-22.934	-21.656	-21.57	-22.445	-23.76	-22.113	-21.012	-23.097	-22.073	-22.057	-22.877	-21.247	-22.238	-21.614	-23.104
-12.903	-12.741	-13.19	-11.847	-13.201	-13.896	-14.031	-13.631	-14.077	-13.738	-15.187	-12.842	-13.682	-12.744	-13.169	-13.042	-12.901	-13.616	-11.303	-13.717	-12.031	-12.517	-11.68	-12.496	-13.219	-15.146	-13.684	-12.248	-13.884	-13.77	-12.836	-14.635	-13.664	-16.376	-12.474	-13.447	-13.99	-13.391	-12.987	-12.382	-13.581	-13.851	-13.031	-12.534	-13.709	-13.351	-14.107	-13.183	-12.278	-13.33
8.8778	7.4636	7.6071	8.8235	9.2124	7.8247	9.2958	7.9894	8.9996	6.7746	9.1258	10.171	9.1332	7.5625	9.8603	8.6653	10.861	8.5867	8.5761	10.54	9.3338	7.7773	6.1281	8.3601	9.1228	8.8366	7.3426	7.9456	9.4538	8.6313	8.3433	8.3455	10.081	9.2785	8.6951	9.2266	7.4413	8.8405	6.2067	6.5419	8.5639	8.1239	8.1081	7.8827	8.3208	8.9553	6.1436	9.7201	8.0455	8.3107
3.3356	5.6896	5.5964	4.4645	5.5426	6.4091	4.9974	5.7264	5.8209	4.38	3.4349	5.7257	7.1733	7.0053	4.5931	5.5518	4.5471	4.3148	6.0837	5.5379	6.6334	7.107	5.8732	6.4358	6.2262	5.1529	5.2252	5.6062	5.6598	6.6739	7.2944	5.6639	4.559	6.6973	6.5194	6.2851	5.7633	3.7955	6.3248	5.4671	6.0653	6.5912	6.7501	3.7146	6.717	4.6125	5.5461	7.5936	6.0038	5.7676
-13.177	-13.854	-12.897	-13.827	-12.458	-12.5	-13.978	-13.689	-13.507	-11.482	-11.691	-13.094	-12.979	-13.477	-14.331	-12.756	-14.355	-12.971	-12.659	-13.034	-14.304	-12.293	-12.636	-12.875	-12.894	-12.544	-12.946	-13.733	-12.944	-12.759	-14.125	-13.388	-13.217	-13.2	-13.458	-14.218	-13.417	-13.597	-13.81	-12.112	-13.42	-13.155	-11.94	-12.726	-13.25	-12.238	-13.318	-13.062	-12.948	-13.682
1.4729	0.42878	0.44189	0.7899	-0.41005	0.047738	-0.15798	-0.64922	1.3979	0.81108	1.3898	-0.67149	0.29977	-1.1455	0.18652	-1.4604	-0.069886	1.4077	-0.53731	-0.1037	0.25337	0.72338	-0.18032	0.73962	-1.6912	-1.0967	0.021456	-0.56891	-1.0142	0.73612	0.57922	0.073214	2.3709	1.1459	0.049193	1.0202	-0.87183	-0.1759	0.4476	1.4231	-1.3926	-0.59899	0.15754	-0.30573	-0.16447	-1.6862	1.1695	-0.28919	1.0721	-0.32741
9.0287	10.467	6.5927	8.0882	8.3868	7.704	7.7006	7.4701	7.205	6.189	8.484	8.759	8.1431	8.1893	7.8815	8.4151	6.5441	8.5615	5.9015	7.4691	7.8231	8.8098	5.9226	9.1664	8.9622	8.2825	8.4402	7.9867	7.72	8.2575	7.7567	6.3928	8.2059	8.7391	8.758	7.8217	8.2109	9.1241	8.0923	8.2702	8.659	8.0861	8.1703	7.8968	9.8412	7.9077	8.2717	7.8701	7.3592	8.6075
-12.453	-13.614	-13.186	-12.943	-12.93	-12.068	-14.136	-12.59	-13.049	-12.947	-13.714	-13.574	-14.229	-13.365	-13.244	-13.046	-12.834	-12.515	-12.98	-11.956	-12.509	-13.536	-12.581	-11.815	-13.15	-12.955	-14.454	-12.655	-12.608	-14.162	-14.186	-13.571	-12.556	-14.596	-14.974	-14.128	-13.282	-12.848	-14.272	-12.159	-13.701	-11.964	-14.961	-13.394	-13.03	-14.221	-12.332	-12.706	-12.416	-11.804
3.0822	1.0479	3.0768	0.37059	3.246	1.1538	1.4959	2.6465	1.5352	3.2666	3.6094	2.0972	2.4737	1.8339	3.1322	2.4913	1.6737	0.81192	1.3409	1.3554	2.0391	2.7883	2.4339	1.3681	0.23086	0.98491	2.3049	1.9913	1.41	3.0186	3.9131	2.9423	2.0533	2.4053	2.9049	1.2005	0.65896	1.0975	0.7172	3.4828	1.4811	3.3487	2.0311	2.682	1.5987	0.69108	2.8026	1.4044	2.1181	0.62847
-14.424	-11.923	-12.99	-13.702	-13.324	-12.158	-13.644	-14.523	-13.023	-12.612	-14.349	-13.52	-13.682	-12.547	-13.152	-15.363	-14.025	-13.298	-13.406	-13.232	-13.193	-13.646	-15.363	-14.179	-13.925	-13.876	-14.102	-13.093	-12.651	-13.346	-13.501	-12.472	-13.61	-13.527	-13.489	-12.755	-12.874	-14.953	-13.403	-12.223	-13.382	-11.467	-11.159	-13.767	-13.688	-11.69	-11.686	-13.165	-11.882	-12.475
4.4203	5.0756	4.5114	4.5906	4.2685	4.8759	5.0462	5.9664	3.9045	3.3714	5.273	2.454	4.4946	4.4853	3.8755	5.2536	4.0395	2.5721	3.5093	4.9059	4.6815	2.999	5.441	4.7292	4.2196	5.0277	3.6507	5.0227	5.4548	4.14	4.6797	2.8665	3.5581	3.6081	2.7545	4.4914	5.1892	5.1763	5.0543	5.037	5.5122	4.1687	3.5776	4.2886	3.5062	4.0313	3.5196	5.4882	3.6754	3.7152
4.2625	2.0565	2.5776	4.1119	2.5795	1.9905	3.0267	2.6869	2.2033	2.2302	1.6373	2.1147	3.0772	2.2928	2.3808	3.6631	2.9894	3.0693	3.2158	0.041396	2.3839	2.2332	0.61864	2.6433	2.1387	3.9939	4.1026	3.0838	2.4537	1.8855	3.7269	3.0642	1.9953	1.713	2.5243	2.1685	4.1652	2.4186	2.3059	1.3675	2.2359	1.5215	3.2678	1.6161	2.7155	2.6414	3.4909	1.1364	1.0065	3.1365
-2.3295	-1.5373	-1.8922	-1.7802	-0.23691	-1.3823	-1.4429	-1.6222	-0.85856	-2.5156	-0.2928	0.62738	-1.2514	-1.7084	-1.1945	-1.3421	-2.2235	-0.55498	-0.30556	-1.9903	-1.9064	-1.84	-1.5488	0.2071	-1.7171	-2.2341	-1.3094	-2.5769	-1.9372	-1.6895	-2.453	-0.55279	-1.316	-1.6997	-1.8266	-2.2873	-0.88846	-0.66301	-1.1742	-1.79	-3.746	-1.7374	-3.6732	-3.3814	-1.2444	-1.3127	-1.5619	-2.0604	-2.0434	-0.76163
-4.2659	-3.7173	-3.742	-4.399	-4.5829	-4.2874	-4.2971	-3.4684	-4.2	-4.9239	-3.2737	-4.3248	-4.8842	-6.0298	-3.5507	-5.6521	-5.7341	-6.0078	-4.1557	-3.7852	-5.3473	-4.7081	-4.957	-3.6968	-3.9323	-4.1796	-5.3575	-3.5049	-4.4632	-2.245	-3.3269	-4.4372	-4.6736	-4.4353	-4.2071	-4.8579	-5.7114	-5.0564	-4.7123	-4.4599	-5.145	-6.0789	-4.0283	-4.3153	-5.8642	-5.3004	-4.465	-4.6253	-3.9967	-4.6488
1.0398	0.7211	0.34148	0.41069	0.94455	0.14122	-0.31359	-0.40766	0.46	0.83358	-0.7313	0.47134	-1.1346	1.1881	-0.93381	1.1503	0.037624	0.087606	-1.0388	-0.65024	-0.96374	1.5491	0.22345	0.077805	0.68722	1.3203	-1.1427	1.0539	0.33439	0.6907	0.87679	-1.9978	-0.46321	0.161	0.73791	1.9781	2.3556	-0.030439	-0.76372	0.53934	1.2632	0.69111	-1.5426	1.3435	-0.54148	-0.12052	0.49658	0.22591	0.75733	1.0623
-5.814	-5.9104	-6.2627	-5.3202	-6.5015	-6.0134	-5.9388	-7.3711	-5.2611	-6.1297	-5.9297	-6.0151	-6.19	-5.6878	-6.4374	-5.8847	-3.2891	-5.6195	-5.3726	-6.1576	-7.0661	-4.6485	-5.3536	-5.3711	-5.5607	-6.0245	-4.6897	-3.9872	-7.7759	-5.4147	-5.7918	-5.4873	-5.6779	-6.1668	-5.5022	-5.275	-6.0788	-6.8791	-4.0469	-6.1603	-5.0439	-4.9229	-6.7085	-5.1793	-6.7676	-8.3605	-5.9734	-5.3411	-5.7494	-4.9953
-3.7615	-5.4596	-5.5356	-4.549	-5.3155	-6.7673	-7.3503	-6.0905	-3.9251	-5.7251	-5.4497	-5.8709	-4.8298	-5.8376	-5.4049	-6.2813	-5.3767	-5.9388	-7.117	-7.2871	-4.7967	-4.3306	-6.4534	-5.6008	-6.77	-4.6226	-4.1674	-5.1471	-5.3606	-5.6835	-6.6063	-5.3858	-5.8037	-5.9991	-6.1316	-5.7599	-4.1769	-7.2994	-5.3325	-6.6071	-5.244	-6.3532	-5.633	-5.3053	-3.841	-6.331	-5.4134	-5.4914	-3.6841	-5.5757
4.93	5.6785	4.9436	4.7077	4.3807	4.5168	5.912	5.2541	7.1667	5.4825	6.2946	5.6775	4.3259	5.5769	4.6728	7.296	5.0175	7.0061	6.726	5.8553	5.1929	6.3272	4.3259	5.4282	4.2432	6.5443	5.3883	7.962	7.4479	4.7009	3.9867	6.8786	6.1048	3.937	5.6203	5.0407	3.8871	4.8774	5.7434	6.7682	4.7078	5.5022	5.8103	5.5295	6.0485	6.9588	4.6742	6.2122	5.8312	5.5642
-12.605	-10.051	-11.937	-11.023	-13.078	-13.232	-10.541	-11.321	-11.59	-10.336	-10.998	-11.495	-12.127	-12.013	-12.413	-11.473	-11.62	-13.588	-12.596	-11.953	-12.579	-11.902	-11.117	-11.945	-13.456	-11.469	-11.098	-12.155	-11.572	-12.326	-12.005	-12.175	-12.808	-11.799	-11.6	-10.333	-11.777	-10.959	-12.015	-11.859	-11.587	-11.145	-12.912	-11.09	-10.625	-10.922	-11.194	-11.198	-9.5258	-11.109
4.5874	5.2521	5.5148	5.9974	4.3641	6.5951	5.9157	3.8204	4.3641	4.7757	4.6754	5.7045	3.9607	5.1462	5.0351	5.2721	4.0702	4.476	5.4488	3.8031	4.4551	4.8499	7.5446	4.7063	6.0664	4.3966	4.264	4.5036	5.2624	3.9645	5.4186	5.4251	4.2184	5.6277	6.0164	6.5274	3.7822	4.8066	4.7544	4.0326	4.5597	5.5448	5.7037	4.6649	6.837	4.9909	5.9269	5.9571	4.9601	4.5788
-4.3814	-5.8462	-5.653	-5.6758	-5.0687	-4.2813	-2.8415	-3.8335	-5.8794	-4.5551	-4.9817	-4.6536	-4.2409	-5.4764	-3.4893	-3.5175	-5.4013	-2.9733	-5.3411	-4.9914	-4.613	-4.4178	-4.3871	-6.0042	-6.0545	-7.3215	-4.6335	-6.0092	-3.7484	-3.852	-6.6876	-4.4642	-4.2719	-4.2773	-4.5165	-4.648	-4.3899	-3.5387	-7.1302	-7.3877	-5.5675	-5.4881	-4.1342	-5.3451	-6.8068	-3.2621	-5.7106	-6.69	-3.9822	-6.9019
-1.1543	0.60454	0.41773	0.57601	0.28407	1.0345	1.4016	-0.62798	-1.7376	0.17295	0.436	0.44604	0.50654	0.50561	0.55932	0.16545	1.4185	1.2033	-0.90809	0.099894	0.80143	-0.66035	-0.45121	-1.308	-0.41373	0.78331	-0.17524	-0.19486	0.54854	0.86515	-0.15498	0.28064	0.40947	0.41583	0.49043	0.48923	0.34986	1.7022	0.68941	0.025206	1.2851	-0.23359	2.3005	-0.52957	0.35598	1.4788	-0.16197	0.51389	1.168	-0.23223
-0.13048	1.0794	3.0596	2.0329	0.095893	-0.06823	1.8133	-0.20875	0.37531	1.9609	0.98222	0.67363	0.49043	0.060114	0.52642	-0.39892	0.28278	0.013622	0.55822	0.25165	1.0722	1.2099	-1.0106	2.1985	0.30432	-0.42588	1.7875	-0.56529	0.22925	1.7774	1.4718	1.2068	1.6343	-0.43249	-0.40849	0.3505	-0.5933	1.4029	1.4178	-0.40988	1.3075	0.14916	0.91083	0.21676	0.68731	2.5596	0.95953	1.8443	0.11506	0.80336
-13.143	-13.372	-11.753	-12.292	-12.964	-12.394	-12.932	-12.149	-13.488	-13.827	-12.38	-13.938	-14.555	-13.019	-13.509	-13.453	-11.678	-13.458	-13.505	-14.593	-13.25	-13.102	-14.304	-12.578	-13.193	-12.474	-12.893	-12.909	-13.541	-12.639	-12.733	-14.129	-14.9	-13.13	-12.695	-12.273	-13.044	-12.508	-12.686	-13.739	-11.315	-12.077	-13.062	-13.855	-12.3	-13.835	-14.597	-13.966	-13.214	-14.673
-4.1078	-3.3216	-2.8046	-3.2088	-4.0596	-3.5908	-3.661	-2.7787	-3.2038	-3.3583	-3.4041	-3.8074	-4.4262	-2.6047	-3.4726	-4.9979	-2.9797	-1.8984	-3.3237	-1.9224	-2.2623	-3.0708	-2.017	-2.9687	-3.7151	-2.9701	-3.6474	-3.1313	-2.945	-4.4686	-3.7391	-4.1991	-4.5979	-3.469	-3.8055	-3.1725	-3.4865	-4.2918	-3.8611	-3.5076	-2.8811	-4.5315	-3.9503	-2.25	-5.0208	-2.8675	-3.6882	-3.1586	-2.3588	-2.5269
-12.795	-15.094	-13.902	-14.915	-15.197	-13.798	-14.134	-12.256	-14.618	-16.02	-13.421	-16.225	-13.55	-14.191	-14.269	-15.281	-15.111	-14.534	-14.116	-13.823	-13.579	-15.84	-14.258	-14.419	-15.059	-14.28	-14.33	-13.394	-14.665	-14.528	-13.334	-14.257	-13.783	-12.494	-13.14	-14.454	-13.689	-14.264	-13.645	-13.836	-14.755	-13.357	-12.982	-13.115	-13.108	-14.212	-15.472	-13.901	-13.513	-14.566
-0.68799	-1.9552	-1.6974	-3.0258	-2.7212	-2.0379	-1.3273	-2.6733	-2.0144	-3.3792	-2.47	-1.7163	-2.3345	-0.85217	-2.0689	-1.7952	-2.296	-1.7895	-3.4011	-0.92181	-2.8991	-0.52145	-2.2805	-1.7018	-2.2507	-3.0869	-2.5272	-1.2325	-2.6295	-1.1353	-0.57296	-3.1925	-1.8725	-2.5951	-3.2172	-1.839	-0.29572	-2.6813	-1.9862	-0.79338	-2.4736	-2.5158	-1.1149	-0.79073	-2.1164	-2.6266	-1.1247	-3.6743	-2.1424	-1.2539
4.3414	3.3293	4.6046	4.1486	3.5194	4.9573	4.1234	3.1808	5.3253	2.9595	2.2971	4.5926	4.6002	3.9176	4.997	3.4477	4.7087	3.5217	4.9801	3.8542	4.525	4.8137	4.6453	5.2846	4.3605	4.6463	5.9822	3.0055	4.8879	3.2542	4.8638	4.7125	3.5438	4.2481	4.5734	3.3262	5.288	4.0836	5.369	5.2264	4.4453	5.7184	3.534	4.6044	5.2826	4.9439	3.746	5.5903	2.5995	4.0207
-20.647	-23.018	-21.036	-22.755	-23.242	-21.855	-21.918	-22.212	-23.152	-21.405	-23.627	-21.646	-22.783	-21.163	-23.713	-20.715	-22.471	-22.041	-21.116	-22.947	-21.757	-23.299	-21.466	-21.628	-22.384	-22.596	-22.942	-23.426	-21.594	-23.3	-23.905	-22.941	-22.032	-21.798	-22.51	-20.645	-21.988	-23.527	-22.465	-19.66	-22.028	-22.093	-22.528	-22.98	-22.891	-23.521	-22.47	-24.506	-21.955	-22.011
-10.425	-9.6341	-10.952	-9.9585	-8.9445	-9.6965	-11.528	-10.966	-11.228	-9.9002	-11.901	-10.87	-11.149	-10.317	-10.775	-12.593	-10.246	-12.101	-12.154	-10.135	-10.714	-10.721	-10.861	-10.404	-10.58	-11.552	-10.298	-10.539	-11.128	-12.821	-10.011	-11.531	-9.4312	-11.105	-11.962	-12.048	-9.11	-10.938	-10.574	-10.928	-11.453	-11.95	-10.498	-12.194	-12.152	-10.739	-9.612	-10.723	-9.398	-11.042
10.056	9.601	11.147	10.132	8.0218	10.406	10.572	10.43	10.064	10.061	9.7679	10.076	9.1819	9.2981	7.9554	9.1337	11.034	10.471	10.427	8.937	9.4389	8.947	11.243	10.003	9.4492	9.3777	9.9126	10.144	10.189	9.6651	10.172	9.1159	11.086	9.4806	9.3098	9.1831	11.333	9.4291	9.4526	10.361	9.3263	10.607	10.298	10.86	10.316	9.7518	9.9045	10.234	10.324	8.7413
-0.8128	-2.6043	-2.5232	-3.2757	-3.9837	-3.4733	-3.5777	-2.9408	-3.2134	-3.0964	-3.8367	-3.3495	-4.2079	-2.1765	-2.6304	-4.2309	-2.6437	-2.4012	-2.8471	-3.0869	-4.0739	-2.9485	-2.4214	-3.3242	-1.6543	-3.0984	-4.6372	-3.4361	-3.4948	-2.8362	-3.577	-3.4086	-3.647	-2.9757	-2.1901	-3.2964	-1.0473	-3.6605	-1.588	-3.3793	-2.0315	-3.0762	-4.0555	-3.9902	-2.1439	-2.345	-4.4811	-4.3328	-2.8436	-3.3909
-12.828	-13.668	-13.69	-13.258	-13.542	-13.455	-12.618	-12.712	-13.448	-12.324	-14.192	-12.308	-12.883	-13.421	-12.349	-14.581	-12.933	-14.302	-13.891	-12.192	-13.374	-12.484	-13.403	-14.069	-13.965	-12.281	-13.425	-13.469	-12.079	-12.744	-13.888	-14.165	-15.735	-14.677	-12.594	-14.704	-13.124	-12.721	-12.554	-12.634	-11.382	-14.551	-12.825	-12.569	-13.556	-11.722	-13.091	-14.112	-14.223	-13.081
-6.1551	-4.8262	-4.4478	-4.6779	-5.5616	-5.4906	-5.5389	-5.1929	-4.8718	-3.7809	-3.9219	-2.6267	-4.5972	-4.9368	-4.8004	-3.7354	-6.102	-4.0296	-5.7194	-6.4102	-5.1657	-5.3367	-5.5041	-4.3885	-5.7018	-6.1158	-4.1574	-4.5951	-5.125	-5.2129	-4.43	-4.9173	-4.417	-4.2431	-4.4027	-5.679	-4.0004	-5.1975	-6.1402	-4.2991	-2.8565	-5.0042	-5.818	-5.0328	-4.4841	-4.2092	-4.0561	-6.3004	-5.7479	-5.5209
-1.0867	0.75411	0.37562	-0.33882	-1.1074	-0.9436	2.4699	0.35494	0.97644	-0.3575	0.020564	-1.0448	-0.74542	-0.33891	-0.27376	-0.031045	-0.64204	-1.9846	-1.4879	-0.33325	-1.5292	-0.049093	-1.4509	-1.1154	-2.2677	-0.69078	-1.1608	0.1064	0.012937	-0.83757	-0.13642	1.0921	-0.8736	1.0666	-1.5406	-1.1382	0.41003	-1.4559	-0.5109	-0.38861	-0.72837	0.49464	-0.17652	1.0696	1.6742	-0.33094	0.032441	0.14891	-1.7405	0.21912
-10.787	-12.153	-11.453	-12.073	-13.809	-11.478	-12.789	-11.613	-13.163	-10.405	-11.239	-11.145	-11.671	-11.402	-10.038	-13.126	-12.371	-10.654	-12.34	-11.265	-12.707	-10.431	-13.43	-11.739	-12.139	-10.383	-12.093	-11.398	-12.527	-10.35	-11.08	-12.219	-13.044	-12.59	-10.907	-11.903	-13.261	-10.6	-11.092	-10.844	-13.763	-11.786	-10.269	-12.879	-11.871	-11.394	-10.625	-12.927	-12.34	-11.738
0.66283	0.59736	0.38628	-2.4289	2.2426	1.407	-0.68965	1.3864	-0.26293	0.93229	-2.4008	-0.67452	-1.5392	-0.07982	-0.12465	-0.18137	0.12928	-0.035616	2.3621	-1.7387	-0.40702	-1.6009	0.37049	0.83279	0.13534	0.3265	-1.0952	-1.0214	0.42271	1.8186	0.22317	-0.16806	1.2192	-0.64522	0.67394	0.19916	-0.02349	-1.7754	-0.016388	0.30661	0.040942	2.6896	1.8797	0.64506	-0.86753	-0.38801	-1.3216	0.90446	-0.69991	0.83394
-12.437	-15.032	-13.181	-11.593	-12.517	-12.542	-14.464	-14.295	-13.346	-13.199	-11.817	-13.337	-13.648	-12.177	-12.186	-12.33	-11.61	-12.908	-11.889	-13.184	-12.019	-12.936	-12.215	-12.026	-12.262	-13.031	-12.738	-13.639	-12.139	-13.593	-12.973	-12.538	-12.741	-11.405	-12.337	-11.843	-15.012	-12.939	-13.203	-13.271	-13.744	-13.507	-12.003	-14.106	-13.077	-13.289	-12.305	-13.918	-12.887	-13.715
-13.711	-14.007	-13.572	-13.047	-13.578	-12.192	-12.117	-12.745	-13.957	-13.004	-13.046	-11.873	-13.097	-13.73	-15.279	-14.822	-11.397	-12.92	-12.635	-10.119	-10.81	-13.49	-12.139	-13.442	-12.44	-11.037	-14.721	-12.287	-14.403	-11.77	-13.925	-13.29	-13.441	-13.624	-13.878	-14.027	-13.48	-12.402	-13.442	-13.584	-13.079	-12.136	-11.397	-13.743	-11.055	-12.586	-10.828	-13.242	-12.721	-14.719
-3.0028	-0.069905	-1.4438	-1.5177	-0.069098	-0.77642	-1.2411	-0.74141	-0.46475	0.19576	-0.77437	-1.765	-1.8455	-0.096034	-2.8267	-0.49309	-0.43932	-0.91412	-0.099014	-0.70826	0.19276	-0.47201	-0.37464	-2.702	-2.2274	-1.8606	-1.3294	-1.5142	-0.92279	-0.67285	-0.85649	-1.9798	-1.8601	-3.1125	-2.9832	-0.90993	-2.341	1.3139	-0.95406	-1.7439	-1.3869	-1.7929	-1.0584	-1.2909	-2.3896	-1.0866	-1.296	-0.68129	-2.0845	-3.3068
-11.923	-11.768	-11.374	-10.988	-10.936	-11.422	-12.486	-11.7	-10.913	-11.613	-11.392	-10.429	-11.504	-13.978	-11.605	-11.612	-11.378	-11.692	-12.381	-11.41	-12.169	-11.897	-12.144	-11.944	-9.6021	-13.364	-11.103	-9.937	-12.036	-12.156	-10.949	-11.382	-11.546	-11.235	-11.56	-12.575	-10.63	-11.662	-11.264	-10.99	-12.251	-12.079	-11.533	-10.433	-13.331	-11.657	-10.51	-12.853	-11.666	-10.874
-9.0088	-11.076	-9.7542	-9.765	-10.83	-11.807	-10.653	-10.545	-11.286	-8.722	-10.649	-10.29	-11.332	-11.505	-10.376	-10.696	-11.958	-10.324	-11.535	-11.09	-10.741	-11.311	-9.8253	-11.33	-11.218	-10.122	-9.9923	-10.078	-10.745	-9.5895	-11.247	-10.407	-11.075	-9.4357	-10.354	-12.013	-9.7424	-9.9746	-11.575	-11.824	-11.833	-11.798	-10.896	-11.705	-13.015	-11.1	-10.816	-11.772	-11.924	-11.589
2.0196	1.3459	0.86873	2.8578	0.58483	0.92095	2.5051	1.7979	0.53693	2.1386	0.82717	0.77747	1.9001	2.9045	1.0824	1.953	2.1523	1.4052	1.3382	1.4389	3.4563	2.5724	1.6988	2.4175	0.065488	3.8535	2.8011	1.8351	2.8965	3.011	0.39393	1.4066	1.489	2.1057	1.9605	1.0133	1.4482	0.84118	2.5349	0.73251	1.0405	0.97662	3.2087	2.7262	1.1772	2.6891	2.1643	1.6773	1.0587	1.7563
-1.0429	0.75869	0.61464	-0.33626	-0.45745	-0.96768	0.76861	0.11061	0.43735	0.33072	-0.087733	0.21203	-0.43997	-0.3508	-0.218	0.45013	1.1419	0.73406	-0.33675	0.29166	-1.0791	0.39261	-0.85316	0.83149	-0.44091	-0.68156	-0.31194	0.59766	1.2132	1.2004	-0.48168	-0.73065	-0.47327	0.21587	0.89746	-0.34342	0.85587	0.25503	-0.011054	-0.20127	-0.1939	-0.067101	-0.031748	0.65365	-1.4527	-0.047839	0.35375	0.43895	0.1396	0.54822
-9.8058	-9.7953	-9.3976	-8.15	-9.0596	-9.1784	-10.375	-9.6314	-9.4296	-9.1973	-9.8341	-9.7465	-7.7535	-7.9485	-8.8139	-8.6634	-9.4256	-9.6009	-7.8846	-10.204	-7.6565	-7.2684	-9.1228	-7.7083	-7.2203	-6.8366	-9.2483	-9.7647	-9.6004	-9.2659	-8.922	-8.8312	-8.5062	-9.0238	-9.3849	-9.1953	-9.9901	-8.6487	-9.5932	-7.1085	-8.2137	-9.1845	-9.6837	-8.4519	-9.2874	-9.7483	-8.7711	-8.3545	-9.3005	-8.7606
-4.4734	-4.3793	-4.9302	-3.8338	-4.9833	-4.5681	-4.5198	-4.5295	-3.9864	-4.066	-3.268	-3.7366	-3.6461	-4.3899	-5.1073	-4.5796	-4.1293	-3.8621	-2.4153	-4.0702	-5.2083	-3.2553	-3.4326	-4.2503	-3.2085	-3.6788	-4.6205	-3.8956	-3.8595	-1.069	-4.5552	-2.2649	-4.0642	-5.0816	-4.284	-3.4982	-3.5548	-3.7985	-2.2199	-4.73	-3.2361	-4.5915	-3.6015	-3.3579	-3.5506	-3.336	-2.7467	-5.3946	-3.4235	-5.0663
-14.908	-13.033	-14.2	-12.599	-14.117	-14.658	-14.028	-15.301	-14.84	-13.759	-13.685	-14.077	-15.344	-13.868	-15.167	-15.362	-13.738	-13.977	-14.886	-14.388	-13.199	-13.174	-15.044	-14.228	-13.557	-14.091	-14.999	-13.353	-13.937	-14.618	-13.143	-13.761	-13.115	-14.588	-14.059	-13.137	-13.892	-14.601	-14.864	-15.039	-15.095	-13.612	-15.359	-12.793	-13.618	-14.592	-14.642	-15.87	-12.811	-14.772
-10.889	-8.3468	-11.261	-12.032	-11.364	-9.539	-9.6922	-9.2091	-10.819	-10.668	-10.059	-10.521	-9.2907	-9.5622	-10.831	-9.791	-10.081	-11.523	-9.5612	-10.487	-10.474	-10.68	-10.824	-10.302	-11.359	-9.7893	-10.465	-10.066	-10.934	-8.5108	-10.179	-10.468	-10.613	-12.262	-10.03	-11.255	-10.285	-10.639	-10.727	-10.626	-9.5162	-11.6	-10.244	-10.651	-10.604	-12.037	-10.343	-9.0238	-11.358	-8.3696
-2.2636	-2.4603	-2.5354	-0.87201	-2.0418	-1.9093	-1.7454	-1.0691	-1.6713	-2.7488	-0.45987	-2.2903	-3.385	-3.3077	-0.9317	-0.94785	-1.4742	-1.5191	-2.3383	-2.586	-1.2438	-1.7589	-1.2704	-2.4638	-0.3701	-2.0402	-2.2346	-1.5402	-2.4263	-2.4499	-1.6981	-1.8268	-2.2226	-2.0364	-2.2282	-1.6545	-1.1089	-0.33709	-2.3867	-2.8671	-2.1976	-1.0273	-1.7793	-2.5958	-2.6038	-2.2124	-1.2519	-3.7381	-2.9854	-2.3323
2.0192	2.2019	2.0822	1.6541	2.1576	3.1042	2.0678	3.9956	3.4192	4.3546	2.0004	3.0702	2.8719	2.5561	2.5227	3.5598	4.0284	3.3563	3.0455	2.0373	1.9839	4.8187	2.8991	3.7396	2.6074	2.2991	0.96823	4.5641	2.4833	2.3458	2.9895	2.4119	2.2704	2.0603	2.82	3.0207	1.756	3.3072	4.2876	3.6515	4.0307	2.0289	3.2419	1.9068	2.4686	3.0305	2.9708	0.28026	2.2209	1.5812
-4.6516	-3.0619	-3.9854	-4.8469	-4.3537	-1.9011	-3.8391	-4.9146	-4.8085	-5.3855	-3.3488	-3.352	-3.9786	-3.7885	-3.8989	-4.0925	-4.869	-3.3677	-4.1368	-4.1928	-4.4449	-3.9122	-4.5394	-5.5026	-4.5289	-2.9728	-3.6032	-4.5593	-4.124	-3.3255	-1.9393	-3.2854	-4.0503	-4.2109	-3.9861	-2.7186	-4.8246	-3.5803	-4.0976	-4.088	-5.6066	-3.1874	-5.062	-3.5994	-3.9932	-3.6731	-4.8784	-4.765	-1.3942	-4.3266
-10.038	-8.6815	-8.1481	-9.4804	-8.853	-9.9488	-10.338	-9.9852	-8.8392	-8.7543	-9.4093	-9.1489	-9.6573	-8.8765	-10.377	-9.0177	-9.7561	-9.4619	-9.2428	-9.2705	-9.4882	-8.1735	-9.0133	-8.9051	-9.4176	-9.36	-8.8603	-8.4963	-9.7887	-8.2054	-9.2054	-9.9047	-9.4382	-9.0506	-8.7513	-10.611	-9.3199	-10.468	-9.5142	-9.796	-9.2672	-10.26	-10.024	-8.4207	-9.4449	-9.4347	-9.7567	-11.035	-10.535	-9.4516
2.4923	2.7266	1.497	3.4002	2.121	3.8438	0.46906	4.2519	3.3388	2.5487	3.2129	2.2114	1.7814	3.358	2.7103	2.4796	3.1692	3.6196	3.9257	3.2987	2.2964	3.9172	3.4824	3.5195	1.2743	2.7014	2.5258	2.1861	2.8854	2.1818	1.5959	2.0007	2.1886	3.1664	3.6641	4.1862	-0.078569	2.444	2.3813	3.0096	3.2991	4.4606	3.5539	2.5982	1.3003	1.6905	2.5335	2.8178	3.0733	0.80249
-6.7593	-6.038	-6.178	-5.7524	-5.3453	-5.3619	-7.1049	-3.5394	-5.3726	-6.1948	-5.5651	-3.2635	-6.2213	-5.973	-5.0434	-5.5159	-4.2248	-5.6582	-3.412	-5.9418	-5.3654	-6.2761	-5.2265	-5.5926	-5.0328	-6.5052	-6.2553	-3.878	-4.7381	-6.6089	-4.3729	-7.4625	-6.4996	-4.6317	-4.3223	-6.0784	-6.1893	-6.4672	-6.1566	-4.7731	-5.1435	-4.414	-7.085	-4.2414	-5.9734	-4.5892	-6.7138	-5.2726	-5.2467	-5.446
-10.734	-12.285	-9.1349	-11.964	-9.7997	-11.171	-11.614	-11.808	-10.89	-11.908	-11.053	-11.962	-10.405	-11.554	-9.9203	-9.9993	-10.604	-9.7324	-9.7842	-9.8071	-10.022	-11.443	-10.587	-10.874	-10.614	-10.13	-10.373	-11.28	-8.8862	-10.31	-11.4	-11.384	-11.672	-9.7144	-9.3661	-9.8636	-10.611	-9.3874	-10.5	-11.365	-10.481	-11.2	-10.521	-11.425	-11.698	-12.798	-9.4268	-10.411	-11.209	-11.082
-4.4917	-4.8469	-4.6916	-5.2921	-6.0854	-3.2194	-5.0898	-4.2156	-5.5104	-4.6738	-5.6489	-4.4525	-4.9549	-4.9511	-5.6989	-4.1771	-7.955	-6.5633	-3.3386	-5.6445	-6.3631	-4.6063	-6.0177	-4.3942	-6.6659	-5.6724	-4.7941	-4.1453	-4.0776	-2.6416	-3.958	-4.9559	-5.13	-6.7276	-4.1582	-4.9648	-6.3709	-5.2531	-7.2887	-5.2018	-4.9846	-5.6924	-4.6805	-4.7358	-5.2999	-4.6649	-5.139	-4.0591	-6.8623	-6.6663
-0.12803	0.78765	0.53952	0.12319	0.22744	0.41985	1.9381	1.6353	-0.038385	1.5542	-0.86281	0.67692	1.54	0.60386	1.1996	0.2228	-0.31372	-0.98623	-0.49403	1.118	-0.16835	0.6897	0.88722	0.67354	0.9965	2.5059	0.94347	0.40465	-0.84861	-1.4871	-0.4328	0.53715	2.0861	1.6154	1.0172	1.3434	0.24905	-0.73489	0.71229	-0.26246	1.2396	-1.1886	0.18222	0.33773	-0.44774	0.55696	-0.08957	0.31285	0.28253	0.15049
-3.5732	-4.0613	-4.1799	-4.3291	-3.0348	-3.5332	-3.2754	-3.7224	-4.2718	-4.4413	-1.0075	-3.5198	-3.5159	-4.9885	-3.3142	-4.2506	-5.8804	-2.5781	-3.7387	-4.8806	-4.8019	-1.9785	-3.928	-2.5366	-3.742	-3.0119	-2.915	-3.441	-5.1521	-5.1318	-4.0822	-2.8379	-3.6959	-4.6942	-3.0405	-3.9925	-3.3158	-3.8639	-4.6305	-3.762	-3.5644	-4.0035	-3.0227	-3.1904	-3.7188	-3.89	-4.3937	-4.3114	-3.4969	-4.7338
-13.078	-12.452	-11.846	-12.263	-12.843	-13.104	-11.415	-13.519	-12.218	-14.276	-13.869	-10.881	-12.694	-12.723	-13.388	-12.116	-12.952	-13.072	-12.89	-12.349	-14.209	-12.817	-11.984	-13.038	-13.164	-12.376	-12.787	-12.222	-12.814	-11.767	-12.001	-12.011	-12.624	-11.608	-11.466	-14.481	-11.888	-13.962	-12.259	-14.094	-12.101	-12.696	-12.508	-12.86	-12.105	-12.788	-13.235	-12.977	-12.577	-14.485
-2.9022	-2.9814	-3.8368	-4.7535	-4.5097	-4.1923	-5.9124	-5.6735	-4.9995	-3.8083	-3.7679	-4.4524	-4.5483	-2.326	-4.4795	-4.5153	-3.4064	-5.2471	-4.2617	-4.3092	-3.8232	-5.3741	-3.4052	-4.5489	-6.6224	-4.1149	-6.0391	-4.5717	-4.0488	-5.4787	-3.8101	-6.1838	-3.1686	-4.6044	-5.7953	-3.7745	-3.9791	-5.3882	-3.63	-6.1274	-4.6892	-4.3981	-4.4252	-4.2467	-4.4491	-4.1071	-5.2075	-3.0985	-5.3321	-3.1351
10.545	10.253	10.617	9.9146	9.2527	8.9824	8.367	8.9306	9.4436	10.556	10.081	9.6292	8.6699	10.53	10.16	9.9338	10.107	8.2125	8.7608	9.8782	9.8495	10.341	11.246	8.6941	10.693	8.2977	8.7446	9.7158	8.1551	9.2273	10.942	9.5301	10.071	8.4921	8.6814	11.016	8.5328	8.7444	9.6957	11.097	8.91	10.346	9.2911	8.1849	10.121	9.9346	9.1324	10.829	10.449	9.1244
-12.281	-12.368	-12.005	-12.068	-11.503	-9.1321	-11.805	-11.959	-10.908	-11.284	-13.169	-13.394	-11.779	-12.911	-14.028	-12.593	-12.627	-10.885	-11.763	-13.001	-11.379	-11.406	-12.6	-11.816	-10.907	-13.06	-12.07	-11.16	-10.549	-12.771	-10.603	-10.398	-10.821	-11.516	-11.111	-13.352	-10.842	-12.335	-12.845	-13.265	-10.2	-10.776	-10.678	-11.544	-11.323	-12.437	-11.207	-11.165	-11.382	-12.125
-10.525	-10.424	-10.848	-10.778	-10.478	-9.767	-10.557	-10.125	-11.723	-9.858	-11.083	-9.2197	-9.305	-11.102	-11.48	-9.4764	-10.202	-10.993	-11.481	-12.024	-10.52	-9.6417	-10.481	-10.219	-10.063	-9.459	-11.351	-11.583	-10.244	-11.207	-11.044	-11.604	-10.511	-11.152	-10.706	-9.6525	-9.7427	-9.8797	-11.241	-11.629	-10.683	-11.467	-10.786	-12.023	-9.7713	-11.117	-12.535	-9.1103	-9.4861	-10.776
0.52398	0.25527	-0.28544	-1.1514	-0.52631	0.0021285	0.84142	1.3288	0.14056	-0.14665	1.268	0.36738	1.86	-0.17727	0.53959	1.082	1.4833	-0.82346	-0.28375	-1.2107	-0.4476	2.6315	1.552	-0.88117	0.73261	-0.25311	-0.55221	-1.3375	-0.24266	-0.53051	1.0772	-0.42944	1.4927	-0.79966	0.42214	-1.0743	-1.1423	0.1116	0.87262	1.3021	0.34674	-0.15282	1.1706	0.7951	0.8247	1.3151	0.56536	-0.070552	-0.14685	-0.97891
-12.692	-11.598	-13.824	-13.862	-12.634	-12.925	-13.641	-14.22	-13.264	-13.572	-13.116	-12.953	-11.938	-13.435	-12.87	-12.759	-12.953	-12.857	-12.568	-13.128	-13.813	-13.916	-13.443	-14.236	-13.311	-12.466	-12.971	-14.3	-14.498	-13.627	-12.799	-14.001	-13.345	-14.907	-13.285	-15.217	-12.491	-12.642	-14.595	-13.79	-15.903	-13.597	-14.168	-13.711	-13.703	-13.297	-12.761	-12.905	-13.003	-12.803
6.2022	7.054	5.2525	7.0358	6.6715	5.6907	5.7113	7.5787	7.4516	8.0967	5.8404	5.6702	8.26	7.1752	6.8288	7.7576	6.1197	8.3121	6.8083	7.9192	5.1511	7.2971	7.3197	5.5618	6.6262	6.6082	8.2207	7.0224	5.9445	5.5753	6.2789	7.1603	7.448	6.2596	6.1516	6.7194	7.1513	7.5175	6.8051	8.024	6.6248	6.5994	7.7291	6.7059	6.6608	6.628	8.285	5.4577	7.1565	7.0761
-20.351	-20.969	-22.527	-22.679	-22.203	-21.069	-22.209	-21.645	-21.688	-22.919	-23.151	-22.88	-22.485	-21.396	-22.403	-22.926	-21.913	-20.747	-20.776	-22.922	-23.208	-22.771	-23.169	-21.938	-23.705	-21.546	-21.559	-22.533	-20.743	-21.455	-23.305	-21.123	-21.752	-22.408	-22.88	-22.376	-23.275	-21.259	-21.577	-21.694	-22.371	-22.715	-21.614	-22.676	-20.882	-23.064	-20.758	-22.79	-22.735	-19.748
-2.8094	-1.657	-3.0396	-3.6923	-1.251	-1.1796	-1.5687	-3.2643	-2.0034	-2.2899	-4.7379	-1.8453	-1.6717	-3.0359	-2.7878	-3.459	-3.9774	-2.9485	-3.0521	-3.4883	-4.4979	-1.9257	-3.2058	-2.3033	-2.3551	-1.8554	-3.8403	-2.6207	-3.1119	-2.9312	-2.3975	-4.4908	-4.1286	-3.0437	-1.4036	-3.1515	-2.0163	-4.0686	-1.455	-1.5744	-2.9957	-2.1316	-0.89857	-2.0127	-2.3432	-1.9778	-2.7076	-1.7752	-2.003	-4.1808
-22.166	-21.923	-20.579	-20.646	-21.005	-20.481	-20.736	-22.049	-20.505	-21.245	-21.003	-21.029	-20.483	-21.459	-20.439	-21.273	-21.418	-20.052	-21.172	-19.82	-21.17	-20.909	-20.541	-20.549	-19.747	-21.334	-21.323	-20.02	-20.98	-19.641	-20.572	-20.937	-21.524	-21.146	-20.898	-20.342	-20.142	-22.074	-20.649	-21.331	-21.729	-20.206	-20.873	-19.357	-19.705	-21.688	-21.744	-19.68	-19.134	-21.803
-12.039	-11.876	-13.273	-13.725	-12.478	-13.217	-13.815	-13.374	-13.231	-11.127	-13.658	-12.621	-13.384	-13.419	-12.316	-13.479	-12.794	-12.58	-11.881	-11.419	-13.361	-12.981	-12.896	-14.379	-12.431	-12.77	-11.66	-11.7	-12.502	-13.861	-11.681	-13.426	-14.06	-11.388	-11.033	-13.555	-12.505	-13.032	-12.032	-13.116	-12.764	-11.375	-12.695	-11.793	-12.151	-13.669	-11.108	-12.947	-13.388	-14.102
3.5027	5.1576	4.6876	4.3578	4.6076	4.7494	5.0913	5.643	5.1039	2.8684	4.4401	4.4269	4.7723	3.6761	3.3289	4.5639	5.3085	5.4073	4.3585	5.7616	4.4501	4.802	4.1216	3.7918	4.1516	4.2141	4.5253	4.5871	5.1031	3.8075	4.4444	5.8013	4.2438	3.9603	4.903	5.0857	4.0462	3.8661	2.2394	3.7667	3.9364	6.0607	4.2824	5.1357	4.9377	3.8085	2.7994	4.7575	5.6006	4.6575
7.3748	6.0757	5.218	6.8952	5.4332	5.4858	5.4785	5.7112	5.833	5.3056	5.3092	6.2283	5.9364	5.2257	4.8008	6.093	6.1308	5.8809	5.7155	6.1699	6.4487	6.8347	6.3022	6.3855	4.9091	6.7314	4.958	5.7123	4.787	5.3243	5.6072	6.3328	6.1115	4.5701	5.973	4.8797	4.8239	4.6973	5.3133	5.1982	5.6133	6.9545	6.3928	5.3499	6.0469	5.2661	5.7734	6.0265	4.9067	5.7615
-2.1893	-1.7313	0.07968	-1.3083	-0.95002	-0.47723	-1.0069	-2.31	-2.3247	-2.9217	-1.7562	-2.0814	-1.8519	-2.13	-1.4179	0.080253	0.095787	0.0088672	-1.5792	-0.47251	-0.52363	-0.62452	-2.5419	-1.5238	-1.1284	-0.175	-2.2372	-1.8897	-1.6236	-3.2951	-0.91983	0.094534	-1.8906	-1.0225	-1.9279	-0.61721	-1.7876	-0.46806	-1.0096	-2.416	-2.913	-1.2703	-2.0375	-0.21581	-1.8605	-1.3728	-0.74698	0.2535	-1.519	-1.8847
-1.1261	-3.749	0.066496	-0.60506	-1.7746	-1.0935	-1.9836	-1.1256	-2.0548	-2.2122	-0.42656	-1.5351	-1.3511	-1.6426	-2.6793	-1.7919	-3.0329	-2.1152	-1.224	-0.13206	-2.7776	-0.7891	-1.1151	-2.0903	-0.81436	-2.2884	-0.89293	-1.5094	-1.7815	-2.1282	-1.8158	-1.1779	-0.68077	-1.5651	-1.0431	-1.2237	-1.8906	-1.6011	-2.3043	-1.1576	-2.7143	-1.45	-1.9143	-2.2575	-2.1164	-0.071031	-3.0481	-2.0372	-1.1162	-0.76647
-13.311	-11.574	-13.253	-12.974	-12.919	-12.378	-12.423	-13.57	-12.671	-13.042	-14.581	-11.856	-13.341	-13.98	-14.808	-12.299	-13.63	-13.558	-13.413	-13.332	-15.073	-11.962	-14.317	-14.382	-13.191	-13.054	-12.318	-12.157	-13.53	-13.615	-14.667	-13.263	-13.988	-11.957	-11.631	-13.543	-12.067	-13.241	-12.616	-13.508	-13.096	-13.654	-11.224	-13.16	-14.4	-13.345	-13.4	-10.992	-11.588	-13.748
-0.52087	1.8378	-1.4357	-0.2099	0.37389	0.66677	1.9798	-0.42156	-1.378	-0.44856	0.11676	0.80143	-0.64151	-0.78808	0.2804	-1.1628	0.31162	0.74113	1.6804	0.445	0.1628	1.1891	0.55572	-0.011258	-0.57312	-1.0867	0.6677	-0.73599	-0.72625	-1.551	-0.35802	-0.82382	-1.3646	-2.1507	1.044	0.71922	-0.4825	-0.76814	-0.36714	-1.9934	0.213	-0.12565	-0.14199	0.56941	-0.51179	1.1239	0.29029	0.32904	-0.57143	-0.21794
-0.85433	-2.7939	-2.2751	-1.7445	-0.27651	-1.3449	-0.96419	-0.63794	-2.2942	-0.86223	-0.38898	-0.49667	-0.12196	-1.8163	-0.37641	-0.89982	0.31722	0.438	-1.1221	-1.4393	-1.1126	-1.4091	-0.4727	-1.0971	-1.3764	-2.7823	-2.7126	-0.19598	-1.2403	-0.97643	-1.2665	-1.4143	-2.9945	-0.5075	-2.3179	-2.2999	-0.027332	-1.2831	-0.3441	-0.57816	-2.1358	-1.5	-2.3512	-1.4134	-1.5322	-3.5754	0.17605	0.10045	-0.37793	-0.82585
0.0044194	-0.88512	1.7188	0.48063	1.1679	1.1328	-1.6188	-0.48111	0.2479	0.37662	-0.6917	-0.86902	1.1561	0.78684	-1.3202	-1.0262	-0.65203	0.31616	1.2317	0.23663	0.64987	0.81579	0.35244	0.25853	-0.0028107	-0.25778	-0.14377	-0.7835	0.010379	-0.14574	-1.1983	1.1988	0.010482	1.6555	1.0271	-1.2976	0.96609	-0.24343	-0.26055	-0.21075	-0.78736	0.60464	0.22478	-0.78885	-0.69418	-0.67285	0.29389	-0.49403	-0.042109	-1.4878
-0.69265	-0.86759	-1.5896	-1.9343	-1.3294	0.13952	0.79048	-1.085	0.49714	-0.36293	0.15281	-0.67128	-0.63584	1.4385	-0.90956	-1.543	0.79153	0.18455	-0.81555	-0.12372	-0.97193	-1.3543	1.4016	-1.7704	0.42839	-1.2329	0.98017	0.19533	-0.38759	-0.33105	-1.6128	-1.1741	-0.61487	0.28337	1.5611	0.49646	-1.1954	0.37117	-1.0261	-0.23272	-0.059104	-0.40376	0.038893	0.38977	-0.16705	0.36094	1.0475	0.6491	0.24924	-0.55999
-3.4139	-2.0723	-1.4603	-3.8694	-4.2186	-3.8173	-2.5866	-3.3101	-3.8109	-3.4424	-5.375	-2.8451	-3.183	-3.4928	-3.037	-3.6195	-2.7762	-3.1816	-1.2677	-4.0972	-4.7113	-2.6612	-5.1893	-3.1034	-3.0151	-2.8262	-4.1377	-4.3924	-2.9396	-3.5296	-2.4025	-2.5196	-4.7573	-2.2054	-4.8135	-2.8359	-4.2612	-3.066	-4.3863	-4.2992	-3.3343	-3.6341	-4.3333	-1.7761	-3.7893	-2.469	-3.5645	-2.9896	-4.2619	-3.4964
-12.7	-12.617	-12.305	-12.651	-12.322	-12.745	-13.435	-11.034	-13.712	-11.909	-12.345	-13.472	-13.013	-13.17	-14.009	-13.443	-11.49	-13.041	-13.105	-11.745	-14.226	-11.411	-12.816	-13.972	-13.498	-12.097	-12.533	-13.337	-14.483	-13.526	-13.434	-12.848	-12.882	-13.838	-12.39	-13.357	-12.657	-14.106	-13.908	-12.424	-12.645	-13.927	-12.663	-12.224	-14.491	-13.498	-13.12	-12.444	-12.322	-13.063
6.4205	7.1508	6.6782	6.4773	6.6899	5.2322	7.2728	7.4497	6.7009	6.8981	6.6005	8.074	7.66	6.6171	6.6285	5.8868	7.0735	6.1356	8.1108	7.5369	7.2389	6.9649	6.2874	6.8297	8.1526	5.1769	6.5913	8.5321	7.3136	5.462	4.9703	4.694	6.9334	7.5155	6.916	7.7564	6.7771	7.5668	5.9752	7.4005	7.5153	5.2053	5.8443	6.3424	9.2602	7.1262	6.9153	4.7862	5.7918	7.611
8.2651	8.6038	9.8864	7.9312	7.9946	8.6019	7.318	7.9348	8.4827	8.1307	9.1918	8.9124	7.4441	6.6699	7.7195	9.1485	7.4886	9.1495	8.4216	7.8246	8.2309	8.033	9.1553	8.6884	7.4122	7.2775	9.6284	8.0636	7.2294	8.3342	7.9018	8.4732	7.0182	9.1258	8.3013	7.1804	9.77	9.1492	8.3224	8.3091	10.56	8.6456	7.5282	8.5278	8.3553	8.78	9.204	7.6095	9.6415	8.3094
-12.323	-12.149	-10.212	-11.264	-11.384	-11.319	-11.093	-12.201	-11.424	-12.985	-12.532	-11.794	-12.151	-13.025	-11.573	-10.873	-10.929	-11.963	-11.86	-11.023	-11.495	-12.211	-10.658	-10.592	-11.901	-12.919	-10.606	-11.359	-11.234	-10.517	-11.101	-11.585	-12.404	-12.127	-11.474	-10.837	-10.865	-11.056	-12.065	-10.87	-12.448	-11.62	-10.926	-10.743	-11.936	-10.407	-10.433	-11.424	-10.306	-11.755
-6.9076	-8.1377	-7.1887	-8.1067	-6.2585	-7.3847	-8.29	-7.3292	-8.6318	-8.7233	-8.4034	-6.0535	-7.2556	-9.5206	-8.7036	-7.0262	-7.0872	-6.8831	-8.4405	-8.119	-8.7235	-8.2808	-8.8123	-7.2876	-8.7652	-8.9213	-7.7736	-6.943	-7.8147	-8.6623	-7.8886	-9.2265	-8.5309	-6.8478	-9.121	-8.0425	-6.2443	-9.6486	-7.6939	-6.5493	-8.4128	-6.9219	-8.248	-8.8317	-8.01	-8.8265	-7.0205	-8.3157	-6.6353	-6.863
-14.036	-14.538	-15.212	-14.298	-13.912	-14.264	-15.387	-14.266	-14.265	-14.517	-13.268	-15.789	-15.01	-13.644	-13.515	-14.041	-15.008	-14.886	-15.816	-14.518	-15.095	-14.637	-13.7	-15.47	-16.211	-15.344	-15.556	-13.837	-14.87	-13.185	-13.092	-13.038	-16.054	-13.804	-13.381	-16.15	-14.656	-13.353	-16.713	-16.263	-14.382	-16.972	-15.877	-13.339	-14.652	-14.812	-14.583	-14.955	-15.218	-16.053
-1.7845	-1.1909	-0.0019178	-2.4402	-0.82152	-2.4314	-2.6428	0.14473	-1.3937	0.1783	-0.11648	-1.2647	0.51619	-1.6484	-0.79387	-0.66277	-0.23299	-0.18082	-0.29866	-1.0485	-0.46196	-1.3779	-0.68091	0.32547	-0.15958	0.70788	0.43563	-0.44365	-0.085042	-1.8051	-1.3699	-1.535	-0.087202	-1.3666	-0.42956	-0.44084	-0.33937	-0.4025	-0.52555	-2.5993	-1.1655	-0.27465	-0.82916	-0.42476	-1.3487	-1.0733	0.026713	-0.66807	-1.1421	-0.033877
-3.2889	-3.6168	-3.4004	-2.998	-2.1988	-0.54035	-1.9205	-2.4776	-1.9078	-2.5305	-2.5931	-1.8015	-2.8765	-2.5304	-2.5066	-0.6161	-1.7624	-3.0079	-2.519	-3.9392	-3.1365	-4.1658	-2.7526	-2.7496	-1.9695	-2.6182	-2.9866	-2.4336	-2.1382	-3.2063	-4.0364	-1.913	-2.5586	-1.4966	-3.9158	-4.6864	-2.5462	-2.2397	-3.6748	-2.7585	-2.167	-3.9767	-3.4177	-2.8844	-1.4926	-2.7154	-3.2266	-1.5038	-2.9758	-3.1264
-13.805	-10.907	-12.092	-11.895	-12.783	-12.117	-11.494	-12.239	-11.534	-11.586	-12.126	-10.968	-11.075	-10.953	-11.009	-12.354	-11.962	-11.567	-11.749	-12.651	-11.338	-11.461	-11.276	-12.679	-11.192	-11.074	-12.623	-10.734	-9.6627	-11.595	-12.244	-11.627	-10.782	-13.935	-11.114	-11.346	-12.507	-11.628	-11.834	-9.8626	-11.856	-12.701	-10.54	-10.563	-11.261	-10.68	-12.702	-11.065	-10.341	-10.595
-12.04	-13.217	-13.393	-12.944	-13.005	-12.359	-13.944	-13.028	-13.948	-12.143	-11.847	-13.224	-13.269	-14.388	-13.13	-12.947	-11.366	-14.025	-12.602	-13.214	-13.4	-12.666	-13.428	-13.299	-14.071	-12.948	-11.375	-11.329	-13.109	-13.41	-12.846	-12.243	-12.072	-13.378	-12.85	-12.306	-13.37	-11.813	-13.561	-13.543	-13.198	-13.909	-13.764	-13.366	-13.356	-11.661	-14.238	-12.283	-11.391	-13.05
-11.565	-11.762	-12.277	-10.913	-11.639	-11.903	-11.554	-10.727	-9.5147	-11.544	-10.003	-10.931	-11.94	-11.706	-10.093	-11.05	-13.037	-11.395	-9.405	-10.217	-11.773	-10.455	-13.319	-11.846	-10.243	-10.99	-12.14	-10.816	-10.351	-11.092	-10.741	-10.263	-11.716	-11.787	-10.205	-11.098	-10.789	-11.498	-11.911	-10.598	-10.593	-13.202	-11.256	-11.453	-10.934	-10.912	-11.088	-10.957	-12.148	-10.636
7.3829	8.1022	8.1316	6.9823	6.4602	8.0035	7.3162	6.0949	5.9654	5.951	5.0693	5.5847	6.4487	6.8031	7.2717	7.7321	4.3816	5.8015	7.179	6.7518	5.1994	6.8736	5.73	6.3447	6.603	5.2435	5.5514	6.5306	6.9381	6.75	6.9163	7.6898	8.5877	6.7979	6.415	5.2356	6.7337	6.9228	7.9548	6.925	6.6061	7.4914	6.2624	7.1651	7.2119	7.0801	6.8724	7.2177	6.8788	7.7186
-4.8577	-1.21	-3.843	-3.9446	-5.7712	-5.6098	-3.2715	-2.7951	-3.5533	-4.4886	-4.6668	-3.5228	-2.9954	-2.3467	-4.5013	-5.6441	-3.9702	-2.5049	-3.6815	-4.7515	-4.0106	-3.2871	-4.4524	-3.7949	-3.1064	-4.1155	-3.7812	-3.9818	-3.1922	-3.7274	-4.113	-3.7721	-3.4459	-4.0021	-3.7043	-3.8189	-3.251	-4.5861	-4.8059	-5.289	-4.421	-6.3478	-4.2184	-5.7864	-5.0689	-4.5667	-4.4915	-4.7655	-4.545	-5.3739
5.5673	5.5701	6.0888	4.9221	3.444	5.8897	3.1658	5.4988	3.4944	3.6192	4.2725	5.5356	5.656	3.6692	4.1131	5.7831	3.8133	4.6216	4.5813	4.7828	5.4672	4.8365	4.6882	4.6176	2.9995	4.9514	4.3401	4.9366	6.2376	3.2347	3.6605	4.6926	2.4241	3.3204	5.6104	4.6653	4.5681	4.946	5.2704	3.2446	2.8	4.7409	2.6673	5.4591	4.3204	5.7432	5.2427	4.3197	3.8135	4.829
-0.41461	0.94947	0.17538	0.2917	0.74508	0.0012752	-0.1729	0.44838	0.94608	-0.59224	0.077719	-0.21716	-0.1658	-0.63209	-0.017743	0.32753	1.5639	0.090428	0.49086	0.33592	-1.2265	1.7067	0.26178	0.14627	-0.4005	-0.49599	0.57326	0.37984	-2.097	0.25379	0.86092	-0.75299	0.95463	-0.46524	-0.61483	0.36443	1.0355	-0.69475	0.32032	-0.15302	-0.23896	1.4958	-1.6372	-0.30552	-0.66817	-0.26768	-1.2741	0.12895	1.163	0.29474
-22.963	-23.457	-22.955	-21.879	-23.364	-22.281	-21.39	-22.892	-22.856	-21.099	-21.803	-21.311	-22.108	-22.745	-22.083	-22.616	-22.685	-20.165	-21.932	-23.378	-22.117	-21.707	-21.926	-21.604	-22.673	-21.799	-23.229	-21.973	-20.281	-21.649	-21.729	-22.943	-21.069	-22.31	-23.362	-22.695	-21.787	-22.182	-22.538	-21.25	-21.75	-21.666	-22.031	-23.169	-22.732	-23.015	-22.009	-21.849	-21.205	-21.737
-9.2786	-7.881	-7.1017	-9.8386	-9.5343	-8.1374	-9.657	-9.6513	-8.2198	-8.5762	-10.495	-9.2608	-8.0881	-8.3255	-7.6635	-8.1578	-8.2095	-7.8876	-8.5833	-8.9408	-10.071	-9.9538	-9.0821	-9.6601	-9.0223	-7.3123	-8.7552	-9.2048	-7.9037	-9.9592	-9.7628	-8.6785	-8.4639	-8.1912	-8.5719	-10.621	-9.3096	-9.6134	-8.3599	-7.0609	-9.2448	-9.4495	-9.5303	-9.5554	-7.8612	-8.9692	-9.1293	-9.616	-8.2215	-7.9494
-1.8118	-2.5737	-0.43524	0.24463	0.18036	-1.6496	-2.0579	-0.98544	-0.58781	-3.7391	-2.2298	-1.1476	-1.7078	-0.434	-1.5696	-1.0028	-1.8595	-1.4117	-1.8806	-0.49648	-1.6564	-1.0604	-3.2255	-1.4057	-1.5209	-2.3572	-1.807	-2.7776	-1.0329	-0.02422	-0.52991	-1.3558	-0.43448	-1.8717	-0.97201	-0.923	-1.7519	-0.95424	-1.6465	0.32988	-1.5121	-1.0338	-0.57879	-2.5608	-2.5778	-1.3013	-2.5964	-1.3973	-1.7558	-1.3444
-21.415	-22.808	-21.727	-22.207	-20.004	-22.148	-20.676	-22.493	-21.013	-21.778	-19.797	-21.885	-20.738	-23.391	-23.398	-21.576	-23.245	-22.002	-21.963	-22.252	-21.479	-20.253	-22.757	-21.824	-23.133	-23.345	-22.922	-23.131	-21.729	-21.749	-20.952	-21.554	-23.018	-21.11	-21.793	-21.902	-22.534	-23.176	-22.849	-20.632	-23.378	-23.184	-21.967	-21.93	-20.487	-22.956	-22.757	-21.746	-21.432	-23.226
-0.93815	0.10686	-0.45346	1.6046	-0.046552	0.93344	0.46538	-1.7928	-0.0070717	-0.28977	-1.8273	0.70564	0.17635	1.1493	0.66365	0.56416	-0.78125	0.0087514	-0.5026	-2.2363	0.82871	-1.5651	0.37483	0.4253	-1.0058	-0.1685	-1.9611	-0.86068	0.06936	0.72767	2.3324	0.88837	0.58076	1.5931	0.19538	-0.40157	-0.28589	-0.71809	-0.8459	-0.8174	1.5376	-0.20072	-0.87172	-0.70749	0.082229	-0.8268	-0.68808	1.5681	0.38392	-1.7472
0.81818	-0.55123	-0.064263	-0.031354	0.11676	-0.32512	-0.22734	1.5857	-0.84984	-1.2208	-0.88422	0.51971	-2.2371	-0.012746	0.079234	0.41401	0.14866	-0.2208	0.75745	-0.64354	-0.49517	-0.0022968	-0.65024	0.010761	-1.7428	-0.79062	0.4064	-1.6806	-0.13989	0.018856	0.43049	-1.0982	-0.23031	0.19144	-1.5814	0.11606	0.54684	0.35526	-0.50271	-2.1311	-1.0555	-0.1678	-0.070855	-0.86034	-0.97134	2.3427	-1.7875	-0.27071	0.52194	0.88553
0.13398	0.36576	0.88992	0.95976	-0.3682	-0.644	-0.25202	-2.3504	-3.087	-0.59787	0.17634	-1.2253	-1.4818	0.56242	0.12047	-0.44084	-1.295	-0.10971	-1.5247	-0.45309	-0.82077	-0.20874	-0.43477	-0.059216	0.45677	-0.25092	0.17298	-1.1388	-0.20532	-0.3904	-0.5085	0.91026	-0.14201	1.0829	-0.19094	1.5071	-0.43388	1.8109	-0.3694	-0.89266	0.17795	-0.69446	-0.71225	-0.82565	0.83594	-0.60403	-0.096284	-0.6361	-0.040216	-0.52042
-4.5082	-3.0785	-4.7387	-4.0096	-4.6027	-3.9317	-1.8977	-2.5281	-5.2282	-4.2373	-4.0671	-4.1993	-5.1896	-4.8284	-3.9218	-3.9458	-4.1917	-4.0431	-4.065	-3.7269	-4.4623	-3.4832	-4.0127	-3.7526	-4.2234	-4.5163	-3.4387	-4.7163	-2.8732	-3.2784	-4.8001	-4.8175	-3.476	-5.5077	-4.5524	-3.1658	-3.1676	-3.7388	-5.6501	-2.8675	-5.0096	-6.0246	-3.9277	-5.3372	-4.1198	-5.2869	-5.4718	-3.7751	-4.4614	-4.9917
6.8865	7.995	8.437	7.2259	8.5866	9.9663	8.4557	8.7022	9.6705	8.8353	8.8554	7.8253	7.4745	8.7326	9.2923	6.6615	8.8511	6.9985	7.7998	7.1356	6.5339	6.3217	7.7269	6.5515	8.9303	5.8822	9.3488	7.8043	9.5197	8.8223	8.9611	8.7315	7.745	7.6727	6.2096	7.5774	7.1681	8.155	9.3594	7.7244	8.5726	7.3471	9.0347	7.5272	7.6657	7.7748	6.9219	9.1696	9.3504	7.5267
5.9349	6.5309	7.1903	6.2893	8.449	7.8178	7.6159	6.0078	7.0619	5.5893	6.4493	7.5339	8.1749	6.575	6.7812	6.3382	6.8196	7.0746	5.201	7.2147	6.5611	5.5354	5.4331	6.487	6.3125	6.8259	7.6414	6.1899	5.0063	7.3073	5.6248	6.2325	9.193	6.5658	6.0851	7.7205	6.9995	6.4523	7.3493	7.9488	6.7285	6.2753	8.4435	6.8605	6.7379	7.2443	6.3606	5.484	5.8931	5.7506
-5.7649	-4.0592	-5.3056	-5.046	-4.8161	-6.38	-5.8012	-5.5444	-6.2533	-5.7331	-5.2664	-5.5529	-4.8474	-4.939	-4.9335	-6.6272	-5.3552	-5.0858	-6.1424	-5.7427	-4.8894	-4.63	-6.3679	-5.1455	-4.4602	-6.3351	-4.9907	-4.9127	-6.0999	-6.8087	-6.4125	-3.6637	-5.3267	-5.743	-4.8978	-6.2719	-5.1522	-7.0444	-5.5413	-5.3733	-6.6688	-6.0035	-7.5711	-6.6568	-4.9871	-4.4912	-6.6719	-5.6301	-6.3313	-6.0477
-1.0809	-1.4659	-2.2255	-1.9598	-2.8719	-2.8202	-2.2653	-1.5637	-2.8024	-2.7026	-1.7688	-2.2271	-1.9462	0.51439	-1.8101	-0.54463	-2.4968	-0.35363	-3.1038	-0.85125	-2.1744	-1.9478	-1.9457	-2.0615	-2.0765	-2.0603	-2.4711	-2.1872	-1.0944	-0.5366	-1.3571	-2.4269	-1.4372	-2.2583	-1.1201	-3.3633	-0.67784	-2.5156	-2.9699	-0.31976	-1.5152	-2.8854	-1.4123	-2.6607	-1.9433	-1.5158	-3.2804	-2.7053	-2.9213	-2.2593
0.54101	0.26922	1.2811	-0.46641	-1.024	0.7162	-1.5564	0.17168	0.34831	-0.94522	-0.2512	0.63989	-0.51326	0.58424	1.5871	-0.86835	-0.69975	0.47953	0.75764	1.0048	-0.21668	-1.9095	0.11659	-1.6002	-0.83819	-0.42564	0.33133	-0.89541	0.73062	-1.2111	-0.4078	-0.21638	-0.40811	0.25291	-0.64177	0.21563	-0.048583	0.74748	2.1475	1.172	-0.37555	-0.047812	0.40121	-0.75509	0.3159	-0.5157	-0.50667	0.18129	0.77697	0.54774
0.09387	0.81129	0.72702	1.0368	0.19945	1.5136	0.3474	1.6717	-1.1099	1.3746	-1.4148	0.78213	0.1772	1.0959	2.3974	-1.4156	-0.18307	0.24149	-0.48352	1.2752	0.13045	0.54647	1.2188	1.3929	1.7611	-0.77878	0.3599	0.24875	1.3406	0.63108	-0.64731	2.1162	1.9898	0.089736	0.99928	1.9239	0.87844	0.8115	-1.1559	0.94158	-0.53626	0.031309	0.44266	0.42917	0.1646	0.86607	0.5581	-2.0525	2.0744	0.060643
1.4345	1.9362	1.1903	-0.32669	1.4832	3.2613	-0.68459	1.59	0.85029	0.82936	0.029564	0.69576	0.57996	1.997	0.76317	1.9682	1.6711	0.16707	4.3181	2.1509	0.945	0.7393	1.2866	2.201	1.3798	2.816	0.28742	0.79163	0.96317	2.4645	0.44293	1.5882	2.5732	0.076827	1.408	-0.25147	0.18805	2.288	0.82259	1.8224	1.0236	1.5959	-0.090833	-0.15369	-0.58894	-0.83614	0.56232	2.2948	2.0475	2.8551
-1.6306	-1.0744	-0.87055	-0.51869	-1.9927	-2.4785	-2.239	-1.7888	-1.023	-1.8767	-1.6954	-2.7442	-2.4791	-1.7558	-1.1596	-2.6851	-0.83016	-1.3591	-1.0577	-2.8084	0.53864	-0.88334	-1.4699	-0.71958	-1.8002	-1.2685	-1.7685	-0.75965	-3.1941	-0.67134	-1.6142	-2.0783	-0.66162	-0.7887	-0.36165	-0.83908	0.54239	-1.5537	-1.1395	-2.1102	-1.2264	-1.2404	-2.7422	-2.9457	-0.1553	-2.4516	-0.74516	-1.5378	-1.9168	-1.0364
-21.964	-21.727	-20.496	-22.789	-22.469	-22.056	-22.099	-22.931	-22.22	-22.919	-22.957	-23.073	-23.557	-22.216	-22.842	-23.459	-22.457	-21.71	-20.72	-23.04	-23.598	-24.209	-22.706	-22.738	-23.021	-22.977	-20.921	-21.337	-22.371	-20.802	-22.121	-23.294	-22.782	-23.335	-21.642	-22.295	-22.383	-23.055	-21.496	-21.861	-21.831	-23.763	-22.145	-21.606	-22.351	-22.262	-21.549	-23.004	-22.085	-22.138
-6.5141	-5.6774	-7.0996	-6.264	-6.2006	-5.5096	-6.5592	-5.6457	-5.1785	-4.9844	-7.9135	-6.7508	-7.4284	-6.5912	-8.4003	-5.8499	-6.9563	-6.0813	-7.0187	-6.529	-6.3819	-6.3161	-5.2009	-6.5941	-6.5602	-7.1742	-5.9493	-6.7738	-7.6496	-5.8724	-6.5514	-5.3082	-5.6087	-6.025	-5.4417	-7.0576	-5.8007	-6.3525	-8.018	-7.0063	-6.9228	-6.1602	-7.2915	-6.3447	-6.4049	-7.4517	-6.9251	-5.0357	-6.1681	-8.6322
-20.037	-19.62	-20.345	-21.073	-21.307	-20.728	-21.682	-20.46	-21.297	-22.433	-19.545	-21.199	-22.145	-21.358	-21.259	-19.219	-20.338	-20.265	-22.415	-18.826	-20.962	-20.875	-21.456	-20.461	-20.779	-19.698	-21.032	-20.505	-21.549	-21.324	-20.204	-20.494	-22.011	-20.023	-20.917	-21.23	-20.568	-20.862	-20.62	-21.181	-20.61	-20.737	-20.912	-22.79	-20.152	-18.624	-20.879	-19.96	-21.354	-22.068
-0.92076	-1.4226	1.0047	1.29	-0.46409	-0.041444	-1.2611	0.39926	-0.26468	-1.4418	-1.3181	-0.078813	1.5971	-1.4064	-0.14914	-0.92558	0.35082	-0.00018908	-0.12391	-0.86297	0.23268	-0.5329	-1.1821	1.5359	0.51727	0.76145	-0.5685	0.97252	0.14949	0.21668	-0.71567	-0.33737	-0.57588	1.7603	0.17241	0.043567	-0.63403	-0.13047	1.3438	-0.87879	-0.034883	0.3687	-0.47145	-0.38593	0.13262	-0.089484	-0.65764	0.93549	0.65979	-0.094324
5.7889	5.8415	6.8935	5.806	5.8912	7.0007	7.0281	8.2215	7.8041	6.1203	6.8267	6.1632	5.63	7.3847	7.2942	5.3146	6.3335	5.6476	5.3628	7.195	6.3081	6.8951	7.7226	7.497	6.0739	6.9333	6.6137	5.2092	5.4211	6.8058	7.6012	7.0289	5.8029	7.7694	5.5605	7.1742	5.8935	5.4539	7.1015	6.4656	6.3682	6.4638	7.7849	7.9678	6.4143	7.8419	6.9668	6.1616	7.3877	7.2956
-8.899	-10.676	-11.102	-9.6674	-10.829	-13.728	-10.174	-11.154	-11.405	-10.959	-9.5226	-10.504	-9.5717	-11.204	-11.297	-9.5137	-10.88	-10.043	-11.346	-10.798	-11.381	-10.924	-9.6197	-11.55	-10.08	-9.708	-9.7537	-10.329	-10.726	-10.213	-10.65	-10.013	-10.29	-10.373	-11.238	-10.718	-11.843	-11.977	-9.9634	-10.646	-10.775	-10.538	-11.115	-9.7355	-10.904	-11.768	-10.457	-10.64	-11.555	-10.476
-0.22558	-0.23084	-3.0981	-1.5782	-0.81988	-3.5051	-2.0168	0.30989	-2.089	-2.1711	-1.5473	-2.4872	-3.5895	-1.6879	-3.0186	-2.0924	-0.56889	-2.0186	-1.9819	-0.42625	-2.3978	-1.7056	-2.4154	-1.494	-0.71815	-1.5907	-1.9691	-4.01	-2.3278	-2.2696	-1.663	0.19701	-1.4978	-2.279	-3.7706	-2.0545	-1.2678	-0.69454	-1.9955	-2.1689	-2.1907	-2.6698	-2.9803	-2.0458	0.10808	-2.4327	-1.7032	-0.66175	-2.5869	-0.68508
0.15853	0.95584	1.6722	-0.38198	-0.24768	2.2272	3.2933	2.3653	1.3092	0.41424	0.25248	1.1431	1.2721	2.1707	1.8485	2.0905	0.9981	1.1373	1.7139	0.67185	3.4455	1.6408	0.2123	0.35765	0.87615	-0.4912	1.7834	1.4746	1.7886	1.0101	0.69787	1.4068	3.0839	1.1546	1.556	0.80051	-0.054776	1.5144	1.6729	1.8861	1.006	2.6745	1.7762	0.38249	0.46279	0.64506	1.6214	2.013	0.46341	2.3542
-5.2802	-4.0736	-4.9511	-7.6513	-4.4438	-5.6551	-5.237	-4.3788	-6.5714	-5.2921	-6.5718	-3.983	-4.6479	-6.2827	-6.603	-5.5771	-5.5348	-5.769	-5.0069	-4.8143	-3.7873	-4.892	-3.765	-5.6408	-4.4475	-5.6144	-5.6605	-5.4713	-6.3621	-7.0145	-4.1603	-7.1715	-6.628	-4.2897	-6.2804	-7.1453	-3.9582	-6.1959	-5.0937	-7.3078	-6.1306	-5.887	-5.3987	-5.0934	-5.5121	-6.5346	-5.5929	-6.2181	-5.926	-6.1998
7.5494	8.3917	8.331	6.0204	7.8114	6.124	8.5213	7.4503	8.0134	7.8125	6.9931	9.0949	8.0159	9.4133	8.7544	8.7045	7.6958	7.0969	9.1116	7.0928	7.8195	8.6732	10.151	7.3711	9.0911	7.2932	9.0223	7.889	8.8712	8.6229	8.8017	6.877	7.9431	7.9566	9.211	9.0254	7.6239	7.1772	7.6636	6.7935	8.0923	8.9624	6.6925	9.0325	7.603	7.9057	8.5442	9.0391	7.0757	8.1558
-3.4805	-1.9065	-0.80331	-0.96538	-3.1846	-1.6766	-1.9069	-1.2866	-0.085378	-0.96043	-1.0991	-1.8323	-3.065	-1.5728	-1.84	-1.1218	-1.4704	-0.90049	-0.75376	-0.99638	-0.9885	-0.74537	-1.5264	-0.054773	-1.7627	0.37159	-0.80505	-0.28118	-0.72285	-1.3445	-0.44828	-0.011192	-3.1975	-1.2908	-2.2894	-2.9569	-1.8988	-0.89394	-1.9397	-0.86494	-1.6023	-2.3863	-0.77125	-0.93302	-2.1488	-0.70442	-0.44625	-1.3359	-2.4276	-2.0381
-11.096	-10.785	-9.8046	-12.407	-10.553	-11.369	-10.321	-10.439	-10.334	-9.9505	-12.385	-11.338	-10.397	-11.509	-10.687	-10.611	-11.011	-12.131	-9.7125	-10.853	-11.159	-10.16	-12.291	-11.573	-9.2488	-12.077	-10.407	-11.178	-11.478	-11.024	-10.215	-12.618	-9.393	-10.458	-9.8967	-10.747	-11.701	-10.864	-10.233	-10.68	-10.31	-11.419	-9.5506	-10.18	-9.4987	-11.565	-11.388	-12.156	-9.2977	-9.6782
-14.122	-14.694	-13.563	-13.667	-13.881	-14.023	-14.212	-13.504	-14.363	-14.003	-13.806	-14.681	-12.756	-13.602	-14.464	-13.58	-14.41	-13.493	-13.383	-13.493	-13.923	-14.256	-13.811	-13.02	-13.429	-15.024	-13.417	-13.913	-13.121	-14.872	-12.968	-13.949	-14.972	-12.916	-13.95	-14.001	-14.731	-13.169	-13.113	-14.334	-13.878	-13.558	-14.277	-12.806	-15.405	-13.793	-13.922	-13.71	-14.354	-14
8.1832	8.7007	8.842	8.5016	6.4853	8.1949	9.2958	7.5117	9.9982	9.9416	9.0539	8.6134	7.7093	8.2268	9.193	8.7435	9.3323	9.0463	7.1024	7.7733	9.6707	7.8052	7.6289	7.9392	7.8992	7.5681	8.3813	8.4123	9.15	8.0445	9.6429	8.0249	9.4353	9.0138	6.8277	7.8013	8.3927	7.7293	8.486	8.8086	9.7254	9.101	9.0811	8.2566	7.644	7.429	9.0803	8.9273	7.8775	10.288
-2.5505	-3.7784	-2.9804	-2.4437	-2.4821	-1.7799	-2.7195	-2.0318	-2.5159	-3.4565	-2.0306	-2.3177	-1.5323	-3.1351	-4.3409	-2.0059	-2.232	-2.3005	-3.2903	-0.43251	-2.6557	-2.7316	-2.6875	-1.4923	-2.3058	-2.1483	-3.6237	-0.87558	-2.8562	-3.6775	-1.0152	-4.3971	-2.9221	-3.2349	-3.5892	-3.0673	-2.6628	-2.0387	-2.6603	-2.0192	-2.2104	-3.3328	-3.1421	-2.6207	-1.818	-3.5832	-3.1398	-1.6796	-1.886	-2.2754
-2.4924	0.67604	-1.9436	-1.4306	-1.742	-2.3832	-0.9853	-1.5454	-1.8083	-0.89769	-2.4362	-0.45922	-1.4297	-1.8554	-1.9625	-1.9104	-1.5212	-0.83113	-0.94591	-1.8942	-0.29781	-0.75536	-1.1536	-1.0062	-1.7878	-2.8635	-1.8272	0.70867	-2.3416	-1.9191	-1.2136	-1.1313	-1.9206	0.308	-0.76884	-2.3264	-1.2566	-1.083	-2.4688	-1.751	-3.0537	0.22683	-2.1808	-1.2233	-1.278	-0.47847	-1.9251	-3.1159	-2.513	-1.43
-23.66	-21.132	-22.623	-21.266	-23.119	-22.655	-22.292	-23.24	-22.023	-22.398	-22.833	-22.23	-22.143	-23.487	-22.981	-22.244	-21.511	-23.313	-21.897	-22.679	-21.011	-23.915	-22.358	-21.816	-22.035	-23.082	-20.728	-22.238	-23.078	-22.403	-22.092	-21.004	-21.572	-22.43	-22.62	-22.971	-21.516	-20.742	-24.007	-20.928	-23.725	-22.192	-21.184	-21.602	-22.972	-23.579	-22.547	-22.668	-22.138	-21.351
0.21917	-0.17576	2.241	1.0935	0.46807	1.1398	0.2736	1.2321	0.92952	1.5106	1.5946	0.30426	-0.16471	1.8272	-0.98563	0.088606	0.17318	-0.32474	-2.0215	-0.67377	-0.55646	0.61985	0.76148	1.8331	1.5387	0.20598	0.4971	-0.27898	-0.60963	0.59889	-0.11555	-0.40456	0.86791	0.063824	1.2477	3.4232	-0.87026	2.5422	1.3563	0.7694	-0.13495	-0.6186	-0.44592	0.17958	0.21386	-0.28057	0.76775	0.18029	-0.052783	0.15039
-11.934	-12.664	-11.669	-10.679	-11.029	-11.175	-11.706	-12.994	-10.163	-10.811	-11.666	-12.401	-11.42	-10.981	-15.076	-12.266	-11.442	-13.366	-9.0096	-11.766	-11.077	-11.383	-11.276	-12.633	-11.559	-11.717	-11.476	-12.195	-12.063	-12.43	-11.142	-12.112	-11.925	-11.363	-12.323	-12.987	-12.604	-10.353	-12.555	-12.472	-11.653	-11.258	-12.775	-11.088	-12.106	-12.656	-11.145	-11.495	-10.999	-13.261
-2.5985	-2.6543	-4.344	-3.8526	-3.7909	-3.8771	-3.6004	-4.2286	-2.9123	-2.7976	-2.8621	-3.739	-3.8089	-2.1543	-4.1302	-5.4772	-2.2409	-3.1073	-2.5813	-3.6058	-3.4604	-3.4835	-0.94837	-4.775	-3.7115	-2.021	-3.801	-2.6908	-4.3824	-4.3369	-2.4167	-3.1114	-4.2771	-3.8983	-2.9682	-4.8765	-2.4444	-3.8423	-3.6363	-1.7477	-2.0277	-3.2544	-2.7023	-2.143	-3.3261	-4.1595	-4.1751	-3.9952	-3.5047	-3.9398
-9.0943	-10.425	-10.399	-9.2228	-8.6178	-9.2605	-8.8877	-10.144	-10.654	-8.8571	-9.1472	-8.6136	-8.8704	-8.8151	-9.7866	-9.0366	-9.1344	-9.6912	-8.961	-8.056	-9.7195	-10.042	-9.6049	-8.573	-8.5646	-8.7118	-9.6046	-9.7147	-10.508	-10.166	-10.324	-10.843	-9.5404	-9.2848	-9.9153	-10.184	-8.7294	-9.299	-9.135	-8.9846	-8.5532	-8.2095	-9.5247	-9.7834	-8.9235	-9.9728	-9.7801	-9.6069	-8.6772	-9.9758
-9.2498	-10.131	-9.0891	-9.0051	-9.9203	-10.283	-9.4302	-9.2957	-9.1409	-10.047	-10.918	-8.9303	-10.095	-9.7864	-8.9724	-9.1815	-8.6698	-10.116	-8.7237	-10.179	-8.9445	-8.8706	-10.121	-10.4	-9.7743	-9.6634	-9.7494	-8.9524	-9.4306	-10.351	-9.6452	-10.177	-10.262	-7.7732	-10.331	-8.9041	-9.9856	-9.4055	-9.1151	-10.977	-9.8337	-8.5499	-9.0667	-9.8396	-7.7364	-9.5747	-9.9429	-9.9776	-9.3405	-9.651
6.5118	6.9772	5.6917	5.158	5.1198	5.7856	5.4077	4.7938	5.1056	6.7813	4.0877	6.2882	5.0412	3.4851	5.5481	5.1082	5.6933	5.3318	4.3199	6.1118	5.4773	6.2435	4.2708	4.812	7.2342	4.6627	5.694	5.4799	5.3341	7.7125	7.2496	7.3979	4.5285	5.9464	6.3406	5.3723	7.3383	6.3731	4.7194	6.0183	5.5604	6.3446	2.5983	6.0232	6.3649	5.4234	5.1737	6.2648	6.3867	4.5907
4.3309	2.0452	2.1405	3.4975	2.6313	2.1342	3.2316	3.9574	3.1051	1.1909	2.5617	2.6358	4.0898	1.9033	2.4499	3.0892	3.3414	2.7836	1.6322	3.6936	2.762	2.4532	2.4042	0.83725	3.3982	3.3881	3.3909	1.2161	4.5541	2.1966	1.8645	2.9299	3.47	3.0359	1.3892	2.9318	2.0882	1.923	2.0961	1.1397	1.9305	2.0522	3.0685	2.459	1.9549	3.514	2.9339	1.9434	1.8439	4.3093
-9.8939	-9.8167	-11.185	-8.6218	-8.5831	-8.6965	-8.511	-9.4933	-7.1901	-8.3306	-10.121	-9.8656	-9.481	-8.1855	-8.6123	-9.1479	-11.129	-7.3426	-8.5375	-9.2038	-8.5891	-8.4062	-8.4417	-8.3514	-8.771	-8.3999	-10.521	-8.7279	-7.8448	-7.905	-7.409	-8.9131	-8.4686	-9.5287	-7.9082	-6.7178	-9.3802	-9.3504	-10.12	-8.3403	-8.8475	-10.926	-8.1927	-10.984	-9.2371	-8.9737	-9.0309	-9.9948	-9.3194	-9.518
-10.655	-11.282	-12.637	-11.441	-10.904	-11.059	-11.03	-10.827	-11.612	-10.599	-10.131	-11.563	-10.322	-10.029	-10.412	-10.517	-11.256	-10.814	-10.135	-9.1979	-11.051	-11.098	-10.823	-10.556	-11.265	-10.068	-12.091	-10.386	-10.045	-11.756	-10.985	-11.142	-11.308	-9.025	-10.625	-11.355	-10.354	-9.8691	-11.105	-11.214	-11.791	-8.8132	-11.359	-10.425	-12.884	-10.044	-11.46	-11.519	-9.9005	-11.775
-7.5667	-8.2024	-8.074	-8.3407	-7.5561	-6.6772	-6.2746	-7.6538	-8.6273	-7.1343	-6.9125	-8.4954	-8.7971	-8.2335	-7.3258	-7.9675	-8.4106	-9.6154	-6.5334	-6.409	-7.3147	-7.0672	-8.9276	-8.0921	-7.5898	-8.8554	-8.0119	-7.1191	-7.6575	-7.3485	-8.0425	-6.6711	-7.6948	-7.6094	-6.7318	-8.4045	-7.3963	-8.1881	-7.4382	-8.9878	-6.3034	-7.6927	-9.5605	-7.4272	-7.4429	-5.9853	-7.4864	-7.4594	-7.9306	-7.7681
4.6781	6.7088	3.89	4.0152	5.811	4.2952	4.7968	4.1116	4.7759	5.691	3.7536	3.9399	5.5021	5.5299	4.7793	5.8419	5.8383	6.1454	5.9898	4.7352	4.008	5.9717	4.2772	4.7279	4.9756	4.763	5.129	6.1313	5.8942	5.4256	5.6805	5.608	5.6478	4.9669	4.9997	5.9085	5.3043	5.2697	5.3684	4.7855	5.1555	4.1384	4.4257	5.3692	5.7383	3.4333	4.3901	4.6298	5.2455	6.0605
-12.698	-11.993	-11.397	-11.028	-12.484	-13.29	-13.197	-12.518	-11.843	-12.645	-11.824	-13.157	-11.459	-12.025	-11.424	-11.32	-10.811	-12.765	-12.611	-11.552	-11.556	-10.007	-12.37	-8.7767	-12.766	-11.796	-9.7278	-13.027	-11.262	-11.437	-11.16	-10.033	-10.126	-11.975	-10.703	-10.802	-9.9812	-11.706	-11.964	-13.206	-10.424	-12.163	-12.887	-12.403	-11.202	-11.723	-11.261	-10.614	-9.9028	-11.899
-13.415	-12.572	-14.514	-15.013	-12.195	-12.508	-12.006	-11.359	-13.737	-13.443	-14.591	-13.074	-11.278	-14.578	-12.926	-13.972	-12.53	-15.409	-12.869	-12.399	-13.703	-14.389	-14.152	-13.967	-14.127	-12.737	-12.539	-12.631	-13.824	-13.323	-11.711	-12.058	-13.578	-14.447	-13.415	-13.918	-14.081	-13.259	-12.598	-14.519	-12.6	-14.065	-14.784	-13.508	-12.296	-11.984	-12.666	-13.133	-11.668	-13.069
-3.4499	-3.0065	-1.7895	-3.4098	-3.0959	-0.49902	-1.625	-5.003	-2.8539	-1.2321	-1.8013	-3.1275	-3.2148	-1.686	-2.2532	-2.5516	-1.5407	-2.3361	-1.7341	-2.5494	-3.0577	-1.9244	-0.85451	-2.996	-1.7863	-2.8057	-3.579	-3.742	-2.0849	-3.2688	-0.5528	-3.5241	-1.291	-2.1292	-1.5323	-2.7301	-3.1488	-1.9828	-1.1303	-1.6323	-3.4778	-2.9729	-1.7023	-0.53452	-1.9882	-2.1908	-2.0273	-2.1605	-2.3662	-3.5882
-20.526	-20.926	-19.693	-19.968	-19.39	-19.688	-20.961	-20.923	-21.555	-20.178	-21.381	-21.355	-20.541	-19.487	-19.449	-21.418	-20.054	-21.382	-21.735	-21.447	-19.733	-21.004	-20.819	-21.072	-20.17	-19.555	-21.509	-20.955	-20.345	-21.667	-20.294	-20.381	-21.049	-19.958	-21.025	-21.15	-21.591	-20.696	-19.647	-20.37	-20.203	-19.52	-20.76	-22.487	-22.085	-21.337	-20.706	-20.95	-20.95	-21.055
1.2571	1.1116	-1.5095	0.48581	-0.22634	0.11859	2.282	-0.22156	0.43264	0.97814	1.0802	-1.4783	1.0147	-0.52697	-0.26765	-0.85913	0.24926	-1.7825	0.50672	-0.60086	-1.0764	1.3489	1.1088	-0.39039	0.15318	-1.1422	2.1754	0.082889	0.9086	-0.49281	0.64578	-1.0974	1.5782	-0.46733	0.63055	-0.83008	-0.96069	0.51753	0.046803	0.52218	0.2632	-0.96403	0.76774	1.859	0.60142	0.1594	0.29528	0.39634	-1.2537	0.9028
-15.105	-14.395	-14.94	-14.042	-15.259	-15.045	-15.003	-13.617	-14.072	-15.473	-14.477	-15.118	-15.173	-13.801	-14.234	-14.388	-14.277	-14.787	-13.39	-15.56	-16.037	-14.36	-13.952	-16.232	-13.304	-13.985	-14.996	-13.005	-14.156	-13.622	-16.183	-15.76	-16.664	-16.554	-15.096	-13.764	-15.415	-14.478	-16.205	-14.099	-14.087	-15.026	-14.888	-14.655	-13.594	-14.11	-15.017	-14.933	-14.1	-14.803
-9.8232	-9.3753	-8.9876	-9.3785	-10.148	-10.249	-9.7057	-9.7274	-8.5184	-9.0482	-9.0148	-10.814	-10.457	-8.3103	-9.3704	-9.4142	-9.2182	-7.7273	-9.0464	-9.14	-8.3364	-9.2085	-9.1075	-8.018	-9.4683	-9.8785	-9.1954	-9.2806	-8.3343	-9.6081	-7.8566	-8.3463	-9.1233	-8.0902	-8.4536	-8.1184	-9.4919	-7.5355	-7.7254	-8.5351	-8.7101	-8.8662	-8.2276	-10.397	-8.9349	-9.3439	-9.4283	-9.1451	-8.8592	-9.2976
7.9065	6.9364	7.2381	7.6044	7.7664	6.9424	6.0746	6.3724	6.0436	6.08	8.4432	8.4559	7.0419	7.304	8.492	6.6232	8.2032	5.9875	8.3164	7.8658	7.2978	6.5802	8.1063	5.3391	7.1534	6.5712	6.6517	7.6935	3.9655	6.309	7.5778	7.5172	7.9521	6.1437	7.0862	7.7659	7.8433	7.824	5.1123	7.3725	6.7579	7.5446	5.6328	7.1439	6.3951	5.1089	5.9053	7.4707	7.1653	6.3845
-1.1892	-2.6595	-3.1761	-1.6669	-2.9759	0.19625	-0.39934	-2.1002	-1.8174	-1.6399	-2.7392	-1.1762	-0.45944	-1.615	-0.95705	-1.2178	-2.2702	-1.8323	-0.76482	-2.1644	-2.9533	-2.4319	-1.3814	-1.4056	-0.66772	-2.284	-1.3815	-2.4361	-1.0842	-1.9888	-0.61373	-2.4072	-0.51432	-2.0376	-2.1241	-1.8507	-2.7134	-2.1786	-1.9968	-2.0706	-1.6179	-1.7258	-1.6862	-2.6394	-1.2809	-1.1388	-1.8719	0.06047	-2.1919	-2.7408
1.0196	1.5189	-0.66096	1.0001	-0.48624	1.265	-1.1443	-0.09193	0.77309	0.75589	-0.67734	1.3312	-0.071543	1.4462	0.91782	-0.99271	-0.35664	-0.84494	0.35495	-1.0348	1.0005	-0.86336	-0.038374	0.67372	-0.77744	0.51023	1.4584	0.56343	-1.4806	0.75013	1.8937	1.4938	-0.29029	-0.91548	0.14281	0.23151	0.2002	0.60195	1.3165	-0.73399	-2.1494	-0.039984	2.011	-0.17065	0.57833	-2.0055	1.0796	0.86165	-0.16907	0.90445
-8.7085	-9.4054	-8.0671	-8.465	-8.9663	-9.7201	-7.8277	-9.0986	-8.6317	-8.0804	-9.9212	-11.177	-9.7299	-8.9404	-9.9975	-9.5275	-9.2927	-9.2625	-7.8901	-8.6193	-8.7601	-8.6149	-9.324	-9.4489	-8.901	-8.2084	-8.0113	-9.1271	-9.9477	-9.232	-9.2522	-9.9699	-9.6125	-8.5406	-7.1501	-8.2209	-7.8374	-7.5076	-8.0544	-8.9706	-9.7472	-7.6027	-8.3671	-10.058	-8.5983	-9.9147	-9.2167	-9.0436	-8.6091	-10.259
-4.3989	-4.8921	-2.8422	-2.4611	-3.2714	-4.16	-3.1568	-2.7788	-3.7481	-2.8462	-3.7694	-4.9193	-2.2298	-2.7975	-3.2595	-1.2184	-4.5827	-2.5384	-4.4867	-4.6588	-2.0738	-1.4435	-3.056	-3.6898	-3.0575	-3.5268	-3.4375	-2.2079	-2.3929	-4.0365	-3.6605	-2.8435	-2.7005	-3.0812	-2.068	-2.9205	-2.4011	-4.1852	-2.6637	-1.4326	-4.3568	-2.9325	-2.0758	-5.6256	-4.083	-3.947	-4.055	-1.6217	-4.6964	-4.7003
1.1128	3.1533	2.7885	1.7237	2.9294	2.3014	2.5047	3.6946	3.2621	2.413	3.049	3.3039	3.3121	2.7736	2.4387	1.9724	4.4591	2.8039	3.6191	3.304	2.6068	3.3571	2.8192	4.6316	2.84	2.5553	5.226	3.4842	3.9497	1.9859	3.4136	3.118	4.583	4.4652	2.5769	2.9929	3.6403	2.7523	2.0147	3.036	2.8728	1.8099	2.5226	1.7577	4.9657	4.6442	1.9108	2.7275	2.2709	3.0416
-7.2655	-5.4723	-3.8084	-6.9882	-5.9427	-4.4919	-6.0248	-5.1636	-5.083	-6.6042	-6.6912	-5.6815	-5.9373	-6.1138	-5.8873	-5.7703	-6.2683	-6.1984	-6.2516	-5.5305	-5.9929	-5.9271	-4.1735	-5.5549	-4.6264	-5.254	-5.1474	-5.2769	-5.1115	-7.0137	-4.3068	-7.0532	-5.9131	-6.9763	-5.1911	-6.617	-6.5823	-5.2655	-5.0277	-4.5354	-5.0936	-5.6278	-5.9297	-6.0225	-6.051	-4.7832	-7.8615	-6.1812	-6.934	-5.8302
-19.056	-21.568	-21.454	-22.393	-22.142	-20.982	-20.07	-20.353	-19.838	-20.874	-20.258	-22.414	-21.3	-21.297	-19.83	-22.073	-21.239	-20.485	-21.617	-20.742	-21.585	-21.184	-21.689	-19.354	-20.681	-21.544	-19.25	-20.652	-21.7	-20.951	-22.017	-20.757	-21.077	-19.844	-19.986	-21.175	-19.29	-19.875	-20.491	-21.433	-19.488	-20.683	-21.212	-22.937	-20.235	-21.351	-21.405	-20.141	-21.846	-22.562
2.1181	0.58861	0.77751	1.8245	1.9914	1.1883	0.97084	1.4509	4.0633	2.041	1.2504	-0.4709	2.1238	1.6437	2.0932	0.73917	2.042	0.83139	1.5749	2.2021	2.3446	2.0033	1.8718	0.90335	1.2105	2.5248	1.6531	1.393	1.6324	1.1592	1.252	1.0144	2.0689	1.9845	2.0636	1.5043	2.9141	2.4489	1.2009	1.0998	0.91784	2.4554	0.70958	3.7442	0.9936	2.4406	0.93048	3.0151	1.4504	1.9308
-12.303	-13.674	-11.797	-13.699	-12.701	-11.639	-11.116	-11.994	-12.919	-12.854	-12.417	-13.654	-13.466	-13.373	-11.963	-12.257	-13.166	-14.03	-13.401	-13.761	-12.04	-12.491	-12.004	-12.701	-11.025	-12.469	-11.526	-14.073	-11.681	-14.222	-12.574	-12.144	-13.186	-14.34	-12.26	-13.698	-15.198	-12.7	-14.026	-13.081	-11.401	-13.672	-13.318	-13.121	-13.148	-13.537	-12.483	-12.697	-14.459	-12.291
-4.1227	-5.2798	-4.6492	-3.0908	-5.1873	-3.9378	-5.1293	-5.6863	-4.2891	-3.6678	-5.6213	-4.8954	-5.6152	-3.5427	-5.3627	-4.7214	-5.3955	-5.1158	-5.2179	-2.9233	-5.1623	-4.414	-4.8025	-5.458	-4.2325	-3.4659	-5.9477	-3.6451	-3.0856	-3.9632	-4.6585	-5.5786	-4.822	-4.6387	-4.9643	-5.1367	-3.8392	-4.9355	-5.1305	-5.1122	-5.6775	-3.3862	-4.7107	-5.8825	-3.7314	-4.7059	-5.457	-3.9618	-4.8482	-5.8868
-11.146	-13.086	-11.642	-11.204	-14.338	-10.092	-12.65	-13.509	-12.087	-13.483	-11.699	-13.819	-12.988	-12.707	-11.736	-13.639	-12.457	-13.081	-13.022	-13.756	-12.696	-15.709	-12.971	-13.176	-13.693	-13.478	-13.687	-11.085	-14.27	-13.031	-12.605	-14.29	-12.359	-12.923	-13.718	-14.111	-12.484	-12.532	-13.276	-12.883	-13.043	-14.684	-13.095	-14.185	-11.227	-13.096	-12.272	-12.441	-12.486	-12.304
2.9527	2.0259	3.7918	3.2815	3.2924	2.095	1.673	3.7197	2.6251	2.6481	3.311	2.0727	1.6904	5.0803	1.4776	3.0252	2.2623	3.1749	1.3749	4.6483	3.7453	1.5294	1.5285	4.2587	4.4581	2.2501	1.8465	2.479	3.2501	2.6823	1.629	3.2361	3.9452	2.5184	2.5584	2.0641	1.4402	2.0169	3.0955	1.516	2.5665	2.9263	2.6016	2.4346	3.0461	2.0904	2.4833	2.5461	3.9614	3.0392
-20.079	-20.029	-20.579	-20.739	-21.133	-20.976	-20.766	-20.647	-21.016	-19.905	-20.446	-20.906	-20.911	-20.522	-21.436	-20.871	-20.86	-20.659	-21.601	-21.041	-21.543	-20.276	-20.246	-21.448	-22.366	-20.017	-20.121	-19.188	-21.398	-20.716	-20.745	-19.461	-20.152	-19.785	-20.178	-21.372	-22.688	-20.893	-18.354	-19.495	-19.969	-20.191	-20.769	-19.546	-21.304	-20.75	-21.421	-21.211	-19.356	-21.179
-0.14691	-0.20541	-2.3226	1.7595	-0.50392	-0.47443	-1.8713	0.45594	-1.0154	-1.0888	-0.38156	-0.80426	-1.6607	0.27086	-0.30109	1.163	0.17678	0.9192	-1.59	-0.29365	-1.0012	-1.2902	-0.90175	-0.16577	-0.93984	0.12045	0.75403	0.24033	0.64377	1.607	0.2985	0.75689	1.3438	-0.62372	-1.9742	-0.84929	-0.95408	-0.08176	0.40469	1.324	-0.40567	0.0013397	1.5324	-0.22163	-0.27118	-1.2057	1.06	0.22971	0.25414	0.83693
-10.475	-7.3177	-10.504	-10.216	-8.3156	-10.265	-7.6312	-8.8661	-7.3906	-10.73	-10.245	-9.6645	-7.3708	-8.5098	-8.3387	-7.9426	-8.2061	-9.2063	-8.3315	-9.0304	-8.1523	-9.2821	-8.9866	-9.6684	-9.9632	-8.9151	-8.8888	-8.498	-7.5134	-8.3543	-9.2404	-8.5153	-9.193	-7.5269	-7.9901	-9.4116	-7.8268	-9.8331	-7.3865	-9.3799	-8.5246	-7.943	-10.837	-7.3725	-8.7483	-8.404	-8.2479	-6.2387	-8.2419	-8.2743
-6.2907	-5.1982	-5.1418	-5.2705	-3.1206	-5.2732	-5.6489	-6.0325	-5.8576	-5.3882	-5.6311	-5.4484	-5.1826	-7.1379	-5.8621	-5.8987	-6.2101	-5.5411	-4.9219	-6.0938	-6.0941	-5.972	-5.2436	-5.6664	-4.9292	-5.1919	-6.253	-7.0396	-6.4583	-6.2489	-4.6524	-5.5584	-6.5908	-7.7708	-3.9583	-5.0696	-7.854	-4.3188	-5.0246	-5.5288	-6.8151	-6.4719	-5.1243	-4.1092	-6.8048	-4.7147	-6.3953	-5.6446	-4.8141	-6.0116
-14.567	-14.667	-14.756	-14.546	-14.97	-14.875	-14.217	-15.142	-14.161	-14.042	-13.996	-15.438	-13.649	-14.772	-14.32	-15.499	-14.427	-14.76	-14.739	-14.527	-13.286	-14.618	-12.679	-14.572	-15.836	-15.904	-14.699	-15.852	-13.887	-13.816	-14.374	-14.891	-13.327	-14.624	-14.52	-15.244	-15.704	-14.929	-12.828	-15.753	-13.867	-16.08	-15.175	-12.258	-14.09	-14.544	-14.554	-15.172	-14.782	-15.637
-6.2792	-6.0375	-6.0264	-5.9213	-6.3621	-6.5563	-6.8221	-5.7299	-8.0566	-6.412	-4.9372	-6.9871	-6.111	-5.8733	-6.5096	-4.7858	-7.0333	-7.1673	-7.292	-6.8456	-7.3106	-6.9116	-7.6996	-6.3185	-4.8682	-6.2285	-7.3033	-5.7601	-5.8285	-7.5168	-5.0282	-6.4601	-6.554	-5.5473	-7.6734	-6.2786	-6.117	-6.1706	-5.4236	-5.4892	-5.9456	-6.3887	-5.5728	-6.2485	-5.6936	-5.9843	-5.6348	-7.0173	-6.6488	-7.043
-2.0674	-1.6385	-2.0859	-2.2536	-1.9501	-3.3404	-1.4049	-2.6259	-2.6452	-2.2758	-2.584	-2.7883	-2.3168	-2.6671	-1.5724	-1.6448	-3.8432	-3.3265	-2.8527	-4.0433	-4.1069	-1.6023	-1.3285	-3.3434	-2.4367	-3.1833	-3.2352	-1.7944	-2.2087	-3.7977	-3.3535	-3.1449	-2.6407	-4.1844	-3.2201	-2.484	-4.3929	-3.5784	-3.6618	-1.9542	-2.553	-3.3864	-2.0908	-3.4428	-1.7228	-2.238	-3.4316	-2.6072	-2.1569	-1.1951
-1.4144	-1.2388	-0.57563	-1.5162	-1.0679	2.3181	0.013856	0.0035239	1.7113	0.77388	0.055785	-0.63064	0.55655	-0.81465	-0.41952	1.4824	1.0413	0.11559	-0.013764	1.4503	1.8028	0.3385	0.57673	0.71221	1.4673	0.5644	0.78744	-0.83547	-0.45603	0.73672	1.4434	-0.88923	0.29999	1.2054	2.3791	0.38067	-0.14019	0.40635	0.040628	-0.098169	-0.38113	0.52857	-0.20566	1.3168	0.81017	0.04859	0.53708	-0.18468	-1.7293	0.81413
1.4571	0.23675	0.43932	1.7466	0.33144	0.13954	1.2168	0.87673	1.108	0.073886	0.017606	0.086669	1.393	0.49453	0.60092	-0.337	0.57986	1.353	-0.29571	1.5678	0.79696	0.9399	-0.031525	0.30612	-0.47307	-0.073256	-1.7907	1.4105	-1.1179	-0.28166	-0.039247	0.051024	0.37878	0.32061	-0.087804	1.2374	0.74663	0.065477	1.6649	-0.51092	0.7682	2.0115	-0.39764	0.1688	1.372	0.47469	0.36695	-0.29029	0.55495	1.2788
4.3591	3.2821	3.9438	3.5641	4.4967	3.2647	5.3467	4.5146	3.6397	3.8792	4.13	4.6212	4.626	3.7996	4.9234	5.0439	4.7219	4.0622	4.4787	4.2552	6.7238	4.2117	3.5587	4.9395	3.7174	3.5262	4.1686	3.3078	5.3289	2.9951	4.8534	2.8864	6.2081	4.2132	4.7081	5.1166	2.4242	4.5591	6.5558	2.8507	4.2225	4.2533	2.4138	4.1677	2.9079	4.4251	3.887	3.6839	5.0378	4.0341
-0.34577	-3.4916	-0.97129	-0.07091	0.64742	-1.43	-0.51367	-2.1758	-1.9477	-0.15708	-1.9207	-2.4261	-0.95202	-0.36318	-2.0278	0.034376	-0.28316	-1.8293	-1.3694	-0.43467	-1.3046	0.5349	-1.0074	-2.7724	-0.071709	0.00020974	-2.3498	-1.6542	-2.0285	-2.4448	-2.5288	-3.2273	-1.4215	0.80843	-2.2946	-1.6703	-0.46981	-0.39872	-1.4265	-2.2232	-2.5883	-1.4307	-1.986	-1.3704	-0.84656	0.2374	-0.65753	-1.0638	1.2239	-0.38533
-10.541	-12.373	-11.01	-12.048	-12.913	-12.679	-10.593	-12.701	-10.99	-11.558	-11.671	-11.957	-11.481	-11.947	-12.925	-12.252	-12.197	-10.576	-10.062	-11.251	-10.178	-13.073	-12.999	-11.911	-12.99	-11.178	-12.013	-12.299	-12.641	-12.354	-12.304	-11.461	-10.958	-10.721	-11.614	-10.739	-13.609	-10.939	-12.081	-10.16	-11.771	-10.891	-11.992	-12.424	-12.226	-11.757	-11.747	-11.52	-11.088	-11.127
-22.766	-21.296	-21.576	-22.229	-20.875	-22.768	-20.743	-20.678	-22.16	-22.078	-22.793	-21.585	-22.268	-21.884	-20.894	-21.009	-21.701	-23.343	-22.193	-21.291	-23.317	-22.648	-21.888	-21.412	-21.629	-22.15	-22.661	-21.896	-22.342	-21.071	-22.649	-23.915	-21.497	-22.342	-22.552	-21.437	-21.329	-22.639	-21.351	-22.122	-20.657	-20.568	-23.078	-22.001	-23.756	-22.496	-21.851	-21.525	-23.856	-20.735
-7.0106	-5.3716	-7.4259	-5.5083	-5.9338	-6.8203	-8.4733	-5.8232	-5.6695	-6.7816	-6.735	-5.6918	-7.3491	-6.6306	-6.2704	-5.8838	-4.9131	-7.9663	-5.3196	-6.2256	-6.5119	-6.2555	-4.8036	-7.2882	-4.9561	-6.4733	-6.4733	-7.6662	-6.063	-5.3156	-7.4286	-5.4046	-6.6907	-6.2118	-6.0448	-7.212	-6.6553	-7.0956	-6.6065	-6.0237	-6.9243	-5.0276	-6.9542	-5.7518	-6.0257	-6.0435	-5.4007	-7.728	-5.367	-6.2061
-3.8462	-1.4703	-3.2624	-6.0271	-5.1661	-3.6311	-5.012	-4.9786	-2.5866	-4.5102	-3.1643	-4.687	-3.1906	-3.7742	-4.436	-3.5523	-3.1736	-4.1688	-4.6381	-4.3818	-2.9547	-2.6956	-3.2993	-2.6807	-3.9177	-4.3007	-2.1922	-4.6859	-4.1919	-3.8913	-4.6992	-3.4553	-4.7065	-3.3992	-3.3669	-2.5373	-4.3683	-3.3903	-3.7162	-3.2934	-3.0305	-3.7671	-2.9717	-3.1315	-4.7584	-2.6105	-5.2206	-3.4882	-5.0127	-3.6718
-3.6757	-2.7138	-1.9034	-2.9413	-2.7447	-3.2776	-4.0226	-2.4499	-2.7799	-3.7738	-2.9963	-3.3367	-4.0111	-4.2156	-2.1543	-5.4355	-4.5374	-4.9168	-3.0926	-2.541	-4.9652	-1.6165	-3.1129	-3.0715	-3.0961	-3.6455	-3.2219	-3.0632	-4.223	-3.5349	-1.8895	-3.589	-3.6911	-2.5076	-5.0674	-4.1974	-1.628	-1.9932	-3.6738	-3.0791	-3.4334	-5.8368	-1.9739	-3.2193	-4.0877	-3.0165	-2.6029	-4.0828	-3.0098	-2.4889
-12.42	-13.369	-11.622	-12.963	-13.506	-12.17	-15.206	-13.507	-15.596	-13.317	-13.699	-13.904	-13.936	-13.91	-13.095	-13.094	-13.462	-11.866	-11.494	-13.592	-13.17	-12.664	-12.971	-12.196	-13.451	-12.774	-14.086	-14.197	-11.192	-13.441	-12.871	-12.466	-14.893	-13.888	-14.391	-13.67	-13.454	-15.034	-11.744	-11.962	-11.733	-11.964	-11.926	-13.513	-13.804	-13.53	-12.359	-13.67	-12.908	-14.06
2.2426	-1.7618	0.37779	-0.57878	-0.87309	0.69412	1.9453	0.96498	-0.731	-0.024738	0.23663	-0.16717	-0.99978	0.28374	0.68145	-0.17206	1.0229	0.99426	-0.25498	0.76468	0.19341	0.18186	-1.0897	0.2539	0.24675	0.048091	0.35816	-0.086026	0.74534	0.09595	0.79405	1.3146	0.11702	-0.26002	0.27173	0.77671	-0.19374	0.20256	-0.34261	0.45909	0.93185	0.77855	1.2791	-0.89409	0.4826	1.0235	1.0778	0.73884	-0.36453	-0.11156
-12.107	-11.487	-13.104	-11.919	-11.539	-11.107	-11.496	-11.174	-10.746	-11.903	-9.2654	-13.794	-10.693	-13.034	-11.215	-10.862	-12.807	-11.389	-13.16	-11.767	-10.668	-10.814	-10.612	-12.033	-11.417	-11.038	-12.683	-11.365	-12.467	-12.806	-11.422	-11.946	-11.963	-12.723	-11.017	-11.586	-11.654	-10.002	-11.363	-11.339	-12.467	-10.628	-11.542	-11.146	-11.01	-12.342	-10.503	-12.039	-10.788	-12.086
-0.87591	-3.0012	-1.5551	-1.5589	-2.0415	-0.49998	-2.6135	-2.1266	-1.1337	-1.3123	-2.6343	-1.2343	-1.1163	-2.8492	-0.84982	-3.5288	-3.2607	-3.2392	-0.98471	-2.6568	-0.35968	-2.0645	-2.049	-1.3656	-0.25615	-1.3765	-1.5044	-0.49848	-0.82538	-0.31948	-1.6507	-1.6562	-2.2099	-3.7201	-2.6146	-2.2934	-0.0085861	-2.0778	-1.465	-0.98146	-1.6599	-1.2092	-1.1231	0.11313	-2.0707	-0.35396	-1.7377	-0.75537	-2.3997	-1.3549
-0.27819	-0.11231	-0.30405	-1.3973	-1.5812	0.54737	-0.25727	0.24253	0.82171	-0.69845	0.47844	0.64445	-0.087105	-0.20269	0.30019	0.65337	-0.40114	0.85036	0.67511	1.8	1.0743	0.63385	1.2086	-0.97252	-1.9989	0.31039	0.51528	-0.29261	0.9785	-0.060593	-0.79262	-1.5165	1.131	0.060753	-0.47767	0.71456	-1.7124	-0.55279	0.62245	-1.2263	-0.46914	0.59911	0.78824	0.43296	-0.34068	0.88389	-0.8947	1.7746	0.24736	-1.1471
-23.49	-23.144	-20.738	-21.69	-20.361	-20.76	-21.316	-22.244	-20.608	-20.012	-20.962	-20.331	-19.73	-18.772	-20.931	-20.882	-23.456	-21.521	-20.864	-21.119	-20.636	-20.577	-19.409	-20.639	-20.79	-19.4	-19.222	-19.871	-20.007	-20.647	-20.447	-21.094	-21.353	-20.879	-20.426	-20.368	-21.711	-19.482	-20.751	-20.818	-21.262	-20.05	-19.772	-20.62	-21.248	-21.148	-20.237	-20.484	-19.957	-20.254
-3.976	-3.2138	-3.6497	-3.8118	-4.7289	-4.5782	-5.3518	-4.837	-3.9986	-4.3847	-5.3591	-3.8239	-4.8898	-4.2867	-4.7007	-2.1967	-2.9083	-4.0525	-3.4192	-5.5682	-4.3072	-3.1163	-2.7604	-4.9706	-4.0597	-4.5626	-3.2066	-5.0664	-4.0595	-2.3856	-3.6555	-4.2496	-4.0073	-3.702	-4.1076	-3.7281	-2.7111	-3.4269	-2.8372	-4.6692	-3.3869	-4.1981	-4.4943	-3.9089	-3.6941	-4.3563	-3.7181	-2.2283	-4.9927	-4.7572
-8.0796	-7.7827	-8.4551	-7.7763	-8.4978	-7.2793	-6.7591	-8.0152	-7.7392	-9.142	-6.8043	-9.3626	-6.9378	-7.2505	-7.9822	-7.0846	-9.4589	-8.3156	-5.878	-7.0533	-7.8635	-6.2725	-7.2733	-6.7704	-10.407	-9.0414	-6.7791	-7.0515	-6.661	-7.126	-7.9115	-6.7234	-7.0463	-8.4415	-7.302	-6.8648	-7.6614	-7.0243	-6.1796	-6.5472	-7.4165	-5.4984	-7.2648	-7.6812	-9.0566	-7.0179	-7.7414	-7.2038	-6.562	-8.5163
-2.6551	-1.1844	-1.7312	-0.37957	0.1984	-0.84182	-1.8738	-2.2632	-0.62518	-2.1754	-1.4757	-2.0343	-0.71245	-0.62753	-1.5689	-1.2525	-1.2936	-1.1684	-1.7513	0.23749	-1.608	-1.368	-1.0359	0.17706	-0.97723	-0.85238	-0.82316	-2.364	-1.7071	-1.178	-0.17	-1.1246	-2.0013	-0.4997	-1.5448	-1.954	-2.0062	-0.93805	-1.124	-0.66425	-0.68526	-0.20158	-0.01249	-0.84919	-1.6632	-0.48396	-1.4904	-0.78944	-1.2163	-1.3319
-10.742	-11.03	-11.995	-10.289	-11.368	-10.368	-9.8831	-10.822	-10.014	-8.6605	-10.994	-11.01	-8.4734	-10.761	-10.983	-10.094	-12.623	-10.663	-10.573	-11.78	-11.189	-10.281	-10.209	-10.829	-12.844	-11.259	-9.2522	-10.281	-10.786	-10.687	-10.288	-11.106	-10.673	-11.445	-10.049	-9.3422	-12.337	-10.896	-11.203	-11.883	-11.426	-11.037	-10.839	-10.958	-11.269	-10.602	-10.043	-8.9241	-12.579	-10.058
-2.0878	-3.5779	-1.7278	-2.8803	-2.6878	-4.1912	-2.0362	-3.0839	-2.7089	-2.9993	-4.3767	-2.8933	-3.5876	-3.6814	-2.4649	-3.4875	-4.4325	-2.2905	-1.9371	-2.1475	-1.4673	-1.8037	-3.0084	-1.6431	-2.3255	-2.9205	-2.9555	-1.3199	-2.4743	-0.85136	-1.5963	-2.9446	-2.6454	-0.77208	-2.5585	-2.4021	-1.8108	-3.3713	-3.3182	-1.474	-1.7981	-3.0302	-2.0465	-1.8456	-4.1917	-2.3517	-3.1016	-3.3092	-3.3962	-2.738
10.696	8.5649	8.3522	8.828	9.2039	9.1766	9.686	8.3902	9.1527	9.2038	7.3751	8.5738	9.0964	7.2618	8.3158	8.9907	8.5621	7.6911	8.5304	9.4678	8.134	8.5783	8.3082	8.5182	6.9675	8.2901	7.6658	9.3687	8.0264	6.3759	9.4021	8.0833	8.139	9.1674	8.5286	8.7878	8.5017	7.0992	7.534	7.4645	7.3649	7.3075	8.8628	9.8988	8.8986	8.2286	9.9483	8.4694	8.5717	8.6882
-1.9572	-3.9579	-3.0222	-4.5144	-2.193	-4.6752	-3.2353	-3.7568	-4.0213	-3.9552	-2.9118	-3.6265	-3.1771	-2.2884	-4.5363	-3.482	-3.5575	-4.4047	-3.3448	-2.815	-2.6271	-5.4555	-5.2212	-3.4837	-3.8235	-4.3911	-3.8955	-2.6034	-3.6011	-4.7368	-6.1847	-4.2076	-4.3926	-3.8179	-3.5948	-2.0302	-4.1316	-4.2547	-3.4323	-5.1262	-3.6948	-3.1597	-3.3103	-3.5256	-3.4844	-4.2952	-3.4454	-5.0485	-5.2635	-3.6671
-9.808	-7.876	-8.8848	-7.5628	-8.6311	-9.4163	-9.4482	-8.8865	-10.727	-8.4457	-8.8765	-10.475	-10.383	-9.8449	-9.7217	-8.1952	-7.3774	-8.4576	-8.4414	-9.8343	-9.8324	-9.2528	-9.1918	-7.6221	-11.144	-9.1538	-7.5905	-8.8226	-8.7775	-9.7358	-7.9823	-8.4838	-7.7274	-8.5359	-9.5039	-8.3168	-8.893	-7.046	-9.8934	-8.5405	-9.9816	-9.9211	-8.3099	-9.5023	-8.1664	-9.2307	-9.6038	-9.1904	-9.0658	-9.763
4.1941	5.9221	6.381	4.1796	3.7323	3.8717	4.3711	2.3971	3.6046	3.9364	4.371	3.3382	4.919	4.3216	1.7893	4.8849	3.7994	3.7309	2.9697	3.7315	6.1341	3.2298	2.8427	5.3906	4.1417	5.3066	4.2261	5.2909	5.7252	4.2916	4.082	5.9377	4.557	4.8131	4.2875	5.6401	4.6574	4.609	4.383	3.6148	4.6483	5.3715	4.9908	5.033	4.1752	5.1524	5.845	4.1314	4.4361	3.9988
-1.6302	-0.86665	-0.11916	-0.21042	-2.1971	-2.0002	-1.4341	-2.0119	-2.1248	-1.4816	-2.853	-0.030389	-0.88715	-0.62977	-0.77226	-1.2955	-1.7988	-2.6188	-1.054	-2.2842	-1.9603	-0.73953	-1.1109	-2.9652	-1.5325	-1.6711	-2.1589	-0.69708	-2.5684	-0.86105	-2.4497	-1.4777	-0.029206	-2.7027	-2.4887	0.18147	-1.3435	-1.0639	-0.91927	-2.185	-2.7088	0.62266	-0.6559	-2.059	-1.2558	0.079386	-2.0339	-2.6863	0.32965	-1.7419
-2.7819	-2.3042	0.10049	-2.4536	-1.9142	-1.9015	0.41448	-2.7028	-1.9885	-1.3337	-3.2918	-1.7071	-3.6796	-2.8399	-2.1957	-2.4373	-2.3416	-2.6535	-2.0822	-1.8661	-1.9432	-2.6114	-1.5803	-1.0793	-2.2019	-1.4975	-2.1808	-2.4117	-2.3613	0.45426	-0.82592	-0.65365	-2.2785	-1.6903	-2.0709	-1.9927	-2.5424	-1.8656	-0.66155	-3.9757	-2.3238	-0.38953	-1.1914	-1.3165	-0.5956	-2.1227	-1.8155	-2.9848	-2.8198	-2.9452
-6.2375	-5.6986	-5.3668	-4.6165	-7.3589	-5.5117	-5.4555	-4.6621	-5.3917	-4.5579	-5.3106	-4.7145	-5.4211	-4.7405	-3.551	-6.5328	-4.7599	-4.6997	-4.4108	-5.4343	-6.4411	-4.4566	-4.5914	-5.6604	-7.1926	-5.21	-5.9157	-4.948	-5.2896	-4.9257	-7.5493	-5.7568	-5.5336	-4.0801	-5.8183	-5.7717	-4.6256	-5.0749	-5.8546	-5.0473	-7.1023	-3.4366	-4.7026	-4.5258	-6.013	-3.8528	-6.2626	-5.3532	-5.7528	-3.3272
-9.7279	-10.21	-9.325	-9.8713	-10.891	-9.9811	-9.7598	-9.3497	-8.6429	-9.4686	-8.6295	-10.941	-10.211	-11.1	-9.5045	-9.4794	-8.6241	-9.4375	-9.3911	-9.5663	-10.132	-9.7172	-9.8471	-8.9326	-10.468	-8.1731	-9.7021	-12.643	-10.218	-10.11	-9.6534	-8.4026	-8.9044	-10.532	-7.9897	-9.7496	-8.5511	-8.106	-9.6733	-10.457	-9.9934	-8.4734	-11.175	-9.8265	-9.0653	-9.8217	-10.17	-11.578	-9.7707	-8.3533
-4.6797	-6.1499	-6.4591	-6.0075	-6.738	-6.2516	-6.1875	-4.1337	-7.1771	-4.4656	-5.4491	-7.1253	-6.7643	-6.0798	-5.9376	-5.6392	-4.4061	-4.4217	-5.7439	-6.8092	-6.254	-6.3513	-4.1128	-6.4908	-6.846	-5.5954	-6.0583	-5.821	-5.4022	-4.6227	-4.2949	-3.7107	-7.3	-5.3798	-7.5958	-4.474	-5.6141	-5.7374	-5.6431	-6.8775	-4.5723	-6.0304	-4.1349	-5.1906	-4.1961	-6.2903	-5.1084	-5.5284	-4.716	-5.7512
-0.35307	2.0703	0.79019	0.90882	0.36883	0.46749	2.1495	-0.20848	1.9058	1.1405	-0.63474	1.8984	3.5531	0.74433	0.40281	0.50923	3.287	0.96672	2.2056	2.0504	0.96417	-0.17541	-0.24678	0.30158	0.99911	0.46417	0.26017	1.4666	0.75666	0.63406	0.69241	-0.04757	1.4108	1.7009	-0.23881	0.16717	0.79348	1.6491	0.55926	1.1691	-0.028608	1.189	0.83119	1.2739	-0.2778	0.5182	1.2106	0.14969	0.88917	1.0169
4.7336	5.2918	7.6712	6.3798	6.8522	3.7128	6.7571	4.8719	4.6446	5.002	7.2321	5.1292	3.3402	4.9891	7.2331	6.2855	6.9594	7.6461	6.2842	6.31	5.7331	6.3715	6.4077	6.3674	5.4344	6.1768	4.9585	5.2532	5.4472	5.4738	4.8274	5.3261	7.2195	5.1497	5.3271	5.3566	5.9529	6.3467	4.3697	5.3644	8.0286	5.8254	4.9802	5.1239	4.824	5.3935	5.2849	5.3619	5.0349	4.5203
-11.419	-13.248	-13.22	-14.23	-11.798	-11.86	-13.11	-13.31	-13.004	-14.645	-12.703	-11.811	-13.818	-13.254	-12.724	-13.192	-11.527	-12.929	-11.17	-12.775	-13.209	-13.674	-12.824	-13.253	-12.07	-13.853	-13.143	-14.379	-14.107	-11.629	-12.671	-14.129	-13.269	-13.181	-12.891	-13.497	-14.069	-13.749	-10.934	-13.081	-12.591	-12.738	-14.898	-11.613	-12.887	-11.534	-14.662	-13.067	-12.503	-13.767
-14.426	-15.748	-15.963	-13.485	-14.114	-15.016	-14.719	-15.152	-13.69	-13.557	-15.376	-13.952	-13.24	-13.975	-13.377	-15.582	-14.905	-15.551	-15.346	-14.832	-13.551	-16.385	-15.52	-15.448	-16.253	-13.672	-15.484	-14.901	-16.342	-14.081	-15.215	-14.532	-15.627	-15.478	-16.13	-13.75	-14.329	-13.447	-15.436	-14.434	-14.414	-13.521	-15.69	-14.543	-14.515	-12.852	-16.081	-14.735	-14.402	-15.038
-1.6054	-0.12436	1.1771	0.37806	2.1653	1.3288	0.79433	-0.044181	1.0697	0.94096	0.021343	0.31483	-0.27988	-0.50908	-0.088019	2.7719	0.72038	-1.1045	0.32306	0.23928	0.6185	1.1847	1.3898	-0.033449	0.11064	0.14332	2.0023	-0.4933	-0.12237	0.73049	0.16616	-1.2058	-0.27122	-0.54527	0.25252	-0.18867	0.12492	-1.8538	-0.71283	0.3346	0.041393	0.96374	0.10985	0.17543	-0.31074	0.06353	-0.0025921	0.27725	0.5932	1.0234
-0.94554	-1.0913	-2.2135	-4.5866	-1.629	-3.1103	-3.3639	-3.3005	-3.7839	-3.4036	-2.3522	-2.0748	-2.8308	-2.6773	-2.701	-2.4053	-3.0831	-1.2056	-1.6882	-2.7712	-3.7431	-2.9843	-2.8878	-2.2269	-2.086	-4.6153	-3.2006	-3.2771	-2.3381	-1.1234	-2.6199	-2.7093	-2.7644	-1.7157	-3.5818	-1.7447	-3.6643	-2.6964	-2.1101	-2.9534	-2.5006	-2.6832	-4.0886	-2.6671	-3.6776	-2.1667	-2.9254	-3.3806	-1.9286	-1.5845
-1.2798	-2.6996	-4.244	-2.9041	-3.6669	-2.8369	-3.2235	-2.2844	-2.6651	-2.639	-3.2229	-1.8652	-3.8678	-2.1377	-1.52	-1.4428	-3.327	-2.1896	-1.9174	-4.6056	-2.2801	0.44765	-2.3542	-1.766	-3.0091	-4.0616	-2.2058	-1.9503	-3.4301	-2.0191	-1.2303	-2.8679	-2.9286	-4.071	-1.8202	-4.6909	-2.4888	-4.2532	-2.116	-2.6083	-2.8754	-3.5048	-3.7348	-3.6158	-2.7886	-4.2845	-1.5401	-3.9212	-2.7179	-3.1163
3.4847	2.1911	1.7922	3.8592	2.0891	3.5535	2.8498	2.45	1.1733	3.0896	1.7043	2.659	2.6648	2.5135	1.0438	3.8239	3.4406	3.0331	1.0353	2.8088	1.6833	3.6587	3.4697	1.8455	4.1515	1.9401	3.0008	1.4024	2.3534	4.3562	2.3828	2.1424	2.6383	2.5753	1.5782	3.2369	2.7093	3.5899	4.397	2.8574	2.5347	2.3934	2.9576	3.3872	3.8435	4.3325	3.6892	1.7802	2.7778	2.2405
0.12369	0.01115	-0.30438	0.23691	-0.99292	0.4203	-0.14189	-0.27301	0.41239	0.89234	0.15061	-0.28994	-0.033611	-0.23976	-0.092502	-0.3941	0.23937	-0.77468	1.0773	1.5054	-0.39396	-0.65586	1.1438	1.3164	0.94235	0.9194	2.1697	-1.1443	-0.39354	-0.50289	-0.027513	-0.04451	-0.82335	-0.32334	-1.5856	0.31348	0.13601	0.57372	-0.95009	0.707	0.75578	-0.48154	-0.093404	0.90685	0.10075	-0.61428	-1.0879	0.85141	1.7138	-1.5374
-11.553	-10.761	-12.132	-11.768	-11.997	-12.145	-12.502	-12.693	-11.041	-12.471	-13.551	-10.724	-11.388	-12.074	-11.962	-12.334	-11.218	-10.829	-11.354	-12.939	-12.184	-11.041	-12.556	-12.599	-12.179	-12.142	-9.6254	-12.276	-11.536	-12.159	-12.433	-13.723	-13.244	-13.321	-12.212	-12.962	-12.152	-12.124	-10.954	-11.743	-10.053	-13.528	-10.731	-11.61	-10.99	-11.813	-12.127	-12.555	-11.813	-12.857
-1.0882	-1.7984	0.43855	-0.0415	0.45568	-1.0606	0.20621	-1.0611	0.65495	-0.69229	-0.43766	-0.47291	0.63084	-0.050635	0.22501	-0.81561	0.03381	0.54764	1.4429	0.64218	-0.036931	-0.51527	-0.92503	1.1418	0.64506	-1.4429	-0.30284	-0.67069	0.71852	-1.6036	0.85707	-0.34385	-0.19446	-3.355	0.95865	0.43573	-0.93994	-1.7707	0.1929	-0.7472	0.69024	1.2371	-0.69811	-0.41495	0.37053	0.33931	-1.1917	1.3009	-0.16838	0.22735
-0.989	0.33727	1.1232	0.15755	1.594	-1.3459	0.11038	-0.89366	0.046051	-0.41103	-1.7425	-1.2243	-1.0759	-0.27226	-0.53546	-1.7025	1.2546	1.2747	0.14637	0.44815	0.81787	-0.072989	0.49304	0.7845	1.5672	1.2995	-0.63804	-0.13686	0.63145	0.2974	0.21943	-0.6159	0.065082	0.28763	-1.0766	-1.0802	-1.4777	-0.36732	0.025447	-0.65702	0.52513	0.3548	-0.19876	-0.48548	-0.96331	-1.1433	-0.59714	0.32582	1.6042	-0.36866
-5.1368	-6.1671	-5.8782	-4.7107	-5.6216	-5.7182	-5.506	-3.425	-6.5252	-4.9545	-7.3211	-4.6813	-6.3407	-5.0451	-5.6142	-5.5672	-5.5764	-3.8883	-6.6386	-6.0744	-4.8164	-5.4308	-5.0546	-6.301	-6.94	-3.9033	-5.19	-4.8636	-4.4335	-5.9766	-6.7811	-5.3593	-6.7945	-4.5129	-6.0025	-5.0999	-6.4171	-5.5638	-5.221	-5.2823	-5.4629	-5.3411	-6.698	-5.8536	-5.5993	-5.2239	-6.3636	-6.0366	-5.4029	-5.7419
-13.511	-14.867	-12.245	-14.036	-13.032	-14.534	-13.881	-13.566	-12.341	-12.584	-13.689	-13.69	-11.715	-12.521	-13.404	-11.571	-14.301	-11.172	-12.239	-12.127	-12.964	-12.888	-13.793	-12.673	-13.66	-13.088	-11.744	-12.965	-14.571	-13.532	-14.397	-13.126	-12.362	-13.821	-12.474	-12.459	-14.217	-13.953	-12.81	-12.676	-13.427	-12.774	-12.847	-12.842	-12.268	-13.064	-11.255	-12.862	-12.028	-12.998
-0.18827	0.94501	0.69437	1.9889	0.32412	0.024881	1.871	1.3983	0.99496	-0.055658	0.17383	0.67262	-0.77254	-0.43331	-0.080956	0.008789	-2.0299	0.30409	-1.0767	-0.58753	1.4678	-0.47477	-0.13987	-0.99039	-0.26176	0.60159	1.6526	-0.0059538	0.18892	-0.80018	0.91137	-1.5571	1.1531	0.34721	-0.035918	0.53164	-0.69955	-0.73934	0.32481	-0.95275	1.6172	-0.65102	0.78488	-0.3482	-0.6468	-1.535	1.327	-1.6111	2.8543	-0.66389
-2.0304	-0.73586	-1.975	-0.86733	-1.7424	-0.52494	-0.6813	-1.505	-1.521	-1.7797	-2.0922	-1.954	-1.4087	-2.1382	-2.2273	-2.6857	-0.46641	-0.71934	-0.87204	-1.084	-1.8205	-2.1367	-1.0818	-1.6794	-2.4691	-1.7256	-0.5955	-1.2835	-1.6681	-1.0511	-2.0287	-0.92804	-1.2312	-2.8648	-3.4196	-2.0931	-1.6828	-0.90018	-1.8533	-0.86755	-1.1993	-1.6561	0.45479	-2.8014	-1.2084	-3.8795	-0.89162	-0.075006	-1.7843	-1.6914
-4.0911	-4.1163	-3.3597	-4.9236	-4.3895	-3.7738	-6.3063	-4.4134	-5.7966	-5.5231	-5.9521	-4.327	-4.4592	-4.5872	-4.69	-3.6032	-5.1425	-3.1975	-5.039	-4.2593	-4.6203	-6.1314	-4.0424	-5.2899	-5.2798	-3.5281	-3.6727	-4.323	-5.4047	-3.7831	-4.0665	-5.8001	-4.5681	-3.0598	-3.927	-4.516	-6.0146	-5.5231	-5.0264	-3.4297	-3.581	-3.8608	-4.5213	-4.3181	-4.7587	-6.5835	-5.7062	-3.804	-2.6412	-3.0923
-2.4617	-3.5916	-4.1213	-4.205	-4.0536	-2.6331	-3.2464	-5.8862	-3.6335	-3.0685	-2.8119	-3.8714	-3.6919	-4.3873	-4.0805	-3.3702	-5.4724	-2.0503	-2.5731	-3.8411	-2.7192	-4.4032	-2.4943	-3.088	-1.8913	-5.7085	-4.4304	-2.5739	-3.1292	-3.1888	-4.5114	-4.1309	-2.621	-4.5152	-2.6194	-3.2804	-3.1245	-3.4525	-3.6523	-2.2788	-3.9945	-5.3684	-2.676	-3.786	-2.5895	-2.3597	-3.5431	-4.0687	-4.0248	-2.906
6.6752	5.5742	6.6194	6.9334	8.2932	5.769	7.4028	6.8241	6.8418	6.375	6.2527	8.5162	6.7973	7.5763	7.5761	7.6626	6.2456	5.4896	6.0201	7.1317	7.3811	6.6534	5.9437	6.0516	7.1743	6.4923	6.621	7.1111	6.6957	6.8866	7.7721	6.0458	8.2498	5.4749	7.0802	6.4508	7.6059	6.6627	7.0976	8.3536	5.9873	7.6993	8.9549	6.0936	7.6697	5.8832	6.6283	5.266	7.3551	6.9484
1.7813	2.7476	0.046912	2.3764	0.80483	1.1002	1.8885	1.8142	2.2385	0.72225	1.0725	1.4527	2.1439	1.6339	1.4108	1.6777	2.9892	1.7004	0.068781	0.33271	2.0912	2.2897	0.52808	1.8136	1.837	1.4114	1.4794	1.311	1.6618	1.2751	1.5763	1.4105	1.7422	1.7367	2.7755	2.9038	0.42439	0.56631	1.3842	4.6189	2.6393	2.6754	0.52587	1.4887	1.6042	1.707	0.7028	2.0682	1.5057	-0.12269
0.53427	0.92635	0.047828	-1.435	0.6222	0.65811	0.4179	0.68938	-0.65783	0.16866	-0.39379	-2.0073	-2.1247	-1.2948	-0.0078658	1.0216	0.44746	-0.13666	-0.66059	0.064142	-0.88169	-0.11558	-1.7522	-1.4462	-0.61385	-0.045405	1.5655	-0.68594	0.64297	0.3549	0.64532	-0.0044512	-0.73659	0.94889	0.35979	0.85369	-0.9956	-1.069	0.91083	0.27177	1.0229	-0.83281	-1.5963	0.87864	-0.66123	0.47287	0.2314	0.36859	-0.164	0.60882
-5.2982	-3.6007	-6.7809	-6.8557	-6.2527	-7.1856	-6.3208	-5.6078	-5.9522	-4.8762	-5.2652	-6.0715	-5.4453	-6.4578	-5.9303	-5.3879	-4.7181	-5.5045	-5.0365	-4.7522	-5.6634	-7.4528	-5.7834	-5.2576	-5.8145	-5.9468	-6.3812	-5.7022	-5.1348	-5.1437	-6.8418	-6.1246	-6.3658	-8.1025	-4.9979	-4.4925	-6.2588	-5.3282	-6.8081	-5.5009	-6.6409	-5.8129	-6.8156	-5.1259	-4.8991	-6.0411	-5.0476	-7.1867	-5.1359	-5.8839
9.3077	8.4823	6.138	9.5267	8.9057	8.4238	8.6095	8.0594	8.6382	8.1321	9.6715	7.0505	8.0783	9.4622	9.1261	9.1175	8.1915	8.3104	8.6102	7.6414	9.9241	8.0962	8.2555	9.3903	10.019	8.2544	10.443	6.6214	8.3117	10.003	9.9784	6.6925	8.9344	8.4363	8.1735	7.9632	8.8974	9.0409	9.0613	9.5952	8.8911	7.5551	9.444	9.746	8.5344	9.9407	9.8855	9.2862	9.188	7.945
-14.321	-14.245	-14.032	-13.996	-14.595	-13.383	-11.847	-13.872	-14.159	-13.97	-13.892	-13.735	-13.169	-13.378	-14.531	-13.401	-14.928	-12.556	-13.123	-12.957	-13.058	-14.194	-14.752	-12.545	-13.43	-15.348	-13.081	-14.871	-14.998	-14.719	-13.893	-13.661	-12.443	-14.978	-14.434	-13.663	-15.664	-13.956	-12.376	-14.475	-14.132	-14.476	-16.014	-14.105	-15.055	-13.153	-13.134	-14.75	-13.944	-14.494
-2.0621	-2.0905	-1.4319	-0.99538	-1.5666	-1.3067	-3.98	0.15989	-0.53253	-1.9542	-3.3961	-1.7601	-1.6397	-2.2274	-1.9492	-2.2279	-2.2872	-2.5	-3.3232	-1.3018	-2.6738	-2.0219	-2.4464	-2.9369	-3.0532	-3.7293	-2.1908	-1.7745	0.050936	-1.011	-1.5447	-0.32755	-1.7782	-0.27605	-2.185	-0.64101	-2.391	-0.089738	-2.0934	-1.3526	-1.775	-0.83239	-0.42118	0.64909	-2.1258	-2.0277	-3.6015	-1.5996	-1.0813	-1.5881
-13.668	-13.317	-14.017	-16.328	-13.668	-15.012	-14.469	-14.263	-14.003	-14.715	-15.1	-13.701	-16.093	-13.369	-15.073	-14.878	-14.264	-14.375	-14.588	-14.424	-16.109	-14.49	-14.639	-14.565	-15.205	-16.707	-16.029	-16.213	-15.063	-15.955	-16.413	-14.217	-14.903	-14.492	-16.62	-13.989	-14.78	-14.93	-13.989	-14.189	-14.276	-13.528	-14.418	-14.451	-15.458	-14.123	-14.6	-14.386	-15.533	-14.573
-3.1592	-2.2269	-3.0838	-2.4967	-2.1472	-3.1973	-2.343	-2.0768	-1.7593	-3.0963	-2.784	-3.4459	-3.1321	-3.9547	-3.9149	-1.955	-2.1682	-2.0349	-4.0027	-1.9145	-3.1572	-3.3671	-1.9958	-3.5999	-3.205	-3.71	-1.7253	-2.9036	-2.3157	-2.1843	-1.5221	-3.1031	-2.9989	-2.6071	-2.8083	-2.5869	-1.7939	-2.6701	-1.9739	-4.0841	-2.7814	-2.5403	-2.7457	-4.346	-1.6064	-2.5346	-2.4115	-1.8897	-2.2009	-3.4204
-6.9309	-7.1153	-7.109	-9.4854	-6.3552	-8.1087	-7.0021	-5.3325	-8.7702	-8.537	-9.0225	-9.1936	-6.6978	-6.6944	-7.8922	-7.6206	-7.6066	-6.8724	-8.5797	-6.2394	-7.1612	-8.7879	-4.6801	-8.2111	-8.5628	-8.9118	-7.7522	-7.6902	-7.8604	-7.6427	-8.5772	-8.1062	-7.3822	-7.7046	-7.5793	-7.4312	-8.7808	-8.0668	-7.0958	-8.4977	-8.0961	-8.4939	-5.8915	-7.0604	-8.4129	-6.5868	-8.8721	-7.1591	-7.9518	-7.8086
-4.4732	-3.9036	-6.107	-6.2519	-5.0257	-4.2193	-7.2777	-3.6226	-5.2766	-5.0891	-7.0873	-6.4366	-4.2119	-5.5815	-4.395	-3.431	-5.6272	-5.3501	-5.0075	-5.9046	-5.9034	-4.445	-5.8057	-5.2663	-4.4979	-5.6323	-4.5533	-5.7815	-5.1161	-4.6381	-4.5304	-6.3903	-6.9402	-5.3343	-5.3343	-5.4354	-6.5921	-6.1106	-5.3494	-5.8916	-3.6141	-8.0754	-4.6546	-5.8153	-6.0943	-6.0404	-7.3105	-6.2949	-5.2927	-4.9561
0.16665	0.71364	0.099709	1.3304	0.091575	-0.63338	-0.57516	0.029422	0.055708	0.44795	-0.73718	1.4216	-0.8843	-0.25426	-0.81545	7.7341e-05	0.43427	0.083919	-1.4385	-0.9449	-0.63106	1.1404	0.31639	0.38893	-1.7673	2.1341	-1.1671	-0.68537	-0.93611	-0.4609	-1.8135	-1.6262	0.00018377	-0.365	0.49703	1.5647	-0.57412	0.36846	-0.50035	-0.62898	-1.2955	0.68032	0.33532	-1.626	-0.81907	-0.60063	-0.47147	-1.4522	1.2508	0.45468
-4.1895	-1.6448	-3.5171	-2.1567	-3.2575	-1.9962	-3.6525	-3.7611	-1.8296	-3.57	-3.7611	-2.851	-4.5359	-4.1034	-2.4612	-4.3325	-4.7948	-3.8638	-3.8929	-3.4099	-3.9066	-4.4315	-4.252	-3.6008	-4.8746	-2.8365	-4.6299	-4.783	-3.4671	-2.9472	-3.5721	-6.1641	-4.193	-2.9194	-4.3971	-3.6672	-2.4808	-4.0213	-4.4899	-3.995	-5.3518	-3.2055	-5.0659	-4.6891	-3.9012	-4.9413	-3.2367	-4.7069	-2.707	-3.9039
-1.9269	-1.9084	-0.81383	-3.0188	-2.9857	-1.7119	-2.5339	-2.3433	-2.8393	-3.1321	-3.9516	-1.8269	-2.6627	-4.0451	-3.5234	-2.1715	-4.1642	-2.2307	-3.2726	-4.6211	-0.84176	-2.2261	-2.7255	-2.6867	-2.9814	-1.8789	-2.3965	-1.0705	-2.64	-1.8988	-3.5228	-2.5602	-2.1881	-3.1313	-2.196	-0.89711	-2.8832	-1.7776	-4.0748	-2.4381	-1.7263	-4.1101	-3.8892	-3.1427	-2.1018	-3.9035	-2.3726	-3.3594	-3.8287	-4.2308
-2.4218	-4.0268	-1.1394	-3.4241	-3.3759	-3.6878	-2.7653	-3.316	-4.2493	-4.5485	-3.223	-4.7538	-2.0311	-2.3679	-3.6508	-2.9315	-4.5323	-2.2993	-3.1588	-2.899	-3.1013	-3.7298	-3.7901	-3.46	-4.3878	-3.8866	-2.5605	-2.5403	-3.4935	-2.5623	-3.8825	-3.0454	-3.6848	-2.4913	-3.2782	-2.2615	-3.1597	-3.3756	-2.4543	-3.6112	-1.8935	-2.8582	-2.6921	-4.3246	-3.1638	-3.4463	-3.3734	-4.9239	-1.5155	-2.9582
5.8304	7.1569	6.8279	6.2064	6.2407	7.8051	7.9289	6.3638	6.5697	6.6049	6.1168	5.2427	6.59	6.643	7.1573	5.8999	7.1874	7.6276	8.0332	6.1536	8.1686	6.6464	6.565	7.5066	7.2147	6.6966	6.6688	7.4796	5.1964	7.1002	8.1636	5.9819	6.3446	6.3753	7.2508	7.0442	5.6393	6.4483	7.0939	6.5664	6.1976	6.9196	8.3167	6.5256	5.4314	8.0567	7.6133	7.2789	7.9185	7.1173
-3.1334	-2.1904	-4.061	-1.1542	-3.6772	-2.5943	-1.1858	-2.1179	-1.1134	-2.7657	-3.3996	-1.7435	-2.1631	-2.4033	-3.5519	-1.4373	-2.6964	-3.1204	-2.4786	-1.2434	-2.7781	-2.1733	-4.3512	-1.0602	-3.798	-1.9871	-2.9535	-0.93004	-2.322	-3.4312	-0.89907	-2.3303	-2.7184	-2.0592	-2.5175	-3.6013	-1.5198	-3.3625	-2.0721	-3.0594	-1.5234	-2.3906	-2.5593	-1.1381	-3.4722	-2.4121	-2.5899	-4.0252	-2.1563	-2.1252
0.80873	0.96207	-0.026743	0.37877	0.52511	2.1925	0.50122	-1.0181	2.1497	1.1221	1.3415	0.89142	0.2457	1.9346	0.5309	0.58519	-0.12019	2.2905	2.0589	2.0826	0.22182	1.1152	-1.2266	0.073304	2.0975	1.3925	0.31044	1.0283	-0.85922	1.5134	-1.1466	0.99196	2.7296	1.0225	2.3842	1.4678	1.4837	1.7004	1.3617	1.5308	1.7518	0.4893	0.76116	2.0102	1.1792	1.1284	0.88142	3.8547	0.29051	1.8595
-2.2311	-3.6817	-3.6013	-0.50658	-1.8508	-2.4571	-3.4887	-4.1853	-3.0583	-1.5668	-3.538	-1.3216	-1.7428	-1.0421	-3.3071	-2.4413	-5.3119	-4.2859	-4.1292	-1.8765	-2.171	-3.193	-3.4862	-2.5502	-3.8499	-2.8051	-1.2799	-1.7333	-0.73563	-3.7241	-1.4752	-2.718	-1.4474	-2.7479	-2.9487	-2.1419	-2.5892	-2.1215	-0.35992	-2.7591	-2.4445	-2.5352	-1.6525	-3.4304	-2.9224	-1.8663	-2.2804	-4.0564	-4.4834	-1.6734
-1.4549	-0.71509	-0.29471	-2.65	-0.14844	-2.7525	-2.0215	-2.4617	-2.1642	-1.0895	-1.5258	0.12327	-3.3724	-2.6612	-0.9227	-2.0678	-1.917	-2.2479	-1.2922	-2.998	-1.9219	-0.70571	-2.1152	-2.1382	-1.4071	-1.9457	-1.9511	-3.0448	-2.5207	-2.2196	-2.1247	-1.7312	-2.4122	-3.4752	-2.5022	-2.1169	-0.42963	-2.3605	-0.90839	-2.9283	-2.5943	-0.13341	-1.1076	-1.8569	-1.5912	-3.8454	-1.1953	-1.1945	-0.92074	-1.6045
-0.97712	-3.4981	-1.149	-1.1657	-2.6532	-1.8919	-1.8728	-1.0757	-0.28581	-2.0788	-1.2464	-1.793	-1.1928	-1.503	-1.6649	-1.4579	-1.7614	-2.7378	-1.6548	-1.9113	-1.2593	-1.3419	-2.2079	-2.1182	-0.40994	-0.76701	-0.57843	-2.7925	-0.63052	-3.3581	-1.5663	-0.68905	-1.0454	-1.329	-1.3361	-2.5048	-0.28944	-1.1162	-2.0542	-0.8292	-0.9027	-1.5882	-2.1914	-2.9355	-0.5448	-2.1642	-1.7046	-1.3161	-1.7251	-0.49283
-10.11	-10.243	-10.496	-9.1336	-10.405	-10.793	-9.8614	-8.5552	-9.2075	-9.3809	-10.813	-9.3702	-10.002	-9.8109	-11.248	-8.8453	-8.4909	-11.265	-9.5911	-11.233	-9.8274	-9.8723	-10.204	-10.583	-11.131	-10.027	-8.6111	-11.661	-9.7932	-11.283	-10.818	-11.166	-9.8371	-8.6229	-10.196	-9.7577	-10.755	-10.632	-9.9694	-9.7222	-9.7103	-10.449	-11.795	-9.506	-10.705	-8.4824	-10.422	-9.0034	-10.148	-10.886
-9.3	-10.755	-11.42	-9.8877	-10.265	-11.372	-10.263	-10.912	-10.118	-10.85	-9.1151	-9.5023	-11.071	-9.7169	-10.959	-8.9135	-9.7931	-10.58	-9.3018	-10.152	-8.3404	-10.279	-9.6731	-8.7991	-10.559	-8.5991	-9.8382	-8.1121	-9.5953	-9.5373	-9.5861	-9.7981	-9.2358	-8.5397	-9.6046	-8.5936	-9.1617	-9.5159	-8.7719	-8.6281	-8.9793	-8.7293	-12.264	-9.7786	-11.278	-8.6134	-8.5013	-10.463	-10.212	-9.7775
-4.5002	-7.2508	-7.7351	-6.3839	-5.3927	-7.0809	-5.8866	-6.833	-5.4709	-6.6756	-6.9532	-5.9345	-7.0834	-5.6636	-6.1109	-7.5177	-8.372	-5.9585	-6.0995	-6.9341	-6.7846	-7.0497	-5.8047	-5.9423	-5.2388	-5.9476	-6.7877	-5.9192	-7.6081	-6.7111	-5.5608	-4.9115	-6.0552	-6.3705	-6.7074	-6.7544	-5.063	-7.0554	-8.2192	-8.3875	-6.6301	-5.9935	-6.6359	-7.8438	-4.9371	-5.5815	-7.3651	-6.2028	-6.3476	-6.7375
-5.8647	-5.908	-4.7864	-5.4884	-5.2509	-4.729	-5.574	-5.653	-6.1976	-5.5402	-5.2281	-6.1454	-5.6492	-5.9313	-4.9059	-6.2602	-5.4737	-5.8018	-5.1501	-6.3014	-5.823	-4.6252	-5.6693	-4.6362	-5.7512	-5.645	-4.8226	-5.367	-4.6195	-6.5856	-5.3585	-4.7544	-4.0641	-7.3656	-5.5698	-6.4684	-6.1146	-6.1664	-5.7936	-3.9346	-5.0066	-4.4173	-4.2104	-5.3775	-4.8669	-6.7608	-5.9603	-5.2867	-5.8472	-4.3162
-1.9838	-0.72013	0.36995	-0.65692	-0.095286	-0.19829	0.00070844	0.0096647	-2.0213	-0.95076	-1.1702	-0.62599	-0.4169	0.47073	-0.89688	-0.69723	-0.62279	-2.7059	-0.059496	-0.78511	-1.182	-0.047075	-1.7501	-0.36998	-2.799	-1.9678	0.21346	0.6171	-2.0316	-0.92444	-1.7272	-0.60697	-0.91406	-1.364	0.87767	0.084685	-2.8271	-0.73229	-3.0357	-1.1099	-1.8704	-0.90768	-0.62388	-1.8128	-0.045257	-0.48702	0.31455	-0.87121	-0.047175	0.3279
-10.086	-12.076	-9.9411	-10.191	-10.599	-9.965	-11.822	-11.142	-11.682	-11.436	-11.383	-11.029	-12.949	-10.855	-9.0033	-11.644	-11.604	-11.177	-11.945	-10.592	-11.806	-10.78	-11.061	-8.7311	-9.9145	-11.294	-9.6187	-9.6012	-11.117	-10.912	-10.543	-11.851	-10.522	-12.628	-10.021	-11.458	-11.233	-9.2809	-9.7698	-10.925	-9.6009	-10.502	-10.077	-10.2	-11.425	-10.871	-11.217	-9.9575	-10.778	-10.652
-2.5908	-3.6479	-2.5026	-3.1032	-2.5173	-2.1514	-3.7084	-3.5676	-3.7311	-3.2852	-1.9415	-2.671	-5.7176	-3.7643	-3.7836	-2.078	-3.7632	-2.969	-4.4535	-2.3573	-3.3855	-3.408	-3.7491	-4.3654	-3.6025	-2.8975	-3.9122	-2.9323	-3.9794	-2.9117	-3.2157	-2.9504	-3.4027	-3.2055	-2.8019	-3.8587	-3.1702	-4.1818	-1.9531	-4.8931	-2.1056	-3.4395	-2.9502	-1.8292	-2.6887	-3.104	-4.3722	-2.6313	-4.5558	-3.3198
-10.446	-11.472	-11.794	-10.26	-10.62	-12.193	-10.439	-10.171	-11.324	-11.623	-11.521	-11.17	-10.35	-11.373	-11.603	-10.006	-9.4139	-9.479	-9.9585	-9.1674	-11.664	-10.421	-10.693	-11.747	-11.355	-11.565	-11.05	-11.504	-8.9712	-10.565	-11.324	-10.858	-9.7732	-10.776	-10.693	-9.9389	-11.26	-11.51	-10.537	-11.761	-10.662	-11.38	-11.251	-11.333	-10.717	-9.5709	-12.221	-9.2087	-10.528	-10.16
-8.1808	-8.9994	-7.3971	-9.4208	-8.8173	-9.4442	-9.056	-9.815	-8.6721	-9.3313	-7.9096	-8.4981	-9.3841	-9.0825	-8.6186	-8.3268	-8.2284	-9.4533	-9.4959	-8.8593	-9.73	-9.2884	-10.336	-10.652	-9.0583	-8.9987	-8.8716	-9.5569	-6.9777	-8.1117	-8.6156	-7.7306	-8.7421	-10.36	-9.8001	-10.853	-9.5159	-8.383	-7.9699	-10.291	-9.1116	-9.483	-9.5485	-9.0241	-9.7016	-7.1155	-7.4305	-8.8822	-10.176	-8.1275
2.5105	1.8996	2.5309	1.077	-0.92319	1.9535	2.806	1.2956	2.1962	2.0857	-0.22484	-0.28826	2.8824	2.2823	2.9021	-0.086306	-0.80508	1.9151	1.2236	2.4921	2.0476	0.96563	1.4146	2.307	3.392	2.6722	1.4304	1.3057	1.8774	2.3239	1.8013	0.70518	1.164	2.0847	0.13283	1.3996	1.9933	0.70235	2.3397	2.3014	-0.32368	2.0401	2.0565	2.0645	0.056939	0.86369	1.7937	1.2673	2.5441	2.6092
6.377	7.5974	7.3089	5.3716	7.2141	8.673	6.4248	7.3192	6.8678	6.7597	7.3411	7.3902	6.3438	8.1954	6.7423	8.4415	6.5939	6.2284	6.0165	6.0171	8.5334	4.6984	6.6961	6.4813	5.6275	7.5035	7.1938	7.8685	6.5262	5.429	7.2242	7.3048	5.574	6.1431	6.5662	7.5894	4.7105	6.4736	7.0942	6.5645	7.5601	4.5128	6.1396	7.0736	7.7738	8.3131	8.317	5.0874	7.7959	7.4443
-5.2012	-5.5966	-4.312	-3.726	-3.9668	-5.1818	-5.0843	-6.0859	-4.7885	-4.4815	-4.9346	-4.3403	-3.7719	-4.7659	-3.8436	-4.3939	-5.4168	-3.5475	-4.7092	-5.0054	-4.3344	-3.874	-3.762	-3.8159	-2.5378	-3.9207	-3.6126	-5.6487	-3.7648	-4.2803	-4.6088	-3.4443	-3.4128	-5.0654	-3.3218	-5.3063	-4.3305	-4.0521	-5.1785	-4.5041	-5.226	-4.3202	-4.3719	-2.1035	-3.4191	-5.4219	-3.5653	-4.8747	-4.2338	-5.3645
-1.633	-2.1626	-0.33219	0.56263	2.4003	-1.6915	0.85342	-0.29252	-0.56025	-1.3215	-0.97519	0.010763	0.070683	-0.9942	-0.49977	-0.38068	0.16365	0.43544	0.46322	-1.2055	-0.44578	0.49469	-0.66342	0.19209	-1.1228	-1.2197	-0.60707	-0.11656	-1.0201	-0.85805	-0.66428	-0.12207	-2.2022	1.1534	0.75188	0.48822	0.47918	0.34588	-0.97806	-1.2972	-0.42032	-0.61068	-0.71339	-0.43956	-1.2955	-0.39722	0.1039	0.62588	-0.69343	-0.95607
2.1505	-0.50444	-0.17172	0.9377	0.043873	-0.10419	-0.66785	0.026557	0.69345	0.29568	0.57607	1.1238	-0.095357	-1.3503	0.029577	0.016453	-0.82114	-0.30471	0.46021	1.2904	0.83492	-0.20751	0.78713	1.5368	-1.0811	2.0571	-0.77145	0.2211	0.029012	0.7466	0.0017344	0.1425	0.53645	-0.52808	0.41295	1.1102	-0.80886	-0.88659	1.5438	-0.40494	0.083731	0.7753	0.1122	-0.46829	-0.92664	0.29406	-1.1678	-0.81049	0.45115	0.10693
7.7834	7.9037	7.885	6.5839	8.9698	7.5889	8.3412	7.2923	8.356	8.2656	9.4981	8.0701	7.5901	6.5071	8.9331	7.9732	7.9229	7.6041	8.365	8.4539	7.6833	9.7437	7.385	7.4859	8.1045	8.0338	7.8372	9.0232	7.8817	8.9703	9.0329	7.1347	6.7495	7.947	6.7011	7.3344	6.3102	7.4114	8.1993	7.6992	7.8929	7.3246	9.0033	7.3862	7.3959	6.3985	6.4251	8.3842	7.8081	8.1499
-12.308	-14.184	-14.147	-15.127	-14.1	-14.87	-13.861	-14.159	-13.58	-14.141	-15.58	-14.825	-14.498	-14.031	-12.565	-14.423	-15.534	-14.475	-15.578	-14.239	-14.372	-13.235	-15.075	-13.027	-14.77	-13.36	-14.978	-14.347	-13.998	-13.567	-14.026	-16.004	-14.18	-15.992	-15.111	-15.462	-13.792	-14.571	-14.251	-14.204	-13.833	-15.927	-15.407	-15.063	-13.21	-14.618	-14.208	-15.012	-14.209	-13.598
-10.682	-10.747	-10.663	-12.038	-10.339	-11.404	-11.359	-11.687	-12.439	-11.552	-11.991	-11.76	-14.162	-10.808	-11.041	-9.8441	-11.717	-11.054	-11.33	-12.077	-10.568	-11.45	-8.7502	-13.017	-10	-10.756	-11.304	-9.9461	-12.282	-11.106	-11.356	-9.4976	-10.543	-11.969	-12.841	-9.8249	-11.794	-11.018	-11.443	-11.4	-10.818	-13.412	-11.51	-11.441	-11.244	-11.906	-11.646	-10.352	-12.829	-12.015
-4.6762	-3.7196	-3.4101	-2.9255	-3.8751	-3.4884	-3.6177	-4.2933	-2.0565	-4.1165	-2.837	-3.842	-2.2346	-3.5138	-3.7746	-3.1092	-4.3927	-4.2455	-2.9622	-2.4616	-4.0583	-3.4557	-3.9984	-2.8889	-2.9956	-2.9266	-1.7798	-2.3757	-2.3662	-2.4328	-3.3431	-2.9753	-2.9153	-2.5663	-3.2536	-3.5711	-2.9091	-3.2438	-3.0556	-4.6875	-2.2394	-2.3062	-3.5891	-3.0293	-3.6521	-1.9811	-2.6547	-3.6876	-3.3656	-3.9581
-2.6273	-3.0435	-2.2513	-2.2333	-1.5545	-2.3441	-2.1116	-2.0866	-3.9426	-3.4777	-2.7335	-2.56	-3.9005	-1.6473	-2.3732	-2.1731	-3.1286	-2.3527	-2.7644	-2.2867	-1.3547	-1.5896	-3.527	-3.4357	-2.163	-2.9422	-1.7368	-2.5767	-2.6713	-3.3589	-3.1305	-0.87157	-3.456	-0.9974	-3.0747	-2.6037	-2.3964	-2.6519	-1.9243	-2.0772	-3.4407	-1.7952	-3.3489	-2.7153	-3.6499	-3.7634	-2.7201	-2.7488	-3.4701	-2.7706
-6.9347	-7.9342	-7.5734	-7.4124	-6.9528	-7.5205	-9.4327	-7.1413	-6.2103	-7.239	-7.3665	-7.9012	-9.0377	-8.6777	-7.7205	-8.1974	-7.2245	-8.4929	-7.3245	-7.5727	-7.8641	-7.0558	-6.1463	-8.7414	-6.3904	-9.4123	-6.8322	-7.5423	-8.4866	-8.2588	-7.7768	-6.7514	-6.8525	-6.7873	-7.4926	-8.7328	-7.3551	-5.3286	-7.7392	-8.4984	-8.1894	-7.4435	-6.5148	-7.607	-7.1062	-7.4257	-8.3633	-9.4316	-8.3862	-7.7622
-13.716	-15.279	-14.958	-13.593	-14.864	-15.086	-15.271	-12.457	-14.474	-14.583	-15.009	-15.051	-16.428	-13.411	-14.69	-14.318	-14.481	-15.04	-14.53	-14.292	-15.404	-14.732	-14.286	-15.596	-16.74	-14.029	-13.996	-14.76	-15.257	-13.757	-16.013	-16.106	-15.348	-14.903	-14.62	-15.392	-16.128	-14.071	-13.496	-13.69	-14.194	-13.369	-13.368	-15.388	-15.28	-14.039	-15.519	-14.046	-14.658	-15.85
-4.7798	-5.4135	-4.7836	-4.5674	-3.5264	-5.7407	-4.3577	-3.1797	-4.526	-4.8254	-5.6736	-5.0359	-6.4573	-3.766	-5.2447	-6.1187	-5.1437	-4.7894	-5.9354	-5.3652	-5.4757	-5.1902	-5.6021	-4.7801	-4.7019	-3.9984	-4.6261	-3.9504	-5.5862	-3.8337	-4.1799	-4.9419	-4.9033	-4.1945	-6.6025	-3.5831	-7.2246	-5.285	-4.7012	-7.2558	-3.8126	-6.1281	-5.022	-5.5134	-2.5136	-6.0177	-6.0947	-5.0983	-5.9151	-5.3078
-5.2051	-4.6441	-6.7149	-4.5063	-6.2975	-4.4207	-4.6669	-4.2971	-6.9725	-4.8825	-5.2957	-5.4291	-5.3142	-6.2189	-5.6352	-5.5461	-4.0482	-5.8385	-6.0384	-5.8498	-6.0481	-6.5532	-6.1172	-5.4738	-5.1026	-5.7698	-4.7506	-4.751	-6.2332	-5.8246	-5.1916	-5.6455	-5.9988	-4.3896	-4.1226	-6.1797	-4.2361	-5.6611	-5.9164	-5.7135	-6.5093	-5.6174	-6.0574	-6.2597	-4.699	-4.5802	-6.0238	-7.4209	-6.353	-6.8282
0.35586	-2.158	-0.41182	0.48773	-0.035018	-0.89076	-1.2272	0.25994	0.471	-0.16936	-0.54594	-0.98167	-0.090466	-0.38833	-0.1206	1.2477	-0.64581	-1.1864	0.22124	0.56391	-1.4713	-0.10562	0.17036	-0.33965	0.3195	-1.0427	-0.9123	-0.9633	-0.44677	-0.47483	0.058886	-0.59732	-1.8538	0.38788	0.73871	-0.6725	-1.197	-0.7055	0.63323	0.71067	1.3119	0.62595	-0.25774	0.55869	0.68516	-0.21431	-1.917	-0.029024	-0.32314	1.2737
-11.835	-10.443	-12.865	-13.08	-11.622	-11.672	-11.073	-11.251	-11.603	-12.352	-11.964	-12.729	-12.904	-11.444	-12	-12.002	-13.089	-12.629	-12.641	-13.598	-11.414	-10.003	-10.697	-11.396	-11.246	-10.929	-10.693	-11.25	-12.136	-11.699	-11.911	-12.524	-10.201	-12.314	-11.628	-12.459	-11.897	-11.191	-11.212	-11.879	-13.645	-10.553	-10.57	-10.905	-9.8278	-10.18	-12.62	-11.161	-12.465	-11.731
5.977	4.4279	5.9979	6.3484	3.8602	6.1347	3.9505	4.7333	4.9115	4.5262	4.5631	5.5729	4.6259	4.5353	4.8662	4.683	6.2818	4.8351	4.6321	5.3886	5.9628	5.2727	4.5206	3.9063	4.8946	3.7652	4.2812	3.951	4.8183	5.4474	5.109	5.7999	3.7806	5.6982	5.1554	5.279	4.5327	4.9371	7.4545	5.5286	4.0083	5.5798	5.3882	3.9272	4.5798	5.4442	3.1976	5.1192	5.6384	5.7197
-3.0602	-1.2558	-1.3425	-1.3861	-2.4442	0.01999	-1.09	-1.6708	-3.7768	-1.1332	-1.4227	-0.75677	-0.2516	-1.7781	-0.87673	0.16687	-2.8961	-0.82909	-0.86335	-0.49375	-0.79223	0.0039578	-2.0171	-2.4861	-1.2811	-1.8115	-1.0745	-0.42151	-1.8862	-1.6294	-1.4921	-2.4051	-1.3673	-1.1331	-0.52079	-1.4567	-2.1562	-1.8846	0.10028	-2.2999	-1.4302	-1.3901	-2.254	-2.7895	-2.1757	-1.9766	-0.29555	-0.97214	-1.8837	-0.41969
-0.26793	-0.099297	-0.017453	-0.12201	-0.49505	-1.2189	0.22205	0.3303	-0.44988	-0.058917	0.47801	1.261	1.4968	1.5445	0.4973	-2.0056	-0.12262	0.70395	-2.1947	-0.95351	-0.58325	-2.1199	-1.6236	-0.62572	-1.3387	-1.1343	1.8196	0.19111	-0.45969	1.5546	-0.59395	-0.61614	1.1287	0.77136	-1.4045	0.3586	-0.055687	0.44677	-0.77969	-0.34035	-0.012506	-0.73746	-1.8826	0.43923	1.2615	1.2674	-0.20288	0.62524	1.5762	0.0064793
-0.71787	-0.67535	-3.398	-3.2587	1.4778	-0.66154	-1.2224	-0.11786	-1.4237	-1.0444	-2.2134	-2.0486	-1.9876	-1.4529	-0.52184	-2.9259	-1.3096	-1.7473	-1.8914	-2.1225	-0.26889	-0.48947	-0.55716	-2.5762	-1.4775	-1.3712	-0.95542	-1.7366	0.31836	-0.14705	0.1729	-1.6148	-1.9689	-2.8389	-2.6569	-0.39615	0.44077	-0.5032	-0.73396	-0.74708	-3.1136	-0.85208	-1.417	0.84025	0.76891	-3.0582	-1.1778	-1.3377	-1.7422	-0.70413
-1.3912	-1.8717	-1.5727	-2.3292	-2.1201	-1.3985	-1.2642	0.29193	-0.45441	-1.4964	-2.2314	-1.8615	-2.2513	-0.70529	-2.3443	-0.88975	-1.9159	-2.2142	-0.68728	-1.2457	-1.2427	-1.5408	-1.2779	-1.3825	-2.2241	-1.4278	-1.6256	-2.6608	-2.2495	-2.3734	-0.56827	-0.5114	-4.1095	-1.5385	-1.5821	0.0057716	-0.65283	-1.087	-1.4276	-1.5389	-0.32561	-0.096651	-2.304	-2.3207	-1.1331	-1.9867	-0.99531	-2.7566	-1.8906	1.4366
-14.704	-15.296	-14.713	-14.913	-13.918	-13.694	-14.087	-15.812	-15.849	-15.428	-14.175	-13.842	-13.618	-15.156	-15.356	-14.578	-15.827	-13.893	-15.321	-14.358	-15.445	-15.326	-13.121	-15.333	-13.344	-13.844	-15.991	-13.728	-15.183	-12.966	-14.167	-13.657	-13.351	-15.522	-14.009	-13.914	-15.527	-13.524	-15.219	-14.03	-14.943	-12.851	-12.96	-14.155	-15.204	-14.715	-14.388	-14.509	-14.014	-15.966
-0.25859	-0.1946	0.12326	-0.6335	1.2684	0.20438	0.23112	0.75962	0.69031	0.55954	0.070762	2.4159	-1.302	0.77554	1.0144	0.37567	-0.37329	1.4286	-0.32573	-0.73993	0.12638	0.39587	0.86369	1.3324	0.56169	-0.64637	0.38332	-1.097	-1.3906	0.29092	2.1046	1.5225	0.75105	0.17219	-1.1136	-0.3026	0.95081	1.3015	0.63225	0.10127	1.6609	1.0461	0.17181	1.2356	1.0955	0.77466	0.23085	0.51115	0.57875	-0.79689
-2.4442	-1.6804	-1.703	-2.7833	-3.467	-1.7354	-0.94088	-3.4243	-2.9636	0.38477	-1.2895	-3.7376	-2.0763	-2.4384	-2.7353	-3.4755	-2.6774	-2.1169	-0.99353	-2.8116	-3.3921	-3.5558	-2.3857	-3.4625	-1.8815	-0.7199	-2.5615	-1.3388	-1.1763	-1.2769	-1.4404	-2.4878	-2.9813	-2.1841	-3.718	-1.3792	-1.8193	-1.934	-1.0838	-1.7983	-2.0934	-1.0055	-1.0618	-2.3527	-1.9867	-1.8462	-3.4496	-1.9969	-2.6296	-4.3767
-0.59013	1.4369	-2.356	-1.4301	-0.27733	-1.9454	-0.49168	-0.9964	-1.0169	-1.9437	-1.3586	-2.0191	-2.2628	-1.0747	-1.6152	-0.76416	-0.72824	-2.652	-1.8819	-0.6387	-2.3849	-1.8076	-1.9558	-2.2345	0.5137	-1.6636	-1.2752	-3.0898	-0.86007	-1.1778	-3.2972	-1.5098	-2.9359	-1.8986	-0.61616	-2.8808	-1.2589	-2.4845	-1.3932	-1.0172	-1.7432	-1.4494	0.42067	-1.6614	-0.54858	-0.28364	-0.15857	-1.3892	-0.98815	-1.3533
4.0291	5.0532	3.8834	5.7291	5.617	6.9862	4.716	4.9704	2.5913	5.357	4.4203	3.3798	3.5822	4.9743	4.0035	3.7536	4.428	2.8386	5.0673	3.7872	4.4389	4.4844	2.877	3.8462	4.5535	3.9036	4.0212	3.9158	4.1468	4.7505	4.5893	3.3964	4.0377	5.3148	3.1016	3.9964	4.2956	4.3729	3.8573	4.0335	5.1887	3.3003	4.4954	4.7683	4.4995	5.2577	6.1634	6.1384	6.1377	4.1906
1.1279	-0.30795	0.98701	-2.2137	-1.9277	-1.067	-0.17921	-1.4336	0.02885	0.15802	-2.5265	1.1445	0.11489	-1.6767	-0.30558	-0.19772	-0.35835	-0.66641	-1.0773	0.67276	0.23974	-0.34243	-1.6552	-0.46186	-0.051557	-0.15494	-1.7295	-0.19974	-1.9482	-1.3419	-0.79982	0.10993	-1.3559	0.80931	-0.16375	-0.12915	-1.4783	1.4762	0.81922	-0.30629	-0.67151	-0.41615	-0.61074	-0.49936	-0.68997	-1.3139	0.15743	-0.24556	-1.5605	0.19161
-12.543	-11.66	-14.503	-14.343	-13.16	-12.931	-11.776	-12.349	-14.185	-13.01	-11.608	-13.575	-14.075	-13.374	-14.438	-12.827	-12.483	-13.39	-11.122	-11.757	-14.3	-12.86	-14.068	-14.295	-13.043	-12.783	-12.189	-13.445	-14.256	-13.5	-12.797	-12.575	-13.099	-13.49	-12.127	-13.076	-14.166	-13.155	-13.426	-15.087	-13.479	-13.789	-12.329	-12.968	-12.879	-14.021	-12.239	-14.103	-14.032	-13.62
-12.817	-12.893	-14.726	-13.716	-14.043	-14.521	-12.592	-12.317	-12.057	-13.004	-13.663	-12.773	-13.177	-13.972	-14.203	-14.518	-14.458	-12.037	-14.678	-11.891	-11.554	-14.024	-13.804	-12.249	-12.893	-12.679	-12.444	-12.862	-12.813	-13.511	-13.471	-14.838	-12.184	-12.278	-12.605	-13.289	-13.309	-12.987	-12.266	-11.71	-13.554	-14.296	-13.223	-14.031	-14.425	-11.614	-12.451	-13.512	-11.251	-13.237
-1.4587	0.0035154	-1.6109	-2.2749	-1.0029	-0.35303	-0.99902	-1.7726	-0.951	-2.2926	-1.8115	-0.31725	-1.5162	-2.0021	-0.38031	-0.26409	-1.9592	-1.3705	-2.0715	-1.7518	-1.3179	-0.24129	-2.1382	-1.8596	-2.0678	-2.4811	-0.58941	-1.9761	-1.3319	-1.578	-1.4598	-2.3736	-2.9433	-1.9012	-1.1221	-1.1161	-0.76479	-2.2223	-0.87683	-1.0354	-0.73499	-1.4332	-1.2729	-2.0196	-1.5205	-2.5886	-0.2277	-2.3898	-1.6599	-0.4998
-4.4434	-5.0222	-4.5418	-3.1925	-2.1799	-3.5047	-3.8693	-6.5559	-5.2168	-4.2738	-4.988	-5.2927	-5.6169	-4.4834	-4.3716	-4.4804	-4.0725	-5.5873	-3.5727	-3.379	-4.0481	-4.0489	-5.552	-5.5151	-3.9892	-4.9855	-1.9881	-2.7218	-3.9645	-4.4116	-5.236	-3.5983	-4.7024	-3.8484	-3.8605	-5.5016	-3.5674	-3.4612	-5.0518	-4.6473	-4.5537	-5.4387	-3.8383	-3.4645	-4.869	-4.4422	-4.2998	-4.0904	-5.3012	-3.605
-3.1306	-3.8248	-3.3963	-4.068	-4.8412	-4.7797	-3.9331	-3.3702	-3.8133	-3.5224	-3.4211	-3.1954	-5.1104	-1.6724	-3.6637	-4.7197	-4.0171	-2.8803	-4.0068	-3.5698	-4.4241	-2.9634	-2.6828	-3.9281	-2.6841	-3.509	-4.5949	-2.7818	-3.2541	-4.8724	-3.527	-4.5807	-3.7373	-4.1042	-3.7781	-4.0579	-5.5471	-3.5447	-4.8925	-3.9305	-4.3466	-3.8894	-3.1051	-3.4961	-5.0096	-3.3516	-3.678	-5.0426	-4.8613	-4.0242
-14.743	-12.003	-13.348	-12.087	-13.409	-12.592	-14.464	-13.213	-14.292	-13.699	-12.28	-14.493	-13.326	-12.902	-11.896	-13.752	-12.876	-14.707	-11.731	-13.791	-13.791	-13.876	-12.198	-12.103	-15.085	-13.656	-14.146	-14.388	-11.342	-13.986	-13.415	-13.782	-12.543	-12.779	-14.416	-13.045	-13.483	-11.977	-13.277	-12.76	-13.448	-11.929	-13.157	-12.601	-14.521	-12.589	-11.674	-13.572	-12.241	-13.377
1.708	0.87541	-0.60172	-0.75103	0.86347	0.43974	0.67797	-0.37147	-1.447	-1.3486	0.36787	-0.088273	0.28724	-0.47108	0.37741	-0.051739	-0.85275	0.015507	-0.13535	1.4126	-0.48638	0.90581	0.73858	1.246	1.0782	0.99464	1.6101	1.1033	-0.42548	0.3526	-0.04144	-2.3463	0.47153	-0.16254	0.39027	0.058444	0.21483	-0.93275	0.29722	-0.056289	-0.28058	0.22739	0.067599	0.39639	-0.096001	0.9309	-0.55939	-0.62972	0.0072483	-0.56903
-1.9146	-1.3627	-1.6855	-1.2752	-2.5294	-3.0977	-3.0718	-1.8907	-0.69508	-1.7473	-0.35323	-0.53251	-1.4428	-1.0191	-1.2052	-1.2401	-2.4356	-1.1411	-2.2898	-1.8901	-1.5643	0.092143	-2.9246	-1.4579	-2.0968	-2.6089	-1.7427	-0.48568	-1.7164	-0.34488	-1.8298	0.0084581	-2.3388	-1.326	-1.9498	-1.9927	-1.9173	-0.99622	-2.6353	-2.0248	-1.9153	-2.6021	-2.3796	-3.4187	-1.3685	-0.23351	-1.3909	-1.3166	-2.0575	-1.5511
-2.8198	-3.1855	-3.2485	-3.2413	-3.6709	-2.4013	-1.5214	-2.879	-2.7306	-4.1545	-3.8105	-2.0036	-2.3309	-4.0273	-1.6092	-3.1969	-3.0166	-3.6465	-3.8421	-4.0593	-1.9673	-3.5763	-3.4797	-2.5579	-2.4709	-3.2976	-2.504	-2.6346	-2.9709	-0.89674	-3.8068	-3.7694	-4.2232	-3.9365	-2.2596	-4.8304	-4.4341	-3.8599	-3.6907	-4.8596	-4.0544	-3.7228	-2.9634	-3.7639	-4.9736	-2.7482	-3.8701	-3.1726	-3.2482	-2.7531
-12.06	-12.139	-12.187	-12.542	-12.465	-12.584	-13.691	-12.563	-14.32	-11.738	-12.304	-14.018	-12.031	-12.737	-13.078	-13.993	-11.875	-10.702	-11.833	-11.349	-13.765	-13.924	-12.5	-14.397	-14.047	-12.482	-13.296	-13.429	-12.802	-11.769	-13.305	-13.298	-12.086	-11.844	-12.413	-12.804	-14.298	-13.243	-13.066	-12.907	-13.614	-13.596	-13.565	-11.123	-11.978	-12.936	-13.179	-12.481	-11.241	-12.896
5.2035	5.8376	5.2601	6.1719	6.4356	7.3052	5.3256	6.6479	7.1448	6.4897	8.3103	7.8749	8.2337	6.3428	6.4654	6.2201	8.1456	7.5985	6.9655	7.8655	6.9306	6.4249	5.9544	5.9617	4.9664	7.1614	7.9324	7.3289	9.6526	6.8907	7.1763	7.2786	7.1371	7.7393	6.0977	7.7986	6.743	6.7132	7.8865	6.6912	8.1547	3.5846	7.0426	7.0208	6.8574	9.0535	5.6238	5.0629	7.083	7.4277
-8.7082	-9.1261	-7.7557	-7.7697	-9.8247	-9.1636	-9.3521	-8.3939	-7.397	-10.07	-9.269	-8.2574	-11.456	-9.4048	-9.2729	-9.3447	-9.997	-12.087	-8.589	-8.4518	-9.8766	-9.4065	-9.3969	-8.8315	-8.9408	-8.5314	-10.707	-7.9434	-9.6112	-8.3901	-9.1213	-8.5076	-8.9011	-9.3834	-8.6347	-9.09	-9.2889	-9.5094	-9.7554	-8.574	-8.3389	-8.4563	-9.6116	-10.027	-9.7909	-9.6354	-7.7582	-8.3815	-9.7155	-9.4248
-7.9632	-9.542	-9.9737	-8.9727	-10.539	-7.3579	-10.12	-8.6497	-8.72	-8.2386	-7.454	-9.0055	-9.7509	-8.3129	-8.5037	-7.1554	-8.4854	-6.7038	-7.8371	-9.3932	-8.185	-8.7659	-9.2794	-9.2176	-10.861	-9.7503	-8.0927	-8.7774	-9.633	-10.56	-8.896	-9.291	-9.0723	-8.6101	-8.6438	-9.5433	-8.0998	-9.6275	-9.0224	-8.0164	-9.3348	-8.6002	-9.8831	-8.2114	-8.5284	-7.9728	-9.8422	-8.8942	-10.128	-7.6118
-0.21484	-0.2994	-0.75543	0.66363	0.30668	1.3968	0.49284	1.371	-0.58622	1.223	1.0656	-0.87529	-1.7424	0.6629	-2.9725	-0.32171	-2.0839	0.2324	-1.935	0.6204	1.1561	0.088943	-0.61487	-1.2365	-0.56977	1.7231	1.2109	-0.38866	0.75659	1.5351	-0.56701	-0.68208	-0.76436	-0.66527	-0.49996	-1.2681	0.78557	-0.33551	-1.3022	-1.6745	-1.436	-0.0050496	-0.64185	1.8624	-0.9609	-0.24745	0.15841	-1.0018	-0.94924	0.36631
-2.396	-3.534	-2.5129	-3.3599	-2.5081	-2.6693	-3.7507	-2.3776	-2.0451	-0.98145	-3.5982	-3.3658	-3.9895	-3.2556	-3.5475	-2.573	-1.9575	-2.5218	-4.3106	-4.1388	-3.3805	-3.0898	-2.2737	-4.3529	-3.6946	-3.2735	-3.9069	-3.8689	-2.4216	-1.6413	-3.9826	-2.8759	-5.0264	-3.1061	-1.6738	-3.7239	-3.1895	-2.3647	-4.3754	-2.7664	-5.8832	-2.6447	-2.0786	-2.3652	-3.5263	-3.7006	-4.6791	-5.7866	-3.1809	-2.8589
-1.5261	-2.1615	-2.2268	-2.7996	-1.4909	-0.66117	-1.563	-1.4236	-1.4613	-0.97838	0.2762	-1.0446	-0.56948	-0.31941	-1.2168	-0.88317	-0.85662	-1.8574	-1.6824	-1.1119	-1.7245	-2.4224	-1.718	-1.0587	-0.56309	-1.1167	-2.3523	-1.7582	-2.1245	0.57336	-2.158	-3.3441	-1.4379	-1.0534	-1.3019	-0.01387	-3.4673	-2.3119	-1.8582	-0.3954	-1.6585	-1.8457	-1.5811	-1.8015	-1.0058	-2.219	0.48521	-0.90039	-1.9191	-1.1271
-3.2556	-1.7416	-3.8098	-2.8253	-2.8172	-3.4715	-1.3867	-3.4449	-1.2817	-2.3815	-3.1201	-2.6077	-3.3135	-3.102	-2.6496	-2.778	-3.9562	-2.7171	-3.5671	-1.8349	-3.2394	-4.5888	-3.3272	-4.0811	-0.93618	-3.3325	-1.7439	-3.6796	-3.3239	-2.3301	-2.5197	-1.6983	-3.4763	-2.3957	-3.511	-4.0452	-2.262	-1.9344	-1.4925	-3.0487	-1.4972	-2.8661	-2.4078	-3.8349	-0.96448	-3.0037	-2.8337	-2.4394	-3.4943	-3.175
0.35447	-0.33986	1.173	2.0213	0.083265	1.0439	-0.5496	1.6228	0.21622	-0.35909	0.67099	0.8846	0.36682	0.32094	0.27099	2.2525	-0.58886	-0.11738	0.051757	1.2629	1.3215	-0.82811	0.25226	-0.412	0.46563	0.0062742	1.2038	-0.30683	-0.61293	-0.34225	0.84201	1.3962	-0.39203	-0.092082	-0.49127	-0.48525	-0.59809	0.42622	0.68429	-0.16113	0.47908	0.45257	0.58124	0.19102	-0.41614	-0.57406	0.54038	0.57714	1.0034	0.58977
0.55237	1.4273	2.9585	0.44397	2.8962	1.0292	3.3306	1.4848	0.98416	2.2003	2.7344	-0.5578	0.77643	1.8171	2.2367	1.35	1.3699	2.0791	2.0605	1.8081	2.2307	1.9434	1.2899	3.4105	0.20629	0.68954	2.2469	0.36102	2.6902	1.525	0.57043	0.70903	1.1476	1.943	1.9999	1.5561	1.9796	2.3332	1.1301	0.38537	1.7606	0.7038	2.3323	2.9808	0.97751	-0.1216	2.6597	1.3804	1.4466	3.4728
-10.978	-9.8464	-10.595	-9.5504	-11.21	-11.472	-10.908	-10.198	-10.958	-10.286	-11.588	-10.9	-10.994	-10.781	-11.194	-10.637	-9.4842	-11.489	-10.413	-10.719	-10.828	-9.9292	-10.875	-10.52	-10.019	-9.9372	-11.476	-11.295	-11.44	-11.22	-11.496	-10.274	-8.8799	-10.895	-10.034	-10.377	-10.124	-11.028	-9.3673	-12.749	-12.728	-12.657	-11.37	-11.927	-10.804	-9.6664	-11.059	-12.065	-10.669	-10.593
7.7893	9.2113	8.1507	8.4786	8.6091	7.7851	8.6465	9.0263	9.447	8.9317	10.269	9.5	8.9781	9.1369	8.1112	8.114	8.9949	7.9292	9.0201	8.289	8.4581	8.4466	6.4473	7.9715	7.8774	7.301	8.0659	8.7443	7.3464	9.3424	8.4701	8.171	9.2076	8.8176	10.088	9.354	8.3469	8.0406	8.2565	8.2115	8.0244	7.9088	10.219	9.6227	7.8497	7.6609	8.2874	9.9202	7.8106	8.6477
-14.031	-13.15	-14.594	-13.991	-14.782	-14.596	-13.666	-15.255	-13.724	-13.883	-13.406	-15.632	-15.519	-15.436	-12.962	-14.743	-14.851	-13.092	-13.606	-14.856	-14.045	-13.978	-15.759	-13.126	-13.07	-14.055	-14.868	-14.406	-13.292	-14.823	-14.414	-13.564	-15.04	-14.179	-14.466	-14.213	-15.338	-14.562	-13.823	-13.878	-14.407	-14.427	-14.917	-15.124	-13.482	-13.838	-15.715	-13.358	-15.105	-15.918
-11.155	-10.757	-12.061	-11.204	-10.526	-12.424	-12.076	-12.424	-11.306	-12.157	-9.2663	-11.06	-11.116	-10.863	-12.949	-10.341	-11.682	-8.344	-10.866	-10.145	-11.745	-12.854	-10.802	-10.9	-12.209	-12.18	-11.466	-11.415	-11.382	-11.046	-11.137	-12.658	-13.891	-10.94	-12.851	-12.547	-11.168	-11.451	-11.804	-11.823	-11.551	-11.966	-11.174	-12.121	-13.932	-11.897	-10.065	-11.056	-9.7954	-9.8245
-12.147	-13.562	-12.715	-13.123	-14.002	-12.057	-14.474	-12.967	-15.2	-14.197	-13.24	-13.398	-12.953	-12.47	-14.015	-14.078	-13.635	-11.971	-12.77	-13.403	-12.547	-13.425	-13.075	-13.755	-12.994	-11.949	-13.377	-13.179	-14.182	-12.534	-14.208	-13.81	-13.654	-13.942	-13.246	-12.171	-12.643	-13.089	-13.67	-13.802	-13.29	-12.351	-13.829	-13.114	-14.703	-11.772	-12.936	-12.31	-15.142	-12.819
-5.8499	-5.6015	-4.9581	-5.6691	-5.5837	-4.7561	-5.3551	-5.777	-6.5428	-4.4357	-5.4623	-4.2185	-5.0773	-6.2272	-6.3051	-5.4128	-4.597	-4.635	-5.0875	-4.7779	-5.066	-5.3515	-5.1183	-4.384	-4.9773	-6.539	-5.8578	-3.9942	-5.4525	-7.1073	-5.9986	-7.8691	-6.1633	-5.1908	-6.6868	-7.0635	-5.0955	-6.535	-5.2665	-5.5542	-5.2929	-4.7414	-6.5698	-4.8062	-4.1952	-4.9742	-4.9736	-6.4091	-6.5504	-5.9446
-12.965	-14.634	-15.007	-16.25	-14.504	-16.245	-15.884	-13.879	-15.476	-13.513	-13.702	-14.479	-15.386	-13.888	-14.623	-15.165	-13.738	-16.016	-15.502	-14.353	-15.121	-14.49	-13.958	-11.178	-13.754	-15.825	-14.411	-15.221	-14.601	-14.371	-15.101	-16.23	-13.48	-15.089	-14.915	-15.459	-14.724	-14.929	-13.872	-14.708	-14.543	-15.791	-15.09	-15.657	-15.824	-14.853	-14.901	-15.276	-14.656	-15.509
6.6312	7.98	6.4198	6.3033	7.1503	6.6196	8.1412	6.222	6.746	8.7847	8.5499	6.7015	5.9864	7.0371	6.8042	6.3405	4.7873	6.7505	7.203	7.4713	5.7027	6.3153	7.4955	7.5624	7.1032	7.8235	6.6929	6.7221	7.54	7.5906	8.3874	5.7332	7.0628	5.1724	6.7598	5.0564	5.7326	7.3339	6.8329	7.2968	6.748	5.2895	7.0787	7.3452	6.904	5.6946	5.1192	6.8515	6.2844	5.914
-1.6378	-1.1066	-2.245	-2.3064	-0.34444	-1.6586	-1.3159	-1.9505	-0.23078	-1.5113	-2.0237	-1.1219	-1.6287	-0.14482	-1.158	-1.791	-2.6369	-0.057009	-1.2261	-0.87577	0.5051	-2.3255	-2.1248	-1.078	-1.1344	-0.13171	-2.3627	-1.3378	-2.0006	-0.45316	-1.8315	-0.8645	-2.2095	-1.3104	-3.285	-2.8075	-0.18692	-1.6948	-1.979	-1.0606	-1.5895	1.0827	-0.2917	-1.8919	-0.14465	-2.5961	-0.61018	-2.1268	-2.6562	-1.3139
6.7181	6.968	5.9214	5.7659	7.1196	8.3408	6.3952	7.0166	6.4749	5.6473	6.9958	6.9103	6.311	7.0722	6.1173	7.5082	5.8928	5.6803	6.3069	6.0405	7.7524	7.4774	6.9272	6.3263	7.5201	7.9087	6.2763	7.5315	6.9058	5.7938	7.1366	7.7522	6.1796	7.2038	6.3622	7.7122	4.7991	5.9056	6.151	6.7048	5.2324	7.5428	7.437	6.9589	8.6882	6.5236	8.6162	8.0454	7.0784	7.3939
7.2953	6.6026	8.2248	8.0811	7.1234	7.8575	8.9717	7.7304	9.0981	8.0924	8.3967	8.7988	9.1235	8.3976	8.3526	7.6158	7.4086	9.7732	8.507	8.2161	8.2485	7.3152	7.629	9.1993	8.9344	6.7447	8.4071	9.6863	7.898	8.4052	9.0468	7.7615	7.7691	6.4893	9.4028	7.837	7.5456	5.0266	8.8471	8.8187	7.327	9.5453	8.6516	6.7488	8.3988	7.1469	7.4816	8.0592	7.3195	7.9812
-11.745	-10.862	-11.538	-12.828	-11.28	-11.206	-9.4838	-10.608	-11.275	-9.4035	-11.645	-12.631	-11.92	-12.369	-11.092	-10.541	-11.629	-11.417	-10.322	-10.012	-9.6665	-10.729	-11.085	-11.602	-10.595	-10.806	-11.058	-12.418	-11.832	-11.673	-11.312	-12.783	-11.42	-9.7779	-11.859	-10.731	-9.9386	-11.628	-12.074	-10.126	-9.7602	-11.831	-11.26	-10.002	-11.173	-10.962	-10.414	-12.453	-12.435	-10.894
-11.325	-9.8445	-9.1447	-10.239	-11.895	-11.766	-11.617	-9.8417	-9.9605	-10.312	-11.754	-10.144	-9.0511	-12.359	-8.9378	-10.605	-9.5871	-12.239	-9.4105	-11.129	-11.245	-10.336	-10.812	-10.773	-10.429	-9.2728	-9.4924	-10.031	-10.211	-10.731	-11.139	-11.789	-9.5187	-10.588	-10.819	-11.025	-11.384	-11.657	-9.3558	-9.6828	-11.233	-11.351	-10.996	-11.004	-10.536	-11.034	-9.9297	-11.608	-11.21	-11.514
-2.8458	-4.4791	-3.5468	-3.3157	-5.4427	-3.3579	-3.6103	-5.145	-4.808	-3.3537	-4.8892	-3.951	-3.7962	-5.2526	-4.6927	-3.488	-2.9479	-4.3525	-2.8552	-4.1465	-3.2689	-4.7426	-4.3325	-4.6784	-4.422	-3.3942	-4.1885	-5.7881	-2.3455	-4.9338	-5.3285	-4.6597	-3.4345	-4.6161	-4.3991	-3.0603	-4.3954	-5.3493	-3.9505	-3.1571	-4.9985	-3.9645	-4.6097	-4.4853	-6.2594	-3.9955	-3.7566	-4.103	-4.4635	-4.4595
-1.9909	-1.4477	-2.2268	-0.69386	0.23299	-2.9003	-0.028529	-2.0043	-1.0037	-0.30725	-0.81984	-0.85942	-0.16612	-0.62584	-0.92679	-1.3551	-0.93443	-1.7008	-1.2624	-1.1323	-1.5295	-2.1314	-2.2333	-0.11496	-1.7962	-1.444	-1.8961	-2.032	-1.1583	-0.50555	-0.41821	-0.90447	-1.4696	-1.2395	-1.917	-1.6151	-1.0059	-0.66308	-3.2938	-3.2606	-2.9305	-1.8118	-1.5709	-1.6851	-0.59774	-1.0712	0.63674	-2.3193	-1.4841	-1.4357
-3.4426	-3.1968	-4.1351	-4.8831	-4.3324	-3.2576	-2.8785	-4.8107	-3.0174	-4.5783	-3.2092	-3.7729	-1.8385	-2.9137	-3.3237	-2.0121	-3.17	-1.8996	-2.7874	-1.9475	-1.3012	-3.2214	-2.0109	-3.6144	-1.6437	-2.4102	-2.134	-4.0942	-2.7946	-3.7343	-3.7055	-2.921	-3.3429	-3.9077	-2.2011	-5.0301	-2.7934	-3.7481	-3.6812	-3.502	-1.0059	-2.1382	-3.8672	-3.1466	-1.836	-3.7045	-2.3611	-3.3542	-2.0199	-4.3161
-2.5161	-3.4588	-1.6947	-2.0791	-0.51748	-2.5584	-1.3486	-1.168	-3.6992	-4.9511	-3.1345	-0.91584	-2.7552	-2.0286	-4.0119	-3.8642	-3.4996	-0.72894	-1.8315	-2.7017	-2.6216	-2.4586	-2.6295	-3.6927	-2.7878	-2.5304	-2.2704	-1.8916	-1.3158	-2.8403	-2.3321	-3.8818	-1.2489	-3.2693	-2.1997	-2.645	-1.3855	-2.672	-1.4922	-2.6674	-3.7985	-0.3476	-2.4381	-2.3931	-2.1685	-1.1412	-3.1461	-2.3257	-3.4791	-1.7806
-10.495	-12.438	-11.869	-12.42	-11.203	-11.851	-11.459	-10.405	-10.271	-11.434	-9.2045	-10.965	-9.11	-11.132	-9.58	-9.9825	-10.684	-9.6805	-10.723	-10.715	-11.782	-11.349	-11.966	-10.63	-11.052	-11.836	-11.21	-10.678	-11.786	-9.4226	-10.678	-11.322	-10.661	-11.031	-10.603	-11.237	-9.8151	-10.114	-11.613	-9.9832	-10.929	-10.683	-12.125	-10.754	-10.859	-10.979	-10.86	-10.023	-10.014	-11.576
-3.1573	-1.5172	-2.4101	-3.4229	-3.137	-3.6262	-2.8335	-3.7579	-3.8502	-2.0103	-1.7775	-3.8867	-2.4937	-3.6179	-1.2462	-1.7051	-1.953	-2.3972	-3.8948	-3.6618	-2.5019	-4.2222	-2.8444	-3.2441	-3.0098	-2.2679	-3.0755	-3.0584	-2.0949	-0.44655	-4.975	-2.1196	-1.6575	-2.9589	-3.2418	-3.6454	-3.0115	-2.8124	-2.2449	-2.7538	-4.3265	-2.8179	-0.69712	-3.646	-2.8285	-2.8525	-1.1019	-3.0746	-3.2936	-2.3481
-3.1049	-2.1618	-3.8452	-3.9486	-4.1139	-4.4841	-3.0926	-4.3322	-5.4852	-3.8102	-3.9768	-3.748	-2.3136	-4.0189	-2.9195	-2.6688	-4.5858	-3.2378	-2.798	-2.857	-3.5583	-2.0675	-3.4035	-4.0411	-3.8069	-3.3169	-4.4095	-3.0942	-3.1772	-4.3646	-3.632	-3.5655	-3.1083	-2.612	-2.1815	-2.699	-3.1662	-3.5789	-2.8696	-2.7505	-3.1769	-3.7925	-2.1418	-3.3542	-5.4418	-4.0059	-4.2567	-3.5002	-3.2182	-3.1851
-8.8816	-11.292	-9.3202	-9.97	-7.434	-9.2518	-8.8998	-7.7871	-8.5279	-9.7785	-8.5524	-8.7413	-8.6076	-9.355	-11.694	-9.6873	-8.4769	-9.9183	-9.4996	-8.3744	-8.2884	-8.4799	-9.1231	-9.6067	-7.799	-8.7096	-9.4815	-9.5786	-9.057	-9.0858	-11.914	-8.9504	-9.9284	-8.0804	-8.101	-9.3333	-8.5578	-9.8123	-9.1399	-8.8519	-9.3683	-8.3418	-9.1248	-8.9827	-7.3673	-8.6565	-7.3325	-7.7491	-8.4932	-8.5481
3.6009	2.3727	0.69911	3.86	2.9191	2.2282	1.8758	3.566	2.4154	2.216	2.8487	3.4906	2.8489	2.3665	3.5291	3.1342	2.3964	2.8561	2.0059	3.1261	2.2032	4.0353	1.3124	3.2796	2.0589	4.3304	1.7951	1.8008	2.4128	3.3096	0.051352	2.759	4.2321	3.1266	2.4229	1.7131	3.3119	3.2726	1.6174	1.9008	2.7932	2.0626	3.1577	2.1474	3.6044	1.6214	3.1624	2.6512	1.8806	2.1066
-12.347	-10.118	-10.741	-11.93	-11.292	-10.428	-10.895	-12.725	-12.341	-12.929	-10.517	-10.012	-11.219	-12.523	-11.603	-11.854	-11.958	-12.694	-10.952	-11.167	-9.3713	-12.469	-10.931	-14.097	-10.386	-11.237	-12.609	-11.102	-11.332	-10.4	-11.293	-11.406	-11.701	-10.78	-12.471	-11.581	-10.679	-11.939	-10.631	-11.461	-11.774	-9.8055	-11.371	-11.012	-10.444	-11.958	-11.787	-13.239	-11.765	-13.191
-4.2328	-6.0243	-4.9618	-3.8467	-5.0593	-4.7575	-3.8295	-4.3931	-3.1779	-3.108	-4.9842	-3.4345	-2.7349	-5.0246	-3.642	-2.9255	-4.1458	-3.1681	-4.746	-2.7136	-4.6818	-3.5422	-4.5014	-3.5881	-2.9148	-3.8544	-4.0687	-2.1556	-2.6676	-3.7601	-2.2941	-4.5799	-2.6389	-4.4019	-3.746	-4.2385	-2.5603	-5.1651	-2.3639	-2.1629	-1.8862	-3.5045	-3.6573	-3.7032	-5.5158	-4.4349	-4.0814	-3.6363	-3.7852	-4.306
-3.1218	-2.6268	-3.0142	-1.3404	-1.6018	-2.2673	-1.8075	-1.3827	-1.7664	-1.5723	-1.3364	-2.7511	-2.1092	-2.5371	-2.084	-2.9682	-2.6794	-2.1954	-0.27411	-2.7145	-3.4557	-1.2366	-2.0236	-2.1717	-1.3727	-1.7115	-2.0874	-2.1273	-2.6077	-2.0167	-2.0836	-1.9237	-2.212	-1.371	-1.6789	-1.3607	-2.8614	-2.1837	-1.8395	-3.7747	-1.6412	-2.7374	-3.4026	-3.7189	-1.8723	-2.5255	-2.4246	-3.5599	-1.7977	-3.1312
-21.951	-21.865	-22.495	-22.771	-22.76	-22.463	-23.188	-22.67	-21.847	-23.15	-22.96	-20.8	-22.343	-22.779	-21.821	-21.773	-22.11	-21.563	-21.082	-23.157	-21.826	-22.383	-23.249	-21.44	-22.169	-21.695	-22.103	-21.756	-21.658	-23.295	-22.825	-21.03	-22.058	-23.151	-21.929	-21.612	-23.377	-22.732	-21.281	-22.29	-23.03	-22.012	-23.454	-22.944	-20.464	-21.746	-23.774	-22.693	-21.613	-22.697
6.8368	6.8771	6.5454	6.7452	8.1324	7.2663	8.5793	7.3949	7.7413	6.2223	6.6839	8.6997	7.9962	6.9539	5.4017	6.4419	8.24	7.0247	6.7012	5.0409	7.6181	7.9827	7.5293	6.8206	6.0938	6.844	6.6454	7.8119	6.4785	7.4484	6.6387	7.2248	7.6262	8.6459	6.2091	5.7627	5.401	6.7338	7.0914	6.1996	6.4199	7.1933	6.7419	7.0384	6.9155	5.9289	8.4508	5.8965	6.9603	6.2371
-9.1313	-9.911	-9.6708	-9.6997	-8.6191	-8.2875	-9.0453	-8.1886	-10.697	-7.4882	-10.454	-8.1735	-9.1864	-8.9047	-9.673	-8.9367	-11.194	-9.7957	-9.7227	-8.8276	-8.377	-7.4556	-9.8361	-8.1968	-9.7161	-8.8138	-9.6995	-10.112	-8.9505	-9.3144	-6.2013	-10.134	-8.4946	-8.3656	-8.5482	-8.0248	-9.1262	-9.4952	-9.6811	-9.2291	-8.5961	-8.6051	-8.4679	-7.3098	-9.5502	-8.3302	-8.3776	-9.3008	-7.8593	-8.7767
-1.752	-0.5555	0.46131	-0.052383	0.7344	-1.1309	0.30843	0.76442	0.84496	1.9983	-1.3108	-0.059406	0.5583	-1.7318	-0.2552	1.2402	-2.1294	-0.55525	-0.74352	0.14816	-0.48471	-0.045491	0.34435	0.81343	-0.46773	1.0518	0.0048792	-0.32569	1.1241	-0.50881	-1.4307	0.81617	-0.969	-1.9082	0.12248	-0.14449	-0.69993	-0.68697	0.22305	0.12698	-2.8338	1.1219	-0.039512	0.86984	-0.053647	-0.71632	0.53788	0.5697	-1.9991	-0.41538
-11.043	-10.132	-12.086	-11.176	-11.82	-11.087	-10.66	-9.8303	-11.539	-11.026	-9.9041	-11.913	-9.9159	-10.426	-10.487	-11.515	-10.7	-10.81	-8.355	-11.195	-11.026	-11.926	-10.669	-11.055	-10.09	-10.702	-10.329	-10.155	-12.423	-9.2586	-10.668	-10.785	-10.702	-9.9626	-9.9808	-10.836	-10.53	-11.035	-10.071	-13.315	-10.014	-10.601	-10.368	-9.7977	-10.532	-10.905	-10.974	-8.9855	-10.194	-11.164
-11.132	-10.179	-9.0471	-7.5862	-9.3055	-8.3906	-9.3286	-9.4589	-10.023	-8.7803	-8.8451	-9.1446	-9.7712	-9.0895	-7.9422	-8.8135	-9.3408	-10.346	-9.5347	-8.1155	-8.0035	-7.5631	-8.3427	-7.5499	-8.9532	-9.0911	-8.4966	-9.7174	-8.5777	-8.0662	-8.9884	-8.671	-9.0536	-9.4764	-9.9063	-8.7769	-9.3433	-8.607	-8.8568	-8.4725	-8.4759	-7.305	-8.9924	-11.021	-9.0689	-9.7137	-8.6832	-8.7413	-10.243	-9.7427
0.77577	0.81088	1.0479	-0.39794	-0.15778	-2.3018	1.4061	0.48066	-0.088285	-0.3252	-0.6223	-1.7396	0.18735	-1.8415	1.0825	-0.49874	0.24714	0.92463	-0.54882	0.33215	-1.0298	-0.19339	-0.7576	-1.4973	0.21632	1.0329	-1.4848	-0.76056	-0.31082	-0.58528	0.80873	0.11276	-0.46595	0.23669	-0.36971	1.566	0.7695	0.63773	-0.95929	0.79645	-0.21589	0.071448	-0.94822	-0.39398	0.9119	-0.4377	-0.78582	0.52438	1.353	0.082802
-2.3229	-3.0118	-2.9495	-2.8704	-2.6602	-3.4311	-2.4688	-4.3339	-3.8184	-2.9011	-3.9216	-3.5845	-1.7143	-2.9584	-3.9883	-3.3959	-3.6934	-3.9166	-4.1886	-3.4573	-2.6277	-2.9866	-3.5327	-3.5124	-3.8726	-3.5779	-3.1037	-3.5129	-3.1214	-3.4916	-4.2875	-2.8624	-4.8764	-3.1901	-4.7696	-3.6245	-3.9542	-2.5491	-3.1155	-4.6848	-4.5412	-2.3768	-3.932	-3.8276	-3.9433	-5.3982	-5.6137	-1.9113	-4.0535	-2.6014
0.42007	-1.6216	-1.4756	-1.6381	-0.79407	-1.1864	-0.23912	-1.4838	-1.6004	-1.4852	0.11293	-0.30359	-2.2085	-0.2982	0.84633	1.4302	-0.39771	0.30681	0.98751	-2.3543	-1.0208	-2.5558	-0.42054	-1.2051	-2.0937	-0.72524	-2.769	-1.7782	-1.5829	-2.5944	0.10621	-1.8666	-0.92424	-2.1337	-0.056755	-1.7558	-1.1276	-0.086468	-1.3816	0.49924	-0.5415	0.39175	-1.8777	-1.1864	-1.7939	0.2249	0.55785	-0.99345	-1.741	-0.82587
-6.7294	-6.5267	-6.6745	-7.7931	-7.8072	-7.1074	-7.6261	-8.0591	-7.3752	-7.5731	-7.8105	-8.7347	-8.4081	-8.3174	-8.5264	-8.4514	-8.3212	-7.1386	-5.9124	-7.4994	-6.7958	-7.0683	-8.1918	-7.578	-8.3928	-8.1426	-8.1814	-7.4677	-7.8827	-7.4914	-8.4596	-8.1137	-8.0612	-9.4588	-7.2633	-7.5513	-6.92	-7.1665	-6.9226	-8.4805	-7.7697	-7.9517	-7.4824	-7.9152	-6.0959	-5.3388	-8.0765	-8.7435	-7.7158	-7.253
-1.478	-1.4019	-0.12414	-2.7879	-0.92701	-1.6347	-0.56205	-2.1033	-1.3492	-0.75558	-1.5586	-0.45166	-1.4251	-2.2512	-1.8307	-3.9975	-3.1149	-0.12834	-2.393	-0.68185	-0.64244	-0.60536	-1.6507	-2.8341	-1.8485	-3.128	-0.4646	-0.64098	-1.1638	-1.1132	0.11075	-2.2673	-2.072	-0.65271	-0.23274	-2.3643	-0.92379	-3.2123	-1.9451	-1.9454	0.1737	-2.6462	-1.3247	-1.6356	-1.3579	-3.6733	-0.99161	-2.4375	-1.6502	0.28425
-10.129	-9.8168	-10.738	-11.316	-9.3116	-12.462	-11.062	-9.9226	-10.575	-11.815	-11.279	-11.509	-10.98	-11.006	-10.978	-11.221	-10.389	-12.054	-8.827	-10.501	-9.7535	-9.1663	-10.493	-10.434	-9.9533	-9.3285	-11.663	-11.987	-11.962	-10.662	-9.9142	-10.248	-11.767	-11.55	-11.551	-12.02	-10.011	-12.449	-11.05	-11.168	-11.427	-11.276	-11.302	-12.701	-10.78	-11.509	-10.715	-13.424	-12.255	-10.828
-0.90767	-1.8488	-0.36098	-1.5232	-0.9951	-0.57806	-0.58529	-1.046	-0.47351	-2.1022	-1.2262	-2.6918	-2.0599	-1.6018	-1.5179	-1.6313	-0.61089	0.64453	-0.48738	-1.3184	-1.4458	0.091673	-0.5478	-1.5836	-1.6137	-0.75446	-2.6997	-1.2711	-0.95689	-2.0617	-2.7427	-1.4924	-0.99152	-1.3269	-1.786	-0.8879	-0.92768	0.53601	-1.1077	-1.2518	-2.6452	-0.25425	-0.99522	-0.36605	0.017044	-1.0356	-2.6206	-1.1441	-1.9408	-1.7743
7.3428	5.8888	6.6429	7.6452	7.8213	6.4751	5.6679	7.4962	6.5776	7.0457	8.0133	7.8256	6.6314	5.139	7.7446	7.4987	5.083	6.1975	5.3322	5.8016	7.3606	6.0884	6.5196	6.0218	7.1709	6.6921	7.5219	7.9155	5.742	6.2663	7.9927	6.1028	5.0187	5.835	6.8487	5.7283	6.9288	7.8149	7.1315	6.8383	7.554	6.8623	6.5621	9.5246	7.1607	7.9268	6.5353	6.5818	5.7081	6.9843
-4.2848	-2.2312	-2.8788	-3.4825	-2.2812	-1.7394	-2.2595	-2.7037	-3.6479	-2.5336	-2.2151	-2.7108	-3.255	-3.2745	-4.1492	-3.9809	-3.2397	-1.8624	-4.3474	-3.0478	-3.6775	-4.174	-4.2666	-3.4396	-2.9056	-1.9315	-3.4046	-2.6842	-2.1488	-1.7241	-3.3627	-3.5005	-3.1413	-3.295	-2.0335	-1.5514	-3.1183	-5.5712	-0.66694	-3.4695	-3.261	-3.1828	-4.6634	-3.645	-3.0307	-3.4456	-1.5134	-1.9053	-2.9229	-2.8414
-15.388	-13.306	-15.969	-13.125	-14.468	-13.887	-13.947	-13.802	-13.415	-14.227	-14.065	-14.967	-14.58	-15.36	-14.328	-15.694	-17.425	-14.835	-13.491	-15.209	-12.961	-14.721	-14.68	-15.947	-14.4	-15.25	-15.79	-13.915	-14.979	-14.834	-15.351	-16.352	-13.989	-14.802	-14.331	-14.199	-14.288	-15.011	-15.127	-14.828	-13.563	-14.88	-16.499	-14.558	-13.08	-14.551	-15.82	-16.309	-13.694	-12.952
-4.6494	-3.9703	-4.2811	-3.1503	-3.0413	-3.8525	-4.8714	-3.2275	-3.8089	-3.8623	-2.3233	-4.0075	-3.7409	-3.8335	-3.6233	-3.8056	-3.9449	-4.0242	-2.5404	-3.7901	-5.0647	-3.6864	-2.9785	-3.5015	-3.8744	-3.2201	-3.2286	-3.7071	-5.2513	-4.0372	-3.4843	-1.9489	-2.5102	-3.9685	-3.5407	-4.8035	-4.3933	-3.1688	-4.9464	-2.9818	-2.5793	-3.7966	-2.5736	-3.6249	-3.1117	-4.3696	-4.2958	-4.6513	-3.1502	-2.4418
-1.7467	-3.3554	-2.414	-2.4197	-1.6737	-2.7539	-3.188	-2.9492	-3.5482	-1.055	-1.7662	-2.8251	-2.0782	-1.6058	-1.205	-2.6671	-2.5753	-3.8764	-2.1648	-2.2139	-2.0044	-4.6242	-2.4783	-3.7348	-2.713	-1.0474	-0.71051	-3.7539	-3.3267	-3.1057	-2.969	-2.0448	-1.1725	-4.5798	-2.6482	-1.751	-2.0789	-1.5913	-3.0146	-1.2712	-2.4469	-1.4812	-2.514	-2.8303	-3.5446	-2.4291	-1.6238	-2.7265	-4.2957	-3.8621
-3.1678	-2.465	-4.0766	-3.6307	-3.6622	-4.3527	-2.2639	-3.415	-3.1595	-4.7911	-3.9958	-2.6148	-2.6609	-3.6266	-4.0625	-3.7369	-2.9827	-4.0196	-2.0874	-3.7144	-3.1885	-3.9169	-3.5814	-3.7778	-2.0721	-3.7862	-2.4776	-3.2421	-4.0327	-3.5987	-3.3535	-4.668	-4.8111	-1.56	-4.7523	-4.3657	-3.0048	-4.1275	-5.1682	-3.2961	-6.94	-5.1748	-5.0423	-1.5409	-2.9145	-3.5572	-3.3946	-3.5438	-3.0169	-4.3192
-12.917	-10.074	-12.015	-11.917	-11.586	-12.734	-12.055	-11.996	-11.441	-12.549	-12.184	-12.763	-11.923	-11.309	-12.519	-12.352	-11.5	-12.493	-13.025	-9.7834	-10.458	-10.813	-11.275	-13.495	-11.056	-12.7	-10.328	-11.251	-12.827	-10.965	-12.597	-12.246	-11.283	-12.039	-11.796	-12.859	-11.342	-13.043	-11.175	-12.254	-12.945	-10.932	-12.117	-11.964	-11.637	-10.947	-11.519	-11.859	-10.325	-11.527
0.20021	2.1785	2.8107	1.7674	1.9307	1.8091	1.6895	1.9304	2.369	0.67223	0.50409	1.1813	-0.12296	2.4453	1.0465	0.54632	0.18903	-0.0045017	1.8652	2.0935	1.2323	2.1384	0.58001	2.2682	1.7822	1.7637	1.1232	1.3753	0.24696	0.32977	0.43433	1.2289	1.4104	1.2131	1.6979	1.0879	2.3333	0.69095	1.7806	1.8288	0.88999	3.145	1.5809	2.8407	-0.41679	2.0442	1.5156	1.3252	2.3783	1.6374
0.39771	-0.60607	-2.345	-2.5948	-0.28795	0.096092	-1.1612	-0.99976	-0.39067	-1.4872	0.44634	0.25189	-1.1468	-2.2182	-0.97048	-1.2729	-1.7532	0.86846	-1.1032	-1.498	-0.6257	-1.7635	-0.071623	-0.42561	0.0033498	-1.6553	0.32064	-0.43039	-1.8134	-1.3243	-0.51065	-1.2807	-2.509	0.58915	-1.2683	-2.0456	-1.249	-1.5533	-0.33812	-0.88847	1.155	-0.62902	-2.9979	-2.374	-0.63213	-0.48287	-0.72593	-0.84088	-0.33915	-0.44806
-3.6042	-3.1368	-4.4544	-4.0824	-2.4139	-3.2492	-1.6332	-3.9126	-2.316	-2.9413	-2.5941	-2.8991	-4.6251	-2.4106	-3.8572	-2.1607	-2.7302	-4.229	-3.1499	-2.9263	-2.1102	-3.0774	-5.5892	-3.8982	-3.6048	-3.7019	-3.402	-3.9483	-4.1423	-2.9174	-3.575	-3.8176	-2.9455	-4.4805	-2.4834	-1.0969	-3.1184	-2.7064	-4.2078	-2.0919	-1.5322	-2.6017	-2.1335	-3.5297	-3.9902	-4.6005	-2.4617	-2.4297	-3.0606	-2.8227
-13.363	-13.697	-13.212	-13.984	-14.195	-14.056	-12.695	-14.062	-13.872	-13.956	-10.794	-12.863	-13.776	-12.783	-14.342	-11.279	-15.032	-14.65	-13.448	-12.206	-11.146	-13.69	-13.084	-11.937	-13.115	-13.157	-12.468	-14.313	-13.211	-13.141	-13.102	-12.791	-12.441	-14.177	-13.67	-14.838	-13.466	-13.777	-12.461	-13.022	-12.345	-14.115	-13.333	-11.876	-13.372	-15.035	-13.5	-13.189	-13.194	-12.034
0.14988	-2.3532	-1.5108	-2.7011	-0.027795	-1.7914	-0.89067	0.44546	-1.0458	-1.7638	0.11036	-1.9037	-1.8242	-3.3773	-1.4963	-1.6733	-1.5988	-0.062949	-2.7942	-0.8369	-1.724	-2.4327	-0.95838	-2.5191	-1.3197	-1.288	0.46965	-1.75	-0.4557	-2.2723	-2.7357	-0.63051	-0.86256	-0.34253	-3.4282	-1.3725	-1.243	0.072847	-0.11632	-1.9651	-2.0903	-0.36884	-1.2578	-2.5381	-1.8314	-1.6336	-1.919	-1.3208	-1.3048	0.31918
-3.272	-2.2851	-2.3536	-0.75432	-3.0169	-2.4866	-2.5771	-4.201	-2.6791	-1.4009	-3.5569	-1.5188	-1.9906	-1.7771	-3.2512	-2.176	-3.4508	-4.5577	-2.3119	-1.9733	-3.1777	-2.0802	-3.1242	-3.0567	-2.9489	-1.3877	-2.6281	-3.4095	-2.2371	-1.9113	-3.9177	-4.408	-2.379	-2.9197	-1.6694	-1.8086	-1.5156	-4.5345	-1.6497	-2.1959	-4.0983	-4.091	-3.0329	-4.003	-1.7298	-1.1488	-2.7088	-2.2749	-2.3812	-3.7862
-3.1364	-2.6105	-2.6237	-0.27173	-0.87925	0.036026	-1.756	-0.86675	-1.3535	-0.77638	-1.5729	-0.80146	-2.0438	-2.5479	-2.6763	-2.1686	-2.0412	-2.3858	-2.8313	-2.8993	-1.3974	-1.3851	-2.2289	-2.9966	-1.3775	-2.5053	-1.7049	-1.6889	-0.90773	-1.5589	-2.0937	-0.87366	-2.4122	0.80968	-0.26753	-0.78209	-1.4281	-1.1671	-1.6845	-1.4332	-1.539	-1.2437	-1.5011	-2.1216	-2.3632	-3.573	-1.2871	-0.61902	-2.6578	-2.7047
-14.631	-13.521	-13.384	-13.548	-14.325	-14.199	-14.317	-13.859	-14.509	-15.413	-12.383	-15.015	-13.638	-14.053	-13.59	-13.576	-12.681	-13.196	-14.261	-15.827	-14.061	-13.369	-14.287	-14.37	-15.954	-13.401	-12.601	-15.905	-13.899	-13.583	-13.039	-13.019	-13.929	-14.466	-13.019	-13.417	-14.681	-11.915	-14.559	-15.26	-14.498	-13.852	-15.497	-12.414	-14.583	-13.303	-14.837	-14.16	-14.563	-14.161
1.1468	0.36883	3.1546	1.4396	1.3113	2.0827	3.2833	1.8192	2.9864	2.4002	1.4043	1.4942	1.3365	-0.35502	1.193	1.6124	1.2279	1.2616	1.5806	0.55519	2.6176	3.0139	0.52499	0.38346	2.9106	2.2916	2.5967	-0.36088	1.6813	0.64478	2.6286	1.5613	0.78062	1.238	1.76	-0.6318	1.7216	2.5276	1.8402	0.71121	1.2556	0.60906	1.2015	-0.23824	3.9915	0.65297	0.87748	1.3558	0.20481	0.8583
1.4911	1.3829	0.90015	1.338	3.3375	1.5044	0.48286	1.209	0.15843	1.5087	1.5163	1.2615	1.5704	-0.079628	2.3158	2.2072	1.466	0.84129	0.34278	1.1886	0.39426	0.42186	0.73929	-0.62203	2.82	2.1131	1.866	0.47099	1.1019	0.026711	2.0407	2.2105	1.2975	0.39366	1.3391	2.2129	2.7761	3.3715	1.7324	1.2051	1.3905	0.61376	1.8589	1.4267	0.70724	-0.41453	1.0536	0.42418	0.75372	1.7027
-6.7454	-5.0544	-5.6566	-6.6677	-6.4369	-5.7967	-5.7928	-5.6072	-4.1664	-4.5729	-5.6596	-4.5734	-5.596	-5.4539	-3.7531	-4.9163	-6.1158	-6.4662	-6.0427	-6.4981	-4.355	-6.9707	-6.5885	-5.8425	-5.7839	-6.3902	-5.3184	-5.4967	-5.616	-5.0802	-5.1903	-4.7546	-4.8102	-5.2526	-4.4704	-5.0515	-6.5475	-4.9544	-6.5101	-4.3597	-5.4945	-6.4963	-6.5349	-4.849	-7.2868	-6.065	-5.9245	-5.4253	-5.8658	-5.0944
7.2514	7.5707	6.8791	6.9594	5.6667	5.4051	6.5713	6.8866	5.9546	5.5401	6.0287	7.3299	6.4843	7.0142	5.211	7.3541	6.7395	7.0306	7.0692	6.344	7.5808	8.606	8.2417	6.5424	9.0184	6.4235	7.9178	7.1049	7.3728	7.2955	6.2594	6.5005	6.5521	5.9765	7.676	7.269	7.2296	5.9567	7.5753	7.1559	6.1747	6.6436	7.3043	6.9654	6.2214	7.0869	6.2643	5.9364	7.5995	6.7229
-14.613	-14.402	-13.634	-14.524	-13.586	-14.465	-13.719	-15.194	-14.852	-14.97	-14.821	-14.15	-16.582	-15.68	-14.272	-15.374	-14.237	-15.614	-14.5	-14.481	-14.831	-16.049	-15.162	-14.171	-15.01	-14.416	-15.574	-14.755	-15.207	-15.084	-15.428	-14.327	-13.486	-12.592	-14.989	-14.841	-14.181	-13.912	-13.872	-14.854	-15.279	-14.196	-14.012	-15.284	-14.969	-15.661	-11.704	-13.965	-13.927	-15.509
0.88933	-1.9122	-1.7104	-0.99015	-0.24534	-0.55269	-0.91268	-1.7166	-2.1983	-0.64039	-1.4214	-3.1736	-0.21787	-1.1669	-1.9151	-0.5898	-1.5541	-1.0184	-1.3571	-2.6368	-2.0166	0.17769	-0.83044	-2.1501	-1.0472	-0.37661	0.22083	0.35609	-1.0135	-2.101	-0.29641	-2.4849	-1.7246	-1.181	-1.9502	-2.0134	-0.64002	-2.0707	-1.3516	-1.5817	-1.4209	-1.4725	-2.5296	-1.9524	-2.2076	-0.66146	-2.2006	-1.0568	-1.7762	-0.19662
-1.44	0.19069	-1.2932	-0.48777	-1.6925	-0.91214	0.0377	-0.17161	-1.8559	-1.7995	-1.5542	-1.6037	-1.9162	-2.004	0.86616	-0.91991	-1.7714	-0.43343	-0.61129	-1.3484	-2.3863	0.15642	-0.19582	-1.1038	-0.26116	-3.1065	-1.2864	-2.7862	-0.54909	-1.0269	-2.7671	-2.5202	-0.69457	-2.0315	-0.17918	-0.87422	-1.0523	-2.1065	-1.1421	-2.1178	-1.8665	-1.6641	-1.2858	-0.43383	-0.68792	-0.11576	-0.32764	-1.6288	-0.25623	-0.84267
-13.711	-14.103	-12.759	-12.932	-13.146	-13.916	-12.929	-12.656	-13.205	-12.977	-14.303	-14.914	-14.149	-13.945	-12.688	-14.228	-12.993	-12.657	-13.55	-14.308	-12.168	-13.813	-13.234	-12.613	-13.705	-13.465	-11.156	-13.948	-13.821	-12.502	-12.796	-12.039	-13.294	-13.309	-14.581	-14.299	-13.17	-11.395	-14.303	-12.905	-13.376	-14.105	-12.481	-12.995	-11.422	-12.67	-13.583	-13.893	-12.324	-12.079
-14.576	-14.517	-15.503	-14.332	-15.131	-14.156	-16.288	-16.154	-13.486	-15.02	-15.544	-12.457	-15.005	-15.771	-14.374	-13.53	-14.196	-14.188	-13.893	-14.694	-15.106	-15.257	-12.351	-13.576	-14.22	-14.654	-15.878	-14.746	-15.211	-14.835	-13.383	-13.112	-14.62	-14.992	-16.158	-13.996	-14.873	-15.974	-13.453	-13.644	-14.92	-16.04	-14.398	-14.472	-12.191	-14.804	-15.501	-14.078	-16.003	-14.439
1.356	1.5439	0.47501	2.3531	2.2239	2.1479	1.4435	1.1602	1.9378	1.0948	2.8333	2.4667	2.1808	1.0485	0.78911	2.1718	2.2424	0.48637	2.907	1.2902	0.2673	2.8083	0.61249	1.3795	0.98345	0.66168	1.8479	2.5051	0.34609	1.0037	1.8227	0.38332	1.735	1.9787	1.8954	1.1471	1.4	3.2784	1.1653	2.0184	2.4827	2.0945	0.60849	0.60052	1.7093	1.2305	1.7052	0.63302	2.2533	-0.80246
-1.6073	0.059372	-2.3423	-1.2931	-1.6896	-0.55437	-2.1249	-1.3666	-0.054036	-0.33886	-1.3165	-0.11616	-2.2505	-2.0669	-2.0474	-0.70127	-1.2016	-2.6353	0.087906	-1.3578	-0.6757	-1.7981	-1.499	-1.2958	-2.2431	-1.0008	-0.95066	-0.83669	-1.4472	0.62595	-0.93115	-1.9091	-0.81089	-0.36227	-1.806	-1.3875	-1.4902	-1.9512	-2.256	-1.1516	-0.72984	-3.224	-0.99897	-1.3769	-0.4145	-0.46572	-0.65523	-0.11537	-0.82511	-1.1525
-6.6001	-6.8644	-5.4016	-6.2635	-6.3878	-4.4123	-5.1889	-6.0107	-4.9931	-5.2922	-6.2774	-5.1402	-6.0409	-4.1628	-5.4988	-4.7128	-7.3415	-5.1519	-4.8831	-6.4155	-6.5648	-4.7181	-5.8553	-6.6458	-5.8174	-3.9932	-6.0638	-3.872	-4.0806	-5.3085	-5.3779	-6.2874	-6.0561	-5.7163	-5.2416	-4.7728	-4.2906	-5.4187	-5.2928	-7.0417	-4.6014	-5.0454	-5.3162	-6.512	-3.4438	-4.4781	-6.2217	-4.6718	-5.2098	-5.7372
-5.4437	-5.3569	-4.845	-5.673	-7.6198	-5.7205	-4.5941	-5.031	-5.6723	-5.9675	-6.015	-7.3096	-5.6321	-5.8212	-5.1946	-4.032	-4.5192	-4.6639	-5.5792	-5.549	-5.6908	-4.9956	-5.7478	-5.6782	-5.7605	-4.9987	-6.2149	-5.2041	-5.5042	-4.6852	-5.8449	-5.827	-5.2505	-6.9539	-5.4053	-4.2343	-5.3939	-3.8307	-3.4039	-6.1087	-4.86	-6.3127	-4.4106	-5.3547	-6.3842	-5.9927	-4.8581	-5.2148	-7.3194	-6.0701
-14.181	-15.228	-13.328	-14.453	-15.814	-15.72	-14.838	-16.428	-14.888	-14.099	-15.479	-15.368	-13.622	-14.616	-14.26	-15.833	-16.482	-14.067	-13.958	-13.684	-14.328	-14.034	-16.787	-14.115	-14.384	-14.174	-14.656	-14.93	-15.033	-15.164	-12.989	-15.237	-14.446	-15.613	-14.005	-13.453	-16.467	-14.482	-15.237	-14.763	-14.806	-13.525	-13.874	-16.703	-14.895	-14.139	-14.389	-14.086	-14.281	-15.383
-4.6723	-5.0502	-4.9978	-4.2394	-4.9153	-3.4019	-4.2286	-5.2701	-3.7197	-3.281	-3.453	-2.939	-4.6185	-3.8263	-3.482	-4.3252	-2.1905	-4.5157	-3.7458	-4.2121	-2.7415	-3.6152	-4.5057	-4.2784	-3.6467	-3.3922	-4.3028	-3.7603	-4.378	-2.9258	-3.4039	-3.3254	-2.8472	-4.6484	-3.4819	-3.9657	-4.6219	-3.8158	-6.1179	-1.3941	-4.6756	-4.2306	-3.5737	-3.2437	-2.8241	-3.6491	-5.4919	-3.5916	-3.3537	-4.4361
-3.4865	-2.3587	-2.8912	-1.9235	-0.51048	-1.5697	-2.9543	-2.0509	-1.0247	-1.7868	-0.68483	-2.6425	-1.9501	-1.2463	-1.5513	-2.2825	-2.6038	-3.071	-3.0349	-2.3127	-1.4345	-3.1034	-1.8983	-0.86418	-1.7697	-2.0054	-2.3397	-3.0783	-0.87028	-4.1412	-0.90783	-2.1813	-2.197	-2.9974	-1.5893	-3.2149	-4.2689	-2.5256	-1.835	-2.2198	-0.42882	-0.065741	-1.6521	-2.8153	-3.2987	0.30607	-1.4016	-0.55135	-0.71418	-1.2813
-14.577	-15.406	-15.284	-13.854	-14.083	-14.293	-14.683	-14.076	-14.547	-13.737	-14.288	-13.607	-13.309	-13.912	-15.652	-15.719	-12.722	-14.532	-14.021	-14.137	-15.307	-14.779	-14.985	-14.549	-14.426	-14.096	-16.612	-13.643	-14.646	-13.529	-13.865	-15.596	-14.162	-15.453	-13.633	-12.85	-14.862	-14.058	-14.592	-16.038	-13.142	-14.266	-14.102	-14.798	-15.805	-14.457	-14.618	-14.163	-15.617	-14.121
-3.8061	-5.7339	-3.0219	-6.3796	-5.7903	-5.1181	-4.489	-4.8429	-4.0909	-4.485	-4.9439	-4.1883	-3.6788	-4.1713	-4.9155	-4.3018	-5.8043	-3.2335	-3.9264	-5.7633	-5.1744	-4.563	-5.196	-4.7815	-3.9206	-4.5666	-3.4232	-4.5915	-4.3701	-3.4233	-3.9378	-3.8471	-3.6275	-5.4597	-4.0699	-3.5669	-4.9536	-4.0465	-5.2877	-2.8044	-3.1324	-3.5595	-5.9244	-3.9969	-3.9721	-4.1489	-3.6642	-3.2571	-4.6208	-5.8675
-0.34296	0.39499	0.17848	-0.82253	-0.62087	-1.4308	-0.44173	-0.91343	-2.2962	-1.312	-1.8303	0.073226	-0.35308	-0.84736	-0.43421	0.24937	0.11788	-0.89252	-1.2924	0.61324	-1.755	-1.961	-0.78303	-0.625	0.8354	-0.073626	-0.29898	-0.68038	-1.7149	-1.0771	-0.67002	0.90886	-1.7086	0.5097	-1.2872	-0.91874	-0.055183	-1.635	-0.93255	-1.0361	-0.4091	-1.1731	-1.5708	0.43204	-2.4129	-0.441	-1.3544	-1.0734	-1.3529	-1.538
-9.3134	-7.8746	-7.1338	-5.8854	-9.495	-8.1155	-5.6032	-7.0419	-8.4857	-6.8567	-7.7303	-6.2446	-6.8759	-7.4129	-8.8213	-6.5174	-7.8894	-7.842	-8.1716	-7.509	-9.1935	-7.7579	-8.3787	-8.9353	-6.145	-7.5798	-8.3024	-8.9119	-7.2644	-7.8025	-6.7039	-7.8608	-6.5091	-6.5668	-7.2109	-8.8694	-8.5403	-7.7596	-9.6394	-7.2313	-6.9235	-8.3794	-6.8862	-7.8181	-6.5333	-6.875	-6.8726	-7.7503	-6.3737	-8.0237
-3.3064	-3.4028	-4.1236	-3.4671	-2.6495	-3.1376	-5.0091	-4.4811	-3.3297	-4.4839	-3.9067	-3.3886	-2.4162	-4.5604	-2.814	-2.8485	-4.3024	-3.9939	-3.6696	-2.7745	-5.318	-3.4705	-3.7522	-3.48	-4.5657	-4.8326	-3.2512	-5.3238	-2.3939	-3.4499	-2.0126	-2.9028	-2.6702	-2.6729	-4.1361	-4.1705	-2.2293	-2.0538	-1.502	-2.8372	-2.9338	-4.4671	-4.018	-3.1267	-2.9044	-3.1772	-1.6073	-4.5959	-5.1913	-2.0915
-11.156	-10.174	-12.707	-12.422	-9.3787	-10.371	-10.254	-10.995	-12.108	-9.0836	-9.5576	-9.7244	-10.788	-10.015	-11.155	-10.514	-10.511	-10.547	-10.885	-10.542	-10.066	-11.676	-10.806	-12.135	-10.177	-12.013	-10.346	-10.464	-13.081	-10.087	-10.927	-10.426	-10.35	-10.931	-13.012	-10.645	-11.973	-11.441	-11.812	-10.766	-12.139	-11.557	-12.556	-11.733	-11.308	-10.947	-10.418	-9.3444	-11.286	-8.7337
1.515	0.69429	2.6182	2.873	1.2938	0.86479	0.91722	1.7573	0.4502	-0.68625	0.37035	1.3731	1.8165	1.9459	1.2816	-0.13135	-0.022694	1.7798	0.12895	2.4953	1.8105	1.2756	0.59253	2.6061	0.88729	0.75084	2.3872	1.008	1.6072	1.5572	0.35509	0.15872	-0.51662	1.3488	1.6054	0.73657	-0.24649	1.5388	1.5803	1.6213	1.2232	1.4481	1.0631	2.1818	1.0598	0.19998	0.22811	2.2863	1.6248	1.5375
8.4529	8.9836	8.14	8.684	9.3772	9.2675	9.1518	9.9874	6.8379	8.6916	8.5508	9.9377	7.7055	8.3021	9.4465	8.9079	8.1913	10.309	9.2751	7.4849	9.0414	8.4257	8.8307	8.2453	8.5211	8.934	9.3336	7.6504	9.5075	8.7472	8.8937	8.9701	8.6887	7.3082	7.3909	8.8882	8.6545	8.9102	10.681	6.7897	9.4081	9.3411	8.2368	6.9829	7.4951	6.6486	8.8141	9.99	10.37	8.7544
4.5681	3.6113	4.3064	4.0855	4.1617	6.7021	3.7877	4.4281	5.6784	5.3826	3.7075	4.344	3.583	4.9554	5.5225	2.9275	5.4737	4.9302	3.0589	5.5376	4.5144	6.2748	4.2639	4.0865	2.5604	5.0729	3.8999	4.2163	4.2294	4.8873	4.3669	5.844	4.3021	3.0948	4.1943	6.3121	4.7802	4.1541	3.5184	4.1197	4.2825	4.6565	3.4472	5.0694	3.7258	3.2217	5.3733	3.9855	3.6148	4.524
-21.993	-22.05	-22.848	-20.86	-22.33	-22.473	-22.133	-21.248	-21.627	-22.744	-21.46	-22.467	-23.148	-20.051	-21.517	-23.489	-21.514	-23.462	-21.645	-23.274	-21.631	-23.135	-23.356	-23.033	-20.445	-23.149	-21.606	-21.237	-20.865	-22.413	-22.718	-21.721	-22.156	-22.72	-23.48	-20.434	-22.389	-21.7	-23.019	-22.646	-22.972	-22.597	-21.928	-23.847	-21.275	-22.556	-22.992	-22.428	-21.447	-22.65
0.8368	-1.4969	-0.51918	0.32938	-1.6423	0.46814	-0.62948	-0.16144	0.60212	0.29006	0.40524	0.39724	-1.1547	-0.87929	0.52583	0.73702	0.42238	1.0133	-1.5429	1.2514	1.2791	1.0877	-0.83535	0.80564	0.023426	-0.90484	-0.10098	0.17964	-0.39375	-1.4712	-0.055794	-1.3282	1.0609	1.3465	-0.63558	-0.85221	-0.42055	-0.24103	-1.3952	-1.2421	-0.55801	0.036263	0.89528	1.5832	0.11491	0.68478	-0.41029	0.93622	0.021839	-0.58373
-2.1306	-2.6118	-2.394	-2.2223	-2.8383	-2.9565	-2.8687	-1.1817	-3.3031	-1.8363	-3.2725	-0.99379	-2.2801	-2.8519	-2.0611	-2.31	-3.8037	-2.3169	-3.788	-2.9391	-2.6335	-2.8917	-2.7388	-3.0668	-1.8202	-4.2359	-3.1603	-3.3211	-3.4805	-2.9238	-2.4649	-1.1893	-2.0442	-2.139	-1.8629	-0.62289	-3.229	-2.1245	-2.3197	-4.2885	-1.7985	-1.5788	-1.883	-3.4381	-3.1698	-3.3033	-2.3821	-2.2591	-0.7083	-3.4867
-0.85235	0.68971	-1.9223	-1.5795	-1.7201	-1.4287	-1.3365	-1.2092	-1.8846	-1.9322	-1.47	-1.5872	-2.3073	-1.8355	-2.0674	-2.8939	-1.0665	-1.614	-1.69	-1.6608	-2.2646	0.1349	-3.3096	-2.2256	-2.3404	-4.01	-0.7783	-1.6677	-1.2246	-2.5005	0.40346	-1.5793	-1.3072	-1.8158	-1.7845	-1.7581	-1.3175	-1.3275	-1.4611	-1.1843	-2.652	-1.8459	-1.9647	-1.7247	-1.0463	-1.2711	-1.3167	-0.61795	-1.1084	-3.1102
-12.11	-11.009	-11.331	-11.699	-10.805	-10.983	-9.2945	-10.398	-10.294	-11.182	-10.369	-10.473	-11.663	-10.772	-11.899	-11.742	-12.92	-11.773	-11.906	-14.002	-12.886	-12.269	-11.496	-10.347	-11.681	-11.777	-11.881	-11.444	-11.133	-11.088	-11.534	-11.424	-10.938	-11.485	-12.568	-12.125	-12.754	-10.786	-11.692	-11.032	-12.08	-12.644	-11.213	-11.879	-11.292	-10.731	-12.129	-12.033	-11.792	-11.703
-1.9964	-2.3146	-3.1744	-4.3231	-3.2911	-2.7247	-3.7994	-4.377	-2.5509	-4.1946	-4.2227	-3.6872	-2.4981	-4.3698	-3.6569	-5.0213	-4.6769	-4.2289	-4.4949	-3.5693	-5.1663	-2.2502	-2.1615	-2.5127	-3.8719	-3.2963	-3.7606	-4.3078	-3.2261	-5.3504	-3.7115	-4.3387	-4.2232	-3.958	-4.5788	-3.657	-4.8751	-3.4511	-2.6206	-3.2838	-3.7351	-4.5673	-3.6491	-4.043	-3.6234	-2.9286	-3.3806	-3.899	-1.7078	-2.8666
-0.21213	-0.53843	-0.868	0.56339	-0.82552	-1.9082	-0.87623	-1.0505	-1.1239	-2.2238	0.11933	0.58161	-0.41703	-0.46354	-0.9816	0.38762	0.14829	0.38988	0.51061	0.031037	-2.2215	-0.47775	-0.42167	-0.70433	-0.15909	0.87532	-1.4182	0.58508	-0.056924	0.31488	-2.1315	-0.039243	-1.474	-1.1945	-0.037147	-0.99346	1.5871	-0.81651	-0.40488	-0.31373	-0.82939	0.43266	0.32153	1.0758	-1.1911	-0.6751	-0.23966	1.706	1.7665	0.63989
1.0549	1.9829	3.0656	1.2905	0.16378	3.39	0.34697	-0.56316	1.2862	2.0554	2.588	0.046814	2.5205	3.4633	1.8977	1.2139	0.45974	2.3475	0.88139	2.457	0.87249	1.7996	1.1019	1.2646	1.5062	3.6133	1.6774	1.4694	0.26849	2.6854	0.971	2.6039	1.4599	1.0303	1.9707	2.2242	1.3549	1.6133	1.7864	2.5418	-0.09379	0.73322	0.35788	2.6094	0.17261	1.8921	1.599	2.5934	0.69369	3.7812
-9.1727	-9.9686	-9.9131	-9.7036	-11.179	-10.577	-11.051	-9.855	-9.2958	-9.5428	-10.411	-9.7859	-10.816	-10.894	-11.717	-10.001	-8.741	-10.179	-10.048	-9.6007	-9.3031	-9.1118	-11.289	-10.782	-11.58	-10.668	-10.853	-9.5497	-11.557	-9.2613	-11.657	-10.248	-11.139	-11.733	-10.172	-8.2402	-9.3009	-11.19	-10.279	-10.431	-8.4066	-9.6229	-9.357	-9.941	-11.286	-10.497	-10.855	-10.549	-10.725	-9.282
-3.5228	-4.6456	-3.639	-3.471	-4.8471	-4.8935	-5.1232	-2.8874	-4.3848	-4.7416	-4.0638	-2.716	-3.1636	-4.7726	-4.8833	-4.6078	-3.6432	-3.426	-4.7414	-3.93	-1.7988	-3.53	-3.6912	-4.3218	-5.523	-2.2639	-4.7961	-2.6588	-4.3203	-3.94	-5.0249	-4.0128	-4.6462	-3.5968	-3.5706	-3.6575	-3.1605	-5.8432	-4.7615	-3.3446	-5.7253	-3.7213	-2.7101	-4.3411	-3.7118	-4.6281	-3.4109	-4.2471	-5.052	-4.1815
-3.3384	-3.2973	-2.5086	-2.7072	-4.0883	-3.3581	-4.2589	-2.5829	-1.9786	-2.6331	-3.5503	-2.4027	-2.0288	-3.3312	-3.4029	-3.2207	-2.7465	-2.492	-4.3017	-2.2626	-5.3362	-3.4653	-4.2062	-3.557	-2.3052	-4.2824	-2.0514	-2.437	-2.9468	-3.7843	-3.3917	-4.9587	-2.8474	-2.4319	-2.7475	-4.4796	-3.3232	-3.5158	-3.6971	-3.2104	-2.6347	-2.4905	-2.7775	-4.7892	-3.2939	-2.385	-1.4493	-1.9484	-2.9082	-0.96155
0.26919	-0.52253	-0.55454	3.0218	-0.23002	0.84989	-0.070603	-0.10052	-0.30122	0.98161	0.075958	0.50709	-0.3402	-0.45046	0.6204	-0.48635	1.9743	0.9571	0.74529	0.22804	0.8013	-0.67137	1.0219	0.98796	-0.49717	-0.75686	0.25272	-0.73321	0.86618	0.16422	-0.21982	-1.1307	-0.091764	-0.30753	0.076327	0.99021	-1.1804	-1.6184	-0.12742	1.4567	1.1362	-0.086492	0.53056	0.098304	0.44015	-0.37291	-0.36883	0.12308	1.1764	1.0197
-1.9244	-3.8953	-3.3069	-2.1305	-3.1279	-3.0904	-0.84346	-2.8792	-2.1271	-2.542	-2.9504	-3.3661	-2.6484	-1.8319	-2.1478	-1.8371	-1.9675	-2.2427	-3.4113	-3.6377	-1.0797	-2.2217	-1.3267	-3.5462	-3.451	-4.3991	-3.313	-2.5064	-3.3152	-2.952	-2.4419	-2.2615	-3.4124	-0.88671	-2.5133	-3.1435	-1.5916	-2.5403	-2.7659	-2.4848	-1.2457	-1.9654	-3.4506	-2.0764	-2.6879	-1.94	-3.4885	-1.913	-2.6769	-3.9495
-12.33	-10.577	-10.955	-12.032	-11.443	-12.851	-10.732	-12.072	-11.961	-9.932	-10.908	-9.7535	-11.475	-12.135	-11.147	-12.345	-10.401	-12.229	-13.695	-11.028	-11.675	-11.278	-11.38	-12.599	-10.462	-11.841	-9.8185	-11.34	-12.077	-12.542	-10.719	-12.138	-10.98	-11.503	-10.788	-11.895	-10.976	-10.858	-13.155	-10.84	-11.461	-11.656	-11.164	-11.491	-11.262	-11.326	-12.928	-13.122	-12.107	-12.037
-7.2368	-5.7622	-6.8741	-3.8398	-4.8869	-4.7798	-6.2416	-6.0742	-5.829	-6.4275	-6.4778	-5.8878	-7.1603	-4.539	-4.06	-5.2686	-6.011	-5.157	-5.8529	-6.6819	-6.9401	-6.6559	-6.2959	-4.537	-6.4052	-4.8992	-5.3038	-4.1093	-4.9744	-5.9708	-4.3964	-4.915	-4.8162	-6.0168	-4.9922	-4.5786	-5.5616	-5.2168	-4.9337	-5.8638	-4.6222	-5.7875	-5.7576	-6.1844	-5.9923	-5.4458	-4.727	-5.2234	-6.736	-6.3081
5.5112	4.7742	5.7378	5.1124	5.262	2.6427	4.5475	4.4844	4.3856	4.7903	4.1359	3.9796	3.7696	4.6327	4.1945	4.6848	4.1288	4.0169	4.6646	6.128	4.6131	4.2718	4.0622	5.3117	4.6514	4.1799	5.3015	4.2679	5.2431	5.3184	4.0626	5.2106	4.2768	4.1307	4.9406	6.3756	4.3355	4.107	3.8093	4.223	1.6044	3.003	4.5719	4.5838	4.6572	3.7383	4.7655	3.9583	4.1925	4.0639
-12.874	-13.763	-12.122	-13.992	-13.435	-13.615	-11.87	-13.694	-14.204	-13.788	-13.394	-13.392	-12.484	-14.176	-11.441	-13.249	-13.282	-12.959	-13.525	-13.085	-13.767	-12.77	-13.526	-13.855	-13.062	-12.571	-12.723	-13.612	-13.414	-13.134	-13.206	-13.687	-14.128	-13.088	-13.493	-13.461	-11.682	-15.394	-14.451	-13.756	-13.702	-13.378	-12.476	-13.809	-14.431	-13.19	-12.998	-14.15	-13.808	-15.415
-10.668	-11.761	-11.402	-10.588	-11.756	-10.53	-11.735	-11.184	-11.962	-12.272	-11.788	-10.263	-10.873	-13.361	-11.131	-11.66	-11.965	-11.855	-11.211	-11.3	-10.975	-10.956	-12.262	-10.726	-10.594	-12.554	-10.993	-11.911	-12.488	-12.18	-10.564	-13.038	-11.17	-12.838	-10.989	-10.599	-11.707	-12.337	-11.742	-11.536	-11.974	-13.261	-11.586	-11.501	-11.364	-11.16	-10.101	-12.511	-11.011	-11.795
-1.4227	-3.5386	-3.571	-2.8152	-2.0141	-2.4776	-1.5077	-2.4709	-2.6718	-2.7104	-2.7103	-1.9223	-0.76222	-2.3249	-1.6135	-2.209	-3.242	-2.0548	-2.7007	-3.3219	-3.3206	-1.7146	-2.8339	-1.7111	-2.7149	-1.2706	-2.0343	-1.9248	-3.175	-3.1609	-1.5985	-2.8564	-1.3539	-3.1407	-3.17	-3.0082	-1.5212	-2.8525	-2.4231	-1.3912	-2.9568	-4.0309	-4.565	-1.5668	-2.1737	-1.6724	-1.6358	-2.7634	-2.796	-2.3529
-11.714	-10.382	-11.52	-10.486	-11.261	-11.518	-12.28	-11.072	-10.92	-11.779	-13.489	-11.75	-11.455	-11.307	-12.939	-11.32	-11.036	-11.473	-11.812	-10.728	-10.816	-12.223	-11.559	-12.444	-12.764	-11.674	-12.002	-13.602	-11.489	-11.023	-10.598	-10.596	-11.418	-10.453	-10.301	-11.097	-12.167	-10.421	-10.044	-11.825	-10.763	-9.1383	-10.538	-10.66	-10.673	-9.5474	-12.862	-10.743	-11.797	-11.795
3.6166	2.3438	3.0108	4.0452	3.1132	3.8267	2.834	1.7919	3.2944	2.8565	2.3335	2.3487	2.2847	2.4222	2.731	2.8057	2.0033	3.4578	2.166	4.9074	4.7186	4.6925	2.9519	4.3948	1.8457	2.7669	2.0646	3.3525	2.3759	3.2358	3.0922	3.1735	3.0506	2.3296	2.5567	2.6627	3.1563	4.2093	2.2941	3.3792	3.8977	0.9719	3.2481	3.0572	4.0178	1.6963	2.8428	3.2316	1.7747	0.20163
-4.1988	-3.9197	-5.4282	-4.8717	-5.4486	-5.2154	-3.9295	-5.3433	-5.056	-6.0942	-6.5191	-4.8613	-6.3479	-5.9108	-6.5526	-4.8374	-4.1828	-5.3874	-4.961	-5.8223	-4.351	-5.6378	-3.5201	-4.6342	-4.6742	-6.4147	-4.8729	-3.7454	-6.0471	-5.5099	-3.8637	-3.7691	-4.7418	-2.7599	-4.4726	-4.54	-4.9002	-6.9024	-6.3329	-4.7683	-3.9942	-4.0924	-4.6376	-3.6189	-5.0936	-6.4042	-4.9405	-3.6009	-5.3724	-4.5141
4.3637	3.9092	4.2656	4.296	3.2991	3.2681	2.4701	4.1846	3.6065	5.5448	4.6535	4.2445	4.1418	5.4796	4.9883	3.4402	4.5145	4.207	4.9845	5.2622	4.1616	6.037	4.0193	2.7823	4.6875	4.7165	3.956	3.5436	3.6055	3.7877	4.3555	4.677	4.7438	4.615	3.764	4.5776	4.6876	5.5144	5.5489	3.7698	3.6196	3.9014	4.2852	3.5138	3.5844	4.6015	5.4646	6.0906	4.8899	5.3453
-2.8861	-2.427	-1.1661	-2.986	-0.10478	-1.9896	-0.26841	-0.17579	-2.7766	-1.0399	-1.6467	-1.46	-2.0151	-2.7054	-1.4162	-1.721	-0.10525	-2.1332	-1.8272	-0.805	-2.7026	-1.8093	-1.9721	-0.87166	-1.2124	-1.4263	-2.2708	-2.1967	-1.4376	-2.8904	-2.251	-3.7557	-1.6954	-2.1792	-2.9796	-1.1596	-0.48935	-2.0983	-1.3925	-3.3285	-0.48148	-0.891	-3.162	-1.5272	-0.55423	-1.9116	-2.4769	-1.4004	-0.50428	-2.2805
-14.964	-13.512	-13.918	-14.818	-13.833	-14.281	-14.831	-15.582	-15.257	-14.349	-14.606	-14.34	-14.955	-14.958	-15.036	-14.631	-14.55	-15.015	-14.187	-15.751	-15.739	-14.857	-14.41	-15.768	-14.544	-14.561	-14.001	-14.963	-14.595	-11.98	-15.7	-13.419	-15.41	-15.277	-14.348	-15.043	-13.421	-13.848	-14.633	-13.966	-13.049	-15.666	-15.996	-14.149	-15.303	-14.422	-14.522	-13.493	-15.257	-15.769
0.3145	-0.057387	-1.1775	-0.62459	-0.86105	0.031754	-1.9159	-0.346	-0.7837	-1.9327	-1.7779	-1.0848	-2.0461	-0.95978	-1.5577	-1.3742	-1.1851	-0.8161	-0.2445	-1.0845	-1.4345	-2.2881	-0.55496	-1.2	-1.0175	-1.8454	-0.42929	-1.2197	-0.43985	-0.93411	-3.4881	-1.462	0.22181	-1.4565	0.59609	-0.84562	-0.28707	-1.3885	-0.80745	0.40401	-0.32974	-0.67971	-1.0854	-0.5354	-1.8673	0.80483	-1.3754	-1.7768	-1.3857	-1.0201
-3.2732	-3.0815	-3.2442	-3.5517	-3.9476	-3.3232	-4.0576	-3.3793	-3.3257	-1.8992	-2.1465	-4.0505	-3.0492	-3.701	-2.8966	-2.7491	-2.7206	-3.1986	-3.6398	-1.6231	-2.5155	-4.2252	-2.0054	-2.1448	-2.3677	-1.3583	-3.8993	-2.9265	-1.7965	-2.5612	-4.7681	-2.7689	-2.7131	-3.7675	-2.5249	-3.3088	-0.94069	-2.9581	-3.3952	-3.9475	-2.5118	-2.7972	-4.1274	-2.8182	-3.7449	-3.8154	-2.7382	-2.5515	-3.8125	-4.6075
-2.0759	-0.92664	-0.8446	-2.0798	-1.3777	-0.79706	-0.99451	-1.992	-1.6541	-1.5606	-1.6528	-1.771	-1.0673	-3.1752	-0.90551	-1.5692	-2.3887	-1.2578	-2.268	-1.5154	-0.75831	-3.2556	-0.8563	-0.42225	-1.6605	-2.4947	-0.85826	-1.9413	-1.497	0.12144	-0.86143	-1.5529	-1.5648	-0.98148	0.17782	-1.3718	0.19327	-1.8507	-0.83607	-1.2824	-0.89116	-1.6887	-2.0824	0.07666	-1.4655	-0.0885	-1.2128	-1.762	-1.7981	-1.7961
-22.162	-21.403	-22.719	-23.049	-22.424	-22.713	-22.566	-21.303	-21.073	-21.623	-23.227	-22.477	-22.575	-22.675	-21.717	-22.716	-21.806	-21.405	-24.693	-22.064	-21.209	-21.542	-22.157	-21.337	-21.948	-23	-22.247	-21.128	-20.108	-20.665	-23.167	-21.627	-21.809	-22.419	-21.999	-22.539	-21.218	-22.702	-21.002	-21.679	-21.012	-20.866	-22.588	-23.356	-22.514	-22.99	-20.959	-22.725	-23.023	-20.969
1.9072	3.7217	2.0168	3.5633	4.3488	2.9593	2.931	3.2582	2.015	3.2775	2.6482	2.892	3.6623	3.1812	2.3925	4.2898	2.9454	3.046	2.4195	2.4512	3.3736	1.0305	3.0551	2.885	3.536	3.6577	2.5778	3.1769	2.5892	1.6742	3.5643	2.921	2.9169	4.7007	2.1957	3.0413	2.3166	3.9596	2.7889	3.6466	2.1053	3.7627	3.5912	3.4819	2.1573	3.998	1.7288	2.6673	1.9767	2.7848
-12.478	-14.131	-12.812	-12.985	-12.31	-14.132	-12.549	-13.604	-12.38	-12.437	-12.867	-14.215	-11.295	-12.584	-13.915	-12.826	-10.595	-12.953	-13.16	-11.419	-13.138	-12.179	-14.134	-13.891	-13.976	-11.597	-12.049	-12.583	-14.197	-14.475	-13.717	-14.252	-13.444	-11.265	-13.674	-12.227	-12.205	-14.121	-12.386	-13.75	-11.637	-12.708	-13.106	-11.486	-13.866	-11.013	-13.686	-12.996	-12.278	-13.057
5.9168	5.2034	7.0915	6.7743	6.2805	6.5384	5.5947	6.5881	6.3113	7.2078	6.3135	7.1327	6.9312	5.7987	7.4592	7.4129	7.5116	8.9686	5.5404	6.1848	6.3513	5.5829	5.9965	6.2017	7.9633	7.1714	6.5808	7.302	7.3684	5.773	7.3555	6.5045	7.6479	8.674	6.149	8.2005	7.9858	5.1448	5.9248	7.0915	6.735	6.7065	7.5515	7.5211	6.6704	7.0667	4.9608	6.8248	7.0061	7.8205
0.31036	-1.3211	-0.78441	0.72818	-1.8346	-1.0988	-1.1889	-1.8723	-2.4535	-1.1118	-1.4583	-1.0693	-0.61506	0.14756	-0.66054	-1.5704	-1.2227	-1.5972	-2.6962	-1.0579	-1.8575	-0.88737	-0.77348	-0.17201	0.51751	-0.84217	-1.2266	-0.40798	-1.7712	0.27595	-1.7318	-1.17	-1.0955	-0.051606	-1.8136	-2.0044	-1.6599	-1.7501	-1.0695	-3.6629	-2.1432	-1.6771	-0.86873	-1.6109	-2.3643	-1.6872	-0.89763	-0.95792	-1.4846	-1.6301
4.4364	4.2378	4.2012	4.3089	4.1517	4.553	6.161	5.0811	4.283	4.7091	5.1621	4.7426	4.7598	4.7503	2.6245	4.4689	4.3725	4.5096	4.6652	4.2055	3.0319	4.9415	5.9036	4.9004	3.1282	3.6518	4.6508	4.1485	3.1189	3.2382	5.2276	3.1002	4.4647	4.2814	4.2552	4.651	3.6593	3.9118	5.5098	3.9968	3.6329	5.4239	4.9116	3.9103	5.1829	5.1904	5.7417	3.5106	4.152	3.3662
-3.4181	-5.5698	-3.6286	-4.9481	-4.7877	-2.7555	-3.634	-4.0514	-3.6683	-4.3691	-4.2923	-4.4174	-3.5653	-3.5816	-5.2546	-3.6225	-3.0143	-4.4794	-5.1493	-4.0108	-4.3743	-4.6546	-5.4481	-5.2837	-5.0974	-3.9049	-4.6142	-5.5328	-5.3052	-3.4148	-3.3401	-3.9717	-5.1081	-2.294	-4.5827	-5.089	-5.5608	-4.651	-3.7625	-2.9804	-3.7506	-3.3695	-3.0435	-5.84	-3.4729	-3.3427	-5.3767	-4.3703	-3.2692	-4.6947
0.96736	1.9843	1.5814	-1.0401	0.85578	1.4593	1.0691	1.2071	3.2059	1.2961	1.4262	0.66582	1.2758	1.7532	1.8043	1.3182	1.9022	1.7958	1.3914	1.8588	2.3604	2.3384	2.1365	2.7602	2.3787	3.5816	1.5711	0.97037	1.8168	1.7632	2.2794	1.2801	2.6674	1.7416	1.4906	1.1057	3.1158	1.1137	2.4147	2.2985	1.9996	1.0514	1.6476	1.0856	2.0304	2.2145	1.2491	1.9431	2.8768	0.74521
-21.894	-21.061	-21.562	-23.482	-22.132	-20.918	-22.131	-23.561	-21.775	-21.477	-22.118	-21.82	-22.105	-22.678	-23.731	-22.318	-23.991	-22.44	-22.187	-22.92	-23.278	-20.916	-23.279	-20.796	-23.268	-22.529	-21.862	-23.262	-21.292	-22.299	-21.227	-21.598	-21.789	-21.662	-22.205	-22.137	-22.325	-20.624	-23.255	-21.778	-20.285	-20.835	-20.784	-22.557	-21.972	-20.252	-22.527	-21.779	-20.671	-23.114
-21.775	-21.368	-20.271	-18.355	-22.398	-20.71	-22.65	-20.405	-20.912	-20.916	-20.538	-21.367	-20.087	-21.013	-21.419	-21.323	-20.407	-19.202	-20.132	-21.344	-21.919	-20.703	-19.44	-21.493	-20.468	-20.264	-20.703	-20.232	-20.879	-20.037	-22.116	-22.31	-20.308	-20.436	-20.485	-19.926	-21.782	-20.65	-19.913	-20.968	-21.38	-20.611	-20.969	-21.022	-20.699	-20.424	-20.028	-20.718	-18.868	-21.142
-6.8407	-3.3534	-1.9604	-2.4491	-2.7696	-2.9159	-2.4377	-3.4517	-3.8431	-2.8125	-1.7211	-1.6694	-3.8199	-3.9687	-3.5296	-2.0572	-2.8853	-2.3392	-1.6644	-4.0916	-4.9727	-4.8168	-5.0986	-3.4388	-2.9333	-2.8017	-3.4437	-2.3602	-1.949	-2.9049	-4.3069	-2.9047	-3.3296	-2.913	-3.1922	-3.6601	-3.9568	-3.6177	-1.7102	-2.2267	-3.1866	-2.6012	-2.4279	-4.8283	-3.813	-2.6665	-3.8373	-3.4179	-2.4265	-3.0945
-9.8839	-10.875	-9.9574	-10.602	-9.9597	-10.142	-10.226	-12.243	-7.7187	-11.588	-10.071	-10.134	-10.505	-10.814	-12.206	-12.297	-10.437	-9.9978	-10.883	-9.2523	-10.19	-10.729	-10.32	-8.4795	-10.042	-9.5355	-10.241	-9.8603	-11.232	-10.121	-9.9174	-10.389	-11.761	-10.662	-10.4	-10.246	-10.958	-9.9071	-10.869	-9.2915	-10.546	-10.986	-9.3197	-9.1387	-10.244	-11.231	-10.451	-9.4753	-9.2363	-10.487
2.3322	0.65158	1.3754	0.17649	1.6811	0.16345	0.95536	-0.38771	1.1243	-1.0114	-1.1984	1.4832	-0.25926	1.3399	-1.4941	-1.0368	1.8104	0.89738	0.52911	0.11606	-1.5992	0.35752	-0.35944	0.7077	1.4812	1.1635	0.65071	0.31059	0.086015	0.059925	-0.34039	1.4544	2.3717	-0.084536	-0.32711	-0.62264	0.54144	0.28066	0.60809	1.668	0.0037365	1.6778	1.7743	0.4499	0.40144	0.74291	0.76774	-0.21688	0.023861	-0.21669
3.2419	2.7536	1.8761	2.1575	2.4623	2.1416	1.6297	3.6711	2.1423	2.7818	2.0362	3.3099	3.0388	2.7292	4.1915	1.8364	1.4429	2.1761	2.4611	3.5102	2.7868	1.9772	2.2358	2.4329	2.1698	2.6587	2.6927	1.748	2.6073	3.1349	3.2276	3.4352	3.7861	3.9452	3.3086	2.4392	1.7107	2.9665	3.255	3.2953	1.2872	1.1587	1.2419	3.7637	3.2811	2.8713	1.9849	3.2294	2.5272	0.71427
-9.9194	-12.296	-10.842	-13.114	-12.4	-9.9185	-12.233	-10.64	-11.007	-11.988	-10.922	-11.311	-11.558	-11.767	-11.768	-11.705	-12.219	-11.007	-11.827	-10.975	-11.637	-12.193	-11.627	-11.077	-12.853	-12.53	-10.932	-11.787	-11.429	-9.6947	-11.462	-11.795	-10.766	-13.115	-12.205	-12.352	-12.859	-12.013	-11.253	-13.169	-11.344	-10.64	-12.981	-11.995	-12.496	-11.856	-11.726	-12.64	-13.331	-13.158
-13.143	-14.511	-13.543	-15.415	-12.71	-13.563	-13.939	-12.667	-13.273	-14.153	-12.256	-13.583	-13.128	-13.93	-12.515	-13.967	-12.395	-11.693	-13.655	-12.611	-13.398	-12.757	-11.764	-13.54	-12.587	-12.961	-13.613	-15.063	-13.431	-12.699	-12.054	-13.764	-14.505	-14.058	-13.719	-12.782	-12.886	-12.766	-13.317	-12.807	-13.607	-12.78	-13.873	-13.314	-12.769	-14.355	-14.706	-13.454	-13.5	-14.466
-9.8668	-11.017	-6.7148	-8.1399	-9.1828	-8.3734	-8.3446	-8.7955	-8.3636	-8.9515	-10.482	-9.8369	-10.294	-8.4213	-8.9112	-8.4978	-9.9971	-7.7272	-8.5622	-9.5419	-10.484	-9.1309	-8.4441	-8.7048	-8.4317	-8.7778	-8.9508	-9.9742	-9.1383	-10.37	-8.4534	-9.2761	-8.201	-8.6777	-8.6201	-8.2639	-10.255	-9.7648	-9.2294	-10.116	-8.4561	-7.5081	-9.3394	-9.6121	-9.3596	-7.8129	-8.0533	-9.9437	-8.2053	-8.5868
-1.6798	-0.27407	-1.3704	-3.2	0.26624	-1.577	-0.42927	-0.63599	-2.6493	-0.24176	-2.8818	-2.533	-1.1751	-0.63039	-0.59494	-1.9306	-1.5787	0.70984	-0.91371	-0.35886	-1.0933	0.047022	-0.22329	-0.361	-0.87241	-0.58493	-1.4559	-1.4186	-0.82357	-0.50394	-1.8916	-0.98896	-1.2979	-1.5927	-1.8527	-1.3012	-0.061738	-1.2443	-2.3894	-0.53154	-2.5571	-0.9088	0.00057646	-0.20387	-2.463	-1.3177	-0.70954	-2.0162	-1.7382	-0.90344
7.1455	6.254	4.2353	7.0346	4.5039	6.0746	4.139	4.3554	5.4648	4.7945	5.9076	4.6213	5.9615	4.7544	5.7046	5.5666	7.6775	3.6538	5.5714	4.5907	5.4624	6.11	6.8518	4.9418	4.9898	5.0442	6.7574	6.0879	6.5136	5.8218	5.2923	5.5503	5.3445	4.8835	6.3839	7.9188	5.3989	5.6994	3.6882	6.5782	5.8846	5.7248	5.1956	7.1123	4.68	6.7633	5.851	5.1778	6.2372	5.4206
-10.987	-10.165	-12.024	-10.75	-12.404	-9.5696	-12.162	-10.55	-11.419	-11.133	-12.899	-12.839	-11.77	-11.393	-10.15	-12.182	-11.039	-11.274	-11.963	-11.58	-12.015	-10.341	-9.4065	-10.211	-11.578	-11.91	-12.629	-10.476	-10.362	-10.03	-11.49	-11.635	-12.449	-11.452	-11.104	-11.072	-11.028	-8.6692	-10.923	-10.868	-12.046	-10.182	-11.07	-11.112	-10.362	-11.494	-12.951	-11.774	-11.011	-11.991
-10.632	-11.461	-11.328	-12.345	-11.552	-12.913	-12.928	-10.358	-12.41	-12.636	-12.942	-11.56	-13.292	-10.763	-12.128	-11.526	-11.888	-10.846	-12.595	-11.816	-11.267	-12.671	-11.103	-11.14	-9.6375	-11.543	-11.943	-11.905	-9.7862	-11.406	-13.151	-12.106	-11.84	-11.451	-13.331	-12.391	-12.784	-11.477	-11.149	-12.459	-12.367	-13.385	-11.81	-11.168	-11.647	-12.004	-12.241	-11.245	-10.291	-11.733
-0.77184	0.79732	-0.14239	0.45642	-0.44626	0.17989	1.4709	-0.28005	-0.25261	-1.3521	-1.175	-0.90674	-0.68916	-0.21168	1.137	0.29139	-0.1177	0.48893	-1.0757	0.6985	0.68148	-2.1515	0.29075	0.037514	0.75079	-1.0391	-1.2541	-0.36952	0.77354	-0.56316	-0.53599	-0.34195	0.32496	0.56064	0.92017	-0.93328	0.80874	-0.1068	-0.53583	-1.0957	-0.39327	-0.8209	-0.98658	0.32326	1.5567	0.45143	-2.2568	-0.49086	1.1821	-0.23034
6.8319	6.4424	6.3366	6.1816	7.3215	7.4745	6.9391	6.6855	6.9096	6.9635	5.8365	7.0488	5.9545	8.99	8.2331	8.8698	4.7989	7.6836	8.2205	5.3417	6.8382	6.562	5.7669	4.9903	7.0602	7.1814	6.2421	8.2915	6.9861	6.8372	7.8021	8.2071	5.7097	7.4572	8.3809	5.7346	7.0653	5.9277	6.6085	6.2672	8.034	7.3477	6.4185	6.9255	7.9458	8.2526	7.311	5.1727	6.4058	6.2166
-3.3453	-0.33748	0.70361	-2.7136	-1.902	-2.0628	-1.7682	-1.7321	-0.79557	-0.81527	-1.03	-1.8972	-1.2411	-1.757	-3.5338	-1.2023	-2.9851	-2.9654	-3.5605	-1.9367	-1.2467	-0.80042	-2.4345	-2.1179	-0.29247	-0.097526	-1.0694	-0.45567	-2.0524	-0.61439	-1.6732	-1.0488	-1.175	-1.2809	-1.0767	-0.4882	-2.4399	-2.2483	-2.4823	-1.8524	-2.7941	-2.3039	-1.1671	0.34299	-1.3703	-1.1593	-0.63044	-0.51328	-1.226	0.12518
-0.2516	-1.2347	-0.20776	0.41473	-0.99853	-0.90628	-0.90272	-0.99657	-0.04365	0.00031953	-1.2663	0.093422	0.62533	-0.064699	-1.4466	0.97972	-0.53157	-0.90453	-0.30654	0.29492	0.16893	-0.056196	-1.3718	-1.2864	1.3173	-1.2938	1.4015	-0.18831	0.93562	0.23709	-0.86798	-0.3682	-0.68123	-0.97305	0.33451	0.74286	0.14843	-0.79219	0.93502	-0.42775	0.94255	-0.55409	1.0058	1.3486	1.4557	0.71793	-0.35865	0.30146	1.3701	0.30923
-2.3359	-2.3198	-2.9857	-0.64747	-2.4565	-2.5968	-2.1548	-2.0102	-2.2828	-1.8111	-2.529	-1.1427	-2.6737	-1.0515	-2.5422	-2.3292	-1.9477	-3.8499	-1.8635	-3.118	-1.1507	-1.6108	-1.6166	-2.0438	-3.8102	-2.3721	-2.0783	-2.0474	-2.1433	-2.4116	-2.7483	-0.88835	-2.8897	-0.57784	-4.003	-2.7884	-1.5121	-1.8159	-1.5604	-2.3833	-2.0089	-3.6826	-3.8035	-4.2161	-1.5765	-1.9998	-1.8133	-1.2139	-2.6429	-1.9103
-11.268	-11.574	-10.15	-10.788	-8.5525	-11.157	-10.54	-10.324	-9.3325	-9.5484	-10.374	-10.836	-9.3895	-11.42	-9.0858	-9.9438	-9.6128	-9.1153	-10.254	-9.6812	-9.3277	-10.628	-10.387	-9.8815	-8.4916	-9.5669	-11.088	-9.086	-11.561	-11.08	-9.7916	-9.9488	-10.672	-10.301	-10.623	-8.85	-10.549	-9.2936	-10.123	-10.183	-10.427	-9.9707	-10.729	-10.027	-10.153	-11.246	-10.597	-9.4018	-9.4915	-11.385
-2.2008	-0.5989	-2.0783	-1.4868	-2.0081	-1.1847	-1.6221	-1.1999	-1.0055	-1.0213	-0.2059	-2.7188	-0.68287	-0.54681	-1.8716	-2.4733	-2.3407	-0.99861	-1.08	-0.62542	-1.309	-1.2961	-1.5311	-0.22847	-2.6724	-1.1667	-2.3179	0.50029	-1.3758	-0.51036	-1.7404	-2.6075	-0.30298	-0.74591	-2.7306	-1.8481	-2.0966	-1.6384	-1.0944	-0.67088	0.27576	-1.5494	-1.1849	0.53815	-2.9535	-0.61435	-0.55013	-1.5724	-1.8634	-0.79686
-11.239	-11.431	-9.39	-10.664	-9.2023	-11.991	-10.587	-9.8542	-10.981	-9.2966	-10.168	-10.988	-11.661	-10.668	-10.856	-10.318	-12.041	-10.452	-11.906	-10.902	-11.033	-9.7222	-9.1933	-11.715	-8.6825	-10.72	-11.697	-10.371	-9.481	-10.947	-9.6297	-11.611	-10.254	-10.485	-11.066	-10.01	-11.116	-11.798	-10.638	-10.991	-11.371	-11.892	-10.896	-12.171	-11.084	-10.411	-10.31	-12.023	-11.401	-10.79
-8.9388	-7.9452	-9.3524	-8.3738	-8.657	-9.0352	-9.9933	-9.9256	-8.3593	-8.8496	-8.0856	-10.298	-9.4121	-8.5454	-8.3834	-10.005	-9.5042	-8.2253	-10.008	-8.642	-9.5635	-8.1302	-11.125	-8.2397	-10.006	-9.3388	-9.6141	-9.7281	-9.0472	-9.0245	-10.052	-9.7405	-10.068	-7.6066	-9.4729	-9.9178	-10.065	-9.029	-8.6051	-8.6946	-9.1608	-7.3901	-10.097	-9.3835	-8.0951	-9.0499	-9.0634	-8.4044	-10.731	-9.4941
-20.522	-21.125	-21.156	-20.647	-21.085	-20.545	-19.979	-20.624	-21.369	-20.821	-20.442	-21.137	-20.761	-20.935	-21.043	-21.511	-20.218	-19.856	-20.367	-20.578	-22.866	-21.189	-21.511	-20.622	-21.338	-21.902	-22.427	-21.377	-20.736	-20.154	-22.002	-20.286	-21.737	-21.547	-19.434	-19.123	-20.556	-21.17	-20.498	-20.43	-19.812	-21.899	-21.146	-21.647	-20.811	-19.448	-21.988	-21.466	-20.687	-22.49
-0.4298	-2.232	-2.3881	-2.299	-1.9958	-0.18613	-2.7029	-3.8395	-2.6583	-2.1813	-3.9706	-1.5329	-2.5312	-2.2528	-2.0783	-3.0278	-2.0986	-3.2863	-4.7054	-2.9573	-2.1478	-3.0339	-3.254	-2.5538	-4.4149	-3.5137	-3.2318	-3.0569	-4.015	-1.7202	-1.9253	-3.481	-1.9882	-1.3071	-3.3161	-1.2525	-2.905	-3.4639	-1.9669	-3.2246	-3.1668	-1.5797	-2.5865	-4.1935	-2.9866	-2.6383	-5.0301	-1.3107	-2.5025	-1.4945
-12.074	-11.265	-11.694	-13.053	-11.405	-12.205	-11.487	-12.474	-11.573	-10.685	-10.436	-11.035	-13.728	-10.253	-11.321	-11.808	-11.625	-10.904	-11.344	-11.73	-10.371	-11.668	-12.975	-10.93	-13.151	-10.02	-11.953	-11.31	-10.787	-12.774	-11.955	-12.363	-13.326	-10.013	-11.885	-11.153	-12.386	-12.612	-10.863	-13.347	-10.852	-12.227	-12.766	-12.1	-9.6472	-12.714	-11.784	-12.814	-11.471	-13.43
-0.85943	1.516	-0.4459	0.15449	0.23545	-0.44952	-0.4466	0.32299	-0.76572	0.30388	0.12853	0.87375	0.0013827	-0.81035	-0.19565	-0.71168	-0.60751	-0.32851	-0.11871	-1.7132	1.0117	-1.5741	-0.35125	-0.051214	-0.78149	-1.5371	-1.0154	0.6977	0.27327	-2.1746	1.0891	-0.27568	0.2844	-0.92754	-0.76823	0.48586	0.79755	0.075355	-0.1598	0.65908	0.075634	-0.51171	-1.4133	-0.40192	-0.92298	-0.65926	-1.0272	1.0815	1.0461	0.27216
-8.8081	-11.333	-8.1647	-8.9267	-7.8066	-8.5143	-8.377	-8.2032	-8.8453	-9.4971	-9.0939	-8.8069	-9.272	-7.9176	-6.7759	-8.9219	-7.9617	-8.1977	-9.5551	-8.4594	-8.372	-9.7816	-9.6504	-8.3475	-8.8883	-8.2607	-8.4974	-10.133	-9.8735	-8.399	-7.6601	-11.025	-8.2021	-8.3124	-9.7358	-8.8017	-10.168	-8.0829	-10.273	-9.8437	-10.291	-8.294	-9.1523	-7.9046	-9.2691	-7.5647	-10.578	-8.565	-7.3562	-10.682
-1.1725	-0.63706	-1.2342	-0.96611	-1.5138	-0.98362	-1.362	0.050393	-0.16415	-0.36424	-1.4342	-0.95896	-2.3283	-0.56506	-3.4301	-0.098361	-1.0286	-2.7315	0.22008	-2.0024	-0.49983	-1.016	-2.1657	-1.9535	-0.94429	-1.531	-0.44295	-1.1499	-0.59639	-1.7932	-2.0397	-1.7568	-1.9556	-1.0412	-0.35839	-0.10781	-0.34422	-1.0828	-0.41968	-3.1237	-2.4751	-2.0858	-1.1167	-0.38647	-2.4973	-1.0421	-2.1463	-3.4415	-1.9501	-0.66864
-19.818	-20.753	-20.733	-22.141	-19.326	-22.503	-22.465	-20.955	-21.515	-21.613	-20.255	-20.849	-21.071	-21.669	-20.833	-20.005	-22.083	-19.737	-20.112	-19.394	-20.982	-20.929	-22.801	-20.395	-19.315	-21.902	-20.006	-20.448	-21.149	-19.468	-21.491	-21.302	-21.302	-20.9	-22.005	-21.188	-21.47	-20.572	-22.653	-19.886	-21.283	-20.756	-22.082	-20.774	-21.892	-20.604	-20.437	-19.506	-21.456	-20.925
-2.4367	-2.0792	-0.8226	-3.2918	-2.0378	-1.6349	-1.8903	-2.4682	-4.0427	-2.8372	-1.5161	-2.5198	-2.4614	-2.525	-1.9948	-2.9567	-4.2582	-1.858	-2.599	-1.6871	-4.3267	-1.5716	-2.3477	-1.4708	-1.9314	-1.4157	-2.1949	-4.2502	-0.8757	-3.2259	-3.6618	-2.5908	-3.3451	-2.8586	-2.7514	-3.0292	-2.5524	-3.0557	-2.9563	-0.66894	0.093856	-1.8254	-3.4891	-2.4227	-3.3867	-1.7005	-2.878	-1.7876	-3.5068	-2.7957
-3.4327	-2.6314	-3.3976	-2.9591	-5.0806	-2.1849	-4.5089	-4.8938	-3.1713	-5.5446	-5.0271	-4.6729	-3.6624	-4.1556	-3.5339	-3.8227	-4.0153	-5.4919	-3.8349	-4.7518	-2.8611	-3.4641	-3.1436	-4.2605	-4.4023	-2.4322	-3.5084	-4.9603	-4.8567	-4.0567	-4.7254	-3.9234	-5.1389	-3.9419	-3.0339	-3.1934	-5.5116	-2.4362	-5.2923	-3.1406	-4.8653	-5.1254	-4.8628	-5.3349	-3.3021	-3.9335	-4.7903	-5.2848	-3.0611	-4.0666
-12.784	-14.738	-13.594	-15.502	-14.359	-14.896	-13.602	-14.296	-13.538	-14.38	-12.715	-12.859	-15.047	-13.031	-14.118	-12.833	-14.219	-13.014	-14.451	-14.547	-12.503	-14.82	-11.647	-12.328	-11.93	-13.373	-15.105	-12.818	-14.132	-12.979	-12.924	-11.888	-15.224	-13.771	-13.854	-12.032	-14.907	-13.34	-16.069	-14.129	-14.505	-11.802	-14.762	-13.4	-14.572	-14.448	-13.6	-15.414	-13.456	-13.909
-10.315	-12.001	-12.563	-12.607	-11.903	-11.815	-12.534	-12.828	-11.669	-13.074	-9.0937	-12.268	-10.675	-10.323	-10.971	-12.797	-10.138	-11.022	-12.734	-10.72	-12.014	-12.331	-12.011	-12.998	-11.08	-11.539	-10.659	-13.038	-10.801	-10.587	-11.746	-11.431	-11.947	-11.088	-13.313	-11.782	-10.967	-12.64	-11.133	-12.415	-11.043	-12.422	-12.004	-11.254	-9.4024	-11.855	-11.168	-10.618	-11.28	-11.69
-5.1464	-6.3248	-6.0787	-7.2486	-5.0246	-6.504	-6.493	-5.2681	-6.5149	-4.1547	-5.7272	-5.2178	-4.1586	-4.785	-4.8303	-6.3457	-5.2984	-5.7473	-5.7135	-6.4277	-7.3729	-5.3731	-6.7524	-6.075	-4.823	-4.7001	-5.3216	-4.7771	-3.542	-5.1134	-6.5298	-6.1151	-5.4457	-4.7955	-4.8997	-5.8118	-5.352	-5.0664	-4.8153	-5.1009	-7.3249	-5.7066	-5.3991	-6.1273	-5.413	-4.1934	-5.8084	-4.7869	-6.0081	-6.5448
1.4711	1.8873	1.4487	1.7587	2.609	2.3316	0.96254	2.3462	1.4754	1.4581	2.2218	1.4648	0.37653	1.7038	3.2337	0.37025	0.72905	2.8419	-0.31232	1.9598	2.2729	1.3723	1.7986	1.2129	1.0153	1.6236	-0.29712	0.37283	1.8922	2.2064	0.23809	1.9499	1.3967	2.9975	1.3737	2.4015	1.1081	0.79272	2.6708	1.5707	2.0779	1.7302	2.8631	1.5735	1.0886	0.88535	1.3323	0.32587	2.8788	2.24
0.59913	2.0033	3.1515	2.2314	2.2089	-0.060142	2.6417	0.86268	0.80947	3.3466	2.2841	1.8577	1.8125	0.79811	1.9235	1.4226	2.3431	1.7913	0.49819	2.3512	1.684	1.4904	1.0377	0.48621	1.0561	2.5928	2.9552	1.8434	2.0326	1.3507	2.504	0.75203	1.6893	0.88614	1.5282	1.8661	0.74237	1.6796	2.377	1.1305	1.5947	3.1148	3.3395	1.372	2.0368	1.7174	2.097	1.7957	0.11641	2.1237
-10.217	-10.549	-11.608	-10.358	-9.574	-11.866	-12.939	-12.812	-9.8863	-10.591	-9.7677	-9.7283	-8.1639	-11.271	-11.803	-11.063	-10.366	-12.224	-10.199	-10.469	-9.5202	-11.862	-9.8273	-10.028	-10.961	-11.11	-10.402	-11.957	-12.416	-9.4151	-10.659	-12.474	-10.275	-12.7	-9.8717	-9.4764	-11.006	-11.707	-10.414	-12.174	-8.9645	-9.881	-10.673	-12.916	-12.108	-10.717	-10.836	-10.304	-11.344	-10.311
-11.792	-11.864	-13.968	-12.619	-13	-14.095	-13.408	-12.837	-12.897	-14.273	-15.514	-13.898	-13.809	-13.825	-10.978	-13.184	-11.457	-13.838	-13.008	-13.301	-14.271	-12.579	-11.846	-13.125	-12.682	-14.588	-12.89	-13.099	-14.197	-13.35	-12.113	-14.133	-13.387	-13.443	-13.395	-12.47	-13.162	-13.961	-13.237	-13.322	-12.887	-11.62	-13.162	-12.879	-13.204	-13.403	-12.642	-14.094	-13.055	-13.459
-10.019	-11.14	-10.611	-10.965	-8.6585	-11.491	-10.413	-9.6622	-11.861	-11.145	-10.395	-10.244	-11.162	-9.8519	-10.627	-10.657	-11.763	-10.776	-10.291	-10.604	-11.309	-9.9279	-9.8503	-10.815	-10.422	-9.7758	-11.012	-10.121	-11.276	-9.1057	-10.289	-9.6072	-10.134	-8.8142	-9.287	-9.7091	-8.8257	-9.2135	-10.229	-10.939	-10.571	-10.213	-11.083	-9.3921	-10.38	-10.356	-9.8253	-10.588	-11.113	-10.353
-9.2839	-8.6314	-9.3251	-8.3536	-7.1419	-9.6837	-10.581	-8.2811	-9.6956	-8.382	-10.124	-8.152	-9.0154	-9.1589	-8.8584	-8.2263	-7.4499	-9.4432	-6.5729	-8.6493	-8.135	-8.6621	-7.5907	-8.1606	-10.175	-10.582	-8.9138	-8.3294	-8.0793	-8.4233	-9.8546	-7.4655	-10.268	-10.255	-8.5022	-10.626	-8.9656	-7.7854	-9.1164	-9.2417	-9.7029	-10.299	-8.3162	-7.5264	-8.6035	-8.073	-9.0782	-9.145	-10.238	-8.9231
-4.4735	-5.5608	-4.8788	-5.204	-5.1743	-4.425	-4.2973	-4.9532	-5.0081	-5.4327	-5.4933	-5.0996	-5.7104	-4.4902	-4.241	-4.5019	-5.9044	-2.9914	-3.9169	-5.5668	-6.0477	-5.1332	-5.7774	-5.4492	-3.6316	-3.8881	-6.1344	-4.5933	-3.7196	-4.1635	-3.8762	-4.5799	-3.7598	-4.9369	-4.0462	-4.121	-5.5747	-4.8758	-4.5988	-5.4722	-5.8939	-4.2316	-6.1752	-4.6414	-5.2326	-4.618	-5.103	-6.3313	-5.1541	-3.7329
-13.396	-14.06	-12.023	-13.539	-13.126	-14.031	-13.593	-13.406	-14.915	-12.762	-13.121	-14.233	-15.288	-13.182	-12.488	-13.378	-13.543	-12.514	-11.247	-13.347	-13.135	-12.212	-11.495	-14.007	-13.577	-13.698	-12.091	-13.89	-13.375	-12.773	-14.007	-13.335	-13.307	-13.296	-12.392	-13.729	-14.81	-13.511	-13.167	-13.901	-12.109	-13.05	-13.932	-12.667	-12.577	-13.27	-13.137	-12.95	-14.117	-13.642
-13.388	-14.178	-11.719	-13.585	-11.251	-13.397	-13.334	-12.478	-13.356	-11.362	-12.609	-11.867	-12.49	-11.692	-13.007	-12.044	-13.864	-11.046	-11.531	-13.499	-12.882	-12.56	-13.884	-12.214	-12.884	-14.726	-11.155	-13.131	-12.508	-12.578	-12.896	-11.945	-12.214	-13.321	-12.609	-13.035	-13.812	-12.862	-13.564	-12.965	-12.952	-13.321	-13.188	-12.312	-13.866	-12.93	-12.931	-13.059	-12.464	-12.813
-4.5687	-4.2801	-3.7255	-4.3126	-5.7914	-3.7811	-5.1414	-4.8405	-4.5267	-4.1261	-5.8752	-4.9767	-5.1047	-3.8376	-4.6867	-4.0904	-4.4605	-4.716	-4.7134	-4.9424	-4.7086	-4.397	-5.9751	-4.3108	-2.9897	-5.3055	-6.1299	-4.9826	-4.9546	-5.7885	-5.6678	-5.8021	-4.6077	-5.1477	-3.8235	-4.6678	-7.029	-4.923	-2.9201	-3.584	-3.5752	-5.2355	-4.827	-6.8913	-5.7987	-2.3346	-5.6536	-4.7542	-4.08	-3.5617
2.572	1.2673	3.1857	2.4592	2.3671	2.0879	2.0534	1.8043	0.97239	3.1351	1.0373	3.5799	1.1249	1.894	1.0109	1.6027	2.3338	2.1282	3.321	2.2737	2.7936	1.548	0.78367	1.7287	1.7186	2.2286	1.9505	0.93282	2.7895	0.1688	0.8412	1.4729	1.7411	0.52847	1.9897	1.1398	2.3394	1.3931	1.9503	1.4599	3.044	1.6489	1.5716	2.6521	1.5964	2.2419	2.1221	1.9814	1.8637	1.7296
-1.2985	-1.5246	-2.0703	-1.6295	-1.0216	-1.2528	-2.5555	-1.0013	-1.3529	-0.01548	0.026365	-0.37447	-0.84663	-0.7507	-0.9248	-0.51963	-2.9301	-0.95763	0.023431	-1.1563	-1.4383	-1.4366	-3.1512	-1.9813	-2.0395	-0.70766	-1.2518	-0.17713	-0.84271	-3.2423	-1.6621	-1.1744	-1.0336	-1.9365	-2.7692	-1.8621	-1.1413	-1.0606	-1.6005	-1.8069	-3.049	-1.2563	-0.22303	-1.1397	-1.8304	-1.3634	-1.0215	-3.5335	-2.1437	-2.6602
2.5117	2.4871	-0.8901	1.8921	1.4439	1.3472	2.1593	0.23584	-0.7753	2.298	1.1548	-0.73071	-0.69097	1.0313	1.2113	1.8405	1.9492	1.7758	0.90836	1.2498	-0.3994	0.65905	1.2987	0.69938	1.4476	1.321	2.1384	0.66378	1.6258	1.6056	1.6791	0.54801	0.68304	-0.43718	1.2441	1.5006	0.2688	-0.38289	1.8558	2.8569	1.2558	1.7378	0.99687	1.2124	-0.23656	2.3914	1.6352	-0.097331	0.72407	0.48652
-1.0258	-2.5352	-4.418	-2.419	-3.1404	-3.1084	-2.1167	-2.3687	-2.9053	-3.5548	-2.6441	-2.6905	-3.9757	-3.5569	-1.3838	-4.0797	-1.1775	-2.701	-2.4684	-1.3608	-3.2771	-4.3496	-1.6432	-0.60565	-1.9599	-4.0458	-0.97077	-3.5894	-2.3772	-2.5669	-2.6915	-0.69049	-1.8886	-2.0333	-1.8027	-1.525	-4.1134	-2.7263	-3.8461	-3.8235	-2.273	-1.9712	-3.4297	-2.2188	-1.4538	-2.1856	-1.8216	-2.5418	-2.225	-4.3205
-0.21568	-1.5098	0.59227	0.021067	-0.30854	-0.043727	-0.47639	-0.31836	0.74809	-0.35955	-0.074552	-1.5318	-0.63904	0.60234	-0.27481	-1.7162	-2.8743	1.3044	-1.6545	-0.81306	-0.98653	-2.2388	-0.97054	-0.20379	-1.0021	-1.7757	0.77784	-0.97943	-1.2507	-0.94362	-0.39831	-1.6296	-1.7919	0.80321	0.66394	-0.02129	-0.53793	0.7518	-0.83464	-1.7693	-1.8198	-2.8242	0.50901	-1.4707	-1.0264	-1.1344	-0.13481	-0.16165	1.0263	0.073646
-21.555	-22.807	-21.96	-21.633	-21.95	-21.13	-19.81	-21.276	-21.713	-21.162	-21.039	-20.851	-22.192	-22.262	-22.123	-22.114	-19.396	-22.548	-20.807	-22.238	-23.107	-20.141	-20.465	-20.161	-20.908	-21.207	-21.363	-19.935	-21.454	-20.861	-22.077	-20.854	-20.702	-21.821	-21.057	-20.591	-21.026	-20.838	-19.783	-20.659	-20.724	-20.564	-20.071	-21.347	-21.932	-20.801	-21.701	-19.604	-21.871	-20.435
-0.12672	1.0976	0.94845	-2.1934	-0.045984	0.11762	-2.1037	0.31511	-0.90006	-0.099727	0.40208	-0.22421	0.59108	-0.21938	-0.81619	-0.074138	0.21785	1.3238	-1.1745	-1.7063	0.22672	0.048673	0.063119	0.040153	-0.35609	1.0806	-1.0384	0.41589	-0.27654	-1.5698	0.98418	1.6145	0.086622	0.20396	0.64284	-0.64407	1.0408	1.0188	-0.17684	-1.7508	-0.96119	-0.48161	-1.3947	-0.45295	0.39049	0.32017	1.6228	0.037432	0.41112	-0.45856
-3.6578	-3.172	-3.1543	-1.7237	-1.4415	-2.9718	-1.8232	-2.3196	-3.2514	-2.2103	-2.0367	-1.6082	-1.8192	-0.99687	-1.8929	-2.5369	-0.73876	-2.7354	-1.7752	-3.2415	-2.4948	-3.062	-3.3312	-2.6177	-2.9898	-2.6667	-2.4344	-2.8467	-3.504	-2.492	-2.7747	-2.7006	-2.433	-3.2166	-1.7778	-1.2619	-1.4887	-1.9909	-2.6777	-2.6976	-1.7933	-1.0662	-2.7779	-1.9286	-3.3634	-2.3568	-3.9366	-1.4609	-1.0948	-2.2396
-8.9321	-8.9439	-8.661	-8.6021	-10.604	-9.7188	-10.321	-9.6804	-7.3628	-8.7559	-11.031	-10.239	-9.5954	-8.6557	-10.102	-10.764	-7.5882	-8.6539	-10.054	-9.9294	-9.4441	-8.6683	-8.2649	-9.3719	-9.2072	-8.0437	-8.7676	-10.187	-8.9122	-8.6096	-10.377	-8.7439	-10.134	-9.7434	-8.9058	-9.6678	-8.7249	-9.6333	-10.843	-8.689	-9.9221	-9.5075	-9.5338	-8.0625	-8.2071	-9.4886	-10.915	-10.056	-8.9043	-8.289
-0.42046	-0.69085	-2.5221	-2.741	-1.5471	-1.1631	-1.0257	-0.7449	-0.044315	-0.99116	-1.4695	-0.46532	-0.57019	-0.77393	-1.2539	0.054806	-1.9445	-1.1524	-0.98118	-0.43275	-1.4974	-0.60989	-0.81125	-1.5691	-0.204	-1.0529	-1.4994	0.42259	-0.85966	-1.7786	-1.5427	-1.3256	-1.1532	-2.0498	0.16732	-2.6728	-1.0512	-2.4812	-1.6264	-1.8256	-1.3023	-1.7791	-0.91247	-0.14424	-0.68169	-2.4119	-0.68465	-2.1712	-3.0954	-0.81771
1.6578	1.3396	0.51236	-0.57791	0.92897	-0.80572	-0.58155	1.9184	1.0928	1.9818	0.44593	1.2849	-1.1653	1.0831	0.9063	1.0271	-0.33171	0.22411	0.81793	0.13912	1.101	-0.45448	-0.017814	0.59009	0.34383	-1.7622	0.63505	1.4333	0.094947	-0.19275	0.054274	-0.38371	0.54723	1.369	0.98286	-0.38683	0.41415	-0.41874	1.6122	0.093437	-1.4679	-0.24386	0.17923	0.43419	0.069207	1.5085	-0.3741	-0.15724	1.8386	1.1724
-8.6804	-8.9253	-7.9568	-8.6425	-8.7051	-10.46	-9.913	-9.9907	-10.784	-8.5336	-8.2509	-10.33	-9.7902	-9.148	-10.514	-8.9335	-8.2045	-9.3572	-7.9124	-6.8708	-9.0116	-8.4839	-8.2943	-10.019	-8.2201	-8.7732	-9.7748	-8.2207	-9.5902	-9.5346	-8.6605	-9.8758	-8.9283	-6.9552	-9.5741	-8.9942	-9.1141	-8.2676	-7.4915	-8.7159	-9.1617	-9.7808	-9.0186	-8.7946	-9.3716	-8.711	-8.9454	-8.8288	-8.6051	-7.1723
-4.2201	-2.528	-4.5662	-2.2892	-3.242	-3.7963	-3.2033	-3.4827	-3.9902	-3.8454	-2.5829	-2.4155	-2.5423	-2.0224	-3.1552	-2.6072	-2.9574	-3.0851	-3.8797	-4.3453	-5.0183	-4.1215	-2.019	-2.8039	-3.4874	-3.9655	-3.0221	-4.2015	-4.9702	-1.8743	-1.7583	-3.6216	-1.3867	-3.8919	-2.5497	-3.2907	-4.2386	-3.0348	-2.7374	-2.3573	-3.3818	-3.9685	-3.3433	-2.7736	-2.4735	-3.4055	-3.2788	-2.9415	-1.5892	-3.2372
-8.6635	-9.6551	-8.8698	-9.1176	-8.499	-9.7367	-9.2558	-7.9045	-7.5627	-10.134	-8.833	-7.7912	-7.8037	-8.7555	-7.6627	-9.2148	-8.5329	-9.6955	-10.131	-9.7298	-8.5498	-8.0425	-9.0138	-9.1855	-8.6671	-10	-6.5961	-8.42	-8.9511	-9.6155	-9.9362	-8.3693	-10.393	-7.5812	-9.8165	-8.3367	-8.9435	-8.7971	-10.189	-8.7227	-7.9788	-8.6167	-10.057	-9.3667	-9.0046	-9.409	-8.7774	-9.3621	-8.5782	-11.147
-13.003	-13.646	-13.74	-13.562	-12.901	-13.758	-13.5	-13.936	-14.22	-15.571	-15.498	-13.355	-14.596	-14.976	-14.275	-14.766	-13.488	-15.051	-15.065	-13.704	-14.126	-13.268	-15.412	-12.131	-13.47	-14.338	-12.855	-12.624	-14.088	-12.617	-12.819	-13.211	-14.518	-13.503	-15.376	-12.62	-13.254	-12.786	-15.386	-14.509	-14.034	-13.667	-13.909	-14.385	-14.693	-13.127	-12.491	-14.66	-14.905	-14.517
0.012227	-1.9449	-0.090395	-0.44262	0.024307	0.64547	-1.2099	-0.78564	-0.45749	-0.30901	-0.53541	0.097919	0.89633	0.97376	-1.2733	-0.82818	0.38311	-0.39697	-0.34957	-0.0451	-0.30355	-0.16397	-0.032617	-1.345	-1.3223	-0.6688	0.15967	-0.45246	0.020096	0.86367	-0.34556	0.62381	0.37909	0.46177	-0.43365	-0.52967	0.038768	0.64189	0.61812	0.47084	0.26571	-0.49154	1.7027	0.17839	-0.41705	1.8802	-0.069222	-0.12322	-0.33197	1.2548
-14.641	-12.594	-11.956	-14.528	-12.642	-13.817	-14.414	-12.76	-12.758	-12.964	-13.593	-12.839	-14.089	-12.954	-13.61	-14.036	-11.938	-12.704	-13.888	-14.906	-13.402	-10.315	-13.553	-12.395	-13.518	-13.946	-13.53	-13.193	-14.731	-13.675	-13.316	-12.889	-12.82	-14.125	-12.868	-14.553	-15.03	-12.61	-12.145	-13.965	-11.53	-12.89	-13.849	-12.474	-13.944	-14.908	-12.504	-11.547	-13.736	-12.54
-22.18	-22.394	-22.092	-21.95	-20.727	-21.435	-19.537	-21.012	-21.463	-20.58	-20.584	-20.925	-18.793	-22.696	-21.496	-20.306	-19.676	-22.695	-20.852	-21.462	-21.979	-22.79	-21.693	-19.547	-21.571	-20.599	-21.499	-20.671	-20.823	-20.114	-22.312	-20.294	-20.538	-18.935	-19.93	-20.909	-20.878	-19.61	-19.445	-20.622	-19.672	-20.117	-21.235	-20.72	-21.485	-19.396	-20.48	-20.288	-20.049	-20.188
-2.3963	-1.2578	-0.97907	0.39168	-1.0447	-1.7342	-1.389	-1.0928	0.059521	-2.0268	0.61861	-1.0218	-1.5733	-1.487	-1.3216	0.43003	-2.0974	-3.0865	-0.0098924	-1.8547	-1.465	-1.4143	-1.8251	-0.88644	-0.78545	-1.4121	-0.41708	-1.6354	-1.7885	-0.67052	-0.62633	-3.439	-3.1184	-2.744	-1.3328	-2.7955	-0.69304	-0.24657	-1.6711	-3.2381	-2.172	-2.2691	-1.963	-3.1222	-2.5395	-2.0058	-0.2036	-3.3248	-1.2714	-0.7629
2.0257	0.1983	-0.1574	1.7491	-1.6222	1.207	-0.5621	-0.3243	-0.38393	0.085124	-0.9147	0.046161	-0.053234	-0.55387	-0.25448	0.18979	1.5881	1.2605	-0.18734	0.074612	0.14634	-1.0217	1.1424	-0.13462	-0.060457	-0.33508	0.60315	1.3394	0.012076	0.21303	0.92692	1.7583	-0.66285	1.1272	-1.0187	1.8031	-0.17388	0.63893	-1.2723	-0.020146	0.24478	-0.010362	1.0729	-1.3043	-1.062	3.039	1.0341	-1.1656	-0.1671	0.24888
-1.9681	-0.90832	-3.3359	-1.5496	-2.4566	-2.6898	-2.7136	-2.2669	-1.3305	-1.9874	-2.4877	-1.8895	-2.7922	-2.6882	-1.7603	-2.3469	-3.0323	-3.6337	-0.75738	-2.3704	-1.2761	-1.5738	-1.0448	-2.866	-2.8223	-2.1685	-0.78983	-2.2041	-1.6675	-2.0479	-0.9968	-1.6049	0.068232	-1.439	-1.3051	-1.3341	-1.0942	-2.7003	-1.2558	0.026876	-1.7019	-0.89815	-1.9844	-1.8717	-2.7861	-3.1511	-0.45281	-1.5149	-0.79164	-0.99057
-0.057882	-1.2424	-0.63949	-0.41836	1.3434	0.22686	-0.80373	0.79311	0.15142	-0.32224	-0.42157	-0.38356	-0.15763	0.88651	-0.88584	1.6538	-0.19545	1.1286	-0.85531	-1.6125	0.013473	2.5769	-2.016	1.8347	1.5643	-0.54096	0.43959	0.8754	1.6881	0.42381	0.9104	2.1076	-0.050724	-1.2317	-0.14151	0.53528	1.2957	-0.96038	1.1096	-0.83731	0.13663	0.20044	0.43788	1.9494	-0.19784	0.30941	0.51173	-0.9422	-1.1811	0.33622
-13.198	-13.706	-13.708	-14.872	-12.081	-14.514	-15	-13.106	-15.772	-14.2	-14.525	-13.01	-11.961	-15.758	-13.818	-13.799	-14.874	-14.018	-14.945	-14.183	-13.689	-14.86	-14.907	-14.122	-14.962	-13.265	-12.635	-14.118	-13.921	-15.162	-12.349	-13.177	-14.051	-15.025	-13.692	-12.371	-13.395	-15.131	-14.651	-13.715	-12.483	-13.996	-13.801	-13.614	-13.322	-13.801	-14.017	-13.252	-12.712	-14.122
-10.695	-8.9484	-10.519	-9.3358	-9.6509	-8.9597	-8.908	-10.423	-10.534	-8.8337	-8.2727	-9.2381	-9.8014	-10.698	-9.5024	-10.772	-8.7697	-8.4351	-9.7806	-7.7956	-9.7427	-9.2999	-8.6527	-10.093	-8.6625	-8.5575	-9.2447	-10.306	-7.6141	-8.6019	-10.091	-10.085	-8.8201	-9.3666	-10.359	-8.6523	-9.1416	-8.4934	-9.3063	-9.8893	-7.1382	-8.4143	-8.9464	-10.52	-9.7874	-8.4792	-8.7806	-9.4334	-9.9424	-7.8306
-1.045	-0.72891	-2.0475	-1.2109	-1.0629	0.30742	-0.36609	0.058739	-1.424	0.42712	-1.4103	-2.6011	-1.2767	-2.0046	-1.2199	-1.5342	-1.4197	-1.1809	-1.9525	-2.4719	-1.1008	-2.0354	-1.7525	-0.075691	-0.2344	-1.9116	-0.52641	-3.1599	0.22744	0.2436	-1.0946	-2.0013	-2.2312	-0.90515	-1.4815	-2.532	-2.2348	-2.3913	-3.2244	-1.8717	-1.0243	-0.61797	-0.32901	-2.057	-1.2033	-1.028	-1.6953	-0.82153	-1.4839	-1.5837
-8.2479	-7.9821	-9.8512	-8.3501	-7.8877	-9.3913	-8.1839	-8.3614	-7.8789	-11.131	-8.6028	-10.943	-8.8147	-7.4167	-9.9994	-8.478	-8.2044	-8.6022	-8.9665	-9.4309	-9.4177	-8.1829	-8.7999	-9.4282	-8.738	-8.5141	-10.631	-11.654	-8.271	-9.6591	-8.6046	-8.0262	-9.8899	-8.1643	-9.8386	-8.6089	-8.3642	-9.5347	-10.731	-7.7135	-8.5425	-9.6225	-9.2579	-9.1182	-11.271	-10.669	-9.6784	-9.7631	-8.1014	-8.198
1.0976	2.7647	1.7825	1.6284	2.3904	1.8747	2.2265	2.5693	1.1238	1.96	1.8834	-0.30091	2.2499	1.3441	1.2542	2.6109	1.9809	2.8229	2.5287	0.54004	0.86358	1.514	2.1144	1.1831	3.0578	2.9527	0.93788	1.5847	1.3033	0.7736	0.21046	1.1972	2.4547	1.2223	2.6976	1.5547	1.7798	-0.17038	-0.049729	0.7136	0.089842	1.502	1.1817	1.9421	1.3047	2.1507	0.98525	1.6534	0.36474	0.6308
-10.102	-9.2019	-9.201	-9.4684	-8.1652	-11.124	-8.2938	-7.4744	-7.2163	-9.6396	-7.7879	-8.5955	-10.591	-10.352	-8.0981	-6.724	-8.5861	-11.274	-8.1514	-9.4642	-8.9311	-10.152	-9.2729	-8.5345	-9.1764	-9.5117	-8.1506	-8.517	-9.2144	-8.7614	-7.843	-9.154	-10.032	-8.0045	-7.6549	-8.4321	-9.264	-9.0599	-9.24	-9.3712	-8.7184	-7.8038	-7.1931	-8.3928	-8.0698	-9.0764	-9.5421	-8.4705	-7.7254	-9.3309
-12.642	-14.462	-13.943	-12.11	-13.509	-14.397	-12.055	-11.974	-13.541	-13.623	-13.666	-14.088	-13.182	-11.432	-12.776	-12.18	-12.473	-13.26	-15.008	-12.838	-13.296	-11.913	-14.622	-14.402	-13.635	-12.542	-13.592	-12.814	-10.465	-12.963	-14.208	-13.713	-14.31	-12.467	-12.768	-12.917	-12.377	-11.596	-13.873	-11.071	-11.201	-12.757	-14.17	-13.469	-12.202	-13.6	-12.706	-14.924	-14.16	-11.978
-3.4433	-4.392	-4.3528	-2.8628	-3.828	-4.4628	-3.8315	-3.717	-3.6586	-2.544	-4.0391	-4.9148	-3.896	-4.1598	-4.0561	-3.4733	-3.3604	-5.4436	-4.2993	-2.6476	-3.862	-3.2283	-5.7128	-4.0631	-4.1659	-3.0352	-4.4102	-4.8384	-2.5773	-2.5988	-3.4801	-5.2359	-4.553	-3.1415	-2.9081	-2.8264	-4.9424	-3.409	-3.0247	-3.6835	-4.3591	-3.6277	-1.9052	-4.1399	-3.0954	-3.3631	-2.9821	-4.2745	-3.9687	-3.333
3.8798	3.0244	3.0637	3.8612	2.3619	4.3274	3.0792	4.8859	3.2173	2.6288	3.7319	3.8225	4.4315	1.3543	4.0182	2.5249	3.354	2.7401	3.5981	2.8777	2.9523	2.7318	3.6221	3.9377	1.7304	3.1942	2.9226	2.0739	3.3101	3.3679	2.4854	2.3468	1.9908	2.9082	2.4104	1.5698	2.6083	3.8422	2.553	3.9049	1.7956	2.0386	2.1086	4.1991	4.0029	4.85	2.6793	2.4497	2.8436	3.7243
-2.2283	-3.6283	-4.3589	-4.728	-3.2238	-5.7234	-3.1025	-2.4171	-2.6051	-2.9932	-3.7984	-3.2833	-3.9927	-3.805	-4.1724	-5.9818	-4.3466	-3.3646	-4.3475	-3.9471	-3.6273	-5.0573	-2.7804	-0.89605	-4.4687	-4.048	-4.5129	-6.4462	-4.5598	-3.0426	-3.5632	-3.8471	-3.6513	-2.9426	-2.7263	-4.4806	-3.2157	-3.9185	-2.6691	-3.8561	-3.6845	-4.6111	-4.8069	-4.4598	-5.0485	-5.2126	-4.1656	-3.4058	-3.5756	-3.5806
8.5509	8.2011	8.7105	8.5831	8.4345	8.7108	7.9535	6.674	7.8451	7.8307	8.4094	7.2134	8.0096	8.4311	7.5764	8.6649	9.3904	7.1024	7.8925	7.4255	8.6712	7.8664	6.4101	7.7676	7.7621	8.4507	6.7815	8.1103	7.8954	9.2833	8.0339	8.4193	7.0641	6.3909	7.9618	6.0387	8.0956	6.7017	8.3763	8.0284	7.1953	6.6716	8.6829	8.6342	8.8245	8.5544	7.6878	8.5215	7.5989	8.1167
0.84802	1.2731	-0.1444	0.94096	0.4254	-1.685	0.33361	0.82134	-0.6435	0.093437	0.91697	-0.80897	0.30001	-0.53148	0.14924	-1.7405	0.76602	-0.027975	-0.30604	-0.26093	0.26389	0.32791	-1.9425	-0.35655	0.10993	-0.98173	0.40966	-0.26898	1.4129	0.26593	-0.34963	0.35764	-2.1582	0.47584	0.86211	0.27769	0.70669	-0.22952	0.085445	1.6632	-0.92368	1.2478	0.18488	-0.65127	-0.74663	0.23024	0.22039	1.5682	0.075843	-0.23161
-1.2967	-1.5622	-1.2518	-0.65003	-1.2878	-1.1533	-1.2324	-1.6493	-2.3205	-1.5857	-1.1196	-1.8453	-1.179	-2.0557	-2.2708	-0.42868	-2.541	-1.5481	0.11293	-0.35655	-1.8894	-0.81448	-2.4587	-1.4624	-1.0343	-2.9016	-2.7133	-1.6456	-1.2166	-2.5887	-0.66713	-1.9245	-1.1295	-1.489	-1.2764	-1.311	-2.7138	-1.3062	-1.4841	-3.6533	-2.4482	-2.9554	-0.38516	-0.88803	-3.5328	-1.8274	-2.7544	-1.2542	-2.0579	-1.1714
-4.9825	-3.4208	-3.4828	-6.1665	-4.3634	-4.187	-4.8935	-5.6689	-4.7939	-3.6045	-4.7629	-2.3004	-3.3013	-5.3014	-5.3486	-4.3932	-3.5207	-3.9251	-4.2955	-5.501	-3.8291	-3.8411	-6.6917	-5.4168	-5.3611	-3.4338	-3.8346	-5.289	-3.6074	-2.8892	-4.3435	-6.8739	-3.986	-4.5118	-4.4119	-4.2207	-4.089	-4.261	-4.7459	-4.1455	-3.7297	-3.7084	-5.375	-4.4271	-4.6015	-5.3663	-5.8967	-5.2942	-4.4497	-3.5569
-2.7339	-3.1227	-3.6785	-3.4478	-2.6103	-2.6764	-3.8439	-2.9465	-1.5353	-2.8169	-3.1681	-2.7029	-3.1645	-2.6649	-2.1096	-2.0611	-2.7838	-2.6699	-1.9487	-4.3828	-2.5691	-3.1648	-1.5814	-4.4041	-3.5816	-2.1477	-2.0078	-3.6279	-2.0792	-3.3689	-2.3896	-2.0447	-2.9856	-3.6664	-1.7853	-1.1168	-2.7963	-1.6544	-1.9053	-2.219	-1.9991	-2.3304	-3.1389	-3.2304	-2.2705	-3.525	-1.5227	-2.047	-3.6854	-1.7141
-14.056	-14.474	-15.83	-15.668	-14.253	-14.475	-14.094	-14.786	-15.403	-12.769	-15.312	-14.182	-15.945	-14.189	-14.255	-14.628	-11.829	-13.544	-15.501	-13.962	-13.989	-15.784	-13.566	-14.209	-15.548	-14.558	-13.969	-13.511	-14.199	-14.293	-14.783	-14.743	-15.369	-14.289	-15.153	-13.745	-13.479	-13.608	-14.19	-15.4	-15.821	-15.201	-14.015	-14.275	-14.518	-13.799	-15.159	-14.679	-14.015	-15.893
-21.712	-22.152	-22.342	-21.925	-20.571	-21.163	-21.689	-22.603	-21.215	-22.274	-23.926	-21.562	-21.656	-22.528	-22.117	-22.424	-21.674	-22.058	-23.026	-22.679	-22.94	-21.165	-21.447	-23.71	-23.467	-23.087	-22.943	-23.453	-22.673	-23.424	-22.308	-23.412	-21.296	-23.081	-22.264	-21.473	-22.375	-22.555	-22.531	-23.105	-23.959	-21.401	-21.808	-22.056	-22.273	-22.886	-23.787	-21.65	-21.981	-20.647
-11.143	-10.552	-13.285	-14.879	-13.472	-12.918	-13.808	-12.471	-13.276	-12.931	-14.362	-13.096	-12.267	-12.138	-12.518	-13.309	-14.267	-13.838	-13.758	-14.531	-14.151	-10.976	-14.496	-12.525	-14.455	-14.319	-12.264	-12.609	-13.27	-14.623	-13.443	-12.698	-11.404	-12.668	-12.915	-13.399	-13.502	-13.925	-12.952	-13.586	-14.055	-13.541	-13.385	-11.537	-13.39	-13.54	-12.904	-14.915	-12.861	-12.197
-3.3923	-3.3132	-3.5958	-4.2319	-4.4646	-2.5572	-3.8977	-2.4938	-4.2356	-2.3287	-2.7132	-3.4686	-4.215	-2.0402	-4.0289	-4.1733	-2.9468	-5.5348	-2.8758	-2.8965	-3.7061	-5.3917	-5.0939	-2.6986	-4.1573	-3.9042	-3.2148	-3.5476	-3.0207	-4.2294	-4.2529	-3.1341	-3.3041	-4.1511	-3.3437	-4.1047	-6.0528	-4.0023	-2.634	-2.9857	-3.2346	-3.2624	-2.0876	-4.1258	-4.0271	-3.511	-3.5356	-3.4499	-4.1562	-5.2573
-3.8781	-2.778	-3.4789	-3.2844	-4.6538	-1.3161	-4.8069	-3.1449	-4.9742	-2.511	-3.0804	-2.6637	-1.483	-3.2166	-3.4947	-3.0908	-3.522	-3.3675	-5.4128	-2.9321	-3.6291	-4.0194	-3.7449	-4.2728	-4.2158	-3.1548	-4.1615	-3.9021	-3.7555	-3.9948	-3.816	-2.376	-2.6712	-3.9055	-4.3226	-3.8741	-3.7899	-3.6156	-4.1284	-3.0094	-2.8965	-5.6735	-3.0956	-3.6336	-4.5245	-3.9114	-2.8086	-3.1018	-2.3537	-2.2106
-2.832	-4.1304	-5.4068	-4.8825	-3.7012	-3.9129	-3.0179	-3.4579	-5.1707	-3.4502	-4.1315	-4.516	-4.7912	-2.8265	-2.8795	-1.7723	-2.7005	-5.2373	-3.672	-3.1549	-3.1562	-2.8911	-4.5871	-4.135	-4.1336	-4.3753	-3.6642	-4.2212	-3.4427	-3.7841	-4.9866	-4.5597	-3.145	-2.7597	-4.0919	-3.7425	-4.1387	-3.8269	-3.06	-4.2846	-5.09	-2.4335	-3.4921	-2.8452	-3.6135	-4.949	-3.5212	-3.7612	-3.1991	-4.555
0.070344	0.06941	-0.1218	-0.61108	-0.041052	-0.19719	-0.1723	-0.53428	-0.87419	-0.37116	1.2675	-1.8684	-0.66383	-1.7036	0.93906	0.22424	0.31375	-0.085406	1.5668	0.098245	-0.098544	1.2826	0.077956	1.0597	-0.03524	-0.25812	-2.1299	-2.0369	0.42736	-1.1198	0.6367	0.089948	-0.16674	-0.24459	0.95247	-0.55846	-0.68048	-0.59236	-0.062898	0.055128	0.78249	0.72779	-0.63284	0.10024	1.003	1.2922	0.98603	0.54272	-0.62767	-0.31124
0.14695	-0.85049	-0.66549	-3.2152	-2.4909	-0.99792	-2.3083	-1.493	-1.6789	-0.9365	-0.29522	-0.40673	-1.76	-0.27614	-1.7914	-0.99164	-2.3477	-0.48015	-2.2554	-1.7383	-2.2802	-1.6207	-2.4195	0.7169	-1.7981	-0.7978	-1.4294	-2.3319	-1.4651	0.79587	-1.4994	0.69596	-2.8877	-0.65967	-1.4856	-1.0336	-0.38123	-1.4869	-1.6805	-2.0453	-1.3509	0.92362	-1.5799	-1.9902	-1.1575	-2.6069	-3.5869	-1.206	-1.777	-0.63129
-4.0976	-2.5925	-3.2088	-2.9767	-1.1906	-1.7104	-1.8444	-1.3096	-3.2783	-3.2434	-3.3149	-2.5	-3.2908	-1.6131	-2.9235	-2.3866	-2.8847	-3.5646	-3.4016	-0.4125	-1.0955	-1.5131	-1.7464	-2.25	-2.8436	-2.4678	-3.8731	-1.9112	-1.5608	-2.044	-3.2369	-1.4815	-3.0822	-3.2823	-4.2079	-1.3893	-3.7571	-2.848	-3.9382	-1.8439	-2.237	-0.093316	-1.4167	-3.4536	-2.3341	-3.0995	-1.6004	-3.4145	-3.2446	-2.6896
7.7736	6.768	7.0761	6.5571	5.5999	6.3518	6.1904	7.4756	6.0908	7.0573	6.9389	7.1496	6.0875	6.2236	5.7865	6.9219	6.374	5.9671	6.2907	6.8272	6.7473	4.4606	6.9803	6.406	7.2215	7.3378	8.1809	5.7776	6.517	6.5371	7.833	7.6158	6.9741	5.6913	6.1476	5.0508	7.5588	5.6816	5.5665	6.6614	6.3276	6.9476	8.2759	7.5396	6.5578	7.1765	8.0605	8.9578	6.4071	6.041
0.21665	-0.50464	-0.13506	0.3713	-0.57275	0.74977	0.9168	0.86029	0.55595	-1.3928	1.0048	0.93928	-1.5114	1.1443	0.548	1.9252	1.4617	0.73972	0.34128	-1.3265	-0.017385	-0.90546	0.56282	1.0827	1.688	2.2676	-0.2271	1.0834	1.216	-0.29293	0.80414	-0.23196	-0.72369	0.65087	-0.10029	0.044993	0.33011	0.93123	0.28264	1.3733	1.3565	-0.73071	0.67168	-0.038962	1.5315	-0.17088	1.2473	0.0077193	0.91573	1.23
-13.008	-14.307	-13.491	-14.602	-13.632	-13.821	-14.536	-13.746	-13.43	-15.311	-15.117	-15.621	-13.279	-14.71	-12.16	-16.205	-15.059	-14.394	-12.897	-13.625	-14.55	-13.666	-13.737	-14.956	-13.645	-15.047	-13.756	-14.923	-14.168	-15.48	-13.298	-13.239	-15.882	-15.779	-15.459	-14.375	-14.59	-14.317	-14.941	-14.982	-15.266	-14.587	-15.53	-15.392	-15.756	-14.209	-14.939	-13.256	-14.696	-13.961
-4.0802	-4.3011	-4.0051	-5.1525	-5.1197	-3.5947	-5.4917	-3.6979	-3.6494	-5.5623	-6.6361	-4.2729	-5.8548	-3.0239	-5.3217	-4.9802	-6.2345	-3.5244	-3.5321	-4.534	-3.1983	-5.2455	-4.0537	-4.7681	-3.9309	-4.8466	-4.6574	-5.4984	-5.1266	-5.9212	-5.5946	-7.7289	-5.052	-6.6512	-5.6428	-3.4594	-5.0607	-4.2481	-4.8299	-5.0787	-5.4028	-3.8724	-5.5664	-4.1393	-6.2149	-4.7606	-5.1099	-5.6521	-4.6054	-5.0984
-22.594	-21.104	-21.234	-21.663	-22.221	-23.186	-21.542	-21.875	-23.773	-22.299	-22.514	-20.365	-21.818	-21.431	-23.255	-22.539	-21.391	-21.566	-22.389	-22.406	-21.665	-21.972	-21.987	-21.959	-22.094	-21.832	-22.061	-22.08	-23.098	-21.957	-21.97	-22.827	-21.251	-22.108	-22.268	-22.448	-22.349	-23.39	-22.173	-22.714	-21.689	-23.169	-21.588	-21.978	-21.861	-22.197	-22.373	-21.071	-21.898	-20.531
5.997	6.154	6.6237	5.7233	6.6844	5.9895	7.7332	6.0521	5.9688	6.9436	5.4272	6.4369	7.7738	5.8958	6.1917	6.459	7.5057	6.4597	7.7588	9.012	5.0997	8.0389	6.6264	7.6482	9.7158	7.619	7.0338	5.7145	6.6234	7.0742	5.4011	6.8436	7.2345	6.6285	5.2958	7.6357	7.3683	6.1032	7.1674	6.3166	5.3885	6.5083	7.2326	7.329	7.5765	6.242	6.6132	6.6679	7.501	8.324
-3.4521	-4.3848	-5.0392	-3.2641	-4.6826	-2.7164	-3.2053	-4.9671	-4.915	-3.2672	-4	-3.5862	-5.0889	-3.3389	-2.4158	-2.7482	-4.0503	-3.0367	-2.682	-4.1907	-4.5398	-4.2891	-3.3684	-5.3588	-3.9792	-4.7776	-4.3299	-4.2802	-3.5926	-4.2655	-2.0358	-3.1477	-2.9402	-4.552	-4.5419	-2.8579	-3.3944	-2.8178	-4.4591	-4.0401	-3.5866	-3.5947	-3.6727	-2.8222	-3.6116	-2.7627	-3.5195	-3.8717	-3.4203	-4.0231
-12.91	-13.091	-12.955	-13.233	-13.998	-13.393	-12.09	-13.737	-12.072	-14.345	-12.828	-12.227	-13.589	-12.025	-13.524	-12.15	-13.143	-12.637	-12.785	-13.509	-13.201	-13.309	-11.167	-13.63	-13.364	-13.529	-14.25	-11.996	-13.38	-13.501	-13.192	-12.656	-12.83	-13.389	-12.398	-12.716	-14.048	-12.789	-14.737	-12.543	-12.08	-13.328	-12.592	-13.692	-13.993	-13.551	-13.892	-14.229	-12.983	-13.648
-8.7195	-7.9079	-9.6179	-9.4302	-7.3319	-9.0708	-9.8759	-7.9609	-8.6246	-8.6155	-10.592	-7.8263	-9.1204	-9.0708	-10.686	-8.7686	-9.0684	-8.258	-9.3226	-10.325	-7.8282	-10.293	-8.941	-8.7083	-9.7146	-8.3508	-9.5558	-9.7973	-7.4221	-8.8489	-10.326	-10.352	-8.8385	-7.8657	-8.7179	-9.5048	-8.6453	-7.9938	-9.1137	-8.5156	-8.4103	-9.3277	-9.3809	-8.7175	-9.0407	-8.5451	-9.6278	-8.4275	-9.9213	-10.017
-1.6904	-1.3108	-2.4277	-0.80292	-2.2501	-2.0831	-2.1842	-2.5256	-1.3264	-0.79759	-0.62223	-3.0476	-3.0591	-2.2209	1.0501	-0.51891	-0.92027	-2.1884	-2.6459	-2.1257	-1.3245	0.59232	-1.4422	-2.0195	-0.81744	-1.7731	-1.8007	-1.4831	-1.429	-2.6953	0.0073504	-1.729	-2.0464	-1.7387	-2.3111	-0.020863	-0.46082	-2.7371	-2.7929	-0.44298	-2.3985	-0.52678	-1.6535	-1.3012	-1.7906	-0.84137	-1.8167	-1.9948	-0.86029	-1.9014
9.4462	9.6378	10.115	10.04	12.068	9.158	10.607	9.8846	9.7353	9.3686	11.073	9.7692	10.412	11.044	8.5489	10.85	12.079	10.477	11.068	10.963	10.881	8.2388	9.6637	10.408	7.6265	9.2798	8.2456	9.4766	9.1752	11.254	9.6263	8.5882	9.3445	9.4059	10.223	8.9379	11.511	10.939	10.414	8.7642	8.8998	10.954	11.513	10.411	10.113	9.8572	10.127	9.7881	9.1915	8.1126
-5.0908	-4.6594	-4.263	-3.9193	-3.2383	-5.2396	-6.5711	-5.3343	-2.7143	-4.2344	-3.2457	-6.0655	-4.3462	-3.6284	-3.5581	-3.0151	-4.345	-3.2377	-3.9956	-2.1824	-3.4423	-3.5377	-3.1767	-3.554	-5.463	-4.1385	-6.0424	-5.2771	-4.5249	-5.2884	-6.1944	-3.5011	-5.818	-3.1894	-3.9475	-4.0467	-3.9537	-5.9177	-3.9175	-3.4563	-3.4713	-3.0927	-5.5773	-3.0193	-4.2447	-3.5842	-5.1178	-5.8012	-3.564	-2.968
3.4452	2.6593	4.2482	2.9294	2.5948	2.6866	3.6471	3.0012	1.9256	2.726	1.4564	3.0585	2.9974	1.4332	3.4022	4.706	2.4251	2.4452	2.8547	2.635	2.9849	4.6269	2.814	2.5022	2.265	1.9053	4.163	2.5247	2.8027	3.1812	3.3679	2.0015	2.242	3.0975	3.2032	2.3809	2.4133	4.111	3.8404	2.5843	2.1849	3.395	2.9407	3.2741	4.4633	2.5622	3.318	3.3495	2.1943	3.34
-2.592	-2.7248	-2.6686	-1.6381	-4.1998	-2.1264	-2.5488	-2.7499	-2.1723	-2.7409	-4.0791	-4.1195	-2.2758	-3.4999	-5.2705	-1.6903	-4.669	-2.3444	-4.8301	-2.8477	-3.7002	-2.5912	-3.4782	-3.4888	-3.3811	-5.073	-3.1858	-3.019	-1.4037	-3.9949	-2.1012	-2.1079	-2.7272	-3.5566	-2.6661	-2.5675	-1.9943	-2.3676	-3.9989	-4.8653	-2.8267	-3.0682	-4.6379	-3.8171	-2.8719	-3.7471	-3.6236	-3.4102	-2.5575	-3.1445
-5.5204	-6.4726	-5.7617	-4.7066	-6.7898	-6.7943	-6.5785	-6.4053	-7.1129	-5.8154	-6.5201	-7.9987	-6.9749	-5.0627	-6.7145	-5.5366	-5.2612	-7.4891	-6.9167	-6.8465	-6.8746	-6.8717	-6.9233	-4.0864	-5.3945	-6.01	-5.277	-5.9736	-5.868	-6.9463	-6.0085	-6.1495	-6.9529	-6.739	-6.6554	-6.3691	-5.5197	-7.7361	-6.146	-5.9377	-5.141	-5.0015	-6.3648	-7.3155	-6.1708	-4.2084	-5.6917	-6.4012	-7.4258	-5.577
-0.32435	1.3659	2.4053	1.8058	0.75391	1.6609	2.6672	1.563	3.1656	1.2804	0.72724	0.41382	2.1163	1.8026	1.3965	2.6003	1.3605	1.119	1.323	1.0487	0.89638	2.6645	2.2023	1.9956	0.024994	-0.19382	0.96189	2.3531	1.2324	1.934	1.0347	1.3858	1.6122	1.4704	1.6885	2.9731	2.7087	3.7034	0.28398	2.7296	0.81908	0.48443	0.50221	0.65803	-0.118	2.3512	1.7278	1.3011	1.2453	0.34587
-22.306	-19.052	-21.288	-22.208	-20.757	-19.382	-20.175	-21.263	-21.366	-21.026	-20.168	-21.067	-21.191	-19.876	-18.915	-22.452	-21.254	-20.827	-21.574	-19.836	-20.663	-22.452	-21.34	-21.53	-19.906	-21.105	-20.488	-21.163	-19.799	-21.122	-21.608	-20.015	-18.883	-20.961	-20.467	-21.864	-21.095	-20.449	-20.041	-22.425	-21.726	-20.761	-20.718	-20.117	-19.986	-19.461	-19.215	-20.887	-20.887	-21.557
-22.846	-20.71	-22.234	-22.058	-22.43	-21.368	-21.556	-21.698	-22.507	-22.406	-21.896	-24.072	-22.066	-22.401	-23.283	-22.996	-22.643	-21.953	-20.775	-22.493	-22.139	-21.242	-21.048	-22.364	-22.408	-21.698	-21.371	-22.611	-23.538	-21.358	-23.808	-22.549	-22.079	-23.317	-21.333	-21.514	-21.515	-22.522	-21.5	-21.155	-22.729	-22.028	-23.016	-21.249	-22.455	-22.677	-20.699	-21.078	-22.046	-22.41
1.745	1.7413	2.1714	2.8441	1.4869	0.96688	1.485	0.76167	2.4562	2.2494	1.7365	0.76998	0.67495	1.9345	-0.10757	0.28429	3.0347	1.7631	3.0084	2.2272	2.5411	2.2991	1.1231	0.35729	1.883	2.4457	1.4489	1.6935	0.96133	2.0072	2.2965	0.073059	0.67878	1.8754	1.6682	0.5992	2.5222	1.7816	2.1759	1.0173	2.6963	3.5872	1.2676	0.29959	1.7506	1.865	2.9704	1.29	2.2696	1.1174
2.0062	2.4872	1.7597	0.78312	2.0083	2.5254	2.2457	1.5086	2.4108	0.34465	2.6625	2.6398	1.6483	0.5086	2.8286	2.2919	1.9093	1.0266	2.1357	1.5622	0.24337	1.936	1.9539	2.2386	3.2241	0.36112	1.3573	1.1588	1.9941	2.02	2.6447	1.7316	2.2769	1.9177	1.8572	3.2344	3.0551	2.3346	0.76201	2.7215	0.49963	1.4049	1.8229	1.7406	1.0905	1.7653	0.84386	0.068507	1.4963	3.4071
-0.12912	-0.90104	-0.39778	0.83557	0.24218	-1.1074	-0.35577	1.4475	-0.076004	-0.19932	-0.83143	-1.6328	-0.28688	-1.0318	-0.52574	-0.71801	-1.0538	1.0063	-1.0528	2.2148	0.54186	0.4031	-0.82549	-0.43927	0.61927	0.37408	0.58969	2.3801	-0.44804	0.89184	-1.3691	-0.98304	0.10537	-1.0783	0.28058	-0.1192	0.84388	-0.020445	-0.3559	0.63194	0.38075	-0.73555	-1.8449	-0.02045	0.66986	-0.4604	-0.63022	-0.46591	0.065775	-0.43055
7.2041	8.4655	6.755	6.7264	6.067	5.8062	7.5785	7.6969	6.5115	6.8055	7.4682	5.108	8.5698	5.2431	4.7517	6.4253	6.516	7.5209	6.8751	5.8556	6.896	6.9987	7.6191	7.5138	7.0511	7.0313	6.8614	6.3852	7.1386	7.0576	5.4786	5.9683	7.1244	6.5205	7.7008	7.1427	5.9648	6.6108	6.4201	7.3063	8.17	7.7828	6.3465	6.1396	4.9436	6.6476	6.1733	8.189	5.8757	5.8515
-4.9039	-5.5771	-6.6122	-5.0724	-8.4173	-6.7659	-6.6047	-4.8745	-6.0433	-5.3511	-5.3963	-5.7378	-6.7026	-3.8625	-4.5894	-5.8705	-4.2712	-5.5942	-6.605	-6.052	-6.8327	-4.851	-6.0601	-5.8825	-5.5244	-4.881	-6.1892	-5.6724	-4.0772	-6.1872	-4.7715	-5.825	-5.8451	-4.6856	-5.9001	-4.6539	-6.5255	-6.7475	-6.2286	-6.4669	-6.1329	-6.1849	-4.9173	-6.732	-4.5141	-4.9113	-5.17	-4.8688	-4.414	-5.5332
-1.6468	-1.4229	-2.8903	-2.3061	-2.563	-2.255	-3.2989	-3.0908	-1.7062	-2.4504	-2.0985	-3.1997	-3.1729	-3.8644	-3.6681	-2.7415	-2.8963	-2.3984	-2.0554	-1.9797	-4.0522	-2.1655	-2.7365	-2.8017	-2.8241	-1.5821	-1.8499	-3.3208	-3.8582	-4.6597	-1.3153	-4.1807	-2.6817	-3.0348	-2.2982	-1.2457	-3.0382	-2.7045	-1.4801	-1.9509	-3.251	-2.5224	-2.6336	-3.1174	-1.7596	-3.7166	-0.63745	-1.9431	-1.743	-1.7004
-9.2013	-12.033	-10.165	-12.523	-11.582	-10.604	-10.697	-10.688	-11.039	-11.591	-10.488	-11.072	-10.783	-11.334	-10.322	-13.491	-11.783	-10.759	-11.213	-11.292	-10.178	-11.692	-12.173	-12.909	-11.747	-10.919	-11.089	-12.076	-10.956	-12.371	-10.987	-11.088	-10.255	-12.275	-12.057	-12.859	-10.257	-10.897	-11.503	-10.584	-11.589	-10.095	-10.87	-13.007	-10.342	-10.769	-11.647	-10.046	-10.969	-8.9573
-16.168	-15.534	-14.728	-14.467	-13.211	-14.747	-15.927	-13.086	-13.319	-14.499	-14.399	-13.538	-15.932	-15.779	-16.013	-16.248	-13.691	-14.655	-12.776	-14.74	-14.978	-15.232	-14.581	-14.038	-14.976	-13.697	-13.105	-15.246	-16.779	-14.726	-16.01	-14.477	-16.733	-13.622	-14.152	-16.488	-15.76	-14.999	-14.274	-13.916	-15.632	-14.526	-13.718	-15.37	-15.045	-14.487	-16.544	-15.369	-12.401	-14.078
-4.1956	-6.9214	-4.8805	-4.568	-6.0377	-6.4339	-6.8434	-6.5467	-6.5463	-7.6975	-5.9795	-7.2779	-6.3831	-6.228	-8.4744	-8.05	-7.5192	-6.5401	-5.9536	-6.8762	-6.1487	-6.385	-5.6493	-6.051	-5.5681	-7.9986	-6.8816	-6.3447	-5.4142	-7.9677	-5.0134	-5.0645	-8.3102	-5.683	-8.9262	-8.1642	-6.82	-6.4905	-4.5332	-5.1401	-6.2236	-4.8454	-5.9288	-7.1585	-5.9936	-5.8604	-5.6613	-5.2093	-5.7604	-6.0484
-20.437	-19.087	-19.136	-22.042	-22.036	-19.42	-20.094	-20.706	-20.717	-21.479	-21.713	-21.047	-21.686	-20.887	-20.99	-21.301	-21.096	-19.494	-20.37	-22.237	-22.835	-20.101	-20.74	-22.086	-21.356	-21.735	-21.083	-20.604	-20.187	-20.671	-21.224	-20.322	-21.065	-20.105	-21.509	-21.375	-19.405	-20.839	-21.514	-21.26	-20.061	-20.103	-22.582	-20.45	-19.36	-21.414	-22.31	-22.835	-21.575	-22.056
0.18016	-2.157	-1.9597	-0.97937	-1.573	-1.1822	-1.9081	-0.93149	-3.7127	-1.2682	-2.0855	-2.4437	-0.10954	-0.68169	-1.6652	-1.5957	-0.32506	-1.4792	-1.9306	-2.3777	-0.36354	-0.44134	-1.4395	-2.0638	-1.4773	-0.42592	-0.62961	-0.20997	-1.4621	-2.759	-1.8912	-1.8526	-2.2701	0.78122	-2.1261	-1.4141	1.3356	-0.98218	-0.59626	-1.6065	-0.71559	-1.867	-2.1132	-1.4149	-2.6428	-2.8739	-2.7228	0.31337	-1.1458	-0.84296
-1.3427	-2.955	-1.2234	-1.8794	-0.73992	-1.4078	-2.3778	-1.9449	-1.848	-4.7118	-1.6382	-0.75654	-1.7201	-1.2354	-1.7889	-1.6593	-1.8874	-1.4056	-2.8248	-2.8055	-1.6849	-3.1739	-2.8206	-2.4259	-2.7291	-1.4557	-2.56	-0.66615	-1.0799	-1.0986	-1.9856	-1.4232	-2.5283	-1.9356	-1.301	-0.99115	-1.875	-0.34548	-1.9242	-1.1556	-2.1029	-0.88509	-2.5675	-3.1623	-0.82577	-1.2786	-0.93377	-2.0547	-1.2078	-1.3338
-15.143	-14.702	-16.29	-16.78	-15.008	-14.779	-15.273	-13.804	-14.497	-15.5	-15.358	-14.889	-14.438	-14.387	-14.282	-15.152	-13.602	-14.788	-12.429	-15.511	-13.252	-13.874	-15.063	-14.376	-14.704	-14.312	-14.71	-14.16	-13.675	-14.867	-14.403	-14.658	-13.842	-15.048	-13.292	-14.359	-14.877	-13.865	-16.105	-16.632	-13.697	-14.702	-14.825	-13.202	-14.664	-14.391	-14.373	-13.988	-14.837	-15.783
-13.601	-13.823	-13.648	-12.297	-12.892	-14.154	-13.042	-12.749	-11.747	-13.422	-12.222	-14.197	-13.816	-13.392	-12.336	-13.682	-12.281	-14.703	-13.543	-12.535	-14.204	-12.476	-13.081	-13.624	-13.025	-13.003	-13.44	-15.092	-13.117	-13.462	-12.412	-13.812	-13.535	-12.051	-12.37	-13.383	-13.218	-10.479	-11.871	-12.814	-13.288	-12.902	-11.924	-11.867	-12.871	-12.46	-12.641	-13.082	-13.577	-12.307
11.892	10.61	10.033	8.6708	10.17	8.8099	9.425	10.929	8.752	9.6389	9.1109	9.5944	10.439	8.8211	10.145	10.064	9.0943	9.0319	9.4789	10.871	9.0071	10.182	10.884	9.8727	9.1521	9.2298	9.1707	9.1772	9.1226	10.294	9.2295	10.604	10.487	12.649	9.3611	10.331	10.922	8.4366	8.5222	9.8395	10.814	9.194	9.3249	10.594	10.225	11.241	10.076	8.4238	10.745	9.8232
-3.3636	-5.3838	-3.0532	-2.7213	-4.4433	-3.2445	-3.3752	-2.8467	-3.5621	-2.4223	-3.0707	-3.0663	-3.1371	-2.3653	-3.5237	-3.494	-3.104	-4.1249	-1.0798	-3.8804	-4.0389	-4.9597	-1.2561	-5.3399	-3.302	-3.3129	-3.7436	-3.268	-3.13	-2.4548	-3.6656	-4.5324	-2.5433	-2.9814	-3.0282	-4.9199	-2.8681	-1.973	-2.2421	-3.9859	-4.8473	-3.9909	-2.5386	-3.4463	-3.0155	-2.7375	-2.5646	-3.1312	-3.3905	-3.3889
-8.1376	-9.1107	-8.4169	-8.3041	-9.2431	-8.6832	-8.2891	-9.7874	-8.3103	-10.271	-8.9395	-10.762	-9.8778	-6.3561	-10.27	-10.193	-9.0827	-8.0658	-10.237	-9.1334	-8.7265	-9.7292	-8.6185	-10.28	-9.8361	-8.0483	-6.7359	-9.6096	-7.9738	-8.6858	-7.3702	-9.1935	-8.6929	-9.7363	-9.5775	-9.1818	-9.3528	-9.5017	-9.2417	-8.3536	-10.622	-9.6705	-9.7676	-9.4685	-10.798	-9.7864	-9.5764	-8.4304	-9.4575	-8.2337
-13.235	-13.949	-12.793	-12.876	-14.16	-12.195	-13.485	-13.805	-12.169	-15.976	-13.928	-14.052	-14.711	-13.378	-13.121	-11.807	-12.693	-11.519	-13.206	-12.248	-13.694	-14.225	-13.395	-13.684	-12.091	-13.064	-13.02	-12.212	-12.296	-12.989	-12.691	-12.695	-13.358	-14.322	-11.12	-12.619	-13.077	-12.839	-13.884	-13.983	-12.288	-11.99	-12.171	-12.442	-12.734	-13.548	-11.952	-11.439	-12.393	-12.531
-6.85	-7.0185	-3.9142	-7.7077	-6.4227	-6.5454	-6.4641	-6.9236	-6.5569	-5.0907	-6.5025	-6.0349	-5.5421	-4.4995	-6.7465	-6.2062	-7.511	-4.6585	-5.7684	-6.6984	-5.5085	-6.5519	-6.7717	-7.0015	-5.2606	-6.07	-4.8912	-7.4973	-5.8743	-5.349	-5.3269	-5.6959	-6.6835	-6.6091	-5.5421	-6.1718	-6.7033	-6.3092	-6.1136	-6.8607	-6.7514	-7.5474	-7.5399	-7.4537	-5.4874	-5.8437	-5.8387	-4.9011	-7.5173	-5.4109
-3.5389	-2.8893	-5.0849	-3.7727	-4.5464	-4.8316	-5.3125	-2.9289	-4.0665	-3.4137	-3.2391	-4.6654	-3.6804	-4.817	-2.5685	-4.0873	-4.2819	-4.0177	-4.5047	-4.818	-4.545	-3.6567	-3.8421	-4.118	-4.2843	-3.7156	-3.5671	-4.1078	-3.3086	-3.0385	-2.9512	-4.5309	-2.2831	-4.4948	-4.2261	-4.1622	-4.6048	-2.8398	-4.653	-3.6902	-3.2476	-3.6265	-4.8555	-3.3268	-5.3006	-4.0961	-4.3996	-2.3394	-3.1423	-3.3281
-2.7306	-0.20856	-1.3388	-1.5279	-2.5811	-1.7881	-2.973	-1.3001	-1.419	-0.80722	-2.6075	-1.8592	-1.4185	-1.8122	-2.8645	-2.8642	-2.7282	-1.2583	-0.40076	-2.7208	-1.5995	-2.1837	-2.3259	-0.94842	-1.5063	-0.80135	-0.45528	-0.2798	-1.6091	-2.6432	-1.9489	-0.51046	-0.28343	-2.7962	-1.6384	-3.4362	-1.7498	-4.3165	-1.5973	-1.4272	-2.5876	-2.793	-1.7988	-1.1625	-2.7122	-2.4869	-1.1733	-1.2341	-0.36409	-0.72039
2.7275	1.8552	1.2754	1.7023	1.4079	1.723	0.47136	2.8176	2.3525	3.593	2.7744	0.15345	1.4056	1.305	1.9136	1.6012	3.0499	1.8328	-0.93348	2.2545	1.699	1.1724	2.1062	0.31598	2.1131	1.2065	1.137	0.65525	1.8357	2.1279	1.6829	1.6561	1.0987	1.6653	2.2287	1.7895	1.6884	1.3451	0.4401	0.87967	1.9597	2.2809	1.9178	1.8658	2.0766	1.0791	0.60947	1.7563	1.9353	2.0822
-13.385	-13.013	-12.73	-14.145	-12.324	-13.582	-12.78	-12.833	-11.909	-13.193	-12.746	-12.989	-12.809	-11.753	-12.937	-13.29	-13.521	-12.823	-13.267	-10.877	-12.896	-12.369	-11.204	-12.514	-13.06	-13.876	-13.704	-13.049	-14.449	-12.979	-12.462	-13.22	-11.547	-13.153	-11.549	-12.423	-10.87	-12.493	-12.723	-13.939	-13.187	-12.577	-13.597	-13.973	-13.008	-13.183	-13.704	-15.023	-12.879	-13.144
-2.2559	-1.4971	-0.18419	-1.8896	-2.555	-0.7085	-1.0455	-0.88582	-2.1722	-2.4545	-2.4978	-0.22774	-0.49887	-1.0263	-1.0151	-1.5283	-1.2996	-1.6884	-1.0283	-2.087	-0.7161	-2.4547	-1.5756	-1.3319	-1.2522	0.19151	-1.454	-1.7515	-2.9472	0.044777	-2.1951	-1.3579	-1.0108	-0.90398	-0.40662	-0.63482	-2.9127	-1.2983	-1.4235	-3.4998	-1.2065	-0.97585	-2.6545	-0.8708	-1.4119	-1.6115	-2.0705	-1.4829	-2.3848	0.13132
-2.273	-3.0266	0.2973	-1.3262	-0.96518	-1.1733	-1.7249	-1.6279	-1.4533	-0.11611	-1.0081	-1.8361	-0.93382	-0.60351	-2.2741	-0.98417	-0.98465	-1.7306	-2.1951	-0.67231	-2.0464	-2.3423	-0.3328	-2.4087	-0.5713	-1.0844	-0.46536	-1.0735	-2.5986	-1.4286	-1.3558	-1.7875	-1.6602	-1.7858	-2.4576	-0.46667	-1.5605	-1.114	-1.7881	-1.324	-2.0584	-2.0693	-3.2889	1.2844	-0.80295	-0.81082	-0.96254	-1.3219	-3.0927	-0.44337
-2.5003	-1.6776	-1.6988	-0.65575	1.0872	-1.9017	-0.86341	0.1535	-2.5984	-1.8227	-2.0466	-1.927	-2.0065	-2.289	-2.5895	-0.80678	-2.0574	-0.73739	-1.8702	-3.672	-2.1544	0.11846	-2.2333	-1.5455	-0.72772	-2.6534	-1.695	-1.1811	-1.3917	-1.646	-0.27016	-0.62975	-1.0545	-0.25289	-1.5637	-1.168	-1.3237	-2.1529	-1.0419	-0.63721	-1.3055	-1.0429	0.55706	-2.0998	-0.21881	-1.98	-2.3435	-2.0846	-1.1622	-0.40896
-1.3366	-0.65427	-2.135	-1.124	-0.95259	-0.76714	-0.49963	-2.4805	-0.94999	-0.056209	-2.1423	-0.84366	-1.4369	-1.6289	-1.9838	-2.3026	-1.5182	0.40859	-1.9186	-2.9579	-0.97909	-2.2355	-1.6063	-2.6926	-0.69507	-2.8598	-1.3577	-3.0186	-2.2263	-0.64962	-0.74472	-1.5297	-1.4675	-1.4478	-1.7195	-0.95369	-1.9353	-1.5832	-2.5735	-2.4503	-1.329	-2.3009	-2.8291	-3.4862	-1.8986	-0.95077	-1.8909	-1.8321	-2.5265	-1.7381
-11.907	-11.488	-12.187	-10.627	-12.074	-10.955	-11.079	-11.564	-9.9891	-11.471	-11.532	-9.0831	-12.253	-9.8162	-12.165	-11.885	-12.03	-12.839	-12.263	-12.347	-11.771	-9.7898	-12.4	-11.742	-12.084	-12.762	-10.798	-12.566	-12.994	-11.646	-12.478	-12.334	-11.808	-11.659	-10.799	-12.366	-11.831	-10.822	-11.081	-11.428	-10.679	-11.089	-10.092	-12.054	-11.905	-11.225	-12.884	-12.809	-10.816	-11.469
8.9389	6.1949	7.4571	9.2705	6.5793	7.8176	7.8035	7.8765	7.5882	8.4378	7.621	8.6339	6.94	5.8997	7.3846	8.1707	9.2865	6.6374	7.126	7.4287	9.0217	9.442	7.7124	9.1778	7.6594	6.9959	7.9596	7.6712	5.5842	9.7354	7.7513	7.3286	6.2585	7.734	8.2457	7.8386	10.222	7.3099	8.8197	6.4114	8.936	8.6235	7.7665	8.2133	7.632	7.2537	9.0516	6.9185	8.0797	8.9386
0.33494	0.46215	-1.2519	-0.61974	0.52864	-1.2862	-1.4421	1.1374	0.22983	0.92649	0.3991	-1.2237	0.46757	-0.83438	0.50036	-0.71603	0.23613	-0.059763	-0.12078	-0.13875	0.92775	0.15744	-1.4597	-1.5479	1.5413	-0.077098	-0.68214	0.0014895	0.15816	0.028275	-0.11514	-0.64712	0.15065	-0.11111	0.88063	0.23402	0.6244	1.2557	-0.56074	0.32756	0.37869	0.40361	-0.97863	-0.50323	-0.40208	-0.50805	-1.0995	-0.2402	-1.021	0.22071
-14.131	-14.6	-14.145	-13.189	-12.45	-14.395	-14.332	-14.669	-15.709	-13.162	-12.384	-13.605	-14.194	-14.116	-13.192	-15.775	-14.776	-13.383	-15.273	-13.856	-13.655	-13.599	-13.55	-12.338	-12.652	-13.947	-16.061	-13.585	-16.129	-14.274	-15.054	-12.285	-13.516	-12.442	-14.453	-13.414	-14.076	-14.812	-14.295	-13.733	-14.216	-14.822	-13.843	-12.654	-14.507	-14.188	-13.837	-14.197	-13.336	-13.711
-5.5168	-6.2354	-4.5885	-5.2886	-5.3758	-4.5268	-5.7409	-6.9478	-6.394	-6.1021	-5.2137	-3.8096	-4.5552	-7.3363	-5.6059	-7.4287	-5.5732	-7.2444	-5.2212	-4.161	-7.0452	-4.4329	-4.2905	-6.0657	-6.8446	-6.6608	-4.4897	-5.3411	-4.8846	-5.5561	-5.0075	-4.5104	-3.9107	-4.4106	-4.2489	-4.6892	-4.5952	-5.1651	-4.9235	-4.612	-6.8281	-6.4938	-4.4492	-4.9238	-5.7282	-4.8076	-6.9039	-6.3258	-4.7101	-6.2857
0.51301	-2.5349	-1.1049	-1.9501	-2.0003	-1.3696	-0.31249	-0.34371	-2.3683	-0.32566	-1.4572	-1.4417	-1.5383	-1.3157	0.10099	-2.5186	-2.1709	-0.048448	-1.5976	-0.8367	-0.96923	-0.8713	-2.3513	-2.6966	-1.3213	-1.6797	-1.3991	-1.1549	-2.3221	-1.2309	-0.84039	-1.6139	-1.3257	-2.2724	-1.9098	-1.5413	-1.1904	-1.9324	-2.7353	-0.52416	-1.0611	-2.425	-1.9397	-2.7377	0.17889	-1.5809	-1.747	-0.34532	-1.7928	-1.6276
-6.8231	-6.1313	-5.9422	-6.1819	-5.8645	-6.4429	-6.5468	-4.9925	-4.4044	-6.883	-4.6481	-5.1338	-7.0813	-4.5007	-5.5798	-5.4041	-5.1622	-6.5421	-5.3017	-7.3005	-5.6592	-5.0484	-3.7898	-5.4724	-5.2185	-4.9065	-4.5152	-5.5262	-5.8811	-5.5853	-5.5367	-5.988	-6.1926	-4.3961	-7.3743	-6.2741	-4.7229	-5.3099	-5.2008	-3.2378	-5.1075	-6.209	-6.6343	-3.9974	-5.4196	-5.5513	-4.3857	-5.1272	-6.0162	-5.8981
-13.61	-14.575	-11.29	-14.03	-13.569	-12.683	-13.153	-12.927	-14.466	-11.561	-12.167	-12.107	-13.886	-12.64	-14.318	-13.469	-15.286	-12.711	-12.542	-13.617	-14.066	-13.263	-12.601	-13.009	-12.284	-13.066	-12.369	-11.583	-14.419	-13.368	-12.567	-13.315	-13.035	-13.898	-15.087	-10.957	-13.576	-14.642	-12.594	-12.605	-14.76	-12.355	-11.712	-12.525	-13.804	-14.982	-13.281	-10.857	-12.725	-12.424
-13.363	-12.995	-12.501	-13.851	-12.208	-13.56	-11.664	-13.401	-12.814	-13.996	-14.063	-14.359	-13.12	-13.067	-13.235	-15.996	-13.557	-13.659	-14.198	-13.156	-13.856	-14.913	-12.719	-14.451	-13.896	-13.871	-13.232	-13.146	-14.145	-13.285	-13.278	-12.874	-13.158	-12.946	-13.479	-13.954	-12.688	-12.967	-15.887	-12.334	-12.139	-14.162	-12.314	-13.989	-13.763	-13.199	-13.439	-12.093	-13.56	-12.613
-10.059	-11.924	-10.861	-12.04	-10.741	-11.878	-11.442	-12.692	-12.518	-11.863	-12.094	-12.19	-12.337	-11.299	-12.222	-13.236	-10.657	-11.445	-11.492	-11.403	-12.967	-11.482	-10.696	-10.94	-12.224	-12.57	-12.83	-11.855	-13.29	-11.88	-10.575	-11.785	-9.3492	-12.341	-10.288	-11.343	-11.38	-10.989	-10.94	-11.625	-12.26	-12.014	-12.238	-10.35	-9.542	-9.7723	-10.762	-11.672	-11.828	-12.119
-13.438	-13.741	-14.628	-12.112	-13.601	-12.368	-13.582	-14.052	-14.153	-13.343	-14.449	-13.022	-13.124	-12.685	-12.547	-13.935	-11.66	-13.178	-11.593	-14.715	-13.712	-12.565	-14.255	-12.516	-12.774	-12.996	-14.531	-12.748	-11.677	-12.378	-13.09	-13.293	-12.426	-11.783	-13.371	-13.296	-13.561	-14.853	-13.526	-14.031	-13.461	-14.206	-13.482	-12.213	-14.529	-13.02	-14.779	-13.334	-13.186	-13.091
-0.40106	-0.16152	0.47114	-1.0624	1.3078	-0.96343	0.46822	0.7296	-1.6528	-0.97952	-0.95839	1.5947	0.040418	-1.2369	-1.2296	-0.75887	1.1225	-0.64685	0.30967	0.50392	0.39955	-0.24011	-1.3717	0.313	-1.683	0.50648	-0.98573	0.37902	-0.09033	-0.50153	-2.1737	-0.82931	-0.69319	-0.77292	0.92234	-0.7657	-0.64256	0.024472	-0.91662	-0.4052	-0.25309	-0.9456	-0.53817	-1.9123	-1.0321	-0.81046	-1.2919	-0.027313	-0.53456	-0.75686
2.9867	3.0834	3.4225	3.109	3.6267	2.2337	2.6335	2.888	4.0158	3.0139	2.4657	4.2668	3.1326	4.107	4.5839	3.7242	2.7871	2.6069	3.2795	1.8687	2.5241	3.0935	3.8369	4.5246	3.0941	2.1575	3.8012	3.3557	3.0093	2.1884	4.4983	2.0394	3.0619	2.3585	2.6365	2.2006	3.1648	1.8774	4.2294	2.4312	3.2413	2.8452	2.8432	2.8579	3.1391	4.971	3.3	3.6781	1.4883	3.3321
-3.8901	-3.1505	-3.4686	-2.8742	-3.9222	-4.5633	-3.7483	-3.4216	-3.7935	-3.9869	-2.6087	-4.108	-3.0871	-1.8114	-3.2596	-3.2566	-2.7717	-4.0336	-2.7278	-2.8154	-2.2869	-3.0883	-4.3814	-3.3384	-4.6848	-2.997	-3.3658	-4.0931	-4.0839	-1.5342	-4.0721	-2.8663	-2.7251	-3.6559	-2.6746	-4.8164	-4.092	-4.6201	-3.4082	-2.8883	-2.1015	-2.7896	-3.0404	-3.2215	-2.646	-3.0469	-2.7172	-4.2968	-3.1028	-3.3421
-2.1316	-0.89339	-1.4111	-1.3821	-1.4109	-1.4806	-0.78126	-0.66946	-1.7046	-1.2993	-1.8427	-2.6601	-2.4591	-0.51641	-1.3075	-1.0982	-1.8118	-1.987	-2.3903	-0.85779	-1.2803	-1.5455	-2.2253	-2.363	-2.1604	-1.0564	-1.3056	-1.8403	-1.6557	-1.8506	-0.59905	-1.3737	-1.3734	-2.9279	-0.85762	-1.5121	-0.0041951	-0.6298	-2.5465	-1.1451	-1.7231	-1.1023	-1.3954	-0.25325	-2.0136	-3.0869	-1.9408	-1.5979	-1.5629	-0.097795
-2.2833	-1.7333	-3.368	-1.0051	-2.0679	-3.0292	-3.167	-3.6533	-1.4965	-2.9789	-3.5001	-3.2322	-2.2954	-3.3487	-2.1553	-2.044	-1.2476	-1.6484	-3.0133	-2.2102	-2.7513	-2.6126	-3.0283	-2.4039	-1.2652	-2.9068	-3.1206	-2.1306	-4.3122	-3.1168	-2.6988	-0.53958	-2.2502	-3.5516	-1.5532	-3.1098	-2.2433	-2.962	-2.7007	-2.7712	-2.5942	-3.6102	-3.2332	-1.6038	-3.7464	-2.2204	-2.3358	-2.8687	-0.97455	-3.2044
-2.7189	-4.0078	-1.1729	-3.736	-4.0322	-4.6844	-2.4473	-1.6115	-1.5605	-3.5197	-3.5348	-3.2996	-3.0668	-3.2612	-3.5277	-4.194	-3.4398	-4.8489	-1.6349	-3.7216	-2.9008	-4.4504	-3.9359	-4.1124	-3.7801	-3.3189	-3.3045	-2.786	-3.5632	-2.4359	-2.9696	-4.2524	-2.0518	-2.7191	-2.6176	-2.1603	-1.6661	-4.3466	-4.1226	-2.7644	-2.1897	-2.5569	-2.224	-2.6042	-2.8509	-3.7927	-3.1322	-2.5205	-3.1791	-2.5826
-12.59	-13.123	-12.507	-12.805	-13.496	-12.51	-13.161	-12.358	-14.177	-15.406	-13.475	-12.955	-13.201	-13.179	-13.589	-12.853	-14.159	-11.983	-14.094	-13.43	-14.124	-13.318	-13.695	-12.737	-14.172	-12.48	-13.597	-13.278	-14.04	-12.327	-13.756	-12.424	-13.197	-13.542	-13.614	-12.367	-13.745	-12.901	-12.994	-12.373	-13.621	-12.59	-12.253	-12.327	-11.824	-12.877	-12.502	-12.613	-13.959	-11.762
-13.4	-12.472	-14.279	-13.559	-12.438	-12.262	-12.432	-13.508	-11.601	-12.344	-12.032	-12.483	-12.818	-14.349	-13.249	-13.473	-13.905	-14.101	-12.262	-12.774	-13.107	-12.968	-13.244	-13.76	-12.581	-12.662	-13.105	-12.889	-12.581	-12.102	-13.858	-13.71	-13.91	-12.079	-12.546	-11.42	-12.552	-13.65	-12.833	-12.604	-11.74	-13.008	-11.871	-13.536	-12.787	-14.474	-12.454	-13.441	-13.126	-12.688
8.3673	9.3425	10.139	9.8561	8.1502	9.305	9.604	10.252	9.3195	10.504	11.249	11.701	9.6651	8.4425	8.7877	9.4536	8.7113	10.777	8.6715	9.127	9.5397	9.797	11.406	10.317	7.8946	10.839	7.4248	9.9307	9.3079	10.653	10.461	9.9544	10.049	12.53	9.8504	9.7394	9.7118	11.499	7.5111	9.6334	9.1747	9.2341	10.514	11.949	9.6523	10.007	10.85	10.698	10.031	11.11
-0.74407	-2.2307	-2.6338	-1.6784	-1.393	-1.732	-0.50692	-1.4256	-1.072	-1.7156	-0.90016	-0.010333	-3.2544	-2.077	-0.90849	-1.4662	-2.2249	-0.046468	-1.9448	-0.8934	-0.75647	-2.3444	-1.6012	-1.936	-0.42612	-0.33245	-2.0695	0.15334	-1.4513	-0.78816	-0.4386	-0.28615	-3.3209	-0.80936	-1.5717	-1.2348	-1.9547	0.24865	-2.2766	-0.79506	-1.9023	-2.2674	-1.8479	0.16007	-1.0349	-0.80295	-0.076775	-2.0073	-1.5344	-1.5853
-11.735	-12.322	-11.098	-12.622	-13.6	-11.57	-14.04	-13.115	-13.564	-13.387	-13.691	-13.424	-12.553	-12.348	-13.396	-12.269	-13.5	-14.201	-12.793	-13.308	-11.731	-14.096	-13.475	-12.615	-12.664	-13.65	-11.601	-13.825	-12.655	-15.567	-14.72	-13.057	-13.527	-12.606	-13.067	-12.784	-11.757	-12.971	-12.566	-13.241	-13.439	-14.022	-13.852	-12.947	-13.99	-15.303	-13.797	-13.142	-13.622	-12.798
6.0363	3.9939	3.9238	4.792	4.5161	4.4139	5.8865	3.5003	3.7025	2.0394	2.8027	4.4352	5.6764	4.1276	3.3202	2.6167	4.2924	5.0656	4.8219	3.5198	3.6664	2.9212	4.8055	2.0996	3.773	4.3396	4.7172	4.113	4.0198	3.5662	3.6396	5.2718	4.8019	5.6122	4.6029	3.588	4.8201	4.8626	4.9434	4.8063	5.5266	4.9417	2.2679	1.8496	5.2008	4.6568	4.1939	3.4972	4.9511	4.0585
-0.61239	1.5077	-0.81427	0.17896	1.1658	1.4134	-0.033496	0.21711	0.30308	1.1785	1.4542	-1.4313	0.46888	-0.2352	0.033838	-2.256	-0.052817	-0.94521	0.58317	0.73181	-0.99614	0.94154	-0.01141	-0.62488	0.47786	0.62734	-0.919	0.090559	0.20607	0.43297	-0.32723	1.9487	-1.1994	0.094435	0.11438	-1.6789	-1.724	0.030181	-2.0575	-1.0349	-0.69769	0.0056386	-0.6443	0.54615	0.97667	-0.69377	-1.8676	-0.75314	0.32415	0.36863
7.0984	8.8359	9.2666	8.2382	8.0132	6.5669	6.048	9.2381	7.1477	6.6024	8.6414	7.8113	7.6119	8.4531	8.0945	8.0349	8.1452	8.0123	6.0246	9.2572	7.3463	9.3751	8.188	8.7671	8.0046	7.7958	10.281	9.5746	8.4513	8.7088	8.6346	7.4398	8.7874	8.6299	8.0371	8.6991	8.8494	9.3314	8.3123	8.1644	8.5272	7.4494	8.8901	7.9474	8.5582	7.9481	8.1601	8.2694	8.1202	8.9509
-10.443	-12.643	-10.498	-10.377	-11.837	-10.784	-11.962	-10.892	-12.134	-10.389	-12.422	-11.781	-9.5422	-10.077	-11.622	-12.762	-11.275	-10.437	-10.827	-12.237	-11.293	-10.953	-13.144	-11.351	-11.647	-10.116	-12.55	-11.584	-12.339	-11.807	-11.306	-11.235	-11.423	-12.502	-12.601	-11.865	-11.377	-11.653	-10.39	-11.256	-11.33	-11.198	-11.941	-11.178	-11.105	-10.761	-12.264	-10.739	-11.402	-11.864
-10.904	-10.161	-11.595	-11.623	-13.808	-11.518	-12.292	-13.176	-11.964	-11.094	-10.794	-13.205	-12.093	-12.351	-10.454	-11.133	-10.145	-11.309	-11.354	-12.666	-11.432	-11.595	-12.51	-12.005	-10.759	-12.773	-12.453	-11.881	-11.356	-12.486	-9.0651	-10.855	-12.049	-12.346	-11.365	-11.636	-11.846	-12.734	-12.919	-10.861	-12.104	-10.445	-13.582	-10.997	-11.334	-10.594	-12.476	-11.706	-11.712	-10.529
-13.477	-13.811	-14.101	-12.221	-9.8957	-13.604	-13.004	-12.26	-13.688	-13.462	-12.819	-12.522	-12.011	-14.728	-14.47	-12.476	-12.773	-14.079	-12.177	-15.031	-12.22	-12.032	-13.812	-13.551	-12.689	-12.344	-13.49	-13.31	-13.137	-12.923	-14.65	-14.437	-12.354	-14.511	-12.741	-12.611	-12.142	-11.827	-12.474	-13.825	-11.746	-12.332	-13.745	-13.237	-13.165	-12.905	-13.024	-12.064	-14.721	-13.722
-22.381	-22.53	-21.679	-23.167	-22.147	-21.167	-21.535	-21.796	-23.842	-21.373	-21.163	-21.73	-22.278	-21.397	-22.819	-23.395	-23.081	-21.529	-23.209	-21.563	-22.01	-21.196	-21.001	-22.752	-23.861	-21.845	-22.051	-22.534	-22.135	-21.826	-22.69	-21.031	-21.84	-21.473	-23.369	-22.25	-23.831	-21.958	-23.17	-21.456	-21.408	-22.566	-22.298	-20.784	-22.41	-22.327	-23.276	-21.948	-23.46	-20.691
0.0057265	-0.54914	-1.0113	0.85578	-0.3046	-0.29384	-0.67037	-0.1096	-0.036857	0.90242	-0.027415	0.88591	-0.13612	-0.16356	-0.1847	1.4069	-0.91395	-0.69421	0.026151	0.11978	-2.5063	0.84807	-0.78389	-0.17011	-0.14855	-1.2999	0.89758	-0.0233	-1.0366	1.5064	-0.22075	-0.35317	-0.27498	1.0738	-0.25259	0.42516	-0.65639	0.26805	-0.23896	0.061261	1.2997	-0.66171	0.068456	-0.11654	-0.23229	-0.64335	0.1042	-1.1914	0.3187	1.6063
-12.286	-13.378	-12.966	-12.732	-11.966	-13.59	-15.005	-13.388	-11.806	-13.367	-14.939	-10.21	-13.198	-13.968	-13.643	-11.392	-14.794	-13.406	-13.315	-12.485	-13.703	-12.054	-11.87	-13.097	-13.787	-12.633	-14.485	-13.56	-14.937	-13.276	-12.486	-13.226	-14.165	-15.246	-14.819	-13.43	-13.838	-12.855	-11.151	-12.785	-14.676	-12.465	-14.518	-14.146	-12.162	-13.75	-13.534	-13.614	-12.928	-12.831
-4.3343	-3.1043	-4.5161	-4.1655	-2.8802	-2.3948	-3.6188	-2.9013	-3.2075	-3.7611	-3.2786	-2.8151	-3.1126	-4.2163	-2.3354	-3.0887	-4.7782	-4.0077	-5.4572	-1.9388	-4.6574	-3.4787	-5.1803	-1.8042	-2.3475	-3.9941	-3.8397	-2.4413	-4.4965	-4.0302	-3.8677	-2.6567	-3.9152	-4.3586	-3.7218	-2.0646	-2.4038	-1.5805	-3.5579	-4.5507	-3.0764	-4.8553	-3.4383	-4.9691	-3.1683	-3.6812	-1.9043	-3.0868	-3.3447	-4.0261
-15.325	-14.144	-16.059	-14.905	-12.707	-14.432	-13.718	-13.469	-16.075	-16.442	-13.669	-15.016	-15.437	-13.376	-12.52	-12.92	-13.283	-12.546	-17.593	-14.358	-16.057	-13.832	-13.234	-14.619	-16.379	-15.969	-15.541	-14.312	-13.956	-14.192	-15.529	-13.546	-14.023	-14.161	-14.913	-14.461	-14.535	-15.31	-14.276	-14.21	-16.059	-13.857	-14.651	-14.839	-14.011	-14.818	-13.776	-16.294	-12.801	-13.817
-3.6578	-3.0899	-2.7721	-3.5984	-4.4132	-3.7121	-3.4642	-1.1654	-4.3465	-2.7262	-2.1394	-3.6062	-3.8455	-3.5714	-3.407	-4.9105	-3.9178	-4.6735	-3.3102	-3.1025	-3.6012	-4.6062	-5.8951	-3.9975	-4.3118	-4.4306	-4.8559	-3.2029	-4.1148	-3.2812	-3.4121	-2.517	-3.9842	-4.193	-3.2049	-2.1689	-5.348	-2.372	-2.4567	-3.4675	-3.5733	-3.6779	-4.0207	-3.0903	-2.7963	-1.9026	-4.0772	-4.1631	-3.3909	-3.0555
-11.296	-10.185	-10.174	-11.149	-10.273	-10.384	-11.684	-11.259	-10.62	-11.009	-10.509	-11.243	-11.123	-9.1941	-9.7403	-10.81	-12.092	-9.3497	-11.286	-10.993	-10.634	-10.283	-12.73	-11.315	-11.331	-9.912	-9.1848	-11.521	-11.495	-10.279	-12.022	-10.954	-11.623	-10.707	-10.801	-11.624	-11.476	-11.789	-10.226	-11.092	-9.3488	-10.1	-10.211	-12.275	-10.345	-12.19	-10.668	-11.233	-10.661	-10.013
2.8856	5.3001	4.1877	3.8988	4.1343	5.4695	5.1039	6.5806	5.5246	4.0137	3.1827	5.756	2.8277	4.5667	4.9583	4.5061	5.002	5.0756	4.8047	6.0916	3.8145	4.9216	1.9442	3.7122	5.7037	4.787	3.5378	5.4132	4.1935	4.5459	4.348	4.88	3.917	3.6742	5.7785	3.601	1.8463	4.8611	4.4195	5.0141	3.873	5.0946	2.4875	6.4653	4.2637	2.7803	4.1727	4.0364	6.7288	4.5447
-12.516	-13.009	-12.863	-12.359	-12.286	-12.371	-13.75	-11.692	-11.142	-13.214	-12.431	-13.953	-12.214	-13.163	-11.562	-12.084	-12.395	-12.001	-14.404	-14.096	-10.972	-12.29	-12.872	-13.045	-13.265	-12.427	-11.842	-12.553	-12.789	-12.53	-14.227	-12.684	-11.628	-13.239	-13.218	-12.792	-13.209	-12.125	-12.084	-12.758	-12.926	-13.481	-13.132	-13.509	-13.084	-13.161	-12.91	-12.805	-12.415	-13.081
1.6935	-0.41137	1.0173	1.6668	1.5583	-0.59523	2.2883	0.88008	1.406	2.906	1.6867	3.3357	0.32169	1.1915	1.323	0.35525	0.29091	0.85194	0.56477	1.8606	2.2805	1.9768	0.012602	-0.74426	1.0988	0.70549	1.737	0.582	2.2057	2.6701	2.2416	1.4229	1.4156	1.8411	2.001	1.2186	0.9916	0.68049	2.7607	0.68977	0.28596	1.6193	2.1582	2.0548	2.1633	3.0571	1.5646	1.0771	1.405	1.3783
[truncated: 982 more rows]
[truncated: 150 more columns]
