# Supplementary material for: Genetic dissection of main and epistatic effects of QTL based on augmented triple test cross design
Source: PLoS One. 2017 Dec 14;12(12):e0189054. doi: 10.1371/journal.pone.0189054 (PMC5730204; doi:10.1371/journal.pone.0189054)
Supplement: S7 Supporting Information — (ZIP) [file pone.0189054.s007.zip › z2_200_0.2_10.csv]

-0.51666	-1.6084	2.8345	0.50982	1.2782	-4.1398	0.72226	-0.68564	1.382	-1.8637	3.3411	-2.6385	0.26731	3.0586	0.67671	1.411	2.4049	0.91556	-0.82306	1.3249	1.483	2.9196	-1.8932	-1.2729	2.1032	4.7582	-5.7337	0.20965	0.68883	-1.2053	0.25083	-0.76177	3.9581	3.5182	0.38361	0.45393	1.3459	-0.8856	-1.5669	1.7701	-1.4021	0.27866	-0.73776	-1.6713	6.5108	-1.3839	-1.2127	-4.3036	0.25395	-2.606
5.6379	-3.7237	0.69634	0.40161	-4.0189	-3.0638	-2.2826	-1.7973	-3.5076	-0.34611	-3.0019	-0.37798	-0.29332	-2.8871	-3.5758	3.0552	-2.125	-2.8821	2.5004	-2.4983	-1.2792	3.3935	0.59091	-5.2444	-1.7729	0.51127	-4.0778	-1.7953	-0.19904	2.097	-3.0433	-1.0603	0.60128	-2.654	-5.8928	0.095963	-4.4841	0.007773	-1.2316	2.6752	0.13762	0.66206	1.7509	-1.6763	-1.4425	-1.5869	-6.0302	-1.5621	-1.107	-1.2001
-8.0444	-11.731	-13.58	-8.6845	-11.012	-7.8186	-6.939	-11.269	-15.427	-11.85	-12.011	-14.554	-7.6587	-11.897	-10.265	-9.3139	-13.444	-12.721	-10.415	-12.305	-12.123	-6.8119	-16.62	-10.256	-9.7448	-6.6797	-12.894	-13.239	-10.354	-6.5742	-8.7905	-12.341	-7.6353	-9.4897	-13.717	-9.4626	-9.0393	-12.091	-10.062	-9.5953	-13.851	-14.477	-12.908	-13.568	-9.3885	-9.4622	-15.14	-6.4692	-8.489	-11.4
-17.981	-12.805	-13.281	-9.6627	-12.451	-13.346	-13.732	-10.398	-9.9672	-9.349	-15.87	-11.107	-12.297	-13.891	-13.134	-14.165	-11.283	-13.447	-9.8988	-12.671	-12.329	-17.123	-12.866	-18.073	-12.389	-14.236	-15.414	-7.9815	-14.813	-12.275	-14.741	-12.784	-15.622	-12.246	-13.207	-14.681	-12.58	-11.032	-9.5394	-12.167	-14.148	-10.491	-8.2596	-12.352	-7.4418	-11.294	-10.682	-13.505	-11.312	-15.468
-4.74	-2.9757	-4.3611	-3.7672	-3.6766	-2.1234	-2.2211	-7.1568	1.8685	1.4543	0.5541	-8.764	-6.0277	-5.1771	-4.2745	-2.5953	-2.8619	-6.4114	-5.1756	-5.4709	-3.4897	-3.4414	-3.5429	-6.5359	-1.6122	-4.4466	-3.3238	-5.0129	-1.8804	-7.4209	-3.7182	-6.912	-3.5646	-0.8185	-1.9797	-3.9988	-1.3233	-2.4901	-8.2361	-2.9186	-0.93204	-3.6043	-1.9783	-6.3096	-1.3746	-1.7112	-5.6016	-3.7147	-2.5325	-2.4454
-1.0117	-0.49257	-0.07726	1.3952	-1.6407	-1.4368	-1.5979	3.4877	1.0185	0.017382	0.14779	2.3071	1.4727	3.7012	4.8026	-2.107	3.2572	-2.6712	-0.22347	-1.7841	1.5707	0.32238	-0.49048	-0.92012	6.1649	1.8759	3.7056	0.52898	-2.5844	4.3955	1.5499	-0.20242	-1.674	-3.0854	2.2129	5.2678	5.2392	1.443	-1.8891	0.94766	-0.082018	-1.2394	2.5221	1.3466	5.805	7.4555	2.8096	-1.592	6.7137	1.3444
-10.672	-12.082	-10.379	-10.809	-15.946	-10.535	-14.617	-10.824	-13.662	-14.822	-12.209	-14.815	-16.945	-8.5509	-11.12	-15.194	-10.209	-14.016	-12.698	-10.03	-12.276	-10.638	-16.173	-13.582	-13.878	-14.067	-11.923	-9.0799	-14.356	-10.793	-13.406	-11.375	-9.9251	-11.161	-13.299	-13.496	-12.464	-13.573	-14.251	-16.751	-15.769	-15.434	-11.523	-6.1665	-12.465	-11.777	-9.0713	-19.585	-19.47	-13.394
-8.3641	-5.2934	-1.3528	-3.3996	-1.436	-6.4027	-2.7016	-3.4355	-7.5946	-1.1806	-3.3908	-6.4953	-4.0499	-2.1689	-0.28095	-8.4121	-4.1991	-3.6095	-4.0632	-6.2006	-4.7755	-5.1856	-3.8217	-4.33	-7.2727	-2.1442	-4.9682	-1.7674	-3.6978	1.0751	-0.8905	-5.8543	-3.4028	-4.6571	-4.3782	-3.6637	-4.7479	-7.5689	0.61844	2.4356	-3.7272	-3.4536	-3.7623	-0.0031368	-2.8705	-9.6579	-3.3988	-3.4112	-3.386	-2.8238
-13.111	-10	-15.483	-11.749	-15.713	-14.236	-12.779	-10.862	-14.682	-18.49	-13.125	-15.641	-14.275	-8.667	-9.3341	-10.177	-11.392	-18.701	-10.849	-13.245	-11.904	-15.443	-10.125	-9.3328	-18.192	-11.488	-19.505	-16.222	-14.254	-15.752	-10.578	-15.065	-14.709	-11.577	-13.512	-19.377	-14.514	-13.099	-13.298	-12.716	-12.398	-14.651	-12.874	-11.549	-12.498	-16.569	-6.3184	-13.228	-12.245	-12.29
-15.395	-13.556	-16.152	-15.068	-14.716	-12.75	-12.024	-13.975	-16.621	-12.384	-13.966	-12.116	-13.055	-10.304	-13.179	-16.004	-13.133	-14.348	-8.3165	-11.992	-13.906	-16.403	-14.5	-15.856	-9.5247	-11.813	-15.167	-16.342	-8.8272	-11.252	-18.065	-16.223	-14.92	-16.324	-18.362	-14.256	-10.032	-13.775	-15.27	-12.821	-14.299	-12.938	-13.603	-17.678	-12.721	-15.695	-15.61	-19.351	-13.62	-15.72
-3.4695	2.9038	-0.17898	2.0775	-2.4168	-3.5817	-3.7065	0.34184	-5.9929	-1.5468	-4.607	-4.9953	-1.9831	-2.7653	-3.7157	-3.4776	-0.94088	-3.7264	-1.0379	-1.4461	-1.4841	-2.55	-3.7494	-0.76542	1.8438	-6.0823	-3.7882	1.8963	-2.42	-0.82901	-5.1074	-5.0481	-2.3004	-2.4753	0.96144	1.3983	0.89582	-3.6077	-2.8115	-2.3887	2.8261	2.1063	-4.7409	-5.4825	-5.9882	-3.9224	-4.5613	-5.9282	-3.4592	-0.34707
6.8491	1.3352	4.7312	8.7576	5.5844	7.2055	7.4908	9.1745	3.316	13.05	6.6638	8.5823	9.6951	9.1517	10.726	6.8592	9.5824	10.807	7.5871	9.1993	6.6253	6.923	11.456	8.4088	6.7994	4.4341	8.4166	9.0348	7.6623	11.082	8.8157	4.3876	5.935	9.3961	6.0648	8.0953	6.3648	4.089	9.3244	8.082	9.0995	6.7756	6.857	6.4315	6.8211	8.185	10.395	11.615	4.4813	8.1965
-7.1506	-7.2016	-6.1322	-6.5619	-8.3704	-3.4577	-6.3825	-3.4619	-5.0938	-6.2825	-8.7171	0.69141	-2.5574	-5.498	-3.4851	-6.7465	-4.2286	-7.7354	-8.3021	-7.1895	-4.5755	-6.7405	-8.5597	-8.941	-3.7195	-2.8782	-2.8006	-2.943	-7.1459	-7.0307	-6.4892	-5.5001	-1.5137	-5.7808	-10.805	-5.5352	-8.5753	-6.9814	-2.9485	-3.0958	-4.5017	-4.7769	-4.0652	-6.4489	-6.5376	-3.5651	-3.2591	-3.2855	-6.2949	-4.5055
-6.8637	-5.2192	-1.2855	-0.90454	-3.2754	-2.8571	-5.6524	-5.006	-7.1012	-4.3975	-6.2308	-2.4259	-6.5976	-1.6557	-7.5778	1.7702	-6.8028	-3.929	-6.4426	-8.7033	1.4446	-5.5012	-0.83679	-8.9106	-8.5537	-4.5279	-3.3342	-5.3368	-3.784	-6.65	-4.1823	-8.3045	-1.5352	-7.6969	-4.9411	-3.9255	-5.9582	-2.183	-6.8602	-3.6475	-5.0062	-6.9619	3.2686	-4.0648	-7.7943	-4.7137	-3.6659	-3.9995	-5.5898	-2.31
-2.7611	-4.374	-9.7912	-7.8734	-4.9259	-5.196	-9.5618	-1.8291	-3.0329	-6.2801	-5.8267	-9.186	-1.9161	-9.1335	-5.7382	-2.863	-10.495	-3.6181	-4.3006	-6.2446	-10.316	-6.0819	-9.7639	-9.7876	-5.1605	-6.9976	-3.6544	-1.8077	-1.6171	-10.797	-5.5744	-10.07	-8.1666	-2.7415	-6.8116	-4.0673	-4.1162	-6.9208	-4.9255	-5.0483	-7.3956	-1.1845	-10.593	-5.1746	-4.1211	-5.8931	-4.5042	-6.814	-2.3777	-1.4574
-6.1279	-0.14999	-5.7124	-1.9811	1.8498	-1.3552	-4.4447	-6.0117	-1.4275	-0.50342	-2.1789	-2.2517	-2.7673	-0.86549	-2.3977	1.0896	-5.2632	-3.2752	-5.2673	-3.1268	-1.1064	-3.4038	-2.6764	-8.2335	-4.7067	-3.0775	-3.3957	-0.94306	-2.8638	-1.0222	-1.83	-3.5343	-5.7593	-0.51382	0.61217	-1.2818	-2.634	-1.6105	-0.4818	-3.126	0.46953	-4.8014	-3.8959	-2.8248	-1.6503	-1.1262	-2.5657	-6.7866	-3.9883	-1.7503
-2.2821	-3.383	2.5626	-3.6782	-2.1677	-2.5852	-3.6994	-1.9602	2.1681	0.19135	-0.4436	-0.51194	-5.9464	-0.18329	-1.439	-2.6418	-0.40351	-2.386	2.571	-1.9609	0.15525	-1.9342	0.29363	1.3683	0.15431	-1.2704	0.33693	-0.97265	-1.2843	1.0367	-1.0016	0.72154	1.5308	-4.604	1.6456	4.4295	-3.5129	1.1522	0.8133	4.759	0.82073	4.1416	1.4694	-0.68674	-1.6903	-2.4391	-1.4041	-5.5937	5.0418	4.2531
-12.825	-12.575	-10.744	-12.511	-13.57	-16.169	-15.637	-12.063	-13.869	-12.416	-12.686	-12.864	-9.5684	-10.815	-17.976	-13.998	-14.988	-14.934	-13.973	-16.274	-11.432	-13.862	-12.878	-13.807	-11.156	-11.028	-11.856	-12.608	-11.183	-13.569	-17.215	-13.091	-13.466	-14.907	-7.1327	-11.607	-16.478	-11.175	-14.863	-14.114	-11.726	-13.81	-13.947	-10.1	-8.1824	-9.7844	-12.644	-14.055	-10.055	-13.544
-2.5689	-3.9658	-3.0566	-1.4537	0.95012	-2.1633	-2.2809	-4.0806	-2.5864	-1.3277	-1.8747	-0.23247	-3.7521	1.3331	-1.2153	-6.6813	-4.9698	-4.1499	-2.0231	-0.36556	-7.6741	-0.62876	-6.5554	-1.5829	0.090017	-1.4767	-1.1703	-4.1018	-0.83142	-2.5103	-0.72781	-2.509	-3.04	-0.76864	-3.9883	2.1441	-0.25338	0.46441	-10.783	-2.6493	-0.59454	-7.5595	-1.4595	-0.63435	-4.2063	-4.0583	-3.9288	0.17549	-0.065003	-0.9464
-15.227	-12.054	-13.427	-12.497	-15.491	-17.278	-12.858	-11.881	-16.302	-15.491	-13.705	-17.386	-11.843	-9.9846	-12.656	-14.384	-10.7	-8.4508	-18.92	-12.966	-13.167	-10.807	-10.699	-13.868	-11.514	-15.621	-11.349	-16.305	-12.318	-12.286	-12.553	-11.848	-16.018	-14.845	-14.544	-13.808	-10.505	-16.747	-13.497	-12.933	-15.43	-12.678	-14.34	-18.334	-9.0292	-11.135	-13.162	-12.451	-18.267	-15.974
-6.4755	-5.1916	-10.712	-5.2135	-9.3338	-2.8656	-6.115	-0.91454	-1.6991	-9.7755	-5.8673	-5.9214	-3.4236	-10.884	-7.4149	-6.6523	-8.1067	-3.337	-4.6882	-7.959	-9.6796	-7.5756	-6.3022	-7.7585	-7.5002	-3.883	-7.5997	-4.7922	-9.7603	-8.4922	-9.2471	-7.785	-9.6326	-7.5873	-10.383	-4.3326	-5.2138	-9.9628	-10.246	-6.6364	-5.8526	-4.3414	-6.481	-6.1888	-8.4482	-10.255	-3.2143	-3.5045	-1.7148	-7.4797
-6.239	3.6415	-3.024	-4.1408	-6.1869	-5.0895	-4.2968	-1.5751	-5.0984	-4.5226	-2.8818	-6.3115	-5.7913	-8.0769	-4.094	-9.7649	-4.2568	-5.9369	-10.194	-8.7428	-1.9368	-5.2811	-3.1981	-4.6732	-4.0874	-8.0443	-5.8169	-5.2294	-3.9898	-4.1007	-6.2335	-5.4061	-5.069	-7.4689	-8.8814	-7.5218	-8.8784	-5.7313	-3.503	-2.8096	-4.7791	-0.46878	1.2822	-4.6121	-2.3234	-4.1858	-5.7915	1.1204	-4.6718	-1.1424
8.4512	3.3273	6.6393	8.6319	8.6089	6.3813	4.6301	5.2631	9.5932	9.2759	6.9506	10.494	7.2691	5.5591	10.167	7.4875	11.688	9.3754	9.1006	9.1107	7.6556	5.1362	9.7958	5.6805	4.7344	9.5869	5.1976	9.0698	6.5879	8.0763	6.0779	8.9393	7.2934	3.5254	7.434	2.4987	5.5118	10.822	5.1951	10.196	3.1232	6.5633	4.9027	7.4221	8.8408	6.6695	7.0679	5.7574	6.1186	8.8152
2.3243	7.3482	5.7839	2.6549	0.52009	3.4129	-0.68895	4.3433	2.5318	3.3266	-2.056	3.0175	4.4911	1.5478	2.8371	-0.69179	7.8608	0.66488	4.4621	4.8357	1.5372	2.9959	2.7857	1.5869	6.2194	2.87	-0.16857	-0.21151	-0.87349	5.1529	-2.3697	1.3449	3.8679	4.3634	4.9191	0.97462	-3.2752	3.0372	3.8168	2.0477	-1.1169	-0.35731	-0.14035	0.54624	7.9369	4.953	-1.2392	5.3951	3.014	3.6457
0.11362	-2.0195	4.3743	-1.1205	-0.87644	-4.5528	-0.066507	-0.10355	2.8852	-1.3252	1.4747	-0.69175	2.2248	-0.42203	-0.71115	-1.5468	-2.7045	-1.4305	-1.4583	-0.22295	-2.9282	2.0162	1.9123	0.53595	0.3243	-1.5001	-1.6623	-1.3133	-1.6826	3.8742	2.3116	-0.5884	0.62658	-1.978	4.6221	2.9641	2.3502	1.7895	-2.4177	-1.9953	-1.0762	-2.1108	-1.5816	1.0181	3.4766	-2.0191	-0.75662	4.6704	-1.7172	-5.2764
0.30626	-0.41052	-3.0819	-0.66001	-1.7662	-4.6586	-1.4051	-0.72133	-2.4673	-3.8009	-2.0743	0.39899	1.2929	-0.16843	1.7421	3.3907	-2.464	-5.1722	-5.8166	0.78254	-2.5758	-0.94496	-4.9981	-1.1087	-4.6376	-4.9295	-3.9954	-1.7402	-2.3275	2.867	-2.3582	-3.4928	-0.49755	0.49479	0.36977	0.20468	-1.9077	-1.6774	-1.479	-4.2363	2.6453	0.51283	-3.11	-0.95625	-3.1798	0.70065	-3.4149	-2.2234	0.52862	-2.4977
-7.8072	-7.5438	-5.7424	-11.877	-8.1642	-7.6954	-10.202	-5.6162	-7.5726	-6.4365	-5.4497	-6.301	-15.333	-12.018	-7.2925	-15.479	-5.4578	-12.28	-10.007	-9.521	-7.4285	-8.9821	-8.3614	-10.949	-6.2992	-11.649	-8.9877	-9.7486	-5.4194	-13.643	-9.7317	-9.0032	-11.216	-11.384	-8.9361	-9.9129	-11.663	-10.348	-11.653	-10.343	-8.9868	-10.568	-6.8368	-13.694	-9.5975	-11.795	-9.124	-5.4598	-11.081	-10.538
-1.1816	0.011973	2.7442	5.5621	5.7262	-4.0224	4.9176	-1.8602	-0.73366	3.2569	0.062104	-0.70415	0.29795	2.6143	0.76206	-1.8876	1.5767	-1.0446	1.4113	0.93182	2.8277	4.6023	4.923	3.1878	2.2626	-0.76426	1.5758	6.2345	1.5301	1.8104	4.8826	3.9988	1.5715	-1.396	0.80989	6.1114	-0.38229	-1.3732	-1.2633	2.8715	1.3216	1.0921	0.856	2.5405	-1.0296	1.2288	3.2084	-1.5399	-3.0474	0.35369
-13.546	-11.451	-10.982	-11.513	-10.063	-10.782	-10.4	-12.233	-9.668	-13.622	-12.997	-14.147	-3.6746	-10.029	-14.36	-11.662	-16.158	-13.275	-8.5781	-11.214	-10.554	-9.7514	-10.538	-11.467	-10.29	-8.6934	-8.7834	-6.8565	-8.1036	-11.485	-13.652	-12.689	-14.071	-14.546	-14.233	-11.69	-8.7143	-11.225	-7.5543	-13.272	-4.6917	-8.7195	-12.008	-10.827	-10.845	-7.7436	-10.884	-9.4035	-9.7936	-9.7295
5.0474	2.8816	8.6418	12.257	3.9668	9.8022	4.8321	6.1164	12.428	6.7904	9.0425	7.4891	8.6338	10.077	1.8251	7.8511	8.2102	9.1207	7.1667	7.9646	2.509	6.7215	8.8699	6.6823	8.5923	5.7973	3.0231	10.158	3.5289	4.3291	8.132	9.02	8.0117	5.4748	6.6819	6.0614	11.195	9.5362	7.442	5.8629	3.0361	6.2755	12.364	5.5323	5.3786	5.7483	7.3664	3.8988	4.515	2.6177
-6.3762	-5.9705	-2.6223	-3.3234	0.6028	-6.6268	-10.321	-2.8161	-4.4692	-3.2627	-9.1881	-4.1001	-3.5629	-2.2788	-8.0715	-10.037	-9.6066	-6.8994	-6.8022	-1.7792	-9.3129	-6.2851	-2.1074	-6.4265	-8.3583	-4.9775	-7.1488	-7.6958	-9.1029	-0.64791	-6.7933	-6.864	-6.3712	-0.22376	-2.9067	-5.668	-6.8599	-7.1221	-8.0455	-4.2753	-2.0927	-3.0765	-4.8141	-4.2107	-5.0708	-0.94623	-4.4206	-1.4295	-6.598	-4.9729
-1.5943	3.4224	4.2807	1.5933	-0.6803	1.2638	-1.1711	-2.5115	2.6014	0.28828	4.4664	-1.0267	1.2799	-2.4834	-2.7451	-2.3366	1.9891	-0.098921	3.8722	4.2367	0.35656	-0.43173	2.5462	1.7172	5.7177	-1.3436	-5.2484	-2.5068	2.1202	4.0807	2.1048	-0.63707	3.1542	3.4573	-2.4561	-0.020938	1.675	-0.93165	2.4506	-0.19934	0.92217	0.74005	2.4199	4.8658	1.1322	2.3781	-2.3914	2.8255	2.6136	-1.8297
-15.509	-14.252	-14.168	-17.569	-17.858	-14.495	-15.613	-12.023	-11.621	-17.058	-10.392	-15.455	-15.83	-17.409	-20.893	-7.9866	-14.925	-14.777	-10.295	-12.638	-8.609	-8.0459	-11.23	-11.752	-13.12	-17.14	-13.769	-15.884	-11.306	-10.822	-12.603	-11.638	-12.992	-12.77	-16.099	-10.438	-10.103	-17.279	-14.987	-11.783	-12.329	-11.203	-14.159	-8.5516	-12.143	-14.082	-12.949	-14.624	-11.585	-12.937
5.0387	7.788	5.6123	8.0817	3.6193	3.1015	4.3391	4.9371	4.6806	3.6043	4.5243	7.4684	5.7224	3.3978	5.1458	3.2542	8.7137	4.1661	3.9772	6.1565	6.7231	1.2693	4.1743	7.7904	5.0099	8.3165	-0.8777	2.2206	5.7018	7.085	2.9879	6.4714	6.1716	0.34178	0.27742	4.4115	3.4662	3.6472	5.7813	7.8331	5.4228	2.4682	4.3153	6.4736	6.5215	6.1861	3.0677	2.5339	5.2504	3.9985
-12.324	-14.175	-18.593	-18.319	-16.779	-15.665	-12.431	-17.128	-14.687	-16.657	-16.676	-13.213	-17.692	-14.245	-14.703	-18.356	-14.772	-15.48	-17.968	-15.385	-10.447	-15.464	-12.401	-18.625	-11.77	-14.275	-15.391	-15.081	-14.547	-13.743	-10.028	-11.975	-14.069	-13.614	-12.921	-13.534	-16.141	-12.444	-13.876	-13.124	-10.328	-15.616	-15.88	-16.293	-13.58	-17.185	-10.234	-10.648	-14.363	-14.03
-6.3835	-2.0912	0.35507	-3.2628	1.3696	1.4192	-2.1634	-3.0745	1.2452	0.80868	0.87184	-0.29247	1.2357	-0.74391	-2.4156	1.8097	-4.6345	-5.3381	-3.1844	-1.3724	-1.1559	-2.6787	-2.7414	0.86315	-5.4074	-1.8613	-2.5943	-2.3084	-3.6466	2.2328	0.33036	-1.0158	-1.8789	3.7259	3.2637	0.16906	-1.828	-3.7564	-1.2488	2.104	-3.5911	-1.6816	-1.2783	-0.33542	1.2709	0.90009	-3.5034	-0.43504	-0.95389	-4.6852
-4.9965	-5.6167	-4.5464	-8.1145	-7.102	-4.5271	-9.204	-4.7558	-1.7551	-6.8178	-3.492	-6.3427	-5.5834	-7.9264	-6.9236	-11.115	-11.499	-9.2076	-7.4963	-7.0352	-11.844	-8.9834	-7.9991	-5.5871	-10.74	-10.021	-5.6662	-5.1825	-7.9983	-11.72	-3.7394	-6.525	-7.1444	-7.7162	-5.0009	-5.8609	-5.3585	-7.5553	-5.1182	-5.5446	-9.9132	-5.5428	-6.3498	-8.7987	-9.4111	-12.363	-6.3409	-10.58	-8.7507	-5.2879
5.5406	3.2616	1.8719	5.0966	2.7105	8.3289	3.0732	0.21417	3.4503	4.6031	1.1655	5.4811	0.0089317	5.9302	-1.1084	3.6952	1.2615	1.5602	0.13311	5.1898	-0.61761	-0.7741	0.56745	-1.3261	4.2151	-0.55458	4.1667	1.0671	0.51965	3.8404	-1.4933	2.9174	0.33469	2.0379	5.3794	5.1551	8.3668	1.3646	3.7109	-2.1257	3.127	0.90018	5.5876	1.902	4.7379	3.2236	-1.8469	0.37006	0.10612	5.0399
-6.0925	-7.7448	-7.6141	-11.545	-10.406	-5.9512	-7.5415	-5.3946	-10.291	-7.6789	-6.1877	-2.5011	-10.049	-10.062	-7.637	-9.7515	-8.9682	-8.69	-7.51	-9.1099	-4.7873	-10.921	-7.7128	-6.2817	-4.6335	-8.425	-4.0871	-4.4545	-6.8324	-6.2061	-6.3592	-6.9324	-4.1941	-5.5534	-7.5991	-8.7643	-7.5459	-11.603	-8.5962	-5.8176	-11.365	-6.8351	-6.6137	-7.1622	-8.2379	-7.1631	-7.7182	-4.6168	-7.7368	-12.209
-3.114	-0.062008	0.63786	-1.7513	-4.7472	-3.9669	1.5481	-1.6802	-6.8302	0.19803	-5.8055	-7.1677	-4.7496	-4.3401	-5.693	-2.1625	-4.8118	-5.6306	-0.77008	-4.7882	-0.68927	-3.1779	-4.6171	-5.1873	0.21586	-1.1759	-0.62539	1.4631	2.5438	0.43212	-8.7297	-1.9157	-2.5319	-5.4506	-2.6563	-1.0133	-2.4649	-1.9711	-4.6684	-1.4422	-0.33977	-4.9758	-0.082073	-1.517	-6.3912	-1.8957	-2.128	-4.1937	-0.16745	0.00013244
-2.0092	-1.2948	-2.2084	-5.0004	-4.891	-8.6829	-2.6701	-5.527	-8.263	-3.5106	-6.5442	-6.3611	-5.5568	-0.8975	-6.961	-0.79083	-1.7599	-6.072	-6.6427	-3.2147	-2.6525	-1.3499	-9.4758	-5.3309	-8.4043	-5.2913	-5.1714	-4.4008	-1.6309	-7.9861	-3.5738	-0.37112	-5.7413	-2.3347	-0.44705	-4.584	1.7031	-4.685	-9.9338	-4.8751	-5.107	-4.4855	-4.8494	-2.6618	-3.8143	-2.2858	-7.4497	-0.64462	-5.8706	-8.3452
0.59499	2.4124	2.5857	-0.48706	4.9074	-0.18089	1.8591	-1.3675	-0.59287	0.94389	-0.31869	2.9567	-4.5526	-1.7639	3.2691	-0.18245	1.2201	-0.0214	1.5327	1.6923	-1.2877	3.6257	-4.0974	0.62271	1.093	3.3557	3.287	-1.7702	4.9642	2.5517	1.1422	-1.2981	-3.1552	3.6589	0.35692	1.1672	2.156	-0.63039	1.9503	0.01101	1.4315	-0.57511	5.1059	4.5563	-0.50284	3.4003	3.0726	3.0288	2.8199	0.45998
-4.0535	-2.1656	1.0762	-6.8579	-2.9473	-3.3317	-0.50603	-0.2712	-1.3506	-0.77787	-1.0962	-1.2972	0.93106	-2.9781	-7.2605	1.3568	-0.89311	-3.8258	-2.0365	-2.8788	-0.091453	-4.2296	-2.0807	-3.3248	-4.4124	1.6442	2.775	-3.674	-1.114	-6.659	-0.89009	-1.72	3.6436	0.78744	-0.47739	-0.4304	-0.28783	1.0574	-3.0577	-3.6619	-2.6658	4.3587	-4.4845	2.6272	0.57076	-1.7064	1.7318	0.29122	4.6588	-4.8247
3.4789	1.2561	7.3675	3.9896	3.3781	5.7114	3.6939	3.2174	5.499	5.6399	0.56112	0.62635	0.24475	5.2831	1.2393	3.271	4.7781	2.2166	1.0588	1.3992	2.2525	2.7688	3.7855	2.6399	4.0832	1.0218	0.43829	5.5046	7.3055	7.6021	2.4743	4.8461	3.0324	2.6611	0.77762	2.9987	1.8005	-1.2243	2.6128	1.9156	1.1509	4.2125	3.7638	3.5852	4.0368	7.2316	1.344	3.8126	1.4767	1.4383
2.2802	-4.1235	0.5667	-3.0897	-5.7968	0.4567	-0.019303	0.07223	1.6932	-1.1267	2.3899	-2.4158	1.4605	-1.5285	1.6456	0.81534	2.0151	2.7959	0.94751	0.15231	0.22228	4.1774	-0.56212	7.67	2.1748	-3.6569	-1.0272	-3.0332	0.17952	0.98838	4.1657	2.6095	0.33845	2.7307	5.9154	2.0379	-0.68074	-1.5046	-2.0447	3.4275	-0.34599	3.4667	1.4356	5.1809	-0.077797	-1.3669	3.0897	0.85272	0.37862	-2.79
-8.12	-11.309	-8.8498	-7.622	-8.343	-7.3732	-8.3536	-7.1753	-12.758	-9.9772	-2.2671	-6.8409	-7.6638	-6.986	-9.0196	-11.128	-11.479	-11.194	-10.208	-10.723	-5.0599	-9.9412	-7.6719	-12.19	-10.397	-4.2813	-8.5571	-10.357	-7.757	-8.6887	-10.669	-3.3783	-7.4806	-12.803	-12.029	-11.132	-9.9438	-5.9862	-7.3177	-9.1591	-8.5021	-9.6577	-1.9696	-10.935	-8.3875	-10.111	-9.1754	-9.6038	-7.5789	-10.887
0.27106	-1.0687	-1.7792	-1.3518	3.2208	-2.3241	-2.7505	-1.0708	-0.48368	-4.1061	1.4587	-3.9204	-3.0381	-0.42829	-7.8282	-4.3497	-4.2591	0.36093	0.15775	1.5857	1.223	-3.8935	3.9313	-3.5665	-1.2715	-0.60126	1.4329	-1.3296	-1.2109	1.1159	4.2233	-1.9563	-1.3265	4.1839	0.78622	-0.24934	-3.435	-0.2149	-0.5818	-2.5172	-2.6254	-3.0066	0.84733	-0.075456	-0.76285	-0.20954	-6.3993	1.4282	-5.1725	-0.38311
-1.272	-4.6988	-10.354	-2.9615	-2.262	-4.2135	-7.3967	-9.2773	-7.3269	-6.4274	-5.509	-5.4772	-5.6517	-8.7757	-12.369	-6.0353	-4.2811	-8.9131	-4.0072	-8.1712	-10.081	-9.0917	-3.8088	-6.7062	-6.5199	-5.6766	-2.9695	-5.3577	-7.2879	-7.9142	-7.9758	-9.1202	-0.91288	-2.0386	-8.5698	-6.572	-4.3258	-8.199	-6.1185	-6.5681	-2.8886	-5.3518	-7.6478	-3.9979	-8.3269	-8.7777	-9.3033	-7.85	-5.8054	-8.9349
-15.25	-12.104	-10.02	-12.533	-6.6874	-15.97	-12.248	-12.928	-11.166	-10.577	-14.239	-16.026	-12.897	-18.848	-14.61	-13.83	-11.643	-10.515	-11.217	-10.879	-8.9233	-15.389	-10.994	-13.571	-13.179	-10.745	-13.16	-18.015	-14.305	-12.658	-6.1456	-14.235	-10.991	-13.454	-14.039	-16.868	-13.173	-9.6289	-14.569	-14.489	-11.028	-10.293	-11.317	-13.174	-13.324	-14.519	-10.699	-10.76	-13.601	-15.776
-15.375	-14.622	-14.974	-16.644	-13.381	-11.988	-18.425	-13.842	-17.91	-14.013	-10.195	-15.945	-19.38	-12.444	-10.586	-11.872	-11.01	-10.272	-10.193	-17.412	-10.729	-14.157	-9.5632	-14.513	-13.29	-13.666	-14.362	-16.054	-15.569	-13.838	-16.179	-14.793	-14.416	-14.035	-14.622	-12.597	-17.817	-12.852	-14.213	-17.795	-16.642	-11.542	-14.036	-15.852	-8.8677	-14.994	-11.134	-10.619	-9.0267	-14.938
-6.9176	-7.8591	-12.875	-7.3398	-6.2758	-5.1948	-6.1065	-8.523	-5.3587	-10.284	-7.6192	-9.1971	-7.7188	-2.7349	-7.2346	-2.6268	-4.8722	-7.7136	-9.4783	-6.8657	-5.6987	-7.5434	-2.8313	-3.4117	-5.2752	-8.3825	-5.767	-10.43	-8.8137	-11.075	-10.044	-8.4011	-5.0167	-5.4657	-11.268	-8.3058	-6.5662	-6.1913	-7.9837	-7.0583	-3.0716	-4.1951	-9.2971	-3.9569	-10.04	-6.1266	-6.1475	-6.782	-6.0261	-4.8411
-15.858	-12.436	-14.271	-10.151	-13.942	-9.6903	-11.21	-9.0567	-11.469	-19.205	-16.431	-12.545	-12.962	-12.634	-9.7608	-10.658	-12.635	-10.523	-14.416	-9.7389	-11.43	-10.685	-12.891	-13.318	-10.704	-10.194	-9.7308	-10.757	-13.992	-15.554	-8.8043	-14.739	-7.6422	-7.9533	-11.361	-14.886	-8.1393	-9.5125	-12.854	-14.011	-12.304	-15.499	-14.112	-9.4491	-14.703	-16.246	-10.278	-9.2297	-14.607	-9.0731
6.0896	4.3283	4.4596	5.8714	6.9672	4.1549	6.1475	-1.2886	-2.3416	7.1884	5.0418	1.4137	3.3126	7.6659	2.0135	2.7858	1.236	5.8034	2.9214	3.9532	4.895	4.4528	11.187	8.9276	0.91692	3.0083	9.7678	7.345	-1.8824	-0.12523	7.7441	1.2063	3.0076	3.8087	8.9173	4.9446	4.1086	3.568	5.9731	1.4539	8.8395	6.9527	3.7628	6.1721	5.1009	5.3987	7.8726	5.9153	2.7352	7.0909
-15.6	-15.711	-13.208	-11.923	-15.598	-8.6549	-13.248	-12.754	-13.505	-14.455	-11.011	-14.108	-15.764	-12.297	-17.177	-16.91	-15.079	-16.34	-9.7698	-8.9243	-14.886	-12.779	-10.315	-17.493	-13.704	-16.224	-14.088	-15.86	-14.891	-15.915	-15.01	-9.4092	-14.26	-13.04	-9.867	-13.723	-16.04	-11.953	-7.9945	-15.956	-17.447	-13.872	-16.202	-12.52	-10.859	-11.922	-14.584	-13.151	-9.7869	-15.019
12.239	12.587	11.78	13.304	9.3484	5.1974	9.6018	8.0977	9.7857	13.919	8.2799	11.421	9.8415	10.439	13.033	8.7962	7.3802	10.189	11.839	11.982	12.444	9.5369	6.8713	14.392	14.579	10.288	11.863	6.9187	11.151	9.6343	10.903	9.5001	12.653	11.432	5.4448	9.6157	8.74	14.388	10.299	6.9955	7.2437	4.3498	5.2719	7.4317	5.7604	7.8486	12.539	13.276	11.095	11.028
-3.2178	-6.2453	2.434	-8.2376	-6.8031	-0.20385	-3.592	-4.0329	-5.6389	-6.5903	-5.4481	-2.3898	-0.1368	-3.3829	-4.0483	-8.5332	-2.5887	-4.7408	-7.4322	-2.821	-5.6652	-9.4318	-6.8216	-3.8949	-4.734	-6.5386	-4.5735	-1.8	-6.4981	-3.7778	-3.6978	-1.2384	-1.5345	-0.63866	-2.259	0.87143	-8.8122	-3.0674	-3.9061	-4.7406	-5.8149	-0.61043	-5.3634	-1.7811	0.92883	-5.6451	-6.9094	-4.6968	-2.0352	-1.8995
-20.127	-22.798	-18.43	-20.802	-23.802	-20.603	-21.377	-22.977	-22.703	-19.7	-18.463	-24.256	-23.846	-19.346	-21.708	-27.784	-19.019	-18.528	-27.967	-30.397	-16.854	-21.811	-18.754	-19.663	-24.595	-23.499	-21.149	-22.068	-19.808	-24.026	-16.103	-20.566	-18.52	-24.852	-18.966	-22.153	-25.332	-20.671	-25.442	-21.394	-27.151	-20.951	-20.218	-19.54	-24.763	-21.102	-22.273	-20.646	-18.709	-23.982
-3.6818	-3.6437	-0.2311	0.93462	-6.383	1.2096	0.10406	-1.7278	1.8568	-0.70536	-2.1767	-0.94896	-3.2632	-3.2413	-0.4049	-1.7646	-3.8537	-1.7536	1.9064	0.91292	-2.7598	0.64074	-0.91593	-3.2197	-1.3976	-4.8737	1.7562	-0.19172	-1.4039	-3.621	-1.6114	-3.5927	-3.7438	-2.4128	2.2165	-5.4706	-2.5488	-0.83156	0.36239	-1.8773	-2.5663	-0.063037	-3.3849	-4.639	-5.6226	-0.49827	-2.009	-1.8153	3.2909	1.457
-9.6317	-13.902	-12.255	-16.51	-16.198	-13.359	-14.001	-15.775	-15.725	-10.952	-13.753	-12.641	-11.289	-15.025	-14.352	-14.761	-10.986	-7.9099	-10.572	-12.385	-16.206	-12.45	-11.543	-11.602	-13.422	-13.099	-15.873	-14.147	-14.485	-10.012	-11.597	-8.7256	-10.286	-15.805	-12.196	-8.6553	-8.4216	-11.818	-8.838	-11.81	-8.8003	-13.396	-8.378	-15.854	-10.145	-9.7659	-14.883	-13.631	-15.536	-13.603
-2.3503	1.1687	3.2891	-2.9768	-3.0092	-0.77957	-2.7979	-3.7684	-0.11996	0.24766	-7.3415	-3.9598	-3.7141	0.029011	-1.3747	-9.6817	-2.4765	-4.7121	-8.7833	-2.1225	-2.7819	-4.3724	-2.3739	-5.0515	-4.0373	-3.6903	-3.2224	2.4001	-4.5429	-2.5633	-5.8031	0.55704	-3.9568	-5.7094	-1.8385	-5.254	-1.3054	-2.4879	-3.9637	-8.9002	-5.2936	-7.8183	-4.2857	-3.721	-3.4814	-3.3019	-8.4334	-7.6509	-0.51146	-4.5178
-12.456	-10.96	-13.63	-11.73	-16.12	-14.247	-16.886	-15.141	-13.139	-15.71	-16.707	-15.888	-15.172	-14.881	-14.676	-16.967	-14.617	-10.463	-14.19	-15.832	-15.744	-24.886	-14.884	-14.207	-14.567	-18.798	-10.513	-12.032	-15.367	-19.688	-10.407	-14.014	-15.816	-17.895	-14.415	-14.045	-16.326	-12.824	-17.227	-17.991	-14.059	-9.7127	-18.491	-17.027	-19.111	-14.872	-14.205	-14.922	-16.167	-16.175
-6.7995	1.9347	-2.1236	2.2348	-2.0487	-4.2829	-4.8586	-0.13549	-6.8258	-0.89692	-3.3892	-5.1886	-3.2964	-2.9029	-2.6163	-3.3404	-0.034685	-4.5961	-2.5673	1.3511	-1.6243	-2.025	0.11431	-3.8113	-5.1724	-3.3628	-6.4923	-2.4552	-1.398	-1.3646	-4.4891	-4.8061	-1.6491	-2.9006	-1.9856	-4.0253	-1.8667	1.1267	-4.0523	-0.70048	-4.5536	-4.4489	-1.4744	-7.7082	-5.2688	-1.4567	-4.5806	-2.9173	-4.6382	3.1504
-2.6488	2.8024	1.996	-2.7201	7.6419	-0.17753	4.267	-0.44161	-1.2323	2.0627	-0.44188	1.8207	5.5981	2.2759	-0.87396	4.3651	-3.1539	-0.1661	3.7867	5.028	4.0985	5.367	1.739	4.2771	2.1946	6.3099	0.86227	3.9862	-4.2349	2.123	-0.50063	4.3362	2.69	2.2905	0.92492	7.0609	3.6724	-0.39127	5.9264	3.301	0.13018	-0.30555	4.6157	-4.504	-1.9761	0.49208	-1.6698	0.89142	5.4225	5.7459
4.1822	2.5	0.95339	4.7311	5.4399	3.7922	3.0623	7.6444	6.598	6.6285	4.6635	3.3427	8.7034	2.92	3.716	9.7296	2.8372	0.83022	2.6371	7.035	6.959	5.51	5.6436	5.5349	-0.37081	4.8385	4.4218	6.4883	2.6811	2.8941	4.6033	7.3254	7.8153	1.1914	4.3875	2.8201	7.8577	5.9795	5.9609	8.7183	-0.057281	8.2756	3.1897	5.7514	5.2089	6.6718	1.0376	7.5896	11.666	5.5435
-6.7511	-7.9206	-3.5057	-8.3456	-10.679	-4.1265	-9.2606	-9.8569	-7.0989	-7.5428	-13.044	-10.831	-6.8676	-10.148	-7.6777	-9.7717	-5.8491	-9.0405	-8.091	-4.006	-7.8973	-7.8866	-3.6755	-7.3867	-11.184	-13.244	-3.9057	-4.1978	-8.4859	-9.8856	-7.2012	-9.4315	-6.8339	-8.7632	-5.6972	-7.4104	-5.883	-6.138	-9.1882	-8.7633	-4.685	-4.5884	-12.134	-6.4985	-8.3098	-12.21	-11.323	-5.2278	-10.232	-6.9948
1.1297	-2.9931	-5.5828	2.7046	-3.23	-2.44	-3.2561	-3.2642	1.733	2.4748	-1.2179	1.5658	-5.0265	5.3473	-2.3429	-2.14	-5.8699	4.7713	-5.6347	-1.2412	-3.2329	-2.6617	-3.1312	-2.5617	-0.77279	-8.7431	1.8904	-3.6172	-2.8472	4.0803	0.49463	-1.899	-4.8123	-0.77947	0.48363	-4.3672	-1.9675	-0.095744	4.3763	1.1277	-1.5155	0.79982	1.8428	-0.44111	0.64247	5.3686	-1.8032	-3.5386	-1.786	-1.8581
9.4893	5.8013	12.626	8.6005	9.0002	6.2255	2.8838	6.9915	3.372	7.9037	8.4568	8.7265	6.0846	4.1595	8.147	7.3417	7.8017	8.6823	6.8474	8.1208	10.576	2.3556	8.9204	3.9183	9.511	9.3599	8.7747	6.137	9.022	4.4962	4.5422	9.3996	10.684	8.0083	9.3754	7.9396	7.1386	2.04	6.2425	6.4816	8.5503	6.6748	3.5153	2.4136	9.041	9.5913	5.5341	8.0007	7.9895	8.0374
11.201	10.449	4.1338	6.2307	7.522	10.659	6.2645	12.613	2.551	10.536	5.5559	6.1667	8.8272	8.1639	8.9566	6.7728	8.3721	10.92	5.9191	7.6096	9.6952	5.7655	13.269	11.584	7.0947	11.359	7.9998	10.393	8.1609	10.794	8.7092	8.7959	6.6849	11.48	10.334	11.47	7.3541	11.871	13.113	6.2927	10.503	11.293	9.1783	8.2592	13.409	8.524	6.237	7.5624	8.7568	6.7931
-8.8982	-10.677	-8.7183	-11.542	-10.779	-10.652	-11.149	-8.7608	-8.7892	-11.181	-9.9543	-8.9156	-7.2683	-5.7554	-7.9565	-13.513	-7.2972	-7.1466	-8.6143	-6.3957	-14.089	-15.561	-5.8706	-8.525	-7.5455	-14.149	-11.131	-11.457	-9.1141	-9.5299	-5.945	-8.4151	-7.4986	-7.1381	-7.8148	-12.884	-11.054	-10.126	-6.4416	-10.367	-8.9738	-7.1276	-11.731	-12.394	-8.1276	-7.8192	-8.6929	-11.559	-8.0278	-8.1923
4.2497	3.3116	2.0328	3.3836	5.5077	0.4156	2.925	2.9681	3.0631	0.99587	7.0122	1.8985	7.1683	3.3471	1.9313	4.9931	0.46415	0.93943	2.9606	1.8282	-0.50716	3.1524	2.1829	1.2481	2.2921	5.1889	2.185	1.3474	2.2427	4.8302	1.3489	1.556	3.8003	2.2407	5.8906	-0.64018	1.7687	-0.33528	5.8997	3.1345	4.6665	1.6122	-0.0061936	-1.71	-3.415	5.1061	2.9842	0.58459	1.9485	-3.7052
-12.336	-13.741	-9.4826	-14.602	-8.245	-3.9644	-5.6373	-15.692	-7.9558	-8.7725	-11.139	-12.174	-13.622	-7.9296	-9.9955	-12.484	-13.677	-11.799	-8.3613	-7.1029	-13.738	-9.68	-9.8306	-10.927	-5.4286	-13.298	-7.0747	-11.655	-10.466	-8.4611	-8.3244	-10.833	-16.546	-12.359	-8.1827	-10.576	-9.1217	-10.531	-12.747	-17.925	-8.7456	-9.8634	-11.483	-8.8793	-12.575	-11.747	-9.7059	-7.8467	-13.131	-10.714
-4.0492	-4.4312	-5.632	-7.1618	-8.2853	-5.5077	-1.8323	-7.0568	-7.7244	-4.1971	-2.6021	-6.0095	-8.96	-5.3654	-3.2289	-3.8273	-4.707	-6.4082	-10.73	-7.2257	-9.1566	-7.9718	-1.1581	-5.194	-2.0725	-6.8664	-3.7011	-5.6934	-5.7434	-5.5825	-5.6254	-4.0482	-5.3947	-5.5078	-5.508	-1.1384	-5.844	-6.2086	-6.747	-5.3261	-2.3339	-1.7287	-4.6684	-2.5163	-8.122	-0.90992	-4.3799	-7.445	-4.5757	-3.0799
6.5934	7.6909	3.3047	7.8916	6.9893	0.22278	6.4531	6.0713	2.7049	4.5272	3.4487	-1.2603	-0.50986	1.1853	8.0304	2.8437	7.5284	4.7551	4.2985	-0.81024	5.0508	-0.086148	5.1415	3.5086	3.3595	2.4937	4.3872	4.8267	1.7074	0.95742	4.5271	2.7758	10.296	5.2122	2.4447	7.331	6.7612	1.3072	5.0982	-1.3398	4.7819	5.6806	3.4522	4.6422	3.3349	0.91924	2.711	4.2282	8.4019	9.7338
-0.49706	-1.065	-5.9641	0.28054	-1.9873	-1.2218	-3.6477	-0.97391	-1.2026	-2.6129	-2.2824	-5.7541	-0.50736	-0.72812	-2.1531	-5.6494	1.9372	0.78674	-5.9818	0.4275	-3.9615	-0.37087	-4.5603	-2.578	3.539	1.0604	-4.3103	-4.9451	0.047906	-6.9454	-1.697	-2.3083	1.0221	-2.7792	-4.148	-6.8338	-1.8144	-6.3548	0.34179	-5.3037	-7.0328	-2.4963	-0.60706	-2.137	-4.5349	-2.8252	-1.5249	-3.3669	-0.66925	-5.4065
-13.777	-14.628	-14.716	-16.177	-12.183	-15.539	-16.311	-12.373	-16.534	-13.059	-12.538	-13.078	-13.407	-14.568	-18.133	-16.823	-7.7233	-13.173	-18.586	-13.216	-18.048	-17.496	-13.871	-12.007	-14.891	-15.007	-16.064	-11.349	-14.356	-8.8199	-18.727	-18.25	-17.272	-13.636	-17.196	-12.463	-17.018	-17.858	-14.451	-16.362	-18.684	-16.538	-10.54	-12.661	-16.753	-11.775	-15.944	-16.62	-11.565	-14.544
-5.7467	-4.1801	-3.4827	-6.8116	-5.3729	-1.4929	0.30618	-2.588	4.2267	-4.2172	-3.1675	-0.49007	-1.0621	-5.916	2.196	-3.9466	0.19395	-3.1245	-3.9334	0.47618	-1.3485	-0.47326	-4.1338	0.24668	2.052	2.4526	-2.1402	1.1958	-5.4027	-2.0356	1.6996	0.043013	-1.2119	-3.0599	2.7251	1.4965	-3.9098	-5.6641	-1.1189	0.33408	-3.4227	-2.2274	-0.75934	-2.7979	1.5619	-0.60301	0.26724	-2.4234	1.0223	0.98752
-13.093	-8.9906	-10.318	-9.7246	-5.698	-8.329	-9.088	-4.1314	-8.4541	-10.767	-8.2618	-10.793	-11.701	-7.8043	-10.938	-8.692	-11.333	-8.3924	-10.739	-8.9914	-10.829	-7.1952	-7.8272	-8.7942	-13.042	-8.4986	-5.6506	-6.8871	-5.8897	-5.9378	-7.8348	-8.2073	-6.9813	-6.4767	-13.314	-10.49	-7.3968	-9.466	-6.491	-4.7891	-6.0029	-6.5025	-6.777	-11.484	-9.3144	-10.445	-4.0766	-10.077	-9.3264	-6.1844
-22.945	-19.89	-20.532	-21.261	-19.083	-20.813	-20.486	-26.28	-22.403	-21.564	-25.26	-22.92	-20.765	-17.038	-20.317	-20.151	-20.201	-14.653	-19.098	-22.12	-23.205	-18.637	-18.675	-17.283	-21.039	-22.724	-21.836	-19.286	-15.897	-20.056	-21.656	-21.627	-19.863	-20.79	-21.323	-26.81	-22.15	-17.063	-18.071	-21.821	-19.991	-22.582	-15.793	-19.693	-21.165	-18.931	-21.083	-20.874	-21.435	-19.336
-12.731	-14.76	-11.791	-17.657	-14.173	-13.842	-14.454	-17.409	-12.075	-15.558	-12.508	-17.051	-15.754	-14.466	-11.799	-11.354	-16.783	-7.5874	-11.224	-6.808	-13.731	-14.192	-15.79	-12.252	-10.917	-16.845	-10.961	-15.876	-15.005	-17.427	-12.29	-16.31	-14.818	-15.935	-13.059	-16.372	-11.304	-15.254	-18.526	-16.144	-7.8277	-13.921	-16.713	-11.732	-15.312	-16.495	-17.136	-12.358	-13.931	-14.354
-3.8891	-0.824	-3.9483	-0.73917	-6.5471	1.426	-2.3951	-0.88534	2.7387	-5.0707	1.0371	2.4403	0.92058	-2.4481	1.9664	-2.7016	-0.61035	-0.03592	-1.2082	0.99672	-2.5454	-1.0839	-1.8346	-0.86432	4.1711	3.1847	-0.3725	-3.4916	2.1914	1.7846	-0.72246	-1.4191	1.5102	-1.0717	5.3281	-3.4705	-0.096049	0.46474	1.2814	2.7247	-1.8115	1.1403	-1.4969	-1.9908	-1.5391	-2.0002	-1.8919	-3.8905	1.9283	1.012
-12.587	-8.3799	-9.2436	-10.448	-10.791	-9.4756	-14.092	-14.475	-7.5852	-7.3124	-5.9676	-19.153	-10.956	-10.953	-11.405	-12.771	-10.523	-7.2283	-5.9098	-10.447	-6.0827	-10.173	-5.1241	-10.589	-6.3669	-11.56	-6.38	-11.743	-5.6973	-11.589	-12.26	-13.567	-10.899	-5.057	-11.363	-10.284	-8.7424	-9.2758	-14.811	-7.6305	-5.6397	-6.2994	-7.5984	-15.546	-12.557	-9.8797	-5.9347	-8.1209	-7.4878	-10.791
3.5839	8.5306	9.0757	7.9123	10.874	6.9699	5.7569	8.9746	6.3734	7.9648	10.385	5.6896	10.717	5.0589	10.886	7.9229	4.8322	7.3881	11.083	7.1055	6.3097	10.234	7.5241	8.1166	7.0297	8.2078	2.1207	9.1884	9.7241	7.0893	8.1679	9.4119	5.3933	11.724	8.2348	4.4308	6.1328	9.3994	9.371	12.122	6.2441	9.8401	0.63103	10.3	5.5274	11.682	5.2775	5.6623	9.0736	10.742
-0.76849	-0.039084	-4.9081	-3.6926	-5.6584	-3.6371	-4.9365	0.6567	-4.9706	-6.5402	-6.2302	-5.7911	-1.0602	0.34296	-5.5036	-0.61778	3.2379	-4.1022	-4.7925	-2.464	-2.1353	-3.3116	-3.2761	1.4852	-5.1168	-1.2329	-3.8827	-3.0377	-5.7743	-4.3098	-3.352	-4.2993	-5.8238	-2.2322	0.12126	-1.1796	-1.3914	-1.5092	-4.4163	-1.6191	-0.85176	0.31212	0.54825	-5.4947	-7.7533	-2.3834	-7.0067	-1.6175	-5.2799	-3.2163
-10.09	-10.532	-12.258	-13.344	-7.2247	-16.478	-8.9035	-10.632	-12.313	-8.8987	-12.319	-6.7008	-13.512	-11.198	-8.961	-10.813	-8.1164	-9.4282	-10.38	-14.233	-10.691	-12.123	-11.451	-12.869	-8.8037	-11.177	-12.456	-13.472	-14.188	-11.81	-14.069	-13.876	-13.334	-7.5549	-9.0995	-12.956	-13.073	-16.255	-10.213	-13.157	-14.21	-11.896	-10.243	-11.676	-12.133	-10.432	-8.6597	-12.73	-14.435	-10.789
-7.2158	-4.6737	-9.6101	-6.8937	-7.8534	-5.4245	-13.676	-13.315	-9.9703	-6.8175	-9.087	-5.3144	-6.4715	-3.4299	-7.1529	-9.8433	-8.7125	-7.4475	-8.0297	-9.3795	-9.7656	-7.4229	-14.618	-7.7362	-5.5069	-7.3048	-8.6354	-3.9856	-11.474	-5.1759	-5.5561	-7.7544	-8.5769	-10.575	-11.355	-10.173	-8.7754	-9.1942	-8.2053	-7.9159	-15.87	-4.5469	-1.9056	-6.5947	-7.008	-6.0069	-6.4317	-3.3739	-4.6386	-8.5061
-1.4017	2.1818	-2.9681	-4.9317	-4.165	-0.71267	-3.8866	-5.3254	-5.8969	-1.7678	-5.4753	-1.1549	4.0843	-0.43586	-2.9397	-2.9173	-1.5703	-3.7754	4.2985	-3.8341	0.075781	3.8317	-4.7096	-0.67129	-0.093838	6.3349	0.18094	-2.4302	-1.4766	-3.0462	-1.4863	-6.3847	2.676	-1.6008	-1.7958	-3.4759	-1.7543	0.33867	0.48805	-2.0472	-1.6678	-0.11041	-4.2493	-1.0218	0.29584	0.076248	-1.38	-6.1745	-0.60428	-6.9432
0.60579	3.098	3.6173	0.82494	-0.58956	0.44793	-2.3082	1.8187	0.23638	1.6285	-6.3467	1.1729	2.6174	8.1106	0.75515	-2.2047	-2.2899	2.4801	0.36241	1.8326	-0.97311	-1.1232	5.3851	3.1756	2.267	-2.0902	1.0309	6.4525	-1.9221	2.6499	4.8343	-2.3901	5.0851	1.1444	3.1824	-1.5496	-4.5193	1.2837	0.84732	4.7201	2.1958	-4.8775	7.3102	1.5976	-3.1741	5.9327	-0.1717	5.4451	4.3022	3.9505
-14.927	-12.613	-16.512	-12.815	-12.455	-18.292	-13.923	-11.176	-17.388	-8.4028	-14.254	-16.153	-10.666	-14.932	-12.216	-8.0626	-12.044	-13.646	-16.723	-15.354	-14.697	-12.055	-13.882	-14.742	-14.286	-15.26	-10.572	-14.719	-14.46	-9.9405	-15.124	-11.444	-13.629	-14.137	-10.889	-16.476	-11.726	-12.121	-15.199	-11.869	-13.629	-14.013	-13.898	-8.1146	-13.097	-13.069	-14.69	-12.948	-12.386	-10.215
-17.081	-11.713	-9.4658	-9.6271	-16.082	-11.251	-15.284	-12.698	-6.5301	-14.329	-12.055	-12.052	-17.167	-12.146	-9.7816	-13.604	-13.626	-13.928	-16.025	-8.0913	-13.888	-16.511	-13.467	-12.139	-9.4685	-11.942	-9.8751	-15.07	-14.98	-9.722	-12.474	-14.675	-13.471	-17.616	-10.818	-14.29	-14.889	-14.658	-13.771	-7.1065	-11.463	-14.616	-11.435	-11.55	-13.616	-7.9104	-13.78	-11.373	-16.938	-12.454
-8.5722	-7.478	-6.5046	-10.571	-4.5312	-3.6676	-1.2408	-3.6381	-4.7357	-2.5322	-4.6285	-1.751	-3.8178	-6.6597	-4.3145	-7.6665	-3.8508	-0.8182	-2.4192	-6.0348	-3.1579	-7.3314	-4.1705	-7.3236	-4.5042	-6.8959	-2.8155	-6.8577	-1.6571	-3.2355	-6.3127	-7.2591	2.4783	0.22685	-4.9009	-7.1864	-4.0726	-5.5768	-2.8217	-4.183	-8.1143	-6.3102	-2.3723	-5.427	-1.1644	-6.1904	-4.0682	-2.356	-5.1382	-6.4482
-8.4213	-1.0074	-4.29	0.52011	-7.4175	-1.537	-6.7538	-2.3388	-5.6238	-0.64285	-0.72234	-4.1848	-7.1715	-5.8517	-0.061344	-5.2034	-3.3706	0.84861	0.82396	0.033957	-1.8232	-6.1311	-7.1124	-7.1765	-1.2739	-1.3594	0.10228	-2.1684	-5.9291	-0.41581	-2.4754	-4.4938	1.7449	-2.9248	-3.8941	-6.2659	-2.9151	-6.7899	-3.344	-4.0754	-6.623	-3.2416	-3.877	-6.0367	-3.7646	-1.9661	-3.4785	-0.59127	-3.7643	-3.7309
4.1243	5.0799	-4.0733	5.494	1.7629	-0.70182	-0.40978	3.8246	0.73197	6.2052	4.7364	0.38392	5.7734	0.4848	-0.94261	3.1137	-3.7992	-2.5745	4.0418	0.61487	3.5269	4.8212	4.7053	6.0535	-1.028	0.020246	-2.3061	6.2528	-1.1625	-0.30863	2.9788	3.0785	-0.09492	0.82468	-2.3509	0.89582	2.0465	2.7427	10.417	0.3449	1.9749	2.1711	2.1502	3.6888	1.7076	3.7715	2.3343	1.1976	1.398	2.6538
0.43545	2.2672	-2.5795	-6.9144	-3.709	2.2083	-1.4225	-5.4842	-5.7523	-0.90303	-3.7576	-2.404	-1.9465	-3.1359	1.6223	-4.611	-1.7712	0.30322	-5.0797	-0.33651	-0.36268	-1.1898	-0.58468	1.6532	2.6261	-3.5912	-5.1141	0.9899	0.25808	-2.3876	-1.8653	-0.73372	-0.56463	-7.2567	1.6581	-0.75751	-0.38914	-0.11339	-3.4482	-1.1926	-1.6113	-2.0511	2.0221	-1.3267	-1.779	0.64818	-1.8628	-4.3711	-0.73874	-0.94787
0.91741	-0.65227	-3.1351	-1.8324	1.2945	1.7466	-3.3132	-0.61466	1.7639	1.0708	0.10605	-0.38493	2.5743	-3.0469	-8.0634	-0.41834	-1.4209	-1.596	3.2641	-3.0022	-0.74859	-3.5583	-7.4703	-1.9443	-4.1165	-2.745	-1.7496	2.4668	-1.6209	-2.3554	1.0373	-4.7958	-2.7376	-3.2458	-0.24635	-4.1545	-0.19268	-2.4398	-2.1624	-5.2021	-0.4924	-4.4007	1.0134	-10.331	2.2566	0.87757	0.69541	-0.83957	-0.49602	-3.8898
-9.6915	-11.441	-15.624	-8.4335	-10.771	-10.339	-11.749	-13.284	-13.833	-11.76	-14.492	-9.125	-12.996	-10.008	-13.001	-8.4281	-15.816	-12.035	-15.458	-10.634	-10.84	-14.125	-9.6869	-10.795	-18.272	-14.306	-11.885	-12.217	-13.524	-11.361	-10.882	-16.398	-9.9919	-13.193	-9.9927	-13.118	-9.023	-14.57	-14.166	-12.698	-15.832	-11.522	-10.627	-15.11	-12.577	-12.078	-13.081	-13.839	-11.504	-9.8995
9.2001	8.2593	7.1512	8.4843	4.7094	7.9116	3.6555	6.7675	7.4257	0.30929	6.9532	3.7243	9.575	8.7532	6.7441	7.6144	9.161	4.7194	6.934	1.1644	7.9634	5.6847	0.55989	11.193	6.9326	11.065	3.0365	5.5809	4.7539	6.3715	9.0428	5.4682	11.926	6.4006	8.9323	6.2692	11.352	8.561	5.3527	5.5655	4.7377	5.3774	1.7403	6.287	3.5606	6.072	7.0919	6.1849	3.8781	7.1441
1.9427	-1.9494	-1.2065	2.5704	2.512	-3.8975	-2.4048	-1.3341	-1.3901	5.6406	-2.9526	-1.8543	-4.7583	-4.4437	-4.1558	-2.3551	-0.52315	-3.983	0.45685	-1.0545	-4.5423	-0.3776	-1.0675	-0.42204	0.013397	-0.54596	-2.5444	-3.0812	-1.1618	-0.58331	-3.4961	-5.3776	1.2066	-2.841	-3.1729	1.8884	3.3314	-1.9828	-3.9346	2.6312	-2.6187	4.3844	-4.0439	-3.5381	-0.8847	-0.59523	4.1826	-1.8715	-1.11	0.65723
-5.224	-7.5286	-6.2582	-2.7984	-6.6756	-10.499	-10.979	-10.308	-4.4882	-2.5471	-4.3897	-5.9586	-7.3248	-6.4759	-7.3979	-4.5341	-3.4748	-3.3322	-7.2968	-8.7798	-5.7497	-4.9841	-5.1142	-9.7731	-3.639	0.41003	-5.3272	-2.9847	-7.4018	-1.6208	-2.3548	-4.9742	-3.1434	-5.9571	-7.3035	-6.6323	-3.0902	-3.1034	-10.438	-3.0455	-7.0203	-9.0365	-9.6292	-6.4584	-4.1109	-8.8323	-4.0541	-2.9864	-4.9089	-8.957
2.1843	6.3661	3.8769	5.2513	4.3387	3.7842	5.2709	8.6972	1.9626	5.8419	3.1677	2.8851	6.9069	8.4837	5.0717	4.4737	4.6296	-0.76899	8.9124	2.4145	6.7619	2.4105	5.2664	3.0406	5.9674	9.4477	7.2228	5.7155	1.8025	2.7493	6.4878	3.5018	2.1331	4.6183	0.91925	0.90741	7.6279	3.6858	4.3804	5.7607	7.9808	4.7873	2.738	5.6559	0.77212	5.4984	5.0443	3.2018	7.6499	4.8458
-7.7977	-5.5841	1.5012	-4.7964	-5.0283	-5.3834	-0.38971	-4.6082	-3.7256	-5.3372	-4.7454	-6.7937	-2.3942	-2.3929	-1.614	-5.3706	-3.8406	-5.0578	-1.369	-5.0963	-3.8072	-4.4512	-3.6878	-2.3843	-5.773	0.033596	-5.3175	-7.5174	-6.0457	-0.7725	-7.7032	-3.1249	1.262	-6.0672	-1.789	-7.0385	2.3805	-2.5351	-6.0998	-1.3751	0.053141	-3.0117	-4.507	-2.6232	-5.6646	-1.7576	-0.82628	-0.70393	-5.1659	-6.2267
-4.417	-1.4847	1.9679	-5.3552	-0.40825	-4.8901	-0.92787	-2.369	-4.4912	-0.63624	-2.866	-1.4749	-3.5659	-0.028442	0.9156	2.593	-3.0582	-2.3477	-0.31745	-5.5207	-6.8935	-2.2299	-4.9714	-2.5896	-8.8815	-2.7112	-3.6598	0.44558	-5.0214	-2.779	-1.627	-0.1392	-3.7679	-7.264	-3.4003	-0.63473	-6.7904	-4.9529	1.3256	-5.637	1.5064	-0.14865	0.77519	-7.662	-2.5653	-1.0714	-2.1474	-4.2259	-3.5555	2.6439
-0.46748	-6.1854	-3.2256	-4.3823	-3.7503	-6.8952	-0.89829	-4.7489	-3.7636	-2.144	-4.4871	-5.5885	-4.0787	2.7889	-2.9972	-3.642	-4.9221	-3.0826	-2.357	0.2694	-4.2309	2.9952	-0.32656	-2.2275	-2.139	-3.9392	-1.547	-6.097	-0.84605	-0.1985	1.9356	-8.153	-3.282	-6.0901	0.82553	-3.7526	-0.21376	-7.113	-4.5712	3.1502	-3.4606	-4.6402	-4.6887	1.1947	-3.3398	-4.6899	-4.8755	1.0338	-5.2685	-6.2074
-3.793	0.035034	-1.9283	-2.3233	-2.0967	0.24119	1.6744	0.67678	3.908	-2.9613	0.88453	1.0301	-6.0394	4.952	-0.64021	-0.31304	-4.789	-4.4939	2.9881	1.0863	-1.8438	-1.2042	-0.67304	-2.3179	-4.1147	-8.2195	-0.66495	-1.0814	-3.0417	0.69257	-1.9268	-2.4703	-0.47762	-0.95318	-0.55904	-3.1029	-1.6689	-2.6508	0.018195	-2.7587	-5.9913	0.16606	-1.1619	2.0649	0.088429	-1.4836	0.14024	-3.5355	1.5933	0.34848
7.3124	1.4554	3.2085	1.9505	3.1156	1.2568	0.80387	5.6715	3.1177	5.0961	0.86218	2.5595	3.8053	3.3417	-2.0067	-0.29665	3.3332	0.11768	0.075815	3.2566	5.0954	2.9784	4.136	2.856	3.3337	1.2165	2.776	7.5647	5.0222	1.6051	0.67551	6.5598	2.0332	1.7151	0.78787	6.2925	-0.63321	3.1799	3.9628	6.1983	1.4433	0.93058	3.8874	1.5678	5.0687	3.8063	6.2378	7.167	0.60416	-3.3989
-7.1532	-3.2637	-6.8995	-7.2189	-6.6991	-7.9086	-1.9961	-5.8702	-5.4554	-3.6269	-4.7018	-6.5232	-6.96	-4.6954	-4.7729	-4.1895	-8.6489	-2.0853	-3.4194	-6.249	-10.455	-7.9428	-6.9104	-9.2214	-0.80038	-9.1835	-6.9033	-7.3816	-5.8622	-9.2034	-6.2826	-6.2794	-7.4631	-8.3874	-7.5521	-3.9922	-6.7651	-6.6363	-5.2319	-5.5524	-8.3558	-5.7093	-7.5471	-8.151	-2.2161	-6.2035	-4.7892	-3.9399	-5.5104	-4.9809
1.7051	2.5642	4.6791	0.063581	6.7637	0.781	-0.39499	-0.7012	7.0669	2.3593	3.2646	0.89643	1.6278	0.35859	-0.90054	2.2383	2.5348	6.1725	3.3658	3.7389	4.4593	0.22528	0.55223	4.6841	1.5362	2.2609	8.565	4.1845	1.2978	3.3117	2.2785	3.9928	4.4891	-2.251	1.4281	-0.83056	3.8683	2.4939	1.5261	2.8578	4.6252	-4.1153	-0.24054	-0.51513	1.541	-0.65048	1.0744	1.3653	1.452	1.2897
-3.6367	-3.6679	-2.7371	1.2374	-0.43234	-0.39068	-8.4941	-1.5325	-6.9897	-4.4557	-7.1487	-9.541	-7.0462	-3.497	-7.1069	-2.6028	0.096721	-10.556	-2.6564	-1.8209	-2.663	-3.446	-6.4387	-2.7114	-1.9901	-4.896	0.70851	-5.5645	-5.5289	-3.6639	-5.5548	-2.1001	-5.5765	-3.6648	-4.3084	-2.1915	-1.9086	-6.9692	-8.0436	-1.978	-6.1922	-0.67638	-1.4462	-7.4327	-7.3692	-2.905	-5.3941	0.32362	-3.7338	-4.3755
2.0001	1.3482	-1.3793	1.286	4.6846	-7.4831	3.7725	-0.1999	0.68052	0.61915	1.6959	1.266	2.5857	1.5178	4.6943	4.1753	0.61633	1.6526	0.39391	1.2075	2.7595	0.97271	2.2901	1.5532	2.0859	0.12112	-2.9853	0.03167	-2.5421	-0.13217	1.8625	-1.0409	-1.7386	-2.8549	1.9228	5.7966	5.5559	2.2965	-1.1689	1.9557	-0.46177	2.7967	3.7325	-1.4136	-1.5637	0.011062	1.3005	3.1974	-2.2716	-0.77527
-17.902	-8.5921	-15.177	-17.084	-11.407	-15.095	-7.3788	-12.44	-16.617	-12.398	-9.6881	-10.381	-15.001	-11.057	-16.424	-5.7715	-9.6249	-9.4217	-13.19	-13.002	-12.599	-7.7367	-12.747	-10.151	-10.252	-9.0541	-12.384	-10.699	-8.7876	-11.614	-14.282	-17.036	-11.123	-11.588	-12.109	-11.149	-10.424	-13.558	-12.578	-10.444	-12.109	-11.564	-10.918	-6.542	-11.157	-10.128	-9.3995	-11.847	-9.6604	-11.764
5.0197	-1.2288	3.4493	1.8331	2.0402	3.427	5.1895	2.6738	2.1176	3.2471	2.9713	0.56013	0.78508	3.0585	-0.46067	2.7267	3.6161	8.2351	5.1867	2.7536	2.31	1.3614	2.1934	0.067031	5.3223	2.6877	2.2961	4.1845	0.92175	3.1654	4.8089	4.081	2.2031	3.2055	2.6236	3.2799	-4.1184	4.0697	5.4932	7.4381	1.7295	1.4529	4.3012	4.4188	3.9791	-1.0709	5.1348	5.8544	3.5941	8.3228
-13.547	-12.708	-12.707	-14.541	-11.384	-17.852	-16.198	-13.784	-8.8116	-16.041	-10.102	-9.5947	-8.122	-15.3	-11.763	-17.904	-12.273	-7.579	-16.61	-10.173	-10.178	-12.55	-11.568	-14.758	-13.338	-14.483	-4.9804	-13.606	-10.527	-9.4296	-13.397	-11.704	-10.383	-16.364	-18.052	-12.901	-15.345	-18.025	-12.693	-11.964	-13.842	-15.036	-12.893	-15.785	-13.249	-17.019	-15.908	-11.659	-13.183	-11.875
-12.295	-2.3664	-2.0784	-0.11009	-1.5405	2.6617	-0.26409	-5.7836	-4.7698	-5.063	-3.6629	-9.5284	-6.7378	-1.9275	-1.5202	-5.868	-5.498	-3.6869	-4.0474	-4.3157	-4.674	-5.678	-4.0951	-5.5617	-0.63197	-4.6562	-5.3038	-5.5298	-7.6157	-5.0495	-3.8242	0.11144	-5.0682	-0.57272	0.092625	-2.8294	-4.0221	-3.4313	-4.6094	-3.1853	-1.3237	-4.5087	-0.95531	-8.0082	-5.2632	-3.8484	0.017677	-2.5111	-5.9231	-3.1132
3.0352	-1.6752	-2.0463	-0.25512	1.6355	0.60389	-2.7054	-4.4091	-1.7923	-4.973	-5.2683	4.4049	-2.3445	-0.72907	0.92005	-0.38341	-4.0639	1.2385	0.13775	-3.3235	-3.3069	1.2943	0.5554	-1.1954	-3.1343	-8.6411	2.1324	-1.8178	2.5294	-6.1506	0.47911	-0.71587	-0.023287	-0.74205	1.2319	-4.6465	0.60758	-3.0383	0.47374	-0.48645	-0.86237	-3.1548	-1.0638	-2.0628	-4.1319	2.5137	-1.1257	-4.917	-2.1681	-1.9576
5.4926	-3.5872	-3.0883	3.502	3.6499	-1.805	1.1883	2.187	0.60452	0.55623	-3.3886	4.3264	0.83391	-1.3403	2.3792	3.5749	3.3737	3.0319	1.1658	-3.7943	2.8133	0.75019	2.7287	3.5056	0.36277	3.7325	0.82876	4.3703	3.0342	3.2656	1.871	-0.35848	1.4179	2.1667	-3.9585	1.7104	4.5553	2.9184	2.2299	-1.0306	2.4387	1.7117	2.4334	4.2981	3.2733	4.9996	-0.1427	1.7771	0.82993	0.9067
0.72992	0.45292	-5.0957	-7.8895	0.29927	-2.4162	3.0643	0.85918	-3.4573	0.4264	3.094	1.289	3.4923	-0.26273	2.9869	-4.8241	-0.16633	-3.0291	-3.2771	-5.5552	-2.5063	-0.10441	-2.1387	-1.9044	-0.17689	-6.7628	-2.9815	-2.3465	0.73528	-3.6559	-0.39471	1.8755	-1.2291	-0.98988	-0.32806	-0.41026	-3.8257	-1.029	-1.3375	-3.2241	-2.4917	-0.32323	-1.4682	0.69257	-4.2404	0.45612	2.2682	-2.9598	-0.46447	-2.6381
-4.7263	-3.9513	-8.6394	-7.4738	-9.605	-4.0479	-8.9546	-10.159	-5.5883	-2.9734	-6.0398	-5.7477	-10.789	-6.2751	-7.7569	-9.1552	-8.3579	-6.1874	-7.5842	-6.3947	-2.5247	-5.1344	-10.138	-7.1777	-4.8004	-8.3408	-1.6694	-3.9504	-4.3965	-10.031	-8.7276	-7.5096	-1.2698	-5.7864	-6.1616	-9.6597	-9.3666	-7.3459	-2.8949	-4.4101	-4.8841	-3.441	-8.0133	-7.0083	-6.9288	-10.57	-4.0621	-6.3614	-5.5426	-7.1107
-1.7949	-0.62672	1.4883	-1.3259	1.4792	-0.45652	-2.1012	-2.4104	-0.78614	3.6621	-8.3454	-8.1646	-0.69011	-3.3705	3.9104	-1.9084	-3.8008	-5.538	-6.5321	-3.1426	-1.8899	-2.6452	-3.0581	-5.8999	-3.515	-1.3666	-2.4226	2.3449	2.4388	-2.3881	-3.4005	-0.71794	-0.41573	-2.6325	-2.7754	-6.0596	-0.029171	-6.3375	-0.29639	-0.55035	-1.118	-0.73971	-0.87358	-0.82505	2.8475	-0.62873	-2.8838	-2.1539	-1.8883	1.1459
3.5495	2.4541	2.5194	3.1669	4.1126	4.1358	4.467	-1.9256	1.9339	3.1082	3.7345	-1.718	6.4152	3.3255	4.5187	1.8323	-3.2368	-2.5962	2.8245	1.8168	2.673	3.6004	0.33758	-1.1509	6.9292	5.4849	2.9925	4.392	1.5614	2.7045	1.6214	3.1494	2.4957	1.7839	1.8245	0.39524	-0.48041	3.9734	3.2409	-1.86	5.2131	1.689	-0.12666	0.55703	2.7916	-0.56661	2.5467	5.0278	4.4323	1.7789
-9.9291	-15.794	-13.229	-6.0138	-9.7972	-12.204	-16.551	-11.875	-13.263	-15.15	-10.903	-13.927	-14.129	-13.622	-6.7998	-14.115	-11.447	-9.7107	-11.264	-10.82	-10.445	-8.8293	-11.181	-12.199	-13.073	-12.203	-10.332	-11.296	-8.1998	-14.146	-10.101	-6.9476	-18.995	-10.41	-7.331	-15.738	-6.8796	-9.1745	-17.697	-8.7915	-9.8668	-14.689	-12.284	-10.12	-14.15	-13.526	-12.198	-14.019	-13.01	-13.491
-11.648	-10.669	-11.994	-10.654	-9.2137	-12.338	-8.8713	-13.953	-13.733	-9.4985	-8.7629	-11.401	-9.2561	-11.07	-14.379	-14.09	-13.178	-6.0853	-12.121	-13.88	-8.8691	-12.411	-8.8513	-11.463	-11.438	-9.8913	-12.21	-12.139	-7.1796	-14.071	-10.485	-12.951	-9.3292	-11.856	-9.1456	-7.4195	-10.352	-9.6304	-11.073	-9.2129	-7.8463	-13.132	-11.61	-12.372	-14.196	-11.32	-13.498	-9.8415	-11.12	-9.2133
-12.926	-19.242	-19.503	-16.859	-13.89	-8.4669	-8.863	-14.32	-12.449	-15.4	-14.388	-14.977	-11.204	-13.619	-13.808	-16.603	-17.08	-10.636	-12.092	-17.216	-13.189	-12.656	-14.605	-10.707	-14.514	-9.502	-16.721	-9.8718	-14.919	-15.3	-11.771	-14.49	-17.091	-12.453	-18.457	-8.7394	-11.448	-14.655	-15.608	-12.121	-13.014	-13.097	-13.43	-15.442	-11.968	-8.9551	-15.289	-15.301	-12.426	-17.571
0.34227	-1.5816	2.4226	1.8933	0.71579	1.1662	0.0081633	5.4644	-0.48667	-2.1197	3.8188	1.0642	2.0887	2.3255	-1.6672	-1.1455	0.77627	-2.1747	3.0143	1.5467	-1.1863	-0.40244	2.4576	0.6512	0.99202	-3.7041	1.3018	0.55645	3.4385	0.13338	4.7681	1.7587	4.8609	-2.3859	1.7243	-3.2097	-2.258	4.9107	0.26062	-1.596	2.6111	2.089	2.4802	3.236	2.8248	0.50488	0.76349	-0.85487	3.1817	2.4234
-1.2529	2.5188	-3.365	-1.4639	-2.3021	-1.6178	-0.16588	2.0953	-3.8196	2.7956	-1.792	7.1864	1.8734	1.6081	2.7147	1.8886	2.9116	0.029034	0.24443	-0.4835	6.4838	-0.9691	-0.50954	-4.5972	1.5767	0.96551	-0.80091	2.1801	0.48673	-0.12704	0.98193	-1.1168	-1.0598	-2.0016	-1.7244	1.2105	4.3991	-3.1663	0.94419	2.4462	1.201	0.60784	-3.4568	0.81915	-1.7979	-0.026223	-3.176	-1.0665	-4.6859	1.5463
11.54	10.05	6.7453	7.5738	8.2392	12.026	8.0535	5.494	10.529	5.3773	8.3763	7.6565	4.5946	6.1661	8.5715	10.627	7.9363	5.5115	3.2928	9.2734	5.8145	8.519	5.4259	9.3232	2.0478	8.9808	6.9949	6.0477	6.9353	5.0813	10.73	8.4925	6.5657	7.626	3.8074	6.6475	6.0723	4.0014	6.8167	7.3011	4.8989	2.9313	10.361	1.6166	5.4055	5.8716	2.3978	8.1927	7.6507	3.166
0.74829	0.6616	-3.7879	3.1526	-2.8035	-5.9549	0.29424	-4.4563	1.3602	-2.7061	0.82177	2.6232	-1.081	0.0088085	-5.3781	-4.5517	-3.622	0.1099	-4.4317	3.198	-3.6782	-5.775	-0.41339	-4.2219	-1.1731	-2.0475	-1.1121	-2.878	-2.7698	6.0258	-4.3632	-0.7987	-0.36284	-0.8012	-5.3385	-7.8496	1.5151	-4.544	-1.5663	-1.7997	-4.8101	2.16	-2.601	-3.1883	-3.8775	-1.6134	-1.5908	2.9609	-3.8606	3.2813
1.5152	0.36611	0.35954	0.31557	-5.8054	-2.3126	1.6404	1.139	-1.6418	0.77443	-2.5722	0.1751	-0.84094	-0.4638	-0.98842	0.62904	0.51382	-1.3374	0.47654	-2.7934	5.1348	2.7943	2.2841	2.3918	-0.89667	2.9934	4.4108	-0.046629	-0.32335	-1.0073	-1.2486	0.81317	1.0483	-5.3602	0.27292	3.155	1.4613	2.8664	-4.8583	-0.57739	1.5603	-4.5427	1.618	6.1675	5.2916	-3.6585	-0.96306	-0.41939	5.8093	2.4528
4.0978	0.42514	-0.87142	2.6072	-1.8256	2.664	0.031339	2.3988	-2.4702	-3.8186	-8.5309	3.1505	3.6695	2.1553	2.1494	-1.4908	4.2884	-0.070037	-1.7755	-3.1007	0.98918	1.3216	1.5882	-3.8747	2.4422	-4.0834	2.4274	-4.8589	6.0259	-0.66326	1.3973	-1.9397	-3.2347	1.1592	5.6012	-3.4117	-1.8358	2.5522	0.39723	-1.0179	-2.0073	3.5041	4.8026	-0.5583	1.6907	-0.29331	-4.3317	0.81054	-1.5475	-0.78492
-1.8857	4.8078	1.4604	-1.1841	0.52561	3.4947	2.0184	1.1599	0.65356	1.3159	4.4185	1.0715	0.80319	1.124	0.80728	1.1452	1.6503	-0.2641	1.1407	4.371	2.9462	1.5171	1.0046	1.1831	1.0023	1.9128	-1.3309	3.4241	-2.9193	0.57888	3.9142	2.0467	2.5644	0.35293	4.5719	4.2269	1.4146	4.4994	0.90086	0.51455	6.7493	1.7514	5.8846	3.2035	-3.2117	3.7705	2.2459	2.1808	-3.979	3.7613
-12.481	-11.901	-14.414	-13.65	-14.386	-14.944	-15.37	-13.595	-10.74	-11.206	-9.5064	-14.955	-11.379	-11.277	-10.736	-13.763	-14.678	-11.33	-16.816	-11.703	-12.821	-11.242	-16.305	-11.292	-14.887	-10.501	-18.294	-15.521	-8.563	-10.539	-7.2106	-16.017	-17.308	-14.874	-14.378	-10.968	-12.85	-19.907	-16.034	-15.375	-8.6493	-11.032	-11.762	-12.672	-12.119	-17.557	-12.472	-11.247	-12.073	-12.945
-16.696	-17.613	-14.96	-18.449	-16.907	-12.167	-10.157	-12.202	-16.434	-13.079	-12.957	-17.233	-14.056	-12.917	-12.503	-14.949	-16.659	-15.264	-15.164	-15.636	-10.438	-18.651	-15.834	-19.711	-15.68	-9.6785	-21.101	-16.962	-12.506	-12.542	-9.9366	-20.437	-13.652	-15.07	-13.407	-10.424	-16.085	-14.133	-14.291	-11.234	-12.259	-17.583	-12.886	-19.029	-18.662	-14.473	-14.922	-15.298	-7.4041	-13.566
-15.802	-8.8285	-13.725	-9.3935	-12.883	-10.219	-8.3821	-11.421	-15.954	-10.199	-8.2246	-13.089	-11.749	-9.2179	-14.366	-8.8497	-11.657	-10.793	-10.183	-10.211	-8.1019	-12.046	-13.838	-12.263	-10.827	-16.206	-11.108	-10.039	-7.6476	-12.084	-13.415	-12.583	-7.9961	-9.1574	-10.099	-11.293	-13.243	-9.0016	-10.124	-7.3314	-13.962	-10.917	-16.115	-11.246	-11.018	-11.302	-13.83	-12.456	-14.45	-5.197
0.10168	-3.1474	-3.247	-1.1812	-3.7167	0.5163	-8.5913	0.74606	-3.2927	-6.2298	-3.3178	-3.6751	-8.1322	-0.2964	-2.2796	-2.8137	-4.8587	3.2553	-3.5798	-3.9275	-3.3693	-1.945	-3.299	-0.26223	-3.7786	-3.049	-3.7092	-4.3343	-2.1107	-6.9122	-5.0966	-0.32589	0.43599	-6.7965	-1.0952	-5.1771	-2.2378	-1.3586	-6.5138	-7.9407	-5.5066	-5.0928	0.68191	-7.074	-2.1396	-0.23381	-4.0435	-3.0205	-2.395	-3.6511
2.3126	6.8332	10.829	5.1445	6.4672	9.4553	7.7125	11.805	11.124	9.1793	7.0792	4.1933	8.8006	7.1486	7.1634	7.6577	3.8119	7.6016	8.5778	5.1823	6.4363	5.4158	4.5173	4.7307	5.2939	6.706	4.5699	6.2892	6.5101	4.2473	7.158	6.5939	7.5733	5.8702	1.78	9.8474	8.4926	10.009	7.1729	8.589	4.272	6.6185	5.108	9.2913	8.3121	9.627	7.1819	5.1563	3.9387	3.9627
6.6942	6.1473	6.2873	9.7237	10.581	10.845	11.046	5.9273	9.1279	9.9938	7.0601	8.9525	7.7847	8.0388	9.2282	5.9056	7.1727	6.6421	10.008	12.953	10.138	6.7537	1.4299	6.962	9.675	7.1177	9.2558	8.9916	7.8668	8.961	9.7041	8.7417	10.456	12.757	6.9516	5.6604	10.094	10.495	13.83	8.2002	8.3183	9.6996	10.983	8.8392	8.8916	10.756	5.9921	7.1601	9.1519	6.7294
-11.752	-13.27	-10.879	-10.418	-4.2897	-12.765	-10.794	-8.5126	-7.4781	-11.611	-10.691	-11.151	-11.447	-10.115	-11.817	-12.828	-9.5326	-9.1488	-14.924	-9.2599	-9.8572	-12.649	-13.756	-11.935	-13.379	-10.229	-10.238	-12.584	-17.294	-11.666	-13.228	-10.161	-15.697	-16.51	-10.501	-8.3092	-6.9119	-9.7216	-13.285	-13.173	-11.401	-12.644	-10.997	-13.948	-14.549	-7.3079	-10.834	-11.749	-10.086	-13.396
-1.6358	-7.0614	-7.9254	-4.0361	-2.9521	-9.4938	-8.0086	-8.6463	-8.7063	-5.3028	-8.4583	-9.2504	-9.4954	-11.489	-7.1644	-7.1398	-9.0779	-6.2449	-4.1302	-7.7572	-5.1147	-7.4666	-7.1048	-6.8076	-4.7808	-6.8999	-6.6535	-7.6625	-0.98194	-6.6462	-3.205	-7.541	-5.6049	-10.291	-8.9608	-1.6332	-5.3127	-5.5333	-8.3916	-7.0119	-5.5685	-8.8581	-7.1827	-6.1463	-4.2973	-8.2523	-9.7022	-7.0582	-7.2971	-3.383
-1.7094	-0.30192	0.6009	2.1831	1.4567	2.3511	-1.8888	1.3747	2.7676	-0.022013	0.6296	-3.2501	5.6935	1.3673	2.3028	6.9305	1.913	0.44091	1.0355	5.5228	0.10549	2.8347	3.1259	-2.2009	0.091191	5.6226	4.3099	0.091024	1.257	4.4266	3.4516	-2.8934	4.231	6.8954	1.1378	-1.8383	1.7475	1.9794	0.19649	1.6484	1.3039	2.7891	2.8525	1.5181	1.3751	4.0136	5.7347	3.7421	3.0644	-2.8384
1.462	-0.32736	-3.0224	1.5596	3.5391	1.6404	1.0302	0.0024496	-1.3977	3.1327	3.2204	2.5031	-4.4047	0.46209	4.0617	-3.1962	-1.292	-0.31911	-1.8614	-0.85857	0.44676	0.75323	-0.19814	0.85704	2.4994	-1.9499	0.62222	0.14431	5.5033	1.2569	2.773	-1.9323	4.1542	0.54657	2.6629	0.61338	-0.18894	-2.4671	0.54366	1.8166	0.76222	6.2174	-3.1777	-0.69579	1.2085	-0.55846	4.9019	0.94973	3.2006	-0.23922
11.01	9.1134	13.16	9.5058	9.1646	9.2487	7.3455	8.1561	11.937	8.0977	4.9915	8.6033	12.078	7.718	13.327	12.729	8.9718	7.9916	7.3174	8.9672	11.301	13.75	6.8005	9.7093	8.9165	12.233	8.7589	14.053	9.0382	9.3464	9.9321	10.364	8.0644	10.033	13.749	5.7381	13.235	9.7844	7.7251	7.8383	10.592	12.213	9.0634	9.4276	18.39	7.862	9.2972	14.937	10.082	10.631
-9.4133	-12.261	-11.222	-13.562	-10.414	-13.678	-10.146	-3.7807	-12.038	-7.0618	-13.646	-8.055	-8.5785	-9.2674	-4.2611	-6.1191	-7.7999	-10.599	-6.9035	-13.615	-7.6952	-14.161	-15.759	-10.668	-12.315	-13.811	-8.3198	-11.634	-14.737	-4.3198	-14.163	-12.386	-10.671	-11.28	-9.8331	-11.834	-8.8476	-11.763	-10.735	-9.7574	-11.925	-7.0068	-10.865	-8.4711	-8.4238	-11.086	-11.129	-13.703	-11.548	-9.8263
-10.198	-13.137	-12.738	-12.421	-9.1274	-11.593	-14.074	-20.021	-13.198	-12.984	-18.916	-9.8146	-8.8511	-12.918	-15.256	-20.149	-12.634	-12.696	-14.216	-12.309	-14.087	-15.734	-18.009	-16.884	-14.434	-15.76	-18.368	-15.053	-11.401	-12.918	-13.797	-13.726	-12.567	-14.649	-15.144	-15.769	-14.522	-11.9	-18.423	-15.736	-9.4428	-16.226	-11.372	-8.4659	-15.045	-14.032	-15.903	-17.432	-16.815	-10.688
-5.0913	0.86863	-5.1263	-2.1403	-6.9472	-2.8089	1.8112	-2.2781	1.6949	-5.9442	-3.7509	-0.76029	-6.1978	1.5966	-2.0474	-2.2251	-4.0371	-6.125	-4.2537	0.032301	-3.7509	-3.6048	-7.5318	-2.7556	-2.3879	0.40805	-5.1619	-5.4636	0.014324	-3.0805	-4.6379	-3.4011	-6.9909	-3.8047	-4.052	-4.5491	-0.15624	-2.5858	-2.7275	1.3382	-8.0201	-2.1735	-0.74067	-3.2908	-2.2395	-3.3387	-6.6949	-1.9743	-3.8142	-5.0886
4.6258	7.9425	6.6748	8.4405	8.4701	8.1923	10.817	9.7057	3.6051	10.7	10.325	15.115	11.695	12.372	11.33	6.5117	10.773	7.5423	8.7664	4.4252	12.995	12.28	10.201	8.1808	9.5183	10.603	7.3516	11.994	12.851	7.5399	10.994	15.112	16.893	14.035	12.215	10.674	12.84	10.123	12.124	11.935	5.8309	7.9709	13.225	9.7242	12.514	7.1693	16.189	9.6775	8.4382	7.7374
-14.38	-14.231	-16.317	-15.344	-12.71	-15.377	-18.448	-17.182	-11.33	-14.98	-8.8924	-15.29	-14.939	-15.495	-12.845	-11.849	-15.848	-14.647	-14.366	-11.816	-12.938	-10.824	-12.411	-12.751	-16.475	-14.074	-9.0747	-14.668	-12.46	-12.539	-11.654	-9.9881	-12.422	-13.656	-18.695	-13.984	-15.746	-14.706	-15.517	-15.983	-15.037	-17.927	-12.86	-9.2295	-14.393	-13.043	-11.63	-18.075	-11.727	-13.715
-6.045	-8.7183	-5.97	-12.162	-6.862	-4.9201	-1.2939	-5.1037	-6.2459	-5.5761	-4.324	-1.1567	-7.0014	-4.497	-7.8129	-1.6254	-5.4812	-5.4324	-12.274	-9.7739	-1.5243	-6.7004	-9.2418	-4.6028	-8.2467	-9.5463	-6.5702	-5.6185	-9.8457	-6.2065	-4.753	-4.0428	-2.1905	-2.3103	-6.2828	-8.8854	-4.6021	-7.3742	-6.5555	-0.40527	-7.9091	-3.7576	-7.9371	-7.5707	-3.9803	-5.3308	-5.1044	-8.9789	-8.8742	-3.2917
-6.8233	-6.9775	-8.1463	-5.267	-8.1422	-8.4445	-7.1464	-7.6882	-6.7891	-6.0471	-6.5862	-3.6195	-3.4299	-8.2098	-3.1378	-4.9859	-3.145	-5.4984	-5.6924	-8.5954	-6.2091	-5.8174	0.12318	-4.88	-5.4304	-5.3211	-6.7392	-9.8875	-1.4778	-2.7014	-8.2189	-7.6704	-8.8295	-0.55534	-5.8783	-9.2221	-3.8044	-5.2753	-6.2823	-3.7478	-10.704	-5.803	-2.045	-2.4165	-2.6762	-8.9788	-4.7051	-4.5003	-4.9534	-8.7863
10.207	12.878	8.9421	11.155	6.6177	9.3547	11.465	9.4961	8.9197	4.4183	7.2162	7.4048	9.054	7.5528	4.7895	8.0204	8.4895	5.7831	11.835	12.498	3.5899	11.161	11.878	10.04	11.492	8.2749	8.5265	10.014	9.8409	7.479	9.5968	10.064	11.492	7.7154	7.7456	9.1247	3.9887	3.9749	8.3487	9.2608	11.96	8.9569	7.0936	5.5789	6.9221	8.2776	7.6073	11.829	6.2053	10.133
4.0553	1.2179	3.7315	4.0841	1.0968	0.57268	1.6428	3.5401	4.657	4.7177	-2.9506	-2.6418	3.9092	3.5533	-1.4738	3.0612	5.1052	2.3572	7.4476	1.913	-2.0045	2.2326	1.4843	1.3331	3.5376	0.7885	3.109	2.4989	0.1572	2.108	-4.2134	0.42639	3.7761	0.79085	2.4933	5.9812	1.2757	0.29039	7.2325	-1.7892	3.3559	3.2301	2.5947	2.1653	4.1068	2.3296	4.3435	-2.2108	0.29581	2.6595
-16.738	-15.059	-17.055	-8.9656	-14.886	-14.288	-15.155	-14.013	-17.464	-17.24	-11.559	-16.076	-14.658	-15.815	-12.922	-12.187	-19.537	-17.093	-16.363	-13.301	-18.827	-15.875	-14.193	-12.76	-12.795	-17.226	-13.394	-14.424	-14.723	-9.6584	-10.092	-18.962	-16.853	-13.042	-15.45	-16.325	-15.918	-17	-14.846	-17.344	-16.439	-11.525	-15.676	-9.8194	-14.37	-12.778	-14.85	-10.484	-15.264	-13.867
3.0946	2.9497	1.5029	1.6985	4.4914	2.3734	3.911	7.1589	1.6419	3.4023	1.0566	4.2445	4.2758	1.7784	2.6034	4.7367	-0.046186	8.1534	9.6255	6.1922	4.6576	1.574	8.9336	5.2261	3.5062	4.6587	-0.43014	8.4708	4.2061	4.1522	-0.95239	4.5298	5.556	3.7717	3.5746	5.1219	5.2917	6.0839	5.3325	3.7564	5.9807	3.4214	7.6002	10.114	8.7288	6.5431	7.5598	5.9206	-1.0871	7.5054
-18.244	-22.473	-22.77	-22.437	-23.727	-23.197	-20.266	-24.419	-24.42	-18.915	-23.814	-24.237	-19.694	-22.145	-20.951	-18.809	-23.24	-21.764	-22.095	-19.905	-18.718	-21.85	-18.97	-21.577	-25.549	-23.366	-22.095	-22.396	-18.835	-21.498	-22.128	-22.85	-25.149	-20.368	-20.639	-21.6	-25.956	-26.719	-24.667	-23.933	-21.668	-18.628	-22.307	-24.77	-24.418	-18.851	-21.818	-20.235	-23.946	-20.989
0.93261	-4.3413	-6.4573	0.28057	-3.9259	-4.6616	-0.03345	-2.2391	-1.4505	2.112	-6.8306	-2.3766	-1.7812	-1.4433	-2.01	1.0207	-0.4991	-6.0124	-3.2081	-2.7922	-5.0791	-4.0537	-5.2866	1.1907	-6.562	-6.0342	-2.4782	-4.3457	1.4155	-7.4986	-1.828	-2.5494	-3.8707	0.40776	-3.1727	-3.5911	3.0821	-2.4679	0.29791	-0.24234	-1.4326	-6.5403	-7.7647	-2.0424	-8.7166	-4.4964	-4.9968	-3.1563	-1.9911	-4.5531
2.4807	2.2549	3.7396	3.611	4.3313	-0.22244	2.0903	3.3484	-0.59506	3.4117	4.0663	4.2527	4.0476	3.4573	0.94724	-0.094113	1.3978	-1.1267	-4.4341	-1.0862	3.6686	-1.6657	3.2834	1.9072	1.605	1.7739	4.0183	-0.48902	1.2298	0.95695	0.93058	-1.8989	2.442	2.2454	-0.40401	3.2345	3.8326	-0.80205	0.089843	-0.67263	5.9486	5.4449	1.2389	4.0898	1.6745	-1.3188	3.0234	2.7545	-5.3107	-1.8153
-5.0109	-2.1055	-1.8768	-0.38686	-1.7555	-5.5422	-6.6118	-1.6555	-3.8448	-4.0611	-5.0317	-5.8204	-1.3662	-8.088	-1.44	-4.6518	-4.3475	2.7781	-3.9084	-0.7155	-11.136	-2.0094	-1.3032	-5.0166	-7.0093	-5.6441	-1.9588	-6.4853	-4.5826	-3.353	-3.2233	-6.8763	-5.2027	-1.7995	-3.7114	-6.2696	-6.9794	1.2182	-3.8909	-1.9096	-12.992	-5.2711	-5.355	-4.3927	0.074758	1.739	-2.4249	-4.9796	2.197	-3.4704
-5.0714	-2.5157	-1.732	-1.5528	-1.1892	-0.6382	0.36905	-1.3051	3.0996	-3.2086	-1.2367	0.50428	-1.0463	2.4402	0.12562	-3.615	-3.9803	2.4381	4.7358	1.9145	1.7001	-1.4051	-3.5692	2.3873	-2.8445	0.40262	-2.2097	-2.9988	-2.7958	1.4918	6.1825	-1.6751	-1.4653	2.5803	-1.7611	0.99105	0.05464	-2.0159	1.978	-1.0051	-2.0312	-1.9105	-0.38815	-0.41447	-1.4877	2.3498	-0.5085	-4.6712	2.8797	-2.4043
0.40561	0.055811	-2.4424	-1.3793	-4.1155	-2.3689	0.55611	0.99349	1.845	1.2129	-2.5897	-3.5229	-2.1065	0.30395	0.92159	-3.9009	-1.8473	-0.49359	-0.40703	-1.6248	-2.1923	-2.4901	0.96878	-0.55732	-5.8129	-2.8363	0.86356	-1.5223	-0.57936	-0.29021	0.7636	-1.6938	-2.3652	4.5471	1.3193	-2.6179	0.014878	1.0791	-1.9493	-2.0749	-2.7017	3.0787	-9.0334	-3.0878	-3.1638	-1.9852	-3.9083	-1.4176	-0.79382	2.2325
9.3813	6.5958	5.0844	4.8956	6.1802	7.888	2.1606	2.5841	6.2503	3.4674	6.9763	4.9266	4.9118	3.873	5.5492	8.4377	4.8508	3.4634	4.8176	5.4064	6.7758	9.4338	6.0197	5.1631	5.8722	2.2307	3.173	10.362	7.6289	4.2741	6.9435	4.2513	5.0501	11.751	1.4909	2.1937	4.2641	2.9773	4.4209	9.3468	9.6664	5.8391	3.2398	-0.31577	4.3635	3.4267	9.1648	8.0922	6.5342	8.6796
-13.278	-10.606	-12.028	-10.401	-17.992	-14.503	-11.588	-15.739	-18.128	-12.781	-14.032	-15.285	-13.184	-15.86	-18.275	-14.182	-7.6138	-14.056	-13.889	-15.229	-17.37	-14.945	-15.34	-11.479	-12.255	-13.999	-12.395	-13.947	-15.387	-15.51	-15.137	-13.366	-17.274	-15.873	-16.129	-13.687	-15.41	-12.315	-19.306	-12.182	-14.325	-16.68	-12.694	-14.245	-16.318	-10.065	-16.948	-15.345	-17.45	-17.227
-12.286	-14.35	-14.541	-18.651	-18.007	-10.794	-20.953	-19.703	-11.636	-11.48	-7.5896	-20.769	-12.702	-14.492	-13.687	-12.869	-18.588	-18.198	-13.877	-14.806	-14.803	-17.03	-11.528	-14.911	-9.9114	-16.256	-9.9862	-18.739	-18.155	-16.752	-16.162	-16.187	-13.771	-14.118	-12.808	-13.386	-14.652	-9.2219	-12.443	-13.589	-10.701	-12.556	-18.947	-15.598	-14.08	-13.159	-16.226	-11.94	-16.933	-17.653
-3.7896	-8.3214	-12.329	-10.555	-6.6264	-13.21	-15.224	-11.143	-12.945	-5.2777	-8.6709	-8.8306	-8.821	-11.614	-13.79	-6.7348	-9.2559	-3.9848	-7.5783	-7.111	-15.452	-9.4779	-11.278	-10.036	-8.3151	-10.863	-11.123	-12.575	-10.042	-8.0674	-11.049	-7.5957	-6.3414	-8.0534	-6.6714	-6.7197	-5.5856	-10.68	-6.2309	-10.478	-9.8689	-11.514	-12.533	-12.501	-10.195	-9.572	-8.0407	-11.137	-9.4051	-5.9197
-2.5711	-3.9755	-1.6734	-4.1453	-6.6971	-8.8273	-0.69483	-5.1919	-2.5447	-3.748	-9.2231	-9.0086	-3.8033	-2.4072	-0.92294	-5.1058	-5.0623	-2.7174	-6.1819	-8.8098	-7.0881	-3.1664	-5.7593	-3.7882	-5.0466	-1.299	-6.4434	-5.9819	0.51894	-4.8132	-3.1499	-7.4407	-5.3734	-10.003	-4.9158	-5.6241	-8.9469	-8.9297	-1.3581	-6.3983	-8.0792	-3.0782	-5.2055	-5.8502	-1.3635	-7.941	-3.3304	-9.2156	-4.337	-6.1739
-13.416	-7.1654	-10.343	-8.4267	-13.563	-9.7938	-10.409	-10.141	-14.31	-8.8578	-13.057	-11.775	-10.958	-9.8954	-9.851	-14.927	-10.149	-7.6944	-12.316	-13.774	-12.326	-11.11	-6.3683	-8.141	-11.868	-10.029	-10.391	-12.658	-11.078	-11.664	-8.061	-11.49	-15.817	-7.8483	-11.404	-10.069	-15.751	-12.214	-8.4923	-13.426	-13.867	-7.6623	-10.923	-16.126	-12.106	-13.494	-12.741	-12.393	-14.779	-10.977
-2.996	-1.5172	-1.1963	0.41829	2.4718	-1.1772	0.021389	1.8025	2.7413	-0.96793	-3.8453	-3.5334	-0.32443	1.101	-2.0419	-5.8363	2.3967	1.3371	-4.2021	-1.6244	-4.2349	-3.5904	-2.2072	-1.7435	-3.9365	-0.99868	-3.9925	-1.6851	-7.2489	-0.58506	0.91735	-3.3798	-1.4059	-0.43825	-2.1592	-2.8467	0.90671	-6.514	0.52876	-2.1628	-3.2089	0.76028	-0.43375	-0.96968	3.6954	-3.7268	-4.5094	-2.1676	-1.8952	-0.54486
-25.151	-19.9	-19.66	-25.51	-24.323	-21.31	-25.702	-24.196	-22.039	-22.087	-24.705	-18.765	-22.146	-20.808	-21.334	-25.342	-21.454	-21.599	-22.526	-22.214	-20.306	-22.784	-16.614	-19.464	-22.449	-20.875	-16.413	-22.635	-18.675	-17.965	-22.747	-19.622	-23.912	-26.03	-19.899	-22.876	-23.666	-20.209	-22.548	-22.272	-23.08	-19.654	-24.328	-21.578	-21.986	-25.543	-28.43	-21.748	-26.785	-20.65
-21.775	-19.991	-21.977	-20.873	-24.72	-18.387	-19.849	-18.881	-20.832	-24.509	-20.505	-25.226	-26.126	-21.915	-22.585	-18.189	-19.795	-20.96	-20.913	-20.095	-23.178	-19.859	-20.588	-20.972	-21.063	-20.272	-19.683	-16.88	-19.718	-24.132	-23.893	-23.315	-18.884	-20.939	-18.85	-25.321	-23.139	-23.291	-21.916	-21.666	-23.37	-15.817	-20.452	-19.724	-21.054	-20.316	-22.848	-19.76	-19.865	-20.017
-6.7268	-2.7423	-6.4962	-6.5931	-7.7066	-10.016	-8.1745	-7.4104	-10.024	-9.6376	-7.444	-10.347	-6.2974	-7.5208	-3.7818	-10.2	-6.918	-8.3525	-3.7302	-6.5023	-10.279	-7.004	-9.0703	-10.791	-4.4629	-7.6396	-7.8905	-9.3103	-12.282	-5.6766	-7.7352	-4.8878	-10.557	-10.006	-6.3541	-8.4458	-8.0402	-8.2458	-6.1603	-11.666	-8.0737	-7.5634	-7.1129	-10.734	-7.67	-8.0216	-4.4871	-6.9952	-11.47	-7.9265
-21.435	-20.074	-20.181	-16.623	-21.235	-20.499	-25.102	-26.764	-28.208	-24.565	-20.742	-19.435	-20.212	-20.401	-20.994	-21.791	-24.631	-24.877	-27.113	-23.583	-25.913	-21.6	-17.654	-23.186	-20.056	-20.253	-18.856	-18.712	-20.083	-18.031	-23.575	-20.18	-28.47	-27.951	-21.023	-24.637	-21.107	-24.241	-19.375	-24.473	-21.725	-21.593	-22.617	-20.202	-22.352	-23.068	-19.571	-22.813	-20.131	-21.923
5.267	7.3536	5.237	10.571	9.8757	4.6816	4.293	7.8892	9.4066	5.5	8.4856	7.2732	6.9972	2.7165	7.9959	5.8201	7.9403	5.4338	3.9635	6.8347	8.6746	8.9648	8.0833	4.2236	-1.1387	8.1524	4.5422	6.0489	6.0981	4.5745	1.2888	5.5038	9.1929	6.3501	10.606	3.9685	1.8903	8.2055	6.7635	8.4239	5.2926	7.3751	5.1654	4.0759	2.7714	2.8634	5.0627	3.4971	2.7678	3.0786
-4.9773	-3.1622	-3.9661	-8.8436	-5.8252	-0.71833	-6.2585	-2.8475	-11.035	-3.3631	-3.5281	-2.8318	-7.013	-9.6457	-4.8448	-8.5074	-4.9719	-2.83	-5.3458	-3.7459	-3.8589	-3.6495	-4.9618	-8.6211	-4.271	-3.48	2.8268	-2.7658	-3.8893	-0.048111	-5.2937	-3.0958	-8.047	-5.2211	-5.4474	-2.5548	0.77355	-4.2339	-8.4184	-2.5119	-5.0196	-3.7101	-2.0753	-4.8546	-3.893	-5.0033	-5.7212	-4.54	-8.3401	-10.23
-5.7753	-12.785	-7.7996	-10.474	-4.4058	-8.3865	-11.014	-7.8243	-10.166	-4.6739	-6.5265	-8.0662	-7.1128	-7.9215	-9.4732	-8.1579	-6.8104	-7.6676	-7.5114	-16.293	-8.2714	-15.712	-9.4033	-9.9374	-8.9379	-7.2908	-9.3146	-8.8107	-2.6266	-9.2497	-8.7208	-7.1266	-8.6432	-4.3404	-14.453	-8.9113	-8.8909	-15.149	-9.5614	-8.534	-7.057	-11.325	-10.873	-5.3312	-10.654	-10.402	-7.3759	-11.19	-7.2439	-11.515
2.7648	-2.0281	-1.8552	3.945	2.1969	-0.3215	2.0739	-0.26687	-0.53312	-0.51401	6.1702	3.8285	0.42358	2.4779	-1.3951	5.844	-2.9904	5.0338	2.7266	0.88686	-0.25335	1.4248	3.2972	-0.76872	0.98552	2.5499	2.546	2.7157	2.4641	5.4504	3.2385	0.034308	3.3019	0.51887	4.6317	-0.95151	6.2593	0.088784	-2.0955	2.9915	1.9124	-0.61127	-4.569	0.47857	0.21859	6.2287	-2.0601	3.0442	2.5036	1.0607
-9.6714	-5.5725	-10.387	-15.564	-11.444	-14.186	-9.4058	-11.661	-16.251	-9.9978	-10.976	-10.914	-12.626	-13.141	-12.228	-12.517	-6.855	-10.569	-10.815	-10.543	-11.288	-11.796	-11.532	-13.375	-8.7867	-7.5613	-5.2387	-12.426	-9.6081	-8.154	-9.0542	-14.291	-8.3013	-9.8104	-10.819	-13.306	-11.932	-10.409	-9.8201	-13.15	-6.0134	-7.1311	-12.304	-10.418	-13.358	-10.441	-11.868	-11.848	-11.846	-10.738
6.9839	8.5554	7.8083	8.7369	11.497	8.0989	6.585	8.8661	3.5463	8.7667	8.7057	5.2719	11.863	6.1121	7.7373	9.0628	8.8181	9.0031	9.996	1.5608	8.8804	5.0088	5.9781	13.096	6.687	11.83	5.6664	10.138	5.798	6.2676	7.0847	8.2817	5.4307	7.2872	8.566	8.9238	9.9961	7.5277	10.428	11.22	10.085	8.3276	3.861	8.1906	9.9261	15.767	3.4952	6.8708	12.431	6.7448
10.338	9.531	7.1663	4.3247	11.316	12.094	12.063	10.074	11.278	8.0797	9.3839	10.316	8.3353	10.895	11	6.9949	8.7603	7.9987	5.9651	11.414	5.106	9.3383	9.5224	9.8317	5.1844	9.7452	12.081	10.781	10.742	8.9301	12.897	7.3426	6.4672	9.4576	13.424	7.0604	11.199	4.7235	10.437	11.349	12.936	9.8107	9.67	9.1518	5.7788	10.668	3.5719	6.5872	11.999	8.7181
-3.1392	-1.4627	2.046	1.3574	3.2531	-3.6992	-2.6006	3.5021	3.0138	-5.2897	-0.50603	1.2243	-6.4695	1.0661	-0.21844	-0.22271	-3.1	-1.1594	-0.6638	-4.2311	-1.4129	-0.096433	-1.9998	-2.5798	-2.8543	0.57676	-4.3245	-1.4882	3.2416	-3.6754	-1.6398	-0.43099	-0.47871	-3.4968	-0.10309	-4.2564	-4.4324	0.87314	-7.9962	-2.4597	-2.7771	-1.5405	-3.262	1.7243	-3.6561	1.2652	0.91529	-2.4096	0.51511	-3.4969
-3.6539	-2.2245	2.3185	2.5965	-2.0484	1.6343	1.1713	-4.0567	1.9522	4.6083	2.4729	1.6084	-1.7642	1.3848	-0.74654	-5.2688	-1.3536	-1.0271	-0.23601	-0.79268	-2.8429	-0.37097	-4.2912	-2.7401	-1.0724	-2.2214	-3.8577	-3.8225	4.7749	2.3281	1.5725	-1.7309	0.0073492	-1.6978	3.154	-1.3622	-4.6312	-2.5774	-1.527	-0.88539	-2.1271	-1.5298	3.4476	1.974	2.8484	0.99405	-1.8764	4.7501	0.02642	-2.7129
-2.3614	-1.6281	-6.2223	-0.26167	0.52715	-1.7152	-0.77901	-4.2796	-4.3476	-6.796	0.13874	-5.4844	-6.6085	-4.3511	-0.63183	-4.8342	-3.9882	-3.8541	-3.1906	1.8866	-1.5556	-2.5844	-3.839	-6.9236	-0.77879	-0.13936	-1.6317	-5.6845	-1.0728	-5.1788	-6.7868	-0.7568	-1.4283	-4.7091	-5.6546	-3.9658	-3.3375	-4.0266	1.5886	-1.0881	-4.4699	-2.2387	-1.7305	-3.0359	-3.6425	-5.4244	-1.1881	0.99285	-5.1749	-0.75193
3.5137	-3.4737	-0.826	-1.1232	1.3114	-3.7598	-1.8701	1.4349	0.23496	-2.313	1.1149	0.49012	2.0469	-0.83989	2.4443	1.0257	-3.4957	0.24027	-2.9847	4.2255	0.15967	-2.3436	5.7441	2.3233	2.9344	2.6604	-1.2168	-2.5398	2.2034	-1.5039	3.9594	-1.7108	-2.4146	-2.3683	0.38039	0.23215	-1.9729	-5.1363	-8.1444	0.78106	1.0547	-3.2366	2.2939	-1.5867	-1.8007	-3.4812	-0.036376	1.0798	-0.37992	3.0346
-13.489	-10.63	-13.365	-16.615	-12.846	-10.531	-13.178	-15.048	-11.181	-12.037	-11.674	-11.432	-12.254	-13.898	-14.274	-14.413	-12.364	-12.727	-11.913	-16.24	-11.634	-14.663	-11.748	-12.97	-12.152	-15.567	-12.446	-12.354	-19.297	-17.578	-12.212	-12.325	-13.99	-19.19	-8.5012	-12.701	-16.252	-13.962	-12.311	-16.005	-17.902	-12.962	-18.343	-12.512	-15.728	-11.784	-15.437	-13.514	-14.506	-21.447
-2.3985	-6.048	-5.0878	-4.277	-5.3656	-1.7354	-2.726	-1.3988	-5.0374	-1.5519	-2.5081	-0.49725	-0.039628	-5.728	-1.7868	-3.0302	-4.7798	-1.6379	-1.0796	2.7696	0.056519	-5.6913	-2.2227	-4.5162	-0.76384	-2.8918	-0.95067	0.23947	-1.7506	-4.8209	1.0981	-1.9118	-3.898	-1.4907	1.3394	-2.8602	-6.0126	-2.5636	-6.5198	-9.1173	-5.8536	-4.7262	-1.0685	-3.5114	-2.6061	-4.192	-3.4764	-4.9807	-6.4384	-3.6848
-12.103	-9.1644	-9.0621	-11.374	-16.968	-13.769	-15.364	-12.835	-12.514	-9.9586	-14.929	-14.483	-17.028	-11.847	-10.664	-16.435	-14.063	-12.029	-13.757	-9.0242	-13.871	-7.9456	-12.189	-15.398	-13.231	-16.71	-14.642	-10.69	-13.634	-14.105	-14.62	-15.94	-14.944	-18.188	-11.692	-16.417	-9.0091	-12.573	-11.92	-14.546	-13.691	-17.269	-16.426	-15.692	-13.476	-9.8583	-12.036	-16.59	-13.972	-12.005
2.2903	1.2542	4.2944	4.3535	9.136	1.3113	-0.0069294	4.321	6.1553	1.247	4.9812	6.9596	0.11232	2.2711	-0.87297	0.42816	0.99875	3.4958	2.9496	0.04979	10.816	4.2853	7.2483	7.7676	2.7151	3.1173	5.082	4.5899	7.3031	5.3079	3.2781	5.0021	8.7315	9.6014	6.3989	3.6525	7.0316	3.2278	7.4035	0.4935	4.088	6.9586	3.9697	4.6976	1.4922	3.1698	2.8914	9.43	2.3545	0.053265
-3.4745	0.58108	-3.6384	-4.3718	-4.5235	-7.8936	-7.7103	-0.91155	-6.7866	-5.3423	-7.1929	-4.7197	-3.0383	-3.4346	-3.7169	-0.90627	-7.6933	-3.1323	-1.1662	-4.3123	-6.3219	-6.5625	-8.3681	-4.2186	-3.2813	-2.4775	-3.2483	-4.3858	-4.133	-3.4821	-2.298	-3.4787	-3.6475	-7.7748	0.10164	-4.431	-6.3384	-7.6768	-5.1137	-7.0057	-2.4978	-7.5077	-8.3991	-3.8404	-6.7919	-4.5011	-5.8516	-8.36	-5.0641	-6.1729
-1.4783	3.7466	-1.5865	0.24802	0.63202	-0.31386	-3.3522	1.4127	2.0364	5.6409	2.1355	1.3622	-1.1141	0.14858	2.0795	0.70677	0.27489	0.72696	-2.4711	-0.55048	-2.83	-0.45583	0.58154	-1.3444	0.082476	1.8317	0.73098	1.0013	-0.40112	3.2695	-1.5374	1.9882	-1.266	-1.4863	-5.6395	1.3493	-0.19494	-4.5199	0.90032	-1.9095	1.358	1.4771	-2.329	-0.78851	0.32482	1.9183	0.85421	2.2731	-0.002712	1.6052
-1.642	-5.0521	-0.0091005	-5.8426	2.146	0.78701	2.2158	-2.9008	1.2504	-6.1598	0.83889	-0.03211	-4.5776	0.59774	2.8006	0.39614	1.8854	4.0078	-1.2661	2.5761	-5.0291	0.48135	-1.2488	-1.782	-0.50753	0.95185	-1.2165	-2.382	-2.7085	3.1738	-1.8102	-0.61774	0.6192	-1.5137	-1.4828	-1.0129	-0.6591	-0.89186	-9.1113	-4.7261	2.8708	3.6325	-2.1466	2.6227	-3.813	5.5766	-4.3251	-1.4238	0.030071	-3.7112
-3.0285	-1.6191	-0.61304	-3.7492	-4.3119	-4.8972	-0.063856	-3.8055	-1.7744	-5.4034	-2.9084	-0.34195	-3.7369	-1.1587	-4.8737	3.481	-5.2473	-1.8086	-1.5954	3.5626	1.3448	-4.2155	-2.689	-2.4148	-2.7698	-1.8976	-4.004	-7.9431	1.1534	2.6189	-4.9897	1.8193	-3.3898	-2.4082	-2.3173	-5.1722	-4.4743	-1.3989	-3.8199	1.262	-2.5633	-4.0499	-0.13994	-3.2082	1.5463	-1.9252	-0.67301	-1.1137	-2.1043	-0.98314
0.65816	7.3368	5.075	8.7755	7.6003	4.4594	4.3682	7.5995	7.3582	5.0262	6.9485	5.4079	6.3354	2.3346	5.4116	10.219	9.1415	10.741	4.643	4.6737	6.8472	8.6935	4.6749	6.9933	6.7352	5.1447	6.738	7.5331	8.8353	6.4325	7.4571	6.6264	5.8032	6.3261	3.365	7.6321	7.2413	6.7427	9.5789	4.757	8.3476	8.4581	7.5121	5.7119	4.6673	8.7811	6.6802	4.1725	8.0787	5.6885
-22.342	-23.149	-21.273	-18.274	-13.464	-22.793	-21.512	-27.026	-26.166	-21.979	-25.98	-23.342	-19.909	-20.924	-23.519	-22.772	-22.91	-20.977	-21.691	-19.9	-21.167	-22.612	-25.023	-24.983	-23.535	-22.908	-26.082	-20.176	-25.139	-23.138	-22.276	-22.092	-25.642	-21.008	-25.79	-23.622	-20.46	-24.143	-19.24	-25.306	-24.069	-15.678	-19.86	-17.781	-17.891	-25.041	-21.361	-24.626	-20.067	-24.125
-9.6034	-14.343	-12.661	-14.023	-12.005	-11.428	-12.866	-12.411	-13.456	-9.9693	-10.703	-12.01	-12.921	-12.997	-11.009	-10.965	-8.1085	-14.241	-8.8894	-12.639	-10.874	-9.2314	-10.111	-14.788	-10.988	-10.601	-10.608	-11.123	-10.578	-7.7667	-16.92	-11.732	-14.407	-14.601	-7.676	-11.107	-6.2666	-14.712	-11.56	-12.775	-9.7481	-5.7935	-10.113	-16.193	-7.2834	-14.333	-15.271	-12.271	-12.954	-12.806
3.544	-0.33991	-4.4262	2.8298	1.4594	-3.2887	0.69687	-2.2755	-1.8504	-5.9464	-1.42	-0.17434	-1.574	-4.2999	-0.67971	-1.7741	-4.2954	-4.5632	0.066177	3.4863	-1.4628	-2.1078	-0.78984	-2.8721	-0.54263	1.2671	-3.5969	-2.5632	1.0422	-2.9824	-0.30721	0.36851	-1.0209	-1.6981	-3.827	0.60533	0.053665	-1.4166	-2.8026	0.69188	-0.49072	0.1855	-2.3757	-1.5586	-3.0708	-2.3176	-2.6047	-2.0062	1.3422	-2.991
-4.2428	-5.7848	-0.34091	0.55904	-4.0862	-1.1895	-3.0702	-7.2496	0.74552	-1.7794	-4.9228	-4.8871	-7.4935	2.2849	-0.2531	-0.66694	-3.9349	-5.0866	-5.5925	-3.0912	-0.53591	-3.3407	-5.5401	2.0885	-4.6237	-3.5443	-1.3738	-1.6715	-3.4224	-3.5048	-3.521	-0.91677	-6.3516	-4.6553	1.258	-5.814	-2.5644	-0.68893	-3.8087	-0.83091	-1.3487	-2.1901	-5.3898	-8.7244	-4.3185	-6.0664	-5.1243	-6.7413	1.4003	-1.8008
-8.7828	-12.444	-9.8996	-9.1803	-12.897	-10.74	-8.2175	-16.199	-8.9346	-9.0976	-10.226	-9.1394	-12.201	-13.326	-9.3977	-11.432	-8.7125	-11.187	-12.722	-10.115	-10.983	-9.8624	-9.4082	-9.1946	-11.873	-11.113	-6.9893	-11.679	-12.203	-10.791	-12.976	-9.5572	-10.923	-15.004	-10.401	-13.032	-8.4849	-11.488	-14.862	-10.825	-5.9941	-9.9352	-6.8148	-11.158	-15.895	-7.4145	-14.774	-10.813	-11.488	-7.2061
4.7025	-2.2885	1.5917	1.5454	5.6366	-0.22404	-1.6889	-4.8671	0.017209	0.45091	1.4749	1.3543	-3.6591	-1.5821	2.3833	-3.8606	-0.0056081	-0.67505	0.15552	2.1786	-0.7646	3.621	1.0229	0.45981	-0.052494	0.49401	-3.6734	-1.0149	2.8479	0.0025125	2.2056	3.3501	-2.491	1.4151	-2.1423	5.2301	-2.8741	-0.37622	2.3007	0.058161	0.30197	0.17423	2.0455	-2.938	3.4593	0.26578	3.2806	-0.30362	-2.457	-1.1128
-13.159	-12.444	-16.299	-16.218	-13.412	-12.974	-8.7069	-15.692	-16.408	-10.746	-14.559	-12.172	-10.69	-14.33	-11.983	-18.227	-13.889	-12.186	-10.585	-13.8	-15.767	-13.067	-11.557	-15.77	-10.722	-15.459	-13.22	-14.663	-11.813	-14.992	-9.1494	-16.247	-16.019	-10.827	-13.662	-12.657	-12.893	-12.122	-11.18	-11.647	-10.155	-13.45	-15.857	-14.044	-10.546	-13.52	-16.761	-13.524	-15.281	-14.444
-7.3481	-1.4754	-1.5277	-5.9731	-1.6739	3.2688	-0.62986	-2.859	-0.79908	-5.7112	0.8352	-3.5581	-2.7908	-3.5772	-8.9589	-1.7521	-1.6436	-4.5038	-4.7203	-1.7632	5.5539	1.7727	-2.7562	-1.2072	-3.9356	-4.0327	-0.2686	-2.0117	-1.2771	-3.7192	-2.0285	2.5678	-2.9171	-2.7422	-2.7741	-4.4699	-1.9484	-3.3453	-3.5116	-5.0767	0.40031	-5.4241	-7.7007	-6.2879	-1.8034	-0.89547	-2.6946	-1.51	0.27236	-2.7032
-4.2734	-3.7474	0.17629	-3.1712	0.70966	2.8597	-3.246	0.57871	2.1163	4.4653	-0.34369	-3.5921	-3.2116	-2.3864	-4.4575	-1.9899	-5.3719	-1.9964	-3.2791	0.11046	0.1475	-5.1119	1.8934	-3.2092	-3.2542	-6.2031	-0.3168	-1.7901	0.24166	3.2077	2.2088	2.7191	-5.8477	-5.3292	-1.055	-1.1629	-4.4838	0.19972	0.64597	-0.36002	-1.3421	-3.5167	-2.383	-0.86423	-2.2663	-0.50308	0.87523	-1.3077	-3.3614	0.011841
-24.44	-23.617	-23.53	-20.466	-21.446	-23.251	-22.513	-27.315	-20.217	-20.741	-22.724	-19.184	-24.958	-23.397	-22.585	-24.861	-23.129	-21.706	-18.647	-16.344	-16.156	-23.371	-23.21	-24.728	-19.809	-19.28	-21.746	-28.666	-24.739	-22.871	-24.834	-26.982	-19.524	-18.085	-21.007	-22.051	-25.384	-21.246	-17.276	-21.404	-19.323	-23.69	-21.321	-19.298	-21.722	-20.174	-20.836	-19.633	-22.034	-25.447
3.0965	-5.0159	2.5537	2.8602	1.2593	1.9302	-2.0765	1.2279	-2.1649	-2.51	-1.9474	1.6075	0.02919	1.381	7.7229	1.625	-0.45997	-0.017944	1.6406	2.3209	0.42547	0.51256	2.42	3.9214	-1.226	5.5792	0.41785	0.61266	3.0462	1.9284	4.889	1.1477	2.0094	3.9247	2.7815	2.1072	1.5245	3.6709	1.5889	2.1733	-2.3784	-0.52702	1.8306	1.1821	2.0601	2.1369	0.0904	2.9973	4.2551	-0.21887
-3.4344	-5.0218	-0.259	-5.0261	1.5128	-3.1284	-0.37563	-4.4183	2.5591	-0.6668	-2.9632	-1.5653	-1.2617	-2.6012	-2.6519	0.99018	2.054	-0.67028	1.4573	-1.2502	-3.687	-0.48456	-0.052062	-1.446	-2.329	-2.1328	0.50845	-1.6253	-4.1947	-0.093892	3.5754	-7.2814	-3.0355	-0.26956	-7.4707	0.48824	0.66581	-3.3096	-0.21201	2.4362	-4.8833	-3.2774	4.0066	-5.5373	0.68499	2.5109	-4.1184	-2.5952	3.3881	-2.777
0.88395	-0.2956	-1.6579	4.0297	-4.2456	0.76331	0.50312	-0.172	-2.316	0.94492	-2.3844	0.76107	-2.6158	-0.12641	1.3873	-1.3278	0.57358	-1.3256	-2.3919	-2.7459	4.2026	-5.1825	3.0813	-2.2425	2.0787	4.1616	-1.2379	4.9934	-2.1884	-0.39097	3.3888	-1.2297	-1.491	-1.8026	-3.267	0.4283	-2.849	-2.429	4.9356	-1.6773	-2.8975	-2.3752	0.65039	-1.1098	-0.71667	-7.3201	3.1617	0.71595	4.0608	-0.74465
[truncated: 150 more columns]
