# Supplementary material for: Genetic dissection of main and epistatic effects of QTL based on augmented triple test cross design
Source: PLoS One. 2017 Dec 14;12(12):e0189054. doi: 10.1371/journal.pone.0189054 (PMC5730204; doi:10.1371/journal.pone.0189054)
Supplement: S7 Supporting Information — (ZIP) [file pone.0189054.s007.zip › z2_200_0.2_5.csv]

-22.879	-26.635	-24.853	-27.39	-19.041	-19.114	-29.675	-18.454	-16.609	-19.714	-19.717	-17.703	-23.696	-25.9	-21.22	-13.498	-20.955	-20.505	-16.911	-27.224	-21.611	-20.525	-29.727	-23.027	-24.878	-26.95	-19.196	-21.898	-25.561	-24.968	-20.718	-24.655	-28.687	-27.461	-17.845	-19.745	-21.257	-21.219	-13.602	-26.882	-19.659	-21.668	-28.575	-24.646	-20.364	-16.205	-18.179	-23.555	-20.935	-22.259
3.207	6.4415	0.11826	6.1229	6.8172	7.2454	9.2116	3.976	8.3936	2.9724	4.1053	1.633	7.102	8.466	5.7835	6.9356	1.5743	9.3042	4.875	4.2986	7.3778	10.576	5.8914	-5.7528	5.8378	4.4891	-2.6199	-0.75628	-0.041358	5.8549	1.9567	7.6252	2.2466	1.2613	3.7479	2.2811	4.0625	1.7715	3.5734	6.9879	9.2993	7.822	8.3552	0.28696	2.8854	7.5356	5.7453	6.3263	2.4228	7.6635
-20.52	-14.025	-17.722	-4.673	-15.354	-8.9778	-8.4113	-15.095	-14.349	-12.483	-9.64	-14.995	-17.494	-10.774	-14.703	-19.259	-3.1869	-10.543	-12.627	-12.277	-10.35	-17.219	-17.851	-12.442	-5.289	-10.1	-13.293	-8.8506	-15.522	-18.488	-11.255	-16.512	-12.645	-5.9948	-20.486	-14.971	-17.532	-11.063	-13.093	-10.701	-15.46	-12.663	-15.155	-16.15	-8.5044	-3.1932	-15.299	-14.968	-14.907	-19.704
-1.6951	-14.128	-14.045	-6.2842	-10.059	-12.154	-12.956	-9.7727	-10.016	-15.344	-10.451	-9.4118	-11.269	-12.397	-4.7735	-5.2049	-9.5742	-10.395	-9.6011	-9.0893	-11.87	-7.1957	-13.323	-15.644	-8.4809	-11.042	-11.292	-9.696	-14.918	-8.2117	-5.5687	-7.397	-10.508	-5.2724	-3.843	-10.169	-8.7748	-10.383	-13.889	-9.9164	-6.929	-12.173	-8.1797	-5.6313	1.4128	-9.3193	-7.7398	-3.672	-12.059	-7.0243
-4.4763	1.1901	-11.701	1.9516	0.053624	-12.168	-2.2858	-1.7624	-4.5537	-4.2606	-1.9148	3.0157	-4.7249	-1.6555	0.17755	-6.4982	2.1391	0.38134	-6.3297	2.372	-1.1943	-4.5629	-0.93179	-6.8458	-4.9552	-10.018	9.9564	-3.4474	-1.877	-6.0089	-3.0345	0.66551	-0.60588	0.59204	-1.2869	0.76695	-1.0101	-3.0043	-1.6359	-2.9054	-7.9103	-1.0233	-3.5973	-2.8692	-1.4711	-2.5847	-4.9688	-6.1379	-4.2611	-0.82898
4.1769	-4.3423	0.51801	3.1014	2.5153	-0.72544	4.3735	0.02869	1.2242	3.1254	1.9219	-9.0725	-8.7345	1.729	-6.1493	-1.37	-0.83737	-1.0757	6.5514	-7.7275	2.8805	9.1767	-6.8222	-1.3222	2.234	1.088	2.1952	3.01	0.94111	0.13371	-5.7038	-0.067139	-1.2018	0.40308	-1.7705	-4.5847	-0.90635	1.0997	0.93558	-4.5537	-1.769	-3.1852	-7.3531	-0.25888	-7.5659	-4.1695	2.7948	2.15	0.83981	-1.7207
-6.4732	-1.3879	-2.8042	1.0058	-2.1735	-8.6873	-2.5503	-3.85	-1.417	-3.2362	-1.2474	-1.0498	-8.7879	-0.30655	-0.46928	-5.7726	-9.1344	-0.39716	-5.9867	-9.9947	-3.4648	-7.8606	0.49041	-4.767	-2.5487	-4.8427	-1.9038	-9.6963	-6.5198	-4.4207	-8.0812	-4.8647	-1.8789	-4.4758	-3.6418	-0.19839	-2.9933	-2.388	-3.4584	-4.8575	-1.9345	1.938	-7.7054	-3.7077	-3.4016	-3.3038	-6.6686	-4.2759	-6.4716	-7.9471
-5.4816	-8.7345	1.6395	2.2144	-2.3629	-7.034	-5.1386	-2.1954	-7.9827	-9.0894	-5.8568	-3.7535	-3.0962	-8.6157	-5.6953	-2.8703	-4.9483	0.38605	-5.5841	-1.2526	0.13881	-2.8211	-1.879	-6.9178	-2.6002	-4.3494	-2.5193	-4.8388	-0.60118	-2.5063	-1.6003	-6.0024	-10.067	-1.1492	-2.8819	-1.0914	-6.163	-2.8373	-2.8405	-6.1741	-4.9726	5.5191	4.7901	-3.9654	-4.7061	-4.9622	-7.3472	-6.7531	-3.9862	1.0693
7.8077	-0.34586	4.1723	6.9084	10.334	2.2995	2.1604	2.1524	-0.69564	-1.188	1.6671	-3.235	0.46645	8.4122	3.5556	8.4378	2.1345	2.8765	3.1979	4.5093	6.8414	7.498	3.5818	1.9279	1.6496	7.5893	7.4152	6.0372	3.013	6.728	7.744	12.254	7.5367	8.6533	-1.4999	5.0987	11.01	10.533	0.69836	12.725	8.2054	9.2767	2.9854	4.2218	8.5582	2.2935	4.4385	2.1883	1.7733	-2.7937
-1.2344	0.45204	1.7412	2.7534	2.3503	-7.0788	1.7649	-1.7164	-7.0586	-0.94422	-4.3955	-6.0624	-5.7505	-0.1984	1.7067	-2.0742	0.89752	-0.32414	-3.9259	-3.1479	-3.3165	2.2716	-4.2591	1.446	-0.66457	-4.3076	-0.66789	0.16897	-6.0609	2.9671	0.027103	1.7891	-5.1467	0.9395	6.0076	-5.6707	-2.8685	-8.1037	-1.6592	-0.44252	1.7999	2.9093	-0.87728	1.8458	3.676	-7.907	-0.44824	5.6867	-6.5372	-8.9012
3.0424	5.1447	3.0106	1.5718	5.782	1.3323	-6.0281	1.7787	1.0236	-5.3397	-5.1329	4.3819	1.9474	1.3242	5.0892	2.9836	-0.36466	6.6978	2.2168	4.0077	0.098698	-2.6967	7.7082	8.3989	0.73322	0.21891	-6.5664	5.0692	3.9085	0.44433	6.2084	-1.4423	5.644	-12.855	0.15871	-4.2215	-4.9614	-5.2155	3.202	5.6778	4.8174	-2.8089	9.2078	-0.93008	-0.71987	8.8271	-5.6455	-2.4329	-2.6798	2.7784
-2.2645	1.4655	-3.4635	-3.0989	-4.7418	3.1334	-1.2043	-1.6741	-6.5935	1.7731	4.2015	1.5522	2.6969	-4.129	-2.4899	1.7994	-4.1601	-2.3833	-0.69662	0.45792	3.8771	-3.7475	8.2609	-1.1653	2.1306	-0.84343	3.4319	1.4614	4.6565	-0.10455	-2.1195	6.9586	-1.7472	-0.22076	2.3688	2.8257	-4.4699	-3.5106	-4.757	-0.94124	-3.6445	0.21906	3.257	3.5459	-4.3611	-4.1139	-2.7423	0.076442	-1.9569	3.4441
6.3011	2.4587	1.5919	11.239	-3.9908	3.3475	8.235	0.078416	6.1843	-3.6552	-1.5209	4.3733	6.1407	2.212	6.8538	0.1628	8.651	4.7386	-1.6257	5.9674	5.9861	-1.1564	0.72014	2.563	7.1927	6.1713	0.43927	0.84777	0.4364	3.9361	3.8277	1.1958	9.2643	-2.8887	0.8884	4.9294	-0.30704	2.9354	-3.1819	7.9073	6.0074	-1.735	-0.14659	2.5389	4.4054	1.3581	1.0845	6.0358	0.4199	-0.025011
2.9955	-3.6281	1.7816	-1.6573	-6.6732	-0.34078	-3.7776	-3.3623	2.3994	-6.3759	-6.6577	-2.7179	-9.6212	-7.1162	1.9293	0.57536	-9.6707	-0.25412	-4.3816	1.1817	-7.8534	-5.5642	-1.5038	-2.7513	-5.1139	3.5284	0.97784	1.8086	-0.11494	-5.2145	-6.4435	-2.7878	-8.1451	-3.4211	-1.167	1.2854	-7.6128	-5.4362	1.3331	-4.305	4.2119	-2.7697	1.3614	-0.82956	-9.6813	-2.03	-8.4727	5.319	-3.2409	-6.1554
-12.67	-13.354	-10.619	-16.889	-17.196	-24.087	-12.931	-13.149	-8.2907	-15.406	-14.217	-17.126	-17.148	-14.266	-9.8597	-10.216	-8.467	-12.878	-11.992	-13.988	-13.786	-16.432	-20.536	-8.4501	-20.365	-12.918	-12.196	-19.332	-15.398	-7.8719	-8.7541	-9.6792	-15.297	-17.431	-10.906	-9.8693	-1.3809	-16.291	-7.8365	-16.163	-11.319	-14.954	-12.63	-5.2287	-8.9033	-15.92	-13.003	-13.867	-12.306	-6.9323
-6.5896	-5.2363	-13.777	-3.9763	-10.41	-9.9605	-6.6682	-6.4408	-8.1946	-8.0822	-9.6367	-12.924	-8.034	-9.3034	-14.33	-10.239	-8.8227	-12.02	-14.536	-12.687	-3.1486	-9.1835	-13.254	-9.5366	-16.304	-10.845	-13.191	-7.19	-12.961	-12.41	-5.676	-5.2896	-8.0931	-7.0684	-12.626	-10.786	-7.4993	-13.492	-3.7165	-0.12777	-11.508	-7.5278	-10.206	-10.171	-10.288	-13.348	-10.726	-1.627	-2.9466	-8.8295
1.3275	-3.3354	3.4123	11.134	4.0316	2.4941	5.4134	0.63499	5.6226	3.1397	-0.28656	2.6353	4.8166	2.1756	-0.86273	3.9458	3.8868	6.1973	11.999	8.0892	4.8305	4.826	10.388	-2.4574	6.2585	4.1728	8.6308	7.8926	-0.49989	6.0107	-0.50172	7.7178	4.869	2.549	8.764	9.6984	5.8813	2.0889	4.5326	1.2815	2.7991	5.6927	3.9505	2.6125	2.0243	5.6648	5.291	10.135	0.93916	4.6625
2.1861	10.155	0.31765	10.459	4.3817	13.232	-2.8091	6.2175	-1.4204	9.9697	2.7395	2.0461	7.0545	0.41273	-4.2224	12.843	0.74857	4.6765	-2.5786	5.0284	7.8472	9.5323	12.057	2.6081	2.0403	3.348	4.6103	4.2801	10.241	1.9152	6.8658	3.1508	6.1987	1.1417	3.5479	10.483	4.2471	5.6003	8.5806	7.0457	4.4344	2.9028	6.348	8.0104	2.0417	4.1329	5.0855	9.3851	6.8628	4.4256
8.6205	6.6298	0.89689	2.6195	3.4298	3.8791	8.5142	4.3998	3.2884	4.2178	11.274	5.0221	3.5157	0.98013	4.7492	5.5857	-5.8455	5.1386	-1.0659	7.7226	2.1739	3.2747	2.6007	0.022731	8.5255	13.279	8.5039	4.6648	-0.57808	3.2099	-2.8469	6.8803	8.4559	5.7954	-0.35895	8.2298	5.2652	5.9546	8.1632	8.2623	4.0281	0.13868	1.1746	4.9025	1.2465	1.9484	-1.6186	6.732	4.2036	10.561
-15.147	-27.146	-26.953	-24.134	-18.974	-27.254	-23.723	-20.995	-17.879	-20.341	-20.561	-20.426	-20.476	-18.488	-20.095	-24.428	-22.348	-23.525	-25.384	-19.143	-21.548	-19.638	-22.056	-18.105	-18.244	-17.424	-27.376	-23.184	-22.701	-17.2	-27.978	-20.019	-23.6	-26.233	-26.681	-26.663	-23.285	-22.243	-27.395	-29.899	-26.983	-15.103	-14.441	-21.854	-19.653	-27.626	-20.797	-20.072	-21.863	-26.77
5.1673	1.5577	2.1413	0.98279	1.6668	-1.5406	4.8278	2.7653	0.75241	3.9265	0.72116	0.53222	3.6072	1.4343	0.80736	-6.6197	-2.5816	-3.1414	0.54161	4.1381	-0.21658	-1.972	2.2171	0.48206	-4.0047	6.3967	6.0091	2.213	0.74452	-1.3013	-1.7297	-1.1663	5.859	0.80708	0.29801	-0.84132	3.7343	3.1467	-0.71702	8.3704	10.814	3.5021	0.33957	4.4809	-0.75926	-1.5603	4.8135	8.1984	3.3625	4.96
-14.504	-13.826	-10.028	-6.9609	-11.302	-9.692	-12.3	-13.102	-4.3809	-9.2607	-15.618	-17.492	-15.935	-7.6273	-10.008	-8.7509	-9.0055	-8.2576	-10.353	-12.33	-16.227	-10.369	-6.8274	-7.0586	-10.525	-11.924	-6.9102	-13.016	-15.849	-14.673	-9.0887	-9.6036	-11.885	-12.339	-12.729	-12.335	-9.0321	-15.784	-11.493	-12.537	-7.671	-13.901	-14.124	-18.887	-7.7004	-16.308	-14.755	-13.155	-12.641	-4.4002
-2.1927	-11.931	-1.9725	-5.6872	-2.6885	-5.837	-1.9228	-7.6824	-10.085	-2.9353	-5.7129	-4.405	-4.2823	-7.9691	-8.8986	-5.9829	-4.6159	-10.164	-6.5171	-7.5516	-4.3401	-9.9712	-9.7358	-9.1648	-8.4098	-9.8578	-11.708	-2.4336	-5.8895	-7.7556	-5.3884	-7.9439	-9.5713	-5.6873	-1.1432	-10.35	-13.327	-5.087	-3.5173	-9.6246	-6.3536	-3.5763	-8.7444	-15.675	-6.765	-6.7794	-11.014	-11.107	-6.3517	-4.6078
8.9116	9.2466	4.8836	7.4072	12.727	12.019	14.012	12.865	11.586	14.13	10.744	10.5	13.082	9.7995	7.623	13.577	5.1341	4.0406	5.3838	11.763	4.9078	8.9041	6.6425	9.434	4.8405	7.7073	10.677	16.289	10.283	4.5102	2.8554	2.9569	9.782	2.158	12.703	4.4557	9.2713	3.1177	1.98	6.2303	5.8534	2.5501	7.7433	7.658	10.099	6.33	8.2397	8.0105	7.678	11.334
-4.6159	-0.27595	-5.5469	1.6389	-4.2623	-4.1605	-6.5904	-5.9663	-3.5523	-5.1951	-0.55472	1.932	0.4472	2.324	-6.0208	-0.46285	-3.1611	0.11874	-6.5881	-5.7469	-8.9835	-13.434	2.4847	-3.6511	-3.2341	-0.98293	-1.661	-3.07	-1.9516	-4.1254	-0.631	1.0367	-8.618	1.268	-3.9909	-5.3411	-0.27556	-10.164	-11.514	-10.566	-8.383	0.21867	0.042695	0.80334	-3.1577	-5.8019	-6.5195	-5.5512	-4.3104	-2.9796
-2.9271	1.9207	-5.6141	1.8345	2.0163	-2.998	-0.042775	-5.5647	0.60503	1.6637	-12.956	-4.9113	1.0768	-1.6457	-2.4425	0.48262	-1.3386	3.2479	-8.8882	2.2387	-5.1673	-8.0901	-2.2513	-0.075791	-7.1388	-0.16334	-8.4391	-0.76491	-8.8974	-3.7254	-6.8856	-10.869	-9.8336	-1.734	-5.3835	-5.1019	-1.7057	-3.2694	-4.0588	-2.593	0.71963	-1.6362	-8.3116	-6.091	-1.5497	1.7778	3.332	-2.2309	-0.31167	-7.9434
13.542	3.9481	0.94065	10.357	7.6499	4.7747	2.8422	9.8461	12.78	5.1772	11.543	-0.53812	11.078	4.3108	6.9356	5.8164	-1.3712	6.8947	7.4522	8.4205	2.3102	3.1024	0.76762	7.615	8.0622	0.52255	5.7217	3.524	6.9185	5.7554	1.4863	1.9481	4.5814	10.996	8.7104	10.099	6.0861	9.8217	3.272	-2.475	0.2755	3.2565	7.9247	6.9837	4.6746	6.977	7.3214	6.2478	5.2183	8.31
-10.818	-15.278	-14.676	-5.5087	-10.648	-20.272	-10.441	-11.728	-8.4002	-19.933	-8.3244	-12.252	-17.822	-9.002	-13.25	-11.699	-9.8606	-3.4792	-9.7842	-13.571	-10.089	-9.4992	-16.996	-17.491	-16.561	-6.2999	-14.085	-7.7847	-12.638	-7.7504	-7.8967	-6.5541	-13.667	-11.309	-11.633	-15.308	-11.44	-14.489	-13.127	-7.8858	-13.435	-10.961	-17.964	-11.322	-11.406	-8.304	-15.084	-13.059	-10.19	-12.424
3.4363	-8.0449	-2.9473	-4.276	-3.2284	3.2717	-4.6177	-6.2467	3.3396	2.1508	-1.2388	-7.1025	3.5862	-2.2822	-3.6046	-4.4601	-1.8897	5.6315	-2.08	-2.8771	-0.039529	-3.1189	2.9851	-8.8345	-3.1759	0.5951	1.593	-0.71682	-2.2199	-0.77963	2.3541	-0.49112	-2.1723	-2.7771	6.8287	-2.1356	0.83415	-1.2991	-2.6508	-8.1326	6.022	0.83	-2.5521	-7.5192	2.9161	-1.5739	-5.6463	1.0418	-2.9098	-3.678
-3.5538	-1.4047	1.5524	1.52	2.0153	7.2663	3.5628	1.3916	3.1374	3.9137	5.5312	-5.0398	2.4302	-3.8277	-2.2156	0.85476	3.1673	1.0553	0.71784	0.7035	4.3561	-0.86514	3.8098	3.0296	2.3979	3.5606	2.4479	1.4743	4.9796	1.1163	-0.67928	8.219	1.7547	2.7851	0.94643	-1.6108	2.9955	-4.0007	-2.9273	0.34763	1.3295	1.823	-2.6557	1.5951	5.1064	8.5497	0.8061	1.8484	2.9871	1.7329
-10.376	-23.439	-14.712	-9.0407	-2.1999	-5.8502	-5.5194	-8.6518	-11.624	-14.383	-14.229	-9.4543	-12.228	-6.6477	-10.33	-9.8827	-12.478	-6.5849	-9.7455	-9.9024	-14.014	-8.5586	-11.987	-13.913	-15.425	-10.514	-10.223	-11.631	-7.8451	-10.4	-19.278	-7.5412	-12.058	-14.479	-9.0795	-8.4513	-14.091	-15.95	-10.653	-13.047	-13.797	-14.95	-14.43	-5.8812	-10.173	-13.209	-8.3661	-14.127	-13.16	-6.1801
2.2404	4.8799	2.6605	0.31917	3.3538	1.8437	-4.0854	1.5074	-0.74178	-1.019	-0.24291	0.31538	-5.311	0.78782	-1.0272	0.63773	0.19717	0.31877	-1.3145	-3.479	0.34399	2.3366	-3.2628	0.77948	0.29906	2.7067	-0.74788	-0.13213	2.6207	1.7267	0.85089	-3.5755	0.42116	0.070392	3.8512	-1.7375	1.097	-0.17292	13.082	5.6031	10.83	-0.63957	4.4433	1.4485	-6.2607	-1.2601	-6.2969	6.0106	-0.02834	3.6584
-11.118	-15.286	-13.49	-10.982	-16.3	-17.293	-10.312	-17.308	-9.427	-10.348	-7.1543	-15.199	-10.814	-12.402	-11.152	-15.969	-13.265	-12.421	-12.109	-12.46	-11.976	-13.658	-9.6391	-17.194	-9.8025	-18.228	-11.761	-8.7128	-9.3183	-9.8021	-12.268	-14.351	-13.593	-8.2851	-15.203	-12.674	-7.9277	-13.885	-5.5198	-9.1388	-12.363	-1.7572	-8.2825	-9.8294	-15.454	-13.812	-9.5443	-13.942	-18.237	-11.427
-4.7955	3.5603	-0.80756	-6.6501	-5.5894	-7.8493	-5.2471	1.7513	-2.0211	-4.4635	-4.8384	-4.7027	-9.9019	-0.15122	0.8017	-2.8649	-9.8426	-3.4986	1.8964	-3.8835	-4.1506	3.8343	0.29809	-4.4145	-9.2245	-4.5718	-7.3953	-2.2862	-5.32	-8.5411	-1.3789	-0.90036	-3.4491	0.85506	-0.42276	-6.7675	-3.9389	-5.5771	2.0181	-3.7833	-4.1715	-3.5999	-5.6757	-6.6328	-0.81705	-11.824	-0.9841	-6.0023	-4.2388	-2.6774
4.6061	-1.2478	7.1406	0.48536	3.0345	0.44024	-2.4086	2.2662	5.6788	6.0412	4.0114	4.3683	-4.4037	-2.1002	5.5224	0.54722	-1.1343	-2.2035	0.16819	4.9754	4.1174	8.8173	-0.6353	-4.769	6.4609	1.0364	6.9504	-3.4436	2.5019	-0.65327	1.1786	1.7859	-4.5078	5.0115	6.7217	-0.88216	4.0246	4.6227	2.2303	2.2839	-0.97637	-0.97447	4.3706	8.2949	0.21234	2.5308	1.8535	2.2007	6.9523	2.5527
0.41444	-9.1124	2.665	3.5763	-3.0408	-1.406	1.5267	-7.7985	-5.8704	-4.3505	-1.7481	-2.4731	2.0737	-4.3835	5.2722	-0.71643	-1.6475	3.444	-4.0302	-6.1498	-4.3837	-5.6337	-0.48832	-3.7863	3.4312	-3.4448	-2.8298	-5.0406	-10.933	-1.1058	0.64299	-3.6407	-5.2243	-3.9809	2.1786	-2.8157	2.928	3.4241	-4.2077	-5.2978	4.502	-1.3789	-1.1395	0.97534	0.25843	-1.379	-1.4422	2.6301	0.71048	-5.2226
-10.882	-14.126	-9.1498	-21.562	-17.031	-15.396	-14.113	-14.401	-9.5417	-13.057	-9.7972	-14.878	-19.718	-9.8519	-10.414	-10.633	-7.4559	-11.073	-3.411	-10.22	-10.636	-8.3091	-11.289	-9.0704	-10.317	-12.885	-14.371	-11.229	-7.3566	-11.901	-8.149	-17.483	-9.7449	-8.4034	-11.038	-8.7652	-13.716	-15.735	-13.51	-6.4458	-13.668	-14.579	-11.863	-12.952	-5.9785	-10.478	-10.651	-12.801	-6.694	-14.285
-10.442	0.30912	-12.146	-7.7171	1.0309	-11.762	-4.2682	0.98587	-2.5278	-0.32749	-0.56699	-10.166	-2.6745	-1.6241	-3.3401	-4.1163	-2.8344	-11.305	1.175	-5.9562	-7.5579	-5.9402	-5.6705	-5.1668	-9.809	-0.96102	-6.6508	-10.282	-3.8104	-2.1807	-6.0467	-6.4375	-1.5532	-4.9077	2.5336	4.5088	-8.9251	-0.73344	-5.104	-5.5076	-0.63679	-3.1641	1.9117	-4.0159	-0.26076	-8.2755	1.361	-9.0853	-1.0375	-2.7057
-13.063	-16.746	-7.7725	-12.795	-13.542	-18.23	-13.502	-11.593	-13.857	-13.832	-18.508	-10.206	-8.8853	-11.796	-14.581	-9.7956	-9.3869	-15.915	-15.302	-15.306	-18.755	-12.22	-8.4335	-10.482	-9.6102	-17.961	-12.397	-12.821	-6.6174	-5.7966	-16.278	-8.4536	-15.183	-13.245	-14.67	-14.501	-12.196	-23.189	-7.7273	-8.0844	-16.25	-12.787	-8.8633	-19.344	-13.179	-11.794	-11.056	-13.937	-17.066	-13.006
-19.776	-13.134	-14.77	-16.823	-16.475	-13.099	-13.096	-10.752	-6.0266	-12.519	-9.7896	-7.9764	-10.87	-2.8611	-9.6772	-13.573	-12.379	-15.34	-10.755	-16.229	-13.538	-7.2377	-17.021	-11.241	-7.4443	-13.286	-7.038	-11.2	-5.3045	-10.488	-12.89	-15.73	-6.8982	-10.049	-11.981	-6.8594	-18.648	-14.631	-6.7445	-15.204	-9.1314	-11.206	-8.2046	-14.154	-8.3886	-9.9414	-13.907	-11.017	-13.281	-12.063
-10.212	-12.623	-11.246	-13.609	-8.8967	-10.096	-13.353	-11.722	-4.0293	-8.5943	-11.637	-11.668	-14.413	-16.227	-11.662	-6.5017	-16.543	-13.871	-10.028	-15.237	-12.811	-8.179	-6.7858	-6.2366	-14.696	-9.1726	-16.603	-12.201	-7.2552	-13.183	-19.917	-13.755	-10.362	-8.7978	-6.8568	-11.277	-5.4421	-13.848	-14.51	-11.217	-11.717	-12.751	-13.024	-5.9302	-8.5612	-13.452	-5.8607	-11.275	-10.871	-8.9135
3.8044	4.6356	0.93262	7.8685	3.0406	0.76921	7.4143	3.6834	1.089	6.2654	1.0242	1.1839	-1.9051	-0.5301	-0.07709	-0.73134	-0.48661	6.1598	1.7774	5.199	-1.8792	-0.62789	0.23427	-1.4653	0.95474	2.1938	2.6991	2.4558	1.8508	-2.5422	3.9275	2.158	-1.7731	-3.4606	1.2803	6.6591	3.9226	-5.1242	4.0259	1.9893	6.1827	5.1709	5.5808	4.5768	-1.6689	6.6211	3.0463	-2.0928	5.815	-4.2783
0.95748	-0.70439	-3.311	3.0154	2.9598	1.551	-0.64169	7.909	-5.1968	0.37465	4.015	6.8376	6.8167	5.2946	7.652	4.5651	-3.2149	1.129	-2.6346	4.0412	1.8527	0.33702	3.9246	0.49106	8.0569	7.6817	-1.2363	1.6154	5.3283	3.8821	0.80021	1.6916	6.1757	6.8094	1.8268	0.41425	0.95477	8.5507	4.2068	-0.80237	6.4391	4.4035	3.0489	5.7771	2.7236	4.4138	0.12376	-2.3054	-0.51964	2.3823
5.3815	6.5496	1.2101	6.0737	2.8012	5.5101	15.307	11.986	10.856	-0.21602	3.9016	11.074	-1.0291	5.1019	1.3526	-2.1904	3.3368	4.3328	7.4005	4.4159	4.8673	8.8159	3.3698	7.0481	6.3281	5.0594	4.0359	4.6978	0.15531	11.268	3.234	7.9662	10.564	-1.2129	9.6932	4.8423	5.582	5.008	6.649	9.9018	10.044	7.6024	7.4263	9.933	7.0045	7.6485	5.4207	0.65279	4.968	6.3108
-4.4314	-2.1816	2.6037	-5.124	3.0492	-2.5512	-7.2879	-2.9281	5.3117	4.0139	-4.0289	-2.6615	-3.7911	-5.8991	-0.95953	-1.1983	-4.4239	0.43438	-7.9717	-2.9895	0.29765	-6.033	-0.72922	1.087	0.59247	4.0999	-4.0108	2.0944	-1.7919	-1.7271	-0.24635	2.6233	0.27312	-3.4875	-8.6187	-0.54621	4.8061	-2.4352	-3.435	3.0606	-1.2316	0.70235	2.4996	0.63073	-6.5048	-4.1795	-0.62296	5.1013	-0.7881	-6.0828
-3.8858	-1.6509	-4.0773	-4.4006	-8.7941	-9.7859	-6.128	-0.62044	-3.029	-9.4337	-4.5716	-1.8756	-4.9567	1.7856	-2.0681	-2.062	-7.3812	-7.3194	-5.9475	-9.3726	-6.427	-7.8925	-5.899	-1.9828	-2.0765	5.1532	-5.4062	-6.047	-6.5413	-4.4288	-9.877	2.0886	-3.5259	-7.4531	-5.7857	-5.424	-4.7645	-2.9777	-2.179	-3.9917	-7.7582	-1.3861	-9.3951	-3.6798	0.14776	-5.4674	-6.4925	-4.6266	-8.2893	-7.5917
-13.679	-7.7303	-8.1932	-5.3592	-8.4328	-7.3215	-6.1881	-5.7024	-11.721	-6.4944	-10.417	-4.4765	-5.793	-1.1556	-9.0846	-9.4618	-10.643	-12.019	-7.7374	-13.274	-9.4006	-4.5955	-5.5601	-12.827	-5.8693	-11.697	-11.51	-3.9207	-14.33	-11.762	-6.819	-10.695	-6.9043	-0.8446	-4.1648	-10.419	-16.413	-7.8132	-16.467	-15.502	-11.019	-6.5795	-4.6458	-8.1467	-11.472	-1.6516	-10.747	-7.5338	-11.97	-8.0317
-1.8202	-5.3572	4.8086	-0.81452	-5.7188	-5.6934	-5.2095	-5.2767	0.51072	0.16872	-8.9304	-5.0879	1.8621	-4.9304	-0.3111	1.2846	0.60118	-0.23054	-4.9469	-3.4218	-5.5494	-6.5258	1.4309	-2.8221	-4.2471	-0.171	-6.89	-2.4439	-6.4632	-8.6839	-0.67156	-5.432	0.93528	-4.2382	-3.2655	-8.7788	-0.66724	-1.671	-2.9282	-1.454	1.8253	0.13268	-5.2848	-4.0179	-5.6232	-2.442	-4.1453	1.6476	-4.4409	-10.491
2.2598	1.3812	-0.82437	2.0355	0.57844	6.8108	5.0357	2.7427	0.21757	9.2638	2.4853	11.848	-2.0809	4.2891	3.518	1.1094	0.33505	3.223	3.3569	6.3975	8.131	5.2164	14.992	5.3788	1.5619	4.2149	5.1028	6.1201	7.9765	2.8127	2.823	2.5509	2.1375	4.5437	3.0823	2.7446	5.4535	5.4884	2.2555	6.0273	6.5756	7.0029	3.5878	7.871	4.959	4.738	-2.5638	1.9379	1.0447	0.29749
1.6174	-0.44298	1.2404	7.0809	0.33052	5.3168	6.2445	-0.98541	2.1433	3.3979	2.0262	-0.37714	8.3634	-0.41419	-1.8788	-0.32385	2.5399	-5.0906	3.8574	-0.30923	-2.3638	5.0081	2.3315	-1.8878	3.1545	-2.9025	-8.6655	0.25773	-0.77446	-2.0763	5.5735	-3.2533	5.4155	2.1273	-2.2952	-0.86114	0.1888	1.6997	0.30956	-1.1414	6.8706	1.1583	0.3063	-5.8776	-0.39212	-1.842	-0.8188	1.9855	-1.4827	-0.81882
-23.143	-23.085	-19.029	-26.433	-19.572	-23.211	-14.626	-21.458	-22.108	-25.676	-25.423	-19.464	-23.626	-21.642	-14.764	-24.116	-25.541	-24.032	-21.655	-24.436	-21.653	-17.66	-24.025	-18.023	-21.757	-16.599	-23.791	-19.019	-22.89	-14.624	-15.444	-16.312	-27.092	-19.118	-19.557	-28.696	-17.709	-25.95	-21.878	-22.198	-25.33	-21.612	-21.609	-25.583	-24.588	-18.117	-20.161	-23.357	-20.392	-24.622
2.4173	1.0739	0.57307	4.7631	0.051867	6.5663	-0.75057	7.4103	4.4265	0.48618	0.56992	5.3886	-1.5543	0.33535	-4.1642	-2.4196	-6.9185	5.3606	-0.57009	0.54876	1.4506	0.49124	3.1217	1.6142	5.0507	4.3236	6.2461	-5.3215	-1.9988	0.92522	-6.6379	-0.86362	-2.156	-0.23362	0.8117	-3.6643	4.5466	4.1305	4.3915	3.233	-3.8269	0.80129	5.8077	-6.0077	2.4619	1.2367	6.8375	-0.20558	6.8311	-3.0243
-8.8363	-8.5137	-14.756	-1.9341	-10.902	-6.8806	-14.035	-7.4504	-2.3824	-6.3288	-5.7741	-4.445	-1.7114	-6.4601	-2.1434	-1.855	-5.0905	4.0777	-1.1561	-8.1153	1.9899	0.15687	1.1455	-13.121	-3.8368	-5.4448	-4.6208	-2.2624	-9.2126	-4.2443	-3.3352	-6.6799	-2.3459	-6.9622	-4.4909	-9.1553	-4.4951	-6.7376	-6.493	-0.5133	-9.2454	-8.2204	-8.982	-7.1188	0.47782	-0.54776	-9.0217	-8.1142	-9.2772	-4.9579
-2.9478	7.1828	8.3392	1.6113	0.5238	7.5592	-1.8645	-3.4118	1.4639	1.7447	0.94835	1.187	3.7742	5.591	0.53224	-3.0995	1.4551	-2.5469	2.5704	5.2656	-3.3836	5.147	7.782	5.1461	-0.47827	3.4595	5.1153	7.655	-2.9947	8.5116	1.4363	2.57	7.1407	0.56315	-2.2776	2.7815	2.7238	3.8539	4.9336	0.24117	-0.63077	2.3277	9.4651	8.4972	0.70857	2.5144	0.81621	-0.0076804	-2.554	5.4382
5.426	-5.4313	-0.72968	-3.6859	3.7271	2.2482	-2.6136	1.6988	3.6751	-3.1045	-2.1263	-0.27071	-7.8209	-0.10926	-3.8449	0.91038	3.7912	-1.825	3.361	0.70702	-0.70366	2.3061	-4.3015	-0.6533	4.7718	1.5372	-0.71704	2.653	6.2337	1.5462	0.060512	7.4515	3.4511	0.87844	-0.22839	-0.68084	-1.0046	-4.2208	2.6239	2.7284	-4.3972	0.35013	1.7356	0.87296	-0.50073	-1.6378	-7.5397	-4.9204	0.64762	-5.5125
-5.1882	-1.0688	1.1603	2.1223	0.16554	2.9335	-1.003	2.5574	4.6295	-2.728	-3.6904	4.7955	-3.3966	-3.2619	1.2789	-2.0047	4.7717	-8.4452	0.23434	-0.17083	1.6562	-5.0276	0.48549	2.3591	-10.364	0.74579	-2.6403	1.0193	-6.8679	-7.7883	7.1863	-3.0677	4.0572	-3.2251	-7.1515	-2.226	-4.9891	-4.6781	-4.9555	2.7062	-3.6827	-0.95604	2.6178	-2.6015	1.8113	1.1363	1.2597	0.80092	-2.7118	-0.61708
-9.1988	-7.9113	-16.346	-12.531	-8.6575	-7.3833	-10.513	-14.19	-12.196	-11.938	-14.758	-12.541	-8.9755	-12.981	-16.718	-7.562	-14.274	-17.547	-14.758	-12.233	-11.476	-15.672	-10.553	-13.525	-7.2676	-14.724	-15.514	-13.663	-13.404	-13.628	-11.926	-15.406	-11.4	-15.717	-16.022	-18.695	-14.484	-21.682	-16.266	-14.813	-16.531	-10.691	-9.2556	-14.398	-6.1409	-18.85	-9.9663	-19.101	-11.556	-9.4495
4.5787	11.387	11.222	5.3519	4.3874	2.7514	7.5862	9.9945	5.3952	7.4368	4.8591	1.3522	6.981	10.655	11.562	9.9768	8.6197	6.3547	10.607	11.236	7.1755	10.126	13.703	2.2222	5.8488	8.5718	5.356	6.7027	5.258	5.2439	15.737	7.7237	14.622	10.93	8.6839	7.9132	7.1775	7.2639	5.0038	10.619	9.3323	7.2472	10.282	7.4772	10.773	4.3268	3.2355	2.4776	6.7611	11.293
-15.584	-11.003	-13.592	-12.849	-9.2942	-11.707	-14.028	-17.944	-8.6828	-13.09	-12.406	-12.276	-13.711	-12.564	-11.146	-11.82	-15.304	-18.773	-13.744	-18.745	-10.784	-12.506	-17.277	-15.991	-17.977	-15.357	-10.263	-17.837	-11.443	-13.109	-12.319	-6.5052	-20.05	-9.9726	-14.97	-13.968	-14.169	-13.831	-15.623	-8.8681	-13.667	-11.908	-11.663	-7.9965	-12.618	-13.854	-14.588	-17.332	-10.139	-14.994
-10.288	-14.218	-8.0669	0.37101	-11.597	-13.442	-9.7709	-6.8581	-14.858	-8.2655	-12.504	-15.02	-9.286	-17.184	-1.4446	-17.553	-13.172	-11.646	-9.109	-11.63	-12.754	-16.09	-8.762	-6.3676	-11.955	-11.266	-10.673	-12.738	-6.9093	-13.12	-5.8001	-7.3313	-8.9082	-12.366	-4.3879	-6.1994	-9.7415	-14.767	-7.331	-12.62	-10.618	-9.3408	-14.489	-12.372	-16.428	-12.49	-10.591	-10.854	-11.718	-10.266
-2.9974	-0.23339	-1.5213	0.96199	8.3375	-2.3366	-6.7949	2.1034	1.0479	7.271	0.80477	-0.2942	0.015011	-4.366	-2.7144	-5.3782	4.4346	1.6965	-0.0063133	-0.37967	1.203	0.48986	1.5944	-2.1622	0.31536	-2.1342	1.1913	3.3148	1.2101	6.3832	-1.8384	-4.4821	6.6582	-5.1007	8.1127	2.0159	1.2404	-1.5309	-4.2435	0.21071	0.21289	-4.5138	2.0607	-4.1797	4.6872	-0.034324	-4.7344	5.1692	7.1385	-0.4284
7.2695	10.651	7.2039	10.388	9.2525	2.0838	3.9763	4.4903	6.6328	5.7982	2.475	11.888	1.5846	8.5059	7.2439	7.9903	7.0697	0.32909	7.5998	2.4268	4.9408	11.881	7.2157	2.644	4.548	8.7946	9.6696	6.0921	15.257	7.0083	10.918	0.91462	3.9374	1.772	7.9296	8.9038	6.5073	0.46592	12.433	3.0439	10.436	8.8647	6.6041	14.647	3.49	9.236	11.907	10.078	2.6246	11.72
-2.8551	-0.38008	-0.32219	1.9421	-0.80039	-1.6662	6.6295	3.6998	2.4875	-0.18613	-10.191	-5.1168	-7.5505	-3.2608	5.7116	-0.12238	2.3754	0.49098	0.28212	-2.9139	-3.0744	2.0575	-6.546	-3.4513	-9.2	0.611	-2.9366	-0.029523	-3.139	1.7894	-3.9336	4.1323	-2.1172	-4.5656	-4.7247	1.4764	0.84445	5.4074	5.4952	4.9465	-2.012	1.9565	-1.091	-1.0108	2.2304	0.86461	-3.4016	2.5076	2.8825	-1.933
-4.188	-5.3609	1.9842	-3.0764	-6.2474	0.50317	-6.2409	-3.3603	-1.8737	-5.1353	-2.1294	-3.4105	-9.3403	-1.5736	-5.051	-5.5255	-8.9745	-9.1257	-8.36	-4.5196	-8.4131	2.5154	0.34905	-7.1712	0.78539	-3.2597	-11.001	-6.9085	-2.1607	-3.0473	-3.2246	-4.7313	-4.8678	-6.83	0.89395	1.5003	-5.598	-6.139	-4.188	-0.063675	-7.0494	-10.621	-2.6851	1.3637	0.83948	-2.0134	-0.94738	-3.9114	-2.4056	-3.8671
9.7253	14.428	10.507	5.362	6.9261	12.858	4.4608	2.6867	5.1857	6.1891	6.5385	5.3065	10.354	2.2472	8.6163	9.4164	6.7136	4.4496	6.2223	2.5714	9.4138	9.5525	13.081	3.4156	8.3468	9.6062	8.1946	1.9711	0.59534	3.3312	4.7012	3.3124	1.3273	5.6547	6.972	1.1282	2.8858	9.3801	12.132	4.4496	3.8216	6.3861	12.385	8.4042	11.642	4.0437	11.125	8.1689	10.677	6.0217
-3.7979	-1.0141	-0.98468	0.59218	-4.5101	-6.4155	-0.86008	-0.58702	2.6688	-1.7957	1.3493	7.2252	0.38687	-1.5947	-1.2628	-3.312	3.6204	-2.2567	-4.6058	3.0521	-5.2322	-1.5629	-4.5737	-1.316	-5.035	1.1638	-6.2589	-4.7333	-6.2079	-3.1159	1.6192	-4.1014	-6.494	-4.6228	-4.697	0.83242	-3.3096	-0.47673	0.39401	-0.40612	-2.7711	-3.9975	2.4426	-0.59432	-2.8769	2.8188	-6.0297	1.3248	1.5475	1.7262
1.1858	-0.47134	1.1231	3.5672	-5.4252	7.0851	-0.87261	5.372	-8.2245	7.8484	-1.2105	1.5782	5.2795	3.5012	-1.3318	1.4937	0.90084	-5.4161	-4.7729	1.5625	3.3025	3.9429	2.0409	2.7112	4.4396	4.3063	1.1341	5.1742	3.0167	1.3531	5.1262	0.65441	4.124	-0.3389	-3.543	2.7893	-1.7213	1.5627	-3.8015	-1.9317	-1.1249	4.746	-4.631	-5.7653	-0.57271	-3.6972	4.7642	-1.6321	3.4681	-2.0786
-10.57	-5.5151	-7.3442	-2.2159	-2.1309	-2.1691	-5.9341	1.6974	-0.88591	-1.498	-2.4022	-2.559	-1.3538	-3.3242	-0.58368	-4.9528	-4.7577	2.8968	4.5631	-1.4287	-1.1451	-5.3325	1.7371	-4.8697	-6.4239	-5.8551	-3.384	-0.41586	0.7519	2.0523	-0.18115	-7.8393	-4.7537	-6.2355	-0.46409	-4.5765	-5.8811	-5.2881	1.8553	0.83283	-0.99636	-1.135	-4.3222	-3.0903	-2.215	-6.0546	1.5954	3.1393	-3.2616	0.44705
-6.3613	-7.7706	-9.3495	-15.847	-13.758	-8.1853	-7.6835	-13.322	-11.389	-6.306	-7.4913	-8.2197	-2.8274	-18.632	-9.4678	-6.7502	-9.9163	-16.509	-9.6955	-3.0765	-3.0239	-5.1041	-8.3341	-10.55	-10.581	-6.9257	-7.1646	-4.9762	-11.097	-12.035	-6.0066	-9.4213	-9.5414	-11.097	-10.12	-7.7776	-7.5081	-11.076	-10.996	-9.0491	-4.7001	-11.699	-11.695	-3.6635	-7.6895	-4.7217	-14.893	-5.0084	-7.516	-10.984
-6.7634	-0.63314	-10.18	-8.3727	-3.4343	-3.6125	-7.2733	-7.7297	-5.1338	-6.5173	2.4972	-5.0462	-0.23899	3.4814	-11.433	-4.7059	-5.7725	-1.1532	-6.7972	-1.5132	-0.276	-11.179	2.1707	-6.4443	-5.3926	1.153	1.256	-8.1035	-7.1113	-5.7609	-1.0462	-4.4111	-8.6053	-8.6871	-5.2994	1.4271	-1.5433	-8.7754	-1.3192	-0.51002	-7.4997	-4.6521	-5.2314	-4.3825	-5.8684	-2.2407	-5.739	-1.4425	-0.63837	-3.2632
-9.964	-2.2976	-4.957	-2.8798	0.48717	-3.8608	2.1113	-1.3124	3.3702	-1.8506	-9.4716	6.0866	-2.0556	-9.6864	-0.53308	-0.60381	-7.525	-1.8643	-10.722	-4.4931	-6.7583	-0.073157	-0.27145	-0.92351	-1.1752	-0.59127	-5.6818	0.35514	1.0259	-3.4858	4.692	-1.508	0.65005	0.075937	2.9201	0.29194	-5.9228	4.1677	-2.2501	-4.9453	2.3302	-6.3796	-5.1242	3.8027	-6.6563	-4.0153	-6.8146	3.2734	-2.8869	-8.9274
-1.3411	-4.0321	-7.0126	-1.141	-1.7328	-6.2217	-1.7509	-7.2415	-3.067	-1.1169	-1.7196	-6.2115	-2.2922	-4.8798	-4.1833	-10.104	-1.6607	0.99592	-7.3348	-5.8274	0.44382	4.1883	3.337	-3.1277	-10.187	-2.8188	-4.0107	-0.91956	-7.5745	-1.358	-4.1831	-0.88335	-6.0004	-2.1321	-2.4875	-3.46	-1.676	5.8293	-7.6037	-1.9155	1.1167	4.7599	-1.4727	-3.2514	-2.328	-3.0612	-4.1534	-2.1109	1.4548	-2.7486
9.7261	5.2155	8.4221	5.7105	7.9666	7.5141	2.765	4.9479	4.5717	4.2586	7.7332	5.7159	1.3918	9.6333	11.076	6.8409	2.286	6.3914	1.8521	6.4807	-2.5034	1.935	7.713	-0.11953	10.085	6.5311	7.558	10.71	10.11	7.9131	10.85	9.1986	3.0302	1.7266	5.4762	3.9109	7.7743	6.5707	5.4737	2.3568	8.3144	9.9854	9.0297	11.147	9.0192	10.16	2.5058	6.3603	10.657	4.203
-2.1973	-7.1164	-0.74329	-0.76008	-5.1514	-1.9401	-5.2319	1.2407	1.2809	-3.7368	-8.2513	-0.88164	-4.4345	0.94082	-5.1056	2.1378	3.3941	0.56944	1.6244	-8.0109	-2.0539	-3.6798	-6.8445	3.0403	-8.068	-4.7312	-8.44	-1.6724	-4.829	1.2599	-2.7121	-0.34301	-4.0439	-11.108	-4.6936	3.6772	-8.0624	-8.8583	-8.5803	-4.044	-1.6049	-1.9913	-5.2326	0.088997	-6.2408	-0.8881	1.5174	-0.6956	2.263	0.058628
-15.327	-14.24	-17.73	-11.893	-12.708	-16.493	-10.699	-12.261	-10.645	-20.694	-18.759	-8.835	-16.81	-11.613	-14.233	-13.051	-8.7191	-15.403	-13.981	-10.197	-12.221	-14.614	-14.95	-4.7698	-10.509	-15.969	-12.303	-11.186	-10.498	-18.07	-19.164	-16.961	-15.853	-13.449	-12.312	-13.891	-15.887	-9.8617	-9.6477	-15.941	-9.5937	-15.58	-9.9948	-11.866	-13.411	-12.543	-11.073	-16.988	-7.7741	-16.202
5.2546	9.505	11.193	10.843	18.624	7.332	10.049	4.1886	10.062	11.572	14.071	7.6407	15.239	14.717	7.7919	10.199	11.118	13.056	11.049	10.095	7.5446	7.4176	12.389	8.9995	10.467	3.2416	3.9636	14.533	14.823	11.527	10.765	6.0429	4.7139	8.5175	16.505	14.968	18.401	6.1998	9.5993	8.0895	12.008	6.6014	5.5445	14.951	7.2211	12.129	10.544	10.032	10.875	16.096
-20.31	-10.665	-15.528	-18.014	-21.932	-24.182	-13.265	-15.634	-18.059	-18.636	-19.446	-8.7297	-15.976	-15.05	-16.649	-19.104	-18.32	-15.532	-13.508	-15.009	-12.723	-14.104	-11.747	-10.141	-12.5	-8.425	-13.229	-16.691	-19.311	-8.7127	-10.748	-15.142	-15.842	-11.782	-17.762	-7.6963	-15.322	-14.249	-18.602	-14.177	-13.207	-6.5173	-8.6508	-18.87	-10.421	-15.357	-20.967	-19.642	-17.923	-7.815
-10.569	-8.7678	-10.892	-9.5456	-7.7588	-6.2592	-5.5307	-1.6475	-10.574	-5.5384	-7.961	-7.5325	-11.708	-8.7668	-10.425	-13.054	-4.6524	-7.7542	-14.168	-8.0297	-10.752	-3.7623	-14.075	-13.996	-7.1817	-10.529	-14.398	-17.199	-7.1302	-8.2635	-8.5766	-6.1491	-6.7686	-12.374	-13.979	-6.8356	-9.2264	-9.1422	-10.862	-5.322	-5.8555	-3.5845	-7.1069	-8.5425	-16.208	-10.371	-9.3237	-8.9684	-10.316	-2.4623
-7.9822	-10.265	-10.591	-10.725	-11.266	-17.329	-9.1318	-13.598	-7.0487	-12.143	-14.808	-7.133	-20.386	-12.42	-9.5758	-10.216	-9.9811	-14.011	-8.8187	-15.434	-7.4231	-5.0906	-9.4123	-16.279	-15.306	-13.907	-13.721	-9.7675	-13.762	-13.081	-16.242	-13.536	-14.263	-17.133	-20.795	-9.7466	-13.87	-14.012	-11.068	-11.979	-10.913	-12.768	-7.1579	-20.24	-5.02	-14.531	-11.627	-13.542	-13.244	-10.146
-17.159	-11.325	-13.113	-13.76	-15.815	-9.2987	-7.9366	-10.704	-14.613	-10.214	-10.717	-14.008	-8.7024	-10.616	-10.92	-10.062	-8.2609	-8.0614	-14.206	-9.6919	-10.178	-10.116	-12.079	-15.107	-12.307	-16.948	-12.431	-14.351	-6.3711	-9.921	-15.798	-16.516	-15.216	-10.676	-12.086	-13.731	-6.1628	-7.3261	-13.398	-12.695	-4.5581	-11.235	-7.0661	-7.1535	-9.2078	-15.369	-12.591	-13.084	-13.486	-18.111
-0.82252	0.13953	-3.1991	-3.3587	-1.3007	-1.7052	-3.6289	-6.7759	-0.1199	0.75389	-10.002	-8.404	-10.704	-3.0974	-2.2168	-3.3566	-5.844	-2.5395	-6.6889	-4.8741	-6.2775	-6.663	-4.8869	-4.6186	2.6831	-1.1073	0.43993	-3.8733	-12.942	-10.381	-8.811	1.0053	-4.936	-18.334	-2.2458	-4.3618	-3.5841	-1.0945	-6.4403	-1.8969	-8.036	-1.7688	-10.693	-6.5936	-4.8741	-1.8699	-8.7	-5.9601	-5.1519	-9.3168
2.7108	2.7882	7.9024	6.7336	0.082463	-4.1537	2.7605	-3.9658	-5.9258	-3.872	-0.028877	0.41596	-3.9403	2.1087	-5.675	6.3611	5.2706	0.98863	-2.7149	4.5324	9.6507	-4.011	8.7568	-1.1577	1.7683	7.4479	3.2866	4.8212	-3.5649	2.0877	0.87759	1.9362	0.072416	2.8519	-0.40193	1.7477	2.9327	0.53125	0.31171	4.0179	-0.21605	0.55938	2.1118	6.685	-8.0619	1.436	3.2891	-1.1023	5.4717	1.4856
-12.132	-13.855	-10.671	-8.1215	-13.197	-9.8469	-9.0849	-8.8921	-10.773	-17.469	-13.78	-7.4701	-10.094	-13.058	-11.505	-9.5858	-4.5534	-11.952	-11.215	-17.348	-15.269	-11.379	-17.311	-13.201	-13.065	-8.2853	-9.218	-12.796	-6.7931	-9.2775	-12.809	-9.5631	-8.953	-13.768	-14.862	-13.471	-8.9141	-8.6206	-16.459	-14.954	-4.8882	-10.59	-11.581	-10.731	-9.5315	-14.388	-10.315	-15.606	-10.973	-8.4856
-0.10788	2.4481	6.2236	-2.1864	1.1847	3.0821	-0.8882	-0.80996	-5.6934	-4.7518	-0.76545	1.992	0.34687	-1.862	-3.6595	4.215	-2.0184	5.2898	-3.4691	6.6099	-0.44173	-3.9416	1.2941	-2.2797	-2.5785	-3.6885	-2.5017	0.21051	3.1281	-0.46505	5.1868	0.15401	1.6916	2.9882	0.42223	2.5276	2.713	1.592	2.4842	1.1566	-1.8484	1.8476	3.0381	-2.9753	3.0962	-6.0795	-2.3962	0.00035937	2.67	0.071969
-14.203	-9.022	-11.394	-8.4124	-10.553	-10.339	-15.258	-14.911	-13.566	-8.857	-10.623	-14.063	-9.9666	-13.917	-21.838	-9.9759	-8.8101	-15.734	-16.869	-10.229	-15.148	-10.663	-15.018	-22.166	-6.576	-13.178	-10.969	-12.844	-9.5012	-15.679	-14.642	-14.757	-8.552	-20.453	-11.946	-19.972	-16.433	-14.395	-16.684	-13.594	-14.58	-8.5619	-12.281	-18.343	-16.962	-9.9577	-14.118	-12.11	-15.687	-9.7329
-0.60249	3.0754	1.1317	-3.2056	-1.0855	1.5037	-0.72134	4.0832	-3.1937	1.6811	0.011505	-0.56853	-7.7088	6.7067	-1.0186	3.4301	3.2362	-2.8997	-11.233	3.7415	2.645	5.4959	2.6252	1.4485	0.13166	0.53096	-2.8487	7.9589	-7.2453	-5.6875	3.1703	0.88134	0.70879	-3.6735	-5.467	-2.7948	0.70361	-0.8756	-4.8573	4.5049	-1.1567	5.4662	1.4599	1.2537	0.93759	-6.1934	2.0825	-3.8402	6.5594	-6.3418
-6.6759	-4.7253	-0.96585	1.7242	-5.7495	-4.3974	0.81061	1.4718	-2.7604	-1.7025	5.0275	2.173	-11.618	-1.4353	0.90424	-3.6158	0.9465	0.38844	-7.0487	-2.8995	-3.282	-8.4487	-8.0266	0.97003	-0.58198	-1.875	4.5596	5.6505	-2.0504	1.6152	-5.4242	-4.7009	-11.723	-1.5778	6.2852	2.1495	-6.0693	-4.6459	2.5469	-5.4785	-1.5902	-2.4852	0.14845	-7.7034	2.182	-2.1647	0.62053	-4.5034	-5.1373	-3.6923
-1.8695	-4.4343	-0.45385	-0.43506	-6.5297	-2.8201	-0.066325	-0.34372	5.5775	0.27765	2.3384	-1.4316	-3.4756	-6.6293	2.0089	-4.9785	-4.2852	-4.3235	0.57338	0.017624	-6.5212	-5.2906	-0.73079	-6.5163	2.0679	-2.2576	0.76541	-0.63095	1.7535	4.7553	-1.6594	3.0832	-2.9633	-3.103	5.8006	-0.78288	1.2365	-4.177	-3.3108	1.4704	-0.90536	-5.1344	-1.7677	-2.1384	-8.7991	0.43829	-3.3451	-2.8785	-0.39737	-1.7928
-5.7489	-12.127	-9.7767	-1.9171	-4.2443	-1.8258	-11.238	-7.1148	-0.15699	-5.6068	-7.4085	-9.1536	-7.2317	-4.0186	-6.9938	-6.0008	-7.2438	-9.1607	-4.2126	-9.2788	-6.0579	-8.3357	3.9717	-2.6485	-10.681	-10.735	-7.313	-4.7258	-16.832	-7.8934	-7.2766	-4.6847	-9.2639	-5.4713	-6.4883	-5.5994	-9.5701	-5.7967	-6.6287	-9.0438	-11.778	-8.7143	-5.5173	-5.104	-12.825	-8.5368	-7.7567	-13.323	-7.3235	-0.13841
-10.655	-13.55	-11.792	-12.311	-16.025	-17.983	-10.876	-12.669	-16.577	-10.741	-14.307	-15.692	-17.764	-12.378	-13.321	-3.3737	-15.037	-10.816	-6.55	-9.6161	-14.836	-10.274	-13.893	-14.312	-19.217	-16.196	-18.489	-11.289	-7.9342	-14.218	-14.489	-12.596	-15.948	-18.058	-13.926	-7.8477	-12.896	-9.5407	-13.999	-10.896	-13.8	-17.055	-9.2068	-12.594	-11.621	-9.381	-14.272	-12.359	-12.416	-12.172
8.724	4.1171	8.285	7.2637	5.6797	5.3362	7.7863	15.069	5.3736	5.7602	8.7204	4.3241	6.306	10.547	10.806	6.4571	3.329	9.9843	13.757	7.7544	7.0513	12.706	9.495	3.1996	4.6788	8.0798	11.674	13.98	5.5545	10.42	9.7934	8.0068	13.282	9.1018	6.7643	13.212	10.221	4.0633	13.283	8.6719	10.35	11.935	2.6438	10.665	15.046	6.9989	6.758	14.941	9.6864	10.457
-0.53277	-5.0049	-1.5402	-4.3189	-0.39924	-8.6594	1.9251	-0.75857	0.67551	-6.0536	2.6233	-1.7307	3.3878	-4.2368	-3.4726	-4.3809	-5.4202	0.14001	-0.49349	-1.295	4.8269	5.3137	-4.9142	-3.3981	2.0936	-0.0038488	1.5999	2.8121	-3.8963	-0.021979	-1.5754	1.2064	-5.073	2.8493	1.3508	-6.7407	0.6236	-2.2673	-1.31	-7.9833	-2.7394	1.389	-1.7259	1.4785	2.3753	-6.5117	-1.6738	0.8156	-3.5308	-0.78974
1.4327	0.97992	1.2378	4.3824	1.7481	1.9552	0.40606	-4.5136	3.0426	3.0251	3.1395	-3.2553	-5.517	-2.1031	0.22266	-1.3435	-4.3111	-6.7875	-1.5358	-1.9869	-1.013	-3.3199	-0.01748	-0.32338	-2.9848	1.9063	2.3726	-3.3288	-5.061	0.74031	-3.6483	0.093414	-1.2512	5.2537	3.8922	-2.3167	3.9303	0.40257	-3.4912	-5.2415	0.42522	3.6789	-3.3485	1.2632	-1.8847	-1.9231	3.2734	1.8024	-0.15255	-3.1481
-10.605	-11.699	-12.633	-8.29	-16.521	-3.3768	-9.0752	-9.4935	-14.009	-14.021	-12.373	-6.7708	-10.503	-10.795	-10.476	-12.119	-9.0825	-8.9188	-15.442	-14.888	-13.892	-15.211	-17.84	-9.5655	-11.735	-11.272	-7.8193	-12.638	-13.454	-11.434	-7.3091	-14.437	-7.8507	-16.306	-10.412	-6.2329	-11.075	-12.803	-13.972	-7.093	-10.589	-10.753	-13.401	-7.0106	-12.183	-11.802	-17.765	-11.288	-11.761	-9.0465
-3.8852	0.73475	-6.8946	-2.6311	-7.6301	-7.0843	-3.398	-3.1481	-6.117	-0.92367	-7.7506	-6.1815	-7.2344	-2.1258	-8.8523	-5.7062	-7.4388	-7.0054	-3.1859	-2.9384	-6.5658	-8.3552	-4.761	1.8568	-7.4704	-5.4699	-4.0461	-5.8097	-6.0236	-1.936	-8.5981	-11.028	2.3623	-5.0812	3.4439	-2.9864	-6.2595	-4.6289	-9.3573	-0.16443	-7.2626	-3.744	-0.60308	-4.3718	-5.6716	-1.8671	-8.5312	0.0027161	-11.859	-5.3874
-12.245	-1.7335	0.76106	-9.4981	-3.0404	-6.204	-7.7079	-3.8828	-1.409	6.0869	-3.2622	0.69554	-6.0824	-3.9119	-7.723	-0.0078953	-7.056	-4.8431	-7.4802	-2.4339	-4.8194	-4.2798	-4.7558	-6.5646	-7.7727	-2.1529	-1.3341	-8.7267	-11.998	-4.3303	-4.2974	-3.5478	-4.1658	-5.5016	1.4306	1.6563	-6.1614	-4.8132	1.1261	1.4088	-2.1292	-2.623	-9.673	-5.2869	-8.2986	-2.723	-5.2704	-3.6404	-6.6343	-4.6289
-1.352	4.6811	1.6911	7.2074	-7.1035	0.20904	0.082786	1.4207	-5.3559	-3.3128	1.3277	-2.744	-3.806	-1.8415	-1.018	-5.2614	-2.4649	-0.43514	-4.502	-1.8306	-1.7212	0.56521	-4.0389	1.7425	-3.5109	-0.89358	-1.3662	-5.5459	-0.13991	1.8036	3.2725	-3.7598	0.3314	-2.1828	-1.0799	2.939	-4.6874	1.5034	-2.7812	-0.61352	0.38636	2.5455	0.22903	-3.0152	1.9575	2.4813	-1.0241	4.4164	-2.4271	-5.3946
1.9139	6.5431	2.6	0.89262	1.6838	-3.3811	1.0884	1.1904	7.139	-1.7459	9.1769	2.9828	-3.4593	-3.2155	-3.696	3.5498	-2.455	5.2327	3.7125	3.9511	-3.256	1.3367	-5.2874	-0.27177	-2.4921	-0.17818	-1.434	7.6407	-4.5291	-2.9795	-2.5858	-3.5739	5.4455	-3.0909	-1.9648	-1.8769	-4.3295	3.0314	-2.4724	-3.946	5.1982	-3.2926	-4.0158	1.8133	-1.3357	3.6885	-2.331	-6.0466	-4.2477	2.8406
2.5564	1.2645	-6.6412	11.241	1.219	-3.0556	1.6408	6.4434	3.4036	-0.75916	-1.8301	-3.9716	1.9507	-0.30013	2.0401	9.9381	0.46038	5.4386	-2.8548	0.98166	6.541	3.1113	-1.9908	-1.7111	0.60005	-0.21795	0.24485	-0.42463	2.8856	-2.6819	2.1787	2.6551	2.8076	-0.31366	0.43648	1.5355	1.2731	0.86776	2.7127	-0.37719	1.4722	-4.613	-1.392	-1.3278	-6.5309	-2.2051	2.2806	1.847	-1.566	-2.6081
0.66383	0.39972	3.0029	-0.97616	-3.2019	7.7413	-2.0876	4.8462	3.6038	-0.38543	8.3459	-1.5849	-0.34277	1.9065	2.5748	-4.307	2.6003	3.2539	-5.3682	3.0381	-0.97487	-4.5926	-1.6295	-3.9051	-2.9001	-1.0313	-3.2518	1.4839	-1.2672	-4.772	0.34321	2.8679	-0.87602	-1.4982	-2.7749	-3.0806	-2.9763	4.8374	-2.1611	-0.7128	-2.7813	-3.9684	-1.2297	0.65872	1.5195	1.3958	-2.4354	-0.72914	5.2699	-3.4841
1.9868	-5.6719	0.2821	4.2918	-0.055185	6.7105	-2.6608	0.21831	2.9205	-1.1191	-0.38532	6.6037	1.4011	2.824	3.2821	1.0247	5.5788	2.5317	4.3061	-1.3178	0.47825	4.2311	-1.9237	3.3303	2.1047	-1.5889	2.1094	4.9465	-4.3428	0.21736	1.0237	3.5627	1.3482	-0.65012	5.2528	3.4084	4.7432	1.4336	4.5859	4.208	4.1858	0.88888	0.48203	0.27948	1.7548	-0.27103	3.469	3.1194	1.3414	-3.5528
1.8738	1.4278	3.9364	0.049428	-6.9283	-1.1636	1.3988	2.218	-0.76022	2.5956	6.3728	3.5523	2.237	-0.23396	-1.088	2.4632	-1.817	1.2162	-1.4059	5.5935	-6.4842	-9.8336	-6.2186	4.334	-1.9271	9.3047	-7.407	-4.5463	-3.307	1.3099	-4.6736	-2.716	3.1979	-5.4796	-3.266	4.3572	-3.4942	0.91066	6.338	-2.3036	-2.7411	2.1175	4.481	7.3767	1.8434	-2.591	-1.3988	-0.25584	1.2904	0.21313
4.4408	8.4249	4.5332	2.9877	4.805	1.3062	1.3846	2.4047	4.6048	4.0552	3.1327	6.3541	2.1858	0.58008	4.3906	6.2456	3.4042	3.6875	5.0254	7.4667	1.7862	11.456	3.7561	3.7852	4.6352	6.1054	4.1228	2.7781	7.1596	0.85551	8.0244	7.3372	8.3932	8.528	8.7316	7.8831	5.6091	-2.4845	3.9091	3.5215	1.7097	4.4386	2.2519	8.3322	4.4938	3.1264	-0.78781	5.792	6.9503	-0.42006
6.7682	7.1952	-3.946	0.50015	6.5191	0.59827	3.1292	-0.22868	4.6507	3.635	4.9466	-0.9345	2.9974	0.45271	-2.1795	0.31772	-0.93301	4.7051	-5.4997	6.5228	6.1456	-1.3415	3.6097	-2.1124	2.618	3.4997	4.7797	-4.1002	0.71182	-2.0901	2.6329	1.4828	-1.3256	-2.135	3.1364	2.2278	0.47495	9.9374	-1.5049	-3.7176	-0.079834	-0.6057	-2.0799	-8.6107	-5.3105	2.1142	2.1969	5.3068	-4.7661	-0.10914
-17.759	-15.699	-16.486	-13.214	-15.444	-12.317	-21.577	-15.348	-6.3982	-18.753	-9.3035	-10.281	-11.163	-8.8681	-13.281	-15.097	-18.694	-15.01	-13.722	-17.753	-12.42	-10.71	-17.719	-12.349	-15.148	-13.821	-12.052	-13.154	-14.969	-14.664	-12.502	-10.96	-15.861	-11.585	-17.412	-13.868	-4.5733	-15.887	-6.6507	-9.8839	-20.497	-14.467	-13.768	-12.081	-10.767	-9.0784	-15.534	-11.319	-17.55	-10.727
2.7724	-1.6599	-1.7004	9.3987	-1.6346	2.0438	3.4937	0.68014	-4.6671	3.3276	5.2231	1.1145	3.4298	0.83966	-2.6368	-7.5401	5.9819	2.1357	-3.2178	3.6663	1.7972	4.1911	1.4606	3.6943	7.9453	1.0007	3.9894	3.9493	-3.9138	1.9785	1.7627	5.0109	9.5882	0.50918	0.37304	5.8659	0.049127	-3.7173	-0.2395	4.6255	2.762	3.6301	2.1318	3.751	-2.8013	3.5572	-0.081318	3.915	0.45413	5.2028
-8.958	-5.3793	-8.223	-4.5499	-4.7671	-8.1816	-5.7684	-13.867	-0.48166	-9.4328	-9.5156	-3.8466	-9.3042	-13.364	-7.5115	-4.0733	-6.0825	-13.876	-17.234	-9.0534	-11.361	-15.383	-11.243	-7.6427	-7.1849	-9.4986	-14.802	-10.87	-5.7802	-6.2925	-10.218	-14.106	-2.272	-6.6144	-4.2016	-6.5557	-7.7217	-12.533	-10.009	-13.665	-9.7127	-6.3124	-10.161	-11.938	-7.3736	-6.9788	-6.939	-12.61	-8.5333	-9.3093
-10.991	-4.9142	-6.6296	-8.6192	-12.907	-6.4907	-9.0038	-12.172	-11.823	-8.0879	-8.3225	-7.1	-10.709	-13.039	-11.635	-11.503	-5.2003	-9.9287	-9.9992	-7.9422	-10.185	-7.5732	-9.0552	-12.14	-15.535	-7.1124	-12.576	-8.8192	-7.2936	-7.9969	-10.18	-18.337	-12.089	-9.1374	-11.956	-11.662	-8.4846	-7.7545	-10.62	-8.481	-14.642	-6.1193	-10.987	-8.9433	-6.3544	-11.147	-12.243	-12.037	-2.3085	-9.3425
-1.4609	-1.1404	5.0533	-3.0209	1.2615	3.1089	-1.3982	-4.8354	-2.1491	0.62696	0.97376	-6.48	-3.6872	-5.6115	-1.399	6.7743	-5.7801	1.5099	-2.265	-8.7202	2.641	-2.9969	-5.3875	-2.6975	3.5165	-1.5514	3.0248	-1.4474	1.044	2.6475	3.9776	-4.9643	5.8206	-2.7224	3.9854	2.6363	-3.5862	-3.2615	-4.6012	0.93597	-3.6924	-4.2139	-5.7293	-0.1149	1.4433	-6.7075	0.50104	0.16415	4.5413	3.5123
7.2553	14	7.1533	4.9639	6.7855	10.75	3.7394	1.7546	5.2776	3.7251	9.5582	3.8603	6.1149	9.053	5.3535	1.2582	8.7506	6.5065	7.4304	5.6631	8.9922	12.636	2.5525	3.3476	1.9513	6.9809	10.515	4.2499	7.8213	5.5291	4.0814	13.548	5.2644	3.684	10.617	4.65	10.251	2.3293	3.6135	8.6535	8.2096	0.63533	8.8686	2.8505	9.1634	4.7185	12.236	10.896	7.5881	7.4553
9.8253	0.93693	6.15	2.4877	7.1139	8.5732	6.3723	3.754	5.933	2.5918	-1.4265	11.425	4.8336	6.9657	2.5631	3.6811	3.6804	2.6322	7.5459	5.4357	6.7768	11.475	1.9431	5.5051	11.302	12.448	9.1428	4.6548	8.7092	-4.7233	8.2797	0.9249	6.1892	-3.8975	4.4703	1.3297	6.5555	-0.7939	6.0991	6.1376	7.3513	7.5131	5.1819	9.9971	1.2706	4.8245	5.0509	-2.0074	2.9767	1.1671
-15.138	-15.012	-16.502	-7.3702	-11.05	-10.429	-13.88	-13.119	-15.822	-13.815	-6.6571	-8.8301	-7.4697	-15.933	-19.904	-13.647	-16.774	-6.8398	-14.399	-13.841	-18.565	-15.299	-11.872	-8.0474	-11.552	-13.901	-17.849	-6.475	-11.291	-7.7574	-3.3163	-14.783	-11.595	-11.44	-13.479	-14.615	-14.006	-12.441	-9.6743	-15.853	-10.129	-9.126	-6.438	-10.63	-15.943	-18.361	-5.6439	-17.854	-7.1351	-9.4115
-8.4894	-14.359	-12.282	-18.412	-13.343	-11.355	-18.493	-10.512	-19.092	-15.306	-6.0174	-16.821	-14.626	-13.276	-14.33	-11.279	-13.239	-17.369	-11.993	-11.089	-13.961	-16.947	-14.004	-17.65	-14.208	-14.219	-10.633	-13.418	-14.534	-14.02	-10.448	-14.576	-11.594	-15.37	-14.388	-13.991	-19.17	-10.876	-9.986	-16.018	-12.046	-9.1517	-12.3	-17.153	-22.241	-9.0048	-11.699	-15.235	-8.3564	-16.746
-4.5199	-3.1094	-6.611	-6.2038	-4.8966	1.0745	-5.5741	1.142	-8.1798	-2.4113	-5.469	-5.4229	0.1933	-1.9482	-7.9397	-7.137	1.798	-3.9756	3.3063	-3.1636	-2.8542	2.5587	-5.5826	-0.91545	-5.2556	-6.5421	-4.2486	-4.3038	1.0994	-3.4532	-10.373	-4.3637	2.4998	-5.4778	6.2745	-2.7042	-0.73503	-7.6435	-3.8773	-1.6685	-6.4231	2.9708	-4.8988	4.8783	-4.0514	-6.2281	-3.3751	-6.215	-4.9028	0.38481
0.37254	-6.2272	2.5583	4.9655	-4.7827	-0.63141	-5.1151	-0.34244	-2.4368	4.7906	-3.6451	-0.63796	0.080755	3.7337	6.0086	0.37374	-1.9837	3.1136	2.2031	4.1125	4.057	-1.0429	-3.559	2.4503	-3.278	3.208	-4.692	5.1147	2.7704	2.4023	1.0571	3.5367	3.7245	0.16293	-4.3457	4.448	4.5962	3.1925	-0.063856	1.7215	-0.25753	-0.87318	1.8916	3.666	0.39564	-1.1943	1.3105	-1.718	-0.80009	-0.57439
-6.4103	0.69714	-2.0622	-3.1889	-4.3095	-3.3299	-5.0321	-1.555	-4.291	-3.7859	-4.9424	-3.5671	-5.3161	-7.8404	-4.311	-0.94684	-11.752	-2.134	-2.4393	2.99	-6.0717	-1.5345	-2.6695	-11.444	-11.973	-8.2849	1.6439	-4.4072	-4.7903	-7.6448	-7.1022	-3.455	-9.5472	-9.3764	-3.4166	-9.181	6.6304	0.40794	-4.9222	-3.3292	-6.8189	3.0288	-1.6137	-2.7378	-6.059	-4.0511	-2.7444	-5.2526	0.41031	0.53519
8.85	0.71935	5.7923	9.6526	7.1256	3.0891	7.6711	4.6611	6.7485	2.4464	10.485	6.3298	8.7657	3.244	0.47339	6.2739	6.8809	0.34512	8.0146	6.1689	11.362	10.772	6.3471	11.253	5.7767	-0.17963	6.3943	1.9292	4.0227	6.6986	3.8543	4.2854	4.7563	6.1942	-1.4457	1.3498	15.254	-2.0481	7.518	7.0765	3.2229	3.5045	3.7824	7.2259	6.8478	6.1004	6.1677	5.4964	5.5594	9.6559
-5.5587	-17.791	-8.6079	-12.962	-15.52	-9.1717	-10.616	-8.2697	-7.5764	-11.12	-5.732	-8.3202	-8.7376	-13.876	-11.509	-14.136	-11.831	-5.8198	-12.943	-17.673	-14.373	-9.7345	-11.468	-8.7625	-12.094	-11.59	-8.5462	-11.093	-9.8621	-13.411	-10.318	-11.643	-7.018	-14.599	-17.134	-14.259	-15.809	-12.604	-9.328	-8.4739	-5.4789	-11.423	-13.747	-8.8659	-9.0987	-8.4105	-9.8976	-11.658	-10.693	-15.909
-14.212	-17.307	-13.917	-14.757	-12.55	-14.838	-14.752	-9.239	-13.051	-11.551	-14.499	-11.788	-11.778	-11.771	-17.892	-17.579	-12.295	-14.859	-9.6332	-14.568	-13.289	-9.3985	-12.015	-7.4013	-12.327	-14.146	-9.9544	-6.4594	-15.943	-6.661	-15.822	-14.769	-9.5024	-12.268	-10.563	-6.5488	-17.169	-13.959	-12.428	-10.618	-12.112	-10.547	-19.301	-8.9956	-15.614	-14.678	-13.57	-16.494	-13.645	-21.116
5.7183	2.9648	3.3838	0.37444	5.217	1.2894	0.005287	-2.0356	-2.0356	0.57224	-1.3053	6.9504	6.8562	3.0212	-9.5789	-0.62544	2.6353	7.9208	-0.028813	0.25866	5.9383	2.6725	-1.8651	-1.0388	0.52424	-3.7248	-2.9202	2.2456	-5.5243	-3.3889	-0.52716	3.8442	2.726	0.050151	5.0073	2.413	-6.2274	-3.4379	3.3516	4.4677	-2.8522	0.17916	3.1723	7.5156	3.0342	5.2204	-2.1748	1.2809	4.2637	3.4748
-1.0239	0.28191	0.61134	8.3852	-3.2471	-0.33835	0.53833	-0.77229	0.24274	0.27155	0.16447	3.931	5.4353	2.4124	-1.2424	-4.0033	-1.3692	0.34209	-5.4008	4.5569	8.3277	-0.42735	0.92168	-5.9416	1.8723	1.5136	-4.6373	-2.3666	4.8773	7.6357	2.3521	0.53224	-0.80682	1.2286	-0.1571	-2.6632	5.6715	1.077	-1.8575	-6.1281	1.8142	-1.151	-0.8074	-1.7952	2.2982	-0.66818	-4.0183	-1.73	0.24874	2.7209
-12.88	-13.373	-12.812	-13.885	-18.2	-14.382	-14.822	-15.387	-14.12	-14.536	-8.5696	-17.993	-11.456	-16.36	-13.355	-10.328	-9.7358	-18.12	-17.747	-14.685	-15.605	-17.442	-17.073	-18.931	-17.41	-11.904	-16.414	-8.3597	-10.309	-16.483	-7.3662	-8.8925	-5.7503	-15.293	-8.4035	-17.475	-9.2499	-14.635	-16.19	-11.827	-13.489	-10.907	-14.896	-6.6253	-9.8564	-13.935	-9.9322	-9.8376	-14.259	-9.8816
0.34358	6.0461	-0.053532	-0.83953	3.2836	0.21074	-6.205	-3.0054	2.5386	-0.049636	-2.6251	-5.8896	-1.698	-7.2183	-2.2443	-1.3541	-2.8101	-1.0511	-2.5396	-1.9504	-0.054941	3.4027	-0.34411	-0.7243	-3.0362	-3.1189	-4.8158	2.0494	-11.18	0.30286	2.941	-3.0031	-3.5939	-2.549	-4.6593	-6.2583	1.0468	-0.61941	2.4879	-4.2656	-2.1132	-2.7036	0.75024	-8.4364	-4.1658	-5.369	-3.7209	-1.5636	7.2761	-6.8871
1.2368	-2.0847	-10.587	-7.779	-9.6777	-3.8968	-2.1719	-2.0043	-11.862	-0.70555	1.9749	-1.0702	-3.5799	-4.3839	-3.3914	1.0024	1.2029	-3.3458	-3.7095	-4.7479	-0.24876	-7.0097	-1.8211	-0.68306	0.070165	-0.55831	-0.050958	1.3572	-1.2397	-8.2669	-3.909	-5.2957	2.5136	-9.5148	-10.31	-5.0042	-2.2921	-10.413	-6.4013	-5.6319	-3.0979	-9.3428	0.35924	0.0036862	0.15425	-10.645	-2.2045	-5.2312	-10.039	-0.39733
-5.581	-1.6121	-1.0464	1.5596	-4.748	-3.4252	-3.0325	-5.8374	2.16	-6.6931	-6.9212	-1.1494	-5.4435	-12.093	-2.681	-4.3146	-7.8501	-5.8436	-3.3487	-7.0296	6.3027	-6.9324	-2.7535	-2.333	-2.0165	-1.8627	-4.5056	-3.7532	-1.2795	-5.142	-6.2302	-5.2742	-2.6176	-3.5656	0.65084	-5.2511	-7.6836	5.1732	4.6412	-4.748	-2.7952	-3.729	-3.9274	-3.3847	0.17294	-7.2704	0.27847	-4.3598	-11.013	-5.2693
-0.18205	-1.3044	2.1428	-3.4355	-4.989	-5.1826	-2.5557	6.6363	-4.8934	0.6897	2.1678	-2.9547	-2.3063	-9.8663	-7.4207	6.122	-5.9731	-9.9222	-2.8884	-3.9211	-0.26641	3.0619	-2.7402	-5.3462	4.0098	-6.2989	-4.4141	0.91838	0.18641	-3.4784	-0.69066	1.2201	-1.1511	8.0809	-1.8566	-1.2854	0.78716	-3.4006	-0.12835	-2.2708	0.60134	-1.3346	-3.2803	-1.9977	-2.3167	0.35761	-2.8462	-7.3905	-2.5107	-4.7657
-5.0161	-7.8836	-15.924	-7.4577	-11.437	-14.104	-9.4342	-9.8939	-9.19	-12.424	-5.5843	-5.9169	-14.705	-9.3271	-7.3835	-7.2105	-5.574	-14.13	-12.566	-11.059	-12.363	-13.187	-5.0817	-7.8074	-5.4522	-15.796	-11.604	-3.3349	-2.9244	-4.8504	-14.349	-4.739	-7.1747	-8.3719	-6.8866	-12.273	-3.5893	-6.7166	-12.818	-12.699	-11.63	-13.458	-14.536	-3.1445	-7.1042	-17.059	-5.8792	-10.634	-8.6601	-5.8572
3.7416	1.6886	0.75982	1.3	2.2801	5.8403	6.9079	0.31908	3.0194	4.8055	3.5079	-4.586	1.8197	2.523	-2.2737	6.7422	-1.743	5.6746	-0.44189	-2.4387	8.17	0.91193	4.1845	-7.8199	2.6562	-1.4224	0.73302	1.0403	0.04845	2.3855	8.4272	8.0484	-0.30932	3.6801	-2.6943	3.3734	0.050259	-0.27119	-3.4679	4.3861	0.21888	6.2289	4.1465	-1.4208	-2.6991	5.7012	3.4067	4.6754	5.0103	0.097283
-5.7767	-3.3322	-6.8431	-5.1055	-7.2896	-10.748	-0.84499	4.1356	-2.2921	-4.0655	-5.6155	-3.0551	-4.7582	-8.2908	0.95982	-0.76313	-3.5169	-7.6046	-5.8889	-9.3604	-2.1559	2.873	0.58888	-6.4022	-7.295	-2.8396	-5.0329	-4.5359	-4.415	-5.1348	4.9625	-6.3476	-0.89733	-8.2335	1.8944	-4.838	0.359	-1.2431	1.1604	1.0505	-0.53162	-4.9435	-2.2627	-4.2566	-1.6293	-6.8987	-5.4371	-5.8699	-2.6237	-4.6014
-9.3143	-12.709	-11.349	-15.111	-12.378	-16.59	-19.75	-9.509	-8.0004	-13.698	-10.534	-14.591	-9.7128	-15.485	-14.461	-9.7075	-9.9303	-8.2002	-17.69	-7.3699	-3.6184	-7.8167	-10.549	-7.1828	-11.493	-12.542	-10.01	-12.165	-6.6965	-6.5579	-17.029	-10.337	-12.179	-10.817	-10.361	-13.534	-11.609	-13.566	-5.7913	-13.447	-7.9298	-11.632	-14.251	-12.72	-11.015	-3.4431	-4.7308	-6.8904	-8.4347	-11.865
-16.804	-7.6772	-10.782	-16.175	-14.312	-17.663	-17.67	-13.106	-10.194	-16.807	-9.9062	-8.9901	-14.427	-11.095	-15.041	-16.672	-10.761	-14.19	-19.026	-13.151	-9.5091	-12.694	-16.565	-17.463	-17.557	-21.94	-11.683	-22.06	-13.272	-6.4958	-13.974	-17.849	-17.344	-15.764	-9.9894	-15.347	-11.172	-11.388	-18.246	-10.878	-21.446	-22.649	-16.85	-13.127	-9.022	-13.462	-10.895	-21.313	-23.128	-16.965
-3.7955	-1.8001	-6.5968	-12.87	-3.5189	-0.087928	-2.1945	-3.2873	-2.1281	-4.2795	-1.7376	-7.3596	-7.7892	-4.1721	-4.669	-2.4184	-3.1837	-5.3374	-2.6641	-5.1336	-6.1099	0.22135	-5.997	-4.6289	-10.612	-5.8919	-8.7259	-7.7208	-4.32	-3.9133	-10.417	-7.2697	-9.7449	-11.839	0.83844	-5.2892	-6.2913	-3.0929	-5.6691	-2.1895	-6.1794	-6.2393	-4.0935	-10.457	-7.3996	-1.1921	2.1632	0.93728	-0.85272	-4.0423
-4.1513	0.3545	-3.385	-2.1637	-3.966	-7.838	4.9756	0.52512	-7.3439	-2.7524	1.0164	1.5857	5.3125	-4.521	0.72743	3.3999	3.6941	-1.8786	-3.2928	-2.8505	1.1505	1.0639	-6.7838	-5.1287	-0.086846	-6.3271	2.9591	-1.8083	-1.3047	-3.7385	-3.3084	-8.7975	-2.3272	-6.6793	-2.2981	-3.1394	-6.9822	-1.0694	-2.4483	-5.0856	2.1075	-5.0835	0.86657	2.2716	-1.4968	-4.938	-2.8819	-1.5522	2.5898	-7.7118
5.4315	7.2654	7.1248	2.3925	-0.37083	8.9341	3.3648	0.13524	5.352	0.34901	8.7	2.825	3.9445	2.8071	0.96471	-1.9851	4.9536	7.6581	3.4497	9.655	0.60221	2.9429	2.1698	-1.3708	-0.83739	1.9681	4.1315	-0.21027	6.5957	8.0783	6.5108	3.5133	8.945	3.8882	6.9163	-0.14686	9.9316	4.8166	6.0924	3.8544	6.4666	5.1484	4.8058	3.0951	6.6417	4.0935	5.1529	-0.40342	3.2322	3.4384
-10.486	-4.9265	-3.8877	-3.3625	-9.7795	-9.3457	-9.1346	-1.9591	-2.146	-3.5272	-4.5887	-3.8647	-5.3493	-13.178	-1.5125	-8.6012	-5.6156	-10.853	-0.92996	-6.4331	-2.5949	0.5863	-9.2034	-2.5685	-2.2851	1.5535	-7.925	-6.0847	-5.4407	-6.7949	-6.881	-3.7974	-2.6803	-7.8318	-9.5829	-10.737	-2.064	-4.5557	-10.046	-3.4981	-6.6649	-3.6453	-3.5533	-3.9398	-1.4052	-3.8312	3.037	-5.6451	0.60148	-5.5541
2.3992	-0.61861	3.1226	5.8745	-2.4033	2.2409	-0.97284	-4.7529	5.1614	-2.4171	0.39743	1.2528	0.79226	0.4774	0.97025	-2.4549	-1.0108	-1.7654	-1.4889	2.3535	-2.3256	5.1017	-2.3147	-0.095624	-1.3214	-2.5773	-3.2082	-5.9185	-1.5837	-6.8177	-5.5245	-0.94517	1.1173	-2.0529	0.57054	3.8523	-1.4947	-5.408	-4.3143	-3.9164	0.79444	-0.92568	-3.208	-1.2777	0.85828	2.0559	-4.7488	-0.8139	0.92581	-0.289
-18.072	-11.463	-18.896	-17.709	-11.969	-17.268	-14.452	-12.495	-21.765	-10.303	-12.853	-14.961	-17.64	-10.091	-11.134	-15.824	-14.086	-13.954	-6.7676	-15.473	-13.639	-15.529	-14.194	-13.792	-19.847	-11.652	-14.824	-10.204	-21.418	-21.565	-10.789	-12.479	-11.314	-10.707	-9.6051	-14.399	-17.491	-17.21	-18.836	-21.913	-22.562	-9.4957	-12.962	-13.681	-15.843	-14.901	-16.044	-14.154	-12.88	-15.534
-8.0421	-7.2631	0.31922	-6.2792	-6.0204	1.9508	-1.315	4.1079	-2.1918	-2.9353	-1.0018	1.781	0.76499	3.8156	-1.6207	-0.47929	-2.1552	3.9331	0.69677	-2.2124	-0.057691	3.7612	-0.69819	-3.9796	-9.0774	-5.0159	0.30275	-2.8428	-4.9824	-5.5795	-2.1573	-2.6555	-2.157	0.31935	-12.666	-11.061	4.839	-4.019	-0.36408	0.9794	0.91663	5.3496	-3.5678	2.511	-4.1964	4.4746	2.922	-6.0025	-2.0055	4.6605
-2.5464	4.3838	-0.99872	-5.4395	-4.3331	0.89347	-7.9264	-0.18338	-10.275	-7.2719	-3.5564	-7.4114	-7.8818	-11.794	-10.116	-6.0269	-5.4078	-3.0325	-2.0182	-2.2537	0.93503	-4.4519	-1.4087	-3.782	-4.0403	-8.5605	-4.3274	-1.2929	-1.7157	-3.3923	2.7407	-3.9944	3.0765	-3.6134	-3.1594	-6.072	2.4232	-5.0274	-0.28481	-4.3496	-5.1326	-3.0871	-3.9382	-8.9801	-1.5992	-1.0752	-2.6327	-7.3413	-9.1469	-3.4247
-16.465	-8.3773	-13.554	-5.2817	-7.8403	-5.2572	-8.9323	-6.4959	-5.2362	-9.1567	-7.2194	-7.4479	-6.4336	-9.1925	-5.5273	-5.1963	-10.741	-9.1712	-6.0807	-5.1251	-6.5258	-6.2508	-10.751	-6.9722	-10.889	-11.669	-9.0666	-9.8771	-6.6476	-15.431	-4.946	-7.5583	-12.261	-0.91057	-10.566	-6.4513	-6.4313	-9.5103	-10.478	-1.6235	-6.4891	-7.1738	-12.568	-2.0447	-10.902	-9.3979	-6.7662	-7.1405	-8.1534	-10.229
-12.413	0.15061	-7.0804	-9.9253	-3.882	-4.9937	-4.2408	-7.7606	-7.5067	-8.3939	-11.976	-8.1312	-4.4835	-9.4032	-4.7883	-4.4573	-4.3359	-1.847	-6.1486	-5.7507	-1.0982	-6.674	-6.6034	-9.2873	-12.344	-10.959	-8.6804	-9.1925	-12.174	-6.3003	-10.256	-5.414	-6.9408	-8.8488	-9.8537	-8.0542	-6.2007	-7.6084	-3.6775	-3.2129	3.9828	-7.3897	-10.831	-10.34	-8.0094	2.3662	-7.7356	-7.2934	-12.96	-8.107
-5.1534	-7.8967	-2.032	-3.7582	0.8791	-1.384	0.72549	1.4481	-3.4712	2.7294	-2.7021	-5.6894	-3.681	-2.0748	-7.2194	-1.0395	0.48898	-4.7442	2.9599	-1.9124	7.4725	-7.5223	1.9315	0.81866	1.1588	-3.9909	-5.103	-0.31705	2.9556	4.4456	-0.079704	2.4967	-1.5283	-6.0561	-0.91406	-6.5393	-3.3792	-11.038	-3.3047	-6.8832	0.84447	4.4129	-1.4476	-0.19529	2.7008	-6.9947	-4.2551	-1.5462	3.8069	-2.4045
-9.4398	-11.009	-11.466	-7.2688	-12.343	-7.7978	-11.21	-15.841	-18.581	-16.243	-12.958	-16.819	-13.358	-16.457	-11.971	-4.6213	-10.097	-9.3182	-8.5017	-11.748	-9.4471	-13.634	-16.061	-13.517	-9.7688	-12.974	-12.546	-11.846	-12.128	-8.2334	-9.777	-9.889	-17.15	-11.267	-10.893	-13.486	-12.704	-14.505	-9.4091	-14.183	-20.915	-13.568	-8.5495	-15.981	-17.761	-10.76	-12.847	-14.314	-10.184	-10.498
-4.3602	1.4731	-4.4214	-3.4898	-5.0097	-1.3979	-5.054	-4.6436	4.9384	-0.14144	2.9231	1.8083	4.5457	-1.9497	4.2395	-6.0476	0.92644	-2.2767	-4.734	-3.0421	3.9341	1.4694	-1.7744	-2.9331	1.7402	-5.4684	6.6619	-1.498	-0.19975	0.59168	-5.9607	4.4664	2.3803	0.76061	-3.9141	-3.3364	2.8506	-1.1238	-5.3176	-2.0763	2.8825	-2.3425	2.9445	-2.559	0.54476	-1.2497	0.22112	-5.5125	-1.3514	5.3736
-10.892	-17.374	-11.183	-11.823	-13.974	-9.2122	-8.6364	-11.898	-14.908	-9.6697	-13.798	-9.1174	-8.2789	-11.843	-5.3024	-12.601	-10.829	-4.5349	-11.962	-12.517	-9.2119	-19.459	-16.983	-13.808	-7.416	-8.6063	-11.966	-16.131	-11.094	-15.785	-8.4627	-14.186	-6.1461	-9.5545	-11.848	-8.7231	-17.589	-10.957	-7.1625	-16.803	-12.955	-5.108	-5.8503	-9.9794	-15.152	-13.971	-12.992	-8.523	-15.435	-14.809
-9.8081	-20.605	-9.157	-15.348	-14.178	-15.607	-12.748	-14.122	-10.502	-14.277	-9.4125	-19.289	-10.054	-12.699	-14.301	-12.514	-17.045	-12.323	-13.773	-14.783	-14.615	-15.101	-15.269	-15.245	-13.772	-14.714	-18.625	-12.56	-18.634	-12.752	-18.358	-6.8506	-9.8293	-14.039	-16.762	-13.853	-10.888	-17.008	-13.237	-22.066	-14.258	-16.705	-16.801	-7.051	-17.337	-15.861	-13.49	-12.818	-19.126	-7.4421
1.8609	-0.26501	-4.5763	-8.9647	-2.206	-6.7075	3.4825	4.2657	1.2601	-4.1011	-1.325	1.7787	-6.226	-5.1477	0.081512	2.7661	-1.5356	5.087	-0.7405	-0.50315	-1.1881	-1.5631	-1.7301	2.5344	-7.2482	-1.6181	-1.4791	-0.43309	-2.1123	0.80909	-3.0739	2.1797	2.2179	4.92	-9.7441	-2.0085	0.94445	-2.7505	-8.7575	-1.0174	-6.4144	2.5785	-0.64181	-1.4548	-5.1582	-1.4654	1.668	-4.8889	0.46212	-2.5332
1.4784	-1.6687	2.3248	0.91432	-0.92923	2.4309	5.1717	1.8496	-6.3906	-3.6645	-3.5558	4.3258	-1.2062	1.507	0.60388	-2.7656	-0.64449	5.9655	-4.0281	-6.0786	-1.9817	3.9778	5.4638	1.9305	0.25092	-0.98385	5.0432	2.657	3.851	5.1919	0.94974	0.20242	2.5931	2.3807	4.3011	-3.1546	1.0697	1.1607	3.5231	0.93471	-0.76599	-4.9245	-3.5305	4.9464	-1.4291	2.5189	6.1767	-3.3159	1.1692	-0.27785
-8.594	2.6228	-6.2997	0.40944	-2.5947	-1.8376	3.0649	-4.1182	-5.7005	1.999	-3.3854	-1.8491	0.36643	0.99134	-2.9665	2.5322	4.2602	-2.7393	-7.282	5.0946	-4.3293	-3.3593	-6.0773	-1.546	0.91043	0.59435	-0.43268	1.1197	-4.2337	-0.10093	2.5221	-7.0529	-0.42093	-5.167	-6.7686	-5.1317	-2.6569	-4.0336	-7.7117	-5.0324	1.2491	6.1522	1.4028	0.4299	9.066	-7.6434	0.073314	0.33617	-2.2876	0.89261
1.3924	1.1403	-2.6104	5.6332	5.2166	0.15465	6.0451	12.804	7.1987	-1.0752	3.5124	4.93	8.8894	0.8365	6.2211	8.3767	0.038215	2.2614	0.065813	2.9987	-5.1649	-0.28777	0.31322	2.8757	0.36317	1.9198	-2.5703	6.1563	10.084	3.6406	-4.4022	-1.687	-0.92883	2.0824	8.58	5.6492	2.9595	-1.154	-0.44751	0.25027	-2.7828	7.3221	0.35978	6.8246	3.225	1.7655	5.8169	2.6187	5.139	1.3767
-7.1256	-7.4496	-12.981	-15.999	-14.068	-11.803	-5.4912	-11.897	-2.4521	-3.2481	-17.522	-8.0232	-5.4041	-13.103	-6.5554	-8.8469	-10.78	-11.394	-10.694	-5.1853	-8.4276	-9.1025	-7.638	-9.8117	-12.245	-9.7802	-2.004	-12.469	-11.794	-12.995	-7.764	-10.013	-11.063	-8.8906	-1.8624	-12.787	-4.9367	-9.7388	-14.801	-7.476	-13.864	-4.6149	-10.862	-5.9507	-8.6648	-11.862	-6.2077	-13.31	-8.6175	-6.2245
2.1737	-4.4187	0.72158	-1.0276	3.8693	-5.1834	1.6202	-5.6156	1.6884	-3.8975	-5.8603	-0.71887	-5.6187	0.45919	-0.30769	-2.5769	-2.2103	1.7858	4.5185	2.9469	-6.0156	-1.1718	-4.9642	-9.4658	1.5126	-7.1987	1.767	-9.1694	-1.534	-0.82887	-4.8885	5.1116	0.40186	-7.1233	-1.0191	8.3101	-3.1799	2.8248	-1.1197	5.5535	-1.594	4.2834	3.1926	-0.63593	-4.3778	-5.7253	0.38322	-3.5915	2.6901	-0.71414
-17.639	-7.1358	-5.6419	-6.0439	-2.3161	-2.1135	-9.7043	-10.008	-6.502	-3.7313	-1.8962	-5.7323	-0.99804	-2.7689	-6.0172	-9.7625	-11.497	-4.9591	-5.7984	-1.1276	-6.4388	1.8458	-3.4988	-4.6356	-4.1938	-11.436	-0.76296	-6.261	-4.5845	-8.0657	-4.8588	-1.6686	-10.067	0.5136	-4.3376	-1.786	-2.9582	-11.231	-4.219	2.558	-8.2375	-6.4357	-4.11	-4.6982	-4.6855	-3.5636	-10.035	-2.2785	-0.78641	-7.7274
0.667	0.15099	0.60919	3.0361	-8.6421	-2.5913	-0.68249	-2.5978	2.9109	-4.9474	-5.7932	3.2313	-3.8809	-12.518	-1.2687	-2.7744	-3.5622	0.87306	-1.5416	5.7165	3.3367	-7.6617	0.36254	-2.1045	0.49697	-7.6322	-5.5075	-4.6107	-0.51435	-3.57	-3.3227	6.7374	-5.2592	-3.2385	4.1448	-3.8785	8.0788	-0.95714	0.85159	-7.2687	-2.3842	-0.5463	-7.0416	-5.082	2.6969	-7.1972	-2.0836	-4.2883	-1.8025	-1.6909
-10.965	-23.745	-8.252	-3.9534	-15.05	-16.014	-11.46	-16.328	-9.6982	-11.019	-13.819	-11.277	-15.045	-13.722	-14.608	-12.166	-15.332	-14.297	-18.665	-10.259	-4.4156	-9.5313	-13.72	-12.296	-6.493	-14.21	-10.015	-10.553	-16.403	-12.172	-13.175	-15.296	-7.7629	-15.038	-13.695	-17.494	-18.288	-20.48	-13.37	-14.407	-18.277	-11.309	-13.465	-6.6355	-15.849	-11.745	-11.165	-10.862	-12.749	-10.867
-17.02	-15.238	-10.687	-12.114	-7.0617	-12.254	-6.8304	-14.192	-15.79	-8.7511	-14.49	-11.975	-16.864	-7.1651	-4.86	-4.5451	-6.0478	-15.179	-17.076	-19.624	-16.171	-13.874	-12.633	-13.505	-14.814	-9.4404	-15.355	-19.935	-8.8755	-10.885	-16.913	-14.963	-15.147	-11.048	-10.709	-18.03	-13.273	-13.384	-14.861	-16.219	-12.978	-15.49	-8.6638	-11.624	-14.39	-13.293	-11.43	-13.505	-14.792	-15.759
-11.647	-12.598	-14.194	-21.112	-16.026	-9.5795	-11.859	-11.134	-19.291	-13.255	-12.733	-14.521	-21.503	-19.26	-16.25	-14.756	-15.416	-15.266	-13.693	-19.328	-13.955	-13.199	-18.128	-14.732	-10.086	-18.704	-11.684	-16.853	-17.404	-21.435	-20.693	-15.5	-13.807	-6.4438	-7.6498	-14.806	-11.889	-13.465	-14.415	-8.7709	-11.448	-14.053	-11.918	-16.174	-15.946	-13.946	-8.9828	-13.644	-11.177	-13.916
-10.45	-13.674	-16.517	-10.743	-12.181	-16.935	-9.9548	-11.305	-17.404	-12.177	-12.715	-11.988	-10.801	-15.621	-13.873	-14.981	-13.357	-16.239	-10.813	-9.6167	-12.816	-11.66	-19.072	-11.791	-16.648	-12.211	-12.779	-13.123	-14.157	-14.339	-11.197	-17.202	-9.8289	-14.006	-9.3704	-9.2253	-10.888	-8.7758	-12.729	-14.117	-19.16	-12.554	-10.717	-18.406	-20.973	-13.786	-12.109	-16.242	-13.326	-17.574
-7.7017	-6.9055	-11.589	-9.9473	-15.02	-5.3502	-10.162	-10.017	-7.0272	-6.9618	-7.3273	-8.3514	-9.4652	-17.396	-5.3189	-10.163	-9.4658	-4.1483	-9.2158	-6.4978	-10.107	-3.4989	-7.8475	-0.65292	-7.9966	-5.3962	-16.235	-14.827	-10.888	-6.4612	-5.5343	-2.6631	-6.0393	-10.086	-14.834	-6.5689	-7.0995	-11.147	-8.9258	-11.933	-6.2253	-8.6809	-6.5848	-9.8902	-7.9515	-8.795	-7.6777	-7.3242	-10.607	-11.32
5.3963	5.151	2.3306	6.6017	-2.7163	-4.9016	1.0311	9.1118	-1.1864	4.5978	2.5188	0.78974	-3.318	6.3738	-2.334	-3.4246	5.537	5.746	2.1813	5.6187	0.020328	2.9955	2.7727	-0.54597	2.3236	-1.3922	3.5891	-2.71	0.24563	-0.68671	1.1047	9.9888	2.6887	-0.050337	1.3097	0.59118	-0.15065	-3.3375	-1.6199	-1.8298	-1.1327	6.3203	4.0831	1.7663	-0.48506	6.3076	2.1244	-0.51474	2.8113	4.3571
10.063	9.9955	3.7388	5.4995	10.27	11.982	2.9996	1.1165	3.3946	4.7679	4.8104	8.928	4.7875	6.5	10.075	8.5343	6.2584	4.9992	5.7918	13.159	10.452	9.9267	7.0964	8.0904	6.231	5.6359	9.0575	8.0138	5.5836	12.941	11.114	8.287	12.741	6.1671	12.286	11.827	8.3613	8.3389	7.1127	3.6441	9.9725	15.139	9.9604	6.1438	9.999	6.0117	10.709	9.7501	5.6408	6.1956
-8.5503	-14.123	-15.251	-12.903	-14.042	-15.805	-14.98	-10.893	-16.669	-10.069	-14.073	-7.5781	-9.8843	-12.403	-4.9944	-6.311	-11.42	-20.348	-11.986	-15.175	-10.438	-11.091	-12.392	-16.451	-12.786	-11.69	-8.853	-11.337	-12.491	-10.548	-14.559	-16.869	-8.4719	-22.215	-18.578	-18.737	-12.359	-17.272	-10.011	0.3258	-18.77	-13.639	-12.951	-11.89	-13.459	-11.158	-8.4703	-12.722	-11.902	-15.418
-6.4407	-8.9185	-14.962	-14.335	-10.624	-8.5105	-10.994	-16.329	0.82137	-6.8939	-6.0659	-13.967	-10.97	-12.158	-9.8581	-19.582	-12.537	-12.169	-8.6551	-10.974	-6.4623	-11.153	-10.853	-6.6972	-12.387	-14.13	-13.145	-3.5931	-6.0867	-13.298	-13.303	-10.816	-11.899	-17.387	-20.567	-5.5076	-10.192	-10.997	-9.2853	-9.0855	-10.961	-14.17	-14.356	-13.789	-8.775	-9.1211	-14.966	-14.092	-8.9272	-15.272
-5.5207	-6.7738	-12.809	-4.8052	-10.421	-7.2232	-11.614	-4.15	-11.086	-6.4118	-5.9812	-9.9535	-7.2096	-8.4972	-11.037	-14.602	-10.503	-6.1238	-3.9139	-3.1555	-1.6567	-11.192	-7.3987	-13.414	-2.8558	-9.5682	-7.4187	-8.8478	-11.666	-11.44	-7.4126	-11.691	-8.0931	-8.0394	-11.802	-5.7478	-3.6123	-5.5445	-6.0425	-6.4279	-6.5414	-7.1105	-0.40338	-4.8096	-12.622	-5.1053	-5.8893	0.50031	-7.1459	-1.9871
-20.788	-12.985	-8.7601	-10.841	-10.192	-14.434	-5.8278	-11.065	-15.281	-4.7321	-14.938	-16.181	-8.0296	-9.4601	-11.676	-11.076	-15.677	-10.563	-12.785	-9.9049	-10.162	-7.2988	-9.1007	-13.025	-16.017	-13.356	-9.8092	-9.2299	-5.8189	-8.8388	-10.66	-11.456	-10.809	-7.951	-10.925	-13.012	-10.649	-13.401	-12.99	-6.2473	-8.2071	-10.276	-11.805	-13.485	-16.439	-9.6825	-9.001	-10.082	-7.9602	-12.094
-12.411	-17.459	-6.7935	-3.904	-8.2744	-6.6432	-6.5969	-8.9623	-8.0593	-4.6994	-7.0516	-9.0171	-4.287	-6.5475	-4.7425	-7.0556	-14.054	-7.6728	-11.509	-10.541	-3.6521	-10.872	-5.107	-7.3182	-9.7385	-9.9767	-10.015	-11.476	-8.2527	-3.0203	-6.4467	-17.761	-7.1608	-15.294	-10.485	-7.1117	-8.168	-14.255	-11.481	-5.9476	-8.6553	-7.4338	-17.305	-14.074	-10.014	-6.6412	-9.5089	0.17762	-18.217	-8.7604
-0.71438	3.6953	2.7107	-1.8983	-3.1118	0.33631	1.781	3.3684	-0.98478	-2.9832	-0.98166	1.6247	0.34618	0.57127	7.2406	5.863	-5.6962	3.1419	-7.1724	-8.3001	8.4711	1.0058	-9.2867	-2.2588	1.913	3.2038	-2.0636	-1.09	2.8428	-1.7894	-2.0005	-0.064222	0.40887	0.34351	-3.5181	7.2473	0.10542	0.32559	1.5549	1.2883	4.3323	1.5681	4.2509	0.74132	-3.7922	3.413	9.9685	0.36948	-3.9354	-2.1931
-11.469	-11.445	-7.2463	-6.7128	-8.8566	-3.058	-14.244	-6.1663	-6.0787	-1.1865	-4.9404	-14.495	-14.397	-10.936	-13.355	-13.016	-9.8762	-9.2948	-8.3561	-11.011	-10.912	-7.9189	-10.227	-7.3122	-13.134	-13.202	-6.52	-9.8862	-12.402	-9.6484	-6.9184	-9.7515	-7.4809	-3.0264	-11.052	-6.5189	-5.0415	-8.9111	-15.864	-12.232	2.6882	-2.1323	-10.351	-16.144	-6.2432	-16.686	-12.875	-2.0276	-7.6082	-6.4562
-5.7627	-8.2509	-15.695	-8.2577	-11.07	-9.5587	-11.665	-5.743	-11.284	-15.507	-6.7724	-5.9658	-16.048	-13.229	-12.763	-7.8097	-17.688	-16.084	-14.368	-8.2896	-10.871	-18.224	-11.13	-11.597	-14.856	-14.681	-7.4956	-17.229	-9.4139	-12.564	-7.7401	-5.3716	-13.669	-7.5539	-13.323	-17.516	-7.6268	-15.693	-11.311	-10.412	-17.1	-11.036	-10.156	-12.589	-8.2967	-8.1763	-14.305	-16.571	-7.3699	-13.935
-14.977	-7.303	-14.747	-15.357	-9.1823	-14.542	-13.616	-15.064	-5.8943	-12.426	-8.6312	-16.839	-11.769	-15.165	-13.434	-11.434	-11.43	-12.396	-9.1707	-16.108	-13.475	-7.7294	-12.306	-11.599	-10.936	-14.258	-14.824	-16.047	-10.653	-10.964	-14.419	-12.825	-8.6512	-12.197	-12.077	-14.64	-17.469	-16.02	-9.2448	-8.849	-14.184	-15.042	-18.336	-11.996	-18.01	-13.464	-13.488	-17.617	-16.368	-16.124
-11.051	-11.543	-6.4841	-8.7236	-16.269	-18.84	-5.3052	-13.564	-14.435	-13.864	-3.3619	-8.7501	-15.75	-8.2914	-10.893	-3.9795	-4.7864	-12.361	-9.4457	-18.006	-11.239	-16.891	-15.622	-8.5091	-12.588	-12.684	-15.209	-7.7421	-9.0395	-11.094	-8.854	-14.702	-4.7432	-8.1346	-8.8118	-10.585	-10.984	-8.5757	-8.5455	-12.797	-7.7292	-3.6715	-12.371	-2.3327	-9.7339	-7.4603	-6.4506	-18.029	-12.113	-1.0249
-12.811	-2.6979	-12.278	-12.824	-7.3723	-11.742	-12.276	-7.4401	-15.526	-14.14	-22.177	-6.9133	-7.9984	-20.653	-11.92	-18.598	-9.4511	-15.315	-13.65	-12.544	-18.583	-11.84	-14.472	-14.128	-7.8818	-11.911	-12.877	-19.904	-9.8461	-15.713	-7.7968	-6.2232	-12.662	-15.21	-11.013	-12.144	-15.82	-13.449	-14.323	-12.113	-13.646	-20.546	-12.146	-13.215	-3.0761	-18.375	-18.883	-15.004	-14.023	-9.6892
-1.1314	-3.9454	-4.8066	-3.4661	0.30663	-11.966	-4.6201	-5.0302	-5.2921	-7.2876	-5.1542	0.74502	-9.4388	-7.7749	-4.5037	-3.9307	-10.32	-1.6846	-1.8838	-3.8007	-11.163	-6.5017	-5.1291	-13.963	-8.1193	-0.70479	-10.188	-6.7881	-10.177	-7.1954	-3.209	-5.291	-5.539	-5.9552	-5.0704	-8.778	-3.1722	-3.7152	-2.9415	-5.6344	-4.2823	-8.4511	-6.0659	-8.4523	-8.9546	-5.2383	-6.2178	-10.194	-11.393	-7.8546
-12.335	-12.342	-7.033	0.42298	-5.3977	-5.5451	-18.565	-6.0132	-7.784	-9.0774	-4.7782	-6.7297	-6.8083	-8.3746	-2.9462	-10.366	-5.125	-5.4574	-4.3789	-9.4092	-8.8113	-6.0316	-7.0075	-6.8031	-15.07	-0.88527	-8.6351	-8.8612	-3.8033	-0.2658	-10.392	-9.4197	-9.7846	-8.0596	-8.5225	-7.0191	-1.5982	-11.965	-3.4436	-4.3749	-10.609	-10.119	-7.8667	-4.7577	-1.1109	-3.5243	-2.0143	-8.4284	-4.6191	-11.414
-13.755	-15.448	-14.571	-14.713	-15.783	-10.383	-14.038	-12.872	-15.419	-15.412	-14.075	-6.4899	-11.342	-6.6	-14.335	-13.58	-17.788	-5.2825	-14.421	-16.114	-12.27	-11.178	-13.6	-8.2728	-19.117	-17.976	-3.8428	-18.469	-17.198	-14.884	-12.357	-12.265	-18.938	-11.454	-12.621	-12.671	-11.534	-11.613	-5.9666	-15.569	-9.791	-12.302	-16.694	-17.823	-10.933	-13.715	-12.405	-16.215	-15.103	-16.038
-16.257	-17.129	-13.013	-15.178	-10.874	-12.1	-14.978	-9.6054	-12.532	-16.182	-11.122	-7.6702	-13.988	-11.52	-10.589	-11.514	-7.8849	-7.7296	-11.613	-9.6737	-14.88	-13.488	-18.172	-15.48	-16.746	-9.086	-10.499	-14.677	-13.318	-14.968	-12.79	-12.213	-14.526	-21.041	-13.867	-13.7	-16.281	-12.446	-20.125	-16.286	-15.589	-12.107	-10.444	-13.285	-10.79	-14.171	-9.9024	-10.591	-7.3733	-9.6328
0.83878	5.6794	7.4376	1.8381	0.099899	1.2113	0.51086	-2.5378	-2.7353	-3.165	5.78	-0.0039724	6.7926	4.3979	0.28265	3.1122	9.0372	-3.7412	-1.4413	-4.1433	-1.5143	-2.7477	1.6607	1.0788	3.3168	1.5418	-1.8595	-0.27303	2.0483	-8.8869	-1.8725	5.0769	2.0542	2.2081	2.0701	-3.9942	5.0557	2.2335	2.5378	2.8826	1.0707	6.5198	8.2217	-2.2495	1.2073	1.425	8.6273	-1.374	-3.3083	1.7618
-2.0181	-7.804	-3.4525	0.13519	-6.1459	-4.2398	-6.2918	-2.0316	2.1242	-5.7989	3.5469	4.4784	-1.7638	-6.3867	1.9669	-2.6132	-4.1267	0.69718	-0.43441	-1.0998	-2.0283	-4.3399	-1.7894	1.8808	-1.5654	-1.0915	2.1473	-7.9732	0.56652	-1.2576	-4.4346	1.8012	-6.566	-6.1841	-1.5367	2.2398	-3.2325	-6.6825	2.1997	-5.6912	2.8661	1.3265	-3.3203	-10.636	-5.1081	-5.8232	-4.861	-4.3176	-0.63646	0.81358
-10.156	-9.9499	-16.422	-11.58	-16.808	-15.654	-15.034	-9.6749	-9.8808	-6.3983	-18.082	-16.489	-12.728	-13.119	-5.9832	-11.84	-14.917	-13.348	-10.345	-5.5732	-16.564	-8.2986	-13.307	-12.852	-11.7	-10.644	-9.0107	-11.12	-8.515	-12.316	-10.876	-5.7554	-10.167	-16.419	-12.965	-5.7875	-17.096	-10.259	-15.474	-10.891	-10.532	-15.99	-11.067	-11.468	-14.378	-12.88	-7.1031	-8.7339	-11.967	-11.332
7.827	2.0215	2.5809	-0.15546	-2.4441	7.0558	2.2406	2.0552	-2.8537	6.0664	2.1945	3.8863	-5.7075	3.649	4.9405	3.3784	9.1029	7.8305	5.831	8.6198	0.30065	4.8521	6.4052	2.5111	-0.35382	1.5216	9.2562	0.76363	2.18	4.0888	4.9209	5.3299	-2.26	3.4311	1.8907	6.8142	3.0756	4.8856	1.816	2.3762	2.5588	2.8269	10.533	2.2462	0.63953	-3.0512	5.944	3.0211	3.9948	-3.5884
-11.38	-11.175	-12.573	-3.5316	-18.783	-13.709	-12.367	-17.45	-11.067	-11.973	-13.179	-21.44	-13.715	-18.381	-13.132	-4.4148	-13.237	-20.635	-16.317	-10.304	-19.822	-10.915	-21.967	-15.89	-15.975	-12.336	-16.878	-14.803	-12.754	-16.713	-12.953	-12.377	-14.653	-12.674	-11.955	-12.519	-4.6814	-17.827	-17.902	-10.298	-17.491	-16.417	-15.041	-12.594	-8.4264	-11.464	-13.092	-21.642	-12.507	-13.542
-5.4012	-14.378	-7.2038	-4.4688	-13.912	-11.719	-5.7015	-14.117	-7.0152	-10.339	-17.458	-8.6447	-8.6743	-8.135	-5.7387	-3.2856	-12.881	-10.018	-10.529	-13.647	-9.815	-9.2354	-4.04	-11.27	-9.6789	-9.0259	-14.685	-7.9259	-7.9401	-13.268	-1.3965	-14.073	-12.864	-13.134	-16.433	-6.3579	-8.811	-13	-8.6194	-16.082	-11.98	-9.6327	-13.795	-18.144	-12.899	-7.0676	-5.4478	-8.3542	-12.976	-8.4494
-20.89	-13.635	-19.587	-19.756	-10.848	-10.685	-11.272	-10.875	-19.56	-13.163	-12.891	-8.4755	-15.043	-17.54	-15.708	-2.7408	-16.954	-10.64	-8.7366	-10.309	-16.746	-13.533	-10.559	-14.402	-17.69	-21.843	-10.876	-15.679	-15.733	-20.611	-20.908	-15.32	-10.154	-17.408	-15.392	-9.8886	-12.763	-14.847	-14.768	-17.359	-9.5512	-15.798	-12.655	-13.515	-14.887	-15.608	-12.87	-15.87	-10.443	-12.038
1.8187	8.0987	3.5098	-2.7085	1.4333	-0.14218	8.3527	0.29631	6.369	0.96162	-0.8578	7.1981	2.8315	-3.2229	11.652	8.8663	5.2943	3.0571	-2.5914	12.098	-0.1116	1.7551	1.088	3.8666	1.3449	3.9092	0.54237	12.858	9.4985	10.72	1.5481	-1.6232	5.0021	3.5839	4.4292	1.7228	3.2434	0.70944	7.6131	3.5657	8.0115	1.1549	3.1227	2.0329	4.3524	-2.6529	-0.31575	6.0874	1.4092	6.5584
-2.7152	3.263	-9.04	-5.6061	-7.9777	-4.564	-2.9367	-4.7124	-1.4442	-6.5315	-0.53387	-6.8649	-4.1949	-0.72978	-4.9248	-4.881	0.29374	-4.4609	-3.2953	-1.1845	-6.8976	-5.9399	-4.535	-9.1666	-6.2355	-5.7144	-1.4596	-2.9733	-1.226	-4.7071	-10.953	-7.6171	-6.3857	-8.0028	-11.684	-9.2753	-3.9162	-7.0732	-3.6634	-2.0255	5.1528	-5.8219	-5.7507	-3.2197	-5.6309	0.70359	-4.0613	-9.7356	-2.3799	-3.7906
-6.1916	-9.5034	-12.686	-17.912	-11.072	-7.6762	-8.2396	-15.032	-8.9716	-5.2125	-9.8376	-9.168	-6.4748	-14.347	-11.871	-9.9812	-7.576	-5.263	-12.725	-8.8021	-12.88	-12.639	-12.542	-15.153	-12.979	-13.711	-15.534	-16.997	-10.289	-16.145	-14.411	-16.691	-11.736	-13.301	-12.879	-11.431	-14.681	-15.708	-8.2477	-4.9998	-11.902	-9.6106	-12.258	-11.59	-17.337	-12.993	-8.3882	-9.2364	-8.5903	-14.554
-7.493	-3.9508	-5.5517	-4.3497	-6.5588	-8.7849	-2.0704	-2.3756	-4.2318	-9.2219	-2.9193	-3.0266	-6.2448	-1.4571	-6.6895	-5.6923	-7.3409	-7.6794	-3.3709	-4.8206	-5.4062	-4.9858	-10.206	-3.4259	-10.673	-0.88527	-7.7052	-6.3365	-1.788	-7.837	-5.9962	-8.273	-8.0596	-2.1794	-5.6084	-7.0291	-7.8475	-3.0024	-5.5553	0.77056	-2.2061	3.0022	0.41579	-6.3007	-9.9953	-5.5216	-5.1768	-2.6696	-7.3455	-2.7579
-1.0374	-0.53295	0.052956	-4.066	0.43392	-0.5369	-7.1021	-3.3498	1.5914	-1.9945	-10.104	-3.408	1.3869	-6.9112	-7.394	-4.47	-3.8658	-5.7694	0.98916	2.0873	-8.5599	-1.2363	-1.0371	0.0074431	1.0683	-7.8868	-1.1734	-3.4706	-5.6412	-5.6565	-11.449	-3.736	-2.6167	-6.6243	-11.487	0.48796	-3.453	-3.7992	-5.1333	-2.7351	-3.6841	-5.0381	-4.0391	-4.7382	1.5377	-2.2382	-4.3556	-6.9404	1.3074	-2.6864
-4.0029	-3.8348	-1.3206	-2.4814	-11.521	-5.0205	-6.2624	-2.6602	-3.0345	-3.9302	-4.0196	-5.0324	-1.1707	1.2304	-12.375	1.0014	-2.6753	-4.5875	-1.872	0.38131	-7.2736	-6.295	0.4881	-0.97393	-5.2975	-0.77688	-3.0549	-4.3358	-11.049	-6.887	4.375	1.1535	-3.611	-4.8145	-3.7139	-1.6393	-5.2823	-2.868	-3.6321	-3.4964	-5.2527	-4.9215	0.051084	0.76631	-3.7116	-4.7136	-5.2505	-12.96	-1.9164	0.57979
-6.6662	-8.8107	-3.3875	-0.68547	0.98575	-0.36205	-0.51945	7.3029	0.4113	-1.1575	-7.3216	1.4986	-1.0133	-4.318	1.3787	-9.1748	5.9792	-2.8518	-5.7729	-5.6707	-1.3687	-1.4947	-6.9355	1.8838	1.6222	-4.0217	-5.2464	-5.6245	-3.0959	-2.6935	-2.8665	5.6039	-5.7521	-5.9097	0.96745	-3.4658	-6.4229	2.2359	-1.504	-5.8484	-4.4048	8.2308	-0.03694	1.7385	-3.3637	0.923	-3.8173	0.072293	-6.1801	-3.4224
-27.347	-22.948	-23.447	-23.568	-25.12	-19.803	-20.444	-26.963	-28.064	-20.803	-23.28	-15.914	-19.988	-27.684	-18.914	-19.44	-14.215	-13.163	-22.91	-18.896	-19.757	-24.386	-26.374	-21.547	-18.845	-23.516	-26.924	-29.942	-19.595	-18.92	-24.443	-24.861	-23.293	-18.122	-24.896	-23.664	-32.034	-23.997	-26.081	-26.248	-20.288	-28.257	-25.022	-27.101	-22.074	-20.567	-21.717	-22.505	-13.676	-29.495
9.4932	-1.5956	6.8898	9.273	3.5614	-0.73475	-2.4836	-5.0182	5.3879	1.165	-2.296	3.926	1.8093	5.5982	-0.46117	1.7377	-1.401	2.252	0.19978	4.2476	6.5934	-0.87916	-2.1262	-2.1621	4.4035	0.30469	0.024079	5.1462	-6.0788	1.4984	5.2219	4.1636	5.0279	3.9794	0.45659	10.546	4.3808	4.546	2.3243	0.93032	-1.3343	1.2897	4.4222	3.9172	11.851	-0.25538	3.2909	6.4074	3.0378	6.1695
-1.0155	-1.1636	1.2802	-1.0113	-0.45486	-0.97698	3.7192	1.8008	5.054	2.8339	-1.6476	2.3487	5.1011	-1.4623	0.81644	2.2869	3.0045	2.8211	2.1382	2.7645	2.5487	0.52482	11.01	0.48258	0.099318	3.4505	-3.7595	-3.2544	0.60104	-4.0113	-3.4381	5.1574	1.4162	-1.4744	2.0486	-0.46682	-0.30695	-6.3687	-1.4455	-0.57345	2.9991	5.9335	2.6655	3.717	0.55745	0.77993	-2.9797	0.08102	0.35067	1.6922
-6.6608	-12.131	-13.697	-8.3276	-6.1142	-11.955	-10.636	-14.602	-14.546	-6.7573	-9.9852	-6.6759	-11.809	-11.997	-12.215	-11.98	-10.368	-12.016	-18.198	-4.3189	-15.652	-14.636	-10.711	-17.353	-11.511	-17.569	-11.69	-6.8461	-9.8554	-5.9007	-4.3321	-11.911	-8.6597	-9.9076	-6.4817	-12.939	-10.879	-16.115	-1.576	-10.956	-16.532	-11.648	-11.242	-14.785	-15.074	-12.688	-9.7516	-15.146	-10.788	-16.616
-8.4974	-8.8308	-7.3437	-6.529	-4.9778	0.038236	-8.1428	-2.9523	-4.0117	-5.8832	-6.1493	1.4418	-3.9516	-6.6925	-7.4388	-1.828	-11.277	-0.89408	-1.5073	0.28373	-10.737	0.67641	0.51889	1.6782	-1.9546	-6.2959	-1.9605	-3.9612	-5.6379	-5.3087	-1.0893	-3.2887	-0.46107	-13.209	-3.8171	-3.0476	-6.2773	-5.6443	1.7151	-5.0548	-8.663	-4.6082	-3.1937	-7.1387	-11.869	-1.283	2.7381	-0.62457	1.2481	-5.2226
-10.241	-7.1235	-14.79	-13.638	-11.405	-9.576	-14.78	-7.5433	-3.8689	-7.7422	-7.6723	-8.3672	-1.3201	-4.2864	-11.533	-13.913	-12.259	-6.0385	-6.6155	-9.063	-11.444	-14.625	-6.1622	-4.5477	-11.357	-12.425	-13.236	-9.665	-10.061	-8.7583	-18.431	-14.151	-13.762	-7.1456	-15.585	-7.9226	-15.038	-11.367	-2.4448	-14.602	-11.322	-16.573	-9.4073	-14.11	-2.6116	-8.6854	-6.3235	-11.026	-13.539	-5.1397
8.0442	0.39611	5.0944	4.0637	4.3718	2.3183	2.5585	1.9368	4.8215	7.5269	0.85505	5.7341	3.3475	-0.19163	3.1196	-0.93221	-0.0068651	-0.61646	0.041389	0.8412	5.8255	-2.8764	6.8655	3.7415	8.8579	5.9364	3.5724	4.8569	6.4251	6.4652	-0.12197	10.844	6.9426	5.4391	3.4934	0.16829	1.6615	7.485	9.5592	0.76692	5.9048	-4.9802	-3.5915	2.4611	0.96215	-0.73935	10.662	1.1447	1.1784	-1.0107
6.3831	12.794	8.4517	5.5109	14.145	9.4855	9.9951	9.5136	7.8242	11.439	10.495	11.611	8.7443	5.8877	13.488	9.6188	6.4913	7.0503	1.9476	13.621	10.093	4.955	12.803	4.8377	5.9804	9.6535	8.1986	15.036	12.788	7.4471	2.8403	5.741	5.3367	2.9607	8.8754	8.2536	5.6165	9.9758	14.332	4.7605	6.4397	8.5594	7.3137	7.3593	3.1646	7.8386	4.0623	8.0829	12.182	8.2403
-1.1018	-5.4172	-3.4119	-8.0351	-6.3128	-2.4686	3.073	-0.11622	-6.2887	-4.08	-6.1239	-6.8571	-3.1086	1.4122	-5.371	1.7437	1.2933	-6.2408	-5.2154	-0.014405	-1.3094	-9.5078	-3.0042	-3.3013	-1.1092	-0.59532	-0.39353	0.089806	-1.0275	-7.6774	-9.6809	-1.5956	-3.8019	-3.2734	-3.1072	2.7094	2.1242	0.13259	-5.9023	-3.8659	-2.1243	1.601	6.5224	-5.3728	-1.6582	-5.5682	-2.7039	2.2596	0.61762	-2.8911
-12.622	-5.0947	-12.461	-7.2692	-14.573	-9.5926	-9.2355	-15.725	-19.475	-16.154	-14.208	-11.253	-13.446	-15.509	-10.131	-14.248	-11.235	-12.6	-13.988	-5.0295	-12.491	-13.889	-18.401	-10.295	-14.548	-14.517	-11.833	-17.252	-14.652	-19.818	-16.903	-16.166	-15.204	-13.6	-14.1	-6.8128	-16.96	-10.385	-15.558	-9.3861	-17.919	-15.148	-12.971	-7.6508	-15.024	-11.592	-14.677	-5.0222	-13.262	-16.651
[truncated: 150 more columns]
