# Supplementary material for: Genetic dissection of main and epistatic effects of QTL based on augmented triple test cross design
Source: PLoS One. 2017 Dec 14;12(12):e0189054. doi: 10.1371/journal.pone.0189054 (PMC5730204; doi:10.1371/journal.pone.0189054)
Supplement: S7 Supporting Information — (ZIP) [file pone.0189054.s007.zip › z2_200_0.5_10.csv]

-3.7442	-3.1856	-0.55844	-5.2888	-1.448	-3.441	-0.54585	-3.1514	-1.352	-2.6169	-3.5152	-3.1369	-4.0764	-1.382	-1.9469	-2.65	-2.9752	-1.3336	-4.0001	-2.1605	-2.0162	-3.9511	-2.2023	-4.9234	-3.029	-1.545	0.33068	-1.7022	-2.2945	-2.6974	-4.1248	-3.1268	-2.3216	-5.1864	-2.5548	-3.9938	-2.6414	-4.1878	-3.7266	-0.49639	-2.6282	-3.0423	-3.6123	-0.52739	-4.7839	-3.6024	-0.342	-1.7144	-4.241	-3.5033
-4.486	-2.9129	-3.162	-5.5358	-3.8338	-3.2196	-7.0679	-3.9623	-3.8672	-5.7214	-4.584	-2.344	-4.9938	-4.9209	-2.099	-2.3423	-4.1368	-2.2748	-7.1788	-5.8097	-5.2262	-2.5236	-5.6245	-3.1995	-4.2749	-1.8525	-3.0619	-3.5203	-5.6924	-4.0995	-3.0713	-4.8538	-3.4031	-1.8403	-2.3271	-3.2927	-4.894	-3.2629	-4.5771	-4.5563	-5.6002	-5.2556	-3.3452	-3.8657	-2.519	-5.2195	-5.2965	-4.2	-4.3947	-2.8928
-0.50774	-0.0026981	-3.1765	-0.21273	-1.556	-0.87674	-0.39124	-0.95809	-1.0332	-2.1572	0.090059	0.80112	-0.86964	-0.88028	0.70918	-1.9046	-4.766	2.4487	1.6708	1.3015	-1.8669	-1.2604	-1.893	1.5278	1.9129	0.3318	1.6327	-0.041297	-1.5758	-1.3944	0.042811	-1.2424	-2.9065	-2.7628	-1.2689	-0.20705	0.33162	-0.67792	1.1351	-0.62525	-2.5458	1.4718	1.2448	-3.9586	-3.3799	1.5773	-0.32364	0.14036	1.8302	0.4436
-15.297	-15.925	-14.155	-16.354	-14.515	-14.803	-13.6	-16.36	-12.485	-12.449	-14.366	-15.259	-15.334	-15.308	-15.748	-15.398	-12.269	-11.97	-16.361	-15.672	-14.521	-13.959	-14.952	-14.247	-14.718	-15.317	-17.813	-15.364	-13.38	-11.861	-15.968	-11.739	-12.956	-16.58	-15.774	-14.2	-15.674	-12.566	-14.712	-15.467	-13.423	-13.893	-17.775	-17.012	-18.143	-13.681	-15.88	-14.768	-12.576	-15.604
-12.899	-16.063	-16.787	-13.913	-12.864	-14.598	-15.21	-12.351	-13.907	-14.293	-15.247	-12.612	-12.063	-15.442	-15.11	-14.821	-15.103	-13.297	-13.343	-15.376	-14.813	-12.599	-11.437	-11.165	-12.672	-13.789	-16.147	-13.979	-15.072	-14.776	-13.386	-12.929	-15.109	-16.393	-15.251	-14.607	-13.498	-12.031	-13.015	-13.773	-15.368	-14.186	-11.666	-13.881	-14.139	-11.907	-12.901	-12.429	-13.979	-12.425
-0.19997	1.7524	1.7156	-3.1081	-3.7475	-0.50199	-1.0824	-2.7205	-0.34026	-3.4064	-0.41542	-0.96677	0.018205	-1.1413	-2.6397	0.37236	0.50991	-1.5952	-1.2555	-1.8917	-3.3074	1.0331	-0.90689	-3.3966	-0.65437	2.0417	-1.475	-2.3842	0.089773	-1.7361	-2.0044	-2.4235	-1.2003	-2.9374	-3.3245	0.38245	-1.6595	-0.34917	-2.727	-1.6431	-1.0613	0.61192	-1.395	-0.033877	-0.29756	-2.9995	-2.0377	-0.79768	-2.3578	-2.1655
-1.5336	-0.10669	-0.64797	-3.195	-2.2462	-2.7605	-0.15128	-2.545	-2.5345	-2.235	-2.0142	-2.4627	-2.5729	-1.9124	-0.090298	-1.0964	-0.071006	0.22059	-0.99473	-1.8758	-4.3571	-3.8174	-2.4493	-1.5552	-2.015	-2.9261	-3.5674	-2.1838	0.48429	0.58726	-2.4495	-2.1901	-0.67999	-3.4391	-1.8358	-0.45918	-1.6078	-3.813	-0.31069	-3.6612	-0.1717	-3.9424	-0.49256	-3.2225	-0.045876	-2.4683	-1.0628	-2.6784	-3.0192	0.69991
-1.3649	-4.4926	-2.2954	-2.8008	-2.5491	-1.8129	-2.0273	-0.70813	-2.483	-3.4439	-2.6724	-5.5573	-1.7586	-4.3043	-5.5895	-1.8484	-3.3041	-5.6639	-3.6198	-5.1189	-4.2794	-3.3316	-4.3376	-5.5278	-3.4823	-2.6973	-4.0272	-2.7469	-3.6446	-2.4031	-4.3356	-4.4612	-3.8288	-3.5559	-2.3904	-3.6321	-4.2216	-3.5791	-3.03	-5.1434	-2.0966	-3.7947	-1.6463	-3.9409	-1.6096	-4.8571	-2.3371	-3.7712	-3.1763	-4.2656
0.61091	1.3678	1.0942	1.5716	-0.47587	0.30431	3.7744	1.161	2.6236	2.0944	1.6185	3.8042	-0.76559	1.642	0.32377	-0.076119	2.2281	-1.2836	0.536	-0.26826	2.429	-0.55273	1.8373	1.9399	0.26931	0.56361	3.6216	2.0118	4.3987	3.0133	2.6816	0.87216	-0.99415	2.8771	2.0421	1.5709	3.0463	4.0565	0.98091	2.168	1.3718	2.0125	3.0261	2.7335	0.71804	2.6351	2.2222	1.361	-0.50988	0.79065
6.7829	6.2693	8.1863	8.0668	5.2416	5.4913	6.7575	8.4297	8.9662	6.8903	4.8355	7.7489	6.1541	8.8656	4.8202	8.421	6.3291	6.368	5.9569	7.5691	3.9725	10.289	6.4076	4.7714	7.4259	8.2091	5.7231	7.958	6.1611	6.1795	5.0256	6.0466	6.1024	6.4545	6.081	9.1678	4.7395	6.8257	5.3701	8.5185	7.4725	7.0046	7.9951	6.4887	8.1334	5.4243	4.5849	7.381	5.8506	6.3596
-12.734	-13.737	-12.703	-10.464	-14.474	-11.371	-11.191	-11.429	-13.347	-14.934	-10.068	-12.036	-13.596	-12.468	-10.18	-13.991	-11.185	-11.645	-13.028	-9.7507	-10.59	-11.324	-13.6	-11.567	-13.031	-13.695	-12.355	-11.849	-10.013	-10.393	-10.131	-11.544	-14.067	-12.721	-11.929	-13.683	-10.475	-12.091	-12.394	-13.434	-14.353	-11.959	-12.245	-9.9234	-11.039	-11.699	-11.372	-13.913	-11.561	-10.607
2.2083	0.70262	0.055759	-0.28197	0.026698	0.23306	-0.28567	0.90135	-0.66134	-1.3229	-1.0553	-0.81486	1.8184	0.71351	-0.62554	-1.0545	-1.0087	1.0225	1.7115	-1.2067	3.1259	-0.75571	-1.5965	-2.1725	-0.49287	-0.37821	0.42346	-0.90194	0.011332	1.3562	-2.4135	1.9801	2.1014	0.70676	-0.40669	-0.34935	-1.3259	-0.1938	-2.1256	0.16876	-1.5689	0.058313	0.11198	-0.15357	1.45	0.11482	-0.45955	-0.026265	-0.30871	-2.2693
0.8207	2.6621	1.3567	0.046921	3.8216	1.0079	0.2827	1.7043	0.1559	2.3791	0.35367	2.1615	3.498	1.6349	2.147	0.050997	2.5571	0.11403	0.83001	0.55992	2.0399	-0.11959	2.3294	1.7977	2.3498	0.92721	0.66194	1.4038	1.1085	-0.18478	1.6281	0.35068	1.7399	-0.22479	0.6871	2.1734	1.8968	-0.10349	0.13826	0.89342	0.16326	3.1493	2.1789	0.63371	2.148	0.37864	1.1245	1.4027	0.42112	0.50433
0.070282	-2.309	-0.5845	-1.5571	-1.915	0.50783	1.2174	-3.9655	-2.3202	-2.8393	-1.6814	-0.26884	-0.31917	-1.3953	-0.85486	-0.58554	-1.7444	-2.6417	-2.7038	-2.2335	-2.3833	-0.49303	-0.93055	-1.0063	0.50511	-1.0192	-0.34367	-1.5348	-0.46274	-2.5103	-1.761	-2.6638	-1.9203	-0.13014	-0.56031	-0.61995	-1.3327	-1.4404	-0.33022	-0.94756	-1.0734	-0.84864	-2.6994	-1.0861	-2.7288	-1.0206	-0.25151	-1.8357	-2.5506	-2.0122
2.1384	-0.82299	1.9766	-1.8762	-0.69083	-0.17438	1.425	0.65748	1.3727	1.4416	2.1341	-0.16051	0.039333	0.050319	-0.62265	1.5568	0.81962	1.0486	0.90771	0.26353	-1.3603	-0.73432	-1.0808	2.6781	4.25	-0.67677	0.67717	2.0717	-0.49256	1.8583	-0.53169	-0.63267	1.0818	0.33256	1.5522	1.3451	1.4267	1.0659	0.26064	0.22302	-0.40538	-1.2632	1.4023	0.82515	2.2822	-1.4331	3.1292	0.19964	1.9985	-2.0291
-0.96567	-1.8389	-2.5994	-4.6605	-1.7865	-1.9461	-3.0712	-2.9931	-0.38689	-3.417	-3.7818	-1.1897	-2.9874	-1.6113	-3.8255	-2.4716	-3.9319	-3.8425	-3.0654	-2.2144	-0.61391	-2.6667	-4.9177	-2.4313	-3.5467	-0.78369	-2.5914	-0.86768	-1.1831	-2.0015	-1.8006	-2.66	-0.84154	-1.9006	-1.2772	-3.4164	-1.3427	-3.3379	-0.83067	-2.8094	-1.9134	-4.018	-0.95145	-4.199	-1.4624	-5.8025	-2.1595	-4.1044	-4.0653	-1.1916
-12.37	-14.653	-11.645	-13.957	-13.016	-15.086	-10.98	-14.606	-13.817	-14.66	-14.548	-14.136	-14.202	-13.886	-13.421	-14.268	-13.569	-13.66	-12.814	-12.641	-15.341	-12.63	-11.994	-13.91	-13.41	-13.83	-14.934	-12.415	-15.886	-14.397	-16.353	-14.85	-13.872	-11.238	-16.283	-12.358	-13.026	-12.711	-13.329	-11.254	-14.87	-13.815	-11.487	-14.245	-14.702	-15.454	-11.85	-14.839	-12.818	-13.312
1.5735	1.4732	2.7529	1.8362	1.3366	1.1551	2.0207	3.5132	-0.90205	2.7656	1.9125	3.2159	2.4603	0.71463	2.5875	3.2269	-0.18208	1.1382	2.0722	2.666	1.9749	0.64756	1.68	2.8096	0.51673	4.0336	1.2214	4.7401	1.7106	-0.16641	-0.024558	1.3951	1.8194	1.7836	1.4383	1.9842	-1.3135	2.1321	2.4863	1.4823	-0.47744	3.2335	1.2968	0.59897	2.1616	1.2081	2.6919	1.1529	4.2669	0.12526
0.66523	2.207	1.0268	-0.13025	-0.79998	0.21594	1.8438	0.60704	0.79888	1.1518	-0.26147	3.1481	-0.092143	0.077084	-2.3358	1.4076	-0.363	2.7957	2.0458	0.83413	0.57238	1.5173	2.744	0.82974	2.1735	0.81203	1.6374	2.789	-0.0027186	2.3438	2.9446	0.72938	2.2653	2.8994	1.249	-0.41666	0.79846	1.076	-1.1572	2.2011	-0.24642	-2.3827	1.5695	1.7809	1.7284	2.1862	0.64761	0.86157	2.2307	0.31547
-6.9483	-7.1212	-4.2702	-5.2945	-4.3637	-4.6921	-1.9187	-3.1942	-5.6526	-3.5929	-5.1179	-5.5553	-4.7129	-3.8974	-4.1472	-3.6637	-6.3578	-3.7089	-3.4765	-5.1603	-5.1633	-6.9869	-3.8332	-3.2113	-4.4447	-5.0512	-5.884	-4.1952	-5.4353	-3.8439	-5.0764	-3.7055	-5.218	-5.3417	-5.2153	-3.7822	-5.6892	-4.6473	-1.6399	-3.3695	-4.9973	-4.6466	-3.3253	-2.936	-5.9667	-4.89	-4.7633	-7.379	-6.9026	-8.8743
-6.6311	-5.2716	-10.305	-8.4273	-8.1601	-6.7442	-8.5556	-7.1833	-9.4778	-10.92	-6.7529	-4.8041	-6.9383	-8.9056	-6.8173	-7.3094	-9.7368	-7.7189	-7.5635	-6.7334	-7.2666	-10.089	-6.809	-8.4328	-6.0682	-6.2926	-6.6289	-8.8368	-7.9347	-7.0236	-8.1173	-7.3588	-8.144	-8.595	-7.5296	-6.9846	-5.7792	-4.2858	-5.645	-8.107	-7.1208	-5.7377	-6.4481	-7.1823	-5.5085	-5.6793	-9.2125	-8.3041	-8.1842	-6.9373
7.5086	9.6025	8.1195	7.1338	6.8938	8.5473	9.2351	8.2471	9.0195	7.1885	8.893	8.0597	7.4339	7.7748	7.3755	7.4799	7.9091	6.3846	9.269	9.7111	9.4212	7.3954	8.7093	6.0658	6.9845	8.8908	8.0437	6.6027	8.326	9.0472	8.2588	8.3393	8.4527	6.8973	8.1794	8.7334	9.5879	6.1463	7.478	7.1453	7.6215	10.541	8.9836	9.3104	8.9046	8.6416	7.6096	9.4501	7.8272	7.0881
-8.0462	-10.152	-10.099	-7.6373	-9.2214	-8.661	-8.535	-8.1026	-10.693	-6.8317	-7.2899	-11.597	-8.9387	-9.9596	-8.9505	-11.207	-9.2513	-8.7166	-10.394	-9.4346	-7.7124	-10.47	-12.234	-10.277	-8.8173	-10.887	-9.7861	-11.059	-10.238	-9.7239	-10.804	-8.2578	-10.656	-10.969	-6.7074	-8.4364	-9.165	-11.142	-10.128	-8.3664	-10.586	-7.3121	-7.7688	-9.6036	-10.772	-10.076	-8.1465	-10.234	-8.326	-8.7117
2.8942	5.3668	1.3515	1.7168	4.5119	3.3407	2.0663	5.3057	3.4278	2.0287	4.3156	4.6551	4.3629	2.2804	3.0456	1.2822	0.988	2.1209	2.1587	3.0629	2.5891	2.8459	3.9022	3.3192	2.5382	1.5746	2.1355	0.35033	2.2475	3.4906	2.7624	1.38	2.5244	3.2817	3.1701	3.5867	3.4116	3.972	2.7277	3.4214	3.7567	3.9024	3.5727	5.2952	3.3057	2.0949	3.6607	6.2344	3.0801	4.7483
-18.295	-20.685	-21.542	-18.645	-18.984	-21.168	-21.223	-22.757	-22.893	-21.286	-22.323	-22.852	-19.568	-21.751	-22.105	-19.757	-19.739	-22.581	-20.482	-22.821	-22.86	-21.191	-18.605	-19.231	-20.416	-21.81	-20.663	-22.029	-18.512	-19.381	-20.862	-18.843	-22.654	-22.132	-21.77	-22.213	-22.428	-21.028	-20.303	-21.166	-19.792	-20.222	-19.847	-19.838	-21.523	-21.711	-21.436	-20.192	-20.536	-21.753
10.102	12.142	11.002	8.3692	9.1019	12.416	9.9508	11.675	8.2444	9.5415	9.6111	7.6352	9.1515	9.2427	7.0355	7.0441	8.3055	9.8286	11.042	9.7739	8.5826	9.9703	9.077	7.1326	10.169	8.1626	9.7196	8.1217	9.2384	9.6008	7.9701	9.4421	10.03	9.8103	12.98	12.366	11.597	11.315	9.5428	12.515	9.0882	10.167	11.447	10.6	10.359	10.235	8.1724	9.5092	10.986	10.309
-1.259	-0.29932	-0.29541	0.72547	-0.5373	-0.8831	-0.63991	-0.28586	0.8904	1.0418	0.6973	0.56489	-1.1529	-0.54489	-0.020636	-0.34595	1.1152	-0.722	1.121	2.0268	-1.2257	0.41114	0.45962	0.97586	0.45671	-1.2852	-0.87354	-0.32491	-1.4782	-2.3583	0.76851	-0.57991	1.4656	-1.3224	-2.101	-2.5285	0.0013101	-0.65286	-1.3602	-1.2894	-0.25771	-1.4088	0.57075	-2.7096	-0.3902	-0.47753	-1.0152	-2.3296	-1.6797	0.18142
-0.70448	-1.9574	-2.5841	-4.0994	-3.6373	-1.6416	-4.5707	-1.9705	-0.74259	-0.83286	-2.363	-3.1193	-3.023	-0.73192	-3.0326	-3.0973	-3.2278	-1.4351	-2.3851	-3.1298	-0.68594	-1.3287	-3.0835	-1.9762	-1.3181	-3.7643	-2.7429	-2.9707	-3.4608	-4.115	-2.0081	-1.5676	-2.0536	-1.0503	-2.4857	-2.5837	-4.1436	-2.4168	-1.2928	-1.7789	-3.3036	-4.2142	-0.10445	-3.8337	-3.0907	-3.0972	-0.54469	-0.72262	-3.429	-1.719
-1.6921	-4.2697	-5.0137	-2.3331	-4.7228	-0.45054	-4.144	-3.1767	-0.57341	-2.101	-1.7913	-3.8773	-3.1373	-2.5242	-4.0766	-2.9182	-2.7903	-0.763	-5.2523	-4.5995	-2.5515	-5.5065	-1.9223	-2.7411	-2.8029	-0.26841	-2.2556	-2.1448	-1.3192	-0.4637	-4.1752	-4.242	-2.739	-3.7368	-0.70007	-0.40269	-3.9547	-2.2807	-4.1409	-5.0575	-1.6126	-2.7396	-2.6781	-4.2149	-1.7855	-3.5473	-5.1885	-4.2917	-2.3559	-3.2818
4.5375	3.684	2.909	1.1194	2.8436	2.3123	2.3675	3.2605	5.4747	1.1949	4.7977	1.1125	3.8446	2.0251	4.2129	3.2608	4.0205	2.2078	5.5053	2.4821	2.9224	1.3275	3.0565	1.991	2.2176	2.3922	3.5837	2.1509	1.3904	1.9829	2.9584	5.066	2.0156	1.6611	2.959	4.0138	2.9409	2.5539	4.7681	3.4007	2.4403	3.1453	3.6529	4.4085	1.508	3.585	3.8918	2.3	4.9492	2.5714
-12.4	-9.6262	-11.105	-9.8085	-7.1488	-9.4759	-11.32	-9.3114	-10.491	-12.089	-9.7165	-8.369	-12.059	-11.98	-10.494	-8.9727	-8.8951	-9.7446	-9.9374	-10.515	-10.155	-10.3	-8.3345	-9.2761	-10.121	-10.366	-10.129	-10.092	-10.976	-12.131	-10.384	-8.6692	-8.8388	-11.145	-9.8423	-11.633	-9.5323	-10.858	-11.38	-9.19	-12.415	-12.791	-7.1756	-11.463	-10.437	-10.483	-10.884	-9.8867	-10.019	-10.041
-13.88	-13.237	-16.294	-13.44	-12.379	-13.258	-14.506	-13.373	-12.319	-14.5	-11.795	-12.094	-13.671	-13.069	-13.37	-11.305	-13.938	-13.314	-14.675	-12.753	-11.808	-13.573	-13.736	-15.138	-13.862	-14.426	-14.823	-15.542	-12.064	-15.404	-12.768	-13.609	-13.565	-13.793	-13.566	-13.523	-14.729	-16.72	-17.869	-14.718	-15.403	-12.168	-13.593	-13.593	-16.158	-12.754	-13.888	-16.048	-12.717	-11.512
0.060564	-1.0211	-0.17372	-1.5048	0.77065	-2.1146	0.1172	0.51372	0.62674	0.17754	0.19824	-1.7464	0.054141	0.27385	-0.66072	-1.7535	0.51553	-1.9787	-0.56833	-1.5412	-0.4905	-1.4493	0.92249	-0.74215	0.02334	0.38543	-0.39305	-1.7158	-0.48453	-0.13445	-0.37344	-0.88298	0.94186	1.0744	-0.42861	0.81256	1.2297	-1.3525	-0.30489	0.72416	1.7352	-0.56089	-1.0871	1.0998	1.1732	-2.8533	-0.22174	-0.13601	0.24676	0.074529
-12.892	-12.051	-14.996	-14.288	-14.38	-12.9	-12.731	-11.727	-14.653	-10.947	-11.933	-12.325	-13.691	-13.628	-13.33	-15.808	-11.187	-11.723	-12.561	-12.806	-14.581	-14.504	-14.68	-12.169	-12.275	-12.548	-10.16	-12.923	-12.799	-13.197	-14.232	-10.05	-13.472	-11.413	-16.536	-12.669	-13.962	-12.929	-13.969	-13.655	-15.192	-14.209	-14.851	-16.823	-13.622	-14.525	-12.36	-13.709	-12.089	-13.214
-11.7	-9.4856	-12.654	-11.4	-12.954	-12.435	-11.378	-14.361	-12.184	-11.732	-10.963	-11.374	-12.887	-11.78	-11.004	-12.037	-14.2	-12.31	-11.021	-10.897	-13.328	-9.3963	-12.86	-14.121	-11.803	-10.916	-12.689	-12.978	-8.148	-12.485	-11.827	-11.429	-10.658	-16.424	-12.326	-10.217	-12.101	-13.749	-9.972	-11.034	-13.466	-12.828	-10.552	-12.425	-11.279	-11.653	-12.677	-10.914	-10.843	-11.81
-11.747	-12.156	-11.492	-13.439	-15.537	-11.514	-10.947	-14.129	-13.466	-11.965	-10.434	-10.867	-13.218	-14.262	-13.223	-12.904	-15.725	-13.601	-13.239	-13.106	-15.69	-10.518	-13.357	-13.121	-14.012	-13.428	-13.606	-11.986	-13.96	-12.56	-12.859	-10.83	-13.062	-12.047	-12.269	-14.664	-11.846	-13.842	-12.34	-12.449	-13.001	-11.93	-12.735	-11.983	-11.178	-10.804	-13.265	-12.865	-11.756	-14.006
-20.152	-19.063	-22.128	-20.384	-22.097	-20.563	-20.418	-20.709	-20.607	-22.232	-21.727	-20.554	-22.443	-21.663	-19.801	-20.658	-19.908	-19.81	-19.668	-22.61	-19.514	-20.188	-19.841	-22.044	-19.886	-21.348	-18.379	-19.054	-19.526	-21.931	-21.125	-21.565	-20.861	-21.638	-21.715	-19.271	-19.334	-21.649	-19.324	-22.566	-17.852	-19.338	-20.807	-21.13	-22.15	-18.603	-20.596	-21.872	-20.169	-19.518
-5.0093	-3.4574	-5.0186	-7.4126	-6.6851	-6.4405	-7.0958	-4.4149	-8.2395	-3.9673	-8.2322	-5.0835	-7.4174	-4.1578	-5.6209	-9.1243	-8.0392	-6.395	-7.0261	-4.7814	-6.5671	-6.3047	-8.3006	-4.0362	-5.7775	-9.0941	-6.8869	-5.4644	-4.9489	-7.205	-6.6739	-5.1884	-7.2507	-4.6153	-7.1557	-7.1804	-6.401	-6.9379	-6.8825	-6.4495	-4.9743	-6.6517	-7.0812	-6.9448	-6.5196	-9.2048	-4.6617	-4.4388	-8.3273	-6.4797
0.27463	1.2958	-1.3718	-1.3488	0.58179	0.37096	1.2994	0.71255	-1.0113	-0.2002	1.3068	1.4048	2.4201	0.19393	0.85009	-0.98948	0.83831	1.4303	-0.69317	-0.98446	-0.3997	-0.85939	1.552	0.10423	-0.72475	-2.3519	-0.48337	1.6178	0.9149	1.7474	-1.0337	-0.98454	-0.78005	0.61709	-1.2437	2.6342	-1.4314	0.12885	-1.7022	-0.94235	-1.7234	0.88031	-0.066282	-0.45301	1.8026	-2.061	-2.5214	0.68646	0.2232	-0.086723
-3.0823	-1.4001	-5.2622	-4.3666	-5.6184	-5.0371	-3.0276	-3.9907	-5.4092	-1.4506	-3.2315	-5.7741	-5.5983	-4.2249	-1.0618	-4.1453	-5.4811	-3.9776	-4.7757	-5.7713	0.066979	-3.848	-3.8069	-3.5335	-2.1392	-5.7052	-0.55089	-3.3531	-2.5905	-2.9196	-4.7173	-4.2477	-3.8449	-2.7254	-5.3155	-4.0197	-0.95793	-3.6896	-4.1843	-2.661	-4.7113	-4.087	-3.5586	-4.1213	-3.5363	-5.691	-2.4433	-3.0399	-2.4201	-3.5663
-11.037	-10.787	-11.19	-13.834	-12.371	-13.491	-11.235	-12.227	-10.056	-10.858	-9.6961	-12.664	-13.386	-13.505	-13.589	-10.762	-12.71	-10.474	-10.158	-11.451	-9.947	-14.038	-10.414	-14.462	-12.79	-11.755	-10.56	-12.685	-8.8537	-11.184	-11.796	-12.268	-10.879	-11.634	-12.716	-12.63	-11.977	-9.5491	-12.672	-12.623	-12.285	-10.101	-11.505	-13.078	-10.716	-13.192	-13.107	-14.325	-12.378	-12.004
-8.4724	-1.8302	-5.3579	-5.7351	-3.2458	-4.0063	-5.5885	-5.1429	-6.0212	-2.2647	-3.3055	-6.11	-4.4551	-4.807	-3.5189	-4.2514	-5.8376	-4.12	-6.9746	-3.8432	-5.7599	-5.871	-7.6796	-6.5904	-5.2143	-3.3826	-6.5442	-5.8114	-3.6839	-7.0327	-6.4625	-7.2477	-6.131	-3.9576	-3.7462	-7.218	-3.0744	-4.8358	-5.2431	-5.5575	-3.6796	-6.3822	-4.6158	-4.5302	-3.6	-4.9295	-5.1535	-5.3578	-4.1562	-4.5408
-10.265	-10.796	-8.8429	-8.6563	-6.4437	-9.8576	-8.7488	-9.5048	-8.6869	-8.8755	-7.1491	-9.1552	-8.6284	-10.571	-9.0058	-10.716	-11.085	-9.6426	-7.1824	-8.4335	-9.2985	-8.7347	-9.5736	-8.8948	-7.9939	-9.7741	-7.2199	-9.1544	-7.27	-12.237	-9.9047	-8.0716	-9.442	-7.8678	-9.2426	-8.6685	-8.4309	-9.9687	-8.8816	-11.107	-6.6674	-6.8261	-8.5336	-8.6589	-9.933	-8.2712	-10.679	-9.725	-9.5231	-10.197
-1.5007	-1.3209	-5.1039	-0.52941	-4.0017	-2.3552	-4.9477	-2.8327	-2.627	-0.82172	-3.1922	-2.3302	-3.7041	-4.3547	-3.6101	-1.0879	-2.2497	-1.8097	-2.9952	-2.8644	-2.065	-4.0297	-2.7637	-2.3845	-1.6661	-2.1222	-3.6012	-3.3375	-1.5088	-4.9673	-4.6449	0.18621	-2.8965	-4.3188	-0.85598	-1.3112	-1.0208	-2.1372	-0.63771	-2.8667	-2.0714	-2.8736	-0.85514	-3.9414	-1.3486	-2.9941	-2.854	-2.843	-3.715	-4.9627
1.68	0.86741	0.65977	3.6485	1.4413	3.2705	1.7109	1.3049	0.40462	3.1344	0.50325	0.19521	-0.24913	-0.18087	2.0837	3.8083	3.1127	1.383	5.9959	2.7681	2.5716	0.17153	2.9982	-0.57336	1.6434	3.9198	1.4116	1.75	3.2917	3.2747	-0.31706	0.98671	0.98209	3.0753	1.5391	4.3976	2.5598	1.3116	2.5719	1.9237	0.95118	1.0338	1.2539	0.89741	1.8909	-0.81654	0.44608	1.6965	2.1135	3.231
5.2834	6.8627	7.6855	7.4365	4.2416	5.5593	5.4285	5.514	6.9004	8.8903	6.5885	5.7824	6.5521	5.0831	6.7192	5.7832	8.556	7.1582	4.5502	8.5919	6.7658	5.3575	8.4858	6.517	8.4743	7.8615	5.7777	8.0402	9.3759	7.7079	6.4502	8.927	6.6615	7.256	4.4451	7.6393	6.5098	7.0497	6.1538	5.1536	5.8181	6.3751	8.1598	6.9641	6.0915	9.0481	6.2117	5.5471	6.7303	8.1945
-2.63	-1.9738	-3.1068	-0.5361	-4.4653	-2.5108	-1.8914	-4.464	-5.287	-1.8261	-2.4709	-5.8469	-3.7911	-2.7049	-4.8187	-3.6179	-2.7386	-2.1731	-2.7635	-3.0088	-2.753	-1.5297	-0.22237	-3.3357	-3.0803	-3.0263	-3.6557	-1.0073	-1.0956	-2.3518	-0.50464	-2.6443	-1.4279	-0.64831	-2.8811	-0.78884	-3.1136	-2.0135	-2.8827	-0.5847	-0.023839	-1.4344	-1.4645	-0.92385	-2.4004	-3.2251	-3.8509	-2.8735	-2.6562	-3.9673
-7.3847	-8.8651	-4.9769	-5.4424	-6.3906	-4.7987	-7.4845	-6.161	-5.7541	-7.7543	-7.1998	-6.5553	-5.7519	-9.1037	-6.0598	-6.9106	-7.7474	-3.9935	-4.2255	-6.7833	-6.1537	-6.6786	-4.7136	-7.459	-6.0294	-6.4457	-5.0625	-5.7372	-5.2008	-6.3975	-6.8272	-6.0963	-10.453	-6.4936	-5.6381	-7.9165	-4.2408	-4.4759	-7.0487	-5.6617	-7.7329	-5.685	-4.1535	-6.693	-7.775	-6.4645	-5.5938	-6.4385	-6.1625	-6.4903
-13.942	-15.875	-13.564	-11.904	-13.763	-14.102	-13.566	-12.95	-10.72	-14.097	-12.864	-13.474	-11.147	-13.102	-14.111	-13.269	-12.632	-13.727	-12.484	-12.187	-10.927	-10.794	-12.803	-13.848	-12.588	-9.9108	-12.515	-13.892	-13.281	-11.293	-12.857	-13.497	-11.965	-13.194	-15.578	-12.878	-11.506	-10.576	-14.974	-13.694	-11.418	-12.106	-12.982	-13.574	-12.406	-15.079	-11.625	-9.4267	-11.918	-13.268
-1.492	-0.54209	-1.2564	1.1502	-0.53662	0.87809	-1.2767	2.0942	0.80863	0.52947	-2.5517	0.21745	0.45982	2.0908	-2.477	-0.02904	1.2358	0.065342	-0.0097196	-0.41628	-0.41988	-2.1304	0.14599	-0.27181	-1.2598	0.79728	-0.59957	0.59863	0.13716	-0.79054	1.0191	-1.4013	1.0605	0.63005	2.4483	-2.23	-2.0483	-1.2989	-1.1356	-4.1225	-0.66959	-1.2603	-0.068716	-0.36875	-1.7759	-0.6345	-0.57739	0.44051	-0.57347	0.03105
7.1999	5.6957	8.896	6.895	10.155	5.9622	8.5017	8.4774	8.3361	6.7874	8.5877	8.1138	9.0683	8.9451	7.9283	7.8691	9.768	8.1044	8.782	7.3102	8.3034	4.6318	7.5088	8.8389	9.1493	8.5079	7.7948	7.6754	5.7167	8.0097	8.7675	7.3269	6.6469	5.4501	6.7693	7.3965	7.408	9.1739	9.54	8.8786	8.3265	5.3928	9.651	7.9033	7.9194	8.4933	9.6889	9.0561	7.7666	7.7884
-4.2526	-3.6203	-2.6975	-3.2794	-4.7968	-4.2506	-3.291	-2.0524	-3.7583	-1.3522	-3.1556	-2.6391	-3.5029	-1.9047	-2.4852	-3.3595	-2.8011	-2.5245	-3.103	-1.9952	-1.7987	-2.2497	-3.9831	-1.5373	-3.835	-3.4022	-4.0182	-3.7513	-3.5342	-4.3278	-4.6196	-4.5011	-1.2738	-3.1222	-0.59272	-1.6093	-6.7795	-3.6814	-3.6055	-2.1062	-2.3849	-3.4382	-4.3086	-3.7993	-0.75093	-1.3089	-4.6745	-3.1943	-5.3581	-4.6903
-12.399	-13.083	-12.571	-12.044	-13.013	-12.397	-14.376	-12.71	-12.939	-12.753	-13.399	-13.689	-14.465	-13.361	-13.794	-12.599	-14.145	-15.466	-13.427	-11.577	-13.992	-14.193	-14.706	-14.539	-15.116	-14.043	-13.01	-14.282	-13.396	-12.815	-11.324	-12.683	-11.556	-12.169	-13.639	-12.602	-14.34	-11.052	-13.191	-12.084	-14.402	-12.991	-13.648	-10.857	-11.775	-12.216	-12.059	-12.627	-12.123	-15.869
-7.8945	-7.987	-11.274	-6.6321	-6.5388	-6.5267	-7.2056	-8.4622	-10.884	-7.8057	-8.3382	-10.46	-8.2994	-10.17	-8.1773	-9.7937	-9.656	-9.4426	-9.4181	-8.6699	-4.4699	-6.9407	-9.1566	-9.0434	-8.2301	-9.0544	-10.535	-8.0482	-11	-7.366	-9.8844	-8.093	-9.1372	-9.4753	-10.322	-9.0575	-9.9285	-8.8258	-10.502	-9.1719	-7.9954	-8.4567	-7.2188	-6.7769	-8.6799	-7.6624	-9.1427	-9.5928	-7.7922	-7.7343
-2.7662	-3.4663	-5.3623	-6.518	-4.643	-2.9361	-4.7452	-6.2286	-5.7482	-2.9173	-3.8915	-5.7613	-2.9857	-3.5581	-3.831	-3.1381	-4.5726	-5.2889	-3.5188	-4.4569	-4.0574	-2.4789	-5.666	-4.1792	-5.816	-2.5089	-4.618	-6.4152	-3.3669	-4.8861	-5.2374	-1.9629	-2.38	-3.6766	-5.4266	-5.5317	-5.0203	-5.2092	-3.2072	-4.4393	-3.6458	-1.9235	-5.9963	-5.3207	-4.0091	-4.8347	-7.6262	-5.5277	-4.3321	-3.909
0.17458	-0.38355	1.0174	1.339	0.18779	-2.0971	-0.066462	-0.48526	0.47079	-0.13425	0.14497	0.635	1.3789	0.62847	-1.4211	1.0519	0.086594	0.94382	-1.7104	2.8648	-2.2804	0.17036	2.1673	-2.6014	-0.42906	0.94091	-1.3211	-0.58357	-2.5282	-0.96838	-0.036773	0.19366	-0.29889	1.0406	0.66338	-1.1939	-1.3439	-0.82339	-0.1692	-0.44367	0.29349	1.3494	2.4145	1.1714	0.96844	0.94621	-1.6954	0.36662	0.25831	2.0701
-3.3603	-3.2738	-2.5699	-4.1503	-4.1159	-4.3611	-2.3397	-3.3092	-4.2863	-2.9167	-1.5673	-3.5505	-4.8688	-2.535	-3.6173	-2.7726	-4.3768	-2.7669	-4.3524	-2.2907	-0.067547	-4.5042	-4.3767	-2.564	-2.5818	-0.93711	-0.50233	-2.614	-0.50081	-5.5226	-5.123	-3.3723	-4.7627	0.038336	-0.85372	-4.0097	-1.8076	-2.5421	-5.0444	-5.0336	-3.0406	-3.1515	-1.7082	-2.8354	-4.5583	-2.7528	-0.34165	-1.9982	-1.1957	-2.7256
-7.5983	-5.7381	-8.5143	-7.1097	-7.3957	-7.8966	-5.8143	-4.8547	-6.5825	-7.6667	-9.2016	-9.4793	-9.0629	-7.8262	-8.0576	-7.939	-9.096	-6.8898	-7.5383	-7.2818	-6.2171	-7.2581	-8.144	-7.0417	-7.669	-8.4307	-6.8905	-8.3097	-6.7359	-6.4861	-7.2835	-7.1011	-7.1519	-7.6574	-7.1073	-6.3911	-7.9593	-9.9341	-6.4673	-4.5853	-7.7068	-9.0661	-7.5129	-8.4721	-6.79	-6.6533	-9.3317	-6.321	-7.1911	-7.8768
-0.44025	-0.059137	-0.78176	-2.307	-1.8405	-2.483	-1.1022	-2.1858	-0.43015	-3.2347	0.065501	-2.0607	-1.4164	-0.24338	1.3558	-1.4388	-1.5709	0.75996	-1.6021	0.68088	-0.85038	-0.47595	-2.9093	0.49712	-2.2961	-0.53008	-1.9248	-0.032622	-1.2236	-1.2184	-0.81805	-0.93267	-0.11437	-1.4833	-2.9024	-1.1077	-0.028084	-0.73612	-3.4429	0.24275	-2.4867	-5.3239	-2.7702	-1.2284	-1.5526	-0.91825	-0.57153	1.8653	-0.74839	0.87826
-1.4146	-2.6888	-3.448	-3.4505	-0.073058	0.36896	-1.0359	-1.5638	-0.84368	-2.599	-1.1909	-1.9026	-2.2785	0.1558	-1.7278	-2.3618	-1.3946	-1.9644	2.6515	-2.0039	-0.65857	-0.46887	-0.79636	-0.41938	-2.2308	-2.3736	-2.9062	-1.3811	1.1376	-0.59524	-2.1873	-0.83087	-0.73302	0.83616	-0.098371	-4.7569	-2.4068	-1.5223	-0.31467	0.94753	-0.45527	-0.59447	-1.9744	-0.3961	-0.086268	-3.2492	-2.0747	-1.5809	-3.6865	-1.431
-6.0128	-3.9769	-5.2178	-4.5015	-5.9254	-4.9972	-5.8137	-4.2718	-5.1032	-5.0019	-4.479	-5.151	-6.6761	-5.7229	-1.9705	-6.546	-6.5889	-5.7429	-4.5343	-8.2769	-6.8937	-6.1011	-6.228	-5.4012	-3.2228	-5.3866	-6.6316	-5.0708	-5.7121	-5.0471	-5.5705	-2.7193	-3.9644	-6.6994	-4.2309	-7.085	-5.018	-6.2593	-6.3584	-8.3131	-5.1416	-4.5879	-6.1978	-6.3629	-5.4655	-4.9278	-6.6567	-4.3232	-6.331	-5.6486
-1.2633	-2.4726	-1.8593	-0.21665	-1.6592	-0.89879	-0.24987	-0.9765	-3.1403	-2.2004	0.11372	-1.8391	-1.6049	-2.8856	-1.2407	-0.92275	-0.20952	-1.9815	-0.038154	-2.8797	-1.5414	-1.2891	-1.3954	0.18346	-1.5239	-2.7517	1.4364	-1.692	-0.98303	-1.8467	-2.879	-0.073553	1.3287	-1.4959	-3.5619	-0.29804	-2.921	-0.7931	-0.98277	-2.0907	-2.5492	-3.3102	-1.0462	0.8194	-2.922	-0.14024	-2.668	-1.7061	-1.3457	-1.3982
-9.5589	-8.1284	-10.995	-8.7994	-9.2393	-9.8058	-8.5858	-10.957	-6.5457	-7.0146	-9.055	-9.7773	-8.9692	-7.7278	-10.124	-9.0733	-10.027	-10.437	-7.4153	-10.345	-10.548	-9.5699	-8.7268	-10.97	-8.9452	-10.003	-9.027	-9.0964	-7.9303	-7.6981	-9.7471	-8.6193	-8.4217	-9.3641	-6.9002	-8.7791	-7.9008	-8.8158	-8.1296	-9.3615	-12.869	-11.403	-7.791	-8.4035	-9.1729	-10.184	-11.867	-9.4063	-10.403	-10.672
-9.4301	-8.6716	-10.242	-8.5507	-7.7644	-9.1631	-7.4116	-11.011	-8.9414	-9.6184	-9.9389	-11.498	-10.051	-9.4228	-9.2632	-9.4552	-8.5365	-11.099	-9.7916	-9.6698	-10.082	-7.1363	-7.8654	-7.6132	-8.4926	-9.4099	-6.812	-8.896	-9.0682	-7.6685	-7.6787	-8.6368	-5.9096	-6.4926	-8.2319	-9.6976	-7.3016	-9.6673	-11.069	-8.2039	-11.629	-7.6737	-10.817	-9.8948	-8.7362	-10.108	-8.8306	-7.4121	-10.787	-7.0332
5.4276	3.3205	2.0289	5.724	2.7188	3.9713	3.9171	3.4957	1.3426	2.8117	2.1618	3.7173	3.1774	5.6639	-0.14495	1.0276	3.5145	2.8968	2.0462	0.63812	2.8774	2.5203	2.2485	-0.011407	4.5925	3.936	3.4781	1.5774	4.3431	4.3037	4.3478	2.7781	3.0199	1.9718	3.2338	2.7714	3.8935	4.3001	5.5094	4.4098	2.3032	3.0576	3.8496	4.2934	1.4439	1.405	4.5668	0.99039	1.0255	4.9058
0.5862	3.2544	1.4883	0.13293	1.5003	3.4817	1.3115	3.0942	3.903	1.9784	0.82025	2.6104	0.27841	4.3495	2.5381	0.52391	2.1944	4.1057	3.6098	2.9675	3.7363	0.53681	4.0485	3.2857	3.0425	1.4044	3.0447	1.4567	1.1442	1.4261	3.2144	3.042	1.2924	0.93115	2.9626	2.8031	2.8976	3.3748	3.2886	2.2348	0.19818	4.0932	1.3896	4.611	3.718	0.3738	4.0562	3.7852	5.4557	1.9751
6.4536	6.691	8.824	8.169	8.0985	9.4041	5.7658	8.2258	9.1484	7.6046	9.1747	10.826	7.6267	7.7131	6.4054	7.488	7.1748	7.736	9.4739	8.369	8.8572	10.807	7.8065	8.9314	7.8455	6.1783	9.8463	8.3067	8.6591	7.2242	8.6194	8.4338	8.6893	10.027	8.5327	10.873	7.6706	8.7104	8.3687	6.9999	8.0924	7.2639	7.6418	7.1614	7.9407	7.3609	8.4522	5.0078	6.9676	7.965
-6.6183	-5.5159	-3.9416	-2.4306	-4.0385	-4.1706	-3.2328	-3.6055	-4.6441	-2.6934	-2.4643	-4.7901	-5.0715	-5.3566	-1.6254	-4.0681	-3.4183	-4.2988	-3.9587	-3.464	-3.4507	-4.4074	-2.8451	-4.388	-3.8347	-3.5158	-4.29	-5.3501	-4.5466	-4.4041	-4.3719	-4.0137	-2.6101	-3.8151	-5.5493	-2.5606	-4.4798	-2.7977	-3.0854	-1.7197	-5.0952	-5.5674	-5.9169	-3.4975	-2.6586	-4.1343	-0.68843	-3.1219	-2.6401	-3.3
2.7421	6.6647	6.26	5.8305	4.4003	4.9591	7.112	4.3172	5.2925	4.9938	6.7775	7.0467	9.5104	7.111	6.6045	5.9675	3.4989	6.3947	3.5141	5.4485	3.8096	5.3443	7.1156	7.8253	6.7611	5.0231	5.0509	5.939	5.1598	4.9781	5.4141	5.0202	5.3076	4.9459	5.1441	3.8328	6.6274	5.2828	3.4929	6.5387	5.597	5.1927	5.5136	3.8381	3.6501	6.1881	5.3425	5.939	6.8229	5.3141
-9.1168	-8.7921	-10.645	-7.2891	-9.8586	-10.39	-7.2321	-10.502	-12.752	-10.479	-9.2937	-13.033	-7.4592	-9.8817	-9.1934	-10.463	-8.9401	-10.595	-9.5561	-9.3548	-8.7378	-10.974	-11.103	-9.809	-11.208	-9.6051	-11.51	-10.81	-8.6262	-10.494	-9.3352	-8.4875	-9.0352	-10.171	-9.5535	-11.791	-11.456	-10.148	-8.456	-12.68	-9.0793	-10.351	-10.086	-7.9962	-9.7817	-12.525	-10.535	-11.602	-11.906	-10.379
-5.1142	-3.8089	-4.7467	-4.1987	-1.7101	-2.982	-3.9245	-3.1872	-3.8848	-4.4462	-2.1954	-1.3166	-4.5936	-4.9628	-5.4798	-3.0213	-2.6333	-4.1513	-4.7374	-5.1471	-6.894	-3.1726	-3.9473	-4.9922	-3.9426	-3.5462	-5.0327	-6.8344	-4.7356	-4.7991	-5.9822	-3.4795	-4.4717	-2.9478	-4.395	-5.0088	-3.1339	-4.3419	-3.9368	-3.6784	-5.027	-4.1905	-3.4187	-1.6925	-2.7262	-2.7293	-3.1149	-3.6815	-3.9582	-4.481
0.22638	-0.53182	0.94503	-1.4026	-0.69191	0.85277	2.2435	0.78721	0.082995	-0.14182	-0.077894	-0.10969	0.30622	1.2935	1.1191	0.94839	-0.50441	-1.9238	-2.5848	0.45285	2.5436	1.8017	1.9191	0.16206	-0.46069	-0.62495	0.47173	1.6377	0.6777	-0.19017	1.509	1.5093	1.1129	-0.7535	-1.0539	0.94267	-0.91435	0.51287	-0.82024	-0.60827	0.519	-0.18161	0.9446	1.7061	-0.40434	2.4419	-0.18644	-2.9647	2.7881	0.41999
-11.342	-12.114	-11.744	-11.205	-12.29	-11.353	-10.468	-11.866	-11.777	-10.797	-12.254	-13.047	-12.424	-13.431	-11.785	-10.76	-13.59	-11.504	-13.672	-11.29	-12.07	-10.78	-13.711	-11.596	-10.989	-10.194	-12.5	-8.9225	-9.6754	-9.9597	-12.636	-12.278	-11.668	-12.219	-10.568	-10.647	-10.974	-9.6203	-10.806	-12.438	-12.843	-12.729	-10.988	-12.312	-11.97	-11.939	-10.979	-11.673	-11.918	-12.446
-12.751	-12.491	-13.264	-16.178	-13.446	-16.086	-14.192	-15.24	-15.916	-13.544	-14.3	-13.92	-14.326	-12.261	-15.871	-15.429	-12.685	-12.06	-12.77	-11.803	-11.603	-14.235	-13.964	-14.345	-12.145	-12.778	-12.758	-13.14	-16.387	-16.213	-14.044	-10.675	-12.695	-15.13	-14.009	-13.006	-13.82	-13.908	-12.761	-13.691	-16.629	-11.608	-14.398	-14.31	-12.207	-14.514	-13.327	-14.32	-13.979	-10.617
-23.12	-22.877	-21.098	-19.83	-21.7	-22.061	-21.415	-21.634	-21.188	-23.055	-22.539	-23.547	-23.1	-21.685	-20.782	-24.869	-20.328	-21.434	-20.938	-24.735	-22.193	-22.809	-22.304	-22.151	-22.143	-23.918	-25.21	-20.834	-24.249	-22.564	-20.19	-21.33	-23.619	-21.984	-21.531	-21.098	-20.381	-21.789	-21.349	-23.417	-23.902	-21.555	-22.109	-23.298	-21.718	-20.267	-21.329	-24.607	-21.807	-22.611
0.60629	1.5686	-0.92584	-2.4627	-1.5519	1.0096	-0.85754	-0.087576	-1.0587	0.80574	-0.089553	-0.11526	-0.91612	-1.6493	0.44003	1.4703	-0.17116	1.2411	-1.6537	-0.062628	-0.81286	0.86761	2.1774	1.254	1.3477	1.0831	-0.17263	-0.53784	-1.7394	-0.3814	0.53224	-0.017932	0.59021	-0.64449	-1.1522	-1.5635	-0.48401	-0.44074	-0.25272	0.066481	0.20831	1.6392	1.618	0.39708	-0.21102	0.25205	1.1672	0.79808	0.33752	1.0281
-3.2151	-5.0087	-4.5382	-3.9738	-5.9778	-2.396	-1.7137	-2.6514	-3.6907	-3.7109	-7.1296	-5.6287	-5.7511	-2.8513	-3.3204	-2.6648	-3.5136	-4.7513	-5.1821	-3.9067	-4.6383	-4.6581	-5.6486	-3.0888	-4.8057	-5.6504	-4.9039	-2.7054	-4.5985	-3.3905	-3.239	-4.0235	-4.8656	-6.0831	-5.0774	-1.848	-2.6858	-2.7302	-8.3947	-4.4553	-5.7159	-3.5028	-3.5511	-6.9995	-1.5935	-2.5127	-5.9266	-2.8863	-4.1972	-5.8392
5.7513	5.8408	5.0632	2.1259	6.4505	4.0944	5.2482	5.9449	4.7148	5.4584	7.8192	4.3896	5.2743	4.8864	2.0448	6.7356	6.8206	5.6076	2.7429	4.2824	3.2898	5.7257	4.238	4.8868	3.6712	3.624	4.7511	4.4212	4.861	5.9018	5.2798	3.2072	6.7933	3.4421	1.5582	5.2383	5.7556	8.0323	4.3657	5.9726	3.1929	2.763	3.6678	3.027	6.4079	5.5912	5.1305	4.28	5.4147	4.5292
0.40315	0.30559	-1.8585	-1.4344	-0.58848	-0.5322	-2.4246	-1.6572	1.3105	-0.5107	-2.6105	-1.6875	-2.5578	-2.3431	-0.21907	-1.8438	-1.5115	-2.5754	-0.56054	-0.90239	-3.7283	-2.7626	-0.86008	-0.59388	-0.063976	-0.32927	-1.7487	-1.0488	0.24659	-2.0663	-0.58094	-0.54708	-0.88108	-1.5736	-2.5137	-1.6741	-1.8198	0.122	-2.0566	-1.9128	-1.3705	1.0378	-1.6007	-0.4717	-0.54591	-0.19783	-0.82894	0.61582	-1.0989	-0.99887
-12.357	-10.105	-11.049	-10.175	-10.512	-10.768	-12.464	-10.368	-12.148	-12.369	-12.81	-11.518	-12.481	-11.265	-9.6308	-11.234	-11.289	-13.672	-12.07	-11.461	-11.935	-12.189	-9.8215	-11.333	-13.376	-10.984	-11.185	-14.431	-11.675	-8.7942	-10.051	-12.152	-9.7001	-10.244	-11.766	-11.585	-12.113	-9.1435	-11.929	-11.461	-12.23	-11.755	-10.682	-10.68	-12.933	-12.044	-11.381	-11.875	-10.541	-11.931
2.9427	3.8219	3.6007	4.8193	2.2722	3.4048	3.9323	2.1904	3.7248	1.0963	2.5596	2.1902	-1.4129	1.7365	3.3759	2.1511	4.0362	5.1206	3.1181	1.6218	0.63977	3.0462	1.7728	1.9105	2.2253	2.7669	3.8126	1.7099	3.8537	2.1332	1.8603	1.4341	3.3201	1.7376	1.5262	2.8029	3.3269	1.5314	0.84202	1.1616	2.0398	4.1266	3.8955	1.0693	4.9236	0.14853	0.29006	2.7663	2.2158	0.45941
-11.393	-10.117	-12.512	-14.282	-11.967	-12.121	-12.851	-13.973	-11.578	-13.058	-12.465	-14.066	-11.063	-12.647	-12.196	-10.196	-11.052	-11.654	-13.302	-14.04	-14.273	-14.82	-12.919	-11.66	-11.422	-12.219	-13.01	-11.21	-12.128	-14.877	-13.536	-11.734	-13.643	-14.224	-11.117	-13.787	-12.698	-14.325	-14.7	-11.381	-8.9403	-11.779	-13.647	-11.371	-13.276	-13.771	-9.759	-13.356	-11.342	-12.383
-11.937	-13.519	-11.085	-15.408	-12.799	-13.289	-13.918	-11.483	-13.107	-14.312	-12.23	-14.895	-13.391	-13.535	-12.109	-14.393	-13.234	-15.167	-12.704	-12.674	-12.804	-12.561	-13.242	-14.625	-12.381	-14.031	-12.394	-14.251	-12.595	-13.349	-13.482	-13.78	-12.514	-13.11	-13.428	-13.071	-12.183	-13.879	-13.44	-11.975	-12.683	-11.508	-13.792	-12.712	-12.602	-14.31	-14.797	-14.147	-13.589	-15.176
-4.4654	-0.95627	-2.3316	-2.2898	-3.4968	-2.8237	-1.799	-4.1855	-3.0936	-3.2409	-1.9835	-1.0197	-2.0112	-2.9396	-1.8879	-2.5676	-3.1487	0.11679	-1.1018	-3.7084	-2.5825	-4.7169	-3.3476	-1.5351	-2.3854	-4.0408	-3.474	-3.7314	-0.66879	-2.897	-1.1991	-1.613	-4.5488	-1.3625	-2.0628	-3.621	-1.4312	-3.6663	-3.6876	-2.545	-2.318	-4.7795	-1.5513	-3.4042	-2.6365	-2.3707	-3.861	-2.2549	-3.5172	-4.6988
6.6265	5.3554	4.7817	4.5849	4.4025	5.5088	4.8854	5.3505	5.943	5.1502	4.5844	6.0982	3.3588	6.3906	7.0228	5.4068	6.9224	7.0597	4.8662	4.7408	4.6928	7.1051	5.7718	7.5083	5.9465	4.4341	5.1364	3.6644	3.0873	6.9943	6.9323	5.7027	6.3733	3.4169	7.2419	6.2028	7.7852	6.7752	4.5191	6.1224	6.5612	6.219	3.4597	5.9391	5.7767	4.7015	3.1917	6.7224	6.9862	5.2903
-10.302	-10.291	-8.2368	-9.5031	-9.0531	-9.1971	-6.3699	-9.9803	-9.8911	-9.9309	-9.5046	-12.119	-10.367	-10.331	-9.3781	-9.5583	-9.1951	-10.159	-11.216	-9.3298	-7.4386	-8.4348	-8.4231	-9.5969	-10.943	-7.6493	-8.4616	-7.6076	-9.1154	-8.7782	-9.9367	-9.6192	-8.954	-8.397	-11.119	-11.102	-7.3622	-10.348	-10.108	-10.454	-11.454	-7.9675	-9.8109	-8.6831	-11.267	-9.6443	-6.3896	-9.5645	-7.2363	-8.7635
-2.58	-3.6948	-3.1245	-2.554	-1.8874	-1.911	-5.1549	-2.9386	-3.2534	-0.67681	-2.6149	-1.969	-1.1385	-1.122	0.36315	-2.6864	-0.53574	-3.0264	-2.6619	-0.71267	-1.2332	-4.1071	-1.7171	-2.8303	-1.5968	-1.8987	-3.5752	-1.4716	-1.5427	-0.055705	-0.6809	-4.3553	-0.51185	-2.6721	-2.4228	0.58073	-1.3385	-2.5932	-1.8784	-3.1929	-1.829	-1.0615	-1.5072	-3.931	-2.4917	-3.6196	-2.0754	-4.4659	-1.2259	-2.7617
-8.7662	-14.01	-9.2111	-9.5423	-10.333	-9.3331	-8.9478	-11.835	-12.542	-10.591	-10.339	-9.0988	-12.683	-8.3734	-9.648	-9.1143	-9.7558	-11.361	-6.1396	-11.458	-9.7676	-11.338	-9.0199	-9.5357	-10.414	-9.5741	-9.8013	-11.877	-10.71	-11.679	-6.2141	-9.1986	-9.3576	-12.191	-10.48	-10.222	-13.255	-10.237	-8.2677	-8.2044	-10.442	-12.345	-8.1828	-9.334	-9.01	-8.2022	-10.658	-10.245	-11.163	-9.7902
6.0936	6.5499	7.8841	8.9069	6.5639	6.8343	5.961	6.18	5.5025	6.2229	6.2503	9.1831	9.2383	7.1996	7.6327	6.5173	4.71	5.7037	5.6432	8.7238	5.4381	6.0192	7.4401	7.7174	7.2684	5.9107	5.9958	6.597	3.631	8.3752	6.7378	9.6828	9.8924	7.0398	9.899	7.1691	6.635	7.4028	8.1195	8.1204	6.2705	5.6479	6.1095	6.0864	7.1704	7.2343	7.4336	6.9306	7.1325	3.8477
1.9006	-0.51147	-0.014362	-2.5364	-1.6687	-0.37977	-1.082	-2.875	-0.16215	-0.79241	-2.5991	-0.52882	0.82664	-1.1929	-2.9716	-0.081068	-3.1881	-4.5923	-3.6136	-2.6616	-2.4041	0.34722	0.55842	-0.8962	-1.5533	-1.5588	-1.7519	-0.97833	-2.1841	-2.4312	-0.94545	-1.5364	-0.19507	-0.46753	-3.0872	-2.5973	0.21047	-2.5693	-0.92947	-2.4085	-2.8357	-2.3333	-1.5512	-1.0706	-0.016716	-3.1422	-2.9594	-1.7911	-1.5053	-3.5969
-3.6579	-3.1085	-2.7795	-4.5777	-3.9121	-5.3446	-1.3696	-1.4667	-4.5996	-5.7304	-4.406	-3.1017	-3.3221	-4.2266	-3.9463	-0.98622	-2.1943	-5.5952	-2.3226	-5.0043	-4.7638	-3.7753	-4.5199	-0.25607	-4.4581	-2.9439	-3.0727	-1.6132	-2.1691	-4.3975	-1.4437	-3.057	-2.2927	-2.9	-4.8838	-2.9705	-2.1341	-3.2469	-1.3609	-2.8207	-3.1334	-2.6844	-3.6372	-3.1512	-4.0297	-3.2922	-3.1576	-6.2848	-2.5934	-3.2044
4.934	4.4249	4.2675	5.5017	3.4294	5.6193	5.4749	3.8089	5.0301	2.408	2.5197	2.8074	2.6802	4.2172	4.8803	7.3742	6.0934	3.881	4.6637	4.6083	5.2813	4.7711	4.1335	4.1482	5.2248	4.4324	4.4445	3.7724	2.7762	3.4292	4.403	5.1037	5.9318	3.2614	4.3561	3.8346	4.5947	4.765	6.2288	3.784	6.7102	4.7564	2.1351	6.1394	3.5516	6.1445	4.8627	4.3458	1.9405	4.7949
-5.8764	-5.1604	-6.2155	-5.5221	-6.371	-6.4409	-6.4443	-5.0153	-7.0684	-7.2723	-7.1866	-2.8222	-5.8217	-5.9202	-4.7229	-3.9697	-4.6704	-6.2303	-3.3869	-3.8454	-7.0255	-2.557	-3.11	-4.6225	-4.4759	-7.4757	-4.7589	-3.5324	-5.3469	-5.1321	-4.2985	-4.5223	-4.1401	-5.7294	-4.1537	-5.8658	-3.1688	-4.7038	-4.3464	-4.0248	-6.0214	-5.8412	-6.1996	-7.5014	-5.4597	-5.6217	-5.2369	-7.5619	-5.5297	-3.7273
-0.83521	1.8475	0.60606	0.24369	2.1381	0.176	0.056156	-0.48814	-1.131	0.56047	2.2595	2.4639	-1.6452	-0.40387	-0.79937	0.693	-0.040162	1.2897	1.5268	2.2675	-2.2893	1.4519	-1.5632	-0.025853	0.59716	-1.5873	1.0272	0.057463	-0.21626	-0.38219	2.4339	1.9529	-0.34865	-0.13374	-0.65551	-0.63127	-0.55965	-0.70618	-0.4225	-0.22598	-0.01041	-0.46513	-0.056207	-0.93562	-0.57921	0.49666	0.65786	-0.55384	0.10989	0.85367
-8.4928	-9.6297	-7.4607	-9.1428	-7.6703	-8.7415	-9.8222	-8.4593	-8.3844	-8.0472	-10.303	-9.0678	-9.8197	-6.2225	-9.99	-9.5658	-10.093	-9.564	-9.4777	-5.74	-12.653	-8.5246	-8.6117	-11.63	-7.2114	-9.9277	-10.528	-9.2639	-8.0914	-12.17	-8.9933	-9.0247	-7.9456	-8.4418	-9.6334	-9.8967	-6.2	-10.027	-11.019	-8.0619	-5.807	-6.6509	-8.5121	-8.2746	-10.752	-10.535	-11.645	-8.1566	-10.741	-8.7505
-3.9935	-2.8188	-6.5346	-5.4395	-2.7312	-5.344	-4.3704	-4.3241	-4.4199	-4.111	-6.1491	-3.8367	-3.2551	-6.1961	-6.2904	-5.4494	-4.7786	-5.1934	-4.4944	-4.6363	-6.0599	-6.2293	-4.3725	-2.7387	-4.9226	-4.1716	-5.1552	-4.6028	-5.0862	-5.0022	-7.0937	-5.6908	-4.6578	-4.3985	-5.0454	-4.2548	-2.4924	-3.3856	-4.288	-2.6468	-5.4317	-5.6298	-6.1566	-4.9259	-2.8451	-4.1489	-4.6984	-6.8999	-4.0413	-3.6246
4.6574	7.9817	6.915	5.8013	6.3962	6.6679	6.5932	7.1976	6.8364	5.0408	7.7177	6.3928	3.808	6.8712	5.3679	7.453	5.5132	6.729	6.0281	5.968	5.2731	8.2766	7.2557	3.5102	8.7874	7.2996	6.8388	5.0786	5.4186	8.9287	6.4936	10.44	7.3777	9.3407	6.6809	6.6162	7.0245	4.8746	5.9075	5.7728	7.6514	7.6297	4.7545	6.9857	7.164	7.9055	4.9502	9.2177	6.2214	7.0589
0.0066389	1.821	-0.35379	0.56031	0.71806	2.3197	-1.8046	0.9473	0.61872	2.9293	4.0739	3.2373	0.96915	1.1332	2.6429	-1.7013	1.2528	1.5589	1.3904	0.99786	-0.7671	2.6435	0.84903	2.0284	2.5907	-2.1607	0.55479	0.92853	0.15988	1.553	1.1285	1.6082	0.22141	1.2855	1.0479	-0.72485	2.7451	1.5593	0.24104	0.57326	0.95867	0.44125	-0.24128	1.2331	-0.46733	0.72001	0.98549	0.19523	2.0779	-1.7078
-22.52	-24.47	-22.502	-21.222	-19.999	-22.92	-20.34	-23.845	-21.867	-23.004	-20.512	-23.634	-22.561	-23.122	-23.343	-20.925	-23.706	-20.939	-21.19	-21.137	-23.225	-23.634	-23.155	-21.033	-20.967	-21.514	-20.905	-23.579	-20.949	-22.739	-23.492	-19.3	-22.105	-21.704	-22.263	-22.185	-23.524	-20.997	-22.209	-24.409	-23.71	-20.679	-22.413	-23.48	-20.762	-21.535	-22.24	-21.817	-21.63	-22.327
-22.839	-21.072	-20.604	-21.249	-21.026	-20.843	-23.859	-20.596	-22.186	-21.735	-21.977	-22.472	-20.907	-21.936	-20.929	-23.902	-24.526	-22.649	-21.852	-23.233	-22.986	-21.963	-19.536	-23.042	-22.718	-23.176	-24.162	-24.128	-25.147	-23.367	-22.1	-23.503	-21.936	-21.882	-23.507	-20.201	-20.623	-21.28	-20.014	-23.396	-21.817	-24.382	-20.122	-22.129	-23.526	-23.09	-21.516	-22.437	-22.533	-21.628
3.1281	2.5037	-0.18102	2.1766	1.8008	1.9093	1.2276	2.4508	3.6044	3.1709	4.3803	1.1878	3.315	0.73331	0.79375	2.8902	3.1053	-0.37626	1.9739	0.81274	0.41124	0.81432	0.80203	2.7651	1.4775	1.9931	2.6424	-0.43625	1.3378	0.72773	-0.40419	1.7918	2.5072	1.8375	2.3463	-0.29739	-0.31299	0.76468	1.9729	1.4406	1.5108	2.8157	1.7365	2.0906	2.6389	1.3041	0.69504	5.2799	0.71344	3.0188
-4.6566	-7.8795	-5.7102	-5.8511	-6.5854	-7.2582	-6.4905	-6.5527	-5.732	-4.5331	-5.1627	-4.0389	-4.8018	-3.2943	-6.2856	-6.3659	-6.3069	-8.4504	-6.3952	-6.0681	-7.322	-6.6158	-6.9325	-6.3003	-3.9901	-4.7593	-6.6271	-8.2694	-4.7677	-6.8756	-7.9273	-6.3018	-5.15	-5.2092	-6.4267	-6.9237	-4.819	-5.616	-4.1961	-7.4749	-3.9854	-6.4004	-5.3009	-4.8497	-6.6642	-5.0453	-4.9727	-6.3976	-7.3305	-6.7037
-9.3773	-9.4571	-10.864	-11.417	-10.087	-8.0416	-10.307	-9.9063	-10.117	-9.1531	-9.9306	-7.3566	-12.147	-10.458	-10.759	-12.11	-10.374	-10.052	-9.7523	-9.2831	-10.608	-12.168	-8.5947	-10.695	-9.1966	-9.4912	-10.248	-9.7646	-10.769	-8.7263	-9.3044	-11.256	-9.333	-10.159	-9.1109	-10.54	-8.5918	-9.748	-11.925	-12.592	-12.421	-13.148	-11.887	-10.371	-10.45	-8.7392	-12.821	-10.014	-10.993	-9.8479
-6.7989	-2.7194	-4.2852	-2.3479	-4.698	-5.8594	-3.9708	-5.1599	-6.736	-7.2711	-6.4111	-4.4552	-4.7246	-2.6115	-5.789	-4.2035	-5.325	-6.2867	-1.7029	-4.6312	-5.7756	-5.3867	-6.3021	-3.9407	-5.2411	-5.9332	-2.9833	-3.4332	-4.5607	-4.5789	-6.4771	-5.4498	-5.9969	-4.3676	-6.921	-2.7644	-6.2242	-6.6073	-5.7792	-4.8902	-4.8091	-3.3307	-3.1904	-5.5357	-3.0816	-4.9248	-5.4197	-3.7501	-6.5294	-4.3553
-2.1526	-1.1872	-2.874	-0.88387	-1.3073	-1.466	-2.1271	-3.3759	-2.8458	-1.3133	-3.4846	-0.26375	-3.1963	-1.5632	-3.3612	-3.4836	-1.997	0.51206	-2.4635	1.6089	-0.62949	-2.7978	-3.5277	-2.9141	-1.316	-0.24326	-1.9379	-3.5773	1.8355	-1.3496	-1.2169	-1.3914	-0.91813	-2.1073	-2.0198	-2.0143	-1.8879	-2.5803	-0.94725	0.30652	-0.71277	0.52353	-0.7697	-1.3049	-0.40853	-1.9569	-2.2943	-0.93901	-2.1246	-4.3079
6.1058	6.8469	5.0882	6.3332	7.2364	8.0075	4.6203	8.1903	8.17	5.6236	6.9271	6.489	7.2551	5.5527	5.872	7.1977	5.5925	5.5366	3.9638	7.6616	6.2012	6.4664	7.3428	6.1585	5.8892	8.669	8.039	7.0989	5.2445	6.3523	6.8643	5.7787	6.841	7.4895	7.3544	7.3462	6.1471	8.3858	6.9669	6.0237	4.9099	9.0593	6.6012	8.3424	6.3156	10.885	6.2533	8.0474	5.7845	5.1866
-10.68	-8.4459	-8.9692	-9.6682	-8.9652	-8.1634	-9.8265	-6.7907	-10.122	-10.187	-10.257	-11.328	-7.2896	-9.1077	-8.8316	-7.0775	-8.3968	-9.4589	-9.7363	-11.222	-9.748	-9.1094	-8.4163	-8.6209	-9.9109	-6.875	-9.1962	-8.2324	-10.437	-8.5887	-9.7181	-6.5704	-9.1139	-7.4443	-9.6891	-8.9005	-7.7281	-9.6286	-7.6354	-11.275	-9.2	-8.312	-10.313	-8.4261	-9.5576	-8.3606	-9.1489	-8.8269	-9.911	-8.5714
0.20025	-0.76428	-1.0403	-0.12358	-1.774	1.5679	-0.62255	2.2399	-1.5613	1.2531	-0.98502	0.36402	0.020287	0.56298	0.20592	-0.5322	-0.63142	-0.74781	-1.2139	0.73839	0.25306	-1.1148	-1.8787	-0.38832	-0.80331	-0.044401	-1.7314	-1.0619	1.1178	0.42537	-2.6619	-0.8894	2.2509	-1.7244	-1.0189	-0.31756	0.35675	0.77763	-2.9103	-2.3119	0.4589	0.65087	-0.78469	-2.4256	-0.72823	-3.4054	2.7124	-0.72016	-1.3374	-0.59244
-13.494	-13.839	-12.787	-13.37	-11.852	-12.129	-9.7814	-12.326	-12.859	-12.996	-12.793	-10.371	-9.7125	-9.1972	-12.064	-12.009	-11.358	-12.523	-11.616	-8.4987	-12.14	-11.441	-10.408	-12.31	-10.679	-11.834	-11.614	-12.064	-13.395	-11.476	-14.452	-11.439	-12.177	-11.548	-9.7192	-12.055	-11.985	-10.968	-9.8208	-11.217	-11.958	-13.121	-10.537	-11.216	-12.306	-10.229	-10.592	-12.082	-11.97	-9.4115
-2.6301	-2.8842	-3.7204	-2.8988	-0.7846	-1.3099	-3.2908	-1.491	-4.2017	-3.6179	-3.4234	-2.7794	-2.9573	-2.3473	-0.18901	-0.15134	-4.7553	-3.5297	-2.4545	-4.6198	-2.3135	-1.31	-3.0073	-1.8995	0.027087	-1.1995	-4.3327	-1.8375	-0.54499	-3.1835	-2.521	-2.6627	-2.7492	-4.349	-3.4015	-2.0484	-3.4003	-4.0492	-3.4479	0.30213	-3.9197	-2.5784	-2.9861	-2.6169	-4.0656	-0.89347	-2.4496	-2.4156	-3.3067	-2.7601
-6.1183	-5.0684	-4.8067	-5.6026	-7.7511	-4.7053	-6.1468	-6.4569	-6.4919	-2.9443	-3.3462	-5.2876	-4.3738	-5.9642	-4.346	-7.6753	-6.8049	-1.3786	-6.5127	-7.346	-5.6239	-4.4002	-5.7243	-5.5167	-5.6004	-4.5142	-5.3022	-4.5051	-3.9773	-5.0416	-5.3388	-7.132	-4.0868	-4.6904	-8.6249	-6.485	-5.6585	-6.6082	-4.6079	-5.7592	-5.697	-5.6062	-4.6914	-4.3303	-5.6471	-5.0501	-5.2248	-5.6714	-5.334	-4.0397
-2.4501	-1.8765	-2.3134	-1.4362	-1.2749	-1.8109	0.82317	0.070389	-1.3042	-0.85161	-1.4994	-0.63785	-1.153	-1.4121	0.62431	-1.8211	-1.2629	-1.5772	-1.3377	-0.40881	0.024689	-2.5743	-2.1751	-2.6821	-0.035978	0.10133	-1.5656	-2.0238	-0.81077	0.60824	-0.90278	-0.029184	-2.3942	-2.0449	-2.9381	-1.4908	0.41091	-2.0713	-1.6503	-1.4309	-1.4026	1.8961	-0.61647	-2.6077	-1.7509	-0.76057	-1.5287	-1.0013	-3.1507	-4.8941
-6.0101	-6.7398	-4.1037	-3.5666	-7.5624	-5.9112	-5.4608	-5.8117	-6.0485	-6.1872	-5.7272	-6.3019	-6.1056	-6.1225	-7.8379	-5.5252	-5.4816	-7.165	-5.4129	-4.343	-7.3724	-7.3835	-6.1166	-5.9014	-4.9869	-6.0186	-7.5249	-5.9591	-7.1751	-1.8114	-3.9965	-4.3142	-4.1452	-5.5402	-8.8299	-5.2907	-4.2011	-4.7482	-5.0595	-6.9753	-3.8481	-6.9969	-5.8041	-6.3435	-4.4091	-6.2906	-5.6046	-7.0697	-6.807	-4.4524
0.43131	0.64	0.55124	-1.1595	-0.051335	-0.36224	-0.94885	-2.6629	-0.17246	-2.2585	-0.62095	-4.3828	-3.3502	-1.9416	-1.9971	1.0554	-0.92	-0.73736	-2.5987	-1.4725	-1.9302	-1.6189	0.012016	-0.88953	-1.4836	-0.61998	0.010625	-0.33963	-1.4065	1.0691	-0.26317	-0.95591	-0.44686	-0.21267	-3.4848	-2.4721	-1.4512	-0.45542	-2.4324	-0.27676	-1.9975	-2.7348	-0.96623	1.5753	-0.95995	-0.39813	-0.41883	-2.2912	-0.60952	-0.54185
-8.251	-11.775	-9.338	-8.5476	-9.145	-8.703	-8.8384	-11.344	-10.01	-8.9903	-7.549	-10.657	-8.5387	-10.549	-10.043	-9.5453	-9.7125	-10.792	-10.204	-7.0949	-11.076	-10.216	-8.8166	-9.4878	-9.3931	-10.044	-11.472	-7.7783	-9.6164	-10.139	-10.15	-12.266	-6.7828	-11.056	-11.563	-12.432	-8.4008	-9.4059	-9.6392	-9.0682	-8.0339	-10.513	-8.9864	-8.645	-7.5157	-10.963	-10.235	-11.51	-9.9686	-9.0856
-0.19311	-4.0658	-5.4771	-4.4703	-1.5297	-2.6426	-5.0594	-5.7174	-3.9215	-4.5042	-2.4898	-1.9545	-3.7822	-5.4197	-5.0692	-5.0903	-2.9545	-4.358	-6.096	-1.4599	-4.7918	-4.7134	-5.2792	-3.421	-3.1029	-6.561	-3.0911	-4.017	-5.5881	-3.568	-3.5878	-4.407	-1.9856	-2.9524	-4.2791	-4.3019	-4.3101	-3.7928	-2.3241	-4.2932	-3.1845	-4.8937	-1.1524	-2.6363	-6.5477	-5.6126	-3.6525	-3.2968	-4.9617	-6.0177
-4.5968	-6.1585	-4.4393	-3.7146	-3.7134	-5.9766	-6.3012	-6.2737	-3.5354	-4.4315	-5.6396	-5.1426	-7.0259	-3.7161	-5.9031	-8.2217	-4.8401	-7.5928	-4.8255	-3.3055	-5.0798	-4.8495	-6.5425	-5.3572	-7.3261	-3.8915	-6.2484	-5.7186	-2.5831	-4.4438	-4.7397	-4.9407	-6.5724	-3.8404	-4.102	-5.5915	-4.8389	-5.7387	-5.3765	-6.5012	-7.8394	-6.8811	-1.869	-3.5988	-7.9501	-6.5121	-4.7819	-4.4548	-3.0642	-4.1513
-12.181	-11.776	-11.005	-11.159	-9.8191	-12.041	-8.9319	-12.617	-10.397	-11.518	-10.857	-12.451	-11.69	-8.7137	-10.49	-10.182	-11.687	-12.6	-10.656	-11.238	-10.426	-12.018	-8.8948	-11.354	-11.245	-11.861	-10.103	-7.3577	-12.385	-12.965	-7.5389	-11.396	-10.859	-10.325	-10.965	-13.107	-12.338	-12.105	-10.665	-12.168	-10.205	-7.9775	-11.198	-10.281	-9.4623	-11.375	-11.881	-11.465	-9.8372	-12.015
-1.402	-3.081	-0.8682	0.25669	-0.74227	-2.0952	-0.97057	-2.2098	-3.2735	1.1715	-2.0556	-1.3019	-2.7341	-1.7716	-2.0067	-0.76583	-0.026956	-0.4462	0.20429	-2.6651	-2.2962	0.012664	0.01093	-1.0898	-1.7149	-1.0245	-2.3276	-3.0817	-3.3751	-4.1765	-1.3743	-2.8299	-1.9957	-0.9464	-1.6397	-1.8979	-0.74975	-3.6592	-2.1306	0.89863	-3.3574	-1.7216	-5.9402	-2.0649	-0.17795	-0.27158	-1.0604	-1.3309	-2.9646	-2.7974
0.11396	-0.26909	-1.7498	3.6643	0.7798	-0.1839	2.4314	-1.4043	1.3333	1.0058	0.2366	0.55106	0.21916	0.90941	0.57473	-0.081913	0.14936	1.3874	-1.5055	-0.011692	1.7093	0.56812	1.0902	-0.82601	-0.18938	-0.56685	0.93488	-0.53675	-1.5879	-0.40821	-0.12381	0.83185	2.166	2.9583	0.57306	0.66477	1.5026	-1.3293	1.2074	0.93228	-0.2754	-2.6333	0.62896	1.0321	0.058852	0.70347	-0.67026	1.083	-0.10158	-1.2076
-2.1469	0.023293	-0.36543	0.5244	1.6385	2.3231	0.54988	0.53568	-2.6452	-0.23605	-1.2133	-0.61103	-1.5121	-1.7427	1.9151	1.7391	1.4383	-0.56474	0.61272	0.083049	0.87516	-1.0201	-0.22894	0.29987	0.89778	1.1915	-0.20886	-1.2915	-0.62927	0.32834	2.5179	1.5157	0.79574	0.054471	1.7636	0.21202	1.7723	-0.76005	0.11515	2.2109	-1.5278	-0.81004	-1.9678	-0.18983	1.1131	3.0981	1.1607	0.010585	0.063551	0.94405
1.0798	-0.77745	-0.56088	0.38658	1.6529	-0.26812	-0.059766	1.1203	-1.4438	0.34531	-1.0185	-1.1397	-0.15714	0.15963	1.1659	-1.3228	-0.3071	0.80235	0.85875	-0.53238	-0.59191	-0.022011	-0.84299	-1.6742	-0.15563	1.3594	1.1489	-1.2461	1.7185	1.9008	1.0349	-1.007	-0.50653	0.45961	-0.78788	-3.6763	0.58816	1.308	1.8211	-1.6406	3.0441	0.12696	0.98831	-1.2204	-0.61218	-1.2682	3.0796	-0.33163	-0.51092	-0.12539
-14.579	-15.006	-13.715	-17.692	-14.002	-16.627	-14.897	-12.112	-14.695	-15.487	-13.215	-11.192	-15.437	-14.647	-13.904	-15.375	-12.904	-16.028	-15.32	-12.967	-14.155	-14.797	-14.233	-13.337	-14.301	-15.426	-16.158	-16.824	-17.885	-14.003	-13.68	-17.901	-16.588	-13.563	-13.211	-13.103	-14.533	-14.583	-16.805	-15.164	-16.379	-15.687	-14.279	-16.159	-14.271	-13.968	-16.801	-14.478	-14.352	-15.657
-1.6029	-3.8191	-1.6169	-1.7695	-0.51545	-1.9582	0.7332	-0.44603	-1.2849	-0.16036	0.34119	-1.4036	-4.0685	-1.7884	-0.95661	-0.81928	-3.2194	-2.3991	1.3554	-1.3861	-0.84161	-1.2101	-1.85	-2.1739	-1.5672	-1.8189	0.64814	-1.6157	-0.79864	-2.0563	-1.1647	0.36764	-2.7289	-1.1113	-1.0836	-1.7402	-2.2706	0.082104	-1.451	-0.64004	-1.7405	-1.5762	-0.37923	-1.0313	-0.23561	-3.0103	-4.3836	-1.8434	-1.2945	-3.3116
10.611	7.5447	5.7901	7.6289	6.9523	9.2971	6.5098	8.8031	5.6472	6.9142	7.0078	10.481	7.1912	7.0778	8.3029	9.798	8.8254	9.4157	7.5533	6.1582	9.4262	7.6914	7.7104	7.4063	10.294	8.186	7.4652	6.9148	8.344	7.2994	7.2477	9.8541	7.4334	7.4147	8.5793	9.1827	8.9264	7.1044	8.4364	9.4548	8.9844	8.5563	10.003	5.4602	9.4324	7.991	7.365	8.0287	9.1702	8.0821
4.0743	1.6209	3.7506	5.0223	2.598	2.8357	2.6792	5.184	4.6581	5.0357	4.0176	3.6738	2.8646	3.8535	2.1253	2.6332	2.0514	3.3207	3.7274	1.4352	3.0986	3.0887	3.8897	3.9728	3.0271	2.0377	2.5748	5.0323	4.3651	3.0819	1.491	3.0565	1.5874	3.5947	4.1571	0.5904	4.1364	1.6377	3.998	-0.44567	4.5613	3.9882	4.1705	3.8672	6.2848	3.0263	4.1558	3.7255	3.9766	2.8728
1.0938	2.8454	0.2171	2.2179	1.9884	3.0586	1.3145	4.6288	2.2843	2.518	2.5125	-0.023853	2.1806	-0.41738	2.4986	1.3007	1.4862	-0.23613	3.07	1.7182	1.6162	4.1064	1.3781	4.6992	1.6855	1.9297	-0.26031	1.9865	0.27481	2.2462	2.3217	0.71172	1.8827	2.0369	2.0236	1.277	0.88055	2.5057	-0.17256	2.8429	2.118	-0.2212	2.688	2.0985	2.6208	0.39126	-0.058889	1.1232	1.4972	1.632
0.18068	-0.023886	-0.13678	-1.3198	0.32138	-0.14337	-0.14804	0.43603	0.25685	1.1976	0.84029	1.3373	-1.7584	1.2025	0.159	-1.7337	0.1356	0.77735	1.0845	1.4078	0.66439	0.20081	0.27886	0.17208	0.66935	0.097786	-0.17593	0.44811	0.1581	-0.74172	-2.7108	-0.26234	-0.24574	0.96869	-0.14785	1.4625	2.1787	0.25121	-1.7255	-1.1169	-1.985	-0.13449	-0.59417	-1.9154	-1.1373	-0.72592	0.90587	-1.9895	0.30599	0.4898
-10.474	-11.604	-11.405	-9.3579	-10.63	-10.455	-9.9766	-12.883	-10.449	-9.6546	-12.494	-12.3	-10.718	-12.133	-12.131	-13.301	-11.977	-11.259	-9.2826	-11.75	-13.234	-11.701	-11.864	-13.884	-13.97	-11.398	-12.891	-11.682	-10.309	-10.621	-12.522	-12.858	-14.582	-13.351	-9.5809	-11.769	-11.426	-10.777	-12.348	-10.87	-12.484	-8.8721	-8.7818	-13.931	-12.679	-10.2	-10.482	-11.789	-13.047	-10.937
-8.1598	-6.2086	-5.8736	-5.7856	-6.9664	-7.1148	-7.1448	-1.7373	-4.1413	-5.476	-5.9087	-3.1791	-7.2349	-4.7472	-4.5466	-5.6005	-7.6031	-5.2349	-4.6293	-7.0182	-4.7377	-5.8376	-5.5975	-6.3648	-7.2118	-4.0331	-5.1147	-6.9576	-4.4023	-6.599	-4.0635	-6.0067	-5.2577	-5.0231	-2.5799	-5.4937	-7.9932	-5.1483	-5.1178	-8.8889	-5.0291	-5.3854	-4.8294	-7.6286	-6.7778	-4.4596	-5.981	-4.5299	-2.9008	-5.5875
-9.0251	-9.1501	-7.7948	-9.113	-8.7947	-5.8786	-8.9737	-6.5815	-10.01	-7.2698	-9.5696	-10.016	-10.076	-5.4133	-7.7837	-9.3893	-10.589	-7.471	-7.6355	-12.1	-7.7347	-9.2019	-7.8856	-11.188	-10.158	-10.966	-7.073	-8.6928	-7.2799	-6.9803	-8.713	-9.4439	-8.0193	-8.1711	-10.317	-7.9472	-8.2796	-9.9238	-10.434	-8.1433	-10.418	-8.2236	-9.278	-10.335	-7.6299	-9.5744	-8.7579	-7.1781	-9.5261	-8.1539
3.6395	0.60297	1.4294	0.94584	1.4979	0.37665	0.83209	3.3321	2.5209	2.4085	-0.17068	1.8283	1.6003	1.6996	0.56781	2.9638	-0.89868	0.83129	3.2282	1.6317	4.1135	1.4847	3.5016	3.199	0.20724	2.7248	2.0701	3.4965	0.84053	3.1341	2.3394	-0.71952	0.024376	3.5209	-0.34279	1.7126	1.9899	-0.65484	0.39443	3.2835	1.2106	2.7137	3.6547	0.32874	0.49586	-0.046409	0.9021	2.8174	1.5186	2.3756
-7.7788	-5.6548	-6.0256	-5.9516	-5.7141	-7.6685	-9.9443	-6.5951	-4.5893	-6.2559	-5.0848	-7.7796	-6.6016	-6.356	-5.4559	-5.6668	-7.2252	-6.0002	-6.4537	-7.4778	-7.492	-9.4046	-4.9626	-6.5833	-6.5365	-6.0524	-6.2401	-6.8153	-3.8142	-6.8627	-7.2853	-5.8289	-7.3511	-4.8371	-8.2894	-7.4604	-6.111	-7.3184	-5.5361	-6.5453	-5.7473	-6.7543	-7.3451	-7.6382	-5.8354	-7.8145	-6.994	-7.5581	-5.7356	-7.0759
-10.704	-11.261	-11.36	-8.3235	-8.7349	-9.022	-10.518	-10.617	-13.121	-12.49	-10.74	-12.208	-11.012	-12.966	-11.905	-10.523	-11.512	-12.114	-9.57	-13.451	-11.236	-11.503	-12.299	-11.851	-9.6313	-10.489	-10.041	-10.359	-12.23	-10.577	-10.04	-9.9338	-9.9377	-9.7941	-11.395	-13.532	-12.244	-8.4421	-11.092	-10.453	-12.915	-10.334	-10.756	-9.9361	-11.224	-11.154	-11.942	-12.239	-11.522	-10.679
-2.3159	-2.9891	0.25617	0.46428	-1.4717	2.9145	-0.74564	1.1042	1.5876	0.72668	0.093565	0.71038	-0.37885	0.30277	-1.1711	0.22053	3.4548	2.6744	2.0893	-0.76842	-0.07008	0.55235	0.26301	-1.8958	0.067984	0.045702	2.1723	0.57687	-0.41024	-1.1547	0.20778	-1.1578	-0.39138	0.57693	-0.5832	-0.98397	0.6392	1.3057	-0.75409	1.8168	-0.67654	0.42818	0.17618	1.113	-0.095771	0.25165	-1.1137	-1.4595	-0.73914	-0.78458
-1.8758	-2.8557	-3.7342	-2.6942	0.031247	-3.2991	-2.2313	-1.3102	-6.08	-1.7471	-1.9677	-0.72977	-1.4456	-1.9423	-4.2427	-1.5012	-1.7921	-3.6037	-3.7063	0.012142	-1.8958	-1.8255	-4.6915	-3.2918	-2.7332	-2.5078	-4.9133	-3.0665	-3.7522	-1.8919	-3.3781	-0.037808	-4.4956	-0.37273	-4.1803	-2.0933	-2.7996	-0.93259	-1.1649	-2.255	-2.8905	0.058645	-2.6387	0.36313	-3.5695	-2.4348	-2.8422	-3.7467	-1.2559	-1.124
0.22751	0.55693	-1.243	1.1501	0.11263	0.50523	3.1982	0.84404	1.74	3.0776	-0.35923	1.0778	1.2207	2.8267	2.1937	0.86933	0.73015	1.4656	0.36306	2.1859	1.285	2.3885	0.51277	2.4223	0.027808	0.97028	-2.0096	0.10704	-2.0235	0.86358	1.189	-0.63602	-0.69947	3.2805	-0.23903	2.2726	0.35825	1.3287	0.7009	-1.0795	2.4692	-0.89973	0.75282	2.5941	1.2979	0.78437	0.11814	0.73567	-0.8653	3.263
-14.067	-13.731	-16.371	-14.303	-16.401	-12.601	-13.849	-16.874	-18.702	-14.147	-14.985	-15.067	-15.63	-14.367	-14.137	-14.561	-14.403	-11.714	-14.511	-15.402	-15.834	-11.738	-15.828	-11.645	-15.288	-15.306	-15.984	-13.79	-13.671	-15.804	-14.654	-13.16	-16.718	-14.396	-14.861	-14.108	-15.768	-15.432	-15.683	-16.906	-12.821	-14.603	-13.455	-12.583	-14.973	-13.932	-13.905	-15.233	-14.035	-15.025
-11.524	-12.357	-10.622	-11.798	-12.663	-8.9243	-10.32	-12.343	-11.605	-12.038	-9.4586	-13.298	-10.571	-13.866	-10.391	-11.172	-12.249	-9.761	-12.835	-14.478	-12.453	-13.663	-12.882	-12.582	-12.032	-12.99	-14.302	-10.369	-14.537	-14.218	-12.309	-8.6484	-10.906	-8.6667	-12.994	-13.554	-11.378	-12.343	-12.775	-11.548	-13.945	-9.9277	-10.283	-12.201	-12.791	-10.09	-12.536	-10.2	-13.945	-12.383
-19.864	-21.419	-20.589	-24.05	-20.21	-20.649	-21.918	-23.442	-20.635	-21.538	-21.747	-21.303	-22.543	-20.6	-22.091	-20.349	-22.318	-19.564	-20.802	-18.79	-19.874	-19.519	-17.499	-20.374	-20.912	-18.938	-19.706	-19.926	-20.679	-20.286	-19.294	-20.356	-21.073	-20.837	-21.689	-20.916	-22.787	-22.527	-20.55	-18.51	-19.135	-20.217	-22.033	-19.137	-19.291	-20.026	-21.539	-21.416	-20.565	-22.378
-12.957	-10.967	-12.669	-12.737	-12.647	-10.815	-11.511	-11.029	-11.968	-8.7653	-14.974	-12.118	-14.595	-12.067	-10.099	-12.369	-11.299	-12.878	-11.699	-13	-10.969	-14.158	-10.191	-12.927	-14.04	-11.886	-10.143	-13.13	-11.343	-10.845	-11.634	-10.809	-15.627	-11.955	-12.656	-11.563	-12.893	-12.511	-11.32	-11.689	-12.911	-11.161	-11.451	-12.049	-11.924	-12.714	-11.614	-12.245	-11.239	-13.214
-7.7328	-7.6856	-10.167	-7.9736	-9.6579	-8.582	-6.1402	-8.6854	-9.8014	-10.429	-9.0876	-9.7966	-6.6563	-10.632	-6.6395	-9.4972	-9.6865	-8.5827	-10.926	-8.9959	-9.9869	-8.1059	-10.336	-6.5417	-10.243	-9.3169	-6.8593	-9.9562	-8.4335	-8.1463	-8.697	-10.129	-7.1509	-7.7915	-10.086	-10.347	-9.9892	-7.4983	-11.117	-10.344	-12.141	-8.1146	-10.894	-7.7103	-11.027	-10.844	-8.1665	-8.2043	-9.6474	-8.9372
-10.201	-14.194	-13.853	-11.077	-10.489	-11.585	-11.581	-10.533	-12.194	-10.9	-12.304	-10.869	-9.8699	-10.755	-10.477	-8.3115	-12.78	-15.413	-9.4373	-12.426	-12.087	-13.675	-9.2807	-11.125	-14.07	-12.591	-10.643	-11.088	-11.306	-11.552	-11.569	-11.158	-12.424	-10.364	-10.977	-12.45	-13.164	-10.86	-13.256	-12.326	-12.537	-11.999	-9.8832	-11.504	-9.7613	-10.618	-12.475	-10.861	-12.254	-11.026
-11.05	-12.94	-12.784	-10.222	-13.189	-9.1834	-12.412	-8.5883	-11.184	-12.67	-10.274	-13.922	-9.5549	-10.361	-12.235	-9.9917	-11.329	-10.922	-12.899	-11.236	-10.659	-11.937	-10.608	-14.576	-10.709	-12.593	-11.572	-11.737	-10.456	-10.588	-10.879	-12.198	-9.9726	-12.325	-11.691	-12.312	-11.337	-10.772	-12.63	-13.064	-13.31	-11.868	-12.426	-12.367	-12.753	-12.794	-13.986	-13.594	-12.992	-12.463
-13.008	-13.938	-17.084	-12.377	-14.006	-14.719	-13.963	-13.517	-13.594	-14.296	-13.605	-15.599	-16.358	-11.278	-13.506	-12.016	-11.921	-15.827	-13.595	-12.062	-14.173	-13.021	-12.503	-12.647	-13.086	-13.212	-12.544	-15.782	-16.427	-12.602	-15.301	-11.374	-14.074	-14.212	-13.834	-14.152	-13.904	-13.864	-13.011	-15.56	-14.687	-14.163	-14.787	-15.444	-14.827	-14.622	-14.457	-13.155	-12.445	-17.764
-5.8898	-4.3623	-2.385	-5.7305	-6.3755	-8.1607	-7.2661	-5.6181	-7.7201	-6.6899	-5.3211	-6.2182	-7.7639	-6.597	-5.7809	-5.374	-6.304	-5.8278	-4.6768	-5.5554	-4.0863	-6.7786	-4.88	-4.5498	-7.9272	-7.3821	-6.31	-7.0111	-6.1843	-8.1623	-7.6402	-8.9854	-5.7995	-5.7814	-4.5285	-3.563	-5.7799	-6.9148	-6.3241	-8.7633	-5.7311	-6.6858	-3.2498	-7.6913	-4.5554	-6.2327	-5.1884	-4.0386	-3.1773	-7.3781
-12.694	-15.452	-14.941	-12.727	-13.256	-14.059	-13.87	-15.129	-14.364	-14.428	-15.336	-16.707	-15.439	-12.922	-13.816	-14.911	-14.434	-14.579	-15.954	-12.494	-13.785	-13.916	-14.276	-12.978	-14.96	-15.966	-14.127	-15.146	-14.866	-17.503	-15.135	-15.316	-15.919	-14.318	-15.251	-15.884	-14.465	-11.67	-14.658	-14.364	-14.807	-14.581	-13.147	-14.659	-15.399	-14.922	-12.667	-14.098	-17.306	-14.148
-13.115	-14.493	-14.895	-14.602	-13.653	-15.956	-15.621	-13.433	-15.262	-15.494	-15.608	-14.755	-13.643	-14.618	-15.38	-13.074	-14.733	-15.287	-13.398	-13.279	-14.738	-17.169	-13.76	-14.911	-14.902	-15.958	-16.016	-15.559	-13.544	-17.294	-15.626	-13.817	-13.991	-15.692	-12.031	-14.929	-11.242	-16.904	-15.825	-16.073	-13.173	-11.408	-15.842	-15.281	-13.451	-16.53	-15.024	-14.176	-12.965	-15.632
1.6454	5.6901	4.264	2.6723	3.0681	1.737	3.9534	1.3994	3.1432	2.0451	3.4602	3.881	4.7993	4.3331	2.6812	0.25859	2.3762	4.6714	6.8845	6.0534	2.9774	0.80175	5.2222	2.446	4.7063	4.5367	1.2063	4.7264	0.46222	5.9506	1.4885	1.1701	4.7961	2.5687	2.9448	1.9205	7.3567	3.7634	3.3628	4.3613	2.5428	2.1106	4.7133	2.6272	4.0454	1.0097	0.63141	3.8529	3.3284	3.883
-3.9361	-3.3934	-4.4681	-3.2479	-2.1992	-5.5385	-2.3932	-3.4563	-3.1594	-5.0702	-3.9094	-4.553	-5.1891	-5.236	-5.868	-3.9811	-4.4604	-5.8558	-6.7695	-7.1246	-2.5325	-5.5606	-6.2257	-6.1266	-4.6136	-1.7279	-6.1928	-4.2835	-3.3403	-5.069	-2.909	-5.8051	-4.4359	-4.7181	-4.4125	-2.998	-4.5839	-4.852	-5.8791	-3.1147	-4.5621	-3.9557	-3.0905	-4.8905	-7.2003	-4.9298	-7.0804	-2.1858	-5.4518	-4.0873
-10.638	-12.762	-11.227	-9.4455	-10.325	-10.33	-13.073	-10.421	-13.855	-13.071	-10.715	-11.85	-12.6	-10.13	-11.039	-13.609	-10.579	-11.382	-13.178	-10.639	-11.615	-10.682	-11.674	-11.85	-10.583	-12.828	-10.057	-12.422	-11.288	-11.792	-8.2069	-8.6097	-11.032	-11.812	-11.058	-12.319	-11.234	-11.743	-9.4745	-11.042	-12.127	-11.77	-11.692	-11.68	-12.465	-11.61	-10.765	-13.102	-15.222	-10.088
1.8702	0.11253	0.13352	-1.7679	-1.7162	-3.3005	-1.4026	-1.5131	-0.39684	-0.74867	-2.5235	-0.54939	-1.344	-0.14735	-1.0119	-2.9827	-2.0583	0.21764	-0.35575	0.38713	-1.6083	-2.167	-3.4184	-1.0646	-3.0786	0.31327	0.31899	-3.5663	-0.29907	-0.95414	0.77986	-1.1216	-1.393	-1.6879	-0.64444	-1.3554	-1.3294	-1.1941	-0.68233	0.77645	-1.1204	-1.2121	-0.8075	0.3359	-1.8176	-1.9542	-2.0159	-1.3968	-4.2453	-1.7321
-11.001	-14.008	-10.698	-14.867	-13.187	-14.056	-12.814	-11.401	-13	-13.767	-12.251	-12.926	-11.873	-10.891	-13.143	-14.471	-12.438	-13.885	-12.631	-12.939	-12.736	-15.111	-12.763	-13.644	-14.368	-15.466	-11.505	-13.532	-13.507	-12.763	-12.426	-12.59	-14.875	-13.274	-13.27	-14.1	-15.106	-15.135	-14.395	-13.33	-14.21	-13.742	-10.963	-11.888	-11.109	-13.697	-13.218	-12.938	-11.437	-15.129
-1.1247	0.44227	-4.4793	-2.6062	-2.2863	-2.658	-4.0187	-2.0072	-3.1401	-0.75068	-4.3798	-2.803	-3.6964	-4.0062	0.060606	-4.2713	0.27246	-3.7739	-4.1164	-3.0884	-1.6399	-4.4888	-2.1297	-2.8031	-0.83085	-6.3195	-2.1398	-2.1366	-1.7525	-3.2109	-3.0331	-3.6597	-3.0009	-2.8567	-0.9229	-3.8105	-3.598	-4.6066	-3.4822	-2.9897	-2.8101	-3.7821	-2.7005	-3.6155	-0.71769	-4.5814	-2.6242	-3.7593	-1.0379	-3.6032
0.40298	-2.8196	-0.77269	-1.0277	-2.3584	-2.7794	-3.7507	-1.0672	-0.11758	-1.9228	-1.4601	-2.4982	-1.0942	-1.385	-0.87833	-0.68557	-2.0075	-2.4752	-0.32321	0.54819	-1.8923	-2.3747	-0.50866	-4.9446	0.69591	-2.118	-2.4624	0.63566	-2.292	-0.18635	-0.86385	-0.59068	-1.1725	-0.99363	-3.4668	-1.2519	-3.5061	-1.8105	-0.91869	-0.72028	-1.3375	-2.0407	-3.1501	-3.2512	-0.47667	-2.9455	-1.3574	-0.64419	-1.0355	-3.9182
0.56689	2.0791	-1.6695	-0.12545	-0.44023	1.0746	1.0157	-0.69744	0.91772	1.7331	1.3837	-1.176	1.0347	1.0569	-0.49435	0.027785	-0.99881	0.94861	0.72676	-1.0409	0.10969	-0.82218	2.2039	0.23229	0.73015	2.4452	-0.55641	1.9098	2.0758	1.4594	-1.7932	2.5634	1.5788	0.76564	2.6526	0.24888	-0.35394	0.88192	0.068441	-0.57541	1.2209	-0.35832	-0.083347	0.57637	1.4996	1.3624	0.94138	0.43743	-0.37446	-0.16081
5.0772	6.8073	5.0582	3.5472	4.6095	4.4658	6.3512	5.2768	5.7037	4.5853	4.1085	9.1504	6.4999	5.1727	6.8505	5.2555	7.2258	2.9124	4.86	7.0545	5.3068	5.5209	4.4484	3.9768	4.0673	5.1026	6.3724	6.6435	4.6471	4.8528	5.5155	6.6308	3.9594	9.2755	5.7809	7.04	5.8909	5.0127	10.05	7.9708	5.4252	4.4669	4.8911	6.1356	5.3576	6.7776	4.3802	3.4946	5.4261	3.1316
-10.623	-14.27	-11.864	-13.983	-14.552	-13.456	-11.089	-12.66	-13.706	-15.274	-12.15	-11.853	-13.856	-10.367	-14.033	-15.665	-14.901	-14.328	-13.217	-13.286	-12.891	-16.527	-12.265	-13.328	-13.924	-15.461	-13.482	-12.981	-14.681	-13.087	-13.592	-12.251	-12.48	-14.558	-13.22	-14.177	-14.636	-13.391	-14.219	-12.07	-16.768	-14.85	-14.896	-14.165	-14.628	-15.226	-13.055	-17.468	-13.016	-12.777
-11.725	-12.223	-12.531	-14.423	-15.615	-11.619	-12.232	-12.01	-15.116	-14.664	-10.706	-13.417	-14.947	-12.366	-12.856	-11.692	-16.538	-12.205	-11.424	-12.753	-12.795	-14.83	-11.661	-12.649	-11.942	-14.808	-14.425	-14.385	-13.49	-12.767	-13.042	-14.363	-15.502	-13.593	-13.06	-10.428	-14.282	-10.805	-14.452	-14.335	-12.716	-12.655	-12.085	-11.966	-14.271	-12.748	-13.602	-12.183	-14.116	-15.142
-9.4456	-11.437	-10.749	-13.104	-12.253	-10.392	-9.2222	-8.9476	-12.016	-12.446	-11.652	-9.2764	-13.344	-9.9337	-14.705	-10.31	-11.523	-11.568	-11.915	-10.538	-10.165	-10.365	-12.746	-11.719	-11.342	-11.971	-12.686	-11.78	-10.182	-13.902	-10.04	-12.626	-10.772	-12.668	-12.355	-13.981	-12.149	-10.871	-11.941	-13.366	-10.932	-11.081	-11.389	-12.123	-9.9775	-8.1219	-14.091	-11.294	-13.349	-12.063
-14.562	-15.586	-15.781	-12.725	-13.843	-14.222	-15.978	-13.786	-13.511	-15.751	-14.58	-14.449	-15.596	-15.174	-14.592	-14.568	-16.248	-12.702	-15.162	-15.792	-13.683	-14.784	-16.479	-14.863	-14.892	-13.175	-13.646	-15.217	-15.093	-13.121	-15.513	-13.456	-13.647	-13.042	-16.172	-16.346	-14.791	-12.322	-14.927	-14.568	-16.164	-14.798	-15.324	-16.372	-15.475	-13.759	-14.121	-13.286	-14.713	-12.741
-1.046	-0.88686	-1.0905	-2.0745	-2.7681	-1.1493	-2.1868	-2.2703	-1.7005	-2.6841	-0.18746	-0.45581	-1.5827	-1.619	-2.6036	0.43027	-0.31427	-1.8986	-1.9245	-2.8965	-0.44011	-1.1743	-1.8932	-0.19164	-1.0679	0.43801	-2.11	-3.2947	-3.8108	-0.26298	-1.143	-1.7891	-2.2403	-0.76982	2.4158	-0.95635	-2.2344	-0.95288	-3.4359	-4.6888	-0.57111	-2.4889	1.4152	-0.89577	-1.9312	0.2553	-2.2321	-1.1767	-0.38704	-3.5333
-0.38261	-3.2791	-1.301	-0.062988	-0.12111	-1.8256	-1.499	1.0658	-2.7762	-3.4104	-1.0167	1.0493	-1.3274	-4.0701	-1.9548	-2.2477	-1.1398	0.4219	-2.8267	-0.11731	-0.37998	0.60348	-2.4353	-4.2363	-0.76165	-1.5803	1.2589	0.3336	-4.6177	-0.94139	-0.9581	-1.7208	-2.5081	0.25907	-1.1087	-1.1484	-0.96859	-3.4398	-2.9951	-1.5508	-1.411	-1.2997	-1.1032	0.46225	-1.8565	-2.8466	-0.20636	-2.5398	-1.6943	-1.2898
1.7018	-0.25574	-1.2501	1.2688	3.1223	2.7361	-1.6657	-0.18661	2.3538	2.0994	-0.51757	0.84373	2.7703	0.36397	-0.42084	2.0234	-1.9558	1.5378	0.61013	2.1513	3.1599	0.84875	-0.87518	-1.2257	1.6292	3.2664	0.30807	-1.9299	-0.95779	-0.20845	0.81124	0.85706	1.1752	0.49785	1.6685	0.68887	1.6564	-0.71842	-1.9825	2.1721	-0.82183	-0.76508	0.47874	2.318	1.6821	-1.5224	-0.50214	0.74293	0.027318	-2.0382
3.9328	2.3426	1.7557	0.71806	0.85293	0.6622	-0.26546	1.481	1.6025	2.3783	1.4533	-0.12396	1.2368	2.2418	1.5237	1.2262	0.99633	3.0621	0.82405	3.4842	1.5723	1.3634	4.7936	1.9435	0.98374	2.8717	1.891	1.4863	1.8214	1.5446	-0.54891	0.73914	0.76998	0.84619	1.8733	1.5192	2.105	2.0269	4.1677	2.1534	1.1581	2.7408	1.383	1.082	0.36415	1.5192	3.4696	2.9953	1.263	2.7812
-15.486	-13.407	-12.933	-14.983	-15.618	-11.791	-14.55	-12.824	-10.079	-11.142	-11.099	-10.958	-13.182	-10.564	-15.484	-16.65	-13.439	-12.489	-13.697	-14.194	-12.617	-14.376	-14.624	-15.727	-14.124	-11.684	-12.65	-13.335	-11.953	-10.992	-13.387	-13.355	-13.249	-14.944	-13.858	-12.174	-15.056	-13.823	-15.013	-14.122	-13.12	-12.595	-13.144	-9.7973	-13.327	-12.751	-13.78	-12.935	-13.589	-11.386
-4.1461	-4.1536	-3.3654	-4.2685	-4.5557	-1.9142	-3.1483	-3.8393	-4.1673	-4.2506	-4.0189	-4.8732	-4.05	-3.6915	-4.3211	-4.668	-3.6484	-4.3516	-1.4832	-4.0328	-5.6382	-1.959	-3.9225	-3.1616	-3.6078	-1.9926	-2.1793	-3.6212	-1.9496	-4.077	-4.9208	-1.4434	-1.102	-5.2996	-2.3429	-4.4821	-3.645	-3.6672	-2.159	-3.7619	-5.0048	-2.7456	-2.5751	-3.8952	-4.0685	-2.9656	-2.5541	-4.1386	-2.452	-2.4883
-3.4589	-0.90223	-3.3286	-4.5311	-2.9134	-4.9109	-3.6701	-0.78065	-4.8066	-3.1175	-1.051	-1.4772	-0.22984	-7.0879	-2.5123	-2.5863	-3.1427	-0.92755	-3.1299	-1.4442	-2.9874	-2.0204	-3.2176	-3.7998	-3.3122	-1.9204	-0.98453	-2.9425	-3.6794	-5.2261	-4.4759	-4.627	-5.3098	-2.3783	-4.4552	-3.6117	-3.5992	-1.5611	-3.8613	-4.9109	-4.6232	-2.0306	-3.5298	-3.0464	-2.6438	-2.3734	-1.0532	-2.99	-5.2633	-4.0618
-0.70615	-1.1524	-2.6441	-3.2306	-3.3292	-1.757	-1.7932	-2.8526	-0.2576	0.72267	1.553	-2.0148	-0.47734	-3.0115	-0.018249	-2.1729	-0.36178	-0.16202	-3.0695	-3.9335	-1.1045	-0.38948	-0.74919	-2.5357	-2.5535	-1.069	-0.83993	-2.3525	-0.75336	-1.0416	-3.1042	-0.50091	-1.0177	-3.3277	-0.37718	-1.8295	-4.8168	-2.3475	-2.5098	-0.81295	1.5531	-5.5588	-1.5299	-2.7284	-1.5483	-1.3653	-0.46521	0.6841	-3.1235	-2.2618
2.4477	4.9521	0.43449	2.9718	2.8663	1.3447	0.78857	2.2575	3.2776	1.7654	3.8865	4.7042	0.72726	1.3386	4.1513	2.82	1.1578	2.069	4.1928	0.77295	3.8779	3.4216	2.1006	0.72721	4.2719	3.4533	1.6855	2.9101	2.9685	2.7879	5.9627	4.0014	4.4414	3.0695	4.3596	2.9887	2.1855	1.8431	3.0703	1.6865	3.4573	3.8867	3.3976	3.3302	0.89565	0.50182	2.5927	3.3299	1.9977	2.4861
0.28857	2.7838	1.1592	1.8416	1.5447	0.2034	-0.0063856	2.2157	1.6072	0.41141	1.6825	0.73627	1.9884	2.4968	1.6696	1.2119	-0.39329	2.4155	2.6616	2.0455	3.5135	0.36736	1.7225	-0.72027	1.7112	3.5323	4.0325	0.53694	2.3549	2.7111	3.7238	0.61309	1.7042	-2.0104	0.19512	1.3767	1.5215	1.6632	1.5327	0.9575	2.5123	-0.21095	0.22545	0.96485	3.2765	2.5479	2.309	1.7572	2.2016	2.2371
-2.2574	-2.0176	-3.3028	-1.9883	-2.4586	-3.6182	-3.1507	-2.6941	-3.1139	-2.2011	-0.016428	-2.0381	-4.5792	-2.2523	-2.0177	-3.9464	-3.2722	-0.97228	-0.25225	-2.988	-3.0941	-3.5421	-2.8906	-1.713	-1.7547	-2.8667	-5.0983	-2.829	-3.2261	-5.0213	-2.7078	-3.6631	-3.1303	-2.8504	-2.6709	-4.0045	-4.4811	-3.7581	-0.59234	-1.5065	-2.0084	-1.8838	-5.1081	-3.5049	-1.7694	-2.4363	-1.3137	-2.9904	-1.7605	-1.2255
-10.754	-8.5177	-9.3545	-10.336	-8.3683	-10.125	-8.3869	-9.5292	-8.6245	-8.4714	-7.5275	-9.2235	-11.659	-8.6588	-10.507	-7.862	-8.5423	-8.4405	-9.0997	-10.767	-9.6195	-11.028	-9.4185	-10.252	-10.268	-11.173	-7.9782	-10.716	-8.6908	-10.902	-8.9024	-7.8022	-10.183	-11.161	-8.453	-10.136	-10.072	-9.5928	-9.6325	-8.5261	-10.089	-8.6725	-9.9358	-9.5186	-9.4071	-9.3292	-9.9458	-8.0472	-9.4706	-9.9808
-3.1059	-7.5199	-5.7581	-5.2024	-6.3224	-6.5304	-6.6611	-7.038	-8.9968	-5.053	-5.1116	-4.2108	-5.203	-6.4374	-7.2433	-6.8049	-6.6192	-8.3325	-6.9235	-6.4411	-7.5854	-4.4457	-7.7398	-6.269	-5.5121	-4.9728	-6.6118	-7.108	-3.3746	-8.0475	-7.6223	-6.7942	-6.1477	-7.586	-5.6599	-5.3675	-5.8935	-7.7989	-7.5132	-9.2176	-6.8119	-4.7716	-5.3702	-8.4889	-6.0234	-7.439	-5.5759	-5.7553	-9.1534	-6.8595
-9.2868	-10.37	-10.88	-9.7696	-9.7104	-8.8972	-9.1886	-9.6091	-8.9105	-11.328	-9.8592	-10.19	-7.6856	-11.452	-10.83	-9.3844	-8.8513	-10.128	-9.6071	-10.505	-11.902	-8.4167	-11.825	-10.168	-11.658	-9.0693	-8.5045	-12.92	-7.5813	-10.328	-10.757	-9.3632	-10.213	-9.8558	-10.771	-11.767	-11.114	-8.3609	-11.26	-9.8638	-9.0212	-11.568	-9.0775	-9.2043	-11.454	-8.2532	-9.4655	-12.991	-9.0552	-9.4968
5.1423	6.1281	3.6743	6.3419	5.207	5.7307	3.4136	7.6368	7.1847	6.5053	4.2426	5.4784	4.3761	4.9216	4.0535	4.6012	5.8069	4.4252	5.9045	6.8748	6.0864	6.1816	4.304	6.5153	7.7812	3.3008	2.9935	7.0789	6.9318	8.0133	3.4566	4.9237	5.2686	4.4926	6.5492	4.7015	7.0836	6.8799	4.6575	7.388	7.535	3.7053	2.8945	4.9555	6.5916	8.1761	7.3343	7.5534	4.7019	5.8761
-11.264	-12.997	-12.515	-11.987	-12.402	-11.402	-11.152	-12.27	-11.809	-12.065	-11.398	-11.163	-11.782	-9.5057	-12.3	-9.3926	-12.619	-13.279	-14.36	-11.813	-10.875	-13.648	-10.454	-12.305	-12.231	-11.589	-13.728	-9.3236	-11.216	-11.844	-13.282	-14.92	-11.828	-11.394	-8.2954	-12.918	-11.699	-13.508	-9.9717	-11.665	-14.253	-12.062	-14.209	-9.7998	-11.26	-10.84	-12.81	-10.738	-12.841	-12.16
1.2326	-1.1809	-1.4351	1.3712	1.0039	1.003	-0.4032	-0.23359	-0.88918	0.13951	-0.46342	-0.6883	0.67758	0.29594	0.73254	1.5936	0.24296	-0.51117	-1.1254	-0.8409	-0.59002	0.88842	0.56274	0.56686	-0.87038	-1.493	-0.58644	-0.47201	0.26599	0.47728	0.40741	0.96032	1.607	-1.9658	0.60666	0.20912	1.2617	-1.7904	1.9843	-0.41293	-0.6437	1.864	0.73727	1.3027	-0.85222	2.7165	1.0196	2.2678	0.8146	-0.40572
-7.5207	-6.9503	-6.7775	-8.0483	-7.6016	-8.0154	-7.3537	-9.7416	-6.9619	-5.8006	-6.8175	-9.5425	-6.9473	-10.742	-8.4138	-6.2811	-7.7751	-6.2699	-10.191	-7.5131	-7.0232	-7.9268	-5.8949	-7.7772	-9.9202	-7.4267	-6.7626	-7.6444	-7.3112	-8.0293	-7.3725	-7.1026	-10.219	-8.3391	-8.0847	-7.9464	-5.5129	-6.7209	-10.101	-6.5071	-6.737	-7.4681	-8.267	-6.5898	-8.8483	-6.9891	-8.8636	-7.4401	-7.9527	-6.5452
-6.5978	-7.8241	-2.5236	-5.115	-3.7105	-5.2506	-2.8911	-6.2076	-5.4841	-4.1213	-5.4849	-6.9318	-2.5541	-5.4702	-2.5519	-4.9909	-5.6826	-5.4954	-5.2765	-5.5685	-6.0835	-6.854	-6.0642	-4.2721	-6.6552	-4.9217	-5.0466	-7.0328	-5.7864	-3.0042	-5.3043	-4.956	-4.7695	-3.644	-5.3274	-5.0123	-5.2922	-4.3887	-6.0861	-5.403	-3.7657	-5.3422	-4.0701	-5.6113	-6.5472	-2.4576	-2.8853	-3.8425	-5.2123	-2.7045
-5.2185	-7.7466	-4.8498	-5.264	-6.4988	-5.2873	-8.1702	-6.4755	-7.0718	-7.3038	-5.4271	-5.5322	-8.0424	-5.2317	-3.5619	-4.3544	-6.1411	-4.0172	-7.002	-7.545	-7.1829	-6.253	-5.2013	-6.5377	-3.6211	-6.7863	-4.0261	-4.8107	-5.81	-5.0776	-6.7735	-7.6759	-4.984	-5.3536	-4.8853	-6.3518	-4.9443	-5.5985	-3.5211	-5.1592	-3.6952	-5.3168	-4.7757	-3.7724	-4.8766	-5.4633	-5.0143	-5.7282	-5.6136	-6.8852
-10.664	-11.38	-12.362	-8.9424	-11.275	-10.762	-12.005	-12.513	-12.113	-10.771	-12.06	-9.5461	-10.989	-9.2431	-12.231	-12.969	-10.948	-9.3496	-9.4451	-12.736	-12.814	-12.364	-14.024	-9.902	-10.488	-11.197	-11.441	-12.2	-10.87	-10.52	-10.123	-9.632	-13.481	-10.904	-9.7041	-13.644	-11.213	-13.698	-13.026	-9.2573	-12.513	-13.807	-11.003	-12.026	-12.764	-10.896	-10.678	-11.329	-12.294	-10.477
2.1728	-3.1362	1.3508	3.2919	0.66993	-0.050096	-2.2264	-0.005902	1.5337	1.6481	-0.72259	-0.90256	0.75024	-2.0523	-0.24617	1.1221	1.2267	0.2872	-0.16788	0.045564	1.0981	-3.6031	1.9292	0.40019	-0.56123	1.8647	-3.1176	2.4046	0.16722	1.1206	0.824	1.2304	-0.20011	-2.3802	1.072	1.6147	0.98378	2.8192	0.94079	-0.028021	1.9741	-2.6827	-0.18465	0.44029	-0.63897	0.081073	-1.277	-0.25768	-0.29035	-0.65022
-22.386	-23.592	-21.813	-23.076	-22.068	-23.025	-21.35	-21.602	-23.059	-20.747	-23.096	-22.318	-20.783	-23.224	-20.8	-22.81	-19.873	-20.966	-22.79	-22.175	-22.84	-23.365	-22.581	-22.524	-23.543	-21.733	-21.554	-22.618	-22.96	-19.825	-22.412	-21.04	-22.9	-21.664	-24.022	-22.173	-21.515	-21.306	-20.34	-22.713	-22.472	-20.704	-24.321	-22.631	-22.366	-23.127	-22.211	-21.656	-22.179	-22.792
-12.685	-14.55	-10.899	-10.07	-12.193	-9.6023	-13.481	-12.773	-11.06	-13.367	-11.656	-11.595	-11.69	-12.236	-9.419	-12.361	-13.913	-10.616	-9.8974	-9.9002	-12.311	-11.341	-11.598	-12.336	-11.254	-13.189	-11.515	-10.554	-7.5795	-11.336	-13.231	-8.8124	-9.3357	-9.7868	-11.632	-11.969	-13.207	-12.701	-13.182	-13.081	-10.393	-11.77	-11.717	-11.935	-11.835	-10.058	-10.453	-12.375	-12.148	-11.319
-0.96071	1.3278	-1.3535	0.55227	0.81336	0.53874	0.86634	1.0712	-1.4303	1.1126	0.30863	0.86703	1.5869	-2.2157	0.78809	-0.98424	1.039	0.28012	1.5871	-1.0864	-1.9106	-0.16909	-0.11499	-0.97353	2.0838	1.6599	-0.75451	-0.48316	1.2214	-0.92795	-1.0275	1.0212	-0.94773	-1.1206	0.0049628	0.081373	-0.13326	0.46104	-1.4686	-2.4391	-0.71156	1.115	-1.215	-0.37373	-0.64488	-1.242	0.25187	0.59248	0.61115	0.22521
-0.76083	1.6751	-0.3717	-0.87991	-3.5154	-0.59299	-2.751	-1.9843	-0.55695	-3.2123	-1.4137	-3.5967	-1.9048	-2.6132	-3.1651	-1.2781	-2.2024	-3.6539	-2.2083	-1.8345	-1.5744	-0.69661	-3.6337	-2.487	-2.0174	0.068281	-2.1433	-0.64109	-2.7305	0.60801	-0.42049	-3.196	-2.2677	0.37136	-1.4426	-1.3539	-0.32407	0.91899	-2.6298	-2.2355	0.13242	-4.2293	0.75415	-0.34637	-1.6316	-1.5445	-1.456	-0.90054	-1.0407	-1.5988
-4.5359	-4.9034	-5.6984	-2.6166	-4.3257	-5.6061	-2.7202	-3.6217	-3.7005	-4.4203	-6.2591	-5.6029	-6.3171	-4.673	-4.5977	-2.5726	-5.3171	-4.9972	-5.8287	-5.8755	-4.7233	-3.7349	-3.5577	-5.369	-2.3311	-5.5992	-1.5118	-6.3243	-1.5307	-4.9668	-3.1908	-4.6032	-5.3151	-3.7827	-3.7991	-4.3129	-3.4873	-4.4393	-4.9092	-4.8924	-7.3114	-5.6765	-3.93	-3.7311	-7.9591	-3.7701	-3.5955	-3.4336	-3.8182	-4.1122
-1.6343	-1.0159	-1.5906	-3.1563	-1.4468	-1.354	-1.636	-2.108	-0.00046986	-2.5662	0.095926	-1.8368	-0.11948	-3.4262	-2.6029	0.015247	-2.2539	-4.2678	0.056454	-1.8143	-3.4524	-3.4446	-3.376	-1.5273	0.363	-1.8186	-0.54887	-1.0843	-1.9015	-4.2808	-2.2699	-2.8657	-2.8434	-2.4697	-1.5082	-4.1004	-2.6892	-1.5604	-0.60375	-1.1172	-1.9042	-2.2335	-2.8067	-4.21	-3.1057	-1.7328	-0.79146	-1.5213	-3.2952	-2.2892
-20.263	-23.225	-20.788	-21.662	-22.782	-22.92	-22.898	-21.452	-19.871	-21.509	-21.709	-22.132	-21.372	-21.946	-22.554	-26.619	-22.122	-23.371	-23.601	-22.524	-24.885	-21.891	-22.044	-22.891	-22.99	-20.953	-21.782	-22.982	-22.631	-21.88	-23.229	-22.099	-21.597	-22.246	-24.217	-21.995	-20.405	-21.848	-22.461	-21.615	-22.993	-23.339	-25.273	-22.123	-23.185	-20.407	-21.147	-21.882	-21.746	-22.088
-3.4717	-3.7271	-3.4374	-6.0453	-3.6683	-4.1338	-6.1629	-6.5005	-2.828	-5.1796	-4.4545	-3.8418	-7.7865	-5.1139	-6.7664	-4.6026	-6.1106	-2.7708	-3.5954	-3.1613	-4.3166	-4.9463	-5.634	-5.4801	-5.2514	-4.1477	-6.8264	-4.4801	-5.8831	-4.8416	-3.7614	-5.1618	-2.2954	-5.2305	-6.4016	-1.6629	-6.3245	-4.9919	-4.296	-3.4644	-4.7556	-7.3355	-4.7273	-1.5643	-7.1451	-4.6357	-7.2791	-5.1608	-7.5474	-4.9639
2.5076	1.059	-0.73016	0.58842	-1.526	-1.3489	1.0616	-0.40911	-0.91933	-0.77257	0.72884	-0.32299	-0.97345	-0.45978	1.0844	-1.409	-3.2298	-0.64004	-0.18226	0.25381	-2.6525	-3.033	0.79263	-1.4277	-2.0225	-0.50129	-1.8142	-1.2887	-2.0084	-0.53247	-0.82618	-1.0991	1.4541	-2.4524	2.4211	-0.65527	-2.539	-0.55053	-1.526	2.6566	0.15638	-1.1303	-1.3738	-1.6934	-1.1249	0.43642	-1.2729	0.37155	-0.48788	0.21875
5.0288	4.0169	5.9949	4.368	5.3565	6.3364	5.2267	3.902	6.1296	5.6564	6.116	4.0025	5.1782	2.0213	5.8361	3.7765	5.9953	7.3988	4.5759	5.1365	5.3167	7.0262	5.6841	3.385	4.6169	5.0039	6.1287	7.7741	4.0784	5.0899	4.0472	2.9842	5.6354	6.6545	5.4847	6.0067	5.4621	4.5467	4.1795	4.101	5.4301	4.8133	7.098	5.408	2.1639	5.7533	4.5398	4.2204	1.5782	5.1608
-4.1574	-2.0469	-2.5203	-4.0833	-3.39	-5.1472	-3.7301	-5.9343	-2.5419	-5.2614	-4.2299	-2.7472	-4.804	-3.4117	-1.0284	-3.0495	-0.95986	-2.281	-3.8155	-3.074	-2.4519	-4.8895	-4.3058	-2.0679	-2.9008	-2.1833	-2.812	-2.9976	-3.2761	-2.0601	-3.2996	-1.5679	-1.7048	-3.8998	-2.5808	0.027334	-4.1009	-3.246	-2.1091	-1.1983	-1.8869	-5.3781	-3.328	-1.7492	-3.522	-2.9613	-3.7117	-3.5119	-2.3152	-0.27411
-15.369	-15.506	-12.901	-14.53	-13.82	-14.732	-12.819	-14.113	-13.81	-13.832	-13.435	-12.336	-11.31	-15.117	-15.704	-15.161	-13.355	-14.792	-13.337	-15.286	-14.185	-13.933	-13.976	-15.568	-15.508	-15.559	-13.96	-16.014	-14.911	-15.129	-14.547	-14.438	-15.188	-13.543	-14.781	-15.45	-12.674	-12.063	-15.104	-14.443	-14.477	-15.432	-15.086	-14.509	-14.877	-14.273	-15.083	-15.263	-10.509	-14.861
1.8794	2.6371	2.6482	1.6643	1.1272	3.183	2.0401	0.19487	1.2688	3.205	5.4116	4.0745	0.29615	1.644	-0.4318	-0.29454	1.9969	0.66072	3.3747	1.3047	0.90332	2.2577	2.0997	3.8043	2.127	3.0274	1.5788	0.37484	-0.51506	1.3291	4.7455	3.0244	0.49097	1.3886	0.55039	3.6191	1.9841	0.46878	1.3298	2.32	0.71551	3.8806	4.0052	2.3255	2.2042	1.5059	0.48009	0.8945	1.6987	3.2094
1.2557	-0.99051	-0.76162	1.8062	0.81033	-1.0898	1.8539	1.215	1.745	0.3368	0.12445	1.9247	-0.43127	-0.74675	0.36	-0.59451	1.2127	-0.99058	-1.6289	3.2137	-1.1568	-0.21556	2.165	-2.343	0.14213	1.489	2.4176	2.6599	-0.17476	0.39023	0.66163	1.6136	0.9467	1.3782	-0.024125	1.132	-0.026277	1.1524	-1.0527	0.60608	0.71782	2.1476	1.0277	1.6012	1.1298	0.51978	1.0991	-0.83917	0.45571	0.13616
4.4452	3.5618	4.3545	5.7353	4.3499	3.9059	5.8896	4.327	4.3212	3.6853	4.1176	4.7299	6.2862	8.1362	4.7779	4.9025	2.4875	3.9029	7.5248	6.2748	2.7887	6.2634	4.4094	4.247	3.9228	3.8252	4.1374	3.336	4.9827	6.8311	5.1358	2.8338	2.9601	5.5711	5.1719	6.4655	5.0188	5.5413	7.1692	4.8525	3.476	2.8821	5.2558	5.5914	5.2293	5.1332	3.8079	4.4665	5.5451	3.8748
-3.6429	-3.6477	-4.5608	-4.5301	-2.1977	-2.4986	-1.6011	-0.63418	-2.5404	-2.4312	-2.0185	-2.1302	-3.9842	-3.1888	-2.3722	-1.7882	-3.3454	-3.2499	-4.3941	-1.4252	-2.925	-3.9684	-3.0093	-4.2379	-5.6194	-3.5189	-3.1305	-3.3075	-3.899	-2.1919	-3.9081	-3.8888	-3.7723	-2.9431	-4.0676	-1.0748	-2.1269	-2.0649	-2.5351	-2.1087	-2.7401	-4.2493	-3.3944	-4.6354	-4.1236	-2.9702	-5.6232	-1.0677	-5.2952	-2.8811
0.92285	0.7135	2.6966	-1.1778	0.98618	0.33703	2.1121	0.34812	2.5648	1.6492	1.7304	4.1485	-0.95056	0.56834	1.4102	0.95896	1.2773	0.3914	3.1715	2.9561	2.2747	2.6611	1.7026	1.1017	3.7366	2.4719	1.9402	-1.1232	3.3935	-1.5751	0.7342	0.098311	1.6895	3.0868	2.5571	1.3009	1.0367	3.8481	0.89377	1.677	4.5128	0.51561	2.8018	4.4397	2.1268	-0.12403	1.5887	1.4518	0.096943	-0.047039
[truncated: 150 more columns]
