# Supplementary material for: Genetic dissection of main and epistatic effects of QTL based on augmented triple test cross design
Source: PLoS One. 2017 Dec 14;12(12):e0189054. doi: 10.1371/journal.pone.0189054 (PMC5730204; doi:10.1371/journal.pone.0189054)
Supplement: S7 Supporting Information — (ZIP) [file pone.0189054.s007.zip › z2_200_0.5_5.csv]

10.361	7.6351	11.254	12.647	8.0524	7.9675	10.124	5.2392	10.62	7.5837	8.5787	9.4308	8.9297	9.3769	9.3792	11.48	9.9259	10.047	8.8073	9.6499	11.165	10.942	10.929	8.7893	9.1545	8.3879	8.4803	12.28	6.7835	7.2244	9.449	9.4459	7.393	8.046	8.9134	8.6829	9.9525	7.6495	8.5663	9.3	8.7011	10.164	9.2362	8.3039	10.172	11.139	11.124	5.1676	8.0968	8.7794
-19.808	-20.773	-20.56	-20.538	-22.771	-23.041	-18.904	-21.223	-23.077	-20.819	-18.946	-23.465	-22.741	-22.334	-24.137	-21.202	-21.5	-20.878	-21.56	-18.775	-19.944	-22.881	-26.426	-21.752	-24.049	-21.857	-22.112	-22.507	-16.94	-20.035	-19.038	-21.569	-22.256	-20.989	-21.673	-23.87	-22.891	-22.716	-23.941	-22.222	-20.254	-20.181	-25.541	-24.22	-20.289	-23.211	-21.139	-24.507	-22.722	-25.71
1.0391	-2.1112	0.862	0.22521	-1.9843	-0.43943	-2.715	-0.16742	-0.20095	-2.6452	-2.226	-0.72939	-1.0047	-1.7582	0.0091916	-4.9878	1.3731	-2.2427	0.25037	1.5885	-1.3755	-1.1195	0.20027	-3.6232	0.89853	-2.0058	-1.3071	-1.6687	0.1874	-0.47418	-0.30771	-3.7104	-3.5403	-0.55593	-2.7922	-2.5912	-4.4783	-3.4894	-2.8829	-4.3105	-0.78007	-1.0001	2.8702	-6.3315	-0.13113	-3.2667	-2.0123	-1.4723	0.2238	0.60922
4.627	5.4491	9.3642	7.1529	7.1998	7.5151	8.8732	5.5757	6.581	7.9341	7.3186	5.3038	7.2913	7.8393	8.1725	4.8292	9.4543	6.5856	7.0819	6.5286	3.241	10.181	7.2492	8.4048	8.2868	9.6011	9.5233	8.6675	8.2797	5.8223	5.0544	8.2576	7.6916	6.9769	5.9861	5.6687	4.3721	4.3062	10.789	5.8462	6.271	8.8123	7.5083	11.299	8.6561	10.812	9.0627	8.1162	10.783	9.1586
-5.3207	-5.0414	-6.3997	-4.2928	-6.5672	-3.703	-5.8498	-8.663	-4.2078	-7.0105	-4.1482	-4.0905	-4.1933	-5.2476	-6.8693	-7.0622	-2.6736	-2.8489	-7.054	-6.3	-4.3771	-2.1974	-5.2566	-4.0632	-7.4922	-3.1082	-5.0664	-4.3107	-5.4707	-3.0145	-4.0452	-4.8174	-2.5769	-6.3574	-4.9497	-3.2464	-5.1019	-5.442	-3.1195	-6.008	-6.6855	-4.1007	-6.2577	-8.5936	-3.3314	-5.9759	-4.8975	-3.1156	-4.5034	-3.1961
-3.4099	-1.9848	-5.7201	-6.1377	-3.3266	-4.0528	-2.5077	-1.0482	-3.0031	-3.5082	-4.6003	-2.6064	-3.1461	-3.6834	-3.8406	-2.0805	-1.9014	-3.5237	-2.8928	-4.4439	-5.0967	-2.3733	-3.1762	-2.9454	-5.2122	-4.2928	-1.7791	-2.2312	-0.42622	-3.2565	-4.1035	0.041298	-5.1181	-4.0955	-6.9612	-1.8055	-4.7088	-3.4338	-1.7748	-1.3115	-5.0752	-0.54983	-2.4991	-2.0096	-2.3171	-2.9746	-0.56868	-5.5143	-2.1233	-2.8945
-3.2555	-6.1499	-3.5297	-4.8356	-1.7756	-1.2851	0.95169	0.057714	-4.7222	-6.0105	-0.35682	-0.80965	-1.4183	-2.1587	-3.1898	-4.4176	-5.6167	-2.3184	-1.3672	-2.4491	-2.657	-4.7635	-3.5126	-1.9431	-3.1094	-5.6968	-5.0354	-3.3957	-2.6675	-4.085	-2.7705	-3.9204	-1.7625	-1.4789	-1.216	-2.5469	-3.0748	-4.3098	-4.0047	-5.2984	-6.0003	-1.6617	-3.2027	-5.1094	-5.6404	-4.5684	-3.2212	-5.7162	-0.35027	-3.5642
-1.365	-0.32017	0.76629	0.88585	0.99437	-1.179	0.18859	2.4133	1.6318	0.12519	0.98581	0.68441	-1.6802	-0.89672	2.173	-0.90511	-1.3582	0.57417	-0.99575	-0.74573	-2.4521	-1.344	0.99941	-1.9118	-0.14166	-2.5357	-0.73559	-0.57947	-0.028889	1.9804	0.26449	-2.2687	2.3364	-0.044483	1.0582	1.8695	2.1459	0.14534	-2.8755	-0.43287	0.48406	-0.75023	0.58728	1.0814	-0.95578	-0.2041	-1.6701	1.2471	-0.49081	-3.0996
6.52	4.9335	8.6776	5.7835	4.8755	3.8692	6.2973	4.6591	6.2288	5.8213	5.2476	8.206	5.8886	5.9099	5.4687	6.9259	8.3953	2.8084	2.9033	1.2538	4.2497	3.7967	4.9659	4.8142	7.7498	3.7792	7.4699	7.3744	4.0048	5.8626	6.5743	7.1999	7.6316	8.9463	4.8735	5.0033	6.8949	4.8932	6.338	3.4333	5.9277	6.9941	6.3084	5.8368	6.2838	6.9382	7.0281	6.8283	6.1733	6.7663
0.16614	-2.0635	-1.2274	4.2001	-1.9666	1.6034	1.0155	-4.4949	-0.12355	-0.57246	-3.337	-4.4844	0.44994	-1.8506	-1.6557	-2.287	-3.1534	-1.4505	-1.3204	0.28868	-1.4502	-2.2063	-2.9997	-1.0494	1.685	-1.2595	-0.5755	-2.3135	-0.91481	-2.712	-0.13454	-2.0258	-4.5243	-4.8155	-2.2495	-4.1282	-2.0074	0.3999	-2.5373	-1.9706	-4.8681	1.5336	0.29375	1.4954	-6.5047	-0.84263	-1.1818	-3.1283	0.94403	0.35567
0.37073	-1.4076	4.558	0.43312	2.8598	3.3625	2.1872	4.2632	2.0248	1.2018	1.1098	4.2741	2.7467	1.1679	5.0428	3.3435	2.0496	1.9139	4.9521	1.2983	0.2729	-0.16315	4.9281	1.8062	5.8184	1.8364	2.1308	4.0649	1.8779	4.5771	0.87828	4.1846	4.4804	3.6234	6.4586	6.7428	6.0778	1.4283	4.5434	1.8456	0.7314	4.9628	3.6753	4.778	2.8458	1.6583	-1.1063	3.0497	3.0591	4.7521
-3.7878	-0.75508	-0.12148	3.2799	-1.4795	-7.4118	-2.1393	-5.6371	-4.2359	-0.76683	-3.9601	0.9785	-3.919	-4.7519	-4.055	-3.439	-1.5956	0.17416	-1.4975	-2.8584	-2.2024	-1.0688	-2.4278	-4.1085	-1.7786	-1.3213	-1.0963	-2.3806	-6.0317	-1.1648	-0.59507	-2.0291	0.39514	-3.9842	-2.4327	-0.45772	-0.70325	-1.9544	-0.85727	-2.5434	-3.5779	-2.6077	-3.6382	-5.7847	-4.9453	-4.2933	-1.5799	-4.5033	-1.9836	-3.1827
-1.5937	-3.4889	-1.5864	-2.7361	1.5859	-0.74599	-3.1389	-1.6189	-1.7866	-0.94367	-0.27622	-3.2063	-0.99884	-1.7024	0.86665	-2.31	-1.759	-1.9159	0.13141	-0.01452	-0.55819	-0.34648	-3.0314	-4.5163	1.0864	3.1458	-0.33341	-2.6741	-5.4539	-1.2995	2.1151	2.9132	0.095122	-1.6717	-0.10796	-5.1008	-3.2687	-4.3145	-1.9201	3.2726	-0.81153	-2.5922	-4.2127	-1.2522	-4.4225	-2.6533	-1.1283	-1.9623	-2.4304	-4.7658
-12.576	-13.435	-17.56	-12.404	-10.507	-10.73	-13.527	-13.48	-11.458	-12.935	-13.1	-14.225	-14.175	-12.704	-16.235	-11.842	-14.295	-12.875	-11.753	-16.896	-10.967	-9.6353	-13.029	-11.212	-14	-14.417	-14.056	-12.548	-12.368	-11.753	-11.579	-12.585	-14.144	-14.214	-11.586	-9.7565	-13.433	-11.996	-12.568	-14.093	-14.347	-13.815	-12.267	-12.066	-14.036	-12.446	-14.677	-15.781	-16.059	-13.279
0.50953	-0.71588	0.76576	1.7525	2.7846	3.4964	3.0487	2.7351	0.1651	2.5552	-1.5536	1.2011	0.31798	3.1429	2.7975	0.77275	1.2711	1.4222	0.90952	0.50003	1.2488	2.2178	-2.8698	-1.0817	-0.25936	0.15759	0.97402	0.92738	0.075479	1.1062	1.3497	0.4192	0.68731	3.3074	0.90135	-4.0055	1.0191	-1.8589	0.47591	1.0931	-0.15691	0.58259	-2.7958	-2.0457	1.6643	-3.0491	-0.8439	2.1481	-0.80015	0.64299
-22.511	-23.117	-22.881	-22.059	-20.896	-21.608	-22.73	-22.629	-20.581	-21.39	-20.167	-26.335	-19.963	-21.037	-23.853	-23.676	-17.625	-22.095	-19.921	-23.37	-23.742	-18.827	-27.004	-20.762	-25.748	-23.139	-23.095	-22.755	-20.634	-20.951	-18.143	-25.752	-25.216	-21.653	-24.192	-23.308	-21.081	-20.82	-18.774	-22.718	-24.241	-21.127	-23.112	-24.343	-23.825	-20.096	-19.985	-21.93	-20.401	-24.261
-16.232	-14.231	-12.029	-16.673	-11.873	-14.77	-16.632	-13.294	-11.073	-11.562	-12.83	-11.619	-15.582	-13.826	-12.756	-13.335	-12.919	-14.586	-15.086	-10.52	-13.214	-16.322	-14.593	-13.254	-11.184	-10.957	-10.431	-14.279	-11.364	-12.109	-11.518	-15.133	-9.3635	-12.237	-15.314	-10.387	-13.595	-12.181	-15.197	-13.175	-12.15	-12.133	-12.227	-9.3191	-13.142	-16.161	-13.208	-18.267	-10.35	-13.819
5.8214	6.3075	6.8453	6.807	5.48	1.8524	9.279	2.5022	6.6864	4.1222	6.9987	4.895	4.3657	5.6745	3.2641	7.7666	4.1815	7.3508	3.0303	9.0006	5.7131	6.7203	4.2923	4.0621	6.9609	7.3283	8.005	6.2491	8.2629	5.971	5.9534	3.3815	7.9911	6.6685	3.5861	2.6135	3.4703	7.0342	6.8497	4.1527	4.2067	1.691	5.0184	4.5377	1.2258	2.5345	6.078	3.9332	5.1043	7.9047
-12.028	-8.8395	-9.3641	-9.0561	-9.2221	-10.311	-12.98	-9.1883	-11.778	-9.4483	-11.695	-11.468	-11.109	-9.5162	-10.526	-12.711	-12.831	-11.847	-7.9719	-8.8266	-10.451	-7.2052	-10.168	-13.08	-12.032	-10.664	-10.929	-11.49	-9.901	-8.4797	-7.1056	-10.116	-12.019	-10.598	-9.8233	-7.9929	-10.542	-13.135	-9.8716	-10.692	-16.071	-10.385	-11.855	-11.271	-7.3708	-9.4644	-11.932	-11.18	-12.189	-12.123
-2.5307	-6.1803	-4.2791	-3.9087	-0.15446	-0.82208	-2.4099	0.75656	-5.6681	-3.8072	-4.8563	-2.7086	-2.8831	-4.1953	-3.3917	-4.786	-2.793	-5.2089	-2.2827	-2.407	-0.66251	-2.4939	0.16792	-2.3837	-4.9425	-5.2651	-2.5764	-3.537	-3.4287	-3.9101	-3.7182	-3.4673	-4.0143	-3.7907	-3.7731	-4.9711	-0.06273	-6.8091	-3.8104	-3.4946	-4.8644	-5.202	-4.9991	-2.2997	-3.3799	-3.1101	-5.8782	-3.0246	-3.516	-1.7344
-2.7909	-3.8824	-1.5284	1.0619	0.10772	-3.8776	0.61546	-3.7146	-1.8703	-5.3205	-2.0159	0.47132	0.7248	-1.3243	-0.031832	-0.99459	2.1704	2.4245	-1.3337	-3.3344	-0.33329	-2.432	-0.68461	-3.7752	-3.3636	-1.3444	0.10887	0.45495	0.097709	-0.68338	1.4843	-0.50284	-1.9478	-1.89	-4.4218	0.56387	-5.9362	-1.6053	0.031193	-2.6458	-6.3312	-0.5522	-1.9224	-3.3513	-1.3184	-1.9277	-7.3466	1.8461	-3.2743	-3.0928
-23.687	-22.973	-24.262	-20.891	-20.319	-19.349	-22.886	-24.748	-25.021	-24.826	-19.975	-23.052	-20.68	-20.603	-24.853	-20.648	-21.723	-22.632	-23.92	-20.263	-24.674	-21.881	-21.66	-23.264	-22.251	-25.806	-22.617	-21.286	-22.115	-23.465	-22.6	-21.691	-27.4	-22.165	-23.688	-21.159	-20.09	-21.171	-23.227	-22.823	-21.951	-22.127	-21.011	-23.594	-21.135	-21.435	-25.29	-25.026	-24.503	-21.489
0.44633	0.068205	-1.1515	0.053211	-2.6807	2.9984	-1.2358	0.14794	0.98567	-1.2001	1.3315	0.26242	-2.4142	2.4133	-0.01453	2.1166	2.0856	-1.0051	0.63805	1.9539	-2.8184	-2.1194	-0.25837	2.4963	-0.087952	0.67623	-1.9128	-2.4146	0.75204	0.50026	-0.74916	1.326	0.70778	-0.20793	-1.4129	-2.9508	-0.40674	-0.53663	3.5362	0.15817	0.00089896	-1.6817	1.2757	0.95568	1.9665	1.6459	-2.3963	1.9386	0.5017	0.75888
-0.74096	-1.6591	0.46376	-1.8995	-5.5269	-1.0569	0.54135	-4.1575	-2.9436	-1.6371	-2.9167	-2.3494	-1.4036	-0.66352	0.82977	1.5821	-2.6356	1.7222	-0.65434	-0.43781	-2.6552	-2.9387	-1.8094	-1.2053	-4.0763	-0.87087	-2.5768	0.76652	-3.967	-0.63801	0.8375	-0.44175	-0.50345	-0.37522	0.10115	-5.7575	-0.53258	-1.7808	-2.2793	-1.892	-3.3935	-0.57945	2.8085	-0.060182	-3.3198	0.93466	-2.6265	-0.23303	-4.148	-2.5239
-9.1535	-11.394	-5.04	-7.4242	-9.6462	-10.972	-9.5154	-8.2902	-14.577	-10.41	-8.5915	-9.9341	-9.7738	-7.7846	-9.1081	-9.9698	-9.8665	-11.509	-7.0133	-12.467	-8.4931	-10.559	-9.7188	-7.9554	-9.8817	-11.106	-9.1979	-7.5031	-10.482	-8.8914	-12.709	-8.8064	-8.3997	-8.4118	-11.32	-7.2752	-9.9009	-10.339	-11.393	-10.202	-8.9685	-9.949	-12.338	-9.3786	-11.638	-8.791	-8.0137	-10.584	-6.8127	-13.932
7.3634	9.1987	11.708	7.5945	8.3827	9.6969	9.8129	10.034	8.1616	13.145	10.096	11.698	11.788	9.3456	9.5339	11.331	9.2529	9.768	7.4717	8.6522	7.0333	7.5662	11.671	8.8605	11.429	7.489	12.677	7.8378	7.722	12.176	10.615	8.3006	9.4991	8.5089	11.268	11.169	8.6149	10.892	11.984	10.092	9.814	11.341	8.6835	9.3681	9.8683	8.2313	10.163	9.1964	8.2599	12.868
-1.4565	1.0072	-4.9322	-1.7215	-1.0944	-1.3838	-0.8572	-2.1611	-3.5183	-5.4049	0.31519	-3.5378	-1.2067	-4.6925	-1.6625	-0.77651	-2.7814	-4.8321	0.87593	-1.7766	-1.7114	-0.51816	-1.8561	1.0989	-3.6868	-2.1349	-5.1114	-4.9407	-1.2866	-3.0845	-1.5638	-4.47	-1.1221	-1.3293	-3.243	-6.2859	-2.1086	-1.2991	-2.8934	-1.0352	-1.4004	-2.0826	-0.16049	-3.9851	-0.0051982	-1.5324	-1.1633	-1.6765	-2.0375	-0.80827
-10.345	-10.092	-10.955	-10.828	-12.908	-11.185	-12.626	-11.114	-10.367	-10.861	-13.358	-13.522	-13.854	-12.759	-11.166	-8.3623	-8.1166	-10.376	-11.953	-5.2744	-11.699	-10.221	-12.942	-12.306	-10.012	-14.126	-10.598	-9.7867	-9.8122	-13.016	-12.428	-12.913	-8.5595	-10.557	-9.2114	-13.356	-8.6205	-11.386	-13.026	-8.9898	-12.13	-13.911	-13.927	-11.212	-10.649	-5.4345	-11.345	-11.482	-7.3072	-8.7047
-5.1452	-5.0683	-8.6879	-6.1404	-7.2718	-3.1081	-4.032	-4.7492	-3.9181	-3.1716	-4.4537	-6.4679	-9.0398	-4.6629	-4.8469	-5.3236	-5.722	-7.2109	-7.479	-8.2198	-5.5873	-5.9624	-8.4526	-5.7988	-5.8858	-8.7968	-6.5652	-6.1293	-3.4182	-4.7399	-5.9598	-4.3599	-7.2224	-8.894	-2.6243	-4.2006	-6.752	-6.9725	-4.6914	-4.8743	-8.1219	-3.6922	-4.1896	-5.4671	-7.4916	-0.71092	-2.5209	-5.7627	-6.6021	-5.5797
6.4836	8.2945	8.9821	1.5765	5.1367	6.3138	5.5085	4.8081	3.968	4.9516	5.4121	4.1942	5.4827	7.3067	7.0025	9.157	4.7715	7.2469	1.7633	6.5321	5.8841	6.5074	7.0419	10.046	6.3159	6.3723	7.7151	7.1426	7.3902	10.02	8.3753	9.3677	2.2781	5.1813	6.1083	5.5195	7.1423	7.5136	8.5085	7.1635	5.1192	8.9423	8.8633	5.2061	9.3096	5.4916	8.4437	8.081	5.9082	7.64
-2.6904	-6.3309	-3.2288	-3.9579	-3.0595	1.8036	-4.4539	-1.2565	-2.2625	-3.0275	0.16873	-2.6086	-4.8824	-2.4118	-3.7248	-1.778	-4.5814	-6.0057	-4.8827	-3.2863	-1.7316	0.015713	-1.0481	-1.9688	-3.6915	-0.20029	-1.3726	-5.4726	-1.2861	-1.7867	-1.5662	-5.1259	-3.4586	0.030447	-1.3464	-0.72256	-4.19	-0.5432	-4.7042	-5.302	-1.6966	-5.0976	-4.1251	-0.11843	0.16288	-5.1826	-3.2826	-3.2226	-2.4204	-4.2155
-6.3606	-6.4423	-6.878	-8.3845	-7.4694	-9.148	-7.4486	-8.3101	-7.7843	-6.7517	-10.823	-5.6144	-7.1073	-7.0377	-8.9569	-7.6833	-5.7474	-7.5122	-9.582	-11.449	-6.5642	-6.214	-8.0083	-7.315	-7.2082	-5.6119	-10.227	-10.503	-6.7703	-7.8453	-5.6561	-7.3765	-8.909	-5.9523	-6.4727	-4.8028	-6.5129	-5.7105	-7.5217	-7.9726	-8.8008	-9.0924	-6.2243	-7.4148	-12.098	-4.3408	-7.2083	-7.0363	-9.1284	-6.5426
-3.6353	-0.71697	-2.101	-0.74823	-3.9826	-0.69715	-0.46879	-4.0743	-2.5049	-0.50393	-1.0225	0.21638	1.7646	1.6638	-3.8608	-4.4616	-2.3529	-0.4876	-0.82396	-0.6219	-0.86735	-0.54708	-0.84884	-1.5072	-2.4703	0.74842	0.20453	1.4938	1.7126	2.0007	-2.276	1.8556	1.8095	0.34024	-3.9035	-2.9972	-0.40538	-0.59549	3.175	-1.681	1.3383	-4.3942	-1.1011	-3.7302	2.6955	2.7175	-0.2381	0.63829	-0.6507	-0.41661
0.94021	-3.4804	-1.0262	0.28152	-2.0601	0.098133	0.5025	-3.3144	-3.1706	0.27506	-2.8436	-0.49863	-0.60082	-1.5965	-1.2265	-0.46786	-1.5387	-2.7442	-2.1866	-1.6098	-0.57679	-2.9888	-1.1244	-3.4939	-2.1886	-2.8167	-1.5858	-2.4981	-3.8634	-1.8574	-4.5612	-0.1959	-1.4243	-3.0628	-3.763	-5.4732	-2.8261	-1.7936	-1.9894	-2.0298	-1.4675	-1.9363	-3.9407	-0.36994	0.192	-0.39788	-2.766	1.0849	-2.823	-0.58795
-3.843	-3.6656	-3.7014	-1.1359	-0.39192	-4.4568	-1.2299	-7.5102	-5.1539	-1.2438	-3.6065	-4.6285	-2.2423	-3.541	-4.3403	-2.5743	-4.3803	-2.8553	-2.1194	-1.2732	-7.1343	-3.1337	-3.7545	-3.0603	0.24525	-5.1398	0.69675	-2.3599	-6.5085	-5.7609	-5.3956	-0.36199	-4.7282	-2.2092	-2.8112	-3.5991	-0.71569	-2.2166	-3.5262	-5.2763	-5.0857	-1.6782	-0.19737	-6.0895	-4.4082	-3.5792	-3.7336	-3.6232	-4.2953	-3.9193
10.474	9.5615	8.0146	8.1232	7.3524	7.4504	9.7502	9.7303	7.2609	10.114	11.433	6.2165	8.1626	8.5781	7.8374	9.7365	9.4607	8.1859	7.7331	5.4529	6.6167	9.6496	8.4814	6.926	4.3426	7.8943	8.7442	9.5875	5.1568	6.1646	7.8474	7.5098	6.4611	8.9434	8.8754	7.4747	9.1627	6.6673	8.9563	7.6639	5.3316	10.051	10.423	9.9825	4.3479	8.0101	7.0987	7.4779	7.5559	9.5576
-6.6983	-8.9686	-8.048	-8.875	-8.5105	-9.667	-10.907	-8.913	-12.674	-12.044	-7.3685	-10.644	-9.8673	-12.338	-8.5288	-9.4218	-6.4825	-9.5065	-7.0631	-13.032	-8.8385	-8.3594	-8.5393	-10.847	-6.0163	-8.9403	-10.945	-10.656	-8.3502	-9.3772	-10.762	-10.531	-11.123	-9.7359	-5.9209	-7.2812	-7.3713	-10.94	-7.1051	-8.1661	-9.9535	-7.6253	-8.0898	-7.3743	-5.9685	-10.296	-6.4865	-8.0356	-10.848	-9.5848
1.8426	0.77027	-0.95983	2.9559	5.7024	1.4471	1.107	1.0879	1.7352	2.6615	4.6091	2.3534	1.7562	2.5633	1.4933	-1.5281	2.8723	-1.3842	1.9977	-2.3683	-0.014235	2.6352	3.0923	3.9076	-0.59192	-0.052113	0.70514	0.43533	-0.019968	-1.4997	2.7655	2.745	2.9671	1.9634	0.77985	0.33905	2.0674	0.56962	2.0879	0.71647	2.8901	1.0641	2.0577	3.5472	2.1052	2.7	3.3064	3.5577	3.7978	3.546
11.619	9.4638	11.569	5.2895	9.0665	8.8042	9.7764	8.1468	7.1527	7.543	8.1055	9.7017	10.93	7.2813	8.9006	9.0526	8.3135	8.7375	10.244	6.2436	7.1764	6.4524	6.9138	7.1608	4.2334	4.9068	7.8285	8.9828	7.805	8.1439	9.2644	7.5569	9.694	8.043	5.7875	11.686	9.4015	6.8681	9.2057	6.8762	9.0316	9.5075	9.8659	11.326	9.22	7.9424	7.1257	7.5966	6.4094	10.656
-3.1654	0.52056	-1.1144	-2.1575	3.477	2.5363	-0.88732	-0.35303	-2.1072	0.33535	-3.8258	-2.071	1.0401	-0.98792	-2.1898	0.70787	1.0603	-2.1179	-0.64556	-3.7823	0.45071	-1.0812	1.6343	0.9183	-0.89067	-2.8797	-1.3321	-3.2636	1.4678	0.4997	-0.47964	0.38352	-1.0054	-4.1022	-0.517	-0.76802	2.4792	0.7534	1.9444	-1.4021	-1.0926	-0.79379	0.88627	-2.253	0.53462	1.207	-0.87769	1.0788	-0.69585	-1.8582
-11.473	-9.6531	-9.2132	-8.4209	-12.663	-8.4196	-8.7337	-9.3661	-7.3009	-12.852	-5.9986	-11.096	-8.7924	-10.816	-12.653	-12.934	-9.3796	-10.876	-11.419	-6.4376	-13.671	-9.9289	-11.815	-13.296	-9.6504	-9.1278	-13.221	-12.375	-13.685	-11.556	-11.731	-11.528	-12.449	-7.2966	-12.071	-11.877	-7.6269	-10.341	-6.6113	-9.1498	-9.122	-11.684	-6.6465	-12.089	-12.101	-7.7326	-8.1787	-9.6028	-13.985	-11.939
1.9725	-0.57883	0.10871	4.3992	5.3783	2.1537	-0.34756	3.4383	0.90984	0.22073	3.1447	-1.1637	2.7967	1.7304	2.2161	0.33909	2.2353	-0.42508	1.7743	4.3721	2.0586	-1.0998	2.0785	2.833	2.4827	-1.9999	3.5439	1.4817	3.7416	1.9317	0.82446	-1.0045	-0.062062	1.61	3.9155	6.531	1.3377	0.039971	3.8403	1.4173	1.073	3.3973	-1.0456	-0.093121	0.53167	1.2017	0.3121	1.7802	0.013888	1.9276
4.0643	6.3619	9.3729	6.5092	9.1075	8.1232	9.1893	8.758	8.5182	4.0899	2.8094	6.3595	7.584	6.6902	5.9651	10.056	3.9215	8.0168	10.42	6.6935	9.734	6.1426	9.6294	7.9014	5.4682	5.4133	9.2973	8.627	9.2077	5.4202	4.9769	6.1475	6.4254	2.593	4.2118	3.4727	6.8556	8.1221	6.362	6.7872	6.3703	7.0539	4.5585	7.0865	7.7665	9.5436	4.3099	8.0707	8.5507	6.302
-1.1282	0.73909	1.4573	1.1998	0.32115	-2.6262	3.2258	0.86827	-0.77756	-2.1103	1.1664	-2.0776	-2.8103	-1.3483	-0.66313	-1.9637	0.53108	-1.5342	-0.25019	2.1406	-0.87759	-1.6269	-2.32	-2.5463	1.3616	0.86375	1.3667	-0.10166	-3.4935	-0.86006	0.10019	2.0788	-0.25588	1.2166	0.65817	-0.47614	1.4774	1.2138	3.2598	-1.0854	3.051	0.50774	-0.27205	-4.2588	-0.96654	0.34317	1.0436	-0.85334	-1.2105	0.76696
0.82696	-0.78441	-0.4724	-3.3016	-0.15933	1.7955	0.84839	-0.75177	-0.49099	-1.9996	-0.52033	1.701	0.24474	-0.0072543	0.031586	-1.6304	-0.95424	-0.051822	-2.3109	1.5477	-0.059538	1.7589	2.4286	-0.8298	-1.4531	-1.8267	-0.15671	-0.29536	-0.53628	3.9719	0.32472	0.074578	-1.8614	-1.4491	-2.7928	2.2445	-0.4214	-0.10759	-2.2344	-2.1583	-2.6589	1.5531	-1.6916	0.32306	0.51459	3.7991	3.1008	0.50794	-1.3392	-0.34085
0.58762	0.71211	2.2804	2.6721	0.094027	-0.74901	-1.8944	1.5118	-1.9258	0.13747	-1.1876	2.6266	2.8468	-1.4711	1.0254	-1.1911	3.4271	-2.267	-1.02	2.0322	-0.49344	0.26904	3.0405	0.040456	-0.38329	-1.9037	0.23795	-2.0486	-0.28288	1.8683	-0.22149	-4.6564	1.906	1.941	-1.5777	2.3762	-0.69304	-0.12811	1.2522	-0.49488	0.30077	1.2913	-0.53397	-0.78789	-1.9334	1.4232	-1.751	0.040799	-0.33028	-0.29494
-4.8451	-6.0969	-7.7747	-4.67	-4.987	-9.7111	-4.111	-6.1033	-5.6059	-6.7184	-6.5575	-5.7852	-8.7151	-7.1323	-5.9859	-6.8773	-5.5964	-6.417	-6.2502	-3.1002	-7.199	-3.7824	-0.86174	-7.8273	-6.9507	-6.5027	-4.149	-4.4581	0.22308	-8.1494	-5.3527	-5.8563	-4.2165	-10.387	-6.7382	-10.688	-8.3342	-6.5205	-7.984	-7.2858	-8.597	-7.9856	-1.9636	-6.3141	-6.6163	-6.6112	-3.3602	-5.3065	-2.7352	-5.1521
-14.955	-13.798	-17.576	-14.747	-19.22	-14	-10.456	-13.431	-13.214	-14.401	-17.827	-10.19	-13.827	-17.813	-14.446	-13.142	-15.294	-15.262	-12.055	-16.037	-14.525	-17.291	-14.874	-16.31	-12.604	-15.796	-13.42	-14.146	-14.034	-13.812	-15.487	-14.725	-14.975	-15.041	-15.952	-16.838	-13.673	-15.14	-16.608	-13.132	-16.019	-14.427	-17.064	-12.963	-11.872	-12.401	-16.501	-15.47	-14.67	-15.314
-1.9959	4.4355	1.6596	2.0287	0.59167	1.7819	0.17006	1.7529	-1.4426	0.27603	3.656	-0.54307	0.37162	-1.6681	1.2841	0.35266	-0.38329	-2.9094	-0.8125	-0.77092	0.70615	2.7097	1.8494	2.3477	-0.031743	-1.396	-0.26403	0.47285	4.367	1.6164	0.56102	-2.2001	-0.34204	0.093782	1.7892	3.9337	-4.1664	0.70923	3.2069	4.104	2.0971	0.72744	-0.87378	-1.7855	-3.4066	3.8131	-1.2065	-4.4202	1.3593	2.9509
-7.5133	-10.246	-10.034	-7.0108	-11.02	-9.0906	-10.668	-11.303	-6.5472	-11.508	-9.3116	-11.24	-7.7165	-10.771	-6.8105	-11.937	-9.8425	-8.3987	-10.335	-8.5523	-10.998	-12.086	-8.7667	-11.305	-11.226	-12.203	-13.499	-11.863	-7.1381	-10.979	-9.5683	-6.8453	-9.0137	-8.3386	-8.8489	-8.697	-12.362	-9.3138	-14.415	-11.042	-9.6128	-10.471	-13.622	-11.706	-9.9915	-8.3581	-9.264	-10.474	-11.156	-8.9775
-13.974	-11.454	-13.716	-8.9902	-14.031	-11.941	-11.049	-14.407	-15.003	-12.941	-12.514	-13.385	-13.913	-13.03	-15.652	-15.586	-14.811	-11.709	-13.146	-10.959	-13.471	-10.716	-9.3322	-12.775	-13.058	-12.897	-14.349	-14.452	-15.491	-10.561	-13.53	-14.911	-11.776	-15.291	-13.598	-13.759	-13.962	-13.86	-17.182	-13.623	-15.982	-11.113	-15.703	-11.258	-17.981	-11.158	-14.291	-14.101	-14.876	-12.072
-1.2237	0.23422	1.1838	-0.93689	2.7466	-3.4775	0.28591	-2.366	-1.9257	-0.81972	-0.26383	-0.58681	0.86462	0.68704	2.9193	0.14518	0.41591	-0.75081	-3.3148	1.2614	0.51288	-3.3014	-0.13951	0.30956	-0.32481	0.95678	-1.347	-1.4304	1.299	-0.71257	-1.9678	0.40865	0.14088	0.89946	-1.0505	-0.57645	-1.4069	1.677	-0.461	-0.28198	-0.8443	1.4927	-0.62873	-0.92419	3.4832	0.12846	-0.89802	4.4909	-0.59254	1.9318
-7.3139	-15.877	-12.303	-16.234	-9.5191	-9.5659	-10.637	-10.344	-11.431	-11.181	-12.713	-11.291	-11.239	-9.0753	-12.448	-13.432	-10.898	-14.033	-14.382	-11.119	-9.3245	-10.98	-8.5913	-10.734	-11.312	-9.6824	-9.1436	-8.7522	-13.078	-9.8146	-13.557	-13.007	-12.303	-11.18	-11.773	-11.664	-8.0574	-14.007	-14.205	-14.961	-12.745	-11.022	-11.573	-14.255	-10.611	-12.958	-12.173	-13.961	-11.71	-10.358
-9.1403	-9.6003	-9.5061	-7.6567	-11.454	-9.429	-10.598	-11.06	-7.9175	-12.851	-15.007	-12.984	-10.858	-13.274	-10.735	-12.119	-11.328	-13.123	-12.405	-9.3804	-11.34	-8.668	-10.457	-9.3398	-8.2146	-12.275	-8.9884	-9.3719	-8.8298	-8.9028	-12.504	-13.802	-10.698	-13.153	-9.0174	-10.908	-10.3	-11.933	-12.66	-9.922	-9.1524	-10.539	-8.0173	-10.888	-10.415	-10.499	-8.2953	-9.0882	-11.797	-12.745
4.0399	1.4712	0.51517	1.7631	4.6023	-1.4622	3.3729	2.7859	0.25851	0.8602	2.8924	4.0778	1.7409	1.7565	4.926	-0.38481	1.1205	3.9595	2.0088	0.055562	0.37987	0.2841	3.6088	1.5174	1.3862	2.8525	-0.12507	0.14255	-2.8068	-0.70898	1.0284	1.9955	3.1281	0.079792	1.5456	-1.5096	2.4797	4.4556	3.0378	2.5568	2.3948	3.0723	-0.2266	3.5747	1.7888	2.1878	0.51503	6.6805	3.4916	0.89172
-1.124	-2.4486	-2.0743	-1.6736	-0.85631	1.0482	0.32438	3.2705	-0.77379	1.2763	-1.4616	-2.1469	-1.822	1.0726	-1.9128	-1.104	0.25939	-3.4731	0.84167	-2.7299	1.4754	0.089365	-4.2196	0.006627	-1.6811	-3.3391	-2.7452	-3.1596	-0.56288	-7.1538	-1.4204	1.1967	-1.1178	0.73476	0.028636	-0.32026	-3.0942	1.5437	-0.50965	0.20148	-0.63754	-4.6642	-0.16936	-2.8945	-4.2424	3.4708	-2.5311	-0.42874	-3.3207	0.22089
3.6986	3.8065	5.0178	5.0201	5.6583	5.1985	5.199	2.7377	5.4852	2.519	3.1903	5.601	5.2066	2.4168	2.7895	2.0364	3.8601	3.9653	1.7828	7.9085	6.7677	10.293	6.6516	4.2485	4.6105	1.2911	1.9189	2.9452	2.4677	5.3115	3.8726	3.9227	6.0314	4.9783	4.489	3.9468	4.7603	4.8102	7.8291	1.5928	6.3049	3.6748	6.5295	5.8208	4.8806	5.1802	4.0064	3.7002	4.3023	6.8812
5.6588	2.42	7.83	4.776	7.9288	2.9935	4.1073	4.469	8.0842	4.3847	5.1825	1.0326	3.8115	5.9792	5.5202	9.3132	3.1209	4.5782	8.3266	5.367	7.8154	4.8436	6.1148	6.6693	6.2053	5.9138	5.6144	6.2641	5.8794	7.0497	5.3174	4.0966	5.0515	6.1619	6.7055	4.8234	3.1268	5.3266	3.4414	5.0136	3.1379	2.3842	4.5641	7.7584	5.028	4.9396	6.813	3.7245	4.3912	5.9015
-9.5526	-9.0963	-8.214	-10.659	-8.0297	-6.5031	-8.0124	-10.154	-9.4131	-8.8913	-10.513	-10.033	-8.9106	-9.3747	-9.577	-8.2201	-6.2453	-10.342	-11.06	-7.3138	-7.7459	-12.238	-9.8423	-9.3095	-9.2746	-10.799	-8.2414	-10.053	-7.1227	-6.578	-7.2609	-8.4579	-11.454	-11.259	-10.387	-5.6082	-9.1465	-11.699	-7.0988	-6.0458	-8.2321	-5.321	-9.3947	-9.3134	-6.6709	-8.4745	-11.18	-7.1538	-7.9865	-7.5985
-9.9468	-13.72	-11.775	-12.65	-12.629	-12.956	-12.075	-12.822	-14.609	-12.523	-8.8772	-11.98	-10.161	-10.286	-11.315	-14.438	-11.511	-14.889	-11.463	-13.727	-13.474	-12.772	-10.731	-14.017	-14.159	-13.547	-18.014	-14.639	-13.449	-13.715	-13.443	-13.023	-15.264	-14.233	-11.715	-10.989	-13.862	-10.897	-15.542	-10.487	-13.965	-12.604	-13.382	-9.5846	-13.126	-14.418	-14.093	-13.119	-11.019	-14.79
-0.19167	-2.0191	3.6298	1.6125	2.2169	0.86881	0.32838	-1.1534	-0.68919	-1.2129	-0.5145	0.81526	-0.71565	0.38608	-0.17151	0.61109	-2.0941	-2.4484	2.6254	-0.70989	-0.66864	0.028393	0.55006	2.3546	0.13468	-3.416	-1.7061	0.61331	-2.2878	1.2486	-3.9106	2.2471	1.8193	0.028825	2.8706	-0.20034	-2.0187	4.6563	1.8937	1.1812	-0.81223	4.207	1.5215	1.4393	1.2967	6.5771	-0.9329	-1.5623	-0.84538	-0.86867
0.39532	2.3569	2.8898	2.1731	0.39686	0.98368	3.8871	-0.63664	2.2722	-0.59081	2.0536	0.26202	0.53829	2.7544	0.8952	-1.1349	0.76586	1.3862	1.608	-1.291	-3.6971	1.2288	4.4508	2.6982	1.5299	3.3418	1.4716	0.72839	1.9534	2.145	1.1536	-0.4279	2.5673	-3.4834	-2.1764	3.2297	4.8208	3.6977	2.0924	-1.5604	0.096253	0.9032	0.69914	-0.62971	2.3494	1.1713	2.0011	-2.7228	0.013896	2.2953
-10.381	-18.206	-15.744	-14.616	-15.566	-17.477	-10.427	-13.651	-15.706	-16.42	-13.328	-11.924	-11.852	-13.774	-15.183	-14.349	-12.644	-14.878	-17.841	-12.713	-16.595	-13.733	-14.891	-15.216	-13.878	-16.154	-11.498	-14.839	-12.579	-13.127	-14.031	-13.072	-10.652	-13.421	-15.091	-15.305	-15.517	-12.268	-15.384	-13.481	-11.93	-10.106	-14.692	-16.001	-13.371	-12.093	-15.304	-14.055	-14.759	-13.323
-10.765	-10.363	-7.655	-11.485	-9.6246	-11.41	-12.742	-13.633	-12.862	-12.472	-12.485	-10.356	-8.8332	-10.408	-11.933	-12.581	-9.3571	-10.058	-8.6519	-10.333	-8.453	-10.25	-13.088	-9.5899	-9.4309	-7.4686	-14.306	-10.203	-9.3059	-8.5711	-9.4009	-11.104	-8.1831	-11.197	-8.4323	-10.788	-9.8906	-11.967	-10.305	-9.0671	-13.639	-16.341	-10.663	-9.6243	-10.247	-14.568	-10.722	-14.862	-9.9192	-10.709
1.1685	0.83061	-2.6754	1.3484	-2.2236	-3.2767	-0.99142	-2.7637	0.43848	-3.2635	1.5314	1.97	-0.33404	-0.36708	0.093149	-3.0366	-2.6304	-2.765	-1.2446	-0.86122	-0.40619	-1.3073	3.7986	2.3955	-4.9434	0.46966	-0.13403	-1.8919	-1.4564	-0.20736	-0.17544	-0.13127	-3.0493	-3.258	-1.4517	-0.27568	-2.8109	-3.0235	-0.70655	-1.7735	2.3127	0.13732	-3.0943	0.29438	2.8122	0.74819	-3.774	-4.4199	-3.7286	-2.9368
-12.181	-9.9071	-11.904	-11.717	-13.275	-14.908	-9.4755	-12.246	-12.61	-9.2359	-12.593	-11.301	-11.944	-12.206	-9.0906	-11.038	-9.3267	-8.5229	-8.9527	-13.02	-9.9215	-9.5077	-8.5223	-14.099	-9.7778	-12.494	-10.638	-13.463	-13.708	-9.2716	-14.071	-9.5143	-9.873	-11.489	-10.953	-9.8817	-11.286	-10.06	-9.5502	-11.685	-14.224	-14.859	-12.169	-9.9356	-9.964	-10.374	-10.611	-11.262	-10.632	-11.531
-2.8464	-2.7339	-0.28219	-3.4493	-5.0666	-3.0175	-4.3796	-2.685	-5.0702	-2.4291	-0.51392	-3.7001	-2.0909	-0.013551	-3.3312	-3.444	-1.6882	-3.6708	-4.6034	1.9609	0.69812	-3.0209	-1.3862	-0.72112	0.97182	-1.072	-5.1657	-1.6233	-3.0392	-1.0613	-2.7913	1.1306	-1.124	-1.5509	-2.0273	-1.6649	-0.53842	-1.0738	-1.2215	-2.6021	-3.4891	-3.2804	-1.5457	1.7832	-5.4064	0.28368	-1.8633	-3.2586	-3.7903	-1.284
-2.2628	-0.45693	-1.2658	-2.6705	0.51968	-2.9365	0.87142	0.84179	-0.49039	-0.043628	0.15679	1.751	0.76828	1.8611	-0.19345	2.2652	-1.064	-0.35432	0.018934	-1.0211	-0.73882	-0.40994	1.7309	-1.6535	-0.7584	-1.5313	-0.61241	-0.97512	-1.701	-1.9488	3.0848	-0.18194	-0.59406	-1.3344	3.1175	-2.0919	2.7254	-0.94613	1.786	0.46904	0.16668	-2.9821	3.4219	-1.1774	-1.7755	2.6019	5.5613	-0.014293	2.1517	-2.045
1.8172	-0.35555	2.8279	3.339	2.4843	1.7722	-0.52297	4.6306	0.15156	1.8527	-2.0858	1.8633	4.3861	3.2584	2.6941	2.6258	2.2352	4.7523	4.1817	3.8906	3.3589	3.2767	2.7291	3.363	4.1581	2.5968	1.9773	-0.60154	4.4901	5.6307	-0.32008	2.9909	2.3722	2.1587	2.065	1.3766	3.705	1.9059	5.7299	4.1125	2.7692	5.1577	-0.43211	0.463	-1.9818	-0.1068	-0.57459	3.1959	2.7509	2.5921
-7.955	-10.923	-6.4699	-6.6164	-9.9159	-8.133	-6.713	-9.9367	-10.847	-8.9963	-6.3775	-9.3193	-6.3207	-9.1381	-8.0206	-8.1859	-5.6072	-10.678	-2.7218	-6.8745	-7.3552	-8.3632	-6.5328	-8.4697	-7.6204	-5.0454	-6.1348	-9.7524	-8.2256	-7.4995	-7.9697	-5.8279	-7.2547	-7.4106	-5.4322	-8.6078	-6.014	-9.8324	-3.9926	-7.5727	-5.0962	-8.5617	-10.2	-8.7165	-8.682	-7.9603	-9.4613	-5.8777	-6.6486	-8.1667
-12.969	-15.046	-11.183	-11.186	-13.16	-9.2047	-12.232	-12.201	-11.267	-10.988	-14.926	-12.049	-10.563	-12	-9.4733	-11.732	-8.0833	-8.5897	-13.071	-14.101	-12.089	-14.755	-14.259	-12.262	-17.644	-14.507	-8.7412	-14.001	-15.983	-15.195	-11.46	-11.382	-12.628	-15.715	-13.688	-15.239	-12.267	-10.972	-15.54	-10.172	-14.615	-13.307	-10.762	-13.573	-13.665	-13.226	-11.373	-11.587	-9.1764	-14.554
-10.151	-12.812	-13.495	-11.358	-10.589	-11.546	-10.442	-10.022	-10.727	-9.5411	-12.777	-9.3386	-12.787	-12.702	-11.743	-7.8066	-15.635	-12.199	-11.881	-10.095	-13.705	-13.715	-7.6042	-8.0006	-8.1499	-13.06	-12.104	-13.855	-13.575	-12.838	-11.782	-12.353	-12.349	-11.628	-11.466	-10.237	-11.432	-12.832	-14.905	-8.9348	-10.969	-9.4292	-7.6439	-13.5	-8.7628	-11.636	-12.698	-5.5966	-8.24	-12.939
-13.783	-14.735	-12.64	-11.083	-12.009	-12.611	-13.013	-15.265	-11.888	-11.814	-14.442	-10.579	-15.299	-14.777	-14.389	-12.172	-12.13	-15.426	-13.029	-13.781	-10.769	-16.247	-16.593	-12.568	-12.309	-13.634	-13.006	-13.539	-14.339	-15.19	-14.748	-11.939	-12.508	-13.529	-14.078	-16.75	-13.49	-10.09	-15.429	-15.049	-12.534	-10.881	-11.615	-13.935	-13.932	-10.423	-14.832	-11.671	-14.827	-15.229
-2.3462	0.72736	-2.5817	-0.83277	-0.39196	-2.6687	-3.1584	-0.38774	2.41	1.7085	0.5316	-0.13537	-0.64757	1.9602	0.98259	1.6922	2.211	0.0054399	-0.69183	-0.64982	-0.039604	0.16761	-1.901	-0.17598	1.5821	-2.9305	-1.2052	2.8581	-4.1658	2.6999	-1.0004	0.11682	-1.5259	1.449	1.744	0.47176	2.1884	-0.095668	-1.9189	2.3523	-1.443	-2.0199	1.2067	2.5893	-0.64971	-0.40149	0.96729	1.3956	0.87558	-2.8388
-12.483	-8.5704	-10.309	-9.7508	-14.257	-11.379	-11.649	-11.101	-7.3316	-11.133	-11.328	-10.552	-10.629	-11.89	-8.1026	-9.8065	-10.041	-10.874	-13.16	-6.6951	-11.069	-11.029	-11.885	-11.214	-12.631	-11.752	-12.504	-12.035	-11.385	-12.358	-12.402	-11.184	-9.5723	-9.4694	-10.012	-11.799	-9.6488	-13.922	-10.619	-11.516	-10.162	-9.6579	-9.3783	-11.061	-10.545	-8.4714	-8.7653	-10.221	-11.119	-12.14
-12.118	-16.769	-16.122	-11.789	-14.45	-16.231	-14.864	-12.233	-14.597	-13.337	-17.106	-15.059	-12.341	-15.686	-14.784	-15.57	-10.978	-14.382	-13.594	-15.209	-13.776	-15.38	-7.9313	-14.87	-12.705	-15.319	-16.4	-13.721	-12.705	-16.386	-16.622	-16.34	-14.206	-11.932	-15.534	-14.076	-13.714	-14.815	-15.794	-15.773	-13.887	-12.755	-14.203	-13.818	-12.114	-14.932	-15.526	-13.938	-13.052	-16.076
1.059	0.6742	-1.8602	-1.2018	0.10801	-2.7153	-4.6158	0.30588	-2.2992	-1.6317	-2.0808	-2.4527	-4.7829	-0.61092	1.9133	-3.6793	-0.46598	-3.8455	-2.1879	-3.5528	-0.075691	-1.3215	-3.6923	-1.1087	-4.7378	-3.8473	-0.53617	1.5724	0.49518	-3.4404	-3.6434	-1.9419	-2.4933	-1.4157	-2.9495	2.8676	-2.0707	-0.052726	-0.22741	-2.0128	1.8356	-1.6427	-1.8157	0.62142	0.96201	-1.5576	-1.281	0.49535	-2.4272	0.19167
3.9232	1.4304	2.5205	2.6625	-3.9301	4.1143	-1.1893	2.3516	2.3537	2.3022	-0.37026	1.7263	3.087	2.6996	2.2253	0.31337	1.047	1.3865	4.6064	0.65629	3.778	1.6312	-1.8427	-0.43313	1.8947	-3.346	-0.52752	-0.74475	-2.0962	4.6344	1.0481	2.3541	3.6656	1.1287	4.6589	2.1119	2.3658	6.1574	5.2524	-3.3662	3.796	3.4723	5.6793	1.1243	0.49024	-0.1262	3.8349	1.9764	-0.66464	1.589
0.065372	-0.17435	-2.4058	-2.6747	-3.256	-2.2559	-0.81568	-4.2375	0.4865	-1.633	-0.51606	-4.1381	-1.9756	-2.6925	-3.881	-3.309	-4.465	-0.81546	-1.9637	-1.0457	-1.3233	-1.1033	-5.0468	-3.9848	-1.8729	-2.4477	-0.32749	-3.5592	-2.0242	-1.8178	-3.4211	-1.1365	-2.4899	-0.69539	-2.4848	-0.52039	-1.7066	-2.2637	-2.9208	-1.7734	-4.2091	-2.7665	-6.2682	-2.2137	-1.9667	-0.54128	-2.8095	-2.1544	-1.297	-6.5345
-2.6848	-4.1712	-3.8108	-8.4672	-6.4516	-6.7888	-4.5871	-2.9874	-4.7378	-4.7464	-7.0801	-4.798	-6.0957	-8.4836	-5.9062	-6.8654	-7.0249	-6.1152	-9.3995	-4.097	-5.5046	-3.6426	-4.6844	-9.6671	-6.1177	-3.0439	-5.5127	-2.1727	-6.7662	-2.8786	-3.0683	-6.0413	-4.2125	-6.0597	-5.0604	-0.54196	-3.6634	-4.3105	-6.9579	-5.9895	-5.0505	-5.1765	-9.0528	-5.1347	-5.9999	-5.3521	-7.2904	-5.3841	-7.1817	-2.0014
-0.055405	3.4056	4.0608	3.0363	3.6818	1.3243	2.9316	2.5181	0.28042	0.73701	4.6954	4.8691	2.2865	5.1133	4.6951	4.2254	3.5186	2.2341	2.3741	4.4892	3.4526	1.7182	3.3483	3.718	1.1106	2.9327	5.2619	4.7879	2.757	3.5938	3.6295	1.8891	1.3851	1.3477	2.5994	5.2949	1.2385	3.4377	3.5101	5.3662	2.5553	0.060047	1.86	-0.54749	3.1235	-1.6447	1.3818	2.7928	1.3846	1.6132
-12.337	-10.468	-13.336	-12.068	-14.934	-13.882	-11.95	-8.1897	-10.488	-13.69	-11.252	-11.703	-10.263	-8.9079	-12.584	-12.857	-10.964	-13.663	-12.51	-12.511	-8.5603	-11.319	-10.664	-13.188	-10.213	-11.112	-10.135	-14.112	-10.266	-10.365	-10.042	-10.872	-10.981	-8.7733	-9.8689	-9.8811	-11.656	-10.563	-14.081	-10.993	-12.325	-10.037	-9.1598	-12.414	-12.252	-13.163	-11.572	-12.565	-12.549	-14.202
1.2887	2.3082	4.8486	0.95156	1.7991	4.4969	1.5374	1.6888	2.0597	1.3285	-0.33406	-3.0774	0.18681	2.9283	2.1673	0.20224	1.1661	0.65606	5.2851	3.0951	2.0672	1.2356	4.3473	5.5767	1.1962	3.3743	-1.543	5.1368	3.5147	1.6468	-0.24652	2.555	0.84051	-0.57102	1.62	6.7987	1.1232	-1.2358	1.9473	0.88439	5.2944	2.8542	-0.076725	0.28454	-1.7997	1.7065	4.1105	5.7394	2.7252	2.2323
-14.883	-13.171	-13.277	-10.997	-13.618	-14.156	-16.013	-11.027	-13.883	-7.6316	-13.866	-13.433	-16.868	-11.465	-13.697	-14.092	-9.1309	-14.361	-13.903	-11.701	-14.238	-14.188	-12.352	-14.813	-12.449	-13.923	-14.181	-13.216	-12.199	-12.44	-16.223	-16.662	-11.842	-12.921	-15.071	-15.43	-17.054	-14.416	-13.565	-14.562	-11.025	-16.975	-12.971	-15.41	-13.457	-12.882	-15.557	-11.768	-10.051	-14.302
-1.1399	-3.0718	0.86046	-1.3515	-1.262	-2.1973	-2.698	-3.4994	1.811	-2.3158	1.1979	-1.9237	-1.2008	-4.7305	2.404	-1.3931	-0.32899	-0.5121	-0.67623	-0.76235	-2.6001	0.82601	-3.4673	0.20025	1.2643	1.2766	1.6844	-3.7431	-0.71423	-2.5033	-2.2713	0.4359	-2.1187	-2.4478	-0.0011691	1.7372	1.7004	-0.35348	-2.1497	0.39892	-2.6084	-2.7105	-2.9991	-2.0502	-2.4564	0.24236	-2.9443	1.1616	-2.4128	-0.075302
1.0368	-0.47139	4.3197	1.3416	1.6732	1.8158	0.24273	-3.6225	0.68907	-0.87251	-1.5776	3.5565	2.0558	2.5942	-0.21198	0.044559	1.1463	0.86699	1.4998	5.3806	3.4605	1.4416	-0.42734	0.35937	3.118	-0.95485	0.40308	0.38706	-1.6781	4.0416	0.15405	0.88889	0.53748	0.81392	0.50716	2.3123	1.7427	3.6479	-0.29086	2.503	0.93888	0.069787	1.1335	-2.7037	3.6863	0.80115	-2.6093	2.8277	-0.94407	0.74065
1.0027	1.2213	4.4955	1.838	2.1366	1.9577	2.5659	2.2186	1.8986	5.8204	2.2348	5.2503	3.4475	1.4173	4.7623	-0.46782	3.3438	0.17633	3.7205	5.0472	2.0434	2.9924	7.1934	3.8596	6.2472	-0.4322	0.15782	3.1457	1.2183	1.9616	0.50891	4.379	1.7434	3.275	1.6122	4.4722	2.5259	0.015779	0.82887	1.6333	1.5289	3.068	0.95793	1.1523	7.2608	3.2528	2.3975	2.3469	1.8093	1.2813
0.45956	-2.474	-7.368	-7.7412	-5.3735	-2.5968	-1.3346	-3.9036	-4.8122	-1.2485	-0.46409	-4.6327	-0.11238	-3.3673	-2.5579	-2.5302	-1.9266	-2.6093	-5.9863	-2.4726	-1.1663	-3.4756	-5.8889	-4.5884	-1.2233	-2.357	-3.6234	-2.6534	-3.1505	-1.816	-2.1244	-3.6622	-3.201	-1.2726	-3.1466	-0.54212	-3.1231	-6.7813	-1.3607	-4.6219	-5.622	-3.3163	-2.6213	-0.065514	-3.6301	-0.68382	-2.6251	-2.1093	-3.0064	-2.0896
-9.6925	-13.646	-12.926	-12.866	-11.979	-11.399	-13.665	-15.941	-13.02	-10.528	-13.159	-15.004	-9.0372	-15.659	-14.879	-15.893	-13.922	-11.344	-14.39	-13.298	-16.451	-10.443	-11.863	-15.347	-14.786	-12.703	-16.326	-13.764	-15.978	-11.471	-12.168	-14.278	-12.236	-12.665	-13.946	-12.604	-15.992	-11.502	-11.765	-12.562	-11.417	-10.999	-13.779	-13.163	-16.814	-8.4124	-10.633	-10.734	-11.26	-16.035
4.8427	9.5277	5.0659	6.3655	5.7837	2.5666	8.5753	3.5085	6.5725	6.8749	6.552	4.3909	4.7205	5.453	6.3476	3.2608	2.6005	7.9388	5.3234	3.9011	6.4664	3.6745	10.767	2.7878	3.6512	7.2135	4.9918	6.7213	4.3912	10.023	5.5935	1.2505	3.2496	7.8229	2.6689	3.3835	4.7849	9.2558	3.8719	2.4831	2.2772	6.5092	4.5175	3.48	5.0699	5.5163	6.1658	5.2033	3.9631	5.5037
-7.3278	-10.654	-11.61	-8.973	-8.053	-8.7126	-7.4396	-11.905	-8.7222	-9.8019	-7.837	-7.125	-9.8927	-7.7192	-8.0599	-8.555	-8.8704	-11.815	-12.034	-9.056	-6.7459	-9.5051	-7.9474	-8.3363	-9.251	-8.3421	-8.5033	-8.4464	-7.5701	-7.3569	-10.943	-12.457	-8.3247	-9.2289	-6.8573	-9.373	-9.7101	-10.398	-11.984	-5.8845	-12.196	-7.4305	-6.6499	-7.3488	-6.4998	-10.618	-8.9145	-10.374	-5.9173	-9.0296
4.083	1.5327	2.3375	1.2481	2.2857	0.97966	4.0601	0.79667	5.4506	3.8174	1.8338	0.90708	3.1175	2.9025	-0.17832	1.9917	3.1982	-0.078197	0.57799	3.9016	4.9462	0.61178	2.5484	5.0199	3.8379	-0.88618	0.81297	2.5507	3.278	2.1621	0.68417	-0.28798	-0.16831	1.9755	-0.15717	0.42803	2.6331	2.7496	2.0244	1.3334	3.8616	3.9253	5.3446	2.7664	3.4778	0.24474	3.8896	2.2973	0.20187	3.8947
-14.704	-15.623	-14.458	-13.323	-10.785	-14.182	-10.5	-12.278	-14.037	-10.578	-15.451	-12.429	-9.558	-15.867	-13.346	-14.292	-11.68	-10.603	-9.7223	-11.972	-9.6783	-13.929	-12.297	-17.3	-14.512	-13.077	-13.39	-8.9889	-11.846	-11.586	-13.48	-10.879	-13.587	-14.668	-11.895	-12.613	-11.845	-12.296	-15.316	-12.59	-11.563	-11.146	-10.105	-14.313	-14.173	-12.579	-9.3923	-13.493	-13.475	-11.831
-11.663	-11.546	-14.001	-12.255	-12.604	-13.33	-15.929	-12.567	-13.056	-11.585	-14.85	-12.091	-14.493	-10.91	-12.637	-10.306	-14.505	-13.707	-12.548	-12.917	-11.586	-15.112	-12.432	-10.498	-12.47	-12.463	-14.254	-11.697	-12.694	-12.676	-13.336	-13.967	-13.496	-10.534	-15.923	-11.895	-9.3387	-14.529	-14.882	-11.444	-14.719	-13.627	-12.392	-15.269	-9.2182	-15.671	-10.186	-15.995	-15.609	-16.507
-7.6877	-8.3669	-7.9669	-7.9248	-9.2182	-7.0905	-8.1259	-8.8968	-9.2769	-9.1772	-7.8312	-6.506	-6.456	-8.5711	-5.4401	-7.4367	-10.987	-7.8954	-10.007	-9.4824	-7.2959	-9.5784	-9.165	-8.0268	-9.1521	-8.2358	-8.6731	-8.7883	-7.8842	-8.7348	-9.2543	-10.653	-10.774	-11.721	-7.4141	-6.6097	-8.3023	-7.7628	-9.0652	-9.0624	-8.8162	-6.8655	-9.184	-9.6886	-9.0644	-9.405	-7.1345	-11.628	-9.2964	-7.5026
1.1411	-2.7265	-2.1939	3.3956	-2.9058	-4.9119	-2.2825	-0.62901	-0.24162	-1.666	2.063	-1.6709	-0.60867	-3.4114	-1.4744	-0.67956	-0.9775	0.40576	0.19686	-3.1658	0.85751	-0.37746	0.46585	-0.88594	-2.4097	-3.3023	-0.76882	-3.189	-0.97438	0.65148	-2.8661	-0.91309	-1.1515	0.43739	-1.9581	-2.264	-3.6633	1.3865	0.48129	-1.3906	-2.6546	-6.0504	0.38182	-3.5362	-3.4344	-1.495	-2.6254	0.55663	-2.6163	-3.0936
2.1533	3.8259	2.1485	3.8354	1.6688	4.8958	1.5283	1.5187	3.0837	5.0473	2.906	1.1461	5.3326	7.5745	0.79769	4.0776	0.5932	3.9091	-0.70118	2.1738	4.9769	1.1297	3.0472	1.9988	-1.0725	4.1038	1.5201	2.4335	2.717	4.1634	4.5314	3.3744	7.796	2.0896	6.6222	-1.2291	4.1538	4.0282	0.41987	6.0386	2.8644	1.7941	1.8904	3.0614	3.981	2.2097	3.9503	0.49018	1.6006	2.4849
-1.6991	-0.16996	-4.1976	-4.0863	0.31259	-2.1932	0.22777	-0.29047	-2.9357	-0.58792	-3.2908	-3.184	1.006	0.029277	0.47926	-4.7104	-2.6492	-4.759	1.9403	-1.9543	-0.81496	2.3222	0.043828	-0.69422	-1.3865	2.2048	-2.9364	-4.7744	-1.5086	-0.62331	-0.57237	-3.0451	4.3308	-0.58763	-1.4568	-1.5361	-1.3445	-0.032523	-2.1522	-0.072309	-3.1718	1.7657	-2.2897	-1.7944	-0.91672	-1.3898	-5.2407	-1.9871	-0.52324	-3.5125
-4.3615	-1.8846	-4.4745	1.8681	-2.1312	0.27096	1.9243	-0.24226	-1.589	-0.79559	-2.0713	-1.7665	-1.2534	4.4415	-2.0505	-0.23771	2.0376	-2.5099	-2.3419	-1.9745	-1.558	1.2147	0.043548	-1.3741	-1.2508	1.652	-1.8829	-0.19404	0.95358	-1.966	2.9582	-0.69237	0.27336	1.4017	-0.012276	-2.756	1.0401	2.4677	3.0073	-0.38517	-0.2566	0.52589	0.31456	0.29558	1.3387	0.66695	2.1986	-2.0581	-2.2268	0.18163
-14.957	-11.433	-12.694	-10.346	-12.319	-12.236	-16.069	-11.948	-13.636	-13.565	-14.712	-11.715	-12.478	-14.048	-10.126	-7.0994	-11.991	-11.612	-12.651	-14.447	-12.4	-15.047	-13.383	-14.439	-14.03	-13.693	-11.976	-12.45	-10.499	-15.66	-13.309	-15.731	-12.868	-16.07	-11.263	-14.658	-12.451	-11.848	-12.179	-12.724	-12.635	-14.885	-13.966	-13.696	-11.706	-13.611	-15.265	-15.128	-13.116	-14.131
7.8536	8.4954	5.8726	4.1871	7.3982	3.8223	3.3511	7.6464	5.4224	7.2786	7.5959	8.1192	4.6133	7.7861	4.6721	10.458	12.72	7.6943	5.3235	6.9437	7.3597	7.1722	6.5571	6.5209	1.9407	4.5652	3.3347	6.5928	7.2037	7.0255	7.9536	8.5385	6.3322	6.6199	7.572	6.3497	7.7843	4.9118	10.59	8.6799	6.568	9.5921	4.8385	5.5318	5.3551	7.1557	5.0596	7.6119	9.5209	11.062
-20.092	-23.894	-18.363	-23.35	-20.081	-22.517	-18.966	-19.148	-23.568	-22.365	-20.924	-22.832	-23.528	-19.381	-22.151	-19.164	-20.675	-21.358	-19.46	-20.842	-23.693	-16.883	-23.754	-20.998	-19.367	-19.109	-22.198	-21.491	-21.153	-19.627	-20.495	-21.064	-21.953	-21.399	-20.596	-21.915	-20.001	-18.419	-21.421	-22.718	-20.831	-20.111	-18.975	-22.293	-21.061	-17.754	-21.242	-19.742	-21.3	-21.292
6.9444	13.471	10.448	6.9193	8.9834	8.5617	8.6132	10.26	8.9479	8.6677	15.571	9.3806	9.1411	10.544	10.386	9.3554	11.645	8.5021	9.1452	5.8501	6.896	11.005	8.3206	11.833	8.779	17.276	8.0001	10.135	11.522	10.006	11.601	9.7418	12.868	9.5274	10.94	6.1509	7.7238	11.168	8.0367	10.662	9.3486	12.055	6.7836	4.9931	10.702	9.9181	9.3929	8.3948	7.5719	12.161
0.86664	-0.28909	2.618	1.5066	1.2001	1.0407	0.82984	0.5978	-1.8807	0.26719	-1.0061	-2.0948	2.1481	-0.88881	2.6281	0.29612	2.7928	-0.78019	-1.1353	1.1695	-1.7104	-1.0605	-0.43478	-1.4921	-0.62923	-0.1747	-0.46119	-2.5014	-0.11527	-0.48994	-1.0942	1.8909	-2.7716	-1.5672	-0.98115	0.1359	2.7692	1.8299	-0.63037	-1.4918	-1.0456	-5.1401	0.032091	1.8741	0.6472	-2.1597	0.89892	0.61646	0.33735	-1.2985
-2.1764	-5.0295	-2.9985	-6.3788	-2.1022	-3.1912	-5.9278	-3.0667	-3.9763	-1.0975	-4.5068	-1.3534	-1.7707	-5.4126	-5.9903	-4.6371	-3.3793	-4.1113	-2.7389	-3.514	-3.0884	-2.1077	-4.2747	-6.5161	-2.6152	-3.6234	-6.7032	-3.1324	-6.3757	-6.0473	-3.5282	-4.5514	-10.715	-0.32	-4.6074	-2.9313	-4.8094	-3.385	-6.1622	-5.1333	-6.6353	-0.94018	-1.6329	-2.1486	-2.7848	-6.566	-3.9588	-1.8411	-5.15	-4.1729
9.5604	9.5889	6.1852	8.9869	3.6633	10.228	7.3914	2.0281	9.7925	10.389	7.4935	7.6731	7.4778	5.9822	6.9568	8.9649	6.8974	10.614	7.6215	5.2121	7.0792	10.252	8.643	6.3267	8.3796	7.0141	8.2563	8.4395	5.976	6.8602	7.3269	7.67	6.1154	8.5726	9.5587	11.672	11.869	7.3244	8.3433	8.9873	6.5952	8.4934	9.8237	7.586	5.236	8.094	7.6279	8.0405	8.0323	9.0615
-2.0957	-2.2326	-4.5483	-4.8609	-4.2701	-6.2108	-4.9283	-4.6524	-2.2202	-3.2542	-1.6807	-3.3818	-3.3511	-0.81792	-5.7433	-3.0796	-2.6136	-6.0445	-4.7949	-3.7091	-2.8098	-0.029112	-2.8806	-2.8329	-7.5278	-1.6908	-6.0804	-2.4154	-3.0159	-7.1683	-1.8747	-3.385	-3.5085	-1.4356	-5.8468	-3.4933	-4.8049	-5.1275	-0.48612	-2.0433	-4.1619	-4.5722	-2.9726	-4.0938	-3.5362	-1.1472	-4.5535	-2.1049	-1.7603	-6.3512
-1.7987	4.4706	2.1826	0.61768	3.6256	0.60282	0.50056	1.8959	1.3556	-0.26592	1.1932	-0.96329	-0.24433	2.1848	2.5329	0.41439	-1.6345	-1.3976	-0.16007	0.33745	1.4085	-2.344	1.6874	0.71196	-1.8391	0.94911	0.99229	-0.095771	0.93629	-2.762	-2.8259	1.2525	1.2063	1.6294	-1.0068	1.0857	4.7783	-1.0775	0.90973	-2.5976	0.41042	4.4131	5.195	1.7201	1.8166	0.42744	0.87901	1.2518	-1.1141	-1.2525
-1.6022	0.056393	-4.2037	-4.4072	-1.5572	-0.8165	-3.8041	1.8216	-2.0727	-2.2252	-2.0123	-3.7619	-3.2872	-4.2709	-5.212	-2.8755	-2.5816	-0.82166	-5.5346	-7.6639	-0.53921	-2.9846	0.31699	-2.3023	-4.2067	-3.1789	-1.2746	-1.8594	-3.5599	-6.0384	-2.9391	-0.83041	0.13321	-4.6704	-0.31907	-3.2125	-1.4286	-2.7506	-1.3397	-6.1718	-0.47936	-4.8408	-1.6944	-3.8354	-2.197	-0.78462	-4.5019	-0.95207	-3.6538	-3.2743
-8.1464	-3.1387	-4.2106	-1.7867	-1.5017	0.18543	-3.813	-2.1564	-2.7241	-4.1027	-3.4266	-1.7673	-5.5243	-3.3387	-2.3035	-4.2263	-6.1724	-4.0934	-6.1894	-2.2416	-3.8103	-4.0715	-6.0148	-7.4213	-2.2299	-4.9623	-3.684	-0.27549	-1.7213	-3.2918	-4.3243	-0.12408	-3.676	-4.8151	-1.353	-3.6078	-6.4831	-4.8276	-1.8803	-0.97554	-3.8041	-2.8657	-2.3076	-4.878	-5.1847	-2.3402	-4.0156	-3.1842	-3.0704	-2.6546
-16.933	-13.43	-14.431	-13.486	-14.982	-16.757	-14.889	-10.821	-13.059	-10.97	-13.869	-12.177	-13.291	-13.722	-13.266	-13.018	-9.6052	-13.944	-14.234	-13.649	-10.919	-15.258	-13.53	-15.806	-13.489	-14.478	-9.6098	-11.283	-13.103	-11.873	-10.276	-12.961	-14.967	-14.808	-12.713	-12.757	-17.721	-11.059	-12.592	-15.622	-13.008	-11.253	-9.0044	-13.375	-13.52	-12.329	-10.947	-12.843	-11.343	-17.812
0.43927	0.92935	-2.1244	-1.3505	-2.8039	-2.0462	-3.6361	-2.9662	-0.057227	1.1957	-3.5377	-1.8874	-2.3973	-0.20482	0.028473	-1.0391	-1.1515	0.72651	-3.5707	-2.8586	2.0759	-0.39785	-0.71682	1.5629	-1.056	-3.648	0.4436	-0.47569	-0.6898	-2.1763	-3.317	-1.2308	0.46096	0.037015	2.6379	0.48975	3.4943	-0.63264	0.83925	-0.68247	-1.2547	-0.67807	-1.5617	-2.9812	-1.3718	-3.3456	-3.479	0.42232	-2.4397	-3.6185
8.4901	3.1538	7.4605	2.433	1.2393	4.2744	4.6055	5.4106	5.4214	5.6024	7.0929	7.7345	4.1639	1.8892	5.9044	5.1848	2.6613	5.1821	6.1567	3.7119	1.5773	5.2779	3.0631	5.8195	7.5423	3.3333	2.8285	3.0776	3.3455	4.1152	5.6827	2.6246	5.8653	4.2019	-0.69717	7.5293	5.9844	6.8319	8.3735	0.67395	4.7348	6.8513	6.4002	9.0298	3.6544	3.4163	3.7893	2.8946	3.474	6.4164
-2.0309	-1.9549	-7.4585	-2.0688	-0.47289	-0.8821	-2.1598	-0.29242	1.2206	-2.7187	-2.3322	-3.4004	0.42609	-3.2804	-2.6801	-3.208	-2.7726	-3.6216	-3.0362	1.2614	-1.7077	-3.3024	-1.8733	-2.0924	-2.1643	-4.9562	-3.4481	-2.6666	-3.8064	-4.2897	-1.0673	-0.22722	-1.8986	-2.0844	-3.8117	-5.081	-3.4288	0.090096	-0.78559	-0.23041	-3.3364	-0.25803	-3.1305	-5.1196	-4.9136	-4.1182	-3.222	-2.0989	-3.0163	-4.6227
-12.843	-14.446	-13.091	-13.755	-13.93	-11.686	-10.437	-11.442	-12.971	-13.256	-11.19	-11.866	-9.9719	-9.27	-11.498	-14.463	-10.357	-13.011	-10.062	-11.799	-14.365	-9.4855	-12.875	-14.042	-12.038	-13.13	-12.888	-9.6857	-11.29	-12.806	-13.069	-12.986	-11.791	-11.927	-14.319	-12.749	-15.711	-10.376	-13.658	-11.38	-10.887	-7.5079	-13.818	-12.107	-14.17	-10.959	-10.981	-12.289	-10.666	-13.977
-15.94	-9.2514	-15.1	-12.488	-10.71	-12.568	-13.226	-14.227	-14.696	-14.523	-14.249	-16.665	-10.636	-13.69	-13.634	-10.31	-12.22	-15.11	-13.291	-19.114	-15.046	-11.368	-10.53	-11.371	-16.633	-14.719	-12.455	-13.532	-12.033	-15.021	-13.212	-15.743	-13.216	-14.512	-11.609	-13.734	-10.856	-14.093	-8.2725	-15.136	-14.001	-10.514	-13.442	-12.49	-14.482	-12.376	-14.716	-11.191	-13.963	-12.987
-1.5777	4.0361	-1.532	-0.97183	-0.65235	4.6171	-1.5778	-0.84871	0.95392	3.2443	-0.38984	-0.7665	0.034294	-1.0179	1.051	-3.5663	3.9955	0.58681	3.2414	-4.2115	-1.5066	0.74143	-2.0272	0.79677	0.20111	0.27676	4.1145	-1.3999	0.10474	1.1836	1.2781	1.5548	2.8022	-2.9928	-0.4436	2.3698	-1.2495	2.3714	-0.068131	1.1548	-2.164	1.3701	0.39858	0.26624	3.2165	0.17465	0.33828	3.0152	-0.58929	-1.4403
-2.8586	0.65801	0.51251	-1.6962	-3.3876	-0.23694	1.5171	2.5497	0.49326	3.7925	5.0714	-0.16322	-1.316	-1.8163	1.7109	0.28218	-0.76189	1.7866	0.98818	4.0306	-0.014844	0.92543	-0.86952	-1.4767	0.24927	-0.52953	0.0069472	3.283	3.7671	0.13038	1.4771	-0.16857	-0.49416	2.8828	-1.1476	-0.88242	-0.2119	1.9469	1.2381	0.34493	-1.5321	-0.46578	2.5728	2.4943	0.46678	-1.673	-3.5559	0.4476	1.6897	0.21761
-1.0459	-1.4784	0.66464	3.7103	0.82875	0.11996	-0.55222	1.2601	-0.036537	0.87197	-0.32386	0.016149	0.1964	-2.4484	-0.083204	1.824	-1.8857	0.055926	-3.4006	0.57857	-0.38379	1.3299	-0.12264	-0.36663	-1.2006	1.6111	-0.72299	1.3287	-3.0853	-0.23382	1.1415	1.9974	2.3711	1.1401	-1.1445	-0.97853	-0.6483	2.8227	0.66212	-0.79738	0.35474	-3.5093	0.43565	-0.72369	-0.75354	0.085413	1.6416	-0.52288	-1.45	0.014893
-1.8391	0.30713	-1.6214	0.11566	-3.2292	-2.7403	0.61198	1.1089	-0.42885	0.83814	-0.97267	-0.073957	-0.12795	-0.36584	0.05295	0.50876	-1.0296	1.1219	0.27297	1.965	1.0315	-0.50042	-0.21267	1.4701	-1.1703	3.5961	1.4128	0.65004	-1.9678	-1.6659	0.3805	0.72821	1.2688	0.54735	-1.035	0.021584	-2.3972	-2.4524	-1.1628	1.2131	0.40413	-1.3091	-1.4	0.0094877	1.0164	-1.6723	0.073979	-4.4286	0.1253	0.77216
-15.171	-11.656	-11.992	-14.548	-12.275	-8.6996	-18.137	-12.229	-9.4951	-14.205	-13.489	-12.992	-12.699	-10.543	-12.181	-11.788	-11.74	-11.928	-16.362	-11.277	-14.13	-14.298	-13.102	-16.55	-15.05	-11.718	-10.585	-13.037	-14.002	-12.953	-13.972	-10.148	-14.948	-12.682	-11.564	-11.729	-11.363	-15.184	-13.03	-10.758	-15.045	-13.55	-12.592	-11.405	-15.217	-15.079	-14.293	-11.633	-15.152	-10.813
-3.1624	-2.4729	-5.5273	-5.0657	-4.3518	-6.1719	-4.2494	-2.2817	-5.9861	-7.7929	-5.5306	-6.5773	-1.3141	-4.3359	-2.025	-4.8682	-5.7527	-6.1947	-2.7293	-5.7688	-6.7038	-4.1927	-5.3248	-3.2525	-2.9806	-3.0053	-3.7709	-7.1261	-4.3698	-5.6932	-1.0193	-5.0826	-5.0904	-5.8885	-5.3142	-5.4028	-3.9808	-3.1984	-3.2192	-4.1119	-5.8749	-3.5836	-4.2481	-7.508	-4.8705	-4.1958	-9.0527	-4.4797	-3.5673	-6.8752
-15.535	-12.137	-11.407	-15.885	-15.903	-13.832	-13.967	-14.844	-14.701	-14.335	-12.494	-14.074	-15.561	-16.096	-16.117	-16.366	-13.24	-12.027	-13.42	-10.953	-9.5326	-16.101	-16.206	-12.136	-13.234	-13.986	-14.124	-12.802	-15.934	-13.413	-12.725	-14.146	-15.499	-13.568	-13.238	-10.915	-10.916	-11.68	-14.392	-14.481	-16.629	-17.649	-14.878	-12.169	-14.482	-13.299	-12.575	-11.9	-14.524	-12.467
-20.799	-25.404	-23.204	-21.561	-21.953	-23.75	-22.588	-18.326	-24.689	-22.403	-24.903	-19.314	-21.095	-22.066	-23.342	-24.407	-22.155	-26.428	-23.8	-26.387	-24.268	-21.181	-20.808	-19.695	-22.922	-19.331	-22.679	-22.206	-24.003	-21.309	-20.096	-19.109	-19.88	-23.272	-24.299	-21.705	-20.452	-21.423	-24.22	-20.687	-22.399	-21.878	-22.721	-20.652	-20.912	-20.412	-19.837	-23.848	-21.482	-22.582
-4.5333	-6.1616	-4.2705	-4.7319	-7.1039	-5.5633	-3.293	-5.7504	-7.9662	-3.1542	-3.843	-3.3673	-6.1399	-6.4252	-4.1992	-6.741	-4.8987	-3.8339	-4.589	-2.3432	-3.734	-2.4784	-5.6349	-1.5641	-1.2045	-8.0106	-2.8348	-3.9196	-5.7726	-4.5675	-6.5787	-7.3561	-2.9661	-5.8138	-7.5157	-7.5566	-6.2058	-5.0325	-7.5591	-5.2432	-8.0804	-4.9707	-6.9948	-1.8511	-2.5797	-3.7152	-4.8904	-7.3931	-1.4553	-6.8442
2.5881	4.4732	0.97077	2.7994	0.020927	4.9649	3.3562	0.72164	1.6515	2.234	-2.6518	1.551	1.2197	0.22808	-1.0245	0.91368	1.7115	2.068	0.66235	2.4356	0.67968	1.8297	3.4618	0.35376	2.0801	2.2663	1.3201	0.39369	3.92	0.16056	-1.0999	1.4756	2.9177	1.6176	1.8483	0.43816	4.187	2.406	0.065706	-2.3899	-0.98859	1.1545	2.1425	3.7347	3.0985	-1.3249	4.6212	0.79987	1.5841	4.4138
-2.3144	-1.6684	-2.531	-4.0651	1.6531	-1.9355	1.2376	-1.4596	1.0209	0.49992	-4.3055	-0.89616	-2.5801	-3.1982	-2.082	-1.1839	-2.409	-0.26606	1.0761	3.3948	-0.72642	-0.50143	-2.7308	-2.7088	-4.2798	-1.1088	-0.55883	-1.3422	-0.66797	-0.080051	-0.37352	-2.7498	1.0677	-1.1258	0.046948	-1.8454	-1.5743	1.1404	2.5799	-0.47457	0.58789	-3.911	-2.0669	-2.0128	0.40951	-1.3962	-1.1405	0.66053	-6.0127	-3.1441
-12.289	-7.7685	-9.5173	-4.8904	-10.994	-9.0022	-10.361	-7.582	-11.501	-6.9269	-10.113	-11.403	-11.893	-11.023	-9.8615	-10.033	-10.817	-12.71	-12.711	-10.791	-11.931	-14.034	-12.001	-9.9954	-9.006	-12.664	-10.159	-8.7467	-12.17	-12.59	-7.4358	-12.644	-12.783	-11.442	-13.241	-9.1549	-15.261	-12.531	-10.994	-12.806	-12.46	-12.715	-11.223	-13.067	-10.24	-9.1667	-11.509	-11.828	-12.095	-9.3828
1.6441	-0.51661	1.6141	2.5119	1.0528	1.8832	2.3262	2.1684	-0.30109	1.8079	4.7449	1.2552	2.1947	0.91098	0.35106	-1.5764	4.5575	5.6759	0.76628	1.5555	0.8435	4.2382	2.7478	3.2013	1.7744	4.0316	2.5453	1.881	1.8016	2.2086	0.46623	2.4368	2.3463	1.5137	2.8995	4.6449	-0.56331	2.2031	5.8231	2.108	-1.2354	2.6649	0.18026	1.6083	4.3753	3.1692	1.9789	0.38225	3.5878	2.7091
4.6574	2.2546	5.7519	3.5054	6.4845	6.102	5.3246	3.7656	5.6075	2.8431	3.0146	3.9141	4.333	4.6502	3.9477	0.30926	4.7355	6.5376	3.3955	5.2241	3.796	2.0036	4.5903	4.1578	5.9571	7.5263	3.5452	6.6151	5.4867	2.6378	5.3108	3.6756	4.6382	4.3864	3.2112	1.4666	4.0511	6.2026	9.2211	2.5606	5.4544	5.5267	3.6234	3.8736	5.8061	5.6424	5.5358	1.5626	7.0086	3.4056
0.48848	-1.3918	-0.5387	-3.4674	-1.5456	-2.8038	0.9433	-1.0163	1.6965	0.5785	-3.0848	-8.1293	1.9213	-3.3461	-0.59783	-1.1165	0.56801	-1.7197	-0.39005	-2.3153	1.1933	-0.9627	-1.7119	-2.7009	0.38707	-3.3798	-4.4673	-2.2188	-1.6021	-2.4534	-1.9238	-0.74255	-4.4237	-2.2635	-0.37742	-1.4441	-0.95935	0.24411	-0.73734	-1.8161	0.49173	-4.5918	1.0058	-0.69264	-3.3689	-3.094	-4.4713	-0.96908	-0.19235	1.284
-8.5844	-9.067	-8.3128	-10.016	-10.695	-11.938	-15.397	-8.6967	-10.662	-3.0016	-8.3802	-8.5145	-7.7919	-7.6649	-11.516	-9.3989	-9.1865	-9.7606	-10.365	-11.485	-10.777	-10.005	-9.0773	-8.3828	-5.6767	-10.556	-8.3843	-9.572	-9.6188	-9.9951	-9.1362	-7.8759	-8.0617	-7.7638	-10.562	-8.2776	-8.9945	-11.492	-8.1046	-7.8791	-10.303	-5.2457	-10.202	-8.3382	-10.556	-9.1354	-7.1976	-8.2542	-10.265	-10.278
-1.6427	-3.2902	-2.1158	-1.4127	1.0956	-3.0389	-3.6334	-1.4483	-0.68329	-1.6223	-2.5484	-3.2894	-3.8112	-6.3892	-5.3016	-4.0209	-1.4049	-2.3024	-3.0522	-4.788	-2.2822	-3.5029	-2.8273	-5.4599	-5.3442	-3.1033	0.73864	-5.2025	-1.3158	-0.070412	-3.173	-1.245	-1.264	-1.9252	-1.0712	-2.2922	-4.977	-4.988	-1.8176	-0.99466	-5.3443	0.69148	-4.6482	-1.1202	-0.82521	-5.0073	-3.6625	-1.294	-0.87661	-0.9644
-13.32	-10.736	-12.853	-12.354	-11.499	-14.97	-14.448	-12.881	-13.183	-11.86	-10.06	-11.878	-13.189	-11.145	-14.057	-12.619	-15.489	-12.897	-16.234	-12.543	-11.094	-13.347	-13.128	-13.095	-14.571	-13.107	-14.43	-16.428	-12.861	-15.967	-12.156	-16.712	-11.774	-11.856	-12.176	-14.606	-14.507	-13.133	-11.495	-15.368	-14.116	-13.829	-12.326	-11.949	-12.108	-13.497	-13.259	-12.44	-10.821	-12.695
-12.08	-11.958	-13.259	-13.682	-14.656	-10.858	-11.121	-10.497	-13.978	-10.234	-12.892	-13.966	-12.073	-9.5633	-12.701	-12.878	-8.8089	-9.7971	-15.901	-13.832	-11.643	-11.951	-10.335	-13.455	-10.999	-13.334	-13.756	-10.499	-12.354	-11.254	-12.435	-13.109	-12.939	-14.078	-12.659	-10.202	-10.992	-13.078	-11.446	-9.1116	-14.857	-11.362	-12.555	-12.759	-12.264	-14.019	-11.041	-12.067	-14.332	-14.369
-0.29363	-6.1803	1.7311	-1.5011	0.84195	-0.38125	-2.7415	-0.75114	-1.9133	-1.5629	-2.8867	-2.7686	-1.2144	-1.005	-5.5078	-2.3895	-0.25657	-4.3447	-1.3688	-0.38358	-1.0454	-4.7078	-0.14789	-0.14064	-1.6502	2.0231	-1.5173	-0.86865	-1.9771	-0.30546	-2.5411	-2.339	0.43124	-0.73321	0.81508	0.33705	-2.846	-3.61	0.43483	-2.0328	-1.4619	-1.902	-0.35775	-1.0279	-1.6691	-0.33021	-1.9129	0.098196	-0.89854	-1.8787
-4.5394	-3.6914	-2.2026	-2.944	-1.9177	-3.6623	-3.2407	-6.7116	-5.9679	-8.0176	-4.6501	-3.0517	-3.4616	-2.2442	-3.2786	-4.4663	-4.0804	-2.0439	-2.0773	-4.3887	-1.9785	-2.7498	-8.0491	-4.618	-3.0833	-3.8719	-4.076	-4.2921	-3.3949	-0.85984	-4.3997	-2.1247	-8.9635	-2.682	-5.8717	-4.2653	-1.9779	-7.2237	-4.0798	-4.4625	-5.5077	-3.7362	-4.0397	-5.7533	-1.0821	-0.73496	-5.7863	-7.7685	-3.5116	-2.9599
-15.212	-12.54	-13.636	-11.833	-11.639	-14.166	-10.637	-11.685	-11.601	-14.018	-11.621	-12.473	-13.484	-11.757	-10.315	-10.926	-15.249	-10.995	-9.2955	-11.676	-14.902	-10.631	-9.8292	-12.902	-10.835	-10.162	-12.961	-17.561	-13.674	-11.213	-13.013	-13.211	-15.424	-12.57	-7.9796	-11.571	-12.835	-12.336	-8.2241	-12.28	-9.9049	-11.088	-13.611	-12.807	-14.773	-13.076	-7.9283	-11.843	-14.814	-10.318
-3.1383	-5.8455	-4.4257	-5.4873	-4.0739	-7.5118	-8.8174	-6.2323	-6.6195	-6.0916	-9.8159	-7.5522	-8.5944	-5.4613	-6.1408	-7.8807	-6.6319	-6.8537	-5.4957	-3.1904	-7.3523	-7.7423	-5.6854	-8.2125	-6.5801	-2.2892	-7.1074	-5.1679	-7.3386	-3.9577	-6.228	-7.9492	-5.9047	-3.995	-6.9126	-6.306	-5.5846	-7.8536	-3.2989	-6.8461	-4.3844	-6.9287	-8.0996	-8.2879	-5.4129	-5.3191	-6.6207	-5.3049	-8.9754	-5.2282
3.5494	6.6081	5.3452	6.1475	6.5029	5.4654	4.0538	5.5768	3.8772	4.9696	2.6929	3.8934	7.0011	3.5488	4.0372	0.37241	5.6216	0.097006	3.5033	3.2056	6.5057	7.7205	5.1302	4.3748	9.9974	4.6312	4.8294	5.4731	2.6005	2.5069	4.5987	4.6213	5.0564	0.5632	4.2524	3.6119	7.8113	4.3162	5.4449	3.1408	4.4995	7.0402	6.2097	1.9527	3.109	4.0343	1.6527	5.9887	4.3744	4.0459
-2.797	-5.532	-3.107	-7.8964	-7.0366	-4.551	-5.4819	-8.5297	-5.3059	-1.5655	-5.425	-3.4615	-4.0065	-3.6764	-4.5561	-4.0884	-6.6689	-6.8385	-5.8184	-4.1471	-6.8038	-8.0814	-3.3844	-9.0641	-3.7543	-6.3044	-7.4943	-3.6064	-5.2692	-2.1221	-5.3361	-4.1783	-4.1669	-4.7488	-2.4802	-5.2052	-7.9317	-6.2992	-1.9676	-6.6376	-3.8346	-6.4027	-3.1282	-4.0477	-1.1255	-4.9993	-3.2191	-4.5304	-5.2216	-3.5879
-16.824	-14.993	-16.665	-14.265	-15.822	-15.252	-17.121	-18.315	-15.735	-16.052	-12.2	-15.918	-13.38	-12.422	-14.963	-17.425	-13.359	-15.376	-18.539	-12.19	-17.216	-13.761	-19.107	-16.712	-13.296	-14.506	-13.066	-14.745	-14.648	-14.361	-15.179	-15.899	-16.27	-14.717	-12.898	-9.9329	-15.93	-13.962	-11.83	-15.695	-17.873	-13.38	-15.578	-14.085	-15.568	-15.287	-9.5538	-16.072	-11.265	-16.878
5.2953	5.3577	5.3955	6.432	8.5256	8.7321	4.8176	9.0275	7.5974	7.0221	10.74	7.8077	6.6608	3.0389	6.9099	5.5214	8.5134	5.9701	4.9476	10.281	7.3457	4.6625	3.6194	4.9625	9.6688	9.3288	7.3569	6.7493	8.3794	6.205	8.6949	8.7904	4.7316	5.6212	7.5821	9.8479	2.6876	6.3762	6.7398	5.2557	4.9147	8.3885	6.3979	7.6921	6.1541	8.8414	8.6797	8.4483	9.2828	7.396
-7.2919	-11.744	-13.588	-14.284	-13.095	-6.7938	-14.326	-10.569	-9.415	-12.729	-10.795	-14.027	-11.609	-8.6247	-12.787	-11.783	-10.086	-11.068	-11.992	-11.739	-9.3411	-14.17	-10.11	-11.659	-14.917	-11.001	-14.445	-10.867	-10.068	-12.072	-10.568	-11.245	-11.71	-13.116	-13.671	-14.187	-16.287	-11.538	-9.8534	-9.3185	-14.591	-12.051	-7.6886	-11.997	-10.202	-8.7229	-11.085	-12.091	-11.198	-13.479
-23.195	-22.84	-20.032	-22.637	-21.324	-21.234	-23.417	-19.192	-25.758	-21.474	-19.805	-22.179	-21.568	-21.134	-19.466	-17.018	-20.028	-23.334	-23.894	-22.983	-21.317	-22.991	-22.607	-20.383	-24.325	-22.899	-22.024	-22.781	-22.248	-20.822	-19.898	-21.39	-21.653	-21.704	-23.532	-22.664	-21.558	-21.767	-22.083	-21.578	-24.236	-24.838	-24.073	-24.563	-24.429	-22.717	-22.432	-21.27	-21.516	-19.732
-10.801	-12.145	-10.401	-7.1995	-7.1791	-9.8089	-5.2898	-9.4452	-12.972	-10.846	-8.3925	-8.2547	-9.5876	-4.2947	-5.7769	-11.675	-8.6565	-9.5444	-9.0255	-9.9359	-6.7656	-7.9523	-12.087	-11.181	-10.675	-6.5138	-6.0244	-9.6013	-10.483	-9.4814	-9.5375	-9.8909	-10.557	-9.4711	-9.156	-10.412	-7.9437	-9.789	-8.8736	-8.8461	-8.9298	-8.2181	-6.8945	-7.8356	-11.367	-7.735	-9.2216	-7.0949	-8.4073	-7.8622
6.9794	6.0193	8.9931	9.047	8.8054	6.4905	11.393	8.477	8.1571	5.6386	7.8373	7.2809	7.4151	5.8786	9.7481	6.7558	5.5643	7.6028	5.6962	8.4196	7.9286	9.0817	9.5063	9.0568	4.0777	5.4974	6.3996	5.524	8.1259	3.1141	7.8091	8.5082	3.5834	5.7362	7.0539	5.6647	5.5653	4.2158	6.6019	6.6391	6.7312	6.9621	7.5657	6.8811	5.715	8.3663	9.1867	6.9941	9.3981	7.142
-4.1656	1.7567	-3.4453	-5.5883	-5.1889	-3.558	-3.579	-4.3595	-4.0063	-3.8239	-6.4079	-3.2363	-0.79335	-4.3398	-0.59601	-1.9923	-4.9047	-5.8679	-4.8479	-1.458	-3.8146	0.11403	-4.034	-4.6772	-2.8742	-5.0241	-0.58991	0.45386	-6.3641	-4.4855	-3.4451	-1.7538	-2.6008	-1.3059	0.072903	-1.0789	-2.9301	-2.6692	-3.7591	-4.3522	-0.54964	-3.1151	-4.5169	-4.892	-1.843	-6.1662	-2.4776	-2.3215	-0.55287	-0.18232
-13.366	-10.236	-13.234	-11.902	-13.358	-13.513	-11.619	-10.031	-11.039	-13.491	-12.21	-13.019	-13.789	-16.064	-15.053	-13.517	-11.497	-11.359	-13.337	-10.91	-12.488	-11.323	-12.207	-11.685	-12.388	-13.728	-11.291	-13.168	-12.919	-13.208	-14.295	-10.659	-11.537	-14.62	-13.658	-12.333	-12.355	-15.281	-9.5728	-13.169	-12.441	-10.298	-10.299	-12.723	-10.181	-15.939	-14.9	-13.36	-13.535	-13.813
9.6186	6.5944	12.3	12.835	12.035	10.201	9.9507	6.9085	10.026	9.1122	10.993	11.444	9.5809	11.18	8.346	10.454	8.8585	8.1911	10.282	9.3777	9.801	7.7617	11.144	8.2249	7.3317	10.711	8.9193	7.578	8.7144	6.1652	9.5592	12.043	12.673	8.3873	10.123	7.6695	8.0251	7.5155	11.27	10.964	6.9349	9.5129	10.841	10.253	10.101	8.3655	7.2481	8.4571	10.117	8.9794
-0.34341	-1.648	1.259	0.61646	-3.5124	-2.9575	0.99957	-1.7867	0.0096459	-4.7915	-1.6681	-0.70526	-1.2066	-4.317	1.4223	4.2169	-1.26	1.9597	-0.64909	-5.2994	-1.2515	2.2978	-2.995	-3.0397	1.1755	0.23731	1.1983	-2.8939	0.59027	0.74646	0.36736	-2.5074	0.15092	-3.0728	1.0063	-2.8767	-6.5794	-1.5112	-1.8252	-4.2586	-0.70614	-3.097	-1.9853	0.36422	-5.2673	0.1462	-0.83358	0.0048226	-0.89242	-1.7454
-3.8744	0.97448	-4.6359	-0.23047	-0.060434	-3.0112	-1.973	0.65659	-1.6886	-1.1039	-2.4893	-0.48337	-1.4306	-3.6243	-0.88043	-4.3785	0.09471	-0.089535	0.75961	-0.96234	-1.0274	-3.7008	-1.2551	-2.4525	-2.2482	-2.8727	1.7744	-3.3357	-1.7239	-5.3722	-1.4191	-1.2282	-0.17742	-3.4737	-0.75055	0.10534	-1.7471	-5.1405	-0.97142	-0.60829	-1.8082	-1.217	0.63939	-1.282	-1.5762	-0.49596	-4.1843	-0.61362	-0.62249	-0.65872
11.507	10.778	11.122	5.3883	6.9689	10.584	5.9311	8.9973	7.557	6.5335	5.2343	7.4418	10.946	8.5196	6.6268	7.7286	6.9152	8.9046	5.9273	5.8533	7.3686	6.0286	10.83	6.5612	7.9371	10.187	9.9245	6.1964	9.6201	3.622	7.0439	7.6541	6.066	8.1843	8.6748	6.8589	11.769	9.302	5.0329	4.2225	8.6622	9.2798	7.0835	3.7095	8.5367	5.6208	9.013	9.3038	5.8065	4.4943
-0.81691	-1.1228	0.15722	-0.87605	0.99725	1.5718	-2.8476	-1.3754	-1.5399	0.47888	0.17348	0.23141	-3.2164	-1.1283	1.6658	-1.7696	-2.0059	1.0981	0.26363	-1.2874	-0.88851	0.86907	0.46841	2.71	1.1745	-2.2486	-1.8311	-0.19197	2.1342	0.73192	-0.77208	-0.41301	-2.2684	-3.3691	-0.26288	0.35608	3.6919	1.9853	1.2942	-2.5683	-2.457	1.4525	-2.8129	-0.26658	1.1289	2.3885	-1.9376	-0.37898	-1.9258	0.34598
2.966	1.87	-1.7119	-2.6755	1.6618	-1.2224	-1.3607	1.4959	-2.2299	1.4792	-0.055456	1.6981	0.68477	0.12019	-0.15899	-0.55472	0.95781	-3.1956	-0.13519	2.395	-3.1339	0.31167	-1.7786	3.9058	-0.79031	-1.2354	-1.3871	2.4436	3.0229	-0.13709	3.3121	-1.8432	-0.67249	1.7647	1.7903	-0.88474	-0.92811	1.5601	-0.23019	0.094557	-0.44952	-1.1955	2.3714	1.0026	-2.9424	-1.9911	-2.2094	-1.3779	0.94198	2.0824
-0.83709	-0.76785	0.26952	2.6474	1.4741	-1.629	-0.080687	-0.70634	-2.3186	0.75496	2.2791	3.4581	0.94196	-1.7144	-3.5157	-0.20143	0.85134	-2.0887	0.38691	1.3517	0.32275	-1.9912	-1.6534	0.54756	1.9115	0.19563	1.0923	2.3422	-2.507	0.9711	4.0971	-0.5744	-0.27931	1.082	1.9974	-0.27822	-2.4663	-0.35071	-0.79154	1.0786	-3.3251	-0.33776	0.87803	1.5225	0.49488	1.3668	1.5809	0.71271	2.594	-1.708
-9.9999	-11.261	-11.268	-10.714	-10.253	-11.193	-13.521	-12.428	-7.9002	-11.892	-10.86	-12.945	-11.776	-11.186	-10.31	-11.277	-7.9345	-8.1167	-11.295	-9.1279	-12.782	-11.592	-11.284	-11.385	-10.376	-12.922	-12.854	-10.655	-6.8104	-11.543	-12.772	-13.47	-10.833	-11.896	-13.02	-13.888	-13.082	-11.301	-13.22	-10.699	-14.535	-12.061	-10.314	-12.612	-12.202	-14.405	-16.121	-16.015	-10.348	-12.188
-7.1392	-7.855	-3.6999	-8.2131	-4.4117	-2.6898	-7.7061	-4.8652	-5.0931	-6.3808	-6.0613	-7.8475	-4.6755	-6.0763	-6.4772	-8.4205	-7.344	-4.5036	-6.9466	-7.1215	-8.9677	-6.893	-7.9172	-5.8949	-8.1034	-7.4477	-5.7884	-5.5907	-4.7363	-4.9009	-7.6411	-5.9604	-6.2824	-3.456	-5.6351	-5.8571	-6.5043	-8.1323	-7.8371	-8.3112	-4.7572	-9.7118	-5.0357	-4.2982	-5.3575	-3.5155	-7.3759	-4.3815	-4.4024	-8.621
-3.0702	0.85862	-2.7022	-2.5064	0.15297	-2.0269	-4.1808	-2.1713	-2.8065	-0.38278	-0.18587	-1.0323	0.36426	-2.3372	-2.9401	0.45294	-0.51495	-1.0981	-4.6974	-0.39037	-3.66	-0.28474	-1.2113	-0.13122	-3.087	-2.4689	-3.4097	-3.3438	-2.1341	2.0135	-2.2797	-0.73915	0.39507	-3.3834	0.65386	-3.7954	-3.8134	0.0067335	-0.37166	-2.439	-1.696	0.87608	-2.6442	-2.7559	0.72334	-2.304	0.50163	1.4697	-1.3114	-1.3729
-1.8996	-2.586	1.5088	0.52924	4.3973	-1.7725	-1.0258	-1.3931	1.642	3.2002	-2.293	-2.4701	-3.1998	-0.72273	-2.7076	1.6013	-1.6758	3.0201	1.1388	-2.0049	-0.6851	1.7645	2.5649	-1.5105	1.7278	1.8509	-1.2096	1.154	-2.3138	-2.438	0.20139	-4.1383	-1.2031	2.1502	1.7985	2.6439	0.8281	-0.92748	-1.6811	0.7136	-4.983	0.0037356	-0.90978	-0.27296	1.506	-0.28104	-3.7264	2.6647	-1.2453	2.6112
1.0239	1.3667	4.6638	2.2749	4.0409	1.0945	0.036784	3.1505	2.1685	2.4829	2.7506	2.7075	1.596	3.6399	2.1546	4.3593	0.76784	1.3055	-0.13289	1.3609	4.3357	1.0962	-0.35591	2.8806	3.8438	1.1546	0.24934	-0.23363	3.3342	1.7205	0.70206	-0.66007	0.30887	3.7947	-0.21054	2.7891	2.9058	0.41361	3.3801	-0.29406	-0.37181	1.922	-0.32384	-1.3019	0.72582	1.2069	4.7774	3.0905	4.2072	-0.18747
-20.161	-22.593	-21.1	-17.844	-23.387	-17.74	-19.112	-17.834	-18.962	-20.202	-20.855	-24.061	-20.163	-22.109	-19.176	-20.834	-21.916	-19.377	-17.396	-19.173	-20.895	-20.175	-19.055	-19.866	-20.26	-19.719	-18.624	-20.2	-21.737	-20.007	-20.388	-21.357	-19.039	-16.697	-23.345	-21.119	-21.838	-21.728	-20.671	-21.144	-21.632	-18.927	-19.511	-20.482	-19.379	-20.268	-19.502	-20.363	-21.422	-19.363
-11.445	-11.817	-11.374	-13.28	-16.636	-11.928	-14.136	-12.896	-11.27	-11.07	-9.9534	-14.034	-14.004	-12.364	-9.0012	-12.055	-11.406	-11.786	-13.312	-14.274	-11.038	-9.0989	-9.7653	-12.591	-11.991	-14.291	-11.295	-10.774	-11.455	-11.144	-11.92	-11.271	-14.193	-8.7088	-12.462	-14.981	-12.053	-13.025	-11.948	-10.903	-11.896	-12.81	-10.148	-10.315	-14.383	-7.9083	-10.861	-10.573	-9.8806	-10.792
-21.193	-25.395	-23.723	-23.055	-20.498	-21.372	-23.355	-24.985	-23.018	-21.061	-19.767	-24.844	-22.893	-22.214	-22.255	-21.03	-24.276	-23.364	-21.611	-20.558	-21.945	-23.714	-23.659	-19.779	-27.439	-24.082	-24.18	-22.766	-25.697	-25.809	-21.141	-24.556	-24.468	-20.043	-20.775	-20.322	-21.086	-24.252	-22.354	-22.986	-23.013	-24.722	-22.595	-20.638	-20.723	-19.384	-18.327	-23.377	-23.184	-22.804
-8.9506	-5.4219	-4.2314	-5.9979	-2.796	-1.4429	-3.6483	-3.4468	-3.4251	-9.0656	-6.1337	-5.7105	-5.9994	-5.108	-4.4673	-6.9495	-9.3602	-6.4899	-5.8714	-7.3603	-2.7705	-2.5162	-4.8664	-7.5208	-7.0884	-6.1434	-7.6884	-7.9463	-4.8117	-7.0944	-7.1844	-5.0057	-3.6536	-5.6694	-6.4898	-5.0213	-5.9911	-4.8999	-7.1823	-5.7342	-4.3822	-5.9183	-5.1068	-3.9236	-4.938	-2.847	-4.7842	-7.0338	-6.3523	-4.2249
-12.226	-14.487	-15.072	-13.503	-15.45	-16.403	-12.859	-14.578	-12.385	-13.066	-12.242	-15.023	-17.52	-13.58	-15.985	-15.824	-15.501	-15.613	-16.992	-15.972	-13.258	-10.906	-14.855	-13.484	-9.7266	-16.964	-14.963	-13.262	-13.505	-14.733	-14.543	-18.163	-13.931	-11.769	-10.982	-15.598	-12.001	-12.444	-14.774	-12.782	-14.666	-14.947	-13.925	-13.522	-14.434	-14.438	-13.996	-13.538	-13.213	-13.333
-10.014	-11.129	-11.078	-9.8981	-13.181	-10.745	-10.804	-10.591	-14.797	-11.997	-7.9012	-9.5911	-10.416	-13.238	-11.385	-12.657	-15.229	-11.269	-11.988	-13.667	-12.446	-11.317	-11.992	-11.961	-11.683	-11.412	-12.607	-11.147	-9.3886	-10.467	-12.032	-15.574	-13.258	-11.616	-13.831	-12.984	-10.255	-12.019	-12.321	-10.941	-14.064	-12.725	-11.346	-8.7657	-16.89	-13.214	-16.247	-13.561	-11.646	-11.035
-12.951	-14.07	-11.735	-16.741	-14.496	-13.696	-13.43	-12.576	-12.576	-14.935	-11.72	-17.702	-13.675	-15.537	-12.652	-14.393	-16.598	-15.332	-14.474	-16.266	-15.317	-18.663	-12.804	-19.059	-15.06	-16.855	-16.717	-14.326	-16.09	-14.284	-14.543	-11.117	-15.237	-11.851	-13.468	-11.991	-12.373	-14.881	-14.351	-17.721	-15.822	-15.611	-14.655	-16.429	-11.678	-14.589	-14.033	-13.991	-15.029	-11.695
-23.508	-19.064	-21.08	-22.151	-19.931	-24.949	-23.515	-21.377	-25.589	-21.119	-20.707	-21.15	-21.732	-21.62	-20.177	-19.965	-20.898	-23.334	-20.492	-20.936	-19.517	-20.061	-23.705	-24.228	-23.827	-21.786	-23.222	-23.32	-25.153	-23.974	-23.351	-22.733	-26.257	-22.191	-23.36	-21.725	-26.058	-24.278	-21.373	-23.316	-21.363	-22.634	-20.577	-23.305	-19.978	-23.056	-23.379	-24.512	-20.686	-21.138
-14.177	-13.935	-14.257	-13.497	-7.8818	-13.837	-13.42	-16.887	-14.422	-12.188	-13.537	-13.266	-11.582	-10.22	-12.372	-12.693	-15.214	-17.949	-11.488	-12.466	-12.872	-16.108	-13.006	-11.992	-13.003	-13.722	-15.648	-12.432	-12.172	-14.325	-9.6656	-13.119	-13.258	-12.02	-12.213	-12.442	-11.297	-15.51	-15.391	-12.74	-14.853	-12.187	-14.534	-14.766	-13.927	-14.657	-11.136	-11.179	-12.414	-15.743
-9.9768	-10.576	-9.9872	-11.308	-10.536	-9.4433	-11.179	-11.955	-15.561	-12.462	-11.024	-13.312	-11.944	-11.557	-12.878	-9.9451	-11.148	-8.2261	-14.733	-7.5331	-10.889	-8.823	-10.003	-12.984	-8.4902	-12.658	-11.538	-11.435	-9.7739	-12.48	-13.783	-11.37	-10.801	-13.328	-11.565	-9.5706	-9.6419	-12.135	-12.171	-10.784	-11.176	-15.438	-10.209	-12.696	-9.5038	-13.581	-10.147	-9.7165	-9.7677	-10.83
0.35846	-5.3081	0.036923	-3.7533	-5.079	-3.1871	0.25013	-4.1689	-3.7743	-4.2293	-4.2115	-3.6133	-1.2778	-1.6107	-4.5907	-1.8383	-2.8603	-2.5185	-4.4109	-3.7313	-5.0892	-2.8111	-0.19088	-4.2049	-6.4354	-3.0705	-6.6956	-1.8409	-3.9249	-3.2079	-4.1167	-1.5033	-0.8494	-0.70765	0.10123	-3.3053	-6.4382	-4.3547	-1.2343	-2.2306	-3.4407	-7.0463	-1.5926	-0.68264	-3.8348	-4.3661	-3.1229	-3.1374	-4.1476	-4.9685
4.6856	4.3178	5.4423	-0.55202	2.1344	6.5465	-0.65297	1.4036	3.2925	3.1652	3.4581	3.5364	2.1832	0.090707	3.496	2.0299	3.6409	2.2757	0.58726	5.0564	4.4195	3.5064	1.2009	3.2295	2.2064	3.0982	4.8906	1.8604	1.8903	3.2943	-0.76995	-1.873	0.86244	1.9387	-0.094673	2.4651	3.7363	8.2592	1.9759	0.76733	4.4773	2.172	-0.3593	3.4565	5.1134	1.9058	4.1928	2.2189	3.2934	6.0717
-0.051182	-0.693	-3.0879	-4.2047	-3.3197	-2.5381	-5.2499	-1.7444	-4.0873	-2.8103	-1.329	-1.5637	-3.5661	-1.5873	-4.4341	-1.108	-5.3534	-3.9425	-1.6372	-4.092	-2.0507	-3.3099	-1.8531	-4.0186	-3.3752	-3.5154	-1.8068	-5.6427	-2.9896	-5.1604	-0.39974	-6.9368	-3.6838	-4.8593	-2.0519	-3.247	-0.32132	-6.5415	-3.9429	-4.6509	-1.7231	-4.29	-5.3569	-4.3438	-2.1034	-4.3021	-3.6373	-9.8136	-7.266	-2.136
0.049221	-1.3101	0.16779	2.8888	0.17368	0.44937	1.4046	2.0499	2.0917	0.71928	-0.62528	3.3033	0.96887	1.4476	3.4413	1.5754	-0.52776	2.5038	5.249	2.5903	2.3572	-0.4364	-1.4716	-0.24288	-1.6098	2.7719	0.44667	5.3063	3.311	5.3821	-0.60959	1.7516	2.3657	2.7949	-1.0573	2.6655	-0.4118	1.4511	1.6753	-1.4393	-0.06375	4.9279	2.4435	0.45065	1.3978	-0.59665	0.1877	4.0502	3.261	-0.59336
-14.467	-11.466	-13.158	-11.882	-11.513	-10.079	-9.4687	-10.773	-12.561	-7.9493	-10.631	-12.63	-11.605	-9.3968	-11.519	-10.441	-11.386	-10.666	-12.334	-8.1157	-9.322	-12.026	-13.812	-13.237	-11.598	-13.466	-11.341	-11.843	-11.332	-12.409	-14.384	-8.9972	-10.907	-14.022	-10.968	-11.674	-7.3521	-14.362	-11.719	-12.846	-8.8384	-9.2812	-11.839	-13.254	-12.69	-10.564	-15.176	-16.646	-12.178	-8.2719
-4.8763	-3.8214	-5.3898	-1.3288	-3.576	-1.2685	-3.8374	-6.6458	-4.4732	-5.155	-3.3159	-5.844	-5.8112	-7.2775	-5.8857	-7.2746	-4.3046	-4.0376	-6.6345	-7.2057	-2.7148	-6.8591	-6.8222	-4.4524	-8.3044	-4.0382	-9.1038	-3.3687	-2.876	-4.2542	-4.3643	-4.0184	-4.2039	-6.7335	-4.3257	-6.9676	-2.135	-5.0566	-4.0348	-4.8195	-6.3357	-2.9904	-3.634	-3.2241	-2.3241	-8.8241	-4.8916	-7.3397	-6.3142	-3.5451
-3.8361	1.1334	-0.9186	-3.5734	-1.4446	-1.8944	2.6673	-2.2828	-3.2135	-0.6921	-0.82458	-1.2937	-1.538	-4.0554	-1.0318	-1.8073	-0.92041	-0.89173	-1.3486	-1.9917	-4.2393	-0.27225	-3.0602	-0.22756	-2.5194	-2.6144	-3.2501	-4.8864	-1.6294	-2.6809	0.58479	-4.2434	-0.3639	-5.5546	-2.8349	-2.112	-0.28414	-1.6208	-1.8154	-1.3759	-3.3846	-3.547	-1.3024	0.90737	-3.6004	-1.8728	0.35582	-3.1885	2.7315	-2.1224
0.082424	3.8438	1.6817	2.8115	3.7851	0.62936	1.6819	5.4528	2.5833	1.4453	3.7332	0.20268	6.2997	1.7426	-0.58552	2.9138	4.3226	3.1734	3.2179	4.483	5.872	2.8464	2.0121	0.31435	1.3436	4.3406	3.5889	2.0929	1.7175	5.6365	3.4554	2.0384	1.1784	5.0642	2.426	3.0257	1.9914	1.6127	1.8333	2.7172	4.7815	0.83076	1.7889	2.0369	2.144	1.8302	4.4021	3.3668	2.6814	3.2904
-10.642	-11.131	-11.116	-10.909	-5.6095	-6.0338	-12.823	-13.79	-8.8145	-11.707	-10.669	-8.749	-7.7179	-11.14	-7.9808	-7.9714	-7.3182	-11.905	-8.5309	-10.308	-8.0149	-9.0267	-8.4376	-7.2491	-9.0238	-9.0858	-8.6334	-8.5825	-8.6605	-8.325	-9.2195	-7.4877	-10.589	-8.1467	-9.3746	-8.7249	-5.3501	-9.4328	-9.0516	-8.2455	-7.8769	-8.6838	-8.1619	-10.057	-8.8465	-8.5551	-11.295	-10.561	-8.4324	-8.1706
-12.603	-13.854	-19.85	-17.513	-11.125	-12.136	-10.925	-16.534	-14.445	-14.744	-14.08	-12.132	-14.663	-15.724	-14.077	-12.586	-17.225	-16.688	-14.799	-16.037	-15.21	-17.045	-17.493	-14.858	-12.613	-12.971	-17.942	-16.046	-13.208	-15.815	-12.585	-16.034	-14.554	-16.354	-17.214	-15.48	-14.575	-14.365	-13.833	-12.099	-14.009	-16.722	-14.523	-15.852	-14.255	-16.003	-15.903	-13.297	-10.525	-15.505
5.855	10.605	4.9429	8.2838	5.1042	7.9768	5.2112	6.8451	1.9021	8.5117	5.9112	4.1235	8.2655	5.2409	8.8684	4.7406	5.7255	5.3391	7.1952	4.8546	7.6459	4.7667	5.7009	6.4487	3.282	2.5031	6.9449	6.3795	4.201	4.2349	6.2273	7.813	3.2509	5.0666	4.6787	9.1322	7.2646	4.7657	6.5754	3.7531	3.665	3.5234	7.4529	5.0157	2.7054	6.6047	4.7546	6.7531	6.2816	7.8229
-6.3986	-5.7613	-8.6785	-6.58	-5.7226	-6.9071	-6.2127	-6.715	-4.8819	-5.9488	-5.2403	-6.8811	-5.5119	-5.6547	-4.9249	-4.4891	-7.021	-6.1657	-5.243	-3.2664	-6.0085	-1.9259	-8.1296	-8.0052	-6.1567	-5.6	-5.754	-8.2817	-7.1975	-2.8142	-9.2515	-6.7261	-5.7193	-7.5006	-7.5728	-5.1142	-7.0852	-5.137	-5.4917	-6.4166	-6.5849	-8.4082	-8.124	-9.0065	-7.36	-4.4845	-3.5083	-6.6805	-4.5718	-4.208
-13.222	-10.927	-12.742	-13.632	-11.09	-9.1625	-12.881	-12.483	-12.637	-9.6025	-11.449	-12.941	-11.724	-11.703	-12.392	-9.8587	-11.033	-12.557	-12.303	-13.036	-10.567	-10.245	-10.737	-12.127	-11.595	-13.976	-9.5268	-11.93	-9.5061	-7.3731	-13.377	-11.863	-11.248	-14.741	-11.491	-12.23	-13.315	-7.0226	-10.129	-12.966	-10.552	-14.274	-11.431	-13.016	-12.865	-15.673	-12.828	-10.832	-10.993	-8.7801
-4.1892	-4.9577	-0.025174	-4.1236	-4.3396	-4.617	-5.4714	-6.0025	-3.0648	-1.9751	-2.8692	-6.732	-2.3481	-1.7352	-4.7121	-4.3714	-3.3141	-7.6482	-5.624	-3.6582	-4.9661	-1.4675	-2.0479	-6.4482	-6.5099	-4.7045	-3.8159	-2.3787	-3.3319	-6.6629	-6.6424	-5.9679	-3.6617	-1.9568	-2.5603	-2.9473	-1.4308	-3.8439	-3.275	-2.8899	-4.9337	-5.7657	-0.47352	-3.6388	-2.2938	-4.751	-3.9964	-1.6056	-5.8577	-3.979
-5.1971	-3.506	-5.3312	-0.091953	-2.9484	-1.6188	-4.482	-4.0656	-6.637	-3.2119	-4.5901	-3.7696	-7.1524	-6.8249	-2.5059	-6.9887	-3.7218	-3.466	-3.4245	-2.6739	-2.0173	-0.98591	-3.3595	-5.0897	-6.0729	-6.4865	-5.2835	-5.2787	-3.2457	-1.0907	-6.2612	-4.2129	-3.9706	-6.1192	-3.5639	-3.2986	-7.0905	-2.6649	-8.9152	-6.5429	-6.7696	-5.9815	-3.3769	-3.9965	-3.7748	-5.5737	-2.1628	-0.64587	-3.1898	-3.9337
1.7107	-0.67249	-0.94184	1.2385	0.51233	-2.3399	0.15061	-1.9011	-2.6702	0.26383	2.3081	-0.79628	-2.2938	-1.2298	1.1163	-1.9919	-1.6193	-5.7521	-0.60459	3.0714	-0.7034	0.82242	0.59689	0.088635	-1.1962	-3.0641	0.2578	0.26208	0.37433	0.56578	-0.028527	2.5691	0.44194	0.38094	0.28342	-0.019394	0.27989	-4.2698	-1.2826	-1.7411	-0.31487	0.21327	3.0449	-1.1693	0.28193	-2.5939	-0.84683	0.93255	-1.2251	-2.8655
-4.5906	-6.4916	1.0025	-4.5476	-5.8651	-2.4822	-2.2427	-3.3648	0.68079	-4.0101	-1.6422	-3.0053	-4.7813	-3.1728	-1.5699	-3.1463	-2.1605	-1.3462	-1.5676	0.24284	-2.4336	0.4184	-5.1977	-3.466	-0.6098	-0.60992	-1.043	-1.4799	-1.2764	-0.95956	-2.7352	0.16397	-3.8224	-2.9966	-6.7266	-0.018326	-3.0063	-2.6539	-0.52796	-1.8262	-3.7198	-2.2176	-1.5621	-3.9495	-1.8716	-0.74656	-4.0249	-5.0411	-3.1324	-1.1723
-2.7513	-4.3456	-0.60343	-0.96897	-4.8985	0.73616	-2.1283	-3.3252	-3.9693	-3.754	-4.3139	-2.074	-2.6278	-1.0499	-0.8871	-0.014641	-0.22054	-3.0549	-3.9547	-6.9868	-2.6375	-2.2162	-1.9745	-1.4676	-1.3684	0.65883	-2.5443	-2.4837	-2.7294	-3.4468	-4.9961	-2.5117	-2.7704	-0.49694	-1.5093	-2.9353	-2.094	-2.9704	-2.7189	-2.7476	-2.5892	-2.4667	-0.046117	-2.8754	-1.1636	-5.1767	-4.5858	0.84939	-0.15068	-3.9915
1.8482	-3.7843	-1.3329	-1.5325	-1.2736	-0.13609	0.70988	-3.6099	0.90484	-3.6297	-0.6998	0.88042	-2.0713	2.9496	1.8982	-4.0948	-1.7938	-3.7078	-3.4849	-4.2406	-1.7231	-3.0439	-0.60655	0.84846	-3.1269	0.96852	-0.85009	-1.9502	-2.6046	0.13252	-3.708	1.0514	-2.4735	-1.4116	0.31697	0.29104	0.55469	0.4585	2.0781	-1.0651	-1.0343	2.4082	-2.93	-2.7478	0.45014	-2.8527	-4.3566	-2.7255	0.77172	-4.5571
-10.901	-12.961	-11.962	-15.765	-15.775	-10.286	-11.632	-13.754	-13.779	-11.762	-14.269	-13.469	-14.402	-13.763	-13.401	-13.459	-12.023	-14.67	-12.087	-14.466	-10.652	-15.179	-15.282	-14.177	-11.967	-14.168	-14.778	-15.543	-10.046	-18.043	-15.094	-14.325	-15.39	-14.236	-14.406	-14.16	-12.807	-12.112	-16.919	-17.494	-16.052	-13.016	-12.991	-13.314	-11.258	-12.926	-15.03	-17.319	-15.449	-14.901
-3.5225	1.1238	0.37553	-0.9048	-1.586	-2.6228	1.5326	-0.84252	1.9413	1.2326	1.0139	-0.90753	-0.18193	-1.9341	-0.43621	-3.3868	-3.8973	-1.8745	-1.3017	2.1722	-2.8961	-3.7789	-0.069421	-1.3064	-1.6715	0.32734	-1.9762	-3.194	-2.1301	0.1688	-1.1514	0.32091	-0.34298	-0.50836	0.077631	-0.94555	3.181	-2.7613	-2.2595	-4.7238	-1.4713	-1.6133	3.2041	-0.26017	0.95615	0.50398	-1.7444	-3.1009	-1.9228	-2.5737
3.381	-1.7884	1.2525	2.6198	0.7941	-3.4854	1.2726	0.259	1.3023	-1.5386	-1.0696	-2.0503	-1.6235	-0.8114	-2.4647	0.30642	-1.4202	-1.7845	-1.9538	-0.84108	3.267	4.5814	-1.4744	0.45913	-2.7795	-2.227	2.0396	-0.84034	-1.0816	2.743	1.9269	0.19767	-0.3474	-2.9047	-2.4363	0.51753	3.2782	-0.12537	-3.6423	4.329	2.4399	-0.84874	0.043834	-2.0884	2.1294	0.18655	-0.090948	-1.7404	-0.87253	1.6398
-2.3011	-0.94631	-1.3436	-0.34887	-0.44291	-2.1916	-1.112	0.20242	-0.79276	-2.364	-0.22804	-3.43	-1.1603	-0.20183	-3.2562	-1.5314	4.7145	1.238	0.54401	-1.323	0.074443	-2.332	0.17367	-1.8661	0.7691	-1.9596	1.7203	-4.2414	-1.8184	0.42334	-0.34377	-1.3548	-4.3088	-1.4535	-1.875	-0.36979	-1.6708	2.5566	-2.0341	-4.3745	-0.75482	-1.0182	-1.7241	0.74514	-1.4635	1.6727	0.12935	-1.3836	-0.56341	-1.3582
-7.985	-9.3365	-9.0017	-8.4255	-8.163	-5.9071	-8.1568	-10.614	-5.1914	-10.305	-8.1478	-6.1822	-7.6384	-10.134	-11.035	-10.677	-5.8027	-8.5757	-9.966	-10.502	-4.5935	-7.8743	-9.634	-9.4878	-13.3	-9.8671	-8.8678	-8.7254	-7.6248	-8.3477	-11.504	-10.075	-7.9072	-4.8322	-8.866	-8.9699	-11.159	-6.8445	-9.5107	-8.0315	-9.5731	-6.9453	-10.024	-7.4243	-9.461	-5.4869	-6.9977	-10.807	-8.8559	-14.148
-5.8787	-5.8126	-8.8755	-8.9329	-9.5701	-5.6645	-5.3301	-6.3076	-4.8279	-4.4039	-6.7269	-6.2122	-7.4287	-6.8924	-4.4911	-6.8381	-2.0467	-8.1198	-7.9873	-10.363	-4.1276	-7.3398	-7.0409	-3.8966	-2.7466	-4.6387	-9.7386	-3.5863	-7.2595	-5.7169	-9.5644	-7.4264	-8.4684	-6.646	-6.281	-6.149	-8.4953	-10.781	-6.372	-7.5799	-9.3711	-6.8763	-6.8866	-6.0332	-8.342	-7.6667	-7.3107	-8.2983	-6.4335	-8.2592
-11.933	-9.0585	-9.4788	-7.2772	-11.208	-11.752	-11.998	-8.4402	-12.467	-9.4928	-12.315	-10.816	-13.646	-13.339	-14.29	-10.356	-13.637	-13.582	-11.276	-12.807	-11.047	-13.211	-12.35	-11.357	-13.003	-11.996	-9.4254	-12.272	-10.524	-13.492	-8.0769	-14.265	-10.601	-10.786	-11.742	-10.539	-10.042	-12.078	-13.16	-10.388	-11.835	-9.9059	-8.0067	-9.7381	-13.071	-9.9383	-9.7578	-10.668	-8.9349	-11.588
2.8138	-1.2263	-0.75393	2.2449	-0.47104	0.019404	-3.0384	1.7251	0.38152	0.14206	2.3249	0.75672	0.95507	0.68604	0.79677	-2.1662	0.6074	-2.276	1.5746	1.0104	4.2921	-0.44741	-1.0691	-0.31533	3.3759	-0.99166	-1.5133	-1.9075	0.01799	-0.19965	-0.9645	-0.70087	1.3871	-2.4272	-1.4939	-1.3697	-3.6433	4.0508	2.9305	0.31604	-0.45035	-0.82923	0.74196	0.31247	-0.51468	3.6001	-0.17903	-1.4647	0.19429	1.1837
-2.6772	-3.592	0.091213	2.5317	-0.66533	-2.6456	-1.1157	-3.0761	-0.31642	2.4535	-0.71779	-0.4017	-1.4959	-2.8596	1.0759	-1.6106	0.02167	-0.85578	-2.3224	-2.1813	0.053486	-5.6613	-3.3695	-0.46697	-1.8395	-0.87432	-3.1065	-4.5582	0.29127	-1.9981	-0.85028	1.2246	-1.1446	0.097546	0.25647	-1.6374	-0.96692	-4.7274	-2.5761	-3.0063	-1.9939	-4.1328	0.23416	-5.4993	-0.21999	-1.4701	-3.317	0.42867	-2.9405	-1.6765
-2.136	-0.27572	2.9395	-1.6259	-0.33121	-0.36087	-0.91028	1.9029	2.4428	-3.708	-1.864	-3.4144	0.52099	1.3224	0.90437	0.16967	4.2603	0.44824	-1.0724	0.39006	1.5898	-1.0422	2.2912	-0.83959	2.4191	1.2392	2.7037	2.349	-0.78178	1.4174	-0.32955	2.2785	-0.36988	-2.7151	-2.6333	-5.7314	2.0503	1.1716	1.3862	0.26574	2.8018	0.99211	-0.0040574	1.2689	0.45051	0.52627	1.8231	-2.13	2.2162	-2.1607
[truncated: 150 more columns]
