# Supplementary material for: Genetic dissection of main and epistatic effects of QTL based on augmented triple test cross design
Source: PLoS One. 2017 Dec 14;12(12):e0189054. doi: 10.1371/journal.pone.0189054 (PMC5730204; doi:10.1371/journal.pone.0189054)
Supplement: S7 Supporting Information — (ZIP) [file pone.0189054.s007.zip › z2_200_0.8_10.csv]

-15.501	-14.005	-14.351	-12.706	-13.879	-14.319	-13.954	-13.294	-13.623	-13.629	-13.249	-13.901	-13.759	-13.8	-13.545	-14.056	-14.202	-14.812	-13.745	-13.579	-14.834	-14.418	-13.7	-14.105	-14.282	-13.72	-15.662	-15.432	-14.475	-13.947	-14.124	-14.257	-14.068	-13.678	-13.724	-14.425	-14.107	-15.173	-13.175	-14.775	-14.368	-13.506	-13.364	-13.818	-13.824	-13.471	-14.672	-13.075	-13.69	-13.709
-12.115	-12.902	-11.828	-11.192	-11.84	-10.89	-11.015	-10.969	-12.479	-10.597	-10.825	-11.754	-11.748	-12.444	-10.403	-11.596	-11.299	-11.144	-11.391	-9.4932	-12.435	-11.78	-11.985	-12.491	-11.491	-11.208	-11.445	-13.154	-11.506	-10.396	-12.153	-12.442	-11.793	-11.785	-12.203	-11.635	-10.681	-11.653	-11.661	-11.934	-11.451	-11.921	-10.173	-11.39	-10.981	-11.049	-11.764	-10.873	-11.883	-12.141
-3.4081	-4.5611	-4.1665	-3.1046	-4.8157	-3.0208	-5.0753	-4.1043	-3.8019	-4.3961	-2.955	-4.9077	-2.9796	-3.6854	-3.5708	-2.5746	-3.0784	-4.2393	-3.6369	-3.5223	-3.0681	-3.9635	-3.7827	-3.9987	-4.4474	-2.6468	-4.3624	-3.6513	-4.8224	-3.077	-3.7437	-3.5645	-3.6397	-2.8282	-4.3056	-4.373	-2.7697	-3.079	-3.7041	-3.1917	-3.5234	-3.288	-3.4485	-3.1603	-3.2599	-5.4867	-3.8044	-3.4716	-2.7867	-4.1309
6.2704	7.8676	7.292	7.7102	6.1197	6.4373	6.3956	6.4178	7.084	7.1781	6.7025	5.5908	8.0147	7.3285	6.584	5.9162	5.8035	7.7946	6.625	7.4689	6.8533	6.5038	7.0985	6.3118	5.9653	8.1642	6.5518	6.2581	6.3695	6.9288	6.4479	5.7775	6.4425	6.599	7.6639	7.0999	7.1319	6.4335	6.957	7.5685	7.2538	6.9898	6.9771	7.6973	6.3915	7.1017	7.6269	6.5666	6.0557	7.7186
-2.7695	-3.5545	-2.5906	-4.2366	-4.2403	-2.8693	-3.3484	-3.7808	-2.8746	-3.7198	-4.7889	-2.0086	-3.4735	-2.8157	-2.227	-3.6686	-2.879	-3.1996	-3.1155	-2.7345	-3.109	-4.0165	-3.1985	-2.1262	-2.3094	-3.0682	-3.157	-4.3672	-2.8737	-3.442	-2.4956	-3.7281	-2.1176	-3.6435	-3.1763	-3.3161	-3.5042	-2.3161	-3.3495	-3.4407	-3.4009	-2.8384	-2.8624	-3.1203	-3.9813	-3.5242	-3.5563	-3.3886	-2.5138	-2.8342
-8.4432	-6.6186	-6.7053	-8.3191	-8.2531	-7.8915	-8.6027	-7.9194	-8.0906	-6.5127	-6.4845	-8.3074	-8.0431	-9.1157	-7.3451	-7.5845	-7.8539	-8.0172	-7.0065	-7.6463	-7.1334	-7.1877	-7.6053	-6.8469	-8.0845	-7.3998	-7.802	-7.6391	-8.2279	-7.8372	-8.1285	-7.481	-8.9104	-7.7926	-7.1621	-7.1028	-5.8747	-8.4683	-7.8155	-7.6825	-8.0018	-8.0496	-6.8715	-8.3702	-8.17	-6.6958	-7.6586	-7.8339	-6.6027	-6.5262
-21.988	-22.95	-21.957	-22.392	-22.568	-21.507	-21.829	-23.104	-22.398	-22.297	-21.578	-23.544	-22.091	-21.481	-22.322	-21.632	-22.396	-21.588	-22.355	-22.573	-21.272	-22.671	-23.413	-22.435	-21.736	-21.595	-22.388	-22.184	-22.612	-22.189	-22.965	-22.284	-22.22	-22.996	-22.54	-21.893	-22.386	-22.046	-23.044	-22.254	-21.613	-22.274	-21.554	-22.303	-21.806	-21.651	-23.543	-22.047	-21.548	-23.361
9.8099	10.072	9.3455	9.1024	9.3317	8.4771	8.901	9.4242	10.377	9.4943	9.8166	11.402	9.4027	10.102	10.729	9.7734	9.369	9.8726	9.7818	9.0913	9.6235	10.044	10.631	8.949	9.7316	9.9873	10.139	11.026	9.3475	9.7781	10.351	10.285	10.404	9.5534	9.7093	9.8453	9.7178	9.4676	8.2182	9.302	9.8847	10.258	10.291	9.8482	10.166	9.5369	10.49	9.8918	9.7802	9.8243
-2.0597	-1.1542	-1.9089	-1.933	-2.1586	-1.7159	-2.0035	-1.9767	-2.2755	-2.9325	-2.2226	-1.6512	-0.99464	-0.35114	-2.3913	-2.0077	-2.493	-1.887	-1.5757	-2.0086	-1.9063	-1.8294	-1.5762	-2.6715	-2.4534	-1.1817	-1.9142	-2.379	-2.7081	-1.2356	-2.3898	-1.2669	-1.2177	-1.6526	-1.4866	-1.4495	-1.4624	-1.8216	-2.1545	-2.3697	-1.7844	-3.1953	-2.0883	-2.357	-1.6794	-1.5851	-1.0585	-2.2809	-0.5175	-1.5232
-12.476	-13.413	-13.061	-13.944	-13.723	-12.599	-12.658	-11.924	-13.22	-13.146	-12.919	-13.228	-13.922	-11.968	-13.352	-13.505	-13.062	-12.306	-13.718	-13.022	-13.562	-13.393	-13.029	-14.144	-12.865	-13.87	-13.7	-13.522	-13.899	-13.64	-12.456	-13.407	-11.762	-13.688	-12.66	-12.495	-13.157	-13.428	-12.539	-13.708	-12.623	-13.905	-13.402	-13.603	-14.06	-13.543	-13.009	-14.34	-14.167	-13.215
-0.27617	1.3302	1.3754	0.40759	0.092053	1.2453	1.5086	1.1022	-0.39481	0.66569	0.85196	0.34001	1.5815	0.85518	0.83722	0.67471	0.9671	0.80144	1.2441	0.98571	0.60978	2.2125	1.0984	1.0529	0.22181	1.0803	1.3306	1.21	0.19843	0.88041	0.22595	0.8778	2.2651	0.70419	1.5997	2.2192	1.6816	0.36187	0.49694	0.89898	2.2609	1.5457	1.7419	1.55	1.2145	0.72031	1.2664	1.1063	0.093073	2.2358
-11.676	-10.42	-11.168	-10.664	-9.8156	-11.35	-11.713	-11.012	-12.008	-10.52	-11.467	-11.217	-11.605	-9.835	-11.271	-10.302	-11.411	-11.051	-10.568	-10.237	-10.817	-9.8998	-10.424	-10.04	-10.103	-9.3923	-10.595	-11.434	-9.8237	-9.2542	-11.504	-10.254	-10.841	-11.766	-9.1643	-11.112	-10.385	-10.47	-11.04	-10.322	-10.71	-10.965	-10.822	-9.6046	-11.309	-11.468	-11.292	-10.449	-11.511	-10.333
-0.31579	-0.2254	0.12835	0.52954	-0.22998	-0.49993	-0.0054851	-0.063556	-0.20726	0.36176	-0.25662	1.1863	-0.52991	0.11183	1.1987	0.60539	-0.35163	-0.9179	-1.7429	-0.34063	-0.23525	0.48623	-0.40202	0.046118	0.11	-0.3396	0.63005	0.71514	0.20779	-0.46664	0.62631	-0.049758	-0.65882	0.94618	-0.25242	-1.0201	-0.21526	-0.86491	-0.48258	0.77476	0.57839	0.40462	-0.69888	0.27717	0.44195	1.4322	-0.0056563	-0.77415	-0.64353	0.41894
8.6537	8.9742	8.2273	8.297	7.8853	8.0083	9.2092	8.4867	9.0443	9.5713	8.4934	7.7074	9.0542	7.8295	8.5746	9.342	8.0382	7.9134	8.1135	7.4989	9.0138	8.7187	8.4585	7.0124	9.0298	9.5844	8.8555	9.1029	9.3954	9.7313	7.9814	8.5947	8.5526	8.3042	7.8492	8.9169	8.1278	8.6652	8.4022	8.6177	7.9588	8.8103	8.1342	9.223	7.2591	8.8634	8.9382	8.8824	8.2163	8.6777
4.4314	4.0848	4.8156	4.5265	3.8624	4.3291	5.059	4.2141	4.0199	3.6865	4.1343	5.0851	3.5852	4.8699	3.6342	4.6348	5.3368	4.165	3.1885	4.2724	4.575	4.1594	5.4177	4.4973	4.5714	5.6317	5.5614	3.969	5.7249	4.2258	4.3683	4.4808	4.2157	4.9742	4.2077	4.6007	4.9397	4.7932	4.6429	4.6271	5.0629	4.9215	5.0725	4.0196	4.8862	3.6285	4.5342	3.7472	4.8877	4.2499
-2.0272	-2.4607	-2.9639	-1.6091	-2.0785	-1.4398	-2.4396	-2.1983	-3.5143	-2.8989	-2.1374	-3.2081	-2.684	-3.7877	-2.7839	-1.4616	-2.7232	-3.7019	-1.7522	-1.6155	-2.42	-2.5535	-2.6248	-2.5791	-2.8171	-2.7718	-2.5003	-2.185	-2.845	-2.5849	-2.6482	-2.1486	-4.051	-2.8008	-2.5766	-2.227	-1.5342	-2.7654	-2.1357	-1.9526	-1.4225	-2.7173	-4.1819	-2.6895	-1.4872	-2.295	-2.5608	-1.687	-3.0197	-2.8922
-1.1162	0.36605	-1.6028	-1.6367	-1.3486	-1.8931	-1.6745	-2.6551	-1.2348	-2.2081	-0.95528	-1.0177	-1.4857	-2.1312	-0.89849	-1.9523	-0.82182	-1.1178	-1.0665	-1.3925	-0.13067	-0.93265	-1.5371	-1.9117	-1.5754	-1.6285	-1.8797	-1.4426	-1.2613	-1.9671	-1.7153	-1.8198	-2.866	-1.3235	-0.65641	-1.504	-2.5063	-0.78096	-1.2797	-1.4469	-1.1737	-1.5069	-1.1252	-2.0793	-0.72581	-0.35912	-1.6561	-1.2906	-0.37159	-2.3173
3.8163	2.4142	2.8595	2.3156	2.9437	2.0262	3.0881	2.8923	3.1645	2.8205	2.1099	1.7552	2.2178	2.6412	2.5087	2.2783	2.1396	2.5733	1.9995	2.9199	2.0725	2.7518	2.3953	1.5244	0.97208	2.6332	2.2502	3.2265	2.6112	1.8382	2.7574	3.0503	1.9344	3.166	2.0242	3.0512	2.9621	1.8129	2.6565	2.9364	3.5116	3.1582	2.7048	2.0924	1.6033	2.4655	2.8372	2.3199	1.9122	3.6028
-10.311	-10.699	-9.8592	-10.969	-10.726	-10.147	-9.8361	-9.8181	-10.469	-10.664	-11.26	-10.412	-10.389	-9.6885	-10.691	-9.8668	-10.044	-9.9819	-10.22	-10.815	-10.573	-10.318	-9.5773	-9.3566	-9.6918	-9.6677	-10.141	-9.7572	-9.6611	-10.342	-10.453	-10.399	-9.5014	-9.8325	-9.4471	-10.979	-9.0097	-9.9753	-10.838	-9.9629	-9.4502	-9.8158	-9.1904	-11.985	-9.0597	-8.165	-10.585	-9.7173	-8.8922	-10.434
-11.272	-11.765	-12.151	-10.841	-12.124	-12.114	-10.97	-11.642	-11.925	-10.841	-10.337	-11.674	-11.202	-11.099	-10.927	-10.471	-12.39	-12.302	-13.061	-11.278	-12.265	-13.679	-12.463	-12.113	-10.756	-12.014	-11.395	-10.461	-11.457	-11.365	-11.914	-10.657	-11.732	-11.656	-11.586	-12.223	-11.407	-12.375	-12.162	-11.098	-11.864	-10.476	-11.21	-11.51	-11.543	-12.361	-10.838	-11.319	-10.678	-12.018
0.13198	-1.7649	0.11206	-0.64326	0.29396	-0.93135	0.5223	-1.0004	0.013225	-0.97625	0.14194	-0.17691	-0.51967	-0.90601	-0.63163	-0.48452	-0.8938	-0.13902	-0.83192	-0.8195	-0.48727	-0.75551	-0.59275	-0.55865	-0.40719	-0.32324	-0.50845	-0.39854	-0.50751	-1.8767	-0.94139	-0.67218	-0.38421	-0.73338	0.39735	0.32479	0.25051	-0.5867	-0.73155	-1.0174	-1.4155	1.1541	-0.19645	0.32498	-0.94898	0.74211	-0.45843	0.88018	0.23088	0.49029
-5.0475	-4.2463	-3.613	-3.3887	-2.8581	-3.8672	-4.113	-3.9312	-3.2442	-2.6814	-4.791	-4.4926	-3.9733	-4.1884	-6.163	-4.3687	-3.6665	-3.4256	-3.3543	-3.6322	-3.339	-4.3726	-4.4536	-3.8311	-3.437	-3.8677	-2.7458	-4.7474	-3.9768	-2.6361	-4.1204	-2.8506	-4.5851	-3.5878	-3.7864	-4.0906	-4.3428	-3.1367	-3.1589	-3.8228	-4.3993	-2.4059	-3.9687	-2.9011	-4.6969	-4.3351	-3.547	-4.3823	-3.1371	-5.0611
-0.11061	1.0505	-0.028806	1.3607	0.96081	1.2401	-0.32335	0.62816	0.80614	1.0267	-1.5792	-0.32473	0.62306	-0.33214	1.309	0.665	-0.08983	1.2887	0.33255	0.52409	0.12988	1.5014	0.81175	0.67782	0.56566	1.4989	0.15484	0.71689	0.81277	1.4073	0.98961	0.53565	0.90617	1.0489	0.68086	1.3925	0.0021126	-0.59839	0.025269	-0.21379	0.69568	-0.24195	1.2077	1.0236	0.86249	0.29545	0.43992	0.50161	1.534	0.73804
2.3734	3.1982	2.3464	2.5894	3.1322	2.3055	3.8663	2.0223	3.4618	3.8657	3.6197	2.774	1.8307	2.6523	3.8822	3.6331	3.4976	3.6986	2.4884	3.4367	3.1034	3.0493	2.3663	3.9862	4.7717	3.5646	3.8151	3.7491	2.8326	3.9315	2.7347	3.5866	2.5908	2.7952	3.4883	3.8157	1.7384	2.9553	2.3837	3.1706	2.297	2.1095	3.0824	3.1327	2.4743	2.5463	2.4892	3.8696	3.1792	2.1635
-1.7668	-2.3723	-1.9746	-2.0052	-2.679	-1.5952	-2.7029	-1.5027	-1.4986	-0.72494	-1.3812	-1.6402	-1.8665	-0.50149	-1.5352	-2.1711	-1.8126	-3.2541	-0.63235	-1.9968	-2.0503	-1.9799	-1.5515	-2.3751	-2.588	-1.8385	-1.6958	-1.6077	-1.7647	-1.5814	-1.3893	-1.5365	-2.8879	-1.6408	-0.84512	-1.5986	-3.6394	-2.5594	-2.5108	-1.5421	-2.1807	-2.3601	-2.9172	-1.5227	-2.4921	-2.331	-1.7005	-2.059	-2.107	-1.776
4.7814	4.5288	4.7138	4.8823	4.6754	5.0155	5.0683	5.3002	5.089	4.6899	4.2499	5.1184	5.0036	5.3146	5.6235	3.9963	6.692	5.0352	5.0507	4.7505	4.5944	5.9697	5.4336	3.7877	4.7781	4.584	5.0353	4.4344	4.9052	5.1747	5.6932	5.2453	5.2322	4.8453	3.5205	4.4007	5.7628	4.9925	4.9622	4.1433	4.0303	4.7147	5.5753	3.0608	4.3419	5.1379	3.8013	5.6331	5.4942	4.9341
-2.4598	-1.1844	-0.85617	-0.75027	0.20312	-1.9048	-1.0634	-0.5784	-1.7114	-2.0584	-1.3326	-1.4586	-1.5041	-0.74953	-0.68256	-0.49151	-0.8585	-1.3077	-1.0106	-1.2566	-0.82862	-1.1907	-2.587	-2.321	-0.95057	1.1615	-0.8769	-0.71908	-2.6352	-0.41187	-0.94859	-0.70187	-1.017	-1.5677	-0.40665	-1.3461	-1.4278	-1.1024	-1.3374	-1.6707	-0.85054	-1.4404	-0.60084	-0.77289	-1.9013	-1.3187	-1.3134	-1.0438	-0.89363	-1.443
-3.9068	-3.8619	-3.2215	-3.1784	-3.9007	-4.5906	-3.4742	-3.7009	-3.3177	-3.576	-3.993	-3.4907	-4.1474	-2.7253	-2.9666	-3.0545	-3.5276	-3.8617	-3.0206	-3.4771	-4.0822	-4.0286	-5.307	-3.6171	-4.2165	-2.9029	-4.1778	-4.6534	-5.4985	-4.158	-4.1562	-3.9671	-3.6318	-3.1331	-3.1615	-3.8109	-3.3336	-5.2189	-5.56	-3.8356	-3.9233	-3.6714	-4.2957	-2.902	-3.8847	-4.5994	-3.9582	-2.8246	-4.5245	-3.8361
-5.8195	-4.7755	-6.747	-5.4445	-4.508	-5.998	-5.9707	-6.1881	-5.0123	-5.0674	-5.8244	-5.625	-4.3195	-5.5933	-4.6647	-4.5911	-6.1489	-5.3408	-5.9899	-6.4342	-5.5564	-5.1864	-5.0894	-5.8625	-4.942	-4.1236	-6.2186	-5.2751	-5.2083	-6.3908	-6.8471	-5.1351	-5.0578	-5.9578	-5.3716	-5.2908	-5.2775	-6.7151	-5.3696	-5.1814	-6.1273	-4.9999	-5.8555	-5.682	-6.4376	-6.1898	-5.839	-6.03	-5.4346	-5.2908
-5.7255	-5.6987	-5.9614	-4.8083	-4.9036	-5.8297	-6.2479	-5.4905	-5.4826	-3.8698	-6.0525	-5.7349	-5.6819	-5.4725	-5.2746	-4.7957	-6.2812	-5.5367	-5.4858	-6.7429	-5.6531	-6.1918	-5.8476	-4.31	-4.8762	-6.7255	-5.2192	-4.4471	-5.1899	-5.0361	-5.06	-4.1833	-5.3599	-4.6765	-5.1579	-4.9169	-4.9919	-4.5782	-6.5391	-5.4397	-5.8372	-5.3812	-5.2698	-5.9188	-6.4494	-5.4465	-6.7244	-7.1476	-5.2932	-6.3503
-6.4963	-5.0252	-6.8567	-6.64	-5.6643	-5.9016	-5.5797	-6.3705	-6.5946	-6.5885	-6.0027	-7.0952	-6.2578	-6.4196	-6.7858	-5.3299	-6.6598	-5.7162	-5.9275	-6.132	-7.353	-7.1131	-4.823	-7.1591	-5.8792	-6.6112	-6.3823	-5.8306	-6.659	-5.2166	-6.4927	-6.0911	-6.1917	-7.493	-6.5033	-5.929	-6.5438	-5.584	-6.0412	-6.7615	-6.5192	-6.2321	-7.0118	-5.8918	-6.2545	-6.0294	-6.7866	-6.2838	-5.1681	-4.7618
-3.2095	-3.9533	-4.2904	-3.2405	-3.3437	-3.8011	-3.6681	-4.3168	-4.6377	-5.0037	-3.7868	-3.8403	-4.0831	-4.2146	-4.7775	-3.389	-5.2183	-3.0993	-5.2852	-5.0402	-4.1638	-4.6208	-3.9854	-4.5242	-3.3176	-3.7734	-5.5662	-4.3203	-4.708	-3.8442	-4.0232	-4.2141	-3.9004	-4.5169	-3.8304	-4.12	-6.1435	-4.1589	-4.3489	-4.0083	-5.1596	-3.1708	-4.6556	-3.3604	-3.6866	-4.2653	-4.3838	-3.2558	-4.2211	-4.271
-2.7022	-2.2921	-2.8777	-3.2491	-2.87	-2.2501	-2.9597	-2.1765	-2.5367	-2.0673	-3.1078	-4.3285	-1.9613	-1.953	-1.751	-1.5677	-2.8584	-0.86179	-3.0325	-3.0199	-3.7427	-3.2297	-2.8149	-2.6574	-2.3454	-3.1654	-2.5279	-3.4772	-2.9829	-1.8929	-3.6486	-1.9856	-2.4184	-2.2014	-2.7686	-2.8698	-3.6153	-3.1672	-1.9555	-1.9396	-3.19	-1.8656	-2.3636	-2.6952	-1.2249	-3.4606	-2.5544	-2.5141	-2.9156	-2.3143
-5.1413	-6.4189	-5.4274	-5.6251	-5.4087	-7.6704	-5.4687	-5.3236	-6.0448	-6.4884	-6.1853	-6.9641	-6.3514	-5.0954	-5.5131	-5.8957	-5.5134	-6.201	-6.4723	-7.2052	-5.1451	-5.084	-5.8766	-5.2943	-6.0407	-5.7336	-5.7597	-4.1762	-6.0461	-5.6699	-5.2135	-4.7874	-4.7886	-6.0056	-4.8938	-4.7875	-5.6675	-5.7918	-5.7801	-5.1039	-4.9911	-6.6466	-6.6092	-4.2334	-5.8875	-5.7728	-6.0209	-4.264	-4.4268	-5.3721
7.9385	9.1953	8.8941	8.6119	8.2922	7.9172	8.9485	7.7209	8.5645	9.2229	8.822	7.5946	7.6395	8.6285	9.5465	9.2206	8.331	7.8063	8.9872	8.4031	7.8408	8.72	8.0205	8.9811	8.6087	8.983	8.412	8.2736	9.1614	9.0846	8.6645	9.0208	7.3276	8.5329	8.3442	8.3098	8.0888	8.7428	8.1057	8.667	8.746	8.2151	9.1144	8.2133	9.3178	9.1805	8.1932	9.6012	8.3494	7.1644
-4.1814	-2.8817	-3.7826	-2.3024	-4.0656	-3.5886	-4.1451	-3.5375	-2.9152	-3.9225	-3.379	-3.2672	-3.2689	-4.2541	-3.6951	-2.3076	-3.4131	-2.6608	-2.5917	-2.5434	-2.9934	-1.3225	-3.1148	-2.5754	-3.3591	-2.9362	-4.202	-3.4104	-3.4021	-2.5339	-3.6294	-2.491	-3.3091	-3.1717	-2.7886	-3.1312	-4.5099	-3.1695	-3.5849	-2.9197	-3.2457	-3.0135	-2.1926	-2.753	-2.7302	-3.1808	-1.9807	-3.2159	-3.6851	-3.3286
-6.6321	-6.2653	-6.9201	-7.9333	-5.9684	-6.9282	-5.7523	-6.7754	-6.4231	-6.5873	-6.9318	-5.813	-6.0325	-6.0603	-6.2391	-6.3391	-6.7566	-5.9607	-6.4382	-5.7088	-5.6011	-5.6444	-7.0527	-5.8689	-6.3829	-6.6509	-4.6423	-5.7597	-5.9824	-6.8958	-6.7786	-5.6558	-6.4821	-6.3471	-7.3977	-6.0153	-5.5531	-6.0603	-7.1891	-6.7227	-6.7654	-5.8053	-6.3257	-6.6968	-7.0821	-6.4836	-7.043	-6.5421	-4.9026	-5.4043
-4.7981	-5.9045	-4.3963	-4.6285	-5.3828	-4.4262	-5.4559	-5.408	-5.8248	-5.917	-4.4688	-5.2576	-4.8134	-5.7313	-4.5023	-4.6877	-3.996	-7.0055	-5.111	-4.5972	-5.52	-5.84	-5.5829	-5.5462	-4.6249	-5.8661	-4.573	-4.8278	-4.9035	-5.7394	-5.8619	-4.2953	-4.9411	-3.8898	-4.4036	-4.8615	-5.4055	-5.3957	-5.0933	-4.5235	-5.5785	-5.9624	-5.0962	-4.8506	-3.9241	-6.06	-4.7201	-4.1598	-5.4897	-5.9977
0.59565	0.72983	-0.82358	1.8002	-2.3608	-0.17704	0.78296	-1.0007	-0.96155	-0.36185	0.76404	-0.23181	-0.05818	0.10146	-0.018366	1.0539	-0.0048584	-0.34896	0.52652	-0.94646	0.6244	-0.72515	0.1154	-1.2196	1.0089	0.27023	-1.2055	-0.67201	-0.46681	0.45476	-0.22865	-0.018033	0.62151	0.12621	-1.2316	0.35148	-0.14532	0.39514	0.001185	0.34076	0.1591	0.044212	0.9668	-1.237	0.79645	0.52282	-0.47431	-1.7006	0.63102	-1.6645
-0.38628	-0.38976	0.016668	-0.33575	-1.0792	-0.31046	0.18535	-0.31275	0.2388	0.16046	0.032429	0.12329	-0.57466	-0.42085	-1.033	0.41918	0.96573	-0.79666	0.87474	0.45193	2.0482	0.47104	-0.74001	0.42793	0.93554	-0.46735	0.018904	0.71784	1.0302	-0.54834	-0.41705	-0.24199	0.43189	-0.91444	-0.37191	-0.65001	-0.1823	0.52555	0.47547	0.40803	-1.0222	-0.97214	0.30836	-1.7035	0.74044	-0.19252	-0.37088	0.48316	-0.074159	-0.67558
-1.8682	0.040591	0.19731	-0.21815	-0.27107	0.15413	-0.93389	-1.5517	-1.0786	-1.6912	-0.71091	0.24039	-1.7533	-1.3206	-0.24636	-0.51159	0.20657	-1.5864	-0.60047	-0.4894	0.29927	-0.48578	-0.50533	-0.28635	-0.47026	-1.2794	-0.19738	-1.0395	-0.75772	-0.80165	-0.3139	-1.2872	-1.7613	-0.11923	0.66626	-1.1421	0.12071	-0.98883	-0.92525	-0.59597	-0.11917	-0.46995	-0.0055832	-1.1434	-0.3797	-1.6177	-1.4488	-0.70022	-0.41809	-0.087078
-5.6206	-5.617	-4.9057	-5.5492	-5.368	-7.0412	-6.0031	-6.4618	-5.996	-5.3571	-5.734	-5.7855	-6.2258	-6.5766	-6.2226	-5.8725	-5.414	-6.7023	-6.0223	-6.4012	-5.6296	-5.6467	-5.2789	-6.4163	-5.6803	-5.0071	-5.6116	-6.0007	-4.6154	-5.7947	-5.0688	-5.0321	-5.9322	-5.7512	-5.611	-5.7303	-5.8102	-5.4772	-5.4243	-6.0529	-5.4206	-6.6139	-5.6542	-5.4098	-4.9665	-5.059	-6.3293	-5.4093	-5.7333	-4.8128
-16.702	-14.034	-14.347	-13.79	-14.535	-14.395	-13.943	-13.484	-15.128	-15.206	-15.08	-15.286	-15.599	-14.195	-15.489	-15.337	-14.523	-14.148	-14.589	-14.867	-15.144	-13.796	-14.157	-14.303	-13.323	-14.23	-15.306	-14.448	-13.943	-13.723	-14.707	-13.895	-13.809	-13.403	-14.805	-14.2	-15.843	-14.523	-14.035	-14.638	-15.065	-14.468	-15.468	-15.174	-15.403	-14.266	-14.52	-14.153	-15.015	-14.797
2.4407	0.81641	1.0816	0.39777	2.0638	2.2649	1.8817	1.9715	0.95401	1.5033	0.74368	1.94	1.2435	1.7665	1.4406	1.6371	2.2014	1.4787	1.9667	1.1703	2.6869	2.845	0.98682	0.81907	1.9385	1.4296	1.0069	2.23	0.76292	0.2272	2.086	2.8561	2.9815	1.1906	1.8335	2.9243	1.388	0.7723	-0.12093	2.8244	2.0395	1.8059	1.4299	1.8554	1.3423	2.005	2.0968	1.9896	1.9639	1.29
-9.2608	-10.002	-9.8617	-11.892	-9.5102	-10.251	-9.7954	-10.366	-9.308	-10.13	-11.021	-10.853	-10.674	-9.7977	-9.6854	-9.6539	-10.023	-9.9692	-9.9852	-10.974	-10.487	-10.341	-10.781	-11.64	-10.31	-10.121	-11.551	-9.4755	-10.229	-10.606	-10.414	-9.9941	-9.4921	-10.987	-9.7167	-10.732	-10.241	-10.398	-10.158	-9.7224	-10.468	-10.377	-9.89	-10.268	-11.707	-9.5213	-10.288	-10.553	-10.939	-9.1395
-13.561	-13.225	-13.008	-13.065	-13.583	-13.795	-13.525	-13.401	-14.282	-12.953	-13.465	-14.184	-12.249	-14.232	-13.193	-14.299	-12.993	-12.924	-12.395	-12.107	-12.66	-13.002	-12.342	-13.548	-13.758	-13.076	-12.87	-12.559	-14.353	-13.103	-13.61	-12.904	-12.698	-13.365	-13.104	-12.581	-13.656	-12.857	-12.554	-12.855	-12.857	-12.858	-13.435	-12.476	-12.007	-12.913	-13.402	-13.434	-13.721	-13.772
-1.1451	-0.7772	-1.5578	-1.008	-1.4816	-1.4508	-1.3792	-1.5231	-0.02152	-1.6309	-0.95363	-1.3094	-0.38426	-1.3086	-2.176	-1.3007	-0.67351	-1.4371	-0.70025	-2.1118	-0.75423	-1.836	-1.3783	-0.41896	-1.6255	-1.2438	0.18845	-0.79595	-2.0161	0.012057	-0.306	-1.9354	-2.3248	-0.56783	-1.7632	-1.5243	-0.70714	-0.029106	-1.5864	-1.0943	-2.7458	-0.42192	-1.0058	-0.1934	-2.7143	-2.6908	-1.3089	-0.97813	-1.8279	0.68464
-2.718	-3.1457	-2.4086	-3.2164	-3.6433	-3.6725	-2.0025	-3.2853	-1.9359	-2.9537	-3.7643	-3.4812	-3.5931	-3.5458	-2.7774	-3.1875	-4.2934	-2.3938	-2.9689	-2.3695	-2.7758	-3.7625	-4.3534	-3.8972	-3.1928	-3.2282	-3.809	-2.8974	-4.2455	-3.1845	-3.1135	-3.5888	-3.8925	-3.5551	-3.6674	-2.4076	-3.6377	-3.5733	-3.4388	-3.5154	-3.4718	-2.3246	-4.1	-4.6158	-2.8871	-3.1625	-3.8531	-3.6722	-3.3134	-4.2156
-1.2861	-1.9199	-1.2917	-0.94328	-1.8364	-1.4436	-2.1397	-2.2362	-2.2505	-1.1845	-1.6727	-0.5594	-1.3346	-2.0498	-1.776	-0.92897	-1.0504	-2.1977	-1.5179	-1.6669	-0.76883	-1.5473	-0.72131	-1.0698	-0.69304	0.054354	-1.5149	-0.6441	-1.1573	-0.28829	-1.1265	-0.73772	-1.2294	-1.2259	-0.214	-0.37696	-0.75391	-1.8817	-1.2355	-1.2311	-2.1847	-2.0785	-1.4863	-1.8545	-1.3578	-2.0692	-1.6638	-1.0784	-0.98894	-1.2748
-12.251	-13.187	-12.277	-12.671	-13.619	-12.067	-14.385	-12.231	-12.661	-13.367	-12.541	-11.324	-13.589	-12.555	-12.532	-12.926	-12.525	-13.653	-12.155	-11.948	-13.635	-12.977	-13.164	-12.583	-13.285	-13.971	-12.465	-13.162	-13.158	-13.329	-13.195	-14.086	-11.79	-13.079	-12.434	-13.474	-12.968	-12.485	-13.499	-13.141	-13.402	-12.515	-12.853	-12.894	-13.688	-12.86	-12.853	-12.772	-12.839	-13.081
0.15147	-0.83445	0.016744	0.99625	0.92574	0.142	-0.42103	-0.23206	0.38965	0.58516	0.56103	0.52998	0.76071	0.36368	-1.1329	0.53959	0.14233	1.5824	1.8174	0.50796	0.47005	-0.38712	0.29148	0.39491	0.92464	-0.40044	0.53461	0.62126	0.36148	1.0682	0.18224	0.00052787	0.29062	0.21226	0.68552	0.5389	0.11927	-0.38183	0.18302	0.98252	1.529	0.30921	0.74449	-0.28834	0.26877	0.93622	0.63612	0.23635	-0.077709	0.48094
7.1182	7.0033	6.5871	7.0504	7.2712	6.4012	6.1134	6.1567	7.5136	6.2323	6.0502	6.8801	8.2159	6.9124	6.3644	6.7895	6.0004	6.4286	6.4147	6.9939	6.2755	6.422	6.8765	6.6092	6.8626	8.2526	5.426	7.2435	6.8422	7.9067	7.5323	6.5384	7.0917	7.1492	7.4069	6.165	7.6067	6.993	6.3728	8.1943	6.8256	7.4185	7.2896	7.67	7.0688	6.9203	6.7542	7.0057	5.9722	6.5642
-6.4744	-6.6982	-5.5313	-5.8654	-5.9345	-6.1677	-5.8833	-4.9563	-5.5821	-6.9511	-5.5785	-6.3785	-6.1205	-6.1347	-6.3737	-6.0137	-5.9487	-4.7951	-6.7506	-5.8556	-5.7636	-6.0223	-4.5559	-6.1238	-6.2919	-6.1968	-4.9185	-5.3397	-4.959	-6.1151	-6.4029	-5.5635	-5.0768	-4.7642	-6.1795	-6.4281	-5.7302	-5.8619	-6.2888	-5.9043	-5.7145	-4.9125	-6.1546	-5.4028	-5.2317	-5.0547	-5.6927	-6.4002	-5.6777	-6.0182
-0.48675	-0.4758	-0.60699	-1.6531	-1.4226	-1.5518	-2.275	-2.0168	-0.78127	-1.324	-2.8199	-1.2822	-1.4308	-2.3407	-1.6837	-1.3533	-0.85129	-2.4242	-2.0739	-0.78465	-0.17986	-0.75149	-0.74434	-0.48267	-0.4989	-1.7668	-1.3066	-0.50883	-1.1298	-0.94508	-1.2803	-1.1284	-1.3703	-1.9148	-1.388	-2.5893	-2.1766	-1.6825	-2.7285	-1.5581	-1.1842	-1.5536	-1.6216	-1.2832	-1.3566	-1.5541	-1.3957	-2.7332	-1.0436	-2.1317
-0.18466	0.63124	-0.71093	1.2384	0.24849	-0.34495	-0.36455	-1.5141	-0.076352	-0.72868	-0.77851	-0.86695	0.14784	0.58484	0.48517	-0.84089	-0.47933	0.14531	0.22711	-0.040981	-0.31714	0.89171	-0.30615	0.2741	0.49517	-0.51462	0.6344	0.14339	0.19809	-0.68482	-0.54319	-0.78657	-0.0274	-0.90791	0.27343	0.18284	-0.86052	-0.4541	-0.73881	-0.17575	-0.31484	-0.49868	0.76803	-0.0014351	-0.37229	0.39388	-0.2155	-0.67319	0.85869	-1.2094
-0.075148	0.42838	-1.1239	-0.33652	-0.6022	0.02751	-0.17507	-0.8953	-0.9525	0.62135	0.56793	0.22771	0.19591	0.61186	-0.47477	-1.077	-0.67626	-0.37471	0.15811	-0.89537	-0.60053	-0.42073	-0.53179	-0.38062	-0.38629	-0.98423	0.035692	-0.013889	-0.56602	0.019612	-0.92814	0.11196	-0.61866	-0.42558	0.38459	-0.70448	-0.1615	-0.56837	-0.42243	0.65779	0.036171	0.22007	-1.2294	-1.2443	0.20949	-0.87549	-0.4324	-0.34655	-0.7212	-0.5842
-2.2077	-3.4488	-3.3546	-2.9455	-4.5892	-3.1946	-2.8592	-3.6659	-3.8724	-2.6976	-2.7653	-3.7416	-2.8721	-2.5766	-3.2309	-2.6822	-3.0214	-3.2443	-3.6146	-3.0982	-2.903	-3.1731	-2.1941	-2.5103	-3.5613	-3.6104	-2.8495	-3.3858	-5.0709	-3.2357	-2.5416	-3.7651	-2.2898	-4.2921	-3.9706	-3.0899	-3.0794	-3.3844	-2.2809	-3.5179	-3.1319	-2.3684	-2.8643	-3.3542	-3.1499	-3.6991	-3.2884	-3.4777	-2.3276	-2.8531
0.60849	1.3004	1.6241	1.1471	0.72334	1.2001	0.50742	1.3657	1.735	1.2575	1.4757	1.4513	-0.1943	0.87016	1.8375	1.336	1.5134	2.4499	1.5986	2.6085	1.4426	0.28164	1.0106	1.5186	2.511	1.8797	1.9921	0.96013	1.6395	1.8545	1.0074	1.4162	0.80037	1.0108	1.7836	1.5894	0.22149	1.0843	1.0921	1.2455	2.0342	2.0385	2.4345	2.1846	1.8043	1.78	1.5143	1.6708	1.7377	1.4087
4.2094	2.7262	3.1116	2.4635	3.0781	3.1691	3.5846	2.6248	1.3889	2.8963	3.6161	2.8136	4.1425	2.5588	2.8865	3.3574	2.6998	2.8622	2.3313	2.4219	3.7815	3.3637	1.9031	4.1289	4.0254	2.8987	3.0154	3.5008	3.203	2.9866	1.8857	2.6948	3.6519	2.8523	3.322	1.9876	2.5203	2.8803	3.6034	2.7867	3.4241	3.0256	2.6483	2.2151	3.0406	3.1514	2.5605	3.3761	3.8972	2.5971
-3.7894	-3.468	-4.0699	-3.2831	-3.0942	-3.5985	-3.9472	-3.8232	-4.4342	-3.4342	-3.8076	-2.9441	-2.9087	-2.12	-4.2291	-4.2434	-3.3081	-3.5669	-3.2056	-3.8215	-3.417	-3.3882	-2.9177	-2.8534	-4.2092	-3.9138	-3.0528	-3.864	-3.3146	-3.6524	-2.6882	-3.2646	-3.4572	-3.2547	-3.6976	-3.997	-2.6801	-3.0008	-3.8501	-2.4744	-2.6761	-3.2136	-3.6693	-2.9188	-3.72	-3.8856	-3.5206	-3.2362	-2.9778	-2.8624
10.094	10.18	9.3493	10.57	9.7692	8.884	8.6882	10.732	9.8206	9.8053	8.6314	10.034	10.805	9.993	9.5409	10.128	9.408	10.08	9.7349	10.039	9.6413	10.801	9.0772	11.588	10.756	9.9296	9.8719	10.356	9.436	8.4427	9.4019	9.8873	10.658	10.113	10.603	9.7687	10.305	9.585	9.7382	9.0668	10.097	10.003	8.9328	10.327	9.6881	10.028	10.439	9.593	10.078	9.9253
-11.913	-13.701	-12.83	-13.954	-13.54	-12.905	-13.016	-12.623	-13.651	-13.721	-12.772	-13.752	-13.181	-13.127	-12.873	-12.826	-13.315	-13.231	-12.307	-12.638	-13.085	-14.046	-13.787	-12.822	-11.911	-13.287	-12.479	-12.771	-12.783	-13.533	-13.016	-14.169	-12.985	-12.683	-12.928	-13.89	-12.63	-13.539	-12.318	-14.19	-13.146	-14.457	-13.733	-11.96	-13.737	-12.786	-13.398	-13.086	-14.508	-12.775
1.9233	2.7436	1.4435	1.699	1.2832	1.6752	1.1962	3.5126	1.995	2.009	2.6628	1.2563	2.0224	1.3848	1.9264	2.3338	1.7505	2.0102	0.98511	2.8066	2.8107	2.61	2.9936	1.1656	1.5866	1.9341	2.8248	1.7465	1.2044	1.582	1.6967	1.235	2.1732	1.1752	1.974	2.0164	2.0829	1.7976	1.8201	2.5439	2.7388	2.6832	3.374	2.6142	1.9389	2.4805	1.6411	1.4238	2.2463	2.2794
-0.82541	0.66559	0.040415	0.35626	-0.5178	0.070366	0.31489	0.1962	-0.68749	-0.50701	-1.0866	-0.79097	0.90389	0.18838	0.32473	0.75064	0.65869	0.23783	-0.48266	0.40572	0.10466	0.73664	0.45911	-0.99835	0.0057377	0.90151	0.31972	0.56291	-0.84314	0.090994	-0.51564	-0.98875	-0.22839	-0.44319	0.2548	-1.2828	0.035644	-0.33622	0.38689	0.21646	0.40561	1.0972	0.97417	-1.4943	-1.279	0.25095	0.53966	0.31898	-0.21414	-0.42184
-13.279	-12.691	-13.45	-13.229	-12.811	-12.939	-13.858	-13.013	-12.572	-12.836	-12.286	-12.119	-12.934	-13.082	-13.077	-13.875	-12.331	-13.316	-12.087	-11.555	-13.233	-12.743	-13.914	-11.998	-13.558	-12.634	-14.249	-12.321	-13.222	-13.245	-13.089	-13.044	-12.587	-13.328	-13.748	-13.206	-12.813	-14.452	-13.732	-13.537	-13.036	-13.242	-14.044	-14.384	-13.201	-12.864	-13.186	-13.325	-13.419	-13.69
-3.1955	-2.7087	-2.3605	-2.9167	-2.9897	-3.2691	-2.2384	-2.9469	-3.1256	-1.4012	-1.8581	-3.464	-2.6263	-2.6898	-3.02	-2.2753	-2.2585	-2.707	-2.701	-1.5936	-1.5007	-2.2914	-3.244	-2.9669	-3.1894	-2.5246	-2.7616	-1.8739	-2.5194	-2.5841	-3.0099	-2.1117	-3.367	-2.3231	-2.5658	-3.0819	-1.4669	-2.6362	-2.2636	-3.3391	-3.1268	-3.0361	-2.3458	-2.5941	-1.2655	-3.3361	-3.711	-2.629	-1.6603	-4.1299
-5.5542	-5.3142	-5.3393	-4.471	-6.1904	-5.0791	-5.4494	-4.8453	-4.7275	-5.9598	-4.5934	-5.166	-4.9866	-5.1894	-5.3794	-5.58	-5.4926	-5.9498	-6.2612	-5.8636	-5.6098	-5.7316	-5.8365	-5.5398	-5.6157	-5.7412	-5.8419	-5.277	-6.1964	-5.0845	-5.6848	-5.2621	-4.9759	-6.4965	-6.3172	-4.3773	-5.6327	-4.9464	-5.6242	-6.108	-5.5823	-6.2175	-6.2325	-4.9663	-5.7996	-5.2851	-5.3404	-5.7212	-5.1867	-5.1602
-1.1441	0.49874	-0.91149	-0.64966	-0.40447	0.25761	-0.16568	0.14067	-0.43526	0.56605	0.7923	-0.51325	0.75488	-0.60374	-0.17927	0.44308	0.089252	-0.55556	0.096193	-0.20079	-1.3241	0.72909	-0.8402	0.58309	-0.89048	0.055966	-0.36552	0.046641	-0.83974	-0.12896	-0.88424	-0.020755	0.18974	-0.83386	-0.15981	-0.22886	0.28012	-1.2521	0.39682	-1.4687	-0.73388	0.068458	-0.96608	0.5105	-0.22785	-0.006218	0.18287	0.062566	0.25933	0.10925
-1.1152	-2.8848	-2.5541	-2.3399	-1.7504	-3.2341	-2.4628	-1.2051	-2.4046	-2.1274	-1.6905	-2.3241	-2.2292	-2.0808	-3.0443	-2.1037	-1.4169	-2.2652	-2.1704	-2.2243	-1.7409	-2.992	-1.5674	-2.7839	-2.7473	-2.8969	-2.3613	-1.1643	-2.9461	-2.1799	-1.6524	-1.5716	-1.9219	-1.999	-2.1295	-3.5066	-2.1047	-1.8671	-3.4131	-3.1593	-2.5419	-3.1295	-2.2657	-2.4493	-0.3817	-2.1625	-2.7689	-1.4892	-1.9666	-3.0779
0.037308	-0.54845	-0.8177	-1.1767	-1.6079	-1.7985	-1.1043	-1.5474	-0.88645	-2.4379	-0.57269	-1.6048	-1.8146	-2.1689	-2.4721	-0.5186	-1.443	-2.4612	-0.97739	-1.9609	-0.54102	-1.9011	-1.9118	-1.528	-0.32681	-2.0923	-1.1925	-1.8884	-0.79527	-1.8183	-1.0052	-0.50562	-1.3678	-1.2261	-1.5563	-0.7286	-0.99705	-0.00023229	-2.4556	-1.3337	-0.19352	-1.432	-0.51795	-0.95088	-0.70346	-1.5359	-1.6019	-0.79345	-1.5147	-1.1991
-13.489	-13.059	-12.399	-13.387	-14.073	-13.18	-13.044	-13.643	-13.044	-12.697	-14.122	-12.761	-13.232	-12.536	-11.888	-13.136	-14.817	-13.089	-13.167	-13.405	-13.228	-12.621	-14.377	-14.158	-13.641	-13.456	-12.171	-13.923	-13.295	-12.576	-13.924	-13.413	-12.976	-12.77	-12.691	-12.849	-13.266	-14.022	-13.59	-12.6	-14.653	-13.629	-13.452	-13.407	-14.47	-12.991	-12.276	-12.272	-13.169	-13.174
-10.135	-10.71	-9.8494	-9.7185	-10.496	-9.5685	-10.713	-10.743	-9.753	-10.627	-10.245	-9.1527	-11.192	-9.8837	-10.043	-9.8344	-10.255	-10.099	-9.6277	-9.2598	-9.5913	-9.8206	-9.2746	-10.43	-10.34	-10.835	-11.056	-9.2811	-10.258	-10.377	-9.5898	-10.14	-10.403	-9.7122	-10.807	-10.346	-10.085	-9.7538	-8.9229	-10.891	-9.931	-10.54	-10.293	-9.383	-9.7511	-10.731	-9.8387	-9.3984	-9.0928	-9.1783
-7.4991	-5.9527	-6.626	-5.7271	-7.4336	-7.3568	-6.7082	-6.5376	-6.3131	-7.653	-5.6445	-5.1878	-6.5209	-6.1564	-6.5643	-6.1351	-7.122	-6.1167	-5.8396	-6.1939	-7.096	-7.309	-6.5173	-6.0913	-6.9617	-7.0599	-5.7687	-6.6277	-6.18	-6.8858	-6.8744	-5.9392	-6.4798	-6.5009	-4.7272	-5.9663	-6.2208	-6.2324	-7.2726	-6.4113	-6.1577	-6.3365	-6.8516	-6.8473	-6.5967	-5.7386	-5.5091	-6.382	-6.7369	-6.5364
-2.3428	-3.8299	-3.3765	-3.6966	-2.5536	-2.6801	-3.5788	-3.1618	-3.8359	-3.3966	-3.6237	-2.6239	-2.8421	-3.3819	-3.128	-3.6163	-3.4892	-3.6774	-2.3681	-3.2319	-2.5924	-2.8261	-2.6683	-2.1728	-4.1527	-3.5365	-2.339	-3.3418	-3.6487	-3.8632	-3.7589	-4.2782	-3.1933	-3.5512	-3.2869	-1.9345	-4.3762	-2.9428	-3.4584	-4.0142	-3.6442	-2.4588	-3.2558	-3.4992	-3.557	-3.7139	-1.7057	-3.5543	-3.9182	-3.4487
2.4617	0.71461	1.3889	1.3601	0.94554	1.7387	1.7281	1.2517	-0.04098	1.5584	2.2551	1.9504	1.2854	2.2475	0.99214	2.1425	1.1268	2.0401	2.2997	2.7609	2.251	1.3724	1.5573	2.5122	1.4411	0.34224	1.5969	1.0649	1.2949	0.76098	1.2922	2.494	1.2891	1.1471	1.1872	1.1613	1.7428	1.5263	0.81735	1.8034	0.2664	1.0516	0.67087	0.54556	1.3158	2.8723	0.69594	1.7824	2.0479	2.0105
-2.9812	-2.8065	-2.7207	-1.8097	-2.7205	-3.043	-3.6873	-1.7835	-1.8408	-1.9388	-1.6298	-2.7283	-3.646	-2.7078	-2.8572	-2.4062	-3.25	-3.4494	-1.5848	-2.1623	-1.8948	-1.4058	-2.3708	-1.8573	-2.4828	-1.8162	-3.4957	-2.0177	-2.6084	-2.4781	-1.736	-2.0326	-2.7358	-2.4714	-3.1962	-3.3734	-2.2539	-1.7315	-1.6891	-1.532	-1.8986	-2.2213	-1.6308	-2.2833	-3.7022	-2.4212	-3.1001	-3.3888	-3.2098	-2.5992
9.7783	9.7437	9.3849	9.1702	8.8092	9.3356	10.148	8.5741	9.5284	9.9285	10.476	9.4207	10.504	8.9135	9.7603	10.285	9.4806	8.9732	10.514	8.3769	9.7959	9.7308	10.838	9.8264	9.8518	9.1765	10.47	9.8786	10.427	8.9442	9.7017	10.824	9.8147	10.029	10.06	10.184	10.5	9.3584	9.4322	9.3211	9.6036	9.899	9.4928	10.278	9.392	9.6909	9.754	10.527	10.901	9.5778
3.4454	4.3955	5.2951	4.8611	3.8373	5.0303	4.6276	3.6926	4.9515	3.5915	4.6106	4.6422	4.2872	4.9525	4.3405	4.5845	4.6386	4.5691	4.388	4.5864	4.7825	4.8878	4.4068	3.111	5.3071	3.4313	4.0413	3.179	4.3767	4.8044	5.245	4.4492	4.0741	5.135	3.9754	3.9432	4.7294	4.1109	4.7879	3.4299	3.7417	5.5297	4.9118	4.6714	4.8831	4.4929	4.6686	4.2625	4.7696	3.7949
4.8596	4.4528	4.5989	5.9433	5.1452	6.1487	4.282	5.0232	5.1929	3.9844	6.1203	4.1129	4.7447	4.0219	5.1907	4.9633	4.5475	5.4476	5.4617	5.0287	4.374	4.8786	5.3104	6.4715	4.5899	3.9346	6.5772	5.2483	5.638	3.9653	5.7005	6.0627	5.3042	5.743	4.8087	4.1788	4.8164	5.3525	4.8616	4.3992	4.2542	5.0655	4.0518	4.0355	5.1289	3.9729	5.1726	4.7945	4.3691	4.5323
-22.473	-21.354	-22.067	-22.258	-23.082	-22.156	-21.806	-22.292	-21.907	-22.155	-22.473	-21.952	-22.166	-20.981	-22.7	-21.998	-21.263	-22.419	-22.587	-23.445	-21.789	-21.381	-22.107	-23.073	-21.714	-21.489	-22.303	-22.498	-22.822	-21.65	-22.924	-22.19	-21.698	-21.65	-21.442	-23.159	-21.416	-21.816	-22.685	-22.749	-22.148	-22.076	-22.466	-22.484	-22.825	-22.637	-22.426	-22.209	-22.3	-22.93
-14.064	-13.898	-14.375	-15.096	-13.082	-13.161	-13.858	-14.121	-12.824	-13.963	-12.981	-13.308	-14.498	-14.467	-14.046	-12.552	-13.619	-13.239	-13.552	-13.9	-14.138	-13.058	-13.713	-14.396	-14.225	-14.016	-13.874	-14.043	-13.893	-13.799	-14.43	-13.113	-12.822	-14.809	-14.681	-14.284	-14.531	-14.316	-13.68	-13.403	-14.771	-13.654	-13.26	-13.561	-13.386	-14.006	-13.812	-13.52	-13.348	-13.362
-1.8263	-3.0648	-3.1983	-2.5479	-2.1631	-2.3551	-1.6557	-2.2783	-2.5755	-3.6897	-3.2368	-2.7687	-3.3521	-2.1061	-2.5977	-2.8175	-1.9583	-1.3331	-2.2823	-4.0051	-3.3199	-1.7516	-3.1308	-1.8296	-1.3489	-3.1299	-1.866	-2.4114	-2.6539	-1.73	-1.8701	-2.6271	-1.6085	-3.221	-2.394	-2.5521	-2.2256	-3.0006	-3.2306	-3.1697	-3.0536	-2.08	-3.123	-2.856	-3.9043	-2.4034	-2.4366	-3.1894	-2.6863	-0.63154
0.070009	-0.64443	-0.14968	-0.59682	-0.6511	1.1819	0.41222	-0.12221	-0.21076	0.15497	0.21207	0.21378	0.94063	-0.76977	0.051267	-0.21262	0.50442	0.30051	-0.88578	0.69623	-0.8916	-0.25622	-0.63553	0.95437	-0.61151	-0.7002	-0.27582	0.85472	-0.12492	0.50541	0.54964	-0.29472	-0.6541	0.1199	-1.0232	-0.18415	-0.62959	0.61224	-1.2858	0.74001	-0.2423	-0.1654	-0.073561	-0.3983	-0.3721	1.0671	-0.71861	0.4302	-0.46493	0.065023
-9.2766	-9.472	-9.4218	-9.1567	-7.7393	-8.5734	-9.1596	-8.1756	-9.2307	-8.5465	-9.7323	-8.3026	-8.9767	-9.3872	-8.4615	-8.6971	-8.9537	-8.2997	-9.1223	-9.5521	-7.857	-10.179	-9.1234	-8.7523	-8.8853	-8.9906	-9.1096	-9.8269	-9.4501	-9.0167	-8.3073	-9.3504	-8.249	-8.3253	-9.5461	-7.9209	-9.5785	-8.2357	-9.3738	-10.234	-8.7246	-8.3583	-9.619	-8.0383	-8.8175	-8.5855	-9.5512	-9.265	-8.0953	-8.5667
-3.8473	-4.7916	-3.5243	-3.9765	-4.2032	-2.9856	-3.5154	-3.4585	-3.4814	-3.7615	-3.4741	-3.5802	-3.9084	-3.3974	-4.3357	-3.3543	-2.624	-3.6547	-3.3743	-3.2034	-2.9791	-4.1657	-3.8675	-2.3417	-3.7423	-3.8894	-4.4764	-4.192	-3.2684	-2.868	-4.9258	-3.6776	-4.5692	-3.3483	-5.1557	-4.1059	-4.2324	-3.6985	-3.6794	-4.9719	-3.2615	-3.0239	-3.8471	-3.6969	-4.2846	-2.661	-4.0073	-4.0345	-3.9555	-4.1717
-12.053	-14.547	-14.222	-15.437	-14.19	-13.443	-13.655	-13.227	-13.588	-12.798	-12.986	-12.037	-12.421	-12.947	-13.736	-11.783	-13.863	-12.609	-13.159	-13.014	-12.868	-12.941	-13.422	-12.605	-13.063	-13.717	-14.172	-12.342	-11.64	-13.29	-13.959	-13.101	-13.867	-13.865	-12.879	-13.848	-13.578	-13.947	-12.747	-12.91	-14.166	-13.378	-13.059	-13.084	-12.361	-13.379	-13.563	-12.948	-12.98	-12.961
-0.48094	-0.69546	-0.51144	-1.4141	-0.59646	-0.73111	0.6278	-0.98144	0.35579	-0.020073	-0.77682	0.050815	0.56515	-1.815	0.055463	-0.20157	-0.30553	-0.16352	-0.10938	-1.4983	-0.4978	-0.13829	-0.033462	-0.33924	-0.37784	-0.75269	-0.95622	-0.45102	0.69771	0.26465	-0.027463	-0.24491	-0.17414	-0.11813	0.0062489	0.20506	0.95739	1.3708	0.39004	0.31054	-0.9983	0.13401	-0.13744	-0.56383	-0.27689	0.44353	0.93927	-0.8375	-0.69973	-0.66449
10.658	9.4362	8.795	9.2019	9.9722	9.7405	9.7345	9.1265	9.4751	9.7407	9.4482	9.3926	9.9953	10.541	9.7429	9.7851	9.3661	9.6952	9.5135	10.364	9.1254	9.8818	9.6376	8.1426	10.008	10.028	9.5846	9.2808	10.035	9.8909	10.442	9.7955	9.3366	9.4231	10.559	9.7157	10.256	9.8431	9.1995	9.9474	9.374	10.573	8.967	10.261	9.1993	9.6019	10.336	9.7276	9.8546	10.562
-14.368	-13.846	-13.368	-12.783	-12.655	-12.954	-13.311	-11.825	-13.881	-13.4	-12.642	-13.615	-13.084	-13.174	-13.72	-13.028	-12.983	-13.211	-13.094	-12.248	-13.203	-13.095	-13.469	-13.871	-12.16	-13.296	-13.393	-13.398	-13.25	-13.889	-12.346	-13.917	-13.026	-12.302	-13.639	-13.058	-13.748	-13.658	-13.565	-13.461	-13.274	-12.858	-14.012	-12.875	-12.92	-13.65	-11.615	-14.348	-13.958	-12.807
-13.355	-12.544	-13.777	-13.745	-13.214	-12.734	-13.106	-13.194	-12.249	-12.898	-13.205	-11.894	-13.521	-13.405	-12.927	-13.126	-12.552	-12.924	-11.758	-12.959	-12.355	-11.905	-13.385	-11.868	-13.198	-12.265	-12.331	-14.259	-12.907	-13.158	-12.931	-14.574	-12.883	-11.838	-12.95	-13.753	-12.524	-12.893	-12.864	-12.666	-13.657	-12.413	-13.17	-12.489	-12.673	-12.686	-13.398	-13.264	-13.266	-11.812
5.2341	5.858	4.6242	5.2719	5.7054	5.9146	4.8801	5.7264	6.2969	5.526	6.487	5.0707	6.1322	6.9563	5.0121	6.4066	5.5332	6.5225	6.8445	4.9439	5.4539	5.5393	5.9963	5.403	4.225	6.229	5.9025	5.1974	5.3452	5.7925	4.9247	5.638	4.6542	4.939	5.9033	5.9613	5.5343	4.9739	4.9907	6.1633	4.9285	5.3337	4.6682	6.1588	5.2053	5.4745	5.8152	5.8141	4.792	5.6394
-9.5283	-8.5607	-10.66	-9.158	-9.1785	-9.1756	-8.4287	-9.3544	-9.1149	-8.4001	-9.7715	-9.3509	-8.8772	-10.778	-9.8282	-9.0604	-8.3902	-10.12	-9.6442	-9.9797	-8.3433	-11.137	-9.2508	-10.966	-10.072	-8.6821	-10.351	-9.6809	-9.0041	-9.2866	-8.5529	-10.518	-9.2981	-8.7696	-9.6433	-8.9297	-9.1424	-9.2026	-9.5958	-8.7831	-9.605	-9.5545	-10.576	-9.1789	-9.4191	-9.2107	-9.7718	-9.0396	-9.145	-8.6946
-1.1756	-3.0084	-1.6416	-2.1474	-3.4279	-3.5184	-2.5523	-3.6079	-2.372	-1.8176	-1.9521	-2.8631	-3.0076	-2.6626	-2.4244	-1.8581	-2.2074	-1.2595	-2.8662	-1.9307	-1.6205	-2.7836	-2.3659	-2.458	-2.7941	-2.602	-2.1145	-1.916	-2.3142	-1.751	-2.4694	-2.574	-2.0605	-2.33	-2.4495	-1.4594	-1.4907	-0.91694	-2.6388	-2.5501	-2.684	-2.4417	-2.9861	-1.8185	-2.4676	-2.8617	-0.81242	-2.6117	-2.2849	-1.4626
4.2346	4.1852	5.8971	4.5536	4.332	4.0637	4.8067	5.4661	3.16	4.4105	3.9947	4.926	4.0868	3.9132	4.1077	3.9882	4.1653	4.6392	4.9313	4.9316	3.1359	4.5454	5.4772	4.7214	4.5994	4.1159	4.7082	4.8163	4.7287	5.1503	4.2181	4.8742	4.0353	5.1413	5.3022	3.8319	4.3548	3.9256	3.975	4.6664	4.1299	4.9175	4.3801	3.5092	4.1633	5.33	4.4915	4.2375	5.4908	3.1832
-3.3982	-1.5554	-1.79	-3.4175	-2.4478	-2.8737	-1.7767	-2.5336	-2.5644	-3.2267	-1.844	-1.7114	-2.1989	-2.2571	-2.4795	-1.9743	-2.6403	-3.4528	-2.9051	-1.8823	-1.3482	-2.2499	-2.4619	-1.5403	-3.2598	-1.4999	-2.5481	-2.701	-2.8465	-2.8867	-2.4208	-3.5342	-2.4674	-2.0839	-1.9457	-2.0453	-2.5743	-2.6376	-2.4085	-2.7139	-3.2808	-1.8726	-2.7486	-1.9142	-2.2151	-2.4137	-2.5472	-2.5627	-2.3422	-0.77969
-12.215	-12.335	-12.473	-13.138	-12.862	-13.392	-12.565	-12.918	-12.139	-12	-11.988	-12.316	-13.212	-13.832	-12.905	-13.395	-13.263	-13.267	-11.957	-12.898	-12.214	-13.7	-12.493	-13.259	-13.773	-12.842	-13.118	-11.776	-13.484	-13.077	-11.924	-12.221	-12.025	-13.89	-12.29	-12.823	-13.034	-12.438	-12.309	-11.673	-11.573	-12.99	-12.636	-12.82	-12.453	-13.044	-12.533	-12.981	-12.423	-13.564
1.4335	1.6709	1.863	0.32508	1.9571	1.0841	0.31749	0.64216	0.41994	1.664	0.33109	2.6636	0.55994	2.4941	1.4247	1.717	0.98288	1.1567	0.67065	-0.25258	2.1114	1.3117	1.2816	0.90071	0.95701	0.98031	1.1522	0.25675	1.6145	0.75937	0.88246	1.1365	1.019	1.2911	2.0435	1.7898	0.56319	1.365	1.2289	1.3204	1.7396	2.2353	0.79796	1.2802	2.114	1.1024	0.88792	2.0005	1.0963	2.3688
-11.669	-10.397	-10.478	-11.515	-9.8979	-11.352	-10.532	-9.5993	-10.617	-9.8066	-10.23	-11.705	-10.847	-10.532	-11.468	-11.303	-10.278	-11.231	-10.26	-9.8911	-11.594	-10.997	-10.274	-11.622	-11.139	-11.021	-9.9382	-11.237	-10.452	-10.904	-11.699	-10.94	-10.968	-10.655	-11.771	-10.821	-10.664	-9.8705	-9.2558	-10.273	-11.368	-10.538	-10.697	-11.438	-10.916	-11.184	-10.416	-10.644	-10.77	-10.392
6.4835	6.2764	7.1949	7.5274	6.8966	7.1431	6.1415	6.1317	6.874	6.2974	7.2834	6.9893	6.5868	7.4004	7.3412	6.9422	7.4442	6.7189	7.0162	6.2697	6.1451	7.2792	6.4803	7.1489	6.5548	6.4218	6.0811	7.8888	5.4806	6.9068	7.4702	7.3828	7.0588	7.6084	5.9652	6.681	7.9878	7.0298	5.9177	7.9297	5.3293	6.8165	6.8628	6.7075	8.2727	7.7441	7.5157	6.8103	6.6861	7.121
-15.379	-14.919	-14.336	-14.326	-14.679	-13.873	-13.788	-14	-15.369	-14.952	-14.282	-13.856	-15.235	-14.389	-13.933	-15.837	-14.568	-14.579	-14.167	-13.829	-15.158	-14.871	-15.061	-14.291	-15.067	-16.047	-14.85	-15.275	-12.808	-15.013	-15.532	-14.948	-15.204	-14.788	-14.189	-14.957	-14.57	-13.881	-15.455	-15.379	-15.057	-14.916	-14.785	-15.274	-14.633	-15.836	-14.255	-14.196	-14.11	-14.104
-1.0456	-2.4791	-2.445	-0.74651	-2.2577	-1.3981	-2.2671	-1.208	-1.9004	-0.62755	-2.3581	-1.0181	-1.0387	-1.9476	-0.5363	-1.5357	-3.077	-2.0339	-0.94362	-1.4926	-0.59206	-2.7236	-2.3825	-1.4871	-2.4683	-1.513	-2.0614	-2.1591	-1.7345	-2.1778	-2.1316	-1.4093	-2.1772	-1.5288	-1.4234	-2.1539	-1.895	-1.8679	-1.6048	-1.1735	-1.531	-2.2016	-1.3941	-1.9043	-2.3371	-2.2156	-1.4482	-2.1184	-1.3649	-2.073
-5.2521	-7.1241	-6.6642	-6.1494	-5.9536	-6.4047	-6.853	-5.6655	-6.8057	-7.6526	-6.9662	-5.9587	-6.6529	-6.786	-6.1426	-6.7159	-5.9421	-6.5935	-6.5757	-5.5224	-5.2765	-6.2042	-6.9801	-6.5661	-5.8711	-6.2181	-7.386	-5.5648	-7.0908	-6.1891	-7.096	-6.3644	-7.3374	-6.5025	-5.7279	-5.3968	-7.1246	-6.4482	-6.1269	-6.0423	-7.2672	-5.926	-7.3764	-5.4981	-7.2499	-6.19	-6.1898	-5.7005	-6.4126	-6.6835
-14.91	-15.255	-14.58	-13.123	-15.405	-14.045	-13.499	-14.793	-14.654	-14.505	-15.133	-14.626	-14.431	-13.805	-13.772	-14.853	-15.862	-14.592	-13.88	-14.75	-15.439	-15.375	-14.839	-15.526	-13.9	-15.82	-14.997	-13.676	-14.801	-16.611	-15.646	-14.632	-14.154	-14.168	-15.772	-14.424	-14.337	-14.787	-13.94	-15.654	-13.436	-14.805	-14.682	-15.237	-15.296	-16.021	-14.458	-13.076	-14.827	-14.706
-6.661	-7.6096	-7.2031	-6.6275	-7.7784	-7.0111	-8.1992	-7.6297	-7.757	-6.7931	-8.0047	-7.1285	-7.7228	-7.6341	-7.7502	-7.5124	-7.857	-7.9033	-7.6136	-7.1401	-8.3266	-7.6176	-7.1942	-6.9695	-6.9465	-6.7906	-6.3167	-7.4219	-7.9469	-6.5882	-8.4414	-7.6248	-7.907	-7.0887	-8.4715	-7.6864	-7.2543	-8.1176	-7.1081	-7.2792	-7.9399	-7.195	-8.0526	-7.1794	-7.0047	-7.1769	-6.7971	-7.7329	-6.1841	-8.1831
0.51746	0.43271	1.4023	1.2191	0.3491	0.47551	0.82405	1.9645	0.73617	1.5463	1.6612	1.1477	1.0925	0.98076	1.5257	0.99952	0.64387	1.3263	0.99685	2.1263	2.678	1.5274	1.3359	0.45567	0.5077	0.74868	1.1876	0.59442	1.1645	0.99726	0.70898	1.2252	2.3631	1.42	1.4094	-0.045999	1.3689	1.3937	1.2108	0.54478	1.4991	1.5877	2.3707	1.7919	0.88273	1.3755	1.3617	1.9041	1.5983	1.0731
-10.38	-10.486	-11.648	-10.953	-11.084	-11.715	-11.251	-10.587	-10.347	-11.084	-11.255	-11.4	-11.366	-10.719	-10.494	-10.136	-11.752	-10.932	-10.566	-9.873	-10.774	-10.538	-10.336	-11.097	-9.8211	-11.677	-10.885	-9.1927	-11.1	-9.668	-11.488	-11.061	-10	-9.183	-10.93	-11.631	-10.605	-11.011	-10.512	-11.619	-12.093	-9.656	-10.611	-10.533	-11.331	-10.752	-11.158	-10.092	-11.458	-11.716
-1.5669	-1.8758	-0.72955	-1.1032	-2.1969	-0.72334	-0.74653	-2.3352	-2.5075	-2.0001	-1.7084	-0.63724	-1.1327	-1.511	-0.93518	-1.7531	-1.5959	-0.95674	-1.0399	-1.2583	-0.86482	-1.2106	-1.9298	-1.0932	-1.485	-0.47056	-2.6049	-1.3452	-0.010679	-1.6673	-1.6235	-0.53748	-1.9922	-1.8922	-1.4693	-1.6867	-2.058	-0.83707	-1.0322	-1.2753	-0.48794	-1.1325	-1.0845	-1.1454	-1.5721	-1.2236	-2.7503	-2.2514	-1.2971	-0.85189
-1.1474	-1.38	-0.78026	-1.4971	-1.0381	-2.3483	-1.707	-2.0649	-1.1869	-0.63495	-1.7277	-1.3276	-1.5279	-1.2958	-1.5264	-1.637	-2.597	-0.41392	-0.68299	-1.4318	-2.3291	-1.8969	-0.39374	-1.1084	-0.81084	-0.87057	-0.72074	-1.2736	-1.4046	-1.3919	-0.39438	-1.6628	-1.1976	-0.46692	-1.0284	-1.4869	-1.8904	-1.5379	-1.8041	-0.63738	-1.2923	-0.92945	-0.14985	-2.732	-2.3649	-2.3156	-0.90846	-0.46975	-2.0362	-1.7167
-13.527	-12.471	-12.741	-12.512	-12.573	-13.419	-13.387	-13.306	-12.992	-12.685	-12.126	-13.482	-11.792	-13.338	-12.12	-12.357	-12.417	-12.656	-12.657	-12.457	-13.342	-12.151	-12.233	-12.234	-12.751	-12.871	-12.433	-12.546	-13.258	-12.798	-13.167	-12.747	-13.7	-13.301	-12.311	-12.235	-13.495	-13.53	-13.097	-12.384	-12.612	-13.586	-11.615	-12.25	-12.599	-12.526	-12.99	-12.549	-13.062	-12.558
-0.70721	-0.30161	-1.1692	-1.325	-0.79448	-1.325	-1.7728	-2.0978	-1.4166	-2.0753	-1.496	-1.2696	-0.78029	-1.6447	-1.7506	-1.4245	-0.87984	-0.86658	-0.99434	-2.1534	-0.65285	-1.6312	-1.0307	0.054379	-1.3085	-0.80602	-1.5319	0.44859	-0.96867	-1.3907	-0.94625	-2.2206	-1.2627	-1.3074	-1.8264	-0.79698	-1.0058	-1.4694	-0.077295	-0.81938	-0.93759	-2.3376	-1.8732	-1.7337	-1.093	-1.6857	0.1202	-2.1167	-1.524	-0.51267
-5.6731	-4.751	-5.4869	-6.2511	-5.2235	-5.5226	-4.9049	-5.9131	-5.9271	-4.99	-5.3871	-5.2545	-6.8159	-5.9933	-6.4647	-4.8238	-5.5955	-5.9793	-5.1622	-6.5266	-5.4722	-5.5314	-5.15	-6.0568	-5.937	-6.3395	-5.3839	-6.1463	-6.4679	-6.4573	-5.5252	-6.9472	-5.2022	-5.3495	-5.9595	-5.6577	-6.9478	-5.7731	-6.2273	-6.0351	-6.1724	-5.6251	-4.9603	-5.626	-6.1934	-4.5222	-4.7668	-5.162	-5.4678	-5.184
0.37326	-0.20894	0.55611	1.2916	-1.0059	0.78605	-0.31006	-0.77045	-0.79911	-0.54012	0.7228	0.12158	1.1695	0.97969	-0.7633	-0.79838	0.81886	0.1075	-0.43909	0.11577	0.058183	-0.18583	-0.42541	0.57009	0.024125	0.19497	-1.8955	-0.38267	0.93548	-0.16889	-0.45062	0.25651	0.51063	0.20033	0.16766	-0.30061	-0.8414	0.079626	-0.28909	0.12797	1.0948	0.4271	-1.4437	0.39727	-0.066387	0.69815	-0.034807	-0.61039	0.17394	0.47757
1.8227	2.7448	3.7019	2.3103	3.034	1.692	2.7817	2.7637	1.9187	1.4992	2.6724	2.7135	2.395	1.0857	2.7913	2.865	2.717	2.0969	2.8685	4.0916	3.2489	2.6614	2.5944	2.5545	1.9567	3.6198	3.837	2.0656	1.9565	2.5955	3.0308	2.0372	1.6547	2.8956	2.9064	2.7362	2.7918	1.278	3.3494	3.3289	3.75	1.7965	1.3271	2.5535	2.7717	1.6488	3.9156	1.5608	2.5063	1.7163
-13.418	-12.687	-13.273	-13.142	-13	-11.908	-12.684	-14.782	-13.108	-13.236	-12.087	-12.777	-13.484	-12.99	-12.267	-13.472	-12.182	-12.33	-12.511	-13.695	-14.246	-12.135	-13.504	-13.118	-14.15	-13.862	-12.593	-12.991	-12.793	-13.542	-13.338	-14.225	-11.161	-13.656	-12.545	-13.647	-12.087	-13.23	-13.957	-12.748	-13.323	-12.639	-13.365	-12.283	-13.448	-11.6	-10.993	-12.062	-11.833	-12.486
-3.0516	-3.8468	-3.89	-4.0063	-3.4586	-4.1011	-4.4266	-4.3721	-2.5671	-3.7531	-3.783	-4.5259	-3.7206	-3.9178	-3.694	-3.2415	-3.0184	-2.9487	-3.0564	-4.0224	-3.7456	-5.1364	-3.575	-3.9903	-2.9683	-3.1556	-3.3022	-4.1521	-3.1387	-2.6822	-3.202	-4.6895	-3.8662	-5.1974	-2.704	-3.6673	-3.2841	-3.4254	-4.0876	-4.4686	-2.9251	-4.2395	-4.1975	-3.6161	-3.0087	-4.206	-4.1562	-4.1685	-3.4436	-4.2354
-7.1126	-7.4322	-7.6957	-4.9299	-7.5585	-6.8781	-6.9108	-6.4011	-6.066	-6.2444	-6.9367	-7.0208	-7.0892	-6.3611	-7.0831	-5.6795	-6.2004	-8.0015	-6.6301	-6.4325	-6.157	-6.0721	-5.4969	-6.8586	-5.4099	-6.5105	-5.146	-6.0049	-7.2426	-5.2137	-6.1581	-6.8971	-5.7451	-4.855	-6.3872	-6.4535	-5.645	-6.8393	-6.1689	-6.0857	-5.3461	-6.5222	-5.6635	-4.9811	-6.9676	-6.6748	-5.7546	-6.1124	-6.2076	-5.6385
-9.5369	-9.9466	-10.99	-10.505	-8.6966	-10.819	-10.572	-10.551	-11.047	-10.044	-10.779	-10.29	-10.649	-9.5094	-10.118	-9.8569	-9.8336	-11.177	-9.7031	-10.2	-9.4416	-10.636	-11.661	-10.41	-9.4521	-11.416	-9.9542	-9.9634	-10.729	-10.282	-10.287	-9.9635	-9.7406	-10.43	-11.011	-10.002	-10.647	-9.9476	-9.6983	-10.88	-10.711	-9.7518	-10.573	-9.7655	-10.952	-10.878	-11.693	-10.203	-11.43	-10.382
-3.1383	-3.028	-2.5732	-2.3363	-2.5421	-2.8621	-2.3518	-3.5839	-3.0109	-1.8481	-2.4796	-2.4147	-3.1593	-2.258	-3.0549	-2.4181	-3.2147	-2.0505	-2.4656	-2.1115	-2.487	-2.4159	-1.8876	-2.2462	-2.2767	-3.3089	-2.3597	-2.511	-3.2327	-2.8531	-1.1798	-2.7712	-2.1523	-3.2664	-2.4464	-2.8339	-2.9508	-3.0651	-3.4765	-2.9871	-2.6227	-1.8564	-3.7086	-2.3714	-2.1649	-3.5124	-2.0919	-2.7862	-2.1541	-2.612
-15.03	-13.576	-14.719	-14.123	-14.877	-14.925	-14.373	-14.824	-15.467	-15.21	-13.366	-13.578	-14.209	-14.943	-13.912	-15.998	-14.802	-13.669	-15.26	-13.742	-14.682	-14.305	-14.759	-14.651	-13.544	-14.537	-14.392	-13.662	-14.852	-14.537	-15.676	-14.683	-15.067	-13.897	-13.661	-13.559	-14.386	-14.629	-14.057	-14.098	-14.18	-14.848	-14.935	-14.704	-13.51	-14.261	-14.677	-15.401	-15.291	-14.578
-13.542	-13.887	-12.936	-13.464	-13.056	-13.354	-13.79	-12.927	-12.577	-13.436	-13.93	-11.641	-12.751	-13.285	-13.322	-12.698	-13.118	-13.448	-12.982	-12.873	-12.353	-12.769	-12.704	-12.831	-13.594	-14.541	-13.434	-12.931	-13.026	-13.586	-12.033	-13.494	-12.897	-13.56	-12.614	-13.613	-12.782	-14.311	-12.036	-13.741	-13.347	-13.421	-13.338	-13.098	-12.935	-13.079	-13.564	-12.145	-12.777	-12.555
-22.334	-21.393	-22.898	-21.163	-21.818	-22.469	-22.116	-22.063	-22.214	-21.834	-21.729	-22.099	-22.494	-22.497	-23.244	-22.894	-21.3	-22.424	-22.43	-23.687	-22.858	-22.658	-22.6	-21.341	-22.231	-21.698	-22.528	-21.828	-22.764	-21.078	-21.855	-21.453	-21.853	-22.283	-22.565	-22.978	-21.846	-22.805	-21.094	-20.908	-21.378	-21.719	-23.281	-22.239	-23.346	-21.787	-21.923	-21.634	-21.831	-22.133
-2.7575	-2.5479	-2.2948	-2.4138	-3.0497	-1.9601	-2.5498	-2.2895	-2.5202	-0.88634	-3.7293	-1.7312	-2.9299	-2.7672	-2.7652	-3.0968	-1.6621	-3.214	-3.6005	-2.3871	-1.4651	-1.9342	-2.7975	-1.9119	-3.6849	-3.0295	-2.6776	-3.5699	-1.9935	-3.6479	-2.6877	-3.6203	-2.4238	-2.1857	-2.0901	-2.6838	-2.0158	-2.3656	-2.8042	-1.9436	-1.3827	-2.0368	-1.1998	-2.2795	-2.1698	-1.8907	-3.1869	-2.2441	-1.7257	-1.7762
-9.9785	-13.077	-11.157	-11.454	-11.988	-11.935	-11.47	-12.543	-11.062	-11.182	-12.161	-11.656	-11.11	-11.428	-10.657	-10.784	-11.372	-12.126	-10.441	-11.197	-12	-12.39	-12.975	-13.087	-10.38	-11.144	-10.738	-13.029	-10.489	-11.052	-11.708	-12.02	-11.377	-11.595	-12.442	-10.866	-10.996	-11.004	-12.855	-11.805	-11.551	-12.043	-11.484	-11.21	-10.96	-11.373	-11.554	-12.65	-11.332	-11.419
-12.427	-11.388	-10.784	-10.391	-11.012	-10.031	-11.302	-12.364	-11.215	-11.268	-11.166	-12.581	-10.122	-11.929	-11.51	-11.961	-11.346	-11.939	-11.354	-9.9271	-11.29	-11.398	-11.973	-10.611	-11.063	-12.232	-11.99	-11.109	-11.852	-11.662	-11.179	-11.04	-11.212	-11.055	-12.109	-11.371	-11.715	-11.366	-11.541	-11.333	-10.117	-12.244	-11.546	-11.462	-11.585	-12.034	-11.738	-12.003	-10.643	-9.8923
-4.5306	-4.6675	-4.0039	-3.4379	-3.6975	-5.3913	-3.4539	-4.9483	-4.1192	-4.4738	-3.588	-4.3051	-4.7489	-5.8003	-3.9453	-3.9794	-3.6476	-4.098	-3.4359	-4.0081	-3.7946	-3.8237	-5.2154	-4.2855	-3.595	-3.3453	-4.198	-2.351	-4.3561	-4.8224	-3.8584	-5.0638	-4.6723	-3.1504	-3.7893	-4.7741	-4.2409	-5.3314	-4.0285	-5.1703	-4.2394	-2.805	-3.3491	-4.0357	-3.6569	-4.0978	-3.707	-3.849	-3.7188	-3.5547
2.2891	2.1731	2.0273	1.1167	1.6954	1.1826	1.3383	1.3191	0.72304	2.0443	1.9963	1.5537	2.0704	1.1201	2.2704	1.4657	1.1028	1.9178	3.2404	1.0803	1.7111	2.6144	1.456	1.5227	2.3197	1.7511	1.6387	1.1481	0.49819	1.6954	1.0521	1.7593	1.5453	1.4854	1.3748	0.96681	0.47581	1.9158	1.0126	2.161	1.2497	1.481	2.8024	1.292	1.9522	0.29045	1.8574	2.0306	2.7134	2.2434
-1.0075	-0.39703	-2.9744	-1.5015	-1.9326	-1.2839	-0.76092	-0.20261	-2.4392	-1.1615	-2.4186	-1.3	0.11297	-0.59979	-1.2974	-1.0714	-0.20072	-1.5099	-1.492	-1.4908	-2.3504	-2.0601	-0.64137	-0.8839	-1.8472	-2.3901	-2.267	-2.0112	-1.0966	-0.78768	-2.0221	-0.62015	-1.2033	0.043088	-0.65236	-1.6013	-1.6044	-1.5733	-1.2656	-1.4938	-1.9495	-0.63092	-1.4995	-0.3863	-1.1332	-2.106	-1.4168	-2.4521	-1.6413	-2.557
-11.19	-11.307	-11.473	-11.372	-10.641	-11.239	-10.863	-11.897	-11.536	-11.84	-11.16	-11.782	-11.309	-11.325	-10.821	-11.993	-11.537	-11.679	-11.266	-11.786	-11.03	-11.203	-11.838	-11.283	-11.805	-10.832	-12.434	-11.207	-11.395	-11.356	-11.04	-12.055	-11.525	-11.9	-11.141	-11.144	-10.866	-11.727	-11.313	-11.492	-12.21	-11.416	-11.089	-10.457	-11.667	-12.061	-11.305	-11.694	-11.685	-12.399
9.0946	8.4624	9.1689	7.9927	8.0774	8.4134	7.6492	8.7027	8.0213	8.8805	9.016	7.9731	8.8127	8.7302	8.5462	9.0428	8.2562	9.005	8.3239	7.8358	9.2448	8.1834	7.8706	9.4273	7.4633	8.8664	9.352	8.364	7.0141	8.7729	8.8343	9.4379	9.3888	9.5152	7.9287	10.19	8.3164	9.4721	7.616	8.8012	9.7434	9.0632	8.1339	8.5932	7.885	9.7267	8.3332	7.6501	8.1402	7.6647
5.9965	7.4543	7.2773	6.0882	6.0868	6.6255	7.4096	6.3885	6.2104	7.1513	6.7897	6.1285	6.9999	5.7173	5.3876	6.9285	7.1098	6.871	6.588	7.7133	7.0385	6.2323	6.9579	6.8403	6.1048	6.3649	5.2545	6.8988	6.4559	7.2156	7.8658	7.8509	6.8491	7.6555	6.9247	6.3175	6.3168	8.5552	6.8101	6.7387	6.1635	7.1926	7.0627	6.6706	6.6054	5.7593	6.2659	6.0279	7.5605	5.9048
-5.9334	-6.0022	-6.3717	-5.6834	-6.4953	-7.3466	-6.1809	-6.5977	-6.7096	-7.0802	-6.1441	-7.434	-6.2123	-6.7544	-6.4053	-6.9106	-6.3565	-7.7722	-6.5051	-6.783	-6.0825	-6.6111	-6.8373	-6.048	-6.6475	-6.6229	-6.1964	-7.0636	-6.7534	-6.4134	-6.4641	-6.7359	-5.8409	-6.2466	-7.2427	-6.8836	-6.904	-5.4766	-6.1829	-6.0312	-6.5799	-6.8978	-7.1428	-5.9441	-5.5743	-5.7127	-6.8513	-6.3541	-6.2659	-6.7395
-22.073	-22.689	-22.013	-22.66	-23.004	-22.242	-22.28	-22.757	-22.33	-22.317	-23.225	-20.97	-22.358	-21.341	-22.193	-22.043	-21.039	-21.578	-23.088	-22.052	-22.553	-23.127	-23.298	-21.742	-23.371	-22.301	-23.24	-22.857	-21.322	-22.541	-21.721	-22.146	-22.554	-21.867	-22.35	-21.916	-23.05	-22.116	-22.318	-22.316	-21.483	-22.125	-22.361	-21.396	-24.041	-22.101	-22.204	-21.693	-21.988	-21.647
-1.885	-0.56477	-1.6216	-1.2139	-0.84268	-0.72557	-1.5493	-0.97205	-1.9729	-1.3007	-0.28326	-1.2078	-1.8768	-0.3777	-2.6497	-1.3022	-1.8019	-1.7059	-1.3538	-1.9753	-0.96741	-2.315	-1.2012	-1.0941	-1.7341	-1.7017	-0.01295	-1.0148	-1.2757	-1.8414	-1.6416	0.054493	-1.4636	-1.3568	-1.3482	-2.195	-1.3231	-0.80282	-1.4667	-1.1557	-2.0152	-0.80052	-1.2764	-1.7117	-1.9003	-0.57353	-1.5701	-1.0351	-1.0913	-1.7664
-6.4242	-5.9655	-6.3747	-6.6765	-5.1823	-5.119	-6.453	-5.7064	-5.4761	-5.5941	-5.4352	-6.0172	-5.9196	-5.5383	-5.5468	-5.3303	-4.9234	-4.8115	-3.8506	-5.3114	-6.6709	-5.8352	-5.0114	-5.0598	-6.385	-5.4094	-5.6395	-6.4121	-4.3203	-6.0181	-5.2305	-5.403	-5.587	-5.6662	-5.8628	-6.3931	-5.2245	-6.999	-6.2834	-6.7401	-5.4778	-6.6934	-4.8937	-6.0493	-5.4792	-5.7987	-5.8728	-7.0588	-4.8443	-6.9428
-3.0948	-0.83695	-2.3975	-2.4323	-2.1816	-2.5485	-3.3334	-1.5815	-1.2341	-1.3373	-2.7742	-2.5482	-1.8288	-3.2295	-2.0456	-3.3945	-2.7288	-2.0853	-1.1128	-2.8567	-2.9946	-2.43	-2.0093	-1.4019	-1.5457	-0.26781	-2.239	-2.7518	-1.4617	-2.7136	-4.0569	-1.6772	-1.8826	-2.274	-2.5604	-2.0261	-2.4633	-2.3324	-2.1376	-2.0026	-2.2739	-2.8949	-1.6076	-2.9393	-2.6236	-2.3613	-3.533	-3.4086	-2.9902	-2.0895
-15.202	-14.688	-14.507	-14.409	-14.631	-14.425	-14.503	-14.553	-14.896	-14.523	-13.961	-14.29	-13.671	-15.402	-13.289	-14.903	-13.819	-14.181	-14.744	-14.664	-15.129	-15.375	-14.656	-14.869	-15.173	-12.986	-15.438	-15.254	-14.56	-14.895	-14.599	-14.774	-13.622	-14.364	-14.353	-14.51	-14.67	-14.064	-15.001	-14.43	-15	-14.134	-14.205	-14.527	-13.978	-14.805	-13.977	-14.459	-14.967	-14.903
-3.1916	-1.568	-1.8844	-2.284	-3.2316	-2.5432	-2.8019	-3.0317	-2.2079	-2.3008	-1.8164	-1.6933	-1.6253	-2.6831	-2.2589	-1.7558	-2.566	-2.7323	-2.9925	-2.8789	-1.9913	-1.6643	-2.9368	-2.5886	-2.3713	-3.4301	-2.1686	-1.4318	-1.1102	-1.4485	-3.1714	-3.483	-1.7733	-1.0053	-1.8948	-2.5009	-2.9918	-1.9223	-2.3703	-3.1681	-2.4759	-3.3768	-3.1561	-2.6227	-1.4817	-2.2249	-2.2122	-2.5515	-3.6306	-3.5245
-11.088	-11.48	-9.4171	-11.239	-12.513	-11.245	-12.469	-12.398	-11.094	-11.273	-11.801	-11.168	-12.007	-10.91	-11.568	-11.044	-10.9	-11.425	-11.232	-13.216	-11.246	-12.679	-12.071	-11.514	-12.659	-11.438	-11.25	-11.458	-10.914	-11.618	-10.619	-12.453	-11.885	-10.91	-11.32	-11.052	-10.863	-12.831	-11.729	-11.119	-12.069	-11.137	-12.395	-10.161	-12.252	-11.504	-10.991	-10.53	-11.909	-10.661
3.1135	2.161	3.1105	3.2493	2.4482	3.5031	1.8244	1.9673	2.6878	3.3577	1.9542	1.9333	2.8326	2.7536	3.2222	3.6555	3.472	3.1619	2.2415	3.6586	2.1025	3.5707	2.7123	2.4202	3.3319	2.9311	2.098	2.8169	1.6985	2.41	2.6197	2.5767	3.3543	2.7485	2.8752	2.1801	2.1215	4.0806	3.0559	2.5531	3.7882	3.9125	1.6178	3.1673	3.3447	2.2967	2.8401	2.9051	3.345	2.8857
-13.432	-12.332	-13.768	-12.959	-12.672	-13.078	-13.206	-13.651	-14.744	-13.029	-13.14	-13.688	-13.457	-13.702	-13.056	-13.105	-13.41	-12.682	-13.33	-12.905	-13.847	-11.331	-12.642	-13.292	-13.299	-12.66	-13.157	-12.758	-12.479	-12.938	-12.86	-14.146	-13.084	-12.495	-12.964	-12.762	-12.367	-13.466	-13.237	-12.939	-13.38	-12.652	-13.086	-13.202	-12.851	-12.655	-14.312	-12.63	-14.465	-14.107
9.6731	10.966	10.21	10.57	10.124	10.772	8.968	9.9664	9.1823	10.522	9.2492	10.401	10.562	8.7794	8.5947	9.5924	9.8709	9.2545	9.1147	9.1785	9.9229	9.3057	9.5994	9.3368	9.796	10.994	10.024	9.1633	9.6537	10.038	9.1584	9.3021	10.496	9.7147	9.9209	10.409	8.905	7.7852	8.697	8.8007	10.371	9.5423	9.9481	10.389	10.563	10.172	9.8941	9.4033	9.1909	9.841
-8.9906	-10.216	-9.4887	-9.0598	-8.5215	-9.7793	-9.1136	-8.3339	-9.1655	-9.2006	-8.0947	-10.303	-10.991	-8.5026	-8.933	-9.2575	-9.0475	-8.6662	-8.8134	-8.4872	-8.455	-8.3348	-7.4228	-9.8539	-9.249	-8.4086	-8.9119	-8.4748	-9.9279	-9.518	-8.8627	-8.6437	-8.838	-8.5962	-9.2039	-8.2162	-8.9274	-9.4959	-9.1841	-9.1927	-9.6951	-9.0412	-9.1969	-8.2618	-9.7946	-9.3303	-8.343	-8.7773	-10.077	-9.4768
4.8324	4.3682	3.9158	5.0068	4.7238	3.517	2.7329	5.0325	4.7964	4.6006	5.1993	5.2679	4.4129	3.7636	4.622	4.6399	3.6315	4.2335	2.9977	4.7184	4.6838	4.5067	4.2583	4.7491	4.2316	4.4427	3.5102	4.3436	3.9911	4.2018	3.3404	5.133	4.7823	4.6926	3.3745	4.6992	3.4665	4.6029	4.3052	4.5113	4.063	5.2265	5.2983	3.6989	4.0635	3.5607	4.0358	5.1001	4.0298	4.384
-0.18803	0.2543	0.1134	0.3508	-0.035494	-0.01582	0.8532	-0.26695	0.69837	-0.6801	0.5465	0.85023	1.0557	0.70926	0.36032	-0.61162	0.010497	2.4906	0.16924	0.76589	-0.74401	0.93965	-0.62246	0.18493	1.0744	0.26305	-0.28425	-0.25224	-0.21976	0.2976	0.28321	-0.41677	0.028848	0.7445	-0.0018563	0.36691	0.21071	-0.1646	1.278	-1.0155	1.095	-0.32806	0.22715	-0.55587	-0.75208	1.492	0.53482	-0.81755	0.69974	0.21211
-12.298	-10.877	-11.505	-10.372	-10.899	-11.772	-10.825	-11.811	-10.725	-11.521	-11.342	-11.862	-11.251	-10.931	-10.689	-10.159	-11.351	-10.527	-12.824	-11.279	-12.184	-10.819	-12.484	-11.775	-12.677	-11.303	-11.27	-12.583	-10.937	-11.417	-10.607	-12.154	-10.191	-11.981	-11.767	-10.991	-11.765	-11.634	-10.509	-11.067	-10.644	-10.192	-12.202	-10.386	-11.273	-11.936	-10.476	-10.585	-9.9913	-10.788
-21.787	-21.249	-23.272	-21.457	-23.065	-22.558	-21.995	-20.953	-21.868	-21.897	-22.535	-22.551	-23.179	-22.132	-22.541	-22.7	-22.021	-22.991	-21.277	-22.782	-22.516	-20.939	-20.491	-23.871	-21.729	-22.099	-23.065	-22.849	-22.554	-22.301	-23.05	-22.818	-21.826	-21.389	-22.551	-21.876	-22.184	-22.242	-21.716	-21.012	-21.779	-22.755	-21.615	-21.959	-21.314	-21.139	-22.209	-22.537	-20.794	-21.923
-20.182	-19.641	-20.877	-20.776	-22.07	-20.802	-20.484	-21.376	-21.817	-21.591	-21.506	-21.156	-20.691	-20.76	-19.333	-20.773	-21.27	-21.534	-20.648	-21.298	-21.742	-20.42	-21.458	-21.363	-22.326	-19.634	-20.448	-20.805	-20.393	-19.811	-20.819	-20.888	-21.627	-20.818	-20.359	-21.656	-21.638	-19.662	-20.971	-21.61	-21.6	-19.658	-20.433	-20.364	-20.639	-22.099	-20.694	-21.098	-20.561	-21.378
10.174	9.7623	9.9172	9.7199	8.6116	10.166	10.073	10.139	10.545	10.083	9.4102	9.0898	9.9034	9.6006	10.095	8.5538	10.055	9.7999	9.1041	11.515	10.642	9.3498	10.135	9.8556	8.9954	10.048	10.29	9.7462	9.7564	9.5516	8.9719	10.033	11.027	9.4196	10.151	9.1233	10.362	9.7928	10.457	9.1334	9.4987	9.6309	10.063	9.4572	10.218	10.752	9.5933	10.602	10.245	10.203
-4.9143	-4.9965	-4.7914	-4.735	-5.1141	-4.9401	-4.9135	-4.2939	-5.1513	-4.6681	-5.3572	-4.829	-5.4134	-3.7186	-4.9238	-5.8231	-4.6297	-5.0076	-5.1249	-5.7262	-4.0942	-5.0553	-4.7952	-5.8338	-4.6167	-6.4968	-4.5903	-4.6441	-5.1468	-3.6844	-4.8533	-4.5278	-6.0363	-3.9786	-3.9915	-5.538	-5.6135	-4.7155	-5.0143	-4.6894	-4.6934	-6.4134	-5.6274	-4.3293	-4.2998	-5.017	-6.3501	-5.1155	-6.0285	-4.865
-2.83	-5.2322	-3.8184	-3.4489	-4.3853	-4.0131	-3.7189	-3.2122	-3.5332	-3.288	-5.0377	-2.8187	-3.4001	-3.9539	-3.9633	-3.9123	-3.3159	-5.8219	-2.9343	-4.0799	-2.5371	-4.2391	-3.8524	-4.2377	-3.0103	-3.8773	-5.7811	-3.3525	-3.9404	-4.7979	-3.7952	-3.353	-3.259	-3.7132	-3.4572	-4.7344	-3.6429	-3.5516	-3.9653	-3.2955	-3.0888	-3.231	-4.1778	-3.2913	-2.8146	-3.6981	-3.8922	-4.1716	-3.4774	-4.2623
-3.9091	-3.1785	-4.8296	-5.1911	-3.5284	-4.9093	-5.4979	-4.3059	-3.6004	-4.8952	-3.7591	-4.6354	-3.9091	-5.1177	-3.6726	-3.7233	-5.2904	-4.0828	-4.9246	-5.2536	-5.8059	-4.3923	-4.2532	-4.6998	-5.0774	-4.863	-4.7604	-5.5556	-4.5462	-4.6332	-5.9785	-5.0928	-4.838	-4.2343	-3.7235	-5.2311	-4.0244	-3.3106	-3.9335	-4.7668	-5.9327	-4.2722	-4.8808	-4.3319	-5.5554	-3.9976	-4.4029	-3.8149	-3.6959	-3.1622
2.1749	3.1906	2.7762	3.1469	2.9969	2.4848	2.5514	3.2482	2.4174	3.1659	3.2262	3.4156	2.3787	2.7969	3.8306	2.5838	4.2155	3.327	3.2328	3.5637	1.9654	2.1278	3.0263	3.7952	2.0733	3.7245	2.6712	2.378	2.5285	2.36	2.8629	3.2878	3.0077	2.4674	2.8752	2.68	3.2609	3.0177	2.2387	3.3759	2.8009	3.9061	2.6532	3.1488	3.2353	3.0822	3.991	4.2058	2.3848	2.999
7.5718	8.2097	7.8268	7.5074	8.1259	8.9647	6.8535	8.7703	7.8831	8.3389	7.4393	8.8943	8.3296	6.8844	9.1716	8.2137	9.0013	9.4196	7.8899	9.0924	7.1764	8.1001	7.4546	7.5829	8.4383	8.521	6.9251	7.3974	9.4744	8.0458	8.6761	7.2502	7.8141	7.9078	8.3758	8.4075	8.3584	7.9595	7.6452	8.6474	6.8271	7.3183	8.367	8.4729	8.9258	7.5024	7.7113	9.0495	6.74	8.5343
-2.1591	-3.4417	-3.0242	-3.2235	-2.6138	-3.0477	-1.1483	-1.4647	-2.9867	-2.1041	-3.3973	-2.5363	-3.8278	-2.3526	-2.8067	-3.091	-2.193	-3.4403	-2.8401	-2.3602	-3.926	-2.8497	-2.9477	-2.6753	-3.1863	-3.0951	-2.4097	-1.8211	-3.1844	-3.8332	-2.7877	-2.4047	-2.7248	-3.1614	-3.1096	-3.6695	-1.4663	-3.0115	-2.8339	-3.3332	-3.021	-2.3503	-1.9053	-3.12	-3.8573	-2.8841	-2.6751	-2.8433	-1.8847	-3.0708
-0.46292	-1.1407	-0.56586	1.5196	-0.0081527	-0.58338	-0.51983	1.1784	0.11442	0.28521	-0.0024724	0.55226	-0.0063236	-0.61474	0.20019	-0.071341	0.72851	-0.84483	0.84674	0.66835	0.48366	-0.76864	-1.3481	-1.075	0.98173	-0.56816	-1.0102	-1.1706	-1.0599	-0.44847	-0.77984	-0.33585	-0.8944	-0.73575	-0.6367	-0.45083	-1.4839	-0.95091	1.5901	0.44307	0.97176	-0.093906	-0.16237	-0.50899	-0.78393	0.97946	0.082862	0.37676	-0.87103	0.62115
-1.9964	-3.4546	-2.5998	-1.636	-3.4772	-3.1403	-1.8948	-2.8677	-2.8979	-2.792	-4.0325	-1.9071	-3.2101	-2.5717	-2.0492	-2.6441	-3.1588	-2.1807	-2.2279	-2.2581	-2.4901	-4.2666	-3.2973	-2.7813	-3.7564	-3.5098	-1.9826	-2.6145	-3.3402	-2.4542	-1.9987	-2.7421	-2.3408	-2.7985	-3.5423	-2.961	-2.8341	-2.6239	-3.2687	-1.5117	-1.7288	-2.3431	-2.1096	-1.9679	-1.0284	-2.3244	-2.956	-3.8477	-2.2632	-3.1737
-0.47341	-0.87698	-1.1704	-0.50119	-1.6891	-0.94717	-1.4132	-1.1565	-1.4903	-1.5053	-1.7032	-0.3266	-2.6382	-2.0937	-2.6507	-1.6976	-1.1026	-1.0079	-1.2203	-1.9402	-1.054	-0.78189	-0.88252	-1.2956	0.26507	-1.5187	-1.7759	-0.1027	-0.95313	-1.6055	-1.8357	-1.4851	-0.89152	-1.4853	-1.2484	0.00038572	-1.3609	-1.7605	-1.1346	-2.2472	-0.82917	-0.9276	-2.2818	-0.35098	-0.61094	-1.1549	-0.61134	-2.1176	-0.46698	-0.32035
-4.2377	-4.3657	-4.4792	-5.5829	-4.9507	-5.6757	-4.5714	-5.8836	-6.1946	-3.8203	-3.9718	-4.1351	-4.9712	-4.5165	-4.6258	-4.0467	-4.4075	-4.0641	-5.1844	-5.2047	-5.6219	-3.557	-4.115	-3.5756	-4.508	-4.9503	-5.1625	-5.3074	-5.0652	-6.3104	-4.7385	-4.1118	-4.7246	-4.8088	-4.4796	-4.6374	-4.9439	-4.9577	-4.3955	-4.7403	-3.7401	-5.6441	-4.4653	-5.9335	-3.7133	-4.3527	-4.705	-3.9025	-5.5784	-4.684
-12.554	-12.729	-13.523	-12.327	-12.746	-13.294	-12.565	-11.47	-11.121	-13.741	-13.331	-12.256	-12.35	-12.42	-12.691	-12.751	-12.726	-13.344	-13.693	-12.759	-13.058	-12.569	-12.757	-12.283	-12.316	-13.482	-12.682	-12.218	-12.925	-12.304	-12.708	-11.758	-12.132	-11.888	-12.386	-13.169	-14.415	-13.363	-13.186	-13.478	-12.645	-12.744	-13.018	-12.571	-13.469	-12.998	-12.973	-13.04	-12.692	-13.767
0.22356	0.80254	0.063988	0.26439	-0.9619	-0.22105	1.2875	0.30797	0.69494	-0.3021	0.89419	0.2934	1.6983	0.26792	0.85114	0.56408	0.31927	1.0471	-0.0047559	0.37243	0.062082	-0.27616	-0.14377	-0.17811	-0.12652	1.041	0.11097	1.0025	0.68269	0.70746	0.56738	0.92944	0.27584	0.8681	0.036461	0.16232	0.79308	0.71307	-0.2838	-0.080693	0.48271	0.87922	0.71669	-0.80437	0.38076	0.50574	-0.16654	-0.58153	-0.85468	1.1665
-12.265	-13.228	-12.337	-12.163	-13.256	-12.646	-13.591	-13.308	-13.735	-11.213	-13.165	-14.427	-13.469	-12.966	-12.112	-13.08	-13.389	-14.411	-12.795	-13.762	-13.349	-12.217	-13.958	-13.143	-12.769	-13.092	-13.807	-13.597	-13.711	-12.066	-12.731	-11.83	-12.888	-13.834	-13.105	-12.489	-13.572	-15.089	-13.416	-13.762	-13.134	-14.125	-13.079	-14.736	-14.44	-13.598	-13.131	-12.067	-13.198	-13.02
-0.70909	-2.4646	-2.685	-2.2296	-3.4389	-2.3501	-2.1413	-2.7084	-2.7865	-2.9381	-2.4567	-2.9896	-2.8655	-2.9327	-2.8811	-2.0089	-2.1049	-2.262	-2.2288	-3.2976	-2.9388	-1.7124	-2.8487	-3.1359	-2.9602	-2.5942	-2.9631	-3.4261	-3.2054	-1.7795	-3.4317	-2.5824	-1.7856	-2.3508	-3.025	-2.9917	-2.1506	-2.4555	-2.3145	-2.4694	-2.4313	-2.3367	-2.9039	-3.0984	-2.3402	-3.089	-2.2118	-3.3679	-2.7869	-2.3919
3.7609	2.1567	3.2647	2.9018	3.1011	2.1777	2.4646	2.5936	2.0404	3.0438	2.0254	1.6798	2.3807	1.967	2.6887	1.9581	1.4042	3.113	2.4195	2.5151	2.9441	3.1365	2.7633	2.102	2.8624	1.9562	3.6421	2.9456	3.2974	2.3492	3.4038	2.7178	3.3183	2.7016	2.1851	3.3829	2.5203	2.2497	2.9125	2.4912	2.8505	2.8784	2.9279	1.8105	2.1243	2.6926	2.8064	2.4985	3.3006	1.2219
-3.4662	-3.0234	-3.1601	-3.7637	-3.3053	-4.6811	-4.3221	-4.0061	-3.8606	-4.2187	-3.6029	-3.0768	-4.3847	-3.442	-3.8415	-3.4899	-4.4159	-3.4016	-4.0498	-3.9221	-3.6808	-3.7122	-4.7215	-3.5883	-2.9948	-4.0751	-3.1341	-3.7433	-3.9162	-3.0182	-4.3461	-3.5403	-4.3059	-4.5128	-5.1263	-4.0337	-3.1366	-3.6241	-3.5896	-3.8328	-3.7786	-3.926	-3.8448	-3.3224	-3.6165	-4.0731	-2.8648	-4.7236	-3.9171	-3.5392
4.4714	4.1602	3.9027	3.9828	3.2644	4.4142	5.0515	5.3437	4.7359	4.45	4.5383	3.8594	4.4625	4.167	4.1256	4.8706	3.8805	5.1049	4.7724	4.6851	5.7623	4.5871	4.7481	5.601	4.2471	5.606	3.8163	4.0997	4.0926	4.1056	2.7359	5.8309	5.0686	5.053	4.0723	5.3347	4.5218	3.9315	4.3258	4.4717	3.6152	4.1676	3.9022	4.4124	4.4577	4.6513	4.3201	4.6678	5.0362	4.0826
-1.7083	-3.0723	-2.4601	-2.407	-1.702	-2.9436	-1.135	-2.0153	-3.6637	-1.5849	-3.1834	-2.7459	-2.0063	-2.6822	-2.0792	-3.1248	-2.8194	-2.8242	-2.9464	-2.3306	-2.3372	-3.0564	-3.6167	-2.4515	-3.3491	-1.8205	-3.3004	-2.9541	-2.4543	-2.1402	-2.8132	-1.7902	-2.5287	-1.9429	-3.7701	-2.9831	-4.2819	-1.4054	-1.8856	-2.6894	-2.8184	-2.3894	-2.8561	-3.1991	-3.1722	-3.4231	-2.2463	-3.7791	-2.7193	-3.0513
-1.1885	-1.9297	-2.7329	-1.7698	-1.988	-2.1633	-2.2276	-0.73517	-1.2518	-1.2058	-1.4637	-1.9474	-2.1347	-0.35322	-1.3872	-2.3276	-2.3738	-2.1536	-0.67229	-3.3155	-1.7873	-2.2306	-1.1457	-1.0522	-2.0393	-1.4418	-1.3064	-1.8695	-2.8142	-0.91013	-2.6732	-1.8436	-2.0279	-1.8302	-2.8502	-2.1875	-2.4971	-2.7384	-2.0584	-0.88551	-2.177	-1.8922	-1.6968	-2.0489	-1.8984	-1.7392	-2.465	-1.9671	-0.47309	-2.4891
-0.78253	-0.7741	-1.6668	-0.7742	-1.5036	-1.6977	-1.6194	-0.69556	0.052326	-0.42945	-1.9306	-1.0919	-2.0887	-2.0121	-1.0852	-1.1323	-1.8679	-1.2943	-0.82175	-1.7352	-0.61003	-1.3013	-0.5265	-1.871	-1.3664	-0.29909	-1.2486	-1.1897	-0.92471	-1.3429	-1.527	-1.0216	-2.1823	-0.68978	-1.8263	-2.4518	-1.5068	-1.7805	-1.6009	-1.0174	-1.4115	-2.0281	-0.92521	-0.88153	-2.0203	-1.2326	-0.51604	-0.99348	-1.5055	-1.9085
-3.3958	-2.7795	-4.1676	-2.9596	-4.4429	-4.2909	-3.9166	-4.147	-3.1131	-3.4137	-3.6748	-3.884	-3.8604	-3.8589	-4.5857	-4.0501	-3.7056	-5.4765	-4.2982	-3.8237	-3.0167	-3.5763	-2.8655	-5.5018	-3.6104	-3.5729	-3.6152	-3.5868	-3.5208	-4.5962	-3.7201	-3.8525	-3.0357	-4.6075	-4.0325	-3.7362	-3.3178	-4.1232	-3.6185	-3.126	-3.8607	-4.0376	-3.5606	-4.6726	-5.7459	-2.9661	-4.1823	-4.2222	-2.7449	-3.4112
6.6164	7.5874	6.8995	6.9193	7.2713	5.9365	5.6109	7.6775	7.9153	7.0934	7.0931	6.764	6.0725	6.9055	7.3849	6.6275	6.6165	6.0776	6.8141	7.1629	6.8463	7.2428	6.9649	6.6876	6.8559	6.5649	7.2783	6.6866	5.5174	6.4947	7.5915	6.1159	7.0916	7.3501	6.4975	7.8132	6.5923	6.554	7.1877	6.7024	6.0407	6.4758	7.3581	6.2155	6.2923	6.548	7.7952	6.3046	6.3249	6.5105
1.8557	1.1068	1.257	0.72287	0.99131	1.2672	1.111	1.9205	0.80601	2.0155	1.1893	0.93999	0.91536	1.498	1.2639	1.2144	0.72917	1.807	1.0394	0.20635	1.7452	1.1862	1.0337	0.66599	2.0291	1.2676	1.8115	0.83918	0.35121	0.014602	0.37672	1.8031	0.28889	1.3397	1.0399	1.0705	1.0632	0.61229	1.2239	1.5217	0.5084	2.1698	1.6982	1.7825	0.59119	1.0684	1.9451	1.2386	0.91613	1.4594
-7.2527	-6.67	-7.1527	-7.2959	-8.6047	-7.4689	-8.2102	-7.2003	-7.5347	-7.2553	-6.3059	-7.3349	-7.5554	-7.683	-7.625	-7.6616	-7.426	-7.1999	-7.8454	-6.8716	-7.9454	-7.2182	-7.5772	-7.6149	-6.7364	-8.0144	-6.6731	-6.6614	-8.3385	-8.6323	-7.4296	-8.6873	-8.9921	-7.4646	-8.2719	-6.7459	-7.0827	-6.78	-6.8612	-8.2969	-7.8967	-7.9365	-7.2605	-8.4462	-8.0106	-6.9762	-7.8725	-8.6586	-8.5297	-8.23
-5.2505	-5.4656	-5.3242	-5.0206	-5.93	-6.4254	-6.1882	-5.5293	-5.9825	-6.5721	-5.9539	-5.012	-5.8063	-6.3789	-5.0974	-6.4583	-5.6026	-5.9648	-4.8458	-4.7243	-6.4809	-4.4178	-5.6632	-4.7632	-7.2054	-6.0498	-5.9509	-6.2859	-6.4063	-5.8864	-5.6845	-5.7199	-5.6057	-5.0595	-4.7486	-5.7131	-5.7214	-5.3964	-5.9408	-4.9737	-6.4773	-5.6991	-6.3849	-4.1754	-5.7992	-6.5274	-5.9227	-6.788	-5.9125	-5.4933
1.0519	1.7942	2.7205	3.1602	1.2747	1.922	1.6024	1.5531	0.89218	2.4636	0.77089	0.98594	1.2691	2.6004	1.008	0.52317	1.4749	1.3717	1.8525	1.7126	1.5274	1.7836	0.77689	1.1868	0.64177	2.1681	0.3455	1.6833	2.1495	1.7543	1.3048	1.7672	1.5936	2.5882	2.9216	0.98018	0.84184	1.9753	1.7147	1.6945	-0.29155	0.74654	1.1996	1.15	1.0484	2.1784	1.2889	2.0347	0.75525	0.81869
-14.457	-13.988	-15.518	-14.699	-13.673	-14.776	-14.767	-14.081	-14.096	-14.062	-14.24	-14.204	-15.112	-13.346	-15.046	-15.16	-14.497	-14.424	-13.707	-14.58	-15.129	-14.757	-14.901	-13.917	-16.399	-14.44	-15.39	-16.179	-15.151	-14.959	-14.828	-13.231	-14.067	-15.212	-15.402	-12.746	-14.129	-14.299	-14.492	-14.528	-13.89	-13.486	-14.575	-14.574	-13.886	-15.453	-15.097	-13.779	-15.581	-14.991
-14.413	-14.926	-16.395	-14.222	-15.109	-14.332	-15.474	-13.807	-15.34	-14.861	-14.6	-15.114	-14.404	-15.301	-13.206	-14.925	-15.221	-15.344	-14.487	-15.506	-14.63	-14.68	-14.312	-15.473	-13.834	-15.022	-14.095	-14.601	-14.923	-14.228	-15.735	-14.687	-14.932	-14.269	-14.265	-14.194	-14.006	-14.415	-15.42	-14.075	-13.032	-14.072	-14.311	-13.645	-16.159	-15.3	-15.053	-14.416	-14.429	-15.1
-9.4037	-9.4698	-9.0071	-8.1683	-8.6619	-7.9203	-8.6876	-10.15	-9.9378	-10.58	-8.9632	-8.4248	-8.911	-8.0394	-8.5184	-8.9752	-9.4021	-8.2605	-8.8737	-9.5154	-8.9034	-8.5944	-8.791	-8.9831	-9.2496	-8.673	-8.1844	-8.8617	-8.622	-9.977	-9.4171	-9.0772	-9.0533	-8.7167	-9.771	-7.3757	-9.7481	-9.7799	-9.1332	-9.0602	-9.182	-9.3625	-8.4385	-8.7364	-8.8811	-9.4285	-8.4195	-10.286	-9.8268	-9.0623
-13.271	-13.764	-13.169	-13.777	-13.515	-14.109	-13.966	-13.706	-13.253	-13.344	-13.835	-13.467	-12.577	-14.477	-12.637	-12.913	-12.666	-12.78	-12.755	-13.262	-13.737	-11.966	-12.317	-12.844	-13.347	-12.926	-12.935	-13.861	-12.946	-13.13	-13.714	-12.473	-14.214	-12.418	-14.989	-14.354	-13.365	-12.99	-12.445	-13.433	-12.22	-12.96	-12.962	-13.284	-12.527	-13.42	-12.89	-12.951	-13.334	-12.639
-20.607	-21.405	-20.795	-20.648	-21.101	-20.537	-20.593	-20.795	-21.183	-20.131	-19.793	-20.904	-21.995	-20.036	-21.775	-20.907	-20.891	-21.278	-22.489	-20.092	-20.529	-20.87	-20.595	-20.825	-20.095	-19.83	-19.747	-19.003	-20.506	-21.701	-22.242	-20.239	-21.405	-21.734	-19.835	-21.892	-20.544	-20.917	-21.067	-21.176	-20.871	-20.626	-20.8	-19.565	-20.109	-21.179	-21.139	-20.399	-20.707	-20.629
0.80839	1.8571	1.2078	1.3411	1.6925	1.7013	0.72025	1.6709	1.017	0.74195	1.8864	0.98065	1.3269	0.17147	0.11088	3.1074	2.3328	0.36033	2.5296	0.91595	1.6902	1.7261	-0.42096	0.67852	1.1497	0.71791	-0.19474	1.3232	0.85055	1.0633	0.77512	0.12385	0.11722	1.5328	1.402	1.3288	1.3314	1.4469	1.5057	1.431	1.8648	0.9635	0.90019	1.1926	-0.26028	0.68197	1.8903	1.328	1.6158	0.64965
1.101	0.26513	-0.0087164	0.60572	-0.71376	-0.38453	-0.50506	0.50823	-0.36618	0.28088	-0.69865	0.023858	-0.94045	0.13189	-0.36288	-0.20089	-0.68355	0.34625	-0.37187	0.35246	-0.7207	0.35615	1.1508	-0.15197	1.5038	0.20397	-1.0855	0.66888	-0.30852	-0.96074	-0.36255	0.83387	-0.62159	0.87886	-0.19112	1.0882	0.27942	1.158	-0.12823	-0.10361	0.45055	0.21423	-0.40015	0.12804	-0.9655	0.61076	-1.4346	-1.405	0.26257	0.0024039
-1.9022	-2.7877	-3.2584	-2.0821	-2.2783	-3.1294	-2.9757	-3.4237	-2.0951	-3.0964	-2.1343	-2.745	-3.4977	-3.3149	-2.6658	-2.2732	-2.8065	-1.7641	-2.8162	-1.9817	-2.1404	-2.4466	-2.8821	-2.354	-2.4723	-2.3537	-1.8836	-3.5128	-2.8139	-2.3539	-3.495	-2.7632	-3.2417	-3.259	-2.2591	-2.7461	-3.5439	-3.0765	-2.5867	-2.2409	-2.4739	-2.7993	-3.1853	-3.0062	-1.9852	-2.9111	-3.3019	-3.2695	-2.1538	-3.1502
-5.3241	-4.2109	-4.9119	-5.0976	-5.6626	-5.3139	-6.139	-4.6505	-5.7245	-5.8016	-6.0285	-5.5498	-4.3213	-6.0137	-5.5364	-5.9105	-4.5122	-4.1542	-5.2575	-5.4515	-5.9102	-5.155	-5.5948	-6.4751	-5.9156	-3.9833	-6.2189	-5.5825	-6.0483	-5.8408	-5.696	-6.3187	-5.208	-5.6969	-4.6161	-5.7214	-5.8513	-5.5503	-5.2341	-5.5912	-6.5139	-5.6229	-6.2306	-6.1822	-5.8566	-7.2439	-4.6348	-6.7291	-5.6231	-5.7968
-10.979	-10.853	-10.864	-9.9479	-10.263	-10.617	-10.235	-10.089	-10.351	-10.58	-12.223	-10.934	-10.359	-10.263	-11.224	-11.169	-11.499	-10.603	-10.005	-10.408	-10.874	-10.358	-11.303	-11.678	-10.467	-10.209	-9.5394	-10.778	-9.6278	-10.481	-10.716	-9.8875	-11.487	-11.303	-9.4305	-10.882	-11.856	-12.111	-11.194	-9.0259	-10.982	-10.876	-11.327	-10.953	-10.436	-9.8784	-11.31	-10.403	-10.813	-12.364
-21.039	-21.839	-21.715	-21.635	-23.028	-23.046	-23.067	-22.733	-22.228	-22.159	-22.198	-22.364	-21.68	-22.104	-22.492	-21.642	-22.221	-21.722	-22.755	-22.396	-21.81	-22.107	-22.333	-21.768	-22.675	-21.582	-22.66	-23.267	-21.958	-22.386	-21.859	-22.22	-21.075	-22.543	-21.848	-23.608	-22.185	-21.609	-20.739	-22.388	-21.822	-22.845	-22.819	-22.283	-22.242	-22.378	-21.876	-22.355	-22.264	-22.165
1.4326	2.0691	1.8121	2.5656	1.692	1.8066	1.7824	1.9852	1.9387	1.6338	2.1196	3.0474	1.4699	0.91261	1.9956	0.51239	2.2727	2.3412	1.8024	1.8845	1.9477	1.2309	1.5304	2.2992	0.97606	1.5971	1.3838	0.95247	2.3758	2.4935	2.1498	2.4146	1.2641	2.5222	2.9799	2.0081	1.3434	1.3862	1.574	1.6822	2.6905	1.3892	1.7212	2.0175	2.6107	2.5658	1.6054	1.5029	2.2539	2.0953
-8.8751	-8.9195	-10.43	-9.0768	-10.114	-8.4705	-8.5898	-8.4194	-9.1293	-9.6033	-9.0752	-9.5618	-9.2835	-8.6293	-9.827	-9.6831	-8.8685	-8.6184	-8.7423	-8.59	-8.8275	-7.9735	-9.5741	-8.2675	-9.3726	-7.8746	-9.8025	-8.5112	-8.6025	-9.7053	-7.9026	-9.4691	-8.8846	-8.9969	-8.3152	-9.2273	-9.0483	-9.7744	-9.7737	-9.8923	-8.7292	-8.8546	-8.6738	-9.0576	-9.3911	-8.7948	-7.7394	-8.0893	-9.0335	-9.0033
1.4534	2.4764	2.3447	2.4804	2.3179	2.2382	0.90808	1.8747	1.6157	1.4867	0.72713	1.7415	1.8589	1.1209	1.2361	2.1771	3.1694	2.6858	1.195	0.93234	1.9967	1.9576	1.191	1.5464	1.3893	2.7186	1.2805	2.0653	0.85118	1.6149	1.6913	2.4475	2.0688	0.85433	0.84161	2.0545	1.7544	2.0064	1.6003	1.3569	1.9548	2.0563	1.466	0.94656	0.91227	1.442	0.2742	2.3437	0.49686	2.1481
5.9657	5.8479	5.7322	5.7228	6.8709	6.3055	5.3237	5.6218	5.445	6.0234	5.6866	5.1856	4.956	4.7542	5.2984	5.8111	5.6146	5.2197	5.7343	5.6567	6.1944	5.8356	5.0365	5.6291	5.2622	5.9402	6.247	5.7267	4.6417	5.7406	6.0596	4.8876	5.0373	6.1167	5.9257	6.524	4.4639	6.345	6.0669	5.8404	6.2391	4.3354	6.5339	5.8085	5.2053	5.7284	5.6791	6.7678	6.4548	5.6213
-14.417	-15.372	-14.926	-15.007	-14.623	-15.051	-15.027	-14.373	-13.523	-15.849	-14.952	-15.189	-15.008	-13.879	-14.172	-14.659	-14.741	-14.298	-15.495	-14.279	-14.165	-14.515	-15.53	-14.496	-14.842	-15.101	-13.778	-13.795	-15.15	-15.29	-14.722	-15.545	-15.231	-14.138	-14.308	-14.432	-14.619	-13.273	-14.748	-15.059	-12.943	-15.22	-15.072	-14.654	-14.229	-15.223	-16.457	-14.05	-15.116	-15.393
6.8048	7.5999	7.48	7.2637	5.7733	7.359	7.3782	6.7302	6.8034	6.4244	6.0226	6.6644	5.7692	6.795	6.7002	7.002	6.8474	6.1282	5.9657	7.0451	5.9467	6.908	6.3295	6.521	6.6804	6.8815	6.9208	6.6302	6.805	6.9395	6.4781	6.3818	6.2234	5.5478	7.0052	6.1265	6.5558	6.9084	6.5642	7.3915	7.2158	6.8231	8.4409	6.1704	7.1642	7.1885	6.5035	6.8469	5.2733	6.3563
-4.8956	-5.3787	-4.8887	-4.1046	-4.4562	-5.5778	-4.941	-4.9895	-4.6613	-4.8115	-4.7755	-4.8182	-4.4653	-4.7754	-4.5212	-5.9656	-5.5408	-3.5119	-5.7595	-5.4368	-5.4166	-4.9833	-4.2825	-4.0412	-5.8917	-5.1271	-4.4259	-5.4851	-5.9192	-3.8887	-3.9246	-5.1792	-5.4771	-4.9325	-4.9377	-5.3583	-4.7731	-4.7935	-5.6123	-5.4216	-4.4724	-5.4527	-4.7894	-4.5872	-4.6429	-5.8849	-5.8247	-4.4148	-5.4897	-4.7911
0.93866	2.2051	2.1593	0.82772	0.40817	1.2396	1.9068	1.9108	2.0517	1.7896	1.8323	2.1009	1.4342	2.3757	1.0741	2.0525	1.573	1.6303	1.5066	1.0684	2.212	1.7759	2.1573	1.32	2.0001	0.98009	1.6044	1.4498	0.43667	1.5427	2.1076	1.8296	2.0226	2.3363	1.0136	1.819	2.1967	1.858	2.6238	1.5698	1.3856	1.6563	1.3552	2.3877	2.156	2.1636	2.276	2.1338	2.4541	1.0971
5.7087	4.9125	5.5671	5.2165	4.9504	5.1505	5.1076	5.9315	4.6244	5.2785	4.9668	5.0121	5.6534	4.6703	5.523	5.6168	4.4534	5.6338	4.7273	4.4006	6.2605	4.8349	4.8563	4.97	4.3992	5.4606	5.2568	5.5883	5.7193	4.7637	4.8231	3.0749	5.1736	5.2839	5.0168	5.2671	5.5121	4.5993	5.0639	4.5377	5.3528	5.562	5.8823	4.3563	5.6027	5.0361	4.8335	5.6879	4.1787	5.5934
-1.236	-2.669	-1.3135	-0.99093	-1.491	-1.2684	-1.3763	-0.77566	-0.57059	-1.4399	-2.1558	-1.5331	-0.69238	-1.1318	-2.614	-1.8811	-1.4742	0.3901	-2.1415	-1.7849	-1.8164	-1.6076	-1.1935	-2.216	-1.4702	-0.92331	-0.43072	-2.0922	-2.1105	-0.9388	-1.312	-1.1339	0.055678	-0.07302	-1.0558	-1.1611	-1.783	-1.7537	-2.0764	-1.6756	-2.8828	-2.1139	0.66444	-0.3792	-1.4373	-1.4627	-1.4953	-0.89692	0.099442	-0.95236
6.5794	6.4992	6.2401	6.7292	6.5863	6.8856	7.7324	7.6168	6.2658	6.4137	7.5448	7.398	6.304	7.202	5.7073	7.0843	6.383	6.2566	5.8101	6.4881	8.0794	7.0908	6.1489	5.8311	7.7323	7.2719	6.4876	7.0796	6.8056	6.3327	6.4725	6.5683	7.2345	7.1578	6.9593	5.2255	6.4814	7.3072	6.5455	7.8229	6.7679	6.4406	7.4658	7.8483	5.4125	7.7982	7.1401	6.6569	7.7502	5.9981
-5.1428	-6.3595	-6.1643	-4.8109	-7.1348	-5.9205	-5.0424	-5.2667	-5.4984	-6.8114	-5.7433	-5.658	-5.4253	-5.6826	-4.5853	-5.7296	-5.7369	-5.3605	-5.7311	-5.0887	-5.1528	-5.1403	-4.9296	-6.2362	-6.5321	-3.7839	-6.0915	-5.135	-4.9029	-6.4315	-4.851	-4.7985	-5.9207	-6.3431	-6.3035	-5.3763	-5.6369	-6.3397	-4.9584	-6.0848	-5.5779	-5.2263	-6.189	-5.5731	-5.0954	-5.1415	-5.024	-6.4023	-5.5466	-4.9643
0.23282	-0.42212	-1.1801	-0.4144	0.073855	-1.0841	-0.23048	-0.21416	-0.52023	-0.52301	-1.892	-0.075064	0.21809	-0.64624	-0.011265	-0.32885	-0.78376	-0.45264	-1.6972	-0.64859	0.44763	-1.0576	-0.67723	-0.34223	-1.3515	-0.71659	-1.0698	-0.63134	-1.2582	-1.0329	-1.9831	-0.80879	-1.1684	-1.2465	-0.045348	-0.30159	-0.61854	-1.37	-1.8046	-1.3771	-0.34023	0.24399	0.39622	-0.59264	-1.217	-0.97795	0.070231	0.53541	-1.1697	-1.1536
2.4137	2.82	3.0654	2.663	2.7735	4.0632	2.5536	3.0021	2.7704	2.642	2.5723	3.5707	1.6488	2.4908	1.9775	1.6185	4.1932	3.7559	3.0177	1.2918	3.1656	2.2887	2.1417	2.0893	2.4966	3.549	2.6706	2.2005	2.3691	2.6281	2.936	2.9037	2.1632	2.6504	3.2994	2.9497	3.9251	3.1839	2.7967	4.6864	2.0874	3.983	2.9078	3.3692	2.7889	3.7965	2.7974	2.9557	3.3253	1.8136
4.0139	4.4923	4.7686	4.7031	3.9471	4.5459	3.5914	4.4052	3.9659	4.2879	3.3122	4.8057	3.844	4.682	5.5903	4.7631	5.458	4.2848	4.0093	4.7053	4.0301	4.902	3.993	4.4363	3.828	4.7026	5.6085	4.5571	3.337	4.224	5.7169	4.4254	4.7184	3.2995	3.9944	5.3783	3.3853	4.6919	4.5115	4.8083	4.4358	4.9715	4.4083	4.0434	4.7282	5.4744	3.4396	5.4955	4.5214	4.6509
[truncated: 150 more columns]
