# Supplementary material for: Genetic dissection of main and epistatic effects of QTL based on augmented triple test cross design
Source: PLoS One. 2017 Dec 14;12(12):e0189054. doi: 10.1371/journal.pone.0189054 (PMC5730204; doi:10.1371/journal.pone.0189054)
Supplement: S7 Supporting Information — (ZIP) [file pone.0189054.s007.zip › z2_200_0.8_5.csv]

0.81198	-0.58743	-0.10221	-0.93821	0.5174	0.71719	-1.2718	-0.33258	-0.54299	0.83341	0.54423	-0.94237	-0.35437	0.40698	0.054972	0.54921	0.27409	1.2482	1.5455	1.0287	-0.25461	-1.152	-0.43591	0.12016	-2.5732	-0.9561	-1.3473	-0.8166	-2.0582	-1.5173	-0.60933	-0.66885	-0.16644	-0.81162	-0.1897	-1.1606	-1.8497	-0.4686	-1.5378	-1.0348	-1.1276	-0.77004	-0.20008	-1.5567	0.90247	-0.45893	0.32404	-0.54507	0.023758	-1.3835
-1.9959	-3.1035	-1.6908	-3.416	-2.902	-3.0935	-3.1403	-3.3456	-3.96	-2.9901	-3.0549	-3.6921	-3.46	-1.7908	-2.6789	-2.7102	-2.7059	-3.281	-1.9115	-3.2436	-3.1355	-1.6872	-6.0476	-3.4252	-2.3594	-3.5439	-5.0907	-3.1812	-2.7028	-2.41	-2.4089	-1.1479	-2.8015	-2.0237	-3.6005	-4.1903	-2.1949	-4.0229	-2.99	-2.5531	-3.3532	-3.2517	-3.1575	-3.7662	-2.1511	-4.1282	-3.3842	-3.6251	-3.1484	-3.2822
-4.1684	-3.6645	-3.5024	-3.1928	-4.4073	-4.8153	-4.0772	-3.7135	-4.53	-4.4035	-3.1201	-3.8274	-6.0602	-4.887	-4.5015	-5.4732	-4.514	-3.7738	-4.907	-3.8178	-4.8381	-5.7285	-3.4884	-4.6436	-3.1075	-5.054	-4.3501	-5.2868	-3.8689	-3.9857	-3.5182	-3.2977	-5.2851	-4.2685	-2.8829	-4.5451	-4.6934	-3.1171	-5.4134	-1.152	-3.288	-4.0126	-3.0479	-4.9741	-3.1426	-4.6843	-4.3829	-5.1316	-5.6587	-3.3255
-8.9203	-8.8978	-7.7412	-7.7591	-7.1269	-7.301	-7.6903	-8.0292	-8.6208	-7.1373	-8.7041	-5.9745	-7.1052	-6.3854	-6.9002	-8.051	-7.1797	-7.6748	-8.0588	-7.0571	-5.6529	-7.8554	-6.8525	-8.3757	-8.5016	-8.5691	-6.9056	-8.4756	-6.1308	-7.8589	-7.0249	-8.8421	-6.334	-7.4764	-7.3676	-7.1346	-8.6711	-8.6594	-6.4305	-7.0484	-6.8362	-9.077	-6.6014	-9.4089	-8.1529	-7.5944	-6.3345	-7.927	-7.8293	-6.5062
-13.802	-13.276	-13.874	-12.339	-12.926	-12.015	-11.047	-13.285	-12.92	-13.948	-13.12	-12.856	-13.685	-14.21	-13.256	-13.88	-13.844	-12.918	-12.733	-10.858	-13.114	-12.421	-13.4	-13.946	-12.806	-13.253	-14.756	-13.722	-14.848	-13.532	-14.47	-11.604	-11.942	-14.487	-11.834	-12.151	-14.293	-11.994	-13.616	-11.898	-13.313	-12.912	-13.97	-12.611	-12.311	-13.341	-14.242	-12.941	-13.211	-11.682
-1.8226	0.5565	0.022516	-0.586	-0.53375	-0.31093	-0.50817	-0.57333	-1.7484	-0.23195	0.33177	0.035357	0.46964	1.9212	2.2005	-0.46345	-0.63536	-0.55549	-0.54254	-1.0813	-1.1897	-0.95532	-0.44992	1.0724	0.87409	0.70563	-0.15355	0.423	-0.70265	-0.34354	0.48448	1.008	-1.8488	-0.6682	-1.4321	-1.0752	-0.60141	-0.91212	-0.21276	-2.9576	-2.7285	-1.8594	-0.70578	-1.029	0.61989	0.2744	-1.1276	-0.63842	-0.83287	-0.029546
0.69478	1.3034	-0.484	1.3181	0.30784	-0.3401	3.1442	-0.42059	1.6363	0.63348	1.522	1.8505	0.55644	2.3115	-0.484	-0.42762	0.64766	0.81893	0.37956	0.27332	-1.2402	0.4275	-0.72617	0.60915	-0.21018	-0.96122	-0.90668	0.51645	-1.26	2.3107	-0.34393	-0.68869	-0.08013	1.3487	0.43567	0.41569	-0.17715	0.64643	0.89484	1.4905	0.70921	2.6608	-0.0085988	0.2322	0.58321	0.79294	-0.34746	-0.9658	0.64444	0.79505
-12.983	-14.923	-14.464	-14.359	-12.795	-12.732	-12.99	-12.67	-13.75	-14.36	-14.867	-15.193	-13.42	-14.3	-13.528	-14.612	-13.092	-13.808	-13.116	-13.815	-14.628	-13.708	-14.219	-13.045	-14.097	-14.06	-14.243	-14.341	-14.884	-13.64	-13.41	-13.155	-13.156	-14.624	-14.578	-13.537	-13.636	-15.383	-13.526	-12.554	-13.404	-12.931	-13.204	-12.971	-14.314	-14.059	-14.864	-13.528	-12.103	-13.301
-6.52	-5.7122	-6.2177	-6.3084	-5.4144	-5.3113	-5.1621	-7.4181	-4.2393	-6.288	-4.8328	-6.3756	-4.4689	-5.4407	-5.9745	-4.9439	-5.2804	-5.7485	-4.6081	-5.0168	-7.0607	-4.5196	-4.92	-6.7153	-5.5163	-5.4692	-6.4014	-4.5012	-5.4239	-5.1645	-6.1552	-4.7468	-7.7775	-5.7295	-5.401	-5.8964	-6.724	-4.6972	-6.6103	-5.2155	-5.9836	-4.73	-5.6095	-5.3514	-6.3712	-5.841	-5.7632	-5.4454	-4.8025	-4.2132
-14.055	-14.177	-14.502	-13.574	-14.753	-14.698	-14.086	-14.721	-14.076	-13.666	-13.293	-13.733	-14.479	-14.22	-15.245	-12.132	-14.341	-14.278	-15.258	-15.331	-14.94	-14.211	-12.199	-13.371	-14.683	-16.241	-13.089	-13.333	-13.759	-15.166	-14.328	-13.18	-12.186	-13.024	-13.368	-14.001	-14.827	-13.493	-12.735	-14.593	-14.272	-13.979	-13.632	-13.832	-13.788	-14.997	-13.792	-14.923	-14.873	-13.631
-13.545	-15.106	-15.01	-14.812	-14.779	-13.172	-13.927	-15.006	-15.896	-14.086	-15.702	-15.997	-16.476	-14.981	-15.328	-15.155	-15.289	-13.488	-14.497	-14.048	-13.482	-14.469	-15.886	-13.721	-15.008	-15.849	-13.251	-14.839	-15.12	-13.271	-13.696	-15.914	-15.591	-14.336	-14.827	-13.165	-14.226	-15.838	-16.037	-13.992	-14.209	-13.409	-15.337	-15.071	-15.14	-14.9	-14.687	-15.114	-13.737	-15.206
-2.276	-3.9419	-3.2421	-4.3348	-3.4409	-4.4113	-4.2834	-3.0989	-2.5143	-2.4408	-3.7263	-3.1598	-2.3045	-4.0488	-1.8573	-4.576	-3.0199	-2.5992	-4.4021	-3.9703	-4.6011	-3.5972	-2.4186	-3.4295	-2.7062	-2.7458	-3.3519	-4.3586	-2.8581	-3.719	-4.0991	-3.1237	-2.8433	-4.3446	-3.6478	-2.8916	-3.207	-3.485	-2.9157	-3.6595	-2.019	-3.5939	-2.9238	-3.1664	-3.3356	-3.0693	-4.362	-3.2694	-2.7269	-4.5172
-13.326	-14.496	-11.501	-12.069	-12.306	-12.981	-13.272	-13.685	-12.258	-13.469	-12.917	-12.728	-12.257	-14.139	-13.622	-12.709	-12.991	-13.172	-13.36	-12.811	-13.226	-13.423	-13.569	-11.336	-13.406	-12.204	-12.978	-11.689	-11.228	-13.156	-13.406	-12.715	-12.662	-13.603	-12.194	-13.998	-12.645	-12.252	-11.053	-11.953	-13.823	-11.833	-11.851	-10.383	-13.345	-12.556	-12.454	-11.612	-14.215	-12.312
-14.128	-12.6	-13.508	-11.263	-11.953	-12.245	-12.219	-13.584	-13.958	-12.285	-13.28	-12.325	-13.39	-12.145	-12.862	-12.026	-13.535	-13.626	-12.433	-12.177	-11.956	-12.784	-12.574	-12.004	-13.111	-13.227	-13.776	-13.315	-11.744	-12.077	-11.796	-13.592	-12.03	-12.74	-14.347	-12.865	-12.411	-13.016	-13.018	-14.08	-13.226	-11.919	-13.513	-13.543	-13.13	-12.36	-13.559	-12.192	-12.574	-11.689
-13.11	-13.302	-12.125	-14.551	-12.595	-12.51	-13.949	-13.727	-12.533	-11.962	-12.869	-14.06	-12.62	-11.858	-14.696	-13.063	-14.811	-12.584	-12.986	-12.758	-12.51	-12.417	-13.04	-14.045	-13.342	-15.782	-12.995	-12.457	-13.452	-12.134	-13.344	-13.776	-13.255	-14.205	-14.313	-12.171	-11.415	-13.846	-11.712	-12.435	-14.611	-13.064	-14.123	-12.192	-13.927	-13.408	-13.745	-13.402	-13.585	-14.128
-21.87	-22.123	-21.575	-20.353	-22.907	-21.491	-23.082	-20.72	-21.501	-21.734	-21.679	-21.959	-21.278	-22.462	-21.752	-22.147	-22.166	-23.535	-21.69	-24.655	-21.791	-20.971	-23.532	-20.881	-22.237	-21.196	-23.023	-23.041	-22.512	-21.327	-23.638	-23.801	-22.994	-21.488	-22.326	-21.637	-20.208	-22.014	-21.459	-22.083	-21.684	-22.779	-20.373	-21.962	-21.699	-21.625	-22.724	-23.826	-21.953	-22.571
7.7568	8.0703	8.2719	9.5321	7.0883	8.1218	9.0307	9.3096	8.2894	7.483	9.0722	9.6376	9.5951	8.1032	8.476	8.348	7.9637	7.3246	8.9903	8.0405	8.1708	8.0429	9.4176	9.0283	9.7347	8.5941	7.997	7.6201	8.8148	8.2544	8.4597	9.4831	8.5532	9.2674	7.9029	8.3397	8.3011	10.367	8.4207	8.9752	7.6929	9.6786	8.5306	8.5236	9.2107	6.4692	9.7528	8.915	8.6868	8.682
-14.096	-13.323	-12.187	-14.049	-10.244	-13.964	-13.566	-13.104	-13.326	-12.005	-11.31	-13.51	-13.877	-10.76	-13.538	-12.496	-11.506	-13.217	-13.05	-14.178	-14.283	-13.248	-13.572	-11.693	-13.486	-12.087	-13.38	-13.743	-13.676	-13.652	-12.023	-13.097	-12.783	-11.813	-12.928	-12.902	-12.73	-12.466	-12.821	-12.998	-12.705	-13.602	-13.197	-13.4	-13.814	-13.437	-13.066	-13.009	-12.892	-12.322
-7.8511	-8.2382	-7.4005	-7.8409	-6.8697	-7.1271	-7.9641	-6.7655	-6.1692	-8.1934	-9.1832	-7.0135	-6.512	-6.8138	-8.821	-8.5081	-8.6768	-7.97	-6.4122	-7.8498	-6.62	-7.0845	-8.1746	-9.1159	-7.7996	-6.469	-6.976	-7.8041	-6.6292	-6.8869	-7.5686	-8.0332	-7.5323	-7.2297	-6.4967	-7.3459	-8.3938	-9.747	-6.5423	-7.75	-7.6438	-7.8302	-8.0304	-8.4431	-7.5392	-7.4489	-8.1174	-6.7053	-6.0826	-7.6966
0.78901	1.5129	3.0805	1.2459	2.2866	3.506	1.7629	1.6039	1.92	0.31291	1.3484	2.4898	3.1493	1.7579	1.7573	1.521	1.7103	2.2074	2.2239	1.3277	0.52985	-0.4712	1.639	2.3185	2.0217	2.6756	1.9441	1.8578	0.38766	2.779	0.13699	-0.43242	2.6865	2.5239	0.95254	2.1781	1.5874	3.3514	1.6429	1.1997	3.6722	0.95354	0.83668	2.4361	2.5498	2.0986	1.2382	1.1243	0.67759	-0.39235
-1.8534	-3.4136	-1.9263	-2.1215	-2.8293	-3.1946	-1.9969	-1.5779	-1.2856	-2.2112	-2.8304	-2.6944	-2.3817	-3.63	-2.908	-1.9371	-1.2069	-2.3602	-1.6676	-0.40897	-3.043	-1.3747	-1.3606	-1.8229	-0.081275	-2.0154	-2.63	-1.8923	-2.3791	-2.6195	-3.3805	-1.0345	-3.5757	-2.3806	-1.6834	-3.3792	-2.8733	-2.0611	-2.058	-1.7365	-1.6264	0.082035	-3.1881	-1.4382	-1.9973	-2.6926	-1.8525	-2.1127	-3.063	-1.1868
-10.743	-10.044	-10.584	-10.299	-10.809	-9.9298	-10.148	-10.539	-9.3516	-9.2488	-11.32	-8.9962	-8.3999	-9.0138	-11.05	-10.025	-10.595	-10.071	-12.527	-10.019	-8.9042	-10.663	-10.597	-9.9789	-10.904	-10.95	-10.549	-10.262	-9.4586	-9.5879	-8.7705	-9.2938	-11.96	-10.484	-11.319	-10.627	-10.629	-8.4968	-9.8001	-11.228	-10.259	-10.265	-11.309	-9.9868	-9.4274	-10.327	-10.193	-9.8223	-10.786	-8.5784
-1.5575	-0.50629	-0.79058	-1.5301	-2.6518	-2.2946	-2.6958	-1.043	-0.7687	-0.70413	-0.91882	-1.2248	-0.99438	-1.0524	-0.27035	-1.6746	-2.4829	-1.3862	-1.3524	0.36101	-1.7748	0.46085	-2.5846	-2.194	0.25174	-2.0036	0.032034	-0.29026	-2.8978	-0.64297	-1.0644	-1.5385	-1.2617	-1.3479	-0.93062	-2.127	-0.91095	-1.9459	-1.6956	-0.99546	-0.47169	-2.3342	-0.91784	-2.4999	-0.58602	-1.1735	-1.4743	-1.6863	-1.5388	-0.27496
-2.0197	-2.1949	-1.8936	-1.8595	-3.651	-0.95636	-3.1	-2.6961	-1.9676	-2.5102	-1.6404	-2.3524	-2.9927	-1.7682	-2.8098	-3.1128	-2.5895	-2.1137	-4.0821	-3.4437	-2.0888	-2.955	-2.8009	-2.1788	-3.1136	-2.5817	-3.7741	-2.4965	-3.4396	-1.823	-3.6327	-1.8722	-1.9205	-1.6461	-2.3556	-2.6782	-2.2708	-2.8351	-2.5396	-3.7211	-2.1591	-2.3048	-2.5479	-1.8017	-2.5728	-2.4693	-3.6803	-3.6661	-1.9054	-1.7735
-1.9787	-3.5016	-2.335	-2.3865	-1.8858	-2.1847	-2.4661	-1.2385	-1.8103	-1.7428	-1.6093	-1.3208	-1.841	-0.43409	-2.5988	-2.4202	-2.7262	-1.3915	-1.8913	0.20357	-1.2019	-2.3791	-0.22383	-3.1584	-1.5233	-1.6167	-0.38485	-2.2625	-1.2195	-0.38815	-1.786	-0.50516	-2.5901	-3.0984	-2.4236	-1.3765	-2.3193	-2.7429	-2.1502	-1.3131	-1.5497	-2.2747	-3.3011	-0.89685	-2.6508	-4.053	-2.0239	-2.7817	-3.6612	-1.6513
2.9001	2.226	2.0208	3.4623	1.371	2.3268	3.0486	1.8185	2.7602	2.3939	1.3224	1.9146	1.4097	3.1702	2.9682	1.6056	2.5598	4.2081	2.4807	3.635	3.9461	3.0548	4.4746	2.1083	2.3299	3.5264	2.0615	3.1433	4.9222	2.4064	1.9707	1.9575	3.1004	1.7894	0.86916	1.5525	3.9442	4.5873	2.4211	2.3522	2.6417	2.6141	2.0423	3.7311	3.379	1.8792	3.5211	4.1908	1.5886	1.7344
6.9617	7.5977	7.2221	8.4943	6.3775	8.2122	6.4736	6.1922	6.7911	7.3164	6.0255	7.4228	6.8428	5.8772	6.4012	6.3565	6.7219	7.6386	8.648	5.7987	5.8518	7.2025	8.0573	6.352	6.568	6.6336	6.586	7.8465	6.526	7.8069	5.9076	8.7847	6.2851	8.5436	7.5814	8.5957	8.475	7.0122	6.8743	6.0944	5.307	6.8604	6.8318	5.4965	7.0351	5.1894	7.2277	8.8199	6.0612	6.9961
-3.4982	-2.8459	-4.2442	-4.511	-3.658	-4.4141	-4.6196	-6.7009	-4.5097	-4.9781	-4.5373	-5.2643	-5.3714	-4.4791	-5.04	-5.3046	-3.4676	-4.5371	-4.3085	-3.235	-3.0092	-6.379	-4.7597	-4.5581	-3.9826	-5.5503	-4.9664	-4.2957	-5.2539	-4.626	-4.9445	-3.1832	-5.5122	-4.9717	-3.5314	-3.5607	-3.5912	-5.0701	-3.633	-3.9726	-4.4321	-4.281	-5.0376	-3.5654	-5.358	-2.5096	-4.9127	-5.0274	-5.2556	-4.6787
7.584	7.7872	6.8863	7.2892	5.6501	5.797	6.1223	6.5213	5.1856	6.0868	6.9922	7.3566	8.7145	7.1267	7.9359	5.4538	7.4174	5.6524	6.1822	6.5558	5.685	6.746	6.9738	6.2478	6.331	7.1961	7.8358	8.6552	5.8682	7.6606	6.1084	8.2916	7.0079	7.7148	8.1417	5.954	6.3072	5.5527	5.0197	8.1886	6.9935	5.5095	6.546	7.109	5.7041	8.0141	7.2078	5.3967	6.1228	6.0609
-4.8959	-3.4462	-3.5397	-3.6211	-3.5031	-4.4375	-3.4064	-2.4229	-3.5456	-2.8785	-3.5198	-2.9196	-3.3427	-2.1961	-4.3042	-3.5443	-3.4129	-3.3879	-3.9344	-3.227	-3.2195	-1.5736	-2.3772	-2.925	-3.2028	-4.0573	-3.5955	-3.5862	-4.3504	-3.265	-3.1625	-5.1713	-1.4741	-3.8389	-3.8619	-3.1914	-3.2998	-3.7223	-3.2039	-4.767	-2.1383	-3.7843	-1.217	-3.5035	-3.3418	-1.7268	-3.16	-3.1058	-3.0821	-4.2131
-0.048908	-2.1374	-0.54018	-0.6476	-2.2664	0.14705	0.0051823	-2.9017	-2.7394	-2.6364	-2.2362	0.11825	-0.24899	0.090379	-1.1239	-1.2803	-1.511	0.12687	-0.52768	-2.5047	-3.9984	-1.8643	-2.8739	-3.1977	-1.4417	-0.82646	-1.3331	0.17373	-2.2451	-1.7545	-0.50268	-0.69535	-1.0495	-0.18496	-0.65801	-3.2899	-0.20548	-2.4486	-1.4785	-0.6336	-2.3595	-1.0653	-1.1356	-0.30031	-2.3764	-0.043484	-2.721	-1.0161	-1.4688	-1.4484
-4.6246	-5.5345	-5.7269	-6.4087	-4.4403	-4.843	-6.6184	-5.6267	-6.298	-6.2761	-4.0023	-4.6849	-5.8927	-4.8019	-5.5675	-5.1604	-4.8879	-5.3742	-6.9419	-4.598	-4.3467	-5.6626	-6.8476	-6.8316	-5.9839	-5.7995	-7.1501	-5.0605	-6.6988	-6.0868	-4.4566	-4.8575	-4.9758	-4.8434	-6.0611	-6.4799	-6.2176	-4.8506	-6.7231	-6.3399	-4.8335	-5.6456	-5.6987	-4.9772	-4.9767	-4.2625	-4.9166	-5.6668	-4.528	-5.7781
-12.994	-12.982	-13.222	-11.308	-13.981	-12.63	-13.682	-12.2	-12.888	-12.759	-13.741	-12.236	-12.728	-14.076	-11.023	-12.801	-12.822	-11.706	-12.292	-13.555	-11.654	-13.477	-14.175	-13.964	-13.898	-13.326	-13.18	-13.693	-12.682	-13.352	-11.953	-12.352	-13.964	-12.725	-13.082	-13.351	-12.726	-12.318	-12.18	-11.295	-13.654	-11.464	-12.163	-11.961	-10.63	-11.793	-12.103	-13.171	-13.175	-12.952
0.80202	1.0578	1.5278	2.2086	2.7541	0.02501	3.3889	2.0089	1.9917	1.7	0.14692	0.95305	2.2535	2.5624	2.1164	1.586	2.2739	1.0539	1.6004	1.2058	1.7726	1.9212	1.8158	2.7729	1.5442	1.6534	0.14867	1.2697	-0.087441	1.8405	0.82274	2.089	4.5699	0.85067	0.091346	-0.194	1.2388	2.1405	2.0738	1.993	0.47755	1.6576	0.26894	2.4773	0.26728	1.4456	1.3594	0.64711	1.025	1.8173
-2.0097	-0.65792	-2.1786	-1.9598	-2.4968	-1.1979	-2.39	-0.22623	-2.4155	-2.4791	-2.2168	-1.0252	-0.45218	-1.0594	-0.897	-0.59636	-1.5502	-1.8746	-0.42405	-1.4943	-1.3455	-1.5311	-1.2278	-0.18355	-1.7028	-1.7103	-0.54301	-1.0491	-0.46078	-2.2622	-0.21521	-1.7838	-1.0262	-1.1078	-1.267	-1.6997	-1.2029	-1.1728	-2.0729	-1.408	-1.527	-2.3969	-1.4533	-2.3752	-0.96325	-0.14938	-1.7121	-0.45915	-0.36091	-1.0873
-11.976	-11.301	-11.862	-11.338	-11.442	-12.408	-12.97	-14.002	-11.86	-10.358	-11.12	-11.501	-11.169	-9.9652	-12.609	-11.873	-12.294	-11.911	-13.593	-10.675	-11.849	-10.086	-11.762	-11.587	-13.732	-12.839	-10.534	-12.089	-11.824	-10.679	-10.137	-11.215	-12.696	-13.586	-10.421	-12.437	-11.338	-12.527	-11.955	-10.684	-10.623	-12.21	-11.087	-10.441	-10.44	-12.251	-11.923	-12.673	-12.139	-13.45
-14.639	-13.249	-13.125	-12.709	-14.156	-12.999	-12.682	-10.627	-11.758	-12.22	-12.957	-14.038	-14.17	-14.09	-15.049	-12.263	-10.53	-12.503	-13.264	-14.868	-12.315	-12.373	-13.368	-13.209	-12.385	-13.629	-14.848	-14.049	-11.998	-12.804	-11.974	-14.78	-13.504	-12.027	-12.354	-13.243	-13.674	-13.92	-12.947	-11.978	-12.07	-13.709	-12.915	-11.508	-13.551	-12.265	-12.418	-13.528	-12.146	-12.58
6.0339	5.7276	5.5446	6.7555	7.3697	6.7224	5.7776	8.0648	6.1642	5.6438	6.7593	6.8573	6.7973	6.2114	7.7039	7.183	7.5907	7.5736	7.6869	6.449	5.5609	5.9799	7.0308	6.6611	5.657	6.5518	6.1045	5.8742	7.4475	6.8052	8.1115	5.9563	7.3217	6.7386	8.6191	6.7511	6.9163	5.9052	6.1	5.828	7.0009	7.1151	5.1715	7.9937	5.9421	6.466	7.2734	7.335	7.9376	7.7094
-1.188	-0.34739	-1.4523	-1.0198	-1.5078	-1.4234	-1.1334	-1.9297	-2.0002	-2.9499	-2.1045	-1.3225	0.19731	-0.80755	-1.4253	-0.70039	-0.90479	-2.2583	0.027452	-1.3036	-0.75519	-1.2096	-0.88893	-0.52997	-0.41579	-0.59196	-2.8269	-0.47418	-2.1131	-3.4424	-1.7116	-1.5818	-0.30534	-0.0033308	-1.3249	-1.3155	-2.4263	-0.077923	-0.26568	-0.79019	-1.0377	1.3451	-0.032729	1.4523	-1.8323	-1.9802	-1.113	-0.39599	-0.91763	-1.5805
1.1873	-0.058688	1.587	-1.3346	-0.19256	0.46546	0.29447	1.1995	-0.25531	0.83336	0.16578	-0.45119	0.12673	0.1825	-1.313	-2.0807	0.36405	0.34103	-0.16652	-0.34533	-0.54217	-0.3427	-1.3148	-0.30644	0.56535	0.4925	-0.92321	-1.3635	-0.66767	-0.42979	-0.22872	-1.1885	0.66315	-1.5534	1.5442	-0.43669	-1.4136	-0.85258	0.81525	-0.087439	-1.1586	-0.91065	-0.74762	-0.74303	-0.37796	0.41029	0.98276	0.36421	-0.7841	0.21279
-12.596	-13.899	-14.579	-14.959	-12.688	-13.992	-14.435	-13.486	-13.821	-13.886	-13.934	-14.385	-14.543	-14.27	-14.933	-13.579	-13.676	-14.364	-14.151	-13.709	-15.031	-13.561	-13.728	-13.275	-13.899	-12.727	-14.971	-12.959	-14.115	-13.97	-14.05	-15.012	-14.085	-14.059	-14.861	-14.722	-13.604	-14.14	-13.682	-13.367	-13.309	-14.437	-14.982	-14.763	-15.026	-14.617	-15.212	-14.751	-14.949	-14.717
-11.78	-13.46	-12.865	-12.665	-13.161	-11.33	-13.24	-11.386	-12.957	-13.594	-13.907	-14.359	-13.794	-13.799	-11.778	-14.134	-12.464	-12.976	-12.391	-13.401	-12.339	-13.596	-14.632	-11.995	-12.76	-11.287	-11.892	-13.324	-12.348	-13.52	-12.018	-14.035	-14.111	-13.165	-12.997	-14.165	-13.223	-12.543	-12.415	-12.776	-12.576	-14.827	-12.577	-12.366	-12.563	-11.568	-13.649	-12.872	-12.477	-12.125
-1.658	-0.88718	-1.3469	-0.49217	-1.2286	-1.6583	-1.0494	-1.4141	-1.6171	-2.7101	-1.4735	-1.3263	-2.6886	-1.0488	-2.887	-1.4263	-1.1166	-2.6721	-1.4346	-1.4335	-0.65824	-1.7225	-0.92376	-1.825	-1.9603	-1.0511	-1.6904	-0.94091	-1.2058	-0.52682	-2.4658	-1.3435	-1.5639	-2.7597	-2.158	-1.6232	-1.2767	-1.8666	-1.2164	-2.2363	-1.5581	0.25624	-1.3308	-0.39164	-1.1799	-1.7367	-0.13482	-1.3038	-1.3829	-1.3285
0.0031406	0.78914	1.3099	-0.85984	-0.62899	0.0087551	0.6882	-0.32869	-0.59726	0.7184	1.0078	0.52136	-2.0882	0.9107	-1.6411	-1.8145	0.030451	0.99707	0.54028	-0.31076	-0.74639	0.49375	-0.6184	0.010139	-0.96231	-0.94908	1.2258	-1.2995	0.3142	-0.71875	-0.4199	-0.67528	-0.26256	0.13118	-1.4046	-0.12437	-0.99646	1.7024	0.58079	0.62689	0.37969	-1.704	0.41512	-0.2823	0.37006	-0.29224	-0.76873	-0.18996	-1.1423	0.10953
3.4359	6.1311	5.3248	5.7732	6.1039	5.6923	5.3015	4.8104	6.181	4.1266	4.5763	3.9079	4.9921	4.6331	3.8854	4.1921	3.9796	6.7013	2.959	4.2485	4.2102	4.5221	4.7281	6.2738	6.2966	4.3946	5.1078	4.7152	5.5671	5.4993	5.2878	3.1812	5.0107	6.3169	4.0781	5.2468	4.7808	5.3997	4.3486	4.5178	4.56	5.5122	6.2931	5.4537	5.0845	5.0326	5.7514	4.811	4.4177	4.6403
-7.8644	-8.2539	-8.5802	-8.6015	-8.3064	-9.5465	-6.9293	-7.5834	-7.8466	-8.6843	-6.2188	-7.2069	-7.1779	-8.1354	-7.0579	-6.1708	-7.0232	-6.207	-8.6385	-7.1468	-6.5524	-7.5464	-8.0979	-8.4494	-8.9704	-7.011	-6.6659	-7.722	-6.6765	-8.6512	-7.5208	-7.2951	-9.8907	-6.9924	-7.5066	-8.1396	-7.8242	-8.0847	-6.2727	-7.4054	-7.0482	-7.3988	-8.1944	-6.8461	-7.5856	-7.6752	-8.4278	-7.5798	-7.7922	-8.5496
-21.043	-21.992	-21.529	-22.846	-21.567	-22.077	-21.867	-21.412	-22.892	-20.574	-21.829	-22.345	-20.851	-22.967	-23.029	-22.328	-21.823	-21.268	-21.542	-21.395	-22.164	-22.043	-22.665	-21.682	-23.02	-21.688	-21.446	-22.184	-22.24	-21.873	-22.144	-23.967	-23.063	-21.609	-21.729	-22.396	-21.4	-22.095	-21.862	-19.987	-20.958	-23.11	-22.638	-23.357	-21.366	-22.877	-23.786	-22.635	-22.779	-21.689
7.1196	6.9349	6.6005	6.3134	7.0462	6.0413	8.1043	8.8261	6.0395	8.6248	7.7514	5.881	8.9668	5.8297	5.074	6.8941	6.8075	5.952	7.6065	7.7265	5.7584	5.5174	7.0514	8.0927	6.9441	8.3862	7.1063	6.47	7.101	8.7763	7.4519	7.1482	8.8356	7.9104	5.1033	7.2571	7.5731	6.3759	7.6732	7.2762	5.1638	7.1151	7.54	8.2214	6.9239	7.381	6.4803	7.4273	5.6452	6.4872
-4.0402	-5.8023	-6.0715	-3.4531	-2.8104	-5.8874	-3.9132	-3.5193	-4.3075	-3.6969	-3.4268	-4.9924	-4.4442	-3.1468	-4.8377	-5.2911	-3.4657	-4.3416	-3.6083	-3.1645	-4.5638	-3.3968	-4.2165	-3.6844	-5.0743	-3.2784	-3.6574	-4.3304	-5.7754	-5.4698	-4.5656	-4.2915	-3.2443	-6.3532	-4.2829	-2.8132	-5.604	-3.6397	-5.1276	-3.8663	-4.6112	-5.3963	-4.615	-5.0891	-5.0872	-3.4626	-3.7779	-4.2111	-4.6348	-3.8111
11.093	11.074	11.677	9.9359	9.9821	9.911	9.8567	9.2195	11.353	11.484	11.02	9.275	8.005	10.525	10.404	9.6182	10.074	9.5122	10.34	9.2791	8.5247	9.9238	10.166	9.5279	11.534	7.8958	11.463	9.6198	10.111	8.2067	7.7463	9.1136	10.837	9.2787	10.685	8.7329	9.4094	8.8201	10.739	10.425	10.004	10.174	10.231	8.5266	10.851	8.8746	10.053	9.9236	9.4327	9.7996
0.31416	-1.8197	-0.47964	-1.7034	0.34587	1.2113	-1.0862	-1.5796	-1.8715	-0.81641	-0.84202	-1.0551	-0.05683	-0.79889	-0.32879	-1.4454	-1.7426	-1.4677	0.66985	-0.022892	-0.069066	0.46245	0.88628	-1.4223	-0.71904	-0.55802	-1.029	-0.87634	-1.7146	-0.099142	-0.79088	-2.9116	-0.15494	-2.4989	0.86095	-1.2067	0.043835	-1.8098	-1.0134	-0.11044	-0.14911	-1.9546	1.112	-0.32701	-0.9328	-0.5101	-0.16637	-1.5907	0.50309	0.28511
-11.967	-13.121	-13.114	-13.16	-13.379	-12.745	-12.721	-12.225	-11.063	-13.728	-13.849	-14.257	-14.078	-13.783	-12.561	-14.346	-12.896	-11.686	-12.871	-12.378	-14.535	-13.679	-12.671	-13.433	-13.625	-14.273	-12.48	-12.772	-13.984	-13.221	-14.228	-13.777	-13.218	-14.328	-13.256	-13.378	-12.456	-14.047	-12.984	-12.105	-12.943	-12.71	-12.939	-13.067	-11.93	-13.805	-12.46	-11.838	-13.789	-13.641
-20.167	-20.003	-22.215	-20.432	-21.688	-21.005	-20.738	-20.822	-21.373	-20.041	-20.759	-21.166	-21.465	-20.755	-21.223	-20.831	-19.224	-22.303	-21.26	-20.523	-19.056	-21.606	-19.799	-19.628	-20.097	-20.907	-19.371	-18.558	-22.366	-22.071	-20.585	-22.008	-20.813	-22.031	-22.695	-19.869	-19.653	-20.775	-21.442	-18.826	-20.604	-20.014	-21.474	-20.698	-20.757	-21.157	-21.487	-22.709	-21.902	-20.203
-15.329	-12.16	-12.767	-12.873	-12.033	-13.319	-14.511	-13.722	-14.356	-13.193	-13.441	-14.486	-13.491	-12.841	-14.543	-12.79	-13.12	-13.97	-14.404	-13.758	-14.716	-13.498	-13.764	-11.485	-13.561	-13.261	-14.793	-13.175	-11.478	-13.532	-11.893	-13.172	-13.293	-12.632	-12.212	-13.011	-12.843	-12.936	-13.242	-13.234	-13.894	-13.879	-12.152	-11.749	-13.653	-13.248	-12.672	-14.598	-13.256	-13.556
-3.5697	-2.3917	-3.526	-3.3874	-2.6566	-3.8738	-3.8456	-3.3552	-4.7323	-4.4432	-2.8502	-3.9046	-1.5319	-4.2154	-4.4124	-3.4537	-4.1372	-3.538	-4.4094	-2.4027	-2.6526	-3.9962	-2.5851	-2.9164	-2.3752	-2.8133	-2.8669	-2.9354	-2.8613	-3.8202	-2.9036	-3.3185	-2.3087	-4.1807	-4.1248	-2.5854	-3.3763	-1.8299	-4.4158	-3.5832	-3.5952	-3.2624	-2.8757	-3.4696	-4.3663	-1.7706	-3.9044	-0.55824	-2.3593	-2.9265
1.5597	-0.22546	-0.33047	-2.298	0.74748	0.56165	0.34498	0.33158	1.6665	-0.044001	-0.61075	1.2179	0.90118	0.41159	0.15486	-0.27912	-0.72155	-1.3319	0.7432	0.13984	-1.0736	0.42475	-1.9834	0.53774	-0.074026	0.51759	0.35523	0.9535	0.75845	-0.26791	-0.13107	1.8526	-1.3807	0.030586	0.33659	-0.73124	0.24271	0.78674	-0.025004	-0.19588	0.70016	1.0932	1.2323	-0.82201	-0.60197	0.16084	-0.19684	-0.39164	-0.4392	0.061458
-0.38873	0.77066	1.0822	0.45599	-0.060875	1.6622	1.0362	-1.1642	0.71016	1.3211	0.28715	-0.014651	0.32515	-0.76596	1.8717	-0.7476	0.39823	0.29537	-0.49545	0.69945	-0.47482	-0.38969	0.0049804	0.46619	0.17127	-0.26725	1.5461	0.50963	0.94737	-0.50062	0.9787	0.47569	-0.44065	0.19954	-0.38792	0.25588	-0.29227	0.43431	-0.076618	0.59788	0.64386	-0.32817	-0.91601	-0.44911	-1.3648	-0.57246	0.49754	-0.17489	-1.4474	2.0439
-6.6315	-6.956	-7.6418	-6.1454	-7.8195	-7.3419	-6.3902	-6.8659	-8.1446	-8.6899	-6.7789	-9.019	-8.7264	-7.4518	-5.6069	-7.9037	-7.2173	-8.3353	-8.5472	-7.9443	-8.0373	-6.2729	-6.9064	-8.2371	-7.7111	-6.2734	-6.2171	-9.0503	-8.0766	-8.9473	-6.5728	-7.0611	-7.4351	-7.1238	-8.0773	-6.9062	-7.1188	-6.9744	-10.167	-8.1095	-6.4664	-8.0134	-9.6396	-8.86	-7.3437	-6.0415	-6.1429	-7.9598	-6.1154	-8.0136
-0.57477	-1.2128	1.4644	1.4976	0.63394	-0.5641	0.61684	0.41762	0.85064	1.2871	-0.63203	0.14927	0.42656	0.51253	1.0808	1.9028	1.1924	-0.4327	0.97281	0.25507	1.3421	-0.35246	1.3129	1.1614	-0.41245	-0.82463	0.12305	0.73051	1.1149	-0.25976	-1.6054	1.5655	-0.14699	0.96874	1.1181	-0.045784	-0.46766	0.91999	1.4628	1.5772	-0.095274	-0.76296	0.037352	0.18152	0.42716	0.26015	0.53094	0.1255	0.37627	1.4433
8.1485	9.3188	7.8003	8.1005	7.6957	8.1808	7.3036	7.2787	7.3938	8.9033	8.0423	6.9241	9.4928	6.5563	8.3211	6.9296	8.1128	9.0369	7.7237	7.1871	7.5748	9.3488	8.2487	9.7825	8.516	7.5244	8.8936	8.1976	7.8369	9.0142	6.2212	8.2148	8.2611	8.6302	8.7086	7.9395	7.2599	7.7679	7.7933	7.7841	7.9781	6.7942	7.7323	7.5493	8.3608	8.3459	8.7025	10.173	8.7844	9.0206
7.6576	8.1109	7.6526	6.5376	8.3334	6.6579	6.2946	6.3715	7.6194	7.546	4.9317	8.4972	5.7562	6.7127	5.2799	6.4273	5.2639	7.1108	7.6641	6.6546	7.0087	7.2898	6.9647	6.4693	7.5538	6.9103	8.2715	6.8066	8.3855	7.807	7.2814	7.3818	8.0529	7.0893	6.5936	7.4664	8.2056	6.4329	6.8135	6.7544	6.9614	6.5488	7.3389	6.3589	5.581	7.1211	7.1372	6.4709	4.9339	6.9179
5.0075	5.82	5.2904	5.7345	5.5248	5.1672	5.0073	4.6461	3.9314	5.1644	4.2352	4.3313	6.3337	4.4148	3.6472	4.4988	3.6182	5.6007	4.6516	4.1609	6.2764	4.5725	4.8948	2.7186	6.4952	3.8816	4.6781	6.7266	4.7027	4.4028	3.6608	3.9992	4.844	4.7757	4.3117	3.6385	5.776	4.3193	5.6801	6.3389	5.7985	6.1179	5.5411	4.3761	6.1581	6.0526	6.4757	5.1105	3.4031	5.3119
-1.6239	-2.4902	-1.4017	-2.5572	-0.91866	-1.8432	-1.5618	-1.5647	-2.2567	-1.3225	-1.5496	-3.3857	-2.8832	-0.96752	-3.0126	-2.3781	-0.85965	-1.9496	-1.2456	-2.5568	-1.0057	-1.4401	-2.9828	-3.1509	-1.2054	-2.3793	-2.3906	-1.7114	-1.5405	-1.6379	-3.0762	-1.3197	-1.554	-0.34928	0.072178	-1.2979	-1.7724	-3.1954	-1.7061	-1.4528	-2.3281	-1.1173	-1.6414	-2.6071	-2.1387	0.10827	-3.3155	-2.2254	-2.4329	-0.8088
-5.8496	-5.0424	-5.9551	-7.4138	-4.1191	-5.4548	-8.3391	-4.8318	-5.4568	-4.6458	-5.8511	-3.8898	-5.1187	-5.3153	-5.5506	-5.4439	-5.7932	-5.3834	-6.0739	-6.078	-4.6235	-4.4033	-6.4084	-5.8588	-6.591	-4.6621	-6.966	-5.3864	-7.6147	-4.857	-6.6299	-4.7569	-6.2578	-4.6969	-6.1469	-6.7049	-4.4678	-7.6565	-4.8716	-5.8302	-6.2207	-4.9871	-5.014	-5.3237	-4.4889	-5.9122	-5.3889	-5.7995	-5.6123	-4.9243
6.1397	8.0293	7.344	5.4195	7.1653	6.8801	5.862	5.5841	6.0282	5.3665	4.6943	5.7218	7.7721	6.8018	8.8803	5.4372	7.975	7.1928	7.3818	6.7497	6.9748	6.5061	8.5254	7.4726	7.0295	7.7256	7.1731	7.0723	6.2122	5.7139	7.6785	6.0855	7.1357	7.5674	6.8972	6.3765	7.8046	7.3465	7.5227	6.7825	6.5849	6.3016	6.9286	6.3725	7.5645	7.6093	5.1334	8.0379	5.8317	7.3361
3.0502	1.4036	3.8283	2.8717	3.2598	3.8073	2.8939	2.3875	3.2805	1.8339	4.4108	2.7392	2.5286	3.2411	3.2234	2.3135	2.9327	1.7478	3.0397	3.0808	3.5397	3.2673	1.856	3.1331	3.7267	2.8504	3.3462	2.2703	2.3684	2.9766	3.8925	3.4607	5.1257	3.9444	2.3343	2.7533	3.652	1.2445	2.7438	3.9672	2.8107	3.919	2.127	2.4657	3.4218	3.1	2.1793	2.2156	4.0037	3.6656
-2.3598	-2.0694	-1.7544	-1.8034	-2.5202	-3.4337	-2.4499	-1.5399	-2.5152	-2.0147	-2.055	-2.5942	-2.138	-2.031	-2.2556	-3.0875	-2.6731	-3.0952	-3.2993	-3.2812	-1.7011	-0.78951	-3.4043	-2.922	-2.9801	-1.6344	-2.4299	-2.654	-3.296	-1.2685	-2.8677	-2.7835	-2.6837	-1.0263	-4.0477	-2.9822	-3.9712	-4.4387	-2.8077	-3.5385	-3.4018	-2.8747	-3.7572	-3.362	-2.6767	-3.9899	-3.6923	-3.3346	-2.3578	-4.512
1.8294	1.1047	1.396	1.3205	0.86212	1.7897	0.27307	2.421	2.9361	0.017433	3.1613	0.65624	3.0367	2.8185	2.5109	2.4501	-0.7957	0.77996	1.9251	2.4028	2.3221	0.79249	-0.19739	0.45187	-0.0035222	2.4867	0.90303	0.058003	2.3202	0.77748	1.4893	1.7127	2.1558	0.54636	1.9562	3.5869	2.7824	1.2306	1.4666	2.566	0.90605	0.88035	0.67134	1.9343	0.34003	1.4472	1.399	0.57276	1.3704	1.4368
-10.176	-11.66	-12.033	-11.475	-11.202	-11.773	-11.548	-11.503	-12.116	-11.742	-11.863	-11.441	-12.566	-11.886	-11.54	-10.432	-10.177	-12.072	-12.014	-10.357	-11.85	-11.871	-11.942	-10.843	-13.859	-11.436	-10.313	-9.8809	-10.612	-12.012	-10.482	-11.553	-13.369	-11.163	-11.146	-9.819	-10.86	-10.432	-11.013	-12.12	-12.066	-10.061	-11.87	-11.101	-11.012	-10.693	-9.6072	-12.039	-13.03	-12.355
-0.7913	0.42167	-2.5587	-1.3042	-0.97012	-0.59854	-1.2149	-1.5279	-1.4449	-1.9123	-1.5569	-1.2708	-0.10004	0.11778	-2.1757	-1.0152	0.8592	-1.8965	-1.0236	-1.9375	-2.8697	-1.3105	0.11596	-1.1631	-0.86628	-0.76649	-0.96967	-0.50165	-2.476	-0.40329	-0.30212	-1.2732	-0.87939	-1.3102	-0.99936	-0.35376	-0.20291	-1.3151	-2.1953	-0.98843	-2.0863	-1.5492	-0.97056	-1.3227	-1.1821	-0.82335	-1.1832	-0.77373	-0.47754	-1.5867
-5.2775	-3.8161	-3.549	-3.9436	-2.9639	-3.195	-3.8467	-3.7496	-4.5739	-4.0054	-6.1653	-4.3749	-5.5921	-1.7585	-4.9821	-2.8631	-4.7681	-4.5261	-4.5407	-4.0083	-3.5981	-5.0096	-4.935	-5.4623	-3.8467	-3.7373	-5.2854	-5.1638	-4.0104	-3.0708	-3.2358	-4.1506	-3.8264	-4.5641	-3.974	-4.665	-3.8094	-5.1685	-5.2371	-3.8196	-3.6356	-4.388	-4.5532	-3.9148	-4.036	-3.4252	-4.3908	-4.2079	-4.6115	-3.657
1.4331	-1.3412	-0.49369	0.95338	0.91371	1.1319	0.53786	-1.2543	0.5026	0.81306	1.4455	-0.47233	0.67969	-0.27072	0.43273	0.24595	0.1013	-0.15784	0.94751	1.1866	0.26855	-0.7456	1.2341	-0.19315	-0.97949	1.4284	-0.74009	0.54524	-0.81517	0.50983	-1.4137	0.80205	-0.44305	2.4626	0.097381	-0.067493	0.95984	0.21895	-0.82086	1.9032	0.58958	-1.1023	-1.4206	-0.64737	-2.4771	-0.17089	2.0071	-0.080942	-0.035382	-0.93015
-6.5207	-7.9628	-6.3287	-6.5692	-6.9885	-6.799	-7.0803	-8.4996	-6.511	-7.0248	-8.3206	-6.282	-9.382	-7.4325	-7.5195	-8.1416	-7.592	-7.0674	-6.8079	-6.7321	-6.8309	-6.79	-7.9142	-8.8866	-7.9594	-8.0233	-6.8496	-6.1033	-7.8962	-7.2004	-6.7599	-7.8835	-9.5321	-8.4665	-7.7487	-8.1618	-7.194	-6.7752	-7.4204	-9.6647	-7.2573	-7.1014	-8.4574	-8.1681	-8.5541	-9.2652	-8.714	-7.388	-8.0196	-7.8484
0.91298	0.9774	0.021074	1.479	-0.55665	1.1613	-0.076495	-0.17252	0.16527	0.79062	0.086624	0.75394	-1.2957	-0.032588	-0.081124	1.2767	-0.46424	1.4458	-0.23407	1.506	0.93002	1.3691	0.9467	-0.90329	2.0789	1.2373	1.0556	0.30063	0.25017	-0.52366	0.53576	0.028297	0.096455	0.044169	-0.45064	0.90598	-1.012	-0.0080408	0.57958	0.26858	2.2345	0.59007	1.4658	1.0296	0.76293	-0.29958	0.52823	-0.96707	0.0095041	1.1713
8.2433	7.9685	8.0404	7.3778	7.7791	8.1953	8.8809	8.4662	8.9545	8.79	7.8842	7.7924	8.1341	9.0784	10.004	9.7023	8.2781	10.097	7.6207	8.3199	7.6483	9.8174	8.237	8.747	8.5167	9.8095	8.3859	8.0156	7.6008	8.8342	7.0811	8.7397	8.575	9.8296	7.8498	7.817	9.2321	7.2757	10.012	7.9002	9.3124	9.4974	9.0625	8.0413	7.7754	7.5088	7.9975	9.7381	8.8027	10.253
0.81081	-1.4977	-0.85372	-1.6523	0.69583	-1.3659	-1.1427	-1.5177	-1.0945	-0.76478	-1.1766	-0.51366	-0.45179	-2.9753	0.17888	-1.5842	-0.13856	-0.41141	-0.2797	-1.1196	-0.25276	-2.8998	0.29397	-1.0949	0.21943	0.66453	-1.7667	-0.2621	-0.98034	-0.10593	0.2974	-1.6606	-0.81073	-1.1977	-1.3579	-1.4817	0.48446	0.18155	0.30617	0.066006	-0.83658	-0.63666	-0.54271	-1.6723	-0.19397	-0.7875	-2.4996	-0.72253	-1.5089	-0.98127
7.6517	8.481	6.5562	6.4841	7.095	7.3721	6.4967	7.7241	7.2006	6.1234	7.2112	7.7147	7.4576	6.7688	6.4948	6.3712	7.3051	8.0304	6.2108	5.5909	6.5009	6.0256	6.1957	7.3616	7.8023	7.1485	6.462	6.6682	6.7055	6.987	7.512	7.3238	7.705	6.2996	7.1609	5.1803	7.3721	6.7003	6.6956	8.1091	7.6777	7.0312	6.1078	7.3582	7.0733	6.2059	6.0535	6.6867	6.3567	6.0683
-13.331	-12.866	-14.268	-12.737	-14.42	-11.836	-12.799	-13.166	-13.714	-14.199	-13.059	-14.558	-12.135	-14.035	-12.425	-13.076	-12.737	-13.137	-13.318	-11.793	-11.205	-14.198	-11.827	-13.344	-11.817	-14.126	-13.411	-12.64	-13.795	-12.306	-12.997	-12.863	-12.527	-14.352	-12.091	-11.649	-11.846	-14.165	-13.141	-11.934	-11.382	-13.424	-12.824	-12.678	-13.304	-13.65	-13.199	-13.844	-13.421	-12.238
-3.5423	-0.60161	-2.4451	-2.9764	-3.9819	-3.3381	-2.2929	-4.0836	-2.4526	-2.7102	-1.7884	-2.4683	-1.4549	-2.5699	-3.7444	-2.8636	-1.0952	-2.5693	-0.43679	-1.7956	-4.259	-3.5563	-1.2969	-2.6634	-2.2231	-2.5641	-0.68937	-3.9557	-3.5124	-4.1186	-3.2497	-1.8073	-2.7548	-3.4819	-2.2319	-1.8964	-2.0344	-1.4997	-3.3091	-3.0469	-2.0473	-2.3051	-2.3057	-2.8654	-3.2326	-3.0058	-2.8663	-1.7015	-3.0917	-3.2171
-14.325	-13.838	-15.278	-15.89	-14.276	-13.066	-14.831	-14.237	-13.931	-15.009	-15.354	-13.262	-14.513	-14.227	-14.762	-13.278	-14.168	-13.603	-13.563	-13.345	-13.317	-14.096	-12.978	-14.5	-14.574	-15.308	-12.733	-13.37	-13.255	-13.561	-14.827	-14.19	-14.185	-13.622	-13.295	-14.834	-13.878	-13.422	-13.545	-12.94	-14.974	-14.215	-12.819	-14.639	-12.241	-13.007	-15.174	-13.922	-13.221	-14.218
-5.7403	-5.8812	-5.2962	-6.1096	-6.6074	-5.9462	-6.4609	-6.6724	-5.5954	-4.1411	-5.2526	-5.8778	-5.9747	-3.7646	-6.8245	-5.9917	-4.8177	-6.865	-5.0466	-5.624	-5.3531	-4.923	-6.3085	-5.2044	-6.3513	-5.231	-5.2021	-5.136	-4.4069	-5.3413	-6.1896	-3.5046	-6.085	-6.509	-6.8603	-5.7959	-6.8709	-3.8943	-5.1346	-4.8224	-5.6436	-4.2015	-6.1227	-4.7008	-5.1967	-3.8065	-4.5998	-5.792	-5.7655	-6.0063
0.54899	-1.0841	0.53662	0.56317	-1.8313	0.65467	1.4498	-0.74671	1.7175	-0.067021	-0.091133	-0.073202	0.60978	0.40622	-0.30003	-1.7164	-1.7292	-0.63565	-0.00098943	-1.1129	0.20917	0.95892	-0.40489	-0.71548	0.83499	-0.75934	-0.37641	1.0878	0.44415	-0.48725	-0.9797	-1.1584	-0.26642	-0.10646	-0.46066	-0.036584	-0.7871	-1.9932	-0.85938	0.85591	-1.9334	1.9499	-0.12881	0.42012	-2.1821	-0.61651	-0.8533	-2.5226	0.43285	-0.054824
0.18061	1.1763	0.41605	-0.79597	1.2972	1.6916	2.0549	0.82442	-1.6748	0.9352	1.3481	0.21138	0.99913	0.3806	1.4803	1.7241	1.2497	1.2932	2.0384	0.55911	1.3732	1.3362	1.4166	0.8251	0.66578	1.3314	1.4427	2.5593	3.4221	0.51042	0.97958	1.9788	2.2507	-0.0036944	0.64911	1.4784	1.2096	0.9057	0.21584	-0.52386	0.4522	1.5264	1.8215	0.10635	0.99801	1.0417	0.31142	1.1712	1.1358	0.57671
-4.8804	-3.531	-2.4482	-2.1413	-2.6182	-2.8971	-3.4917	-3.2288	-5.451	-0.31333	-3.6232	-2.7031	-4.4242	-4.5107	-4.384	-3.588	-3.1781	-3.5677	-4.0313	-2.1513	-2.6787	-3.3738	-1.8081	-3.4691	-3.6159	-2.3041	-2.4631	-4.1447	-3.9041	-3.5526	-3.5079	-2.5246	-2.9932	-2.9257	-2.8934	-2.9371	-2.1404	-3.1308	-2.0728	-3.5061	-3.0843	-1.014	-2.3549	-2.7517	-2.7158	-0.9807	-2.3634	-1.5391	-2.6885	-3.2974
0.070298	-0.17444	-0.0048181	-0.6253	-1.3775	-0.9063	-0.427	-0.59082	-2.7536	0.70088	-0.71245	0.97137	-1.7866	-0.94701	-0.66869	-1.9229	-0.46098	-1.4963	-1.1069	-1.0992	-0.32897	-1.3785	-1.4827	-0.39233	-1.424	-0.4481	-0.20657	-0.97824	-2.0083	0.14625	-2.7853	1.0404	-1.4494	-0.70645	-1.9675	-2.7159	0.56744	-0.27456	-0.67552	1.0847	-1.308	-0.4672	-0.64057	-1.7552	0.56917	0.82534	-0.70144	-0.12063	-2.376	-0.55803
-4.1391	-5.0403	-4.7407	-2.4323	-4.6661	-3.6927	-3.5415	-3.3237	-4.0713	-4.5976	-6.1589	-3.9791	-6.6199	-4.3692	-3.4785	-4.3257	-4.8107	-2.7353	-4.1524	-4.4084	-3.427	-4.2517	-3.6243	-2.6568	-4.3473	-3.986	-3.2359	-4.829	-2.2734	-3.7377	-4.244	-3.5125	-4.3964	-2.7773	-2.9016	-3.865	-4.4525	-3.3542	-4.7282	-5.9308	-3.4711	-2.7979	-4.0839	-3.5691	-3.3941	-4.4819	-2.6562	-3.8138	-3.821	-4.156
-21.1	-22.063	-22.526	-22.192	-22.35	-20.636	-24.799	-22.737	-21.969	-20.908	-21.498	-22.317	-22.007	-21.7	-21.117	-22.721	-23.143	-22.492	-22.271	-23.452	-20.753	-22.854	-22.733	-22.926	-22.33	-22.246	-23.115	-21.505	-21.785	-23.665	-22.082	-20.956	-22.312	-22.135	-22.41	-21.259	-21.279	-20.856	-21.833	-21.01	-21.423	-21.56	-22.634	-21.597	-22.6	-23.474	-22.65	-24.773	-24.588	-21.327
-0.38816	-0.085679	-3.389	-0.74909	-0.84679	-0.85244	-0.84002	-2.2065	-1.5316	-1.0101	-0.34861	0.086166	-1.1623	-0.83006	-1.9117	-0.89261	-3.3702	-1.4658	-2.7673	-3.0196	-1.6508	-1.4079	-0.83714	-1.5653	-1.8069	-1.9718	-1.4237	-0.94511	-2.4425	-3.9175	-1.2451	-0.52421	-1.3705	-0.043809	-0.99454	-0.43074	-0.15334	-1.7217	-1.5443	-0.57317	-1.3071	-1.9536	-2.0289	-1.803	-1.2075	-2.3231	-1.7875	-1.943	-1.2181	-1.4759
-9.5061	-8.9318	-10.336	-8.2331	-9.7266	-9.7203	-11.205	-8.0102	-10.51	-9.0129	-9.6431	-10.385	-9.1266	-9.2874	-9.3475	-10.106	-9.5069	-7.7702	-8.7368	-8.7673	-9.4886	-10.216	-7.9656	-10.398	-9.6001	-7.5835	-10.231	-8.6401	-9.8508	-9.7191	-8.6367	-10.061	-8.5632	-10.235	-8.3253	-9.4365	-9.9342	-9.0524	-9.0313	-8.5595	-8.6526	-9.0809	-8.3524	-7.3014	-9.7277	-9.8359	-11.178	-10.314	-9.7817	-7.7686
-1.4506	-0.056849	-0.56625	-2.966	0.20193	-1.1758	-2.2792	-1.7008	-0.27079	-1.112	-0.58295	-1.3351	-3.6835	-1.2973	-0.59414	-1.2199	-1.8848	-1.3331	-1.239	-1.796	-0.9714	-0.076942	-1.1967	-1.4914	-0.96291	-0.86036	-0.013494	-3.1319	-1.5096	-2.589	-0.65259	-3.0854	-2.5656	-2.4958	-1.1735	-1.1767	-0.78548	-1.8285	-2.0167	-1.0687	-2.06	-2.0511	-2.2796	-2.1702	-2.2843	-1.7588	-2.1159	-2.5875	-0.93354	-2.0859
-13.956	-12.775	-13.772	-12.393	-15.2	-13.999	-12.986	-12.256	-13.1	-10.907	-13.459	-12.603	-13.268	-12.866	-13.658	-13.534	-12.526	-14.441	-13.288	-11.746	-13.291	-13.563	-12.569	-13.154	-12.134	-12.567	-14.665	-14.218	-13.357	-11.932	-12.668	-13.642	-13.309	-14.028	-12.794	-11.325	-11.764	-13.991	-12.9	-14.135	-12.405	-12.869	-11.88	-13.062	-12.973	-13.798	-11.964	-12.195	-13.22	-15.287
-10.177	-8.0043	-9.4977	-8.8816	-7.308	-8.8258	-10.35	-8.8093	-9.5718	-8.5339	-9.4185	-8.4342	-7.9475	-9.6433	-8.6244	-8.2981	-8.1587	-8.8131	-8.9758	-8.1872	-9.5525	-9.1319	-8.3845	-8.4251	-8.2875	-8.7703	-7.0036	-10.329	-8.8237	-8.1477	-9.533	-7.881	-7.5972	-7.4944	-8.3995	-9.058	-11.085	-9.932	-8.7491	-8.7995	-10.824	-10.981	-9.676	-8.043	-9.2783	-8.714	-9.7676	-11.264	-8.5998	-9.2049
-9.7984	-8.832	-8.3478	-9.2785	-10.133	-10.233	-8.5399	-8.9555	-9.6128	-9.3989	-8.8671	-9.9993	-7.6889	-8.8675	-8.2754	-9.3806	-7.8951	-8.905	-8.7414	-7.5975	-8.9179	-7.5649	-9.9974	-8.9265	-9.5138	-9.459	-7.8825	-7.9585	-9.4952	-8.827	-9.0837	-9.8226	-8.7463	-8.5272	-8.3039	-8.9995	-8.7491	-8.1398	-8.4621	-9.3129	-9.4754	-10.571	-8.0905	-7.7334	-10.522	-9.3165	-8.7586	-9.1714	-7.5388	-9.2285
-3.0449	-1.0429	-1.42	-2.6356	-2.6795	-1.4256	-2.3376	-1.9077	-3.1547	-2.9805	-0.84637	-2.1612	-2.601	-2.2783	-2.7815	-3.3383	-4.6444	-2.1407	-2.8577	-2.99	-2.7402	-3.6975	-2.9464	-3.9764	-3.1914	-3.0456	-2.4405	-2.7837	-2.1949	-1.5769	-4.5122	-1.9571	-2.4923	-1.9643	-4.5967	-1.3444	-1.0687	-1.9618	-2.4544	-3.0617	-2.1472	-2.9186	-1.1026	-2.7361	-1.8208	-2.3721	-2.6573	-2.2636	-1.6516	-4.1861
4.2182	3.0776	4.7601	4.9002	5.1709	5.1959	3.8255	4.8244	1.6658	4.6607	2.9735	2.942	5.1925	2.9698	6.5254	3.9913	3.1272	2.5058	4.3132	4.7268	5.0585	2.2021	4.6408	4.3791	2.3456	5.4764	3.9685	2.9255	4.3335	3.4569	6.5855	4.1051	4.7057	3.5164	4.6265	3.4855	5.9657	5.6636	2.0789	3.9947	4.6194	4.6674	4.564	3.815	4.0011	4.1886	6.0606	4.9758	5.2835	3.9647
-2.8335	-4.1592	-3.3409	-3.3409	-2.7372	-5.339	-3.0834	-2.172	-2.9533	-2.4032	-2.3424	-2.9149	-2.1953	-1.7672	-3.2582	-1.7928	-1.9158	-3.064	-4.0861	-3.9232	-3.618	-3.6923	-3.4457	-3.072	-2.7476	-2.7497	-4.8683	-3.7	-2.7443	-3.3946	-3.5206	-2.6359	-3.5835	-4.336	-3.7935	-2.8998	-4.6598	-1.738	-3.8597	-2.1207	-2.2668	-2.6123	-1.7876	-3.6448	-3.2486	-4.1526	-3.1886	-2.4329	-4.9091	-2.7357
6.3656	5.5111	7.0242	5.6221	7.1108	7.8362	6.8036	7.7782	8.7681	5.7707	8.1563	6.2472	7.7775	7.6326	7.0237	7.7127	6.7133	6.1934	5.9025	6.6464	7.1449	7.7942	7.9941	5.9134	5.9455	7.9529	6.7351	6.9193	7.1611	6.1182	5.4548	6.732	6.5789	3.7901	7.773	6.1021	7.3722	8.251	6.882	8.1412	8.1711	6.2359	6.6398	5.8727	6.8419	6.1306	7.8826	5.2585	7.8412	6.2918
-11.594	-12.033	-12.518	-11.823	-11.568	-11.038	-10.651	-11.53	-11.277	-11.091	-10.937	-11.618	-10.157	-10.462	-10.294	-11.043	-10.47	-9.9743	-11.585	-11.879	-11.314	-12.833	-11.249	-11.728	-11.687	-12.363	-11.62	-12.186	-11.327	-11.064	-10.781	-11.676	-11.169	-11.061	-11.105	-11.588	-11.755	-12.374	-13.294	-10.124	-11.405	-11.215	-9.7027	-11.196	-11.739	-12.432	-9.8977	-10.476	-10.045	-11.669
-2.497	-1.6206	-1.7509	-2.2855	-2.8006	-1.7293	-2.4532	-0.70865	-0.60434	-2.3223	-0.35935	-2.027	-1.3632	-1.5216	-3.9092	-1.8888	-2.4443	-0.9938	-1.9057	-0.062965	-3.1091	-1.4804	-0.47166	-2.0094	-0.11091	-3.2834	-1.6178	-2.5357	-2.7505	-1.1006	-1.0541	-2.7289	-1.0448	-1.7972	-1.695	-0.90728	-0.090082	-2.7159	-1.4132	-0.92189	-1.3223	-1.2338	-2.7348	-2.8243	-1.6578	-0.78194	-1.9944	-0.031693	-2.6123	-1.7694
-2.3705	-0.72369	-0.25386	0.89187	-0.10673	-1.5172	-0.1304	-1.6133	-0.80035	-0.74829	-1.7638	-1.8279	-3.2969	-3.0226	-1.2777	-2.887	-1.253	-2.1232	-1.4137	-0.67983	-1.2367	-1.5046	-0.63034	-2.1655	-1.1964	-1.0464	-0.82661	-1.6496	-1.9738	-1.7104	-1.5138	-2.4977	-1.0571	-2.774	-2.1116	-1.0829	-1.7635	-0.91686	-1.8494	-0.91872	-4.0197	-0.58215	-0.78843	-0.88139	-1.5673	-1.6114	-1.1265	-1.3565	0.22728	-3.0431
-23.304	-22.067	-22.362	-21.801	-21.997	-20.479	-22.455	-21.998	-22.824	-23.532	-22.15	-20.563	-23.483	-21.993	-22.644	-21.994	-22.544	-21.229	-22.491	-22.469	-23.122	-20.969	-20.805	-23.303	-21.832	-21.297	-22.197	-20.834	-22.491	-22.795	-22.645	-22.44	-22.249	-20.789	-22.474	-21.215	-22.755	-21.239	-22.256	-22.522	-21.297	-22.289	-21.077	-22.053	-23.348	-21.959	-22.128	-21.781	-21.098	-23.188
-11.892	-12.419	-11.421	-12.426	-12.138	-10.915	-14.034	-11.829	-12.573	-9.7461	-11.654	-12.238	-12.455	-13.132	-12.149	-12.117	-11.526	-13.088	-13.951	-11.068	-11.552	-10.231	-13.58	-11.394	-12.056	-12.192	-13.322	-12.755	-11.696	-11.133	-11.075	-12.18	-12.178	-11.465	-11.515	-14.219	-12.7	-10.496	-11.338	-11.109	-11.261	-10.74	-12.748	-11.484	-12.277	-12.008	-10.89	-11.404	-10.634	-11.426
-9.1269	-10.221	-9.7395	-10.917	-9.043	-9.2618	-8.5174	-9.2015	-10.092	-9.2669	-8.667	-8.1631	-8.9435	-7.8438	-8.2228	-8.0116	-8.3467	-8.3382	-8.6161	-7.621	-8.7258	-8.9495	-5.9285	-9.8048	-7.9658	-9.9668	-8.5018	-9.3894	-9.1317	-10.597	-8.604	-9.5788	-8.6559	-9.3346	-7.9536	-9.3908	-7.6405	-7.9578	-8.8461	-9.9361	-7.5749	-10.361	-9.9346	-9.4796	-9.0235	-9.3759	-8.9318	-10.151	-8.5952	-9.8542
-2.3435	-2.2708	-1.9689	-2.5171	-0.75528	-3.9477	-2.3815	-3.8646	-2.5084	-1.7784	-1.4292	-2.5394	-1.2279	-2.27	-2.8981	-1.5334	-2.7452	-3.4439	-3.0398	-3.2573	-2.6387	-2.2145	-1.7364	-1.9988	-3.5076	-3.4396	-1.5436	-2.1473	-3.2245	-2.6738	-1.922	-2.1202	-2.4236	-2.097	-0.9681	-2.09	-2.5908	-2.9666	-4.6143	-3.3994	-1.5891	-2.2059	-1.9535	-1.8853	-1.9288	-3.1487	-2.9616	-2.9189	-2.5391	-1.6752
-3.347	-3.4698	-4.4446	-3.3192	-2.2795	-3.7893	-5.134	-3.4559	-3.1735	-3.6901	-3.8158	-2.8903	-4.8733	-3.1153	-1.5224	-1.6618	-3.2385	-3.122	-2.3469	-4.0984	-3.5039	-3.0535	-3.707	-3.9465	-1.7876	-3.5602	-2.9339	-3.7846	-2.7072	-1.8724	-2.9432	-3.2701	-3.9326	-2.5041	-3.305	-2.8689	-2.0666	-3.7433	-2.4876	-2.5594	-3.2752	-2.0539	-4.7024	-2.8689	-2.1548	-2.483	-3.3723	-3.739	-3.0336	-4.1463
-12.222	-11.442	-11.019	-11.014	-11.932	-11.965	-11.488	-13.859	-11.333	-12.706	-13.514	-11.43	-12.061	-11.227	-11.614	-12.307	-11.688	-12.034	-11.864	-10.08	-11.827	-10.333	-9.877	-12.69	-11.381	-11.37	-11.308	-11.547	-11.447	-11.061	-10.454	-11.497	-11.642	-11.729	-12.277	-12.115	-11.504	-12.629	-11.481	-11.594	-10.962	-11.512	-13.396	-12.093	-12.579	-12.314	-11.516	-11.119	-11.944	-12.134
-0.81945	1.269	-0.39555	-1.1747	0.46137	-1.2818	0.13872	-0.69241	-0.37047	-1.0582	-1.3179	1.1718	0.1204	0.1022	-0.59704	-0.73205	-1.4462	-1.4247	-0.42538	-0.30801	-1.1106	0.89481	0.74141	0.088743	0.16007	0.89507	-0.26747	1.7382	-0.10095	-1.6308	-0.060296	-0.38285	-1.6317	0.80893	1.035	-0.0065255	0.79777	-1.7706	1.1706	-0.60457	-0.6354	-1.3253	-1.117	0.56783	-0.06162	0.46682	1.1503	1.3146	0.50553	-1.5013
-2.6705	-2.1784	-1.0728	-3.3304	-0.2765	-3.0132	-4.9429	-2.2549	-2.5082	-3.9256	-1.9693	-3.0806	-1.7181	-4.0848	-2.4889	-3.2106	-2.197	-3.8067	-2.3382	-3.1445	-2.3203	-3.4166	-2.5687	-0.92583	-3.9147	-1.8548	-2.3382	-2.1602	-1.473	-2.5439	-1.1087	-3.8842	-1.9144	-2.5526	-1.1596	-2.0178	-3.4714	-3.9325	-1.4494	-2.6896	-2.9999	-1.0439	-3.9027	-1.7579	-1.6798	-3.3636	-2.391	-3.6507	-1.9919	-3.8671
-0.13771	-1.1208	-1.3793	0.20019	0.26826	-0.59077	-0.94549	0.69481	-0.61828	-0.070842	-1.3537	-0.22894	-1.7307	0.16768	-0.42227	-0.55477	-0.67248	-0.73846	-0.40534	-1.3818	-0.54753	-0.51455	0.36465	-0.76699	0.649	-0.47509	-1.4533	0.64203	-1.6334	-2.32	0.26942	0.59037	0.56201	-0.79606	-3.3429	-1.6001	-0.55757	-1.4325	-2.4011	-1.7525	0.22119	1.0013	0.11132	-1.9667	0.8012	0.81013	-2.126	0.21965	-1.0171	-0.25413
-3.7295	-6.4755	-5.0367	-4.1965	-5.0406	-4.3491	-3.0804	-4.4403	-5.1337	-5.3461	-4.8851	-5.0469	-6.3049	-4.6493	-4.6628	-5.1007	-3.8241	-5.7475	-3.4009	-4.1478	-6.3333	-3.664	-4.9543	-3.7256	-5.1844	-4.6819	-3.4567	-4.1009	-3.8664	-5.316	-4.6456	-3.4544	-4.5477	-4.9278	-3.8725	-3.5451	-3.4511	-4.646	-6.2066	-4.1174	-5.0979	-4.1546	-2.6328	-4.4383	-3.2715	-4.5765	-5.5431	-4.8794	-3.4558	-5.47
1.8158	3.6439	1.8672	3.4568	3.5779	3.4177	2.2729	3.172	1.6489	1.7246	2.2211	4.4773	3.7034	1.7891	3.7557	0.46175	2.6519	2.2552	3.0294	4.4011	2.3914	3.1798	2.1225	2.1427	2.5066	0.94289	2.4127	2.299	2.5712	1.1724	3.0119	1.0173	2.2457	3.7743	1.9461	4.3859	0.63804	2.1999	2.6076	1.7451	2.9941	2.9169	2.2209	2.3822	1.8315	2.7897	1.9864	2.6249	3.3042	3.6004
-9.7682	-10.792	-8.555	-9.4458	-8.0494	-8.3426	-9.3149	-8.8612	-10.427	-10.972	-8.2368	-10.581	-9.0756	-10.289	-9.7073	-10.142	-10.458	-7.7345	-9.7444	-9.4419	-7.8429	-11.595	-10.241	-7.5014	-11.147	-12.059	-9.9892	-7.9176	-9.2064	-8.9896	-9.9408	-9.4325	-9.1264	-8.6904	-9.1553	-8.9202	-9.0643	-8.9461	-10.226	-7.5079	-8.6655	-10.035	-10.533	-10.134	-10.352	-10.07	-9.2218	-9.3271	-10.379	-8.3901
0.14277	-0.16258	-0.69981	1.2105	0.35293	-0.22274	0.026147	-0.86326	-0.16982	0.46017	1.1553	-0.34058	0.11099	0.3794	-0.53806	-1.1589	0.542	-2.5168	-0.77739	1.7375	-0.16841	1.7426	-0.26076	0.035058	-0.88324	-1.5673	0.5997	-0.56101	1.1628	-0.20344	-1.2748	0.58534	0.13361	-0.55768	0.65402	-0.42262	0.12719	-0.44885	0.49272	0.86076	-1.049	0.92259	1.035	0.040617	0.9006	-1.5114	0.92938	-0.833	-0.50092	2.6513
-7.9499	-6.0567	-7.4929	-7.7305	-8.1012	-5.595	-7.4574	-7.8115	-7.7706	-7.6156	-7.3824	-6.3567	-8.2641	-7.916	-9.2328	-6.2087	-6.3647	-6.9609	-9.1434	-7.0738	-7.23	-7.3481	-6.9487	-6.8876	-7.853	-8.5831	-6.3912	-8.4265	-7.9363	-8.9961	-7.9982	-7.5824	-7.5612	-6.9663	-7.7206	-8.512	-8.3905	-7.8108	-6.5078	-7.4758	-6.9473	-6.6327	-8.0333	-7.9929	-8.2852	-8.3869	-7.8403	-8.9016	-7.6849	-9.0197
-2.5451	-2.1134	-1.2786	-1.6698	-3.798	-2.9318	-3.8593	-2.556	-3.2674	-2.2164	-2.6576	-3.7492	-2.1144	-2.3906	-3.2285	-3.3215	-2.5172	-2.7905	-2.1387	-2.0351	-1.1961	-3.5314	-3.5568	-1.4105	-2.8667	-3.2215	-2.2807	-1.806	-3.8368	-3.1552	-3.2154	-2.4037	-0.24954	-0.3261	-3.726	-3.8379	-2.1467	-2.1524	-2.268	-4.0118	-2.5763	-2.3205	-2.4211	-3.4236	-2.1941	-4.3404	-3.4363	-1.2507	-3.7935	-3.1373
-1.7347	-1.3325	-2.3761	-2.2126	-2.2313	-2.7121	-3.5051	-2.7742	-1.6784	-3.3807	-2.6207	-4.001	-3.2803	-2.7206	-2.0753	-2.2233	-3.4048	-0.16252	-1.429	-3.2926	-1.9692	-3.2865	-3.9369	-4.3863	-2.3853	-2.6394	-2.4137	-0.68071	-3.4286	-1.1914	-1.426	-1.7222	-2.3082	-3.3102	-2.265	-1.823	-2.0996	-2.4291	-2.537	-1.0718	-3.5303	-2.4391	-3.5113	-2.2667	-3.1049	-1.9527	-2.2417	-3.7493	-2.1752	-3.4573
-20.332	-21	-20.432	-19.898	-20.433	-22.531	-19.778	-19.394	-18.519	-21.437	-21.407	-21.063	-21.472	-21.081	-20.261	-21.367	-20.859	-20.796	-20.419	-20.138	-19.97	-20.533	-21.862	-20.313	-20.801	-21.017	-19.611	-21.728	-21.533	-21.04	-21.394	-20.947	-19.802	-19.754	-21.145	-21.886	-20.768	-22.361	-21.762	-20.681	-21.062	-20.28	-20.226	-21.265	-21.026	-21.31	-21.59	-21.303	-20.631	-21.548
-2.6574	-2.3161	-2.4211	-1.4853	0.38394	-0.68509	-0.021647	-2.1993	-1.3969	-0.22141	-0.85301	-0.9815	-2.0374	-0.83708	-0.61374	-1.2154	-0.056601	-0.11462	-1.3552	-1.704	-0.62121	-0.15722	-0.15744	-0.99234	-0.88293	-0.74999	0.18195	-1.0959	-2.2926	-0.0161	-1.0001	-1.0363	-0.91465	-1.6239	-0.13928	-0.4638	-1.641	-0.93348	-2.2782	-1.515	-0.095196	-1.0902	-0.79456	-1.1975	-1.8389	-0.19216	0.28953	-0.84888	-1.4949	0.36165
-6.7715	-7.0765	-5.2937	-7.3795	-4.999	-4.6813	-7.2273	-5.7215	-7.3594	-6.917	-6.771	-7.4567	-6.1223	-6.0563	-6.7218	-7.3411	-6.4085	-6.9544	-6.3835	-7.9205	-6.6618	-5.9116	-5.6531	-5.7299	-6.1815	-7.5934	-5.8168	-7.3043	-8.2453	-6.9121	-5.9137	-7.331	-5.6507	-8.536	-5.6411	-6.7055	-5.3619	-3.814	-6.3682	-5.2092	-7.6524	-6.8154	-6.2332	-8.1946	-5.9579	-7.6402	-6.2117	-5.289	-7.4785	-7.4494
2.186	0.87642	3.6251	1.4533	2.4048	0.57874	1.3505	1.8416	1.8965	1.9584	1.5091	2.468	1.7512	2.247	2.4998	2.4536	1.6818	3.5223	2.1015	1.0632	1.2673	2.3112	0.89874	2.5895	3.4933	1.8652	3.0432	2.1441	1.7999	1.7474	1.4119	1.4242	-0.40281	2.3765	2.2002	1.5159	0.59953	1.951	1.3392	2.0929	3.5089	1.5252	0.87605	1.7377	2.8932	2.576	1.4882	1.0577	2.557	0.93926
-10.448	-9.6219	-12.592	-10.052	-10.069	-10.466	-11.013	-10.966	-10.949	-11.722	-10.476	-9.362	-10.611	-9.6567	-10.049	-11.31	-10.036	-11.914	-9.2994	-10.874	-9.7802	-10.512	-11.265	-10.236	-10.809	-9.5689	-10.547	-8.9392	-12.154	-10.941	-10.253	-9.3041	-10.37	-10.691	-10.869	-9.8222	-10.945	-9.2794	-10.165	-10.896	-10.41	-11.981	-9.8923	-9.9916	-11.145	-11.171	-11.575	-10.63	-10.36	-11.226
-7.6427	-9.0909	-8.5791	-10.675	-9.8328	-9.3101	-9.0405	-8.5903	-9.6445	-9.1606	-7.7115	-9.5898	-8.987	-8.5295	-9.6142	-9.8647	-9.7376	-8.3763	-10.255	-9.3441	-9.8384	-9.2584	-8.1595	-7.981	-8.4469	-8.7134	-8.201	-8.4931	-7.8084	-8.5934	-8.0441	-9.2164	-7.8891	-10.785	-10.503	-9.0295	-9.9216	-11.185	-9.2212	-9.5244	-8.762	-8.7651	-7.7578	-8.2305	-6.987	-9.8502	-9.2113	-9.8775	-8.3287	-9.493
7.3955	6.3909	6.1795	7.341	6.5153	10.308	6.7337	7.2711	5.8297	6.154	7.541	8.0317	4.3058	7.1722	7.8028	5.8476	8.2131	8.092	9.7373	7.1117	8.1381	8.09	6.3362	8.114	7.3424	6.5279	5.7927	6.3609	6.8427	7.0785	6.0146	7.5511	8.2325	6.5985	6.4415	6.9594	7.7694	4.799	7.8438	8.0954	7.465	8.3853	6.3429	7.8432	5.5287	5.7668	6.7411	6.0861	5.056	6.565
-11.727	-11.272	-11.283	-12.834	-13.544	-11.649	-11.197	-10.957	-11.406	-10.689	-12.893	-12.392	-11.056	-12.134	-11.081	-11.108	-11.231	-11.442	-10.818	-10.416	-11.929	-11.471	-12.951	-11.578	-10.847	-11.864	-11.506	-12.328	-10.648	-13.063	-11.981	-12.928	-13.19	-10.494	-12.291	-11.716	-13.337	-11.809	-10.011	-12.199	-9.3075	-12.38	-11.845	-12.719	-9.1511	-11.476	-10.163	-10.179	-11.339	-12.982
-15.058	-14.282	-15.35	-15.179	-13.166	-13.694	-13.902	-14.675	-12.84	-14.452	-16.768	-16.277	-16.996	-15.013	-16.102	-13.056	-15.657	-14.244	-14.148	-13.603	-15.37	-15.025	-14.464	-15.46	-16.503	-14.937	-14.729	-13.347	-14.583	-14.987	-14.798	-15.179	-16.436	-14.278	-15.635	-14.854	-13.007	-15.881	-15.535	-15.372	-15.116	-13.967	-14.261	-13.938	-14.941	-16.631	-13.665	-15.162	-15.06	-14.538
-9.3297	-7.8942	-10.53	-8.8306	-9.0364	-9.2115	-8.0096	-9.9334	-7.4873	-8.2243	-10.159	-8.5729	-10.41	-7.9525	-6.9754	-10.621	-8.5694	-9.2632	-9.7634	-9.0737	-9.2703	-10.088	-9.2041	-9.5461	-8.3654	-9.5901	-8.705	-8.4171	-9.6219	-9.2752	-8.919	-8.8538	-7.2235	-8.9209	-8.9823	-10.103	-8.7201	-8.9521	-8.8454	-7.6891	-10.587	-9.0331	-9.5648	-10.539	-9.419	-9.9997	-9.7526	-9.4532	-7.8835	-10.102
-7.2808	-6.5375	-5.364	-5.9506	-4.6859	-4.9999	-4.4965	-6.6522	-6.2462	-3.2306	-4.7715	-4.6563	-6.0034	-4.7794	-5.4004	-6.0971	-5.228	-5.7073	-6.6049	-3.5426	-4.2346	-4.6556	-5.2391	-5.871	-5.7043	-6.3344	-6.2143	-6.0079	-6.4184	-6.9327	-5.5906	-7.3565	-5.3637	-3.8068	-5.3856	-5.4158	-6.1684	-4.549	-6.5156	-6.2275	-6.0678	-5.2686	-7.2232	-5.6798	-4.5521	-5.0903	-4.539	-4.724	-5.5724	-4.6455
3.3821	2.5053	4.0141	2.123	3.1344	4.9435	2.4936	3.1831	1.7609	1.2195	3.3089	3.1384	3.3455	1.6312	2.7353	3.3837	2.9653	4.2772	1.7073	3.2506	4.254	4.2089	4.8656	4.8705	4.1155	3.4395	4.1491	4.7837	3.744	2.3019	2.7145	1.6441	2.9142	4.8389	4.2067	3.3576	2.3459	3.7599	4.1983	2.4233	3.5887	1.8372	4.3202	3.2901	2.6101	2.7394	3.6655	2.5565	3.2675	2.0762
-12.684	-10.496	-11.774	-10.762	-11.708	-10.72	-11.378	-9.9999	-11.046	-11.984	-10.938	-10.279	-10.955	-13.428	-12.122	-11.43	-12.535	-10.2	-11.44	-10.984	-12.829	-13.055	-13.468	-10.448	-10.822	-11.589	-10.935	-11.908	-12.029	-13.148	-10.642	-12.038	-10.899	-11.642	-12.581	-12.018	-11.771	-10.995	-11.402	-10.579	-12.529	-12.665	-12.323	-11.848	-12.645	-11.991	-10.762	-12.709	-11.746	-11.797
-8.9321	-11.917	-10.598	-10.266	-11.64	-10.672	-9.7799	-10.317	-12.576	-11.486	-9.829	-10.379	-10.249	-11.341	-9.4364	-11.072	-10.921	-10.423	-10.682	-11.231	-11.387	-10.622	-12.387	-9.8479	-9.9654	-10.931	-12.457	-11.315	-11.683	-9.7692	-10.082	-10.944	-12.715	-10.355	-10.323	-10.153	-9.7127	-11.524	-11.095	-12.279	-11.363	-8.9192	-10.205	-11.607	-9.8828	-10.464	-12.51	-9.8291	-9.4797	-10.21
-9.9351	-12.328	-9.3088	-12.148	-11.58	-11.225	-13.401	-10.586	-11.172	-10.25	-11.102	-12.628	-10.88	-11.504	-11.864	-11.143	-12.434	-13.829	-11.819	-11.511	-11.106	-12.864	-12.447	-13.024	-11.618	-10.492	-11.632	-13.476	-12.172	-11.324	-11.487	-11.214	-11.145	-12.209	-11.577	-11.665	-12.594	-11.3	-12.094	-12.252	-11.237	-11.041	-12.842	-11.407	-10.25	-10.45	-10.885	-10.704	-10.73	-10.161
-3.2515	-1.4232	-2.8035	-2.3069	-3.0039	-3.801	-1.8309	-3.9364	-4.2777	-3.5786	-1.9078	-3.976	-4.7837	-2.7608	-3.5187	-4.4446	-3.0177	-3.2008	-4.0417	-2.804	-4.2706	-2.0418	-4.1091	-3.9915	-2.8918	-2.3078	-3.817	-2.5751	-3.1325	-3.7825	-3.2197	-3.4481	-2.7446	-3.1066	-3.5699	-2.9946	-4.5448	-3.2436	-3.738	-3.4677	-3.3035	-0.99686	-4.8487	-4.025	-4.6887	-4.0009	-2.0802	-2.8963	-5.334	-3.6362
-5.6042	-4.7614	-3.8873	-4.4175	-1.6973	-5.9895	-6.0332	-6.5777	-3.8417	-2.7736	-3.7004	-4.8813	-4.9632	-5.6825	-4.4206	-3.0957	-4.536	-4.8516	-4.2802	-7.1839	-4.432	-4.7112	-5.5082	-4.0926	-5.8958	-7.0337	-6.8226	-5.8595	-5.4895	-5.6442	-3.8768	-6.5064	-5.438	-4.8814	-5.2551	-5.2891	-4.7906	-4.9696	-5.3757	-5.6786	-4.4037	-5.0092	-5.3894	-6.2787	-4.8443	-4.6171	-6.3389	-4.0639	-3.1843	-4.9423
-3.4295	-3.329	-5.1047	-2.8834	-4.371	-2.7914	-3.981	-4.4115	-4.336	-3.7415	-2.9246	-3.0496	-2.6715	-2.1781	-4.0567	-3.3047	-4.477	-3.7529	-3.2851	-2.5497	-4.8487	-3.2607	-3.5711	-2.6021	-5.1229	-3.7212	-2.8751	-3.5129	-3.5502	-3.7475	-3.477	-3.7643	-3.942	-3.6919	-4.3096	-3.5651	-2.742	-3.9658	-3.0739	-3.9836	-3.4904	-3.6549	-3.0951	-3.6579	-4.1396	-5.4714	-2.6477	-4.0228	-3.8093	-3.8642
-2.0102	-2.8798	-2.2759	-2.5882	0.23461	-4.3925	-2.9214	-2.782	-4.8738	-3.145	-1.5403	-1.3636	-1.3011	-1.9833	-2.3957	-1.8041	-2.8273	-1.2013	-2.3301	-3.0663	-1.6292	-3.5406	-1.9111	-3.4791	-3.9193	-2.8773	-1.4906	-3.6275	-2.7058	-2.7459	-2.4597	-2.6293	-3.3732	-1.0473	-2.0521	-2.5197	-2.6388	-2.5886	-2.4339	-2.105	-2.7141	-1.8348	-2.1033	-2.6441	-1.2554	-1.3735	-1.6863	-3.7344	-1.3783	-1.1676
-15.003	-13.044	-13.885	-12.465	-15.791	-12.416	-12.578	-13.596	-14.183	-14.432	-14.791	-14.082	-15.167	-14.44	-15.15	-14.153	-14.985	-14.356	-14.08	-13.909	-14.812	-13.736	-13.157	-13.951	-13.009	-14.444	-14.072	-14.059	-14.183	-15.046	-14.906	-14.789	-13.443	-14.881	-15.225	-14.245	-13.338	-12.324	-15.289	-14.01	-13.584	-14.747	-15.017	-11.667	-14.246	-15.177	-14.9	-13.288	-14.918	-14.23
-13.762	-15.598	-13.077	-14.334	-13.52	-12.506	-14.414	-13.551	-14.585	-14.485	-15.237	-14.369	-14.782	-13.622	-12.138	-13.72	-13.624	-13.59	-15.287	-14.514	-13.74	-13.555	-13.306	-12.482	-13.838	-15.012	-12.786	-14.377	-14.592	-14.607	-13.996	-13.046	-13.139	-14.606	-13.519	-14.042	-13.365	-13.901	-13.759	-14.551	-13.541	-14.406	-13.776	-12.849	-15.376	-15.9	-15.078	-13.488	-14.828	-15.185
4.2543	3.2129	3.0242	4.7369	6.2735	6.3027	4.3481	3.3543	2.7634	3.9193	3.3371	5.4129	3.3974	4.6809	4.1165	2.3765	3.3314	4.2651	4.3835	3.5853	3.6149	3.9372	4.7617	4.0514	3.9367	5.698	4.9138	4.7492	4.6105	3.6344	4.908	3.8456	3.4008	3.7762	3.8123	4.2438	4.4668	3.8628	3.5499	5.6497	4.6584	6.4956	4.7687	3.2765	4.6769	4.0685	4.2996	5.4709	2.5792	2.8561
-2.5354	-1.3143	-1.098	-2.5581	-3.1227	-3.9222	-2.2568	-1.9638	-1.9464	-4.0489	-2.9528	-3.7272	-2.8815	-1.6993	-1.6709	-2.3542	-3.5889	-3.2949	-1.6678	-2.7729	-1.7132	-2.224	-3.5874	-1.4459	-1.8775	-2.6016	-2.871	-3.4359	-2.4582	-3.1389	-1.9453	-2.4256	-1.9096	-4.1419	-0.97523	-2.3757	-2.4347	-4.044	-1.8869	-1.2944	-3.4377	-2.9195	-0.65425	-1.8916	-2.0796	-3.7673	-2.8265	-2.854	-2.6209	-2.1869
5.9806	6.6481	6.6073	4.7327	5.7495	4.6318	6.254	4.9328	5.0174	7.8763	3.8845	4.0111	5.6465	6.5469	6.6799	3.7624	5.4275	4.976	5.1419	5.2545	6.8057	4.8319	5.9424	6.0417	5.0322	5.3585	6.2059	4.2555	5.4772	5.7176	5.6847	5.0386	6.3671	5.8769	6.2856	6.0686	5.5893	4.5989	4.2367	7.0621	6.4072	5.185	5.4871	4.8016	6.8409	4.6967	4.6892	5.9118	6.1036	6.2104
-2.5077	-4.2676	-4.291	-3.7373	-5.2712	-6.2949	-4.4485	-4.6449	-4.8428	-4.0648	-4.0029	-5.6258	-4.3638	-3.9619	-5.7706	-4.9242	-5.3539	-5.0179	-4.9676	-4.6819	-5.832	-5.8875	-5.3594	-4.2767	-4.9711	-3.9403	-4.2959	-5.375	-3.4891	-4.2628	-5.0184	-4.0059	-5.5222	-4.2997	-4.5414	-5.2876	-5.1907	-5.3322	-3.4659	-3.9137	-3.6491	-4.7882	-5.3859	-4.2601	-5.5713	-4.6587	-5.1201	-3.5636	-5.6107	-5.0813
0.042257	-0.64737	0.40899	1.3058	-0.8308	0.52161	0.79276	1.3545	0.8631	-0.18213	-0.58657	-1.3575	-1.9249	1.664	1.1265	-0.15128	0.63171	-1.0515	0.43273	-0.60583	0.81014	-0.5966	-0.62333	0.2048	0.7462	1.4597	-0.25182	2.4586	-0.28904	0.99063	1.7481	-0.32653	-0.46575	-1.5696	-0.07644	0.4006	0.0081766	0.08434	-1.1772	-0.74274	0.10925	-1.1251	-0.66414	-1.171	0.67972	-0.1705	-0.39222	0.083189	0.31267	1.4722
-0.27217	-0.41135	0.18543	-0.15643	-0.55466	1.406	0.5595	-0.45105	0.96596	-1.4309	0.49719	1.5969	-1.1172	1.346	-0.43297	1.0246	-0.029666	0.94765	1.3115	-0.079853	0.78514	1.5737	1.7999	1.2856	0.44079	-0.074653	0.21437	1.0471	-1.5115	0.20332	2.3256	-0.48614	1.2334	2.1319	0.17894	3.3299	0.73996	0.68141	0.55239	-0.71907	-0.58127	1.9096	-0.04625	-0.86763	0.053075	1.161	1.3124	0.071296	0.80606	-0.34646
2.1251	3.9112	3.8157	2.0277	1.5961	2.8368	3.1809	3.4802	2.8679	2.984	2.3474	4.5929	2.7243	3.5281	4.2635	3.1612	2.0807	3.6221	2.7293	4.4727	4.1132	2.4773	2.4026	4.2795	2.8777	2.8755	3.0402	3.9989	3.3153	3.2077	2.0297	4.3498	5.439	2.0703	4.0683	4.1066	0.45351	4.4418	4.2247	3.1224	3.7778	3.8113	1.1302	1.2523	3.1138	3.1635	3.7756	2.8717	2.9223	3.0679
9.3489	10.151	9.6882	9.8139	8.5547	9.5382	9.7202	11.937	9.1198	10.051	9.3397	11.164	9.7412	9.0146	10.777	8.9852	9.4924	9.8877	8.8958	9.8604	9.0106	10.535	8.8038	10.449	10.388	11.213	11.166	8.3958	9.3327	8.8633	8.639	10.076	9.0716	9.87	9.35	8.8223	9.7126	8.2413	9.2573	10.432	11.159	10.355	12.249	8.809	7.5668	9.5523	9.4298	10.691	10.21	8.5641
4.4022	4.374	6.1307	5.5222	5.3405	6.6818	5.2181	4.7056	4.0231	4.7989	6.0391	4.5504	5.2938	4.0255	4.6211	5.1803	5.0752	4.6417	4.5196	6.8544	5.6131	6.1548	5.5644	4.1929	4.7347	4.4244	4.7032	3.7648	4.5146	4.6861	4.6583	6.2921	5.7643	4.5316	6.5736	4.7113	4.779	4.592	5.2117	5.7749	5.3792	6.4851	5.8018	5.7858	4.7596	4.7277	5.5987	5.0212	5.4041	3.6047
4.3969	4.1078	3.7803	5.3488	3.9913	3.282	4.3163	4.067	4.1904	4.908	5.2972	4.3109	4.8391	3.9994	4.1561	6.2267	3.2578	5.1481	5.7765	4.3635	4.0443	5.2112	4.2531	4.7776	4.0311	3.5319	5.3977	3.9519	4.3165	4.2039	4.4449	4.4692	2.8273	5.0449	4.7731	3.9935	5.2925	5.2515	4.7078	4.2209	5.132	5.0952	5.6912	3.3489	4.8846	5.158	4.5704	3.4101	4.5006	5.8055
-12.884	-13.602	-15.006	-13.278	-14.514	-13.247	-13.844	-14.537	-12.871	-15.565	-11.645	-13.031	-12.988	-12.9	-12.09	-13.885	-12.984	-12.844	-11.513	-13.028	-14.567	-13.769	-11.578	-14.347	-13.415	-13.021	-12.908	-14.342	-12.989	-13.01	-12.761	-13.753	-13.065	-13.77	-13.595	-13.411	-12.693	-12.336	-13.447	-13.366	-12.638	-13.221	-14.128	-12.931	-13.556	-13.378	-12.875	-14.886	-11.817	-12.993
6.226	5.4594	5.0373	4.8554	5.8035	6.0159	7.2434	6.7346	5.8444	5.7163	5.2437	4.6439	6.2238	5.7561	6.4352	6.3568	6.4024	6.0691	6.8571	6.0753	7.254	7.0818	4.5733	4.7778	5.774	3.7392	5.873	5.9858	5.3544	5.2683	3.3756	5.1536	5.2227	6.0523	7.0272	5.8708	5.9438	6.6802	8.3797	6.7437	6.3296	6.3042	5.7163	7.8217	6.6285	6.865	6.3282	5.7527	4.7662	5.0231
-2.4234	-0.14287	-1.0867	-0.96065	-1.533	-0.64594	-0.60348	-1.3928	-1.5082	-2.0973	-1.7351	-1.3474	-1.8559	-1.6785	-0.85764	-2.8422	-2.937	-1.3374	-2.8626	-2.8147	-0.44681	-1.6566	-2.8049	-1.4082	0.090587	-1.412	-1.0851	-1.2406	-0.69051	-2.1555	-2.6254	0.056189	-0.013923	-0.84546	-1.9	-2.4365	-3.307	-2.8366	-1.9546	-1.2777	-1.8397	-1.3089	-0.82584	-3.2747	-1.7238	-1.1167	-1.422	-0.68837	-2.2458	0.18607
-3.3978	-2.7871	-0.86233	-3.0864	-2.0184	-4.0711	-2.0758	-3.7225	-3.0564	-1.947	-2.6582	-2.1354	-2.6352	-1.3272	-4.0479	-3.644	-4.0322	-3.0642	-1.9086	-4.1299	-2.9386	-2.8513	-2.3507	-2.4564	-4.6426	-2.4513	-2.7376	-2.835	-2.6298	-0.86686	-3.0325	-2.6759	-2.1677	-4.5458	-4.0759	-1.5262	-2.5666	-2.4308	-2.5723	-2.1933	-4.0172	-1.9038	-1.2494	-2.9284	-2.4179	-2.9653	-1.4858	-3.098	-3.1066	-2.0924
-4.3442	-3.6603	-2.5529	-3.1741	-2.9162	-4.0798	-3.7788	-2.9031	-3.8575	-2.4794	-3.3828	-2.9962	-2.2244	-4.1473	-4.2924	-1.1585	-3.8336	-3.1706	-2.3841	-2.5855	-4.3109	-2.8417	-1.6985	-1.3025	-1.9329	-3.5742	-3.6951	-2.1696	-2.7791	-3.7804	-3.864	-4.3558	-3.2032	-3.4455	-4.1139	-1.4965	-3.6234	-3.8279	-2.3715	-2.2455	-4.0935	-1.5047	-2.1064	-5.3725	-3.8138	-2.6164	-3.5866	-3.0899	-2.7319	-2.9097
-14.614	-14.542	-14.551	-14.774	-13.232	-14.343	-13.718	-15.356	-15.389	-14.743	-13.627	-11.51	-15.32	-14.016	-14.537	-15.392	-13.041	-14.739	-15.053	-15.299	-14.781	-14.276	-12.826	-15.431	-15.587	-14.305	-15.344	-14.173	-12.977	-14.565	-14.318	-15.001	-13.438	-14.589	-14.465	-15.744	-12.491	-15.301	-15.175	-13.889	-14.434	-13.137	-15.133	-14.442	-15.26	-15.115	-15.535	-15.621	-15.794	-16.368
-5.004	-5.4408	-6.0825	-7.1413	-6.852	-6.6666	-4.9782	-7.3651	-5.9503	-6.1076	-5.1115	-5.1832	-5.5574	-6.2934	-4.0733	-5.4148	-7.6446	-5.0892	-5.6253	-5.3656	-6.5012	-6.5061	-6.4705	-3.6864	-5.8457	-5.6825	-5.7827	-3.8771	-5.897	-6.2579	-5.0304	-4.0913	-6.3546	-5.5295	-3.6294	-5.2161	-5.661	-5.9699	-4.4347	-5.9494	-6.4868	-5.8543	-5.5999	-3.4477	-5.1426	-5.4119	-6.1899	-4.9976	-6.8073	-5.219
11.422	9.5002	9.3699	9.3285	9.3837	9.3879	8.8044	11.02	9.4295	9.5374	9.8913	9.5777	10.129	11.213	10.229	8.5502	9.597	9.5879	9.0487	9.493	8.0517	9.4323	9.8711	10.097	9.3917	8.146	10.215	10.227	9.0312	8.4546	11.313	10.159	10.022	10.687	9.9806	9.6891	8.9945	10.148	10.323	11.574	9.534	10.671	7.4027	8.9199	11.549	10.254	8.7263	8.1959	9.6954	9.7828
5.0391	5.2324	5.4956	6.3689	7.1064	5.2456	3.7257	6.8786	5.1978	6.4831	5.7414	4.673	6.808	6.256	4.6748	6.0082	4.1895	5.2525	5.924	4.9678	5.3106	6.9369	5.6708	5.4327	6.5411	4.017	6.9907	6.4528	7.021	6.4748	6.9227	6.6709	5.8328	4.8958	5.8968	5.2953	6.0897	6.5193	7.0835	5.7441	5.5755	4.0479	5.5129	5.7676	7.5311	5.564	6.2964	5.6473	6.4225	6.0563
9.3361	10.53	8.5884	10.503	9.9607	9.5828	11.698	10.019	8.5542	11.061	10.737	11.176	9.989	9.0142	11.221	10.464	9.0174	10.37	9.8343	10.757	11.681	8.8802	10.437	10.376	11.925	10.105	10.724	10.489	10.139	9.9867	10.225	8.9855	8.6907	9.4093	9.8924	10.057	10.536	9.5219	9.8835	10.751	10.917	12.468	9.7276	9.198	8.8156	9.6193	11.709	10.14	10.489	10.655
2.4956	3.3279	2.2645	3.7059	3.0663	3.1184	2.9634	2.5523	2.8179	2.9047	2.0585	2.8914	3.8429	2.8105	2.6005	2.6855	3.0172	2.4994	1.9697	2.1174	3.6116	2.7795	2.5861	2.5831	4.5514	2.8634	2.5422	4.7973	3.6808	1.5671	2.9067	3.5271	1.8923	3.2151	3.519	4.2337	2.6006	3.8835	4.0596	3.8749	4.4892	2.5826	2.3166	1.914	3.0359	3.0071	3.4386	1.2265	2.6923	2.6357
-4.9842	-5.9937	-5.6862	-6.7637	-5.1197	-5.0697	-5.3687	-4.7102	-6.2875	-5.7094	-5.0676	-7.3786	-6.0337	-6.4195	-5.86	-3.9514	-5.6214	-5.1878	-3.684	-6.6933	-7.6099	-5.8704	-5.1433	-5.4465	-4.7606	-4.1685	-7.5837	-5.2433	-3.3925	-5.5023	-5.0111	-5.7273	-6.0046	-6.6898	-5.9947	-5.5723	-5.9972	-6.9129	-5.752	-5.5788	-4.5546	-5.82	-3.9143	-5.3087	-5.1441	-5.2585	-5.7654	-5.7234	-5.7655	-4.5662
3.4918	2.1681	3.4818	2.7142	2.5709	2.6362	4.0081	3.6106	3.9422	2.031	3.5982	1.1261	3.2826	3.5226	2.9822	3.3701	2.7704	2.9475	3.1134	2.7744	3.586	2.7018	3.7215	3.4201	2.9879	2.2701	3.4453	2.0911	3.8284	2.6655	3.3616	1.6208	3.5237	3.1669	2.9888	4.1464	3.4652	3.2618	3.825	2.8391	3.7644	2.978	3.0055	2.9566	3.1187	1.7583	3.7468	1.6154	3.2242	3.2196
-8.1434	-9.7184	-8.6457	-11.098	-9.3993	-9.5062	-9.9666	-7.7705	-10.13	-9.5138	-9.4453	-8.1595	-8.049	-9.2007	-8.9876	-8.3179	-9.0171	-10.148	-9.4355	-8.6342	-9.5401	-9.6649	-9.7644	-8.9174	-6.8148	-8.6985	-7.9334	-9.001	-9.8796	-9.2974	-10.074	-9.0117	-9.7357	-8.5907	-10.46	-7.7153	-9.2743	-9.607	-9.0455	-9.9076	-11.174	-9.4056	-8.6716	-9.2403	-7.9442	-7.5632	-8.3941	-8.7874	-8.5573	-9.4607
-0.4516	0.91974	-1.1321	-0.87437	-1.392	0.62517	-0.64491	-0.15155	-0.26855	0.072253	0.31993	0.34284	1.2954	1.1426	2.4689	-0.64602	-0.34966	-1.568	0.41504	0.17232	-1.3861	-0.41181	2.0338	-0.57594	-0.1382	-1.5798	0.29608	0.97769	-1.6425	0.073657	-0.95873	-1.3761	0.44509	0.47973	-1.5921	0.75548	0.8458	-0.67227	0.65815	0.263	0.64115	0.87106	0.67195	-1.2324	0.17205	-1.085	0.78487	-0.12437	-0.27554	0.12882
-0.12436	-2.3129	-4.4681	-1.5483	-1.1997	0.63098	-2.3335	-1.9251	-2.7469	-1.414	-1.1412	-1.8851	-0.9524	-1.6148	-2.0981	-1.9932	-0.30864	-2.0604	-1.8887	-2.4473	-1.8457	-2.1723	-1.2467	-1.2847	-0.69369	-1.4555	-0.8204	0.075041	-2.0966	-1.2819	-2.1928	-0.70211	0.36358	-2.003	-1.7366	-1.6203	-2.6204	-1.0609	-3.2254	-1.0682	-2.1533	-2.7736	-0.84766	-1.0038	0.038768	-2.3167	-2.0225	-1.3749	-0.96714	-1.8313
0.66967	0.93032	1.5975	2.8347	0.84854	1.8511	1.0832	1.8964	0.6937	1.7196	0.0017915	1.2096	0.76594	-1.1407	0.2829	0.89206	0.52777	0.080794	0.73108	1.9968	0.9666	2.3774	0.77052	3.3604	1.4036	0.18689	0.63582	0.61896	1.0194	0.75608	0.29308	1.1224	0.91193	1.3626	-0.73892	0.46783	-0.1101	0.78411	0.67176	1.1087	-0.39381	1.7385	0.66874	2.6875	2.3718	2.5617	2.9206	0.34848	0.79624	2.3469
0.22045	0.11238	0.016041	0.16201	1.4195	-0.4614	-1.1092	-0.7765	0.36698	-0.30786	-0.017135	1.0171	0.2811	1.1433	-0.069682	-0.23439	-0.48412	-0.79641	-0.38681	0.066836	-0.80226	0.362	0.27877	0.71759	0.18133	-0.75994	-0.02773	-0.77884	-0.047831	-0.70877	-0.82505	-0.030842	-0.34173	0.52219	-1.1551	0.19122	0.94088	0.32558	0.30149	0.53003	0.074987	0.23676	0.050655	0.40852	1.0688	-0.37274	0.72069	-1.1979	-0.45992	-2.4266
-6.9239	-2.9082	-2.5487	-3.6001	-2.0023	-2.9213	-1.9025	-4.337	-1.5579	-4.7927	-4.1117	-4.3618	-1.4532	-2.683	-4.526	-5.1777	-3.7625	-2.9217	-3.6953	-2.4783	-4.1809	-2.349	-3.0342	-2.7429	-3.1955	-3.4955	-2.4631	-2.4375	-4.0179	-2.5705	-2.9964	-2.2994	-4.3184	-3.0634	-4.0456	-5.1185	-2.1361	-3.6935	-3.2866	-3.4734	-5.5281	-2.5831	-2.4981	-1.3242	-3.4481	-2.4167	-2.4012	-2.9094	-4.1221	-2.8776
-9.1939	-10.451	-10.431	-11.316	-11.735	-10.527	-11.462	-11.129	-10.465	-8.9853	-10.723	-11.375	-10.664	-10.31	-10.574	-10.634	-11.057	-10.792	-10.965	-11.249	-11.465	-10.156	-10.227	-9.4492	-9.2191	-11.659	-11.366	-9.611	-11.137	-10.647	-11.11	-10.176	-12.119	-10.993	-9.768	-10.415	-10.238	-9.3758	-10.415	-10.614	-10.489	-12.313	-11.043	-11.742	-11.747	-10.292	-12.132	-9.4041	-9.2736	-11.256
-11.332	-10.931	-10.5	-12.015	-10.406	-11.554	-10.813	-11.785	-10.827	-13.032	-10.314	-12.091	-10.732	-11.665	-10.947	-10.808	-11.974	-12.315	-10.836	-10.729	-9.5231	-13.086	-12.321	-11.549	-10.367	-11.836	-13.404	-11.248	-10.033	-11.472	-11.444	-11.466	-12.462	-10.62	-12.936	-10.365	-11.384	-12.26	-12.038	-12.386	-10.734	-11.804	-10.491	-10.42	-10.944	-11.661	-11.969	-11.527	-13.164	-12.142
0.52161	1.0141	1.4269	1.9119	1.9647	1.3608	0.041998	2.1762	1.6795	0.33429	2.2162	0.83845	0.11817	1.6292	-0.25887	-0.35784	1.8759	1.7402	1.9666	2.8312	1.2499	0.77432	0.61489	1.3278	1.2362	1.3696	2.2462	1.1332	1.0453	1.8341	1.2091	1.5802	0.52504	0.15716	-0.02921	1.8715	2.1348	0.32616	0.66458	-0.3471	1.9887	1.9002	2.1814	1.5107	1.2365	2.1371	1.8523	0.73109	0.69453	1.3741
-3.6133	-3.7261	-4.1238	-3.3537	-3.2106	-4.0119	-3.1774	-3.8671	-3.7923	-1.7044	-1.5818	-2.507	-1.9524	-4.0865	-2.8868	-2.9788	-2.1155	-3.2355	-0.81604	-2.6302	-2.5288	-2.1537	-2.9375	-3.6851	-2.8121	-3.3281	-4.3432	-3.3875	-2.3637	-3.7063	-2.8604	-3.3937	-3.9542	-2.1649	-4.0425	-3.2393	-3.0773	-2.9524	-2.337	-4.4172	-1.5601	-3.5476	-2.4103	-2.7936	-1.4137	-3.1391	-2.5981	-4.3685	-3.4847	-4.3386
-9.4437	-11.207	-10.574	-12.821	-11.375	-10.79	-12.123	-11.157	-10.048	-11.492	-11.366	-9.9839	-10.601	-9.6743	-10.768	-9.9699	-11.219	-10.106	-10.644	-10.248	-9.7243	-10.796	-10.306	-9.8263	-11.513	-9.8147	-11.629	-10.768	-10.431	-11.104	-10.716	-9.447	-12.095	-11.345	-11.394	-10.534	-10.216	-11.509	-10.462	-8.8067	-11.471	-9.6864	-12.503	-9.4466	-10.692	-10.496	-10.962	-10.504	-10.701	-9.9844
-0.00899	-2.038	-2.6064	-1.0844	-1.0231	-2.0678	-2.5737	-1.2411	-1.6383	-0.85981	-1.8455	-1.8442	-1.5488	-1.712	-2.4141	-2.2177	-0.99014	-1.1938	-0.44641	0.4589	-0.15197	-0.60145	-0.19251	-0.20209	0.17582	0.21043	-1.0588	-2.1121	-2.5506	-2.3475	-0.28219	-0.244	-1.267	-2.1051	-0.32939	-1.0372	-1.796	-0.26294	-0.99745	-1.0606	-0.67163	-0.13475	-0.25584	-1.3462	-0.83154	-1.5151	-2.2871	-1.3083	-1.4986	-1.4809
-11.51	-11.617	-11.637	-11.289	-11.488	-10.539	-13.271	-12.292	-9.9528	-11.315	-12.982	-11.127	-10.877	-10.98	-12.159	-11.073	-12.475	-12.231	-8.8749	-11.793	-10.864	-10.843	-12.178	-11.846	-10.821	-11.609	-12.072	-12.395	-12.576	-12.028	-11.709	-11.035	-11.958	-12.093	-13.105	-11.838	-12.666	-12.371	-10.896	-11.465	-11.569	-11.862	-12.407	-10.931	-12.685	-11.276	-11.329	-10.881	-12.219	-9.7623
-2.7202	-3.1065	-3.232	-5.5705	-4.5263	-2.7209	-4.2347	-4.1807	-5.2173	-3.3776	-6.3712	-4.8466	-4.1045	-5.9182	-3.1477	-4.2289	-4.5136	-6.5117	-5.0566	-4.2051	-5.7601	-3.1606	-4.843	-4.9071	-2.457	-5.5518	-5.0851	-2.7336	-5.1105	-3.2164	-4.0378	-5.3797	-4.3924	-3.7797	-4.6916	-4.589	-5.5045	-3.5202	-4.8982	-4.178	-3.6262	-4.4782	-5.6398	-5.8255	-4.1772	-5.7584	-5.0438	-3.079	-2.3518	-4.1081
0.91032	1.3689	1.7587	0.62621	-0.38236	1.3111	0.10342	0.64584	0.55031	2.6703	1.2892	-0.79502	0.66764	0.30312	0.70331	-0.45589	0.61911	0.53684	1.024	0.11116	0.54773	0.33127	-0.032044	1.366	1.3533	1.3567	3.2549	1.8073	0.64515	1.375	0.3962	3.3423	1.4015	-0.53246	0.2897	1.3189	1.3056	1.087	1.5906	1.7228	1.0351	0.8494	0.944	0.34001	1.4876	2.21	-0.89946	0.16867	-0.83545	1.731
-9.2712	-10.146	-9.8695	-11.128	-8.7544	-11.633	-9.9564	-10.517	-11.263	-9.5578	-9.8157	-9.8267	-10.749	-8.0866	-10.008	-9.4378	-9.8473	-10.078	-9.5892	-11.754	-10.404	-10.537	-10.368	-9.6582	-10.289	-11.265	-9.5694	-10.843	-9.5965	-11.704	-10.449	-8.5793	-11.532	-11.141	-11.161	-9.3506	-10.316	-11.007	-10.408	-10.402	-10.591	-11.392	-9.3351	-9.3513	-10.32	-10.489	-10.959	-10.073	-9.3001	-9.4455
-0.30553	-1.4878	1.396	-0.63665	-1.8018	0.66341	-0.34441	-0.40475	-1.3148	-0.23018	0.20192	-0.22734	0.2643	-1.089	0.024645	-0.31313	-0.16104	-1.5069	-2.2814	-0.92202	-2.3094	-1.3897	0.11784	-0.21789	1.3596	-0.54025	-0.88494	-0.77457	0.71351	-1.2391	-1.3696	-0.96474	-0.022442	-3.172	0.17042	-0.62912	-1.281	-0.911	-0.4388	-0.49886	-0.75979	-0.31353	0.28133	0.79169	0.84602	-2.4096	-0.8824	-0.048379	-1.1565	0.40572
-0.75671	-1.6749	0.19982	1.9315	0.43263	-0.54161	0.68932	0.55969	1.6	1.598	0.36459	-0.62159	-0.041376	-0.052358	0.59493	-1.0077	0.48832	1.4206	1.3932	0.8544	0.18416	0.39609	-0.45065	-0.72086	0.74133	1.1878	0.58549	-0.22979	-0.34696	-0.89514	0.55022	0.37857	1.4407	-0.12659	0.41105	-0.42912	-0.053566	2.2103	-0.92419	0.51484	0.87587	2.0703	0.96794	-0.97174	2.15	-0.60696	0.25807	0.66318	-0.29702	-0.93576
-14.44	-15.069	-14.366	-13.705	-15.647	-14.483	-15.761	-14.451	-13.864	-14.937	-13.571	-15.109	-15.867	-15.652	-16.039	-14.665	-14.768	-15.95	-15.257	-14.437	-14.831	-15.183	-14.844	-14.546	-14.083	-16.439	-13.957	-15.965	-13.344	-15.847	-13.977	-15.7	-15.613	-13.7	-14.856	-15.536	-14.153	-14.618	-15.095	-14.737	-14.462	-14.999	-14.839	-14.761	-14.389	-13.844	-15.852	-13.731	-14.515	-16.129
-1.9816	-0.35198	-1.0097	-3.6423	-1.3392	-2.069	-1.1353	-0.33075	-2.7343	-2.5196	-0.90891	-0.97468	-1.1853	0.26756	-1.578	-1.7715	-0.69042	-1.2879	-0.70678	-0.33642	-0.71911	-0.9644	-2.4351	-3.2747	-1.5394	-1.8387	-2.09	-0.78638	-1.4154	-2.904	-0.60114	-0.33282	-0.082184	-1.7301	-1.3257	-2.4312	-0.81953	-1.415	-1.0798	-0.50333	-1.3268	-1.793	-1.308	-2.7864	-2.9489	-2.0969	-3.0389	-0.96151	-2.3879	-1.2671
-4.9253	-6.8395	-5.7576	-6.2238	-6.9902	-7.3371	-5.5329	-7.787	-7.5593	-5.6428	-6.6619	-6.1459	-5.3635	-6.4009	-7.434	-8.5608	-6.7417	-6.781	-7.1487	-6.4566	-6.6981	-6.5041	-6.2683	-5.8774	-6.7139	-6.9362	-6.6684	-7.6883	-6.8301	-6.353	-6.4147	-7.5068	-7.6555	-6.7175	-6.5309	-6.9548	-5.7991	-6.2825	-6.2882	-6.1713	-7.1493	-6.6552	-7.2292	-4.9017	-6.2925	-5.4032	-6.9947	-5.6257	-5.7519	-7.5051
-4.7951	-4.4886	-3.1133	-4.8408	-4.3227	-4.3724	-3.5478	-5.3196	-4.6029	-4.4514	-3.7142	-4.5362	-3.851	-5.1545	-3.9024	-5.5285	-3.1305	-4.301	-4.8448	-3.4025	-3.7909	-4.4523	-5.6836	-3.5604	-2.6973	-3.1368	-4.5435	-2.5672	-4.9811	-4.0445	-3.7088	-4.0762	-5.035	-6.6364	-4.7646	-4.5398	-3.148	-4.3793	-5.3943	-3.6074	-4.123	-5.2421	-4.7029	-5.685	-2.5105	-4.2496	-4.6641	-3.6007	-3.8402	-4.4125
1.2417	1.8182	1.2755	0.95368	2.9632	1.8207	1.1353	0.73922	3.0834	2.0605	2.3018	2.1339	3.0613	1.7744	1.9907	1.4073	2.5795	2.6846	1.3825	2.6005	2.895	2.4331	1.2942	2.1481	0.37012	1.2762	3.0922	2.2261	0.75889	0.55858	3.4562	2.1334	1.4084	1.6374	1.7072	1.6475	0.741	0.9752	1.3417	1.7376	0.67541	-0.070611	1.6693	2.9875	1.3712	1.5687	1.0067	2.0437	1.3222	1.0286
-0.7422	-2.7392	-1.25	0.20717	-1.8406	-2.3858	-3.2267	-1.5814	-0.94578	-0.82206	-1.8865	-0.095734	-2.5738	-2.1593	-1.8924	-3.5522	-2.227	-0.074307	-0.93465	0.27292	-1.3949	-1.3604	-1.5791	-2.8291	-0.4173	-1.8965	0.25123	-1.8223	-2.6658	-3.434	-1.3272	-1.0348	-2.4669	-2.324	-0.62378	-1.9897	-0.23328	-2.6591	-1.9325	-1.6584	-1.9184	-2.2074	-1.3268	-2.7278	-1.4207	-2.0827	-1.4225	-0.61137	-2.5664	-3.3673
-3.3279	-4.3997	-3.078	-3.8876	-4.5856	-5.7173	-3.1219	-4.8682	-3.963	-2.6346	-3.7147	-4.7986	-3.6074	-3.3598	-5.2148	-2.3046	-2.7071	-3.442	-4.1786	-3.3294	-4.5904	-4.6129	-3.7157	-4.3953	-3.8407	-4.3296	-2.7135	-3.8816	-2.6566	-4.1496	-4.5658	-3.5522	-3.6015	-5.2684	-3.0064	-3.5514	-1.3721	-4.6793	-3.3093	-3.5091	-3.7697	-4.1777	-4.3551	-3.6455	-5.1655	-5.8279	-4.1186	-2.8646	-4.05	-3.1727
8.7776	8.6019	8.9775	8.1942	9.4383	8.9406	8.1018	7.9349	9.4239	10.961	9.5338	8.8539	9.5409	7.7408	8.9442	8.4032	10.333	8.9284	8.5692	7.6689	10.201	8.0109	7.7684	7.0207	9.6898	8.756	9.5389	7.4636	9.4845	8.5551	8.081	9.2712	9.8612	9.4018	8.013	9.4661	7.6795	9.3908	8.755	9.088	8.8929	7.4184	8.0359	7.601	7.8108	8.436	8.7227	8.0036	8.489	10.021
-0.66103	-1.2355	-1.2169	-3.1129	-1.0521	-2.5309	-2.9879	-3.1217	-2.8565	-2.688	-2.7076	-2.1272	-1.4677	-4.5142	-1.3397	-2.7078	-2.3592	-1.9915	-0.8065	-1.4691	-2.9742	-1.8966	-2.8276	-2.0738	-2.3915	-2.5078	-2.5947	-3.2585	-3.5052	-3.3558	-1.905	-1.1789	-2.5454	-1.7152	-1.6111	-4.251	-2.4075	-3.7414	-2.0413	-2.42	-0.77062	-0.90198	-2.0052	-4.1904	-2.5931	-0.24262	-2.1119	-1.7106	-1.8215	-2.7661
-22.781	-22.8	-22.043	-22.362	-22.314	-22.896	-21.807	-22.322	-23.152	-22.309	-21.535	-22.882	-22.936	-21.622	-22.574	-23.156	-21.929	-21.537	-22.206	-21.672	-21.533	-21.303	-21.349	-21.387	-22.365	-23.583	-22.837	-21.459	-22.202	-21.789	-21.9	-23.161	-22.612	-23.807	-23.908	-23.286	-21.278	-22.088	-22.273	-22.426	-22.305	-21.363	-21.738	-22.542	-23.132	-23.225	-23.083	-21.985	-23.652	-21.22
-10.437	-10.884	-9.135	-8.6779	-9.8598	-9.8771	-9.1858	-8.6679	-9.5939	-10.629	-10.48	-10.388	-9.9332	-10.129	-10.041	-10.357	-10.339	-10.437	-9.5166	-9.9972	-10.68	-10.539	-9.3825	-11.124	-10.314	-9.8469	-9.9119	-11.599	-11.342	-10.879	-12.06	-11.402	-9.5357	-9.3665	-10.549	-9.5131	-10.91	-10.432	-8.8257	-10.819	-9.6705	-9.499	-9.8451	-10.794	-10.085	-11.125	-9.8986	-10.751	-10.396	-10.222
10.908	8.779	9.9735	10.484	9.6778	10.237	11.808	8.6123	8.7108	10.648	11.082	9.807	12.157	10.094	9.2145	11.337	9.8316	9.6498	9.6712	10.367	10.301	10.096	9.7129	11.073	9.5692	10.473	10.456	12.121	11.354	10.936	6.9066	10.084	9.2797	10.579	9.1188	9.9348	9.8583	9.9143	10.216	8.9532	10.571	10.382	10.98	10.843	10.912	10.151	9.1929	10.013	11.615	9.6408
-0.42107	0.90744	-0.24024	0.086395	-0.16654	1.7152	-1.7692	-0.85759	-0.4359	-1.8481	0.99049	-0.5307	0.43707	-1.0133	-1.1187	1.189	-0.68	-1.2593	-1.4103	-1.4663	-0.22544	-0.27151	0.46425	-0.3078	0.31165	0.37081	0.37151	-0.2046	0.039828	0.56197	-1.7175	-1.1092	-0.30772	-1.0436	0.22273	0.23039	-0.58403	0.52472	1.4496	-0.15657	-0.68305	-0.55701	0.59829	1.3936	0.46821	-0.32427	-0.94911	-0.20361	-0.92524	0.87272
1.7385	0.074543	-1.2451	-0.16058	-0.25028	1.0907	-0.88536	-1.8719	-0.66607	1.302	-0.11144	-0.74489	-0.70012	0.25799	-1.0954	-0.75227	-0.85218	0.075299	2.7438	1.5227	0.43961	0.51569	0.047515	0.17141	0.45501	-0.87224	-0.6659	-0.98584	-1.8896	-0.56744	0.01977	-0.7746	-0.6456	0.40492	1.494	-0.11305	0.025696	1.1259	-0.4854	-1.516	-0.30079	0.424	1.1339	0.87418	-0.1521	1.8666	-0.57508	-0.13379	1.0629	-0.36572
-11.635	-12.824	-12.369	-14.621	-12.804	-14.524	-12.706	-12.913	-13.333	-13.776	-15.376	-12.456	-13.369	-13.48	-13.12	-13.061	-13.11	-12.457	-13.023	-12.662	-13.035	-13.593	-13.746	-13.804	-12.875	-11.096	-14.139	-12.389	-12.743	-14.924	-13.186	-13.983	-13.952	-13.817	-12.924	-14.225	-13.191	-12.827	-14.64	-12.141	-13.247	-14.532	-14.223	-13.7	-13.527	-13.428	-12.658	-12.912	-11.66	-12.059
3.3463	1.4878	3.3904	2.7847	2.2615	3.342	1.7599	2.8051	3.3521	4.0577	3.1088	5.3768	2.8993	2.1928	4.0617	3.6843	3.1937	4.334	3.0462	3.1436	3.1021	4.4916	4.3817	2.0569	3.7373	5.0036	2.751	3.8291	3.2257	3.8766	2.5441	2.8649	2.7395	3.3961	2.6325	3.0103	4.2271	3.4356	3.659	3.9391	2.8433	4.0425	1.0916	3.3431	2.4267	1.7789	4.3455	2.4435	4.0658	3.0786
-8.2585	-7.5287	-6.8128	-8.9634	-7.5089	-7.9871	-7.8187	-6.4988	-9.0947	-8.6264	-7.7204	-7.726	-8.4407	-7.4441	-6.078	-6.8388	-7.4316	-7.5208	-8.6219	-7.1672	-7.9525	-7.3791	-7.5961	-7.453	-8.6823	-8.6315	-6.4699	-5.7311	-6.3631	-7.7577	-7.9423	-8.1813	-7.0386	-6.5348	-7.496	-6.721	-8.733	-7.5736	-7.5257	-6.7013	-7.3	-7.0746	-7.0514	-6.2755	-7.0975	-7.3662	-6.5589	-6.9103	-5.8068	-7.4759
0.67096	-1.5825	-2.3219	-2.2863	-0.4799	-0.4841	-3.3225	0.98537	-1.7206	-0.58269	-1.6187	-1.1597	-0.36535	-2.474	-0.94538	-1.1387	-0.0024841	-2.2939	-2.1652	-3.1878	0.15531	-2.7937	-0.35183	-0.63082	-1.4863	-1.011	-2.6656	0.40424	-2.0326	0.33748	-1.4627	-2.3034	-0.7648	-2.1623	-1.8729	-0.51653	-1.3984	-1.2068	-1.2856	-2.26	0.044708	-1.5997	0.065956	-3.4023	-1.5957	-2.4083	-1.3648	-2.0227	-2.9825	-1.506
-11.9	-12.398	-12.384	-12.429	-12.654	-13.05	-13.165	-12.788	-11.745	-11.752	-12.342	-13.13	-12.725	-14.297	-13.422	-12.472	-13.375	-13.693	-11.852	-14.13	-13.777	-14.08	-11.902	-12.191	-13.159	-12.644	-11.048	-14.181	-12.71	-12.561	-11.912	-12.246	-13.063	-12.222	-13.16	-13.263	-13.096	-13.353	-12.755	-11.981	-13.531	-11.447	-14.843	-11.336	-11.575	-12.024	-13.546	-12.601	-13.341	-11.847
-2.3778	-2.9127	-1.0238	-1.1221	-2.6793	-3.339	-1.3271	-1.2263	-0.15353	-0.36842	-2.8004	-0.69618	-2.8796	-1.9217	-0.68195	-0.90646	-2.8618	-2.4007	-0.67614	-1.0485	-0.33403	-1.4904	-2.5574	-1.3183	-2.308	-1.2308	-0.97294	-1.4965	-3.044	-2.531	-1.0403	-0.8214	-1.9168	-1.421	-1.9937	-1.3044	-3.0643	-0.72372	-0.43396	-1.2075	-1.0128	-1.3899	-0.51274	-0.17612	-1.2038	-1.4717	-2.0817	-2.8416	-0.88844	-1.7237
9.2964	8.3709	7.9383	7.7036	9.3448	7.6134	8.1322	8.8316	9.516	10.21	7.8392	9.0337	7.6517	7.4466	9.5975	7.9624	8.2932	9.15	7.0618	8.6034	9.808	8.8929	8.7852	8.6556	6.7678	8.0012	8.2457	9.167	9.6594	9.3184	9.3141	9.9537	11.025	8.2094	7.9078	8.5972	8.8177	8.5915	8.7673	7.7054	7.9928	8.2474	8.0533	8.1842	8.5675	7.6984	8.7726	10.293	8.7335	7.6156
-4.3962	-3.212	-4.8733	-4.3382	-4.199	-2.9305	-3.1989	-4.1081	-2.0037	-2.2343	-2.4288	-1.6586	-4.2588	-3.0277	-3.9664	-2.5411	-2.9735	-2.1982	-3.9029	-1.8727	-4.2169	-3.9185	-2.4517	-3.0506	-2.673	-2.4884	-3.1063	-3.8994	-3.0177	-2.7263	-3.7931	-2.5626	-3.2337	-4.2747	-3.0298	-2.3909	-2.396	-4.4191	-2.8725	-1.6399	-3.9824	-2.9792	-3.539	-4.2947	-3.3399	-3.0446	-3.8273	-3.0279	-2.3481	-2.2072
[truncated: 150 more columns]
