# Supplementary material for: Genetic dissection of main and epistatic effects of QTL based on augmented triple test cross design
Source: PLoS One. 2017 Dec 14;12(12):e0189054. doi: 10.1371/journal.pone.0189054 (PMC5730204; doi:10.1371/journal.pone.0189054)
Supplement: S7 Supporting Information — (ZIP) [file pone.0189054.s007.zip › z2_250_0.2_10.csv]

-12.06	-9.7613	-7.7245	-10.006	-7.6442	-3.5779	-7.4837	-11.152	-8.7062	-8.849	-5.7598	-11.784	-8.9612	-6.0434	-10.614	-6.0195	-9.0692	-6.7945	-6.0164	-6.7603	-11.277	-8.2208	-7.1964	-14.459	-9.6643	-8.2729	-10.4	-10.798	-10.693	-9.2685	-8.3772	-6.3659	-11.208	-9.1136	-10.853	-7.9457	-7.7772	-11.382	-2.2493	-8.2056	-7.9454	-11.646	-9.0411	-9.7581	-3.454	-8.8494	-7.44	-7.7291	-14.908	-5.2334
-6.9208	-10.577	-9.9122	-4.6786	-5.9549	-6.3401	-6.8511	-8.8087	-1.793	-4.3045	-5.6297	-2.3445	-7.1362	-7.0258	-7.0948	-7.3137	-7.4842	-4.4933	-5.9536	-8.9998	-8.8688	-12.484	-4.1734	-3.9617	-4.7776	-2.7244	-9.0154	-6.5996	-3.042	-10.088	-5.1149	-6.8713	-5.3334	-8.364	-8.5612	-10.433	-9.0912	-5.4483	-9.0547	-7.238	-7.2203	-6.476	0.54389	-5.3857	-7.3873	-8.5053	-6.361	-2.8343	-6.6159	-3.4588
2.3289	0.13388	1.8775	-1.31	1.8813	-1.0751	-0.40952	2.3166	-0.83187	-3.2861	3.0613	0.48938	1.148	-0.26477	-4.2402	-2.1776	-0.36455	-0.9255	0.14367	-2.3562	-1.5912	2.9786	0.39401	2.4435	-0.85209	-2.6868	0.060477	2.6621	1.8238	0.094076	-0.35246	-0.88187	2.1063	-2.7183	1.2564	0.12658	-1.4048	0.59198	-1.7753	3.7146	1.0876	-1.9446	2.1078	5.0866	4.7171	-0.75808	3.8294	-0.81668	-1.1624	0.077008
-12.97	-12.081	-18.945	-16.129	-16.126	-15.272	-10.678	-15.006	-15.76	-17.346	-15.471	-13.512	-14.344	-13.574	-15.568	-13.452	-15.619	-16.366	-12.693	-16.953	-14.676	-15.557	-16.266	-19.552	-15.279	-16.27	-16.391	-14.402	-16.847	-13.619	-15.387	-17.9	-16.797	-14.112	-16.872	-12.539	-14.059	-17.088	-18.491	-13.749	-14.724	-15.273	-12.617	-9.3051	-11.048	-16.084	-14.947	-11.498	-15.236	-14.186
-10.433	-10.033	-7.0614	-8.2715	-6.3418	-13.499	-9.6579	-8.2502	-3.9865	-6.5183	-11.673	-11.651	-9.539	-4.9561	-7.786	-10.872	-8.3563	-7.1969	-8.0416	-7.5204	-2.7735	-7.372	-5.6252	-4.6673	-14.024	-8.1115	-7.2079	-8.9459	-5.5335	-6.5074	-10.234	-7.9338	-10.282	-7.8558	-8.7544	-12.654	-5.8667	-9.7412	-9.1626	-0.97828	-10.203	-7.5665	-7.6412	-4.1966	-9.1146	-7.4886	-5.9445	-8.5591	-6.6388	-10
-2.6329	-6.6126	-4.3133	-6.6375	-4.6064	-6.1847	-7.343	-4.4922	-5.8568	-3.658	-7.1679	-4.1119	-8.0997	-7.6564	-6.5356	-4.1872	-4.2802	-4.4397	-5.2647	-1.8799	-5.0159	-4.3457	-3.0441	-4.2942	-2.0498	-4.3107	-4.6124	-9.603	-2.0569	-4.2978	-9.3813	-3.9582	-7.7618	-7.5712	0.24008	-2.567	-4.0152	-3.438	-1.6268	-1.8842	-5.5878	-1.0734	-7.4707	-1.1873	-1.8827	-4.7847	-2.4275	-5.9504	-7.13	-9.1268
-9.6104	-11.175	-16.179	-10.103	-14.612	-12.286	-11.49	-7.6079	-10.718	-13.965	-11.416	-13.503	-11.123	-13.481	-6.4276	-11.994	-12.729	-7.3367	-5.7297	-11.374	-11.868	-13.386	-9.1076	-14.103	-9.9205	-11.232	-14.173	-9.8224	-9.1608	-12.453	-15.622	-10.17	-9.9024	-8.6882	-13.706	-11.546	-12.003	-9.2957	-12.205	-14.374	-13.155	-9.9063	-10.356	-9.2773	-14.267	-10.486	-12.105	-10.632	-7.8693	-8.0323
3.0227	-3.22	3.8127	-0.76837	-0.5523	3.3876	-0.10394	-0.54533	1.4922	0.35496	-0.41263	3.3624	0.60195	-4.1186	-0.7066	2.8317	-4.1392	0.076227	-2.2938	2.0218	0.95009	-0.42139	1.332	-0.71011	0.6132	-1.9452	0.71633	-3.242	-3.6316	-0.43191	-1.3316	-0.58694	0.79433	2.3162	-1.8713	2.9207	1.4949	-0.1933	-3.989	1.3225	0.75583	-2.6096	-2.7326	-0.80369	-2.223	-1.7753	0.088342	0.54737	1.8305	-2.0932
-3.3759	2.4586	0.16234	0.82593	-1.0336	-4.2086	-0.70696	1.8857	-1.0144	1.8954	1.6804	-1.6655	-3.6694	0.78787	2.9471	-1.1611	-1.4319	-2.9433	2.4078	1.6567	-2.687	-0.71387	-0.38106	-1.4047	2.2232	-1.3351	0.085554	0.44857	1.5519	-4.4639	1.7598	-2.6903	-2.5465	-2.0802	1.4665	0.91431	0.034653	-1.8618	-3.3049	1.0342	0.066173	-3.0424	1.079	-3.1204	-1.6577	-3.0774	-2.1008	-0.13217	2.1073	-0.63132
9.9643	4.2923	10.389	9.5955	10.83	7.8207	10.661	11.498	13.128	6.3481	8.0565	11.333	6.4137	7.5117	8.2208	3.8424	7.9532	10.346	8.7595	11.214	8.3549	8.4782	5.5705	6.2818	10.889	10.66	5.9487	11.827	9.7773	11.084	9.2204	11.447	9.8246	5.0129	7.3581	9.2771	8.9732	12.937	10.619	15.336	9.6299	10.3	6.4962	8.2793	10.454	12.241	10.404	8.1611	8.7547	6.9052
-22.611	-22.602	-22.476	-22.634	-24.087	-21.531	-17.876	-14.328	-18.465	-22.424	-17.89	-23.658	-22.644	-23.627	-17.343	-24.583	-21.217	-23.223	-21.033	-18.473	-19.604	-20.166	-24.979	-27.65	-22.246	-21.324	-19.819	-26.866	-23.213	-25.485	-22.893	-22.158	-16.505	-22.052	-21.577	-20.282	-22.839	-20.704	-20.119	-21.265	-21.44	-17.966	-23.719	-21.038	-21.539	-21.461	-24.094	-22.337	-18.521	-25.058
-3.0616	-6.148	-2.243	-1.9661	-0.55477	-3.9604	-4.2586	-1.3302	-4.2266	-10.505	-6.0331	-5.3446	-1.4214	-1.6761	-3.6208	-0.80761	-1.0158	-0.22844	0.80351	-4.0715	-6.2784	-3.8229	-4.6925	-4.0735	-3.757	0.14481	-5.2104	-3.0849	-6.1935	-6.1004	-0.28254	-3.8112	-3.7317	-3.5627	-4.5352	-4.9446	-1.5847	-3.255	-6.5383	-3.9049	-3.1684	-4.4928	-3.495	-4.6794	-2.6612	-4.4983	-3.7958	-2.6622	-5.9067	-1.1893
-2.5741	-3.4076	0.63278	-7.6197	-6.4171	-1.2747	-4.4733	-3.3701	-4.7434	-1.4116	-4.159	-5.1775	-4.9124	0.95178	0.33051	-2.589	-5.0866	-5.8568	-2.0521	-5.8137	-6.1368	0.46443	-1.1883	-0.88565	-1.3514	-5.0719	-7.7067	-3.7941	-5.704	0.36599	-2.2132	-5.1547	-6.6473	-2.5994	-3.4173	-2.0315	-3.1636	-1.958	-2.4513	1.8301	-2.6078	-1.7336	0.34541	-1.3983	-5.5524	-6.0201	-4.8682	-3.0098	-0.57591	-4.5012
-13.987	-13.197	-10.194	-11.349	-9.9811	-13.659	-10.986	-13.645	-10.817	-10.109	-11.955	-11.205	-12.266	-12.658	-9.7219	-12.416	-7.8311	-12.417	-14.393	-11.899	-10.487	-6.8587	-12.323	-11.188	-8.7134	-12.946	-8.5871	-13.248	-12.519	-13.757	-9.9944	-9.9309	-8.3099	-12.929	-15.818	-15.609	-13.817	-6.8738	-14.553	-6.8462	-11.096	-11.281	-12.212	-9.7256	-15.272	-12.689	-13.382	-12.323	-14.227	-14.668
6.6045	13.205	12.64	9.3474	9.2079	5.0541	13.354	4.1206	11.243	10.451	11.53	14.488	9.8137	10.038	9.9492	8.3861	8.3851	13.419	7.4214	10.04	12.258	8.3664	11.114	11.597	11.018	7.0849	8.4859	15.186	12.222	16.232	9.0766	10.24	9.5291	8.0111	11.982	10.023	13.502	8.9107	10.178	6.9462	9.2484	7.1996	8.0574	5.7484	12.425	14.131	11.071	11.531	8.096	14.127
-0.16604	-8.7472	0.98848	-4.3047	-4.4177	-2.2455	-0.45173	-2.6036	-6.1438	-5.6315	-6.406	-2.765	0.32071	-0.16121	-0.19228	-7.0147	-3.4801	-1.6485	-1.8567	-4.2554	-8.3637	-2.291	-1.5509	-3.5441	-7.1312	-10.354	-1.8084	-3.0061	-2.9171	-4.4684	-5.6548	0.68899	-2.7126	-4.828	-2.2669	-5.8152	-4.443	-8.7445	1.9564	-5.557	-8.1934	-0.68366	-7.0509	-2.8029	-3.3645	-8.4392	-7.7421	-1.5699	-1.8351	-6.006
5.3773	-1.9456	3.8545	-1.1098	3.1773	1.39	-3.2855	0.49713	1.9337	3.2081	3.7178	1.8238	-1.1196	3.5114	1.9182	1.7518	-2.8614	3.3821	-1.5706	-3.0817	5.1244	-0.37937	0.84207	-2.2645	2.6784	-1.4714	-0.058277	0.23293	3.0165	0.22768	1.5342	-0.59918	1.7355	-0.74383	-0.066195	-3.6044	4.2419	5.7507	3.6423	1.1404	1.1201	0.96143	-1.2815	6.2551	2.2696	0.061121	2.9884	0.43709	3.657	4.3394
-23.181	-19.325	-15.627	-19.032	-23.126	-16.593	-22.701	-17.937	-19.113	-18.027	-21.555	-22.789	-20.948	-22.633	-17.17	-19.798	-22.449	-19.336	-21.677	-15.861	-19.657	-28.524	-18.961	-21.006	-20.262	-22.476	-23.472	-21.61	-23.446	-21.544	-18.598	-28.635	-20.905	-16.916	-22.104	-22.772	-19.727	-20.93	-24.191	-25.675	-18.13	-19.395	-21.298	-21.695	-16.421	-20.489	-26.662	-21.069	-15.666	-19.175
1.1795	-0.43375	0.6119	0.54425	-0.44684	-1.3933	1.393	-2.0922	0.8804	0.38713	-2.2717	-4.9871	3.6308	-0.12113	-1.3033	1.1079	1.0318	-3.9427	-0.18252	0.034979	-3.2056	-0.75419	-7.3354	-1.4255	2.6136	-2.6473	0.18211	0.84309	5.2246	-0.39585	-4.3758	1.4487	4.784	0.85749	6.8292	-0.47247	1.399	2.9637	2.7441	-0.37813	3.4985	3.0048	-0.39745	4.2511	2.5502	-2.0603	1.0332	-0.77882	0.96872	-0.29588
3.3607	4.9551	0.25439	2.0757	3.4601	1.7262	2.1994	-0.83887	-2.7559	-5.0175	-2.0946	-4.1707	0.21593	-5.1082	0.52743	1.0222	-1.0742	3.4841	-0.9285	-0.65255	3.254	-5.7926	-1.7844	-0.49156	-0.99147	0.19385	-1.1956	1.3238	1.2007	1.4697	4.4352	2.391	-5.5532	1.5726	-0.91819	0.70096	-6.32	-0.65227	0.50656	-1.3794	6.2604	1.6794	0.061605	-0.37048	-1.8086	-2.92	1.6698	2.9943	3.9663	-1.4006
-1.3455	-2.6436	-5.1391	-1.7857	-6.5289	-1.8828	-0.90209	-2.955	-7.4124	-9.9725	-3.6165	-1.9329	-5.1422	-5.5444	-1.375	-1.0524	-5.8618	-8.1753	-0.44377	-1.6795	-4.4387	-3.9447	-4.1771	-7.0172	-0.75082	-3.9945	-7.315	-4.4652	-6.3669	-4.3119	-2.2249	-4.1749	-1.3885	-4.326	0.062318	-4.9398	-1.9387	-1.3813	-0.68513	-0.33596	0.63558	-5.0748	-3.3936	-4.2847	-1.7893	-2.5291	-5.8261	-2.9623	-4.4338	-3.0844
-17.202	-14.793	-15.281	-16.845	-16.161	-15.198	-17.143	-18.096	-14.309	-12.112	-14.576	-14.619	-17.075	-15.64	-11.294	-11.857	-14.334	-19.224	-9.1959	-13.111	-15.925	-12.795	-16.181	-11.124	-13.925	-11.955	-16.769	-17.873	-18.019	-8.2516	-15.606	-16.985	-14.053	-18.893	-15.356	-14.267	-16.896	-14.306	-14.301	-12.018	-13.802	-15.388	-12.39	-15.232	-14.135	-16.047	-12.28	-14.376	-16.894	-16.216
-5.7861	-5.4081	-5.9457	-2.9045	-8.0511	-7.4313	-3.7212	-8.9772	-5.12	-4.5743	-8.0385	-7.7676	-8.2941	-2.2514	-4.3188	-0.37969	-8.2232	-10.666	-6.5253	-4.6328	-6.0323	-0.30363	-5.7892	-5.9792	-1.4116	-3.2837	-4.7616	-9.6096	-8.5738	-9.3057	-4.4226	-2.5533	-2.0089	-3.8673	-4.3489	-5.181	-2.0555	-1.8563	-2.2616	-8.8583	-0.66819	-10.141	-5.2699	-7.9559	-5.0684	-5.1617	-8.614	-3.1768	-6.462	-4.575
-8.6375	-9.1534	-9.153	-8.8708	-14.668	-9.81	-11.164	-6.9542	-10.298	-13.708	-8.625	-12.714	-11.618	-10.273	-11.782	-11.051	-9.7573	-9.6381	-7.6921	-10.231	-9.3342	-9.7488	-13.276	-17.166	-10.396	-11.169	-10.874	-15.182	-10.932	-10.533	-10.337	-12.813	-12.67	-11.157	-16.866	-14.631	-12.38	-14.41	-14.697	-13.68	-11.773	-13.099	-11.253	-15.389	-13.906	-10.139	-5.0987	-13.406	-12.358	-10.447
-2.3235	-8.7561	-9.7686	-6.4286	-8.3841	-6.5661	-8.9612	-7.0931	-2.5345	-5.2026	-6.9866	-7.4349	-8.9987	-6.349	-6.1437	-6.0703	-11.945	-2.4625	-6.6331	-6.2627	-2.1894	-7.7786	-5.2512	-4.4837	-9.0485	-5.7849	-12.836	-5.2862	-9.0502	0.77433	-7.0085	-11.926	-9.7101	-8.874	-4.1489	-10.232	-6.9482	-7.7853	-5.9526	-5.5598	-9.7314	-6.6428	-6.9261	-5.9587	-6.599	-4.7438	-4.1683	-5.6327	-1.4253	-2.5055
0.13138	-5.2921	-3.9472	-1.7914	-4.2027	-3.0134	-3.9662	-0.60199	-1.2648	-0.1619	1.9164	-3.5691	-0.60801	-3.9748	-3.2371	-1.029	-0.00093531	-0.97221	-1.7591	-1.4939	-0.13799	0.5117	-4.5339	-6.9086	-2.8412	-3.3689	0.26854	1.0554	-0.65266	-3.0302	-2.3091	-2.7124	-5.9094	0.40574	-8.3121	-0.25243	-0.17248	-3.261	2.9461	-3.7076	-6.1873	0.97391	-5.9018	-5.551	-5.5208	-7.1146	-2.2413	5.2116	-0.12262	-0.85382
-0.73647	-1.813	2.4023	-3.0016	0.31386	-2.553	-0.97823	-5.7217	-1.0563	-1.7371	-2.5771	0.037391	2.9198	-1.5106	-0.3322	0.82206	1.2566	-1.1821	0.47804	-0.11169	-3.8116	2.505	1.6023	0.98905	-2.0405	0.5775	-3.5459	-1.4994	3.269	2.0347	1.0984	-0.76466	-1.9052	-0.95444	2.9162	-1.139	-1.4834	-2.094	0.93673	-4.3345	0.62538	-3.5296	3.2557	2.7324	-0.69459	-1.3405	1.1166	2.4188	-2.571	1.1252
-4.5827	-4.6633	-2.6986	-3.2457	-2.1681	-5.4072	-2.2719	-0.38584	1.3159	-1.6713	-2.8414	-5.3988	-2.677	-5.9622	-2.1421	-6.3134	-5.4237	-4.7785	-0.2153	-3.504	-3.2297	0.3761	0.93475	-3.2766	-1.1478	-5.8594	1.7824	0.13542	-2.3111	0.25064	-2.3198	-2.7556	1.8006	0.44631	-1.9037	3.5175	-2.3198	-6.837	2.3058	-5.4815	-2.2853	-3.7982	-4.3576	0.2352	0.47373	0.58531	-2.2157	-4.8392	-2.8597	-4.3788
0.15816	0.42678	1.585	-2.6123	1.802	-1.7477	2.0186	-2.1791	1.7089	-1.2802	3.4971	-0.81066	6.1512	-0.9871	1.1378	-0.31422	0.78112	0.64392	-3.8683	0.038695	1.5479	2.1101	-2.0325	0.0020624	-1.4002	-1.3682	-4.4636	2.8589	-2.559	-1.4751	5.777	2.078	2.6431	0.84196	4.5202	4.7534	0.19547	0.11238	0.44198	-3.0448	0.87763	-2.7778	4.2898	4.4327	3.5479	-0.42318	0.14104	4.1426	-1.0568	-2.0311
-10.619	-10.541	-11.287	-6.248	-11.021	-8.821	-10.456	-9.5604	-9.5666	-11.263	-12.026	-13.679	-10.389	-15.432	-10.768	-14.814	-13.067	-10.785	-14.038	-9.4166	-15.956	-10.976	-14.438	-14.656	-12.828	-7.1786	-15.103	-9.4643	-12.183	-7.7545	-10.779	-8.7754	-11.174	-8.4754	-17.857	-13.51	-9.2701	-8.7737	-10.161	-11.757	-5.993	-10.237	-12.413	-11.106	-13.879	-11.524	-12.4	-14.861	-6.0656	-14.668
1.8087	-5.1862	0.37426	-4.0208	-4.1696	-1.4163	-1.2528	-0.16947	1.6983	1.303	-3.8627	-5.8124	-3.4081	0.088897	1.3003	1.3717	-2.9025	0.013813	-2.8099	1.4096	-5.6598	-3.3421	1.7501	-2.1776	1.6394	1.6985	2.9332	-4.8173	-0.93227	-4.3192	-1.8954	2.4901	-0.58778	-2.4745	-3.1401	-3.6727	-3.2867	0.59201	0.60015	-5.9039	3.5764	-2.3523	2.8231	0.2378	0.09944	0.81025	-3.911	0.73148	-1.446	-2.8898
-5.7958	-2.8752	-5.1337	-2.4429	-5.7111	-3.9711	-5.6081	-3.3795	-2.2119	-3.209	-0.70252	-4.2487	-8.0078	-1.726	-0.89109	-4.1332	-4.718	-2.6757	-4.2159	-5.4975	-5.156	-4.0467	-6.0484	0.64528	-5.027	-7.8789	-6.0261	-2.6896	-4.3763	-2.3828	-3.6037	-7.3809	-2.0903	-9.5524	-4.6438	-5.1795	-2.1932	-4.9203	0.39198	-4.1749	-4.1	-3.1712	-5.2203	-7.6452	-6.0187	-3.0797	0.75201	-8.9555	-0.79594	-1.2247
0.97435	2.1009	1.4757	-1.7064	3.4345	3.4434	-1.9766	0.87597	-0.03024	-1.1591	-3.542	-1.7303	5.4638	-1.8787	-1.6291	3.2401	-3.0304	0.36575	-0.97186	-4.5745	-0.010726	3.6333	2.3915	1.9694	-0.361	-0.94773	-3.1104	-2.0628	-3.1308	-1.6258	0.038593	2.8024	-1.5551	-2.1247	-1.6128	3.0483	-5.0218	-0.71229	-0.19161	2.9577	-1.129	2.0664	-3.7586	0.60383	-1.1945	-0.39643	2.5633	3.7839	-1.2091	-2.258
-2.4219	-2.5605	-0.3991	2.1242	1.7111	-0.42817	1.3799	4.0644	-2.1645	1.7636	0.14952	-2.9997	-0.56631	-2.6293	-1.4537	1.1971	-1.731	5.0327	1.3857	1.1707	-4.366	-1.3842	-3.0877	-0.17721	-3.5112	1.1112	1.0456	-0.57438	-2.4966	-2.2579	-1.4332	3.8185	2.0163	1.0492	-0.0041321	2.4494	0.1189	3.5397	0.56187	3.9828	1.4505	-0.85718	0.83736	-3.6897	0.83466	1.8643	-2.0925	2.0911	1.7518	0.012788
-3.2782	1.0311	-3.4286	-4.8755	-6.8545	-1.8528	-2.8838	-1.5546	-2.7765	-1.9724	-2.2825	-1.9825	2.2853	-4.8893	-0.80626	-2.7933	0.065425	-3.7766	1.4469	0.26726	-2.533	-1.28	-1.5785	-6.5034	-4.546	-4.063	-2.5744	0.1296	1.7585	-1.5187	-6.2012	-2.9782	-0.81207	-5.5905	-5.1686	-0.41602	-4.0113	-4.2533	-3.1412	-3.2846	-3.8481	-2.6509	-4.2611	-6.2521	0.83691	0.014327	-0.77583	-2.1003	-3.6949	-2.1598
-6.1129	-11.43	-3.4211	-0.59307	-3.5438	-6.097	-3.9874	-2.0515	-0.92808	-3.132	-4.2276	-3.4979	-0.13063	-0.46956	0.63746	2.0479	-2.8343	-0.37143	-2.3753	2.8142	-3.4623	-0.98436	-4.8233	-1.8408	-2.3501	-1.3202	-1.4061	-2.6388	-2.7061	0.27016	-4.0125	-2.4439	-3.048	0.8836	-7.3751	-3.3576	-3.9908	-6.617	-2.4336	-0.73371	-1.6553	-3.4069	4.0106	0.4757	-5.2357	-6.7813	-0.39985	-2.7288	-8.9668	-3.1845
-4.3278	-2.9698	-5.7723	-3.2762	-3.4886	-4.2708	-2.0181	-0.91671	-3.3714	-3.843	-0.29133	-3.918	1.1628	-5.2396	-0.64777	-1.184	-7.5958	-0.93354	-3.2604	3.083	-0.79347	0.24681	0.14071	-4.9575	1.694	-4.1698	-0.9418	-3.0274	-3.5427	-2.55	-6.0812	-2.1586	-2.7904	-4.6973	-0.90963	1.2413	-0.97819	-1.3831	-6.1591	-2.1083	-7.3552	-0.086165	-4.2023	1.1553	2.0593	0.21756	-1.0329	-3.4993	-1.69	-4.8455
-10.875	-13.018	-13.322	-8.2423	-15.356	-7.2449	-9.1765	-14.045	-11.98	-9.6361	-11.93	-11.274	-11.079	-8.6287	-11.165	-12.384	-9.3822	-10.17	-10.231	-6.4455	-10.45	-8.3409	-8.906	-13.292	-10.985	-6.8722	-14.27	-14.28	-13.415	-14.457	-7.5193	-11.517	-10.281	-9.6815	-8.8709	-11.513	-16	-10.111	-12.972	-9.6195	-11.991	-7.488	-13.871	-12.869	-11.483	-10.844	-9.9641	-10.06	-13.125	-13.348
1.6591	0.0072098	3.2346	0.030408	-0.52417	3.7211	-2.2601	-2.2015	-0.41946	-4.5962	1.7858	-3.2935	-1.2456	1.0221	-3.0483	-5.2131	0.34837	0.86114	2.2445	-5.3859	-1.6484	0.47756	-3.8522	-0.14657	2.7252	-1.7336	-3.7898	-1.5371	-2.315	-0.57059	-1.7719	-0.43937	2.6657	0.054701	1.1579	2.4668	1.9539	5.6353	-0.3698	4.0815	4.4442	2.6875	-1.4245	3.451	1.4534	0.98029	3.8169	3.0317	-1.2303	-1.1363
-1.2486	1.365	-2.6644	-2.1153	-0.33339	-1.7087	1.7052	0.22466	-1.2792	-4.0914	-2.2357	0.71396	-2.1086	-5.8186	-3.7548	1.4086	-1.2559	2.6009	4.2563	0.90512	0.86677	1.5988	0.25783	-2.8622	0.50319	0.72238	1.544	-0.55137	3.0222	0.62678	-2.3833	-0.73683	-4.3237	-4.4918	-2.9271	-2.4087	-7.9176	-0.97803	-3.2483	-6.9752	1.7874	0.60488	-6.0241	-1.2	-3.7114	-0.47346	0.5563	-1.5087	-1.0675	-3.9117
9.0404	10.07	4.7105	4.3197	5.6513	9.2215	2.7336	7.0392	9.1595	5.7194	12.38	4.6563	3.9754	10.573	7.4953	7.0216	5.8744	7.8234	8.9346	3.4051	8.094	7.8036	6.2865	10.748	7.6164	-0.97586	7.1165	10.46	7.0014	6.7451	6.0072	10.575	6.6455	8.9953	7.8848	6.0566	7.6074	9.8963	10.599	8.803	5.7724	7.8034	10.154	7.9627	2.7626	3.4244	2.7963	3.4991	11.52	7.0741
-10.117	-11.931	-11.648	-10.138	-16.142	-6.517	-13.048	-10.822	-10.631	-16.597	-10.653	-12.332	-12.385	-10.126	-12.994	-11.498	-10.306	-17.279	-9.5281	-9.7861	-12.44	-14.228	-12.204	-14.882	-8.5095	-13.648	-11.621	-17.358	-12.727	-11.989	-11.319	-10.796	-13.651	-5.7304	-11.028	-10.057	-12.194	-10.406	-7.9757	-18.108	-13.622	-6.876	-11.529	-8.5585	-6.2853	-16.04	-17.668	-14.678	-13.387	-13.624
-9.0572	-8.1916	-12.61	-13.12	-10.981	-5.1102	-7.6624	-5.1826	-11.216	-6.9288	-10.9	-8.1925	-9.5292	-15.168	-8.3494	-8.3503	-6.2729	-9.5645	-6.4398	-10.793	-11.548	-13.534	-9.5739	-7.2732	-5.1906	-9.2615	-11.626	-8.7219	-8.0688	-6.9501	-16.541	-10.441	-7.8967	-9.1387	-6.6028	-9.6104	-13.369	-9.5596	-11.672	-11.235	-9.5737	-10.004	-6.475	-7	-6.9397	-7.2806	-8.1193	-4.1623	-8.4495	-6.2842
0.31197	6.8326	1.9313	-0.3178	4.3653	-0.030024	1.0473	2.3045	1.1594	2.333	-1.6717	4.1935	3.1214	1.4121	2.8437	1.2296	2.6344	2.0079	0.36479	5.4542	3.4306	-0.96803	4.387	1.6435	-2.8534	1.5871	5.345	-1.4445	-0.18997	-1.0361	1.0018	4.1589	3.3098	-0.062406	4.5778	2.712	2.3642	3.2949	2.5483	-1.5831	2.0823	5.3574	-0.93658	3.308	5.2375	2.1514	0.54022	3.8058	3.8916	1.1074
5.1666	0.017936	6.202	4.8624	1.4811	3.7199	5.0919	0.73222	-0.56148	-0.55048	5.3699	1.7655	6.0009	2.7203	2.208	5.502	5.7207	-1.9044	2.6951	5.3788	4.7115	3.332	6.6096	2.6749	-0.326	2.1421	2.6594	5.5534	6.2018	2.4342	4.2784	2.7683	0.89097	4.1353	5.6686	2.4175	-2.3267	4.5239	4.6258	0.96183	6.7449	4.488	6.5322	3.4479	2.0794	4.0946	11.01	1.0069	0.90533	1.1171
-14.016	-11.663	-10.4	-14.179	-13.811	-12.161	-13.022	-11.546	-11.536	-12.631	-17.631	-14.291	-7.4597	-11.697	-15.277	-17.04	-15.793	-13.14	-11.911	-12.627	-13.304	-17.165	-12.672	-13.446	-15.607	-11.208	-15.055	-9.1529	-18.47	-14.308	-14.154	-13.978	-13.921	-12.812	-14.505	-6.7082	-11.146	-17.523	-13.087	-16.774	-12.18	-10.074	-14.288	-11.445	-10.19	-15.73	-15.803	-12.976	-13.055	-13.077
0.16002	-0.94793	0.94003	-0.14911	-2.6896	2.7562	4.236	-4.644	-0.35619	2.7871	1.0849	3.466	-0.96483	-1.4917	1.6331	-0.2406	0.28447	-2.5357	2.3892	-2.7081	1.8647	-0.88837	-0.026764	2.8064	0.45256	-0.96616	-7.1907	-4.0377	3.2869	-1.4825	-0.73826	2.4703	3.6807	5.2288	-3.6857	0.94809	1.4327	-0.48096	0.91534	1.1186	-1.4221	1.1252	-3.4717	-0.85403	5.228	0.20474	4.0806	1.5111	1.1468	0.23506
-16.92	-16.876	-14.357	-12.878	-16.288	-14.116	-11.344	-14.992	-12.406	-12.793	-14.646	-11.993	-10.518	-12.554	-13.698	-13.146	-15.584	-16.368	-14.732	-16.722	-13.556	-12.736	-15.512	-12.825	-10.27	-10.259	-14.041	-18.832	-16.428	-17.049	-11.668	-13.439	-12.516	-14.568	-20.252	-15.289	-13.474	-13.161	-16.334	-18.53	-8.6299	-14.987	-12.295	-14.315	-10.914	-15.012	-14.813	-13.364	-17.659	-15.511
-3.6089	-6.1381	-4.888	-3.2664	-2.3301	-0.36936	-4.6444	-4.1866	1.0443	-5.3723	-3.1136	-2.7023	-2.3682	-0.46896	-8.3656	-0.69346	-1.5593	-2.6412	4.3882	-3.2577	-4.2376	-2.6901	-3.3956	-3.5523	-2.2454	-4.0057	-5.4948	-8.7282	-2.4603	-2.8866	-7.7438	-1.3893	-3.244	-2.3853	-3.2365	-3.368	-0.15262	-4.5417	-4.9637	-0.97934	-2.1414	-0.28491	-4.8799	-2.3459	-1.0372	-1.0932	-3.874	-5.4595	-5.8237	-3.9285
5.2018	12.305	11.136	10.016	10.397	7.5355	4.2661	8.9333	11.311	0.093415	4.4156	6.2174	7.0371	8.6368	13.678	6.8153	7.437	7.1621	12.349	6.2577	9.2357	8.8713	6.1336	8.9046	7.9279	10.022	10.557	6.3354	9.3242	7.4905	10.986	2.5897	8.9876	6.5472	4.5075	6.8116	1.4715	13.482	8.5008	8.1382	6.8933	10.252	7.0996	9.1902	5.8752	6.8033	7.8794	7.4295	9.2602	7.1315
-3.4063	-6.3647	-4.7869	-10.181	-7.8438	-8.9442	-9.0354	-5.9977	-6.9409	-6.5129	-4.6222	-2.6344	-5.2666	-10.019	-7.2532	-6.0811	-2.3658	-2.3871	-7.8238	-2.6722	-9.9906	-5.955	-6.8267	-10.61	-6.8099	-7.2355	-5.949	-1.8269	-8.2562	-3.7974	-7.5987	-8.0391	-7.8729	-7.733	-13.609	-10.992	-7.898	-1.0819	-9.7119	-3.9107	-6.925	-8.6951	-4.9543	-10.587	-9.7876	-5.8594	-10.848	-9.783	-7.0699	-8.7109
2.3517	-8.9331	0.37746	1.9748	-0.46756	-3.6583	4.0516	5.4831	-2.7289	4.1322	4.2795	1.1224	-1.9575	-3.4774	2.5047	3.7129	2.3977	0.72784	6.1604	-1.3026	-0.14073	3.0599	5.308	-1.4668	5.31	-1.466	-3.3282	-4.3751	-3.0386	0.86453	-1.0232	-1.8361	1.0632	5.2663	-1.2033	2.6295	-0.11341	4.0808	3.2101	3.2136	-1.8314	1.3621	-2.3458	-0.73348	2.5073	0.071018	-3.7571	0.79068	1.4388	-0.64478
5.8791	7.2108	8.2888	7.5656	6.63	7.262	5.9745	8.6758	7.9498	8.9297	6.482	4.2017	4.5181	2.5377	2.5781	8.3716	9.7849	4.7812	6.9386	0.96506	5.9715	9.0284	6.421	8.3816	9.4733	7.5191	6.9465	3.6107	8.4483	3.5338	8.1413	1.2205	6.7882	8.4759	6.4351	9.1666	7.5999	3.0542	6.1272	5.9719	4.9293	4.7745	6.6711	9.0585	6.0725	6.8077	7.655	5.1678	6.7005	8.8333
0.92956	1.2825	3.4925	-4.5575	2.8817	-4.9244	1.7481	3.2881	-2.0509	1.7324	0.05233	-0.35642	5.0266	1.9114	4.7899	0.78187	-2.384	1.3985	2.9309	4.7374	1.875	-1.7809	-0.53432	0.72642	1.3356	-4.0061	-2.2388	-1.3028	-1.7285	-0.7766	-0.95831	-1.3447	2.4204	-5.9488	-6.3574	3.0111	5.2473	-2.3067	-2.8916	2.1896	-0.75625	1.5512	-0.14855	0.49373	2.8923	0.26147	-4.6971	-0.020688	-2.0291	-1.185
-11.393	-12.197	-11.465	-14.175	-16.114	-11.949	-10.214	-10.527	-18.561	-11.485	-11.784	-13.426	-10.059	-15.713	-13.463	-16.033	-14.438	-15.226	-14.333	-14.183	-14.607	-15.7	-13.939	-18.859	-13.99	-12.199	-12.641	-13.026	-11.602	-12.956	-11.155	-11.194	-13.383	-13.935	-14.194	-17.826	-11.998	-17.736	-13.097	-12.903	-18.776	-17.134	-13.703	-14.812	-14.628	-17.858	-15.663	-18.426	-18.034	-17.455
-11.86	-8.2156	-10.452	-9.143	-12.912	-11.703	-9.8806	-5.6207	-9.6631	-11.465	-7.6773	-13.172	-7.2067	-16.492	-12.675	-9.8746	-10.957	-9.9501	-5.3571	-12.343	-10.547	-11.977	-10.208	-8.7336	-14.746	-14.557	-10.95	-8.5818	-10.342	-13.066	-12.566	-5.4415	-14.071	-12.027	-6.74	-13.963	-13.875	-12.268	-13.924	-6.547	-10.802	-11.407	-6.588	-12.848	-13.309	-13.301	-14.598	-6.404	-11.98	-13.65
-15.372	-9.4815	-12.359	-16.61	-13.92	-10.176	-12.344	-9.2905	-14.224	-9.8117	-13.967	-11.303	-10.001	-14.427	-10.262	-16.109	-13.173	-11.754	-13.609	-12.497	-10.199	-10.233	-13.231	-13.579	-11.281	-12.318	-12.698	-10.552	-8.3079	-10.07	-6.3883	-15.78	-10.644	-11.229	-10.878	-13.666	-13.612	-12.769	-16.924	-11.892	-15.519	-7.1355	-14.043	-12.426	-10.964	-8.8471	-11.965	-10.629	-9.6896	-12.998
6.9781	10.058	13.914	8.2159	10.123	11.231	10.827	10.553	13.038	6.6025	11.146	10.871	11.773	9.8856	13.696	8.2692	8.9525	7.3287	7.2895	12.427	10.805	12.716	9.3929	8.4244	11.874	5.8824	8.8028	7.0416	9.3911	8.374	7.8023	10.323	14.554	9.0454	9.4674	12.259	9.7206	13.337	7.0983	15.008	12.685	8.0689	11.053	11.893	5.3712	10.995	6.086	10.52	13.518	10.899
9.1302	7.6061	4.3248	1.4154	5.7091	1.6714	2.7724	9.8796	3.9231	6.3572	7.3877	2.1069	0.99319	6.8275	6.4354	9.6602	3.7799	7.1515	8.2043	4.4617	6.9897	9.6409	4.6348	9.0542	2.1413	0.98162	5.4237	6.8188	4.1794	8.2791	8.5835	2.5191	6.7357	7.1094	2.5	5.9953	5.0444	4.1367	3.8014	8.5466	5.373	4.5416	6.1544	3.4716	5.927	5.4074	-0.086653	2.8285	6.3261	2.4262
-4.0682	-4.9045	-7.8866	-4.9939	-5.1129	-3.8525	-6.461	-4.9968	-4.407	-4.7429	-5.69	0.33869	-3.3272	-7.4676	-7.9446	-5.8378	-6.1742	-3.9183	-6.3794	-5.7931	-5.8496	-5.0733	-7.0084	-7.6396	-8.8966	-6.172	-4.5311	-4.2262	-4.7109	-6.6661	-9.4054	-5.3772	-5.1138	-3.4358	-5.0443	-2.977	-7.6281	-5.3631	-6.9533	-3.8212	-4.1521	-3.7605	-3.57	-3.3848	-1.5796	-4.0562	-5.9231	-7.2391	-9.11	-6.6153
2.7419	1.8818	0.59376	4.6818	-1.9434	4.249	3.7942	-0.039704	0.012434	1.1658	-3.2938	1.5818	1.5325	2.0036	2.6032	4.3936	2.3844	2.1307	-1.9543	3.9119	4.5342	4.2487	2.8933	0.15897	0.41939	4.7286	2.705	2.6064	1.5081	3.9459	2.6783	5.3237	6.1316	0.23704	-2.7716	1.1084	0.6071	2.442	3.086	6.5667	2.1355	1.8068	-1.9456	3.1723	1.9	2.321	6.6098	0.72036	3.6449	6.9455
10.079	7.9689	5.9068	6.6546	9.4059	9.1495	9.7056	11.346	9.3416	11.643	7.9226	11.669	13.445	10.097	10.358	4.7097	12.055	4.7006	7.9589	8.0214	9.7096	9.868	7.7092	11.747	10.719	6.444	3.4094	9.4495	12.755	5.9727	10.162	11.499	4.8807	10.919	10.951	9.4229	7.7934	3.708	7.5673	10.84	6.161	3.2612	6.6205	10.018	6.1611	9.3843	9.9464	6.8352	6.5935	8.2789
1.8485	-8.7983	-1.7613	-7.7205	-1.3381	-4.8323	-7.7621	-4.0091	-7.7942	-5.9674	-5.1888	-9.473	-2.9842	-6.879	-3.3068	-4.1528	-8.9387	-11.812	-7.7451	-9.2467	-4.0619	-0.73447	0.37596	-6.127	-5.7631	-9.8293	-3.6375	-6.6649	-8.0641	-7.6104	-4.285	-5.8897	-7.964	-7.9032	-6.2078	-8.7231	-7.493	-2.5778	-7.7281	-5.9683	-6.0549	-7.2867	-9.9254	-9.6907	-8.8646	-5.981	-7.0511	-6.86	-4.9546	-7.0437
-8.4	-13.636	-14.659	-6.1179	-16.037	-10.567	-11.967	-13.976	-14.122	-10.076	-14.04	-11.04	-14.498	-13.017	-13.304	-14.099	-13.076	-10.173	-6.7908	-14.684	-9.9113	-10.361	-11.128	-12.315	-10.312	-10.564	-13.091	-5.6324	-14.732	-10.507	-11	-12.419	-10.718	-10.308	-12.399	-11.953	-11.963	-10.052	-10.028	-12.723	-9.7096	-11.545	-13.211	-10.286	-8.6336	-15.013	-4.9856	-10.963	-9.765	-15.282
-4.455	-4.9329	-5.4947	-1.3043	-5.7077	-1.9803	-0.4306	-3.5408	-3.5649	-5.8977	-3.0332	-2.3549	3.4406	0.067744	-1.7412	-4.1035	-2.4135	-7.1964	-1.1459	-2.4627	-3.6258	-6.7143	-4.1883	-6.0976	-3.2558	-10.306	-2.8077	-0.78499	-1.8965	-2.8081	-6.3335	-4.1144	-1.6521	-2.7654	-1.2782	-4.3409	-0.481	-1.5782	1.8171	-5.0736	0.032946	-5.5018	0.22762	-1.8954	-6.7487	-3.3068	0.30879	-3.8169	-3.1591	1.0696
-0.36948	-1.6564	-6.3314	-5.199	-2.4055	-4.9349	-0.48628	-5.507	-0.33955	-3.6485	-5.2238	-4.666	-1.9842	-3.5466	-2.3923	-0.43322	-0.62634	1.5524	-4.1119	-4.9503	-2.7977	-7.3671	-0.5578	-1.527	-5.1391	-1.5791	-6.1414	-8.1412	3.6828	-6.9195	-8.7029	-5.0081	0.1614	-1.6986	-5.5636	-5.7639	-5.0719	-1.0279	1.173	-8.3389	0.9312	0.047226	0.32319	-4.0917	-3.8868	-2.2002	-5.4255	-1.242	-2.9356	-2.1623
1.8285	-5.5363	-2.966	1.2401	-1.0612	-1.3995	1.7455	-2.0927	2.4493	-0.27732	-0.7407	4.3809	2.2944	-2.6432	-0.076542	-0.99522	2.6328	0.34853	0.83354	0.4763	-2.3107	-1.9872	-0.24533	-2.0961	-0.38876	-3.216	-3.2258	1.0334	-0.64781	1.2284	-2.42	-2.7187	0.55345	-2.3956	-6.199	-3.1599	3.1965	-1.2235	0.92691	-3.7047	4.1629	-0.48933	-4.222	0.77573	-0.81926	0.11842	-2.0031	-1.8148	3.3923	-2.6717
-3.42	-2.6782	-4.5651	-5.5744	-0.92336	-2.5069	-3.7111	-2.8111	-4.2472	-5.1338	-2.9507	-4.2927	-5.0511	-6.3791	-5.7906	-6.0991	-4.6749	-2.1117	-4.8112	-3.0967	-2.4815	-2.3576	-7.7773	-9.1449	-3.854	-3.7139	-2.1721	3.1464	-7.9143	-4.9447	-5.4755	-4.2275	-5.4228	-4.0057	-7.6636	-3.5649	-3.4926	-9.9101	-8.8119	-0.74649	-4.8976	-5.1891	-2.8207	-7.5498	-3.0915	-3.9052	-2.3491	-4.4183	-0.58637	-2.0134
-19.319	-11.291	-15.534	-11.676	-13.313	-12.639	-11.294	-19.569	-9.9284	-16.058	-12.853	-16.666	-11.489	-13.016	-8.5371	-13.669	-12.733	-12.502	-12.72	-11.008	-15.146	-8.5168	-12.621	-16.308	-18.021	-10.165	-13.99	-10.268	-13.21	-18.687	-11.496	-9.0396	-14.835	-14.515	-13.313	-12.32	-12.839	-11.893	-13.161	-9.7482	-13.128	-10.405	-8.7972	-16.886	-17.971	-9.6155	-15.302	-15.949	-8.7828	-11.388
0.074728	3.447	4.572	-3.2282	-0.34503	1.939	2.4921	-0.31673	-0.7937	2.7901	-1.3723	-1.1117	2.7451	3.9075	3.4518	0.62426	4.1215	1.6626	1.6427	-0.23517	4.4908	2.8939	1.4253	4.1209	-0.15633	-2.7522	2.2272	1.2256	4.5132	-2.5061	1.7622	0.80244	-0.0059724	1.9427	8.6179	6.9713	3.7534	3.2631	-0.2402	3.0433	-0.26169	2.6878	1.2488	1.1688	0.33087	0.056323	0.60915	-3.0357	0.97509	-1.3085
2.5847	4.9136	0.95381	-3.7524	6.3102	2.8763	3.5238	3.8524	0.46692	1.3889	4.3267	2.8984	3.3605	7.3702	1.3154	-0.67439	2.7073	0.55489	1.52	-2.4182	1.9131	-1.0588	0.42505	-2.1592	4.8961	4.9058	-2.7689	3.6501	3.3456	-0.93889	3.9587	5.5187	3.234	2.7065	1.9772	2.4535	3.3097	-0.924	1.9057	2.9316	3.1932	3.7104	2.0465	2.7382	0.044536	2.3831	1.2257	-1.0485	1.7097	-1.4473
-9.1371	-12.781	-8.8089	-13.056	-5.5677	-10.033	-11.595	-10.615	-7.3281	-8.7154	-8.5626	-12.632	-10.825	-7.5101	-6.6217	-11.341	-5.2934	-9.3811	-7.9968	-4.1963	-9.3726	-9.6805	-11.614	-8.0949	-11.528	-3.6393	-6.7592	-6.473	-7.5996	-10.68	-10.729	-8.8566	-9.1701	-7.0369	-9.4498	-13.409	-8.675	-8.9727	-8.4685	-9.0101	-5.2477	-12.23	-9.0234	-9.9964	-7.5639	-13.714	-11.294	-6.279	-10.194	-7.7257
-10.909	-15.96	-9.782	-15.258	-9.9944	-7.3571	-13.084	-17.344	-10.518	-11.995	-14.822	-17.801	-13.512	-10.965	-9.9309	-18.606	-11.941	-16.445	-13.559	-18.797	-10.214	-13.526	-10.986	-10.706	-12.857	-14.401	-17.488	-17.5	-14.57	-9.7363	-11.155	-11.723	-14.479	-15.057	-14.416	-12.33	-12.728	-5.0491	-15.008	-13.211	-17.76	-8.5651	-12.847	-13.632	-14.471	-10.969	-12.612	-17.254	-15.182	-11.169
-2.4782	-9.3531	-2.0223	-8.0112	-0.86373	-4.0126	-4.7219	-3.9932	-1.6706	-5.263	-1.8964	-1.3278	-3.0032	0.94748	-3.3838	-3.3944	-6.9386	-3.3583	-8.1142	-10.784	-1.6665	-1.998	-2.6012	-0.49904	-6.1732	-5.8422	-4.9811	-3.7953	-6.4072	-4.9668	-1.6846	-6.2009	-1.998	-2.5455	-3.4088	-6.7896	-2.9397	-5.3643	-5.2522	-7.0894	-4.9741	-1.3586	-6.4274	-1.6258	-2.0732	-6.3342	-11.528	-6.4485	-7.1825	-1.5781
-9.9217	-5.1427	-7.564	-5.801	-7.4252	-9.6179	-6.6132	-4.6877	-11.006	-5.0241	-10.981	-8.9381	-13.977	-7.4321	-11.049	-6.4559	-10.006	-12.811	-14.308	-4.7652	-7.5709	-6.6678	-9.405	-9.2615	-9.745	-9.9182	-8.2946	-10.576	-9.0217	-8.6613	-9.889	-6.6722	-10.799	-7.0872	-7.3953	-8.9647	-12.513	-12.085	-10.325	-13.285	-8.9644	-13.647	-6.516	-9.8894	-7.6354	-12.16	-2.8107	-8.2811	-9.9863	-8.1779
-9.4573	-12.992	-17.14	-16.128	-16.339	-13.533	-13.407	-18.404	-9.8457	-14.714	-11.532	-11.093	-16.881	-12.794	-9.6192	-13.886	-13.084	-12.313	-11.085	-12.275	-12.407	-14.058	-6.8494	-12.833	-9.7392	-18.357	-18.918	-15.307	-14.557	-11.706	-15.302	-10.423	-15.584	-16.961	-14.185	-12.957	-11.991	-10.704	-11.031	-17.636	-11.608	-17.493	-13.476	-12.01	-14.818	-11.227	-18.996	-12.455	-17.222	-14.197
-2.0489	1.5768	-4.4224	-4.0457	-3.828	-0.3804	3.3545	-1.3158	-3.1212	-7.0426	-4.064	1.1465	-0.41372	-2.9605	0.61414	-2.6516	-5.15	-4.8948	1.7692	0.34839	-1.9585	-3.3961	0.8515	-3.3491	-3.5399	-3.0649	-2.15	2.9823	-6.3789	-1.1091	0.98411	-0.8271	-5.7864	-4.9725	-6.4036	-2.4558	-0.85686	0.86039	-0.70461	0.13339	-3.7814	-3.0072	-1.4663	-2.6829	-3.5794	-2.6665	-3.118	-3.0758	-1.1156	-3.2451
-2.4638	-1.5635	0.64859	-4.0831	-1.8301	-1.7365	-5.6809	-0.06993	0.43497	-3.153	2.1459	2.6975	-2.6755	-0.31756	0.49391	-1.9283	-1.1272	-9.3625	-2.6728	-3.6604	-5.6842	-0.93778	-5.5824	0.7103	3.5259	5.2397	-4.3266	-0.52242	-4.9776	0.43115	0.10402	-1.7564	-1.8937	-1.8244	1.7412	1.1233	-4.1277	-5.2794	1.2637	-3.2045	1.1613	-1.158	-7.1263	0.89524	-2.5903	-2.1185	-5.462	-1.3877	1.7853	1.6796
7.754	4.8513	6.153	6.0863	7.2876	4.6453	8.1254	7.8734	10.127	5.1799	6.8042	9.4119	9.9814	10.62	4.215	9.6925	3.9876	8.6592	11.866	1.786	7.731	6.1599	8.5038	7.2826	4.0977	4.5124	9.2889	7.3444	2.0889	11.033	4.0721	3.0196	13.53	7.585	8.5756	5.3113	6.8446	10.115	5.8951	5.0866	3.6938	11.21	7.6388	4.7368	8.3646	4.629	8.3662	7.2484	8.1881	4.5228
-5.7106	-0.90809	-4.8289	-1.4216	-7.1231	-0.49497	-0.12601	-1.0725	-3.6411	-0.75779	-0.41943	-5.1909	0.11542	2.8646	1.684	-2.4555	0.44749	-4.9883	-2.6574	-4.246	-1.9696	-0.6087	-3.2903	3.4171	-0.67448	-5.4855	3.8904	-3.4492	2.6402	-2.0474	1.4686	-2.443	-1.6124	-5.5073	0.24308	-0.55266	-3.1548	-5.4323	1.069	-2.5842	-0.73983	-2.6812	-5.8288	3.065	-2.9137	-1.3007	-2.7729	-5.0137	-3.1353	-3.9933
13.198	4.6993	5.6208	9.6718	7.1584	4.8373	4.2252	11.089	6.716	6.8933	7.7636	11.127	8.5486	5.6296	6.4536	9.4355	7.845	9.8355	9.1318	4.7422	7.8602	6.468	9.8485	5.114	13.589	5.2244	11.708	7.8301	8.9799	15.232	5.2861	9.0444	11.063	8.3814	10.3	10.507	7.7626	8.1105	8.0725	8.8885	5.7905	10.072	6.6976	6.6136	8.7638	8.6298	10.182	7.0672	6.4613	7.8274
-23.041	-22.577	-21.381	-21.173	-16.076	-23.073	-25.096	-29.424	-20.174	-20.248	-22.667	-21.096	-16.954	-14.74	-26.939	-21.404	-22.24	-23.574	-22.038	-24.026	-18.83	-20.334	-23.126	-18.982	-16.578	-25.308	-24.953	-17.358	-20.562	-24.575	-22.849	-20.989	-19.003	-20.506	-20.646	-24.802	-24.31	-21.111	-22.47	-20.027	-22.93	-23.094	-22.613	-23.399	-22.29	-19.21	-24.647	-20.923	-16.011	-24.519
8.312	11.602	9.6572	9.8173	11.93	10.692	8.1432	9.7135	11.761	7.4074	12.004	6.9094	7.7974	11.667	5.0471	7.6283	11.596	10.453	9.2805	6.4124	8.4835	10.608	9.6957	6.4621	9.1035	12.562	8.989	6.798	6.5571	12.565	5.4245	8.6352	6.9958	9.7551	8.817	11.799	6.7715	9.6968	13.216	10.167	10.547	10.062	11.313	10.95	9.2873	9.4841	5.0559	8.9686	15.635	12.06
-13.045	-12.187	-11.643	-14.304	-12.824	-9.3776	-15.199	-12.695	-9.1366	-12.825	-14.972	-18.362	-10.934	-11.488	-14.733	-12.86	-13.396	-12.366	-9.4248	-10.103	-12.393	-7.8183	-9.9082	-8.6191	-11.848	-15.001	-11.001	-7.6457	-14.257	-6.903	-10.892	-13.323	-8.9519	-9.6841	-14.206	-9.344	-10.305	-12.477	-7.3997	-16.068	-13.292	-15.957	-11.847	-11.128	-8.6847	-11.057	-12.718	-10.474	-12.191	-8.9651
-9.4657	-10.862	-9.0909	-12.247	-12.286	-8.1859	-12.695	-14.767	-16.022	-13.348	-13.563	-8.4723	-14.205	-15.88	-12.999	-12.402	-11.082	-11.939	-9.1977	-7.1313	-6.5017	-9.2418	-8.0544	-15.719	-6.6031	-12.462	-8.7828	-13.17	-7.4053	-12.16	-11.86	-11.035	-12.893	-10.512	-12.434	-14.926	-8.9955	-11.924	-11.658	-10.864	-14.099	-12.474	-8.4545	-11.732	-9.5442	-8.4895	-14.146	-16.739	-11.038	-12.824
-10.888	-9.3338	-14.074	-13.468	-14.562	-16.057	-17.8	-10.332	-13.119	-16.037	-14.415	-14.92	-11.791	-10.745	-20.055	-12.672	-7.0018	-13.886	-15.185	-17.069	-15.008	-14.052	-11.233	-14.637	-14.686	-16.909	-14.254	-12.715	-15.732	-16.587	-13.506	-15.263	-19.244	-14.457	-17.693	-12.473	-13.879	-18.764	-13.637	-12.985	-15.432	-14.752	-16.651	-15.233	-11.889	-10.217	-11.82	-10.168	-13.453	-16.237
-15.003	-14.117	-8.5522	-10.645	-12.184	-12.872	-11.353	-18.722	-16.375	-10.533	-10.032	-12.083	-13.184	-14.086	-10.976	-15.24	-15.034	-14.431	-7.2585	-11.618	-13.268	-8.9569	-14.113	-14.921	-12.77	-10.823	-17.664	-10.038	-13.999	-16.178	-16.48	-13.151	-12.355	-13.23	-17.523	-13.192	-17.326	-16.318	-10.431	-12.306	-10.835	-7.093	-14.097	-16.412	-10.341	-11.944	-13.128	-13.144	-11.151	-17.26
-1.1428	4.2853	1.1177	-1.1209	2.2472	6.4156	5.2472	1.2257	2.0368	4.5126	6.3831	5.3882	2.5541	-3.7209	-4.1146	2.8565	-1.1412	-0.39618	-0.65406	-2.4083	2.8627	2.6484	5.7823	5.1155	1.6008	4.4905	1.4986	5.283	2.5657	-1.3887	-2.9641	3.5537	1.6112	2.5136	6.5261	1.7318	1.8737	5.219	2.5897	0.87563	5.9698	-3.3366	2.2601	0.86384	1.648	-0.13285	0.97714	5.0312	5.2946	8.2568
-11.042	-13.601	-10.37	-13.274	-13.556	-10.822	-13.239	-11.231	-13.308	-10.049	-14.485	-12.551	-7.6344	-7.5426	-9.1198	-15.286	-5.9867	-8.8115	-12.352	-11.669	-12.198	-13.758	-11.82	-12.003	-10.533	-8.772	-9.9925	-9.226	-11.618	-9.6128	-15.223	-11.285	-9.412	-9.9171	-4.3217	-14.226	-10.559	-9.1226	-10.225	-13.142	-15.041	-13.669	-14.405	-11.037	-7.961	-13.17	-10.191	-12.958	-16.701	-6.8605
-0.28724	-2.0623	1.5748	-8.0417	-1.8284	-2.2338	-4.1336	-6.1255	-2.695	-5.8771	-2.0676	-2.5492	0.017297	-0.89879	-4.8085	-5.2833	-2.3445	-2.162	-0.42056	-3.8807	-4.5242	-3.3163	-0.30234	-2.4949	-2.4263	-2.7664	-2.3273	-2.3365	-5.6124	-0.23231	-1.8475	-0.42648	-2.1287	-6.1141	2.6893	-0.57878	0.27011	-4.7202	-3.2753	-4.4846	-1.4635	1.5479	-2.4021	1.3106	-1.2771	-5.4901	2.4401	-4.3854	-2.9403	-1.5317
-0.026201	-1.0026	4.1961	0.05985	-0.90071	0.97688	1.223	-4.1144	0.79448	-1.9758	0.19991	-2.0793	5.267	0.96139	0.27639	0.26399	1.6324	-0.99013	0.43023	-3.6077	-0.91092	-4.0323	-0.16195	0.35079	-4.6967	0.76545	-2.3228	-3.2647	0.064972	-1.0124	-5.5337	1.4286	-0.44344	2.9855	1.2188	0.45003	1.7581	1.6496	-0.47245	1.0182	0.28557	-0.63604	3.429	-1.8981	2.3177	1.2183	0.22699	0.82801	-1.1276	-1.722
-5.4782	0.84505	-1.3252	-2.3216	-2.2061	-2.2055	1.0195	-1.3264	-1.739	-0.81061	-2.3116	-0.52494	-4.238	-2.0407	-2.3358	-2.0423	-3.1528	-1.0833	-5.1611	-1.9035	-3.8748	-3.3503	-7.7625	-1.0292	-0.63484	-1.3647	-1.2956	-4.8007	-4.8848	-3.0795	-0.68906	0.25467	-0.59705	-2.8329	-4.6688	-4.9116	-6.7358	-3.0325	-1.4431	-0.46682	3.3234	-1.1339	-0.68171	5.3512	-1.1899	-2.8833	0.020972	-3.4882	-6.6974	0.033277
2.0479	-6.9979	-2.5237	-4.175	-1.5169	-1.3009	-7.7766	3.5319	-4.2144	-5.4713	-0.85792	-2.2416	-5.2094	-1.3683	-3.0321	-5.1756	-4.389	-4.7892	-2.8393	-2.671	-5.1387	-3.4814	-5.3782	-8.2299	-5.3328	-1.5999	-4.136	-7.3496	-4.7699	-1.97	-2.3755	-3.5879	-1.3061	-4.8233	-3.6288	-0.91697	-1.1287	-2.6929	-2.4386	-5.8533	-1.3542	-5.1997	-4.3818	-2.4211	-4.882	-6.8645	-4.5594	-4.3334	-5.5933	-6.256
-12.666	-14.669	-12.803	-12.404	-10.78	-13.52	-11.544	-14.042	-12.097	-14.626	-12.674	-16.314	-12.455	-18.527	-10.764	-15.464	-10.916	-9.9164	-17.321	-10.891	-9.0076	-12.272	-15.929	-13.728	-11.12	-13.051	-15.766	-12.756	-14.027	-15.33	-16.576	-14.44	-13.728	-14.03	-14.573	-11.659	-15.048	-15.194	-13.775	-16.638	-16.596	-13.718	-10.535	-11.172	-9.5128	-9.1224	-18.065	-9.3111	-10.835	-13.047
-18.406	-7.5573	-13.669	-15.521	-14.054	-16.337	-15.211	-14.116	-11.189	-15.593	-16.207	-11.354	-12.531	-20.39	-18.169	-17.903	-11.451	-14.481	-14.227	-16.855	-14.832	-14.376	-14.047	-12.429	-12.797	-13.651	-13.815	-14.925	-18.1	-11.091	-13.565	-16.866	-13.827	-10.318	-9.8901	-11.082	-13.713	-17.565	-11.489	-11.48	-16.047	-14.803	-10.492	-14.412	-13.082	-17.549	-16.082	-11.894	-15.888	-18.695
8.4189	10.831	11.113	9.5824	10.089	6.0682	9.3694	14.462	11.142	7.928	8.1347	6.1914	3.6548	5.6546	14.524	10.492	13.624	11.066	9.4536	10.799	11.963	9.9435	11.203	10.926	17.025	8.6025	12.268	7.3757	11.323	10.671	10.662	16.42	10.134	10.734	10.231	12.49	9.3711	5.9246	11.02	12.38	6.7247	8.8744	9.0694	14.205	9.7035	13.096	5.742	10.175	8.2517	4.2633
-8.1692	-8.8172	-11.252	-10.704	-9.4816	-8.9026	-11.332	-12.302	-12.949	-13.773	-8.2968	-9.1613	-8.168	-10.038	-5.7236	-13.474	-10.588	-15.136	-14.343	-9.0449	-8.8614	-10.384	-6.9248	-9.6651	-6.3567	-9.873	-9.9421	-8.3761	-15.67	-11.605	-13.159	-12.949	-13.235	-8.4058	-10.986	-13.321	-6.8279	-10.279	-8.2461	-14.55	-6.7151	-7.7589	-9.4813	-11.517	-11.926	-9.5061	-9.9132	-12.382	-8.996	-12.776
-17.021	-15.829	-14.365	-16.408	-9.7045	-7.4881	-8.1223	-16.705	-12.804	-15.067	-13.32	-15.971	-13.861	-10.366	-10.096	-13.137	-10.926	-10.713	-19.033	-8.8336	-14.86	-14.591	-11.372	-8.5616	-14.946	-10.641	-17.79	-8.5136	-10.046	-11.322	-10.13	-15.327	-11.708	-14.743	-17.263	-12.886	-12.586	-14.05	-13.883	-5.4655	-18.801	-9.0806	-11.272	-11.922	-11.065	-12.201	-13.968	-11.816	-12.298	-15.86
-5.1762	-3.459	-7.3561	-1.5751	-3.7756	-2.192	-2.282	-3.3286	-9.8804	-2.2041	-1.6947	-3.4124	-5.3519	-6.9983	-6.4343	-6.6756	-8.4594	-5.7676	-1.4576	-5.8358	-3.1036	0.83065	-2.111	-2.5421	-4.1797	-6.5985	0.83929	-4.258	-3.5719	-4.1589	-2.6331	-4.4817	-8.5945	-5.8297	-0.93683	-2.2156	-4.6065	-1.8157	-5.542	-5.8993	-2.9835	-5.3647	-2.8204	-0.13971	-6.5491	-3.2034	-2.9226	-1.4349	-9.5359	-4.8333
-3.1932	1.5812	3.935	2.1375	0.063793	-1.3556	-0.77467	-1.3527	2.5439	0.4994	1.1416	-2.8274	3.9086	1.6422	5.3514	3.7829	2.7275	6.1784	4.2306	0.1727	4.139	2.6401	3.9159	-0.2267	3.7178	-0.11193	-0.15526	0.60148	-3.3251	-6.1584	-2.3321	-6.2816	5.3937	-2.2138	-2.7731	-1.0496	-0.016328	3.8249	1.5633	3.7067	2.1592	-0.32854	-0.064093	2.2406	-3.0222	1.1721	-3.7732	-1.3737	-0.072147	1.869
4.6221	2.2927	4.5066	1.7254	4.6557	0.22205	0.23556	3.6994	-0.035318	1.914	1.1589	2.4363	-0.23865	-2.4137	2.3488	-1.823	2.6231	2.5419	2.5796	2.9699	-0.38089	-1.8742	1.4627	2.2824	5.3663	0.86928	-0.46915	-0.083781	4.8165	-1.0092	1.6636	2.3168	3.0126	3.9564	0.87683	-1.5511	0.74706	2.0482	3.6097	-0.2135	7.1735	3.243	5.7082	2.4869	1.2596	2.9947	0.74412	3.3535	-1.2895	3.7945
-15.935	-14.174	-11.793	-10.263	-11.11	-10.353	-15.441	-16.902	-20.562	-17.134	-12.58	-10.289	-13.37	-11.811	-10.286	-10.115	-9.4129	-12.388	-11.376	-10.713	-13.593	-12.476	-11.117	-10.821	-12.981	-20.072	-14.169	-13.274	-9.8602	-15.987	-9.791	-13.408	-9.5418	-12.283	-11.458	-16.196	-10.074	-15.398	-7.2939	-9.7606	-8.94	-16.028	-13.198	-11.091	-13.573	-12.679	-11.865	-15.794	-14.815	-14.308
3.2715	-0.84731	3.7149	4.0019	5.9243	8.8143	1.322	0.47393	4.4748	4.4308	6.0809	3.645	1.0763	3.9921	6.0667	9.6968	2.9894	2.3241	1.163	2.1907	-2.0252	3.1836	-3.3015	8.8395	0.87779	8.0185	6.9071	5.9455	0.57105	11.525	7.1033	3.1414	1.5693	5.3401	7.5678	4.7392	0.46908	0.34946	3.9431	3.5189	2.5587	4.869	3.9836	8.1488	6.9604	2.2294	6.0842	8.9649	2.7149	4.7256
8.7865	10.54	9.389	7.1255	10.818	7.4054	14.941	6.5366	7.6868	8.5704	6.4364	11.441	8.6652	7.4405	6.1606	5.9663	4.6919	3.2373	7.7533	7.4984	5.9287	11.221	12.039	7.0576	11.729	8.6894	3.9138	13.349	10.416	10.905	1.8362	8.325	3.4122	9.3746	6.2007	9.024	9.0552	7.6328	9.3334	5.741	10.83	4.0875	6.1013	2.6341	6.4776	8.0438	10.329	4.0707	8.9456	4.804
-3.0034	2.3983	3.9879	1.7507	-2.1871	-4.9767	2.3737	1.17	4.9163	-0.67103	3.5511	0.0010538	2.2548	3.1337	-1.1241	1.4331	1.4924	1.4698	-0.60312	2.2116	0.46925	0.83704	0.02051	-2.9116	1.7462	5.9843	3.8704	-2.1151	2.1885	0.39511	1.0048	-0.34024	3.1084	2.3594	-1.1453	1.5137	1.8388	-1.4226	-3.2806	-0.082992	3.1897	1.0965	3.5882	-1.8123	3.5089	1.6553	1.9799	3.5127	2.2698	-0.68488
-2.4149	0.48279	-0.33235	-1.478	-1.8762	5.5712	3.6225	-2.7769	-1.8195	2.0186	-3.1674	0.048432	-1.177	1.2044	1.7688	-3.1983	1.7937	0.7673	0.89963	-2.082	2.2947	1.1228	1.4555	0.038667	-0.93333	2.0481	2.751	-4.2138	0.037126	2.4179	2.0856	0.36082	8.1708	-7.3079	2.2169	2.1484	0.54346	0.090832	-3.107	-3.0875	1.6289	0.22971	-0.88341	-1.994	0.26511	0.57247	-2.7958	-0.80603	0.25282	-7.063
5.1846	2.9685	3.8406	0.76957	5.0261	3.2198	2.6073	-2.0805	-4.839	-0.58825	-0.57213	-1.0771	3.3346	5.0432	-0.12683	-2.8346	-0.28087	0.093148	-0.68879	0.35075	-4.6496	0.10369	0.48013	0.10911	-0.29752	1.0887	2.6508	0.27275	1.628	-2.1795	0.13776	-0.66035	0.29389	-2.3031	0.78786	2.2435	-1.132	-2.4361	-1.8154	-0.32156	-0.27696	-0.67017	-4.7354	0.51733	5.0631	2.6332	-0.93337	3.533	4.0996	-1.69
-9.6512	-13.848	-10.251	-12.484	-11.002	-14.561	-13.658	-20.708	-8.3316	-13.024	-16.512	-12.628	-13.563	-16.062	-12.951	-8.7982	-20.627	-13.946	-10.406	-12.513	-13.115	-15.585	-14.854	-16.853	-16.294	-11.25	-17.268	-18.856	-12.465	-15.264	-14.107	-17.335	-15.986	-16.667	-14.303	-11.943	-13.439	-18.755	-15.474	-13.399	-10.771	-16.328	-12.269	-14.852	-16.544	-17.514	-12.294	-11.499	-16.842	-13.468
-11.667	-17.837	-12.41	-15.347	-15.028	-16.244	-18.607	-14.894	-15.423	-12.911	-12.991	-15.373	-12.923	-14.667	-13.549	-14.826	-18.323	-13.903	-15.88	-18.419	-16.864	-14.441	-9.7702	-13.766	-15.389	-15.459	-11.71	-17.279	-13.777	-17.608	-17.225	-15.549	-19.371	-11.713	-10.721	-15.515	-17.283	-11.629	-11.17	-10.571	-15.264	-15.972	-14.633	-13.165	-13.975	-13.725	-15.218	-13.893	-14.188	-11.465
-7.4204	-4.8137	-11.283	-5.2757	-11.121	-8.6392	-8.3795	-8.6825	-6.6064	-8.4169	-8.345	-7.7829	-1.4036	-9.3164	-8.8136	-7.3037	-6.2487	-3.5789	-10.244	-2.3997	-7.9407	-7.0703	-7.3469	-2.7842	-4.09	-5.1338	-6.7329	-15.425	-7.6299	-7.2812	-8.5321	-6.7437	-7.5714	-8.3313	-11.492	-4.7796	-11.268	-5.6964	-7.4854	-12.646	-7.9699	-6.0286	-8.9403	-5.3198	-1.018	-10.633	-6.9755	-6.0277	-6.3417	-8.2777
-0.94969	-1.5245	-2.0265	-4.5723	0.091056	-5.6152	-2.7266	1.3782	-4.3225	-4.0953	-2.9539	-5.4436	-5.5989	-2.2496	-3.8844	-0.77011	-7.0921	-4.8827	-6.7104	1.7399	-1.6858	-0.078275	-2.4359	-5.5972	-5.702	-1.3174	-1.0739	3.5235	-8.5112	-0.93239	-8.0014	0.683	-3.1351	-0.66578	-1.7003	-2.7378	-1.4335	-3.0792	-3.5474	-0.93582	-4.4257	-4.3152	-6.0587	-0.49193	-1.1108	1.0684	-2.6163	-5.3359	-3.2141	-0.20656
7.9959	1.7392	7.0935	7.2725	9.4248	2.345	7.4815	9.2639	5.5545	2.4528	5.5983	8.1105	3.528	3.4272	6.9268	6.9325	2.1467	5.5419	6.0294	6.8137	3.1565	1.2486	6.9067	7.7724	6.146	3.3375	7.4934	4.8636	1.501	9.2439	9.1827	1.3321	3.0095	8.4261	6.9347	7.1416	1.7042	6.4546	2.7227	4.8318	3.3796	5.3003	6.1535	4.3253	4.3357	2.4305	11.732	13.739	1.3046	7.7402
1.4723	6.1855	5.7159	3.641	9.0225	2.3822	7.9991	4.8738	-2.0093	5.2518	8.1414	1.8234	2.6379	6.4398	1.7528	2.5308	2.3654	2.1865	5.4329	2.9358	8.4371	2.4697	6.2059	8.1976	5.6435	5.3681	5.345	5.0065	4.6345	0.50124	2.2671	-1.7805	4.1646	2.2084	5.8949	4.1817	8.5866	1.8375	1.5468	4.5232	8.1373	3.3479	3.4613	11.367	5.2878	6.3039	-0.67092	0.98981	11.077	1.0333
1.8138	4.1085	3.039	2.9873	-6.5008	2.6817	0.87322	-2.2449	-2.5709	-2.2226	-2.1215	-0.10413	-3.4525	-2.9484	4.0219	-1.3384	0.68869	0.47824	-8.258	-1.7857	-0.034394	0.86468	-4.8736	-0.16236	-0.12244	-0.79716	-1.0098	-1.9239	0.51142	-2.6535	-0.21331	-0.78922	-0.1163	1.0479	-4.7208	-0.91054	0.80999	-4.2015	-0.37011	-4.2032	-1.4393	0.21145	-0.47373	1.2471	-2.2851	-0.70259	-3.7533	2.1922	1.452	0.31157
-13.32	-18.654	-14.417	-11.095	-17.278	-13.242	-14.885	-16.287	-14.029	-14.118	-17.036	-11.826	-12.539	-14.978	-18.926	-13.567	-13.252	-15.821	-14.941	-14.097	-15.41	-16.198	-15.574	-11.384	-17.418	-14.849	-11.991	-15.622	-14.869	-15.335	-16.415	-13.86	-13.633	-12.497	-17.102	-13.559	-18.793	-12.723	-10.61	-16.151	-13.494	-14.167	-15.929	-13.719	-14.391	-12.588	-16.11	-14.635	-13.118	-17.332
-7.0827	-11.734	-6.2807	-12.975	-11.413	-10.228	-10.891	-11.938	-9.9864	-10.704	-14.854	-11.814	-14.782	-6.2294	-9.6749	-12.798	-12.296	-8.0668	-8.8524	-6.0897	-8.19	-14.253	-12.584	-11.762	-8.4317	-12.386	-11.109	-13.049	-11.117	-6.4358	-11.766	-10.826	-15.186	-12.075	-10.097	-15.281	-13.114	-7.5832	-10.682	-8.3968	-13.223	-12.267	-14.675	-9.3092	-7.9724	-10.689	-9.1231	-10.022	-11.997	-16.753
-11.925	-8.1856	-13.909	-10.836	-8.9788	-9.7304	-8.7448	-9.2442	-14.303	-13.274	-13.54	-14.14	-12.356	-9.667	-13.741	-12.067	-11.447	-15.096	-8.8352	-9.1703	-13.879	-10.814	-10.43	-8.9725	-14.627	-14.694	-17.079	-8.6997	-13.332	-12.129	-12.91	-10.432	-9.9469	-10.861	-10.943	-10.924	-11.466	-13.955	-17.555	-11.499	-11.329	-10.962	-13.739	-10.195	-14.267	-11.137	-12.221	-11.693	-13.246	-8.4391
7.566	10.155	10.832	5.0011	9.0469	9.3897	9.1551	8.7643	7.9959	10.599	10.727	7.4809	6.749	8.7894	8.1524	9.63	12.137	8.3131	7.6582	7.5276	12.962	10.52	11.862	5.0631	5.2088	9.4376	8.546	10.006	7.1885	10.407	9.6651	6.6586	2.2522	14.689	7.3345	11.024	7.6367	7.8478	5.3446	7.175	9.3665	12.995	9.2854	6.3289	10.778	8.7585	9.842	6.2512	6.4747	11.137
-5.5665	-1.1323	0.9048	-4.6819	-2.8463	-8.8929	-5.1454	-5.7845	0.91272	-7.7379	-7.6326	-5.381	-6.7893	-10.64	-2.0622	-8.664	-2.3001	-1.8731	-5.7499	-9.4454	-5.1099	-5.2604	-3.5979	-7.8453	2.837	-4.0915	-10.63	-6.5547	-3.0084	-5.9492	-1.4326	-3.1529	-8.9665	-5.9594	-5.5946	-4.3005	-5.3714	-2.6912	-9.5983	-5.6014	-7.2208	-5.4225	-4.0437	-4.0318	-4.873	-5.0764	-3.7617	-6.2818	-2.9184	-6.1632
-3.2182	-7.213	-2.735	-1.5874	-0.42314	-1.3246	-0.97678	-1.1589	-7.8981	1.7132	-3.7775	-2.0842	-0.55348	-5.0147	-0.34809	-3.3804	-2.4482	-2.3065	-2.0875	-1.1216	-3.7296	-4.0711	-2.1592	-4.0239	-4.5072	-2.5766	-2.9753	-3.5383	-3.5877	-6.7246	-3.463	-1.3299	-2.5622	-1.6048	-4.6833	1.3886	-0.47511	-2.4644	-3.5673	-4.4048	-3.7855	-3.1978	-3.2391	-1.7633	-7.5541	-2.5985	-4.0156	-5.2253	-4.0264	-0.7124
-1.8931	-1.6554	1.6941	0.13595	-1.2248	-0.019225	4.0226	0.2584	-3.4426	-4.3986	-1.0179	0.44886	-1.9548	0.29973	1.3786	1.8773	-1.0976	-2.7261	-2.8598	-3.7111	-5.1489	-1.9162	-2.2788	0.89251	-3.1014	-4.7468	-2.1031	1.9677	-4.1649	-0.73966	4.3173	0.35461	0.64155	-9.0149	-1.5809	-4.1554	-2.8326	-9.0856	-3.4741	-1.3066	-4.3846	2.4321	-3.7273	-1.8349	1.1221	-2.6194	-3.0373	-2.5536	-0.56115	-2.1042
-2.318	-5.7808	-1.0861	-2.2639	-2.1474	-2.1447	-2.5909	3.769	-4.0173	-4.6847	0.1654	1.2293	1.0512	0.39036	-1.2334	3.0316	-3.6591	-1.2403	-1.2157	-0.37517	-1.2828	-7.4305	-0.11251	-2.3799	1.7751	5.3462	-1.1181	0.22743	2.1291	-3.8546	-2.593	-0.86072	-2.7375	0.65102	-3.9406	-1.3685	-5.6206	-4.9423	2.3582	-6.4219	-5.3806	2.1733	0.11408	-0.65766	3.0803	-0.38999	-2.757	-3.3111	-1.6412	0.72318
10.203	9.8501	2.3347	9.1879	4.3145	10.456	9.3611	3.8618	5.7524	6.9231	5.9973	9.9921	8.7502	8.7466	7.5187	5.3083	5.0696	7.7281	9.7245	10.313	15.807	15.764	7.9279	9.6312	8.3745	5.2246	5.8332	5.7503	4.9423	7.343	12.777	13.072	7.7158	8.1834	13.033	8.1836	6.7933	9.3905	10.198	8.2579	9.654	9.2837	9.82	8.9052	7.532	4.662	6.738	13.374	6.0955	12.779
-3.9435	-0.48787	-7.1894	2.4942	-4.4009	-3.1074	-2.0907	-2.5573	0.52707	-2.2671	-4.4121	-6.5168	-2.3217	-3.0849	-5.9724	-3.1578	-3.7126	-2.6076	-5.5615	-0.15226	-4.9955	-4.0809	-2.5236	-0.54962	-5.6083	-0.10167	-3.3539	-2.61	-0.60467	-4.6546	-3.7801	-0.87122	-6.7773	0.56579	-4.168	-2.438	-4.1773	1.0604	0.35209	-1.6876	-8.3805	-6.6435	-4.3666	-1.0173	-3.3182	2.1919	-2.9377	-1.3597	-5.9167	-0.16474
1.469	-2.2973	6.5205	-1.9031	-0.34521	5.5885	-1.9666	-4.5402	0.30881	-3.4695	1.2759	-1.5423	-1.1153	-2.5672	-1.1029	-5.6268	-2.1685	-0.35029	-2.9008	-4.3476	-1.4407	0.65037	-2.3743	1.0475	-5.8808	3.46	-3.1774	0.4924	-0.54447	-1.3351	2.0083	-3.0384	0.080584	-3.6129	1.5313	-1.4728	-2.3002	0.63569	-1.7946	0.27637	0.53228	-0.73291	1.0892	-6.09	-4.2399	-0.70034	-1.5639	2.3294	-3.0681	0.341
-1.3151	1.9132	-2.7266	-1.6226	1.4405	3.5831	-2.2028	1.9038	1.9028	-1.5382	-2.2522	1.6739	5.9804	5.0593	0.16973	3.7564	4.1191	-0.34784	1.3649	-4.9063	0.11427	2.2765	2.8742	-1.959	-1.8599	0.84888	-1.6301	4.0006	-1.7705	5.482	3.4574	3.6244	7.0038	3.3153	3.3454	-3.9418	3.7216	0.68955	-2.4042	-2.5327	4.4355	-7.9576	1.0292	2.5384	-3.9809	1.3374	-3.4127	-2.0627	7.1018	-5.4602
10.276	11.459	10.667	8.7702	7.4146	4.8271	3.6046	8.2736	13.007	8.0469	6.7499	6.7445	3.6652	8.1018	11.189	9.9918	12.552	9.2726	11.518	9.0694	3.9712	8.6734	12.273	8.4636	8.8396	9.7086	10.108	11.024	8.4007	10.895	9.4793	10.103	10.494	6.6175	7.7805	11.691	11.827	12.305	8.884	12.109	9.4272	9.055	9.7007	11.952	11.23	13.557	6.257	6.9945	7.3187	7.0281
-4.4181	-9.9074	-6.1481	-5.0807	-5.293	-6.1608	-7.0734	-7.9176	-5.4577	-8.6308	-3.3855	-2.8593	-0.90164	-7.2139	-1.1176	-2.5569	-2.0999	-6.7747	-10.299	-4.0471	-7.2051	-2.7843	0.83602	-9.8275	-1.4711	-1.9808	-9.9492	-2.5215	-1.378	-5.2723	-5.6722	-6.0106	-7.1244	-0.50449	-5.502	-2.4076	-7.0674	-5.8932	-6.473	-6.5751	-3.3078	-5.8312	-6.6874	-5.4849	-4.5813	-8.0614	-5.1882	-3.9477	-0.8487	-0.9328
-3.7289	-1.8922	-0.23685	0.3244	-2.8196	2.0069	-5.9541	0.30904	-0.81919	-0.6095	2.1773	-0.20528	-2.0083	-2.9601	-2.8146	-5.4809	-5.7755	-5.1404	-4.0782	-0.017382	-2.7753	-0.90411	-3.6078	-3.0819	-2.5599	-2.547	-2.0056	1.0043	-2.2222	-2.1094	-0.9919	-4.7402	-6.5165	-1.6036	1.9514	-3.3754	1.9711	-3.8833	-0.74934	-5.9068	-0.016577	-0.059469	-0.57461	-2.1814	-7.7605	1.1294	-3.4484	-0.50238	-0.6441	-1.626
-4.8647	-2.2286	-0.57126	-4.0986	0.22973	-2.4813	0.38536	-0.72155	1.3869	0.74027	0.52146	2.2331	1.2582	1.3606	-1.3318	3.8713	0.062403	-2.2485	5.9071	2.022	-0.70038	-3.2891	0.94014	-2.8378	-0.50167	1.1634	0.1175	-2.8644	-1.126	-1.5533	5.0853	-3.482	-1.7518	-2.9891	-1.6815	-0.33693	-1.0458	-2.3538	-4.52	-2.3947	-2.3899	-1.2438	5.7194	-6.6097	-1.0866	1.0498	-2.4833	0.45171	-3.7419	-1.0279
-2.398	0.84684	0.66474	-0.41574	-0.55712	2.1028	-3.5744	2.1582	-4.7228	-4.0285	0.077837	3.956	-0.20698	0.71748	2.6604	6.3012	5.4377	1.3438	-0.10444	-0.68455	1.582	-1.9582	-3.737	-4.0339	-1.4921	-3.4896	-1.5543	-2.7749	0.55007	-1.3605	-4.1537	-1.0133	-0.061489	4.2932	0.17943	0.79076	1.8891	-4.0406	-0.12904	-3.5625	2.6044	-3.575	-4.1541	-2.6056	-4.3139	1.9792	-0.99214	-0.23994	0.23877	-1.9679
0.61326	-11.817	-8.135	-5.5208	-1.885	-7.8079	-3.5027	-6.3581	-3.2701	-4.7941	-8.1698	-7.1997	-3.7331	-2.5415	-7.143	-5.0732	-10.19	-3.2135	-3.6722	-9.7667	-2.8023	-7.3462	-2.9623	-9.6271	-7.0457	-9.5022	-6.6146	-5.5871	-2.2627	-11.724	-7.6647	-6.0576	-5.0972	-9.2619	-7.2979	-4.3779	-0.56656	-4.9795	-4.7607	-7.117	-6.1655	-6.49	-4.8997	-3.448	-4.5261	-4.9403	-10.958	-7.5075	-8.558	3.6047
-0.35804	-3.468	-0.36386	-2.971	-0.45079	-4.4573	-1.9319	-0.86714	-4.228	-3.6849	-0.035487	-1.7629	-2.9562	-0.63706	-3.3562	-5.4868	-4.7264	-2.0241	1.1113	-2.048	-5.1432	-3.5188	-3.2003	1.4443	-0.91772	-1.6002	-3.1751	-2.3235	-5.4311	-4.3529	-1.0153	-2.4894	-0.60714	0.6233	-4.609	1.1155	-2.6291	-5.2091	-7.9831	-4.416	-3.9369	-0.094383	0.63426	0.18961	-1.1904	-0.5876	0.054944	-5.6495	-1.527	-2.6503
4.3416	1.2775	4.5522	2.3157	-1.44	2.8547	3.1767	0.10397	1.3881	0.73568	1.3863	2.1507	7.1378	5.0848	1.7597	-2.588	-1.7333	1.4527	-2.9993	3.5307	-2.4428	0.85918	4.11	2.503	-3.6748	2.418	3.3949	0.6265	2.1966	-1.2095	-0.29591	-0.64639	4.2445	0.64677	5.4121	6.6869	2.3053	-0.76507	1.2403	6.1594	-1.1411	3.2122	3.2232	2.8951	7.2018	5.5458	4.912	-0.64676	-0.3488	5.6371
8.5576	7.5086	6.9479	12.188	6.5974	13.981	10.223	8.9497	11.805	15.295	8.2025	16.313	11.719	4.344	6.9123	12.013	8.8521	10.102	10.336	10.115	9.3765	2.3259	11.586	9.9499	13.151	10.137	8.9728	11.268	13.701	11.186	12.532	7.5048	11.549	7.8883	10.402	6.5829	7.0928	6.1335	12.166	4.4191	9.6265	12.308	7.4898	9.9038	9.5989	8.9818	8.6897	7.3913	4.8043	8.0791
-2.452	-0.47009	-0.38113	0.38799	-1.8928	-1.4293	0.63818	2.3347	5.3853	-0.88482	3.8069	2.6679	0.7545	-2.0972	0.86754	0.66717	1.7157	1.7598	-0.78126	4.6061	0.45409	3.9847	-1.3085	0.97687	3.7238	1.6176	-0.87082	2.1586	1.2521	1.5155	-2.2393	-1.65	-0.076341	2.7565	1.0991	4.0368	-2.8855	2.9047	-1.4816	-1.103	2.1592	1.8795	-0.22709	-0.5443	0.03161	-4.9447	1.4472	1.3755	-0.14396	-1.319
-3.0143	1.299	1.8133	2.8659	-3.1079	-0.80931	-2.8899	-0.67672	-3.7798	-3.3116	-6.4006	1.0862	-0.95428	-1.4721	-0.53646	-2.6654	-4.3767	-6.3941	-0.39981	-3.9006	-0.74315	-9.4016	-3.1244	-3.49	-0.15426	-2.3644	-3.8752	1.5697	-2.7561	-4.4253	-2.2132	-1.0921	-2.9364	-0.9434	-4.1187	-0.32836	-4.9143	0.77998	-4.385	-1.1547	-0.35326	0.44686	-4.243	-4.7023	0.12084	-1.7741	-0.47778	-5.4631	-9.0307	-2.5841
-16.084	-12.752	-4.0921	-13.159	-13.967	-12.094	-11.536	-13.247	-13.992	-8.5623	-14.908	-12.058	-10.832	-15.003	-13.071	-13.427	-11.671	-11.009	-11.975	-11.858	-11.209	-10.055	-12.329	-14.039	-14.979	-10.935	-10.97	-11.513	-17.522	-12.786	-15.839	-11.111	-15.517	-16.46	-10.832	-10.883	-10.58	-13.387	-13.517	-14.696	-17.455	-13.089	-14.101	-12.397	-7.2519	-9.9278	-12.595	-15.432	-13.572	-12.793
-2.7948	-5.4461	-1.2242	-3.1311	-0.45832	-5.1793	-6.0939	-3.0285	-4.9497	-4.4187	-5.6506	-6.3582	-5.1874	-6.2198	-7.0665	-0.75655	-2.7319	-1.5095	-5.5784	-5.2491	-0.75276	-6.5457	3.3638	-7.6246	-2.5226	-2.1283	-3.2561	0.10327	-3.2823	-3.4815	-2.2544	0.63906	-3.0027	-2.5933	-0.36384	1.672	-5.2449	-9.4951	-2.01	-0.42698	-3.4864	-0.25498	-3.1343	-2.6956	-4.8691	-1.9768	-0.77439	-1.1584	-1.3393	-3.8649
0.091815	-2.7416	-3.4027	-7.809	-6.8688	1.2279	-4.5669	-1.7627	-1.0282	-0.58688	-5.6956	-0.47185	-1.4117	0.91311	-3.6315	-6.0884	-3.9826	-0.31493	-2.4512	-0.55029	-4.0706	-2.8695	-2.1749	-4.6171	-2.2378	-4.0144	-6.209	-4.2512	-6.0466	-6.4582	-1.9017	-2.4405	-1.142	-7.5292	-5.2432	-6.4683	-6.7716	-5.4852	-3.4257	-3.6136	-6.7032	-6.7535	-5.5445	-1.2002	1.2828	-2.4622	-7.6074	-6.1154	0.32778	-1.4858
-16.426	-15.888	-18.386	-17.618	-11.058	-19.674	-14.925	-11.345	-13.144	-15.902	-16.829	-12.376	-16.912	-14.165	-16.995	-13.935	-14.048	-16.234	-11.58	-18.345	-18.278	-10.781	-14.657	-14.265	-14.597	-10.138	-12.045	-10.881	-14.786	-12.673	-16.276	-13.992	-13.888	-10.82	-10.259	-16.285	-12.907	-14.612	-10.904	-20.465	-15.092	-15.323	-17.561	-16.458	-15.35	-9.3536	-16.321	-18.61	-13.394	-14.661
-15.951	-14.477	-14.757	-17.47	-16.726	-12.127	-13.832	-12.983	-16.908	-22.814	-18.072	-21.673	-13.362	-14.049	-12.478	-12.844	-12.554	-17.268	-14.399	-15.576	-11.676	-14.147	-19.088	-16.251	-11.631	-16.447	-14.558	-14.497	-17.31	-12.917	-11.265	-15.004	-13.062	-18.487	-14.689	-14.442	-16.189	-17.771	-8.2557	-12.709	-13.439	-14.16	-14.059	-14.531	-18.964	-16.153	-19.02	-11.488	-18.598	-6.9326
7.2619	11.147	3.9884	9.0475	9.0006	5.8198	9.0843	9.1138	10.592	10.995	9.0207	10.94	7.2076	10.504	14.624	9.8436	8.0715	6.8837	7.105	9.3592	4.283	11.624	7.6783	11.905	5.2388	7.1027	7.602	12.429	5.3667	7.3924	9.1439	8.6066	7.9133	13.724	5.6872	10.623	6.5263	9.6639	9.7816	9.8763	8.6709	10.031	9.799	11.755	7.0683	10.873	10.227	5.5762	6.621	12.769
-10.352	-10.725	-9.9467	-11.9	-12.468	-9.9876	-10.408	-13.228	-14.227	-13.365	-17.645	-12.97	-7.7569	-10.336	-12.254	-9.2029	-11.15	-8.3234	-12.023	-8.7221	-10.159	-11.827	-8.4082	-10.159	-14.739	-7.282	-8.9292	-12.174	-5.7697	-10.111	-15.943	-4.9159	-12.086	-13.951	-13.418	-9.8142	-12.558	-9.5364	-15.397	-9.0524	-12.946	-7.662	-13.23	-13.473	-7.5365	-14.555	-13.561	-14.69	-9.836	-11.009
-10.828	-14.798	-10.136	-8.9279	-12.449	-11.16	-4.2897	-10.043	-4.3015	-6.9586	-8.9649	-8.9989	-8.7028	-7.585	-6.8979	-11.134	-7.4185	-9.3326	-4.4451	-17.181	-11.19	-11.886	-12.588	-8.4308	-12.347	-11.557	-7.5015	-10.916	-10.817	-11.141	-10.517	-10.959	-8.8786	-9.6916	-12.912	-6.2257	-15.507	-6.6929	-7.4674	-8.817	-11.137	-3.3304	-13.196	-5.6208	-11.471	-7.5426	-8.7078	-5.9138	-8.4849	-6.0026
-14.316	-13.743	-12.945	-9.5872	-14.689	-13.677	-13.43	-13.198	-12.833	-15.063	-13.865	-13.372	-9.128	-6.9751	-16.249	-13.526	-14.155	-8.1386	-11.781	-12.12	-14.698	-13.336	-17.092	-16.384	-11.475	-10.466	-12.508	-15.627	-12.816	-11.127	-10.765	-10.223	-10.367	-15.142	-14.698	-17.288	-16.207	-16.813	-16.33	-12.151	-10.351	-12.455	-14.178	-6.879	-9.5976	-16.767	-11.3	-13.958	-15.632	-15.327
-3.3037	2.1503	-0.98941	3.7812	-7.6229	1.6905	1.7987	-0.644	-4.0602	0.60033	1.758	1.2028	0.25458	-0.51805	0.0076843	1.9198	-4.0809	-2.4343	1.9822	0.20531	-0.39917	1.9465	0.79306	-1.4807	-0.5672	-1.4409	1.7661	-2.3841	-3.2755	0.69313	-1.1499	-0.94304	2.6839	-0.3732	5.0451	-4.5288	-1.3172	2.0203	-2.0666	-0.87026	3.8397	-2.4304	-0.47576	-1.4815	-1.6076	2.7837	-0.61948	1.2047	3.0458	-4.7519
-7.1609	-6.8102	-12.308	-11.9	-10.388	-10.119	-10.536	-15.439	-10.754	-7.5886	-10.232	-8.9115	-14.467	-16.208	-9.863	-12.762	-9.9581	-8.7733	-15.583	-12.925	-8.1508	-10.024	-9.3266	-11.583	-13.637	-12.275	-6.6151	-11.721	-8.4024	-12.375	-9.9413	-12.245	-13.06	-11.594	-9.1071	-10.128	-13.619	-12.419	-8.0624	-11.621	-12.43	-5.3738	-13.625	-12.326	-8.6536	-16.974	-8.1845	-11.3	-9.781	-12.947
5.1672	2.8283	3.4966	-3.8007	1.6992	3.0483	-1.5767	1.3906	7.0411	4.0213	-3.0134	0.78956	3.1938	0.70504	5.4147	-0.98929	-0.039785	1.4445	1.0942	0.62862	-4.9903	-0.12483	2.9987	-3.4187	-2.5663	0.88894	2.4409	4.9459	1.3789	-1.5346	-0.53471	2.1234	2.2116	-2.579	2.5472	-0.61895	5.7737	3.2487	-1.9041	2.4968	-2.66	2.8473	-0.041134	0.89176	-2.6942	-4.1846	-3.9053	-2.8006	1.432	2.4031
7.6631	9.7637	5.1001	7.0022	5.939	2.6968	13.355	11.808	11.079	8.6837	7.3492	7.5705	3.2903	5.7671	4.6285	7.1961	7.3846	10.13	8.7986	5.4935	10.323	8.4961	2.1968	2.5333	4.724	6.0971	7.3539	8.0443	14.002	9.9498	12.392	7.2894	7.3416	6.7675	5.2199	7.3374	10.768	8.8785	6.0802	10.919	9.8782	6.0931	8.486	6.3749	8.9807	4.3783	4.3736	5.1443	8.3794	8.4377
8.5338	2.8078	1.0082	1.7885	1.3442	2.4375	-2.8777	4.394	2.5886	3.2124	2.8541	6.2531	7.9835	0.11574	4.1312	2.8638	6.1004	3.516	-1.0372	5.8958	1.0397	0.69529	0.55473	0.90599	7.5626	2.1686	2.437	-1.3701	1.7322	2.205	5.6176	-0.79559	-0.47984	0.40408	-1.3097	2.7561	-1.1185	3.1766	0.755	-2.4486	-0.084047	4.8445	-1.1	0.5075	0.21102	1.2241	7.9346	2.1106	3.2529	-0.34919
-10.07	-5.6578	-6.8783	-4.2485	-3.8087	-8.1566	-5.8585	-4.9228	-7.854	-4.7795	-7.2253	-7.7537	-11.055	-6.0421	-5.2207	-11.664	-7.6373	-7.0972	-7.4892	-5.5476	-10.459	-10.728	-11.317	-12.007	-9.9497	-8.1186	-4.7935	-9.4326	-5.348	-7.0223	-7.0496	-7.5742	-4.5951	-7.9177	-10.706	-8.9955	-6.3101	-7.4635	-10.447	-9.8688	-10.229	-8.6	-2.3054	-12.259	-9.3445	-6.5324	-5.494	-11.58	-9.1994	-6.0077
-1.1538	0.26225	0.96541	2.9814	2.3641	1.7272	-5.3005	3.3569	2.9083	3.3093	-3.412	0.51867	-0.03193	0.75935	0.73024	-4.7935	1.4345	-4.5198	-1.6657	-2.7282	-0.064653	-1.3813	2.8844	-0.42343	-1.5388	-1.8645	0.68224	-0.9876	-0.99467	1.8365	-0.91018	-2.7886	2.6593	0.17676	-0.45478	1.6769	3.596	-1.4718	-1.7737	-0.61685	2.7027	-2.8237	-1.2397	0.52599	2.5902	-1.2663	-1.016	4.6335	3.447	1.6705
-8.8729	-7.4555	-12.085	-16.16	-9.1476	-8.3001	-14.308	-12.252	-3.1991	-10.915	-12.244	-13.401	-12.199	-12.366	-11.891	-16.584	-14.609	-9.9093	-16.238	-11.967	-9.1132	-16.592	-13.303	-10.149	-9.4131	-9.1669	-11.437	-10.061	-12.96	-8.7073	-9.4826	-11.652	-12.881	-8.4844	-9.3222	-11.712	-12.557	-11.589	-14.988	-7.8159	-9.3553	-8.2075	-12.388	-15.118	-9.3403	-10.603	-11.136	-12.356	-11.37	-6.9596
-11.792	-9.2055	-13.166	-11.97	-14.836	-10.462	-15.184	-14.345	-11.317	-10.208	-9.4879	-8.7474	-12.609	-10.918	-12.078	-14.308	-10.368	-12.713	-13.027	-5.6591	-10.317	-11.919	-12.203	-8.3922	-9.6036	-9.0645	-14.083	-11.182	-10.34	-8.8381	-5.6032	-11.757	-5.6002	-7.7311	-6.58	-11.326	-8.7953	-12.273	-12.344	-7.78	-9.1593	-10.743	-9.6951	-12.142	-12.316	-8.9705	-17.489	-8.2953	-12.706	-17.621
11.589	4.8581	7.2456	4.5727	3.515	8.6254	1.072	6.1375	5.6704	8.6492	3.8331	7.0383	7.0655	8.7081	1.1812	3.7369	6.1012	7.3439	1.4111	2.254	5.1691	4.6693	-0.27318	8.3693	4.4497	3.7276	8.6826	6.5037	7.6592	4.8452	4.2219	2.6654	5.5331	6.5939	-0.28364	7.7413	0.19801	5.6819	2.1718	3.725	10.987	4.6226	5.0906	3.9658	7.8969	3.0721	3.8119	2.5508	4.3375	10.006
-11.039	-12.043	-9.3516	-9.8015	-7.607	-8.245	-9.2448	-9.7417	-9.18	-12.06	-12.09	-13.41	-12.365	-6.6327	-6.2887	-7.2916	-8.7301	-10.213	-5.8334	-12.199	-10.502	-8.0114	-11.783	-12.225	-9.0375	-10.391	-6.5773	-13.646	-16.628	-7.6634	-9.3231	-9.9628	-10.992	-12.689	-8.045	-12.724	-11.105	-9.1965	-11.17	-10.917	-10.373	-9.7707	-13.261	-12.592	-14.943	-7.4505	-11.524	-8.8199	-11.967	-13.492
-15.587	-18.512	-10.876	-13.031	-16.328	-14.936	-15.976	-13.797	-11.36	-11.524	-15.462	-12.704	-17.028	-11.735	-14.619	-14.123	-12.117	-12.244	-13.5	-14.497	-9.2271	-12.33	-11.258	-11.948	-15.377	-22.528	-17.898	-16.242	-15.37	-17.88	-15.378	-13.042	-14.321	-15.745	-15.075	-14.835	-18.906	-9.4433	-13.603	-16.743	-18.93	-16.476	-11.403	-13.125	-13.47	-15.715	-11.867	-14.214	-19.342	-11.371
-10.758	-12.819	-10.878	-10.023	-13.812	-11.625	-14.117	-12.367	-13.607	-13.948	-11.101	-11.38	-12.029	-11.346	-10.893	-12.012	-15.188	-9.9348	-12.139	-17.556	-8.1983	-13.214	-10.718	-11.699	-12.437	-9.1875	-11.549	-13.711	-11.749	-7.2445	-12.732	-12.241	-9.6953	-12.216	-9.7261	-13.257	-9.3185	-11.569	-10.215	-4.5495	-16.409	-15.344	-9.5772	-15.032	-12.703	-13.007	-10.561	-14.26	-13.977	-13.536
2.6733	-1.8964	-1.5688	-2.9635	-4.4679	-1.2616	-0.95042	-2.9547	-2.0552	-3.7315	3.2215	0.63118	4.1604	0.77488	-0.12709	0.12339	-5.5699	1.0246	0.30609	0.78558	-3.3559	2.4707	6.7761	-1.0435	0.63955	-1.8756	-1.8708	-6.0473	1.0757	-3.0635	-2.1883	-2.7214	-0.81543	-3.1821	-1.6129	3.5079	-1.8521	-2.2037	-4.3246	-0.4898	-1.8323	-0.60158	0.2784	1.8822	-4.7845	-3.4102	-3.5078	2.3139	-1.0357	-0.55141
2.6942	2.3759	1.5661	3.5315	-0.11647	-0.59171	4.0892	-1.7169	0.11394	1.0866	3.147	4.058	2.1101	-0.80598	2.7299	0.49519	-4.6305	0.73521	2.1225	9.9223	2.9043	-3.5506	-2.123	5.8644	0.90422	1.5997	3.9832	-0.052035	-1.3077	4.5009	-0.02367	2.0177	3.8688	0.68897	3.0044	1.3598	1.8261	2.1591	1.0455	-3.2196	-4.6406	-4.7829	4.0898	3.7061	0.015042	0.77757	4.6773	0.86	1.7658	3.0243
2.5436	2.5997	-3.3989	-2.7967	0.18104	-1.9417	-0.57819	-2.126	2.2366	-2.6885	-3.2262	2.0073	-0.30199	-1.0599	-0.64151	-4.9598	2.4347	1.9861	-2.7387	1.4579	0.79255	-2.0566	-4.4931	-1.2071	-2.2103	0.69158	0.46891	-1.5	2.4416	2.8328	-5.8526	-0.87864	0.79991	-3.7979	0.4838	4.2929	-1.4042	3.1634	-3.7344	4.5626	1.7827	-1.3099	-0.45317	-1.3864	-4.4126	-2.7444	7.7285	2.3279	-2.4495	0.37294
-11.179	-9.3049	-15.24	-13.015	-11.513	-15.208	-13.118	-14.59	-9.3339	-15.512	-9.3536	-14.397	-14.791	-8.5179	-11.393	-12.757	-10.376	-13.574	-11.633	-13.241	-17.153	-6.5167	-9.425	-13.018	-8.7368	-10.674	-10.992	-12.498	-13.951	-7.4737	-7.7312	-14.5	-11.617	-12.567	-17.243	-7.111	-7.3902	-17.52	-12.031	-9.6529	-12.315	-14.847	-9.506	-14.448	-13.012	-9.9738	-11.373	-12.192	-11.975	-13.747
-15.475	-15.761	-12.858	-14.342	-14.278	-12.849	-13.307	-15.673	-17.011	-15.138	-10.493	-13.658	-9.9274	-13.58	-12.949	-14.598	-9.2788	-17.479	-12.953	-18.517	-12.611	-11.848	-12.027	-11.382	-16.405	-17.07	-12.402	-13.171	-15.524	-10.157	-9.7004	-11.063	-13.756	-14.099	-11.371	-13.464	-13.007	-8.7454	-12.407	-13.726	-14.89	-12.019	-13.557	-10.593	-12.835	-17.533	-15.2	-12.752	-11.413	-13.68
-22.947	-22.634	-23.411	-20.694	-25.527	-19.756	-21.562	-21.905	-24.635	-19.644	-22.288	-17.794	-23.026	-25.476	-24.403	-24.153	-22.342	-24.679	-25.598	-24.165	-14.92	-21.415	-23.554	-25.042	-19.423	-20.647	-20.313	-23.907	-21.623	-21.775	-23.135	-21.839	-24.502	-22.793	-18.357	-19.175	-18.095	-20.883	-17.958	-24.235	-22.287	-24.304	-23.219	-27.677	-17.695	-18.663	-24.795	-23.26	-22.517	-18.848
-8.78	-12.861	-11.907	-9.632	-15.546	-9.5415	-12.215	-16.095	-17.491	-12.663	-12.46	-15.291	-14.48	-13.58	-16.162	-12.4	-13.385	-13.969	-11.925	-12.551	-10.433	-11.169	-11.929	-12.136	-21.83	-16.167	-14.519	-15.685	-13.893	-14.435	-13.208	-7.0191	-18.587	-13.238	-13.347	-12.253	-17.301	-15.862	-14.8	-10.05	-12.22	-13.673	-8.8737	-10.767	-13.69	-15.353	-12.877	-11.723	-11.997	-13.817
-12.509	-9.4334	-5.0458	-5.2801	-7.1668	-9.4215	-10.849	-6.667	-13.157	-9.5108	-9.1336	-7.2809	-9.442	-6.7455	-7.3465	-9.5522	-7.3517	-10.529	-11.126	-9.0616	-8.3238	-11.267	-7.0448	-8.8432	-6.4689	-8.908	-9.7122	-8.0519	-11.673	-9.5811	-12.143	-6.1344	-9.8825	-12.361	-13.251	-9.251	-6.4905	-10.922	-7.8549	-7.3415	-5.5139	-7.7948	-5.1278	-10.023	-5.946	-6.8096	-5.3297	-14.227	-8.1432	-8.3718
-1.6518	-1.8611	-4.5552	-4.5024	-4.0683	-1.4471	-2.6172	-7.484	-0.24375	-1.4888	-7.7354	-6.2959	-8.6511	-8.5951	-4.6549	-7.3617	-2.1105	-4.882	-4.5938	-2.6136	-0.1621	-2.4089	-0.85461	-2.407	-6.871	-2.2677	-2.3224	-1.2611	-1.9061	-1.5535	-2.8415	-1.099	-1.7097	-4.3397	-6.1164	-4.6683	-6.6538	-5.4092	-8.0946	-1.3901	-6.586	-5.2665	-7.4672	-3.1165	-6.5805	-1.8364	-3.7446	-5.2058	-2.7627	-1.0902
3.9275	-4.7688	4.1193	9.0095	1.9456	1.7149	7.7686	5.2458	0.73628	2.1438	-1.1419	7.4076	3.7759	3.38	-2.1806	10.76	6.6857	4.9616	2.4308	4.2156	-0.53305	4.2455	3.8384	0.30442	5.0554	2.6173	6.0838	7.4515	5.7937	4.0306	4.7247	2.5814	6.2393	8.1766	8.6828	2.1878	3.1847	6.8839	2.8179	5.2584	4.8595	3.1831	6.6014	3.3341	3.2427	6.0428	8.9273	3.7855	3.4003	6.0932
0.018031	-4.1374	-4.5427	-2.8799	-1.3355	-2.8784	2.1076	-2.4693	-1.3485	-3.2464	-1.5642	3.1659	0.3393	3.3263	-2.0593	-6.0437	-3.1708	-0.81238	-3.1725	0.015033	-2.0899	0.62966	-1.1268	-1.115	-0.81417	-3.0292	1.7657	-3.1285	-2.6996	-2.5879	-0.50888	1.0598	-1.5292	-3.2427	-3.6397	-5.3227	-1.1119	-2.2543	-2.0716	-4.3762	0.64038	-0.55495	-1.305	2.7089	-1.7473	-1.058	-0.71052	-2.3867	-2.7304	-5.2613
-9.644	-11.315	-14.723	-10.456	-15.194	-14.093	-11.542	-8.7646	-15.369	-13.418	-13.476	-13.393	-11.065	-6.9014	-14.079	-12.095	-18.453	-9.6824	-12.899	-17.01	-12.515	-11.146	-13.53	-12.118	-12.936	-10.726	-15.866	-15.612	-10.604	-13.413	-12.852	-9.059	-10.863	-11.57	-11.285	-9.9928	-12.044	-16.761	-7.1067	-14.68	-8.7504	-14.036	-10.409	-16.609	-13.709	-14.669	-10.646	-12.053	-12.635	-6.8775
-3.6917	-5.5117	3.6754	-1.7562	-3.976	2.2521	-3.4578	-3.8801	-1.0957	0.60815	-1.0481	-5.6949	-3.3296	-2.2449	2.1504	-0.80126	-2.5679	4.076	0.08195	-6.4198	-3.1302	-1.3592	1.6078	-0.32772	3.9591	-1.6229	-3.6711	1.6196	-0.63693	-2.1148	-1.416	-2.951	-0.46867	0.16219	-2.1689	-3.3731	-0.64596	-1.951	4.6211	-1.2935	-5.5043	-1.044	-1.6855	-1.8254	0.55307	-3.7248	-2.5517	-0.80558	-1.0464	-1.0447
-0.52293	-2.5882	-3.2768	-0.55643	-1.427	-4.275	-5.6569	-4.3723	-0.3963	-6.6573	-3.2989	-0.71054	-3.13	0.085795	0.51082	0.55833	-1.7772	-4.0163	-2.0853	-7.6707	1.5842	-2.8486	0.15264	-2.0675	-2.6517	-1.0698	-4.6543	1.6764	-0.18597	-0.13083	1.0892	-3.4982	0.28116	-0.14835	-1.531	-2.3457	-4.1112	1.6394	-0.7441	-0.99063	-2.9106	-2.8462	-0.20254	-0.40557	1.9292	5.3697	-2.1053	0.58517	4.7733	-2.1731
-8.0651	-9.0325	-12.188	-11.187	-10.39	-8.6675	-7.4811	-15.356	-10.357	-11.836	-10.575	-10.748	-7.7329	-12.85	-10.05	-10.413	-9.9912	-7.8123	-8.1319	-10.744	-5.983	-12.973	-9.2443	-2.2334	-12.168	-9.4501	-8.0173	-12.97	-9.6388	-6.0626	-9.3465	-12.468	-6.1825	-5.9282	-11.516	-12.79	-8.71	-10.384	-9.919	-11.501	-14.738	-9.1956	-8.455	-10.673	-12.132	-9.4522	-7.997	-9.7982	-11.564	-12.811
-2.6729	-2.2763	-1.8228	-4.9297	-1.7955	-0.54757	1.4429	-1.4944	1.2841	1.7729	-3.1236	-1.1777	0.54774	-2.1965	-4.5354	-2.3004	-0.86405	-4.1636	-5.7968	-1.1642	-0.16651	3.5625	-5.3681	3.532	-1.1667	3.0851	-2.9892	-5.3801	-3.3057	-1.2336	0.27085	-1.8601	-1.7404	0.69793	-4.4548	-2.1009	-4.4443	1.3866	0.43485	-0.3304	-0.65526	0.13772	-1.705	2.3261	-2.3589	-0.89199	-1.4836	-0.36724	-3.6811	1.4734
-10.798	-14.56	-12.109	-10.629	-11.409	-10.448	-10.869	-15.184	-13.993	-9.5304	-12.718	-14.98	-12.756	-12.655	-10.687	-12.049	-11.01	-10.277	-19.286	-15.73	-4.4482	-11.502	-16.938	-13.456	-12.886	-13.798	-16.799	-14.51	-16.709	-13.463	-12.698	-12.232	-14.776	-7.9897	-12.858	-14.43	-13.411	-14.485	-14.842	-9.857	-12.7	-11.435	-14.849	-18.758	-9.8391	-15.857	-11.761	-9.3101	-10.354	-11.733
-25.952	-23.194	-23.345	-23.851	-20.204	-19.67	-20.357	-21.253	-22.334	-22.042	-22.686	-23.044	-27.394	-22.661	-19.127	-24.665	-24.345	-22.338	-22.572	-22.337	-22.206	-23.759	-27.933	-20.76	-20.2	-26.141	-23.446	-26.105	-25.688	-21.405	-18.747	-22.174	-20.233	-18.334	-23.368	-20.996	-25.109	-24.471	-20.769	-22.937	-20.791	-20.067	-24.342	-20.318	-21.256	-21.925	-23.73	-22.627	-22.718	-22.336
-3.0052	-11.843	-5.3574	-12.387	-8.4257	-10.593	-9.0206	-12.934	-5.3542	-10.552	-7.81	-12.845	-8.3216	-6.4657	-6.8766	-8.2938	-10.634	-7.5241	-9.0066	-4.266	-11.259	-14.599	-7.1428	-9.5173	-5.7661	-12.566	-9.8533	-11.057	-8.899	-10.917	-14.345	-11.476	-12.212	-12.235	-7.832	-9.474	-11.523	-6.3871	-8.2407	-7.6821	-8.0881	-10.71	-10.906	-7.1519	-7.7603	-12.989	-9.8877	-6.7662	-1.7702	-11.389
-2.9673	-4.1847	-4.0771	-0.95737	-3.1857	2.0905	-1.3112	0.80157	-1.5863	-4.2489	-2.1124	-4.5494	-1.9317	-3.8849	-3.2285	0.40411	-1.2525	-0.74463	-4.8474	-3.8089	-4.1996	-0.39138	0.17648	-5.2447	-1.8142	-4.8189	-4.7892	-2.1728	-2.2353	-0.59799	-3.6643	-2.2886	-4.3094	-0.42468	-3.5075	-0.36073	3.0824	-4.8688	-3.1862	-3.851	-4.4201	-5.3631	-2.5815	-0.83667	-2.4639	-3.5375	-2.5103	0.64786	-2.378	-3.5802
-13.057	-16.368	-13.031	-7.511	-16.768	-15.966	-19.193	-10.453	-17.59	-15.736	-16.97	-15.648	-13.813	-17.625	-17.416	-13.636	-17.001	-12.897	-16.218	-11.849	-12.129	-18.043	-16.132	-11.585	-14.915	-19.649	-10.829	-6.6281	-15.759	-13.088	-10.125	-13.722	-17.251	-15.513	-17.311	-11.528	-11.257	-15.175	-15.082	-15.539	-17.603	-12.748	-10.81	-14.624	-8.9301	-12.935	-15.572	-11.206	-13.347	-19.725
12.021	10.471	10.706	14.398	10.705	8.0244	7.2383	12.024	2.7329	7.2782	12.292	8.5252	9.6497	8.6615	10.619	8.8017	12.867	11.827	3.048	11.438	9.4669	8.9762	11.461	10.04	7.3572	5.5932	13.693	11.615	14.96	6.798	9.2286	11.201	10.658	10.147	9.0011	9.8433	9.7824	10.627	12.962	7.746	10.182	9.2574	7.8841	14.857	13.048	15.43	11.358	10.908	10.219	11.009
-8.9451	0.17081	0.62359	-5.7832	-4.7885	-2.7092	-3.4997	-6.1108	-1.6626	-2.6318	-2.5134	-2.7238	-3.2039	-5.3838	-5.2373	0.19658	1.5691	-2.7868	-0.90251	-4.9458	-6.9891	0.21727	-5.1066	-4.1489	-1.1597	-4.6627	-5.6953	-4.1274	3.3198	-3.8326	0.50468	-7.342	-5.865	-1.2145	-5.3522	-3.3761	-1.7184	-6.6171	-6.6861	-5.869	-2.5599	-4.9846	-2.892	-1.6511	-7.6436	-1.743	-5.3972	-0.56113	-3.3007	-8.2602
-14.784	-10.279	-12.137	-7.4427	-12.764	-12.735	-14.176	-10.326	-9.0449	-7.956	-10.487	-12.442	-12.085	-17.145	-11.491	-14.944	-13.683	-9.726	-12.94	-14.12	-14.89	-10.978	-10.881	-12.822	-9.0963	-11.158	-12.017	-11.687	-11.439	-7.781	-9.3207	-10.117	-7.2337	-11.929	-9.3669	-9.3695	-6.3494	-8.5276	-11.028	-10.825	-12.32	-12.85	-5.3967	-11.314	-11.096	-11.442	-9.2304	-9.8303	-11.02	-13.008
-6.5296	0.11493	-4.9875	-0.96792	-3.6963	-1.9649	0.37353	-2.9518	-1.3677	-2.9931	-3.6516	-0.36192	-4.2524	-5.8745	-2.0029	-2.9927	-5.8735	-6.6201	-3.4831	-2.3889	-2.2342	-8.8106	-2.7065	1.4615	-5.9124	-5.8401	-3.9555	-2.7715	-4.9209	-4.2302	-0.68342	-4.6029	-1.99	-4.7324	-1.7439	-2.915	-4.7207	-2.903	-2.8138	0.35979	1.6803	-2.1569	-2.506	-2.4881	-3.8611	-1.2327	-1.6352	-4.2482	-5.4498	-7.3715
6.4618	3.2691	1.5594	-0.40056	-0.4696	1.5555	-2.3121	6.2109	4.5622	4.67	1.3938	2.8413	2.0634	0.84363	1.8145	2.2462	5.0141	0.066516	9.012	-0.034623	2.7276	3.3446	1.4928	1.0355	-1.4	4.3726	-0.23184	4.6962	1.7858	4.5978	1.0849	1.5156	1.5302	-2.9824	5.9502	6.1944	5.0947	2.6636	4.2318	2.229	4.7076	5.3778	7.8784	8.1531	3.3765	-1.9083	5.9725	-0.63235	5.186	5.6848
-15.608	-17.42	-9.4236	-10.612	-14.357	-12.945	-13.632	-14.243	-17.2	-15.853	-8.6619	-12.153	-16.569	-9.022	-14.807	-12.18	-14.709	-9.3354	-11.681	-14.974	-13.036	-14.677	-15.346	-17.018	-11.759	-13.091	-14.723	-15.185	-15.343	-13.95	-9.3009	-15.1	-11.392	-13.223	-13.9	-12.683	-15.748	-16.254	-17.783	-10.681	-9.153	-13.431	-12.24	-13.954	-13.339	-15.85	-9.796	-17.229	-10.345	-17.292
-1.311	-2.7788	0.55936	-0.84357	0.13071	-4.9841	-1.8584	-4.8145	-2.2705	-0.40934	3.6344	-0.67197	-5.5235	-8.5802	0.15076	-3.5936	-3.299	-0.01897	-3.7706	-0.47836	0.079832	-6.4005	-7.003	-5.3582	-5.0735	-1.5688	-2.0192	-1.1371	0.39043	-3.6955	0.25862	-0.28689	-4.7207	-1.1934	0.1664	-0.44785	-2.2072	1.0168	-0.1136	-6.8821	-1.9605	-3.6426	-0.74639	-5.4219	1.6878	-3.4063	-3.9098	-4.057	-3.453	1.7638
-17.918	-27.533	-20.671	-21.606	-20.301	-21.166	-19.448	-19.706	-19.918	-24.551	-20.746	-24.514	-23.535	-20.995	-17.171	-18.934	-19.366	-23.273	-25.667	-21.488	-21.195	-21.396	-20.131	-21.395	-23.068	-21.008	-19.352	-23.353	-17.88	-18.812	-17.48	-19.519	-19.361	-14.161	-23.55	-19.336	-20.229	-20.89	-20.674	-24.683	-20.354	-19.181	-17.236	-18.574	-16.11	-21.706	-20.802	-20.307	-17.962	-19.622
-14.568	-19.669	-10.944	-16.065	-9.507	-13.918	-17.91	-14.488	-9.0238	-16.458	-12.313	-9.2889	-13.222	-16.845	-16.773	-15.683	-14.639	-15.382	-10.979	-14.503	-15.859	-12.283	-13.393	-12.456	-19.032	-16.373	-11.065	-16.029	-17.639	-16.747	-13.567	-10.529	-12.074	-16.861	-15.245	-19.513	-14.036	-12.958	-8.519	-13.241	-16.311	-15.476	-9.715	-9.0366	-16.973	-16.213	-14.222	-11.142	-9.17	-14.35
0.29653	4.9792	2.589	3.8178	4.577	5.4293	4.7587	1.9798	-2.2061	2.5375	2.9419	-1.4869	4.5065	3.975	6.4813	2.8981	8.5208	6.3536	2.6923	2.37	1.3519	-0.94947	5.2444	2.1582	4.0696	3.1173	4.9098	2.9544	1.7267	3.266	-2.4737	2.2992	0.079313	6.9994	2.7566	7.1941	2.2924	1.8177	6.6009	-0.45823	0.6795	4.4174	4.0569	1.7603	-0.91127	5.6601	1.1157	0.60113	1.9586	4.0389
-10.733	-8.0675	-14.389	-10.354	-11.216	-11.687	-13.047	-7.1851	-9.5074	-9.7516	-11.41	-12.923	-11.666	-8.5086	-13.473	-14.35	-15.036	-7.646	-8.5667	-9.8783	-11.367	-7.5571	-11.204	-7.3184	-9.0945	-10.087	-8.1354	-15.021	-13.27	-11.5	-14.523	-15.443	-13.507	-11.87	-9.9137	-13.121	-17.168	-13.06	-11.181	-10.047	-5.9741	-13.748	-9.3952	-7.9424	-6.7679	-14.199	-11.378	-14.78	-12.038	-11.126
-0.447	1.4095	-1.4987	-1.4283	-2.1189	1.3377	-1.8372	-5.3857	-4.3606	-5.2156	-0.023495	-3.7539	-0.18456	2.5312	-0.83889	0.35368	-1.8082	0.015997	-2.1602	-3.0695	0.17289	-1.4962	-4.7421	0.52286	-3.6514	-4.133	0.82766	-0.36773	0.20194	-0.77378	-2.5177	-0.94554	0.6893	-1.2652	1.0239	-0.69931	-0.62294	-1.9248	0.43847	0.25272	-2.2566	-0.31367	-3.8739	-2.0312	-4.2659	1.7051	-0.044389	-3.3982	1.5918	-1.0194
-0.59564	-3.4289	-1.146	-0.23273	-2.6024	-5.8859	-4.3053	-0.64428	-2.0926	-3.6229	4.4821	5.4613	0.81776	-2.3061	-5.9537	-2.0503	-3.2809	0.1373	-2.2288	1.1458	2.0662	-0.02293	-4.8697	2.585	-0.31233	0.42548	2.1923	0.22307	-3.3606	-0.27435	-3.5874	-3.9638	-5.9437	-2.8339	4.0128	-1.7076	-0.72568	0.12202	-0.34316	-3.2727	-4.1219	4.1683	2.2783	-6.3702	-1.7421	-4.2032	2.8563	0.74137	0.25329	1.6456
-0.34925	-0.28333	0.10964	-3.6461	1.5586	-1.7073	0.38437	-1.3454	-3.0605	-2.9156	0.064958	0.34606	0.15736	-3.3102	-1.0781	5.3521	-1.5803	2.9666	2.0804	3.2007	-1.9316	3.9613	0.75534	1.4435	-0.76657	-0.17985	-0.23555	1.6187	0.87728	-0.43724	2.18	-0.25768	-1.0458	-0.78155	-0.44211	-1.2273	2.0915	-2.3495	-2.0519	1.192	1.0123	0.25169	1.0789	3.4819	0.98135	3.1945	2.003	1.9091	-1.235	0.15304
6.3577	3.1663	8.8549	7.59	7.3015	8.4661	2.8338	6.6703	5.6169	4.8993	7.2011	4.0566	10.912	7.6841	-2.2155	5.1919	9.3858	1.6468	7.5624	8.07	2.2289	8.4745	6.3576	4.6409	6.6757	4.022	6.5536	8.5975	5.0422	3.5144	8.7981	8.1989	8.914	10.895	4.7261	5.5721	6.2916	6.9276	10.405	9.3868	5.6015	3.1072	6.0434	9.7288	8.0208	10.563	6.4044	8.4615	6.6236	5.1316
2.3718	5.8516	5.7389	5.6267	8.4838	6.4288	6.9338	4.4054	5.3725	5.7962	6.233	2.1546	5.9793	9.6617	4.8546	6.6857	3.7123	8.879	2.85	0.10229	1.325	6.3784	6.9718	5.8156	4.2895	5.8491	4.2011	-0.041216	-0.16712	2.2872	7.027	2.7399	9.8676	3.7096	0.21703	6.7764	7.8907	2.8663	9.0165	6.1688	5.255	5.6328	5.2991	5.1452	1.1864	5.5286	1.522	7.078	5.7215	4.764
2.8595	-2.4715	6.1349	1.6915	5.9878	7.0844	1.4809	-0.27205	1.9135	0.43976	3.4849	4.5968	4.4928	0.39019	4.9148	4.5638	3.8192	6.7984	5.0643	0.69164	4.645	3.4941	5.0126	0.2723	1.1718	3.0441	0.15048	3.7394	10.541	2.9397	1.1671	4.7964	4.594	-1.8973	-0.67226	3.4638	1.3713	2.782	0.60428	1.3428	1.2241	2.1487	0.56937	1.1539	-0.11756	3.4565	4.1497	3.5682	3.3128	-1.8872
-12.907	-12.65	-15.388	-17.862	-14.203	-17.363	-14.869	-18.223	-14.77	-10.724	-13.659	-14.993	-10.909	-14.198	-11.802	-17.18	-15.65	-13.262	-13.575	-14.575	-13.277	-13.055	-13.568	-16.685	-12.568	-14.01	-14.652	-14.165	-18.931	-8.7977	-13.543	-16.99	-11.209	-15.536	-7.977	-10.839	-15.668	-13.35	-18.031	-14.046	-16.809	-14.796	-13.972	-9.278	-10.361	-18.148	-12.04	-17.821	-12.27	-13.443
-15.205	-10.724	-8.5242	-11.389	-9.4978	-14.553	-13.339	-11.784	-8.2402	-9.6519	-9.2359	-14.369	-11.624	-11.251	-11.595	-8.1328	-8.5555	-11.738	-8.1683	-12.862	-12.268	-9.9773	-12.6	-9.6422	-9.6287	-12.056	-10.003	-5.6962	-9.7292	-7.6227	-15.669	-8.7104	-11.191	-8.7075	-11.974	-9.3871	-12.092	-13.637	-11.557	-12.611	-9.9908	-12.691	-11.038	-10.179	-7.706	-9.865	-14.388	-14.944	-8.7933	-8.9903
-9.6524	0.48549	-2.8975	2.4969	-2.426	-3.0709	-3.0178	4.523	0.59658	-2.7545	0.92916	-2.7041	2.1347	0.15708	-3.6616	3.7136	1.7794	-0.46692	-1.977	-0.53159	-2.1965	-3.0744	0.51263	-2.1168	-0.16342	-3.2831	-4.3488	-3.822	-2.7769	0.96138	0.36194	2.3514	-2.7322	0.24239	-0.80542	1.9738	-3.4361	0.57085	0.69073	-3.2544	-1.8851	-1.43	1.7072	2.5372	-2.9967	1.8971	-0.82608	0.59408	0.11418	-0.59143
-1.9487	2.4582	-1.4373	-3.0061	-2.7015	0.71938	-0.18328	-1.1207	-4.7556	-3.0288	-1.6502	-2.9157	0.33821	1.8327	0.80482	0.31062	-1.4082	-4.5972	-0.74883	-3.2593	-2.4651	-4.6356	0.67127	1.9724	0.077648	-1.8054	0.27377	-0.47197	-0.54021	-1.3215	-2.7813	-1.0787	-0.073978	-0.056966	-4.0568	0.26775	-0.39938	-1.7809	3.3998	-0.32591	-3.9742	-2.1474	0.63503	-1.3968	1.04	0.22352	-3.3294	0.98024	-3.0042	-1.6617
-3.523	-1.7322	-0.65945	-2.5381	-8.7542	-5.5008	-2.9468	-3.1606	-2.648	-3.4062	-2.129	0.29568	-1.0728	-2.0423	-3.8085	-1.166	-1.9449	-2.5756	-3.8467	-4.5932	0.28863	-3.2284	2.6561	-3.2941	-1.5337	-7.1733	0.21441	-4.3757	-5.5569	-1.1419	-0.55517	-0.24404	-4.0921	-3.5763	-1.5813	-2.1079	-5.1074	-4.0569	-2.5678	-0.77196	-0.68879	-4.2971	-4.7633	-0.70486	-1.6895	-3.8998	-3.1565	0.49571	-3.2549	-4.941
-13.872	-12.791	-15.759	-15.5	-12.078	-12.745	-7.4832	-17.312	-6.7756	-14.903	-11.042	-11.289	-14.08	-14.88	-16.047	-14.622	-12.934	-10.685	-12.745	-12.966	-17.702	-13.099	-13.036	-9.98	-15.051	-13.642	-13.51	-15.517	-12.355	-8.0529	-14.664	-11.993	-11.928	-13.051	-13.094	-13.695	-12.166	-15.75	-14.324	-15.598	-14.239	-15.224	-14.797	-12.2	-11.198	-19.328	-10.731	-10.839	-19.289	-15.809
-9.8561	-12.079	-11.151	-12.339	-11.263	-7.8164	-10.929	-12.818	-7.7909	-8.1488	-9.0174	-7.2939	-11.014	-12.201	-8.9682	-8.2223	-9.5033	-10.058	-15.102	-3.8931	-12.65	-11.036	-11.297	-12.026	-10.506	-8.9117	-4.0391	-10.677	-9.8471	-12.338	-13.433	-7.6237	-9.5927	-9.9983	-8.255	-14.846	-11.307	-8.4595	-10.982	-9.2307	-12.847	-11.531	-9.9932	-10.555	-9.7237	-11.337	-12.889	-12.89	-11.51	-7.6955
-8.7989	-10.113	-9.8054	-7.7592	-8.9608	-7.1957	-6.8142	-8.9062	-7.9856	-12.115	-9.8254	-5.1282	-14.263	-8.1318	-7.4364	-6.3775	-7.2842	-11.327	-8.5713	-12.837	-9.2521	-11.155	-8.9461	-9.9585	-9.7633	-10.404	-11.784	-9.698	-7.1517	-7.6835	-12.065	-10.164	-7.6035	-9.2293	-9.0695	-9.0384	-10.498	-12.499	-10.67	-9.503	-10.748	-12.461	-7.0685	-6.7925	-7.265	-7.661	-3.7093	-4.8387	-8.2636	-5.6886
-6.9335	-10.367	-5.6282	-11.216	-13.084	-11.419	-13.059	-4.2212	-9.3899	-13.618	-9.2525	-12.94	-7.2781	-10.206	-10.458	-8.5715	-11.762	-14.364	-8.2381	-10.098	-9.4378	-10.714	-14.553	-9.1875	-9.9897	-11.17	-8.1838	-9.0513	-14.606	-8.7887	-12.83	-11.481	-12.005	-11.293	-17.104	-10.149	-14.802	-9.0143	-13.149	-11.517	-14.511	-11.408	-7.3408	-11.568	-10.682	-9.2306	-9.6613	-10.68	-4.8351	-10.28
-10.744	-13.437	-11.321	-14.46	-14.272	-9.6415	-13.488	-9.4614	-9.8018	-13.826	-8.436	-13.679	-9.6058	-17.462	-10.633	-11.502	-14.127	-14.623	-11.268	-11.804	-14.586	-10.553	-14.392	-14.784	-13.413	-14.541	-15.298	-15.518	-14.757	-8.684	-16.819	-10.86	-10.302	-13.727	-13.425	-12.686	-17.741	-13.963	-14.27	-14.407	-16.463	-14.973	-13.987	-12.836	-7.8989	-11.483	-9.0801	-13.32	-15.304	-12.51
-12.245	-8.1651	-12.808	-7.6462	-12.197	-13.382	-4.8611	-7.6268	-11.63	-9.7011	-11.082	-10.038	-7.3646	-9.2954	-8.4182	-9.8637	-13.638	-10.095	-10.95	-7.3481	-8.8154	-7.5458	-13.28	-7.9444	-11.531	-14.602	-10.208	-9.1957	-10.642	-11.153	-13.543	-11.787	-9.7467	-20.524	-9.4304	-12.19	-10.755	-6.2204	-5.9672	-8.631	-8.2585	-8.1446	-9.5432	-9.6728	-17.738	-14.38	-7.5437	-10.334	-11.657	-12.715
-5.5085	-0.47038	-3.241	-3.337	-5.3169	-2.2157	-6.8436	-4.3165	-0.79684	-1.4692	-5.3929	-5.4327	-5.4202	-4.0932	-4.6391	-0.1896	-0.76546	-4.2316	-6.3536	-5.989	0.96362	-4.3489	-0.38171	-3.454	-5.8625	-2.4778	-6.2868	-0.37899	-5.6024	-9.633	-3.8714	-4.9722	-2.8118	-2.1372	-0.91727	-4.3877	0.57379	-5.3094	-5.1213	-1.3813	-6.3754	-1.7601	-3.9314	-4.1186	-4.1382	-5.1759	-4.5893	-4.5155	-3.0888	-1.161
-2.875	-0.24955	-2.0199	-0.63787	-0.85393	-3.3752	-2.0471	-2.5332	-0.549	-3.2776	-2.3606	0.55176	-1.3239	-2.9171	3.9916	1.638	-4.4023	-3.1337	-4.4693	-3.5256	1.0211	-2.3198	-2.0845	1.6166	-0.010184	1.7715	-0.93273	-1.7017	-2.912	-1.3116	-0.13171	-4.8638	0.0023628	-1.2519	-3.4369	1.5097	0.20556	1.4264	-4.9469	-0.40488	0.78211	-2.1476	-5.1511	0.43907	-3.7702	-4.0534	-4.4688	-3.948	-0.31486	2.1779
8.2926	6.9528	9.1275	4.0355	8.6386	5.8158	12.451	7.9347	6.6987	7.5807	8.3497	5.371	8.7933	5.9191	11.865	10.535	6.4282	10.373	11.906	9.7934	8.4742	7.0762	6.4389	7.9772	14.238	12.875	9.4238	7.5502	10.1	8.0945	12.715	9.7572	14.026	11.345	7.5014	3.6859	4.2032	9.5144	6.8937	5.7026	12.942	7.8686	9.9979	4.227	9.5828	10.927	8.3781	10.283	6.1725	10.032
-4.0433	-15.795	-12.055	-5.906	-9.0056	-13.636	-10.544	-10.437	-6.117	-9.6884	-11.134	-9.2758	-11.209	-10.86	-6.3131	-10.208	-7.5454	-8.7371	-8.8504	-11.32	-10.679	-5.2696	-15.279	-13.952	-7.9613	-5.8549	-6.9158	-9.3025	-9.4464	-11.66	-10.862	-16.172	-10.813	-8.7406	-5.3675	-12.354	-8.1263	-9.7277	-9.8221	-10.947	-5.983	-7.969	-8.0195	-8.9652	-10.037	-12.483	-8.4945	-9.0101	-10.542	-8.1586
9.3037	6.2042	8.6623	5.9201	11.184	8.1789	10.095	7.9579	8.7216	5.1979	11.846	10.81	7.8927	9.5875	9.8349	7.6229	6.138	8.6752	7.6195	7.0607	7.443	10.302	7.8237	10.478	5.5912	2.2827	10.612	11.7	9.0396	14.503	9.2921	9.8641	9.9952	7.5231	8.4107	10.319	10.97	7.4387	10.078	9.0104	9.5535	9.8906	5.1753	9.1529	7.2987	5.9834	8.5802	6.2265	11.018	14.974
-15.619	-15.581	-9.2118	-15.506	-20.266	-13.05	-9.2437	-9.1874	-11.465	-12.338	-9.924	-15.987	-13.58	-8.9864	-13.498	-15.537	-10.139	-11.709	-11.121	-13.293	-14.511	-10.363	-9.6339	-12.418	-11.999	-12.332	-11.463	-13.45	-11.937	-12.584	-12.49	-13.235	-14.779	-11.274	-13.745	-11.825	-14.279	-10.559	-14.692	-11.678	-13.566	-12.7	-10.82	-8.1424	-15.525	-13.113	-12.626	-9.8282	-15.026	-18.527
-0.5645	4.1854	2.7898	7.2404	7.4784	4.8557	8.202	1.9961	-0.91566	0.50018	0.52424	0.80679	1.9152	7.5432	7.8071	-1.2189	2.3727	3.8224	3.0104	3.7764	3.061	7.3306	6.4228	3.3636	2.4009	3.688	2.8722	0.90938	-0.27333	3.228	-0.49409	5.3264	4.5774	2.8506	-0.91551	1.8646	2.9703	3.8908	-1.7813	0.83298	1.4456	2.6649	3.0352	2.8206	4.7579	1.0556	4.4344	1.6086	2.8457	-2.8026
-1.1162	4.69	5.2348	0.37618	2.3233	6.9574	4.5269	1.4168	2.504	10.675	9.147	7.5436	6.0651	5.3044	10.191	8.5953	10.499	4.3104	3.662	5.7063	9.2146	2.3611	8.8201	6.4321	4.8132	6.9814	12.51	2.4816	3.4424	1.3768	4.4106	6.9548	5.5401	4.8849	9.1443	2.6426	5.3261	5.9824	7.3976	9.9848	7.1544	3.2501	1.1071	5.1713	5.9167	6.6249	0.85561	6.9871	4.1593	9.7031
-11.489	-11.474	-20.268	-9.1827	-16.629	-11.305	-12.01	-17.037	-15.206	-10.123	-11.545	-12.585	-13.921	-10.113	-14.635	-11.474	-13.893	-17.174	-11.98	-11.476	-13.874	-18.429	-10.288	-12.879	-15.157	-13.806	-11.082	-15.424	-12.993	-16.56	-11.828	-14.874	-16.803	-15.402	-11.298	-15.395	-11.207	-13.914	-12.443	-17.38	-14.212	-15.197	-11.336	-11.947	-13.602	-8.9196	-12.48	-10.426	-16.147	-15.852
-5.4098	-6.0828	-1.5235	-4.8423	-3.8498	-6.3595	-5.8956	-6.8928	-6.8553	-4.9833	-8.5563	-7.3915	-8.707	-0.22997	-8.8876	-7.7425	-7.2941	-4.3343	-5.5263	-5.5835	-6.3602	-2.4423	-9.8424	-4.4184	-4.2164	-10.578	-4.056	-2.3361	-2.6088	-7.9428	-6.8657	-7.5685	-0.90342	-3.7881	-3.4594	-5.9003	-5.3482	-14.272	-4.6264	-3.6594	-11.025	-5.8624	-6.2525	-6.0437	-0.60109	-6.9171	-3.6411	-6.2425	-2.7705	-1.7732
4.3429	6.5158	9.8613	9.8116	7.777	8.8748	9.8463	13.022	5.5613	12.171	5.5871	10.757	7.7865	5.2451	11.642	9.7217	5.8094	8.8704	5.9393	11.403	9.1047	2.5344	7.1024	10.918	11.972	5.4892	11.05	9.2496	11.81	9.4983	8.2194	7.6467	10.197	4.9849	10.255	5.4739	3.6491	8.9534	4.8516	7.7384	9.5443	10.998	7.3678	9.8382	12.717	10.395	5.3868	10.214	7.9267	11.297
7.8826	7.8577	11.206	4.3889	5.3173	3.83	6.5663	10.597	7.6089	8.2678	12.446	7.5728	6.1191	7.3521	8.9934	5.0568	1.9559	11.122	7.5727	5.7812	6.7733	7.5708	1.2248	5.4009	8.5584	4.3635	7.8205	13.331	5.1572	6.8767	8.5887	2.7515	5.3799	5.035	3.3964	5.3192	6.7377	10.935	3.1923	3.6703	8.3376	4.7622	6.8034	8.7025	6.747	8.1391	5.1163	5.9086	7.9054	11.569
-1.2396	-0.063328	3.3729	1.3588	-2.9236	0.073232	0.84457	1.3939	0.095732	-3.0782	3.3426	-1.4519	3.172	0.50881	4.5237	2.029	1.5582	1.1419	2.4169	0.44216	-1.9961	-0.47726	0.79979	-0.075562	1.6316	0.2933	-0.61118	-2.1002	3.6762	1.9124	3.997	-0.55583	-2.1153	1.2292	-0.90455	0.073571	0.84378	1.6034	4.0806	-1.8785	-3.7906	5.0776	-2.3911	4.7915	-0.28052	0.92045	-2.3689	-0.27408	4.4624	0.082007
-3.4099	-1.8307	-2.2704	-2.2953	-1.6902	-0.61363	-3.2288	-0.392	-4.3095	-0.37235	0.57623	-1.6263	-6.3916	0.31643	-3.3382	-2.419	3.3669	-3.9615	-2.4374	-6.0271	-3.054	-7.067	-5.0807	-2.1952	1.1806	-1.6059	-1.2774	-0.92333	-7.3794	-2.3949	-3.4128	-1.1672	-1.043	-5.2642	-5.0317	-3.313	-10.555	-2.886	-0.65265	-2.0105	-1.6797	-1.5192	-4.1025	-3.1643	-4.3231	-2.7978	-2.6971	-0.97132	-2.3952	-7.2862
-6.6954	-4.6067	-7.4056	-2.7479	-2.5132	-6.3139	-7.0416	-8.7292	-2.9912	-3.4168	-3.3621	-3.677	-0.37679	-2.1208	-5.0997	-4.466	-6.161	-5.0652	5.8414	-2.0837	-3.2447	-0.81269	-3.2059	-4.9293	-1.8185	-5.4848	0.86628	0.34734	1.3429	-2.8517	-2.3922	-1.8147	-3.1055	-2.9805	-3.81	-1.1145	-4.7159	-1.3391	-0.9601	-2.9347	-3.0576	-4.4169	-7.589	-7.927	-7.3834	-2.6462	-2.4995	-6.2903	0.24757	0.17884
-3.5298	-0.77039	0.909	-1.1675	-8.3761	-3.4413	-3.397	-2.8476	-3.514	-0.46577	-3.6882	-0.44436	-6.6173	-2.6242	-2.6074	-6.1535	-6.3799	0.28681	-5.9042	-7.0754	-3.5132	-1.0643	2.3966	-5.7114	4.5478	-6.8663	-4.7195	-5.758	-0.50474	0.70133	-5.6469	-2.4153	-3.506	1.4774	-0.83719	-1.2323	-3.7238	-1.6004	-5.3375	-8.9788	-0.49009	0.59742	-2.3947	-4.9802	-7.4657	-3.0551	-0.91673	-0.99863	-3.4536	0.60028
0.81437	-1.9745	-0.11645	1.4522	-1.7423	1.6757	-2.4295	-3.3486	0.6914	-1.2378	-0.76784	-3.2386	-0.79051	-2.547	4.2999	-1.4951	-1.4582	-1.437	0.25867	2.1044	3.1219	-1.4747	1.7243	-3.01	-0.47188	1.9842	-2.2599	-2.6465	-0.94485	-2.4339	-3.357	-3.302	-0.86695	-2.0528	-2.2789	0.040362	-2.8305	-3.893	0.49824	-2.6482	3.5114	-5.0005	-1.3034	1.7531	-1.9822	-0.79035	-1.1974	-3.6836	-2.7442	3.5559
2.9398	1.3657	0.89019	4.0322	3.176	3.1935	4.3853	-0.22855	0.7401	1.0595	2.1421	1.6878	1.0161	3.3946	2.2011	4.413	-0.68827	4.45	-0.091375	2.303	1.4426	5.3589	4.0753	1.778	1.5086	-0.026517	2.3947	0.9201	-3.9529	1.1823	-1.7957	0.97465	1.559	0.97117	-1.5116	0.1227	-2.5123	2.0454	2.1355	-0.46259	3.1204	5.4177	4.1008	2.8902	1.282	2.1657	1.7677	3.8328	2.4886	1.1021
1.7616	2.284	0.1539	-3.0334	-4.7856	0.61205	-1.1845	2.2982	1.1432	-2.3804	-1.718	-3.2994	7.7077	-0.71782	-0.62696	2.2134	-3.4893	1.9657	-2.4071	-5.9086	0.82691	-2.7004	3.9632	-2.1322	2.7752	-6.0335	-1.3869	2.7925	0.38728	-1.8556	2.509	2.6622	-1.6023	-0.62708	2.3031	-1.1201	-2.3681	-4.2938	-0.68981	-1.4915	1.0771	0.16975	-1.0853	-0.70356	0.06245	-0.78431	-2.5676	-1.2773	0.68407	-5.8392
-2.7517	-5.585	-3.6256	-0.84162	-3.9678	-7.9017	-4.3136	-2.2852	-4.7603	-4.7491	-5.4208	-8.4993	-6.7186	-12.851	-11.319	-8.6661	-7.417	-5.7332	-7.7208	-7.306	-5.9519	-3.6497	-6.5125	-4.9523	-4.6143	-1.4342	-3.8811	-3.4763	-4.9465	-6.1845	-5.3277	-6.2979	-4.248	-7.6472	-5.4284	-6.298	-4.331	-4.0755	-4.3038	-7.0614	-1.4379	-5.335	-3.6505	-3.3277	-2.6848	-7.1057	-4.8238	-1.0628	-5.6642	-3.16
10.775	13.618	8.2401	11.675	8.9347	9.8981	14.291	9.0084	9.9075	11.027	7.5115	3.4617	10.736	7.0532	6.2388	6.5416	8.2178	9.4588	10.368	8.9065	8.3192	5.3737	9.5861	10.808	5.7669	8.2158	5.8667	15.08	10.518	8.2338	9.2935	10.752	11.165	9.8432	7.1132	9.6688	9.5292	5.9492	11.926	7.9085	4.9235	10.791	13.171	9.0097	11.664	7.499	9.115	10.801	6.7331	10.118
-27.049	-23.523	-22.243	-26.09	-25.908	-26.69	-20.048	-21.798	-20.346	-22.307	-21.849	-23.947	-16.671	-24.48	-23.165	-27.325	-20.422	-24.893	-25.967	-24.909	-21.748	-23.608	-21.974	-21.724	-22.951	-23.114	-19.318	-27.931	-21.876	-22.147	-26.033	-26.55	-23.842	-26.228	-23.17	-22.462	-19.583	-18.838	-16.997	-22.179	-19.564	-22.508	-20.021	-21.715	-22.884	-24.663	-19.042	-21.638	-24.118	-19.928
-5.0594	-10.662	-5.2755	-13.984	-8.8923	-6.3055	-6.043	-7.4214	-4.0644	-7.5785	-7.0176	-4.7947	-6.4311	-3.493	-5.6786	-8.8843	-6.576	-3.7708	-4.9869	-7.5835	-6.9888	-8.0499	-8.1671	-6.2662	-9.27	-4.5042	-8.2608	-6.7553	-8.8998	-7.9149	-8.1017	-6.0931	-4.8091	-5.535	-5.295	-0.88282	-8.0965	-4.892	-11.008	-6.2615	-8.5854	-9.2291	-3.1091	-2.6199	-5.3425	-5.5273	-7.7459	-3.2322	-8.4895	-4.7413
6.0412	3.628	0.75664	0.74712	-0.51422	-0.052538	-2.7406	4.5434	4.0444	2.3366	7.4337	0.99282	8.1262	1.906	2.5089	-4.7042	1.9317	0.97607	3.1586	-1.0831	5.3569	5.0232	8.2765	6.3893	3.8907	4.8484	1.905	2.2376	2.141	4.0744	-0.29604	6.2249	-0.49512	2.0215	4.337	5.7311	12.38	4.8474	5.0061	1.0537	-1.2891	6.6472	1.041	3.1465	-1.9457	1.084	2.5755	3.9438	7.3101	1.7794
-21.382	-26.3	-22.165	-22.407	-24.649	-21.301	-19.93	-19.906	-22.495	-25.554	-25.844	-18.903	-20.55	-21.779	-27.244	-18.947	-22.253	-19.021	-21.637	-23.213	-19.754	-17.961	-24.427	-22.148	-22.184	-20.568	-20.633	-23.483	-24.56	-21.957	-22.295	-23.799	-23.391	-22.099	-23.198	-17.425	-24.313	-24.039	-22.029	-18.466	-23.446	-20.743	-15.963	-21.131	-21.588	-22.14	-22.149	-17.086	-21.449	-21.215
2.081	-2.3598	5.1508	-1.2806	-0.14002	-0.45057	-0.32655	-1.6773	-2.2448	-0.91045	-3.3897	1.7122	0.60272	-4.5473	-1.0078	-2.1828	-1.4034	-1.273	-0.6931	0.47527	1.0185	-2.1477	-0.55128	-0.74881	-0.50429	2.2326	-0.056724	-0.6732	-2.2871	-0.12644	0.47893	-3.5208	2.0541	-3.6526	-1.6052	1.9738	-3.8165	-2.8614	-0.63896	-3.4999	-6.1431	-5.2666	-2.0013	-2.8654	0.67091	-1.9746	0.81597	-3.3021	1.7232	-5.5978
-6.8337	-11.933	-10.376	-11.801	-7.5481	-7.9011	-9.4426	-5.4678	-4.4081	-9.7627	-7.6914	-12.056	-6.4774	-16.123	-2.55	-11.743	-7.146	-9.9511	-4.8314	-11.136	-5.9633	-12.475	-5.4546	-15.555	-7.7704	-7.7223	-12.091	-4.2529	-10.1	-5.103	-8.5162	-8.9387	-7.4707	-4.6392	-9.2142	-7.8842	-9.3422	-9.3673	-11.188	-12.403	-10.093	-7.5883	-5.8142	-10.305	-9.2255	-9.6442	-11.131	-10.509	-9.4229	-10.165
0.69756	-2.9816	-4.4641	2.8852	-0.28465	-0.27794	-1.3566	4.54	-0.7128	2.4392	-4.3828	-0.76852	-4.1213	-5.0418	-0.87663	0.33138	3.3118	0.113	-0.58374	0.95631	-1.3207	3.1759	-2.0943	1.3695	-0.1322	-8.4923	0.8914	-1.2653	-4.3246	0.80935	-2.944	5.0016	1.5899	1.1235	-3.2172	-2.5643	-2.6218	-0.48183	-3.9505	-5.1424	-3.2976	-4.5854	-5.3053	-2.3333	-0.76235	0.46886	0.63455	0.18113	0.36349	2.7953
2.0964	-0.33255	2.1536	-0.99487	-0.88794	6.3655	1.1393	-1.9912	1.3782	3.1773	0.75447	-3.6714	-0.57908	-1.6203	3.3523	-0.40501	4.6933	0.34909	-4.213	-1.4053	-0.36733	-3.204	-0.89749	-3.0887	0.83362	0.19214	1.4925	-6.2667	-0.74783	0.6065	0.44459	2.4665	0.81165	-4.8122	3.7164	-3.1533	-2.5868	3.3247	0.53143	-0.25006	-0.14838	1.9965	0.74224	-3.3801	4.366	-0.65416	-2.7853	-0.47932	0.94577	-1.4945
-0.36496	-0.26144	0.24215	-0.76805	0.67959	-2.8723	1.7109	3.4869	-0.046993	-2.5911	0.71559	3.3163	4.7469	0.010721	2.6647	-1.474	3.3572	0.80086	1.5901	-0.38088	-0.28991	-0.84733	-1.7057	-1.1174	-1.7792	-1.7698	1.988	1.3794	-0.14031	-0.336	0.86678	4.5505	0.37577	1.8244	-0.90032	2.3783	-3.7828	0.24332	-2.3744	-1.3194	2.1276	-0.21086	-4.1726	0.23433	0.22776	-3.0875	-3.9327	0.67081	1.7255	-1.527
-3.139	-3.3641	-7.4065	-3.8555	-5.1017	2.0999	-4.9334	-2.1082	-4.7618	-3.6104	-1.3738	-4.0637	-2.377	-0.37583	-7.1568	-4.7075	-0.41934	-4.6827	1.311	-0.70514	-2.7247	-4.0176	-6.9438	-5.3707	-10.343	-4.1411	-4.9528	-1.6426	-4.1007	-3.6471	-4.8206	-1.9276	-8.6052	-2.2112	-8.1729	-2.1218	-1.158	-7.4682	-3.7003	-1.4987	-6.637	-4.231	-5.0621	-8.5336	-5.6013	-5.1978	-6.8487	-2.4098	-4.969	-4.4301
5.3891	5.2013	4.1174	5.6617	2.423	4.4349	9.2355	3.5415	5.7018	4.1422	5.6779	6.8764	5.026	9.882	4.7517	5.4526	8.8046	3.3023	7.9208	5.9746	0.66406	3.1819	8.2656	7.0699	6.923	7.2188	6.2893	8.8739	4.402	7.7632	6.9084	7.6085	7.9237	-0.89288	2.3976	3.1957	1.9612	4.6205	10.274	7.7707	5.3271	13.493	6.7762	6.0931	5.39	4.1682	6.458	0.80946	3.1866	7.8497
-12.734	-13.526	-18.91	-17.086	-16.293	-9.5988	-20.841	-17.865	-16.366	-14.783	-13.566	-17.931	-15.985	-14.739	-15.799	-10.627	-11.361	-17.971	-17.205	-15.155	-14.946	-12.637	-11.495	-18.843	-12.722	-16.993	-14.984	-12.23	-11.267	-13.41	-12.492	-13.818	-13.282	-15.677	-15.269	-11.309	-11.974	-9.7889	-11.607	-14.247	-13.512	-15.068	-16.643	-11.184	-16.188	-13.367	-12.987	-20.736	-11.914	-11.485
0.75517	2.8556	-0.28108	-0.62364	1.5656	2.8575	-1.1537	-2.0502	-3.4445	-1.5771	1.1531	0.21677	0.28982	-2.8006	2.6592	-2.576	-1.3977	-1.4719	-0.91392	-0.68196	5.3155	-0.34361	-2.5007	-0.31783	-0.57906	-0.74074	1.6571	-1.6078	3.6939	3.9396	3.6457	1.1468	-2.2827	-1.2092	-2.2232	0.14735	1.0868	-0.97938	0.54938	1.0039	-0.97643	0.85273	-2.6014	-1.0818	-3.8286	-2.794	1.6022	-3.3272	-1.9144	-4.6744
-4.259	-11.984	-8.6427	-15.341	-14.368	-11.525	-7.6033	-11.93	-9.6611	-13.127	-12.25	-11.766	-8.3391	-11.298	-10	-8.3424	-13.772	-14.517	-12.534	-9.2141	-17.3	-11.666	-8.2598	-15.964	-10.238	-15.579	-11.163	-9.958	-9.383	-15.592	-11.036	-9.5765	-13.183	-12.606	-12.685	-6.5173	-13.003	-9.4026	-10.633	-10.106	-11.656	-8.1854	-8.9666	-6.0737	-8.9005	-9.7262	-9.0785	-9.6062	-10.946	-9.667
-9.4936	-14.65	-14.669	-16.333	-13.793	-15.825	-12.068	-9.3179	-13.021	-12.215	-11.066	-12.209	-10.747	-13.408	-15.3	-14.015	-12.758	-17.111	-14.085	-17.121	-13.868	-16.02	-19.348	-13.56	-19.09	-15.28	-16.323	-14.554	-15.176	-17.44	-15.496	-9.8612	-9.1834	-15.253	-13.519	-11.914	-14.379	-20.401	-16.959	-13.116	-12.613	-15.825	-14.191	-14.934	-19.023	-13.541	-16.994	-12.098	-14.806	-14.537
-1.9994	-2.9828	-3.5396	-4.492	-0.048792	-0.19206	-1.9606	0.040117	-1.1012	-2.7025	-4.0925	1.3424	-0.34245	1.7142	-0.10145	-2.452	0.36892	-2.9004	-1.8593	-4.2833	-2.9111	2.4101	-1.8137	-2.9823	-1.6461	-6.3695	-0.66153	-1.1655	0.50351	0.13413	2.2188	-4.6401	3.2555	-4.4931	-1.8809	1.7238	1.1906	-0.70343	-3.5194	-1.181	1.3039	0.75088	-4.9563	-6.5204	-2.8385	-2.2133	1.5458	-2.1699	-4.0334	-8.2614
10.886	12.214	7.954	8.1157	8.6664	5.2207	9.1216	12.275	11.319	10.943	10.041	10.438	10.341	11.438	7.5105	8.9534	15.542	9.2094	5.0273	12.132	10.017	6.5528	8.5025	10.246	6.9679	4.3348	10.762	4.9663	12.629	7.0531	11.923	11.31	5.2142	8.9016	9.0709	6.7069	2.3983	12.942	12.067	9.9064	9.7982	6.947	5.4556	6.0772	8.6568	8.1426	9.0808	9.417	4.0033	8.2836
0.71259	2.9232	5.806	2.4526	-1.3928	2.1012	1.764	4.3468	3.7431	5.0469	1.7894	3.5495	1.9982	4.0163	0.75428	3.2839	3.1857	4.1243	-0.43545	2.3386	0.37285	2.083	4.2589	0.012198	-1.547	2.3039	1.0209	1.0135	2.3717	2.0591	2.0955	0.24936	3.851	2.9693	4.4321	5.1686	-1.2791	4.7443	0.41997	8.8075	4.4949	5.4394	-2.5804	2.4203	3.0668	2.8324	2.7322	1.4119	1.1362	0.89593
-17.188	-15.036	-18.794	-11.589	-15.374	-15.568	-17.506	-16.996	-16.046	-13.147	-14.074	-15.916	-17.403	-13.603	-11.277	-15.916	-14.569	-14.488	-17.729	-12.86	-15.964	-12.713	-13.81	-12.544	-12.714	-17.026	-15.02	-12.426	-12.192	-11.782	-8.8427	-12.165	-13.133	-18.11	-13.043	-13.215	-10.972	-17.173	-14.484	-13.055	-15.083	-15.266	-14.528	-13.886	-19.02	-13.963	-14.078	-11.305	-9.5818	-13.108
-2.5172	-2.9231	-6.8604	-2.5133	-3.2719	-2.801	-1.6168	1.6451	-4.1517	-5.6971	-7.9266	0.043525	-4.5055	-2.4433	-2.3081	0.48451	-3.0095	-6.6693	-4.1416	-5.3223	-1.8064	-9.9748	-4.9915	-1.8354	-2.4956	0.63916	-8.4903	-3.5604	-4.2626	-10.392	-4.836	-0.86644	-8.5357	-8.3036	-0.37028	-4.3735	-3.5638	-2.06	-1.541	-5.3385	-0.8807	2.3523	0.49563	-4.319	-7.1817	-3.6409	-4.464	-2.2529	-5.1213	-7.1396
-0.30282	-4.6595	-6.2846	1.3273	-7.0099	-3.0375	-5.6881	-6.8918	-6.8892	-4.6879	-2.5373	-6.7463	-7.0363	-8.7321	-3.7259	-4.0988	-2.595	-7.7381	-6.6878	-2.3402	-3.5401	-2.9005	-4.5198	-7.8607	1.1472	-6.1147	-1.4575	-3.2513	-1.1601	-2.1744	-0.19115	-3.282	-4.469	-10.281	-4.9926	-7.379	-2.4691	-3.2988	-4.3304	-3.2114	1.6001	-0.73331	-3.2491	-3.7806	-1.7345	-4.1007	-9.9352	-7.5688	-6.6468	-5.4589
[truncated: 150 more columns]
