# Supplementary material for: Genetic dissection of main and epistatic effects of QTL based on augmented triple test cross design
Source: PLoS One. 2017 Dec 14;12(12):e0189054. doi: 10.1371/journal.pone.0189054 (PMC5730204; doi:10.1371/journal.pone.0189054)
Supplement: S7 Supporting Information — (ZIP) [file pone.0189054.s007.zip › z2_250_0.2_5.csv]

2.4368	5.764	10.125	7.5005	9.7647	10.868	10.495	-1.4875	12.031	1.2101	9.1706	12.581	14.922	7.4796	8.0151	8.4259	3.6515	5.9444	9.6812	3.3572	9.2084	11.644	7.5275	3.1625	5.0142	6.7752	7.1673	9.3254	11.503	1.4846	8.1314	1.577	4.2856	6.7743	11.129	7.9782	6.0555	5.1018	5.9153	9.9852	5.742	0.16954	9.4962	3.4776	4.9115	2.6413	7.7913	2.5856	7.3053	10.894
-19.664	-8.4775	-8.3611	-7.5894	-18.672	-5.3946	-7.7235	-12.136	-17.167	-12.705	-14.247	-13.499	-9.5214	-15.752	-22.107	-13.407	-16.495	-17.084	-14.568	-10.847	-17.805	-9.0287	-16.14	-13.314	-9.1737	-15.044	-17.445	-16.441	-11.738	-16.063	-10.334	-16.475	-12.768	-13.461	-13.915	-10.407	-15.853	-12.405	-13.8	-10.449	-13.229	-14.829	-8.2196	-15.491	-13.908	-13.475	-9.6666	-14.142	-9.1891	-5.4555
-21.431	-22.349	-18.794	-21.392	-25.548	-27.663	-20.561	-26.173	-19.684	-19.289	-26.972	-22.668	-19.119	-22.569	-25.301	-15.983	-24.566	-25.796	-20.427	-28.412	-19.266	-24.154	-23.989	-20.948	-20.03	-24.807	-26.033	-28.513	-20.955	-17.173	-28.065	-23.667	-20.965	-20.693	-22.949	-24.805	-24.739	-21.859	-20.712	-20.74	-21.949	-26.2	-20.158	-29.58	-27.448	-18.502	-14.571	-17.965	-21.816	-23.159
2.5251	7.5267	7.5875	9.618	6.2706	9.1378	5.1624	11.833	7.5744	5.8519	2.0527	2.5189	2.4455	2.4823	4.1363	6.074	15.25	8.6535	5.88	1.0892	1.5939	8.1564	5.1917	9.3483	12.701	5.0207	3.9536	6.0317	0.96819	4.1443	-0.16762	1.2324	5.4582	-0.067656	-1.3827	0.81802	9.6892	6.7904	4.0816	2.137	6.1216	7.7584	1.7598	2.9992	1.0461	9.3975	7.474	-1.4812	1.2673	3.6327
-11.653	-13.071	-10.09	-4.9853	-10.054	-17.379	-11.802	-9.3977	-14.645	-15.575	-8.6951	-7.7875	-11.945	-9.7753	-15.189	-10.499	-10.856	-7.9036	-9.0417	-10.943	-9.0815	-13.659	-12.154	-5.4931	-4.994	-10.441	-12.852	-11.324	-15.275	-14.973	-8.0977	-14.236	-14.785	-9.4321	-16.06	-12.892	-12.497	-10.459	-12.561	-13.422	-11.654	-15.388	-15.385	-20.536	-10.271	-6.4719	-11.984	-10.58	-11.002	-6.48
-8.8888	-8.7555	-10.602	-17.479	-9.4687	-11.629	-9.2294	-15.514	-8.1252	-4.547	-10.439	-9.0339	-12.711	-13.627	-14.212	-9.5222	-11.851	-13.567	-11.415	-16.401	-11.921	-8.62	-8.6924	-16.465	-10.044	-16.649	-10.852	-6.8617	-6.6896	-11.914	-9.041	-13.403	-8.6538	-8.2785	-12.039	-12.999	-12.905	-13.642	-8.2067	-15.486	-5.7953	-13.042	-13.17	-13.919	-15.642	-14.431	-11.06	-11.825	-12.39	-10.081
-16.373	-16.233	-18.873	-14.968	-12.633	-16.852	-9.7223	-7.693	-11.47	-8.4264	-10.636	-20.029	-16.568	-8.7061	-17.625	-14.796	-7.9614	-16.822	-13.818	-15.871	-16.864	-9.3225	-11.915	-14.066	-13.528	-22.39	-16.128	-13.165	-12.111	-14.909	-15.969	-14.719	-9.2772	-6.5096	-13.84	-7.5626	-11.904	-20.027	-18.447	-21.032	-13.979	-14.888	-12.363	-16.231	-21.484	-13.683	-6.6161	-16.859	-17.005	-14.125
-14.088	-13.518	-16.828	-10.828	-16.669	-9.4705	-11.65	-20.289	-11.443	-11.857	-13.964	-20.22	-22.145	-19.484	-18.682	-12.874	-16.55	-10.738	-6.7072	-12.926	-12.245	-25.051	-18.656	-15.168	-11.959	-7.7161	-14.56	-9.998	-9.3748	-13.155	-6.4452	-8.2652	-16.072	-13.744	-11.408	-7.8725	-16.564	-14.683	-15.658	-13.976	-17.907	-15.038	-7.2151	-8.4217	-15.569	-11.044	-10.807	-15.669	-14.184	-18.36
-7.9268	-8.9339	-10.799	-11.789	-7.9262	-4.8293	-11.529	-14.978	-10.83	-9.408	-13.148	-14.326	-9.6036	-7.9376	-10.278	-8.3961	-11.423	-8.2014	-13.784	-12.826	-13.16	-2.205	-11.715	-6.362	-13.399	-7.9143	-8.2233	-10.677	-13.566	-6.6633	-7.8396	-13.905	-11.15	-9.3262	-6.3321	-7.9045	-6.3736	-11.991	-5.2062	-14.555	-7.1355	-7.5089	-3.5764	-12.903	-3.6712	-7.755	-12.532	-7.5755	-10.995	-5.8592
-16.513	-17.051	-10.353	-12.342	-8.0476	-11.17	-15.782	-11.362	-19.178	-9.5772	-11.55	-13.11	-6.1985	-7.0574	-11.142	-14.313	-13.459	-9.8523	-17.35	-11.117	-8.7931	-16.633	-6.2709	-12.582	-14.175	-15.48	-14.055	-16.5	-10.466	-12.209	-13.516	-6.3043	-10.489	-7.0159	-10.3	-13.9	-10.923	-8.8565	-14.971	-16.922	-11.847	-13.548	-6.3407	-16.22	-13.422	-9.3654	-8.5829	-11.445	-10.986	-11.328
-10.514	-14.001	-8.6918	-12.941	-10.682	-10.967	-7.7915	-7.3465	-17.201	-1.187	-10.155	-17.845	-10.387	-8.2498	-8.0736	-7.9327	-13.404	-13.686	-3.3647	-15.938	-7.0084	-8.5822	-12.249	-11.392	-13.391	-7.1256	-12.068	-11.42	-11.252	-12.588	-9.6654	-14.88	-8.3317	-16.498	-15.122	-12.395	-10.715	-13.82	-9.4135	-10.282	-3.6322	-11.801	-14.455	-15.489	-10.45	-6.1481	-12.165	-10.026	-8.6682	-10.435
-5.4341	-14.297	-8.073	-11.309	-12.626	-11.59	-14.171	-13.775	-11.74	-8.1478	-9.508	-8.7407	-9.7672	-9.7246	-8.2812	-11.288	-11.936	-4.7563	-10.421	-10.004	-13.789	-8.0077	-14.33	-5.1108	-11.471	-11.133	-13.201	-3.6274	-4.0124	-9.6985	-9.0606	-10.309	-6.9952	-7.7081	-9.5049	-7.9364	-13.318	-12.078	-8.3221	-13.464	-7.1684	-12.474	-9.1797	-6.041	-9.7289	-8.3877	-6.1123	-12.019	-8.8865	-10.625
-1.0199	-0.66386	-6.2354	-6.2052	-0.077311	-1.9986	-3.4059	0.4522	-4.1213	-2.5159	-3.8363	-3.6532	1.6635	-4.7742	0.19714	-5.6469	-4.9901	-1.7702	-1.1947	3.1547	-2.9199	-3.0471	-5.1247	-5.1734	-8.2018	4.8705	-5.3888	-2.0171	4.567	0.84649	2.0319	2.7006	-2.503	-6.2822	0.18549	-4.3824	0.67044	-6.7275	0.74294	-0.82276	-0.59794	-5.3805	-3.7641	2.0981	-5.0888	1.2692	5.2722	1.6043	-5.5535	-10.1
-11.822	-12.794	-11.464	-10.25	-15.418	-14.019	-16.469	-8.6568	-15.612	-13.149	-6.7872	-10.416	-7.4092	-13.433	-14.254	-18.257	-9.7181	-8.9002	-16.337	-13.633	-7.5547	-13.017	-16.647	-6.5952	-12.485	-9.6727	-11.045	-11.002	-10.586	-7.5034	-13.37	-11.892	-9.2479	-18.143	-11.681	-7.3674	-11.066	-10.394	-13.477	-9.8706	-15.696	-12.237	-12.309	-10.97	-14.157	-6.6873	-10.735	-12.124	-12.66	-8.5762
-15.693	-20.374	-13.823	-13.879	-14.593	-15.917	-10.668	-16.332	-11.4	-14.016	-16.125	-14.295	-16.341	-14.62	-13.188	-15.161	-12.158	-14.778	-11.476	-16.459	-13.34	-18.541	-10.946	-9.5236	-11.999	-10.455	-18.997	-13.603	-11.852	-8.9181	-11.524	-10.061	-18.125	-20.386	-14.889	-15.613	-13.384	-16.416	-18.492	-11.138	-17.586	-21.018	-13.665	-15.965	-13.38	-21.773	-13.962	-14.962	-18.184	-10.9
-5.9131	3.1372	7.5504	2.2481	0.8181	-8.5344	-6.338	-0.065126	0.54224	-1.9176	-4.0635	2.3768	7.9986	1.557	-1.4505	-4.8719	-0.94328	2.1976	-7.9112	-1.4781	2.8662	-4.4639	-1.4427	12.433	-2.0159	-4.6188	1.2273	0.84275	-3.3427	3.4658	1.8206	-1.3533	6.6378	-2.1663	2.9013	-0.80015	4.0777	3.6789	-2.3857	5.0913	-1.2058	0.088229	1.4907	-0.22018	-1.6719	8.8442	3.1432	6.7643	-3.1484	2.8258
0.86495	0.14099	-6.1351	4.6047	-7.3024	2.7109	-5.928	-0.2267	-6.9593	-4.4173	-2.6952	-4.8903	4.7813	-3.1345	-4.6416	2.0383	-2.1086	-1.3008	0.91387	-4.4898	-3.0106	4.5936	6.2599	1.2913	-7.5731	5.1531	-7.6269	-0.7494	-2.7914	3.7685	-6.6037	0.42811	1.3847	-0.27358	0.32468	1.1037	-0.68228	4.0443	6.5881	0.14512	-3.3284	-0.57821	-1.691	-2.2555	-0.28597	-1.3929	8.2963	-1.6525	-0.54401	6.495
0.21958	7.4504	2.9487	-1.3353	-5.0057	-6.6219	2.6495	-1.6358	-2.6481	5.8856	0.15633	0.13523	-10.807	-0.87165	-3.3426	-3.8683	8.8641	-3.8347	-4.5504	-2.4505	-3.0543	3.4078	-3.0801	-2.178	5.2777	1.6427	-2.514	-2.236	1.8797	2.4808	1.5038	-3.0275	-4.2135	-3.1589	-0.1599	-0.67164	4.1261	-1.4007	-3.9088	-1.3112	-1.9086	-5.5799	-6.3489	-3.0762	2.9376	-3.7732	-3.4819	-2.7442	-2.7121	-7.0408
6.3621	2.1554	2.6753	6.3651	4.2049	8.0547	0.3574	-2.5547	0.61347	1.9055	2.6274	4.5313	5.79	1.7165	-6.8489	0.5721	0.08105	4.5937	6.277	3.1948	5.9106	5.5517	6.152	7.3494	4.843	5.4317	5.5149	1.0828	-0.29033	1.2257	-5.0616	3.2533	-1.764	0.77295	6.5228	7.7807	-0.93819	1.177	-2.6074	-4.7671	5.5225	3.1185	-0.74786	2.1223	3.1661	2.1036	-0.92972	2.2446	8.0911	-2.7549
-3.6869	0.7406	-4.1071	-2.1484	2.839	-0.58538	-3.0738	-2.3711	-2.453	-1.5915	5.6574	-1.257	-1.2683	-5.3615	-0.021177	0.36447	0.25468	-0.1944	-7.9807	2.0737	3.2271	0.69153	-0.52488	-6.5284	2.8213	4.8902	-0.0070497	-4.6565	-1.278	0.80923	-4.9056	-0.80033	0.2205	8.2278	-6.1003	2.4312	3.3301	-3.9611	-1.9988	-0.65495	5.0677	-2.9725	0.95767	-1.1993	-3.8516	-1.0368	-2.2187	-4.4275	-2.6436	-7.434
-2.6258	6.8868	-3.7518	1.1939	0.023863	-4.0183	-0.1497	0.04991	1.6346	2.1075	3.2947	-1.6871	0.54275	-3.7233	-11.037	-0.07637	-5.6062	-3.5875	-2.7121	-1.5199	-2.0767	-0.14344	3.1513	0.55899	-0.94164	-4.7704	1.1516	-3.335	-4.4983	3.2065	-1.248	0.97188	1.6758	2.2631	-4.8154	0.9916	-5.2286	-4.8425	-0.86266	-4.6751	-1.7189	-3.6313	-5.8911	-6.932	-4.1638	-1.0368	3.2784	0.1087	-0.49682	1.756
6.5693	-0.21499	0.080899	3.4769	6.6915	0.14167	2.1591	-6.9518	5.5809	-1.7361	0.42188	4.3239	1.9717	2.1246	1.5835	5.7591	1.2469	1.8441	1.0874	0.7088	0.42527	2.1581	3.184	2.3271	-1.5211	5.2905	2.9211	-5.4018	7.8685	-0.23716	3.3497	-0.56142	2.2319	-1.4015	-3.6305	-2.4175	-1.6373	-1.3069	1.0605	0.52193	5.8587	2.4472	1.6101	-0.81337	-1.7673	-0.10065	-1.5181	0.13938	3.856	2.3904
2.348	8.938	6.0288	8.8536	11.528	11.932	4.9189	5.5398	6.4692	7.92	4.4812	9.6015	3.3059	5.2509	8.5866	2.1885	3.2089	11.969	7.9833	8.6462	5.2748	6.7551	10.337	10.517	8.6625	5.2149	1.8043	14.101	11.518	3.7872	5.2837	9.1933	16.75	7.4456	14.382	11.698	9.1876	7.3447	7.9918	2.7237	6.7956	10.226	11.535	6.7352	3.9748	7.2294	2.609	8.9231	2.2219	13.164
1.6775	1.0235	-10.288	-4.9127	-6.278	2.3289	-2.2224	-6.8736	-3.1949	-4.8013	-1.7378	-3.8849	-7.0012	-3.7495	-2.6432	-3.5652	4.6584	-5.0556	-13.175	-6.6637	-5.4301	-8.1388	-8.6535	-5.8944	2.6377	-1.0626	-3.5266	-8.1704	-4.3644	0.041136	1.1424	-8.2685	-10.867	-6.9836	-3.3918	-6.7963	-6.7173	0.85774	-8.0932	-1.031	-6.0369	-4.6513	-0.1133	1.7734	-2.0988	-1.7941	3.2016	-6.1457	-4.8804	0.13482
-5.7271	-13.281	-11.84	-11.538	-6.7788	-11.742	-13.312	-10.817	-13.501	-8.6243	-18.231	-9.0372	-11.677	-11.022	-15.686	-11.825	-4.901	-11.472	-18.743	-14.662	-9.248	-14.899	-13.049	-13.153	-12.219	-6.1299	-14.632	-14.961	-10.24	-13.382	-8.5495	-21.067	-16.628	-8.675	-7.1105	-11.581	-13.451	-12.539	-12.712	-14.131	-16.31	-11.519	-7.2178	-12.468	-10.259	-12	-10.114	-8.0421	-11.951	-10.284
-12.219	-11.077	-14.282	-17.18	-12.646	-5.4569	-18.719	-14.47	-12.462	-19.42	-19.097	-12.203	-10.437	-16.989	-5.5806	-14.822	-15.069	-8.8938	-8.8573	-15.603	-6.2324	-13.861	-18.086	-22.083	-17.264	-14.524	-10.81	-14.164	-12.293	-9.8253	-11.198	-14.511	-15.204	-18.752	-12.543	-10.779	-11.321	-12.723	-11.086	-17.727	-6.084	-8.0388	-9.0204	-11.852	-12.738	-9.9701	-14.039	-9.2469	-17.627	-12.914
10.628	8.8881	12.954	5.3354	9.4791	13.362	19.487	8.7049	17.213	6.6305	2.359	6.4796	7.4264	14.52	10.46	5.2118	10.713	9.4455	14.61	4.2087	8.9087	10.731	15.211	14.946	4.2224	9.1087	13.616	12.32	12.016	8.0125	8.6787	12.399	12.709	1.705	10.863	13.933	9.2948	11.969	9.0312	9.6713	3.5051	11.074	11.747	6.6771	8.0701	9.3935	12.896	8.1969	10.894	9.9754
-14.294	-21.684	-15.825	-11.455	-11.806	-11.92	-16.283	-13.711	-19.427	-16.256	-6.156	-12.375	-14.719	-18.692	-12.629	-9.1453	-11.631	-12.122	-13.505	-17.276	-15.724	-17.505	-13.143	-11.481	-11.181	-11.734	-12.983	-11.591	-5.8563	-13.358	-13.499	-14.625	-18.725	-16.609	-14.652	-13.266	-7.6178	-15.94	-13.072	-11.745	-10.741	-13.155	-11.511	-14.507	-12.622	-8.9643	-10.161	-18.434	-8.0169	-15.085
-21.054	-20.259	-9.4003	-17.344	-11.871	-14.585	-19.064	-12.715	-21.035	-12.776	-16.306	-12.308	-13.958	-14.241	-20.427	-15.385	-16.326	-12.585	-12.738	-4.1928	-18.86	-9.4708	-6.1805	-17.992	-14.622	-11.613	-18.25	-17.247	-7.749	-13.947	-12.356	-12.973	-19.149	-14.482	-11.482	-13.693	-20.401	-11.465	-13.43	-19.042	-13.791	-10.95	-14.351	-15.742	-14.784	-12.993	-15.21	-13.07	-14.24	-12.681
-3.0077	0.30857	4.0739	-4.6631	-5.3722	-2.4153	-0.84288	-6.4798	2.2631	-0.44741	-2.1381	-1.551	-1.2902	1.3292	-0.88994	-2.7505	5.0222	-0.79798	5.6035	0.75641	-4.7121	0.27078	0.72432	1.0283	-5.6513	2.3178	-1.9993	5.3544	0.054814	-2.1973	-0.44904	4.0327	-3.7298	7.8268	-0.33249	-1.3573	9.671	4.4457	-0.68452	-2.5012	-1.6808	-2.337	-11.323	-1.6109	-4.1102	3.3071	2.618	-4.8199	-1.1863	4.7416
-12.903	-11.427	-11.498	-6.0025	-13.648	-11.009	-14.476	-16.891	-15.164	-10.283	-15.8	-12.042	-16.586	-9.2086	-13.37	-16.048	-5.7885	-10.332	-8.1829	-9.3451	-12.89	-13.795	-5.0026	-9.8415	-12.69	-14.593	-3.9826	-8.4913	-14.766	-14.049	-15.449	-17.394	-13.773	-20.444	-11.218	-10.086	-12.384	-8.2413	-12.667	-5.2038	-15.398	-11.1	-11.51	-18.259	-15.478	-14.046	-6.9567	-14.01	-12.995	-11.054
-7.4673	-1.4393	0.99327	-3.5735	-4.996	-4.8865	-12.746	-8.0139	-4.7796	-3.1956	-2.5644	-5.3955	-4.9889	-4.3638	-2.532	-3.5454	-7.3464	-7.8351	-1.4438	0.062159	-3.2612	-5.7551	-2.7394	-7.1045	-0.632	-8.6233	-2.2675	-7.3416	-6.5292	-12.221	-0.85968	-2.6327	-5.5686	-7.1265	-1.7987	-4.982	0.87201	-3.0389	-6.1882	-2.7012	-12.024	-2.7332	-0.62549	2.9791	-2.9273	-10.041	-4.8768	-4.4351	-11.246	-3.922
5.9027	0.1005	6.3467	-0.7826	-1.9914	2.2922	3.0144	-1.9911	1.1498	-3.2837	-2.1243	1.5899	-0.42787	-2.2148	8.1787	2.9963	5.9192	-3.2758	1.0846	1.315	3.2916	4.5209	2.6674	2.8497	-1.4937	4.3951	3.7847	6.9589	-0.94942	4.5397	2.8973	3.3108	1.1117	4.0075	-6.4944	-3.1341	4.7059	3.2741	0.97414	5.5327	-0.58501	1.6896	7.8899	3.0645	6.7801	1.2438	4.3453	0.48261	1.7731	-1.8853
-16.43	-9.2155	-10.351	-11.43	-8.3261	-17.693	-8.857	-6.3744	-10.219	-8.2597	-10.415	-8.3604	-13.724	-15.174	-20.635	-9.079	-16.956	-10.517	-12.563	-8.0516	-17.89	-10.185	-16.771	-12.074	-11.111	-14.548	-11.786	-14.718	-9.0181	-13.106	-12.49	-9.9697	-7.2749	-11.871	-7.8133	-4.086	-11.982	-12.824	-15.49	-8.6931	-13.333	-9.4155	-12.889	-11.483	-11.724	-15.255	-11.483	-13.03	-2.6957	-14.295
-4.667	-8.8182	-2.6273	-9.8197	-6.5567	-1.7166	0.32722	-1.6047	-6.3923	-0.33685	-8.0409	-1.9594	-5.6558	-0.48153	-6.415	-7.6235	0.32524	-4.9735	-7.2532	-6.0523	-10.376	-11.832	-3.4778	-7.5619	-8.8684	-5.2564	-8.0644	-2.2983	-10.742	-4.7847	-4.3042	1.3736	-7.9759	-1.189	-2.3946	-7.8679	2.471	-9.3914	-1.7079	-1.2547	-5.4765	-6.2849	-10.017	0.53582	-7.2999	-3.5046	-1.6305	-1.3674	-5.8428	-4.2829
5.9172	8.7018	12.097	1.2214	4.7764	2.0028	10.476	-7.7363	8.5816	5.1375	4.03	8.9523	9.2793	13.21	9.2858	14.031	7.1086	6.0921	2.9891	1.4235	9.7934	10.193	4.7191	5.8654	9.0313	9.268	4.4453	7.773	0.044995	5.4828	-1.7971	5.6348	6.0185	7.5984	0.9376	-0.13871	1.6094	5.7337	2.3299	5.6488	13.578	6.0719	5.4215	1.3199	5.715	5.5477	7.0811	8.5735	3.8814	4.7814
-9.8166	-9.8056	-10.571	-11.989	-8.9305	-10.212	-7.2463	-11.27	-9.4443	-10.247	-14.163	-15.368	-10.837	-10.67	-10.386	-7.5658	-5.479	-12.474	-9.2586	-12.759	-7.4695	-9.3222	-16.589	-9.6361	-3.9982	-10.451	-9.1432	-13.123	-11.779	-12.572	-17.423	-16.145	-10.142	-2.3459	-14.315	-9.641	-12.099	-9.7109	-16.919	-2.8115	-14.419	-10.396	-15.771	-12.78	-7.2339	-12.461	-8.9624	-17.719	-12.43	-4.5182
-9.0101	-8.8267	-9.6399	-12.175	-11.11	-5.6379	-7.4066	-6.348	-7.9718	-8.1786	-9.2452	-17.477	-11.682	-9.6435	-9.5394	-6.3567	-7.9609	-10.441	-6.3355	-4.9076	-13.666	-16.134	-11.767	-8.7224	-10.6	-7.494	-9.6829	-7.939	-7.4815	-9.7921	-13.934	-7.791	-5.206	-11.108	-7.6581	-9.9064	-8.4134	-8.1825	-14.771	-11.762	-8.4777	-6.0231	-5.7918	-12.761	-6.0984	-14.093	-7.029	-10.454	-9.2938	-10.195
5.2855	2.994	9.2978	8.6595	4.7825	3.4026	10.849	5.8054	4.2618	11.681	8.3038	9.7378	12.525	10.188	9.4841	13.366	6.0645	15.946	4.3347	3.9845	4.5386	8.2343	5.4921	14.21	10.491	13.694	2.8219	7.7903	7.8453	3.8946	4.8691	5.2865	16.083	11.79	5.1513	5.069	3.4013	4.9969	6.3606	6.2968	4.0664	3.3018	4.3411	8.4152	6.6904	5.6908	10.059	9.7299	8.5007	4.8843
1.5086	-5.5351	-4.0475	-3.5198	-5.561	-3.3016	-0.33076	-3.9103	-2.4949	-3.2519	-3.7865	-6.6279	-1.846	-3.1266	-9.0429	-4.2861	-1.5927	3.6054	-2.7116	-1.875	-0.73601	-2.5772	-5.7074	3.4181	-3.6883	-1.6808	-2.3881	-4.2262	-2.6661	-2.1485	-4.6721	-5.1588	-4.4611	1.1887	-1.1149	3.0393	-6.8392	-3.6126	-3.4494	-2.2836	-4.4676	-10.046	-5.7997	-2.4785	3.3282	2.5835	0.22255	-2.123	0.71538	-5.3955
-9.3661	-9.7839	-13.24	-4.0607	-19.166	-8.2386	-15.127	-15.612	-15.611	-12.687	-13.033	-17.393	-15.327	-10.248	-11.564	-17.402	-9.6222	-13.867	-11.013	-11.845	-19.464	-13.159	-12.088	-10.003	-15.513	-12.171	-11.478	-15.126	-14.269	-15.539	-17.797	-11.894	-17.627	-5.6893	-7.2943	-13.542	-13.028	-17.409	-13.467	-17.115	-9.9178	-14.741	-7.7269	-7.5413	-14.814	-12.718	-5.6724	-8.044	-16.93	-8.8485
-13.345	-10.6	-2.0403	-12.625	-10.059	-9.2987	-9.3267	-2.9035	-8.9798	-10.467	-7.6503	-6.8185	-14.946	-16.361	-15.761	-15.785	-13.432	-17.301	-7.9218	-16.16	-6.4547	-12.62	-15.791	-19.318	-13.096	-13.706	-11.07	-13.809	-8.8381	-12.186	-9.5425	-7.9093	-18.041	-15.922	-8.2084	-13.407	-15.693	-10.219	-14.005	-5.6694	-16.176	-14.904	-10.898	-13.545	-6.2691	-7.657	-19.722	-19.052	-14.693	-5.7878
-11.577	-10.183	-14.952	-7.7451	-10.295	-11.526	-19.182	-10.669	-11.565	-11.473	-15.449	-19.671	-16.238	-13.867	-12.881	-8.7138	-21.778	-23.397	-7.3102	-17.658	-11.128	-11.236	-17.456	-10.954	-12.731	-12.775	-18.161	-8.7498	-7.624	-11.831	-14.424	-17.516	-13.804	-16.137	-16.346	-12.714	-11.836	-12.64	-10.318	-12.464	-14.19	-14.234	-8.3667	-12.772	-13.014	-19.499	-9.6488	-6.073	-13.44	-15.602
11.943	1.8318	-3.4323	2.4968	-0.78823	-0.29243	-2.2329	0.52801	0.77752	-3.7333	4.1009	-1.3807	3.4561	0.26709	-0.18563	5.6507	-3.844	-5.2765	5.3487	1.4339	1.0589	7.4094	2.9143	-0.0037407	-7.0495	-3.253	-2.124	1.9887	-0.60131	0.92096	0.1449	-4.2519	0.73772	4.1158	-1.0148	-3.3547	-7.5297	1.482	2.9177	4.1342	-0.64623	4.3308	2.707	-3.2699	-9.0896	0.665	1.5558	-3.0487	1.4088	2.5982
-1.4488	3.2746	1.4344	-2.9719	-1.4012	-5.7972	-2.7382	-5.6153	-5.268	-7.7967	0.44199	-2.5968	1.0914	5.7786	-1.3213	-9.8001	-5.661	-3.8981	-10.959	1.9332	-0.72829	-5.0486	-3.4799	-3.5776	-1.3419	1.1008	-3.2107	-2.9604	-3.5477	-3.182	-5.2474	1.9311	0.067108	0.31596	-5.8792	-7.3844	-7.4013	0.34718	0.33647	2.6682	-2.0967	1.5641	-6.6175	0.96673	1.8153	1.5071	0.82059	-1.7839	-8.3536	3.7994
-1.7183	-1.5367	-1.854	-4.6134	-4.3363	-0.11827	4.5746	-2.1934	-0.85595	3.1164	4.5994	0.35547	1.711	0.49001	5.6171	-5.5881	-1.8994	-1.1284	1.5194	-1.4266	-1.3074	-5.1998	2.6006	-10.888	0.26973	1.7577	3.2483	-2.5907	-1.1877	0.61022	-0.69238	-2.2851	-4.4624	0.61269	1.7805	1.8814	-5.3278	4.2948	0.51133	2.1298	0.064228	-3.9351	-5.7563	-3.6143	-3.8323	4.9329	0.7712	3.5925	-3.7804	5.7862
-0.18669	5.5873	-5.2507	-5.6262	-4.4643	-4.7186	-4.4117	0.11871	4.6109	0.47975	2.4097	-0.70624	-6.8414	-4.1623	-4.2844	-1.1943	-3.3539	-4.8796	-2.9454	2.8198	-1.715	-2.4091	-2.1499	-2.3197	-0.12458	-3.4308	-2.4922	-10.17	5.8647	2.3455	2.7046	-7.7362	-0.14399	-1.5498	-6.8282	-5.8461	2.2903	-6.738	-4.5554	-0.11259	-6.2156	-6.5054	-2.8256	3.055	-6.0238	2.4566	-6.7624	-3.9419	-10.536	3.4528
-16.908	-22.393	-31.898	-18.496	-17.333	-20.341	-22.825	-25.293	-19.112	-26.675	-18.515	-18.604	-23.769	-18.675	-21.986	-19.89	-20.521	-24.094	-23.969	-21.516	-26.661	-23.307	-18.048	-18.6	-29.281	-16.078	-23.319	-23.491	-16.095	-20.724	-24.749	-16.688	-26.15	-25.186	-23.824	-17.608	-21.602	-26.013	-19.281	-29.109	-25.469	-24.632	-19.159	-21.261	-18.512	-25.256	-26.449	-24.306	-22.305	-17.723
-1.0325	0.24208	-0.2493	-8.9046	1.4785	6.7888	2.8181	0.24541	-7.1672	-0.27486	-4.4406	-6.7409	-3.151	-1.7878	-5.3539	4.8877	-8.149	-1.6268	-0.79312	-5.7591	-5.8716	-3.4133	0.95261	4.2918	-5.3658	0.79152	-4.3258	-5.6123	1.0996	-2.4591	-0.62221	-3.3848	-5.7589	-3.5303	-6.2276	-3.7125	0.16825	1.934	-5.7478	-3.3735	-4.1139	2.3055	-4.2388	4.9188	-5.9779	-6.6198	-2.5352	-2.2863	-2.2685	-0.40627
-1.3964	-5.6576	-4.4459	-4.4432	-6.7555	-9.507	-1.9387	-2.8376	-10.169	-3.5731	-8.0914	-6.1893	-0.76283	-8.8306	-9.9079	-0.9216	-7.5183	-9.2592	-15.982	-1.1257	-11.725	-5.8728	-11.258	-11.661	-5.9289	-4.6021	-3.1782	-7.6039	-3.9556	-8.2632	-5.3636	-10.278	-3.1726	1.8154	-6.6653	-5.5275	-7.0969	-5.4048	-8.6306	-5.9356	-6.6574	-11.159	-10.515	-8.4069	-10.334	-10.487	-3.406	-11.917	-4.6289	-5.2871
-5.6088	-0.7643	-1.7011	-8.1951	-4.3898	-2.3101	-3.7751	0.53649	1.8361	-6.8547	3.9709	-4.8872	-1.349	-0.29799	-5.7465	-4.162	-6.3144	-4.0401	-3.7814	-9.7825	-8.19	8.6412	1.4936	-7.3201	-0.72945	-2.3665	-3.1638	-0.80125	-5.0976	-6.3371	-7.127	-2.3693	-0.63238	2.3547	2.4049	-0.94917	-4.3549	-5.84	2.6676	1.1712	0.3689	-7.4388	-8.8318	-3.6308	-10.653	-3.1818	-4.1655	-4.9138	-6.552	-9.0977
-9.7852	-10.537	-9.5125	-10.353	-13.12	-2.1955	-11.421	-9.092	-13.168	-9.9716	-9.804	-11.969	-13.181	-10.694	-17.879	-11.608	-6.9735	-13.062	-15.419	-9.7353	-11.929	-8.6797	-3.2198	-11.394	-3.0852	-9.734	-11.922	-12.575	-12.515	-5.1973	-12.044	-8.3648	-9.8944	-15.289	-15.345	-13.622	-8.7878	-5.9537	-7.9612	-8.7103	-2.3116	-13.56	-9.0305	-8.6019	-10.571	-10.655	-14.866	-10.153	-7.5348	-11.065
3.8932	-0.45891	6.0431	4.7967	3.3946	4.4682	-4.4124	-4.1935	6.4825	2.862	-0.17314	6.6754	1.7563	2.5538	-3.7337	-3.0521	-2.9939	-2.6564	1.6313	1.22	1.7995	-4.2395	9.3981	7.0449	2.807	11.311	-4.5226	1.5283	-2.0311	-3.7452	0.43724	-4.4119	-5.4726	-3.6756	3.3591	3.5601	3.2914	3.4084	0.27548	1.4898	3.4178	-5.7826	-1.1856	-6.1963	-1.2981	6.8812	-1.7713	9.8619	0.1852	0.44304
-7.3763	-3.5748	-0.21213	-10.684	-7.8396	-9.7535	-5.0555	-3.275	-0.3571	-2.9853	-0.88595	-4.211	-2.3023	-5.1342	-5.8808	-4.9147	-2.6558	-0.75752	-6.5977	-5.287	-0.73147	-2.8863	-5.6314	-8.8141	-1.0031	0.26619	-0.96482	0.51527	-5.6807	-5.0114	-3.5783	-7.9125	-0.94624	-10.564	-1.5964	-4.4417	-6.7074	-2.1857	-4.0599	-11.33	-5.4505	-1.8218	-1.1583	-1.1474	-1.8026	-12.179	-6.9011	-1.3102	-5.311	-5.6301
-12.899	-14.522	-12.828	-13.634	-15.807	-18.175	-8.4248	-12.406	-12.807	-9.6058	-10.443	-14.888	-16.471	-14.513	-8.1122	-15.95	-8.1563	-8.2827	-8.578	-6.996	-11.548	-14.23	-8.4005	-5.5657	-9.5843	-9.6733	-19.681	-12.14	-16.985	-15.267	-11.607	-11.463	-18.599	-19.577	-12.242	-13.714	-14.474	-9.8718	-12.338	-12.004	-11.229	-10.992	-15.785	-15.233	-17.753	-21.79	-13.193	-16.381	-11.884	-9.4726
4.0759	4.4971	13.746	8.3394	10.268	7.8678	8.8925	8.1862	10.963	6.7644	9.202	8.5237	4.0251	3.6801	6.3417	9.4904	10.516	9.3707	7.4396	1.3523	4.2122	12.535	12.007	8.5066	3.2203	0.86023	9.0076	8.0142	1.9839	10.998	5.6861	9.1403	4.7665	4.8239	5.1282	3.0009	3.621	13.508	8.7726	2.8399	6.8259	13.234	4.3079	13.077	2.6047	1.2359	13.743	5.1433	9.3852	6.2028
-0.21215	-0.18273	-5.6239	4.314	0.42571	1.8589	-5.8391	-5.3477	3.0652	-5.4668	-5.1838	-0.71282	-1.9046	-7.2703	-0.51405	0.037283	-2.6043	-3.6808	1.7224	-5.4161	-1.4753	0.32846	-3.5019	-2.0918	-3.3231	0.13607	-3.5447	-4.173	2.7639	-3.6956	1.6144	-1.7053	-0.34886	-2.7028	-0.88779	-2.0038	-4.7666	-6.7341	-2.8501	-3.3798	0.24207	-3.7446	-9.3641	2.028	-2.7097	2.3615	1.8881	3.761	1.7686	-0.24362
-14.233	-21.571	-7.2978	-14.284	-10.848	-16.412	-9.4158	-10.641	-8.0659	-11.786	-13.847	-10.882	-6.9102	-9.0859	-17.82	-15.455	-14.825	-7.7484	-15.008	-15.113	-9.194	-9.7916	-17.953	-7.9197	-10.603	-14.746	-9.5598	-9.0558	-15.732	-10.588	-14.37	-9.9673	-17.761	-11.241	-15.125	-12.36	-15.253	-17.392	-13.67	-13.244	-10.276	-13.28	-6.4824	-10.603	-8.9982	-13.864	-14.958	-13.909	-14.661	-13.982
-2.9345	-9.1918	-5.6121	-4.1293	-0.93829	-6.3684	-2.3202	-2.7129	-8.0439	1.8433	-2.5658	1.0692	-6.5059	-6.7403	-1.6565	-2.1039	-9.2995	-2.2178	-7.2816	-3.8623	-1.4144	-5.8557	-2.7178	-2.9478	-5.4783	-5.8619	-0.63408	-8.5608	-7.0946	5.7838	-6.836	-9.5399	-8.3296	0.86758	-3.5395	-3.0427	-1.9888	-2.0557	-5.5128	-7.4917	-0.28023	-1.9565	-9.435	-2.0209	1.8745	-0.010468	-8.6472	-8.4341	0.27776	0.63091
-2.4881	1.6364	7.3767	2.4698	2.5759	-2.204	-0.53421	2.0146	3.0166	4.4449	1.5898	-0.52535	0.75032	4.9549	8.4383	-2.1895	3.4319	2.3583	2.9741	7.9657	1.8779	2.6411	1.4516	4.5676	1.5734	3.9065	4.7854	-0.27902	-0.045	-4.2001	6.071	-2.5946	3.7152	2.6537	7.0911	3.3302	7.4074	1.5161	8.6203	4.6267	1.3982	-0.85417	1.0366	5.158	0.81325	7.957	9.6694	6.0203	2.1191	-4.5694
1.6218	3.0701	-1.8527	-2.2572	-2.2067	-7.6752	2.3442	3.9967	1.5868	7.4075	-2.2416	3.0796	-2.0888	2.2778	3.1268	8.3086	4.3193	1.8519	0.95679	-2.451	4.2885	3.9957	3.1484	9.1147	-2.8665	0.74891	1.2741	-0.83583	1.9183	-5.9539	-1.903	0.47798	1.7145	-0.52942	2.6017	5.6103	-0.2756	-0.33559	2.5128	3.3726	0.43867	-4.8147	1.7923	0.26423	-0.041729	-0.5311	-0.96182	-0.44166	1.7158	-0.87871
-0.69716	-2.3906	0.76281	-1.1339	2.1392	-6.3666	-3.2394	-0.069697	0.034021	3.8098	-1.3283	-1.4414	5.7421	-5.1476	-3.1882	-4.1231	-0.6397	0.83857	-5.2066	0.77102	-3.4204	0.4044	-5.7696	2.044	1.0675	-1.3287	0.76989	1.4316	-0.12253	4.5553	-0.63937	5.3068	-1.8669	-1.3383	1.1133	-1.1933	3.4486	-8.8771	-3.8149	1.7262	0.97447	-3.113	-5.4783	6.2686	3.9572	-6.4971	-0.99288	1.6276	3.0785	7.7228
9.64	10.399	7.7104	8.2457	10.344	12.212	7.7778	7.9456	6.3457	3.0177	-1.2849	1.9096	-2.0462	5.6119	5.4574	3.9127	7.9923	14.535	1.3406	6.1665	8.2228	8.2938	7.3912	7.6386	5.1133	10.218	4.9148	8.8768	8.6753	4.3647	4.7142	9.1148	3.1779	4.4933	4.1822	2.6159	-5.1775	3.7587	11.062	3.747	3.9759	1.589	7.3185	5.0343	6.3183	5.9121	7.0873	6.7369	7.0874	2.6782
2.1256	-3.6336	-4.0769	1.7558	-5.0278	-1.8164	-3.9495	-4.4665	-0.52991	-1.7197	-6.6872	-8.8177	-5.9016	0.051913	-4.4829	3.7218	-3.3136	-3.5838	-3.5484	-7.0423	-3.3473	8.5146	5.1804	-7.1775	-1.6782	-7.0062	-0.33193	-3.4007	-4.656	0.75457	-5.9418	-2.854	-0.96642	-8.3186	2.2252	-6.2259	-9.2969	-3.1812	-5.8541	-0.56173	-4.8778	-7.0403	-3.2315	-1.4036	-5.5415	1.2144	-2.5035	0.56427	-0.039816	-1.9854
-10.991	-5.1916	-9.6041	-9.4001	-8.1941	-7.0514	-5.8067	-7.8972	-8.902	-4.9038	-11.244	-6.8555	-2.9304	-12.934	-8.2376	-13.436	-3.7317	-9.7711	-5.3126	-3.5056	-12.199	-14.433	-3.6827	-2.1413	-12.518	-9.2137	-9.9276	-11.867	-5.2848	-8.2915	-5.1541	-4.8024	-7.4749	-10.874	-0.28034	-4.2339	-9.2805	-4.7767	-7.1229	-6.6711	-9.7213	-9.4727	0.090201	-11.238	-11.455	-1.3316	-8.009	-8.5363	-2.4425	-3.7392
-13.322	-15.655	-10.264	-9.6871	-8.6741	-13.576	-17.939	-19.457	-12.563	-12.982	-19.435	-14.912	-13.932	-6.3705	-16.404	-12.611	-16.705	-12.754	-15.304	-9.0998	-14.214	-12.019	-15.385	-25.594	-18.154	-13.281	-9.7649	-12.193	-16.208	-15.438	-14.07	-11.047	-16.51	-17.772	-15.155	-8.9532	-10.621	-14.765	-14.516	-19.022	-6.6383	-12.364	-17.649	-18.356	-14.522	-13.381	-10.812	-14.673	-3.4484	-14.929
5.4135	-2.812	4.6935	0.56593	6.9639	-2.473	-2.8039	-2.4392	-1.6277	10.34	4.0797	1.2106	3.7463	3.4517	1.3115	2.2334	13.109	0.5793	4.14	4.8379	-2.6456	4.6854	-0.60786	-2.5794	3.1738	-3.4887	5.6925	3.7598	0.47601	-4.9161	-1.8396	5.4046	4.451	-2.8965	6.7447	-5.9634	6.0802	0.81565	2.3476	-1.8745	2.4058	5.9184	5.6876	-4.8642	-0.56019	3.1755	1.9732	4.1551	7.7005	4.0424
0.14866	4.0869	5.3327	4.9824	3.3024	-1.0975	-0.62769	2.4535	5.0986	11.285	2.1078	-1.0074	-6.3089	2.2177	5.1263	1.4847	7.5107	1.0887	3.0045	7.6462	-2.0633	-1.5338	6.1995	-3.1254	4.0337	3.9272	4.5127	-1.2119	-1.5298	0.92732	1.1293	2.8644	2.1601	5.4096	-0.48388	-0.35897	0.4322	5.5344	2.8527	-5.2701	-1.8448	-0.79402	2.2602	10.027	-2.9637	4.8454	4.0557	0.71167	1.296	1.1734
-1.3446	4.5331	-4.966	2.2397	-0.62766	-11.307	-0.72709	-2.4844	-6.1814	-3.7886	-4.9708	-2.5578	-3.0097	-7.4229	-4.4805	2.7953	-4.967	-4.1996	-1.8208	-2.7592	-5.3459	-4.6508	-3.4449	2.1673	-3.8725	-3.9934	1.3769	-5.2298	-2.9374	-2.1197	-8.0362	-6.2496	1.0917	1.3493	1.3276	1.412	0.89631	-5.5849	-7.5801	-5.92	-2.8053	-5.987	1.9066	-3.8485	-7.234	-7.1841	-3.3367	1.7851	3.9895	-7.2307
5.4819	-3.6369	0.0039285	6.0084	4.585	1.3505	2.8196	4.1941	1.2438	2.7797	2.7245	2.0725	-0.96196	-4.2227	-4.2885	0.30554	1.1585	3.0938	1.0611	-1.9746	-2.4234	0.77977	-3.9441	-0.23678	2.5792	-2.762	2.6341	-4.4402	-1.5164	5.2397	-3.5711	3.1018	-5.4802	1.9517	5.8658	3.6385	1.7424	1.4222	0.70668	3.9688	-0.4872	1.9152	-3.0831	-0.94583	5.758	2.4214	0.63229	1.8215	3.5142	4.5243
-4.2624	-2.449	0.20669	-1.5766	0.16826	-0.63367	0.29528	-1.234	-0.86737	-0.25928	-7.2309	-7.023	-1.2654	-2.178	-4.0248	-1.4104	-2.8741	1.258	-3.721	-0.28897	-0.16574	-6.4608	-1.4111	-6.9006	-0.52117	3.1129	-4.6841	-4.7837	-4.6398	-3.7859	-0.3088	-1.8773	-5.6745	-6.7605	-7.3479	-4.9487	2.5445	1.9303	-5.2754	-6.1309	-9.3795	-4.7224	0.59138	-3.6063	-0.67839	0.45993	-5.2819	-4.085	-3.6574	-8.0697
-3.1083	1.8316	3.1641	-2.1287	-0.58735	0.82809	-0.52777	5.1228	3.8109	-2.7422	-5.9238	-1.1142	-4.8363	3.7612	0.74402	-2.3465	-2.4065	5.6376	0.80489	-2.2588	-0.33836	0.28456	1.1906	3.0775	0.82574	1.468	2.2243	1.0004	3.9163	3.4894	5.4754	0.18147	-0.3707	-3.2197	9.9613	0.37568	-0.19438	-1.3683	4.8706	2.5363	2.065	6.417	-1.8102	2.971	1.4677	-1.5629	-2.3692	-3.9956	1.9952	1.7403
-2.1246	5.1673	-8.0241	-0.91865	-3.3215	2.8394	-7.6127	-7.4851	-3.0965	-0.82074	-5.7191	0.53422	2.0535	-4.0634	1.4395	-1.3342	0.22468	3.7685	4.6702	-3.5181	-0.547	-2.7817	-0.23825	-1.3179	-0.58762	-7.0486	-0.37338	-0.58173	-1.1142	-1.0032	-3.8819	2.5494	-3.7587	2.488	-0.42687	1.5696	2.2698	-0.8247	-0.088537	-4.1128	3.5381	4.1448	4.9507	0.41935	-1.8832	-0.80884	-4.7981	-3.4643	1.9475	0.78725
-8.4945	-10.305	-6.8575	-12.556	-11.116	-2.3861	-9.9018	-1.5382	-0.33307	-7.1343	-8.1034	-5.5675	-4.2403	-3.8432	-10.227	-9.4283	-6.921	-3.4904	-8.4197	-10.125	-1.1497	-12.33	-14.094	0.87955	-2.0642	-10.705	-6.1875	-12.704	-2.2125	-2.759	-5.5691	-5.2681	-7.3375	-4.6016	-9.8604	-8.9036	-13.08	-14.766	-7.7847	-3.8887	-1.7951	-6.5554	-6.3756	-10.034	-9.8708	-8.6897	-9.2404	-8.1342	-13.027	-6.6739
-2.2553	11.464	7.4282	-1.2496	9.2593	5.4088	2.2554	3.8675	4.3218	6.287	9.253	11.799	1.3466	6.0333	2.4663	8.9781	1.2497	8.3629	7.5907	6.3241	5.0248	3.7475	2.9108	3.6075	-1.2056	2.0493	7.4062	6.3272	9.2006	5.0585	-0.35949	0.5165	2.7375	6.4908	-0.91197	5.0603	0.0951	10.647	7.6592	4.4048	1.8616	7.6854	3.9098	1.9115	5.4125	3.1293	1.4884	-0.74336	7.2507	6.3993
-7.7855	-13.053	-19.22	-7.8662	-8.7454	-13.621	-14.941	-14.01	-15.837	-12.622	-9.7666	-6.5061	-10.062	-12.471	-4.3361	-11.804	-11.687	-17.622	-11.735	-12.453	-12.784	-16.435	-10.041	-8.6386	-15.979	-14.465	-14.022	-13.956	-9.4681	-14.552	-20.12	-20.284	-11.063	-10.864	-7.096	-10.701	-10.641	-18.653	-16.475	-13.597	-11.051	-11.4	-13.252	-15.628	-10.666	-9.7561	-11.51	-9.8121	-18.799	-11.458
-7.2585	-1.2378	-1.1446	-2.0242	-1.8721	-6.2201	-11.262	-5.6354	3.0194	-1.0378	-1.0664	-1.9253	3.4649	-1.9114	-0.12374	-2.019	-0.048154	-0.27325	1.4746	-3.7584	3.772	-5.6751	1.144	3.9327	4.0341	-2.7374	-1.7944	-6.4293	2.7201	-0.030408	2.1416	0.012083	3.7785	1.0105	1.6865	0.3717	-8.9995	-0.15477	-1.1692	-5.7911	-5.2585	3.3713	-7.0518	-5.4721	-2.7087	-3.2405	-4.071	-6.2684	-4.4014	-2.2918
-1.6654	2.3563	3.8982	5.0097	1.7166	-2.7414	-1.6474	-9.7035	5.308	-3.6621	-1.207	-5.7098	-3.833	2.1783	11.69	2.7187	-0.14864	-3.5367	-9.915	-5.0619	3.3889	-3.3576	-4.5129	3.2516	2.7088	-3.5256	3.9541	-2.2078	-4.6008	0.029136	-2.3386	-8.6593	2.2443	-0.12049	-6.1235	-6.6801	-4.2579	-4.5341	2.4717	-2.9126	-1.8994	-5.9942	-9.0987	-0.066097	0.4223	0.21639	-2.4213	1.6399	-3.3775	-0.52492
-3.0495	-3.4728	3.6142	3.352	1.431	5.7133	-1.5293	-0.094714	3.233	5.0121	3.287	-5.1298	-1.6987	-7.9145	-1.3816	-0.43191	-1.8687	-1.7203	-6.6684	-2.0281	-1.4018	-4.3968	4.0777	-3.2207	-2.2252	-7.757	-3.6213	1.5232	-4.0642	-6.9726	-1.915	2.8019	-1.9796	-4.1376	3.2496	2.1874	5.7675	-0.84329	0.90313	-0.38295	1.7689	-3.6766	0.6139	0.56483	0.074482	-2.9809	2.3235	-2.3476	-3.0112	2.7866
-10.915	-8.731	-8.1806	-10.828	-12.098	-16.613	-13.564	-7.8657	-10.756	-16.823	-9.056	-13.304	-14.088	-9.0398	-13.756	-13.228	-6.9834	-7.676	-9.7975	-14.989	-12.697	-11.583	-10.13	-6.2024	-4.4022	-9.0699	-4.3281	-13.795	-9.6322	-18.94	-9.2489	-11.411	-16.407	-8.3007	-12.182	-10.721	-12.753	-3.2238	-3.0199	-3.6306	-11.907	-10.42	-13.227	-13.265	-9.6182	-12.634	-17.015	-11.555	-12.812	-10.631
-4.7064	-0.79383	3.8514	-2.0399	-1.9037	-5.3521	-2.4937	-7.7538	-6.5485	3.1161	4.6395	1.8536	-3.954	-7.1204	-2.0033	-1.6385	-7.9127	0.47202	-4.4549	3.6977	-3.8014	-4.0468	-2.736	-3.7156	0.52923	5.4025	-0.80372	0.75335	-2.6804	-4.9458	0.32202	-4.8004	-5.3548	3.1829	-5.4986	-7.1796	5.0737	-8.5054	-0.766	0.016812	-7.3115	-3.0199	-4.4384	-3.2969	-7.223	1.1522	0.45445	2.3987	-3.1024	1.1445
-15.751	-14.606	-11.043	-21.705	-14.612	-18.473	-14.267	-19.411	-13.708	-15.476	-7.3693	-11.501	-4.2692	-14.783	-11.784	-15.74	-9.0367	-18.672	-15.62	-19.244	-13.936	-8.2525	-10.224	-10.62	-16.19	-15.773	-10.901	-9.0189	-8.8829	-14.793	-19.336	-11.134	-12.276	-11.757	-9.6112	-8.8904	-17.211	-18.489	-17.486	-14.667	-19.508	-9.5029	-11.8	-12.132	-13.665	-17.533	-13.567	-12.235	-14.399	-11.871
-3.0103	-1.2409	-5.0776	-2.3223	8.2832	6.6045	4.2588	-4.4289	1.6564	4.5856	3.7975	1.0298	0.91617	-2.3491	3.8558	-1.7371	1.8044	0.8892	5.3762	11.822	-3.7993	-4.0434	2.6117	5.7704	1.5012	4.2911	3.4098	3.8024	0.75136	1.789	-2.5553	3.5101	1.316	4.4999	5.8175	0.32285	3.4061	3.8146	4.9151	6.1902	4.7781	0.32083	3.1316	4.9498	-0.81227	-1.4671	4.5653	6.0559	3.4118	-2.2498
0.011279	7.8141	5.2444	-7.1571	6.591	2.7189	-1.5272	2.75	-4.4335	7.0314	1.3475	8.0407	3.407	5.083	2.2828	8.5372	10.974	0.96749	1.872	0.93472	4.8319	2.5402	1.0108	6.2222	0.7391	11.545	6.2571	0.23009	4.0144	2.0369	0.75066	0.57154	2.8454	2.0509	3.1587	-2.0614	5.7942	0.98814	3.4563	0.063857	2.8562	-4.0003	-1.2287	8.1928	3.8083	0.11818	3.1221	1.7162	4.2843	10.913
-6.4582	3.287	3.8978	-8.8319	-2.3828	2.0496	2.3815	-0.11562	2.3786	1.8062	-2.4284	2.3677	4.2836	-1.3961	3.9943	-8.6823	-0.80273	-3.0334	-7.7358	-3.2545	-4.7011	1.4597	1.5983	-0.90187	-11.707	0.51035	0.56222	-5.6086	-6.3786	2.5088	-4.9019	4.3574	1.5489	-4.1176	-4.6885	1.4882	-2.3564	-1.7925	-3.4479	3.6969	-13.096	-0.33721	-2.1176	-3.8182	-6.1056	-0.078761	-7.005	1.0445	2.3833	-5.2234
-3.1693	5.2295	2.489	-1.2101	0.21203	-0.28648	-2.694	-5.5562	-4.2117	-5.9101	4.7819	-5.5855	1.5074	7.4126	-5.5214	0.19508	2.2444	2.8377	-3.2824	-1.4311	-7.6435	-4.9131	-4.3299	2.3651	-6.834	2.3099	3.9929	3.2626	-3.197	0.60083	3.1252	-0.4402	-3.8554	2.1977	5.3653	-2.7622	2.9758	2.3879	-5.667	-1.3893	-1.9596	-2.0273	-10.319	1.25	-2.6834	-1.6946	-2.9724	-4.3217	1.0214	2.5959
4.9492	1.4262	10.683	1.2286	2.0243	6.9435	-1.5229	-2.8251	-6.1753	-4.0701	5.103	-3.405	3.3548	0.82445	-3.8352	-4.1784	0.83887	2.1074	-1.8593	-2.0331	-6.4641	3.5847	-0.038529	3.2034	2.3412	-0.82146	-1.7829	9.2915	1.446	3.7849	-2.3966	1.6947	0.69361	2.3997	1.6151	2.0883	3.5651	1.8477	6.595	2.5689	6.5488	0.044883	-2.4294	0.87296	-1.4489	1.5869	0.50015	0.83135	7.3367	0.97347
-8.3198	-3.0452	-3.1181	-1.176	-4.4043	-6.9865	-4.6883	-6.7988	-9.5498	-7.4641	-5.1376	-6.0965	-3.448	-3.8924	-5.3151	-1.6898	-8.2789	-7.74	-8.181	-1.8805	-1.7232	-6.123	-4.0132	-11.556	-6.7619	-2.7461	-6.2446	-1.7116	-2.7029	-4.9258	-7.1133	0.82808	-1.4557	-6.256	-5.1055	-1.9381	-8.798	-1.0022	-7.5343	-6.7816	-10.617	-4.9289	-4.5068	-3.0974	-10.426	-5.6365	-4.9307	-7.0659	0.83734	-1.3852
-8.8995	-18.032	-15.446	-16.413	-11.973	-12.116	-18.28	-9.2021	-10.975	-20.782	-17.804	-8.6021	-15.479	-11.927	-15.074	-12.857	-14.93	-4.98	-13.276	-10.728	-15.242	-20.411	-1.5128	-17.428	-5.9296	-4.57	-15.6	-18.611	-8.9441	-11.508	-4.6478	-12.975	-13.364	-11.23	-16.273	-12.784	-13.006	-17.036	-17.402	-14.255	-9.9536	-16.219	-8.1119	-15.916	-15.199	-10.371	-12.606	-9.277	-7.428	-13.512
4.4604	-8.6123	6.2482	1.309	-1.9873	-2.5334	-2.6138	-6.033	-3.1464	-2.0654	2.6256	6.6387	-4.7953	-3.8843	-0.24998	-0.33988	-1.0089	-1.1125	-0.62411	4.4067	-5.3923	1.5958	1.3405	-6.0547	4.9547	-2.9002	-3.6586	1.4764	1.3906	2.1874	-1.9787	0.7113	-6.9301	-4.2227	-2.807	-4.8588	-3.7376	3.3786	1.7375	-2.8947	-7.4745	-0.78978	1.9222	5.5201	-5.2175	4.9671	-2.4067	0.40641	3.0905	4.4357
-8.4482	-7.2091	-10.655	-14.134	-10.743	-7.3698	-16.022	-15.705	-12.794	-9.9496	-14.973	-12.66	-14.692	-10.598	-13.834	-9.5885	-18.262	-18.951	-12.502	-11.384	-6.8315	-15.641	-14.223	-13.553	-15.623	-13.283	-9.6316	-16.883	-15.75	-9.7424	-17.791	-7.6349	-19.727	-7.4784	-14.293	-9.1777	-10.555	-14.959	-17.285	-9.1963	-16.407	-13.896	-18.286	-15.096	-13.335	-12.509	-14.468	-18.926	-10.098	-18.73
-0.87717	-3.8079	-0.98203	0.14951	-1.3856	-0.62899	-5.6487	1.6722	-4.6235	-3.4479	-2.3384	-1.7249	3.8482	-0.1405	1.3439	4.4929	-5.4547	-2.6845	4.1211	2.9039	-0.74728	4.9337	-0.55793	-3.2953	1.0874	-0.34903	0.35705	-0.8341	1.2685	3.9796	-3.6312	3.5907	-0.41359	-5.7165	-2.1604	-3.8939	2.8428	-1.8418	-0.48074	5.3193	4.5075	4.1844	-5.0363	-5.2647	1.8486	-4.7178	0.29919	-5.9871	2.0172	-4.4465
-10.482	-16.554	-6.5043	-9.9045	-10.272	-12.148	-20.589	-14.994	-15.813	-19.963	-15.799	-9.409	-13.729	-13.865	-13.313	-16.415	-12.017	-13.309	-10.698	-10.222	-18.038	-14.713	-16.074	-15.239	-10.881	-22.784	-12.685	-12.88	-9.3614	-11.319	-9.7915	-9.6996	-13.868	-14.729	-11.232	-14.675	-13.593	-16.914	-3.0096	-11.143	-10.233	-12.691	-12.634	-15.67	-15.304	-11.484	-14.67	-11.559	-18.868	-12.278
8.9591	9.541	4.0154	5.4618	4.3222	6.5808	5.4798	6.7644	6.9256	7.0641	2.6181	6.4358	5.8668	1.8947	4.3685	2.7553	12.31	9.6456	2.8632	0.099871	9.5389	-0.58025	3.3562	4.6216	5.9892	2.7644	4.3404	4.3378	6.1291	7.5396	7.7965	6.9579	6.021	0.45864	5.6761	10.353	11.724	2.6984	8.2172	5.5626	4.0251	3.844	3.492	1.5086	4.6644	9.218	4.8461	2.8298	10.041	-3.5711
3.5195	-2.1644	1.14	-2.0487	-5.6863	-1.1798	0.41909	2.838	-6.6309	-2.7624	-1.756	0.86942	3.5558	-2.9643	7.1984	-0.032614	1.6059	0.60872	2.7775	-5.4388	5.3293	4.9471	3.438	-5.1022	-3.6346	1.1281	0.45601	2.9528	1.5386	8.1155	4.7097	-3.1723	-1.3981	7.3399	0.97237	-0.70941	3.5246	3.4006	2.5124	-8.4406	5.0116	0.51271	6.0293	-1.911	-2.3873	-4.0426	2.636	3.2148	1.1178	-2.7821
3.1361	2.685	0.069735	5.5847	3.5518	5.0365	9.8863	9.3773	5.0853	1.8718	4.6697	3.3718	1.4679	5.1156	5.4182	2.2819	3.5538	5.2462	6.2376	0.1938	3.62	11.352	-2.6166	5.7276	0.72324	4.6652	9.9075	4.5275	13.333	4.6517	4.1908	6.9989	-3.9938	-0.72203	1.5831	4.9972	5.6206	2.5725	1.8974	1.3245	4.1288	6.2207	6.5922	5.6961	7.4348	1.3395	5.8498	5.9649	-4.7164	0.27351
10.482	5.293	2.728	12.45	4.1728	8.5484	5.9761	6.9867	4.2585	3.4656	5.7427	3.7839	1.6874	5.5688	6.8166	9.5471	8.4592	5.6022	16.405	8.0254	3.1395	3.8748	7.9551	3.8637	-2.0156	2.0823	9.4467	3.7945	11.382	7.6666	10.705	6.0385	4.7979	-1.0065	3.0447	5.5218	7.7954	10.043	6.6501	3.7886	10.296	8.7628	10.357	8.7252	3.864	4.9486	3.8872	10.58	4.2534	9.8635
-4.5695	-1.3431	-6.2758	-7.0646	-6.9672	-12.063	-2.7533	1.0933	3.4321	-1.2365	-7.4729	-1.2985	-4.3758	-3.4426	-3.7367	-4.2858	-0.03994	-6.1884	-1.7228	-1.0584	-6.9692	-0.26185	-7.1987	-9.087	2.0116	-5.6055	-4.0036	-4.8775	-5.0509	2.6326	2.2977	0.18476	-9.0433	-6.5819	-0.32576	-5.801	2.4869	-5.2655	1.9389	0.82718	-9.483	-5.0581	-6.5178	-3.4739	-1.2346	-0.62788	-12.74	2.1976	-0.86513	-3.2768
-2.1345	8.8234	1.271	-1.739	-0.271	2.1255	7.6926	-1.0553	2.64	-4.9166	3.8398	-1.0937	-2.1673	-0.34645	1.0662	5.9288	-5.1969	-2.0734	-4.6859	0.5204	-3.0088	-0.85215	-2.5297	2.2032	0.52463	2.0233	5.1594	-1.7401	-1.4753	-0.97716	6.2678	5.7045	1.2288	-1.5244	-4.47	0.66769	2.1573	-3.5308	0.33818	-1.1719	5.9844	-1.4082	2.462	-1.6693	-0.7338	-4.1622	0.78079	-2.1684	-0.26129	-8.0306
6.3297	2.5205	-3.0912	2.5555	-0.33272	-3.5756	2.8101	4.1566	-5.2053	-4.5272	8.6122	3.7734	0.65449	-0.16547	4.3378	4.6772	0.37291	-0.24894	2.4539	-0.61053	-1.1493	-5.5399	3.5995	2.3908	-0.53422	-1.3796	2.7658	1.5399	0.43541	-0.7811	6.9195	1.0209	2.7633	-0.58576	0.78707	4.2355	2.6492	1.9171	-4.3412	0.9236	-0.58654	-1.7838	8.4489	5.5256	5.8584	2.0127	1.5035	-0.96433	-0.5507	1.4618
-0.56389	2.7941	1.767	0.61381	2.8845	-7.6365	1.4904	-6.5111	6.4422	2.3196	-0.87659	1.5448	3.787	-3.7407	-4.8387	-3.1334	-0.16545	1.3861	-5.2319	-0.78256	0.22155	1.0344	-5.7573	-6.6036	-6.633	-3.7654	1.863	-2.565	-4.462	-1.0395	4.5843	0.062844	-6.7114	-1.6198	-4.883	-5.2465	2.8453	-1.023	-6.0898	4.1318	-4.4325	4.1651	3.1402	-2.6255	0.84591	3.652	-3.3716	-2.901	-2.3037	0.092024
-5.9098	4.3653	0.48568	-3.1908	3.8038	-2.0989	-1.2116	-3.7568	-4.0732	-4.1316	-4.211	-7.5132	4.3664	-2.8613	7.03	10.492	-3.0843	-6.0739	0.025612	-5.7023	-0.67383	-6.543	-5.1177	-10.681	-3.1141	-5.4106	-2.458	-5.554	-2.1256	1.2853	3.2152	-2.8565	-1.5828	-5.3029	-5.3667	-3.0512	-3.9765	-0.76702	-2.5906	-4.7131	3.1326	-0.75613	-6.6891	-4.1453	-1.7432	-1.6233	-2.9642	-2.735	-1.1813	-0.94814
-10.279	-6.1824	-11.236	-6.3519	-6.0005	-8.6808	-1.1462	-4.8434	-5.2771	-3.6798	-9.8618	-8.3056	2.5257	-8.8926	-11.333	-4.7737	-7.6596	-6.8716	-8.1541	-0.97301	-3.8297	-8.9297	-3.8916	-1.9959	-3.3853	-1.3846	-7.8113	-4.277	-6.2925	-7.9695	-6.1065	-3.7101	-7.5876	-0.75379	-8.5908	-2.0299	-2.023	-2.1023	-9.4572	-6.4027	-9.2318	-8.0156	-8.726	-3.6934	0.46022	-10.623	-12.413	-3.5562	-6.1608	-2.6815
-3.8601	-10.164	-17.062	-18.899	-6.4535	-14.667	-10.164	-9.2563	-10.823	-13.22	-21.176	-13.162	-12.216	-16.063	-16.021	-8.7366	-3.6135	-13.721	-14.081	-10.663	-10.96	-11.097	-13.048	-14.915	-11.368	-14.452	-12.366	-8.194	-13.235	-18.583	-14.226	-12.556	-10.896	-15.849	-15.458	-18.235	-11.386	-13.527	-7.2427	-9.9743	-11.39	-14.712	-17.042	-10.45	-13.268	-12.619	-16.359	-13.388	-12.442	-10.446
-2.9161	6.953	-1.6623	-1.8476	3.0045	-6.5791	-1.6924	-6.9463	-5.3339	-4.4666	0.51396	-3.9046	-5.2656	-1.9674	-1.9445	-6.9752	-11.605	-2.7971	-5.7397	2.9868	-5.1679	-2.3784	-1.289	-8.7956	1.6193	0.19384	-1.3351	3.5152	-1.9338	-7.926	-4.7864	0.047908	-4.2944	0.078268	-0.48457	0.46958	-2.5751	-3.728	2.3038	-1.1171	-3.1783	-4.4367	-1.0707	2.7748	-5.1583	2.1133	0.12602	-2.2617	-3.3587	-1.8895
-8.4952	-10.902	-7.1602	0.21143	-3.9396	-7.6365	-5.8539	-8.697	-9.5909	-5.179	-5.1299	-5.3809	-1.3586	-3.9554	-1.8995	-5.0823	-7.4793	-11.476	-4.3995	-6.7015	-5.0058	3.726	-8.4203	-6.1209	-8.0658	-8.1791	-2.06	0.53323	-2.21	-0.69034	-6.745	-0.12535	-10.399	-1.8106	-5.2036	-12.454	-2.1087	-3.3942	-3.4002	-6.5942	-3.4414	0.47136	-1.9044	-6.9244	-3.2953	-5.6601	-3.5712	-8.1201	-5.912	1.5638
-6.7267	-13.4	-19.35	-15.159	-11.455	-13.179	-16.425	-13.527	-16.543	-13.263	-15.136	-10.897	-16.381	-18.2	-13.859	-4.0742	-12.975	-13.802	-15.171	-21.161	-17.858	-12.569	-8.5159	-21.947	-12.89	-16.762	-9.9579	-13.291	-11.47	-13.064	-14.15	-11.899	-12.686	-17.537	-15.795	-10.789	-11.057	-15.387	-15.535	-18.262	-9.4223	-12.719	-11.03	-15.363	-16.184	-22.497	-13.482	-16.899	-11.013	-11.3
-8.5889	-17.881	-9.7868	-8.6314	-10.931	-9.4029	-9.0483	-8.6347	-12.368	-13.549	-11.149	-7.0827	-5.8954	-11.586	-9.2867	-14.697	-14.507	-18.762	-13.145	-8.8945	-11.236	-11.497	-14.454	-7.3147	-13.732	-5.856	-5.2798	-6.7988	-10.167	-6.4261	-8.7705	-12.781	-9.2688	-7.8045	-16.103	-9.8814	-18.176	-9.1242	-20.102	-9.0313	-9.3156	-15.497	-3.5882	-10.707	-16.648	-9.6347	-9.6321	-10.631	-10.785	-10.532
11.4	10.281	10.953	2.1728	9.3048	6.0816	3.7683	-0.77103	8.0668	13.727	10.968	13.951	4.7518	5.5864	11.469	9.9168	7.1619	3.3934	1.3311	5.9803	16.233	6.4437	9.3345	1.5554	10.449	4.2887	4.4925	4.6148	7.3732	7.9527	0.70546	10.365	-0.22753	10.822	12.732	-0.029343	5.2748	10.654	9.1966	8.7893	3.684	6.2555	12.473	11.924	6.8998	5.3529	1.386	9.1513	12.15	6.0213
5.101	9.7186	1.9662	11.087	9.0744	9.6139	7.992	13.332	7.0117	9.2654	6.7458	6.4127	8.2689	8.8946	5.2752	9.9482	3.6225	15.478	6.4077	13.233	7.6071	13.29	4.0743	7.5874	4.6257	9.1197	18.853	9.7378	13.809	8.9952	4.4352	2.2035	4.5644	5.3176	6.0709	8.3274	6.9357	11.264	9.4468	13.482	9.9795	6.9974	5.7549	12.422	5.6766	10.138	12.198	8.7203	4.9542	5.9112
0.68624	1.7821	-4.6971	-1.8374	7.2669	4.7269	-1.5446	-0.18154	-2.9798	-3.9862	-1.7932	-4.2434	-3.0926	4.4859	-0.32861	-2.6082	-3.7813	5.8584	1.6436	1.6024	0.39482	-4.6798	1.6458	1.5305	3.0608	6.5465	1.2517	5.268	7.2934	2.2885	-2.6146	-3.2615	-2.9956	-6.5318	2.7805	-4.5289	0.63607	-2.2597	7.0409	6.4049	-0.64392	-0.91626	1.8426	-2.773	2.8536	4.6456	0.35982	-2.2505	-2.2254	8.4431
-3.5844	-4.8572	4.0629	5.672	-4.2512	-0.96156	-3.0658	-2.9538	-5.1192	1.3989	6.4488	1.9029	4.3185	1.2321	-2.3547	5.5374	0.035165	-2.7496	-5.6811	4.5139	-4.1422	-4.6764	6.226	3.8508	0.092532	-7.3259	8.6884	1.5712	-1.3603	-2.9028	-1.2042	-3.382	2.3577	-0.18895	-0.16049	-0.81801	1.8774	-2.734	0.64891	-4.0528	4.4778	8.3902	-2.1202	2.4056	-6.0527	-5.8182	5.0965	-2.6365	-0.58976	-4.2955
-7.258	-11.348	-10.225	-12.906	-12.948	-9.0236	-9.1751	-12.168	-10.42	-17.642	-13.363	-13.118	-7.0689	-18.983	-14.776	-7.7255	-14.473	-8.7998	-17.044	-15.561	-15.14	-10.638	-14.145	-7.9317	-9.1322	-15.302	-6.8877	-8.2223	-11.777	-11.973	-11.58	-8.9791	-14.37	-8.1817	-16.78	-7.1104	-13.828	-12.096	-12.419	-13.639	-5.1046	-20.929	-11.827	-12.982	-8.6762	-9.8503	-12.525	-9.3053	-16.344	-14.058
6.9841	9.4	14.469	3.2331	8.7595	11.092	12.008	12.054	10.048	4.9787	7.5589	9.2873	11.911	3.4435	9.8271	8.6309	7.4257	11.129	9.8608	9.4894	17.511	14.372	8.3935	7.5783	5.4336	9.6115	-0.16488	9.9727	8.8904	6.1741	12.261	6.6009	1.6198	7.3202	4.5995	12.12	14.807	16.738	7.2185	7.1007	11.436	9.4933	4.1324	5.812	11.381	7.0944	7.729	2.6334	16.72	8.8444
-2.5727	-4.6825	4.7449	-3.2942	-5.6442	0.12303	-1.3923	1.1084	0.65443	-7.0215	1.8505	-4.1	-0.8793	0.75156	-5.2177	1.781	1.0313	1.912	7.3022	-4.809	-1.4554	4.8161	1.27	-0.39411	0.22247	-2.4805	6.2336	-6.6175	3.0564	2.9286	-4.0433	2.6704	-4.0237	-1.1944	-0.53254	1.7653	-5.3493	-2.0027	5.045	2.5589	0.32302	-0.81983	-4.5537	3.9072	-2.9568	-6.8314	-7.207	-1.5545	0.77411	-1.105
-7.0245	-8.155	-4.021	2.0035	-5.9874	-4.1183	-9.2811	-6.0985	-9.0411	-5.7525	-11.898	-4.4437	-5.7646	-3.8972	-4.8937	-5.008	-4.3477	-2.451	-5.0419	-1.7317	-6.2871	-10.531	-2.0787	-3.4863	-0.040023	-2.4666	-4.5374	-10.529	-8.931	-4.324	-7.2305	-5.5049	1.4676	-0.82162	-9.2246	-4.4061	-14.53	-5.0034	-8.0753	-7.6547	-5.4232	-5.345	-9.5174	-6.462	-3.2486	-2.8403	-5.4934	-2.7096	0.97959	-10.479
5.1136	11.697	10.456	10.401	14.22	11.407	10.591	13.228	8.0566	6.8086	9.6522	10.549	7.6883	2.4222	7.0957	9.2697	1.9562	9.8465	8.3906	13.792	6.0196	15.276	13.044	-0.42506	8.8694	8.1292	5.9042	11.312	5.6965	6.318	4.0292	7.1143	1.9027	4.1208	12.808	7.3305	5.4842	6.6787	8.3102	9.786	8.2762	7.4268	11.358	7.2546	4.832	9.3451	13.103	6.5366	11.803	8.8074
1.5833	3.8595	3.9863	1.2465	-5.7284	0.065609	3.0572	1.4147	1.2944	4.1752	-4.0444	0.38739	1.643	3.607	1.8534	5.6286	-1.0207	6.3326	0.05812	5.0409	10.581	-3.9329	-5.0371	3.2062	2.7808	0.11185	5.8011	6.2366	4.4846	8.5245	4.1476	3.3199	1.3351	1.7496	1.9429	2.9441	7.7431	-1.478	4.3403	0.96572	1.7239	9.7041	4.9005	4.5342	1.7458	-2.8432	7.4633	-0.33662	-3.0223	2.9867
-10.13	-22.811	-15.584	-11.219	-12.933	-13.281	-4.2795	-17.333	-16.438	-18.46	-14.679	-13.425	-18.951	-12.349	-9.9329	-11.14	-13.229	-16.496	-15.018	-16.115	-11.084	-18.742	-14.487	-21.68	-16.158	-11.036	-15.677	-19.081	-10.603	-11.337	-11.983	-8.6366	-10.651	-9.6346	-14.271	-17.486	-18.842	-15.851	-10.251	-13.341	-11.945	-17.473	-17.483	-7.0602	-12.432	-11.167	-16.294	-14.061	-13.667	-13.261
-6.2716	-11.901	-6.4304	-9.9396	-2.6434	-3.6623	4.5532	-1.6899	-8.6868	1.4269	-5.1147	-5.9678	-2.8563	-3.2621	-8.8587	-2.0039	-6.0482	-5.4979	-4.5984	-3.0897	-0.076959	-6.007	-9.0065	-2.7772	-1.0802	-5.0493	-1.3054	-4.7627	-5.0172	-2.4169	-6.2413	-1.2282	-2.6371	-3.1215	-5.6609	-4.2397	-8.8422	-2.4912	-1.3054	-2.5688	-10.528	-1.5081	-4.0829	-5.4684	-1.1107	0.86147	-3.8371	-7.9973	-7.0959	-8.1661
-22.422	-21.804	-26.253	-23.14	-29.849	-20.861	-27.29	-19.943	-24.196	-20.185	-21.593	-25.982	-22.13	-21.588	-24.094	-20.461	-26.192	-30.107	-20.051	-20.093	-21.335	-22.197	-24.223	-23.281	-25.807	-17.052	-23.522	-27.027	-20.05	-22.574	-22.4	-22.89	-23.027	-21.428	-22.868	-21.916	-21.668	-17.768	-25.364	-20.135	-19.214	-24.119	-31.041	-24.839	-23.175	-27.08	-21.999	-26.07	-20.707	-22.894
-5.838	-2.1196	-0.013945	0.8491	-7.1631	-7.0803	-6.1618	-9.8945	-6.2626	-6.9371	-9.2593	-5.2962	-0.67926	-6.8029	3.1274	-8.2018	-7.3046	-7.4402	-10.296	3.3357	-8.615	-3.4542	-8.952	-4.6924	-11.046	-3.4227	-1.2655	-4.8542	-9.623	-0.24968	-8.7098	-11.88	-5.8184	-6.5311	-6.8835	-5.1057	-4.4049	-10.083	-9.182	-13.716	-10.019	-5.2368	-5.7659	-5.9842	-11.931	-7.3236	-4.7585	-4.1292	-6.9471	-6.5507
-10.53	-7.3192	-13.19	-8.135	-14.84	-12.066	-7.0542	-6.2267	-11.409	-14.686	-12.509	-9.8286	-11.989	-7.4511	-15.724	-11.495	-7.6621	-19.704	-14.377	-10.895	-9.8763	-7.4126	-15.877	-10.334	-11.54	-13.159	-16.998	-3.4451	-8.9915	-14.131	-12.633	-12.735	-12.779	-7.7883	-4.6245	-17.918	-14.749	-10.533	-9.397	-19.691	-2.3957	-11.799	-10.947	-9.3551	-13.424	-12.099	-10.168	-9.3254	-18.862	-10.534
-11.487	-10.201	-8.4588	-12.573	-8.1979	-14.124	-12.021	-8.2874	-11.872	-16.06	-10.06	-13.657	-15.119	-16.214	-12.726	-13.923	-9.0598	-11.651	-14.396	-11.645	-10.208	-11.929	-15.135	-11.2	-10.804	-9.3153	-10.663	-12.809	-9.0738	-12.466	-15.86	-13.758	-8.3581	-7.3378	-15.408	-8.6278	-7.3986	-13.923	-11.59	-6.9828	-1.8019	-9.1425	-8.3728	-9.3262	-14.303	-9.0424	-5.3569	-13.877	-8.101	-8.0737
5.3049	12.247	6.6684	8.6644	14.945	8.0363	3.2424	10.493	15.082	2.0692	7.6529	7.8691	8.2475	4.7607	3.6592	5.3889	8.266	12.701	6.7807	10.926	6.5465	7.7095	11.817	9.6286	2.5074	4.2169	3.1167	-1.4524	9.2547	4.8778	9.0832	3.9642	6.031	7.1076	6.9615	7.8797	9.0754	8.062	2.6875	10.486	1.6355	9.9857	10.756	7.7967	1.5898	6.1365	7.4987	8.9426	3.4828	5.0695
-1.4849	-6.1103	-8.1134	-11.588	-1.7299	-2.9829	-3.0832	-8.5441	-7.6145	-7.6833	-8.397	-2.4846	-7.4944	-9.3812	-6.5084	-3.9986	-11.737	-2.8537	-4.1734	0.2472	-8.9928	-4.0638	2.6306	-4.1556	-9.5184	-11.114	-9.8074	-9.0599	-5.9824	-2.0499	-7.6238	-3.8195	-4.5959	-12.387	-1.1435	-4.85	-3.0605	-2.7387	-4.8925	-1.2799	-6.1061	-8.3146	2.217	-6.0557	-2.6786	1.4356	-6.2879	-9.5382	-1.3936	-11.438
7.2577	1.5383	-0.12658	0.18321	1.7058	0.086005	4.4619	2.5182	-1.031	-1.5245	-2.5582	2.3251	-1.2671	0.32822	-1.2394	3.9898	7.1874	6.5352	0.7117	2.6909	4.107	-0.46731	-0.211	3.1933	-0.33738	8.9655	0.58342	3.0353	2.2463	-0.76545	8.004	3.9466	-0.78289	5.4582	4.4762	3.292	-1.0822	5.0224	4.6448	-0.39053	2.1575	0.45392	-0.95242	-0.6091	2.0271	4.8097	-2.2369	-0.28373	3.7414	6.49
-4.0186	-5.5742	-0.54044	-4.8539	-5.7828	1.1658	-6.1442	-4.3037	-5.2471	-7.274	0.12598	-4.3395	0.54472	-2.2799	-7.6424	-0.88455	-6.6116	-5.3919	-5.592	-11.786	-5.0001	-4.603	-1.9276	-2.1524	1.6761	-0.28221	-1.1846	-3.2038	-0.65644	-4.5419	-0.73426	-6.365	-0.74354	-5.5329	-2.5403	-9.0852	-3.6248	-0.49411	0.43948	-6.8178	-4.1363	-1.6793	-5.2474	-5.9471	-3.9505	-6.9485	-7.0019	-4.1136	-6.003	-6.2972
6.5043	4.9761	6.2615	13.094	-1.8918	0.035301	2.0087	3.6534	-3.5188	4.6864	4.8294	5.6772	7.1774	10.679	4.4697	4.667	3.0481	2.6288	0.41756	5.6746	6.2572	7.6423	4.547	6.4112	1.0134	5.2557	-0.47844	3.5386	7.6075	3.7437	3.3392	3.1174	3.9596	10.148	10.916	8.6945	7.2965	7.5126	4.3556	2.3181	7.7718	5.7316	10.783	14.378	2.1546	1.6495	2.7214	8.9849	4.9096	4.0963
2.6364	3.6999	-8.2803	-2.7526	1.7867	-6.7899	-0.60321	-1.7188	-0.77049	-1.9971	0.30668	0.0062612	0.079024	0.67823	-0.39395	-2.5707	-0.39335	-1.1791	-4.6705	-3.0894	-6.2422	1.3091	-5.335	-1.3208	-2.9538	-1.9933	-11.44	-2.0279	-2.2635	-6.9825	-2.6677	-7.685	1.052	-5.0762	2.4265	-5.4322	-9.9543	-1.2922	-5.6097	1.6237	-5.1323	-7.0499	-9.7431	-3.4684	-3.8416	-4.3768	-4.0641	-9.5829	-9.9861	-3.7067
1.1033	0.29824	1.9122	-1.8085	-3.0233	1.9131	-2.2715	-3.4534	-1.0096	5.8594	-2.6028	2.072	-2.3783	0.68583	0.56788	-0.21909	2.5531	4.1085	2.5044	3.2356	5.972	-0.97139	9.0769	2.4495	-1.1519	7.6048	5.7521	-1.2818	-4.2876	9.7275	0.70353	4.4072	7.2728	-6.2129	-0.80467	6.0533	3.7735	10.006	0.4255	6.3773	1.991	2.4302	4.9304	4.1404	2.5872	2.837	1.0426	0.1513	2.3999	-4.634
1.0258	-0.91592	-0.808	-0.59114	-6.151	-6.0806	-0.59553	-3.5869	0.34904	1.4574	-10.831	-5.6038	-6.2686	-14.047	-0.29087	-6.463	-2.6697	-3.1634	-7.1695	-4.9832	-0.2724	0.94155	0.025813	-1.5327	2.0888	-8.1411	1.2288	-4.6036	-1.1106	-1.5441	2.5958	-7.7784	-0.47827	-1.9778	-7.7331	-1.2132	-1.1508	0.34908	-0.25013	-6.0068	-4.9363	-1.7578	-2.52	-4.8406	-4.7969	-6.8079	-8.1556	-3.8195	-0.81625	-2.8543
-2.4077	-1.1869	-3.0342	1.4127	-0.92113	-1.3525	-4.9829	-2.7018	2.3994	-0.0021465	0.063899	-2.0137	-9.875	1.5786	0.53554	-1.6526	2.7397	-3.7326	-3.0441	-1.0202	-7.0641	-3.9974	-3.8364	-5.548	-6.0711	0.4503	-2.7959	-1.2054	-1.3698	1.9421	0.93051	-0.44373	1.4908	2.7173	-2.8382	-3.7018	-2.9445	-4.3677	5.0641	1.5081	0.21336	-3.3075	-3.3012	-5.2961	3.4504	-1.3825	-2.0867	-3.4371	2.8288	-0.61748
-12.255	-8.5028	-11.14	-8.1717	-9.7144	-12.97	-8.8144	-13.019	-14.794	-16.165	-15.004	-9.2713	-8.4898	-8.8286	-10.28	-7.0156	-12.718	-10.588	-8.7989	-14.068	-15.296	-15.481	-13.436	-17.942	-11.005	-16.135	-18.744	-13.843	-6.2275	-8.7795	-13.093	-12	-17.404	-17.595	-9.1247	-10.89	-17.05	-15.33	-15.595	-10.613	-8.4661	-12.391	-16.574	-10.606	-15.995	-17.478	-12.198	-9.9976	-19.083	-9.4513
5.2194	5.5142	11.222	4.0952	7.6839	2.2954	12.688	4.2493	1.0926	5.1903	10.968	2.4434	4.5778	7.4029	7.1718	7.906	4.7061	9.4956	5.8836	-0.96421	6.7634	12.301	12.025	9.5173	7.2622	5.435	6.2597	9.8239	5.2786	11.277	9.6361	2.676	3.8376	4.676	12.061	3.8403	5.5294	5.142	9.9933	13.745	3.6498	4.5012	4.9938	2.7501	8.7399	12.966	3.993	9.1106	6.5765	4.1514
-10.598	-15.955	-14.223	-12.553	-11.448	-9.0515	-9.5342	-11.839	-14.018	-10.064	-14.622	-5.8275	-11.301	-14.469	-15.537	-10.111	-16.847	-9.6377	-15.437	-11.521	-12.049	-13.32	-15.533	-14.024	-15.139	-19.104	-13.766	-11.444	-13.83	-11.984	-8.9674	-15.897	-7.8542	-13.225	-12.008	-5.7467	-18.219	-11.023	-16.348	-10.915	-16.359	-14.418	-9.6409	-14.212	-7.2757	-15.023	-12.736	-14.077	-14.298	-14.364
-9.0107	-19.206	-18.643	-9.4357	-13.269	-14.325	-15.356	-11.317	-12.629	-15.255	-14.226	-11.157	-10.273	-17.092	-17.032	-9.8712	-10.673	-10.768	-13.769	-10.689	-13.175	-13.402	-11.365	-16.519	-13.945	-22.598	-15.552	-15.74	-14.153	-5.2374	-12.131	-13.934	-16.205	-11.992	-14.065	-13.945	-13.598	-12.296	-15.646	-15.921	-14.851	-9.5389	-11.695	-12.377	-12.249	-15.724	-15.463	-18.186	-13.531	-12.274
-12.62	-7.8928	-9.0223	-11.564	-1.3901	-8.1761	-5.8519	-9.4239	-18.625	-10.026	-9.5822	-6.0325	-15.264	-12.746	-19.181	-10.589	-12.644	-3.7496	-9.9457	-9.663	-11.463	-14.258	-9.832	-14.265	-13.642	-11.178	-13.395	-13.944	-12.14	-9.2735	-21.245	-13.676	-11.594	-9.9291	-11.397	-16.067	-13.788	-6.28	-13.468	-8.054	-16.655	-4.8514	-11.16	-9.689	-10.55	-10.851	-7.9683	-14.899	-14.924	-16.494
-26.806	-26.149	-27.349	-19.794	-25.422	-27.128	-16.163	-19.439	-23.918	-19.477	-26.986	-20.253	-22.764	-24.419	-18.935	-24.733	-17.221	-20.063	-18.384	-22.675	-16.021	-25.982	-17.195	-18.024	-13.643	-20.956	-23.031	-21.818	-21.11	-17.372	-16.212	-19.826	-25.949	-24.59	-23.947	-23.716	-21.647	-19.939	-21.962	-22.233	-21.016	-23.764	-27.929	-24.888	-23.693	-15.574	-20.243	-22.881	-22.454	-22.131
0.93559	3.4072	-2.9213	-0.054509	3.5667	2.6003	-3.4335	2.1675	2.929	-3.2875	1.3806	4.8019	5.1828	3.6586	4.0725	0.7189	-0.37809	5.2696	2.7282	7.5188	-3.1008	0.098245	-4.3934	-0.13945	5.0279	1.7761	3.5501	2.6966	-1.8672	3.2145	4.5342	5.5276	-1.3885	5.9334	7.4708	3.8102	-0.052924	-0.85352	3.4045	7.892	4.0812	4.5918	-2.106	2.6392	1.8848	0.18855	5.5644	0.071159	2.1412	-2.5119
-2.1449	-0.37792	-4.387	3.0177	-5.002	-7.4582	-0.32271	1.9872	0.010419	-3.4155	-3.9045	2.3224	-8.5082	-6.6183	-5.6805	0.82742	-4.4263	7.5787	-6.7912	1.8757	-5.4081	2.9497	-2.0878	-2.4722	-3.2206	-5.5836	-8.3807	-2.3314	-3.3469	-7.785	-2.9339	-8.7513	-0.45713	3.7032	-6.5755	0.30363	-2.7358	-1.6211	-6.7687	3.9515	3.4742	-5.928	-4.0927	-4.8948	3.6042	-3.2053	-0.8401	-4.8323	-1.5015	-2.0183
-15.891	-11.521	-9.977	-20.02	-14.466	-17.103	-9.8867	-18.434	-15.612	-13.723	-12.603	-15.83	-14.122	-4.5754	-13.33	-5.2657	-14.843	-15.485	-14.73	-6.5552	-12.877	-9.8762	-15.698	-12.516	-13.035	-12.755	-16.38	-12.612	-11.877	-16.198	-9.6349	-12.163	-12.916	-18.874	-12.748	-16.086	-17.192	-18.829	-12.639	-14.097	-9.6881	-3.5514	-12.734	-16.733	-16.238	-12.792	-10.674	-16.062	-12.662	-10.556
-18.17	-24.806	-19.109	-21.787	-28.931	-15.025	-16.795	-23.088	-23.738	-20.415	-18.102	-25.893	-27.69	-26.237	-14.137	-16.426	-26.588	-17.696	-22.914	-22.848	-16.578	-21.766	-23.488	-14.908	-20.711	-18.678	-22.599	-17.318	-17.623	-25.439	-19.403	-19.639	-22.731	-22.691	-18.489	-20.734	-23.573	-19.192	-27.763	-27.805	-21.95	-18.996	-25.228	-26.008	-22.315	-20.444	-30.131	-27.703	-21.423	-20.713
5.214	-3.6302	2.1517	3.1925	6.9872	8.2738	3.7604	4.8331	2.5098	2.1981	-2.2789	3.0702	5.8376	3.1875	0.025953	3.4673	5.0619	2.0071	-4.1432	2.6763	-1.8322	-6.8814	-0.48235	-0.51502	-0.70414	5.7193	4.2052	-2.3192	-3.3265	-3.9563	2.6277	5.5556	1.8709	4.4501	6.7627	5.9307	3.6939	6.5966	1.0398	-0.39992	-4.2581	4.1174	-2.4465	1.2845	0.95324	1.0799	4.2927	-1.2068	2.4798	1.7582
-2.5717	1.297	-3.1935	-3.8147	-5.5404	0.71114	-2.7244	-0.66519	1.9434	-2.9834	-4.8672	-3.5398	-6.3566	-0.14546	0.77179	-0.88206	-10.844	-0.16455	0.35115	0.34585	-10.787	-2.6292	-8.6966	-4.912	-2.871	-6.2518	3.2103	0.03948	-6.4203	-6.0257	-9.7396	-6.6503	-3.4144	-1.2151	-3.1214	0.98147	1.5578	-7.7757	3.7654	-6.3544	-1.1358	-3.0225	5.054	-5.9897	2.5337	-0.67961	-2.7715	-9.3859	-3.6006	-4.1396
-2.7687	-1.5144	1.8837	1.6876	-2.3054	0.71919	-4.8033	-6.6788	0.58093	-4.3186	-5.4683	-3.9708	-10.163	-2.3316	-3.1267	1.5398	-7.1233	-2.5942	-6.0176	1.4823	-2.4458	-4.3906	-4.2237	2.7122	-1.3111	-6.314	-0.99245	-4.0921	-4.3351	-2.1602	-1.2557	-0.10299	-6.238	0.13515	-5.5835	-6.1127	4.4627	1.8205	-2.8403	4.5931	-1.7451	-2.3574	3.7373	-4.3741	-1.0347	-2.0933	0.9713	2.9231	-4.7602	-8.0089
1.742	0.075479	-8.7364	-1.4068	-3.0811	-3.3031	1.0044	1.9259	-0.88218	-1.5573	-6.1055	3.3223	5.0626	0.14051	-2.9054	0.21589	1.5995	3.6605	-10.913	-4.7734	-2.5955	-3.612	-5.5435	-1.8529	-5.0949	-2.1519	-0.43553	-5.6952	2.368	-5.5868	-3.4013	-1.673	-4.7828	-2.5774	-2.6126	-6.8569	-10.244	0.8218	0.19915	-1.5033	2.4795	-1.3267	-12.122	-0.55567	-2.7238	-0.155	-0.08573	-1.41	-5.7127	-4.9963
1.3035	3.078	8.4954	11.843	9.5016	6.5989	6.2136	1.7245	9.417	7.3216	2.3364	10.776	2.5184	10.086	8.1083	4.8446	-4.8994	3.9752	6.0037	-3.2337	10.032	3.3196	5.3185	1.1766	3.3361	7.9686	-2.2228	8.6935	6.3083	7.5119	9.2834	4.076	9.9545	12.072	9.1565	9.943	3.8537	11.024	11.729	8.7702	7.767	9.4355	10.601	1.721	10.664	1.5979	7.4826	6.5543	8.5837	12.174
-2.1864	-5.1687	-2.4505	-2.8296	0.048564	2.3582	-7.49	-6.1928	-5.3712	1.013	-1.0714	-3.8663	-7.6494	-1.1721	-2.4218	0.29613	0.79692	-5.0679	-1.1382	-9.9864	-8.2912	-8.9118	-9.1809	-0.84079	-6.1463	-3.972	4.0743	-4.8567	-4.7603	-0.099128	-9.6269	-5.6372	-2.6805	-8.4733	-6.3085	-2.3084	-9.2255	-4.7172	-1.4075	-0.039329	-2.3558	-6.9742	-7.3343	-6.6736	-4.8142	-7.7817	-2.6848	-9.1932	-5.8072	-0.03077
-17.239	-11.732	-9.8705	-14.769	-7.939	-10.831	-8.0035	-15.957	-11.728	-13.357	-8.7791	-12.287	-14.523	-19.498	-12.416	-9.5183	-11.547	-15.162	-16.977	-19.809	-5.5212	-14.662	-15.084	-14.793	-13.775	-7.8153	-13.459	-16.047	-18.389	-12.479	-16.076	-5.0987	-11.668	-13.682	-11.856	-10.502	-20.521	-13.477	-6.7625	-20.699	-16.742	-14.905	-9.8915	-15.245	-10.042	-13.076	-10.081	-9.3399	-11.709	-11.515
-13.172	-17.53	-9.7128	-9.9798	-11.773	-14.198	-4.2479	-17.772	-13.947	-20.794	-8.3836	-11.268	-8.9441	-14.147	-15.2	-12.193	-14.922	-13.144	-11.423	-15.149	-12.309	-9.536	-11.349	-14.688	-4.2608	-14.005	-8.3351	-12.094	-17.207	-18.55	-9.3208	-12.466	-14.112	-8.6872	-8.2954	-12.88	-13.086	-7.594	-3.3583	-7.3241	-11.793	-9.1889	-16.961	-14.244	-6.648	-9.3099	-16.002	-8.0505	-9.0481	-15.303
-10.461	-11.108	-7.8314	-10.461	-13.469	-13.083	-7.3928	-7.5498	-13.488	-11.575	-20.213	-19.394	-11.789	-9.9101	-2.69	-16.727	-6.4394	-10.581	-13.176	-8.1791	-14.811	-6.9839	-10.032	-6.6767	-16.722	-16.028	-9.2164	-10.532	-7.7995	-3.9322	-13.669	-11.861	-12.549	-10.724	-11.983	-12.517	-9.4111	-8.5225	-6.6943	-6.4317	-4.361	-6.4132	-13.31	-18.404	-14.245	-10.183	-5.142	-7.4317	-10.539	-7.0253
-1.4498	-3.659	-4.3126	-1.0951	-0.19679	-3.8557	2.8609	-1.0256	-3.0239	0.54046	3.7025	-5.0463	-0.26269	-3.5671	5.6473	1.4568	-7.0093	6.245	0.83272	1.2106	-2.4044	1.3766	-0.7445	-5.5795	-7.7922	-11.121	-1.445	3.0492	-0.2753	-2.9643	3.4506	-3.2997	-2.7713	-5.6203	-4.9532	-3.931	-8.0328	-6.3644	1.0103	-6.4705	3.3355	-2.1623	-3.7301	7.0491	-1.9346	-4.2344	-7.5454	-4.6691	-4.5995	-8.7567
5.4923	11.704	10.091	14.101	7.5351	8.8658	5.6375	8.6768	11.383	6.7371	5.4422	7.5532	4.1638	7.4528	8.1354	14.28	10.57	-0.5615	12.499	10.649	17.368	7.25	7.624	1.8843	7.9659	9.208	14.206	13.238	16.812	7.2047	15.651	11.811	8.7851	10.859	13.951	6.8571	7.5378	11.239	11.357	5.274	5.2842	5.0725	10.921	-1.7748	7.8225	0.46723	4.7687	9.9545	3.9478	9.1384
0.39018	-0.84676	-5.225	-3.5351	-2.2275	1.935	-1.3552	-7.4402	-1.118	-2.2851	-3.9313	-9.2499	-3.7578	-1.3657	-3.187	-2.5153	-2.4899	-7.4895	-6.2164	-8.0534	-0.47769	2.6617	0.93454	3.3932	2.2298	-0.042124	-1.7826	-1.4197	-6.3335	-1.0955	-3.5224	-2.266	-3.5326	-8.0523	-2.6541	5.4358	1.4186	-3.215	3.1061	-0.99263	-5.816	-1.5986	-1.7433	-1.7983	0.17261	-2.3709	-1.862	4.0902	3.0917	1.8417
-7.2837	-10.781	-8.514	-11.212	-8.9286	-10.734	-1.586	-4.5215	-10.549	-11.774	-11.238	-9.5698	-13.218	-7.172	-5.539	-6.0333	-19.399	-11.562	-13.769	-8.1797	-13.821	-12.08	-0.81372	-6.1336	-13.725	-13.66	-9.3366	-8.0214	-12.705	-9.9641	-18.071	-12.383	-11.46	-12.727	-8.4868	-13.409	-16.828	-7.1831	-12.313	-9.337	-12.477	-16.16	-5.6774	-8.2753	-11.428	-5.539	-10.754	-15.786	-10.047	-7.9753
8.865	6.0736	13.391	4.7927	6.7971	3.4046	2.6759	2.3612	6.6874	6.0536	5.4388	3.614	8.5441	5.2781	9.4559	6.0886	2.4569	7.5057	5.3395	10.787	12.722	0.13151	9.8575	12.192	10.252	10.489	5.7417	1.8375	5.6832	8.3628	14.064	10.075	9.2929	5.3383	2.3549	9.5312	5.9217	14.861	10.312	2.4773	6.8942	8.6507	3.2521	3.6496	10.055	9.5116	13.516	11.679	4.7926	13.531
-3.7008	-2.3131	-1.9369	0.72251	3.8042	-0.84231	-4.5857	-0.57657	-3.8899	3.6496	-0.44821	0.29507	-4.7062	-13.814	-2.5135	-7.5296	-2.4832	1.1835	4.4899	-5.2694	-3.0572	-1.4701	-2.5398	-0.30867	-0.43452	-0.87049	-3.213	-2.5038	2.8358	0.64487	-2.6737	-0.71218	-7.1787	-3.2898	1.6642	-8.5556	2.1872	-5.0111	0.82718	3.9339	-0.12515	-2.3692	3.3316	-2.6376	-1.0303	-1.3892	0.058558	-3.4015	2.241	-6.0285
-4.8747	-0.59198	-2.9892	1.6605	-3.2124	-11.462	-8.5344	-6.1594	-6.5539	-1.6337	-4.6812	-6.5396	0.62694	-2.0171	-8.8132	-7.2457	-2.7149	-0.55245	-15.951	-2.8066	-7.8041	-3.254	-7.1975	-6.1003	-3.0173	-1.0282	-0.34039	-4.7994	-5.0983	-12.835	0.20529	-7.0783	-3.2141	-5.85	-1.7698	-2.7371	-7.3261	-2.4386	-0.96033	-2.6531	0.83089	-8.9779	-3.1388	-1.9317	0.78587	-0.76507	-5.8837	0.050784	-6.6421	-1.3257
11.385	10.102	7.9941	9.9409	7.902	16.383	11.341	5.8506	9.212	13.098	17.442	10.095	7.9	6.2341	7.4988	-0.84155	3.8279	3.3463	11.286	11.539	2.5505	16.73	8.77	5.2541	11.981	13.455	11.675	9.3456	9.6496	9.5818	10.576	7.532	11.364	6.9485	13.846	9.8788	10.301	16.396	10.739	9.2838	10.596	12.213	12.633	9.3342	8.2394	13.513	10.245	9.9946	7.6289	12.224
-12.604	-14.253	-15.639	-6.9067	-12.892	-11.359	-9.0281	-9.3605	-10.22	-8.7633	-15.128	-10.866	-11.595	-11.449	-8.3716	-10.321	-17.502	-7.3282	-6.5672	-15.531	-12.885	-9.101	-7.4726	-6.21	-5.8463	-5.3716	-10.619	-6.2976	-1.0985	-11.693	-9.1395	-9.2107	-9.9902	-12.453	-10.226	-2.6923	-13.532	-6.903	-4.2466	-10.573	-9.116	-10.409	-5.9243	-2.5017	-8.0069	0.20124	-5.6017	-12.182	-9.6139	-12.128
11.166	7	10.209	5.5607	-0.60534	6.7562	9.5518	5.0827	2.9296	4.7427	3.3364	6.5319	6.4347	2.385	1.5707	-4.1222	5.4349	-0.14907	0.70054	2.6704	-1.7646	2.9389	-0.70069	5.6096	9.243	1.2994	-1.1645	2.0562	2.1443	2.4842	1.5726	8.2982	4.4842	4.4335	8.4821	2.2712	2.3094	4.0862	6.4199	6.6962	-2.3083	10.893	2.6823	6.1002	-5.2406	0.31539	5.9033	-1.4509	5.9968	5.8784
-0.92107	-4.8249	-10.459	-6.1855	-3.4963	-8.1941	-4.7632	-10.957	-4.728	-2.0162	-3.764	-7.0323	-10.63	-6.5041	-10.903	-4.706	-6.7794	-4.2029	-6.1945	1.4231	-4.1663	-7.1742	-1.9706	0.12508	-1.3804	-3.6424	-7.7726	-5.7088	-3.9968	-10.397	-2.8817	-8.9264	-5.2266	0.95997	-6.6863	-11.503	-5.9559	-4.0586	-4.832	-9.5779	2.5036	-5.4522	-8.2149	-8.4962	-0.97106	-4.9925	-7.9469	-5.5572	-9.0753	-7.149
-3.069	1.727	-3.838	-3.1529	-1.012	-3.7418	-9.9695	-2.7741	-5.4569	-7.8569	-4.2967	-4.8134	-10.388	-4.0987	-2.2021	-8.0602	-4.7664	-2.3072	-5.6696	-5.1551	-4.886	4.388	-1.4503	0.32737	4.0736	-5.808	-5.2408	-5.7376	-6.4701	-3.3023	-3.8864	-4.4769	-2.1317	-9.8317	-1.5256	5.4987	-5.7929	-1.2986	-5.0536	-6.6248	-7.8617	0.17097	-5.5487	3.0134	-2.9522	-1.0022	-6.2183	-6.6691	-1.1379	-5.9514
-8.273	-4.3936	-2.2841	0.17826	-0.19201	-1.4016	-1.0947	-0.22487	-0.67728	-4.7216	0.69918	-1.8113	-6.6515	0.43643	-0.62565	-3.2854	-3.6201	-8.0766	7.3038	-4.8836	-5.9311	-6.7373	-7.51	-1.8352	-1.2968	-2.6077	-6.0965	-1.3887	2.5791	-3.0468	3.3435	-0.50275	-9.4143	1.2296	-3.6297	-4.5303	-8.8555	-8.1285	-6.0768	5.4334	-7.1568	-3.2181	-6.6335	-3.4426	-5.7632	-4.2474	1.7132	0.36045	4.3231	-3.0313
8.513	2.6065	9.3958	8.7635	0.95556	8.2449	8.7505	8.3056	9.1069	6.7666	9.325	10.915	2.279	-2.5454	1.1108	2.009	8.9807	4.4399	10.27	-3.0353	4.9258	13.303	2.7987	8.0864	8.1431	5.2589	11.659	5.2849	11.356	4.7198	0.942	0.57564	10.06	4.7903	8.7958	11.026	4.1385	8.0473	10.058	7.6926	2.4935	2.9963	6.1705	7.1168	9.5487	4.6947	-2.4379	7.0768	0.95059	4.5282
-9.8993	-9.4809	-13.761	-9.398	-15.042	-16.883	-13.776	-20.259	-17.305	-14.814	-15.329	-13.749	-15.674	-19.046	-15.845	-19.699	-18.165	-17.278	-11.81	-7.0983	-10.876	-10.236	-20.785	-15.778	-16.378	-20.829	-19.941	-17.122	-10.938	-14.278	-11.545	-8.9574	-16.178	-18.822	-17.619	-16.026	-17.08	-20.226	-16.192	-14.576	-15.665	-16.018	-14.903	-14.022	-15.107	-12.842	-18.534	-14.559	-13.22	-13.278
-6.5455	2.4304	-4.9435	-3.3048	-7.5397	-2.8445	-7.4401	-0.65883	-8.3968	-4.0433	-7.0958	-4.2789	-0.0032164	-0.76122	-6.6478	-6.0119	-7.4899	-11.853	-6.8178	-6.958	-7.8331	-10.923	-2.173	-5.8967	3.2327	-2.6485	0.39167	-11.342	-2.1524	-9.9452	-8.3702	-10.65	-2.7727	-8.5568	-6.4963	-12.791	-5.0098	-10.905	-6.4856	-4.5408	-3.6831	-2.5111	-1.9085	-6.2099	-13.278	-6.1702	-7.5268	-7.8728	0.7688	-6.8622
-7.0734	-6.1618	-6.8302	-8.4932	-12.413	-7.89	-10.666	-11.575	-8.1112	-11.566	-5.1272	-7.9698	-5.6404	-13.378	-10.913	-7.054	-8.2224	-8.13	-11.07	-17.387	-7.215	-7.7473	-3.9695	-12.143	-14.147	-9.3029	-11.465	-9.6939	-14.804	-6.5413	-14.577	-6.1407	-3.6087	-12.482	-12.314	-10.37	-9.7275	-13.668	-8.6625	-5.0146	-6.197	-12.106	-12.089	-12.223	-13.396	-9.2335	-13.884	-8.8558	-6.951	-7.7853
-1.0032	0.10776	7.6769	-0.52912	-6.2065	-9.5247	-7.6724	1.1274	-1.123	-1.0226	-3.0821	5.6176	-3.7477	-4.0258	-2.148	-0.2822	-0.04008	-9.0756	-0.46512	5.7331	-4.0361	-9.0624	1.2078	-3.1594	-5.1605	-6.9464	-1.1752	-6.0971	1.514	-6.7896	-6.59	3.7975	-2.5758	-1.218	-0.90695	-1.743	0.019786	-6.1138	-2.691	-3.5005	-5.3733	-1.9802	-7.6348	-2.7329	-3.6827	2.3479	-1.6714	-0.99441	-0.8622	-4.0214
0.68102	17.254	5.0746	7.8471	2.8159	5.7521	2.0183	1.9291	5.7276	3.6715	-0.98804	-0.76632	7.4103	6.4574	6.4201	2.4317	12.551	9.4141	4.6526	5.3623	5.0589	8.5555	7.4657	8.6895	10.212	3.3525	2.0895	11.825	0.57987	4.5164	0.28005	7.928	6.4402	5.3093	8.6596	7.1486	7.2407	2.4576	2.9391	7.7632	6.7595	11.56	4.3164	11.168	4.2811	12.839	2.6228	2.911	9.9673	5.0037
0.86872	1.3524	-0.77953	-1.1719	-0.59573	0.24522	-2.5712	-1.3232	4.6169	1.1162	-4.5068	-0.80242	0.13843	-2.924	-5.9548	4.8935	-3.0678	0.24675	-1.8166	2.7389	5.9801	4.8765	0.62962	1.2768	1.4048	-7.9339	-2.8604	0.38656	-5.2928	0.96522	5.8376	-1.3432	0.20086	0.84986	-0.65976	3.3211	3.2931	-3.3317	0.33698	-1.3266	4.153	-0.69917	-3.2571	-3.1835	4.4716	0.64666	-2.3435	-2.65	7.3489	-2.9963
-4.4038	1.7806	4.0271	4.1674	-6.5736	-5.7979	-3.2891	2.3267	3.6627	0.82694	2.5883	0.72187	-4.0129	7.0911	-3.5133	4.2304	-2.8062	0.8137	-0.36733	-2.6191	-0.49093	-3.1254	-3.369	-4.4382	3.9864	1.8158	-0.20569	1.5872	-1.8144	1.5537	-6.0383	-1.1837	3.2221	-0.06299	-1.4192	-0.79192	6.2703	-3.1291	-0.85527	0.87983	-0.93079	-1.6235	0.95308	2.4903	4.7507	7.3121	-0.74487	0.69331	1.9673	0.2221
-16.418	-18.794	-21.438	-25.845	-29.161	-23.32	-25.242	-16.214	-24.378	-16.898	-12.73	-19.072	-19.306	-18.86	-15.948	-22.036	-23.971	-28.56	-18.561	-21.26	-19.516	-23.355	-18.878	-17.279	-24.372	-24.351	-21.948	-11.572	-29.17	-22.056	-25.206	-18.001	-26.566	-18.154	-13.858	-21.371	-21.96	-25.846	-22.269	-20.204	-23.857	-23.327	-16.041	-21.386	-16.428	-23.372	-24.146	-15.482	-25.372	-24.277
-0.30152	-4.2684	-4.8296	0.13236	-12.332	1.7514	1.0769	-0.90929	-6.0547	-0.80118	4.8378	-4.9744	3.6258	0.50168	-4.3533	-0.023787	-1.7878	-0.79538	-1.6889	-5.7118	-2.6718	2.4122	-2.4655	-5.3031	0.53152	1.8024	-2.5278	1.4795	7.974	-3.5565	-3.0158	-2.1158	-6.8828	-2.2815	-2.0148	2.1318	-0.67193	-3.885	3.3476	2.1363	0.29245	1.1904	-0.3217	4.2606	-0.73931	1.4437	-5.5819	2.6533	-2.8491	3.0852
-5.7713	-5.9898	-3.3823	-8.3714	-6.5591	-6.9929	-9.3215	-9.4406	-5.5048	-5.8337	-3.0753	-11.99	-18.114	-14.877	-3.4991	-13.347	-9.5305	-7.5325	-4.1142	-8.5754	-6.0213	0.96585	-5.1272	-5.096	-8.155	-8.9329	-10.646	-10.459	-4.1996	-7.1763	-7.6203	-11.009	-9.6434	-6.7393	-8.9543	1.8306	-7.6116	-5.5817	-10.095	-2.4082	-9.6306	-2.3056	-2.2976	-1.0994	-12.396	-8.7578	-3.0007	-5.2779	-8.6995	-9.0973
4.6111	6.0541	3.8791	4.935	3.2982	-1.0718	0.25651	4.9839	3.6179	-2.1593	-1.844	0.078867	0.7263	0.14552	3.7277	5.9779	-1.3652	-0.2312	-3.2089	1.6729	2.3898	7.744	4.1383	5.0235	2.8733	3.3758	2.331	6.9407	-0.45225	0.040757	2.6673	-0.79476	-2.9958	7.0454	-2.0218	6.7753	2.6676	7.9826	-2.1537	3.1943	9.0401	0.40486	-3.0683	-1.5952	5.3626	-4.3932	6.0009	9.3547	0.22087	-4.598
-20.481	-13.553	-17.92	-28.383	-20.433	-23.04	-19.681	-27.8	-25.486	-24.518	-24.564	-25.213	-17.779	-25.526	-22.291	-19.289	-21.165	-19.8	-20.9	-20.633	-23.095	-18.405	-27.799	-23.95	-15.872	-24.87	-24.802	-22.833	-20.135	-22.8	-15.127	-22.146	-22.153	-19.162	-27.8	-26.525	-23.041	-20.705	-17.951	-21.729	-23.311	-23.235	-22.454	-21.372	-26.109	-20.822	-21.599	-20.45	-24.002	-18.995
-6.7737	-12.28	-11.481	-14.18	-12.818	-11.23	-7.2725	-16.481	-17.219	-12.881	-15.386	-15.329	-14.222	-14.79	-6.3004	-12.123	-10.108	-11.904	-8.4704	-14.946	-19.517	-14.084	-13.405	-16.703	-3.8593	-10.254	-6.3752	-9.5682	-8.3947	-15.647	-5.7166	-3.0859	-3.3732	-14.191	-7.6085	-11.087	-10.377	-15.515	-17.231	-10.446	-16.648	-11.358	-12.948	-10.042	-14.202	-7.5107	-1.8413	-14.813	-9.4805	-9.1345
1.2111	6.9065	14.081	11.801	8.7337	15.596	14.878	17.482	10.407	11.18	11.961	11.611	6.2891	8.9655	8.7838	7.062	5.8207	11.847	4.048	12.878	6.6817	18.177	12.693	6.4786	8.3414	11.218	10.76	8.8775	6.0136	13.893	11.842	-0.91927	6.0402	2.6748	8.8292	14.548	16.499	8.5973	5.9487	12.533	8.2759	10.029	3.0266	3.7681	10.342	8.2389	9.9023	10.99	10.293	11.078
-3.0474	-4.8254	-3.587	-5.1483	-1.4559	-0.21862	-6.9148	-3.1119	-5.793	-4.7964	-5.7525	-7.8496	0.27087	6.201	-2.6794	-0.67665	0.076282	-4.1914	-5.2795	-0.70718	-7.139	1.2177	-7.6003	-0.68515	-5.7772	-10.626	-6.4518	-4.4776	-7.502	-4.271	-7.7271	3.797	-5.0007	-2.848	-9.3283	-4.4003	-7.5512	-1.7023	0.045282	-1.4795	-11.731	-0.78769	0.80291	-0.27108	0.53013	-1.924	-7.4232	-1.7996	0.88533	3.4477
7.8641	4.4029	4.3244	-1.2298	7.6645	-1.6055	6.7795	3.78	-2.8531	2.1585	2.9191	6.1352	5.3075	1.083	10.652	-0.4848	4.0462	-0.81407	-7.3103	0.15299	3.5685	9.8907	5.7242	-3.1883	2.5209	1.7547	1.957	5.493	-1.6428	-1.1376	3.8984	6.5994	1.9396	-0.71254	-3.1851	4.8423	-2.9391	-1.2761	1.5657	4.8147	1.225	4.0347	2.4793	-2.7808	5.8729	2.3229	1.8958	-1.5741	0.17955	-0.49395
-11.394	-10.262	-11.01	-9.2493	-12.586	-12.355	-11.987	-9.8398	-16.551	-15.362	-12.919	-13.332	-14.001	-9.4436	-15.433	-10.119	-5.0782	-18.033	-16.297	-15.022	-5.068	-11.602	-6.993	-5.1375	-16.182	-16.647	-18.689	-13.052	-13.366	-7.0098	-10.155	-12.066	-13.659	-13.885	-9.6306	-14.493	-9.9356	-17.964	-9.2048	-15.653	-9.8267	-14.907	-9.9082	-12.284	-7.0888	-10.798	-6.2788	-12.332	-14.987	-12.265
-16.751	-19.17	-16.485	-7.9989	-9.073	-11.215	-18.872	-12.664	-12.507	-13.841	-11.086	-14.004	-17.094	-8.0301	-11.195	-14.799	-8.4894	-11.128	-13.967	-15.441	-15.983	-15.308	-12.291	-13.153	-10.605	-11.356	-6.2512	-17.791	-10.059	-17.315	-14.037	-7.6073	-12.081	-13.97	-14.737	-14.954	-12.657	-17.725	-18.994	-9.6751	-15.778	-10.89	-4.2519	-15.803	-17.095	-13.531	-13.638	-12.263	-5.5802	-15.801
-8.9665	-18.749	-12.335	-16.134	-12.489	-10.369	-13.02	-10.517	-8.2753	-5.2317	-14.274	-13.394	-18.707	-13.791	-13.935	-16.759	-16.206	-13.214	-13.486	-20.462	-16.125	-9.3035	-11.279	-10.7	-14.821	-13.638	-15.441	-15.565	-14.324	-16.364	-11.112	-17.005	-11.743	-13.436	-15.369	-5.2901	-11.041	-15.481	-15.831	-17.227	-11.823	-11.642	-5.7312	-17.308	-9.3137	-14.353	-12.309	-14.595	-13.039	-19.13
-8.5447	-1.5379	-9.0469	-11.036	-13.264	-14.515	-10.179	-12.543	-14.307	-8.7582	-7.7646	-7.7811	-5.999	-8.5995	-12.71	-9.4816	-20.214	-8.2628	-11.846	-13.088	-11.358	-9.5369	-11.789	-16.752	-11.835	-13.21	-7.3243	-7.7189	-3.3094	-11.251	-7.9838	-11.984	-9.0669	-4.6514	-10.47	-7.5809	-7.2834	-3.068	-11.898	-6.1662	-6.5612	-12.945	-0.34687	-10.428	-10.849	-8.3439	-5.055	-10.172	-16.431	-11.241
1.9586	0.91608	8.0031	7.6177	4.6517	1.7717	-1.9329	2.8764	3.9364	-1.5921	1.8021	0.20883	6.8954	2.3418	6.77	2.0183	10.55	0.94067	6.3684	1.4636	7.0404	9.5037	9.7497	2.5065	1.3819	7.5516	1.8418	0.96991	1.4788	-2.0709	10.02	11.245	3.7989	6.3005	3.0454	4.6774	1.8304	1.687	6.7303	2.1464	7.4945	3.5145	3.9265	7.1549	3.6652	8.532	5.8067	12.906	4.0733	7.0863
1.2053	0.2767	-0.96948	1.2349	1.6595	-1.6928	0.51508	1.1879	5.8813	1.0979	1.8768	2.1283	-0.12516	3.6561	1.2746	1.8766	1.3012	-1.1417	7.1867	-1.5635	1.4482	-2.1093	3.3343	-4.5562	3.2065	-5.5259	3.6856	-3.8679	1.589	2.1603	-1.6276	3.9477	3.903	0.0022892	4.5445	-2.8753	4.1084	5.0056	-2.3886	-7.3876	1.0715	1.2598	0.45764	6.8672	2.3522	1.974	4.7216	2.7756	1.2914	-1.3421
3.8745	11.337	12.169	6.5662	8.747	3.7467	12.853	7.4224	12.203	6.1208	1.9388	2.2415	5.0492	4.7114	2.6619	0.48823	13.101	5.9502	7.1719	9.2135	3.442	17.062	17.55	6.7182	6.1084	8.226	7.7345	12.797	7.8307	6.1913	9.8545	4.1396	9.7652	9.2923	2.4632	10.94	8.0692	5.2721	5.675	9.0671	9.7026	4.3749	4.4482	10.908	9.1426	5.8793	10.72	6.9304	4.9258	13.429
-0.87824	-5.1001	4.2769	-1.1207	7.2215	-0.59324	-6.5303	-1.7855	2.9582	-1.1628	-3.6172	2.7835	-4.4883	0.84412	-3.5078	8.6922	3.621	-4.208	-0.45591	2.3202	-1.3329	6.2319	-2.2533	-0.72816	0.3425	4.9412	1.1121	-4.349	-1.6955	1.3989	-5.3184	-0.61857	-3.6845	3.5683	6.879	-3.4042	-5.072	-2.1119	2.486	-9.4551	0.828	-11.62	-1.805	-4.6214	-3.5752	-3.35	-1.2621	-5.18	-3.8345	0.78718
3.7283	5.0303	5.1462	0.68695	9.8899	2.0454	-0.51536	8.4677	6.1196	2.4532	4.1176	2.4063	5.8248	-0.11666	6.2178	1.3302	9.3369	-0.56451	0.58642	2.2914	8.9653	5.9955	4.2294	3.7614	2.097	2.7698	6.0617	3.9605	3.055	-0.77033	3.5883	1.9421	1.0007	2.4524	5.8302	6.1432	2.3702	2.9398	2.7072	-0.58246	6.6039	1.005	-1.6679	-1.7271	8.3705	0.60976	-7.6951	-3.0161	-0.7766	-4.0419
-3.1727	-1.6477	-3.2943	-0.48203	-6.0567	0.045021	3.7714	0.90644	-6.6063	3.3985	-5.667	3.4747	-1.2492	-6.9896	-3.4875	-1.8323	0.9102	-2.0319	-4.0304	-5.5034	-2.1169	3.5346	-10.195	-2.8049	-6.9553	1.4708	-5.5314	-1.1596	-1.3224	-2.143	-3.7446	-0.33166	-6.45	-1.969	6.8524	-0.67684	2.0821	2.2969	-1.1138	2.8936	-3.8627	-0.38156	-1.8098	-7.1229	-3.7633	-3.4443	-1.92	-7.4746	2.1833	-2.6119
-3.1226	-3.6202	-0.69272	-2.0855	-3.5638	-4.2938	-0.7727	0.83082	-4.2689	-3.4837	-1.7004	6.5229	-0.67704	0.84096	2.4715	4.0689	-1.1662	0.46777	-3.9945	-4.8564	-1.5536	4.8842	-0.25082	0.50919	-1.5705	-0.41713	-5.5552	-1.8982	-0.53735	0.30151	0.84125	4.1464	0.90417	1.7358	4.5968	5.6504	2.0897	-0.74877	-4.7464	-1.8443	-0.5643	7.0992	2.746	-1.6337	-0.4527	0.9337	-1.3499	3.142	-0.91723	-3.4101
3.9937	4.2088	3.8552	3.9956	-3.918	3.2466	0.80252	-2.019	9.7684	4.9298	-4.2511	-4.4063	1.6768	1.8533	0.99776	1.349	1.4643	0.13213	2.4861	3.5168	-0.34466	5.4063	-0.23434	-0.47467	0.070498	2.2851	3.5065	-0.25881	0.55477	0.81116	3.7705	2.7885	3.8032	-1.1145	0.036071	4.2905	-3.7902	2.4512	3.8499	-0.3464	3.9151	6.0954	1.7583	0.44464	6.0762	5.6209	2.9183	1.6127	6.5211	4.2909
3.0301	4.2768	-1.1625	1.6936	-1.6486	-1.3042	-1.5606	0.036742	-0.42702	2.0935	-6.1381	1.0146	0.75298	-4.6023	2.027	3.6028	2.6235	-1.828	-5.4725	4.4783	2.3926	-5.7615	-9.643	-5.9665	-0.91868	-1.0504	-1.3091	5.5347	-4.2075	-1.6563	-8.6193	0.80567	1.8716	0.62812	3.6188	-1.2242	-0.81517	0.22753	1.671	5.8633	0.88307	0.063979	-2.015	1.1531	0.2907	1.4399	0.28254	2.0664	0.75516	5.0785
-1.8547	-9.0444	0.18434	-6.8132	-5.7012	0.51171	-5.0001	2.7651	-6.3605	-3.521	1.3752	-3.2019	-3.6781	-1.5964	-7.2942	1.2686	-2.9906	-6.9905	-9.7861	-5.6735	-1.0356	-0.18641	-3.8375	0.69733	3.373	-2.0436	-0.93446	-2.1305	3.143	-0.66563	-6.9362	-5.225	-2.4599	-3.8006	-4.1072	-5.3638	0.092356	-5.0861	-2.8803	-10.175	-1.489	1.8086	-4.5222	-4.1448	-0.15507	-6.3026	-6.2718	-1.8761	-4.1094	-11.391
9.1854	7.7619	16.872	11.643	5.398	6.2277	11.343	8.2466	7.8363	3.4006	13.604	8.8471	11.515	8.8568	9.3332	4.3716	12.824	9.7505	13.532	14.294	11.208	8.2525	8.6688	10.065	4.2956	3.6915	15.613	7.083	11.163	5.2026	7.1759	10.239	5.6348	16.304	7.7188	10.85	5.0993	17.577	7.1593	16.283	8.3221	8.7861	12.002	11.014	13.001	11.356	10.464	7.314	5.9963	7.3539
9.2119	5.8709	-4.8607	4.4033	9.313	1.8764	1.7434	0.37833	6.2805	6.9398	8.3738	0.084372	2.7823	6.9334	4.1181	6.9277	5.0461	4.243	5.2193	10.922	5.2233	4.4214	2.8639	5.9462	8.9707	10.188	12.01	-0.2773	5.6968	7.5686	9.7781	1.2584	4.8821	7.3418	3.9318	7.2084	11.059	7.3582	-0.41291	7.8718	2.9218	10.296	0.9826	8.4027	8.1936	6.0233	1.7927	5.1368	3.6964	3.3885
-13.2	-12.185	-16.139	-18.024	-5.8633	-18.218	-13.222	-16.049	-15.227	-9.8532	-9.6159	-11.805	-17.324	-13.651	-13.579	-10.052	-10.46	-10.892	-10.067	-15.221	-8.5425	-10.634	-6.6119	-10.972	-10.771	-9.8657	-14.18	-12.766	-11.672	-10.058	-16.532	-14.321	-8.7956	-12.671	-12.438	-9.2879	-18.872	-20.774	-11.933	-12.661	-12.367	-10.791	-10.13	-12.463	-6.4031	-9.3591	-18.311	-14.707	-10.661	-6.0318
-3.1065	0.88471	4.886	-3.1857	2.6371	-4.1529	6.3478	2.0901	2.216	5.0579	10.086	7.579	4.2542	0.91168	10.053	10.595	7.6818	8.8484	-1.7029	2.0681	5.6406	-5.5451	-2.174	1.3385	-1.0575	-2.4123	1.1919	5.2721	8.117	3.6959	2.822	7.7046	8.2956	2.1535	3.0029	-0.36451	-1.0017	1.7358	3.3633	0.97767	-1.7753	3.1133	-4.9573	3.6416	-1.3311	-0.85866	-0.18892	4.1807	3.4448	3.286
-6.1155	2.3133	-6.2496	3.4859	-2.6354	-1.9146	-0.65319	-0.33328	4.08	0.030849	-0.71796	-0.9628	5.1662	-4.4508	1.9095	6.572	-0.019388	-0.54975	-7.7476	-2.7125	-0.42293	-4.6378	0.12906	1.4254	13.699	-0.77039	-0.48745	-0.60863	-4.5279	2.5151	-8.779	-1.3906	6.7584	-1.9224	2.1631	0.81694	-0.35059	-6.3219	0.01448	0.1284	-1.0144	-0.35064	-4.5925	2.8561	1.9499	3.581	-5.0452	2.6343	-3.2595	1.8974
-13.628	-14.976	-15.443	-14.426	-13.563	-14.909	-7.9854	-15.615	-13.073	-15.822	-13.777	-11.365	-3.5131	-5.912	-17.968	-17.612	-13.235	-10.311	-11.511	-12.124	-11.266	-9.505	-18.288	-10.699	-17.906	-11.399	-9.9221	-12.122	-13.901	-14.14	-19.09	-17.004	-9.5508	-20.181	-14.526	-12.618	-11.972	-10.689	-10.448	-15	-13.35	-10.98	-13.616	-9.5136	-12.264	-14.286	-12.578	-7.4353	-13.85	-12.207
-6.5617	-8.1418	-12.664	-2.9862	-6.7071	-3.9938	-4.971	-7.1966	-9.4381	-0.24647	-8.0953	-0.8708	-11.649	-7.8778	-4.5737	2.3192	-2.1062	-6.3804	1.6106	-0.68784	-3.5484	-1.8655	-12.936	-4.2295	-1.3507	1.876	-10.163	-8.2528	-1.6307	-4.3731	-2.2216	-3.1126	-3.1022	-8.7284	-4.6432	-4.231	-0.50395	-5.6317	-9.7525	-6.5898	-0.34729	-3.7182	-3.7748	-8.8238	-2.804	-4.3289	-0.58329	-0.050488	-2.1343	-3.2175
-10.275	0.050949	-1.4975	-0.98072	-2.6135	-5.3043	-0.82392	-7.395	-0.39938	-4.0435	-9.3811	-9.1197	-7.6592	-4.5245	-8.4032	-4.4197	-4.4932	-3.148	-0.26739	-4.1113	-5.251	-5.6963	0.082343	-7.41	-8.8887	-0.56538	-4.1166	-4.7584	-2.0755	-7.7865	1.6522	-5.6546	-0.049639	3.9663	-2.4993	-7.4656	-2.2675	-5.6288	-2.6664	-4.9433	-2.3252	-4.0318	-1.2736	-6.6096	-4.8702	-3.0829	-2.5019	-10.069	-8.2307	-0.73251
4.3014	-0.8543	3.6209	2.9105	1.4335	4.1627	4.5939	1.4796	-0.68696	-5.2746	3.2109	5.2393	-5.6258	0.94515	0.17451	4.5983	1.6458	4.7617	8.2109	-2.4569	3.6357	5.5457	5.5237	9.2216	-0.3737	4.5657	2.9464	-2.1579	2.2645	0.82301	5.633	0.93556	-0.58882	-2.4282	-0.12766	0.1207	7.0032	4.4444	0.17486	3.5564	2.0649	3.7012	8.4226	4.8955	2.2842	-0.049758	2.5859	-1.1714	0.27348	0.89867
5.4553	-4.7706	-2.4977	-6.456	-0.031264	2.922	3.9906	-10.914	5.2381	-2.7016	0.54272	1.2088	-1.0175	-0.83455	-2.2816	0.41707	-6.3255	-3.9643	-0.098998	-5.0448	-6.1574	-5.2468	-6.556	5.8452	0.09167	0.10634	-2.3546	-3.4328	0.023087	-5.5392	2.6294	-6.2922	5.5161	-0.83327	1.3429	-6.7743	-0.27647	-3.4233	-1.2039	-5.8607	-3.2873	-6.5773	-6.4102	0.03099	-3.9801	2.178	-4.7873	-2.8435	-1.5172	-2.1426
-20.541	-5.3435	-12.164	-8.0628	-8.9009	-6.6703	-12.336	-9.1397	-10.241	-15.1	-12.61	-12.158	-10.123	-7.4438	-3.6457	-12.901	-16.596	-10.755	-7.4463	-20.223	-6.0738	-13.924	-11.241	-7.6	-3.2347	-12.82	-11.164	-11.748	-10.392	-15.633	-13.497	-4.9201	-12.093	-9.3677	-6.1406	-11.446	-15.361	-12.187	-13.09	-11.139	-11.345	-6.1891	-11.996	-15.03	-14.165	-14.738	-13.431	-7.9773	-7.0118	-13.394
2.9902	8.6973	-0.97468	3.5596	3.6135	-4.6789	2.047	2.9861	7.4172	-1.9061	-0.067339	1.0711	1.3645	6.4373	5.063	1.0024	3.312	-0.6825	-3.8098	5.7261	5.4582	5.3547	0.70135	2.642	3.7931	1.2501	-2.4665	1.2467	6.4402	-1.4581	3.1364	2.3204	3.011	3.5651	3.3398	-1.9484	2.1626	-0.37267	2.861	3.1467	5.1027	-3.8773	2.6822	-9.4875	2.586	-2.1272	-2.7773	3.3405	-0.44024	0.62109
-17.888	-11.426	-8.2254	-11.389	-12.665	-12.853	-9.0385	-14.58	-14.224	-6.215	-14.497	-11.093	-13.418	-10.644	-12.071	-11.004	-7.4048	-10.178	-4.0277	-13.62	-13.683	-13.981	-16.878	-11.003	-13.755	-7.2691	-8.9735	-11.029	-8.1201	-16.487	-19.091	-10.386	-6.2271	-3.1809	-11.751	-7.731	-10.57	-14.175	-12.111	-9.1004	-11.922	-12.185	-6.9489	-11.935	-10.18	-7.5507	-11.432	-11.934	-5.8384	-9.7406
-11.96	-17.49	-20.489	-12.92	-11.608	-15.56	-21.836	-15.144	-12.914	-5.2512	-14.799	-15	-21.444	-11.444	-10.252	-13.263	-10.251	-14.55	-13.163	-11.648	-22.636	-13.468	-14.85	-13.988	-8.1518	-13.608	-8.2265	-16.786	-23.407	-9.5511	-11.462	-13.385	-14.203	-14.001	-14.76	-11.501	-13.503	-8.3347	-12.697	-16.208	-18.102	-13.699	-15.995	-9.9468	-15.95	-18.882	-18.665	-8.5894	-14.049	-13.167
-4.7742	-5.8882	0.20195	3.6509	-8.1001	-1.7113	-3.7886	-0.26368	5.3988	0.94946	2.2338	3.1715	-8.1756	-4.588	1.0151	-6.5234	-1.3422	-5.2622	-0.35506	5.045	-1.7655	-0.12173	-0.86678	-4.9476	2.5621	1.6596	-4.9245	-1.0152	-2.3419	2.3281	1.2175	-1.3928	-0.092332	0.28285	-6.7859	-6.5576	-2.9239	-3.1103	-5.1248	0.72988	-5.3842	2.6988	-1.5359	0.70304	-5.8848	-1.9368	4.5108	-3.8105	-4.1728	-3.6658
9.2907	10.551	12.968	6.9387	10.189	5.8276	5.157	13.954	3.9252	6.5341	8.3173	2.5313	6.1302	13.538	9.9292	-1.0054	10.737	15.348	10.25	14.816	5.4192	8.5704	6.3986	5.5887	3.4362	9.6773	6.4103	10.672	15.434	8.1374	7.2149	4.9821	10.568	12.449	5.5964	2.7029	4.4728	7.357	5.246	10.842	2.843	8.6188	6.2065	0.86168	6.7227	4.3993	2.075	5.2572	3.8662	7.9966
-9.6101	-13.49	-16.642	-6.5567	-7.7182	-5.0606	-8.1412	-16.288	-8.3884	-9.126	-8.2464	-16.174	-10.201	-7.2172	-6.951	-11.874	-6.9329	-13.96	-12.788	-10.097	-12.591	-10.084	-12.839	-11.47	-12.782	-10.431	-9.0882	-11.589	-5.9193	-1.4847	-6.0871	-7.0495	-6.8649	-13.751	-18.099	-5.1349	-9.0302	-7.5185	-7.6555	-7.4915	-11.858	-8.0804	-12.487	-8.7548	-11.479	-9.1221	-8.6717	-14.807	-9.3056	-9.4102
-6.3857	-6.877	0.62376	-10.17	-13.17	-13.423	-15.076	-5.2677	-11.296	-6.2207	-14.109	-10.93	-7.9459	-6.105	-6.6239	-3.2296	-11.249	-7.5285	-13.299	-8.1759	-4.0017	-9.8186	-6.2991	-9.4142	-7.1286	-11.538	-2.1086	-5.5768	-3.2969	-13.86	-3.6851	-6.1616	-14.649	-2.5211	-5.4662	-9.7852	-1.6434	-7.5568	-8.1192	-8.488	-5.0545	-8.7499	-7.5027	-7.534	-4.0272	-13.653	-9.4432	-6.2076	-8.2157	-6.5397
-12.766	-6.7318	-17.646	-10.08	-7.3535	-7.107	-8.4316	-8.1552	-11.013	-8.9612	-8.4229	-15.691	-11.705	-11.929	-12.626	-7.7514	-9.6992	-5.501	-8.3771	-11.112	-11.075	-14.202	-10.037	-12.309	-11.601	-8.2467	-4.5801	-11.699	-1.8467	-13.101	-7.4187	-12.605	-7.7077	-10.513	-15.706	-3.0013	-4.7988	-12.169	-10.192	4.6488	-9.4636	-11.493	-11.021	-10.719	-6.1165	-10.201	-6.1277	-11.527	-3.6935	-12.124
-2.843	-2.17	1.7205	-9.6035	-2.0855	-6.9073	-1.4081	-0.091503	-7.7457	-3.3786	-7.4881	-1.1262	9.3609	-1.7488	-7.8504	-6.0051	-0.90711	-3.5785	-4.206	-3.9925	-1.5679	-5.1763	2.7347	1.0587	-3.798	-2.3528	-4.9409	-6.9903	-1.9325	-1.0995	1.9198	-2.1191	-0.028175	-3.7405	-6.1442	-1.4077	-2.9547	-6.1614	-1.7285	-8.7915	-0.92066	-2.6718	-0.74692	-0.69964	2.919	0.044435	-3.8073	-5.2425	-8.3771	-3.0977
3.7022	1.3874	4.5175	4.8524	2.8632	1.2384	-0.40613	1.8373	2.6196	6.4549	2.778	-2.5191	3.8354	0.6923	4.6878	1.123	8.5719	4.0392	9.5694	4.3859	3.4767	0.26003	-2.7875	9.3309	2.1257	0.10493	2.7059	4.5639	3.6395	3.7262	8.973	4.2044	4.8936	4.8184	8.1465	4.3356	4.0141	-0.23972	5.4238	3.9196	7.5302	3.2573	6.4156	-6.5013	6.0464	-0.44959	0.21011	7.8871	-1.5823	4.3416
-0.023663	2.5556	0.33172	-5.5225	-9.5533	-2.2996	-4.6071	-1.1257	-7.9013	0.4383	-2.7711	-2.0433	-4.0972	-4.5961	-7.3823	-2.7669	-3.9781	-1.7784	-0.50621	0.15748	-1.4424	-5.0044	1.2584	-7.9073	-1.7859	-1.4137	1.254	0.86563	0.26169	2.6832	-8.0097	-4.5305	-1.2356	-1.7961	-6.1088	-8.4975	-5.0459	3.1884	-2.7998	-6.5672	-9.4888	-2.7601	-4.2058	-0.91883	-2.5596	-2.2176	0.60782	-2.3013	-4.0004	-10.143
1.8329	1.8532	3.6555	4.3787	3.1205	0.78922	0.44961	6.7227	-0.15659	10.627	9.3314	9.8888	2.5256	1.5485	2.7985	0.23177	11.019	3.9884	11.865	3.6596	-0.070299	11.387	1.2855	3.6479	10.195	3.3733	3.3426	2.8142	-3.8928	4.9758	7.7356	5.3903	8.6329	4.5941	3.2874	8.8058	4.0084	11.851	3.5071	4.3029	2.2995	1.5178	5.33	1.9957	7.9193	-2.8109	5.3824	-0.99386	4.6372	0.72259
-1.6534	-5.0876	-3.5185	-1.7886	-2.7511	-4.7713	-0.094861	-5.1756	-6.278	-3.6673	4.6658	-0.2553	-4.6576	2.5476	-1.6828	0.73379	-3.7051	-9.8719	3.1855	-8.1881	1.965	-2.4004	-0.8162	-2.7901	-8.9046	-1.687	-9.4373	-2.7626	-2.7068	-2.7484	-0.42125	-5.5304	-1.5011	-8.3853	-1.9665	-4.2107	-4.4244	-3.8489	-3.3247	-1.4651	-2.236	-0.1815	-0.83727	-4.3738	4.8764	3.0819	-2.8947	-5.3261	-8.1098	-3.4951
-6.8364	-3.1811	-9.0191	-2.4025	-3.2712	-8.9078	-7.2377	-4.9051	-2.6366	-1.8976	-3.3776	5.0437	0.42144	-7.5792	1.582	4.9369	-4.1213	-3.8515	-6.8665	-4.4009	-2.8807	-11.237	-0.46947	-4.1604	-3.8049	-6.4995	-7.7552	-3.296	-5.9361	-5.9345	-4.1059	-5.6825	-0.74344	-1.0279	-0.70813	-10.61	-1.6169	-3.6403	-6.0061	6.6107	-2.1399	-10.823	0.38024	-1.5552	-6.9022	-4.1976	-2.9049	-0.90713	-6.8868	-3.9401
0.36633	-2.4545	-5.5443	3.0186	-9.2345	-14.212	-6.0806	-4.058	-3.1338	-4.6088	-0.1806	-8.6405	-9.7514	-8.5343	-1.1263	-5.3062	-3.556	-3.5478	-8.9425	3.2272	0.58236	-5.2369	-4.7487	-5.3	-2.817	-6.0181	-7.2026	-1.4748	-3.972	-5.5625	-2.2458	-2.7844	-4.1004	-10.42	-4.2709	-7.6829	-7.4787	-9.1702	-0.45604	-4.3175	-11.972	-4.2765	-4.1371	4.5017	-1.4594	-6.3154	-5.1935	-3.1432	-7.4087	-4.6546
-4.3748	-11.575	-12.682	-9.6792	-4.292	-4.251	-15.3	-17.339	-13.294	-4.0928	-12.369	-6.4764	-12.698	-6.173	-7.3631	-14.942	-15.822	-3.8069	-6.2052	-13.728	-8.404	-4.3226	-14.795	-8.807	-14.055	-13.769	-7.8245	-5.2594	-11.795	-11.65	-16.13	-4.0378	-16.023	-3.6444	-8.943	-10.797	-7.1876	-14.129	-13.132	-13.553	-10.141	-17.075	-6.4252	-7.3241	-12.131	-8.4091	-9.583	-11.503	-12.865	-9.1951
5.787	1.4548	11.963	6.3283	5.1925	3.3667	-0.28906	4.6683	10.057	3.1529	6.668	6.1403	5.8414	3.0143	5.3692	1.7689	5.8013	9.7178	13.136	6.2208	-0.2813	6.9537	8.1126	-0.53968	-1.8843	4.7454	2.0229	2.1224	4.4095	3.883	4.6969	4.1459	6.957	10.016	6.4769	2.922	3.1734	6.0002	13.324	8.7212	-0.94586	5.7952	3.6824	10.853	14.234	5.4614	3.5931	9.6969	1.5615	6.8586
-6.3056	-7.4821	-2.7749	-2.4198	3.7222	-0.7221	3.1426	-4.0156	-4.117	-3.2068	-1.4751	-6.3834	-2.8904	-3.9003	-1.5911	2.4284	-8.0666	3.424	-2.1387	-11.949	-2.4586	0.49732	-1.3629	-0.85107	-4.4514	-6.7155	-2.0798	4.3402	-0.82951	-3.7112	-5.3878	-6.2488	-3.868	-0.044619	0.05101	-3.5081	-7.0493	-9.1959	-4.1955	-6.0759	-3.2382	-5.7573	1.9853	-1.8524	1.5043	0.71076	-16.648	-1.5506	-1.6197	-1.9818
-16.774	-11.092	-20.288	-12.37	-12.079	-17.11	-11.885	-17.354	-16.706	-16.225	-14.741	-10.035	-15.755	-12.236	-14.183	-14.448	-17.571	-11.703	-8.8635	-21.271	-17.408	-11.281	-5.0785	-6.4559	-13.943	-13.822	-16.227	-17.053	-16.097	-14.705	-18.254	-11.921	-19.081	-14.694	-17.516	-19.704	-11.746	-12.783	-18.809	-11.481	-8.3799	-5.8432	-13.413	-8.7219	-11.88	-17.393	-20.639	-15.249	-12.235	-14.619
-13.072	-16.368	-12.745	-13.559	-13.378	-14.402	-20.722	-12.548	-13.278	-13.66	-13.531	-11.018	-17.525	-19.197	-5.1169	-10.147	-11.996	-17.874	-11.91	-8.0239	-15.641	-17.533	-14.178	-21.476	-9.2889	-20.255	-15.82	-12.904	-10.349	-7.9956	-19.116	-10.804	-14.019	-15.593	-8.3343	-12.6	-11.883	-12.2	-14.008	-18.817	-13.201	-10.36	-14.119	-13.871	-9.5163	-9.3409	-12.551	-11.833	-12.282	-13.1
-11.035	-13.898	-13.931	-10.523	-17.023	-13.396	-5.7619	-16.812	-6.4562	-10.782	-11.536	-19.371	-11.193	-9.8651	-14.907	-12.894	-17.52	-16.26	-6.0606	-14.865	-14.002	-21.673	-13.034	-9.1921	-11.076	-16.254	-13.179	-15.246	-14.514	-16.143	-13.567	-16.683	-14.889	-17.962	-12.675	-17.895	-18.262	-11.869	-10.979	-19.146	-17.909	-8.7914	-12.315	-5.398	-14.466	-14.447	-12.174	-9.4754	-9.1739	-15.976
6.2086	-4.3385	3.6011	1.3965	-0.029834	6.202	5.6296	6.282	10.985	4.6556	1.3234	2.6936	3.0692	4.143	3.6062	-1.8103	8.0966	3.3469	3.0182	1.226	5.8105	6.2653	0.30937	10.657	7.3998	7.4537	4.5218	4.6017	11.504	3.8304	2.3109	5.5353	5.279	1.9036	7.0115	7.6919	5.4733	9.1273	9.7971	7.7532	4.2285	-0.635	5.9645	-2.1477	5.0664	1.8103	0.47322	0.48152	2.2764	10.848
3.4842	4.5358	0.97087	-0.10117	-7.9795	7.454	4.9328	1.2144	4.2025	0.0093004	0.057532	-1.1878	5.8435	-1.8628	1.3828	1.8029	2.3792	7.9586	-2.2596	-0.94206	3.668	1.3915	-0.35181	6.1568	3.449	0.64022	1.5817	4.074	-3.135	9.5201	3.0395	6.3085	2.3489	3.0399	0.0521	2.1661	0.48107	3.4216	2.0315	4.8149	0.55585	3.6338	0.95599	3.2293	-0.41365	-1.6762	5.8778	-0.34433	3.5975	-2.2708
-4.1629	-3.8665	-2.7171	-7.7025	-5.4785	-3.5197	-4.1724	-12.933	-2.9634	-3.9137	-5.0555	-3.4422	-10.51	-3.6677	-3.0303	-6.0691	-3.8169	-3.6431	-4.5954	-8.9559	-8.3078	-12.375	-2.3616	-3.7946	-6.3414	-5.3036	-7.1047	0.62468	-6.2894	-6.2238	-2.8534	-6.4114	-11.425	-2.0414	-2.8874	-5.103	-4.8863	-5.5591	-17.032	-6.708	-8.9899	-5.4842	-5.0654	-1.9933	-6.884	-4.6256	-6.3223	-5.1201	-6.1421	-8.2791
0.32496	0.12965	4.2395	3.6557	7.1221	1.2403	6.4249	1.6081	3.3555	0.80956	-1.556	9.6594	4.8742	2.007	5.152	4.8445	-0.37693	1.9547	0.68126	-1.5946	4.6873	7.5035	3.3695	0.88058	-2.3038	-1.3619	-5.8219	-2.7195	3.873	1.9393	-0.64484	1.3125	-0.10032	3.3094	6.6484	-0.4418	2.4486	3.4997	2.1392	0.30854	-6.5921	0.033911	4.4476	1.3839	0.56523	3.9562	-0.99824	0.99693	0.26301	1.5233
-9.6915	-11.141	-15.996	-11.556	-15.367	-11.46	-11.499	-13.881	-14.876	-15.216	-15.009	-14.556	-17.684	-13.475	-14.687	-10.079	-13.715	-8.3245	-13.896	-11.286	-20.296	-12.836	-16.002	-15.359	-18.587	-17.544	-18.179	-11.672	-8.1502	-17.475	-16.205	-12.898	-16.685	-7.8072	-14.342	-15.201	-8.9937	-16.82	-14.841	-13.392	-15.316	-14.538	-15.579	-17.559	-15.918	-13.335	-10.844	-16.974	-12.252	-8.9326
1.6372	7.6803	0.99234	-1.5073	3.092	0.56851	6.0982	9.2215	1.3262	0.6544	2.349	-0.3641	5.5081	9.6064	-2.128	4.7607	6.5715	-0.13779	9.8277	5.8056	7.2274	0.55976	2.0355	2.9799	-0.74953	5.3236	4.7092	2.218	3.1246	0.74178	4.0588	6.6954	1.1343	3.1908	-1.3316	4.0554	6.3116	3.0948	5.0255	-5.082	2.4055	-1.2488	3.4136	-1.811	-1.7652	-1.3346	9.5459	5.4604	11.487	7.1739
-3.6593	-11.828	-2.4103	-8.3159	-5.3004	-4.3743	-7.3856	0.97191	-13.414	-6.3043	-6.9523	-6.3627	-6.1242	-3.5054	-11.34	-7.8188	-9.0035	-4.3796	-4.4567	-1.7613	-11.518	-4.0736	-6.3359	0.56969	-10.49	-3.3963	-10.295	-9.1975	2.2585	-4.0346	-1.8324	-7.1827	-0.061513	-13.798	-0.61128	-7.3477	-10.088	-4.4882	-8.9356	-9.2969	-3.0902	-5.2589	-7.1325	-6.5551	-3.0857	-8.4385	-2.5062	3.4164	-4.2187	-0.092209
-0.74252	1.2263	-3.0319	-4.5315	-0.41815	1.3805	-2.4415	0.24087	-6.6508	-1.4383	1.1043	-8.2645	2.0206	-2.1752	-4.7702	-5.3408	-1.9424	-2.6019	4.2361	0.28269	-4.8706	2.0588	-1.3546	-0.42666	4.3477	0.23426	1.1924	-2.2702	-5.2719	-2.5026	4.4623	-5.5098	2.4211	-1.0604	-2.8806	-6.6461	-1.5886	-3.3644	0.68909	1.8194	-4.4554	0.60152	-0.67966	-7.3907	-3.0796	2.3178	-0.41545	1.0059	-1.2736	3.8154
-9.2855	-11.309	-9.2	-12.902	-8.7734	-7.4294	-8.3841	-8.1809	-10.763	-11.283	-14.656	-7.7945	-8.1312	-9.6712	-9.6807	-10.37	-12.541	-2.8943	-5.4605	-11.147	-3.7399	-11.028	-11.486	-11.191	-5.981	-13.23	-11.903	-6.17	-8.8177	-15.255	-6.284	-9.8582	-11.732	-9.4833	-12.436	-13.883	-8.7529	-8.6644	-9.0504	-12.153	-13.986	-11.572	-9.2813	-13.523	-3.6529	-7.3908	-5.4367	-11.78	-14.844	-8.97
-4.5237	1.8425	-1.8097	-6.43	-3.5872	4.6084	2.0629	0.40136	1.0348	3.4417	2.6763	-3.0362	1.0969	-1.7732	-5.7417	2.0815	-2.659	2.3812	-4.6548	-2.1743	-0.75766	-8.4169	-5.0033	0.12513	-4.0151	1.4869	-1.8106	-3.2733	2.6991	-3.4586	-0.77402	-2.7981	-12.989	1.8067	-9.1457	-1.9386	2.5868	-0.39755	-0.97617	-3.8914	3.8156	-6.7305	-5.6466	-7.4427	-8.3302	7.1141	1.5613	-0.3103	-5.2465	-2.3493
-19.025	-10.188	-21.371	-7.0465	-8.786	-13.601	-8.5747	-17.276	-16.284	-12.982	-14.968	-14.489	-10.013	-14.122	-14.927	-17.306	-11.158	-8.7875	-13.24	-10.51	-7.6803	-12.264	-10.316	-4.0026	-10.043	-17.505	-12.927	-10.777	-11.61	-13.814	-20.569	-12.835	-9.0881	-13.227	-8.716	-12.359	-14.923	-8.5692	-12.637	-7.7072	-16.072	-12.526	-14.065	-17.149	-9.0852	-17.013	-11.874	-14.88	-16.379	-10.879
-2.1813	-0.25152	-0.27985	0.49068	-4.4373	-2.1251	-2.0911	1.033	0.40982	-4.7873	-1.4575	-11.66	3.0948	-0.57809	1.1927	-4.3841	-4.4274	-0.66264	2.8381	-1.1314	1.2737	1.926	0.06127	-0.70396	0.38399	-0.18667	4.13	-4.563	2.9968	-0.65416	-4.827	-6.9777	2.1472	2.9122	-3.1901	3.1528	1.6082	-4.0716	4.059	5.7564	1.4087	-5.8086	2.8067	-2.2491	4.6036	0.29087	0.35433	4.1227	5.6361	-2.8584
1.5393	0.53083	-5.7862	-4.6743	-2.5208	-6.2125	-4.297	-3.4734	-2.3283	-0.89864	-6.67	1.6757	-2.5666	-6.5826	-4.0994	-11.099	-2.2643	-6.8867	3.0818	-5.4945	-8.2882	-3.3523	-5.1615	-3.2082	1.7535	4.0276	0.070625	-5.7596	4.5588	-6.8907	-8.6363	-4.8144	-1.8236	-2.1897	-2.8982	-3.3489	-1.5356	-1.9211	4.0771	2.737	-4.6119	-2.4953	-2.3034	-2.3539	-6.4642	-4.7369	-4.1561	-6.3146	-4.906	-2.0419
-12.533	-2.0297	-3.7241	-1.6498	-5.9811	-1.9014	-1.7638	-11.398	-9.708	-3.9903	0.17239	-7.1091	-7.5793	-4.9371	-15.457	-6.6878	-5.6247	-8.7156	-5.5839	-0.21377	-5.6882	-6.5102	-8.8664	-7.9275	-5.6997	-1.3765	-5.3839	-7.5186	-4.3576	-1.0277	-7.4838	-7.9255	-5.5061	-7.7829	-9.1111	-10.806	-4.1571	0.63136	3.7304	-6.4883	-10.936	-5.4928	-7.0267	-0.17748	-6.5071	-6.9493	1.5206	-9.1307	-1.3694	-6.0841
-1.9017	-2.3084	-6.7396	-3.5904	-5.7622	-1.137	-2.4283	0.50548	-2.7635	-1.6821	-5.3434	-6.5157	-7.9302	-7.7491	-0.90538	1.3954	-9.7709	-2.8416	0.37751	-1.5865	-3.4927	0.22817	3.6513	-4.5518	-7.2597	1.7572	-7.1294	-1.5327	-5.9367	0.47372	-3.7416	-4.9667	-1.3365	1.2192	-11.436	-5.6254	-1.2869	0.53918	0.091641	-1.7501	-13.767	-0.035515	-1.7857	-1.1087	-0.91596	-7.8693	-5.7853	-7.1042	-0.37652	-6.1175
-17.097	-15.354	-25.593	-19.413	-20.994	-23.813	-22.613	-17.369	-19.582	-18.29	-17.091	-18.946	-20.342	-19.677	-19.977	-14.681	-21.921	-21.437	-12.779	-14.334	-25.158	-25.462	-18.756	-21.295	-19.091	-14.168	-12.546	-31.383	-18.033	-18.672	-20.081	-14.264	-13.566	-19.83	-24.173	-25.768	-22.262	-19.433	-25.64	-17.866	-21.245	-29.4	-21.415	-16.309	-17.342	-22.255	-26.012	-13.34	-25.107	-22.564
8.1689	-2.1489	-7.0109	-0.1938	0.083496	2.6391	1.3377	0.25104	2.1086	1.6044	1.0097	2.222	1.6719	2.8768	-1.9185	-2.5191	3.1128	1.9087	-1.2555	-1.806	3.6886	-0.011444	0.13719	2.1031	4.1863	1.9771	-1.4459	2.4691	0.15016	3.1748	1.5485	5.1894	6.6639	-5.4864	1.8163	4.9556	6.8569	5.7995	-0.57862	-4.0461	-5.1819	-2.7714	-0.83584	-2.1164	3.66	2.4619	1.3366	0.30091	-5.9365	-2.5127
-6.5953	-6.0042	-12.15	-11.796	-10.493	-9.6177	-10.989	-10.252	-11.976	-4.7147	-10.481	-8.1935	-9.8856	-12.577	-10.497	-8.5202	-14.586	-8.3046	-8.5982	-7.1434	-10.484	-14.281	-11.419	-9.9376	-15.589	-8.822	-16.503	-11.252	-12.028	-15.589	-12.338	-7.5889	-7.4641	-5.511	-10.234	-9.7752	-8.2135	-13.185	-9.2799	-11.81	-8.4448	-17.51	-13.978	-12.758	-13.881	-10.983	-13.639	-7.6638	-8.8071	-5.0052
-0.40796	-1.1492	-6.8154	-11.095	-0.092234	-4.395	1.2266	-0.44559	-0.15598	-4.3779	6.2679	-1.0194	-2.0425	2.9674	-1.3108	-1.989	5.1684	-1.6548	-1.695	-0.5569	-1.5728	1.6796	-3.5589	-6.9273	-4.2246	-3.4786	-9.6438	-1.0836	-6.6211	-1.9714	-2.2276	-1.7841	-2.4093	-0.61677	-0.92328	-6.8163	1.3441	-6.9261	-3.8599	-4.9608	-2.7554	3.9391	-1.3848	-3.9103	1.9402	-2.0107	-1.7182	-2.8982	-5.179	1.3041
-0.87698	-2.4108	-10.878	-2.6739	-0.5428	-2.2277	-6.8281	-2.582	-5.2523	-4.1057	-3.4408	-8.2038	-7.5857	-8.9321	-6.0668	-5.7225	-0.53629	-5.5387	-2.1572	-4.9286	-7.8961	-7.4371	-3.8965	-2.0899	-0.9226	-10.462	-6.0931	-6.5789	-7.254	-0.57207	-3.0682	-0.55719	-7.3579	5.2446	-2.1486	-9.6537	0.7635	-3.8017	-1.6374	-5.9466	-8.5623	-6.0739	-5.9409	1.696	-5.4842	-3.6122	0.91138	-7.7519	-3.7589	-3.2068
-12.476	-14.187	-7.1307	-4.7304	-10.939	-11.215	-10.175	-8.9636	-13.444	-9.6102	-7.877	-16.665	-7.9764	-4.8023	-11.613	-10.946	-9.5361	-8.4551	-8.8987	-5.6348	-15.877	-17.65	-13.642	-6.3375	-13.155	-10.694	-11.273	-8.4425	-7.4724	-12.916	-8.4629	-2.5951	-7.9014	-16.381	-8.4204	-1.7545	-16.241	-8.1497	-6.6051	-15.608	-11.948	-9.7612	-14.923	-10.992	-13.456	-8.0051	-6.2727	-15.356	-11.148	-11.999
5.5506	5.373	-1.4441	2.0619	1.5165	1.0399	-5.4548	1.4962	3.53	-4.7118	6.3818	1.3308	-3.7164	6.3162	3.1761	8.5397	5.9678	1.6035	13.087	0.31203	-5.4616	4.7539	5.2737	-0.86178	1.8965	4.9581	-6.2284	-3.2178	-2.1441	6.5163	1.5614	1.9317	6.2096	3.0417	0.30386	4.8013	5.998	1.9703	-0.85649	6.7598	-3.6405	-2.5747	0.44152	4.2618	0.39052	0.96313	0.41001	2.2749	-7.0557	-5.6092
[truncated: 150 more columns]
