# Supplementary material for: Genetic dissection of main and epistatic effects of QTL based on augmented triple test cross design
Source: PLoS One. 2017 Dec 14;12(12):e0189054. doi: 10.1371/journal.pone.0189054 (PMC5730204; doi:10.1371/journal.pone.0189054)
Supplement: S7 Supporting Information — (ZIP) [file pone.0189054.s007.zip › z2_250_0.5_10.csv]

0.94613	-2.3838	3.3202	-0.68108	3.2864	0.21736	0.03414	1.6513	-1.6273	-1.0748	-0.59555	0.67037	1.7471	0.14656	-0.73634	0.42885	0.024607	-0.35168	-0.94885	-0.62656	-0.36954	0.93208	-0.57317	-0.37023	0.71892	1.0595	1.1502	0.87586	-2.6893	0.35893	0.52126	-1.1267	0.45811	-1.2518	0.66269	-0.38795	-0.71299	1.3961	1.6975	0.50893	-1.9891	-1.4473	-2.1988	-0.28739	1.3582	0.21001	-0.16587	-1.0442	-0.53221	-0.39213
-0.9164	-2.0716	-0.63922	-4.558	-2.214	-3.8493	-2.7471	-2.4619	-1.6254	-3.5539	-3.2096	-4.4677	-3.4563	-1.5775	-4.1819	-3.3406	-1.081	-2.5985	-1.7865	-2.2852	-1.7016	-4.727	-2.7217	-1.6829	-3.0964	-3.5119	-2.3919	-3.5483	-3.0773	-1.5045	-1.778	-1.7805	-1.1126	-0.83209	-2.8669	-3.2224	-2.549	-1.442	-6.3773	-1.6106	-2.876	-1.5128	-1.0005	-0.92883	-2.1686	-2.6542	-2.1859	-0.5581	-3.538	-2.3191
-10.343	-8.6109	-9.8997	-12.419	-12.059	-10.309	-6.44	-8.6937	-9.643	-11.474	-10.068	-11.657	-10.917	-10.465	-10.983	-7.9779	-10.874	-9.632	-8.448	-13.106	-10.023	-9.3622	-10.562	-11.94	-10.092	-10.242	-11.813	-12.794	-10.765	-10.004	-10.589	-9.9045	-12.55	-12.93	-10.078	-10.547	-9.251	-12.145	-9.1709	-10.082	-10.851	-12.354	-9.528	-9.2461	-11.036	-10.506	-8.5382	-11.132	-11.004	-11.812
-10.574	-11.045	-11.178	-8.2321	-8.4024	-7.9194	-6.9846	-10.066	-8.3418	-8.399	-9.0825	-7.7569	-8.9506	-5.3521	-8.8797	-10.517	-7.7487	-8.1532	-9.9543	-8.4108	-8.8982	-11.545	-7.597	-8.6362	-10.304	-9.073	-9.6974	-10.839	-9.3381	-10.696	-7.1734	-10.624	-10.633	-10.496	-6.8889	-7.2554	-6.9545	-10.198	-9.6551	-9.0928	-9.0679	-8.7123	-9.5287	-11.138	-10.362	-9.9665	-9.7689	-8.4282	-8.613	-10.237
-2.5227	-2.7721	-1.3648	-2.7172	-4.5567	-1.6404	-3.948	-3.8041	-4.5987	-2.1321	-2.8417	-3.3058	-4.3221	-5.8262	-5.1894	-2.6733	-3.3029	-4.5011	-4.4653	-4.9008	-3.3968	-3.0217	-3.2501	-3.3449	-5.2708	-2.4142	-5.4617	-4.1924	-2.7191	-3.8122	-4.1875	-4.4926	-4.7508	-5.6187	-2.0634	-3.9043	-2.6345	-2.2916	-4.0279	-2.848	-2.3754	-3.981	-2.3775	-2.8439	-4.4263	-5.0923	-5.5188	-3.6487	-2.9249	-3.8772
-12.156	-11.911	-10.821	-11.83	-10.537	-11.03	-10.828	-11.281	-12.62	-9.9946	-13.74	-11.966	-11.908	-12.984	-11.768	-11.032	-12.492	-9.4407	-9.3858	-11.353	-12.294	-9.1912	-9.7394	-11.421	-11.212	-11.564	-10.467	-11.958	-10.092	-11.656	-14.029	-9.0736	-13.804	-10.761	-12.366	-11.642	-10.456	-13.196	-12.008	-9.2946	-13.293	-12.342	-14.384	-11.819	-12.68	-11.802	-11.323	-11.739	-9.15	-11.004
-11.406	-12.039	-11.987	-8.6814	-10.841	-12.808	-11.205	-9.1654	-12.436	-10.6	-12.172	-9.9197	-11.134	-10.934	-14.005	-10.463	-12.192	-12.021	-12.495	-11.407	-14.771	-10.959	-9.7387	-9.4882	-9.9446	-11.051	-11.908	-11.23	-11.938	-11.815	-9.9009	-9.3788	-12.207	-10.551	-10.648	-10.798	-12.653	-10.399	-10.601	-12.297	-10.406	-11.452	-11.611	-12.505	-12.823	-11.305	-11.753	-8.7227	-11.248	-10.105
-1.6938	-2.3608	-2.7604	-1.9298	-1.8612	-2.8992	-1.6032	-4.4747	-4.0131	-3.8423	-1.8294	-4.2803	-5.2707	-2.9892	-2.6147	-2.9338	-5.6186	-2.365	-2.8181	-3.0276	-0.55805	-1.0104	-3.6007	-1.9915	-4.1958	-2.0821	-2.0446	-1.6805	-2.6116	-0.29976	-0.42008	-0.96271	-0.3697	-1.8742	-3.7289	-1.3121	-3.1056	1.1027	-4.1484	-3.2033	-4.1602	-3.6182	-3.5385	-4.1018	-2.004	-1.9953	-0.13777	-1.256	-1.755	-1.5532
0.41302	1.4899	0.052053	3.1637	2.0391	1.4026	1.4971	3.8397	1.318	-0.32578	3.5436	3.7863	1.8233	2.3815	2.5672	1.0765	0.66167	2.0553	2.4164	1.1467	0.97288	0.60846	0.62033	2.5509	2.369	2.4545	3.3185	4.4238	2.137	2.2678	-0.55687	2.4967	1.7736	-0.019702	-0.29181	0.93638	2.7836	2.905	0.95672	3.3295	1.9637	3.1957	1.6786	3.3068	1.6962	3.3206	0.55294	1.5308	0.094767	3.8596
0.16605	0.27398	1.4571	-0.022714	1.1804	-1.3523	1.5394	3.0396	-1.2167	-2.163	-0.72395	1.4787	0.94682	0.059562	1.2583	-0.50056	0.86493	-0.70816	-0.39974	1.2339	0.35709	0.65187	0.071078	1.3525	-0.23962	1.3772	-0.080748	0.29805	-0.092188	1.2405	-1.6397	0.15333	1.076	1.5166	0.11339	-1.5131	-0.17689	-1.2641	0.24322	-1.178	0.69398	0.70486	1.2514	0.78177	-2.1396	0.77485	1.7053	-0.23812	-0.19756	-1.8153
-17.838	-12.806	-13.992	-16.732	-16.009	-14.269	-15.818	-13.728	-15.129	-14.877	-13.872	-12.931	-17.078	-15.849	-14.097	-14.372	-17.143	-12.373	-14.607	-13.971	-13.453	-13.877	-15.521	-15.356	-15.936	-14.584	-13.224	-15.696	-12.61	-13.037	-16.242	-14.491	-13.747	-14.66	-12.713	-14.322	-13.661	-15.59	-15.009	-13.311	-15.036	-14.689	-15.253	-14.831	-13.717	-12.633	-15.575	-15.415	-14.12	-14.959
-9.1283	-10.125	-9.9373	-9.1686	-7.1412	-8.5171	-8.8327	-10.234	-10.817	-9.2466	-7.0374	-6.9104	-11.07	-7.9064	-9.114	-9.0897	-10.451	-9.1201	-8.0949	-8.8915	-10.432	-8.2455	-11.473	-9.8326	-8.6097	-8.1436	-9.4673	-10.459	-8.4532	-8.3946	-8.5105	-8.8689	-11.788	-11.103	-7.1235	-9.18	-9.894	-8.6118	-7.7226	-9.9996	-8.1331	-8.159	-8.7087	-7.8089	-8.5563	-8.636	-10.937	-9.2637	-10.165	-10.022
-14.252	-13.614	-12.202	-12.451	-10.24	-11.338	-13.92	-12.76	-13.179	-13.384	-12.03	-13.483	-13.982	-12.012	-13.33	-13.265	-13.071	-13.309	-13.243	-11.756	-14.7	-13.282	-15.248	-13.997	-12.801	-12.865	-13.294	-10.92	-14.544	-12.267	-12.513	-14.175	-14.012	-13.415	-12.351	-14.321	-13.125	-12.11	-14.45	-13.021	-13.142	-15.147	-12.588	-13.268	-12.812	-13.55	-12.323	-11.17	-12.851	-15.164
-12.27	-10.345	-8.8201	-11.112	-11.777	-11.207	-10.287	-11.294	-10.494	-10.253	-11.348	-11.563	-10.866	-10.91	-11.226	-10.338	-11.3	-9.8694	-10.28	-9.8044	-11.014	-10.292	-9.7283	-11.847	-12.512	-10.885	-11.503	-12.927	-10.428	-11.821	-11.094	-9.5393	-9.7557	-11.071	-10.8	-10.954	-11.593	-8.5792	-10.963	-9.4743	-11.653	-11.805	-10.567	-11.448	-10.157	-10.275	-10.944	-12.055	-9.0841	-11.518
-13.069	-12.929	-13.153	-12.963	-13.188	-13.139	-15.7	-12.863	-13.578	-12.865	-13.612	-11.013	-15.39	-12.139	-14.17	-10.417	-13.631	-13.961	-14.16	-14.691	-12.666	-13.07	-15.203	-14.523	-13.015	-12.41	-13.624	-10.861	-10.962	-13.302	-13.833	-13.466	-14.081	-12.914	-14.291	-14.823	-13.633	-13.106	-14.726	-13.26	-13.115	-13.213	-12.51	-14.345	-12.543	-11.805	-13.943	-12.633	-14.284	-12.826
-2.5757	0.10069	-0.11134	-2.4857	-4.4715	-2.7156	-4.9931	-4.889	-2.5408	-1.8946	-3.0684	-3.9914	-2.9743	-2.5109	-2.3025	-0.92971	-1.5411	-5.6504	-1.6079	-2.0309	-1.1812	0.58606	-2.4488	-3.0334	-1.4054	-4.6467	-4.6522	-3.7032	-4.1289	-2.4014	-4.274	-3.213	-1.6642	-0.60712	-1.472	-2.4695	-1.818	-2.5743	-3.2998	1.6828	-3.213	-3.3901	-1.2481	-2.3643	-3.2791	-2.0962	-2.6885	-2.2105	-2.2987	-1.7721
-14.712	-14.16	-13.786	-16.917	-14.163	-17.322	-11.255	-15.161	-16.731	-14.508	-13.639	-13.748	-16.478	-15.019	-15.53	-14.512	-14.471	-14.486	-16.612	-16.069	-14.383	-13.922	-13.943	-14.274	-14.479	-15.494	-13.067	-15.044	-13.575	-13.779	-15.495	-13.545	-15.973	-16.135	-14.441	-15.26	-13.768	-15.628	-13.68	-17.097	-14.227	-15.576	-16.875	-15.458	-15.157	-14.365	-13.493	-14.4	-15.723	-15.574
5.962	9.3666	7.9599	5.7062	6.269	5.0769	4.9425	7.1485	6.2392	6.6583	6.7777	6.3763	6.4414	4.9666	8.2505	8.0789	6.0265	5.0897	9.006	6.3031	9.1934	8.2452	6.429	5.714	5.0711	7.365	6.1854	5.4638	6.7921	7.1529	7.5479	4.6754	7.2943	6.7556	8.8096	4.5601	7.0571	6.6858	7.399	4.1996	5.193	5.7397	7.7861	7.2539	7.9587	3.8136	8.1687	8.1335	7.9708	7.0361
-0.5987	-1.9574	-1.7242	-0.29593	-1.2103	-2.1118	-3.8199	-0.76241	0.28633	-2.4138	0.48102	-1.0928	-1.5849	-2.4693	-2.6445	-0.78665	-4.0051	-0.91477	-1.1583	-3.3505	-0.0091971	-1.0177	-2.3107	-1.4517	-1.6299	-0.29771	-2.1013	0.48998	-1.0463	-1.8019	-2.0648	0.74847	-0.93243	-0.73962	-1.9499	-2.5487	-1.8057	-1.7086	-1.9607	-2.4756	-2.4062	-0.91937	-1.1833	-1.5589	0.59475	-2.9874	-0.88622	-1.08	-2.5243	-0.6667
-11.929	-13.842	-11.775	-12.661	-12.363	-15.683	-10.459	-12.21	-13.053	-13.85	-12.636	-13.148	-9.743	-12.182	-11.63	-12.823	-14.308	-12.498	-14.999	-13.388	-11.614	-14.136	-13.869	-14.069	-14.076	-12.74	-13.596	-15.093	-12.988	-15.853	-16.103	-13.2	-15.168	-13.906	-13.346	-13.584	-12.921	-13.62	-14.232	-13.991	-13.678	-11.738	-12.819	-12.64	-14.613	-13.698	-12.473	-14.832	-13.851	-13.181
-11.446	-13.3	-10.792	-6.6017	-7.4405	-10.583	-9.8095	-10.53	-9.7867	-8.0154	-9.7917	-10.774	-13.063	-10.871	-10.789	-12.701	-11.33	-10.044	-9.9714	-9.532	-12.601	-12.324	-11.656	-9.8471	-11.515	-11.881	-11.915	-9.8308	-11.274	-9.7064	-8.5745	-11.289	-10.524	-10.829	-10.868	-11.799	-10.231	-9.5066	-11.595	-9.8715	-10.317	-9.9866	-9.1823	-9.8759	-10.527	-11.593	-9.6838	-10.616	-10.601	-10.817
1.7146	-2.3767	-0.31079	-0.71342	-1.0648	-1.9175	0.6291	0.73375	-0.96433	0.19916	-0.78018	-2.6832	-0.49189	-1.7043	-1.1567	-1.0032	-0.40752	0.11716	-1.7709	-1.2934	-0.96096	0.6487	0.40616	-0.25777	-1.4624	-2.8745	-1.8432	-1.5455	-0.31528	0.01756	0.81131	-0.86968	-0.44293	-0.63356	-0.64267	1.068	0.69925	0.60588	-1.5224	1.8661	-0.80908	0.16378	-0.85738	0.9776	-1.4384	0.58952	0.084003	0.89601	-2.4068	-3.7119
-2.6303	-1.9331	-1.7234	0.43007	-0.5714	-1.0285	-2.0122	-0.87475	-0.97354	-0.36264	-1.2335	-0.67855	-2.6045	-2.0312	-2.2771	-2.0739	-0.067963	-2.4387	-1.5999	-0.77906	-0.031516	-0.12639	-0.49065	-0.39142	-2.1302	-2.1306	1.7534	-1.1873	-1.7674	-2.6904	-2.5718	-2.239	-0.89809	-1.4288	-0.12237	0.92556	-1.4614	-2.633	1.0492	-3.5278	-1.7588	0.49372	-3.9199	-1.6372	0.37744	0.32454	-0.77244	-3.0995	-1.454	1.111
6.7612	7.0709	6.6237	7.2243	7.6451	5.4119	9.4584	7.3693	5.834	5.7947	6.24	7.7636	5.4986	7.5404	7.5235	5.2583	5.9049	8.4404	7.1433	7.3865	6.4877	7.5488	6.9781	5.6501	5.9478	8.5537	8.3034	7.6747	6.9031	7.6824	6.5489	6.4454	5.6304	7.8201	9.1153	6.9038	6.1437	9.0255	4.1802	8.3655	8.051	5.1501	7.7207	7.7571	7.2878	5.1935	6.1673	6.5958	4.2319	6.8691
6.1849	5.4003	5.9351	5.8734	4.5254	4.4921	3.8485	7.2192	3.5375	2.4516	4.4876	5.1282	5.1638	4.6426	5.2939	4.7561	5.0116	5.6928	4.4486	4.4051	4.7083	6.8252	4.9467	5.7717	6.582	5.5707	4.6071	5.1765	4.5015	6.2675	3.4283	7.1955	4.9481	5.537	4.6923	4.2096	5.595	4.3373	4.7412	4.7722	5.7649	5.8138	5.3702	4.7298	4.0318	5.2791	4.8172	5.411	5.7608	6.3453
-22.197	-23.642	-22.526	-23.721	-20.524	-22.307	-21.176	-19.359	-21.195	-20.806	-22.28	-21.273	-20.929	-21.535	-22.176	-20.209	-19.867	-22.349	-21.658	-21.57	-21.571	-20.903	-20.841	-22.469	-21.187	-22.89	-21.957	-20.693	-22.869	-21.589	-21.569	-21.119	-21.567	-22.439	-21.824	-22.622	-24.081	-22.543	-23.197	-22.626	-21.826	-23.508	-25.034	-22.229	-21.286	-21.613	-22.962	-22.944	-19.727	-22.595
5.4535	6.6002	3.4478	5.7074	4.5954	3.128	5.7054	3.8127	4.3227	6.3637	5.0038	4.453	5.3904	6.7669	3.5378	3.1381	6.3287	4.4196	5.1148	4.7549	4.1808	6.1017	5.7792	2.992	6.0193	6.5913	3.1666	7.6073	5.6933	3.8181	5.4713	5.7402	6.5308	2.8875	6.3883	6.2765	5.7984	4.4348	4.8959	5.6656	6.5887	4.2222	3.579	4.3873	6.6256	4.0417	5.9691	6.4216	5.358	5.4016
-15.75	-13.85	-12.247	-14.838	-14.159	-13.296	-15.834	-13.569	-11.094	-14.549	-14.134	-13.381	-16.465	-12.827	-16.102	-13.917	-13.957	-13.73	-13.44	-12.768	-13.808	-12.123	-13.376	-14.706	-14.662	-13.05	-14.003	-11.609	-12.598	-13.738	-13.418	-15.455	-15.556	-14.178	-13.336	-14.333	-12.412	-13.854	-12.016	-15.178	-15.473	-14.361	-14.83	-14.926	-15.626	-14.775	-14.187	-13.644	-14.674	-13.885
2.5419	-0.030534	0.50682	3.0301	0.96195	-0.86792	1.518	2.8519	-0.47638	3.2066	2.8451	0.58713	2.7153	-0.18036	1.2711	3.3241	1.9309	2.0775	3.9626	1.8632	1.6453	1.6005	1.517	0.02796	0.34295	2.0856	1.7547	3.4373	2.1028	0.69168	0.30531	-0.66683	2.3113	0.7558	1.6436	-0.2621	0.25089	1.4001	0.78684	0.32704	0.55139	3.6479	0.75435	1.0275	0.50502	3.9392	1.6387	3.3011	3.612	0.79817
-6.5117	-6.7031	-6.1224	-7.3474	-7.2849	-6.0896	-6.4764	-6.1708	-5.2888	-6.9247	-6.7079	-7.3169	-3.5177	-5.1407	-3.8953	-10.051	-3.7854	-8.3146	-6.1962	-5.0949	-7.6272	-6.8802	-6.5693	-6.5971	-6.6714	-7.1239	-6.1957	-6.454	-5.1188	-5.8539	-5.4894	-4.4304	-7.5757	-6.5254	-4.8598	-6.0472	-8.4189	-6.796	-4.8659	-5.3492	-7.7079	-5.7557	-7.3709	-7.6625	-5.8375	-7.591	-4.9832	-7.4882	-8.2021	-5.795
7.203	7.1722	4.8569	5.4964	4.6014	5.3577	8.05	7.7777	8.9437	5.1778	9.0493	4.5547	5.1527	8.0672	8.5009	8.3544	6.7384	8.3336	6.1176	7.5219	4.8739	7.5278	7.0952	4.6205	7.109	7.1969	7.0112	6.8131	9.2579	6.4503	9.1858	5.263	5.3862	7.444	3.0051	6.704	6.6174	5.9666	8.0215	7.1234	7.1074	4.2006	4.5544	6.7179	7.6572	5.3905	5.3083	7.0255	5.5394	7.1975
-2.7921	-6.3025	-4.4059	-4.9665	-4.8066	-3.0662	-4.7883	-4.4577	-3.9445	-3.6325	-6.1017	-3.078	-1.6071	-6.3811	-4.6944	-3.0866	-5.7722	-5.7519	-3.7062	-4.6526	-4.9773	-5.0305	-5.3912	-4.1271	-6.9753	-4.4969	-3.45	-4.6553	-4.2675	-2.7038	-4.9705	-2.0971	-2.4561	-5.0837	-4.1082	-3.3318	-3.57	-4.577	-3.3135	-6.3924	-8.6618	-5.2105	-3.9273	-6.7254	-4.1617	-5.4657	-6.8174	-3.378	-3.5158	-4.2789
-9.5207	-8.7998	-7.9897	-10.452	-11.953	-11.339	-7.721	-10.685	-10.012	-8.7478	-8.7896	-8.1402	-10.194	-8.7762	-12.303	-7.7144	-10.732	-9.1139	-10.015	-8.4895	-10.347	-10.578	-6.5866	-8.6219	-8.4634	-8.1977	-7.8642	-8.0056	-10.43	-9.8349	-10.519	-8.1582	-11.241	-9.1309	-8.0031	-9.7642	-9.3882	-11.797	-9.5439	-10.897	-8.3523	-7.0039	-10.974	-10.012	-10.933	-11.126	-10.518	-8.8009	-11.057	-11.052
-5.3436	-5.9302	-4.8103	-7.3414	-5.4904	-5.2112	-7.4164	-6.1852	-5.7557	-4.8925	-7.9244	-6.5757	-6.5176	-4.6509	-5.0447	-6.153	-5.8794	-4.8629	-3.885	-6.4855	-5.3557	-4.8891	-3.6868	-7.7588	-5.6251	-6.482	-7.006	-4.9101	-7.151	-7.3975	-7.3703	-4.8214	-3.8416	-8.2251	-6.897	-4.2403	-5.4581	-3.6703	-6.5858	-2.8545	-7.6752	-6.8904	-6.6871	-4.086	-4.7205	-6.4879	-4.3282	-6.2507	-6.9115	-5.6233
-3.8342	-3.3524	-0.7245	-5.4547	-1.8679	-3.7259	-1.4034	-5.8171	-2.5385	-2.1216	-3.3191	-2.3583	-3.1677	-3.614	-3.2307	-3.2772	-3.064	-4.5111	-2.6763	-4.3059	-2.6262	-3.3978	-5.4643	-2.0473	-3.6516	-4.0222	-3.5251	-5.6886	-2.7226	-2.3929	-2.0443	-6.5367	-3.1156	-3.5067	-2.4644	-3.6374	-1.4894	-3.4948	-4.6216	-3.4871	-2.4723	-4.2829	-3.0132	-3.0761	-3.2292	-4.3485	-5.1196	-2.4603	-5.2964	-1.5656
0.099767	-0.62646	-3.3347	-0.7295	1.3557	-0.09583	-2.1831	3.4752	1.7392	-0.91974	-0.064837	-0.30387	0.87391	0.8983	-0.7634	-1.7123	0.65662	-0.69461	-1.7561	-0.18376	1.4675	-3.3533	0.40862	2.7657	0.36406	0.10343	1.5525	-1.6342	-2.2607	-0.3526	-0.6943	-1.2573	-1.3499	-1.6603	0.24632	0.83556	3.0683	0.17844	-0.01884	-2.397	-2.4733	-0.44565	-1.8374	0.33798	0.52895	2.5981	1.66	1.9826	-0.82938	-0.39293
-2.9109	0.84039	-3.1829	-1.7448	-0.35155	-0.83189	-2.8313	-2.7596	-2.2899	-0.92144	-0.53657	-0.035414	-1.099	-1.8744	-1.9367	-1.3759	-1.0598	-4.2255	-1.7371	-1.3251	-1.2406	-1.7379	-2.5009	-1.9529	0.30829	-0.8673	2.2603	-0.99214	-1.2202	-2.0734	1.3509	-0.31696	-2.2545	-1.0085	-1.1757	-3.6676	-2.1083	-0.81599	-0.90877	1.0226	-0.11028	-0.82073	-0.45676	-3.8843	-3.2609	-0.99393	-1.3559	-2.4395	-0.66621	0.82321
3.0796	2.473	5.572	2.9535	2.3834	3.314	6.0986	4.4368	4.5358	4.5867	5.2968	4.211	2.9865	3.4625	2.8459	3.2041	4.7332	3.2108	4.4537	5.7302	6.7145	4.6715	3.7855	5.1361	3.3829	5.191	6.4358	1.9965	3.9463	4.7418	3.7469	3.9352	2.2478	4.8791	4.1353	2.6292	4.7618	5.6217	7.2097	3.6182	3.1849	2.9811	7.0858	3.6749	6.4292	5.9659	4.0658	3.2085	5.0074	4.8821
-5.9565	-6.3358	-5.3404	-5.4635	-5.4719	-5.5179	-4.4199	-5.1264	-5.0713	-6.5824	-6.4172	-5.3433	-5.6221	-7.4398	-8.1302	-4.8794	-4.9001	-4.8364	-3.4794	-5.2924	-5.0267	-4.6337	-6.0559	-6.1241	-4.8904	-4.4197	-6.5299	-5.5919	-4.4853	-6.0348	-6.1146	-5.5511	-5.7778	-5.7035	-5.5491	-6.1581	-4.4298	-6.057	-5.5623	-4.0983	-7.5066	-5.9999	-6.6778	-2.7039	-6.4603	-4.26	-4.1491	-5.2671	-4.5025	-4.1011
-13.575	-14.651	-13.65	-10.541	-13.694	-13.564	-12.82	-13.544	-11.974	-13.864	-13.175	-13.216	-13.992	-14.553	-12.082	-11.757	-13.88	-13.948	-14.177	-13.046	-13.822	-13.184	-12.56	-13.585	-13.593	-14.539	-14.163	-12.576	-13.043	-14.168	-10.931	-14.594	-11.515	-10.912	-11.157	-9.8534	-13.929	-14.254	-13.481	-15.022	-14.604	-11.883	-13.243	-12.646	-12.655	-15.576	-13.083	-14.484	-13.605	-15.717
5.2232	4.6814	4.1299	5.6373	4.1695	3.9256	6.0935	5.7665	7.3356	6.4542	5.2485	7.7985	6.9812	6.9433	5.9203	4.2968	4.7379	7.4769	5.6492	9.7828	4.5861	6.9425	6.0818	6.2279	6.2623	5.825	1.7561	5.9074	5.6069	4.6068	4.4425	5.4057	4.9289	5.0188	3.9271	5.9588	6.2746	6.5151	8.1441	6.6242	4.9857	6.5196	5.5585	5.0242	6.4573	7.4655	3.9075	5.5822	6.0993	5.185
-5.4785	-4.0255	-2.8769	-4.6052	-4.1103	-4.6788	-4.8426	-3.4495	-5.9285	-5.0085	-5.1704	-4.7561	-3.8049	-5.2023	-5.6113	-3.7106	-2.8036	-4.2819	-4.5591	-5.2997	-5.0542	-1.1076	-3.0015	-4.7667	-5.1597	-3.731	-4.9704	-1.3236	-4.7205	-6.1003	-2.904	-3.8437	-3.9361	-6.6165	-5.8356	-4.6429	-4.9006	-3.3015	-3.2553	-3.4805	-2.6969	-3.9399	-2.8986	-3.5869	-3.7182	-2.5109	-2.2384	-4.144	-1.1452	-4.4155
-8.3689	-10.356	-10.579	-9.2565	-8.6297	-9.1508	-9.9201	-9.6737	-8.9046	-7.8258	-8.7448	-6.6943	-9.048	-8.8823	-7.849	-10.498	-6.5452	-9.2861	-10.449	-10.235	-10.432	-8.1886	-9.952	-9.6995	-8.204	-8.7906	-8.2748	-9.493	-7.947	-9.3002	-8.6531	-9.4085	-8.0175	-10.292	-5.8103	-8.8141	-9.8438	-9.3601	-9.6588	-10.29	-8.0596	-9.5548	-9.6696	-10.669	-8.4311	-10.219	-8.8759	-10.804	-6.329	-10.751
-14.28	-13.444	-14.594	-12.539	-13.011	-14.44	-13.986	-10.788	-15.74	-11.744	-12.331	-12.091	-13.439	-13.444	-13.68	-12.438	-10.291	-13.9	-14.809	-12.071	-14.553	-12.121	-12.198	-13.333	-13.868	-12.627	-12.63	-11.684	-12.684	-9.976	-14.818	-14.588	-13.571	-12.429	-13.467	-14.293	-13.643	-14.613	-14.144	-15.518	-13.122	-14.545	-13.771	-13.795	-12.72	-14.64	-13.58	-13.885	-12.562	-12.981
1.1839	1.7735	2.2676	3.6072	1.9209	1.9991	2.3501	1.5683	0.73115	1.5468	0.90736	1.7027	4.728	1.6769	4.0174	1.5086	1.7414	1.0311	1.0132	1.2699	2.1361	1.0411	0.96036	1.524	-0.58665	0.61426	1.0819	0.51142	2.3255	1.9283	2.6613	2.5374	1.9563	3.9281	0.79041	0.14341	3.6493	2.7436	4.344	3.7068	2.7413	2.5582	0.92208	-0.44114	1.5954	-0.34378	1.2885	0.96334	1.6393	1.656
-1.801	-4.6351	-1.664	-4.9198	-4.5255	-3.926	-5.7286	-4.1972	-7.8891	-3.2334	-4.3965	-3.4826	-3.6024	-2.867	-4.7008	-3.9788	-4.7391	-4.3405	-4.4103	-4.3761	-5.5666	-4.1307	-4.5264	-6.004	-3.1195	-4.6904	-4.2741	-4.893	-4.2665	-3.0537	-5.1792	-3.673	-5.2536	-2.7145	-4.9764	-2.4874	-6.9202	-4.8519	-6.9518	-2.7415	-4.0175	-3.86	-4.2264	-4.3471	-3.759	-3.6132	-3.7483	-3.5123	-2.5994	-7.536
2.2327	0.49135	0.24675	-0.93157	0.71114	1.8601	-1.9636	-0.44268	-0.74289	1.8764	-0.89332	-1.0654	-0.21702	0.37783	1.1605	0.91321	1.2621	-0.41674	1.0755	1.5589	1.5025	2.0815	-2.3617	0.31983	2.1333	-1.0034	-0.18156	-0.65026	1.472	1.0182	-0.96599	0.64157	0.3226	0.67176	0.33672	0.53718	0.82934	-2.8874	0.55522	0.45116	1.385	-0.63695	0.35467	-1.0917	0.3049	-0.25491	0.49051	0.13964	0.87023	1.4068
-5.3384	-2.5338	-1.9606	-3.7375	-5.9464	-2.9136	-3.8629	-2.5503	-2.9698	-4.6368	-4.7602	-4.3542	-2.228	-6.1213	-4.8276	-4.9292	-3.5317	-4.8137	-3.0495	-3.6545	-3.7403	-4.2417	-3.0202	-4.736	-3.0289	-5.2445	-3.117	-3.6658	-4.3151	-1.3	-1.5628	-1.9672	-2.4354	-1.5032	-5.1531	-2.7321	-2.0474	-2.7584	-1.8012	-2.6404	-2.3063	-4.8678	-3.1694	-3.9971	-2.8517	-3.4901	-3.775	-1.6441	-3.6692	-2.6595
2.6902	3.4129	3.9322	1.9521	0.1127	3.0045	2.6978	0.5336	2.9559	0.8166	2.8598	3.5069	4.9248	2.3521	3.163	0.45792	2.1707	2.2638	0.63267	2.7772	3.7225	2.065	4.1124	1.8392	1.9	0.90745	2.8583	0.60196	1.1412	2.2687	2.6004	3.6522	1.8132	1.3444	3.0731	3.7106	2.1155	4.4693	4.4882	1.8905	3.8726	0.62862	2.4007	1.6674	4.2872	0.75833	1.5282	3.6191	3.0831	3.6974
-4.2059	-3.1736	-3.9049	-3.3742	-2.8841	-1.8992	-1.7693	-3.1528	-1.5033	-1.0176	-3.8003	-3.4435	-3.4879	-3.2657	-5.0791	-3.5474	-2.16	-2.7948	-1.6033	-2.0785	-2.1297	-5.1269	-6.1541	-2.6055	-1.3445	-1.2475	-4.4535	-3.3966	-4.2268	-3.3797	-1.8983	-5.3555	-2.9582	-3.0728	-4.0867	-1.4122	-2.7447	-2.0134	-3.4747	-3.9072	-1.6744	-3.2799	-3.2799	-2.591	-5.179	-0.19794	-4.0608	-0.98537	-2.6761	-4.2571
-2.9377	0.088732	-1.1223	-2.0034	-1.4165	-0.74327	-2.2885	-2.7783	-0.84417	-3.7265	-1.3451	-1.579	-0.7765	-2.0693	-1.9617	-0.13495	0.36572	-2.071	-2.6069	-1.5871	-1.0838	-0.81204	-1.5262	-1.2949	-1.4621	-0.02017	-2.3048	-2.8959	1.4283	-2.0016	-1.6341	-1.6655	-1.1103	-1.6837	-2.1217	-2.241	-2.0484	-0.8149	-3.6918	-2.0401	-1.0379	-1.5308	-4.0625	-2.5731	-1.5844	-3.5603	-0.82452	-1.0864	-2.0923	-1.0761
-9.6342	-10.473	-9.4001	-9.5914	-10.614	-7.4168	-7.629	-10.587	-9.4983	-10.41	-10.5	-10.041	-10.311	-9.782	-9.7144	-11.857	-10.303	-9.2792	-7.4534	-11.223	-9.0066	-8.8943	-10.881	-10.265	-9.5325	-10.328	-9.9978	-8.538	-10.325	-11.33	-10.988	-10.327	-8.2002	-10.427	-11.038	-7.763	-9.026	-11.442	-7.5961	-10.194	-9.0123	-7.9774	-9.7979	-8.5021	-9.5884	-8.1519	-6.8871	-9.9612	-8.7147	-9.8394
-2.8793	-2.5359	-1.2894	-3.596	-3.4575	-5.7001	-5.0824	-4.0119	-5.121	-3.2149	-2.3657	-5.4403	-3.1601	-1.9241	-3.7443	-5.7208	-2.6772	-3.0848	-5.0958	-4.275	-4.9147	-3.7212	-5.0761	-2.0677	-3.909	-3.7696	-3.3172	-3.8371	-3.4863	-3.7153	-2.6317	-4.1881	-6.4874	-2.1843	-2.6984	-3.7229	-4.3529	-4.8409	-3.4206	-3.9165	-2.4121	-2.3709	-3.8789	-1.316	-4.1838	-3.764	-3.3066	-3.6817	-5.3183	-4.2483
-9.54	-8.1058	-13.281	-10.782	-10.272	-10.483	-11.919	-11.405	-9.0803	-9.4345	-9.1559	-10.824	-13.606	-9.5696	-11.755	-7.4002	-10.008	-11.565	-12.765	-9.1496	-10.868	-10.812	-10.434	-11.328	-10.596	-11.214	-10.71	-10.53	-11.035	-11.752	-9.7113	-8.8302	-10.749	-12.203	-8.306	-9.5082	-10.889	-8.7717	-9.4739	-11.36	-10.546	-11.389	-10.433	-9.69	-9.9361	-11.247	-11.396	-13.431	-9.6257	-10.7
-13.613	-15.043	-13.905	-14.232	-16.222	-14.084	-15.43	-14.488	-15.749	-13.053	-14.876	-12.768	-12.922	-16.463	-13.621	-14.016	-15.56	-16.444	-14.115	-13.549	-13.153	-15.355	-13.58	-13.923	-14.779	-14.769	-14.063	-13.304	-15.162	-15.435	-14.061	-15.029	-13.332	-12.93	-13.475	-13.898	-13.581	-15.667	-13.261	-13.065	-15.427	-12.378	-15.428	-16.049	-13.656	-14.536	-14.65	-14.052	-13.035	-13.986
5.7436	5.219	4.9917	6.3014	5.7721	7.9288	9.1483	7.5745	4.8789	6.8698	5.5859	4.7648	6.7786	7.9464	7.2768	6.765	6.8523	5.775	6.5788	6.6197	5.2017	7.5967	7.0522	6.7659	6.2001	9.286	5.2246	7.9137	8.8758	7.2276	7.9013	7.1211	8.8071	5.1783	9.1523	8.1912	5.4932	5.7459	6.3796	8.1936	6.3314	4.2605	7.1632	7.1755	4.1867	8.5108	4.3739	5.5529	7.2021	6.9893
-4.1144	-2.5106	-3.6599	-3.7299	-3.0584	-2.119	-4.1809	-3.2778	-3.4885	-3.3687	-3.4475	-1.4191	-4.0194	-3.5433	-2.4889	-2.6506	-4.8065	-4.8348	-2.026	-3.7636	-3.9309	-2.2489	-3.9761	-4.768	-2.1248	-3.1837	-3.373	-1.4956	-6.1157	-2.6444	-2.0721	-4.3851	-2.4072	-4.0575	-4.1245	-4.141	-3.3257	-2.8413	-5.9325	-2.954	-2.3126	-3.7954	-3.0764	-3.8208	-3.7307	-2.3721	-4.6457	-5.1552	-3.5407	-5.7189
-1.5116	-1.8613	-2.5886	-4.4221	-5.1221	-4.9952	-3.1189	-3.4798	-3.2681	-2.0209	-5.2862	-1.8264	-4.3318	-3.7393	-2.2523	-3.8434	-2.3431	-2.4958	-3.627	-4.0958	-2.4485	-4.872	-3.7787	-3.6661	-2.1192	-5.7163	-3.7844	-2.7674	-3.7274	-2.6622	-1.7582	-3.6994	-3.0665	-2.6712	-2.3502	-0.92042	-3.1028	-2.5274	-4.2432	-1.0545	-5.3104	-2.5843	-5.0455	-4.2801	-2.4348	-4.8875	-1.0322	-4.8067	-1.1783	-2.5317
-2.0008	0.026203	-3.4623	-4.5102	-2.8234	-1.0643	-3.2861	-3.1727	-0.016334	-2.6769	-1.3262	-1.4877	-2.8917	-1.8177	-5.466	-2.4329	-0.4839	-3.3282	-2.5126	-3.1872	-2.2621	-2.2471	-2.3777	-1.286	-2.7373	-3.9426	-2.9576	-2.7586	-2.8081	-0.829	-3.0446	-1.4573	-2.0744	-3.8903	-3.5201	-2.8486	-2.3438	-0.79851	-3.1885	-2.4238	-4.0086	-3.2998	-0.89356	-3.9266	-1.3816	-4.327	-3.4756	-1.4893	-3.8568	-2.6983
-1.1446	-2.7354	-2.0351	-5.099	-2.9545	-3.0846	-3.7921	-1.65	-0.88049	-2.4328	-2.9091	-0.94576	-0.84292	-0.77143	-2.2132	-1.5416	-1.2939	-3.0357	-1.6225	-2.1994	-2.1575	-2.9365	0.14775	-1.6586	-4.4985	-2.4856	-1.8016	-2.8913	-4.4229	-4.2148	-2.0223	-4.128	-2.7159	-1.4823	-3.4339	-1.9569	-0.10836	-4.4592	-2.4284	-4.549	-1.8576	-2.1488	-1.3693	-1.9176	-2.1933	-1.9728	-2.1298	-2.8254	-1.8895	-2.6456
-4.8256	-3.3644	-3.2673	-4.2228	-3.1548	-3.8546	-5.9007	-4.6709	-5.2822	-3.4138	-2.9917	-3.0171	-5.5213	-3.9529	-4.7168	-4.9873	-3.5619	-3.428	-4.6382	-3.3488	-6.5813	-5.1283	-3.7654	-5.1359	-5.4771	-3.8782	-6.6381	-4.8378	-3.352	-4.572	-3.9883	-3.524	-8.7861	-1.8898	-4.3844	-4.3639	-3.0128	-5.4776	-3.2295	-4.6424	-4.1448	-1.336	-3.3348	-3.0351	-3.071	-5.4733	-4.7163	-4.1561	-2.6846	-3.7843
-12.265	-13.68	-12.227	-12.026	-14.52	-11.648	-13.259	-14.266	-12.702	-13.798	-11.56	-13.602	-12.581	-13.665	-14.347	-12.999	-13.552	-12.217	-13.02	-11.507	-12.792	-12.846	-12.266	-12.583	-12.685	-14.891	-11.692	-11.995	-14.433	-14.821	-10.211	-13.878	-14.805	-13.405	-12.501	-11.913	-14.169	-13.625	-13.333	-14.998	-13.021	-14.719	-13.092	-13.201	-14.136	-11.517	-13.794	-11.532	-11.913	-13.7
0.23358	0.24263	0.81794	-0.41675	1.2405	1.4303	0.66487	0.58164	-0.60284	-0.18761	-2.1977	-2.0247	1.4265	-0.087619	0.71458	-0.33396	-0.072474	-2.1447	0.94401	-0.17854	-1.3556	-0.4446	-0.23032	2.0564	-0.7994	-1.8145	-2.0337	-1.6986	-0.16511	-0.80027	-2.1605	1.1564	-0.58833	1.4909	-1.9669	0.82229	0.57033	-0.52454	1.537	2.6803	-0.96324	0.68758	-0.9075	-2.1257	-1.0131	0.77456	0.37273	0.30253	-2.4	-0.40158
-13.571	-13.976	-12.27	-13.809	-14.197	-15.62	-14.799	-15.545	-12.818	-13.525	-14.466	-11.62	-12.116	-13.457	-11.612	-12.74	-14.163	-14.281	-11.515	-12.585	-12.083	-14.2	-13.214	-12.596	-14.581	-13.082	-13.947	-13.229	-12.515	-10.675	-11.866	-14.363	-13.267	-13.82	-14.236	-13.23	-14.281	-12.032	-12.029	-11.931	-11.814	-12.951	-13.523	-13.524	-12.544	-14.467	-14.174	-12.551	-14.884	-10.24
8.2615	8.3108	8.5389	4.8247	6.982	7.514	9.0603	7.2838	7.2812	6.9015	10.584	5.4827	9.1447	8.9204	7.9745	6.5983	9.6861	10.172	5.4064	8.3702	6.6459	7.8415	6.5167	7.0076	7.9782	9.3617	5.861	6.5537	9.1044	9.37	5.02	7.4482	6.6455	7.2346	5.7928	8.6468	5.992	5.3124	8.4426	7.1573	7.3317	6.2093	7.669	7.8113	9.808	8.3594	7.0476	8.0657	6.7095	8.2962
-3.8095	-7.0144	-4.5471	-4.957	-4.4239	-5.4274	-6.4753	-5.473	-5.2116	-4.294	-5.5628	-5.7456	-3.6664	-5.0424	-5.0271	-5.8149	-3.5483	-5.0011	-5.0521	-3.6416	-5.7513	-7.3347	-5.1883	-7.2427	-5.4416	-5.9043	-9.6398	-6.1725	-6.2822	-5.6068	-4.8817	-6.6813	-5.2625	-5.327	-6.6317	-5.7393	-6.6581	-4.3558	-4.3231	-6.3003	-5.2584	-7.2493	-3.9917	-5.2848	-4.8943	-5.0273	-5.9035	-6.4676	-4.9048	-3.5974
-0.11013	-0.24704	-1.6774	-2.1427	-3.2585	-1.4376	-1.4349	0.09739	-1.6173	-2.3602	-0.38933	-2.1629	-0.14867	0.41855	0.72299	-1.0388	0.89657	-2.0544	0.97083	-1.7084	-0.10643	0.26748	-0.50181	-0.90603	-3.3544	-2.6147	0.77047	-2.8822	-2.5376	1.3403	1.6661	-0.4711	1.5333	-3.258	-2.5908	-0.27816	0.8089	1.3344	-2.8924	-1.1545	-1.6061	2.3018	-1.4243	-0.69225	-1.5752	-1.5525	-0.47618	-0.97378	-3.1993	-0.39952
0.12716	-2.6958	1.1826	-1.4008	1.1521	0.13134	0.38749	-1.5781	0.0034559	-2.0918	-1.3604	-1.4225	0.30787	-2.527	-1.4984	-2.4941	-2.8903	-1.1373	-2.5388	-1.6646	0.12993	-2.0527	-2.063	-2.5243	-1.431	-1.0706	-2.991	-1.4752	-2.2013	-1.2358	-1.0195	0.7486	0.018659	-0.9667	-0.29521	-0.6727	0.26327	-2.6347	-0.87284	-2.5854	-1.8286	-0.82508	-0.26042	-0.98775	0.47951	-0.9112	-1.8308	-3.6052	-0.40456	-2.1537
-3.123	-3.1373	-2.7631	-3.6471	-3.1019	-1.4254	0.2878	-3.9481	0.35748	-2.5072	-3.7077	-1.1653	-2.2324	-5.6931	-3.223	-2.9052	-1.0099	-3.3539	-1.9219	-1.5498	-1.099	-1.8387	0.47406	-0.83097	-0.17686	-2.4847	-6.5085	-4.1411	-1.879	-0.77752	-3.9893	-0.9955	-3.826	-3.5622	-3.4746	-2.716	-0.6901	-1.3572	-0.62883	-0.22706	-1.4077	-3.0781	-1.0764	-3.6858	-2.8408	-1.95	-2.5874	-1.4975	-2.1487	-1.8498
0.098895	-2.6633	-0.80316	-1.4591	-0.75651	-0.90368	0.35287	0.1882	-0.70731	-0.94098	-2.46	-2.3837	3.1878	-0.51352	-1.2213	3.5668	-1.4064	0.094409	-0.47429	-2.5897	-2.7607	-3.0816	-2.5293	-0.42795	-0.61437	-1.3374	0.69353	-1.7316	-3.2008	-1.6884	-1.2588	-0.35825	-2.2519	-1.5232	1.0159	0.30471	2.0984	-1.21	-1.0061	-0.87162	-2.8379	-0.25306	-2.3914	-1.3951	-1.8276	-0.53473	-2.2638	-0.48049	-3.0712	-0.78846
-11.107	-8.138	-10.78	-9.6771	-10.395	-8.1084	-8.0835	-9.6228	-7.3654	-10.316	-9.2464	-6.2215	-10.359	-7.7957	-10.046	-8.4946	-9.6341	-8.2388	-9.2008	-8.2588	-10.193	-11.775	-9.8276	-9.5839	-10.394	-8.9268	-10.378	-10.369	-8.6584	-10.375	-10.547	-8.0831	-8.1292	-7.7584	-10.796	-9.5192	-10.517	-10.003	-11.208	-10.895	-10.087	-11.737	-8.5716	-10.318	-10.539	-7.672	-10.124	-8.9232	-8.8071	-10.594
-1.1398	-2.4325	-0.87161	-0.54874	0.69338	0.87586	-1.339	-1.4663	-0.78087	-2.5405	-2.6466	-3.2325	0.60658	-0.86182	1.1883	-1.3806	0.2132	-1.2077	-0.42818	-0.22046	-1.1286	-2.6153	-0.46264	-1.44	-1.4982	-0.56606	-0.67252	-0.7803	1.0786	0.5011	-1.0328	0.42599	-1.1327	-0.07182	-3.1104	-0.58043	1.4931	-0.27075	-2.5533	-2.9058	-2.8337	-2.3914	-1.045	0.79007	-1.3627	-0.58644	-1.937	-2.4584	-1.7858	-1.6132
8.9892	9.442	8.5655	8.1643	7.8313	9.9363	11.387	8.8678	9.3972	6.2407	7.1684	9.0877	8.8749	8.7874	8.7612	8.741	7.412	9.5535	7.5837	9.4484	10.287	8.1958	7.8603	7.3901	7.9528	9.6421	5.0667	10.209	10.039	8.9375	8.0244	5.8142	6.8882	8.2912	7.2442	6.7764	9.5104	8.6791	7.2395	9.2552	4.8223	8.9856	8.3642	8.4188	7.9487	9.9206	10.21	9.6067	8.7889	8.1606
-2.6778	-0.50252	-4.011	-3.6408	-0.34462	-1.9848	-1.4897	-2.0033	-5.6999	-0.81351	-1.5905	-3.129	-3.4605	-3.3455	-2.4122	-0.89431	-2.1983	-1.3902	-1.2778	-2.5875	-0.81402	-0.98203	-3.4668	-1.9205	-2.416	-1.9389	-3.2606	0.52369	-3.8957	-4.9915	-1.7298	-3.7405	-3.529	-1.4813	-2.879	-3.9638	0.41437	-2.5807	-1.7651	-3.1058	-1.6491	-3.5507	-3.8294	-1.7154	-3.8949	-3.2913	-0.51624	-2.648	-0.93427	-5.1864
-7.0509	-5.8629	-4.2154	-3.0836	-4.1261	-4.0333	-4.9171	-3.7094	-3.022	-2.8232	-4.7883	-4.1219	-3.5902	-2.5671	-3.316	-4.9479	-4.2897	-5.1681	-2.9735	-6.4809	-2.9407	-4.7225	-3.4293	-3.8502	-4.6276	-3.3032	-6.9872	-5.6057	-5.2967	-3.7031	-4.8121	-4.6041	-2.1347	-3.7925	-4.1404	-4.0073	-2.6255	-6.6083	-2.4631	-5.1934	-3.7144	-4.3841	-3.3132	-5.0785	-2.1533	-2.0149	-6.7962	-3.6076	-4.0363	-3.6118
2.312	0.019889	0.069217	0.66935	-2.285	-2.079	1.0316	0.69386	1.019	-1.8655	0.89207	-1.6779	1.2945	-2.1274	-1.9636	0.90126	0.13151	-0.51752	-1.325	-1.2501	-1.4052	0.68033	0.25071	-0.66573	-1.3135	-1.8036	0.64449	-0.60917	-0.4128	1.7024	-2.0105	-0.25706	-2.5341	-1.0413	-1.8896	-0.30968	0.22776	-0.4721	-0.88591	0.35496	1.1284	-1.4998	0.15914	-1.1733	-1.7018	-2.8835	0.43472	-1.2987	0.94353	0.76512
-14.723	-16.012	-14.119	-15.643	-15.2	-15.678	-14.978	-15.025	-13.794	-14.512	-16.808	-15.174	-13.11	-13.376	-15.173	-14.342	-15.521	-13.32	-14.473	-15.313	-15.239	-12.112	-16.138	-14.986	-13.991	-15.088	-14.505	-14.769	-14.31	-15.835	-14.469	-12.479	-15.82	-15.456	-15.648	-14.487	-13.955	-13.274	-14.653	-15.996	-14.15	-14.31	-15.109	-16.213	-14.248	-15.329	-13.733	-16.711	-12.905	-15.696
-5.4115	-2.8924	-2.2481	-5.0311	-3.3658	-3.9314	-2.4497	-2.021	-3.163	-4.0211	-6.1744	-2.2171	-3.0096	-3.5606	-3.9739	-3.7539	-2.5673	-3.5977	-3.0148	-3.4941	-1.6236	-1.0659	-3.7496	-3.9399	-2.1578	-1.5563	-2.2568	-3.0129	-2.5202	-3.0101	-3.8546	-1.9927	-4.2705	-6.4037	-4.6896	-2.7991	-3.8835	-3.8454	-2.3609	-1.5462	-1.1028	-2.7002	-4.9866	-3.8695	-2.4666	-3.9917	-4.5267	-4.2998	-6.981	-3.6415
-6.1369	-4.847	-3.8593	-2.1379	-3.8428	-4.3094	-4.8171	-2.6396	-3.249	-4.4822	-5.4527	-4.1752	-2.917	-5.0636	-4.2995	-5.3351	-4.5816	-3.1043	-2.3486	-2.7015	-4.6385	-3.9344	-4.5573	-4.8555	-2.782	-3.3065	-3.6402	-4.088	-3.9334	-3.5347	-3.0229	-6.2699	-2.7396	-2.758	-2.1727	-4.3206	-3.9559	-3.4051	-3.6349	-1.7667	-3.7118	-3.7723	-4.164	-5.8002	-4.3492	-4.1548	-4.3774	-4.6686	-2.2362	-5.1332
-11.108	-7.9354	-10.397	-10.396	-9.3087	-10.576	-10.505	-8.2101	-7.3483	-8.3595	-10.035	-8.5114	-9.9183	-9.1878	-8.9024	-11.535	-9.9924	-11.247	-9.2557	-9.6765	-10.617	-9.3878	-8.6383	-10.022	-9.5155	-10.387	-7.9259	-10.032	-8.8134	-8.2387	-9.1633	-10.234	-8.0236	-7.7256	-8.4118	-11.253	-8.1412	-8.2641	-8.9428	-7.3656	-8.6269	-11.233	-8.6363	-9.6729	-11.401	-8.1417	-9.551	-9.1953	-9.8282	-11.373
-12.221	-12.501	-14.794	-11.792	-10.258	-13.354	-13.082	-12.219	-11.352	-10.589	-13.529	-14.596	-14.615	-12.604	-12.14	-13.368	-11.826	-13.835	-13.849	-15.346	-14.836	-13.913	-12.557	-13.161	-12.44	-13.77	-12.284	-13.731	-13.016	-11.651	-13.827	-12.55	-9.9896	-13.445	-14.084	-11.506	-13.235	-11.904	-14.573	-13.649	-13.278	-12.344	-14.09	-13.556	-12.098	-12.641	-10.901	-13.547	-12.138	-13.322
-13.074	-14.918	-13.471	-12.555	-13.272	-14.811	-13.117	-11.448	-14.101	-10.421	-12.72	-14.065	-11.648	-13.878	-13.73	-12.542	-12.194	-13.208	-12.563	-12.53	-11.585	-14.214	-15.118	-11.55	-11.005	-11.854	-14.073	-11.104	-13.045	-13.277	-12.871	-11.455	-11.525	-12.67	-12.318	-10.896	-12.55	-13.147	-12.453	-12.286	-12.66	-13.389	-13.303	-14.472	-14.694	-11.377	-11.442	-14.365	-13.852	-12.984
1.5098	-0.10354	0.32516	1.2513	0.28593	-1.5545	2.8242	-1.3365	-1.5304	0.62656	-0.49205	0.40579	-3.0046	1.4648	0.1412	-2.844	-0.11841	-1.3305	-1.3064	0.63734	-0.89172	0.21972	-0.16781	-2.1028	0.40099	0.72828	0.3816	0.020393	-1.8217	0.96725	-0.060314	-0.1158	-0.11611	-2.2877	-0.016573	0.79404	-2.4398	-1.3387	-1.428	1.4006	-1.3423	-0.99305	-1.3932	0.67373	0.10017	-0.91064	-0.43545	-1.7469	-0.089317	-0.20549
-10.61	-10.474	-10.724	-12.387	-13.159	-13.513	-12.461	-11.221	-11.392	-13.522	-11.898	-10.708	-11.295	-10.849	-10.266	-10.868	-12.352	-10.826	-10.991	-10.943	-12.965	-13.297	-9.217	-11.837	-12.963	-11.217	-9.9654	-13.813	-12.132	-10.104	-11.568	-11.493	-14.203	-11.584	-10.156	-11.24	-13.465	-10.006	-11.448	-10.517	-11.797	-13.973	-9.4076	-13.241	-11.176	-9.526	-11.564	-12.785	-11.655	-13.406
-7.1296	-5.647	-4.3133	-4.5634	-3.8746	-4.4653	-5.7421	-5.1523	-3.0361	-4.1756	-4.6275	-3.7615	-4.0651	-5.4173	-2.5798	-3.335	-4.4035	-2.9789	-5.5412	-2.8079	-6.0431	-7.1061	-5.0847	-4.2452	-4.5203	-3.6815	-3.4523	-3.2323	-3.5606	-3.0686	-3.9542	-5.6587	-4.755	-5.3662	-5.2996	-5.7263	-4.1235	-1.7383	-3.499	-4.8137	-5.3515	-4.8046	-4.1779	-3.2481	-4.7685	-4.988	-4.5903	-5.62	-4.9943	-4.0583
-3.0435	-2.0209	-1.7577	-0.90155	0.86669	-2.7857	-3.6272	-1.2148	-1.3321	-1.7294	-3.4844	1.0682	-4.4902	-1.6293	-2.0229	-1.1509	-2.9267	-3.7156	-3.2287	-1.5356	-2.2057	-1.1799	-0.57021	-2.2764	-0.10345	-0.14269	-0.5931	0.085704	-3.668	-0.42192	-3.2951	-1.2428	-1.4751	-3.6042	-2.4392	-4.3632	-3.0681	0.33498	-0.71435	-1.291	-0.54682	-3.9003	-0.58328	-2.0214	-2.573	-1.6561	-0.75155	-2.5237	-0.02944	-3.0241
-7.0247	-5.099	-6.0371	-5.3935	-5.1282	-6.3453	-5.3476	-5.2951	-7.5966	-7.4321	-6.2038	-6.1909	-7.3571	-6.1241	-6.774	-5.939	-4.3787	-5.3885	-4.0316	-5.9573	-6.3054	-4.8213	-6.2648	-5.2148	-6.6678	-8.0281	-5.6571	-6.0152	-6.8873	-4.5109	-6.3022	-4.8281	-6.8015	-7.3316	-6.0402	-6.0881	-3.8835	-5.52	-4.584	-7.3187	-5.3419	-5.7484	-7.2209	-6.3557	-5.9534	-5.91	-5.3603	-7.7295	-5.9151	-5.6463
-1.6868	-1.3734	-2.575	1.6957	-3.9855	-3.1826	-3.698	-3.0129	-3.9717	-4.9915	-3.4893	-3.108	-2.2731	-1.6503	-0.20657	-1.7441	-3.2236	-1.8654	-4.437	-3.5384	-3.4218	-2.0295	-2.6519	-4.2579	-4.1157	-1.3887	-1.8592	-2.8747	-5.0439	-2.0275	-3.9963	-5.2125	0.27454	-1.9079	-2.7422	-2.2675	-3.9533	-3.8941	-3.4569	-3.9929	-3.1456	-2.7619	-1.4683	-2.967	-0.91315	-3.5198	-2.271	-1.7921	-3.4979	-3.04
-4.4179	-2.3939	-3.3776	-2.12	-5.1841	-4.5477	-3.6873	-4.9231	-2.2816	-3.9454	-3.9252	-2.7754	-4.8858	-3.9187	-4.5211	-3.0915	-5.9782	-4.4827	-1.4871	-5.9758	-3.3545	-4.9957	-3.5554	-2.3464	-4.3492	-3.0668	-3.1113	-4.9086	-3.5122	-3.7562	-4.4636	-4.1456	-5.2526	-5.1948	-2.6158	-3.926	-1.6023	-3.9237	-4.1781	-4.8186	-3.0136	-5.9787	-0.94695	-4.257	-1.5372	-4.4348	-2.6104	-2.7856	-0.54259	-3.6701
-10.632	-11.983	-13.341	-10.965	-12.001	-11.716	-11.211	-11.347	-11.531	-10.269	-9.8628	-10.742	-10.933	-10.223	-8.9607	-11.08	-9.9412	-10.611	-8.6162	-7.8362	-11.019	-11.583	-10.019	-10.535	-10.848	-8.9732	-10.37	-11.296	-9.2012	-11.526	-11.293	-11.18	-13.558	-10.458	-10.614	-10.286	-11.336	-9.6787	-12.168	-11.112	-10.006	-12.044	-11.943	-10.633	-11.385	-11.196	-10.938	-8.7089	-10.775	-12.25
0.080292	1.3837	3.2222	0.3609	1.5953	2.5575	-0.21883	0.17835	-0.068498	1.5588	1.3458	0.40177	0.11024	-0.25447	1.7357	1.0432	0.1355	1.1861	-0.0035853	-0.1203	0.94032	1.0891	0.43267	0.25793	1.498	0.17427	-0.60554	-0.80201	0.82897	1.581	0.2441	3.2408	1.9895	2.4435	0.46886	0.78542	-0.34316	0.84011	1.2976	1.4217	-1.1267	0.69133	0.36532	2.1206	-0.99962	2.4605	0.79421	0.59456	1.0542	1.4074
-14.459	-12.689	-13.107	-12.65	-12.283	-12.212	-13.232	-12.353	-13.946	-12.599	-12.902	-12.476	-13.245	-15.827	-12.228	-12.068	-14.182	-12.389	-14.262	-14.85	-13.994	-15.004	-12.939	-10.199	-13.957	-10.958	-10.898	-13.189	-14.063	-11.858	-14.416	-11.239	-13.685	-12.549	-13.231	-13.061	-12.586	-13.326	-13.225	-14.261	-13.962	-10.675	-11.406	-12.335	-11.463	-11.246	-13.392	-12.865	-13.129	-10.325
-14.458	-13.118	-14.173	-13.777	-13.506	-15.096	-16.055	-13.131	-13.836	-14.288	-14.562	-12.189	-15.855	-13.542	-15.53	-14.709	-12.896	-14.516	-13.457	-15.108	-14.906	-13.879	-14.321	-15.036	-17.297	-15.79	-13.836	-12.353	-13.152	-14.03	-15.942	-16.454	-14.334	-14.49	-16.121	-15.483	-12.734	-12.43	-14.72	-15.779	-13.345	-15.402	-15.08	-15.028	-17.285	-16.473	-16.664	-14.301	-14.102	-15.522
-2.8615	-3.1478	-4.8941	-6.3027	-4.3138	-2.617	-2.2967	-4.6606	-1.9385	-4.5818	-2.0629	-3.7971	-4.9401	-3.8146	-1.5299	-1.4636	-4.5506	-3.9613	-3.0639	-3.6422	-4.2008	-3.8886	-2.6308	-2.7421	-5.9557	-4.9203	-3.3111	-4.7113	-5.2971	-2.1952	-1.6563	-5.736	-3.3018	-3.1116	-3.6409	-2.8395	-3.9508	-2.8706	-6.5159	-2.4125	-1.7925	-1.5537	-4.4805	-2.7382	-3.9197	-4.7772	-4.218	-3.6178	-3.5883	-3.8279
-5.6498	-3.0418	-5.2084	-2.9924	-2.729	-3.4328	-2.542	-1.8369	-2.5906	-1.9755	-3.0008	-1.816	-2.8082	-4.5168	-3.5489	-3.5924	-1.7322	-3.9614	-3.711	-5.1632	-3.6132	-6.983	-4.3075	-4.7546	-3.3571	-3.1493	-1.3786	-4.9494	-5.3296	-6.8371	-3.6432	-3.9707	-3.8029	-2.7543	-2.3566	-1.6959	-2.5701	-3.1839	-2.6707	-2.8762	-3.3992	-2.9886	-4.6773	-3.5499	-2.9915	-2.7947	-4.7234	-1.191	-6.3976	-4.2281
1.9305	-0.62653	3.0557	-0.34961	1.691	0.73946	3.4256	-1.5781	2.4802	3.0252	2.9367	2.252	2.1177	2.0344	1.2206	0.13087	1.1168	3.2363	1.3798	1.9782	3.2206	1.2511	1.4191	4.1686	1.1827	0.93844	1.7876	1.11	2.7657	0.40663	1.9875	2.6123	2.7323	2.8825	3.6144	-0.034175	2.4426	2.64	1.6475	1.0097	2.0407	2.2416	0.82844	2.0359	1.6373	0.83523	0.061383	3.5698	4.3982	2.0448
-1.2381	-1.0445	-2.2299	-1.0293	-1.4563	-3.0397	-3.2138	-0.54995	-1.9994	-2.1134	0.32675	-3.4027	1.4367	-1.7755	-2.2751	-2.823	-1.0026	-2.7154	-3.9185	-0.36093	-1.2572	-3.2484	-0.85331	-1.4185	-0.99905	-2.1589	-1.5455	-2.7852	-0.94997	-1.0435	-3.4928	-3.6652	-2.5918	-1.9846	-0.56422	-2.3485	-1.805	-2.2249	-2.3057	0.21081	-3.281	-2.9499	-2.6592	-2.5258	-3.0205	-0.7411	-0.70472	-3.2306	-0.97645	-1.1521
-5.7692	-6.0058	-4.9805	-6.9977	-5.0929	-5.564	-4.7154	-4.0911	-4.6631	-5.9674	-4.7411	-6.4597	-6.5327	-3.0967	-5.0248	-5.7529	-5.3802	-4.4354	-5.7278	-6.0007	-4.9874	-5.6253	-4.6512	-5.1232	-6.5214	-7.9356	-4.2799	-6.8284	-3.6253	-4.7304	-2.8654	-4.7102	-6.4521	-6.5609	-6.1354	-4.2499	-7.1408	-5.9374	-6.3653	-7.3035	-3.3656	-6.0035	-5.8199	-5.9682	-3.9915	-6.659	-5.6511	-4.6908	-7.3728	-2.5384
-15.226	-13.355	-14.378	-12.884	-12.555	-16.068	-14.41	-12.64	-11.934	-13.508	-12.02	-11.89	-13.535	-11.564	-13.78	-13.946	-12.579	-14.636	-13.08	-13.553	-11.557	-13.278	-14.281	-13.36	-13.132	-13.639	-12.394	-13.741	-15.56	-14.129	-13.8	-13.301	-12.175	-13.011	-13.247	-11.784	-13.244	-12.067	-12.787	-13.619	-13.241	-11.337	-11.921	-13.074	-13.894	-11.959	-13.977	-11.989	-12.013	-12.444
-21.78	-24.246	-22.504	-21.733	-20.325	-23.76	-23.238	-21.577	-22.262	-21.429	-22.478	-22.829	-22.157	-23.647	-23.019	-21.592	-23.004	-20.078	-23.174	-23.082	-24.569	-23.079	-24.324	-23.564	-21.672	-24.315	-24.475	-20.999	-22.784	-23.096	-22.756	-23.427	-23.846	-23.751	-21.927	-21.927	-21.845	-21.247	-21.33	-22.975	-24.485	-21.904	-23.585	-21.646	-20.601	-22.278	-23.018	-20.608	-19.135	-21.562
-11.87	-8.2918	-8.9079	-9.1105	-8.5976	-7.6716	-10.245	-8.3272	-9.5168	-8.4123	-11.075	-9.2468	-8.8269	-9.6825	-9.5547	-9.9898	-8.216	-8.9374	-8.9499	-11.58	-10.754	-10.563	-12.751	-8.9746	-9.939	-7.7313	-9.5038	-10.608	-8.0589	-10.012	-7.8404	-8.9974	-10.424	-11.81	-8.7962	-10.929	-9.1431	-9.2612	-8.8113	-10.732	-8.6253	-10.199	-10.419	-7.8493	-9.7467	-10.114	-11.498	-8.978	-9.4521	-9.6672
-11.895	-12.796	-11.149	-11.598	-16.191	-10.515	-14.478	-12.651	-12.597	-11.696	-10.015	-10.682	-10.718	-11.193	-12.336	-11.839	-13.363	-12.107	-12.887	-12.704	-11.583	-13.361	-9.7777	-9.7985	-11.876	-11.96	-11.641	-9.9183	-8.6266	-10.155	-11.875	-11.24	-13.63	-12.992	-13.94	-11.432	-11.49	-11.39	-11.153	-10.435	-12.075	-11.395	-11.683	-10.958	-11.75	-13.755	-13.757	-10.783	-10.285	-11.729
-3.0081	-2.1863	-2.9637	-3.3385	-2.4539	-3.6186	-3.8037	-2.1431	-4.4585	-4.4157	-2.8443	-2.1491	-3.2086	-2.3124	-4.2621	-1.4624	-6.0129	-1.6495	-3.3967	-3.6489	-3.3082	-2.4243	-3.1663	-3.5856	-3.4314	-1.5919	-3.9058	-2.6706	-3.7787	-3.0348	-3.45	-1.8206	-2.3762	-3.7176	-3.5113	-3.5664	-1.307	-2.906	-1.7004	-3.3003	-3.902	-0.83462	-3.6597	-4.6067	-4.2096	-0.55951	-3.3793	-3.7122	-3.5916	-3.9667
3.4262	5.3795	4.1958	6.031	5.9158	4.5749	4.9295	4.0412	5.2895	0.86451	3.8245	4.2872	3.1123	6.2774	2.296	5.1982	3.5764	4.2908	6.102	2.7517	5.2673	3.3097	5.89	6.9426	3.8118	4.7337	7.3565	4.5084	6.2268	5.0652	4.5695	4.1572	4.3905	4.7148	4.3779	3.4863	4.402	3.6279	4.3224	3.2219	5.5015	3.9938	2.2443	4.1119	4.7054	1.421	3.5959	3.6052	3.8668	5.3394
1.271	0.22936	-0.93876	-2.5264	0.10697	-1.6745	-1.0278	-0.069869	2.4461	-0.2944	-3.5015	-0.076933	-0.33707	-2.7905	-0.71912	0.13102	0.26132	0.68424	-2.4219	0.55615	0.70894	-0.041732	0.62195	-0.082614	1.1689	1.0517	-2.4483	-0.86221	-0.33107	1.4457	-0.93017	0.60132	-1.519	-2.2635	-0.9357	-1.5456	-0.40144	-0.90788	-0.046597	0.48824	0.29403	-1.9724	-1.196	-1.8553	-1.0997	0.56998	0.61156	-0.87778	-0.47875	-1.0542
-11.048	-11.855	-10.674	-9.2657	-10.179	-11.91	-11.224	-10.358	-8.6007	-10.995	-11.49	-9.6089	-10.459	-11.345	-8.6408	-10.017	-10.33	-10.738	-11.461	-9.8846	-9.9343	-9.898	-11.573	-9.3649	-9.3836	-9.5015	-9.4008	-9.8461	-11.666	-9.224	-9.2321	-10.783	-10.676	-10.341	-9.771	-9.3922	-10.203	-7.9419	-9.2464	-12.213	-10.179	-8.5535	-10.742	-8.9069	-11.873	-8.2518	-10.962	-10.639	-11.322	-10.793
-12.254	-13.608	-12.488	-12.053	-11.341	-13.028	-12.639	-14.011	-12.447	-11.019	-12.091	-14.181	-11.602	-9.6667	-12.87	-14.286	-14.957	-11.906	-13.705	-9.1473	-12.717	-11.161	-12.97	-12.283	-13.579	-12.879	-11.855	-13.523	-11.693	-13.524	-12.754	-12.207	-13.205	-13.795	-13.141	-11.203	-12.736	-13.409	-11.352	-12.749	-13.094	-14.316	-15.362	-11.313	-13.399	-12.16	-15.469	-12.066	-12.999	-13.728
-2.4093	1.0649	-0.4495	1.7181	2.2134	0.68689	1.4811	1.125	2.8155	-0.1379	1.8166	0.030099	-0.18061	0.22283	-0.7042	-0.19386	-0.97595	-0.010771	1.6716	-0.29261	2.0097	0.92374	0.77999	-0.28911	1.5059	-0.30696	0.065931	-2.1554	0.20465	-0.15035	0.23967	0.87433	0.051897	-0.15397	-0.50184	0.32778	-1.1439	-1.0356	0.014969	-0.25186	3.392	0.0066542	0.91262	1.2458	-0.3331	-1.9969	0.80787	1.0041	1.9997	-0.0035682
2.6576	2.2995	-0.46737	0.13834	2.9628	1.8269	2.1372	1.1758	1.7961	1.8669	1.9717	0.36613	3.4663	0.82244	0.74249	3.2205	1.0476	3.9313	2.7242	1.3017	-0.66761	1.7887	2.9246	3.1573	6.4341	3.6986	2.9076	2.0738	3.1266	2.7782	2.6109	3.3342	-0.2625	3.6428	-0.52168	3.2344	0.76684	3.0386	0.78808	2.2357	1.2021	1.2535	1.7062	3.3965	4.2042	1.2154	1.9277	2.4455	0.010015	3.0312
-1.5355	-2.3844	-2.6667	-1.024	-2.8031	-2.8979	-2.2183	-1.8064	-1.2083	0.64044	-1.0802	-2.2991	-0.86825	-2.8812	0.15953	0.090282	-1.7447	-1.1078	-3.0961	-1.5518	-2.2381	-0.64956	-2.3914	-0.5771	-3.1773	-2.818	-2.4318	-2.5868	0.12142	-4.0446	-1.8038	-1.9156	-3.2008	-2.2223	-2.2014	-2.0732	-2.6272	-3.4687	-1.5169	-1.5802	-2.8973	-3.6633	0.90489	-1.0722	-1.3321	-1.6783	-2.5733	-1.8437	-2.2274	-3.3885
-12.408	-12.479	-11.645	-12.782	-10.405	-9.8221	-9.9019	-10.877	-8.5122	-10.87	-12.677	-12.347	-9.1879	-11.271	-12.092	-12.946	-10.618	-12.185	-10.901	-10.042	-15.181	-11.98	-11.281	-12.524	-12.997	-14.204	-11.409	-12.013	-9.5359	-10.943	-12.28	-9.76	-13.933	-10.419	-10.882	-10.75	-11.816	-11.67	-11.063	-11.234	-12.523	-11.931	-12.392	-8.3958	-12.335	-12.657	-12.975	-11.333	-12.65	-12.32
2.8794	2.898	3.3633	2.6464	3.5322	3.1266	2.2589	1.7487	4.6307	2.7296	3.6184	2.9234	1.8365	3.5278	1.8348	1.9295	1.9096	2.0995	3.9948	3.8068	1.9137	1.9515	2.8916	1.2117	1.3453	2.403	4.433	0.94198	4.2565	4.5726	4.132	4.0055	2.6958	3.0031	2.8335	0.28708	2.4339	5.1167	1.7887	1.1769	1.5626	3.0509	4.5443	3.3839	0.50784	2.9472	4.244	3.062	3.1218	1.8073
-5.025	-5.9035	-1.8011	-4.5809	-1.1536	-2.9901	-2.6159	-4.7427	-0.92987	-2.0406	-2.9805	-3.7054	-2.0694	-2.8	-3.0427	-4.8704	-4.3699	-5.1646	-3.7349	-4.0259	-2.3884	-3.1553	-4.2446	-4.8132	-4.2017	-1.8581	-2.434	-5.666	-4.0172	-6.3993	-2.7087	-2.5309	-3.7767	-5.6868	-5.3638	-2.8361	-4.7568	-4.6862	-3.6794	-3.7263	-2.3672	-4.8485	-5.4873	-3.5085	-3.9117	-4.7859	-4.3855	-1.917	-3.3176	-4.4578
-0.60441	0.13107	0.1491	-0.48106	1.5523	-0.70526	-0.8268	0.73934	0.29836	-1.6835	-0.84239	0.31613	0.22044	-1.5527	0.92016	1.1273	-1.3184	0.68628	1.6953	1.2724	-0.84213	-0.43924	-0.69856	-0.20087	-0.29939	0.2474	1.6891	0.069449	2.8693	0.52624	-1.0679	1.0468	0.27068	0.27571	0.53738	1.162	-0.4429	1.2958	1.5949	0.2299	0.55088	1.8952	-0.56118	0.37114	0.95854	-0.41836	1.3693	-0.80598	1.5185	1.9595
-0.96631	-2.7792	-1.8784	-2.043	-3.3625	-2.7544	-3.4363	-2.6111	-2.5705	-3.1499	-1.3911	-2.6261	-1.4685	-2.6147	-2.81	-0.71952	-1.5453	-1.3691	-0.032204	-0.66272	-0.93101	-2.886	-0.95469	-1.9196	-2.3233	-1.7127	-4.1683	-0.086734	-3.0883	0.65551	-2.6396	-2.3552	-1.9487	-1.1176	-2.4604	-0.24981	-2.2523	-3.922	0.94764	-1.0862	-0.9711	-1.2983	0.19526	-1.2911	-4.7748	-2.6663	-0.88105	-2.6433	-1.3325	-1.1618
1.208	0.56312	1.0616	1.4943	1.0901	1.587	0.14504	-0.17559	1.8877	1.4046	0.88771	3.663	1.9363	-0.15913	3.4389	2.3175	1.2735	0.28316	4.5183	3.5025	1.2169	1.4407	1.5482	1.1674	2.7229	1.7652	0.98224	2.112	0.96478	-1.7689	0.34338	2.3564	2.0879	0.46186	-1.0326	0.72507	1.2238	0.64723	2.6988	0.89788	0.70383	1.1425	-0.72048	2.2441	1.6613	1.0986	-1.1747	1.0791	0.53185	1.59
-10.202	-9.2178	-7.175	-8.6531	-10.94	-9.064	-10.326	-9.5703	-9.2073	-8.2452	-9.6884	-8.8558	-10.955	-10.728	-8.5824	-6.4904	-9.3555	-5.4422	-8.063	-7.9848	-8.6766	-10.93	-9.7409	-8.6939	-9.4353	-11.207	-10.644	-9.9952	-10.007	-9.1113	-9.7287	-8.5104	-10.6	-8.2528	-9.3489	-9.4297	-8.3009	-11.31	-10.718	-8.8359	-10.188	-9.3094	-7.3831	-8.7349	-10.361	-9.6083	-9.6345	-7.2159	-8.2813	-10.126
-2.102	-0.89714	-2.1111	-5.5077	-1.3289	-1.2026	-0.5468	-2.9679	-2.6393	-1.6348	-0.79012	-3.3193	-1.3992	-0.42821	-1.7438	-3.4242	-1.729	-0.52681	-1.1634	-1.0639	-1.3577	-2.4156	-3.3102	-0.8544	-2.6977	-0.9966	-2.5512	-2.1588	-0.53801	-3.0645	-1.6937	-2.9709	-2.4107	-3.0595	-2.8029	-1.8312	-1.7661	-2.0631	-1.8697	-3.182	-1.5568	-3.5218	-1.6157	-2.4856	-2.8281	-2.5856	-0.60529	-3.0568	1.1415	0.59172
-0.32835	-2.7089	-2.0401	-1.2816	-1.1499	-1.6555	-1.7053	-2.2851	-1.2002	-1.0397	-0.60212	-0.90996	-2.4903	-2.0601	-0.50993	-1.3899	-1.6276	-1.182	-2.7438	-1.236	-1.601	-1.3513	-1.7613	-0.40794	-1.2863	-3.2106	-3.6308	-3.5908	-1.4714	-0.55971	-3.0252	0.85595	-0.90988	-2.6595	-2.5473	-2.8914	-2.4453	-3.6542	-3.4702	-2.388	-1.9128	-1.9827	-0.2619	-1.6643	-0.27959	-2.9121	-3.4883	-1.6769	-3.499	-2.0228
-3.2457	-6.2092	-5.3524	-3.6351	-5.2011	-4.8437	-4.8996	-4.5296	-3.8916	-5.0302	-5.2655	-5.4342	-4.0103	-3.7492	-4.8629	-5.959	-4.6849	-2.6176	-4.1722	-4.4019	-5.8364	-2.9721	-3.579	-2.7659	-1.703	-3.5496	-3.3339	-4.5678	-3.0699	-2.6855	-4.1396	-3.3927	-3.2431	-4.0656	-3.7537	-3.6953	-5.0008	-5.0318	-3.529	-3.0511	-5.9734	-1.0626	-3.3339	-4.2465	-2.8606	-6.2291	-5.1844	-4.7606	-4.1443	-3.5017
5.3325	4.0609	6.7473	4.7483	5.2151	5.8266	5.6412	5.2117	7.1479	5.376	5.2916	7.5549	6.2358	5.8475	5.4181	1.6511	3.3812	5.7215	6.6801	4.3062	6.6105	4.5642	5.2214	6.6126	5.589	5.5568	2.7402	5.7448	5.238	4.7633	4.979	7.8525	6.6819	5.8538	5.5968	6.0571	5.8358	8.4995	4.5982	4.555	7.1558	8.7442	8.9181	5.7823	5.8407	6.8851	7.5827	5.1306	3.9713	5.5384
4.6537	4.7556	3.7301	5.8048	2.7082	5.5927	5.7523	6.9241	4.39	3.5582	3.5151	7.0155	4.1937	5.2542	3.2786	4.1218	3.998	4.8902	8.217	5.7171	6.0423	6.2273	7.2148	5.4295	8.0516	6.5062	6.6185	5.3589	4.8342	6.5811	5.1582	6.4169	6.9324	6.3315	2.8024	3.7712	4.1615	4.0023	6.5134	5.2853	4.327	4.3598	7.531	7.0428	3.855	6.2594	6.2545	3.471	5.8464	4.6127
-13.618	-11.758	-10.644	-12.984	-10.552	-10.279	-12.556	-11.211	-12.769	-9.2142	-13.417	-11.046	-12.457	-11.406	-12.71	-13.1	-10.82	-10.93	-12.043	-11.35	-11.306	-10.733	-11.658	-12.291	-11.434	-12.074	-11.638	-10.754	-10.958	-13.092	-11.956	-9.464	-9.7378	-11.483	-10.691	-11.93	-11.565	-10.84	-12.593	-12.83	-13.025	-12.668	-12.508	-10.254	-12.385	-12.483	-10.124	-11.615	-11.358	-10.403
-1.3327	0.44146	0.24516	1.5358	1.268	-1.3617	-1.6219	-1.9317	-2.0695	0.97386	0.14931	0.037302	-2.2427	-2.0399	0.95165	-0.30329	-0.92277	0.15161	2.3049	-0.67248	-1.0396	-0.028403	2.8746	0.69723	1.1531	-1.5828	-0.80751	0.78448	0.14269	0.64346	-0.39323	0.81049	-0.016135	1.0936	-1.856	0.10074	-2.9408	0.74677	-1.1704	0.60201	-1.3838	-0.0843	-0.2491	-0.63687	-1.449	0.56121	1.567	-0.84753	0.21175	2.3295
-12.108	-13.675	-13.646	-14.411	-9.5693	-12.089	-9.1819	-12.776	-11.948	-12.934	-10.508	-11.847	-12.122	-12.409	-12.349	-12.023	-9.9624	-13.426	-9.2809	-13.475	-13.674	-11.173	-11.492	-11.174	-12.233	-12.477	-12.248	-13.29	-13.351	-11.825	-12.374	-12.54	-10.752	-9.3615	-9.7882	-14.046	-12.139	-13.574	-12.405	-9.1767	-12.292	-11.02	-11.204	-10.139	-10.593	-12.02	-12.631	-10.104	-10.604	-13.147
1.0784	0.067512	1.7844	1.717	-0.29533	1.3984	-2.7953	-1.3178	-0.0064362	0.054035	0.18047	-0.28114	-0.49969	0.011669	0.66642	-2.1545	0.16308	0.05591	1.8861	-0.19404	-0.1058	-1.4746	-0.84437	-1.2918	-0.50171	-1.0637	1.1133	0.56769	0.19088	-1.6772	-1.8023	0.087144	-3.5466	-1.4585	-0.24496	-0.64526	1.5003	2.1572	-1.0687	0.38439	1.3673	-0.87082	-0.19426	-0.73709	-0.85282	0.36621	-1.3328	-0.12026	1.3895	0.75552
-10.915	-10.333	-9.6544	-8.9895	-9.591	-12.856	-8.0755	-11.335	-9.5293	-13.236	-11.593	-9.5031	-10.899	-10.527	-11.504	-9.8886	-10.585	-10.22	-13.094	-12.042	-12.753	-9.9847	-9.4342	-9.334	-11.166	-11.992	-11.283	-12.47	-10.628	-10.002	-11.865	-10.642	-10.62	-11.689	-9.2869	-10.819	-11.411	-12.09	-10.122	-12.229	-9.4781	-10.231	-10.697	-10.793	-9.0744	-9.9386	-10.977	-10.987	-12.754	-10.389
7.5281	6.5301	5.1733	6.1191	6.728	7.5848	8.0514	8.6344	5.7928	7.7166	6.8605	6.7227	7.1498	7.3115	8.1319	8.0016	6.8079	6.6074	7.5809	4.8814	7.7805	6.141	6.744	7.7211	7.4357	6.6538	5.2674	6.3429	5.1506	8.9924	6.9928	6.7185	8.3668	6.5571	4.9289	7.2184	6.0362	6.6806	6.8879	7.3095	5.6057	5.4785	6.2301	5.9184	7.0142	5.947	8.9389	6.4839	6.8658	6.5322
0.27966	-0.71714	-0.26388	-0.5266	-1.1774	-0.36275	1.6735	2.5611	-1.3039	-0.6462	0.36722	1.2007	-0.66076	-0.80848	-0.045483	0.35126	1.2581	2.0213	0.72244	1.9808	0.81804	1.2459	0.50574	-0.56726	1.0696	1.8088	1.3747	-0.27184	0.30333	2.3463	0.25031	1.8392	-0.53669	-0.53879	0.26318	-0.88669	0.8977	0.37619	0.43638	-1.8231	0.071737	0.27277	0.47991	1.4111	0.12542	0.85928	2.135	-0.67771	1.1915	0.46076
2.0857	0.68401	3.4077	0.85994	1.8546	2.3432	0.36124	1.8318	1.9139	2.8842	0.74425	1.8953	1.5208	0.27171	2.5494	0.83295	0.90994	1.6445	3.4614	1.4963	0.8031	2.3091	3.1338	1.8933	1.9355	-0.69746	2.3322	0.26026	2.9386	-0.025316	0.81429	0.50918	1.4151	0.34945	3.1325	0.55438	-1.4798	1.9199	0.92498	1.8493	0.86168	1.5145	1.9807	-1.1185	2.4803	1.1769	2.139	-0.59068	1.7395	0.63476
-1.698	-0.93995	-2.3325	-1.6511	-0.41506	0.74957	-0.623	-0.87628	-1.1554	-1.9785	-2.1337	-1.7599	-0.92192	0.35765	-2.243	-1.8717	-1.8141	-0.75402	-1.2531	-0.95731	-2.924	-3.3754	-1.3989	-1.0553	-2.3277	-1.4382	-0.19126	-3.7069	-2.4912	-1.2814	-1.1312	-2.2523	1.4199	-1.1117	0.34232	-0.97494	-1.6705	-0.92693	-2.088	-1.578	0.92358	-2.0775	-3.4064	-0.69568	-1.3992	-2.1761	0.59618	0.54092	-1.0584	-1.5901
-0.25638	1.7285	0.20475	-0.32913	2.0468	0.23343	-2.1523	-0.67512	-1.8347	-2.4627	-0.87097	-2.0825	-1.2249	-1.286	1.563	1.7893	-0.72312	-1.2854	-1.443	2.0027	1.2905	1.2389	0.33332	-0.072847	0.55509	0.98185	-0.66707	2.2829	0.98827	1.6118	0.047412	-0.63045	-1.6757	0.25026	-2.3336	-0.24522	-1.5658	-1.2633	0.92983	0.48723	-0.96281	-0.026541	-1.989	-1.0901	2.4025	0.48918	-1.6594	-2.4637	-1.5692	-0.15621
0.23462	0.60324	0.96944	2.9398	1.6305	-0.23855	2.7192	2.1338	0.95294	2.6768	2.283	3.7082	3.016	3.43	-0.42724	1.8319	0.22135	2.9397	1.543	2.5544	0.1106	2.1889	3.8642	-0.48817	1.1315	3.287	2.0659	2.715	3.0064	3.0362	1.4903	1.4572	0.75316	0.85536	2.4211	1.2587	1.269	2.3046	1.2184	1.5747	0.67324	2.267	4.0044	0.50863	1.1583	1.6118	1.2117	-0.16947	1.2244	2.4028
2.6727	2.2735	2.149	3.6823	3.6009	1.6937	3.5179	2.7914	1.1775	4.6057	2.5053	1.8963	2.8102	2.4786	1.2879	4.3454	1.289	4.2538	2.5194	0.68229	2.6122	3.3013	3.294	3.5213	2.843	2.7245	4.5794	4.7986	1.3173	1.6407	1.941	2.0666	2.7734	2.0128	5.1877	3.1102	2.9328	2.7189	1.7863	3.0369	3.9295	0.17639	2.6439	3.3372	2.4436	2.2038	1.6658	2.4678	4.3627	1.592
-1.3288	-1.9451	-2.2422	-2.1346	-1.6746	-1.0042	-2.7283	-1.7212	-3.1291	-3.9746	-4.2382	-3.0354	-1.3527	-0.94162	-3.7392	-0.58595	-3.2909	-2.8648	0.52425	-3.7454	-1.6623	-4.586	-2.6555	-2.548	-2.4371	-3.0748	-3.4295	-1.3701	-1.8232	-2.95	-5.0192	-0.84542	-1.1187	-3.6004	-0.78066	0.31544	-2.7129	-1.6213	-3.4092	-3.011	-2.2195	-0.76081	-2.9966	-1.8759	-2.3616	-2.1151	-2.749	-2.2375	-0.72665	-4.5071
-9.1372	-8.7559	-8.3585	-9.7725	-8.8165	-7.3544	-7.8508	-10.234	-9.8543	-8.4698	-9.4443	-8.7057	-8.7582	-7.5991	-8.8758	-8.5627	-9.5033	-8.5786	-8.7694	-6.1548	-10.243	-11.104	-9.3955	-8.8418	-11.027	-8.5229	-8.3288	-8.6617	-10.849	-10.046	-9.4612	-10.687	-6.8798	-9.8702	-9.5681	-9.6731	-8.5276	-10.313	-9.6869	-8.3453	-8.0964	-9.7885	-8.9244	-7.3779	-8.6549	-7.8478	-7.6825	-8.3095	-10.803	-8.5374
-8.4202	-8.2097	-11.276	-9.0156	-10.906	-7.6251	-10.368	-9.5674	-8.9642	-9.5753	-6.8922	-9.296	-11.111	-8.4373	-11.123	-7.8721	-8.4516	-7.3261	-9.2544	-8.9794	-8.7622	-9.8142	-10.018	-8.4186	-9.9984	-6.6995	-10.652	-9.689	-8.4942	-11.582	-9.9922	-8.6929	-6.9137	-9.5964	-10.606	-7.784	-7.7271	-9.6976	-10.368	-8.7162	-9.9124	-7.3827	-9.1594	-8.1571	-9.2157	-10.336	-11.088	-10.944	-11.457	-8.2383
-3.2661	-4.0214	-5.7269	-2.9901	-4.2524	-4.7478	-1.1317	-3.5067	-4.6164	-5.8663	-3.6653	-4.4176	-3.923	-4.0804	-3.9132	-5.9419	-2.7549	-2.3955	-2.8357	-5.1087	-2.2463	-3.1557	-4.0226	-4.1685	-3.1425	-4.2317	-3.528	-2.728	-3.552	-3.722	-4.2	-4.0737	-4.7402	-5.2161	-2.697	-2.2355	-3.7535	-2.4727	-3.9659	-4.0337	-3.3467	-1.5212	-4.1071	-1.6175	-1.2063	-3.6422	-3.7501	-5.7356	-2.8305	-3.8485
0.67408	1.106	0.65516	0.42701	-0.13329	-0.70749	-0.31738	0.87921	1.2808	-0.73778	-0.98032	0.32219	1.1114	-0.28453	0.11166	1.7443	-0.79606	-2.5302	-0.44047	-1.7059	1.0491	0.48962	-0.83074	-0.081488	-1.0789	-1.8952	0.063881	0.26581	0.44246	1.2064	-0.4668	0.31917	-2.1196	-1.0532	1.3484	0.33881	-0.61197	0.70104	-0.33058	-0.7666	-0.86926	1.2811	-2.7017	0.42244	-1.2024	1.627	-1.9315	1.793	0.83893	0.035795
0.69868	1.099	-0.51253	3.0867	1.3427	0.42512	1.7398	0.52325	0.084738	1.0763	-1.487	-0.26233	1.7761	-3.3423	0.55255	1.4597	3.0679	0.12046	0.19268	0.2174	-2.5011	1.5024	1.4588	-0.05488	0.13635	-0.24359	-2.7229	0.71926	-0.17375	1.4044	3.7372	-1.8719	0.53579	-1.1576	2.9839	-0.37808	0.48513	-0.84689	-1.5057	1.5394	0.42472	1.1114	2.1162	1.6008	-1.2538	0.50632	-0.60692	0.37253	0.13191	0.17047
-5.9388	-6.259	-4.9907	-4.1489	-4.6138	-3.479	-5.165	-5.1126	-4.548	-5.7479	-4.6717	-8.5895	-4.9045	-7.5665	-6.0971	-6.2354	-4.28	-7.0805	-6.4009	-5.5396	-4.2251	-3.6518	-5.2966	-6.3067	-6.0662	-6.0604	-6.1398	-8.3283	-5.264	-5.7569	-4.1348	-5.1546	-3.8917	-7.8308	-4.0274	-5.2966	-2.8693	-6.3605	-5.1146	-4.7712	-5.3722	-7.8452	-4.4639	-6.655	-7.8834	-4.0002	-4.8109	-7.7541	-8.0511	-7.3422
-11.174	-9.9094	-11.506	-11.439	-12.348	-13.751	-13.28	-12.175	-12.281	-10.01	-13.033	-12.473	-10.478	-10.391	-10.619	-11.171	-12.915	-13.324	-12.072	-12.581	-12.485	-11.301	-11.819	-12.73	-10.655	-11.41	-10.78	-10.923	-10.569	-10.544	-12.11	-9.5192	-12.084	-10.116	-12.607	-12.148	-10.782	-12.678	-12.155	-12.292	-12.091	-13.67	-10.501	-10.139	-13.771	-11.577	-10.494	-12.73	-10.065	-11.831
-7.6659	-6.9274	-9.3893	-9.3563	-11.382	-9.8995	-8.3736	-8.8321	-6.2062	-11.156	-9.6805	-7.673	-9.0751	-9.035	-10.387	-10.143	-7.9351	-9.4983	-8.7911	-8.1264	-9.9214	-7.4529	-7.3767	-10.562	-7.6966	-8.6026	-10.191	-8.7179	-9.4544	-8.686	-8.6478	-11.049	-9.0956	-8.1391	-5.6716	-10.553	-11.358	-9.9185	-10.201	-8.2039	-6.6418	-8.9203	-9.4876	-9.5915	-7.5184	-7.5964	-8.0717	-7.6694	-8.3055	-8.987
-1.1412	-3.4579	-1.3676	-0.96829	-1.4879	-2.5671	-1.1458	-1.6398	0.85535	-2.1616	-3.279	-2.0676	-0.57759	-2.2744	-1.2233	-0.87366	-1.7173	-3.3169	-0.97518	-2.4715	-1.7555	-0.40973	-0.27306	-2.1735	-0.6315	-0.92501	0.29207	-0.24508	-0.43276	0.7549	0.088329	-0.30981	-0.952	-0.26561	-3.0838	0.18479	-1.5886	0.97844	-1.4043	-0.36185	-0.8667	-2.6133	-0.24014	-0.90773	-1.3078	-1.2737	-3.8232	-2.7596	-1.8466	-1.6747
4.6483	5.0483	6.6901	4.762	5.948	4.9483	4.7078	6.0488	4.0009	5.5776	6.251	5.0097	8.3418	4.5644	6.1263	5.1395	5.435	2.6903	5.2407	6.9038	5.8376	5.4374	4.1683	7.7411	4.0988	3.6691	4.903	7.9586	5.9548	3.9399	5.4536	6.1762	7.1735	5.9092	6.636	3.8223	4.3917	5.2656	5.5411	4.5714	6.6001	5.0551	5.3049	7.3569	6.3953	5.0342	6.4879	6.4754	5.9049	6.4609
7.362	7.7172	7.3454	6.8485	7.6319	4.5121	10.551	7.3127	7.3019	6.8409	7.9057	6.5854	7.7154	7.7597	7.4644	7.9213	7.5547	6.0888	5.8266	6.3324	4.9824	6.3517	5.9754	7.0689	7.2791	7.7828	6.096	5.2741	7.8272	5.7702	4.0645	7.6757	7.1281	5.2063	6.089	7.2962	8.66	5.5031	7.8933	5.2877	4.8873	7.8064	7.1076	7.0502	4.7462	6.856	6.4502	5.7847	6.8022	7.8286
-10.211	-9.8716	-12.173	-11.783	-10.94	-11.189	-13.899	-12.709	-13.874	-13.046	-9.2586	-12.82	-12.985	-9.8085	-10.512	-10.657	-11.723	-13.526	-12.64	-11.577	-10.478	-11.261	-13.488	-9.6615	-12.221	-11.569	-12.254	-10.364	-9.3714	-12.988	-12.308	-9.399	-10.445	-9.9484	-11.596	-11.399	-11.217	-10.352	-10.883	-11.679	-11.302	-10.107	-10.744	-11.32	-12.103	-10.112	-10.332	-12.506	-12.632	-13.052
-13.074	-12.918	-11.217	-12.146	-11.007	-12.9	-13.606	-15.685	-16.097	-12.207	-13.456	-11.551	-11.699	-12.227	-12.22	-12.391	-13.335	-12.679	-10.365	-11.63	-14.305	-11.001	-13.489	-16.655	-14.029	-10.709	-13.465	-13.818	-12.59	-14.729	-14.042	-12.834	-12.766	-13.083	-13.404	-12.89	-13.004	-11.486	-10.338	-13.357	-12.209	-14.153	-10.757	-12.823	-13.472	-14.085	-13.31	-13.002	-12.656	-11.801
2.0681	-3.1722	1.167	-1.5092	-0.65009	-0.58038	-0.82479	-1.1104	-0.71009	-1.4592	-0.59069	-3.3703	-2.2086	-0.88674	-0.39843	-0.72755	0.6314	-0.69077	-2.2884	-0.5959	-0.81788	-2.1937	-1.1361	-2.6296	-0.40922	-1.1771	-1.1529	-0.93643	-2.8246	-2.5671	-2.2184	-0.19859	-0.60994	-1.162	-0.035437	-1.4865	-2.0564	-1.7005	0.38739	-0.76113	0.36644	0.84658	-0.6246	-0.59153	-2.4932	1.1965	0.1	-1.6247	-0.79921	-0.80243
-21.744	-21.221	-21.26	-21.77	-22.318	-22.769	-21.561	-23.318	-22.992	-24.547	-23.215	-21.268	-22.931	-22.168	-23.391	-21.156	-22.661	-20.906	-21.285	-22.311	-21.861	-23.154	-21.178	-23.137	-21.153	-22.04	-21.715	-22.026	-21.949	-21.209	-22.525	-20.978	-23.934	-24.947	-20.409	-22.734	-21.758	-22.372	-21.71	-23.132	-23.236	-19.477	-23.344	-20.566	-21.997	-21.782	-21.267	-21.279	-19.351	-21.8
-21.464	-23.539	-20.078	-21.737	-19.625	-19.165	-21.701	-20.854	-20.424	-21.228	-22.447	-20.348	-21.264	-21.004	-21.259	-19.299	-22.715	-22.8	-21.066	-21.813	-20.012	-22.059	-18.919	-21.387	-20.942	-18.687	-21.624	-21.478	-22.035	-20.541	-20.887	-20.869	-22.201	-19.838	-22.308	-22.848	-20.134	-22.474	-22.065	-21.866	-20.584	-20.902	-22.229	-20.547	-21.507	-20.739	-22.359	-20.883	-21.853	-18.863
-1.5698	-1.0558	-0.79437	-0.61953	-1.4152	0.43497	-2.9507	-2.6052	-1.1646	-0.70228	-1.4314	0.1429	0.32494	-1.4356	-0.024465	-2.1378	1.4799	0.84167	1.0174	-2.1765	0.20372	-1.4757	-1.0198	-2.124	-1.5168	-0.088557	-2.7918	0.32797	-0.50409	-2.1079	-2.0592	-0.50856	-0.61818	-3.0762	-0.59674	-0.29432	2.0791	-0.12438	-1.213	-1.9294	-2.9666	-2.5832	-0.94299	-0.42093	-1.9295	-2.6488	-0.67362	-0.70232	-1.2478	-1.3871
-0.028202	-0.59007	-1.6951	0.92546	1.6925	0.70816	0.72556	1.6733	-0.25584	2.081	0.99683	0.81192	0.80012	-1.1067	0.36021	-0.50901	1.1453	-0.45391	0.93973	-1.3776	0.36441	0.37565	1.4351	2.012	-0.21398	0.59471	1.5772	1.0888	-1.125	-0.56605	1.6587	-0.52958	0.63278	0.40844	-1.6278	-1.6024	0.73064	0.14123	-0.051071	1.2529	1.1895	0.95696	1.41	-0.1255	-0.20693	-2.1788	-0.80631	-1.2087	1.5405	2.1497
0.94003	2.2352	3.4901	3.4606	2.7467	2.4487	1.1449	2.8913	2.5468	4.8096	3.991	0.78571	4.4013	3.1097	3.7934	5.647	1.5366	1.4149	1.3632	2.2953	4.0663	2.5842	3.859	2.4529	2.3075	3.8952	3.848	2.2346	0.67981	3.1316	5.0934	1.7499	2.6851	2.9321	1.3511	1.6262	3.0001	0.8699	1.7635	0.20716	2.2244	3.2253	4.3196	1.8839	0.78244	3.076	1.5222	3.7897	2.3208	3.2512
-1.9736	-2.7259	-2.0465	-1.1263	-0.84929	0.87986	-1.4475	-1.5602	-3.3194	-1.0668	-2.4499	-1.0565	-0.4426	-1.8256	-2.6136	-3.2266	-1.9466	-0.78142	-1.4004	-3.4351	-1.7175	-1.4287	-1.2937	0.043386	0.25524	-3.2074	-1.8298	-0.96267	-0.068112	-0.40279	-0.93149	-1.4878	0.1434	-0.66994	-0.59357	-1.8787	-0.62436	-0.058036	-2.1831	-2.6451	-1.3511	-0.76768	-1.6275	-2.0268	-2.3006	-1.3882	-1.5553	-1.461	-4.1173	-0.16579
-0.41075	-1.7922	-2.1552	-2.2683	-3.1031	0.46555	-1.8956	-2.6077	-2.68	-2.8887	-0.64812	-0.79656	1.633	-1.9754	-0.61003	0.0099274	-0.034009	-2.1193	-1.2686	-2.1189	-2.1594	-2.0004	-1.7721	-1.5637	-1.3424	-1.9593	-3.8541	0.51166	-3.0567	-2.5367	-2.9731	-0.92746	-2.0155	0.51498	-2.1945	-1.9566	-2.6153	0.033264	-2.7396	-1.937	-2.1787	0.81934	-1.4038	-2.2507	-2.903	-0.92419	-1.8734	-0.4988	-0.13905	-1.4053
-7.4227	-3.9273	-6.5158	-3.7817	-4.5016	-4.5743	-6.1045	-5.9572	-4.389	-5.0468	-6.6432	-6.4021	-6.5173	-6.9525	-7.4236	-6.3287	-2.4895	-5.5442	-7.2306	-6.1078	-3.3849	-7.2093	-5.5189	-5.6504	-4.6095	-5.9568	-3.2165	-5.6265	-5.938	-4.3344	-5.8785	-5.9239	-4.6289	-5.7955	-6.0579	-4.9852	-6.1721	-5.3106	-6.9082	-4.7287	-3.5291	-7.6227	-6.6112	-6.4841	-4.2518	-5.5809	-5.9758	-5.3586	-5.9242	-5.1775
-5.6937	-9.1666	-4.9317	-4.8699	-4.7914	-5.0802	-6.1559	-4.4487	-6.7226	-4.7654	-2.9305	-5.5194	-3.7105	-4.2568	-5.2504	-4.8722	-5.1253	-4.0746	-5.4333	-4.2569	-3.4132	-4.764	-5.9996	-4.8398	-5.1079	-6.3968	-2.9768	-4.6247	-4.9766	-5.0897	-4.1177	-5.9011	-2.4364	-5.0659	-5.2871	-7.2819	-4.5648	-6.2155	-4.8996	-3.2749	-4.2063	-5.9178	-6.49	-5.8067	-3.3227	-5.7342	-6.1789	-5.3887	-5.8351	-5.0738
-0.18081	0.59223	-1.9754	1.6164	0.74498	-0.32725	2.07	-0.65022	-0.51816	-0.53944	0.88172	2.3599	1.1418	-0.30784	2.1947	-1.1422	0.60187	-0.44468	0.73254	-0.48972	-0.34875	-1.2402	1.0167	0.10234	-0.35473	-1.4177	-0.15252	-0.85681	0.44702	-0.47921	0.24683	-1.4084	0.18128	-1.009	0.75709	1.1727	2.9449	1.1249	0.046605	-1.9991	-0.77295	-1.033	0.31889	-0.34899	-0.46722	-1.6794	0.60608	0.018567	-1.1935	0.50314
-12.255	-12.061	-14.067	-13.216	-14.835	-13.143	-12.997	-11.315	-12.1	-11.328	-11.069	-14.101	-12.125	-11.309	-11.862	-10.566	-12.573	-10.599	-12.657	-12.315	-10.422	-13.282	-12.425	-12.806	-10.724	-11.922	-13.535	-13.565	-12.158	-12.941	-12.267	-11.235	-15.191	-11.6	-10.507	-13.536	-12.784	-13.306	-13.846	-13.601	-12.236	-11.626	-15.119	-12.623	-11.433	-14.872	-12.076	-10.786	-10.792	-11.088
-23.103	-19.646	-24.368	-24.488	-22.687	-23.473	-19.882	-21.431	-20.994	-20.332	-22.208	-21.519	-23.448	-20.853	-22.014	-22.374	-23.834	-22.502	-19.609	-23.473	-22.054	-22.302	-21.85	-22.352	-21.132	-20.926	-23.424	-22.962	-21.374	-22.257	-20.335	-20.03	-21.818	-24.079	-20.367	-23.225	-21.469	-21.513	-21.815	-23.144	-20.38	-23.972	-20.646	-20.746	-22.399	-21.008	-22.944	-23.836	-21.924	-23.021
10.734	7.6503	7.1667	7.8894	9.8829	8.1693	7.0249	8.9049	6.2905	10.926	9.1781	8.5137	8.4429	9.6151	7.879	7.5928	9.2415	10.504	9.4606	7.8999	9.5917	8.7991	9.8572	8.4316	9.1626	9.7549	7.3575	8.5882	8.9952	9.9236	10.521	9.22	8.0511	10.223	7.9761	9.7953	10.211	9.7359	8.6124	9.459	7.356	8.1144	8.6654	8.2787	9.6521	6.7115	7.2656	7.4656	7.3583	7.9134
0.099185	-1.3327	-3.3315	0.41329	-1.9637	-1.6487	-2.7269	-1.2661	-0.50025	-4.105	-2.7629	-1.1227	-3.6769	-0.52814	-1.7778	-1.9264	-0.53014	-1.0265	-0.42744	-2.6123	-0.049306	0.28034	-2.8944	-2.615	-2.6142	-3.1579	-2.1923	-1.0916	-0.62184	-1.6373	-1.378	-2.4109	0.35927	-0.92644	1.0906	0.35965	-0.24433	0.44678	-1.753	-1.2985	-0.30192	-0.65118	-0.82601	-1.7094	-1.4563	0.59676	-3.7757	-2.3515	-1.213	0.82913
11.534	8.0978	10.843	9.2236	7.4364	9.9811	10.19	10.319	10.167	7.6885	8.9684	9.635	9.1524	7.4689	8.1029	11.093	9.9401	9.3328	8.5498	10.126	9.6349	11.16	10.287	7.5779	10.619	10.307	8.8478	9.8071	10.648	7.3916	7.3366	11.601	8.8082	9.9176	10.482	7.017	10.514	7.1753	10.063	9.5691	11.419	8.4346	9.4483	9.2166	9.9755	8.1875	10.036	9.8714	10.072	10.309
-4.3739	-3.2514	-5.0604	-2.9607	-5.073	-2.8603	-2.872	-3.3072	-3.6543	-3.7573	-1.0251	-2.6122	-5.7714	-2.2774	-3.9544	-3.9549	-5.0344	-2.4692	-4.5146	-4.3931	-2.6784	-2.9019	-4.3728	-3.1853	-4.5648	-3.4741	-3.4587	-5.7484	-6.0849	-2.2788	-4.7343	-5.0154	-4.6262	-4.8559	-4.1534	-6.1596	-0.91304	-3.003	-4.475	-5.1033	-3.3625	-3.3017	-5.6444	-3.4063	-2.0247	-1.9794	-5.8477	-5.3946	-4.1746	-3.3064
2.2658	-0.55692	-1.5756	0.32533	0.65019	-2.2065	0.38767	2.6711	0.64751	0.37121	-0.82349	0.57835	0.16692	0.67738	-0.46788	0.010097	-2.1961	-0.43182	0.013263	0.13945	-3.0166	-0.24588	-1.329	3.1296	0.046088	-0.62345	2.2946	-0.20278	-0.51215	0.3716	0.69875	-0.039576	2.2587	1.9269	-1.9372	-0.33854	-1.2852	0.30118	0.74812	-1.2253	-2.086	1.15	0.45125	0.40798	1.093	4.2166	0.022827	0.46125	0.088476	0.29014
0.54236	0.17281	1.3964	2.1289	1.7159	2.6572	1.4826	0.34062	2.2535	0.77602	1.0198	2.8665	0.37799	2.8756	-0.31758	0.55975	2.0836	2.502	3.0168	1.7029	0.49102	3.7388	2.7224	2.1982	1.7688	0.59407	0.0090943	1.0255	2.4429	0.66214	1.8889	0.033315	2.3256	0.93959	1.6201	2.7215	1.9815	3.9994	4.3375	2.578	2.6351	0.15196	0.68234	-0.24602	0.81025	0.75469	3.2999	1.7179	0.83155	0.53333
-10.371	-8.105	-9.6968	-8.2559	-9.2653	-10.051	-8.4316	-10.942	-8.6463	-9.1624	-8.5586	-8.9243	-7.5978	-10.58	-8.3548	-10.014	-11.195	-10.492	-7.1745	-9.7473	-9.7905	-10.763	-9.0903	-8.7471	-11.362	-8.9309	-10.265	-9.8171	-7.2573	-8.5292	-9.9454	-10.014	-10.24	-10.09	-9.9717	-7.4671	-11.261	-9.1269	-8.9873	-8.6336	-7.4662	-9.4223	-7.7017	-9.7275	-6.5665	-9.9797	-11.734	-9.1984	-10.985	-11.442
-15.195	-13.448	-13.593	-13.291	-13.976	-16.229	-16.944	-14.261	-13.403	-14.599	-16.901	-13.687	-14.958	-15.788	-13.829	-12.717	-17.596	-14.108	-11.297	-13.79	-14.42	-15.648	-13.531	-14.056	-15.748	-14.473	-13.994	-13.391	-15.128	-14.188	-14.379	-13.69	-14.638	-12.725	-14.411	-15.164	-15.23	-15.9	-15.424	-15.611	-16.7	-12.274	-15.372	-13.704	-15.356	-16.417	-14.057	-14.147	-15.005	-15.123
-8.1985	-10.449	-9.6504	-11.134	-11.86	-9.8871	-9.1959	-9.4503	-10.954	-10.119	-10.634	-12.436	-10.181	-8.5558	-9.6946	-8.6288	-12.024	-10.174	-12.255	-9.9824	-9.9935	-9.5489	-11.809	-8.2858	-10.926	-9.8321	-9.9803	-10.68	-11.639	-10.232	-11.799	-10.365	-12.799	-9.1212	-9.8774	-9.1338	-9.7831	-9.2657	-8.791	-10.132	-11.657	-8.8969	-7.5951	-9.4926	-9.0694	-9.1237	-12.896	-10.317	-8.8753	-11.581
0.10692	1.0928	1.0312	0.63584	-0.20445	2.2427	2.8474	-0.17755	2.0424	1.0042	4.1962	1.9022	3.0078	0.55236	0.59155	1.2078	3.2613	-0.17414	3.5337	3.1473	2.1141	-0.20216	2.5255	-1.5116	1.7196	-1.566	1.7459	0.93508	0.29629	0.49863	1.735	2.3617	2.0406	2.5984	0.82927	0.92803	2.5257	2.0487	0.16915	0.39537	2.7249	3.2064	-0.27697	1.9395	0.80958	1.3928	1.0619	3.1092	1.5694	-1.5749
-20.761	-21.245	-19.86	-22.026	-22.78	-24.157	-20.302	-21.184	-19.76	-20.434	-22.392	-18.777	-21.751	-20.741	-20.036	-21.372	-18.653	-19.586	-20.955	-18.111	-22.881	-20.68	-19.678	-22.376	-20.336	-21.23	-20.989	-21.241	-19.938	-22.406	-21.535	-20.359	-20.942	-24.276	-19.888	-22.467	-20.167	-20.301	-20.167	-19.898	-20.698	-20.687	-19.791	-21.762	-20.231	-20.1	-19.987	-21.324	-19.964	-21.88
3.1339	3.8928	4.5806	4.5337	4.5989	2.9784	5.5968	3.2914	4.9615	3.9828	2.7492	3.6847	5.2644	2.7398	4.0264	1.4593	3.531	4.4696	5.0609	3.3078	3.9041	4.1559	2.5781	3.0047	4.1454	4.3862	3.2078	4.5831	6.1084	1.8357	4.2871	3.5782	2.5143	4.743	3.6685	4.0876	2.6565	4.8309	5.7068	3.7242	1.8407	3.4039	4.7857	4.6091	5.5399	4.7116	5.0776	2.9242	4.9569	4.8012
-12.66	-13.685	-10.454	-13.274	-12.443	-12.768	-15.232	-13.719	-12.862	-13.623	-13.857	-11.086	-12.622	-13.925	-10.974	-14.006	-12.649	-12.933	-11.37	-13.967	-13.269	-14.406	-12.778	-12.203	-12.505	-13.989	-12.134	-13.563	-13.618	-14.559	-12.976	-13.873	-13.332	-13.88	-13.581	-12.423	-12.047	-15.306	-13.659	-14.37	-11.629	-12.109	-14.082	-12.546	-14.137	-12.435	-14.847	-12.609	-12.886	-14.188
-3.8324	-1.4582	-3.928	-3.4064	-3.5286	-2.3031	-1.4908	-2.6205	-1.8148	-3.1079	-2.3436	-1.1592	-1.5686	-3.4765	-1.9007	-3.1398	-3.5142	-2.6185	-0.79006	-0.37346	-0.98808	-3.4757	-4.1587	-3.1633	-3.385	-3.5649	0.38971	-2.9206	-5.2043	-1.3673	-2.9017	-3.4637	-2.8264	-4.5226	-1.3139	-2.7027	-5.635	-1.4692	-0.29906	-2.4913	-1.9404	-1.7535	-3.5916	-0.33064	-1.8226	-0.93268	-4.2845	-1.507	-0.47806	1.4789
-3.5351	-2.4355	-3.0683	-3.4628	-4.9244	-3.1809	-0.13425	-4.1956	-2.5011	-2.0723	-2.2708	-4.406	-0.57116	-1.7781	-1.607	-3.9464	-1.504	-3.6521	-2.9099	-2.6099	-2.9645	-3.044	-0.29318	-3.7652	-4.2863	-4.3814	-3.0044	-3.0396	-1.9228	-2.9771	-2.4157	0.061785	-3.4487	-3.3435	-0.97188	-2.6007	-4.4202	-1.8621	-0.47355	-2.1215	-1.604	-2.7307	-3.1469	-4.9384	-2.8581	-1.152	-1.5833	-1.7379	-2.0267	-4.16
1.1974	1.254	2.5254	4.3196	1.0605	2.0206	3.1621	0.30304	1.6083	0.22049	1.7182	2.6105	1.0621	3.4225	4.0107	2.7701	1.8214	3.2752	1.6393	3.3839	1.9126	1.8529	2.2237	3.5593	3.3585	0.00036372	1.7233	0.85677	5.4793	2.5123	2.3265	3.1436	2.5565	3.4344	4.0321	3.1145	2.589	2.5421	1.5611	1.732	2.3403	2.516	0.53204	2.5759	1.9337	1.3581	2.1391	0.98571	-0.0041093	0.89068
-14.867	-13.428	-10.841	-12.473	-14.292	-10.874	-12.791	-13.141	-12.467	-13.265	-14.555	-13.165	-12.517	-14.036	-10.91	-11.897	-13.717	-13.161	-12.421	-14.988	-10.78	-11.547	-13.189	-13.085	-13.182	-12.729	-13.921	-14.014	-12.888	-12.421	-12.354	-12.821	-11.218	-14.704	-12.075	-14.518	-12.753	-14.286	-13.172	-13.948	-11.041	-14.122	-12.542	-13.418	-12.956	-12.575	-13.767	-11.882	-12.142	-13.902
7.1496	8.8032	8.8534	7.3046	9.0019	7.8993	9.104	8.4382	6.0122	8.5181	7.9514	7.9125	7.4736	6.8527	7.5689	6.771	7.6982	7.0937	7.0177	7.7387	8.0252	7.6492	7.2072	9.595	8.759	8.1361	7.0395	7.5363	5.2264	10.624	6.1249	8.4151	7.9127	7.3736	6.367	7.3029	8.8407	7.3903	8.2169	5.7653	7.2307	5.9544	7.9397	9.7032	5.185	9.3335	5.8872	7.5247	9.6538	8.1004
-13.353	-10.753	-14.086	-13.023	-13.368	-10.43	-11.899	-12.556	-10.647	-12.695	-11.758	-12.239	-13.945	-10.915	-12.096	-12.117	-12.577	-12.449	-12.654	-12.997	-12.286	-10.612	-11.547	-12.906	-12.215	-11.558	-13.275	-14.434	-14.392	-13.14	-9.9516	-11.058	-9.5519	-13.246	-9.8458	-12.254	-12.621	-12.174	-12.597	-12.921	-11.867	-11.581	-12.119	-11.84	-13.46	-12.222	-11.144	-12.872	-10.86	-13.571
-7.6688	-3.9803	-3.5149	-6.9845	-5.5708	-7.2626	-5.9651	-6.931	-4.8959	-7.686	-6.1812	-5.6614	-6.5923	-5.6771	-5.8783	-8.5799	-5.2968	-5.0631	-6.4737	-6.3812	-4.6252	-6.2012	-7.0847	-6.3332	-4.6194	-5.7069	-5.7945	-6.3571	-5.3443	-5.5097	-6.4469	-6.0215	-7.655	-4.3799	-7.6237	-7.1036	-6.93	-5.3666	-9.4402	-5.9542	-7.4455	-6.732	-7.8108	-4.9629	-2.9557	-7.3275	-7.1038	-5.7298	-8.0973	-5.1557
1.1391	1.061	-0.29971	-0.71992	1.9742	1.7634	0.079828	2.1212	-0.79482	2.301	1.479	2.1873	1.8302	0.48101	2.2697	2.3952	1.4779	3.9627	2.447	0.56855	3.4306	4.1639	2.7326	2.318	5.1416	2.8814	2.2112	2.153	1.805	3.2491	2.0688	1.7052	2.6348	0.89067	1.8853	3.8521	3.7392	3.1856	1.5964	2.1655	1.2888	1.5703	2.0614	0.6387	2.0216	0.755	0.93716	1.859	3.5307	1.5395
-11.974	-10.342	-9.3069	-10.072	-13.497	-11.261	-11.413	-9.2777	-8.4617	-13.786	-10.704	-9.9848	-10.003	-13.809	-10.327	-11.333	-11.308	-10.944	-12.261	-10.437	-12.871	-10.317	-9.4129	-11.876	-8.0455	-10.024	-10.366	-10.673	-11.41	-11.316	-10.719	-9.0915	-12.181	-12.026	-11.449	-9.6349	-9.7895	-10.121	-9.72	-11.088	-10.532	-9.5102	-11.32	-13.43	-8.4939	-10.023	-12.11	-13.249	-10.147	-11.719
-14.449	-11.649	-14.464	-16.225	-13.756	-14.76	-16.147	-16.896	-15.325	-12.954	-15.353	-15.534	-14.668	-15.206	-14.922	-13.536	-14.014	-15.064	-14.556	-14.904	-13.615	-12.358	-12.728	-13.434	-11.22	-14.524	-13.083	-15.822	-12.273	-15.795	-15.473	-16.632	-15.569	-15.902	-13.59	-14.66	-13.271	-14.662	-15.652	-13.539	-16.999	-15.674	-15.212	-14.792	-16.53	-16.886	-13.92	-13.749	-13.695	-15.239
5.8502	5.4671	4.7993	6.4939	4.4531	4.3712	4.1916	3.5047	6.4387	5.3079	4.4015	7.6087	3.3673	5.6523	6.3312	4.1995	5.2949	1.1998	6.3424	7.0087	3.8506	5.9452	6.0248	6.3285	8.8282	4.791	4.659	4.3065	6.1164	6.2857	5.588	8.248	5.3825	5.8567	5.2676	5.1537	5.9602	5.7125	5.4348	6.2619	5.5537	8.712	5.718	4.3891	3.5687	3.8793	4.0308	4.8749	3.8935	5.9411
-1.9164	-1.8202	-3.0686	-1.8782	-1.6103	-3.2669	-4.4235	-3.1955	-2.6873	-2.765	-3.7592	-3.1648	-2.4296	-3.5929	-2.2425	-0.68564	-3.6803	-0.64191	-1.1114	-2.887	-3.5052	-2.2981	-1.3483	-3.9776	-4.2288	-4.6792	-4.7378	-2.6159	-1.2231	-5.4027	-0.56781	-2.3282	-4.0929	-3.8095	-1.4453	-3.9478	-2.0229	-1.3802	-2.1791	-1.243	-2.603	-2.739	-4.4089	-3.4571	-0.77088	-3.8679	-4.2754	-2.9183	-4.1062	-1.3285
-0.47182	0.64975	0.67826	0.6166	-1.5842	0.050737	0.81319	-1.4076	1.4111	0.37945	-2.0193	-0.26363	-0.67611	-2.0438	0.30926	1.9415	-1.9849	-2.5142	0.2155	-0.43096	0.71817	-0.5223	-3.1651	-0.11291	-0.17049	-1.281	-1.2343	0.99998	-1.3356	-0.56125	2.053	-0.49056	0.75134	1.3259	-1.2852	-0.76899	0.9008	-0.52458	1.9556	-2.0733	-1.5688	1.6851	-2.6248	-2.3984	-1.1171	-0.5581	0.74089	-0.5612	0.38431	-0.26228
0.8816	0.95849	0.69042	0.44696	0.076613	0.94337	0.94749	1.7683	-1.2381	-1.7752	1.4494	1.4464	-0.07237	1.0113	0.27685	0.57366	1.2755	2.0639	-0.31943	-0.16125	1.6978	-0.11269	1.7743	1.343	-0.017945	-0.99517	0.18524	-0.20093	2.3537	-1.056	2.1861	1.3104	-0.471	0.14192	-0.0091542	1.6925	-2.4941	0.4335	3.1403	1.6015	1.7768	0.31754	0.99788	0.77129	-1.2745	0.90298	-0.308	-2.9487	1.0549	0.51966
0.7251	-0.39755	-0.54594	-0.97444	0.082781	-0.88404	0.36123	-2.3409	-0.71543	-0.76355	-0.95426	-2.2442	-0.45225	0.18556	-1.0515	-0.22723	-1.2486	0.57324	-0.27016	-1.1443	0.2943	-2.4678	-0.28991	0.59443	-1.021	0.99344	-0.74434	1.4215	-1.675	-0.51841	-0.062847	0.80296	-0.83614	-2.1014	-0.46548	0.022507	-0.7411	-1.3413	-0.37987	-0.26431	1.1439	-0.88159	-0.70032	-2.1749	-0.78479	-2.8704	1.0422	1.0056	-0.91451	-0.70791
1.8985	0.54362	0.66071	0.4014	-2.4318	0.16939	0.43174	-3.6767	0.27659	0.58415	0.21454	-1.0901	-0.30028	-1.0793	0.71047	-0.90198	-0.50024	0.71102	-1.1336	-0.593	0.22168	1.5361	-0.076806	0.099832	-2.1598	-0.52979	-1.986	0.97046	-0.17705	2.1809	-0.85251	-0.95997	-0.26274	0.12482	-1.7631	0.89462	0.35852	-1.6307	-0.75396	-0.63914	-0.15859	1.6508	-0.40869	-0.0095911	0.91735	0.33963	0.88469	-2.1193	-2.0151	-2.0721
-1.3344	-0.71361	1.5348	0.2552	-0.5806	0.86249	-0.59551	-0.55118	0.31307	-3.4881	-0.65367	-1.3968	0.537	-0.16334	-0.1834	-0.099714	-0.12086	0.17988	-1.259	-0.1075	1.0955	-0.21479	2.3259	-2.3461	0.3374	1.0292	-0.32845	0.9354	-0.32889	0.72243	-2.1172	-0.71832	1.7581	-0.21296	-0.52529	-0.99166	0.42899	-1.2805	-2.1953	1.4431	2.3162	-2.5386	-0.64751	1.4265	0.68807	-0.63692	0.32048	0.8262	0.65589	-2.1601
-11.887	-10.671	-10.996	-9.3473	-10.486	-11.683	-9.882	-10.854	-11.291	-12.825	-13.585	-11.232	-11.922	-8.4125	-9.4092	-9.6888	-10.935	-12.127	-12.311	-12.202	-11.11	-9.2471	-11.055	-12.166	-12.074	-9.985	-10.815	-10.548	-9.0244	-10.934	-10.484	-9.4684	-10.294	-10.672	-10.873	-12.14	-10.383	-10.59	-10.78	-11.798	-12.417	-11.261	-11.373	-11.673	-11.881	-10.59	-11.104	-10.897	-12.023	-12.961
-7.104	-6.0426	-4.2388	-6.0968	-5.6597	-5.085	-3.0497	-4.6194	-4.3709	-5.3307	-6.7626	-6.6829	-7.0035	-6.4858	-4.9806	-4.5958	-4.6804	-3.8809	-3.8128	-5.4658	-4.6715	-6.3306	-6.7237	-4.8277	-6.8353	-5.8339	-5.6196	-4.726	-4.1772	-4.8072	-5.8391	-7.5741	-5.9352	-5.3257	-6.3962	-3.4439	-8.0114	-5.1848	-5.7832	-5.2105	-6.2258	-5.9739	-6.8838	-7.4945	-6.8124	-4.4782	-6.7385	-6.4087	-3.8382	-6.2999
-8.6624	-7.8878	-10.667	-8.9916	-11.773	-8.8757	-10.022	-7.754	-8.0857	-8.9358	-7.4948	-7.2984	-8.0102	-8.3263	-9.1981	-7.3803	-9.8856	-9.2845	-7.4174	-10.449	-7.3912	-8.8551	-8.4404	-9.9285	-8.6275	-11.417	-10.418	-8.5263	-10.437	-8.5908	-9.6726	-9.6589	-7.9209	-8.0126	-9.1639	-7.4849	-8.5732	-9.7409	-9.3696	-7.4647	-8.6215	-7.2346	-9.6911	-7.3073	-10.644	-7.2802	-11.571	-9.9589	-7.0244	-12.212
-13.119	-14.079	-15.407	-14.506	-13.83	-14.662	-13.989	-13.131	-14.323	-13.512	-14.435	-11.807	-13.157	-13.927	-12.826	-15.09	-11.608	-12.999	-12.829	-13.756	-12.043	-13.491	-13.502	-13.493	-14.317	-10.238	-11.908	-14.291	-12.395	-12.35	-14.488	-13.155	-11.38	-12.431	-11.636	-12.686	-13.893	-12.286	-12.022	-12.694	-11.423	-11.941	-11.455	-10.976	-11.53	-13.683	-14.287	-15.418	-14.407	-11.34
-6.1001	-5.1689	-4.1689	-4.411	-4.799	-6.9026	-5.3015	-6.1833	-3.3962	-4.3416	-6.6806	-7.0566	-8.0726	-5.2262	-6.4489	-7.2154	-6.8876	-5.1623	-5.1596	-4.6513	-4.6877	-6.2592	-6.5513	-5.829	-6.9075	-5.2384	-6.8283	-6.5025	-8.6283	-6.9559	-7.1619	-5.5872	-4.7022	-3.9164	-4.856	-5.7893	-5.7499	-7.5005	-4.8758	-5.8828	-4.9314	-3.1899	-5.4099	-4.9878	-5.6138	-6.3272	-3.6247	-4.7281	-4.84	-5.3787
-11.104	-10.292	-11.311	-10.817	-10.858	-10.114	-9.4602	-10.005	-11.361	-9.0803	-9.5475	-11.79	-10.876	-11.616	-12.112	-10.245	-11.521	-11.431	-9.9904	-13.045	-11.305	-11.259	-10.007	-8.7273	-11.737	-10.505	-12.954	-10.633	-11.109	-10.095	-11.9	-12.228	-9.9823	-12.31	-9.4279	-8.0392	-9.9938	-10.473	-12.429	-10.442	-10.061	-9.0563	-8.8621	-7.7406	-13.682	-11.787	-11.17	-12.358	-10.46	-10.716
-12.423	-12.776	-12.506	-13.533	-13.836	-15.189	-15.047	-12.867	-15.898	-13.741	-11.901	-13.563	-13.127	-11.315	-12.934	-14.184	-14.197	-12.978	-12.842	-14.306	-16.098	-13.331	-13.796	-13.736	-15.374	-15.246	-12.813	-13.74	-14.046	-15.648	-10.934	-12.827	-13.832	-15.224	-13.252	-14.626	-15.536	-13.796	-16.394	-14.85	-13.484	-13.812	-14.894	-13.319	-14.519	-14.96	-14.645	-12.929	-13.279	-16.197
-4.6232	-1.6073	-1.3369	-0.93495	-1.1605	-4.2111	-3.8106	-4.5994	-5.1869	-1.0126	-4.8531	-2.895	-1.0915	-0.7508	-2.8825	-1.9308	-3.4239	-1.5617	-2.136	-1.3898	-2.8763	-3.1381	-4.1846	-2.3098	-0.64	-1.3586	-0.63015	-2.0803	-0.61377	-3.6944	-2.9039	-2.1041	-2.2155	-1.0235	-2.1907	-3.0594	-4.0073	-2.7659	-3.1651	-2.0937	-3.8368	-4.8194	-1.6217	-4.092	-2.4893	-4.6058	-1.2307	-5.077	-4.5085	-4.5252
-6.8966	-7.1668	-7.0304	-4.471	-5.1522	-6.2057	-6.1676	-3.6761	-4.6381	-5.489	-4.8713	-4.8777	-6.7485	-7.8762	-5.8426	-6.3749	-6.5173	-3.8345	-4.846	-9.4054	-6.1913	-6.434	-5.0811	-7.2396	-7.4747	-6.909	-6.3284	-6.3069	-6.9821	-4.3978	-7.9274	-6.5861	-7.5207	-5.4241	-6.6709	-6.8633	-5.3895	-5.2221	-6.1656	-6.7339	-6.3223	-6.9053	-7.048	-5.1532	-6.3946	-5.5155	-5.9236	-4.2241	-4.1467	-3.638
8.2023	6.5672	8.5678	7.0369	7.3353	6.8326	6.7527	7.6525	7.0043	6.9384	7.2828	7.4451	7.389	5.9835	6.1477	6.6451	8.5792	7.4401	7.0279	6.9888	5.3359	7.6451	7.9921	5.1712	7.8935	6.8972	7.2709	5.8686	8.3595	7.3554	6.1954	7.1332	5.0451	5.9709	7.2141	6.126	5.1503	6.9823	6.9554	6.7075	8.7814	6.5062	7.109	7.0672	6.9794	4.7662	5.7732	6.1354	6.1743	8.2176
-4.735	-6.2363	-5.5599	-5.6643	-5.7186	-7.3871	-6.2535	-3.4375	-4.2521	-6.9887	-6.4602	-7.6169	-7.3414	-5.9451	-4.9003	-4.6901	-5.8345	-5.3181	-4.9102	-5.1512	-5.7787	-5.2314	-5.5278	-5.2821	-4.1154	-5.1651	-4.8693	-4.8463	-5.5152	-3.7161	-6.8063	-6.119	-5.6035	-6.4003	-5.5402	-7.1483	-5.5287	-4.3442	-4.8447	-4.2833	-4.3533	-5.4513	-5.7902	-4.8985	-3.6233	-7.2693	-4.6109	-5.4446	-6.116	-5.8551
-1.5445	-0.65971	1.2616	0.27477	1.2487	0.55718	0.060233	-0.065688	2.5686	2.2382	0.9747	-1.9099	0.22076	2.1629	3.2462	1.9733	-2.1191	0.35518	0.3547	1.0819	0.67911	0.99052	0.54349	2.9325	-0.067062	-0.52858	0.58981	-1.2603	1.7948	-1.0745	0.11288	-1.9111	-1.8868	-2.2351	-2.4482	1.6118	1.8396	-0.31643	2.1785	-1.5507	-1.2359	1.2311	-0.20196	-0.026274	2.6406	0.41018	-0.3941	0.28343	2.0764	0.65461
-3.3451	-1.6586	-4.3384	-4.4149	-4.8452	-3.4606	-1.5859	-4.5269	-1.9109	-3.7249	-3.3214	-3.1678	-4.2721	-3.0922	-2.7239	-3.2595	-4.2545	-3.0512	-3.1989	-6.0341	-2.7797	-2.536	-5.4963	-6.6891	-3.4365	-4.4319	-4.0356	-2.5602	-1.9932	-4.3527	-2.0937	-6.0119	-3.1563	-4.7845	-3.6606	-5.8062	-2.2122	-4.5549	-3.3733	-3.8502	-3.7897	-2.8527	-3.5259	-4.5675	-4.6286	-3.0112	-3.441	-2.2916	-5.0504	-2.4015
-1.455	2.5245	-3.3917	0.021156	-1.105	-4.3811	-0.2037	-3.3355	-3.0738	-1.2703	-1.2576	-1.8523	-2.6411	0.40944	-1.4713	0.99751	0.12739	-1.7545	-2.4593	-1.2118	1.1501	-1.262	-0.1176	-1.9307	-2.3381	-2.109	-2.8944	-2.5369	-2.0519	-2.2535	-0.8366	-3.9383	-1.4055	-1.2543	0.60873	-0.14224	-1.1667	0.28844	-0.76415	-2.6132	-0.98327	-3.109	-2.1327	0.019183	-1.3735	-1.3951	-1.2446	-0.84566	-2.5624	-0.44882
-13.78	-11.782	-10.961	-12.166	-11.256	-10.359	-10.927	-8.9805	-11.013	-10.089	-10.709	-10.789	-9.8179	-11.517	-11.297	-11.501	-12.845	-10.696	-12.774	-10.841	-14.122	-13.425	-12.326	-9.9508	-12.871	-12.089	-10.727	-13.353	-11.906	-11.909	-12.387	-9.6539	-12.175	-9.9934	-10.678	-11.507	-12.03	-12.636	-10.77	-13.437	-11.978	-11.695	-12.864	-11.824	-11.548	-11.055	-9.437	-10.175	-11.906	-12.339
-0.45406	1.0583	-1.4472	-2.565	-0.67442	-1.7679	-2.3239	-0.044164	-1.8723	-0.059391	-0.42207	-1.197	-0.22128	0.58812	-0.29747	-2.3522	-1.066	-1.8585	0.14788	-1.6061	0.43264	-0.18682	0.64498	1.2432	-1.424	-2.2481	-3.1963	0.07258	-2.1942	-0.57766	-0.72918	-1.2522	-2.3144	-1.4274	-0.48913	-2.7304	-2.4523	-1.2503	-1.001	-2.5777	-2.2717	0.16428	-2.8314	-2.4404	-2.8957	-0.8945	-1.5816	0.19584	-2.8372	-0.30534
-2.2048	-3.4989	-2.5383	-1.8666	-3.0516	-1.4765	-2.7334	-5.5417	-3.6312	-4.1197	-3.7289	-2.9415	-3.7863	-1.986	-4.2043	-3.6467	-4.0382	-4.7232	-2.3062	-3.054	-3.6514	-2.5384	-3.4408	-0.54888	-4.2018	-1.6443	-3.2112	-3.5534	-3.7896	-2.5692	-3.0129	-3.6975	-3.819	-2.2764	-3.6042	-2.3009	-3.279	-1.053	-4.0581	-3.126	-4.1159	-2.2316	-4.3439	-2.8143	-5.6815	-3.7882	-2.0581	-4.444	-4.8305	-0.15727
-22.949	-20.185	-20.59	-22.655	-24.871	-20.622	-21.632	-23.058	-22.733	-21.273	-22.419	-21.672	-21.167	-22.681	-24.506	-22.485	-20.092	-22.254	-23.348	-24.484	-20.519	-21.192	-21.248	-21.569	-21.324	-20.976	-22.856	-22.402	-22.648	-23.021	-21.729	-22.579	-21.799	-21.898	-19.276	-23.52	-21.901	-21.418	-20.821	-22.516	-24.413	-22.229	-24.078	-22.012	-21.4	-23.011	-22.255	-22.094	-21.145	-22.263
-1.5295	0.44275	-1.5662	-2.6202	-0.63238	-1.9624	-1.3454	-1.9566	-1.1822	-0.36912	-0.22257	-2.1347	-1.2346	-0.34178	-3.4301	0.88842	-1.7491	-1.7515	-1.2613	-1.6097	-0.089053	-1.8189	-0.47113	-2.522	0.57559	-0.070109	-2.181	-3.8763	-1.16	-1.7323	-1.737	0.012915	-0.73598	0.46351	-1.8184	-0.23098	-2.9469	-0.83646	-1.4509	-2.5729	-2.2797	-1.9707	-0.64918	-2.5581	-2.5161	-0.46462	-2.2385	-2.1784	-0.12188	-2.9526
0.9007	2.2449	-1.1677	0.30681	-0.13548	0.12523	1.2132	-0.45628	0.64011	-0.037335	-1.3024	-1.1651	0.95668	-0.64991	-0.45539	1.2436	-0.75404	-0.94669	-1.2543	-0.74857	1.0624	0.3808	0.96723	0.75892	0.27355	-0.36228	1.485	-0.8634	1.4262	0.80662	0.28552	1.1152	-1.6382	-1.7299	1.8816	-0.79349	-0.062978	0.32617	-0.73078	1.9831	-0.45577	-1.1847	-0.69306	-0.65411	-0.67235	-0.75839	-0.46519	-0.10969	-2.1601	1.198
-13.219	-12.555	-12.089	-13.496	-14.098	-12.192	-11.416	-13.783	-12.819	-12.693	-12.913	-15.066	-13.468	-11.229	-12.32	-12.372	-12.236	-11.105	-14.203	-13.815	-12.447	-13.439	-14.375	-11.599	-12.672	-14.051	-14.752	-14.307	-13.529	-12.027	-12.678	-12.649	-11.779	-14.819	-12.246	-10.73	-12.848	-14.247	-9.78	-12.177	-12.981	-13.693	-12.969	-12.615	-13.448	-13.918	-13.304	-13.545	-12.015	-13.906
-0.86185	-0.99203	-3.0777	-0.11626	-0.022624	-1.0067	-1.2978	-0.37778	-1.6852	-1.7914	0.97062	-1.7835	-0.85104	-0.92644	0.011853	-1.0972	-0.32832	-1.2057	-1.8249	-1.2134	-2.643	-0.74424	-0.95211	0.068684	-1.5101	0.14911	0.62259	-1.55	1.0726	-1.7763	0.030422	0.0088683	-0.54593	-0.94002	-1.6795	-2.1937	-0.74905	-1.6152	-2.5841	-2.2735	0.61391	0.10514	-2.1344	-2.0339	-2.1788	-0.6103	-1.6012	-0.17981	-2.3945	-2.1492
5.6975	5.8505	8.4728	8.2291	7.3962	6.8381	7.7838	5.758	8.4832	7.089	6.0868	7.0643	6.4879	7.6424	7.591	7.4318	9.6745	5.3416	6.399	8.7717	7.7788	7.1878	6.549	6.5146	7.1147	7.2078	5.7661	6.0584	8.5022	8.3298	6.9439	7.3942	4.8252	7.9576	6.3064	7.7345	6.5707	7.3449	6.3675	5.0451	5.7722	5.9395	4.4482	7.5591	6.1804	6.6545	7.4366	6.2906	6.0702	5.0392
-10.917	-10.934	-13.641	-12.158	-11.774	-10.481	-10.237	-10.073	-12.283	-12.027	-11.843	-11.222	-10.602	-11.654	-13.782	-11.971	-14.506	-12.039	-13.107	-9.9557	-12.606	-10.567	-11.476	-11.606	-10.89	-10.308	-11.357	-13.437	-12.82	-12.284	-10.143	-10.753	-12.061	-9.7718	-11.832	-11.493	-10.007	-11.114	-10.677	-10.188	-10.472	-11.924	-12.683	-11.882	-12.184	-12.39	-12.165	-12.601	-12.354	-11.73
-3.2946	-5.1911	-3.7619	-1.9427	-2.1095	-3.5411	-2.2166	-1.9117	-1.2076	-2.7091	-2.2914	-2.111	-4.3254	-3.3219	-5.3777	-3.4583	-2.3315	-3.9132	-2.706	-6.7291	-1.8613	-1.8756	-2.6908	-1.1799	-2.1108	-1.8581	-0.35317	-1.2534	-2.124	-0.6425	-2.5628	-0.80401	-2.1774	-1.4894	-3.1026	-4.3141	-2.1362	-2.3691	-2.2271	-2.5972	-2.9613	-3.0687	-4.3337	-4.4236	-1.6932	-3.7407	-1.5332	-3.1668	-4.4289	-5.2574
8.8678	7.7829	9.1012	9.5221	9.1271	7.8795	8.0737	7.3069	7.2416	8.4543	8.3247	8.5995	7.6409	8.1276	8.0902	8.71	7.8467	9.6549	8.9639	6.7426	8.8622	9.0747	8.2129	7.6711	8.3147	6.4061	8.2457	6.1614	7.7062	8.0257	8.908	9.8192	10.302	9.7964	8.2351	8.6664	7.9187	9.8057	8.2814	8.8101	10.045	8.7478	11.281	8.4799	5.853	7.5301	5.6471	7.2822	7.4484	8.5916
5.3253	6.5066	10.645	7.7754	9.4749	8.5809	10.023	8.2116	6.7701	7.5248	6.1699	8.1643	8.2089	7.3907	8.9974	6.9156	7.5292	6.6847	6.722	7.6754	8.0371	6.4532	5.993	8.6715	8.518	8.6677	6.8489	6.5014	8.4529	7.7981	7.9259	5.9898	7.7963	7.9483	6.8523	6.354	6.4788	9.1215	8.164	7.9265	8.6543	8.4638	6.5543	9.8698	7.6406	7.4717	8.5659	4.814	7.2983	7.1999
-12.063	-10.48	-9.4433	-11.098	-10.513	-12.456	-8.7471	-10.791	-9.1763	-11.54	-12.261	-11.951	-12.325	-9.7967	-9.0643	-9.5736	-12.476	-12.095	-12.771	-9.4979	-12.805	-11.883	-9.8501	-11.389	-10.728	-9.6907	-11.498	-10.238	-10.881	-10.835	-12.819	-9.3155	-8.7025	-13.106	-12.035	-12.41	-10.241	-9.8243	-11.677	-11.465	-10.106	-10.776	-8.9558	-10.396	-10.722	-10.874	-10.395	-11.333	-9.2368	-8.9686
1.1244	0.71835	1.3921	1.3089	3.988	4.1132	1.2928	2.1411	1.7341	2.0388	1.4092	-0.092521	0.6028	0.94521	3.0853	0.80621	1.7653	2.7295	1.3103	3.3551	1.5644	0.59514	3.2949	1.0793	3.475	0.89711	0.63623	0.10855	4.3231	1.6944	3.4672	1.7805	3.1671	2.6147	1.717	1.3159	2.6532	0.7926	2.079	3.0466	0.9325	2.126	2.8447	1.5175	1.0376	2.2332	0.19265	0.35752	0.67395	2.1771
-3.2003	-1.0867	-3.5544	-4.141	-5.4036	-4.3391	-2.7974	-3.9871	-5.1167	-2.9528	-2.7106	-5.0067	-5.0151	-4.2888	-5.134	-5.2812	-4.4817	-4.4117	-3.8402	-3.7567	-4.9809	-4.6293	-2.987	-4.4252	-5.1088	-6.6208	-5.9707	-6.6314	-3.8988	-5.6968	-6.3437	-5.7849	-3.1065	-4.2141	-2.3046	-4.3592	-2.0039	-2.8811	-2.4272	-4.4638	-5.8457	-5.998	-5.2112	-6.0263	-5.3566	-3.5668	-6.3	-5.5965	-3.8697	-4.3249
-12.528	-10.445	-9.0465	-11.137	-10.374	-12.13	-11.6	-12.423	-10.417	-11.158	-9.1767	-12.848	-9.0458	-11.081	-10.882	-12.086	-8.9124	-13.267	-12.082	-12.051	-11.327	-11.602	-11.464	-10.161	-9.9407	-9.7648	-13.503	-12.823	-11.634	-12.087	-14.718	-13.373	-12.303	-11.362	-11.798	-10.697	-12.562	-10.975	-13.077	-12.706	-13.332	-10.496	-13.067	-10.442	-12.824	-13.787	-9.4815	-12.779	-11.69	-12.319
0.29327	2.4181	1.1439	2.7909	2.1047	2.8285	1.6773	0.45893	1.6906	3.5991	0.83057	2.1919	2.2592	0.90482	4.0203	0.71118	1.2901	1.5083	-0.942	2.8783	2.4955	1.0892	0.60209	0.4855	2.1465	4.8506	3.4621	1.0908	3.9514	1.7484	1.9274	2.4766	-0.31138	1.9379	0.36661	2.986	1.4017	2.0825	3.4488	1.4558	1.5451	2.7651	0.25761	1.1273	0.90102	1.7236	3.9541	0.29136	-1.0009	-0.93114
-1.4933	0.75133	-0.06031	0.67571	0.89903	-1.4613	0.076169	0.45435	-0.060057	-0.31926	0.28315	1.4539	-1.4559	-1.7314	-0.26485	0.46113	0.05897	-0.77488	-1.4953	-2.2405	0.084712	-0.21158	0.12385	-1.3642	-0.91746	0.35469	0.10463	-2.1798	1.4768	0.25566	-1.1061	0.073986	-0.3274	0.86018	0.99747	-0.26228	1.3246	-0.85598	-0.34692	0.92032	1.3323	3.1931	-0.37621	-0.55516	-0.63886	0.17789	0.39239	-0.33668	1.4815	0.2565
0.68185	0.57285	-2.6708	0.8351	-0.49379	0.61096	-0.78817	1.6236	-0.39962	-0.43517	-0.90419	0.67615	-1.0192	-1.4891	-1.1202	-1.4838	1.9899	-2.3341	-0.059945	-1.0973	-0.25213	0.74622	-1.946	-0.41294	-0.39238	0.18164	0.19048	1.2558	0.024391	-0.92301	2.0062	-0.032264	0.7536	1.6822	-0.051025	-1.2376	1.2921	-1.7955	0.42082	2.9796	1.412	-1.3811	-0.89248	2.505	1.5495	-1.9133	0.34675	0.32955	0.98952	-0.10383
-0.66758	-2.0953	-0.50346	-2.4879	0.43207	-1.6995	-0.24617	-2.0358	-1.1679	-0.14768	-0.9746	-3.3043	0.71523	-1.2356	0.023215	-0.70955	-2.1456	0.54691	-1.0864	1.7691	-0.94745	-1.7096	-2.3241	0.8085	-1.2765	-0.10628	-1.2851	0.32024	-1.5229	0.030704	0.43843	-1.9146	-1.56	0.44402	1.6861	-0.66132	-0.32984	-1.6828	1.566	-0.59031	1.2506	1.0736	0.75112	-1.7873	1.2661	-3.4414	-0.64175	-1.1145	-0.032058	1.1487
-5.859	-2.5397	-2.1939	-3.5776	-2.6224	-1.1329	-4.6387	-0.84888	-1.6749	-2.3418	-1.6928	-1.513	-2.6376	-2.7955	-2.0324	-3.2644	-2.2526	-2.8263	-2.4179	-0.70903	-2.4076	-2.4361	-2.4041	-2.1158	-2.0687	-1.6234	-4.1107	-0.57358	-3.5121	-2.8262	-2.049	-4.1797	-4.0191	-3.4892	-2.0953	-3.6715	-3.0514	-3.6012	-2.1617	-3.6694	-3.1299	-0.90877	-2.4739	-4.5943	-3.9341	-4.0889	-2.1818	-3.3375	-3.1621	-2.3443
-2.2725	-2.9219	-1.8935	-1.8174	-3.0751	-5.1786	-2.1171	-2.5821	-3.6821	-2.2668	-2.3495	-3.9409	-3.3783	-3.0019	-1.5219	-3.2645	-1.8121	-3.3187	-2.3266	-3.3039	-2.8379	-4.2397	-3.2832	-3.8944	-3.2146	-3.8247	-5.5076	-3.5612	-3.2029	-3.5332	-3.2054	-3.8326	-2.3256	-1.9951	-2.963	-3.5038	-3.1321	-4.4481	-3.6336	-3.7934	-2.0247	-3.273	-2.3776	-3.4242	-1.8557	-3.8725	-3.6379	-3.4681	-2.8904	-2.9263
-20.404	-23.822	-23.814	-21.939	-21.272	-21.921	-23.947	-21.801	-19.981	-20.654	-22.06	-24.676	-23.99	-23.397	-21.904	-22.344	-21.826	-20	-22.75	-22.241	-20.873	-23.842	-21.754	-24.198	-23.587	-24.74	-21.541	-20.501	-22.035	-24	-21.01	-22.43	-22.305	-22.916	-21.957	-21.498	-23.706	-21.033	-22.363	-21.793	-24.135	-22.876	-21.715	-22.233	-23.137	-20.597	-23.135	-22.325	-20.77	-24.145
-3.3924	-1.18	0.214	-0.58558	0.23277	-0.26761	-0.81239	-2.8289	-2.7513	-1.6394	-0.26793	-0.18722	-1.7044	-2.2796	-1.8027	-2.1974	0.54793	-2.4427	-2.1047	-1.2411	-1.1288	-0.57188	-0.21383	-0.81803	-1.0615	-1.3422	-0.47003	-1.959	-2.4246	-1.8442	-0.79842	-0.17903	-0.062465	-2.2791	-1.8811	-0.00032521	1.2362	-2.082	-4.2421	-1.352	2.3535	-1.3871	-0.56634	0.64529	-1.8251	-3.6689	-2.6957	-2.9141	1.1553	0.24543
-6.0936	-6.7262	-9.4578	-5.9593	-5.4693	-4.5017	-3.6703	-6.7675	-7.7782	-6.7755	-4.8802	-6.9006	-5.9261	-5.8913	-7.4209	-4.2591	-4.971	-7.6078	-5.1992	-6.628	-7.4549	-4.079	-7.9575	-3.6948	-6.8765	-5.327	-7.0863	-4.7524	-3.4581	-3.7992	-4.4636	-4.0983	-4.2249	-3.9163	-4.6528	-5.1603	-4.2668	-5.2262	-4.3164	-4.4775	-6.435	-6.454	-4.7038	-5.6641	-7.9383	-4.6012	-4.2268	-3.6734	-6.7405	-5.3031
-2.7867	-2.7329	-1.8352	-2.5664	-1.7386	-4.7565	-2.0807	-1.6966	-2.2357	-2.5132	-2.6239	-4.1885	-2.0098	-1.5571	-3.2153	-1.0939	-3.1581	-2.794	-2.8638	-1.9037	-3.1915	-0.32011	-5.1515	-1.0488	-0.79966	-3.1335	-2.0723	-0.32961	-3.2335	-3.6935	-1.0918	-3.6938	-3.0102	-1.7781	-2.9407	-3.3093	-1.2882	-1.7367	-3.9887	-2.3315	-2.6924	-2.4513	0.40499	-1.6207	-1.7691	-4.0746	-2.6026	-0.79647	-1.4124	-3.0536
-5.7189	-6.2237	-6.0074	-5.662	-6.1923	-6.7887	-3.049	-4.3628	-5.9457	-6.6533	-5.9047	-4.7894	-5.7481	-6.6741	-5.146	-6.4312	-5.7059	-5.573	-4.4491	-5.9929	-5.2437	-5.3798	-5.4401	-7.4776	-4.2417	-6.726	-7.7952	-5.7001	-5.4941	-6.3183	-3.9732	-3.3464	-4.5175	-5.2018	-4.9495	-5.2478	-6.0097	-6.8501	-6.6758	-4.7744	-4.1887	-4.1215	-6.6696	-6.5363	-6.6464	-5.6558	-4.2843	-5.6249	-5.6305	-4.2519
10.379	8.0164	10.851	10.124	9.6444	8.4446	8.1123	10.271	9.7147	10.464	11.932	9.701	9.4196	9.2591	10.584	10.457	10.186	10.918	8.2662	7.9185	9.1699	11.219	11.301	10.321	9.7733	8.1774	10.176	11.933	8.6602	8.9164	11.367	10.968	9.1642	10.667	8.9834	7.9708	8.95	11.504	8.7981	8.8483	9.9466	12.125	10.251	9.4306	10.38	10.428	9.7344	10.05	9.7882	9.4544
9.8903	10.606	9.7402	11.879	12.939	11.399	9.4241	8.6834	9.3936	8.604	10.104	9.7921	9.4383	9.9702	10.987	8.8182	10.721	9.3485	9.2711	10.845	8.0175	10.313	8.4028	8.0352	8.6417	9.2388	9.1769	12.166	9.9954	10.487	8.2616	8.4787	10.258	9.9576	7.9915	9.2981	9.2704	11.303	10.769	9.5281	9.9473	10.664	11.866	10.229	9.545	11.574	9.6982	10.604	9.1463	9.0172
-5.0528	-2.7926	-3.4106	-4.2876	-4.0523	-3.7624	-4.5622	-3.1261	-3.6508	-5.448	-2.056	-2.3361	-3.0503	-3.1332	-5.7359	-6.2879	-4.8375	-1.8581	-4.175	-3.8755	-4.5861	-4.6186	-2.8565	-3.2323	-5.5522	-2.8592	-3.3034	-2.4089	-3.4271	-1.7247	-3.8907	-5.0011	-5.3126	-4.8804	-0.88421	-3.2018	-1.1525	-3.9082	-3.5071	-3.1359	-2.5615	-3.6693	-3.614	-2.8648	-3.4562	-5.0495	-3.1458	-2.5396	-3.746	-3.6525
2.2611	4.3149	1.4642	6.2402	5.4069	4.8441	3.4689	2.2693	4.9664	4.2717	6.407	3.5809	4.3411	4.6814	4.7542	5.9335	4.4368	2.2944	3.3011	4.4208	6.0609	2.8755	2.8329	6.0807	4.8776	4.5794	2.5722	2.2399	4.6214	4.3994	5.3583	3.3796	3.2264	3.2326	4.6729	5.715	4.3965	5.2114	3.6992	6.7868	4.0587	3.1416	4.9708	2.9211	4.8726	6.1005	3.6346	4.6449	5.4077	5.9582
3.7575	4.1389	4.6026	6.2602	5.0666	5.8572	6.7196	5.0245	4.0817	2.5657	6.7078	4.8924	4.8717	2.8781	2.9773	4.9039	3.8713	6.7536	3.5862	5.3093	6.0512	3.9076	6.8687	4.189	4.0446	3.6375	2.6926	4.5917	4.8748	3.7513	3.6563	5.3909	1.2641	3.1421	2.6808	5.0879	4.4614	4.4817	4.3077	4.3365	4.1694	0.72602	4.5952	5.3241	6.5211	5.2608	6.9477	5.3866	4.5738	6.3267
-4.6975	-2.0984	-2.7251	-4.4539	-2.4493	-2.9221	-3.5187	-5.086	-5.8869	-2.5605	-3.7281	-4.6913	-4.8157	-4.6836	-2.5688	-3.8104	-2.8607	-5.4771	-4.522	-3.0756	-2.6422	-3.6916	-1.8965	-5.8598	-3.921	-3.2342	-1.9369	-1.8577	-5.8123	-5.1577	-6.2414	-4.1565	-4.542	-3.349	-2.2592	-4.035	-4.3196	-1.9384	-4.2106	-4.1662	-2.7755	-4.001	-4.6549	-4.5493	-3.6048	-3.0089	-3.678	-3.8051	-3.811	-4.211
7.7334	5.3686	5.6075	7.9872	5.474	6.798	6.6522	6.282	6.7145	6.9521	5.9236	7.8741	9.4405	4.3547	6.367	6.99	6.0055	6.4168	8.4933	5.8447	4.7862	7.0223	7.6099	7.0199	7.6512	6.4466	8.4742	8.1942	8.1086	5.2731	6.5563	8.1349	8.3066	4.6146	5.5475	5.2132	5.7898	8.0047	6.6563	8.1652	5.0067	5.7548	7.2557	7.742	7.4744	8.7739	5.3862	4.7809	5.6701	7.201
-14.553	-14.266	-15.685	-13.911	-14.027	-14.898	-15.421	-14.619	-13.831	-14.225	-14.611	-13.685	-12.22	-13.413	-14.341	-14.186	-14.933	-14.69	-15.998	-15.324	-14.606	-13.137	-12.606	-14.563	-11.956	-12.963	-13.059	-15.473	-13.637	-14.651	-12.748	-15.336	-12.96	-13.301	-13.417	-13.97	-11.768	-11.516	-15.832	-12.288	-15.511	-14.902	-13.206	-12.386	-16.275	-13.707	-17.027	-11.455	-13.084	-15.611
-22.968	-21.376	-20.163	-21.294	-22.645	-21.952	-19.956	-20.763	-19.553	-22.378	-20.149	-21.497	-22.252	-21.849	-21.871	-20.591	-21.366	-17.942	-20.412	-20.779	-20.472	-21.318	-18.997	-21.052	-20.89	-19.505	-21.094	-20.396	-20.93	-22.27	-21.907	-23.438	-21.559	-18.5	-20.85	-20.467	-21.582	-20.252	-18.923	-20.507	-21.013	-21.993	-19.66	-20.241	-21.439	-19.957	-19.55	-21.358	-21.806	-21.385
-2.048	-0.9004	2.9924	2.4157	0.62908	0.49221	0.27001	0.39504	0.64442	0.46397	1.2288	-0.7714	-0.80483	1.9742	-0.30898	0.40971	-0.21643	-1.8425	-0.35838	-1.0152	-0.020901	0.18766	-1.5978	-0.52458	1.4942	-0.86767	0.85438	-1.942	-2.843	0.6634	0.69067	2.0686	0.41876	0.19102	0.16025	1.0465	-0.18995	-0.56224	-0.75898	-1.5441	-0.4287	3.2975	0.56145	-0.044111	-1.3329	1.4123	0.12505	0.92485	-1.4027	0.13214
6.1196	5.6701	6.8644	5.5064	6.7741	3.5266	6.3954	6.0043	6.4484	6.0602	5.0541	5.1754	4.756	9.1848	6.3585	6.6279	7.0682	7.5588	5.6058	6.9051	6.6968	5.4919	6.3369	7.9381	6.1975	4.299	6.0366	7.1453	6.3803	8.348	8.8777	7.7027	4.9227	7.8488	5.8163	7.0972	4.5294	6.5622	7.6263	8.354	6.5937	6.7357	7.9489	8.7674	7.6345	5.9089	6.212	5.301	5.4962	5.5617
-1.4863	-1.1779	-4.3958	-3.6385	-3.4328	-6.4252	-1.8707	-3.5836	-2.6002	-2.434	-3.4248	-4.9351	-3.3878	-4.9849	-0.89285	-4.406	-3.674	-3.6963	-1.8016	-2.9622	-0.14016	-3.5652	-3.3872	-2.8541	-2.2425	-2.3787	-4.7616	-0.9693	-3.597	-3.0647	-1.54	-3.1196	-3.7015	-2.8432	-1.9382	-2.8376	-1.7425	-3.2683	-1.2379	-3.3541	-0.38181	-4.1448	-4.332	-2.9355	-3.7343	-4.9128	-2.045	-3.2958	-2.5227	-4.4235
6.5849	7.2295	9.2339	7.8469	8.7197	7.933	10.049	6.2319	8.9989	6.0684	8.9405	8.0589	5.8698	9.6182	9.1568	8.5486	8.2918	8.4315	8.4479	8.0985	6.5606	7.9083	9.332	9.2539	8.1617	8.9058	8.1749	8.6674	7.8512	8.1993	7.7608	8.1891	5.8717	7.0048	7.4796	8.8189	7.9528	9.2196	8.1057	9.5989	8.2201	8.9016	7.9912	4.6813	8.6768	8.1077	7.7205	7.8383	7.5159	6.9905
7.0605	10.99	9.4491	11.051	10.752	7.6727	7.646	12.575	10.47	10.333	9.5008	8.0014	10.463	8.8859	8.6447	9.5887	10.714	7.8258	8.9835	9.4009	10.588	10.347	9.9454	10.847	9.3521	9.3803	8.7483	8.5042	11.338	10.398	7.9679	9.908	12.119	9.4951	9.3003	9.4504	8.7956	10.374	10.499	9.2221	10.064	9.3135	8.248	8.6292	9.4124	9.4849	9.5411	11.245	9.2592	6.8252
-12.731	-10.162	-10.686	-11.773	-11.815	-11.832	-10.1	-11.099	-11.876	-10.381	-10.149	-11.354	-9.8427	-11.975	-9.3113	-10.022	-11.86	-9.9972	-9.0114	-11.171	-9.3055	-8.4584	-10.948	-10.936	-11.238	-10.931	-12.331	-12.256	-12.448	-9.0774	-10.767	-9.8679	-12.398	-10.772	-10.022	-10.891	-10.685	-10.199	-9.0983	-11.71	-9.984	-11.311	-9.8376	-10.359	-9.9405	-10.498	-11.307	-9.3398	-13.397	-12.63
2.5445	5.2107	2.5056	0.36975	3.8933	0.99777	2.3965	4.6212	-0.10452	4.7277	2.9486	2.4151	2.0939	1.5698	3.7963	4.1668	2.2092	5.0941	2.5813	3.1532	4.2868	1.7231	3.7342	4.0631	0.58535	5.5149	2.2696	2.1879	4.1714	4.9149	5.4905	3.1676	2.1733	2.3379	1.0421	3.9849	3.5196	1.3462	2.9181	2.3212	3.9261	1.5545	3.825	4.0985	4.4803	3.4885	2.4222	5.0034	1.3656	1.9801
8.5812	7.0169	11.322	9.1066	9.6694	8.8627	8.8606	9.5322	7.3608	7.7384	10.248	11.32	7.7887	7.988	9.2595	8.5605	8.6826	8.9254	7.4418	9.5539	9.1746	7.7667	9.1969	7.7343	8.7975	7.2561	7.0887	5.4746	10.379	8.0646	8.7769	9.9112	9.8845	6.8941	8.7561	7.4286	9.6362	9.0545	6.9455	8.0116	9.5163	9.2272	10.431	9.1612	9.0122	11.264	7.3771	5.9025	9.0842	9.2153
[truncated: 150 more columns]
