# Supplementary material for: Genetic dissection of main and epistatic effects of QTL based on augmented triple test cross design
Source: PLoS One. 2017 Dec 14;12(12):e0189054. doi: 10.1371/journal.pone.0189054 (PMC5730204; doi:10.1371/journal.pone.0189054)
Supplement: S7 Supporting Information — (ZIP) [file pone.0189054.s007.zip › z2_250_0.5_5.csv]

-0.37202	0.38895	-2.3865	-1.8897	-2.7566	0.26669	-2.9506	-1.1676	-2.7321	-1.8737	-2.9227	-2.7408	2.2987	-3.4636	-2.1773	-3.3826	2.8045	-1.1592	-0.64733	-0.26832	-1.5994	-2.5547	-2.8884	-1.8487	2.2731	-0.62878	-2.5082	-1.7095	1.2079	-3.1335	-3.9719	1.9379	1.0248	-0.41568	0.65028	-1.5114	-0.51377	-0.53271	0.71245	-2.619	-1.8624	-2.0192	-0.26252	-0.035104	-2.1277	-5.4424	-2.5832	-1.4848	-0.0596	-2.6459
-3.0906	-2.9789	-4.0888	-2.4157	-3.4863	-1.0751	-4.8398	-2.5555	-7.6195	-3.1639	-2.5198	-5.8321	-1.4494	0.002123	-3.0461	-3.71	-3.8765	-3.0435	-4.5689	-2.048	-1.3802	-0.8576	-3.3308	-3.0126	-6.3522	-5.9218	-3.9778	-0.42634	-2.534	-2.1437	-3.1093	-6.3852	-3.6508	-1.6559	-4.8318	-4.0058	-5.41	-4.3362	-3.3878	0.13578	-2.1284	-5.9219	-4.6197	0.70744	-2.4384	-3.3621	-1.6355	-2.1449	-4.7352	-3.8275
-8.5663	-7.6539	-6.923	-6.0099	-6.2467	-5.7931	-7.7	-6.4734	-6.7539	-8.0934	-7.7909	-4.6943	-9.2531	-6.8216	-9.9914	-6.5366	-4.7421	-2.2925	-7.0839	-4.596	-7.7921	-4.5378	-8.0713	-3.4861	-6.3503	-6.8397	-6.1009	-5.591	-5.4713	-7.8289	-7.3091	-3.3658	-5.0484	-7.0984	-7.6745	-7.0655	-10.534	-6.8894	-0.54014	-6.2465	-8.0511	-5.9785	-5.7326	-7.9942	-8.3152	-5.9821	-7.8937	-6.0327	-7.8484	-7.7577
3.1328	2.3291	2.3503	2.5947	4.6573	4.4497	2.3716	6.7116	6.2672	-0.56919	3.6889	2.3223	2.1171	0.94899	5.4521	3.727	-0.31821	2.5771	0.3484	1.4119	-0.077693	3.25	4.5693	2.7003	4.1865	2.4589	2.0042	3.1721	2.7482	4.0956	-1.8222	3.2765	1.2688	0.98302	2.3107	5.5805	4.0159	0.88142	2.9711	1.7251	4.3866	3.5225	3.2781	3.0989	0.51078	3.0335	3.8217	3.2448	4.3522	1.3209
-13.501	-8.0077	-15.233	-11.404	-12.344	-12.754	-12.343	-15.277	-14.593	-14.445	-10.676	-14.956	-10.238	-9.4658	-12.861	-13.244	-12.943	-11.525	-11.237	-12.172	-10.165	-13.2	-13.667	-15.426	-13.588	-10.356	-14.795	-11.089	-12.329	-13.917	-14.855	-13.533	-14.33	-13.49	-12.192	-12.79	-15.411	-12.566	-15.58	-15.677	-15.861	-12.581	-12.541	-14.257	-17.569	-15.941	-13.095	-10.921	-15.625	-15.571
3.8915	4.3419	7.1013	6.9734	5.675	4.9338	7.4485	5.2295	4.4861	5.8584	3.6359	1.7273	9.6442	5.1901	7.7495	7.4754	9.4593	6.9678	7.6993	7.2172	3.7987	5.2519	6.9984	3.8504	5.8134	4.6867	4.4313	9.6619	9.8299	7.5654	7.2243	3.8843	4.3076	5.9665	7.9101	2.7087	3.1484	3.7558	8.9332	5.5864	4.9913	3.4398	7.3948	5.7952	6.2634	3.7635	4.0696	6.3171	7.8061	9.142
-2.8458	-4.2748	-5.2073	-7.815	-3.8114	-1.6273	-6.2361	-2.3741	-2.5564	-5.8345	-5.346	-5.0705	-4.8861	-3.9625	-7.0902	-4.0201	-6.2201	-7.8148	-5.3895	-6.2498	-4.3361	-4.6349	-5.6031	-8.6291	-5.6503	-5.7966	-6.4516	-3.3059	-8.6033	-6.0296	-7.5336	-7.4925	-8.57	-6.0882	-6.7332	-6.5002	-2.281	-5.4128	-6.839	-6.36	-5.2982	-8.1599	-5.7901	-6.6309	-5.6414	-6.6303	-5.0801	-5.8736	-6.3919	-0.52489
-15.959	-13.238	-10.535	-12.86	-15.044	-14.233	-12.115	-10.586	-11.382	-11.852	-14.624	-10.643	-11.203	-11.573	-14.451	-13.226	-13.731	-13.641	-12.427	-12.329	-14.332	-15.026	-16.21	-11.51	-13.96	-13.747	-11.943	-12.066	-16.838	-14.725	-10.649	-15.26	-15.105	-12.379	-13.209	-13.944	-14.941	-15.544	-11.75	-13.821	-11.386	-12.882	-13.999	-13.97	-16.389	-13.053	-14.1	-14.888	-13.851	-10.095
-1.4842	-4.6392	-5.9973	-5.2551	-5.0295	-3.566	2.4115	-3.6586	-3.7592	0.1043	-0.92848	-2.5564	-5.8861	-3.7666	-1.2693	-2.754	-6.4496	-5.1396	-2.3432	-5.8318	-4.9507	-7.1215	-5.1846	-5.0397	-5.5191	-1.9271	-6.2544	-3.9698	-3.5246	-4.7497	-1.3355	-6.1935	-5.1479	-4.9285	-4.2641	-5.3087	-2.7622	-6.4503	-3.4854	-4.4687	-7.2663	-4.579	-1.6451	-4.5464	-5.9959	-1.6279	-5.435	-3.4381	-3.5604	-4.0219
-1.9044	-0.83181	-2.3836	-0.014229	-2.7127	1.7384	-3.6683	0.067319	-0.41518	0.31908	3.169	2.1942	-0.23553	-0.17367	-1.6797	-0.015106	0.5575	3.1325	2.6338	0.95119	0.61963	2.0295	-0.81869	1.2317	0.4984	0.10147	0.98448	-2.0405	0.75131	-1.4749	-2.2055	-0.11334	-1.9474	-0.30074	-0.68259	-1.9838	-0.60705	-0.32531	0.32926	1.1055	-0.75585	-0.2635	1.7289	-3.113	2.4487	-1.5844	1.7775	1.9832	-1.1714	0.63129
-2.4171	-4.5282	-2.9557	-4.0188	-2.2303	-2.2683	-3.7663	-5.3124	-1.9037	-4.4301	-2.5163	-2.0475	-3.6923	-3.6903	-6.0614	-1.727	-1.9037	0.017487	-0.75062	-2.5706	-1.6077	-0.51407	-2.833	-1.1623	-4.1291	-3.3423	-1.7458	-2.0621	-0.56661	-0.234	-5.7709	-1.5002	1.0417	-2.8019	-5.6519	-2.5338	-4.0011	-4.1392	-2.7979	-4.5655	-1.6562	-4.0942	-1.9773	-4.3573	-8.6897	-3.8181	-3.8217	-2.6802	-2.4697	-1.6307
1.8316	0.57116	-4.8949	-0.21368	-2.2421	-0.60532	-1.7166	-3.7294	-0.6343	-0.66088	-0.25443	0.27517	-3.3477	-2.5189	-1.6808	-2.2145	-3.8295	-2.2989	-3.5321	-2.6054	-2.6363	-5.8305	-0.78729	-2.6743	-0.63013	-2.9276	-2.7459	-2.4597	1.2607	-6.0281	-4.0679	-3.4915	-3.3734	0.23253	-2.8413	-0.98741	-3.8029	-4.8942	-4.1799	-0.6198	-2.8449	-2.4098	1.2448	0.49006	0.38365	-0.052174	-3.6506	0.21703	-1.7646	-0.080908
-1.2524	0.68399	0.32227	0.98159	0.49363	3.7752	-0.69114	0.59454	-0.47269	2.0349	1.1864	1.9351	-0.25288	-1.0203	1.1165	1.2904	-0.73378	0.16925	-2.0521	-2.9652	1.5161	1.3734	2.0533	2.2428	-0.038072	0.35015	-2.8439	1.6645	-1.3176	2.2176	2.2796	-2.2967	-1.085	0.72467	0.64998	3.8856	0.47569	0.61874	-0.35854	1.387	-1.2629	-3.0088	-2.5162	-0.42624	0.11084	-0.99334	2.5282	-0.056107	1.2512	-2.9282
-8.6607	-4.9584	-7.974	-5.2516	-6.5521	-8.4622	-7.7552	-6.2448	-8.9069	-6.2216	-3.4637	-8.2472	-7.7007	-5.1926	-5.5931	-7.4338	-4.7833	-9.5164	-8.0405	-4.7276	-3.1436	-4.2688	-4.3262	-5.726	-6.9059	-8.6759	-7.6395	-1.9928	-4.0252	-5.752	-5.2182	-3.4991	-4.5044	-3.9854	-6.8707	-7.4755	-4.8016	-4.676	-2.9406	-5.2569	-5.1095	-4.5281	-5.8654	-3.719	-5.3209	-4.9479	-8.5128	-5.9715	-6.8872	-6.9858
-6.4534	-7.1831	-7.2326	-11.43	-10.24	-6.5504	-8.3455	-10.075	-6.3292	-6.9961	-8.3587	-7.9549	-10.459	-10.645	-8.6847	-8.7621	-10.486	-7.8016	-10.2	-9.9634	-8.2741	-7.8315	-9.713	-9.4173	-6.2241	-7.9961	-6.2946	-8.5671	-9.404	-11.433	-12.18	-9.5178	-8.3451	-8.812	-9.9362	-11.135	-10.648	-7.9656	-10.446	-7.1609	-8.2613	-7.3096	-10.439	-11.439	-10.923	-10.433	-9.1031	-8.0183	-11.989	-7.777
-25.037	-18.032	-20.209	-18.812	-15.735	-20.679	-19.11	-21.176	-20.94	-21.874	-18.628	-20.847	-21.526	-21.877	-17.808	-17.951	-21.399	-19.037	-21.203	-23.149	-16.963	-20.32	-23.588	-21.384	-23.059	-19.298	-21.819	-20.666	-20.246	-22.88	-20.886	-19.989	-20.96	-21.58	-20.512	-21.568	-21.771	-18.1	-20.067	-21.889	-20.957	-21.008	-19.883	-20.258	-21.22	-21.831	-24.348	-17.866	-22.004	-22.34
1.0842	0.096763	-2.7452	-1.2474	1.1884	-0.83198	-0.31692	-0.24208	-1.3435	-0.30762	-3.4395	-1.2758	-3.2332	-3.8813	-0.43133	-1.223	-4.024	-0.2088	-1.5363	-0.98843	-1.4949	0.92955	-1.8987	0.36267	-0.54578	0.48851	-1.4706	-1.7344	-3.9103	-2.465	-1.8928	-3.465	1.7908	-2.9521	-0.96922	2.3094	-1.3692	-1.5049	-0.73788	-1.1305	0.89684	-4.567	-0.43791	1.1674	-0.97685	-3.0691	-0.43149	-0.92827	1.0629	0.26791
2.4184	4.7676	5.9818	5.1835	3.9968	5.946	4.9149	5.3588	3.5586	7.0147	6.385	3.1907	5.7002	5.4203	6.3709	3.6258	6.3215	8.0923	6.1003	4.566	1.6759	7.0236	6.1272	4.1506	7.4091	8.4359	5.1951	8.6474	7.7317	2.6909	5.6315	2.5511	3.5605	0.15317	7.6454	5.2379	5.5764	4.1977	4.1835	7.5053	1.0129	4.9477	5.2852	2.8543	3.8078	6.5514	6.657	2.8174	7.0778	5.9018
-4.7677	-8.2349	-3.8684	-7.8119	-3.2243	-6.3795	-5.5143	-8.4428	-7.7822	-6.4095	-8.0019	-5.6218	-5.7518	-7.1876	-7.0208	-7.0822	-5.2302	-7.0368	-5.961	-5.9572	-3.3473	-4.7696	-8.1869	-7.446	-5.9257	-7.5982	-3.7442	-5.4069	-7.3992	-5.9989	-5.6672	-6.0695	-6.0226	-7.9418	-8.9977	-6.9135	-6.4105	-4.3433	-8.1632	-6.2299	-5.7738	-6.5199	-7.957	-7.134	-4.253	-7.2004	-7.1952	-8.227	-7.5381	-5.433
-1.7204	-2.5691	0.69048	-4.266	-4.6976	-2.3025	-2.7381	-0.98663	-0.71746	-6.4768	-1.9034	-6.9763	-0.67597	-0.88821	-3.3914	-6.1204	-5.7414	-5.6029	-4.4484	-4.5124	-3.8318	-2.1665	-1.741	-1.8507	-0.38787	-3.9873	-4.1835	-4.5039	-0.94454	-2.5434	-6.1121	-2.0469	-5.4663	-5.0784	-4.3643	-4.2265	-1.423	-3.3422	-2.468	-6.483	-5.9072	-6.8994	-3.8219	-6.9146	-3.1578	-3.0983	-5.0522	-4.6794	-7.561	-3.8632
-1.0015	-0.38182	3.9714	2.2698	5.9036	-2.4908	4.3355	4.4982	1.3315	1.5357	0.32351	2.0026	0.85575	1.0621	0.79877	-3.6411	1.1697	-0.8891	-1.1114	1.8794	4.8368	-0.25686	-1.196	2.8056	-0.77332	0.75822	2.7956	1.1172	2.5241	3.6103	-1.0105	0.16203	3.0566	-1.1979	-0.41393	0.53672	-0.6487	3.3244	2.0524	1.9149	0.99059	0.85768	4.076	2.9231	-1.8893	0.15841	0.75386	-2.7473	1.559	2.0365
-11.49	-7.7783	-13.499	-13.356	-11.913	-14.137	-11.414	-12.156	-12.967	-13.499	-10.656	-14.819	-12.286	-10.458	-15.069	-11.391	-9.2404	-10.046	-9.8349	-12.52	-9.8463	-13.186	-12.467	-12.888	-11.73	-10.297	-11.76	-14.748	-9.8404	-10.032	-10.194	-11.963	-14.236	-12.395	-9.0518	-12.216	-12.874	-10.778	-12.607	-11.091	-12.166	-8.9791	-12.447	-10.491	-10.832	-10.469	-12.3	-13.032	-9.838	-12.799
2.8373	2.3841	5.4804	2.2567	5.0226	4.393	4.5722	2.319	5.428	6.2551	2.7819	3.347	4.8118	5.1878	6.6811	5.8196	4.2151	3.6633	4.37	2.4457	3.9746	4.5521	3.1263	5.9359	4.8631	6.7163	4.3336	4.4172	4.5394	5.0726	4.5346	6.4408	2.1422	7.0039	6.7635	6.3519	4.0476	8.2927	5.4872	3.7811	5.3828	6.9053	6.9897	5.8578	5.1862	5.9695	5.1114	4.287	6.8369	6.8453
-10.409	-9.7739	-9.9743	-9.8093	-11.722	-7.9775	-10.172	-10.073	-11.944	-8.4895	-7.8134	-8.3081	-8.3933	-11.665	-8.447	-8.9334	-11.298	-7.2234	-5.6348	-9.1936	-11.01	-11.186	-7.02	-8.1877	-7.6208	-10.874	-10.882	-9.1427	-8.4167	-9.5381	-10.752	-7.4028	-9.4185	-6.8522	-7.1332	-8.551	-14.071	-7.7149	-10.669	-9.7327	-12.231	-10.749	-11.398	-6.2445	-12.688	-6.1709	-8.7027	-10.06	-10.154	-11.369
-11.662	-11.251	-10.652	-5.606	-11.377	-10.411	-9.6143	-6.7672	-8.4989	-7.3456	-10.609	-9.1966	-10.168	-8.042	-11.437	-6.1894	-9.8173	-6.8703	-8.0634	-6.4109	-9.1218	-8.5037	-10.348	-7.6666	-12.281	-9.595	-11.967	-9.6599	-8.2241	-7.0816	-8.0858	-9.5589	-8.7619	-11.422	-7.8552	-10.845	-8.8454	-6.7985	-8.4608	-11.195	-7.374	-10.76	-9.2059	-6.9296	-7.7919	-6.3406	-7.8035	-10.78	-9.6939	-9.1436
-4.583	-2.3246	-1.6777	-1.456	-3.4135	-0.48553	-3.184	-0.98674	0.6703	-0.82437	-2.4444	0.15042	-3.9463	-0.78188	-2.7539	-1.5731	-0.99979	-4.7383	-3.8319	-0.59996	-3.4092	-0.98088	0.28323	-2.7099	-1.8978	-1.7969	-1.8804	-3.6313	-1.3612	-1.7415	-1.3226	-1.4618	-4.0476	-0.18119	-5.8439	-3.4653	-4.2138	-3.1063	-2.4585	-4.9692	-3.602	-1.5811	-3.973	-5.0994	-0.17847	-2.9258	-3.987	-4.0552	-5.2102	-0.056425
-8.552	-9.4346	-7.0173	-11.163	-9.5998	-10.073	-7.5155	-9.4215	-9.5305	-10.541	-7.8752	-8.0675	-9.2116	-9.2704	-7.2583	-10.647	-7.2258	-8.9003	-11.066	-10.742	-9.3947	-10.073	-7.585	-11.525	-7.622	-8.2852	-7.9591	-7.7568	-11.766	-9.7161	-7.9837	-7.2561	-9.7629	-7.4416	-8.299	-6.5521	-9.6691	-8.0935	-8.6853	-6.9793	-7.759	-7.1496	-6.9481	-7.081	-9.0366	-11.686	-7.4088	-11.364	-12.308	-10.269
-13.376	-12.398	-12.659	-11.716	-12.484	-14.435	-12.441	-13.018	-14.655	-12.984	-13.867	-12.976	-12.44	-13.346	-12.933	-10.051	-14.076	-7.4113	-16.651	-12.079	-11.732	-8.1328	-12.775	-13.699	-11.067	-14.186	-13.887	-15.912	-12.667	-13.525	-12.338	-11.633	-11.23	-14.669	-12.05	-14.076	-11.333	-12.228	-11.547	-11.386	-14.676	-14.084	-13.08	-11.179	-12.957	-11.27	-15.178	-11.89	-12.937	-15.005
7.5018	9.059	6.3646	11.285	7.0538	7.231	7.0552	5.7687	6.6512	6.9832	7.5736	8.9808	8.8663	6.1901	7.1479	9.586	10.245	8.0564	10.646	9.1767	10.32	7.1459	8.6557	9.1489	5.7487	7.6035	11.158	8.3539	10.637	8.3361	5.5875	3.8012	8.1038	6.7172	10.753	2.7182	9.2743	6.337	7.1633	9.265	10.209	7.91	12.291	11.202	11.441	5.7742	8.4666	7.4523	6.1188	11.317
6.1402	3.4146	2.2785	-3.3962	3.5139	-0.0024179	1.2533	-1.0884	0.12352	-0.24738	1.9095	2.0381	1.1375	2.9842	2.0728	-2.0068	6.139	2.858	1.9302	0.46773	-0.71366	0.55719	0.88002	0.54955	1.4662	2.0435	1.236	3.7538	0.62047	2.5028	-2.5027	1.6565	-0.36406	3.0925	3.3074	0.27201	4.6204	3.5055	3.2719	1.7641	-1.3672	-0.021561	0.95365	1.8302	1.6623	3.2517	2.0191	-0.62966	-0.29193	-0.56457
-1.4171	-1.8348	-1.8209	-0.11662	0.034561	0.67122	-0.99085	-2.3515	-3.7112	1.6539	-3.0324	-3.4469	0.57422	-1.0221	-3.3766	-0.6499	-4.826	-4.6483	-2.7341	-0.1801	-3.2907	-0.39527	-0.54592	-3.6279	-4.7295	-4.4465	0.96205	-1.7225	1.1956	-1.8679	-2.9103	-3.4675	-1.1557	0.86645	-2.7377	-3.1512	-3.9819	-1.9098	-1.5682	-1.2508	-0.03446	-2.5776	-0.20815	0.31505	2.6486	-2.7975	-1.2623	-2.6511	-1.6332	-2.2986
-15.977	-13.569	-14.184	-14.301	-12.262	-13.322	-10.113	-14.309	-12.629	-12.857	-14.174	-16.856	-13.84	-13.867	-10.29	-11.588	-12.919	-13.511	-11.91	-14.752	-13.656	-13.914	-12.782	-12.208	-14.301	-13.94	-12.624	-10.532	-14.261	-12.921	-16.601	-14.277	-10.846	-11.297	-12.56	-14.898	-13.905	-12.959	-15.684	-13.093	-12.339	-15.903	-12.104	-15.22	-14.702	-12.146	-13.395	-12.783	-10.524	-11.608
-10.579	-11.829	-11.186	-12.231	-10.606	-14.651	-16.559	-11.838	-11.464	-11.703	-14.696	-15.847	-10.336	-12.501	-11.185	-11.845	-9.7241	-12.384	-15.204	-15.918	-12.914	-13.994	-12.4	-11.279	-11.782	-16.022	-15.832	-14.922	-14.409	-15.42	-11.679	-16.207	-11.757	-14.633	-14.236	-14.135	-12.997	-12.174	-13.25	-14.619	-12.721	-16.078	-14.842	-13.323	-16.556	-14.536	-11.434	-13.586	-12.168	-12.829
-21.531	-21.445	-24.893	-21.01	-24.327	-22.256	-27.544	-23.171	-21.505	-22.655	-25.788	-24.537	-21.628	-22.035	-24.984	-21.445	-21.502	-21.492	-20.707	-19.943	-24.06	-19.721	-25.066	-20.217	-21.922	-23.491	-22.119	-22.417	-25.027	-19.671	-23.647	-21.152	-21.259	-20.954	-21.336	-19.222	-25.469	-21.081	-21.789	-22.409	-20.8	-22.141	-22.785	-25.481	-20.913	-24.814	-22.064	-22.678	-21.952	-24.716
-6.1769	-7.8711	-5.1169	-6.2411	-7.3751	-7.2023	-6.465	-4.4765	-8.3212	-6.7809	-5.2436	-6.4891	-3.504	-4.5462	-6.9748	-6.0771	-6.4561	-8.5801	-7.7124	-6.3848	-2.6411	-5.4702	-8.3969	-3.7205	-6.9353	-5.6474	-5.1979	-7.8938	-4.5669	-4.7149	-8.2451	-6.1302	-5.4554	-7.4475	-6.832	-6.1601	-6.8851	-8.6783	-5.0478	-6.4533	-6.2215	-6.3667	-7.7941	-4.8832	-7.672	-5.0295	-6.0599	-4.8542	-9.6163	-8.8781
-13.178	-14.615	-15.312	-14.106	-13.097	-14.7	-11.639	-13.959	-13.641	-18.664	-13.394	-15.497	-16.25	-15.648	-16.163	-13.72	-11.96	-16.334	-16.269	-15.605	-12.484	-14.579	-15.451	-15.418	-14.482	-15.11	-15.998	-16.019	-10.931	-13.302	-14.245	-13.966	-14.519	-16.478	-11.543	-14.944	-17.805	-12.585	-15.534	-14.465	-14.914	-15.125	-16.203	-14.248	-17.49	-12.839	-12.901	-15.631	-14.563	-12.274
-15.92	-14.657	-13.565	-11.046	-16	-16.966	-11.463	-15.236	-10.624	-13.652	-15.921	-14.357	-16.891	-9.7087	-14.717	-13.428	-12.068	-14.348	-12.798	-14.729	-13.436	-16.389	-14.947	-14.145	-17.624	-12.804	-13.212	-17.848	-14.056	-14.388	-10.11	-15.772	-13.034	-18.587	-12.921	-15.513	-13.914	-14.531	-17.173	-11.743	-18.135	-14.525	-15.674	-18.921	-15.481	-15.508	-15.531	-19.871	-15.684	-14.321
-1.177	-0.48394	2.4153	-2.0712	1.852	-2.0786	0.20009	-4.4014	-1.7322	-0.39623	2.4536	-1.6076	-0.056691	-0.15102	-1.5637	1.0011	0.34389	0.15825	-3.6814	-2.5758	0.7005	-1.6389	-2.0293	-2.0789	0.29324	-0.83742	-5.1695	0.31777	-0.69342	-2.2833	-3.6467	-2.5362	-1.215	-2.8413	-3.2916	-1.8695	1.104	-0.28557	-0.4272	2.8889	-2.2237	-0.14746	-0.23748	-0.10604	-2.2121	-0.22943	0.46595	-3.8498	-2.1458	-3.5103
0.033154	-1.8738	-3.0632	-0.28396	-1.4849	-1.8804	-1.933	-1.938	2.3636	-3.0556	-4.3238	-1.9567	1.0222	-1.2263	0.22579	-2.4238	-1.324	0.20911	-0.34691	-3.2429	-0.53194	-1.2609	-3.4137	-2.0747	-2.7562	-0.34186	-1.1999	-1.557	-0.72773	-0.64675	-4.3437	-3.4521	-0.90886	-2.5312	-5.1987	-2.7616	0.48109	-3.3001	-0.88976	-1.9244	-0.64022	0.19862	-4.177	-2.9835	-0.13246	1.1694	2.042	-0.51411	-0.84272	-0.016695
-1.3365	-2.6155	-2.0752	1.4112	-0.47067	-3.0651	-0.83194	1.2173	0.44194	-0.82228	-1.9412	-1.5193	-0.24268	-0.064961	-0.79379	0.062508	-5.3297	1.4706	-1.7732	-1.0682	1.0835	-2.0889	-1.9715	1.9124	-0.96118	1.8543	1.9971	-0.067206	-0.74421	-0.51715	-1.1873	-0.78107	-1.6115	-2.072	2.0406	-0.54357	0.93732	-1.2589	-2.8069	-1.4173	1.3049	-1.5186	0.15693	-3.8291	-1.7202	-1.4735	0.73906	1.2414	0.26161	-0.8483
2.3224	3.86	-2.5683	-0.40569	0.038553	0.18918	1.7642	-0.13278	0.53547	-0.62657	-0.10747	-0.1324	1.3705	0.53217	1.3762	1.5023	-0.04424	1.168	0.55579	-2.8543	2.1145	-1.6574	-0.71606	0.43991	-0.1355	0.67064	0.0044689	0.70771	0.47621	2.7992	-2.6647	0.14635	0.12115	0.29542	1.5863	-0.71473	0.68334	-1.1266	1.8011	1.2749	-0.24205	1.1021	0.56764	2.2306	3.8193	0.27801	-0.26673	1.3161	1.8348	1.3278
-2.9783	-3.5634	-4.048	-2.6456	-0.80287	-3.9605	-1.3988	-2.1594	-1.3453	-4.4258	-2.3195	-1.4239	-2.1596	-1.5395	-3.7412	-2.3975	3.7696	-0.24672	-2.7749	-1.8834	-3.0524	0.98687	-0.0018577	-3.6893	-2.91	-0.054669	-3.91	-3.7358	-3.4244	-3.9636	-1.2288	-3.9466	-2.5989	-5.2659	-3.9533	-5.025	-1.5704	-1.8865	-7.1858	1.0119	-2.4316	-4.2982	-1.2896	-2.309	0.16532	-2.3433	-1.1884	-1.2823	-0.74557	-2.4499
-9.55	-13.227	-8.8657	-13.022	-9.9029	-8.758	-12.283	-7.5476	-8.0484	-8.4289	-12.352	-9.0559	-9.7652	-9.6293	-10.072	-9.9013	-10.141	-12.372	-11.229	-12.172	-11.199	-10.587	-12.631	-8.5647	-10.965	-8.7187	-9.5198	-10.123	-9.8769	-9.825	-10.592	-7.2677	-7.9804	-11.256	-11.965	-7.9569	-8.2491	-11.352	-6.4693	-10.529	-11.434	-12.018	-10.582	-14.309	-10.544	-10.67	-10.65	-10.47	-7.1829	-12.974
1.1079	2.9622	-2.5105	2.2281	-2.3851	-0.76743	2.6623	0.35557	1.3378	0.32269	-0.57733	-2.903	1.8412	-1.3626	-1.015	0.5085	0.013547	1.6236	-0.55549	0.51699	2.0767	0.32852	2.8078	-3.7456	0.05877	-2.426	0.31554	-0.89547	-2.8395	1.4835	-0.37143	-2.4905	-1.2602	1.1386	2.956	1.9517	0.92559	0.75481	-2.6816	-0.14477	2.0386	-1.1707	0.27578	2.4603	2.9666	-1.3121	0.71818	0.69126	3.3794	0.59818
3.1137	4.7	-1.6935	-1.5236	-1.3878	2.3721	-0.76292	0.2544	1.3768	-1.9606	0.1207	-0.15577	1.1521	0.37779	-0.20487	-1.7944	1.133	0.68286	0.21896	-3.13	-0.71663	-0.051233	3.0238	-0.26244	3.0302	-0.7227	2.6355	1.0698	0.050224	0.20627	0.65004	-0.17688	-1.4245	-0.44406	-0.9808	0.75483	-0.48501	-0.35163	1.4235	-2.2227	-0.54254	0.73186	1.0901	1.7616	3.899	-2.0508	3.0922	3.0986	3.8556	1.8114
-23.34	-20.352	-25.437	-20.879	-23.111	-20.271	-23.039	-19.518	-19.919	-20.241	-23.955	-21.857	-22.433	-25.022	-23.193	-24.704	-19.865	-20.357	-23.751	-25.581	-20.02	-22.577	-23.697	-22.256	-22.62	-21.604	-26.329	-23.085	-21.761	-24.139	-21.361	-22.392	-23.022	-19.527	-21.479	-25.221	-22.994	-21.669	-20.676	-17.963	-24.256	-20.381	-20.59	-20.628	-18.379	-18.823	-21.704	-20.649	-21.976	-23.563
3.5514	1.8606	0.58323	2.3751	-0.7097	0.57277	0.58587	3.779	0.92125	1.729	1.0099	2.0113	-1.15	1.7702	2.0269	-1.463	1.8109	0.45341	0.47839	0.59241	3.3997	4.8893	2.0672	0.12499	1.1997	2.6525	-0.95343	1.21	-0.18564	-0.56605	1.8826	1.1754	3.2718	2.6425	2.3901	1.9871	0.76399	0.13252	3.0564	1.3495	1.5118	3.7729	5.5981	2.1526	2.0527	0.029249	1.5165	3.1427	1.9874	3.8683
-7.6415	-5.5966	-8.8937	-7.6497	-10.38	-7.6812	-6.3345	-9.7806	-5.6856	-3.6694	-12.204	-4.3182	-10.005	-8.4985	-9.1593	-2.6923	-7.5167	-5.863	-7.3606	-6.3163	-6.2392	-11.58	-8.663	-9.2659	-4.5656	-5.8155	-7.8503	-7.3669	-9.5308	-10.292	-7.8229	-8.3764	-9.2299	-11.749	-7.5448	-8.3156	-5.1453	-6.6972	-10.437	-7.917	-6.0363	-5.5358	-6.7997	-7.6541	-5.3876	-8.6705	-9.152	-8.5608	-11.523	-5.5139
-0.41991	0.79597	-1.4457	-0.95947	-0.8967	-1.3248	-3.0829	-0.65002	-2.7593	-1.1453	-3.8128	-2.1483	-2.1937	-0.013645	-0.67776	-0.40866	0.012362	-1.0632	-2.4904	-3.7735	-3.3146	-1.5219	-2.064	-0.13543	-0.475	-2.8251	0.60359	-1.3367	2.0203	-3.5538	0.83241	-4.9462	-2.4632	1.3069	1.7747	2.4533	1.9644	-3.1088	0.627	-0.27049	-0.48963	-2.4489	-1.5803	-0.63691	-2.6765	1.4301	-0.48717	0.82737	-0.45646	-2.0608
-1.609	0.54927	0.24523	-1.9964	-0.64865	-2.9359	-0.26558	-0.2523	-0.29907	2.192	0.95515	-1.297	1.7804	-4.2583	1.0717	0.60558	0.060743	-0.70087	2.2827	1.5126	-1.595	3.1655	1.0889	-0.068521	0.87933	-1.8553	-0.38913	2.6697	4.701	-1.6924	0.50575	-2.7697	2.1016	4.2598	1.4419	-0.65391	-0.71312	-1.2778	3.3766	-2.3065	1.6866	-0.044388	-1.1248	-0.80756	-0.98903	-1.1279	-1.1443	-0.49483	-4.2386	1.445
0.48318	-2.1397	2.4316	3.6426	-1.4689	-0.14983	-0.10766	4.4113	-1.9974	1.4573	3.5738	-0.57954	-0.0044491	1.8763	-2.8638	1.6374	2.1064	-1.3019	3.602	4.9468	-1.6908	1.4041	3.1624	1.4471	0.67848	3.6537	-0.11764	1.7806	3.6597	4.8114	5.6903	1.8863	-0.36535	2.9634	3.2543	3.449	2.3025	2.3381	0.13842	1.976	-1.4455	2.011	0.49065	3.0668	0.37571	2.039	1.3244	0.73404	0.12284	-0.099405
-6.756	-3.6733	-3.7649	-2.5798	-1.707	-3.5661	-7.0994	-1.2548	-3.9237	-2.1412	-5.1052	-2.255	-1.4969	-6.0486	-4.901	-2.2653	-3.5825	-2.1903	-4.6754	-2.7126	-3.4111	-6.2084	-2.8867	-5.5011	-1.3734	-4.6456	-2.1058	-6.0028	-4.752	-5.0458	-3.5999	-3.2817	-3.9108	-2.1561	-5.8627	-2.6671	-3.3414	-5.4659	-5.2563	-3.4226	-4.4622	-2.209	-2.4438	-4.4348	-4.2442	-5.0692	-3.6791	-6.7283	-3.012	-3.6751
-2.1725	-0.14606	-3.0474	2.0493	0.080933	-0.74184	-1.884	0.31625	-2.5794	-0.76837	-1.9026	-2.5509	1.6099	-1.1666	-2.8485	-3.0205	-0.82832	-2.5921	-1.576	-1.1339	2.3179	-0.038135	2.8748	-0.45907	-0.98138	-1.8828	0.7094	-1.1016	0.17095	-1.6152	1.4611	-2.2403	-1.0514	0.9908	2.3078	-3.4771	-1.3495	-2.3528	-1.1817	-0.34895	-5.4037	-1.0897	-2.4807	0.27081	-4.5979	-3.2262	0.8708	-3.5548	0.31615	-2.6509
-13.76	-12.942	-14.792	-19.121	-12.976	-16.038	-15.801	-14.976	-18.264	-16.222	-15.498	-13.679	-16.644	-15.307	-13.765	-12.648	-14.683	-17.737	-14	-12.962	-14.826	-14.841	-13.328	-14.138	-15.577	-15.126	-15.108	-13.826	-15.19	-18.135	-16.258	-13.874	-15.442	-15.825	-13.783	-15.112	-15.936	-13.078	-14.164	-16.524	-12.23	-12.457	-12.23	-13.588	-13.008	-12.028	-16.772	-15.12	-14.124	-17.521
2.4983	6.2129	3.9676	2.3092	3.146	2.3423	3.8026	1.0195	2.0414	5.0821	3.2312	5.9382	2.4594	3.5771	5.6538	4.1207	3.8372	6.2751	5.4731	2.3135	3.8421	2.3747	5.1341	4.3994	4.3071	5.9641	6.37	6.7651	3.4881	3.5761	4.0785	8.6275	3.7504	5.4901	7.1736	5.3011	5.9629	3.8312	3.7075	6.7009	7.7905	0.22819	1.4804	6.4038	4.3402	3.5072	6.1481	2.8854	5.4344	6.1047
-15.752	-11.055	-10.759	-10.567	-11.203	-12.622	-13.208	-14.07	-9.9885	-12.449	-11.42	-10.726	-12.131	-13.193	-13.101	-10.375	-12.187	-13.014	-11.484	-12.062	-9.082	-10.756	-11.143	-14.584	-11.018	-9.5545	-10.985	-12.895	-10.05	-12.896	-12.037	-12.235	-10.538	-8.5659	-9.8491	-8.7142	-14.554	-11.665	-11.69	-13.067	-11.408	-12.646	-12.468	-12.168	-8.2619	-10.233	-13.128	-9.4528	-13.693	-9.5532
-5.262	-6.8597	-3.5282	-6.1914	-9.4894	-6.9548	-7.4083	-3.5246	-6.5115	-3.9857	-3.8047	-5.2742	-6.5813	-4.9627	-3.7083	-5.4108	-7.1114	-7.0692	-6.6799	-4.3316	-5.1515	-5.7982	-2.0504	-4.7437	-8.0498	-7.6923	-3.7679	-7.7585	-9.2094	-6.7401	-10.069	-5.2536	-6.0825	-5.4244	-4.6852	-7.8798	-4.096	-6.9242	-6.4344	-3.5773	-5.9069	-5.9287	-3.2517	-5.3064	-4.8233	-6.5793	-5.6797	-5.5544	-7.4474	-6.7473
-5.9911	-8.6116	-7.7329	-7.1829	-4.65	-4.1006	-5.5213	-7.1256	-7.4675	-6.4835	-5.2415	-5.5914	-5.4379	-6.6595	-5.8033	-6.6054	-7.5518	-4.9034	-6.3914	-7.2289	-4.5556	-5.6143	-4.8687	-9.1831	-7.5272	-6.0622	-5.6779	-8.0947	-9.0805	-5.3121	-3.0582	-4.6401	-5.778	-9.1021	-4.8591	-6.5241	-6.3638	-6.0487	-4.3983	-6.9355	-7.1292	-7.4481	-4.9025	-4.8083	-7.3628	-4.8452	-5.3031	-8.6423	-7.1131	-5.4814
-17.813	-15.829	-16.202	-11.156	-15.787	-18.036	-13.573	-14.336	-14.571	-14.474	-13.833	-14.553	-16.192	-16.582	-14.385	-16.348	-16.366	-15.97	-18.235	-12.295	-14.503	-18.315	-13.502	-15.004	-15.268	-17.5	-14.827	-12.692	-13.292	-14.548	-14.358	-15.673	-10.437	-13.676	-12.978	-13.064	-17.236	-14.157	-14.902	-14.622	-13.082	-14.428	-14.378	-14.325	-15.545	-15.182	-14.166	-14.59	-15.873	-15.454
-0.018872	-3.4724	-4.0204	-2.7968	-2.6709	-4.2253	0.58652	-5.6228	1.1975	-3.0692	-4.0336	-2.4167	-1.8125	-3.3317	-4.0992	-2.3925	-2.6135	-3.6618	0.306	-4.1509	-1.0185	-1.379	-2.6712	1.1005	-4.3916	0.023907	-2.6728	-1.657	-2.1212	0.29334	-3.3992	0.92899	-2.5039	-1.9495	-1.9392	-5.9213	-2.8471	-3.3887	-3.671	0.843	-3.7938	0.78359	-2.1169	-1.5265	-0.013036	0.57299	-7.1662	-2.2915	-1.283	-3.6494
-5.8671	-4.2736	-2.9181	-4.7075	-4.7869	-7.4444	-3.9874	-6.4274	-4.6647	-3.3844	-4.649	-3.705	-4.0964	-5.9927	-6.0459	-7.0853	-5.2194	-1.3575	-2.916	-6.5503	-6.0802	-4.9263	-6.4048	-4.9221	-3.6971	-10.319	-5.922	-5.2115	-8.9265	-5.3494	-4.6988	-7.452	-6.2875	-3.4142	-7.1061	-5.4407	-7.2025	-7.1077	-6.8588	-4.7838	-2.1336	-6.2396	-3.3459	-5.3864	-3.7369	-4.284	-8.6575	-5.9739	-6.4107	-7.3496
2.935	2.1514	1.0291	4.9614	5.0351	1.1669	2.9181	0.74949	0.56756	2.3431	0.032426	-2.1117	0.96846	2.1077	0.50336	0.87981	1.9789	-2.6196	-0.58318	1.5848	1.7881	2.6302	1.7312	1.5066	3.9686	4.0785	2.3246	0.20015	-1.0483	1.5621	-2.057	0.86551	1.0929	1.053	1.7227	-0.20314	-1.3148	1.1693	3.2272	0.43993	2.4482	1.7541	0.46608	1.1951	2.2762	-1.1724	1.8788	0.42109	1.8478	4.8874
-9.1188	-14.013	-12.603	-9.3529	-11.969	-12.467	-13.5	-11.068	-11.148	-5.967	-10.24	-11.613	-11.08	-9.7896	-11.17	-13.159	-7.4698	-12.636	-10.357	-11.301	-6.6763	-14.123	-8.39	-9.6279	-11.129	-10.639	-10.142	-10.857	-10.453	-10.833	-10.548	-15.842	-11.473	-10.655	-14.379	-10.436	-12.721	-9.1603	-11.159	-15.204	-9.4726	-9.8554	-11.239	-12.133	-12.476	-11.959	-9.8289	-14.796	-11.878	-11.337
-12.468	-13.01	-8.1711	-12.419	-13.711	-13.055	-13.572	-11.134	-12.662	-12.476	-11.549	-11.291	-12.63	-13.1	-12.434	-15.597	-13.469	-13.452	-12.896	-10.78	-11.056	-12.077	-12.827	-10.891	-10.817	-13.447	-12.229	-11.898	-12.977	-11.024	-13.241	-12.04	-12.924	-9.4205	-11.584	-13.097	-12.889	-12.922	-13.004	-13.286	-13.551	-12.459	-9.541	-13.196	-14.257	-14.629	-14.228	-11.882	-14.428	-10.769
-5.3584	-8.5604	-2.6435	-2.8933	-3.456	-3.564	-7.1112	-6.9811	-5.9399	-4.6658	-4.3978	-5.1269	-3.3741	-5.3135	-3.2028	-5.6803	-5.8276	-4.351	-6.9653	-5.4312	-7.5152	-3.2301	-5.7342	-1.3532	-2.4525	-4.2913	-3.5651	-3.6849	-5.1872	-7.4446	-2.7542	-4.8664	-4.5904	-6.3076	-6.1714	-0.64467	-4.9819	-5.1143	-4.1137	-6.5943	-7.0166	-3.932	-8.1918	-2.3334	-5.1714	-2.398	-3.6573	-5.3926	-4.1915	-5.758
-9.4331	-15.158	-10.897	-9.702	-10.266	-10.939	-10.376	-7.2595	-12.074	-9.6523	-8.0246	-9.6918	-9.4214	-11.085	-13.229	-12.194	-14.024	-10.027	-13.65	-10.057	-12.82	-9.3132	-13.021	-10.879	-11.321	-12.438	-10.288	-13.846	-12.072	-11.116	-11.714	-9.5419	-12.227	-10.87	-11.192	-13.628	-10.602	-10.309	-11.03	-11.339	-9.1073	-13.574	-11.148	-10.341	-12.702	-11.893	-12.251	-12.514	-9.2411	-10.653
-13.056	-14.38	-14.081	-14.782	-14.555	-18.76	-13.422	-11.565	-14.032	-13.409	-15.412	-12.577	-17.462	-15.14	-14.854	-17.61	-16.314	-13.973	-13.972	-14.792	-12.625	-14.733	-16.866	-12.6	-15.227	-14.707	-11.501	-14.575	-16.435	-13.962	-14.996	-15.599	-9.9596	-10.286	-12.979	-15.445	-13.158	-15.336	-16.299	-13.185	-15.063	-17.18	-14.712	-13.173	-14.658	-14.69	-12.892	-13.784	-18.364	-12.817
-13.412	-12.904	-12.559	-17.165	-12.561	-13.547	-18.487	-13.2	-12.635	-12.367	-13.56	-12.645	-10.574	-11.48	-15.791	-13.804	-10.647	-16.588	-11.921	-15.311	-11.693	-12.142	-12.026	-12.144	-15.603	-11.393	-11.778	-16.758	-14.9	-13.961	-10.394	-8.7442	-14.498	-10.865	-11.122	-11.605	-10.853	-13.021	-11.196	-10.633	-17.186	-14.301	-14.967	-12.622	-13.712	-11.936	-12.135	-13.392	-11.619	-14.259
-1.5236	-0.4881	-0.23467	-2.6787	-0.55581	-3.1085	-3.5908	-2.4554	-0.57757	-3.6527	-4.544	1.0985	-3.0827	-0.11446	-0.36267	0.00030834	1.5494	-5.1804	0.6571	-2.2698	0.45081	-1.3834	-2.0363	-0.77427	2.1751	-4.3319	3.5817	-0.5703	-2.91	-0.54913	-2.7833	-1.1522	-1.4034	1.5126	0.97726	-3.1394	-2.0228	0.32518	-1.1461	0.010302	0.9271	-2.0528	-0.9333	-0.7126	-2.6885	-2.2958	1.1699	0.27142	1.6058	-3.1295
-1.8287	-1.9581	-0.50341	0.57403	-0.40988	-2.1775	-4.5476	-1.4549	-0.0066829	-3.7553	-0.74279	-3.1583	-1.4613	-1.2185	1.0394	-1.4064	-1.3439	-2.0641	0.69697	-0.026964	2.4512	-1.1129	-1.4842	-3.3295	-0.61489	-1.74	-0.76398	-2.7065	-2.9139	-0.045614	-1.0401	-1.6687	-0.8283	0.26282	-1.5908	-3.9014	-4.778	-0.52068	-1.5546	1.7846	2.5091	-1.6455	0.98708	-1.7093	1.3366	-2.6373	-5.0385	-0.69634	0.59959	0.36758
-4.6892	-3.7877	1.6032	-3.2839	-3.5338	-1.1525	-4.172	-4.724	-0.65499	-6.7717	-0.7839	-4.7989	1.6622	-2.448	-2.7606	-1.9309	-6.9328	-1.7546	-3.1008	-3.5798	-1.3983	-2.2102	0.090181	-1.1684	-4.6071	-2.0656	-2.6852	2.7483	-1.7769	-3.97	-1.5857	-2.1771	-3.5227	-5.8923	-2.1147	-2.2934	-3.2541	-1.1857	0.064025	-3.9952	-2.2956	-3.1304	-0.3571	-2.5503	-2.5237	-3.6978	-3.3701	-3.5418	-0.87324	-3.1644
-1.8524	0.64646	-0.72461	1.1304	-1.6729	0.26647	1.2488	-0.14537	-0.57114	0.62566	1.7984	0.10217	0.87524	-1.3134	1.4804	0.18244	-1.7028	-0.43874	1.2582	2.196	1.0964	1.6878	-0.34562	0.60157	-5.6602	0.45401	-1.2636	0.1987	-0.19116	2.7023	1.1764	-0.31798	2.0835	-0.67663	0.56131	-0.77081	-2.3935	0.96288	1.7077	0.31677	0.16647	0.50869	-0.51335	2.5706	-1.2882	3.5207	-0.31181	-4.1355	2.4449	0.55058
10.042	8.7698	6.6144	11.702	11.668	10.723	11.931	11.963	7.8158	8.8938	7.4169	10.362	9.3506	10.456	9.4819	6.7141	8.4652	6.4262	9.2115	11.341	6.1748	7.4988	10.454	9.0834	8.5109	9.2412	5.5535	10.169	6.2734	5.0368	10.27	10.171	8.7993	8.5591	5.9309	9.9971	12.397	7.0331	4.2554	6.322	9.875	7.9133	6.9312	8.0896	6.5463	9.8897	7.6283	9.4148	6.3581	9.389
-12.486	-14.094	-12.902	-13.923	-15.97	-11.868	-13.219	-15.701	-16.088	-13.092	-12.994	-15.121	-15.623	-16.213	-13.494	-13.894	-12.437	-13.337	-14.916	-11.167	-17.071	-12.296	-13.26	-12.566	-13.573	-13.062	-14.557	-14.353	-18.644	-16.399	-13.479	-10.747	-13.338	-11.953	-15.761	-16.336	-11.959	-15.049	-12.885	-14.239	-16.736	-14.929	-15.759	-14.864	-16.457	-12.984	-15.346	-14.127	-18.388	-15.943
-5.1968	-3.0648	-1.7265	-3.8832	-3.0353	-0.90146	-5.3875	-1.2068	-3.3722	-3.0519	-3.5549	-5.8208	-1.4718	-1.7208	-5.1201	-0.14053	-3.6326	-2.7121	-4.6018	-1.7657	-2.3554	-4.8764	-2.318	-1.4115	-6.2939	-0.57666	-4.6652	-5.1374	-6.4607	-4.7908	-7.558	-4.8966	-5.4634	-5.1846	-4.8693	-6.2755	-3.2209	-5.4934	-3.26	-1.2996	-5.0263	-5.0623	-4.5319	-4.9577	-5.2173	-2.7744	-3.552	-3.1558	-3.6779	-5.2262
-1.9942	-5.2174	-4.7827	-4.3008	-3.8761	-3.3284	-2.7547	-7.3786	-0.54192	-3.9446	-4.8661	-5.4688	-1.344	-2.0664	-0.14846	-1.9019	-1.8101	-4.7308	-2.8446	-2.3103	-0.13343	-1.7159	-1.715	-5.1186	-0.36613	-2.591	-3.3413	-1.7175	-2.8748	0.72963	0.64549	-1.4502	-0.68887	-3.0605	-0.7356	-2.8978	-1.6775	-2.5308	1.3491	-3.2726	0.94572	-5.4239	-2.2793	-5.378	-3.6281	-2.0839	-3.9337	-2.5428	-2.532	-0.28753
-3.7833	-6.0171	-1.2543	-2.2286	-2.2346	-2.9332	-2.3847	-2.1385	-0.76452	-2.6525	-1.7987	-1.5109	-3.1235	-5.6149	-2.4372	-7.1819	-0.89013	-1.1139	-2.8241	-0.066459	-4.7071	-3.4307	-0.52923	-3.0351	-4.4962	-3.223	0.2417	-1.3915	-3.8213	-5.6065	-3.6898	-7.2854	-2.368	-6.7213	-1.1686	1.1304	-4.5578	-2.2915	-2.5351	0.40332	-3.237	-1.8026	-5.4093	-1.5137	-0.07723	0.959	-4.0693	-0.18058	-4.6869	-1.7835
0.78131	1.0207	-0.10258	0.33483	-0.95321	-0.34782	-0.56878	1.5089	2.9405	0.035162	0.2202	0.58932	0.38743	-1.1908	-0.18393	5.9405	1.3886	3.234	1.4053	1.7035	0.71125	2.68	2.4785	-0.77221	2.0058	0.14383	-2.4404	1.826	-1.1243	3.2094	1.0824	1.7933	0.2669	-0.84731	1.3534	0.91476	0.089924	3.0307	1.7348	0.30454	2.3433	0.74256	2.9246	-0.46669	1.9987	-0.38696	1.8859	-1.3864	1.7284	2.065
0.094059	2.1242	-3.7479	0.41082	-1.3592	-1.9969	-1.3026	1.7177	-3.5803	1.8802	-2.1694	-1.4724	-1.7909	-1.3059	1.5024	-2.9154	-2.6434	-1.8414	-2.6022	-1.2717	-1.7891	-0.30292	-1.2722	-4.801	-0.50006	-0.51131	-5.6949	-1.4003	1.5399	0.84306	-0.5625	-1.2371	-3.4615	-1.9063	-1.1066	-3.3705	-2.3719	-1.1573	-0.40636	-4.0739	-1.0265	0.36294	-2.2015	-0.49538	1.1654	-1.8911	-3.1507	-0.92975	-2.4975	-0.68653
-2.3608	-1.5846	-2.2115	-1.4253	-2.3362	-3.8483	-5.3883	-0.62618	0.96756	-4.1474	-0.59443	-4.6749	0.81834	-1.0657	-1.2014	-0.24263	-2.6902	-1.1085	-0.81842	-1.3971	-1.3346	0.4016	-0.60663	2.2488	-0.14761	-2.2789	-2.0382	0.016698	0.20095	-1.2198	-1.1179	-1.6999	-1.9047	-1.5553	-1.8287	-3.1663	0.59797	-0.59228	-1.2183	-0.50339	-1.5265	-1.0594	-0.37371	-0.7963	-2.4933	-2.097	-0.71105	-1.9087	-2.6067	-1.1201
-1.0797	-0.4758	-2.9536	-0.57452	-1.8	-1.3455	-2.0527	-2.1507	-4.2342	-2.8359	-4.2081	-2.4598	-3.03	-2.7969	-2.2592	-2.8527	-5.4068	-1.1301	-2.3579	-1.2944	-2.6551	-0.6005	-3.7265	-1.4591	-1.3451	-0.80634	-4.5023	-3.9487	-1.4859	-1.0346	0.37322	-0.31051	-1.649	0.81165	-3.4748	-2.8507	0.33031	-5.3798	-3.2967	0.25769	-4.8229	-2.4655	-3.4589	-0.10397	-0.93882	-1.5169	-1.5605	1.1158	0.66754	-0.13651
-2.7264	-1.3377	-3.3445	-3.8706	-3.3941	-4.731	-1.6058	-1.1156	1.9898	-0.5388	-2.5432	-2.3054	-1.994	-2.0811	-1.4871	-1.5045	-2.3217	-3.252	-4.459	0.88696	-2.8644	-2.2567	0.8638	-2.9647	-1.8547	-1.3594	-5.305	-0.26886	-1.469	-3.3273	-1.7978	-3.9459	-1.0264	-1.1594	0.35007	-4.0258	-3.6918	-2.4027	-3.7976	-3.5756	-0.19217	-3.98	-2.0459	-1.7009	-0.49325	0.59126	0.83917	-4.3779	-3.6293	-3.0028
-2.9273	-3.9053	-0.019355	-4.8591	-4.4619	-3.337	-1.5638	-1.9025	-1.0983	-4.8288	-5.0898	-0.69061	-2.0997	-3.2771	-6.429	-2.7737	-2.6303	-2.0399	-0.64283	-1.3076	-5.461	-3.3153	-3.6967	-1.1563	-0.9705	-3.3579	-3.5615	-2.1442	-5.5881	-3.889	-2.4122	-6.5406	-4.6799	-4.0596	-2.6469	-5.5675	-1.3529	-2.1553	-1.029	-3.0304	-1.2017	-1.1076	-6.4002	-4.5466	-4.2517	-6.997	-0.34585	-1.6035	-4.0067	-5.1191
0.50475	-3.5073	-0.85511	-0.32791	-2.4339	-3.4704	0.71613	-4.115	-6.3677	-3.1728	-3.9555	-4.5499	-2.4687	-2.6126	-3.1118	0.86383	-0.19354	-3.2794	-0.33727	-2.9696	-3.3028	-1.4292	-5.2439	0.5951	-3.902	0.68971	0.9238	-0.69679	-0.54262	-3.8049	-1.4239	-1.7714	-2.8343	-2.0242	-3.3824	-1.3719	-0.07126	-3.7669	-2.8059	-4.5558	-1.6152	1.5715	-1.1287	-3.0774	-0.92567	-1.3792	-1.0167	-1.6516	-4.3343	-2.2782
-12.299	-13.287	-13.825	-10.277	-16.118	-11.02	-11.701	-16.508	-12.296	-13.007	-13.472	-12.565	-14.016	-17.072	-16.247	-10.516	-11.654	-14.039	-15.384	-10.647	-14.86	-12.242	-14.622	-13.759	-8.8924	-15.302	-14.701	-14.551	-15.438	-13.24	-15.747	-10.123	-16.98	-15.468	-12.209	-12.825	-13.995	-14.952	-11.696	-12.315	-13.352	-10.327	-14.631	-11.233	-14.687	-10.438	-12.26	-12.16	-12.92	-12.914
-2.6595	-2.1609	1.6029	0.23896	-4.7679	-0.64378	-1.9756	-1.8739	-1.2685	-2.6525	-3.4587	-2.1835	-1.6209	-0.72148	1.9082	-4.9981	0.97961	-3.6508	-3.5398	-1.1614	0.63394	-0.15331	-4.8506	-1.4931	-1.383	-2.7097	-2.5073	-1.8808	-0.90663	3.5689	-4.0951	1.1076	-0.54402	-3.4572	-2.7367	1.2659	-0.94737	-1.2061	-1.1121	-0.98794	-1.7437	-3.5146	-2.6869	1.3859	-2.1824	0.02067	-1.0171	0.13184	-1.509	-1.0178
1.8137	2.415	4.3245	3.6628	2.5804	4.927	1.6435	5.8652	2.1017	5.1513	1.7519	-1.4697	0.31211	6.3668	6.0172	3.8823	1.6222	3.1604	2.0488	4.4899	1.8888	2.548	1.6164	4.6824	5.1052	3.7614	1.4487	4.1346	1.2679	4.7406	2.676	4.4007	2.7239	3.7909	3.9549	5.0877	3.0621	4.7048	2.4728	2.469	4.2563	1.383	1.5542	2.7972	-1.2636	4.1673	0.68626	5.3709	1.4721	3.0481
-0.84211	0.14	-3.5688	-0.99952	-1.1097	1.3203	-4.4161	0.20854	-1.4507	-3.8599	-5.0697	-1.1941	-3.362	2.4072	-1.2741	-3.3855	-0.82045	0.65366	1.2668	-1.9137	-1.3929	-3.341	-0.56483	-3.6871	-0.70701	-1.1838	-2.0424	0.086362	-1.1356	-3.4566	1.9247	-1.644	-1.1073	-1.9334	-1.5424	-4.3198	0.84533	-2.9556	-3.667	-5.3148	-1.9263	-2.9165	-2.2586	-1.4651	-0.98125	-1.3825	-3.9152	-4.7404	-2.9234	1.3827
1.6277	-5.5197	-2.9372	-0.47706	-0.49942	-0.37874	3.2089	-1.4669	-0.67735	0.28497	-0.13419	-0.43805	0.13473	-0.51787	-2.1082	1.8563	-1.623	-4.8726	0.14858	1.4752	-2.4388	0.23673	-1.06	-3.2486	-0.43234	0.080295	-0.7398	-1.4739	0.14712	-2.3833	-1.2375	-0.0833	-1.115	-1.1884	-0.18351	0.95039	-2.0791	0.885	-1.0484	1.0128	-0.6584	-3.0811	-0.48059	0.44465	-1.2227	-0.86627	1.7124	3.2857	2.1057	1.3277
0.91699	1.7126	2.2822	3.5138	-0.65296	1.3387	1.2883	-1.2919	2.4089	0.35045	0.56049	3.7358	2.997	2.8423	2.9089	2.6544	1.9541	1.0019	0.77978	-0.48572	1.0075	0.33418	0.65659	1.4188	-2.4411	2.3671	2.1416	2.2135	1.688	3.7146	-1.1979	1.4785	1.4914	1.2243	-1.8654	2.3419	1.772	-0.008776	6.2484	0.92204	-0.14166	-1.0679	-2.5053	-1.0285	1.7558	-0.86333	2.2293	2.1756	4.415	2.4352
1.3204	1.4588	-1.1387	0.51021	1.5781	0.5516	1.3873	-2.4177	3.2736	-2.529	-2.0407	0.41088	-1.5465	-3.655	3.863	-1.5682	-1.1883	0.95738	-0.81918	0.0026776	-2.9074	-4.1042	-0.63989	0.25372	0.75145	0.28223	-1.1133	0.025052	-3.6822	0.068363	4.9251	-1.2323	1.4305	-2.4115	-4.6024	-1.196	-1.0803	-0.60145	-1.135	2.5652	0.54798	0.91883	-1.9908	-0.82986	-0.12777	3.9994	1.1193	1.6326	0.22045	-2.2714
-10.296	-8.4576	-10.76	-6.9512	-11.092	-9.501	-11.51	-9.5633	-8.7158	-7.3757	-9.6064	-12.031	-10.674	-10.617	-9.5354	-7.1393	-8.904	-9.9651	-9.0297	-6.8265	-8.2395	-9.9297	-9.1589	-7.4262	-7.834	-8.3178	-8.5732	-8.7538	-9.1396	-6.7054	-7.9287	-8.2073	-6.8175	-11.166	-12.192	-7.9	-11.61	-7.6775	-8.1578	-11.718	-7.9745	-10.879	-10.829	-10.762	-9.1083	-9.391	-7.623	-7.7928	-5.0422	-11.2
-1.3706	-2.2742	-4.2281	-1.061	-5.4059	-2.78	-2.8826	-4.5106	-1.9145	-6.2317	-5.1493	-4.5819	-2.3651	-2.4419	-4.2246	-0.5151	-5.7255	-3.6463	-3.3921	-2.3064	-3.7242	-3.3996	-4.6625	-3.3432	-4.7641	-2.5201	-6.4496	-5.0903	-3.9733	-0.86383	-4.1638	-5.2895	-3.3487	-2.066	-2.189	-2.2427	-3.2531	-0.47273	-0.40067	-2.9085	-5.9829	-3.8175	-2.3369	-3.3706	-5.4301	-1.0552	-1.2684	-2.217	-5.4232	-1.8203
4.359	0.935	3.4481	4.8731	1.0965	1.9465	3.9589	5.1843	0.6331	2.9189	2.9353	2.1392	4.7306	3.4055	4.3485	4.0492	1.612	3.0339	4.8551	5.1677	4.1679	1.2227	5.995	2.1195	0.83365	1.7277	3.5816	5.0404	4.5846	5.5203	3.0372	5.3028	4.8287	2.6543	1.7495	5.475	2.7176	4.6527	6.469	2.5985	2.2522	3.7304	2.8984	3.1823	2.4876	3.0042	4.0058	3.0109	3.2666	-0.2919
-3.2434	-4.9311	-3.0303	-3.7313	-0.079978	-2.1978	-4.1308	-1.5207	-2.9024	-3.8018	-4.2512	-2.958	-1.1942	-1.7868	-0.4915	-3.3404	-1.1747	-1.858	-1.6171	-3.0455	-1.7546	-1.3531	-1.6184	-2.6181	-3.5895	-1.3197	-5.7621	-4.9589	-2.2209	-3.4404	-4.1234	-1.8696	0.63168	1.441	-2.4062	-3.9937	-0.24764	-1.8257	-0.56207	-5.734	-4.7325	-2.833	-5.4987	-3.3177	0.081656	-0.39277	-3.9	-5.7727	-3.4953	-3.4918
5.0236	4.0299	1.851	4.8316	4.1705	4.4743	4.5354	2.6123	3.9233	7.1694	2.6022	4.9391	3.0662	2.132	4.9082	3.61	5.2279	4.9231	3.8064	5.4806	0.93728	4.5773	6.1822	4.4789	5.471	3.9374	2.6555	2.9235	5.8127	2.9284	5.0819	7.2926	5.2307	6.0993	8.0924	4.4075	5.8585	4.7767	6.8995	3.4444	5.0154	3.398	4.4798	3.3085	6.0056	6.5252	5.1737	6.0786	5.6365	4.9079
-11.002	-7.0139	-11.114	-12.429	-10.906	-12.215	-10.902	-11.626	-10.003	-14.181	-12.364	-9.765	-9.5881	-11.245	-13.737	-10.941	-12.012	-12.059	-11.949	-9.5519	-10.878	-12.503	-11.914	-14.339	-8.9619	-11.764	-14.801	-9.3571	-11.576	-10.977	-12.738	-11.427	-13.46	-10.525	-10.183	-9.8803	-9.8599	-11.318	-13.196	-12.977	-12.018	-10.554	-14.151	-12.283	-11.762	-8.8565	-11.734	-12.394	-7.8842	-11.734
2.9696	1.9626	0.13127	2.4665	0.77878	1.3944	2.852	2.4873	1.9587	2.3377	-0.70295	2.3321	-0.068811	1.8176	1.4069	5.1347	1.6666	3.3592	-0.14495	1.205	-1.5604	5.0503	1.7078	2.8107	0.33467	1.0571	2.5282	1.1942	-0.8965	1.5194	0.24124	2.0696	-1.8526	-0.21888	-1.6025	2.5679	3.3666	1.6364	1.2867	2.9896	0.72801	-0.69099	1.5013	4.6831	1.2266	1.2824	2.379	2.6416	1.3778	5.7005
8.3241	6.8578	5.7581	6.0249	6.8172	7.83	4.2127	8.0839	5.8735	12.331	8.8238	6.3479	6.2106	7.4745	6.5441	6.3077	9.9498	2.4898	8.9481	4.7757	6.443	9.771	8.8961	6.9828	10.007	4.8213	6.7339	3.8408	8.4939	7.7304	4.6234	9.3162	8.7692	7.3706	4.9248	9.0698	6.2097	6.3686	7.2102	9.9717	7.3391	7.3872	4.162	5.9188	6.3317	8.0849	9.169	4.809	8.4677	6.6597
-12.291	-8.2492	-8.0232	-10.74	-9.8248	-9.2101	-9.4333	-10.782	-11.155	-9.5312	-9.2452	-9.0402	-8.8569	-9.826	-9.1182	-10.586	-9.7105	-8.0593	-6.5847	-12.34	-7.6456	-12.962	-9.6329	-10.493	-9.5116	-10.645	-6.5136	-8.6049	-6.8937	-12.466	-10.895	-8.8355	-10.064	-6.8976	-8.7668	-8.4759	-8.0153	-8.8024	-6.9238	-7.2974	-10.241	-7.4513	-10.808	-10.02	-10.904	-11.56	-10.081	-7.9528	-7.9858	-8.7567
-4.3199	-3.7267	-6.8346	-4.6774	-3.0977	-7.132	-3.1883	-3.991	-3.7306	-3.8648	-5.1088	-2.8556	-3.7846	-3.5993	-1.9231	-1.0846	-4.1451	-5.4301	-1.718	-6.9045	-4.6338	-2.8846	-2.8459	-6.3762	-3.5165	-4.1373	-5.5449	-3.9607	-6.1657	-6.0318	-4.9371	-4.0154	-5.3621	-3.5802	-6.1154	-4.986	-3.2529	-5.1333	-4.0408	-3.4063	-5.3156	-7.0171	-5.9227	-5.4295	-7.0884	-5.0812	-5.3622	-5	-2.907	-2.9829
-1.6378	-0.52662	1.8224	-1.1908	1.4445	2.1836	-0.72521	-1.7827	0.65214	0.026138	1.6467	-0.00069246	0.157	-3.3622	-0.3725	2.5701	0.33275	-0.85196	0.18758	0.89164	2.4216	-0.12851	-0.34785	-0.98696	1.0948	1.3774	-0.064508	-3.2958	1.3251	-1.5794	0.73543	0.0091292	3.4831	-0.54281	-2.2582	1.4168	2.0531	2.7823	4.8004	2.5483	-2.1124	-1.7489	1.3231	-0.38529	0.56003	2.8825	-4.2674	-0.26829	0.72434	1.0261
-1.7697	-0.49254	-3.0304	-1.5415	1.532	-2.1576	0.24591	-1.3919	-3.6423	-0.56786	-1.1244	-1.1257	-0.58831	-0.18633	-2.3235	2.5836	0.30767	-0.60917	3.0523	0.66665	-2.7813	-0.031129	-0.53449	-0.44885	1.9052	0.64254	2.2469	0.71988	-1.192	-3.2661	2.2324	-1.3779	-0.93028	1.3121	-1.2649	0.10469	-4.1197	1.6752	0.89136	0.788	2.5989	1.0864	2.0115	-1.7435	-4.1755	-2.6701	-1.0402	0.24905	-2.2655	1.8169
-6.2288	-5.4667	-4.7414	-7.9988	-2.8481	-4.5062	-7.3355	-8.2852	-5.504	-5.1641	-4.4578	-5.3889	-9.1124	-5.336	-7.1504	-6.0987	-7.826	-3.9867	-5.8765	-7.9446	-5.8225	-7.5347	-2.2472	-11.936	-6.2913	-6.609	-6.8775	-3.6868	-6.5184	-5.3007	-3.5901	-6.7035	-3.3324	-1.7088	-3.7937	-4.3032	-5.5069	-7.1956	-3.5845	-1.9686	-4.5035	-7.4458	-1.0204	-6.6712	-6.8433	-3.8211	-6.6094	-6.1514	-5.2617	-3.5622
-10.837	-14.002	-9.0106	-9.7454	-13.698	-10.902	-11.429	-12.575	-15.096	-12.856	-11.709	-11.882	-12.819	-15.307	-12.942	-9.9934	-15.749	-14.402	-12.222	-14.033	-8.9721	-11.575	-14.561	-13.116	-13.281	-14.413	-11.824	-13.941	-12.394	-15.322	-14.926	-14.001	-11.268	-10.606	-11.425	-11.329	-12.245	-11.378	-9.5761	-13.547	-16.639	-10.288	-13.276	-10.102	-12.76	-14.26	-10.209	-11.65	-15.18	-11.93
-6.0609	-6.7654	-6.9627	-7.5909	-6.204	-7.2701	-9.8435	-6.8838	-9.1989	-5.7779	-7.5107	-10.53	-7.4749	-6.4074	-5.9858	-7.8513	-7.8506	-7.2402	-6.2515	-9.6424	-7.6268	-5.9416	-7.436	-5.9754	-8.972	-8.2562	-11.672	-5.9989	-8.4826	-6.6417	-5.273	-10.236	-6.1458	-5.4285	-6.6539	-5.2044	-8.6789	-8.256	-7.1152	-4.0336	-4.4256	-6.8014	-6.9452	-8.177	-8.1588	-5.5603	-8.3283	-8.4083	-4.9375	-8.498
-7.3597	-4.2834	-8.7129	-6.9281	-2.5922	-5.7602	-5.9858	-3.7795	-4.869	-4.4114	-2.1799	-7.2386	-6.6569	-3.6942	-6.3609	-4.4734	-6.6858	-8.3856	-3.9381	-4.3462	-6.5754	-3.5986	-4.3228	-2.4515	-5.2335	-3.6525	-5.305	-5.2719	-6.6585	-6.7175	-6.537	-6.6069	-3.348	-6.5347	-6.5653	-4.838	-7.484	-10.499	-5.0342	-5.9009	-4.6114	-9.8416	-3.6531	-6.2469	-7.1367	-7.4132	-6.0324	-5.9543	-6.5511	-7.3881
-3.1053	-1.5035	1.8235	0.024718	-2.8951	-1.777	-4.4181	-6.2385	-1.3416	-3.882	-4.8337	-5.5505	-1.0266	-4.9479	-0.042674	-2.4154	0.72633	-3.5283	-1.5756	-0.49032	1.8015	-1.7162	-4.9038	-2.2978	-4.4636	-0.87798	1.9404	-3.8419	-4.1035	-2.7884	-4.8681	-4.6495	-3.7339	-1.5496	0.83069	-5.9819	-4.2699	-4.1166	-2.653	-2.1277	0.71096	-2.2071	-1.481	-2.9922	-3.1644	-2.0143	-3.2733	0.3509	-4.4889	-4.1575
-4.5425	-6.1005	-4.2263	-5.3583	-7.3974	-5.1741	-5.1769	-4.1	-2.3994	-4.5369	-4.7079	-3.2987	-2.5767	-6.0362	-4.916	-5.314	-4.6441	-5.124	-7.3067	-5.1236	-4.3698	-6.9806	-1.4067	-6.7327	-6.8456	-4.5512	-4.5311	-9.2663	-6.2123	-6.7175	-7.3273	-2.9263	-4.5575	-3.4331	-4.3113	-7.3327	-6.877	-3.7113	-7.054	-7.9853	-6.8555	-4.4805	-6.2973	-6.8497	-6.1107	-9.3565	-4.1375	-7.0606	-6.441	-6.5293
-2.5664	2.0429	0.52183	-1.5594	-0.27376	3.6286	-2.9708	-0.33085	-0.64518	-0.15104	-1.2428	-2.3116	-1.9044	-0.38303	-1.8432	0.01115	-1.8771	-3.6937	-0.19322	-1.4098	-2.0616	-2.7754	-0.581	0.17061	-0.83787	0.90144	-2.3597	-2.0821	-1.994	-0.33661	-3.6168	-0.37457	2.0249	-2.7354	-1.2579	-0.53257	-1.0731	0.61631	1.1068	0.11228	-0.19485	3.0635	-4.044	-0.23542	0.72209	-0.82498	-0.46558	-0.6951	-3.0979	-1.4335
-2.2464	-2.4206	-3.094	-4.9187	-1.5732	-2.6448	-0.45487	0.65573	-0.93445	-0.181	-0.69106	-2.5954	-3.8132	-4.859	0.035081	0.084973	-4.4191	-2.8752	-4.7832	-0.39366	-3.0517	-3.8521	-2.642	-2.8459	-5.852	-2.7943	-2.19	-4.3738	-1.4948	-1.779	-3.7923	-2.5909	-5.854	-5.3151	-1.3566	-1.7293	-0.82886	-2.2432	-0.098904	-3.6532	-3.7832	-3.7762	-1.1495	-2.4059	0.77861	-0.69437	-4.2269	-1.7839	-5.0518	-0.41351
0.2316	-0.21657	-2.8124	-0.0047496	2.2107	0.89682	4.9051	2.3323	-2.9365	1.8935	1.3573	3.3096	3.2433	-1.2252	1.5776	3.0849	1.3514	2.6879	1.4028	3.0213	-3.1742	3.6108	0.58094	3.7297	2.3288	2.4619	-1.633	3.7402	0.10761	1.2003	0.33425	2.1045	4.3856	1.8484	1.3986	2.8479	2.5182	-0.9047	0.17785	0.44028	-0.13656	0.47258	-2.0287	-2.5336	0.9238	0.094859	0.6962	2.2632	-0.33598	1.2183
7.7671	7.4862	6.5942	5.7169	7.5248	5.8345	4.327	2.9934	4.5048	7.2088	6.5572	1.3729	5.3051	1.9022	0.027861	4.1799	9.8772	3.4783	6.5623	6.8738	6.2345	4.6724	4.6444	5.9283	4.8002	3.9103	7.9964	5.3274	4.352	3.6404	4.9424	4.1249	4.0952	5.8975	6.2863	7.9377	7.8094	6.197	4.3794	0.8008	7.4643	3.8973	3.5632	4.4473	2.626	5.8779	6.8113	8.3344	3.5278	6.4575
-0.69869	-4.3967	-2.6118	-5.5145	-0.75969	-1.9418	-0.66639	-4.3693	-3.6726	-3.8789	-1.3073	-1.5297	-5.008	-3.6344	-1.7552	0.068169	-2.3759	-3.3689	-1.9748	-0.72353	-1.1539	-1.5436	-1.8072	-5.0295	-1.9629	-4.6293	-1.4895	-1.7075	-0.52727	0.11298	-3.649	-2.9516	-4.1906	-2.3393	-1.0521	-2.4757	-2.3733	-2.5317	-3.201	-3.3481	-2.6608	-1.1487	-0.56229	-3.2442	-3.1655	-0.13116	-4.2538	-0.11657	2.3693	-4.4505
-1.5537	-2.4473	0.29316	1.4731	-0.10613	0.72576	0.70924	-3.4755	-1.5134	0.64188	1.6134	0.51164	-2.8945	-1.821	-1.3795	1.9663	-0.608	2.7036	0.99121	-0.50913	1.846	2.2005	3.3712	-1.7588	1.5487	-0.37425	1.9825	-1.558	-0.96857	1.3586	2.1318	0.69708	-1.39	-0.32666	-3.5522	1.9932	-0.5425	0.50726	4.6332	-3.1239	1.2741	-0.25849	0.27857	-1.6248	-0.32882	1.5098	-1.1318	0.62559	-1.6421	0.56058
4.9079	1.6744	3.4458	2.1664	3.3521	-0.87736	3.944	0.35919	3.6897	2.2271	5.4496	0.95786	2.5292	2.5754	1.8581	3.8033	1.948	2.5636	4.8287	5.422	2.5102	2.7563	1.2338	1.837	0.30819	0.10959	2.851	0.56849	5.936	2.3589	3.2572	3.0598	3.0096	6.6594	1.8059	0.73992	2.582	4.214	3.6926	3.6626	6.2553	5.207	0.2651	3.7515	2.6	2.4771	0.60218	2.8131	1.4714	-2.2372
1.1804	-2.0792	1.5153	1.1655	3.1551	-1.1798	1.5703	1.9132	0.68071	-1.1409	-1.2368	-1.0993	-0.011081	-0.76288	1.8796	1.7647	-0.47339	1.8913	1.4133	3.8048	1.6495	1.0615	0.022559	-0.78095	-1.8026	-0.1875	-1.5052	0.18794	0.73448	-1.785	1.3021	1.3366	0.55044	-0.34904	0.22874	0.035959	-0.15888	-4.3145	1.5778	0.19895	-3.5055	0.67417	-0.40571	0.30638	-1.5421	-1.3238	-0.96211	-0.70924	-2.2667	3.9034
-9.6566	-11.33	-10.904	-14.65	-10.463	-13.817	-10.029	-12.138	-12.661	-10.212	-9.5469	-11.502	-12.189	-11.768	-11.633	-10.069	-10.206	-10.759	-12.543	-14.246	-14.725	-11.104	-13.458	-10.462	-10.961	-11.615	-12.199	-10.927	-11.639	-12.408	-12.464	-13.066	-11.928	-11.716	-11.931	-14.109	-8.9589	-11.1	-13.758	-8.9721	-11.051	-11.069	-9.5172	-12.305	-10.862	-9.5342	-11.355	-11.59	-7.4172	-10.891
6.2764	2.6731	4.8311	4.4902	4.7796	5.3919	7.4568	3.2191	4.1647	4.7934	5.7202	6.3358	4.8792	6.1507	7.1085	4.922	6.0825	6.9149	3.219	7.4598	4.302	6.2953	7.1895	9.7091	2.5631	6.4769	6.934	2.2713	2.9494	4.4349	2.9085	2.8772	7.7575	3.8018	3.3367	9.299	3.3598	5.3721	4.5273	3.3453	7.8877	6.9534	3.704	5.1622	4.807	3.9408	4.7347	6.6247	4.7405	2.9419
-6.4716	-10.349	-7.6082	-7.3692	-6.0277	-10.55	-6.6435	-9.1401	-6.3017	-4.7922	-10.159	-10.912	-9.0266	-9.3423	-9.5633	-7.2191	-7.8214	-4.3899	-8.3715	-5.1795	-9.0019	-6.8108	-4.4227	-5.9604	-9.6394	-3.2994	-8.3049	-9.5198	-4.0855	-10.421	-7.3511	-6.3755	-8.7047	-6.681	-10.339	-4.8913	-7.4701	-7.4099	-5.8354	-9.0282	-6.004	-6.6162	-9.8595	-5.4327	-4.9205	-8.5615	-5.3055	-7.6454	-9.6967	-10.87
4.5617	1.5359	5.6109	3.4335	3.1414	4.5934	0.99214	1.7744	1.14	2.2305	0.2384	2.4758	0.81062	-0.066203	2.4356	3.2796	2.3613	2.6405	2.5021	6.7278	2.591	0.57257	5.4003	3.9756	1.9341	3.0175	6.1779	1.1772	5.3561	2.4177	1.6913	4.0159	-0.46055	5.1816	1.7154	2.7633	2.6318	1.129	2.9105	-0.21776	3.4878	3.0328	1.3011	3.6179	2.6603	2.7552	2.5955	1.7946	1.6309	2.5262
-7.6246	-7.5409	-6.762	-6.788	-3.5956	-4.6325	-5.5138	-0.80886	-9.1992	-6.5769	-8.8874	-7.7893	-7.8221	-8.4031	-6.6955	-7.1181	-7.8247	-5.6101	-5.2397	-7.5185	-9.7938	-8.4489	-6.8872	-5.8699	-5.8824	-7.8804	-8.4149	-8.0176	-7.945	-5.4384	-6.5626	-7.4424	-3.6311	-5.7597	-5.1823	-4.0634	-5.0022	-5.5697	-6.4028	-7.7524	-7.0866	-5.3136	-8.6448	-7.3058	-10.218	-2.2289	-10.122	-7.7739	-7.7703	-1.2217
-4.7067	-7.8491	-7.5551	-8.9097	-5.5614	-6.9912	-8.0021	-5.7392	-5.762	-6.2045	-7.407	-7.5684	-8.8442	-6.7739	-6.3407	-8.834	-6.1393	-7.6206	-10.118	-7.1507	-7.2728	-7.2783	-7.2455	-8.8636	-5.0865	-6.6354	-7.8473	-5.6941	-8.1625	-2.6459	-8.0017	-5.2859	-6.8124	-6.582	-7.7551	-5.6959	-7.4957	-5.1009	-4.9553	-7.3132	-3.8651	-8.4929	-5.2783	-8.5731	-4.8364	-5.4808	-6.9582	-6.7883	-4.103	-7.4378
-5.17	-7.37	-6.9696	-7.5541	-5.5591	-7.2507	-8.6517	-4.6865	-7.5768	-7.4814	-6.6125	-5.0663	-5.4987	-5.1914	-8.3557	-8.0106	-8.269	-6.1769	-5.2446	-4.9185	-7.0139	-5.0318	-7.8813	-5.1679	-5.9147	-6.993	-2.748	-3.5184	-6.8663	-5.3461	-7.282	-7.1958	-7.9058	-6.6634	-3.7063	-6.9783	-6.2252	-4.5926	-7.3718	-5.4612	-8.5048	-7.7713	-6.4612	-9.3519	-7.0466	-6.5556	-8.1483	-6.7968	-5.208	-6.57
-3.221	-1.939	-1.5992	-0.38393	-2.1326	-0.89213	0.95643	-1.812	-2.0918	-0.52087	-3.1071	1.0403	-1.1828	-0.71045	0.035995	-2.0254	0.20816	-3.0794	-4.4025	-1.2282	-2.413	-1.725	-2.6282	-0.18999	-1.3986	-1.5	1.8747	-1.0554	-3.8226	0.29859	-1.6281	-6.047	-3.0381	-1.1859	-3.3921	-1.2845	-2.9224	-2.2764	-1.1165	-2.0994	-1.7469	-0.75899	-3.6995	0.45819	-1.1711	-0.02851	-3.4501	-2.2348	-2.2178	-1.7035
-1.2791	1.0617	-3.3399	-1.2668	-1.4378	0.74621	-1.3453	-2.8999	-0.4324	-3.1567	-0.91997	-2.9697	-3.2249	-3.6929	0.43475	-2.0907	-3.5846	-1.975	0.052263	-0.43337	-0.97829	-0.82451	-0.93331	-1.006	0.21443	-3.182	-3.7078	0.60975	-2.4525	0.62021	-1.6339	-0.05173	-4.3554	-1.0295	-3.0562	-1.302	-2.2048	-0.80867	0.77481	-3.6998	-0.87104	0.59993	-0.96929	-0.27339	-1.6134	-3.1044	-2.014	-3.2022	-2.6561	0.25752
-14.934	-10.805	-15.151	-13.144	-15.117	-14.194	-14.959	-13.158	-12.994	-12.971	-11.139	-13.051	-12.966	-15.097	-12.268	-13.565	-12.647	-16.34	-12.727	-13.939	-14.56	-10.706	-14.124	-12.61	-12.034	-9.0432	-11.831	-13.092	-13.213	-15.081	-12.488	-13.595	-13.221	-10.904	-14.17	-13.317	-13.376	-13.275	-13.548	-16.813	-12.632	-13.466	-10.597	-13.71	-11.966	-13.626	-11.424	-14.081	-16.585	-11.829
-1.3831	-2.4159	0.18746	-0.055221	-3.3278	-2.8494	-4.2285	0.48041	-4.1744	-3.4065	-0.61256	-0.92747	-4.5689	-6.7661	-1.3418	-3.0985	-3.4371	1.1917	-5.4742	-0.78261	-3.2803	-2.4852	-1.7106	-1.3715	-7.3043	0.42555	-1.7128	-1.6684	-2.186	-4.0089	-2.7787	-3.7217	-2.1788	0.20958	-2.4513	-0.40394	-4.1465	-2.3049	-3.1003	0.50068	-0.61152	-4.8946	-2.1749	-4.698	-3.9727	-0.60256	-3.834	-1.7559	0.21273	-0.69001
-7.0254	-5.1394	-9.4531	-6.614	-9.7177	-8.0918	-7.0767	-6.8959	-7.4353	-9.7773	-9.351	-8.1178	-7.0893	-8.422	-9.0271	-8.2916	-7.5153	-8.3028	-7.6588	-8.1641	-4.8545	-7.0416	-7.9432	-9.8366	-4.6214	-4.5807	-3.9982	-8.939	-9.3504	-7.452	-9.137	-6.0425	-7.752	-7.3998	-7.7135	-6.0455	-6.4091	-6.1809	-8.1927	-6.4397	-8.2676	-8.4799	-7.442	-5.814	-9.7195	-7.1449	-9.1221	-7.6741	-6.1867	-6.0331
-5.9599	-3.9659	-4.3707	-4.0455	-5.0791	-5.832	-8.5925	-7.2432	-5.3729	-3.8118	-6.5368	-4.3695	-3.6006	-5.9191	-8.1735	-6.4345	-6.0388	-5.0714	-6.0748	-3.7963	-3.0537	-7.0841	-6.7444	-7.176	-8.2844	-3.284	-5.0038	-2.4797	-6.4723	-4.7218	-8.285	-6.0068	-6.6519	-2.9841	-5.9726	-4.0581	-5.4187	-5.5274	-5.5074	-4.7014	-5.7602	-2.9043	-5.0034	-6.6063	-3.8004	-10.413	-5.0025	-7.1876	-5.8674	-3.772
-1.3696	-5.2042	-3.9488	-3.8214	-1.5285	-4.641	-0.97632	-4.2672	-3.8596	1.0277	-3.5137	1.125	-1.9369	-1.1564	-4.6321	-6.3487	-3.4445	-3.9145	-4.7124	0.047949	-3.5205	1.0458	-1.2964	-5.0227	0.014322	-7.1094	-0.51915	-1.1207	-2.3925	-0.97638	-2.5384	-2.6325	-4.5428	-3.9658	-0.77327	-1.7849	-3.563	-2.2921	-5.2672	1.1328	-3.6896	-4.6764	-5.058	-5.8416	-5.6706	-1.2813	-3.7555	-3.1684	-5.4749	-2.4931
1.9254	0.85731	2.5621	3.8805	4.0945	6.9667	1.9641	3.9097	1.0775	5.5514	-1.2163	3.8872	3.6533	3.5295	3.2857	3.7038	7.1766	2.9893	0.17571	2.2371	4.0117	2.8159	1.4082	3.4858	2.883	4.7526	2.5987	2.9094	3.4697	1.7433	5.7266	3.6336	7.8096	2.9266	6.7621	4.9756	3.7718	4.1595	7.0138	5.5916	5.1541	1.3574	7.6349	3.2283	1.1314	6.8627	3.0257	4.731	3.0696	2.6434
10.11	10.114	10.315	10.43	8.0284	8.339	8.0191	9.212	9.2151	9.1822	8.3861	9.2201	11.011	9.925	7.7307	5.4721	11.245	10.096	7.6774	5.73	10.63	4.5366	8.8814	6.5109	6.6199	10.495	7.7227	9.5011	4.85	8.9144	5.8324	7.9162	11.632	9.4691	8.7871	9.2404	4.5137	9.3261	8.0272	10.194	8.0069	8.0876	7.3132	9.0599	8.6757	8.0876	6.8654	9.0394	7.2528	6.3018
-6.2951	-8.0903	-9.2075	-8.2942	-8.2294	-5.2939	-8.4832	-6.2031	-5.3934	-7.4214	-8.9015	-5.9963	-6.4467	-9.3669	-6.9992	-6.9626	-5.6339	-7.3039	-7.4162	-9.4359	-8.7077	-9.3553	-3.545	-8.1487	-9.6252	-7.0177	-12.342	-7.4939	-10.266	-9.7307	-7.763	-7.2036	-10.348	-6.4348	-6.6761	-8.6249	-8.3986	-7.3164	-7.3577	-9.0384	-7.0345	-6.3851	-8.5382	-6.7574	-1.9765	-5.0769	-9.6224	-7.8034	-8.6086	-7.9767
2.4671	1.8235	2.1333	2.3784	-3.214	-1.1984	-0.17778	2.1819	-0.99043	-0.4244	-0.48596	-2.22	-0.31691	-1.7227	3.2049	1.3567	-0.01522	-3.1146	-1.7712	3.4032	0.67835	0.40326	1.3097	0.27044	1.1665	-0.06012	0.93982	-1.0356	0.062572	-1.7285	1.1799	0.44323	0.27561	1.7653	-2.1735	3.6794	0.55036	1.6567	0.83385	-1.664	2.4231	4.0251	-1.0847	-0.14217	0.69451	-0.28387	0.63572	1.8844	0.31568	1.8704
-2.6749	1.6711	0.57985	-3.9295	-0.47905	-2.2603	1.2543	-2.1877	-0.52965	-0.13278	-3.701	0.33422	-1.1049	-2.0647	2.6521	-0.024617	-0.7878	-3.6239	-2.6203	-3.0301	-1.061	-1.4212	-0.77833	-3.4862	-1.7113	0.83597	-1.0059	-1.8037	-5.2725	-2.9088	-1.7968	-0.6921	-0.55321	-3.267	-0.84847	-1.2499	-0.186	0.60153	-2.9861	-3.5797	-0.82282	-1.5307	-4.6968	-2.9001	-2.3129	-1.8189	0.35394	-1.7195	-3.5087	-1.3662
0.54435	3.3178	2.6035	3.9544	1.632	4.1315	1.6076	0.78389	1.418	2.0519	2.7935	4.1664	2.0774	1.77	0.3212	4.7908	4.2687	3.5283	2.5773	2.3099	3.7743	3.1832	2.707	4.2009	4.0816	0.38158	2.6657	0.53558	1.2023	0.9973	2.8518	5.2655	4.2053	6.0564	0.69627	4.7003	3.8135	6.3586	3.7983	3.4692	7.3755	1.9866	1.6434	5.4572	2.1961	1.8497	2.5426	2.4032	6.9138	3.0553
-12.005	-15.729	-15.021	-11.733	-16.857	-16.18	-14.34	-15.448	-13.796	-15.913	-16.467	-13.186	-14.118	-13.222	-14.211	-14.026	-14.699	-15.263	-14.718	-14.471	-15.863	-16.221	-13.542	-13.764	-16.797	-16.792	-15.976	-14.773	-17.199	-14.69	-16.563	-15.316	-16.084	-17.255	-15.311	-12.265	-13.302	-14.547	-11.225	-13.849	-14.047	-15.599	-12.894	-15.346	-14.129	-17.251	-10.708	-15.857	-15.662	-11.663
-7.8092	-7.1436	-9.9277	-9.5829	-11.742	-10.82	-7.7638	-10.148	-13.361	-9.3819	-10.449	-9.6353	-7.9396	-9.9293	-6.4199	-9.309	-10.631	-9.9584	-12.542	-11.679	-11.052	-6.5459	-7.7738	-9.8878	-8.277	-8.172	-11.407	-7.0883	-11.184	-9.0655	-7.1989	-7.4432	-7.7858	-7.0491	-12.213	-10.392	-10.327	-10.506	-7.7046	-8.5594	-9.7752	-11.26	-13.465	-7.9409	-8.1006	-7.9948	-6.2556	-9.0022	-9.5741	-13.36
0.93632	0.65991	1.779	2.4182	1.3614	3.8469	0.66719	3.218	2.4638	2.8303	-0.47509	6.1062	1.7805	2.5265	3.1496	1.7864	0.44711	3.1583	0.70024	0.92103	-0.79277	2.306	2.9712	1.0211	0.98154	1.6009	-0.28502	2.5895	1.3829	2.5506	2.5999	1.5341	-0.675	4.6172	1.3807	0.88761	3.686	3.2876	2.4339	-0.46433	2.2521	1.328	5.1878	0.47309	0.18644	3.4135	1.6128	0.34698	-0.21067	0.47723
-14.907	-11.322	-9.7525	-11.472	-10.986	-9.3111	-14.635	-16.71	-10.79	-14.855	-11.02	-13.469	-8.8476	-10.27	-10.516	-11.335	-12.435	-13.208	-12.24	-13.6	-11.353	-9.1986	-13.033	-11.811	-8.7608	-13.093	-11.067	-13.029	-10.552	-11.105	-14.627	-12.018	-10.863	-11.215	-9.3144	-11.402	-11.205	-11.565	-11.979	-13.662	-9.1682	-12.339	-10.353	-12.268	-9.2018	-11.228	-10.465	-10.69	-10.784	-11.785
-0.81807	-2.7799	-1.2812	-2.1349	1.2928	-1.5342	-0.38228	-1.8802	-0.43959	0.42014	-3.2008	0.30099	0.35965	0.80758	-2.3067	-1.1211	0.16143	-4.1309	-4.5064	1.8488	-1.9211	0.36284	-2.8563	-1.3292	-0.83463	1.805	-0.61113	-2.3821	-2.0673	-1.2184	-3.2133	-2.4933	-2.1823	0.60329	0.82871	-2.4019	-2.3394	-3.2976	-3.5824	-0.27025	-0.47737	0.254	-0.65283	1.9798	1.3811	-0.82676	1.6598	-3.2412	-1.1734	-2.4725
-1.8652	-4.6265	-3.8179	-2.2369	-3.2463	-0.59798	-3.7174	-4.9959	-2.7961	-3.7143	-3.604	-7.5589	-2.014	-0.3279	-2.4694	-3.5981	-6.5834	-3.1044	-2.0668	0.1261	-1.9901	-4.2394	0.65731	-3.7707	-2.3712	-0.41074	-2.7817	-1.7773	-3.2181	-5.2034	-0.71588	-5.0496	-2.6199	-2.9059	-4.0626	-3.6501	-6.558	-5.5794	-7.364	-6.1203	-3.8071	-3.8392	-4.0342	-2.6304	-4.15	-4.2364	-1.3862	-0.94111	-3.8856	-5.2825
-12.041	-11.044	-11.528	-13.562	-11.591	-11.422	-9.0022	-16.613	-12.29	-13.551	-10.436	-14.151	-12.567	-14.662	-11.831	-13.118	-13.741	-17.034	-13.617	-15.611	-11.404	-12.917	-12.971	-16.171	-11.572	-14.491	-11.96	-12.634	-12.754	-11.332	-13.845	-16.01	-13.019	-11.45	-13.983	-13.873	-13.881	-10.215	-11.453	-11.705	-12.684	-12.392	-16.446	-11.721	-13.161	-15.908	-12.82	-15.302	-11.745	-12.423
-12.421	-15.043	-12.529	-14.882	-10.199	-13.837	-11.85	-15.08	-13.828	-13.782	-14.901	-15.869	-14.705	-9.7025	-18.832	-12.823	-11.627	-13.322	-13.225	-13.235	-13.061	-13.518	-12.281	-10.165	-13.564	-13.553	-13.993	-12.615	-14.362	-12.039	-12.337	-13.292	-13.398	-11.127	-14.059	-15	-11.802	-14.703	-13.217	-13.284	-11.219	-15.908	-11.756	-13.279	-11.616	-10.372	-14.974	-11.711	-14.072	-11.477
-7.8563	-6.2647	-6.2082	-6.7006	-4.4428	-3.876	-5.8345	-7.8577	-6.2001	-2.6443	-1.8671	-4.8822	-2.8461	-8.52	-8.01	-4.8626	-3.5654	-3.7626	-5.6413	-4.6038	-7.2808	-4.256	-2.5972	-4.3952	-2.4652	-6.3031	-5.0292	-7.536	-6.4613	-6.2013	-4.1966	-3.6561	-5.6475	-7.9934	-6.6718	-6.7368	-5.2845	-5.0772	-3.9319	-7.4464	-5.1286	-5.2484	-3.8899	-7.8088	-4.6019	-8.4655	-6.7028	-8.0269	-6.6893	-3.8569
-4.6992	2.2911	1.5639	1.3106	-0.075158	-1.2674	-3.2985	-1.3964	-1.5977	-3.1343	-1.4439	-0.60034	-2.3072	-1.7691	-3.3818	-1.3394	-1.8745	0.14185	-3.5148	0.83213	-2.6505	-0.77958	-0.74134	-1.8315	-2.1841	-4.1558	-4.908	-5.7476	-1.1585	-2.188	-2.3664	-0.9564	-2.7175	-3.168	-3.2185	-4.0481	-5.0698	-1.2437	-5.5399	1.9074	-4.7098	-1.2424	-1.5298	-3.0534	-3.7416	-0.90208	-2.807	-4.6949	-4.3573	0.15491
-3.5927	-5.7179	-2.1564	-2.4519	-5.2445	-4.1147	-0.7769	-2.466	-5.4813	-1.6928	-2.7325	-3.7762	-2.4172	-2.9646	-1.5547	-3.7298	-1.5876	-5.387	-1.8643	-2.8323	-0.76481	-5.7941	0.91554	-4.051	-4.7479	-1.7257	-5.0229	-1.2524	-3.9215	-4.3792	-2.2146	-3.6319	-3.4779	-2.0914	-3.5369	-5.2681	-3.7381	-3.0692	-6.107	-4.8648	-3.497	-2.4775	-4.0277	-2.3801	-3.6096	-3.0528	-2.8397	-1.1449	-3.0586	-3.419
-11.556	-11.533	-12.437	-11.802	-10.145	-13.145	-10.721	-12.98	-8.2287	-9.7106	-14.969	-10.338	-11.716	-7.8023	-9.7931	-7.6138	-9.8269	-9.9333	-7.9664	-9.1725	-11.388	-10.332	-10.174	-12.945	-13.052	-13.991	-12.228	-10.522	-12.586	-10.434	-15.712	-10.057	-12.514	-10.002	-9.6381	-13.007	-10.332	-11.606	-8.1458	-9.7914	-13.995	-11.911	-13.009	-9.6309	-11.702	-12.523	-8.7207	-8.1805	-10.219	-14.651
-5.2749	-4.2639	-6.4577	-4.0434	-3.3321	-8.2098	-6.394	-6.2498	-5.6805	-6.1016	-4.3087	-5.2887	-4.4321	-7.8642	-4.1947	-4.005	-1.6383	-5.5499	-7.9801	-4.965	-3.3403	-1.1031	-8.9183	-5.3277	-7.1228	-4.2557	-8.2465	-2.7928	-4.7904	-3.0186	-3.5325	-1.6871	-5.8221	-6.6625	-4.294	-3.5159	-5.5897	-7.2743	-5.0665	-8.3352	-3.8087	-6.2904	-6.4579	-3.0152	-5.6549	-7.8074	-4.1126	-4.9413	-7.5469	-4.7287
-2.5879	-0.67555	0.55324	-1.4021	-1.0261	1.2507	-0.57659	0.33227	1.9488	-3.343	1.0298	-0.57514	1.4022	-1.7961	0.88678	-2.7696	0.18458	-0.44962	-3.6073	0.36982	-3.3657	-0.93384	0.21081	-1.7637	-0.66228	0.37821	-2.5858	-3.4292	-2.9227	-1.1367	-4.6061	-3.2864	-3.3044	0.13089	-1.2999	0.50046	-0.29868	-3.3993	-1.2868	-2.2262	0.56944	2.1691	1.7497	0.29582	-0.55003	0.24697	-0.14205	-0.5491	0.40799	-3.9974
-7.9236	-5.8639	-7.1691	-8.5567	-8.309	-9.5697	-8.0003	-8.8569	-10.961	-8.974	-10.988	-8.3344	-6.7327	-13.039	-9.7818	-11.39	-7.9574	-7.3394	-8.5473	-12.252	-8.0483	-10.532	-10.312	-10.94	-8.2444	-11.255	-9.5942	-11.851	-12.581	-10.267	-12.212	-12.231	-11.055	-7.8043	-10.25	-11.102	-8.2669	-6.1222	-8.9001	-7.3331	-8.661	-12.166	-8.4879	-8.8501	-9.2874	-10.075	-8.5752	-8.9709	-10.886	-8.3395
6.6418	12.76	8.4173	7.8018	8.627	9.5443	12.167	8.0092	5.7597	11.35	9.5334	7.0129	6.6274	8.6358	10.586	7.5077	11.377	11.375	11.15	10.487	6.6176	11.97	8.1609	7.3605	7.7931	7.7819	9.117	11.261	9.9227	7.6057	9.9622	7.2592	9.2574	7.1793	9.6295	11.458	10.329	9.4782	7.757	13.192	8.9788	9.122	10.11	10.643	10.394	7.1162	5.9463	9.7049	8.2926	10.468
-1.5757	0.87078	-2.2607	-1.9975	-0.33079	-0.44471	-1.6588	-1.2733	1.046	-0.4506	0.61171	-8.7742	-2.4639	-2.1069	-3.5756	1.1784	-1.3438	-2.0329	-1.235	-1.3917	0.090697	-3.2739	0.048209	-3.7134	-2.6762	-2.2188	-4.4733	-1.6721	0.010175	-2.1929	-2.4953	-2.6483	-2.5255	1.7888	-0.85482	-3.1624	-0.28267	-1.603	-5.2605	-3.2497	-0.34945	-2.3072	-6.3982	-0.1331	0.029604	-3.5324	-2.2869	-1.0823	0.97144	-1.534
-13.843	-11.424	-10.69	-12.395	-10.767	-11.515	-13.241	-10.78	-11.746	-10.265	-10.856	-13.606	-9.1603	-12.979	-13.054	-12.977	-9.9593	-9.5136	-12.109	-13.921	-15.528	-14.037	-10.398	-12.745	-11.075	-10.723	-13.377	-11.487	-8.6395	-10.105	-12.176	-9.3484	-12.692	-8.8409	-10.102	-12.106	-8.3773	-12.625	-12.036	-11.439	-14.626	-10.223	-13.112	-11.566	-12.522	-10.731	-11.563	-11.94	-12.867	-14.299
-23.192	-21.802	-23.733	-20.865	-20.693	-21.595	-23.401	-24.333	-23.164	-18.317	-23.079	-24.33	-22.799	-21.099	-22.064	-24.599	-23.05	-24.337	-21.301	-20.913	-20.914	-22.088	-22.307	-21.455	-18.024	-22.878	-21.002	-22.327	-23.15	-21.204	-19.923	-25.193	-21.725	-22.503	-24.458	-21.297	-23.383	-22.438	-19.206	-20.722	-24.135	-19.861	-22.104	-22.513	-23.625	-19.618	-19.582	-22.699	-24.225	-22.399
-12.62	-11.663	-14.464	-12.079	-11.428	-15.418	-14.126	-10.958	-11.63	-13.128	-9.1252	-12.104	-12.226	-15.107	-13.078	-9.8222	-12.437	-11.94	-13.926	-10.209	-11.991	-11.363	-10.67	-10.742	-13.351	-11.781	-12.733	-9.8414	-14.145	-11.237	-11.625	-16.327	-12.741	-14.226	-12.034	-11.672	-12.584	-12.706	-10.717	-13.241	-14.488	-13.081	-10.995	-11.813	-13.552	-12.156	-10.281	-15.23	-10.122	-10.87
-0.59593	-2.7674	-0.49944	1.9378	0.04494	-0.55169	0.74883	-0.52764	-0.24478	1.143	-3.3417	-2.4003	-1.7782	-2.0944	-1.9278	-3.4812	2.435	-3.4983	2.3347	-1.9346	-4.097	-1.4248	-4.9069	-1.0902	-0.3735	-0.777	-2.6935	-3.0132	0.048066	-1.258	-0.70729	-0.45548	-2.3132	0.31085	-0.47412	-1.0453	-0.61515	-1.1315	0.30518	0.24129	0.45602	-0.67063	0.55988	-2.1523	-2.7221	0.30156	0.0019766	-0.96735	-0.4724	0.056256
-2.5327	-4.3536	0.18142	-1.8635	-3.2201	-0.2578	-2.929	0.52604	-2.7276	-2.8188	-1.5955	-1.1878	-3.533	-5.4106	-2.3459	-6.5428	-4.9917	-2.3689	-3.7259	-2.9591	-3.3056	-5.2882	-1.0478	-4.8462	-0.66611	-0.74323	-2.7236	-0.55909	-2.0197	-7.6278	-4.6638	-2.2594	-5.7739	-4.8899	-4.4979	-3.7938	1.3129	-3.7146	-2.8276	-4.3467	-4.7024	-2.5622	-0.98389	-1.4492	-3.4937	-2.7547	-0.93542	-4.8243	-6.1453	-1.6076
8.5045	4.7558	5.1424	7.1139	7.6448	7.2708	7.1469	5.5258	7.4484	8.741	4.3572	8.437	8.3852	6.0055	0.67424	7.9181	2.167	10.841	4.4155	5.6837	8.9906	7.1889	6.9076	8.7594	7.1172	7.4221	5.8734	5.7808	6.2561	7.9903	5.4437	5.5051	4.7509	3.5947	7.2733	5.7141	6.7546	6.3826	6.4712	9.4716	4.8381	8.0655	3.1077	5.67	4.8963	5.3364	6.6297	7.7831	4.1708	10.013
1.0919	-0.19766	1.0291	2.439	3.241	1.2142	2.5773	0.13499	1.4578	1.7351	-0.038755	0.049017	3.6574	4.4581	1.0014	4.7056	5.2116	3.9774	3.1519	2.4529	-0.3144	-2.5108	3.256	0.88492	1.0109	2.8732	1.2861	0.3728	0.78251	1.3834	3.4535	1.3446	0.085323	1.5845	3.0294	1.0987	-1.1701	3.504	1.4383	1.7049	2.9027	4.1604	1.7763	-2.7267	3.2113	1.5704	1.5739	2.3158	2.6551	-0.83882
-3.4031	-3.2804	-2.7599	-5.2594	-5.2311	-5.5744	-1.9293	-3.041	-2.9396	0.16698	-5.6487	-1.4552	-4.6581	-2.9666	-2.8925	-1.73	-2.9299	-5.0131	-1.7694	-5.3497	-2.5741	-5.4118	0.26364	-1.0802	0.30771	-3.2112	-2.6359	-2.226	-2.2303	-1.4877	0.13837	-3.0465	-2.6954	-4.5293	-4.2037	-3.9951	-3.0916	-0.58337	-3.9837	-2.3154	-0.58439	-2.4437	-6.354	-2.3709	-4.5508	-3.404	-2.1245	-4.3671	-5.0361	0.95363
4.9675	4.261	2.8656	7.5785	7.5706	7.3628	6.9785	2.244	8.1298	5.5989	7.8622	4.9695	5.6661	3.7594	8.1558	2.7102	4.7958	4.0571	6.9339	3.9964	5.3372	5.4546	5.0949	6.6073	3.647	2.4412	1.9247	1.7052	4.4228	8.0869	4.7192	6.218	4.8458	3.6797	3.338	3.7134	4.3125	7.0564	3.0582	4.0698	5.4936	5.0285	4.3006	2.5703	9.1199	6.7308	4.101	7.0228	8.602	7.9462
-6.7235	-4.4075	-3.8102	-3.5738	-4.0505	-4.2498	-6.6371	-4.2963	-1.2757	-3.4627	-2.3703	-5.6775	-1.3512	-3.2504	-0.87818	-3.2715	-2.1525	-2.8722	-1.7943	-4.2272	-5.3803	-2.8876	-2.7193	-5.503	-1.4789	-2.7155	1.3309	-3.614	-4.6663	-2.5927	-1.5019	-5.6233	-7.033	-3.163	-4.3734	-3.0555	-5.3528	-4.2917	-1.5977	-5.0465	-1.609	-3.1148	-4.6106	-3.4851	-2.9592	-4.7564	-4.2249	0.53882	-2.8596	-2.2126
-11.463	-13.495	-10.615	-11.178	-13.242	-11.349	-11.649	-14.382	-9.7296	-10.442	-9.3045	-15.189	-9.8627	-11.695	-11.428	-10.396	-10.063	-13.12	-11.662	-9.9539	-10.67	-9.966	-11.362	-10.146	-7.9221	-10.809	-9.3212	-9.105	-10.233	-8.6221	-10.357	-13.965	-10.739	-9.5439	-10.89	-8.0187	-13.022	-12.167	-12.141	-12.054	-12.165	-12.738	-11.683	-7.7575	-13.167	-11.596	-10.554	-8.8445	-9.2795	-8.7096
4.7131	3.6193	2.8787	-0.6817	7.1349	1.271	3.6206	-0.74233	2.9823	3.6311	-0.41257	3.3692	4.1426	5.1148	1.5478	0.77945	2.553	3.079	2.8398	2.3015	4.9006	3.2401	4.3357	3.4236	-3.2072	1.4778	2.0231	5.5303	3.2666	0.88193	0.88484	3.7487	-2.5732	1.3597	3.4307	3.3098	0.91952	4.7167	0.29717	0.59831	2.6303	0.69679	3.121	-0.39938	3.4738	2.8777	-0.70973	6.3011	1.4308	2.0271
-13.119	-9.6532	-12.641	-10.701	-13.092	-10.771	-12.866	-12.651	-13.357	-9.1607	-11.978	-12.372	-9.7286	-7.544	-11.185	-13.434	-10.217	-10.947	-10.171	-10.888	-13.755	-13.988	-10.826	-12.284	-12.348	-12.819	-13.962	-13.431	-10.823	-12.181	-13.633	-11.395	-10.962	-11.896	-11.644	-5.7788	-8.0522	-12.527	-10.919	-11.025	-11.712	-10.328	-9.7944	-11.098	-12.748	-9.9438	-8.9825	-11.767	-11.081	-13.946
-0.12201	-2.0501	-0.14183	-1.9972	-0.015456	-1.2971	-1.9208	-2.574	-1.0617	-3.5974	0.85507	0.17451	0.078663	-0.19806	1.1332	0.28448	-2.6515	1.3311	-1.4506	0.94308	-0.73748	-1.2177	-0.26342	-1.9355	-3.1225	-1.9176	0.95854	-1.0214	-1.0009	-1.8376	-1.8202	-0.28996	-0.45649	-1.2394	-1.9509	-2.9614	-3.3134	-2.869	0.38284	0.42467	-2.0501	-0.99921	0.51637	-1.6886	2.5874	-2.2194	-2.2	-2.1648	-0.92988	-0.060282
-2.517	-4.1308	-2.8225	-3.0063	-3.2156	-3.5982	-2.9498	-1.6216	-2.4069	-3.4118	-3.4662	-0.49606	-2.3734	-3.1381	-6.0846	0.56108	-3.6234	-5.3509	-2.4721	0.8042	-2.9824	-1.1681	-2.6413	-1.044	-4.4956	-1.1794	-3.4822	-2.3194	-4.4466	-4.3273	-2.6662	-6.2098	-2.5456	-2.71	-0.72307	-4.2839	-3.7917	-1.1087	-3.647	-1.4349	-2.4622	-4.7021	-1.1802	-0.47822	-4.4018	-4.1577	-2.3538	-5.5941	-1.2863	-0.45939
-11.865	-13.55	-12.371	-14.778	-16.652	-12.767	-15.377	-14.204	-14.277	-12.857	-12.31	-11.596	-13.617	-13.827	-10.229	-13.128	-13.068	-14.646	-13.958	-11.298	-13.293	-14.325	-11.531	-13.667	-14.035	-11.61	-12.28	-9.5801	-12.129	-13.709	-11.966	-14.943	-15.008	-10.897	-11.523	-11.33	-15.656	-14.269	-13.734	-8.0913	-11.477	-12.08	-12.793	-14.251	-13.629	-11.537	-13.951	-8.8405	-13.216	-10.655
-13.468	-14.415	-14.996	-11.029	-14.572	-10.42	-13.19	-17.103	-13.807	-11.063	-17.277	-14.05	-14.578	-13.146	-13.54	-14.324	-11.088	-13.356	-12.003	-13.316	-12.821	-14.835	-13.401	-12.101	-14.302	-15.939	-14.348	-15.319	-13.768	-12.094	-11.642	-13.392	-12.656	-13.305	-12.869	-12.252	-13.646	-12.899	-14.038	-13.514	-12.62	-12.796	-14.893	-11.572	-13.913	-12.605	-15.25	-19.099	-12.209	-12.618
-4.5136	-6.9783	-7.1099	-9.6077	-10.324	-8.1589	-9.2602	-8.3992	-11.876	-9.6417	-8.4222	-8.2857	-8.5505	-7.5353	-11.034	-11.878	-6.2555	-8.4661	-9.6705	-10.739	-8.9795	-9.5185	-6.6945	-10.458	-9.1209	-5.6093	-7.4847	-8.2499	-6.8989	-10.203	-8.2046	-8.0244	-10.511	-9.7325	-8.257	-9.4574	-9.6353	-9.192	-9.7438	-8.9895	-9.5462	-11.75	-9.0085	-8.6226	-10.722	-9.6727	-8.4812	-9.2306	-10.049	-10.223
-3.8982	-3.7608	-3.7635	-4.4053	-0.86512	-5.5564	-3.5621	-3.822	-1.7153	-1.3388	-4.5337	0.31205	-0.98704	-3.96	-5.7166	-6.0976	-6.9319	-2.4134	-4.6409	-5.7172	-0.064663	-3.592	-0.067664	-1.666	-3.0835	-3.3019	-5.7521	-3.2464	-4.3351	-5.6675	-2.6301	-3.9337	-2.7187	-5.715	-4.7997	-4.1609	-5.6765	-3.1011	-5.1481	-3.2103	-2.615	0.25001	-5.4074	-5.4283	-7.7365	-5.6219	-4.3253	-3.0332	-3.9273	-1.493
-11.85	-8.7537	-10.525	-8.2542	-10.722	-8.725	-10.431	-7.7977	-10.452	-8.4754	-5.5504	-10.635	-10.77	-11.529	-10.043	-6.8722	-11.47	-8.0282	-12.728	-9.4433	-8.9286	-10.356	-6.662	-8.0779	-7.9433	-7.7741	-7.681	-9.1295	-9.3194	-10.714	-10.181	-10.084	-7.2231	-10.359	-10.628	-9.1942	-8.4929	-8.2186	-6.8985	-11.001	-8.6208	-9.4178	-9.8345	-7.1019	-9.3542	-7.6527	-8.2914	-8.0125	-6.3241	-10.487
-12.13	-9.9121	-10.076	-10.486	-10.739	-7.7968	-11.977	-7.3639	-11.286	-9.9658	-10.44	-8.0506	-7.5472	-6.1579	-4.8624	-9.4278	-9.5303	-8.6735	-9.8641	-5.83	-8.8461	-7.5379	-8.7008	-12.255	-7.8705	-10.741	-9.3754	-6.6631	-7.5661	-9.6853	-11.275	-10.537	-9.5492	-7.9775	-9.2452	-9.5513	-10.224	-8.3883	-10.41	-8.1126	-10.012	-8.6189	-7.8874	-8.4432	-7.9274	-6.9312	-6.9862	-10.833	-4.8716	-5.7096
4.6455	4.9359	4.0809	2.1438	2.6416	4.4328	4.4448	6.8672	9.3578	5.0331	6.8453	5.4423	2.766	3.959	4.5577	8.4009	4.069	2.225	2.1603	5.8849	10.366	3.7069	4.3198	5.8081	6.8717	5.6379	6.8802	4.8063	5.6122	6.7319	4.8103	2.2315	3.4716	2.4373	9.3846	3.9868	6.3631	5.9362	7.6274	5.4088	4.7933	6.669	6.2304	4.8618	6.7969	8.2088	2.9694	2.3625	4.3911	5.2312
4.7632	6.6992	4.9221	3.9684	5.6915	8.0199	1.9353	9.7952	3.9156	5.3871	5.5563	3.6436	4.9924	6.2223	4.7735	6.0493	1.018	4.0657	2.6923	4.7278	3.1872	4.6601	6.2619	2.1104	4.6435	6.0297	7.2354	6.5851	4.7745	5.1588	4.3267	4.5943	5.3816	4.8365	4.9788	5.8786	0.94147	6.0684	7.444	5.7956	4.7216	6.2813	2.6409	6.0218	3.9895	4.763	6.3111	5.9623	3.6433	6.4087
-0.60303	-2.2953	-0.85095	-2.4939	-0.68638	-0.16919	-1.4062	-3.213	-1.7696	0.6974	1.8556	2.045	0.075463	-0.92806	-3.6519	0.32876	-1.4428	-3.3248	-4.3397	-4.2963	-0.91832	-0.92564	-2.1809	-0.94542	-1.1804	-0.79591	-0.40601	-2.4219	-3.2007	-2.2268	0.14138	0.71526	-2.8406	-4.8155	0.90652	-0.80558	-1.6736	0.42815	0.75154	-0.87051	-2.1345	-1.1811	-2.0652	0.43635	1.1314	-0.88955	1.4241	-0.7337	0.6013	-4.222
-1.5443	-3.5734	-0.24641	0.038339	-2.3774	2.9814	-2.3824	-0.8703	-2.6835	-1.2555	-1.6547	-4.1749	-2.0766	-2.0724	-3.4978	-3.0019	-2.2815	-2.2627	-3.6763	-3.2215	-1.6732	-2.8863	-1.8539	0.067648	-2.3044	-4.3408	-6.1607	-3.0858	-3.6825	-2.175	-1.4718	-1.103	-4.0801	-1.4044	-0.99793	0.32146	-4.6201	-2.914	-1.8035	-1.0306	1.0198	-5.091	1.6374	-3.8559	-3.13	-1.3982	-0.53818	-2.7243	0.25905	-3.2008
-10.693	-13.711	-4.3713	-8.4124	-9.1819	-11.503	-7.5378	-10.458	-8.128	-10.976	-7.1596	-12.639	-7.6884	-11.332	-8.2236	-8.9518	-9.5312	-8.6156	-11.513	-8.2961	-9.0091	-11.215	-8.4377	-9.8982	-10.815	-9.1119	-12.584	-11.018	-9.7382	-9.5353	-10.556	-11.487	-7.9875	-9.9399	-9.3071	-8.6588	-10.896	-10.851	-7.1697	-13.824	-8.4363	-8.6696	-9.0224	-8.2071	-8.3983	-10.478	-6.9763	-10.575	-9.0054	-8.033
-13.432	-11.045	-8.8363	-12.326	-13.048	-11.51	-10.248	-11.397	-7.5163	-10.957	-10.211	-11.592	-9.3541	-9.3812	-10.851	-14.205	-9.0621	-11.689	-11.224	-12.526	-7.8034	-12.52	-12.058	-11.695	-10.603	-12.854	-9.1535	-11.553	-10.379	-11.773	-11.49	-12.813	-12.325	-8.6461	-10.121	-11.508	-13.88	-11.375	-13.756	-10.252	-7.9895	-9.0849	-10.64	-8.5425	-6.6393	-10.808	-9.9455	-11.027	-9.5803	-8.5375
-11.593	-12.057	-13.08	-14.966	-11.539	-14.007	-17.615	-12.337	-12.755	-11.849	-9.0568	-11.508	-17.525	-12.303	-16.209	-14.094	-13.551	-11.356	-12.665	-14.574	-9.87	-13.333	-10.863	-13.587	-12.731	-12.819	-12.923	-13.991	-11.476	-11.972	-13.597	-14.327	-13.013	-12.626	-16.643	-13.707	-15.455	-15.505	-13.191	-12.776	-11.16	-12.816	-14.212	-14.026	-13.004	-15.043	-14.28	-16.348	-12.079	-8.6291
7.6692	6.7455	6.5994	8.8439	8.4785	5.1371	3.3752	10.395	7.249	8.1088	6.5497	5.9384	5.1938	7.2565	6.2789	5.736	7.2952	9.2445	6.1075	4.223	8.3184	6.5959	7.3152	4.178	6.2141	8.102	8.6879	3.8864	6.0261	5.4734	5.409	6.204	4.903	5.0278	7.2954	6.4167	9.0971	4.1361	5.2936	6.4691	8.5063	6.3784	10.598	10.078	7.6097	4.5986	6.5056	8.4544	7.2964	6.1732
-14.229	-12.814	-14.87	-16.151	-15.275	-12.93	-11.724	-9.629	-11.217	-14.41	-13.867	-12.428	-15.196	-12.846	-9.1048	-14.603	-12.808	-12.381	-17.233	-11.911	-12.603	-12.882	-12.058	-14.101	-12.765	-10.027	-12.588	-14.199	-14.184	-13.246	-10.137	-10.742	-14.211	-13.176	-13.79	-12.787	-13.688	-9.8232	-13.664	-14.65	-16.903	-10.336	-12.474	-16.285	-10.255	-9.9307	-10.959	-12.11	-15.499	-13.94
-12.488	-13.407	-16.517	-14.811	-12.98	-15.58	-12.242	-13.455	-13.394	-12.122	-11.911	-11.677	-11.591	-12.008	-11.062	-12.09	-10.807	-12.8	-11.45	-9.8311	-13.102	-12.74	-10.408	-10.493	-16.501	-11.585	-15.557	-11.37	-13.475	-13.583	-13.387	-14.589	-12.901	-9.9798	-15.537	-13.345	-15.215	-15.993	-14.552	-10.741	-12.548	-13.898	-14.346	-13.168	-13.531	-13.234	-13.028	-11.084	-14.662	-13.706
-2.6567	-2.7326	-1.9581	-4.0714	-7.4526	-3.9292	-5.5872	-5.0092	-3.9312	-6.3098	-6.0098	-7.1578	-5.9501	-2.8181	-7.0257	-4.5314	-6.4685	-7.543	-3.5773	-5.1488	-4.2779	-4.1487	-7.1933	-7.4586	-4.6237	-3.7568	-6.6697	-3.6991	-7.0012	-4.9093	-3.3599	-4.0324	-6.0026	-5.0784	-6.6907	-0.80147	-7.9763	-5.5242	-4.347	-5.9855	-2.2477	-5.0116	-5.5294	-5.0038	-5.8806	-3.8121	-4.3867	-6.2466	-7.0726	-6.6765
-15.065	-11.298	-11.947	-8.5865	-13.817	-11.278	-12.712	-15.3	-10.73	-11.989	-16.318	-12.203	-11.588	-13.101	-13.228	-12.578	-15.293	-12.664	-14.222	-15.243	-15.046	-11.072	-14.98	-12.826	-16.339	-13.539	-13.704	-11.443	-13.75	-15.092	-14.755	-13.698	-12.614	-13.801	-15.919	-14.656	-12.255	-12.799	-12.603	-13.047	-9.9088	-14.793	-13.473	-12.196	-13.628	-14.553	-13.683	-14.76	-14.536	-11.295
6.7399	7.8025	5.8715	4.6778	3.295	7.678	6.4896	6.3383	8.1767	6.6995	5.6068	7.2876	0.71287	6.273	6.2667	4.5497	5.0413	8.0978	5.8673	7.2386	3.3192	6.0212	7.6491	7.4586	5.8889	4.5839	3.8705	6.5225	5.9017	5.0045	8.9257	3.1136	5.7807	4.6015	3.153	3.5729	4.5566	3.4143	4.2875	7.2645	4.748	6.9494	7.8086	5.2843	4.8318	7.54	3.302	3.6856	4.2959	7.8819
-20.588	-20.64	-20.874	-18.14	-19.184	-21.92	-22.438	-22.413	-21.083	-23.875	-21.555	-21.972	-19.722	-20.441	-18.032	-16.461	-21.86	-21.867	-22.75	-24.455	-19.539	-20.457	-20.072	-20.124	-18.534	-21.164	-22.362	-21.608	-20.801	-20.134	-18.161	-17.313	-22.248	-19.506	-20.754	-16.868	-20.371	-20.927	-23.151	-20.88	-20.895	-19.408	-21.292	-21.572	-21.561	-20.756	-20.921	-18.831	-20.198	-20.702
-12.3	-9.0944	-10.894	-8.3939	-9.3771	-10.09	-10.16	-6.7489	-8.3991	-10.388	-7.9778	-12.237	-13.395	-11.871	-8.5427	-5.7289	-11.822	-8.7541	-6.9006	-9.5387	-8.9813	-9.348	-8.4527	-7.0039	-10.331	-10.775	-11.032	-7.5736	-9.9388	-9.0578	-11.253	-8.3916	-7.6181	-7.2445	-6.1677	-9.1893	-8.1994	-10.027	-7.5194	-8.6971	-8.0569	-11.885	-8.4811	-11.598	-10.511	-11.206	-9.0291	-7.6021	-11.018	-5.1973
-4.5858	-7.5926	-5.3659	-3.1725	-2.5295	-3.6289	-3.618	-4.2063	-2.3242	-4.453	-6.2551	-3.5079	-4.5882	-4.5869	-2.0449	-4.5583	-8.4535	-3.7345	-4.7414	-4.1615	-3.2159	-4.8648	-3.7946	-2.7815	-4.3024	-5.2441	-7.2246	-4.0802	-3.7041	-5.9526	-4.2998	-6.6708	-1.8493	-4.8979	-1.991	-7.4144	-1.1847	-5.1967	-6.1791	-4.0654	-5.1671	-4.4303	-3.7701	-5.049	-6.9363	-7.0368	-5.1661	-3.4855	-5.9853	-2.857
-5.5993	-5.9741	-7.5478	-6.0372	-9.0347	-8.1951	-9.8027	-7.5622	-8.4081	-9.2341	-3.8755	-5.808	-3.0345	-6.5561	-7.803	-7.5959	-6.9991	-6.0712	-8.9387	-8.6797	-9.5912	-7.763	-8.3052	-9.5812	-4.8055	-9.075	-7.528	-8.0551	-7.6787	-1.5564	-5.8928	-6.2183	-6.9365	-8.0366	-7.0275	-9.1129	-5.3566	-9.3501	-8.8979	-9.2387	-9.5823	-8.1242	-6.873	-3.7927	-5.2383	-8.4069	-8.8836	-5.6938	-6.4315	-6.7896
5.9223	5.6329	5.2648	2.7425	6.3	3.8611	3.8675	3.0729	3.4294	7.0599	5.45	3.1925	5.636	6.0895	6.9535	4.6112	3.5185	3.9755	8.4599	4.2294	5.2709	0.99716	4.5648	7.2631	6.5945	7.4902	5.7116	4.1855	3.791	4.2695	6.3074	2.0877	6.4683	2.6927	5.4212	3.1566	6.5787	5.1194	7.1117	7.7426	7.8091	4.1808	5.5847	6.4658	4.3148	5.3224	5.8675	7.8383	7.8802	6.9056
6.9698	5.4212	6.7889	5.711	9.0019	6.2871	3.5018	5.4803	3.5192	7.2764	3.0757	5.2474	7.7138	5.6514	6.414	2.1371	5.1252	5.7889	2.2597	5.2818	4.162	6.3267	3.6622	5.0899	5.2427	4.9917	5.2079	6.7135	7.3831	6.4161	4.7003	6.9556	5.4116	5.2193	6.7415	5.3785	2.2931	6.448	5.2526	7.3489	4.2578	9.4215	7.8786	2.2551	5.5435	6.8684	6.5919	6.8585	5.9045	3.6924
10.316	10.98	9.2445	8.8627	11.831	8.2589	9.3031	10.547	10.378	10.885	7.454	6.9583	12.47	11.026	12.411	7.6266	10.173	6.9971	10.951	8.4731	7.6476	8.9972	9.6209	9.1581	10.174	6.4841	12.74	10.38	8.9028	10.167	10.425	9.1489	12.3	9.0697	8.1393	11.634	9.9632	13.585	7.0168	9.6724	10.184	12.011	11.551	10.812	8.2163	10.064	10.042	11.047	8.0871	9.312
1.393	5.7798	3.0468	2.3579	-0.59941	-0.39921	0.2862	5.7625	1.4567	6.176	2.3711	-0.073235	2.8463	0.91475	0.26848	2.9259	2.8775	2.6949	2.5797	4.3038	-1.1926	1.5165	1.6675	-1.1439	1.0402	-1.7077	0.52718	0.703	1.8397	1.1283	0.80263	4.3925	3.4135	-0.10508	2.3742	1.3483	0.43132	2.9275	2.1691	0.46426	1.9198	1.6574	0.44631	0.9405	0.0016186	3.8278	2.6405	-1.2313	4.0372	1.2796
-0.17641	0.39104	-3.6234	-1.8127	-4.0261	-1.8249	-4.8391	-1.3252	-0.93	0.44725	-2.6013	-0.50965	0.90576	-2.6577	-3.1001	-3.352	1.5355	-2.7045	0.58238	0.73057	-3.6159	-2.5583	-3.5436	0.21373	-2.4296	-0.24453	-0.5292	-3.1508	-0.19439	-0.37726	-0.48851	-3.8702	-2.0611	-3.4668	-0.21725	3.7106	-0.43775	-2.1241	-0.45976	-5.3516	-0.24233	-1.8882	-0.27401	0.51139	-3.4726	-0.53669	-1.8505	-0.66111	-1.7964	0.34733
-9.4968	-11.566	-12.68	-15.877	-13.425	-14.371	-11.922	-11.475	-12.614	-14.625	-12.848	-10.783	-10.412	-13.679	-11.502	-10.267	-10.493	-14.578	-12.907	-13.609	-14.503	-13.587	-14.238	-14.686	-12.108	-13.133	-14.061	-13.654	-14.923	-13.868	-12.063	-11.379	-11.014	-13.406	-12.254	-12.261	-14.896	-13.071	-14.486	-10.517	-13.935	-11.793	-11.187	-16.505	-11.042	-16.828	-11.36	-12.689	-13.398	-13.986
-4.5383	-1.5048	-1.4583	-3.0667	-3.4621	-4.8273	-2.2929	-2.8295	-3.7269	-3.8015	-2.1869	0.14646	-3.2809	3.5684	-2.8029	-2.8915	-3.2353	0.35606	-3.3123	-1.5436	-2.9305	-3.675	-1.9928	-2.0947	-1.3172	-2.5743	-2.2817	-0.70592	0.13677	-2.918	0.41864	-4.742	-2.2334	0.25814	-1.9613	-0.85728	-2.5983	0.14216	-0.25032	-1.7066	-2.1723	2.3363	-2.1715	-3.9916	-3.6291	-2.9344	-0.96377	-3.0439	0.45249	-1.018
-13.624	-11.052	-14.138	-13.23	-11.264	-14.62	-14.542	-14.182	-15.405	-13.061	-14.057	-11.436	-17.367	-13.954	-16.707	-16.311	-15.267	-14.89	-17.092	-14.293	-18.04	-14.381	-11.731	-12.824	-14.595	-16.94	-16.134	-15.687	-14.786	-15.516	-15.569	-13.291	-11.258	-12.069	-11.779	-16.87	-12.022	-15.835	-12.728	-14.863	-14.861	-13.32	-13.154	-14.841	-13.999	-14.562	-15.246	-13.158	-13.538	-18.228
-7.3539	-6.5118	-5.8345	-5.6428	-5.0403	-6.6608	-2.5499	-2.961	-7.9664	-2.4014	-5.1486	-1.2246	-2.7371	-3.8353	-5.3463	-4.2408	-7.7024	-6.6075	-5.431	-5.0542	-6.4996	-4.2281	-6.3464	-5.7809	-4.0693	-5.9266	-7.3028	-5.6785	-3.7551	-8.1956	-4.9109	-4.4838	-6.3102	-2.3964	-4.4654	-8.6063	-3.2607	-7.2661	-5.9135	-4.9788	-4.6409	-5.1718	-4.1929	-4.1737	-5.5404	-3.1111	-5.1097	-4.9069	-4.9949	-6.1778
6.5411	7.0353	6.751	5.4212	5.7093	8.0513	4.041	6.4887	5.7157	7.5035	5.239	9.4092	7.339	11.531	9.8098	7.8091	2.8872	6.2855	8.0277	6.8096	8.9984	5.6636	4.4076	2.8262	5.8602	8.9335	7.2316	5.9474	4.3579	2.8919	10.913	4.6529	5.8732	8.3325	3.6547	6.7475	5.1122	5.8864	8.7239	5.1262	6.25	10.848	8.0978	4.0513	7.4423	5.6423	4.8832	9.9241	6.9231	6.6748
-5.6294	-1.282	-1.987	-1.408	-1.8359	-3.8078	-5.4287	-1.4976	-6.3396	-0.41809	-4.272	-3.0677	-3.4446	-6.1894	-1.8276	-2.0593	-0.41201	-1.2746	0.27088	-0.009354	-2.7125	-2.68	-1.9765	-3.993	0.29263	-2.4951	-4.3595	-1.1794	-5.1055	-5.7545	-2.2871	0.14184	-1.8434	-0.36223	-2.1023	-1.4919	-3.0356	-3.2233	-2.8537	-3.1547	-0.10451	-3.0051	-0.024432	-1.2412	-5.1372	-0.39878	-2.9482	-2.6292	-3.5843	-0.70352
-3.2923	-3.0328	-3.2871	1.2985	-3.2794	-0.76766	-2.3467	-0.49308	-3.0409	-2.3039	1.4944	-3.9304	-3.8724	-3.0478	-3.1397	-4.4641	-1.8202	-3.0461	-4.4345	-4.4325	-3.9214	-5.5049	-5.399	-3.562	-4.7069	-3.0803	-0.46997	-1.1747	-1.7599	-3.43	-2.9672	1.4278	-1.3759	0.5169	-2.8772	-1.5805	-2.5461	-1.0415	-1.5667	-0.45006	-0.0025211	-0.24978	-2.0046	-0.22407	-1.2094	-1.4664	-2.8881	-0.74198	-4.7332	-2.1068
-12.797	-12.598	-10.188	-14.489	-15.356	-13.551	-13.142	-13.611	-12.784	-12.842	-14.02	-14.657	-15.114	-15.543	-11.946	-15.153	-11.346	-15.43	-14.936	-11.304	-15.771	-13.681	-13.834	-13.395	-14.607	-12.399	-11.724	-12.009	-14.367	-13.213	-12.274	-13.799	-14.439	-13.128	-13.643	-11.328	-14.082	-12.315	-8.849	-12.181	-12.57	-13.911	-13.401	-13.342	-11.869	-14.032	-13.699	-16.507	-12.359	-12.976
-0.28762	3.1831	1.3815	-1.138	1.3682	2.4934	1.9716	1.01	-1.0661	-2.5285	1.0687	-3.0245	0.42579	2.4295	1.3105	3.2686	-2.8771	-0.52663	1.389	-0.54761	1.4753	-3.3612	1.6678	0.80085	1.6428	-0.34081	-1.7587	-0.38878	-2.2104	-1.9801	-0.23702	-0.98442	-1.0945	0.96275	-2.659	-1.332	-0.73792	0.65714	-2.6501	0.038754	1.253	0.20035	3.8902	-3.271	-2.094	0.56229	0.7604	3.2192	2.2179	-1.3599
-8.5917	-11.021	-12.74	-10.445	-9.2643	-13.379	-10.612	-9.2377	-10.047	-8.2972	-13.646	-13.679	-11.597	-9.7244	-9.7554	-10.756	-13.471	-11.86	-9.3819	-10.28	-10.599	-10.082	-12.057	-13.037	-11.901	-10.914	-11.446	-8.2455	-13.287	-8.8882	-11.114	-9.7342	-11.506	-6.4477	-11.053	-9.6572	-11.375	-13.436	-14.051	-8.7877	-10.946	-11.431	-13.76	-11.949	-15.704	-12.818	-4.2614	-10.92	-15.438	-12.769
-21.694	-23.648	-21.043	-23.254	-19.221	-22.881	-18.065	-23.328	-20.932	-24.354	-20.082	-19.254	-22.082	-21.956	-21.418	-23.303	-20.178	-22.079	-20.129	-21.814	-21.407	-22.168	-22.069	-22.068	-21.887	-22.988	-22.6	-23.738	-24.778	-19.352	-21.741	-20.274	-20.588	-23.073	-23.215	-23.239	-23.335	-20.203	-21.181	-22.767	-20.904	-21.476	-22.798	-19.649	-22.515	-22.845	-22.19	-21.826	-21.063	-23.595
-8.3656	-8.8037	-12.008	-9.1587	-10.092	-10.891	-8.1542	-10.661	-11.531	-10.768	-7.641	-6.8796	-10.032	-8.9904	-7.9798	-10.171	-5.2531	-9.6582	-9.4696	-8.4603	-11.373	-10.681	-9.0027	-10.124	-12.097	-8.7643	-8.8293	-11.57	-5.2507	-11.865	-8.975	-8.1744	-11.085	-11.791	-9.1481	-8.1973	-7.0758	-11.999	-8.5551	-11.55	-8.4031	-10.307	-9.7671	-7.791	-11.236	-8.9044	-11.834	-8.4528	-11.778	-8.6167
-10.336	-9.3563	-12.001	-10.516	-10.588	-11.971	-13.375	-12.319	-13.78	-13.508	-14.171	-11.593	-11.474	-10.372	-10.877	-11.234	-14.189	-16.016	-13.047	-14.19	-14.837	-10.676	-13.026	-10.879	-15.669	-13.028	-9.5885	-12.731	-10.442	-8.6159	-10.794	-15.337	-9.7292	-13.255	-10.648	-9.0794	-14.254	-9.1881	-10.288	-12.153	-14.21	-13.92	-13.813	-11.826	-13.925	-13.768	-11.638	-10.925	-11.024	-7.8597
2.4996	2.7236	3.4212	-0.58483	2.4758	4.4478	2.5988	2.5715	-0.83698	1.7676	2.7614	3.251	0.32201	-0.058796	-1.4915	1.7976	2.8367	-0.19949	2.7879	-1.193	-0.73631	0.49468	0.12626	-2.0935	4.2599	2.2884	1.3943	4.7446	4.8691	-0.058306	2.3722	0.62875	2.722	2.1064	1.1585	0.8559	0.80639	0.74749	1.3593	2.0251	1.4632	0.67336	0.31621	-2.5162	2.9303	3.6879	0.20726	-1.4241	2.2811	0.86474
-21.226	-22.448	-19.738	-18.91	-20.126	-18.673	-23.906	-21.151	-20.861	-22.615	-20.061	-23.467	-20.313	-23.366	-19.354	-21.616	-21.252	-22.796	-20.005	-18.334	-22.226	-21.746	-20.15	-21.215	-19.478	-18.707	-20.071	-24.997	-22.702	-21.634	-17.583	-20.397	-20.339	-18.405	-23.444	-24.09	-19.068	-22.335	-20.763	-16.36	-20.58	-21.176	-22.824	-20.821	-21.093	-19.761	-20.123	-20.897	-23.811	-18.805
-0.59276	-2.4691	-3.9339	-4.7955	-3.411	-3.5808	-3.0794	-1.7369	-1.3051	-4.2039	-0.99277	-3.5047	-0.97908	-2.703	-3.0132	-4.3378	0.5824	-6.7832	-1.5447	-2.2032	-1.3954	-1.2392	-1.7397	-4.9014	-3.1416	-4.5662	-1.6996	-2.7909	-2.2841	-3.9508	-2.4405	-0.78885	0.5161	-1.3288	-3.4755	-4.3424	-4.0298	-2.7919	-4.6865	-7.8449	-2.7238	-1.1895	-3.576	-1.5282	-2.8084	-4.8226	-4.1608	-7.6315	-1.8823	-3.3921
-10.68	-10.89	-10.284	-9.7448	-12.205	-9.9124	-8.1253	-11.344	-15.185	-6.5741	-14.094	-12.67	-13.402	-11.537	-10.443	-8.4044	-11.993	-10.135	-13.375	-11.987	-12.309	-9.0339	-13.136	-13.176	-7.3672	-11.535	-11.699	-11.132	-9.5291	-9.161	-10.287	-11.244	-9.1826	-10.125	-9.2306	-11.892	-11.248	-10.815	-13.108	-7.319	-9.7384	-9.4834	-10.611	-8.5008	-10.778	-12.22	-13.037	-11.133	-9.148	-7.8026
-1.0353	4.0811	1.2411	-1.6428	0.14935	-1.2203	-1.606	1.1737	0.8941	1.9219	3.7698	-0.86462	0.34702	3.5491	0.76791	0.41346	2.6275	-0.81692	-2.2881	0.61939	-2.6511	-0.11335	0.75701	-0.73658	2.49	-1.4293	3.5101	1.4686	-0.89594	-0.30306	-1.1404	-1.0193	1.6523	-3.3186	0.64727	-0.35167	0.70353	0.2866	0.32473	2.1442	-1.6173	1.6832	-0.26863	0.17925	-3.9935	-0.77572	1.6318	-0.75532	-1.1106	0.64773
-7.9745	-4.311	-5.5141	-5.7656	-4.2917	-9.0497	-5.4539	-6.3083	-5.5881	-3.7156	-6.2785	-4.0569	-8.1081	-8.1273	-3.1758	-4.2243	-3.3814	-8.6449	-6.7817	-6.3557	-8.0259	-5.0855	-5.7646	-7.515	-3.6073	-9.3785	-7.4475	-9.8938	-8.5361	-3.9918	-8.8738	-4.5235	-6.93	-5.4304	-4.5018	-7.9981	-7.1004	-6.6153	-8.1274	-5.5583	-9.8333	-7.1865	-7.4593	-8.2809	-1.9504	-6.7988	-4.8791	-7.259	-9.4709	-5.424
-24.648	-19.423	-21.953	-19.643	-22.427	-24.241	-22.229	-22.455	-21.861	-24.278	-23.62	-19.038	-19.556	-21.866	-20.303	-24.052	-21.65	-21.444	-23.44	-21.555	-22.845	-22.447	-20.896	-18.408	-20.962	-22.15	-23.088	-22.462	-22.948	-19.841	-21.969	-20.8	-22.936	-19.533	-22.468	-25.642	-24.444	-20.764	-19.661	-19.393	-21.467	-20.803	-21.616	-22.278	-23.295	-24.366	-20.414	-23.398	-23.245	-21.423
-5.1321	-6.4778	-7.2127	-9.171	-3.9797	-5.4243	-2.7526	-6.3283	-7.5487	-3.5364	-3.141	-6.0017	-5.9783	-10.243	-6.9669	-5.2084	-6.9674	-6.3646	-5.3423	-6.6382	-5.5071	-3.9534	-7.1544	-3.4369	-6.952	-6.5528	-6.9173	-6.246	-9.7601	-5.0262	-5.558	-5.0053	-7.699	-8.6072	-6.1186	-5.6387	-6.6496	-5.7638	-8.5503	-9.2979	-4.61	-4.83	-8.2401	-1.892	-5.6316	-5.0586	-7.8471	-5.6657	-5.7632	-5.3846
-6.8876	-5.0247	-11.013	-7.8101	-10.193	-7.9132	-11.042	-6.3416	-12.153	-13.033	-8.1364	-12.189	-8.1275	-11.756	-12.079	-8.9241	-11.347	-6.5002	-8.575	-10.107	-10.023	-10.015	-9.7506	-8.8797	-6.2383	-8.8515	-11.761	-7.9985	-10.976	-9.1875	-7.8476	-8.879	-8.3262	-7.8116	-8.7392	-7.8876	-11.48	-10.642	-8.306	-9.3362	-8.7623	-8.7587	-10.508	-7.6125	-8.1361	-5.9012	-12.284	-8.7586	-5.5735	-7.0283
-2.8407	-0.77975	-0.015787	-2.8555	-1.2917	-2.5824	-6.6355	-3.0449	-1.9557	-2.1509	-3.953	0.50586	-2.1462	-2.6894	-3.6346	-0.021243	-4.078	-3.0989	-2.7357	-3.3244	-2.3942	-2.7708	-1.069	-6.3714	-2.8293	-3.3877	0.27648	-2.3499	-0.80538	-3.3494	-1.7957	-3.1833	1.076	-3.1584	-2.8532	-1.0796	-1.4271	-4.2494	-2.9918	-1.2497	-5.7293	-1.7497	-2.5554	-1.7423	-4.009	-1.9077	2.6223	-3.242	-3.2724	-1.8723
-3.2775	0.3415	-3.6859	-1.5291	1.5979	-1.6951	-0.9927	-0.2383	-0.37638	2.1062	0.92682	0.0055584	0.80722	-1.15	0.079255	-1.1168	-4.0291	-2.2515	-5.1754	-0.2121	0.48439	0.98654	-1.9137	-0.059943	1.5747	-0.074546	2.8975	-3.0682	-2.3355	-1.8776	-1.1228	-2.5038	-4.8495	-0.94993	-1.3098	-0.34177	-2.6727	0.30433	0.19148	-1.4869	0.65636	-1.3729	-0.37987	-0.71773	-0.3481	-2.1808	-1.8438	-1.3136	-1.3563	-0.46049
-12.58	-12.317	-11.897	-15.858	-13.593	-11.335	-11.318	-10.709	-10.404	-14.512	-11.902	-14.804	-14.915	-14.327	-14.226	-11.21	-11.757	-14.087	-15.66	-13.779	-15.651	-11.316	-9.4758	-15.359	-12.873	-12.907	-12.057	-13.642	-11.588	-10.737	-10.538	-15.895	-16.966	-18.4	-14.977	-14.367	-14.128	-15.392	-13.483	-10.583	-9.6567	-13.432	-13.88	-12.933	-8.6316	-10.13	-12.305	-16.042	-13.759	-13.171
-14.332	-11.681	-14.95	-13.621	-8.2609	-16.379	-13.714	-14.749	-18.177	-14.24	-12.78	-14.255	-15.169	-17.563	-13.36	-18.499	-13.118	-14.401	-13.553	-16.004	-9.7984	-13.268	-18.665	-16.591	-18.12	-15.272	-12.112	-13.484	-12.594	-13.499	-13.184	-13.039	-15.542	-13.963	-14.538	-16.154	-12.716	-15.588	-15.753	-15.729	-13.721	-17.516	-14.584	-10.418	-15.774	-12.768	-13.904	-13.675	-11.276	-15.457
-2.2121	1.6466	-1.6004	0.20095	-1.0359	-2.5367	0.012151	-2.0685	0.58014	-1.8887	-1.375	-1.5539	-0.46946	-3.4602	-1.1459	-3.5039	-0.86064	0.17031	-3.4237	-1.7104	1.2304	1.575	-0.82829	-0.46139	0.22058	-0.42141	-3.1274	-0.14665	-1.5912	-4.0288	-1.0562	0.66192	-4.2119	-1.3993	-3.0813	-0.47539	-2.4993	-5.627	-2.2831	1.2299	0.83478	-2.2831	-3.3802	-1.4951	-2.6403	-0.7266	-4.3464	-3.5115	-2.1823	-2.8724
-6.6547	-10.289	-9.4624	-8.4008	-10.592	-11.379	-5.3071	-7.1092	-6.8422	-6.9255	-7.1157	-6.901	-8.5688	-10.968	-8.9363	-11.097	-7.4132	-11.914	-9.8457	-8.6688	-11.279	-11.252	-9.0043	-9.4138	-11.171	-8.9685	-8.6839	-9.985	-6.0029	-7.7254	-7.6701	-5.5993	-11.181	-9.1351	-9.8783	-7.4885	-11.255	-5.4167	-6.019	-7.9672	-5.9898	-11.459	-10.615	-8.6504	-11.325	-10.707	-8.4672	-10.614	-10.89	-8.5094
-13.378	-10.495	-11.346	-10.762	-8.414	-11.977	-11.163	-10.265	-11.74	-14.944	-12.975	-14.985	-9.2052	-14.954	-14.23	-9.9627	-11.112	-9.022	-9.2899	-13.644	-11.595	-13.385	-11.045	-10.058	-11.589	-12.682	-10.492	-9.8862	-13.131	-11.859	-10.185	-12.858	-9.4626	-8.9299	-13.017	-9.556	-10.463	-13.573	-10.588	-11.801	-12.32	-12.201	-11.47	-12.187	-13.072	-9.5589	-12.669	-9.8317	-8.035	-12.671
0.13147	-1.9915	-3.2409	-0.6609	-2.0511	-2.9122	-0.66822	-0.82688	0.024759	-1.7961	-1.4723	-0.67374	-1.6455	-4.3319	-2.3016	1.3976	-2.0993	-1.3942	-2.3212	-3.3998	-0.8333	-0.31712	-0.45657	-3.2481	-1.4642	-1.476	-0.34288	-1.2439	-1.5452	-2.4896	-2.0765	2.7481	-0.20854	-1.8223	-0.27353	-1.8872	-1.465	-1.6118	-3.5519	-0.22027	-3.8666	-2.7738	-0.82989	-3.0602	-3.0107	-1.6815	2.141	-1.8262	-2.7922	-2.2098
-16.226	-13.735	-14.868	-12.565	-12.29	-14.586	-11.988	-10.589	-12.5	-12.393	-13.468	-16.859	-13.81	-10.489	-12.966	-10.374	-12.697	-15.081	-10.63	-15.55	-15.103	-12.458	-11.032	-12.321	-13.685	-13.194	-13.015	-11.494	-11.303	-15.128	-14.381	-11.732	-13.466	-13.527	-11.365	-15.843	-14.155	-9.8395	-11.881	-19.045	-12.839	-10.273	-14.03	-12	-11.347	-12.244	-13.684	-13.009	-15.219	-17.015
2.4345	-0.82532	0.57391	-0.5768	-1.3896	-1.4279	-0.15	-1.9264	4.8721	-0.82454	-1.5074	-1.3996	3.0374	0.87199	-0.6178	-0.9279	0.56437	-0.43072	-1.2128	-2.184	0.87021	1.1723	1.1942	1.6783	0.51498	0.8911	-1.2272	1.7047	-0.82298	-3.3352	-2.9049	-2.2713	-1.4105	3.6216	-2.2567	-3.5989	-3.7564	-2.2808	0.34746	-0.21344	0.096795	-0.58394	0.33974	-0.65026	1.4967	-0.59705	-2.4093	-0.42596	-1.5726	-3.1222
7.5212	8.3595	7.6723	7.558	6.4881	10.105	7.5073	4.8081	8.1267	3.4964	4.6121	6.9892	2.6123	8.8844	5.039	6.6551	6.3761	8.3614	6.6833	8.9126	1.9403	3.2336	5.1414	6.5476	3.9669	7.2334	8.1278	4.2686	6.2665	7.8295	6.3875	6.3931	4.5224	6.8405	7.9467	7.8761	5.4199	7.0148	6.4036	6.7199	7.7166	6.9826	5.5983	5.5308	7.2848	6.3184	7.3573	5.59	4.6456	5.4948
8.2057	7.0055	6.2356	5.8165	4.8573	4.901	3.7948	9.8431	2.3028	7.0397	4.5772	2.4187	2.7684	7.1129	5.5944	7.2585	6.198	8.1877	2.7973	5.0122	7.4551	4.0536	12.686	3.9315	3.06	5.0027	7.4847	8.1939	6.1518	6.2132	9.2763	6.3197	6.4168	6.4995	5.2624	6.7627	5.8766	7.5441	5.4151	3.7386	7.0853	11.878	8.9119	5.9339	9.2932	6.3163	6.8032	10.617	8.6432	7.8955
-16.335	-14.622	-11.494	-11.314	-12.062	-17.354	-12.994	-13.951	-14.574	-16.194	-14.409	-16.153	-12.857	-14.384	-17.116	-13.181	-14.074	-12.973	-13.325	-12.524	-13.555	-15.335	-14.764	-16.422	-13.473	-14.288	-15.742	-13.42	-11.75	-15.951	-11.823	-10.354	-14.204	-12.099	-13.997	-14.254	-13	-12.521	-15.305	-17.026	-14.872	-12.3	-14.493	-14.006	-12.584	-14.283	-17.174	-12.219	-17.092	-12.924
-12.668	-16.025	-13.468	-13.21	-12.223	-13.64	-14.215	-15.326	-11.65	-13.473	-13.558	-16.317	-12.171	-14.444	-12.862	-14.695	-13.412	-12.169	-10.18	-14.464	-13.514	-14.011	-11.152	-13.269	-13.613	-12.383	-14.784	-14.855	-11.875	-13.09	-15.848	-13.496	-15.95	-15.617	-14.487	-16.318	-11.8	-13.515	-11.551	-13.365	-11.917	-17.459	-11.781	-16.198	-16.923	-16.065	-14.871	-12.806	-10.765	-10.927
-4.1613	-6.5444	-7.8216	-10.19	-7.2949	-10.485	-11.964	-11.53	-7.9376	-10.883	-8.241	-9.2963	-10.975	-8.9383	-8.6208	-10.749	-7.6352	-9.8944	-6.4185	-8.2984	-8.7279	-8.3992	-11.127	-8.5652	-7.4116	-10.833	-8.798	-9.5693	-11.601	-8.2939	-5.8625	-13.427	-10.083	-10.762	-11.649	-7.8032	-8.7143	-9.8803	-9.0857	-9.9414	-8.9842	-9.2297	-9.5497	-7.4361	-6.8217	-8.4614	-11.376	-9.7435	-7.883	-8.2545
-8.8004	-10.508	-11.773	-11.307	-10.33	-9.4301	-12.381	-13.036	-11.164	-10.562	-10.232	-11.693	-11.506	-11.252	-12.014	-7.3751	-11.842	-13.282	-10.189	-9.4186	-12.623	-11.458	-9.2999	-7.9432	-14.475	-11.17	-12.388	-9.8433	-8.7816	-13.952	-8.9226	-9.6419	-11.269	-11.334	-10.489	-11.513	-8.9107	-10.214	-10.373	-13.931	-12.712	-11.824	-10.894	-11.168	-15.413	-10.814	-13.519	-11.451	-9.8579	-10.84
0.27606	0.62768	0.060992	0.88547	-2.0046	-1.9178	-1.1243	-1.2325	-0.28283	-3.3892	-0.76414	0.40061	-1.7612	-2.0113	-0.30223	-2.8282	-4.4004	0.15595	-5.6131	-2.2037	-4.6904	-2.7697	-0.47945	-4.2437	3.0289	-0.90268	-3.8857	-3.0142	-0.32265	-0.43157	-0.64149	-3.2565	0.16561	-5.1648	-1.234	-2.5735	-2.0663	0.61717	0.40684	0.2972	0.40259	-2.0179	-0.77229	0.29494	-1.3511	-0.64702	-0.4219	-1.7662	-0.28929	1.5656
-7.1782	-14.006	-12.735	-11.662	-12.4	-15.747	-8.8541	-9.8681	-10.674	-9.9482	-13.869	-9.8906	-6.2004	-9.1206	-7.4638	-12.708	-9.4288	-10.758	-11.862	-11.197	-9.938	-11.202	-11.153	-11.559	-14.155	-10.347	-10.585	-11.218	-9.7567	-12.652	-12.249	-10.201	-12.453	-11.133	-10.567	-9.4213	-10.823	-11.921	-11.556	-11.269	-7.4578	-10.883	-11.685	-10.916	-14.209	-9.5611	-16.264	-12.858	-10.879	-9.9385
-9.584	-11.881	-9.9679	-11.238	-8.6455	-8.0081	-12.405	-13.5	-9.0507	-11.734	-9.4601	-11.637	-7.4087	-9.3458	-8.0922	-11.359	-7.5334	-9.2879	-10.846	-9.5349	-11.641	-11.774	-10.69	-10.87	-10.101	-10.196	-8.0255	-9.1923	-9.0125	-12.265	-11.098	-12.82	-7.3317	-11.577	-12.866	-9.8023	-13.461	-10.052	-11.007	-9.4366	-6.79	-15.66	-9.4213	-10.013	-11.021	-10.606	-10.113	-13.512	-11.424	-10.36
-11.661	-8.0522	-12.641	-11.469	-12.926	-13.727	-10.739	-11.141	-11.739	-11.797	-11.439	-14.685	-12.552	-11.839	-11.671	-11.578	-12.01	-9.188	-10.956	-13.901	-10.785	-10.872	-11.101	-12.068	-11.601	-12.596	-12.856	-12.283	-14.276	-11.942	-11.043	-10.327	-11.575	-13.564	-6.7874	-12.701	-10.405	-10.722	-10.387	-13.794	-12.597	-10.662	-10.864	-13.405	-11.404	-6.9784	-8.6345	-15.203	-12.578	-10.439
-6.4471	-9.4563	-9.5423	-3.8204	-4.8278	-8.9845	-11.914	-8.0989	-7.8765	-5.52	-8.1226	-5.7062	-6.3375	-7.8763	-5.8219	-8.5473	-7.0441	-7.1598	-3.7903	-9.1963	-8.4772	-8.5395	-6.1725	-7.1404	-10.911	-5.797	-7.5685	-5.7636	-9.3592	-9.8996	-6.1756	-7.5877	-8.2734	-6.4033	-8.2625	-8.2867	-6.1525	-4.8627	-6.8206	-9.7085	-9.1596	-8.2748	-7.0926	-4.3694	-7.272	-6.692	-5.3046	-6.4567	-9.2903	-7.7401
-1.3944	-2.8334	-3.2893	-3.6026	-0.3034	1.4326	-0.98141	0.13566	2.3325	-2.4135	-2.7456	-4.5417	-0.89379	-3.3278	-2.6227	-0.36357	-1.7767	-0.046063	-0.68838	-1.2143	-3.8256	0.47188	-3.7195	-1.8377	1.585	-4.8401	-3.0009	-3.0193	-2.9273	-1.1569	-2.106	-1.9382	0.063908	-2.7429	-1.862	-1.0107	-0.87378	0.88659	-0.55473	-1.7032	0.35611	-2.4074	-2.4538	-1.0833	0.21297	-1.5298	-1.7914	-3.0373	-4.5295	-1.7551
-11.267	-9.8734	-10.851	-10.37	-10.019	-13.417	-13.158	-9.4315	-8.9634	-11.261	-8.1692	-8.4864	-9.9136	-10.822	-10.688	-9.2697	-10.041	-13.905	-10.747	-8.8961	-10.145	-9.1476	-12.794	-9.3008	-11.44	-14.63	-7.71	-10.98	-8.1151	-10.7	-9.8697	-9.1632	-9.5338	-14.286	-8.8085	-11.207	-10.184	-11.07	-7.889	-10.116	-10.902	-8.7506	-9.0692	-9.031	-11.067	-10.138	-11.241	-11.861	-11.936	-11.548
-4.9668	-1.6672	-1.6576	-1.3462	-6.713	-2.6684	-5.6881	-2.1244	-5.3997	-4.9462	-3.5141	-1.4839	-4.999	-4.8511	-1.8136	-3.4248	-6.5402	-2.0536	-3.803	-4.802	-3.5837	-0.54017	-1.7711	-1.7491	-2.6414	-1.4279	-0.96664	-3.6917	-3.1223	-4.0968	-3.2204	-6.7975	-1.803	-2.7388	-3.3905	-4.0618	-3.9102	-5.1459	-7.2267	-4.1807	-7.5468	-1.9374	-6.675	-3.3212	-4.6979	-3.664	-6.5231	-4.6903	-5.2692	-2.4893
-13.976	-11.594	-15.836	-17.391	-14.16	-13.894	-12.906	-11.436	-15.375	-18.124	-15.879	-16.477	-14.84	-17.247	-17.014	-12.937	-14.301	-13.593	-14.342	-16.623	-15.49	-15.018	-13.489	-15.821	-14.791	-11.366	-13.627	-13.201	-13.785	-17.629	-10.64	-15.316	-15.532	-14.494	-15.112	-13.482	-14.255	-16.771	-17.552	-13.555	-13.055	-12.692	-11.093	-14.103	-12.807	-14.967	-13.024	-15.633	-16.759	-14.793
-1.5163	-1.4822	0.22324	-0.76873	0.8933	0.039951	-1.2087	-2.8082	-2.4863	0.11018	-0.81316	-1.8483	-0.7726	0.022029	0.10361	-1.8521	1.4516	1.8297	-1.9503	1.6445	-0.80393	0.82844	-2.1092	1.1708	0.91224	0.79924	-0.46473	-0.59984	0.19288	0.29363	2.4102	-1.335	-0.63721	0.36615	0.5466	-1.5038	0.95827	-1.1481	-1.8256	-0.70469	0.49259	1.5235	-3.5372	-2.221	-0.044414	2.3592	-3.3495	0.41269	-2.8554	-1.7239
-5.8651	-3.2442	-3.3803	-2.8043	-5.3732	-1.2997	-6.8452	-3.8298	-1.0966	-5.8219	-4.2907	-3.2821	-5.5416	-1.4696	-6.1706	-4.0021	-0.15478	-1.5591	-2.6581	-3.9915	-3.5947	-4.0907	-4.224	-4.5293	-3.5845	-3.8686	-5.0701	-2.8148	-4.1322	1.0339	-3.0065	-1.2562	-5.8575	-3.2209	-6.3181	-3.0989	-4.6577	-1.515	-2.4135	-3.8222	-4.4503	-0.96497	-2.5451	-3.2768	-0.11881	-5.0833	1.317	-3.498	-5.1973	-2.9714
-19.884	-25.183	-19.389	-21.811	-20.612	-21.523	-24.244	-20.869	-19.161	-22.063	-19.222	-26.125	-22.639	-23.106	-20.467	-19.857	-19.613	-21.031	-24.296	-22.592	-21.961	-22.512	-19.532	-24.937	-24.968	-22.21	-18.836	-22.917	-18.145	-22.017	-22.025	-20.209	-20.386	-18.416	-21.867	-19.479	-21.94	-21.356	-23.478	-19.304	-22.908	-19.236	-23.813	-23.494	-23.366	-21.246	-22.168	-24.232	-22.965	-23.213
-15.285	-13.556	-16.588	-13.096	-13.845	-14.438	-12.619	-9.2664	-13.405	-13.478	-12.843	-12.508	-17.461	-11.957	-11.206	-13.41	-14.765	-12.965	-10.273	-9.7788	-11.593	-12.601	-15.239	-11.573	-10.697	-13.114	-15.986	-14.709	-14.03	-10.962	-12.519	-10.002	-15.512	-12.616	-13.773	-9.9916	-15.14	-12.439	-14.219	-15.592	-11.961	-13.061	-11.899	-10.647	-12.882	-15.969	-13.872	-13.513	-14.643	-11.523
-3.2773	-3.5496	-7.8901	-3.1409	-8.0453	-5.8923	-5.5771	-6.8446	-4.0521	-2.4898	-7.0317	-5.5432	-4.2842	-3.4099	-1.9967	-7.3624	-4.3363	-5.6591	-4.51	-5.805	-1.2646	-4.7714	-2.7616	-3.6452	-7.142	-6.2296	-3.0583	-3.5053	-6.429	-5.8151	-2.34	-6.3657	-6.1484	-4.7334	-4.3601	-4.9759	-2.3359	-5.0118	-6.5646	-7.2371	-5.3361	-0.11828	-5.1518	-7.4047	-6.1488	-6.8872	-7.6534	-5.7192	-2.2288	-3.0887
8.8699	9.361	9.7501	8.0813	12.611	5.8106	6.0609	10.18	8.3054	8.6955	12.47	9.6081	10.513	10.817	7.1494	8.4575	6.9013	10.738	11.103	13.742	7.7166	8.4967	9.0918	11.687	9.5088	8.2095	6.9583	10.265	12.356	10.561	9.1771	8.4354	8.2847	10.141	8.59	10.835	8.9804	11.751	14.847	11.806	7.2805	11.127	8.4481	8.229	6.8139	6.3971	11.56	11.461	10.104	10.7
[truncated: 150 more columns]
