# Supplementary material for: Genetic dissection of main and epistatic effects of QTL based on augmented triple test cross design
Source: PLoS One. 2017 Dec 14;12(12):e0189054. doi: 10.1371/journal.pone.0189054 (PMC5730204; doi:10.1371/journal.pone.0189054)
Supplement: S7 Supporting Information — (ZIP) [file pone.0189054.s007.zip › z2_250_0.8_10.csv]

-4.2381	-5.3117	-4.035	-4.3947	-5.5961	-4.4318	-4.6703	-4.6998	-3.3739	-4.038	-3.7281	-4.2593	-4.7163	-4.5748	-3.5065	-4.1709	-3.3191	-4.1946	-4.5345	-4.247	-2.4285	-4.4106	-3.9208	-4.3763	-4.3433	-5.9884	-3.099	-4.0425	-3.5933	-4.568	-3.9722	-4.2356	-4.9583	-4.5412	-4.728	-4.4381	-3.4185	-4.612	-4.1308	-3.9977	-4.7687	-4.0815	-5.1813	-3.4951	-4.3752	-4.2182	-4.7102	-4.662	-4.0837	-4.5961
-12.569	-12.522	-11.66	-12.603	-12.252	-10.916	-11.377	-10.39	-11.646	-10.587	-11.673	-11.675	-10.296	-12.319	-11.446	-12.288	-12.296	-11.632	-11.854	-10.904	-11.776	-10.308	-10.88	-11.466	-12.208	-12.336	-11.254	-11.332	-12.512	-12.434	-12.129	-11.089	-11.047	-11.397	-11.907	-11.884	-11.787	-12.014	-9.3723	-11.575	-11.491	-11.821	-10.167	-10.652	-11.565	-11.615	-10.95	-11.557	-10.469	-12.143
1.026	-0.11812	-0.024738	1.0064	0.87565	0.36559	-0.38195	-0.15413	0.69772	1.5403	1.2301	0.1409	-0.13492	0.86914	0.87015	0.88856	0.31002	-0.19314	0.043423	0.035789	0.58066	0.62184	0.8784	-0.76721	0.144	-1.281	0.31938	0.12698	0.35291	-0.11926	0.43495	-0.35956	-0.31583	1.0302	-0.77703	0.47982	0.43298	0.97414	0.28637	0.51861	1.4231	0.55239	0.70081	0.42283	0.45525	1.374	0.59742	-0.72479	0.46141	0.18627
-1.7791	-0.938	-1.1044	-1.0714	-1.0442	-1.9064	-1.8601	-2.1087	-2.7434	-1.9398	-1.2924	-1.0679	-1.255	-1.8604	-1.3854	-0.42732	-1.4857	-0.15231	-0.3609	-0.69681	-1.056	-1.0761	-1.3284	-2.2967	-2.2503	-2.0387	-0.26342	-1.5502	-1.8681	-2.2149	-1.5817	0.023241	-0.86267	-0.61251	-2.0508	-2.1464	-1.6738	-2.1039	-2.3508	-1.3398	-2.3537	-1.2259	-1.0315	-2.2886	-1.4775	-1.2094	-1.437	-1.3536	-1.5091	-0.23353
-22.133	-21.365	-20.956	-21.386	-23.164	-20.791	-21.586	-22.742	-22.491	-22.129	-22.032	-21.899	-22.189	-21.565	-21.995	-22.3	-21.515	-23.236	-21.803	-21.702	-22.179	-21.744	-22.581	-22.326	-22.667	-22.584	-21.909	-20.87	-22.133	-22.86	-23.342	-22.494	-22.023	-22.568	-22.928	-21.85	-21.923	-22.649	-22.784	-21.177	-22.413	-21.871	-21.867	-22.241	-22.047	-22.234	-20.831	-21.905	-22.195	-22.597
1.6785	0.6509	0.51621	1.7644	2.0618	0.89535	2.5578	1.0538	0.91449	1.072	2.576	2.3284	1.2704	0.024278	1.6694	0.73784	0.41145	1.6372	0.43072	0.79631	0.2263	1.5089	1.1246	2.4063	-0.21027	0.95819	1.8751	0.66007	1.1592	2.2715	0.60495	1.7161	1.2043	0.112	1.1276	2.9232	0.59764	1.7108	0.27458	1.3673	2.0672	1.2232	2.1178	2.5204	1.8995	1.0075	1.2584	1.3993	1.6444	1.4276
-3.4031	-3.1055	-3.3113	-3.7283	-3.7267	-3.5506	-3.5172	-3.4116	-4.54	-2.8573	-3.771	-4.2919	-4.4832	-4.2717	-2.5373	-4.464	-3.6401	-3.389	-3.1968	-3.5597	-3.2852	-2.4784	-3.3305	-3.9917	-4.3585	-3.5603	-3.5773	-2.6883	-3.2852	-2.595	-3.3397	-5.8317	-3.8048	-3.7822	-4.2639	-3.5616	-4.9122	-3.992	-3.8503	-4.6045	-4.3585	-3.3804	-3.179	-3.1649	-4.1549	-4.3256	-4.1722	-3.5866	-3.7971	-4.7367
-2.046	-3.3233	-1.9825	-1.9827	-2.6956	-2.9839	-2.7682	-2.2473	-2.2356	-2.751	-2.4542	-2.976	-2.376	-2.5715	-2.4135	-2.9807	-2.8591	-2.0953	-3.5591	-2.7282	-2.9668	-2.5926	-3.5232	-3.5932	-3.3243	-3.103	-3.1388	-2.2918	-2.3371	-2.7714	-3.0286	-2.008	-2.5764	-2.5845	-2.3395	-2.3779	-2.3117	-2.8815	-1.8031	-1.249	-3.1001	-2.8189	-1.0819	-2.0073	-1.7571	-3.9046	-3.3633	-2.5676	-2.2421	-2.7466
-6.336	-4.691	-4.3572	-5.1327	-4.4383	-5.4533	-5.0489	-5.7871	-5.3892	-4.9581	-4.7933	-4.995	-4.0291	-4.3194	-4.3719	-6.6555	-4.7939	-3.8552	-4.0326	-4.6838	-5.6917	-5.3129	-5.2671	-5.1835	-5.0793	-6.6961	-5.3568	-4.7845	-4.6845	-4.5041	-5.4252	-4.846	-4.9147	-4.734	-5.2338	-4.7244	-6.001	-5.4629	-4.8768	-5.9802	-5.672	-5.6392	-4.7651	-5.2301	-5.257	-5.1933	-5.8464	-4.6849	-4.4657	-4.9307
-0.3443	0.77414	0.33909	0.8942	0.18096	0.77998	1.1437	-0.094584	0.38807	0.096952	0.91255	-1.3168	-0.75513	1.0523	-0.21753	-0.78903	-0.45679	0.37471	0.15234	0.45971	0.96925	0.83137	0.64481	0.72192	0.97621	0.46258	-0.24954	-0.006003	0.73593	-0.38713	0.97264	0.10567	0.28121	-0.070181	0.12386	-0.20645	0.91682	1.5325	-0.80644	1.0649	0.20277	1.1978	0.53731	0.21363	0.6658	0.71515	0.71539	0.36729	-0.36988	0.041303
-4.5645	-5.7536	-6.366	-6.2116	-7.0692	-7.2027	-6.9166	-6.4112	-6.8135	-7.0588	-6.634	-6.542	-5.9797	-7.5509	-7.2523	-5.7988	-7.1625	-5.9019	-7.0236	-6.4319	-5.9693	-6.9083	-6.8956	-5.7457	-6.3649	-5.7685	-6.82	-8.2367	-5.8882	-5.5358	-6.3548	-6.6147	-6.3773	-6.6654	-6.6441	-6.5391	-5.6454	-5.7943	-6.8456	-6.4334	-6.103	-7.2917	-7.3695	-5.7489	-5.8756	-5.364	-6.7061	-6.3039	-5.401	-7.1617
9.3731	10.213	9.379	8.5693	9.0098	9.6725	9.283	9.5624	9.6163	10.567	10.082	8.9569	10.663	11.017	9.9778	9.4846	10.824	10.854	9.3009	9.3377	10.131	8.5195	10.408	9.735	10.333	9.4544	8.9685	10.644	10.514	9.701	10.333	9.4048	10.08	10.452	8.9451	9.56	9.6701	10.564	8.8431	9.968	9.2805	10.026	8.9311	9.3841	9.1635	9.3697	10.237	8.5333	8.8808	10.254
-4.0051	-4.2751	-4.1764	-4.531	-3.7154	-3.6557	-3.8605	-4.6643	-3.8978	-3.8348	-4.3535	-3.3566	-3.9279	-4.2108	-4.8051	-4.356	-4.287	-3.832	-4.1739	-3.2522	-3.4505	-3.2297	-3.8687	-3.7117	-3.4482	-3.3007	-4.5035	-3.7459	-4.2366	-4.1515	-3.8562	-4.2847	-3.9139	-3.3687	-3.5408	-4.2834	-4.5111	-3.4791	-4.876	-5.8354	-3.3284	-4.5096	-4.297	-6.0385	-4.1177	-4.4497	-3.4233	-4.1603	-5.3561	-4.6662
-7.8183	-6.3537	-6.4854	-8.756	-7.8092	-6.2309	-8.201	-6.4534	-6.8176	-7.9365	-7.5026	-8.177	-7.5778	-6.8089	-5.9224	-6.7743	-7.3153	-6.1212	-6.8647	-8.3097	-6.973	-7.0918	-6.5709	-6.3668	-7.0011	-7.4241	-7.7515	-6.2079	-7.5625	-6.9681	-7.6902	-8.8033	-7.2844	-7.0978	-6.1907	-7.5837	-7.2238	-7.5223	-8.6547	-7.4056	-9.3126	-7.6985	-8.0726	-7.3844	-7.0865	-7.1712	-7.7521	-7.8783	-7.9335	-8.3483
4.9593	5.322	5.0376	5.9749	5.9657	4.5636	5.4401	5.7843	6.1403	6.3369	5.9894	5.7267	5.7548	5.6836	6.1555	4.6943	6.0293	4.7422	6.8477	6.8736	5.2809	5.7433	5.8149	5.9573	5.8355	5.8308	7.2349	5.3549	5.7403	5.3357	6.1064	5.4548	5.8296	4.8821	6.3535	5.0741	6.3227	6.2105	5.7591	6.3116	5.1278	5.9954	6.3925	5.2106	4.407	7.1265	4.9605	5.4108	6.108	5.2119
8.6901	10.03	10.825	9.5333	10.185	10.922	8.4842	10.745	9.7265	9.7733	9.9368	9.7993	9.5033	9.734	9.3589	9.2082	10.72	9.7618	9.7158	9.3888	9.6148	9.1768	10.313	9.9154	9.7418	9.7707	10.654	9.3699	10.45	10.238	9.6591	8.8859	9.9534	9.7124	9.9256	9.8509	9.1655	10.693	9.0645	9.5596	10.229	9.7739	11.189	10.407	9.0369	8.7681	9.7933	10.725	10.364	10.262
1.3498	2.0235	0.48198	1.5694	0.81435	0.38639	1.3105	1.5597	0.14623	0.66575	0.22256	0.80337	1.7603	1.7813	1.2529	1.6161	0.95577	0.43753	1.8161	1.6877	0.69602	1.6637	2.4663	0.87793	0.5963	0.16747	1.45	0.8905	1.6048	2.5837	0.91207	2.9268	0.59376	-0.34853	2.2944	0.48099	-0.11154	0.28533	1.6647	1.2955	0.36281	0.020428	0.71153	0.77867	1.1016	1.4972	1.8293	-0.49404	1.3252	0.035476
2.444	2.5398	2.2989	2.8883	3.3633	2.6765	1.4689	2.4114	2.2778	3.3285	1.9343	2.8119	1.8911	3.5168	1.7367	4.4937	1.7432	3.783	2.3997	1.3191	1.9727	1.933	2.2621	1.8371	3.568	2.191	3.1349	4.087	2.5811	1.6822	2.8442	2.9045	1.4204	3.2996	2.376	2.2631	2.0001	3.275	3.2661	1.8555	1.7859	2.7358	2.8922	2.682	3.0345	2.5991	3.0788	2.1491	2.6017	0.54793
-3.5379	-2.6738	-2.8925	-3.0348	-3.185	-2.6763	-1.7781	-3.9128	-4.047	-3.3591	-3.0787	-2.5876	-3.6364	-3.9643	-3.0725	-4.4382	-2.5478	-2.4222	-4.358	-3.6726	-2.9268	-4.2468	-3.3893	-3.2084	-2.3349	-4.0726	-4.475	-4.2844	-3.1449	-4.0076	-3.5448	-3.3531	-3.3533	-2.9914	-3.4804	-3.6089	-2.6502	-4.0123	-3.2115	-2.7293	-2.846	-2.4424	-2.6805	-2.719	-3.4267	-3.7222	-3.5554	-3.6649	-4.5558	-2.9853
6.9783	6.3	6.0304	6.8701	8.1645	7.204	6.5632	6.6578	7.0081	7.388	6.7613	7.5922	7.1363	6.8529	6.55	6.7949	7.2581	8.0504	7.169	6.5709	6.8256	6.6982	6.1844	6.9888	7.0238	6.7349	7.0133	7.637	7.5035	6.5521	5.8656	6.4094	6.9126	7.3739	6.8231	6.4332	7.1475	7.6446	6.3911	7.192	6.571	6.589	6.5025	7.2159	5.9262	7.251	6.1659	7.6664	6.6651	7.7367
-1.2148	-0.72917	-0.50285	-1.7263	-1.7673	-0.16017	-1.149	-2.3788	-1.3321	-1.4052	-0.70042	-0.59884	-1.4969	-2.0107	-0.92692	-1.7604	-2.0635	-0.77356	-1.4808	-1.7128	-0.054708	-2.5375	-1.6984	-2.8115	-1.5056	-1.2707	-0.9451	-1.0965	-1.8428	-1.2705	-2.1271	-0.81994	-1.8615	-0.23058	-0.89086	-1.2365	-1.7618	-0.18333	-0.83558	-0.53475	-1.6852	-1.5462	-1.3726	-0.42479	-0.61519	-1.243	-0.66912	-0.18486	-1.053	-1.1231
-11.707	-11.984	-11.211	-11.564	-10.245	-11.485	-11.383	-11.02	-12.038	-11.764	-11.615	-11.08	-12.484	-10.896	-11.534	-10.468	-11.068	-11.85	-11.161	-12.06	-12.223	-11.043	-10.832	-12.321	-12.022	-11.591	-11.737	-12.147	-10.916	-11.465	-12.014	-11.314	-11.667	-10.581	-13.035	-10.917	-10.807	-11.341	-11.89	-12.18	-11.128	-12.102	-10.98	-10.556	-11.818	-10.915	-12.673	-11.118	-11.346	-10.711
0.10449	-1.7392	0.66598	-0.26702	-0.34033	-1.5431	-0.82824	0.029412	-0.98588	1.3531	0.050065	0.1404	0.25624	-0.13648	-0.1837	-0.030484	0.30592	-0.97608	1.4209	0.018728	-0.61874	0.97536	1.0148	-0.40375	0.29825	-1.4064	-0.30367	-0.89594	-0.52158	-0.6395	0.37851	-0.62215	-1.3653	0.06898	-0.6704	0.88525	-0.3529	0.36544	-1.0726	0.33761	0.56904	0.65671	0.88077	1.1861	-0.20356	0.3948	-0.7433	0.6554	-1.089	0.59908
-12.79	-12.732	-12.584	-14.363	-12.893	-12.256	-14.647	-12.833	-12.573	-13.471	-13.134	-13.056	-13.227	-13.866	-13.188	-13.734	-13.841	-12.179	-14.232	-12.512	-12.197	-13.335	-12.719	-13.39	-13.073	-13.911	-13.466	-12.432	-12.772	-12.833	-14.219	-12.572	-11.834	-12.786	-12.626	-13.495	-13.41	-12.84	-13.813	-13.221	-13.293	-14.107	-15.1	-13.585	-13.453	-14.654	-13.885	-12.847	-13.834	-12.189
-6.8661	-6.7248	-6.7309	-5.9427	-6.7255	-6.3544	-5.9404	-5.6355	-6.6022	-6.0435	-7.2523	-6.9413	-6.8402	-7.0439	-6.1544	-7	-6.9528	-7.1949	-6.5983	-5.9432	-6.4267	-6.8088	-5.6701	-6.5875	-6.751	-6.7464	-6.1729	-6.9488	-5.3752	-6.8061	-5.4474	-5.4789	-6.89	-6.8143	-6.4946	-6.0906	-5.6713	-5.7814	-7.3383	-6.9243	-6.5982	-7.3494	-5.9773	-5.3395	-6.0953	-6.0933	-5.0767	-6.3426	-7.1757	-7.0804
-11.32	-11.154	-11.151	-10.978	-11.527	-10.641	-11.373	-11.59	-10.136	-12.025	-9.3626	-11.315	-10.197	-10.648	-10.787	-10.298	-10.586	-10.553	-9.6527	-10.539	-10.909	-10.586	-10.512	-10.872	-11.852	-10.386	-10.78	-10.973	-11.474	-10.775	-10.834	-11.569	-9.6104	-11.673	-10.109	-10.467	-10.324	-11.094	-11.416	-12.315	-11.88	-11.39	-11.184	-10.624	-11.078	-9.6979	-10.841	-10.921	-9.1654	-10.467
-15.397	-12.099	-13.885	-13.082	-13.233	-13.781	-13.285	-13.212	-12.981	-12.909	-11.835	-12.667	-13.279	-13.194	-13.021	-12.923	-13.888	-13.388	-12.716	-13.115	-13.13	-13.538	-12.791	-12.562	-12.599	-11.964	-12.951	-12.769	-13.916	-14.794	-12.963	-13.915	-12.133	-13.601	-12.878	-13.925	-13.478	-12.494	-12.308	-12.929	-13.395	-13.454	-12.658	-13.832	-13.548	-13.088	-13.324	-13.717	-13.298	-12.66
-1.3332	-0.54352	-0.88375	-1.9448	-1.2089	-0.26142	-1.7052	-0.95719	-2.6086	-0.97662	-0.32869	-1.0249	-0.97908	-1.1732	-1.7983	-1.5605	-1.8157	-1.8814	0.072593	-1.2292	-2.3655	-0.99363	-1.4199	-0.64954	-1.501	-1.6338	-0.26535	-1.7185	-1.4991	-2.0267	-1.6774	-1.6362	-1.772	-2.5009	-2.0053	-2.1114	-1.5769	-2.0026	-2.053	-2.2778	-1.245	-2.4923	-2.1552	-1.0305	-2.9677	-0.3111	-1.5885	-0.69093	-0.99488	-1.8918
-4.642	-4.7693	-6.3447	-5.8738	-4.8725	-5.2022	-6.0841	-5.6289	-5.8429	-5.8436	-5.9257	-4.4692	-4.9028	-6.4525	-5.3663	-5.5507	-5.9607	-4.6643	-5.6359	-5.1311	-6.0057	-5.7098	-5.3153	-4.7592	-5.0347	-6.1352	-5.3982	-5.9559	-5.5032	-5.6081	-5.1188	-5.0815	-6.0553	-5.8278	-5.4721	-5.9174	-5.7738	-5.6076	-6.4921	-5.9416	-4.3519	-7.1063	-3.783	-5.4607	-5.5143	-5.495	-5.1883	-5.7946	-4.7091	-5.5381
-10.825	-13.249	-11.538	-10.699	-12.12	-11.204	-11.108	-11.369	-11.061	-11.236	-10.954	-10.209	-11.154	-11.498	-11.93	-11.406	-10.781	-11.438	-11.506	-11.875	-11.181	-11.222	-10.348	-10.837	-12.084	-10.902	-10.833	-11.382	-12.421	-10.184	-10.428	-12.006	-10.688	-10.661	-11.451	-11.857	-10.836	-12.337	-11.01	-11.383	-11.881	-10.666	-11.841	-10.979	-11.159	-10.744	-10.593	-11.74	-10.871	-12.407
-2.4574	-1.5712	-0.72973	-1.4921	-1.604	-0.47588	-1.1827	-2.2306	-0.36415	0.046445	-2.2557	-1.8943	-0.84642	-1.5764	-1.0408	-1.0102	-2.0487	-1.1572	-1.5768	-1.6058	-1.7626	-1.3139	-0.96654	-0.79525	-0.90476	-0.68905	-0.66011	-2.1207	-0.50797	-1.7772	-0.85927	-1.6754	-2.0879	-1.3689	-2.1561	-2.297	-2.8226	-1.0993	-1.073	-1.5331	-1.0931	-2.6047	-0.92193	-1.5752	-1.8528	-2.0506	-0.00019765	-0.98586	0.15756	-1.6717
-0.55425	-0.81251	-2.0431	-1.671	-2.0068	-2.4763	-2.4668	-1.2162	-0.98593	-2.646	-1.0772	-0.87088	-1.1422	-0.60646	-1.4197	-0.36833	-0.98889	-1.4903	-1.0752	-0.99559	-2.2823	-1.1717	-0.72225	-1.8367	-1.684	-1.7341	-1.4292	-0.77613	-2.0574	-1.1743	-1.3545	-1.8783	-1.551	-2.541	-0.091981	-2.1382	-1.6535	-1.075	-1.154	-1.8163	-0.76175	-1.1308	-1.6236	-2.2606	-1.0542	-2.2869	-1.3664	-2.6038	-0.85843	-0.082986
-1.3826	-1.2074	-1.3407	-0.78791	-1.8485	-1.1239	-2.7969	-2.6122	-1.5035	-1.0158	-1.5283	-1.0237	-1.0887	-2.9016	-0.68268	-0.72802	-0.26377	-1.2705	-0.94898	-0.61257	-0.33922	0.093216	-2.2823	-1.0953	-0.89596	-1.3734	-1.7459	-0.98632	-1.9428	-1.6666	-1.1477	-1.3032	-0.3321	-0.39155	-1.3986	-1.3207	-1.599	-1.6024	-2.2015	-2.4144	-0.95232	-1.5557	-0.79758	-2.3915	-1.037	-1.5201	-0.61676	-1.7463	-1.8227	-1.1449
-6.9814	-7.4797	-4.7203	-5.5491	-5.9126	-5.4607	-5.9267	-4.1186	-5.1807	-5.5165	-4.735	-6.3117	-6.1778	-6.3316	-6.6095	-5.1186	-4.8182	-4.1532	-4.9002	-3.8734	-6.8184	-5.4736	-4.0539	-5.454	-5.5778	-4.4581	-5.821	-6.6035	-6.5047	-5.0836	-5.7982	-4.8783	-6.167	-5.6598	-5.2056	-5.1303	-5.0227	-6.2077	-5.5022	-4.7782	-6.7956	-6.6344	-4.9485	-5.8221	-6.0954	-5.5227	-5.7649	-5.1968	-6.7913	-5.8968
1.7817	2.1321	1.9679	1.7174	1.5642	0.99411	1.5304	2.8093	1.1775	0.66527	1.4992	1.4753	2.4784	1.6529	1.8312	2.3949	2.0159	1.8682	1.6171	0.83492	2.6043	2.0698	1.5071	1.4435	1.4393	2.2124	1.8676	1.5795	1.8576	1.4706	2.8537	2.1562	2.653	2.1622	2.0287	2.2055	1.6613	1.7346	2.8803	1.7358	1.3436	1.7449	2.1425	1.0726	1.3002	1.2358	0.68298	2.7566	1.5367	0.81776
1.4166	1.138	0.78038	0.63146	0.3328	-0.67352	0.8706	0.3235	0.77744	0.11933	1.4237	-0.058131	-0.62939	0.46728	0.20607	0.44505	0.98833	1.1467	0.72171	0.58161	0.46325	0.53079	0.65874	1.2201	-0.21648	0.61821	0.27002	0.67007	-0.34288	0.51968	0.21648	0.19879	1.2721	1.168	0.18406	0.88123	-0.009677	0.1824	0.38068	0.56676	0.18252	0.51641	0.091176	1.1969	0.46596	0.16021	0.56828	2.0455	0.018109	0.71387
-8.6737	-10.081	-9.9271	-9.3091	-9.362	-8.4648	-8.4632	-9.4483	-8.5482	-8.5434	-8.1317	-8.9479	-9.7925	-8.6757	-8.1069	-8.8692	-8.4213	-10.131	-8.9479	-8.1722	-9.1634	-8.4126	-8.5819	-8.8044	-9.6076	-8.9255	-8.9603	-8.4124	-9.7048	-8.7471	-9.0314	-8.4338	-9.3672	-8.8242	-9.8142	-9.4175	-9.1397	-8.7318	-9.5273	-8.7197	-8.6612	-8.7174	-8.7623	-10.01	-8.2629	-8.8298	-9.4984	-9.2339	-9.7461	-8.4665
7.7237	9.2816	9.0689	8.4158	8.3146	6.8313	9.6157	8.3957	7.4623	6.8024	7.9594	8.0051	8.1732	8.4056	7.2847	7.0412	7.929	8.0072	7.5827	9.0127	7.908	7.3548	7.598	9.0585	6.7429	8.0323	7.934	7.1617	8.7681	8.2802	8.7672	7.2577	9.0608	8.6758	8.4005	9.1239	8.4438	7.3238	9.4724	7.9421	8.8782	7.7221	7.7587	7.6131	8.2275	8.3024	7.9708	9.7802	7.6823	7.7732
-13.357	-12.967	-13.402	-13.579	-13.459	-12.12	-13.164	-13.672	-12.459	-13.657	-12.121	-12.878	-12.155	-13.31	-12.927	-11.861	-12.519	-12.431	-12.701	-13.279	-12.919	-11.944	-13.199	-12.819	-12.02	-13.744	-12.829	-12.509	-13.324	-12.717	-13.824	-12.321	-12.543	-12.748	-12.821	-11.766	-12.705	-13.582	-13.254	-12.856	-13.959	-12.851	-11.837	-12.206	-13.392	-12.79	-12.702	-12.477	-12.024	-12.55
-10.083	-9.3612	-9.8024	-10.686	-9.7795	-9.1358	-9.703	-10.434	-10.452	-10.298	-9.9807	-9.8843	-10.387	-10.419	-10.498	-9.5041	-10.413	-10.554	-9.2709	-10.29	-10.355	-9.7907	-10.012	-10.077	-8.2273	-10.378	-10.38	-9.7263	-9.9746	-9.6858	-9.5562	-9.363	-9.0193	-10.479	-10.64	-10.419	-9.0714	-10.218	-10.088	-9.6598	-10.526	-10.145	-9.6155	-9.434	-10.223	-10.174	-10.32	-9.4342	-10.521	-10.316
-1.1948	-0.84928	-0.18815	-1.1827	-1.5903	-1.9173	-1.4534	-0.44361	-0.63747	-2.3715	0.45017	-1.3139	-2.1535	-1.8523	-1.4078	-1.1778	-0.74405	-2.2589	-0.11679	-0.44325	-2.3241	-1.6577	-1.333	-0.89771	-0.4277	-1.2342	-0.24606	-0.54553	0.024894	-1.525	-1.8057	-1.933	-0.61778	-2.381	-0.54897	-1.1149	-0.54657	-1.0136	-1.733	-1.8012	-1.3646	-1.5478	-0.70639	-0.75125	-0.71651	-1.6981	-1.3691	-1.6085	-1.6712	-1.3365
0.72787	0.64929	1.0468	-0.101	-0.55716	0.63437	0.22631	-0.56506	0.23224	0.49384	0.96739	0.38228	0.23488	-0.22071	1.5118	0.12869	-0.3519	-0.36489	-0.33855	1.2141	1.3694	-0.28304	-1.0219	-0.15144	0.85983	0.8978	-0.15682	-0.29451	0.24619	-0.37585	0.48829	1.0036	2.0439	-0.69907	1.148	0.51188	-0.0008505	-0.27297	-1.1524	0.15185	1.0127	-0.15335	0.7284	0.52778	-0.12553	-0.53922	-0.08286	0.83744	0.95435	0.94474
-0.80442	-2.2864	-2.2824	-2.0659	-2.3939	-2.9474	-2.7875	-2.6151	-2.5102	-2.3057	-2.5015	-2.335	-1.9999	-3.1864	-2.2613	-3.1338	-2.4484	-1.9246	-1.7871	-3.1065	-2.8982	-3.8323	-3.7428	-2.0598	-3.3611	-2.2054	-2.5693	-2.1955	-1.8262	-2.735	-3.5751	-2.4994	-3.1731	-2.6431	-3.5752	-3.8751	-2.9786	-3.6982	-4.0147	-2.2714	-2.0146	-2.6215	-3.2491	-2.1022	-1.6747	-2.9148	-1.9624	-3.2681	-2.9891	-2.7293
1.1496	2.2991	2.0065	1.4109	3.4712	1.766	1.8751	2.4219	2.3011	1.2496	1.868	1.7889	0.49913	1.1943	1.8038	1.5418	1.2089	1.82	1.9759	2.3551	1.8815	1.4257	1.4675	1.9126	2.292	2.5317	0.92751	1.6192	2.4661	0.69546	0.1328	1.3652	1.5047	1.3662	1.0049	1.1533	2.8555	1.6564	1.8303	0.99448	1.7373	2.8249	2.3531	2.1038	0.5393	1.6353	1.6387	1.741	0.63751	0.91021
-3.5183	-4.0337	-3.7541	-2.3767	-4.0565	-3.2139	-4.4948	-4.3454	-4.5805	-4.1442	-2.357	-4.4915	-4.6547	-3.6829	-4.5107	-3.9858	-4.165	-4.6003	-2.0253	-3.5963	-4.0989	-3.02	-2.9967	-3.9421	-4.418	-2.9357	-3.8783	-3.9585	-3.6328	-4.771	-4.3037	-3.5778	-4.2886	-5.025	-3.6274	-3.9658	-2.3825	-2.6539	-2.6972	-3.2706	-4.2097	-3.6896	-2.8172	-3.6771	-3.3412	-4.0007	-3.3101	-4.0891	-3.4268	-3.3367
-2.4802	-1.1525	-1.4519	-0.23093	-1.2801	-2.1965	-1.8881	-1.119	-0.75311	-0.079722	-0.74605	-1.0986	-1.4394	-1.659	-1.3484	-0.8228	-0.57278	-0.6083	-2.3894	-1.6372	-0.963	-1.4484	-0.81358	-1.7948	-1.0716	-2.2569	-1.4402	-1.4993	-2.0056	-0.10002	-1.4201	-1.382	-1.5326	-1.7892	-1.5694	-1.3522	-1.427	-0.71861	-0.69428	-1.6851	-0.96148	-0.50563	-1.6425	-0.90941	-0.28374	-0.38703	-2.232	0.30548	-1.7138	-0.86662
-12.561	-13.779	-13.295	-13.268	-12.566	-13.484	-13.441	-13.11	-12.848	-12.59	-13.104	-11.896	-13.21	-13.264	-13.728	-13.924	-13.058	-12.32	-13.044	-13.612	-14.142	-13.781	-12.361	-13.262	-12.757	-13.411	-13.533	-13.252	-12.568	-12.494	-13.56	-12.216	-13.351	-13.738	-13.989	-13.625	-13.398	-13.281	-14.355	-13.024	-12.923	-13.656	-14.979	-13.326	-13.625	-13.039	-14.668	-13.21	-12.301	-12.988
0.87048	0.053641	-0.32272	-0.62379	-0.31414	1.04	0.3427	0.9123	-0.7054	0.39893	-0.61577	-0.23556	0.55025	-0.1015	1.0184	0.36846	-1.2349	0.22886	-0.76091	-1.115	0.3076	0.61011	-0.95562	0.077295	-0.4642	-0.67091	0.085634	-1.2173	-0.037269	0.3441	-0.056732	-0.37373	-0.96984	0.07525	0.92142	-0.55177	0.60794	-0.70164	1.1306	0.73721	-0.0776	-0.69305	0.6714	-0.29577	0.26715	-0.86417	0.49103	-0.065216	0.38251	1.1954
4.6518	5.8145	5.4209	4.1987	4.9513	5.3763	6.3909	4.6972	5.7176	5.1106	4.2508	5.5228	5.1646	5.1437	4.5582	5.5751	5.4157	4.9914	4.463	5.0285	5.4313	4.8479	4.236	6.2743	4.7483	5.3858	5.0454	6.0807	5.2388	4.9645	5.2373	6.0036	5.2737	5.253	5.9843	4.7984	6.1722	5.9861	3.8332	5.3693	5.6426	5.8677	5.517	5.3793	5.2245	5.0629	4.1982	5.1133	4.6335	3.7844
-0.10827	-0.19907	0.5649	-0.77065	-0.99125	-0.70818	0.10718	0.30529	0.164	-0.34971	-1.4425	0.54965	0.61166	-0.058867	-0.40016	0.41043	0.63866	0.64387	-1.469	-0.53937	-0.37801	1.0828	-0.95293	0.11048	-0.36936	0.8426	0.19859	-0.74052	1.2186	-0.59204	-0.54446	0.0063845	-0.0043162	0.23287	0.59368	0.58087	-0.61901	-0.58482	-0.73402	0.44422	-0.419	-0.22963	0.72622	0.35393	-0.22023	1.5254	0.089304	-0.15882	-0.68942	0.75657
7.9753	9.4354	8.7638	8.5286	9.6919	8.2103	7.8177	7.8446	8.3926	8.1436	9.0857	8.7186	7.3158	8.492	8.3454	8.3642	7.8781	7.7528	8.7988	8.4579	8.5812	8.6393	8.9511	9.0275	8.8648	8.8535	8.3469	8.1792	8.1388	9.215	8.5989	9.4971	8.7551	7.6325	8.9583	9.4795	8.7585	8.7761	8.6691	9.3162	7.7077	8.1204	9.7103	9.2118	8.2705	9.0463	8.8139	9.2002	8.1404	9.7429
-11.472	-11.276	-12.438	-11.379	-12.225	-11.097	-10.894	-11.637	-10.921	-11.818	-11.097	-10.807	-12.284	-12.053	-11.394	-12.585	-12.618	-11.57	-11.207	-12.582	-11.279	-11.625	-12.564	-11.68	-10.433	-11.329	-11.217	-11.91	-11.05	-12.171	-9.9214	-11.157	-11.643	-12.632	-11.61	-10.666	-11.154	-11.251	-11.171	-11.516	-12.528	-11.702	-12.536	-12.069	-11.436	-10.32	-11.075	-10.388	-11.627	-10.67
10.894	9.0746	11.12	9.4667	10.501	9.2462	9.1384	10.08	11.498	10.369	9.892	10.525	11.611	10.116	9.4179	10.205	10.015	10.378	10.212	12.026	9.2079	10.08	9.4466	10.114	10.095	9.677	9.5939	9.5095	9.929	9.8931	9.8459	8.5697	10.957	9.4033	10.197	10.176	9.0271	9.5573	10.678	9.1598	8.8178	9.2081	9.3205	9.0894	9.8466	10.942	9.2377	10.452	9.5199	11.005
-2.1418	-0.59176	-0.51	-1.2075	-1.5623	-1.8466	-2.9859	-1.1513	-1.9785	-2.2011	-0.53592	-1.2196	-1.6768	-0.54392	-0.71272	-1.1722	-2.2767	-0.4525	-1.2732	-1.068	-0.44813	-0.51416	-1.8214	-1.3492	-1.1487	-0.69307	-1.2575	-0.57672	-1.3899	-1.6081	-1.0711	-2.1057	-1.6275	-1.1785	-1.8201	-0.74498	-2.0975	-1.4241	-1.2971	-0.60842	-1.138	-1.2874	-2.3685	-0.42545	-0.63365	-3.7601	-1.4152	-1.9529	-0.59419	-0.85548
-8.2327	-8.6955	-10.114	-8.8169	-8.4061	-8.7945	-9.3017	-8.84	-8.7938	-9.0808	-8.4046	-8.941	-9.2238	-9.2395	-9.664	-8.2998	-8.77	-8.7797	-8.5559	-8.9212	-9.0005	-8.9572	-8.5514	-8.8847	-8.2431	-8.4952	-9.5769	-8.2594	-9.8687	-9.3385	-8.423	-10.104	-8.7682	-8.8866	-9.5935	-9.4053	-8.6988	-9.2531	-9.1413	-9.0135	-9.6875	-8.7858	-9.4631	-9.5446	-9.907	-9.4172	-8.9671	-10.006	-8.1057	-9.519
3.8551	2.7617	2.384	3.1779	2.1139	2.9438	3.6353	2.3345	3.3045	2.7232	3.3372	3.1031	3.3425	3.3628	3.9329	2.5603	1.8043	3.2612	2.9995	3.8905	2.9594	1.7663	2.2493	3.7993	3.9598	2.7598	2.0759	3.3177	2.7786	2.5833	3.2787	2.9043	3.0975	2.1506	1.956	2.9629	3.4396	1.8664	2.5221	2.3719	1.6513	2.0618	2.5952	2.4878	2.9555	2.5888	4.0858	2.7424	3.2581	2.9155
-22.024	-20.818	-21.325	-22.035	-20.936	-22.704	-22.162	-22.627	-21.739	-22.615	-22.009	-21.802	-22.383	-23.1	-22.62	-22.197	-22.438	-22.17	-21.642	-21.503	-21.989	-22.062	-22.496	-22.299	-22.416	-20.831	-21.395	-23.048	-21.891	-21.645	-22.472	-21.673	-21.923	-21.181	-21.503	-21.124	-22.38	-22.637	-22.36	-22.349	-21.749	-22.556	-22.778	-22.363	-22.135	-23.068	-22.024	-21.824	-21.891	-22.561
-1.8224	-1.0847	-0.86033	-0.67278	-0.86378	-1.7813	-1.8595	-0.25156	-2.6728	-1.7076	-1.7827	-0.42875	-1.538	-1.5604	-2.4038	-1.2575	-0.85393	-1.2043	-2.4665	-1.1626	-0.86174	-2.1426	-1.0876	-0.63126	-1.0091	-1.7474	-1.1863	-1.0444	-1.639	-1.1998	-1.8059	-2.2455	-1.7611	-2.3415	-1.2609	-2.1231	-1.3923	-2.6268	-0.48167	-1.6708	-2.1715	-1.1905	-1.7997	-2.0829	-0.63771	-0.30053	-2.3441	-0.79543	-1.8288	-1.3252
-1.5555	-1.8247	-3.0084	-3.4534	-1.5085	-1.7812	-2.229	-2.4051	-2.6763	-2.5036	-2.5871	-3.1415	-2.9481	-2.7571	-2.5688	-2.8268	-2.723	-2.1638	-2.398	-2.102	-3.0841	-1.6737	-1.9825	-2.2769	-1.6562	-2.3202	-3.4613	-1.2249	-1.2077	-1.9077	-1.6149	-2.0252	-2.5111	-1.4573	-2.3477	-2.0494	-2.4863	-3.2486	-2.5235	-2.3151	-1.1801	-1.1245	-2.0137	-3.423	-2.5697	-3.9305	-2.5285	-0.73535	-2.0917	-2.4617
-2.3096	-3.2742	-3.1724	-3.0136	-2.9416	-3.1182	-3.4087	-3.0008	-3.4905	-3.5288	-3.1536	-2.9968	-2.3631	-2.4398	-3.0507	-3.422	-2.8402	-4.8731	-2.631	-2.6141	-3.131	-2.7539	-2.801	-2.7176	-3.9483	-2.9711	-3.0047	-2.5356	-3.491	-3.8557	-3.3006	-3.633	-3.0948	-3.3272	-2.6688	-2.6849	-3.0373	-3.7537	-2.1566	-3.8676	-1.739	-3.2981	-3.9254	-3.3543	-3.4299	-2.7669	-2.732	-1.6257	-3.8382	-3.2047
2.1046	2.0598	2.3293	3.8803	1.7083	2.2702	3.9776	3.3306	2.7358	3.0922	2.1357	2.5418	2.7128	1.0792	2.199	2.0867	2.6682	3.7761	2.1353	2.9626	3.5622	2.5714	2.4753	3.4162	1.9128	1.5881	2.5339	3.1277	3.0651	3.4217	3.5996	2.5602	4.2059	2.4273	2.2767	3.0488	2.6173	2.9703	2.8488	1.3114	1.5939	2.6825	1.5379	3.1476	3.26	2.0813	2.2302	1.5903	2.8132	2.9983
1.4366	0.4342	1.3184	2.6556	1.4529	2.5962	0.75657	1.1308	1.8805	1.4927	1.0208	3.1181	2.2253	0.65512	1.2612	1.7628	2.364	0.56341	2.2587	1.2849	1.6089	1.4846	2.0515	1.9316	1.9685	1.0434	1.4043	1.7592	1.0976	1.3428	2.1286	1.8572	0.5138	1.8294	1.8466	1.5723	0.93932	2.1094	1.3135	1.6947	0.79493	0.74639	1.3057	1.5243	0.62595	1.5988	0.33869	0.95912	2.328	1.2996
1.1299	0.76637	-0.15572	-0.87174	-0.22308	-0.50053	-0.36473	1.9667	-0.057691	-0.10704	0.27602	0.66559	0.47981	0.63784	0.81268	0.87274	0.34496	-0.24422	0.78043	0.71924	0.56751	0.86501	1.1798	1.4712	0.44282	0.84304	1.2662	0.71703	0.45156	0.45228	-0.20664	0.5079	0.2518	0.57612	-0.29504	1.1758	0.43507	0.79632	0.61744	0.45804	-0.70445	-0.5722	1.2708	0.90137	-1.2668	-0.04783	0.24257	0.49627	1.1611	0.63515
6.9397	6.8979	8.0005	7.1818	6.4397	6.5175	6.3702	6.3548	6.262	6.346	5.7786	6.4492	6.9063	7.4082	6.6256	7.5389	6.7719	6.7103	6.8373	7.5775	7.2987	7.0282	6.4043	7.5976	6.5844	6.4502	6.5469	5.9675	5.834	6.9384	5.9461	6.7369	6.2648	7.3636	7.4875	6.4562	6.3416	7.9768	6.7887	7.1642	6.7886	6.9777	7.9201	6.7393	6.0066	7.0672	5.7437	6.1128	6.5975	7.3917
-7.1266	-5.9385	-7.8744	-6.7663	-6.7922	-7.0444	-8.1958	-7.5659	-8.3662	-6.7312	-6.6702	-7.2266	-6.6817	-8.1943	-7.4976	-8.6557	-7.7701	-7.6301	-7.6115	-7.7666	-8.2819	-7.6039	-7.8615	-7.7046	-8.3531	-7.5105	-6.6972	-8.1227	-7.2928	-6.2987	-7.3972	-8.308	-6.937	-7.6077	-6.71	-8.0743	-6.8209	-8.0223	-7.3248	-7.8783	-6.4738	-6.9223	-7.2717	-8.2249	-8.6152	-7.3767	-8.0057	-7.2883	-7.2619	-8.483
8.0028	6.7334	8.3821	8.3454	7.8124	8.2696	7.0931	7.9365	7.0528	8.5689	8.5714	8.1545	7.8465	8.3922	8.4754	8.1907	7.9828	5.6072	7.854	9.5451	7.9136	7.992	8.0518	8.7211	7.3163	7.7566	8.0312	7.6404	7.4496	8.1156	7.8166	7.2576	9.5215	7.5154	7.8811	7.4856	8.4459	7.225	7.7652	8.792	7.1346	8.0153	8.2051	8.6689	7.2249	8.2067	8.4817	7.447	8.7638	8.075
-5.5203	-7.6527	-5.1789	-7.4402	-6.0292	-6.5144	-6.171	-7.6987	-6.878	-6.2609	-5.8553	-5.8768	-7.1117	-6.9158	-6.1817	-6.6514	-7.2567	-7.4761	-6.3982	-6.7001	-6.5435	-5.1014	-5.6099	-6.8186	-6.0253	-5.8741	-6.8325	-7.9661	-6.5262	-6.231	-6.8716	-6.7433	-6.8628	-7.3006	-5.6311	-6.5275	-7.1077	-4.5519	-5.9119	-6.6833	-6.626	-6.3978	-6.2052	-6.5189	-6.6585	-6.2561	-6.0121	-7.0121	-5.4848	-5.6959
-13.795	-15.235	-13.994	-14.907	-13.585	-14.123	-14.122	-15.39	-14.36	-15.207	-14.319	-14.651	-14.697	-14.215	-15.308	-13.469	-14.268	-13.822	-15.209	-14.26	-15.177	-15.249	-14.171	-14.424	-14.861	-14.587	-14.895	-15.312	-15.621	-14.383	-13.851	-14.976	-14.628	-13.915	-13.871	-14.616	-16.786	-14.547	-14.474	-15.123	-13.577	-13.737	-13.602	-14.846	-14.798	-13.559	-14.557	-15.22	-13.906	-15.959
-4.7552	-6.4495	-5.2445	-5.9733	-4.8542	-5.9245	-5.2566	-3.7007	-5.581	-5.1386	-5.9062	-5.5936	-4.4516	-6.1287	-4.9674	-6.4807	-5.6721	-4.7987	-7.1093	-5.503	-6.6308	-5.3845	-6.3601	-6.3985	-3.9992	-4.116	-5.8017	-4.6863	-5.6006	-5.0711	-5.7331	-6.2248	-5.3582	-5.7715	-5.6161	-6.1354	-4.6945	-4.8028	-4.5371	-6.4222	-5.2472	-5.2222	-5.7703	-5.8441	-5.3012	-5.361	-5.7632	-5.5647	-5.4476	-5.3483
-1.2926	-1.8388	-1.0611	-1.6524	-1.083	-2.5145	-2.2095	-1.1197	-1.7362	0.48252	-3.1745	-0.82444	-1.7228	-2.7508	-1.3231	-2.0003	-0.61647	-0.98959	-1.3995	-1.1234	-1.3451	-1.2857	-2.5039	-1.1913	-2.1522	-0.92228	-1.0437	-1.431	-1.2021	-2.303	-0.90874	-1.6946	-1.0011	-0.86157	-2.0635	-1.5567	-0.1898	-1.2816	-2.2061	-2.3469	-1.8959	-0.60764	-1.0393	-1.9232	-1.9985	-1.5395	-1.0579	-0.6474	-1.2285	-1.234
-0.87525	-0.76393	-1.3097	-1.9013	-1.9241	-3.5553	-1.6432	-1.3722	-1.7651	-2.0688	-2.092	-1.0031	-2.0566	-2.2164	-1.9995	-1.6259	-0.81775	-1.8202	-0.83104	-0.77013	-1.9626	-0.4346	-1.1107	-2.7842	-1.6195	-0.99389	-2.5939	-2.6001	-2.4059	-3.2887	-1.636	-1.3523	-1.3762	-2.3206	-1.5167	-2.4219	-1.453	-2.489	-0.99034	-1.8859	-1.0582	-1.7313	-1.6779	-2.3176	-2.1806	-1.1665	-2.9551	-1.7036	-1.1782	-2.0383
-3.8518	-4.6556	-4.3849	-5.5055	-4.359	-4.411	-4.6213	-3.7455	-3.7805	-4.6289	-3.6494	-4.4869	-4.5376	-4.7643	-4.1179	-3.355	-4.5532	-3.1867	-4.6111	-4.2414	-3.7271	-4.7152	-4.12	-3.9793	-4.4574	-5.0735	-3.4092	-3.1363	-4.7694	-4.363	-3.3051	-4.2344	-4.9502	-3.1425	-4.5334	-6.3519	-3.8503	-4.7737	-4.7977	-5.0871	-3.7967	-3.7377	-3.7878	-2.927	-4.5094	-4.5186	-3.3559	-4.6011	-4.3708	-4.0111
0.075759	-1.8604	-2.3159	-0.53739	-0.88802	-0.9553	-0.78602	-0.61966	-0.34126	0.095149	-1.2766	-1.5663	-1.7523	0.19082	-1.8142	-1.5438	-1.6274	-1.7654	-1.7329	-1.3777	-1.0808	-0.88085	-1.4085	-0.4968	-1.5311	-1.3959	-1.9133	-1.0333	-1.3349	-2.6429	-1.661	-1.1474	-1.4468	-0.46133	-1.4629	-2.7623	-1.4046	-0.46305	-0.84899	-1.3463	-0.90133	-1.4846	-2.3349	-1.5306	-1.0209	-1.1228	-0.6292	-1.957	-1.0645	-0.70809
-1.8339	-2.0845	-3.037	-2.7083	-2.2982	-1.6632	-1.8588	-1.627	-2.53	-1.8655	-2.3312	-3.3823	-3.7006	-2.7082	-2.1616	-2.6912	-2.4332	-2.8652	-1.987	-3.4754	-1.6652	-2.1801	-3.4875	-2.7341	-1.8662	-3.4947	-3.7238	-1.8111	-3.4753	-2.8917	-2.9251	-3.0604	-3.3339	-3.0517	-2.3938	-1.7779	-2.4073	-2.3122	-3.0073	-2.6831	-2.1405	-2.0587	-2.1968	-2.993	-2.0521	-3.6786	-2.4937	-1.6878	-2.6957	-3.4413
-9.9729	-9.4493	-10.297	-10.529	-10.882	-10.182	-9.7755	-9.8173	-10.006	-9.9197	-10.678	-9.5372	-9.9577	-9.1165	-11.088	-10.336	-10.248	-9.8535	-10.497	-10.623	-10.396	-10.555	-10.92	-10.359	-10.929	-9.3204	-10.623	-11.59	-11.106	-10.958	-10.37	-11.819	-11.466	-11.038	-9.7274	-9.4306	-10.624	-9.1054	-10.135	-10.405	-10.143	-10.591	-10.419	-9.8334	-9.558	-9.9083	-10.666	-9.6894	-10.47	-8.9945
-14.472	-13.495	-13.157	-12.935	-12.974	-12.814	-14.068	-13.723	-13.178	-13.839	-12.421	-12.28	-13.274	-12.338	-12.103	-11.888	-13.015	-12.498	-13.431	-13.435	-12.75	-14.162	-12.899	-12.645	-13.157	-13.202	-14.1	-12.971	-13.235	-13.557	-14.157	-14.348	-13.326	-12.916	-12.442	-13.57	-13.734	-13.503	-13.266	-14.043	-13.565	-11.826	-12.884	-13.005	-14.359	-13.254	-13.38	-13.544	-13.932	-12.857
-13.353	-14.707	-14.212	-13.916	-13.453	-15.587	-14.822	-14.804	-14.091	-15.117	-14.364	-15.468	-14.804	-14.451	-15.695	-14.226	-14.421	-14.935	-14.919	-14.684	-14.604	-14.732	-14.896	-14.45	-13.129	-15.694	-14.687	-14.02	-15.019	-14.604	-15.022	-13.997	-14.847	-14.244	-15.052	-14.719	-15.942	-14.957	-14.212	-14.527	-14.204	-13.838	-15.153	-14.384	-15.529	-14.14	-14.479	-14.537	-14.919	-15.427
2.361	2.356	1.2762	2.6002	2.0368	1.8219	2.702	1.611	1.4663	1.3673	2.2021	1.0725	1.0796	1.8245	0.3327	0.74095	2.1679	1.8629	2.1595	1.0138	0.69593	1.3033	1.3105	1.4178	1.9003	1.6465	2.3605	1.5916	1.1294	1.4241	0.29624	2.0865	1.4604	0.68743	1.0477	0.91748	1.848	1.1802	0.95047	2.2219	0.40047	1.518	2.3341	0.53874	1.0156	2.7127	1.5137	2.622	0.63357	2.8635
-13.546	-13.918	-12.476	-13.387	-12.948	-13.031	-13.386	-12.366	-14.134	-13.737	-14.002	-13.609	-13.333	-13.375	-11.869	-13.439	-11.786	-13.516	-13.132	-14.067	-13.971	-12.889	-12.785	-12.687	-13.642	-12.839	-13.586	-12.784	-12.206	-13.523	-13.103	-13.698	-13.346	-13.152	-13.057	-12.322	-13.031	-13.834	-13.334	-12.998	-12.503	-12.924	-13.3	-13.358	-13.076	-12.697	-14.171	-14.236	-13.042	-12.937
-0.98102	-2.3669	-1.5483	-0.81122	-2.7331	-1.5219	-2.1099	-1.012	-1.0664	-1.6826	-1.4145	-1.7889	-2.5187	-2.5154	-2.1205	-2.0322	-2.1879	-2.2418	-1.5429	-2.4289	-1.8289	-1.3047	-1.2079	-1.8719	-0.37886	-2.8131	-2.167	-2.0615	-1.5985	-0.67578	-1.8869	-0.57912	-0.92439	-1.9827	-1.9612	-1.887	-1.5937	-1.2834	-1.8293	-1.3491	-2.0086	-2.1816	-1.2112	-1.3311	-2.5236	-1.9253	-1.2963	-1.6263	-1.5756	-0.32026
8.1985	8.4223	9.0965	8.8626	8.5855	9.6471	8.5133	8.4908	8.1441	8.2977	8.2023	8.7799	7.8559	8.4753	8.4561	9.476	8.5555	8.9253	8.0154	7.6075	8.5656	8.5946	7.5987	8.3613	8.7608	8.6657	7.9448	9.4205	8.9126	9.7473	8.6564	8.1839	8.6963	9.0137	7.3445	8.5303	7.8039	8.3147	8.291	9.513	7.8873	8.514	9.421	8.1417	7.9134	6.6995	7.7165	8.2824	8.7412	7.6346
-5.0756	-5.1119	-4.429	-5.1379	-4.5001	-5.6101	-5.5325	-4.1825	-3.8408	-4.9939	-4.8303	-5.947	-4.8113	-5.5178	-4.2422	-5.5815	-4.6082	-4.7864	-5.4034	-5.8844	-4.0505	-4.8308	-3.5664	-5.0529	-4.6561	-5.0864	-4.7607	-4.8568	-3.3093	-5.1039	-5.2704	-5.363	-4.3619	-5.1059	-3.9901	-5.1184	-4.0237	-5.2926	-5.4804	-4.1201	-4.3539	-4.6096	-4.6326	-4.4014	-5.201	-4.5015	-6.0487	-4.7187	-4.1056	-3.8787
-5.7773	-6.014	-6.3007	-5.3556	-6.0937	-5.2248	-5.3622	-5.9938	-4.727	-5.0401	-5.2008	-5.6999	-5.6126	-4.8204	-4.1799	-4.9677	-6.1636	-6.907	-5.4675	-4.7853	-5.3617	-4.8146	-6.3179	-6.3001	-5.7342	-3.9126	-6.9742	-5.7897	-4.9099	-5.6137	-5.5625	-6.5863	-6.0363	-6.163	-6.1149	-5.7664	-5.719	-6.5662	-6.1913	-4.733	-6.3781	-5.7179	-5.1993	-5.6409	-6.7509	-5.1577	-5.2876	-5.1496	-5.889	-4.6669
-13.385	-13.12	-13.496	-14.722	-13.704	-13.924	-13.636	-12.57	-12.828	-14.293	-13.375	-13.859	-12.657	-12.919	-13.108	-13.08	-12.712	-11.189	-12.866	-13.386	-13.664	-13.665	-12.518	-11.809	-13.524	-12.299	-13.869	-11.865	-13.131	-12.927	-13.874	-13.225	-14.409	-13.848	-12.651	-12.949	-14.041	-12.717	-13.627	-13.536	-12.53	-12.9	-13.122	-12.893	-13.37	-12.082	-12.411	-13.027	-13.279	-12.182
2.8725	3.4189	1.1648	3.1139	3.3237	2.8833	2.6559	3.1702	2.7881	3.1656	2.3731	2.7635	2.5866	2.1782	3.1298	2.7818	1.9702	2.2034	3.2974	2.6349	2.75	3.0205	2.0137	2.7429	3.795	3.1197	2.3051	3.0449	2.162	2.7346	2.0817	2.6583	2.8234	2.5512	3.0169	2.9388	2.5765	1.4168	2.3339	1.6337	3.1654	2.19	1.8922	2.532	2.9936	2.2773	2.3923	2.3375	3.3438	2.4337
5.7312	6.0972	5.2322	6.6332	6.711	6.7059	6.7953	6.6535	7.2149	6.4812	6.9281	7.0179	7.2556	7.6906	6.9857	7.5203	7.2329	7.3916	6.7844	6.6212	7.3091	7.2097	7.7303	8.0337	6.5063	6.3325	5.6889	7.2713	6.4033	6.3861	7.5756	7.126	7.0094	6.7563	6.5927	5.8159	5.9746	6.9222	6.4773	6.6235	6.0651	6.7939	6.7454	6.3082	6.8558	7.0073	7.5349	7.4023	5.1134	7.4682
9.1819	8.85	9.0576	8.7426	9.2904	8.9747	8.436	8.9593	8.3133	8.1544	8.7537	9.2369	8.2505	9.3075	7.8665	9.1153	8.0981	9.3815	9.0822	9.1707	9.1098	8.1625	9.7345	8.0684	8.3547	9.5862	8.2109	8.747	8.2537	9.4821	8.1574	8.8126	9.4626	7.8567	9.1957	8.4944	9.6376	9.8912	8.9425	8.4713	9.7024	8.8389	8.8258	9.0365	8.5561	8.2977	8.1693	8.6129	9.2308	8.03
0.57494	-0.73854	0.37071	-0.35135	-0.14295	1.0519	-1.3521	0.40661	-0.31493	-0.77071	0.29283	-0.036767	-0.32299	-0.76552	-0.053787	-1.4027	-0.52103	0.28089	-0.22247	0.28749	-0.13748	-0.89084	-0.034218	0.79767	0.38395	0.30743	0.19922	-1.0927	0.057917	-0.61114	0.3437	-0.30328	-0.76894	-0.053069	-0.33284	0.96192	-0.17663	0.25646	-0.72408	0.36302	1.415	-1.5439	0.8182	-0.22799	0.094481	0.37784	-0.33783	0.12532	-1.1914	-0.006157
-15.735	-13.577	-14.307	-15.689	-14.14	-14.868	-14.129	-14.894	-14.309	-15.355	-14.966	-14.665	-13.75	-14.41	-14.51	-14.172	-14.88	-14.92	-16.386	-14.045	-14.998	-13.535	-13.742	-14.522	-13.561	-13.734	-13.532	-14.765	-14.411	-14.926	-16.345	-14.712	-15.169	-14.863	-14.416	-14.362	-14.726	-15.192	-13.97	-15.086	-14.122	-14.687	-15.404	-14.073	-15.158	-13.99	-15.158	-15	-12.983	-14.726
-12.165	-11.831	-12.374	-11.421	-11.953	-12.157	-12.429	-12.027	-11.915	-11.567	-11.556	-11.382	-12.015	-11.097	-11.199	-12.006	-12.607	-11.183	-11.886	-12.037	-12.252	-11.824	-11.622	-11.996	-11.899	-12.474	-12.128	-11.765	-11.731	-10.53	-11.19	-13.036	-12.242	-12.551	-10.728	-10.579	-12.916	-12.619	-11.198	-10.817	-12.485	-11.506	-12.339	-10.639	-12.073	-11.082	-11.964	-10.819	-10.635	-10.933
2.2903	4.0218	1.5136	4.0147	2.798	3.7564	2.3451	3.0744	3.9208	3.3722	3.5971	3.4239	3.6429	3.6601	3.3247	2.1401	2.9926	3.1429	3.9264	3.4071	2.4055	1.886	3.925	3.0641	2.9846	2.7798	3.1548	2.3471	3.0889	3.7891	3.5895	2.9996	3.0316	2.698	2.4543	4.0353	3.9509	2.7478	2.9837	2.9089	3.8173	3.1131	2.6199	2.4137	2.9933	3.5436	3.9718	2.6704	3.3904	2.8278
1.0471	2.478	1.1859	0.28904	0.21016	1.551	1.0973	1.3786	0.99216	0.43686	1.0109	1.5351	1.4619	1.2532	1.705	0.71489	1.3708	1.1812	1.4183	0.75995	1.1758	-0.020087	1.128	1.3473	1.228	1.3038	1.072	1.5382	0.87257	0.21868	0.085629	2.2901	2.2048	0.26896	1.0203	0.35428	1.1525	1.0624	1.2294	-0.4371	1.605	0.78394	1.1716	1.093	1.3943	1.8128	0.86725	0.73921	1.4363	0.78234
-3.8104	-5.1602	-3.917	-4.3406	-4.681	-4.4216	-3.635	-3.532	-4.3237	-4.3058	-4.3409	-4.1363	-3.5638	-3.4268	-3.952	-5.0443	-3.0267	-3.7292	-3.9541	-3.2754	-5.343	-3.4134	-3.693	-5.2589	-4.4676	-4.6596	-4.892	-4.9769	-3.8737	-3.3595	-3.3217	-3.3663	-3.9866	-4.2468	-3.7543	-3.9004	-3.747	-3.8734	-5.2068	-3.7853	-4.7999	-3.6044	-3.8545	-4.495	-5.241	-4.9239	-3.8531	-4.1779	-4.4715	-4.5615
9.5643	10.607	9.8202	8.9098	10.333	9.8586	10.196	10.049	10.074	9.4053	10.394	8.4488	10.104	9.7509	9.3039	8.77	9.9722	10.102	10.971	10.279	10.469	9.7052	10.098	10.468	8.9274	10.94	9.527	9.0411	10.272	9.6414	9.5766	10.313	9.7787	10.337	10.077	9.4631	9.6215	8.9849	10.483	8.9113	10.035	9.7171	10.92	11.032	9.4429	8.5508	9.4117	9.694	9.7825	9.2783
7.7607	7.9419	8.084	8.859	8.8402	9.1777	8.678	8.9238	7.4201	9.2297	9.8499	9.9478	9.0764	7.9037	8.3336	8.8628	8.2776	9.3805	8.4275	8.8642	8.5898	9.1786	8.8255	7.3294	8.0788	7.8215	7.9482	8.631	9.0804	8.74	8.4424	9.2624	9.4582	8.7038	8.2278	8.4812	8.7945	7.8678	8.8897	9.3474	7.7804	7.6393	9.2434	7.6869	7.742	8.6888	8.566	9.0224	10.527	10.154
-9.1922	-9.776	-7.7896	-8.8214	-9.5706	-9.5321	-10.3	-8.2819	-7.7328	-9.0606	-8.5647	-8.7876	-8.9367	-8.5269	-9.0453	-9.4431	-9.8892	-9.7492	-10.767	-8.7292	-8.6741	-10.686	-8.5825	-9.4859	-8.4628	-8.8747	-9.4531	-10.557	-8.0666	-8.3408	-8.0133	-9.3687	-9.042	-9.6531	-9.6701	-9.6459	-8.4388	-8.7877	-8.4938	-8.5474	-9.9377	-8.7115	-10.714	-8.1064	-8.9414	-8.8301	-8.9655	-8.5211	-8.4559	-8.9438
-6.3659	-6.6819	-5.805	-5.5637	-4.8048	-5.8363	-5.1123	-6.678	-5.3006	-4.9675	-5.4792	-6.1439	-5.3314	-5.1921	-6.247	-5.9949	-6.548	-5.7038	-5.5851	-4.6603	-6.3908	-5.707	-5.7696	-6.5743	-5.9933	-6.0351	-5.9218	-4.7525	-4.0365	-4.9948	-5.8096	-6.1668	-5.304	-5.8621	-5.6532	-5.7722	-6.2865	-6.2129	-4.7152	-6.1227	-5.5023	-5.9654	-6.5037	-4.2031	-5.8017	-4.8526	-5.4155	-4.9106	-6.0491	-6.8319
5.9265	5.4706	4.9207	5.1205	4.8196	4.8149	4.9809	5.2804	5.9452	5.4233	3.8877	4.6301	5.185	4.4072	4.8411	4.1331	3.3255	5.4702	4.2301	4.2166	4.9336	5.8058	4.4511	6.286	5.6773	5.5965	4.7388	5.3418	6.2955	6.1067	5.0748	4.9634	4.9642	4.7271	4.6932	5.8673	5.2219	4.2551	4.0927	5.4248	6.1011	4.1053	5.4686	5.2327	4.3242	3.9688	4.7146	5.3679	5.9795	5.2724
-2.8359	-1.95	-2.9608	-2.5952	-3.3836	-2.2636	-3.5563	-2.9663	-1.8157	-2.0324	-2.6723	-1.7299	-2.0921	-2.3874	-2.6513	-3.2824	-2.3093	-1.1953	-3.0131	-2.4344	-2.5403	-3.2305	-2.5513	-2.3886	-1.6053	-2.0179	-2.2207	-2.5104	-2.5975	-3.163	-3.5213	-2.7173	-1.8881	-2.191	-3.7964	-2.9732	-1.6282	-2.2008	-2.3403	-2.6886	-3.5996	-3.1326	-2.4272	-1.475	-3.7158	-2.2168	-2.8006	-3.2597	-1.456	-2.9331
-12.889	-11.907	-12.308	-12.088	-11.572	-11.269	-11.794	-12.424	-11.286	-13.013	-10.789	-12.464	-12.017	-10.547	-12.262	-12.001	-11.597	-10.701	-11.16	-11.412	-11.528	-11.438	-11.1	-12.774	-11.941	-10.701	-11.39	-11.493	-11.625	-11.591	-11.143	-11.227	-11.136	-10.764	-12.406	-13.164	-10.731	-10.648	-11.479	-12.616	-11.426	-11.975	-12.419	-11.775	-11.143	-10.734	-11.728	-11.842	-11.612	-11.959
-11.952	-12.641	-12.724	-12.386	-12.384	-12.37	-13.224	-12.711	-13.409	-11.468	-13.499	-13.432	-13.592	-13.161	-12.673	-13.546	-11.084	-13.798	-13.296	-12.148	-13.155	-12.768	-11.765	-11.795	-11.77	-13.592	-12.782	-11.526	-11.956	-13.918	-12.475	-12.043	-12.747	-13.389	-11.956	-13.06	-11.724	-12.524	-12.158	-13.247	-11.301	-13.15	-13.636	-12.347	-12.504	-12.282	-13.194	-12.67	-12.532	-13.341
-6.7126	-6.0792	-4.4798	-6.6807	-6.0775	-6.8118	-6.4311	-6.631	-6.5343	-6.1746	-5.2315	-6.1067	-6.7212	-7.3183	-5.1395	-5.9102	-7.3162	-6.2127	-6.999	-6.4971	-6.7748	-7.2273	-6.7379	-6.8943	-6.6829	-5.4473	-6.8523	-5.6983	-6.4387	-7.85	-5.654	-5.7602	-5.9174	-5.8656	-7.106	-7.3644	-6.2625	-6.6495	-6.5854	-5.9693	-6.1122	-5.9146	-7.2816	-6.0086	-6.8731	-7.3522	-6.0576	-5.8012	-6.1341	-6.4713
4.8884	4.3313	5.8423	5.8096	5.6813	5.2675	5.6511	6.6044	5.7753	6.3778	5.4395	5.0933	5.3275	6.2813	6.4041	6.7377	4.4739	5.3924	6.0748	5.1219	5.9003	4.9353	5.6246	5.2504	5.2011	5.6693	4.8261	5.734	5.3409	5.1081	6.0965	5.8684	5.0877	6.217	5.5015	6.3109	5.5692	6.7606	5.2534	4.5314	6.0247	6.1829	6.5642	5.746	5.9651	5.3995	5.5833	5.6159	5.2032	5.5409
2.1213	1.9087	1.6896	1.1899	0.83854	0.43189	2.3142	2.7284	0.49854	1.3898	0.9402	1.8015	0.35949	1.9828	2.1772	1.6914	2.1246	1.1046	1.4761	1.4714	1.1529	1.504	1.993	1.9544	1.7014	1.0752	2.2394	2.2425	1.8672	1.4236	1.8969	0.99097	1.2011	2.6788	1.546	2.1722	2.2702	1.722	2.0218	2.5394	2.2475	2.1116	1.2341	0.64193	2.2369	1.6453	2.1522	1.8914	2.2671	1.5089
-2.1766	-2.9465	-3.7273	-2.2112	-2.9464	-2.5312	-2.0012	-2.9723	-4.1217	-2.8383	-2.2134	-1.5801	-1.2911	-2.4141	-3.5418	-2.1397	-2.3644	-3.0772	-3.4587	-2.3938	-1.9529	-2.4797	-2.1123	-2.4231	-3.2278	-3.2594	-3.5271	-3.6689	-3.3076	-2.8313	-3.4191	-2.3469	-2.9237	-2.8227	-2.0734	-2.5137	-2.5183	-3.3823	-1.4964	-2.6683	-3.0819	-2.7645	-1.48	-1.4342	-1.6612	-2.4748	-1.859	-2.7191	-2.0338	-2.5698
-4.1129	-3.3997	-3.1802	-3.8705	-2.9099	-4.5981	-3.3663	-3.2943	-2.258	-2.4631	-4.625	-2.5356	-3.5136	-2.4849	-3.9614	-2.719	-3.6237	-2.6533	-4.0478	-2.911	-3.6876	-4.0784	-3.2345	-3.5085	-3.0902	-1.7823	-3.1952	-3.8333	-2.8342	-3.3007	-3.7797	-3.6327	-3.4418	-2.2077	-3.9486	-3.0331	-3.2783	-3.5548	-3.2141	-3.159	-3.8781	-2.3029	-3.9194	-3.1436	-3.361	-3.4567	-2.789	-2.7008	-1.8749	-3.4782
0.25837	-0.52623	0.34598	-0.16774	-0.41515	0.21937	0.48385	0.47379	-0.6103	1.3327	-0.083545	1.6415	-0.30199	0.010924	-0.43368	1.1581	0.0041228	1.0118	1.4742	-0.22697	0.31574	0.73955	0.49757	0.58777	0.051887	0.64169	0.34052	0.11074	0.44345	1.0544	0.58154	1.183	2.2359	-0.86043	0.45538	0.73912	0.73609	1.1318	0.95441	1.9081	-0.73176	-0.64813	0.16716	1.6592	0.031893	0.4586	0.64432	0.52549	0.040469	-0.18236
-14.712	-14.553	-16.056	-14.836	-14.294	-14.831	-15.362	-14.523	-14.904	-14.961	-14.824	-13.664	-14.794	-13.828	-14.092	-14.788	-14.586	-15.177	-14.713	-13.782	-13.856	-14.538	-14.844	-14.721	-15.309	-14.019	-14.733	-14	-14.544	-13.686	-14.258	-15.197	-14.378	-13.86	-15.724	-14.038	-14.014	-14.271	-14.91	-15.338	-15.228	-14.061	-14.824	-14.195	-14.626	-14.985	-15.342	-15.787	-13.398	-14.648
-3.3184	-3.5303	-2.4844	-2.5176	-0.91672	-1.5222	-2.1926	-1.7915	-2.0114	-1.8314	-3.227	-2.424	-3.5171	-2.2607	-3.5215	-2.0556	-2.1017	-2.0616	-2.4638	-2.7138	-3.5968	-2.6074	-2.3669	-1.6031	-3.666	-2.8871	-2.3859	-3.1773	-2.3062	-4.2258	-1.3158	-2.069	-1.9406	-2.5293	-3.0877	-2.831	-2.4943	-3.2217	-3.1841	-3.1493	-2.2026	-3.0326	-1.9188	-3.0915	-3.3504	-2.1761	-2.7151	-4.109	-3.3332	-3.5117
1.5076	0.84446	1.5166	2.6962	1.6416	1.4532	1.2279	0.83783	1.3236	1.4986	3.079	0.9084	1.9039	2.5878	1.5111	1.9778	2.2314	0.89158	2.5577	1.3508	1.2822	1.4278	1.8155	3.0585	0.86456	0.66663	1.722	1.677	1.8567	3.0353	1.3535	1.2332	1.2908	1.0359	1.9148	1.1712	2.1223	1.5208	0.41318	1.4972	2.0018	1.1968	1.6012	-0.62919	1.7467	1.8903	0.90502	0.98768	2.8234	2.7725
-10.919	-11.065	-11.418	-10.889	-10.87	-11.245	-9.607	-9.6142	-11.592	-12.009	-11.388	-10.492	-10.673	-11.249	-12.287	-11.311	-10.95	-11.475	-11.286	-10.832	-10.992	-11.584	-11.094	-9.4635	-10.66	-11.732	-12.261	-11.209	-10.335	-10.133	-10.623	-11.416	-10.259	-10.28	-11.899	-11.109	-10.633	-10.751	-10.608	-11.412	-12.209	-11.713	-11.008	-10.436	-11.814	-10.26	-11.305	-10.02	-10.134	-10.281
-1.2505	-1.5338	-2.072	-1.948	-0.6375	-2.3392	-1.2603	-0.94179	-0.73046	-2.6479	-1.9067	-0.83073	-1.1002	-1.1622	-2.3559	-1.7679	-0.46761	-1.5703	-1.6573	-0.33489	0.37252	-0.10015	-2.0405	-1.9497	-1.0272	-0.15384	-3.0267	-1.1546	-1.1951	-1.4801	-1.1032	-1.3669	-2.2389	-1.8762	-2.0652	-0.81353	-1.2156	-0.39683	-1.7555	-1.1489	-0.8438	-0.24317	-1.4736	-1.0098	-1.5968	-1.544	-2.4462	-3.4352	-0.79184	-2.8623
-5.1917	-4.1649	-4.7944	-5.1965	-4.1667	-4.8304	-4.0624	-5.2942	-4.944	-4.5959	-4.2507	-4.7156	-6.1819	-4.6898	-4.9319	-4.8301	-5.6224	-3.7805	-5.9964	-4.9053	-5.7944	-6.4716	-4.2293	-4.87	-5.324	-4.6047	-4.1924	-6.0248	-5.1083	-4.7654	-4.2061	-5.9613	-4.902	-5.5385	-4.2337	-4.3568	-5.2952	-6.2061	-5.9454	-3.7836	-5.8158	-5.8985	-4.734	-4.4744	-3.6939	-5.2107	-5.0572	-4.8397	-5.6063	-5.228
2.708	2.5984	3.2861	2.7794	2.5567	2.7259	1.19	2.02	2.641	2.7178	1.9638	4.0545	3.2155	2.2346	3.8664	2.3932	2.4784	1.8446	2.7896	3.8297	3.7243	2.1951	2.5974	2.8169	2.0252	2.9811	2.1378	2.0638	2.5116	2.7915	2.5936	1.9346	2.8034	2.0651	3.1244	2.3499	2.852	3.1488	2.174	0.82304	2.7645	2.902	2.9854	3.1108	3.6791	2.3684	3.4715	3.0855	3.0962	2.4106
-12.831	-11.559	-12.608	-11.751	-13.374	-12.915	-12.341	-12.738	-13.62	-12.875	-12.875	-12.571	-13.671	-13.37	-13.178	-12.806	-12.883	-12.819	-11.433	-13.196	-12.87	-13.185	-12.393	-11.558	-12.906	-12.479	-12.891	-12.55	-12.792	-12.826	-12.202	-12.64	-12.708	-12.298	-13.056	-11.547	-13.181	-12.812	-12.413	-14.212	-13.198	-13.282	-12.72	-12.662	-13.183	-12.976	-13.219	-12.432	-12.314	-12.665
-11.173	-11.787	-11.145	-9.7122	-10.444	-9.932	-9.4358	-11.02	-9.6304	-10.435	-9.7967	-10.389	-10.798	-10.478	-10.005	-9.3105	-9.9671	-10.286	-11.549	-11.099	-9.7564	-10.275	-9.7129	-10.135	-10.26	-10.901	-10.367	-10.405	-9.573	-9.6622	-9.5905	-10.121	-9.8793	-9.9452	-9.7516	-11.822	-11.381	-9.1944	-9.4191	-10.13	-10.024	-9.7718	-10.165	-9.8381	-10.488	-8.9859	-10.665	-10.138	-9.7195	-10.836
3.1609	1.4261	2.4189	1.7224	1.5263	1.8346	2.4275	0.2707	1.739	3.2574	1.5065	0.71696	2.165	1.0808	1.6059	2.1449	3.3048	1.1587	1.7875	3.3419	1.6287	2.8518	1.4506	1.6022	1.1199	0.89241	1.923	1.9669	1.0343	1.9222	1.5735	1.067	2.0143	3.1108	3.0888	1.8599	2.2545	2.838	1.2677	1.9479	1.5493	2.2045	1.6324	1.2027	0.89918	1.4482	1.2214	1.1141	0.91682	2.5242
-22.12	-23.496	-21.884	-20.886	-22.55	-22.372	-21.001	-21.246	-21.869	-23.007	-21.34	-22.977	-22.117	-22.123	-21.992	-21.319	-21.489	-23.176	-22.566	-21.322	-21.919	-21.781	-22.486	-22.801	-22.899	-22.81	-22.266	-21.747	-21.969	-22.192	-20.676	-22.336	-20.965	-21.352	-22.377	-22.396	-22.086	-22.17	-22.282	-23.023	-22.895	-22.758	-22.48	-21.325	-21.485	-23.156	-22.155	-23.165	-21.187	-21.91
5.0096	4.8938	4.8464	4.2094	4.4085	5.618	5.5471	4.2455	3.3593	5.1251	5.7328	4.6867	6.1711	4.9061	4.387	5.7689	5.0549	4.4382	5.0406	4.949	4.8124	4.8705	5.5463	4.8246	4.2462	6.0213	5.0815	6.2594	4.5864	6.1612	4.5049	4.2967	5.5535	4.6105	5.1622	4.7472	5.8734	3.203	4.7166	4.1663	5.3884	5.6887	4.5798	5.1325	4.4221	6.0431	5.5958	4.6626	4.7161	4.0188
-0.73509	-1.6182	-1.1264	-1.2942	-1.8349	-1.3548	-1.9761	-0.18759	-1.6089	-1.4491	-1.1316	0.0087307	-0.76666	-0.70292	-0.96769	-1.4798	-1.0632	-1.1533	-1.7886	-0.44259	-2.218	-1.5439	-1.8468	-0.88055	-1.4083	-0.97991	-1.9446	-0.74084	-0.60149	-0.94768	-1.6309	-2.0935	-0.94608	-1.622	-0.60396	-2.2175	-1.4431	-1.1308	-1.9416	-0.40134	-1.7121	-2.4041	-1.9431	-1.1954	-2.1121	-1.4074	-1.3471	-0.85133	-0.92356	-0.70431
1.6889	-0.35534	1.6751	0.15423	0.48773	0.79483	-0.39034	0.49717	0.12197	0.903	0.40331	0.11034	-0.25794	0.35855	-0.11041	1.1813	0.33436	-0.33127	-0.16912	0.89559	0.86704	0.5143	0.50073	0.012694	0.40742	-0.009984	0.60607	0.68199	0.72946	0.67802	0.98879	0.55587	-0.1344	0.21155	1.0645	0.65102	0.13703	-0.48361	0.34068	-0.19073	0.14653	0.59173	0.48148	0.077435	-0.096912	0.20173	0.2909	1.7033	1.0091	0.59038
-10.902	-10.39	-11.427	-9.6622	-10.895	-9.9085	-10.138	-12.088	-10.265	-11.337	-11.345	-10.9	-10.701	-10.542	-10.987	-10.872	-10.935	-12.043	-10.729	-10.604	-11.361	-11.888	-10.224	-11.222	-10.191	-11.388	-11.077	-11.809	-10.925	-10.675	-12.154	-11.052	-10.574	-10.089	-9.9252	-10.367	-10.641	-10.471	-10.027	-11.3	-10.903	-10.345	-10.28	-11.822	-8.8623	-10.412	-11.608	-9.9179	-10.773	-11.984
-3.3334	-3.9663	-2.2731	-3.844	-2.584	-2.638	-2.8825	-2.8825	-2.8558	-4.343	-4.8234	-2.7847	-2.7122	-3.0059	-2.8569	-2.0942	-1.8963	-3.4088	-2.8335	-3.849	-3.3704	-3.7284	-3.031	-2.6117	-2.6978	-1.5607	-1.4364	-3.2235	-3.1315	-3.0983	-3.4397	-3.2753	-1.972	-1.9046	-4.2952	-2.4017	-4.0602	-3.6969	-3.8289	-4.6937	-2.4795	-2.5214	-3.5199	-3.1801	-3.4377	-2.7148	-3.4169	-1.9513	-2.7413	-3.4748
-21.855	-22.877	-21.666	-21.808	-22.548	-22.166	-22.417	-23.649	-21.315	-21.856	-21.453	-21.439	-22.627	-21.567	-21.475	-21.96	-21.323	-22.253	-22.591	-21.94	-22.706	-21.816	-22.194	-22.415	-22.611	-23.19	-22.553	-22.743	-21.437	-22.835	-21.884	-22.41	-22.006	-23.154	-23.093	-21.8	-21.979	-23.244	-22.382	-22.033	-21.876	-22.285	-22.166	-22.423	-20.869	-22.29	-22.008	-22.864	-22.113	-21.717
-12.925	-12.959	-13.214	-12.681	-14.061	-12.967	-12.762	-12.501	-13.344	-13.442	-11.698	-14.097	-12.597	-13.323	-12.857	-12.875	-12.356	-13.109	-12.807	-13.734	-12.872	-14.261	-12.687	-11.131	-12.703	-13.12	-12.251	-12.648	-12.063	-12.012	-13.198	-12.026	-12.406	-12.935	-12.558	-13.382	-12.393	-13.341	-13.021	-12.741	-12.599	-12.288	-12.027	-12.047	-13.002	-12.919	-12.38	-13.499	-13.597	-12.533
-23.09	-22.093	-22.12	-22.256	-22.766	-21.453	-21.808	-22.909	-23.661	-21.008	-22.208	-21.785	-21.667	-22.312	-21.401	-23.38	-21.392	-22.531	-22.298	-21.508	-22.247	-22.178	-23.112	-22.075	-20.748	-22.005	-21.926	-22.564	-22.266	-22.553	-22.452	-22.229	-22.242	-22.648	-22.814	-22.045	-22.833	-21.256	-22.927	-22.261	-21.872	-23.714	-22.057	-23.451	-22.146	-22.186	-22.044	-21.442	-22.833	-23.343
-11.036	-10.542	-11.199	-12.085	-11.727	-12.157	-13.431	-11.953	-10.346	-11.882	-10.889	-10.876	-12.766	-12.846	-11.289	-11.881	-12.314	-12.272	-11.171	-10.581	-11.199	-12.54	-12.165	-11.093	-11.293	-10.736	-12.341	-11.021	-11.822	-12.582	-12.198	-11.392	-11.519	-12.406	-12.375	-11.682	-9.3697	-11.419	-12.989	-13.779	-11.341	-12.187	-10.755	-12.03	-11.695	-12.489	-11.444	-10.914	-10.601	-10.869
-1.5545	-1.4337	-1.3228	-1.1808	-1.697	-1.0533	-1.6751	-1.98	-1.6336	-1.3091	-0.85962	-1.1177	-1.532	-0.75445	-1.3045	-0.85945	-0.69334	-0.32139	-2.2908	-2.0139	-0.33641	-1.1012	-0.69703	-0.63636	-2.9208	-1.5625	-0.917	-0.79058	-1.8721	-1.4108	-2.4684	-2.9903	-2.0541	0.70272	-0.76067	-1.1518	-1.0566	-0.40564	-1.1046	-1.0203	-0.54718	-1.985	-0.90623	-1.2709	-1.8849	-1.763	-1.3357	-1.8878	-0.73356	-1.5545
-12.314	-13.248	-12.657	-13.736	-12.539	-12.074	-13.449	-13.486	-13.73	-13.312	-13.869	-13.665	-13.033	-12.957	-13.866	-13.085	-12.789	-13.635	-13.682	-12.321	-12.997	-13.054	-12.413	-12.836	-12.801	-12.373	-13.947	-11.989	-13.347	-13.272	-12.87	-12.942	-13.427	-13.946	-13.261	-13.068	-13.02	-12.845	-12.709	-14.392	-13.248	-13.976	-15.21	-12.864	-13.145	-12.336	-12.047	-12.185	-13.289	-14.053
8.7156	7.8625	9.648	8.9014	9.4509	8.4061	9.7999	8.1384	9.3869	8.2321	9.0633	9.3982	8.0435	9.8272	8.6587	9.7275	9.0391	8.1892	7.4614	8.4717	8.3207	8.1187	8.4287	8.1485	8.9672	9.8777	8.3041	9.2207	9.367	8.5509	9.1837	8.3388	8.6736	8.1897	7.8096	7.8804	8.8891	8.7317	8.8315	7.2324	8.519	9.1321	8.1412	9.8416	8.1099	9.6376	8.2367	9.1245	8.1951	9.3472
-11.647	-11.118	-11.645	-11.706	-11.162	-12.792	-11.439	-12.528	-11.918	-11.661	-11.298	-12.028	-10.395	-11.131	-12.047	-11.551	-11.608	-11.769	-11.951	-12.318	-11.817	-11.566	-13.074	-10.596	-11.437	-11.515	-11.171	-11.856	-10.64	-11.873	-12.267	-12.47	-12.333	-12.323	-12.004	-11.915	-11.978	-12.172	-11.704	-11.69	-11.652	-10.556	-11.106	-11.895	-11.401	-11.984	-10.856	-10.828	-11.914	-11.367
-1.5028	-1.0739	-1.6502	0.043699	-0.98915	-0.5538	-1.2373	-1.5778	-1.5676	-0.63533	-1.0879	-1.4589	-1.2966	-1.8156	-1.1607	-1.4719	-1.089	-0.48577	-1.4004	-1.7002	-0.013656	-1.3443	-1.2106	-1.6963	-2.6392	-0.47024	-1.1607	-1.8494	-0.99934	0.089946	-0.94983	-1.5465	-1.1581	-0.66509	-1.0049	-1.2379	-1.1512	0.03951	-0.88827	-1.8364	-1.0556	-1.7023	-1.9105	0.3161	-1.0502	-1.8197	-1.4617	-1.9269	-1.9722	-1.7403
-0.544	-0.6648	-1.037	0.31206	-0.016426	-0.11336	0.62243	-1.0062	0.3881	-1.1299	0.80244	-0.95978	0.17092	-0.84563	0.67702	-0.22974	0.35186	0.97198	-1.0286	-0.091515	-1.0191	-0.43728	0.56006	-0.34293	-0.17258	0.046248	0.083977	-0.39018	1.2867	0.40082	0.57922	0.968	-1.6894	0.18607	-0.029551	-0.96104	-0.74572	-0.78914	-0.47095	-0.50881	0.78481	-0.3256	0.14688	-0.47015	-0.084128	-0.49723	0.19302	-0.7377	-1.0872	-1.3517
1.9938	1.7017	2.5303	1.5194	0.55009	0.61979	1.6888	2.2559	-0.10208	1.7349	2.0448	2.7301	1.1685	2.0727	2.458	1.0574	1.4235	1.3712	1.0897	2.1854	2.3126	1.9174	1.5363	2.091	2.1171	0.71165	2.3049	2.1194	1.7295	0.44973	1.3096	2.4589	1.2364	1.5574	1.5353	0.43938	0.35774	1.7105	1.0062	1.0372	1.4899	0.70722	1.1568	1.8666	1.9521	1.3387	1.7228	2.2053	1.5601	2.0777
-2.0825	-2.7436	-3.2741	-2.9374	-2.6962	-3.9849	-2.6215	-2.2553	-1.801	-3.4315	-2.5991	-2.609	-2.2611	-2.7203	-2.861	-2.6949	-2.1108	-2.5203	-2.1755	-2.1083	-4.2466	-2.3292	-2.6059	-2.4774	-2.2737	-2.8919	-2.9971	-2.2423	-1.5303	-2.5956	-3.0028	-4.0364	-3.3897	-2.8383	-1.4864	-2.383	-4.3434	-2.8967	-1.3789	-2.9932	-3.2033	-2.0905	-3.0989	-2.609	-2.0876	-1.2809	-2.2917	-3.1416	-2.9299	-2.9496
0.96429	0.54713	0.71087	0.71125	0.28791	-0.08319	0.9308	0.024232	-0.94338	0.28241	0.16057	0.055016	0.42885	0.56355	0.27327	0.0068561	0.83405	0.81752	1.1034	0.57819	0.28912	1.3662	0.027919	0.17729	0.90074	-0.00025854	0.14411	1.6535	0.99057	0.30121	-0.33183	1.2654	-0.062014	0.59248	1.148	0.79275	0.042599	0.59246	0.16177	-0.041801	0.32158	-0.57839	1.0582	1.4613	0.51645	-0.62932	0.12059	1.407	-0.80298	-0.16514
0.74237	-0.90852	-0.21838	-0.18808	0.36728	-0.89267	0.8436	0.50998	0.046948	0.23033	-0.034964	0.1709	-0.29106	-0.13753	-0.7648	1.899	-0.28787	-0.22977	0.81591	1.5253	-0.29661	-0.2889	0.11775	0.32051	-0.99226	0.8463	-0.70821	-0.09346	0.92701	-0.47427	-1.1708	0.38333	-1.7356	0.28144	-0.25121	-0.58383	-0.62527	0.392	0.030024	-0.29522	0.1348	0.45134	-0.21797	0.16403	0.10718	-0.30592	-0.14016	-0.49203	0.85321	0.35283
-13.077	-13.748	-13.338	-13.421	-13.652	-13.159	-13.302	-13.655	-13.233	-13.926	-12.002	-12.489	-14.075	-11.728	-13.003	-12.07	-13.571	-14.054	-13.252	-13.364	-11.778	-11.979	-12.165	-13.389	-11.255	-12.557	-13.809	-12.51	-12.169	-13.257	-13.631	-11.932	-13.701	-13.787	-13.608	-13.155	-13.049	-12.807	-13.63	-12.085	-12.821	-13.059	-12.464	-13.043	-13.413	-12.731	-13.339	-13.023	-13.392	-12.471
-6.5145	-5.6334	-6.2911	-6.2998	-6.4643	-7.0679	-6.0942	-6.4193	-6.5016	-6.5345	-7.1304	-7.0557	-6.8846	-5.2383	-5.2595	-7.8592	-5.2999	-5.6191	-6.0818	-6.6194	-6.1232	-5.7551	-6.7772	-7.0057	-6.8179	-5.9706	-5.3018	-7.0219	-6.1652	-6.3016	-6.7384	-5.8731	-5.6761	-5.9955	-6.2415	-5.7778	-7.6226	-6.2636	-8.3406	-6.8916	-6.0404	-6.6484	-6.9061	-7.2631	-6.0928	-5.7036	-6.654	-6.5725	-5.4473	-5.4893
-13.609	-13.328	-14.164	-14.076	-14.286	-14.343	-13.905	-15.385	-13.661	-13.578	-14.295	-14.146	-14.187	-14.592	-14.165	-14.097	-14.517	-13.881	-14.043	-13.627	-14.459	-15.516	-15.707	-13.684	-15.294	-14.157	-14.618	-14.369	-12.141	-13.262	-14.152	-13.445	-13.125	-13.88	-14.32	-13.954	-14.043	-14.195	-13.892	-13.671	-13.603	-14.641	-13.305	-14.097	-14.108	-13.333	-14.343	-15.184	-13.768	-13.948
-7.6976	-7.8637	-7.5665	-7.2132	-8.0232	-8.1449	-8.2045	-7.1046	-6.6641	-9.5697	-7.2821	-7.2491	-6.8882	-8.1847	-10.017	-7.2741	-7.0288	-7.2058	-7.7373	-7.9889	-8.4521	-8.3598	-7.912	-7.4072	-6.6126	-7.4694	-7.5257	-7.8444	-8.3078	-6.8679	-8.3564	-7.7484	-8.1258	-7.2685	-7.901	-7.1285	-6.6255	-7.1884	-8.0073	-7.6286	-7.1373	-7.4532	-8.4611	-8.007	-7.6871	-7.5051	-8.8654	-7.9727	-8.332	-8.6049
-0.4439	-0.57189	-1.3365	-0.87199	-1.2259	0.089148	-0.77385	-1.1704	-0.88295	-2.4701	-0.11166	-1.0754	-1.1795	0.19461	-0.53585	-1.1667	0.16039	-0.76997	-0.31398	-0.86665	-1.5889	-0.62215	-0.45371	-0.71589	-1.3591	-0.73224	-0.51688	-1.4143	-0.78448	-1.1873	-0.9724	-0.44065	-1.0208	0.38219	-0.09493	-1.9613	-1.6654	-0.44739	-1.4846	-1.7549	0.20988	-1.0184	-1.67	-1.2703	-0.14851	-1.4564	0.55158	-0.92001	-1.1738	-0.1396
0.29434	0.87307	1.97	2.4521	2.8623	1.9452	1.6513	1.6098	1.1485	1.3907	1.7642	1.7988	1.4871	0.98168	1.4772	0.89726	2.4109	1.6693	1.5314	0.99921	2.329	1.4145	1.9824	0.63671	1.809	1.7333	1.5911	1.173	2.1021	0.97567	1.6177	2.0431	1.7555	1.2623	1.7325	2.1571	1.5379	1.8732	1.2623	2.5121	0.65973	1.0498	1.4014	1.3066	2.3097	1.3072	0.92729	1.2259	1.2125	2.0439
0.70669	-0.66049	-0.13678	-0.39772	0.16228	0.63312	-0.55834	-0.81245	-0.19448	0.058173	1.2719	-0.91168	-1.2198	0.099999	0.070596	-0.43752	-0.43008	-0.66186	-0.57492	-0.17964	0.13482	0.32534	-0.49459	0.83406	-1.3709	0.50015	-0.5356	1.2355	-0.84205	1.4019	-0.27062	-0.27638	-0.069996	0.039306	-0.48285	0.38255	-0.72279	0.36899	-1.5082	-0.3804	-0.51713	1.0163	-0.5659	0.78507	-0.010263	-0.56121	-1.015	0.29219	0.15678	-0.59801
-1.7806	-1.2126	-0.82283	-1.7058	-0.83196	-1.4749	-1.7867	-1.3265	-1.3998	-1.2397	-0.87783	-1.9316	-1.1997	-2.4552	-0.89669	-1.5453	-0.79551	-0.0049959	-2.2975	-1.1659	-2.304	-2.4925	-1.2259	-1.4107	-1.8873	-1.3417	-1.7493	-1.0099	-1.2731	-1.3731	-1.0089	-1.3412	-0.46504	-1.2662	-0.55397	-1.0197	-2.0661	-2.5686	-1.2446	-1.5802	-0.16809	-0.8217	-0.56019	-1.4566	-1.9688	-1.6255	-1.4355	-2.1891	-1.4854	-0.84445
4.9707	6.4586	5.7364	6.0849	5.1989	6.0262	4.0007	5.0193	5.7078	5.8097	4.9089	5.8101	4.9372	4.4517	5.4353	6.8886	5.1667	6.6363	5.6329	5.9428	6.4265	5.9156	6.3051	6.3204	5.5891	3.7661	6.9833	4.2742	5.783	5.2159	5.0558	5.4112	5.1313	5.0731	4.2664	5.6169	6.2617	5.3314	5.1358	5.9376	5.859	5.9234	5.5858	5.6639	5.5973	5.8702	5.7857	6.0539	4.7715	5.2824
7.327	7.0959	6.6452	6.4265	6.8011	6.2004	6.9912	5.7886	6.5994	7.6778	6.9812	6.688	6.2504	6.6012	7.5655	6.0338	7.2009	7.0214	6.6848	6.8107	6.5392	6.149	8.1275	7.7585	6.1158	6.5333	6.1638	8.7605	6.4429	7.704	6.9993	7.4413	5.7577	6.0599	6.7224	6.9394	5.8402	7.6365	7.0329	8.0215	6.6853	6.0605	6.852	6.8699	7.0395	6.9331	5.0846	6.0741	6.2749	7.821
-3.7259	-2.9033	-2.002	-3.4295	-2.5338	-2.6194	-3.5165	-3.4323	-1.9419	-3.7914	-3.56	-3.6899	-2.3355	-3.1777	-2.5347	-3.8881	-3.9443	-2.5183	-3.2238	-2.2615	-3.0054	-3.6645	-3.459	-3.3509	-2.7844	-2.047	-3.0483	-2.7132	-2.2855	-3.7578	-2.3265	-1.9126	-2.8295	-3.4774	-2.3298	-2.9649	-3.7778	-2.7419	-4.2343	-2.8277	-2.7722	-4.1517	-4.2677	-2.5064	-3.4502	-2.6228	-3.2149	-3.0019	-3.1705	-2.7589
-9.8176	-9.5687	-9.57	-9.6822	-8.6909	-10.243	-9.6746	-8.5516	-9.3567	-9.9595	-10.085	-8.5453	-8.1053	-9.6225	-10.414	-9.3226	-10.208	-8.796	-9.7684	-10.022	-9.562	-9.526	-9.1896	-7.8105	-8.0798	-9.0242	-9.1572	-9.4985	-10.017	-9.8686	-8.5878	-8.5469	-10.333	-8.8817	-9.4532	-9.5451	-9.4368	-8.7607	-9.1359	-8.9697	-8.7997	-10.105	-9.6712	-9.4764	-10.666	-8.5186	-9.8775	-8.3001	-10.215	-9.3215
-8.4963	-9.7202	-8.5876	-9.5951	-8.7266	-7.8528	-9.8109	-9.0205	-9.5969	-9.7965	-9.2598	-9.0783	-9.8123	-9.3398	-9.2341	-9.9866	-7.834	-8.5457	-9.5067	-8.4326	-8.9005	-9.1919	-9.0225	-8.5477	-9.9502	-9.3426	-7.826	-9.0464	-8.7343	-9.0982	-9.0447	-10.26	-9.2953	-9.3916	-8.9949	-8.6617	-9.8145	-8.608	-8.2137	-9.6976	-8.9222	-8.8121	-9.4481	-7.9493	-9.0875	-8.5866	-8.277	-8.7688	-9.7397	-7.7928
9.4271	9.7851	9.1706	9.963	10.149	9.5347	9.0071	10.343	9.3415	9.6599	10.249	9.7229	10.568	10.91	9.7198	9.4311	8.3423	9.3606	9.2843	10.077	10.518	8.9298	10.318	9.6659	9.9008	10.209	10.589	10.038	9.8783	11.094	10.089	9.0358	10.365	9.6544	9.8342	9.7452	10.186	10.447	9.4657	10.079	9.3522	10.425	10.98	9.5332	9.5434	10.22	9.1328	9.7532	9.5309	10.02
-14.953	-14.171	-14.576	-14.351	-15.281	-13.998	-14.664	-14.972	-14.582	-15.434	-15.076	-14.603	-15.265	-14.612	-14.161	-14.72	-13.686	-16.374	-15.163	-14.305	-15.287	-14.743	-14.431	-13.936	-14.22	-15.274	-14.281	-14.276	-15.122	-13.738	-13.964	-14.273	-13.735	-14.555	-14.354	-15.242	-15.196	-15.521	-14.473	-15.171	-14.162	-14.139	-16.131	-15.546	-13.667	-13.799	-14.762	-15.473	-14.462	-14.988
-4.539	-4.1402	-5.0668	-4.6583	-5.9149	-3.7097	-5.4608	-5.0002	-5.2695	-4.9605	-6.4511	-6.445	-5.6316	-6.28	-4.6386	-5.9706	-6.188	-6.1245	-4.3619	-5.4469	-5.0124	-6.4852	-4.9994	-5.6551	-6.0563	-5.1258	-5.0275	-5.7954	-5.491	-6.5473	-5.2694	-5.7448	-5.2433	-5.1511	-5.9183	-6.0015	-6.9339	-5.3059	-6.5717	-5.8379	-4.6089	-5.88	-5.5058	-5.0338	-6.9101	-7.0037	-5.6365	-5.6389	-5.8359	-6.6021
-1.6687	-0.5793	-1.5397	-2.1248	-0.48098	-1.0004	-1.051	-0.99442	0.042122	-0.48256	-1.9179	-1.2295	-2.4739	-3.683	-1.2999	-0.28579	-1.0062	-1.7993	-0.83438	-2.3534	-0.65932	-0.6908	-2.0267	-1.9166	-0.91137	-1.5971	-1.3025	0.35537	-2.3873	-2.1732	-0.64681	-0.79905	-0.16807	-1.2083	-2.0362	-0.11214	-1.8192	-1.3515	-0.46564	-1.3121	-1.416	-1.1888	-1.1254	-1.6273	-1.0059	-0.66588	-1.7992	-1.2873	-1.9829	-0.41589
-20.014	-20.691	-20.176	-20.422	-19.975	-20.088	-22.195	-21.583	-19.331	-18.916	-21.143	-21.216	-21.032	-20.631	-19.637	-20.686	-20.492	-21.14	-20.864	-20.424	-20.286	-21.239	-19.828	-20.516	-22.065	-20.975	-21.215	-21.025	-21.782	-21.594	-20.827	-20.093	-20.175	-21.174	-21.313	-20.351	-21.365	-20.202	-20.691	-21.243	-21.314	-20.982	-20.373	-20.503	-21.74	-21.247	-20.559	-19.766	-21.003	-21.406
-1.0119	1.269	0.62701	0.67802	0.83948	1.157	-0.057086	-0.034347	0.22951	0.0087409	0.49227	0.29652	-0.32478	-0.32787	-0.20204	0.10662	0.29859	-0.060723	0.7565	0.39295	0.69533	0.34622	-0.42078	1.2206	0.42815	-0.39798	0.24549	0.12642	0.2554	-0.45012	0.91203	-0.46416	-0.57286	0.53951	0.086505	0.8262	0.22322	0.17497	-0.13959	0.56043	0.27163	-0.37196	0.62382	0.23653	-0.051985	0.88193	-0.52663	0.21562	0.42398	1.0955
-1.7394	-1.3342	-1.2002	0.2652	-2.7514	-1.4691	-0.91776	-2.3502	-1.2482	-0.99398	-1.4971	-1.1988	-2.542	-1.1347	-1.4283	-1.2266	-1.4387	-1.8453	-0.20554	-1.8639	-0.8341	-1.2634	-1.3217	-1.3458	-1.5875	-0.8264	-0.64229	-1.1981	-2.072	-1.213	-0.50196	-2.0385	-1.2579	-0.69391	-1.4868	-3.117	-0.0079355	-0.36916	-1.6024	-2.2218	-2.0032	-1.5142	-1.8098	-0.52836	-1.6649	-0.38062	-1.1118	-1.5285	-1.371	-1.2423
-10.924	-10.415	-10.071	-9.6839	-10.662	-10.78	-10.86	-9.552	-10.578	-9.6975	-9.9529	-9.8145	-10.055	-8.9065	-10.077	-9.9979	-8.8599	-11.018	-11.094	-9.5956	-10.49	-10.236	-10.173	-11.043	-10.346	-10.907	-9.8723	-10.123	-9.7594	-10.431	-9.4872	-9.249	-9.9391	-9.1985	-10.973	-10.2	-9.8647	-10.066	-9.6849	-8.5869	-9.2541	-10.43	-10.435	-11.758	-11.116	-11.227	-9.8	-10.489	-9.4926	-9.5627
-1.6813	-0.81366	-2.2122	-1.0908	-1.3666	-1.0424	-2.5656	-1.872	-1.6838	-1.1116	-2.5867	-1.9075	-2.3211	-1.8979	-1.8919	-1.9797	-1.4934	-1.4078	-1.1819	-1.4324	-1.5477	-1.7691	-1.6009	-2.13	-1.527	-1.134	-0.72169	-1.6417	-1.0694	-1.3354	-0.74532	-1.237	-0.7988	0.056937	-1.7083	-1.4601	-2.8083	-0.292	-1.0105	-1.7565	-0.57116	-0.80671	-2.5741	-2.5454	-2.5905	-1.8568	-2.4379	-1.5914	-0.62396	-1.7385
2.304	1.2403	1.3755	2.1455	1.3433	1.5114	2.1878	1.6255	2.5547	1.4246	0.070364	2.3426	0.83562	1.565	0.51436	0.66617	1.485	2.1472	0.85615	1.6372	2.5472	0.90266	1.7286	1.9515	1.5499	1.541	0.32206	1.6612	2.0865	2.7579	1.4689	0.85735	1.5339	2.0524	2.1075	0.85223	1.3332	0.66915	0.24236	0.84286	1.2119	1.2446	1.256	0.82	1.2313	1.3801	2.1892	0.85923	2.8312	1.5555
1.3039	1.316	1.6336	1.354	1.8988	0.77728	1.1777	2.2388	1.3043	0.77927	1.5917	2.4347	1.1123	2.755	1.5762	1.4642	1.7036	2.8524	1.5364	1.649	3.0487	1.8987	1.5896	0.99215	1.231	2.0306	2.4277	1.4197	1.8996	1.3657	1.3967	2.8611	0.95921	1.6896	1.4539	1.2578	1.4871	1.7824	2.1978	2.0275	2.1652	1.1984	2.4582	2.0529	0.38307	2.5935	1.569	1.006	2.5342	0.81772
-1.8912	-2.9267	-2.0128	-2.9089	-2.6094	-2.9009	-1.2525	-1.6541	-2.4369	-3.5346	-3.436	-2.5557	-2.2051	-2.0019	-2.208	-2.8176	-3.4786	-3.384	-1.9566	-2.3238	-2.8589	-3.3986	-2.688	-2.5365	-2.3588	-3.8266	-2.5166	-4.2888	-0.56725	-2.5144	-2.5337	-3.3576	-2.8035	-2.3355	-2.8284	-1.9913	-4.6821	-2.5578	-3.4281	-2.8215	-2.5799	-3.5818	-2.2451	-4.0935	-3.3625	-2.1103	-2.8873	-2.1135	-2.1143	-2.0329
-9.4248	-8.7405	-8.3887	-8.9928	-11.297	-9.7977	-8.9517	-10.69	-10.53	-9.7515	-8.8528	-8.8847	-10.002	-8.668	-9.1961	-10.411	-8.9101	-9.8666	-9.2354	-9.6072	-9.5073	-10.106	-10.338	-10.155	-9.6381	-9.5326	-9.1498	-8.7046	-9.6725	-8.4864	-9.4377	-9.462	-10.837	-9.7084	-9.0901	-9.0953	-9.2917	-9.0398	-8.4978	-9.2317	-10.033	-9.5122	-10.526	-10.095	-8.6442	-8.4515	-9.09	-9.4525	-8.1708	-9.1148
-8.9126	-9.9414	-8.7818	-10.237	-9.5491	-10.176	-8.4438	-9.8952	-9.1375	-9.6598	-9.1428	-9.27	-9.4872	-8.0281	-9.4167	-9.4504	-8.8292	-9.0347	-7.8471	-8.5508	-9.1478	-9.5552	-9.2196	-8.2766	-9.2763	-7.7456	-9.9869	-9.4333	-9.6019	-9.6057	-8.5425	-8.2036	-9.2204	-8.7427	-8.1808	-8.809	-8.0103	-10.036	-9.3828	-8.9342	-9.5615	-9.1519	-8.2877	-9.806	-9.718	-7.8749	-8.607	-9.4972	-8.669	-8.6069
-11.25	-11.491	-11.657	-11.586	-11.588	-11.898	-11.711	-11.161	-11.532	-12.396	-11.838	-11.76	-11.544	-11.8	-11.959	-11.579	-11.953	-11.824	-11.663	-11.611	-10.921	-12.173	-11.003	-11.502	-11.291	-11.599	-11.126	-11.568	-12.094	-12.401	-10.924	-12.139	-11.819	-11.479	-11.789	-11.019	-11.819	-12.195	-12.083	-12.156	-12.91	-11.125	-11.068	-12.382	-11.902	-12.406	-11.056	-11.916	-11.266	-9.6444
2.1809	0.25353	0.49099	-0.23871	0.37788	-0.83218	0.7042	0.57662	0.46415	0.6024	1.3778	0.85909	-0.92155	0.76358	0.80867	0.73072	1.0237	0.59543	1.4321	-0.69672	0.49705	1.8484	-0.17702	0.1341	-0.94287	1.6956	0.67642	-0.27697	0.59077	1.3043	-0.10395	-0.067288	0.11025	1.0718	-0.037971	1.1231	0.41257	0.28659	0.448	-0.46591	0.62083	0.35458	0.79437	0.62575	-0.56882	0.38944	1.0938	0.38455	0.45763	0.44081
-3.0766	-4.0595	-4.1056	-3.9093	-2.2077	-3.1925	-3.1737	-3.3775	-3.3213	-3.1922	-3.6554	-2.5155	-3.9191	-3.3556	-3.415	-2.6484	-2.8155	-4.5414	-3.1345	-3.367	-3.63	-3.1929	-2.542	-3.4414	-2.6727	-3.3094	-4.1669	-2.6783	-3.0955	-3.3351	-1.6679	-3.0046	-3.5199	-2.7229	-3.2738	-3.9662	-3.3669	-3.9159	-2.8633	-2.4934	-2.908	-3.716	-4.2894	-3.789	-3.7673	-3.886	-3.4589	-4.0952	-4.0617	-4.1216
-4.1996	-4.153	-3.5229	-4.1441	-4.8231	-3.3905	-3.7982	-3.181	-3.2262	-4.4111	-3.4945	-2.5435	-3.7956	-4.4121	-4.0797	-4.6038	-3.8861	-2.1347	-3.5411	-3.8851	-2.644	-3.4146	-4.3078	-2.833	-3.7238	-4.0681	-4.1159	-4.7122	-4.664	-3.2042	-5.3919	-3.857	-5.0122	-4.8897	-3.9776	-3.7966	-3.2385	-4.1027	-3.4407	-4.1665	-4.2619	-4.7096	-3.3306	-4.3613	-3.2716	-4.4356	-3.6961	-4.5019	-4.0839	-4.5932
-1.7381	-0.88534	-1.4598	-1.8453	-1.9636	-1.6514	-1.8296	-0.68581	0.22913	-0.64959	-1.2057	-1.6443	-1.7923	-0.9862	-0.30363	-1.8351	-1.0195	-1.9073	-1.9055	-1.7469	-0.74306	-0.77518	-0.48751	-0.33445	-1.2557	-1.0351	-1.7025	-0.71635	-1.0923	-2.2006	-2.1042	-1.3967	-0.41329	-0.84883	-1.3502	-2.8576	-1.273	-1.1439	-1.6434	-1.819	-1.6692	-2.1696	-2.2901	-0.4325	-1.8411	-2.1611	-1.976	-2.3798	-1.6597	-3.121
5.8453	5.521	5.5784	5.2676	6.0502	6.04	5.9781	4.8715	5.3173	5.3959	5.3498	7.1802	6.2486	5.3035	5.4608	4.8857	6.7718	4.3719	7.06	5.6054	6.2412	6.1386	4.9343	5.8277	5.1149	5.5636	6.0946	5.0808	4.9502	4.8151	5.7896	6.4853	5.2442	5.6915	5.7812	5.2616	5.3088	5.6653	5.2831	5.6643	5.5256	6.3148	6.5039	5.9721	5.8648	6.1667	3.7625	5.2166	5.2865	6.5107
-2.5356	-1.5405	-1.2028	-1.9074	-1.4749	-3.1118	-2.0984	-2.6927	-2.1354	-1.661	-1.2201	-1.5594	-1.2504	-1.1431	-1.5972	-2.1054	-2.283	-2.9692	-2.0923	-0.80312	-2.4907	-1.5157	-1.125	-1.1026	-2.7478	-2.0041	-0.94	-1.6112	-1.6264	-1.8992	-2.2949	-0.020534	-2.0482	-1.7661	-1.6003	-1.1833	-1.5439	-1.5402	-1.5039	-1.0258	-1.1549	-1.5179	-1.7822	-2.3428	-1.5706	-1.9345	-1.352	-2.1002	-1.6414	-1.912
-13.597	-11.918	-12.05	-12.966	-13.367	-13.405	-13.321	-13.736	-12.305	-13.28	-13.664	-12.926	-14.015	-13.798	-12.504	-14.022	-12.925	-13.517	-13.166	-14.84	-12.831	-12.786	-12.6	-12.739	-12.888	-14.406	-12.671	-13.575	-13.532	-12.864	-12.698	-14.041	-14.498	-13.378	-13.114	-13.593	-13.429	-11.986	-12.868	-13.173	-12.836	-12.488	-12.424	-13.769	-13.218	-13.264	-14.465	-13.234	-12.077	-13.184
-12.574	-11.202	-11.523	-12.61	-11.387	-10.636	-11.216	-11.175	-11.794	-10.899	-12.194	-12.083	-11.506	-11.682	-10.884	-11.263	-10.863	-10.797	-11.657	-12.796	-13.189	-12.1	-10.654	-11.043	-12.615	-10.889	-10.131	-13.524	-11.091	-11.257	-11.171	-11.704	-10.933	-10.965	-11.077	-11.412	-12.805	-12.467	-12.06	-11.037	-11.039	-11.107	-12.032	-11.196	-11.324	-10.456	-11.15	-11.158	-11.997	-11.705
2.5268	0.45982	1.317	1.9093	1.6868	0.90844	1.5326	1.8342	2.2188	2.5847	1.903	1.7591	1.9017	2.0357	1.1657	1.706	2.1385	1.4079	0.87488	2.5482	0.68373	1.3136	2.1995	1.079	1.0585	2.4097	1.2781	1.4787	2.1087	2.1028	1.6392	0.67305	1.7677	2.2526	1.1166	2.1197	2.1323	1.0678	0.65406	2.4594	0.55596	0.99532	1.5856	1.0238	2.6269	0.97736	-0.11649	2.9691	1.8131	1.083
-14.392	-13.484	-13.931	-13.773	-12.114	-14.019	-12.615	-12.262	-13.101	-13.176	-12.894	-11.853	-13.074	-12.382	-12.495	-12.761	-13.999	-13.902	-13.459	-12.744	-14.195	-14.233	-12.926	-13.636	-12.281	-13.695	-13.156	-13.706	-12.047	-12.297	-12.57	-12.57	-13.112	-12.686	-13.865	-12.386	-13.452	-12.716	-12.91	-12.461	-13.113	-11.821	-13.333	-14.067	-13.946	-13.423	-12.878	-13.643	-13.536	-12.816
-4.6859	-5.1612	-5.7529	-4.2203	-4.411	-4.3524	-4.2745	-4.3251	-4.2115	-5.0041	-4.9602	-4.6507	-4.1282	-5.2195	-4.5667	-4.8125	-5.079	-3.8948	-3.7807	-4.9498	-5.5996	-4.3206	-4.2822	-4.9026	-5.5868	-4.0975	-4.3404	-4.5316	-4.228	-2.8931	-5.7101	-4.6264	-5.1506	-4.6071	-4.5588	-4.3995	-4.3547	-4.2446	-4.2855	-4.3139	-5.2704	-3.8509	-4.6496	-3.884	-4.8403	-4.5325	-4.4994	-4.6567	-4.7172	-3.8014
-6.0375	-5.218	-4.5177	-5.5907	-5.0666	-6.0682	-5.5003	-6.2084	-5.7238	-5.8239	-5.4933	-6.2127	-5.0763	-6.6949	-6.2409	-4.9245	-6.2262	-5.0367	-5.697	-5.3762	-6.9776	-5.3945	-5.3103	-6.0283	-5.5572	-6.3641	-4.5521	-5.0993	-5.5969	-6.8102	-6.4142	-5.4923	-4.7371	-4.4135	-5.1797	-5.7815	-6.5187	-3.9197	-5.6323	-4.852	-3.9108	-5.0552	-4.4676	-6.2316	-5.6572	-6.404	-5.1809	-6.0802	-6.1975	-6.392
-13.745	-12.598	-13.449	-12.423	-13.44	-13.374	-13.796	-12.089	-12.588	-13.299	-13.843	-13.081	-12.826	-12.882	-11.472	-11.919	-13.075	-12.029	-13.15	-13.331	-12.206	-12.458	-12.306	-13.389	-13.065	-12.702	-12.775	-12.608	-10.928	-12.822	-12.469	-13.676	-13.575	-12.227	-13.437	-13.211	-12.552	-13.305	-12.438	-11.711	-12.894	-13.315	-12.466	-12.875	-12.545	-12.544	-12.795	-13.295	-13.439	-13.052
-1.2835	-0.79896	-1.3978	-3.2653	-2.2257	-1.2023	-0.74994	-1.6112	-1.0213	-0.63777	-2.1217	-0.54306	-0.92298	-1.2663	-0.32879	-2.2167	-1.173	-1.4298	-2.1082	-1.6034	-1.6311	-2.476	-0.2277	-0.67874	-0.12375	-1.093	-0.59759	-0.23339	-2.2511	-1.4667	-1.4428	-2.2276	-1.3017	-1.148	-1.2329	-2.0324	-0.37781	-1.0438	-2.5871	-1.9744	-1.2151	-1.1575	-2.1474	-1.6696	-1.1411	-2.5275	-2.5537	-2.0545	-0.87037	-2.4789
-0.91324	-0.27791	-0.48614	-1.0793	-0.44999	-0.44504	0.078019	-0.78095	-0.81538	-1.2544	-0.20486	-0.6613	-0.9468	-0.6563	-0.2664	-0.34043	-0.51001	-0.68474	-0.87118	-1.0762	-0.12292	-1.2791	-0.60805	-0.48126	-0.73067	-1.7307	-0.66487	-0.83147	0.10308	0.03817	-1.1496	-0.30822	-0.62127	-0.74552	0.55845	-0.17623	-0.65466	-0.44416	-0.45716	-1.222	-0.62883	-0.65876	-1.5565	-0.63431	0.18648	-1.8234	0.012961	-0.61689	-0.31031	-0.23728
-13.282	-11.968	-13.877	-12.596	-13.623	-12.969	-12.572	-12.993	-12.873	-12.491	-12.87	-13.463	-13.429	-13.276	-13.022	-13.121	-12.977	-12.919	-12.753	-12.516	-13.769	-13.431	-11.79	-12.123	-13.218	-13.92	-14.428	-13.092	-12.944	-13.671	-13.553	-14.215	-12.592	-12.819	-13.425	-13.518	-13.149	-12.854	-12.985	-11.86	-12.941	-12.373	-13.314	-13.025	-12.448	-14.306	-14.364	-12.691	-12.354	-13.928
-0.99744	1.055	-1.1739	1.2715	0.060309	0.96586	-0.2893	-1.5846	-1.0643	-0.67292	-1.1976	-0.58454	-0.04384	-0.15679	-0.52804	-0.73345	0.039091	0.28172	-0.8296	0.82397	-0.36066	-0.63165	-0.53442	0.2206	0.43372	0.88292	0.20122	0.6702	0.28425	-1.2193	-1.4623	-0.88652	0.87006	0.50393	-1.2001	-0.29944	0.11795	0.26101	-0.83976	-1.5826	-0.39085	-1.1416	0.34684	0.81694	-0.81144	0.97308	-0.023685	-0.2482	0.22795	-0.79734
-3.4012	-2.2915	-3.2306	-3.5121	-2.0262	-3.6229	-3.8658	-3.4728	-3.2704	-4.8864	-2.9916	-2.8561	-3.6423	-3.1143	-3.727	-2.738	-3.2289	-3.4755	-3.4158	-3.7495	-3.0029	-2.6281	-3.1012	-2.5602	-3.2129	-2.966	-3.6151	-3.3423	-3.5546	-3.7534	-4.6028	-3.9759	-3.091	-4.1702	-3.1919	-3.76	-3.1983	-2.6605	-3.4787	-3.2676	-3.3993	-3.7528	-4.0258	-4.588	-4.5079	-3.0725	-3.4949	-4.482	-3.0043	-2.317
-21.833	-21.936	-21.565	-21.95	-22.761	-22.063	-22.593	-21.569	-22.313	-23.08	-22.279	-23.121	-21.401	-21.655	-23.552	-22.887	-23.551	-22.238	-22.642	-22.796	-21.939	-23.295	-22.646	-22.368	-23.957	-22.211	-21.75	-22.207	-23.757	-22.15	-21.712	-21.927	-21.459	-21.419	-21.014	-22.184	-23.018	-21.792	-21.919	-23.332	-21.947	-22.592	-22.288	-23.586	-21.511	-21.548	-20.748	-22.648	-23.211	-21.577
9.0163	9.3193	8.9961	9.925	9.8015	10.215	10.271	9.8342	9.1313	10.45	10.152	9.5984	9.786	9.3171	10.131	10.395	9.2932	10.215	10.263	9.5836	8.2815	9.6614	9.7872	8.5854	9.4067	10.414	8.8676	9.9282	9.1879	9.3369	9.3051	9.3209	10.64	9.8885	9.3127	9.8914	9.6801	9.6248	9.7031	10.457	10.348	10.795	9.6279	9.2198	10.176	10.342	10.236	9.3586	10.309	8.7995
-2.6291	-2.541	-2.4008	-4.1793	-2.9643	-2.5679	-2.863	-2.8644	-4.1939	-3.5753	-2.9193	-3.4708	-3.5691	-4.5139	-3.7116	-2.4119	-3.26	-2.9732	-3.8547	-2.2448	-2.8558	-3.6429	-2.3395	-3.5848	-3.0008	-4.3677	-3.7038	-3.9185	-2.6509	-3.4298	-3.3736	-2.9612	-3.9195	-3.113	-3.1129	-4.1451	-3.2746	-3.3894	-3.6731	-4.1947	-2.4125	-3.9178	-2.5782	-3.8432	-3.8	-3.9453	-4.2864	-4.0347	-2.7851	-3.3428
5.7683	5.4897	6.7226	5.4559	5.9575	5.2416	5.6857	6.1865	4.6994	5.7442	5.9166	5.3281	6.062	5.4981	6.2643	5.256	5.8327	5.298	5.3724	5.9056	5.0177	6.783	5.6119	5.886	6.4225	5.7896	5.7949	5.0806	6.7569	6.5939	4.6553	5.9432	6.783	5.2112	5.3206	5.8438	7.0327	5.2824	6.0291	5.2949	5.332	5.8363	5.714	5.6593	5.5615	6.1834	6.3575	4.7386	5.8683	5.3139
-3.0221	-3.0149	-2.6555	-3.2514	-2.4326	-2.5678	-4.2724	-2.1732	-1.8555	-3.4514	-4.1318	-2.4312	-3.5788	-2.8117	-3.98	-3.034	-2.5899	-3.5909	-3.0974	-3.7089	-3.5329	-3.5467	-3.1876	-3.3033	-3.5124	-2.4908	-3.2233	-4.4671	-3.7568	-3.4597	-4.5589	-4.6038	-3.6025	-2.9848	-3.0537	-2.5871	-2.7986	-3.1231	-2.7513	-3.8333	-2.5127	-2.9088	-3.0636	-3.8013	-3.5659	-3.731	-2.9711	-3.0096	-3.4182	-3.1245
-1.2496	-0.0058521	-1.2047	-0.67721	-1.1095	-1.1773	-1.0337	-0.26868	0.028793	0.45945	-0.60047	-0.95446	-0.01434	0.081224	-1.3698	-0.10911	-0.29496	-0.92496	-0.76765	-1.0573	-1.4001	-1.0534	0.7372	-0.56976	-0.99463	-1.0419	-1.1489	-0.48419	-1.3358	-0.035467	-1.5061	-1.9511	0.79727	0.11493	-0.87373	0.032546	-0.81222	-0.29611	-0.20329	-0.82142	-1.2753	-0.46034	0.13792	-0.99328	-1.2757	-0.57545	-1.6692	-1.8149	-1.7197	-1.3667
8.9236	10.056	9.7216	10.686	9.7347	10.505	9.1679	9.0747	10.077	9.208	9.975	9.6592	9.4987	9.5309	9.2316	9.8723	10.568	8.8475	9.4897	11.809	9.0336	10.119	9.8367	10.893	9.9273	9.5901	9.6483	9.6124	10.041	9.6979	9.2154	9.961	8.8824	8.9426	8.8656	9.998	11.034	9.1357	8.777	10.852	9.8176	9.4199	10.198	10.282	8.9562	9.8944	9.9666	9.5081	10.919	10.121
-9.1933	-8.9328	-9.1294	-9.0865	-8.6839	-8.2977	-9.1209	-8.4329	-10.396	-9.8985	-8.9789	-9.7372	-8.9292	-9.7254	-10.481	-8.6972	-8.9526	-9.4263	-9.6506	-9.1736	-9.3771	-7.5128	-8.9413	-9.345	-9.4549	-9.1738	-8.6951	-8.4535	-8.6274	-8.2787	-8.638	-9.7926	-10.09	-8.7866	-8.5917	-9.4371	-9.1623	-9.6503	-9.2005	-8.86	-8.801	-7.4957	-8.3162	-7.8237	-9.2202	-8.7632	-8.922	-9.6128	-8.6783	-8.5942
1.7022	1.9685	1.7607	1.8473	0.47106	1.3596	1.6431	2.7426	0.49202	2.0118	1.062	1.3322	2.4844	2.1861	1.4072	0.88578	1.7157	2.1585	1.2344	2.3306	1.9833	1.7727	2.4602	0.22745	0.72671	1.3163	1.1737	1.8882	1.4366	2.5535	2.4853	2.0141	2.4137	0.89068	1.2679	0.96921	1.3419	1.1465	3.1363	1.7824	3.1689	1.7114	1.9964	2.3563	3.3955	0.92134	1.1198	2.194	2.02	1.1444
-10.421	-11.416	-11.335	-10.455	-10.515	-10.698	-11.005	-10.304	-11.938	-11.029	-11.397	-10.583	-10.596	-9.9181	-11.673	-10.838	-10.142	-10.346	-10.521	-11.034	-10.503	-10.955	-9.6464	-11.677	-11.099	-10.837	-10.142	-10.868	-10.866	-11.001	-10.976	-10.062	-10.251	-10.575	-11.116	-11.817	-10.873	-11.482	-11.04	-13.64	-11.141	-11.5	-10.286	-11.448	-10.928	-10.656	-9.6534	-10.745	-11.66	-11.727
5.9509	6.1917	7.1371	6.3442	6.4922	6.6933	6.9277	6.7079	7.0286	6.7624	6.7087	8.0377	8.0701	6.0645	5.8762	7.383	7.3951	6.534	7.4683	6.4004	6.4358	6.3377	6.69	6.213	6.9223	7.1116	7.3861	6.2156	7.9875	7.2057	7.2208	7.4244	6.1726	6.8054	8.5102	6.2657	5.7679	6.5635	5.6072	7.3668	7.1815	6.7436	6.6944	7.0199	6.9527	6.4045	7.2006	6.4012	6.6631	7.0633
-15.689	-13.011	-14.526	-13.564	-14.403	-15.27	-15.481	-15.506	-14.225	-13.695	-13.712	-13.88	-14.436	-15.417	-14.82	-15.319	-14.427	-13.633	-15.617	-14.781	-14.381	-14.778	-13.807	-14.884	-15.437	-14.715	-15.061	-14.885	-13.624	-15.513	-14.262	-14.328	-15.161	-16.213	-14.69	-15.187	-13.63	-15.276	-14.629	-14.347	-15.326	-14.381	-15.025	-14.802	-14.077	-14.554	-13.411	-15.408	-14.702	-14.605
-4.0761	-3.9665	-4.6188	-3.4004	-2.9662	-5.3094	-3.426	-5.0066	-4.0392	-3.7714	-3.6441	-4.1903	-4.9343	-3.9042	-4.4402	-2.2071	-3.4376	-2.9586	-3.8101	-3.6928	-3.5601	-4.9161	-4.231	-3.8668	-3.5738	-4.1968	-4.5291	-4.8413	-3.8826	-3.4628	-4.4047	-4.2449	-2.6057	-4.4593	-3.7167	-4.8554	-3.0445	-3.7594	-3.4425	-3.1356	-3.9991	-3.0961	-4.597	-3.4281	-3.7862	-3.9232	-4.4875	-2.9467	-3.7272	-5.6903
3.6471	1.1688	1.6738	1.0848	1.6669	0.83964	1.7963	2.5601	0.8731	0.90706	1.7039	3.4333	1.4154	1.2289	1.0221	1.4802	2.2403	2.1131	0.90843	1.8224	1.3962	1.6691	1.4103	2.1352	0.88132	1.2645	1.6812	1.0383	1.5869	1.2148	1.7416	2.5117	2.1311	1.0777	1.7125	2.6539	1.6504	2.3949	1.2959	2.0291	1.7567	2.7523	1.4821	2.0468	0.68942	1.9709	2.0216	1.4487	1.0957	-0.10767
7.2284	6.8553	6.3784	6.3845	6.9684	5.785	5.8529	6.6729	6.3889	8.1642	5.8042	5.6097	6.7141	7.7304	6.3687	6.7739	6.5002	6.8013	6.9189	6.3036	5.5222	6.801	6.8024	5.7496	6.8702	7.2116	7.9036	6.3257	6.7257	7.2413	6.9392	6.1853	6.1341	7.2035	7.5452	6.9346	6.8687	6.3708	7.6209	7.162	7.7975	6.5071	6.627	6.3236	7.0573	5.8086	6.6982	7.0154	6.2532	7.1451
0.70027	-0.19254	-0.33769	-0.30855	-0.31284	0.16652	-0.5883	-0.11983	0.38028	0.11354	-0.59882	-0.087155	-0.68512	-0.76788	-0.39672	-0.028209	1.4626	0.10883	-0.024924	-0.74705	-0.34321	0.13187	-0.56946	1.0119	-0.62735	0.37558	-0.29968	-1.5904	0.12695	-0.033365	-0.40303	-0.45304	0.26173	-0.46205	-0.29362	0.042827	0.16123	0.040639	0.5402	0.37526	-0.018413	-0.79188	-0.060304	-0.090107	-0.29849	-0.58924	0.75071	0.063901	-0.27692	0.48514
-3.5595	-3.4952	-2.9268	-3.7592	-3.5338	-4.516	-3.9663	-3.8961	-3.1016	-3.9137	-3.5736	-2.9592	-4.3392	-2.5483	-3.0345	-2.9997	-2.923	-3.4091	-4.8155	-5.0435	-3.6588	-2.382	-3.5977	-3.747	-2.5611	-4.7799	-4.0046	-3.7042	-3.9064	-3.619	-4.5135	-3.2315	-3.2046	-3.4604	-4.1256	-4.0838	-4.1136	-3.5558	-4.0867	-3.7328	-3.5619	-4.1414	-4.2694	-4.2701	-4.731	-4.3398	-4.323	-2.028	-3.9788	-4.8146
-3.6204	-4.3404	-4.3315	-5.4851	-5.0775	-4.8745	-4.443	-4.0236	-4.5878	-4.5246	-5.203	-5.0669	-4.4792	-5.1977	-4.2673	-4.3812	-4.3515	-4.4621	-3.094	-4.886	-3.7973	-4.4066	-3.345	-4.2937	-4.9063	-4.8125	-4.4753	-3.9726	-3.6885	-5.2645	-4.5267	-3.069	-3.946	-5.2597	-4.2908	-5.2012	-3.7436	-3.7445	-4.7917	-3.6685	-4.7487	-4.4542	-4.8518	-4.6872	-4.6778	-5.1544	-5.0399	-5.1991	-5.1975	-5.4443
-3.5809	-3.1589	-3.3851	-2.9986	-2.7051	-3.745	-3.0659	-3.3803	-4.6588	-3.3019	-3.7963	-4.1747	-2.6716	-3.789	-3.5409	-3.4453	-3.2425	-3.3315	-3.2019	-4.3466	-2.291	-3.5762	-3.1252	-4.6475	-3.0224	-3.5277	-2.4147	-3.5275	-3.417	-3.3233	-3.0073	-3.5917	-3.5304	-3.3574	-2.6022	-2.845	-2.6318	-2.6689	-3.3591	-3.1278	-2.4263	-3.6286	-2.7266	-4.1422	-3.2856	-3.6812	-3.2674	-2.1705	-4.1324	-3.473
3.4078	4.6615	5.2204	3.2269	3.9992	4.7404	4.9433	4.1366	3.729	5.0672	4.116	5.3788	3.5484	4.1534	3.6007	4.906	3.3823	3.9156	4.8898	3.8504	3.5899	4.6987	3.8891	5.2685	4.8538	5.038	5.3444	5.4503	2.6503	5.0399	3.8289	4.033	3.9521	5.2031	4.7979	5.4434	4.4708	4.5207	3.6388	3.3736	4.299	4.3252	4.3583	3.5186	4.2053	4.8201	3.587	6.3999	3.7112	5.2954
-2.6787	-2.4335	-2.6036	-1.7449	-2.3378	-2.7827	-2.6682	-1.5691	-2.274	-3.11	-2.4642	-2.3276	-1.7721	-2.0309	-3.1056	-2.3113	-2.2236	-2.0405	-2.7209	-0.9934	-3.5188	-1.9795	-2.8472	-2.2891	-2.1552	-2.6766	-2.648	-3.3377	-1.5401	-2.7775	-1.6681	-2.5211	-1.8139	-2.1127	-2.1485	-1.728	-1.9639	-2.607	-2.4765	-0.98148	-2.8529	-2.364	-1.9544	-3.6689	-2.4748	-2.3923	-2.1641	-3.9019	-2.5302	-1.0546
0.60561	-0.51209	0.22288	0.84964	0.39446	-0.069026	-0.62299	-0.55145	-0.29337	0.32113	-0.11524	0.33332	-0.61347	-1.3536	-0.47391	0.11859	0.67957	-0.25451	-0.044148	-0.69959	-1.1113	0.0017845	0.17899	0.048254	-0.76888	-0.21786	-1.4005	-0.95869	-0.5361	-0.87425	-0.11462	-0.90876	0.26612	0.27225	-0.26924	-0.57367	-0.85803	-0.33971	0.098285	-1.3064	-0.18112	-1.3848	0.32136	-1.2094	-1.3598	-0.6941	-0.16233	-0.18052	0.093617	-0.23032
-5.3922	-5.4906	-5.8437	-5.752	-4.8158	-4.1101	-4.7624	-5.2381	-4.5753	-5.0621	-4.9531	-5.3656	-6.6485	-4.2058	-6.2898	-5.8682	-5.9614	-5.9966	-6.1097	-5.5726	-4.482	-5.029	-5.6872	-5.4993	-6.8557	-5.0363	-6.7242	-5.3566	-5.6186	-6.2568	-5.9194	-6.278	-6.1482	-6.191	-5.2584	-5.4449	-5.9623	-6.2169	-6.0632	-5.403	-5.1901	-5.8235	-3.8932	-5.9848	-5.7395	-7.5338	-5.5914	-4.3569	-5.6174	-5.9381
0.16122	-0.10962	-0.19121	-0.20509	-1.4685	0.96747	-0.14281	0.15963	0.1207	0.4195	0.061585	-0.68881	-1.1075	0.035745	-0.22427	0.051183	-0.21905	-1.6799	0.29007	1.2186	-0.66736	0.98493	-0.89721	-0.17186	-0.028222	-1.6205	-0.52188	-0.67439	0.59679	-1.6578	0.64328	-0.81561	0.55835	0.58216	-1.3387	-0.19525	0.25538	-1.3017	-0.12303	0.13652	-0.9734	-0.7198	-0.80601	0.94221	0.50225	-1.7336	-1.3232	-0.061173	-0.35514	0.70766
-4.0105	-3.5638	-3.484	-4.4122	-3.7875	-4.137	-4.0885	-4.1516	-3.5923	-2.9763	-3.3907	-3.0467	-4.1871	-3.151	-3.7937	-3.2881	-5.4589	-4.0994	-4.0338	-3.869	-3.3587	-3.4526	-3.5228	-3.9283	-2.7186	-3.6149	-2.2039	-4.7467	-4.084	-4.3989	-2.3314	-3.0776	-3.1268	-3.8625	-3.8302	-2.7172	-3.4969	-5.2768	-4.7108	-4.1631	-4.0964	-3.0642	-5.0799	-3.7391	-3.9386	-4.3908	-2.2006	-4.316	-3.0377	-4.4554
-5.1143	-5.1818	-4.8106	-5.7056	-4.9092	-6.0288	-5.5603	-5.2127	-5.2492	-6.0987	-4.8159	-6.0197	-4.7328	-5.5415	-3.9746	-5.0658	-5.923	-6.132	-5.4597	-6.0249	-5.5755	-4.9689	-5.5816	-4.4695	-5.5832	-5.9176	-5.9039	-5.3643	-3.9372	-6.3745	-6.0755	-4.397	-6.7913	-5.7395	-5.0112	-5.9172	-5.0427	-6.5556	-5.6892	-6.3111	-6.7243	-5.0433	-6.7472	-4.8213	-5.3183	-6.1378	-5.8669	-4.8739	-6.9599	-5.6538
-9.0466	-9.1148	-8.7536	-8.6206	-8.6735	-10.229	-8.7887	-10.262	-9.3114	-8.3683	-7.687	-9.8855	-9.3006	-8.3073	-9.9555	-8.4279	-8.5248	-9.6192	-9.4447	-8.7304	-9.2736	-8.8934	-9.8981	-8.7247	-8.6936	-8.6408	-9.663	-10.333	-9.5225	-9.4192	-9.0532	-7.326	-9.0367	-8.6747	-8.7884	-9.3959	-10.522	-9.4288	-7.9084	-7.8145	-10.337	-9.2977	-8.8205	-7.9425	-8.1307	-7.855	-8.9969	-9.8051	-7.7125	-8.9213
-6.7972	-4.9875	-5.8724	-5.8118	-5.7951	-5.2843	-6.1029	-5.1996	-5.2976	-6.0373	-5.4519	-6.512	-5.6675	-6.1026	-5.7136	-6.3197	-5.8968	-5.5413	-5.5748	-6.0115	-5.3471	-4.83	-5.5312	-5.791	-5.5135	-6.5223	-4.7651	-5.8613	-5.4	-5.3086	-5.8729	-5.3774	-4.8503	-5.4103	-5.8885	-5.2708	-4.649	-6.3678	-4.6677	-5.8166	-5.2924	-5.8418	-5.6422	-6.1863	-5.7423	-4.8343	-5.7103	-5.9185	-5.1265	-4.9456
-13.132	-12.42	-13.523	-11.696	-13.062	-12.462	-13.361	-11.927	-12.752	-12.943	-12.28	-13.497	-13.17	-12.22	-13.199	-14.218	-13.082	-12.734	-13.448	-13.991	-13.407	-12.46	-12.271	-12.297	-13.087	-12.552	-12.243	-12.17	-12.859	-13.558	-13.467	-11.634	-12.161	-13.657	-11.713	-13.297	-11.824	-11.546	-13.096	-12.484	-14.454	-11.996	-12.41	-12.961	-12.016	-11.845	-13.243	-13.547	-12.875	-12.65
-0.77043	1.4008	0.57332	0.52671	0.47708	0.35144	1.1084	-0.20766	0.15221	0.3915	-0.31443	0.67506	0.68976	0.069004	0.53136	0.52212	0.30927	0.2008	1.0658	-0.2433	-0.27995	1.1628	-0.037198	-0.076046	0.77702	0.83214	0.83838	0.17185	0.29686	1.0219	0.96283	1.3932	0.14771	0.75585	0.56698	0.21675	1.1338	1.237	0.051653	0.98238	-0.27749	0.14385	0.76882	0.12832	0.19585	0.11208	-0.64824	0.25806	2.4717	-0.0030415
1.64	1.4634	1.9628	2.7905	1.2724	2.4807	1.623	1.7157	1.3338	2.0886	2.0624	2.3067	0.66898	1.2838	1.0027	1.7528	0.72636	1.5583	2.375	2.0193	1.5834	1.4876	1.9142	1.8724	1.4828	1.2962	2.7743	1.2526	1.49	1.743	0.94352	2.116	2.0534	1.1872	2.7109	2.8953	1.8622	1.605	1.8721	1.8229	1.4877	0.70162	1.0938	1.4619	0.68575	2.2013	1.8128	0.13701	1.4238	1.7169
-11.604	-13.386	-12.092	-11.259	-10.912	-12.35	-12.363	-11.083	-11.84	-12.18	-12.454	-11.803	-11.698	-11.673	-12.003	-11.743	-11.843	-11.776	-11.177	-11.41	-11.821	-12.174	-11.482	-12.051	-10.802	-11.938	-11.622	-11.724	-11.71	-12.758	-11.212	-12.024	-12.043	-10.82	-11.789	-11.562	-12.819	-13.025	-11.005	-11.174	-12.446	-12.633	-12.332	-11.567	-12.144	-11.944	-10.645	-11.351	-11.852	-11.582
-22.464	-21.734	-21.564	-23.083	-21.204	-21.536	-22.198	-21.486	-21.998	-22.156	-22.221	-21.909	-22.897	-21.786	-22.71	-22.833	-22.291	-21.922	-22.292	-21.573	-22.559	-21.399	-22.275	-21.819	-23.137	-22.431	-21.324	-21.852	-22.617	-22.527	-21.019	-22.17	-22.096	-22.766	-22.848	-23.112	-22.004	-23.274	-22.03	-22.521	-21.049	-21.947	-21.258	-23.747	-22.536	-22.3	-21.94	-21.581	-21.536	-23.194
-0.64793	-0.33036	-0.2289	-0.9397	0.40538	0.082684	-0.68592	-0.23007	1.2956	-0.56936	1.9856	0.76192	-0.12491	-0.38707	0.56558	0.32837	-0.30521	-1.7635	0.79688	0.39808	0.55573	0.43223	0.19113	0.40668	0.86798	-0.65819	-0.11161	0.10823	-0.75162	-1.6574	-0.544	0.095324	1.6407	0.11957	0.77388	0.6264	0.18903	-0.1953	0.12561	0.44066	-0.46406	-0.049111	0.67462	0.35805	0.045596	0.26746	-1.1913	-0.59363	-0.55283	0.87239
8.8719	7.7131	8.524	8.3374	8.8303	8.7472	9.0782	8.3662	8.3762	7.1776	8.1056	8.0019	7.9574	9.5608	8.8517	7.8856	8.6794	9.7106	7.2428	8.7284	7.4372	7.7995	9.259	8.4622	8.9298	7.4887	8.0914	7.748	8.0474	9.1452	9.2031	9.5263	9.004	8.0453	8.7741	7.3287	8.2012	9.5964	9.2683	7.0594	8.4167	8.5631	7.7857	9.0268	8.8757	9.453	7.987	7.9418	9.0594	9.5766
-11.409	-10.783	-12.425	-11.267	-11.435	-12.435	-11.153	-12.091	-11.616	-11.752	-9.9383	-12.888	-11.202	-11.224	-11.284	-11.432	-13.274	-12.08	-12.04	-10.416	-12.374	-12.278	-11.661	-11.43	-11.334	-11.983	-9.7353	-12.028	-11.583	-10.297	-11.311	-10.649	-10.956	-11.864	-11.93	-12.842	-11.035	-11.031	-11.239	-10.839	-12.357	-11.34	-12.561	-11.328	-11.853	-12.098	-12.203	-12.824	-11.516	-11.09
-11.434	-11.515	-11.907	-11.492	-10.633	-12.54	-11.98	-11.768	-12.583	-11.069	-11.428	-11.607	-12.91	-13.337	-11.579	-12.483	-11.835	-12.266	-11.18	-11.435	-12.826	-11.565	-11.618	-12.102	-13.08	-11.163	-11.82	-11.161	-11.503	-11.172	-11.174	-12.129	-11.578	-12.211	-11.975	-11.327	-10.964	-11.832	-12.394	-12.145	-11.67	-12.66	-11.106	-12.186	-10.167	-12.253	-12.57	-12.145	-12.622	-11.513
8.7251	8.7314	8.8155	8.932	8.7693	7.8009	8.6103	8.6931	8.5238	7.7761	8.4227	8.8792	8.1086	8.4191	8.2094	8.8113	7.4867	8.1578	8.9443	8.0431	8.1316	9.2365	8.227	8.6609	8.4173	9.283	9.0901	8.673	7.8312	7.8426	8.3957	8.8242	9.1299	8.7931	8.7807	8.3372	8.4416	8.4557	8.7355	7.1123	7.7579	9.439	7.585	9.4934	8.5624	8.114	8.0597	9.5805	7.7919	8.6192
-15.224	-14.463	-14.885	-15.66	-14.736	-15.847	-13.565	-13.304	-14.648	-14.948	-14.991	-13.607	-13.631	-13.901	-13.886	-14.046	-13.824	-15.143	-14.304	-14.551	-14.994	-16.117	-14.402	-14.709	-14.513	-14.619	-14.887	-14.892	-14.028	-14.585	-13.749	-13.043	-13.376	-14.502	-15.526	-15.01	-15.74	-15.179	-14.323	-14.606	-14.961	-14.71	-13.719	-14.656	-15.012	-14.397	-14.022	-13.329	-14.298	-13.914
-11.352	-11.966	-11.582	-12.329	-12.333	-11.737	-11.61	-11.395	-11.971	-12.631	-11.49	-12.048	-11.846	-11.714	-11.561	-11.712	-11.689	-10.97	-11.772	-10.86	-11.292	-12.26	-10.92	-11.572	-12.11	-11.799	-12.203	-11.859	-13.351	-11.554	-11.579	-11.413	-11.928	-11.477	-12.151	-10.645	-11.052	-11.092	-11.811	-10.345	-11.974	-11.293	-13.214	-11.722	-11.913	-11.276	-12.383	-12.649	-11.984	-12.391
-21.116	-22.067	-22.211	-22.171	-22.115	-23.076	-22.365	-22.733	-22.753	-21.314	-21.951	-21.086	-22.529	-21.275	-22.24	-23.113	-21.525	-23.647	-22.128	-22.556	-21.872	-23.07	-20.82	-21.918	-21.709	-21.08	-21.695	-22.158	-22.534	-23.155	-23.021	-23.175	-22.41	-22.729	-21.911	-23.145	-21.029	-22.651	-21.933	-22.504	-22.6	-22.447	-21.874	-21.223	-22.612	-21.882	-22.796	-22.567	-23.285	-22.561
-1.8763	-0.9418	0.31876	-1.8433	-0.95136	-0.93864	-0.33017	-2.32	-2.0445	0.33056	-2.2849	-2.0055	-0.77097	-1.1286	-0.65809	-1.1879	-0.87176	-2.4538	-1.3733	-1.1667	-0.83608	-2.6933	-1.3566	-0.89637	-1.2644	-1.8085	-1.0246	-1.5584	-2.2977	-2.0355	-1.56	-1.4473	-2.7454	-0.97136	-1.7127	-1.9908	-1.9691	-2.1738	-1.3359	-2.2051	-1.365	-1.5742	-3.2163	-0.54662	-1.3694	-2.3058	-1.4729	-1.0899	-1.4009	-0.96807
-11.661	-11.572	-13.702	-13.171	-13.108	-10.818	-12.567	-11.438	-12.391	-10.942	-12.102	-11.528	-12.248	-11.241	-12.412	-12.539	-11.212	-11.728	-11.64	-10.887	-11.765	-11.204	-10.76	-12.064	-11.823	-12.16	-11.832	-11.478	-11.471	-11.103	-10.538	-11.054	-12.16	-11.669	-11.997	-11.352	-11.626	-11.376	-12.285	-12.298	-12.811	-11.994	-10.919	-11.284	-12.181	-12.234	-11.203	-12.434	-12.88	-11.478
2.8909	2.0533	3.1845	2.1043	2.2304	2.7358	2.0937	3.2925	4.2783	1.7327	2.9825	2.7235	2.6141	2.5018	3.7393	3.0009	2.9956	2.5806	1.5787	2.3203	1.9039	2.3398	2.1302	2.91	2.958	3.1782	2.5225	2.4225	3.6117	1.9769	2.1702	2.6624	3.9007	1.6884	1.544	2.3224	2.4087	2.6798	2.5205	2.6791	1.6603	3.037	3.0506	2.3997	2.156	2.4746	2.2664	3.1711	2.8093	1.5618
-3.0074	-2.9345	-3.6693	-3.5049	-2.866	-2.8883	-3.1014	-4.0425	-4.0803	-3.3688	-2.8908	-3.3237	-3.6408	-3.3429	-2.7686	-3.5593	-4.1001	-3.398	-4.4093	-2.61	-2.1805	-4.113	-3.676	-2.5075	-3.57	-3.4505	-4.211	-3.3036	-3.5981	-2.9402	-3.6081	-4.5351	-3.1595	-4.1744	-2.5418	-4.2529	-3.3096	-2.9621	-3.5856	-2.8465	-4.2421	-3.4902	-3.366	-3.7767	-3.658	-2.737	-2.8888	-2.3008	-2.7704	-4.15
1.0316	0.93149	0.73669	1.6174	2.2431	1.839	0.95619	0.85814	-0.38323	-0.47351	1.4593	0.70797	1.377	0.77302	1.7299	0.8048	2.0146	0.9344	1.557	1.0143	0.31552	3.008	0.6807	0.87019	0.25739	0.48097	0.6553	2.0909	1.3238	1.0552	1.3779	2.2643	1.0645	1.0283	2.3295	0.029571	1.6541	1.9526	1.2137	1.2271	0.69656	0.37956	0.40213	-0.27572	1.4362	0.4051	0.42657	1.1651	-0.28479	1.4586
0.82963	0.6906	0.71465	1.2466	0.71846	0.8366	1.6995	1.2135	1.752	0.99357	1.3535	0.11235	0.83064	1.4127	1.4583	1.3923	0.76699	0.80377	1.4604	1.0295	0.87171	1.1353	0.77453	1.0841	0.99848	1.0394	1.4508	1.1757	0.83545	0.99568	-0.076146	1.6871	1.0881	0.9486	1.3822	0.1424	1.7886	1.4184	1.8272	0.73677	1.1469	0.58657	0.93874	0.90872	1.8719	1.7415	1.9253	-0.39975	0.77955	0.57193
-9.246	-10.262	-10.734	-10.72	-10.651	-9.9263	-10.706	-9.5243	-11.282	-10.309	-10.527	-10.296	-10.209	-11.125	-10.679	-11.486	-9.9542	-11.895	-10.827	-10.793	-9.9675	-8.8761	-10.051	-9.505	-10.164	-11.388	-10.561	-9.569	-10.173	-9.8954	-9.9401	-10.022	-10.73	-11.069	-9.5764	-10.738	-9.9139	-9.8911	-9.7397	-9.4534	-10.775	-10.712	-10.525	-10.217	-10.559	-10.321	-10.204	-9.7087	-9.8478	-10.352
-3.6634	-3.5125	-3.8733	-3.2968	-4.4519	-3.3689	-2.9337	-2.7598	-3.7155	-2.6004	-3.7259	-4.2217	-2.2417	-2.5806	-2.5626	-3.0039	-2.4765	-3.1537	-2.0032	-2.8947	-2.5424	-3.2869	-2.5124	-3.0375	-4.1137	-2.7731	-3.2634	-2.5788	-5.4892	-3.0449	-3.1385	-1.8362	-2.6132	-2.7436	-2.7375	-3.2781	-2.4732	-3.5604	-4.3815	-3.736	-3.2881	-2.7141	-3.3518	-3.0584	-3.6103	-4.1575	-3.073	-3.8554	-3.3308	-2.7509
-11.224	-9.9612	-9.9613	-10.587	-10.445	-11.375	-11.367	-10.442	-10.466	-10.258	-10.044	-11.886	-11.564	-11.894	-9.7598	-10.576	-11.134	-10.167	-10.468	-10.095	-9.2445	-10.202	-11.526	-12.45	-10.845	-11.252	-10.344	-11.23	-10.14	-11.18	-10.299	-10.576	-11.16	-10.358	-11.237	-10.511	-9.9924	-10.503	-11.209	-11.086	-10.1	-11.136	-11.189	-11.098	-11.247	-11.518	-10.238	-10.438	-10.996	-10.482
-13.56	-13.85	-11.462	-13.169	-13.183	-13.078	-13.964	-12.685	-13.268	-11.995	-13.298	-14.757	-13.275	-11.656	-13.352	-12.643	-14.029	-13.051	-12.304	-13.368	-12.438	-12.477	-13.523	-11.526	-14.349	-13.784	-13.817	-13.44	-12.288	-12.716	-12.386	-13.413	-12.83	-13.562	-14.589	-14.761	-13.202	-13.424	-13.269	-12.697	-14.186	-13.436	-13.666	-12.57	-13.766	-12.383	-13.435	-12.194	-13.006	-13.459
0.2604	-0.22129	-0.13438	-0.39402	-0.98096	-0.1987	-0.80012	-0.065162	1.3531	0.78072	-0.079195	-0.31284	1.0555	-0.53488	0.53378	1.1433	0.63191	0.2627	-0.043344	-0.87165	0.88063	-0.90511	1.0355	-1.2273	-0.18668	-0.6244	-0.28121	0.38343	0.41621	-0.096713	0.84827	0.15414	-0.21478	0.39738	-0.32867	0.3084	1.4088	-1.541	0.014289	0.78601	0.53487	0.77837	0.85385	0.16945	0.11981	0.16638	-0.30656	-0.18654	0.26582	-1.037
-7.2417	-5.298	-6.9997	-5.4325	-6.3078	-7.5437	-6.937	-7.1819	-7.2295	-6.9026	-5.883	-5.9045	-5.8809	-6.0991	-5.68	-6.0779	-6.0981	-6.208	-6.1734	-7.1602	-6.0443	-4.6856	-5.9627	-6.3359	-5.884	-5.5974	-6.7186	-6.2567	-7.1995	-7.3526	-6.0176	-6.228	-6.1528	-5.7502	-6.478	-7.0799	-7.8957	-6.4539	-7.0131	-7.2182	-6.6075	-6.1652	-5.482	-7.0258	-7.2041	-5.8879	-6.4184	-6.8447	-8.1016	-7.117
-6.1436	-4.9357	-4.815	-7.1778	-6.1979	-6.2053	-5.6945	-7.1646	-6.4436	-6.7006	-4.7564	-6.2632	-6.4006	-5.4165	-6.5431	-5.6486	-5.2551	-6.2425	-5.6162	-6.4057	-4.6196	-5.5314	-4.7947	-5.8259	-5.4596	-6.2213	-4.9601	-5.3951	-5.135	-5.3142	-5.6589	-7.1873	-4.9071	-5.3411	-5.5271	-7.1585	-6.4676	-5.6332	-5.0915	-5.6012	-5.6217	-5.0925	-6.19	-6.3296	-6.958	-6.1143	-5.4266	-5.6271	-5.8956	-6.788
-14.187	-14.236	-14.538	-14.415	-14.07	-14.897	-15.381	-14.768	-13.769	-14.254	-14.054	-15.599	-15.168	-14.257	-14.829	-15.385	-14.817	-13.898	-14.817	-14.878	-15.1	-16.16	-14.456	-13.914	-15.432	-14.744	-14.235	-13.764	-14.956	-13.865	-14.663	-14.325	-13.9	-14.333	-14.596	-14.146	-14.204	-14.982	-14.772	-13.819	-13.541	-13.831	-15.1	-14.194	-15.994	-13.472	-15.41	-13.857	-13.905	-14.334
-0.66474	0.46635	-0.60238	-0.13603	-0.040027	-1.4225	-0.017606	-0.30328	-0.53616	0.40137	-0.47238	0.55218	0.002552	-0.12031	-0.089729	-0.91819	0.30038	0.54475	1.1043	-0.23347	-0.32601	1.5876	-0.351	-0.50486	-0.18987	-0.22545	-0.75566	-0.1028	-0.51745	0.94205	-0.0071949	0.61634	0.6169	0.86019	0.059009	-0.64153	0.66355	1.24	-0.097023	0.12153	-0.61151	-0.035881	0.78793	-0.092759	0.23246	-0.63051	0.17899	-0.45761	0.021091	1.3886
-1.0953	-1.8059	-0.56933	-2.0317	-1.6799	-2.0321	-2.0813	-1.8237	-0.33328	-1.0576	-1.5995	-1.5947	-0.65897	-0.92471	-1.036	-1.7641	-2.4739	-1.8001	-0.69596	-1.7376	-1.1524	-1.218	-1.8048	-1.7337	-1.1047	-0.98858	-0.94869	-0.37474	-1.1844	-0.36468	-0.58576	-0.78675	-1.1259	-2.2352	-1.5743	-1.491	-0.073427	-0.69374	-1.3163	-1.7917	-0.74125	-2.0194	-2.4968	-1.8745	-2.0886	-1.203	-0.76661	-1.9182	-1.68	-2.4123
-8.0409	-8.0956	-9.0618	-10.399	-9.9824	-9.5079	-8.8877	-8.6217	-9.1594	-9.2174	-8.3798	-7.9881	-9.361	-8.5444	-7.8338	-9.062	-9.936	-8.8276	-8.4832	-10.372	-7.7625	-9.3748	-9.4675	-9.4113	-8.835	-9.5876	-9.6126	-8.4527	-8.9198	-9.9262	-7.5261	-9.6715	-8.8083	-8.7562	-9.4266	-8.5723	-9.3122	-8.992	-7.4681	-8.4456	-9.3281	-8.3905	-9.4711	-9.5305	-9.5451	-9.2709	-9.7366	-8.0912	-7.9775	-8.7062
1.8118	2.0789	1.3101	0.73828	1.3492	0.75418	1.4065	0.92119	1.7165	2.2322	1.0837	-0.37652	1.2373	1.4916	2.4949	1.0261	2.6128	-0.22265	1.784	0.4673	0.050765	0.67181	-0.10909	1.9776	0.67243	0.56446	1.4903	0.52386	1.0856	1.5992	2.0819	1.1941	-0.067659	1.845	1.2672	1.1636	0.34797	1.4295	1.6221	1.3567	0.97732	1.54	1.2943	2.8116	1.4954	1.9128	0.94126	0.98049	1.538	2.4265
-11.123	-11.227	-11.372	-10.864	-10.576	-10.77	-11.944	-10.751	-9.8028	-11.042	-11.075	-11.123	-10.167	-10.219	-10.634	-10.636	-11.823	-10.632	-11.137	-10.509	-10.905	-11.473	-9.4634	-10.979	-10.66	-11.374	-11.386	-10.211	-11.365	-10.938	-11.887	-10.198	-9.8183	-11.713	-11.392	-10.352	-10.431	-12.514	-10.81	-11.3	-9.9195	-11.463	-10.826	-10.66	-10.651	-9.9208	-10.677	-9.6806	-11.708	-11.02
-1.8775	-3.7105	-2.386	-3.8028	-3.3608	-2.6542	-2.628	-3.2129	-2.9011	-2.0796	-1.6487	-2.4124	-2.5916	-2.2299	-3.3823	-2.5541	-2.4385	-1.8998	-2.2539	-1.7285	-2.6795	-2.7648	-2.7915	-2.0333	-2.1466	-3.0514	-2.2002	-2.3558	-1.5433	-2.1651	-1.8278	-2.9736	-2.9365	-2.6278	-2.8466	-2.7762	-1.9879	-3.4932	-2.7842	-2.2918	-2.103	-2.8912	-3.0271	-1.7862	-2.6108	-2.3878	-3.006	-2.191	-3.268	-3.0521
-22.86	-22.448	-21.938	-21.374	-20.817	-22.174	-21.849	-21.922	-22.118	-21.928	-21.765	-21.83	-23.798	-22.756	-22.333	-22.501	-21.53	-22.929	-23.106	-21.755	-22.448	-21.555	-22.146	-22.771	-21.611	-22.94	-21.628	-22.34	-22.864	-21.333	-20.776	-22.042	-21.952	-21.666	-21.863	-21.761	-23.374	-20.869	-21.945	-21.71	-21.231	-22.384	-21.997	-22.155	-21.598	-21.583	-21.936	-22.743	-21.528	-21.563
0.39386	-1.0275	0.6367	0.40278	0.78686	0.085371	0.23709	1.1821	-0.25212	1.2632	0.80915	-0.6208	-1.1496	-0.65045	0.72204	0.16207	0.65638	-0.13861	-0.2787	-0.13259	1.3145	0.74881	-0.92362	0.32466	-0.53664	0.52031	-0.76024	-0.61405	-0.55339	0.79354	0.034216	-0.16659	-0.46107	-0.24549	-0.29488	0.29976	0.25503	-1.3241	0.4625	-0.58759	-0.90149	0.033275	-0.89209	-1.7351	0.74618	0.12826	0.50659	0.60901	0.21516	-0.72253
0.25163	-0.10865	0.56613	0.91807	-0.71397	0.47933	-0.89765	-0.50779	-0.49895	1.78	1.7485	0.066577	0.060912	0.81232	1.0462	0.17849	-0.1848	-0.15929	0.17568	-0.57048	-0.0077927	1.4468	0.10268	0.86877	-1.1709	0.63046	0.77818	-0.60464	-0.8977	1.4906	1.2135	0.4225	2.0788	-0.66132	-0.62979	0.040454	1.6888	0.75009	1.2473	0.59314	0.89267	0.13994	0.71528	0.11003	-0.82486	0.888	1.271	-0.44646	-0.50173	0.82974
-11.398	-11.672	-11.118	-12.939	-11.329	-11.52	-10.592	-12.477	-11.991	-11.686	-12.914	-11.732	-11.191	-10.903	-12.422	-12.578	-11.94	-12.005	-11.343	-11.597	-12.665	-11.469	-12.381	-11.305	-11.456	-12.132	-11.103	-11.907	-12.23	-11.652	-11.4	-12.693	-10.06	-11.737	-13.066	-11.393	-12.37	-11.928	-11.57	-12.092	-12.557	-11.236	-12.838	-11.983	-11.114	-12.189	-11.937	-11.392	-12.535	-11.551
0.3834	-0.5252	0.16863	-1.4818	-1.0998	1.4741	-0.016239	0.11287	-1.031	-0.1147	1.3028	-0.70207	1.5085	1.2611	0.24099	0.7314	1.3627	-1.3945	0.26992	-0.66176	-0.54524	0.54969	0.93846	-0.10932	-1.0702	-0.38314	0.5458	0.65461	0.46019	0.69157	-0.005214	0.40892	-0.52958	-0.74772	-1.4487	-0.60063	-1.2162	0.71162	0.9616	-0.25817	0.59879	1.0874	-0.032197	0.26567	-0.042847	-0.16011	-0.15743	-0.098032	0.2395	0.96979
-8.7529	-7.9668	-9.0182	-8.6229	-9.8048	-8.4819	-8.4594	-9.6613	-8.8235	-9.6655	-8.9752	-8.9314	-9.0117	-9.5929	-9.6004	-8.0099	-8.3815	-9.6055	-9.7837	-9.8213	-8.7354	-7.5505	-9.9541	-8.3358	-9.0453	-9.4275	-8.7296	-8.657	-9.3665	-10.248	-10.364	-9.2157	-9.5477	-8.7177	-8.6997	-8.9942	-9.2527	-9.6628	-9.5292	-9.3363	-9.5677	-7.2265	-8.1621	-9.0635	-7.8088	-8.6917	-8.9033	-9.2727	-8.9523	-8.1634
[truncated: 150 more columns]
