# Supplementary material for: Genetic dissection of main and epistatic effects of QTL based on augmented triple test cross design
Source: PLoS One. 2017 Dec 14;12(12):e0189054. doi: 10.1371/journal.pone.0189054 (PMC5730204; doi:10.1371/journal.pone.0189054)
Supplement: S7 Supporting Information — (ZIP) [file pone.0189054.s007.zip › z2_250_0.8_5.csv]

11.023	9.9781	10.093	9.4046	10.332	11.254	7.892	9.4827	9.3999	9.0262	9.6664	10.904	9.1034	11.382	10.157	10.375	9.9848	9.9205	9.503	9.8578	10.312	10.596	8.9848	9.9567	11.009	8.9695	9.2877	9.6365	9.6655	9.0401	10.031	10.719	9.2955	10.229	8.2508	9.5095	9.0966	9.6335	8.6928	9.7816	8.9891	9.0613	10.977	9.6517	11.682	9.0102	9.3962	9.4207	9.6022	11.829
-3.6961	-5.7883	-2.3417	-4.2967	-2.5367	-3.9093	-3.4209	-2.5674	-2.5941	-3.6887	-3.2305	-3.9818	-2.409	-2.8986	-2.7095	-5.2286	-3.1301	-4.8399	-3.6106	-1.7254	-4.8282	-5.465	-3.3894	-3.5296	-4.0889	-2.8097	-4.5832	-3.1175	-4.4943	-3.3549	-2.8445	-4.0425	-4.3396	-2.2505	-4.5898	-2.38	-4.2316	-3.2749	-3.3238	-3.0369	-2.4615	-2.8876	-4.0471	-3.1457	-2.4715	-4.4307	-3.0375	-1.6892	-3.4391	-3.2419
-14.025	-14.072	-11.959	-11.892	-11.528	-12.865	-13.527	-13.308	-14.044	-13.077	-11.521	-14.897	-13.253	-15.09	-13.402	-12.283	-12.294	-13.426	-12.198	-12.617	-13.906	-13.325	-13.453	-12.374	-12.176	-14.078	-11.503	-14.551	-13.919	-13.161	-12.244	-13.683	-15.115	-13.177	-14.78	-14.439	-11.645	-11.62	-14.994	-13.078	-14.454	-12.861	-13.813	-13.845	-13.55	-14.113	-14.494	-13.657	-13.689	-12.882
-16.192	-13.549	-15.745	-14.346	-13.662	-15.698	-14.921	-14.876	-14.2	-15.336	-14.989	-14.705	-13.319	-15.358	-13.833	-14.489	-15.031	-13.859	-13.599	-15.373	-14.624	-14.219	-13.923	-14.4	-15.308	-15.181	-15.077	-14.052	-14.075	-14.82	-13.576	-14.892	-14.73	-14.678	-14.678	-12.699	-13.758	-14.727	-15.128	-14.867	-14.672	-14.45	-15.096	-12.64	-14.473	-15.433	-14.887	-16.905	-13.608	-13.498
-8.9623	-9.2944	-8.6869	-9.9645	-8.9823	-9.4328	-11.391	-10.301	-8.7259	-9.3709	-9.7139	-9.6657	-9.0497	-8.4023	-10.909	-9.4325	-10.144	-8.5524	-9.5631	-10.147	-8.3185	-10.61	-9.8646	-10.447	-10.123	-9.5811	-8.81	-10.199	-8.5795	-7.9613	-8.8868	-8.8872	-9.776	-12.431	-8.8587	-8.9902	-8.588	-10.792	-9.0782	-10.889	-9.9337	-7.8278	-10.45	-8.5267	-10.219	-8.2347	-9.917	-8.9128	-9.2474	-10.221
-6.7592	-6.2161	-5.261	-4.8445	-5.1448	-7.028	-5.0357	-4.616	-6.3624	-7.0686	-4.8214	-5.7261	-4.9998	-4.6844	-4.841	-3.963	-5.1095	-4.3501	-5.293	-4.3416	-4.3829	-6.6314	-5.4008	-5.2993	-5.4058	-5.9064	-4.558	-4.1164	-5.2811	-5.7707	-6.8459	-5.1405	-5.7796	-4.7254	-5.5282	-6.3152	-6.3266	-6.1291	-6.3008	-5.2786	-6.1033	-7.0963	-5.9922	-6.8416	-3.8097	-4.4857	-5.6993	-6.1931	-5.4281	-5.9378
8.7231	9.4692	8.7346	8.492	8.4736	8.9188	9.6077	9.2172	10.754	11.608	8.9431	10.164	8.4932	11.758	8.9823	10.19	9.1895	8.3701	10.541	8.5691	9.1731	9.6472	10.506	9.1919	10.774	8.7382	7.8161	10.85	10.29	10.906	9.3021	11.171	9.6234	8.5575	8.6001	10.007	10.9	10.525	7.8663	7.6506	10.151	10.742	9.7811	10.993	8.6119	8.4415	10.068	9.0383	11.012	10.128
-10.607	-11.76	-10.535	-11.012	-11.236	-9.7588	-11.024	-13.575	-11.076	-12.523	-11.95	-12.7	-11.785	-11.37	-12.25	-10.982	-10.919	-11.766	-10.594	-12.554	-11.875	-10.92	-12.039	-12.269	-11.054	-12.722	-10.582	-10.326	-12.094	-11.655	-12.232	-11.02	-11.023	-11.25	-11.674	-11.857	-12.8	-10.866	-10.951	-11.631	-11.621	-12.196	-11.392	-11.167	-11.174	-12.018	-11.312	-12.894	-12.539	-12.01
-15.816	-13.339	-15.065	-15.203	-14.848	-15.762	-15.208	-14.028	-14.684	-16.148	-15.333	-14.868	-14.299	-14.006	-13.143	-14.47	-14.343	-15.615	-16.151	-13.726	-14.155	-14.38	-13.923	-16.875	-14.158	-13.844	-13.763	-13.97	-14.577	-14.359	-12.881	-13.229	-15.014	-15.499	-14.318	-15.754	-16.056	-14.408	-14.669	-14.502	-13.421	-15.031	-14.757	-14.081	-15.47	-13.925	-14.367	-14.651	-13.1	-15.195
-3.1441	-2.744	-0.73061	-1.402	-1.7337	-3.6805	-2.0235	-2.1657	-4.4045	-2.5579	-4.0485	-3.893	-3.6189	-2.5762	-3.4521	-2.8908	-3.0722	-3.6498	-1.6454	-2.6087	-2.3639	-2.1339	-1.4798	-0.81458	-1.6929	-2.4261	-3.7208	-2.966	-0.51591	-3.1236	-1.5808	-3.8237	-2.9885	-1.5181	-1.7772	-1.4662	-1.4482	-2.3178	-1.8369	-2.4061	-1.8584	-2.2268	-2.5128	-2.2511	-3.6868	-2.2895	-3.3072	-1.5974	-3.8695	-0.59978
1.8322	-0.15269	2.8069	1.7802	0.11617	1.4643	1.4741	2.5269	3.0054	2.7044	2.7629	1.1243	0.19974	2.4478	2.4824	1.5396	2.2186	4.0473	1.904	1.9548	2.2209	1.5327	3.3507	2.3407	0.44425	0.39219	0.69788	2.2797	0.45626	2.5861	1.3298	2.4878	2.6651	1.6236	1.3727	-0.71892	2.0858	0.85494	1.2649	1.5746	2.0516	0.94243	2.3941	1.5118	1.3486	2.8039	1.6757	1.4514	1.3266	0.59405
-11.128	-10.519	-10.872	-11.655	-11.716	-13.542	-12.002	-11.707	-12.209	-11.343	-11.064	-11.295	-11.308	-11.909	-10.282	-12.484	-11.38	-12.424	-12.282	-11.841	-12.687	-10.976	-12.703	-11.974	-10.595	-11.322	-11.216	-11.666	-11.703	-11.52	-12.067	-10.151	-11.877	-12.456	-11.508	-10.38	-10.573	-11.209	-11.179	-12.739	-11.531	-12.142	-10.855	-11.713	-9.7363	-11.708	-11.265	-11.519	-11.944	-12.593
-1.368	-1.8392	-3.0018	-2.1047	-3.5288	-1.7092	-4.6228	-2.9652	-2.2344	-2.2946	-1.8634	-2.4741	-1.8708	-3.4045	-4.7866	-2.8957	-3.1178	-1.4744	-2.8234	-2.2156	-2.1676	-3.1688	-3.933	-1.863	-1.878	-2.0874	-2.3323	-2.1583	-1.7955	-1.4521	-2.004	-1.3694	-3.1037	-2.5828	-3.8608	-2.433	-3.5561	-1.3857	-1.2847	-3.8558	-2.1011	-1.2447	-3.261	-1.6904	-3.3532	-3.0304	-2.3293	-3.0361	-2.517	-4.3798
-5.4064	-5.2386	-4.1971	-5.3414	-4.9562	-3.8053	-3.4963	-3.2633	-3.5991	-5.147	-3.0914	-4.2693	-3.8181	-3.3767	-4.5377	-4.3916	-3.7001	-4.1237	-5.8178	-3.6712	-3.4283	-4.5893	-6.2555	-5.8169	-2.9215	-4.0596	-5.1433	-3.8605	-3.8611	-5.0637	-4.2124	-4.5385	-2.9319	-1.7668	-3.2576	-3.3605	-3.6931	-4.0272	-5.6841	-4.7424	-4.1051	-2.3715	-4.3404	-4.3856	-2.2575	-3.6989	-4.0229	-4.5583	-4.3767	-4.2623
-13.359	-13.532	-13.972	-13.146	-14.708	-14.769	-14.606	-14.06	-12.902	-13.278	-13.705	-13.82	-13.386	-14.816	-13.836	-14.703	-13.493	-14.421	-12.73	-14.457	-12.697	-13.619	-14.725	-12.808	-15.083	-15.562	-14.44	-14.851	-12.246	-15.08	-14.225	-14.145	-14.33	-12.614	-13.364	-14.848	-13.834	-13.159	-13.19	-14.395	-13.736	-13.37	-15.655	-14.19	-12.655	-14.533	-14.791	-14.267	-13.251	-13.869
-13.394	-11.387	-10.894	-13.093	-13.566	-10.664	-12.21	-11.557	-10.805	-11.021	-12.953	-12.262	-12.639	-11.344	-10.456	-11.139	-11.933	-13.244	-10.951	-11.167	-11.448	-11.771	-10.87	-9.9938	-11.145	-13.028	-12.122	-12.476	-12.999	-12.334	-13.575	-11.418	-11.98	-12.686	-12.05	-12.094	-10.962	-11.302	-10.033	-10.748	-11.373	-9.9657	-10.443	-10.597	-10.817	-12.393	-11.521	-10.567	-11.163	-12.814
-1.791	-0.24971	-1.8835	-2.2248	-1.252	-1.8566	-1.6719	-1.0968	-0.18358	-1.6694	-1.0813	-1.2439	-0.26572	-1.8217	-2.9367	-1.708	-1.7544	-1.3572	-2.1669	-1.9083	-1.3426	-2.2483	-1.1302	-1.6021	-0.61215	-3.0102	-2.0822	-2.1928	-0.85644	-1.3109	-2.9035	-3.2835	-1.7205	-0.96099	0.17981	-0.31186	-0.85149	-0.9186	-2.6083	-1.4193	-2.4379	-0.8249	0.31961	-3.4968	-0.40183	0.35328	-2.6512	-1.9565	-0.69375	-0.8907
1.4442	0.57479	2.3033	1.6271	0.67806	2.0648	1.0956	0.78549	0.71304	1.2562	1.0031	0.88093	0.20643	1.5221	3.5321	1.2979	1.1591	0.31157	0.37479	0.66017	0.51923	0.57231	1.1535	2.031	-0.082077	-0.28358	1.6468	1.6078	1.6139	-1.1491	-1.0625	2.5692	1.9017	1.7133	2.6248	2.2946	1.3033	1.2028	0.81719	-0.071406	1.5653	-0.060595	0.74468	0.13168	0.97439	1.0636	2.4226	1.0587	2.3257	1.4925
-5.2733	-4.2148	-4.554	-4.8021	-4.1443	-4.1284	-2.3375	-5.6414	-4.4029	-5.6223	-4.3593	-3.1715	-3.8812	-4.4356	-6.1436	-5.3223	-4.5378	-3.3333	-4.2732	-3.6992	-2.7061	-3.7244	-4.3519	-3.1027	-4.31	-5.2315	-5.9215	-5.1177	-4.677	-2.4635	-4.3608	-2.7702	-3.5107	-4.5283	-5.2606	-4.4514	-4.9471	-4.2469	-5.4158	-2.6381	-6.2193	-5.8407	-4.5425	-3.7341	-4.9237	-4.3579	-4.2627	-6.1599	-3.8542	-4.5259
-8.2967	-9.932	-9.6755	-7.3746	-9.4524	-9.2267	-8.0268	-7.7468	-8.4917	-8.8237	-9.5177	-7.6706	-8.5305	-7.4289	-7.136	-8.8026	-8.993	-9.3629	-9.3079	-7.3752	-8.425	-10.137	-7.9549	-10.478	-10.241	-9.1853	-7.797	-9.4931	-9.8287	-7.8527	-8.5587	-9.9391	-9.3809	-9.6657	-8.1083	-8.5171	-7.5584	-9.4699	-8.6279	-9.0539	-9.1764	-8.2322	-9.3891	-9.7034	-11.125	-9.0024	-8.2759	-9.3677	-9.4435	-8.8817
-4.9019	-4.6748	-4.4229	-4.6859	-3.3115	-3.3949	-3.6628	-2.8462	-2.0607	-2.9476	-2.453	-2.1664	-1.4017	-2.7101	-5.3945	-4.2287	-2.1413	-2.6576	-2.7865	-4.2078	-1.9849	-3.2208	-2.4967	-3.0446	-1.9566	-3.3644	-1.8694	-2.2686	-2.8858	-1.8438	-3.7182	-4.4705	-2.655	-2.0855	-2.8984	-3.7464	-2.5709	-4.2044	-3.1726	-2.942	-3.2	-4.3887	-3.1807	-2.2775	-2.5836	-4.5889	-3.0582	-3.0372	-3.5511	-2.8622
-13.777	-14.021	-15.185	-12.966	-12.994	-13.51	-14.284	-14.74	-13.727	-14.701	-14.673	-14.222	-13.489	-14.63	-13.569	-14.791	-16.519	-13.153	-11.929	-13.922	-14.062	-14.483	-13.156	-14.732	-12.518	-15.461	-15.232	-13.725	-12.778	-14.554	-14.472	-14.226	-12.856	-13.744	-14.351	-15.937	-14.608	-15.447	-12.937	-13.912	-14.499	-14	-13.093	-13.486	-13.959	-15.012	-13.285	-14.189	-12.966	-15.938
-0.025558	-0.022949	-1.9073	-1.0669	-1.6824	-0.61969	-0.64125	-1.1041	-1.1863	-0.78702	-2.2918	-0.1623	-1.438	-1.6089	-0.68453	-1.0319	-1.6818	-1.4438	-3.0588	-2.0894	-0.39263	-2.2534	-0.86534	-3.7898	-1.3842	-2.9643	-2.3715	-0.89152	-1.5055	-3.2026	-1.9399	-1.0217	-2.8363	-0.72481	-0.67423	-0.44153	-3.5693	-1.1936	-0.89727	0.63977	-3.1532	-0.38837	-1.6907	-2.3793	-2.8486	-1.1436	-1.3322	-1.6867	-1.6625	-1.0942
0.92744	0.56144	-0.0063679	1.921	0.56451	1.0796	1.9465	-0.27213	-0.70945	0.23295	-1.3243	1.4392	0.047154	-0.63474	1.0019	0.95427	0.033956	0.5882	0.75037	0.14233	0.23932	0.13237	1.6731	-0.20163	1.2524	0.77587	0.44079	0.9632	0.18756	-1.5876	0.45234	0.82619	0.11529	0.21901	1.5795	-0.11628	0.10429	1.2586	-0.31753	0.77595	0.64981	0.76483	-0.64551	1.5982	0.96698	0.14257	-1.1956	1.5769	1.2184	0.77653
-13.504	-12.056	-12.011	-13.982	-12.837	-13.608	-12.251	-13.157	-12.738	-13.103	-14.158	-12.451	-12.328	-12.435	-12.776	-11.976	-12.379	-13.212	-14.237	-13.588	-13.43	-13.086	-13.623	-13.226	-13.523	-11.702	-13.314	-13.411	-11.327	-12.944	-12.223	-12.113	-12.584	-12.693	-12.275	-13.013	-12.902	-12.314	-13.148	-11.928	-11.99	-13.751	-12.884	-11.693	-12.487	-12.004	-12.439	-12.16	-14.7	-12.048
-1.1119	0.47145	0.078127	1.0885	-0.67512	-0.32137	-0.33883	0.25728	-0.28552	-0.37706	0.59177	-0.68506	0.0089825	0.6233	1.818	-0.073797	-2.2742	-0.37747	-1.0994	0.83427	-0.5471	0.94696	-0.24052	0.18565	-0.6773	0.95987	-0.50564	-0.65034	-1.807	0.029479	0.81806	-0.85756	0.10622	-0.56516	1.1543	1.3083	-0.61561	1.0087	-0.57269	-0.25797	-0.72857	-1.0929	-1.0054	-1.4104	1.7001	-0.18065	-0.70567	-0.042092	-1.0633	-0.50379
3.4993	1.8377	0.79879	1.8188	1.2095	1.9901	0.60551	1.6624	1.5617	2.321	1.0282	1.7623	1.7125	1.7678	3.3897	1.5233	1.4036	2.437	2.5392	2.6509	0.43617	0.96797	3.1016	2.3184	1.3003	0.9855	2.0476	-0.31669	2.2119	0.96187	2.713	2.7245	1.8732	1.6818	1.8714	0.80563	1.613	1.9081	2.2698	-0.0083049	1.8344	2.7291	2.7947	2.4672	0.45412	1.6343	1.1884	1.999	1.6316	0.83642
-1.2458	0.10462	-1.3035	-1.392	-1.7483	-1.595	-0.35549	-3.0236	-1.7	-1.9965	-2.3	-0.19216	-1.9894	-1.8238	-2.1183	0.66041	-1.0412	-1.2661	-2.5499	-1.8362	-1.0014	-0.57176	-2.2328	-0.80523	-0.81016	-1.4008	-1.5801	-1.7193	-0.91465	-2.0033	-1.929	-2.4438	-1.5369	-2.2788	-0.3661	0.77745	-0.90977	-1.4458	-1.4795	-0.95316	-1.162	-1.0977	-3.2679	-2.4768	-2.5148	-2.6316	-1.0098	-1.931	-2.2883	-0.048409
-11.574	-10.723	-10.526	-10.159	-11.969	-11.413	-10.237	-11.384	-9.5206	-11.247	-10.782	-10.368	-8.9626	-10.503	-8.312	-11.849	-10.775	-10.732	-10.973	-10.388	-10.685	-9.7991	-11.215	-11.097	-10.034	-9.0302	-11.019	-9.6277	-9.7461	-11.872	-10.758	-10.34	-10.954	-11.164	-11.402	-9.9981	-12.522	-10.249	-10.086	-9.4431	-9.415	-10.801	-9.1919	-9.5047	-12.266	-10.551	-11.351	-10.473	-12.035	-10.862
1.3659	1.4843	0.25805	0.99258	1.0924	1.8028	0.79224	2.1183	0.78787	2.4948	2.0111	2.3434	1.2861	0.87436	2.9741	2.7248	2.1513	1.1908	3.9925	1.7782	0.72602	0.66362	0.10046	1.9823	1.1654	1.4836	0.77175	2.2321	1.6014	0.23207	0.34457	2.0949	-0.63944	1.1192	1.2691	1.679	1.6545	1.4848	1.3073	0.64521	0.0022627	1.5551	0.97206	0.69989	2.9655	-0.21073	1.5589	-0.27153	1.403	1.4499
-11.694	-10.545	-8.8226	-10.405	-10.153	-11.257	-8.8482	-10.352	-10.513	-9.6272	-11.576	-10.798	-9.8767	-11.847	-11.96	-10.621	-10.216	-11.138	-10.626	-11.916	-9.7507	-9.6808	-10.422	-10.391	-9.5274	-10.247	-10.573	-11.766	-10.734	-10.406	-10.883	-11.95	-10.785	-11.969	-10.441	-10.453	-9.7994	-11.254	-10.155	-11.748	-10.056	-10.535	-11.081	-9.7804	-11.562	-9.5279	-10.63	-10.047	-11.221	-10.718
-5.9434	-5.2793	-4.8287	-6.3658	-6.1909	-4.1412	-6.1392	-6.1874	-6.1471	-5.3038	-5.836	-6.0331	-5.6429	-7.2472	-5.0867	-5.3199	-6.7568	-6.9898	-6.0759	-7.306	-2.9982	-3.9203	-4.6897	-5.1472	-4.1817	-6.2369	-6.0131	-4.8592	-7.1239	-5.5735	-5.0031	-5.0287	-5.9443	-7.1191	-5.5493	-6.1993	-6.3572	-4.8855	-6.1053	-3.9535	-4.6723	-4.4814	-4.4661	-5.899	-3.5772	-5.1242	-5.3787	-6.1116	-5.3171	-4.7351
-24.022	-23.179	-22.72	-21.9	-23.154	-22.809	-21.986	-21.918	-22.128	-21.801	-22.842	-21.832	-22.521	-21.709	-22.829	-22.757	-22.52	-22.888	-21.541	-22.271	-20.728	-21.681	-20.773	-22.093	-20.742	-21.845	-21.72	-21.895	-20.272	-23.23	-23.352	-21.853	-22.65	-20.242	-22.842	-22.23	-22.476	-23.272	-22.25	-23.101	-22.288	-22.329	-22.557	-21.643	-21.805	-23.523	-21.47	-22.267	-22.488	-23.16
-0.86058	-0.95651	-2.2369	-1.5704	-1.5442	-2.002	-0.12111	-1.2817	-1.027	-0.74605	-0.95346	-1.3722	-2.0199	-1.7241	-2.4533	-0.80028	-1.3512	-0.20341	-2.621	0.67401	-0.039128	-1.2653	-0.83308	-1.7191	-1.1062	-0.93397	-0.18166	-2.7508	-1.533	-1.2096	-0.96504	-0.69574	-1.3252	-1.9214	-1.9349	-1.2285	-3.1192	-2.6312	-1.3369	-0.97078	-1.0485	-2.616	-2.2427	-2.7401	-2.2702	-1.4658	-1.3097	-1.4169	-0.1498	-1.1878
-3.4467	-4.3083	-3.8052	-3.4976	-3.5559	-3.0852	-4.2445	-2.1821	-3.3174	-2.8544	-2.8753	-2.8018	-4.5264	-3.3436	-1.6791	-3.6005	-3.9596	-2.9019	-2.8122	-2.4445	-2.484	-3.3616	-3.0777	-3.2425	-3.6829	-4.2827	-3.9166	-2.7762	-2.7708	-3.2829	-2.805	-4.5079	-3.7685	-2.962	-3.21	-3.5506	-5.3495	-3.5169	-5.2106	-1.1863	-3.2157	-3.8594	-2.2029	-2.6065	-3.1617	-2.3178	-3.3969	-2.7928	-4.4074	-3.6811
6.0591	5.0536	5.0168	5.5611	6.318	5.8115	6.44	6.861	5.3675	4.1035	5.6461	6.1334	6.1483	5.4419	5.3956	6.0434	5.8076	4.4	5.5078	5.6966	5.3046	6.1343	5.3549	5.3642	7.5877	5.1428	6.0648	5.2257	5.3173	6.5432	5.4266	4.6746	6.5862	4.7572	5.2873	5.1151	6.9577	5.095	5.9904	5.8152	6.2834	4.7123	5.6548	5.5887	5.4154	5.2414	7.5449	7.0161	4.9157	4.7863
3.387	3.6279	4.5792	4.6173	4.1402	4.4914	5.3314	4.7382	4.1871	4.5804	2.9625	2.8076	5.8936	4.8406	3.875	4.9349	4.7442	3.9342	3.7132	3.8647	2.6056	2.3856	4.3418	6.1392	4.8005	3.7645	5.0588	5.6197	4.2707	4.7153	4.8553	5.7087	4.1755	4.0249	4.3327	4.1606	3.722	3.5712	4.4924	3.6009	2.7359	4.4227	4.0326	2.5964	5.2727	2.789	3.6894	4.4692	3.9682	5.3489
-3.4294	-1.1231	-1.5685	-2.7697	-1.3569	-1.3185	-1.1428	-1.0538	0.15035	-2.7409	-1.0703	-2.5027	-2.6831	-2.1322	-3.5659	-1.4183	0.29407	-1.7122	-1.038	-1.1885	-2.468	-2.3376	-0.48679	-1.374	-1.0662	-1.2096	-1.3076	-0.56128	-0.31385	-2.1468	-1.5859	-1.9513	-0.35721	-0.14303	-1.8352	-1.6394	-1.9878	-0.95719	-1.3539	-0.69962	-2.2389	-1.4957	-2.3654	-2.3571	-0.42597	-0.78413	-0.97062	-1.1553	-2.2765	-3.4206
4.2323	3.0705	3.4969	5.0886	4.2362	4.526	3.8813	4.3358	4.0178	3.5382	5.8277	3.9334	3.7646	4.5424	4.4392	5.1578	3.9767	4.2794	4.881	5.7871	2.7903	4.2904	3.631	4.4125	2.7938	4.0497	4.424	4.2362	5.4578	3.2073	6.0043	3.7368	3.9515	3.5432	5.5573	3.6611	4.1587	4.1268	4.0776	2.0872	5.5939	6.524	3.917	4.3632	5.0854	2.73	4.219	4.7461	4.2729	6.1767
2.1038	1.7218	2.516	1.8951	1.6735	0.8832	1.3457	0.43519	2.8844	1.6144	0.75073	1.4197	0.29538	3.0445	0.5875	0.8163	2.973	-0.61273	1.2784	0.98371	-0.57026	1.5453	1.3122	0.7623	2.2686	2.3843	1.0533	2.5308	2.5736	0.089612	1.6034	0.27223	2.4034	0.41402	2.2134	2.0787	2.0603	0.41474	2.431	0.44851	0.4152	1.8487	1.8809	1.9808	3.434	2.5313	0.66738	3.2627	0.21547	0.34867
0.011757	0.83296	-0.25524	-0.72138	0.78246	-0.045076	0.27418	-0.87867	-0.19074	-1.2397	1.3764	0.030464	-1.1885	0.90924	-1.3019	-0.71755	-0.033935	-2.2408	-0.61777	-1.0657	-1.4509	1.7835	0.82645	-2.1589	-0.35771	-0.57258	1.0043	-0.17372	0.60654	0.288	1.4456	0.39935	0.61116	-0.90624	-0.37787	1.5097	1.3743	-0.058143	0.67495	-0.40661	-0.27765	-0.077201	0.57616	0.5401	1.6255	-0.74488	-0.30094	1.3925	-1.02	0.98889
7.6657	8.6863	9.3337	9.4761	9.4978	7.7513	9.0968	9.595	7.6376	8.5221	8.2686	7.4802	8.565	7.2174	6.728	8.3429	7.5995	9.1206	10.881	6.7396	8.1599	7.5398	10.406	9.1191	8.5528	9.0652	6.5294	8.6403	8.1228	7.2466	6.1571	6.5821	8.8574	7.1174	7.9283	8.1046	6.9953	8.0995	7.7222	6.7076	7.2215	7.5811	7.3726	7.0714	6.7244	8.562	8.3733	8.2688	7.1276	7.0694
0.36371	-0.16826	1.6404	-0.18995	1.0219	0.066913	-0.015742	-0.29278	0.1738	-0.7484	0.2868	0.21319	-1.744	1.6018	0.9034	0.22775	-0.28857	0.65159	-2.0508	-0.10021	0.92939	-0.88565	1.2888	0.15927	0.074561	1.0537	-0.26411	0.37292	0.75061	-0.056288	-1.2853	0.18563	0.14316	-0.26779	-0.1673	0.51111	0.67474	0.39667	0.62765	2.1132	0.23402	0.54265	-0.072994	1.4156	-0.58346	2.596	-1.7753	-0.50825	0.69833	-0.5395
-1.0739	-0.53371	-0.29319	-1.1384	-2.5386	-1.2657	-1.2786	-0.53738	-1.8368	-1.2661	-1.4272	-1.0112	-2.4544	-2.2997	-2.2966	-3.2867	-0.21958	-0.82635	-0.76579	-1.9401	-0.3094	-1.3344	-2.1314	-0.72842	-0.044477	-2.4678	-0.42466	-1.3724	-1.3396	-1.3439	-1.3862	-0.005604	-2.3939	-1.1937	-1.5446	-1.9227	-0.38491	-1.7476	-0.15251	-0.98423	-2.6762	-1.5576	-1.5472	-2.3719	-1.0195	-3.181	-2.0889	-1.5962	-1.2503	-1.1779
-14.706	-15.11	-14.686	-12.4	-14.771	-14.519	-13.555	-13.851	-15.623	-13.592	-14.102	-13.323	-13.684	-15.945	-13.491	-14.975	-13.871	-13.871	-15.669	-15.78	-13.13	-13.553	-15.81	-12.432	-13.371	-14.553	-13.112	-14.489	-13.568	-13.298	-14.283	-15.651	-14.697	-16.35	-13.263	-13.757	-14.013	-14.433	-13.637	-13.952	-13.925	-13.785	-13.756	-14.207	-14.628	-14.767	-13.971	-14.888	-13.002	-13.451
-2.1767	-2.548	-1.3284	-1.3698	-3.3091	-2.2148	-2.7378	-3.4317	-2.0653	-2.3078	-3.6686	-2.6555	-2.2864	-1.9484	-3.4734	-2.7324	-3.591	-3.2903	-3.1671	-2.1077	-2.9337	-2.6451	-3.1703	-4.4121	-0.53387	-2.7875	-2.3346	-2.8998	-3.9267	-3.2754	-2.4262	-2.9799	-2.1622	-1.6917	-1.7907	-3.3526	-3.157	-3.1464	-3.3931	-1.0848	-2.0264	-2.5235	-4.1117	-1.9557	-2.3988	-3.8589	-3.9925	-1.8968	-1.939	-3.5847
-4.9705	-2.5825	-4.4242	-3.6503	-3.6355	-4.1782	-4.8142	-6.1279	-3.6869	-4.5217	-4.1371	-5.1142	-3.1416	-4.2103	-4.493	-3.0198	-4.0503	-3.6906	-2.2061	-3.4727	-3.7994	-5.4058	-2.8253	-3.9638	-4.0031	-4.4468	-3.1225	-3.6333	-3.5661	-3.2193	-3.341	-3.9324	-4.7173	-2.8935	-3.9957	-4.0261	-4.0681	-3.3901	-3.2687	-1.7237	-2.9801	-2.3399	-3.7575	-3.6137	-4.3026	-2.6272	-3.6325	-3.9141	-3.8805	-2.8571
8.167	7.0154	6.3845	6.4818	7.1502	6.7621	6.6156	5.4528	5.4805	8.3723	7.8481	7.5327	8.0848	5.5358	6.0681	5.7681	6.1198	7.4652	6.6008	6.2363	7.6138	6.537	5.9632	7.1775	7.8055	6.1644	6.4073	3.8468	7.083	5.9382	6.5198	7.9655	7.3155	5.8899	7.5351	6.9116	6.0858	6.0621	8.5424	7.5072	6.4882	7.0022	5.8944	7.9138	6.2672	6.4307	5.1416	5.3275	6.8937	6.4766
6.9869	7.5297	8.3059	7.2028	7.4489	8.7526	8.7554	9.2092	8.5076	9.5286	10.138	9.0054	8.7464	7.7907	9.1038	7.6043	7.8258	8.1751	7.5788	7.5959	7.1006	7.5664	8.5103	6.3482	8.0067	7.9438	8.1734	8.0006	7.8384	7.0182	8.6673	8.7494	7.3494	7.7231	6.8742	8.7628	7.2713	8.1892	7.592	8.9882	7.4384	7.8526	9.4129	8.6215	7.6745	8.2271	7.8514	6.953	7.8857	7.2244
5.3247	6.6681	5.9107	4.2564	5.4633	5.5507	6.1854	6.3312	6.4738	5.512	5.8641	5.5903	6.3655	5.8473	5.9321	5.0258	4.269	6.1376	4.9036	6.888	7.9237	5.9421	5.487	5.4197	7.102	6.3846	6.0887	5.7065	5.5465	5.4136	4.7134	6.2628	5.1653	5.3748	5.7796	3.8564	6.2255	4.5014	5.7284	5.8866	5.5615	6.0984	5.3407	5.8366	4.4175	7.2551	6.1282	6.8843	5.6773	5.2624
-3.962	-4.0276	-3.5399	-3.7607	-3.9196	-1.9975	-1.478	-1.941	-2.0279	-2.5653	-2.9462	-1.9262	-3.5065	-2.6636	-4.3279	-2.8802	-3.3669	-2.8886	-3.3996	-3.6708	-3.7659	-3.6343	-4.0952	-0.8137	-2.6854	-3.3374	-3.224	-2.4673	-2.082	-2.335	-3.0836	-3.5009	-2.9391	-3.6175	-4.1069	-2.8566	-2.7679	-4.5744	-1.9252	-2.8926	-1.3608	-2.9371	-3.8294	-3.8738	-3.2971	-2.8565	-2.7278	-2.9635	-2.2035	-2.4639
-2.3522	-3.0151	-3.6222	-3.8571	-2.8606	-2.5669	-1.3962	-3.9331	-3.8161	-2.1151	-3.7765	-3.4451	-3.4494	-3.5491	-3.9038	-2.0898	-4.7486	-2.7027	-2.6258	-2.2987	-2.6269	-3.5317	-1.9803	-2.1715	-4.3077	-2.3397	-3.5342	-1.5438	-2.061	-2.3671	-4.2564	-2.5115	-2.0126	-3.816	-1.7932	-3.2411	-3.1339	-0.57422	-1.7201	-2.1123	-2.8578	-4.6796	-4.4135	-1.4827	-1.8056	-2.547	-2.1766	-1.4574	-3.7789	-2.0587
-4.4035	-4.4021	-4.2685	-4.8561	-2.0986	-4.1792	-3.9184	-3.6424	-3.348	-4.0883	-4.33	-3.486	-3.8436	-5.4089	-4.7226	-4.0156	-3.7291	-3.8365	-2.4158	-4.1941	-3.1946	-4.6604	-5.0295	-3.4398	-3.9986	-2.2956	-4.8934	-3.9195	-4.6197	-4.0287	-2.0985	-2.976	-2.3131	-3.6028	-4.922	-3.4059	-4.1868	-2.9785	-3.8312	-3.3274	-3.3071	-3.168	-4.0095	-3.6409	-5.903	-4.9753	-1.7702	-4.5562	-1.595	-2.8055
0.95095	1.8946	0.58675	1.4471	0.89417	2.0487	1.5683	2.2868	1.0569	0.76307	1.4185	1.6053	2.7302	2.1898	1.6662	0.79188	1.0864	2.5289	2.6326	2.2372	0.82137	-0.041305	1.3794	1.5872	1.2346	0.99012	2.7284	1.1594	2.998	0.97639	2.394	1.194	0.50955	2.7121	0.97923	1.5636	2.404	3.6872	1.1034	1.6892	0.71839	0.86843	0.23743	2.5082	1.8856	1.2073	2.1991	-0.12566	3.802	3.46
-14.593	-13.639	-14.072	-15.317	-14.74	-15.004	-13.136	-15.757	-14.327	-13.761	-14.792	-14.296	-15.251	-14.802	-14.126	-13.884	-13.335	-15.358	-16.391	-14.097	-14.753	-14.572	-14.206	-15.441	-13.199	-15.011	-13.453	-14.655	-14.966	-14.146	-14.918	-14.122	-14.716	-13.905	-14.442	-12.926	-14.962	-13.757	-14.499	-14.943	-14.073	-14.533	-13.613	-15.12	-12.636	-14.886	-14.954	-14.596	-14.759	-15.397
-1.5818	-0.73072	-2.2884	-1.8854	-0.81894	0.17615	0.32083	0.48904	-1.6777	-2.6573	0.4735	-2.0269	-0.65474	-0.85667	-1.1681	-1.2129	0.99638	-1.2442	-1.4659	-1.6186	-1.238	-0.99265	-0.17445	-2.3467	-0.26419	-1.5106	-2.3637	-0.78044	-0.2098	-2.6449	-1.1737	-1.3842	-2.0678	-0.45609	-1.6698	-3.4829	-1.3441	-1.5135	-0.5086	-0.15422	-2.0799	-2.9069	0.21187	-1.2799	-0.68912	0.15492	-1.6188	-2.2624	-1.89	-0.68461
-22.393	-22.397	-21.443	-23.712	-21.642	-23.453	-21.699	-23.202	-22.296	-22.096	-23.866	-22.904	-23.068	-24.815	-22.252	-23.713	-23.176	-23.45	-22.356	-20.469	-24.422	-22.776	-21.363	-21.912	-22.363	-20.938	-21.453	-23.484	-23.655	-21.375	-21.77	-21.728	-21.41	-23.159	-21.609	-21.923	-23.261	-22.77	-22.426	-23.502	-19.909	-23.27	-23.48	-22.159	-22.473	-23.167	-21.677	-22.049	-22.148	-22.391
6.1151	5.5658	6.5297	5.4054	7.4822	5.7398	6.7106	7.7374	5.2194	6.2805	5.8656	8.1311	7.88	7.597	5.914	5.8375	6.3868	5.5494	5.7636	6.6344	7.4226	7.1355	4.7065	8.0798	6.7401	8.7603	5.3242	7.6551	5.8378	5.8239	6.7119	6.8995	7.5851	6.144	5.6141	8.1452	6.999	6.5288	4.4767	8.4584	5.8282	6.0731	5.8934	7.1574	5.7585	7.4198	7.0249	7.7004	8.0887	7.7404
0.045232	-2.8912	-1.02	-3.2734	-0.61405	-2.8856	-1.852	-0.76011	-1.9221	-0.99678	-0.76624	0.50869	-1.6275	-1.5241	-0.59561	-2.3203	-2.7202	-1.4489	-1.2487	-1.2634	-1.0614	-0.98028	-0.6075	-1.4038	-1.6432	-1.2799	-1.4	-0.64037	-2.0642	-0.18268	-3.5054	-0.79549	-1.1979	-3.1645	-1.4975	-0.44655	-1.9077	-1.6559	0.013257	-0.96541	-1.538	-1.427	-0.032972	-0.8929	-1.5992	-0.89073	-0.021063	-0.82106	-0.79078	-1.4799
-15.368	-13.434	-14.364	-14.018	-14.237	-14.814	-13.727	-14.095	-13.568	-14.154	-15.406	-15.979	-14.836	-13.846	-14.801	-13.535	-13.595	-13.666	-13.686	-14.842	-13.942	-14.297	-13.527	-14.011	-13.309	-14.83	-14.323	-15.03	-14.52	-14.221	-13.192	-13.981	-13.608	-13.278	-13.984	-13.039	-15.561	-13.672	-13.922	-14.849	-13.28	-14.151	-15.784	-14.817	-14.009	-15.59	-13.207	-15.462	-14.291	-13.867
-0.59998	-1.2657	-1.7328	-1.4098	-1.5821	-0.39048	0.53001	0.20234	-0.86057	-2.9209	-0.28187	-0.68533	-1.1255	-1.4515	-1.1339	-1.2346	-0.98539	-1.4874	-2.007	0.0069282	-1.4616	-1.4525	-0.16185	-2.2525	-2.3444	0.060304	-2.0988	-0.92803	-1.4106	-0.72093	-0.49224	0.35129	-0.83013	-0.99647	-0.51115	-1.1909	0.23822	-0.42303	-1.2803	-2.415	0.015027	-0.61952	0.24828	-0.44769	-2.3104	0.35735	-0.98064	0.60908	-1.8947	-1.5366
-11.776	-10.723	-10.864	-12.025	-9.801	-11.955	-11.194	-11.373	-11.557	-9.8737	-9.5186	-9.674	-10.956	-10.33	-10.148	-9.4867	-12.123	-10.719	-9.5349	-9.9413	-11.013	-11.603	-10.47	-11.327	-9.6576	-11.78	-11.673	-11.852	-11.119	-10.537	-10.623	-10.81	-10.51	-9.8887	-10.883	-11.817	-11.234	-11.592	-12.138	-10.783	-11.128	-10.808	-11.04	-10.333	-11.348	-10.955	-9.8958	-9.5018	-9.71	-10.937
3.6608	2.7392	2.9604	2.8933	3.3188	2.7681	1.8649	1.2423	3.0038	3.9671	4.5525	1.9017	3.0547	2.5919	3.099	1.7063	2.6111	4.1852	4.2401	2.1796	3.651	2.3111	3.1267	3.3395	3.8552	3.6833	3.7828	3.0424	4.0281	2.9995	2.2877	2.3574	3.7217	2.7686	2.4652	2.7323	3.5449	3.4239	1.7612	4.0892	3.391	2.2839	2.9912	3.2625	1.903	2.9801	3.5272	4.1872	2.6008	3.6677
-12.712	-12.479	-12.764	-13.279	-13.23	-13.29	-12.051	-12.824	-12.367	-12.816	-12.106	-11.874	-13.649	-12.625	-14.594	-12.628	-11.256	-11.877	-14.372	-13.474	-12.297	-12.656	-13.123	-12.02	-12.281	-12.362	-13.275	-13.399	-13.163	-13.008	-12.567	-13.765	-14.503	-12.52	-12.913	-13.379	-11.368	-14.825	-14.487	-11.595	-12.614	-12.835	-12.114	-13.069	-14.168	-12.613	-12.452	-12.521	-12.27	-12.6
-11.873	-13.167	-12.389	-12.19	-10.739	-12.1	-11.782	-12.07	-12.374	-10.116	-11.781	-11.027	-10.605	-12.706	-10.524	-11.614	-11.498	-12.152	-12.245	-11.733	-11.872	-11.743	-12.79	-12.608	-12.633	-11.463	-11.388	-11.942	-11.397	-11.119	-12.099	-11.06	-13.07	-12.179	-11.573	-11.462	-9.9746	-11.561	-13.664	-11.778	-11.191	-11.898	-12.34	-12.419	-13.117	-11.557	-12.055	-11.876	-12.365	-12.599
-21.274	-21.517	-20.154	-20.942	-21.666	-20.248	-22.09	-20.184	-21.375	-22.361	-19.369	-19.957	-22.627	-20.399	-20.176	-20.117	-21.103	-20.114	-20.57	-20.28	-19.827	-20.71	-20.56	-20.232	-19.911	-21.361	-21.086	-20.427	-20.179	-19.673	-20.816	-19.886	-18.788	-20.92	-20.646	-20.376	-21.621	-22.686	-19.626	-20.958	-21.189	-20.925	-20.892	-20.213	-20.673	-21.131	-21.166	-19.52	-19.462	-21.397
-2.9291	-2.2461	-2.8638	-4.3528	-2.1992	-3.6253	-2.5863	-3.8976	-3.0767	-4.3206	-2.3839	-2.6663	-3.448	-2.2219	-3.1133	-4.8525	-2.2471	-5.133	-4.6126	-2.0844	-2.1254	-2.9431	-5.5262	-3.5204	-3.0463	-3.3826	-3.4615	-1.9658	-3.2858	-1.3333	-3.7514	-3.312	-1.8432	-3.8587	-2.7664	-1.8474	-3.9611	-3.3405	-2.6006	-2.5618	-2.3443	-2.5882	-2.0634	-3.9808	-1.9032	-3.0768	-2.4274	-5.0262	-2.9857	-2.3128
5.5733	4.309	4.99	5.8576	5.5825	6.1322	5.2376	5.6456	5.8155	5.3284	4.3668	4.8258	5.4727	5.8535	5.565	5.6878	6.9823	6.2933	7.0095	5.0003	6.4025	4.5852	6.6597	6.4139	5.4425	6.9794	5.5936	5.6551	5.4149	4.2062	5.9029	6.5694	6.0789	4.749	7.8535	6.8824	5.4869	5.5897	6.1774	5.6995	5.0418	6.9043	5.1536	4.9303	5.3	6.4164	5.5015	3.98	5.2371	4.9148
-13.545	-13.198	-14.226	-14.668	-14.918	-16.544	-14.222	-16.399	-14.76	-12.494	-15.071	-14.761	-13.917	-14.006	-15.89	-13.098	-14.554	-13.901	-14.95	-14.004	-14.928	-15.209	-15.23	-13.497	-14.656	-14.231	-14.781	-16.007	-15.011	-14.59	-15.415	-12.889	-14.434	-14.513	-14.874	-13.061	-13.187	-14.284	-15.614	-14.935	-14.797	-14.153	-13.778	-15.244	-14.875	-13.629	-13.483	-15.068	-13.475	-14.642
5.6304	6.5697	8.4876	8.7484	6.9583	6.3182	6.9289	6.1104	7.6728	6.1599	6.3399	6.6597	6.8053	6.2904	7.0863	6.4588	6.3466	6.3835	6.0762	5.7149	4.7033	5.4955	7.1046	5.8287	6.3605	6.9025	5.4647	6.3647	6.1758	6.83	6.0827	7.0235	7.1139	7.8989	6.307	6.6497	5.8724	7.6869	7.7516	6.7808	6.8163	6.8431	6.6585	6.948	7.3775	5.7636	6.6464	4.8405	6.3579	7.0954
5.9622	3.6703	4.9297	3.7917	3.3635	4.233	4.9949	4.7053	4.7875	5.5541	4.3186	4.354	3.4081	5.6838	3.3267	3.4368	3.8718	3.3823	4.4279	4.111	5.3784	5.0767	4.2244	3.7303	4.4034	4.3089	4.7971	4.2104	3.6255	3.936	5.3406	3.5416	5.13	4.5028	5.2136	3.92	4.0467	3.8046	4.8644	4.8884	3.407	4.0414	4.7502	4.5278	4.5724	4.1194	3.9291	3.7983	2.9099	4.6102
-8.5679	-7.5434	-11.325	-10.078	-7.9142	-9.0404	-9.3647	-10.207	-9.1651	-9.5916	-8.9398	-8.2255	-9.6825	-9.7508	-6.8183	-9.2843	-8.3803	-8.8627	-9.066	-9.7866	-8.3907	-7.9742	-8.73	-9.359	-10.858	-8.8818	-9.2933	-9.3384	-9.5332	-8.2674	-8.3687	-9.1011	-9.2051	-7.936	-9.6319	-9.0217	-10.037	-9.8882	-9.9342	-9.7394	-8.7073	-8.0238	-9.7111	-8.2388	-9.8655	-9.6433	-8.2391	-7.972	-8.0851	-9.5911
-10.775	-8.5116	-9.1215	-8.7411	-9.6842	-9.8612	-8.986	-9.4645	-8.2698	-8.4201	-8.8287	-8.6458	-10.024	-8.894	-8.1505	-9.4969	-8.2207	-8.7048	-10.602	-8.3137	-9.6314	-8.6173	-9.2133	-9.3119	-8.1228	-11.153	-8.2452	-7.4244	-9.0672	-10.069	-10.039	-10.57	-9.4658	-9.1522	-7.9273	-9.4966	-9.4034	-8.8475	-9.2502	-8.9825	-10.918	-9.719	-8.3582	-8.8686	-9.5282	-8.3569	-9.2694	-9.6419	-9.3007	-9.2379
-13.03	-12.331	-11.472	-11.825	-11.261	-11.962	-11.283	-11.212	-11.607	-12.386	-12.179	-10.908	-11.16	-11.352	-12.713	-12.678	-10.742	-11.979	-11.703	-12.254	-12.475	-12.165	-11.451	-12.05	-13.057	-11.94	-11.296	-11.911	-11.466	-12.043	-11.575	-11.61	-12.814	-11.194	-13.509	-11.791	-12.41	-12.326	-11.2	-11.48	-12.313	-13.539	-11.7	-12.734	-11.576	-11.742	-11.083	-11.848	-12.19	-12.875
-21.94	-21.794	-22.195	-22.525	-21.346	-23.46	-23.964	-21.667	-22.655	-23.431	-23.609	-23.462	-21.51	-21.91	-21.635	-23.984	-21.663	-21.273	-22.577	-23.057	-22.579	-20.928	-21.971	-22.686	-21.652	-21.999	-21.687	-21	-23.036	-22.079	-21.976	-23.486	-21.478	-23.963	-22.489	-21.481	-22.526	-23.075	-21.99	-21.094	-22.803	-22.451	-23.732	-22.853	-23.826	-22.34	-21.839	-22.784	-22.099	-21.88
9.5904	11.88	9.1069	10.331	11.224	9.8106	9.6339	8.9862	9.5374	9.6534	11.539	10.601	8.3246	9.896	8.5113	8.9411	9.8281	9.7216	9.7241	9.4916	10.016	9.5187	9.2954	8.4698	9.0611	9.7269	8.9496	10.146	9.5542	8.4261	8.4575	10.315	8.9094	9.1964	9.0061	9.517	10.52	9.0287	11.011	10.702	9.5932	10.029	10.153	10.01	10.33	8.7582	8.1821	9.5287	10.65	8.8716
-1.4924	-1.843	0.39219	-1.039	-1.3448	-1.6738	-2.8813	-1.8172	-2.6683	-1.7422	-2.2432	-2.7673	-2.9164	-2.2114	-1.3868	-2.369	-1.4955	-1.6552	-3.3108	-2.7702	-2.6283	-1.7969	-2.6626	-2.5037	-1.5323	-1.8972	-2.4934	-1.9146	-2.4957	-1.7059	-2.6946	-1.6791	-1.8241	-2.6953	-2.2076	-2.7971	-1.9763	-2.3185	-2.2228	-2.1784	-1.9841	-3.1459	-2.2841	-0.92207	-0.2854	-2.7267	-0.96081	-0.66866	-2.5943	-2.5765
6.4407	7.4978	7.7627	7.5227	7.2363	6.0353	6.8521	6.1429	6.2016	6.0271	7.3134	7.0006	7.2998	5.7421	5.114	7.0502	6.7448	7.7568	6.4979	6.4221	5.4209	7.1126	5.1725	6.7526	6.5248	7.9542	7.3732	5.6473	6.4651	7.3795	5.7252	7.8318	6.7624	7.0748	5.2322	7.1024	6.6038	6.2087	5.6061	6.9164	6.1616	7.1473	5.3376	6.9013	6.3297	6.209	6.3886	5.6212	6.642	6.4843
0.12567	-0.89884	1.1471	-0.033135	0.041989	-1.6311	-0.1125	1.1108	0.96779	1.0712	0.5092	-0.84322	0.9461	0.3634	0.9417	-0.16305	0.058897	-1.0103	0.62499	0.050139	1.5688	0.2488	-0.62562	0.40804	1.7896	0.60861	1.7353	0.29666	0.68663	0.017281	0.65432	1.0169	1.1331	1.0086	0.84145	1.286	0.59855	-0.17923	-0.30054	0.61664	-0.19226	1.1104	1.7073	0.55254	1.0109	-0.32513	-0.33264	2.1962	0.28502	0.81786
-6.7959	-6.6901	-9.3936	-6.7546	-6.7817	-9.1581	-7.6687	-6.1637	-7.448	-7.0419	-8.1792	-7.6348	-8.4951	-6.7723	-8.1638	-7.0853	-7.1863	-8.5207	-7.3027	-6.2831	-7.7731	-6.7703	-7.3134	-8.0789	-8.465	-7.6387	-8.6075	-7.2751	-7.8513	-8.6743	-8.2301	-8.4711	-8.2256	-5.4786	-8.5198	-4.6091	-7.8543	-7.4805	-7.0106	-9.0321	-7.5795	-8.1383	-8.8907	-7.4871	-9.8628	-7.4069	-7.46	-7.8406	-6.1535	-7.6019
-1.3535	-3.5442	-0.8276	-2.4411	-3.164	-1.3418	-3.4328	-3.1206	-4.2772	-2.37	-3.4726	-3.8682	-1.8569	-2.9952	-1.5826	-2.7063	-2.5765	-2.6341	-4.6954	-2.8119	-2.7801	-3.5226	-3.1589	-2.5741	-3.1828	-1.303	-4.489	-1.9454	-3.004	-2.3504	-2.407	-3.3194	-4.1323	-1.8583	-2.4244	-1.6371	-3.5274	-1.4468	-3.6396	-2.5405	-2.4557	-2.5915	-2.5051	-2.9053	-2.4685	-3.8674	-2.8059	-2.0251	-3.052	-2.1662
-2.7464	-3.012	-1.5367	-2.2251	-1.9743	-2.8387	-4.0702	-2.6609	-1.6337	-2.4292	-3.5449	-1.9058	-0.87074	-2.634	-2.2667	-2.1094	-2.2831	-3.2931	-2.2313	-2.072	-1.3439	-0.76556	-2.6968	-1.2983	-1.2878	-3.8619	-2.6127	-1.7693	-2.9532	-2.7333	-2.7102	-2.1903	-1.5946	-1.6415	-2.4048	-3.9147	-3.7746	-3.3901	-1.456	-3.02	-2.0016	-3.9771	-1.6826	-2.1879	-1.3762	-2.3117	-2.77	-2.0835	-2.4672	-2.1977
-5.1878	-5.9099	-5.6887	-5.6992	-6.2081	-5.2876	-5.6835	-4.1296	-5.4421	-5.3007	-5.0512	-5.8639	-5.7593	-5.748	-5.6764	-6.3578	-7.6798	-6.4706	-5.0159	-6.7857	-6.1536	-6.7766	-6.8045	-6.1623	-5.5601	-7.266	-5.117	-6.0208	-6.1453	-6.0686	-4.5149	-4.8742	-4.257	-5.9465	-5.0172	-4.494	-4.758	-4.8944	-5.0069	-5.8663	-4.3273	-5.2279	-6.8632	-4.734	-6.124	-6.7528	-6.5069	-7.28	-6.7229	-4.3721
0.84238	1.0986	0.80989	1.5921	3.2848	2.6288	1.7939	1.7732	1.1967	1.664	1.8312	0.83439	2.7136	2.7027	1.9061	1.6491	1.2605	1.8128	1.2973	0.55807	1.3514	2.0937	0.20802	0.21702	1.5119	1.5124	1.5101	1.7086	1.471	2.1773	0.8202	2.7133	2.0764	1.1371	1.8244	2.5234	1.4114	1.3013	2.1454	1.4931	1.3224	2.2192	2.5355	0.46469	0.62593	1.8559	1.1572	2.2196	1.1916	1.4545
-1.0329	0.6737	-1.2934	1.0619	-1.2168	1.2216	-0.040158	-0.18172	-0.51285	0.062853	0.30138	0.81789	-1.6479	-1.361	0.10591	-0.67063	-0.1456	-0.1633	-1.7396	-0.012004	-1.3454	-1.0399	-1.7802	1.799	-0.5978	-1.0887	0.067192	0.12016	1.146	-0.086014	0.072156	0.71066	-0.84008	-0.64619	-0.090717	1.387	-0.085589	0.37651	0.051846	-0.14864	-0.64426	-0.30575	-0.54823	-1.4178	-1.2832	-0.85217	-0.88702	0.20366	0.53816	0.35934
-14.021	-12.589	-13.168	-11.911	-12.001	-11.661	-13.569	-9.5393	-13.317	-12.439	-11.75	-12.547	-12.827	-12.53	-14.497	-12.894	-11.777	-10.927	-11.735	-13.087	-13.265	-11.951	-13.652	-14.444	-11.791	-13.061	-12.664	-12.732	-12.831	-12.967	-14.143	-12.869	-11.761	-12.391	-13.323	-12.583	-14.284	-12.602	-11.467	-12.603	-12.691	-12.37	-13.491	-11.179	-12.972	-13.646	-12.539	-12.678	-14.095	-13.886
5.7436	6.0967	5.6446	4.4031	5.9767	6.2241	6.042	6.8171	3.8059	4.9127	5.0465	5.7813	6.9235	6.2022	5.7772	7.355	6.2485	5.3942	5.5679	5.2565	5.6407	6.7459	6.7147	5.968	5.9742	5.4027	5.0645	7.3938	6.4482	4.9136	5.8353	4.9973	5.9668	7.9785	5.7406	6.8736	5.0416	4.6618	6.3509	6.7043	6.113	5.7328	5.0133	4.8646	5.5766	4.9011	6.4916	7.1064	6.6529	4.1617
2.1763	2.3564	1.2499	2.4117	1.2861	1.3601	0.84052	1.6257	0.12188	0.46837	2.0517	1.0451	0.053996	1.9222	2.1228	1.1563	1.0372	0.85591	2.0676	0.64658	1.6862	2.0932	0.49612	0.4762	1.9629	1.1819	0.65631	1.1651	1.4765	1.6679	1.423	2.2506	1.2579	1.2676	0.25936	1.0982	1.6488	1.508	0.55558	0.32414	0.69317	2.3951	1.6123	2.1548	1.2845	1.3491	2.8977	0.23071	0.5973	-0.60626
-9.5887	-9.0136	-10.788	-10.976	-9.463	-11.11	-9.4757	-8.3199	-9.1723	-11.114	-9.6889	-9.7807	-9.3866	-10.734	-9.4861	-10.599	-9.8427	-8.1833	-9.8762	-8.9553	-8.5407	-9.4731	-8.7445	-10.135	-8.7719	-8.9864	-8.8298	-10.045	-9.4208	-8.3053	-9.925	-8.6078	-8.708	-9.8462	-9.1359	-11.481	-7.7637	-9.7567	-8.4727	-8.692	-9.5751	-9.5982	-8.7632	-9.3368	-7.5705	-9.7728	-9.8613	-9.045	-10.193	-9.0282
-13.082	-12.195	-13.807	-13.816	-13.021	-12.721	-12.746	-13.21	-14.354	-13.649	-12.299	-12.057	-13.134	-11.941	-13.955	-13.553	-13.622	-13.015	-12.535	-13.503	-13.486	-12.046	-14.441	-12.638	-12.198	-13.403	-12.429	-12.437	-13.022	-12.205	-12.902	-11.653	-12.4	-13.238	-12.304	-13.548	-13.686	-13.445	-12.182	-12.72	-12.893	-14.103	-12.305	-11.572	-12.025	-13.722	-13.483	-12.194	-12.988	-12.375
-4.2823	-3.7303	-2.6689	-3.8411	-5.504	-4.5777	-5.1783	-5.001	-3.9027	-5.0264	-1.8561	-4.4655	-3.7918	-3.6259	-1.9615	-4.4791	-3.9933	-2.1265	-5.9557	-5.3156	-5.0205	-3.5014	-3.2875	-4.0173	-4.3714	-3.3716	-3.2494	-3.5245	-3.714	-3.7336	-3.1292	-2.5501	-3.1	-5.1335	-3.0308	-1.5594	-2.1573	-4.1512	-3.7091	-2.5545	-4.7019	-0.90679	-3.477	-3.4798	-3.5499	-2.0502	-4.4383	-4.8205	-4.2785	-3.0303
-0.13862	-0.86041	0.43467	1.0409	-0.20112	0.65686	-2.3053	-0.30799	0.1636	-0.93037	-1.2548	1.8748	-0.56272	-0.38783	0.46637	0.15896	-2.5473	-1.4493	0.21496	0.21654	-1.0391	1.1622	-0.61898	0.41432	-0.047673	-1.0904	1.1412	-1.6688	-0.80855	0.81426	-1.6726	0.89423	-2.5043	1.0323	-0.97736	-0.83291	0.052489	0.76315	0.010635	-0.60535	-2.731	-1.7321	-0.31955	-0.56604	-0.029452	-0.25896	1.038	-0.37328	0.62348	0.26092
10.64	9.9974	10.321	9.9541	10.673	10.426	9.2191	10.301	8.8889	10.634	8.9721	10.102	9.7027	8.2804	8.6968	9.0882	9.8645	9.6195	9.9767	9.896	10.578	9.2609	10.127	11.349	10.479	8.9904	9.8357	10.563	10.529	7.9144	10.055	9.8891	9.6805	9.3733	9.1387	8.1966	9.4925	10.398	11.352	10.959	9.8135	10.04	9.7443	8.533	9.6171	9.3602	7.6772	9.7098	10.238	9.7227
6.4856	5.6578	5.1051	4.9344	6.2717	5.9555	5.3501	3.8516	4.6186	5.5641	5.777	5.5116	4.9838	7.6956	6.0694	5.6961	5.4841	4.8058	5.6325	7.1757	5.3979	5.377	5.6272	7.0795	6.6873	5.718	5.4093	4.3849	6.2319	6.8852	5.6605	5.3168	5.1666	5.3749	6.4488	6.4675	5.5005	4.5903	5.2257	5.1275	5.5635	5.286	6.1016	6.1243	5.8997	7.1831	5.9077	4.6886	5.4429	6.3955
0.82098	2.9472	0.78941	1.394	2.1588	0.36323	1.7095	0.35422	2.4722	1.274	2.4046	0.90045	0.69448	1.7435	2.3322	3.1065	0.34293	0.7144	1.6391	0.86358	1.5396	0.76555	1.6455	2.068	2.2314	2.0927	2.1486	0.28536	2.1267	1.6593	2.7085	2.8368	2.3515	3.3579	2.8431	0.75864	1.5132	0.50619	1.765	0.56725	1.6515	0.92684	0.57205	1.9278	1.1615	2.7536	3.3345	2.4784	1.6391	0.8056
-9.3363	-9.0521	-9.9703	-7.6918	-9.595	-6.8362	-8.7535	-9.6668	-7.6504	-8.6674	-8.7022	-9.4681	-10.141	-7.6621	-10.995	-9.7058	-10.496	-9.5108	-9.5526	-9.2384	-9.1338	-7.7022	-9.3485	-8.7666	-9.3168	-7.9552	-10.069	-10.206	-8.4876	-10.608	-8.2369	-8.2013	-8.4287	-9.3401	-8.7253	-9.7941	-8.0068	-9.043	-8.4131	-9.6036	-7.5854	-8.691	-7.9462	-8.1301	-9.4341	-9.2865	-8.0917	-8.5814	-9.3856	-9.54
-13.426	-12.922	-13.901	-12.428	-13.2	-14.265	-13.107	-13.304	-14.676	-13.47	-14.724	-12.995	-13.635	-12.931	-13.252	-14.163	-13.255	-13.126	-12.112	-12.131	-14.562	-14.352	-14.415	-13.707	-13.084	-11.67	-13.977	-12.46	-13.383	-13.046	-13.835	-13.744	-12.753	-11.935	-14.059	-13.386	-11.01	-12.642	-13.339	-13.268	-12.747	-13.752	-13.703	-13.456	-12.777	-13.515	-11.786	-13.168	-14.306	-14.248
-7.8987	-9.7881	-8.0044	-9.0873	-9.6097	-9.1368	-9.1029	-8.9331	-8.4261	-10.374	-10.39	-8.1077	-9.3583	-9.2766	-8.2086	-8.813	-8.7969	-8.972	-8.2537	-8.8287	-8.8909	-9.1608	-9.3164	-9.1215	-9.7722	-8.0012	-9.5475	-9.7821	-9.3468	-7.956	-8.9186	-8.5219	-8.6619	-7.9146	-8.882	-7.8349	-7.6916	-9.8792	-9.7212	-8.4182	-9.6403	-9.6517	-9.7565	-10.134	-10.358	-7.1416	-8.9673	-7.8517	-9.0882	-9.3232
-2.6184	-2.9679	-3.8264	-2.2986	-1.3638	-2.5949	-3.4123	-1.2164	-1.3963	-2.9233	-3.2299	-2.0133	-1.3449	-3.1624	-1.2854	-1.8311	-2.0418	-2.2031	-2.5286	-1.7012	-0.94251	-1.115	-3.1734	-1.5448	-2.239	-1.2963	-2.7608	-2.0765	-1.5885	-3.2495	-3.4446	-1.3891	-1.9821	-3.8251	-3.9093	-2.5613	-1.5991	-3.014	-1.7913	-1.4628	-3.6643	-3.612	-2.3661	-3.2585	-0.68172	-2.3089	-3.5063	-1.7692	-2.0852	-2.9684
-5.1553	-5.0886	-4.941	-3.9966	-4.1059	-3.6674	-4.5873	-6.9962	-3.926	-3.3862	-4.1247	-4.2632	-5.4354	-5.9336	-5.199	-5.7069	-5.312	-3.9097	-3.3402	-4.0948	-4.0115	-4.4497	-5.9251	-4.5513	-4.1585	-4.2017	-5.4755	-4.7457	-5.1662	-4.356	-4.1258	-6.1171	-4.2437	-4.903	-3.8952	-3.9152	-4.277	-5.3353	-4.5189	-4.2075	-5.2739	-5.1198	-3.5768	-5.4671	-3.7964	-4.9588	-3.8481	-5.458	-3.9333	-3.8103
-21.639	-21.846	-20.97	-21.157	-19.848	-19.353	-22.06	-20.747	-20.628	-18.89	-20.694	-20.632	-21.741	-19.761	-21.701	-22.609	-22.39	-21.38	-20.524	-20.991	-20.359	-20.402	-20.444	-21.23	-21.274	-20.848	-21.151	-20.629	-20.962	-20.525	-20.991	-19.694	-19.22	-21.478	-19.53	-21.773	-20.744	-19.684	-19.563	-21.496	-21.857	-20.268	-22.524	-21.569	-21.272	-19.945	-20.069	-19.583	-22.705	-21.443
-11.818	-15.474	-13.185	-12.654	-14.918	-12.963	-12.543	-13.39	-13.532	-13.162	-12.759	-12.941	-13.431	-12.89	-13.947	-14.188	-13.992	-13.452	-13.886	-14.765	-13.834	-12.723	-13.574	-12.289	-15.947	-14.594	-13.973	-12.498	-12.938	-12.45	-12.85	-13.809	-13.122	-14.096	-11.715	-13.007	-12.644	-13.567	-12.118	-12.82	-12.161	-12.008	-11.263	-12.453	-12.424	-12.791	-14.403	-13.085	-14.172	-10.827
4.4964	5.3293	5.8106	5.3556	4.5521	5.1867	6.2816	4.444	6.5054	5.7122	4.1082	5.0833	2.8768	5.6686	3.4461	4.9363	5.1953	5.1555	3.9422	3.7582	5.1871	4.4337	4.1881	4.6736	4.6453	4.3757	5.6948	4.1145	5.3074	4.9867	5.6705	5.8664	4.3981	4.0207	4.5466	5.0568	3.6651	5.2517	4.9614	3.8005	2.7293	4.5736	4.037	5.6373	4.7644	4.6893	5.0122	5.5812	5.5271	5.7232
-2.4736	-4.2234	-4.3957	-4.1955	-5.6469	-3.968	-4.8845	-3.7667	-5.6665	-4.1252	-3.6906	-5.0884	-6.187	-4.7739	-4.1777	-4.0418	-5.6413	-3.2329	-4.6086	-5.2737	-4.2144	-3.952	-4.0367	-4.1858	-2.1567	-4.8803	-5.5421	-3.7424	-4.5208	-2.7082	-6.0964	-5.2631	-6.3488	-4.5516	-4.389	-4.2496	-4.2037	-5.2312	-4.2258	-4.2192	-4.742	-4.1092	-5.8296	-5.3221	-5.3243	-4.9982	-4.9448	-5.1304	-5.4674	-4.8591
-11.294	-11.402	-11.767	-12.21	-11.473	-12.766	-13.107	-11.17	-12.213	-12.065	-12.086	-10.651	-11.482	-10.019	-11.754	-12.867	-12.501	-10.457	-9.4149	-11.947	-13.072	-11.051	-12.019	-12.34	-10.912	-12.454	-12.573	-13.234	-11.825	-12.913	-13.086	-12.026	-11.935	-12.074	-11.485	-12.558	-12.153	-12.945	-12.656	-13.764	-12.135	-10.08	-10.662	-10.358	-11.678	-11.168	-12.251	-12.293	-11.629	-11.956
-4.1404	-4.4149	-4.5152	-4.2715	-4.9714	-3.9522	-2.0768	-2.6404	-3.9755	-3.845	-4.5419	-4.5199	-5.3156	-4.7271	-3.2274	-5.8141	-3.5386	-3.6053	-4.0697	-4.9449	-2.5344	-4.4254	-3.2841	-5.0424	-3.981	-4.1648	-5.135	-5.6393	-2.7658	-3.5536	-2.9694	-4.3125	-3.9272	-4.3074	-4.3609	-5.7049	-3.8693	-5.0276	-4.2512	-4.4627	-3.7583	-1.9673	-4.1774	-5.2302	-4.0672	-4.01	-5.0927	-4.0496	-4.3442	-4.239
-7.4492	-5.3168	-5.4122	-7.5946	-7.1309	-5.6518	-7.835	-8.0697	-6.2669	-8.9472	-7.2169	-5.9205	-6.565	-6.0696	-5.6549	-4.5259	-6.8602	-6.7874	-8.8864	-6.8221	-7.0534	-5.6251	-6.2729	-7.3146	-6.6822	-7.6094	-6.1578	-7.8876	-6.7284	-7.299	-6.618	-6.2915	-5.6697	-5.8842	-5.4688	-6.5845	-5.5533	-7.5476	-7.533	-7.7176	-5.6411	-5.3731	-6.6786	-6.6393	-4.6868	-6.1333	-6.353	-5.6945	-5.4709	-7.7205
-14.213	-15.244	-13.223	-13.076	-14.455	-15.83	-15.074	-12.359	-14.392	-14.005	-14.537	-15.26	-14.196	-13.918	-13.844	-14.251	-15.984	-14.332	-15.42	-16.285	-14.338	-15.546	-15.175	-14.658	-15.049	-13.647	-14.615	-14.751	-15.538	-15.381	-14.454	-14.515	-15.053	-14.386	-15.011	-14.388	-13.928	-15.296	-17.056	-15.158	-13.955	-14.548	-15.3	-15.196	-16.287	-14.002	-13.684	-15.607	-13.62	-14.711
-9.1354	-9.7452	-8.6282	-9.7573	-9.2769	-9.197	-9.4578	-10.454	-9.8801	-9.3614	-10.246	-10.33	-8.9069	-9.8936	-9.3383	-9.9359	-10.059	-9.711	-9.2163	-10.117	-9.9667	-7.3039	-8.0088	-8.842	-8.7448	-9.9198	-9.5236	-9.4979	-9.3344	-7.3856	-9.7206	-9.9141	-9.2438	-9.7454	-10.154	-9.1472	-8.7941	-9.3149	-9.1059	-9.646	-10.553	-8.6169	-8.8599	-10.488	-9.2135	-9.4734	-9.559	-10.234	-9.1332	-8.6622
1.0087	0.10399	2.1035	2.5659	0.96822	-0.38097	2.4127	1.2432	0.91589	1.3966	0.0022973	-0.3036	-1.0002	0.80855	0.097146	0.41528	0.085582	1.171	0.052333	-0.23082	0.75681	-0.022852	-0.20484	-0.46583	1.6088	1.1832	0.54031	0.02012	0.66036	2.4681	-0.29088	-0.45215	-0.35089	0.91055	0.30858	-0.10734	2.3014	1.2856	0.92775	0.88228	-0.21408	1.3019	-0.40457	-2.7316	0.74171	0.7425	-0.71373	1.485	0.88021	-0.093917
-8.2683	-8.758	-7.3298	-8.5084	-9.1011	-8.8526	-9.5016	-9.3429	-9.2037	-9.6536	-9.1028	-8.6767	-9.6251	-9.4407	-9.5602	-8.6683	-10.498	-10.565	-9.4584	-9.4561	-9.0447	-10.106	-9.4092	-8.7355	-9.6555	-8.585	-9.2489	-10.458	-8.2445	-8.6616	-10.004	-8.2417	-10.178	-9.9597	-8.5565	-7.9045	-9.7351	-7.2325	-7.959	-10.893	-8.0713	-8.6613	-9.3029	-9.296	-9.4154	-8.4926	-9.1709	-8.3205	-8.4162	-8.3768
-1.5828	-1.8006	-0.80862	-0.83947	-3.1125	-0.70702	-1.6552	-2.0306	-1.5755	-3.4007	-2.2946	-2.1509	-1.9551	-2.0561	-1.0668	-1.3877	-2.6002	-2.4655	-2.5634	-2.2563	-2.3127	-2.0934	-1.6342	-0.95682	-3.3205	-2.2095	-0.29527	-1.837	-2.5223	-2.6814	-2.5079	-1.7937	-1.9486	-3.1926	-1.8456	-2.5412	-2.77	-4.3723	-1.3688	-0.81679	-0.71186	-2.4709	-1.5566	-2.7938	-2.1741	-3.4917	-1.5536	-2.3754	-1.9317	-2.1226
-22.319	-21.74	-21.188	-23.073	-21.721	-22.14	-22.218	-22.674	-21.796	-20.65	-22.405	-23.332	-23.3	-22.369	-22.987	-21.756	-21.781	-21.715	-22.655	-22.751	-21.665	-20.651	-21.404	-23.006	-22.095	-21.691	-24.233	-22.231	-20.782	-22.322	-22.121	-20.947	-21.671	-22.612	-22.621	-22.221	-22.619	-21.862	-20.593	-22.728	-21.484	-21.471	-21.328	-21.023	-22.343	-21.892	-21.743	-21.463	-21.853	-21.695
-4.7107	-5.2152	-5.2288	-3.7652	-5.9238	-4.2372	-4.3423	-3.5497	-5.9	-5.276	-5.4921	-5.9993	-5.0698	-6.3496	-5.6098	-4.5067	-4.615	-4.6803	-3.5454	-5.5839	-4.8454	-4.3896	-5.2106	-6.2273	-5.8417	-5.6031	-5.2498	-4.4103	-5.3678	-4.9469	-2.9208	-5.0974	-6.3315	-3.8103	-5.5445	-4.327	-4.836	-4.2515	-4.8119	-4.0076	-4.6965	-4.0915	-5.1192	-4.3668	-3.1372	-4.2423	-6.3445	-4.1042	-3.9292	-5.3696
1.5858	0.61442	2.3209	0.63529	2.4991	2.0128	0.082528	3.0508	1.1695	2.4849	2.0209	2.1009	2.2359	0.65616	1.68	2.7751	2.3503	1.8602	0.92991	1.1056	2.0347	1.7353	1.9329	1.4808	0.67754	0.85485	0.39776	1.8322	1.995	1.343	1.5551	1.8088	1.5481	2.9777	0.97209	2.6583	1.2895	1.1776	2.3216	1.4304	1.3808	2.3824	2.6679	1.2321	2.5496	3.6848	2.6919	1.0841	1.9822	1.5648
-11.852	-12.281	-11.171	-12.008	-11.54	-13.02	-13.719	-11.507	-11.191	-11.701	-11.331	-10.794	-10.563	-10.947	-11.906	-12.065	-13.209	-9.2098	-12.407	-12.991	-11.16	-11.596	-9.7222	-12.257	-11.966	-11.327	-11.658	-11.529	-10.614	-12.516	-10.934	-11.878	-13.05	-11.94	-11.506	-12.839	-11.231	-10.54	-11.506	-11.915	-11.216	-12.478	-10.378	-12.277	-9.1284	-12.901	-12.242	-12.494	-11.783	-11.857
-12.437	-12.35	-12.456	-11.343	-12.872	-12.967	-13.966	-10.263	-12.611	-11.86	-12.698	-12.983	-11.839	-12.537	-11.883	-13.124	-11.836	-12.431	-12.596	-11.476	-12.209	-12.873	-14.073	-13.578	-12.475	-10.96	-12.989	-13.582	-14.341	-14.757	-13.213	-12.301	-12.068	-12.114	-13.329	-13.385	-12.665	-11.971	-12.684	-13.901	-13.239	-11.869	-13.727	-13.692	-13.199	-12.4	-12.629	-13.502	-13.105	-12.662
-2.4285	-2.5116	-1.1874	-0.81495	-1.6953	-2.959	-1.98	-2.2919	-1.4772	-2.042	-1.261	-1.6908	-1.6732	-3.0624	-0.85701	-0.70283	-1.5877	-2.6013	-0.98355	-2.0172	-2.9908	-2.1984	-1.0549	-2.1561	-2.8398	-1.5739	-2.1323	-1.5255	-3.2979	-2.2766	-0.49474	-1.3856	-1.6418	-2.5521	-1.8132	-1.0948	-2.587	-2.0713	0.2362	-1.8123	-2.3562	0.26795	-1.9586	-0.89516	-1.7934	-2.4653	-1.4048	-2.53	-3.3798	-0.22674
-5.6661	-4.4462	-2.9658	-4.0768	-5.7241	-2.9775	-2.9816	-5.2244	-4.5859	-4.9053	-4.2487	-3.7982	-4.0151	-5.2991	-5.3281	-5.0885	-4.6556	-3.4447	-3.7411	-4.1498	-5.4269	-5.1091	-2.8963	-5.3073	-4.6437	-4.6654	-4.5366	-4.2938	-4.5391	-5.1129	-6.2947	-2.3724	-5.8856	-5.3671	-5.1004	-5.0036	-4.5064	-4.6902	-4.4238	-5.0795	-4.5199	-5.4757	-4.9517	-3.4245	-4.4387	-4.5645	-5.1253	-4.4403	-5.0573	-4.6505
-1.9799	-0.29536	-1.5291	-0.8396	-2.9568	-1.7566	-1.8335	-1.1556	-1.6209	-0.52258	-2.5186	-1.9937	-1.9515	-0.92829	-0.73525	-1.6737	-1.3202	-0.025419	-0.3142	-2.2742	-1.2173	0.43535	-0.48195	-0.87343	0.3433	-0.94292	-0.90475	-0.66156	0.45824	-0.20187	-1.0431	-0.81573	-0.84232	-0.6658	-0.85144	-2.216	-2.0244	-1.1163	-2.8741	-2.7411	0.61983	-0.47938	0.3503	-1.0491	0.32676	-1.0732	-1.636	-1.1502	-0.93853	-0.59173
-13.712	-13.713	-13.93	-15.046	-12.374	-14.989	-14.116	-14.232	-14.478	-13.865	-13.86	-13.659	-14.116	-11.878	-13.875	-11.713	-14.766	-14.226	-14.371	-14.304	-13.541	-14.451	-14.703	-15.07	-15.082	-13.005	-13.769	-15.797	-13.653	-12.909	-14.587	-13.914	-13.165	-13.88	-14.655	-12.802	-14.213	-14.354	-14.125	-13.785	-15.166	-15.212	-12.501	-13.529	-14.283	-13.664	-12.7	-13.378	-13.258	-15.282
-2.1632	-1.3874	-1.9556	-1.6238	-1.7399	-1.9764	-1.5701	-2.7386	-0.51663	-2.9258	-2.4561	-0.25912	-1.1014	-1.9734	-1.7935	-2.6363	-2.5241	-0.6795	-2.2112	-1.9373	-2.3858	-0.55932	-2.4564	-1.9085	-0.31551	-2.4542	-0.74799	-2.7112	-1.1094	-0.60151	-1.6468	-0.57407	-1.62	-1.9161	-1.7363	-0.68687	-2.6305	-2.3327	-1.4497	-1.0285	-2.2102	-1.0503	-2.4069	-2.2765	-0.94234	-1.1079	-1.4528	-1.6157	-1.3531	-0.51124
-11.38	-11.853	-12.447	-12.214	-11.435	-12.671	-13.762	-10.393	-10.545	-12.37	-11.477	-10.935	-11.948	-11.909	-10.366	-13.276	-10.969	-10.744	-10.387	-13.304	-11.346	-10.798	-11.218	-11.686	-12.423	-14.039	-11.983	-11.3	-11.704	-11.838	-10.801	-12.068	-10.37	-12.028	-11.223	-12.61	-12.439	-11.57	-12.013	-11.984	-11.79	-12.187	-12.069	-11.161	-12.523	-9.767	-12.063	-11.982	-11.198	-10.852
5.2298	3.5315	5.2384	4.2496	4.1432	4.5462	3.396	4.6987	4.726	3.9943	3.4942	4.9559	3.7521	3.2955	3.1854	5.3625	4.4557	3.7271	3.9865	4.1685	4.7443	3.2055	2.6299	5.1279	2.9049	4.1604	3.468	4.6398	6.2698	5.6132	4.0458	4.1356	3.9703	4.8618	2.95	5.7653	5.4671	5.0741	3.2777	3.9829	4.262	4.3488	3.8499	4.8364	5.0279	4.3112	2.895	4.2313	3.8368	5.6112
7.6919	8.0131	8.0917	8.5148	8.5097	8.1309	5.5447	8.9897	7.0279	7.5535	6.1259	7.8354	7.3602	8.0865	7.0991	6.5709	5.3651	6.8151	7.3291	7.6948	7.7	8.4298	8.6867	7.7194	7.3169	8.9141	8.3432	7.8756	6.7628	6.9516	9.0419	7.6438	8.7277	7.0323	5.7683	7.8819	7.9578	7.184	7.588	8.4204	9.0836	7.4669	9.7939	9.4047	5.7465	6.0261	7.9251	8.3059	7.5213	7.4336
-2.9765	-3.4304	-3.5073	-5.657	-4.5335	-5.399	-3.5484	-4.7948	-4.2406	-2.5841	-3.9071	-2.9261	-3.5568	-1.9174	-5.3111	-2.8078	-3.2527	-3.3327	-4.2061	-5.3709	-4.9958	-2.6141	-4.9826	-3.6253	-4.5972	-4.0697	-2.4146	-3.9031	-3.5029	-3.8095	-3.7287	-2.6248	-2.8386	-4.1012	-4.4464	-3.4763	-3.4371	-4.8088	-4.1902	-5.8968	-4.0998	-3.1436	-2.9458	-4.5116	-3.0976	-2.6953	-5.3626	-2.8221	-5.6742	-3.9998
-15.258	-13.579	-13.789	-13.703	-13.421	-13.224	-13.599	-14.812	-14.472	-14.305	-14.363	-13.641	-14.313	-14.338	-13.881	-13.083	-13.031	-14.157	-13.418	-13.713	-15.009	-12.973	-13.583	-14.727	-12.912	-13.816	-12.965	-13.289	-13.129	-16.222	-15.333	-14.395	-13.949	-13.227	-14.319	-13.924	-13.717	-14.107	-13.816	-13.422	-15.573	-14.626	-12.672	-13.189	-14.136	-14.992	-13.655	-13.899	-14.74	-13.821
-13.047	-13.017	-13.587	-11.907	-11.866	-12.519	-13.311	-12.12	-14.453	-13.204	-13.442	-11.402	-11.565	-12.985	-13.737	-13.346	-12.222	-12.322	-11.861	-12.403	-12.614	-12.88	-11.818	-14.474	-12.859	-13.312	-13.906	-13.069	-12.345	-11.968	-13.065	-12.36	-11.793	-12.62	-13.006	-12.57	-12.975	-14.155	-13.631	-13.982	-12.32	-12.926	-12.567	-12.354	-13.566	-12.357	-12.289	-12.576	-12.095	-11.659
-0.68201	-0.44342	-2.2996	-1.2455	0.32779	-0.51918	-2.0114	-2.2365	-0.32961	-1.6476	-1.0561	-1.6196	-1.2407	-0.79139	-1.1	-1.8454	-1.5621	-1.1331	-1.4111	-0.82071	-2.6481	-0.8332	-3.0229	-1.7137	-0.94286	-1.1199	0.052593	-1.5522	-0.55884	-2.0231	-0.84884	-2.2606	-0.089555	-2.1015	-2.6283	0.96709	-1.7467	-0.69301	-1.2728	-1.0993	0.75577	-1.4006	-0.96105	0.18734	-3.5267	-1.7403	-1.3064	-1.3992	-2.3678	-0.71001
-3.2754	-0.75276	-0.2497	-1.5968	-1.2783	-0.65573	-0.23208	-1.3341	-1.1428	-1.385	-1.8909	-0.69352	-1.8117	-0.72733	-0.41603	-1.2051	-1.224	-1.1748	-0.56428	-1.6007	-2.3206	-2.4237	-1.4145	-2.0129	-0.86774	-0.88367	-1.2464	-0.032075	-1.2257	-1.0469	-1.7099	-2.0242	-2.1142	-1.7957	-0.43591	-0.71202	-1.0816	0.2214	-0.96935	0.01377	-2.3741	-0.21367	-1.2058	0.024579	-1.922	-0.50267	-0.67721	0.33487	-1.5088	-1.2753
-8.8346	-8.6276	-9.931	-7.9653	-9.0678	-7.4443	-8.3438	-8.4169	-9.0483	-8.2145	-9.6735	-9.3375	-7.4622	-9.114	-9.9303	-9.4778	-8.9013	-9.7434	-10.263	-7.5404	-9.4062	-7.0643	-9.2945	-8.6206	-8.4879	-8.2333	-8.1838	-9.4315	-8.9069	-9.6627	-9.243	-8.3329	-9.703	-9.3843	-8.4549	-9.1138	-9.7279	-10.554	-9.6956	-8.8748	-9.4259	-9.6738	-8.1342	-7.5324	-8.8099	-8.4134	-9.6867	-10.288	-8.5909	-8.6654
-24.187	-21.717	-22.06	-23.159	-21.952	-23.243	-22.874	-21.09	-22.22	-22.03	-22.931	-22.099	-22.48	-22.702	-21.434	-22.629	-22.528	-21.852	-22.01	-22.807	-22.428	-21.725	-20.768	-21.251	-22.418	-21.571	-22.821	-23.35	-22.553	-22.395	-22.394	-21.676	-22.005	-20.824	-21.94	-21.702	-21.711	-23.09	-22.554	-20.704	-21.174	-22.676	-21.609	-21.561	-23.065	-21.101	-22.728	-22.737	-22.253	-22.695
-3.1314	-3.9312	-3.9008	-4.0221	-1.8977	-4.5924	-3.627	-3.1449	-2.1427	-2.9366	-3.8582	-3.5155	-3.8859	-2.283	-1.7609	-4.6135	-1.9388	-3.6329	-4.3814	-2.8178	-1.4878	-1.939	-4.3227	-2.0368	-1.9306	-2.0068	-2.5331	-2.8116	-2.9737	-4.52	-4.045	-1.4279	-3.059	-2.5897	-3.2111	-4.979	-4.1577	-3.6651	-3.5563	-3.5746	-3.1035	-3.3878	-3.2071	-4.2154	-2.529	-4.3887	-3.0218	-4.0879	-3.1404	-1.3386
5.3092	6.065	7.1714	5.781	6.7987	7.1601	6.5425	5.8042	8.6957	5.6262	6.2387	6.0671	7.7168	6.8953	5.7081	6.7863	5.2027	6.8847	6.401	6.3043	6.6373	6.5861	7.4474	6.5904	6.3583	7.4987	7.2507	5.547	5.6618	6.7435	7.2488	6.3972	7.9804	6.649	5.8451	5.3807	6.6932	7.2729	7.7545	6.1232	6.7566	6.0437	6.3627	5.1489	7.1577	6.1904	7.307	7.7067	5.5041	7.4279
7.0236	7.0631	6.5705	7.1102	6.8336	7.0297	6.891	6.9578	6.1781	6.7075	7.2165	6.616	8.304	8.3168	8.5254	6.3376	4.8724	7.03	6.9479	6.8233	8.673	6.9153	7.4914	6.4054	6.9982	8.3515	6.7048	6.7611	6.5357	7.2414	7.2839	8.8575	7.7769	6.3742	7.0461	7.0562	7.2414	6.8694	6.1193	6.9146	5.7906	5.7514	7.1332	5.3238	6.5287	7.9807	7.5789	6.6719	5.1013	7.7471
-10.671	-9.5323	-10.446	-9.0115	-10.148	-9.7675	-9.5529	-11.323	-9.4711	-10.983	-10.881	-10.834	-9.4856	-10.402	-9.3666	-12.101	-8.5756	-9.218	-9.8236	-10.797	-11.735	-10.372	-12.475	-10.595	-10.924	-11.335	-9.8567	-11.137	-10.223	-10.954	-9.1281	-8.2842	-9.4594	-12.001	-10.828	-9.91	-10.55	-10.557	-9.8896	-9.2973	-10.044	-10.171	-10.312	-9.6737	-10.405	-10.884	-11.013	-9.0869	-10.64	-10.077
5.9017	3.5171	4.1079	5.4636	5.285	4.126	3.2616	4.2499	2.72	5.3735	6.7905	3.726	5.2178	4.3107	5.4711	3.9815	3.9588	4.22	4.582	4.3	5.554	4.9803	3.5552	3.4367	2.1249	4.0757	3.4885	4.8416	5.3657	3.9758	6.9371	2.7708	4.4182	4.4869	5.1198	4.3607	4.321	4.8563	4.2993	5.2274	5.2986	4.4143	5.0573	4.4022	4.8804	4.8368	4.3209	4.0277	3.1932	3.7846
-4.3147	-5.6091	-4.7491	-6.1808	-4.1972	-5.3327	-5.3548	-3.6365	-5.7898	-5.7746	-6.4481	-5.6301	-6.7571	-5.5562	-6.6459	-5.61	-5.4739	-3.985	-6.481	-5.2817	-6.5285	-6.3707	-6.2274	-5.0298	-5.88	-4.6589	-5.5683	-6.1543	-5.786	-6.4669	-6.8118	-6.4743	-4.8287	-4.9815	-4.2572	-7.9401	-5.2153	-6.1305	-6.8536	-4.4956	-6.4536	-4.1884	-6.539	-4.7728	-4.2534	-4.7902	-4.4838	-5.7782	-5.9627	-6.1598
-2.8246	-2.8884	-4.253	-3.8618	-1.9691	-1.3903	-3.3812	-2.4917	-2.6133	-2.9543	-2.9953	-1.6401	-2.8813	-1.589	-2.8145	-2.3597	-2.8293	-4.867	-1.6041	-2.3498	-2.6704	-1.8367	-3.3878	-2.1344	-2.1488	-4.2285	-1.2978	-1.3335	-2.7816	-2.9244	-2.0514	-2.1528	-3.2905	-4.8347	-2.7424	-4.8657	-2.3342	-2.7226	-2.9866	-2.9307	-3.9769	-1.6684	-2.5612	-2.2001	-1.6361	-3.9534	-2.0754	-2.2114	-3.2383	-2.0217
3.1217	3.7375	1.2376	2.1544	2.9466	0.36359	2.6203	3.4765	2.0637	3.4684	3.7971	3.5486	3.0375	4.5189	2.8576	2.1075	3.8938	2.1254	1.086	3.7558	3.5744	1.7418	3.2099	2.1464	3.447	5.0228	4.0977	0.8777	2.9343	2.0258	4.2676	1.6111	2.5539	2.0776	2.0562	2.866	1.948	3.1644	2.2596	1.851	3.1001	4.2141	2.8087	2.6736	2.4083	3.2333	3.2737	3.2477	3.017	4.7068
-3.7135	-2.399	-1.3486	-0.19695	-2.3685	-1.3475	-1.6511	-2.6742	-0.36748	-0.65416	0.24626	-1.6248	-2.2901	-1.6169	-1.7374	-3.118	-0.61584	-1.6662	-1.4962	-0.3769	-1.253	-2.5652	-1.777	-2.5525	-1.6273	-1.7267	-1.5061	-1.6236	-2.6373	-1.0001	-2.1203	-1.6887	-2.1038	-1.0877	-2.3493	-1.6308	-0.74697	0.73498	-0.68959	-0.71324	-1.4692	-2.4848	-1.2059	-1.4962	-1.3155	-0.84609	-0.52306	-2.9272	-1.8723	-0.6979
7.5934	8.6411	7.6576	7.0936	6.3193	9.253	6.8247	10.075	7.7996	8.0491	7.3367	9.6589	7.8104	8.1712	7.9789	8.0925	6.5984	7.7877	8.7114	7.7312	8.4053	8.9848	7.2677	8.7026	8.7151	7.8191	7.2928	7.5623	7.0806	7.3719	8.6527	8.2738	9.868	8.1781	7.3675	8.7831	9.3815	7.3703	8.1184	7.9369	7.6051	7.0198	8.2541	9.1941	8.3315	7.8941	8.034	8.4206	9.2969	7.2834
-3.6165	-2.9089	-4.3272	-5.1412	-3.3653	-2.4765	-2.6294	-2.4358	-2.1474	-3.9649	-3.6323	-2.2719	-3.5266	-3.9784	-3.5575	-2.5789	-2.6643	-2.5746	-4.1721	-3.0781	-3.5572	-3.2247	-3.0805	-3.3777	-2.6219	-3.2867	-0.8787	-3.203	-2.6899	-4.0449	-2.8743	-2.3563	-4.0899	-4.7267	-3.6119	-3.5018	-3.7044	-3.1208	-2.7618	-3.8012	-2.6267	-3.1966	-2.9572	-3.7178	-3.6183	-6.41	-4.4493	-3.4393	-3.1348	-3.066
0.31561	0.041002	1.3207	-0.5944	-0.13157	-0.23043	0.80083	1.2342	-0.27238	-0.98139	-0.64606	-0.52868	1.0395	1.2276	-1.5927	-0.49372	0.37028	-1.2257	-1.9626	1.1982	1.5735	-0.065217	-0.022692	-0.46634	0.48584	-0.87531	-0.123	0.77397	0.38078	0.052928	-0.53032	0.053773	0.81202	-0.42481	0.56565	-1.429	0.55091	0.52961	0.74631	-0.56228	-0.30758	0.5069	-0.17221	-1.3806	0.55236	1.3161	-0.15321	0.038628	1.5608	0.45743
2.1738	0.53953	0.50545	-0.27528	0.63106	2.0257	1.232	2.3539	2.7293	0.86017	0.64013	3.318	3.1102	0.81697	2.3751	0.77582	-0.10532	0.26099	0.70444	0.28604	1.8047	1.4931	-0.23949	2.3232	-0.085321	1.2669	1.7927	1.1438	1.3052	1.4799	1.049	1.9877	1.8914	0.17811	0.95652	0.96903	1.829	0.74672	2.2178	2.4401	2.459	1.9465	1.7492	1.8234	1.1309	0.02115	0.40872	0.63239	1.2526	0.28638
-7.0319	-7.218	-8.1305	-7.2932	-7.1756	-7.846	-9.2921	-8.1557	-5.4486	-8.9468	-7.7032	-8.2563	-9.2657	-7.562	-7.1117	-7.3373	-6.2924	-9.1979	-8.712	-7.0599	-7.7089	-9.0007	-7.1061	-8.2559	-6.3231	-7.8811	-8.0768	-7.2979	-7.7449	-6.9511	-6.5485	-6.4324	-7.3517	-6.073	-7.6379	-7.1826	-8.3542	-9.0755	-7.9141	-6.8839	-7.5553	-8.2695	-6.8903	-8.8251	-8.681	-7.2025	-7.3833	-6.9203	-8.1331	-8.5082
-9.9008	-9.5522	-9.9654	-9.273	-10.328	-9.7917	-9.062	-9.8809	-10.093	-8.992	-9.1023	-10.54	-9.4414	-9.8495	-8.3783	-8.5719	-10.636	-9.1051	-9.4737	-9.8459	-10.41	-9.4984	-9.4292	-8.3825	-10.504	-7.9663	-7.5761	-9.6134	-9.5035	-9.9282	-9.0035	-8.0307	-9.338	-8.6702	-8.3701	-8.9003	-10.234	-9.3732	-7.4267	-8.2771	-8.8885	-7.4378	-8.4131	-8.1679	-10.771	-7.9957	-8.0762	-9.3904	-7.6737	-10.427
-11.033	-12.79	-11.239	-11.547	-11.197	-11.712	-11.658	-12.626	-13.115	-12.016	-11.056	-13.26	-12.004	-12.033	-12.696	-11.381	-10.243	-12.181	-13.926	-12.448	-13.296	-11.295	-13.863	-12.88	-11.979	-10.461	-11.012	-11.055	-11.037	-11.523	-11.151	-12.616	-12.348	-9.956	-12.269	-11.543	-13.72	-11.559	-11.032	-11.6	-11.212	-10.117	-12.271	-11.662	-11.014	-11.757	-10.909	-11.633	-11.761	-12.466
-1.8143	0.51912	0.71415	-1.6618	-1.1129	1.2952	1.2424	-0.37358	-0.32933	1.2781	-0.85935	0.8501	0.20002	0.39081	0.46016	-0.27329	0.25721	-0.085517	1.0128	0.38406	-1.2514	0.038726	-0.61118	-1.1703	0.29778	0.65251	0.32877	-0.38162	1.5372	-0.63776	0.41649	-0.20827	1.0024	2.1953	3.1178	1.0219	-0.61861	0.55626	0.52939	0.20004	1.0108	0.88872	0.65643	0.40938	0.41172	0.39311	1.0167	-0.38924	0.33721	-0.15212
-3.3673	-1.839	-3.2859	-3.1177	-1.6783	-2.735	-2.3012	-2.182	-2.3705	-2.7273	-2.687	-1.5055	-1.3138	-3.7411	-1.5312	-2.9209	-2.3594	-3.3107	-3.6664	-2.9722	-2.8166	-1.1763	-3.733	-2.6746	-1.3232	-2.8814	-2.9179	-3.3859	-3.3346	-1.9871	-3.1532	-3.107	-2.461	-2.8558	-2.3299	-1.317	-1.6733	-2.0001	-4.2738	-2.7513	-2.5056	-1.9419	-2.9151	-1.8666	-1.9263	-3.7819	-3.1859	-1.5035	-3.2266	-1.5786
-11.581	-10.199	-12.574	-10.459	-10.836	-10.37	-12.559	-10.276	-11.771	-10.139	-12.483	-10.797	-10.21	-9.9794	-10.183	-12.656	-12.289	-10.882	-10.079	-11.709	-11.147	-10.748	-10.462	-10.941	-11.528	-9.8884	-11.643	-10.091	-12.434	-9.8398	-11.558	-10.139	-9.99	-12.729	-10.992	-11.872	-11.047	-10.42	-10.144	-10.543	-12.246	-11.027	-10.986	-10.94	-10.661	-10.476	-10.767	-12.531	-10.294	-10.788
-4.8162	-3.887	-1.611	-5.3691	-2.8279	-2.333	-2.8804	-3.4791	-2.6593	-4.2754	-2.4899	-1.8161	-3.3433	-5.1804	-2.5526	-4.3655	-3.8875	-3.085	-3.1166	-4.3526	-3.225	-3.6514	-4.2751	-3.3599	-3.253	-3.9862	-2.9957	-3.2815	-3.8445	-2.4801	-4.0687	-4.7545	-2.7427	-4.4586	-3.5325	-4.6089	-5.0137	-3.5763	-2.2822	-3.4251	-2.6228	-2.6538	-1.3099	-4.263	-4.2673	-2.4532	-4.7679	-1.9948	-3.0922	-4.1704
9.2601	7.9919	8.9256	8.0491	9.5056	7.5041	9.4759	7.8535	7.6532	8.4285	6.4432	6.8244	7.7474	9.9982	7.8983	8.7501	7.5025	7.3168	6.6218	9.6505	8.0297	8.0209	8.0567	7.9932	8.9929	6.7194	8.1834	9.5273	7.521	8.9326	8.7844	8.0585	8.9581	7.18	7.0496	7.7317	8.1876	8.1529	7.5112	9.4721	8.2967	8.9955	7.9853	7.7423	7.2548	8.0892	8.0343	7.9831	8.1184	6.8716
-2.9862	-3.2484	-2.1965	-2.8033	-1.616	-1.8765	-2.6707	-1.5118	-4.4698	-2.2374	-3.7185	-3.5912	-1.6156	-1.7431	-2.6323	-2.984	-1.8421	-1.8375	-1.487	-3.0959	-3.1951	-3.7286	-2.6303	-1.9672	-4.32	-2.3619	-4.0154	-1.3332	-2.9217	-2.7512	-1.5608	-2.9489	-1.8996	-2.9095	-2.1104	-1.6438	-1.7391	-2.4854	-3.8503	-2.3921	-1.9399	-2.0207	-2.6078	-1.5731	-0.33666	-3.8011	-3.5768	-0.92423	-2.3457	-2.1816
-11.159	-11.741	-11.863	-10.174	-12.147	-11.054	-11.891	-11.266	-9.7376	-11.515	-11.714	-12.633	-11.104	-9.1251	-10.245	-9.9429	-10.513	-9.8975	-10.824	-10.23	-9.4403	-10.179	-9.7194	-9.7375	-10.62	-11.822	-10.69	-11.637	-10.784	-10.974	-11.104	-11.65	-10.406	-10.31	-11.077	-10.049	-11.091	-11.39	-9.7727	-9.8145	-9.9468	-11.403	-11.515	-11.449	-11.726	-11.476	-12.227	-10.247	-9.7793	-8.7446
2.7207	3.659	4.9898	5.8048	3.4957	4.5032	5.9479	3.8713	4.4121	3.8227	4.9518	3.8485	5.1846	5.203	4.6092	4.5279	4.5577	5.1081	5.7988	4.9452	3.5658	6.533	3.3619	3.6418	5.7641	2.7518	2.7009	3.2442	4.8641	4.6801	2.8992	5.6806	4.4153	4.3954	4.691	4.9943	5.3609	2.4221	2.625	3.9979	3.4774	5.1529	4.433	4.3052	5.2176	4.3385	4.0565	3.721	2.6381	3.2553
6.2108	7.0997	7.5248	5.9284	6.2838	7.0766	6.3093	6.4646	6.5469	7.0873	7.6295	6.7283	6.8742	5.8262	6.4761	7.1325	4.3646	5.4381	6.5439	5.9041	7.0198	7.667	7.3651	6.8649	6.4764	6.869	6.6528	7.4156	7.0212	5.8914	6.5839	6.1351	5.5552	8.282	6.3487	7.7026	7.1268	5.6618	5.7178	5.7946	7.2398	7.8995	7.4839	5.7884	6.882	6.9467	7.4741	7.2328	5.4954	6.6253
-1.7684	0.12895	-2.4871	-0.9084	-1.1837	0.1734	-1.356	-1.1439	-2.2283	-0.79375	-1.7626	-1.2896	-1.5532	-1.9815	-0.91255	-0.71538	-0.20647	-0.7408	-1.3897	-0.50384	-0.92719	-0.78435	-0.92402	-2.3733	-1.312	-0.75331	-1.5085	-1.0639	-1.9608	0.40499	-0.83882	0.15308	-0.88358	-0.93711	-1.6349	-1.5412	-1.033	-2.085	-0.95666	-1.1186	-1.2517	-0.0032776	-1.7097	-0.33979	-2.3404	-0.66965	-1.6609	-1.4857	-1.3887	0.031487
-5.4089	-4.5689	-4.9289	-6.5154	-4.9594	-5.4973	-3.7425	-5.7664	-4.0717	-5.3779	-6.5226	-6.0386	-4.8572	-4.6192	-4.4768	-3.6575	-4.7189	-6.097	-5.4044	-5.7134	-5.9123	-3.6565	-4.859	-3.8788	-4.6719	-5.5854	-4.5975	-4.8389	-3.6276	-4.3236	-3.1251	-5.4256	-4.6563	-5.6893	-3.8351	-6.0288	-4.1261	-4.869	-5.2703	-5.4655	-4.5396	-5.3502	-7.2872	-3.2145	-6.2108	-4.7302	-5.5939	-3.4184	-5.4015	-4.2661
-11.576	-14.18	-12.491	-13.608	-11.996	-13.096	-12.661	-12.644	-13.842	-12.661	-12.668	-13.03	-13.471	-13.753	-12.146	-13.552	-13.935	-12.076	-14.128	-13.491	-13.639	-12.656	-12.795	-14.995	-13.583	-13.567	-13.838	-13.184	-12.715	-12.789	-13.334	-11.489	-13.03	-14.421	-11.932	-11.964	-13.255	-14.223	-14.012	-12.182	-13.534	-11.513	-13.545	-11.326	-13.324	-12.276	-13.394	-13.116	-15.154	-11.248
1.6365	3.9635	2.3684	1.2227	3.2255	3.3575	2.7152	0.9469	3.2809	2.5806	2.9444	1.6383	2.6115	3.1396	2.0664	2.6221	2.1055	4.7601	2.0383	2.251	2.5418	3.0937	2.61	2.155	1.8861	3.9443	5.9562	1.2754	3.2471	2.1763	2.2115	2.7565	2.48	2.2623	3.0161	1.6212	2.7759	1.172	1.4393	1.7046	2.8796	2.6913	2.9558	3.8863	2.6924	3.6406	1.7966	2.9126	1.4786	3.2605
-1.4925	-2.4965	-1.2244	-0.086234	-0.64343	-1.0387	-0.20379	-2.262	-1.3757	-1.189	-0.9624	-1.0738	-1.1335	0.092602	-1.1478	-2.4084	-1.5545	0.18047	-1.2546	-2.0241	-3.7789	-1.0018	-2.9288	-3.2242	-1.4572	-0.93207	-0.14284	-2.0555	-1.2436	-2.407	-1.0048	-0.16294	-0.2833	-1.8353	-1.3139	-0.21609	-1.315	-2.5631	-0.84202	-1.2389	-0.9606	1.1526	-2.5228	-1.763	-1.4125	-2.6304	-1.8479	-2.2045	-1.1603	-2.5261
-9.5234	-9.4015	-9.8883	-9.4881	-9.7017	-11.713	-10.276	-9.3033	-7.7863	-9.4607	-9.531	-10.09	-10.352	-7.8727	-10.286	-11.083	-8.1215	-10.096	-9.4209	-9.0731	-9.3273	-10.692	-10.226	-8.8423	-10.546	-10.418	-9.5359	-10.063	-9.7838	-10.104	-9.788	-10.084	-9.9716	-9.5346	-8.369	-9.3697	-9.6097	-10.528	-10.365	-9.0467	-8.9781	-10.019	-11.174	-10.228	-9.6235	-12.306	-9.5357	-9.7058	-11.513	-9.0845
9.3462	5.9659	5.9515	6.8975	7.9013	7.0423	7.3246	8.6475	6.8221	6.268	7.0111	6.6565	7.6211	8.47	7.1862	9.0328	8.2471	8.1989	6.9352	8.4293	8.5464	7.4186	8.8389	10.12	7.9105	9.2888	8.4245	8.1787	8.7361	7.1378	8.4616	7.569	8.3673	9.1054	7.4666	8.4907	7.4708	7.9518	7.5529	10.307	7.2092	8.3039	9.1071	8.4205	9.5676	7.1699	8.0321	9.0176	8.8213	7.7096
9.5836	10.229	9.0598	9.9547	9.7069	9.1769	11.447	9.9921	9.1644	8.1644	10.526	10.476	10.277	10.082	9.2818	9.4857	10.97	9.6277	11.214	8.868	9.8373	9.9502	10.754	10.91	9.9989	9.4194	8.7211	10.339	11.244	9.6174	9.6324	10.448	8.26	10.601	10.93	10.795	10.024	8.675	9.1736	8.2074	7.6238	8.1722	9.8706	7.3236	9.7913	9.8923	9.3305	10.229	9.9192	8.1737
-3.0382	-2.5877	-3.853	-2.1306	-3.3664	-1.4905	-2.3321	-2.3856	-4.9444	-2.4313	-2.4058	-3.5281	-1.3651	-3.0519	-4.0435	-2.0801	-3.0036	-3.2705	-2.0465	-2.7257	-1.5177	-2.6671	-2.1049	-2.3297	-3.1692	-1.3935	-2.0737	-2.6749	-2.672	-2.7308	-2.1081	-2.6952	-1.6995	-2.1435	-2.5367	-2.6698	-4.4879	-3.3838	-2.5673	-2.2774	-3.1547	-2.7008	-2.6391	-4.002	-2.1385	-2.9047	-3.1356	-2.3283	-3.0385	-3.4133
-11.35	-9.8051	-11.168	-11.046	-11.477	-10.598	-11.871	-11.446	-12.481	-11.591	-11.054	-11.98	-11.245	-10.845	-11.464	-9.9978	-10.769	-10.865	-10.496	-12.586	-11.643	-11.499	-10.999	-10.971	-11.704	-12.512	-10.681	-11.655	-11.418	-10.665	-11.364	-12.711	-12.414	-12.552	-12.924	-11.883	-11.373	-11.554	-10.996	-11.226	-13.196	-11.784	-11.749	-11.142	-11.762	-11.695	-12.166	-12.169	-12.126	-10.748
-3.0168	-1.8655	-3.1421	-1.7633	-1.4813	-2.7178	-2.9707	-2.2378	-3.0162	-1.6264	-1.9409	-3.215	-2.576	-2.7894	-3.1859	-3.8451	-2.3372	-3.8023	-3.6392	-3.9717	-4.9326	-2.9523	-3.104	-2.2395	-3.6749	-1.767	-1.7225	-1.5644	-2.7214	-2.6915	-3.3908	-1.461	-3.2723	-1.8596	-2.3386	-2.9321	-2.8065	-3.2725	-3.5332	-2.1887	-2.7264	-3.0367	-2.7307	-1.4645	-2.0621	-2.9059	-4.0938	-1.6822	-2.0873	-3.446
-12.709	-14.731	-13.387	-13.441	-14.063	-12.879	-13.513	-12.634	-12.963	-14.045	-14.086	-13.078	-12.977	-14.006	-14.588	-15.858	-13.69	-14.86	-14.239	-14.179	-15.394	-13.054	-13.545	-15.513	-15.907	-15.185	-11.755	-13.764	-13.857	-14.139	-14.488	-12.381	-13.889	-13.657	-14.68	-12.68	-14.167	-14.564	-12.704	-14.605	-14.131	-13.432	-13.668	-14.305	-13.284	-13.45	-14.606	-13.619	-14.704	-13.922
-2.3902	-2.8693	-4.879	-2.3866	-2.8274	-3.5725	-3.3653	-2.8159	-3.3633	-3.0753	-0.80427	-3.0814	-2.814	-2.4442	-3.5072	-4.0763	-3.0887	-4.0045	-3.5932	-3.4577	-4.0667	-4.1006	-4.3703	-2.5915	-2.2791	-3.3587	-2.4673	-2.9289	-2.9706	-3.2041	-3.6463	-2.1295	-3.3271	-2.3469	-2.1096	-3.1586	-3.5777	-3.6322	-2.7189	-3.0197	-3.0433	-3.1353	-2.9441	-2.1276	-2.9353	-3.1331	-3.0864	-3.7815	-3.7434	-3.754
-14.056	-12.565	-12.427	-14.144	-13.416	-13.237	-13.183	-13.817	-13.739	-14.402	-13.205	-13.886	-13.285	-13.395	-12.458	-12.927	-12.874	-12.763	-13.513	-12.385	-13.833	-12.698	-12.939	-14.668	-12.944	-12.406	-14.378	-12.983	-13.061	-13.63	-12.727	-12.893	-12.215	-12.097	-13.038	-12.689	-14.084	-13.614	-13.343	-13.415	-14.883	-15.083	-13.325	-12.67	-11.774	-13.181	-12.71	-12.846	-12.382	-13.868
-9.3803	-8.1217	-10.407	-9.0054	-9.1488	-9.1559	-7.1866	-8.9934	-8.7842	-8.5334	-7.5787	-8.4151	-9.9586	-8.4763	-8.8163	-9.8591	-10.354	-8.4159	-8.9312	-9.1593	-8.4755	-9.5171	-8.5975	-9.2131	-8.5696	-8.968	-10.362	-8.4117	-9.0776	-9.0412	-9.4536	-10.002	-10.327	-10.545	-8.3559	-7.4977	-9.2103	-10.022	-8.3026	-9.4726	-9.5797	-7.9072	-9.0397	-8.0627	-9.1476	-7.9502	-9.6124	-9.6117	-9.9428	-9.6089
-2.0367	-2.807	-2.0465	-4.1236	-3.8858	-1.8163	-2.7803	-2.9971	-2.1995	-2.9549	-4.8905	-2.437	-3.519	-3.9988	-4.6192	-2.6307	-3.5327	-3.1614	-2.5969	-2.0021	-0.44108	-2.7256	-2.8209	-1.4588	-1.9594	-1.8868	-3.2758	-2.109	-1.7172	-2.8636	-3.0345	-1.9063	-3.1907	-3.4073	-3.1414	-2.7273	-3.0269	-2.0159	-2.6288	-1.7624	-3.6212	-3.4254	-3.3612	-3.4328	-2.1034	-2.648	-3.2322	-2.9047	-2.7488	-1.4622
3.1738	2.6672	2.3224	3.7282	3.9726	2.9585	3.0394	2.1993	4.4947	1.7532	1.7239	2.5648	3.2562	3.9631	2.176	3.136	1.7404	2.7643	2.9346	2.7461	2.8669	3.9562	2.7561	2.3454	3.4834	4.0096	2.7736	3.861	1.9681	2.5961	2.1972	4.161	1.6426	2.2264	3.0181	3.309	2.7114	2.0756	2.4189	3.2413	2.6304	5.4242	2.9278	3.8323	2.2343	5.8859	2.6666	3.6754	1.3197	1.7667
1.662	1.7377	1.4391	1.3767	2.8395	2.6479	1.4885	2.444	2.2649	2.7754	1.5129	1.9747	2.3954	3.7727	3.0415	1.0269	1.0053	1.356	2.1419	1.9093	2.1945	2.9446	1.8306	1.0256	3.5853	1.4499	1.4038	-0.13776	0.49001	1.8853	2.1484	1.1296	1.6502	2.0173	1.367	1.5989	0.84807	1.8594	0.90738	2.0159	2.3583	1.1805	2.8808	1.0798	1.5852	1.5711	2.0628	1.6441	2.5766	2.2145
-2.1563	-1.6006	-0.71093	-0.97045	-1.6134	-2.0125	0.090282	-0.53302	-0.37194	0.283	-2.2014	-1.4117	-2.2641	-0.020336	-0.72924	-2.1875	-1.9847	-0.77489	0.99329	-1.6214	-0.12652	-0.5115	-1.2194	-1.6195	0.52891	-0.20227	-1.196	-1.8976	-1.0705	-0.50322	-0.69326	-1.0198	-0.69788	-2.4091	-0.59838	-1.8466	-0.41756	0.81177	-1.9264	-1.4459	0.38233	-1.7594	-1.6085	-1.2798	-1.0759	-0.93673	-2.1527	-0.34203	-0.58631	-1.2258
3.36	3.0474	3.0283	2.6213	2.7059	2.7304	0.77994	2.5938	3.7895	3.4568	2.5748	2.8154	1.7307	4.0067	1.9643	3.4636	3.0625	5.458	1.9258	2.9698	1.2614	2.2764	2.7537	3.0341	3.3124	3.7062	2.1144	4.8175	2.2639	2.3388	2.0475	2.9604	2.0951	2.3441	3.2245	2.6113	2.9937	1.7281	3.0184	1.9884	3.3872	2.3919	1.7507	3.9504	2.5769	2.4747	3.2134	2.7323	1.9166	1.1858
-3.9317	-5.0103	-3.7555	-2.6364	-3.3402	-3.594	-3.4504	-3.9215	-3.7797	-4.7721	-4.7888	-3.2983	-3.7107	-3.8396	-4.4816	-2.5229	-4.0588	-4.2462	-3.3729	-3.946	-4.0766	-3.7927	-3.4387	-3.9257	-4.2696	-3.4104	-3.2409	-2.5875	-5.4736	-2.6184	-4.2905	-3.6011	-2.7576	-3.4019	-3.5346	-4.0925	-3.9145	-4.1276	-1.9859	-3.6199	-4.4268	-1.9028	-4.0702	-3.569	-3.0558	-4.3841	-5.3751	-3.5495	-4.1288	-3.8481
3.0642	3.2991	1.4429	1.4227	2.0519	1.5831	1.5524	3.2468	2.071	2.352	1.6837	1.7655	0.45454	1.2875	2.2027	1.7913	1.2397	0.89841	0.9956	1.7748	2.9212	1.8676	1.2419	1.5423	1.586	2.5351	2.8612	1.8536	2.5907	0.86062	2.4575	1.528	0.39846	2.2253	1.2531	1.9125	3.3033	2.3535	1.1445	1.5208	0.38241	2.0013	3.1784	2.7042	2.0026	2.4291	1.199	2.6644	2.2589	2.2465
2.9739	2.4024	2.1479	3.3162	3.9359	3.4049	2.9342	2.444	3.7852	3.5525	2.6629	3.4296	3.2947	2.7481	3.7653	2.191	4.798	1.6047	2.0522	3.2217	2.4572	2.2086	3.0257	1.7373	3.4254	2.362	2.9945	1.8195	2.9792	3.1229	3.3843	3.2272	1.9743	3.5002	2.4371	3.005	3.8796	4.5663	3.2432	1.2503	3.513	2.8968	1.7691	4.1054	1.9898	5.2753	3.3597	2.5871	4.0878	2.3896
-2.1611	-2.9095	-2.8153	-2.8069	-2.8125	-2.1393	-4.0736	-4.1142	-6.0776	-4.6594	-3.7295	-4.3564	-4.992	-4.0137	-4.143	-4.1509	-4.4687	-3.3587	-4.6789	-3.7459	-3.9599	-3.2937	-5.0878	-2.545	-5.1733	-4.3918	-3.1285	-5.3405	-2.4748	-2.0228	-2.8135	-2.5979	-3.9914	-3.9908	-3.3364	-3.5412	-3.801	-2.8471	-3.5514	-5.761	-4.1119	-2.8105	-2.6853	-5.4677	-2.6898	-2.8995	-4.237	-4.478	-3.2604	-3.7871
-1.1362	0.89376	-0.21402	0.22403	-0.58192	0.32037	0.64843	-0.93472	-0.45495	0.38181	-0.65143	0.12374	1.6377	-0.14356	-0.3528	-0.71534	-1.6045	0.011681	0.91501	0.10903	0.0016606	0.0792	0.53209	-1.1722	-0.25201	-0.29066	-0.22087	-0.58022	-1.2332	-0.44773	0.69159	-0.32445	-1.8084	-2.7686	-0.081655	0.51133	-0.66704	0.56069	-0.96054	-1.4515	-0.81135	1.7637	-0.1835	-1.2205	-0.63357	-0.094338	0.094676	-0.29143	-0.55612	-0.50215
1.2042	-0.86042	0.21993	-0.1617	0.19327	-0.83574	-0.17601	-2.0383	0.74614	-0.4678	-1.9034	-1.5356	0.39874	-0.90515	-0.28549	-0.76173	0.19719	-0.55045	0.13632	1.2773	0.039628	-0.65897	-0.34866	-0.24878	0.56764	-1.3139	-1.7039	0.098641	-1.6471	-0.064462	0.62463	2.3895	0.7226	-0.67554	-1.7615	-0.3469	-0.37092	-0.47777	0.15906	0.027834	-0.17156	-0.48017	0.99686	1.4421	-0.67211	-1.1893	0.51104	0.21099	-0.76958	0.75738
-13.743	-10.895	-11.624	-11.071	-9.8375	-10.708	-8.7963	-12.448	-11.984	-11.323	-10.379	-11.387	-12.607	-10.113	-12.474	-11.288	-12.26	-12.184	-11.804	-10.33	-11.921	-13.384	-11.37	-10.786	-10.571	-12.446	-10.19	-12.328	-13.051	-11.558	-11.432	-11.336	-11.385	-12.323	-11.129	-10.194	-11.783	-11.702	-11.541	-12.633	-11.874	-12.406	-11.705	-11.07	-10.556	-10.278	-11.582	-13.82	-12.125	-11.744
-12.839	-14.797	-14.562	-12.79	-13.932	-13.849	-13.618	-14.422	-12.6	-13.988	-12.71	-13.938	-15.456	-12.198	-14.505	-13.215	-14.976	-13.502	-14.2	-15.367	-13.436	-15.779	-14.493	-13.795	-13.838	-14.214	-13.067	-13.996	-15.246	-13.7	-15.048	-13.145	-14.33	-14.689	-14.271	-13.457	-16.523	-13.292	-15.03	-14.314	-14.25	-12.466	-13.463	-12.324	-15.01	-13.099	-13.479	-13.393	-12.248	-13.419
-20.796	-21.648	-23.876	-21.453	-22.8	-22.843	-22.003	-21.411	-22.514	-20.675	-20.772	-22.992	-22.431	-23.185	-21.685	-21.389	-21.542	-22.294	-21.89	-22.553	-20.39	-23.844	-21.82	-21.884	-22.483	-21.974	-22.812	-22.499	-21.657	-23.102	-23.02	-21.921	-21.791	-22.155	-22.083	-22.635	-21.511	-21.901	-22.213	-21.899	-22.72	-21.962	-22.92	-22.709	-22.336	-22.415	-21.454	-22.826	-21.572	-23.49
-2.497	-2.2374	-1.6975	-2.152	-2.8372	-2.668	-2.9657	-2.6542	-2.7263	-2.825	-3.8176	-2.7671	-1.3302	-3.2979	-2.1368	-2.2452	-2.1168	-1.7533	-3.211	-1.7412	-2.8855	-2.0765	-2.5537	-2.7711	-1.5731	-0.69319	-2.5878	-3.2369	-0.87527	-4.2805	-1.7369	-1.1052	-2.251	-1.5634	-3.5483	-3.0125	-1.9436	-2.6424	-3.1235	-2.1866	-2.6915	-2.3126	-3.0435	-2.8851	-2.6133	-2.9419	-1.9531	-1.6755	-2.5942	-1.9459
0.48843	-0.39833	0.71498	-0.090022	0.23724	-0.39826	1.1617	0.76637	0.37099	0.46859	1.1435	1.2972	1.1498	0.095292	-1.017	-0.53234	-0.50054	1.2807	0.98498	-0.45834	1.2941	-0.10536	1.3022	1.1794	-1.083	-0.41383	0.55508	1.5058	-0.18764	-1.5252	0.068264	1.4871	2.5046	-0.49261	1.1313	1.6367	0.75513	1.3091	-0.53948	0.48058	-0.21962	0.5469	0.30228	0.055335	-1.3344	0.68665	-1.2152	2.6481	-0.31218	0.9142
-11.647	-10.934	-10.85	-11.583	-11.138	-11.483	-12.195	-10.411	-10.801	-12.993	-11.878	-12.604	-10.711	-12.733	-11.207	-11.574	-11.981	-11.416	-12.715	-12.797	-10.296	-10.826	-11.43	-11.836	-12.715	-11.262	-13.53	-12.141	-9.7795	-10.899	-10.574	-10.702	-12.069	-11.243	-12.052	-11.53	-11.915	-12.781	-11.903	-12.168	-10.985	-10.697	-11.975	-11.286	-12.221	-11.575	-10.849	-11.345	-11.534	-11.404
-12.791	-13.339	-12.005	-12.723	-13.531	-12.12	-11.295	-12.015	-11.985	-11.641	-13.114	-12.975	-11.702	-11.562	-12.111	-12.362	-12.091	-14.065	-11.908	-12.284	-12.186	-10.376	-10.764	-13.912	-13.581	-12.206	-13.257	-13.044	-13.985	-12.508	-12.55	-12.666	-12.895	-12.361	-12.439	-12.468	-12.987	-13.395	-12.278	-13.421	-12.695	-12.976	-11.828	-13.938	-12.417	-11.836	-13.497	-13.779	-13.308	-11.952
-0.27809	-0.18222	-1.6157	-1.2602	-0.23395	-2.1921	-0.93936	-0.68253	-0.78643	0.078051	-1.2067	-0.27257	-0.77963	-0.59157	-1.4912	-2.4258	-1.001	-0.66487	-0.43021	-0.40062	-0.21687	-1.3268	-0.75305	-0.033745	-1.9064	-1.4841	0.24644	0.090347	-0.80534	-0.28658	-0.036463	0.086035	-0.49201	-1.5132	-0.44753	-0.39944	-0.92359	-0.80074	-1.5223	-3.2976	-1.3609	-0.84571	0.1757	-0.54319	0.60153	-1.9155	-0.37515	-2.1189	-1.1083	-0.66451
4.8739	3.4525	7.6679	5.8195	3.8784	3.5129	3.2802	5.8171	3.7403	5.14	3.9894	4.6532	5.3489	4.7537	3.3309	4.8095	5.3843	4.575	6.2056	3.7257	5.4699	4.4552	4.9497	4.9073	5.4656	2.9055	5.8855	4.6913	4.5346	4.7921	5.5838	2.6551	4.8466	4.6601	4.2843	4.7297	5.3837	6.5303	5.7457	6.2522	5.5191	5.7734	4.4136	6.8436	4.8775	5.1221	5.2166	4.3499	5.6123	4.4751
-19.765	-21.44	-23.426	-22.205	-20.886	-23.968	-22.215	-21.392	-21.13	-21.391	-21.706	-21.736	-21.87	-23.046	-23.422	-23.105	-21.396	-22.101	-21.218	-21.399	-21.414	-21.358	-22.144	-21.914	-21.855	-22.787	-21.699	-22.139	-21.958	-22.681	-23.558	-22.899	-21.15	-22.365	-22.009	-20.316	-20.645	-21.05	-22.082	-22.654	-20.903	-21.862	-22.749	-23.194	-23.477	-20.318	-23.316	-21.456	-21.918	-22.128
-12.081	-13.03	-13.576	-12.816	-12.731	-14.369	-13.484	-12.937	-12.681	-11.488	-13.856	-12.725	-13.477	-12.726	-11.597	-12.142	-13.743	-13.265	-11.692	-13.479	-12.691	-14.366	-13.329	-13.376	-13.429	-13.789	-12.973	-12.525	-13.513	-12.215	-12.509	-12.612	-13.181	-12.765	-14.201	-13.699	-14.899	-12.154	-12.257	-13.736	-12.285	-12.448	-12.842	-13.758	-12.333	-11.282	-13.711	-14.042	-13.709	-13.577
-9.177	-11.392	-10.256	-11.3	-10.256	-11.233	-10.925	-11.787	-12.017	-9.6692	-11.714	-10.356	-9.8181	-10.508	-11.078	-10.573	-10.658	-11.445	-11.706	-11.818	-9.9764	-10.262	-12.228	-9.4329	-11.461	-11.078	-9.9507	-10.456	-9.7894	-10.164	-11.253	-10.788	-10.587	-10.076	-11.257	-9.9683	-11.511	-11.485	-10.487	-9.7959	-10.771	-12.681	-9.9901	-11.522	-9.6451	-10.403	-12.349	-10.455	-10.247	-10.874
-13.431	-12.656	-13.854	-13.95	-12.024	-12.182	-14.079	-13.439	-11.968	-11.115	-11.95	-12.31	-13.096	-11.047	-12.582	-11.471	-12.088	-13.119	-13.403	-13.942	-11.82	-13.078	-13.398	-12.83	-12.409	-14.34	-12.87	-12.03	-13.563	-12.694	-12.051	-13.365	-12.519	-12.722	-12.195	-12.16	-13.035	-12.874	-14.008	-11.922	-13.298	-12.1	-12.969	-12.979	-13.978	-12.69	-13.63	-13.149	-13.292	-13.555
-12.693	-11.557	-13.545	-13.417	-11.484	-12.922	-14.376	-13.352	-13.757	-12.631	-13.504	-14.861	-13.797	-13.026	-12.074	-13.241	-12.049	-13.268	-12.378	-11.771	-12.662	-12.688	-11.718	-12.954	-12.299	-12.654	-11.624	-11.944	-10.704	-12.502	-10.766	-13.918	-9.7409	-12.195	-12.305	-14.713	-13.856	-12.235	-12.613	-13.447	-13.015	-11.344	-13.409	-12.241	-12.07	-13.455	-10.644	-12.526	-13.152	-11.842
-0.85695	-3.7362	-0.57294	-0.75409	-2.0695	-2.258	-1.3478	-1.2673	-2.1005	-1.0594	-2.325	-1.0676	-1.3903	-1.5438	-1.7917	-1.8539	-0.15973	-1.0747	-1.1741	0.13079	-2.3387	-2.1427	-2.2516	-2.6357	-2.0506	-0.64223	-1.4566	-1.7318	-1.9756	-1.0012	-1.9	-1.7635	-2.3261	-1.4096	-1.6078	-0.45101	-1.2205	-1.1909	-3.4736	-1.9376	-0.4869	-0.79222	-0.29762	-0.4775	-0.56006	-0.49778	-0.51284	-2.4836	-1.9008	-0.52246
-12.2	-12.037	-11.371	-10.743	-12.291	-11.503	-10.833	-10.112	-11.263	-10.786	-11.767	-10.876	-11.594	-13.247	-10.243	-11.997	-10.852	-10.182	-12.694	-12.02	-11.761	-11.642	-11.295	-11.5	-11.848	-10.682	-11.624	-11.413	-10.636	-10.425	-11.38	-11.393	-10.578	-10.277	-11.849	-11.396	-10.689	-10.101	-12.329	-10.603	-11.672	-12.389	-11.668	-12.504	-11.157	-11.762	-12.605	-11.367	-12.926	-10.906
-2.5266	-2.9931	-2.3226	-3.8739	-2.7811	-2.634	-2.6615	-3.7134	-3.2906	-2.3388	-3.4471	-3.2055	-2.3125	-3.5361	-2.7721	-1.896	-2.8832	-2.6495	-2.1414	-2.6952	-3.1669	-1.612	-2.3805	-2.2239	-3.7153	-1.4794	-2.2505	-3.4982	-2.4191	-3.0451	-2.5965	-2.942	-2.2393	-2.0351	-2.4802	-3.6549	-4.8319	-1.1204	-2.7914	-3.19	-3.524	-2.6707	-3.7478	-2.1144	-4.1768	-3.0469	-1.7763	-1.859	-1.1453	-3.2522
-2.1194	-2.6008	-2.6542	-3.7105	-2.749	-3.7435	-3.0017	-3.6312	-2.5685	-2.0729	-3.4959	-1.8472	-2.8019	-3.5535	-3.7203	-3.6121	-3.3268	-1.1548	-2.79	-3.195	-3.6668	-2.4271	-4.5514	-3.1543	-2.4809	-2.2563	-0.4052	-2.8488	-4.4955	-2.9934	-4.2623	-2.2365	-3.9379	-1.7955	-1.6988	-2.902	-3.1599	-1.1501	-3.5153	-2.4961	-2.6692	-2.6668	-0.29612	-3.5752	-3.9652	-2.3995	-3.0811	-3.1282	-3.4573	-2.7245
3.9034	5.5614	5.0509	5.1974	4.2592	5.6872	5.8451	4.1381	4.76	5.5529	5.0519	4.3706	4.3041	5.5608	6.7255	4.6083	5.1494	5.3773	4.146	5.1923	5.4949	4.7165	5.7166	6.0911	4.6212	5.4488	4.9621	4.6693	4.4097	5.1868	5.6849	3.8958	5.535	4.9303	5.4253	5.3369	5.3733	5.2841	3.9987	4.905	4.9493	4.2299	5.6156	5.5429	4.4491	4.2628	3.5871	4.5076	4.5141	4.3274
-12.168	-10.657	-10.019	-9.3847	-11.669	-11.385	-12.122	-10.647	-11.923	-11.323	-11.519	-12.849	-12.159	-11.967	-11.474	-12.624	-11.321	-12.159	-12.323	-11.608	-10.328	-11.173	-10.679	-11.498	-13.271	-12.782	-11.882	-11.374	-11.629	-12.723	-12.51	-14.054	-10.573	-12.567	-9.6376	-11.254	-10.611	-11.592	-10.352	-11.405	-13.016	-10.873	-10.682	-9.3289	-10.557	-11.765	-10.686	-12.06	-10.83	-12.3
9.016	10.886	10.347	9.6093	10.23	8.4357	10.148	8.499	10.178	10.015	9.8736	10.738	9.1208	10.691	9.8816	9.7366	11.782	9.1793	9.0747	9.1219	10.816	9.8692	9.301	8.8435	9.5768	10.08	10.43	9.0555	8.7293	10.811	9.4669	11.477	9.7873	10.168	9.0564	9.7133	9.003	10.66	9.0484	8.5957	10.43	12.092	8.9425	11.027	8.5148	8.108	10.193	9.3772	9.9721	10.901
-7.2851	-7.0515	-6.4326	-7.6372	-6.8722	-7.4647	-6.7592	-6.647	-7.774	-7.9691	-7.1968	-6.4451	-6.9735	-5.3251	-7.6604	-8.0291	-7.3043	-7.4894	-7.8228	-8.633	-7.9424	-7.7269	-7.7702	-6.9243	-6.3078	-7.9906	-8.4917	-8.5732	-8.3984	-7.1692	-6.7723	-8.2588	-6.5804	-6.1391	-6.304	-7.8805	-8.1155	-7.0327	-8.2565	-7.4848	-8.4399	-9.3152	-7.546	-6.9019	-7.9866	-6.2792	-7.6464	-8.2703	-7.9816	-7.3695
0.9127	-0.1665	-0.91011	-0.13116	-0.93444	-1.3389	-0.26236	-0.22692	-0.32029	-0.46136	-0.01747	-0.42396	1.0893	-0.53348	0.465	0.18386	-1.3411	-1.8157	-4.1662	0.20897	-0.05053	0.73896	0.4118	-0.5818	-0.98368	0.011077	-1.6449	-0.71444	-1.6168	0.69363	-2.3699	-1.2769	-1.297	-1.3828	-0.53016	-2.252	-0.015657	-0.86708	-1.3362	-1.1653	0.18773	-0.083754	-0.36907	-1.3455	0.34666	-1.2964	-0.10966	-0.89804	0.37035	-1.7831
-5.2384	-5.5481	-5.5429	-3.6667	-4.3857	-6.1015	-1.3848	-5.671	-5.7615	-6.8247	-5.5281	-4.1102	-5.6339	-5.2295	-4.3487	-4.8472	-5.5972	-4.9419	-5.6081	-5.7913	-5.1943	-3.6793	-5.1684	-4.5039	-5.2736	-5.704	-4.0459	-4.0649	-5.73	-5.889	-4.7891	-6.5614	-4.3123	-6.6698	-5.3844	-4.1619	-5.4314	-6.0927	-4.7031	-5.1528	-5.2066	-5.4872	-5.0633	-5.0855	-7.0277	-4.2458	-4.7339	-4.1142	-6.0203	-4.5552
-7.5503	-9.399	-8.9454	-8.4035	-7.2669	-8.5326	-10.112	-8.1813	-8.9982	-8.6478	-8.9485	-9.6958	-9.447	-9.6741	-9.4116	-8.8506	-7.2864	-9.0643	-9.4073	-8.8713	-9.5193	-10.874	-8.8841	-8.0108	-8.9188	-10.256	-7.7871	-8.4519	-8.4089	-9.4685	-8.4974	-7.6666	-9.583	-10.185	-8.4961	-8.0255	-8.7352	-7.4491	-9.3943	-9.751	-8.9245	-8.6814	-9.6365	-9.7068	-8.0008	-9.3046	-7.4859	-7.6133	-9.7999	-8.3666
-11.52	-12.59	-11.889	-10.93	-11.422	-10.905	-12.368	-11.444	-12.164	-11.768	-11.409	-12.393	-12.001	-10.711	-12.269	-10.665	-11.621	-11.694	-11.077	-12.924	-12.248	-12.399	-11.391	-12.875	-10.932	-9.9862	-12.361	-11.003	-12.961	-12.826	-10.728	-11.218	-12.378	-13.242	-9.7517	-10.612	-11.239	-10.7	-11.688	-13.479	-11.169	-12.05	-11.177	-10.624	-11.917	-10.827	-11.386	-11.73	-12.91	-10.149
-11.034	-14.017	-13.776	-12.836	-12.518	-11.571	-13.89	-13.107	-12.967	-12.169	-12.627	-14.154	-12.929	-13.707	-12.907	-13.495	-14.527	-15.409	-12.514	-13.423	-11.655	-12.914	-13.662	-13.692	-13.148	-13.174	-13.376	-13.33	-12.899	-11.916	-12.656	-12.594	-12.997	-15.032	-14.698	-13.058	-11.947	-14.977	-14.374	-13.706	-11.586	-12.931	-14.46	-13.168	-13.249	-12.173	-14.303	-13.242	-13.113	-12.755
-9.9412	-8.1118	-9.9114	-8.448	-11.195	-9.134	-8.2513	-8.3104	-7.9484	-8.0975	-9.7941	-9.6109	-9.6827	-9.2636	-8.7194	-9.0236	-8.5361	-8.7596	-9.8631	-9.0314	-9.2511	-10.064	-8.8369	-7.1127	-8.4533	-9.139	-8.4799	-7.8373	-8.7167	-9.7245	-10.165	-9.001	-8.0821	-8.4943	-7.4919	-8.3686	-9.2422	-8.0314	-8.0781	-9.402	-9.9715	-8.321	-9.8543	-9.4572	-10.104	-9.3073	-10.277	-8.8728	-10.763	-10.304
7.0658	7.6514	8.2478	9.4279	8.5184	7.38	8.7362	6.8567	5.703	8.9487	7.3162	8.3482	7.4143	8.451	7.9313	7.6881	8.9842	8.3337	9.5571	9.832	6.6749	7.194	8.2139	6.4084	7.7571	9.3431	6.6397	7.7991	8.1679	8.0954	6.9739	6.2122	7.2216	7.3722	7.5055	8.2418	7.2372	7.7865	9.2578	8.3366	7.6882	7.6502	8.1508	7.8588	9.4789	8.7211	8.9595	9.1701	9.0772	9.5648
7.7119	7.0238	7.4377	5.5277	7.2293	6.202	7.8705	7.4209	7.7001	7.5016	6.6786	5.1113	6.6386	6.4486	6.7929	6.7832	7.3879	5.3581	6.3907	6.3169	7.1029	5.6579	8.0795	5.5507	7.3048	5.4835	7.0755	7.253	7.5451	7.3452	7.8687	6.8346	6.8769	7.5013	7.4499	6.3541	6.5332	6.7479	8.3059	7.3887	8.4181	6.3981	6.6037	6.9924	6.3445	4.9669	6.6918	7.0956	6.3246	5.339
-0.53315	0.59876	-1.1801	-0.058169	1.1039	-0.2925	0.092376	-0.28648	-0.54172	-1.0845	0.090111	0.3862	-0.67966	0.098864	0.82005	-0.98356	0.12705	-1.1321	-1.7869	-0.24598	0.066572	0.65427	-0.59154	-0.41992	0.55701	-0.032393	-0.71281	0.15517	-1.9971	-0.21574	0.14977	0.56156	-0.84574	-0.97595	-0.97451	-0.41758	-1.4597	0.084046	-0.12145	0.4394	0.49285	0.68535	-2.0971	1.1767	-1.218	-1.2436	-1.2317	-0.12677	1.4881	-0.25741
2.4551	-1.3124	0.24219	2.2762	-0.05036	0.67716	1.3589	1.2269	1.1642	0.19802	0.44452	1.2152	-0.90166	1.8282	-0.6755	0.41509	0.67732	0.23874	0.20931	1.2754	1.7048	0.84997	0.092935	1.9345	0.20182	1.8869	1.0971	1.378	1.2637	-1.2436	0.38742	-1.0476	0.35421	1.1221	-0.75008	-0.18363	0.084449	1.0081	1.2673	-0.13773	-1.1421	0.13121	0.51014	0.78579	0.016059	0.50131	0.28753	-0.59113	-0.38155	-0.51471
0.44441	0.21903	0.6812	-0.098451	-1.1914	-0.62788	0.11919	-0.84393	0.46868	-0.47139	-1.1273	-0.028359	1.2784	-0.49755	-0.40324	0.61435	-0.24079	0.28248	0.83926	-0.50289	0.87934	-0.52381	0.38577	-0.16817	0.4998	-1.682	0.29534	-0.02091	-0.53992	-0.46107	0.71734	-1.4773	0.060549	-2.23	-0.27299	1.005	-0.25042	-0.62533	1.9263	-0.39277	-0.21666	1.0583	-1.4957	0.55026	-0.35234	0.69506	-0.66169	-0.86823	-0.18684	-0.34997
3.4339	2.9479	4.0274	4.2329	3.4613	2.9304	4.0186	2.7448	3.1225	2.9428	3.0735	3.6892	2.9943	2.9984	3.6458	1.8054	0.91165	2.2319	4.1691	2.4729	3.4362	3.2054	2.7061	3.5139	3.8371	2.9488	4.0764	2.1437	3.8278	2.5781	1.6842	3.7416	3.1702	2.4045	3.2979	3.1373	3.3058	1.9782	3.592	3.4973	3.1528	2.3329	3.5967	2.996	2.1485	3.9454	3.4797	2.6189	2.8012	3.248
-12.381	-12.052	-11.634	-12.687	-13.256	-11.506	-12.664	-12.502	-13.806	-13.572	-11.498	-12.167	-12.823	-11.522	-11.481	-11.325	-10.56	-13.002	-13.458	-12.647	-12.935	-13.983	-13.18	-13.858	-13.473	-11.636	-12.083	-12.203	-12.344	-13.753	-13.435	-13.102	-13.701	-12.163	-14.316	-12.618	-12.316	-12.688	-11.832	-11.337	-14.195	-11.68	-12.815	-12.829	-12.742	-13.099	-12.503	-12.097	-12.819	-13.272
-21.201	-21.538	-22.041	-21.56	-23.079	-24.408	-21.812	-21.119	-22.361	-21.567	-23.369	-21.168	-21.813	-20.462	-23.636	-23.393	-23.819	-21.114	-22.114	-21.35	-21.199	-22.463	-22.131	-21.158	-22.259	-20.633	-20.674	-22.063	-22.614	-21.717	-20.684	-22.249	-23.407	-21.595	-22	-21.215	-22.616	-21.458	-23.156	-21.467	-21.1	-22.682	-20.614	-22.795	-21.314	-21.961	-21.847	-23.655	-22.639	-21.614
-6.3853	-5.8509	-5.6463	-7.2134	-6.5814	-7.2169	-6.4372	-6.4826	-6.0291	-7.5496	-6.7027	-6.3445	-7.38	-6.7584	-7.3704	-6.8931	-6.7534	-5.8671	-7.3886	-6.7729	-5.7311	-6.1658	-6.3979	-5.6015	-6.6971	-6.2892	-5.617	-7.1491	-6.2699	-7.6542	-4.8695	-7.4574	-5.9951	-6.5335	-7.4721	-5.8755	-7.5603	-6.629	-8.0964	-6.8379	-7.2757	-6.2346	-5.1787	-7.0681	-8.084	-5.8488	-6.5412	-6.8213	-6.5882	-6.1602
-0.15217	-0.23032	-0.36052	0.71604	-1.183	0.41824	-0.24887	0.50456	-0.43682	0.58593	0.62004	-0.69026	-0.35088	0.68286	0.45484	1.9323	-0.61513	-0.19005	-0.4297	1.8049	0.079252	0.64521	-0.35012	-2.3557	-1.0324	-0.058578	0.78436	-0.16616	0.094811	-1.0626	0.58141	-0.91414	-0.32248	0.20171	1.4505	-0.52068	0.72011	-0.84676	-0.45567	-0.85623	-0.32075	0.32633	1.9051	0.052149	0.24356	1.0182	1.3705	-1.5822	-0.47081	-0.30213
-7.6095	-7.5513	-7.6383	-8.2765	-7.329	-6.8424	-8.0622	-7.7094	-7.1797	-8.5756	-7.2196	-7.3626	-8.0301	-8.1087	-8.9997	-8.1157	-6.7326	-6.8535	-6.7019	-7.5001	-7.2852	-7.6775	-8.0801	-6.0853	-7.8655	-8.036	-7.724	-7.5995	-6.3821	-6.839	-7.3978	-5.8671	-7.169	-7.5685	-7.1527	-6.4699	-6.541	-7.0856	-7.2592	-8.3808	-7.5826	-6.8646	-8.262	-7.1897	-8.5329	-7.2052	-8.8668	-7.9689	-7.913	-6.9392
-4.6832	-4.1684	-4.6912	-3.8579	-4.383	-4.8126	-2.577	-3.842	-5.4452	-4.177	-4.8949	-4.4078	-3.2148	-3.7194	-3.7231	-4.4212	-3.4187	-3.1651	-4.4897	-3.2413	-3.8423	-4.2802	-3.1107	-4.3313	-3.2357	-4.5065	-2.8975	-4.2156	-5.8092	-4.6785	-4.4005	-4.5791	-5.0972	-3.8515	-4.8349	-3.8333	-4.5662	-3.722	-5.3984	-3.8846	-5.1915	-5.235	-2.6446	-2.6514	-3.0771	-3.2443	-5.9144	-3.7914	-3.9603	-3.3444
-21.941	-22.149	-22.537	-22.169	-22.506	-22.145	-20.827	-23.922	-21.285	-23.34	-21.768	-23.677	-23.496	-21.81	-22.545	-22.47	-23.198	-21.919	-21.655	-22.83	-22.466	-22.758	-20.78	-23.593	-22.374	-22.242	-21.649	-23.169	-22.579	-22.599	-20.172	-22.842	-22.576	-21.844	-24.054	-21.843	-20.833	-21.527	-20.968	-21.375	-22.444	-21.66	-20.752	-22.776	-21.002	-21.359	-23.57	-23.154	-21.124	-23.927
-3.8932	-3.6426	-2.6173	-4.3866	-4.6266	-3.4979	-3.114	-3.5022	-3.7135	-4.3973	-3.8616	-3.7917	-3.1304	-4.1262	-2.5432	-2.5961	-3.2539	-3.799	-4.8471	-5.9062	-2.5631	-3.2523	-3.9251	-4.2322	-4.4763	-3.7821	-3.6644	-4.5167	-4.2983	-3.9456	-3.5212	-2.7297	-3.9519	-3.9382	-4.096	-3.3102	-3.4094	-3.2622	-4.2635	-3.9572	-5.2962	-2.6498	-2.8602	-3.4587	-3.5711	-3.7634	-3.0206	-1.7041	-2.8555	-3.4184
-22.117	-22.938	-21.838	-22.159	-22.199	-23.101	-20.226	-23.996	-22.558	-20.459	-23.095	-21.859	-22.015	-20.852	-21.671	-21.716	-21.507	-22.044	-22.196	-22.065	-21.88	-22.999	-22.669	-21.366	-22.451	-23.581	-20.938	-23.326	-22.583	-23.136	-21.289	-20.547	-24.006	-22.783	-22.877	-23.726	-22.77	-23.288	-21.379	-22.796	-21.123	-20.657	-22.149	-22.364	-22.844	-21.931	-23.151	-23.601	-22.899	-21.124
-4.7075	-4.3234	-4.9661	-4.94	-6.6326	-4.8759	-3.3691	-4.2696	-4.5113	-3.7658	-2.8828	-3.0874	-4.7654	-6.376	-5.0048	-4.415	-4.5688	-2.9273	-4.073	-2.9013	-4.0811	-3.9383	-5.7168	-6.7307	-3.9234	-5.1967	-5.5099	-3.7231	-4.2197	-4.6813	-5.3848	-6.0833	-3.428	-5.0156	-4.7826	-4.5271	-5.1834	-4.5068	-5.1827	-5.2249	-4.6111	-3.0987	-3.7728	-4.9031	-4.8262	-4.7701	-3.1388	-4.4251	-5.0543	-5.0992
-6.9205	-7.5708	-6.617	-6.1002	-7.6384	-7.5408	-8.4634	-7.2668	-6.9321	-7.8016	-7.3969	-8.9842	-7.62	-6.5415	-7.3907	-7.9657	-6.3433	-6.8612	-8.7939	-8.6808	-7.7412	-8.5736	-7.8173	-7.7003	-8.5827	-5.38	-6.2019	-7.6037	-8.2474	-8.0646	-6.7708	-7.7303	-7.5228	-7.8966	-7.9202	-8.0389	-7.2291	-6.823	-8.3281	-7.6516	-8.0412	-8.6413	-6.9916	-8.0614	-9.5613	-6.7662	-8.0084	-7.4216	-7.7418	-7.5351
-2.5982	-2.5387	-2.3907	-2.5682	-0.53262	-2.2646	-1.813	-2.341	-1.4341	-1.3369	-2.5649	-1.5473	-1.7517	-2.7018	-2.0167	-2.6477	-0.59267	-1.2068	-1.98	-0.98131	-2.2966	-3.0343	-2.1019	-1.615	-0.89611	-3.2984	-1.7412	-2.6963	-3.1436	-2.1998	-1.6703	-1.464	-0.27125	-1.6198	-1.7796	-2.4672	-2.6831	-2.3996	-2.2211	-1.4309	-1.8144	-2.7236	-1.9882	-2.5615	-2.3207	-3.5524	-2.6616	-2.621	-2.0714	-1.7761
-6.6224	-6.121	-7.4955	-5.694	-4.9575	-6.4347	-4.9328	-5.7773	-6.4303	-5.8389	-4.9117	-4.2096	-5.4428	-5.4789	-6.0714	-5.2192	-4.6355	-5.534	-4.5593	-5.6939	-6.2631	-5.8412	-6.3387	-5.7165	-6.4407	-5.4839	-3.9893	-4.2686	-5.7458	-6.6604	-5.5765	-5.5627	-4.6803	-5.8907	-5.4464	-5.9602	-4.8592	-5.9218	-5.9969	-5.0944	-4.5461	-4.8296	-6.6594	-5.3244	-5.7698	-4.7199	-5.7418	-5.7125	-6.4534	-5.5384
-13.198	-14.351	-11.73	-12.066	-12.919	-12.664	-11.555	-12.169	-12.503	-13.03	-12.526	-11.741	-13.093	-12.287	-12.574	-12.183	-14.245	-11.726	-13.42	-13.314	-11.218	-12.692	-13.204	-14.233	-12.669	-13.042	-12.598	-13.182	-12.636	-12.323	-13.535	-12.687	-12.77	-14.021	-12.436	-13.822	-13.623	-12.067	-11.88	-12.427	-12.252	-11.177	-13.076	-11.928	-11.303	-13.071	-12.129	-13.404	-12.254	-13.1
-14.488	-14.86	-13.051	-14.103	-17.034	-14.041	-14.721	-13.466	-15.548	-13.88	-13.258	-14.688	-15.423	-14.368	-14.15	-14.083	-14.808	-12.859	-15.292	-14.343	-14.67	-15.318	-16.036	-14.973	-14.025	-13.592	-15.308	-14.094	-13.569	-14.89	-14.587	-14.865	-13.919	-13.077	-15.04	-13.683	-13.017	-14.364	-15.251	-14.768	-14.734	-14.428	-14.945	-12.849	-14.452	-14.098	-13.626	-15.487	-13.523	-15.858
-12.738	-11.972	-13.723	-12.347	-14.957	-11.565	-13.871	-13.507	-13.661	-12.181	-11.131	-13.138	-13.255	-11.308	-13.512	-13.035	-12.682	-12.486	-12.629	-12.435	-13.85	-13.377	-13.837	-12.703	-14.078	-12.343	-13.065	-12.612	-13.129	-12.97	-12.704	-12.047	-12.426	-13.92	-12.328	-13.174	-14.668	-14.694	-11.023	-12.693	-12.941	-12.855	-14.038	-13.162	-11.755	-12.8	-12.597	-13.74	-13.259	-12.242
2.7115	4.7086	4.0176	3.6589	4.0158	3.1508	4.2902	1.3212	2.2486	4.4573	4.2587	4.6565	2.7612	3.0205	2.5864	2.6831	2.5235	2.8958	2.6684	3.6044	4.1793	3.2771	2.1547	2.0268	1.859	3.8528	2.9848	3.8692	3.6578	3.2793	3.6159	2.2439	2.6157	2.6025	4.5014	1.4493	2.9903	4.89	1.9631	5.2181	2.9502	1.3155	2.038	3.9819	2.4493	1.7678	1.9831	2.7925	2.7094	3.8208
-23.76	-22.293	-22.895	-21.652	-22.765	-21.712	-22.403	-21.778	-24.22	-22.001	-24.003	-22.538	-23.003	-22.243	-22.589	-21.837	-22.368	-22.66	-22.49	-21.37	-22.311	-23.115	-22.752	-21.911	-21.704	-22.761	-22.517	-22.686	-24.258	-22.434	-22.29	-20.642	-22.818	-22.458	-22.696	-22.522	-22.202	-21.884	-21.6	-21.431	-22.247	-21.463	-22.038	-20.77	-21.99	-22.104	-22.783	-21.807	-22.504	-22.302
8.7129	7.2616	9.5697	7.5666	8.0832	8.5011	7.0963	7.8175	8.9333	8.0914	8.3085	7.402	7.3644	8.3078	7.2782	8.5205	8.4217	10.163	8.2521	8.0851	8.1599	8.7163	7.1022	7.7466	6.5775	9.0869	6.4907	7.8743	8.2819	7.7273	6.5548	7.1619	6.9846	8.515	8.3625	8.0359	8.0341	8.6859	8.3023	7.4668	7.7452	8.0897	7.9935	6.964	8.3381	7.6764	8.2825	7.3022	6.259	9.3144
-14.21	-14.628	-12.089	-14.08	-14.149	-12.046	-13.222	-12.672	-13.787	-12.923	-12.702	-12.778	-13.136	-13.631	-11.775	-15.435	-12.93	-13.414	-13.181	-12.374	-12.421	-11.775	-12.911	-11.748	-13.676	-13.286	-12.035	-12.539	-13.075	-13.543	-13.479	-14.705	-12.023	-11.954	-13.193	-12.201	-13.329	-13.673	-13.513	-13.279	-14.145	-13.255	-10.737	-14.21	-13.179	-12.142	-12.412	-13.682	-12.91	-13.35
10.046	11.025	10.185	10.816	9.7464	10.394	8.9401	8.1798	8.8403	9.2123	9.4972	11.301	9.2768	9.5415	7.7569	8.7016	9.0033	9.4368	10.003	9.4589	10.368	10.442	10.749	9.7379	10.141	12.2	8.2999	11.524	8.9169	10.333	9.3197	9.5686	10.453	11.428	8.6916	10.381	10.412	8.7473	9.4602	11.003	8.7541	7.2083	9.6927	10.153	9.276	9.3691	9.914	9.8807	9.3965	10.01
2.0732	1.3169	1.6043	1.7811	2.0975	3.0695	1.9907	2.0729	3.2782	4.0084	3.5773	1.9611	0.63177	0.10813	1.1539	2.2892	2.0687	-0.55513	1.7023	0.72498	1.4035	2.8197	1.857	2.169	2.7935	2.6874	2.5103	1.963	-0.059347	1.8667	2.315	2.664	1.717	1.5838	0.61099	1.8391	1.1174	1.7506	2.1512	0.53667	3.2121	1.3412	1.9458	2.0806	1.7758	1.9607	1.5031	2.1289	3.4395	2.4694
8.8294	9.8497	9.6786	8.6093	11.192	9.3441	10.651	9.5706	8.3688	10.124	9.1468	10.003	10.468	9.3518	10.679	9.0437	9.3526	8.8836	10.101	10.045	10.261	9.6741	8.2543	9.4666	10.306	10.435	10.235	9.5421	12.459	8.6513	8.9983	9.3835	9.3831	9.59	8.7851	8.7023	9.8532	9.1957	7.1341	10.958	8.5501	8.7065	10.168	9.2687	8.8148	8.8897	9.6102	10.921	10.087	9.5445
-12.136	-11.934	-11.273	-12.429	-12.342	-11.712	-12.412	-12.381	-11.586	-11.514	-11.962	-11.119	-13.396	-11.68	-11.971	-12.197	-11.193	-11.796	-12.137	-12.126	-10.221	-10.491	-11.873	-12.091	-12.025	-11.651	-13.795	-11.81	-13.441	-11.893	-12.271	-13.034	-10.095	-12.056	-12.125	-13.766	-12.338	-10.465	-12.422	-10.638	-11.665	-11.776	-12.558	-12.295	-11.422	-10.483	-11.701	-12.368	-11.582	-13.739
-1.2324	-0.18581	-1.0048	-0.71936	-1.094	-1.0128	-1.0749	0.31156	-1.3892	0.077195	-0.8645	-0.0090218	-0.75803	0.083879	-2.8722	-0.29123	-0.56183	-2.5921	-1.7869	0.60816	-0.46123	-0.29623	-0.42693	-1.8277	-2.8614	-0.028042	-3.4661	-2.1573	-0.89364	-2.2148	-0.99715	-0.021145	-1.2082	-2.8587	-0.72446	-0.39153	-0.99294	-1.6706	-1.091	-0.32227	-1.4772	-0.80439	-0.32706	-1.7714	-2.4996	-0.16618	1.6014	-0.70899	-2.1185	-2.0868
-14.61	-14.357	-15.322	-15.71	-15.233	-13.188	-14.344	-13.948	-16.139	-13.613	-14.493	-13.228	-14.304	-15.652	-15.491	-14.856	-14.334	-14.298	-15.562	-14.638	-14.64	-13.747	-13.636	-15.888	-15.484	-14.773	-14.078	-15.719	-12.957	-15.058	-13.731	-14.199	-13.814	-14.751	-14.343	-14.879	-14.22	-16.45	-14.868	-13.92	-14.968	-13.881	-14.971	-13.795	-14.533	-13.804	-14.307	-14.762	-15.291	-14.048
0.46568	-0.55399	-1.0702	-0.55488	-0.70939	-0.90485	-1.136	-1.0981	0.17891	0.36467	0.25302	0.21854	0.14337	0.26301	-0.82116	1.7182	0.63278	0.7475	0.32551	-0.69474	-1.206	0.25363	-0.25463	-0.36905	0.4412	0.51097	-0.385	1.8802	-0.77494	2.1016	-0.89547	-0.58333	-0.077046	1.3895	-1.5498	-0.25081	1.4822	-0.70727	-0.13978	0.11901	1.3036	-0.71417	-1.7659	-0.43726	-0.89175	0.7835	-0.40782	1.316	-1.9251	0.9873
-21.305	-21.421	-21.243	-22.766	-21.651	-23.185	-22.63	-20.846	-21.349	-23.359	-20.763	-22.174	-22.182	-24.546	-22.038	-23.607	-23.476	-22.057	-23.387	-22.108	-20.692	-23.082	-21.904	-21.745	-22.295	-22.61	-22.632	-21.748	-22.929	-21.514	-22.279	-22.904	-22.297	-22.451	-23.159	-23.581	-23.117	-22.199	-22.351	-23.929	-22.566	-23.066	-23.19	-23.349	-22.186	-22.513	-23.166	-22.917	-23.43	-21.318
-10.809	-12.104	-11.516	-10.547	-11.207	-10.719	-11.928	-10.515	-12.202	-11.56	-11.147	-10.245	-10.022	-10.236	-9.4585	-11.909	-11.321	-9.6179	-9.9976	-10.77	-9.5856	-9.8926	-11.892	-11.472	-10.048	-9.8853	-10.663	-10.595	-11.214	-10.533	-10.704	-9.4907	-12.16	-11.199	-11.131	-11.586	-9.007	-10.017	-9.903	-10.116	-11.317	-9.1539	-12.032	-11.364	-10.212	-12.02	-10.93	-10.612	-11.529	-10.596
-10.827	-9.384	-9.693	-9.7024	-10.323	-9.1087	-9.1246	-9.3602	-9.5684	-9.5013	-10.359	-9.0585	-7.9694	-9.518	-8.2718	-8.5464	-8.4056	-10.477	-9.7795	-9.6158	-7.7777	-8.6639	-10.265	-10.383	-10.262	-8.0596	-9.2418	-8.8353	-9.4695	-8.7164	-9.2694	-9.4704	-7.7293	-8.9193	-9.4254	-8.9244	-7.7111	-9.7038	-8.7413	-9.2472	-7.1907	-9.4126	-9.3273	-10.009	-7.8398	-9.4558	-9.2475	-7.3415	-8.1634	-8.8731
-0.069473	0.31509	0.011222	1.1523	0.44863	-1.594	-0.64532	0.69076	1.7327	0.45206	-0.83554	0.35036	-0.78309	0.22238	0.16862	-0.10623	0.45527	-0.7352	0.49944	1.8736	0.67625	1.312	1.1771	0.69365	1.3142	-1.3106	-0.092536	-0.17152	0.41584	1.1376	-0.66978	-0.036199	0.17203	0.55617	-0.6831	0.4055	0.48829	0.23021	-0.21089	-0.5481	-0.63185	-0.41314	-0.49511	0.2498	1.0492	-0.56576	-1.1743	-0.54052	-1.9108	0.5199
-2.5255	-3.1582	-2.6679	-2.4856	-2.6632	-3.192	-0.89604	-2.3275	-4.3484	-2.8611	-3.2292	-2.7677	-2.3279	-4.4699	-3.833	-3.7131	-2.4956	-2.6905	-3.0661	-1.2462	-3.3233	-2.4529	-3.3067	-1.9456	-2.5574	-1.6926	-1.373	-1.8581	-2.8467	-1.4659	-1.1614	-1.6838	-2.2957	-1.3441	-3.3676	-1.742	-3.1733	-4.0359	-2.9647	-2.2209	-4.4443	-4.6528	-2.6581	-1.2168	-3.5982	-1.2829	-3.2335	-2.2432	-3.6599	-1.6883
9.4647	8.1149	9.5961	8.8886	8.7174	8.731	8.5199	8.8501	9.7476	8.9635	9.4282	9.8995	9.3849	8.6796	10.429	10.294	10.441	8.8865	10.127	8.7656	8.0302	10.633	10.687	10.058	8.6326	10.564	10.5	9.8534	9.3073	9.2895	8.667	8.6222	10.061	9.3129	9.4715	9.2043	9.5599	11.06	10.715	9.5106	9.615	10.164	10.414	8.6695	9.7013	9.9638	9.7641	10.542	9.5056	9.2286
[truncated: 150 more columns]
