# Supplementary material for: Genetic dissection of main and epistatic effects of QTL based on augmented triple test cross design
Source: PLoS One. 2017 Dec 14;12(12):e0189054. doi: 10.1371/journal.pone.0189054 (PMC5730204; doi:10.1371/journal.pone.0189054)
Supplement: S7 Supporting Information — (ZIP) [file pone.0189054.s007.zip › z2_300_0.2_10.csv]

-1.1955	-2.0155	-3.8421	1.75	1.6081	-3.9685	0.60387	2.6062	-1.145	4.0323	-0.9338	1.3234	0.49456	-1.6033	5.1001	-4.0058	-0.67347	-2.3882	2.678	2.0594	3.8945	0.16606	0.43219	1.0437	0.28273	-4.7917	-1.9555	-1.2448	1.9092	0.42333	0.79668	0.82837	3.0737	-0.63064	-0.50428	2.8839	-4.5919	-1.6164	2.1392	2.4936	2.4544	1.3953	1.4945	1.7935	-0.92289	0.93204	1.9654	-0.66905	1.2053	2.9304
-4.7425	-11.989	-2.6618	-4.0966	-3.8076	-7.1532	-1.3375	-1.4129	-4.2729	-10.133	-7.7558	-4.0566	-3.5728	-5.2325	-7.2078	-7.1346	-4.693	-4.8162	-3.6762	-6.8085	-8.1059	-4.8536	-3.0152	-5.6177	-5.5765	-9.2008	-6.5133	-4.5788	-2.8479	-7.5156	-8.9975	-9.466	-2.6354	-2.8198	-11.622	-8.8559	-4.4202	-6.3187	-7.9769	-7.2075	-3.1501	-6.2362	-5.6397	-3.5799	-5.0826	-6.4509	-6.6233	-2.9529	-6.2998	-8.388
-8.9252	-9.0915	-10.731	-11.471	-10.133	-12.939	-10.669	-13.199	-12.075	-12.331	-9.7714	-11.271	-15.393	-12.14	-11.173	-12.052	-15.147	-12.107	-12.276	-14.334	-16.472	-14.041	-13.751	-13.617	-10.575	-6.4992	-9.232	-11.981	-10.197	-10.323	-9.0162	-14.373	-12.77	-9.7487	-11.952	-12.908	-11.873	-11.431	-12.448	-7.7845	-9.1034	-10.706	-7.1099	-10.304	-12.614	-16.069	-10.613	-14.119	-11.123	-12.603
-3.797	-3.5088	-0.2443	0.084179	-4.6927	-4.6046	-3.5155	-8.882	-5.4486	-4.1535	-0.1607	-1.0344	-2.4277	-1.7877	-10.164	-5.0042	-2.7136	-9.4497	-3.6121	-3.0856	-7.5384	-4.4122	-6.4211	-4.066	-4.8624	-4.0697	-4.9095	-7.8341	-1.6014	-6.9793	-6.2759	-2.5556	-4.7344	-6.7321	-7.2852	1.9686	-2.0379	-1.5555	-5.14	-3.4432	-3.6581	-0.73381	-4.2322	-5.4649	-2.7982	-6.8669	-1.879	-6.8464	-0.86405	-5.589
-3.8238	-1.5295	-0.70364	-2.1768	-3.9831	-3.9797	-6.5618	-2.2195	1.0712	-0.60059	-1.5116	-6.1154	0.056652	-4.8921	-2.5561	0.42183	0.09658	0.51036	-1.4882	-3.139	0.053654	-1.9064	-1.7438	-2.6423	3.2901	-2.4103	-1.3023	-7.3248	-2.1403	-0.59141	-4.3562	-0.91557	-0.36582	-2.0608	0.96252	-0.008891	-2.7196	-0.73963	-3.1247	1.1456	-7.7275	2.1444	-3.3199	-0.43835	-0.021455	-2.6908	0.11118	-2.8381	-7.3369	-4.2556
-10.269	-11.336	-8.1895	-8.6351	-9.8213	-13.767	-17.501	-12.235	-11.381	-11.869	-13.024	-15.25	-10.366	-15.473	-14.201	-13.555	-9.1988	-11.821	-9.7059	-11.063	-15.087	-11.073	-9.4129	-8.9426	-11.886	-12.339	-14.497	-11.398	-10.091	-8.0802	-10.518	-16.942	-16.254	-12.761	-12.121	-15.902	-12.435	-14.643	-9.633	-13.558	-11.231	-9.0094	-14.534	-10.831	-12.937	-12.946	-6.7655	-11.189	-14.294	-13.659
-0.52408	-3.1095	0.99193	4.1013	-3.5431	-1.2258	-1.5377	-0.48241	0.56449	2.92	-2.5797	1.1791	-0.2932	-3.3834	0.1709	3.0918	0.95619	-1.266	-0.35202	-8.8858	-0.032119	-1.7598	0.65291	-4.0414	-3.1054	-2.8895	-5.6618	-5.7655	-5.682	-7.7215	-0.12947	3.2843	-5.3131	-1.0969	-0.49747	-6.6494	-0.015974	-0.92431	-1.507	-3.8409	0.061778	3.0813	-1.3942	-3.168	1.9956	-2.6312	-1.0776	0.29415	2.285	-4.2313
-4.644	-0.58441	-2.7475	-5.0145	-3.3759	-3.4327	-6.068	-5.8649	-4.3157	-2.9054	-4.086	-1.6804	-2.9905	-2.0575	-1.1528	-3.9886	-4.0793	-3.9654	-9.1344	-5.1921	-1.6875	-4.514	-3.5598	-2.8581	0.59122	-3.1763	-2.4106	-6.7037	-0.47272	-2.8241	-3.3879	-0.17868	-2.3642	-0.71202	-5.8772	-4.0867	-3.9224	-1.0452	-4.641	-2.1682	-7.4194	-2.9026	-2.6233	-0.6259	-0.9975	-4.6605	-0.93093	-7.4036	-5.0901	-4.3624
6.4733	8.4508	9.337	5.0468	10.114	9.633	8.8822	14.121	10.074	6.5152	7.2911	8.3382	9.1725	11.833	6.9792	7.7852	6.906	7.0542	6.7667	11.956	8.2239	9.0952	7.2843	7.0847	7.4408	10.062	11.004	3.5096	6.9299	9.1773	4.1673	9.0422	8.8518	6.8067	5.2724	9.7369	11.414	10.363	8.6308	12.173	8.9889	8.0512	12.512	9.5498	5.9713	5.735	9.9467	11.833	11.121	6.3918
-16.124	-10.097	-10.015	-12.893	-14.078	-9.177	-14.563	-11.842	-13.193	-12.644	-10.99	-12.582	-7.8217	-12.356	-10.168	-11.035	-10.477	-11.568	-7.8884	-8.9432	-10.887	-8.0808	-13.535	-12.831	-15.086	-13.947	-13.09	-11.954	-6.8806	-8.1534	-15.855	-4.8186	-9.9522	-13.184	-11.782	-5.2721	-12.671	-14.734	-15.567	-8.5402	-11.031	-12.47	-7.1677	-13.029	-13.538	-10.729	-12.609	-12.598	-9.2449	-15.017
2.7598	-1.5119	3.0806	-1.8835	-0.87258	-0.89232	4.7729	4.595	-3.363	0.066451	2.6142	-3.0419	1.1699	-3.4169	1.5378	2.2285	-3.2668	2.4552	-2.5211	0.94272	3.4938	-0.52151	-1.0526	-2.6687	3.066	2.3841	-2.4402	-0.42939	-0.75436	-0.20687	0.0029347	1.7213	-3.8978	-2.1163	0.34077	-0.78121	4.249	-2.8582	3.87	3.5943	-0.054038	-4.9191	0.17058	-3.0112	-1.8246	1.6035	4.1772	0.10934	-1.2729	-3.5499
-15.187	-13.325	-17.421	-16.02	-16.815	-12.826	-18.541	-17.457	-16.084	-13.444	-19.061	-12.254	-15.989	-12.567	-15.367	-17.073	-13.974	-17.624	-15.07	-18.946	-13.807	-15.84	-9.9876	-12.191	-17.247	-14.429	-15.658	-18.171	-14.615	-13.134	-14.021	-12.259	-11.688	-14.086	-11.632	-20.721	-9.238	-15.874	-16.115	-16.194	-12.849	-12.793	-17.194	-10.728	-17.246	-13.747	-12.645	-15.323	-16.472	-12.066
7.5137	5.2527	-4.3709	-0.51727	7.1037	-1.6561	-2.2374	1.2064	0.10872	1.4085	-4.684	0.26224	3.6589	-2.188	-1.2335	-1.8524	-0.4333	-0.42635	-2.6657	-0.78652	3.7988	-1.0296	7.1908	-2.8315	0.5959	3.0667	-0.66483	-3.8035	-0.79171	4.1458	0.45717	0.59858	0.41008	-0.72144	3.9297	2.3248	5.0185	-3.7633	-0.10636	-0.22687	-4.6668	0.97067	-0.91281	-4.4234	2.5967	0.86888	0.85496	-2.4416	-0.23248	-3.541
-14.888	-12.483	-16.944	-16.619	-13.436	-12.003	-14.422	-12.344	-16.249	-15.803	-11.368	-18.3	-14.205	-14.94	-15.681	-13.32	-17.08	-12.237	-17.296	-14.973	-14.784	-12.327	-13.52	-12.132	-17.031	-16.075	-14.721	-10.626	-17.27	-13.28	-13.516	-15.538	-14.154	-15.412	-13.322	-8.922	-15.198	-14.924	-11.301	-12.449	-18.718	-16.071	-16.264	-15.418	-11.558	-10.997	-15.097	-11.374	-12.623	-12.383
-1.3352	-4.8628	-5.5707	-4.1722	-1.1545	-2.4437	-4.0957	-7.2728	-4.9781	-1.2895	0.76466	-1.6779	-0.027571	-3.1545	-3.8935	-1.7993	-5.8066	-4.1281	-3.0144	-3.2392	-3.9086	-1.7723	-4.6699	-1.0833	-3.089	-1.9898	-1.5342	2.7889	-5.2589	-3.5177	-6.5245	-2.7203	0.37502	-2.4469	-0.95653	-1.0518	-4.8992	-4.7798	-0.47947	-4.4679	-4.8053	-4.5259	-3.3516	-2.8235	-3.7795	-1.5421	-4.9112	-6.7959	-1.227	-6.5544
0.021001	3.3065	0.64883	0.46065	2.0302	0.50795	0.37567	3.0103	4.4322	-0.152	-3.9212	1.4323	-2.5983	-4.3408	-3.16	-2.0046	2.7672	0.23114	-1.299	1.7093	-0.0284	-0.45325	1.8333	-0.31903	-0.67851	-3.1139	2.7009	-0.45254	-3.7183	3.7606	1.9894	0.073704	-5.6697	1.0487	3.166	0.99995	-3.6917	-1.8776	-1.5276	-0.054118	-0.11747	3.3147	-0.16909	0.18135	-1.9312	4.3572	2.4606	0.25826	0.68792	0.75929
3.5415	0.47396	3.9211	-1.7383	3.8056	2.774	2.4313	0.082254	0.16419	-0.012951	4.217	-0.46948	-0.75667	1.1254	1.8411	2.8981	1.1768	1.7618	-2.1573	3.7742	0.22221	1.5698	-4.0586	3.5081	-0.13657	0.1893	-0.17566	3.7933	5.267	2.6064	3.3798	3.9634	4.9458	0.044591	2.2676	-0.83082	6.6587	-0.91057	4.3426	-1.5647	0.57763	1.8155	6.7339	4.6931	0.4203	2.1457	1.9471	1.5567	1.3587	0.43555
-11.016	-5.4059	-7.8255	-8.2728	-6.827	-8.927	-6.7847	-6.8667	-5.2756	-9.6484	-10.273	-12.722	-7.6066	-7.3499	-9.0709	-8.0452	-7.5617	-12.314	-10.927	-9.4626	-5.2322	-10.733	-5.9407	-10.534	-6.3259	-5.9883	-11.072	-9.6108	-9.1655	-9.4465	-8.0805	-9.6115	-11.83	-8.941	-10.895	-11.374	-7.6954	-10.496	-3.2709	-10.657	-6.3766	-11.07	-10.08	-7.9706	-6.2212	-5.2436	-10.936	-11.217	-8.6505	-9.6153
11.989	8.6739	10.808	8.2693	9.9514	5.9379	11.995	10.361	8.9583	5.0225	5.3423	8.7287	10.053	10.028	7.7572	11.359	10.297	5.5749	10.721	10.444	10.166	4.3631	12.168	13.022	15.893	8.7869	5.6236	8.2229	7.8056	12.31	14.728	10.045	9.1558	6.5887	13.159	10.209	10.774	14.476	13.231	8.9601	12.253	10.827	10.241	10.174	7.3578	12.256	10.505	9.614	9.807	12.568
-5.6855	-2.5332	0.19267	1.33	-1.2174	1.975	-1.343	0.15077	2.8213	0.5748	2.1257	1.2927	1.0782	4.639	4.9979	-5.6545	-1.0896	-0.30921	1.9814	-0.24406	-2.6601	1.8989	0.015743	-5.0979	2.0702	-0.72131	0.15355	0.78653	1.4604	-0.17873	2.7166	-0.76082	-1.7344	1.9433	4.4697	-2.3528	6.1691	4.5899	5.3563	-1.9857	3.1863	0.67987	1.0016	-3.9621	-2.2674	0.31856	-3.6182	-1.9026	1.6786	2.7523
0.05329	-2.255	2.088	3.3422	3.293	1.395	2.6822	2.9771	2.2446	-6.4394	-1.5481	2.9882	-3.2975	2.2473	7.1478	1.7896	5.4316	-0.40961	0.097258	0.18138	1.4565	0.89455	-0.35059	1.0308	3.2444	5.2878	-0.22388	-0.62024	-3.1893	2.9707	0.49152	5.0151	-1.5852	2.1527	-1.3094	-1.6174	-2.3626	-1.7384	-0.18689	3.5884	1.7655	0.41993	-0.30681	0.64641	3.0534	-3.6288	0.081525	-0.48001	-1.6721	-2.9622
3.2565	2.8061	5.418	3.323	1.8194	7.6471	4.2287	1.3125	4.262	2.3182	5.8423	7.1135	8.7072	6.3107	6.8467	9.3976	-1.2564	3.7055	2.6199	4.0886	3.7575	9.5869	3.5617	4.7261	6.162	5.2614	6.4021	1.7123	8.3241	4.5964	4.1942	2.07	7.3024	8.8687	7.0246	6.2888	4.5372	5.7738	8.057	6.2697	8.3916	6.9136	2.6262	3.0447	6.8888	6.0402	1.078	3.0004	3.2865	3.6824
-10.421	-13.837	-8.6982	-8.1117	-12.325	-12.491	-6.6877	-14.739	-14.266	-14.884	-13.793	-9.9828	-7.9532	-14.259	-9.3474	-11.121	-10.358	-13.749	-7.9773	-12.576	-14.902	-10.767	-9.6698	-8.5419	-10.887	-12.645	-9.9627	-11.649	-9.4924	-12.67	-14.105	-10.073	-16.629	-10.14	-10.133	-13.318	-17.07	-12.723	-7.5042	-11.506	-14.034	-11.201	-13.043	-17.562	-13.523	-16.059	-9.3687	-13.497	-14.39	-14.101
-21.461	-22.328	-21.996	-22.221	-24.111	-23.574	-24.794	-18.145	-21.373	-21.271	-24.631	-22.54	-22.938	-24.436	-17.899	-18.877	-19.094	-20.89	-20.35	-18.936	-19.941	-19.398	-26.642	-26.875	-20.272	-23.39	-23	-20.819	-25.654	-20.119	-22.968	-20.395	-23.199	-19.753	-16.706	-21.289	-19.934	-23.423	-21.548	-19.938	-22.939	-20.155	-18.163	-25.564	-22.57	-23.525	-20.088	-26.939	-18.34	-23.634
-7.1748	-5.7062	-6.9056	-9.3173	-7.5626	-5.7042	-1.8623	-3.9135	-2.9334	-0.83467	-4.8818	-0.78035	1.8781	0.27285	-6.3277	-7.5034	-5.1797	-4.0353	-4.2884	0.81547	-2.5643	-1.3409	-6.7744	0.025068	-0.40111	-4.8366	0.56626	-2.1546	0.75276	-7.3553	-1.5269	-5.444	-6.1154	-0.59392	-4.1844	-2.9775	-0.40314	-0.58783	-7.6811	-2.7958	-5.883	-5.3567	-5.6994	-4.3717	-3.3753	-1.8908	-5.4173	-3.4675	-3.5085	-8.6869
-11.792	-17.547	-10.77	-18.837	-9.3607	-14.473	-14.872	-9.4859	-9.3294	-15.454	-15.74	-13.002	-8.5125	-12.002	-13.932	-14.618	-11.685	-10.056	-10.516	-12.385	-11.038	-13.331	-14.305	-14.917	-12.659	-14.789	-14.637	-16.439	-12.366	-13.982	-9.0871	-14.308	-16.039	-13.888	-8.7335	-14.38	-13.607	-9.4839	-15.001	-14.713	-7.6005	-13.196	-17.84	-14.91	-11.593	-14.905	-14.536	-9.6427	-11.465	-8.1498
-0.94971	-1.5802	-0.24507	-6.0428	-1.872	-3.5401	-0.81535	-0.99138	-3.0494	1.7759	1.7213	-0.85034	-3.5379	-8.4768	-2.4913	2.0056	1.288	-3.4246	-1.451	1.3481	-2.2954	5.3154	-4.3617	-5.2188	-2.2211	-3.0989	-3.7334	-0.75704	-1.0531	1.3968	-2.4614	-0.19113	1.0304	-0.79836	-3.2048	-2.0661	-3.3507	1.7332	-4.4115	-0.66244	-2.1276	2.112	-1.6469	2.6318	-5.9335	-3.584	-4.0832	0.67016	-1.1889	1.1893
1.3519	1.0755	-4.6719	3.7088	5.8697	1.6381	6.5631	3.8381	-3.249	0.42781	0.22645	0.62437	-2.4965	-1.707	-1.6401	5.1485	-2.6981	2.1114	0.14874	-1.5995	-2.1929	1.3179	1.4533	1.7194	-0.99294	0.35808	3.3566	5.0046	2.223	-1.2582	1.9721	2.4068	2.5334	0.69231	2.874	1.6548	-0.22664	3.6995	-2.6878	-1.7819	-2.0315	3.0611	2.1264	2.0184	0.88983	1.9402	-0.68923	1.9653	5.1424	-0.079786
-7.5365	-4.2015	-7.0602	-3.3069	-6.0634	-0.2962	-3.4364	-2.2077	-5.5367	-2.338	-4.8168	-1.1748	-4.0853	-3.7192	-2.4233	-10.984	-2.9757	-6.4674	-0.89766	-1.526	-1.3027	-8.12	-3.3613	-4.4351	-0.27204	-4.8064	-0.52577	-1.3719	-6.4057	-5.7349	-6.656	0.25351	-3.6927	-8.752	-3.6923	-0.035792	-5.2628	-4.6732	-2.1875	-1.6441	-3.4629	-4.0298	-4.7676	-3.0904	-8.3441	-4.6593	-9.0968	-5.7538	-0.39144	-3.4258
-11.141	-14.798	-9.6282	-11.302	-8.4612	-10.037	-10.542	-12.889	-10.255	-11.734	-15.251	-10.743	-9.2389	-10.678	-12.193	-9.6889	-10.705	-9.6474	-4.1519	-5.6913	-14.4	-8.5747	-12.324	-11.708	-13.495	-14.747	-8.7984	-8.6371	-12.019	-10.834	-10.956	-11.461	-5.2721	-5.8022	-9.5467	-16.378	-11.968	-14.337	-12.618	-12.122	-14.471	-10.157	-9.9015	-10.351	-9.0433	-10.645	-15.248	-14.417	-11.827	-7.3462
-1.8924	-1.3491	-1.6784	0.49997	-5.6196	-4.3069	-0.87306	-2.6122	-3.3036	-1.2831	-6.7231	2.6789	-7.44	-3.818	-0.39399	-1.1653	-5.6827	-8.0666	-0.36237	-2.9307	-5.668	-4.0923	-9.1707	-3.9821	1.2271	-2.2424	-4.227	-2.0743	-2.7817	3.1342	-4.8799	0.096791	-1.7657	-1.1625	-7.2745	0.23737	-3.0091	-3.6417	-0.30455	-3.3107	-4.2585	-7.9379	0.60261	-3.0667	-4.4501	-3.1332	-8.0105	-6.374	-6.7773	-5.9896
-12.994	-14.602	-15.326	-14.644	-11.771	-19.547	-14.628	-15.548	-12.517	-14.655	-14.203	-18.809	-14.252	-14.919	-14.724	-11.716	-16.141	-20.905	-15.63	-16.442	-12.811	-16.895	-13.337	-21.547	-13.233	-16.118	-16.359	-11.231	-16.379	-14.225	-18.573	-11.927	-18.162	-16.564	-10.999	-16.014	-17.491	-14.668	-16.702	-16.466	-15.046	-14.386	-12.371	-10.482	-14.39	-14.911	-13.312	-13.271	-12.95	-11.661
-1.4668	-4.909	-5.7823	-1.7892	-5.07	-6.8232	-2.2818	-0.1832	-6.4743	-4.2131	-7.4853	-2.4057	-0.6329	-2.4528	-5.2942	-8.8958	-4.2261	-4.0111	-4.9703	-4.6731	0.0033471	-5.5471	-2.338	-2.8697	-8.4553	-6.723	-1.5124	0.41722	-0.26374	0.68852	0.67387	1.1269	-3.6115	-4.9267	-8.1548	-5.1837	-1.9126	-2.0719	-5.4369	-4.9808	-2.4332	-2.1956	-1.6339	-3.8781	-4.1114	-3.5712	-4.7334	-1.2008	0.28835	-0.40376
0.51608	2.4307	5.4184	1.3782	1.7464	1.889	2.7461	2.128	3.5046	1.7315	4.0724	2.2758	2.2338	2.0182	0.72921	0.48004	2.3478	-1.0301	3.4293	-0.44264	0.95533	4.046	-0.2638	2.7098	4.3146	2.6552	0.31377	2.3489	0.099785	1.7687	1.8448	1.1896	0.81358	4.6873	-1.3605	3.2006	3.9698	-0.4074	4.0297	3.5071	1.8175	0.62333	3.0471	4.0249	4.5529	-1.2658	-1.999	9.0396	1.4269	0.020849
-16.783	-10.713	-8.5471	-10.454	-11.99	-15.498	-10.176	-11.496	-16.478	-20.756	-11.729	-17.73	-12.992	-11.477	-17.55	-15.712	-17.581	-15.23	-14.191	-10.025	-14.057	-13.269	-11.338	-11.431	-13.415	-11.937	-15.839	-12.129	-14.861	-10.651	-14.677	-13.885	-15.446	-14.825	-13.752	-16.115	-14.472	-16.246	-9.4873	-22.128	-11.974	-9.2771	-16.053	-17.124	-15.809	-12.578	-10.595	-15.236	-13.627	-11.923
-6.1884	-6.5638	-4.4139	-3.578	-1.9422	-5.8088	-0.70512	-1.8346	-5.216	-7.1556	-2.1294	-4.6753	-3.4442	-0.60442	0.95887	-2.1346	-4.8301	0.23329	-0.073771	-5.3702	-4.1395	-6.7288	-4.275	-2.908	-0.61391	0.3314	-2.4764	-2.4339	-8.1645	-5.1026	-3.5645	-3.4686	4.161	-3.8898	-6.0866	-0.45275	-5.329	-3	-2.1554	1.9963	-0.67947	-0.80435	-1.4884	-4.7868	2.1805	-3.6516	-4.3644	-2.6812	-3.2938	-4.4754
-13.82	-8.4835	-9.439	-8.2394	-14.676	-11.611	-8.192	-13.851	-10.283	-12.182	-14.313	-10.364	-15.514	-12.136	-13.656	-11.673	-8.3232	-14.739	-10.052	-10.312	-13.997	-10.96	-5.8341	-13.421	-8.9259	-11.958	-11.223	-12.351	-12.548	-12.068	-11.296	-13.815	-11.055	-8.913	-11.706	-7.7257	-13.859	-14.195	-13.63	-14.159	-11.049	-13.455	-13.425	-12.875	-14.524	-10.702	-10.762	-9.4029	-11.255	-15.517
-0.91751	-3.7647	-0.92388	-2.9156	2.6637	1.149	1.7132	-1.3944	1.9169	-3.7742	-3.546	1.5807	2.3284	0.16728	1.7997	-0.592	-4.0794	-1.0389	-3.3282	-1.5151	2.6405	0.71198	-1.6881	-4.0006	-0.3558	-3.2862	0.19791	-0.26201	-1.5453	-1.059	0.33328	4.4401	-0.42057	-3.3181	-2.4879	-1.9279	6.4963	-1.7743	2.3552	0.84976	0.90432	-0.53226	-0.76465	1.0135	2.5301	4.4951	-0.60439	0.74834	2.7235	-1.1408
-6.2114	-3.0547	0.78801	-2.2374	-3.1175	-5.61	-4.9567	-5.4337	0.038014	-0.97887	-2.7058	-5.4595	-0.061239	-8.6886	-3.9835	-3.0273	-4.4521	-5.2845	-8.2153	-3.8437	-4.3472	-6.693	-1.9596	0.98712	-0.5566	-6.8872	-5.1587	-2.9598	-6.2106	-2.0758	-5.6733	-6.6056	-4.4126	-5.1179	0.75513	-7.0129	-0.52382	-3.0913	-4.0519	-2.7631	-2.1675	-2.3962	-5.3517	-6.2074	0.21698	-4.8886	-4.1494	-1.5122	-5.2438	-3.3189
-12.458	-11.309	-11.855	-5.802	-14.883	-9.788	-8.2003	-12.011	-7.3548	-6.6319	-7.6048	-13.914	-9.6324	-9.5884	-7.9038	-10.94	-9.12	-6.9623	-11.817	-9.1154	-9.1766	-10.971	-9.7987	-9.6774	-11.553	-11.461	-6.144	-9.3514	-11.973	-10.028	-5.723	-6.9103	-7.9782	-8.8672	-5.8724	-7.1199	-6.7239	-6.0188	-10.163	-7.6151	-10.202	-12.746	-5.571	-10.022	-5.337	-12.178	-13.295	-11.83	-8.1382	-5.4275
-6.1795	-10.65	-6.6692	-5.2778	-6.0681	-7.8582	-9.4088	-6.8913	-2.0202	-5.9155	-5.2779	-3.5591	-7.0513	-6.5264	-1.5012	-4.7329	-2.1451	-4.1929	-4.4734	-4.0617	-2.1786	-6.1209	-6.939	-12.947	-5.8139	-9.846	-7.176	-6.0212	-8.3387	-6.4944	-6.2008	-7.1307	-3.457	-7.2303	-7.6843	-6.795	-0.12374	-4.5346	-7.4636	-11.384	-5.3198	-10.675	-9.413	-2.6855	-2.0068	-6.4354	-3.8381	-3.7243	-6.0243	-5.4357
-1.0803	5.1956	2.2865	-1.1826	1.9167	1.5664	0.56739	2.4188	1.711	1.5594	2.1616	0.0761	4.402	-3.2109	1.6919	-0.23131	-0.45156	-1.9478	3.3574	0.73716	2.5165	1.8634	-1.1682	1.3153	-0.46858	0.47851	-0.14503	0.95511	-4.1186	-0.91844	-1.4859	-1.8688	1.2279	0.28929	7.0637	1.5538	-5.4866	-0.97857	-0.10252	1.8613	1.2042	0.19393	-2.4336	3.5711	-0.40588	0.59683	-1.2823	1.1826	-1.1617	-2.3802
-3.1685	-1.7094	-4.6956	-5.0344	-5.2328	-7.1143	-5.1259	-3.9965	-7.6743	-12.36	-1.4765	-4.032	-3.9811	-4.463	-3.1079	-11.135	-6.9561	-2.0946	-6.5563	-1.4587	1.3085	-4.4507	-4.2739	-3.6601	-7.4828	-4.6574	-8.506	-8.6054	-4.7964	-3.7477	-2.9141	-5.3474	-6.7286	-0.5954	-3.4184	-2.5263	2.4628	-8.7132	-6.3277	-0.49826	-1.0023	-5.3025	-6.4853	-3.0595	-2.7569	-6.5292	-7.5915	-5.7276	-7.2435	-3.6717
-4.317	-8.1106	-5.7909	-6.6707	-6.6539	-3.1295	-4.2178	-5.5383	-7.035	-7.1627	-5.4204	-2.8408	-8.8738	-5.8868	-2.764	-1.4989	-8.4403	-8.669	-1.5738	-5.4987	-4.5169	-6.4426	-4.7897	-2.5576	-6.4914	-10.169	-5.7973	-3.4583	-7.8652	-6.0982	-3.5529	-4.1715	-3.5382	-4.8533	-13.047	-4.4282	-11.837	-7.2346	-6.7545	-1.4579	-6.8013	-7.2159	-5.9756	-7.5696	-4.6724	-4.1227	-6.6923	-11.036	-5.2943	-3.9773
-2.3199	-3.7271	0.53918	-4.8359	-5.7589	-3.074	-0.97552	-7.2863	-0.45031	-1.6922	-0.9246	-5.3136	0.86062	-2.8361	-1.8998	-3.1974	-5.2533	-1.5623	-2.8031	-1.7343	-1.8945	-1.4175	-3.4988	-2.8664	-2.9796	-2.0155	-5.1984	-2.0839	0.091413	-1.1292	3.5713	-1.1639	0.31786	-4.7245	-2.5653	-1.127	-0.48825	-3.3604	-0.08242	-7.6307	-5.9684	-0.85658	-6.9987	-7.2878	3.6769	-2.2881	-3.2669	2.9919	-5.1926	-0.54251
-7.1965	-3.8588	-5.689	-9.2141	-6.1173	-8.3549	-7.4043	-4.2184	-8.3041	-6.8554	-3.5668	-8.0684	-2.2786	-6.0695	-4.1695	-9.7973	-6.0966	-6.9323	-4.3127	-7.5443	-9.6168	-9.3211	-8.6751	-4.1574	-9.3255	-6.1705	-5.7727	-8.2073	-7.4392	-10.972	-6.0684	-4.1706	-9.5988	-5.5963	-7.22	-6.9121	-6.8105	-9.4506	-6.8933	-5.5726	-13.127	-5.8487	-10.585	-7.0369	-5.4161	-5.7999	-13.168	-3.5939	-7.2574	-7.6851
-7.0809	-7.509	-1.0616	-6.05	-6.6039	-5.5165	-5.6283	0.22029	-3.3987	-5.3101	-3.158	-1.0725	-6.4059	0.95828	1.0907	-4.5745	-1.9722	-5.7139	-6.4688	-5.2473	-1.5435	-2.6814	-4.0544	-5.125	-2.0527	0.54081	-5.8353	-3.4711	-0.60228	-6.1824	-8.5447	-3.0255	-9.1502	-0.66989	-2.0206	-1.6239	-5.4355	-1.875	-6.3436	-5.9933	-4.8436	-4.1355	-4.2623	-9.3089	-1.7928	-3.5418	-6.4229	-2.7551	-2.5256	-2.7495
-1.7246	-3.5445	-1.2952	-2.624	-4.3088	-2.071	-1.7685	-6.2247	-3.153	-2.7837	-1.9992	1.264	0.43224	-2.1238	-3.2804	-6.8288	-3.7793	1.3682	-1.4259	-7.2196	-1.9458	-2.4991	-3.0832	-2.0595	0.36771	-2.7383	0.11888	-4.7613	-8.9406	-2.2407	-1.8084	0.95686	-3.1439	-3.0159	-2.6983	-1.227	-4.8134	-0.99183	-6.1624	-1.9573	-2.5077	-0.044178	-4.2766	-3.3885	-5.0632	-7.6507	-5.0866	-3.0712	-2.5455	-3.0523
-7.1256	-0.098382	-2.7719	-3.7895	-2.6758	-2.1931	0.3862	-3.4475	-4.0508	-4.5005	-5.6422	-4.6088	-1.9216	-2.7177	-6.2552	-5.4658	-6.2136	-8.1063	-6.7019	-5.4345	-2.7881	-1.0849	-2.4055	-3.0112	-2.1515	-0.9636	-3.7361	-2.9564	-5.3534	1.167	-2.6593	1.3235	0.054853	-8.6991	-1.0963	-3.2107	-2.1267	-7.0499	-4.1403	-0.0040699	1.5401	-5.7231	-2.3916	-2.3061	-3.3969	-1.2025	-4.1812	-0.55257	-2.5388	-5.7903
-1.4733	-1.9576	-2.6089	2.0238	-2.9662	-5.2406	-3.9254	-1.6314	-2.5283	-4.5621	-0.62489	-1.4098	-3.8266	-2.49	2.5205	-3.4304	-5.924	2.9918	-5.1797	-2.5941	-2.849	-3.5796	-1.9024	-1.0895	-6.9036	-3.6211	-0.99145	-0.12237	-2.8348	-3.7394	-7.2702	-1.3272	-2.5201	-0.70432	-0.72082	-1.2847	2.1176	0.15904	-0.84598	-1.1406	-1.5367	-1.7289	-2.4536	-0.46034	-3.0638	-2.2883	-5.6302	-6.1907	-4.2601	-1.4947
6.4372	2.1977	4.976	3.2342	6.8223	5.0664	7.187	3.6036	4.4154	4.365	7.7406	3.6456	6.7642	6.6105	5.3297	8.5371	8.2909	1.8215	-0.45585	7.7104	4.4064	3.9132	6.0842	8.0969	3.7065	12.181	6.9115	9.7026	3.6159	3.5289	5.4125	8.9795	3.1312	7.7491	8.5417	4.8301	7.4485	7.9712	11.275	8.7667	9.2304	2.5005	5.9472	6.6954	6.5038	1.1785	8.0081	5.1398	5.4652	3.5624
9.8642	10.856	8.2518	10.819	10.277	7.662	8.8041	5.3328	3.9602	5.7699	8.0991	12.554	8.3064	11.14	8.1067	7.1145	9.354	6.6769	8.5866	10.029	7.639	5.7168	8.1467	9.5394	9.0343	4.2252	8.5801	6.8313	4.1179	7.8889	4.1494	10.347	13.985	6.6751	5.086	3.1166	6.2752	8.3563	9.7671	10.799	11.831	10.845	7.5383	8.2389	6.3252	5.8042	2.9546	4.5759	4.3663	7.6837
-1.8211	-0.52834	-5.2212	-4.1782	-1.0417	-5.4405	2.1325	-2.412	2.1213	-5.4815	1.5758	-5.0087	-0.35548	-2.396	-7.8605	-1.4408	-4.697	-4.6338	-3.8362	-4.6016	-2.337	0.62483	-2.4065	-2.2553	-3.4756	-3.8159	-4.1354	-4.4909	-2.2217	-6.7641	-2.7309	-0.37651	-0.051798	2.2327	-5.062	-2.9532	-0.67741	-2.8357	-4.0693	-3.9728	-4.7556	0.99011	-2.2523	-1.3203	-5.1263	-3.57	-1.059	-4.5794	3.5005	0.28987
-18.226	-10.029	-12.213	-10.645	-11.422	-16.182	-9.1869	-21.156	-9.8547	-11.962	-13.726	-14.519	-17.58	-14.417	-7.7587	-17.644	-14.729	-12.291	-12.094	-9.0135	-14.677	-8.1373	-13.167	-13.6	-12.814	-7.9695	-17.663	-10.884	-8.6713	-12.243	-11.43	-13.313	-14.335	-9.5054	-16.286	-16.036	-14.926	-14.962	-13.926	-11.46	-10.105	-17.027	-13.037	-13.71	-11.878	-13.734	-15.821	-16.508	-9.7071	-10.503
-11.446	-4.4446	-5.6664	-5.4714	-2.5758	-8.6994	-4.6272	-6.4304	-4.8384	-4.0731	-5.1501	-3.1517	-6.322	-4.1262	-4.8085	-11.11	-3.2917	-6.8375	-0.57716	-3.9153	-8.3114	-3.0069	-7.9282	-6.7863	-5.3718	-3.899	-7.4956	-5.7399	-1.4383	-3.9452	-6.0916	-10.629	-4.3926	-10.019	-4.2401	-7.4482	-6.5076	-3.7897	-4.5781	-6.1069	-1.1976	-5.1424	-3.5419	-10.427	-6.0855	-2.7809	-1.2689	-0.070767	-9.5968	-5.3753
-5.2688	-1.3929	-2.9649	-1.2527	4.2383	0.10837	-1.0035	-2.9416	0.27391	0.21316	3.7687	0.95935	1.5972	0.98128	0.46106	-0.49436	1.1253	2.1596	1.3758	4.2955	-0.38326	3.3511	1.1632	2.5524	-1.9916	1.5319	0.66672	1.9928	-1.2469	0.073044	2.0731	-3.7824	1.1132	0.068721	-1.0568	2.8702	-0.21456	0.49533	-0.60188	5.2411	0.50149	-2.4591	1.3237	-2.7603	1.5226	0.68347	2.1816	-2.9192	1.4363	3.5399
6.0864	2.6618	3.2296	0.984	-0.050366	1.0822	6.076	4.8162	7.2562	5.8601	2.2752	3.8917	3.8642	3.3089	2.9983	-1.4145	1.9206	3.8595	1.56	5.7331	0.032082	0.40163	3.2659	3.9439	1.355	6.5459	0.53431	0.67075	4.1332	3.7535	2.8417	6.1018	3.6644	-1.6918	4.9727	5.6262	4.7226	6.2687	1.6723	4.9422	3.6266	3.9697	0.71131	5.3997	3.9165	4.2539	3.852	4.992	1.9044	4.9191
-4.8864	-0.36969	-1.7762	-1.6937	1.4764	2.7798	-6.9427	0.87629	-7.0893	-1.3677	-4.2743	-1.0028	2.3805	-8.3009	-5.621	-1.0284	0.70318	-2.7236	-4.2189	-2.3012	-3.1583	-1.3804	-7.1649	0.69663	-0.30351	-4.2772	-3.7519	-1.4841	-4.1211	-0.55045	-3.8803	-1.6232	-2.9086	0.58016	-6.6795	0.41083	-2.3971	0.93047	3.0209	-5.5098	-0.91585	-0.77112	-1.6942	-6.4044	-7.9095	-0.77772	-0.77463	-2.0848	2.9476	-1.5492
-12.092	-17.804	-17.789	-9.7195	-8.9133	-14.597	-18.274	-14.491	-14.352	-14.628	-13.079	-15.808	-15.754	-11.96	-12.806	-13.053	-13.547	-14.703	-14.686	-12.841	-7.8235	-17.611	-11.287	-12.827	-17.403	-11.93	-16.078	-17.846	-10.889	-16.293	-15.252	-15.534	-14.971	-15.508	-14.744	-17.921	-13.361	-11.57	-14.23	-13.845	-14.564	-19.171	-14.635	-12.355	-14.88	-14.967	-9.4499	-14.511	-14.573	-11.773
-5.4037	-5.2288	-2.4826	-6.0433	-3.3327	-6.2909	-5.0662	-7.0913	-1.6108	-4.649	-6.2181	-10.082	-5.7983	-4.0552	-8.2531	-8.2864	-7.8404	-4.8792	-10.617	-5.0261	-1.1796	-1.8343	-7.012	-5.6946	-6.182	-6.2828	-4.8289	-11.931	-7.5802	-5.0736	-6.3928	-3.852	-1.5347	-6.3029	3.7771	-3.8823	-5.8977	-4.6389	-3.2475	-6.6392	-0.77694	-3.3566	-1.3937	-8.6438	-3.9003	-5.5925	-5.6407	-0.84223	-6.2647	-3.4624
-2.7344	-2.4912	-1.5689	-1.6965	-7.8312	-0.59684	-4.6879	-6.2537	-2.5129	-2.607	-2.2339	-2.1234	-2.0973	0.88014	-5.5147	-4.4594	1.3102	-1.7576	-0.80817	-0.75587	-1.1215	5.5592	-1.769	1.6964	-3.7118	-2.5901	-4.855	-3.8847	-0.98517	-0.96933	-1.3853	-0.046435	-6.1303	-1.7707	-2.5463	-1.7313	-3.8184	-3.4989	-0.11043	-1.4789	-0.50698	-1.0975	-2.4056	0.94001	-3.0869	0.16127	1.4072	-4.0023	-8.1529	0.78312
-25.109	-18.66	-23.558	-19.669	-20.732	-19.669	-18.992	-25.178	-19.735	-22.68	-22.214	-23.018	-22.335	-22.711	-23.998	-19.869	-24.083	-25.566	-20.89	-21.353	-19.729	-17.678	-19.068	-21.692	-21.365	-18.723	-19.52	-20.712	-18.064	-19.558	-16.151	-23.473	-18.507	-18.703	-17.087	-20.5	-23.198	-25.066	-22.574	-17.926	-17.306	-19.9	-16.362	-20.613	-22.766	-18.373	-23.568	-22.732	-23.146	-18.409
-14.499	-7.817	-10.463	-9.7117	-13.439	-10.158	-14.011	-12.239	-11.593	-13.679	-14.682	-7.4787	-15.549	-14.151	-8.9175	-9.4548	-11.682	-10.909	-11.301	-12.774	-10.348	-11.474	-7.9291	-8.5063	-8.322	-12.349	-8.2394	-11.491	-7.8126	-8.8649	-11.526	-9.0251	-8.9498	-10.023	-8.5247	-11.7	-9.947	-13.463	-9.0541	-16.955	-7.0959	-11.399	-10.231	-12.908	-10.082	-8.9895	-16.623	-14.803	-4.8896	-10.883
0.15445	3.9173	2.3566	2.694	4.5416	7.6862	5.0184	4.3334	6.0308	6.7386	3.7095	6.4147	6.4467	1.4339	4.4034	7.5527	4.827	8.2795	2.9525	3.1757	1.1124	4.0444	4.8883	1.2245	4.7302	4.3025	6.1116	2.5038	2.68	2.9837	5.1316	1.7625	3.0379	-0.42132	1.9741	8.6094	8.5381	7.2829	2.9305	5.7108	2.9195	3.4898	5.358	2.7939	5.2734	4.9679	6.1814	2.239	4.5324	5.3394
3.2111	5.0609	7.2329	8.3805	6.4555	1.5736	5.4358	4.5769	6.2766	4.4236	3.48	5.2475	5.9609	-1.5816	4.7047	4.7519	8.0842	-0.65547	6.6768	5.8708	4.6575	3.3667	7.6623	6.1386	3.5241	5.6597	13.125	10.014	5.7741	4.9419	6.4646	-0.22143	9.2379	3.2522	7.0851	5.2736	6.4565	10.212	0.057472	3.8598	5.5991	6.0681	4.6807	1.2359	4.151	3.345	9.5295	5.111	4.4459	-0.28785
-12.164	-10.007	-16.188	-15.821	-6.3958	-12.4	-10.967	-14.757	-11.84	-14.027	-11.089	-11.002	-9.9787	-9.8609	-16.241	-12.639	-17.226	-9.7799	-6.5192	-13.437	-10.494	-16.931	-10.569	-9.1359	-13.375	-8.5052	-8.9138	-11.022	-12.241	-15.592	-14.265	-13.645	-13.707	-14.363	-12.568	-14.028	-8.9817	-11.947	-6.8561	-10.354	-12.365	-11.856	-9.2554	-17.418	-7.9029	-11.336	-10.248	-11.962	-12.126	-8.3428
2.7983	-2.9751	4.001	5.2038	5.593	0.74648	-0.50562	-1.1657	3.1358	3.3919	-2.6771	3.7035	-2.0655	-5.8536	0.81058	5.5452	6.4243	2.2416	0.59897	-3.7936	0.33663	-3.1792	-2.8497	-0.22512	1.0189	-1.7058	-2.605	-0.42137	3.5223	-0.10123	-1.3312	-1.7033	1.298	-0.10859	1.1349	2.5246	-0.72044	-2.1587	-3.5092	2.3734	0.80522	-0.70702	3.6146	-0.75063	-2.4105	0.96242	-2.3444	1.4287	-0.18014	-2.3252
-4.6744	-4.7686	-2.5244	0.13775	3.6283	-1.8611	-2.6254	-1.8813	1.3564	-4.1458	0.15657	-0.848	-0.46287	-2.3079	4.3326	1.953	0.42773	1.8173	-1.4261	-0.67606	-1.876	-4.3045	0.8054	1.154	0.68926	2.3035	-3.6395	2.6825	4.3153	-0.85413	2.3501	1.9621	-1.7073	-0.64193	0.37961	-0.32301	1.2288	-3.1683	-3.3338	-2.3017	-3.7866	0.721	-0.59195	-4.0841	3.1728	-2.9794	4.7329	-0.53288	2.9091	2.0082
0.15899	0.6705	-0.081686	-3.5629	-3.1002	-0.41741	-1.5412	-0.67164	-6.2159	1.9213	-0.97373	-1.6154	-4.3336	-1.2285	2.2911	0.41973	-2.5723	-0.62018	-1.4282	-0.76583	1.323	-0.58516	-2.8513	-2.8619	4.9696	-0.2118	-1.7128	1.4186	-0.090804	-1.1494	-0.34794	2.9666	1.4146	-0.25725	-2.9683	-2.0364	0.1364	-2.5362	4.3278	1.8792	-0.47315	-0.32121	-1.3156	-3.0646	-1.5294	-3.0362	4.9811	-2.9369	4.1574	-4.8078
-7.9499	-3.804	-5.6782	-8.6417	-7.2733	-9.751	-4.8891	-3.4411	-6.4374	-4.2446	-9.4376	-8.6641	-3.1225	-5.7803	-4.7752	-8.2126	-2.8611	-4.9965	-5.6843	-6.9184	-4.6745	-5.7546	-6.1404	-3.32	-6.1585	-7.9812	-4.5109	-7.5872	-10.756	-7.3322	-3.7406	-5.6893	-6.2498	-8.8887	-3.7426	-7.9625	-9.6302	-7.0556	-6.3335	-4.5944	-6.5635	-6.9731	-9.6122	-7.4598	-8.7924	-9.6959	-5.7986	-1.3393	-3.9879	-3.1246
-11.496	-9.418	-5.2904	-11.551	-11.521	-9.7624	-6.2403	-10.23	-9.4952	-15.623	-7.1133	-10.481	-8.3425	-2.9521	-5.1581	-8.6639	-8.3704	-5.7782	-7.7762	-8.8909	-7.2633	-11.524	-7.7766	-8.4923	-11.629	-6.508	-8.8835	-4.0455	-7.8157	-7.1395	-6.2355	-8.6242	-11.448	-7.9122	-9.9376	-8.3614	-7.8181	-10.402	-9.8058	-6.7015	-8.5368	-10.79	-7.854	-7.6194	-12.445	-9.0093	-4.9793	-8.923	-5.0253	-9.8724
5.102	-3.0175	1.3965	-3.9906	-2.6352	1.1421	-3.2034	-1.0499	-6.0066	0.578	-2.0192	2.8018	-3.1097	-1.8481	-0.041071	-2.0432	-5.117	1.6736	0.1577	-1.1297	-3.5749	-3.3934	-4.1661	-1.6651	-4.9719	-5.4821	-6.2045	-5.0929	-2.8216	-3.0559	3.6184	0.43213	-0.073737	-4.7542	-0.48714	-1.7305	-0.2519	-4.0513	0.56871	-0.99767	-4.6073	-3.0536	2.0805	-1.5131	1.9942	4.6572	2.7623	1.2798	0.89976	-1.2587
3.9466	-1.015	-0.6734	2.0704	6.6906	3.8097	6.7883	2.3575	3.1033	2.0909	3.9604	-2.1601	1.8864	0.61199	7.7433	4.7275	6.8998	6.199	2.6765	4.3539	8.4469	-3.008	3.3715	7.4297	4.0204	0.15028	3.1842	1.7145	1.7127	2.8098	0.79514	2.5514	1.7101	1.0366	7.0038	1.6205	1.6394	3.7265	-0.51854	7.4317	5.5169	5.3416	4.9718	2.0846	1.0976	2.3929	8.9333	5.3175	10.14	2.9706
-9.8499	-12.074	-10.257	-10.448	-7.8248	-11.234	-12.636	-11.594	-12.149	-12.768	-11.273	-14.607	-6.1823	-9.1775	-7.9173	-5.0229	-11.757	-13.409	-10.54	-9.4595	-11.334	-14.459	-14.393	-10.941	-13.092	-15.051	-15.973	-10.518	-12.968	-15.395	-5.1804	-11.243	-10.337	-14.487	-8.908	-10.849	-15.077	-12.281	-13.827	-12.188	-9.6373	-16.149	-7.9995	-15.43	-11.037	-11.051	-13.534	-5.307	-14.603	-12.698
0.33573	-0.14416	1.9771	1.6192	-0.16555	-0.696	-4.9183	-2.3522	1.8779	2.6482	1.7802	-6.2003	-2.3852	0.63821	-2.8772	-3.5735	3.5932	-5.2417	-1.1552	2.4951	2.1625	-1.8468	0.97457	-3.6433	-1.8448	-0.20583	3.8539	0.98256	4.6849	-0.73407	-1.8609	-3.7111	-1.633	-2.3014	-1.9922	-5.0418	-1.5123	-1.7537	-0.22045	1.7741	1.1931	-2.6255	-1.4369	-5.3815	-6.4794	0.34041	0.15157	4.1297	-2.1636	-0.71151
-15.163	-20.117	-21.211	-19.658	-17.254	-20.615	-18.68	-21.088	-17.868	-20.603	-21.306	-16.838	-19.466	-21.41	-22.107	-19.159	-16.929	-18.493	-17.679	-21.753	-21.708	-19.319	-20.469	-14.101	-20.977	-18.882	-24.031	-23.513	-19.816	-18.561	-20.292	-24.938	-24.949	-24.171	-22.065	-20.582	-22.178	-18.48	-22.923	-20.057	-20.546	-20.064	-20.188	-20.44	-19.434	-15.904	-25.531	-19.558	-21.215	-17.919
-2.2823	-6.5808	-2.4493	-5.831	-2.3235	0.9622	1.8873	0.36515	-1.8711	-2.058	5.8532	-1.5174	-4.463	-3.508	-3.3117	1.9563	0.54216	0.5202	0.44874	0.38763	-1.7313	1.8348	2.1264	-0.52075	2.2692	-4.9152	-2.7194	-1.037	-0.12533	0.76912	-4.7265	-2.473	-0.74503	-3.6601	-2.2696	-0.6326	-1.0621	-0.30584	-2.1071	0.76946	0.91845	-6.1253	0.031478	-0.59835	5.3049	-3.1874	3.628	2.1556	-2.7816	4.3553
-4.6515	-2.0215	-6.2716	-2.0235	-5.3762	-3.478	-2.7953	-3.8875	-5.4822	-2.6218	-1.9026	-1.5785	-0.82171	-5.3824	-8.2582	-2.5517	-4.5406	-5.2963	-7.7814	0.34177	2.4609	-7.2015	-1.0439	-6.5463	-4.2716	-4.466	-2.0502	-2.4219	-7.4011	-3.8889	-5.5857	-3.7698	-6.3064	0.50551	-1.4734	-1.6534	-8.1461	-3.4739	-6.5168	-6.4806	-4.6004	-1.6838	-3.1138	-2.2283	-3.578	3.5153	-1.3937	1.3556	-4.2744	-2.4797
-12.549	-12.443	-13.344	-13.116	-13.668	-13.449	-14.181	-8.9213	-14.53	-12.977	-12.822	-12.892	-11.783	-13.715	-15.821	-17.032	-14.939	-13.132	-16.138	-11.61	-11.178	-8.8479	-14.491	-18.584	-14.5	-11.551	-14.657	-14.408	-12.415	-18.315	-10.146	-11.573	-17.19	-9.4152	-14.608	-13.21	-14.725	-13.515	-12.932	-18.655	-12.991	-17.247	-13.824	-13.634	-7.746	-10.778	-12.833	-11.52	-13.05	-9.9617
-3.3256	-1.4937	0.98361	-3.3593	-3.2345	0.86099	1.1927	-0.42206	-1.571	1.6143	0.99427	1.8838	-1.2535	-3.3458	-1.7022	-2.7318	3.4543	-0.45208	-0.86259	1.4747	-1.3959	-0.46328	-1.6617	-0.75954	0.30348	0.059758	2.584	-0.36118	-1.8491	1.5503	1.8967	-2.7381	0.82214	1.5079	-1.7548	-1.418	2.748	1.9113	0.88447	-1.3008	0.48662	1.5663	1.7498	-0.75118	3.2973	-1.3938	0.10719	1.8969	-5.9451	-2.626
-1.5052	-1.4717	-5.8458	-7.0369	-2.2464	-3.6224	-4.3728	-1.9529	-4.473	-1.7941	4.4193	-2.383	2.4732	-5.248	-2.1755	-5.5561	-2.3889	0.74056	-3.232	-6.0792	-6.0608	-1.3917	-2.1448	-3.1831	-5.2086	-2.7897	-4.8439	-4.8713	0.46328	-6.6982	-1.1865	0.046485	-5.2405	-3.5336	-6.7652	-7.3069	-0.55854	-1.4873	-3.0618	-6.8517	-3.7075	-8.5917	-0.98313	-3.5214	-1.6806	-3.2692	-7.2429	-3.2847	-2.8062	-3.486
-16.532	-6.2525	-12.16	-12.872	-16.218	-12.012	-11.664	-8.4548	-9.8606	-11.131	-15.886	-10.687	-9.4213	-11.111	-13.877	-10.789	-11.665	-10.863	-8.4348	-9.4634	-11.919	-15.541	-15.762	-3.5722	-12.59	-10.985	-8.5386	-13.003	-10.173	-8.6513	-8.3245	-12.105	-10.766	-13.206	-9.2241	-9.0314	-8.1122	-7.346	-12.284	-8.7085	-11.385	-13.154	-11.608	-10.379	-9.7105	-12.564	-9.8781	-10.112	-13.641	-15.283
7.8518	3.3359	9.3476	6.958	8.7322	7.1693	4.3291	1.2709	2.2975	6.8515	4.1306	5.6922	7.2199	7.1762	5.5739	5.4869	5.5891	7.0958	2.9807	5.4218	6.8187	10.744	12.49	7.2831	5.4203	4.9786	6.4232	6.4342	9.2286	6.562	7.3565	10.996	10.246	3.511	3.9524	9.9545	4.0675	8.2463	5.721	5.4687	6.7166	10.666	5.1827	5.7719	4.5979	4.8597	4.0965	6.8549	3.4539	2.512
-7.3068	-5.4066	-7.7688	-6.2929	-1.7709	-4.7095	-7.8246	-2.7269	-3.2832	-2.7236	-3.7832	-2.6772	-7.7183	-3.6341	-6.1134	-9.1168	-3.4915	0.42809	-6.2104	-1.6673	-3.1992	-8.896	-0.2193	-3.8362	-8.5838	-2.0628	-5.1244	-4.3459	-5.2899	-2.0142	-6.5121	-1.3084	-3.7641	-0.33368	-4.9014	-6.1976	-6.0573	-3.6096	-6.4967	-5.2897	-6.3473	-4.8238	-2.3824	-2.6613	-6.3653	-7.2811	-2.9039	-3.3285	-7.8836	-5.3354
-4.0233	-1.9331	-3.4897	-5.7257	-3.782	-6.394	0.1362	-2.2426	0.35798	-4.3946	-2.8902	-3.5867	2.1249	-0.0016256	-6.3576	-5.4164	-1.3839	-4.2032	-3.0621	-7.554	-1.4995	-2.9799	-2.0109	0.081734	-2.1271	-3.0751	-3.6482	-1.8578	-1.7613	-6.0135	-7.7794	-2.4046	-8.9673	-3.4629	-3.7013	-5.1807	1.1779	-4.2371	-5.4943	-4.3994	-3.313	-2.4002	-3.5361	-1.1425	-1.1674	-5.9535	-7.871	-7.3328	0.39962	-6.7967
-8.2475	-10.327	-10.501	-12.916	-11.125	-9.455	-14.128	-5.2735	-8.4525	-8.2989	-5.7437	-11.76	-15.844	-8.4064	-8.6713	-4.7052	-4.0142	-11.619	-8.8489	-13.962	-14.95	-12.643	-12.37	-5.7747	-7.0267	-9.5102	-11.126	-9.9282	-8.5014	-9.8595	-8.5163	-9.8008	-10.237	-8.6567	-11.182	-7.833	-7.4138	-8.2471	-5.1332	-13.982	-4.4823	-9.6698	-11.021	-7.8922	-13.155	-8.9337	-4.3265	-6.4351	-12.713	-11.149
-19.314	-18.885	-19.506	-23.358	-20.778	-20.381	-21.776	-22.57	-18.179	-19.328	-19.778	-24.945	-21.954	-19.813	-16.731	-17.597	-22.087	-19.819	-19.513	-19.289	-21.768	-21.285	-23.608	-19.977	-23.324	-18.49	-21.96	-21.254	-22.79	-23.15	-24.224	-23.791	-19.128	-21.418	-22.361	-25.296	-20.324	-22.704	-20.075	-22.713	-24.628	-22.881	-20.88	-22.027	-26.336	-18.628	-21.607	-21.877	-18.82	-25.266
10.233	6.5195	6.9309	5.0208	6.152	5.459	3.7734	8.5079	6.4179	6.818	11.206	7.5561	4.9489	8.6847	7.9945	9.3384	3.565	10.343	6.7303	5.5498	4.9488	2.7868	9.049	6.8456	4.9653	7.09	4.309	4.8701	6.9182	3.4565	8.3185	10.692	9.6261	7.0136	4.7069	8.5376	4.0917	10.297	5.0634	5.4653	7.8756	6.7682	6.3555	7.2545	7.8016	5.3647	8.3407	4.5759	8.4941	6.0717
0.68536	-4.5422	-0.40605	-1.6875	-0.94456	-5.7186	0.38156	-1.7563	-5.3101	-2.2869	-0.30528	1.3805	-6.2528	-1.2369	-1.7179	-0.5205	-4.7656	-0.23155	-1.2267	-1.932	-3.2449	1.0715	0.32265	-3.8254	-3.6763	-0.92882	-0.79611	-2.5448	-5.6988	-4.8112	-3.5905	-5.3957	0.38709	-3.2088	-1.9086	-1.624	-0.91427	-5.9719	-1.0717	-6.4898	-4.4559	-4.5159	-9.4162	-3.467	-2.915	-4.4281	5.6188	-4.283	-6.8178	0.81761
-7.1594	-8.952	-3.8519	-9.9273	-10.816	-10.881	-9.8418	-1.5803	-7.4284	-10.862	-7.6943	-7.6508	-5.9994	-9.3681	-8.813	-9.7465	-10.876	-3.4158	-6.4587	-7.4767	-10.784	-9.4618	-7.4001	-10.221	-10.943	-9.5502	-10.03	-14.496	-4.5765	-3.2965	-12.49	-8.7122	-5.6175	-10.909	-8.9363	-9.1197	-8.4535	-10.535	-10.244	-13.778	-8.7058	-8.8812	-6.18	-8.4271	-6.4807	-10.951	-7.047	-10.423	-9.2424	-11.925
2.9584	2.9096	-1.351	2.1897	-3.6808	0.9593	-0.44794	0.49553	-2.1268	0.80222	-1.8773	-0.36066	0.22947	-1.0497	-1.3563	-1.7775	-1.1575	2.4164	-1.5696	-2.6563	-3.0057	-0.87535	-0.49136	-5.2548	-0.35599	1.5556	-0.95334	-1.2785	0.6287	-1.4432	3.4264	3.3345	3.5935	-2.0388	3.8938	2.8146	1.8788	2.2416	-0.00038294	0.3224	0.85175	-0.99102	1.2265	5.2503	-3.8943	0.1972	-1.9066	2.9165	3.2632	-3.4376
-4.3539	-6.3573	-4.1304	-3.5556	-2.9357	-0.47377	-3.4781	-1.3049	-0.76063	-2.6927	-1.7023	-1.7429	-1.2832	-2.6918	-4.0053	-3.0257	-3.1014	-5.6134	-1.3415	-1.8224	-3.0026	-3.5703	-2.5968	-0.76051	-5.9258	-2.8508	-0.29381	0.24314	-0.87682	-2.5923	-1.9069	0.47462	-4.3618	-3.6703	-2.7668	-2.5995	-5.4197	-1.2372	-1.7234	-2.7305	-0.024927	-6.1003	-5.0135	-0.69677	-7.4838	-5.5734	1.752	-3.7619	0.76658	-3.2194
7.566	10.328	7.7322	3.5549	11.866	3.7348	8.4004	5.7217	7.9038	10.735	3.6403	5.0431	9.2048	8.8696	3.77	7.7215	10.176	5.1483	9.2899	4.7582	4.0612	10.057	6.8573	7.5426	1.909	8.4548	5.1339	6.3903	4.0529	6.3377	9.6321	9.7636	5.5759	7.8969	8.1621	8.0538	5.9474	4.866	8.4429	5.6232	7.8303	7.3298	7.6908	5.8818	9.0389	9.3827	6.6689	6.3367	9.0976	9.4327
1.0278	-2.6428	-0.16728	0.24523	0.22925	-2.8996	1.0558	0.56878	1.4458	-1.5704	0.045103	-0.97525	-1.3579	-2.8793	-3.4243	1.2416	2.1152	2.1367	0.73394	-2.2245	0.62954	-4.4348	-1.6431	-1.0728	-8.2102	1.1314	-1.9729	1.494	-3.2396	-3.3665	-4.609	-5.5765	-4.7736	-1.5645	-1.8975	-2.653	-0.70737	-5.8304	-1.5804	-4.3107	-3.202	2.3452	1.7347	-0.98744	-3.7747	-4.2943	-3.3131	2.2809	-6.9453	-1.6539
-3.4613	-3.4498	-1.6687	0.65613	-7.2593	-4.6114	-5.4743	-0.39172	-3.4503	-0.96656	-2.0926	-6.111	-3.545	-4.7899	-2.9505	-6.1573	-2.9536	-2.7259	-1.9598	-4.3521	-2.3359	-4.7934	-6.0247	-2.6867	-6.8722	-1.0922	1.9246	0.048122	-2.058	-0.98026	-1.8283	-1.7695	-3.1734	-1.2856	1.5431	-0.69354	-3.6745	1.3734	-2.0865	-1.9735	-4.8479	-0.38009	-3.3817	-3.3444	3.8089	-0.014735	-2.3447	-8.6971	-1.9385	-5.7245
9.3695	8.3027	9.3062	4.5022	3.7486	9.2393	8.5131	9.611	8.0859	4.2251	7.2084	7.4411	7.6792	7.5158	9.5411	4.8839	9.8037	10.123	6.4969	6.0387	8.5951	10.658	6.7389	10.374	9.6076	4.488	7.359	7.2661	7.7844	9.2244	9.8502	6.1721	11.018	9.1029	7.8272	5.5045	9.4727	6.7766	12.132	8.2752	7.7082	11.886	9.0116	4.8717	5.9939	9.3941	10.208	10.038	8.5345	9.1626
1.5261	6.4018	2.8638	3.2379	2.6485	2.2774	3.918	5.907	5.329	5.1429	6.0611	-0.42596	-1.2303	7.5946	6.6302	6.3497	-2.1031	1.9257	2.1775	1.2776	0.80207	2.5432	7.0108	6.9186	5.4264	2.3491	3.3932	0.35046	7.4621	2.0609	7.3038	4.6717	5.321	4.0191	2.3649	4.6664	5.2706	0.38924	4.7173	1.9392	7.5909	6.2229	5.8062	3.5988	-0.26028	0.86913	2.8686	-2.3513	-1.154	6.1089
10.455	10.353	6.7992	8.0353	4.4015	8.6465	8.9303	8.7943	9.6876	12.685	5.1926	5.2345	6.7903	8.2884	8.0063	8.4029	5.8432	7.8096	8.9187	7.5082	9.3774	7.2802	8.9604	11.437	7.2441	8.0372	5.6711	9.8486	8.2901	6.392	5.8308	8.1853	8.4864	10.936	10.287	12.472	8.7561	8.2728	11.348	8.8833	7.5838	7.0166	8.283	6.1695	4.6074	7.1661	6.9804	10.211	6.6618	12.803
-2.1185	-0.25324	2.4885	-0.062065	6.2583	3.1752	-2.262	3.8065	3.0336	-2.6409	-0.98091	-2.3208	-3.9167	-5.4747	3.1377	-2.9412	1.218	5.3744	0.8487	3.9012	0.64066	-1.7102	-0.70225	0.90499	2.7451	-1.9162	0.78757	-2.3164	2.7753	3.6348	-1.9405	-3.4399	-2.4208	-1.8829	3.3364	-3.5448	0.31122	0.36997	-2.248	-0.17656	-1.9758	-1.2079	-1.0795	-2.2611	1.9242	2.2402	0.36846	2.6805	0.96134	-1.9246
-6.0639	-1.8726	0.54491	-4.3737	-5.751	-3.3459	0.31727	-1.6237	-2.51	-6.0491	-3.6161	2.455	-0.85339	-3.5332	0.47929	-0.91121	-5.4386	-0.92005	-2.4741	-5.3809	-1.7629	-3.4922	-2.633	-3.294	-1.6815	-1.1728	2.2055	-0.95245	-1.8539	2.1897	3.2088	-0.65473	0.48522	-4.7483	0.83412	-0.37167	-4.9643	-1.5868	0.15468	-2.8369	-3.6658	-0.30703	-4.8697	-1.9932	-3.0819	-1.1401	-0.52336	0.93011	-0.90974	-0.71354
-3.0327	0.031175	1.1733	-2.0328	-0.73232	-5.4033	-3.1719	-3.0064	-0.61432	-6.2706	2.0793	0.85441	-5.4159	-2.5894	-1.9256	-1.1968	-1.1247	-1.366	-3.0785	-3.084	-4.6935	-3.587	-1.8253	-0.34824	-0.69886	-0.85166	-6.3884	4.0453	-1.1534	-4.895	-3.8991	-0.23795	-4.0871	-5.6317	0.84101	-5.2915	0.27265	0.91306	-0.011427	-1.2948	-3.1458	-3.7745	-1.782	-1.1503	-5.3539	-1.2755	-3.3911	-6.9944	0.51376	-3.4016
-2.6737	0.19937	-2.9867	-4.4327	1.493	-0.1771	0.14406	2.1875	-0.85918	0.52548	-0.79813	-4.9559	-2.9612	2.0034	-4.579	0.084164	-2.6457	0.79228	-0.78593	0.38985	0.77876	-7.1222	-3.0212	-2.3905	-0.89413	-3.8787	0.3457	-0.067201	-2.1823	-1.8141	1.6593	-3.2272	-2.5993	-0.28465	-7.435	-1.9096	-0.73019	-2.6915	-2.002	-2.5886	3.822	-6.2995	-6.6221	-1.7803	-3.0719	-1.2261	-2.0189	-0.16981	0.10336	-0.95167
3.6789	2.6275	1.5298	-2.6632	-0.09821	5.5019	2.3638	4.164	1.5712	-3.4569	4.176	3.1619	2.6556	-3.9687	0.89061	0.82378	0.5028	-0.72812	-1.7819	1.3003	2.6432	-0.85507	-2.2888	1.1486	-0.31058	-3.1277	-1.5888	-2.639	1.6011	-0.41403	2.2706	-2.7302	4.6524	1.1392	2.4573	-0.70034	0.25029	0.96387	-7.1796	2.7682	-0.097409	1.11	-1.6884	0.40869	2.199	1.8112	-5.8632	-4.8074	-3.3906	-4.5989
7.5995	7.9996	8.3852	8.1031	5.9381	6.9236	8.5256	8.0782	7.0161	8.3004	7.1398	6.351	7.734	9.8434	8.294	6.9904	13.247	6.2361	12.722	13	9.5197	6.3744	4.5531	8.3874	4.7474	10.826	2.4591	8.591	5.0457	6.9778	12.169	6.4392	10.366	11.448	8.6184	7.268	6.8597	8.7088	11.861	7.0301	1.9189	4.7563	6.3706	7.8722	7.4543	5.1352	1.1561	7.6297	6.8331	10.278
-2.3272	-3.7525	-2.3074	-1.4741	-0.26518	-3.8625	-2.3526	-0.22777	-5.4262	-1.9034	1.4266	0.71866	-2.2492	-6.5321	-8.6986	-1.9607	2.7963	-4.3078	-2.4797	-5.2399	-4.5226	-2.6688	-3.8683	-4.0092	-3.3094	-1.7885	-2.7312	-3.1747	-5.602	-1.4846	0.66326	-1.254	-2.7264	-1.0726	4.8347	0.17108	0.8658	-2.754	-2.176	-1.1151	0.84023	-2.3106	-6.1709	0.61841	-0.86607	-0.93951	-4.9471	-2.8173	-3.4871	-1.9103
2.6329	-4.957	0.15799	-1.5382	-1.8064	-3.1757	3.2293	-0.35363	-3.8345	0.46748	-3.8539	-1.7572	-6.889	-0.39746	-3.1071	-3.1659	4.067	-2.2545	-3.036	-0.097938	1.3152	4.5664	-1.1575	-2.5424	3.8103	-4.671	-0.77197	0.27121	-0.80055	2.8813	-1.9201	-1.36	-0.63357	-4.3892	-3.3854	-0.21949	-1.9115	0.15549	-3.7356	-1.3792	-3.8698	-6.5409	-2.0182	-2.623	-0.88817	-5.7462	1.3165	-2.5329	2.2118	-2.4024
-2.3179	4.8827	1.0431	1.9006	0.29258	-0.96263	-0.28796	4.9668	5.616	0.35842	2.4983	2.4262	1.3639	0.036483	-3.3961	0.017697	2.3645	-1.3677	4.242	5.3205	-1.2689	2.5633	1.0814	4.0349	2.076	1.5456	-0.71914	-4.4761	1.3514	-1.0416	4.273	0.45771	-2.1261	2.2762	-0.17679	-3.2465	-0.79504	0.16856	-4.9033	2.521	0.13186	1.1415	2.9302	0.29328	2.5649	-1.9953	1.9539	0.059839	3.7247	3.0693
-0.81854	-0.3242	-2.103	-1.7745	-0.40528	-1.5364	-1.2191	1.1373	-1.7964	2.2709	1.4381	-2.2682	3.4018	1.0675	-2.5263	-3.9747	-7.7803	0.16416	-3.9182	0.071469	-1.9973	-3.1368	-4.0898	1.1225	-1.2418	-1.4768	-1.6365	-5.8857	-3.1037	1.16	-3.7565	-2.1323	1.6766	-0.63146	-5.7457	1.748	1.9963	-3.6807	1.4903	-1.4796	-0.67592	-3.2466	-3.5394	-2.7105	-0.30378	-6.0568	-2.8697	-0.60192	1.4069	-2.1811
3.6944	-0.56468	3.5621	-2.3827	3.0284	2.3255	-1.1631	2.3782	7.5358	1.648	2.2202	-1.0035	-1.2782	1.2264	1.2595	1.4843	-1.2607	-0.93493	4.03	0.12172	-0.49718	1.8898	3.875	1.086	2.7031	-1.4908	-2.109	2.7133	7.8795	2.5752	-1.1413	2.4093	2.2863	1.3932	4.4661	-2.7835	2.7611	1.313	-0.76023	5.2734	0.78686	9.6866	0.35038	0.50977	-1.8771	2.7006	4.2341	5.1069	-0.44873	2.9025
7.5213	16.829	10.159	4.7708	8.6137	8.4491	12.191	10.673	8.8159	10.797	9.7926	11.332	9.2994	4.0659	5.0178	12.261	9.0441	9.5344	8.2983	7.9569	12.304	4.7529	7.1193	7.0138	6.7832	11.227	10.462	6.0695	7.871	6.5155	10.584	7.7557	13.34	9.2686	7.6578	10.133	4.8977	6.5044	11.124	7.1669	8.5509	4.6877	10.271	7.7154	12.258	9.8554	13.017	8.7904	11.7	10.576
-14.791	-18.913	-13.726	-11.823	-13.695	-13.233	-13.636	-10.824	-10.964	-14.917	-16.275	-10.94	-17.177	-13.033	-13.851	-8.9745	-13.743	-13.127	-14.029	-9.1174	-18.343	-17.698	-16.212	-14.235	-12.742	-14.465	-20.399	-14.993	-12.14	-14.66	-13.898	-17.796	-14.313	-13.896	-13.381	-15.61	-14.838	-17.898	-12.103	-15.344	-11.259	-15.377	-17.373	-13.598	-19.409	-10.893	-12.057	-15.444	-11.162	-14.612
-1.7516	-1.3776	3.8297	-1.7789	1.2411	1.4361	-0.80727	-2.0349	-0.47414	-0.80255	-2.1792	1.7359	-3.2918	-0.27248	2.1564	-3.8653	-1.9409	2.2371	-1.74	1.9879	-2.7738	-0.41021	2.9202	-0.34339	-1.5192	-2.1901	1.3585	1.6193	-2.8096	0.86301	4.404	-0.47791	-0.31074	0.77198	-0.55762	-7.1691	0.026949	1.8046	2.8332	-4.2799	-6.0094	1.0146	2.4579	2.9506	1.8282	-3.2433	-0.094188	-0.33492	-2.0444	2.7831
-11.237	-11.003	-6.9642	-11.141	-12.793	-2.7322	-12.171	-10.405	-8.4135	-7.5367	-12.655	-7.4824	-7.7969	-10.65	-14.208	-11.536	-11.895	-7.0133	-9.0498	-11.199	-6.1644	-12.344	-4.9024	-9.4714	-14.047	-4.9618	-13.651	-6.7607	-8.3446	-12.487	-10.462	-8.8831	-12.63	-5.3507	-6.9029	-12.815	-7.9159	-11.536	-6.2394	-3.0016	-13.752	-12.162	-6.0595	-6.8136	-13.471	-14.027	-12.942	-4.988	-4.8116	-10.418
4.3738	0.25095	0.30224	-2.5606	1.862	1.4941	4.7622	-1.0407	4.1027	3.2957	2.8417	-0.17279	0.27073	-0.41898	2.8246	-2.5499	-0.036301	3.6039	2.6719	-0.56184	7.0414	6.4861	3.0655	-0.45164	2.2053	1.1413	4.2124	-1.1874	-0.50983	0.82495	-1.3185	-4.8023	3.5242	3.675	6.1314	-1.8243	4.094	0.42445	2.5442	-0.34664	0.6533	-2.3482	-0.62062	1.8159	4.1825	-1.257	2.5712	0.3261	0.9151	-0.1488
-7.5664	-3.5663	-2.8757	-4.3905	-5.1491	-5.5539	-4.1631	-0.46354	-0.83162	-0.20521	-8.3273	-3.4182	-5.2402	-3.3672	-3.8985	0.28241	-6.1533	-2.4222	-6.3139	-4.9022	-1.2758	-6.0917	-5.4837	-1.1956	1.3927	-5.5439	-4.1114	-2.8223	-3.7967	-0.59581	-3.7316	-2.5433	-5.3115	-3.6902	1.5715	-6.4147	-3.7221	1.3789	-5.813	-4.9486	-6.4303	-7.0323	-6.5071	-3.5916	-1.0353	-1.6798	-5.8113	-8.6114	-9.2134	-4.197
3.0133	-0.21752	4.2233	1.804	2.6207	1.0763	5.2759	-1.7393	2.7036	-1.3154	0.13577	-3.9421	-0.34257	2.951	6.4238	-2.0261	-2.9968	4.1086	7.8721	1.5831	1.8328	3.3081	-0.91869	2.5591	1.742	-1.2468	1.3743	1.45	4.6659	4.4443	4.2031	-0.47421	-1.2894	-3.4148	4.9051	1.2705	1.8874	3.3808	3.5133	1.6174	3.226	2.5305	-2.7264	6.6165	1.2637	1.1281	5.359	-0.42161	3.233	-0.46644
-2.4498	-1.807	-0.41427	1.6551	-1.4405	-4.1686	-1.3755	0.69524	-4.7803	-2.072	-1.7372	-2.2517	-3.6702	-2.5904	-0.028712	-3.9022	-2.9065	-2.3348	-2.3138	-2.0106	-3.29	-4.6908	-4.7839	-6.7828	2.8425	-0.72325	-1.7241	-3.7144	-2.5407	-4.6553	1.0258	-2.7186	-1.9558	0.80223	1.0204	0.59301	-2.46	-2.4962	-4.3805	-5.9914	-0.88793	-0.61061	-1.7423	-1.094	-1.5526	-0.98845	-3.8896	-1.8357	2.3559	0.40318
4.7343	8.548	9.808	7.029	3.4974	9.117	9.5754	4.2301	7.9996	6.958	9.2311	14.319	8.7337	11.657	6.9674	12.392	11.286	7.4091	9.3411	11.008	9.5282	6.6758	9.4336	6.1013	4.1448	11.036	5.3984	6.6145	7.0562	9.2076	7.6121	12.538	9.8691	5.6407	12.453	13.475	6.9821	8.215	11.433	8.5642	10.008	8.7978	8.483	5.2703	7.3102	5.017	6.2139	7.8646	4.7893	9.3444
-1.1496	-0.9327	2.5012	0.17694	-1.7847	-4.6737	-4.4952	0.51641	-2.5999	-7.7882	0.89783	-5.8836	-0.79829	-3.7954	-3.0156	-1.5729	-3.9404	-1.2202	-2.0336	-3.6111	-8.6907	-5.5712	-0.20841	-4.3271	0.82087	-3.4123	-3.4882	1.6079	1.6772	-6.4162	-3.2906	-3.0366	-0.94178	-4.4586	-1.6031	-2.4183	-3.651	-2.1923	-2.4298	-2.9832	-1.1045	-7.4255	-3.5643	-4.728	-3.1682	0.69773	-6.4705	-4.8924	-3.0929	0.76684
-8.5002	-9.5916	-6.9683	-7.3288	-5.4563	-7.2511	-6.2993	-9.8446	-12.425	-8.564	-8.8589	-7.045	-8.6178	-7.0137	-5.0516	-5.4925	-9.0379	-9.7214	-6.219	-13.006	-5.3057	-10.743	-7.4477	-4.637	-7.177	-8.1514	-8.6983	-4.8023	-10.802	-5.124	-4.646	-7.6878	-8.0009	-9.8658	-12.652	-9.1586	-10.835	-9.5102	-9.1179	-4.7819	-5.3911	-6.1538	-7.8877	-3.7904	-7.0293	-7.2661	-10.279	-4.5677	-5.0864	-7.9293
-13.299	-9.9621	-13.629	-12.54	-13.637	-15.722	-11.09	-11.507	-11.934	-11.421	-13.249	-8.8154	-11.257	-14.377	-11.223	-17.563	-10.345	-10.756	-9.0562	-15.207	-9.3981	-14.255	-12.666	-10.313	-11.384	-14.605	-11.239	-12.31	-8.3773	-11.391	-15.966	-10.144	-11.138	-8.6762	-15.937	-15.451	-13.911	-9.9212	-12.907	-9.693	-6.8398	-13.218	-9.2491	-9.3475	-10.446	-13.927	-9.6548	-10.262	-11.832	-9.7342
-6.8704	-4.8963	-5.4816	-10.125	-6.27	-8.9692	-8.7789	-8.0371	-6.3036	-5.6649	-6.9656	-5.1456	-12.539	-2.6248	-7.7849	-5.0305	-6.3668	-8.6556	-7.888	-5.6275	-5.7531	-6.1377	-8.4562	-10.133	-6.1183	-5.7451	-13.652	-9.8179	-7.2626	-1.1358	-8.1825	-7.2784	-10.436	-6.0901	-7.7823	-14.468	-6.4898	-9.3984	-7.1244	-8.0322	-9.5354	-8.7904	-14.021	-8.4478	-8.7397	-8.3096	-5.1209	-4.4436	-7.6539	-2.7318
-1.6224	-3.3104	-3.4038	-3.6941	-1.0819	-4.0425	1.5596	-6.0242	2.785	-4.8873	-2.9255	-0.84458	-1.2023	-2.0221	-2.9315	-1.8812	0.19986	-1.5382	-0.89097	-0.37875	-3.6385	-2.4375	-1.5579	-2.9446	-5.7216	-4.3619	-2.4904	3.7691	2.4548	-5.4933	1.1336	-3.3734	-4.1447	-3.8105	-1.6662	2.4286	-1.9942	-4.3072	-4.0722	-3.5991	-6.2506	-4.0999	5.6047	2.0637	-2.1041	-3.4825	-2.5188	2.7883	-4.0353	-4.1802
-4.957	-8.1642	-5.3524	-7.6876	-6.4119	-2.9752	-3.8066	-2.8897	-7.9927	-6.5047	-8.369	-8.1523	-1.6102	-4.5272	-9.7524	-4.655	-2.3692	-6.5761	-4.7705	-8.8572	-6.6493	-4.7038	-8.0077	-6.9114	-6.3851	-6.5291	-6.9358	-10.336	-1.4243	-8.6651	-6.8322	-5.2647	-7.5063	-5.6879	-8.9501	-8.0945	-5.9485	-4.6482	-3.9304	-5.5267	-1.5313	-9.2266	-8.4758	-5.1975	-4.1807	-10.379	-7.0679	-4.4648	-2.7347	-7.0835
-23.634	-27.029	-24.398	-23.779	-24.336	-26.874	-18.952	-25.544	-17.33	-18.098	-25.407	-24.303	-22.746	-23.076	-24.799	-18.182	-20.97	-21.146	-22.673	-20.263	-21.422	-23.757	-22.795	-21.997	-26.637	-25.632	-25.589	-22.091	-22.061	-21.593	-25.909	-19.432	-26.175	-22.074	-24.319	-20.09	-24.147	-16.753	-23.277	-22.348	-23.759	-19.336	-21.701	-17.501	-20.955	-23.101	-20.795	-23.356	-18.184	-20.136
-4.2554	-12.539	-9.96	-13.474	-12.933	-13.706	-13.415	-5.7905	-11.249	-7.769	-10.907	-11.877	-10.371	-12.979	-14.446	-14.863	-10.14	-11.967	-11.014	-11.897	-10.043	-11.098	-13.799	-8.1434	-6.5168	-13.394	-13.988	-9.1889	-7.4651	-12.591	-7.9093	-13.489	-8.2341	-9.4646	-9.8427	-9.9312	-10.162	-9.3411	-11.418	-11.398	-8.2755	-20.46	-10.709	-8.1991	-9.5226	-12.455	-14.797	-10.142	-9.3525	-13.87
-14.054	-18.567	-18.62	-16.013	-13.931	-15.017	-14.735	-14.955	-14.264	-12.518	-17.479	-15.001	-13.788	-15.366	-15.807	-17.866	-14.525	-17.735	-14.724	-15.503	-10.857	-12.5	-15.939	-15.314	-13.682	-13.757	-15.023	-19.093	-12.167	-11.322	-10.936	-14.357	-16.392	-10.895	-18.369	-16.605	-12.091	-14.493	-21.758	-16.153	-13.307	-13.25	-11.904	-14.239	-17.706	-16.449	-15.178	-17.29	-12.802	-7.1189
-23.561	-17.427	-23.976	-20.631	-19.562	-22.268	-20.904	-20.281	-24.124	-24.104	-18.775	-19.278	-21.394	-21.951	-22.878	-23.777	-20.741	-22.807	-19.013	-23.141	-21.657	-16.735	-26.519	-19.337	-23.074	-19.563	-24.49	-19.673	-19.26	-25.818	-15.194	-20.702	-18.078	-21.06	-22.52	-23.095	-19.15	-19.067	-22.125	-25.252	-16.317	-17.969	-18.567	-21.307	-19.59	-15.713	-19.752	-21.917	-21.883	-21.687
-2.858	-1.6186	-2.2397	3.1829	-7.0021	-2.2146	-6.2589	-3.7866	-3.5949	-0.29534	-3.2092	-1.5109	-1.9488	2.5092	-5.9603	-3.5624	0.63637	3.7657	-0.92085	-4.13	-6.6089	0.73008	2.8419	-4.7167	-3.9839	-4.1388	-5.0207	1.0536	0.98192	-1.2395	1.1482	-0.17014	-6.8508	-0.27362	-1.202	1.2124	-2.5438	-1.8493	2.7604	-5.0965	-2.0905	-0.19948	2.1569	-1.1084	-2.4732	-4.5352	0.51949	-2.2498	-7.0884	-0.16485
-13.02	-9.9937	-10.122	-11.013	-8.5219	-9.3264	-13.808	-10.43	-10.39	-17.566	-10.268	-8.1572	-7.944	-12.795	-13.1	-12.45	-8.0154	-12.637	-11.213	-12.115	-9.5044	-14.972	-15.147	-12.567	-12.466	-8.0966	-12.487	-9.3918	-13.418	-11.998	-9.5312	-8.0683	-11.143	-12.313	-11.225	-11.147	-5.7369	-11.985	-12.833	-8.2773	-10.295	-7.2657	-12.44	-15.194	-11.762	-10.211	-11.153	-7.1499	-16.914	-11.341
-3.7178	-4.5062	-0.25431	-1.9132	-4.8064	-2.482	-1.8832	1.998	-2.5962	2.6108	-3.7662	-3.911	-2.2036	-3.4759	-4.1653	-3.2792	-4.8003	1.801	-5.0727	-3.8268	-1.8572	-2.2855	-5.4397	0.52878	-1.4343	-2.9058	-5.3839	-2.9869	2.9587	0.70228	0.87033	0.63577	7.3517	-3.7447	-5.9606	-6.5839	-0.27306	-4.6494	-2.2183	-1.6859	1.555	-1.9001	-0.6139	-0.07385	-1.1913	-3.9892	-0.64226	-6.6107	-4.7906	-0.61793
-13.232	-15.469	-13.514	-11.363	-16.73	-15.632	-12.547	-13.464	-15.523	-16.961	-13.91	-13.429	-14.181	-9.2306	-13.811	-12.798	-20.621	-13.835	-7.7778	-13.678	-11.592	-14.257	-17.185	-15.612	-10.641	-16.187	-10.798	-15.871	-13.211	-7.1715	-18.635	-11.47	-10.555	-13.855	-19.624	-17.913	-12.394	-15.695	-11.406	-12.765	-16.906	-15.12	-14.651	-14.899	-15.868	-17.744	-11.428	-17.058	-14.463	-14.069
-11.573	-15.166	-17.393	-12.777	-14.608	-16.796	-10.798	-13.644	-13.693	-11.453	-19.221	-12.681	-14.15	-18.168	-9.5829	-15.723	-12.23	-13.02	-22.214	-9.3151	-11.7	-11.897	-11.411	-15.121	-10.915	-17.132	-13.556	-9.8229	-16.32	-13.663	-18.829	-12.519	-14.012	-16.708	-15.681	-11.215	-10.672	-17.48	-17.845	-14.423	-12.163	-15.134	-14.704	-14.374	-16.451	-12.019	-14.335	-13.618	-11.69	-15.48
3.3234	3.6675	1.1361	3.2876	-0.94424	-3.3978	-1.1519	4.2399	2.4096	0.74131	2.8048	4.7298	1.5603	3.5469	3.9255	1.5575	3.1081	2.6461	4.1671	5.0387	3.62	3.5855	6.7605	6.7152	5.7742	3.3275	1.4168	7.7597	1.0479	5.5363	2.3598	4.6531	2.038	2.5495	6.2435	4.5198	2.9325	2.837	2.1562	6.8875	2.4612	0.80597	0.92636	1.4998	1.9527	-1.0129	3.0673	5.0129	5.2103	5.2129
2.9472	2.9192	0.50475	-0.082191	5.4462	4.2098	5.1979	-0.62144	3.2763	3.9191	3.9347	3.0977	3.7316	4.1125	1.4991	2.7282	1.7388	-1.1373	0.52078	1.4884	-0.52158	5.1797	1.4091	5.3073	-1.5021	0.33802	1.7518	4.7482	2.4469	3.4689	0.60489	3.0438	2.518	-0.49167	0.0057768	1.2641	-0.012091	-4.0433	5.7851	0.091376	-0.61366	2.3504	1.7087	3.2118	2.042	2.3845	-0.61831	-0.27282	2.7715	-0.86575
-2.6495	-2.255	-4.8575	-6.1441	-2.7003	0.28451	-4.597	-6.1657	-5.6873	-4.1717	-3.114	-5.8617	-5.8437	-2.5216	-4.8105	-3.7523	-0.63607	0.47044	-2.4821	-7.8333	-1.0818	-8.0418	-6.1403	-1.5918	-5.4569	-8.9169	-8.5172	-3.896	-1.225	-2.9222	-6.7203	-7.6634	-4.2982	-0.59189	-4.0867	-6.1918	-2.7005	-2.9587	-1.3839	-7.8897	-5.1827	-2.6375	-6.8648	-4.9635	-1.446	-5.8925	-1.9946	-2.0296	-7.4371	-4.8438
5.9946	0.55022	2.7834	4.5886	3.4134	4.47	4.433	4.4962	0.15731	7.025	11.285	9.6209	2.284	8.2113	5.4514	4.8268	0.31819	7.5888	4.1396	3.6376	9.4456	5.6988	9.5469	3.9415	6.038	3.6717	0.12424	0.5525	4.668	5.5287	8.4738	8.4503	6.144	5.5595	2.3848	3.5535	7.2276	1.604	6.4466	5.204	-0.73329	1.5107	5.8554	8.9662	7.9143	2.6504	-0.33829	6.8658	8.6542	6.5211
-0.70369	-3.7733	-3.9589	-1.5304	4.3684	-3.4618	-1.9496	-3.0828	-2.0855	-7.4534	-0.60442	-0.9917	-5.9859	-4.8813	-0.90746	-3.6137	-2.6421	-0.057735	-5.6071	-3.4605	-6.5244	-0.33934	-3.5085	2.8335	0.65446	1.633	3.906	-3.7908	-6.257	-0.3175	-0.026345	-5.4575	0.92096	-1.523	-0.69687	-3.2991	-4.549	-0.28249	-0.16556	-5.3021	-1.1992	-0.79609	0.26719	0.76095	-3.4158	-5.3142	-2.8785	-1.1674	0.38894	-1.4056
-11.122	-16.843	-11.682	-14.61	-13.504	-18.438	-18.314	-9.7464	-15.148	-16.543	-13.323	-18.679	-16.502	-13.194	-10.968	-16.413	-13.88	-10.616	-16.605	-16.423	-10.41	-14.539	-19.559	-14.424	-11.212	-19.684	-12.235	-13.701	-14.659	-15.329	-13.128	-13.24	-13.347	-15.654	-11.065	-15.622	-16.958	-15.835	-15.117	-15.67	-9.1575	-14.913	-11.258	-11.646	-15.74	-15.512	-16.955	-14.773	-16.586	-11.457
-13.705	-17.229	-17.392	-15.287	-13.641	-11.951	-15.049	-14.031	-12.844	-16.634	-12.843	-8.4286	-11.651	-11.867	-17.754	-14.611	-14.514	-13.843	-11.817	-10.808	-16.616	-15.688	-18.616	-10.893	-11.22	-9.2239	-10.647	-8.881	-13.06	-10.877	-12.975	-14.83	-14.847	-12.948	-14.408	-10.1	-10.787	-16.247	-8.5636	-14.714	-14.945	-10.093	-11.841	-12.738	-14.306	-14.147	-14.969	-9.5965	-13.845	-16.978
5.7451	9.4709	5.8922	6.4704	3.6426	4.8768	5.3971	8.517	3.9134	7.2967	5.4477	6.0031	6.5245	8.0736	8.9974	6.5251	5.252	7.6621	7.7521	3.8526	5.4245	4.06	6.5095	7.122	5.6284	5.3115	6.362	3.1084	5.6697	5.5804	8.9497	6.1495	7.9053	5.3931	9.2447	4.7711	6.325	4.5308	8.5054	7.6458	6.5775	2.0468	5.5306	9.4257	7.1262	3.6893	6.2952	7.5429	8.5789	3.693
-3.0544	-0.3553	-3.382	-2.814	1.5561	0.58272	0.85074	-5.3833	-2.4967	2.0867	-4.0124	-3.652	-3.7126	2.0461	0.49009	-0.45151	-2.1656	-4.8115	-2.7739	-0.76525	1.1529	-2.5185	3.1742	2.4005	-0.5782	-4.4834	-0.41858	-3.5738	-3.6832	-2.516	-3.8584	-0.50935	1.0336	-1.4125	-5.5412	-3.5809	-3.1256	0.54664	-2.0373	-1.079	-4.7227	4.6529	0.98682	-2.7322	0.44754	-3.1807	0.25757	-5.5613	-2.2526	-0.87759
2.2301	1.9261	-2.5938	-4.266	-4.5983	-5.9838	-0.36196	0.68768	1.8194	-3.6575	-8.4547	0.91525	-2.5902	-3.7221	-2.0392	0.76933	2.0997	2.4092	-1.0249	-2.4717	-4.4166	2.5257	-0.41874	-1.2513	-2.5772	-2.8061	0.61442	1.8695	1.4069	-3.5915	-7.3772	1.0909	-4.4267	0.28116	-7.7179	-6.2139	2.3672	-3.6628	-1.3431	-1.0843	-5.9282	-2.775	-0.33878	-1.733	1.0297	-0.82712	-4.4419	-3.5682	0.25824	-1.4602
-17.455	-22.325	-23.959	-22.733	-22.919	-19.291	-22.911	-22.88	-19.17	-21.802	-19.095	-21.022	-21.212	-23.106	-21.177	-25.584	-23.272	-22.335	-24.078	-19.954	-18.415	-22.475	-24.603	-21.722	-18.565	-18.926	-22.138	-19.348	-22.545	-20.308	-23.1	-23.583	-17.633	-19.075	-20.666	-25.607	-24.809	-19.679	-22.776	-18.563	-18.927	-17.872	-20.557	-19.78	-26.553	-21.027	-24.129	-20.862	-18.269	-27.038
-1.1519	6.5425	1.6291	2.0176	2.6301	-1.5285	2.0222	1.9157	5.1112	-0.28282	6.7765	5.3954	0.038833	3.8657	5.4796	5.057	6.4473	5.4165	1.6419	3.1892	0.51861	-1.0496	4.5616	3.8107	5.8062	4.807	2.7822	1.7441	6.2363	1.3437	-0.010027	6.692	1.7655	-0.16643	0.87573	2.1857	5.8165	2.127	3.729	6.8062	0.38954	6.0477	8.3897	1.3966	5.7892	5.1177	2.8024	4.1767	0.69147	2.6609
7.1027	0.22304	2.7181	6.7284	5.6976	3.1069	3.9639	0.67161	4.8377	7.4454	5.4137	7.8059	0.69958	7.023	5.8763	9.3957	5.6129	4.3118	2.9371	5.0538	8.3351	5.2157	5.2811	2.5791	9.019	7.6445	3.5589	7.8679	3.9183	5.833	7.941	2.9965	6.4705	5.3961	4.2079	1.7997	5.8896	4.562	4.6866	5.8039	7.8631	2.9487	5.8931	8.4125	3.3481	5.8366	9.4643	8.2579	3.1376	7.0328
-2.1355	-1.2387	-0.96514	0.61993	-3.9125	3.9105	0.85152	0.02439	-0.13091	1.2468	-2.9878	0.068923	3.1134	2.3119	-1.7168	-1.7681	-5.8993	-0.75605	0.8462	-3.6922	-2.9224	1.4808	2.9297	0.028	0.43441	-0.46818	3.3534	-2.2681	-4.6782	0.56047	-4.2397	-0.75502	-3.913	-0.041212	-2.4111	1.6489	-1.6871	-4.6561	1.9131	0.34399	-1.0002	4.6878	-1.6317	-1.7004	-0.91016	-1.9964	4.2854	-2.3674	4.6235	-1.2776
-13.989	-11.216	-14.591	-10.588	-9.2659	-7.9533	-9.3821	-8.5357	-10.013	-11.53	-11.329	-8.8749	-11.143	-11.791	-11.889	-9.6672	-14.448	-9.7888	-11.363	-11.493	-12.779	-6.4363	-9.4044	-12.137	-12.355	-12.293	-10.119	-10.606	-3.8486	-13.339	-11.801	-8.311	-10.125	-13.646	-10.06	-5.0146	-8.5384	-16.197	-11.912	-7.2585	-10.135	-7.3906	-8.4313	-13.099	-5.727	-11.587	-11.561	-10.57	-9.7047	-12.8
0.85019	-2.8545	2.3637	-0.80973	-0.42514	-1.1963	-1.146	-5.6034	-2.2261	-0.51582	-2.7506	-2.1026	-2.7668	0.85804	-1.8476	-0.5438	-1.8984	-3.6728	-2.6235	-3.3093	-3.0298	3.3142	-3.5701	-2.6009	-9.9053	-0.72566	-6.8048	-0.6832	-0.86078	-2.4607	-2.8677	0.28245	-6.6935	-3.5099	-1.6828	-2.664	-1.9049	-5.0193	-2.6805	-7.6606	-6.2503	-2.9154	-1.5318	-3.6992	-2.7973	-9.2083	-5.6029	1.6659	-1.7201	-4.8851
9.5678	6.0971	5.3915	9.3004	10.197	11.343	3.7223	9.1191	8.0778	11.024	6.0243	13.946	12.222	10.26	6.9575	7.8487	10.974	10.18	8.0144	9.1769	8.898	3.7294	8.5515	4.2434	12.285	4.494	9.4515	7.6211	9.859	10.056	5.5593	6.5395	8.3062	9.2661	4.9349	11.98	9.9611	8.1003	5.8066	6.6572	9.7323	3.1653	8.4189	6.9866	9.5833	8.3274	6.2665	6.9183	8.1064	8.2213
-3.8988	-4.5406	-0.60291	-6.1759	-9.6301	-2.083	-5.0308	-1.7735	-1.8966	-3.4012	-3.9765	-6.925	-5.3799	-2.8838	-5.595	-3.7422	-10.011	-0.84696	-3.655	-7.0878	-3.3465	-5.1895	-3.5697	-2.8007	-5.4419	-9.856	-2.1028	-4.3469	-3.2812	-1.6302	-6.2441	-0.044637	-3.173	-3.6485	-6.5596	0.24989	-1.777	-3.9858	2.1254	2.6665	-8.1142	-4.3577	-3.1542	-2.7556	-2.9164	-5.8537	-4.6034	-1.9005	-1.3772	1.7185
-3.8803	-2.5731	-3.6259	-2.7482	-6.0846	-1.3609	-2.9339	-6.8147	0.21786	-4.8715	-6.7555	-2.3938	-2.5851	-2.7899	-1.2598	-5.9103	-4.9107	-5.4642	-4.8328	0.92987	-4.1307	-2.9733	-0.8984	-3.9073	-2.8668	-4.4138	-1.4005	-4.4094	-5.3615	-1.357	-0.98106	-0.25602	-1.9486	-2.7597	-2.2968	-5.6261	-0.42748	-6.06	-3.3886	-4.8289	-6.8234	-1.9167	-3.7254	0.026417	0.009064	-6.5975	-6.8389	-4.3231	-3.9811	-3.9539
-9.5097	-7.5584	-14.455	-12.328	-13.457	-10.476	-12.44	-10.041	-12.333	-12.257	-11.947	-10.981	-12.615	-13.201	-6.984	-13.992	-11.489	-13.444	-6.6687	-10.803	-11.564	-10.551	-10.632	-11.729	-9.499	-11.089	-12.15	-11.948	-9.3149	-5.2937	-10.252	-11.95	-11.092	-12.951	-11.067	-12.11	-11.142	-7.3733	-8.3572	-9.1981	-10.603	-10.326	-8.0849	-8.2931	-13.695	-13.487	-6.6376	-12.562	-8.0336	-10.588
-1.5493	-7.6807	-6.2042	-8.835	-9.1076	-3.4366	-0.3322	-4.1165	-5.5166	-0.79426	-4.3593	-5.3101	-6.1654	-2.823	-0.94509	-0.62186	-4.8095	-5.8851	-3.7335	-3.5644	-5.3065	-2.5254	-4.0477	-5.0477	-5.0465	-7.269	-4.9412	-4.6923	-3.5793	-6.5093	-7.5871	-5.2457	0.14704	-0.27457	-8.046	-5.6132	-0.41501	-4.6907	-4.3902	-8.5842	-9.9672	-3.9549	-2.8607	-4.3062	-7.5485	-4.9856	-3.6647	-4.9614	-2.8507	-9.2848
-5.2265	-0.43809	-5.241	-3.9238	-4.6311	-2.8225	-2.8061	-1.094	-5.3766	-4.8943	0.17859	-7.7683	-2.5084	-4.2783	-2.9623	0.53352	-2.6148	-4.3883	2.5958	-3.0188	-2.7692	-1.6551	-3.4684	0.52784	-6.8284	-5.7374	-3.2681	-1.4007	0.48681	0.4194	-7.1475	-0.0074198	-0.37404	-0.96329	-6.4431	-1.4823	-2.465	-4.2144	-6.3529	-2.6895	-0.17571	-6.9983	-8.2733	-2.8342	-7.3201	-0.9422	-4.223	-8.4799	-5.8575	-6.8598
9.3273	6.25	10.894	10.907	10.728	8.9042	8.5021	10.977	13.512	15.559	7.2947	11.001	12.826	10.733	11.559	7.3556	4.1899	7.488	8.915	8.1493	11.79	10.83	7.8808	8.2524	6.5091	12.149	9.5807	9.3779	8.68	9.0003	9.2886	9.2575	9.3773	9.5862	2.5742	10.088	5.6037	5.8355	9.2158	10.083	8.5862	8.1074	5.6444	4.5246	5.9808	9.9099	7.7444	10.666	9.5834	12.636
-11.776	-17.653	-12.519	-15.052	-12.343	-13.635	-11.981	-14.739	-11.236	-9.1477	-14.28	-11.774	-12.336	-12.698	-13.847	-9.7924	-10.469	-13.934	-10.49	-13.165	-11.988	-11.043	-12.592	-11.966	-18.414	-14.805	-13.049	-7.8163	-13.129	-14.349	-12.456	-13.284	-12.825	-10.295	-12.289	-11.23	-17.649	-13.159	-13.622	-12.136	-13.736	-12.731	-18.13	-17.887	-15.18	-15.026	-11.683	-14.065	-11.3	-13.407
10.543	6.1799	10.741	11.711	14.572	9.987	12.853	5.3299	14.523	11.131	12.538	13.474	10.714	7.0662	14.128	9.6939	9.5803	14.491	11.14	9.2015	10.355	11.274	9.4435	11.017	8.585	10.262	7.28	13.83	7.422	9.9422	7.5367	5.6017	7.1331	10.477	12.439	10.786	5.5602	7.4166	11.952	5.6096	7.4865	7.4743	3.3769	5.118	8.1551	11.605	12.198	12.393	10.388	7.4544
1.2316	-0.51118	4.0432	4.6326	-1.753	-1.3642	-1.581	-2.4792	-2.8677	5.3984	-0.13508	-0.60103	-0.91276	3.1242	-1.0402	-2.3715	-1.6314	1.3941	3.1543	-3.5927	1.073	-0.65289	6.4212	0.14342	2.3734	2.9868	1.5138	5.091	0.18944	-2.3748	-0.30399	-2.5217	-0.73042	1.9658	1.9772	5.0507	0.84255	-1.7443	2.6919	-4.238	-0.15581	-0.3553	-5.688	2.6853	-0.84599	4.1866	-0.047617	0.37979	2.4176	4.3247
3.1485	4.2398	5.1036	2.5099	4.1292	3.4366	6.7536	1.197	3.4075	5.1621	1.2193	5.1742	8.9967	4.597	2.2133	0.63847	1.0574	11.068	6.6768	3.2138	5.8732	3.2205	0.11318	6.6192	6.2817	8.1012	4.5101	8.383	4.8158	8.2966	6.1886	3.0752	6.9267	4.5621	2.2813	8.1049	8.2181	1.7524	3.5931	-0.29105	8.3827	3.2723	8.8335	5.0148	5.0025	6.9969	6.4866	3.5013	0.44516	1.8408
-0.23581	0.031869	-4.1842	-1.0587	-1.218	-2.952	1.7175	-5.2832	-1.1342	-1.7059	3.0443	-0.24266	-3.1608	-0.23899	-0.51039	3.155	0.36202	-1.6546	-3.0976	-0.55646	-1.3445	0.35805	-0.18521	-3.3961	0.98331	-0.92634	-3.2474	-4.0958	-2.501	-0.28772	-1.4809	7.3544	-1.813	0.53946	-0.59817	-1.7331	-0.78509	0.87991	1.7788	-0.86218	0.09808	-0.1707	-0.86017	-2.1414	-0.83415	-3.8981	5.7009	-4.8843	-1.0656	-2.3219
-14.223	-9.496	-12.088	-17.402	-8.9944	-6.7441	-9.6921	-11.805	-12.741	-16.04	-12.647	-15.535	-10.797	-11.51	-11.596	-12.542	-12.081	-9.6216	-14.912	-10.148	-11.981	-17.156	-12.951	-12.441	-14.981	-11.119	-12.618	-9.7515	-13.741	-10.562	-15.778	-15.918	-13.681	-10.531	-17.906	-11.672	-8.9961	-12.499	-13.407	-13.778	-12.953	-14.459	-14.859	-9.9973	-9.2816	-11.025	-13.267	-9.1704	-8.3749	-7.7869
-1.9264	-6.0576	-7.9572	-1.8534	0.41321	1.1096	1.2283	1.0388	-2.7832	-3.7298	-6.1848	-0.45395	1.1983	1.4341	-0.072828	-6.7963	-4.4909	-3.02	1.2661	0.77903	-3.8655	1.1282	1.1653	-1.8872	1.6635	-1.9309	1.1802	-7.3486	-1.8893	0.33359	0.67346	-2.1409	0.17175	1.6099	0.90319	-5.6701	-0.53465	-3.6252	0.27674	-4.5065	-2.5201	0.76992	0.56467	2.2456	-2.47	1.4743	-4.3796	0.54069	-2.9155	1.1664
-2.0452	-3.9942	5.31	3.9898	0.74335	0.046908	1.1308	-0.95492	4.9326	3.3275	-1.3787	0.076338	3.0566	-0.14337	-2.704	-0.30515	1.3829	2.6267	2.148	1.2951	0.2611	-1.2026	1.054	-2.9881	0.34567	5.6947	4.5962	2.2088	1.0243	3.5537	1.0432	-3.9028	-0.028643	3.9348	3.0328	3.6714	-2.9665	0.65586	1.1013	1.4685	-0.3537	0.90027	1.7982	2.5711	3.6275	0.54099	-2.1534	1.931	0.24592	-3.5044
-0.19167	0.43984	1.9677	4.4216	4.7978	1.3896	1.0283	1.0981	-2.2706	-0.69589	6.0674	2.1149	5.415	6.7591	1.5706	1.375	0.90598	3.6385	1.5146	0.48508	1.5092	1.1349	3.8828	4.9829	2.743	1.4225	-2.441	1.0919	1.7453	-3.8856	2.7992	4.1935	0.5628	1.1302	1.6322	-2.7705	2.0431	1.0412	2.4801	-2.0287	3.2926	2.9238	6.364	1.555	2.8855	6.0617	-0.46144	1.5643	1.1177	1.0785
2.3533	-6.0758	-4.4846	-7.3574	0.74286	-9.0822	-0.54262	0.079004	-5.8938	-3.2396	-1.0375	-3.6854	-8.0012	-4.4938	-4.7833	-3.3018	-1.1256	0.48153	-0.70232	-3.7199	-5.8092	-6.4028	-2.1326	-4.61	-4.4095	-2.3669	-6.1339	-4.5921	-4.0919	-4.974	-3.0452	-3.5325	-4.2743	-5.7642	-3.761	-5.4038	-3.7806	-7.1301	-4.4477	-2.4957	-8.3472	-6.6901	-6.2718	-1.942	-3.8029	-3.8294	-2.5082	0.26487	-6.8366	-3.5054
2.8953	4.373	0.57173	-0.93731	-4.544	-5.1176	-0.13208	2.4687	1.2401	0.58492	1.4965	-0.77273	2.9111	5.8643	-5.4491	2.2983	1.1828	0.86148	1.766	-1.4034	-3.391	4.4037	-0.72694	-0.54778	2.53	1.7797	5.351	0.3774	-0.86349	3.708	2.1303	0.8322	0.5982	-1.2276	-0.95638	-2.5216	1.5129	2.7489	7.298	5.6111	2.5038	2.7409	1.6404	1.8718	-0.04241	3.6713	1.0752	-2.2969	1.3272	3.3414
9.7401	5.7437	3.1556	7.3059	11.684	12.283	5.4653	8.1854	7.7955	12.545	4.9512	7.7375	7.9518	9.7172	7.3362	3.5996	8.8325	8.8106	5.1333	9.2294	7.8442	6.7065	7.5951	7.917	9.3974	7.533	6.3525	9.1695	13.041	9.6063	7.7146	9.594	9.7367	9.8627	6.7537	6.7632	4.646	10.924	2.5368	9.5454	11.267	8.0785	5.8855	5.2155	8.4361	5.2746	9.9729	8.9755	3.5659	7.8261
-9.6519	-7.6483	-9.8654	-10.036	-15.181	-11.939	-9.6085	-12.731	-15.989	-11.832	-9.8904	-13.779	-11.376	-10.217	-13.629	-11.115	-14.636	-15.763	-15.593	-10.98	-12.102	-9.6339	-8.9163	-12.249	-13.568	-11.038	-13.141	-20.666	-12.147	-14.726	-12.719	-16.223	-14.427	-9.0147	-12.609	-16.848	-11.585	-12.587	-11.42	-15.505	-13.333	-16.988	-14.854	-10.675	-10.277	-12.783	-7.9773	-13.195	-13.031	-10.248
2.3237	-2.5194	1.7436	-3.0413	0.079451	1.6913	-0.25993	0.52016	0.66096	2.2543	-2.661	-0.33309	-3.0251	1.0776	1.499	-7.7441	-5.6052	-2.8461	-2.3985	-0.30841	-4.2576	-0.49413	-0.52148	-1.5677	-2.2	-2.3163	-3.3787	0.23603	-3.8548	1.082	-0.8681	4.7282	-6.161	-2.8336	-2.192	-2.5903	3.9252	2.3645	0.008064	-2.6884	1.0029	2.6504	-2.9722	-4.9169	2.1051	-3.7671	-1.7351	0.81002	-3.2463	-0.90247
-10.864	-11.336	-14.079	-8.7462	-9.7804	-4.6504	-14.972	-12.422	-12.32	-8.4954	-8.2081	-11.873	-10.398	-10.009	-12.751	-15.404	-13.266	-13.098	-6.2954	-15.177	-7.2436	-8.0951	-13.032	-9.6843	-9.0756	-18.581	-9.0778	-15.426	-12.185	-9.8564	-11.026	-12.414	-15.194	-12.729	-4.5964	-12.582	-7.3058	-11.877	-16.306	-8.7993	-12.082	-14.953	-13.977	-11.369	-11.119	-10.869	-11.945	-6.3517	-11.729	-16.618
3.9483	2.7713	5.4748	0.46295	3.8853	4.1916	8.2606	1.9341	3.3856	3.4026	9.9119	5.5955	5.3171	4.6364	-0.57805	3.252	8.3675	6.7305	6.3485	2.542	4.7646	0.3814	5.1983	5.0029	1.9186	2.9644	2.2522	4.2366	6.6489	3.1485	7.9385	0.62403	3.343	3.9128	6.796	5.1331	4.4471	2.5277	4.961	6.6461	5.2249	4.7359	2.5173	5.2329	4.1288	0.64112	9.7602	1.7407	6.7055	1.0779
-2.1209	-2.6213	-3.3298	1.2184	3.7522	-5.1898	0.61639	-0.13019	-6.9514	-2.1142	-0.11394	-0.58179	-6.4574	-1.2008	0.67989	0.17178	2.9208	-3.6481	-6.6185	2.3447	0.17029	-2.0734	0.77995	-1.5024	0.6204	2.4742	-4.4967	-4.0831	-2.02	-3.1388	-2.4992	-3.1996	0.48619	-3.3008	2.1803	-2.4225	0.59541	2.5753	0.32666	-2.7403	-2.4491	-3.4266	-2.3783	-0.50356	-3.9357	-3.5152	-0.55217	-3.2589	-3.8689	-5.5941
-5.0138	-6.6134	-0.92743	-7.6206	-0.86518	-5.5646	-6.2005	2.948	-4.3769	-5.1458	-5.4123	-2.7949	-4.7622	-5.8092	3.76	-4.2183	-1.9732	-4.3399	-6.2193	-3.3315	-3.9965	-6.0238	-4.2343	-2.0176	-4.6645	-5.7114	-7.4694	-4.2637	-8.1036	-1.5982	-4.6899	-4.081	-2.514	-1.9966	-4.7182	0.13571	-7.2887	-4.0318	-2.4314	-0.30408	-1.6719	2.8016	-5.4154	-1.321	-1.8146	-5.4931	-5.7986	-4.2455	-4.4995	-0.079152
-3.2113	-0.29679	-0.57191	-0.11173	-2.742	-6.5218	-0.62897	1.364	-1.0877	-0.57033	-2.5146	-2.4202	0.29878	-1.659	-2.8502	-5.082	-5.1204	-1.635	-0.52989	-4.6447	-2.2082	-0.53932	-3.9146	-3.4811	-2.5666	-2.3166	-4.104	-7.0936	2.322	-2.5129	1.9167	-7.239	-1.2997	-3.1967	0.45527	-1.9617	-1.58	0.0059441	3.0724	0.50941	-0.90459	-5.8217	-3.9992	-0.42826	0.23861	-2.7854	-4.236	-0.74585	-0.32125	-4.8282
-8.802	-11.629	-10.844	-12.662	-13.149	-10.137	-10.849	-10.901	-14.989	-10.299	-10.197	-13.192	-10.157	-9.9853	-6.1899	-12.888	-12.136	-8.8721	-12.069	-10.583	-11.84	-9.6975	-10.395	-8.3226	-7.5109	-12.678	-11.369	-7.7719	-9.0809	-12.547	-9.5031	-13.338	-12.485	-12.267	-12.38	-13.347	-10.788	-9.8369	-14.369	-11.438	-13.033	-12.556	-5.0961	-14.117	-5.2187	-11.725	-8.2564	-13.074	-12.913	-14.575
-3.7106	2.934	2.3188	-2.3415	-8.2496	-3.5716	0.075857	-4.5103	-5.1218	-1.5252	-1.7239	-6.5827	-0.31213	-1.2795	-3.4597	-3.8895	2.2519	-2.3917	-6.0322	-0.93268	-6.1922	-4.5543	-3.9663	-1.5031	-6.7636	-5.7371	-2.2833	-2.1366	0.82994	-6.87	-5.8481	-6.91	-4.1678	-4.3208	-0.4186	-1.0442	-5.3148	-5.7975	-9.4875	-2.8489	-0.96544	-6.6062	-7.3051	-3.2848	-5.7194	-3.5132	-3.6628	-4.7194	-2.763	-5.5881
-0.36729	-3.8209	-10.053	-6.4105	-7.7086	-3.7067	-6.9781	-5.6734	-6.4703	-1.6484	-4.0587	-6.1221	-4.3033	-2.8905	-4.6751	-4.7167	-3.5487	-1.3879	-3.4634	-5.0645	-6.6783	-2.5844	-2.8832	-2.5248	-2.7377	-6.2948	-3.4942	-5.7733	-9.0939	-2.1155	-4.6227	-4.5645	-5.0007	-1.9848	-4.4413	-7.3685	-4.3651	-4.4635	-3.1458	-4.434	-6.0312	-5.6519	-6.5521	-5.3393	-4.0463	-7.3259	-11.176	-3.4605	-7.1332	-5.8375
3.548	2.9815	-7.1513	4.3489	-1.0602	3.0013	-0.5636	4.105	-0.49892	2.3394	2.4935	-4.2784	1.52	-1.0737	0.34254	2.1844	-1.58	0.48624	-1.6098	-2.7896	0.34025	0.57665	-2.0458	1.8455	-1.0962	2.9324	-0.54079	-1.1092	0.59242	-3.4952	0.075925	1.0421	2.8921	-1.6585	-0.84439	1.5224	-0.13805	2.2274	4.8131	-2.1503	0.35437	1.078	0.28248	0.47178	3.0334	-1.2342	-0.041445	-0.88271	-0.91737	0.47314
-3.7598	-5.7881	-7.8298	-6.6199	-2.218	-5.7228	-7.6027	-4.1817	-4.6669	-7.4988	-3.9628	-5.4522	-4.1977	-5.5596	-3.2187	-3.5956	-6.7783	-4.9059	-8.4727	-1.1258	-1.9758	-5.9594	-5.3863	-10.227	0.9225	-5.304	-3.7483	-4.8127	-6.7144	-4.2613	-8.2606	-4.7594	-1.4805	-2.1294	-7.796	-5.8116	-10.059	-6.2435	-3.9337	-4.6478	-3.2853	-7.0376	-8.8127	-0.41411	-6.2911	-5.8751	-4.034	-7.0097	-4.5235	-4.4828
-3.3329	-1.0601	-1.5018	-0.32995	-3.4834	-3.6768	-3.6566	-2.4567	-2.9998	-5.4234	-5.0255	-4.6521	-4.6192	-1.8735	-6.4294	-3.8348	-4.2475	-8.8998	-5.1236	-2.5623	-4.531	-0.50348	-2.1823	1.2628	0.17861	-2.3622	-1.7747	-1.7215	-5.585	-0.83275	0.27662	-4.7518	-1.0125	-3.9717	-3.6534	-2.9537	-2.7485	-3.2265	-1.0473	-1.4936	-1.2486	-1.0128	-1.8876	0.55804	-7.1478	-3.0574	-3.4614	-1.0594	-4.6777	-4.324
-10.923	-11.531	-9.3007	-14.125	-9.1701	-14.504	-9.5646	-11.787	-15.51	-11.205	-13.208	-10.335	-8.6978	-12.497	-16.727	-9.5111	-13.822	-14.442	-8.8473	-7.1872	-13	-10.169	-12.062	-6.54	-10.392	-8.4141	-12.806	-10.628	-11.949	-14.845	-13.933	-10.138	-13.982	-10.321	-11.735	-8.8278	-8.711	-8.2385	-11.082	-10.325	-11.337	-11.549	-12.687	-8.2225	-9.5569	-13.339	-14.498	-16.599	-14.201	-10.982
-3.6587	-1.8998	-4.6519	-3.3726	-4.107	-2.7519	-0.18865	4.5971	2.3238	-2.7858	-6.4276	0.24888	-7.0811	0.15391	0.32546	0.40845	-1.1202	-1.4179	-0.045261	-0.10933	0.090517	-1.634	-1.7771	0.021726	-0.5546	-4.7436	-2.443	-5.4275	-4.7412	0.88815	-2.9396	-4.5506	0.75086	-3.6748	-1.2908	-2.2733	1.0472	0.14137	-1.5666	-1.766	-1.4072	1.0052	-4.1424	-1.2119	-5.7874	-2.7935	-4.7872	1.8006	-0.68952	2.237
-14.12	-12.224	-12.22	-15.678	-15.38	-13.136	-14.99	-14.66	-9.2473	-10.544	-14.285	-17.054	-12.265	-7.755	-10.664	-14.16	-15.075	-11.502	-13.101	-11.799	-14.259	-11.826	-12.473	-9.2835	-12.717	-13.422	-15.675	-14.667	-14.111	-16.867	-16.137	-10.842	-16.368	-13.147	-11.921	-16.415	-13.019	-9.114	-11.943	-15.671	-9.5947	-10.481	-16.506	-14.982	-7.6093	-13.385	-11.421	-16.191	-13.985	-10.456
9.3262	9.4298	14.363	7.5385	7.5016	9.3326	12.484	9.8692	11.441	11.424	13.165	14.496	11.172	10.661	11.313	8.7523	9.3685	7.4534	14.005	9.4657	11.042	13.912	6.4251	10.086	13.112	5.8282	10.762	8.4261	5.2082	8.6565	11.845	9.4021	7.6636	10.393	7.5947	15.14	10.959	13.33	9.7114	14.171	8.9695	9.2177	10.636	14.426	9.8056	9.9222	12.06	10.492	7.0965	10.46
-23.046	-24.791	-18.123	-21.347	-20.649	-23.101	-22.93	-20.948	-20.995	-20.624	-18.422	-23.656	-19.971	-19.913	-22.602	-23.033	-22.342	-25.683	-23.071	-20.623	-20.718	-26.112	-24.682	-26.127	-26.266	-18.518	-19.126	-14.005	-28.353	-20.372	-18.857	-20.573	-21.6	-24.146	-27.067	-20.885	-25.597	-22.133	-24.722	-25.445	-24.072	-19.115	-21.684	-25.068	-21.775	-22.843	-26.591	-23.278	-25.59	-19.519
0.25029	0.084209	0.90144	6.2383	2.1022	4.8733	1.1225	-2.2639	1.7506	-0.40636	-0.41475	3.7036	0.78175	4.1445	-1.1627	0.70468	3.4731	2.5403	-0.47899	-2.2497	-3.5439	2.7491	4.1899	-0.48786	-4.1304	-0.42579	2.0721	3.3553	1.436	1.1379	0.029744	1.1202	-3.7505	1.1614	1.7795	3.057	0.95413	0.99246	2.1369	-1.1376	0.17751	0.69461	-1.7321	3.5016	4.4088	3.6505	1.6998	5.9951	-0.83702	1.8329
6.1111	6.0905	11.25	7.1535	3.3851	6.3112	7.4068	7.0295	7.0123	9.7712	6.5259	5.2186	11.754	9.8256	7.6378	9.2866	9.3116	5.0963	7.1876	11.383	9.9814	7.5995	9.0516	10.425	7.2757	11.496	11.573	9.9277	5.7979	11.492	7.6457	7.3105	7.2622	7.4566	7.4532	9.0297	14.988	7.4785	6.9571	9.6163	7.3309	6.5389	7.2525	10.3	7.2664	10.804	10.087	9.2225	7.9702	8.1082
-8.0906	-4.5247	-4.4634	-6.1761	-2.9308	-9.3166	-9.4	-5.7258	-6.8851	-8.9657	-5.7789	-9.6707	-2.3777	-4.1853	-6.8125	-7.3855	-8.562	-7.9065	-9.7889	-5.3959	-7.8305	-2.1032	-8.6304	-5.6841	-6.9292	-7.4056	-3.7363	-2.9053	-4.6092	-9.791	-3.0294	-7.0435	-11.255	-5.889	-6.9617	-7.1531	-6.1264	-6.525	-7.3806	-7.6339	-6.0726	-4.3955	-5.5262	-4.3567	-7.5835	-9.0208	-7.4417	-7.8778	-1.3767	-3.6038
-13.49	-15.482	-15.562	-8.9487	-7.3031	-16.524	-17.766	-12.832	-15.659	-17.658	-13.659	-12.264	-15.944	-16.757	-15.315	-11.467	-8.7043	-12.945	-15.137	-12.866	-9.7413	-9.4847	-12.581	-10.375	-15.631	-17.406	-12.416	-17.915	-15.676	-13.289	-11.708	-12.452	-14.93	-11.571	-11.984	-11.83	-15.153	-9.9669	-14.44	-13.58	-14.84	-10.673	-15.376	-16.404	-14.176	-13.36	-10.46	-11.818	-9.7011	-17.505
-3.206	-2.9807	-5.1504	1.277	-3.4344	-5.1076	-4.3315	-0.93693	-2.5306	-0.90916	0.033587	-0.96091	-2.0932	-7.1064	1.1181	-1.6533	-5.8909	0.14436	-6.1064	0.079142	-2.583	0.2463	-0.31487	-0.74928	-2.2834	-3.9082	-1.9693	-5.6596	-2.4373	-4.8286	-1.1097	-4.8656	-0.62618	-3.7634	0.87982	-6.4311	0.46572	-4.141	-1.0474	-1.0977	-1.9932	-3.9674	-4.0637	-2.2109	-5.8109	-0.11616	-3.4568	-6.3421	-4.0697	-2.7256
-0.51727	1.3907	-4.1868	-1.1476	-0.016558	2.4446	-0.77865	0.94229	-4.8808	-0.13086	-0.42492	-5.3578	2.5305	4.3488	1.7143	-0.47903	0.42535	-2.7621	0.59722	-2.9713	1.605	2.8232	-0.92125	-2.3493	-3.7238	-2.7859	-1.944	3.6402	1.9998	-2.2598	2.585	-6.2123	3.7688	-2.3414	-1.2359	-0.69947	-1.1326	5.2005	0.13293	-1.2051	0.75934	0.67076	-0.59396	-2.44	-0.2681	-1.6814	-4.4297	-3.2408	-1.2292	0.47382
-4.6881	-6.9921	-8.3699	-7.5475	-3.6602	-7.5481	-10.413	-10.333	-3.9015	-7.3725	-6.4376	-4.8513	-8.573	-8.4524	-7.1018	-2.7434	-4.7851	-9.2355	-6.2423	-9.2214	-6.6469	-3.9435	-1.2829	-5.8684	-7.9257	-6.6137	-3.4202	-5.3057	-7.7211	-6.0503	-8.3054	-7.968	-4.9663	-3.9483	-7.4596	-5.8747	-6.7017	-8.4625	-7.431	-6.5627	-6.1336	-6.6906	-1.0687	-4.9968	-3.388	-3.71	-5.4087	-3.2538	-5.2716	-5.5306
-5.2448	-3.8593	0.29849	-3.6383	0.019277	-1.3498	-1.1689	-3.1221	-0.52207	2.6346	-2.716	1.6087	-2.0984	-1.0223	-2.0464	-6.3847	-2.1876	-3.2354	0.75396	-0.15863	1.438	-2.3955	-2.3181	-0.62471	-4.02	-3.8125	-5.5419	-2.5872	-5.4975	-10.258	-4.1666	-0.95364	-5.0331	-4.0764	-3.2813	-4.3059	1.2085	-4.1065	-4.838	-3.2186	-4.2603	5.8486	-5.051	-2.4824	-4.8244	-4.9562	-0.42773	-1.7979	-1.5056	-1.7718
2.221	5.873	1.1417	4.8536	4.2224	2.4159	3.7093	0.41703	-0.50455	1.9827	-3.0536	2.4016	5.6723	3.1498	0.50928	2.8298	1.1557	2.4526	0.93247	3.3624	2.5646	2.7008	4.6516	3.3689	-0.62363	3.0611	5.5442	-0.016525	-1.0796	5.8179	2.2648	2.5216	-1.3435	6.5443	3.5334	-3.3522	6.7516	2.0339	0.076917	-0.10683	7.6297	2.2041	7.1928	3.6671	3.9566	5.0567	0.34679	5.0613	1.2435	2.5968
-6.146	-7.5184	-10.009	-3.1883	-2.5556	-2.1931	-3.5921	-3.2494	-5.4139	-7.108	-4.4804	-6.4292	-4.3231	-5.2287	-6.1224	-3.9095	-6.7172	-7.2907	-6.9759	-4.5149	-3.4105	-6.5449	-8.0915	-9.5889	-3.2279	-3.2018	-9.0139	-14.387	-0.31606	-6.1124	-8.1248	-5.4085	-9.8079	-3.2833	-6.8066	-5.2914	-3.4829	-10.472	-3.0432	-8.8745	-8.1094	-6.4878	-7.0538	-10.502	-3.6444	-6.7361	-8.6614	-3.2192	-1.594	-3.9819
-11.412	-10.658	-12.324	-11.167	-7.9053	-8.4102	-5.4076	-6.9645	-7.1699	-5.191	-7.5081	-8.7538	-9.5705	-10.024	-6.2402	-7.4759	-8.3929	-9.1174	-9.9544	-9.525	-8.0466	-6.9393	-7.2597	-12.873	-10.602	-9.1941	-10.511	-6.1366	-4.9592	-10.029	-9.7362	-8.1762	-15.118	-9.8176	-14.545	-10.088	-9.7053	-7.6345	-6.9014	-13.543	-14.432	-3.7751	-7.7646	-7.8845	-10.359	-3.0753	-7.0211	-8.4791	-12.548	-14.379
-21.512	-21.201	-24.49	-23.205	-21.44	-24.411	-20.327	-22.796	-21.245	-25.685	-18.586	-26.076	-18.927	-18.499	-22.916	-21.577	-23.126	-25.541	-25.614	-19.132	-23.585	-22.728	-24.038	-22.408	-26.392	-19.877	-19.718	-20.315	-22.464	-20.811	-22.655	-26.748	-24.024	-19.396	-23.144	-23.938	-20.833	-16.921	-24.738	-18.91	-26.734	-23.072	-26.376	-22.954	-22.911	-26.054	-26.316	-25.332	-22.856	-25.934
-2.9648	-0.88131	3.011	5.9885	2.202	-4.1148	-1.2293	-1.1423	4.2447	1.1577	3.1545	0.43326	0.49966	1.267	1.8399	-1.0292	-2.7019	2.4529	-0.20212	-0.32855	-0.26332	3.1434	3.2888	2.9589	1.1455	2.4003	-3.2822	5.7287	0.3744	1.8416	5.0228	7.3344	-1.2388	2.8121	0.50352	-3.0389	-0.13669	0.23646	1.526	-2.3822	2.243	0.078428	1.0607	2.1892	1.5361	-4.4121	0.99623	0.041751	2.4128	-0.76951
-6.8004	-8.3988	-8.4692	-3.8072	-3.0323	-1.7304	-3.0624	-2.6025	-1.042	-1.669	-4.048	-4.4904	-7.038	-3.6376	-5.9207	-7.4387	-8.603	-9.3806	-8.4861	-2.8881	-5.88	-2.5447	-6.0565	-3.5364	-2.2278	-5.6401	-9.1226	-5.3601	0.043357	-3.1315	-4.687	-2.6057	-1.5828	-2.0348	-6.7235	-3.7514	-7.0869	-3.6852	-4.5675	-2.3663	-3.5702	-4.5528	-3.6796	-11.594	-7.3958	-5.0112	-6.1294	-2.8541	-5.3442	-3.8974
0.17225	2.0074	-2.8735	-0.56246	-0.90338	-3.7655	-5.4381	-0.44134	-2.6759	3.2405	-2.4165	-3.5769	0.24053	-4.8687	-3.5175	-0.97364	-1.4601	1.9046	-1.7973	-2.5806	-4.8242	0.71863	-0.46809	-2.8249	1.4106	1.7475	-0.3075	-0.94824	-0.49964	0.78031	-3.2024	-5.918	-1.1021	2.9692	-5.0369	-0.42638	-1.5828	1.5146	-0.29773	-3.5755	-0.046198	-3.7158	-2.1494	-3.0381	-1.7827	-2.454	1.1804	2.0927	0.53752	-2.2103
-10.697	-11.62	-15.391	-13.731	-12.418	-14.022	-12.493	-11.49	-9.5003	-15.914	-12.453	-11.535	-10.578	-14.762	-10.614	-12.907	-13.731	-15.757	-14.991	-12.948	-9.2427	-14.847	-16.199	-11.328	-13.593	-11.144	-13.269	-10.717	-10.14	-9.4836	-11.948	-15.401	-17.502	-14.979	-14.521	-14.336	-10.35	-17.314	-11.715	-14.598	-9.8911	-14.636	-12.779	-8.5777	-11.184	-10.946	-11.207	-15.435	-18.529	-9.6757
-7.5313	-6.9745	-4.5186	-8.8583	-5.5979	-6.254	-6.315	-4.9103	-11.184	-4.9116	-5.1567	-9.0486	-9.6674	-1.2456	-7.4275	-5.0681	-5.732	-6.0789	-3.1987	-5.8611	-6.5697	-3.2667	-6.6499	-8.1012	-9.8942	-5.1041	-6.2067	-6.4724	-4.3006	-7.2822	-4.0652	-6.6471	-4.8297	-8.2937	-2.9275	-10.276	-3.9853	-2.9342	-9.9838	-9.7324	-5.3101	-5.2784	-0.9871	-5.7285	-3.6393	-10.059	-1.7003	-6.9461	-2.8215	-3.6395
-8.5101	-5.6873	-8.7185	-7.3031	-5.8424	-8.4909	-7.6936	-11.3	-10.995	-5.2664	-10.985	-11.264	-8.5581	-10.408	-9.1839	-9.0846	-10.226	-6.6243	-7.9991	-10.429	-10.92	-11.513	-10.388	-6.2062	-10.446	-11.89	-9.5323	-6.0443	-11.386	-12.374	-10.892	-7.2224	-8.3339	-10.133	-10.754	-8.2816	-8.9055	-10.735	-11.843	-11.521	-5.7522	-6.5357	-9.9383	-11.628	-11.403	-11.796	-16.539	-10.941	-9.8846	-11.614
-14.113	-13.083	-16.323	-17.799	-15.59	-13.69	-10.286	-9.1063	-15.175	-16.777	-16.523	-21.305	-14.042	-17.319	-12.839	-16.322	-14.075	-12.721	-18.638	-19.92	-10.9	-13.59	-18.261	-13.45	-12.602	-14.262	-16.079	-16.554	-12.456	-16.03	-18.632	-12.136	-12.616	-17.596	-17.593	-11.089	-15.386	-14.261	-14.993	-9.4003	-9.244	-12.271	-19.702	-15.211	-12.596	-17.181	-13.64	-14.003	-12.95	-12.498
-19.461	-12.591	-15.099	-15.494	-15.73	-16.354	-11.002	-15.129	-11.642	-9.2123	-13.322	-12.634	-11.667	-14.129	-16.133	-9.7624	-13.314	-17.238	-16.63	-13.05	-12.239	-16.325	-13.184	-16.119	-17.482	-16.614	-15.106	-11.335	-16.939	-17.131	-16.376	-16.597	-14.139	-15.183	-15.677	-9.5751	-16.673	-13.169	-15.934	-13.179	-13.547	-12.969	-12.548	-12.833	-14.507	-13.291	-15.984	-16.625	-12.139	-15.442
0.18406	0.47249	-1.5958	1.1855	-0.26026	-5.3611	1.023	0.16901	0.39089	1.4739	0.34826	0.0023405	-1.4413	-0.018666	-2.0568	-1.6147	3.2409	-2.8381	-0.9581	-1.1331	-1.9642	0.62328	-1.2836	-2.5447	1.9049	-0.80482	-4.4161	-2.3286	-3.4352	-2.4815	4.7279	0.45771	-3.1099	3.4581	2.8782	4.4571	0.51798	-0.32035	-1.9283	-3.9787	-3.7712	-1.7957	-2.9513	-1.0842	4.0919	-0.87948	-1.0657	2.1381	-0.57257	1.23
-1.9151	2.2988	5.1427	2.9265	-2.9959	2.0546	1.9486	0.67495	-1.3065	3.2396	-0.72226	0.58001	0.54895	1.8114	-1.0643	1.1286	-2.4698	0.16621	-1.626	-2.4761	-0.85213	-3.3354	2.6745	1.378	7.0994	1.1297	0.24118	2.1567	1.6974	1.9069	3.1473	0.2518	0.10535	0.45846	1.9384	4.0518	1.493	2.9471	-2.7122	0.88942	0.053974	-2.4133	-3.9731	0.65382	-1.0834	4.8124	1.0882	0.084461	3.9663	-5.9919
0.76655	-4.7854	0.051065	-0.67452	-6.2603	-1.3397	-4.12	-3.4935	-2.5608	-2.3771	-4.9688	-0.95669	-2.0783	-4.3449	-1.4073	-4.5173	-2.8529	-3.5173	1.6742	-4.7975	-0.14361	-1.2865	-7.9603	-4.8412	-0.80786	-1.8143	-5.5279	-3.3243	-2.5891	-2.2162	-4.022	-9.4801	0.26625	-2.1129	-2.2968	-2.3686	-2.7035	-4.121	-4.2164	0.29149	-5.4581	-0.99624	1.9032	-2.9537	-3.6539	-4.8242	-2.2	-3.0747	-0.34048	-5.7641
7.7888	8.3314	6.5657	6.7603	7.4523	10.171	6.4572	5.6409	7.4492	7.3645	9.9391	11.361	6.8982	8.1796	6.6323	5.6181	9.6697	4.1212	3.8842	14.466	8.6472	9.5788	9.2169	5.2722	7.0432	7.7449	7.3379	5.1395	12.406	8.9361	5.6649	9.8024	9.6783	9.7309	4.6431	6.0236	10.918	9.9468	7.7866	6.5456	10.23	5.2652	8.5769	6.3271	5.0433	6.6092	3.565	6.823	2.5174	13.384
10.944	5.929	7.7146	5.509	6.6916	5.7045	9.731	11.301	7.4977	4.5858	8.5132	4.9013	11.543	8.6283	8.6498	5.1211	9.8505	8.1839	10.754	5.6742	10.191	11.544	6.7965	14.308	10.081	9.5158	10.37	6.2139	8.0327	1.7749	7.4697	5.4525	7.0607	11.821	5.7104	6.1024	11.083	13.058	5.8567	11.084	7.3107	6.6287	10.557	11.754	11.04	6.7073	8.9879	5.5034	5.503	8.7655
-5.3698	0.027437	-4.4995	-0.45216	-7.462	-4.3646	-3.0163	-4.513	-4.9118	-3.846	-8.8431	-6.8957	-5.553	-9.4798	-9.9339	-4.9378	-5.7704	-4.7129	-5.9386	-5.0063	-7.3898	-5.8803	-8.0217	-5.3925	-3.653	-6.3289	-3.5013	-4.4588	-5.7521	-7.2943	-8.909	-4.5842	-5.4622	-0.61596	-9.7164	-4.1988	-5.1544	-5.293	-4.3178	-3.0423	-3.9582	-6.0853	-2.3102	-2.2792	-5.3698	-6.92	-8.816	-4.5783	-5.6556	-3.1511
2.4294	3.6351	2.7957	-1.9517	-3.4646	-2.157	-1.1573	0.28893	-3.8256	4.1998	-5.4695	3.4489	-3.2034	-4.0988	2.4249	0.23903	-0.8888	2.572	0.11053	-0.58157	1.5982	-3.1222	-4.5555	0.76878	-3.203	-3.1592	-2.4091	-1.2675	0.19773	1.6319	0.49972	-0.38476	-0.081692	-0.271	-2.0035	4.9156	1.2905	0.54846	0.5417	-1.2799	-0.57181	-0.6759	-0.24863	1.5044	-5.0095	2.2488	-0.24091	-5.396	0.078993	-0.6674
-10.707	-10.178	-6.3041	-13.319	-9.1722	-12.586	-8.7963	-10.962	-5.7322	-6.5737	-11.155	-9.6081	-10.287	-8.6729	-13.086	-10.467	-7.051	-7.9426	-10.962	-15.546	-7.9279	-7.4164	-10.84	-10.475	-10.775	-10.574	-10.343	-7.7048	-9.4	-11.724	-10.538	-12.418	-11.451	-11.69	-13.824	-12.972	-13.567	-13.248	-8.6812	-5.8636	-13.171	-13.521	-5.6057	-8.7326	-1.1844	-10.938	-11.255	-9.9481	-9.5687	-10.908
-10.502	-11.046	-9.4959	-12.947	-8.3471	-12.506	-7.8213	-9.7185	-9.8343	-10.776	-12.774	-12.16	-12.14	-16.262	-13.083	-12.3	-11.306	-10.552	-15.855	-11.461	-13.193	-9.2806	-9.7706	-15.997	-15.571	-11.842	-14.554	-10.594	-16.616	-13.6	-7.5174	-13.617	-12.189	-12.095	-10.193	-9.1284	-9.7837	-13.081	-13.048	-12.619	-11.847	-10.26	-7.3562	-11.862	-10.013	-13.897	-10.729	-8.6279	-12.861	-10.723
-13.486	-10.309	-12.087	-11.038	-8.0396	-9.913	-11.005	-12.123	-11.017	-8.7432	-3.3315	-8.8596	-10.941	-11.005	-13.548	-7.3836	-5.0384	-10.679	-11.367	-13.684	-7.6455	-10.729	-13.003	-2.8784	-3.1414	-9.7896	-13.4	-12.592	-7.1327	-9.5864	-11.829	-10.108	-14.131	-10.688	-7.3829	-9.8674	-12.894	-12.443	-10.577	-9.2088	-8.017	-5.9486	-11.866	-12.381	-9.8072	-15.119	-8.6739	-13.955	-10.141	-8.7946
8.3864	4.5623	6.1838	6.1289	3.6787	7.7983	6.2928	5.7931	7.1126	8.3291	6.859	9.6023	-0.0091377	8.1554	1.9109	6.1243	7.7283	9.3639	7.1717	9.6805	4.8311	3.8095	6.6359	4.4358	7.9067	7.9568	4.4919	3.7441	5.2928	11.01	7.1309	6.5809	10.756	2.725	4.758	6.2448	6.9294	3.1528	6.7785	4.8069	7.0397	6.9534	9.9265	9.0735	4.8051	3.1417	4.7274	11.201	5.0201	5.2064
-14.119	-4.8734	-11.291	-12.536	-14.641	-10.262	-12.344	-10.379	-7.4879	-10.841	-9.6216	-7.5713	-14.432	-10.087	-9.3964	-7.2904	-15.723	-12.554	-18.989	-14.762	-13.182	-13.235	-8.7928	-13.262	-10.282	-9.1126	-10.949	-8.4922	-11.961	-5.6006	-15.35	-8.9983	-14.191	-10.04	-9.2017	-13.417	-12.142	-9.6054	-11.534	-16.641	-10.707	-9.6137	-13.23	-11.76	-9.606	-17.199	-7.7777	-14.89	-11.887	-12.498
-13.365	-9.3059	-8.3388	-9.4764	-10.252	-15.181	-12.205	-11.291	-9.2465	-12.356	-13.811	-14.363	-14.592	-9.9254	-9.9745	-12.902	-12.702	-6.7642	-17.816	-15.418	-12.039	-13.375	-11.925	-10.052	-12.758	-10.222	-12.99	-12.771	-15.069	-13.484	-15.29	-15.061	-14.461	-6.6507	-12.547	-12.169	-11.078	-15.091	-15.5	-15.259	-13.371	-9.9369	-13.52	-15.635	-11.829	-12.935	-13.335	-15.61	-15.888	-12.063
3.6181	5.1084	6.8283	0.64279	-1.7554	0.87422	-0.77	-0.42158	5.2215	-0.011992	1.2497	2.1538	-1.9217	-1.4651	-2.1663	-3.3294	-1.3413	1.2673	0.57418	-3.163	-4.7925	-5.6662	3.0532	-1.9232	-3.914	-2.4921	-0.65344	1.5701	2.3548	-2.8435	0.98475	-0.025844	-0.98129	3.1626	-2.4585	-0.50745	-4.3541	-3.2166	-1.9001	1.3625	-3.7525	2.2621	1.1513	0.49623	-5.7271	-2.317	0.45546	-1.8719	-0.29274	-3.4191
6.753	7.1961	7.2244	4.5689	10.345	9.4337	8.7791	8.775	6.1268	5.462	4.9918	8.5827	0.48698	8.7582	8.2733	2.3127	2.7446	7.93	8.611	6.7029	2.9098	0.14636	5.6004	9.296	3.0377	5.6861	5.7362	11.76	9.0307	10.211	8.9887	9.9694	13.765	11.83	5.3045	7.8975	3.683	6.3756	3.048	5.8219	3.4525	7.3414	6.9849	10.097	9.0169	9.676	3.0146	3.885	7.3974	6.0975
-7.4086	-5.0582	-4.4213	-7.256	-1.7403	-4.2258	-3.1632	-3.7279	-5.2491	-5.3882	-2.8233	-1.0636	-5.2704	-0.44918	-4.5511	-8.8429	-9.2303	-4.4591	-3.0367	-3.565	-1.474	-4.5932	-4.1977	-2.1105	-6.5678	-2.7281	-2.9674	1.6664	0.04873	-2.3879	-8.3662	-4.2267	-6.244	-3.3098	-3.1643	-5.9399	-1.6117	-5.2856	1.179	-5.883	-2.9048	-2.1388	2.1402	-1.5259	-4.0799	-2.2876	-6.7186	-5.694	-5.4808	-7.8329
-5.3397	-7.2126	-6.7014	-6.2831	-6.7312	-3.7207	-10.169	-2.9299	-2.6578	-7.2345	-7.3349	-8.4651	-1.3343	-6.425	-5.0491	-4.5047	-7.2187	-1.8573	-8.0371	-5.7158	-3.1077	-3.9374	-11.386	-7.204	-5.9025	-3.2366	-1.4911	-8.5128	-7.1571	-4.4307	-7.9875	-3.8579	-1.9962	-1.3807	-2.4612	-5.6928	-1.7162	-7.995	-7.4245	-3.0257	-6.4194	-2.3996	-5.5337	-4.1874	-2.2808	-2.9053	-6.8609	-1.438	-5.5681	-7.4982
9.7111	9.0378	8.457	12.299	11.19	7.7094	7.7087	6.3544	8.658	10.563	7.7724	13.57	9.4506	6.5258	5.5878	5.1801	7.617	7.4682	7.5255	4.8351	6.5782	8.9862	12.979	9.4783	5.4533	10.008	7.2062	5.3917	2.7569	7.9474	5.3847	11.472	7.9233	6.5783	7.0648	11.448	10.577	8.7887	6.4818	9.19	6.9325	7.4418	9.036	8.2574	7.1571	10.852	7.2578	13.717	7.6716	7.8875
7.1235	9.8042	4.479	7.504	6.5977	5.8864	2.9446	9.1157	3.8298	2.0185	5.469	5.9213	5.4551	4.1561	3.8543	5.409	4.6291	5.3753	4.8293	5.6247	4.0114	2.9987	6.6696	12.483	2.5555	10.224	6.2758	8.7169	10.425	10.456	6.8333	5.4506	11.153	5.5614	7.1531	5.9018	7.4636	5.5741	2.6132	3.2918	7.6397	8.7298	6.9953	8.8203	5.4053	7.2551	6.2246	10.66	3.339	8.2253
-9.459	-5.9032	-11.631	-6.6503	-7.2937	-14.227	-12.021	-7.7826	-9.7778	-9.2484	-9.2936	-10.171	-9.8771	-7.7635	-8.2439	-9.1876	-9.5797	-10.833	-9.6383	-10.501	-11.015	-5.878	-5.9707	-11.474	-11.148	-12.525	-6.6419	-13.164	-7.3938	-8.6455	-7.3101	-11.695	-8.8695	-11.814	-6.9181	-7.4661	-7.4632	-7.9411	-8.5555	-6.2679	-12.186	-9.4874	-4.4018	-13.376	-13.396	-7.2211	-5.4325	-4.9778	-10.908	-4.7325
-1.1773	-2.3213	-5.7859	-11.853	-1.5426	-2.9894	-1.4845	-4.8912	-7.0103	-1.7541	-0.80878	-3.0779	-2.9078	-3.924	-1.0397	-5.6317	-4.0568	-5.8413	-5.3689	-7.0519	0.069156	-1.6068	-2.287	-5.4579	-2.1058	-1.3046	-8.8948	-4.4542	-2.3963	-5.0083	-2.3189	-2.5116	-6.7746	-7.1495	-5.639	-4.3461	-2.3611	-5.0167	-4.1389	-3.1072	-2.3539	-2.7323	-9.9059	-1.6692	-2.5379	-5.8948	-5.0256	-4.8905	-1.5597	-0.56778
1.4225	2.2442	0.90598	2.1781	-0.10517	0.47887	-7.0015	-0.15376	-0.08942	0.70452	-0.046568	-1.5192	4.2648	-0.53126	1.9818	0.3568	2.1515	0.22346	3.7539	2.6145	3.9156	-3.2301	1.6057	3.0623	-1.1486	3.6862	2.497	-2.4383	2.8842	2.0457	5.6483	-1.9547	-5.5504	-0.84021	0.15198	0.18813	1.8276	-0.92692	-0.90692	-1.5589	0.18762	-2.297	1.6657	0.45188	1.75	2.9263	2.0044	3.4924	4.5911	3.274
-14.118	-12.424	-10.405	-13.765	-16.256	-13.283	-14.223	-9.8646	-14.183	-18.959	-14.233	-17.394	-13.952	-9.2119	-13.183	-14.657	-16.112	-10.912	-14.563	-13.952	-13.033	-11.483	-18.423	-17.223	-10.649	-14.789	-16.41	-15.624	-6.9954	-14.838	-11.297	-12.561	-16.006	-11.503	-15.99	-13.869	-17.548	-9.1857	-14.844	-13.286	-14.325	-14.911	-12.508	-14.317	-11.878	-13.637	-16.98	-16.079	-17.917	-11.686
-20.425	-20.661	-17.635	-23.706	-23.571	-24.206	-20.87	-19.582	-20.358	-23.488	-17.358	-22.517	-20.069	-21.844	-24.782	-19.786	-24.162	-22.663	-23.773	-25.16	-22.545	-21.6	-20.088	-28.088	-24.364	-20.081	-25.925	-22.096	-27.847	-26.039	-18.939	-24.053	-24.571	-21.089	-20.644	-21.354	-25.981	-21.75	-24.312	-21.488	-25.386	-21.605	-16.261	-21.472	-25.093	-23.359	-23.125	-20.869	-16.075	-20.219
-3.7317	-4.24	1.2413	-4.914	-7.3172	-3.5222	-5.0056	-3.7248	-2.4808	1.1472	0.99595	-4.0154	-1.6301	-3.5026	-3.5191	-0.31622	-3.2376	-6.8922	-0.98754	-6.0335	-2.3571	1.7745	-2.8737	-2.3815	0.31627	-0.30812	-4.2122	-5.1027	-1.5401	-2.8416	-2.5427	-6.1961	-0.65014	-2.1361	-5.8998	-6.9165	-2.7887	-5.7413	-2.6543	-1.2363	0.75362	-7.9929	0.459	-6.8483	-5.5014	-4.7218	-0.17781	-1.628	1.8259	-1.2571
-3.6944	-5.2024	0.5682	-3.5604	-0.5784	-1.4541	-2.7504	-1.1511	-4.7535	-2.057	-0.38095	-5.2662	-3.0045	-3.5087	-0.78366	-1.4823	-5.3964	-5	-3.989	-3.2218	-5.298	-5.1234	-5.9337	-4.7572	-3.4755	1.5399	-1.0767	-7.5892	-0.70936	-2.417	-6.2307	-2.027	-6.8152	-1.4907	-0.65642	-1.3394	2.373	-5.9901	-1.8039	-4.1296	-4.3106	-1.9054	-1.888	-5.9342	-1.6881	-4.8646	-3.4805	-2.1605	-0.28981	-5.9246
2.7958	2.5705	-0.89213	2.4256	-1.3279	5.1844	0.10148	2.2	2.6331	0.18582	4.1583	-2.2266	4.081	1.474	-7.4393	3.473	-1.0356	-2.3017	1.2212	0.48724	-1.1541	3.4385	1.7056	1.9697	0.88027	3.9388	-1.8715	0.027352	3.5168	-2.1743	3.8042	1.9283	1.3785	-1.9187	1.8922	2.6741	1.2092	3.1827	1.7912	4.2684	-1.631	2.3121	-0.16552	-2.9328	5.7281	0.17039	1.8595	5.8548	1.1325	2.0837
-1.5704	-1.8214	-0.92846	-2.2413	-3.7076	-0.017871	-1.4037	-5.5647	-6.6176	-0.74463	-6.2979	-2.7804	-2.4819	-2.4513	-1.7704	-2.634	-5.9386	-4.5405	-2.632	-4.7359	-0.021078	-0.54199	-4.1557	-2.6367	-6.1281	-4.7038	-6.9617	-4.1375	-0.98252	-1.701	-1.52	-1.4512	-4.3723	-3.0422	-6.7166	-4.3432	-3.605	-5.9715	-5.2814	-5.0394	-4.0158	-2.0134	-2.5536	-1.1527	-7.9588	-1.0709	-7.2174	-1.0297	-1.6597	2.2843
-1.2432	-7.267	-5.7319	-2.9888	1.808	2.0563	-0.143	-4.413	1.7823	-2.8338	2.6545	-2.5585	-0.13064	-2.7729	-3.6388	-0.59256	-2.5279	-4.3971	2.647	-1.1814	-2.742	-4.7011	-3.2061	-2.1535	-2.847	-0.18301	-2.5184	0.84591	-3.5888	-4.1276	-1.8685	-0.57175	4.5095	-0.664	-3.2732	-2.1135	-0.29292	-4.1835	4.8233	-1.091	4.0781	-0.51086	-6.1835	-3.3303	-0.94516	-5.1256	-4.1578	1.3088	-4.1534	-7.3966
-2.6118	-2.4999	-6.2487	-9.7717	-8.5414	-8.3012	-1.9609	-2.6921	-1.5848	-3.9238	-1.9541	-2.841	-2.0288	-7.079	-4.8166	-3.803	-3.398	-5.8574	-7.8479	-1.3234	-5.2454	-7.0252	-4.7034	-7.1242	-0.94972	-6.7904	-4.4159	-4.2005	-4.8986	-5.8074	-3.9437	-6.0946	-4.3618	-2.6403	-2.2147	-2.2527	-4.5438	-3.7938	-6.5278	-1.7605	-3.5009	-5.1072	-4.1779	-6.1554	-10.004	-2.411	-4.1582	-2.1328	-4.1008	-7.8199
0.65296	-2.2201	-4.4629	-5.1861	-1.2901	-3.6798	-1.946	-2.7086	0.5953	-1.3471	-0.39358	-3.442	-1.0312	-4.3194	-1.4973	-2.3022	0.87869	-2.9055	-1.7433	-1.839	3.2106	-2.8183	0.18896	0.27196	-5.5	-1.9011	3.0677	-2.9778	2.3834	0.23204	-1.3371	-1.892	-3.7697	-1.9254	-1.4354	-0.12579	0.019417	-0.68154	0.71373	-1.5269	1.5044	-1.1064	-2.2206	-4.6522	-1.3735	-2.7715	-2.4429	-2.1972	-5.0378	3.9366
-6.4875	-5.0067	-6.3313	-3.3223	-4.4408	-6.6369	-4.1466	-1.2502	-3.1808	-8.5028	-3.8553	-5.6665	1.5371	-5.8172	-2.2043	-3.4366	-6.5677	-4.1347	-4.8762	-6.5966	-6.7731	-6.1273	-5.9313	-7.7887	1.4591	-6.0599	-4.162	-6.9054	-5.2494	-7.4458	-3.9477	-3.445	-5.95	-0.0093511	-5.4455	-5.1464	-0.20133	-5.909	-5.0341	-4.9625	-2.7223	-0.027395	-6.4396	0.75275	-4.0947	-5.959	-4.1472	-4.3693	-3.3308	-2.3821
-2.0002	0.68354	-2.3299	-2.014	5.0918	0.96312	-1.3917	-2.252	-4.0122	-0.022445	-6.9687	-3.6658	0.70236	0.63841	-1.6915	-5.0107	-2.8886	-1.7507	-6.8244	-5.6431	-2.1313	-1.4536	-0.61235	0.22359	0.90665	-2.8106	-2.3648	-2.3368	-3.4417	-2.1763	-0.881	-5.7116	-4.9166	-3.0474	-0.2682	0.081524	-3.13	-3.62	-1.9215	-0.30173	0.69933	-5.5995	-0.74576	-2.4371	-4.2633	-2.1266	-1.8867	-3.3878	-0.012352	-4.3098
-13.22	-16.398	-12.626	-14.421	-13.592	-15.49	-14.327	-13.393	-13.684	-15.329	-15.015	-17.226	-13.74	-13.051	-14.406	-20.782	-8.9495	-12.293	-13.384	-14.772	-13.969	-11.952	-11.662	-19.28	-12.794	-10.78	-17.252	-14.775	-14.533	-14.041	-15.609	-15.227	-20.36	-16.991	-15.36	-13.911	-12.92	-16.199	-15.703	-12.841	-11.407	-18.367	-16.253	-16.254	-17.404	-15.575	-12.041	-15.178	-16.578	-12.277
-7.7456	-9.0922	-11.238	-10.794	-11.634	-15.091	-10.528	-10.101	-13.834	-14.681	-9.0028	-18.624	-14.367	-12.438	-10.208	-13.835	-13.366	-15.362	-9.3799	-13.977	-11.326	-11.629	-14.674	-11.97	-10.663	-13.416	-17.831	-13.143	-14.744	-9.6768	-15.575	-14.175	-12.528	-10.081	-14.887	-12.826	-16.164	-11.927	-12.32	-15.362	-9.4481	-11.6	-13.551	-14.742	-14.553	-14.38	-9.3523	-11.499	-17.796	-9.7003
-8.8544	-9.6487	-9.8251	-11.347	-8.6422	-7.679	-6.5957	-4.124	-8.9461	-14.611	-7.6256	-5.8157	-4.8488	-15.387	-6.2248	-13.648	-11.805	-6.8897	-7.7497	-6.5323	-10.072	-12.119	-7.5473	-7.3597	-7.0092	-10.085	-10.431	-8.4648	-6.7728	-5.4309	-11.286	-13.19	-8.8941	-5.8586	-8.9636	-4.6326	-7.1766	-5.0511	-8.889	-13.092	-12.009	-4.5855	-10.616	-6.835	-5.689	-11.61	-5.6616	-9.8893	-7.7753	-6.6549
-9.1157	-6.4	-11.67	-8.4411	-13.816	-10.822	-9.5928	-12.481	-9.512	-15.999	-9.3544	-13.83	-14.256	-12.906	-13.033	-12.143	-9.4675	-12.657	-12.397	-13.031	-14.402	-13.526	-9.4855	-13.267	-11.228	-13.512	-8.5117	-12.385	-12.942	-12.662	-10.025	-13.824	-12.057	-16.385	-11.507	-11.602	-7.9315	-9.5352	-10.021	-10.033	-15.215	-10.662	-8.9383	-13.596	-8.4103	-10.203	-13.185	-12.77	-9.0377	-11.306
5.1091	7.039	6.4179	2.2558	6.4338	4.6777	9.0926	4.4628	5.6213	2.6843	7.4868	4.2388	7.3208	4.2247	6.9825	9.0661	6.8892	2.9652	9.9768	8.6546	2.177	10.265	6.125	7.1956	2.1047	5.2713	3.6236	2.1908	5.337	9.2311	6.7491	2.5881	4.4521	9.0723	2.8728	3.0177	2.439	2.421	4.8662	7.1168	9.2575	8.5714	6.7749	9.0904	2.945	3.6474	7.1639	5.1366	3.6183	7.5448
-12.692	-11.575	-16.15	-8.7186	-6.393	-16.249	-7.8248	-14.639	-9.2779	-9.4288	-14.178	-12.789	-15.467	-9.4907	-11.41	-14.566	-12.921	-9.228	-11.009	-12.818	-12.68	-9.0275	-12.34	-6.559	-9.8565	-9.5942	-9.0658	-11.316	-11.283	-9.5826	-8.5033	-14.352	-9.849	-7.4486	-10.984	-12.955	-8.7565	-10.667	-14.097	-8.146	-9.8523	-10.116	-13.606	-13.658	-9.9069	-14.578	-12.678	-9.7168	-14.14	-11.562
5.8378	6.9748	5.8355	9.6344	9.422	7.4428	6.6467	13.336	9.0151	9.5591	6.7563	10.535	5.4032	9.3063	10.731	13.605	7.7457	10.369	11.028	8.2292	8.9815	8.0406	6.6534	11.343	10.472	11.052	9.1312	11.293	8.7412	8.6989	8.765	9.1678	7.1607	13.373	8.5418	7.4694	8.1435	4.7065	11.862	11.812	7.9904	12.231	8.2073	15.846	7.6931	7.3191	14.468	7.4528	18.065	9.7512
-9.126	-12.671	-8.2424	-7.7931	-10.401	-8.8768	-9.8559	-5.8496	-10.692	-6.5293	-13.333	-5.5317	-10.479	-9.017	-7.2852	-5.9216	-7.4313	-7.4153	-10.968	-8.5203	-9.0596	-7.01	-4.6721	-8.0924	-11.394	-9.0415	-11.546	-8.8781	-13.378	-11.256	-6.8428	-8.8082	-7.7504	-10.028	-10.408	-7.6073	-5.4693	-11.336	-9.8812	-12.032	-7.837	-9.9143	-6.1941	-8.2963	-14.039	-10.226	-10.636	-8.4491	-10.071	-9.648
2.7472	-2.1865	-3.9844	-6.2431	-0.49973	2.9859	-1.4964	0.69415	2.9005	-1.3155	-2.3096	-3.6641	1.394	-2.2144	1.5031	2.1133	0.99063	0.17196	0.18195	-2.299	2.1162	-5.5325	-0.053778	-5.6358	-2.6369	0.45499	-0.41553	-1.4355	-4.3549	0.75641	-5.6744	-0.96077	-4.9107	3.7031	-3.6983	-2.4503	0.75589	0.21735	-0.092011	1.0627	-4.5885	-6.9853	-4.9097	-1.4749	0.64095	-2.5539	-5.5381	-3.6731	-1.7165	-5.3081
-8.4288	-1.8533	-4.5328	-4.8084	-3.424	-8.1426	-6.7086	-1.2359	-3.1502	-6.1423	-3.7822	-4.5507	-4.3031	-8.2499	-8.51	-3.3018	-4.1907	-6.6729	-1.0502	-0.70888	-0.7824	-1.6233	-1.9944	-2.4017	-1.3155	-3.7852	-5.7978	-1.4923	-3.5081	-3.0928	-3.0194	1.5722	-6.3649	-4.7495	-2.5669	-0.007817	-6.0895	-4.0422	-0.0082228	-4.1143	-3.2573	-3.0798	-1.5554	-5.8116	-5.3247	-4.9903	-2.7484	-3.1655	-4.1342	-3.1518
-13.04	-8.8598	-7.3033	-8.4728	-9.2554	-13.93	-9.0301	-11.842	-7.9994	-9.7917	-8.1846	-11.622	-15.133	-12.043	-10.017	-7.0867	-9.3274	-5.8026	-13.3	-5.8127	-11.408	-5.2114	-14.013	-13.03	-15.621	-14.695	-13.314	-8.77	-9.7102	-9.2095	-9.7509	-9.9906	-10.307	-8.7241	-15.489	-10.023	-16.509	-13.273	-15.615	-10.653	-10.012	-8.3866	-12.775	-8.8399	-16.906	-11.787	-7.8002	-8.9056	-6.6679	-11.17
1.7948	-5.9538	0.58073	-0.92733	-1.1396	-1.0325	-5.7618	-5.5441	-0.24491	-3.4232	-1.4363	-2.5315	-0.89016	-7.348	-0.049843	-1.6502	-4.2888	-1.541	-4.6269	2.3336	-0.7859	-4.052	-1.9163	-2.9147	0.70074	0.48349	-0.7229	-5.1893	-2.0072	-2.7997	2.51	-6.7663	-1.0629	-2.48	-0.75863	2.3201	-1.0423	-2.367	-5.3516	-2.8091	-2.5837	-0.57643	-1.5366	-2.3693	-5.9749	0.4406	0.97168	0.93916	-0.06488	-1.3688
-4.2527	-1.8066	1.164	0.72536	2.6903	-0.76157	-2.843	-0.72855	4.5756	2.4465	-1.4463	-4.2658	2.6435	-4.6933	-4.0654	-0.1115	0.8842	-2.0325	0.08494	-2.1242	-0.74567	-6.7813	-4.0899	-0.21415	-0.64068	-2.0087	-2.8493	0.029669	-2.5938	-3.2272	-1.8805	-1.0754	-6.0432	-1.3136	-0.3453	-2.9274	0.58231	-4.1526	-3.5545	3.1457	-2.4603	-4.4367	-2.3177	1.8889	-4.1341	2.6337	0.42206	-2.5743	4.2886	-0.91573
-2.5163	2.0974	3.8978	2.4668	-3.2273	5.4286	2.2815	-0.045358	1.831	4.2387	1.6075	0.50032	-0.85682	3.0884	-0.075364	3.1258	1.4715	3.1369	3.5832	2.5984	2.1161	5.0361	0.35446	1.6431	-1.2727	-0.41719	6.5516	-0.59541	1.848	-5.2034	1.1482	1.2354	1.095	-0.95756	0.75755	4.8185	4.2093	2.4189	3.4535	2.5667	-1.2262	-1.6122	0.83245	1.4333	7.3925	0.20375	-1.0755	6.8903	2.91	3.7072
-2.1854	-2.3713	-3.3361	-0.35531	-3.5059	-4.7885	-1.9882	-1.1348	1.1936	-2.5439	-4.6002	1.29	-4.065	-1.5488	-2.8341	-3.4363	-5.1197	1.9967	-3.0934	-6.1117	-8.2292	-2.0957	0.66385	-1.0636	-1.0483	0.89652	-4.4766	-1.4567	-1.3352	-1.9522	-0.60054	-3.2776	-4.0337	-7.587	2.1328	-0.31553	-0.37802	1.5385	-5.7739	-2.367	-0.89174	-1.5872	2.3175	-3.2576	-4.9097	-3.9145	1.0517	2.3348	-1.7211	-2.0409
-10.848	-8.9169	-5.4557	-7.3246	-6.9357	-2.7996	-7.276	-2.83	-6.6869	-3.5213	-3.7972	-7.9849	-3.675	-2.4972	-4.4828	-2.9559	-4.8552	1.6947	-1.3435	-3.6018	-1.0138	-2.6628	-5.7991	-10.743	-6.8671	-6.3256	0.6801	-5.3269	-4.3928	-4.1376	-6.3252	-7.5842	-7.7244	-1.6892	-1.8991	-2.5195	-8.0281	-8.169	-4.9381	-5.695	-4.2272	-5.2526	-4.4698	-9.5764	1.3134	-5.0578	-8.2988	-6.1755	-7.7499	-3.5907
5.6622	7.581	2.3025	2.9985	3.4713	8.5205	5.4735	8.2353	7.3833	8.2208	7.4554	6.4094	7.8648	6.199	8.1271	7.163	8.6867	7.9839	6.8196	6.1602	6.018	10.259	3.0533	4.9707	1.3372	-0.40169	6.7519	6.9889	5.6502	4.643	7.3694	4.72	9.0035	4.4795	5.9031	2.8411	8.2179	4.2681	5.924	6.623	6.3812	9.885	0.0091038	6.6416	3.2098	7.1955	6.8342	6.6464	3.1268	6.7039
-9.985	-1.5737	-3.312	-3.856	-3.1923	-6.6495	-4.3621	0.90932	1.076	-1.6315	-1.35	-1.014	1.4535	-0.91748	-1.364	-3.6887	1.3126	-3.1994	1.5854	-2.5245	-3.2659	-3.4262	-5.0409	-0.28725	-3.5154	-0.72661	-2.6764	-7.3351	-0.16997	-1.2437	-2.67	-8.1745	-3.035	-5.2324	0.043662	-5.1961	-3.2135	1.3329	0.64661	-5.962	-0.86775	-2.6451	1.4019	-3.653	2.1347	-2.5181	-0.50421	-1.7277	-2.796	-2.1715
-4.1439	0.45257	-6.3358	-7.8504	-4.0179	-6.0736	-1.8007	-3.8618	-1.4694	-6.6053	-3.4429	-1.2383	-1.2358	1.1443	-1.4257	-1.1647	-6.4382	-3.7725	1.1375	-5.9262	-3.7852	-2.2047	-5.7705	-8.1799	-1.6299	-4.7466	-4.0476	-3.2288	-4.9253	-0.46019	-6.9585	-2.5915	-2.0699	1.3546	-1.932	-2.7158	-4.7736	-1.4548	-1.7522	-3.6203	-5.3196	0.27158	-0.96999	-3.2584	-4.3588	-5.6555	-3.8145	-0.23065	1.2827	-3.8961
-22.564	-19.545	-22.108	-21.955	-20.125	-23.376	-20.246	-22.455	-22.885	-22.34	-22.189	-24.926	-20.837	-20.354	-18.678	-19.975	-21.189	-23.417	-24.563	-25.069	-27.307	-24.78	-26.141	-21.545	-21.332	-18.382	-21.303	-23.676	-20.111	-20.417	-25.363	-20.946	-20.243	-22.879	-18.436	-22.6	-19.841	-26.223	-20.398	-22.607	-19.801	-20.35	-26.821	-18.998	-24.159	-20.642	-20.283	-25.331	-25.516	-23.675
-15.216	-19.276	-15.312	-14.693	-16.355	-12.205	-16.637	-15.677	-19.067	-12.384	-11.817	-10.849	-15.051	-12.343	-17.764	-13.321	-16.858	-14.39	-17.08	-11.824	-10.808	-13.243	-11.752	-13.982	-11.27	-14.131	-18.996	-12.344	-13.436	-11.281	-17.812	-15.366	-17.188	-17.934	-15.878	-12.331	-15.7	-7.6598	-15.236	-17.569	-16.769	-14.836	-11.749	-16.314	-13.734	-12.596	-12.466	-12.846	-17.486	-14.093
1.2072	3.1324	1.3669	4.4494	1.0574	1.0308	1.4083	1.7973	-1.3446	3.8181	1.9457	2.2082	-0.84705	0.55346	-0.73695	-1.0946	0.4561	3.4523	3.0977	2.1552	0.25553	-0.23396	-0.80231	-0.14196	0.78948	2.3423	2.2583	1.4775	0.39115	2.2825	1.7194	-1.0371	-1.617	6.0996	2.1786	-3.7554	1.9308	0.054388	-2.0977	2.6314	2.6275	3.289	0.42201	-1.4773	2.817	0.46163	0.6464	2.0984	2.194	-0.63303
-5.5	-8.2426	-6.538	-1.2012	-4.8818	-4.1789	-4.9473	-6.1948	-5.5649	-6.6567	-5.8199	-5.3987	-3.2373	-2.504	-2.6487	-7.2568	-7.61	-4.4515	-0.54114	-7.9101	-1.5124	-3.7988	-2.1775	-5.4492	-7.1391	-6.3236	-4.9054	-5.3622	0.076538	-2.2506	-6.144	-5.6182	-3.1168	-3.1548	-7.4044	-6.9514	-11.195	-4.3714	-3.5592	-5.5713	-2.818	-4.0286	-4.0917	-4.4576	-2.504	-4.9979	-6.5104	-5.953	-4.1927	-7.37
2.7294	4.3374	1.2007	0.59337	-0.47781	1.7442	1.1025	2.5599	0.064154	1.6757	0.31843	1.2994	4.3158	3.2176	2.9517	2.5581	0.56353	10.643	1.8921	1.575	3.9153	0.5427	1.7906	3.1827	2.2174	-1.6664	9.212	3.919	-0.69745	-0.52474	4.8065	1.8493	5.4493	3.6093	1.8423	2.731	-1.8838	6.4334	2.0515	3.8565	3.5482	3.4055	1.422	1.8086	4.0737	4.7151	7.1282	4.8503	5.1327	-0.7187
-9.809	-7.982	-11.432	-12.479	-8.0254	-7.0919	-10.041	-9.3312	-11.655	-13.113	-14.05	-8.983	-14.474	-12.753	-13.697	-11.297	-7.642	-12.159	-10.817	-12.762	-14.996	-10.423	-14.68	-15.094	-12.586	-14.112	-7.8251	-13.685	-11.367	-11.553	-10.616	-10.915	-17.414	-13.279	-12.39	-9.7559	-14.745	-12.667	-15.378	-15.502	-16.34	-8.7724	-16.593	-13.847	-11.66	-13.789	-11.415	-10.61	-15.457	-13.614
-3.9178	-1.7446	0.80032	-2.7541	2.9208	-1.6383	0.69573	-2.2033	-2.368	-5.8516	-1.291	-2.7355	-4.0835	-1.0924	-0.69327	-1.7789	-2.6165	-1.9306	-1.039	-2.8764	0.78482	1.6216	-4.2157	-3.3232	-2.3621	-4.2811	-3.3039	-4.4182	-0.26347	-3.7362	1.6958	-4.6445	-2.6199	-1.5212	2.2533	-2.3171	-4.7486	2.0424	0.29019	-2.5874	0.53419	-3.0425	1.3849	-0.98743	0.83507	-2.6769	-2.4563	-1.1256	-2.3703	-1.3076
-1.2952	-0.9822	-9.0955	-6.4156	-5.5302	-4.061	-6.937	-11.907	-3.7754	-3.0725	-7.3295	-10.608	-4.9413	-4.4859	-2.9638	-5.1144	-5.9945	-2.416	-2.9386	-8.9792	-4.6206	-9.384	-8.2768	-6.9831	-5.4696	-3.7453	-7.8775	-7.4856	-5.4141	-8.3949	-6.4394	-6.0392	-5.1031	-10.67	-5.7079	-1.8105	-6.9108	-6.2236	-3.5625	-3.3178	-3.0018	-5.9029	-4.2837	-4.4538	-4.3359	-3.0794	-4.6853	-2.9368	-1.6663	-8.8361
7.1928	6.5672	1.1071	1.4312	5.1409	2.0901	8.1252	0.3944	3.1998	4.2091	2.6912	2.1551	4.4005	-1.8073	0.97995	2.9947	1.7734	5.8901	2.1432	3.3707	1.6566	2.586	-0.087632	0.97977	5.9441	0.7165	5.8234	2.1188	0.59133	-0.2303	2.3007	0.38678	-0.52286	3.281	3.0796	-0.60798	2.0065	0.56203	3.4547	2.9273	0.90186	2.0954	4.3906	0.71287	4.7518	6.9928	2.1768	3.2629	3.0058	2.7359
-8.7776	-9.1181	-2.8561	-10.48	-12.911	-10.417	-6.4655	-8.02	-10.49	-10.828	-6.9986	-5.4634	-7.611	-14.794	-5.8422	-7.3349	-3.7656	-9.5728	-10.938	-10.128	-4.5921	-7.1297	-6.3599	-10.844	-4.5182	-12.437	-11.232	-10.716	-3.5842	-7.317	-6.9589	-8.0686	-8.9503	-9.8889	-12.593	-12.463	-7.7949	-12.704	-13.497	-10.128	-3.2074	-9.327	-8.8531	-5.661	-7.7813	-2.4646	-12.729	-4.9694	-9.2738	-10.717
-2.7281	-8.0352	-4.5339	-10.371	-7.3466	-5.6379	-11.429	-10.519	-9.8364	-8.3428	-7.3972	-8.3096	-5.9044	-3.5663	-3.0246	-5.7408	-9.0999	-2.2858	-8.2041	-4.6234	-7.9605	-9.7747	-6.8084	-6.96	-6.7825	-6.9794	-2.4549	-1.5177	-4.1486	-7.9615	-1.6295	-9.1559	-13.083	-7.2946	-7.3484	-1.186	-9.6811	-4.0268	-2.221	-5.4987	-7.6612	-3.2924	-4.2313	-12.947	-12.083	-2.9755	-6.3755	-4.8496	-8.3361	-9.3638
-4.1334	-2.4053	-0.41607	-0.29545	0.61033	0.72392	-3.1385	-1.3205	2.8042	-1.081	-1.5014	-2.4775	0.37347	-3.139	-3.1038	1.0371	-0.67697	0.71169	-3.056	-2.0537	-4.3947	-2.4393	-0.17541	-2.8115	-5.5295	3.0037	0.87788	-5.0787	-0.64576	1.5615	-0.18762	-5.1332	-2.2922	-0.9915	2.8645	-1.2077	1.4766	-0.68214	-4.7942	2.2763	-5.3403	-0.018622	-1.032	-3.3617	0.47978	-0.6695	-2.643	-5.1545	-2.9992	0.28481
0.47887	2.2337	3.3891	0.92816	0.074234	4.0719	4.0272	1.7692	4.2638	7.1258	2.834	0.029798	-3.2732	-1.0458	2.5487	-1.0425	-1.4857	-1.3541	0.38758	1.573	3.2475	7.0432	2.8682	5.7738	0.35751	3.4512	2.9576	6.5877	6.6654	2.9196	5.7604	-1.6421	7.1149	3.8387	4.8433	1.3514	1.389	0.66452	0.80761	2.8383	0.27872	1.7894	1.0284	1.2245	9.1864	1.7471	3.2978	0.48967	1.9536	-0.52083
-6.5185	-2.9994	-4.8382	-6.6376	-3.4305	-1.7468	1.5029	-5.4427	-1.5589	-3.511	-6.9837	-0.095669	-5.7734	-3.5068	-1.1049	-5.0349	0.50635	-3.5259	-3.9804	-6.5465	-0.80636	2.915	-5.315	0.52707	-2.7939	-3.9938	-3.1232	-4.3599	0.42098	-2.3586	-4.7042	0.2567	-4.2131	-9.1042	-3.6706	-1.3842	2.0778	-2.952	-1.5662	-7.1798	-6.4824	0.26604	1.1293	-3.542	-1.0332	-3.7849	-3.7429	1.8003	2.8212	-4.3221
-13.223	-10.699	-15.66	-14.408	-13.149	-13.417	-11.021	-14.126	-17.032	-10.324	-11.73	-13.249	-13.982	-13.425	-14.242	-14.171	-10.842	-8.6562	-13.096	-11.908	-13.807	-13.449	-14.868	-13.57	-17.146	-16.761	-13.148	-13.977	-11.322	-14.315	-11.121	-11.691	-13.075	-15.155	-11.873	-16.298	-11.369	-13.081	-14.166	-12.454	-13.744	-13.06	-14.647	-11.334	-9.7531	-13.687	-11.408	-14.302	-19.471	-9.504
-16.933	-12.068	-8.6799	-15.274	-9.7913	-12.702	-10.221	-9.7236	-7.5792	-11.712	-14.273	-10.917	-11.851	-10.411	-11.317	-14.079	-5.4618	-9.5265	-8.8286	-7.399	-11.023	-9.0914	-9.8459	-11.346	-9.2511	-7.7187	-5.2901	-11.802	-5.9065	-10.12	-15.495	-13.067	-10.058	-13.921	-11.257	-13.228	-9.1046	-12.201	-8.2468	-12.005	-11.517	-4.667	-9.6567	-13.166	-10.166	-9.911	-10.707	-11.502	-10.625	-12.628
-7.53	-9.6493	-9.9269	-8.5335	-12.285	-12.208	-11.871	-12.431	-5.7177	-8.5193	-11.454	-8.5804	-7.1341	-3.7419	-4.9431	-3.596	-8.9824	-8.9439	-6.0704	-8.6011	-10.563	-8.1719	-10.4	-12.073	-10.11	-14.154	-6.3963	-8.769	-8.2983	-11.428	-8.9401	-10.762	-7.8371	-11.723	-12.096	-7.1884	-10.824	-10.647	-7.5922	-10.008	-12.393	-8.0245	-7.2324	-7.4965	-9.9459	-7.8318	-8.4045	-11.824	-7.9996	-6.5602
-4.2916	2.2355	-0.62765	-0.17749	-2.2909	-7.2991	-1.3839	-2.4436	-1.7883	0.62247	-0.078548	-0.36598	-0.38384	-0.28683	-0.57705	0.50741	3.1307	-2.0339	-1.9667	-1.0438	0.57817	-2.9685	-0.61971	-2.6319	-1.9921	-2.2343	-2.9419	0.073465	-4.9159	-1.4881	-0.18906	2.2372	-3.1025	-4.5586	1.2391	-0.50257	-0.3013	-2.6998	-2.7055	2.4964	-1.7951	-1.8814	-2.8356	2.1436	1.0605	0.0042862	0.12713	-1.3718	-5.0639	-1.428
1.256	-5.1079	-3.378	-1.8042	-0.84659	0.84851	0.14221	-6.7804	-2.512	-0.14392	-5.5648	-3.1165	-6.4201	1.8967	-6.9738	-0.2821	-4.1674	-1.0031	-1.1756	-5.4552	-8.7124	-3.1295	-3.4531	-2.7842	-6.5008	-2.8124	-3.246	-3.9041	-2.9712	-1.7911	-6.1645	-3.4156	-2.6435	-2.8838	-2.8251	-3.1611	-0.21519	-4.297	-5.0409	-6.5382	0.27337	-6.6982	-0.57256	0.63587	-5.0228	-0.13878	-2.6267	4.2151	-1.3093	-6.7508
-3.1476	-5.267	-0.66262	-3.5566	-1.6465	-0.87406	0.028269	-0.70815	-4.3683	-2.967	-0.61046	-4.3926	-2.6202	-6.3462	0.93824	0.14525	-3.4807	-7.1627	-3.7996	-5.6178	-2.8283	-5.7228	-4.2797	-7.8677	-1.6041	-5.9257	-3.65	-4.371	-4.3584	-1.3286	-3.9711	-5.5638	-4.2441	-4.316	-4.6474	-4.0431	-2.8619	-6.7178	-7.6415	-3.8414	-2.1549	-8.266	-3.3876	-3.6916	-2.9669	2.6207	1.4468	-2.9506	1.5891	-3.6906
-9.5506	-10.727	-12.746	-12.899	-9.354	-12.029	-10.33	-8.9154	-18.502	-9.4083	-10.043	-12.841	-10.113	-11.181	-9.1636	-11.29	-7.4866	-6.7772	-12.736	-13.694	-9.7729	-12.276	-12.343	-11.313	-15.362	-9.6441	-11.142	-11.579	-12.765	-10.147	-7.3771	-9.011	-15.281	-7.8133	-10.397	-10.961	-12.11	-12.066	-9.7968	-13.524	-11.862	-13.21	-11.796	-11.449	-11.885	-14.262	-16.156	-10.234	-8.1144	-10.904
-2.1966	-3.0409	0.99667	-0.11902	-5.6445	-4.0755	-3.9399	-4.2921	-1.0214	-7.6882	-1.7018	-5.31	-1.026	1.5466	-0.4048	-2.4957	1.4231	-2.063	-1.2843	-2.8166	-2.8243	-7.963	-1.3038	-1.8821	-1.4759	-3.2098	-5.3686	-2.0393	-1.419	-2.3359	-1.0727	-4.3967	-5.7109	-4.6674	-0.71753	-7.1459	-6.2074	-0.013488	-1.4532	-1.4244	0.17279	-8.6585	0.50744	-4.4101	-0.58712	-0.54821	-7.4576	-7.2453	-5.6705	-4.1812
-9.9021	-16.952	-15.28	-11.866	-15.759	-12.837	-12.529	-14.767	-16.036	-15.922	-11.763	-13.248	-7.9706	-13.874	-16.102	-11.529	-13.265	-14.877	-13.845	-13.739	-18.91	-10.322	-12.221	-14.769	-12.876	-9.6178	-13.439	-9.6769	-15.598	-11.352	-16.274	-10.305	-16.243	-18.164	-11.251	-11.303	-10.946	-9.6758	-13.3	-20.087	-11.235	-12.112	-17.035	-11.615	-14.22	-11.144	-11.367	-13.767	-14.915	-9.8649
0.21118	-1.5383	3.2725	-1.887	-0.029173	-6.2961	0.24477	-0.091283	-1.2069	-3.5663	-1.3247	2.5011	-3.5198	-0.62173	0.52919	2.0822	-3.7417	-0.3055	3.3231	3.8931	-3.8899	-4.9994	-0.64724	-1.1068	-0.59609	2.2364	1.2809	-4.098	-2.7888	2.1147	0.46083	-4.2942	-0.065944	-1.2424	0.71072	-2.4388	-1.396	-0.81197	-3.812	0.68176	-0.85923	-0.46155	-5.0499	1.7007	2.3286	1.9109	-0.68009	-2.7574	3.2101	-3.4953
0.2616	2.815	0.032146	1.8408	-0.2406	-2.1442	-3.5291	0.81748	-8.3346	2.463	1.6608	3.2232	1.6031	1.7872	0.83641	2.7203	0.17105	-1.151	1.0715	4.2196	-0.74683	1.8078	0.67717	-0.66052	1.7506	-0.36882	2.6082	2.5035	-1.7963	3.2605	-0.24554	-1.3337	-0.71795	-0.17675	1.9428	-4.3681	0.64911	1.3067	-0.040009	2.1498	-1.8225	-2.8429	1.0506	-2.2244	-0.41541	-4.2967	-1.6772	-2.8872	4.256	1.1535
4.4415	3.5785	-1.2578	0.30652	-1.4719	-0.28662	4.3646	4.4562	-0.65617	5.2178	3.5404	3.9906	2.6954	-2.2119	-1.6722	1.6409	1.1457	3.7207	3.0186	1.2462	0.065884	-2.71	1.4291	0.71526	3.3387	3.1336	4.5478	8.6019	-0.5695	3.1525	2.1018	6.8547	-1.1905	6.8911	-2.2297	1.4311	-0.23896	0.74623	0.50863	1.3618	0.48078	1.5122	4.2543	2.828	2.0839	3.2487	4.1304	1.6312	0.84571	1.0903
-4.5686	-1.3989	-5.0837	-5.4206	-5.6434	-5.462	-5.5191	-4.3697	-4.7645	-6.7018	-3.2372	-4.509	-1.5758	-1.9861	0.12306	-1.9864	-5.8419	-4.6245	-4.1446	-0.81308	-7.3983	-1.9835	-6.198	-3.425	-7.6031	-8.4698	-2.7618	-2.3961	-3.7543	-1.9034	-5.6576	-1.4606	0.38584	-1.8297	-4.9259	-6.0692	-3.2867	-6.9519	-1.5674	-8.2534	-4.3841	-2.2825	-0.85853	0.84043	-6.349	-2.6319	-4.9613	-4.2841	-1.9163	0.36138
2.0494	-2.2096	2.2846	-3.3865	-0.99978	0.2496	5.387	3.4494	2.6815	-0.59346	1.7759	-3.7632	5.3203	1.1187	-8.6564	-3.3097	3.2549	-0.70175	2.1231	-0.60556	-2.1406	-1.9204	3.1102	1.3224	-0.21128	-0.547	0.26321	1.3002	-0.65578	2.55	5.2398	1.1636	1.1505	-2.2765	0.64146	-3.325	4.4645	3.4696	1.6137	3.1915	-0.71277	0.92735	1.7394	-1.7211	4.1555	-2.4673	0.24162	-1.3581	-1.2797	5.1637
-10.239	-16.651	-11.048	-11.462	-8.8094	-8.2705	-9.0075	-10.46	-6.0567	-6.8444	-9.046	-9.2944	-11.181	-10.106	-15.024	-11.144	-10.413	-11.869	-9.7531	-15.573	-11.168	-15.131	-17.629	-9.519	-9.6195	-12.677	-11.792	-12.166	-10.546	-10.278	-10.966	-9.7238	-7.509	-4.7879	-10.017	-11.751	-8.695	-14.283	-8.5813	-10.436	-5.2522	-7.7933	-8.8301	-13.554	-13.865	-10.167	-8.431	-9.5447	-14.199	-8.5365
-16.919	-12.624	-14.676	-9.6232	-11.118	-11.546	-13.675	-14.392	-6.1899	-10.373	-10.45	-7.2059	-12.611	-12.317	-8.9785	-14.211	-11.24	-12.321	-12.287	-15.15	-12.521	-13.971	-10.834	-9.1704	-11.663	-11.824	-16.257	-19.746	-12.072	-10.643	-10.918	-11.511	-10.292	-13.117	-14.948	-11.575	-14.543	-10.681	-12.613	-12.695	-9.9126	-16.766	-13.234	-15.868	-16.143	-13.339	-12.521	-15.298	-13.285	-11.987
5.878	-1.2605	0.38477	1.189	3.7072	3.4915	2.1271	3.729	0.048392	6.1842	2.9193	-1.3077	5.7612	-1.1436	5.819	3.8481	4.5295	5.0457	0.70256	0.81841	2.0992	2.5716	3.9058	-1.2462	-2.5678	2.5744	7.1581	4.078	5.2066	-1.2656	2.1365	0.63686	2.6749	3.1182	3.378	-2.8513	2.3155	4.6203	5.9449	6.4051	2.6654	8.2006	4.0614	2.5899	3.5544	2.1028	2.8178	0.83023	7.7455	2.6912
-5.2194	-4.1309	-0.57902	-1.858	-8.2324	-5.6492	-2.2416	-7.5513	-3.0754	-3.6947	-4.8964	-6.8842	-5.3083	-5.4236	-6.9242	-6.6365	-5.8085	-4.8762	-1.4864	0.060149	-0.91881	-4.976	-4.6089	-1.5801	-1.607	-6.2778	-2.2452	-2.6048	-6.8832	-7.8575	-2.6843	-2.1227	0.32846	-10.04	0.043151	-5.8375	-2.9803	-3.9099	-0.53468	-3.3646	-3.8778	-4.8704	-4.3613	-5.0439	-2.5765	-4.6757	-3.4827	-3.1183	-3.4933	-8.038
-8.3867	-1.6178	-2.954	-3.422	-7.1705	-4.0669	-8.4444	-4.2648	-0.94827	-8.0757	-5.8039	-4.2629	-5.2249	-1.2707	0.99287	-1.7163	-3.4905	-0.28217	-1.755	-2.1251	-3.1389	-9.8852	-3.207	-3.6009	-0.67883	-4.5245	-8.8702	-3.909	-3.775	-6.2365	0.11329	-2.7269	-5.1043	-3.9128	-5.7308	-6.3341	-3.2743	-6.6092	-3.8824	0.17557	-1.7103	-10.931	-3.1274	-5.799	-0.56471	-0.92058	-4.012	-5.7897	-5.8657	-8.0825
7.2048	6.3022	7.8619	3.7859	5.4186	2.0763	8.2489	4.4388	6.2449	6.6212	3.8655	8.9305	7.8327	15.351	7.8274	7.4214	8.6385	7.7615	7.1588	9.0871	8.692	9.0095	11.34	2.9229	5.3879	10.626	8.035	5.6175	9.4025	8.6708	3.0887	13.034	6.1337	8.5162	2.9093	6.1546	9.4842	10.494	7.4176	6.555	3.2836	5.943	8.0933	8.1764	7.6886	8.0201	7.338	6.7006	13.303	10.194
-7.806	-8.0547	-8.8885	-9.716	-15.52	-9.051	-11.88	-9.3452	-17.54	-17.394	-12.604	-15.047	-15.185	-6.646	-11.73	-9.4429	-12.181	-13.589	-13.652	-14.198	-11.399	-12.772	-12.361	-11.598	-13.062	-15.012	-9.3327	-10.245	-8.5061	-12.705	-9.8903	-10.31	-8.553	-14.501	-5.7087	-13.095	-12.745	-12.259	-12.907	-9.7325	-9.2463	-10.901	-8.6262	-9.7934	-11.321	-11.982	-11.002	-11.181	-12.473	-14.685
2.6822	-0.85686	-4.6784	-0.26128	-0.59393	2.1048	-1.6046	-0.57058	1.896	-0.31908	-6.3692	1.2077	-5.1812	2.5707	3.5589	0.64595	3.6001	-4.3296	2.3118	1.7583	0.60649	-2.6767	-0.44403	-5.2515	-1.1344	0.77524	1.3	1.7825	-0.611	-3.7159	-1.0147	-0.22627	0.97647	2.9495	-2.9214	-5.2684	-1.0992	-0.77558	-1.478	0.011605	0.69508	3.227	-0.98317	1.3472	1.8377	-3.1609	-1.5268	-1.4538	2.1677	0.69504
0.42268	4.0261	5.2367	1.7769	-0.035451	3.2686	2.6535	-2.3188	-1.7524	0.52916	-1.7611	3.0247	5.1995	0.48847	2.1601	0.7423	5.4218	1.6561	-1.8499	-1.0332	5.2708	9.7021	-1.6895	3.5112	-0.9679	1.606	3.854	4.362	3.8173	-0.052153	6.4395	-3.9482	4.9623	-2.1787	-0.17094	1.9001	4.4482	-0.97775	-0.15932	-1.0651	3.2371	4.1957	4.5755	5.4664	4.6324	4.5704	1.3299	5.0314	4.1577	1.0073
-0.14526	-1.9207	-1.7868	0.92923	1.9828	-0.33367	0.030779	-4.5704	-1.2128	1.1702	-0.18341	1.5822	-1.324	-0.50267	2.8073	-6.723	2.3383	-3.245	-1.3335	-3.2679	-3.6741	-5.1344	-4.121	-3.6948	-1.8122	-0.89912	-0.70638	-0.91587	2.2597	2.7056	-0.73001	-8.0238	2.178	0.18945	2.5645	2.9573	-0.17479	-3.8969	0.91616	5.2251	-1.8892	-0.35935	-0.3243	0.0090051	3.7291	1.328	0.32303	3.1105	-3.4634	4.7612
-1.0672	-3.8519	-5.6954	-5.4752	2.3041	-0.19553	0.1005	1.192	-4.3921	0.55321	-4.8027	-2.823	-1.7773	-3.517	-3.5585	-4.7833	-4.2316	-7.6034	-0.59459	-2.1348	-2.0509	-3.6617	-1.2122	-0.49434	-3.6011	-2.8642	0.26661	-3.0478	-4.473	0.13601	-2.6512	-0.91025	-1.4002	-1.2203	-3.5865	-2.5087	-2.4046	-6.1088	-2.3135	-4.9333	-6.6547	-8.071	-2.616	-2.5454	-5.6483	2.7433	0.16119	-2.8351	-0.077206	-1.1218
-2.0511	-3.0753	-3.608	-0.83218	-9.3085	-7.6976	-1.8747	-2.8443	-3.4224	-4.8524	-6.2905	-8.8393	-3.0555	-4.4504	-4.9249	-5.6594	-6.6785	-5.0247	-6.8751	-7.7327	-5.307	-6.0748	-3.7859	-4.6485	-6.1364	-2.9025	-0.98534	-7.3822	-7.1775	-2.6812	-3.4787	-5.5017	-4.2578	-2.4839	-6.8796	-3.7978	0.69887	-3.6128	-6.1538	-5.1668	-3.493	-3.9973	-5.7498	-3.1287	-1.6768	-4.7186	-1.6211	-3.8943	-4.826	-5.9627
-2.0502	-5.0214	2.1952	-3.5916	0.2928	4.0795	-4.5033	0.30199	-5.5492	-2.5581	-1.0613	-3.0083	0.88478	3.7952	2.9127	6.0492	-1.0936	-6.2554	-0.070465	1.4893	-1.1046	-0.47342	-1.7565	-6.0588	-2.638	1.1597	1.0588	-0.55687	3.1034	-0.55203	0.97381	-2.9761	-2.2193	-0.27074	0.96714	-5.6457	-3.6027	-0.58529	-2.4385	1.3732	-0.078046	-1.3658	2.729	-3.313	2.8166	-4.7119	-2.4821	0.57732	-0.75429	0.28972
8.7506	6.2902	5.5893	6.5516	4.7675	6.5349	9.2534	9.8062	2.5204	1.8048	7.8791	4.2989	7.9198	7.7317	3.6317	5.8706	7.6083	10.294	6.6108	9.6667	4.5091	4.1543	8.3035	1.9025	4.4733	1.4786	7.7346	4.6498	3.7016	5.4512	4.0873	0.96866	5.9842	2.97	5.7407	2.726	5.2307	3.1499	6.886	10.15	5.3365	10.209	7.147	7.2819	9.0564	3.4605	7.4866	9.5932	7.9392	2.1224
[truncated: 150 more columns]
