# Supplementary material for: Genetic dissection of main and epistatic effects of QTL based on augmented triple test cross design
Source: PLoS One. 2017 Dec 14;12(12):e0189054. doi: 10.1371/journal.pone.0189054 (PMC5730204; doi:10.1371/journal.pone.0189054)
Supplement: S7 Supporting Information — (ZIP) [file pone.0189054.s007.zip › z2_300_0.2_5.csv]

-11.706	-14.679	-15.937	-12.294	-14.129	-18.546	-6.6011	-14.868	-7.8502	-12.976	-16.612	-15.199	-17.19	-14.367	-17.904	-14.481	-23.926	-10.69	-9.1867	-12.732	-16.085	-15.49	-13.396	-8.6449	-10.718	-8.7364	-14.057	-10.539	-17.82	-15.69	-12.728	-10.727	-15.635	-11.983	-10.51	-5.2511	-8.7043	-18.395	-8.8802	-11.612	-14.003	-6.3859	-8.7017	-15.524	-10.481	-7.3193	-13.634	-12.955	-10.07	-12.354
1.4805	4.4478	-3.1735	-3.4122	1.345	2.8987	2.2812	8.0409	-1.5957	-2.8529	-4.75	0.31929	2.9769	-1.4283	2.5653	0.42816	1.1428	-2.1751	10.78	3.0789	-3.6606	-7.7531	-0.95529	-2.1422	1.0459	5.6833	3.882	0.29423	0.1852	3.4882	2.4481	6.4065	0.20765	-3.8763	-1.4637	3.9309	5.3085	-7.1	-1.5571	-0.6625	-10.91	2.6828	0.80018	-7.6995	-0.4499	2.9452	-0.94757	0.73766	8.5417	-6.779
0.15031	-0.52922	-1.8398	-3.8599	0.086661	-2.2076	-3.4048	-4.5008	-1.478	-1.3435	-1.0463	0.4022	-0.95879	-2.656	-4.2152	-2.7439	-9.049	-0.9069	0.42513	-7.0436	-3.9518	-6.3166	1.0205	0.96892	-2.9645	-4.7722	-4.6342	-7.1954	-1.1607	-3.8603	-1.8947	1.6646	4.2323	-9.8238	-2.8082	-7.4706	-2.9097	1.1008	-1.2759	2.0611	1.0375	-6.0279	2.6742	-0.90781	1.4956	5.9293	1.8456	-0.91456	0.15582	5.575
-6.2076	-4.2545	-3.734	3.6093	-2.1521	3.988	1.0932	-3.1613	2.5158	-4.93	-6.2434	-4.9838	-1.9	-2.7164	2.3458	-4.2297	-4.3789	-3.0918	-3.9003	-0.1373	1.876	3.3301	3.3115	-7.6225	-2.5156	2.7025	2.844	0.48141	-5.8335	-5.4656	-7.0439	-3.2567	-5.0454	-0.33257	-9.1917	-2.4297	3.8043	-6.6612	-5.1958	-0.44596	1.8302	-6.4934	-0.07645	0.23176	-5.9774	2.7945	-2.9558	-0.1783	-1.9127	-7.2333
6.6055	10.309	-1.0639	1.0642	8.2665	7.5971	3.5333	3.4655	4.5732	4.8051	6.5906	8.6847	9.41	5.3695	3.8327	9.7925	2.823	7.8	-2.368	5.332	12.462	5.2135	7.131	8.6797	-0.8403	5.4498	3.3885	5.2223	11.048	1.0415	6.7764	14.904	7.8051	6.3942	8.9614	1.2132	7.3035	5.7273	5.4133	-2.0106	2.5919	9.8473	4.9118	9.5864	8.9333	5.8738	2.9108	8.5994	1.9599	5.6492
-10.139	-1.3664	-7.3341	-4.0936	-3.0764	-7.5502	-2.7851	3.2685	1.6329	-0.13382	-7.4437	0.078046	0.5496	-6.1528	-5.3699	-4.3717	-6.2902	-8.7649	-3.1276	-2.9277	-6.9221	-9.786	-4.9627	-7.491	-10.367	-6.7331	-1.2931	-6.4269	0.92703	-0.28723	-1.3632	-4.981	-4.5681	-10.099	-6.0614	-3.3575	-1.2237	-5.1138	-5.8204	-4.41	-6.1888	-1.5637	-8.7657	-11.122	-6.7476	-2.5115	-3.153	-2.0934	-3.4672	-1.1991
-8.2273	-4.1224	3.3839	-3.6051	-0.96299	-5.2634	-2.1617	-1.7908	-10.073	-6.4635	0.76222	-1.6084	2.6818	-5.265	-4.7721	-9.4797	-7.866	-3.4235	-6.745	-10.091	-0.89461	-3.0165	-1.7948	-3.9678	-0.95867	-3.8368	-0.85841	-2.7951	-2.5017	-3.0675	-12.471	-3.3695	-5.8017	2.1042	-2.8257	-3.4912	-5.7534	1.3465	-0.7519	-1.4342	-2.1678	-0.539	-3.8195	-3.1173	-2.3475	-6.4593	0.62712	-2.3572	-2.0049	7.2666
16.617	1.0642	5.442	9.8431	4.4341	4.7193	4.3127	8.0461	10.627	6.8018	5.7441	9.928	11.381	9.8464	4.9961	4.7221	9.1561	10.103	2.8765	7.1523	8.1657	7.2224	9.7331	10.927	5.5051	5.8746	7.9462	5.2647	9.4065	12.053	11.387	0.96461	4.3183	7.7766	9.1494	7.4086	5.4757	2.4552	5.316	12.154	9.4343	4.2569	9.9961	6.7242	8.6908	9.0502	9.7568	11.085	7.0677	1.5163
-11.036	-6.62	-4.2888	-4.9745	-4.1274	-9.1767	-4.9173	-7.1198	-13.193	-9.5057	-10.601	-2.239	4.2651	-8.2522	-1.456	-5.2332	-12.882	-3.6966	-0.048028	-5.3192	-7.1542	-9.5335	-8.1964	-9.1752	-11.078	-3.2261	-5.7593	-6.9438	-0.7856	-6.8347	3.2252	-10.971	2.0727	-10.509	-7.8592	-13.801	-8.4532	-3.0842	1.414	-12.261	-10.292	-9.4442	-2.9473	-10.006	-1.6822	-9.4121	-9.8906	-2.952	-6.9054	-8.2871
-2.9176	-0.29125	-3.8607	-8.2897	-2.537	-5.0656	-5.234	-0.94483	-2.721	3.1882	-8.6416	-7.0504	1.9007	-2.1422	-3.6806	-4.502	-3.408	-7.2778	-5.6418	-5.5465	2.1338	3.3105	-2.577	-4.1652	-1.4285	-4.9062	-8.5627	-2.1952	4.948	-6.9416	-1.4969	-0.10972	6.0632	-4.1021	-3.5499	-9.1885	-5.4624	-2.6147	-4.6835	-4.6757	2.6809	-2.9492	-0.27416	0.66503	-1.9061	-1.6901	-4.696	-0.62958	1.5844	-7.0962
-1.5223	0.090121	0.75928	-1.926	-1.4392	-0.058359	-3.5262	-9.7004	-5.1121	-3.7548	-6.6561	-1.2187	7.3457	-6.4297	-2.5027	-7.652	-4.204	-9.0436	0.84622	-5.34	-4.9333	-3.5909	-3.3055	-7.6475	0.06903	-0.46849	-14.301	-1.8051	-0.37397	-7.3344	-2.2221	-3.1985	-3.7686	-1.8354	-6.4089	-4.7872	0.43124	-11.111	-7.8536	-1.8014	4.8538	-4.7928	-4.7265	-6.462	-5.307	-2.3401	-5.4339	0.29548	-6.8114	3.2019
2.6526	-3.0411	-1.2344	-7.1703	-9.6989	-3.6026	-4.3585	-0.52593	1.9215	-3.754	-8.4473	-3.7484	-3.0479	-1.2558	0.56764	-2.8714	-5.4647	-5.2126	-2.6444	-6.1882	-3.9814	1.0726	-5.3528	-3.3945	-0.93305	-1.5866	5.4219	-4.1628	3.3691	-4.1737	-4.8693	-4.5526	5.9397	-3.83	-0.10419	-7.0762	-1.2704	0.36015	-13.897	-8.4288	-9.071	-7.9954	-7.1764	-3.4849	-3.0649	-4.6828	-0.42829	-8.1678	-3.3852	-2.6098
8.984	-1.819	0.89658	8.3663	2.437	-0.75559	3.8635	1.2823	-3.245	11.181	7.2906	1.2065	1.3758	-0.60266	5.2258	0.67238	1.9277	1.5445	-1.1105	0.348	0.5496	0.88175	3.3755	3.2675	3.981	3.1015	1.1482	1.9145	5.3084	1.8512	-2.118	-0.6291	7.2431	-3.5339	3.8846	-3.9334	-3.1086	3.6772	-3.1412	-0.62052	-1.0946	10.084	-3.9782	2.363	-3.7668	-2.4274	-1.0355	0.66533	4.4318	-2.8915
4.5041	-1.6988	-0.48716	1.8476	11.56	2.6504	0.099978	0.71603	-2.4209	3.584	-1.4923	0.48714	0.20682	-3.3631	1.0327	-0.28041	-3.5333	-0.46261	1.1211	0.99379	-4.4953	6.5154	-2.9618	4.1206	-0.20758	1.7228	4.384	-2.6824	4.4305	5.6898	-1.9103	1.9404	3.7003	1.3805	0.99177	-3.4259	8.0401	-1.7612	4.4146	-3.0747	2.7696	5.4458	-2.9162	-2.6714	-0.24538	-0.91762	-2.4732	-1.435	2.307	-0.40771
-6.1089	-5.2897	-2.4906	-3.0045	1.8301	-1.0605	-1.4381	3.7419	-4.1605	-2.2991	-0.046791	-4.5375	-2.1612	3.8448	-1.9872	2.5701	-4.2018	-2.4095	-5.8344	-1.2562	-0.45941	1.9561	-3.7583	-2.4468	-6.707	-0.2666	-4.6533	-1.7889	-5.1261	-0.83038	-0.024991	-1.9546	-9.8526	5.2403	2.9608	-6.2617	-1.3648	2.773	6.4268	-2.4729	-4.157	-0.34995	0.055981	-5.0176	-8.5338	-6.8539	-4.7841	-1.1719	-6.7072	-4.559
10.99	13.198	14.389	-0.26576	1.7928	5.5474	1.6417	10.267	7.6411	5.9516	4.2878	9.4578	2.9839	5.5992	0.31318	2.3053	5.2454	1.4458	1.6875	6.5422	0.40387	4.577	0.97564	5.2222	-1.0182	9.5896	5.1633	2.1707	3.3792	5.1718	2.8675	6.1649	8.3505	4.9811	10.209	4.8814	6.6847	8.5162	6.246	2.4808	5.2965	0.060264	6.506	3.1418	4.2061	4.9353	6.2355	-0.98376	9.046	7.3612
-2.7377	-2.5133	-8.2371	-5.1913	-3.6981	-2.7584	-2.5431	-2.3945	2.395	3.031	-1.8792	-3.3492	-2.0145	-3.6095	-0.71507	-0.045094	-5.953	9.8527	-3.214	-3.4087	-4.4268	3.0895	-3.7841	-3.4337	-1.5035	1.7384	0.35494	-3.0111	-1.1216	-3.7661	-1.0269	0.80795	-4.6935	-0.31772	1.3463	-0.044747	4.0827	0.29808	3.797	-3.1214	0.49191	-2.0662	0.69359	0.71829	-1.7135	3.3176	-4.141	2.5836	-7.587	-4.8533
11.05	-2.6573	4.805	-1.5102	1.7211	0.15652	-3.5885	3.1385	2.731	3.5369	3.7194	4.0787	0.30319	4.9479	3.1123	8.4117	5.2752	4.0772	-2.3178	5.4645	2.1144	1.3769	5.922	0.71507	5.1635	8.8497	1.5997	5.0759	2.6111	4.3609	3.9415	-4.905	3.1688	2.5539	2.9868	2.5647	0.53509	0.24678	3.6968	0.017158	1.0459	1.1543	4.3965	-0.86604	0.52656	2.3783	2.4901	-0.17628	2.8783	-0.99115
-2.6687	-0.37044	-1.7516	-6.2428	-5.7751	-7.9601	-4.1445	-4.0713	-4.1568	-3.7084	-4.7516	-1.8286	-6.0004	-5.9902	-8.6348	-8.7839	-12.47	-4.9803	-8.2264	-10.211	-7.1944	-8.1459	-6.5285	-5.2185	-5.062	-6.6414	-2.5884	-3.1135	-7.5275	-4.6417	-7.3256	-8.0215	1.2002	-5.8696	-7.5145	-8.6989	1.3608	-4.3149	5.7812	-6.9879	-2.8851	-2.1221	-8.8305	-3.7708	-0.56724	-1.4715	-4.6802	-1.6348	-1.8734	-5.5379
-9.4605	-6.7746	-10.433	-10.13	-5.7885	-10.837	-9.099	-4.7259	-10.599	-8.733	-9.5877	-13.143	-3.6009	-6.8176	-3.3522	-5.868	-13.495	-5.2252	-7.7422	-12.214	-11.085	-11.744	-7.7017	-8.3936	-5.8406	-14.468	-14.533	-8.4944	-10.394	-2.4832	-10.541	-9.5871	-9.1896	-7.5673	-8.2493	-13.826	-8.6094	-4.776	-7.7697	-11.261	-17.101	-5.3488	-2.7095	-7.368	-6.5556	-6.0494	-11.364	-6.5108	-6.0679	-11.606
1.9773	-5.5241	0.69407	2.3579	4.7567	-11.398	-1.3181	1.5141	0.36464	-3.5295	-2.5103	-4.1581	1.27	-5.1242	-2.6404	-4.3174	-0.93413	-4.7804	-7.7616	0.17861	-1.322	-5.4906	-2.0744	5.1732	0.61829	-4.349	1.339	2.3171	2.2434	0.07808	-2.0258	-1.3411	2.4098	-1.2954	-2.4404	-5.4031	1.3654	-5.5036	-5.9968	-2.804	-3.8051	-0.0052067	-2.2332	-4.5255	-2.9213	-2.7335	-6.9301	2.3759	3.3955	-4.7309
-2.09	-12.546	-4.5525	-8.6451	-8.4067	-8.5864	-3.9096	-10.47	-2.7113	-3.957	-1.2926	-9.9099	-1.6041	-9.4053	-11.292	-9.4926	-6.6169	-5.3176	-5.168	-9.2135	-7.9585	-4.7436	-6.1408	-4.2402	-10.1	-5.8086	-3.0426	-10.256	-2.0406	-3.9634	-5.6493	-4.9405	-6.1862	-10.392	-0.72688	-6.4668	-8.503	-7.1901	-10.606	-4.7801	-1.2671	-2.9872	-5.3243	-5.4709	-7.997	-2.5363	0.58743	-6.2824	-4.5682	-7.1886
8.9222	4.7019	10.693	4.7155	11.298	10.719	4.699	8.2684	8.79	9.4145	12.08	13.378	8.3958	4.5812	9.5655	4.5713	10.373	2.17	9.3926	9.0523	16.396	1.4911	10.239	5.556	7.6987	8.9177	6.5796	8.4943	3.0698	6.7299	8.7725	2.791	3.4105	4.898	7.7369	6.0834	14.802	9.9302	3.2826	9.9333	3.9864	13.799	14.667	8.8743	9.836	8.7535	9.0786	5.2435	8.8645	8.8366
-4.9251	-8.0655	-9.8301	-4.9651	-0.6907	-0.78979	4.1826	-4.0358	-7.8834	0.27677	-10.62	0.31719	-5.8783	-7.8872	-1.4205	-7.4616	-3.3159	1.8883	-5.734	-3.3871	-9.3139	-9.9114	-0.54455	-2.4025	-7.0705	-1.5728	-4.713	0.94112	-6.2741	-4.4933	-5.5989	-2.0426	1.8697	-7.0831	-1.7269	-5.0378	-11.637	-5.7641	-5.6111	-12.221	-4.2645	-3.9135	-7.5869	-5.0348	-4.7993	-4.8979	-1.5864	2.0495	-4.5505	-3.6294
-16.94	-17.835	-18.394	-18.149	-19.044	-22.181	-24.352	-19.309	-19.986	-16.652	-22.795	-20.561	-29.114	-21.842	-16.44	-18.872	-19.447	-21.283	-24.784	-24.624	-17.971	-19.017	-23.219	-21.816	-16.292	-20.463	-22.131	-19.26	-16.848	-22.671	-13.573	-14.271	-24.248	-19.438	-16.34	-17.36	-23.962	-15.391	-26.817	-27.449	-22.832	-21.89	-25.214	-18.709	-13.587	-18.717	-23.405	-19.931	-24.155	-25.478
5.455	0.92042	1.8617	-5.6598	2.3856	-9.8475	-2.2709	2.9716	-3.5558	8.2259	-1.8881	-4.7543	-2.4761	-0.88235	-3.98	2.9557	-1.4243	-3.9618	-1.2515	0.6817	2.4112	-1.763	1.2649	-2.7704	-0.01387	-3.7294	0.20114	-3.5333	2.1112	-0.49504	3.7124	2.9894	2.899	-0.32493	3.9064	-0.42573	1.8475	0.097551	0.72812	1.954	-3.0542	1.8706	-1.9321	0.35257	2.0385	-4.1337	-0.41824	-0.61934	2.4945	-2.7004
-11.288	-13.101	-6.2965	-7.784	-8.6059	-7.4541	-6.2755	-2.5836	-7.9366	-11.647	-1.96	-10	-12.095	-9.0809	-9.1907	-8.2461	-7.9928	-4.4224	-3.1743	-11.647	-13.043	-3.2233	-12.906	-8.266	-12.648	-10.168	-14.475	-8.1481	-10.178	-4.6537	-15.145	-8.4157	-10.394	-5.671	-3.3779	-5.5668	-5.0706	-15.292	-9.2979	-12.604	-7.8258	-11.103	-9.023	-6.6097	-11.747	-9.9559	-11.881	-11.322	-8.7186	-17.179
-0.45587	1.7668	-3.4154	-0.22251	-4.6473	-0.37941	4.7787	-1.7156	0.55589	1.9206	-8.4985	1.6311	-6.5295	-5.8459	-2.4559	-0.64668	1.3339	3.2622	-6.619	0.35325	-4.9144	-0.87084	-4.7876	-9.6093	-1.9678	3.9206	-6.6782	2.1944	-5.892	-7.3681	1.784	-3.7731	-2.0939	-9.4539	4.2082	-5.3922	-0.3956	0.35312	-0.13908	-2.896	-5.3694	3.3482	3.7556	-5.4366	-1.1075	4.5514	0.7035	2.6446	-3.1562	-2.4937
4.2563	-6.7811	-6.3503	-1.6472	0.61856	1.6535	-0.15354	1.2345	-0.2216	2.7187	-0.77945	-6.2272	-5.1953	-0.3306	2.5172	-0.45644	6.0158	3.2638	-2.9056	6.9301	-4.7349	-0.49233	-1.4931	-6.7642	3.4253	3.1552	-2.4858	0.022885	-1.0607	-5.0848	0.28672	-4.5138	0.51646	1.3312	1.6838	-2.0237	-5.418	-0.78782	1.7663	-4.1278	-3.4075	-3.6815	-1.9556	0.64963	-1.8538	1.6962	-3.221	3.6057	-5.1778	0.55485
-8.0033	-8.526	-9.5071	-12.661	-11.048	-11.736	-8.085	-8.3177	-8.881	-9.506	-8.8611	-7.5367	-8.3144	-8.497	-10.041	-5.234	-11.923	-15.076	-10.26	-14.983	-12.275	-13.118	-14.433	-10.79	-3.5888	-7.6565	-9.32	-8.8878	-13.834	-15.411	-4.5525	-9.7405	-12.405	-16.321	-10.859	-11.1	-9.7654	-8.5781	-6.4749	-9.4832	-8.2831	-6.6752	-10.597	-12.394	-7.9624	-11.825	-2.7798	-10.904	-8.0169	-10.374
-12.003	-13.586	-18.183	-12.104	-16.791	-15.738	-16.992	-10.161	-9.3383	-19.172	-11.821	-10.399	-11.62	-12.219	-9.378	-18.781	-17.042	-12.818	-10.741	-13.422	-14.681	-8.7033	-15.464	-16.197	-17.272	-11.357	-13.587	-13.03	-12.885	-10.847	-12.759	-7.977	-19.673	-16.743	-18.616	-6.9276	-13.334	-5.454	-11.116	-9.8388	-6.8615	-16.711	-10.27	-18.253	-13.198	-6.7374	-12.722	-11.501	-17.318	-16.366
-4.4239	3.1041	-0.5447	3.411	-0.63771	-0.083637	6.5112	3.4833	4.322	-2.7985	-0.0045621	-5.6459	3.668	3.8448	-2.3178	6.5141	1.0377	2.0315	-1.3264	2.985	1.7377	-1.5136	1.5765	0.88254	2.8185	-3.2673	-0.82627	-0.21943	-4.6756	4.4657	6.6168	4.6108	-2.0877	-2.9125	-1.7732	-0.059635	1.8564	-0.89239	8.8625	-0.13356	1.2645	-7.2496	-0.45454	5.1184	-10.339	-0.86109	1.0867	2.2791	7.8072	-3.6003
-2.6799	1.7804	-4.0051	2.1389	4.5229	2.4367	-3.4726	0.94527	-4.8835	-2.7353	0.43045	1.0782	5.3117	1.9842	1.7449	-3.6651	-3.6581	4.505	-2.2144	-0.5395	0.87071	-1.3442	3.746	-1.0873	1.9571	-3.6912	-6.6257	1.6737	1.9742	-6.1099	5.4938	0.20925	-0.57969	0.56199	1.2082	-0.5874	4.2505	7.1073	-4.8434	3.0759	-3.3162	-3.9356	1.6387	-5.3125	-7.4407	-1.8117	-4.0524	-0.33967	-1.8232	2.7719
-4.0461	-0.94245	1.8047	1.4142	-0.25619	0.26166	3.625	-3.8691	-1.5762	7.3138	-1.3993	2.5972	4.9594	1.8938	-4.3298	-0.79208	5.9933	-4.8355	2.5417	3.2614	3.8369	-2.3147	-4.3553	-5.8277	5.1462	-0.51902	-2.2059	-2.4467	7.0613	4.4142	2.182	-0.93044	2.8376	-2.5614	-2.9285	-0.64543	-2.844	4.871	-0.48644	0.20054	0.37686	4.0509	1.2282	1.6173	5.0524	-6.0406	2.1592	-0.57663	0.86236	-3.0849
-3.603	-1.7041	-4.7247	-1.633	-3.0989	-6.7384	-3.1347	-3.935	-7.3278	-3.9442	-1.6389	-3.2991	-0.21307	-3.9478	-0.46757	-6.5993	-4.0111	-7.0755	-0.77938	-2.093	-0.8544	-0.66892	-3.2043	0.61123	-0.35059	-6.1807	-3.3459	-2.4909	-10.825	0.034037	1.5315	-5.3539	-4.7763	1.9807	-2.874	-3.9055	-9.5463	-5.2797	-7.32	-1.9041	-7.0863	-1.4129	-2.8577	-4.6472	0.27873	0.29539	1.167	-2.0969	0.30725	-3.2109
-1.6584	-3.9383	3.9553	-2.236	1.8825	-2.9303	0.44295	-5.1389	-1.8679	1.2454	1.6848	-7.5965	5.1569	-1.2097	2.6535	-0.3616	-0.96823	-9.9117	-6.9659	-1.8445	-3.4917	-1.3858	-2.2366	1.7435	-1.2415	0.42055	-2.1366	-2.3387	-2.6753	3.4635	-5.3471	-3.6186	-3.1888	-6.3464	-1.7349	-0.78315	-5.9341	-2.2537	-0.41374	-0.62973	-0.78637	0.25918	-0.36365	-4.6714	-3.4706	-6.2331	0.54039	0.30378	-3.1183	-4.2846
12.6	6.4219	5.0768	14.981	8.6283	11.015	13.217	21.986	7.9826	15.62	8.405	8.045	11.08	11.867	9.2901	10.073	5.8801	3.6988	5.736	3.783	12.073	14.18	6.4144	11.71	2.383	8.7764	12.036	9.8762	8.9095	15.917	5.519	5.9802	9.8669	13.849	9.7416	6.3851	8.9211	8.7579	9.2093	4.9496	13.301	7.7063	15.24	4.8397	9.415	9.3358	9.0977	13.771	13.051	6.311
-8.7111	-1.0316	-3.4805	2.1671	-0.63393	-1.8818	-2.0024	2.7621	-5.6494	-4.0179	-8.8343	-1.6196	-4.5834	-4.4798	-1.6316	-3.0559	3.0382	-2.5185	-7.1271	-0.46002	1.5478	-2.2793	-2.2754	-1.9651	-8.2686	-1.9298	-1.2965	-5.2913	-6.4626	-5.1405	0.40639	-6.6211	-10.054	-2.8199	-1.3068	-2.2673	-6.9987	-4.9445	-3.9842	3.1367	-1.5205	-0.27006	-4.9107	-0.97161	-6.1695	-3.4188	-5.4099	-0.41534	2.3722	-3.5436
-10.685	-11.614	-11.685	-16.013	-11.956	-9.4397	-6.9014	-5.7172	-18.105	-2.8627	-7.9211	-6.6216	-9.1116	-4.9326	-10.394	-8.6287	-5.3278	-13.998	-5.3573	-10.107	-6.973	-11.058	-6.0451	-5.6331	-12.567	-19.288	-3.997	-9.4951	-13.415	-13.399	-12.056	-4.3026	-7.3009	-9.367	-10.02	-10.968	-6.9007	-5.2165	-9.8762	-10.585	-8.3495	-8.8523	-11.354	-6.2597	-16.371	-2.8172	-6.5765	-10.727	-4.8402	0.94982
2.1208	4.9523	1.4215	-5.4505	2.7065	-7.9681	5.4309	4.3698	5.7565	-1.1493	8.1112	4.3077	1.3769	-4.5341	2.3347	7.0724	1.2618	2.4089	-4.6334	2.4458	0.30645	1.7771	-0.32625	6.6802	-0.51322	1.6946	5.1527	-3.7613	1.1798	0.49028	2.5483	5.3841	5.123	2.7075	1.7061	2.3258	-3.4737	3.1999	2.7005	-2.7965	4.0639	3.3478	-0.89892	-3.9104	-2.9228	-0.47371	3.4834	2.4589	4.9567	-1.9929
-6.6813	0.64842	-2.7617	-9.9577	0.20682	0.1344	-12.343	-5.5537	-3.4547	-10.26	-5.833	-3.3599	-3.0156	1.4326	-2.6306	-8.1303	-5.3211	-3.8578	-15.013	-4.6752	-1.5173	-9.1744	-16.96	-8.6545	-7.6051	-5.8291	-6.0524	-10.949	-7.2321	-7.0414	-3.4775	-6.1871	-3.3677	-5.1098	-0.4664	-3.2837	-1.7192	4.4695	-12.561	-7.1605	-1.4424	-8.239	-9.5289	-0.96981	-2.8318	-3.37	-1.9899	-2.7366	-1.6453	-8.8752
-15.191	-15.116	-14.934	-18.429	-6.3803	-14.883	-12.851	-7.1665	-10.532	-10.123	-15.451	-11.909	-14.329	-11.995	-5.4072	-14.833	-12.247	-8.7845	-6.2471	-6.0605	-15.774	-6.2562	-15.455	-14.678	-8.8522	-10.312	-18.618	-9.4338	-15.875	-6.8087	-5.9245	-11.67	-3.097	-8.5393	-15.222	-3.4233	-15.879	-11.072	-7.4165	-10.109	-15.404	-11.089	-10.13	-7.676	-8.7793	-7.0043	-8.6472	-12.865	-10.67	-7.3436
-13.478	-10.197	-16.778	-13.165	-17.046	-16.502	-14.881	-11.431	-14.58	-15.572	-15.729	-13.943	-14.015	-14.824	-19.581	-16.275	-7.9056	-12.085	-15.857	-19.179	-19.203	-16.218	-14.693	-17.558	-18.884	-22.38	-8.7562	-20.731	-20.02	-8.643	-11.64	-21.181	-22.395	-9.657	-12.209	-17.609	-14.099	-13.639	-14.846	-11.897	-7.5287	-6.8445	-12.077	-11.808	-11.158	-16.115	-12.264	-11.967	-15.063	-12.934
-15.091	-12.814	-16.8	-10.903	-16.034	-6.7189	-10.454	-20.127	-5.2725	-16.702	-17.977	-13.427	-11.017	-13.858	-12.576	-9.3753	-8.4776	-15.386	-12.726	-21.395	-9.5099	-11.438	-16.184	-12.287	-16.488	-15.916	-18.776	-12.579	-11.579	-12.473	-14.303	-18.58	-15.939	-13.061	-11.623	-13.168	-11.377	-16.433	-20.911	-12.984	-10.513	-17.386	-13.934	-17.703	-17.641	-10.075	-13.081	-12.693	-16.468	-9.1527
-7.8853	0.5962	1.9874	-0.35305	-1.5803	-4.1245	-0.83722	10.207	1.6947	-9.1854	-0.17619	1.0417	3.5693	-1.6588	5.6505	-1.961	-4.3357	-1.3876	-4.4402	3.6844	-2.5523	2.9847	2.662	-0.89761	0.16264	-1.5839	-2.3986	2.1464	-2.7961	3.8674	-1.5712	0.64267	0.77958	4.6747	-3.7027	-2.8191	-2.4242	4.2153	-0.60566	4.0101	-3.9462	-3.5533	-2.6226	-0.60764	-2.1721	-1.1143	3.4107	1.0231	2.8647	-1.3772
-22.904	-22.375	-24.995	-18.317	-24.961	-30.06	-18.616	-30.03	-19.595	-19.931	-22.154	-21.877	-17.122	-22.971	-27.67	-19.621	-20.939	-21.392	-22.9	-21.588	-24.533	-21.167	-23.957	-28.003	-18.355	-22.741	-24.17	-22.415	-21.705	-29.827	-27.714	-22.484	-25.118	-23.871	-18.759	-23.567	-19.189	-23.297	-24.746	-13.419	-19.709	-21.908	-25.195	-22.77	-22.879	-21.928	-29.15	-21.171	-19.901	-26.599
-14.206	-11.818	-13.885	-7.3871	-8.763	-16.896	-20.372	-18.004	-15.726	-15.194	-11.343	-10.506	-8.6583	-12.63	-10.186	-14.219	-13.667	-10.646	-14.062	-7.1442	-10.424	-10.23	-10.613	-14.689	-12.521	-6.9157	-14.994	-12.897	-10.928	-12.141	-13.793	-17.661	-12.841	-11.313	-10.775	-0.20442	-6.6153	-8.3368	-16.257	-17.958	-13.184	-11.381	-12.274	-16.288	-15.957	-5.4709	-13.873	-7.7286	-15.284	-12.956
-1.4213	1.015	-3.0035	1.0106	-1.6455	-6.1069	-8.8105	-9.5019	-0.057489	-4.2151	-1.3065	-3.6991	-2.1137	2.5936	-4.1818	0.30941	-2.156	-1.9598	-2.4707	-11.724	3.023	-2.1865	-3.8158	-0.35827	-3.0006	-1.3498	-4.1081	-8.0314	2.1901	3.1136	-3.4269	-1.831	-1.5402	-8.1863	-8.5395	-3.0654	-2.2152	-4.7892	4.2268	3.0563	-4.0738	-2.6152	-2.501	-2.1275	-2.134	-7.8601	-0.35932	-6.2318	-4.7097	-7.8646
-18.091	-16	-11.497	-14.964	-21.661	-14.179	-10.403	-5.119	-13.932	-9.4782	-13.397	-9.8059	-14.159	-16.03	-8.9052	-9.6475	-12.098	-14.721	-16.595	-18.101	-9.1339	-14.399	-15.603	-14.578	-9.6241	-17.226	-11.027	-14.049	-13.585	-17.083	-13.656	-14.234	-12.717	-15.815	-14.744	-16.872	-14.72	-15.72	-13.556	-6.5552	-12.093	-18.794	-2.8218	-18.505	-15.815	-13.362	-12.453	-12.607	-22.925	-13.471
8.9224	9.8173	2.6801	8.0885	11.655	8.4062	7.6557	7.7449	7.107	10.595	3.9318	7.7367	14.246	10.918	8.339	8.8115	6.6214	6.3262	4.6328	7.0417	7.8953	17.975	10.992	4.477	7.95	3.2937	12.895	12.438	6.4226	4.3848	7.7772	7.8243	10.208	11.464	10.674	9.2964	10.286	7.0742	10.157	4.3574	7.3071	11.079	8.2056	6.7753	2.2707	10.491	7.873	12.118	16.381	11.637
-14.828	-15.021	-19.223	-4.5466	-16.26	-9.9935	-6.9727	-11.804	-9.9321	-9.8587	-15.341	-13.144	-11.725	-13.768	-15.288	-16.114	-10.153	-7.8723	-4.0934	-6.4898	-9.0441	-13.336	-13.45	-14.117	-10.554	-8.6359	-13.635	-11.886	-17.456	-10.079	-14.212	-17.731	-13.484	-9.2089	-7.3631	-17.086	-5.3987	-8.8299	-8.9257	-10.805	-11.171	-10.791	-10.435	-8.3539	-8.7684	-11.281	-10.961	-9.8021	-9.1221	-11.372
-0.25085	0.35843	-5.0307	-1.5476	1.9106	-3.5571	-1.4371	-5.3562	0.81461	-0.15898	-2.0764	2.7724	2.2531	-2.9897	-3.3766	-0.01533	-2.0751	4.618	4.5389	-2.7873	1.7826	0.30273	-6.9333	-9.0777	-7.8771	-2.728	-3.3442	-2.6403	-6.0427	-6.7985	-3.6061	-10.968	-3.6678	-0.77173	-0.28172	0.78158	-3.3285	-11.97	1.201	-1.708	-4.7101	-4.0778	-3.3664	0.37412	-5.6159	-1.8931	-4.5212	-0.98341	-0.65451	-1.9302
0.029294	2.5197	-0.20661	3.9941	0.53708	-4.397	-2.6329	-2.2997	-1.2896	-5.3473	-5.5841	-2.3574	2.254	-5.9693	-0.11516	-0.86739	0.72089	-3.5803	1.6333	3.5505	-6.5349	-4.6349	-2.0423	-8.0159	-9.1411	-1.15	2.9383	3.0684	-6.0523	5.2504	-1.1833	-3.845	7.5863	-1.4954	-3.8176	-4.7396	-3.5291	-10.616	-3.1051	1.0807	-0.99879	-6.901	3.2379	2.495	-2.1243	3.4397	-3.9055	-5.3685	-2.3547	-2.8145
-16.356	-17.993	-20.163	-12.151	-17.417	-11.904	-13.886	-14.959	-16.226	-22.325	-14.875	-21.858	-12.31	-17.612	-17.41	-9.5154	-11.584	-13.335	-15.605	-13.322	-18.557	-19.127	-15.082	-18.886	-11.865	-17.971	-13.307	-12.157	-13.37	-13.847	-11.782	-11.595	-19.099	-14.372	-15.383	-12.758	-17.705	-14.963	-18.432	-16.107	-15.123	-16.465	-7.7105	-15.653	-16.752	-14.031	-15.853	-19.104	-17.539	-11.739
-12.573	-9.7805	-7.4517	-14.451	-4.5596	-13.001	-11.727	-8.6292	-9.7319	-12.129	-10.467	-4.4412	-10.111	-10.497	-14.731	-12.273	-11.437	-6.1095	-7.7391	-13.469	-11.241	-7.1081	-11.286	-8.2759	-5.11	-7.5954	-12.418	-9.2918	-7.5177	-13.821	-11.435	-7.9965	-14.888	-2.6174	-10.911	-8.2405	-5.4952	-10.646	-9.3135	-3.5808	-10.093	-9.5252	-17.62	-13.631	-13.453	-8.5455	-6.7324	-6.8803	-10.55	-7.125
-16.29	-9.2312	-11.945	-12.522	-13.392	-11.374	-15.877	-10.791	-10.306	-12.783	-11.421	-10.519	-10.181	-12.501	-17.61	-14.409	-5.5814	-18.424	-14.308	-9.6413	-7.8892	-13.651	-6.7784	-11.763	-12.121	-13.325	-15.331	-9.4713	-13.837	-10.137	-14.589	-8.0311	-6.9526	-15.846	-17.547	-11.746	-8.1649	-16.079	-11.471	-9.8384	-6.627	-11.599	-10.342	-14.11	-15.125	-9.2563	-11.787	-19.168	-15.604	-19.133
-2.2765	-3.4177	-7.9364	-6.3141	-3.4303	-0.58475	-6.169	-6.7686	-2.8775	-1.4403	0.46379	-7.0274	-8.1965	6.5562	2.4888	-2.8593	1.1274	-2.9449	0.20923	-6.8472	2.7004	-0.16647	-4.0127	-3.2045	-5.2024	-6.6257	-4.4486	-3.2226	-7.4037	0.75087	-6.0363	-4.5308	4.8017	-6.0771	2.8064	-1.0449	-8.4443	-4.5366	-8.0503	1.7484	0.87242	-5.8866	-2.5756	-8.3149	3.7524	-8.6232	-8.2254	-3.9163	0.59472	-5.0375
-24.068	-25.068	-21.525	-23.77	-26.289	-27.299	-24.967	-26.623	-25.709	-22.311	-20.12	-20.524	-26.329	-28.193	-24.875	-25.15	-25.646	-18.816	-25.941	-27.116	-22.44	-24.833	-26.33	-19.099	-20.875	-22.684	-22.894	-16.729	-24.029	-23.882	-24.455	-25.382	-20.588	-25.712	-23.304	-20.205	-20.11	-25.75	-20.342	-21.166	-23.38	-23.991	-26.374	-18.365	-18.687	-24.12	-17.902	-27.182	-20.881	-18.492
-2.512	4.233	7.392	0.28257	-1.1364	6.4356	2.1141	2.5676	-5.1217	-2.3151	2.8642	-0.29924	-0.014974	-1.1692	1.1974	5.5399	-2.5031	3.4163	3.3283	4.6537	-1.4238	2.6588	-3.4045	9.1096	-1.8631	3.7178	5.9896	-3.4311	5.7818	-3.301	6.7457	1.3636	-1.5361	-0.072197	2.6842	2.2724	3.7393	8.3682	0.82323	3.9247	3.3498	2.4666	1.8646	-1.6477	0.51136	5.002	-1.1321	-0.368	-1.9413	1.3341
-9.2378	-10.509	-21.133	-13.551	-14.346	-6.3139	-8.7005	-12.586	-14.5	-8.9914	-11.324	-10.226	-8.9207	-10.163	-13.774	-4.316	-10.253	-11.692	-12.138	-16.446	-10.639	-14.787	-10.621	-6.1858	-12.276	-10.475	-16.302	-15.612	-9.7346	-7.7883	-15.385	-12.275	-12.045	-7.5585	-12.236	-14.096	-3.0403	-12.582	-18.536	-10.071	-17.135	-12.198	-10.855	-14.973	-14.001	-11.491	-14.152	-9.3645	-8.9607	-17.92
-1.922	4.9913	-4.039	-5.0317	-10.733	-3.0749	-2.9473	-7.5753	0.14364	-2.3913	-2.3008	-2.5337	-5.0696	0.0037931	-0.1066	-8.1954	-4.332	-4.2264	-5.2277	-2.8619	-3.8103	-4.3129	-1.3242	-3.3734	-6.3283	-2.4002	-10.083	-2.035	-4.036	-4.7772	-0.77801	-5.4805	3.4051	-0.25137	-3.2744	-1.2826	-2.3322	-1.9311	-0.11157	-4.263	-4.0591	-14.239	-6.693	-1.5906	4.7708	-7.4679	-3.6358	-12.327	-9.4091	-5.6407
-6.2475	-5.1619	-0.90676	-5.8357	1.2245	-1.7711	-7.0434	-3.214	-6.1068	-0.84926	-12.431	-2.9477	-1.4071	-4.0218	-1.6945	0.59378	-7.8923	-3.5545	0.33783	-2.4765	-0.63008	-5.4321	-0.37716	1.7723	-10.269	-1.5314	-7.6584	0.14848	-7.5697	-0.41838	-5.3641	-0.86765	-1.018	-5.8796	-3.3431	-3.4572	-1.6334	-2.0701	-6.9552	-4.1476	-1.5276	-5.5275	0.61778	-1.7252	-6.8258	-14.223	-0.010469	-0.056813	-2.7061	-5.39
-2.8357	-3.3475	-4.7404	-1.8538	-3.7358	-2.3469	-4.3804	-4.0263	-0.21746	-10.235	-1.2075	-3.7679	0.22158	-4.3441	-5.2095	-1.3613	1.721	-4.9047	-5.3717	-3.1405	5.7243	-0.8869	-5.787	2.0211	-5.5618	-1.1815	-7.0759	-1.1001	-10.128	-5.2193	1.0057	0.94213	0.47858	-3.7913	-4.5853	0.056082	8.2652	-8.5875	-7.2628	-2.2824	2.3022	-7.1455	1.4391	-1.9463	-4.9689	3.6748	1.5415	-5.6094	-1.1481	-4.5864
-1.0364	-0.63886	2.2778	1.1016	3.2082	3.7533	0.62177	2.6645	-0.85385	4.711	3.4423	6.0702	4.8678	-0.065045	-0.9179	2.0082	5.5407	0.45786	6.5274	5.2653	5.5958	1.7923	7.1687	1.8463	-2.5537	-1.0613	0.9757	4.7195	-3.7874	2.2258	-1.932	1.088	3.498	1.3389	3.1643	0.68559	-0.4522	-2.9848	1.2173	-0.43164	2.0842	3.2906	4.8636	-3.5512	-0.18661	-0.80853	1.8142	3.8603	3.1667	-2.0788
-7.5233	-13.142	-7.7223	-9.6043	-13.206	-5.1866	-8.1596	-9.6037	-8.1238	-4.6972	-8.8294	-5.7751	-6.2987	-1.7015	-3.4498	-6.9937	-6.6947	-10.48	-7.672	-5.5016	-8.5924	-4.1559	-15.108	-7.5972	-4.4357	-8.6467	-6.2191	-5.4547	-6.1782	-11.823	-7.5336	-7.98	-10.169	-12.22	-8.0067	-8.219	-6.4516	-8.0119	-5.0178	-4.3309	-2.4105	-2.3502	-4.5738	-3.9484	-10.316	-4.3134	-7.8488	-2.4568	-4.3632	-10.817
-7.8656	-8.2525	-8.4173	-5.8993	-4.3417	-4.4728	-0.88133	-6.1647	-7.5817	-5.7871	-8.9435	-6.2681	-2.6792	-14.43	-7.6483	-9.8293	-6.8562	-7.3533	-3.7031	-4.0284	-10.698	-9.3501	-4.468	-6.5328	-10.157	-7.3396	-7.3269	-4.78	-4.9289	-1.4887	-6.0055	-7.3461	-5.108	-0.71481	-9.8094	-2.1319	-2.8481	-3.3309	-8.6984	-4.578	-3.0646	-9.1862	-9.8784	-6.6929	-7.3577	-5.455	-12.842	-10.722	-11.164	-7.5929
-13.861	-7.9445	-15.1	-15.434	-12.008	-15.04	-9.2089	-13.023	-7.4183	-11.873	-15.953	-13.184	-11.295	-15.18	-12.477	-19.341	-16.08	-13.695	-13.926	-11.289	-20.428	-11.445	-18.583	-15.971	-12.515	-12.067	-21.814	-14.544	-12.85	-15.066	-14.905	-12.598	-11.515	-16.038	-15.393	-16.183	-11.222	-16.269	-9.7545	-12.396	-14.48	-12.053	-16.692	-13.625	-16.69	-17.892	-12.569	-11.134	-14.133	-16.168
-24.154	-17.968	-23.945	-25.019	-19.332	-17.929	-19.458	-22.986	-21.127	-25.391	-29.329	-17.514	-16.166	-23.929	-20.726	-16.365	-25.463	-28.966	-18.131	-20.841	-18.519	-17.481	-22.343	-22.851	-22.2	-21.383	-25.394	-25.365	-22.33	-15.914	-24.167	-22.234	-23.419	-26.854	-20.839	-23.161	-24.288	-18.463	-23.551	-18.387	-14.801	-25.91	-19.709	-20.135	-14.588	-23.026	-24.118	-17.35	-24.506	-22.923
-4.9603	-5.0717	3.6198	-1.9275	-0.11782	-1.222	2.4324	-1.5295	0.43332	-6.0738	4.057	-0.29282	-1.0864	0.40305	0.33158	2.993	-2.0678	2.2738	3.2572	-3.3683	2.766	-0.82278	0.52543	-2.0201	1.6024	-3.3868	-3.4328	-1.7511	-3.2133	-1.5056	-3.8632	2.8893	5.3319	-2.4198	-6.6937	-5.139	4.3204	-0.85216	2.7603	-4.9517	-0.22417	1.8084	-3.3233	-11.255	-1.1943	0.39365	-3.74	1.4628	-5.813	-3.195
-19.75	-9.6265	-8.0258	-8.0018	-16.043	-12.118	-12.061	-14.202	-18.024	-13.642	-14.391	-11.696	-5.88	-16.943	-13.164	-9.7036	-10.301	-9.9452	-15.408	-8.2474	-17.567	-10.091	-14.654	-16.709	-9.2213	-9.2819	-19.206	-17.216	-8.6512	-12.895	-10.82	-6.8098	-12.104	-6.4273	-14.6	-11.812	-14.763	-6.4496	-19.13	-4.2648	-12.714	-12.392	-14.16	-10.023	-12.088	-11.353	-11.384	-14.117	-5.5526	-11.222
-0.80868	-1.228	-4.821	10.32	1.0137	7.3505	-3.4221	-2.1802	3.6046	-0.012759	4.98	7.3654	3.6458	-4.2212	-5.415	-1.7199	6.3311	1.5076	-2.6762	2.312	4.32	-2.3342	0.63458	0.90104	-6.1203	4.9952	8.1413	5.5918	3.7356	0.17367	-1.2263	-5.6303	5.0691	2.0008	2.3273	-1.4234	11.438	1.1369	4.6489	-2.2786	0.25067	-7.987	2.0709	4.656	-1.9899	3.4737	5.0234	4.2821	0.035637	-2.8482
-0.5201	-5.2709	2.9549	0.035048	-0.43143	-7.4082	0.2424	-5.6519	-5.3703	-3.9047	-7.4397	-0.88162	-4.332	-2.0663	-3.5242	-4.5342	-2.0747	3.5824	-5.3357	-3.0261	-3.2762	-5.9552	-1.9686	-0.37516	-5.3843	-8.3062	-4.6801	-1.8668	-9.8093	-6.6402	-6.5144	-6.9299	-5.2846	-7.636	-5.2658	-0.9158	-5.7374	-12.417	-4.6226	1.2782	-1.6936	2.1375	-3.776	-4.2242	-10.749	0.34094	-2.6519	-1.1283	0.99979	-0.47326
-12.254	-9.8588	-7.0079	-11.499	-5.1843	-11.625	-12.145	-10.944	-12.861	-10.827	-11.931	-17.287	-9.3212	-9.9219	-13.286	-9.9241	-8.6621	-10.439	-6.8264	-4.9776	-12.027	-11.418	-11.114	-15.295	-16.326	-8.573	-8.8037	-6.8419	-15.689	-7.8887	-10.222	-14.846	-15.601	-14.427	-14.821	-9.1013	-9.1628	-7.5085	-13.266	-9.3779	-9.582	-14.288	-19.955	-12.263	-8.4947	-13.289	-1.2334	-3.7036	-9.3342	-16.292
-12.924	-14.85	-4.7804	-7.0034	-9.4749	-15.512	-7.4907	-5.5543	-13.648	-9.7026	-8.1828	-11.108	-12.244	-8.8407	-7.5681	-8.8406	-13.008	-16.09	-12.649	-13.58	-11.132	-10.553	-10.957	-8.0218	-10.686	-9.7848	-15.552	-17.408	-10.703	-9.4433	-4.1026	-15.403	-12.722	-9.0667	-5.1259	-5.8735	-9.8317	-15.845	-16.069	-8.3138	-9.2459	-7.6994	-5.5311	-6.6722	-5.3118	-9.416	-12.185	-7.8284	-11.109	-15.568
-14.693	-11.524	-12.402	-15.071	-17.287	-14.386	-14.457	-14.314	-9.4206	-13.007	-14.419	-14.665	-14.576	-15.632	-16.466	-13.816	-14.998	-14.917	-13.541	-19.098	-7.5456	-16.399	-13.922	-17.142	-19.449	-13.985	-8.6977	-12.305	-13.411	-10.178	-13.354	-16.958	-15.669	-18.826	-16.26	-18.061	-16.247	-14.742	-11.328	-17.601	-12.181	-11.099	-9.6092	-6.6478	-15.196	-17.759	-9.3203	-14.085	-18.195	-8.1921
0.61012	6.1208	-0.24312	2.2992	1.8027	1.0894	5.3875	-0.47228	-2.0397	1.6887	-1.7469	-6.2671	0.34496	5.0581	1.3629	-0.39366	1.3543	-7.2582	3.5952	5.5696	-1.4618	-3.3175	1.0844	1.2017	3.5715	-0.38553	2.8717	2.0957	-0.53372	-3.2398	2.1538	-1.7028	0.014975	-0.41669	-4.0847	-5.718	-0.0017612	-4.4164	0.54923	-0.24932	-0.80262	-1.6654	0.050972	-1.6686	0.67804	-3.5803	-2.0921	2.2762	2.6088	-4.7954
-3.4419	-6.116	-2.2035	-11.831	-2.6543	-8.3938	-13.14	-2.9655	-3.8182	-2.9251	-10.072	-4.5636	-9.1395	-1.3589	-10.432	-3.0869	-5.7187	-0.73417	-12.735	-17.55	-5.7085	-2.4878	-14.15	-8.5369	2.0763	-3.1854	-3.9607	-2.5131	-3.1864	-2.1631	-11.249	-5.8185	0.68764	-4.5545	-4.8178	-2.254	-1.1388	-9.7074	-8.9716	-8.7876	-3.8148	1.6551	-6.0686	-0.30765	1.4797	-5.2332	-2.7448	-3.623	-5.2013	-9.9931
1.8931	-0.50155	1.2781	-2.9992	4.8629	-3.4778	3.7475	10.306	5.2126	-0.42989	-4.3159	1.5116	1.738	2.6674	-2.9066	-1.9331	-1.0265	0.599	6.2955	2.4914	-1.0994	2.1836	-0.091129	3.5978	-0.58447	8.356	-1.1357	4.285	4.0097	4.689	10.13	3.1384	4.2873	-3.5611	3.3848	6.3972	2.1824	-0.34895	-2.453	2.6749	1.2935	-1.317	-0.64926	-0.080003	1.531	0.37527	3.3997	1.3389	1.2275	4.205
-11.303	-17.412	-14.148	-9.091	-12.187	-7.6747	-8.4717	-10.172	-13.393	-6.8036	-11.183	-8.8751	-9.4834	-5.9228	-9.8797	-7.0218	-12.464	-10.618	-5.7753	-6.4747	-13.722	-8.9972	-9.7121	-7.0073	-14.002	-12.852	-2.3398	-9.9727	-15.623	-13.365	-8.4908	-8.7676	-11.145	-8.4005	-6.8538	-7.9703	-6.6837	-8.567	-14.546	-9.4698	-2.9581	-10.403	-12.649	-15.182	-6.9541	-6.7418	-10.086	-7.8403	-14.825	-10.794
-0.14392	-4.0033	-0.40635	-6.5322	-7.3178	-1.5901	-4.3048	-2.4464	-9.0969	-4.6819	-5.7233	-0.72995	0.11938	-5.0167	-13.704	1.7016	-0.8292	-2.7275	2.7421	-1.7213	-3.4915	-4.2599	-5.917	-1.4589	-1.5557	-5.094	-3.5067	4.934	-4.1293	-4.2489	-5.2549	1.7273	0.47734	-1.9845	-5.7819	0.60111	-3.2314	-7.6216	4.3845	-4.042	1.0053	-4.8636	-9.4823	-10.151	-2.2163	-6.2333	1.4525	-5.5228	-5.3944	-9.3649
-11.146	-8.653	-6.8013	-11.373	-4.8425	-14.728	-11.849	-15.208	-12.573	-11.663	-9.5168	-7.2282	-10.393	-5.241	-16.164	-6.1273	-15.749	-16.142	-10.016	-18.202	-12.982	-8.2799	-12.25	-13.445	-9.3413	-7.2794	-4.7805	-4.9441	-7.0725	-8.8768	-11.386	-11.074	-9.3453	-6.3001	-8.4732	-11.128	-11.514	-9.7533	-7.8017	-7.6787	-14.359	-11.782	-11.658	-6.0705	-9.7074	-7.2988	-16.306	-11.915	-7.5967	-10.412
-2.2947	-7.2434	-5.1791	-5.5296	-0.87007	-0.67094	-6.3313	-7.8573	-5.951	-6.1382	-9.0618	-10.439	-0.77341	2.3509	-10.939	-5.3901	-1.7782	-3.8933	-13.71	-4.6143	-5.0494	-7.9527	-5.8553	-5.2446	-11.221	-9.3182	1.3731	-4.8722	-9.2415	-3.7861	0.22653	-5.3615	-7.3724	-8.6151	-5.7034	-9.407	-3.3619	-1.771	-10.884	-10.979	-9.7274	-4.0717	-4.6329	-3.0998	-8.0648	-9.3696	-0.032957	-0.5145	-5.3378	-9.3471
-5.1059	-2.7641	-8.6307	-5.8245	-4.2911	-2.6327	-2.0135	-2.1323	3.915	-4.2999	-0.41156	-4.8129	1.8167	4.1064	4.9067	-2.6675	4.5517	-1.3887	-8.7899	-0.6054	-1.9942	7.0371	-0.64119	-7.5751	-3.2358	-2.8728	-3.3689	-0.10227	-3.4912	2.2075	-0.5959	-2.2634	-1.0147	-1.0057	-1.7933	1.8039	-4.4064	-2.9386	0.29744	2.953	-3.8697	-1.6688	1.6337	2.9619	-3.9267	6.2882	-3.4001	-5.449	5.0383	2.5413
-1.7778	0.92345	-3.5419	1.1414	-12.502	-2.0356	0.18728	5.1387	-3.1005	-1.8385	1.3058	-4.2086	-1.0403	-2.2825	-4.3938	4.8877	-2.0702	2.5579	0.16938	-2.1806	-3.2765	-2.6642	-2.0607	-1.5923	-4.0187	-2.0781	-7.851	-1.2329	-7.8091	-1.0581	-4.6165	-2.8944	-4.7279	-2.8105	-5.7846	-4.9146	0.61587	-4.3677	-2.592	-3.2491	1.5838	-2.2798	0.82409	-4.0189	3.9753	0.35657	-2.7992	-0.065947	-4.0432	-1.7682
6.3314	5.2893	6.4855	4.9849	1.2707	6.9843	4.1344	7.0308	5.4	8.431	-1.8219	1.6013	6.4705	-0.54292	6.4788	0.3341	7.1611	7.5926	2.9512	6.6442	1.3449	7.2597	8.7474	10.833	3.8434	7.5704	5.7138	4.1532	7.7881	8.3618	7.09	6.1176	5.5934	9.3684	4.3484	5.9298	7.4614	8.0242	11.09	4.9157	4.461	10.723	6.1856	4.0179	8.765	8.685	-1.2494	6.3541	5.8781	9.1616
-7.0136	-11.874	-12.544	-11.957	-17.281	-6.9164	-10.371	-14.978	-4.9798	-13.261	-17.135	-13.858	-4.4957	-8.447	-6.6713	-6.0391	-12.017	-10.127	-9.0702	-8.563	-8.2364	-9.4134	-6.2526	-7.099	-10.012	-5.1271	0.3672	-8.6579	-14.66	-16.604	-13.589	-10.494	-9.8127	-13.941	-11.988	-12.603	-15.13	-7.6777	-9.9465	-13.177	-12.868	-12.223	-13.397	-20.315	-7.4414	-10.578	-15.196	-12.229	-11.342	-10.211
-20.856	-11.975	-10.933	-14.152	-14.104	-8.7086	-14.959	-16.223	-13.1	-17.86	-17.672	-18.474	-23.135	-19.195	-13.257	-15.695	-16.001	-17.753	-21.381	-18.004	-22.6	-17.121	-9.5569	-13.354	-20.527	-14.257	-15.166	-13.583	-13.524	-11.65	-14.079	-12.249	-18.334	-13.168	-17.09	-12.842	-18.394	-12.23	-15.239	-17.879	-19.324	-10.887	-14.155	-8.225	-10.125	-20.306	-12.222	-14.562	-19.091	-7.9644
1.5416	1.4786	-5.5135	0.3177	-4.8367	-2.0752	-8.9413	-4.8835	-6.2487	-0.73326	-11.978	1.7821	0.48855	-5.5582	-4.9899	3.6001	-3.5846	4.3472	-10.314	-3.9278	-2.0821	-3.7274	-2.975	-5.4873	-0.1023	-4.2591	-3.3837	-4.1696	-1.9509	-4.2405	-0.31966	-3.637	-4.3454	-8.8151	-4.5446	4.0081	-2.3858	0.73697	-4.0744	-0.61005	-1.7885	-0.033917	-0.44632	-0.78538	-2.5885	1.6421	2.0496	-7.0121	-1.7847	0.36011
-1.4686	-2.4594	-1.9842	-5.7845	-9.0631	-5.4309	-11.242	-4.0375	-4.5098	-5.5169	-8.7215	-5.6675	-8.4549	0.44746	-4.2192	-8.842	-4.5545	-5.9688	-3.5441	-4.5031	-12.95	-5.6018	0.97084	1.2357	-6.2345	-8.2682	-3.4328	-5.5165	-5.3772	-5.4839	-4.2293	-2.2902	-9.0687	0.51737	-5.003	-5.5629	-5.8043	-5.9359	-3.6053	-4.3971	-6.5083	-4.4335	-4.804	-6.7908	3.8356	-4.7457	-2.1629	0.98331	-0.545	-8.9703
10.886	13.42	12.883	10.136	12.074	13.7	8.157	7.4285	14.612	9.1051	13.689	15.4	9.8006	11.277	7.7772	7.0058	9.2891	8.1432	15.708	13.618	11.04	14.623	10.144	3.3577	9.7128	12.95	11.49	9.7864	8.9486	8.7959	13.25	13.495	7.4595	10.896	12.552	8.5419	15.306	6.6893	11.25	5.6114	8.6355	4.7746	13.046	13.812	11.682	7.4783	13.758	8.7937	16.163	8.0227
-11.002	-9.8786	-10.483	-16.037	-16.073	-9.7373	-9.6871	-6.2688	-13.696	-18.904	-11.246	-11.252	-11.566	-12.025	-15.525	-14.416	-14.066	-16.533	-11.03	-13.094	-18.231	-10.794	-13.841	-14.631	-16.612	-12.165	-13.43	-16.294	-16.038	-11.837	-14.34	-8.6945	-15.397	-10.9	-13.925	-17.568	-11.028	-11.765	-15	-12.621	-11.66	-9.2042	-8.7945	-17.421	-11.759	-14.668	-18.077	-22.708	-7.1665	-7.6425
5.6135	2.1967	-0.22541	6.2929	-2.6109	-2.581	2.2857	7.2534	2.897	2.4758	2.1588	4.275	10.447	2.2377	-1.9978	0.57136	7.52	2.6365	1.8718	2.7141	7.5802	6.8512	2.6818	4.2396	7.1708	0.44007	-0.38116	-0.32573	-1.2762	2.1467	4.2003	3.7242	-0.33652	4.0521	5.4121	3.4049	1.6699	-2.6102	-0.62851	-3.0103	2.841	4.524	-0.24782	2.5432	-3.6997	3.2049	2.2099	4.7538	0.44045	4.0355
-3.2303	-9.3374	2.6419	-3.957	1.8675	-1.3819	-5.9456	-1.6938	-3.626	-4.6493	-7.549	-6.8064	-7.078	-14.278	-6.3385	-1.3493	0.13815	-2.7722	-0.5384	-0.53843	1.6113	-9.1166	-4.1562	-5.3601	-1.0958	-4.946	-3.0473	-2.0722	1.2273	-3.7318	-5.3862	-3.6076	-6.4608	-4.8193	-3.0341	-2.6048	-2.8133	-5.4793	-6.9452	-5.5936	3.7671	-0.18356	-2.8815	-2.1278	-1.1654	-7.1611	0.28819	3.7891	-2.0895	-3.6374
6.5059	9.7082	9.5145	6.3534	3.6789	9.362	4.223	10.305	4.8457	3.4734	6.0541	8.8384	7.1341	5.8629	8.5404	4.6133	2.6203	4.9916	6.2222	5.7942	11.646	7.7677	3.3206	6.1779	6.9959	9.7093	10.588	11.235	8.0358	5.7352	5.9167	6.4318	-0.96251	4.4742	4.9738	9.3362	3.7484	7.7387	12.724	11.874	10.779	5.6189	1.9066	5.9165	5.0093	6.3166	8.1521	8.8885	10.615	7.2156
-6.8551	-11.848	1.3672	-1.0895	-7.9162	-1.4172	-0.96596	-9.2336	-9.8004	-6.2435	-7.2582	-0.25167	-10.043	-10.134	-7.3491	-6.037	-6.8299	-7.5141	-8.3698	-6.9836	-9.579	-8.6062	-4.8803	-8.8849	-5.5858	-6.8711	-9.8415	-7.8385	-6.6145	-7.6794	-6.4021	-5.792	-7.0798	-0.26786	-7.1906	-5.2338	1.2333	-7.4829	-5.0848	-5.6684	-0.50494	-3.7941	-4.9992	-4.9912	0.19875	-3.5937	-8.6525	-6.877	-7.4764	-1.537
-5.0946	-7.1835	-7.622	-10.671	-6.6487	-9.0405	-9.5081	-11.666	-11.071	-9.5938	-2.5735	-7.8877	-7.43	-6.6649	-1.8493	-3.6491	-1.631	-4.9867	-2.6599	-9.0165	-10.268	-7.8414	-7.7757	-9.2225	-5.835	-7.2798	-7.7216	-3.0936	-2.1917	-8.2482	-2.4281	0.28767	-5.6275	-4.7299	-9.638	-7.4146	-1.5659	0.60345	-6.1922	-3.3167	-4.9491	0.14477	-6.863	-4.7572	-8.7794	-7.7341	-4.6874	-4.5431	-4.8557	-2.6392
13.288	10.637	3.4922	11.677	4.112	3.4995	4.5087	10.935	4.8467	8.551	6.8637	9.9042	7.4637	0.66101	10.699	7.838	12.491	2.1045	4.2642	-1.8739	0.038532	10.053	7.2041	10.634	1.0231	7.2536	4.6437	5.688	9.8063	3.3404	5.3747	-0.06648	5.2669	6.0277	4.1154	0.12012	8.2494	7.2856	16.883	9.0623	-0.74972	7.2995	1.4642	3.1592	6.6872	5.8452	9.2488	5.2336	12.468	9.1432
-21.353	-13.778	-13.997	-16.916	-17.473	-14.447	-20.856	-8.0969	-11.324	-16.424	-15.888	-13.556	-16.302	-9.105	-18.896	-19.079	-18.024	-17.104	-13.705	-13.303	-10.729	-14.261	-14.63	-17.225	-11.298	-13.839	-14.274	-15.607	-16.269	-17.756	-14.595	-8.6207	-10.584	-19.434	-10.393	-15.636	-10.029	-20.012	-12.195	-15.4	-12.222	-16.772	-15.565	-12.939	-10.147	-12.198	-9.5295	-11.682	-18.026	-17.458
-13.136	-6.567	-3.3216	-3.3138	-2.7146	-2.6687	-8.0374	-6.0802	-0.73035	-4.7306	-7.3658	-5.0226	-3.3249	-3.5186	-5.7387	3.3738	-9.1112	2.1609	1.0376	0.84367	-5.2906	-2.6372	-9.1167	-4.2593	-8.4404	-10.61	-6.6222	-11.56	-6.9212	-3.1566	1.9077	-4.8857	-5.3622	-2.6927	-7.2339	-3.66	-12.661	-11.004	-2.0564	-9.7219	-7.0745	-5.013	3.0446	-13.087	0.99966	-5.2064	-7.4728	-7.0394	-1.7241	-7.7848
-15.897	-17.179	-14.051	-14.395	-3.0704	-12.634	-13.276	-18.93	-16.345	-14.1	-10.524	-17.256	-14.768	-9.5199	-14.366	-16.992	-7.1221	-16.052	-22.405	-8.9439	-12.301	-15.229	-12.717	-13.351	-11.85	-13.521	-4.5575	-9.8183	-4.3044	-12.908	-15.738	-15.351	-10.928	-16.491	-5.5807	-9.6049	-16.274	-13.288	-10.937	-9.0019	-12.054	-10.996	-22.447	-5.353	-17.554	-18.006	-8.8484	-16.973	-16.656	-13.38
-20.24	-23.094	-29.022	-25.4	-18.259	-24.463	-27.641	-23.712	-22.719	-21.118	-20.687	-17.792	-28.219	-25.553	-25.412	-25.594	-26.364	-23.095	-24.866	-19.569	-16.471	-18.972	-21.694	-19.946	-21.438	-24.833	-25.899	-20.357	-21.792	-24.174	-22.62	-22.652	-32.914	-23.547	-17.712	-19.472	-20.801	-19.191	-20.154	-20.288	-16.776	-18.613	-24.598	-20.918	-22.819	-18.857	-20.1	-17.134	-21.13	-18.105
-10.78	-7.109	-8.6168	-3.8227	-12.602	-11.984	-14.884	-7.4346	-16.331	-12.651	-13.263	-13.407	-6.5136	-11.086	-6.1965	-10.686	-5.704	-10.739	-3.2568	-9.8502	-10.529	-12.611	-12.289	-7.4498	-7.5845	-9.7371	-13.085	-11.337	-3.8086	-12.81	-9.6534	-16.793	-9.9659	-12.356	-13.732	-12.042	-8.7579	-10.034	-14.73	-10.64	-3.8371	-12.088	-10.419	-11.191	-8.4827	-3.8159	-8.3668	-7.4638	-10.29	-7.0416
0.71271	-2.1823	-7.2331	-1.1239	-5.8389	-4.1887	-8.5638	-4.696	-2.5116	-2.8413	-3.0379	-8.1608	-1.2739	-7.4459	-0.90603	-3.6018	-9.3189	-0.46469	-4.0386	-1.3546	-5.7002	-5.8492	-2.0695	0.45143	-3.9251	-7.2494	-2.8435	-5.1267	-3.1012	-5.0665	2.551	-0.16248	-3.9747	-4.2397	-1.0886	-1.4633	-1.3741	-0.25065	-8.1816	3.3878	3.938	0.30355	-5.3403	-7.9038	-5.9894	-5.5557	1.8184	-7.9733	-4.5749	-1.752
-0.23833	-5.2421	-5.2604	0.31617	2.4822	2.6664	-6.2621	-8.4672	-1.0513	0.48739	-3.0839	0.81872	-1.6095	-2.4864	-0.60245	1.1464	2.0502	-2.9749	-3.3419	-3.3861	0.83411	0.6682	-3.8462	0.67885	0.38157	-2.2874	-1.1583	-3.4477	0.74901	-5.0429	4.9746	-7.6222	-4.0224	-0.59017	-1.2168	-1.9403	-4.5768	-0.74506	-2.8713	0.38905	5.6804	-2.7763	-1.416	-1.2988	0.00085266	-2.291	3.55	-1.1863	0.32632	-5.1681
-2.7653	-2.6333	-1.8659	2.1967	0.066644	-3.4681	-4.8052	4.0272	-0.097428	-3.8406	-7.7238	-2.6227	-8.409	0.059977	-7.9643	-3.1884	-3.3241	-5.2494	0.71799	-5.8379	-1.3567	-1.9721	-1.5807	0.31241	-6.2337	-4.2353	0.87522	-7.9031	-5.2234	-7.0365	-3.0143	-5.2446	-2.6996	-4.567	-2.8407	-1.2259	-1.8672	-0.54379	-1.7492	0.16801	-0.49255	1.2112	-1.7992	-11.127	4.2558	-0.64644	-3.5049	1.2544	-3.9963	-1.3313
-2.8071	-2.2368	-3.1862	5.2461	-3.4454	-5.1296	2.9644	0.15247	1.4051	-0.93667	-12.653	-5.1204	0.13448	-3.8114	-2.9734	2.2669	-2.3459	-0.76221	-0.86919	0.14338	-7.0718	7.1102	-6.2327	1.5093	-4.8589	1.1301	1.7909	-2.3916	-4.5899	-1.9398	0.26388	1.7726	-3.129	6.394	-4.5165	3.6486	-0.26171	3.8943	-1.5001	-4.8576	-5.647	0.53078	0.96129	0.56283	-3.4301	-2.609	-5.8066	-1.6416	-1.5699	-2.5399
-15.587	-7.0375	-24.406	-13.663	-10.736	-14.578	-13.664	-20.572	-16.736	-14.703	-12.762	-11.205	-16.941	-12.438	-9.7497	-20.56	-16.314	-20.995	-20.858	-14.05	-11.138	-3.8943	-12.791	-7.7023	-13.721	-19.293	-21.21	-20.226	-16.608	-14.07	-18.269	-6.9361	-12.325	-12.666	-14.771	-14.764	-10.087	-16.954	-19.905	-16.064	-8.6909	-16.094	-15.473	-13.974	-18.705	-11.953	-23.22	-10.182	-12.592	-13.195
4.7274	-0.60261	1.0691	-2.1584	-11.263	-2.6355	-2.0081	3.3135	2.1563	-1.1875	-0.079622	1.862	-2.3821	-2.1454	-2.3771	3.3963	3.7635	2.5976	-2.2823	1.1197	-0.2664	1.4277	-0.012468	3.8576	-0.11961	2.2014	0.52072	5.6233	-5.5474	3.6299	-2.3353	-0.20307	5.8305	5.9783	1.371	4.739	-1.2818	0.30815	4.6722	0.16336	-1.7634	0.70897	0.45211	-1.8659	8.8536	0.3197	-2.0867	-5.7162	5.5953	4.1145
-6.6067	3.5426	-6.7276	-8.201	-5.7439	3.3454	-0.54132	-7.1854	-8.0881	-8.7924	-5.7033	-8.9838	-1.4617	-7.0613	-2.7345	-5.9409	-1.5847	-5.2914	-9.8791	-2.5857	-2.2174	-4.8455	-7.1466	-6.124	-3.9852	-4.3393	-5.1986	-5.0434	-6.9419	-5.3636	-7.0013	-13.146	-13.236	-4.2082	-5.3292	-7.1691	-7.214	-8.9808	-9.9699	-5.6146	0.86264	-6.206	-7.2571	-0.54225	-9.1249	-8.278	-3.4929	-8.0858	-4.8459	-6.2781
-2.8893	-1.8419	-4.4601	-1.4477	-7.8739	-0.06808	1.1679	-2.3772	-1.9367	-3.8246	-1.158	-6.2285	-0.49043	0.73243	-6.3497	-3.155	-2.5149	1.3457	-1.6051	1.0862	-4.528	-0.38344	0.30337	-1.5959	-2.897	-5.791	-8.4985	-0.67292	2.2557	-5.6943	-0.35991	-3.7167	-2.011	-2.9311	-3.1384	-5.5584	-3.0084	-2.5429	1.0186	-2.0002	1.8157	-2.6469	-5.9814	-5.2799	-3.9001	-0.90001	-2.3733	3.4173	-7.7133	-4.4509
-9.7491	-12.479	-13.266	-13.53	-10.479	-7.3907	-13.105	-9.3221	-14.656	-9.142	-17.1	-13.597	-13.63	-8.4375	-12.49	-20.012	-12.294	-12.892	-9.4131	-9.3503	-19.074	-12.772	-11.613	-10.217	-3.6941	-17.62	-13.5	-11.743	-13.315	-12.814	-18.926	-8.5516	-5.7097	-17.93	-16.593	-12.256	-6.8675	-9.0965	-6.485	-8.8752	-14.442	-15.462	-15.061	-9.4552	-11.419	-10.918	-17.77	-8.4724	-14.001	-9.1409
-2.388	-0.11771	-0.34886	0.3263	2.3935	-1.4621	1.0218	3.3296	-3.831	4.3148	-2.23	-0.35339	3.5436	-4.212	-3.5103	0.34869	-4.0044	-11.086	-2.3052	3.5858	-2.3074	0.1676	-2.7743	1.0573	-5.6436	-5.2175	1.4359	-6.5622	4.2491	-3.9267	-0.77282	1.6879	2.274	1.6861	-4.5472	1.7788	7.4786	-0.5524	-9.4002	-2.1271	-6.8336	0.068695	0.71859	1.0809	-0.72577	-1.0069	0.044907	-2.5064	-5.2762	-0.91076
-2.4388	-4.1343	2.1676	-1.6213	2.9192	0.14947	6.1329	-1.7504	2.3301	1.2523	-0.83347	-4.5154	-5.2946	0.65902	-3.3663	4.4557	-1.5987	0.29398	0.083685	5.2155	-3.7706	-8.1604	1.1932	-2.716	-1.9635	-2.5507	1.5069	-1.6693	-1.0888	5.4492	-4.2889	-2.9487	-3.2077	-1.1888	-8.816	1.2729	-1.0142	0.25749	0.0011961	-0.47087	-4.0301	2.7335	2.132	-5.6179	-0.15695	-4.6415	-4.5145	2.3798	0.3787	0.99286
-17.265	-12.989	-17.794	-19.153	-13.104	-14.987	-12.217	-9.0465	-9.9837	-15.916	-14.198	-16.615	-18.581	-13.056	-16.204	-18.745	-14.107	-18.696	-12.845	-20.797	-20.806	-15.338	-22.159	-18.192	-19.85	-8.3403	-13.28	-8.1451	-9.5041	-16.824	-15.675	-13.451	-17.979	-12.831	-16.573	-15.294	-17.014	-13.152	-15.707	-20.834	-13.718	-14.343	-8.0682	-7.6681	-10.063	-19.998	-14.17	-9.4624	-10.712	-11.875
4.0384	5.7067	8.5692	11.316	13.131	1.3415	5.5965	15.306	8.8678	10.934	4.0185	11.466	3.6128	5.2985	10.327	2.937	7.3162	2.8173	8.3259	5.83	6.3016	9.0546	4.9642	10.928	4.2331	7.8233	12.781	11.968	7.0645	0.6364	3.4194	8.1278	4.6976	5.5547	7.3512	6.7001	11.964	9.0581	14.795	7.7046	9.5966	7.8458	7.9294	8.3935	13.782	4.8383	14.064	10.514	11.271	13.142
6.0396	2.3477	2.4995	5.5446	3.8673	6.1783	1.4125	10.686	4.1274	0.8647	8.3668	1.0362	9.0932	6.635	3.5138	6.8414	13.07	2.6346	1.4696	2.8457	0.7544	5.1416	5.4925	5.1691	9.7925	6.15	10.231	6.8801	1.6491	6.9877	5.688	8.9138	2.9728	9.2529	6.0319	8.3162	7.6648	4.3837	14.882	4.1245	5.2587	5.8981	4.5027	4.3883	4.7501	8.9805	1.5549	3.8792	5.9641	2.632
-5.088	-3.442	-1.373	-3.5697	-2.3506	-9.9481	-7.4155	-5.0178	-4.4818	-8.3987	-6.7096	-6.0678	-8.3877	-5.8338	-3.7196	-8.8248	-8.2192	-8.0145	-7.212	-3.5536	-9.9754	-11.452	-8.2647	0.85514	-10.064	-7.2683	-10.05	-3.6536	-7.8106	-6.7845	-4.3177	-9.2813	-1.2615	-3.7208	-10.733	-9.142	-11.508	-10.217	-1.5343	-12.123	-5.6106	-2.7516	-6.2898	-4.2683	-8.9238	-5.1115	-5.3179	-8.3696	-3.7907	-8.8164
-12.778	-6.6051	-12.272	-14.623	-18.104	-12.476	-18.164	-12.871	-4.4579	-11.421	-19.935	-11.257	-16.707	-15.964	-12.048	-21.902	-20.883	-12.291	-14.873	-12.521	-18.793	-3.0405	-13.755	-16.043	-10.394	-16.133	-13.174	-16.425	-12.656	-16.689	-15.832	-10.338	-11.361	-13.839	-17.059	-13.225	-13.349	-14.579	-8.78	-13.978	-15.77	-16.55	-14.516	-17.541	-15.646	-16.604	-9.0772	-12.896	-18.843	-15.697
3.1552	10.593	6.05	1.1416	15.011	3.4853	9.3462	5.8952	6.4431	3.0017	1.2054	-0.70833	7.8591	5.0856	2.2922	10.693	3.8915	2.8235	7.1808	7.141	10.775	4.6762	5.4702	12.003	7.6158	1.9929	13.363	7.3789	6.7735	0.7926	2.0285	3.5469	4.4253	12.461	9.4148	6.9035	9.8259	8.1863	5.6377	10.789	6.49	10.448	5.3507	4.5907	6.7303	8.316	3.8777	4.0172	11.254	8.0061
3.0579	2.9141	-4.5379	-4.405	3.702	4.6269	3.7925	-0.88041	-3.3225	-0.87138	2.2666	-1.0717	0.66325	0.73767	-5.003	-4.1098	-3.5471	2.7337	-0.30698	-1.9318	5.9994	0.97228	-3.6535	1.5296	-0.65953	-3.3611	-8.3789	-2.6128	10.134	3.3487	-5.2418	-1.4243	-5.0793	-6.0518	-6.4946	-2.6821	2.9861	1.1904	2.291	1.8577	-5.2035	-3.972	-0.3285	0.58631	-2.6279	3.4382	0.23506	8.786	-6.426	-3.776
-7.3624	1.1711	-3.2673	-0.46224	-6.0949	1.2951	-0.82318	-6.037	-5.0944	-1.4781	-3.679	-2.7275	-6.8338	-8.3902	-0.041493	-8.1766	-4.1284	-4.1448	-2.0069	1.1065	-0.31924	-1.1721	2.7563	-8.2142	-5.496	-6.5186	-4.779	-8.2229	-1.8439	-5.5251	-0.22383	1.2408	3.1918	-3.9661	-3.3623	-0.37294	-8.9906	-0.64752	-3.8885	-7.3056	-0.011813	-4.1224	-6.7418	-0.77168	1.5562	-0.9407	-3.5689	-1.5668	-0.24189	-4.0541
5.2133	-3.4918	3.4489	-1.3197	2.8982	5.2859	5.82	-1.607	4.1939	2.257	9.0929	6.7726	-1.8464	3.5207	-1.8193	5.5438	2.4135	1.3204	7.7903	6.2957	3.0765	4.8053	11.065	-3.2801	3.6547	6.3554	1.6859	8.8967	0.025209	1.29	1.4443	-0.38561	-1.2013	3.3732	6.1809	-6.2259	2.7033	-1.9682	1.1314	-2.2141	1.8818	2.0932	5.0044	-4.2335	-2.5475	-1.3383	4.2916	8.7287	2.6773	3.376
-15.769	-7.3892	-10.749	-15.536	-8.9804	-13.254	-10.6	-14.02	-9.1297	-9.3779	-8.7042	-5.3432	-14.632	-11.689	-10.966	-14.227	-9.1237	-8.1034	-7.2909	-12.144	-10.774	-13.076	-13.444	-12.347	-11.56	-17.685	-7.3124	-0.81821	-12.155	-12.674	-9.4497	-11.105	-13.57	-10.344	-12.605	-11.606	-11.361	-14.11	-11.976	-10.115	-6.1134	-10.853	-12.627	-14.186	-12.973	-9.1993	-12.233	-13	-12.732	-16.677
0.08471	1.3406	0.63727	-1.1717	1.3786	1.7641	4.9163	0.94812	-4.7326	1.4593	-5.4131	-3.785	-1.732	1.7902	-1.4741	4.1244	0.80742	-2.9566	-4.5522	2.2991	-1.3116	1.0798	-2.0839	0.23114	-1.302	-4.6753	1.1654	5.2132	-0.60915	2.2715	-2.105	-5.5853	2.4792	-5.0146	9.2336	-1.2489	-0.15901	7.1412	5.9613	4.422	-5.765	-1.6111	9.2574	-0.557	-0.41016	2.2006	0.7417	-4.9432	1.3865	5.1289
0.21075	-0.46185	-0.39957	5.5119	1.6536	4.4475	-1.428	3.5568	-0.1749	1.2775	-4.284	3.6849	-0.043084	1.803	-5.0418	-5.0458	2.7434	2.0472	3.516	0.98974	5.6388	2.7381	1.2814	-5.4857	1.9893	0.30404	1.3118	2.6254	1.0666	1.0021	-6.1434	-3.2735	5.7926	1.4834	3.6639	-1.817	1.7485	-2.9908	-3.3288	-0.27832	-0.36771	10.043	5.5804	5.0798	-1.3437	1.4014	1.636	2.7425	-8.8892	-3.4552
1.9396	2.0479	2.5324	0.026076	6.6944	4.5996	4.3961	-2.9949	8.1019	1.4737	1.2812	0.84561	0.69978	7.2414	-0.38542	1.5246	5.0635	2.0257	-0.49287	-1.3897	5.7321	3.5999	5.0007	0.33665	6.1512	4.9362	4.7649	0.21547	7.1092	2.1795	-3.2307	2.3662	4.2806	-2.7073	-3.6263	6.1034	0.64755	2.5103	7.4889	5.7534	9.2597	-1.089	4.3017	6.1086	2.9709	1.5189	0.95527	2.2431	2.4051	6.0123
4.2553	1.2274	0.3739	0.93379	2.6928	-2.6841	-2.7015	1.5584	5.9082	3.0861	5.4978	2.2357	2.3767	0.49753	-1.1424	4.6464	-4.0293	-0.75794	1.9541	-0.60765	5.4726	1.1841	5.5436	2.912	5.2873	6.6066	3.615	0.19825	0.33515	-2.2371	1.0228	-0.72664	-0.78937	1.0328	0.55672	2.5589	6.0556	-0.67233	2.6843	0.50884	5.212	3.8556	2.9512	2.1651	0.98618	-2.4948	7.4464	1.2088	-7.3029	3.7477
3.1544	4.9061	2.2756	6.8362	6.8468	2.9964	0.16562	8.1131	9.0989	-2.455	11.77	-0.51748	7.1708	1.084	5.7623	6.1592	2.0184	3.9832	12.314	11.297	6.9438	4.2844	11.425	7.7544	-0.65875	-2.5963	4.1216	3.7669	1.7469	0.76368	-0.14332	5.3917	7.5614	-2.697	1.5441	6.0646	2.0712	0.70765	-3.0224	0.48728	7.3849	8.7033	0.028004	10.023	2.4059	10.967	-3.2576	10.212	3.5694	2.583
-4.7674	-4.3398	-13.782	-5.1526	-4.4206	-4.6275	-8.4075	-10.454	-4.664	-9.942	-12.249	-9.4691	-9.5669	-5.4432	-4.4782	0.90582	-10.686	-10.739	-2.7325	-5.745	-2.9084	-4.4871	-9.0057	-5.881	-4.6637	-7.36	-7.8522	-5.5669	-16.908	-9.1089	-5.7086	-7.1211	-3.3072	-6.6075	-8.5359	-7.6696	-7.5776	-11.064	-9.2431	-10.452	-7.3316	-6.7018	3.6838	-2.8893	-14.392	-2.12	-10.043	-12.066	-0.80917	-13.004
-17.646	-13.45	-11.437	-6.744	-9.7351	-10.576	-14.102	-15.612	-18.456	-13.676	-10.564	-14.205	-15.853	-20.378	-10.352	-17.977	-14.414	-14.417	-18.863	-15.381	-15.808	-14.45	-15.599	-10.095	-14.536	-10.399	-18.683	-6.1248	-12.079	-12.68	-12.976	-17.618	-13.454	-17.987	-13.873	-21.676	-16.98	-11.57	-15.921	-8.8597	-14.542	-12.991	-14.347	-12.412	-7.0076	-19.727	-19.887	-15.146	-13.711	-18.965
2.6692	3.9517	-8.0891	-5.2067	2.7918	0.08206	-3.2606	-3.1271	1.7367	-1.9831	-2.3318	-1.8621	1.368	4.0288	2.9234	-0.062218	3.3464	-3.7713	-2.6158	-9.3086	-2.3531	-0.24665	-1.7249	-2.121	-6.6686	4.178	-2.7229	-3.8567	-1.6982	-4.9741	2.7805	-3.8835	-3.9796	-4.2496	-3.4294	-3.7515	-1.29	-2.6766	-2.1661	-4.4073	-2.6032	-3.8846	-2.0527	-3.8641	5.3259	0.55464	-0.72959	-7.0415	-1.2254	-4.6567
13.155	9.2015	7.8961	2.4144	1.4475	0.70604	7.2278	9.26	9.5239	12.123	5.425	11.429	3.6545	12.099	11.017	10.896	7.903	7.9047	11.427	11.053	4.5722	12.111	5.5918	8.3364	2.0202	6.1409	3.3698	5.3483	8.4201	14.703	7.5073	9.3569	5.2195	2.1998	12.434	0.72355	7.6802	6.0761	2.4297	10.98	6.5899	3.7659	13.637	6.593	8.223	6.2836	6.059	8.3578	10.726	7.8344
-3.089	7.1253	-1.9095	-1.8515	4.1781	1.1843	4.0376	-3.2119	7.981	1.6077	-0.81723	-0.64524	-0.50229	1.8257	-7.6466	0.42296	-1.6229	5.7499	-0.8476	-5.5018	9.2823	1.8098	0.21401	3.4528	7.2576	3.0221	0.81199	2.27	3.664	3.5014	-1.3241	6.4291	-2.5094	2.1093	-0.13447	1.664	-3.2664	1.8387	-0.88732	0.34204	-8.1034	3.1223	-1.3364	-1.9445	-6.3161	-2.3829	1.3988	2.8397	-0.43343	2.0526
-1.4914	-5.319	-0.20597	-1.822	2.4619	3.796	1.3684	3.0511	3.4397	-0.059293	1.6648	3.0912	-2.4195	-0.49052	7.043	1.978	6.108	-0.46203	1.3034	7.566	4.2375	2.4338	2.9002	0.30798	7.119	2.0548	1.7739	6.5979	1.7192	-1.946	3.9459	2.0786	1.1396	-0.37484	1.0506	-1.3189	5.0022	1.5965	2.2677	0.10595	3.1262	0.80282	-1.382	0.93987	1.7291	-0.16147	0.4329	5.5673	2.5223	5.7668
-14.826	-7.9738	-9.2169	-14.687	-11.424	-11.508	-10.539	-6.7696	-16.464	-10.242	-13.723	-9.7069	-10.728	-10.316	-17.564	-9.7289	-4.9238	-9.4086	-18.639	-10.027	-7.1323	-10.269	-10.326	-13.468	-19.21	-15.632	-2.1264	-11.58	-10.436	-10.852	-11.968	-10.049	-12.89	-10.159	-5.6817	-8.7703	-7.9044	-13.006	-8.1205	-9.9418	-12.467	-11.178	-15.522	-12.209	-12.517	-9.7958	-15.458	-10.534	-14.698	-12.453
-10.049	-6.4022	-13.423	-13.826	-7.2345	-10.78	-10.674	-13.352	-12.925	-16.76	-9.2506	-9.836	-10.214	-17.49	-14.975	-11.491	-12.013	-8.9859	-11.327	-10.536	-11.965	-8.8893	-10.451	-16.35	-17.814	-11.352	-11.956	-13.386	-17.907	-10.985	-9.1015	-8.3432	-10.919	-11.631	-6.8838	-18.459	-12.821	-14.252	-10.907	-16.844	-6.2018	-20.387	-7.0581	-15.935	-16.55	-8.4485	-11.803	-10.442	-12.371	-3.913
-2.5382	-2.316	-10.41	0.97929	-5.9532	-2.555	0.93062	-1.1835	-5.646	-5.8471	-3.0691	-3.4362	-1.001	0.12515	3.4531	-4.5525	-3.4737	3.7108	1.1907	-3.7172	1.5021	-6.7014	-1.044	-0.61887	-6.2231	1.156	-4.292	-4.7185	-2.9229	-1.0561	-3.782	-0.41419	-4.6222	-0.26341	-8.2344	-1.6763	-4.4521	-0.55786	1.4234	-7.521	-1.7173	-2.8856	-3.6478	-1.7633	-7.3017	-2.3209	-3.2257	-0.71901	-2.1757	-2.0338
-6.4476	-7.6746	-2.7492	-8.4997	-6.2556	-6.7657	-4.3704	-8.7366	-2.8683	-4.2044	1.6782	-11.973	1.6874	-4.9374	-2.2493	-1.9351	-6.6279	-10.248	-3.5069	-1.772	-7.8324	-7.5318	-5.238	-13.535	-4.7053	-2.1288	-8.9675	-9.6182	2.0166	-7.7619	-3.6266	-3.1353	-11.407	-4.5769	-4.9231	-2.6017	0.76585	-10.323	-5.4201	-1.5351	-6.9418	-9.535	-8.2579	-1.5783	-6.953	-5.4331	-6.7928	-11.136	-5.422	-0.76725
-14.426	-12.674	-7.0512	-14.6	-8.7342	-9.3073	-10.229	-7.5243	-8.2253	-13.096	-16.113	-17.137	-16.306	-9.9973	-16.909	-13.364	-21.931	-11.596	-8.0809	-13.966	-11.581	-13.942	-16.078	-9.9015	-15.613	-13.041	-14.363	-20.091	-12.427	-7.9539	-14.108	-15.098	-8.5672	-11.212	-9.0269	-6.5703	-12.115	-13.895	-15.258	-12.674	-12.284	-6.7504	-16.589	-5.6151	-12.92	-12.969	-11.296	-13.382	-12.603	-15.786
-0.13694	3.3845	0.40097	-0.61199	-0.28268	4.5276	0.61515	2.8005	-0.27615	-1.2145	-4.9143	4.5873	-3.4608	5.4459	0.93134	2.7549	5.0218	4.674	0.80496	9.9402	2.1687	-0.096802	3.3695	6.1439	0.016633	-3.851	1.4379	-0.5835	2.3108	7.3153	-5.0209	-0.7206	5.0325	1.2597	1.3719	4.3251	0.1495	1.3963	2.9203	-7.6317	4.0727	2.3094	5.317	1.9409	3.067	-4.6512	0.94834	2.4764	-3.7729	1.0863
-3.3015	-1.1492	-0.98903	-3.088	-8.1784	-11.376	-2.8769	-2.829	1.4172	-8.944	-4.7245	-9.6671	-3.6305	0.25022	-5.8846	0.52516	0.73303	-0.87664	2.3479	-4.428	-5.4577	-2.964	1.8347	-3.8313	-3.5406	-7.5214	-6.6405	-0.73488	-0.42045	-9.315	-7.4084	-3.3604	-2.1431	-11.81	1.0824	-3.35	-1.5065	-4.3687	-7.1923	-9.2996	-7.6154	-6.6297	-3.5033	-7.3263	-6.9238	-10.608	-9.1246	-8.4955	-3.2165	-1.5356
-21.679	-18.853	-15.229	-24.681	-18.751	-22.193	-21.837	-21.256	-21.418	-18.112	-22.349	-19.304	-24.764	-21.443	-18.649	-19.434	-19.648	-17.22	-22.447	-18.523	-19.734	-20.921	-23.428	-22.643	-14.687	-24.107	-20.054	-13.103	-16.756	-18.944	-19.277	-17.862	-23.089	-21.727	-18.985	-22.703	-24.705	-14.462	-14.502	-25.922	-22.505	-25.783	-16.689	-23.179	-19.8	-19.972	-23.098	-19.423	-20.743	-24.961
6.7915	5.2598	3.7825	8.984	7.7062	2.7076	6.6318	1.8224	7.3344	4.2318	5.6894	9.734	4.7161	6.2151	3.1273	2.6204	10.309	9.0612	4.4138	6.2593	-0.052308	8.3112	9.6301	3.2563	0.8228	13.254	9.304	0.92725	8.0079	16.247	7.0625	6.6278	6.1287	1.6985	10.742	12.597	6.8539	5.9314	9.651	1.7714	2.8198	5.5598	6.6772	13.093	7.9189	5.5925	8.5254	11.07	6.6618	4.1053
0.37948	0.035916	-4.5549	-6.6223	1.8842	4.4139	-5.2016	-1.6212	-1.9895	-2.0594	4.1159	-3.6865	-3.3734	-0.51878	-7.5477	-1.6977	-2.7963	0.092782	-1.04	-15.011	1.2085	-6.4938	-2.139	3.0556	1.0896	-0.47184	-0.2625	2.27	-3.8216	-3.1543	-0.0053138	5.9122	-2.9505	-6.8716	-2.4437	-7.9653	-5.4961	-4.3566	-2.4199	-0.068385	3.97	-5.7549	3.1343	2.0347	-7.5346	3.7871	-0.03232	-0.06868	-9.1439	-0.97964
8.7936	7.6921	7.9638	7.5649	8.0637	6.9644	8.3781	14.019	5.3213	5.4986	12.453	10.713	6.3978	10.248	7.2956	8.9661	16.041	5.731	5.1213	8.7219	9.6886	4.8326	8.9692	13.911	11.187	8.1714	5.3868	5.9086	4.7011	7.2481	10.221	10.682	8.0566	4.2029	10.997	4.6659	3.2169	2.9534	4.999	6.4092	7.0643	8.6	8.2504	10.286	2.673	9.0127	3.983	1.8611	7.6189	2.5773
-3.1195	-1.7948	-3.4911	-0.96645	0.84196	1.7256	-3.6962	-2.8901	-3.5101	-7.5562	1.9655	-1.8547	5.6092	-6.6527	-1.2179	-5.1899	0.85488	-3.348	-10.73	-0.10082	-2.101	-3.3332	-7.4032	0.63378	-2.4622	1.7213	-1.8811	2.504	-0.45886	-6.4808	-5.3311	-0.44471	-2.3945	-0.51888	0.78501	-4.4834	0.74453	-4.6778	-7.7267	-1.5461	2.4349	-2.16	-0.33727	-2.9485	-3.3345	-1.0148	-2.294	3.9258	-5.8391	3.1471
11.469	10.765	5.6596	10.086	6.9372	12.384	8.7818	13.101	7.5822	10.204	5.8536	8.5965	12.975	4.641	10.337	9.3242	8.6416	17.289	11.192	5.4939	16.013	10.909	9.4397	16.071	10.801	9.2287	9.3	10.246	9.7515	10.478	3.5246	9.05	11.638	7.8367	8.5705	7.3486	6.7911	0.15498	15.191	8.4599	10.283	7.5251	6.3328	13.388	7.2629	9.6023	13.279	4.1127	5.891	10.745
6.9446	5.4073	4.5869	-2.0853	7.03	1.4382	2.4162	3.5534	7.9251	3.7934	-1.6669	12.872	1.0826	5.8267	2.7876	8.498	4.1253	7.6376	5.9641	3.6153	-3.09	2.0784	3.8548	3.5625	5.7539	7.4437	-4.1956	-0.46397	4.1034	3.5414	2.4203	0.36947	5.8288	0.26128	3.805	-1.546	5.3151	2.6446	-0.56433	4.7739	0.65397	-0.82359	3.5419	-1.4071	0.82863	-2.3951	3.5637	4.5492	4.3114	3.1702
-5.6394	-1.3753	-1.0472	5.427	-3.4206	-0.65004	-1.572	0.70461	3.0097	-6.7847	-1.0392	-5.1194	-6.4242	0.59927	-1.3821	-4.5169	-1.6194	-6.715	-1.7893	3.5428	-9.7372	-5.1776	-1.3719	0.46143	-5.1684	0.38644	-0.13392	-2.3469	-3.9487	-5.4387	-1.6268	-0.87145	-3.4523	-6.1999	1.6354	-6.8504	-7.3561	0.94246	-0.328	-9.5836	-7.5953	-3.5221	-0.59604	2.6243	-2.4671	-4.5231	-3.2138	-1.6824	-2.606	-3.2362
-13.967	-21.83	-21.759	-20.849	-22.043	-18.054	-14.972	-17.206	-16.849	-16.546	-22.826	-24.362	-25.43	-24.169	-23.31	-20.417	-20.506	-18.642	-23.937	-32.105	-26.103	-19.343	-20.012	-24.825	-21.124	-20.072	-24.553	-17.158	-26.714	-23.595	-18.829	-24.57	-19.819	-24.995	-17.905	-22.576	-20.775	-14.521	-22.843	-17.581	-14.506	-22.421	-22.701	-21.613	-26.344	-27.102	-18.133	-25.503	-17.284	-24.344
8.7947	7.3698	10.49	10.145	5.9385	0.78278	7.9825	4.9818	10.67	10.768	6.328	5.7015	2.0946	6.355	6.9175	6.7009	1.8576	9.8239	11.077	6.6482	0.66278	1.4515	11.3	13.123	8.6758	6.172	2.1772	0.88304	-2.4744	10.028	4.1674	5.0133	9.1114	2.8402	5.9902	3.8504	3.8115	5.589	0.77626	4.765	2.1485	9.3465	4.3578	16.514	6.0976	5.0861	3.2548	9.8214	3.6599	5.4608
-1.367	-3.3668	-10.281	0.99508	-2.3379	-3.5692	0.71634	-4.8192	0.082613	-4.7572	-1.3737	-3.4568	2.7907	-3.448	-4.2018	-7.9294	-0.63278	-1.9558	-2.9415	-6.171	-1.5316	-4.1818	-5.2211	-2.5787	-1.1302	2.6433	-3.687	1.8494	-5.4064	-1.3663	-7.8249	-4.3356	-4.6408	0.67364	1.2298	-3.3615	-8.0805	-0.60726	-0.53131	0.07407	-8.4485	-2.7088	-2.1002	-5.4575	2.0929	-3.2485	-6.3557	-4.9783	0.058274	-2.4792
1.298	-1.5483	-6.9087	-8.8067	-1.2957	-2.4767	3.4131	1.6848	9.1047	-2.2338	-1.1839	4.1227	1.3634	-2.5118	1.4103	2.342	-5.8577	0.58084	-4.1014	1.5438	-4.4485	0.46993	0.42717	-3.4942	0.25324	0.87656	-0.50292	-0.37736	4.8746	0.4729	-2.306	5.7683	3.314	-0.13853	-5.5119	-7.9945	0.12039	-3.4124	-5.2249	-4.4154	-9.4099	-5.0865	-1.3531	-7.2068	0.13272	2.4762	0.70649	0.35181	2.1081	5.2054
12.198	8.0676	13.062	12.997	13.586	10.112	4.7016	8.3463	15.444	11.032	11.139	6.8637	14.596	12.44	12.76	10.722	10.807	9.4107	8.8954	12.044	10.492	13.668	13.164	10.971	10.295	9.4186	3.9171	11.314	7.6623	6.7214	12.168	5.4382	17.599	8.3106	4.7938	15.167	5.551	7.2277	12.08	6.9599	8.8917	5.6051	9.5957	8.8592	6.4225	10.417	9.8889	9.1143	10.867	9.2068
12.928	4.1291	9.4991	3.9632	4.8835	2.9125	10.151	8.6277	9.2087	5.3938	11.071	3.0304	4.7141	15.215	7.1626	6.3693	-0.20067	8.8943	9.1699	10.861	5.1065	12.016	11.208	15.997	5.2078	4.3236	5.8947	5.9595	6.5786	9.8158	6.122	10.248	7.9358	9.0838	5.0466	11.974	10.951	8.209	-1.0673	10.442	11.492	4.2614	11.338	10.277	11.483	5.171	9.2234	3.4051	8.0304	6.3394
-0.0080823	-3.9261	-5.6095	-5.6993	-1.4426	3.3189	-5.3807	-2.4644	0.72011	-4.9831	-9.8264	-5.0049	2.6766	-2.5736	-1.3874	-1.538	-5.1793	-11.045	-3.2151	1.9436	2.0217	-0.59125	1.6437	-3.564	-1.6349	3.2321	-5.4462	-3.9867	0.074874	-4.3634	-10.787	-2.8936	-1.3575	-2.5139	-3.3247	5.594	-2.3939	5.7191	-5.6169	-5.0549	-1.2986	-2.2887	-3.2031	-2.4212	1.9291	-7.962	5.2571	-5.0009	-4.5794	-1.2705
-10.987	-15.96	-10.781	-13.432	-15.073	-8.2649	-10.666	-12.075	-7.9865	-16.24	-13.368	-14.227	-9.7676	-7.431	-14.274	-12.42	-10.227	-9.5405	-17.938	-10.419	-7.4001	-9.3669	-5.2382	-9.6815	-10.7	-11.691	-14.281	-15.988	-7.8126	-4.2756	-9.3358	-10.726	-7.3419	-7.2182	-14.733	-18.631	-13.736	-5.9223	-15.411	-13.607	-10.017	-13.022	-15.183	-15.042	-10.848	-12.935	-11.593	-15.359	-12.532	-15.517
-15.241	-11.725	-7.5188	-11.467	-5.253	-10.391	-14.793	-12.667	-16.117	-8.9816	-9.3587	-10.159	-10.303	-9.7897	-9.124	-12.754	-1.9962	-14.057	-13.703	-11.019	-12.181	-9.7709	-10.903	-13.413	-7.8317	-7.4828	-8.5471	-4.6809	-11.201	-9.6153	-1.0445	-16.327	-8.6816	-13.262	-8.0359	-11.429	-7.0244	-13.978	-7.1101	-9.9483	-13.172	-15.067	-10.762	-9.4492	-11.925	-16.726	-7.0163	-12.054	-9.5587	-7.8179
-13.275	-17.958	-17.702	-11.915	-14.463	-8.1023	-14.888	-12.472	-8.7663	-11.786	-11.722	-12.71	-14.662	-14.175	-10.77	-14.384	-17.741	-17.664	-11.312	-14.137	-11.511	-7.0411	-17.149	-17.677	-5.7344	-11.484	-9.2243	-11.701	-13.332	-15.52	-9.4127	-6.2684	-11.88	-15.505	-13.143	-6.9643	-12.129	-13.737	-13.168	-15.235	-12.16	-11.218	-4.6034	-12.173	-15.488	-15.089	-12.03	-16.724	-7.6279	-10.89
-0.62215	-2.0255	-2.8002	-6.7672	-6.1022	-8.1611	-5.465	-5.1718	-4.3799	-4.981	-3.5591	-6.6167	-6.4452	-4.5863	-9.203	-13.402	-7.9195	-1.0674	-1.1716	-1.4101	-8.6602	-7.6638	-14.178	-3.9183	-6.7727	2.0022	-5.8926	-3.3886	-2.8621	-4.8372	-1.6323	-7.176	-5.4792	-5.0389	-6.456	-4.5464	0.62662	-4.0436	0.30365	-2.4763	-5.5164	6.2138	-1.9597	-5.6846	-0.82542	-1.875	-10.822	-7.8798	2.1993	-6.557
-9.8919	-12.706	-6.852	-10.293	-14.521	-16.235	-11.776	-12.645	-11.691	-11.488	-17.318	-14.538	-8.1956	-8.5141	-12.316	-7.3647	-5.1879	-4.6729	-10.602	-11.521	-11.487	-12.992	-6.7315	-12.662	-11.151	-6.2609	-7.1297	-12.904	-13.903	-14.48	-10.225	-14.084	-11.167	-6.398	-11.427	-15.062	-14.897	-9.1419	-10.193	-13.246	-4.2936	-10.604	-12.581	-14.539	-11.581	-9.7554	-16.757	-16.341	-10.4	-8.9924
-12.818	-11.243	-7.5901	-10.833	-13.213	-7.1824	-16.348	-14.537	-6.0171	-16.192	-12.347	-3.1102	-8.5939	-4.9403	-9.0456	-14.564	-9.8418	-12.982	-7.2689	-12.074	-15.23	-17.398	-17.636	-13.141	-16.048	-9.7135	-14.164	-12.893	-5.8823	-14.723	-13.036	-10.138	-9.5809	-13.325	-11.543	-13.18	-10.641	-21.022	-18.171	-14.316	-12.485	-14.887	-13.609	-11.947	-8.7122	-17.692	-14.984	-16.692	-13.267	-17.2
-2.2914	-0.19335	-6.0605	-4.3506	-3.3966	-4.8313	1.6116	0.99341	2.2256	-0.64403	-0.97763	-0.35314	3.1996	-2.361	-0.21903	-2.3192	1.0249	-2.225	-2.1238	-2.1313	-2.277	4.5175	-5.072	-0.50624	-2.3935	1.0946	2.4529	1.1176	-3.2305	-4.5391	-1.5443	-4.4392	-4.5802	-0.55021	-4.5839	4.1449	-3.8052	-6.6228	2.9936	-0.39179	-8.8472	1.7523	-3.3824	5.8054	2.1494	0.52616	-0.99942	-2.5377	2.3388	2.8352
13.62	5.7965	9.2491	1.6389	5.085	-1.964	5.7432	1.6456	12.346	4.74	3.5829	2.1662	6.9792	2.4287	11.213	6.8951	11.138	7.0326	3.0715	1.9101	6.5408	5.4478	1.6889	7.3022	-1.3309	1.2702	6.688	6.4245	6.5339	7.8111	4.2513	6.3891	12.05	13.735	1.7938	8.8187	3.1328	5.9141	2.8684	5.2906	5.9186	7.2596	8.2446	13.696	4.0697	8.5928	5.7386	1.2506	7.2329	5.264
-0.91499	-7.2042	-5.0169	-4.7712	-6.2513	-1.4657	-5.2893	1.024	1.5667	-2.3561	3.6928	-7.7979	-5.5414	-1.9172	-3.4898	-9.1157	-8.0305	-4.5047	-2.2251	-3.8192	-5.589	-6.6814	-6.8625	-2.7554	-3.4231	-7.5286	-2.7664	-5.7479	-5.4445	-4.3865	-2.8201	-5.2114	-8.9676	-5.5214	-8.3149	-5.9593	-4.9579	-7.571	-6.8695	-5.5611	-8.0526	-8.56	-6.4167	-6.9014	-5.9901	-9.9029	-7.5722	-4.8219	-4.859	-2.7724
-11.24	-5.1669	-6.5634	1.3252	-3.2601	-2.0145	-4.2364	-3.8314	-3.4443	-8.5591	-5.2365	-6.7068	-9.664	-7.5697	-1.8635	-0.53507	-0.53434	-7.4084	-1.097	-8.3482	-7.0849	-4.511	2.3103	-4.9112	-3.207	-3.0741	-0.77462	-6.1436	4.3765	-9.9456	-9.0782	-3.7024	-9.8133	-4.584	-5.5513	-6.5011	-9.4354	-2.0614	-10.869	-7.4147	-5.3619	-8.1741	0.90915	-3.3307	0.97456	-2.5263	-6.0272	1.1192	-1.0948	-10.512
-12.196	-15.802	-12.306	-14.396	-10.151	-11.553	-11.206	-13.86	-11.94	-15.808	-13.199	-7.8886	-8.8306	-12.609	-9.6082	-11.943	-10.883	-13.773	-9.0984	-17.053	-13.237	-16.731	-13.176	-12.867	-9.8327	-6.5965	-20.406	-7.8718	-12.472	-12.202	-9.6391	-15.811	-18.814	-14.096	-12.549	-13.645	-10.094	-10.428	-13.071	-11.615	-17.444	-7.829	-16.183	-9.8599	-9.7594	-10.476	-7.3822	-14.841	-6.8469	-11.274
-9.8653	-11.76	-17.751	-14.61	-16.048	-12.128	-13.756	-13.375	-17.252	-9.355	-14.555	-16.555	-10.743	-8.8325	-13.399	-8.7901	-7.6367	-11.39	-14.605	-13.718	-16.646	-10.733	-5.0329	-11.551	-12.152	-14.126	-12.774	-11.29	-7.4051	-15.783	-10.794	-10.447	-5.6053	-18.521	-12.532	-13.945	-14.349	-13.817	-19.216	-15.89	-14.772	-10.465	-10.149	-12.492	-17.906	-15.634	-12.141	-17.662	-6.6704	-7.6645
-2.1263	0.6851	-2.2813	-2.6235	-2.9223	-3.6347	-6.1256	-4.5219	-0.9444	-4.0762	-3.0429	-8.5648	-6.2381	-9.589	-5.8719	-4.8205	-8.7126	3.8735	-0.9804	-6.0657	2.0532	-5.0383	-4.7448	-1.3055	-2.0478	-2.8182	-1.7405	-0.96627	-7.4644	-3.1698	-7.9096	-9.9536	-4.8508	-0.52838	-5.0857	-2.8946	1.2566	-2.2864	-7.3121	-3.9836	-6.2999	-1.0021	-4.7722	2.5329	-7.5734	-3.3999	-3.4642	-9.231	-10.278	-0.95876
-9.0764	-10.175	-11.019	-16.357	-11.66	-7.4285	-7.4727	-12.878	-2.8761	-11.371	-4.9469	-11.403	-4.245	-11.339	-5.951	-19.294	-10.18	-14.263	-7.0054	-4.411	-17.398	-0.84654	-13.19	-8.2767	-12.048	-9.5476	-12.963	-11.97	-8.1588	-13.335	-17.973	-9.2348	-12.088	-12.781	-10.913	-9.9766	-7.7417	-12.965	-6.5918	-8.1042	-4.8626	-7.2693	-12.523	-8.9504	-6.1381	-13.669	-12.156	-3.5627	-16.6	-7.2898
-0.63956	0.72131	1.2858	2.6806	4.3112	8.8708	5.8211	4.9655	1.3781	7.1018	0.16977	0.40226	4.3041	7.3759	-1.3143	-1.5963	8.8498	5.8139	-2.5449	5.207	-3.1506	8.5495	6.8346	1.6966	2.3583	-1.5358	0.2553	7.2277	7.4748	1.5414	-0.38341	0.793	3.5525	2.6492	9.8337	0.80974	0.79991	0.27918	2.8729	0.24205	-2.3543	11.766	0.48139	4.0062	5.273	3.5315	2.2817	4.0386	3.4421	4.6844
-7.8951	-14.615	-13.933	-11.044	-8.625	-8.2679	-10.272	-13.199	-13.6	-12.627	-15.286	-7.5292	-9.5018	-11.162	-16.043	-10.817	-17.412	-13.416	-15.389	-12.257	-14.07	-22.859	-15.067	-9.3289	-13.321	-11.458	-16.43	-23.784	-14.361	-9.4921	-7.2882	-11.491	-7.7276	-10.979	-18.244	-14.379	-12.717	-18.762	-9.8789	-11.554	-7.0815	-10.752	-8.5923	-14.988	-15.078	-13.865	-17.474	-16.786	-11.067	-6.7615
-7.6665	-1.3861	2.3545	-5.2637	-8.614	-6.3551	-8.458	-8.7117	-2.5912	-3.6285	3.3768	-2.7533	-1.3585	2.0354	0.12998	0.4769	-5.5248	-0.31946	-2.9428	-2.8631	2.1408	-0.86095	0.72852	-6.8705	4.5318	-1.6985	-3.1824	-3.8217	2.8787	-2.6476	-4.0112	-3.5109	0.4629	2.0514	-3.8149	-3.7296	1.2534	-8.472	5.2983	-2.4919	-6.3588	-7.5295	-1.0472	-8.3529	-6.3455	1.3373	-1.7399	-2.8515	2.8263	-3.8701
6.7306	1.5418	3.0793	-5.5385	-3.1295	0.22904	0.11819	5.3589	4.584	12.038	3.3135	6.0636	6.1362	4.1036	4.0798	2.9916	2.9431	5.6653	2.7295	5.0738	5.6059	5.8455	4.7933	7.1279	4.9429	0.062866	1.7132	-1.3038	6.4156	1.4011	-0.8309	-1.3789	5.9276	7.1441	6.2791	-1.0991	4.0866	3.8796	3.7568	6.6361	-2.6821	0.13837	8.5968	-0.45909	8.3042	11.223	2.9791	1.5166	12.166	12.309
2.6847	6.6489	5.3996	3.8062	6.6822	4.7017	3.8908	6.063	4.8038	4.3608	3.2591	6.6571	11.755	4.9035	5.1909	8.1742	6.1228	-2.3767	3.7887	9.5876	8.9105	5.4012	10.424	15.23	11.217	7.2702	-0.38752	4.6889	5.64	7.6138	8.5369	1.8703	1.8462	10.741	6.3662	5.595	6.4518	6.3274	-6.7408	5.876	6.5798	3.8002	1.3712	6.62	2.3748	3.9757	9.1705	7.4529	5.856	0.16945
-2.9083	1.4831	-1.3846	5.333	-2.4397	-6.7733	-2.4599	-5.9843	-9.2699	-5.8498	0.069665	-1.2433	0.69027	-1.1555	-4.5182	-4.1782	2.9503	-5.931	-0.23264	1.0031	-6.0026	-5.7256	-4.0318	-2.8908	1.2615	-3.0184	-10.192	-0.095792	-3.6948	-8.7714	-5.0884	-2.2869	-2.9059	-5.0332	-7.1784	-3.6036	-7.9199	0.20087	2.2224	1.9022	-4.4804	0.92003	-0.33895	-3.7699	-2.5834	-0.81329	3.3375	1.3152	0.31609	-7.4877
-2.7943	-6.8173	-2.1735	-3.852	-4.03	-7.3179	-0.19016	-2.2548	-4.5661	-4.1938	-4.7001	-0.69419	-0.36799	-5.0461	0.66488	-3.3022	-7.0063	-4.5334	-0.94236	-1.6676	-3.4819	4.0731	0.75655	-5.8305	-7.0659	-2.6006	-8.4408	-3.8871	1.6044	-3.3155	-9.8322	-4.5881	-4.4501	2.4354	-1.7776	-6.4434	-6.097	-7.2295	-2.0058	-11.533	0.79165	-1.0552	-4.6032	2.14	-11.622	-2.693	-6.1296	-3.0264	0.33537	-2.6193
3.777	-0.95347	2.0022	9.8368	3.008	5.3872	-4.0282	3.8562	3.156	2.6207	4.1473	3.2264	-0.13936	2.6118	0.81279	-0.094967	2.7481	11.568	3.0354	-1.0212	3.9043	7.7058	6.9527	11.96	5.4878	1.5281	8.2784	-0.86189	13.438	1.0848	1.5126	5.4238	2.8322	4.564	0.71175	8.4012	3.9069	1.4142	5.6376	2.6361	12.323	3.6111	0.47735	6.9238	5.4573	1.8844	6.4373	6.0061	7.0414	1.4177
-5.5766	-13.323	-18.051	-11.63	-11.92	-16.779	-14.754	-10.443	-8.2831	-19.346	-12.273	-10.361	-7.2777	-19.168	-15.644	-10.684	-16.726	-9.9678	-10.497	-11.513	-8.0443	-13.537	-19.955	-8.8627	-13.391	-14.222	-17.633	-14.214	-16.334	-14.604	-17.358	-11.378	-10.726	-11.843	-14.405	-9.4463	-16.196	-11.226	-14.063	-14.277	-12.437	-14.118	-6.3947	-21.588	-9.5615	-12.064	-14.221	-12.021	-8.2937	-19.228
-9.0089	-15.13	-10.694	-9.4941	-4.8042	-6.7741	-12.266	-14.031	-13.007	-10.343	-16.146	-13.304	-9.1565	-16.99	-20.242	-15.855	-9.8726	-18.323	-12.135	-11.4	-12.494	-8.0374	-15.173	-19.114	-12.964	-16.864	-18.383	-8.7453	-14.925	-13.942	-18.495	-12.647	-9.2545	-15.167	-11.511	-11.953	-11.341	-15.391	-12.775	-14.762	-17.583	-11.997	-8.2261	-13.818	-9.1917	-9.1288	-13.671	-15.964	-18.845	-16.825
-1.7905	-2.7736	3.5502	0.36524	2.2157	-0.90817	0.055997	2.32	1.7794	-0.85593	1.1594	2.6142	2.6255	3.6906	-2.7302	-2.2984	-5.2889	-3.0631	0.901	-1.7412	0.10189	-0.84925	5.7508	-0.73992	4.2732	4.1226	-0.78248	-2.2162	2.51	3.6106	-7.0852	-3.4397	-0.60234	-3.5195	-3.227	0.89273	-4.069	-0.67942	-2.01	1.334	3.3723	-1.7125	1.3192	6.2945	-3.1351	-4.0314	6.0349	-1.63	3.1833	9.0704
-9.2674	-5.8197	-5.4796	-15.186	-7.0032	-5.658	-10.898	-8.1452	-4.3073	-11.389	-5.6624	-8.6653	-14.495	-9.3776	-8.0304	-6.6614	-12.711	-3.43	-10.265	-6.1867	-9.6866	-10.767	-10.159	-11.54	-4.9825	-6.122	-12.841	-2.3339	-8.7091	-13.149	-6.5304	-7.5611	-7.9868	-10.642	-9.8442	-0.61972	-8.5254	-10.991	-11.274	-9.7055	-11.528	-12.157	-7.2829	-2.5931	-11.083	-16.153	-16.473	-3.4922	-8.0802	-7.6011
5.94	-1.827	2.2745	-0.66791	6.3164	3.1263	0.84062	4.0953	-0.17122	6.211	2.2639	-0.46548	-5.2911	5.0502	-3.9086	4.4681	4.421	-2.171	1.5165	1.6583	-2.7719	-1.174	-0.34364	2.0966	-4.1237	5.4735	2.2838	-3.3269	-4.3783	2.7944	-3.1639	6.9053	1.556	-1.1709	1.2893	4.244	-1.8597	-0.47083	-1.189	-3.8565	2.0796	-2.2742	0.094599	2.7694	-2.3549	5.0461	0.27574	0.27921	9.7632	6.5366
-3.7988	0.57461	4.2331	6.2474	1.8177	6.9901	7.366	5.3393	1.3596	5.1691	6.4449	3.7321	4.3478	9.1171	6.9146	-1.8609	0.99121	10.535	3.464	5.7689	2.0016	5.4339	4.9684	1.1089	6.1983	0.62141	0.97956	2.7233	4.1477	3.011	1.864	11.889	1.2991	9.8929	6.1747	3.7185	8.179	6.2791	0.95275	12.109	7.0002	5.1437	10.525	1.7864	6.5761	7.2913	8.9079	2.4784	8.4	6.5598
-10.574	0.073319	-5.2535	-5.1278	-2.483	-3.1851	-0.51042	3.694	0.67347	-1.9226	-6.5453	-3.6483	-2.5897	-0.16346	-2.8413	-8.2984	-4.3326	-6.004	-6.4734	-4.8672	0.19938	-5.5683	-1.3487	-0.52954	-7.118	-3.0782	-4.9165	-4.3835	-5.1457	-0.89855	-4.4757	6.1698	-5.4875	-3.8768	-2.9967	0.53129	-6.6421	-6.738	-1.7385	-4.775	-1.8272	-5.9127	-4.6956	-5.6792	-0.64571	-3.6937	0.23929	-2.2892	-1.4177	-3.2978
-11.356	-20.965	-14.53	-13.229	-11.789	-8.8748	-14.244	-11.127	-11.046	-13.576	-20.762	-15.127	-16.21	-14.379	-14.895	-15.606	-12.283	-13.544	-11.527	-11.946	-12.675	-11.746	-22.127	-7.3195	-14.461	-15.033	-11.132	-11.738	-17.163	-10.617	-15.967	-6.7002	-13.586	-16.222	-15.588	-15.404	-14.658	-8.8071	-14.206	-14.515	-17.268	-13.66	-15.328	-13.146	-12.359	-12.415	-12.96	-15.672	-16.551	-13.139
-9.3337	-7.6883	-4.7701	-6.7855	-10.111	-7.2959	-6.6769	-1.6452	-6.8284	0.49198	-6.0578	-8.1003	-5.7013	-2.0634	-5.3251	-4.9489	-12.303	-4.5193	-15.948	-9.145	-8.969	-11.044	-9.3707	-3.2284	-3.8036	-5.6447	-7.5958	-4.5541	-2.7526	-10.786	-5.1022	-5.0178	-1.4956	-9.8817	-2.0725	1.21	-6.857	-5.8374	-8.0429	-8.5547	-3.0946	-5.9171	-5.1087	-7.1764	-2.979	-3.1031	-6.1682	-9.5073	-4.4022	-3.1152
-12.456	-12.534	-2.5589	-6.6533	-7.4851	-7.4519	-4.7721	-4.7434	-13.948	-14.745	-11.894	-2.5092	-8.9251	-2.9733	-8.0389	-13.191	-4.5361	-0.76865	-4.4545	-7.5382	-6.8823	-9.5688	-10.805	-9.717	-12.134	-10.183	-9.4085	-8.6457	-9.0712	-12.617	-6.4993	-8.7899	-13.057	-3.2479	-10.6	-2.7438	-6.294	-16.831	-10.246	-14.223	-6.46	-5.1801	-4.3701	-6.195	-9.0309	-7.9401	-9.6582	-13.193	-1.8994	-12.509
-2.9359	6.35	-0.35861	4.1055	8.9666	10.088	2.5716	2.6912	2.3714	-2.1117	-0.016328	0.82015	4.5685	1.5659	4.3323	0.75632	5.2887	3.2878	9.914	2.8581	3.3829	2.3621	-1.4839	4.9652	1.2955	1.4036	0.61179	3.4247	4.2356	4.607	10.063	1.931	1.0916	2.5113	4.2167	2.9016	0.91996	4.3754	8.9329	6.9293	6.8379	-0.077797	0.59159	3.3784	6.3673	7.2609	-0.039491	1.4532	5.6034	-1.0532
-5.4099	-0.78505	-10.369	-3.4373	-7.7878	-6.669	-1.7397	-8.254	-8.1258	-1.8201	-6.4343	-2.7926	-3.003	-5.4534	-7.1345	0.68901	-1.5895	-0.33336	-6.6366	-1.477	-5.8337	3.593	-8.1671	-0.84555	-6.001	-5.3105	-8.9487	-10.073	-2.2576	-0.51882	-2.4778	-3.8362	-10.151	-4.3341	-1.454	-4.3784	2.278	-10.633	-5.9861	0.56679	-3.8716	-2.9193	-1.2216	-2.1603	-2.6281	-5.2754	-3.6434	1.6948	0.16556	-1.2134
0.50527	2.0456	0.36663	-0.64866	3.4861	3.3532	-2.465	3.6144	-5.6743	-0.19195	4.8828	0.81076	-9.1078	2.096	-7.8205	-11.475	3.9022	-1.6592	4.4989	-1.9781	3.5674	8.6125	-10.054	-0.35402	4.3861	-2.9857	-1.4946	-0.29072	-5.4296	0.087098	-4.4518	-0.32647	-5.8641	-1.6675	-1.1194	0.12636	2.064	8.4003	1.7879	-3.2	-5.9665	3.7783	-5.8608	-1.2543	3.167	-6.432	-2.1442	-0.18174	-4.8382	3.1431
-14.255	-22.626	-16.417	-12.733	-18.101	-14.715	-4.91	-9.0034	-10.856	-14.724	-8.7709	-12.803	-7.2283	-13.074	-15.524	-13.348	-12.593	-6.6484	-14.062	-19.107	-18.776	-17.381	-12.716	-17.77	-12.425	-11.993	-11.072	-13.927	-11.813	-13.665	-9.6071	-17.85	-16.752	-15.65	-20.741	-14.193	-8.9604	-16.643	-11.148	-10.186	-18.823	-9.2346	-11.968	-9.908	-16.173	-8.5969	-14.183	-6.2276	-14.172	-13.324
-20.428	-22.355	-23.49	-24.967	-23.282	-20.825	-23.785	-20.308	-20.071	-15.588	-20.597	-25.009	-20.021	-24.133	-19.574	-22.701	-18.807	-24.958	-26.256	-20.984	-19.822	-21.895	-24.662	-20.785	-17.702	-21.271	-13.927	-24.23	-21.853	-26.005	-22.886	-24.004	-31.461	-14.33	-28.66	-20.319	-26.833	-21.846	-15.599	-16.864	-16.074	-20.605	-25.506	-23.862	-23.977	-19.11	-20.67	-19.031	-17.281	-20.507
0.99021	1.446	9.7848	2.1022	9.9795	-0.68196	4.4928	5.5868	-2.6132	1.3807	6.0603	5.9504	2.5792	6.2537	3.5304	3.1059	1.4356	-3.9119	1.4114	4.5636	2.5859	-0.53808	8.331	5.3439	5.7434	1.3691	6.7735	0.97559	-0.81721	7.4011	11.08	4.6158	-0.86662	5.6188	1.4509	12.204	-1.3361	0.83367	1.5932	10.146	3.5837	1.3206	1.8752	7.2106	6.0038	3.2624	2.6516	-3.6738	2.3655	6.944
7.9808	10.343	10.269	12.394	8.2784	6.9275	11.216	7.55	7.1401	7.5981	8.4592	14.07	10.09	10.857	6.2079	11.317	10.084	11.172	9.4621	9.9709	12.714	12.192	9.7954	10.717	5.8754	13.346	12.331	11.258	8.3657	6.7003	8.4479	9.5185	2.9311	15.508	9.0418	2.7504	-1.4102	6.6706	11.025	6.8236	10.986	11.622	7.9971	10.344	7.5126	13.034	9.0049	8.9902	2.9917	4.3557
3.9615	-7.3165	-4.1569	-1.817	-2.6707	-6.0817	-10.739	-4.4571	-12.401	-2.1098	-4.7147	-6.6141	-9.5676	-0.74006	-8.1454	-8.7237	-5.373	-3.0003	-5.6264	-4.1529	-7.7624	-2.1735	1.1694	-2.0354	-2.1518	-7.7367	0.56862	0.17399	-2.8264	-1.1726	-7.4912	-0.53795	0.83773	-6.3411	-4.3209	-0.84921	-1.7438	-5.2071	-6.9817	-9.3398	3.8738	-5.0441	-3.5391	-2.2903	-5.0862	-4.0569	-3.3567	-5.006	-10.311	-12.071
-0.33542	-1.3329	2.5596	0.34031	1.9912	2.5338	2.0764	-0.53458	2.0363	-5.1384	3.4327	-2.3796	2.2146	-0.56307	-1.1518	-0.84552	-0.35868	-0.12379	5.1785	3.0257	0.92004	0.078122	-1.2478	-3.1276	2.2072	1.6053	5.0353	3.3089	3.164	-0.68105	-2.0982	-1.7642	4.2993	5.3083	-4.519	-4.059	-2.8683	4.4503	2.7206	-1.9507	9.3627	4.4246	6.386	-3.7011	3.1202	-0.27563	5.0502	3.09	8.4909	1.9091
2.4363	-1.522	5.5753	1.5382	-2.7553	-5.5267	4.3372	-0.47436	-1.9611	1.1028	3.1399	1.3544	1.2301	-1.9427	0.42012	2.5799	0.059585	-2.9971	-3.5308	-5.271	2.371	-8.081	1.623	-0.17823	4.6128	-2.2112	1.9188	-0.79549	-6.1739	-0.65292	-1.8819	1.774	-6.189	-7.1966	-2.2944	-0.91456	1.3533	1.7043	-2.0092	-2.17	-4.7483	0.60069	-0.79618	0.099591	-2.792	-2.5285	3.4708	-5.5799	2.3037	-2.3524
2.1701	0.35058	-9.7159	-3.6036	2.1082	-2.6	-0.076829	-4.1342	-1.7431	-2.3191	-7.3753	-8.953	-3.4378	-2.0781	-5.6554	-0.55283	-0.47376	-1.8305	-3.9952	-5.0492	-0.45187	1.3904	-10.615	-2.2985	-1.9527	0.65832	3.1914	-5.3418	-3.258	-3.2085	-1.8943	-2.5935	-3.7035	-3.5124	-3.0646	-3.3036	0.89741	-6.6097	-0.74947	4.4991	-0.7273	-1.0068	0.30714	-3.6502	7.3863	0.37165	-1.3655	-0.5455	-0.86245	4.3379
-4.895	-5.269	-1.0802	-6.0221	-5.098	-6.322	-8.7211	-5.7819	2.264	-7.0371	-7.5256	-12.257	-6.2592	-5.0325	-1.2976	-4.4376	-5.9739	-14.136	0.40253	-1.1075	-8.2003	-2.0437	-4.3546	-8.9132	-4.62	-5.1245	0.45609	-4.6654	-2.185	-9.6755	-5.6665	-11.259	-1.2424	-8.2309	-9.1132	-10.239	-4.7157	-5.7343	-0.41776	-6	-0.77078	-5.5797	-3.6378	-3.6023	-9.8364	1.4695	-10.39	-3.656	-12.082	-5.9529
-12.491	-8.9747	-12.424	-12.004	-11.029	-21.22	-15.371	-5.3385	-13.598	-20.783	-20.733	-15.651	-11.779	-18.245	-7.7698	-14.309	-13.738	-17.659	-14.466	-12.282	-7.0401	-13.39	-14.325	-18.254	-8.9926	-15.729	-16.382	-13.853	-15.649	-17.005	-12.612	-13.777	-15.589	-19.987	-9.0331	-13.553	-13.04	-8.628	-11.889	-11.423	-8.8552	-8.4264	-10.201	-13.297	-6.7578	-22.32	-11.551	-15.545	-13.841	-14.46
-11.07	-10.505	-9.4643	-3.787	-11.484	-11.988	-6.4947	0.062212	-11.447	-10.31	-4.0802	-11.33	-14.89	1.4812	-7.6777	-8.2928	-7.7273	-9.2682	-13.494	-10.01	-8.4989	-11.129	-9.92	-4.2146	-12.71	-13.225	-4.7536	-5.8447	-5.8874	-9.836	-8.0014	-10.633	-6.6131	-9.8774	-2.7419	-5.9266	-15.816	-2.508	-11.212	-4.764	-8.1623	-6.1022	-11.692	-6.4105	-7.9496	-1.4545	-9.8051	-17.947	-5.9674	-2.7092
-13.285	-9.0319	-14.217	-16.943	-9.972	-17.346	-9.0376	-11.147	-14.06	-15.554	-14.768	-16.682	-5.6143	-14.52	-12.952	-12.1	-17.696	-11.714	-14.051	-10.501	-10.08	-10.542	-14.498	-11.894	-14.858	-10.106	-7.8498	-20.746	-14.578	-14.395	-19.379	-11.179	-18.071	-10.379	-14.287	-20.502	-21.982	-12.983	-15.396	-20.623	-16.397	-15.497	-16.02	-20.754	-14.625	-19.569	-11.336	-16.179	-11.771	-18.329
3.9597	-4.9608	0.19549	2.5238	-7.9019	-2.9991	-0.26937	0.092171	-0.68371	-6.7726	-2.6617	-2.4537	-3.977	2.9513	2.8339	2.104	-5.2867	-1.1528	-1.5438	-4.8088	0.12375	1.3481	-5.1752	1.4413	-3.7533	1.4954	3.0872	-0.5173	-5.5085	-0.72569	-3.9913	-6.6764	-4.2922	-6.593	4.2534	-3.4379	-0.22833	-3.2634	-1.9308	-4.157	-3.1252	-3.7284	-1.4408	-5.5007	-7.5185	-3.2186	-1.9306	-2.8347	-2.9877	2.1953
0.25352	-3.8633	-3.6484	-3.4202	-5.4344	-4.8887	-4.8551	-3.8753	-3.9928	2.8543	-9.3853	-8.8352	7.4733	0.63687	-6.2933	-0.14131	1.0637	-0.32679	-1.4829	0.83263	3.4973	-4.5762	-6.4029	4.6537	6.1428	0.8292	-5.4989	-2.22	-2.8829	-6.4949	-3.1518	-2.9052	-3.0643	-6.6157	-2.7653	-2.2044	-1.6325	2.819	-2.7635	-0.94709	1.2277	-7.7682	-7.6424	-0.93098	1.3824	1.1295	-5.9216	1.2409	0.092938	-3.9998
-18.922	-22.613	-19.991	-22.432	-17.632	-20.256	-21.5	-24.823	-24.703	-19.104	-16.901	-24.615	-30.261	-19.337	-23.746	-22.443	-21.242	-21.641	-22.611	-27.264	-21.956	-21.975	-23.712	-24.506	-14.027	-17.355	-23.755	-20.827	-21.438	-16.232	-28.542	-21.429	-27.607	-27.423	-23.043	-27.944	-20.947	-17.735	-23.925	-17.09	-28.692	-22.067	-23.497	-21.124	-24.572	-27.481	-13.605	-19.384	-19.813	-23.989
2.2397	0.7176	-6.7332	2.4521	0.36952	2.2243	6.9504	-1.3012	-3.2606	-0.1417	0.35152	-2.5818	0.77984	2.3343	2.626	0.80532	2.4779	-4.6516	-0.4148	-3.8989	2.7486	-6.7794	6.5429	3.8176	-5.5005	6.5675	-1.22	2.225	-0.66904	0.70268	1.5993	1.4672	0.73019	-1.0952	-2.5305	-7.3513	-1.238	-4.6438	4.598	-2.2854	-0.64148	3.313	0.99779	-7.3249	8.2798	3.2839	3.6694	1.9741	5.6991	-4.2104
-4.4805	-10.775	-5.3689	-5.6851	-4.4385	-1.2787	-2.8256	-9.7205	-5.7873	-8.8451	-7.0745	-5.937	0.074491	-4.4369	-10.245	-5.7534	-5.5761	-12.568	-6.661	-11.603	0.66009	-14.981	1.0826	0.98792	-4.5562	-7.7286	-8.9951	-10.339	-10.525	-7.2644	-10.664	-4.1022	-8.7408	-11.432	-2.9368	-10.322	-5.203	-5.8709	-3.6113	-0.95193	-7.2622	-3.069	-6.3978	-3.4817	-7.275	-3.9656	-8.0846	-5.594	-6.7068	-3.4985
-24.326	-22.413	-28.456	-29.579	-18.55	-25.103	-21.288	-20.451	-25.166	-22.194	-24.815	-21.314	-20.343	-18.659	-22.304	-25.657	-16.925	-22.719	-19.224	-24.645	-27.015	-19.967	-18.358	-24.644	-20.113	-29.952	-23.466	-20.363	-14.08	-18.336	-20.594	-18.297	-19.032	-14.593	-22.923	-24.431	-26.102	-21.15	-31.29	-23.306	-23.275	-17.196	-20.147	-20.346	-22.591	-18.134	-20.423	-19.799	-20.722	-18.592
4.2569	5.2215	4.9676	11.729	13.217	11.736	6.7919	2.1638	9.6141	9.1295	3.4498	8.4846	7.2209	1.6905	6.6385	14.251	4.7908	2.773	6.2397	10.754	4.4529	6.2393	7.6896	4.7546	3.7465	4.1519	9.7071	11.316	6.3777	5.1625	4.9004	9.3509	8.504	11.871	2.827	2.431	7.2584	10.773	9.5137	1.6255	3.3227	4.557	7.6597	11.738	10.765	7.6548	1.8766	9.6698	6.2148	4.7442
-3.7441	-3.1646	1.0696	-0.2828	0.13307	5.8697	-1.5623	1.5262	3.4495	6.9241	3.9481	-2.4707	0.28806	4.6312	5.9181	-3.6594	3.0608	2.6977	6.6025	4.53	-3.6014	1.1555	-0.014054	-1.8887	-0.76435	5.5074	1.4108	-0.78747	0.43944	0.58867	1.6643	-1.1759	4.401	6.0422	-6.0653	0.79017	2.793	2.2481	7.5701	9.3172	-1.116	1.853	2.3946	0.41029	0.40491	-0.33599	1.6554	8.5974	7.5029	5.314
-17.835	-14.377	-23.669	-14.951	-14.663	-25.506	-23.977	-11.456	-21.338	-19.195	-17.992	-22.904	-20.545	-22.908	-25.391	-23.634	-16.615	-21.025	-26.536	-23.851	-21.923	-14.343	-18.029	-28.437	-21.376	-22.925	-21.395	-18.857	-15.677	-20.779	-23.056	-24.739	-22.514	-26.13	-24.458	-19.789	-21.302	-23.52	-23.336	-22.213	-23.262	-27.175	-21.053	-19.858	-20.88	-24.147	-29.381	-24.357	-23.281	-21.279
-12.992	-7.3715	-15.566	-10.649	-8.1093	-3.4973	-10.545	-9.6248	-10.292	-9.3485	-4.1829	-12.49	-9.7897	-11.598	-12.281	-9.8576	-14.838	-3.9965	-13.657	-8.3033	-3.4695	-9.5672	-8.8871	-8.5327	-3.8917	-11.202	-3.2337	-10.209	-12.224	-14.522	-7.5067	-13.81	-0.67744	-4.1606	-12.184	3.2145	-9.9137	-7.2953	-11.925	-10.899	-10.44	-6.9378	-6.9774	-9.7921	-7.9716	-7.5918	-8.1946	-8.2523	-7.3715	-9.027
-12.337	-19.195	-19.851	-16.171	-22.315	-22.58	-18.804	-20.269	-16.781	-25.854	-22.775	-19.35	-18.548	-24.212	-24.059	-22.208	-24.155	-20.869	-26.152	-24.248	-24.572	-23.863	-20.599	-17.048	-22.583	-22.746	-23.476	-21.846	-22.504	-23.277	-24.652	-24.203	-20.996	-19.598	-19.82	-19.447	-21.655	-23.835	-19.154	-19.193	-25.432	-21.6	-26.433	-23.445	-19.601	-23.026	-21.598	-19.2	-21.551	-19.642
4.8385	-5.9344	0.82752	-3.7063	-6.8255	-1.148	-3.4849	-8.8375	0.31641	-2.1161	6.4414	-4.5552	-2.1215	-8.8721	-7.2659	-8.633	-1.2956	-6.2742	-5.4706	3.2988	-9.6891	-4.6055	-0.99582	-5.0213	-2.7683	-2.5987	0.48711	-1.8162	-3.9124	-8.0895	-4.2942	-4.7336	0.70807	-6.0595	-7.4511	0.12287	-10.899	4.7295	-4.1197	-1.8511	-4.5182	-10.125	-5.9734	-6.5112	-1.1548	-12.807	-3.6093	-5.4023	-2.1873	-0.29692
4.1322	-1.0473	6.8151	-0.88325	2.3551	-1.5181	5.4192	8.4014	5.5497	-0.96999	2.7842	-1.4715	-3.3922	-1.1093	5.8727	6.2764	0.29826	0.82919	-0.84939	0.82315	-3.2558	3.4239	1.566	-2.1962	-3.2222	-8.1405	4.6021	6.4346	3.9713	1.0471	3.5573	-3.1655	-2.1967	1.1694	-0.72551	1.3117	2.7019	6.0397	-2.598	1.605	-3.6282	2.5418	2.1234	6.2913	-1.0878	5.8709	3.5313	1.053	-0.031268	-3.1127
-8.0791	-10.533	1.7786	-11.194	-14.207	-7.734	-13.632	-10.735	-12.11	-14.47	-7.6194	-11.132	-14.427	-14.382	-9.7921	-16.03	-12.19	-11.204	-1.5738	-11.811	-11.501	-13.668	-14.877	-17.539	-13.81	-9.4066	-11.506	-12.326	-9.2643	-14.68	-16.063	-11.062	-11.42	-8.2368	-7.0509	-11.207	-3.637	-9.464	-5.1883	-12.911	-19.568	-14.553	-9.7086	-13.65	-9.5784	-14.706	-13.958	-15.136	-12.337	-11.46
-9.1769	-11.509	-9.6716	-11.412	-13.088	-6.9615	-7.7447	-19.382	-15.805	-13.553	-21.832	-7.8298	-11.924	-11.853	-11.105	-17.186	-12.284	-5.3688	-9.7752	-14.786	-17.383	-16.934	-8.9077	-16.847	-13.884	-12.248	-8.2636	-14.695	-9.4529	-8.2879	-17.217	-15.098	-11.586	-14.809	-17.122	-15.638	-13.938	-13.109	-9.8985	-9.8537	-16.347	-14.828	-9.7676	-12.994	-10.433	-13.393	-16.496	-4.7643	-9.8624	-11.382
-6.0895	-9.0854	-13.351	-10.507	-6.1214	-11.626	-6.4081	-9.2406	-7.7795	-9.0247	-4.5656	-14.999	-10.841	-10.873	-3.7358	-11.415	-8.44	-15.686	-9.1729	-9.4878	-11.088	-8.0649	-6.9561	-2.7954	-7.8213	-5.905	-6.0388	-11.954	-7.7577	-8.4686	-5.077	-4.2468	-9.343	-9.8771	-10.762	-10.698	-10.113	-13.303	-9.1318	-14.142	-7.6154	-11.396	-6.9326	-11.192	-10.511	-4.7295	-8.8448	-8.7882	-13.17	-3.036
-15.509	-12.544	-16.735	-10.399	-7.3732	-10.503	-12.728	-15.522	-12.114	-10.812	-11.287	-12.984	-15.387	-18.301	-17.211	-13.613	-14.112	-17.989	-14.199	-14.321	-19.852	-16.938	-14.084	-7.8625	-15.297	-17.413	-13.54	-19.353	-19.834	-20.256	-12.383	-8.1296	-12.942	-15.651	-11.289	-14.333	-11.167	-13.796	-15.87	-13.288	-12.219	-15.378	-11.693	-9.5345	-14.472	-17.898	-19.632	-11.748	-15.438	-10.689
-4.7037	1.1001	0.00082438	-7.4971	-5.1949	-0.52195	-5.0355	-2.6143	-3.1366	-5.2703	-3.307	-8.8497	0.68193	-7.5047	-6.3554	-6.0915	2.4992	1.6518	0.72737	0.48339	-4.424	-1.7465	-2.5611	-0.33095	-0.39841	-7.1286	3.9047	-7.2515	-2.835	-3.2239	-5.2723	1.9481	-7.1949	0.81399	-4.6926	-2.406	2.0262	-9.0692	3.6778	-0.43432	-4.5911	1.7373	1.0787	1.0006	0.36639	-0.63897	-5.9191	3.3386	-0.50216	-4.4419
0.94001	2.0163	-1.6567	1.8742	-3.3076	-0.4366	-3.5442	-5.4221	-7.1796	-1.5564	-5.5021	-0.080284	-2.2082	-2.1064	-8.2194	-1.338	-4.639	-3.7589	-4.7533	2.7338	3.2567	-1.5924	-1.4532	3.1117	-6.3887	-0.33452	4.3236	-7.1591	0.46024	-0.90009	3.8825	0.84291	-1.0457	-6.7284	3.4487	2.0916	-1.3465	3.2745	4.1452	-3.7025	3.6497	-3.415	-6.6857	-5.1333	-4.1392	5.6321	1.6522	1.4222	-4.5647	-2.52
4.653	-5.8477	0.21345	-3.7472	-2.2132	-2.3038	-4.8829	-3.8049	-3.6433	1.4665	-0.45024	-8.1649	-5.9137	-0.45322	-4.4457	-2.3719	-5.6589	-7.1535	-7.9581	-8.8302	-2.0125	-3.6212	-6.4522	-4.0114	-6.0114	-5.4646	-6.5837	-2.2459	-8.2876	-6.8822	-9.0209	-5.5491	-4.4698	-1.9539	-1.8849	-8.8737	-3.0813	-4.3693	-3.8835	-2.5838	-6.3967	-2.5937	-7.1438	-1.2235	-2.7837	-1.3725	-2.0244	-12.847	-2.3248	-6.9321
0.18578	7.2143	8.5906	2.6789	11.88	6.2357	11.954	5.4616	2.4388	8.2691	8.332	2.9677	0.71629	11.697	6.7988	6.2881	8.0598	4.5404	5.1631	6.2144	11.242	4.9341	11.734	14.352	1.6752	2.8465	6.424	8.0845	8.5701	1.0485	11.326	8.7802	2.9966	6.9228	7.2533	3.5211	5.1782	3.1374	6.1446	7.7695	14.566	5.3737	6.9797	11.423	6.1044	6.6702	4.4621	9.3764	10.367	8.9743
-8.0584	-10.944	-1.4919	0.30425	-5.184	-4.4951	-2.181	-3.2493	-6.9445	-7.2737	-3.6641	0.59696	-6.9035	-6.2269	-2.2238	-6.8833	-11.167	-6.2002	-4.4343	-1.5689	-5.8071	-2.8843	-8.5508	-9.4142	-4.0149	-7.9662	-5.571	-4.4334	-1.5659	-5.2867	-2.2641	-2.9122	-3.5265	2.4519	-6.0426	-3.6938	-2.9737	-8.1788	-6.2725	-1.4094	-0.74891	-10.525	-3.5328	-8.9542	-9.1502	-9.1806	-5.6271	-1.8648	0.9724	0.29355
-6.9585	-8.73	-12.557	-10.073	-9.4799	-10.223	-12.644	-12.606	-8.4068	-12.506	-16.238	-8.699	-10.882	-10.659	-10.071	-5.5297	-7.8697	-9.9806	-13.07	-6.9884	-7.3139	-11.333	-10.094	-12.613	-10.939	-3.7878	-6.5643	-10.853	-12.929	-16.873	-13.525	-6.5881	-13.908	-7.5651	-13.318	-16.614	-10.849	-12.888	-8.2945	-10.631	-15.19	-5.1827	-10.878	-8.5732	-0.92876	-13.951	-14.611	-8.4063	-5.5131	-6.9681
-7.8898	-2.2715	-1.6927	2.5728	-0.12689	0.4323	-3.097	3.8767	2.7171	-4.8397	5.0496	-4.4675	1.3252	-2.6522	0.54162	-1.3727	-4.5479	3.0871	-1.4738	-2.3168	-6.0552	-5.8851	-3.8877	2.3804	2.1042	-1.1975	-2.3536	1.5813	-3.1299	-2.6063	-0.16253	1.8485	-3.31	-0.14338	-2.336	-5.451	4.4816	0.34169	2.9559	-3.1513	1.5651	-3.3159	-1.7146	-9.4185	5.8725	-1.1236	-1.0649	0.22438	-3.8257	2.3283
5.2784	8.4946	1.4532	5.3786	6.0274	0.51875	5.8539	-3.2337	-4.0099	-2.3936	-0.54122	5.3464	1.9939	-1.5055	2.8304	-4.2066	5.1832	2.5017	2.1886	-0.67069	3.0555	-0.073922	5.8229	1.0913	4.4409	1.6214	-5.6781	0.2962	-0.82888	-1.9063	-4.7738	-1.3267	1.8047	4.1419	0.17578	-3.0234	-4.1305	7.9186	1.6274	-1.8306	-3.7439	-7.2466	0.49068	-1.0296	0.24343	0.81986	-7.3196	-7.2606	1.8211	-0.27759
10.9	2.8124	5.2993	4.0396	9.4605	17.658	6.087	4.8951	1.6782	2.2246	5.3975	0.22974	9.2239	9.1827	5.2485	4.0562	12.832	-1.0109	6.7584	8.9315	10.813	9.4627	8.4484	13.116	10.663	3.4378	7.4599	5.3486	1.052	-2.7985	7.4468	4.8294	7.2797	3.373	7.6043	5.8472	10.121	6.4941	5.1473	0.38487	5.5758	8.4905	17.292	5.1991	11.418	3.6298	6.1126	12.765	8.3259	0.9894
5.051	7.2423	-2.7025	10.905	5.8444	11.229	-1.0269	2.9544	5.1382	6.1132	7.321	-1.0219	1.4515	4.5267	-0.64087	0.41058	4.9548	1.5363	4.556	10.541	4.9386	2.8442	4.9528	4.6181	2.1472	1.8256	-3.0813	5.6843	5.8944	-2.274	6.5016	8.016	4.5422	0.23215	8.168	3.5889	9.5418	2.9994	8.121	-5.7285	-1.204	1.6032	-0.78717	3.8763	-1.2698	5.2394	3.1559	3.0047	5.2919	0.90334
-2.0902	-1.8391	2.2274	-2.2529	-0.79812	-0.79752	1.193	2.1528	-1.1259	-7.069	-8.1162	-0.81186	-3.3962	-5.1386	-5.4456	-1.3626	-7.4718	5.4716	4.4869	-2.8298	-1.2554	0.24214	-0.1786	-3.7873	3.745	-1.4975	-3.9211	-4.598	-6.9214	-2.1132	2.8508	1.0317	-2.9546	-1.7037	-0.85431	0.46047	0.73072	0.60161	0.76504	0.50513	-5.3215	-0.74785	1.8229	-2.1817	2.611	0.17256	-7.3156	-0.076975	5.0393	1.6803
-23.759	-24.347	-20.68	-18.616	-16.93	-18.931	-21.401	-31.447	-22.199	-22.275	-20.684	-29.732	-17.122	-18.126	-20.861	-26.982	-17.785	-25.636	-12.443	-18.231	-14.275	-16.175	-18.11	-21.686	-21.145	-21.06	-20.983	-14.081	-18.576	-23.833	-25.551	-19.877	-13.852	-24.29	-16.871	-18.259	-23.217	-19.235	-21.462	-20.557	-24.263	-25.74	-16.991	-19.854	-21.71	-24.963	-21.747	-24.048	-23.738	-15.206
-3.0374	-3.8491	-0.63393	-4.3727	-5.3475	-5.3328	-5.4954	-4.04	-5.7419	-6.4029	-6.6989	-12.072	-0.96748	-1.4473	-4.7144	-2.5578	-3.2865	-3.5835	-5.0555	-1.9782	-6.942	-2.0614	-4.4409	-12.325	-7.784	-12.868	1.1063	3.4718	-5.8571	-4.5583	-6.9138	-5.5453	-7.4355	1.1813	-3.7512	-11.327	-3.5955	-3.37	-7.5295	-3.2652	-8.8008	-7.1648	-7.2184	-2.078	-5.391	-12.817	-5.2273	-3.9149	-9.5224	-9.7238
-4.9289	1.6057	-4.1875	-1.0564	-4.5398	-1.9264	0.25113	-2.3834	-6.3784	-3.6734	-5.9112	3.7101	-0.96167	-0.16766	6.0058	2.5341	-4.9505	0.87861	-7.9972	0.98222	2.3234	2.291	1.174	-1.3951	1.0791	-1.7649	-3.1398	-0.79505	-5.8352	-2.03	-8.066	1.0731	2.0141	-0.63385	-3.3796	-5.9114	2.0302	-6.8285	-3.0452	0.37299	5.5947	6.4311	-0.76335	-2.5313	3.8391	-2.6394	-5.4719	-1.1385	-1.252	2.5138
-16.326	-14.034	-13.095	-12.676	-11.814	-18.015	-9.7183	-17.178	-13.771	-8.3693	-9.9651	-11.512	-18.5	-11.105	-10.452	-11.762	-14.542	-9.94	-11.984	-15.015	-14.922	-17.727	-13.146	-13.95	-18.749	-19.394	-15.61	-14.42	-10.873	-11.047	-9.138	-5.5331	-12.825	-7.6875	-15.424	-9.1045	-11.082	-19.687	-15.158	-8.0608	-11.728	-12.054	-13.899	-4.8721	-15.62	-9.5765	-11.62	-14.002	-10.307	-17.59
-6.7753	-9.5028	-0.5664	-9.1625	-8.4435	-4.3547	-4.4717	-7.9215	-5.1347	-10.27	-6.1575	-5.7565	-7.6463	-10.107	-9.3842	-7.2992	-9.2838	-6.5762	-9.6354	-12.159	-4.2433	-9.809	-7.8109	-5.7626	-5.1417	-9.8331	-7.1157	-9.3674	-12.644	-10.565	-6.1133	-9.0488	-9.3777	-5.0616	-4.0188	-2.4171	-7.4984	-14.001	-3.7297	-5.7318	-8.7452	-6.2772	-18.662	-8.9008	-7.5466	-3.6725	-9.6578	-3.836	-3.2086	-12.67
-0.26333	-1.8337	-2.2362	0.6305	-5.8416	-0.52474	1.4687	-0.0044884	-2.9369	-7.2926	-5.4983	-3.4424	-4.7727	-5.5463	3.9342	4.4622	-7.6736	-5.7852	-2.528	-3.5707	-0.83296	-2.9018	-0.25481	-0.9048	-6.3551	8.4858	-5.1907	-4.3725	-5.1711	1.0619	-3.4196	-5.0985	-1.2175	-3.3605	3.1643	-2.9327	-1.2864	1.8732	-3.2854	-10.069	-1.2197	-4.0442	-2.7143	-3.3804	-3.4533	0.71823	-2.9175	-0.29132	-0.17214	0.60112
19.086	3.5417	6.5857	6.0284	9.7333	4.6348	8.088	11.986	7.5485	11.285	6.1467	9.3895	7.7836	13.605	2.694	5.7192	9.275	10.268	6.6469	12.245	10.266	8.9258	10.635	6.4394	9.0553	11.854	4.423	10.821	6.5221	8.0478	7.7388	7.8727	4.0731	14.804	4.132	3.5097	13.185	11.479	4.1122	10.172	7.4033	1.7457	1.492	11.303	10.896	10.604	6.6329	2.8364	9.461	4.9521
-11.811	-2.0405	4.712	-2.4564	-6.8808	-6.4434	-5.9325	-8.6008	-2.4826	-5.7167	-2.1123	-1.4892	-1.9162	1.0289	-2.4376	3.2564	-6.92	-4.6054	-2.6806	1.7839	-4.417	-6.2263	-3.3131	-1.9514	-3.6899	-4.9264	-12.686	0.31903	0.32944	-1.0525	-2.989	-1.5589	3.443	2.7365	-3.3651	-3.7468	-6.4723	-0.97139	-0.44148	-10.194	-4.5226	-6.8663	-0.54174	-4.3563	-4.9314	-3.2122	-1.4938	-4.9957	-4.3058	-0.66425
-10.094	-11.027	-14.122	-13.036	-8.2774	-12.306	-14.35	-14.283	-12.167	-12.572	-14.65	-16.507	-17.165	-12.495	-16.773	-14.46	-22.821	-11.118	-13.256	-15.435	-13.926	-14.897	-11.027	-8.3425	-15.522	-11.198	-16.475	-16.368	-7.6289	-10.35	-12.625	-11.762	-16.332	-12.196	-17.673	-12.872	-15.942	-13.193	-12.932	-17.686	-9.2163	-17.486	-10.171	-14.071	-9.5556	-8.3632	-18.285	-11.027	-7.3464	-19.315
-15.1	-15.074	-17.171	-13.376	-20.812	-12.721	-16.702	-11.811	-13.178	-14.752	-5.2518	-14.407	-11.751	-7.5841	-12.567	-7.4105	-15.493	-15.37	-12.755	-15.451	-18.036	-18.891	-11.029	-12.643	-14.547	-13.878	-12.158	-16.96	-16.878	-10.082	-17.03	-13.797	-10.426	-8.4797	-12.945	-16.763	-16.182	-22.072	-20.033	-21.215	-15.667	-9.1377	-14.402	-17.316	-16.221	-11.965	-11.379	-12.088	-17.336	-20.4
-13.336	-15.447	-14.615	-11.239	-17.484	-3.8335	-13.226	-15.203	-12.093	-14.617	-4.8655	-5.1834	-11.669	-2.7272	-17.637	-19.037	-13.961	-10.12	-10.632	-13.674	-14.167	-11.015	-9.9819	-9.2723	-16.576	-10.964	-16.023	-20.975	-13.642	-18.317	-17.882	-10.465	-13.034	-12.401	-20.931	-14.017	-10.943	-14.868	-16.94	-7.7333	-11.836	-14.839	-16.731	-18.087	-12.616	-15.28	-14.428	-9.6411	-13.435	-14.218
7.9765	7.016	11.171	4.1021	5.955	13.05	13.243	6.4903	8.9466	13.479	6.5106	4.4385	10.124	9.7194	0.67229	13.346	14.275	11.354	18.291	4.1546	9.3487	13.411	5.9436	9.9448	7.3389	19.371	14.375	16.691	10.488	12.214	11.803	8.0415	7.1531	11.231	17.07	11.684	10.744	13.526	9.9949	9.2639	6.3687	6.7862	6.124	11.98	2.6894	6.4436	11.88	16.169	13.514	11.041
11.287	6.9015	11.042	1.3991	4.8132	11.862	7.2452	5.7066	1.2274	8.2764	7.8164	-5.0363	2.4812	6.1515	2.6289	4.0099	4.5907	3.5512	-0.91517	4.4043	5.0277	5.874	7.1667	10.284	10.753	-1.4232	7.9975	10.348	7.2773	9.7383	1.5453	8.0987	-0.24267	10.811	7.9088	9.2425	-0.68346	0.53081	5.892	7.6827	12.721	5.0803	6.4357	-3.6158	7.5563	12.81	4.2314	10.136	11.97	4.1538
-7.8751	-5.9277	4.2746	3.6855	0.82801	-6.8284	0.99814	0.1582	-6.7306	-2.6095	3.9563	-0.042656	-1.0115	-5.3228	-1.0869	-5.657	-5.5054	-1.4041	1.4747	-2.3114	-2.395	1.4329	-3.4436	-1.734	0.86999	3.1928	-2.7408	1.5024	3.4069	-4.5452	-2.4959	-4.5096	1.7906	-2.8833	-2.8804	0.018908	1.0889	-0.89469	-1.2583	-0.25178	2.6575	-5.3854	-1.6376	-4.947	-5.0433	1.345	-2.0444	0.69328	-5.6988	0.88932
-3.1945	-1.668	4.1986	-5.0577	1.9469	1.1226	-5.3648	3.0427	4.589	3.843	1.653	-0.9445	-5.543	3.8141	1.9203	-1.8828	5.0355	-4.3292	-0.067183	5.2418	2.3609	2.5065	-3.5342	-1.9114	7.7847	1.8323	5.036	-1.5389	1.2103	-0.45252	-1.6391	0.35643	6.6253	2.7493	-0.03792	2.887	-0.037105	3.4028	-5.6816	0.37117	1.802	-3.7658	-2.0911	-3.9877	1.0772	-8.5587	-5.1839	-1.0524	-0.76271	-5.0681
-19.54	-14.165	-11.783	-16.641	-12.58	-12.241	-13.959	-11.6	-10.156	-14.511	-11.903	-13.75	-10.742	-17.724	-13.985	-9.6908	-10.721	-14.801	-12.407	-16.181	-11.3	-19.724	-16.927	-15.287	-14.699	-11.256	-14.486	-10.291	-19.505	-12.596	-12.177	-17.608	-9.869	-17.16	-13.618	-13.53	-13.828	-10.572	-7.9568	-17.1	-14.808	-7.9827	-12.995	-3.0335	-13.21	-13.921	-14.499	-14.574	-13.902	-13.834
1.4302	-3.7097	3.5644	-1.9302	0.50065	-0.98213	-5.9392	-4.056	-5.8733	2.8907	-4.7342	-3.9076	-1.394	-4.8355	-0.15769	-2.1604	0.76123	-6.3441	-4.7655	-8.1804	-4.7305	-5.1877	-0.1645	-3.7011	-0.3024	-1.95	-8.351	-1.5266	3.2011	-3.3584	0.99167	-3.3852	-0.91477	0.43829	-5.6818	-8.1693	-2.5927	-2.8644	-3.9717	-6.77	-6.5537	3.7696	-0.64339	-5.1357	-4.2755	-6.6077	-4.1699	4.3367	-2.4953	1.5631
4.4263	11.59	11.004	0.17139	4.9589	16.367	8.0381	4.4286	4.763	0.4387	4.5627	6.0243	3.7656	8.7714	8.3243	6.3775	6.0207	2.0073	8.3872	6.1246	11.171	9.8934	5.4213	5.6354	2.1784	5.3524	1.9873	9.3238	9.3271	6.3656	7.3088	4.1763	7.8255	10.084	3.1023	9.3257	7.2013	5.4972	4.4987	9.9112	-1.3595	4.2469	4.978	3.0621	-1.1067	4.9997	7.4077	8.9038	6.4185	2.9581
-10.45	-2.5802	-7.5891	-10.691	-13.106	-6.3587	-11.566	-18.663	-19.774	-16.749	-14.523	-9.4875	-6.0529	-14.554	-14.589	-6.5456	-18.031	-2.9643	-11.559	-11.037	-9.7927	-12.544	-13.287	-8.8973	-15.798	-18.397	-9.9233	-11.745	-12.993	-15.491	-12.483	-10.913	-12.353	-9.0813	-10.475	-8.2812	-11.038	-15.047	-11.618	-15.709	-12.838	-5.6635	-12.931	-11.945	-3.4151	-12.779	-11.405	-10.393	-17.691	-10.499
4.8113	-0.10536	-0.31427	-0.72899	0.62715	0.78414	-3.2822	-3.4386	0.4972	0.37704	1.8741	4.0093	-3.8252	-2.3049	4.3869	-0.28541	0.71291	0.79064	-5.916	-1.5951	6.2023	-7.8186	-1.8903	-2.3906	-5.6518	0.48906	-9.0813	3.4612	-1.6505	2.4014	1.6415	-0.80441	6.5027	-1.4	3.7657	-6.0582	-7.1594	0.90004	-8.4392	-2.6715	3.7069	-3.6971	-0.5305	3.6659	0.10467	-3.4705	2.7137	-1.8477	-7.2858	1.21
-14.392	-1.9923	-3.2496	-5.933	-3.9654	-13.548	-3.8213	-1.5548	-2.9233	0.29052	-9.9576	-2.2615	-13.766	-9.0269	1.2938	-5.9152	1.1251	-2.5809	-7.0186	-5.0641	-5.9131	-9.3239	-7.0369	-0.77213	-6.2935	-7.9266	-12.237	-9.2551	-7.644	-10.609	-6.5247	-8.2667	-1.0666	-7.5534	-8.2034	-0.53367	-10.22	-11.526	-4.4285	-5.6749	-6.0606	-6.109	-9.4803	-2.7051	-7.582	-6.8159	-9.6676	-7.9897	-9.1177	-12.459
-12.519	-16.628	-20.958	-21.166	-20.07	-17.408	-22.021	-19.143	-20.872	-25.799	-25.4	-28.626	-28.225	-24.357	-17.4	-18.208	-15.124	-20.264	-21.776	-21.43	-25.116	-25.586	-27.593	-19.081	-20.203	-25.933	-14.428	-28.534	-25.917	-17.016	-18.407	-23.118	-24	-22.765	-24.607	-26.538	-18.039	-21.691	-19.578	-25.103	-32.685	-26.551	-25.141	-25.576	-20.609	-22.652	-20.802	-21.732	-21.894	-25.543
-7.8077	-12.912	-15.569	-10.09	-13.545	-19.833	-20.713	-15.869	-9.2122	-12.867	-13.12	-9.0001	-12.388	-14.388	-15.184	-13.707	-17.085	-10.808	-11.671	-15.996	-16.754	-16.206	-10.74	-19.216	-8.3	-16.508	-17.359	-11.553	-18.979	-15.434	-13.543	-16.124	-19.023	-7.0829	-12.567	-14.263	-10.983	-6.2061	-13.897	-13.779	-15.793	-10.063	-8.7511	-18.474	-20.778	-11.362	-16.811	-16.328	-11.141	-9.1672
-3.2141	-4.8515	-5.4976	-11.31	-2.2841	-2.418	-11.27	-7.2905	-6.9345	-8.2187	-1.7864	-7.0526	-6.3501	-4.2327	-3.7857	-5.7215	-10.042	-7.4254	-8.3159	-3.9163	-4.5865	-9.7286	-7.5459	-8.8946	-15.815	-6.9766	-12.721	-12.403	-3.9308	-5.5618	-9.0212	-5.7301	-12.768	-11.26	-11.06	-13.193	-9.3724	1.72	-6.1685	-10.114	-12.928	-8.1998	-3.9901	-12.042	-5.5104	-2.0953	-3.7799	-3.6045	-3.6698	-9.279
10.278	9.7605	4.6973	0.94981	3.8108	3.2741	8.4057	4.5048	1.1943	-1.0952	2.4121	6.2251	7.2446	3.3	0.66493	7.0785	0.56364	-1.2461	4.6517	6.0065	6.2422	9.5577	7.5332	5.7038	5.3588	7.22	4.2744	7.7778	3.7742	8.2167	10.263	3.2382	2.9707	6.7995	3.7409	3.4018	7.593	8.2784	4.9328	7.5682	3.9313	3.4641	4.8533	2.519	-0.87088	-3.9506	11.767	2.1785	6.5703	0.97815
-5.0239	-10.21	-11.851	-9.3182	-5.1241	-11.231	-14.908	-8.3182	-11.196	-13.324	-1.6442	-12.439	-12.781	-13.293	-13.32	-5.2168	-13.965	-14.534	-13.317	-6.9218	-7.3718	-10.059	-4.8538	-10.773	-9.3642	-10.029	-7.7612	-15.338	-13.324	-11.921	-11.998	-15.598	-16.307	-6.2224	-13.148	-7.2421	-14.017	-16.6	-3.6078	-9.0288	-15.755	-7.4145	-13.467	-12.942	-16.405	-7.6481	-6.0445	-11.085	-15.31	-11.966
-6.8038	-7.7972	-8.469	-8.1264	-12.87	-3.2108	-3.1532	-8.408	-7.1178	-7.7595	-5.3545	-4.4818	-6.7423	-10.474	-6.7671	-2.9304	-1.5648	-7.1962	-10.345	-4.739	-10.647	-11.108	-10.362	-17.702	-5.6209	-3.3617	-15.093	-4.0764	-6.3337	-7.7225	-13.808	-7.1524	-12.24	-5.5809	-9.6673	-9.1647	-6.0335	-11.485	-6.4949	-8.5425	-8.7068	-10.282	-8.8191	-0.4006	-10.63	-3.5397	-8.9959	-3.1963	-5.8652	0.53456
-2.0677	-1.4459	4.0358	3.4096	-3.725	3.1526	-2.7948	5.5863	-1.4592	-6.5577	3.8487	-2.8187	0.36306	-1.643	3.7825	7.6791	-0.80421	-2.6381	-3.0338	1.6656	-2.0671	5.8426	-3.3251	1.443	1.7253	-12.823	-0.41501	1.2291	-3.2222	1.7332	-0.27907	1.0036	5.8422	6.2934	7.7375	3.9241	-4.6001	0.2224	-8.8281	1.8632	3.0559	-0.96006	0.32958	-3.1624	1.9924	-0.12655	-4.7055	0.69099	4.3063	-0.98543
0.31083	3.7427	-6.2374	-5.6555	-4.3351	0.45258	-4.7356	-5.5284	1.0128	-1.6065	-8.994	0.7234	3.7101	-6.9912	-0.77157	-7.2628	0.013829	-1.0337	-4.065	-7.3305	-4.0674	0.55669	2.0129	-6.5992	-6.0534	-5.1222	-4.6228	-2.6694	-3.0677	-2.6386	-1.7173	-1.1035	-4.8755	-2.5108	-4.3487	0.73301	-4.4802	4.0077	-5.7534	1.6502	-9.8722	-0.033173	-0.56257	1.0395	-4.8616	-0.6884	0.038396	-7.475	-2.6779	-2.7597
1.8163	1.6448	0.078991	0.14116	1.6919	2.2431	5.1148	-7.1259	-1.45	1.8763	-4.6642	2.0464	-3.0604	-0.14668	1.5533	2.6042	0.079084	-4.0818	2.2103	-2.2238	-2.1553	1.5461	-3.2837	-0.0063066	-1.3362	-2.64	6.6097	-5.1908	3.8667	1.8257	-1.9101	-0.29475	3.8929	-0.46348	2.2775	-6.1759	1.3248	8.5957	-4.2029	3.5991	0.24213	4.4504	-0.041426	5.9775	7.551	-1.3702	3.6865	0.32254	6.5348	3.5084
-2.5607	-6.6204	-5.0298	-0.2629	-6.5756	0.37968	-5.1404	5.5253	1.4351	-1.527	1.0929	-5.3036	-3.3364	-2.3176	0.74046	-1.0525	-3.2489	0.3845	-1.3322	-7.6299	-3.9789	-8.4149	-2.1836	-4.0823	-6.2453	-0.58525	0.57625	-1.7454	-5.5646	2.7359	-3.0887	-5.7477	-5.2238	-0.59145	-1.7858	-8.7677	1.4991	0.11809	-5.5499	0.25453	1.2485	1.2175	5.8172	-4.0422	-4.3992	-0.028238	2.5092	4.0174	-5.103	0.72398
-13.979	-13.553	-21.848	-8.2243	-10.069	-12.931	-10.876	-15.658	-13.193	-7.1096	-15.307	-13.787	-12.14	-12.928	-12.616	-17.46	-11.591	-17.1	-17.884	-7.0296	-20.194	-12.3	-13.8	-17.778	-8.0961	-9.1488	-8.3825	-8.8399	-15.381	-18.391	-15.38	-10.851	-9.2067	-15.023	-14.146	-23.455	-19.44	-17.166	-21.501	-12.603	-15.216	-8.7731	-13.489	-17.067	-11.173	-5.5968	-10.869	-14.062	-9.0753	-13.425
-19.207	-20.516	-15.032	-19.459	-21.164	-21.51	-20.424	-20.733	-20.151	-20.055	-21.995	-18.594	-15.754	-19.566	-22.027	-20.927	-22.542	-25.845	-21.16	-16.76	-26.275	-20.525	-18.864	-27.296	-25.359	-27.779	-13.362	-18.807	-21.871	-12.851	-20.896	-20.183	-21.616	-30.05	-23.4	-12.962	-31.924	-18.486	-19.642	-16.711	-29.164	-19.418	-23.851	-20.1	-24.499	-22.103	-19.302	-22.844	-18.965	-27.759
-12.741	-14.619	-9.775	-10.074	-15.082	-13.12	-16.029	-6.1853	-13.061	-15.265	-12.627	-3.9696	-10.711	-10.183	-11.151	-10.326	-4.8143	-9.1607	-7.5059	-9.8071	-7.3219	-11.009	-9.0086	-12.204	-9.7508	-9.6204	-9.4389	-8.2092	-6.1541	-8.9205	-7.2701	-5.8786	-5.918	-13.558	-16.356	-12.312	-16.252	-14.248	-17.356	-10.188	-11.518	-6.0731	-7.8042	-11.618	-10.902	-13.794	-12.052	-8.8822	-18.396	-12.487
-4.8249	-2.0863	-4.408	-8.4335	0.67473	-0.7664	-3.9923	-6.508	-4.8584	-8.1296	-3.5563	-4.0438	-5.4661	-6.9117	-6.7388	-2.1161	-2.2212	1.0782	-4.8985	-10.685	0.45429	0.50858	-4.1284	-5.4749	-5.0367	-7.4848	0.54345	-7.8831	-3.307	-5.0821	-1.9537	-0.34756	-2.4384	-4.3387	0.93991	-5.7806	-10.393	-3.3436	-0.23529	-4.8627	-1.9435	-8.2503	-6.1596	-9.1653	-5.4032	-4.1762	-11.392	1.7111	0.50731	-7.9297
6.4171	6.6042	-0.98089	3.2719	6.9295	7.908	6.8321	9.6724	3.0894	0.28976	3.1305	-0.044303	2.9646	4.0683	6.3713	-3.8656	6.9247	9.2673	11.26	7.5215	5.3026	2.8575	3.497	5.1433	0.030201	13.615	16.25	10.381	8.8369	-1.3975	0.1788	5.3881	6.3329	12.605	4.1863	2.637	4.9071	5.1878	15.204	7.9493	6.0248	6.528	9.9066	1.0414	-0.45107	6.3679	2.9698	8.564	6.8443	9.3444
-9.9634	-14.169	-14.408	-13.577	-9.2159	-11.752	-10.912	-13.423	-10.796	-16.239	-16.565	-11.551	-12.744	-17.108	-15.974	-16.156	-3.3549	-10.322	-14.096	-14.235	-10.926	-12.232	-12.235	-13.295	-8.3129	-15.023	-5.9228	-15.389	-11.886	-11.489	-17.717	-12.523	-12.237	-14.789	-14.287	-11.438	-13.144	-7.6701	-12.619	-10.356	-21.96	-10.925	-7.6059	-12.737	-9.0948	-11.13	-13.198	-10.033	-13.74	-15.562
-5.1607	1.6755	-2.8379	-0.075103	-3.1136	-2.1244	3.2781	-8.3388	1.813	-3.4186	4.9336	-5.3988	-1.0709	-5.3413	-1.9768	-3.7216	1.3522	-0.95848	-5.9211	-3.7348	-6.9962	0.84968	-2.895	0.96561	0.11063	-3.527	-3.0469	-9.2824	-3.3837	-3.3114	-0.078606	-1.0129	3.4904	1.9496	-0.14139	-0.81478	-4.8443	0.56085	-3.8265	3.2099	0.68829	3.1715	1.524	-4.5491	-5.2068	-5.5037	3.3578	-6.8028	5.4272	3.3812
-12.392	-13.19	-5.9968	-10.625	-11.759	-14.562	-14.267	-17.832	-21.338	-8.4446	-11.298	-10.82	-14.01	-18.85	-14.889	-14.963	-21.028	-16.368	-13.66	-14.529	-13.427	-18.033	-11.709	-13.256	-10.626	-15.884	-14.162	-13.357	-17.031	-7.292	-13.609	-19.594	-18.842	-13.774	-16.064	-12.894	-18.129	-6.3884	-20.544	-11.351	-10.833	-10.993	-13.568	-15.11	-14.073	-8.804	-22.102	-18.19	-17.917	-16.531
0.17884	-0.7452	1.6266	2.3682	-8.6195	-3.1724	-2.3068	1.8514	-0.91653	-0.12052	-4.0083	3.5997	1.2022	-4.9051	4.1943	5.0092	-6.2817	1.2383	-1.0956	2.7694	4.7096	-2.3295	-0.27646	-2.9177	9.2269	7.8192	-4.7861	2.6302	-0.59537	-2.8867	-1.5876	6.7446	-0.38596	3.8831	-2.9878	2.3406	0.31343	-0.76062	4.0612	3.0689	-5.265	4.5591	1.0788	-6.3762	8.3023	-2.6218	3.5254	6.9424	2.8015	2.5237
-8.9623	-13.241	-3.0566	-11.021	-8.084	-9.0554	-14.841	-7.7319	-9.2128	-6.0195	-9.3123	-8.2246	-10.919	-9.039	-13.375	-4.9287	-10.946	-10.657	-14.848	-8.0294	-4.5925	-13.435	-4.4347	-11.284	-7.1781	-11.215	-7.7588	-3.9028	-7.3786	2.9957	-14.459	-11.643	-9.7334	-7.5268	-6.7974	-8.8766	-0.8523	-11.272	-8.2893	-8.3903	-13.153	-6.7992	-8.4076	-11.783	-9.9861	-9.7229	-17.814	-5.2222	-10.26	-6.1262
-6.6312	-7.8076	-3.3318	-5.7539	-11.267	-5.8171	-5.5703	-6.322	-3.1395	-4.6391	-3.8235	-9.3661	-2.8693	-6.0464	-6.7282	-10.94	-5.6597	5.8922	-1.71	-8.5304	-6.8634	-8.6476	-7.8226	-6.3564	0.35693	-5.5261	-9.7823	-0.04569	-5.0124	-7.5891	-5.8017	-0.80074	-3.8738	-13.041	-3.5052	-2.367	-4.6646	-9.866	-12.268	2.792	-5.4122	-7.363	-6.5283	-6.2272	-6.8425	-7.3839	-6.9505	-4.4332	-1.654	-4.163
-17.1	-23.007	-19.231	-28.349	-23.144	-20.56	-26.14	-25.551	-19.192	-21.833	-20.987	-20.685	-21.839	-26.92	-21.339	-18.65	-24.905	-30.161	-25.865	-19.753	-21.437	-25.554	-20.871	-14.736	-22.342	-26.379	-18.762	-25.773	-19.623	-24.566	-13.783	-28.165	-27.149	-21.843	-17.567	-24.687	-21.126	-17.094	-20.124	-27.08	-22.114	-23.086	-23.513	-22.402	-15.549	-23.956	-23.097	-22.435	-28.319	-18.924
-26.234	-14.458	-20.165	-22.538	-17.557	-24.143	-21.117	-19.326	-24.495	-23.013	-19.405	-16.376	-15.479	-23.987	-22.613	-25.811	-23.481	-21.414	-16.768	-20.029	-23.147	-19.339	-20.75	-23.831	-15.364	-13.956	-16.072	-25.506	-19.766	-14.671	-20.952	-19.109	-20.266	-23.079	-20.566	-24.742	-25.548	-20.394	-19.789	-20.581	-22.552	-21.103	-21.798	-20.239	-21.193	-20.134	-18.149	-20.244	-21.451	-25.281
-5.9406	-10.361	-6.6515	-12.081	-8.488	-11.174	-7.5011	-15.684	-12.57	-11.671	-14.685	-12.346	-10.157	-13.728	-6.5813	-12.983	-3.6206	-12.106	-13.199	-13.613	-14.308	-7.3014	-12.529	-11.307	-14.556	-11.967	-10.83	-11.972	-16.057	-16.804	-11.817	-8.4836	-11.522	-12.959	-11.447	-9.0966	-9.5996	-6.2638	-13.187	-5.9771	-11.124	-10.004	-15.071	-10.936	-8.9787	-8.4253	-8.4797	-9.2535	-6.0726	-14.664
1.0352	-5.0452	-2.2169	2.183	-7.0346	-1.7248	-4.4175	1.2683	0.079422	-3.5207	-1.0607	-7.0536	-4.5836	-5.1681	-0.67453	-5.7804	-1.9391	-8.6155	-3.7082	-7.4614	-6.1574	-5.1424	0.84292	-3.5637	-7.967	-6.1141	-3.1319	-0.71374	1.8155	-0.26637	-5.2373	-1.4588	0.65059	-3.4363	-8.6204	-6.7938	-0.54057	-4.4276	-3.5274	-5.5695	-2.8192	-11.469	-4.5875	-5.4206	-9.0327	-7.9888	-3.6095	-2.2675	1.3163	-4.557
3.69	-2.8503	-8.187	-1.8147	-2.1735	-3.6033	-2.1035	-8.5603	1.7296	-12.196	-1.3237	-6.6359	-1.3543	-4.2323	-5.6388	-7.0599	-4.7157	2.9322	3.6335	-2.5427	-3.081	-6.3716	5.3335	-3.2898	-6.4819	-5.1527	0.049812	-6.147	-1.8422	5.9151	-0.49255	0.12417	-7.5769	-3.2528	-4.8223	1.4666	-6.9765	-5.1711	-4.6114	-4.0007	0.76109	-10.597	-5.4519	2.3284	-3.6445	5.4894	-6.8488	-3.9313	2.7749	-0.92061
1.1996	0.27985	-4.2017	1.6169	-2.1584	-3.3528	-4.3891	-1.0356	-5.1506	-1.1241	-1.4365	1.1901	-5.4007	-0.62407	-2.4816	-4.196	0.37356	-3.3157	-3.0356	-3.277	-6.9659	-5.4084	1.624	1.1162	-2.3021	-12.614	0.89271	-2.4126	-1.956	-0.51417	0.68511	-5.058	-5.6914	-0.54186	-5.0175	-2.0956	-0.29946	1.6524	1.669	0.63755	2.8602	-1.1105	-2.8728	-4.9086	0.43043	-1.5993	-3.6942	-2.6599	-3.9997	-9.9929
-13.91	-6.0991	-18.968	-8.5203	-18.517	-13.172	-10.893	-14.881	-6.5889	-11.507	-11.369	-13.75	-11.707	-15.969	-8.578	-17.075	-7.2506	-7.0191	-12.063	-19.36	-14.611	-8.4186	-9.5759	-13.446	-7.8852	-17.621	-8.9177	-10.997	-15.545	-8.6405	-14.889	-13.631	-9.3033	-10.325	-14.763	-16.341	-8.7965	-10.922	-12.206	-10.477	-13.28	-11.952	-15.839	-13.396	-13.106	-11.005	-17.999	-12.057	-12.373	-7.3783
3.8861	9.0533	10.04	6.2938	5.2335	5.172	3.6532	7.5399	1.6186	2.7017	10.184	10.456	15.258	3.1735	9.5076	2.3926	7.3832	9.1167	9.0779	4.7492	-0.78249	6.6152	7.0889	-1.5	8.3014	3.827	4.625	1.2542	10.462	8.7901	6.9149	3.3225	3.5958	4.4389	0.93359	6.9895	8.1069	9.2164	9.7492	13.897	1.4699	7.0831	6.3114	11.645	7.137	2.8753	9.719	9.0748	3.1744	8.9437
4.6242	-3.8057	1.553	-1.8291	2.3175	-2.5929	-7.6947	7.1623	-3.6349	3.4806	3.1906	2.2641	3.1194	-0.51598	-0.27315	0.92156	4.5148	-1.1405	11.547	3.9491	-5.359	0.026146	1.8544	-0.21441	-1.5396	-10.326	0.80281	-0.43423	2.6259	3.0516	0.54445	5.723	3.626	4.9358	-4.0068	1.4588	-4.6756	-0.1255	10.963	7.0624	2.7298	5.217	5.1045	-7.2913	-5.7857	2.4282	-7.2064	-3.892	1.1406	0.2174
-2.9949	-6.8923	-6.4741	-9.5655	-9.3409	-5.9487	-2.7764	-5.1672	-7.2718	-2.5369	4.0242	-5.8308	1.3083	-2.0288	-7.5131	-4.2867	-7.5095	-7.5108	-6.9906	-3.5818	-3.9491	-7.8575	-5.2137	-4.3687	-1.6736	-5.3383	-2.8865	-5.5836	-9.2727	-4.1869	-6.5144	-9.2502	-4.6584	-0.37443	-15.195	-7.0378	-3.1485	-7.615	-0.31097	-2.4366	-10.236	-2.4628	-0.75306	-3.4808	-6.2871	-3.9958	-9.9046	-4.5207	-9.4041	-1.3869
1.6641	-4.5999	-6.0616	-5.5058	7.9256	1.9077	-0.84348	1.8451	-1.394	0.43483	0.77823	-0.7262	-3.7439	2.4485	1.0045	-3.1881	6.31	2.9963	-4.8728	0.52386	0.44503	0.75052	-3.5226	-2.1858	-1.1409	-3.7297	1.7627	3.4991	-3.805	7.495	-2.5118	4.0625	1.5346	2.232	-6.9103	1.4661	4.6336	1.4677	6.6996	-3.5561	-2.8352	-0.65101	2.1887	-0.072102	-1.8625	1.1747	-2.2868	-0.81967	-4.114	1.8777
-5.2768	-9.4395	-6.8942	-0.24008	-5.4034	-8.1426	2.7849	-11.03	-7.6929	-10.456	-1.9091	-6.1095	-3.4445	-9.2293	-5.2651	-5.4769	-4.232	-1.1465	-1.4704	-8.8476	-4.9864	4.1633	-6.3451	-5.6221	-5.0232	-6.0318	-0.0049199	-4.2137	0.55911	-5.8502	-4.3107	-4.9249	-12.281	-4.8256	-8.5352	-2.2418	-6.9438	-3.574	-3.2176	-7.6474	-0.6542	-11.533	-5.2637	-3.0057	3.3338	-1.2297	-7.041	-4.8587	-4.025	-1.0396
5.2312	1.4978	7.3687	1.6438	11.203	7.227	0.28677	-3.0726	7.4915	1.739	0.60378	-0.12273	1.2608	3.6318	-2.7526	2.4344	2.8448	1.1918	3.1634	2.2778	6.6388	-2.5112	-1.027	0.16773	2.7369	-1.8651	6.3634	6.7492	-2.4948	-0.92917	-2.6664	-4.6741	0.085968	1.7622	3.9181	3.9812	0.92488	1.4902	5.9524	-3.612	2.079	-1.7819	3.0856	4.7441	6.5578	2.4531	1.457	13.507	-1.2477	0.74563
-2.4283	-8.0817	-11.584	-14.016	-7.5699	-15.091	-17.076	-13.828	-13.892	-9.9201	-5.7074	-18.811	-11.818	-8.7004	-7.3286	-9.2891	-10.144	-5.2044	-6.6463	-5.174	-11.647	-6.2609	-11.369	-1.512	-18.231	-7.3321	-16.561	-7.5264	-9.6445	-5.5017	-8.8364	-8.3665	-10.202	-14.668	-12.95	-14.135	-6.1002	-8.6958	-15.068	-9.407	-6.3787	-17.369	-11.381	-13.678	-11.526	-7.93	-11.579	-14.204	-11.096	-8.5989
-4.6634	-16.107	-17.668	-10.488	-10.181	-15.625	-14.165	-10.238	-14.067	-10.07	-14.97	-16.981	-15.224	-15.717	-16.55	-13.885	-23.814	-20.307	-19.545	-13.723	-12.43	-18.765	-4.7779	-12.508	-18.476	-17.906	-16.899	-16.481	-10.301	-12.416	-14.927	-14.404	-7.5573	-13.034	-8.2924	-13.759	-9.459	-12.189	-16.126	-11.235	-16.84	-17.501	-14	-16.626	-15.059	-13.113	-10.456	-12.87	-14.428	-17.25
-6.5531	0.023911	-5.8009	-9.2751	-5.8483	-1.0879	-4.7764	-3.0286	0.89594	-2.972	-1.5758	-3.0375	0.28787	-2.7485	2.671	-0.27958	0.15722	-2.5648	-2.7719	-12.045	0.69413	-9.6101	-2.8957	-2.6196	-2.1071	-4.5799	-8.6004	-1.595	-7.2658	-1.3849	-2.2606	1.3061	-0.0080502	-2.7714	-8.6795	-7.4924	-5.9444	-3.1211	-6.657	-2.2792	-2.3233	-4.8258	0.71361	-2.7435	-5.508	-6.0125	-2.736	-3.2833	0.50844	-4.8059
-0.66332	8.8074	-2.9637	-3.0599	5.3672	8.5173	3.8744	2.545	-0.69105	2.3202	-4.2307	0.66827	2.3128	3.5631	5.2896	-1.9042	3.2136	-5.5023	5.0795	3.6474	-4.047	0.25053	-1.1267	4.2636	-1.9706	-0.8051	-1.0203	4.9928	0.18875	5.1437	-2.5633	2.1494	0.45755	5.9591	6.1506	-2.8215	4.0194	7.2947	5.1909	3.5971	1.2815	0.23265	1.3072	2.3835	0.83334	0.92364	5.9404	0.31312	6.6425	-0.55324
-28.936	-24.706	-21.46	-26.505	-21.518	-17.047	-24.417	-23.173	-18.038	-18.957	-24.007	-30.623	-26.184	-23.198	-22.378	-20.487	-20.502	-14.481	-22.744	-20.438	-21.679	-27.825	-19.298	-23.958	-21.742	-21.691	-21.302	-25.387	-18.426	-25.676	-27.397	-26.027	-18.534	-26.375	-26.08	-22.996	-18.044	-28.41	-22.226	-26.403	-22.717	-17.746	-19.772	-21.451	-26.04	-17.062	-17.484	-18.846	-24.575	-19.817
8.5056	2.5131	8.8516	7.1527	5.6727	8.9909	7.1734	4.563	12.701	6.849	4.2983	12.166	3.3881	15.467	9.018	8.494	2.5071	6.0167	5.4499	9.5612	9.6303	8.8326	12.393	6.8425	6.4649	4.9973	7.395	5.06	10.82	3.0343	0.047315	11.643	9.4599	3.6094	5.606	4.3104	12.145	1.8263	4.9086	7.6123	8.6399	9.3796	5.4993	2.3601	5.3678	6.7085	11.431	6.0477	8.3875	2.3959
-5.9346	-6.0099	-7.1675	0.7298	-0.35756	-2.6143	5.9688	2.7386	-1.5948	2.4027	0.38954	-11.139	2.8615	-6.7294	0.26665	-2.5355	-5.0729	0.41877	2.6003	2.2373	2.7406	1.4741	-3.9824	-3.4379	-4.8614	-0.59151	1.7274	-7.2956	-3.766	-3.1047	2.5594	-3.8912	-3.0611	-6.3677	1.553	-3.9656	-5.8283	-0.12941	-4.4963	-2.0006	0.040034	-2.7178	-3.9389	-2.5117	-0.83168	-2.9331	-11.362	0.48272	-5.4733	-9.0794
4.2455	2.765	5.4276	4.9806	10.623	5.762	1.4273	1.7738	5.1343	-4.8148	4.7161	0.87621	7.6675	11.426	7.3429	7.5705	0.50458	10.128	5.6929	6.7919	10.521	6.4548	-1.498	-1.3139	0.64983	8.3618	1.8612	5.9537	4.7734	7.5908	14.396	5.6972	6.3748	4.2902	4.9041	8.0501	4.5946	9.1074	12.48	3.0134	5.4799	4.4622	1.9349	2.542	6.9826	3.5804	5.7024	11.412	10.664	-0.11475
-0.81145	-5.1815	-11.199	-7.4177	-5.4332	-6.9199	-7.7566	-0.60433	-11.285	-9.6957	-9.1986	-8.3415	-11.012	-3.804	-3.9569	-6.4302	-6.0004	-7.2871	-13.996	-2.3208	-12.354	-6.9902	-9.9592	-9.8481	-8.9489	-9.1624	-7.9393	-1.7652	-6.4269	-13.073	-7.701	-7.342	-3.5095	-8.8207	-4.7056	-8.0449	-13.288	-1.2116	-6.744	-11.08	-6.3919	-7.0971	-3.7763	-10.366	-7.9771	-10.275	-12.285	-10.089	-10.81	-3.3222
1.6668	-3.3568	-1.4998	-5.583	-4.2403	1.1667	-1.5761	-1.4188	4.0049	-7.8613	-0.15444	8.5655	-1.4407	-5.1204	-3.4638	-1.4058	-0.38778	4.8187	-6.8313	3.0786	3.5018	-4.5263	-7.0985	1.2976	-3.557	-1.4893	-2.5544	1.3723	-1.5173	-5.1044	-3.5404	-2.8766	-3.0721	0.57585	-1.1114	-2.5251	-0.58318	-1.7876	-4.3303	-1.8932	2.5258	1.6506	-2.5944	-4.4442	-0.77602	2.3664	-6.3467	-1.2466	-1.0331	-0.97604
-4.1499	-0.69569	-9.9475	1.0427	-5.095	-6.8973	3.2876	-0.18098	-8.0737	2.4821	-7.7175	4.8998	-2.8788	-5.1112	-5.477	0.39369	-4.606	-0.599	-6.6375	-9.0282	-0.25452	-4.4026	-5.8633	0.12063	-1.5921	-2.0943	-6.8662	-4.1513	4.921	-11.986	-0.042318	-0.57467	-3.8177	0.13744	-3.8638	0.35995	-12.542	4.2792	0.30973	0.48588	-5.6633	-3.8541	1.2724	2.7115	-2.7393	-4.9457	4.6899	-3.7406	1.519	0.17746
-3.9176	-3.0274	-8.0213	-0.40144	-4.543	-3.0334	-4.3354	2.5056	-5.7827	-1.969	-4.9934	-9.7045	3.6375	1.1395	-2.7179	-4.0088	-3.9715	-8.9997	-1.6012	-2.955	3.8735	2.2711	-2.5709	1.8493	-6.228	-3.238	-9.775	-7.0402	-7.2446	-8.349	-3.8499	-10.206	-5.7324	-0.11462	-5.5316	-5.2483	-3.6898	0.043441	-2.0532	-3.2508	-3.5809	-7.4574	-3.5977	-4.9049	-2.1089	-7.9469	-3.2488	-2.3636	-1.4393	-2.2374
-9.9564	-7.4052	-14.6	-3.3832	-11.279	-15.772	-7.4859	-10.176	-8.9229	-10.361	-8.8046	-7.5856	-6.2735	-13.334	-10.799	-5.1472	-12.79	-6.5015	-13.507	-14.535	-13.789	-10.234	-11.225	-5.8802	-8.3109	-8.7106	-13.295	-7.7039	-9.4842	-8.4372	-7.6038	-11.626	-15.618	-7.764	-17.763	-6.3819	-10.206	-10.422	-17.883	-5.9317	-6.3121	-4.0073	-14.519	-4.5364	-8.6798	-8.7801	-10.999	-8.1174	-10.593	-13.091
-24.923	-18.823	-20.419	-21.909	-22.218	-22.025	-24.462	-17.397	-19.481	-21.292	-30.429	-22.558	-16.998	-24.609	-28.889	-21.276	-25.597	-21.731	-24.569	-21.138	-21.352	-19.208	-27.851	-13.719	-25.656	-22.566	-24.262	-31.013	-23	-19.702	-23.235	-21.083	-25.017	-18.135	-22.509	-29.387	-21.959	-21.076	-21.384	-22.101	-21.196	-25.329	-19.242	-25.626	-19.288	-15.895	-22.605	-26.942	-21.472	-21.788
[truncated: 150 more columns]
