# Supplementary material for: Genetic dissection of main and epistatic effects of QTL based on augmented triple test cross design
Source: PLoS One. 2017 Dec 14;12(12):e0189054. doi: 10.1371/journal.pone.0189054 (PMC5730204; doi:10.1371/journal.pone.0189054)
Supplement: S7 Supporting Information — (ZIP) [file pone.0189054.s007.zip › z2_300_0.5_10.csv]

-2.0466	-3.3878	-1.9111	-4.9069	-2.5544	-3.3112	-1.9239	-3.8754	-4.8341	-0.86221	-1.9975	-4.5222	-4.4021	-5.4193	-4.9904	-6.2385	-3.757	-3.7639	-3.5718	-1.4477	-3.978	-4.0743	-4.22	-3.3656	-2.3716	-1.3165	-4.1047	-4.624	-5.6816	-4.5003	-4.2429	-5.0996	-1.6484	-4.5943	-3.8612	-4.9691	-4.3729	-5.6032	-4.9843	-2.2992	-3.6844	-5.9484	-3.5282	-4.6696	-3.923	-3.3411	-6.4711	-2.5588	-2.4479	-4.4191
-10.9	-11.281	-12.598	-12.182	-12.911	-11.806	-12.957	-12.057	-12.458	-12.907	-10.638	-12.253	-11.5	-12.16	-7.5283	-13.84	-11.918	-11.427	-12.327	-10.705	-9.464	-10.11	-11.092	-14.152	-6.9188	-12.146	-13.588	-13.328	-14.125	-12.331	-13.235	-12.306	-10.327	-11.645	-12.862	-13.228	-12.699	-10.657	-9.6624	-12.296	-12.2	-14.497	-13.083	-9.2741	-11.171	-12.143	-13.906	-10.78	-13.177	-12.353
-1.0471	0.22108	1.3418	2.7178	0.81014	-0.0067231	0.72766	0.18728	2.3683	-2.5477	1.0074	3.0051	2.2243	3.1461	1.0843	1.3025	0.30078	1.1182	1.7909	0.52709	2.1954	0.22455	2.5921	-0.57353	1.038	-0.52522	2.202	-0.72451	-0.79935	0.77024	1.8264	1.7544	2.3693	1.7605	1.0888	1.8361	2.7981	0.012636	2.0639	2.2849	2.0163	3.6662	0.93582	3.3184	2.8854	2.1958	2.3823	2.2102	0.36027	1.8842
-2.1078	-0.47244	-0.23234	-2.7091	-1.9302	-1.2181	-1.9117	-1.459	-2.8953	-1.9189	-2.1905	-0.35754	-3.5968	-1.5382	-2.3976	-2.5306	-4.9381	-0.78876	-1.8173	-1.0375	-2.1165	-2.8122	-1.191	-1.5439	0.10179	-2.9214	-2.1991	-3.2018	-0.98658	-1.4829	-1.5919	-1.4913	-0.84198	-2.1384	-1.4968	-4.0077	-1.2985	-0.48576	-0.13295	1.6185	-0.99794	-0.86605	-0.8054	-2.7022	0.025262	-2.2981	-3.2674	-3.2781	-1.8804	-0.37543
-0.92271	-2.2021	-1.7617	-5.233	-2.9288	-3.6389	-1.7434	-5.1888	-4.247	-3.7294	-4.2805	-3.3237	-4.544	-3.2611	-2.9872	-3.7705	-2.8379	-4.4299	-2.6344	-3.7349	-4.2875	-3.0349	-6.6963	-5.1034	-4.3698	-5.8939	-3.4303	-4.0655	-2.4545	-5.343	-4.8461	-3.9412	-2.4639	-2.8702	-3.7587	-5.2318	-1.0608	-3.1594	-3.8953	-4.4408	-5.6465	-6.0527	-3.0709	-3.1369	-4.7575	-3.4735	-4.9376	-5.3494	-4.1545	-1.7433
-3.1253	-0.53351	-4.1847	-2.7391	-1.2031	-4.2957	-3.7696	-0.47685	-1.2484	0.61911	-3.318	-2.8881	-2.8639	-5.3902	-4.7522	-5.5336	-4.4447	-3.2548	-1.8015	-1.9676	-2.4567	-1.2292	-1.357	-2.4128	-3.3247	-2.0842	-1.8199	-1.9615	-4.1256	-3.4998	-3.1917	-4.4096	-1.9601	-0.90748	-2.037	-1.7636	-1.6965	0.085873	-1.166	-3.2076	-1.4058	-4.0978	-1.5027	-2.5359	-2.3608	-2.9687	-3.0851	-3.0388	-0.59741	-2.4025
6.9248	6.8538	6.3521	6.1933	4.2559	4.7408	8.7844	6.5685	6.7363	8.2424	8.4039	7.856	6.112	7.7149	5.5865	6.647	4.7296	6.3455	9.6039	6.9268	6.0749	5.3429	7.0492	6.827	6.9245	6.1716	6.4893	9.2908	5.8572	7.1502	8.1767	6.567	7.3883	7.4342	6.3935	4.79	6.4888	3.4425	7.2103	6.5324	8.2363	8.4636	5.8606	8.5501	7.0439	7.347	6.6274	6.6658	6.4856	5.6977
-6.4136	-4.2429	-7.4958	-5.3171	-6.1936	-6.5935	-6.8447	-3.5514	-4.1363	-6.1265	-9.7173	-8.0614	-6.6779	-5.7443	-6.9564	-7.1943	-8.4494	-5.3357	-8.9261	-6.4155	-8.3522	-7.0915	-7.314	-7.072	-3.8828	-5.5442	-5.9381	-4.8635	-4.8189	-7.3601	-8.1566	-7.0213	-8.3795	-5.6735	-6.9829	-4.6718	-6.6427	-5.3875	-6.6481	-6.7093	-5.6229	-9.4121	-6.7514	-6.2823	-6.4267	-4.9032	-4.9013	-5.3289	-7.5174	-7.7012
-10.84	-8.9767	-11.015	-11.884	-9.2066	-12.127	-10.499	-11.735	-11.149	-12.14	-9.26	-10.943	-9.4683	-11.132	-8.3219	-10.221	-9.2392	-11.554	-9.6919	-9.4384	-8.8643	-7.5519	-7.9411	-11.413	-9.1289	-12.204	-7.621	-8.7327	-8.6897	-10.893	-10.914	-10.807	-8.2259	-8.1748	-11.482	-12.142	-8.6133	-10.7	-10.678	-10.542	-10.054	-10.553	-10.374	-9.1099	-7.5813	-8.7585	-10.535	-10.074	-11.057	-11.26
-3.1088	-3.0375	-5.1962	-3.7299	-3.0612	-2.471	-2.9887	-3.8792	-1.3195	-3.1009	-4.4344	-3.0529	-2.6214	-3.8106	-2.8021	-2.2276	-2.6424	-3.9564	-2.7962	-2.8722	-1.4761	-1.3806	-6.0504	-2.2284	-3.3238	-0.27167	-0.66277	-3.5407	-1.4971	-5.3761	-3.5623	-3.5196	-1.3178	-2.3956	-1.9282	-3.1423	-0.71143	-3.0048	-2.7139	0.35593	-5.7268	-1.2223	-2.5917	-4.6674	-3.1712	-2.4708	-2.5051	-1.2298	-1.667	-2.7093
0.5346	1.9075	1.6084	2.1022	1.7984	2.1587	2.7558	0.94805	1.683	1.4209	-0.90051	1.2726	1.745	2.3609	2.2617	1.7301	1.854	-0.23696	3.0082	2.5372	2.4523	0.42424	-0.89516	3.358	2.4007	2.4289	-0.11002	2.3242	3.3229	2.8847	2.0691	3.3481	1.498	3.7573	0.14538	1.5267	0.87612	0.19094	1.9417	0.15256	2.591	0.0056745	1.8892	2.8211	1.3277	1.5856	2.911	4.0434	2.5426	2.3082
-2.1124	-2.362	1.7585	0.2119	-0.3531	-0.17791	1.0367	-0.29191	1.2904	-0.081809	1.2763	0.17219	1.8654	-0.55107	-0.18613	-0.95684	0.8798	0.82739	0.57857	0.071275	-1.6694	0.9945	1.7381	-2.4006	0.16735	0.17945	0.8339	-0.41312	-0.074537	0.36941	0.34285	-0.79289	0.47268	1.2262	-1.5906	0.78101	-0.62724	0.12468	0.43464	0.050055	-1.088	1.1242	-1.091	-0.47689	-2.012	-0.509	-0.20375	1.9031	-1.7864	1.4977
-8.5243	-10.059	-10.495	-8.4072	-7.8251	-7.9685	-10.089	-6.5544	-7.5245	-9.2633	-10.562	-7.2102	-9.3809	-8.7615	-9.0361	-8.9038	-9.4039	-8.7199	-8.2037	-11.344	-10.064	-10.248	-10.46	-6.7032	-9.9446	-11.507	-7.1658	-9.7034	-7.3932	-8.7714	-9.0634	-8.7416	-9.447	-8.6208	-9.9797	-9.5485	-10.23	-7.0719	-11.724	-6.4031	-7.8692	-8.2459	-10.442	-9.5735	-8.1172	-8.8694	-7.1439	-7.6003	-8.352	-8.204
-4.7019	-3.9656	-1.0666	-2.7683	-5.0251	-3.8892	-5.5263	-3.3949	-5.3362	-6.0036	-5.0756	-3.2727	-2.5561	-4.1324	-4.9118	-2.727	-4.1164	-2.9861	-2.9435	-4.2079	-2.6753	-6.0655	-6.266	-3.8281	-2.82	-3.9544	-3.5551	-3.3814	-4.5882	-2.6764	-2.4199	-2.446	-5.2049	-4.6454	-3.2539	-3.661	-4.2709	-3.7327	-3.5653	-2.7886	-2.8549	-3.6764	-3.7072	-5.1584	-4.1142	-4.5829	-3.9348	-2.1465	-3.1211	-0.13505
-22.673	-18.779	-19.405	-21.736	-21.427	-21.644	-19.752	-22.555	-19.573	-18.51	-21.603	-20.516	-21.85	-22.151	-19.64	-21.27	-20.715	-20.763	-18.968	-23.354	-19.068	-21.105	-22.7	-16.869	-21.922	-19.15	-21.458	-22.864	-20.796	-21.561	-21.186	-23.55	-21.725	-20.982	-21.32	-21.754	-21.169	-23.067	-22.966	-20.614	-19.167	-20.283	-20.116	-20.661	-20.434	-20.974	-18.11	-19.677	-21.763	-21.844
7.8244	5.6513	7.0518	6.021	7.6107	8.3155	5.8167	5.7943	5.6095	8.427	8.2329	6.9913	7.337	6.6992	8.8788	7.2716	7.562	7.0295	5.4038	8.666	7.6082	6.2647	7.3971	8.8115	7.4865	8.9067	6.186	6.8502	6.5616	4.934	7.3963	5.8396	7.0244	5.7326	8.1729	6.6037	6.2883	5.6967	4.9548	8.1946	7.4314	5.8664	7.0747	4.1627	8.4594	7.0718	7.4973	6.6164	5.3239	4.8283
-2.7399	-6.2878	-3.362	-1.8969	-3.339	-4.048	-4.8001	-4.218	-3.6062	-4.4775	-3.5677	-3.8761	-5.1909	-4.9922	-5.8729	-4.2445	-4.5342	-3.3486	-5.1692	-2.2163	-4.7328	-3.352	-4.7136	-3.352	-2.8936	-6.3129	-3.3435	-5.7323	-5.6436	-3.679	-4.8224	-4.2175	-4.9765	-3.8163	-2.9476	-2.9717	-3.6774	-2.4584	-4.0729	-5.4798	-1.6269	-3.3472	-4.6609	-4.7424	-5.2456	-3.6518	-4.657	-4.8691	-4.1618	-5.9005
2.7382	0.18012	3.3249	0.001495	1.0858	2.5882	1.8702	-1.3771	-0.084299	0.72411	-0.12273	4.3804	2.2051	0.72764	2.3191	3.4585	1.373	2.9843	2.7871	2.6828	1.8192	1.5766	1.2172	2.0042	-0.30027	2.676	0.87023	3.771	0.40788	4.0548	1.9377	4.9928	1.1788	0.93271	2.6968	2.0927	1.3474	1.8812	3.4563	3.4302	3.4712	0.85228	1.49	0.68612	1.4076	2.3277	2.581	-0.041702	2.0661	-0.1693
-3.0429	-3.3024	-2.8328	-5.4438	-5.0618	-2.7508	-2.8837	-2.323	-1.8532	-4.0472	-1.0279	-4.7734	-3.1746	-3.6418	-1.7436	-2.3491	-2.1484	-4.0505	-3.9942	-2.175	-4.2969	-1.1232	-2.3544	-3.1266	-3.7845	-3.8692	-2.4288	-3.239	-3.8418	-2.9724	-6.3373	-4.161	-5.0135	-3.6713	-4.1335	-3.7687	-3.2921	-2.052	-5.0679	-4.4444	-2.029	-2.4834	-2.3334	-3.2724	-3.1767	-0.14809	-1.4038	-2.7746	-4.8313	-4.3471
-4.3942	-5.0646	-5.9121	-5.0951	-5.895	-2.9451	-7.446	-5.0848	-5.463	-7.1543	-6.7576	-5.1757	-2.9306	-4.9859	-7.5526	-5.1641	-6.6247	-6.0123	-5.101	-6.2518	-7.7619	-5.3714	-5.4144	-5.6296	-6.0296	-6.8227	-4.9708	-6.4447	-5.1273	-3.4119	-4.7717	-5.2137	-2.5216	-7.488	-4.8337	-5.9535	-5.4135	-7.4751	-4.4906	-3.0799	-6.3332	-7.1345	-4.9089	-6.0378	-3.5961	-7.8691	-4.56	-6.603	-6.1849	-2.7839
-11.195	-11.941	-13.424	-10.78	-13.171	-13.47	-12.227	-12.459	-9.902	-12.945	-11.507	-12.782	-12.508	-14.604	-12.251	-14.16	-12.465	-12.544	-12.31	-10.939	-13.844	-12.787	-12.239	-15.356	-12.447	-11.265	-11.378	-12.684	-15.229	-13.212	-14.401	-14.811	-12.354	-12.149	-12.68	-14.031	-13.573	-10.328	-11.922	-12.776	-11.244	-12.635	-13.648	-12.438	-12.565	-11.299	-13.845	-13.268	-12.517	-11.678
-20.772	-23.1	-20.9	-21.22	-20.445	-22.23	-20.356	-22.706	-23.1	-21.998	-21.433	-20.859	-22.089	-23.036	-22.612	-22.153	-22.872	-21.978	-22.661	-23.849	-22.435	-23.038	-24.46	-24.017	-24.031	-21.329	-21.031	-21.452	-21.502	-20.773	-24.014	-24.014	-21.532	-22.079	-24.357	-21.674	-22.18	-20.745	-22.111	-23.146	-22.067	-23.344	-21.764	-21.256	-23.989	-22.705	-18.782	-20.49	-23.965	-22.467
0.57975	-1.2197	-3.0822	-2.1146	-1.5993	-0.24304	-0.020251	-2.8289	-3.8861	-1.4436	-0.024815	-1.6682	0.47329	-3.2313	-1.2702	-1.8891	-0.48565	-1.4501	-2.0772	-1.7974	-1.2936	-2.089	0.66057	-2.3874	-3.8847	-2.313	-0.6025	-1.4798	-3.8463	-0.41461	0.17494	-1.1256	-1.4306	-1.5266	0.33057	-2.2255	0.29304	0.51777	-0.65814	-1.3169	-1.1012	-1.3212	-1.9271	-2.5469	-0.13482	-2.0302	-1.3849	-3.6075	-2.0494	-1.8907
4.6484	6.4738	4.9785	7.276	7.0395	5.6229	5.1203	2.3438	6.0818	2.6038	3.6069	4.0841	5.8232	4.3061	3.8822	4.1539	4.6554	4.358	5.4339	5.8383	4.6068	1.6329	5.3164	3.1417	4.7089	4.8631	2.9202	4.8352	2.2196	5.1715	4.2163	5.1057	3.392	2.9968	6.737	4.3215	3.5402	4.461	4.3959	4.7835	1.6236	1.278	5.0441	4.4703	4.3612	5.664	4.3801	4.0912	4.4001	5.1295
0.37117	2.2595	0.78289	3.9222	2.8897	0.2073	1.3143	1.7536	2.9879	3.2248	2.2135	2.1574	2.239	0.69453	0.92784	1.2636	-0.2897	2.699	0.78033	-0.7468	3.8736	1.4309	3.0654	2.8	1.9641	1.6539	2.8662	0.89679	1.4441	1.1205	2.5342	3.8776	1.6499	1.313	1.2397	-0.29614	2.5157	2.6644	3.3794	3.4512	1.5365	-0.19012	0.84863	4.2609	1.2635	2.1279	0.050744	3.5015	1.3896	2.3155
-8.367	-6.7821	-5.8396	-6.8397	-8.8525	-8.1959	-7.9202	-8.2434	-7.2703	-8.4248	-7.5232	-7.9545	-5.9504	-7.1793	-8.0253	-7.6781	-6.739	-7.3732	-5.8477	-6.0517	-7.4863	-6.4824	-7.5337	-10.018	-8.0756	-8.4986	-10.23	-7.2939	-7.7912	-6.8392	-6.6608	-8.9874	-6.3355	-7.7962	-7.9116	-7.3257	-8.4392	-6.032	-7.9089	-9.163	-6.24	-7.3923	-8.1402	-5.7246	-8.2042	-8.2367	-7.5816	-7.948	-6.4271	-9.9724
-3.2705	-3.7668	-4.5389	-2.3235	-2.6462	-4.4698	-3.7607	-4.8392	-4.0747	-2.5225	-0.91473	-4.3838	-4.2168	-3.4781	-3.1015	-2.7654	-2.5438	-0.92606	-3.7705	-4.3248	-2.7398	-2.7024	-1.0977	-2.9574	-1.6566	-2.9969	-3.5138	-3.0758	-3.9011	-3.0052	-1.9639	-1.1047	-2.2304	-2.4832	-4.327	-4.5725	-3.2129	-2.5257	-1.8741	-3.737	-3.1889	-3.2834	-2.8361	-1.7233	-2.7609	-2.2234	-3.4357	-3.3511	-1.4869	-1.5383
-13.084	-12.926	-10.318	-10.322	-12.549	-10.793	-10.207	-11.8	-10.76	-12.017	-10.963	-12.005	-12.256	-11.29	-13.278	-8.9458	-11.128	-10.686	-13.214	-14.105	-12.37	-12.711	-9.6722	-13.073	-11.834	-13.998	-11.713	-11.486	-14.285	-10.569	-12.483	-11.292	-10.027	-12.354	-12.043	-11.824	-12.513	-13.133	-10.95	-11.805	-10.772	-14.073	-13.022	-12.97	-12.075	-11.496	-12.239	-13.347	-11.582	-11.339
-4.1731	-2.6777	-2.3979	-3.0299	-2.6854	-1.5161	-2.384	-1.5628	-2.3351	-0.40501	-2.867	-2.4855	-2.7712	-3.706	-3.971	-1.6089	-2.621	-3.2015	2.3992	-3.5261	-1.6641	-2.384	-1.9625	-0.67539	-0.81315	-3.1098	-2.6861	-1.9981	-2.737	-1.4705	-1.4498	-1.2932	-1.1167	-5.4479	-1.9649	0.41606	-1.6737	-2.9135	-1.3336	-1.3123	-2.8255	-0.86406	-3.0267	-2.121	1.0815	-3.7311	-3.6606	-2.906	-2.9936	-2.3831
1.4558	4.3055	4.4046	3.6163	0.99033	3.3851	1.8166	3.7586	0.40213	2.558	3.1896	0.057508	2.2925	3.3693	1.8286	1.2635	0.12571	2.7557	2.3199	5.0102	1.2159	2.1766	1.4439	5.5234	2.0101	1.9207	1.6503	2.0754	0.38725	0.514	5.3305	1.7936	4.6209	4.34	4.172	1.8228	1.3916	3.571	5.1628	2.1588	5.1852	4.2273	0.76367	3.9055	2.2259	3.4409	4.5891	3.7297	4.183	2.7392
7.3988	6.8206	7.8567	9.5776	5.9254	6.6833	8.2485	6.0519	7.4319	6.6691	6.5135	7.8574	7.4695	6.0427	7.6555	7.3516	6.0056	7.46	5.8498	3.9821	7.7004	6.7707	7.7555	8.0654	5.4565	8.3509	5.8451	7.4025	6.4601	6.9581	6.0582	6.6696	10.03	5.9623	6.6062	6.5367	6.8664	8.1782	5.8683	6.4026	5.9672	6.8587	5.8877	9.4882	7.864	7.8598	5.7958	6.7033	7.1947	4.0249
-1.7856	0.75063	-2.2777	-1.547	-0.64901	-0.78333	0.14692	-0.31251	-0.97218	-3.4146	-2.3739	-0.83689	-1.7819	-0.82767	-1.1236	-2.0716	-2.1843	0.27093	-3.8649	0.099512	0.16189	-0.88523	-2.6633	-0.34337	-2.2708	0.34566	0.11552	0.041488	1.7618	-0.11383	-2.7751	-2.7778	-0.59701	-0.39458	-1.5915	-0.099219	-1.7284	-0.30273	0.78852	0.86637	-0.13728	-1.8125	-0.49689	-0.98195	-2.5864	-1.7469	-0.31045	-0.37806	-0.41525	0.45734
1.9169	0.85543	-0.42736	-0.36073	-1.2726	-0.30536	-0.9266	3.1416	-1.3403	0.68913	-0.39333	-1.2305	0.30196	0.19178	0.1479	0.2526	-1.9789	-0.020721	0.61046	1.078	-1.7565	-1.0676	-1.3404	1.1595	1.4779	0.25367	-1.7452	1.2341	-0.19658	0.18827	-0.86544	1.8159	-2.6551	1.0288	-1.5519	-0.20422	0.80572	-2.8754	0.90281	-0.4155	-0.72624	0.99649	0.099674	-1.1909	-1.184	-4.7093	-1.0972	-1.0843	2.2124	0.57854
3.9602	3.2919	3.6541	5.4454	1.5933	4.5821	3.3639	5.2288	3.8694	4.6349	4.1771	1.5822	2.6724	2.736	5.7716	7.143	5.7843	5.3534	5.1466	5.9603	2.7696	4.2655	5.6126	5.862	5.4881	4.7109	3.736	3.06	3.4716	4.5922	5.2643	4.1314	5.0959	6.0618	4.9466	4.21	3.1178	6.1912	5.376	1.3849	6.155	6.5041	5.7299	3.9409	4.6999	6.1408	4.9208	2.9758	4.9899	3.5485
-9.4784	-9.9477	-12.731	-9.2501	-5.4734	-7.5231	-8.1702	-8.1575	-7.2765	-8.3897	-10.905	-8.892	-7.5803	-7.9114	-9.4818	-11.232	-10.24	-9.651	-9.0399	-8.5009	-10.34	-9.6378	-8.9256	-9.8999	-8.7861	-8.7912	-8.0111	-8.8324	-9.4196	-10.502	-9.1058	-7.3304	-7.8007	-8.6687	-8.0968	-7.5059	-8.4971	-9.0105	-8.3765	-7.8067	-9.208	-10.244	-9.1036	-6.742	-10.981	-10.762	-7.1366	-8.6246	-9.9779	-8.168
-1.7404	-1.8813	-3.7833	-1.1803	-2.276	-4.3704	-3.2646	-2.296	-4.7757	-4.3161	-4.0338	-1.7366	-2.1665	-4.0259	-2.869	-2.1177	-4.1844	-4.1133	-5.0732	-5.4556	-4.0434	-1.9283	-2.8477	-3.4544	-4.1933	-1.1468	-2.7191	-3.4682	-6.3493	-2.8283	-2.3903	-3.0153	-4.3163	-5.1208	-4.808	-2.9691	-5.3366	-2.86	-3.9225	-5.3574	-2.1799	-4.7765	-3.2931	-3.9241	-6.4678	-4.7914	-3.0313	-4.1362	-4.4462	-3.2972
5.2397	6.6033	9.5726	6.1703	6.9755	6.2679	6.0929	8.9281	7.4793	7.0243	3.7972	6.0241	5.5936	4.9903	8.4311	8.5724	8.0562	8.0202	6.0493	6.6351	5.7115	5.527	6.0899	6.44	8.9089	8.3743	4.2748	9.3467	5.3797	6.6815	6.8964	8.6671	7.4004	6.9109	6.7889	4.8905	8.6465	5.9373	8.0649	8.2546	8.9113	7.269	4.4454	4.8629	6.9754	6.2181	8.6514	6.5514	6.9176	6.8436
-19.477	-22.17	-22.974	-21.018	-18.371	-19.151	-20.641	-20.782	-21.324	-20.486	-20.389	-19.887	-20.664	-20.226	-19.955	-22.117	-20.261	-23.407	-20.288	-21.188	-18.884	-21.262	-22.944	-19.16	-18.981	-18.014	-18.996	-22.404	-20.614	-20.901	-23.566	-20.507	-22.217	-20.549	-21.999	-18.67	-20.918	-21.281	-21.358	-22.171	-20.012	-20.99	-20.195	-19.923	-21.867	-19.884	-20.397	-21.339	-22.365	-19.663
5.7578	7.0608	5.9496	7.438	6.9045	7.8618	7.6621	9.0032	7.001	5.8363	7.1063	7.5969	4.8894	8.7144	8.686	8.2252	7.1305	5.1499	5.4643	5.6692	7.022	5.119	7.2663	6.5571	5.9492	5.8591	7.046	6.3955	6.5477	8.2274	6.4422	6.9342	9.2909	5.8847	6.528	6.6319	6.1652	5.7713	6.9867	6.4395	8.9997	7.4345	7.7683	5.2197	6.8782	8.59	6.2804	4.551	7.7028	8.4198
-3.7959	-4.404	-6.1958	-5.086	-5.4397	-6.1593	-4.1276	-3.9711	-7.0683	-6.7876	-4.7525	-1.7695	-4.0195	-6.3524	-3.9593	-4.3498	-5.3119	-4.614	-5.0536	-3.9099	-4.0383	-5.5148	-2.4903	-5.1158	-2.6065	-4.7037	-6.4197	-3.5345	-3.9839	-2.8992	-4.3502	-3.3384	-3.9828	-7.7308	-5.1317	-4.0649	-4.2479	-6.1883	-5.3244	-3.2309	-4.1343	-3.8265	-4.7256	-5.7276	-4.8803	-5.1429	-4.2711	-4.6649	-6.5585	-6.009
-5.5937	-2.5523	-2.0601	-4.8659	-5.8366	-5.623	-5.0993	-5.0753	-4.7644	-2.4341	-5.4903	-4.1154	-4.2375	-2.635	-2.6281	-3.7653	-5.2154	-3.6949	-6.7994	-6.662	-2.9884	-3.1264	-2.7694	-3.0744	-3.4121	-2.4168	-4.1572	-7.0935	-3.2878	-6.0924	-5.468	-2.6703	-5.8649	-3.3041	-6.1135	-5.9699	-4.7018	-3.8863	-4.7359	-5.1735	-4.6315	-4.9023	-3.3839	-4.4857	-3.0057	-3.6785	-2.1016	-7.8163	-3.8921	-3.7418
-13.6	-14.119	-10.743	-13.618	-13.52	-13.402	-12.246	-14.394	-13.313	-13.282	-13.54	-11.248	-11.65	-12.802	-12.413	-13.826	-14.262	-11.828	-13.05	-16.082	-13.533	-11.106	-12.363	-12.979	-13.849	-12.119	-13.516	-10.036	-12.49	-12.459	-11.809	-12.527	-14.135	-11.484	-15.537	-11.113	-14.336	-14.399	-13.26	-13.35	-13.078	-10.795	-13.785	-13.157	-13.914	-13.888	-11.989	-13.691	-16.546	-12.806
-0.93793	-3.5097	-0.87798	-1.8095	-1.0303	0.72408	-0.62227	-4.4232	-0.10851	-2.3761	-1.1668	-2.6533	-3.0086	-0.24046	-3.2003	-1.0451	-1.9109	-3.0165	-0.56782	-1.4938	-1.9263	-0.11287	-0.025841	-0.46807	0.42788	-2.488	-2.0741	-1.629	-1.3433	1.0722	-2.6208	-1.6867	-1.429	-1.9929	-1.012	-0.73807	-0.73378	0.49463	-0.09528	-2.2718	-2.8656	-3.2665	-1.1578	0.82068	-2.0179	1.6912	-0.52674	-0.029618	0.87436	-0.87532
-9.8502	-10.495	-10.117	-8.9072	-11.613	-10.136	-13.102	-12.594	-10.384	-14.041	-12.608	-9.7124	-9.7889	-10.585	-9.9955	-10.832	-10.632	-12.041	-10.851	-11.17	-13.223	-12.178	-10.672	-11.97	-11.147	-11.901	-8.539	-11.421	-11.04	-9.5796	-9.6817	-11.301	-10.454	-13.684	-11.486	-10.337	-10.885	-12.472	-8.9411	-11.54	-12.133	-9.0204	-10.529	-9.2728	-10.526	-9.5667	-11.913	-9.9414	-10.696	-9.8412
-11.943	-12.366	-14.08	-12.793	-14.844	-13.882	-14.581	-13.362	-13.808	-12.854	-13.455	-14.99	-14.452	-17.135	-12.347	-14.327	-14.217	-15.607	-11.918	-14.808	-14.219	-13.89	-14.063	-15.066	-13.566	-15.07	-14.41	-15.63	-14.891	-13.447	-13.252	-13.982	-15.237	-14.909	-13.789	-14.38	-14.681	-15.497	-13.542	-12.363	-15.388	-10.499	-14.488	-13.936	-13.032	-13.588	-13.981	-15.225	-13.325	-14.088
-20.962	-21.404	-22.719	-21.591	-20.99	-21.838	-21.202	-18.809	-20.332	-20.583	-21.001	-21.84	-24.815	-20.67	-21.481	-21.572	-21.981	-23.821	-23.086	-21.878	-21.507	-21.504	-19.975	-20.439	-20.239	-21.803	-23.223	-23.497	-24.335	-21.376	-22.847	-22.423	-22.241	-22.28	-22.202	-22.409	-22.794	-20.562	-22.072	-22.799	-22.732	-22.588	-22.258	-23.453	-24.188	-22.372	-21.765	-22.525	-20.058	-22.223
-14.735	-12.674	-10.967	-14.118	-12.317	-11.251	-11.448	-13.364	-13.157	-13.062	-14.094	-14.757	-12.175	-14.896	-12.317	-11.616	-11.716	-12.618	-13.893	-14.373	-12.58	-11.953	-12.434	-13.882	-12.755	-13.148	-12.961	-12.728	-13.788	-11.619	-12.829	-13.981	-12.77	-14.764	-12.75	-12.614	-12.564	-13.596	-14.038	-13.024	-12.694	-13.118	-15.022	-14.98	-12.747	-10.762	-13.705	-12.177	-11.199	-13.811
-3.9196	-3.5773	-4.8567	-5.1379	-4.553	-3.9814	-8.0239	-5.5141	-4.3014	-5.101	-5.5843	-6.1647	-6.452	-5.55	-5.7133	-6.2529	-7.2394	-6.5015	-6.6576	-5.5611	-6.0913	-6.5017	-5.8003	-7.3173	-6.1025	-4.713	-3.3009	-4.7572	-5.933	-4.037	-4.0011	-4.2716	-6.3795	-5.5938	-6.2619	-5.5017	-7.8628	-5.6381	-6.3259	-4.5889	-6.622	-4.9762	-5.4987	-6.8061	-5.392	-4.1336	-4.3263	-4.9524	-5.5872	-5.7882
8.6251	9.2361	6.7085	8.6064	9.0159	9.2771	9.524	7.6119	7.0501	8.9253	6.5456	9.5524	7.8553	8.0451	8.7607	7.8511	7.6912	8.7225	7.9859	8.9453	9.7616	8.4921	8.8608	8.7627	8.4762	10.434	8.0746	9.1196	7.2079	8.1308	6.7903	9.0534	8.4049	7.3395	7.4126	7.7992	6.8966	9.6344	5.7907	9.1446	8.304	9.7092	9.2968	8.5093	8.5947	9.7005	9.6469	8.5897	5.5904	7.9418
-14.433	-14.022	-14.311	-15.8	-13.229	-14.426	-14.482	-15.306	-11.925	-16.761	-14.339	-15.088	-13.642	-15.471	-14.928	-15.736	-15.146	-12.769	-16.278	-13.342	-16.975	-14.551	-15.492	-13.745	-12.877	-16.656	-14.775	-16.456	-12.989	-14.659	-13.868	-14.229	-14.512	-13.597	-12.357	-15.396	-13.458	-14.391	-13.423	-15.914	-14.506	-15.14	-12.932	-13.77	-13.771	-12.996	-16.383	-12.423	-13.313	-15.103
-4.0386	-3.7144	-2.6457	-3.1916	-1.7645	-2.3672	-5.08	-3.4087	-3.2908	-4.7564	-4.9388	-3.2348	-3.9246	-1.6768	-3.3242	-4.4868	-2.8645	-1.532	-4.2988	-5.1347	-5.8104	-4.4367	-2.3587	-0.87399	-3.463	-4.5912	-4.7954	-3.5728	-2.9088	-7.9576	-2.5525	-3.2387	-4.2438	-3.9725	-2.4234	-5.361	-2.4903	-5.9494	-4.426	-4.6601	-5.5048	-2.3044	-3.0016	-4.2837	-3.7404	-4.5684	-4.3936	-2.3621	-2.0163	-1.6224
3.0923	2.4428	3.9694	2.8653	1.8117	0.57942	2.7984	2.7709	2.3493	4.0675	1.936	3.8737	2.2327	3.3662	0.548	4.7865	4.4232	3.2293	0.47034	2.8801	1.5085	2.7779	3.7039	1.6528	2.8433	-0.34488	4.0315	2.9191	4.0081	5.275	1.469	2.055	4.0797	2.667	5.2813	2.9604	3.9459	4.0092	4.6635	3.7008	2.8652	2.0334	2.8406	5.1694	6.2361	4.5628	1.6106	3.015	3.4947	2.9647
-8.18	-10.049	-7.866	-7.535	-8.75	-5.5935	-10.118	-6.5785	-9.2613	-7.8034	-8.0813	-4.303	-6.3618	-8.1616	-6.1802	-7.7095	-5.6147	-6.9155	-5.9607	-8.7034	-7.0426	-8.6339	-6.4658	-5.8083	-5.1087	-6.2199	-8.0645	-10.624	-9.4622	-4.9077	-6.7937	-7.4346	-7.3321	-5.1432	-7.1632	-7.5033	-5.8921	-7.0746	-8.6754	-7.6895	-7.3431	-9.0603	-7.1444	-10.182	-8.9133	-6.6505	-7.433	-4.3538	-9.0885	-8.0731
-22.808	-23.924	-24.192	-22.183	-21.459	-20.484	-22.39	-23.687	-23.505	-22.122	-21.043	-22.298	-23.377	-21.036	-21.938	-22.171	-21.198	-21.962	-22.436	-23.051	-22.668	-23.31	-21.974	-24.084	-21.297	-22.414	-22.561	-22.666	-19.9	-20.621	-23.101	-24.418	-19.416	-22.048	-22.38	-21.138	-23.027	-22.535	-22.224	-22.404	-22.296	-22.657	-21.492	-20.272	-23.212	-22.88	-24.367	-22.111	-23.614	-23.386
-14.151	-12.78	-14.613	-9.9922	-14.473	-16.198	-13.17	-15.849	-12.252	-14.207	-11.13	-11.886	-10.914	-13.781	-14.409	-12.796	-11.757	-14.095	-15.183	-13.324	-13.788	-14.229	-14.453	-14.051	-14.136	-12.78	-12.559	-13.155	-14.855	-14.264	-14.173	-11.556	-13.63	-12.108	-12.214	-13.423	-14.057	-14.976	-13.696	-13.192	-14.748	-13.107	-12.508	-12.082	-13.003	-13.946	-13.464	-12.98	-12.25	-11.537
-12.852	-14.26	-13.741	-13.897	-14.255	-13.352	-14.659	-13.194	-11.13	-11.032	-13.374	-13.152	-12.498	-14.831	-13.42	-13.037	-13.766	-12.984	-13.204	-11.509	-14.447	-12.4	-12.155	-11.616	-13.167	-11.473	-10.351	-12.585	-13.573	-13.191	-13.739	-14.476	-12.393	-14.547	-10.494	-13.595	-13.523	-14.609	-13.054	-12.406	-11.71	-11.551	-11.732	-16.171	-13.671	-12.588	-14.221	-12.285	-15.335	-11.927
-3.9572	-2.7583	-4.7117	-4.0779	-3.1642	-4.9856	-4.0717	-3.4261	-3.8102	-1.3214	-2.5139	-3.2939	-4.405	-4.5793	-4.8881	-2.3253	-5.9845	-2.811	-4.5882	-3.9579	-2.8134	-4.9841	-2.7804	-2.5067	-2.3262	-4.2014	-2.7581	-3.0911	-4.5803	-4.0873	-4.5247	-4.5306	-4.5391	-2.9409	-4.1519	-3.2861	-3.9459	-4.5351	-3.4799	-4.9609	-1.7198	-1.8881	-3.296	-2.1271	-2.5783	-1.0997	-3.7046	-3.111	-3.4535	-1.8591
-1.5547	-1.2186	3.3754	1.5756	0.93714	2.4639	-0.25349	0.052033	-0.80504	-0.87857	2.3604	0.86427	0.21103	-1.29	0.32488	3.1563	-0.84178	0.42187	1.2453	-1.6477	0.82523	-1.8153	-0.21025	-0.25777	-1.8927	1.976	-0.48525	1.9551	-0.17194	1.9455	-1.4438	0.62312	0.12493	-0.89413	-0.45544	-0.36157	-0.077785	0.35585	-1.2839	-1.4237	1.0732	-1.4542	0.60782	2.5712	-0.2088	2.2425	1.764	1.9317	-1.8509	-0.35049
-0.61828	-0.59314	-2.4988	-1.098	-1.149	-2.6154	0.94829	0.24736	-0.085941	2.1257	-1.6865	-2.3404	-0.37418	-0.16542	2.3586	-1.3531	2.5128	2.6444	-1.8113	-0.17087	1.1269	2.8037	-0.51064	3.5905	0.16604	1.9517	0.080837	-1.3019	-0.078562	4.2189	-0.35911	-0.49431	1.0343	0.6289	-0.01836	1.8534	0.61647	1.7631	2.672	-0.70857	2.7414	2.1163	-3.0643	-0.13282	0.35617	1.1564	0.56552	0.19569	2.0751	0.61646
-21.359	-19.742	-22.503	-21.361	-20.068	-22.202	-20.823	-21.328	-20.253	-20.975	-22.264	-20.991	-20.174	-21.278	-21.201	-21.602	-20.31	-20.708	-21.145	-19.768	-19.607	-19.247	-20.694	-21.531	-23.114	-19.778	-22.309	-20.75	-19.289	-20.807	-21.087	-20.458	-20.847	-20.476	-21.697	-18.913	-21.631	-19.672	-18.51	-20.212	-21.943	-19.718	-21.262	-21.757	-20.053	-21.705	-22.595	-22.131	-22.658	-21.148
-0.34336	-0.77518	-1.5124	3.6101	0.10735	1.8597	-1.8693	0.24294	-0.78684	1.6168	-0.11629	0.96179	1.1054	0.98368	1.5404	0.79308	1.1027	1.2763	-0.56515	-0.24383	-0.79253	-1.1372	1.7378	-0.082759	1.0089	-0.42318	-1.7349	-1.384	-0.12888	-0.41101	0.16129	-1.507	0.19853	-0.099587	-2.0816	-0.88293	-2.1766	-0.44849	1.4665	1.6917	0.64529	0.92442	-3.0615	-0.82044	0.20334	-1.2289	0.97992	-1.0111	1.0062	-1.1284
-14.2	-15.283	-13.893	-14.052	-11.385	-17.892	-11.583	-11.835	-16.316	-16.325	-15.368	-13.64	-15.824	-15.198	-14.98	-11.6	-15.098	-14.228	-14.904	-14.391	-13.38	-13.819	-14.664	-14.812	-13.408	-15.399	-12.832	-13.537	-15.603	-14.865	-13.24	-14.97	-13.345	-15.08	-15.517	-13.957	-14.375	-13.469	-13.943	-14.121	-13.479	-13.273	-15.219	-15.13	-16.004	-14.384	-14.495	-14.732	-14.461	-13.065
0.62896	2.0202	-1.152	0.23143	0.93868	1.1477	-1.0674	0.11207	-0.73427	0.47868	-0.38913	0.84429	-0.029747	0.37993	0.36966	-0.24812	-0.20242	1.2444	-0.051037	-0.7029	-1.3386	1.4987	-1.4402	2.2108	2.6671	0.3056	-0.9139	-2.0629	-0.31458	-0.25735	-2.0784	-0.83379	2.0411	3.6016	0.86575	0.00035879	0.25874	0.61624	0.36298	0.9221	-1.5446	0.84017	-1.9667	-0.9227	1.5344	-1.8661	-2.2861	-0.1496	0.51058	1.4922
-2.5441	-0.79617	0.57913	-3.1796	-1.8388	0.88987	1.5676	0.89761	-2.6442	-6.1416	-2.4012	-3.3635	-1.6133	-2.1723	-1.6482	-0.35756	-0.18203	-2.4383	-1.836	-2.6343	-1.2375	0.22008	-0.79653	0.14256	-1.8954	-1.825	-1.9716	-1.1803	1.2759	0.75358	-0.18664	-3.3279	0.46288	-0.9171	-1.2699	-2.3786	-2.8108	-0.32807	-2.682	-0.76417	-1.5114	-0.77205	0.67318	-0.33646	-0.1715	-0.6432	-0.15033	-1.5337	-1.6379	-2.0784
10.71	9.4647	10.185	9.6191	9.3974	8.8781	9.8773	9.5765	9.1014	8.7584	10.914	7.6463	9.6919	12.095	9.9434	11.769	9.2915	12.497	7.648	11.172	11.141	9.5293	10.011	8.5967	10.661	7.9125	11.829	9.1293	10.718	8.8073	8.7829	12.523	12.405	10.297	11.012	9.2101	9.2109	10.589	8.6446	9.9913	9.2225	11.344	11.17	8.966	8.5478	9.414	8.29	9.5728	8.792	9.9824
-7.9782	-11.397	-11.72	-6.7847	-8.714	-7.4275	-8.9389	-10.717	-7.1871	-7.3986	-10.028	-9.6739	-8.9211	-6.4936	-7.2827	-9.8456	-7.3514	-10.546	-11.305	-10.537	-6.8131	-7.2302	-10.316	-9.1063	-9.747	-6.927	-8.6977	-10.078	-7.8644	-8.2329	-9.4571	-10.867	-7.1743	-11.417	-8.4579	-8.8691	-6.9226	-9.2417	-8.3343	-7.5427	-8.4819	-10.027	-8.8947	-8.6155	-9.6891	-7.8835	-9.6671	-11.17	-8.508	-8.9612
-12.754	-13.503	-13.591	-13.509	-13.746	-12.881	-13.795	-13.955	-11.251	-13.69	-14.736	-13.493	-12.315	-11.507	-12.784	-12.538	-14.183	-12.194	-11.331	-13.038	-14.63	-13.626	-12.754	-13.157	-11.397	-11.027	-14.898	-14.436	-15.212	-11.98	-12.181	-13.74	-13.541	-13.988	-12.679	-12.305	-12.616	-11.478	-14.664	-12.418	-12.497	-12.371	-10.829	-14.16	-11.288	-13.084	-12.782	-10.369	-10.194	-12.631
-4.4981	-4.6884	-7.2694	-5.5043	-7.1138	-6.2309	-2.9583	-6.6212	-5.4058	-2.1718	-4.0903	-7.7891	-6.7469	-5.3334	-3.0918	-4.5066	-4.3964	-4.5184	-4.3124	-4.9086	-4.4682	-4.1404	-3.9966	-5.5107	-5.7064	-5.3419	-5.7775	-3.9214	-3.0673	-5.1763	-4.1491	-4.7135	-3.6027	-6.5815	-5.1412	-5.9959	-4.8639	-4.6392	-7.6169	-5.9696	-3.3604	-5.1998	-4.2404	-4.9093	-5.3442	-5.4477	-3.3662	-5.3634	-4.8157	-4.6135
3.3184	1.3468	2.7636	2.0352	2.8498	4.3894	4.9282	2.1443	1.8576	1.5938	3.9127	4.2096	2.3131	3.7049	2.8383	3.8376	1.7838	3.7257	4.6806	0.62744	3.9739	3.3281	1.9542	2.7268	4.1151	3.5286	4.3075	4.7685	1.6677	3.3873	4.9118	1.6037	2.9383	2.1924	3.0517	1.1137	3.6087	3.246	3.1279	2.7213	1.511	3.2797	3.3882	2.3656	2.944	4.5682	0.99292	5.0493	3.6475	1.3178
-1.4226	-1.0005	1.5242	0.12113	2.4361	1.0572	0.13719	1.9765	-2.44	-0.14708	-1.1624	1.0027	-0.49069	0.26143	1.1161	0.7653	-1.7725	1.1451	-0.46211	0.65826	-0.12552	-1.1715	0.97234	0.555	-0.11193	1.5809	0.35331	-2.8091	0.79809	-2.4418	1.7831	0.10103	-0.40248	0.49713	-0.0077664	-1.6891	-0.51694	-2.0121	-0.44089	-0.6422	1.5565	1.578	0.70813	-1.0279	-0.62235	-1.3971	-2.4314	-2.1279	-1.6359	-1.3056
-20.847	-19.043	-23.056	-20.194	-19.888	-22.058	-21.758	-22.079	-22.942	-21.879	-23.041	-20.656	-22.597	-22.386	-22.306	-21.325	-20.694	-22.872	-22.099	-19.929	-21.914	-24.152	-21.796	-22.274	-22.765	-21.108	-24.202	-20.288	-23.141	-21.958	-22.873	-23.133	-22.861	-24.966	-22.78	-22.602	-23.027	-22.657	-21.297	-20.408	-21.138	-21.871	-20.524	-22.114	-22.67	-23	-22.5	-21.351	-20.865	-22.561
2.3171	6.0399	3.739	4.0063	5.7949	4.6574	4.5559	3.6155	5.0867	3.7971	2.9743	5.381	4.7598	5.6543	2.0853	3.9685	5.1356	4.2019	4.7976	3.8754	5.2362	3.5218	7.2843	3.7906	4.9769	4.4222	4.5178	5.0111	4.5911	4.5983	4.1101	4.7893	5.674	4.6092	1.0301	5.4253	5.1703	5.361	2.369	9.0568	3.4739	3.7105	4.7202	5.8533	4.1041	5.9528	4.0171	0.81881	5.0027	5.2464
7.8463	6.1128	6.8192	7.1765	7.0057	7.3312	4.5221	7.7466	7.3866	6.3492	7.2291	4.787	4.8735	6.5357	7.1656	6.2645	7.2878	4.8039	5.7257	7.7949	4.7355	6.0366	5.1307	7.9555	6.3531	6.1294	7.3114	6.8513	7.3167	7.283	6.0659	6.3983	9.5896	6.3828	7.1719	8.5107	5.388	9.4051	7.495	5.6507	5.7028	7.0696	9.185	7.044	6.0786	8.2984	7.9445	4.0844	8.9697	3.3245
8.1825	9.7245	7.2581	7.7671	9.3383	5.5196	8.845	8.5809	7.5389	7.7532	10.79	9.1337	8.1237	8.4693	8.3646	7.7945	9.7701	7.254	8.041	8.5309	7.6976	9.7965	6.7363	7.6702	5.7175	8.0553	8.2133	7.9034	7.1299	9.8148	9.3537	10.117	6.9964	9.6799	8.922	8.3485	7.3058	8.1613	8.3141	8.0261	9.3856	7.3241	7.4063	8.8373	6.8537	10.125	11.106	9.3942	7.9443	8.2036
-6.3843	-6.4382	-6.8951	-4.9138	-8.7417	-6.5622	-6.0968	-5.2897	-5.2363	-6.0543	-6.5638	-5.4231	-4.6679	-4.7382	-8.1813	-3.8914	-7.1125	-6.0271	-5.5972	-7.1855	-5.1446	-7.301	-7.1263	-7.2972	-5.5015	-7.8923	-5.9716	-7.793	-8.3274	-7.455	-5.2067	-4.1548	-6.4346	-4.9958	-5.9007	-4.6796	-5.0283	-6.7517	-5.6541	-6.5078	-5.9743	-6.0367	-7.9354	-4.7751	-8.9309	-7.0445	-5.6573	-5.7483	-4.3792	-4.9747
-4.312	-3.9416	-6.0028	-6.8868	-2.7586	-5.0877	-2.0856	-5.773	-5.9586	-6.7421	-6.7291	-6.5063	-4.0379	-4.1126	-4.081	-5.8182	-3.1282	-5.6644	-5.8066	-4.2431	-5.4388	-1.497	-8.6079	-6.3221	-7.2336	-5.8373	-4.4202	-5.3449	-5.2964	-4.2894	-4.9462	-4.2446	-5.719	-7.7125	-4.3288	-3.2248	-4.6421	-3.9565	-5.2256	-5.4702	-5.0164	-2.8726	-5.8181	-6.8774	-5.3592	-6.0191	-1.9351	-4.2935	-4.924	-6.33
-13.508	-14.142	-12.768	-12.922	-11.981	-12.567	-13.853	-11.018	-14.254	-11.386	-15.346	-14.135	-14.417	-12.707	-13.084	-14.463	-12.281	-14.264	-11.695	-11.834	-11.829	-13.742	-11.958	-13.125	-12.874	-14.56	-11.182	-11.659	-11.464	-11.318	-13.823	-14.039	-11.623	-11.226	-11.478	-14.531	-11.225	-11.523	-13.198	-13.856	-11.321	-14.347	-11.75	-11.979	-13.182	-14.479	-12.995	-11.661	-13.87	-13.437
-5.478	-4.4345	-5.3121	-6.0705	-6.5682	-4.0189	-5.6062	-5.4559	-1.7008	-3.9661	-6.9286	-4.6744	-6.0224	-4.9928	-7.0381	-7.1786	-5.5544	-4.4742	-5.0343	-5.3505	-5.0406	-5.9437	-4.0373	-5.7831	-5.4365	-4.1475	-5.1638	-4.3345	-3.8268	-6.4087	-5.5128	-3.6616	-5.5456	-4.67	-6.6757	-5.5254	-3.2736	-2.2317	-3.6192	-4.1911	-6.7444	-5.1862	-1.6096	-5.1712	-4.3377	-4.0467	-4.5543	-4.9362	-6.3076	-2.6779
-1.0386	-1.4731	2.7557	0.47316	2.1323	0.27315	0.654	0.026887	0.7416	-1.5506	-1.2509	-1.6515	0.13962	0.19986	0.84126	-1.4021	-0.69771	0.62889	0.56321	-1.2645	0.78202	-1.3651	2.504	-0.55106	0.79635	1.8636	0.36194	0.065815	0.35898	0.87642	0.27034	-0.87759	-2.5733	1.2292	0.1167	-0.645	-1.1972	-2.4413	-1.0126	0.85279	-0.32378	0.56924	-0.64573	-0.33182	-0.90269	-0.60663	2.9932	-1.3598	-0.34531	-0.049306
-2.0974	-2.0494	0.82512	-1.6268	0.20651	-2.0339	-1.8109	0.45499	-1.9674	-0.054575	-1.7031	-1.6423	-1.404	-2.3696	-0.27557	-0.82486	-1.8228	-3.1353	-4.4285	-0.98986	1.0001	-0.28001	-2.8945	-1.7082	-1.3808	-1.2346	-1.4102	-1.7613	-2.4485	-0.21313	-2.1367	-2.8013	-0.58762	-2.4399	0.11655	0.27121	-1.3739	-1.4176	-0.43574	-1.1723	-3.3566	-1.3696	0.019184	-2.8113	-2.5119	-3.4747	-3.396	-0.69992	-2.2145	-0.12027
6.9747	6.0456	8.0755	7.1138	7.4964	6.7207	6.9153	7.4927	6.7965	7.8311	7.5397	7.0909	7.0169	6.4719	4.5898	8.7458	7.9447	8.7059	7.1613	6.4857	4.865	8.2798	7.3936	6.5454	6.8852	5.8796	8.1908	6.3315	7.5457	6.1899	7.4143	7.222	5.5065	7.8958	8.2676	8.4661	4.8826	6.5795	7.7449	9.7597	7.069	9.39	7.5281	6.781	6.559	5.6854	7.0762	9.3375	7.592	6.3037
-10.893	-10.561	-10.87	-11.331	-8.554	-10.548	-12.853	-12.551	-9.6804	-11.882	-10.877	-9.8032	-9.8363	-10.637	-8.6027	-11.648	-8.4572	-8.4918	-10.137	-12.338	-11.026	-12.022	-9.1536	-10.045	-11.692	-12.875	-13.563	-11.924	-10.934	-14.025	-9.2586	-11.466	-11.136	-13.381	-10.606	-11.404	-11.009	-11.51	-12.83	-10.416	-11.142	-10.967	-9.4401	-12.952	-9.1655	-10.67	-10.104	-11.343	-7.9783	-11.151
-12.521	-12.918	-12.758	-14.718	-14.684	-13.727	-11.861	-13.066	-14.005	-13.56	-10.099	-13.024	-12.413	-12.128	-14.437	-13.284	-14.113	-13.197	-13.089	-13.32	-14.727	-11.651	-11.491	-13.835	-14.124	-10.584	-13.046	-14.078	-11.673	-12.929	-14.398	-14.44	-12.363	-12.656	-11.534	-11.891	-11.244	-12.896	-10.194	-12.137	-13.832	-15.71	-12.429	-13.529	-12.575	-13.686	-14.772	-13.209	-14.921	-14.412
-1.1814	-3.2212	-3.6481	-0.20918	-2.9127	-1.5163	-3.4499	-2.1166	-1.8463	-4.0393	-2.5784	-1.6621	-1.9596	-1.8116	-1.9165	-4.1162	-3.4732	-0.1552	-3.1532	-1.8294	-2.3318	-1.9854	-2.2182	-3.7831	-1.5579	-4.0747	-4.4386	-0.85535	0.74424	-3.9607	-1.0566	-4.7553	-3.218	-2.6635	0.23031	-3.1914	-1.1649	-1.1569	-3.5148	-4.7408	-2.9675	-1.8695	-3.8725	-3.0249	-3.968	-3.379	-0.92312	-3.0049	0.76643	-5.274
-3.5402	-2.4311	0.69201	-1.8044	-2.2614	-3.314	-3.3826	-1.6254	-4.3508	-2.7173	-2.623	-1.1325	-2.8204	-1.4505	-2.28	-3.9811	-2.9967	-6.6185	-0.37413	-1.9709	-0.86678	-1.9137	-2.6486	-1.4356	-3.2389	-0.85237	-1.9001	-0.56949	-5.3103	-2.0069	-2.6317	-1.9466	-1.9171	0.11265	-4.0694	-1.8543	-3.4965	-1.1647	-0.45786	-2.5631	-4.4752	-1.488	-2.9735	-1.6992	-0.35366	-3.0424	-2.5562	-1.6876	-3.0043	-3.3958
-10.932	-9.7367	-12.139	-13.103	-10.925	-12.858	-11.718	-11.747	-12.546	-13.056	-11.847	-9.967	-11.673	-10.367	-13.208	-9.0554	-11.409	-9.8466	-14.39	-13.721	-12.794	-12.916	-14.019	-12.777	-11.25	-9.6707	-13.135	-13.979	-13.287	-13.565	-11.226	-13.56	-11.427	-11.089	-12.46	-12.188	-13.206	-13.687	-11.941	-11.773	-11.201	-9.7628	-14.735	-11.478	-12.117	-9.0967	-11.544	-12.803	-13.706	-12.25
0.60159	0.21257	0.067528	-0.30151	0.76832	-0.33927	-1.588	1.4388	0.36054	0.32586	-0.93957	2.0507	0.25792	-0.18943	-2.46	-0.61937	-0.89314	2.3626	-0.22782	-0.19871	-0.5108	-0.035533	-0.36647	-0.98293	1.9551	-0.29427	-1.2272	2.4956	-0.38982	3.2938	-0.89784	0.7057	0.24987	-1.3477	0.88844	0.87247	0.37995	-0.28188	4.8265	-1.5285	0.72292	1.1439	3.1348	1.537	-0.88571	0.72335	1.4137	-0.26557	-2.0931	0.15436
9.287	10.286	10.055	9.096	8.859	10.204	7.2617	10.603	9.3767	6.3248	6.3676	9.4704	6.5987	8.5897	7.7546	7.9125	10.205	8.4437	9.364	9.6214	9.0451	9.5039	8.6179	9.0233	10.292	9.7297	8.5688	7.6521	8.898	9.8734	7.7938	9.2487	8.8646	8.8579	7.8934	8.1726	7.7467	11.029	7.346	7.5457	9.1986	10.326	8.2992	8.275	6.2266	8.0874	9.8198	8.0655	8.6761	8.4641
-1.8863	-1.9735	-1.479	-0.25134	-3.3068	-2.0254	-1.8847	-3.9796	-2.4183	-0.31816	-2.6425	-3.348	-2.7558	-1.2853	-3.5194	-2.1886	-2.1495	-0.35333	-1.7224	-2.9225	-2.3323	-2.5307	-2.4649	-1.9563	-1.1307	-1.1028	-2.6701	-3.8982	-1.9966	-1.4911	-4.9906	-0.4516	-0.51452	-3.1841	-2.3638	-2.5377	-1.8003	-2.1845	-1.1038	-2.461	-0.23742	-2.5915	-1.2673	-2.0344	-1.04	-1.9928	0.9955	-2.9735	-1.3792	-2.9963
-4.3145	-3.623	-0.55935	-2.3506	-2.745	-0.87413	-4.2673	-5.0488	-3.6845	-2.3779	-5.8321	-0.69178	-3.5897	-1.5303	-4.269	-2.8934	-2.129	-6.5262	-1.6957	-3.9033	-5.9753	-2.7019	-2.9207	-3.2792	-4.6688	-2.408	-2.2857	-2.3078	-3.3581	-3.6583	-4.9128	-2.4427	-4.5582	-3.1985	-2.7967	-3.0802	-1.6543	-6.8454	-3.6629	-2.0413	-4.0684	-2.7671	-2.6184	-3.3285	-1.0446	-3.2619	-2.6888	-2.4234	-3.437	-2.791
-24.532	-22.205	-25.159	-24.043	-22.86	-23.315	-20.638	-20.806	-23.8	-23.298	-22.722	-22.973	-23.596	-20.016	-23.067	-22.703	-23.049	-23.865	-22.052	-21.72	-24.597	-21.755	-22.215	-21.528	-23.086	-21.626	-20.456	-23.31	-22.15	-19.388	-20.195	-22.387	-22.801	-22.091	-20.476	-22.621	-20.4	-20.298	-21.385	-21.829	-22.563	-20.834	-23.726	-21.573	-21.699	-21.372	-21.273	-22.3	-23.397	-21.741
8.5156	5.6505	7.936	8.8658	9.7769	9.4653	6.5857	7.3434	8.1745	7.6397	9.1843	6.8937	11.323	7.3595	8.2296	10.081	10.023	6.1587	7.1491	7.6471	8.2234	7.5369	10.725	9.6143	6.9381	6.4592	6.9497	6.973	8.7387	9.6507	8.9462	7.061	6.3389	7.8093	8.4969	8.3017	9.3364	9.4439	7.7524	10.037	9.2256	7.3575	10.345	7.7239	7.9188	9.5471	8.533	7.7182	8.4751	6.0767
-1.2853	2.6362	-1.5107	-0.38418	2.0501	0.13107	-1.1821	0.60417	0.65264	-1.5269	1.9248	1.1016	-0.78372	0.45425	-0.12077	1.4243	1.9136	-2.8988	0.32171	1.0138	1.0634	0.15082	1.8872	0.97311	1.8708	1.457	0.65749	1.7251	1.0867	-1.5363	-0.9092	-1.6627	-0.92723	-0.38417	0.62151	0.30081	2.1792	-0.2233	0.97554	1.0726	1.8549	0.56864	1.7153	0.51346	-1.205	-1.3244	4.0766	2.8498	-1.4567	1.3246
5.5821	8.8338	7.7228	6.4434	6.8414	3.3441	9.0005	8.9612	6.7632	7.9776	5.5199	6.2264	6.9314	6.2664	4.3325	4.4091	5.4851	5.542	5.1507	7.5239	5.8273	6.6811	3.5823	8.5043	7.2626	6.8221	6.4503	7.1801	7.1673	8.1558	6.1612	6.8461	5.3886	5.8305	5.276	4.8776	7.2855	5.1795	6.8683	5.8556	4.9549	7.9341	6.2133	5.9349	5.8138	6.9675	4.4163	5.0808	6.8117	8.6933
-13.952	-14.217	-14.997	-15.872	-13.783	-15.22	-12.572	-14.735	-13.902	-16.089	-15.995	-13.627	-13.51	-12.669	-17.225	-14.791	-15.196	-15.03	-16.257	-14.512	-15.313	-15.26	-13.34	-17.05	-14.379	-17.264	-13.79	-13.724	-14.764	-16.38	-14.068	-14.823	-13.217	-14.276	-14.851	-14.361	-10.664	-14.326	-16.711	-13.791	-14.45	-14.221	-11.855	-14.711	-16.016	-14.17	-16.34	-16.179	-14.05	-13.757
-2.4716	-1.1429	-0.99194	-3.194	-2.2287	-1.9162	-4.2081	-0.03436	-1.6436	-1.7142	-0.51762	-1.369	-0.63926	2.6272	-0.23624	-1.4536	3.2922	-0.38844	-2.0029	-1.7448	-3.3113	-1.0216	-1.2119	-0.38881	-2.2258	0.63874	-1.4776	-0.38056	-2.2073	-0.32	0.66908	0.80371	-2.0395	1.4035	0.45384	-1.5617	-2.448	-1.5259	-1.1514	-1.1474	-2.6548	-2.6536	-0.57582	-3.3212	-2.3885	-4.3086	-0.87796	1.4002	-2.8885	-2.2733
3.2605	4.8579	2.3389	2.892	4.8632	5.8573	5.1047	7.0357	3.3059	4.3985	6.3762	6.0933	2.437	5.4903	4.0464	3.0772	6.7636	5.6307	4.0542	3.5757	3.015	1.5438	4.9346	4.7317	5.0309	2.2738	5.0616	5.1579	2.6804	4.7468	5.0273	2.7391	5.1443	1.3246	3.2577	2.4878	5.6117	5.82	6.4852	6.0625	4.9132	4.6341	5.133	5.2824	5.5233	4.9388	3.6644	4.6849	2.5997	3.287
5.4202	4.5926	3.4235	5.5953	5.2119	2.2142	1.7246	3.3908	5.0392	3.8035	2.943	4.5567	3.9337	0.40371	4.5648	2.9927	3.8833	3.209	5.198	1.1934	1.4007	4.1932	1.2237	5.5212	1.2177	3.6201	3.2726	4.8809	4.5821	5.3586	4.2467	2.7875	-0.37547	1.9043	3.0742	3.8775	5.5245	4.6967	4.8663	2.6039	3.8726	3.1233	4.6251	3.1219	3.1301	1.5457	3.767	4.7849	2.4234	2.5236
-9.9195	-9.8911	-11.013	-8.0877	-9.3611	-10.361	-11.142	-9.4499	-10.36	-9.0847	-9.278	-8.789	-8.2998	-9.8253	-10.161	-11.028	-9.6981	-8.807	-8.6784	-10.242	-7.9094	-9.9576	-12.402	-10.573	-9.2514	-9.8022	-8.5331	-7.3364	-9.3109	-10.205	-8.5593	-9.1412	-7.7191	-10.629	-8.2167	-8.624	-10.579	-9.0388	-10.904	-7.5316	-12.62	-9.752	-11.34	-9.6282	-8.0595	-10.027	-8.7714	-10.705	-9.2236	-8.9784
-0.56412	-0.33365	1.4256	-0.67328	-0.48727	-1.5328	-0.9287	-0.59541	0.90319	0.93462	-0.21026	-0.213	0.96417	-3.0238	1.2094	-1.0474	-0.39812	-0.34243	2.9679	1.4858	-0.93121	-0.10137	-0.037406	0.21613	-0.26152	0.87536	-0.356	-0.83697	-1.2466	-1.6379	-0.44608	-1.3831	0.25691	-1.9314	0.086779	0.95915	0.6124	-3.8662	-3.2204	-1.0517	2.6756	0.065499	-0.70195	-0.47047	2.1365	0.53722	0.39509	-0.61432	1.0064	0.26145
-14.255	-12.529	-13.862	-12.762	-16.378	-13.866	-15.188	-12.876	-15.382	-14.596	-12.7	-16.507	-10.134	-11.624	-13.435	-13.088	-14.779	-15.355	-15.498	-11.786	-13.304	-11.666	-14.137	-13.386	-12.124	-17.804	-14.592	-15.879	-13.983	-15.182	-14.596	-11.545	-13.008	-15.634	-12.72	-12.306	-13.277	-12.74	-12.786	-13.511	-14.331	-13.83	-12.823	-11.855	-13.356	-12.818	-16.191	-15.043	-14.615	-15.029
-9.7974	-9.4437	-10.418	-7.6258	-8.762	-9.7174	-10.021	-9.2087	-8.6498	-9.3014	-11.968	-8.0236	-6.9677	-9.6163	-10.112	-8.9777	-8.8376	-7.5691	-9.9133	-8.8461	-10.539	-9.4626	-9.1894	-10.684	-10.291	-8.8848	-10.349	-9.7389	-8.0944	-7.429	-9.88	-9.6007	-8.2568	-9.0829	-11.072	-12.014	-9.9066	-12.026	-9.0016	-8.5658	-9.9024	-7.8054	-9.1646	-11.127	-9.0166	-9.9738	-9.2513	-6.8128	-7.227	-8.2701
2.1622	1.9495	1.3156	0.71191	0.53162	2.0733	3.6062	2.6085	2.7114	3.4644	-0.3627	2.0268	1.1272	0.67879	2.3873	2.2228	3.3074	1.7833	1.8086	1.2669	0.36688	3.2888	4.4662	1.6175	3.4962	-0.47841	1.9598	3.3605	2.9654	1.2353	2.8615	1.0511	-1.4578	2.9953	0.041198	0.63562	0.66406	-1.1401	-0.83667	-0.64801	0.62607	3.4193	1.8502	2.914	1.1773	0.48227	3.1668	2.9652	3.124	3.0597
5.4643	5.8002	3.8329	6.5343	3.1189	3.7346	4.0607	6.3685	4.4601	5.5936	3.3433	4.4216	3.5777	3.6087	4.2545	4.6298	3.2213	3.8324	4.6099	4.1889	5.3852	4.134	3.2541	1.103	3.3069	2.3924	5.0821	2.4631	2.2112	4.9092	4.1085	2.6863	7.8034	4.7408	3.9491	6.1896	6.4564	5.2475	6.34	2.9355	5.0156	7.4161	3.085	4.5003	4.6423	5.7002	4.8435	4.6178	4.6274	4.3416
3.3639	1.7791	4.1924	0.38972	1.9727	3.7208	3.7587	0.41584	0.96026	1.6374	1.3218	2.0466	4.3337	2.1252	0.50862	3.1827	3.1806	2.6233	5.01	3.4373	2.0597	1.6708	3.8706	1.6754	2.3746	3.6089	1.8645	4.8905	3.8432	2.53	2.6891	1.5924	4.0811	3.8894	4.5056	2.2308	1.5598	2.9305	3.9762	0.68181	2.5477	0.83747	2.5549	4.4309	4.2845	4.3565	2.6874	2.3557	1.8193	3.999
-3.8317	-3.68	-3.4593	-2.6625	-5.2171	-3.8405	-4.2221	-0.83048	-2.8278	-6.1719	-2.7649	-2.5563	-2.9002	-5.3183	-2.4673	-3.5811	-4.3639	-3.2434	-3.298	-2.8768	-5.4036	-2.9001	-2.4917	-5.8199	-3.4747	-4.8547	-2.2165	-1.966	-3.1457	-1.247	-2.8933	-5.457	-5.9909	-5.1887	-2.7512	-2.7119	-4.7026	-2.129	-4.3378	-3.6192	-1.4016	-3.8873	-3.673	0.32644	-1.7125	-2.2941	-3.6416	-2.6126	-5.3773	-2.2092
0.00012459	2.0826	-0.80301	-0.26057	-3.4791	0.41567	-0.39885	2.7111	0.81421	-1.3258	0.94456	0.50712	-2.277	0.99351	-1.5158	0.83941	0.29031	-1.7314	0.58728	0.79728	0.23103	-0.51223	1.2946	-1.9111	-0.4457	1.7712	0.11391	-0.64311	-1.0874	-2.3546	-0.0082385	0.94432	1.1279	1.4934	1.4868	0.34261	-1.6654	1.1056	0.94931	0.28327	0.75247	1.1299	-1.935	1.6794	-0.66766	-0.5866	0.015824	-0.047846	-1.4252	-1.7855
-2.1356	-2.2075	-0.80491	-3.0173	-3.3448	-2.3359	-3.5182	-0.68736	-1.9641	-3.7124	-1.8196	-4.0019	-4.0514	-0.76172	-0.50445	-4.5112	-0.54648	-2.6513	-3.1364	-1.8973	-0.53804	-3.7269	-3.1138	-0.55811	-2.7905	-3.405	-3.4399	-4.7884	-3.2764	-0.46367	-1.8199	-2.5684	-2.985	-2.7099	-0.78059	-4.1986	-2.6566	-2.8126	-2.1426	-3.7382	-2.2755	-3.0928	-0.98904	-1.9074	-3.4695	-4.0865	-1.4939	-2.2256	-2.2137	-1.2064
-0.52246	0.31272	-1.7043	-0.14848	0.77644	-1.4984	-0.91521	1.1854	-0.91117	-1.3407	0.42888	0.28791	0.29848	-1.4473	-0.84023	-1.8415	-1.8579	-1.0114	0.61931	2.281	-2.5339	-0.99912	-1.4051	-0.053259	-1.8381	-0.25156	1.2169	-0.89053	-0.67997	0.89298	1.612	-2.5959	0.48306	-0.39876	-1.075	-0.83721	-0.10732	1.2833	-0.16821	-2.493	-0.31737	1.9415	-0.016036	2.2076	0.36549	-1.1838	-0.86399	-0.72265	-0.93861	0.66141
-1.4867	-2.1433	-1.8779	-1.8066	-0.38556	-2.6664	-1.2423	-1.8257	-0.99463	-2.2191	-1.417	0.35096	-3.547	-2.5188	-1.0761	-2.961	-2.4451	-2.4677	0.44879	-1.1695	-0.94104	-1.9824	-1.9234	-1.5103	-3.3368	-0.98467	-3.1686	-2.3307	-0.6057	-1.8884	0.42522	-4.76	-1.9945	-2.0553	-1.7704	-0.73053	0.71435	-3.2962	-1.8764	-1.3928	-0.022825	-2.3843	-4.1075	0.15322	-1.8327	-3.8076	-3.7018	0.3421	-1.6272	-3.0021
-1.9905	1.5601	0.054806	-1.6166	-0.84419	-4.1499	-1.6496	0.73724	-1.5798	0.28476	-0.65781	-2.2496	-1.0625	-0.56567	-0.89569	-2.0273	-1.4377	-0.62108	-1.8943	-3.3014	-3.5094	-0.63224	-1.7787	-0.79042	-0.18229	-3.8046	-3.8701	-1.9808	-2.686	-2.2416	-2.0012	-2.2689	-2.9777	-1.311	0.88355	-1.9094	-1.289	1.7274	-0.43648	-0.19398	-1.9753	-1.2397	-0.30545	-0.53595	-1.6051	-3.5044	-1.6048	-1.5144	-1.6362	-0.95145
-1.198	-2.0682	1.775	-0.80214	0.94221	3.0212	2.2788	2.6509	2.2732	0.26837	3.4921	-0.15187	-0.75004	1.067	0.58613	4.4402	1.7451	1.7592	1.2012	0.52606	0.69536	0.99873	1.8365	5.2762	2.3257	1.3516	3.1345	3.4015	2.3424	2.3675	0.71191	0.24065	3.2819	-0.0407	1.2743	1.2989	1.0639	1.9391	3.4062	0.97699	1.3025	1.6949	0.98217	1.434	2.9493	2.372	3.1213	1.613	3.5254	2.2996
-1.9009	-3.1972	-5.8347	-4.781	-2.4428	-3.1253	-1.5063	-3.3441	-2.8143	-3.6442	-3.456	-2.3211	-4.5451	-3.7894	-3.822	0.47825	-3.6712	-3.1385	-3.0104	-3.5331	-2.0568	-3.7916	-0.97064	-3.9146	-3.6164	-3.5313	-3.6835	-3.7126	-1.6217	-4.2	-2.665	-5.2977	-1.0772	-3.8163	-3.4471	-3.8521	-3.4865	-1.1716	-1.0524	-1.2703	-3.6693	-5.6647	-4.1588	-3.0276	-4.1696	-0.65995	-1.5488	-3.3526	-4.7292	-2.0833
-12.445	-12.241	-16.634	-12.305	-14.895	-12.873	-12.917	-12.171	-15.873	-14.032	-14.982	-13.706	-12.691	-14.155	-11.683	-12.137	-13.527	-15.607	-12.187	-12.212	-12.665	-13.287	-14.137	-11.886	-12.76	-12.931	-12.376	-15.818	-11.89	-15.213	-16.077	-14.992	-11.985	-15.266	-11.898	-14.08	-15.383	-13.525	-13.887	-13.081	-13.606	-13.168	-11.865	-13.483	-12.349	-13.649	-12.681	-14.779	-12.848	-12.794
5.9092	7.4913	5.5073	6.6153	7.6837	7.6264	6.9522	5.9852	8.6968	6.5925	7.679	6.7834	7.0638	9.3681	6.4925	8.9959	9.714	7.5119	5.2149	6.1103	5.0969	7.272	6.8467	7.3382	5.598	7.167	5.5086	4.8672	7.8753	7.6461	6.9322	6.1108	9.8036	6.3347	6.1	7.9458	6.439	4.2462	9.2343	4.4028	8.1682	6.4716	6.5829	7.1292	6.4396	7.2669	6.984	7.0556	7.5458	6.9216
-14.137	-12.096	-15.444	-12.265	-10.768	-13.012	-12.586	-13.884	-14.666	-10.905	-12.121	-12.961	-13.702	-13.552	-11.738	-16.219	-11.81	-12.721	-12.947	-11.884	-15.372	-14.133	-16.01	-13.687	-10.973	-13.864	-14.234	-14.329	-11.534	-12.489	-13.353	-14.22	-15.751	-13.653	-13.46	-11.51	-14.443	-14.783	-13.653	-11.326	-13.347	-12.46	-13.586	-11.116	-12.08	-12.726	-10.926	-13.116	-12.926	-12.991
-11.198	-11.832	-10.298	-13.692	-11.316	-10.696	-11.939	-12.143	-11.816	-11.737	-13.934	-10.951	-8.1657	-12.552	-13.313	-11.497	-12.625	-11.763	-9.7375	-11.585	-9.3007	-11.092	-13.538	-9.8045	-11.447	-12.357	-11.382	-12.095	-13.848	-11.271	-12.974	-11.983	-9.499	-13.229	-10.759	-9.1945	-11.112	-9.1549	-13.136	-11.26	-7.9485	-13.845	-10.781	-10.634	-10.868	-11.371	-9.9534	-11.779	-13.519	-12.093
-1.8979	-2.5389	-1.996	-1.7644	-0.66379	-1.2902	0.13759	-0.44274	1.5242	-3.3543	-0.19779	-0.59998	-1.1979	-0.42641	-0.50654	-0.10823	0.83238	1.3071	-3.71	-0.63601	0.76599	-2.8849	-1.4552	-2.5125	-1.34	-0.969	-1.3305	-1.5274	-4.044	-1.7556	-1.0981	-2.3326	-4.341	-2.0714	-0.34471	0.62476	-1.7819	-1.0074	-0.193	-1.6997	-0.17285	-2.568	-0.72151	-4.2379	-0.91885	-1.724	-4.1205	0.13075	-2.0194	-1.6689
7.2818	11.112	7.1986	9.9518	9.0154	10.389	6.6617	7.3197	7.5434	11.102	7.9737	9.1778	9.3068	9.8414	8.6002	9.0689	10.27	9.7096	6.9752	10.819	9.2624	9.8337	9.2659	7.7464	8.3968	7.8174	8.286	9.7288	9.4508	8.1042	8.249	9.4807	9.5416	8.1066	8.932	8.9353	8.0978	7.746	9.5908	9.2592	7.2384	8.8147	9.0793	7.8456	6.6427	8.5481	7.4072	9.9266	6.2724	8.6284
-10.67	-10.691	-10.529	-10.015	-11.281	-10.286	-8.9614	-7.4842	-10.985	-8.1746	-14.882	-9.4458	-10.16	-10.373	-12.098	-10.469	-12.217	-7.9152	-11.435	-11.501	-10.053	-10.423	-9.7975	-11.034	-10.101	-9.7634	-8.9129	-10.65	-9.6992	-10.86	-10.934	-8.7097	-13.089	-11.682	-9.8608	-10.308	-12.51	-11.546	-11.974	-10.965	-10.138	-9.6775	-10.53	-8.0652	-11.563	-11.932	-10.951	-11.46	-11.288	-11.994
-0.62829	-0.74389	-0.40435	0.59397	-1.5063	2.1567	-0.67832	0.65283	-0.055815	-1.4156	0.46062	-1.1594	0.42682	0.20272	1.3713	0.24863	0.28839	-0.20345	-1.3449	-0.0036962	-0.45556	-1.2995	-1.7499	-2.6746	-0.94402	-3.4174	0.69172	0.26469	-1.1479	-2.142	0.44036	-0.038247	1.9674	0.86509	-1.3566	3.6563	0.73923	-2.6577	1.8589	0.30386	1.4375	-1.0468	-0.60538	0.14335	-0.4353	-0.33228	1.0002	0.035833	0.067235	-0.89316
-2.9169	-2.701	-0.13134	-2.9335	-2.6947	-1.0342	-1.603	-6.2469	-3.3817	0.88825	-1.1839	-0.66075	-4.6856	-2.576	-3.1353	-1.6728	-1.762	-2.674	-2.5785	-0.57481	-4.2746	-2.0047	-2.4736	-3.8494	-0.089934	-1.2182	-4.0387	-2.6138	-3.3135	-2.1938	-4.2317	-2.3265	-3.8002	-1.0314	-3.2473	-4.02	-1.2621	-3.4069	-1.9369	-2.1606	-4.1552	-1.2178	-2.4673	-3.4425	-2.1699	-1.4536	-3.0227	-3.5688	-0.93709	-4.2578
-0.29879	-2.83	-1.4067	-1.7211	-0.93591	-1.3873	1.4727	-1.3012	-0.88112	-0.91005	-0.62849	-3.9037	-4.6271	-1.4456	-1.1462	-0.98327	-0.77446	-1.6343	0.010122	0.5278	-0.82401	-3.0741	-0.1708	-1.3854	-0.47005	-1.612	-1.2122	-1.0204	-0.52136	-1.4617	-2.8289	-1.3036	-0.2661	0.58604	0.10086	-0.70021	-1.5975	-0.89677	-1.4712	-3.1329	-1.4665	2.6752	-1.9701	-1.2746	-3.1994	-1.6751	-1.1033	-0.54535	-2.3121	-0.46788
-7.5923	-5.6595	-5.3656	-4.755	-5.601	-5.9192	-6.5985	-7.308	-4.5513	-5.7502	-6.7634	-6.0169	-7.3511	-5.8882	-8.1052	-5.7362	-5.407	-5.5877	-5.9946	-7.29	-5.298	-6.1035	-4.7348	-4.4079	-5.4133	-8.7934	-6.5407	-4.3933	-4.9979	-5.4623	-4.6888	-4.5865	-4.0953	-3.8858	-3.8603	-3.9123	-3.6916	-5.9722	-4.0658	-4.2434	-5.2648	-6.1056	-6.035	-6.2496	-4.4443	-7.3426	-6.2805	-5.3517	-5.7506	-6.4702
-13.473	-13.583	-13.7	-13.07	-12.363	-13.99	-14.901	-15.913	-14.601	-14.068	-13.085	-13.388	-15.659	-14.949	-15.498	-16.034	-13.239	-14.73	-14.037	-16.245	-14.733	-12.727	-12.896	-13.995	-17.017	-13.829	-13.822	-15.033	-13.907	-13.761	-12.885	-14.311	-14.334	-14.715	-14.802	-14.687	-16.516	-17.072	-15.593	-14.796	-14.35	-13.656	-15.21	-16.064	-14.552	-16.209	-14.464	-13.609	-16.242	-13.159
-0.6258	1.7867	-0.036969	2.8021	1.0053	0.97219	0.18548	-0.056346	2.7314	0.79957	-1.5866	0.54906	-0.95217	0.57901	-0.41104	-0.14912	0.88251	-1.4634	0.33456	2.3812	1.0797	1.0124	0.2829	2.5834	-0.64182	-1.0237	0.68848	-2.1848	0.97067	0.71014	-0.23921	0.6845	-0.033328	1.2723	-1.7666	-0.50979	0.72314	1.0111	-0.48546	0.52676	1.3784	3.081	-0.6271	-0.78449	1.8083	1.576	1.7694	0.1136	0.74905	-1.8613
-14.566	-11.803	-14.533	-14.413	-12.348	-13.716	-12.178	-11.375	-12.892	-13.018	-13.838	-13.496	-13.359	-12.032	-14.59	-11.387	-12.687	-13.227	-13.33	-13.009	-11.769	-12.977	-11.693	-12.7	-12.805	-15.072	-12.77	-12.631	-14.234	-13.516	-13.589	-14.3	-11.786	-12.653	-12.05	-11.894	-14.125	-10.866	-12.883	-13.102	-13.235	-11.576	-12.494	-11.924	-10.788	-13.155	-14.348	-11.887	-12.736	-12.784
-2.1941	0.14627	-1.3616	-0.062436	-1.2899	-0.29606	-0.28961	-1.2042	-3.5627	0.29203	0.0036014	-1.5441	-1.4047	1.6598	-0.77611	0.18142	-0.21153	-4.183	-1.8453	-1.1448	-1.5043	-2.2675	-0.36697	0.46815	-0.38295	2.8434	-2.1313	-1.4482	-0.59604	-2.0266	1.4774	-0.79058	0.59201	-0.81735	-1.5273	0.90256	-1.463	-1.2097	-0.57488	0.23036	0.9869	-0.0044165	-1.0873	-1.2379	-0.94739	-1.7015	0.19461	-1.1823	0.72263	-1.4813
-1.1682	1.2778	-0.4993	2.0335	0.80072	-0.32853	0.96745	-0.77574	-1.1719	-0.33062	1.5985	1.6954	1.9759	1.5336	0.83335	0.19806	1.4505	0.69528	2.8098	1.497	0.54271	-0.82552	-1.6893	-0.84028	0.79452	-0.44514	1.8254	-0.58018	-0.95755	0.79468	-1.2243	0.4598	0.34106	1.3135	1.3399	-0.73932	1.5102	1.9483	-1.3845	-1.3369	3.1068	0.23026	2.6703	0.76266	0.7112	2.9307	-1.552	-0.53308	-0.41823	-1.3158
0.77835	0.64969	0.61694	3.0958	-1.6297	0.97561	0.35164	1.5357	-1.6539	-0.69378	0.37366	-1.121	-0.42237	-1.7244	-0.60612	0.90892	-1.0578	-1.1273	-0.95491	2.125	1.5437	-0.10914	-2.765	-2.7444	0.70839	0.40544	-1.0225	0.8195	-1.0637	-0.41198	-0.41197	2.4721	0.27879	-0.39311	0.30048	1.5703	1.4162	-0.16072	0.34044	-0.48283	-2.5403	0.99724	1.1623	-0.39069	-1.1115	-2.344	0.0068328	0.39368	-0.49763	-0.12118
-14.966	-14.708	-14.606	-14.113	-13.823	-14.022	-12.945	-13.15	-14.658	-14.342	-15.641	-13.433	-16.323	-17.293	-12.245	-16.114	-14.163	-12.664	-15	-13.084	-13.978	-14.446	-12.322	-12.356	-14.328	-14.284	-12.353	-10.8	-15.97	-14.976	-13.083	-15.422	-15.974	-14.253	-15.222	-16.121	-13.571	-12.787	-14.238	-13.006	-14.014	-16.787	-13.228	-15.423	-14.725	-15.967	-14.75	-15.184	-14.808	-14.265
2.4335	5.1726	3.9197	5.4914	2.5791	5.3339	5.6624	5.2199	4.0233	2.9071	4.1685	7.0823	3.2367	2.9428	1.7833	4.4379	5.3048	4.8418	3.9329	4.734	5.4411	4.3625	5.3352	3.4322	4.1392	7.3904	3.4451	4.7555	3.992	5.4668	4.9175	4.0857	4.6275	3.3044	4.8559	6.6783	4.772	5.2585	1.3286	5.3986	3.6706	3.5357	3.6318	4.1887	5.8268	5.4477	5.1494	4.3382	2.702	3.4178
1.9627	-0.3111	3.5723	4.5975	0.6485	-0.21948	0.020432	0.23603	1.2301	1.0261	2.4812	2.3886	1.6756	2.7598	1.2459	0.60353	0.07961	2.3197	3.6725	0.58368	2.5653	1.1146	2.2354	0.55275	0.20219	2.7782	2.669	-0.34405	1.1225	0.83081	1.8371	0.28592	-0.64949	0.85846	1.2754	2.2111	0.47958	2.0297	1.2974	0.19251	1.1558	-0.32941	3.619	2.5492	0.76969	0.10684	2.4679	0.60343	2.084	-0.046203
-0.4486	0.39481	-0.80195	-1.99	-1.9492	-1.7396	-1.8784	-0.7585	-2.2113	-0.54799	-1.9464	-2.3521	-1.5204	0.084002	-4.043	-2.4905	-1.6359	-1.2378	-2.2359	-0.22133	-0.50046	-3.1425	-0.3242	-0.24884	-3.1194	-2.2751	-2.0931	-4.9684	-0.89965	-1.872	-2.8914	-1.3366	-1.3358	0.79267	-2.2035	-1.3823	1.0293	0.39068	-1.6721	-3.7295	-3.1441	-1.4301	-2.5072	-2.3808	-0.73512	-0.53357	-1.2322	-1.6398	-0.71187	-1.722
-12.851	-16.352	-16.287	-15.013	-13.236	-14.331	-13.18	-13.418	-15.809	-10.738	-14.899	-13.974	-13.349	-13.259	-13.543	-15.817	-15.478	-12.113	-13.411	-14.54	-12.094	-15.083	-13.442	-13.044	-13.541	-14.284	-15.551	-15.914	-14.843	-13.77	-15.553	-16.616	-14.548	-16.262	-15.795	-14.323	-12.894	-13.958	-14.363	-12.445	-16.462	-15.69	-16.243	-13.926	-13.754	-15.44	-14.729	-12.12	-15.225	-15.649
-1.1739	2.282	-1.2949	0.21502	-4.3309	-0.12437	-0.32563	-1.2458	-3.5313	-2.4708	-1.2813	-2.8961	-0.32033	-1.1227	-2.6955	-1.4027	-2.4417	-1.0924	-0.14274	0.12772	-3.931	-0.64731	-1.6738	-0.0019185	-1.3489	-0.26789	-0.82664	-2.5204	-0.96674	-0.71528	-1.4777	-3.0949	-1.0165	0.80906	-0.72521	0.44256	-1.5832	-2.4314	-1.2304	-3.1095	-1.5951	-1.647	-4.2595	-0.57738	-0.43857	-1.5249	-1.7216	-1.5364	-3.1272	0.59263
-2.238	-4.9254	-0.49598	-2.2613	-0.56741	-4.731	-1.3618	-1.708	-1.0459	-3.5366	-4.0159	-0.14556	-2.1599	-1.8849	-4.3588	-3.6565	-2.8686	-3.5587	-1.1689	-2.0147	-1.7901	-2.7391	-1.7329	-2.8534	-0.79865	-3.0455	-1.2173	-3.3737	-3.0803	-1.9871	-4.7348	-0.32244	-1.1879	-1.5603	-2.8245	-3.1266	-3.8739	0.17438	-4.2936	-2.1189	-4.4648	-3.6379	-2.4584	-0.67548	-4.3908	-2.7386	-1.8861	-2.3102	-3.0499	-5.8143
-5.5444	-5.1835	-4.572	-8.8687	-4.6806	-6.5915	-7.2777	-6.8381	-4.2707	-6.6746	-4.4704	-7.2216	-3.9858	-3.5435	-7.4261	-8.0158	-6.2639	-5.0543	-5.5285	-5.9977	-6.1538	-7.3523	-4.8043	-3.3296	-5.8859	-8.4204	-5.9999	-2.2695	-5.4512	-6.0876	-5.73	-3.4605	-3.2943	-6.7303	-4.1658	-3.592	-5.3243	-5.8078	-6.1864	-6.1122	-4.855	-4.9211	-6.256	-6.8378	-4.2548	-5.315	-4.9315	-5.178	-4.5696	-6.7093
0.65243	1.5132	-0.9726	-1.6955	0.67686	-2.47	0.30035	-0.18126	-0.076228	1.8463	0.98328	-1.0072	-1.2069	-1.3547	0.9437	0.13214	-0.81578	-0.96032	-1.0992	1.4138	-1.277	-0.70698	0.63946	0.58167	-0.53628	0.28951	-1.5895	1.7309	-0.99642	0.71295	-1.5181	1.1599	-1.6186	-0.90343	1.4903	1.1785	-2.229	0.76181	2.1899	-2.3032	-0.3304	-2.7389	1.3922	-1.9137	-2.9598	2.1025	2.1991	-2.2357	0.25806	1.1159
-22.584	-22.718	-21.886	-22.851	-22.659	-22.552	-23.403	-21.069	-22.157	-23.262	-21.425	-21.388	-20.274	-24.178	-23.099	-22.854	-20.374	-23.774	-23.132	-20.6	-21.563	-22.013	-21.01	-21.251	-21.149	-25.362	-21.95	-20.007	-21.816	-21.413	-23.73	-22.869	-23.133	-21.489	-21.72	-23.786	-19.152	-20.249	-24.69	-21.721	-21.124	-23.276	-23.419	-23.365	-21.518	-21.87	-22.358	-23.029	-22.437	-22.3
8.5027	7.8487	8.0728	7.4625	8.2289	9.0605	9.0627	9.3928	9.0991	9.0981	6.4885	9.7119	8.6843	9.861	8.3226	8.3602	9.1485	7.5034	10.076	8.413	9.1107	6.3828	6.9433	9.5487	11.718	8.5577	6.7894	8.0879	8.8	9.5555	7.4716	10.554	9.1853	9.7264	8.4229	10.543	11.332	9.4734	7.191	8.236	7.4985	7.6303	7.253	8.4085	7.9228	9.0998	8.9854	10.906	9.2428	7.7963
0.48479	0.96006	1.557	0.83547	4.5572	3.7028	2.281	1.5176	0.70914	2.3568	0.26679	0.29902	1.4312	4.2736	-0.1539	1.885	1.5932	3.8784	1.0318	-2.6208	1.9017	2.4233	2.3078	1.2281	-0.20586	1.8232	1.8639	2.6252	2.567	1.939	1.7696	0.81951	2.4483	0.86295	-0.072177	1.441	3.1186	3.8541	1.4287	1.6004	1.197	1.9816	0.64737	2.3451	2.5676	0.69552	2.529	-0.95231	0.3114	4.4359
-0.33334	1.2552	-3.2167	0.97117	0.1795	-0.88323	-1.3233	-0.29515	2.8853	-3.0805	2.0378	-3.03	0.022105	-0.59218	2.2499	-1.3001	-1.2168	-0.76058	0.70678	-0.94832	-0.033469	-1.2239	0.74934	-1.6834	1.5115	0.81423	-2.4038	0.90689	-0.38728	1.4815	-0.29228	-1.6681	-1.6023	1.5917	0.28643	0.64526	-3.8245	-0.75986	-0.89554	-0.37476	1.159	-1.9075	-0.1146	0.92069	-0.96342	-0.95212	0.3631	0.72509	1.2134	0.68872
-8.1662	-11.824	-12.249	-11.688	-7.9067	-7.4767	-8.4411	-7.1632	-10.148	-11.033	-9.4323	-7.8211	-10.361	-7.7134	-7.6349	-7.8473	-8.421	-7.293	-10.049	-8.6407	-8.986	-9.4198	-10.473	-10.157	-8.5779	-8.5828	-8.7456	-9.1119	-9.4744	-8.4646	-8.8016	-8.0091	-9.8081	-9.9366	-9.9826	-10.004	-8.9835	-8.5244	-9.2653	-9.0499	-8.6832	-5.6232	-11.56	-8.8633	-8.0581	-10.509	-8.9445	-9.379	-7.6902	-7.4747
-20.872	-20.399	-19.443	-20.536	-23.395	-19.515	-21.841	-20.132	-20.633	-21.153	-20.565	-21.292	-19.914	-20.853	-18.456	-20.228	-23.097	-19.95	-20.358	-19.678	-19.852	-20.77	-21.403	-25.617	-20.584	-20.904	-20.513	-18.953	-18.979	-21.711	-20.323	-20.986	-20.624	-21.191	-20.996	-22.056	-20.552	-22.339	-21.997	-19.872	-20.901	-20.767	-17.729	-18.581	-22.241	-19.657	-18.518	-21.519	-20.591	-21.067
-11.787	-10.17	-14.52	-11.135	-10.176	-12.257	-9.4208	-9.5976	-11.562	-9.8984	-11.239	-8.8711	-8.1846	-10.714	-11.422	-12.437	-10.738	-8.6003	-11.586	-10.898	-13.379	-11.308	-9.5669	-10.909	-11.333	-12.257	-12.405	-10.529	-10.647	-11.834	-9.5681	-10.373	-11.344	-7.9353	-11.118	-9.7094	-10.619	-10.342	-11.918	-10.934	-10.554	-10.903	-12.444	-10.222	-12.475	-11.816	-10.531	-12.365	-9.697	-12.454
-11.672	-12.106	-11.702	-11.799	-12.162	-11.292	-11.869	-12.359	-11.407	-12.015	-11.778	-12.777	-10.46	-10.078	-11.438	-10.906	-12.469	-13.606	-11.458	-11.497	-12.095	-11.184	-13.024	-13.343	-12.386	-10.962	-8.4294	-11.197	-12.01	-13.17	-11.889	-10.525	-11.055	-13.244	-10.829	-12.519	-10.175	-11.098	-10.904	-9.2857	-12.744	-11.974	-10.209	-9.4009	-11.632	-10.971	-10.957	-11.041	-9.4095	-11.511
6.2765	9.8554	6.8419	7.9198	6.9963	6.6584	6.4336	7.213	8.5171	6.6763	8.9153	7.4734	6.9622	6.1167	7.8573	5.9257	5.4836	5.1843	6.9102	7.5815	8.5342	6.3126	7.8848	8.5516	7.0936	5.524	6.3614	8.3259	7.1974	6.5097	7.9937	6.7811	5.1797	6.1212	4.9666	5.8618	8.5438	7.1939	6.7198	7.7705	8.1487	7.7416	5.1088	6.0666	6.3753	8.0161	5.7635	5.5461	6.938	8.5371
-2.7476	-0.44514	-1.4472	-3.0099	-1.9888	-1.5526	-2.0309	-1.0648	-2.5207	-4.24	-2.6544	-3.8842	-0.70774	-3.053	-1.695	-3.5858	-1.6517	-1.5525	-3.2744	-0.99492	-3.6661	-5.0883	-1.4793	-4.1783	-2.4044	-2.8861	-3.1569	-2.0815	-2.7722	-3.3262	-3.4835	-0.98122	0.53401	-3.3674	-2.7022	-2.4828	-2.1946	-4.2588	-0.15617	-1.6295	-3.4994	-2.5624	-1.3958	-0.76344	-2.6969	-4.1983	-3.2958	-5.1105	-1.7213	-3.8975
-15.457	-15.851	-12.445	-12.592	-11.839	-12.415	-15.611	-15.14	-12.595	-14.254	-12.768	-13.691	-13.974	-11.836	-12.49	-14.753	-11.693	-11.583	-12.762	-11.731	-14.004	-12.487	-14.317	-14.463	-13.216	-12.654	-14.171	-13.45	-12.14	-13.485	-12.386	-11.778	-13.511	-13.398	-13.7	-13.239	-14.893	-10.421	-11.373	-12.101	-12.523	-12.332	-13.862	-14.173	-13.805	-12.718	-11.08	-15.073	-11.378	-11.996
6.8092	5.5918	6.3445	8.5103	7.4917	4.612	6.6979	4.4839	5.7848	7.7884	6.4343	7.2257	4.0975	7.7714	6.7908	5.6053	6.0677	8.4526	6.4985	8.1676	8.4064	6.8013	8.5717	6.0928	7.1828	6.7749	5.4157	7.5866	7.3496	6.1601	8.2223	8.1379	8.438	8.0977	6.2726	5.4875	7.9822	7.9772	7.3856	7.3858	7.7343	5.3057	6.7684	6.4372	5.894	6.4238	8.3988	7.6995	7.8264	5.9036
-10.354	-9.7941	-13.029	-11.161	-10.687	-11.613	-11.658	-10.385	-9.6476	-11.454	-9.495	-12.309	-11.368	-9.4256	-10.242	-8.485	-11.055	-12.178	-10.141	-9.5492	-11.07	-11.799	-12.43	-9.4882	-10.691	-10.727	-12.174	-11.532	-9.9334	-11.559	-11.093	-9.2355	-11.153	-11.414	-9.5199	-13.014	-10.438	-10.213	-11.616	-12.717	-12.321	-12.496	-11.84	-11.286	-10.265	-12.355	-12.23	-13.605	-11.435	-13.549
8.1093	5.8396	6.2119	6.666	5.4868	7.074	5.9501	7.09	6.8206	6.2203	7.8128	8.8325	6.919	7.4838	5.6904	8.3409	7.4563	7.1976	3.7501	8.8657	4.087	8.5745	9.0708	8.1394	5.8043	7.8609	6.7147	6.3212	7.055	6.1317	6.2545	6.5864	6.669	5.4365	5.8984	8.0254	5.1048	6.0925	8.4953	7.1181	9.5104	4.8398	5.5098	5.0261	6.9866	6.4828	5.5652	4.9904	6.0451	8.1378
1.3438	1.5025	2.4643	-0.072219	0.91302	2.3212	3.8607	1.8134	1.3866	0.83021	1.719	0.28595	0.32726	2.9947	1.3851	1.2524	2.8251	0.81591	-0.25227	1.4281	1.6943	3.1167	1.6161	1.1875	3.7126	1.1412	2.52	0.047912	2.0691	2.062	1.5248	2.4807	2.0284	1.6045	0.61197	1.3769	-0.034467	1.2445	2.6629	2.0518	0.85269	0.40151	1.6477	4.2257	2.5368	1.2861	0.44663	3.2051	1.0356	-0.53955
-22.893	-21.131	-22.528	-23.69	-21.304	-23.463	-22.224	-22.596	-20.846	-22.06	-22.031	-21.721	-23.843	-21.329	-22.692	-23.608	-22.28	-19.879	-22.042	-20.838	-21.867	-23.076	-23.221	-21.997	-21.146	-23.366	-21.415	-23.473	-20.843	-22.515	-22.421	-23.814	-24.365	-19.691	-23.255	-22.032	-22.116	-20.286	-22.91	-21.52	-23.044	-19.701	-22.93	-21.117	-22.611	-22.912	-22.836	-23.625	-23.102	-20.301
-3.0762	-3.0822	-4.331	-3.0565	-2.2171	-3.3357	-2.0869	-2.0791	-3.5829	-2.8024	-2.2738	-5.1757	-1.9727	-3.902	-3.3084	-2.8874	-0.80911	-1.8174	-1.5303	-2.3757	-2.9306	-0.25896	-1.3545	-1.8627	-2.6674	-1.0541	-5.8695	-5.1125	-2.4739	-5.4089	-0.90207	-1.3121	-3.9024	-3.7556	-1.5696	-1.884	-2.2147	-3.5309	-0.91442	-1.9955	-2.1694	-4.3973	-2.5952	-4.1848	0.26417	-1.4237	-1.1454	-3.5279	-2.8625	-2.2865
-22.438	-21.885	-21.357	-22.067	-21.878	-22.327	-21.689	-22.806	-23.375	-21.3	-21.894	-21.121	-20.775	-20.244	-22.536	-21.421	-23.175	-22.647	-23.274	-23.288	-19.118	-21.365	-22.656	-20.65	-21.971	-22.711	-21.104	-20.518	-22.204	-24.901	-21.469	-22.368	-22.454	-22.861	-21.258	-21.222	-21.304	-22.408	-22.724	-24.451	-20	-20.878	-22.278	-23.521	-20.522	-21.713	-23.26	-23.597	-20.516	-23.12
6.4188	6.9851	6.5033	5.4047	7.7734	7.1426	5.5497	7.7632	7.5395	7.7622	8.567	7.5548	6.2517	7.7928	5.7238	8.1377	7.2901	4.6829	6.2816	6.7072	6.1168	6.6834	6.4566	6.8022	6.9231	5.9477	6.7151	5.7732	7.8192	5.3755	7.2804	6.4174	4.8247	6.0519	6.0384	7.2927	7.4383	5.8512	6.9067	6.9688	9.3317	7.5468	6.4286	6.3633	8.9198	5.7515	5.3992	10.968	4.3238	5.8648
-3.0474	-5.7808	-1.6488	-3.4807	-1.3512	-4.5467	-1.9408	-3.9056	-4.7362	-0.44377	-5.2186	-4.1361	-3.7346	-3.2979	-1.2969	-1.7364	-4.1346	-4.6932	-2.79	-3.6982	-4.3811	-3.1294	-3.1992	-4.0324	-4.3755	-4.522	-3.2064	-2.8609	-3.2814	-4.0026	-3.5498	-4.3274	-0.62585	-4.8059	-4.2523	-2.2452	-2.3411	-2.7413	-4.0736	-3.1993	-3.0712	-4.2752	-3.7081	-3.7091	-3.9898	-6.3059	-3.0394	-2.1453	-6.416	-3.5131
2.2694	3.7152	3.7364	5.4877	2.0375	2.0253	2.5777	2.3925	5.0122	3.5512	1.6681	0.80476	2.2247	4.2804	3.3858	0.73321	2.5893	3.2722	3.3863	4.0674	2.9179	2.4976	1.2647	0.62253	3.8621	2.2481	2.1114	1.5877	2.6437	0.61448	1.5007	3.689	3.4549	2.4623	0.94343	2.6831	1.2854	1.5097	0.79098	2.0731	0.73237	2.2385	2.804	0.7303	3.5164	0.38532	3.4163	1.5568	3.197	4.3167
-2.425	-2.262	-5.2346	-3.8033	-5.4896	-4.0258	-1.7841	-4.625	-3.0177	-1.8646	-5.212	-4.4056	-3.9815	-5.332	-4.2874	-1.1776	-4.8388	-4.1658	-5.6105	-4.104	-3.9417	-2.4203	-4.3721	-2.0721	-2.3557	-4.3317	-2.8965	-2.4832	-4.6115	-3.5601	-5.4917	-2.2995	-2.8073	-5.8401	-4.1031	-3.6905	-5.0832	-4.2077	-2.115	-3.3063	-6.2779	-4.0539	-2.7122	-5.5882	-3.8973	-2.2974	-5.8669	-4.5515	-4.4022	-5.5451
-4.9237	-3.8034	-3.4794	-6.305	-6.3977	-5.9292	-6.025	-5.6553	-6.44	-5.0409	-6.6281	-6.7455	-6.5078	-4.4486	-5.5464	-4.6255	-5.9163	-4.3912	-5.2094	-5.3312	-4.271	-6.5182	-6.0626	-6.8876	-4.0624	-6.7055	-6.3225	-3.3094	-4.8681	-5.1451	-5.0311	-7.9949	-5.5472	-5.9783	-4.5995	-6.6843	-5.917	-5.9372	-6.9945	-4.7694	-7.377	-4.3098	-3.1167	-5.6464	-5.1084	-5.7623	-5.2534	-7.2024	-4.7936	-6.9186
-4.7805	-5.4398	-5.2251	-4.1501	-5.0227	-6.0394	-8.4105	-5.5704	-6.4965	-6.4862	-3.9391	-4.7405	-3.109	-6.2683	-6.2718	-6.468	-4.635	-5.3098	-5.8052	-7.6233	-7.3392	-6.6793	-4.6796	-5.9102	-3.4936	-4.6569	-7.0632	-4.3162	-6.1274	-6.5068	-5.0582	-6.4225	-5.0421	-7.1294	-5.1917	-6.9002	-6.4633	-6.4759	-5.2875	-5.0962	-5.4999	-6.8978	-4.4525	-5.4778	-5.5683	-7.494	-5.5737	-4.633	-5.6299	-7.7274
7.4531	9.3886	8.8114	9.4401	8.36	7.0459	7.3789	8.6009	10.04	8.48	8.6657	7.8451	7.7642	9.0237	8.9852	8.9509	7.4066	10.021	8.2612	9.0622	7.5425	7.0877	8.7384	11.239	7.6985	9.4348	8.2089	7.1445	9.5458	9.1392	6.7941	7.6128	8.1579	9.6488	9.6366	8.0672	8.7154	9.5016	8.5916	9.3524	7.5509	8.4495	7.7577	6.2766	7.7105	7.511	7.0889	8.972	8.5999	7.75
-11.317	-13.619	-13.325	-13.176	-11.464	-15.14	-12.162	-9.174	-12.607	-12.98	-9.4687	-12.133	-12.609	-11.067	-12.33	-9.1889	-12.366	-10.753	-13.131	-12.515	-11.827	-11.952	-13.508	-12.474	-13.034	-12.058	-10.983	-12.846	-11.42	-10.34	-9.2224	-12.375	-10.949	-13.525	-13.656	-13.647	-11.537	-10.317	-11.559	-12.409	-14.137	-13.359	-11.554	-11.083	-11.719	-11.23	-10.989	-12.696	-11.404	-12.875
0.16145	1.7084	-0.11139	-4.3532	-1.4629	-2.2865	-2.4194	-0.95982	-1.9779	-0.095583	-1.6949	-0.00074969	-0.90452	-0.84243	-0.69294	-2.3085	-1.3416	0.59531	-0.76061	-0.62459	-0.07272	-1.017	-1.6742	-2.184	-3.0902	-3.674	0.75961	0.35233	-2.964	-3.2147	-1.0282	-2.1096	1.1548	-1.6972	-0.9946	-1.198	-1.2331	-1.5071	-1.5041	-0.30425	-0.2235	-1.3322	1.2218	-0.92404	-2.4226	-1.1412	-1.4749	-0.54706	-3.1654	-0.83786
0.16718	1.5227	1.162	0.69091	0.59152	-1.674	-1.4548	-1.1883	-1.7057	0.81936	-3.3032	-0.42919	-2.0023	-0.79594	1.726	0.45517	-0.35394	-2.6106	-1.7512	0.78184	1.1252	0.66707	0.63626	-1.4631	0.55776	-0.91325	-2.5166	-1.9355	-0.021275	-0.81286	-1.2529	0.29662	-0.34817	-0.93765	0.72	0.50817	-0.29957	-3.2556	-0.16174	0.35516	1.7163	-1.3603	-1.0347	0.391	-0.65167	0.031953	-0.043442	0.35399	0.15463	-1.4354
-0.37959	0.10945	0.78947	-1.5031	0.73458	1.382	0.7222	1.6173	1.1003	-0.67108	-1.3263	0.27118	-0.98761	-0.69326	0.49432	3.7431	2.8166	-0.081965	-0.52404	1.9132	-0.10468	-0.24163	1.3206	1.0138	1.4577	-0.5725	1.8206	0.25866	1.4835	1.6131	1.2711	1.9326	0.497	-0.013835	1.3384	2.1247	1.0935	0.25427	0.82064	-0.3888	1.4036	0.34062	1.7677	-0.97234	-1.3849	1.7287	-0.79354	1.9314	-0.11364	-0.10626
-2.797	-4.7834	-3.806	-3.9466	-3.7127	-1.1195	-3.1519	0.78867	-1.828	-3.4658	-0.91937	-3.4696	-2.1419	-0.60403	-4.0652	-3.0511	-2.3058	-3.0017	-4.2188	-2.7324	-1.9551	-2.7372	-4.0216	-0.87191	-3.9212	-2.4986	-2.0371	-4.7794	-5.1099	-2.9536	-0.085262	-3.9425	-3.9777	-3.617	-2.6485	-3.4554	-3.0877	-1.7585	-0.95278	-3.6381	-2.2235	-2.1556	-3.4071	-2.9157	-2.7438	-2.6005	-2.7231	-2.2636	-0.50944	-2.3405
-15.87	-13.138	-14.232	-14.237	-15.049	-13.846	-15.379	-15.68	-15.757	-14.608	-14.36	-14.491	-14.32	-14.139	-16.252	-13.532	-13.404	-15.701	-13.523	-14.325	-15.862	-13.852	-14.352	-16.966	-15.867	-14.305	-14.391	-13.974	-17.573	-13.679	-13.965	-13.387	-13.916	-13.55	-15.417	-13.772	-16.775	-14.192	-15.526	-15.541	-13.826	-13.68	-14.687	-15.577	-14.031	-15.726	-17.076	-13.52	-13.518	-15.542
-12.837	-13.893	-12.616	-11.839	-13.896	-11.911	-13.441	-13.807	-10.542	-11.891	-13.143	-11.815	-15.216	-12.277	-14.898	-12.021	-12.591	-12.19	-11.656	-13.554	-12.009	-12.737	-13.463	-12.578	-12.624	-11.824	-10.592	-12.212	-11.71	-13.947	-11.955	-14.242	-13.308	-13.286	-14.213	-15.664	-13.461	-12.265	-12.255	-12.777	-11.805	-13.92	-14.016	-13.208	-12.363	-13.97	-14.753	-13.287	-13.711	-14.065
-1.8819	-0.18243	-3.4016	-2.5587	-0.16708	0.058777	-2.9499	-2.1921	-1.0039	-1.7064	-0.72984	-0.60486	-4.1751	0.58879	-0.96471	0.8195	-1.2561	-0.56727	-0.31608	-1.4671	-0.86453	-1.9886	1.9241	-1.5657	0.47047	-1.4698	-0.90169	-2.2178	-2.5941	1.5529	0.38954	-2.1282	-2.1974	-0.21334	-1.7155	-1.2974	-3.1073	-1.2355	-0.02533	-2.3856	-2.9623	-1.0955	-1.356	-0.52832	-0.64624	-0.26083	-1.0349	-2.2427	-1.2437	-0.26971
-20.638	-18.312	-20.123	-21.233	-20.372	-20.519	-20.906	-21.761	-19.207	-20.13	-20.681	-21.34	-20.152	-22.891	-21.211	-21.326	-19.305	-20.724	-21.732	-20.553	-19.552	-19.362	-22.628	-23.288	-20.401	-20.383	-21.633	-21.368	-18.989	-21.524	-20.636	-21.457	-17.931	-20.333	-21.487	-21.892	-22.562	-21.225	-20.682	-19.567	-22.668	-21.376	-20.558	-21.061	-17.989	-19.939	-21.161	-20.136	-18.874	-18.944
-0.60088	-0.92768	1.1659	-1.8404	-1.2044	1.7115	0.29725	1.4539	-0.67706	-1.5785	1.2495	1.2695	-0.42866	0.06669	0.67816	0.94451	1.6567	2.3542	1.7376	-1.078	0.78414	0.72361	0.47207	0.23272	1.3296	-1.9293	0.83621	0.026107	0.43393	1.624	-0.024455	-0.047591	1.6041	1.6768	1.1711	0.62798	1.3124	-0.41662	1.2805	2.1665	0.86792	-1.5442	1.7373	-0.9284	2.1553	0.61306	1.1305	1.4273	3.3534	0.61822
-14.437	-11.379	-16.802	-14.643	-13.628	-11.337	-13.247	-12.889	-12.246	-13.921	-11.769	-11.056	-13.27	-13.961	-11.592	-9.8465	-13.221	-10.823	-14.007	-12.822	-13.76	-12.654	-11.709	-14.075	-13.136	-10.407	-14.005	-12.308	-13.526	-11.442	-12.068	-16.204	-12.256	-15.92	-9.4649	-14.761	-14.284	-11.543	-13.235	-13.003	-12.914	-12.361	-12.694	-11.9	-14.734	-13.158	-11.765	-13.57	-14.641	-12.988
3.2813	1.7108	3.9645	3.1495	1.2026	4.1928	4.6121	3.2626	5.3145	3.8491	4.0672	2.7115	2.8095	3.1825	2.1151	2.4302	3.8287	1.3772	3.0175	2.3329	1.8176	2.2094	2.4141	1.6814	1.5781	1.8298	2.4327	2.6246	-0.10459	3.2671	1.3709	4.441	0.19705	1.0533	4.835	1.4731	4.4589	3.4086	2.3211	2.6891	1.9324	3.2035	3.2221	2.2982	2.267	1.8942	2.5507	2.739	4.5502	4.8777
-9.7036	-13.698	-13.255	-12.56	-12.788	-13.308	-11.481	-12.369	-12.12	-14.35	-12.401	-10.67	-12.961	-13.416	-14.898	-8.6405	-12.018	-16.044	-10.488	-12.649	-12.379	-14.362	-12.183	-13.34	-13.186	-13.158	-10.126	-13.332	-11.381	-10.558	-11.943	-15.06	-11.692	-15.204	-11.458	-13.102	-12.208	-12.328	-8.0683	-14.741	-10.601	-12.756	-14.053	-15.539	-12.646	-14.046	-13.637	-12.526	-13.411	-13.064
6.6812	9.9923	6.4311	6.7784	6.3218	7.6445	8.6252	6.5251	7.4164	9.4137	8.5935	5.7417	9.6983	9.2847	5.219	10.002	7.2097	8.4592	7.2017	8.8941	8.2757	6.3012	8.2431	10.076	8.1246	7.9396	7.1422	7.9883	8.3317	9.0815	9.5107	8.2578	7.9031	6.8966	9.2862	8.2096	8.2634	6.5784	8.4295	7.528	7.0655	8.6658	9.0176	7.5877	7.5944	7.4904	7.6418	7.4767	4.8549	8.0296
-2.1426	-2.6138	-2.3232	-2.6329	-1.5427	-3.6341	-1.8705	-2.394	-0.53893	-2.2376	-0.85571	-1.9944	-2.5007	-1.4792	-1.5291	-1.617	-1.9582	-2.9968	-3.6819	-3.448	-2.4348	-3.6386	-1.4546	-1.2823	-2.7902	-1.2373	-3.7995	-2.7526	-2.9134	-4.024	-0.98366	-2.3971	-2.7415	-3.1627	-2.5614	-2.4925	-2.1775	-1.7866	-2.5697	-1.1833	-3.222	-2.304	-2.9014	-3.9135	-1.6388	-1.9048	0.47308	-3.0622	-3.4015	-1.5021
2.3728	3.4481	2.4045	1.2203	1.6727	3.5487	3.2306	1.9146	2.2779	-0.077468	2.8643	2.3181	2.1232	3.187	1.1554	2.6093	0.53812	1.7302	1.4564	-0.2327	0.74818	-0.22161	2.5087	3.6947	1.3347	2.5246	2.8678	1.8652	2.2278	1.3829	1.2591	4.7119	0.86341	1.2623	2.4102	3.1401	2.8831	1.7326	1.194	0.55759	1.8694	3.0625	-0.58211	1.6347	2.3006	2.3299	2.798	3.2722	1.6291	2.8143
-12.815	-10.339	-13.108	-12.166	-13.103	-11.779	-12.626	-12.56	-12.098	-10.846	-11.873	-11.864	-13.347	-11.509	-10.776	-11.985	-11.388	-10.58	-11.888	-9.972	-11.815	-13.153	-11.059	-11.074	-11.043	-9.3493	-11.209	-10.745	-10.844	-10.027	-11.96	-10.992	-12.264	-12.95	-9.5623	-11.708	-11.522	-10.806	-11.121	-12.769	-11.55	-11.74	-11.176	-10.518	-11.278	-10.47	-9.9132	-10.966	-12.801	-12.126
-3.0665	-1.8554	-5.4523	-4.6256	-5.1549	-2.0012	-3.3658	-1.3893	-3.256	-0.56132	-3.6396	-4.0801	-2.6143	-2.6569	-1.4379	-2.5399	-2.8149	-3.7373	-2.3567	-2.2665	-3.7726	-3.4	-4.4961	-1.6805	-1.1983	-1.9929	-3.8695	-3.9492	-2.875	-2.9987	-2.7111	-2.4045	-3.2094	-2.6665	-3.9251	-1.9613	-4.4386	-5.107	-2.5044	-2.2701	-2.5896	-4.546	-3.7757	-3.5086	-1.6106	-2.5471	-2.5283	-6.4624	-2.8142	-5.2257
-1.5668	-1.6349	-0.39745	-3.7221	-3.8584	-1.8548	-2.9534	-1.4588	-4.6296	-1.8235	-2.6243	-2.1717	-1.5721	-3.5184	-4.8071	-2.9309	-4.5513	-2.8066	-1.2701	0.11489	-3.2909	-2.9697	-1.5874	-2.2261	-1.3073	-2.7871	-3.6266	-2.0428	-2.9085	-2.3943	-3.0509	-1.0686	-2.9644	-2.5919	-1.5288	-3.9255	-0.17455	-2.8183	-2.1228	-2.5138	0.21774	-1.7912	-1.4858	-4.0982	-3.2271	-1.7293	-2.8195	-4.9732	-2.6162	-1.04
-2.0984	-2.889	-2.3835	-1.3585	-2.4532	-1.8831	-4.1468	-2.3285	-3.1478	-3.0255	-2.6834	-4.1469	-2.1212	-3.3819	-2.0066	-3.301	-4.1069	-4.0639	-1.3844	-5.6011	-2.4523	-2.8625	-5.7057	-2.7522	-0.87609	-1.7639	-0.81568	-2.4494	-3.3876	-3.4571	-3.1903	-1.7305	-5.2547	-2.4041	-6.5812	-4.8713	-3.7842	-1.7922	-3.6661	-0.077975	-4.389	-1.5467	-2.6987	-3.2783	-0.30997	-1.9922	-2.7081	-3.284	-3.427	-2.3334
-9.1746	-8.9599	-11.156	-8.3696	-10.877	-12.661	-9.0901	-11.076	-11.457	-11.208	-9.5077	-9.8638	-9.8192	-11.037	-7.054	-9.0354	-7.941	-9.3157	-10.337	-8.4463	-8.7962	-7.732	-10.942	-7.9175	-9.1259	-8.4273	-10.052	-11.283	-9.3265	-10.32	-10.785	-11.245	-8.8193	-10.95	-10.199	-10.693	-9.3881	-8.8722	-8.3227	-8.8902	-9.5866	-12.59	-9.0945	-10.314	-9.1874	-9.5988	-11.004	-8.0904	-8.4612	-9.3286
-3.0404	-3.7273	-1.5942	-4.4469	-3.1988	-2.7713	-3.3267	-1.9018	-3.4458	-2.5945	-2.0735	-3.62	-1.9274	-0.68922	-2.3443	-3.1689	-2.1901	-0.032451	-3.5224	-1.3417	-4.4718	-3.8019	-3.46	-2.4885	-4.0032	-3.8588	-4.5572	-1.7742	-1.5727	-2.3356	-2.1652	-2.8193	-3.1271	-0.67601	-2.9951	-3.9505	-2.9862	-1.7224	-1.4839	-4.0214	-1.175	-0.3495	-1.8548	-3.7499	-3.087	-2.238	-1.5356	-1.5402	-5.7523	-2.9724
-1.6141	-1.8058	-3.4274	-3.4488	-4.0602	-4.2141	-3.1503	-4.4589	-3.6826	-4.4345	-4.1424	-6.1846	-1.2055	-3.063	-5.4183	-2.3289	-2.3293	-3.436	-4.0876	-2.4033	-2.1819	-1.8678	-1.0652	-2.3228	-3.0315	-2.2264	-6.0578	-2.9171	-2.7109	-2.2055	-2.3671	-2.9151	-3.1426	-3.6268	-3.2506	-2.8758	-3.3637	-3.8975	-2.3745	-2.6698	-1.8412	-6.529	-5.0002	-7.0844	-4.2676	-5.2799	-3.2141	-3.0939	-3.9829	-4.135
7.3097	7.6044	9.7908	9.4122	8.3807	10.745	9.1266	9.6434	8.4619	8.6872	9.799	8.5356	9.0447	9.6466	9.4385	7.531	8.8201	6.1511	9.4212	9.1231	8.7351	8.112	11.714	8.8535	8.9947	8.4185	9.1332	10.236	9.4352	10.15	6.5066	7.3292	7.6414	11.763	11.398	9.0697	9.44	10.253	9.6845	9.1048	6.0792	9.7871	5.9946	8.6436	8.3588	8.9103	9.8052	10.279	10.395	10.427
-2.4544	-0.70078	-1.3177	-2.5537	0.094016	-2.6679	-1.1358	-0.57374	-0.57682	0.31431	0.17412	-2.0917	-2.1082	0.35991	-0.70656	-1.811	-2.4735	-1.7025	-2.2008	1.1316	-1.255	-1.6194	-3.5401	-1.3124	-0.97068	-2.8186	-1.836	-1.3327	-1.4394	-0.70726	-1.3527	-0.98713	0.67228	-2.6338	-1.2328	-2.6521	0.22299	1.7377	0.28157	-1.6073	0.0061476	-1.9347	-0.73229	-1.7876	-0.73589	-3.5195	-1.7782	-0.16689	-2.3084	-2.699
-0.79563	-2.2857	-2.4052	-3.2546	2.816	-0.21644	-0.39611	-1.9161	-2.7309	-1.9646	-3.4572	0.30864	-0.78743	-3.0628	-3.9175	-1.8175	-0.97308	-0.98364	-2.8444	-1.6869	-1.0212	-2.6176	-0.8263	-4.3707	-3.0538	0.30462	-0.95241	0.10834	-1.6889	0.73754	-0.86443	-3.9047	-0.78825	-0.029974	-1.1662	-1.9966	-3.1853	-1.9942	-1.0094	-1.0593	-1.5703	-4.7169	-1.5962	-2.5321	-1.2217	-3.6555	-3.029	-2.5117	-3.2603	0.09984
-3.9032	-5.0897	-4.764	-2.8171	-5.4032	-6.3676	-1.999	-4.7258	-3.7002	-4.6428	-1.3844	-2.7691	-4.9163	-4.0885	-4.0295	-4.3596	-3.3883	-2.483	-2.9356	-2.5771	-2.2613	-3.5251	-4.1132	-2.9631	-5.331	-2.4126	-2.6032	-3.0428	-0.99693	-0.88296	-2.4255	-4.8608	-3.8581	-3.9653	-2.2872	-4.5875	-3.9375	-3.5168	-3.7264	-5.3775	-3.7228	-4.4529	-2.8	-3.4278	-5.2837	-4.8761	-5.8098	-2.7917	-2.2199	-3.0211
-2.108	-4.052	-4.7019	-3.9011	-3.127	-1.1738	-5.8094	-5.4742	-4.4162	-4.4023	-2.0189	-7.164	-5.5812	-4.3802	-4.2373	-4.3172	-2.6214	-2.0973	-3.6992	-3.095	-4.8987	-2.3496	-3.9449	-1.7829	-3.8138	-5.0074	-5.0646	-4.8149	-6.0287	-2.5455	-6.1515	-3.0607	-2.5438	-3.7191	-5.7242	-4.956	-2.0928	-2.8627	-5.8206	-2.1592	-3.7506	-4.2595	-2.1647	-4.6483	-3.2479	-4.1478	-4.0214	-4.6971	-3.5799	-4.1655
-8.9283	-9.7505	-5.938	-10.035	-8.9617	-10.813	-9.4059	-8.0583	-10.831	-6.2885	-8.2395	-11.115	-9.0519	-5.1567	-8.1157	-9.5647	-10.04	-9.0601	-9.1863	-8.6858	-9.415	-10.362	-9.7451	-9.286	-7.5793	-7.3957	-7.2549	-8.7429	-10.402	-7.9026	-8.2217	-9.7828	-10.57	-11.666	-9.6466	-10.18	-9.2231	-8.1473	-9.4206	-11.784	-7.6389	-8.9981	-10.049	-9.8936	-10.301	-10.032	-8.3999	-8.361	-8.8372	-8.3034
3.921	4.327	6.6872	5.5487	7.1139	7.1066	7.6095	7.4748	5.0807	5.9438	7.2423	4.4298	4.4782	6.1859	3.8171	6.0746	5.3406	7.315	5.9156	5.6759	4.7727	4.7651	5.9687	6.4056	4.3075	5.1946	5.0685	7.8423	5.2894	4.3939	4.8643	2.6963	4.8404	5.1481	6.2104	4.8789	5.1613	5.5548	5.3192	6.652	6.4285	4.8103	6.0698	6.787	4.715	4.3082	5.5376	7.2895	7.8522	3.5749
1.5273	2.7629	1.1286	2.1648	0.3463	2.5093	-0.87822	1.0694	1.9449	3.0393	2.3495	2.0025	2.4717	2.5977	3.3152	0.51308	1.502	-0.94362	3.2689	2.6922	1.1187	1.6152	2.2206	2.5676	2.6491	2.016	0.52817	1.9231	3.783	3.0533	0.35136	2.459	2.113	3.3186	0.72922	2.0882	3.3794	2.0185	4.2323	4.231	2.092	2.4286	3.3522	-0.3874	0.8256	4.4962	0.085385	3.1098	0.89182	-0.66693
7.5952	9.4598	8.0316	11.203	10.934	10.63	10.078	8.1097	12.771	9.7359	9.9781	12.127	9.6126	9.8288	11.627	10.792	11.021	11.619	8.3138	11.01	10.247	9.316	11.706	11.919	11.596	8.7347	9.0203	9.9363	9.0825	8.7487	9.6886	10.868	10.299	9.5409	11.361	10.915	9.1598	9.8397	10.382	10.273	11.509	10.516	9.0287	10.963	9.0425	8.1499	9.6201	8.598	8.0209	10.515
5.1857	6.2583	4.2942	4.9411	5.9691	6.4904	5.4068	5.2065	7.127	5.6812	6.2986	6.9766	6.1858	8.0169	6.0104	3.7849	3.7337	7.6239	3.0405	6.6136	5.3529	5.6087	6.3577	7.198	4.4731	4.6499	6.2189	2.4836	5.5143	5.2941	5.348	7.394	6.0256	3.775	7.5565	5.4625	5.3477	4.9455	8.1035	6.2203	3.9974	6.1138	5.2471	4.6777	5.1636	5.949	4.9557	5.8456	6.1408	4.5839
-8.0794	-7.2847	-9.8965	-7.1667	-6.4633	-11.927	-8.26	-7.7837	-7.4985	-9.3133	-8.8433	-8.1758	-8.9729	-9.9823	-8.4814	-8.7964	-8.6067	-8.2659	-8.7224	-7.9088	-9.641	-8.0355	-6.8112	-10.464	-9.9738	-9.4694	-9.6266	-8.5244	-10.744	-8.7182	-8.6913	-9.2414	-7.089	-10.372	-7.1931	-7.4035	-9.6424	-8.458	-10.797	-9.0486	-7.4805	-8.2735	-8.542	-9.7168	-10.185	-10.36	-10.99	-10.129	-8.9344	-7.3803
-10.141	-10.137	-12.133	-12.096	-12.746	-13.859	-14.146	-11.901	-10.98	-14.838	-9.5519	-11.936	-14.298	-12.877	-13.494	-12.032	-10.166	-12.113	-11.926	-13.596	-9.9377	-11.983	-10.313	-12.807	-10.46	-11.56	-9.7818	-13.058	-12.368	-13.347	-12.287	-9.5022	-11.477	-12.505	-10.812	-12.618	-12.48	-13.839	-12.866	-13.139	-11.946	-10.754	-11.915	-13.618	-11.121	-10.895	-10.691	-11.466	-13.639	-11.634
7.2485	6.7678	6.8441	7.8096	7.7939	5.4012	7.0154	6.6398	7.8099	9.3886	4.7972	4.8279	4.9228	6.9051	8.3646	8.3212	5.9501	7.1368	6.0729	9.4198	6.1866	8.8399	8.3017	5.9496	5.8051	7.7622	6.8962	7.8789	6.0123	4.613	8.6753	8.4033	6.7382	5.911	7.865	7.3833	5	7.3523	5.8286	6.2812	7.889	4.3672	5.9245	7.9997	6.9858	6.1283	6.6832	6.0201	5.1822	6.9215
-6.3349	-6.5283	-6.6846	-3.3987	-3.879	-4.7335	-6.9092	-5.8863	-5.4839	-5.8983	-6.5334	-2.7885	-6.5927	-4.72	-6.0826	-4.7403	-5.6576	-6.5823	-6.4863	-4.427	-5.2838	-5.1887	-4.9702	-4.7146	-7.3299	-2.5036	-4.6213	-6.2763	-4.4255	-6.1684	-3.8668	-6.8666	-4.2219	-7.4159	-2.9287	-6.4621	-8.1486	-5.7238	-6.2581	-7.2624	-3.6371	-4.3452	-5.7907	-4.6499	-5.974	-5.8764	-5.7044	-6.7785	-5.3125	-8.8543
0.69447	-0.86953	-2.5505	-2.9195	0.75135	1.0875	-0.10268	0.22193	-0.37935	0.36542	0.75288	-0.33653	1.3563	-1.8372	0.33486	2.5853	0.60572	-0.77926	0.35841	-0.64006	-1.0342	-0.15282	-2.1489	0.8376	0.79788	1.8861	-3.3254	1.0937	-2.6893	-0.38941	-0.66464	0.69659	-0.62322	0.15754	-0.12141	3.3328	-2.8272	-1.7642	1.8646	2.3072	-0.2809	1.7705	0.8319	-2.5399	0.59149	2.3085	-0.77577	-1.551	2.1432	1.116
4.9332	3.482	2.5804	2.6347	1.1364	3.7508	2.9971	1.6972	2.9556	1.8137	3.0371	2.1843	3.436	2.4099	3.0638	3.0808	2.5921	2.6249	4.1033	0.2929	3.2305	4.3709	1.5638	0.91551	3.7344	1.9742	3.8639	1.9753	1.9809	2.4463	2.4322	3.0842	2.694	1.6397	2.7136	6.2031	1.9009	4.4265	5.3785	1.462	3.8351	3.0414	2.4739	0.8119	0.74434	1.6223	1.5653	4.302	4.8943	3.043
-5.9468	-4.2968	-5.3581	-5.261	-6.1515	-4.5894	-0.89588	-3.5895	-5.6201	-6.4282	-4.7733	-5.7606	-3.1711	-3.8632	-6.7605	-4.8112	-6.0073	-5.1176	-6.2322	-4.5069	-4.5698	-5.106	-4.9244	-5.8164	-5.5485	-7.5631	-4.747	-4.7571	-7.19	-4.0841	-5.5278	-5.6002	-5.6981	-5.2905	-4.5444	-8.35	-5.6948	-5.3912	-6.3145	-5.1473	-5.8991	-6.702	-5.6893	-3.7658	-5.6939	-4.2983	-2.4386	-3.8561	-5.3364	-5.1069
-13.383	-12.122	-14.375	-11.338	-10.4	-12.592	-12.918	-13.788	-13.238	-16.022	-11.128	-11.758	-13.827	-14.616	-11.983	-13.207	-13.487	-14.023	-13.519	-12.326	-17.652	-14.62	-12.638	-13.812	-14.5	-15.371	-12.868	-11.769	-12.286	-14.353	-15.791	-13.102	-12.722	-13.303	-12.928	-14.127	-13.013	-14.581	-12.89	-13.943	-14.834	-14.435	-14.02	-14.851	-12.191	-13.07	-12.018	-12.764	-13.253	-15.419
-0.13865	-4.3288	-5.4999	-2.0464	-2.1411	-3.1342	-4.3168	-4.3413	-2.8916	-3.4398	-1.0996	-4.4805	-1.6566	-6.1685	-3.1225	-0.21238	-2.6171	-1.989	-4.3896	-1.0865	-0.74506	-4.5405	-1.8505	-3.0922	-2.4123	-1.4792	-3.7443	-4.2191	-1.2847	-3.3949	-4.876	-3.6071	-3.2163	-2.2358	-2.2224	-3.3832	-2.2232	-4.0795	-3.3426	-0.94274	-5.5482	-3.0128	-0.27362	-4.1504	-2.1339	-2.5289	-4.1801	-1.785	-2.5224	-2.86
-0.076474	0.29761	2.5641	0.35576	-0.44704	0.79081	0.99907	0.3824	-1.1358	0.92036	1.5087	1.7511	1.7492	0.0066372	0.39318	0.05528	-1.1928	1.1896	0.38871	1.2579	-0.86373	-1.7081	0.1697	0.72182	-0.32993	2.0327	0.42391	0.66737	0.26552	-1.8702	1.5353	1.4839	2.0577	-0.55746	-0.25745	0.23092	-2.1773	2.0235	0.044735	1.8411	1.9597	1.2475	2.7255	-0.584	0.72329	0.64421	0.10902	0.88506	0.2649	-2.3497
-2.1365	1.2752	0.1811	0.7904	-0.76645	-1.4558	0.44036	-1.3634	-0.40338	0.82513	-1.3568	-0.75779	1.2424	1.6478	0.58862	-1.8759	1.012	1.792	-1.7684	-0.16777	-0.25223	0.18305	-0.21949	1.309	-1.1344	-1.7289	0.53109	0.58909	-0.65827	2.5039	1.9678	0.95272	0.18884	0.83259	-1.2917	-1.2534	-1.5541	-1.674	0.1966	0.43622	-0.96033	-1.5816	0.64948	1.6581	1.0295	0.61543	-1.5056	-0.24685	0.73191	1.0977
-0.92699	-0.68197	-1.0406	-0.65789	0.75492	-1.7197	-0.81413	-3.5865	-2.5735	1.1684	-1.6997	-1.1832	-2.7124	-2.8476	1.7989	-2.0109	-3.1138	-0.055543	-1.4989	-2.7645	-1.5997	-3.1358	-1.8716	-0.086343	-4.2292	0.10457	1.2034	1.1678	-1.599	-0.33808	-1.1734	-1.921	0.13741	-0.32342	-2.8455	-1.3388	-3.6319	-2.8056	-2.6433	-2.2468	-1.0185	0.14019	-2.3453	-0.44437	-1.2356	-2.4461	-1.5636	-1.5215	-0.70276	2.0069
-5.3282	-5.5454	-5.4149	-3.192	-4.0634	-5.2921	-4.5034	-4.7865	-5.9546	-2.6209	-4.1865	-3.1571	-3.746	-4.3684	-1.4956	-6.5988	-4.3281	-3.8266	-6.5156	-6.5059	-6.9326	-4.5756	-5.2052	-5.8014	-4.9987	-4.5904	-5.4105	-4.1513	-4.6653	-4.7156	-5.3691	-5.2686	-3.5909	-2.2403	-4.5657	-5.0663	-5.6255	-6.9336	-4.5594	-5.2616	-3.9455	-5.4667	-4.7695	-2.2883	-6.1036	-3.4151	-4.8906	-4.4662	-4.0368	-5.2146
-24.267	-24.784	-22.346	-22.123	-22.72	-23.614	-22.222	-20.774	-23.871	-22.881	-23.397	-22.731	-21.54	-22.167	-20.244	-22.678	-21.654	-23.581	-25.767	-23.677	-25.137	-21.378	-23.707	-19.274	-21.578	-19.952	-22.923	-20.083	-19.682	-20.338	-22.861	-22.383	-21.092	-21.965	-21.706	-25.216	-22.838	-23.779	-22.915	-24.609	-23.055	-20.995	-22.743	-20.322	-21.323	-20.507	-20.862	-22.697	-21.447	-22.171
-3.1391	-4.9922	-4.3408	-6.8838	-5.7878	-4.0168	-3.8128	-2.7399	-2.4316	-3.5679	-4.4417	-2.1389	-1.9227	-5.3194	-5.31	-4.2571	-1.2731	-3.6062	-1.4705	-4.2702	-3.3489	-4.4374	-3.4359	-4.0608	-2.6475	-3.3471	-3.2264	-5.7129	-2.6354	-3.5402	-4.2146	-2.8814	-1.5039	-3.3529	-0.2095	-5.0083	-3.0948	-5.3417	-2.717	-4.8551	-3.8329	-5.2493	-4.6767	-3.5954	-3.7415	-4.0188	-2.5358	-2.6213	-4.4065	-3.3843
-2.4355	-2.7888	-2.4521	-2.8241	-2.3102	-2.2267	-2.6693	-1.8128	0.80597	-0.46181	0.22873	-1.9956	-0.27868	-1.3209	-1.3369	-2.6895	-0.94114	-0.14862	-1.1926	-0.2226	-3.1484	0.89358	-3.111	-0.34149	-2.5115	0.82313	0.48948	-1.4983	1.7462	-2.1704	-1.8696	0.32177	0.64531	0.27718	-1.136	0.11365	1.6461	-0.065065	-2.6791	-0.95144	-0.40858	-1.529	0.18371	0.36829	-0.94322	-2.4586	-1.7469	-0.35307	-2.1007	-1.8206
1.5298	4.7823	4.0511	2.0645	1.9257	2.4154	2.359	1.1236	5.6778	3.8861	4.4981	0.92477	2.0655	2.34	3.7377	2.5833	3.1521	3.3614	1.3456	1.3046	1.5683	2.2611	3.0939	5.4197	1.897	2.2436	2.6267	0.3661	1.5254	2.2824	2.8831	2.1684	6.4759	0.73214	2.9588	1.8284	3.1124	3.1146	2.5138	1.8529	3.7378	4.8148	4.0654	0.52251	3.6385	2.922	3.2545	-0.92469	3.9629	4.2258
-19.565	-22.753	-22.978	-21.473	-21.348	-22.395	-22.674	-22.015	-21.996	-21.751	-21.457	-21.14	-22.311	-20.631	-19.692	-23.147	-21.736	-22.102	-22.121	-20.925	-22.634	-23.777	-22.803	-20.526	-19.297	-22.129	-23.201	-23.651	-20.934	-22.454	-23.506	-19.716	-22.763	-22.741	-24.385	-20.39	-21.392	-24.306	-21.772	-22.654	-20.804	-21	-20.687	-23.358	-22.189	-21.938	-24.82	-23.311	-25.379	-18.419
0.34875	-2.7062	0.39534	-0.67806	-1.1782	0.045868	1.2611	0.60348	0.39992	-1.0751	1.0986	1.8444	0.5595	-1.704	1.7042	-0.64444	-0.37615	0.59713	-1.2536	2.2952	-0.34619	-0.38201	0.87637	2.2138	-0.94813	1.3137	1.9371	0.97542	-0.027829	0.69782	-0.0035197	-2.4178	1.0507	1.4311	0.5684	1.136	0.15349	-0.070103	-2.9171	-1.8448	-0.68987	-1.5041	1.4599	0.010796	-1.7652	-0.42021	-2.4012	-1.0056	0.71086	0.39038
-5.301	-4.9472	-2.7107	-3.6477	-3.7324	-2.9409	-3.0978	-5.3499	-1.5846	-3.5816	-3.6135	-3.5957	-4.1224	-2.7285	-3.0282	-4.6456	-3.0849	-3.2021	-1.5034	-2.3515	-3.2434	-4.7335	-5.0323	-3.6024	-5.3214	-3.2572	-3.858	-4.0981	-3.4973	-7.719	-5.279	-4.7077	-6.3769	-2.5475	-3.3524	-5.3189	-6.0196	-4.7128	-3.0187	-2.0308	-3.3388	-2.2932	-2.8455	-3.2795	-1.0806	-3.2095	-1.7528	-5.2674	-5.2405	-2.3134
-3.8397	-5.684	-6.2348	-5.444	-6.4123	-4.7296	-5.4278	-3.2008	-3.7661	-2.9344	-3.0943	-4.3293	-6.4075	-3.8546	-3.7176	-5.8686	-6.8395	-4.0333	-3.1778	-3.474	-4.0157	-3.142	-4.7785	-3.9354	-4.4772	-2.8484	-4.5937	-3.7085	-3.8707	-4.4697	-3.9542	-2.5468	-3.8778	-2.8847	-3.7117	-5.0387	-2.5181	-5.3549	-4.7967	-2.9549	-6.3711	-1.9649	-4.759	-4.2938	-5.5723	-4.6252	-2.6384	-3.6281	-4.9362	-3.7217
-0.63393	-2.1022	-0.57419	-1.0751	1.0088	-0.93001	-0.83189	-0.095309	-0.30483	-1.1663	-3.9471	-1.0246	-3.3133	-0.45883	0.34714	-0.5004	0.2093	-1.0913	0.64108	-0.27089	-0.21069	-1.9921	-2.9764	-2.9132	-1.5659	-2.3237	-1.6655	-1.3042	-1.3694	-1.3048	-0.61387	-2.2646	-0.96432	-2.7753	-1.8865	-0.4438	-0.89302	-0.3692	-0.89635	-1.4413	0.1158	-1.9614	-1.5361	-0.19552	-1.4801	-0.026378	-0.75302	-1.9977	-0.47108	-0.78793
-10.229	-12.736	-12.615	-10.477	-8.9162	-11.722	-9.8882	-10.033	-10.255	-10.444	-12.185	-10.922	-10.88	-11.548	-11.92	-10.598	-11.857	-9.1838	-10.441	-11.611	-11.088	-10.948	-11.932	-9.5569	-12.388	-8.6835	-9.2204	-13.51	-10.15	-11.615	-9.0462	-12.407	-11.103	-11.153	-12.972	-12.406	-11.343	-9.5175	-10.849	-10.647	-9.4145	-12.356	-10.22	-10.418	-9.2608	-10.01	-7.178	-10.675	-11.129	-11.849
-12.658	-11.305	-11.621	-12.365	-11.534	-12.488	-9.8217	-12.227	-10.601	-11.673	-12.421	-12.227	-12.108	-10.821	-11.449	-11.044	-10.61	-13.306	-9.8049	-14.448	-12.613	-11.09	-12.63	-10.932	-12.632	-10.374	-14.713	-9.8522	-13.701	-11.587	-10.886	-12.24	-12.803	-9.8645	-11.836	-13.59	-12.686	-10.6	-11.751	-10.327	-9.941	-10.956	-11.149	-11.044	-12.161	-13.34	-11.359	-10.84	-12.875	-12.458
-0.39177	-3.2602	2.0465	-1.5349	-2.3991	-2.5159	-3.1881	-3.5264	-1.7279	-0.76744	-1.0999	-1.7516	-0.96805	-0.74347	-0.78167	-0.66313	1.3294	-1.9298	-2.1825	-3.8282	-1.4173	-1.5525	-2.1728	-3.2587	-2.0724	-0.95822	-1.4783	-1.3714	-1.4075	-1.1567	-0.91473	-1.2483	-1.897	1.0247	-2.6393	-3.1997	0.10846	-2.246	-0.088511	-1.2551	-3.0736	-1.2473	-1.9521	-2.6461	-1.7284	-0.84653	0.97847	0.65917	-1.9941	-1.4594
-0.32094	-1.5528	0.19472	-0.49598	1.7887	-0.071477	-0.080329	1.2484	0.79879	0.84807	0.77581	0.86193	-1.9596	-3.8783	2.5292	0.30542	0.65065	-0.21074	-0.16609	0.90917	1.9737	0.73598	1.6351	0.85662	0.56001	-2.2638	1.368	-1.8922	0.24775	-0.32097	-1.0853	-0.27156	0.8776	2.2006	1.9847	-1.5615	-1.2362	1.1243	-0.051652	1.2733	-0.91756	-0.60142	-1.0733	-1.0398	-0.97839	1.5138	1.2021	0.92742	0.5832	2.8433
6.3369	4.7683	4.6221	4.2418	4.148	3.2447	5.5331	4.6923	5.7666	3.2317	4.7303	5.3491	4.1435	7.3508	4.6283	7.4708	5.5144	3.045	5.4912	5.5558	5.3862	6.214	5.841	5.3117	3.1846	6.6781	4.6117	5.5591	4.9701	2.9594	4.3104	7.3333	5.6261	3.4219	6.2001	5.8973	6.5039	3.2429	6.6809	5.6374	4.5814	4.9524	7.139	3.7969	7.0928	4.2626	4.6385	6.2545	5.4878	4.6952
-12.419	-10.739	-13.714	-12.674	-13.742	-13.097	-13.531	-12.151	-15.581	-12.727	-15.283	-11.342	-15.706	-14.319	-11.674	-12.737	-11.604	-12.026	-14.938	-14.257	-14.445	-14.184	-14.799	-15.027	-12.478	-11.772	-13.183	-13.531	-15.001	-13.055	-12.502	-14.134	-13.084	-13.001	-13.753	-15.68	-14.01	-11.153	-13.382	-14.999	-12.613	-11.273	-14.17	-13.9	-9.8222	-12.541	-16	-13.291	-13.358	-14.425
-0.066014	-0.13806	0.3723	-0.7007	0.26228	2.9331	0.053921	-1.4848	-2.2892	0.014307	0.53959	-0.35647	-0.64314	1.9436	0.50055	0.75626	1.5924	-0.59189	-0.054798	-0.66833	-3.1785	1.324	-1.8905	0.36763	-1.2748	0.53735	1.116	0.36547	-0.61803	1.6753	0.46748	1.3322	0.53146	-1.5007	-0.048964	0.84895	-0.86893	1.744	-0.33677	0.82349	0.29718	-1.6186	-1.6035	0.78767	1.5809	-0.52731	-0.80758	-0.70984	-1.2801	1.2143
7.0836	9.3433	9.294	12.565	10.231	7.5808	8.4426	9.8889	7.5302	11.119	8.4422	8.3717	9.7904	9.213	8.6717	8.3811	9.0619	7.5747	8.1482	6.4353	8.6724	9.841	8.5773	8.8928	6.9483	7.766	7.4264	8.9919	6.9047	8.0738	7.5538	9.5741	7.5453	7.8418	8.1038	9.1201	9.7953	8.1023	8.8655	8.2387	9.7586	7.7025	6.9328	9.0517	7.8845	8.1007	8.3512	8.2756	10.218	6.8401
1.3294	-2.011	-0.16613	1.003	0.94481	-0.24202	1.7086	-0.62119	-0.19645	-1.2892	1.3058	-1.6987	3.254	0.83525	-1.4113	1.199	0.023726	1.1187	0.67438	0.91765	-0.90412	-1.241	-1.2838	0.90133	0.056598	-2.4905	1.5019	0.44248	2.9118	0.9405	0.94287	1.245	0.73705	-0.68849	0.014622	-1.1953	-2.0476	0.72468	-1.5739	0.89899	0.36343	-1.3253	1.2057	0.52551	0.041408	1.2662	2.3232	-1.1784	0.15184	-0.29253
-3.5621	-1.2123	-2.0732	-1.527	-3.2426	-3.1536	-1.0153	-1.2595	-1.126	-2.9398	-2.6361	-1.4111	-2.8076	-4.5876	-1.961	-5.1526	-0.90784	-4.0048	-4.1396	-0.80689	-2.1204	-4.5252	0.020155	-4.8168	-3.2701	0.48807	-1.9036	-2.1487	-4.7209	-5.7951	-2.2899	-3.4184	-3.5853	-1.7199	-2.8087	-1.9848	-4.9445	-2.0634	-2.3667	-4.2499	-4.8925	-1.8781	-2.392	-1.2152	-1.4683	-1.7905	-2.6463	-4.5894	-2.2657	-3.2934
-2.1646	0.10524	-2.0732	-0.61485	-2.0747	-2.1387	-1.2626	-1.8799	-1.2268	-1.4088	-0.68079	-2.4213	-1.6135	-0.28195	-3.319	-0.64319	-1.5744	-1.2883	-3.3617	1.8065	0.14445	-1.4854	-2.2477	-1.2778	-3.6149	-2.7687	1.1142	-0.72666	-2.9346	2.2048	-2.0974	-1.4481	-3.0494	-2.6096	-0.97714	-1.547	-1.2247	-0.54862	-1.9194	-2.2656	-0.96099	-1.3838	1.0012	-0.1143	-4.2846	-0.63024	-1.5802	-2.3358	-2.6322	0.60287
0.51234	1.5762	-3.2037	-1.0267	2.6225	-0.96271	-0.13555	1.2536	2.2804	0.77308	0.85357	-1.2812	-0.2379	0.14812	2.9604	-0.034807	-0.31338	-0.78155	1.2125	0.22608	1.0965	2.0733	1.4271	-1.0789	1.7561	1.9219	2.3216	1.3588	0.62115	1.8997	0.84086	-0.082366	1.7592	0.44751	0.031253	1.0519	0.58577	0.32082	0.035396	-0.21118	-1.1749	-0.042485	0.61478	0.18675	1.2152	-1.0844	-0.0085379	-2.4285	1.9263	3.3479
-14.065	-13.513	-13.593	-14.413	-15.411	-15.654	-13.464	-12.159	-14.053	-14.315	-12.162	-13.395	-12.467	-12.567	-12.951	-12.605	-14.022	-14.671	-12.171	-17.461	-15.628	-14.907	-16.272	-12.499	-13.147	-13.965	-14.457	-12.512	-14.771	-15.251	-12.832	-13.799	-13.845	-14.039	-12.739	-13.686	-14.777	-15.652	-14.099	-14.145	-13.424	-12.016	-12.41	-14.177	-15.063	-12.22	-14.5	-14.81	-14.929	-13.086
-1.9285	-3.4192	-4.8944	-1.6699	-3.5241	-2.2947	-3.7531	-1.9749	-4.2898	-3.8933	-2.9291	-2.6044	-3.1659	-3.5716	-3.8915	-2.1024	1.2985	-3.2997	-3.373	-4.5639	-1.7474	0.01418	-3.7149	-2.6798	-3.3297	-4.6993	-3.693	-3.0952	-5.1235	-1.5246	-4.2191	-0.67019	-1.1353	-3.7722	-4.245	-3.4421	-2.111	-3.5734	-4.0569	-4.1426	-3.5639	-5.2564	-4.5662	-4.4742	-2.819	-2.0083	-3.1577	-3.2162	-1.7707	-4.424
-13.85	-15.694	-15.629	-13.674	-14.13	-17.427	-13.499	-15.658	-15.365	-14.049	-14.558	-15.925	-16.07	-14.733	-14.932	-13.262	-12.909	-14.187	-16.769	-13.542	-15.561	-14.787	-13.511	-16.173	-12.611	-14.914	-14.999	-15.351	-13.744	-16.076	-14.221	-15.486	-13.08	-15.668	-14.314	-15.097	-16.811	-13.509	-13.433	-13.091	-14.481	-14.675	-14.705	-15.223	-14.753	-14.16	-16.322	-12.936	-14.76	-12.675
-21.515	-21.776	-23.772	-21.572	-20.769	-22.407	-22.589	-22.645	-23.727	-21.368	-23.7	-20.427	-22.372	-22.769	-22.336	-22.135	-21.653	-22.801	-20.912	-22.063	-23.189	-22.559	-23.16	-21.914	-21.671	-23.308	-23.85	-22.562	-22.556	-23.321	-20.996	-23.575	-24.351	-22.533	-21.695	-21.099	-23.613	-22.12	-24.68	-23.768	-23.398	-24.32	-22.056	-21.633	-24.957	-21.585	-21.079	-21.11	-20.871	-21.731
7.2295	7.1156	7.3312	6.3144	6.7871	7.0588	7.0961	8.767	7.5267	6.1413	5.0583	6.1918	6.4502	5.6379	7.3304	7.2536	4.7127	7.61	6.4456	7.8219	6.4003	6.6515	6.0206	7.4543	7.5953	6.9469	8.515	6.9577	5.8096	6.2978	5.6794	5.6044	6.0072	7.8661	5.7298	3.1037	6.9186	5.1201	5.6796	7.7891	6.1617	6.7391	8.1561	6.9404	8.1498	3.4616	6.4789	6.4397	6.9489	5.6527
-3.5387	-4.5777	-3.7306	-2.1934	-4.244	-1.1274	-3.9584	-5.987	-4.7917	-1.3297	-1.2063	-1.8787	-2.6788	-1.7599	-2.3904	-5.0711	-1.6629	-3.8388	-3.6687	-5.1583	-4.4709	-3.2942	-2.6044	-3.9215	-5.8853	-3.1111	-2.7936	-4.5921	-2.4141	-2.1746	-5.4783	-4.6827	-6.6441	-2.8518	-2.978	-4.05	-5.2117	-1.2423	-1.7963	-4.0106	-3.0838	-5.5909	-4.335	-2.5671	-3.2355	-3.0218	-5.4563	-4.2811	-3.9044	-3.7119
-11.581	-12.722	-12.07	-8.3879	-13.8	-8.7937	-8.6543	-12.689	-10.78	-10.734	-10.126	-11.256	-13.515	-11.485	-10.092	-10.38	-10.102	-9.0484	-11.39	-9.8475	-13.232	-8.6331	-10.405	-10.697	-10.64	-10.525	-11.255	-12.127	-9.7131	-9.2286	-10.317	-10.547	-9.4791	-12.059	-9.2834	-10.258	-8.5462	-10.799	-11.597	-13.32	-9.9173	-9.8071	-11.064	-12.784	-11.385	-10.482	-9.1617	-10.111	-11.62	-11.901
-3.7939	-3.3037	-4.592	-4.3226	-3.3493	-2.3978	-6.8593	-2.9939	-2.5478	-1.84	-6.4688	-3.0843	-6.3969	-2.9422	-4.6685	-5.9213	-3.274	-3.3213	-2.2133	-6.0865	-4.2246	-3.352	-6.7439	-3.4206	-3.3324	-4.1974	-4.0379	-5.5231	-3.5452	-5.6439	-3.3101	-3.1125	-1.6679	-2.364	-4.8467	-2.2849	-2.0732	-3.0224	-5.023	-5.4728	-4.782	-1.9967	-3.8664	-2.9592	-4.3055	-1.8229	-6.4687	-4.6067	-2.7383	-5.2801
0.34474	-0.047554	1.4515	0.962	-0.59497	0.25229	0.88766	-1.4854	-0.21111	-0.71919	0.083304	0.31048	-1.8324	0.39721	-1.8123	1.563	-1.9705	1.0863	-0.87036	-1.1784	-1.3141	0.61786	-3.2834	-1.0212	0.18263	1.01	1.2675	-0.26778	0.16011	-0.27929	1.9935	0.80302	1.684	-0.12644	0.81462	-0.62733	-1.7133	-1.8561	0.073952	0.026101	0.97133	-0.20213	-1.3051	-1.3234	0.16548	-1.4637	-0.94034	0.98142	-0.43915	-1.2145
-0.41509	0.57159	-0.55255	-2.1013	-0.7034	0.37429	0.52355	0.20183	-0.019055	0.075914	-0.58046	-1.1939	-0.27839	-3.5	0.6851	0.16317	-0.04647	-2.0459	-0.75401	-2.0081	0.24388	-1.945	-0.87603	2.1332	1.4079	1.7687	-0.15264	-1.2088	-2.0373	-1.8103	-1.2811	-2.8808	-2.1665	-1.9563	-1.8003	-0.41086	-2.0364	-0.28062	-1.6601	-0.7011	-0.54875	0.97988	-1.2464	-3.9485	0.44478	-0.54896	0.09124	-1.5494	-0.53604	2.1775
5.0586	8.3128	8.0967	6.3165	3.2408	6.0334	4.4215	5.8202	7.0084	7.0074	5.91	7.6897	6.1436	7.6299	5.1012	8.1211	8.7162	9.456	6.8888	6.4031	6.0483	6.4843	7.4478	8.8178	5.7947	5.3592	7.7657	8.2959	7.2505	6.92	6.9592	6.7585	5.492	8.1229	5.5779	7.0706	8.5703	4.9581	6.3301	7.3211	5.7505	8.5102	7.7812	6.5586	5.3332	3.0696	9.8494	5.3801	5.3783	6.4374
4.7891	5.8387	4.0271	3.8184	6.6321	6.4537	5.9471	5.6172	1.9593	7.0956	5.7857	4.5625	4.6008	6.6782	5.039	5.7145	5.2847	5.4984	5.1872	3.3267	6.2949	4.7011	3.3934	5.3253	7.0876	4.0534	7.0891	4.3745	4.9495	5.351	1.8643	3.3114	5.5695	5.5393	5.3136	6.1811	6.3625	5.1171	3.6603	2.4684	4.9747	4.7472	5.2253	6.5328	2.8775	7.1013	3.9678	6.6798	5.6637	4.6726
-1.0242	0.35384	-1.7481	-0.11352	-1.5765	-0.81637	0.47642	0.084571	2.5442	-1.6694	-0.41566	-0.097073	-0.88755	-1.513	-0.69814	0.77452	1.1799	1.0576	-0.92284	-0.11292	0.079382	-0.16594	-0.1146	-1.8571	1.7726	0.31065	0.61586	0.64405	-0.84337	0.22312	-1.7232	-2.3277	0.098749	-0.080787	-0.21105	0.30892	0.76664	0.19641	-0.41098	0.50367	-2.0003	0.35213	2.6617	-0.59864	1.4447	-1.7982	1.6566	-0.61272	0.45201	0.0081631
-2.1041	-2.6845	-0.22648	-1.8004	-1.3139	-1.2665	-0.33912	-4.2775	-2.2417	-1.1667	-1.7552	-0.14551	-0.046923	-0.50864	-2.5613	-1.5783	-3.0413	-0.14382	-1.7653	-1.0151	-0.34239	-1.5077	-1.3775	-2.6498	-2.7976	-1.067	-3.0284	-1.2731	-1.6784	-0.46254	0.55704	-0.079748	-3.9131	-1.8533	0.36077	1.0082	-0.87212	-1.4776	0.38561	-1.9602	-2.3915	-1.489	-1.8296	-0.58488	-2.4033	-0.47951	-2.1712	-1.8214	-0.72585	-1.1877
2.6462	6.4395	6.1216	4.5263	2.4365	7.0059	6.2081	5.99	5.0825	6.2766	-0.67117	4.5162	5.6111	2.3757	4.3491	5.3344	5.3532	6.4087	4.6024	4.6696	6.9647	3.556	6.1723	7.1724	4.1097	4.5011	5.5382	4.4707	6.2196	3.2156	4.6069	4.6174	2.7514	4.9653	2.1278	5.7731	6.28	3.5224	6.161	2.4845	3.6428	5.8325	4.0058	4.2077	5.506	4.0798	4.5799	6.0534	5.16	4.8607
-3.0113	-0.91333	-0.68906	0.44232	-1.9326	-1.3944	-1.7545	-3.954	-2.5609	3.1127	-1.0045	-2.3972	-0.57443	-0.99241	-1.9514	1.6532	-1.1673	-0.31993	0.76451	-1.3644	-1.7585	-3.1101	-1.906	-2.5388	-1.3328	-3.491	-2.9994	-1.1054	-1.2572	-0.25025	-1.2955	-0.59307	-0.80595	-2.0744	-2.26	-1.4141	-2.8479	0.046166	1.1971	-2.4739	-1.354	-1.9212	-1.1951	-1.449	-1.5908	-5.4023	-2.358	-2.5169	0.11711	0.77419
-0.41865	-2.9724	-2.278	0.0062657	-1.7501	-2.1043	-2.0431	-1.8642	0.27838	-1.3079	-0.53605	-4.4513	-1.165	-2.3125	-2.6938	-0.54997	-2.9535	-2.157	-1.0832	-1.5145	-1.9966	-1.9692	-4.0254	-0.99822	0.7108	-1.3916	-1.1896	-1.0909	-3.0932	-0.29664	-2.7854	-1.1757	-0.5085	-3.4477	-1.965	1.1312	-0.61063	-4.2587	-0.47178	0.85298	-3.5573	-0.64951	0.050253	-0.67058	0.59873	-3.4509	0.16336	-1.6964	-0.19329	1.298
1.0777	1.8861	2.9131	2.7672	2.9032	3.0583	3.7461	3.3577	3.6313	3.3527	3.0111	2.194	3.246	4.756	1.6329	2.8935	1.8287	3.1479	2.9355	1.3392	4.9071	2.1817	4.0983	4.2038	3.0471	3.2251	4.8212	3.414	4.3218	2.6853	3.4993	3.6216	4.6664	2.4522	2.9305	3.9676	2.1992	4.36	2.763	3.1813	-0.16099	4.3333	4.9051	3.1331	3.9684	4.7107	3.5211	4.3613	1.5037	6.4404
-11.213	-12.839	-13.483	-14.682	-15.159	-14.556	-11.176	-14.518	-11.874	-12.425	-13.581	-13.198	-13.018	-14.8	-12.872	-12.157	-12.679	-13.483	-14.81	-14.245	-13.122	-12.177	-13.226	-12.947	-13.583	-13.204	-15.497	-11.821	-12.163	-13.525	-11.723	-15.091	-13.597	-13.34	-13.12	-13.514	-12.719	-12.915	-13.414	-15.058	-13.951	-10.768	-12.987	-12.993	-13.057	-13.93	-12.278	-12.313	-11.058	-12.318
-0.63615	1.2637	0.85029	0.86724	0.83551	0.072617	-0.95546	2.5169	-1.0817	-4.006	-1.1097	-2.0691	0.19664	0.86417	-0.031202	0.39102	0.2925	0.9808	0.030715	0.84434	-1.2583	1.1342	0.11017	-0.87694	0.34749	0.2043	0.96698	-2.2973	-0.6817	1.9942	0.063358	0.2778	-0.60581	-1.8117	1.0351	-0.50296	0.8833	-1.4897	0.63562	-1.2369	-0.696	-0.17508	0.81318	-2.4931	1.0018	-2.685	0.61477	-0.25422	-2.0375	-0.1513
-12.982	-14.004	-12.573	-13.463	-12.721	-11.799	-14.595	-13.999	-14.998	-14.006	-14.105	-14.6	-12.899	-15.444	-11.82	-12.624	-12.558	-9.6134	-15.018	-15.021	-11.359	-13.606	-12.432	-12.222	-14.49	-11.907	-13.818	-12.238	-12.069	-13.537	-12.929	-12.373	-10.376	-11.15	-13.966	-14.076	-13.782	-13.528	-13.286	-13.3	-14.178	-12.827	-12.773	-13.769	-15.539	-11.921	-11.069	-14.755	-13.574	-13.475
-0.0048078	-1.58	-2.1856	-1.5568	0.88613	-1.3078	-2.8563	-0.6475	-0.95445	-1.3725	-2.0569	-2.872	-1.423	-1.9855	-2.6258	-0.33567	-1.6632	-3.0575	-2.3254	0.92518	-0.094344	-2.4351	-2.657	-0.62215	-0.51343	-1.6393	0.95904	-0.074137	-1.9523	-1.0545	-0.68727	-0.279	-1.9229	-2.8287	-0.38994	-2.9956	-0.9361	-1.5553	-0.052305	-1.7775	-0.84461	-1.4473	-0.48124	-1.3158	-1.1684	-0.85338	-1.9404	-1.0935	-1.8104	-0.72886
-0.22154	0.43353	-0.20726	-0.33261	-1.8047	-1.4368	-0.93711	-0.39619	-1.3483	-1.5697	-0.29826	0.17002	0.045124	0.32887	0.1831	1.0224	-1.1431	-1.5756	0.52383	-1.0676	0.84332	-0.89394	-0.014698	-2.2719	0.11158	0.13	0.64863	-0.36045	-1.8226	0.28697	-0.84804	2.1026	-0.29895	1.7572	-0.60607	-3.1648	-0.026711	-1.4954	-1.4361	1.0234	-1.8363	0.47335	-1.6567	0.95328	-0.15718	1.4802	1.095	0.71443	0.35872	-0.55692
-11.114	-9.0627	-7.2481	-7.8094	-7.2016	-9.4654	-9.1001	-9.5709	-7.9312	-9.1854	-8.5151	-6.7853	-10.925	-9.329	-8.5957	-6.4071	-10.032	-10.67	-11.736	-9.3845	-8.8481	-9.3929	-10.039	-6.58	-9.4747	-8.0975	-9.1383	-8.4415	-8.4397	-8.2591	-7.1774	-8.1378	-7.1915	-10.709	-7.441	-10.3	-8.5478	-7.8276	-10.224	-10.205	-9.4935	-8.88	-8.5166	-7.1928	-9.8245	-8.5687	-9.0668	-8.911	-8.6134	-6.8195
-1.1643	-3.0359	-1.9101	-2.3398	-3.3305	-3.6866	-1.6704	-1.0115	-2.3548	-1.8251	-4.0629	0.26475	-2.6142	-1.5823	-2.3287	-4.987	-1.0187	-1.1509	-4.0343	-0.95323	-2.5452	-1.8876	-2.7211	-5.2826	-1.6466	-3.0353	0.56907	-2.0876	-3.5075	-1.5714	-0.22939	-0.92889	0.52157	-2.2412	-2.1041	-2.7112	-3.9399	-1.4824	-2.667	-3.7217	-0.081551	-2.3694	-3.0966	-3.1556	-1.8958	-4.5773	-1.5545	-4.1109	-1.8858	-1.0588
-4.094	-4.7386	-2.3077	-3.97	-4.0837	-5.2283	-3.6073	-1.0628	-3.1262	-3.6304	-3.1083	-4.99	-4.5435	-4.5428	-3.097	-5.6816	-5.3637	-4.3333	-0.9488	-5.2654	-2.8121	-5.1182	-3.5054	-3.4045	-1.5531	-4.1542	-3.0839	-3.4381	-4.6822	-5.0817	-5.5208	-5.6901	-2.6297	-5.2619	-5.1487	-5.6862	-4.6345	-6.0158	-4.4167	-4.4545	-5.6868	-5.041	-4.9958	-5.0779	-1.4449	-4.3023	-5.4682	-5.1207	-6.8935	-3.4938
-0.90963	0.48648	0.63213	-0.34318	0.85727	1.3559	0.88341	1.0566	-0.127	0.51868	1.5661	-0.97171	0.42212	-0.011944	1.0762	-0.21923	-0.068917	-0.48761	0.29738	1.8883	-1.352	-1.7182	0.013281	0.61884	0.5768	0.17042	-0.59252	2.724	-0.48659	-1.4771	-0.82167	0.55979	2.1853	0.064252	0.067435	-0.64846	0.065031	1.2098	-0.063107	1.6786	0.54237	-0.27686	0.82523	0.44112	2.1261	-1.2174	-1.4782	-0.53958	3.7574	2.5264
10.039	9.2504	6.7702	8.8292	9.4091	9.6268	8.5926	9.9458	10.127	9.6383	8.6242	8.6679	9.8766	6.5207	7.7208	8.2729	8.0745	7.3736	8.1587	9.7035	9.1277	9.3386	7.8778	8.3989	9.18	9.536	8.8826	8.2655	8.0476	7.8234	10.239	6.9939	9.5415	7.9154	11.91	7.2028	6.6705	8.8728	8.5245	10.04	6.9889	7.5163	5.6772	7.9062	7.3039	7.7259	6.1215	6.6937	6.5776	9.9749
-12.041	-10.38	-6.9468	-10.48	-9.3288	-10.876	-8.602	-7.6626	-11.868	-10.089	-9.1506	-8.539	-11.581	-8.5193	-8.4293	-9.7723	-11.075	-9.5339	-5.3677	-9.8681	-9.7081	-11.048	-7.9873	-9.4452	-5.9052	-7.6449	-8.4044	-9.2617	-10.292	-10.345	-9.2167	-7.7372	-8.6403	-8.1393	-10.668	-10.847	-8.3852	-9.8097	-8.6951	-10.244	-9.0685	-9.3736	-8.1529	-9.3246	-10.905	-10.905	-10.039	-8.1714	-9.4568	-7.2601
-1.5828	-0.67505	-0.99764	-1.6602	-2.3835	-2.3774	-1.3391	-0.62337	-1.6852	-1.333	-2.4688	-1.5248	-3.1599	-2.9582	-2.6902	-1.4369	-2.744	-0.30032	-1.8825	-2.024	-2.7754	0.68974	0.50093	-2.0144	-1.4843	-2.2067	-1.8724	-1.1137	-0.28342	-0.51763	-0.89962	1.6545	-2.3792	-0.80903	-0.95818	-1.21	-1.4851	-0.73711	0.0011618	-1.5364	0.49014	0.058353	-0.57152	-1.7042	-0.81273	-2.7707	-0.86682	-2.2401	-1.9874	-2.1472
-5.3177	-3.9889	-5.6993	-3.6546	-5.7129	-4.146	-5.4827	-4.506	-4.5948	-6.5778	-4.4122	-5.6424	-3.6144	-4.7615	-5.5137	-4.4517	-2.9963	-4.3747	-5.347	-5.0012	-3.3483	-5.3594	-4.9702	-2.947	-5.5059	-4.6124	-4.0328	-5.9954	-3.4625	-6.9134	-4.5899	-7.5849	-4.8659	-6.075	-4.1412	-4.5965	-4.0168	-5.1129	-3.2925	-5.6277	-5.5779	-3.4777	-3.6566	-4.4127	-5.905	-4.4099	-5.2021	-3.1189	-5.4138	-3.0377
5.1646	1.7332	4.5243	5.8272	2.1426	0.31731	2.6787	1.1399	4.0003	3.6495	3.6309	1.7041	2.1609	3.5377	2.8115	1.7689	2.9767	2.7422	2.2813	1.3549	1.0255	2.8814	3.9918	2.6846	2.7665	1.9344	3.7003	4.1895	0.68444	2.9569	1.7098	2.5541	5.1642	4.9645	1.3831	3.3638	3.5348	1.5555	2.5234	4.5545	1.0341	2.1451	2.4585	5.2253	2.4338	3.2756	1.8152	0.78653	4.6179	3.6056
-6.4554	-4.1603	-5.7992	-2.1385	-2.6264	-5.8005	-2.4872	-4.982	-3.7421	-3.3331	-7.1764	-3.9175	-3.1761	-8.3402	-2.9412	-5.1576	-1.6827	-3.7562	-4.3499	-4.129	-7.5771	-6.75	-3.8026	-4.4601	-1.6195	-3.9536	-4.1253	-4.6042	-3.8967	-4.2874	-2.7936	-5.9537	-4.7456	-4.951	-4.4264	-4.9826	-5.3141	-4.5095	-3.1782	-3.6483	-5.9388	-5.1271	-2.839	-4.8389	-5.1335	-3.7959	-3.9524	-5.2942	-4.2686	-3.1662
-12.327	-13.417	-11.328	-12.51	-13.725	-13.788	-13.346	-12.197	-13.556	-12.348	-11.728	-11.925	-12.884	-11.955	-14.396	-11.59	-11.364	-12.781	-12.881	-14.326	-12.987	-11.039	-14.323	-15.473	-11.138	-13.481	-13.111	-11.64	-12.255	-10.786	-12.949	-13.198	-11.464	-14.53	-11.209	-11.239	-13.96	-11.91	-12.033	-13.569	-12.598	-10.439	-14.345	-11.274	-12.122	-11.096	-11.177	-11.606	-11.232	-14.164
-13.913	-13.342	-13.445	-12.464	-13.185	-15.499	-13.157	-13.843	-14.126	-13.119	-11.508	-13.286	-12.863	-12.82	-15.086	-13.76	-13.638	-12.715	-13.664	-13.107	-11.2	-13.568	-12.772	-13.051	-10.447	-12.977	-15.083	-13.722	-15.312	-13.459	-15.561	-14.482	-12.853	-12.026	-16.06	-14.284	-14.29	-15.297	-14.36	-12.607	-13.813	-14.33	-13.304	-10.438	-13.497	-12.954	-15.06	-11.209	-14.166	-13.692
-14.82	-15.713	-14.748	-13.838	-12.197	-14.249	-16.258	-13.655	-14.732	-14.991	-12.559	-15.05	-13.021	-13.792	-13.135	-14.799	-13.498	-15.323	-14.652	-15.672	-15.204	-13.559	-15.195	-16.403	-12.115	-13.921	-14.467	-13.554	-13.046	-13.388	-14.96	-12.637	-14.114	-12.764	-15.076	-11.177	-13.417	-14.692	-14.718	-14.091	-14.268	-14.103	-13.679	-14.26	-16.72	-12.105	-15.238	-14.386	-13.36	-17.773
5.0131	6.6156	5.6478	5.2708	5.4994	5.3962	3.9204	4.8441	7.6426	5.4717	5.0342	3.9516	2.5951	3.1309	4.155	5.6964	4.5044	8.1849	6.5049	3.4005	4.0203	4.8031	6.812	4.3107	4.1653	5.7111	4.4209	6.9908	4.0111	6.2327	3.0632	7.1843	5.5692	6.2312	4.8736	4.8494	7.84	5.347	5.1591	5.5664	7.4166	3.3344	7.0264	5.2254	4.8591	7.8946	7.0146	6.0083	4.5013	7.6562
-2.3354	0.27708	-1.4892	-1.4445	-0.33718	-1.4704	-0.91167	-0.8076	-2.4587	-2.5101	-0.09821	-1.4479	-1.9732	-0.95726	-3.0595	-0.3761	-2.6262	-3.0353	-0.69432	-2.0612	0.65509	-1.0539	-1.384	-1.5191	-1.7281	-2.4103	-3.5315	-3.1263	-2.6044	-2.6311	-1.3972	-2.3561	-2.4752	-1.3498	-0.36762	-1.1219	-1.0555	-1.0038	-2.1347	-0.95946	-1.6998	-1.5372	-1.8028	-2.0429	-3.0815	-1.6329	-1.7345	-2.334	-1.8611	-1.9093
-0.8905	-0.82622	-2.2108	-1.6886	-1.7668	-2.4147	2.339	0.98432	-1.8977	1.1667	0.58819	-0.70574	-1.128	0.18534	0.27951	-2.4199	0.076728	-1.2375	-1.7353	0.80561	-0.91727	0.23446	0.021336	-0.4423	-0.48639	-1.6254	-2.3714	-0.7396	0.1586	1.0574	-0.080075	-1.1141	-1.1237	-1.0767	-0.90596	0.36192	-0.81677	-2.6645	-0.44428	-1.1257	-0.77864	-3.1546	-0.77119	-3.4366	0.70312	-0.93633	0.048499	-1.6611	0.64274	-0.69401
-14.891	-15.167	-16.081	-14.506	-13.474	-15.228	-14.878	-16.202	-13.158	-12.379	-15.345	-17.245	-15.199	-14.587	-14.645	-15.359	-13.756	-14.611	-13.557	-13.713	-14.395	-14.963	-15.375	-16.761	-15.861	-15.41	-16.749	-11.959	-15.726	-14.511	-14.66	-12.834	-15.537	-16.918	-13.594	-12.622	-14.303	-12.214	-14.629	-13.235	-16.732	-12.614	-15.939	-15.855	-15.075	-14.961	-15.954	-14.967	-14.609	-14.695
-1.1592	0.57235	-0.91986	0.2305	0.065929	-0.44746	-3.5508	1.4469	-0.12626	-0.22773	-0.46138	-0.45744	-3.0449	0.40676	-0.4063	-2.527	0.23763	0.73754	-1.6892	-2.0513	-1.7339	-0.60004	-0.065798	-1.4095	-0.90392	-1.4024	-0.47442	-0.46511	1.2278	1.3259	0.42714	-1.1556	-0.6515	0.1257	-0.1567	0.2951	0.62614	-2.3471	-1.5586	-2.3387	-0.14573	-2.5635	-3.1401	-2.8563	0.50584	2.052	-1.225	-0.45524	-1.0656	1.145
7.392	8.9615	7.3095	9.7819	6.7296	8.6099	5.7992	6.2526	6.0691	9.7955	8.2457	8.4957	5.684	9.4886	7.692	9.7571	12.085	6.7937	7.5411	8.8279	9.4152	7.759	8.5659	8.158	7.4602	8.2197	8.081	8.6757	6.7176	7.5605	8.9552	10.256	10.061	9.3915	9.0182	6.7189	8.9884	10.222	7.6327	8.5124	7.6539	7.8385	10.095	8.4231	8.6496	10.7	8.5401	8.2696	7.5798	7.1015
-4.504	-5.1554	-3.8398	-1.1599	-3.5466	-4.6054	-2.7908	-4.227	-2.1866	-3.9173	-4.4779	-5.121	-4.9358	-3.0392	-5.1762	-6.8547	-4.9418	-4.1317	-2.0301	-3.5179	-4.6997	-1.441	-3.0992	-3.8674	-4.8657	-3.9231	-3.7055	-3.378	-4.376	-4.0468	-2.4128	-4.8166	-4.6767	-2.4723	-4.7765	-2.9381	-3.7415	-3.6679	-6.5313	-5.7406	-5.1954	-4.6486	-4.2786	-4.2312	-4.1091	-3.966	-4.5499	-3.4654	-4.6156	-3.98
-10.182	-9.6729	-10.82	-9.5723	-8.3281	-7.0043	-9.4076	-10.091	-8.4026	-9.6833	-8.9989	-7.4135	-11.337	-6.7278	-9.3119	-8.9519	-9.6813	-9.6815	-8.9987	-9.6489	-10.084	-6.5244	-8.1874	-11.038	-8.5671	-9.2742	-7.5067	-9.1869	-8.9465	-9.2286	-8.407	-9.1971	-11.219	-8.6545	-9.3628	-8.8093	-8.9934	-10.095	-9.949	-8.8455	-7.8072	-9.6889	-9.0125	-8.0005	-9.6859	-7.9336	-9.4228	-7.6697	-7.7019	-10.502
-3.0937	-1.3099	-2.3974	-3.5426	-3.6836	-1.0991	-2.1877	-1.1515	-2.4781	-5.0854	-1.8021	-4.22	-5.8552	-6.5205	-2.1301	-0.7876	-4.8315	-1.36	-2.9659	-1.9434	-1.4466	-3.476	-2.9502	-1.5945	-2.9003	-1.3439	-3.7187	-4.9277	-2.8601	-2.4603	-3.8563	-3.6816	-3.4461	-3.3782	-4.7737	-5.5489	-3.11	-1.4265	-3.0977	-3.0648	-3.0413	-2.1566	-0.9122	-4.3569	-3.9265	-2.8089	-4.7329	-2.6744	-2.1909	-3.1377
0.89259	1.544	0.53336	2.5125	2.6954	2.8037	2.801	0.25789	1.7714	0.648	0.57492	1.5702	2.6922	1.2454	-0.86066	2.1147	3.0846	2.1333	0.45972	1.3576	-1.1121	-0.53968	0.84437	1.7668	-0.19033	1.9183	1.8787	-1.7596	1.3132	1.231	0.53228	0.012447	1.0621	0.80197	1.439	0.68351	-0.4857	1.1169	2.1514	0.94122	3.3495	-0.21143	1.5384	4.9365	1.1225	1.0792	-0.58664	0.37223	1.0471	1.9521
-2.5874	-4.5465	-3.6084	-2.6678	-3.3685	-6.123	-4.2543	-3.6529	-2.8354	-3.8107	-0.79286	-3.9316	-3.2333	-2.2662	-3.8634	-3.1424	-3.3685	-2.4388	-3.0074	-3.8277	-3.9916	-2.9005	-0.17052	-6.8869	-1.9997	-3.3082	-2.8826	-1.9255	-3.8862	-3.2903	-5.0113	-3.8302	-2.1373	-5.1646	-5.5703	-1.3012	-3.5879	-3.0732	-2.4002	-2.0102	-4.0499	-2.4104	-3.3234	-4.9471	-2.8238	-3.6772	-2.192	-2.3145	-2.2685	-3.5609
-0.32611	-0.61556	-0.47392	-0.45608	0.30607	1.9684	-0.30095	-1.2098	-1.1292	1.884	0.65142	0.54414	1.9257	-0.72165	-1.076	-0.019863	-0.23858	-1.3584	-1.7921	0.91948	-0.52148	-0.78703	-1.5805	1.777	-1.4617	-0.1579	0.42934	0.36287	0.11157	-0.85215	-0.66872	-0.023001	-1.2308	-0.54448	-0.6141	0.76441	-0.30294	1.6798	-0.61343	2.2596	0.092011	-1.8088	0.65523	0.22425	-0.049078	-0.58817	-0.18722	-1.4004	-2.1564	0.060152
-3.3344	-2.0797	-1.7755	-5.0446	-3.7006	-3.0046	-2.9154	-3.7151	-1.6463	-3.3083	-2.0547	-3.5993	-3.5328	-4.0471	-4.0475	-3.3606	-2.1447	-0.65177	-3.0923	-4.3644	-3.0899	-4.5053	-2.3455	-5.1246	-1.571	-3.3474	-2.3845	-4.7345	-2.7949	-1.0427	-0.19102	-3.9931	-4.2655	-4.1793	-2.6066	-1.778	-3.2397	-3.1977	-3.1336	-3.9305	-2.0753	-2.1661	-2.8177	-3.3433	-2.9359	-3.4743	-4.2308	-2.692	-4.162	-6.4721
-11.982	-12.927	-12.536	-12.925	-13.781	-12.256	-14.689	-13.116	-10.862	-12.758	-13.018	-12.401	-13.252	-11.748	-12.85	-11.725	-13.22	-14.798	-11.704	-11.28	-10.746	-12.222	-14.106	-15.884	-12.244	-11.854	-11.204	-12.429	-12.682	-12.441	-12.541	-9.9132	-9.9189	-13.539	-13.73	-12.981	-13.419	-11.565	-12.222	-14.951	-11.184	-13.03	-13.255	-13.977	-14.041	-14.146	-12.734	-11.909	-11.201	-12.948
-11.689	-14.484	-12.513	-14.523	-13.868	-11.191	-15.178	-10.821	-12.788	-14.226	-13.47	-9.3721	-13.408	-13.527	-13.043	-12.678	-14.88	-13.187	-12.588	-13.097	-13.746	-12.651	-11.853	-12.081	-13.506	-13.212	-14.346	-14.382	-14.091	-14.702	-13.95	-13.339	-13.624	-10.906	-10.772	-13.815	-11.58	-14.216	-13.001	-13.889	-11.529	-13.014	-12.829	-13.028	-11.875	-15.267	-16.114	-15.177	-12.27	-11.979
-10.004	-9.9867	-10.5	-10.727	-10.413	-11.765	-10.815	-9.7221	-13.322	-9.9596	-10.963	-10.193	-8.7444	-10.441	-10.076	-8.2222	-10.853	-10.826	-9.5862	-9.971	-11.325	-10.749	-10.757	-9.3713	-12.831	-13.082	-12.091	-9.8979	-9.7269	-9.9159	-12.161	-10.694	-13.554	-9.8782	-12.396	-8.3162	-11.957	-9.5195	-11.391	-9.1068	-9.5683	-9.3664	-12.807	-12.344	-10.427	-12.154	-11.929	-10.8	-11.868	-10.625
-4.0812	-1.2036	-3.1295	-3.062	-0.41467	-2.5047	-3.3353	-2.6349	-4.3485	-5.1135	-5.184	-3.4931	-2.298	-4.4934	-5.0255	-2.309	-5.1913	-2.7109	-0.57216	-3.0209	-2.3587	-3.4902	-1.6345	-0.56295	-4.9546	-6.0037	-2.4092	-4.3998	-4.7401	-3.331	-2.6979	-1.7252	-2.4847	-4.1881	-2.2936	-5.8472	-3.0442	-3.7856	-2.8813	-2.0076	-3.1983	-2.8443	-2.5154	-3.0577	-4.9124	-4.0045	-4.3655	-2.7919	-5.5012	-2.4774
7.1058	5.6403	4.9477	6.9379	8.1874	8.3659	9.8949	5.427	7.0393	6.2115	4.8249	7.0499	8.7431	7.1962	6.2402	7.7534	5.7957	4.6091	6.382	7.0773	6.9011	7.4239	8.1304	6.4088	5.253	6.4581	5.0895	6.717	8.1526	6.0063	5.5674	7.729	8.1713	7.4071	6.2435	8.2067	5.3582	6.9497	7.2442	7.1811	8.8322	8.2176	7.5683	8.5903	6.7463	6.1198	7.255	6.8707	8.4386	7.7504
-3.0147	-5.5604	-4.9103	-3.0937	-2.503	-4.61	-6.6801	-5.575	-5.3364	-2.9217	-3.1739	-4.5515	-5.2486	-4.015	-3.419	-4.0822	-2.2134	-4.2462	-5.0336	-2.683	-5.0868	-4.5978	-3.0195	-4.8502	-4.6919	-5.2683	-3.4953	-3.7037	-4.7783	-3.706	-2.8204	-3.0587	-2.8868	-2.3184	-5.1822	-2.4806	-3.9087	-4.133	-3.7936	-3.0882	-3.8922	-3.1966	-3.814	-4.0222	-5.0401	-4.0948	-2.8982	-3.1553	-2.8384	-4.1443
7.6058	10.745	8.9936	10.175	7.7415	7.6513	7.3583	7.6058	9.1874	6.9331	9.5302	10.435	7.856	11.252	9.7614	7.6297	6.4902	9.7621	10.769	7.6584	8.9239	9.1844	6.8858	10.108	8.9046	7.1139	9.3969	6.9442	9.0556	7.7652	7.6079	7.5544	7.9809	7.8598	8.8315	6.195	6.2138	7.8539	10.433	9.0974	8.2609	10.127	7.4619	8.323	8.4754	9.0287	7.9316	9.5095	11.577	8.5262
-25.395	-21.692	-23.503	-21.279	-23.885	-23.95	-20.269	-20.716	-24.234	-23.173	-23.415	-21.937	-22.227	-22.737	-20.962	-19.931	-21.605	-20.834	-24.946	-21.21	-20.865	-22.622	-22.313	-22.753	-22.212	-21.344	-20.793	-22.301	-21.488	-21.78	-20.282	-23.319	-20.467	-23.934	-22.044	-22.483	-21.176	-22.89	-23.067	-22.018	-19.856	-21.52	-23.953	-23.653	-21.641	-23.512	-21.742	-21.799	-20.905	-22.881
-23.026	-22.633	-23.723	-21.723	-22.397	-21.181	-21.823	-25.1	-23.043	-23.131	-23.604	-23.007	-24.917	-21.885	-23.072	-22.957	-22.964	-22.989	-22.511	-21.266	-22.516	-21.088	-21.728	-22.434	-23.703	-22.053	-23.34	-24.619	-21.494	-21.496	-19.415	-23.487	-20.459	-20.341	-20.359	-23.248	-21.94	-22.242	-20.646	-22.023	-23.657	-22.822	-22.857	-22.786	-23.353	-22.162	-23.669	-21.947	-20.417	-21.333
7.3237	6.7544	6.0965	6.6352	8.5658	8.1933	5.9975	5.4715	5.4214	9.5529	8.3131	8.6255	7.7966	7.489	7.0924	6.9289	7.66	8.5285	8.1673	5.7911	6.647	5.8883	9.3406	7.2344	6.2688	6.3311	5.8938	6.0254	9.2412	4.8455	4.1927	5.2571	6.9521	5.7121	7.1756	5.4066	5.3459	7.143	8.6993	9.4547	6.8574	5.4748	6.3224	8.602	6.2867	8.8987	5.8653	5.6938	7.4922	7.3756
-4.7128	-6.3134	-3.2624	-5.4763	-4.5525	-4.7589	-2.8784	-3.821	-6.0114	-2.8453	-5.3775	-3.0817	-4.7002	-4.933	-7.0742	-4.9014	-3.3212	-5.4051	-4.204	-4.9353	-4.9308	-5.4525	-3.1087	-4.3717	-4.3901	-3.0432	-3.4121	-5.7177	-4.5774	-3.9197	-5.2177	-4.4823	-5.9856	-3.4682	-1.8955	-2.9821	-3.5418	-3.4571	-3.7459	-4.2849	-5.0576	-4.265	-4.3711	-4.4988	-3.1957	-4.4796	-2.8242	-1.147	-2.7523	-3.8851
-13.493	-13.691	-13.444	-12.122	-14.65	-13.385	-12.853	-12.479	-12.566	-12.672	-13.331	-13.557	-13.39	-13.393	-11.983	-15.128	-15.715	-12.841	-10.133	-13.459	-15.996	-11.972	-12.411	-14.587	-13.419	-14.6	-11.669	-14.089	-15.91	-13.926	-14.803	-11.587	-13.459	-15.152	-12.645	-13.044	-11.629	-12.056	-12.281	-13.995	-13.116	-12.684	-13.852	-14.698	-15.991	-14.525	-12.389	-13.36	-13.978	-13.83
-4.4775	-4.8391	-5.5316	-4.2179	-4.4328	-2.0611	-3.353	-3.9696	-2.4146	-3.4872	-2.9528	-5.2627	-3.583	-5.9505	-2.5858	-2.9887	-3.2677	-3.1754	-2.3422	-4.5696	-6.3271	-1.9588	-4.8648	-1.274	-5.2504	-2.5203	-3.0139	-6.4402	-3.1532	-4.2835	-4.062	-3.5272	-4.2508	-4.6004	-5.0959	-2.6334	-0.26691	-3.1217	-6.7768	-2.9793	-3.3191	-1.2399	-0.59123	-4.1263	-3.8176	-4.3551	-3.6116	-2.3526	-2.9025	-2.786
-8.425	-10.966	-9.3375	-9.6675	-8.7486	-9.9472	-10.28	-8.9183	-8.372	-9.6824	-8.799	-8.3297	-12.127	-8.7169	-9.6276	-8.0421	-8.6157	-8.9085	-10.926	-10.476	-11.385	-8.3642	-8.0364	-8.8503	-9.4841	-10.398	-11.05	-11.004	-7.8533	-10.543	-9.8215	-8.8592	-7.7817	-10.588	-8.4401	-10.893	-8.9436	-9.7403	-9.8678	-10.667	-10.006	-7.91	-9.5822	-12.011	-10.923	-10.137	-7.7682	-8.7766	-10.657	-7.4086
-1.8282	-3.3812	-6.1832	-3.3752	-4.2966	-3.6742	-4.4588	-5.408	-6.1511	-3.5585	-4.8982	-6.3382	-2.4293	-5.4165	-4.2243	-2.9677	-6.5591	-2.4212	-5.7961	-7.2162	-4.9096	-4.9385	-7.3667	-3.3047	-2.5165	-5.1072	-6.2898	-3.2579	-3.6341	-4.9878	-6.3038	-2.2696	-4.2136	-4.1808	-5.9023	-4.7993	-3.6897	-4.6014	-5.82	-4.2419	-5.8058	-3.5422	-4.7224	-5.4215	-3.5138	-6.3227	-5.037	-2.9543	-7.1339	-3.1945
-10.626	-8.9401	-8.7494	-11.271	-9.7338	-10.033	-10.766	-9.2799	-9.7495	-9.523	-10.105	-9.1495	-9.7672	-7.8669	-9.6944	-9.8274	-8.5378	-12.709	-10.507	-9.8308	-10.498	-7.7503	-8.8426	-10.097	-10.74	-9.7768	-12.199	-10.107	-11.143	-8.8326	-11.511	-8.5376	-9.7481	-10.055	-7.9427	-10.316	-9.7346	-8.3346	-10.018	-8.0295	-11.077	-12.139	-10.4	-11.582	-10.728	-10.118	-11.033	-10.605	-9.6453	-12.117
-9.3227	-12.732	-8.8039	-12.832	-10.371	-8.1095	-9.4996	-9.4146	-9.5023	-8.1926	-10.637	-8.933	-7.1197	-9.2678	-9.8876	-11.72	-10.548	-8.3776	-10.659	-10.153	-10.73	-7.191	-9.303	-8.9889	-7.8766	-7.7503	-10.291	-10.034	-11.651	-10.123	-10.326	-9.8379	-9.4504	-10.49	-9.6112	-9.0796	-10.365	-8.473	-10.877	-10.173	-10.476	-10.011	-10.646	-8.8415	-10.876	-12.371	-9.6513	-10.348	-9.4356	-10.101
-12.158	-13.805	-12.272	-9.1126	-12.4	-11.405	-11.744	-11.154	-11.866	-10.848	-11.474	-12.45	-13.062	-10.39	-10.987	-13.168	-9.8567	-11.423	-10.592	-9.8906	-11.815	-12.631	-12.644	-11.224	-10.131	-12.756	-12.535	-11.653	-12.844	-8.6927	-11.264	-11.819	-10.918	-12.799	-11.757	-10.931	-8.4903	-13.218	-11.105	-10.717	-11.197	-14.66	-10.607	-12.816	-12.98	-11.592	-13.495	-14.826	-9.2049	-11.851
-3.7781	-1.7644	-1.2052	-1.5058	-0.10314	-1.7603	-2.728	-0.68923	-0.30534	-0.14789	-2.5658	-0.25673	0.67437	-2.5235	-2.3906	-1.9192	0.22285	-2.1656	0.29022	0.46184	1.0469	0.40231	-0.57124	-3.2031	-2.3725	-0.8935	-0.38996	0.62063	0.66658	-0.68829	-1.6203	-1.9097	-0.44552	0.97123	-0.37415	-1.0959	-1.7107	-0.43446	-1.6757	-1.2756	-3.2391	-0.58895	-3.269	-0.34064	-0.53888	-1.5247	0.13337	-1.7133	-1.606	-2.1035
-12.698	-15.014	-16.291	-14.529	-14.779	-14.289	-13.572	-13.829	-14.739	-18.181	-16.404	-14.202	-14.134	-15.065	-15.683	-17.645	-15.515	-14.48	-15.542	-14.771	-14.919	-13.424	-12.607	-15.603	-15.565	-13.35	-15.633	-15.513	-12.574	-17.185	-11.751	-14.014	-14.363	-15.458	-15.623	-16.061	-13.681	-14.401	-15.844	-15.317	-14.356	-13.105	-13.218	-15.421	-16.143	-15.739	-14.503	-11.902	-13.76	-14.843
[truncated: 150 more columns]
