# Supplementary material for: Genetic dissection of main and epistatic effects of QTL based on augmented triple test cross design
Source: PLoS One. 2017 Dec 14;12(12):e0189054. doi: 10.1371/journal.pone.0189054 (PMC5730204; doi:10.1371/journal.pone.0189054)
Supplement: S7 Supporting Information — (ZIP) [file pone.0189054.s007.zip › z2_300_0.5_5.csv]

-11.771	-11.88	-12.519	-13.488	-13.153	-15.218	-11.844	-13.445	-14.236	-12.354	-12.928	-10.394	-12.881	-15.294	-14.426	-11.704	-14.667	-10.883	-13.885	-11.787	-14.032	-13.817	-13.806	-15.246	-12.836	-11.493	-12.15	-13.494	-11.283	-10.655	-13.636	-14.276	-12.914	-14.61	-12.27	-10.748	-11.24	-10.879	-13.782	-12.023	-10.646	-10.959	-12.271	-13.826	-13.491	-15.283	-11.169	-14.139	-10.64	-8.8003
-11.296	-10.552	-13.022	-14.547	-12.139	-12.201	-11.955	-13.76	-9.601	-11.709	-15.073	-11.383	-14.505	-13.246	-10.775	-10.861	-10.425	-8.4931	-11.857	-7.7316	-11.045	-13.634	-13.494	-10.38	-12.069	-15.625	-12.888	-11.021	-12.07	-11.468	-11.337	-12.213	-10.556	-10.238	-12.748	-12.298	-13.299	-10.679	-11.293	-12.008	-13.485	-13.732	-8.4106	-12.849	-13.458	-11.848	-13.915	-12.787	-13.363	-11.321
-4.8064	-5.0084	-3.1033	-7.2714	-5.7617	-2.2609	-4.6085	-2.16	-2.8463	-3.3212	-1.1688	-1.8025	-3.9656	-1.8598	-0.14776	-4.0651	-1.3118	-5.4767	-3.6293	-0.90106	-4.5127	-3.7546	-5.0381	-5.1017	-3.9006	-2.7107	-0.76637	-6.6607	-4.2286	-1.0566	-5.0057	-8.1951	0.24059	-4.4262	-1.0109	-3.7824	-1.8477	-3.3072	-4.4127	-2.7069	-2.4586	-2.9669	-1.694	-4.0702	-5.6447	-2.0627	-4.0566	-7.2132	-2.8513	-0.81714
-13.23	-11.152	-11.407	-14.588	-12.977	-12.584	-12.313	-11.769	-11.613	-12.512	-12.151	-14.062	-13.667	-13.677	-12.835	-12.17	-12.001	-13.28	-12.271	-8.2848	-10.926	-15.333	-11.798	-13.168	-9.8564	-12.436	-10.509	-11.256	-10.908	-11.519	-9.5895	-13.523	-12.974	-9.8666	-12.836	-12.641	-9.9357	-12.766	-12.285	-11.765	-10.192	-13.274	-13.264	-10.828	-7.8576	-11.084	-12.817	-10.805	-13.154	-10.661
-11.089	-13.797	-11.18	-9.3871	-11.712	-12.975	-11.299	-10.147	-11.832	-11.673	-11.601	-15.406	-10.886	-12.718	-13.214	-13.851	-13.531	-14.317	-11.632	-11.959	-13.931	-9.1289	-12.82	-12.061	-12.241	-15.486	-7.8326	-13.686	-12.14	-14.52	-9.9495	-14.483	-9.4019	-10.47	-10.258	-13.551	-14.769	-11.447	-12.028	-12.208	-13.002	-14.927	-11.457	-12.86	-11.677	-11.176	-10.772	-11.241	-12.648	-12.85
-11.056	-12.125	-12.86	-14.704	-14.201	-11.907	-11.096	-11.159	-12.543	-11.817	-15.169	-10.843	-8.308	-12.674	-15.062	-14.026	-13.806	-15.089	-16.509	-14.432	-16.382	-13.237	-10.065	-15.539	-11.639	-12.999	-12.318	-9.9768	-14.844	-11.677	-11.634	-12.519	-12.274	-13.052	-12.964	-13.673	-13.909	-9.7713	-9.4891	-16.043	-14.014	-13.556	-13.5	-13.149	-14.87	-16.532	-16.481	-11.805	-15.432	-15.233
-0.8653	1.0313	3.1948	-0.51862	-0.56243	1.8874	2.7537	0.59177	0.018239	0.97224	-1.5677	-0.55384	-1.0332	-0.31073	-0.48492	-1.4188	0.9192	-0.60145	0.64954	-0.90858	0.11626	1.1486	0.66839	1.5386	-0.023891	2.3477	0.54791	0.74845	-3.1237	3.4693	3.3055	1.4949	-2.5454	1.7192	-1.2007	2.1593	0.71038	0.14388	1.8221	-0.41555	2.5929	2.0906	2.0854	2.4612	-2.6588	-3.0229	0.73066	-3.4018	-1.4784	-1.8646
-2.7035	-2.0465	-1.0602	-3.0038	-5.7028	-0.73985	-1.2177	-0.00073199	1.1668	-4.7604	-1.9263	0.23312	-4.1872	-0.64599	-4.3736	-2.5096	0.79286	1.4238	-0.40233	-0.29942	-2.1449	-1.5737	-3.5948	1.0721	-0.95109	-3.8279	0.14406	2.0437	-2.0959	-1.7386	-2.6892	-4.4333	-4.3267	-4.1528	-1.9001	-4.9635	-1.9595	-2.7055	-1.5611	1.4819	-2.9602	-1.8405	-3.0259	2.2299	-0.20876	-4.7381	-0.63227	-1.6343	-0.87035	-1.8457
-2.2718	0.34613	1.6414	0.18894	1.2429	-0.13019	-2.4609	0.033458	3.7651	0.28257	-3.8608	3.0399	2.2036	-1.1987	2.8661	-1.2312	-0.10677	-1.7646	-0.025524	-1.5823	0.18579	1.5306	-0.0059458	1.2823	-0.26106	-1.2579	-1.33	2.7044	0.33859	-0.61256	-0.44908	-0.37677	0.86317	-1.7524	-0.035507	-0.21664	1.305	-1.0193	0.7769	1.2178	4.2776	0.94873	-0.79735	-0.33575	1.1166	0.46258	-2.0584	-0.14617	0.53128	0.014806
-5.3794	-3.8674	-2.4351	-1.9347	-4.2989	-4.1142	-4.0235	-3.5823	-1.8462	-1.1487	-1.5535	-1.5597	-2.0246	-2.9969	-1.2679	-2.9411	2.8511	-2.7163	0.68181	-3.8442	-2.8002	0.15328	-3.6366	0.65764	0.89602	-2.821	0.07097	-2.581	-1.2793	-0.7636	-2.8918	-0.55125	-1.0176	-2.041	-3.3052	-0.18927	4.2112	-2.2761	-3.2256	-3.3912	-4.0777	-2.3193	-0.03163	-2.8248	-4.1794	-4.0271	-1.8432	1.4108	-1.5011	-2.4936
-1.3248	-1.9386	-1.4708	-3.7418	-3.905	-0.12949	-2.787	-3.5025	-1.9801	-3.3232	-4.859	-2.6547	-0.26439	-1.0983	-2.0337	1.6279	-1.39	-1.1663	-1.8977	-3.0503	-2.4136	-1.8633	0.34586	-4.5615	-6.1574	-3.3761	-5.0504	-1.3478	-3.1188	-2.9849	-3.1946	-2.2076	0.22123	-3.2514	-2.9963	-4.6884	-2.4655	-0.44505	0.13935	-4.3922	-6.1071	-4.7436	-2.5299	-0.76072	-3.0832	-3.6649	-2.3102	-6.64	-3.1758	-1.5475
-2.5186	-0.77042	-7.6188	-2.9818	-4.3398	-3.8102	-3.8518	-2.2227	-0.099024	-1.1531	-3.4397	-5.2154	-2.95	-4.872	-2.9426	-1.8046	-3.0645	-4.65	-4.2303	-2.7164	1.9464	-0.90426	-4.2861	-4.6493	-5.0109	-3.0483	-3.0343	-5.2313	0.021573	-3.4596	-3.0977	-2.0868	-0.73954	-4.1917	-0.91425	-2.8053	-3.3079	-4.3388	-1.5335	-1.0119	-7.3771	-3.4523	-3.7257	-3.254	-5.3533	-2.418	-0.61616	-2.5014	-4.4663	-4.7214
-23.03	-20.497	-23.526	-23.418	-19.214	-21.923	-20.137	-24.032	-21.196	-22.468	-23.144	-22.76	-21.934	-20.646	-25.07	-23.028	-23.478	-20.543	-22.074	-19.436	-21.365	-21.827	-21.795	-20.644	-22.406	-22.969	-21.317	-26.117	-18.708	-24.021	-22.595	-23.814	-22.097	-24.519	-22.638	-21.514	-22.158	-23.366	-21.796	-22.25	-21.312	-20.199	-23.674	-21.424	-21.387	-24.519	-26.622	-21.237	-20.742	-26.694
-0.89209	0.92849	0.71631	-4.1589	0.44683	-2.4166	-0.63677	-0.59736	-2.2242	0.45216	-6.1736	-1.5032	-1.755	0.11532	0.44689	-1.0436	-1.0711	-0.37694	-1.3716	-4.6891	1.0049	-2.558	-1.589	-0.06196	-0.66159	-3.1044	-1.6576	1.2888	-0.70589	-0.18868	0.96582	-1.4966	-0.29934	-0.94822	-3.4853	0.38489	-1.2519	-1.1514	-1.9418	-0.96643	-0.22062	-0.41121	-1.2735	-0.56128	0.79118	-0.20598	-2.9916	-1.4031	-0.51962	-2.726
-16.331	-12.167	-13.637	-14.012	-13.741	-11.945	-12.562	-10.684	-11.148	-10.077	-15.438	-10.842	-10.259	-14.036	-13.626	-10.92	-10.755	-13.52	-18.308	-14.256	-11.588	-14.595	-14.21	-13.863	-14.578	-14.133	-12.761	-12.055	-12.924	-12.44	-13.224	-11.316	-12.817	-15.09	-13.181	-14.161	-14.532	-13.254	-12.868	-13.587	-11.952	-15.073	-10.686	-10.264	-11.596	-11.174	-13.127	-11.219	-15.102	-13.195
-11.273	-13.8	-11.369	-9.002	-11.774	-11.058	-5.6005	-6.6068	-9.727	-10.721	-13.225	-10.938	-14.317	-10.18	-11.802	-12.664	-8.014	-14.688	-9.8084	-12.444	-9.5003	-9.2952	-11.274	-15.82	-11.668	-12.308	-10.805	-11.032	-11.636	-11.187	-11.866	-9.0666	-10.477	-9.7358	-8.4156	-11.936	-9.548	-11.715	-11.596	-10.676	-11.981	-8.6728	-8.0044	-10.755	-12.754	-13.347	-13.631	-13.088	-10.941	-9.6191
-6.6746	-7.0813	-5.4373	-7.8164	-6.5662	-7.9258	-10.311	-10.424	-9.7272	-7.8763	-8.1021	-6.2579	-8.5274	-10.517	-11.515	-8.4071	-11.703	-10.954	-9.2396	-12.617	-9.6499	-7.2534	-9.4808	-8.9544	-9.3368	-8.4601	-10.004	-8.4232	-8.4663	-10.304	-8.1759	-11.361	-9.5666	-8.028	-6.5209	-10.796	-7.0566	-9.8163	-10.211	-9.94	-10.596	-9.1377	-8.8283	-9.8496	-8.667	-10.312	-11.932	-8.1568	-8.6215	-7.7118
-4.5761	-4.3382	-5.2874	-4.3913	-7.9734	-4.4497	-3.9454	-1.7042	-5.6861	-5.9442	-4.2513	-5.5698	-5.4258	-7.4282	-3.7784	-1.159	-4.0593	-8.5525	-5.2512	-6.6217	-2.8074	-4.0749	-4.7511	-7.2328	-6.3248	-4.669	-4.2494	-6.9507	-3.3752	-4.2392	-3.0375	-5.8731	-4.2441	-4.3645	-2.5134	-3.5697	-3.2328	-2.7887	-4.3036	-5.8306	-6.5908	-3.1665	-4.3122	-4.8294	-7.9367	-7.6352	-4.1796	-4.0403	-5.2194	-4.1724
-15.8	-15.886	-14.916	-13.619	-12.009	-13.776	-12.572	-17.344	-15.471	-11.795	-14.039	-11.587	-17.507	-15.11	-12.439	-14.145	-15.474	-16.318	-16.844	-15.668	-12.003	-16.639	-15.872	-14.156	-11.674	-13.497	-15.541	-13.123	-14.342	-15.646	-16.95	-15.413	-14.332	-13.222	-17.117	-15.696	-14.597	-15.044	-12.675	-11.789	-15.953	-16.08	-15.112	-14.265	-10.66	-16.965	-16.655	-11.851	-15.152	-16.015
1.8989	0.43582	3.3931	3.6051	1.7169	5.3932	2.8525	0.86008	1.0615	2.2763	0.2895	1.3585	3.4351	3.9637	1.0846	-0.99512	1.3917	0.97772	5.0761	2.1062	-0.30464	1.3517	-0.40098	3.0154	4.5619	3.3664	-0.25997	-1.9704	2.6867	1.7383	2.6736	-2.8497	3.9508	0.89897	5.1581	-1.5612	1.8878	3.3942	2.3224	4.1001	4.9615	2.0259	1.7264	2.0245	2.2654	-0.33875	3.3621	-0.19613	1.8928	3.5426
4.3266	8.633	3.2394	5.9965	6.8577	5.2715	7.5423	7.6563	3.7194	8.3626	5.6248	4.5905	3.9755	5.4389	0.98171	3.9035	5.0847	8.3496	6.5176	6.1338	7.514	6.5041	2.165	6.2274	7.369	4.1299	5.8659	3.7971	5.0105	4.134	4.806	7.1406	5.3193	4.9654	6.5441	7.6526	5.9987	6.8351	5.9343	4.727	5.3394	7.3251	2.3124	7.3803	1.9525	3.6361	1.7815	4.8375	9.9046	4.9388
-5.4943	-9.5621	-7.2146	-6.5451	-6.9614	-3.975	-8.564	-4.133	-2.027	-4.0788	-2.8917	-3.2468	-6.9224	-4.8424	-2.1159	-5.2031	-3.871	-2.6615	-3.7785	-6.2403	-3.5267	-3.9808	-6.2143	-5.5002	-3.4801	-6.0217	-6.5984	-3.2652	-7.8826	-6.374	-4.298	-5.6989	-6.6476	-6.0152	-4.638	-6.3504	-5.0345	-10.453	-4.9667	-4.3783	-3.4745	-0.37576	-4.7116	-2.1255	-7.2775	-5.7007	-6.6527	-3.2843	-8.1229	-7.4424
-4.8411	-4.1055	-2.5778	-4.2602	-2.8263	-1.4822	-3.0763	-7.3555	-3.7403	-1.0652	1.0615	1.3294	-4.308	-0.74677	-3.6562	-2.1275	-0.95249	-3.0505	-5.8292	-3.9004	-1.5446	-4.4547	-3.6414	-0.59351	-4.9987	-5.2442	-1.9679	-0.024677	-3.0337	-2.4753	-1.9828	-4.2147	-5.373	-4.8988	-4.5132	-4.1279	-2.7724	0.76944	-3.4523	-3.0821	-2.2695	-5.4791	-5.7455	-0.79235	-2.9616	-3.8613	-4.312	-3.0432	-2.2243	-6.3466
2.7096	-1.1859	1.7155	2.2261	-0.19706	2.1788	3.8098	1.6163	4.4649	1.7558	1.2463	3.4988	-0.34531	0.38211	2.7829	-1.5354	-0.050872	1.2375	2.0832	0.6799	3.4463	3.7814	1.6967	1.5805	3.7975	0.86858	0.86825	4.7652	1.9604	0.64274	0.88322	0.96758	0.19536	2.9748	4.6528	1.4965	4.7213	-1.9613	2.6869	0.38953	0.1689	3.9565	2.4665	4.504	1.7733	4.8065	0.62651	0.63999	0.13297	0.68317
9.1621	6.4114	9.674	8.109	10.287	7.7264	8.7192	10.12	10.434	11.319	8.522	8.6452	8.9445	4.4289	5.983	6.9121	7.6234	9.8291	6.9464	4.5744	6.1676	8.6046	11.329	7.1452	8.0353	7.0146	5.6903	8.2402	6.836	2.4275	8.6774	6.6353	8.9149	9.5665	5.7055	7.4384	7.0398	6.2196	4.902	5.2119	6.415	7.053	8.9347	8.4621	8.1075	8.6061	6.5785	6.0838	10.204	8.6237
-6.8876	-8.0422	-10.775	-11.061	-5.7367	-10.597	-9.2296	-9.8252	-10.656	-6.3585	-11.035	-8.6242	-8.9475	-9.2633	-6.4393	-6.9945	-7.3698	-12.593	-8.3749	-7.1633	-6.816	-11.826	-10.508	-10.55	-5.5609	-13.769	-10.087	-9.8673	-6.9316	-10.274	-11.09	-9.2005	-9.1315	-9.0906	-11.911	-11.476	-7.6887	-8.7676	-9.5026	-11.518	-9.4926	-6.2661	-12.148	-9.7731	-6.9179	-10.844	-13.079	-7.7884	-10.736	-6.0486
-11.98	-8.8281	-9.4794	-9.368	-11.528	-9.0639	-13.351	-10.333	-11.664	-7.3903	-13.293	-11.397	-5.5063	-8.1409	-11.175	-11.309	-11.513	-7.2191	-9.4291	-10.22	-10.321	-12.935	-11.866	-10.059	-11.192	-11.445	-10.031	-8.7892	-10.297	-9.8675	-10.111	-8.9921	-12.128	-8.7955	-12.156	-12.785	-12.088	-7.6141	-13.316	-10.987	-10.307	-12.876	-13.623	-9.181	-12.861	-12.167	-13.251	-9.4655	-13.598	-10.598
-3.8811	1.4306	-2.7655	-0.49375	-1.9204	-1.1875	-0.202	-0.62769	-2.4189	-0.85917	0.80801	-0.5992	0.11055	-1.2263	-0.70303	-0.37045	1.2372	-1.1224	-1.64	-3.9941	0.53885	-3.9088	-2.3719	0.57831	-0.55524	-1.9188	1.2889	-3.6792	-4.3569	-1.7299	-1.394	-0.84109	-2.2464	-2.0149	0.037398	-0.021977	-1.3988	-2.7649	-2.9544	-3.0644	-2.1811	-1.5619	-4.2292	-3.3435	-0.066254	-3.1404	-2.932	-4.2291	0.16736	-1.3969
-4.7491	-4.0776	-7.9185	-8.3647	-4.4649	-8.3758	-7.7873	-7.3047	-5.715	-6.2446	-7.1241	-3.9592	-3.613	-4.5816	-6.6282	-9.6922	-7.8111	-5.2968	-9.106	-2.9454	-3.9526	-7.8874	-2.3623	-4.0314	-5.3823	-9.5534	-3.4269	-9.3638	-7.3235	-7.6773	-5.8743	-2.8524	-5.7886	-8.1027	-4.5858	-5.2582	-6.75	-5.4997	-7.8154	-8.4725	-7.6842	-9.2595	-9.7431	-7.5237	-5.8372	-5.4396	-7.666	-4.3974	-5.7348	-4.9968
2.6628	4.701	2.5075	4.0852	3.4484	2.282	-2.3022	2.6014	4.1247	2.3202	-2.6665	6.6518	1.7785	7.0558	4.4836	3.3159	6.0109	5.8378	2.3697	0.070896	0.95797	1.1503	6.0965	0.55198	3.4869	0.3252	0.8256	0.95618	1.5819	2.435	3.5785	1.9908	1.7447	3.9266	1.2671	1.4139	3.5284	2.8326	1.965	5.1734	2.6785	0.93637	3.9531	1.6736	2.1231	1.484	3.2653	3.7005	-3.7009	0.2873
2.4066	1.3096	0.20967	-0.60917	-0.59726	-0.46215	0.14443	0.18357	2.1014	-0.71925	1.864	2.314	1.5004	-1.6491	1.5925	-2.6536	2.6637	1.3246	3.0167	1.0835	-0.70427	0.84885	0.37279	1.4974	1.998	1.9451	3.0569	0.27181	2.2754	1.5808	2.668	2.3619	3.9224	-0.54802	2.8819	3.9449	0.85568	-1.8602	-1.903	2.0503	-2.4784	-0.74495	7.1923	3.7225	0.8071	0.9731	0.97681	1.249	1.1843	-0.61829
0.35231	-4.6267	-0.63951	-3.9201	-1.232	-2.9974	-1.1632	-4.518	-2.5075	-1.7115	-4.3885	-3.9414	-2.2341	-3.791	-1.8949	-4.4911	-4.336	-4.6727	-2.5153	2.5227	-1.288	-3.4249	-2.1449	-4.2491	-4.3691	-2.525	-3.5744	-2.4769	-1.7851	-4.5199	-2.7778	-0.78437	-1.9149	-1.8322	-4.4222	-0.8211	-0.6441	-4.3099	-3.9501	-2.7011	-2.8135	-3.1844	-1.3366	-3.2854	-2.7538	-1.8517	-4.3185	-3.321	-3.2895	0.2041
8.565	4.74	8.7243	8.5798	4.0134	7.6325	6.8977	11.515	8.9645	4.0293	8.1688	6.6744	4.6855	6.3477	4.505	6.7878	8.3609	8.3257	7.4905	6.0806	6.6391	7.5164	10.871	8.1964	9.7675	8.1473	4.7106	4.736	6.9213	9.5418	6.788	7.7458	9.3499	6.9006	8.3544	5.0807	8.6209	7.0202	8.1461	9.7437	4.0591	2.3768	3.2508	6.6685	1.1986	6.4292	7.2839	6.5749	11.397	7.7276
-21.975	-21.205	-22.482	-19.763	-20.896	-21.133	-18.332	-19.381	-19.327	-20.785	-19.699	-19.208	-22.384	-19.856	-21.964	-21.343	-21.241	-21.402	-17.77	-20.768	-19.716	-19.851	-17.704	-19.03	-25.202	-19.891	-20.12	-22.066	-19.975	-21.251	-22.798	-16.294	-21.021	-19.442	-18.436	-25.358	-26.218	-21.529	-18.684	-22.152	-20.464	-21.083	-20.078	-18.672	-19.287	-20.695	-17.228	-21.014	-20.957	-20.339
-4.8359	-2.0757	-2.7979	-6.3747	-3.1297	-4.9858	-3.8711	-3.8541	-1.4306	-4.6803	-7.8395	-2.9106	-4.6836	-4.5035	-0.76579	-4.5159	-2.423	-3.7145	-4.9107	-3.334	-1.8863	-1.6894	-2.6807	-3.3579	-6.0394	-4.096	-6.5999	-1.4117	-4.2231	-2.9854	-3.7381	-0.94813	-4.1224	-4.1127	-5.8729	-2.2234	-4.569	-4.3139	-3.8446	-2.3058	-1.3821	-4.687	-0.44975	-2.7342	-6.9974	-2.121	-2.5124	-2.5178	-3.0126	-1.1693
4.5132	6.8601	5.034	3.926	4.5227	0.79307	4.9179	3.3099	3.8653	3.238	4.5525	5.4279	3.9291	2.7322	5.3431	5.9582	7.2429	3.9122	3.3082	3.25	5.2778	5.1118	1.6189	5.539	2.6178	4.7006	2.7927	3.9584	5.2496	3.9898	3.698	4.3038	6.1405	5.0611	3.1499	2.7565	4.9707	2.3288	7.41	4.9669	1.7745	5.4218	7.9467	6.8732	3.7977	4.3634	4.6429	8.9064	4.0221	3.3487
2.0385	-1.697	0.23764	-4.3737	-0.50662	-2.1131	0.31166	4.8009	-1.1469	1.302	-0.79835	-1.0638	0.43868	-0.28175	1.5817	0.89749	1.1752	-3.1733	-2.9314	0.058891	-1.1075	-2.5226	0.57296	-0.83988	2.0999	-2.1347	0.40895	-3.9576	0.69852	-0.29358	-2.1428	0.13619	0.24728	-1.7891	-1.494	-0.41418	-1.4658	-2.0403	0.87285	-0.3755	-0.099422	-0.34616	0.43895	1.7418	0.05595	0.26516	-4.6133	-1.3683	-0.2922	-1.0165
3.9738	-0.27282	2.1108	2.7834	1.7831	0.35404	-1.731	3.4895	0.3656	-1.5081	1.8529	2.1327	0.86494	1.6952	2.5889	-0.64052	-2.6537	3.23	2.0208	0.55106	0.17263	1.8719	0.62901	0.96525	1.1298	3.3598	4.7095	4.5855	1.7047	2.0871	5.6027	4.1431	2.0499	0.2835	0.64972	-0.084214	0.12101	1.2531	-0.13771	0.37213	-0.86154	1.1358	-2.2038	4.8505	3.8639	2.7716	0.39741	1.9685	3.7993	2.208
-21.009	-21.095	-21.192	-26.691	-21.468	-20.375	-24.961	-21.987	-22.99	-21.768	-20.507	-23.476	-21.278	-21.96	-22.727	-23.995	-23.351	-23.755	-25.461	-20.507	-21.981	-19.923	-20.679	-22.453	-21.603	-21.548	-22.008	-18.926	-24.394	-23.785	-23.074	-22.391	-25.413	-18.98	-21.772	-20.325	-21.563	-22.767	-23.689	-23.494	-20.449	-20.765	-22.954	-23.559	-24.297	-21.04	-22.074	-24.585	-23.652	-18.346
1.8881	-1.4366	1.163	0.27997	-0.31465	1.1476	0.85178	-0.54964	0.55736	-0.72425	1.1433	-0.17242	3.3406	0.80402	-0.33844	-4.3152	-1.1719	1.2503	-0.48385	1.0753	-0.77504	0.30432	-0.2803	3.7947	-0.63591	-2.0055	2.3138	-1.826	0.6935	1.0936	-1.685	-1.4401	-3.9041	1.4831	-3.5933	0.31993	2.4272	0.89381	-0.38884	1.3089	-1.0757	-2.4753	-1.1339	-1.7446	1.498	2.6758	1.1904	0.47704	0.31385	1.5084
0.85501	-0.95489	0.37316	-0.52505	-1.3033	-0.69028	-1.8109	2.5692	-2.4843	0.69286	-0.056627	-2.1254	-0.36349	-2.1023	-0.15549	2.401	-1.7853	-1.7839	-0.57299	2.3574	1.2362	0.76857	-2.7639	-0.73239	-0.89468	0.93605	-1.5262	-0.71737	-0.017913	0.42338	1.2594	-0.51053	-2.0818	1.2622	1.008	-1.579	1.5239	-1.2249	-0.43275	-1.5146	-1.6412	-1.2392	-1.2114	2.4822	0.25196	0.41946	2.2957	-3.4458	-1.6492	0.20796
-1.7422	-1.5995	-1.9731	-3.193	-2.7568	-3.2922	-1.3933	-1.0812	-4.808	-1.2863	-1.8016	-0.60111	0.45093	-4.0417	-2.9346	-1.97	-1.0344	-0.14572	-0.72882	-1.3953	-1.2981	-0.18291	-1.2462	1.8158	-3.833	-2.2805	-1.8267	-1.2315	-0.23198	-2.5213	-1.1244	-3.9274	-3.9318	1.2479	-2.0789	-2.4652	-0.81582	-4.4328	1.601	-2.2798	-0.27904	-2.9539	-1.2344	-1.2923	0.15801	-3.669	-3.2087	-2.892	2.286	-0.25176
8.1815	7.975	10.708	7.0073	6.1262	7.8576	6.1829	7.5598	5.206	11.289	7.766	6.2345	6.129	10.555	5.9273	7.7176	5.8924	6.7261	5.6696	4.9627	7.032	4.3922	8.955	6.5804	8.2596	4.687	6.5969	7.6599	7.6996	7.646	4.6099	6.0598	6.499	7.2924	11.063	6.5047	6.6713	8.6823	9.1175	6.3456	7.5495	9.0389	7.9065	3.0479	3.8385	7.7113	3.8181	7.2867	6.7058	8.295
2.3371	0.28424	1.4842	0.70414	1.9667	-1.0698	0.20005	2.4196	2.3423	-1.2434	1.9303	1.4923	-0.51044	3.474	-1.474	3.2571	2.9493	4.634	1.7422	-0.93416	0.14055	0.76537	-1.35	-3.5815	4.2372	-0.2658	-0.1142	-0.20911	3.8473	-1.6065	1.9037	1.7332	0.49946	2.7658	1.4899	1.9791	2.0705	-0.9787	0.62721	3.4509	2.0122	2.283	4.3201	1.9199	0.55483	3.8477	1.7875	-1.2892	-0.50066	-0.23199
8.0563	8.2023	5.177	5.9412	8.9671	3.9618	7.2337	7.2253	7.0106	4.3644	7.0023	0.86393	5.5129	6.3106	4.8693	4.6905	6.437	3.4908	5.075	11	4.6527	5.8851	4.5612	3.8807	7.6428	7.2344	4.6037	2.9875	1.8359	6.2666	5.4996	9.1026	4.0945	2.6436	6.6482	1.1252	6.866	4.9978	5.7012	2.0005	4.9618	4.9532	5.6028	5.9068	5.6899	5.8194	6.563	6.5299	2.8738	5.6944
-5.4234	-6.6053	-4.1648	-3.4332	-8.2677	-4.2618	-4.7594	-4.0952	-5.7921	-7.1843	-2.4317	-4.0947	-6.6318	-5.0572	-4.0226	-3.632	-1.8783	-6.2481	-3.5199	-6.4968	-7.2655	-3.9177	-2.0159	-4.1347	-9.3926	-6.7458	-2.1857	-5.0272	-6.2696	-6.8458	-1.9733	-4.0994	-7.7172	-5.3421	-7.0187	-4.772	-8.8874	-5.7624	-4.8096	-4.4695	-3.3275	-6.4548	-6.1862	-4.8738	-6.0594	-9.7389	-1.8137	-5.7539	-6.1255	-4.3751
-10.29	-11.21	-12.322	-10.569	-10.693	-11.584	-9.2145	-8.0207	-11.14	-11.757	-13.234	-10.967	-12.588	-10.407	-14.492	-12.119	-11.821	-12.121	-11.048	-13.997	-8.8911	-13.132	-14.814	-12.268	-12.077	-12.374	-8.9209	-13.252	-9.2502	-10.552	-10.642	-8.3599	-13.746	-11.335	-14.265	-15.731	-11.988	-14.863	-12.407	-12.231	-9.5761	-13.377	-9.5195	-9.072	-7.5056	-11.676	-10.015	-13.978	-14.873	-10.131
-11.564	-11.01	-12.713	-12.705	-12.052	-8.7055	-11.426	-11.695	-10.79	-16.338	-8.6123	-9.3445	-10.201	-10.818	-11.458	-11.356	-12.562	-13.209	-8.5008	-9.6987	-11.462	-11.072	-11.864	-12.34	-11.144	-10.91	-11.679	-10.408	-10.594	-13.316	-11.274	-10.974	-11.356	-15.943	-10.67	-10.512	-15.09	-13.79	-10.511	-12.822	-16.327	-10.633	-10.768	-14.314	-14.196	-10.34	-9.6232	-11.898	-12.605	-12.205
4.9482	5.9199	6.1818	6.2174	5.8556	4.474	6.0503	6.5792	7.0033	1.7197	5.1524	5.2198	4.512	6.1841	6.0471	5.9769	5.0026	4.7804	7.2335	3.3735	8.6795	3.1321	5.3003	2.0025	4.988	7.7935	3.4048	7.2179	5.7612	3.6068	7.3251	5.1955	5.7038	7.173	7.2036	4.3443	4.3562	5.024	3.3175	5.884	4.2674	6.8305	4.2657	7.5411	5.2645	4.1882	6.1711	4.7313	7.8488	5.4031
0.79287	1.0958	-0.2795	7.2624	5.1808	-0.35348	1.9076	2.7638	4.4316	0.88641	2.2503	3.5155	0.14354	1.0833	3.1461	-0.099931	3.7317	3.382	5.6775	1.0299	4.2903	2.2037	0.90974	2.5491	4.7672	3.6333	4.7448	4.513	2.9672	2.7625	3.1953	1.6092	1.9587	5.003	4.4797	0.32217	3.4917	1.0803	2.6245	1.8447	5.1461	4.5343	1.5884	5.2935	3.2432	3.9373	1.5417	2.5702	0.67418	1.3146
3.7177	-1.2908	1.0287	1.2975	3.1367	2.1966	-2.6438	2.9504	1.2051	0.31519	3.14	2.8807	3.4023	3.0649	1.2304	-3.207	-1.5364	3.6374	1.4645	2.751	0.21802	3.6284	1.7275	1.9605	1.0689	0.86328	-1.5999	-1.4836	-0.078919	-1.8288	0.22516	0.52121	0.48897	0.46838	5.1421	5.9771	0.58983	3.7829	-0.26512	-0.061634	2.0413	-1.9242	-2.5039	4.2302	0.49972	-1.0034	3.6951	-0.10632	1.9399	-0.36712
8.0098	5.9847	5.4998	6.8204	6.0373	7.517	6.1681	9.3023	4.1755	7.7924	3.8858	7.4578	10.316	5.6702	5.796	8.067	6.5342	10.031	11.13	8.1939	5.1079	8.5892	4.5706	8.2021	7.5887	6.3108	5.7381	6.2064	8.2308	3.8179	8.4122	10.831	8.0861	8.139	7.0517	8.8484	6.5453	4.6639	9.9693	4.2468	5.1551	11.917	6.9752	8.4587	8.5459	8.4585	8.0684	10.51	7.832	8.1836
-2.5237	-0.90864	1.0204	0.79748	-3.4233	-3.3583	-2.9034	0.47706	-1.7769	-2.3561	-4.1214	-1.2035	-2.5226	-4.1	-2.6685	-4.9251	-4.249	-3.0044	1.4733	-5.7792	-4.9789	-4.5037	-2.6321	-5.609	-0.16571	-2.6689	-4.5737	0.23964	-0.49987	-0.07477	-2.0787	-2.5664	-0.93939	-2.9865	-0.40742	-2.5908	-3.0136	-0.42952	-2.8003	-2.5402	-3.2242	-4.5263	0.82946	-1.2567	-4.1699	-1.6044	-0.91815	0.36122	1.0262	-2.8593
5.0944	7.6655	7.2919	7.5227	6.6101	4.1689	7.4404	5.7924	4.4286	9.3306	4.9532	5.6975	4.1699	0.90342	5.1972	4.6504	5.065	6.2676	4.3192	8.3867	6.0568	5.3585	3.4874	7.9098	5.9566	6.8865	7.1584	7.8061	6.4575	9.3047	2.1536	2.3398	4.0862	4.388	6.5346	5.889	1.4946	6.9113	5.5469	6.7873	4.319	7.2089	5.4881	5.8095	6.2094	4.5654	7.3365	9.3693	5.7981	4.588
-8.8432	-9.0225	-10.004	-12.664	-13.814	-8.9291	-14.115	-10.881	-10.506	-12.235	-10.631	-11.712	-10.332	-12.945	-10.837	-9.877	-9.5528	-11.348	-6.8334	-9.4315	-9.6787	-10.145	-7.9879	-10.653	-9.4078	-10.964	-10.268	-9.7002	-12.993	-9.1847	-9.8873	-12.02	-10.74	-11.734	-10.571	-11.133	-9.5303	-7.494	-9.9605	-12.572	-10.571	-12.569	-14.745	-8.7629	-15.259	-9.2682	-10.772	-14.372	-12.241	-12.903
-3.9352	-5.666	-5.2862	-3.8688	-2.8859	-7.3946	-5.5825	-4.2484	-3.1739	-3.0823	-4.3238	-1.9008	-1.3131	-6.1948	-4.1662	-1.5731	-5.7443	-2.9894	-5.7693	-7.4165	-5.9722	-3.0106	-4.9549	-3.7802	-2.9731	-4.9233	-3.6222	-5.7147	-5.9974	-6.2896	-6.8678	-6.8466	-9.3326	-3.9623	-2.0905	-3.655	-2.6264	-5.1122	-5.0708	-3.0635	-5.7803	-2.1645	-3.4666	-4.0695	-3.2844	-2.3476	-6.79	-4.1261	-5.7458	-2.8366
-8.5692	-14.691	-11.974	-12.194	-15.481	-11.724	-10.633	-12.095	-12.433	-11.649	-16.608	-13.58	-14.074	-12.057	-11.618	-12.164	-11.688	-14.507	-15.893	-9.691	-14.39	-11.96	-14.709	-9.3512	-15.531	-14.167	-13.422	-12.975	-9.7697	-14.873	-16.069	-14.343	-12.49	-13.673	-9.0251	-13.649	-13.23	-13.409	-12.728	-12.618	-13.707	-11.924	-12.965	-11.25	-17.825	-15.897	-14.699	-12.557	-11.981	-10.646
-15.842	-9.9495	-13.122	-12.944	-13.963	-8.909	-9.7781	-8.7092	-7.811	-9.8472	-13.818	-12.037	-10.641	-13.46	-11.674	-10.34	-11.952	-11.549	-11.805	-12.976	-11.258	-11.376	-9.742	-9.36	-11.919	-8.8023	-12.456	-9.2977	-15.08	-13.896	-11.211	-10.712	-10.477	-9.9366	-10.857	-10.349	-11.865	-11.697	-8.9808	-8.2676	-10.99	-12.809	-13.231	-11.95	-13.503	-9.7205	-15.197	-10.792	-10.168	-10.891
0.55458	1.2896	0.93805	1.708	4.0927	-0.50488	-1.717	-3.0904	-0.41271	-2.0396	-1.225	1.4487	-3.7493	-0.86688	-0.62269	-1.6329	0.49492	0.2279	-1.1109	1.7637	-0.36514	-1.7641	0.0041509	0.18822	0.97844	3.2395	-1.677	-1.5746	-1.8363	1.38	-1.0765	-2.513	-0.021723	-0.048361	0.77616	0.13639	3.9885	-1.9946	-0.58182	-1.1929	1.0469	-1.048	-0.27267	3.5457	0.017484	0.67619	-1.2993	-2.3481	-0.22415	0.38916
-0.72746	-3.0265	-0.37872	-3.0836	-1.1281	-1.9089	0.26855	0.99077	2.7988	0.23051	-3.1714	1.2646	-2.8145	3.6797	-0.14328	0.67587	1.4216	0.47296	-1.7557	1.125	-0.61801	0.63861	-1.5007	-3.1164	-5.3213	0.010013	0.42759	-2.1793	-3.3389	-2.1539	-1.8638	-1.1251	1.1975	-1.1265	-3.8525	-0.75709	-0.24177	-0.82984	-2.4739	2.0412	-0.4769	-0.97641	-1.8183	-0.25896	0.37919	1.0688	-0.34008	-1.154	-1.7703	-3.7591
-13.325	-12.428	-11.884	-14.644	-11.848	-14.303	-9.8851	-13.927	-11.476	-13.197	-13.077	-13.418	-10.752	-11.04	-14.398	-15.784	-10.746	-14.416	-11.061	-12.319	-13.526	-13.029	-12.526	-13.017	-12.369	-14.313	-16.142	-12.626	-15.631	-12.91	-15.826	-13.324	-14.776	-11.811	-14.206	-10.664	-14.874	-11.973	-18.078	-14.165	-13.644	-15.029	-13.455	-11.508	-12.32	-12.353	-12.897	-17.506	-13.104	-15.155
-15.175	-16.191	-13.641	-11.853	-9.7182	-12.13	-14.421	-13.386	-13.356	-18.068	-14.42	-11.905	-16.963	-14.939	-15.979	-15.689	-14.996	-15.694	-13.682	-16.189	-16.945	-13.351	-18.329	-16.738	-14.836	-16.11	-17.909	-16.619	-12.328	-12.313	-13.989	-14.81	-11.61	-14.871	-15.504	-13.326	-13.495	-15.786	-13.623	-15.921	-14.479	-15.722	-13.689	-14.487	-15.284	-15.181	-13.251	-10.931	-13.254	-14.248
-16.24	-16.379	-15.132	-14.892	-12.844	-13.992	-14.151	-15.785	-13.665	-17.623	-13.376	-11.379	-13.845	-17.764	-11.458	-14.002	-13.383	-18.73	-14.636	-13.84	-14.177	-16.381	-15.77	-15.844	-13.597	-17	-15.629	-14.844	-13.237	-15.724	-15.788	-15.965	-10.207	-14.241	-13.583	-13.505	-17.716	-13.988	-11.462	-11.348	-8.9406	-13.786	-17.326	-18.654	-15.676	-14.354	-15.011	-15.86	-14.355	-17.566
-13.099	-13.014	-11.865	-10.984	-12.392	-10.871	-8.2095	-13.891	-15.864	-14.224	-12.245	-11.852	-11.187	-12.462	-9.2108	-12.571	-12.431	-13.581	-10.847	-8.4143	-13.648	-14.697	-9.0063	-12.513	-10.061	-8.9745	-8.5224	-12.741	-13.89	-9.2496	-10.982	-11.349	-11.525	-10.515	-11.441	-12.642	-8.2628	-14.254	-10.725	-11.607	-11.578	-14.618	-11.731	-11.303	-9.9654	-12.895	-12.809	-11.128	-12.328	-13.29
-12.366	-9.708	-18.219	-16.025	-12.393	-12.229	-10.781	-17.502	-12.943	-11.871	-14.065	-12.887	-12.211	-16.162	-12.538	-16.879	-16.621	-14.633	-15.405	-15.359	-15.613	-18.862	-12.431	-15.929	-13.058	-13.991	-11.682	-16.88	-14.875	-12.01	-15.866	-13.663	-15.716	-13.663	-17.042	-17.196	-15.761	-12.141	-13.033	-13.776	-14.808	-11.208	-16.6	-12.972	-16.003	-14.586	-11.335	-14.885	-10.963	-12.166
6.8854	4.3296	1.858	3.4462	2.9805	2.4699	2.6619	5.9013	3.5387	5.3217	2.6859	1.3675	3.9193	6.1797	7.3194	1.0869	3.6584	4.0773	6.9338	1.1048	4.5713	5.312	2.6173	3.9936	3.3698	1.2576	2.4327	3.4235	0.8648	1.5265	0.3847	1.7095	4.3447	5.151	2.506	3.3534	3.0129	1.9446	-0.69677	3.4522	2.2974	-0.35343	3.804	1.497	4.8134	3.4601	4.1092	5.5267	2.0703	1.6227
-2.2003	-0.72363	-2.7547	-1.3536	-4.6915	-5.4289	-2.6189	-1.0253	-3.4635	-7.5527	-3.6869	-4.7317	-2.6214	-5.1668	-2.5501	-2.1605	-5.1882	-3.4282	-1.741	-4.4034	-1.8136	-1.7704	-4.8475	-4.0314	-5.4407	-2.3405	-4.126	-4.45	-3.1129	-5.5327	-2.9887	-4.5233	-7.928	-2.4651	-0.38968	-2.6837	-3.8483	-3.0767	-1.6534	-3.2995	-0.58743	-3.6523	-3.0846	-3.4495	-4.4269	-4.2368	-0.65856	-3.4397	-5.3158	-1.0989
3.3235	3.3972	8.1209	0.94182	3.3851	4.8864	5.6219	4.9748	5.2156	4.3055	2.8448	4.8024	2.5903	8.9453	5.9392	0.96971	3.5218	5.3437	5.9491	2.008	5.434	5.4733	5.6706	4.0609	5.0682	6.3067	5.393	4.8631	2.4062	3.9413	4.6488	2.618	4.378	1.1025	4.3159	5.9651	3.4311	4.1805	7.2816	5.4397	2.9887	2.5973	4.2732	2.5163	5.1712	4.8291	6.161	3.2225	4.6279	1.0248
-2.1004	-6.1625	-5.0232	-3.245	-2.2897	-2.5966	-2.5923	-5.1183	-1.2406	-7.016	-3.5611	-3.8542	-1.3802	-1.2584	-3.838	-1.2541	-8.2218	-4.2868	-3.6389	-1.9637	-4.5537	-2.1295	-5.6718	-2.5773	-5.2444	-0.54354	-1.959	-1.7757	-3.5584	-2.4871	-3.9123	-5.3192	-4.1268	-2.8924	-4.5154	0.79092	-4.1767	-0.91689	-2.0155	-3.661	-3.1012	-4.5634	-2.1011	-5.377	-1.4061	-2.5103	-1.9047	-1.5753	-6.2684	-5.5832
-0.91853	-0.56227	1.5155	-2.0117	-1.6938	0.22728	0.3248	-1.1097	-3.5219	-3.2713	-3.4283	-1.4551	-3.5123	0.40548	-4.2909	-0.53756	-0.54958	-0.38242	-0.011915	-1.272	-1.0608	-1.8662	0.17791	-0.91317	1.5157	0.46731	-2.4942	-0.68837	-0.40549	-1.1016	0.96582	-3.0267	-6.3848	-0.92549	-0.0025403	3.2927	-2.6412	-2.2093	-3.7209	-2.5202	-1.6062	-3.9114	-1.3301	-2.8759	-2.151	-1.6463	-0.61919	-3.617	-0.62713	-2.1125
-23.354	-22.548	-20.972	-22.678	-22.968	-24.904	-21.562	-22.801	-21.372	-22.805	-21.833	-22.334	-24.027	-20.888	-23.638	-23.823	-20.196	-21.37	-22.266	-21.044	-22.945	-18.355	-20.21	-21.423	-23.41	-19.719	-20.774	-19.056	-18.928	-21.967	-20.986	-22.603	-22.279	-21.926	-21.968	-21.66	-21.15	-23.016	-20.826	-20.745	-20.398	-21.977	-22.318	-19.001	-20.736	-22.277	-23.494	-19.607	-23.754	-20.551
9.7158	4.7186	6.0232	4.5213	4.2051	3.7289	4.4443	7.6865	6.9418	4.6166	7.8964	5.9856	4.2958	2.1916	6.2843	2.6397	4.8971	6.2977	6.3653	5.4088	7.5309	2.1101	4.537	3.8416	7.1448	5.2229	4.6606	4.6387	9.3688	4.5512	3.7681	5.7491	1.5168	4.0343	5.9062	4.6316	6.7152	3.9757	6.9184	3.7645	4.5998	3.7517	6.6969	4.4247	7.7642	5.94	5.5619	3.1588	1.8099	2.0967
-2.9626	-3.797	-1.4606	-4.6998	-4.411	-3.8416	-2.2053	-2.9119	0.13118	-3.692	-1.7167	-2.257	-3.8438	-4.5901	-4.2881	-3.2265	-5.3445	-4.0014	-0.40704	-1.6489	-5.4427	-3.0238	-3.4552	-3.3041	-5.4193	-6.6881	-0.77061	-1.7491	-3.5987	0.30007	-4.9756	-3.711	-3.875	-3.7636	-3.209	-1.6208	-2.1355	-2.9609	-1.3168	-4.1658	-1.3033	-5.4904	-1.7572	-3.5976	-5.348	-2.0797	-2.6205	-2.132	-7.5172	-2.4841
8.7372	10.292	11.753	7.6344	9.2379	7.9552	11.289	7.9274	6.4646	6.0959	10.544	9.0891	6.7372	7.3483	3.9051	8.0771	7.1859	7.7407	6.4445	4.495	5.725	9.7669	8.3947	8.6086	6.5223	10.598	9.1688	8.4569	8.3768	6.3766	8.3603	8.3147	11.033	10.577	6.5887	8.8963	6.9808	7.6319	7.492	9.9353	7.9979	7.6585	7.505	8.6004	9.961	9.3592	8.8324	5.6843	9.1884	7.6277
-7.3858	-8.0458	-10.815	-9.8491	-6.924	-10.516	-8.3837	-10.677	-8.691	-9.0967	-7.8262	-10.08	-9.4325	-7.5181	-9.7975	-8.0586	-8.5439	-8.81	-12.013	-7.8474	-9.438	-5.4253	-8.8345	-9.7011	-9.9164	-11.464	-9.6521	-5.6581	-9.7528	-10.199	-9.2847	-9.6911	-10.534	-10.323	-8.7274	-6.7094	-8.1162	-8.241	-11.878	-6.9941	-9.0645	-9.1009	-9.6831	-10.591	-6.6408	-8.0277	-10.027	-10.552	-9.5719	-9.2983
-11.667	-12.074	-11.285	-11.707	-12.889	-12.012	-8.6348	-10.39	-8.6266	-10.838	-10.751	-11.793	-10.895	-9.0975	-11.694	-13.002	-13.691	-9.5805	-13.675	-9.1625	-11.857	-10.586	-13.603	-13.543	-16.526	-11.791	-10.76	-12.799	-15.486	-7.6982	-11.256	-11.569	-11.695	-14.883	-11.781	-10.639	-14.659	-13.689	-9.9589	-13.329	-10.373	-12.129	-12.628	-12.444	-11.294	-11.624	-12.074	-9.9362	-10.682	-14.544
8.8659	9.5446	5.2814	4.8869	6.6601	4.9045	6.2742	8.95	1.7691	9.899	10.034	6.7987	8.511	6.104	6.4153	7.756	6.7384	6.1085	7.9554	8.1331	8.8944	7.2009	4.1613	7.5012	4.0351	9.4777	6.6389	7.8818	9.1078	8.132	5.5589	6.4588	7.1148	6.0454	4.6516	7.7086	8.4061	3.7199	5.2389	6.4412	9.3124	2.5954	5.8568	6.4126	7.8829	7.6796	6.0647	5.6821	8.5804	7.1428
-0.33319	-3.2762	-0.69246	-4.1848	-2.4293	-1.6571	-3.6096	-0.46526	-1.3693	-1.16	-0.71581	-3.5197	0.3127	-2.597	-3.9116	-1.2576	-1.7584	-0.017117	-1.1246	-3.5318	-3.086	-2.4504	0.45843	-4.7469	-2.5894	-3.1764	-1.107	-1.3698	-2.4483	-0.68	0.18767	-0.78476	-2.0982	-3.1099	-2.6424	1.2111	-1.3039	-3.3904	-1.9062	-1.9607	0.22398	-1.7573	-3.5779	-3.6296	1.0347	-3.0681	-4.3863	0.92812	-2.14	-0.39999
-6.6714	-6.8548	-5.5235	-5.2848	-8.2579	-5.9449	-8.8149	-6.6652	-5.678	-5.9977	-6.2446	-8.5096	-7.093	-5.1676	-6.2648	-7.2895	-8.3681	-5.9509	-9.6004	-5.8316	-6.5396	-5.4325	-8.8756	-8.0923	-6.4303	-6.3179	-7.2023	-6.2605	-7.8818	-4.1636	-5.4204	-5.0662	-4.8867	-4.2563	-7.2573	-8.7835	-7.4855	-6.9259	-7.7744	-6.0496	-7.3273	-6.9968	-7.8367	-5.2569	-7.6544	-5.97	-5.7188	-4.9131	-5.4043	-8.5404
6.7092	9.1989	3.5786	3.0747	4.8714	6.0017	5.6444	5.1617	6.5597	5.5717	1.7116	5.1106	7.2378	4.0211	3.9602	3.4641	7.7093	9.0218	1.226	7.8033	4.7685	4.8272	2.6001	3.8335	5.6381	5.4892	4.1615	7.4313	6.1832	3.7064	3.675	3.1318	8.4976	3.7311	1.5406	3.1768	3.4164	3.4613	4.1668	3.6226	5.8372	3.3928	3.2334	6.7671	8.3761	3.9832	3.3305	5.1299	3.2065	7.6387
-10.21	-16.222	-12.554	-13.489	-11.907	-13.283	-10.536	-13.778	-13.069	-13.819	-13.775	-12.865	-12.157	-10.891	-11.849	-11.941	-13.297	-14.462	-13.74	-12.299	-11.619	-13.788	-13.417	-12.784	-12.977	-11.377	-12.728	-11.498	-12.465	-12.378	-16.271	-11.629	-13.895	-13.666	-13.209	-11.916	-12.639	-11.29	-11.492	-12.526	-12.787	-15.725	-15.531	-8.9048	-11.672	-10.488	-15.191	-13.657	-14.39	-16.028
-13.141	-15.485	-12.697	-12.205	-13.789	-13.687	-8.4102	-15.621	-13.534	-11.112	-11.889	-13.131	-13.366	-14.585	-14.512	-14.979	-10.758	-10.586	-10.843	-14.662	-13.853	-12.841	-11.944	-10.2	-11.145	-13.394	-10.973	-15.185	-14.326	-15.109	-14.507	-7.6077	-11.858	-12.056	-13.248	-7.9066	-14.597	-12.759	-12.357	-9.9756	-13.672	-14.807	-11.031	-14.595	-10.921	-13.267	-11.842	-14.163	-11.118	-13.71
-8.3836	-9.1796	-8.0688	-6.8509	-10.018	-8.007	-7.5609	-6.8899	-7.8723	-8.8519	-6.6999	-9.4	-7.4178	-5.7423	-6.2183	-7.8755	-5.9656	-10.054	-4.9163	-6.3756	-5.2964	-11.623	-5.1485	-7.0509	-7.9899	-10.148	-5.3588	-8.9063	-4.0353	-7.3847	-7.6927	-10.325	-9.0166	-8.7996	-6.6772	-6.1115	-9.0917	-6.215	-8.1541	-7.7569	-5.2761	-7.2619	-5.4172	-9.25	-6.7572	-7.2508	-7.328	-8.605	-8.3234	-9.9966
-11.247	-10.967	-10.621	-9.8031	-12.326	-13.134	-12.042	-9.8778	-12.515	-14.166	-10.116	-12.182	-10.965	-12.13	-9.0623	-8.0191	-12.73	-10.413	-9.7161	-9.9307	-14.112	-14.29	-10.425	-12.639	-12.905	-14.041	-11.124	-10.72	-12.149	-11.923	-13.686	-15.181	-11.921	-10.826	-12.039	-12.011	-10.255	-11.354	-12.267	-11.627	-14.609	-11.604	-12.77	-13.133	-11.112	-13.259	-10.996	-7.9695	-13.658	-8.2923
-1.309	-0.50013	0.9405	-1.288	1.0805	0.24421	-2.3611	-2.3611	-0.10906	-1.2795	2.1171	-2.0701	-4.766	0.13856	-1.5353	0.10159	-5.625	-0.80448	-4.0595	-2.8295	-3.148	-3.9127	-1.2266	-2.5821	-0.86425	-1.6155	1.1618	2.2805	-3.0754	-1.2947	-5.3062	-2.014	-1.8509	-1.0369	-0.56199	-3.4741	-2.032	-4.8735	-0.5756	-0.19875	-3.0047	-4.2174	0.6752	-2.2875	-0.1066	1.3168	0.082518	-1.7488	-6.3542	-4.0666
-6.927	-7.8277	-11.228	-11.322	-9.7894	-6.1663	-9.9453	-8.0008	-8.7288	-9.2162	-9.5771	-11.49	-7.4357	-10.583	-9.5318	-11.253	-5.2711	-10.562	-10.69	-11.056	-6.8612	-9.0851	-10.963	-7.8199	-7.4094	-8.5165	-2.8898	-6.3969	-10.801	-11.605	-8.6452	-10.699	-8.4928	-8.6734	-11.37	-8.043	-8.369	-10.107	-7.1277	-11.857	-8.1929	-10.281	-9.3439	-7.1527	-10.466	-11.693	-7.0132	-9.0614	-5.439	-11.056
-1.0657	-2.0816	-4.4748	-1.0121	-2.9792	-3.0344	-1.4838	-0.46728	-3.1966	-4.9313	-5.536	-1.5709	-5.3703	-3.0203	-3.3358	-2.9487	-0.77633	-4.5961	1.8711	-2.4239	-1.492	-1.7486	-2.6718	-1.1201	-1.6786	-2.3472	0.84015	-3.7777	-2.6399	-2.4825	-2.8589	0.046788	-3.5	1.6048	-3.4019	-1.7403	0.7461	-1.6425	-1.6581	2.8388	-3.3124	-7.6052	-4.4333	-0.36859	0.95321	-4.1691	-2.146	-3.4256	1.2939	-4.9894
-22.768	-22.378	-24.223	-20.828	-25.331	-23.691	-21.431	-18.501	-22.623	-22.612	-20.998	-21.591	-21.779	-23.342	-21.761	-23.203	-23.452	-18.709	-20.552	-23.974	-22.024	-21.921	-22.224	-24.404	-23.349	-23.596	-23.734	-23.776	-23.002	-22.067	-22.114	-20.961	-23.569	-19.6	-20.56	-21.89	-21.871	-23.384	-22.327	-18.774	-22.912	-25.593	-20.423	-21.084	-25.511	-21.787	-21.992	-19.346	-25.66	-19.443
-3.0708	-6.5283	-3.1824	-1.1292	-3.8767	-5.2143	-1.528	-2.4354	-3.7524	-3.7417	-6.3262	-0.17632	-3.0528	-4.0094	-3.4482	-1.089	-1.2364	-0.58171	-1.7632	-4.411	-4.1008	-6.2074	1.3794	1.129	-1.4076	-4.6781	-2.1854	-5.8325	-3.1818	-3.9262	-4.3829	-1.9257	-3.214	-2.3124	-0.58561	-3.7251	-1.8717	-0.78216	0.17919	-1.7155	-2.8451	-2.9463	-4.2958	-4.6706	-3.7344	-1.3929	-1.9473	-2.9829	-3.422	-5.5242
-12.129	-14.336	-12.896	-11.45	-12.362	-9.9482	-10.324	-9.2269	-13.478	-11.152	-10.717	-12.028	-8.9584	-7.1883	-9.7366	-12.205	-7.3078	-10.209	-11.097	-11.087	-9.0838	-13.301	-10.972	-10.229	-12.152	-10.971	-8.4999	-13.581	-9.4402	-7.5399	-11.014	-12.425	-10.75	-12.477	-11.09	-9.6595	-10.273	-11.223	-13.065	-7.5218	-9.622	-8.4211	-11.45	-12.442	-10.041	-11.252	-11.058	-11.57	-10.759	-8.2277
6.034	8.2873	3.7274	5.8938	8.7182	6.9374	6.9985	8.1195	3.5263	6.2825	5.8751	6.4987	4.8538	8.4756	7.5	8.4028	5.7102	9.8085	8.7799	3.8146	7.4293	4.0599	6.9315	8.5882	7.3443	9.9209	7.1527	6.7666	4.5951	9.4342	5.8038	5.6034	10.529	6.3837	6.2547	7.8683	5.06	9.1156	6.0536	8.1799	3.8575	6.6506	7.1836	5.7888	6.2619	3.6355	8.0354	7.0971	7.0791	7.2434
-4.0111	0.72905	-2.5656	-3.6224	-3.3945	-2.5839	-4.4653	-3.7137	-2.3158	-7.335	-4.2926	-2.9606	-4.8664	-5.3586	-3.768	-4.7128	-4.1973	-3.7359	-4.0756	-5.9072	-4.9993	-2.6444	-2.9501	-2.9518	-3.7177	-1.964	-0.58519	-3.8339	-2.405	-4.1709	-5.2735	-3.2074	-0.7537	-3.985	-4.0674	-2.6676	-5.9334	-2.1202	-1.6627	-3.0229	-3.5694	-3.5693	-2.7491	-4.9028	-5.0692	-3.4287	-4.7445	-2.2842	-1.0362	-7.0144
-7.2971	-12.691	-8.1233	-10.323	-8.7378	-9.9428	-10.452	-11.922	-10.972	-10.829	-12.198	-8.9561	-8.0407	-12.294	-11.178	-10.859	-8.4132	-12.983	-9.5625	-11.464	-10.812	-8.974	-10.75	-9.5279	-12.864	-13.654	-10.649	-11.269	-10.698	-12.554	-8.1091	-11.305	-10.161	-10.938	-10.073	-12.76	-7.8488	-10.106	-7.8263	-7.9557	-9.3833	-10.263	-9.5171	-12.437	-10.457	-9.6317	-11.816	-9.0498	-7.8413	-11.585
-13.075	-11.892	-14.639	-12.541	-12.813	-12.3	-11.395	-10.321	-14.292	-12.225	-12.573	-13.087	-10.257	-11.562	-12.038	-11.584	-12.075	-18.349	-13.691	-13.364	-9.3702	-11.057	-13.817	-14.785	-12.187	-11.683	-12.482	-10.957	-15.672	-13.136	-11.296	-13.102	-17.177	-12.047	-14.848	-13.545	-16.797	-13.163	-12.223	-10.263	-12.071	-12.247	-12.566	-13.635	-15.894	-11.191	-13.047	-11.767	-15.466	-13.344
-11.423	-14.77	-13.013	-15.927	-14.314	-13.278	-12.34	-15.351	-15.38	-14.965	-17.278	-15.35	-16.434	-15.699	-11.953	-14.427	-14.294	-13.988	-12.643	-13.4	-13.461	-11.301	-15.718	-15.766	-13.113	-16.698	-10.399	-14.524	-15.157	-16.655	-15.006	-13.202	-13.635	-16.011	-15.708	-13.095	-16.272	-16.249	-12.465	-13.565	-12.947	-11.998	-12.531	-14.377	-12.409	-14.326	-12.919	-17.294	-14.948	-12.681
0.12525	-0.6966	-0.17314	-0.46536	2.1065	-0.86174	0.4327	2.5225	-0.17044	0.40059	-0.5402	-0.7362	3.826	2.3219	-0.23233	1.549	-1.0466	-0.064167	0.77587	1.1589	0.092975	-0.72257	-1.3292	0.86499	-0.18743	5.4602	1.585	1.8281	2.312	0.77595	-0.38659	-0.46096	-0.34111	2.903	2.5766	-1.4428	3.8272	1.6189	1.1173	1.8173	0.036194	0.86845	-1.0569	1.6987	0.37025	0.81181	-0.26711	-0.86096	4.381	-0.1538
0.61089	-0.38039	2.1947	-0.29177	0.5219	-0.95977	-1.2124	-4.011	0.37521	0.36155	-6.3102	-2.191	-2.5805	-0.058495	-1.3517	-2.0761	0.66473	1.673	-0.99583	-2.1303	-1.565	-0.79587	-2.8596	-2.5985	3.4833	-3.2508	0.29756	-2.6267	0.042414	-1.9187	-1.1361	-2.1576	-3.6146	-1.4267	-1.9703	-0.064373	-3.5393	2.4931	-2.4765	-0.014505	-3.3206	0.2979	-0.43822	-5.0909	-1.8643	-2.8808	-2.2465	-3.322	-1.9131	-1.7234
-0.2131	1.7089	0.78768	-0.43626	-2.625	-1.2731	3.9925	-0.12172	2.2873	1.2483	-0.95455	-1.3129	2.1509	-0.80449	-2.2414	-2.7189	1.1939	-0.39683	-2.9416	-2.902	-1.9433	-0.11769	1.3078	-1.4295	-1.27	0.1248	-4.3998	-0.92156	-1.1122	-0.39358	-3.1398	1.513	-0.15373	-0.33903	-0.26113	2.3708	0.28561	3.1556	-1.748	2.225	-1.2848	1.926	-0.45288	2.6976	3.7279	-0.44863	0.24288	0.019145	-1.7151	-0.35392
-0.37545	0.57646	-1.6977	-0.6691	-0.77178	0.64465	-3.1842	-0.69832	-3.3859	-1.3135	-3.4763	-2.5347	-2.2585	-0.35835	-0.8107	-1.0088	0.9663	-2.9728	-1.7958	-2.0107	-0.10094	1.8457	-2.3803	3.1623	-2.9828	0.54537	-0.36221	-1.4035	-2.7775	-1.3525	0.89021	0.30799	-1.7194	-2.2288	-3.8018	-1.0418	1.5843	-5.1663	-3.3278	-4.3181	-2.7741	-4.4849	-1.2605	-3.4117	-2.3913	0.54478	-4.1914	-3.9344	-0.37326	-2.0741
-12.28	-11.15	-10.314	-12.095	-9.4369	-14.444	-10.039	-11.986	-7.0399	-11.963	-9.3082	-8.8395	-11.476	-10.482	-10.164	-12.183	-12.538	-12.334	-13.129	-10.004	-11.886	-14.372	-9.2881	-13.675	-11.099	-11.3	-9.3727	-8.5767	-10.512	-11.166	-11.409	-11.618	-13.769	-11.489	-11.982	-11.266	-11.406	-13.183	-9.4328	-12.094	-12.027	-11.046	-13.857	-11.831	-11.603	-13.326	-8.1947	-12.007	-7.93	-9.8345
0.75525	0.44092	0.81077	0.72696	-0.37552	-2.4425	-0.15787	0.10549	-1.0919	0.92394	-1.5823	1.5791	-0.94828	-0.38847	-2.1696	0.76747	0.8227	0.031799	1.4663	3.0002	-1.5585	1.4377	1.1139	0.78787	-0.021088	1.2992	-2.2105	-0.86375	-0.12663	-1.7376	-1.182	1.5645	0.078019	-0.86087	-1.1688	2.5943	0.54222	-2.5242	1.4404	1.1368	3.8703	0.07784	0.59876	0.33585	-1.5159	-0.91499	2.8426	-2.2777	0.092567	-1.4846
1.0077	-0.31918	0.68886	0.22738	-1.6189	1.2362	-0.89661	-1.8525	-0.59904	-0.38625	0.54237	2.6616	-1.5765	-1.181	-2.3997	-2.0409	1.9872	2.28	-2.6572	0.58755	-1.9065	0.59146	-1.6022	3.3701	-6.4038	-0.86394	-0.74388	-0.85953	0.67361	1.5051	-1.0108	-1.0913	0.0011043	2.0521	0.29177	3.0934	-0.88189	1.0073	-2.1438	-0.4067	-2.4347	-0.74636	1.9838	0.60595	0.23739	-0.84081	2.2816	1.8025	3.0568	2.5673
-2.3703	0.97739	3.1661	-0.55303	-3.3178	-4.6589	-2.7737	-3.7862	-0.61917	-1.6403	-0.6101	-1.1115	-0.87856	-2.2137	-2.0304	-2.6196	-3.9785	-3.1272	-2.2366	-0.80731	0.66704	0.35153	-2.8232	0.046198	2.1015	-1.404	-1.5811	-1.0165	-3.1102	-2.1115	-2.6407	1.4543	-0.23501	-1.4057	-0.85134	-0.67422	-1.1735	-0.42066	1.6967	1.8631	-1.1961	-0.2047	-0.41867	-0.86312	-0.58083	-0.83643	-1.3989	-2.2793	-0.87879	-0.4511
-11.796	-10.661	-12.664	-11.828	-13.905	-11.422	-9.6217	-14.595	-11.554	-10.646	-8.0264	-10.641	-10.285	-11.613	-10.119	-8.0869	-10.78	-11.189	-10.639	-9.7713	-7.7569	-12.421	-11.011	-12.321	-11.959	-12.459	-13.489	-11.947	-11.669	-13.351	-10.521	-10.3	-13.685	-13.521	-10.795	-13.335	-10.762	-13.553	-11.033	-11.768	-10.352	-14.856	-10.85	-11.385	-8.0704	-9.3257	-11.609	-11.225	-13.812	-11.479
0.97603	-3.5813	-3.4501	1.4142	-1.9366	-1.725	-2.7815	-2.6071	0.55143	-2.2674	0.16821	-3.2665	0.45576	-0.11024	1.5956	-1.8965	-1.4646	1.2089	0.51802	-4.5435	-1.6096	-0.55302	1.6909	-1.4666	0.021758	-1.0043	-1.3244	0.36526	-0.54143	0.18022	-1.8468	0.23991	-3.0645	-1.6692	-1.164	-5.1956	1.3437	-0.6035	-2.1493	-2.8961	-1.1289	-3.5433	-2.0368	-2.4987	-0.070071	-1.7819	-3.5141	-0.40102	-1.6628	0.77972
7.2431	8.5105	9.8842	9.5526	7.0552	7.1315	13.375	5.6559	9.1587	7.3636	7.5727	7.3251	7.6015	7.7295	6.8348	7.9472	9.2627	9.4767	9.1792	7.3695	8.2794	8.8322	6.4577	8.437	4.3953	9.8634	8.7876	8.7678	9.6337	9.2175	7.9912	12.153	8.6203	9.4827	7.3982	9.4941	8.3704	9.4308	8.3352	7.2738	2.8156	8.3609	6.7123	7.3996	6.7636	9.896	6.212	14.168	8.2529	7.6973
1.4632	3.605	0.17015	1.4821	-0.034382	-2.2139	-0.15152	-1.4024	2.0792	3.1078	-1.3849	-5.7643	-0.7568	-0.97597	-0.72837	-2.6585	-2.7485	-0.43913	0.12887	1.8166	-1.6818	1.7429	-2.2586	2.0561	0.43435	-3.7873	-0.0071589	-3.098	0.04924	-1.2822	-1.3128	0.3707	0.072288	-2.3509	-0.40589	0.55832	0.05786	-0.78158	-0.44944	1.4608	-1.6468	1.0906	-0.97974	-4.3161	-0.59563	-0.71355	0.45245	0.89756	0.18823	-1.0176
-11.573	-12.568	-10.53	-9.5513	-11.618	-12.098	-9.3142	-9.3123	-13.138	-12.979	-11.958	-12.402	-13.966	-10.911	-10.54	-10.198	-10.341	-11.891	-11.489	-12.518	-11.869	-12.968	-12.786	-13.046	-13.003	-14.047	-9.435	-15.279	-11.031	-8.4831	-14.987	-10.565	-10.711	-9.1411	-10.182	-10.731	-13.068	-10.319	-9.058	-12.836	-11.243	-13.428	-11.694	-10.446	-12.087	-13.884	-12.824	-8.0363	-11.956	-13.561
-4.4547	-6.8333	-3.3197	-3.8634	-6.0207	-6.1303	-3.9435	-4.7416	-3.5375	-3.9069	-6.4921	-4.5517	-1.8148	-2.5597	0.22577	-3.5	-3.2298	-4.4906	-4.6598	-6.0332	-5.6863	-5.8947	-5.8983	-2.4629	-5.6558	-5.322	-6.9446	-6.4272	-5.4365	-4.8505	-6.5732	-3.5964	-4.3885	-3.2688	-5.1829	-3.6045	-5.6509	-2.8531	-5.527	-5.1011	-5.9268	-5.6934	-6.1305	-5.3695	-3.4896	-4.2807	-4.572	-7.0881	-4.8877	-2.0139
-14.879	-15.384	-14.766	-15.05	-11.267	-11.991	-11.449	-10.858	-11.96	-15.369	-13.556	-17.791	-14.211	-15.892	-13.929	-12.541	-14.084	-13.798	-13.564	-13.745	-12.329	-12.665	-14.362	-10.846	-16.357	-13.183	-8.7349	-14.685	-12.884	-11.197	-16.484	-12.458	-11.075	-16.272	-15.353	-16.841	-13.236	-9.2808	-11.535	-11.854	-11.726	-13.588	-14.267	-13.621	-11.348	-11.617	-15.591	-9.4192	-15.893	-15.656
9.3287	8.048	4.2781	2.6136	7.9301	4.8227	5.4435	7.2059	9.2625	4.9541	5.399	8.6424	3.9113	6.7934	6.7767	5.5499	5.4239	6.4521	4.4737	4.9272	5.6952	4.2159	8.7115	9.1611	4.755	7.4529	7.2825	5.736	5.541	4.6594	3.7856	4.564	5.2634	5.9474	5.5178	3.065	5.5938	3.859	8.388	4.6176	5.1215	1.2242	6.357	5.1645	6.4909	4.7974	9.1459	6.0275	5.5829	7.5754
-0.0055507	2.1083	2.4409	-2.9327	1.7368	0.88884	-1.8143	-0.47166	2.558	-0.97766	2.6955	1.231	-1.2672	2.0616	5.4518	-0.13095	0.42575	1.0454	-1.5546	1.9942	-0.66274	0.33094	0.98714	1.5507	-0.68341	3.209	1.5887	1.4215	0.33487	2.0489	2.9829	0.78179	0.16766	1.4531	0.9203	4.297	-0.21251	3.7385	3.1356	0.89306	-0.6093	1.3256	-2.7163	-0.10416	1.3822	1.7831	1.3266	3.9755	1.5878	0.57648
-0.43545	-0.28755	-2.2677	-4.9819	-3.1472	-4.6094	-2.6661	-4.6433	-4.9306	-3.7829	-3.139	-3.5355	-3.1485	-0.16575	-2.917	-2.4553	-2.7256	-1.5918	-7.4713	-1.4627	-3.5315	-2.3076	-0.82321	-5.3334	-1.8094	-1.7229	-3.394	-3.8743	-4.5217	-3.2497	-3.6375	-1.3286	-1.6291	1.4045	-0.8103	-6.0413	-1.6582	0.75017	-2.1951	-4.4835	-4.1608	-1.738	-4.578	2.325	-3.8469	0.24476	-3.8796	-2.3968	-1.0643	-2.7883
7.529	4.8741	6.3992	6.6255	10.868	9.365	8.5631	9.8585	9.0895	7.7969	8.4357	7.9029	10.285	9.5044	10.218	9.3388	7.5964	7.9989	7.4041	6.4815	9.1883	8.1381	9.0346	5.7001	2.9606	5.5568	8.6319	7.6733	10.045	10.705	6.151	9.9902	9.753	11.083	5.1675	9.5237	6.9764	10.761	6.4894	9.2117	8.614	7.9777	5.4266	6.4309	6.7044	9.5033	7.6914	6.9685	7.2371	8.9013
-1.4242	-0.6211	-2.5429	0.38084	-0.27352	-1.1804	-3.4949	1.3535	-0.97304	-2.8086	-2.0884	0.92072	-4.6842	-2.8181	-2.9498	-2.6412	-3.1111	-1.8588	-1.3483	-3.0188	-2.4234	-2.9032	-1.4613	-1.1832	-1.6791	-1.5178	-2.7564	-1.1453	-0.2587	0.25124	-2.4542	-1.5639	-1.1623	-3.8265	-2.3282	-4.8343	-3.6157	-4.2303	-5.5444	-4.0561	-0.52076	-2.8067	-4.3853	-1.8694	-1.7216	-4.3261	-3.5075	2.839	-4.8607	-3.1355
-0.50796	2.8549	4.9342	4.1941	4.9683	3.5867	4.2095	1.2729	1.8301	1.9646	2.3258	2.7206	4.7913	2.392	1.4885	2.205	1.5935	2.4951	1.9323	2.5376	3.1288	0.21985	4.1047	6.774	0.46583	1.926	4.0224	3.474	2.5341	1.3769	3.0331	0.96716	2.0379	-0.087592	3.5203	0.082099	3.3848	3.676	4.3552	5.531	-0.75122	0.33758	2.3788	1.3936	3.6877	0.24163	3.6785	5.3747	4.135	2.6324
8.4038	1.8312	5.3892	5.78	4.8147	6.7437	4.0509	9.1627	5.3912	4.3136	7.3866	7.9581	9.5097	7.7148	5.4876	6.7732	5.8799	3.7923	3.7974	3.5671	7.9791	8.051	9.4204	2.914	4.9396	8.2795	6.0257	4.772	12.217	5.9176	5.4799	7.5046	7.6131	8.1115	7.8822	9.4831	7.0108	7.6607	11.006	8.4422	7.8026	8.7605	6.5881	6.1137	3.5171	6.5705	9.4213	6.8321	7.8964	6.244
2.528	2.6183	2.9633	0.82664	2.1901	-0.34639	0.37769	3.0162	1.379	-0.57259	1.161	0.90969	0.90408	0.24716	-0.84494	0.49253	0.91885	1.9711	-1.9768	-0.32649	1.0946	0.6028	-0.80711	3.7186	0.76922	0.67841	-1.2819	-0.22816	1.7087	2.0779	6.957	-0.64066	-2.0017	-1.0568	-0.63961	-4.3882	2.3955	-0.9681	-2.6068	-0.25853	-2.1648	2.9591	-0.19473	0.30738	2.1688	2.2793	-3.794	2.9893	-3.508	0.048465
-8.8175	-5.2682	-3.3535	-4.5156	-4.1314	-5.4704	-7.7147	-6.9926	-7.7795	-6.2745	-5.5809	-7.1796	-8.9016	-5.2265	-2.9602	-6.5258	-4.733	-7.0077	-5.6366	-6.3269	-6.1948	-7.168	-4.1404	-4.9323	-2.8239	-8.094	-7.1471	-3.1721	-1.716	-6.1567	-4.4115	-4.7996	-5.6536	-7.1806	-7.59	-7.5365	-4.673	-4.1618	-8.0446	-5.2899	-6.422	-7.4122	-5.1119	-6.9306	-4.7738	-5.7492	-3.5587	-6.3071	-6.8393	-5.2391
1.8814	0.9364	4.4195	-1.0332	1.0669	1.1098	-0.10169	2.0386	-0.43844	0.17926	-1.8242	0.49333	-2.0427	3.2012	1.0653	1.2421	-0.26369	0.98953	1.2212	4.3833	1.0161	0.89877	0.38715	2.6576	1.9216	1.0945	-0.12978	-0.37058	1.1022	4.3424	4.6492	-0.36969	0.8077	3.8147	4.6782	0.76208	1.8463	0.63079	3.07	0.31508	1.9987	-1.2207	0.705	-1.4413	0.73916	1.7475	1.0284	3.0063	0.7614	1.3462
3.4851	-0.058714	2.1762	-0.62574	1.8664	-1.9753	-0.74661	-1.6695	0.89578	0.32434	-0.70002	-1.3446	-2.6284	0.34473	-0.64798	2.1359	-1.8731	0.87974	0.10593	0.17987	1.1701	0.015693	-0.73101	-3.487	-0.97552	-0.19619	-3.3619	0.51134	0.35344	-0.19426	2.9311	0.81345	-1.1143	-0.86306	0.99965	0.81596	3.7288	2.8012	-1.4759	2.8847	0.54619	-1.0008	0.11947	4.1618	0.27127	0.26342	-0.33651	2.0162	-0.65505	1.4573
-11.198	-6.3352	-7.0157	-8.6352	-3.9798	-7.7826	-6.6158	-11.207	-6.6064	-6.3171	-6.4749	-6.5476	-8.1758	-7.8086	-6.698	-6.9209	-5.5695	-6.3673	-6.1595	-10.234	-7.6516	-6.7608	-9.5381	-7.755	-7.6773	-7.6346	-8.729	-9.1326	-10.821	-8.5975	-7.3522	-6.6021	-7.9762	-7.3617	-11.538	-5.3074	-7.5907	-6.6926	-7.0149	-5.8997	-7.0795	-5.0935	-7.269	-5.6866	-6.9676	-10.519	-6.9226	-6.6237	-3.8101	-8.0931
8.8999	12.288	5.1008	11.162	8.885	8.5944	10.4	11.686	12.227	9.4476	11.636	12.149	7.6377	12.266	9.9589	8.595	8.9727	11.403	9.4832	10.504	8.9508	10.456	10.487	11.492	9.3964	9.6588	8.6515	13.696	9.1857	9.6437	12.589	10.408	12.07	8.7108	9.1212	9.6683	9.0128	9.2452	9.8522	10.328	8.3751	9.3276	11.964	9.6346	13.279	11.14	10.367	7.2461	11.451	11.02
-0.28574	-1.8894	-0.85201	0.027217	0.49681	2.1948	1.757	-0.068872	2.2048	0.45939	1.7252	0.47972	2.6011	1.3722	2.9661	2.9682	0.20584	0.68789	-0.71073	2.8966	0.40468	-1.2763	1.5061	3.8904	4.9753	-0.62433	1.7662	1.4732	1.044	2.8428	0.092048	1.0075	1.0375	2.1073	3.9183	1.9816	3.1637	-2.3632	2.7923	-3.3482	3.2208	3.801	-0.088404	-1.2504	5.3899	2.2518	-0.20574	3.3031	5.0196	1.2422
1.824	-1.0171	-1.8126	4.2587	2.753	-2.4692	-0.58452	2.6072	-1.6614	-1.6242	-0.90993	-0.17831	-0.83769	-1.6327	-0.94148	-2.5236	-2.2766	-0.66364	-2.07	0.71963	-2.9207	1.0043	-4.7631	-0.65157	-2.5208	-0.76068	-1.8008	-1.0603	-1.1034	3.1779	-5.4886	-0.11912	-0.4448	-3.8356	1.0057	-0.07356	-1.4182	-0.51715	-1.5408	-1.8864	-1.5995	-1.1412	0.4726	-1.4868	-0.50061	1.9866	1.7795	-2.3859	0.25031	0.91045
-9.4121	-8.3514	-9.209	-6.8723	-9.9313	-11.787	-10.955	-6.4413	-6.5142	-5.881	-9.6203	-5.6585	-7.0059	-10.702	-6.508	-10.551	-10.635	-11.936	-7.5095	-11.28	-7.6824	-6.1234	-7.4434	-9.1451	-8.9716	-8.6701	-10.189	-9.7842	-9.2769	-9.1292	-9.3169	-10.331	-11.444	-10.285	-8.8228	-12.186	-11.753	-8.8864	-7.9932	-8.2959	-7.1023	-9.9187	-5.243	-7.5419	-9.961	-7.2802	-12.175	-7.8741	-8.5721	-7.5722
-13.246	-10.73	-13.373	-9.6258	-11.022	-11.734	-9.7517	-13.555	-12.823	-9.2639	-10.18	-13.655	-13.242	-13.735	-11.18	-11.518	-12.519	-14.543	-10.22	-10.799	-11.707	-12.232	-11.39	-10.885	-9.2846	-11.235	-10.913	-12.189	-12.098	-11.098	-11.436	-8.3785	-12.606	-14.069	-11.813	-8.3753	-11.785	-13.887	-11.726	-12.265	-9.9782	-13.59	-12.706	-11.629	-9.0689	-9.8717	-11.876	-9.9753	-10.567	-11.431
-1.4309	-0.12477	-6.0035	-4.4231	-1.8591	-1.5449	-2.9961	-4.3864	-4.6154	-5.6492	-4.0839	1.1654	-4.7518	-5.2009	-2.2068	-5.6217	-6.4962	-4.4269	-2.0586	-4.4178	-0.88746	-5.4277	-3.5143	-5.779	-5.105	-5.1401	-1.0781	-5.5881	-1.9242	-2.0328	-6.4631	-0.79969	-0.20335	1.258	-2.4496	-2.6814	-3.5685	-3.0594	-4.458	-1.6099	0.05128	-4.8682	-4.9731	-3.8959	-4.7298	-3.6065	-5.1313	-2.3927	-3.366	-5.797
-12.271	-12.41	-11.817	-9.3306	-12.523	-8.5654	-9.592	-10.678	-10.483	-12.744	-12.207	-7.4121	-13.653	-9.0601	-11.155	-12.512	-9.3958	-9.5154	-9.8405	-11.803	-10.189	-11.44	-12.354	-9.0176	-10.436	-8.7739	-12.136	-9.5958	-12.496	-13.21	-7.4687	-11.658	-13.066	-10.311	-5.9685	-8.6352	-10.593	-9.0527	-10.857	-8.4932	-12.925	-10.969	-10.652	-8.9418	-9.3324	-10.675	-14.136	-11.722	-11.134	-8.6649
0.066211	-7.1411	-2.3319	-5.7641	-3.3616	-2.1428	-0.8803	-3.7407	-3.42	-4.7914	-3.938	-2.7091	-1.5751	-0.84812	2.5212	-2.2465	-3.6742	-4.8161	-2.9157	-4.3807	-2.77	-2.9925	-2.0793	-1.7756	-2.395	-5.2157	-4.5419	-2.6015	-3.9709	-3.6849	-1.9245	-3.1654	-2.5043	-2.7994	-3.3655	-3.6003	-3.6918	0.17794	-3.3063	-2.6024	-2.3926	-4.242	-3.3839	-3.2689	-4.6924	-3.8689	-5.0669	-1.819	-0.27485	-2.1085
-12.339	-10.842	-9.062	-12	-9.6214	-13.741	-10.208	-14.742	-13.339	-9.4275	-10.128	-12.213	-7.8608	-10.12	-13.09	-11.121	-9.8599	-9.2779	-10.408	-11.499	-13.141	-9.9253	-11.739	-8.4458	-10.655	-13.704	-12.227	-9.3129	-8.1852	-11.181	-10.477	-12.205	-12.323	-10.245	-8.5378	-11.077	-10.464	-11.644	-13.519	-10.364	-10.375	-16.54	-7.9089	-9.3159	-12.024	-5.8226	-7.0456	-9.9991	-12.355	-10.384
-2.7914	-1.9679	-2.7589	-2.2203	-3.9276	-3.3676	-2.4317	-2.43	-0.52661	-0.88302	-3.8032	-3.1196	-3.6972	-5.7989	-1.5899	-2.5545	-5.4487	-3.2692	-1.7067	-0.052223	-3.6529	-2.3961	-2.2787	-2.4923	-3.711	-1.45	-2.917	-0.48976	-1.5132	-3.9632	-4.3384	-0.46405	-2.5599	-2.2151	-3.478	-4.7531	-3.0416	-1.6251	-1.1124	-2.8917	-2.8159	-0.32849	-3.1969	-4.3605	-5.0883	1.4089	-1.1081	-0.16144	-2.5315	-0.86799
-12.738	-8.3732	-8.1618	-7.4573	-11.019	-8.2394	-6.6117	-11.534	-8.2651	-7.2338	-7.9867	-7.4748	-11.077	-8.9097	-8.2061	-4.3766	-7.598	-7.3356	-8.7595	-5.854	-6.3702	-6.5307	-9.1911	-5.8296	-5.014	-5.6046	-9.4248	-8.9556	-7.8673	-12.991	-10.802	-7.9264	-8.9161	-6.8693	-10.481	-8.7428	-6.5408	-6.4202	-5.6784	-6.5571	-8.4944	-9.1711	-7.8965	-5.8806	-6.8308	-8.8258	-8.9314	-4.5623	-9.3392	-7.3502
9.7464	9.5001	7.8239	0.61724	6.7768	9.6488	7.7967	7.6045	8.2655	5.9186	6.5684	6.833	6.0866	8.5468	6.4665	8.8976	7.6093	9.0756	10.304	6.7634	7.2339	8.8829	7.2127	8.8109	9.2221	8.1754	7.9142	5.8889	9.9157	7.6273	8.1351	7.5173	2.5521	8.3366	10.763	8.0931	8.518	11.142	2.5225	8.781	7.7174	8.3692	7.1179	7.1167	7.3201	6.5873	6.2133	8.5042	8.8516	10.866
-9.7996	-11.28	-11.612	-15.964	-11.598	-12.333	-14.338	-13.354	-15.715	-13.261	-10.669	-14.043	-13.911	-12.931	-11.43	-12.821	-15.935	-11.801	-9.3548	-15.559	-13.04	-11.118	-12.094	-13.527	-10.014	-13.74	-13.179	-13.668	-9.3629	-10.361	-12.063	-12.128	-14.207	-14.459	-12.703	-14.202	-12.854	-14.719	-14.178	-13.707	-14.104	-14.031	-10.179	-12.341	-9.4344	-14.219	-14.764	-16.035	-13.82	-11.761
-7.6045	-3.4621	-5.7567	-5.5377	-5.7029	-7.8532	-4.5719	-3.7636	-5.4345	-4.4314	-4.3819	-4.9928	-7.7256	-5.803	-5.7843	-5.6407	-4.2234	-8.7015	-6.5897	-3.8252	-3.8836	-5.2762	-4.3349	-7.4121	-5.3788	-6.7833	-9.8594	-8.7715	-7.0411	-7.3637	-5.383	-7.3956	-8.3072	-6.2075	-7.1931	-4.3252	-7.9476	-5.2647	-4.7252	-7.1898	-5.3917	-6.3907	-6.6819	-3.3872	-5.3088	-6.8164	-2.3882	-8.6629	-6.8351	-6.8929
-5.916	-7.1639	-1.6772	-4.1062	-7.832	-2.8522	-9.6573	-6.2285	-5.0144	-5.214	-9.0121	-5.4592	-8.1325	-6.1017	-6.8979	-0.97531	-3.8417	-5.6792	-5.459	-6.3421	-6.5697	-5.4999	-6.1756	-2.8321	-2.1798	-6.1362	-1.2238	-2.3246	-4.6304	-9.138	-4.3927	-6.0985	-5.5196	-5.9815	-0.93298	-4.8515	-6.6476	-3.1556	-6.5705	-6.2643	-6.7236	-3.9566	-7.0937	-4.711	-3.8495	-6.9463	-6.4677	-6.7692	-7.5269	-5.4556
-3.9759	-4.0245	2.5321	-3.8505	-5.2134	-1.5047	-3.0414	-4.6368	-2.8764	-2.907	-0.30391	-2.833	-2.3305	-2.1552	-2.4222	0.0052797	-2.7084	-4.6771	-3.658	-2.9011	-1.7832	-3.208	-2.1072	0.99028	-3.0532	-3.5966	0.89006	-3.1073	-2.3036	-3.4556	-0.45809	-2.6665	-1.6496	-0.89157	-3.5405	-2.3479	-1.9633	-2.487	-4.1406	-3.1472	-3.4251	-4.2383	-7.2394	-0.030184	-4.0389	-2.2817	0.43581	-0.53313	-3.0878	-6.7717
-13.93	-13.265	-13.395	-12.748	-14.866	-14.197	-12.619	-16.358	-15.166	-14.077	-13.716	-14.02	-14.829	-16.286	-11.83	-14.098	-15.405	-15.295	-15.52	-11.515	-17.014	-14.969	-15	-14.737	-14.444	-12.507	-16.609	-13.361	-12.93	-14.948	-15.314	-15.085	-12.453	-13.868	-14.284	-12.81	-15.37	-10.537	-11.233	-13.705	-12.585	-12.791	-14.758	-14.142	-16.633	-14.196	-12.034	-16.344	-18.243	-17.924
-12.906	-11.146	-12.425	-14.931	-11.789	-14.855	-12.797	-12.299	-9.8056	-11.016	-13.462	-13.328	-10.37	-10.551	-11.767	-10.586	-17.951	-14.366	-11.126	-15.584	-12.338	-14.126	-13.617	-11.724	-14.595	-12.011	-12.395	-12.545	-12.168	-12.959	-13.086	-14.484	-14.406	-15.413	-10.872	-12.659	-12.451	-13.371	-14.744	-16.645	-16.122	-13.294	-8.8853	-14.047	-13.566	-11.942	-9.722	-13.783	-12.874	-13.045
1.02	1.368	4.1312	3.1193	-0.036508	2.7364	0.19701	1.753	-6.4968	2.3221	3.3926	5.6865	0.63033	1.4549	1.9796	2.1532	0.37413	4.3247	3.7639	3.8519	0.91501	3.2141	1.2944	4.1485	0.95145	-1.9417	0.65392	1.3047	4.7814	0.14765	2.7929	2.5774	3.2157	2.039	5.6717	0.093824	0.4418	1.5315	2.1029	1.6823	4.5245	1.5722	3.0673	1.086	1.4495	0.96097	0.87164	4.4475	2.4183	2.5185
-19.671	-22.315	-23.239	-26.252	-20.905	-21.445	-21.907	-19.95	-23.316	-20.161	-20.551	-18.762	-16.939	-21.32	-22.436	-20.545	-17.551	-23.629	-22.167	-19.56	-25.759	-23.173	-18.178	-23.268	-21.003	-21.998	-24.575	-23.67	-23.074	-23.483	-20.195	-21.722	-23.058	-22.05	-24.407	-24.857	-25.227	-20.84	-22.321	-20.68	-22.561	-23.339	-23.067	-21.004	-21.832	-26.14	-23.678	-21.465	-22.412	-22.24
-10.986	-12.924	-11.526	-11.835	-13.934	-12.312	-10.578	-11.558	-11.864	-14.594	-14.247	-15.737	-14.07	-11.613	-8.3465	-12.93	-12.881	-14.504	-14.766	-12.826	-11.866	-13.107	-14.251	-11.265	-16.87	-10.531	-13.329	-12.191	-15.464	-11.871	-9.7025	-13.43	-11.134	-14.076	-13.192	-14.145	-14.313	-14.31	-15.979	-14.629	-10.535	-13.631	-11.702	-11.533	-13.357	-13.126	-12.496	-12.941	-13.086	-13.083
-2.7808	-0.46824	-3.5947	-4.0512	-0.59635	-5.8439	-1.9291	-3.635	-4.4122	-3.6906	-1.4195	-3.2676	-3.9102	-4.2436	-5.0887	-8.7649	-3.7245	-4.2532	-5.9991	-3.114	-5.9464	-2.5698	-6.9269	-4.1492	-2.3337	-3.131	-2.4182	-3.9972	-4.5918	-3.5787	-6.291	-6.432	-3.2285	-1.3688	-1.2531	-6.509	-3.1739	-5.6103	-3.1846	-5.4315	-2.9589	-5.1071	-5.1416	-5.8607	-3.7146	-1.9604	-3.6853	-1.0036	-2.9931	-3.4322
-7.3409	-6.6231	-10.241	-7.9791	-9.4173	-5.8638	-7.9864	-9.1444	-10.203	-9.9236	-7.2027	-8.2137	-10.867	-10.611	-10.39	-13.216	-12.528	-8.5435	-8.1838	-7.0242	-9.1293	-9.5745	-10.674	-4.5449	-11.712	-11.87	-6.9634	-11.796	-9.8524	-9.1758	-8.6378	-9.2942	-10.294	-11.578	-9.137	-6.7628	-8.0173	-7.7711	-9.2723	-6.7063	-11.137	-8.6492	-6.2348	-11.692	-10.377	-8.154	-7.3515	-9.7765	-11.39	-9.5352
-12.61	-13.174	-11.199	-11.052	-13.656	-12.072	-10.97	-10.589	-11.263	-7.2829	-15.647	-10.909	-11.278	-11.589	-12.221	-12.684	-11.835	-12.64	-15.456	-12.896	-10.657	-13.103	-11.496	-10.698	-13.878	-9.5912	-11.821	-9.5176	-11.012	-13.337	-12.704	-13.281	-12.623	-9.9977	-8.2083	-11.788	-10.607	-10.965	-14.794	-12.015	-14.558	-14.74	-11.7	-12.567	-12.354	-12.605	-11.723	-10.742	-13.593	-9.5369
-2.5195	-3.7137	-1.3272	0.79842	-2.4564	-3.2123	-1.7961	-1.099	-1.0745	-4.5449	-1.0886	-2.4204	-0.32226	-2.8911	-3.0484	-0.50921	0.41688	1.078	0.13754	2.3522	-0.13867	-4.3162	1.9367	-4.3426	-1.3828	-1.2168	-1.6491	-2.4037	-4.6889	-0.30072	-3.3339	-0.19098	-3.9499	-4.894	-4.3084	-0.35544	1.0048	-2.7513	0.27097	0.0083547	-1.4174	1.5209	-6.0219	-2.7801	-1.0534	0.72129	0.50072	-1.0323	-0.049878	0.10659
-14.956	-13.377	-17.478	-13.42	-13.673	-14.329	-14.565	-12.866	-15.123	-11.004	-16.301	-14.82	-12.718	-15.527	-12.464	-14.96	-11.652	-20.246	-14.568	-13.343	-13.652	-13.635	-14.791	-18.007	-13.87	-13.736	-17.251	-13.918	-17.872	-14.595	-12.178	-15.026	-16.356	-11.399	-14.403	-14.865	-15.53	-11.493	-14.908	-16.068	-15.685	-12.769	-15.096	-15.844	-14.167	-13.59	-16.805	-16.256	-14.086	-15.522
-11.282	-12.885	-13.33	-15.291	-15.148	-11.872	-13.119	-14.637	-11.9	-12.666	-12.898	-14.094	-15.202	-12.524	-11.97	-13.334	-14.841	-12.535	-13.334	-14.543	-16.211	-11.826	-14.823	-15.783	-13.341	-13.182	-10.136	-11.173	-10.046	-14.271	-12.789	-10.434	-11.861	-12.075	-10.208	-14.842	-16.23	-14.288	-13.485	-12.441	-14.11	-13.043	-12.998	-13.688	-12.808	-12.113	-14.364	-14.515	-11.942	-12.62
-8.3795	-10.63	-6.1825	-8.0806	-10.101	-7.3654	-8.9757	-7.4699	-6.8336	-7.872	-9.5128	-9.5615	-10.158	-9.6256	-5.9865	-6.9309	-8.6124	-9.222	-8.5931	-8.4809	-8.9005	-10.294	-8.2341	-10.754	-9.8016	-8.9579	-10.361	-5.9804	-7.782	-9.9418	-8.9556	-7.4865	-7.5734	-14.12	-11.537	-10.058	-10.059	-9.5175	-5.417	-9.7808	-11.562	-9.7899	-11.963	-9.2184	-8.5723	-8.8896	-13.345	-5.954	-11.499	-8.9954
-5.7408	-3.5149	-7.9578	-6.2635	-5.5507	-3.5758	-2.3051	-3.8544	-3.3967	-6.291	-3.7021	-3.1685	-4.0674	-6.8316	-5.4001	-7.5732	-1.7103	-5.6235	-5.8942	-6.6148	-3.0683	-6.4577	-2.9612	-3.9612	-1.0729	-4.5671	-6.3628	-4.2317	-6.1799	-5.4483	-5.2222	-3.5882	-6.1187	-7.0163	-7.1623	-4.435	-5.8989	-6.8765	-3.1177	-8.0888	-4.3757	-2.3528	-4.897	-5.7141	-5.1195	-6.8115	-4.0146	-6.066	-3.7636	-3.7582
-9.3624	-11.914	-12.061	-11.123	-11.69	-12.812	-11.471	-10.505	-12.59	-8.366	-12.966	-10.573	-12.002	-10.708	-12.103	-9.8752	-10.915	-11.05	-10.61	-14.738	-14.953	-14.064	-9.6914	-11.14	-11.995	-10.145	-12.347	-9.414	-12.131	-11.892	-12.266	-9.0283	-10.553	-10.874	-8.3941	-11.47	-14.569	-11.901	-9.0342	-9.9386	-12.013	-11.616	-10.647	-14.222	-14.099	-10.165	-9.6258	-8.6295	-12.422	-11.916
-0.060979	0.79207	2.0273	-0.94683	1.4294	0.011304	1.1237	0.97122	1.6474	-5.6016	-1.3267	2.5477	0.71006	-0.52055	0.56539	-0.062746	-1.33	1.0922	1.5023	-1.8207	-1.0141	0.30612	1.6048	-0.92409	-0.82345	0.20806	-0.09951	-0.37952	-0.23103	-1.3934	1.7837	-0.73612	2.5328	-0.14279	-2.4082	2.1383	-1.0254	0.67755	-0.057138	0.9399	0.29928	0.51357	0.79386	0.47098	-2.2298	2.1126	-0.52074	0.63762	1.2338	-3.6446
-4.2294	0.6965	-7.1149	-2.4097	-2.693	-1.4516	-4.0691	-5.2444	-5.3884	-5.4136	-4.0335	-4.5709	-3.1871	-1.2663	-4.262	-2.9542	-2.2279	-6.0892	-2.3943	-2.6199	-3.3389	-4.6478	-2.0277	-3.4538	-5.3117	-5.855	-4.8825	-6.9996	-2.1368	-4.6549	-4.2752	-5.3665	-3.2449	-1.6955	-4.3861	-2.8143	-1.8089	-4.2396	-5.5891	-3.2878	-3.1529	-8.3848	-4.4097	-0.64199	2.2027	-4.6362	-4.6981	-2.5806	-3.517	-6.5705
-22.248	-17.893	-22.534	-21.043	-21.254	-21.739	-18.186	-20.541	-22.747	-20.022	-20.997	-24.174	-21.977	-21.133	-19.558	-20.109	-23.594	-20.798	-20.499	-19.734	-22.148	-18.976	-17.608	-20.752	-22.023	-20.206	-20.644	-20.932	-18.559	-17.671	-22.782	-19.634	-21.578	-17.473	-19.755	-18.646	-19.842	-21.528	-19.879	-21.57	-21.478	-20.496	-20.606	-24.484	-19.355	-18.678	-18.728	-19.227	-21.297	-22.743
-12.347	-15.428	-17.33	-15.051	-11.381	-12.568	-16.773	-11.968	-15.531	-13.016	-14.614	-14.61	-14.347	-11.865	-14.255	-10.521	-15.025	-12.227	-16.547	-12.232	-14.689	-15.063	-12.122	-11.03	-17.802	-12.921	-10.435	-13.877	-12.781	-8.8323	-13.475	-14.732	-10.53	-13.331	-7.5671	-15.371	-11.648	-15.287	-8.6231	-14.628	-14.995	-14.37	-12.994	-15.228	-15.455	-15.912	-13.098	-11.486	-10.599	-13.899
-10.913	-13.803	-14.545	-15.871	-15.395	-14.229	-15.338	-13.137	-14.658	-12.945	-12.383	-15.674	-10.315	-14.19	-10.93	-15.942	-11.473	-12.887	-13.562	-15.636	-14.239	-12.835	-11.83	-11.519	-9.5029	-12.905	-9.5835	-16.566	-15.747	-10.161	-12.76	-14.677	-13.844	-17.071	-14.644	-15.687	-13.749	-13.825	-12.769	-13.248	-12.739	-15.21	-14.34	-12.441	-14.865	-16.142	-12.707	-10.956	-13.247	-15.822
-17.608	-13.207	-13.211	-11.727	-14.86	-14.047	-14.351	-13.315	-15.903	-12.411	-15.709	-13.055	-14.078	-14.086	-13.121	-16.854	-13.794	-14.815	-16.571	-14.282	-12.246	-13.949	-15.052	-14.262	-12.186	-14.092	-8.7083	-13.09	-11.912	-15.31	-16.286	-9.6469	-16.264	-11.391	-14.365	-15.318	-10.695	-15.109	-16.178	-11.435	-15.067	-11.897	-13.505	-12.229	-14.547	-12.608	-13.287	-12.25	-9.0977	-16.163
-12.243	-14.204	-10.1	-12.699	-12.472	-10.791	-10.198	-13.402	-11.511	-10.184	-12.325	-11.563	-10.928	-9.9887	-10.38	-8.1682	-10.454	-9.9343	-14.04	-15.437	-10.55	-11.109	-13.414	-13.252	-11.676	-12.06	-11.075	-12.285	-14.69	-11.912	-13.178	-12.964	-11.779	-13.321	-9.2018	-15.158	-13.458	-11.206	-11.936	-10.538	-12.517	-11.719	-11.814	-9.39	-12.42	-10.042	-11.239	-10.712	-11.272	-10.438
-2.7077	-1.5929	-1.3995	0.29961	-0.48947	2.9068	2.8278	-0.21285	2.3443	1.176	0.50271	0.12841	2.3371	1.3523	0.39444	-0.3851	-0.47039	-0.83044	-0.8098	-0.68801	-0.70348	-0.23268	0.28157	1.5842	0.0047992	-1.4545	-0.041469	-0.74823	1.4643	1.3631	-0.5428	-3.5969	-1.7644	0.85664	0.58251	0.91129	0.95272	-0.97665	0.87983	-2.7864	0.36563	-0.3862	2.02	0.73013	-2.8957	1.4585	0.91034	1.7994	-0.7946	0.44607
7.4309	7.3006	7.9672	8.3489	6.2576	10.061	9.5681	8.1053	9.9847	7.5554	10.757	7.2257	7.3098	6.9795	9.2661	4.7927	7.9345	6.207	7.891	5.5797	8.8163	8.6775	7.8823	6.6079	11.32	10.494	8.1775	6.8193	10.903	6.5928	8.012	9.0564	6.9263	11.715	7.9175	8.1492	7.2642	7.0176	8.7281	5.8617	6.8941	8.5259	8.803	8.6561	8.4251	11.496	11.325	5.7274	10.208	11.228
-11.067	-11.768	-11.383	-10.742	-11.719	-13.024	-9.9703	-11.25	-11.473	-11.017	-9.8105	-8.7942	-11.2	-10.177	-9.1261	-11.14	-10.204	-14.224	-9.4776	-9.1414	-10.471	-10.778	-14.247	-11.291	-10.564	-12.676	-11.347	-10.72	-9.6635	-9.1778	-12.09	-12.155	-11.59	-12.232	-7.9602	-8.9209	-9.5539	-10.85	-12.497	-12.201	-11.494	-11.347	-14.249	-9.3617	-11.986	-9.954	-8.8567	-10.387	-11.246	-10.882
-2.2675	-2.173	-3.4555	-1.5526	-2.4945	-3.126	-3.8537	-3.4319	-2.0088	-5.1046	-2.5135	-0.64887	-8.3976	-7.2094	-1.8349	-5.3377	-2.5386	-1.7647	-3.7645	-3.4959	-3.6628	-3.7462	-2.5674	-2.624	-5.1858	-3.8267	-5.0205	-4.2049	-3.4028	-3.1943	-2.3188	-4.9023	-4.2737	-2.5001	-0.74514	-1.4796	-4.7363	-2.4017	-2.7266	-3.7268	-2.8369	-2.4122	-0.41065	-1.3654	-7.1491	-6.3418	-1.2471	-2.2862	-6.0166	-1.5719
0.39831	-0.93654	-0.20471	1.6872	-1.5537	0.073922	-1.2396	-1.9424	0.11051	-0.80279	1.4397	-2.2225	-3.5352	-1.5871	-2.3553	-1.8897	1.0526	-2.4438	-3.5048	-1.3771	-2.0142	-1.0491	0.62851	0.80534	0.60331	-3.2887	1.068	0.31916	0.2122	-2.0209	-1.1194	-1.5298	-3.8278	1.8639	-1.6638	-1.9935	2.0973	-2.517	2.957	-0.050781	1.6473	-1.8977	-0.80975	1.0441	1.0359	-1.192	-3.1404	-0.48691	-1.935	-2.6998
5.2575	3.5902	3.2665	2.4519	4.6207	0.66987	3.7303	1.1934	1.9912	2.0343	1.2756	1.5654	1.3526	3.3509	3.7944	3.6736	4.7348	3.3463	0.39513	0.56529	4.3488	3.2072	1.8012	3.2572	3.8572	2.1705	2.0362	4.2274	5.0861	2.6869	2.7519	2.3793	3.391	6.9856	-0.10988	4.08	2.9531	3.9305	3.9168	1.0936	1.0638	2.9446	2.641	2.2756	3.5085	1.9695	4.4842	2.4722	2.8632	0.45316
-20.473	-24.55	-24.629	-23.021	-17.473	-21.669	-23.297	-21.037	-25.994	-23.099	-19.781	-25.446	-21.691	-20.295	-20.911	-25.611	-20.9	-22.195	-20.369	-20.361	-22.506	-18.261	-21.25	-23.191	-21.299	-24.291	-22.724	-26.73	-24.254	-25.561	-25.081	-23.397	-19.901	-20.288	-24.339	-21.85	-23.961	-22.076	-22.541	-22.662	-22.949	-24.146	-23.092	-22.401	-23.77	-23.111	-22.006	-19.798	-17.666	-22.019
-5.5173	-6.1726	-6.0765	-5.1796	-3.6107	-4.1753	-2.551	-4.9395	-2.1713	-5.806	-5.6951	-4.9094	-4.0227	-2.8782	-4.1188	-6.4632	-4.8268	-3.4176	-2.626	-5.6168	-6.5911	-1.5916	-4.1776	-3.5341	-2.9309	-4.6317	-2.7977	-5.2998	0.42627	-5.9104	-4.8555	-7.2193	-3.3455	-5.688	-4.6191	-3.8107	-7.1902	-3.9577	-6.0371	-2.6349	-2.868	-7.1831	-1.2312	-3.5563	-2.7764	-4.3696	-2.8376	-3.9465	-6.8609	-4.0326
-3.0261	-3.0168	-5.725	-5.669	-4.3045	-2.6216	-1.8819	-5.9306	-8.2051	-3.3558	-6.5104	-2.58	-6.2368	-0.17331	-4.855	-5.9631	-3.5974	-9.0276	-2.9602	-1.9624	-2.202	-4.6553	-4.17	-4.8604	-3.4147	-3.1926	-2.7813	-4.3584	-5.4499	-3.2711	-2.0398	-4.2051	-4.2147	-5.0986	-5.7286	-5.0432	-3.5156	-1.3714	-6.1325	-4.9758	-5.7682	-4.4563	-2.5077	-5.6347	-4.3786	-5.5402	-5.1089	-2.3826	-4.9871	-4.2589
-7.0689	-4.0971	-4.0344	-3.9403	-3.5032	-8.4516	-6.1637	-4.4086	-7.9344	-4.0539	-3.3424	-4.6261	-6.3401	-5.197	-4.3017	-2.8395	-7.7669	-7.9117	-4.0567	-6.5361	-6.2619	-5.6681	-5.5741	-4.3748	-4.8513	-4.1492	-5.967	-6.844	-4.9751	-6.4192	-5.8531	-7.7683	-7.5214	-7.9415	-4.7121	-3.9533	-4.7794	-5.0584	-6.2303	-4.6878	-7.9374	-4.6691	-4.1638	-6.3991	-3.3308	-3.7888	-1.8669	-3.8713	-6.0034	-4.7558
-11.361	-10.899	-9.4298	-11.388	-13.013	-10.214	-9.9939	-9.6949	-13.432	-11.668	-10.288	-8.1042	-11.181	-14.039	-8.7222	-6.968	-12.648	-9.1621	-11.005	-11.198	-8.6052	-15.066	-9.3052	-12.268	-11.954	-14.019	-10.945	-10.594	-13.258	-9.6644	-12.119	-11.304	-10.678	-11.016	-12.398	-13.163	-14.279	-10.852	-13.115	-9.6528	-11.702	-9.5553	-10.971	-12.443	-11.316	-13.977	-14.11	-14.261	-11.901	-14.101
-12.891	-15.72	-11.085	-10.244	-14.662	-11.648	-14.072	-15.246	-10.487	-11.458	-13.26	-15.024	-12.287	-14.453	-12.56	-11.968	-12.349	-15.92	-12.032	-11.564	-12.122	-11.956	-10.575	-11.905	-10.658	-12.99	-13.826	-10.956	-9.4988	-13.811	-10.825	-8.4956	-11.489	-12.149	-13.978	-12.151	-11.067	-12.478	-13.683	-13.689	-13.266	-9.8092	-15.083	-12.366	-17.302	-9.6973	-11.25	-15.643	-9.9693	-11.617
-9.5002	-11.183	-11.242	-11.904	-10.609	-10.4	-10.854	-14.051	-9.3998	-12.687	-8.0184	-13.355	-11.305	-11.302	-10.786	-8.9634	-11.921	-14.841	-10.611	-12.276	-11.061	-7.7273	-10.237	-9.8238	-9.8839	-11.769	-11.594	-9.4765	-11.476	-10.116	-10.887	-8.9768	-9.2585	-11.353	-13.108	-10.341	-13.391	-12.126	-9.3727	-14.97	-8.2642	-12.167	-11.805	-10.552	-11.016	-10.487	-12.143	-10.999	-10.711	-8.0035
-3.9938	-5.2407	-4.0255	-4.299	-5.2359	-4.3268	-2.8212	-8.0785	-5.9078	-6.2802	-1.8355	-4.9254	-1.5638	-4.856	-2.5841	0.49622	-3.8806	-3.3226	-4.149	-6.4544	-4.6397	-4.6462	-3.7509	-3.5597	-3.6192	-7.3319	-5.6249	-7.4312	-7.5497	-2.3694	-4.0685	-3.1576	-6.0559	-4.0468	-2.378	-1.506	-2.7693	-3.9465	-6.349	-4.9154	-5.2414	-5.0917	-2.0987	-2.1165	-3.7072	-3.0814	-7.1195	-6.3571	-5.3999	-4.3736
-0.81968	-0.24941	2.3885	1.8585	-2.1996	-1.8596	-0.65921	0.30558	-7.0662	-0.43767	-0.21631	-0.72369	-0.0346	-0.38698	-3.8651	0.23452	-0.73366	-1.4233	-3.5336	-0.91008	-1.9984	-0.84539	-2.9764	0.64066	-1.4154	1.2563	-4.3315	-1.9485	-0.030655	0.54611	-2.142	0.83961	-0.45984	-3.5065	-1.8077	-1.8429	-0.046096	-2.595	-0.29388	-0.95748	0.94909	0.63179	0.46519	-0.21079	1.5501	-1.4188	2.3642	-3.8828	-2.6329	-1.4975
-12.769	-14.516	-13.474	-10.859	-8.1762	-12.34	-16.952	-12.854	-14.151	-14.67	-11.421	-15.232	-9.9406	-14.796	-11.731	-10.782	-14.381	-11.334	-13.321	-10.992	-14.466	-13.653	-12.337	-12.254	-17.012	-16.15	-16.132	-11.187	-10.805	-11.903	-13.196	-15.016	-13.074	-15.817	-14.745	-13.862	-13.312	-14.725	-13.967	-14.507	-12.949	-15.685	-13.968	-9.943	-10.096	-12.486	-15.151	-10.901	-13.504	-13.924
-15.066	-12.922	-17.301	-12.922	-15.612	-7.9512	-11.903	-12.02	-10.575	-11.369	-11.52	-16.92	-15.023	-10.214	-13.37	-10.336	-13.967	-12.042	-12.626	-9.6457	-11.275	-13.08	-16.154	-11.321	-12.209	-10.868	-17.942	-15.289	-13.804	-13.108	-13.448	-9.7256	-10.349	-12.726	-13.797	-13.728	-11.395	-13.158	-12.982	-13.921	-12.905	-12.484	-15.768	-12.119	-13.935	-13.827	-15.598	-12.452	-9.2385	-13.951
-2.0428	-0.64369	-0.053576	-4.1461	-3.073	-2.8654	-5.9781	-4.0651	-5.5789	-5.1122	-3.7866	-1.3061	1.6624	-1.9734	-3.6723	-3.5331	-3.7481	-5.0122	-1.2002	-5.678	0.22629	-3.9045	-5.138	-3.1112	-3.977	-1.6601	-5.0208	-5.8993	-2.8071	-4.1567	-2.5629	-5.0152	-6.9321	-0.56434	-1.8565	-1.5127	-5.3675	0.13156	-3.9651	-1.8686	-4.3929	-6.5772	-2.7223	-3.3497	-6.1939	-3.1265	-2.1233	-4.288	-5.1244	-3.3326
-2.8195	-0.86821	-0.75789	-0.75623	-4.4849	-1.2799	-2.4498	0.75488	1.1618	-1.2392	0.85879	-0.52658	-1.8567	-0.0081372	-3.2181	-0.27641	0.94984	-1.129	-3.1671	-0.90462	-2.4527	-0.8169	-3.411	-0.063441	0.64758	1.5231	-1.2302	-2.0173	1.4248	-1.5634	-2.1338	0.067227	-1.0846	-0.0036705	-1.245	0.87331	-1.5596	-0.48124	-0.45486	-1.7069	2.1016	-0.98552	0.61159	-0.44074	0.22785	0.045602	-2.1293	-2.9894	-0.56511	-3.5226
-1.0994	-3.6374	-3.6642	-4.1949	-5.291	-0.39425	-3.4877	-2.6477	-6.2819	-2.2956	-5.2666	-1.7935	-2.4905	0.82306	-2.4249	-3.8563	-3.3842	-0.79944	-3.4257	-5.8996	-5.9053	-2.5223	-3.6337	-5.9889	-3.6414	-2.1705	-3.0725	-4.4087	-2.4137	-3.2572	-5.6717	-3.4493	-1.3822	-2.5301	-2.5403	-4.0389	-4.7665	-2.9194	-2.4359	-3.5063	-5.1547	-3.9393	-3.951	-3.5961	-3.9644	-2.9113	-1.4033	-4.401	-1.8427	-4.9909
-19.229	-21.92	-20.431	-22.918	-20.494	-19.29	-22.268	-21.67	-18.791	-21.194	-20.798	-22.271	-18.233	-19.593	-20.768	-22.776	-19.356	-22.544	-21.671	-20.203	-26.457	-20.225	-20.605	-21.366	-19.389	-20.877	-21.122	-22.58	-18.212	-15.287	-24.715	-18.216	-19.64	-23.937	-18.662	-22.281	-18.899	-21.671	-20.852	-17.175	-21.015	-22.243	-22.91	-22.504	-19.65	-21.016	-19.993	-21.977	-23.144	-20.124
-4.2922	-5.0199	-3.6278	-1.6847	0.93058	-4.5997	-3.8652	-4.3755	-4.2641	-3.2315	-5.7765	-1.4077	-7.2153	-5.2677	-4.9384	-6.0293	-7.6481	-7.2772	-4.7344	-3.7362	-1.7794	-1.2375	-1.4258	-4.8098	-4.8034	-2.5279	-3.3878	-6.163	0.47402	0.63479	-5.3355	-3.6304	-5.0989	0.42123	-4.708	-1.6157	-4.5477	-4.4976	-3.1998	-4.2278	-1.4711	-3.2712	-5.9244	-2.0367	-2.6371	-8.5797	-4.2922	-2.9375	-5.6201	-5.7012
8.1024	6.4345	8.6191	10.286	9.4974	7.352	8.2815	8.3738	6.5226	9.2907	11.008	7.7445	9.8402	6.2375	8.1669	7.3027	6.2518	6.0983	8.3268	8.4903	7.3211	5.9427	7.5996	5.7476	9.9245	7.0806	3.1233	6.828	9.1792	10.19	8.2084	7.9929	8.7169	6.8103	7.7803	7.5329	8.145	9.1632	5.5105	8.6255	7.0826	8.0574	10.626	7.021	9.6787	10.839	8.0309	7.402	9.782	6.7593
-20.713	-23.5	-22.688	-21.674	-24.204	-20.651	-22.814	-22.935	-24.425	-24.251	-20.527	-22.356	-22.714	-18.74	-23.02	-20.872	-26.562	-20.682	-15.895	-23.403	-25.975	-21.913	-22.58	-24.67	-23.059	-23.827	-22.204	-18.884	-20.23	-24.833	-20.648	-24.053	-20.297	-22.631	-22.258	-22.625	-22.727	-24.009	-21.013	-23.093	-18.499	-23.906	-22.588	-21.63	-23.394	-25.628	-20.409	-17.418	-20.181	-25.696
6.1894	3.5877	4.1746	5.482	7.048	2.8838	4.0015	3.6558	1.8962	1.7509	7.5655	1.6454	0.93015	3.4993	0.74547	5.8819	1.9883	6.1125	4.9679	5.5067	1.1942	4.7612	2.2711	1.8777	3.532	3.6875	4.2163	4.5985	3.5394	4.1744	2.6267	2.3549	-0.11723	2.8107	1.4279	3.795	1.2866	3.0165	2.6948	4.0332	2.9974	5.0115	3.3445	1.2005	3.886	2.8145	4.0607	2.3141	2.7377	2.5126
-6.7241	-6.3892	-5.4399	-5.1378	-6.9687	-7.8742	-3.6707	-7.2771	-4.3564	-5.8148	-1.6224	-6.9382	-6.808	-4.6205	-9.589	-4.5321	-2.3993	-3.2253	-5.3209	-7.0134	-4.9454	-7.6001	-7.9056	-9.7327	-6.3403	-5.8491	-9.1669	-7.1234	-6.4637	-6.7877	-6.7084	-6.2921	-7.2162	-5.8201	-6.4496	-4.2575	-8.2354	-7.6612	-7.4363	-7.5455	-8.2142	-7.8799	-5.6764	-5.2216	-7.2555	-4.4991	-4.1573	-6.085	-7.2158	-6.6196
-4.7905	-8.8946	-9.1473	-6.1113	-3.3408	-3.9808	-7.7406	-4.588	-8.7271	-9.1612	-4.8714	-1.2094	-7.421	-8.0855	-9.7428	-6.1892	-6.2826	-5.4117	-2.1486	-4.3143	-7.8235	-4.941	-4.6318	-9.1992	-7.0588	-9.6972	-6.2438	-5.1004	-6.2323	-9.3142	-7.3342	-6.0411	-4.692	-6.6155	-9.2119	-3.1077	-9.1748	-10.112	-7.7026	-7.1418	-5.7629	-7.6253	-3.0729	-7.2871	-6.6014	-7.0189	-5.9731	-5.2274	-6.0531	-7.2663
-8.9994	-5.3538	-6.6632	-9.6196	-8.3035	-9.4283	-8.9602	-9.8247	-9.0351	-5.9972	-10.078	-6.4201	-5.5771	-7.3692	-9.7286	-8.8067	-8.7739	-7.2116	-8.78	-6.2819	-5.4224	-8.5619	-10.027	-7.9677	-8.9066	-7.4044	-7.6622	-7.6691	-8.4295	-6.5538	-7.7063	-8.5248	-8.1098	-7.5582	-6.9002	-7.734	-5.3901	-9.4838	-10.361	-10.614	-7.2182	-7.3604	-6.1769	-7.316	-6.3881	-10.703	-9.8232	-6.1876	-9.7886	-5.5531
-1.122	-1.299	1.7106	-4.3927	-2.4836	-3.7555	-2.1796	-0.40663	-3.5919	0.19403	-0.75149	1.907	-1.6298	1.3288	-5.6445	-3.7109	-2.4123	-2.7455	-3.02	1.1011	-0.45281	-3.1629	-2.1521	-0.95439	-2.3857	-1.0793	-0.94099	-0.46371	-6.6317	-1.4522	1.1845	-0.41189	0.055075	-0.51462	-2.0443	0.7218	-2.3707	-0.21737	-2.775	-1.04	-0.09362	-0.52518	2.4387	-2.6145	2.6302	-0.76498	-2.5144	-4.8752	-2.3782	-1.3955
-3.9131	-5.8395	-0.52245	-6.0314	-6.5364	-7.7642	-6.1397	-6.2051	-6.2986	-5.0589	-6.8629	-8.9787	-6.0491	-4.6638	-6.4941	-3.8272	-6.2424	-6.1769	-3.0855	-4.3369	-4.2709	-6.2046	-3.1844	-5.4057	-7.6595	-5.4768	-5.7633	-5.3045	-6.9704	-6.8695	-8.2619	-6.1109	-6	-6.4981	-3.6204	-2.1793	-1.7743	-1.2419	-1.6631	-3.4246	-2.8107	-8.3411	-1.7445	-2.2449	-6.1453	-3.8728	-7.8797	-5.5941	-8.2965	-7.3838
4.4466	8.1323	5.3907	2.3143	8.589	6.755	9.219	8.6962	10.625	9.5366	4.5991	9.1874	6.5597	9.7933	7.9294	7.9527	4.4397	4.8582	7.9818	8.5801	9.1458	4.3386	7.3228	6.3992	7.5905	10.025	6.3889	6.3775	10.803	7.3692	5.497	5.3847	7.5444	5.812	5.7925	8.2624	7.7591	6.4851	5.4069	8.8781	8.5549	6.1331	7.1852	3.8694	7.0156	6.3881	5.7047	6.8881	10.615	3.539
-4.8107	-1.6881	-3.9154	-1.8852	-4.9629	-0.16165	-3.0726	0.24861	-2.7219	-0.037683	-3.8361	-2.028	-0.53637	1.5208	-2.8984	-2.0048	-0.74064	-4.2219	-3.2972	-1.3983	1.0275	-3.4346	-4.6751	-0.14347	-3.9413	-2.6453	-2.9842	1.575	-3.5551	-3.9099	-2.4287	-3.9426	-4.3845	-2.289	-4.2695	-2.8488	-0.73335	-4.2402	-0.52545	-0.83522	-1.333	-2.2731	-2.854	-1.3512	-3.8703	-4.1501	-1.7513	-3.8154	-2.0442	-2.8244
-12.117	-11.845	-12.453	-16.872	-13.212	-12.19	-15.332	-14.707	-10.877	-13.481	-13.014	-12.556	-13.46	-14.364	-14.323	-10.69	-16.804	-14.01	-13.052	-12.428	-11.534	-11.266	-15.502	-15.339	-13.015	-16.93	-14.829	-14.597	-13.685	-11.266	-10.523	-13.158	-18.976	-13.562	-12.231	-15.216	-13.07	-13.161	-12.738	-12.937	-12.702	-11.689	-16.111	-15.9	-11.553	-14.084	-12.398	-12.483	-12.768	-10.315
-3.8524	-4.4335	-6.477	-3.963	-3.4618	-5.055	-3.6817	-6.6823	-4.0543	-3.866	-6.501	-7.0847	-5.8208	-8.1897	-3.6674	-8.1061	-6.119	-6.4709	-1.2213	-7.1118	-5.0062	-8.0313	-5.981	-1.877	-8.1601	-5.9014	-3.6027	-8.1223	-4.7173	-2.3929	-3.0314	-5.1251	-4.6129	-9.8576	-6.7915	-6.7498	-3.7363	-6.4625	-5.6556	-4.1191	-4.0138	-4.9873	-1.8423	-7.2879	-5.5835	-4.2658	-4.6825	-4.4608	-9.6959	-3.653
-3.3552	-2.377	-6.2771	-1.5842	-3.556	-4.322	-0.8838	-6.361	-1.2652	-1.746	-4.8676	-2.431	-1.965	-5.8695	-0.55157	-4.1258	-2.9492	-1.3434	-3.1233	-6.3805	-4.384	-6.3275	-6.095	-2.3196	-3.4989	-3.992	0.37981	-4.0622	-4.3407	-2.5448	-1.1215	-1.239	-1.8285	-2.8658	-0.61951	-2.8686	-1.4221	-0.40327	-1.2163	-2.6945	0.80519	-2.6174	-2.2493	-2.3067	-1.4306	-1.2296	-6.7206	-2.1474	-1.7863	-2.7533
10.792	9.0717	11.9	12.041	12.079	9.9408	9.9767	12.456	10.768	11.538	7.6413	7.8498	10.548	8.3003	6.9069	9.0009	10.677	9.2508	8.4732	13.177	12.549	12.028	10.022	7.3584	11.895	6.9925	10.07	9.9187	12.607	12.778	10.987	6.6882	10.096	10.042	11.771	11.464	9.0021	13.048	12.309	10.633	7.4477	9.2949	9.4648	6.6652	11.503	7.1335	11.44	8.3294	9.73	8.441
-12.691	-13.42	-13.838	-14.291	-10.831	-10.736	-11.999	-13.984	-17.356	-12.835	-13.509	-12.504	-10.259	-13.193	-12.551	-12.255	-13.799	-13.301	-12.939	-8.8245	-16.217	-10.964	-13.684	-12.919	-14.486	-14.776	-12.052	-13.528	-16.385	-15.45	-10.13	-12.294	-12.981	-11.549	-12.319	-11.248	-13.127	-12.274	-14.473	-12.122	-14.049	-11.507	-13.207	-11.495	-11.879	-13.184	-13.435	-16.884	-11.892	-14.675
-7.6196	-7.4421	-4.4638	-5.9902	-6.2143	-7.2751	-2.1224	-6.3862	-7.9416	-4.482	-7.4743	-4.1741	-3.2142	-1.9256	-3.1659	-4.0401	-7.3632	-3.3782	-5.5087	-5.2639	-7.2352	-5.7576	-5.9712	-7.8645	-6.0542	-6.1555	-4.4453	-6.6266	-6.7817	-4.455	-5.1928	-2.8687	-3.9923	-6.8575	-11.175	-2.8446	-4.8153	-6.0937	-5.5887	-5.5859	-6.4648	-6.2606	-4.9049	-2.8703	-2.7875	-5.2513	-2.8553	-7.767	-4.3071	-4.787
-2.1075	-6.3146	-4.7516	-3.7822	-2.2887	-1.2884	-3.5895	-6.0762	-4.8683	-5.2332	-1.0553	-1.6132	-5.4363	-4.3384	-3.453	-0.84899	-2.2018	-5.2319	-6.0781	0.046222	-1.77	-6.2396	-1.8165	-1.8764	-2.149	-3.893	-4.4201	-1.4023	-3.4842	-1.8715	-2.5502	-4.735	-4.1757	-3.5829	-1.0346	-7.0572	-4.4997	-0.031979	-2.6393	-1.4689	-3.508	-4.3764	-3.1333	-2.1827	-3.2148	-6.3047	-4.4807	-6.5191	-1.7223	-3.8826
0.019476	-0.43377	-2.5272	-3.7756	1.6716	0.20435	-1.5785	-0.97073	0.27217	1.6555	1.0065	1.3565	2.029	-3.7436	-2.3408	-0.46649	0.58025	-2.052	-1.0411	2.3169	0.17413	0.60963	0.74802	-2.2392	0.17714	-0.12788	-0.9348	1.1736	-0.021539	1.7613	-1.6344	0.6075	-3.1833	-0.53034	-0.96939	-0.16426	1.733	2.9948	3.5117	0.06822	1.1609	-1.4777	-1.6364	2.5068	0.92571	-2.8954	-0.19524	0.79067	2.5059	-0.49847
-3.4217	-1.6327	-2.8567	-3.5333	-3.8958	-3.9106	-2.0021	-2.4766	-4.37	-3.8711	0.1486	-3.213	-5.8225	-1.1889	-6.5209	-4.3272	-6.3654	-5.4145	-0.91787	-3.8164	-5.0343	-4.1252	-4.5547	-5.0815	-2.214	-2.0421	0.16568	-3.542	-7.1044	-4.536	-5.2663	-4.6668	-6.3615	-5.1439	-1.8549	-6.7076	-2.6857	-7.4018	-5.2374	-4.3444	-2.8128	-3.9992	-2.7931	-4.6878	-4.1248	-3.6759	-2.4774	-7.9179	-1.552	-4.1525
-1.5797	0.5289	2.2167	3.9444	2.0726	-0.061245	-0.48564	0.60427	-1.1856	1.7142	0.25732	0.62701	-1.1654	1.0511	-2.371	3.3505	-0.72244	-0.72971	0.5513	1.8033	-1.4022	-0.43875	-3.4658	-1.1413	-0.74788	-1.5431	0.25751	-1.6211	0.44769	-0.3633	2.121	-0.50207	-0.30467	-0.77405	-4.4718	1.9339	-0.76062	0.26517	-2.9361	-0.060151	-3.1681	-3.125	2.3391	1.141	-2.6954	-0.27452	0.94202	-0.0095038	0.81639	0.58481
-6.616	-7.3204	-9.9245	-9.0177	-9.8487	-9.8927	-8.2631	-6.3721	-7.2674	-6.884	-6.6587	-8.2154	-9.9768	-10.124	-9.3454	-10.08	-6.5737	-7.7586	-7.5133	-6.4468	-7.2369	-6.567	-7.7632	-7.6963	-7.9978	-8.8275	-6.6701	-7.7083	-9.473	-9.8071	-3.9443	-7.4656	-6.1176	-5.0407	-6.9236	-6.8521	-5.4523	-7.5173	-6.7209	-6.0355	-6.0635	-4.3541	-8.6276	-7.8566	-6.981	-6.4404	-8.4967	-9.1539	-8.0855	-8.7351
0.10653	-4.1901	-1.2615	0.00094802	0.056958	0.56451	-0.097217	3.8708	-1.0327	0.12938	-3.2626	-0.46064	-1.8744	0.089954	-0.64447	5.387	-0.39831	-0.83525	1.2219	-2.9463	1.5971	-1.7437	-1.2957	-1.8536	-3.3026	1.3662	-3.6941	-2.1236	1.3186	1.3264	-0.41772	-1.2529	-2.1439	0.10585	-1.5282	0.59057	2.9672	0.43524	-0.34687	-0.73708	0.77053	0.81892	2.938	1.6468	-0.74352	1.1098	1.2114	2.6465	-1.3402	1.1227
4.2562	1.0573	1.346	3.237	0.29269	2.0239	-1.7265	2.8926	6.0657	-0.22978	2.6632	1.6627	2.8548	2.23	3.2351	2.1496	1.4002	3.3847	2.2545	1.4657	2.0906	-2.5649	0.64554	0.94874	3.7444	0.64686	2.5045	1.3419	1.58	4.2839	-0.90538	2.6367	1.7073	0.26333	2.9196	1.7228	0.63526	2.5932	1.5746	1.679	-1.9626	0.67699	3.5155	5.0024	-0.2207	5.456	-1.7399	2.1531	2.2205	-0.33809
-11.901	-11.18	-11.003	-10.833	-14.17	-11.501	-13.63	-11.038	-12.976	-10.77	-12.711	-9.8244	-11.407	-14.957	-11.773	-11.069	-10.043	-14.598	-12.319	-11.188	-10.047	-9.9876	-12.723	-14.143	-10.51	-8.3691	-11.981	-11.654	-12.994	-9.8487	-11.783	-10.501	-12.567	-11.716	-12.277	-9.8563	-11.292	-9.7135	-10.337	-9.0831	-11.411	-9.6514	-13.44	-9.0219	-12.742	-9.9755	-9.5321	-11.516	-14.551	-12.994
-16.581	-17.291	-14.689	-11.059	-15.571	-13.261	-12.853	-12.336	-15.1	-13.471	-17.833	-11.932	-14.653	-16.114	-11.928	-14.369	-12.478	-14.846	-12.307	-15.352	-11.817	-13.783	-18.002	-14.293	-16.426	-11.809	-15.21	-11.762	-13.069	-16.185	-13.097	-14.356	-15.835	-14.616	-12.44	-14.584	-15.703	-15.982	-9.7513	-17.081	-13.569	-16.452	-13.674	-14.547	-15.379	-11.402	-15.789	-13.752	-13.893	-14.785
-9.0526	-7.1926	-5.4891	-8.3432	-2.6577	-5.8854	-5.7129	-6.4528	-7.2066	-7.429	-7.9225	-4.2275	-6.5705	-6.5082	-8.5787	-7.4121	-5.1635	-3.3571	-7.6891	-5.9051	-8.0564	-6.4566	-3.2271	-6.3047	-11.399	-10.441	-7.6375	-7.0901	-8.0196	-9.0197	-6.7909	-6.37	-5.3347	-5.149	-2.8054	-8.6815	-9.427	-6.4481	-3.8753	-4.5429	-6.1048	-8.3617	-3.2409	-6.128	-6.6842	-2.5091	-7.5658	-6.8175	-8.7376	-5.1466
5.0258	2.8606	7.7608	2.2981	3.2189	4.8461	3.8199	7.5127	6.1023	4.2443	5.1089	5.1425	2.7767	5.6093	3.7511	5.3113	5.7961	4.613	4.6305	6.1033	4.2004	3.8006	6.415	8.4818	2.6604	2.0041	3.2761	5.7739	7.4469	4.7459	3.446	3.5117	7.2451	5.9521	2.9207	3.9127	5.3814	4.3431	7.4869	6.2724	4.5732	4.861	7.7877	5.0808	7.1617	5.5512	6.3796	5.9787	5.8857	6.2727
-4.9576	-3.2167	-1.0027	-6.3663	-0.46093	-2.2517	-4.522	-4.5259	-2.6719	-6.3331	-3.0121	-3.4408	-5.7161	-2.1453	-3.0024	-4.7174	-1.2588	-4.8239	-3.4744	-3.1419	-3.2457	-3.6361	-3.2184	-6.7367	-6.0302	-3.1543	-4.6816	-6.9886	-8.4225	-4.2978	-2.3951	-4.9979	-5.7717	-0.71332	-6.8373	-6.2144	-3.2905	-4.9282	-3.2613	-5.8915	-4.0548	-4.5439	-2.4575	-4.9222	-5.1744	-5.5334	-3.0712	-3.4413	-2.395	-2.7443
-7.1118	-6.3391	-3.8373	-6.474	-7.5499	-6.3522	-4.9475	-7.1265	-7.3002	-1.9321	-7.4838	-6.2397	-5.3184	-4.9511	-8.9154	-4.9629	-5.0435	-6.7037	-2.4018	-6.0828	-5.7309	-3.3408	-3.6142	-4.2402	-5.0175	-5.6127	-6.4535	-7.0557	-9.1504	-6.3429	-5.1129	-5.5365	-3.9375	-2.919	-3.4889	-7.094	-3.756	-5.9625	-8.9088	-5.8544	-4.7464	-3.2383	-8.1419	-4.6985	-6.5458	-5.7305	-6.0706	-6.2367	-5.1297	-7.3201
-0.37749	2.5472	0.33878	-0.72149	-0.43601	0.065698	0.33518	0.51569	-3.5265	-2.2871	-1.4526	-4.6137	0.13284	-1.5166	-2.7291	-3.3689	-0.62273	-3.2453	0.17418	0.14515	-0.98559	1.0631	1.3492	0.31848	-1.5875	0.38196	2.5646	-0.108	-0.043617	0.91056	-2.6931	1.5415	1.7292	-0.62109	0.64976	-0.9115	-2.3317	2.7114	1.2465	1.863	-2.2344	2.1364	-0.82716	-2.0384	1.707	-0.42156	1.2553	-1.5327	-0.34848	0.54546
-1.8626	3.4727	3.5634	-1.6272	-1.162	-3.2745	-1.0944	-0.70925	0.44083	-2.2305	-1.0254	3.4738	-2.9309	-1.9212	-3.6642	-1.658	-3.982	-1.2702	-2.8197	-3.0986	2.0015	-4.0895	-1.1204	-3.6415	-1.938	-0.84095	-2.2261	-2.2745	-1.7012	1.744	-1.3754	-3.9075	0.35866	-3.5922	-0.74739	-3.2358	-0.98238	0.53324	-2.3654	-1.582	-0.14002	2.3898	-0.41194	-0.5738	-2.9884	1.2852	-0.4092	-0.634	-0.83479	0.25295
7.0563	4.747	6.1713	9.3768	5.5565	5.5416	4.9239	2.1004	3.5682	6.245	7.077	5.096	7.1518	6.4208	5.2583	7.3911	4.1882	6.1562	4.4314	6.5718	8.6533	5.4979	7.5107	5.9372	3.1911	5.2971	4.7804	7.0125	0.78377	5.2953	4.5732	7.9738	7.9916	2.8838	5.2641	7.836	5.4285	4.973	3.2032	5.6978	6.1459	4.5401	5.6469	4.6437	3.1088	6.6213	4.3622	8.636	4.7313	5.5814
-20.633	-22.044	-24.144	-25.083	-20.64	-23.502	-24.389	-23.688	-24.273	-23.419	-19.919	-23.448	-23.002	-21.258	-22.849	-23.477	-24.019	-21.382	-20.245	-24.181	-20.308	-21.328	-21.176	-21.663	-23.143	-21.537	-23.458	-22.992	-19.356	-22.046	-19.222	-20.398	-22.564	-23.299	-21.474	-20.855	-22.403	-20.168	-22.03	-24.838	-20.394	-19.814	-20.715	-19.014	-20.949	-20.504	-26.151	-21.111	-20.267	-23.533
-13.478	-15.259	-12.744	-14.664	-14.573	-14.369	-15.28	-14.827	-12.415	-16.506	-12.662	-11.977	-13.515	-13.305	-13.513	-14.544	-12.1	-12.282	-13.358	-14.857	-14.2	-12.922	-12.737	-12.928	-13.413	-13.246	-14.399	-12.37	-14.383	-13.764	-10.344	-14.07	-13.244	-14.186	-12.951	-13.719	-13.209	-14.598	-13.306	-11.174	-14.607	-13.402	-17.133	-13.117	-11.549	-13.603	-17.036	-16.812	-13.825	-12.11
-1.1568	-7.3664	-3.602	-5.6614	-3.624	-6.3078	-9.0117	-5.8372	-5.7085	0.27528	-2.9373	-3.8082	-8.2943	-3.197	-2.4671	-1.5199	-6.858	-3.4979	-6.3971	-4.0278	-1.5046	-4.7872	-2.0918	-8.4551	-2.7954	-2.9687	-7.7286	-5.7162	-5.874	-4.3248	-2.8234	-7.9834	-7.5831	-4.8102	-6.0428	-5.9291	-4.5994	-5.6532	-7.9546	-1.76	-5.7263	-3.3548	-3.6987	-6.1339	-6.9449	-6.0265	-1.6578	-2.6629	-5.4515	-3.7814
-8.419	-11.269	-9.0243	-7.2883	-9.0652	-9.0593	-7.6663	-9.6973	-9.058	-10.701	-11.612	-8.1764	-9.3848	-10.216	-9.7209	-7.2347	-11.3	-7.3035	-8.0967	-8.2339	-9.7119	-11.965	-7.6491	-9.67	-11.974	-11.863	-9.4045	-7.3338	-8.1908	-10.595	-8.0118	-12.684	-7.2976	-11.321	-9.6151	-7.8222	-8.576	-9.3677	-11.956	-7.002	-9.9363	-7.9592	-9.3913	-10.069	-9.3343	-10.057	-8.8475	-10.699	-5.6229	-10.409
-2.2951	-0.23888	5.8009	-3.2603	3.7026	1.5532	3.4289	3.2046	4.1863	1.8115	0.43625	-0.46185	1.8594	2.4568	1.6457	-1.5153	-0.89473	2.9548	1.0222	2.4143	-2.3787	0.10074	0.43075	0.79178	-0.50806	2.0586	0.98626	0.99888	-0.8648	1.7117	-2.009	0.69212	-2.5327	1.4406	2.823	1.8217	0.14069	3.5559	-0.047931	1.091	2.3143	1.9069	-0.15082	4.4138	2.8491	2.6135	2.3068	1.2809	0.15272	-0.49109
3.1242	3.0298	-0.67654	2.6512	2.9748	3.5027	2.4763	5.3614	1.6371	2.5455	2.1689	1.1453	2.2842	3.3442	2.1674	1.7704	3.0946	2.2908	0.94854	0.4719	4.8529	3.928	3.4008	3.7863	4.2072	3.8574	1.209	0.29455	4.2759	2.0986	1.595	3.6244	0.58257	2.897	1.6629	2.7846	3.5339	6.6214	3.0646	2.1479	2.3679	0.98396	7.4212	2.2628	3.2391	1.0672	2.4639	2.4107	2.1144	4.3956
1.2117	3.0924	3.9923	3.5159	5.392	3.7304	1.9962	3.3006	1.0102	6.9019	4.5228	1.4913	2.8827	1.4642	1.3459	-0.48747	2.4874	5.15	3.3583	-0.59001	3.9875	5.3184	3.5984	3.5384	3.0716	2.8959	2.2231	5.2724	1.1912	2.8073	2.533	2.2419	0.42379	2.7426	2.0294	5.4506	5.2665	3.3646	2.6197	4.4414	6.8956	4.2811	2.2912	2.1529	2.9213	2.1008	1.5385	2.1335	2.6574	4.5917
-3.6579	-2.6425	-3.5521	-4.8453	-5.5402	-9.0323	-5.6924	-3.7278	-6.4611	-5.8621	-5.3456	-5.5046	-1.6748	-3.3659	-4.5315	-4.1618	-6.2533	-4.6154	-1.8518	-2.9561	-6.6107	-4.2409	-8.8509	-6.9395	-3.6443	-5.9552	0.36422	-4.0209	-7.3612	-1.8514	-4.9254	-2.1468	-2.9265	-2.3158	-5.5032	-4.5205	-4.9502	-4.6371	-2.7526	-4.0069	-6.0929	-1.4835	-3.2834	-4.7157	-3.8638	-6.7759	-1.5733	-4.3685	-7.244	-4.1754
2.0447	0.31185	1.9278	4.9045	4.9205	4.3566	3.5973	2.5787	3.845	2.645	2.035	0.8317	3.2182	4.2892	1.2221	2.6711	0.27085	-0.78701	3.3569	3.7535	2.724	6.091	2.2192	1.2162	4.2059	2.5774	3.4969	1.7335	3.6466	2.5497	1.9123	4.034	2.1583	2.46	3.7277	2.674	3.8437	0.17698	1.9011	2.2796	4.0177	3.9069	4.1906	1.3916	4.399	4.4585	0.85431	4.8238	1.0266	0.97655
-3.4146	-3.0925	-3.3525	-4.5035	-4.2521	-4.4513	-3.9101	-3.2129	-3.4502	-1.4941	1.3646	-0.99888	-2.6268	-2.3743	-3.4635	-1.3698	-1.2404	-0.83964	-0.19675	-4.4022	-3.5829	-4.5631	-0.48957	-4.6453	-3.9469	-1.8497	-1.8114	-4.3461	-1.2688	0.23685	-4.7971	-0.80154	-3.6854	-5.9542	-1.4201	-1.537	1.3416	-2.6223	-3.1452	-1.0075	-4.1212	-4.1545	-1.6145	-1.3035	-2.9101	-3.3325	-3.4747	-3.3721	-4.2167	0.14894
-8.3853	-9.0384	-10.686	-8.1781	-7.8306	-9.2187	-10.287	-7.8943	-10.752	-11.129	-11.096	-8.174	-12.095	-9.8349	-8.9988	-9.5045	-8.8861	-7.8307	-9.3151	-7.2375	-9.9206	-11.092	-6.162	-5.3048	-10.038	-11.096	-7.2634	-9.9876	-12.059	-10.201	-8.2019	-11.837	-10.729	-7.9354	-10.449	-9.8409	-7.3531	-11.161	-9.7069	-11.514	-9.2752	-8.1275	-7.7549	-7.4105	-13.407	-7.143	-9.7307	-6.0501	-12.611	-12.291
-1.3983	-2.6438	0.1932	0.92502	0.37994	-0.92044	0.23275	-2.1952	-1.645	-4.1007	-1.1987	-3.2536	1.6138	-0.22785	-1.0693	-3.5932	-2.3627	-0.31087	-0.21041	1.4904	-2.8189	2.2646	4.0911	-1.0522	-3.8019	-0.42359	-0.027247	-0.60873	1.312	-2.0501	-1.1521	-0.27787	-0.59399	-2.327	-0.30929	-3.0547	-2.8704	-1.9141	-2.0574	-1.1947	-3.5646	-5.085	-1.8925	-3.4843	-4.4036	0.035919	-0.78824	-1.0979	-0.22006	-4.086
-6.7335	-3.3382	-8.0544	-6.3633	-6.0417	-5.2615	-5.2484	-5.9033	-3.8412	-7.1439	-4.0943	-4.3818	-8.1591	-6.8607	-7.1941	-4.3791	-4.0567	-6.3636	-8.6468	-7.1387	-7.1536	-3.1851	-3.3393	-5.021	-7.2123	-3.8487	-6.1598	-3.4243	-4.4006	-7.7457	-5.7215	-5.7221	-8.1252	-8.7949	-7.3809	-4.3348	-8.6402	-3.8089	-6.5272	-8.3033	-8.0377	-7.0473	-6.4456	-7.1908	-3.0768	-7.4733	-7.8872	-4.9228	-10.104	-7.5412
-3.2078	-3.8706	-6.0373	-1.8578	-2.884	-1.4243	-0.87421	3.2708	-4.5964	-4.2331	-3.0373	-5.4973	-1.0243	-1.1435	-2.742	0.52466	-0.1786	-2.1199	-3.8373	-3.5679	-4.7436	-4.4966	-3.1381	-5.3079	-1.9405	-1.2392	-6.809	-4.0726	-2.4274	-2.6186	-2.0548	-1.1535	-2.4027	-3.3756	-4.0829	-2.8912	-0.088676	-4.1573	-5.2811	-4.1332	-5.5518	-1.8388	-2.9108	-3.6792	-0.53145	-5.7135	-4.7968	-4.267	-3.4853	-6.4677
-0.26709	0.13779	-2.6635	1.0975	0.41698	-0.64094	0.95992	0.22186	-1.0927	-0.44669	0.64433	-1.487	-1.0913	0.74882	1.4831	-2.8209	-2.1719	0.89353	-2.087	-1.1795	-0.05174	0.97689	0.13408	0.62335	0.66015	2.316	-0.44194	-0.10257	1.9145	1.4788	-2.655	1.4562	-0.15202	1.2335	-0.49834	-2.8108	-0.52037	0.61007	1.2998	-4.5153	0.15436	0.29254	2.2021	0.3887	-2.2389	1.121	3.4725	0.82442	5.3328	0.64955
4.0341	5.9618	7.7063	7.7194	6.8637	8.3585	4.2968	8.7411	4.9457	8.2428	6.4596	8.5906	5.3206	5.9321	6.9006	7.4697	6.6199	7.1632	7.7378	8.466	7.853	8.2455	6.6487	6.7658	7.7469	6.7921	4.5959	6.9413	7.6445	8.7896	9.9992	6.3306	4.3711	3.9449	5.9126	6.6776	7.3502	5.1612	6	4.4735	6.549	6.2814	8.7329	8.7667	2.5157	8.8108	6.0936	2.4596	4.2865	4.3622
1.6403	1.4506	-0.3523	4.2881	3.3282	3.1057	3.3009	-0.4348	0.61214	8.238	2.712	2.5504	4.175	3.4944	4.0469	2.7073	2.8456	-0.78566	1.7387	1.7741	3.7436	0.79528	3.2797	3.6464	2.2978	1.2322	2.6074	5.2625	2.9083	1.1993	0.94823	3.7565	3.19	7.0847	1.6689	2.95	3.1006	-0.6817	1.8873	3.0706	4.6613	0.67104	-1.8482	4.5258	5.2577	1.3321	4.9919	3.2385	2.9834	1.3874
-12.237	-13.359	-12.831	-12.187	-12.885	-13.641	-10.596	-14.785	-12.786	-13.601	-14.999	-12.294	-11.218	-12.376	-11.386	-12.301	-14.65	-12.795	-15.479	-11.672	-13.546	-11.124	-10.339	-14.91	-12.346	-11.987	-12.25	-14.29	-11.947	-12.439	-14.301	-12.146	-14.105	-12.446	-10.934	-15.39	-11.064	-14.086	-12.64	-14.888	-11.446	-13.451	-11.306	-12.191	-13.342	-11.622	-12.8	-10.45	-12.249	-11.883
0.75559	0.72918	-2.3242	-0.0015351	0.1062	-2.1634	-6.0751	-1.2974	-1.1009	-4.4241	-2.8725	-1.1467	-0.93859	-1.1618	-3.2051	-1.1301	-1.1611	-4.4262	-3.4702	-3.6793	-4.9322	-1.8696	2.2434	-2.7996	-5.1866	-1.6102	-2.1414	-3.3735	-4.0875	-0.36866	0.19724	-0.048171	-2.5441	-3.6824	1.37	-2.1952	-3.273	-2.1299	-2.7992	0.044725	-0.59068	-2.2118	0.9653	-3.4256	-3.7074	-3.079	-1.7241	-2.1643	-3.437	-1.4955
-14.106	-14.523	-16.179	-14.449	-14.141	-12.645	-15.301	-13.578	-16.788	-12.769	-16.608	-11.257	-14.773	-15.492	-11.441	-14.372	-12.708	-18.172	-15.614	-11.533	-15.341	-17.225	-15.526	-13.471	-13.045	-14.796	-14.026	-14.205	-15.893	-12.621	-16.106	-12.546	-13.617	-12.613	-14.059	-15.788	-12.332	-16.852	-14.412	-13.211	-15.36	-13.911	-13.2	-15.321	-14.652	-13.214	-14.037	-14.293	-13.832	-13.175
-15.157	-11.984	-13.732	-13.947	-14.725	-13.239	-12.076	-13.49	-12.486	-15.634	-10.519	-13.609	-11.894	-12.555	-11.151	-12.101	-10.433	-13.745	-11.663	-9.8363	-14.659	-10.422	-10.695	-14.198	-12.163	-12.222	-13.691	-13.088	-12.351	-13.627	-10.842	-11.915	-15.095	-12.684	-10.215	-11.537	-15.306	-14.696	-11.707	-12.038	-18.223	-13.725	-14.616	-15.219	-12.695	-11.332	-11.212	-11.911	-12.5	-15.7
-14.915	-14.671	-10.896	-14.84	-14.378	-15.182	-11.301	-12.928	-16.843	-11.487	-11.949	-13.892	-11.245	-12.501	-17.554	-14.041	-12.158	-10.933	-14.075	-13.077	-13.723	-10.418	-14.725	-16.004	-15.111	-13.592	-12.205	-17.67	-11.94	-12.804	-9.0406	-14.795	-11.861	-13.157	-11.921	-12.801	-10.812	-12.117	-11.657	-9.9812	-12.879	-15.77	-9.9796	-14.313	-10.097	-15.069	-12.955	-13.328	-13.315	-15.519
1.6342	3.2976	5.6684	2.8903	5.8969	4.9972	6.7531	3.9958	4.3738	4.6015	5.1284	4.8997	6.7115	3.0786	5.2135	5.3964	8.0847	5.0978	2.7921	1.8179	7.9293	3.5976	2.8538	5.572	6.5623	8.749	6.1959	3.6288	4.5188	1.6535	9.3952	4.9797	6.9066	7.1632	6.4999	6.3189	2.7007	8.8584	2.4022	5.3287	7.5947	5.0171	6.6302	5.0791	2.489	3.8441	5.1365	9.4368	5.8971	6.8095
-14.735	-14.571	-12.864	-13.349	-15.879	-14.123	-18.839	-14.778	-13.323	-13.664	-14.503	-14.332	-14.879	-13.499	-12.958	-13.416	-15.101	-15.235	-14.651	-15.531	-15.073	-10.592	-14.271	-15.001	-14.547	-12.564	-10.528	-15.001	-13.804	-10.771	-12.552	-17.015	-16.049	-15.76	-14.998	-11.638	-13.97	-13.337	-15.702	-13.158	-13.812	-11.757	-13.171	-14.719	-14.123	-14.682	-12.822	-14.756	-14.551	-13.902
1.239	-1.234	-0.32594	-0.33996	2.2982	0.4448	1.1015	-0.91646	-0.46097	-3.2026	-0.78835	-1.7172	-2.0951	0.11181	1.6804	-0.40017	-2.0247	0.86312	4.1593	0.6893	1.9436	-1.6856	-1.0516	-2.4752	-2.3769	-0.047783	-1.6041	1.9568	-1.0644	0.423	3.1667	0.16964	-0.61252	0.70945	0.8777	1.1621	-0.0054966	-0.20708	0.85514	2.3025	-3.9497	-3.8	2.119	-1.6104	0.57761	-0.13274	-0.40976	-0.2742	2.9028	-1.4538
8.819	9.0868	11.482	8.1474	10.492	9.4413	9.3659	9.885	9.7748	7.1359	8.5505	9.7962	10.532	7.2516	11.406	8.0358	6.5056	9.0467	10.662	10.697	8.775	9.8714	8.6096	12.143	11.04	9.4341	7.9588	9.1376	8.9154	8.1383	11.223	10.558	10.45	8.698	15.332	8.8944	8.2011	10.875	9.9222	6.1801	8.935	6.8716	10.375	10.313	10.738	9.0865	9.9248	9.0188	9.6708	8.5502
-15.385	-12.225	-14.42	-13.606	-17.237	-13.851	-10.686	-11.138	-12.628	-13.531	-10.47	-15.155	-12.908	-12.017	-11.072	-12.867	-12.498	-16.358	-14.341	-14.321	-15.504	-13.696	-10.683	-15.211	-11.709	-14.434	-13.709	-13.259	-12.278	-12.93	-14.426	-13.925	-13.16	-12.428	-13.49	-14.158	-15.691	-13.218	-13.12	-12.459	-11.231	-14.44	-13.476	-16.473	-15.408	-13.379	-13.938	-11.362	-13.153	-15.656
12.326	10.601	10.274	10.943	13.035	9.5291	10.139	13.849	9.8856	10.349	8.8882	10.439	8.8146	8.9174	10.071	10.29	13.236	7.4754	9.3633	8.6381	9.4558	9.6828	11.344	9.4812	12.605	9.0717	8.2598	11.482	8.3667	8.3368	5.6258	8.9388	10.787	11.651	7.5545	10.651	10.419	12.942	10.203	8	12.286	12.012	10.633	12.753	11.651	8.8367	8.9085	7.7757	8.0322	10.795
-9.2372	-10.005	-10.558	-11.797	-11.775	-8.6425	-10.223	-9.2712	-9.6052	-11.593	-10.449	-10.798	-10.391	-10.227	-12.152	-11.229	-10.895	-10.402	-10.909	-7.8635	-12.613	-11.886	-11.997	-10.958	-10.875	-5.3115	-8.9673	-9.8836	-12.071	-12.751	-7.1093	-6.2434	-9.824	-7.9535	-11.889	-9.6425	-9.5075	-11.016	-8.7678	-11.54	-10.803	-11.09	-10.775	-12.705	-13.261	-10.41	-12.627	-8.0645	-7.9478	-10.313
3.259	1.4627	0.13872	2.3244	4.2058	3.6847	3.4044	-1.638	-1.3569	-1.198	3.2973	0.75231	0.35519	0.68943	2.2699	-0.37425	1.7941	0.22829	-2.8316	1.0286	-0.89719	-0.55216	3.6616	-0.41121	0.10179	-0.3363	0.44076	2.8161	0.77324	1.1635	1.0914	5.4352	3.7059	1.7785	0.012801	2.1499	1.0745	2.9982	3.6953	2.7713	0.13458	0.17611	3.4447	0.43599	1.5974	1.993	0.62755	0.87098	0.30838	3.6594
-16.112	-13.233	-14.158	-12.268	-12.989	-13.051	-13.363	-12.766	-13.767	-12.79	-9.2289	-13.334	-12.451	-9.9758	-11.507	-13.22	-13.726	-15.551	-15.461	-12.618	-12.452	-16.724	-13.13	-9.7653	-11.792	-11.829	-16.478	-12.121	-13.169	-10.26	-15.293	-13.6	-12.351	-13.484	-11.67	-14.665	-14.072	-9.5762	-11.456	-13.284	-13.577	-10.566	-15.803	-14.26	-12.711	-14.916	-12.466	-14.193	-14.16	-9.9313
-2.4688	-3.2309	-1.9872	-0.56042	-1.4619	2.2609	-2.8479	-0.65153	-1.7443	1.0351	0.51002	-2.9707	-0.71756	-2.9914	-1.8902	-0.062539	-1.8731	-0.43178	1.0909	-3.5792	-4.6967	0.42918	-0.61663	-5.9027	-1.4889	3.3923	1.3186	-5.8398	0.037383	-2.7334	-4.227	0.97547	-1.0034	0.069496	0.83007	-2.7682	-1.7456	-0.40113	-3.4034	-0.22431	-4.182	-2.9731	-4.5929	-0.15776	-1.4793	-0.56521	-2.6564	-0.027101	-0.35626	-3.3487
-19.293	-22.719	-19.581	-20.721	-21.261	-17.353	-20.4	-21.23	-21.191	-19.459	-21.675	-19.301	-22.625	-20.206	-22.402	-20.294	-21.045	-20.894	-21.475	-21.107	-22.457	-20.394	-21.3	-23.303	-18.176	-22.245	-20.66	-20.965	-20.567	-20.305	-18.779	-21.018	-20.233	-25.74	-19.04	-20.665	-20.479	-24.158	-23.032	-23.692	-16.611	-22.958	-21.664	-21.924	-22.966	-23.027	-20.853	-20.872	-20.485	-20.196
-0.37161	-2.5662	-0.85217	1.1305	-0.31065	1.2588	-0.63784	-0.38485	0.80018	2.1384	-0.4144	-0.43067	-1.4272	-0.38401	-0.75979	-0.33314	-2.5254	0.16734	-0.03821	-0.24974	2.376	-0.32046	-1.094	-3.7571	-0.41326	0.94806	-1.3169	2.6763	0.6328	-0.81731	-1.7447	-2.2828	0.15318	-2.6528	-0.038024	-4.3414	-1.5583	-1.9811	-2.0497	-1.6531	-1.6979	1.559	-1.2094	-4.2581	-2.6888	-0.01862	1.2372	-1.1851	0.61949	-2.2509
-1.3365	-0.60567	-4.7236	-2.6114	-1.5103	-1.1737	-2.79	-3.7382	-3.0446	-1.5177	-0.7981	-0.64621	-2.0482	-4.4588	-3.0558	-2.3005	-0.74735	-3.2458	-3.1307	0.64467	0.33248	-0.63152	-1.501	-2.527	-0.53114	-0.28512	-0.81396	-0.81002	-2.9994	-1.4634	-2.092	-3.2289	-0.10083	0.79032	-3.8508	0.95599	-3.4122	-3.2606	-1.3853	-5.1247	-3.632	-1.1962	-2.4238	-5.8596	-4.0949	0.40498	1.0465	-2.6953	-0.11432	0.86199
-1.4097	1.7672	-2.1872	-3.9879	-1.2578	-0.63983	0.89886	-2.3077	-4.0496	-2.4577	1.7698	-3.6981	0.82303	0.74888	-1.9839	-0.45576	-1.9825	-3.8487	-1.5099	-0.36821	-1.3051	-0.27104	-1.2147	-1.2741	0.13827	-4.6629	0.010381	-0.52048	1.7926	-3.4431	-0.73823	-0.063757	1.6646	-0.62399	-2.8232	-1.5049	-0.58213	0.42213	-1.3941	-1.1742	-5.1409	-2.6066	0.22238	-3.695	-4.1418	-1.4409	-0.54821	-3.1295	-0.88391	-1.9015
-5.4601	-2.933	-2.6445	-1.1341	-2.3268	-2.2523	-3.4168	-2.2381	-5.6179	-2.7835	-3.7046	-2.6044	-2.2703	-1.1747	-1.3301	-4.1078	-2.2039	-3.4543	0.47799	-2.2105	-5.0908	-5.4991	-4.0607	-3.1696	-0.13968	0.23491	-4.2185	-0.4206	-6.0454	-3.643	-3.5963	-3.7349	-3.2695	-5.1911	-1.9939	-3.3549	-1.0495	-4.4983	-2.0866	-3.5222	-6.7466	-6.5166	-3.7366	-1.9352	-2.85	-5.484	-5.1083	-3.0511	-3.2456	-4.3605
5.4089	4.3657	5.6239	8.508	4.9713	6.1957	6.0462	3.3252	5.3541	1.9756	5.4528	3.6382	4.9026	5.8906	5.7956	7.5987	3.9598	4.1467	3.6225	4.6337	6.7638	5.3605	6.4426	5.2168	3.7568	6.8605	6.3587	4.8216	2.8152	4.0091	6.4504	5.3367	7.1903	2.8182	5.3455	2.9406	3.001	4.5175	3.3691	1.4385	6.61	6.5758	5.4053	5.6309	4.9726	6.0835	4.3333	-0.50453	4.5952	3.2166
1.9912	1.1222	-2.2206	2.1055	-1.7824	2.9585	1.4947	1.0264	2.0428	0.53474	3.5652	1.0006	2.91	1.6506	1.2943	1.4311	-1.1537	1.7522	4.6097	1.5806	0.87142	0.97839	-0.43698	2.9045	3.2869	0.057484	-0.057698	2.0783	3.6496	2.3085	3.0902	2.1802	5.531	1.9927	2.3005	1.6673	-1.8139	0.984	1.8301	0.74911	-0.67764	2.8405	1.7548	1.3805	-0.010476	0.44546	-2.2847	-1.3216	1.6385	2.9787
-0.55651	-2.3902	0.12828	-1.1844	-0.86077	1.1772	-1.9573	-2.3048	1.62	-2.0429	-2.5369	-0.49544	-3.2397	-4.9239	-1.8705	1.3554	0.66684	1.0912	-0.36993	0.73686	0.14842	-2.9283	-1.1915	0.54867	-1.1744	-0.24159	-3.4856	-0.28016	-2.1728	0.38332	-3.467	-3.3782	-1.2713	-2.0439	0.42526	-1.6716	-0.99752	-1.5402	-1.8613	-0.87765	-2.6658	-3.4697	-0.35702	1.8477	-1.683	-3.6098	-2.2433	1.1454	-1.7461	-0.94921
-0.01814	-5.3799	-0.38994	-2.5135	-0.72946	-0.40921	-2.9079	-4.2745	-6.8436	-5.1175	-5.5561	-3.3666	-3.2069	-1.5378	-1.5883	-2.1323	-2.5855	-1.7007	-1.778	-3.6995	-2.7338	-2.6919	-0.65152	-2.5736	-2.7305	-3.5915	-2.9094	-3.7507	-0.28539	-5.0836	-2.2269	-2.6203	-5.1149	-4.3785	-2.1939	-4.5605	0.12045	-5.29	-4.3372	-2.9383	0.49042	-1.492	-1.8505	-4.6565	-3.7143	-2.0688	-1.4094	-5.5277	-2.5848	-3.5268
0.074375	-4.4946	1.4417	0.16535	-3.4048	-3.2282	-1.4684	0.016066	-2.4078	-3.9218	-4.0093	-4.3679	-2.2576	-1.1256	-4.1215	-1.8752	-2.4918	1.2921	-3.6807	-1.8102	-5.2413	-0.69468	-1.022	-3.1065	-3.4568	-2.0411	-1.4541	-4.8797	-2.5021	-2.3132	-4.0915	-2.1825	-1.4168	-2.0691	-5.1116	-1.3199	-2.8467	-2.4974	-1.2283	-2.078	-3.7941	-4.1448	-4.0558	-2.7607	-0.066462	-4.3167	-4.5033	1.1738	-2.5635	-1.2037
-12.633	-12.302	-11.579	-6.7288	-11.488	-10.575	-9.2116	-12.122	-8.5135	-7.4383	-13.358	-8.2719	-9.1047	-8.6126	-12.248	-9.5291	-10.088	-7.9067	-8.233	-12.377	-6.9037	-9.5495	-10.781	-13.032	-8.1807	-10.702	-11.28	-9.1554	-9.6688	-12.213	-11.674	-13.359	-11.045	-13.435	-10.693	-8.4263	-10.094	-9.5591	-8.4067	-11.462	-10.284	-10.476	-8.992	-11.567	-10.229	-12.874	-10.041	-6.3785	-12.264	-13.937
-3.5268	-3.2087	-2.961	-2.0951	-1.4402	-1.6987	-2.4484	-6.1164	-5.5194	-6.086	-6.4541	-6.8133	-6.8869	-3.7299	-3.6718	-2.2387	-0.16185	-5.8319	-1.9053	-5.4601	-2.7683	-7.3679	-2.5813	-5.2338	-5.5983	-1.4426	-1.0654	-1.437	-4.5945	-3.0171	-4.8634	-6.4792	-3.8841	-4.358	-2.905	-1.3642	-5.9536	-0.92267	-6.4342	-7.0187	-4.1743	-3.4701	-4.3944	-4.0359	-2.0967	-2.7899	-3.0205	-3.3463	-4.1798	-4.8642
3.2188	3.1281	0.74901	3.261	-0.26516	1.3504	2.194	3.4267	1.8148	2.8342	0.86949	2.6853	4.2781	-0.28462	1.2632	4.9224	0.44237	0.72974	-0.70433	3.2518	2.5172	-0.17284	3.6447	2.5944	4.1507	3.0545	1.8078	3.1003	0.94227	3.9236	3.3965	2.8255	2.3885	-0.46468	6.4027	3.6627	2.8452	1.1075	2.2947	-1.2598	1.2795	1.3318	0.6794	2.4828	0.9466	-2.4874	1.5083	4.7621	4.0149	2.9298
-0.93536	-4.0104	-4.4832	0.0157	-1.0454	-0.33226	-3.0008	1.1828	-0.19536	-0.45895	-2.9138	-1.7571	-0.66933	-1.1467	-2.5161	0.48058	-3.0713	-3.1475	-0.18407	-3.0906	0.48545	-3.5864	-2.9117	-3.4993	-1.0824	0.9383	0.19534	-3.1794	-1.5738	1.277	-2.2132	-1.1984	-3.4282	-0.39525	0.95422	1.2358	-1.0282	-1.2512	0.37983	-2.6076	-0.86297	-2.4093	-2.2112	-0.29938	1.6337	1.5236	-2.8007	-0.29789	-2.8871	-1.3986
-2.2258	-3.4477	0.036892	-2.8373	-4.6266	-0.76371	-4.2382	-3.6256	-1.6623	-2.6613	-0.36641	2.9265	-0.61091	-1.5087	-0.36854	-1.7403	0.8696	0.68436	-2.2249	1.7014	0.57722	-1.1636	0.99256	1.5877	-2.0645	0.56236	-3.9385	1.3712	-1.153	-1.7128	-1.5457	-1.4379	-0.38104	-3.6972	-0.89226	-0.31907	-1.318	-2.5162	-3.754	-1.6288	-0.76538	-0.0054349	2.835	-0.7037	-0.54332	-1.6374	-0.45587	2.1258	-3.223	-3.4209
5.6201	6.3898	3.8848	4.7581	2.5132	3.7065	6.0302	6.065	2.8054	6.3083	6.1238	2.6412	6.9555	7.4378	3.1119	4.4351	6.3972	1.7351	6.2119	5.4746	6.152	2.7824	6.9451	2.5614	4.0629	6.1587	6.1865	5.1197	7.8972	2.6001	3.9492	5.6773	3.6427	7.6951	6.0652	3.2036	8.1863	6.4065	2.5997	1.5341	6.1832	2.5377	4.4529	1.6796	5.3117	3.9824	2.1597	5.0365	4.296	6.4267
5.8218	8.1767	7.2638	6.4907	4.9434	4.4313	6.396	6.8142	5.5406	3.7306	1.05	7.2995	8.0725	4.6228	4.7502	4.7828	8.1673	2.8473	7.9619	5.8302	6.1517	3.1885	6.5519	5.3278	3.9352	4.7365	9.3085	8.3319	6.0591	7.8261	3.5283	4.1347	5.0925	4.608	5.4435	4.624	2.0678	7.1862	6.1836	3.9009	7.6621	7.179	7.2607	3.7922	3.007	0.83163	6.1465	5.7886	5.7815	1.3576
-13.47	-16.5	-11.121	-15.963	-11.081	-14.888	-9.3586	-15.148	-13.508	-10.412	-12.964	-11.255	-13.995	-13.029	-14.504	-11.313	-10.06	-12.892	-12.847	-15.577	-12.569	-12.099	-15.956	-11.494	-14.453	-10.412	-12.641	-14.421	-11.138	-12.32	-13.198	-12.873	-11.157	-14.821	-11.984	-13.097	-11.072	-11.25	-11.337	-10.845	-11.162	-12.114	-11.021	-12.975	-16.417	-15.035	-10.824	-14.721	-12.149	-14.486
10.003	11.856	9.174	7.9673	8.935	8.2751	6.3922	13.105	8.5156	8.5093	8.0918	10.669	4.238	7.5896	7.8416	6.0398	11.41	7.3559	9.1981	12.946	7.8177	9.6172	9.5869	7.2972	4.8211	10.978	6.1978	7.6679	9.3439	8.7031	11.174	6.8208	7.7204	8.9871	8.783	9.6883	9.6837	6.2118	6.5773	8.4477	7.5853	8.0071	8.5094	8.8998	10.201	8.146	7.8894	9.9783	9.7209	9.7199
-0.98145	0.57384	1.4151	1.6148	3.425	1.6043	0.65739	-0.30468	0.70163	-0.25065	0.23583	-0.39227	-1.1562	-1.4996	-1.5094	0.81655	3.5056	-2.5513	-1.4961	2.54	-0.2738	0.17851	0.62377	2.4764	0.8155	-1.5627	0.78218	-1.0527	-1.0742	1.779	-0.12027	1.3404	-3.1011	-0.095041	0.87431	4.5294	0.27029	-0.22762	-1.131	-0.2764	-5.5477	0.98595	-0.021549	2.8802	-0.76902	-0.91135	-0.13186	-2.9426	-1.8602	1.1642
-9.63	-10.707	-10.394	-8.567	-12.1	-12.737	-11.984	-8.0128	-13.228	-11.426	-14.191	-12.859	-10.84	-9.0506	-10.093	-11.523	-12.049	-6.9366	-10.646	-10.363	-10.105	-10.926	-10.599	-6.0324	-9.2239	-10.503	-10.874	-9.3189	-7.932	-10.013	-10.4	-7.7993	-11.519	-10.19	-11.558	-8.8379	-8.2636	-10.574	-7.4919	-12.747	-8.1925	-14.926	-13.943	-11.235	-11.408	-10.689	-9.7183	-8.6609	-8.4634	-9.7049
-13.572	-12.727	-11.334	-16.051	-18.922	-11.794	-12.663	-10.099	-13.02	-10.956	-11.597	-13.553	-10.383	-13.633	-13.881	-15.16	-13.072	-12.794	-13.777	-11.328	-11.568	-16.653	-11.958	-9.5221	-13.162	-11.092	-13.471	-12.282	-14.589	-10.755	-14.013	-13.277	-11.552	-11.258	-12.91	-12.844	-13.393	-10.843	-9.411	-14.012	-13.216	-10.847	-12.672	-11.181	-12.756	-13.943	-12.856	-12.071	-12.379	-11.921
5.0313	0.82874	2.375	2.1137	2.9446	-2.504	1.757	2.037	5.9198	-1.0321	4.7393	0.94228	2.6864	2.2477	2.9423	2.1274	2.1533	0.17756	4.6125	2.2203	0.89267	1.8009	2.8483	2.2761	3.1066	-1.3994	3.0184	2.6227	4.9452	1.9415	2.7981	0.63412	0.37726	0.51985	1.528	2.6158	0.41808	-1.8508	-3.148	1.9439	5.2154	0.33928	-0.21339	4.5405	-0.24431	4.7658	3.1489	2.6693	0.45057	3.1954
-13.977	-15.496	-12.118	-13.978	-12.989	-12.269	-15.508	-14.31	-16.366	-14.854	-12.808	-13.301	-13.104	-11.56	-9.903	-13.686	-13.04	-13.335	-11.951	-17.247	-11.829	-16.138	-12.478	-15.856	-13.083	-14.884	-14.664	-13.94	-14.218	-14.7	-15.402	-13.041	-13.794	-17.523	-15.432	-13.32	-16.616	-15.234	-14.424	-16.062	-11.501	-16.073	-17.961	-16.587	-14.179	-12.922	-15.967	-13.458	-13.632	-16.563
10.682	6.8131	7.3242	6.4664	6.714	7.9373	11.597	6.2573	9.3501	6.6218	8.4895	10.761	10.548	9.5381	7.685	9.253	7.2511	7.2141	11.039	5.6126	7.7622	13.212	10.342	7.6778	9.1852	10.433	8.5868	6.6178	5.5275	9.1122	12.035	6.6839	6.2637	10.375	9.1505	5.984	6.1	5.9076	11.369	7.7903	5.1572	11.409	9.0535	10.31	8.6009	10.285	6.1791	6.6173	7.4876	7.2255
-8.1394	-9.1852	-11.956	-11.16	-9.3224	-12.432	-9.7294	-10.155	-11.062	-10.817	-13.136	-11.382	-11.24	-15.133	-8.8535	-13.393	-7.6733	-10.793	-12.99	-9.2266	-10.598	-10.843	-13.23	-13.953	-10.433	-11.365	-10.121	-11.513	-10.032	-11.258	-10.645	-12.578	-12.092	-6.2912	-8.247	-7.8933	-11.482	-11.892	-13.634	-9.6764	-10.953	-16.311	-13.381	-12.175	-8.6701	-9.8403	-12.631	-8.3655	-11.782	-10.554
-14.442	-11.939	-10.645	-8.7816	-11.718	-13.327	-16.936	-16.859	-12.055	-12.682	-12.506	-10.373	-14.893	-13.536	-12.989	-12.269	-12.456	-13.42	-15.163	-11.066	-11.204	-11.308	-14.231	-13.576	-12.404	-6.6107	-11.656	-13.091	-14.147	-14.43	-14.356	-12.063	-12.03	-12.311	-10.914	-10.889	-12.972	-9.7552	-15.114	-11.711	-14.809	-11.861	-13.864	-14.46	-7.9791	-15.019	-11.825	-12.622	-12.71	-14.853
5.2599	-0.17438	3.3566	1.8222	4.2241	2.3717	4.8906	2.063	2.7465	0.9761	2.6331	4.2925	3.106	1.8773	0.25187	0.51835	3.2112	5.2579	0.53229	0.8029	8.1168	2.9232	5.4451	3.9745	3.4131	-0.244	0.058803	6.1697	3.7058	3.729	1.3099	1.1706	-0.35914	2.1088	1.5308	1.8283	5.5291	-0.16852	1.2592	2.8043	-0.98774	2.5074	3.1523	2.7308	1.5429	2.3406	0.84175	3.728	1.7889	1.3547
-10.22	-15.216	-10.237	-9.9581	-13.921	-14.42	-11.179	-9.9964	-13.167	-9.5961	-9.5805	-10.869	-12.628	-10.097	-13.203	-9.023	-8.7722	-8.7332	-9.4862	-6.8557	-14.105	-11.169	-13.208	-10.039	-11.102	-13.384	-12.48	-10.746	-10.571	-10.155	-6.8796	-14.663	-7.3833	-9.8552	-9.95	-8.3225	-9.9512	-10.397	-7.7897	-11.345	-10.135	-8.9527	-7.0272	-8.7105	-11.742	-9.3661	-11.394	-9.1323	-9.4347	-6.1707
-5.8214	-4.746	-6.3027	-4.1317	-1.6084	-1.0059	-3.8193	-4.0614	-0.77086	0.96784	-1.8591	-3.1704	-2.1017	-3.0733	-6.7235	-0.9375	-2.3764	-4.9132	-2.5417	-0.71026	-5.4467	-3.6829	-4.0678	-1.7734	-0.33646	-2.1138	-1.8799	-5.1214	-0.21143	-3.7458	-3.7239	-2.9413	-3.2229	-1.247	-1.484	-1.2459	0.57727	-2.448	-4.3477	-2.3249	0.68703	-1.311	-1.9148	-3.7146	-3.5793	-2.815	-4.5672	-4.3807	0.5704	0.84551
-13.411	-15.138	-15.329	-12.736	-12.844	-12.574	-16.137	-14.511	-12.38	-12.763	-13.106	-10.715	-14.192	-11.854	-15.706	-14.172	-11.418	-14.555	-13.543	-11.896	-11.63	-11.473	-12.434	-14.258	-13.031	-16.617	-10.667	-12.126	-13.942	-13.534	-11.083	-12.767	-14.86	-10.926	-12.182	-11.512	-15.08	-13.334	-11.08	-11.272	-13.879	-13.485	-11.794	-13.406	-13.769	-10.227	-13.75	-15.006	-13.802	-10.844
-9.3687	-7.9145	-7.9836	-4.6605	-8.6744	-11.223	-9.1377	-7.7466	-9.0499	-8.4845	-7.1527	-8.2579	-10.761	-9.833	-14.008	-10.791	-8.3993	-13.166	-9.9354	-10.185	-9.6581	-5.4023	-10.744	-8.4678	-8.3687	-13.005	-7.6878	-7.1012	-9.1728	-10.078	-6.7221	-11.732	-7.4434	-8.0592	-6.8039	-7.9427	-11.472	-8.447	-11.588	-9.5441	-9.2417	-8.7874	-8.6382	-7.4583	-12.137	-10.498	-9.1984	-6.2073	-11.854	-9.5882
5.9631	0.42943	2.7876	4.517	3.2983	1.6085	3.1212	2.9321	0.49563	3.1375	1.6246	0.27595	2.3006	1.7341	2.8412	1.4413	0.21479	5.6616	4.062	3.2429	5.2033	5.3867	3.2737	6.9389	-0.43662	0.16395	4.6052	3.3491	3.7116	3.5144	5.0464	4.0445	1.7789	4.4002	1.0935	-0.7709	2.7324	5.5302	5.4974	5.1955	1.6059	2.269	4.1475	3.0382	4.2293	2.0372	0.98168	3.4441	4.0832	4.1642
-17.176	-10.85	-10.373	-14.241	-14.789	-11.912	-12.483	-11.819	-14.193	-17.584	-11.747	-12.306	-12.889	-9.4784	-14.15	-15.457	-13.559	-15.164	-14.573	-17.663	-15.712	-17.717	-12.855	-12.043	-17.001	-14.071	-9.9239	-14.719	-14.201	-18.79	-13.722	-10.679	-12.86	-13.787	-16.256	-11.817	-14.713	-14.685	-14	-13.636	-11.461	-13.401	-15.899	-14.84	-12.924	-12.082	-17.942	-13.855	-13.811	-16.595
-16.652	-10.747	-12.321	-14.665	-11.623	-12.422	-13.152	-13.547	-11.443	-13.426	-11.818	-13.756	-14.135	-12.89	-12.293	-14.292	-16.757	-14.971	-15.218	-13.564	-15.121	-16.826	-11.054	-12.247	-10.671	-12.018	-10.575	-12.403	-10.09	-14.952	-15.16	-7.9072	-11.92	-10.311	-12.081	-11.6	-11.61	-14.153	-11.849	-12.22	-13.047	-13.741	-10.796	-12.899	-13.924	-10.78	-12.522	-13.077	-13.583	-10.16
-19.68	-21.211	-22.979	-25.869	-20.411	-20.544	-18.669	-18.076	-17.055	-21.144	-22.122	-20.48	-21.148	-19.016	-22.909	-21.207	-21.185	-21.734	-20.437	-19.827	-18.773	-19.186	-19.069	-21.499	-20.895	-18.464	-22.676	-20.209	-20.657	-20.18	-21.285	-23.005	-16.178	-23.004	-19.299	-21.581	-18.638	-21.322	-23.404	-21.546	-22.982	-21.813	-19.009	-22.239	-20.446	-19.669	-22.524	-21.398	-19.049	-20.428
-2.7757	-0.31945	0.30245	-4.9225	-2.3365	-2.3746	-3.5023	-2.3963	-2.6313	0.75163	-0.4546	-3.3291	-0.69985	-0.67934	-2.5272	-2.2022	-1.4358	-3.9088	-3.961	-2.0083	-3.7906	-3.4093	-1.4821	-4.562	-2.347	-1.1261	-2.2485	-3.6614	-2.1083	-3.955	-4.7562	-2.5946	-2.1678	0.55989	-3.5668	-3.9989	-1.3329	-0.80067	-0.6396	-3.4371	-3.0688	0.36644	-5.0602	-6.135	-1.7942	-3.5197	-3.0007	-2.0677	-4.2124	-2.5923
-12.345	-15.073	-10.174	-13.35	-12.995	-11.693	-10.978	-12.506	-12.162	-12.999	-15.037	-12.493	-13.63	-10.754	-11.44	-9.9271	-16.04	-16.417	-13.974	-13.182	-13.405	-17.25	-15.594	-16.838	-13.055	-13.784	-10.305	-14.575	-13.161	-13.631	-14.609	-12.639	-12.564	-13.18	-17.156	-13.652	-15.823	-12.446	-16.021	-11.391	-12.156	-12.513	-15.553	-14.213	-13.609	-13.752	-10.906	-12.234	-10.924	-14.536
6.6133	8.9124	4.7415	5.7538	7.2201	3.9046	5.738	5.3692	6.0627	5.6357	7.448	4.5608	7.2691	6.57	6.6609	7.0156	5.3882	4.3105	6.478	7.6722	6.0034	4.6875	5.0934	5.7206	4.3084	6.9201	7.196	3.2471	4.4881	3.0142	7.6887	5.3078	8.1793	8.8009	2.7061	3.9407	6.6098	4.3215	8.8143	6.8189	6.4136	4.4961	7.949	4.3331	4.4132	8.2681	10.733	3.9103	4.195	6.3107
-25.068	-25.578	-19.885	-22.925	-23.634	-22.125	-20.929	-23.869	-22.452	-23.173	-22.462	-24.868	-24.421	-21.866	-24.519	-20.144	-18.924	-18.23	-22.904	-20.265	-26.035	-24.141	-21.963	-21.639	-22.487	-23.509	-19.668	-23.161	-21.633	-21.85	-21.616	-20.306	-22.35	-17.199	-22.55	-23.275	-19.161	-23.178	-21.717	-26.084	-24.224	-19.449	-22.956	-23.597	-21.46	-20.909	-20.203	-19.815	-21.872	-21.347
1.7638	-2.7405	-1.6357	-1.0224	-0.67033	0.58627	-1.0814	-0.51715	-5.5208	-1.7747	-1.1141	1.2835	-0.33664	-2.1301	2.634	-3.7406	1.883	-1.8196	-1.1262	-3.8153	3.1247	0.26861	-1.3377	0.31031	3.2435	-1.8671	-1.8109	-1.8713	1.8215	-0.065348	-0.5087	0.32273	0.88142	-4.7542	0.57724	-1.2143	-4.8554	-3.088	0.9322	0.232	0.0219	-4.1169	-0.82327	-1.846	-1.9568	-2.7023	0.44596	1.67	-3.425	1.0743
1.9447	0.83024	1.4182	2.3704	2.1728	3.2275	2.7584	0.58702	2.0316	2.9096	3.1139	-0.36905	0.53147	-0.79694	1.2401	3.5604	1.0433	3.118	0.23173	1.5575	0.47055	-2.8813	3.2211	2.5339	3.6553	-1.0465	3.3641	0.5939	0.7186	2.1632	0.32983	1.6434	1.208	3.0828	0.41144	2.2603	-3.2984	1.5288	3.3168	-0.80589	2.603	1.4895	0.32522	0.96551	3.0326	3.8013	0.81887	6.5631	1.7372	1.2572
-3.2224	-0.52924	-2.1326	-1.0998	-6.9258	-1.5628	-0.75237	-3.6507	-3.2339	-2.6051	-1.042	-1.1983	-1.4764	-1.7562	-2.1018	0.79245	-0.0027155	-1.5724	0.79353	-0.57556	-0.7831	-0.24739	-3.0977	0.295	-0.63989	-2.2661	1.6953	-4.9836	-3.2303	-2.9619	-1.1873	-2.0665	-2.9739	-0.57429	0.84303	-2.2884	-4.3973	-2.3376	-0.00097723	-2.7072	-0.43244	2.1791	-3.7126	-0.1336	-0.8474	-1.2595	-0.2625	-1.9994	-3.9091	-1.1649
0.95422	-3.433	-2.2906	-1.7063	-1.7259	-0.93068	-0.35777	-1.4147	-5.6025	0.63702	-2.8389	-4.5772	-3.886	-1.0059	-1.9525	-1.7557	-4.6438	-0.80999	-3.056	1.4832	-3.7255	-1.3295	-4.0072	-2.7501	-1.4106	-2.9217	1.2997	-0.14006	0.37247	-2.8432	-3.0419	-1.4657	0.32168	-2.651	-1.744	-3.4611	-1.8169	-3.236	-1.6065	-0.67831	1.6022	-1.7647	-0.52963	-0.47253	-4.7482	-1.9692	-0.11663	1.2412	-1.1702	-3.5248
-11.228	-14.567	-14.351	-14.994	-15.437	-13.094	-10.262	-12.927	-14.136	-15.381	-11.058	-11.104	-14.431	-13.807	-12.385	-14.513	-11.879	-11.544	-12.324	-12.405	-15.476	-12.436	-12.319	-14.194	-12.888	-15.477	-14.004	-15.396	-14.697	-14.102	-14.568	-11.392	-14.19	-12.688	-11.125	-13.945	-12.095	-10.805	-10.467	-12.923	-8.6145	-12.319	-10.797	-17.218	-13.917	-14.931	-16.751	-11.924	-12.676	-14.033
-3.1307	-3.3897	-4.4024	-1.5042	-6.9402	-4.6107	-2.5821	-5.8961	-4.0077	-4.1909	-1.7133	-2.6129	-4.341	-4.5075	-1.9029	-3.6783	-6.6651	-1.2302	-1.3474	-6.2935	-2.825	-0.87968	-3.9752	-0.16451	-3.0643	-5.2243	-4.4504	-5.8415	-5.8151	-6.2761	-3.2848	0.38323	-5.1368	-3.7764	-3.9656	-1.762	-3.7942	0.0058107	-2.545	0.36297	-2.6895	-2.4788	-5.726	-7.6123	-4.2203	-1.8002	-5.0121	-4.6538	-2.3315	-1.4623
-9.5226	-11.515	-12.367	-10.124	-10.613	-10.157	-8.6981	-9.4014	-10.407	-12.273	-12.873	-11.848	-8.5309	-14.199	-11.232	-11.717	-6.1689	-10.72	-13.056	-12.13	-10.682	-7.6853	-11.533	-10.434	-13.851	-7.3247	-10.022	-14.011	-9.3832	-8.9412	-9.7383	-9.1838	-8.8718	-9.5252	-10.585	-10.887	-11.55	-11.575	-12.373	-11.328	-10.811	-12.013	-11.086	-8.486	-9.8205	-11.254	-13.9	-13.615	-14.227	-10.266
9.3053	4.2925	3.5614	6.4164	8.3014	6.1657	7.0251	4.984	4.7493	5.5777	7.8124	3.9755	10.14	7.3453	5.3897	5.0294	5.8933	7.5188	7.4541	5.4046	4.7556	5.3695	4.7299	5.0584	7.0401	6.0237	3.8984	6.3552	5.1564	9.558	8.5338	4.0905	7.8289	3.0638	6.4974	5.5143	6.4053	7.6009	2.7322	9.2931	4.6583	3.4068	4.2711	4.8352	6.3598	3.2351	5.6237	7.0814	6.2338	6.2463
-4.638	-4.3992	-1.575	-6.6421	-2.1939	-3.1728	-2.9247	0.21139	-3.9205	-5.3513	-2.7143	-2.5812	-2.5602	-3.533	-2.9007	-4.0115	-2.6007	-2.8975	-6.9737	-2.0859	-3.177	-2.5746	-0.36667	-1.163	-3.0524	-2.635	-4.6766	-4.0207	-5.8567	-1.9835	-5.0148	-3.9512	-3.1117	-3.636	-6.6541	0.15901	-5.157	-2.0513	-3.115	-3.6802	-1.9853	-0.83109	-4.3879	-5.3251	-6.4277	-5.496	-6.5303	-2.4976	-3.2506	-1.3155
-4.7932	-5.8614	-2.2204	-1.8501	-3.6486	-2.1381	-2.8646	0.037499	-0.85325	-0.5758	-2.5416	-0.89163	-1.0636	-2.6998	-2.1508	-0.83583	-3.4541	1.4813	-3.1865	-1.0482	-2.9083	-1.199	-0.57331	-2.5104	1.4895	2.1078	-0.73082	0.46857	-3.6959	-1.3846	-1.6005	-3.2786	0.51415	-3.2397	-1.1798	-0.28158	-0.66889	-1.94	-1.2976	-0.39082	0.11576	-4.2312	-3.8869	0.053425	0.30905	-2.835	-2.4794	-2.9191	-2.7146	0.54153
-12.431	-10.199	-9.0226	-7.3036	-11.722	-9.2234	-12.805	-10.43	-12.328	-8.3506	-10.811	-10.948	-12.092	-10.787	-10.843	-10.999	-11.935	-9.4325	-8.7276	-11.345	-10.534	-8.5168	-9.3074	-12.361	-11.187	-9.3323	-13.221	-12.796	-12.064	-8.0263	-9.8187	-12.061	-10.565	-7.6781	-11.166	-12.231	-8.8432	-8.1376	-12.52	-10.307	-7.6421	-8.983	-8.873	-10.746	-11.037	-10.948	-12.483	-10.896	-10.218	-12.912
0.37577	-2.0034	-0.57437	-0.72211	3.0709	0.61207	-0.93772	1.7878	2.9556	-2.7838	0.75923	-0.54151	-0.56052	2.0973	1.0348	1.9139	2.3565	2.9468	0.85244	-1.3527	0.86701	-0.12067	1.3935	-1.5175	2.8767	-1.2341	-0.92636	0.4891	4.4509	-0.31577	1.4589	-3.7688	1.4453	0.1476	0.90858	0.21802	-2.3582	-1.8897	1.7113	-1.09	-3.487	0.40843	-4.4175	-1.0883	-2.3322	0.39256	-0.51332	4.6499	-0.53319	-4.24
-21.87	-21.462	-21.562	-22.35	-23.978	-22.762	-20.511	-23.856	-18.327	-22.471	-20.916	-22.354	-23.794	-21.181	-22.957	-20.861	-23.963	-20.673	-21.684	-17.585	-24.408	-22.987	-21.096	-21.007	-19.784	-24.167	-24.405	-23.844	-20.312	-22.451	-21.084	-23.385	-25.525	-19.155	-21.513	-21.855	-27.176	-21.696	-17.555	-22.043	-22.553	-21.025	-20.35	-22.995	-21.176	-23.4	-21.998	-25.301	-21.455	-21.272
-4.8504	-3.7318	-6.5235	-5.0056	-5.7255	-6.2544	-2.813	-6.5382	-8.0775	-9.3055	-5.8575	-6.2656	-9.2441	-5.3755	-6.0131	-6.6481	-7.1776	-6.7224	-6.7971	-4.0027	-7.6663	-4.9493	-3.1101	-7.2391	-9.3733	-6.573	-7.7198	-2.6888	-5.8545	-6.8638	-4.5596	-3.9554	-4.268	-6.8029	-4.3919	-4.339	-3.2291	-8.7574	-4.3252	-4.1618	-7.454	-5.0086	-5.1918	-4.5428	-5.6901	-7.0415	-6.7429	-8.2294	-2.356	-5.8055
-0.80507	-4.8699	-6.1683	-7.5414	-7.2972	-4.6696	-5.3771	-0.68756	-3.8843	-4.8973	-4.9836	-4.3604	-5.5359	-5.2698	-6.4293	-4.7803	-4.8696	-4.0386	-2.4693	-3.8638	-7.6916	-5.1465	-4.2634	-5.1344	-4.4567	-1.5368	-4.944	-5.865	-5.2713	-3.2735	-4.3089	-3.144	-1.7809	-2.6003	-3.6658	-2.8967	-7.5345	-6.123	-2.5406	-3.354	-2.0572	-4.8736	-3.0992	-2.8077	-3.9342	-3.1655	-3.2548	-2.9	-4.6313	-2.5276
[truncated: 150 more columns]
