# Supplementary material for: Genetic dissection of main and epistatic effects of QTL based on augmented triple test cross design
Source: PLoS One. 2017 Dec 14;12(12):e0189054. doi: 10.1371/journal.pone.0189054 (PMC5730204; doi:10.1371/journal.pone.0189054)
Supplement: S7 Supporting Information — (ZIP) [file pone.0189054.s007.zip › z2_300_0.8_10.csv]

3.7361	1.8977	3.3067	2.6949	3.3297	2.2965	3.2771	2.4509	2.3785	1.9441	2.8867	2.9909	2.8166	2.2851	3.3231	2.0532	3.4452	4.0951	3.3365	3.3355	3.623	2.4523	3.0417	2.6641	2.5482	3.0523	3.2116	2.3954	3.1894	2.6137	3.1198	2.7884	3.7978	2.8932	2.4428	4.2144	3.4182	2.4184	2.9563	2.5578	3.1976	2.2784	3.227	2.9821	3.8956	3.4175	1.7248	1.9629	2.2576	3.646
1.7944	1.868	1.8234	0.86784	1.9081	1.086	1.3521	0.96486	1.4576	2.4348	0.97953	1.0949	2.1258	2.3237	1.7286	1.6947	1.5335	1.8489	0.60433	0.8902	1.986	1.2017	2.1592	0.60366	0.98782	2.434	3.2019	1.6936	0.32405	0.086265	2.4381	1.3516	1.6357	1.6831	2.137	1.4137	1.5453	1.0459	1.7737	1.8528	1.2574	1.4066	0.46848	3.5965	1.0134	1.1134	2.2431	1.437	1.0642	1.6235
-2.5245	-2.292	-2.5833	-3.4931	-3.6518	-2.9102	-3.3111	-3.3129	-3.7444	-3.5932	-2.6673	-3.9032	-1.7678	-1.9392	-2.8577	-2.2754	-2.2182	-3.3283	-3.2796	-3.9515	-2.7795	-3.2674	-2.9957	-2.6995	-3.9829	-1.8501	-2.158	-4.0152	-3.1593	-4.0394	-3.4331	-3.6878	-2.0191	-3.0926	-2.7619	-2.0329	-1.4452	-2.9374	-2.0704	-3.9465	-3.3925	-3.2357	-3.4712	-4.2867	-4.3764	-1.7026	-4.6692	-2.7097	-2.7923	-3.3995
-0.80755	-0.82048	-0.66111	-0.90717	-1.4758	0.031824	-1.6326	-1.8265	-1.3017	-1.0795	-1.7023	-0.95111	-1.505	-0.87819	-0.58816	-1.5765	-1.7402	-0.43515	-0.97062	-2.6767	-0.79478	-1.639	-1.6504	-0.69913	-0.67597	-1.0678	-0.43858	-2.5202	-2.0637	-2.5523	-2.5736	-1.3847	-1.4915	-2.1837	-1.6999	-3.1635	-0.39259	-0.90769	-1.8186	-0.90481	-1.7763	-1.5083	-1.5176	-2.713	-2.1703	-0.67395	-1.5954	-1.468	-0.56081	-0.99881
-2.1275	-1.718	-2.8244	-3.0078	-1.742	-1.1855	-1.8027	-3.1889	-2.7513	-1.4657	-1.9842	-2.0376	-2.3668	-3.0867	-1.7415	-2.1853	-2.0884	-3.8385	-2.9034	-1.7884	-2.8473	-2.2838	-2.478	-2.5317	-2.7334	-2.5201	-3.3777	-2.8493	-3.1272	-2.3812	-2.3443	-2.745	-2.7433	-4.0015	-3.2703	-2.1953	-2.117	-2.62	-2.7381	-2.2549	-1.2348	-3.0833	-3.8566	-2.4584	-2.0139	-2.5815	-2.9034	-2.236	-2.3814	-1.1344
-11.148	-12.753	-11.411	-11.445	-10.97	-11.162	-11.812	-11.945	-11.612	-11.891	-11.214	-11.669	-11.744	-12.917	-11.157	-12.469	-11.837	-11.641	-10.698	-11.022	-12.057	-11.267	-11.165	-11.431	-12.19	-12.149	-11.926	-12.405	-10.358	-11.798	-11.047	-12.01	-12.392	-11.563	-11.555	-11.844	-12.561	-13.365	-11.513	-12.284	-11.423	-11.41	-11.996	-10.885	-11.98	-11.388	-11.369	-12.321	-10.268	-10.355
-2.7788	-2.5853	-3.013	-2.1448	-2.0045	-2.5875	-2.904	-3.0202	-2.8167	-3.2193	-2.1528	-1.5682	-3.4101	-2.7511	-3.1869	-2.71	-1.8838	-2.7987	-2.8335	-2.5792	-2.5324	-2.638	-3.205	-1.2185	-2.4323	-2.7839	-3.2071	-2.4379	-2.2186	-2.781	-2.5057	-2.4296	-2.0291	-4.1632	-4.004	-3.0818	-2.062	-2.6371	-1.693	-3.0954	-2.7225	-2.9562	-1.8372	-1.6138	-2.4683	-2.7623	-1.1108	-2.0981	-2.6563	-1.461
-12.166	-12.108	-11.975	-10.868	-11.737	-10.766	-11.164	-11.437	-11.554	-11.179	-12.009	-12.557	-12.204	-11.117	-11.108	-12.963	-12.276	-10.784	-11.816	-12.196	-11.29	-12.515	-12.764	-11.132	-11.851	-11.821	-13.083	-10.684	-11.452	-11.146	-11.813	-12.062	-11.768	-10.826	-11.759	-11.151	-11.986	-11.299	-12.084	-11.482	-11.279	-12.113	-10.808	-12.314	-11.315	-11.125	-11.675	-10.948	-12.261	-10.839
5.9209	7.0639	6.5812	6.264	7.1008	7.2722	6.2513	7.1821	6.7624	7.2898	6.1122	7.4038	6.4487	6.5949	7.9347	6.8768	7.2511	7.0658	7.8237	6.7216	7.4943	6.3706	6.8053	6.8443	6.1906	7.1178	7.0046	5.9494	7.2879	6.305	6.0086	6.5728	6.8123	5.646	7.6165	6.786	7.1376	6.1507	6.9516	7.334	6.9241	7.241	6.9377	5.6967	5.8493	6.0346	6.1988	6.9102	7.8754	6.6574
-9.3868	-9.0385	-9.4768	-9.9061	-9.2505	-8.7115	-9.1325	-10.047	-8.9201	-8.9554	-10.049	-9.5753	-9.2829	-8.4267	-8.7632	-8.2854	-8.6652	-9.1619	-7.793	-8.7402	-9.1093	-8.4502	-9.0297	-9.3169	-8.3229	-9.0864	-7.9862	-9.2885	-8.6098	-8.4413	-8.5411	-8.7781	-9.4771	-10.336	-9.7654	-9.6873	-8.4408	-8.5397	-9.0054	-9.9206	-10.169	-8.7675	-9.5834	-8.0613	-8.9315	-10.515	-9.5585	-7.8475	-8.7369	-9.0235
-9.5016	-10.003	-9.6688	-9.1125	-10.419	-8.8672	-8.6332	-9.2647	-7.6841	-9.2116	-10.267	-8.7892	-9.8799	-10.756	-9.7257	-9.2042	-10.447	-10.24	-9.7098	-10.345	-9.4292	-10.681	-9.6841	-8.6808	-9.8114	-10.309	-8.349	-9.6676	-10.175	-9.6223	-9.4155	-9.5465	-10.27	-10.099	-8.3341	-9.2626	-8.9484	-9.4051	-9.8831	-9.8018	-9.2512	-8.7172	-8.791	-9.4487	-9.089	-9.2611	-8.8954	-9.237	-10.512	-10.187
-13.714	-12.207	-12.564	-13.37	-13.045	-13.326	-12.612	-13.646	-12.382	-12.966	-13.52	-13.465	-11.693	-12.818	-13.935	-12.901	-12.674	-13.647	-14.38	-12.908	-13.293	-13.841	-15.246	-13.6	-13.312	-12.751	-13.185	-13.321	-12.434	-12.806	-13.825	-13.769	-13.385	-12.698	-13.455	-13.938	-13.276	-13.844	-13.379	-13.199	-13.393	-12.649	-13.443	-12.59	-13.52	-12.169	-13.336	-13.446	-12.53	-13.63
3.8278	4.1518	4.4139	5.2819	3.6946	4.8399	3.9351	4.5095	5.153	4.7489	4.8284	4.6009	4.7958	3.7613	5.3836	4.7216	3.7623	4.478	3.0836	4.72	4.995	4.593	4.4892	4.0397	4.3271	3.6212	3.8793	4.9412	4.2434	5.1787	4.5369	5.3018	4.3148	4.1117	4.0397	3.055	5.0147	5.3331	4.172	4.193	5.1015	4.2275	5.339	3.8332	4.6662	4.7117	3.7431	5.4116	5.0412	3.2577
-0.13681	0.45884	0.62297	-0.15761	1.5928	-0.93396	-0.74887	-0.97211	0.91517	-0.44173	-0.28211	-0.026005	0.39792	-0.21316	-0.091257	-0.14127	-0.78263	-0.0474	-0.67708	0.32726	0.25146	1.0155	-1.1481	0.072004	0.026976	0.98785	-0.063623	-0.53969	-0.44567	-0.64428	0.43021	-0.22546	-0.086061	-0.23169	0.41848	-0.46893	-0.030382	0.092051	-0.98339	-0.10195	-0.56701	-0.71321	-0.73718	0.1652	0.41401	-1.4025	-0.58016	0.37321	0.0533	0.79029
-3.0086	-2.6343	-2.798	-1.9627	-3.1325	-2.7534	-1.5291	-3.1104	-3.5606	-2.2872	-1.7303	-3.4995	-3.3716	-3.5174	-2.6998	-2.919	-2.7486	-2.3501	-1.4122	-2.6148	-3.0895	-2.7691	-2.8619	-3.1458	-2.581	-2.6818	-1.9546	-2.8337	-2.4837	-3.2641	-1.7698	-2.3216	-2.9116	-2.5746	-1.7819	-4.5131	-2.1007	-3.1982	-3.1488	-2.1776	-2.0439	-2.7306	-3.4087	-2.8496	-3.4839	-2.5844	-1.9759	-2.6679	-2.4323	-2.8709
-2.0833	-1.4626	-0.55997	-2.4962	-1.1536	-2.0842	-0.55187	-0.27678	-1.7271	-1.4825	-2.1583	-0.67606	-1.9293	-1.4344	-1.3944	-1.3869	-1.2502	-1.7688	-0.56204	-0.2348	-1.1202	-1.4436	-0.89601	-2.4258	-1.329	-2.0468	-2.1341	-2.0963	-1.2546	-1.1337	-1.757	-1.7359	-1.1522	-2.5123	-1.8138	-1.6031	-1.0167	-0.52773	-1.616	-1.3446	-1.009	-1.6649	-1.0912	-1.324	-2.1806	-2.0811	0.25574	0.41455	-2.2163	-2.037
4.7862	4.2705	4.0457	5.2224	3.5656	4.1221	4.4439	4.3118	4.5991	4.7485	4.6492	4.5018	3.7958	3.953	4.5257	4.0668	4.4821	4.2392	4.1249	3.5435	4.0385	3.9758	4.8529	3.1366	3.541	4.3218	4.3768	5.4923	4.0314	4.3225	2.7255	4.8799	4.5994	4.3757	3.9651	5.1625	3.7977	5.6946	4.5392	4.4136	4.4186	4.0313	4.6057	4.3287	4.4564	4.5438	4.9693	2.9355	4.2545	4.2798
-1.6232	-2.3306	-1.8574	-1.376	-0.98212	-1.9805	-1.6948	-1.5429	-3.3796	-2.858	-1.779	-1.9941	-2.4564	-1.9492	-1.4586	-2.1946	-2.1323	-1.1513	-2.1549	-1.2764	-0.57982	-1.8337	-1.9581	-0.85992	-0.89474	-1.8564	-1.8985	-1.9197	-1.8499	-1.6875	-1.0163	-1.1174	-1.1243	-1.2973	-1.4215	-1.5352	-1.2106	-2.4307	-1.6862	-0.68948	-1.2814	-1.5823	-2.188	-1.8199	-1.3351	-1.5612	-1.6104	-1.6596	-1.0818	-1.1712
-0.066084	0.46967	0.53895	0.092558	0.34537	0.51922	1.0925	-0.15364	1.1191	0.45544	0.65508	-0.043585	0.78865	0.677	0.51949	-0.55964	1.0294	-0.029178	-0.31981	0.32161	1.4819	0.91665	0.90944	-0.01527	0.89847	0.28083	0.37083	-0.32485	0.89524	0.40816	1.4337	-0.036934	0.68669	-0.57225	1.7311	1.7012	0.48675	0.39436	0.59448	0.1038	0.31505	1.5526	0.1124	0.4006	1.2852	0.052604	0.1558	0.9193	0.65836	0.40947
-10.566	-10.382	-8.8709	-11.903	-11.06	-10.1	-10.848	-12.726	-10.407	-11.49	-9.06	-10.363	-10.281	-10.11	-10.614	-10.895	-11.226	-10.618	-9.9044	-10.437	-10.648	-11.177	-11.709	-11.347	-10.942	-10.416	-9.8427	-11.591	-11.108	-10.056	-11.538	-10.534	-10.348	-10.932	-10.572	-10.664	-11.466	-11.155	-10.405	-10.572	-11.573	-9.7716	-10.509	-10.585	-11.174	-10.709	-11.622	-11.562	-11.256	-9.9254
-3.8725	-3.7663	-3.7861	-3.6677	-2.0843	-4.1895	-4.1892	-3.6482	-3.3148	-3.8101	-4.498	-3.9946	-3.8019	-2.5546	-3.1732	-4.1934	-5.0797	-3.5951	-3.0102	-2.8347	-4.0752	-3.6855	-3.0442	-4.912	-4.1079	-2.3429	-2.9269	-3.1148	-3.1565	-3.0894	-3.5257	-2.5392	-4.7572	-3.0213	-4.0138	-2.9927	-2.6384	-3.8973	-3.2497	-4.0104	-3.7284	-4.0869	-3.2706	-4.5509	-3.0204	-3.5193	-3.1044	-2.8635	-2.2483	-2.6985
-1.1223	-0.66747	-1.1452	-1.2005	0.010443	-1.596	-1.6446	-1.5262	-1.1059	-1.048	-0.56834	-2.0799	-0.41871	-1.7044	-1.1631	-3.4164	-1.3364	-1.906	-2.262	-2.1698	-1.3273	-0.66824	-1.6421	-1.8849	-1.5058	-2.6146	-1.118	-1.286	-2.107	-0.953	-1.4243	-2.2285	-1.4398	-0.63693	-0.80502	-1.0042	-1.0368	-1.303	-1.1798	-2.6685	-1.8697	-0.58599	-2.2536	-1.387	-0.72909	-0.87671	-1.6805	-1.7386	-2.1929	-1.2609
9.3848	10.773	9.2155	8.9174	8.6555	10.506	9.408	9.7167	11.087	9.3676	9.0594	9.097	10.168	10.62	9.9721	9.7967	9.5458	9.8009	9.7927	9.3894	9.4229	11.136	10.666	9.4203	10.088	10.108	10.003	9.258	10.352	10.617	8.4638	10.408	9.8427	10.284	9.7099	9.2887	10.352	10.03	9.8985	9.1165	9.5642	9.0144	9.92	9.7729	10.614	10.381	8.9705	11.148	9.303	10.007
0.039146	-0.30687	0.56222	-0.17079	-0.18105	-1.2348	0.46754	-0.79695	-0.35225	-0.85321	-0.40158	-0.65083	-0.40971	0.82654	-1.0154	-0.68155	-0.38181	-0.75729	0.39191	-0.07094	-1.3191	-1.1116	-0.87039	-0.29091	0.099519	-0.30491	0.025539	0.23918	-0.64068	-0.034342	0.39829	0.45593	-1.2653	-0.32715	-0.24642	-0.94899	-0.11457	-0.13983	-0.17619	0.94564	-0.16425	-0.2585	-1.2713	0.33064	-0.20664	-0.44951	0.31671	-1.1888	-0.90343	-0.75227
-0.24474	0.04527	-0.12873	1.2044	-0.43126	0.62709	1.2477	0.4119	1.2355	0.45469	-0.1271	-1.1129	-0.029296	-0.57748	-0.35326	-1.0963	-0.22838	-0.01249	-0.19059	-1.0526	-0.73047	-0.15204	0.30298	0.41804	0.2389	1.0244	-0.1017	0.75363	0.73994	-0.99917	0.13161	-0.24535	-0.047747	0.60459	-0.13069	1.3844	0.98598	0.96377	-1.0447	0.53083	-0.25605	-1.873	-0.17061	-0.89566	-0.78972	0.061543	0.59372	0.36965	-0.23616	0.10747
-4.4532	-4.7967	-5.0084	-5.0672	-5.2889	-5.4639	-3.9464	-5.0529	-5.6957	-4.9771	-4.7671	-4.4679	-6.2948	-5.1213	-5.171	-4.3792	-5.0484	-4.6231	-4.7288	-5.0675	-4.5415	-4.018	-6.2293	-6.3684	-4.8484	-5.742	-4.8836	-4.6108	-4.7602	-5.943	-5.4189	-5.8841	-4.5226	-5.3218	-4.7888	-4.3486	-5.4041	-6.3899	-4.7523	-5.2331	-3.9304	-4.7608	-5.8476	-5.467	-5.0759	-5.1871	-4.8401	-4.421	-4.8394	-6.0945
6.6482	6.9909	6.3928	6.7642	6.9671	6.8641	7.1359	7.6639	6.8247	8.1072	8.7093	6.9495	7.274	6.5054	7.3767	8.136	7.3761	6.8234	7.368	6.7207	7.93	6.8165	7.2855	7.0052	6.9566	6.9897	5.8676	7.8545	6.7806	6.2172	6.3375	5.3271	7.9682	7.0192	6.4551	7.0203	6.205	7.0288	5.9745	7.0553	6.6613	6.442	6.651	7.6034	7.5936	7.8977	7.0475	6.7804	6.2182	6.5434
-8.4629	-8.9614	-9.5196	-9.3906	-9.6124	-9.7397	-9.0204	-8.7586	-9.5506	-9.1121	-9.8153	-8.3084	-10.111	-9.7317	-9.0824	-10.372	-8.2727	-8.5372	-9.6454	-9.7695	-8.7436	-8.9566	-9.6859	-9.7049	-8.4963	-8.8294	-9.1991	-11.125	-9.3317	-10.1	-9.1686	-8.9346	-9.5041	-8.8703	-9.5154	-10.29	-9.8112	-9.1846	-10.052	-9.8253	-9.651	-9.5101	-7.9399	-10.339	-10.559	-11.14	-9.6603	-9.5797	-9.1388	-9.3317
10.101	8.3808	10.773	10.31	10.262	8.698	9.6876	8.9662	8.7561	9.338	10.206	9.7625	10.035	10.857	9.4516	10.084	10.222	9.7645	9.6846	9.1527	10.283	10.121	11.548	9.4137	9.915	10.006	10.201	9.8102	9.6793	10.339	10.257	9.363	9.2261	9.3884	10.199	8.9992	8.6394	10.245	9.5688	9.9373	9.9228	9.8504	9.6861	9.8691	9.6306	10.135	9.521	10.06	10.179	9.6101
1.1666	2.0324	0.86054	1.1927	0.76085	-0.70427	0.309	0.21479	1.5546	0.51317	1.2484	2.2237	1.4962	1.039	1.787	2.0089	1.445	1.2079	1.6488	0.66475	2.219	0.8179	1.3377	1.1408	1.1634	0.49534	1.6971	0.98154	1.3969	0.89409	1.1883	0.51434	2.1801	0.37464	0.26594	0.60491	1.5374	1.363	2.0829	0.4455	0.31598	1.2824	1.4797	1.1562	1.2303	0.44665	1.1819	1.7684	1.9691	1.9387
1.8314	0.88594	1.4999	1.8753	2.3457	1.6667	1.2085	0.87454	1.3383	1.9469	2.1832	2.0392	1.7457	0.94824	1.1824	2.5621	1.8083	1.2664	1.3466	1.5096	1.1331	1.9561	1.8393	1.7598	1.4213	1.83	1.1583	1.2998	1.5194	2.6206	1.7482	1.9661	1.3558	1.1968	1.5911	2.1617	2.6268	1.5189	2.3785	1.6752	0.98308	1.3604	0.77909	1.8173	2.2984	2.3998	1.7276	2.5832	1.6592	1.3225
-2.5016	-2.3295	-1.3191	-0.88703	-1.9826	-1.9781	-2.7005	-1.817	-2.5088	-2.0722	-3.9882	-2.861	-2.4953	-2.8174	-2.7961	-1.795	-2.0911	-2.6716	-3.3915	-1.3611	-2.8754	-2.4596	-2.7078	-2.0812	-2.0913	-2.5023	-1.9766	-2.3187	-1.8259	-0.86624	-2.9764	-2.9016	-2.9155	-2.3092	-2.3625	-2.2862	-2.3215	-1.7947	-2.9918	-2.3649	-1.9929	-1.9316	-2.6726	-2.0881	-1.8044	-1.8714	-1.6276	-2.0759	-1.5567	-2.126
-10.879	-10.649	-11.839	-11.382	-10.865	-12.025	-11.646	-11.799	-10	-11.222	-11.154	-10.711	-11.156	-10.386	-10.426	-11.638	-10.136	-9.1743	-11	-10.395	-11.397	-11.268	-9.5653	-11.905	-10.902	-9.6893	-10.534	-11.047	-10.184	-10.644	-10.956	-11.249	-9.0693	-10.586	-10.382	-10.284	-11.757	-10.81	-11.176	-10.571	-11.804	-10.62	-11.242	-10.989	-10.757	-10.565	-11.38	-10.905	-10.526	-10.696
2.4641	1.1889	1.1904	1.2878	1.467	2.5209	2.2673	1.0488	1.1763	0.22162	1.5425	3.1489	3.0098	2.136	1.5179	0.30743	2.3869	0.85365	1.6097	1.8318	1.8044	2.7355	1.0726	1.7449	0.8991	2.1143	2.1914	1.9305	1.4289	1.9836	1.203	1.7537	2.2927	2.3911	2.375	2.4461	0.99153	1.7114	1.9396	1.8094	1.3902	2.0704	1.1027	1.7698	2.2373	0.30407	1.2064	2.2402	3.6713	1.6281
-6.7788	-7.6867	-7.7122	-8.414	-6.7612	-8.0087	-8.8186	-6.7573	-6.8509	-7.3455	-7.2508	-7.2464	-7.3265	-8.0753	-7.5346	-7.5203	-7.7059	-7.1881	-7.1652	-7.8351	-8.0908	-8.0114	-7.9867	-7.5623	-7.7163	-6.8792	-7.567	-8.0522	-7.3058	-7.8942	-7.1759	-7.399	-6.6476	-7.2594	-7.1919	-6.9483	-8.3289	-7.9376	-6.5599	-7.8942	-7.4867	-7.2727	-7.4992	-8.6223	-7.9018	-6.9198	-8.609	-7.3797	-8.1555	-7.4166
0.64278	-0.55742	-0.14773	0.45929	0.21118	-0.97436	-0.228	0.95784	-0.23514	-0.82212	-0.6284	-0.14574	-0.17383	0.18621	-0.98693	-0.098158	-0.41024	0.16005	-0.62136	0.67556	-0.40277	-1.6785	0.26816	0.38808	-0.28682	0.86423	-0.67533	-0.67831	-0.19894	-0.6698	-0.15782	-0.14053	1.1893	0.7818	0.74375	-0.26861	0.76444	-0.21788	-0.33719	0.91504	-0.6563	0.88978	-0.19045	-1.3533	0.52237	0.14081	1.2126	-1.1015	-1.6278	-0.99729
-12.636	-12.544	-12.811	-12.619	-12.814	-13.373	-13.526	-13.805	-13.153	-13.483	-12.493	-12.259	-12.467	-11.38	-12.362	-12.714	-12.907	-12.491	-12.166	-11.87	-12.309	-12.653	-12.665	-13.526	-12.877	-12.753	-11.688	-13.067	-12.756	-12.369	-12.476	-11.695	-11.868	-12.813	-13.282	-12.103	-12.945	-11.789	-11.31	-13.242	-13.289	-12.656	-13.088	-13.658	-11.68	-13.203	-12.276	-12.214	-12.286	-12.464
3.1071	1.7097	1.1657	1.8714	1.9489	0.78692	0.50796	0.12433	1.3579	1.507	2.1618	1.4188	0.98681	2.3058	1.6994	1.5402	1.3778	1.2505	2.8098	2.1994	1.7961	2.0133	0.75815	2.0157	2.4082	1.9309	2.6127	2.2005	0.81808	2.482	2.0998	2.5511	1.7109	1.3487	0.5771	2.2861	1.9054	1.4481	1.813	1.7796	1.1963	1.539	0.71783	2.7538	1.2534	1.5846	0.75516	0.46458	2.3334	2.1576
-12.577	-12.247	-12.74	-12.08	-12.981	-12.697	-11.746	-11.898	-11.926	-13.504	-12.707	-12.181	-13.475	-11.741	-11.987	-12.79	-13.404	-12.266	-13.408	-12.239	-13.04	-13.531	-12.149	-13.927	-13.575	-12.177	-12.628	-12.056	-12.956	-11.605	-12.046	-12.022	-13.276	-12.486	-11.93	-13.155	-13.917	-12.493	-12.637	-12.903	-12.702	-13.297	-14.215	-13.428	-12.277	-13.034	-12.732	-11.455	-13.625	-13.319
-10.153	-10.668	-11.325	-10.504	-10.132	-9.9455	-8.9442	-11.401	-9.6593	-10.598	-11.443	-11.459	-10.682	-10.058	-9.9922	-10.385	-11.26	-11.176	-10.786	-10.221	-10.612	-11.462	-10.861	-10.059	-11.618	-9.8861	-10.592	-10.601	-12.338	-10.094	-10.13	-9.4633	-11.075	-11.868	-10.377	-10.489	-10.867	-10.324	-10.005	-10.281	-10.073	-11.061	-10.658	-11.538	-11.18	-11.081	-11.326	-10.895	-10.555	-9.9439
0.68798	1.68	0.93155	0.24659	0.24062	1.0732	-0.10257	-0.092286	0.46098	1.2616	0.17996	0.94797	0.18479	0.95997	1.723	0.67076	0.48067	0.7239	0.38038	0.4096	-0.044654	1.1254	0.46072	0.53425	0.14082	-0.34953	-0.34256	-0.1023	0.79821	0.0059936	0.5137	0.45017	0.046587	-0.57125	-0.25342	0.14	0.73277	0.54687	0.58682	-0.7486	0.21811	-0.27406	-0.28664	0.42741	-1.1177	0.50966	1.1428	-0.16743	1.2209	0.44558
-21.941	-22.939	-22.733	-21.666	-22.481	-22.812	-22.974	-22.509	-22.051	-21.821	-22.349	-22.511	-20.983	-22.946	-21.72	-22.16	-23.429	-22.716	-21.79	-22.512	-21.814	-21.952	-22.106	-21.925	-22.737	-21.714	-22.062	-22.693	-21.67	-21.365	-21.774	-21.822	-22.022	-22.151	-21.902	-22.781	-20.567	-22.664	-22.288	-22.106	-21.971	-22.507	-22.664	-21.638	-22.201	-21.634	-22.104	-21.296	-22.215	-21.909
-10.956	-11.073	-10.87	-10.431	-9.7954	-10.772	-10.284	-11.477	-10.764	-9.8798	-10.135	-10.826	-10.146	-9.929	-11.801	-11.576	-10.593	-11.383	-11.372	-11.248	-12.689	-10.319	-10.496	-10.471	-10.813	-10.861	-10.49	-10.807	-11.763	-10.623	-9.7756	-10.691	-10.983	-10.957	-9.9516	-10.485	-12.13	-10.578	-11.507	-10.713	-10.491	-10.196	-11.833	-10.095	-11.179	-11.428	-11.184	-10.445	-10.885	-11.861
-20.647	-19.904	-20.814	-20.684	-21.06	-21.382	-20.83	-20.332	-20.818	-20.446	-20.282	-21.381	-20.732	-20.195	-20.698	-21.335	-21.879	-20.237	-20.623	-21.557	-21.181	-20.764	-20.167	-21.619	-20.703	-21.663	-21.561	-19.377	-20.76	-20.983	-21	-20.679	-21.308	-20.951	-20.736	-20.943	-20.359	-19.909	-20.797	-21.144	-19.658	-21.071	-19.805	-20.883	-20.405	-19.287	-20.719	-21.469	-21.165	-21.772
5.6623	5.0501	4.5201	4.404	5.4376	4.4154	6.1827	5.3022	4.7538	5.0676	5.1504	5.9779	4.3542	4.5227	5.3639	3.6641	3.8245	4.8593	4.6638	4.2091	5.3493	6.367	5.5084	4.4228	4.9631	4.0477	4.1893	3.558	5.3254	5.3368	6.0036	5.6033	5.3702	4.9024	4.1446	4.6754	4.1601	5.096	4.806	4.3716	5.9411	5.1245	5.1818	6.6066	4.2264	4.2685	5.3084	4.1744	4.992	5.9923
-8.6128	-9.943	-10.355	-10.301	-9.8803	-9.5724	-10.118	-9.1001	-9.7179	-9.5421	-9.338	-10.436	-8.9735	-9.1244	-9.3595	-9.8691	-8.8314	-9.4241	-8.7135	-8.5349	-10.024	-8.9816	-8.7323	-10.048	-7.6405	-9.0292	-10.358	-8.4544	-10.603	-9.3884	-9.8691	-9.1041	-10.419	-8.7574	-9.635	-9.1412	-8.5213	-10.6	-10.441	-9.3853	-10.343	-8.5705	-9.5912	-9.8971	-8.2197	-9.0202	-9.4488	-9.3946	-8.3146	-8.3221
-12.276	-11.659	-11.95	-11.497	-11.588	-11.442	-11.171	-12.006	-11.417	-11.484	-11.285	-12.43	-11.068	-10.37	-11.764	-11.584	-10.465	-11.02	-9.7659	-10.818	-11.405	-11.407	-10.554	-10.706	-11.485	-10.376	-12.254	-12.199	-11.445	-11.418	-11.781	-11.179	-12.342	-12.511	-11.881	-11.951	-12.06	-11.008	-12.552	-11.586	-11.796	-11.393	-11.33	-10.29	-10.474	-11.506	-11.317	-11.611	-12.196	-11.022
-2.129	-2.9865	-3.3691	-2.6384	-1.3586	-1.9596	-2.7837	-2.9592	-2.1731	-2.4875	-2.7529	-3.1578	-2.52	-2.7002	-2.893	-3.5982	-1.6449	-1.2008	-2.0103	-2.8057	-2.6452	-1.763	-2.6091	-2.2265	-3.4493	-3.7669	-2.8646	-2.7071	-2.3216	-2.0379	-2.5687	-2.0877	-2.2857	-2.0527	-2.3729	-1.5421	-2.8042	-1.1284	-1.9954	-1.5095	-2.5908	-2.4072	-1.3872	-1.2105	-3.5232	-2.6091	-2.4718	-1.9545	-1.9858	-1.9834
-11.853	-12.142	-11.309	-11.497	-10.414	-11.984	-11.498	-11.628	-11.576	-10.942	-10.912	-11.669	-12.722	-10.747	-12.015	-11.532	-11.718	-12.377	-11.926	-10.732	-12.554	-11.867	-11.408	-13.084	-10.879	-11.989	-12.046	-11.739	-11.864	-11.63	-11.793	-10.535	-10.823	-11.417	-11.708	-12.754	-10.748	-11.039	-11.245	-11.617	-11.051	-12.592	-11.65	-11.503	-11.525	-11.892	-11.006	-11.623	-11.538	-12.507
-22.757	-23.017	-22.247	-21.67	-21.739	-22.313	-23.251	-23.877	-22.46	-23.213	-22.169	-21.625	-22.273	-21.94	-22.334	-23.196	-23.662	-22.297	-23.037	-22.081	-21.765	-21.168	-21.513	-22.106	-21.996	-23.188	-22.494	-21.293	-22.486	-21.587	-21.594	-22.262	-22.191	-22.165	-21.797	-22.735	-21.743	-23.129	-20.926	-21.612	-21.98	-22.589	-22.336	-21.64	-21.98	-22.789	-22.436	-21.439	-22.216	-22.49
0.40277	0.16963	-0.52401	-0.92195	-0.65107	-0.2284	0.10772	0.25504	-0.54329	-0.099489	0.75369	-0.17223	0.13504	-0.48054	-0.059321	-0.35676	-0.090172	-1.5198	-0.17193	0.19665	-0.93667	0.14053	0.76409	-0.2209	0.18749	-0.54746	-0.92161	-0.14156	-0.60267	0.3458	-0.48352	-0.11047	-0.13118	-1.1129	-0.37972	0.12689	-0.35682	0.23539	-0.58802	0.67617	0.20403	-1.9525	0.3413	-0.25353	0.91834	-0.30712	0.50421	-0.71423	-0.49025	-0.87547
-15.069	-14.49	-15.236	-14.203	-14.514	-15.553	-15.68	-14.359	-14.237	-13.945	-15.18	-15.293	-15.385	-14.851	-13.779	-14.286	-14.155	-14.02	-13.506	-14.572	-14.137	-14.833	-14.286	-14.228	-13.619	-13.919	-15.851	-15.02	-14.442	-13.927	-14.594	-14.503	-14.471	-14.887	-14.818	-14.564	-14.049	-14.477	-13.816	-14.614	-14.26	-14.8	-15.511	-15.195	-14.839	-14.637	-14.79	-15.76	-15.467	-14.655
7.5869	6.9571	7.7464	7.3402	7.9745	6.6613	7.2385	7.2291	7.3439	7.8736	7.5431	7.2669	7.9719	6.3397	6.8536	6.7668	6.2571	5.8231	7.202	6.6513	6.1044	6.7736	6.2264	7.5424	7.3455	8.1611	7.1311	6.2199	7.308	6.9859	6.6159	6.8593	6.2826	7.5888	6.9237	6.8537	6.6464	6.4594	7.1239	5.999	6.2121	6.8022	5.9302	6.5848	7.0991	6.1539	6.2577	6.7916	6.5353	6.4895
-11.453	-10.972	-11.851	-11.173	-11.379	-12.896	-10.95	-10.981	-11.822	-11.798	-11.067	-12.003	-12.349	-10.731	-12.594	-10.46	-11.327	-12.603	-12.937	-11.442	-11.197	-11.257	-12.011	-12.683	-11.551	-12.924	-9.7881	-11.855	-11.892	-11.659	-10.917	-12.329	-11.828	-12.448	-10.204	-10.424	-12.066	-11.302	-11.505	-11.203	-10.972	-11.762	-11.758	-10.891	-11.966	-11.987	-12.538	-11.822	-11.521	-11.925
-14.173	-12.942	-13.496	-14.506	-13.746	-13.519	-12.92	-13.458	-13.794	-12.92	-11.873	-13.181	-13.239	-13.503	-13.202	-14.231	-13.427	-13.429	-12.941	-12.448	-13.433	-12.203	-12.745	-12.931	-13.188	-12.793	-13.885	-12.346	-14.345	-13.809	-13.208	-12.849	-12.813	-13.636	-13.37	-12.144	-14.082	-13.537	-12.427	-13.867	-12.797	-12.078	-13.04	-12.323	-14.024	-13.243	-12.866	-13.314	-12.902	-12.945
-14.42	-14.494	-14.842	-13.432	-14.269	-13.586	-14.642	-15.005	-13.675	-15.492	-15.106	-14.636	-14.928	-14.334	-14.253	-15.608	-15.235	-14.709	-15.713	-14.463	-14.025	-14.706	-14.367	-14.435	-14.548	-13.588	-13.969	-15.897	-14.526	-15.2	-13.827	-16.179	-14.843	-13.747	-14.765	-15.544	-14.59	-14.791	-15.36	-14.15	-14.809	-15.022	-14.922	-13.556	-15.508	-14.613	-13.892	-13.912	-14.51	-13.865
-11.926	-11.251	-12.809	-11.9	-12.21	-11.687	-11.524	-10.71	-12.063	-11.849	-11.494	-10.868	-11.774	-11.12	-11.662	-11.812	-11.281	-12.078	-10.902	-10.449	-12.016	-12.26	-12.167	-12.787	-10.386	-11.637	-12.315	-11.004	-10.872	-12.499	-10.912	-11.004	-10.754	-11.803	-11.18	-11.598	-11.118	-12.133	-10.974	-11.226	-11.066	-12.023	-12.048	-12.044	-10.805	-10.784	-11.489	-11.03	-12.323	-10.96
-10.457	-10.601	-12.335	-10.984	-11.555	-12.765	-10.824	-11.15	-11.285	-11.199	-11.31	-13.242	-11.82	-12.193	-11.456	-13.083	-12.09	-11.886	-12.545	-11.911	-11.391	-11.454	-12.365	-12.407	-12.603	-12.349	-10.16	-11.022	-11.782	-12.332	-12.292	-11.338	-12.762	-11.711	-11.569	-11.697	-12.279	-11.094	-12.325	-10.836	-10.901	-11.552	-12.042	-11.368	-11.839	-11.556	-10.944	-11.281	-11.258	-11.954
-0.57445	-0.80434	-0.74727	-1.8618	-1.3938	-1.6689	-0.78383	-1.1277	-0.48528	-1.834	-1.3257	-0.81951	-1.76	-0.4279	-1.0286	-2.0665	-2.2111	-1.6578	-1.5694	-2.0625	-0.76872	-1.4412	-1.1523	-1.6017	-1.3745	-1.1873	-1.6123	-2.8962	-2.1073	-1.5844	-1.8324	-0.17105	-2.0062	-1.4688	-1.2814	-1.5193	-0.9791	-2.3148	-1.3152	-0.52123	-1.53	-0.86516	-1.2023	-0.19672	-1.6346	-0.75983	-0.80987	-1.2971	-1.2142	0.38771
-0.6964	-0.93997	0.81868	-0.37172	0.49863	0.47446	0.4181	0.37087	0.31188	1.3066	1.6494	1.5936	1.181	1.8115	0.9908	0.57481	1.0112	-0.15619	0.3423	0.67398	0.89545	-1.0075	0.51795	-0.094166	0.092574	0.36612	0.81635	0.91575	1.3844	0.20194	1.2821	0.065787	0.73361	0.81684	0.77575	0.30336	1.6957	1.1713	0.62577	0.67043	-0.46988	0.15339	0.18685	1.2064	0.44791	-0.013209	0.63543	-0.064336	-0.021492	1.4371
-5.3663	-4.1923	-4.9129	-4.5761	-4.3632	-4.6413	-4.004	-4.1476	-5.2995	-3.4923	-5.6487	-4.8359	-4.1934	-4.2292	-4.6076	-5.1922	-4.8277	-5.2275	-4.4866	-4.9835	-4.8975	-5.9682	-4.2672	-3.3922	-4.7386	-4.5786	-4.2562	-4.0499	-5.3229	-4.9026	-4.146	-3.5914	-3.6126	-5.7644	-4.3312	-4.0097	-4.3682	-5.0261	-4.5373	-5.1379	-3.7409	-4.8895	-4.359	-5.1156	-4.6945	-4.299	-3.4399	-5.7407	-4.7514	-3.9116
-2.7434	-3.0804	-1.9926	-3.2085	-3.2621	-2.1152	-2.3363	-3.2237	-2.7381	-2.8441	-2.8269	-3.4051	-2.924	-2.5408	-3.4591	-2.5931	-1.687	-2.5636	-2.1837	-2.4081	-2.6888	-1.8381	-2.2511	-2.9595	-2.5698	-3.6812	-2.0795	-3.3031	-1.7636	-3.4725	-2.0199	-1.1637	-2.2894	-2.6937	-2.3564	-2.7234	-3.4797	-3.3822	-1.9894	-1.9058	-1.5964	-3.3389	-1.5624	-2.3106	-2.604	-3.1076	-2.2475	-3.6326	-2.6702	-2.6955
10.092	9.0933	9.3308	10.018	9.676	9.2562	10.087	9.6133	9.4219	10.546	8.9563	8.7378	9.6348	9.2843	9.5218	9.9323	9.4791	10.181	10.323	10.356	9.5853	9.8859	10.173	8.627	9.9125	10.498	10.596	9.7452	9.0316	10.004	9.6712	9.0291	8.9875	10	10.257	10.12	9.5011	10.108	9.0057	10.317	9.5279	10.516	10.16	10.022	10.42	8.9417	9.7354	10.519	10.402	10.068
4.2479	4.7502	4.8847	4.6734	4.5851	4.5194	5.2331	4.8355	4.8233	4.0469	6.1055	4.725	5.0307	5.3392	5.5135	4.47	4.6091	3.2194	4.8478	6.0734	4.5388	5.2998	5.3059	5.551	5.9123	5.0605	6.1787	6.235	5.4575	5.3305	5.2916	4.7302	5.0314	4.5378	5.222	4.671	5.426	4.4264	4.1144	5.1935	4.4742	4.0842	5.1652	5.568	5.2758	3.9433	4.9408	3.9897	6.3611	4.494
-7.2991	-8.4827	-6.9551	-8.4144	-7.2418	-8.2158	-7.2482	-6.6716	-8.2538	-8.6643	-7.2405	-8.1631	-7.0441	-8.3265	-6.8372	-7.8157	-7.2742	-6.5838	-8.4791	-7.5979	-8.772	-7.3974	-7.76	-7.8486	-7.2025	-6.7426	-7.6966	-7.9849	-6.4119	-7.4777	-7.9945	-8.6236	-8.0451	-8.3992	-7.4192	-6.4832	-6.4052	-7.0677	-7.212	-8.6611	-7.3469	-7.5578	-7.935	-7.2496	-6.8495	-6.877	-8.2834	-7.8799	-6.6013	-7.5004
9.6476	10.166	9.4253	10.097	9.8697	9.3849	9.6047	9.6775	10.127	10.272	10.741	9.3612	10.069	10.57	10.109	9.6694	9.7551	9.6128	9.9507	10.56	9.3328	9.1868	9.6768	10.148	9.4225	8.9211	9.2778	10.41	8.6807	9.711	10.056	10.563	9.6447	9.5764	10.539	9.815	9.8472	10.192	9.3295	9.5477	8.7842	9.0881	9.7943	9.9862	9.6719	9.1925	9.4108	9.6663	10.199	9.56
3.9557	6.0455	4.9756	4.4788	3.9631	3.4993	4.6071	5.4012	3.9307	4.1451	3.8833	3.8066	3.283	4.9267	3.7892	3.8853	3.6541	4.5808	3.6087	3.8268	4.5076	4.318	4.2303	4.1192	4.5621	3.5826	3.5084	5.7867	4.1112	2.5958	4.3569	3.7569	4.4234	4.0236	4.7241	4.0344	3.7349	3.3069	3.6296	4.5202	4.1709	4.4213	4.7304	3.3811	4.7349	4.2103	4.092	4.8303	4.8494	4.1069
5.5538	5.4265	4.253	5.1308	5.6309	3.886	4.8187	4.976	4.723	4.5027	6.0877	5.3389	3.5996	5.342	4.6104	5.399	4.8233	4.4189	4.6395	4.2929	5.8172	5.3075	4.6033	3.6235	4.849	5.3467	5.5038	5.0843	6.2129	5.739	4.7016	6.1003	4.9524	5.9134	4.6126	3.9945	6.1187	6.0272	4.3064	5.8865	5.1557	5.536	4.7705	4.0468	4.2566	4.9796	4.5171	5.8381	4.6558	5.701
-12.986	-13.289	-12.362	-11.87	-13.207	-12.549	-13.37	-13.723	-13.532	-13.845	-13.898	-13.515	-13.167	-13.514	-12.843	-13.785	-14.512	-13.187	-15.002	-14.516	-12.935	-12.898	-13.657	-12.747	-13.529	-14.568	-13.011	-13.839	-14.074	-13.11	-12.984	-12.973	-13.398	-13.992	-11.878	-12.83	-13.051	-14.232	-13.162	-13.171	-13.896	-13.034	-14.043	-12.939	-12.796	-12.727	-13.03	-13.938	-13.742	-12.657
-4.9109	-5.1773	-5.9551	-5.5757	-5.6313	-5.1946	-4.6886	-6.0029	-5.7861	-5.5525	-4.564	-5.1049	-6.2916	-5.7616	-4.637	-5.6018	-6.1152	-5.0493	-5.236	-6.0328	-5.2326	-6.1944	-5.5863	-6.6674	-5.0211	-7.2158	-4.7714	-5.611	-5.7139	-5.6063	-5.3552	-4.4502	-5.2796	-5.5824	-5.7969	-7.0746	-5.7841	-4.0485	-4.8929	-5.9009	-6.2346	-5.9194	-5.3341	-5.6465	-5.4128	-6.4277	-5.0351	-6.4609	-4.6767	-5.5963
-10.659	-10.293	-9.8221	-10.311	-10.758	-9.3649	-9.8892	-10.676	-11.506	-9.3559	-10.069	-10.083	-9.6507	-10.681	-10.899	-10.027	-9.2855	-10.79	-11.518	-10.372	-9.2974	-9.8943	-9.8873	-9.7738	-10.195	-9.0641	-10.81	-10.122	-10.124	-10.425	-10.556	-10.571	-9.8721	-10.039	-10.06	-10.214	-10.314	-10.031	-10.029	-11.157	-9.6257	-9.7263	-10.867	-11.036	-10.711	-10.602	-10.528	-10.269	-10.155	-10.035
-5.3702	-5.3034	-4.2258	-4.0384	-4.1811	-4.5007	-3.4221	-3.5055	-4.4156	-4.7391	-3.9309	-4.1913	-4.5502	-3.4508	-4.079	-3.0264	-5.0897	-3.8985	-3.5335	-4.1476	-4.6576	-4.1718	-4.1271	-3.8179	-5.035	-4.4554	-3.8902	-4.3963	-4.0119	-3.2875	-4.9382	-4.4706	-4.027	-4.0174	-4.3818	-4.7189	-3.6569	-4.0827	-3.3763	-4.4825	-3.8669	-5.3507	-3.9453	-4.3855	-4.436	-4.9728	-3.902	-3.4318	-3.5987	-3.837
-5.436	-6.1277	-5.42	-5.3203	-4.6853	-5.282	-5.1818	-5.8995	-4.7533	-5.3501	-5.9054	-4.6244	-5.3196	-5.5191	-5.8705	-6.105	-6.2751	-6.4053	-5.9375	-6.4144	-6.1866	-5.107	-5.6008	-5.5751	-5.1086	-5.6402	-5.1138	-4.8505	-6.2329	-5.9746	-6.4937	-5.4733	-6.0643	-4.2634	-5.3739	-4.8177	-6.23	-6.6161	-6.3144	-6.3459	-5.9403	-6.3616	-5.3064	-5.3604	-5.3333	-6.5761	-5.287	-5.7461	-6.0188	-4.9333
-12.378	-12.885	-12.427	-12.717	-13.875	-13.804	-13.96	-14.295	-13.177	-12.561	-13.507	-13.846	-13.833	-12.774	-12.283	-12.091	-12.932	-13.678	-13.209	-12.385	-12.461	-13.66	-12.624	-13.636	-13.163	-13.866	-13.376	-13.43	-13.638	-13.549	-12.529	-13.389	-13.953	-12.994	-13.534	-12.712	-13.274	-13.735	-13.32	-13.425	-13.259	-12.728	-13.231	-12.883	-14.248	-13.333	-13.58	-13.433	-14.108	-13.178
-9.3064	-9.3136	-8.485	-10.392	-8.0669	-8.6236	-8.785	-8.7146	-9.2831	-9.4166	-7.9068	-9.2908	-9.477	-9.6798	-8.9664	-9.86	-8.9129	-8.8788	-8.2995	-7.468	-9.0221	-8.7881	-8.1975	-9.2865	-8.7612	-8.0038	-8.4224	-8.304	-9.2622	-9.5329	-9.7434	-9.4639	-9.3701	-8.7605	-7.5693	-9.2956	-8.628	-8.3947	-8.296	-7.0968	-8.4111	-8.9123	-9.1993	-9.1485	-9.3653	-9.5105	-9.2038	-8.8024	-9.2232	-9.7749
-11.34	-12.005	-12.573	-13.001	-11.481	-11.417	-11.709	-12.312	-11.868	-12.093	-11.908	-12.874	-10.556	-10.862	-11.608	-11.073	-12.602	-10.963	-11.369	-11.286	-11.348	-10.893	-12.222	-11.723	-12.082	-11.294	-11.341	-11.215	-11.506	-11.589	-12.705	-12.355	-11.82	-12.489	-12.636	-11.482	-11.767	-11.935	-12.363	-12.705	-11.543	-10.838	-11.908	-12.502	-11.494	-12.505	-12.072	-11.071	-11.532	-11.131
-14.966	-13.002	-14.256	-14.157	-16.17	-14.957	-12.955	-13.032	-14.155	-14.466	-14.223	-13.568	-13.326	-15.475	-14.62	-15.184	-15.038	-13.877	-15.087	-14.589	-14.063	-14.341	-14.944	-14.351	-15.488	-15.259	-13.981	-14.872	-14.764	-14.986	-13.85	-14.642	-15.248	-13.89	-13.695	-14.811	-13.697	-14.365	-15.091	-15.099	-14.573	-13.516	-15.147	-14.143	-14.333	-15.001	-15.188	-14.861	-14.64	-14.342
-3.024	-2.649	-2.4418	-2.0484	-1.9929	-2.4081	-2.8069	-2.0266	-1.7373	-2.1896	-2.7814	-2.6841	-1.6426	-2.3676	-3.1132	-2.4014	-1.6783	-3.5031	-3.0987	-2.4121	-2.8147	-1.7749	-2.6362	-2.9078	-2.9603	-2.945	-4.0536	-2.9167	-2.5838	-2.9835	-2.0716	-3.7051	-2.774	-2.1239	-2.1322	-1.6764	-3.1398	-2.2622	-3.1952	-2.8289	-3.1942	-3.1927	-2.9542	-3.5709	-2.0173	-3.3724	-3.4722	-3.1002	-2.6271	-3.3642
-0.61777	-0.97017	-0.015145	-0.88317	-0.76112	-1.0513	-1.329	-1.8658	-0.5006	-0.23666	-1.5794	-0.97498	-1.1879	-1.2196	-1.1103	-0.73479	-1.0536	-0.81544	-0.012432	-1.2585	-1.8609	-0.9881	-0.98344	-1.0973	-0.65982	-2.0685	-0.2374	-1.4017	-0.93017	-1.1516	-0.93171	-1.4809	-1.7209	-0.98054	-1.2616	-1.6137	-1.771	-1.652	-2.5958	-1.1389	-1.6356	-1.4215	-1.0257	-1.4458	-1.3569	-1.4089	-2.1534	-0.11568	-1.1527	-0.65573
2.8011	4.0793	3.2371	3.3311	3.0477	2.3892	2.9626	2.8219	2.3807	1.858	2.892	3.693	2.9664	2.1841	2.7265	3.4653	2.4691	3.4154	3.7651	2.8809	2.7886	3.6294	2.776	2.8	2.7545	3.3273	3.1704	2.2823	3.5161	3.3478	1.5893	3.3733	3.6217	2.9245	3.4985	3.0036	2.9712	1.9442	3.5144	1.8286	2.52	4.0708	3.0531	2.9658	3.5968	3.069	3.2756	2.6753	2.6825	2.7132
-12.647	-12.835	-14.157	-13.66	-13.371	-13.635	-14.153	-12.487	-13.461	-12.452	-13.6	-13.776	-13.187	-12.892	-12.464	-12.735	-12.413	-12.655	-12.821	-13.327	-14.426	-12.646	-14.117	-12.884	-12.872	-13.202	-14.071	-12.729	-14.232	-13	-12.725	-13.788	-13.53	-12.51	-13.63	-14.285	-12.387	-13.694	-12.371	-12.423	-14.63	-13.19	-13.504	-13.27	-12.764	-12.402	-13.39	-14.109	-12.44	-13.2
-10.53	-11.793	-10.193	-10.642	-10.26	-13.004	-12.501	-10.991	-11.877	-12.126	-10.937	-10.873	-11.645	-10.65	-10.751	-11.275	-11.999	-11.66	-11.153	-11.951	-11.693	-11.356	-12.695	-11.412	-12.167	-11.385	-11.659	-10.427	-11.811	-12.165	-11.386	-10.76	-11.69	-11.827	-11.713	-11.856	-10.191	-10.671	-10.819	-12.311	-12.297	-11.411	-11.971	-12.887	-11.723	-12.333	-12.565	-10.688	-11.936	-11.661
0.73196	0.48319	0.73531	0.22727	-0.74106	0.25071	1.0405	0.23275	-0.36866	-1.244	-0.33733	0.68977	1.049	0.62878	0.51583	1.0841	1.2566	-0.37465	0.49612	1.0628	0.48939	0.13891	0.5305	0.36212	0.41485	-0.64396	0.32877	-0.54733	1.1443	1.2091	1.2257	0.73544	0.01064	0.3492	0.5122	-0.20676	0.71056	0.65164	0.78934	-0.10592	1.8221	-0.19709	0.55566	1.8324	0.76114	1.4794	0.1158	0.38913	-0.17524	0.09352
-0.40212	-1.908	-1.4353	-1.7689	-1.4184	-2.1812	-0.87897	-2.1082	-1.3195	-1.2341	-2.3538	-1.7572	-2.2623	-1.6644	-1.6416	-1.7365	-0.93407	-0.48848	-1.9938	-1.1069	-0.98129	-1.4655	-2.1453	-1.6504	-2.2101	-1.8638	-1.7695	-1.9651	-2.4181	-1.6789	-0.77164	-1.1287	-1.1203	-1.6096	-0.89452	-2.1133	-0.29371	-2.0049	-1.0786	-0.84764	-1.3248	-0.58772	-1.8924	-1.648	-0.57326	-2.5312	-2.7425	-1.6493	-0.54199	-1.1972
-13.187	-13.816	-11.897	-12.995	-13.285	-13.926	-14.45	-13.496	-13.285	-13.473	-13.738	-13.653	-12.703	-12.954	-12.934	-13.038	-12.584	-12.312	-12.394	-12.557	-13.977	-13.218	-12.807	-12.526	-13.471	-13.509	-13.994	-12.959	-12.783	-12.969	-12.384	-12.495	-13.802	-12.308	-14.385	-12.743	-14.189	-12.307	-13.893	-12.561	-12.039	-13.484	-12.896	-13.003	-13.203	-13.192	-12.738	-12.271	-12.339	-12.463
-0.5963	-0.206	-0.94509	-0.63619	0.076198	-0.46149	-0.2993	-0.51841	0.79604	-0.94961	-0.67599	-1.0419	0.088306	-0.036831	-0.55946	1.3712	-0.20751	-0.39435	-1.0693	0.32875	-0.16579	-0.2917	-0.34468	0.054706	-0.051721	-0.33702	-0.10111	-0.46854	-1.145	-1.1377	0.080349	0.10292	-0.56655	-1.0465	-0.85118	-0.21895	-0.18939	0.86478	-0.73408	-0.32146	-1.6369	-0.018678	-0.81749	0.11106	-1.3593	1.1665	-0.65975	-0.68987	-0.70083	-0.98652
-1.1623	-0.2561	-0.20943	-0.47991	-1.3061	-1.3859	-0.82911	-2.4329	-1.5205	-1.1432	-1.0063	-0.3921	-0.68297	-1.1475	-0.43848	-1.4339	-1.202	-1.5597	-1.5255	-1.5088	-0.20953	-1.0149	-0.0022423	-1.0711	-2.2769	-1.6998	-1.7628	-1.5255	-0.80428	-1.5431	-1.5966	-1.2598	-0.91706	-1.0916	-0.64422	-1.8573	-1.1805	-2.3672	0.70748	-1.4663	-0.84294	-0.69106	-0.62145	-1.337	-0.75738	-0.12811	-0.9464	-1.3554	-1.0578	-1.0658
7.8717	8.1494	8.7477	8.7055	8.6251	8.8259	8.9869	7.9819	8.8877	8.1277	8.8592	7.3867	8.5624	9.4995	8.4104	8.3678	9.8216	7.8632	8.7254	8.5821	8.6795	8.4194	7.9833	7.9333	8.7914	8.8026	9.7524	9.1065	8.6187	7.9204	8.1154	7.8365	7.8473	7.8212	7.2152	8.1817	8.1278	7.9797	7.3567	8.2658	7.703	8.6877	8.0292	8.7556	8.8544	9.1873	8.0138	10.432	9.2031	8.6197
-7.4053	-7.5735	-7.1425	-7.8399	-7.3471	-7.4383	-8.0704	-8.5504	-8.4221	-6.5609	-7.9886	-6.7028	-7.8163	-7.2605	-6.2357	-6.5512	-8.7344	-8.2699	-7.9891	-6.374	-8.1135	-7.7801	-7.3174	-6.8437	-7.9067	-7.3126	-6.9687	-7.4702	-8.5725	-7.2805	-7.3216	-7.6308	-7.2181	-7.952	-7.4214	-7.2654	-9.4687	-7.0831	-8.1648	-7.0048	-8.567	-8.1962	-7.6102	-7.0056	-7.9145	-8.1634	-8.487	-7.6099	-7.1337	-8.0239
6.4397	6.6429	6.0938	6.6445	6.5565	6.43	7.6554	6.61	6.5428	6.4754	8.0164	6.9142	6.3969	6.3029	6.2625	5.5858	7.0176	5.9693	6.5223	6.4107	7.1381	6.7286	6.035	5.8552	7.0755	8.2403	5.9556	7.2488	6.6798	7.35	5.8419	6.7045	6.5956	6.4578	7.9611	6.0665	6.9998	7.9678	7.3352	6.5452	7.0586	6.9723	6.3699	7.3887	5.7868	7.1619	6.7828	5.7285	6.0343	6.3766
-13.709	-12.397	-12.902	-13.644	-13.98	-12.892	-13.457	-14.173	-14.03	-13.384	-13.42	-13.11	-13.638	-12.657	-12.747	-13.495	-12.774	-12.472	-13.341	-12.47	-13.44	-12.587	-12.719	-13.439	-13.794	-12.682	-14.188	-13.864	-13.012	-12.745	-12.487	-12.184	-13.433	-13.822	-12.55	-12.951	-13.192	-13.547	-13.652	-13.571	-14.958	-12.852	-13.012	-13.308	-13.156	-12.823	-13.148	-14.4	-12.306	-12.541
-4.0173	-4.5159	-4.6362	-5.1601	-3.9876	-4.8035	-3.799	-3.6537	-5.1953	-4.5994	-4.5719	-4.4846	-5.3021	-3.9524	-5.3255	-3.3855	-5.1305	-4.1031	-5.1112	-4.3373	-3.698	-4.9945	-4.9026	-4.517	-3.6544	-5.5978	-5.0608	-4.4584	-4.0516	-5.0056	-6.0007	-4.4698	-4.1069	-5.141	-5.2676	-4.7436	-5.0086	-4.9459	-4.503	-4.2655	-5.011	-3.9378	-5.1971	-4.5641	-5.8149	-4.1316	-5.8825	-6.1372	-4.5509	-4.9773
-12.088	-12.607	-12.846	-12.628	-12.571	-12.508	-14.225	-13.991	-13.546	-13.004	-12.804	-13.597	-13.202	-12.446	-13.104	-13.468	-12.201	-13.74	-13.65	-13.54	-12.798	-13.257	-13.637	-12.596	-13.332	-14.163	-13.539	-13.665	-14.646	-13.229	-12.857	-13.567	-13.715	-11.989	-12.86	-13.201	-13.468	-13.667	-12.294	-13.133	-13.649	-12.154	-12.493	-13.703	-13.183	-12.496	-13.415	-12.76	-13.387	-12.598
1.1758	0.76555	0.74464	1.0348	-0.44149	1.3933	2.0019	1.6372	1.404	1.1296	0.98448	-0.13634	1.4407	1.4888	1.9988	1.2461	1.0971	-0.23664	0.57582	2.0685	0.62172	1.1784	0.59184	1.3763	0.59888	1.0187	0.91606	0.90881	-0.52097	2.516	1.0654	0.12049	1.9093	0.68443	2.4225	1.0724	1.5705	0.71834	0.80988	0.82297	-0.070254	1.8373	1.4778	0.45648	0.82879	2.1874	1.9977	0.6762	0.91765	1.836
2.7128	2.365	1.2656	1.7789	1.9531	1.6014	1.9956	0.68826	2.5502	2.6698	2.0249	0.14045	1.584	2.6755	2.3484	2.1633	1.1321	2.0146	0.81003	1.9017	2.2838	2.0102	2.3346	2.7656	1.2581	1.6158	1.258	1.8221	1.2523	1.0783	0.81247	1.8313	0.98714	2.5186	2.7937	0.67956	0.19383	1.6671	0.89953	1.3884	1.8076	1.1321	1.2748	1.2442	2.0712	0.94901	2.2887	2.3882	1.8509	1.9494
-9.5615	-8.5991	-9.4857	-9.4721	-9.2857	-8.702	-9.3911	-8.5181	-9.2204	-9.2268	-8.7999	-9.1596	-9.2731	-9.6047	-9.6963	-9.2117	-8.3368	-7.7392	-9.177	-9.4907	-9.5735	-9.1897	-9.7462	-8.7008	-8.1585	-8.4278	-7.8437	-9.2613	-9.3318	-9.6714	-8.8054	-8.6721	-9.4648	-9.0842	-9.3584	-8.9139	-9.7577	-8.082	-9.7248	-8.8181	-8.9981	-9.2292	-8.9475	-8.4013	-10.512	-8.6668	-9.223	-7.8632	-9.5622	-9.1024
-11.968	-10.807	-11.841	-12.533	-12.029	-11.331	-10.492	-12.716	-10.53	-12.22	-12.438	-11.012	-12.663	-11.875	-12.248	-11.614	-12.372	-11.871	-11.933	-12.375	-11.563	-11.769	-10.609	-11.202	-10.987	-12.584	-12.249	-12.174	-11.84	-11.91	-11.297	-11.032	-11.964	-12.705	-12.715	-12.697	-11.377	-10.756	-10.558	-11.337	-11.188	-11.521	-11.425	-12.051	-11.986	-12.584	-12.492	-11.623	-12.141	-11.988
0.17812	1.0683	-0.25885	0.1629	1.0182	0.62084	-0.030368	0.2038	1.1454	0.50579	0.17765	-0.1997	-0.16727	-0.18249	0.094219	0.79092	0.3315	0.37064	-0.84924	0.67224	0.64249	0.74256	0.57757	0.16539	0.7095	-1.1275	-0.58645	-0.20223	-0.64786	0.58508	1.093	-0.56638	1.1671	1.0288	0.36499	0.47299	0.0043746	1.4554	1.4653	0.15943	0.32972	-0.71641	-0.1524	0.63019	0.61892	1.1091	0.99649	0.43385	0.30634	-0.19813
-23.308	-21.655	-22.228	-22.218	-21.899	-22	-22.677	-21.365	-21.651	-22.687	-21.768	-22.728	-21.993	-22.815	-20.999	-21.644	-22.147	-21.481	-22.012	-22.355	-21.628	-22.686	-21.391	-21.483	-22.082	-21.759	-22.427	-22.503	-21.131	-22.333	-23.078	-21.346	-22.857	-22.111	-22.245	-21.426	-21.147	-22.418	-22.344	-22.972	-22.163	-21.552	-22.814	-21.355	-23.135	-21.898	-22.647	-20.823	-21.353	-21.171
-14.775	-14.446	-14.35	-13.406	-15.562	-14.429	-13.785	-14.533	-14.445	-14.224	-13.81	-14.414	-13.313	-12.908	-13.605	-13.661	-14.572	-13.977	-13.725	-14.361	-14.134	-15.546	-14.698	-13.023	-14.244	-13.346	-15.067	-15.096	-14.623	-13.595	-13.775	-14.389	-14.11	-12.992	-14.252	-14.595	-13.432	-13.806	-13.926	-13.888	-13.304	-14.481	-14.04	-14.81	-14.58	-14.596	-13.81	-13.726	-13.639	-14.674
-3.3631	-3.7477	-3.5421	-2.7264	-4.1637	-3.5882	-4.0781	-3.3722	-2.8425	-3.0294	-3.5142	-4.3895	-3.5977	-2.7085	-3.2861	-3.379	-3.0395	-2.7632	-2.4547	-3.1001	-2.3318	-3.9609	-3.6038	-2.9938	-3.9257	-3.1763	-2.3577	-2.8455	-3.2595	-3.0559	-3.4677	-3.7225	-3.9557	-3.4187	-2.2512	-2.1867	-2.4944	-3.3332	-1.9152	-2.5111	-3.4235	-2.3291	-2.6988	-3.902	-3.3576	-3.0081	-2.8667	-3.9611	-2.5639	-3.8371
-0.15815	-1.0952	-1.5037	-0.27543	-0.33161	-1.4185	-0.41195	-0.59558	-1.2381	-2.0415	-0.62083	-1.149	-0.67966	-0.93938	-0.2263	0.13527	-0.86458	-0.69526	-0.082495	-0.72331	-1.2734	-0.05172	-0.81553	-0.46695	-2.3194	-1.1048	-0.33576	-1.037	-0.30394	-1.4775	-0.52876	-0.72374	-0.88756	-1.5462	-0.56315	-0.21414	-1.1456	-1.1816	-1.2481	0.024445	-0.42042	-1.1434	-0.072188	-0.94275	-0.51575	-0.82604	-1.2591	-1.3089	-0.27704	-0.85268
0.6712	1.2404	0.48488	1.4041	0.54137	1.0609	0.34095	2.2678	1.0798	1.943	0.97043	2.2101	1.0871	1.1756	1.0148	2.2323	1.9149	2.222	0.31042	2.3562	0.89787	0.8628	1.0576	0.76427	2.266	1.9595	1.0276	0.092746	1.6698	1.0163	0.072572	1.3603	1.2829	0.48683	1.0114	1.6389	1.33	2.1358	0.45965	1.1093	1.3955	0.89929	2.2182	0.83098	0.69684	0.15392	1.0234	1.0285	0.12957	0.58314
-1.0313	-2.3771	-0.45711	-1.1187	-1.7469	-2.4506	-1.0209	-1.0181	-1.329	-1.8364	-0.82111	-2.1534	-1.7859	-2.0928	-2.5754	-0.91929	-1.5937	-1.9106	-2.027	-0.49843	-2.7846	-1.4179	-1.7477	-1.8153	-1.79	-1.4088	-1.1248	-0.79694	-1.243	-1.5514	-1.1983	-0.86562	-1.0138	-1.46	-2.0283	-0.70974	-0.033095	-1.9173	-0.88177	-2.2443	-1.6963	-0.43417	-1.2839	-0.37295	-1.882	-0.43614	-1.5283	-1.8742	-0.061354	-1.0569
-11.872	-13.305	-13.114	-12.186	-12.423	-12.861	-12.956	-12.058	-12.141	-13.404	-13.131	-12.577	-13.171	-12.332	-11.253	-13.048	-11.806	-13.2	-12.504	-12.321	-13.648	-12.399	-12.521	-13.316	-12.895	-13.907	-12.655	-12.808	-12.436	-12.768	-12.421	-12.08	-12.464	-13.423	-12.647	-13.538	-12.622	-13.296	-12.705	-11.925	-12.596	-12.318	-13.367	-12.149	-11.904	-13.261	-12.692	-11.09	-11.894	-13.287
4.3544	3.1756	4.0125	3.5103	4.0675	4.5193	3.8233	4.682	4.1415	4.9903	4.6808	6.2303	4.704	5.8745	4.351	4.5547	4.8184	4.2541	5.629	4.6245	3.3184	3.0773	4.174	4.4488	4.577	3.6513	4.4421	4.6262	4.7144	4.5529	3.3847	4.1022	3.6141	3.8935	3.5809	5.6784	4.3426	4.9731	3.4275	4.468	4.2461	4.1998	5.1226	4.3744	4.6105	3.7835	4.1724	3.9386	3.9028	5.2103
-4.4805	-4.7725	-3.845	-4.1469	-4.984	-3.8215	-2.9729	-4.1244	-4.4777	-5.0868	-4.3206	-4.9399	-4.4275	-4.1728	-4.0951	-4.138	-3.9731	-4.1215	-4.6811	-3.7978	-3.703	-4.8038	-3.4058	-3.7959	-4.8693	-4.5377	-4.3344	-3.3895	-3.8101	-4.2083	-3.3259	-3.7543	-3.0356	-5.0283	-4.2422	-4.5189	-4.4352	-4.3611	-4.1193	-4.7422	-3.8922	-3.8867	-3.7767	-3.8696	-4.2687	-4.8498	-5.364	-3.727	-3.9799	-3.6919
-12.154	-11.267	-11.161	-11.778	-10.644	-11.451	-10.8	-10.98	-11.383	-11.737	-11.424	-11.993	-11.765	-13.162	-11.694	-11.563	-12.068	-12.102	-11.116	-12.057	-12.23	-10.707	-13.004	-12.201	-11.546	-11.211	-10.211	-11.876	-11.469	-10.911	-11.684	-12.905	-11.247	-11.253	-10.926	-12.247	-11.416	-10.554	-11.435	-10.844	-11.541	-12.281	-11.342	-12.245	-11.394	-10.988	-11.391	-11.415	-10.908	-10.517
-5.6434	-5.1287	-6.4427	-5.0766	-5.6197	-6.2141	-6.4106	-5.5198	-6.1652	-6.17	-6.7408	-5.8958	-5.7571	-4.6053	-5.5729	-6.5653	-5.2739	-6.1514	-5.4896	-5.1347	-5.7347	-5.5786	-5.1429	-4.4005	-5.2153	-6.0894	-5.7645	-5.9394	-6.2738	-6.1059	-5.7019	-6.5154	-4.7019	-6.3982	-4.5382	-4.9512	-5.9214	-6.3115	-4.9925	-5.6733	-5.8096	-6.6198	-4.3218	-6.0246	-5.3785	-5.9148	-5.4542	-6.1491	-4.9553	-5.7471
-3.6864	-3.8683	-4.2441	-4.0984	-3.174	-3.4939	-4.5657	-2.7875	-3.1547	-3.4784	-4.2341	-3.8268	-2.1549	-2.7626	-4.2802	-4.0261	-3.2143	-4.0621	-4.5386	-3.9923	-2.2991	-3.7213	-3.7259	-4.0974	-4.9948	-4.783	-3.667	-4.5057	-4.3114	-4.859	-4.2098	-4.522	-3.1792	-4.2833	-3.1394	-4.561	-3.7268	-3.5762	-3.7976	-4.626	-3.2606	-4.2222	-4.8062	-4.7451	-4.2521	-3.8078	-3.9834	-3.7712	-3.8444	-2.6303
-21.706	-20.764	-23.354	-22.532	-22.465	-22.695	-21.844	-22.896	-22.757	-22.911	-22.17	-22.715	-22.049	-23.556	-22.365	-21.255	-22.082	-22.687	-22.625	-22.083	-22.429	-21.351	-21.409	-22.474	-22.274	-22.031	-21.864	-22.107	-22.714	-21.752	-22.86	-22.214	-22.335	-22.69	-21.754	-22.681	-23.306	-21.5	-21.116	-22.958	-22.375	-22.771	-23.549	-21.448	-22.002	-21.33	-21.754	-22.089	-22.461	-21.736
-0.69575	0.29213	0.027901	-0.7629	-0.10434	-0.3495	-0.097347	0.034317	0.2975	0.90106	0.28317	-0.17884	-0.56193	-0.51343	-0.26749	0.062405	0.5789	-0.77084	-0.49478	-0.75469	-0.84383	-1.1248	-0.81927	-0.55665	0.035507	-0.51839	0.11689	-0.2096	0.49472	0.74808	-0.62248	-0.60867	-0.82629	0.48104	0.036764	0.29267	0.215	0.79585	-0.40501	-1.5449	1.1239	-1.2596	0.19767	-0.20099	0.42269	-0.44525	0.50392	-0.56325	-0.010745	0.95522
-14.37	-14.017	-15.28	-14.282	-13.775	-14.484	-13.628	-14.384	-14.144	-14.07	-13.633	-13.631	-14.818	-14.646	-12.888	-14.55	-13.04	-14.671	-12.922	-14.685	-14.432	-13.37	-13.243	-14.585	-14.126	-13.941	-14.59	-14.258	-13.725	-14.177	-13.429	-14.123	-12.867	-13.956	-13.132	-14.971	-15.019	-14.59	-13.502	-14.926	-13.538	-14.289	-14.27	-15.004	-14.658	-13.324	-14.403	-14.632	-13.699	-14.961
-11.649	-11.106	-11.098	-11.079	-12.327	-12.075	-12.685	-10.65	-12.649	-12.03	-11.55	-13.075	-12.492	-11.347	-11.238	-11.541	-12.921	-11.179	-11.881	-11.168	-11.416	-11.252	-12.059	-11.45	-12.178	-10.714	-11.455	-11.805	-11.678	-13.128	-10.664	-10.922	-13.003	-11.135	-11.954	-11.734	-10.82	-12.541	-11.887	-12.869	-11.641	-12.238	-11.276	-11.325	-12.689	-11.87	-13.192	-11.612	-12.168	-11.635
-1.6923	-3.0714	-2.8969	-2.1955	-1.4604	-2.4546	-3.11	-2.6449	-3.1366	-2.7545	-1.9596	-1.7668	-1.5948	-0.95018	-2.0275	-2.3886	-2.2248	-2.7729	-2.8822	-2.4441	-3.5245	-2.5277	-3.7652	-1.711	-3.1044	-3.1385	-2.1091	-2.5223	-1.5647	-2.6504	-3.1468	-2.8928	-3.6304	-1.9251	-3.1103	-3.4361	-3.6775	-2.1323	-2.6295	-2.1683	-2.8954	-3.091	-2.9777	-3.5528	-2.385	-3.2892	-3.1293	-1.2611	-2.1752	-2.2373
-2.5908	-3.1058	-3.5056	-2.8663	-1.6953	-3.164	-1.4317	-2.6055	-3.1747	-2.5294	-1.0649	-3.4092	-2.317	-2.3303	-2.19	-3.3422	-2.5126	-2.2965	-1.8873	-2.9575	-3.2069	-2.4467	-1.8358	-3.338	-1.6523	-2.4764	-2.2693	-2.1658	-3.6396	-2.2499	-2.7964	-1.2984	-2.55	-3.2973	-1.5297	-1.8394	-1.6625	-2.9428	-1.5549	-2.8126	-2.5063	-2.4374	-2.7425	-2.546	-2.6284	-2.0044	-2.3767	-2.8543	-3.2801	-3.1427
-10.332	-11.217	-11.694	-10.639	-10.834	-11.766	-10.929	-10.932	-11.273	-11.006	-10.305	-10.205	-9.9251	-10.796	-11.179	-11.235	-11.025	-10.639	-11.304	-10.852	-10.535	-9.7005	-10.928	-12.002	-11.114	-11.411	-11.349	-11.204	-11.337	-11.876	-9.9629	-10.743	-11.744	-9.1585	-10.787	-11.15	-10.13	-11.123	-11.117	-11.256	-10.547	-11.33	-11.494	-10.432	-11.531	-11.139	-11.764	-11.498	-11.053	-11.875
-14.044	-11.638	-12.91	-12.609	-12.517	-12.792	-13.783	-13.679	-12.307	-12.511	-13.346	-11.547	-13.925	-12.414	-13.003	-13.155	-12.583	-13.104	-13.011	-12.844	-12.838	-13.56	-12.134	-13.605	-12.782	-11.97	-12.402	-13.043	-13.137	-12.175	-13.753	-13.517	-11.948	-13.15	-12.765	-11.533	-13.266	-13.42	-13.181	-12.935	-12.741	-12.1	-12.106	-11.706	-13.381	-13.44	-13.28	-13.919	-13.341	-13.446
-10.831	-11.127	-12.09	-11.242	-10.995	-10.333	-10.241	-10.334	-11.361	-10.686	-9.961	-10.426	-10.234	-11.532	-10.765	-11.04	-10.142	-10.353	-11.769	-10.381	-10.447	-11.069	-11.66	-11.19	-10.273	-10.413	-10.428	-12.013	-11.462	-12.026	-11.862	-10.58	-10.609	-10.171	-10.393	-10.939	-10.527	-10.953	-10.061	-10.8	-10.646	-12.046	-10.937	-9.9205	-11.024	-9.6299	-11.726	-10.412	-10.816	-10.418
9.65	9.9407	8.4972	9.722	10.549	9.7527	9.8116	9.68	9.5437	10.979	9.7451	8.9381	9.4267	10.785	10.497	9.9339	9.7474	9.0781	10.788	9.1954	10.192	10.438	9.0671	8.6643	9.3506	9.679	10.43	8.6435	9.5372	10.134	10.697	8.4655	9.7411	9.7822	9.4617	10.243	9.8223	10.309	9.617	9.2404	10.193	9.7739	10.798	8.7254	10.419	9.875	8.5693	9.6267	11.555	10.594
-3.5565	-3.749	-3.1497	-4.0764	-4.381	-3.7567	-3.6831	-3.9848	-5.1388	-3.8752	-3.9457	-3.8923	-3.7928	-3.7744	-3.8561	-3.9022	-3.7454	-3.5318	-3.7566	-3.8029	-5.068	-3.4608	-3.2928	-3.1035	-4.0244	-3.909	-3.8308	-3.9494	-3.5686	-3.5058	-4.4215	-3.6518	-3.4602	-4.8118	-3.2159	-2.6231	-4.4661	-4.7441	-4.6547	-3.7087	-3.288	-3.1742	-3.4792	-4.4213	-3.0003	-3.9657	-3.9262	-4.4619	-4.3276	-2.8824
-12.733	-13.127	-12.44	-13.022	-12.833	-12.66	-13.634	-12.652	-14.569	-12.692	-13.299	-12.533	-12.662	-12.381	-11.983	-12.682	-13.783	-13.444	-12.587	-13.701	-13.531	-13.472	-13.28	-12.304	-14.033	-13.293	-12.927	-12.789	-12.375	-12.876	-12.886	-12.682	-13.724	-13.057	-13.223	-12.494	-13.225	-13.392	-13.54	-12.715	-13.346	-12.767	-13.614	-12.235	-13.599	-13.447	-13.116	-12.963	-13.633	-12.345
9.6963	9.0008	9.0146	7.4795	8.3887	7.9294	8.2027	8.4333	9.0333	9.036	7.6782	9.3092	8.4742	8.8506	8.1261	7.7955	9.8297	7.8719	7.5543	8.4743	8.3096	7.876	7.7594	8.3086	9.2943	8.802	9.2686	8.587	8.0657	9.7537	8.6384	9.0447	7.8132	8.8027	7.7368	8.6707	8.4461	9.2353	7.7263	8.22	8.3942	7.5413	7.4014	8.4746	8.007	8.8485	8.7779	9.0144	9.3107	9.002
7.1005	7.2802	6.7685	6.7091	7.479	6.5294	6.9042	6.7242	7.2702	7.7983	5.6633	7.6129	7.2483	5.3472	7.6375	6.1458	7.5294	6.3694	8.0222	6.2465	7.2701	7.2254	5.2396	6.9215	7.9	6.732	6.8638	7.5044	6.9109	7.3911	6.949	6.4103	5.5775	7.9589	7.2387	6.1727	6.5127	7.2914	7.0878	6.4781	5.5814	7.3085	5.734	5.904	4.8042	6.5201	6.1467	6.2053	6.4488	7.1175
-11.413	-12.144	-11.18	-10.78	-10.09	-11.364	-11.934	-11.818	-12.386	-11.413	-11.556	-11.431	-10.286	-11.057	-11.35	-12.562	-12.431	-11.549	-11.758	-11.202	-11.896	-11.068	-12.651	-11.247	-10.655	-11.803	-11.934	-11.906	-11.595	-12.631	-10.907	-10.732	-12.679	-10.498	-11.716	-11.166	-11.26	-11.932	-11.393	-11.074	-11.654	-12.292	-11.433	-12.059	-10.953	-12.59	-10.804	-10.692	-10.542	-11.517
-4.8263	-6.1443	-5.064	-3.8989	-4.3015	-3.8148	-5.8218	-5.3287	-4.3819	-5.4275	-3.4978	-5.2452	-5.5233	-4.0019	-4.3391	-4.278	-4.9773	-5.099	-4.861	-3.8208	-4.4489	-6.2862	-3.7305	-5.0225	-4.6666	-3.7732	-5.294	-4.5785	-3.7312	-4.7866	-4.6848	-4.8432	-5.6518	-4.8412	-4.7856	-5.0104	-3.9619	-3.7097	-4.2261	-4.5691	-4.8552	-4.6409	-4.237	-5.1779	-4.9474	-5.1803	-3.7714	-4.5508	-5.3209	-4.0517
-2.5473	-2.4034	-1.9258	-2.4862	-2.0397	-3.3726	-3.6381	-3.0965	-3.2109	-2.3699	-1.7055	-2.5013	-2.9055	-1.8514	-2.4968	-3.0507	-1.5711	-2.4337	-1.8606	-2.3448	-2.1091	-2.0949	-2.2478	-2.3461	-2.3172	-3.3151	-2.0533	-2.5859	-1.7109	-2.6473	-1.7257	-2.817	-3.0682	-2.3873	-3.4147	-2.2074	-3.4324	-2.7854	-3.4359	-2.7707	-1.2708	-1.9822	-2.5979	-1.8758	-1.8347	-1.9752	-2.491	-2.3141	-1.8108	-1.7605
1.8737	1.4756	1.0208	2.42	0.87731	1.6247	1.8393	2.0559	3.5499	1.926	2.1608	1.1225	0.93903	1.1532	1.3821	1.3892	2.0049	1.633	1.443	2.2616	1.4123	0.6244	2.8458	1.9542	2.0484	1.322	0.73076	1.247	2.7354	0.44279	1.7669	1.7842	1.6613	1.5084	1.0111	0.41953	0.95526	1.7472	1.3501	0.58109	2.3615	2.3396	2.0499	1.6552	1.2531	0.97519	1.6714	0.8757	1.8327	1.2754
7.6293	6.4733	6.8423	7.0059	7.0935	7.2166	7.6062	6.2754	7.3997	6.9139	7.0191	7.3663	7.4112	6.761	6.5507	5.0837	6.1404	6.6453	6.4226	7.4049	7.8666	6.0362	7.2575	6.2507	7.8573	7.2897	6.2973	6.923	6.7189	6.6737	6.1569	7.1859	7.4717	6.0808	6.0371	6.7746	6.4549	7.0004	7.2487	5.5274	6.8777	6.8241	6.5531	6.5579	6.9168	7.5423	7.1052	6.6878	7.9134	6.9955
-14.293	-15.158	-14.226	-15.607	-14.93	-14.958	-13.887	-14.718	-14.943	-16.052	-14.219	-14.868	-14.502	-14.182	-13.173	-14.248	-14.425	-14.333	-13.722	-14	-14.116	-15.208	-15.422	-14.683	-14.158	-14.981	-14.913	-14.687	-14.421	-14.613	-15.471	-14.724	-14.313	-15.136	-14.208	-15.285	-15.75	-14.143	-14.469	-15.187	-13.777	-14.306	-16.008	-13.875	-14.513	-15.078	-14.642	-14.132	-14.819	-15.088
-8.9384	-9.4893	-9.5739	-8.6914	-9.3052	-9.2894	-7.5094	-9.0047	-9.0789	-7.7801	-10.54	-9.2754	-9.1524	-8.8669	-8.4546	-9.5257	-8.3535	-9.697	-8.6546	-8.499	-9.5859	-9.3948	-7.9297	-9.4219	-7.868	-8.8165	-9.2647	-9.9001	-9.0429	-9.4307	-8.9316	-9.6522	-8.2569	-8.8911	-9.6751	-9.5108	-8.5264	-9.1732	-10.018	-9.2101	-8.3643	-9.388	-8.8543	-8.6919	-8.0585	-8.5032	-7.9455	-7.9892	-10.478	-9.4973
-2.4238	-2.8974	-1.6136	-2.7484	-3.0315	-2.9458	-1.6721	-1.4921	-3.2181	-2.8063	-2.8411	-3.3551	-2.2803	-2.0812	-2.037	-2.2271	-2.3527	-2.1652	-3.2055	-2.9268	-2.223	-3.2344	-1.6706	-2.9592	-3.0028	-3.0686	-2.1159	-2.795	-2.1339	-2.8204	-2.3933	-3.182	-3.1519	-1.3653	-2.3382	-2.1441	-3.4479	-3.2318	-1.7771	-3.3412	-2.9021	-3.0225	-1.9285	-2.3687	-3.4494	-2.4543	-2.2826	-2.5085	-3.4263	-3.9606
0.39677	0.057031	-0.81124	-0.95532	-1.4374	-1.2353	-0.51935	0.50831	0.15169	-0.85729	-0.82661	0.039949	-0.49726	0.064961	-0.18229	-1.0783	0.62746	-0.20674	-0.97519	0.79911	-1.1694	-0.27775	-0.1648	-1.8979	-0.018969	0.91786	-0.86679	-1.7882	-1.1463	0.65437	-0.50864	-0.85924	0.79914	1.0133	0.018704	0.76497	-2.1663	0.736	-0.10467	-0.015416	0.77983	0.3813	-1.0689	0.40646	0.41154	0.24321	-0.33048	0.16519	-0.68847	-0.90526
3.9918	2.9779	2.7676	4.141	3.152	3.322	3.2243	3.2878	2.7626	2.8812	1.7054	4.3539	2.7449	3.0064	3.8899	2.9898	2.7715	2.5498	3.1798	3.1477	3.1435	3.4984	2.3921	3.9637	3.5465	3.0982	4.8057	3.4074	2.8706	3.003	2.6769	3.3841	4.1036	2.9324	3.1754	3.9612	2.5828	2.7491	2.8687	3.436	3.0638	3.1656	4.2784	1.6164	3.2893	2.784	2.9199	3.7959	3.1012	4.5427
-2.5801	-2.4277	-1.4874	-2.245	-1.5658	-2.0548	-2.854	-2.5341	-2.1263	-1.6711	-3.2918	-2.445	-1.8666	-1.8181	-2.6855	-2.1093	-2.8925	-3.5433	-1.5411	-2.7819	-1.9184	-2.301	-2.9325	-1.8208	-2.581	-2.0514	-2.1264	-1.7662	-1.2167	-2.2824	-1.18	-2.8577	-1.2343	-2.6756	-3.2086	-3.3737	-2.0195	-3.0922	-2.9571	-2.2167	-2.0092	-3.2106	-2.251	-2.9794	-1.7685	-2.1262	-3.755	-2.3597	-2.2863	-1.9318
3.0387	2.3747	2.9897	3.4017	2.2842	1.0833	2.8211	2.9071	2.7503	1.7585	2.9424	2.5964	2.6454	1.9045	2.2944	2.7003	2.6381	1.9505	2.9532	2.9121	2.4137	2.7794	1.0201	2.3486	2.3683	2.3282	3.0027	1.9614	2.8605	2.5756	2.1401	1.7431	1.8618	2.0904	3.1638	1.8582	2.3593	2.3744	2.7137	2.0052	2.0554	3.2661	3.3125	2.46	2.8082	2.6308	1.9371	0.73903	2.9951	1.6653
-14.426	-13.35	-13.864	-13.625	-13.635	-14.277	-13.105	-13.051	-15.151	-14.221	-13.724	-13.025	-14.11	-13.674	-14.502	-15.359	-14.154	-13.152	-14.688	-13.54	-13.635	-13.53	-13.235	-13.665	-14.514	-14.425	-13.286	-14.016	-13.582	-13.928	-13.715	-14.777	-13.216	-14.716	-14.294	-14.178	-14.124	-13.565	-14.503	-15.225	-14.006	-13.464	-14.286	-13.999	-13.652	-14.797	-13.952	-14.995	-14.146	-14.553
3.3682	3.4864	2.8189	2.2879	2.2461	2.3504	3.9421	2.8119	3.3645	2.3726	2.7517	3.0187	1.3889	2.8173	1.7691	1.5586	2.4622	2.8716	1.9457	2.7554	2.9653	3.0153	1.9594	2.5289	2.2536	1.9928	2.4474	3.5188	2.1058	2.4838	1.4	3.4863	2.411	2.0328	2.5183	1.8332	1.4886	2.5991	2.1373	2.1994	3.7208	3.5066	2.2033	2.4427	2.6685	2.0229	2.6573	2.5921	1.8812	2.4516
9.0034	9.6751	11.205	9.258	10.347	10.676	9.9953	10.225	10.459	8.5943	10.281	9.1895	10.396	10.312	9.2302	9.7317	9.3477	10.065	8.7835	9.5218	9.6639	9.0911	9.2926	8.6661	10.065	9.0347	10.581	9.381	8.1682	8.8778	9.8887	9.7399	11.432	9.8076	8.7689	8.9986	10.006	10.038	10.541	8.9282	10.271	9.4197	8.7299	10.254	9.0222	9.5141	9.9229	8.3502	9.3268	9.0848
-3.0833	-3.1935	-1.9379	-3.1082	-3.5209	-2.5519	-1.8272	-2.9734	-3.4972	-3.1309	-3.0348	-3.4071	-3.2084	-2.9737	-3.5492	-3.1086	-3.8335	-3.7073	-2.7192	-2.789	-3.2081	-3.5033	-2.8988	-4.48	-2.4517	-2.628	-3.9072	-2.4507	-3.3183	-3.6784	-1.9043	-3.0892	-2.5877	-2.8695	-3.3533	-3.3467	-3.4798	-2.8052	-4.2342	-2.8701	-3.0392	-3.3996	-3.3404	-2.7476	-4.0503	-3.0578	-3.1065	-2.9091	-3.1308	-2.2121
-6.2764	-4.6829	-4.4233	-4.9231	-4.9796	-3.6434	-4.8558	-5.0065	-4.6639	-3.8756	-5.3274	-4.2429	-3.5378	-4.0565	-4.3886	-4.5476	-4.1652	-4.9377	-5.5405	-5.294	-4.4642	-3.9851	-6.4925	-5.4594	-5.2829	-5.6244	-4.8397	-4.4742	-4.211	-4.6945	-5.1319	-5.3906	-4.7874	-5.7454	-4.9437	-4.6789	-5.8253	-4.9535	-4.9355	-4.5662	-4.7341	-4.2457	-3.9777	-4.6187	-4.0648	-4.9368	-4.3324	-3.7131	-4.3983	-5.8422
-0.72362	-1.2238	-1.0105	-2.5055	-1.1496	-1.0308	-1.8444	-0.021	-0.73351	-0.35106	-1.1139	-1.431	-1.1632	-2.1607	-0.3346	-1.3761	-0.86345	-1.959	0.23533	-1.8457	-0.29648	-2.539	-1.3798	-1.3152	-1.9466	-1.5319	-0.82248	-1.5188	-1.6973	-3.2522	-2.2307	-1.0734	-0.91168	-1.8828	0.38509	-2.148	-1.9615	-1.7089	-0.7179	-2.2475	-0.3075	-0.57037	-1.3799	-2.3631	-1.3234	-0.95828	-2.0489	0.043391	-0.67665	-0.81169
1.4824	3.1109	3.687	2.1199	1.7099	2.6913	1.5171	4.636	1.5024	2.4195	2.816	2.213	2.3721	3.2579	2.0592	2.5295	2.9434	2.5668	3.2582	2.8249	2.5611	1.9562	2.2547	2.6844	2.6398	2.3692	3.138	4.0731	3.3528	2.7597	2.0673	2.649	3.4111	2.998	2.8424	2.6935	3.3814	2.2479	2.5159	2.9778	2.9086	2.991	3.307	4.1525	2.2973	1.1132	2.3589	2.7432	3.1733	2.5192
3.1262	3.8102	3.2921	2.7684	3.669	4.0263	3.3504	3.2799	3.4675	2.6657	3.8366	2.5655	2.7424	3.0112	1.6805	1.6904	3.1053	2.5877	2.592	2.6534	4.2258	3.6184	3.5665	1.5508	3.65	2.7346	3.5637	3.6274	2.8585	2.5376	2.1617	2.3592	3.9642	4.3097	1.9765	2.4374	2.5444	2.2404	2.1834	3.1359	2.881	3.8003	3.6897	2.4512	2.4608	2.7321	3.3564	4.4451	2.9632	2.0702
7.9292	5.6151	6.95	6.4168	7.592	6.3284	7.3876	7.736	7.5636	7.1018	6.6438	6.5675	7.969	7.2642	6.238	7.5625	6.9698	6.9216	7.3716	7.5233	7.6118	7.1256	6.9339	7.3368	6.866	6.8224	7.5397	7.3555	6.7369	6.8687	6.4944	6.0509	6.2822	6.7882	6.149	7.2349	6.5561	5.7166	6.2867	6.1587	6.9679	6.6011	6.9619	7.9244	7.2128	7.2391	6.1674	6.822	7.3769	7.2018
-1.9865	-0.92337	-2.7457	-1.3216	-0.98375	-1.3819	-1.0244	-1.5947	-1.2034	-1.2942	-1.7666	-1.275	-2.0113	-2.7791	-2.2427	-1.4006	-1.4502	-1.7794	-1.2268	-1.4969	-1.9183	-1.6683	-1.0053	-2.3162	-0.72989	-1.0734	-0.67794	-1.5763	-1.0087	-1.7477	-1.0088	-2.5927	-1.9762	-0.89049	0.2949	-1.7127	-2.1412	-0.42388	-0.0097121	-1.1019	-1.4888	-1.5498	-1.7171	-2.9286	-0.60871	-2.6739	-3.1308	-1.8695	-1.3348	-0.53512
-6.9352	-6.2839	-6.7258	-6.8557	-5.5309	-5.7295	-7.1972	-6.4819	-6.8316	-6.5288	-5.5972	-6.5795	-6.7292	-6.818	-6.1265	-6.2132	-6.8408	-7.462	-7.4494	-6.557	-6.2455	-6.6098	-6.0123	-6.3821	-7.2627	-6.2195	-6.5154	-6.765	-6.9584	-5.5105	-6.8963	-6.6762	-6.0447	-7.0496	-6.4744	-5.275	-5.7699	-6.3571	-7.3568	-6.2805	-6.2329	-5.9224	-5.8964	-6.7185	-6.2201	-6.4881	-5.2958	-7.2918	-6.6907	-6.4559
-2.5768	-2.8944	-3.6224	-2.731	-3.6939	-3.632	-3.2248	-2.8722	-2.2043	-3.6535	-1.7948	-3.1651	-3.4336	-3.3006	-3.1243	-3.7589	-3.1773	-3.7452	-3.4509	-3.6154	-2.873	-2.3313	-3.3338	-2.759	-3.9293	-4.5057	-3.5113	-2.5783	-4.0216	-3.6603	-3.2497	-3.3371	-3.625	-4.3725	-3.4873	-3.3242	-2.3897	-2.5185	-3.4571	-3.623	-2.7213	-3.1609	-4.1683	-3.7888	-3.1447	-3.3171	-3.2963	-4.0599	-3.027	-3.2832
-3.8923	-6.3827	-6.2543	-5.3969	-5.3575	-4.7698	-4.3604	-5.5531	-6.1301	-6.0252	-5.0383	-5.312	-4.8625	-5.8467	-5.6721	-4.9307	-5.103	-5.0186	-5.6435	-6.3602	-5.186	-5.2877	-5.0761	-6.101	-6.6108	-5.3207	-5.9928	-5.8446	-6.9447	-5.897	-6.2216	-4.8553	-5.2311	-5.3643	-5.647	-5.1909	-5.2435	-5.2179	-5.8389	-6.9643	-4.9778	-6.98	-5.6437	-4.8876	-4.9204	-5.7614	-5.4418	-7.307	-4.5957	-4.5776
1.9311	1.8816	1.5749	1.3416	2.32	2.1809	2.7992	2.0989	-0.29802	1.2845	3.0935	1.8588	0.48646	1.8738	2.2594	1.5345	1.6582	1.8113	1.9673	0.85854	1.4943	0.85894	1.8573	1.5448	1.9328	1.0381	2.1794	0.8612	1.7626	2.9697	1.8823	2.3	1.6294	2.3393	1.2905	2.9077	3.4926	2.2913	2.4411	2.1686	1.5094	1.2171	2.4758	2.0054	1.3373	2.4575	0.9546	1.018	1.8456	2.1518
8.0233	7.8982	7.2011	7.4377	7.5195	8.6869	8.1509	7.2587	8.0345	9.1619	7.7244	8.1021	8.3086	7.8247	8.719	9.1037	7.8572	7.8477	7.1232	8.0146	8.4198	7.5678	7.6794	8.0688	8.5781	8.1597	8.76	7.5292	7.3963	7.6968	7.6741	8.719	7.0361	8.9423	6.2981	8.3123	6.427	7.1077	7.3666	7.4474	8.0243	7.8801	8.3615	8.3241	8.3257	8.1491	6.8463	8.1734	8.6188	7.1943
-9.4814	-9.4834	-8.073	-9.4102	-10.308	-8.7106	-9.9261	-9.0197	-9.0984	-9.7834	-10.058	-9.4743	-9.0904	-9.6738	-9.4828	-10.58	-9.6738	-9.9741	-9.4616	-10.153	-9.4254	-9.1937	-9.1984	-10.229	-8.737	-9.4894	-9.4393	-10.106	-10.312	-9.8577	-9.8421	-9.5718	-9.281	-10.098	-9.7882	-9.1284	-9.2594	-10.855	-9.276	-8.8358	-8.9597	-9.998	-8.8762	-10.297	-9.0593	-9.5065	-9.0175	-8.8319	-9.1612	-9.5471
4.6145	4.823	4.611	4.9456	5.0169	3.3091	3.6178	4.4661	4.5377	5.3899	5.0574	5.7111	5.639	5.539	5.4679	5.0613	4.9545	4.5804	4.962	5.1768	4.9314	4.2083	5.0599	5.0254	4.9445	5.8719	4.9072	4.7147	4.9093	5.0599	4.93	6.0967	5.5906	4.8211	4.9347	6.8571	5.4208	4.3827	5.9116	5.2431	5.0916	5.4418	4.3697	5.0531	5.1496	4.945	4.4157	4.5822	4.4715	6.4643
1.7948	0.097673	-0.21877	-0.48475	-0.79799	0.35671	0.38457	1.0021	0.081836	-0.32481	-0.52346	-0.38476	0.33011	-0.84029	-0.22866	1.01	0.019814	0.23623	-1.2843	0.79623	-1.2712	0.25654	0.43163	-0.87205	0.49891	-0.88734	-0.38136	1.381	-0.77211	-0.79578	-0.56169	0.25025	-1.1537	-0.28586	-1.0081	-0.44969	-0.2994	-0.17148	-0.18653	-0.59105	-1.0899	0.17916	-0.34506	0.047701	-0.82605	-0.57061	0.66302	0.22041	-0.7717	-0.089039
-0.59299	-1.4781	-1.1381	-1.0126	-1.5013	0.42034	-0.67487	-1.7042	-1.1026	-1.2222	-2.8939	-1.3294	-1.1518	-1.1316	-1.2261	-1.3603	-2.1727	-0.90893	-0.98041	-0.97161	-1.0478	-1.0573	-0.94955	-1.0111	-0.1806	-2.2767	-0.6453	-0.65585	-1.1286	-0.29159	-0.39386	-1.6017	-1.3083	-1.6474	-0.8391	-0.29599	-1.7409	-1.9638	-1.5238	-2.0891	-0.097818	-1.2988	-1.5406	-1.3334	-2.1492	-0.79242	-0.87195	-3.1067	-1.2655	-1.7916
-2.7568	-2.3892	-3.0268	-3.5625	-3.1072	-1.9404	-2.9502	-3.3822	-2.488	-2.9373	-2.5606	-3.6829	-2.4577	-2.6749	-2.7955	-2.7127	-2.8899	-3.2932	-2.75	-1.3682	-2.6912	-1.9975	-2.8282	-2.6039	-2.5899	-2.2225	-1.8168	-2.4192	-2.8184	-2.1836	-3.5946	-2.6925	-2.7721	-2.2654	-3.0559	-1.4659	-2.6234	-2.3394	-3.0791	-3.2417	-2.0837	-2.4283	-3.0572	-2.9874	-2.7689	-2.2165	-1.6889	-1.9932	-2.2204	-2.9332
-5.9711	-5.0416	-5.7529	-5.4456	-5.7447	-5.1747	-4.915	-5.1644	-5.1849	-5.7873	-5.5334	-5.6875	-5.4352	-5.4225	-5.9691	-5.7006	-4.4161	-5.6368	-5.4638	-5.6753	-4.4457	-5.2375	-4.9216	-4.58	-6.435	-6.3824	-5.6321	-6.5771	-4.5182	-5.8017	-7.4105	-5.1415	-6.2995	-6.6321	-6.716	-5.0375	-6.0488	-5.0343	-6.1184	-4.8189	-6.3353	-6.2508	-7.0472	-5.1437	-4.8076	-6.3731	-5.2928	-4.4031	-4.6707	-6.0737
-14.399	-12.983	-14.57	-14.765	-13.924	-14.471	-13.489	-13.927	-14.804	-13.33	-15.912	-13.813	-14.171	-14.498	-14.217	-15.161	-13.883	-14.113	-13.447	-12.501	-13.595	-14.455	-13.94	-14.398	-12.955	-13.905	-13.708	-14.786	-14.503	-14.302	-14.41	-14.799	-13.735	-12.804	-14.518	-13.78	-14.625	-13.828	-14.284	-14.643	-14.882	-13.8	-13.842	-13.524	-14.593	-13.65	-14.509	-14.325	-13.838	-13.803
-3.8658	-5.2325	-4.1287	-3.7536	-4.6767	-3.3652	-2.8342	-3.9272	-3.3863	-4.1537	-2.6672	-3.6451	-3.0908	-3.7782	-3.6665	-4.3768	-4.6574	-3.5394	-2.6131	-3.6036	-2.6601	-2.9408	-3.7309	-3.5945	-5.1792	-4.2225	-3.8935	-4.3169	-4.476	-3.6696	-3.5721	-3.2695	-3.2177	-4.373	-3.7052	-3.595	-3.1454	-3.8903	-3.2351	-4.0521	-4.2716	-3.3847	-4.4485	-3.8896	-3.6372	-3.7391	-3.7712	-4.7149	-3.8097	-3.4761
-1.2903	-0.20008	-1.3399	-1.7429	-1.4052	-1.3454	-1.7633	-1.0142	-0.95218	-0.72902	-0.86418	-2.3117	-0.72248	-1.5243	-0.44875	-0.67818	-1.9524	-0.74916	-1.2363	-2.1786	-1.7283	-1.4886	-1.4891	-2.2418	-1.1833	-0.17264	-2.0733	-1.5509	-1.0167	-2.2131	-0.94029	-2.1425	-1.1691	-1.3934	-2.1098	-1.4446	-0.91352	-0.68401	-0.37707	-1.4938	-2.3542	-1.7566	-1.0931	-1.5776	-2.1511	-1.7975	-1.1303	-1.4802	-2.3375	-1.4099
-1.2436	-0.29839	-2.0999	-1.1616	-2.1038	-0.95543	-1.4501	-1.9776	-1.3676	-1.0278	-2.0426	-1.7614	-1.9252	-2.6913	-1.4239	-1.8729	-1.3981	-3.0998	-2.1729	-1.1072	-1.7605	-0.87203	-1.3372	-1.141	-1.9896	-0.52079	-0.60167	-1.3924	-2.1942	-0.8595	-2.4867	-1.3016	-0.51567	-1.7582	-1.3423	-1.456	-1.1216	-1.2497	-1.0383	-1.5945	-0.52224	-1.0644	-0.73976	-1.403	-2.1524	-1.7971	-1.343	-1.7641	-0.39363	-0.66833
1.1275	0.59732	0.70396	2.3024	0.74803	1.5923	1.7651	2.062	1.9855	2.2858	2.0365	1.6033	2.0915	0.0018594	2.468	0.87419	0.23853	1.6644	1.5698	0.53464	1.786	1.3047	2.4673	2.0995	1.9263	1.7193	1.5837	1.7444	1.8408	0.72272	2.292	1.647	1.6806	2.587	1.5392	2.4128	2.829	2.0181	0.39791	2.1747	1.3287	1.236	2.0081	1.7549	2.9603	3.4407	1.6159	1.4561	1.0572	2.6154
4.6449	4.5796	4.8981	4.488	4.8992	4.7203	4.0245	4.3796	4.3653	3.7557	5.1136	5.1779	4.9018	4.2591	4.0598	4.3231	4.9505	4.7382	4.0738	4.0652	3.826	3.5578	4.9367	4.3198	3.1875	3.968	4.295	5.1647	4.0696	4.2239	3.1805	4.9178	3.5012	5.2986	3.3722	4.2616	4.3681	4.9557	4.7263	4.6756	4.9768	4.6979	3.7909	4.627	4.9151	4.2651	4.772	3.4179	3.9386	4.9051
-10.844	-11.121	-9.6673	-9.4734	-10.457	-10.948	-11.406	-10.876	-10.321	-10.08	-11.734	-10.342	-10.531	-12.106	-9.1249	-11.114	-10.881	-10.463	-11.624	-9.8517	-11.165	-10.749	-11.481	-11.182	-10.306	-10.213	-10.616	-10.567	-11.483	-10.995	-10.316	-11.048	-10.28	-10.591	-10.819	-11.381	-10.887	-10.866	-11.108	-10.293	-10.844	-10.927	-11.007	-10.774	-10.218	-10.837	-10.38	-12.121	-10.327	-10.781
-0.64639	0.25176	0.1768	-0.83629	-0.26797	0.32534	0.035216	-0.21278	-0.21368	0.82574	-1.2154	-0.69514	-0.21495	-1.1192	-0.44333	-0.020128	0.40756	-0.46592	-0.26334	-0.029029	-0.90636	-0.68898	-1.3839	-2.548	0.99532	0.077016	0.99294	-0.53924	0.377	-0.1371	0.26311	0.067606	-0.87433	-0.32263	-0.79286	0.76893	0.91536	-1.0055	-0.39722	-0.18585	0.20942	1.3196	1.4361	-0.16693	-0.023587	-1.5302	1.0804	0.23977	-0.12329	0.17846
-8.5768	-8.2653	-7.2694	-7.585	-7.4238	-7.987	-6.9763	-8.2369	-7.0591	-9.1509	-7.7438	-7.0458	-5.9445	-7.4875	-7.0578	-7.398	-7.5777	-8.0654	-8.4871	-7.9719	-7.0116	-7.1323	-7.6862	-8.1437	-7.5206	-7.4021	-6.037	-7.2315	-8.1097	-6.6526	-7.4526	-8.0488	-7.6136	-7.6557	-7.4828	-6.3845	-6.595	-8.0699	-8.7578	-8.0406	-6.8134	-6.8037	-7.5468	-7.1579	-7.534	-7.108	-8.2258	-9.222	-7.9912	-8.2937
10.277	9.7483	10.19	9.0397	10.669	10.129	8.7277	9.4342	9.5538	9.9974	8.9843	9.76	9.3771	9.6565	11.179	8.4847	9.9233	10.394	9.7608	9.6292	9.0296	10.132	10.02	9.8701	10.724	9.4548	10.27	8.8913	10.217	9.7064	9.58	10.507	9.5758	10.398	9.363	9.9059	9.9752	10.206	10.004	9.7789	9.4489	10.039	8.916	9.3719	9.0853	9.6165	10.615	10.564	9.2225	10.537
-10.332	-11.377	-11.194	-11.309	-10.92	-11.802	-9.6543	-11.315	-11.107	-10.465	-12.091	-10.765	-10.294	-10.162	-10.714	-11.424	-10.145	-11.951	-10.8	-10.594	-11.704	-12.374	-11.123	-11.44	-11.638	-11.615	-10.819	-10.911	-11.384	-10.363	-10.447	-10.414	-11.275	-11.813	-11.235	-10.992	-11.189	-9.9018	-10.76	-11.054	-11.029	-11.038	-10.38	-10.003	-10.341	-10.552	-11.384	-10.451	-11.251	-9.9935
0.23991	-0.41154	0.50425	-0.24962	-0.29652	0.17802	-0.79694	-1.2427	-0.083821	-0.59882	-0.62666	-0.24905	0.2712	-0.41199	0.71246	0.65762	-0.23792	-0.43976	0.34529	1.1528	-1.1654	0.97858	-0.63141	0.73129	0.57405	0.6208	-0.4018	-1.0206	0.29046	-1.222	-0.83553	-0.21795	0.61755	0.59642	-0.36797	-0.79443	-0.84824	-1.095	-1.2998	0.55157	0.071487	0.38392	-0.94383	-0.17969	-0.79753	-0.53295	-0.39477	-0.43265	-0.2446	-0.4053
-1.3651	-2.4748	-2.0274	-1.4093	-1.3501	-0.59619	-1.7335	-0.3932	-1.0912	-0.85098	-2.1637	-0.53764	-1.5182	-1.5958	-1.157	-1.2381	-1.7575	-2.4387	-0.8362	-1.3257	-1.2961	-1.3717	-1.3156	-2.0619	-2.4701	-1.0114	-0.76554	-0.97467	-2.1027	-1.83	-1.0131	-0.88808	-1.4862	-1.5714	-1.1581	-0.31421	-2.057	-1.3691	-1.369	-1.696	-1.4899	-1.0481	-0.85609	-1.4115	-1.4309	-0.83989	-0.84013	-1.3826	-1.5286	-1.1559
-12.758	-12.564	-13.142	-12.742	-14.062	-11.968	-11.688	-12.248	-12.724	-12.079	-12.635	-13.292	-11.646	-12.362	-12.401	-13.331	-13.643	-13.49	-13.364	-12.495	-12.531	-13.347	-11.91	-13.414	-13.023	-12.526	-13.003	-13.125	-12.465	-12.777	-12.548	-11.962	-12.717	-13.286	-14.095	-11.765	-12.646	-11.367	-13.769	-13.225	-12.595	-12.353	-11.76	-12.545	-13.344	-13.002	-13.035	-12.239	-12.839	-12.717
-9.627	-9.1995	-8.3495	-9.1623	-9.2481	-9.3185	-8.7533	-7.6379	-9.9497	-8.3248	-8.9014	-9.5128	-8.7459	-8.9415	-9.4394	-9.201	-8.8136	-8.6569	-8.7636	-9.487	-9.6032	-8.7184	-8.0838	-9.5443	-8.4646	-7.9752	-8.7425	-9.8362	-9.6635	-8.9946	-8.8673	-8.7553	-8.9186	-8.3425	-10.238	-9.4798	-8.6395	-8.9254	-8.8249	-8.561	-8.8192	-8.1022	-9.8457	-8.5772	-9.432	-9.5295	-8.6184	-9.0202	-9.1575	-8.8873
-1.6537	-1.3345	-1.7496	-0.80192	-1.9231	-1.3178	-2.5319	-1.1176	-0.68583	-2.3058	-2.0679	-2.1298	-1.7602	-1.9727	-3.0506	-1.844	-1.5527	-2.56	-0.95569	-2.2914	-0.90096	-1.8971	-1.2967	-0.7112	-2.9292	-1.6378	-1.6466	-2.6552	-0.48025	-0.38798	-0.37638	-2.6373	-1.1879	-2.1139	-1.4252	-2.1758	-1.0356	-1.5674	-0.64885	-2.1241	-1.1737	-1.3895	-2.1931	-2.0713	-0.17676	-2.1303	-0.95169	-0.9722	-1.4436	-0.68085
9.0443	9.1012	9.1155	8.1899	8.7568	9.3939	8.5872	7.3193	9.0984	8.1346	8.2913	9.1618	9.8491	8.477	9.2944	7.219	8.7044	9.291	8.9979	8.7742	8.8592	8.2094	7.8741	9.5063	8.5336	9.2519	8.9596	9.4642	8.1279	8.6962	7.8441	8.8453	8.5353	8.8116	9.0082	8.9415	7.7989	8.3807	9.3099	7.0307	8.6847	9.3027	7.2442	8.9602	8.8248	9.4818	7.4096	9.8	9.4777	8.3404
-14.395	-13.903	-14.537	-14.368	-14.187	-14.963	-14.494	-14.602	-14.165	-13.615	-14.904	-15.402	-14.394	-14.164	-14.11	-14.174	-15.284	-15.208	-14.266	-15.971	-14.179	-13.853	-15.732	-13.713	-15.438	-14.762	-14.245	-14.87	-14.203	-15.138	-14.621	-15.447	-13.673	-14.255	-14.542	-14.783	-15.124	-14.415	-15.089	-13.501	-14.66	-13.644	-13.237	-14.325	-15.457	-14.192	-14.276	-15.318	-15.501	-15.1
9.6784	9.7207	10.444	9.5984	11.268	9.2337	10.498	10.185	10.09	9.86	9.2526	10.047	9.5527	9.9933	10.685	9.1953	9.3559	9.5847	9.1148	10.509	10.419	10.016	9.2951	9.4869	7.7152	9.8962	10.816	10.14	10.19	9.3142	8.6311	10.163	9.3821	9.3933	10.171	10.027	9.5319	9.4915	9.4659	10.994	10.087	10.21	10.335	9.8943	9.5035	10.428	9.9606	9.6947	10.088	9.542
-1.8142	-2.8998	-3.4999	-2.5652	-3.069	-3.7822	-3.8178	-3.212	-3.1964	-2.0896	-3.5638	-4.3213	-3.0745	-2.361	-2.9966	-3.9041	-2.7988	-2.5247	-3.487	-2.963	-1.8145	-3.7733	-2.9577	-3.5274	-3.3442	-2.7879	-3.0614	-3.9041	-2.6548	-3.8867	-3.3107	-2.373	-3.6706	-4.4558	-1.9638	-2.5879	-2.8485	-3.1804	-4.2405	-3.6293	-2.6807	-2.1855	-3.9513	-3.1516	-2.9141	-3.4707	-2.7943	-2.9286	-4.5867	-3.7017
-2.3609	-2.8472	-1.4989	-2.0153	-2.0971	-2.2697	-3.5747	-2.1278	-2.9722	-2.6482	-2.5096	-3.1676	-1.9126	-3.6466	-2.7465	-2.5052	-2.2582	-3.2398	-2.3645	-2.6715	-2.5655	-0.85734	-2.4705	-2.5226	-1.4058	-3.2409	-2.5524	-2.0877	-1.9216	-2.1451	-2.0823	-3.0826	-2.3233	-2.1956	-3.4976	-2.7859	-2.7457	-1.7803	-2.0181	-2.6815	-2.0886	-5.1656	-2.4994	-2.1489	-2.9372	-2.0879	-3.369	-1.7082	-2.4387	-2.0129
-3.7661	-3.0733	-4.0015	-3.5772	-3.8935	-3.9896	-3.6975	-4.5346	-3.4677	-2.7259	-4.3403	-3.6491	-3.5858	-3.3249	-3.0311	-4.5542	-3.1223	-3.7076	-4.2778	-3.9001	-2.1355	-4.5266	-2.4181	-3.6534	-4.3454	-3.0917	-3.2942	-3.8632	-2.9977	-2.4392	-3.6034	-3.2692	-3.2733	-3.7068	-3.9581	-2.9431	-4.6639	-3.7122	-3.0524	-3.6712	-3.0908	-4.9245	-2.4609	-4.1445	-4.349	-4.7844	-3.9785	-3.784	-4.313	-4.2062
-9.705	-9.6386	-10.897	-10.349	-9.8836	-10.466	-11.356	-10.716	-11.005	-10.089	-10.439	-11.733	-11.062	-10.569	-10.518	-10.008	-10.802	-9.9345	-9.7809	-9.9637	-8.4161	-12.266	-9.5899	-9.4422	-10.75	-10.643	-9.7062	-9.812	-9.5833	-10.663	-10.79	-11.182	-9.7473	-10.116	-9.9831	-9.8324	-10.317	-10.422	-10.186	-11.43	-9.097	-9.9831	-9.1869	-10.4	-11.535	-8.7866	-10.06	-10.31	-10.217	-10.64
-5.8392	-4.3825	-4.7107	-5.4142	-5.3979	-5.3081	-5.9261	-6.0968	-4.9332	-5.5903	-4.7862	-5.1394	-5.7104	-4.7348	-4.32	-4.8873	-6.1188	-4.6263	-5.2746	-5.4159	-4.6799	-6.2406	-4.2714	-4.9901	-6.4539	-5.393	-4.3786	-5.9645	-5.6867	-4.9966	-6.5538	-5.5475	-5.4022	-3.9099	-5.576	-4.8341	-5.5096	-4.4358	-4.8074	-4.4443	-4.8118	-5.0054	-4.5987	-4.7644	-5.9761	-3.8092	-3.5791	-4.8177	-6.1319	-3.9745
-7.5081	-8.536	-7.3432	-7.9467	-7.8053	-7.0305	-7.5628	-7.254	-7.0276	-8.4828	-7.4549	-7.1468	-7.5563	-8.7876	-7.6587	-7.1802	-8.0788	-7.5297	-7.1659	-7.7791	-6.4248	-7.7575	-7.5773	-7.7478	-8.4051	-6.9879	-8.0003	-6.6235	-6.7827	-7.0158	-7.5375	-7.269	-7.406	-7.5466	-8.7013	-7.5169	-8.239	-8.1084	-7.3927	-6.4644	-8.2382	-7.4293	-8.4429	-6.7634	-7.5747	-6.5288	-7.0468	-7.1315	-7.841	-7.6271
-11.728	-12.183	-13.639	-13.031	-12.028	-11.305	-12.388	-11.4	-10.551	-11.508	-11.65	-12.19	-11.724	-11.023	-12.843	-12.122	-11.649	-11.484	-11.824	-11.382	-12.507	-11.406	-11.47	-12.001	-11.519	-11.668	-10.272	-11.486	-11.923	-11.795	-11.94	-11.557	-11.947	-11.627	-12.424	-12.578	-11.207	-12.132	-12.334	-13.481	-11.082	-12.433	-12.075	-12.048	-11.465	-10.553	-12.658	-12.457	-12.231	-12.157
-1.0448	-0.17212	-2.5534	-1.1425	-1.4077	-2.8448	-1.2231	-1.6046	-2.2815	-0.29389	-1.5901	-1.0487	-1.8253	-1.1741	-1.203	-2.3334	-1.6589	-2.0807	-2.086	-1.3009	-1.8213	-2.3429	-1.3587	-1.0753	-1.2595	-1.3694	-1.0899	-1.3505	-0.53396	-0.41921	-0.87403	-1.7261	-0.58963	-1.0414	-1.9418	-0.29031	-0.85207	-0.89886	-1.5509	-1.197	-0.80392	-1.4039	-0.99052	-1.9491	0.036025	-0.84761	-1.5427	-1.8058	-1.7432	-2.7179
-12.131	-13.533	-13.083	-12.511	-11.612	-14.052	-12.849	-12.536	-12.499	-12.393	-11.343	-14.079	-12.1	-12.399	-13.006	-13.136	-12.576	-13.052	-12.375	-12.398	-13.402	-12.581	-12.958	-12.697	-13.144	-12.384	-12.109	-13.633	-12.371	-12.784	-12.476	-12.426	-12.754	-13.372	-12.857	-12.97	-13.921	-12.101	-12.892	-12.696	-13.246	-12.352	-11.958	-13.565	-12.852	-12.897	-13.2	-13.333	-13.175	-12.312
-11.332	-11.768	-11.733	-10.613	-11.374	-12.615	-10.688	-10.926	-10.81	-11.448	-11.93	-10.745	-10.724	-11.591	-11.087	-11.49	-12.522	-11.358	-10.127	-11.691	-10.636	-11.235	-11.352	-10.959	-12.175	-12.053	-10.943	-11.335	-11.619	-11.99	-11.934	-11.544	-11.707	-12.383	-10.725	-11.03	-11.599	-12.357	-11.392	-11.397	-10.86	-10.09	-11.795	-11.627	-12.12	-10.258	-11.116	-11.7	-11.815	-12.159
7.6784	5.9329	6.9005	6.9761	7.8781	6.1683	7.2668	6.5928	6.2353	6.6281	6.7001	6.667	7.4873	6.5834	7.307	7.1185	6.4249	6.5324	7.5317	7.2468	6.0636	6.4461	6.8402	7.0552	6.7286	8.0672	5.6797	6.547	7.0099	6.8539	5.2506	7.5095	7.1087	6.8196	6.9245	6.9527	7.1336	7.1433	6.4574	7.1383	7.0063	6.1198	6.9411	6.2117	7.4375	6.2345	6.7575	5.7098	6.0705	6.9397
-13.76	-12.584	-13.205	-13.467	-12.749	-14.578	-13.172	-11.988	-11.546	-12.758	-12.686	-13.12	-12.199	-13.181	-13.554	-12.878	-12.958	-12.18	-11.837	-13.626	-12.767	-12.482	-12.861	-13.436	-14.137	-11.657	-12.332	-12.336	-12.155	-12.939	-12.612	-12.647	-13.993	-13.07	-12.572	-12.904	-12.6	-12.909	-13.846	-11.814	-12.191	-13.256	-12.803	-11.872	-12.31	-13.418	-11.245	-12.568	-12.574	-12.247
-11.455	-11.894	-11.412	-10.805	-11.733	-12.17	-11.867	-12.459	-12.01	-10.865	-11.67	-10.374	-10.035	-10.829	-11.419	-11.186	-10.489	-11.467	-11.747	-11.21	-11.28	-11.688	-12.211	-11.659	-11.576	-12.616	-11.967	-11.602	-11.869	-10.587	-12.262	-12.355	-10.807	-11.16	-11.834	-11.558	-11.844	-11.525	-12.117	-11.697	-11.023	-12.277	-12.543	-12.338	-12.218	-11.711	-11.892	-12.052	-11.29	-12.08
7.4425	7.5234	7.9508	8.4945	8.501	8.3564	8.4426	7.5744	7.8696	7.7852	8.6516	7.6571	8.9689	8.8168	8.2977	9.7758	9.1398	8.3197	8.9509	8.7142	7.8853	9.0314	7.7305	8.4252	9.576	7.0035	8.4661	8.5166	8.1396	8.552	9.0685	8.4884	8.6223	8.3736	8.443	7.4373	8.5457	8.1959	8.7318	8.4043	8.2619	8.3556	8.5165	7.9164	8.2736	8.8949	8.6978	8.9598	8.2414	8.5264
-1.0352	-1.1265	-1.2822	-2.0134	-1.2709	-2.7184	-1.7512	-0.90734	-1.1299	-0.38744	-0.86122	-1.2981	-1.1021	-0.6061	-1.9022	-1.8485	-0.48392	-2.0825	-1.1216	-0.96744	-0.79582	-1.0109	-1.2063	-0.12119	-1.6747	-1.8497	-1.4101	-0.34345	-1.2814	-1.3677	-1.5728	-0.6238	-0.37323	-1.3795	-1.4876	-1.4268	-2.0433	-0.025284	-1.4146	-0.63883	-0.0225	-0.1315	-0.73561	-1.6748	-3.2869	-1.2104	-1.4913	-2.0715	-1.8003	-1.4878
0.33154	0.58351	0.69603	0.023459	0.93881	0.14848	0.013909	-0.025166	-0.46975	-0.26161	-0.14703	0.086058	0.1853	0.53431	-0.054063	-0.23775	2.1188	0.09617	-0.90798	0.077621	-0.20139	-0.055997	0.25954	0.80956	1.0376	0.42029	-0.63687	0.0614	0.19833	1.3042	1.0305	0.21856	1.5508	-0.74879	0.81424	0.68267	0.56347	-0.42727	0.31754	-0.061808	0.57299	0.51177	-0.2325	0.76615	0.76078	-0.47286	-0.71271	0.57015	0.43627	0.055345
-9.9031	-8.7908	-8.1522	-9.1013	-9.7094	-10.284	-9.327	-9.1526	-9.9482	-8.5758	-8.3027	-8.8834	-8.8317	-9.2308	-8.9802	-9.4988	-9.3651	-8.4253	-9.3763	-10.142	-8.3258	-7.5313	-9.4627	-9.6954	-7.7169	-9.2146	-9.5636	-8.4947	-9.3231	-9.8677	-10.155	-9.0014	-9.5164	-8.776	-8.9287	-10.238	-9.1492	-9.0184	-8.2926	-9.2719	-9.499	-7.9733	-9.4779	-8.3355	-8.9733	-9.8899	-8.7038	-9.0863	-9.1958	-8.9197
-6.1984	-6.0692	-5.9077	-5.3918	-5.5725	-6.1626	-6.2932	-6.3095	-5.2817	-5.8697	-5.4485	-4.9331	-5.101	-5.6122	-3.9884	-5.6797	-5.1913	-5.6207	-6.0686	-6.5241	-5.6915	-5.4461	-5.2187	-4.0951	-5.4669	-6.7365	-5.5785	-5.4905	-5.4867	-6.0796	-5.6408	-4.4773	-5.1469	-5.7175	-6.276	-5.253	-5.102	-5.827	-4.5611	-6.3017	-5.4682	-5.8889	-6.3645	-5.5199	-5.7083	-5.8718	-5.3347	-6.2265	-6.2378	-6.2132
9.1952	9.3629	9.3013	8.2742	9.5488	9.9865	10.534	9.0822	9.9995	10.243	10.278	9.8103	9.3628	10.029	9.8731	9.4611	10.021	9.7022	9.7343	10.519	8.81	9.5318	10.078	10.291	10.396	9.7087	10.024	10.124	10.545	9.8605	9.2396	8.964	10.621	10.167	9.6185	9.5086	8.8315	9.6405	10.174	10.453	10.043	9.2235	11.601	8.6381	11.124	9.7198	11.022	10.044	9.0504	10.466
-7.8732	-9.0643	-9.3804	-8.9138	-8.7874	-8.9839	-8.1536	-8.3908	-9.1828	-8.4707	-8.4177	-8.2964	-9.123	-8.7005	-9.5707	-8.1488	-9.8587	-8.8849	-8.9063	-9.9485	-9.0358	-8.8505	-10.29	-8.7665	-9.4846	-8.229	-8.963	-9.5186	-8.899	-9.2739	-8.8581	-8.5408	-8.8055	-10.108	-8.2882	-7.9743	-9.508	-8.504	-9.709	-8.9729	-9.9766	-9.9702	-10.063	-7.824	-8.1384	-9.351	-8.9602	-8.1411	-7.6312	-9.7171
-2.3149	-3.1225	-2.5621	-1.7103	-3.2094	-1.5034	-1.6718	-2.0251	-3.7231	-2.5748	-1.9489	-2.0637	-1.7553	-1.4287	-3.251	-2.1756	-2.414	-0.23799	-3.3229	-2.0597	-2.568	-2.1475	-2.2504	-3.6243	-2.9652	-3.0502	-2.9301	-2.3958	-3.7025	-2.7294	-2.598	-2.2399	-1.1161	-2.3019	-0.89493	-2.4948	-2.2776	-4.1038	-2.7532	-2.599	-2.4996	-2.2577	-2.2671	-1.8687	-2.8633	-1.6595	-2.0034	-2.8788	-2.244	-2.3492
1.9279	0.98755	-0.82768	1.2087	0.1878	0.015806	-0.88484	0.82374	-0.57902	0.53444	0.20411	0.59245	0.33353	0.64879	0.78169	1.0657	0.52902	0.56708	0.87734	0.8941	1.3944	0.24689	1.2049	-0.027664	-0.27263	0.62376	1.2187	0.061348	0.56096	-0.22168	0.24112	1.2753	1.4442	-0.54732	-0.051789	1.4072	-0.22569	0.20944	0.084817	0.62553	1.5127	0.8347	0.027159	0.61712	0.61143	1.0454	0.46291	-0.13638	0.52987	1.5403
0.1475	-1.2913	-0.92823	0.68545	0.42917	-0.17094	-0.41456	0.076591	-0.5367	-0.98712	0.23706	-0.29988	0.55133	-1.3546	0.50786	-0.19171	-0.34309	0.64603	0.16364	-0.89869	-0.6867	-0.59084	0.4266	-0.71938	0.21579	-0.63862	-0.65425	-0.46509	-0.37955	-0.64166	-0.26271	-0.47502	1.1451	-0.0035343	-0.33021	-0.39485	-1.1024	-1.7122	-0.74233	0.5073	-0.22266	-1.0399	-0.7531	-0.94497	-0.55642	-1.9693	-0.14284	0.77158	-0.82115	-0.45639
6.9173	6.6566	7.647	8.1046	6.8583	7.476	5.8341	6.4691	7.5894	6.4802	7.2768	6.3151	7.3375	7.9673	6.3344	7.0915	6.649	6.9462	5.0315	7.4617	7.0751	7.0917	7.1464	7.0211	6.2863	6.5603	7.0592	7.9684	6.391	7.7147	6.8821	6.9694	6.0375	6.4558	7.3223	6.936	7.977	6.5914	6.686	7.2229	6.9909	7.5163	7.6343	7.3121	5.8362	8.2264	7.3912	6.489	6.026	7.2622
-2.7236	-3.4265	-3.3072	-3.7892	-2.2582	-2.3076	-1.212	-3.3681	-3.9391	-3.5723	-3.733	-3.1867	-3.0917	-2.7961	-2.1438	-2.2583	-2.4787	-3.0178	-2.5186	-1.905	-3.0653	-2.5158	-2.5974	-2.3938	-3.297	-2.6894	-2.5585	-0.97165	-1.8837	-1.91	-2.8331	-3.3927	-2.936	-2.3866	-2.2614	-2.3487	-3.4216	-2.1423	-1.9369	-3.1392	-1.6852	-2.1327	-2.9607	-1.9307	-1.7019	-2.894	-1.5708	-2.2175	-1.7256	-3.158
3.2113	3.4152	2.2902	2.3116	2.7613	2.5279	3.7838	2.1851	2.3281	1.9428	3.0682	3.4903	3.3782	3.6447	2.5999	2.0885	1.6113	3.4852	3.0523	2.9584	2.9109	3.2396	2.6479	3.7167	2.9251	2.2589	0.72215	1.1847	3.5632	2.0628	3.4667	2.3791	1.5401	1.5687	1.1264	3.9239	3.6235	3.4284	3.1415	1.7948	2.6343	2.4669	2.659	2.7414	2.5814	3.1054	3.2315	1.7036	3.7952	3.0923
-11.924	-10.721	-11.377	-11.633	-11.838	-12.405	-12.208	-11.769	-11.65	-12.591	-11.797	-12.467	-12.227	-12.695	-12.357	-12.454	-13.177	-10.578	-12.243	-11.439	-12.598	-12.102	-11.468	-11.912	-11.747	-13.071	-12.258	-11.162	-11.179	-12.514	-11.046	-11.124	-11.861	-11.736	-11.854	-11.793	-12.992	-12.13	-12.478	-12.443	-11.911	-10.79	-12.357	-12.918	-12.534	-12.636	-12.078	-10.925	-11.161	-11.653
8.4921	9.0713	7.6238	7.7185	7.518	7.8682	8.7923	9.5313	8.924	9.0574	8.3866	7.3924	8.3538	8.1721	9.4347	8.4992	9.6154	8.5785	8.4029	8.437	8.4563	9.1149	7.9642	9.8614	9.9352	8.063	7.7122	7.9666	7.7723	7.9066	7.876	9.6022	8.1924	9.9904	7.9641	8.2255	8.1241	8.9889	9.7284	8.5853	7.9507	8.5729	8.6718	8.635	7.4998	8.7777	8.8262	8.7048	9.3883	8.6836
-14.098	-13.731	-15.043	-15.173	-15.179	-14.937	-14.071	-14.378	-14.126	-14.642	-14.963	-14.734	-14.425	-15.27	-16.032	-15.246	-14.275	-14.4	-15.196	-13.956	-15.075	-14.032	-15.354	-13.736	-14.479	-15.91	-14.881	-15.567	-14.142	-15.968	-14.433	-14.329	-14.3	-14.847	-15.845	-14.976	-14.036	-14.877	-14.976	-14.474	-14.462	-13.691	-14.935	-15.243	-13.817	-14.571	-14.322	-13.393	-13.237	-14.625
-14.349	-14.609	-14.307	-14.683	-15.07	-14.727	-15.288	-15.59	-13.551	-14.537	-14.144	-13.889	-13.266	-14.859	-14.859	-14.435	-15.18	-14.184	-14.514	-15.183	-13.976	-14.469	-14.235	-15.194	-13.338	-15.423	-14.65	-14.435	-13.568	-14.279	-15.452	-14.414	-14.123	-14.528	-14.908	-15.27	-13.558	-14.3	-13.243	-13.713	-16.006	-13.239	-15.247	-15.269	-14.908	-14.687	-13.99	-14.371	-14.578	-14.555
-13.19	-14.042	-13.304	-14.697	-13.821	-14.521	-14.392	-14.08	-14.114	-14.446	-13.87	-13.385	-14.131	-13.68	-13.13	-14.239	-13.104	-13.399	-14.512	-13.116	-14.129	-12.385	-14.213	-14.008	-13.879	-14.032	-14.748	-13.975	-13.453	-14.079	-14.739	-14.611	-15.026	-14.433	-13.852	-13.686	-13.845	-12.973	-13.47	-14.632	-13.551	-13.855	-14.126	-12.823	-13.568	-14.66	-14.061	-13.227	-12.68	-14.338
-2.4075	-1.9426	-2.5192	-2.218	-1.8286	-2.1708	-2.528	-2.5179	-2.1726	-2.1983	-2.3925	-3.3485	-2.3903	-4.1321	-2.4973	-2.1016	-3.4431	-2.756	-1.7477	-3.8847	-2.7972	-1.7933	-2.1574	-2.293	-2.7726	-2.3797	-3.1574	-3.3858	-2.6589	-2.3283	-2.8249	-4.3083	-2.259	-3.1331	-3.0596	-2.1768	-1.955	-2.5499	-2.1802	-2.4188	-2.2752	-3.5671	-1.7384	-2.8068	-2.5994	-2.6837	-3.484	-1.6121	-2.9702	-2.9238
-4.5039	-5.9044	-5.6299	-5.2003	-5.0479	-6.3345	-5.5162	-5.126	-5.2902	-5.0368	-5.9289	-3.6377	-4.6726	-5.1275	-6.9373	-4.9868	-4.7853	-6.687	-5.767	-4.9939	-5.1128	-5.5383	-5.44	-4.2739	-6.3197	-6.1752	-6.927	-5.1653	-6.1063	-5.7592	-5.9951	-5.3062	-4.8814	-5.0603	-6.0388	-5.4667	-5.4548	-3.8599	-5.0429	-5.6535	-4.7831	-5.8046	-5.0408	-6.5925	-5.6339	-5.9769	-5.6433	-5.0991	-5.6641	-5.8081
-5.0846	-5.6233	-5.2997	-4.3422	-5.1546	-4.713	-5.5508	-5.8262	-4.5561	-5.604	-4.7745	-6.5516	-4.7993	-6.2623	-5.2169	-6.2617	-5.8769	-5.8938	-5.7691	-6.6525	-5.4251	-6.1242	-5.0032	-5.437	-5.9945	-5.3561	-6.1225	-6.0116	-5.5886	-4.9954	-6.2972	-6.2237	-5.7532	-5.0096	-4.8346	-5.9694	-6.8939	-5.7662	-4.9578	-6.3204	-5.1057	-6.7804	-6.1585	-5.7079	-6.1474	-6.1382	-6.1948	-5.2035	-5.3339	-4.8198
-2.0779	-2.2243	-1.1773	-3.5689	-2.6238	-2.4043	-2.0092	-2.1955	-3.597	-1.8051	-3.7859	-3.2609	-2.2448	-1.8227	-1.911	-2.9449	-1.7286	-2.4341	-2.7901	-2.2591	-3.0512	-2.9771	-2.4653	-3.0893	-2.1674	-3.1183	-3.8733	-2.8874	-1.6879	-1.2805	-3.2246	-2.5708	-1.7885	-2.7324	-2.7961	-3.1578	-3.5625	-3.1524	-2.5956	-1.5478	-2.2002	-2.3795	-2.8946	-1.5617	-1.6081	-2.1733	-2.5018	-1.9752	-2.5857	-2.0202
8.3774	6.9666	7.9721	7.8596	8.6717	8.1919	8.5308	7.7637	8.4419	7.4974	7.3788	8.7863	7.3399	7.9216	8.9821	7.7368	8.0068	7.29	8.0168	7.6761	8.9357	7.6562	7.5081	8.5222	8.5607	8.6358	7.1605	7.2129	8.6971	8.5673	7.8504	8.6117	8.6522	8.3423	7.5023	7.9967	6.4614	7.8062	7.5331	7.5587	7.7564	8.6008	8.6766	8.2211	7.2126	7.3601	8.7582	7.6503	8.093	7.7983
-4.8412	-5.7765	-4.4922	-4.7451	-6.164	-5.1537	-3.709	-5.5064	-4.6437	-6.2893	-4.3915	-4.6045	-5.3966	-5.8673	-6.3505	-5.9744	-6.2179	-5.2544	-4.5416	-5.1456	-5.4825	-5.1953	-5.8911	-6.3038	-4.2791	-5.7837	-5.3993	-5.6878	-4.8638	-5.1761	-4.9768	-4.8023	-4.2598	-5.1514	-5.1176	-4.9559	-4.8255	-4.9562	-4.7244	-5.2953	-6.0386	-5.465	-6.0325	-5.1441	-6.0775	-6.1082	-6.6994	-5.0216	-5.4112	-5.2665
-4.9875	-5.0651	-5.8376	-4.6986	-4.6862	-5.9858	-4.9892	-5.6824	-6.7393	-5.6698	-4.7097	-4.8951	-4.4962	-6.5105	-4.7756	-6.5656	-6.03	-5.1699	-5.6883	-5.0215	-6.6758	-5.1362	-5.1314	-6.5839	-4.9722	-5.3489	-5.5904	-6.703	-6.4588	-5.0397	-6.3344	-5.4299	-5.8409	-5.5982	-6.3271	-5.5979	-5.7412	-6.0426	-5.3577	-5.0334	-6.0519	-5.4462	-5.1618	-5.0972	-5.9641	-5.3857	-6.1007	-6.0032	-5.4218	-4.3059
-7.5121	-9.1504	-7.6851	-7.5237	-6.9328	-7.2703	-7.8577	-7.4023	-8.0909	-7.4565	-7.3139	-8.5185	-7.4323	-7.5111	-7.1196	-7.6804	-7.1673	-8.5043	-7.6225	-8.1085	-7.662	-7.5902	-7.1311	-7.5857	-8.7997	-8.3007	-7.7535	-6.9163	-7.6846	-7.8971	-5.783	-8.2883	-7.6652	-9.5074	-7.4311	-7.3205	-6.9192	-8.485	-8.1397	-8.6011	-7.2497	-6.5836	-8.0623	-7.3385	-8.1333	-7.2229	-7.4763	-6.9482	-8.3849	-8.5433
-1.2106	-0.74357	-1.4729	-1.0988	-1.2188	-1.9726	-1.6507	-1.4637	-1.7482	-1.5763	-1.3173	-0.24381	-1.093	-0.56904	-2.8056	-1.6631	-1.5697	-1.5467	-1.3566	-0.86239	-1.462	-1.505	-1.2871	-1.3647	-0.30842	-1.909	-0.85209	-1.6863	-1.255	-2.4151	-2.3962	-1.6395	-2.5266	-1.9254	-0.99658	-1.1672	-2.8388	-0.88348	-1.3042	-1.7462	-2.2247	-1.6132	-1.4937	-2.1988	-2.1317	-1.948	-2.3089	-0.60642	-2.1661	-0.85996
6.9896	7.2144	6.4905	6.3396	7.5189	6.6518	6.6515	5.9359	5.7173	6.8887	7.0551	6.9408	6.8974	6.9296	7.6688	6.1538	6.1114	6.5209	6.5474	7.4212	6.3262	6.3631	6.6007	6.9732	5.8815	7.0933	5.9741	7.7949	6.8699	6.9103	6.7594	6.731	7.2185	6.9674	6.0545	7.387	7.1785	6.3491	6.9147	6.1434	5.9194	7.452	8.0884	7.3447	6.908	6.3433	7.4578	5.805	5.8795	6.7577
-11.242	-10.718	-12.236	-10.981	-11.858	-11.932	-11.464	-10.288	-11.901	-11.477	-11.791	-11.171	-11.516	-11.91	-11.886	-10.015	-11.113	-13.299	-11.722	-11.403	-12.345	-12.186	-11.834	-11.638	-11.532	-11.343	-11.831	-11.321	-11.774	-10.807	-11.115	-11.044	-10.977	-11.744	-10.704	-11.251	-11.951	-12.069	-12.056	-11.202	-12.307	-12.173	-11.653	-11.515	-11.994	-11.124	-11.858	-11.869	-11.815	-11.284
-11.371	-11.503	-11.097	-11.786	-11.624	-11.804	-11.456	-11.69	-12.426	-11.229	-10.475	-11.353	-11.33	-11.915	-10.892	-11.852	-11.563	-10.586	-11.25	-11.562	-11.241	-11.742	-11.957	-11.415	-12.401	-12.568	-11.182	-12.438	-11.259	-10.744	-11.275	-12.453	-12.733	-13.522	-11.738	-12.48	-11.647	-12.418	-11.843	-11.415	-12.045	-12.326	-11.249	-11.556	-12.486	-10.871	-11.779	-11.071	-11.306	-11.177
-14.111	-13.513	-13.792	-13.584	-13.602	-14.327	-14.126	-13.56	-13.798	-13.892	-13.108	-13.15	-13.771	-13.958	-13.594	-14.281	-14.724	-14.681	-13.228	-14.454	-14.394	-13.738	-14.162	-13.804	-14.146	-13.318	-14.443	-14.388	-13.969	-15.322	-14.418	-13.76	-14.118	-13.29	-14.643	-13.641	-13.919	-13.794	-13.397	-14.726	-14.199	-13.725	-13.949	-14.05	-13.862	-13.73	-13.425	-15.041	-13.661	-13.362
-5.0325	-6.0188	-6.0872	-5.1137	-6.2392	-5.3822	-5.5108	-5.4601	-6.4452	-4.8415	-4.9933	-4.9942	-5.7236	-5.2376	-5.0132	-4.8277	-5.0554	-5.2022	-5.3807	-5.3007	-5.0437	-6.3217	-6.1779	-6.0213	-4.7308	-5.7754	-5.5116	-4.9448	-3.8345	-7.0726	-5.7645	-5.7384	-5.2406	-5.7075	-5.0939	-5.5438	-5.9927	-5.6226	-5.2234	-6.143	-5.4279	-5.8994	-5.1619	-5.2631	-5.6562	-6.7424	-4.0669	-5.7138	-6.3294	-5.9943
-12.873	-14.343	-15.385	-13.513	-16.137	-13.865	-13.159	-14.185	-14.826	-14.323	-12.751	-14.34	-13.29	-14.301	-13.405	-14.564	-14.633	-14.02	-13.585	-13.315	-14.959	-14.634	-13.77	-13.691	-13.81	-13.388	-13.863	-14.572	-14.021	-14.524	-14.531	-14.466	-14.386	-13.872	-14.335	-14.39	-13.447	-14.156	-14.172	-13.693	-14.027	-14.654	-13.306	-14.772	-14.716	-14.269	-14.17	-13.86	-14.455	-13.955
8.877	8.689	7.7443	7.3381	8.6273	8.5406	8.7037	9.1812	9.2145	8.6957	9.1447	8.6462	8.1691	7.9772	8.2388	7.2299	9.9845	8.8612	8.6258	7.5077	9.1182	9.4268	7.7436	8.4423	8.3327	8.4668	8.3748	8.6936	8.1306	8.9685	9.1255	8.8908	9.565	8.0029	8.614	9.471	8.8769	7.9834	9.9923	8.785	8.7165	9.1336	9.0997	7.5254	8.6898	7.5926	7.3708	8.9341	8.2148	8.8033
-4.207	-4.0378	-4.7807	-4.1739	-3.8699	-4.5343	-3.8461	-3.9995	-4.3381	-3.7244	-3.9906	-4.2151	-4.3909	-4.54	-5.0588	-3.7764	-3.8078	-4.1718	-4.3253	-3.9764	-4.1936	-4.3947	-4.4939	-3.3362	-4.1334	-3.7109	-3.9788	-3.574	-4.4035	-3.7763	-4.0258	-4.6637	-4.0297	-3.6929	-3.4122	-4.1361	-3.5175	-3.4316	-2.614	-4.9342	-3.8792	-4.4383	-4.4018	-4.408	-5.169	-3.8951	-4.0866	-3.8333	-3.9958	-3.6116
0.10012	0.16441	0.10876	-0.61318	0.55543	0.67107	0.88165	0.76352	0.15604	0.6623	0.68432	0.82832	0.33225	-0.24698	-0.58483	0.81662	0.24005	-0.56434	0.2389	0.3852	-0.61198	1.4374	0.4117	0.97408	0.019792	-0.42199	0.42593	0.42893	0.1973	0.043408	0.75412	0.25488	0.31394	0.79898	-0.25536	1.0772	0.91562	-0.046321	0.96819	0.47309	0.22694	-0.046943	0.5555	0.52257	1.4311	1.3376	0.53652	0.054911	0.46255	-0.41121
-0.015113	0.17501	-0.10999	1.1629	0.73984	0.42794	0.63666	1.4058	0.48449	0.64229	0.66488	1.3763	0.81301	0.97681	0.35425	-0.10302	1.2675	-0.47986	-0.045041	1.565	0.30208	0.064676	0.65999	0.70738	1.0864	0.23474	0.10581	0.50454	2.1798	0.54419	0.38758	0.0057311	0.48644	1.207	0.7158	-0.32033	0.87334	-0.21509	0.44475	-0.2305	0.37671	1.6908	1.3874	1.074	0.89217	0.53999	0.37232	-0.53395	0.42951	0.52322
2.1505	2.1388	3.0087	2.883	2.8504	3.5631	2.5463	1.8299	3.0316	3.1236	3.4615	2.2239	3.4319	3.2567	3.1423	3.6459	4.1517	3.5397	3.0844	2.5764	2.3602	2.8273	2.1652	2.456	2.2848	3.747	3.2009	3.4412	2.9857	2.4982	2.7882	3.4891	3.5682	3.1493	1.9886	3.3056	4.0259	3.0766	3.299	4.0744	2.534	2.7617	2.8255	3.6498	3.7682	3.6939	3.8479	4.1945	2.0439	3.0295
-10.412	-10.428	-10.654	-10.342	-9.7902	-8.6553	-10.789	-9.9804	-11.01	-11.294	-9.9076	-10.801	-9.1223	-10.306	-11.238	-9.1709	-11.215	-10.907	-10.678	-11.011	-10.461	-10.162	-9.263	-9.2812	-10.316	-10.623	-10.168	-10.314	-10.517	-10	-10.681	-9.2199	-9.7275	-10.014	-9.29	-10.546	-9.9632	-9.463	-9.1547	-9.9339	-11.208	-10.912	-9.9109	-10.226	-10.528	-11.633	-8.8285	-9.7704	-10.427	-9.8755
2.1459	1.3616	1.7891	1.5937	1.459	1.7175	1.5502	1.1861	1.4064	1.4467	1.3687	1.6161	1.1561	0.98845	1.337	1.6321	0.85826	2.819	1.3252	2.4366	2.5062	2.5931	1.8379	1.6769	2.5464	0.98842	1.7234	1.7083	2.7882	1.5197	2.8365	2.2316	1.7375	1.2402	0.75678	1.2291	0.99645	3.1025	1.1684	2.2382	2.7717	1.3114	0.42554	1.1607	1.5258	3.2519	1.5668	1.7434	1.3359	1.7629
9.6552	9.7841	10.004	10.347	9.6159	10.281	10.042	9.9194	10.139	10.918	8.7137	9.4711	10.723	9.149	10.205	9.7145	9.8854	9.8806	10.305	9.3457	10.228	8.4311	10.111	9.4131	10.069	9.1495	9.7916	9.6661	10.157	9.9263	10.601	9.7962	9.9103	10.777	9.5294	9.6775	9.6039	10.204	8.1875	10.032	10.519	9.1111	9.4978	10.644	9.9392	9.9662	10.724	10.729	10.225	9.9762
7.8322	9.4836	6.8694	7.6368	8.5667	8.9662	9.4436	8.7095	8.3961	8.6523	7.5715	8.2569	8.8466	7.4785	7.5077	9.4486	9.3561	7.7245	8.5563	8.8282	8.5012	9.3681	8.7569	8.8254	8.2619	7.8461	9.0569	7.8005	9.3471	9.2619	9.9303	8.7709	8.6716	9.893	9.9767	8.6035	8.2044	8.9122	8.0417	7.97	8.1033	7.6556	8.7526	8.4145	10.078	8.8502	8.0266	8.1767	8.233	8.2793
1.3748	0.53827	0.73765	-0.53738	-0.33874	0.22076	0.31206	-0.13544	0.24333	0.67341	0.044927	0.81766	-0.39127	-0.94062	0.073679	0.23679	1.2263	0.73556	0.31278	1.5118	0.58472	1.6767	-0.58523	0.66805	0.24642	1.6273	0.6275	0.92992	-0.5702	0.24904	1.6165	1.4771	-1.1376	0.93671	-1.0205	1.0502	0.96507	0.13587	0.89256	0.24695	-0.33896	0.31951	0.15778	0.92594	0.81817	1.9914	2.0209	0.43928	0.24775	-0.002328
3.21	2.6105	2.1038	1.886	2.5411	3.0024	3.1	4.2167	2.0666	1.1597	2.6458	2.1974	2.2627	1.7673	2.5193	2.0499	2.7684	3.0557	2.5068	2.7335	3.1078	1.9687	2.0573	3.5132	2.6076	2.9296	3.0943	2.3621	2.3831	2.5814	2.6428	3.1755	3.3642	2.7449	1.9826	1.9332	3.1971	1.8895	2.4127	2.1441	2.8397	2.4322	2.054	2.7467	1.8184	2.5507	2.7054	1.7775	1.4142	2.96
-14.971	-15.492	-14.228	-14.442	-15.433	-14.378	-14.852	-14.679	-15.052	-14.667	-15.947	-13.182	-14.552	-15.219	-13.876	-15.137	-14.882	-14.09	-15.039	-15.132	-13.306	-14.594	-14.094	-14.588	-14.79	-12.778	-15.317	-14.622	-14.382	-15.347	-14.884	-14.325	-14.33	-15.393	-13.162	-13.711	-15.545	-13.896	-15.938	-14.701	-15.083	-14.633	-14.227	-14.115	-14.223	-15.161	-14.769	-14.31	-14.155	-15.328
-3.5176	-3.9201	-3.0883	-4.3999	-2.2233	-3.6445	-3.0143	-3.262	-2.5629	-3.7733	-3.5978	-2.9421	-3.864	-2.912	-3.6688	-4.2993	-2.5498	-2.9771	-3.3591	-4.261	-3.4658	-3.2206	-3.54	-4.899	-3.2126	-3.1841	-3.2304	-2.8835	-3.665	-3.4819	-3.8322	-3.7706	-4.0277	-3.373	-4.0869	-3.1977	-3.4997	-4.2189	-3.3878	-3.7748	-3.2114	-2.8842	-2.6356	-3.5705	-3.6084	-3.9443	-3.8265	-3.6755	-3.1255	-3.6946
3.9247	5.0679	5.5767	4.6953	5.573	5.7022	5.3707	5.7979	6.576	5.3631	4.8568	4.535	5.1509	6.2355	5.4457	5.4762	4.6892	4.6514	5.6027	4.853	5.7501	5.1074	3.9824	6.4986	5.3632	5.0686	5.5054	4.8742	4.9478	3.4408	6.2913	5.0933	5.3438	6.4492	4.3371	4.5744	4.4116	3.9844	4.5558	5.5384	5.5533	4.5503	5.0287	5.7166	5.6654	5.1458	4.9219	4.7266	3.8477	5.6987
-2.5508	-1.9145	-2.2034	-2.5064	-2.9598	-3.6359	-2.0171	-2.4794	-2.675	-2.2407	-2.6569	-3.18	-1.6005	-4.1089	-2.6302	-2.023	-2.1314	-2.6229	-3.2769	-1.9468	-2.1639	-2.1698	-3.5688	-2.3161	-3.493	-2.1263	-3.1636	-2.5306	-3.6679	-2.6368	-2.5481	-2.3554	-1.5332	-3.3611	-2.7309	-1.8221	-1.6927	-2.4447	-3.1784	-2.4568	-2.1912	-3.2258	-3.2185	-1.9356	-2.7898	-2.9995	-3.1297	-3.0826	-3.1093	-1.7079
-0.94866	-2.3029	-1.5076	-0.85326	-1.3317	-2.3775	-0.75648	-1.908	-0.96092	-2.1677	-0.96074	-0.72726	-0.88073	-1.4282	-1.6904	-1.1651	-0.30434	-1.206	-0.77057	-1.6905	-0.77321	-1.4041	-2.4351	-1.0276	-0.69009	-1.6302	-0.59492	-0.78875	-1.7063	-1.2897	-0.57048	-1.2792	-1.5241	-1.0263	-1.0616	-1.3896	-1.6237	-1.6652	-0.48703	-1.1906	-0.68901	-1.3321	-2.0946	-0.17206	-1.7409	-1.2248	-1.8469	-2.2184	-1.5437	0.16894
-3.4894	-2.9802	-0.97423	-2.8994	-1.9619	-3.5606	-2.0153	-2.8613	-3.1014	-2.923	-3.3784	-2.7819	-1.8791	-2.2901	-3.5086	-2.8148	-2.7274	-2.219	-2.6835	-2.7576	-2.359	-2.046	-2.6371	-1.9328	-2.1775	-2.9578	-2.4976	-2.9472	-2.1218	-1.8614	-2.9044	-1.5204	-2.8856	-3.6149	-1.0355	-2.0856	-2.4314	-1.4457	-2.2146	-0.88599	-2.8173	-2.2493	-2.1583	-2.5366	-3.3464	-3.425	-3.7181	-2.2201	-1.831	-2.1184
7.2278	7.353	8.0513	7.3491	7.4077	7.7196	8.362	9.0969	7.6245	8.05	7.8755	8.5713	8.356	7.751	8.1411	8.1236	9.2546	8.8444	7.8642	7.0913	8.6082	8.5857	7.1679	7.4115	8.1863	7.987	7.976	7.2378	7.8807	8.1819	8.4999	8.2512	7.7037	6.8611	7.7495	8.1716	7.9653	8.5467	8.1204	9.5623	7.2567	8.7056	7.6921	9.0986	8.3652	9.412	7.7843	6.8943	7.4753	7.7007
-11.622	-11.278	-11.514	-10.605	-11.456	-10.739	-12.414	-10.955	-11.594	-11.952	-12.333	-11.379	-10.841	-12.112	-11.346	-12.338	-11.063	-12.283	-11.433	-11.796	-11.459	-11.965	-11.318	-11.817	-12.085	-11.811	-11.959	-11.124	-11.427	-11.686	-12.272	-12.963	-10.402	-12.417	-11.18	-11.599	-11.271	-11.258	-11.293	-11.063	-10.435	-11.509	-11.654	-11.793	-11.15	-11.811	-12.624	-12.478	-12.333	-10.888
1.588	2.166	1.1864	2.1137	1.5538	2.7364	1.9746	2.224	0.8739	2.2511	0.90255	2.5077	0.75806	2.0523	2.4735	2.0418	2.5988	0.6963	1.4562	1.1185	1.893	1.8316	1.48	1.6615	2.2471	2.4767	2.4151	2.1152	0.77249	1.5564	2.3645	0.50192	2.2651	0.31779	0.79997	2.0058	2.2352	1.9866	3.1403	0.96887	1.4092	1.2768	1.341	1.2427	1.3725	1.825	0.98876	1.7271	1.2339	2.8213
-10.241	-10.487	-11.375	-9.9343	-11.525	-12.261	-9.3027	-11.159	-9.2674	-10.929	-12.924	-11.574	-11.613	-9.7871	-10.913	-10.681	-11.701	-10.393	-10.626	-10.99	-10.764	-9.845	-11.538	-9.9958	-10.661	-10.08	-10.162	-9.9599	-11.21	-10.679	-10.921	-10.329	-10.908	-10.61	-9.6787	-11.419	-11.375	-9.9786	-10.304	-11.316	-11.078	-11.79	-10.34	-10.933	-10.423	-10.188	-10.642	-10.922	-10.093	-9.3657
-10.503	-11.186	-11.138	-10.763	-10.981	-10.804	-10.193	-11.473	-11.13	-11.444	-10.661	-10.78	-10.642	-10.23	-10.588	-10.933	-11.041	-10.744	-10.66	-11.276	-10.313	-9.9419	-10.354	-9.332	-11.315	-10.789	-11.136	-11.579	-9.6163	-10.193	-9.6269	-9.9794	-11.049	-10.289	-10.809	-11.337	-11.167	-9.9635	-11.694	-11.206	-11.171	-9.6471	-10.047	-11.361	-11.33	-9.8621	-11.206	-9.9006	-10.889	-11.256
-4.9118	-6.0731	-6.4162	-5.0065	-5.8173	-6.9943	-5.2368	-5.5581	-5.5475	-4.9876	-4.4083	-6.2462	-5.4009	-5.8113	-5.9276	-5.3002	-6.9215	-4.4005	-5.9198	-4.7809	-6.528	-5.2377	-6.3113	-4.6965	-6.083	-5.5367	-6.6554	-5.3278	-5.1751	-5.1411	-6.2035	-5.1116	-4.8941	-5.3405	-7.2067	-5.2886	-6.3099	-4.8593	-4.7746	-6.6047	-4.8639	-6.3995	-5.812	-5.6403	-5.5989	-5.0992	-6.0916	-6.4067	-6.6434	-6.1344
-14.542	-12.581	-13.632	-13.577	-13.732	-13.448	-13.482	-12.627	-12.325	-13.7	-12.758	-12.487	-12.881	-12.689	-13.556	-12.778	-12.963	-13.595	-13.184	-13.479	-13.296	-13.778	-13.814	-14.026	-13.689	-12.579	-13.29	-12.769	-12.488	-13.412	-13.046	-13.005	-13.177	-13.523	-13.05	-12.24	-13.835	-11.881	-12.668	-13.723	-13.329	-12.723	-13.758	-12.103	-11.385	-14.039	-13.283	-13.557	-12.212	-12.552
-11.91	-10.819	-12.062	-11.515	-11.753	-11.598	-11.942	-11.834	-11.193	-12.184	-12.02	-11.302	-12.448	-11.498	-12.39	-11.466	-11.444	-12.391	-11.961	-11.798	-11.709	-10.788	-11.396	-10.999	-11.794	-11.93	-10.71	-10.491	-12.152	-11.02	-11.035	-10.455	-11.69	-12.213	-12.262	-12.179	-11.815	-11.432	-12.277	-11.74	-11.431	-11.064	-11.34	-11.23	-12.616	-10.377	-11.967	-13.605	-12.087	-11.602
0.075209	0.037899	-0.89853	-0.21738	-0.27945	-1.3241	0.4104	0.86682	-0.24752	-0.7579	-0.68437	-0.85944	0.13762	-0.45643	-0.78369	-0.19093	0.0080727	-0.73836	0.77515	-0.83499	-0.18755	-1.1195	-1.36	-0.13926	-0.84765	-0.79035	-0.16019	1.1646	0.095532	-0.18985	-0.072835	0.2742	-0.45155	0.447	0.025179	0.36368	0.18596	0.5298	-1.175	0.49749	-1.7284	-0.57479	0.52448	-0.014973	-0.83963	-0.20263	-0.51053	0.70237	0.39165	-0.68764
-13.574	-12.634	-13.848	-13.444	-13.028	-12.345	-13.025	-13.443	-12.749	-12.647	-12.747	-13.068	-12.511	-13.052	-13.119	-14.2	-13.297	-12.775	-14.366	-12.509	-13.516	-13.674	-14.122	-12.795	-12.883	-13.275	-13.484	-13.697	-13.596	-13.793	-12.69	-12.359	-12.422	-11.771	-12.936	-12.759	-12.613	-11.987	-13.858	-12.7	-12.091	-13.774	-12.737	-12.923	-14.043	-12.236	-12.794	-11.669	-12.787	-13.551
4.9389	4.2274	4.0958	5.423	5.6201	4.4794	4.6795	4.6364	5.2882	5.7732	4.4644	4.8858	5.282	6.2051	6.0005	5.1971	4.8908	5.595	4.4658	4.717	5.0973	4.3002	5.173	4.5267	5.65	4.5084	4.688	5.8918	6.0381	5.4122	4.9435	4.474	4.8513	3.5663	4.2711	4.7258	5.775	4.9201	4.7263	5.3167	5.2351	5.5346	4.2823	3.8163	5.2278	5.02	4.8461	4.278	5.7826	4.9282
-11.836	-11.533	-11.395	-9.1564	-10.252	-11.032	-11.015	-10.775	-9.97	-10.617	-11.164	-11.586	-10.643	-11.516	-11.064	-10.973	-11.391	-10.535	-10.12	-11.117	-10.472	-9.9827	-10.48	-10.743	-11.136	-11.972	-10.12	-10.742	-10.066	-10.395	-11.495	-10.672	-10.018	-10.204	-10.408	-11.999	-11.186	-11.021	-10.444	-10.774	-10.707	-10.615	-10.778	-10.257	-12.237	-11.975	-11.594	-11.602	-10.929	-10.916
-7.1021	-5.8343	-5.6787	-5.5115	-5.0869	-6.2089	-5.9282	-7.1752	-5.9562	-6.9714	-6.8652	-7.3125	-5.9426	-5.7528	-7.083	-5.7674	-6.2924	-5.0856	-5.4583	-6.3682	-6.8944	-5.7149	-6.3207	-7.2422	-7.2987	-6.8178	-6.9856	-6.0513	-6.1482	-7.0647	-6.3858	-6.1356	-5.6091	-5.5977	-6.1389	-6.861	-6.0074	-5.3692	-6.2807	-6.7163	-5.7464	-6.2107	-5.8235	-7.1158	-6.5724	-6.1707	-6.7834	-7.2159	-5.8213	-7.0922
-4.2727	-3.5127	-3.3628	-4.0593	-3.6639	-2.6591	-3.6391	-3.879	-4.7473	-3.4454	-3.7698	-3.0409	-3.0526	-4.0749	-3.6123	-4.466	-4.1389	-3.7428	-3.2638	-5.1464	-3.3695	-3.5132	-4.4732	-4.3312	-3.4861	-4.0273	-2.6424	-2.301	-2.9948	-3.8881	-4.8824	-2.8017	-3.2595	-3.5662	-2.9933	-4.3552	-2.6503	-3.4437	-3.0186	-4.3558	-2.5695	-3.9412	-3.2002	-4.0909	-3.812	-3.2713	-3.9233	-3.2089	-2.634	-4.044
-2.0292	-2.1096	-2.5412	-1.9531	-2.2376	-3.015	-2.2325	-2.2716	-2.3786	-2.2098	-3.5278	-2.4436	-2.2992	-2.6337	-3.2388	-3.5148	-2.6668	-2.6779	-3.6	-2.2652	-1.9833	-1.5149	-1.9652	-3.4059	-2.4763	-3.3386	-2.9414	-2.4045	-1.714	-3.1725	-1.9182	-3.607	-2.0218	-2.1435	-1.9958	-3.7137	-2.8345	-1.8125	-3.1199	-2.9083	-3.1545	-2.3595	-2.9011	-1.8267	-2.0196	-2.1087	-2.1517	-2.7285	-2.5594	-3.0738
-1.5147	-1.7216	-3.0065	-0.48217	-1.5013	-1.3907	-2.0054	-1.8429	-1.0378	-1.4423	-1.6085	-0.41149	-1.2694	-1.7501	-1.4204	-1.2292	-0.67361	-1.7587	-1.5757	-0.73272	-2.075	-2.3824	-1.2234	-1.296	-0.7106	-1.9098	-1.4116	-1.3546	-1.1277	-1.8268	-2.927	0.12325	-2.2988	-1.5485	-2.3005	-2.0586	-1.3986	-1.1929	-0.91698	-1.883	-1.3166	-1.4418	-0.60421	-0.83965	-2.1637	-1.048	-1.2575	-2.0352	-1.0311	-1.4798
-2.2101	-2.2097	-2.705	-3.1222	-3.2285	-3.4234	-2.743	-2.1424	-1.7478	-1.4796	-2.6522	-2.3296	-2.5595	-3.2387	-2.1861	-2.6952	-2.7317	-3.1127	-2.6921	-2.3088	-2.6616	-1.6641	-2.3994	-2.085	-2.2566	-3.1626	-2.9148	-1.8649	-3.0135	-1.7063	-2.1011	-2.9494	-3.3567	-3.2158	-2.1505	-2.3708	-3.4222	-1.742	-1.0562	-4.1567	-1.7527	-2.3466	-2.6532	-3.6783	-2.177	-2.6887	-2.7503	-3.1646	-1.9685	-2.1769
-0.89411	-0.27895	0.66203	-0.8735	-1.2064	-1.3009	1.9361	0.8206	0.63503	1.5027	2.1534	0.52554	0.10862	0.35016	0.14812	1.0425	0.25262	0.68809	0.92994	1.2227	0.16915	-1.2164	0.88399	-0.72341	0.28589	0.54542	1.2881	0.68826	0.86867	0.61023	0.010832	0.42388	1.2354	1.4637	0.28332	0.1584	0.89573	0.99569	-0.32633	0.2428	-0.96683	1.3059	-0.0040538	1.3261	-0.38428	1.3675	0.085713	0.78044	-0.089176	0.25568
-1.707	-1.0237	-0.99581	-0.5523	-1.6502	-0.81379	-0.024758	-0.47362	-0.63292	-1.0632	-2.9752	-0.15972	-2.2261	-1.6936	-1.1142	-1.4019	-0.75045	-0.84373	-2.3747	-1.1337	-1.9849	-1.4517	-1.4152	-0.65404	-2.2981	-2.3051	-2.7832	-1.1261	-2.1423	-2.0396	-0.16577	-1.0137	-0.58575	-2.1056	-0.37326	-1.3991	-2.0549	-1.9213	-1.9108	-1.878	-0.60262	-0.65622	-0.45856	-0.85814	-0.67338	-1.1683	-1.4421	-0.75822	-1.6678	-1.1937
-14.296	-13.026	-13.714	-11.584	-12.213	-13.291	-13.144	-12.885	-13.083	-13.193	-13.238	-12.991	-13.195	-11.894	-13.91	-13.111	-13.248	-12.617	-13.703	-13.259	-13.938	-12.346	-13.471	-13.496	-13.625	-12.682	-13.104	-12.716	-12.137	-11.674	-13.465	-12.539	-14.021	-12.517	-13.397	-13.223	-13.897	-14.087	-13.586	-13.365	-12.825	-12.713	-11.988	-13.442	-13.596	-13.107	-13.978	-13.365	-13.206	-12.996
2.5121	2.669	1.5791	1.5422	2.7405	2.0459	2.4062	2.88	2.3388	2.3891	1.1854	1.4693	2.4565	1.4772	2.5444	3.2832	3.126	2.4288	2.9682	3.1919	3.4889	2.4011	2.9992	2.964	2.8678	3.1198	1.4154	1.9696	2.4164	2.9797	0.79667	2.7858	2.0118	3.1449	3.3498	1.8008	2.1529	3.339	2.2751	2.5581	1.8196	2.791	3.1805	2.2499	1.9169	3.2721	2.4266	1.9691	3.4922	2.9168
7.6498	7.0796	6.194	6.8784	6.4563	5.7154	6.1302	6.8126	7.255	5.6388	8.1763	7.3921	5.7802	6.7671	6.659	7.0238	8.1633	6.9314	7.0023	6.2017	6.1786	6.5117	7.2725	7.7761	5.4233	7.419	7.1644	5.6322	6.474	6.7969	6.4039	6.4722	6.7925	6.7418	7.2545	7.333	7.1996	5.4727	6.8139	6.5369	6.5725	7.4615	5.7439	7.0591	6.9784	7.3426	6.42	6.8801	7.6635	6.6564
-3.1099	-2.6083	-3.532	-3.8826	-2.976	-4.5316	-3.1582	-3.2215	-2.1842	-3.0289	-3.4909	-2.9955	-2.6603	-4.75	-3.2968	-3.7321	-1.7209	-1.7418	-3.9203	-3.2888	-2.8201	-2.9265	-3.5203	-2.7633	-3.7648	-3.8171	-2.9192	-2.9867	-2.3932	-2.4532	-2.9893	-3.3792	-2.2668	-2.642	-2.7577	-3.8412	-2.9516	-3.7053	-2.7268	-1.623	-3.477	-3.0435	-3.9746	-3.2613	-3.1404	-3.2991	-2.735	-2.1393	-2.723	-3.0116
0.6227	1.5423	1.1912	-0.54709	0.54058	-0.091607	0.93923	-0.37286	0.61751	0.058576	0.13335	0.8383	0.9374	0.50926	0.52865	0.84246	1.6542	-0.3842	0.5938	0.76292	1.1812	-1.4285	-0.024041	0.15761	0.47587	0.33969	0.65322	1.1668	0.47534	1.0748	1.0487	-0.023762	1.6783	0.76972	1.215	0.41202	-0.73514	0.69458	0.76814	0.86211	0.8578	0.47498	0.98275	1.1364	0.2703	0.93132	0.73846	0.1865	0.096773	-0.12553
1.755	2.1387	1.8978	2.5543	0.44697	1.9018	1.661	1.5535	1.9304	2.5215	1.8865	1.5648	1.991	1.6469	2.0255	1.8738	1.2828	1.0964	2.0041	1.9909	1.997	1.2368	2.7986	1.9438	2.1334	1.6789	1.6633	2.6955	2.3509	1.3526	2.0952	-0.043802	1.2895	2.2253	2.0038	2.3924	2.9556	0.79267	1.2746	1.2005	0.34209	2.4285	2.3942	1.8239	1.5051	2.6456	1.5241	2.167	0.45707	2.2346
-12.242	-13.187	-13.566	-12.213	-12.756	-12.933	-12.595	-13.424	-13.039	-12.075	-11.345	-13.269	-13.199	-12.297	-13.016	-12.322	-12.726	-12.774	-13.418	-11.906	-13.026	-13.193	-11.238	-12.826	-12.749	-12.666	-12.466	-12.514	-13.388	-11.468	-12.502	-13.728	-13.723	-13.726	-12.345	-12.975	-11.589	-12.994	-12.357	-12.973	-12.89	-11.858	-13.102	-12.406	-12.743	-12.963	-13.382	-13.231	-12.159	-13.52
-5.2263	-3.8284	-4.49	-5.3652	-4.4596	-5.0232	-4.1608	-5.8977	-5.069	-4.6838	-4.8548	-4.4803	-4.8931	-4.6869	-4.7801	-4.565	-5.1418	-5.5219	-3.898	-4.7033	-3.9817	-4.8449	-4.286	-4.2619	-4.7571	-4.3567	-4.2758	-5.3781	-5.1703	-5.3232	-4.7056	-5.7839	-5.1658	-4.9026	-3.4494	-4.6234	-4.6731	-5.2373	-3.4761	-4.3711	-4.7511	-4.9436	-4.6714	-4.6707	-4.1483	-4.6034	-3.3727	-4.489	-5.165	-4.2555
-13.736	-13.243	-12.844	-13.259	-12.923	-12.924	-11.676	-12.594	-14.104	-11.544	-12.881	-12.392	-12.565	-13.511	-12.484	-13.511	-13.447	-13.312	-13.744	-13.018	-12.182	-13.493	-13.079	-12.178	-12.538	-13.413	-12.658	-13.552	-12.662	-13.695	-13.234	-13.224	-12.143	-12.095	-11.728	-12.532	-12.579	-12.211	-13.257	-12.973	-12.785	-14.366	-12.492	-11.801	-12.559	-11.799	-12.456	-12.935	-13.292	-12.921
-1.3218	-1.6964	-1.4176	-1.2827	-1.8171	-1.04	-3.1667	-1.1475	-2.2832	-2.8267	-0.75305	-1.4823	-1.2315	-1.7903	-1.8204	-2.6908	-2.5595	-0.75472	-2.0913	-1.3648	-1.3952	-0.84388	-1.2211	-2.2389	-1.4739	-1.205	-1.3802	-2.4205	-2.196	-2.4131	-1.6506	-2.8948	-1.7195	-2.6623	-2.5752	-1.6602	-1.6125	-1.4554	-0.9093	-1.4369	-2.3346	-0.94634	-1.4662	-1.4557	-2.3976	-1.5155	-0.76414	-1.2652	-0.88256	-1.4628
1.8497	1.3387	0.84662	2.4044	1.0076	2.6707	1.9755	1.9725	1.0877	2.4109	0.28717	0.063193	0.89503	0.9703	0.89279	1.9416	2.5255	1.3184	2.6006	0.90352	2.0472	1.3675	2.7541	1.7326	1.7212	1.5525	1.4708	1.2353	2.1044	2.9501	1.6682	1.7702	0.9178	1.4405	1.4202	3.408	1.2791	2.4064	1.6702	2.5741	3.7481	1.6344	3.023	1.6205	1.7897	2.8549	2.3608	0.39268	1.8633	2.2015
-22.915	-21.768	-20.98	-21.945	-22.231	-21.872	-21.733	-21.763	-23.055	-21.616	-22.433	-22.75	-22.068	-22.01	-22.034	-21.285	-22.471	-21.911	-21.63	-22.187	-23.011	-22.491	-21.772	-22.715	-23.16	-22.055	-21.93	-22.027	-22.533	-20.909	-20.913	-22.567	-21.716	-21.425	-22.612	-22.713	-21.047	-23.042	-22.578	-21.406	-23.612	-21.147	-21.796	-22.707	-23.139	-21.437	-21.871	-22.685	-21.806	-23.36
0.27661	0.35479	0.069851	0.59014	0.69966	1.0714	1.6069	-0.45219	0.81395	0.62843	0.2496	0.61128	1.1566	0.26858	0.70154	0.5878	0.49726	-0.46698	-0.24469	-0.71891	0.10266	0.18196	0.67436	1.0488	-0.16028	-1.036	-0.17376	0.13215	1.4545	1.0434	1.0973	0.41338	0.94393	1.22	-0.31782	0.9932	1.0352	-0.045927	0.28906	0.66812	0.27867	0.8755	0.19439	0.29309	0.62212	0.60764	1.2643	0.69717	-0.088112	0.45361
0.75314	-0.36411	0.12042	-0.45779	0.52228	-0.59892	0.093731	-0.034723	-0.086699	0.052262	0.044588	-0.71795	0.94791	0.85518	-1.4491	0.83827	0.33525	0.027106	-1.2546	0.61914	-0.36136	-1.1071	0.24677	0.6435	-0.20341	0.49526	0.64277	-1.126	0.48244	-0.8928	-0.33133	0.21663	-0.77069	-0.21871	-0.0089157	-0.37595	1.3348	-0.27763	0.21945	0.9877	-0.86038	-0.041593	-1.0203	-0.20853	0.17562	0.25112	0.32093	-0.052939	0.30723	-0.15539
-14.403	-14.259	-14.296	-13.946	-14.851	-13.599	-14.608	-14.245	-14.292	-14.314	-14.609	-15.12	-13.685	-15.391	-14.464	-13.892	-14.923	-14.23	-14.302	-15.46	-14.565	-14.927	-14.051	-15.209	-14.38	-14.412	-14.348	-14.029	-14.665	-14.853	-13.776	-13.591	-15.519	-13.928	-15.144	-15.576	-13.265	-15.15	-14.372	-13.791	-15.212	-13.534	-14.518	-13.99	-13.826	-13.572	-14.473	-15.244	-15.014	-15.027
-3.7517	-2.3203	-3.2477	-2.7016	-3.3827	-2.4252	-2.5138	-2.7954	-3.011	-4.4912	-2.7954	-3.7308	-4.1793	-2.1054	-2.4598	-3.4193	-2.1792	-1.6917	-2.6386	-1.9551	-1.7065	-2.6214	-2.67	-3.2899	-2.9575	-2.1943	-2.9689	-1.9766	-2.3972	-2.6019	-2.2993	-3.2834	-1.302	-2.9027	-1.7498	-2.5868	-1.8889	-2.2132	-2.0513	-3.2663	-2.6906	-1.9517	-1.3357	-2.9369	-3.0015	-2.0298	-3.0504	-2.7115	-2.6475	-2.2844
5.2704	4.9644	5.4233	5.7671	5.4112	5.9655	6.1019	5.6417	6.42	5.0939	5.7412	6.3058	5.0037	5.6092	5.3465	5.4036	5.6712	6.2337	5.6911	6.1909	6.8285	5.6505	6.0716	5.7171	4.6608	5.684	4.4548	6.3264	4.9556	4.9643	5.1406	5.5244	5.5773	6.3443	7.0783	6.4414	4.9209	6.3672	4.49	6.2027	4.7856	5.1146	6.2797	4.9953	4.9397	5.2133	5.6503	6.1191	5.5933	5.5062
4.0639	4.6235	4.6896	5.4451	4.8251	4.0102	5.0299	4.2057	5.2653	3.9128	4.0651	3.9169	3.6376	4.5125	4.1521	5.4165	5.0925	4.249	4.937	3.6878	3.4608	5.1625	5.5062	3.7214	5.8073	5.1572	4.1134	5.1677	4.0336	5.283	3.7124	4.5813	5.0627	4.182	3.5211	2.6616	4.5712	3.5874	4.3132	3.5943	3.9026	4.4393	4.208	2.6006	4.2895	5.6597	3.9784	5.0606	3.8412	4.5873
-12.604	-12.088	-12.31	-12.897	-13.981	-12.182	-13.034	-13.849	-13.273	-12.835	-12.739	-12.356	-13.17	-13.979	-12.901	-13.165	-12.999	-12.501	-13.037	-12.855	-13.098	-12.15	-13.679	-13.358	-12.91	-14.146	-12.184	-13.938	-12.425	-12.88	-11.72	-13.157	-12.4	-13.389	-12.296	-13.316	-12.283	-13.38	-13.003	-12.789	-12.285	-11.818	-13.406	-13.964	-12.652	-12.201	-13.324	-12.646	-13.628	-12.93
-2.3841	-2.2856	-2.3882	-3.5687	-3.742	-2.8916	-2.6051	-2.3864	-2.4989	-3.1103	-3.6829	-2.6446	-2.2321	-2.7023	-2.3172	-3.0681	-3.5126	-4.1442	-2.383	-2.3237	-2.1191	-1.3722	-2.5528	-3.5248	-2.2386	-2.2761	-1.7852	-2.2077	-2.2437	-1.8819	-3.2565	-2.4746	-4.158	-2.8283	-1.7581	-2.549	-3.372	-2.3848	-2.5721	-2.7605	-2.1643	-2.1145	-4.0567	-3.0257	-2.7027	-1.9763	-3.3869	-3.2336	-2.9401	-3.0051
-8.0217	-6.5766	-7.6586	-7.5528	-7.6307	-7.7991	-8.0208	-8.0015	-7.6803	-7.7716	-8.2372	-7.2222	-6.9139	-7.6484	-7.2675	-8.0622	-7.5167	-6.9968	-7.6011	-7.8773	-5.6184	-7.5566	-7.6843	-6.7005	-7.7178	-7.6747	-7.2287	-6.6282	-7.5196	-7.4928	-6.7643	-6.7423	-7.7322	-8.4096	-6.9676	-8.0017	-7.6324	-7.5695	-7.6909	-8.2241	-8.83	-7.7558	-7.6344	-7.4482	-7.2914	-7.9045	-6.7053	-7.9341	-7.7085	-8.585
-5.1759	-5.2583	-5.0518	-6.0709	-5.0656	-6.4499	-6.0488	-6.1356	-6.6804	-5.2087	-5.9223	-5.6255	-5.3858	-5.5391	-6.1317	-5.0372	-5.0855	-5.5626	-5.2265	-6.4487	-5.6627	-5.318	-6.3981	-5.3084	-5.6644	-5.9425	-4.6428	-4.3992	-5.6872	-4.5689	-5.522	-6.3934	-5.2637	-5.6235	-4.8058	-6.0159	-5.4879	-5.2837	-4.7401	-5.8334	-5.4489	-5.9638	-5.9267	-6.8541	-6.3726	-5.6784	-6.2144	-5.2178	-5.2296	-4.7545
-2.3928	-1.9228	-2.7228	-2.6009	-2.8362	-2.6798	-3.8573	-3.0434	-1.9784	-3.0144	-2.9561	-2.7925	-2.6502	-2.7445	-1.8121	-2.5331	-2.7454	-2.3419	-3.5847	-2.328	-2.2445	-2.4257	-2.4168	-2.1617	-3.0735	-2.6666	-3.018	-3.2087	-3.137	-2.0296	-2.0019	-1.9621	-1.8988	-2.7574	-2.5201	-2.3706	-3.965	-1.3906	-2.0291	-3.1154	-2.6583	-1.0016	-2.2981	-3.2163	-3.0872	-2.3582	-1.3605	-3.6963	-2.6107	-2.3037
-5.3073	-5.0123	-5.2615	-5.9695	-4.8715	-5.5236	-4.6097	-5.773	-4.937	-5.8449	-6.1819	-5.2077	-6.138	-4.9911	-5.422	-5.1875	-5.4787	-4.7435	-5.8408	-6.5721	-5.3667	-6.4551	-5.348	-5.6118	-5.0425	-5.5656	-4.9355	-6.7358	-5.5049	-6.428	-5.7731	-5.7325	-5.6274	-5.1771	-5.1561	-5.4999	-4.8991	-5.024	-5.1373	-6.1495	-4.4518	-5.7096	-5.5493	-6.1302	-5.0705	-5.1504	-5.3866	-6.0982	-5.5275	-5.2427
-2.9907	-3.6518	-2.3456	-4.1304	-3.8989	-3.3804	-2.6927	-3.6371	-3.1182	-2.6295	-3.7306	-3.9731	-3.5284	-4.0504	-4.3588	-2.7865	-2.9282	-3.5718	-4.1865	-3.5131	-2.7187	-3.5909	-3.2839	-3.1727	-2.0679	-2.9783	-2.87	-4.1383	-4.2169	-2.7938	-3.3401	-3.8789	-2.1791	-3.8605	-2.3402	-1.7998	-2.6461	-3.059	-3.6919	-3.9959	-4.4684	-3.2014	-4.7302	-2.5494	-3.6934	-2.9776	-4.0263	-3.7673	-2.5011	-3.4333
9.0853	8.5177	8.8856	7.9876	7.3704	8.5254	8.2266	8.3079	8.4787	8.4738	8.5549	8.7826	7.661	9.6232	9.5453	8.0554	8.1781	8.2531	7.5259	8.2776	9.9046	8.2275	8.4198	8.3622	7.8235	8.7515	8.718	9.6889	8.3088	8.4846	8.8677	7.8464	9.3312	9.4748	8.21	9.1659	8.9743	7.6621	8.7891	8.317	8.9553	9.7501	8.1085	9.3011	8.6727	8.6394	8.1879	8.9937	8.5217	9.1265
-1.4884	-0.39677	-0.5651	-1.8615	-1.8332	-0.5444	-2.0356	-1.8267	-1.7184	-0.37706	-2.0399	-1.6466	-1.7928	-0.39354	-0.67226	-0.55253	-1.4785	-1.67	-0.90303	-0.94132	-0.41197	-0.57645	-0.54514	-1.3739	-0.76654	-0.6505	-1.8381	-1.5482	-1.3485	-2.0099	-1.6532	-0.73188	-0.49179	-1.7803	-1.9575	-0.61	-0.73079	-2.2088	-0.63742	-0.63953	-1.2965	-0.32708	-1.4913	-2.2204	-2.1995	-1.8007	-1.0065	-1.5734	-0.86409	-1.3575
0.86975	-0.58286	-0.85083	-1.4907	0.495	0.31298	-1.4812	-0.67032	-0.78845	0.20518	-0.70209	-0.97109	-0.63098	-1.3807	-0.80874	-0.65197	-0.386	-0.70225	-1.0659	-1.1979	-0.80942	-1.0619	0.14888	-0.94889	0.084087	-0.15774	0.30178	-0.29717	-1.3061	-0.11249	-1.0846	-1.8883	-0.08563	-1.6393	-1.0732	-0.6028	-1.2288	-0.71055	-0.88203	-0.62551	-1.3002	-0.56942	-0.57416	-1.3578	-0.53492	0.021691	-1.2982	-2.2935	-0.5803	-1.4301
-0.45037	-2.4799	-1.4372	-2.0987	-1.9555	-2.1674	-1.1301	-2.8107	-1.7493	-1.8873	-1.4817	-0.23026	-2.1859	-1.8188	-1.4617	-1.444	-1.8197	-1.006	-2.2675	-2.8046	-2.6365	-1.3718	-2.2942	-1.9978	-1.8162	-1.1184	-1.3724	-1.6708	-2.1015	-1.1248	-2.0879	-1.6414	-1.5468	-0.96895	-1.3049	-2.5539	-1.1125	-2.3474	-1.3485	-2.511	-1.6813	-1.4209	-2.007	-2.1165	-1.1967	-2.2007	-1.7491	-2.2336	-1.7159	-0.64065
-11.452	-9.9512	-10.295	-10.37	-10.351	-11.084	-9.7274	-10.256	-11.087	-11.132	-11.921	-10.518	-10.683	-10.019	-9.8702	-11.394	-10.923	-10.646	-9.9712	-10.331	-11.066	-10.882	-11.786	-10.992	-10.29	-10.584	-11.872	-11.095	-11.306	-11.41	-10.917	-10.186	-11.05	-10.947	-11.051	-10.624	-11.438	-9.9617	-11.122	-10.52	-10.421	-11.52	-11.046	-9.6408	-10.336	-10.36	-11.23	-11.508	-10.293	-10.454
0.04406	-0.80688	-0.097902	-0.048367	0.018474	0.26109	1.1753	-0.60464	0.10732	-0.49724	-0.36774	-0.52679	-0.6357	-0.62002	-0.5912	-0.17877	-1.1961	-0.34444	0.603	0.17211	-0.54505	-0.88357	-0.95947	0.2423	-0.050862	-0.89306	0.80841	-1.1957	-0.042232	0.36191	-1.0758	0.29033	0.84058	-0.11823	-0.21087	-0.79802	-1.174	-1.2307	-0.82842	-0.71688	-0.22358	-0.12947	0.015623	0.15946	-1.2986	-0.03345	0.052661	0.67129	0.23527	0.2939
-1.9807	-1.7553	-1.3052	-2.7089	-2.8206	-1.9149	-1.8273	-1.8606	-0.26094	-2.2798	-1.55	-0.63871	-0.83633	-1.9313	-1.596	-1.6559	-2.3946	-2.3646	-2.3512	-1.7776	-1.8726	-1.5346	-1.134	-2.0002	-0.67822	-1.4527	-0.63046	-1.5244	-1.581	-1.7152	-0.97434	-2.2885	-1.3861	-1.7595	-1.8811	-0.70356	-1.8261	-2.9417	-1.3285	-1.8793	-1.6349	-2.0165	-1.1122	-1.5762	-3.5783	-1.4782	-1.9742	-0.71524	-1.1634	-2.5836
-13.358	-12.995	-13.292	-13.376	-13.589	-13.127	-14.062	-12.703	-13.268	-13.541	-13.173	-14.054	-13.586	-12.078	-12.901	-13.436	-11.957	-13.414	-13.242	-13.811	-13.909	-12.691	-13.552	-14.052	-12.384	-13.193	-12.661	-13.035	-12.869	-14.123	-12.709	-14.26	-12.626	-13.27	-13.083	-12.859	-12.638	-13.265	-13.195	-14.376	-13.805	-12.287	-14.133	-13.608	-12.036	-13.937	-12.914	-13.914	-12.619	-12.363
-9.9837	-10.578	-11.187	-11.643	-10.995	-11.375	-11.313	-10.483	-9.6152	-10.28	-11.313	-10.437	-10.302	-10.754	-10.873	-11.169	-10.004	-11.077	-10.845	-10.951	-11.435	-10.638	-10.234	-11.114	-11.067	-10.737	-11.718	-11.256	-10.827	-10.925	-10.573	-9.907	-9.9547	-10.03	-11.916	-10.889	-10.917	-10.359	-10.664	-9.7783	-10.76	-9.7472	-10.385	-9.7389	-10.744	-11.264	-10.133	-10.438	-12.315	-11.059
-12.743	-12.56	-12.556	-13.152	-12.941	-12.908	-13.139	-13.575	-13.396	-12.178	-13.583	-13.995	-12.977	-11.995	-12.751	-13.04	-12.251	-12.814	-13.951	-12.867	-12.543	-12.816	-12.429	-12.85	-13.808	-12.8	-12.71	-13.405	-12.542	-12.209	-14.144	-11.59	-13.87	-12.848	-12.591	-11.872	-12.233	-13.63	-11.983	-12.409	-13.886	-12.324	-13.021	-12.848	-12.069	-11.393	-12.335	-12.227	-13.19	-12.651
-1.9494	-1.4079	-1.9689	-1.6512	-2.6093	-1.8889	-1.0176	-2.414	-1.2137	-0.80483	-1.4705	-1.7489	-0.71024	-1.8264	-2.1305	-1.5775	-0.83357	-2.4014	-1.8588	-2.0078	-0.52	-2.2303	-2.4557	-0.59769	-1.815	-2.6025	-2.3634	-2.0525	-1.5638	-2.5221	-0.79896	-2.269	-2.0207	-1.288	-1.6871	-1.7505	-2.012	-1.243	-1.4642	-2.1258	-2.4416	-1.3184	-1.7142	-1.5618	-1.7624	-1.859	-1.8668	-1.6824	-1.266	-1.4071
-13.017	-13.324	-12.848	-13.115	-13.07	-13.379	-12.618	-12.539	-14.123	-11.9	-11.273	-12.377	-12.026	-11.543	-12.516	-13.411	-12.782	-12.902	-12.429	-11.89	-11.621	-12.334	-12.796	-13.323	-12.755	-13.599	-12.278	-12.096	-11.956	-12.175	-13.383	-13.133	-13.68	-13.82	-12.654	-12.261	-11.485	-11.257	-12.456	-12.639	-13.317	-11.912	-13.08	-12.452	-12.37	-11.729	-12.855	-11.656	-13.255	-12.383
-1.3391	0.12305	-0.6916	0.78719	1.5145	1.4785	1.251	0.030032	0.68648	-0.034336	0.9971	-0.0048505	0.38075	-0.34752	-0.45429	0.5202	-0.24295	0.25764	0.53218	-0.015401	-0.21716	0.31967	-0.3711	-0.45657	0.40945	-1.3874	0.20602	0.75955	0.2662	0.70983	-0.39827	-0.61969	0.047799	-0.76659	-0.28374	0.18371	-0.67464	1.406	-0.064602	-0.1203	-0.7955	-0.060947	-0.15142	-0.0028803	-0.65783	-0.5742	0.53003	0.41097	0.31868	-0.40902
1.7349	1.0923	1.9418	1.4659	2.3239	1.4661	1.895	1.474	2.0691	2.2558	0.88105	0.80489	1.4086	2.5853	1.7582	2.1395	1.3871	1.7317	2.8102	0.95445	1.3112	1.4671	3.5129	2.6069	2.5905	0.72995	2.1749	1.2074	1.629	2.0049	2.2919	2.267	0.7776	0.5884	1.3143	1.4722	2.3128	1.6658	1.6234	1.6304	1.7809	2.3334	1.9692	1.6818	1.7157	2.1959	1.4559	1.3938	2.711	1.2174
-11.563	-11.015	-12.285	-11.757	-10.837	-10.808	-11.931	-11.919	-10.874	-12.19	-12.647	-11.411	-11.089	-12.075	-11.096	-11.865	-11.655	-12	-11.784	-11.448	-11.556	-11.703	-10.965	-11.268	-12.188	-10.41	-12.036	-10.814	-11.142	-11.632	-11.868	-12.61	-11.298	-11.77	-11.231	-10.648	-12.365	-12.018	-11.414	-13.328	-11.332	-12.272	-10.89	-10.527	-11.488	-11.63	-12.096	-11.182	-11.415	-12.197
-9.6293	-10.664	-10.501	-11.077	-10.749	-10.236	-8.7488	-10.635	-10.416	-9.7985	-10.193	-9.9363	-10.256	-10.393	-11.364	-10.311	-10.22	-10.315	-10.382	-10.989	-10.109	-10.204	-9.5557	-10.776	-10.213	-10.418	-10.21	-10.527	-10.029	-9.3607	-10.662	-9.6911	-9.0521	-8.6753	-9.4494	-9.4215	-10.282	-10.727	-9.6996	-10.936	-10.017	-9.7232	-11.023	-11.384	-9.1567	-9.5468	-8.7124	-10.175	-9.8602	-11.118
-10.921	-10.479	-12.048	-10.897	-11.763	-11.394	-12.552	-11.979	-11.5	-12.279	-11.358	-10.448	-11.718	-11.614	-11.601	-12.184	-11.888	-12.325	-11.895	-11.351	-12.301	-12.05	-11.165	-10.704	-12.549	-11.261	-11.393	-11.179	-11.464	-12.276	-11.318	-11.88	-11.946	-11.271	-12.109	-10.907	-10.837	-10.591	-12.381	-10.484	-12.232	-10.675	-11.492	-11.397	-11.099	-11.214	-10.595	-10.783	-11.803	-12.267
[truncated: 150 more columns]
