# Supplementary material for: Genetic dissection of main and epistatic effects of QTL based on augmented triple test cross design
Source: PLoS One. 2017 Dec 14;12(12):e0189054. doi: 10.1371/journal.pone.0189054 (PMC5730204; doi:10.1371/journal.pone.0189054)
Supplement: S7 Supporting Information — (ZIP) [file pone.0189054.s007.zip › z2_300_0.8_5.csv]

-10.938	-8.7173	-10.697	-10.418	-10.804	-9.1625	-10.817	-10.788	-10.103	-8.6518	-10.076	-8.9023	-9.7876	-9.561	-11.449	-11.561	-10.884	-11.644	-9.2323	-11.837	-10.521	-10.509	-10.368	-10.166	-8.8331	-11.952	-10.874	-10.301	-10.212	-10.55	-10.377	-9.7737	-10.512	-11.623	-11.389	-10.278	-8.5092	-9.4387	-10.075	-11.254	-9.6821	-10.206	-9.2208	-9.6059	-11.261	-10.382	-11.514	-9.0977	-9.1322	-12.174
0.26481	1.5219	0.4623	-0.62641	0.80374	-0.55447	1.0373	0.92225	-0.59158	-0.58951	-1.2357	-0.55108	-0.92679	-0.41327	-1.4023	0.33278	0.76519	0.24054	0.87585	0.53176	-0.18809	2.5049	-0.51722	0.24757	-0.56943	-0.86341	-1.4202	-0.086526	-0.84066	1.2885	0.45867	0.27323	1.3912	-1.9744	-0.87223	0.45302	1.4075	-0.018508	1.3406	-0.58952	-0.092082	2.1434	1.0025	0.015163	-1.1786	-0.049156	-0.44891	-0.11993	-0.57361	0.098556
-3.3106	-2.5504	-2.5673	-2.5226	-3.4517	-4.659	-3.1953	-1.7256	-1.6272	-3.0469	-4.497	-3.0366	-3.0274	-1.8787	-3.4666	-2.4945	-3.4161	-4.4742	-1.7591	-4.6487	-3.6201	-3.2523	-2.1662	-4.8857	-4.6202	-2.3423	-3.9825	-3.5626	-5.179	-1.0963	-2.636	-3.2435	-3.4441	-3.3521	-4.3046	-3.3027	-1.7792	-2.9358	-3.7966	-3.7231	-3.0975	-3.8941	-1.7733	-2.8096	-3.05	-4.6827	-2.7756	-2.1109	-3.3141	-4.5849
0.5044	-0.73293	-0.34219	0.090617	1.3591	0.8788	1.6014	-0.25204	0.99413	1.8118	0.93817	1.5199	1.7125	1.0673	-1.1094	-0.32451	0.0032141	0.69538	0.82291	0.042494	1.174	0.19649	0.21803	0.61682	1.323	0.60575	-0.34672	0.50844	-0.2692	-0.39329	-1.5654	0.51978	-0.12739	-1.2549	-0.78299	0.93747	0.26146	-1.4341	0.82288	-0.75643	-0.62086	1.2683	0.55517	-1.1486	0.99057	-0.33058	0.081205	-0.0071396	0.28345	1.2681
-2.0458	-3.9529	-1.7002	-3.3508	-2.8046	-1.587	-2.4533	-3.9892	-2.5004	-1.338	-4.7863	-3.451	-2.7597	-3.4109	-2.1074	-1.0218	-3.2453	-2.807	-1.858	-2.4412	-2.581	-2.9835	-3.43	-3.4615	-2.4281	-1.7014	-3.1515	-2.9131	-3.06	-2.6657	-2.0125	-1.9527	-2.1109	-1.9168	-1.736	-3.1673	-1.9348	-4.1848	-3.1574	-2.8762	-3.1333	-2.8369	-2.0348	-3.8503	-1.8832	-2.8072	-3.8579	-2.8349	-1.9895	-2.4678
1.4779	2.8736	1.2526	0.92691	0.49511	0.99138	1.5304	1.3687	1.0885	2.6654	1.7215	1.7221	0.29234	1.1623	0.30878	1.0156	1.7133	1.1402	0.8666	2.7097	1.4277	4.7608	1.9076	1.4199	1.6572	1.4805	1.3455	1.8346	2.3384	1.4967	1.0957	1.3432	1.0324	-0.3717	0.62385	2.0383	1.5019	1.7338	3.6122	1.2487	0.89666	1.1564	2.9247	1.3354	3.2388	1.42	0.84129	1.8838	1.9903	2.027
-12.952	-11.854	-11.523	-11.424	-11.878	-11.902	-12.53	-12.402	-11.982	-10.65	-13.255	-12.282	-9.7913	-12.744	-13.483	-10.791	-12.348	-12.899	-11.715	-12.449	-13.125	-11.222	-10.21	-12.79	-11.256	-11.375	-13.164	-11.189	-11.155	-12.258	-10.929	-11.818	-12.295	-12.498	-11.166	-12.324	-13.56	-11.531	-11.208	-11.056	-11.836	-10.992	-12.074	-11.279	-12.429	-13.565	-10.095	-11.393	-11.026	-11.177
9.4675	9.3074	10.285	10.434	10.162	10.759	8.1855	10.731	10.559	10.059	9.8801	11.561	8.8466	11.438	9.6865	9.6592	8.7628	8.298	10.524	9.6877	11.727	9.9024	9.4853	9.8258	8.7666	11.242	8.4287	10.813	9.361	9.6239	11.518	9.0631	9.6604	8.9442	10.74	9.1674	8.8294	9.8269	12.505	8.9352	8.7618	11.197	9.3494	11.598	10.564	10.46	10.958	8.0327	8.9395	11.496
5.351	5.1996	5.0613	7.3729	6.3246	6.9343	6.2871	7.0786	5.9879	6.8319	7.5451	5.2663	6.8125	6.2542	7.2825	6.1737	7.4144	7.8614	7.298	6.9238	7.524	7.1926	5.8578	5.924	6.0584	6.539	8.2619	7.282	7.1379	6.7948	6.5687	6.3985	6.9296	5.89	6.7038	6.4878	5.5675	6.4461	5.5173	6.603	6.4311	5.5185	6.4428	7.9902	4.8326	7.5046	7.3237	5.1077	7.093	5.4807
-20.189	-19.256	-19.519	-20.242	-21.177	-21.924	-21.849	-20.922	-21.047	-23.072	-21.79	-22.2	-20.398	-21.03	-20.874	-21.326	-22.195	-19.485	-20.92	-20.879	-21.543	-21.442	-20.946	-22.464	-20.255	-20.837	-21.62	-20.831	-23.135	-20.093	-20.983	-21.293	-21.388	-20.959	-21.551	-21.148	-21.269	-20.743	-19.909	-21.169	-21.913	-21.518	-21.788	-20.199	-21.82	-19.896	-20.171	-21.696	-21.068	-20.62
-0.50506	-3.1273	-2.4595	-1.1543	-0.92168	-3.0992	-1.3668	-3.2725	-1.6777	-1.0249	-1.2433	-2.4476	-1.5812	-1.7627	-1.9314	-1.6723	-1.8627	-2.1729	-0.60251	-3.7419	-0.80601	-0.7437	-2.0443	-1.7085	-2.0891	-1.867	-1.5011	-1.3387	-2.9291	-0.65247	-0.71745	-0.98611	-1.8141	-1.7869	-0.39405	-1.8739	-0.53296	-0.54208	-2.0488	-1.1713	-1.8321	-1.8067	-1.0193	-2.4459	-3.2186	-0.64136	-3.3504	-3.4133	-2.6514	-1.3934
-4.8123	-3.5449	-4.5835	-4.0606	-6.2094	-5.355	-3.7813	-4.5492	-3.877	-3.0459	-2.9728	-3.664	-3.9125	-3.0245	-4.5801	-4.7167	-3.9749	-3.6747	-4.4899	-2.9677	-3.1366	-4.8105	-4.2506	-4.4209	-3.2455	-3.0583	-5.0542	-1.9332	-5.9175	-4.1729	-3.1972	-3.8221	-3.6723	-3.6813	-2.8832	-6.0282	-3.3061	-2.4575	-3.4846	-2.3843	-5.2703	-4.5455	-3.1101	-3.4835	-2.6636	-3.2184	-2.0412	-4.643	-3.6707	-4.4328
2.2697	2.0444	3.4346	2.3377	2.446	1.4971	2.9795	1.4728	1.8763	2.0953	1.1273	3.0942	1.6201	1.6956	1.3422	1.9701	1.286	1.1742	1.283	1.6966	2.6159	0.78801	0.8195	0.91187	2.5004	2.0652	0.30052	1.0244	1.4941	2.0621	1.2915	1.797	2.295	1.1794	1.1618	0.92146	1.724	1.6143	0.279	2.2813	-0.66334	3.1564	1.323	0.63702	3.236	1.737	1.9462	4.4855	3.1168	1.9863
-15.95	-14.206	-14.624	-14.464	-14.852	-15.131	-14.603	-13.591	-14.773	-13.849	-15.493	-15.684	-14.188	-14.042	-16.691	-15.077	-13.451	-14.383	-14.169	-13.919	-14.609	-15.164	-13.866	-15.13	-13.598	-15.764	-16.455	-14.543	-14.004	-13.577	-12.581	-14.487	-13.731	-14.365	-12.665	-13.953	-14.079	-15.329	-14.852	-15.208	-14.367	-13.837	-15.149	-14.685	-15.625	-14.18	-13.862	-14.719	-15.522	-13.546
-11.357	-10.909	-12.096	-9.6768	-12.327	-11.482	-11.845	-12.151	-12.336	-11.127	-11.792	-12.199	-12.757	-11.438	-12.344	-10.604	-10.701	-11.852	-11.827	-12.256	-11.76	-9.7435	-10.727	-11.3	-12.456	-10.575	-12.673	-12.458	-11.108	-12.489	-11.905	-10.855	-11.412	-9.6657	-13.075	-11.725	-10.766	-12.638	-11.012	-9.4545	-11.92	-10.743	-10.854	-11.648	-11.562	-11.519	-11.166	-11.586	-11.663	-11.806
1.7282	1.6955	3.8716	1.4243	0.81722	1.3855	1.7981	1.9285	2.0518	2.4227	1.5584	0.70523	1.5548	0.77385	0.48302	1.2362	1.9648	0.45436	0.84221	0.57877	1.6134	2.871	1.3857	1.9026	1.2594	1.4165	0.81159	2.0997	1.667	-0.066161	2.8671	1.4794	2.5533	2.3292	-1.164	0.96308	1.5295	2.1503	2.2254	0.61999	1.4946	2.211	-0.65603	0.23283	1.6511	2.705	1.5727	1.6774	0.5086	1.097
-11.523	-11.025	-13.129	-12.69	-10.979	-13.367	-10.909	-13.814	-13.439	-11.555	-11.182	-9.8307	-13.303	-13.191	-12.601	-10.659	-10.233	-12.291	-11.54	-10.716	-13.227	-11.261	-11.168	-11.664	-12.71	-11.75	-12.243	-11.92	-13.248	-12.254	-11.841	-11.67	-12.512	-12.231	-11.742	-10.591	-11.537	-12.168	-11.551	-12.433	-13.734	-11.245	-11.025	-11.078	-12.97	-11.483	-11.638	-12.872	-12.565	-10.999
0.49813	0.18689	0.019551	-0.20034	-0.39917	0.27231	0.61866	0.23074	-0.73391	-0.30521	1.6276	0.29596	-1.1802	-0.58596	-0.0054688	-0.86107	0.52825	0.45347	0.017735	0.91734	0.27168	1.2885	0.5876	-0.090285	-0.6408	0.65279	-0.58612	-0.70455	0.20469	-1.4328	0.29623	-0.87581	-0.090567	-0.79448	0.92751	-0.37098	-0.81891	-0.41584	0.46874	0.24947	-0.023955	-1.0423	-0.32542	-0.24759	0.12677	-0.55444	-0.78999	-1.1266	-0.50217	1.2521
-14.461	-14.203	-12.397	-13.906	-15.698	-15.021	-13.541	-13.813	-14.689	-16.149	-14.327	-14.54	-14.958	-14.913	-15.637	-14.963	-14.359	-15.366	-15.022	-14.844	-15.143	-15.392	-14.831	-15.454	-15.595	-13.103	-15.423	-14.045	-16.127	-13.834	-15.296	-15.464	-15.08	-14.228	-14.379	-14.027	-14.864	-15.207	-16.098	-15.361	-16.773	-16.822	-13.596	-14.297	-14.633	-15.144	-14.259	-15.486	-14.127	-14.858
-3.9213	-2.7363	-3.0648	-3.6231	-3.0642	-3.9025	-3.3135	-2.757	-3.1153	-3.3556	-2.3585	-2.3611	-3.0802	-3.8167	-2.6973	-2.9133	-3.7265	-3.2581	-1.6921	-4.9277	-4.4101	-2.6504	-4.4702	-2.0891	-3.0834	-3.516	-5.1125	-2.6554	-2.9396	-2.5422	-3.6704	-4.532	-3.7817	-4.9193	-1.626	-2.6928	-2.6599	-1.9503	-3.887	-3.6846	-3.5326	-2.3101	-5.362	-4.1408	-1.4365	-3.5106	-2.4634	-3.987	-2.566	-2.6434
6.208	3.0908	4.6929	5.0156	4.9993	5.9758	6.9989	6.8164	6.5911	5.4756	5.1473	6.1235	4.9432	5.8664	4.8188	5.8823	6.621	5.6419	5.7353	5.8173	5.6747	3.2637	4.8235	4.7023	6.1435	4.5992	4.7433	6.2405	5.5319	4.5719	5.9188	4.5173	5.8986	6.1885	4.635	5.5879	4.9819	7.0138	6.3309	6.0747	4.9858	5.1196	7.3586	6.6229	5.1599	4.9584	5.1263	4.5489	6.1293	5.8302
-3.1238	-1.9078	-2.7155	-3.5251	-2.5935	-1.0914	-1.6176	-4.1329	-0.81647	-1.7087	-3.0384	-3.7166	-1.9263	-2.5504	-3.5291	-3.2414	-3.2935	-2.808	-2.5124	-1.0728	-3.2262	-2.9082	-2.2304	-3.5972	-2.345	-1.6815	-1.3178	-1.6884	-1.6029	-2.9257	-2.7237	-2.7021	-3.8534	-2.576	-2.2335	-2.7548	-3.223	-3.43	-4.179	-2.2269	-2.3404	-2.4992	-2.0023	-2.6953	-2.7333	-1.0986	-2.2128	-3.0279	-4.0597	-3.9222
-15.744	-13.868	-15.633	-14.068	-13.948	-14.095	-14.886	-15.26	-14.401	-15.662	-13.354	-16.134	-15.419	-13.939	-15.182	-17.471	-13.534	-12.566	-13.478	-15.279	-14.813	-15.725	-13.919	-13.835	-12.531	-14.005	-15.62	-15.112	-14.948	-15.828	-14.83	-14.646	-14.834	-15.403	-14.182	-14.981	-13.823	-14.278	-12.886	-14.742	-12.69	-14.777	-15.177	-15.884	-14.426	-15.246	-14.922	-16.916	-14.36	-14.598
-1.3113	-1.3098	-1.5344	-1.2877	-0.06966	-0.57476	-0.88231	0.011043	-1.9613	-2.1058	-2.1812	-0.84639	-1.2341	-2.1851	1.0987	-0.28269	-0.1849	-1.1562	-1.4042	-2.7764	-2.3116	-0.14551	-1.8347	-1.1041	-0.88408	-0.76024	-1.8764	0.2041	0.79391	-1.1736	-0.33039	-1.968	-0.94808	0.67729	-1.2785	-2.9847	-0.53709	0.29673	-1.6252	-2.1717	-1.4373	-2.2497	-1.7063	-3.007	-1.6685	-1.1973	-1.6345	0.38262	-0.97497	-0.57197
-7.757	-9.2311	-8.6625	-7.5001	-9.2657	-8.7117	-8.0356	-9.4939	-9.438	-8.9619	-9.0934	-9.0193	-8.6922	-9.1453	-9.0829	-8.7707	-12.282	-9.2084	-8.5394	-8.9821	-10.288	-9.0072	-8.4075	-10.509	-8.3649	-8.3616	-8.363	-8.7732	-10.045	-7.7176	-8.9359	-8.7372	-8.0994	-8.1691	-8.4059	-7.9384	-9.1016	-10.604	-9.1288	-9.788	-8.6679	-8.1892	-10.126	-9.2169	-9.156	-8.8873	-8.6861	-8.8382	-9.5845	-9.3327
-5.0848	-4.7317	-4.9866	-3.1197	-3.3482	-5.074	-4.6293	-2.8454	-4.2367	-5.1107	-4.1822	-4.0059	-4.7977	-3.1609	-3.4772	-2.8752	-3.8122	-4.9177	-4.5554	-3.8062	-4.7117	-5.0162	-5.9604	-5.3133	-5.0765	-3.7019	-2.5343	-4.5723	-6.0148	-5.0528	-5.5385	-4.9941	-4.2744	-3.3031	-6.1431	-2.6396	-3.4338	-6.7153	-4.26	-5.149	-5.2116	-4.0645	-4.5703	-4.8549	-4.6239	-3.8557	-5.3261	-3.7745	-4.9862	-4.5351
-4.0682	-3.4748	-4.6335	-4.08	-3.4853	-5.1538	-2.5662	-4.083	-2.5065	-5.8462	-3.7262	-2.984	-5.2143	-3.8868	-1.8145	-1.9971	-4.5699	-3.5229	-3.6365	-4.5627	-4.1537	-3.229	-5.4965	-2.8207	-3.1937	-3.6709	-4.004	-3.1636	-4.8044	-3.3016	-4.9427	-3.595	-3.6499	-3.457	-2.7444	-1.4862	-3.212	-3.9441	-2.9526	-2.242	-3.781	-3.1285	-2.6544	-4.041	-2.9426	-5.0667	-3.7969	-2.3708	-3.8582	-3.7735
-12.692	-12.304	-13.097	-12.128	-12.487	-14.731	-11.418	-14.299	-12.289	-11.911	-12.186	-12.428	-12.641	-12.797	-13.63	-14.906	-14.349	-12.45	-11.676	-11.829	-12.569	-13.511	-11.841	-12.512	-11.328	-13.381	-12.703	-13.402	-13.793	-14.481	-12.59	-10.647	-12.308	-12.459	-14.567	-12.702	-12.99	-11.491	-12.54	-12.613	-13.322	-12.835	-12.523	-12.422	-13.972	-13.578	-11.46	-11.97	-12.075	-14.493
-13.849	-15.262	-14.828	-14.186	-13.403	-11.961	-13.917	-15.359	-12.984	-13.258	-13.817	-14.125	-15.997	-15.051	-14.368	-15.253	-13.515	-12.527	-15.945	-13.458	-16.975	-12.982	-14.321	-14.912	-13.802	-14.487	-15.297	-14.954	-16.132	-14.136	-16.275	-14.442	-14.7	-13.345	-15.613	-16.669	-15.679	-15.898	-15.041	-14.148	-13.784	-13.473	-14.326	-17.067	-13.714	-14.7	-13.49	-15.185	-14.509	-14.556
-2.24	-1.8546	-2.6421	-2.341	-1.7761	-2.212	-0.48338	-2.6348	-0.46186	-0.3517	-2.5249	-2.6888	-2.1579	-1.7728	-4.2193	-4.5593	-1.0304	-2.3933	-3.7422	-3.1325	-3.4638	-2.7727	-1.8603	-4.2689	-1.8184	-2.4363	-2.1128	-2.9322	-2.4985	-2.5114	-2.9742	-1.8998	-2.277	-2.7694	-2.7881	-2.7655	-2.9701	-1.5915	-2.6545	-3.0042	-3.9303	-1.4395	-1.6174	-1.3987	-2.7141	-3.6749	-3.9493	-1.7782	-2.501	-3.2421
8.9641	7.2984	6.7007	6.8085	7.0785	5.8569	7.565	7.4788	6.6244	7.3018	8.0515	8.8724	5.6286	7.1713	8.1564	5.2865	6.1523	7.4455	6.4122	7.0113	5.9317	7.6526	6.2669	5.8769	5.3975	7.8696	6.6377	6.4922	5.9236	6.8872	6.8073	7.6908	7.1413	6.4535	7.1406	6.0536	6.305	8.9422	7.7181	7.529	7.8903	6.9775	6.33	6.1822	6.1927	5.6031	7.0295	6.8129	7.9351	6.4832
-1.4834	0.6408	-0.28523	0.057949	-0.54797	-0.10533	0.077601	-0.16795	0.45078	-0.67474	0.22089	-0.55442	-0.17672	1.1124	0.53475	-0.091774	-0.019185	-2.2855	-0.093867	1.1882	-0.011827	-0.59546	-0.27328	-0.70696	0.3655	-2.258	-0.6134	0.88376	1.5013	-0.79119	-0.92336	0.09463	-0.70069	-0.79449	1.7107	1.1339	0.089821	1.4986	-0.18801	0.64713	-0.80088	-0.39611	0.033703	-0.14355	-0.98116	-1.0798	1.0207	-0.47697	-0.086057	-1.3717
4.132	4.6057	5.0274	5.1735	4.2885	3.8213	3.6037	3.9097	5.3872	4.1083	4.2383	4.3772	5.5519	4.7508	4.5668	4.1727	4.2613	4.6131	4.7622	4.2962	3.1624	4.8645	4.5039	6.5819	6.3932	4.1766	3.1906	4.9227	3.9201	1.6417	5.0423	5.4493	4.1904	5.1093	5.948	3.9468	4.7453	3.452	4.605	3.6031	4.7843	3.8356	3.0309	3.7351	4.7505	4.8355	4.5807	5.5183	5.2491	4.3245
-21.664	-19.836	-19.416	-18.792	-20.406	-22.333	-20.09	-21.746	-19.434	-22.133	-21.525	-21.655	-20.725	-21.858	-18.962	-19.98	-19.912	-20.842	-20.028	-20.693	-21.791	-20.669	-21.639	-21.461	-21.124	-20.82	-20.597	-22.109	-20.457	-20.343	-20.445	-22.597	-21.708	-20.907	-18.691	-22.844	-21.085	-19.27	-20.506	-21.31	-20.235	-21.063	-21.094	-19.734	-22.63	-20.645	-20.675	-19.71	-21.592	-20.326
-12.055	-12.213	-11.687	-11.157	-10.866	-11.384	-10.907	-13.857	-11.012	-11.997	-11.394	-11.662	-11.792	-12.082	-11.088	-10.465	-11.551	-12.056	-11.719	-11.269	-12.637	-12.542	-10.817	-12.973	-12.176	-11.47	-12.361	-11.534	-11.883	-13.002	-12.371	-10.219	-11.205	-10.949	-10.727	-11.934	-11.818	-13.032	-12.682	-12.38	-10.96	-11.534	-12.84	-12.179	-11.814	-11.225	-11.826	-12.121	-11.854	-13.142
-11.877	-11.847	-12.512	-12.63	-12.538	-12.446	-12.614	-12.948	-12.619	-13.165	-12.565	-12.258	-13.667	-14.603	-13.537	-11.733	-12.003	-11.683	-11.764	-12.89	-14.118	-13.853	-14.955	-13.416	-13.551	-12.73	-11.78	-12.127	-12.787	-11.066	-12.688	-12.415	-12.65	-12.419	-14.022	-12.448	-14.376	-12.867	-13.774	-13.246	-12.999	-11.859	-12.679	-11.956	-13.541	-13.072	-11.258	-13.19	-14.109	-13.922
-2.8217	-3.5593	-3.5203	-3.6393	-2.8262	-3.0763	-2.8843	-2.9087	-3.349	-3.7743	-5.0558	-2.4594	-3.519	-2.1532	-3.5416	-5.6889	-3.2641	-2.6578	-4.4384	-2.1839	-3.7577	-0.70307	-3.5757	-3.0156	-6.1834	-4.4819	-2.776	-3.4333	-3.8969	-3.243	-3.5925	-4.0627	-4.3402	-3.5077	-3.5533	-5.3976	-2.9456	-4.3924	-2.8643	-3.2511	-1.8405	-4.0149	-4.5996	-5.1212	-4.7636	-2.641	-3.1176	-2.9901	-3.0739	-3.8742
3.1431	2.1502	1.7858	2.5558	2.1968	2.9296	3.3207	1.7347	3.3117	4.049	3.2442	2.9465	2.3241	3.8425	3.0189	3.1126	1.0493	2.6717	3.6775	3.0641	2.6193	2.4121	3.1992	3.6041	3.2289	3.6476	2.1451	3.1844	2.7373	1.8802	2.8236	1.8946	1.9067	2.0766	2.0579	3.5009	2.7667	4.6213	2.6607	2.2526	2.124	2.5902	3.0616	1.1758	3.5029	2.4178	2.2557	0.85871	3.184	1.904
8.3577	8.0986	8.5505	9.4501	6.7943	8.9011	7.6413	8.6328	8.1875	8.5454	8.4564	9.6232	6.8727	6.5572	8.2297	7.7845	7.8767	7.5908	7.5932	9.0388	7.6871	6.786	8.075	7.7352	8.3165	8.4693	9.6921	8.4375	8.6136	7.5792	9.9913	8.4593	8.7513	6.757	7.3861	8.7621	7.5869	7.4975	8.3601	9.2874	8.0515	8.5747	6.885	8.4368	7.1388	10.385	7.5257	7.314	8.8512	8.3828
-10.41	-10.5	-8.7554	-9.1056	-9.7718	-9.1931	-10.41	-9.1117	-9.6136	-9.2481	-9.0655	-9.1391	-9.2382	-10.342	-9.7814	-11.736	-10.931	-11.111	-9.0941	-10.139	-8.4033	-10.881	-10.159	-10.854	-10.2	-10.569	-9.2375	-11.105	-10.294	-10.767	-9.5733	-9.9691	-9.1532	-10.233	-9.8671	-10.58	-9.4583	-10.573	-10.252	-8.5177	-10.433	-10.5	-8.162	-10.351	-9.6292	-9.8069	-9.0053	-11.193	-9.3937	-10.121
-0.39925	-0.50682	-0.38908	0.24872	-0.10721	0.30956	0.66504	2.1907	1.6713	0.87407	0.56429	-0.41916	0.033602	-1.6724	-0.076203	-0.15407	1.2786	2.5396	-0.0797	0.55407	0.019489	1.9877	0.4502	-0.55412	-0.95653	0.76138	-0.21997	-0.020168	-0.2372	0.33592	0.35247	0.63648	0.69821	0.68167	0.39207	-0.33801	1.0911	0.24286	-1.0492	1.329	-0.22726	-0.20796	1.0788	1.1935	0.64283	0.52661	-0.5811	1.1913	-0.036994	0.25415
-0.85922	-1.0859	0.097658	-1.8559	-1.4881	-1.2614	-1.3284	1.1201	1.3276	0.33845	-0.64586	-0.39093	-0.71558	-1.06	-1.0341	-0.014726	-1.6717	-1.4224	0.054628	-2.3713	-1.0994	-2.1733	-0.84066	-3.3885	-3.2539	-1.1484	-1.0127	-1.6961	-1.852	-0.14471	0.30956	-2.6309	-0.12039	-1.5286	-0.79852	-0.75488	-0.41891	-1.2648	-0.81217	-1.0192	0.26867	-0.30932	0.51581	0.96398	0.07013	-0.20249	-1.1073	-1.5114	-1.1087	-1.4375
-3.7047	-4.4811	-1.3583	-3.0169	-6.1835	-3.4117	-4.3091	-5.1878	-3.9853	-3.5462	-2.7832	-4.3791	-2.9204	-2.9198	-2.5151	-3.8065	-2.2477	-4.4843	-3.6981	-2.1756	-3.6279	-3.6865	-3.7465	-3.7154	-2.9994	-2.2198	-2.5371	-2.7847	-3.9145	-1.809	-3.8212	-3.0684	-4.1538	-5.4234	-3.1552	-3.2711	-3.1955	-4.0993	-5.1164	-5.3772	-4.8608	-3.3015	-3.5272	-4.1998	-2.7628	-3.8952	-3.8811	-3.4406	-4.3987	-3.3107
0.25344	0.557	-1.2864	1.1572	0.98932	0.86063	1.4295	0.45043	0.11092	-1.8715	0.74451	0.064596	-0.30881	0.3535	-0.20786	-1.0947	-0.48714	-0.40767	-0.43223	-0.85523	-1.0342	0.53145	1.0162	0.63352	-1.6012	-0.066148	-0.68702	-0.067251	-1.6408	-0.22464	0.45901	0.69709	-1.5234	0.78729	-1.3209	-0.094107	0.45601	1.2749	1.2399	-2.2809	1.0514	-0.35499	0.24855	-0.50545	-0.96896	-0.61988	-0.69391	0.36724	-1.4034	0.34197
-5.1852	-5.8557	-5.6856	-4.9576	-6.0872	-6.1871	-5.1049	-5.5451	-6.9444	-6.3992	-5.0212	-6.3789	-5.7994	-4.3735	-7.083	-3.9637	-6.8759	-6.1497	-5.995	-3.6654	-4.9312	-5.8639	-4.5099	-5.411	-4.8563	-6.1273	-6.4485	-5.0732	-4.7046	-4.1955	-6.4018	-5.9144	-5.7739	-6.5863	-5.0254	-6.6233	-6.3975	-6.1146	-5.9422	-5.9272	-5.676	-5.1985	-6.3033	-7.6334	-4.2052	-6.1287	-6.076	-6.2645	-5.4275	-7.5762
-4.5048	-3.4795	-4.1055	-4.3999	-5.2074	-3.7721	-3.5135	-3.7823	-3.3786	-4.0866	-3.2398	-5.1705	-3.263	-3.6576	-3.8284	-4.1433	-4.9979	-4.4451	-4.4684	-3.3955	-4.3275	-4.2768	-4.641	-3.541	-3.6586	-2.2936	-4.1337	-3.1316	-2.5447	-3.9965	-5.4069	-3.7999	-2.2353	-4.0748	-3.5082	-4.2584	-5.4978	-5.5855	-3.2096	-4.268	-3.2675	-4.2504	-3.9382	-3.0751	-3.4234	-3.6606	-3.1126	-4.0028	-2.1244	-4.0636
-1.5466	-0.79891	0.3087	-1.4197	-1.3773	0.20603	-1.1342	0.29048	-1.9912	-1.3224	0.506	-0.2847	1.1108	-0.82427	-1.3004	-0.93363	-0.78641	-1.5848	1.1789	0.98064	1.2925	0.52397	0.17449	-0.71279	0.77324	-0.99177	-0.27187	-0.78066	1.0959	0.1077	0.52557	0.46042	-0.64267	0.15284	0.6617	0.53437	-0.026869	-0.65118	-0.56076	0.083237	-0.47076	0.61818	0.63801	-0.90268	-0.070267	1.2544	-1.3865	-0.09118	-1.4024	0.939
-0.8859	-2.1881	-2.2193	-4.6097	-0.98924	-1.7819	-3.076	-1.9406	-2.8774	-4.0251	-1.7559	-3.493	-1.1778	-2.2119	-2.3248	-3.6319	-3.4695	-1.3459	-2.549	-4.0943	-2.6254	-2.2952	-1.2035	-4.1921	-2.7838	-2.307	-3.0749	-2.5095	-2.1295	-2.4707	-3.4764	-2.1183	-2.7565	-2.217	-4.4832	-0.64394	-2.6698	-3.0622	-4.9785	-2.4152	-3.3713	-3.3732	-4.5578	-2.396	-1.7629	-1.9502	-3.3179	-2.5283	-1.5226	-3.3527
-2.4034	-2.9874	-3.5039	-4.2752	-2.055	-2.932	-2.2497	-3.5073	-2.4649	-1.7992	-2.5961	-2.202	-3.8652	-2.7093	-3.4699	-1.8465	-3.1234	-2.7847	-1.8485	-2.8253	-1.782	-3.3689	-3.4337	-4.6242	-2.4228	-2.0445	-1.5365	-1.7876	-3.1513	-2.8414	-3.8585	-3.3299	-1.7592	-3.4405	-2.7485	-2.641	-4.1565	-1.164	-3.2481	-3.1943	-2.5805	-3.4577	-3.2607	-2.6253	-3.759	-1.8917	-1.8593	-1.6004	-1.2984	-2.0431
-5.5356	-6.8385	-7.7497	-8.2034	-7.6751	-6.857	-8.7182	-6.382	-6.6066	-7.4712	-6.886	-10.049	-8.7013	-7.6475	-7.889	-6.2501	-6.9159	-7.5981	-6.8483	-6.3378	-7.6175	-8.6519	-7.141	-7.571	-7.497	-8.2158	-7.5143	-6.4649	-8.6378	-7.5308	-7.2511	-9.0422	-7.2565	-6.4273	-7.7014	-7.6615	-8.1717	-9.0049	-8.4347	-8.2456	-7.7806	-9.6345	-6.5135	-7.8728	-8.8609	-8.9598	-8.4215	-6.4256	-7.2632	-7.1789
-5.6358	-6.0233	-5.9447	-5.5322	-6.4032	-5.8536	-5.1264	-6.5136	-4.0406	-4.9237	-4.2665	-6.1412	-6.2136	-5.401	-5.3377	-6.133	-5.2325	-5.6273	-5.6705	-4.8112	-5.6837	-5.7368	-5.2108	-6.1171	-4.666	-5.1936	-5.6686	-4.4558	-5.9912	-4.4337	-5.8	-4.6464	-4.724	-6.1933	-5.6429	-5.6929	-5.1064	-7.306	-6.5397	-3.3315	-5.2262	-4.5402	-5.0596	-6.3541	-4.6069	-7.2398	-5.3533	-5.0319	-5.5658	-6.0141
-13.499	-13.601	-14.549	-15.244	-15.776	-15.144	-13.511	-17.107	-13.894	-14.127	-14.771	-16.104	-15.755	-15.178	-13.979	-13.974	-14.196	-15.578	-13.935	-14.233	-15.104	-13.954	-13.557	-16.221	-14.507	-14.822	-13.389	-16.103	-14.864	-14.626	-15.836	-15.754	-14.427	-15.604	-16.29	-12.949	-14.082	-15.488	-15.328	-14.661	-15.765	-14.675	-13.585	-15.199	-15.101	-13.358	-13.46	-13.643	-13.016	-13.823
-13.914	-14.631	-14.002	-13.806	-14.833	-11.711	-13.189	-14.028	-13.141	-11.358	-13.967	-14.616	-14.539	-14.458	-12.123	-13.705	-12.235	-13.535	-12.235	-13.216	-11.963	-12.709	-12.508	-13.621	-13.56	-13.915	-12.944	-13.952	-12.901	-12.023	-15.473	-12.814	-12.778	-12.385	-11.076	-13.81	-14.862	-14.757	-13.735	-13.342	-12.496	-14.151	-14.258	-12.83	-13.42	-11.835	-12.484	-12.391	-13.748	-13.662
-13.046	-13.624	-11.958	-12.821	-11.986	-14.392	-12.784	-15.293	-13.558	-12.975	-13.922	-12.999	-11.353	-12.903	-14.395	-10.723	-14.373	-12.619	-12.471	-12.857	-12.078	-12.037	-14.245	-15.003	-12.923	-13.178	-12.602	-12.625	-12.983	-13.008	-13.918	-12.449	-12.573	-15.1	-12.982	-13.558	-13.137	-12.892	-13.309	-13.157	-12.182	-11.655	-12.068	-13.857	-13.73	-13.864	-13.112	-13.311	-13.492	-12.411
-3.2812	-1.5246	-3.705	-2.8768	-2.6084	-3.4881	-1.9102	-2.5267	-1.7481	-1.5252	-1.8375	-2.2798	-2.3785	-2.8446	-2.1679	-3.2753	-2.8655	-1.9678	-2.5612	-2.3135	-2.0007	-1.6095	-2.155	-2.0388	-2.3865	-1.8395	-3.1303	-2.8874	-1.9096	-2.1441	-2.841	-2.545	-3.8498	-1.6551	-1.8291	-2.9916	-1.8817	-3.5804	-2.3613	-3.2168	-2.7421	-1.9529	-3.2884	-3.0542	-4.0946	-2.9498	-3.5965	-2.3004	-2.3463	-3.014
-10.79	-10.203	-10.123	-9.5647	-10.324	-10.141	-11.372	-11.575	-9.2549	-9.4211	-10.431	-10.724	-9.6925	-10.994	-11.689	-9.1007	-11.177	-10.549	-9.8054	-11.93	-10.518	-9.8832	-11.048	-10.4	-11	-10.825	-10.321	-11.596	-11.559	-10.91	-9.5798	-10.119	-9.1482	-11.568	-11.408	-10.014	-9.637	-11.526	-11.78	-12.349	-11.451	-8.4842	-11.245	-10.204	-10.103	-11.916	-10.865	-9.7938	-10.231	-11.337
-4.7129	-4.2534	-3.0615	-4.0251	-4.0652	-3.2543	-3.3777	-3.723	-4.0577	-5.0246	-4.4293	-4.1521	-4.2887	-4.1666	-3.6933	-3.4134	-3.06	-2.6009	-4.1884	-5.0946	-2.4909	-4.2914	-4.5402	-4.8296	-2.2244	-4.8706	-3.7341	-4.8639	-3.231	-4.7006	-4.1074	-5.6629	-3.4107	-4.3892	-3.5752	-3.6634	-3.1695	-4.223	-2.8795	-4.0306	-4.1567	-4.0914	-3.5597	-4.7013	-3.1722	-4.467	-5.0687	-2.7749	-3.8297	-3.5294
4.023	5.6369	6.1752	5.3786	5.3271	5.1428	3.9607	7.8107	5.0206	4.5686	3.8523	3.7741	5.3342	3.8433	5.43	3.5924	3.4521	5.7371	5.7547	4.7454	6.234	4.9033	5.2486	4.377	4.4646	4.5326	4.6857	4.4564	5.2552	4.9898	5.0181	4.4309	6.0503	4.627	3.8202	4.049	6.1186	5.5169	5.1151	3.7386	6.6064	4.453	5.1371	4.9504	4.8645	6.5274	4.597	5.5336	5.4692	6.6718
6.4062	7.5295	4.5955	6.8931	6.213	7.1158	5.6086	7.6694	8.1436	7.7649	6.7304	5.7506	7.2202	5.9967	6.6508	7.4047	7.8341	7.8881	7.6369	6.5174	6.6638	6.6862	7.0406	8.4755	7.8742	7.1492	5.2481	6.6905	6.6486	6.9149	6.5738	8.0163	5.4864	7.94	7.9038	7.6789	6.8285	7.5139	6.3589	5.9098	6.7897	7.3304	6.3115	6.1733	5.3331	7.6068	6.5129	6.4669	6.9871	7.5971
4.4448	4.6627	4.9779	4.8828	4.364	5.2975	4.3381	2.9072	4.6124	5.2597	6.521	6.4828	4.7362	5.599	5.79	4	4.4169	4.4768	5.5186	4.4955	6.0329	4.1281	5.1017	5.2107	5.5379	5.5967	5.6066	3.8237	5.1369	4.5335	1.2341	5.2219	6.6827	3.7994	4.9341	4.8417	5.2189	5.1333	6.1108	5.4044	5.4151	4.5488	5.8175	5.9844	6.213	4.6293	5.8344	5.9195	5.4659	5.2204
-0.40636	-0.64553	-1.3864	-0.20041	-0.42737	0.0039905	-2.5681	-0.95885	0.59452	1.277	0.37823	0.3117	-1.124	1.753	0.43753	0.12812	-1.265	-1.1348	-0.025909	1.5338	0.33918	-0.01752	-1.4034	0.43899	-0.18702	1.2906	1.4166	0.55604	-0.33237	0.88961	0.68889	0.024775	0.49005	0.66277	-0.82976	0.77205	0.47082	-0.36825	-1.0003	-0.58566	0.53576	0.054397	0.52251	-0.58013	0.039377	0.02189	0.42566	-0.15976	1.6494	-0.97884
-0.44739	-1.7859	-1.5206	-0.49391	-3.5183	-0.52706	-0.27052	-1.8494	-1.2376	-0.93078	-2.4587	-1.5322	-1.0097	-1.8395	-2.263	-2.1386	-0.60299	-1.4859	-0.73387	0.17392	-1.7725	-1.4524	-1.3865	-2.37	-3.2416	-2.1753	-1.0168	-1.2412	-1.1037	-1.4042	-1.0823	-0.59623	-1.6549	-0.29663	-1.3412	-2.2602	-1.9258	-2.2354	-2.8499	-1.1881	-2.0626	-0.44929	-1.0122	-1.1087	-0.8484	-1.1035	-1.9431	-0.18132	-0.016881	-1.0023
-3.6772	-1.3167	-1.7724	-1.7216	-1.8663	-2.4534	-2.7755	-3.4524	-2.5726	-2.7465	-1.2468	-2.5877	-2.6063	-1.8409	-3.868	-2.2308	-2.1537	-2.0508	-1.7767	-2.1768	-1.6397	-2.4724	-1.6566	-2.7156	-2.4951	-2.4517	-3.1207	-1.9313	-2.2533	-2.2283	-1.1045	-3.1983	-3.1256	-3.4872	-4.0144	-2.8302	-3.4985	-2.6696	-1.8832	-1.287	-1.6456	-1.647	-1.5029	-1.8655	-2.0031	-1.5443	-2.5517	-3.8481	-2.5098	-1.6909
-9.9177	-10.512	-10.573	-12.76	-12.187	-10.618	-12.043	-10.151	-13.085	-11.21	-10.97	-11.782	-11.262	-12.777	-10.988	-13.318	-12.201	-10.668	-9.9288	-12.285	-11.23	-10.378	-11.409	-11.622	-13.663	-12.448	-13.714	-12.466	-12.437	-11.006	-11.708	-11.767	-12.374	-12.199	-12.395	-11.23	-12.097	-11.391	-13.548	-10.391	-10.932	-11.129	-11.617	-10.97	-11.373	-10.864	-11.168	-12.203	-11.758	-11.249
6.5751	5.1641	4.2741	7.3102	5.3485	5.3574	5.8251	5.2648	5.6287	3.8387	5.443	5.3612	5.3564	5.2358	5.3823	5.3496	5.469	5.1844	5.1528	5.5278	3.5075	4.459	5.2106	5.8796	5.732	5.1035	5.8543	6.1479	6.4145	5.4829	5.3444	4.4255	6.0042	5.4052	5.9381	6.1804	5.1797	5.8633	6.8305	6.5314	6.0837	4.8572	4.5816	4.5712	6.3081	6.6195	5.6109	5.249	4.7733	5.1298
-14.497	-14.323	-14.788	-15.158	-12.879	-16.284	-14.985	-15.318	-13.686	-14.414	-13.43	-14.495	-14.655	-13.52	-15.306	-15.183	-15.152	-15.08	-15.448	-14.842	-14.996	-13.142	-14.676	-13.666	-14.584	-13.764	-13.04	-14.537	-15.088	-13.523	-14.454	-15.732	-14.644	-15.659	-13.963	-16.24	-15.142	-14.648	-14.548	-14.918	-14.429	-14.037	-14.45	-14.333	-15.921	-14.922	-13.755	-14.456	-14.715	-13.825
-9.9878	-10.276	-11.242	-11.714	-10.654	-11.098	-10.09	-10.888	-11.526	-10.966	-9.0373	-11.188	-11.336	-10.816	-9.5886	-10.409	-11.028	-11.202	-11.756	-10.404	-11.107	-11.542	-7.8271	-10.22	-9.5399	-11.914	-12.51	-10.129	-11.086	-10.93	-9.6969	-10.898	-12.192	-10.554	-11.761	-10.05	-10.472	-12.297	-10.159	-10.797	-10.446	-9.963	-10.329	-11.18	-11.846	-9.5171	-10.685	-11.702	-9.8019	-11.59
-12.568	-13.783	-13.807	-14.411	-12.796	-13.176	-13.427	-13.068	-14.576	-12.894	-13.937	-15.029	-13.696	-13.238	-12.472	-14.231	-13.898	-15.378	-13.866	-13.107	-13.599	-13.864	-14.316	-14.259	-14.522	-12.665	-13.304	-12.209	-13.073	-15.119	-14.039	-13.559	-14.143	-11.851	-14.042	-13.505	-14.071	-13.607	-14.549	-14.483	-14.595	-14.366	-13.778	-14.533	-13.885	-12.67	-14.832	-13.855	-15.591	-13.994
-10.33	-9.9212	-9.4797	-8.251	-8.8838	-10.04	-8.0259	-9.3419	-9.8946	-8.9762	-8.6769	-9.5181	-7.7896	-10.157	-7.0739	-6.9165	-9.5773	-9.7502	-9.342	-8.0683	-9.9091	-8.5665	-10.114	-10.282	-9.5442	-8.7538	-9.6152	-9.3907	-10.023	-8.883	-9.5934	-7.8476	-10.232	-8.4318	-8.6165	-8.2294	-11.222	-10.339	-10.232	-8.242	-8.6057	-8.5087	-9.1084	-8.1074	-9.109	-9.4932	-9.2483	-8.3123	-10.577	-8.1478
2.0715	2.174	0.31896	0.29352	2.2201	0.33984	0.17144	1.2949	1.8481	0.41096	1.3674	1.3678	-1.2426	1.0855	-0.77478	1.4348	1.085	0.77112	1.4345	0.45092	2.259	0.85862	1.0731	0.20982	0.95061	1.4973	2.2496	0.75436	0.32843	1.7604	1.4093	1.2715	2.2902	0.92973	1.774	1.4965	1.7595	2.3314	1.8458	0.72485	1.9554	0.87745	1.7869	-1.7051	2.0229	0.94885	2.4234	-0.19313	1.3587	0.29735
5.0024	5.0255	5.6629	5.5451	5.5627	4.716	2.7522	5.5689	6.2682	5.9899	5.5435	4.3653	5.5164	5.5825	4.7505	6.418	4.1231	4.9577	3.9482	3.5297	5.4856	5.4611	5.2086	3.9514	4.7637	6.5989	5.0049	4.726	4.7565	6.9481	5.3465	5.9307	5.5462	3.6338	5.2879	5.0307	6.908	4.0499	4.6595	5.2407	4.6149	5.4173	5.3944	4.2124	5.8658	5.1476	3.9763	5.7017	6.4556	4.3225
-9.1458	-10.624	-7.3215	-9.188	-8.4016	-10.394	-9.5762	-8.2889	-7.7529	-9.8196	-9.4744	-8.4572	-9.0748	-9.92	-10.489	-9.1367	-8.0616	-7.8357	-8.9923	-9.212	-9.5436	-10.116	-9.2028	-9.3826	-8.6304	-9.2754	-9.6396	-9.1025	-7.5231	-8.1035	-7.8839	-8.9727	-8.4093	-9.2861	-9.7789	-8.8672	-9.4601	-6.883	-8.3188	-8.7725	-11.81	-10.635	-7.5267	-9.0287	-7.5315	-9.5644	-9.695	-10.587	-8.0018	-8.2535
-10.928	-12.345	-13.136	-13.895	-11.335	-14.152	-14.202	-12.483	-11.987	-13.299	-12.798	-12.195	-13.336	-11.947	-13.786	-14.563	-11.895	-13.904	-14.071	-13.672	-12.813	-13.262	-10.722	-12.971	-13.088	-13.042	-13.33	-12.595	-12.973	-13.07	-13.003	-12.74	-14.13	-13.268	-14.71	-14.469	-12.595	-13.945	-12.239	-11.838	-13.385	-13.585	-13.514	-13.8	-14.472	-11.807	-11.823	-12.984	-12.573	-12.797
-3.5265	-3.5485	-3.1244	-3.5136	-4.3705	-3.5643	-3.6145	-3.7248	-3.3474	-5.02	-3.9174	-1.8989	-4.9129	-3.6927	-4.5813	-3.1937	-5.2937	-2.1244	-5.1787	-2.8249	-6.0869	-3.0712	-4.6707	-4.2127	-2.0027	-3.8147	-3.6279	-4.1294	-3.0516	-3.5017	-2.6152	-2.5354	-1.951	-4.9923	-4.7173	-4.2354	-2.5575	-3.1151	-3.3384	-5.0201	-3.3096	-2.5964	-4.0151	-3.5087	-3.5758	-1.3271	-2.8736	-4.7673	-0.33781	-6.0316
-20.221	-21.37	-21.364	-21.651	-20.716	-20.55	-20.747	-20.768	-19.431	-19.257	-22.43	-21.205	-21.668	-20.89	-20.162	-21.82	-21.87	-20.498	-22.393	-21.274	-21.074	-20.947	-22.158	-22.081	-20.942	-22.138	-20.431	-21.144	-20.385	-20.619	-21.553	-20.023	-19.448	-20.826	-19.787	-21.356	-20.538	-20.394	-20.41	-19.939	-20.499	-20.206	-20.962	-20.61	-21.939	-19.885	-19.639	-22.084	-19.644	-20.096
1.7367	1.7111	1.6334	0.1014	0.95345	2.0129	1.532	1.8264	0.61652	2.03	1.6729	-1.3505	1.9105	1.1993	2.5825	2.0057	0.49119	1.7164	1.9505	2.1079	3.2865	2.0914	1.4678	1.872	1.2744	0.47669	0.23824	2.0722	1.3185	1.3467	1.0916	1.0562	1.6818	0.37662	0.64802	0.74692	0.69952	0.151	1.0194	1.797	0.84255	1.1895	0.27011	1.5763	1.3274	1.2685	0.69247	1.8918	0.71933	1.8143
2.6704	2.2587	3.6836	2.7402	1.9568	1.4167	2.7298	3.0562	0.24205	3.5336	0.61393	1.7105	2.1136	2.8068	1.0586	-0.50772	1.9252	1.282	0.58182	1.2736	1.4498	2.3934	2.4451	2.3428	0.82785	2.5455	2.1309	2.1993	1.2911	1.5214	1.8936	1.5009	0.91394	1.8668	2.1795	1.5612	1.6687	1.9149	1.1998	2.7143	1.8613	1.4565	2.3581	1.3449	1.5803	1.9705	1.7779	1.2708	3.5275	1.599
-1.9237	-2.6754	-2.195	-3.2928	-3.9792	0.92368	-2.5655	-2.755	-1.3303	-2.4883	-0.60587	-2.9335	-2.5082	-2.9656	-1.8573	-1.8126	-2.2683	-1.9099	-1.5647	-3.5931	-3.2123	-1.3729	-3.2776	-1.2196	-2.2695	-3.6746	-2.3963	-2.5197	-2.7652	-0.88873	-1.5611	-2.7061	-2.2336	-1.3663	-1.7095	-2.0185	-3.8688	-1.6333	-2.5647	-0.535	-2.8196	-2.1127	-2.7246	-2.4493	-2.3581	-1.0202	-2.1528	-2.5427	-2.2907	-3.3928
-2.961	-0.44604	-1.5546	-0.85889	-1.6323	-0.28207	-0.15066	-1.2675	-1.7145	-0.66808	-3.2712	-1.5012	-1.8079	-2.7296	-2.1432	-0.069498	-1.2098	-2.5686	-0.4688	-3.1899	-0.43853	-2.5326	-1.6937	-2.6756	-2.3674	-1.3058	-0.62941	-1.1662	-0.12734	-0.37528	-1.2537	-2.3261	-1.8994	-0.026884	-2.0601	-1.1614	-1.2799	-2.4194	-1.6368	-0.48346	-2.0616	-2.6487	-1.206	-3.2029	-0.10601	-1.6186	-3.1238	-1.409	-3.2773	-2.0876
-4.6	-6.7015	-6.8526	-4.4595	-7.7913	-6.9993	-7.3843	-6.7456	-6.8271	-5.2966	-5.6072	-8.9223	-7.8886	-4.5719	-6.0925	-6.6749	-5.4363	-6.0849	-5.5275	-6.3325	-6.2169	-6.4644	-6.4792	-5.5046	-7.9166	-5.6596	-6.4382	-7.681	-6.0031	-6.6302	-6.8609	-3.9449	-6.6856	-6.3017	-8.0393	-6.9883	-7.0351	-5.4201	-4.3925	-5.9084	-5.3882	-5.9331	-6.0329	-6.2308	-7.7207	-6.4033	-6.0005	-5.0887	-6.7757	-6.8228
2.8861	4.0524	5.9996	2.2114	5.1567	4.254	4.7814	3.4483	3.7308	3.9273	4.4618	4.4845	4.8709	3.1901	3.8407	5.5912	5.6759	5.0172	5.5302	5.2007	3.9905	3.872	3.2041	3.9021	4.5998	4.7388	4.4474	3.6065	4.4212	4.7541	4.9273	3.7143	3.1819	5.2994	5.2892	4.4597	5.3528	4.3957	2.7878	4.803	2.8974	4.554	3.7819	5.4003	4.5315	4.6675	1.7732	3.854	5.2011	3.0807
-3.1197	-4.2935	-4.1518	-3.1656	-2.7248	-4.0105	-3.4897	-4.4589	-2.4387	-3.9627	-3.384	-3.4964	-2.7255	-2.4429	-2.9398	-2.0869	-2.4992	-4.2666	-4.3258	-3.9499	-3.5501	-4.3514	-3.626	-2.3184	-1.9886	-1.7518	-4.4823	-2.1811	-2.9406	-2.3255	-2.2128	-2.4042	-3.7306	-3.3429	-4.2528	-2.9844	-3.5219	-3.3711	-3.7351	-3.7959	-3.5922	-3.4639	-1.6998	-3.6879	-4.4688	-3.887	-3.7764	-3.42	-4.0196	-3.0502
0.44243	2.0224	2.6867	0.59834	2.5638	1.294	1.2699	2.1296	0.28008	1.7467	0.62888	0.851	1.4925	0.45451	2.2778	0.80197	0.518	2.3096	0.811	1.8944	2.4276	1.7786	0.67801	2.332	1.6632	1.2762	3.2027	0.72396	3.0451	1.2017	1.2943	0.39489	1.012	1.1451	2.3572	0.46333	0.29034	0.55672	0.46832	2.2896	1.2388	0.96871	0.93048	1.9035	1.5585	1.4723	1.1906	-0.79547	2.0822	0.47366
-3.7977	-5.1215	-4.3689	-5.0505	-4.3806	-5.8503	-6.0251	-3.098	-5.4041	-3.9943	-4.1731	-5.9979	-2.7371	-3.2246	-4.1225	-3.8155	-2.6195	-5.1873	-4.5176	-5.0434	-3.9716	-5.488	-5.3784	-3.2545	-6.3967	-3.1099	-5.6275	-5.2963	-6.5768	-5.6016	-4.1666	-4.3277	-3.5666	-6.7664	-3.967	-6.3068	-4.4826	-5.6207	-4.984	-6.6241	-3.8529	-3.8618	-2.7596	-4.5794	-6.274	-5.4501	-4.5804	-5.5591	-4.0423	-3.8045
8.8986	8.6785	8.3018	6.4824	7.5576	8.2331	6.8184	9.0264	7.4984	7.9427	9.3	6.0491	7.8539	9.345	6.8373	8.7623	7.5957	6.8356	7.3211	8.0092	7.8491	7.2661	5.0444	9.8762	9.6657	7.1711	7.7051	7.9692	8.8268	7.4806	7.9926	6.8222	7.6577	6.8451	8.1366	7.2092	9.1582	7.3236	7.1129	7.8555	9.7108	7.4886	7.3737	7.6789	9.2128	7.7958	8.5343	7.8885	9.8155	8.2966
-0.18763	0.15455	-0.49933	-0.76563	1.2442	0.95472	1.1914	0.812	0.61426	1.5791	0.25349	-2.0785	-0.6035	0.28063	0.27668	0.4684	0.22609	-0.33826	1.1713	-0.40697	0.544	-0.050246	0.85191	1.6843	0.028978	1.0027	1.7814	0.14274	0.67498	0.51461	0.042217	1.4162	-0.83345	-0.11886	0.61746	0.3664	-0.69556	-0.00067013	-0.21639	-1.1508	-0.9545	-0.44421	0.31109	1.0596	1.3752	0.55947	-0.12357	0.13948	1.0782	1.0382
10.112	11.002	9.1403	9.5923	9.6835	9.4846	11.344	9.5947	9.8561	8.345	7.617	8.5206	11.375	8.9107	10.837	10.379	10.311	9.5374	10.638	9.0216	8.9822	10.679	10.009	9.7721	9.7362	9.3567	10.027	10.005	11.08	11.728	10.477	9.4458	8.6735	9.5962	11.043	9.3647	7.8633	8.8819	8.7558	10.741	9.2928	10.069	10.497	8.1891	8.3475	9.8022	10.495	9.3764	10.244	9.4865
-2.3615	-2.3697	-1.8776	-3.2387	-2.908	-2.7062	-1.3685	-3.0708	-3.4619	-2.0382	-1.3478	-3.4262	-2.5024	-1.4353	-2.6326	-2.4329	-2.4773	-3.1117	-2.7902	-2.3624	-3.3199	-0.44371	-1.9607	-1.9893	-2.8254	-1.5376	-3.69	-1.9324	-3.372	-2.5445	-2.8097	-4.647	-3.0858	-1.5377	-1.5889	-2.5469	-2.777	-3.0592	-2.4368	-1.4856	-3.0256	-2.3591	-1.9511	-2.0194	-3.3569	-1.5633	-3.1278	-2.3096	-1.425	-2.7595
-0.17268	0.89645	-1.0259	-1.5724	-2.1875	0.64284	-0.86065	-1.4616	-1.6165	-0.97372	-2.1241	-3.6125	-1.5959	-0.82477	-1.9516	-0.75216	-1.4417	-1.1695	-2.7689	-2.5451	0.38025	-1.2144	-0.42399	-2.9137	-1.6786	-3.0847	-1.0506	-1.864	-2.0838	-0.49746	-1.2053	-2.4772	-3.2351	-1.53	-1.305	-0.88851	-1.4334	-2.1039	-1.0671	-2.6824	-2.8835	-1.2214	-0.66515	-1.2827	-0.84264	-1.0594	-2.3483	-0.97487	-2.9267	-0.59621
-13.971	-13.566	-13.822	-13.499	-12.749	-14.598	-15	-12.687	-14.011	-12.038	-14.514	-13.676	-12.453	-12.862	-12.44	-13.148	-14.301	-12.752	-12.387	-13.677	-11.951	-11.539	-12.903	-11.692	-14.253	-12.979	-12.838	-13.882	-12.348	-14.801	-13.244	-11.794	-14.572	-13.136	-13.058	-13.578	-15.061	-13.26	-13.992	-12.552	-12.177	-14.157	-13.57	-12.865	-12.364	-13.628	-12.34	-15.355	-12.394	-14.389
-10.67	-12.121	-12.793	-10.633	-11.893	-11.821	-11.121	-12.147	-11.66	-11.598	-11.823	-12.115	-12.024	-12.431	-10.512	-11.372	-11.622	-10.837	-12.15	-12.319	-11.965	-12.034	-12.637	-11.643	-12.063	-11.604	-13.161	-12.249	-12.534	-12.236	-10.411	-11.61	-10.685	-11.338	-10.245	-12.297	-10.658	-10.262	-10.64	-11.835	-11.68	-12.109	-11.477	-12.572	-11.977	-11.298	-10.206	-11.41	-12.147	-10.686
-10.055	-9.306	-10.495	-10.754	-11.231	-10.106	-9.9201	-10.531	-11.092	-10.579	-10.8	-11.404	-10.82	-11.176	-9.4188	-10.038	-9.3781	-9.4422	-8.5889	-10.834	-9.4556	-9.497	-8.8352	-11.568	-11.524	-10.601	-9.0679	-11.281	-8.4644	-10.897	-9.443	-9.8657	-10.922	-10.752	-11.099	-11.202	-8.6401	-9.917	-12.219	-8.866	-9.373	-10.872	-8.9958	-10.883	-10.935	-9.2175	-9.3661	-10.459	-11.988	-10.823
1.8138	2.2527	0.31419	2.1818	1.7749	1.7905	2.0966	1.8513	3.1183	1.6572	2.6042	1.618	1.2082	1.8404	0.49682	2.442	0.34934	1.6712	0.75104	0.88062	2.0778	3.4086	0.73888	1.2007	1.84	4.2909	1.4855	1.0609	0.78529	2.6615	1.2125	1.1766	2.0681	2.7383	0.3854	1.8588	-0.15479	1.6423	2.6002	1.5831	2.3083	2.946	0.6608	1.9624	2.5262	1.3446	3.1199	2.4615	2.3395	1.5988
-8.2664	-9.2234	-9.2806	-8.5473	-10.825	-9.3285	-8.7967	-8.8899	-7.8324	-9.3956	-9.0818	-9.2484	-9.1432	-10.181	-9.0771	-7.7116	-7.9995	-8.4929	-8.6958	-7.6013	-8.2324	-9.0413	-7.7975	-9.6065	-8.5976	-9.3361	-9.7231	-7.3385	-9.1373	-7.328	-9.523	-8.9489	-8.1763	-8.1178	-8.7718	-8.1798	-10.215	-8.1353	-9.0506	-9.1005	-9.0205	-8.8766	-8.9739	-7.1805	-10.106	-8.47	-9.7916	-9.231	-8.8193	-8.8262
-8.7808	-7.866	-8.8923	-8.4317	-10.144	-7.9854	-10.654	-9.0448	-8.7322	-8.4993	-6.7511	-7.7797	-8.9823	-9.1739	-7.6404	-7.8016	-10.482	-9.0287	-8.7118	-9.454	-9.223	-8.2756	-9.864	-8.347	-8.9522	-9.5124	-10.719	-9.4605	-9.0864	-8.8693	-9.6226	-7.851	-7.3857	-7.7998	-8.7221	-7.8146	-7.8031	-8.2596	-7.3428	-10.654	-8.1247	-10.037	-10.805	-9.1622	-10.457	-8.8418	-7.9716	-9.1513	-8.4087	-7.797
5.6312	6.9734	5.3995	4.845	4.1657	4.3411	3.8283	4.3897	5.9318	5.2974	3.8934	4.6381	5.9488	5.391	4.3034	4.4144	5.535	4.3397	4.6691	4.6086	5.6898	4.5553	6.6183	3.864	5.9224	5.5167	6.6242	4.7119	3.4919	4.8037	3.008	4.7741	4.9626	3.7196	2.879	6.6075	4.8735	4.8735	4.7942	5.3105	6.0397	5.0954	6.1467	4.8176	4.6298	4.8001	5.1961	5.7243	4.1508	4.3096
-7.8309	-8.6826	-9.5488	-8.3598	-10.065	-8.8229	-9.1786	-7.9517	-10.687	-9.5755	-10.187	-9.1612	-9.7565	-7.7342	-9.7665	-10.989	-11.223	-7.1073	-9.0585	-7.7117	-9.7064	-9.5347	-10.375	-10.687	-8.8971	-7.6755	-7.4847	-9.5454	-8.8658	-9.7392	-9.1229	-7.8372	-11.073	-8.8252	-10.042	-8.5298	-7.8688	-10.246	-7.8495	-9.1852	-7.8292	-8.0588	-9.2974	-9.8688	-9.0593	-8.773	-8.3069	-9.1279	-10.018	-9.7337
-0.51274	1.1162	-1.6067	-1.9154	-0.48915	0.24258	-0.30876	2.5123	1.0779	0.52763	0.73624	-0.50982	0.66185	-0.035519	-1.1244	0.25698	-1.2173	-2.291	-0.010477	2.1773	1.5201	0.5897	-0.2696	-0.24311	-1.1628	0.47826	-0.9746	-0.93818	1.8165	-0.46599	1.1703	-0.29647	1.3427	1.0253	0.10057	-1.0978	-0.047071	0.28707	-0.0045974	-1.4488	0.87574	0.038667	0.40352	0.93962	-0.89927	-2.0783	-1.6363	0.32795	-0.60866	2.1657
-2.9481	-0.45713	-0.45286	0.21794	-1.1064	-0.59272	-1.6816	-3.2467	-1.4134	-1.907	-1.6392	-1.4751	-1.1076	-2.3412	0.041601	-1.7332	-1.6024	-2.2592	-3.5863	-1.5936	-1.9656	-1.7158	-2.2608	-1.0319	-0.30917	-2.892	-0.86294	-2.187	-1.6738	-1.9974	-0.78682	-1.0658	-3.1361	-1.259	-1.2702	-2.4501	-1.5923	-2.2687	-0.48318	-3.0525	-0.79178	0.15896	-1.3976	-2.1936	-1.9205	-0.018185	-1.3942	-1.1105	-0.81906	-1.963
-2.6429	-1.4351	-1.9798	-0.5511	-1.3656	-1.5494	0.44576	-1.2212	0.13351	-1.8204	-0.34061	-1.9652	-2.0236	-2.1388	-1.9258	0.5522	-2.7163	-1.1119	-0.93332	0.00048458	-1.95	-0.13065	-0.93877	-1.3806	-2.3916	-0.4196	-1.3527	-1.5152	-2.9579	-1.6684	-1.978	-0.41973	-1.172	-1.1271	-2.0965	-0.027485	-0.88844	-1.2692	-2.1424	-2.0516	-3.3531	-2.2187	-1.322	-2.4854	-0.43336	-0.56989	-3.0344	-3.3152	-1.8873	-2.7907
-21.038	-19.599	-20.779	-20.793	-20.674	-21.742	-20.185	-20.951	-21.281	-19.552	-21.286	-22.46	-21.715	-21.021	-20.566	-21.11	-21.668	-21.219	-21.611	-21.147	-21.453	-20.584	-20.292	-20.67	-20.81	-21.256	-20.44	-20.482	-21.513	-22.332	-21.815	-19.172	-20.443	-19.541	-21.143	-21.73	-19.87	-20.272	-20.606	-20.365	-20.646	-21.262	-20.256	-21.566	-21.48	-20.967	-20.264	-21.286	-19.237	-20.015
-2.2638	-3.8422	-6.1632	-4.0772	-4.0107	-3.1228	-3.5156	-6.7815	-5.1959	-4.3228	-3.0517	-3.4484	-3.6307	-3.401	-4.8336	-3.2164	-3.689	-4.3845	-3.2452	-4.7941	-3.6305	-3.8487	-5.3088	-3.8929	-4.9955	-4.1851	-4.0822	-3.8977	-5.601	-3.4787	-3.2464	-3.8721	-2.9169	-4.275	-2.6446	-4.3805	-4.7715	-4.263	-3.9543	-5.422	-4.6109	-3.654	-4.5348	-3.0545	-2.9981	-3.7594	-4.5321	-3.675	-3.6951	-3.0185
-5.4059	-1.807	-3.4502	-3.961	-5.7929	-4.5054	-2.9163	-2.7516	-3.0933	-5.0138	-4.5473	-3.3878	-4.5262	-4.0894	-4.9548	-2.9166	-4.1577	-4.6024	-4.2839	-3.819	-3.11	-4.5291	-3.8034	-3.4057	-2.5678	-3.2901	-4.3141	-4.2515	-3.0701	-4.5317	-3.3806	-2.6835	-3.9121	-4.5567	-3.7376	-3.7135	-3.7061	-5.0278	-2.5207	-4.2439	-2.9774	-3.741	-3.9507	-3.546	-5.4023	-4.8645	-4.5584	-4.904	-4.0741	-4.7291
2.6861	2.0345	2.4717	0.8877	-0.55436	1.4634	3.3842	2.0478	2.0373	1.5721	1.2667	2.14	1.4308	2.5057	1.3723	1.7253	1.1846	1.0443	1.9157	-1.1139	2.0084	-0.088282	2.9422	0.34755	0.76592	0.90729	1.3495	1.3586	2.3165	1.1953	1.1769	1.5344	1.3414	0.49714	0.95518	1.0942	1.038	0.82348	2.6512	1.3402	1.824	2.9198	1.7915	1.6717	2.2304	0.6197	2.555	1.3903	1.2756	2.3087
-7.1104	-7.825	-8.1629	-8.0749	-7.6964	-7.6731	-7.1618	-7.0743	-8.7853	-8.1671	-7.5289	-5.9313	-5.8611	-8.4486	-8.4223	-8.1987	-6.2878	-8.7146	-7.7127	-8.1308	-7.6428	-8.4146	-9.6072	-6.9966	-7.2324	-8.3516	-7.6444	-8.3998	-9.2472	-5.4532	-7.6879	-6.9882	-6.7057	-7.3963	-7.121	-6.4387	-7.1013	-6.6314	-8.7091	-6.5239	-6.2081	-7.6774	-8.0295	-6.0427	-6.265	-8.5398	-6.2911	-8.4751	-7.7029	-7.81
-5.6066	-4.4616	-4.2185	-3.3487	-4.7779	-5.5722	-3.2541	-4.9652	-3.6708	-3.316	-4.5411	-7.0675	-4.3337	-3.2967	-2.1139	-3.9226	-5.3713	-5.1611	-5.1541	-4.3062	-3.8512	-4.6758	-4.9283	-4.8875	-4.1061	-3.6737	-5.1127	-4.3956	-4.986	-5.3142	-3.9676	-3.7856	-3.0973	-5.4285	-5.3672	-3.5034	-4.6459	-6.1548	-4.1444	-2.5816	-5.0648	-3.8583	-5.4886	-5.2053	-5.2432	-3.4411	-4.5753	-5.9403	-3.6855	-3.8296
3.8976	1.0772	3.2838	1.8786	2.2496	2.3132	1.7253	3.1972	1.2633	3.2078	2.3721	2.284	2.796	1.6023	2.6258	2.8067	2.0009	1.7129	2.5427	1.4596	2.1477	3.7662	3.3496	1.5856	1.1597	3.0718	2.2592	3.6394	4.0625	3.3321	2.6927	2.5501	1.9961	4.3764	2.4511	1.9688	1.9039	1.3499	1.6072	2.0356	3.9306	2.4468	1.3581	2.3064	0.1495	1.7089	1.5284	2.9609	0.82581	2.649
-13.233	-13.309	-13.09	-13.083	-13.591	-13.76	-12.751	-13.758	-12.41	-13.029	-13.102	-15.21	-12.554	-14.245	-13.01	-12.034	-12.531	-13.487	-15.121	-10.684	-12.749	-13.121	-12.808	-13.293	-12.347	-13.029	-13.357	-13.186	-13.912	-12.195	-11.822	-12.766	-14.062	-13.308	-13.116	-11.657	-13.964	-12.848	-12.234	-12.579	-12.847	-12.139	-12.239	-14.612	-12.392	-13.74	-13.725	-13.17	-13.331	-11.073
-10.615	-11.595	-11.651	-12.084	-11.941	-13.216	-11.84	-11.251	-11.89	-11.193	-10.447	-11.094	-12.283	-11.772	-11.559	-9.9525	-12.652	-10.366	-10.923	-12.716	-12.9	-10.241	-12.009	-12.503	-12.15	-11.356	-10.535	-11.236	-12.814	-12.176	-12.814	-11.724	-11.801	-12.449	-11.832	-10.854	-12.861	-10.952	-11.401	-11.049	-12.218	-12.237	-10.411	-12.093	-11.983	-11.734	-11.605	-9.9027	-10.281	-10.474
6.6697	4.7202	4.7948	3.8253	4.6691	5.6473	5.906	3.5817	7.4208	6.1413	6.6459	5.5698	6.8811	6.5448	4.5906	5.3834	5.9393	7.0526	4.9293	4.7066	5.8649	6.1333	4.5938	5.9051	5.577	5.5861	5.1407	5.6378	3.9561	3.9432	6.0134	6.0714	6.7197	5.561	5.5024	5.2906	4.0156	6.861	3.8795	5.6583	5.8949	5.2026	6.2744	6.3553	4.5718	5.8847	5.0451	5.5956	5.8739	4.2946
-14.977	-14.935	-15.021	-15.292	-12.688	-14.569	-15.157	-14.192	-16.21	-15.387	-14.315	-15.134	-14.201	-15.058	-14.702	-14.332	-14.224	-13.98	-14.362	-14.153	-14.97	-13.665	-14.292	-13.74	-16.291	-14.634	-13.908	-14.238	-15.38	-14.875	-14.289	-14.972	-15.632	-14.272	-13.359	-13.343	-14.397	-14.676	-13.567	-14.449	-14.561	-15.04	-14.829	-13.614	-15.056	-15.093	-15.045	-13.491	-15.413	-13.743
-5.2516	-6.0124	-6.9608	-6.3908	-6.5539	-5.214	-4.9892	-5.9702	-4.7588	-5.1899	-5.079	-5.7507	-6.4057	-5.1099	-5.9899	-5.1667	-6.1828	-5.4174	-6.5322	-6.9378	-5.1262	-4.9858	-4.2258	-4.9166	-6.4329	-4.1978	-5.5521	-5.4891	-5.4524	-5.6166	-5.121	-5.265	-4.916	-5.6949	-4.948	-5.7313	-3.3075	-4.8595	-5.953	-6.3658	-6.4257	-5.6007	-6.4836	-4.7261	-6.5079	-5.2315	-5.368	-5.6123	-6.2644	-6.4774
-12.823	-13.925	-12.071	-14.42	-13.192	-11.783	-13.505	-15.122	-14.284	-13.11	-12.99	-12.18	-12.439	-13.381	-13.057	-12.366	-12.715	-12.901	-13.835	-13.243	-14.26	-13.907	-12.984	-12.56	-12.923	-12.25	-11.83	-13.783	-12.842	-14.056	-13.204	-13.683	-14.179	-13.417	-11.671	-14.558	-12.694	-12.518	-13.304	-12.367	-13.004	-12.913	-12.374	-14.28	-12.8	-12.917	-14.085	-12.974	-12.981	-13.761
-21.255	-21.513	-21.821	-22.372	-21.452	-21.387	-23.378	-21.661	-21.606	-23.418	-20.585	-21.642	-22.864	-22.319	-23.545	-20.915	-22.556	-21.109	-23.05	-21.8	-21.05	-23.861	-21.35	-22.708	-20.308	-21.877	-21.076	-23.495	-23.44	-22.381	-22.906	-22.52	-22.632	-22.044	-22.517	-23.05	-20.812	-22.44	-20.845	-21.506	-22.849	-22.879	-23.436	-22.453	-20.985	-23.132	-21.287	-23.562	-21.262	-22.919
0.77393	1.7299	-1.2179	-0.69614	-0.194	-1.1163	-1.4348	0.31492	0.025591	-0.55173	0.58963	-0.6431	0.70965	-0.71024	0.15747	1.2973	0.08374	0.20428	-0.56135	0.0017883	0.14848	-0.414	1.3924	1.5992	2.5211	-0.17035	-0.45836	0.4093	0.68703	-0.15842	0.1229	-2.1246	0.48577	-0.13375	0.17602	0.67225	-0.90349	-1.1833	-1.5915	-1.0543	0.34838	0.40337	1.0364	-0.34708	0.48251	0.7247	-0.42085	-0.23087	0.21251	1.5115
-3.4817	-3.7555	-4.268	-3.5944	-4.4507	-2.7554	-4.2159	-4.4873	-3.483	-2.9037	-2.9345	-3.4889	-4.936	-4.0085	-3.9379	-2.4569	-3.4896	-3.2069	-2.8711	-4.3755	-3.5088	-3.1786	-4.7421	-4.0331	-2.5514	-2.5009	-4.4298	-4.1894	-1.5609	-2.5267	-3.0988	-2.4424	-3.6751	-2.7446	-4.063	-2.9996	-3.3468	-2.6878	-3.1603	-2.8403	-3.0075	-3.13	-5.6747	-4.3509	-2.9115	-2.9563	-4.6374	-4.1456	-2.7197	-5.0668
-10.846	-11.942	-10.867	-11.528	-12.074	-10.653	-10.772	-10.882	-13.021	-9.7952	-11.908	-12.968	-11.988	-11.577	-12.725	-10.439	-10.861	-12.102	-11.301	-10.5	-11.888	-12.769	-10.811	-12.17	-11.288	-10.574	-11.353	-12.82	-11.482	-11.108	-11.965	-11.778	-12.456	-12.548	-11.639	-11.54	-11.017	-10.971	-10.595	-12.928	-10.863	-10.009	-12.096	-13.138	-10.652	-12.731	-10.408	-12.902	-11.941	-11.703
-0.51666	0.35835	-1.0314	2.8885	-1.2141	-0.21839	2.0527	1.5442	-0.68552	-0.33837	-0.16598	0.80685	0.30714	-0.37476	-1.2808	-1.7762	0.37811	-0.47325	-0.40133	0.19435	-0.029794	0.29452	0.67224	1.3027	1.3256	0.80817	-1.6995	1.6589	-1.664	-0.69447	0.42495	0.19455	0.054764	-1.289	-0.4162	-0.058287	-1.2118	0.17852	0.76244	-0.19087	0.98139	-0.13202	-0.48798	-1.0399	-1.6432	1.8922	-0.016822	-0.71736	-0.47761	-0.68231
4.2807	4.7811	3.9533	4.8916	5.186	5.9426	4.8513	4.8669	6.0374	3.2216	4.2557	4.6289	4.5869	4.4443	3.5212	5.4806	3.0845	5.3805	4.1188	6.1001	4.9197	4.7752	4.2988	4.0605	4.2828	4.7344	4.6525	3.6739	5.4606	3.6453	5.4968	4.6143	4.2559	3.8421	4.9831	4.9826	3.7274	4.753	4.4233	5.6591	4.5967	3.5583	5.4816	3.1105	6.4873	5.682	5.6471	4.6729	5.1081	6.2849
-10.642	-13.58	-14.273	-14.338	-12.86	-15.377	-13.153	-12.617	-12.397	-13.035	-13.589	-12.958	-12.411	-11.495	-14.027	-14.388	-13.376	-12.482	-10.864	-13.129	-13.334	-12.834	-13.116	-13.092	-14.117	-14.792	-15.339	-12.695	-14.073	-15.064	-14.375	-14.563	-13.204	-14.267	-13.968	-11.947	-12.249	-13.691	-13.235	-11.864	-12.798	-13.764	-13.688	-12.772	-13.103	-14.197	-13.609	-13.36	-13.27	-13.381
7.0472	7.22	6.2486	6.8698	6.2373	8.6372	7.4085	7.216	5.1088	7.3885	6.1135	8.4398	6.3305	7.44	7.2204	4.8968	5.6836	6.3223	7.7165	6.2008	8.7277	6.4382	7.1601	7.114	6.9911	6.6553	7.4971	6.4932	6.3522	8.0317	6.713	6.4533	6.6007	7.4111	6.938	7.4107	6.2042	7.0625	7.0907	8.0427	6.9294	6.5786	7.965	6.8303	7.5128	6.4373	5.6224	5.6332	7.9642	7.6991
-2.1691	-1.8869	-0.97214	-1.2446	-1.4647	-1.8943	-1.8896	-2.3055	-2.9543	-0.96847	-1.0536	0.7725	-1.5233	-0.26756	-1.6549	-0.55863	-2.1285	-1.2146	-2.3256	-1.146	-2.0663	-0.2794	-0.30774	-2.0158	-1.0977	-2.8335	-2.0732	-1.402	-0.95885	-2.1499	-1.4122	-1.9536	-1.0713	-2.7252	-1.537	-1.8213	-3.2311	-1.4178	-0.3887	-1.3041	-1.8846	-2.0002	-2.5817	-1.5143	-3.1867	-1.3048	-2.896	-1.9764	-1.7068	-2.4924
-13.838	-15.635	-15.021	-13.652	-13.898	-14.418	-16.09	-14.68	-14.647	-13.842	-13.067	-13.708	-13.624	-14.286	-15.372	-14.762	-14.037	-15.537	-14.664	-15.488	-13.527	-16.253	-14.175	-13.519	-15.86	-14.586	-13.847	-14.57	-15.125	-14.02	-14.003	-15.603	-12.975	-13.214	-15.447	-15.017	-15.038	-13.351	-14.275	-15.857	-14.635	-13.987	-14.684	-14.794	-16.098	-14.747	-14.7	-13.519	-15.124	-14.536
-3.7698	-4.5709	-5.1574	-5.7203	-5.472	-4.5552	-5.1121	-3.8419	-5.618	-4.5179	-3.55	-6.6505	-6.1949	-6.2915	-5.2165	-6.0108	-4.4238	-4.2899	-5.488	-4.0596	-4.25	-6.0419	-5.2579	-4.8187	-4.3256	-4.0316	-4.728	-4.8526	-4.4032	-5.5293	-4.5715	-5.1855	-4.3645	-3.7843	-4.4966	-4.1868	-4.2342	-5.4605	-5.7738	-4.038	-4.9014	-5.8007	-4.6545	-3.8429	-4.1843	-5.6452	-5.1908	-5.2697	-3.1166	-5.2349
5.6584	5.3459	4.7796	7.1102	4.7659	5.7385	6.9621	4.4112	5.4016	4.1846	5.5885	4.6999	5.1167	6.2956	6.146	5.337	5.0607	5.3111	6.5013	4.4901	5.9308	4.9937	4.6433	6.3427	4.9444	4.3816	6.3063	5.399	6.1258	5.5091	5.7252	5.7823	5.4862	6.0135	4.1749	6.179	5.0095	5.8595	5.9257	5.64	5.6261	6.2228	6.1666	4.9424	6.124	5.1786	5.9144	6.4853	5.386	5.5682
5.9545	6.3608	6.8329	4.9483	4.9308	7.1945	6.5596	6.4497	5.2201	5.6684	6.6775	5.3608	5.4954	6.0936	5.6742	6.5061	4.9431	5.2778	3.8657	4.5644	6.1341	5.2497	5.9175	6.5752	5.9018	5.7357	5.6808	4.5837	6.4829	6.0104	4.1682	5.3441	5.7532	6.5834	7.4048	5.558	4.8934	5.2914	6.4825	4.4401	5.2772	6.7137	6.8463	4.6009	4.6528	5.2997	6.2171	4.0354	4.7326	6.4514
0.93061	2.8227	2.3938	1.7792	0.60624	0.3206	1.5342	1.7835	2.4388	0.73244	1.7169	0.89228	1.3852	0.47755	1.8301	2.0702	1.7677	1.2707	0.717	2.7084	1.9638	1.9129	0.026363	1.2366	2.0455	0.3802	2.6276	2.8352	0.87996	1.4211	0.3154	1.4296	1.9283	0.10925	3.329	1.8585	1.541	3.5035	3.0151	2.9267	0.75992	1.04	1.0587	0.95004	2.6538	2.4225	0.5945	2.1965	2.3122	2.1112
-5.6455	-5.7376	-4.8212	-4.4269	-5.7333	-4.4565	-5.1481	-4.1744	-5.4412	-3.0828	-5.1073	-4.4842	-5.8787	-4.7458	-4.4984	-3.1272	-3.8447	-5.3386	-3.358	-5.8887	-4.629	-5.3667	-4.6105	-3.2617	-4.0514	-3.988	-2.7861	-3.0319	-5.1377	-5.8408	-5.1972	-3.9032	-4.7705	-5.291	-4.6395	-5.0888	-2.8139	-4.7577	-5.2013	-4.0516	-5.8697	-4.6293	-4.3003	-5.4076	-5.1306	-4.6793	-4.7629	-4.2995	-4.3928	-4.3618
-2.7231	-2.2352	-2.2223	-2.798	-2.3784	-1.8665	-3.0518	-2.8213	-2.6122	-1.5747	-3.9364	-2.072	-3.7307	-2.6004	-1.8059	-2.866	-2.2704	-2.6165	-3.8474	-2.6651	-1.5136	-3.1319	-3.0601	-2.2662	-2.2394	-2.7802	-2.8436	-3.1222	-2.7572	-2.7247	-1.9212	-2.9115	-2.266	-2.5347	-2.28	-1.6739	-2.963	-3.6878	-2.0927	-3.0448	-2.6629	-2.4295	-1.8558	-1.9341	-2.3357	-3.0397	-3.1573	-2.5527	-2.7294	-3.0245
-13.468	-10.919	-12.513	-12.012	-12.291	-13.181	-13.659	-14.133	-12.596	-13.866	-13.598	-13.887	-12.915	-13.433	-13.358	-10.835	-13.829	-11.656	-12.985	-13.385	-13.261	-12.393	-12.923	-12.94	-14.934	-12.898	-13.631	-11.807	-12.915	-13.862	-14.984	-12.47	-12.446	-13.699	-13.652	-12.684	-13.323	-14.756	-12.921	-13.103	-14.234	-13.46	-14.75	-13.124	-14.146	-13.873	-14.085	-13.36	-11.787	-13.441
-13.775	-12.799	-13.375	-14.803	-15.471	-13.392	-13.622	-13.977	-12.773	-15.605	-13.481	-14.24	-13.905	-13.675	-14.379	-13.311	-14.087	-13.453	-14.219	-13.171	-13.639	-14.361	-14.039	-15.095	-14.784	-12.962	-14.919	-14.994	-14.795	-14.712	-14.484	-13.199	-12.711	-15.691	-14.998	-14.518	-12.857	-13.301	-14.247	-14.634	-13.416	-13.873	-13.331	-12.187	-13.921	-13.816	-13.114	-13.966	-12.891	-12.822
-0.74423	-0.35821	-1.0077	-1.4502	-3.5701	-1.8883	0.32748	0.32498	-2.5323	-1.1781	-3.4886	-0.90849	-1.9603	-2.5211	-1.8864	-1.606	-1.289	-0.59864	-2.5412	-1.9319	-1.9675	-0.34515	-1.917	-1.7467	-2.1022	-0.55107	-1.4169	-2.6956	-1.7962	-2.2663	-0.4036	0.57088	-2.2921	-1.4967	-1.2451	-1.033	-2.5077	-1.3687	-2.463	-1.6705	-2.3736	-0.20044	-1.3144	-0.10901	-1.7646	-0.55947	-1.2025	-2.1773	-1.5452	-1.5164
-11.954	-13.261	-12.36	-12.399	-11.247	-12.556	-11.885	-10.332	-10.761	-11.816	-12.819	-12.558	-11.569	-10.256	-10.102	-9.4096	-10.304	-11.153	-11.741	-13.463	-10.03	-11.274	-12.844	-11.105	-12.073	-11.743	-12.138	-11.933	-11.181	-11.767	-10.09	-12.278	-12.144	-11.599	-10.669	-10.935	-12.119	-12.514	-11.653	-10.979	-11.73	-10.76	-11.517	-10.791	-10.76	-12.905	-11.027	-11.441	-11.558	-11.82
-1.2516	-2.0379	-0.87058	-2.0607	0.59966	-2.9365	-0.64489	0.21576	0.053481	-4.3385	-1.6567	-0.85062	-1.0674	-0.33891	-0.12485	0.29584	-2.5684	-1.1559	-1.2384	-1.8637	-1.3722	-0.9741	0.066836	-1.6075	-1.4664	-1.9376	-2.095	-1.8176	-1.5301	-1.9803	-2.7975	-0.42724	-0.11724	0.94834	-1.4016	-1.7725	-1.0857	-1.7094	-1.6671	-2.4313	-2.0421	-0.62817	-1.5299	-1.4515	-1.7025	-2.5651	-0.21937	-1.202	0.71955	-2.9697
1.7903	1.9857	2.2074	4.1471	3.7644	3.5437	2.3056	4.5426	3.8233	1.1041	2.4185	1.9346	4.3418	3.1071	2.6772	1.4056	1.6399	3.038	1.6422	2.5441	3.9382	1.1883	2.1329	3.123	1.6071	3.3207	2.3623	2.2628	3.8074	2.8058	2.8383	2.695	2.8906	2.6358	3.0042	2.6312	3.7639	3.03	1.9466	0.94031	1.8382	0.62277	2.4577	2.7258	3.058	3.5443	3.7136	3.7119	2.8131	3.4847
8.2219	7.9437	8.4556	8.4207	7	7.8559	7.7903	8.4804	8.7599	7.559	7.8391	6.3351	6.7927	8.4799	7.833	7.7393	7.242	8.274	8.2967	8.4183	8.1584	8.2119	8.4135	7.0304	8.4348	7.2566	6.4116	6.5006	9.2688	8.8572	7.7951	10.096	8.2896	7.8151	7.3971	8.3866	8.3367	8.6324	7.8903	9.8193	7.4854	6.9533	8.9444	7.9007	8.1784	7.5297	7.506	8.2569	6.7979	9.0161
2.3834	-1.5553	-0.91087	-0.72605	-0.47341	2.024	0.69221	0.7943	1.6885	-0.21342	0.68451	-1.0325	1.2998	1.5133	-0.53664	-0.26931	-0.075007	-1.6933	-0.45243	1.4936	0.13619	0.47786	-0.56059	-1.6547	-0.6157	-0.2554	0.53659	-1.3124	0.41298	-2.0608	-0.90951	0.44274	-1.0047	-0.15795	-0.1894	-1.5325	-0.54961	0.068397	0.047484	-1.4449	-0.38854	1.5433	0.58122	-0.17405	-0.91477	1.3452	-0.54293	1.7679	-0.5055	-0.4228
-6.8076	-7.2371	-8.2055	-8.6846	-9.2225	-6.6288	-8.7216	-7.547	-8.1204	-7.6086	-6.6942	-7.9687	-7.784	-8.7129	-7.4305	-9.0418	-6.8201	-6.4816	-7.3697	-6.2741	-7.4909	-8.1514	-7.6687	-7.4742	-6.3742	-8.6022	-8.7427	-7.9061	-8.5721	-6.7909	-7.8858	-7.574	-7.6064	-6.5986	-8.3695	-7.6781	-6.6123	-7.4227	-9.5435	-7.462	-5.1917	-6.5941	-7.7616	-8.8484	-6.7149	-8.5749	-6.9883	-7.4504	-7.7578	-8.2206
-5.4761	-6.3984	-6.0793	-8.1843	-6.8636	-6.2249	-7.222	-7.1711	-6.8417	-6.2675	-6.2661	-7.0816	-8.0236	-6.4752	-7.1191	-6.1496	-7.1338	-6.9515	-5.5185	-5.8625	-6.8792	-5.007	-6.3478	-7.5729	-6.8223	-6.855	-6.5479	-6.6318	-8.423	-6.9241	-5.4578	-5.9965	-6.0337	-7.3329	-5.8887	-6.4381	-6.823	-6.2223	-6.6654	-7.6208	-6.7594	-5.9462	-6.2252	-6.1093	-6.3259	-5.9855	-7.6484	-6.6715	-6.9645	-7.5377
1.6966	1.2965	1.1542	2.7171	3.874	1.9664	2.8483	2.2227	1.3529	4.1769	2.0029	0.62577	2.5434	1.6173	1.643	1.0276	3.3723	1.3875	1.3857	2.6295	2.1885	1.6929	3.2774	2.5426	2.0477	1.7771	1.8558	2.8582	2.0864	3.1297	0.18132	1.5389	-0.22877	2.0526	0.98364	0.89817	0.86483	1.1888	1.4546	0.36551	1.4668	2.0268	1.0072	0.29018	3.129	0.75208	1.3147	2.1207	0.93156	1.3867
-8.8346	-8.433	-8.5177	-10.954	-9.0954	-8.5338	-8.2128	-9.3163	-8.6447	-8.5633	-8.4848	-8.9785	-8.6173	-9.6542	-9.9054	-10.119	-9.715	-9.2525	-10.307	-9.9251	-10.329	-9.1304	-8.4853	-9.623	-8.144	-8.1349	-9.6162	-8.1037	-7.9879	-8.9844	-8.5889	-9.1878	-9.1338	-9.3859	-8.5955	-9.0408	-7.0825	-7.9393	-8.9604	-9.0504	-9.115	-7.9503	-8.3778	-10.35	-9.2134	-7.6902	-8.9336	-8.9309	-9.3564	-8.2523
-11.788	-11.914	-14.85	-12.126	-12.993	-13.628	-12.757	-13.463	-14.667	-13.224	-12.283	-14.27	-14.442	-12.443	-13.111	-14.104	-13.268	-13.058	-13.565	-12.147	-13.731	-12.266	-13.79	-12.607	-11.853	-10.911	-13.813	-13.278	-12.872	-12.618	-12.923	-13.486	-13.653	-13.134	-13.129	-14.054	-12.112	-14.156	-13.714	-13.474	-12.474	-13.348	-13.212	-14.394	-12.803	-12.66	-14.004	-13.437	-12.948	-13.113
3.035	2.3912	2.7076	2.4828	2.6336	4.0049	2.349	3.7672	2.5327	5.336	3.4088	4.0703	4.33	2.27	3.0551	1.8605	3.6697	3.1479	2.7315	2.9061	2.9445	3.7089	3.1313	1.4599	3.2525	2.3951	2.2978	1.7651	3.1767	2.6483	2.4414	3.6688	3.4322	3.1244	2.9487	4.0885	3.1802	0.85564	4.0875	3.2959	2.6262	3.1168	1.0696	3.0902	2.5296	3.0101	3.3643	3.8916	4.0686	3.9817
-9.7968	-8.5993	-9.6589	-8.6088	-9.8432	-9.4755	-7.7448	-9.8148	-9.1096	-7.2936	-8.0027	-9.8955	-7.5797	-8.5828	-8.9376	-9.8892	-9.502	-8.6525	-10.227	-9.018	-8.3868	-9.9898	-9.0923	-10.575	-7.7755	-9.6178	-10.597	-7.8437	-7.7114	-8.813	-8.2597	-9.9452	-9.0829	-9.4562	-9.7803	-9.2502	-8.2254	-8.0899	-9.3156	-7.3566	-9.0101	-9.7979	-9.2819	-10.283	-8.8866	-8.2321	-7.8666	-9.3158	-8.5722	-9.075
-11.052	-11.193	-9.981	-11.307	-10.955	-10.553	-12.938	-11.988	-10.773	-10.504	-10.369	-9.6935	-11.155	-11.793	-11.804	-10.697	-12.653	-9.279	-9.5274	-9.6479	-11.916	-11.065	-8.7823	-10.91	-9.3251	-10.403	-11.699	-12.052	-9.149	-10.14	-10.378	-10.715	-12.738	-9.5533	-11.425	-9.1946	-9.602	-10.298	-11.467	-10.815	-11.014	-11.328	-12.112	-10.796	-12.259	-11.341	-10.058	-12.872	-11.321	-10.643
-3.635	-4.3628	-2.7034	-2.4316	-3.1772	-2.5658	-4.0715	-2.9254	-1.9629	-2.2023	-3.8084	-3.0039	-2.7052	-2.2846	-1.9331	-2.3313	-2.5911	-2.5413	-2.3701	-2.041	-3.796	-2.3888	-4.0812	-2.5709	-1.8627	-2.4801	-0.06797	-4.0854	-3.2473	-1.4541	-3.2569	-1.2349	-2.5947	-2.7368	-3.1789	-1.9342	-1.2189	-1.9917	-1.7505	-2.2669	-2.927	-2.1391	-3.1537	-4.2763	-2.7185	-2.1848	-0.99588	-3.3311	-2.9305	-0.90274
-11.464	-11.084	-12.681	-11.181	-10.757	-12.594	-13.654	-12.758	-11.038	-10.952	-11.984	-11.215	-11.258	-12.578	-11.587	-11.636	-9.8214	-10.839	-11.177	-11.528	-10.653	-11.084	-11.447	-11.478	-12.011	-12.035	-12.186	-10.652	-10.839	-11.2	-11.099	-10.83	-10.92	-9.5875	-11.932	-11.085	-12.644	-11.254	-10.633	-10.731	-12.777	-12.543	-12.909	-11.278	-12.031	-12.076	-10.583	-13.04	-11.722	-11.527
-10.397	-12.085	-11.555	-10.878	-8.9074	-10.804	-10.703	-9.9953	-10.709	-11.6	-9.8088	-9.288	-13.132	-10.027	-10.922	-11.746	-11.641	-8.7913	-11.547	-11.614	-11.117	-11.241	-12.593	-10.016	-11.981	-12.068	-9.4198	-11.69	-10.191	-11.264	-11.239	-8.5611	-9.2013	-10.546	-11.001	-11.036	-10.113	-10.511	-10.566	-11.747	-10.817	-10.454	-11.554	-11.424	-11.35	-9.6551	-12.908	-10.067	-12.201	-10.66
-4.2391	-4.0013	-3.7087	-2.3761	-4.101	-4.4809	-4.0586	-4.0518	-3.281	-3.1186	-4.5263	-4.1109	-2.6661	-3.387	-2.6646	-3.8244	-4.1492	-3.8722	-2.4875	-4.7139	-3.6187	-3.6888	-4.8314	-3.0292	-3.2819	-5.3513	-4.714	-4.1409	-3.6354	-4.1617	-3.0069	-3.718	-3.0737	-4.5063	-4.4085	-3.3445	-3.9377	-4.3645	-3.1592	-3.3804	-3.6543	-2.4047	-6.4779	-3.7324	-4.3004	-2.9868	-4.0523	-0.9976	-5.0888	-2.4167
-21.839	-21.914	-22.345	-20.74	-22.893	-22.26	-22.512	-23.31	-21.962	-22.291	-21.682	-20.408	-21.515	-23.308	-21.56	-23.08	-23.443	-23.166	-22.579	-21.981	-23.088	-20.83	-21.05	-22.235	-22.392	-22.395	-21.466	-21.275	-20.775	-22.465	-22.444	-22.284	-21.573	-22.559	-20.805	-21.903	-21.853	-22.342	-22.227	-23.728	-23.318	-23.304	-22.815	-21.45	-20.885	-22.677	-24.465	-21.965	-23.411	-21.216
-13.768	-14.163	-14.005	-13.989	-12.917	-13.251	-13.287	-12.446	-12.223	-13.636	-10.394	-13.181	-12.132	-14.589	-11.649	-13.783	-13.002	-13.36	-14.48	-14.995	-12.674	-12.533	-13.915	-14.271	-13.654	-12.849	-13.162	-12.996	-13.995	-12.751	-12.756	-13.195	-14.315	-13.703	-12.838	-13.242	-13.782	-13.277	-13.165	-14.595	-12.812	-12.155	-12.184	-12.933	-13.631	-11.323	-13.341	-13.037	-12.152	-13.725
-13.969	-13.304	-13.107	-10.905	-11.73	-12.616	-12.041	-12.146	-11.285	-11.868	-10.345	-12.221	-11.459	-12.071	-13.396	-11.231	-12.339	-11.682	-12.209	-11.864	-12.226	-13.247	-12.594	-12.333	-11.827	-11.332	-11.142	-11.999	-11.441	-11.383	-13.639	-12.293	-12.057	-11.036	-11.17	-10.889	-11.584	-12.127	-12.815	-11.946	-13.304	-13.238	-12.105	-12.381	-11.541	-12.966	-11.184	-12.766	-12.683	-11.737
-21.827	-22.099	-22.643	-22.279	-22.5	-23.385	-21.341	-21.903	-22.387	-20.071	-21.54	-22.736	-23.163	-23.814	-19.654	-21.492	-22.338	-22.454	-21.163	-21.143	-21.177	-20.806	-23.283	-22.22	-21.292	-22.554	-22.059	-23.283	-21.347	-23.41	-21.601	-21.483	-20.073	-21.938	-21.935	-22.864	-24.102	-22.907	-23.118	-22.87	-22.781	-22.816	-23.257	-23.371	-23.803	-21.013	-22.019	-23.83	-21.212	-21.385
-4.8664	-7.213	-7.1869	-8.4212	-6.6651	-6.1258	-7.9337	-5.2378	-6.3458	-6.8659	-5.1643	-6.6949	-5.8342	-6.9087	-5.6584	-5.9782	-5.8318	-3.9049	-5.5574	-5.2642	-6.7623	-7.8387	-5.777	-8.7229	-5.6085	-6.6709	-5.8732	-6.9405	-5.9225	-7.7636	-6.6447	-6.4309	-5.8812	-5.8421	-6.6468	-6.6298	-5.8251	-5.9053	-5.3993	-7.521	-6.3301	-6.776	-7.2531	-6.3399	-5.8298	-7.0996	-5.617	-5.8475	-7.196	-6.0954
-1.3554	-3.3925	0.51646	-1.6338	-0.2312	0.02206	-0.47269	-2.5959	-0.79391	-0.40268	-2.1841	0.14349	-1.7536	-2.4241	-1.8777	-1.7477	-0.89934	-0.9582	-0.42754	0.72003	-1.2344	-1.5785	-3.0341	-0.77857	-0.37734	-1.4371	-0.87246	-1.0041	-1.8627	-1.0122	-1.9743	-1.0557	-2.3089	-2.1695	-1.7545	-0.91723	-0.51066	-0.95759	-1.2087	-2.5179	-1.7931	-0.4284	-0.69592	0.025351	-2.6619	-0.3727	-2.0521	-0.72925	-2.8725	-1.032
-3.8491	-4.8174	-5.0354	-3.9225	-3.6441	-6.0576	-4.1618	-5.0598	-5.9454	-4.5049	-4.0077	-5.6	-5.3297	-5.9951	-4.2366	-5.0284	-4.6141	-3.5666	-4.3414	-3.8609	-5.637	-5.2064	-4.0782	-4.7284	-4.9561	-5.482	-2.9491	-3.7029	-2.93	-5.7321	-5.0531	-4.7085	-5.8105	-5.1165	-4.7342	-4.5585	-4.2343	-3.9506	-4.6222	-4.8014	-5.0642	-5.2732	-5.7516	-5.1334	-5.2215	-5.0711	-4.6564	-4.3671	-4.4783	-2.9576
-0.8915	-2.0038	-1.9861	-2.573	-1.0482	-2.7972	-2.1217	-2.6367	-1.7531	-1.3291	-0.070365	-1.9593	-0.61079	-1.7392	-1.3043	-1.1082	-2.9223	-2.7567	-1.3592	-2.0197	-1.8103	-1.195	-0.95634	0.54809	-0.11426	-2.0987	-0.91688	-2.2931	-1.7406	-1.3761	-1.5893	-2.3604	0.19299	-0.65874	-0.63552	-0.65048	-0.56941	-1.224	-1.7571	-0.39052	-0.64798	-0.65808	-2.2606	-0.42478	-0.98697	-2.0949	-2.9336	-1.8661	-2.2507	-1.7934
-2.9051	-3.5675	-4.4127	-3.6293	-3.2374	-2.6784	-3.2264	-2.0754	-2.6477	-3.6092	-2.7861	-2.5705	-2.5377	-2.2404	-2.5871	-4.5577	-3.7358	-3.8998	-2.3616	-2.7805	-3.5182	-2.678	-1.5926	-2.7891	-3.1582	-2.2933	-2.9874	-3.3318	-2.3543	-2.3914	-3.1499	-1.1321	-2.6817	-3.4006	-4.2471	-2.9519	-4.595	-3.2337	-4.7891	-3.2188	-4.4245	-3.6925	-3.4677	-1.5598	-2.6719	-2.8636	-3.0016	-3.0128	-2.2027	-4.4152
-3.7982	-3.2785	-2.9279	-3.1207	-3.6689	-2.5311	-1.205	-5.1665	-3.4433	-3.5529	-4.1679	-2.2095	-2.4549	-3.7093	-2.2003	-4.1681	-4.1268	-3.9303	-3.5718	-3.3637	-3.5903	-4.3496	-6.0666	-4.0871	-3.233	-3.6159	-2.9356	-2.6618	-2.802	-3.3257	-3.6965	-3.4537	-5.0104	-3.8067	-3.5312	-2.3229	-2.8922	-4.5958	-3.0829	-2.7907	-4.0301	-0.91155	-4.3417	-3.1823	-2.8168	-3.4185	-4.144	-4.9852	-4.468	-2.5062
8.0109	5.738	7.4273	7.2768	7.6371	7.4074	8.2983	7.7558	8.7705	8.0677	8.1555	8.0073	8.6257	7.6015	8.8111	7.4963	9.1112	8.1148	7.7822	7.8776	10.53	8.2354	6.8836	7.1211	6.9754	8.4314	6.6177	7.4575	7.5185	8.5717	7.8034	6.7715	8.7401	8.4035	7.9419	7.6925	7.1788	7.5773	7.7749	9.0779	9.1607	7.8093	7.5095	7.0015	7.6494	8.6185	7.7042	6.1936	8.5857	8.0137
-0.37583	-1.4993	-2.4673	-1.7798	-1.8626	-1.4448	-2.4258	-1.1073	-1.382	-0.9364	-2.2192	-1.1782	-1.5285	-0.065904	-0.998	-0.03872	-2.3446	-1.4115	-2.4193	-1.4743	-1.2607	-1.4984	-0.52705	-1.6548	-2.4136	-0.58656	-1.7724	-0.43124	-1.05	-0.73118	-1.5284	-1.5194	0.18943	-2.3619	-2.0342	-1.566	-1.8077	0.25438	0.096779	0.56009	-0.43279	-0.61405	-2.5001	-2.478	-0.88282	-3.8407	-1.7422	-2.1696	-1.2406	-1.2362
-2.1538	-3.918	-2.772	-3.0447	-2.6244	-2.7698	-3.5617	-4.61	-3.5802	-1.1969	-1.9386	-1.7355	-2.9779	-4.5453	-1.425	-3.5302	-3.5092	-1.3622	-2.718	-2.9813	-3.2071	-1.6279	-2.0485	-1.8337	-3.9483	-3.4571	-2.1715	-4.8044	-4.736	-3.2969	-3.8822	-2.229	-3.8127	-2.3734	-1.4758	-4.8614	-5.0448	-4.9898	-2.3396	-3.098	-4.2339	-1.1414	-2.7082	-1.5059	-2.5848	-2.6335	-3.0955	-3.3931	-4.3735	-2.5647
-11.235	-13.156	-12.753	-13.859	-15.247	-13.764	-11.278	-13.675	-12.586	-14.128	-14.004	-12.686	-13.711	-13.248	-12.137	-13.685	-12.495	-14.324	-11.748	-13.652	-14.108	-11.974	-12.369	-12.056	-13.344	-13.367	-12.943	-12.509	-13.783	-13.031	-13.495	-12.123	-14.842	-13.47	-13.706	-12.866	-13.935	-13.627	-14.78	-14.7	-12.915	-12.559	-13.108	-12.94	-12.363	-13.339	-12.745	-13.846	-13.546	-12.352
-6.4347	-6.1539	-6.6379	-4.6724	-5.7708	-6.2939	-5.9423	-5.4492	-4.1794	-4.6774	-4.5977	-6.7215	-4.9613	-5.2476	-3.5796	-4.8277	-3.5222	-3.3908	-4.456	-5.7561	-4.2815	-6.2578	-3.802	-6.8761	-5.9889	-5.318	-3.4515	-4.4847	-4.3727	-3.9332	-4.8398	-5.0858	-4.5725	-4.7317	-4.5362	-6.2452	-5.2472	-4.5104	-4.8536	-4.4832	-4.9401	-5.3874	-5.573	-4.142	-5.7947	-4.928	-4.2641	-4.7235	-4.4738	-2.7227
-2.7501	-1.2662	-2.0661	-0.97174	0.026505	-1.8477	-1.9654	-0.73987	-1.432	-2.2416	-2.0211	-0.42886	-1.6108	0.58959	-2.2594	-0.65096	-1.8016	-0.43728	-1.5222	-0.28536	-2.2839	-1.111	0.042516	-1.0799	-0.53976	-1.8286	-3.1873	-1.7242	-1.7516	-1.803	-0.5095	-0.86888	-0.79475	-0.21572	-0.28657	-1.0075	-0.4679	-0.95596	-0.60716	-0.97714	-1.8109	0.45056	-2.0721	-1.8677	-2.0879	-2.4147	-0.60648	-1.1783	-1.6363	-0.31222
1.7459	0.75779	0.66177	-0.53999	1.8092	1.2759	0.79234	0.64189	-1.2592	0.25038	-0.067876	0.50886	0.31356	-0.92434	1.3802	0.40616	-0.50216	0.6885	1.6537	2.2075	1.474	-0.12961	2.1482	1.5783	1.3766	-0.41961	-0.13616	0.86442	-0.45594	-0.34041	0.53231	0.34588	1.79	-0.77489	0.26472	-0.22794	-0.074927	1.7523	0.56506	-1.0163	1.6747	-0.04545	0.34507	2.343	0.24816	0.67996	1.162	-0.098069	0.36626	1.6772
-11.079	-12.406	-11.074	-11.485	-12.841	-12.075	-11.928	-11.658	-12.895	-11.702	-12.478	-11.866	-11.268	-12.158	-11.826	-11.974	-9.6497	-10.782	-11.21	-13.363	-11.789	-12.38	-12.273	-11.662	-10.752	-12.003	-11.797	-11.294	-11.417	-12.649	-12.148	-11.377	-10.605	-12.717	-11.52	-10.919	-12.374	-11.419	-11.353	-10.425	-13	-11.519	-12.651	-11.575	-10.944	-12.035	-13.354	-12.823	-11.366	-11.6
9.8409	9.5864	9.2289	10.128	10.379	9.9398	9.7085	8.9919	10.321	9.528	8.8439	9.8798	9.0535	8.9862	11.124	9.0006	8.259	8.8308	9.7236	9.7174	8.8612	9.8169	9.3593	8.6007	10.359	10.106	8.8346	11.131	8.4437	11.997	10.19	10.586	10.441	9.4845	9.9872	9.996	10.667	9.5081	11.624	8.0061	9.4496	10.072	11.01	9.8494	10.248	9.4091	9.3897	11.92	10.318	8.6183
1.1178	2.034	1.2457	1.6931	2.0859	0.20081	1.0256	2.325	2.2166	1.1311	-0.49646	1.8448	2.0628	3.4856	0.53147	2.5776	1.4757	1.1019	1.5566	0.26315	0.02364	2.4339	2.3866	2.5669	2.0818	0.38056	0.8566	2.6897	2.3534	2.8914	-0.079085	2.0398	1.9191	2.576	3.0299	1.4338	1.4	-0.13358	1.0237	2.0342	2.3015	1.1135	-0.063824	1.4486	1.6414	1.8291	1.697	1.357	1.3289	0.1511
3.6417	4.1807	3.6929	5.1801	3.7234	2.6323	4.2657	5.9769	2.9873	4.824	4.2147	2.8798	4.9851	4.7216	6.0954	3.5396	4.1107	5.4532	5.0429	5.7961	4.9161	5.8585	2.1572	5.0728	4.2523	5.9141	4.3607	3.7213	4.1591	4.1455	3.7969	4.0297	3.0408	2.6313	2.9002	3.4383	4.2991	4.0549	4.0577	6.3776	3.8987	5.1622	4.7559	4.1655	4.9064	4.5998	4.6216	5.1154	4.0079	3.539
-8.7118	-10.917	-9.141	-9.4384	-9.4889	-7.9274	-8.9822	-9.967	-10.014	-7.7919	-8.4619	-9.9944	-8.7459	-9.8864	-9.8774	-8.4371	-8.6036	-9.2541	-8.1344	-8.8625	-9.5178	-8.6261	-8.3501	-9.2853	-8.1573	-7.7921	-9.5189	-9.5435	-9.5091	-8.3756	-8.0483	-7.9021	-10.476	-9.6234	-8.0951	-8.2553	-7.9556	-9.1272	-8.9025	-8.7663	-9.5958	-9.4676	-9.9103	-8.6961	-8.7265	-9.9004	-7.7777	-8.1343	-10.537	-9.1381
2.1879	2.8023	1.5024	0.57351	2.5406	2.0691	2.1193	2.0894	3.081	0.48625	0.87536	1.2275	2.2671	2.9862	0.8789	1.5788	1.1873	2.3203	1.9578	0.57255	2.5418	1.4132	2.1986	0.69443	2.2288	0.43417	1.8153	1.8904	0.51543	2.2979	3.3869	1.876	1.4021	2.4136	2.6726	1.8773	1.1876	2.3259	1.4022	2.5335	1.7607	0.30621	1.3275	2.207	2.0157	-0.026551	1.9477	2.6666	-0.26145	2.7247
-11.961	-10.606	-10.957	-11.066	-9.5864	-11.115	-10.191	-9.5278	-9.2923	-12.334	-11.427	-9.9212	-10.345	-9.0779	-9.9229	-11.319	-9.5336	-10.43	-12.354	-11.359	-10.697	-11.224	-11.97	-11.289	-10.788	-9.9202	-10.719	-9.3615	-10.626	-10.093	-11.943	-10.739	-12.073	-10.308	-11.432	-12.064	-11.801	-10.804	-10.263	-9.9733	-10.847	-10.415	-10.452	-10.545	-10.575	-9.4532	-11.308	-9.8577	-9.605	-11.424
0.86612	-0.69695	-0.8338	-0.31179	-0.58907	-0.60494	0.85294	-1.0637	1.9989	-0.21498	0.69351	1.82	-1.5099	1.1141	-1.2227	-0.32782	-0.20067	0.057973	-0.98977	-0.50889	-1.8906	-1.7479	2.2419	-0.90957	1.123	0.090906	-0.32258	0.4931	-0.49019	1.3076	-0.86252	-0.61897	-0.30629	-0.51729	0.10538	-2.2997	-2.0566	-0.16859	0.027096	1.3236	2.2188	-0.47893	-1.1696	-0.62227	-1.2329	-0.31739	-0.17636	0.50919	0.047835	-0.99558
-4.1927	-3.5363	-2.4593	-3.2955	-2.3654	-2.577	-2.8087	-4.4531	-3.8852	-2.108	-4.2731	-1.755	-3.7397	-3.0299	-3.1241	-4.0353	-3.0903	-3.1261	-3.6776	-3.1589	-3.4076	-1.7866	-3.0579	-1.0743	-0.94169	-1.1721	-3.128	-2.6885	-3.3966	-3.0965	-3.6512	-4.0193	-5.0467	-2.1929	-2.9078	-2.0643	-4.1479	-1.588	-3.4644	-3.2055	-3.718	-2.869	-3.1718	-5.1935	-4.4493	-2.9744	-1.4217	-4.7476	-1.6212	-2.483
2.2261	1.045	1.0728	1.166	0.51349	2.0615	0.2237	-0.098134	-0.45814	2.4172	-0.055918	-0.66023	1.8327	1.1976	-1.347	-0.38113	0.36734	1.7376	0.92545	1.3368	0.84637	-0.61416	0.24737	0.66741	0.2201	0.26978	1.0779	0.56991	0.72423	0.23405	1.5669	-1.1633	0.82865	-0.72638	0.53201	-0.75079	0.53988	-0.93218	0.92131	-0.33878	-0.77513	0.75686	-0.35643	1.3069	1.7838	-0.17919	0.79286	0.85638	1.017	0.28637
-1.6352	-3.8217	-3.777	-3.5698	-2.8062	-3.1077	-2.7672	-2.4898	-4.4849	-3.3931	-2.7012	-1.8677	-4.0288	-5.3784	-3.0716	-2.7129	-3.947	-2.5654	-4.6939	-2.8334	-3.1428	-2.7345	-4.2462	-2.0176	-2.3771	-2.8908	-4.228	-2.4604	-3.073	-2.7848	-3.8529	-3.0459	-4.0362	-2.5278	-2.9959	-3.0672	-4.9879	-2.9355	-1.164	-2.5837	-1.3849	-3.6014	-3.3764	-3.1397	-4.4402	-3.7993	-3.5532	-3.6415	-2.1018	-3.8461
2.9403	0.64323	0.35245	2.4062	3.8659	0.44492	2.2168	0.57941	0.3318	1.2362	0.4011	2.4829	1.9441	-0.34511	-0.80711	1.1214	0.92397	1.7407	1.8134	1.6071	2.7462	1.5631	0.18497	1.5969	1.3774	0.6914	1.9923	1.5575	1.2996	0.59239	0.4665	2.5714	2.4369	1.9906	1.9418	-0.21191	2.4036	0.91321	1.8546	1.1796	0.75696	-0.06385	0.023969	1.3866	2.2422	1.6832	0.84538	-0.065204	2.0958	2.2048
-3.1322	-2.2803	-1.5255	-3.3556	-1.7566	-2.3464	-3.159	-1.6794	-2.8572	-2.483	-1.812	-1.69	-1.8506	-2.3803	-1.7349	-2.8524	-1.7277	-1.4707	-3.3603	-3.315	-2.3956	-2.7029	-2.0121	-1.214	-0.98808	-2.6101	-3.0898	-2.0234	-2.6281	-3.0232	-0.54838	-1.6731	-2.5555	-2.0324	-2.3147	-0.46935	-2.8319	-1.2725	-1.5153	-1.7715	-1.9003	-2.101	-1.3276	-2.0233	-1.8124	-2.3074	-1.6726	-1.0951	-2.354	-3.2175
9.4053	7.6879	8.6326	9.2708	9.1192	7.3339	9.4455	9.2384	9.3227	7.9161	10.064	9.2273	9.5445	9.6406	9.7305	8.383	7.2274	9.4141	9.2478	6.0572	8.4778	8.4487	7.5899	8.7266	10.19	6.9375	6.9453	9.1447	7.7426	8.2541	7.8079	8.9031	9.9286	9.6562	8.6642	8.7655	9.6863	9.3443	7.7028	8.6034	7.3349	7.2429	7.9649	10.455	9.6726	8.5291	9.8033	9.3341	7.4677	9.1592
7.6161	8.1806	6.4304	7.3019	8.0883	7.364	6.1682	6.4168	8.3491	7.5458	6.2497	8.3673	7.3257	7.6558	4.8782	6.3839	7.3251	7.8605	7.2344	6.0791	5.7577	8.1237	6.5432	6.3302	6.2572	7.6802	7.64	7.0455	6.9495	6.2428	7.7102	5.9417	5.0948	6.3713	6.9995	6.0943	6.1829	5.3541	8.016	5.7725	5.9237	7.0451	5.6039	6.5659	6.476	6.7744	6.4405	5.9165	7.164	6.9784
-3.2167	-2.7101	-3.0197	-4.2499	-2.1825	-2.9257	-3.7853	-3.969	-1.7447	-3.7954	-4.7111	-3.5735	-4.1767	-4.1302	-4.6978	-3.7787	-2.9708	-3.2545	-4.5813	-5.0046	-3.7924	-2.1007	-4.1795	-4.3241	-4.577	-2.3579	-5.3622	-5.003	-3.7721	-3.8953	-4.6475	-4.8044	-4.5192	-3.8868	-5.1451	-4.2234	-4.8937	-4.7874	-3.8047	-4.8322	-4.4905	-4.1475	-4.4795	-3.8142	-4.2387	-3.6374	-4.4765	-4.1287	-4.2769	-3.197
1.3739	-0.61593	-0.21972	-0.76358	0.6744	0.68344	0.05161	-0.61854	1.1812	0.062367	0.45875	-1.4002	-1.7055	-0.74578	0.028917	-1.0278	-0.70859	-0.82126	0.37682	1.2603	-0.64839	0.33034	0.26745	-0.34963	-0.044103	0.43023	-0.96992	1.6983	-1.401	-0.44533	-0.84116	-1.6004	0.87396	0.40952	0.79002	-0.07664	0.44792	-0.67805	-1.0343	0.7639	-1.8845	-0.4902	0.53277	0.70598	0.67924	-0.5036	-1.0821	0.15195	-0.55432	2.0268
-11.697	-12.239	-10.987	-10.6	-10.911	-11.915	-10.757	-11.898	-10.684	-11.37	-11.257	-11.979	-11.685	-11.756	-11.086	-11.665	-12.255	-11.197	-10.623	-11.186	-10.824	-11.616	-11.696	-10.573	-9.1367	-10.63	-10.389	-11.809	-11.695	-10.584	-10.118	-11.053	-9.508	-9.0867	-10.053	-10.56	-9.3163	-11.947	-12.031	-10.61	-10.402	-10.534	-10.291	-10.177	-11.78	-11.744	-11.58	-12.27	-10.782	-12.371
2.6636	2.4996	4.3001	2.151	0.92545	3.8369	2.9651	2.6712	2.8936	1.122	3.4622	3.0447	0.81769	1.4449	0.81741	3.2028	4.6706	2.0295	2.195	3.4225	2.8796	1.3024	2.021	1.8731	3.3675	2.7378	1.407	3.4256	2.8484	2.3075	3.3213	1.3345	2.3854	2.7751	3.32	0.85654	3.5019	3.998	2.4188	3.2075	2.286	3.062	2.9456	3.0032	2.3995	2.0163	1.3662	4.7068	2.755	2.267
-0.48014	-1.7213	-1.0107	-0.4579	-1.1268	-0.072833	0.14964	0.53283	-0.37318	-0.60813	0.34724	0.13894	-1.5413	1.2455	-0.2537	0.2872	-0.065087	1.348	0.76794	0.56352	0.59484	0.25347	-0.50676	0.32151	-2.101	1.5712	-0.89587	0.73389	-1.5376	-0.62465	-2.0361	1.0601	1.5542	-0.68719	1.3762	0.58849	-0.44756	0.65255	-0.068206	0.032755	-0.088156	-0.89177	0.17566	0.4835	-0.27459	0.66387	-1.899	-1.2328	1.4432	0.0033209
-10.659	-10.44	-11.701	-11.256	-12.73	-13.116	-11.138	-12.915	-12.234	-11.043	-11.466	-11.295	-11.682	-12.855	-10.765	-11.134	-11.045	-12.589	-11.045	-12.174	-10.514	-11.022	-11.352	-11.72	-10.709	-10.674	-11.238	-10.559	-11.904	-11.106	-11.313	-11.494	-9.9168	-12.186	-11.168	-12.656	-11.16	-14.066	-13.763	-12.054	-10.852	-11.128	-10.615	-11.062	-12.239	-11.748	-12.261	-10.399	-10.994	-11.234
-7.2169	-5.4958	-6.8068	-8.0622	-5.9813	-7.8861	-5.9237	-6.1035	-8.0633	-5.0129	-7.0029	-7.1043	-9.0157	-5.2124	-5.1204	-6.4301	-5.0711	-7.7663	-6.0029	-6.6728	-6.4381	-6.7047	-8.0048	-6.1751	-4.813	-6.0244	-7.5527	-5.8217	-5.5191	-5.3671	-6.3643	-5.5687	-8.8513	-6.1397	-7.8173	-6.8369	-5.8516	-4.9036	-6.069	-6.7425	-6.2159	-6.5159	-7.1393	-6.5345	-5.0858	-6.3793	-7.4164	-7.4351	-4.6695	-5.1508
-0.76905	-0.75591	-0.15848	-0.89766	-1.5194	-2.8965	-2.4284	-0.89672	-3.1363	-1.1865	-2.6562	-0.049452	-2.2179	-1.7168	-1.1956	-2.9668	-0.90426	-0.90278	-0.90524	-3.2666	-2.4895	-2.6995	-1.2096	-2.3122	0.5449	-1.036	-2.1915	-1.4722	-1.4244	-1.67	-1.2339	0.21487	-2.8767	-1.2595	-2.4731	-1.0101	-2.1631	-1.1792	-2.1001	-0.75507	-1.866	-0.97619	-1.1931	-1.375	-1.3514	-1.928	-0.95093	-1.3396	-0.20966	-2.26
-11.237	-8.4762	-9.1453	-9.0294	-8.9554	-9.1319	-10.682	-8.7572	-9.5415	-7.7476	-8.9147	-10.039	-10.012	-8.5646	-9.648	-9.6719	-9.6092	-9.3437	-10.277	-10.274	-9.7053	-9.506	-9.2004	-7.4223	-9.3274	-10.962	-9.0798	-9.6333	-8.7898	-8.0849	-9.0217	-10.436	-9.209	-9.8302	-7.3914	-10.41	-8.6365	-9.5636	-9.4013	-8.7629	-7.9887	-9.9394	-9.1181	-8.1862	-9.3634	-9.0819	-8.2132	-11.029	-10.076	-9.4295
-8.7176	-8.4427	-8.7468	-9.2424	-8.3191	-9.6602	-9.3351	-9.1851	-7.5123	-8.7327	-8.4754	-9.7954	-9.5688	-10.593	-9.1898	-9.7011	-9.4823	-8.4058	-9.752	-8.4099	-8.5943	-8.6512	-7.717	-10.062	-9.9453	-9.0848	-9.2815	-9.454	-8.6847	-8.7012	-8.8285	-7.7431	-8.0445	-9.3959	-9.0673	-9.2598	-8.4862	-9.9681	-8.9039	-8.9793	-10.396	-9.105	-8.8899	-8.1937	-9.3148	-10.342	-6.6798	-8.433	-9.0378	-9.4263
-1.4468	0.016804	0.40085	-1.1091	-0.73237	-0.40713	-2.03	-2.1404	-1.233	-0.83504	-0.54885	-0.29259	0.30256	-0.48049	-0.35032	-1.2409	-1.6552	-1.0416	-1.3808	-1.806	-0.79774	0.16546	-0.36412	-0.2758	-1.506	-0.92023	-0.3978	-0.54544	-0.6421	-0.47117	-0.87715	-0.6787	-1.0888	-1.1944	0.072688	-1.1312	-0.17993	0.65247	-0.6835	-0.60024	-1.0273	0.5161	-0.76574	-1.3125	0.49547	-0.091864	-1.0405	-1.1236	-0.057514	-0.96728
-10.931	-10.644	-13.135	-10.512	-10.735	-9.4752	-11.205	-9.7482	-13.298	-9.0387	-9.6968	-11.492	-12.131	-9.1639	-11.185	-10.477	-9.8291	-10.577	-8.7085	-10.647	-8.4588	-11.741	-10.216	-10.061	-10.754	-12.008	-11.616	-11.221	-9.8039	-11.237	-11.396	-11.614	-10.207	-9.9242	-9.9045	-11.542	-11.536	-11.185	-10.725	-10.203	-12.211	-12.483	-10.871	-11.024	-10.376	-10.97	-12.092	-9.9263	-10.298	-11.41
8.291	8.6824	8.0378	9.4497	9.6283	9.9625	7.3789	8.674	7.8638	8.1084	7.9632	8.3816	9.0286	6.8361	6.7528	6.5848	8.4247	6.4654	6.7714	7.7243	6.6466	8.3356	7.69	8.2271	8.0688	8.0703	8.4209	7.7878	6.5591	6.9597	7.7256	7.4806	8.6922	8.0834	7.4607	10.186	8.2802	8.8382	6.6046	7.0785	8.2084	8.8397	8.0653	6.9487	6.3246	6.7155	8.0239	9.0124	6.1835	8.3946
-3.433	-3.4038	-3.1576	-4.9526	-3.9838	-3.0411	-3.5449	-3.699	-4.3564	-3.0002	-4.2034	-2.5778	-2.7493	-3.3936	-3.7478	-3.3025	-4.9527	-4.3475	-3.4838	-3.1755	-1.7557	-5.1124	-3.369	-3.3284	-5.324	-2.212	-2.7862	-3.2219	-3.6193	-3.6576	-4.8039	-1.9333	-3.6875	-4.8452	-3.1702	-3.0912	-4.3158	-1.6337	-2.9163	-3.8194	-4.1778	-3.4382	-3.4261	-3.8973	-3.99	-2.3188	-5.4461	-2.6607	-4.8273	-3.3541
-10.785	-11.006	-8.7082	-11.253	-11.216	-10.511	-10.399	-10.445	-11.912	-10.711	-10.542	-11.317	-10.397	-10.567	-10.706	-11.009	-10.067	-10.76	-11.457	-11.096	-10.712	-12.005	-11.123	-11.05	-12.065	-10.908	-12.614	-10.378	-10.411	-10.161	-11.68	-9.5637	-11.871	-11.491	-11.727	-10.261	-9.9395	-10.697	-10.112	-10.177	-10.861	-10.351	-11.288	-11.948	-10.742	-9.8461	-10.746	-11.062	-10.862	-12.618
-4.9968	-5.3511	-5.5755	-5.1551	-4.6822	-4.868	-5.2697	-4.2375	-3.0279	-4.2377	-4.9256	-4.0468	-3.9104	-5.7474	-4.1444	-5.1185	-4.83	-4.0088	-4.452	-5.0395	-4.0378	-6.8492	-4.3103	-4.4216	-2.4507	-3.6805	-6.1247	-3.3613	-5.4441	-4.519	-5.9725	-3.3335	-3.7819	-3.6975	-4.2823	-5.7358	-3.1448	-3.6126	-5.2257	-5.8067	-5.3019	-5.091	-4.5722	-4.7459	-5.1611	-3.4351	-6.7149	-4.6544	-3.1138	-4.0782
-22.328	-20.234	-21.426	-21.951	-21.584	-22.401	-22.343	-21.955	-22.464	-21.266	-23.442	-23.306	-23.099	-22.473	-21.529	-22.408	-21.373	-21.471	-22.266	-22.795	-20.428	-22.286	-20.523	-22.195	-21.98	-21.57	-22.407	-22.216	-21.266	-21.509	-21.93	-22.869	-22.671	-22.677	-21.753	-21.84	-21.77	-20.731	-19.634	-21.983	-21.542	-22.554	-20.462	-22.126	-22.651	-21.793	-22.159	-20.365	-23.585	-22.846
-22.402	-22.364	-20.415	-21.308	-21.388	-22.343	-22.857	-22.919	-22.973	-22.406	-22.898	-21.938	-22.385	-22.09	-22.772	-20.988	-21.452	-23.413	-21.478	-21.345	-21.56	-22.165	-21.444	-22.525	-21.972	-24.132	-23.636	-21.268	-22.687	-22.621	-22.245	-23.011	-22.154	-21.257	-22.276	-23.129	-22.915	-23.446	-21.683	-22.001	-21.294	-22.582	-22.998	-21.886	-21.593	-21.538	-22.143	-22.349	-21.97	-22.835
6.9807	3.2511	4.3764	5.134	2.7668	5.3781	4.7189	4.2886	4.1159	3.3975	4.7201	3.8965	3.4557	4.9234	3.9511	5.8129	3.8422	4.0703	4.7713	4.311	4.1412	2.7957	5.018	4.596	3.8309	3.56	4.3328	4.5568	4.0087	3.8459	4.0158	6.4382	4.0385	4.0633	5.2079	5.7862	4.3093	4.6275	5.2825	4.6366	5.0572	3.8996	2.995	3.682	4.1456	4.6237	4.826	3.469	3.4363	5.4163
-13.047	-13.341	-11.873	-14.127	-11.83	-13.63	-13.68	-13.357	-12.689	-12.326	-14.468	-12.854	-13.142	-11.313	-13.891	-13.72	-13.145	-12.875	-11.727	-13.429	-12.984	-11.359	-11.587	-13.359	-12.518	-12.973	-12.49	-13.991	-14.079	-12.477	-12.919	-12.314	-12.333	-12.576	-12.453	-12.576	-13.653	-13.229	-12.299	-12.733	-13.171	-11.987	-13.497	-11.275	-11.724	-12.598	-12.52	-12.916	-13.551	-12.304
-1.1248	-1.4771	0.65656	-0.37695	-0.52403	-0.3109	0.38657	-0.23718	0.22282	0.58034	-1.6249	-0.47989	-1.244	0.47807	0.13255	-0.43777	-0.25855	-0.6978	-0.65624	0.46952	-0.13535	0.3877	-1.3268	-0.93714	-2.0434	-1.1826	1.3079	0.03757	-1.6617	1.4249	-0.42251	0.4241	0.68777	-0.87172	-1.0145	1.2281	0.19041	-1.3115	-0.61125	0.4422	-0.52567	-0.77948	-0.99872	-1.7708	0.57748	-0.18565	0.20356	-0.50223	0.5874	0.32742
0.41676	-0.19248	0.29665	-2.0679	-0.79348	0.86071	-0.27102	-0.8005	-1.8234	-0.19262	0.47557	-0.57125	-0.17083	0.6518	-1.4261	0.25055	1.3039	-0.25203	-0.22982	0.32681	-0.26519	1.4429	0.36367	-0.24259	0.52727	-0.94382	-0.66794	-0.43982	-0.61477	-1.173	-0.21403	0.31058	-0.46741	-1.1426	-0.47572	-0.24983	0.16239	0.41895	0.046655	-1.1524	0.9649	0.40162	-0.4573	-0.042695	0.026913	0.77959	0.30447	0.13527	1.2216	0.52936
-22.362	-22.023	-21.934	-22.254	-22.28	-22.177	-21.739	-23.469	-22.198	-23.201	-21.577	-21.373	-22.344	-21.033	-22.442	-23.955	-22.047	-23.325	-23.72	-21.803	-21.197	-23.37	-23.133	-22.589	-20.819	-22.122	-21.603	-21.642	-21.121	-22.265	-22.816	-21.347	-22.854	-22.371	-22.149	-22.327	-24.11	-21.949	-22.265	-21.815	-22.447	-23.099	-21.292	-22.935	-20.684	-22.505	-22.873	-22.019	-20.716	-22.512
-21.403	-19.878	-19.897	-21.124	-21.706	-19.082	-21.354	-20.807	-21.182	-22.357	-20.677	-20.084	-21.115	-21.058	-21.199	-19.947	-21.437	-21.772	-20.538	-21.506	-21.9	-19.711	-19.954	-22.137	-21.066	-20.2	-20.358	-21.266	-21.936	-19.44	-20.749	-22.256	-21.058	-20.422	-20.275	-22.107	-19.978	-21.73	-21.719	-18.702	-21.661	-19.801	-20.837	-20.502	-20.047	-21.305	-21.756	-21.835	-20.896	-19.716
3.1659	1.6991	2.9095	1.888	1.3424	3.6435	1.5353	2.3555	0.92007	3.9607	2.0285	2.0585	0.66793	0.27002	0.90538	-0.20023	1.3712	3.3497	1.8533	0.11311	1.5277	1.6573	2.1949	2.2811	1.6292	-0.022077	2.922	2.2735	1.5394	1.4671	0.66131	2.4374	0.20177	2.2618	1.6236	3.824	1.126	1.279	1.3448	0.47309	1.3972	0.8331	1.967	-0.39979	1.2291	1.5917	1.6757	2.9765	3.5655	1.9658
-13.096	-13.797	-12.482	-13.244	-12.275	-12.706	-13.02	-12.101	-12.554	-13.229	-13.908	-11.14	-11.991	-12.422	-12.914	-12.306	-11.947	-13.62	-12.569	-12.675	-11.328	-11.956	-13.832	-13.181	-12.501	-13.275	-12.085	-11.84	-13.088	-12.857	-12.246	-12.585	-13.066	-13.03	-13.338	-13.668	-12.113	-15.032	-12.157	-11.826	-12.852	-13.025	-12.707	-12.983	-12.856	-14.049	-12.588	-11.889	-13.326	-13.884
-11.609	-12.178	-12.226	-11.383	-11.131	-11.732	-9.8375	-13.751	-12.39	-10.738	-12.131	-12.278	-12.096	-12.494	-11.589	-11.441	-11.56	-9.2478	-11.046	-10.749	-12.085	-11.687	-13.57	-11.126	-11.562	-13.046	-9.1932	-11.591	-12.079	-12.834	-11.613	-12.042	-12.405	-11.628	-11.942	-10.731	-11.811	-12.001	-13.006	-12.472	-13.557	-10.227	-12.301	-12.575	-10.467	-11.736	-11.357	-11.077	-10.727	-12.114
7.8277	6.8962	7.3505	8.0807	8.1288	7.3809	9.0689	7.9832	8.5634	8.1185	9.5809	7.5167	8.5471	6.7926	8.4914	7.4002	8.0511	8.495	5.7131	6.9366	7.6631	9.0716	8.0475	9.2447	9.3121	8.7633	8.4761	7.6291	7.8535	8.0126	7.4869	7.8399	8.1785	8.0057	8.9478	7.5472	7.4704	8.0993	8.8315	8.8605	7.9644	6.741	6.6949	9.1777	7.8897	8.5242	7.7422	8.7282	7.7782	7.5109
-10.607	-9.3695	-10.352	-11.379	-11.834	-11.945	-11.103	-11.358	-11.237	-10.556	-11.01	-11.513	-10.445	-12.307	-9.8034	-12.887	-12.075	-10.379	-12.742	-10.981	-11.195	-11.883	-11.075	-12.103	-11.464	-10.442	-11.763	-10.639	-11.563	-10.905	-11.014	-13.203	-12.419	-11.756	-10.048	-11.552	-12.493	-12.465	-10.146	-12.352	-11.356	-11.04	-11.374	-10.349	-10.598	-12.077	-11.976	-10.909	-9.9633	-13.149
-4.8348	-3.1014	-4.6152	-4.1804	-4.3444	-4.4926	-4.6081	-4.5834	-4.3443	-5.1619	-4.991	-3.1259	-4.3501	-5.7041	-4.1423	-5.3935	-3.9101	-3.8865	-4.949	-3.4029	-3.6397	-3.9932	-3.7017	-4.9354	-5.4276	-3.1408	-5.2276	-3.4664	-4.2976	-4.0964	-4.6951	-5.7938	-4.1113	-4.0991	-4.1292	-5.7461	-4.4316	-4.3213	-3.9438	-4.1875	-5.2482	-4.3513	-3.458	-4.392	-6.3948	-5.2247	-6.0289	-5.1263	-2.7059	-4.0024
5.3469	4.0898	4.7661	4.5565	5.3078	4.7092	3.8509	4.7584	3.0951	4.9806	5.2593	4.7626	3.8353	5.1181	5.1819	3.9151	4.0717	5.0227	5.1789	3.1902	4.3437	3.7739	4.3021	3.6567	4.283	4.6765	4.3767	4.8706	5.4119	5.7508	3.7019	4.2232	4.6845	2.905	4.0865	3.9056	4.1871	5.6267	3.9289	4.3066	4.3382	3.6719	4.2041	3.4435	2.5589	2.3596	3.1424	3.9051	5.2029	4.8152
1.7977	0.55421	2.2898	2.2933	3.4344	1.6913	1.4734	2.4896	2.0251	2.0272	1.232	0.047677	1.0165	2.4361	1.6077	-0.15188	1.7811	1.0271	1.3223	1.823	1.2417	0.76122	1.6076	0.27084	3.382	3.0705	2.0992	3.5206	2.9712	1.6546	2.1255	2.0372	2.2549	1.5489	2.6619	2.0596	1.8877	2.8149	2.8974	2.2906	3.2249	1.6914	1.2097	2.9219	3.819	0.8542	1.5137	1.4847	2.9233	2.7844
-1.936	-0.86579	-1.0269	-2.1071	-0.12328	-0.030469	-1.7349	-1.7967	-0.89568	0.084263	-0.75054	-1.8349	-1.8331	-1.4448	-2.3348	-1.9191	-2.1005	-1.1663	-1.7584	-2.2112	-0.3757	-1.2496	-1.73	-2.2472	0.28214	-0.58644	-0.87645	-1.1065	-2.5828	-1.3188	-2.6143	-0.54015	-0.069949	-1.5556	-1.4069	-1.6485	-0.20172	-1.9697	-0.85739	-1.5179	-3.1765	-1.7461	-2.0449	-2.6501	-2.1197	-2.1847	-0.38471	0.10969	-0.85396	-0.77942
-1.697	-2.8031	-3.9121	-0.9407	-3.5601	-1.9091	-3.2036	-2.2048	-2.4907	-1.4851	-2.8509	-3.041	-3.152	-2.6181	-1.3969	-3.5825	-2.3854	-3.8932	-3.4046	-2.3684	-2.1186	-3.44	-4.2321	-2.353	-3.716	-1.9062	-1.4914	-2.3705	-4.078	-1.2676	-1.3619	-2.3326	-2.7628	-3.5057	-3.7877	-2.8481	-2.3667	-1.8207	-1.942	-3.1502	-3.0785	-4.7033	-3.1684	-2.2532	-1.1334	-1.8202	-2.4152	-1.3253	-2.0453	-2.9131
-14.468	-13.884	-13.506	-13.198	-14.38	-12.996	-13.87	-14.723	-13.807	-14.842	-12.977	-14.092	-13.666	-13.593	-14.02	-13.273	-13.992	-13.867	-13.557	-13.257	-15.666	-13.248	-13.2	-13.331	-13.383	-13.256	-14.455	-13.267	-15.133	-14.835	-13.962	-13.532	-13.831	-10.602	-14.989	-14.2	-13.962	-14.617	-13.767	-12.69	-12.748	-14.4	-14.382	-14.694	-13.741	-13.994	-13.792	-14.523	-14.366	-10.506
0.74514	1.4742	0.92858	1.2263	0.80005	3.8514	2.2183	1.2295	2.8848	1.4437	1.643	1.4419	1.1778	1.164	2.5751	1.5708	2.3281	1.5761	3.3099	2.4824	1.6287	2.4147	1.784	1.4935	1.3204	0.90966	1.8682	2.1397	2.1777	0.73479	0.51062	0.68656	1.9513	1.4897	2.9899	2.3478	0.56883	-0.41362	2.7979	0.1786	1.0965	2.0563	2.3612	0.91219	3.5211	1.6392	1.1986	1.7083	1.1591	3.0671
10.472	7.7899	9.3917	8.7994	9.8243	9.7482	8.6774	8.0049	8.7224	9.2278	10.449	8.8519	9.4516	8.2884	6.8489	9.717	8.9512	7.8588	7.5682	9.016	9.6791	8.9372	8.6685	6.5714	7.2551	9.9871	9.5329	9.8327	8.5709	10.587	7.2295	8.8399	8.5909	7.7756	8.6333	7.4962	8.7282	8.6988	9.2579	8.9709	8.7222	9.7855	9.3167	10.34	9.5773	9.7605	8.1934	8.2106	8.2537	7.3598
-21.672	-22.406	-22.658	-21.922	-22.049	-23.066	-21.001	-21.738	-23.275	-22.979	-21.558	-22.027	-20.622	-22.761	-20.539	-20.623	-22.865	-21.969	-21.938	-22.222	-23.271	-19.605	-20.026	-22.253	-21.218	-22.457	-22.091	-22.694	-20.557	-22.494	-23.253	-21.27	-23.046	-23.117	-22.864	-23.383	-22.466	-23.425	-21.591	-22.161	-21.666	-21.239	-21.614	-21.989	-21.976	-22.066	-22.942	-22.958	-24.321	-22.443
-4.893	-5.672	-5.9059	-6.1789	-6.2382	-6.5073	-5.0816	-4.5286	-5.789	-5.784	-6.6501	-4.0363	-6.7159	-6.2454	-5.9725	-7.1476	-6.0425	-4.383	-4.9324	-5.3344	-4.1509	-5.5974	-4.7414	-5.3531	-5.3517	-4.368	-5.5281	-5.9411	-6.9869	-5.0449	-4.7934	-4.994	-4.8716	-6.1612	-6.9114	-4.2396	-5.952	-6.6928	-4.9096	-6.8738	-6.1551	-5.5659	-4.3125	-5.1103	-6.5501	-5.656	-4.7371	-5.5692	-4.3658	-6.126
0.6345	0.12437	-0.82872	-0.92534	0.90366	0.98529	-0.56918	-0.10217	0.76418	0.2399	1.11	0.82403	-0.086003	1.6608	0.43252	-0.67483	-0.012054	-0.92188	-0.40442	-1.4657	2.0834	1.7413	-0.71583	-1.2498	-0.3302	2.2512	-0.31533	1.1885	0.7188	-0.2845	0.3188	-0.23053	2.2199	0.93367	0.77783	-0.29773	-0.82147	-0.71544	-0.11362	1.1067	-0.27517	-0.69366	0.43368	-0.01584	-0.18186	-0.65611	-0.060955	1.3492	-0.52725	-1.7842
1.9175	2.7436	2.0027	1.7648	4.3621	2.4828	3.5569	5.1612	0.72051	3.1437	4.1317	2.6526	2.9613	1.1832	1.5306	3.6339	4.1389	1.9021	3.4366	2.7729	3.1483	3.6604	2.77	2.8337	2.2814	2.73	3.0232	3.285	2.8904	5.3825	3.2199	2.2807	1.3854	3.2043	3.7449	3.5611	3.9482	1.2632	3.111	0.75988	4.5891	4.0995	2.381	3.0635	2.6562	4.8027	2.4782	2.3221	4.314	3.66
-14.11	-14.166	-16.055	-15.956	-15.234	-14.279	-14.765	-14.321	-13.542	-15.613	-15.394	-14.173	-15.403	-14.211	-14.126	-14.042	-16.126	-15.588	-13.569	-16.084	-14.092	-14.764	-15.755	-14.033	-15.193	-14.037	-14.434	-15.037	-14.462	-15.78	-14.671	-13.863	-13.272	-14.633	-13.645	-15.214	-15.513	-15.343	-14.046	-15.884	-13.557	-14.568	-13.382	-16.623	-16.272	-14.142	-14.821	-14.674	-14.723	-14.915
-12.357	-14.573	-14.752	-16.36	-16.547	-14.406	-15.144	-13.503	-14.005	-14.617	-14.563	-13.072	-14.787	-15.532	-15.098	-15.709	-14.826	-14.597	-13.528	-14.543	-14.459	-14.556	-14.314	-15.611	-13.709	-14.789	-15.158	-13.547	-14.562	-15.312	-15.667	-14.588	-15.022	-13.875	-14.232	-15.674	-14.088	-15.585	-14.989	-13.71	-15.324	-14.316	-14.83	-16.077	-14.639	-13.533	-14.763	-14.533	-15.297	-14.958
-6.2673	-4.9275	-5.4952	-3.1486	-4.7536	-4.2306	-6.3122	-3.9987	-4.8858	-4.6262	-3.142	-3.5539	-4.0516	-3.5891	-5.3274	-3.7641	-3.7159	-3.6788	-4.9322	-5.3026	-3.8324	-4.5258	-2.9156	-4.6903	-5.5685	-4.5744	-4.0936	-4.4213	-4.8222	-3.5654	-5.4723	-4.8014	-6.3103	-3.5029	-4.279	-4.1113	-4.4795	-4.0859	-4.1406	-3.9009	-5.0326	-3.9213	-4.5772	-5.5518	-5.1217	-3.5656	-5.4793	-5.044	-5.4052	-3.9427
-2.0058	-4.5154	-3.9118	-3.515	-4.9347	-3.9419	-4.093	-2.2041	-3.4836	-4.2578	-3.6362	-4.2448	-4.8983	-3.6123	-5.6702	-3.5025	-4.5124	-2.7271	-1.8732	-3.0065	-3.0945	-3.6185	-3.6536	-2.5264	-4.1107	-3.3125	-4.5285	-3.8113	-4.8029	-2.29	-3.7996	-2.0851	-4.3524	-4.685	-3.2071	-4.6718	-3.4632	-2.4108	-4.4099	-5.3127	-4.1253	-2.4711	-4.0431	-5.2935	-3.8046	-3.1232	-3.1164	-2.2348	-4.9576	-2.1923
1.1641	0.11444	0.78653	0.53356	-0.76103	0.51647	-0.26464	0.5135	-0.4449	-0.53549	-0.96569	-1.3786	0.47489	-0.28317	-1.8197	-0.74995	0.19648	-0.14339	0.7469	-0.30629	-0.59288	-1.9992	1.3978	-1.874	-0.3167	2.157	-1.4834	-0.70186	-1.2893	1.1764	0.29115	0.70367	0.59739	-0.54758	0.038987	-1.4493	0.31628	-1.4079	0.18151	-0.34737	1.0485	0.548	-0.11687	0.45607	-1.6746	1.7041	0.48814	-0.02949	-0.86839	-0.53018
-7.215	-6.3517	-6.305	-8.3244	-8.8967	-7.4818	-8.8403	-8.585	-7.3527	-7.3786	-8.4301	-9.1213	-7.9856	-8.2429	-6.5625	-8.1493	-5.978	-6.659	-6.9463	-7.2406	-8.4857	-6.694	-7.7317	-9.1875	-8.5431	-8.2973	-9.2928	-7.7707	-7.5612	-7.077	-8.0403	-7.2058	-9.1594	-7.7828	-7.4747	-9.518	-7.4839	-7.848	-6.4428	-9.5177	-8.7047	-9.4324	-5.6561	-9.1293	-6.8205	-8.6734	-8.1176	-7.0181	-6.7964	-8.0555
0.76458	0.48992	0.49266	-0.19943	1.4698	0.96211	-0.60835	1.2034	0.5529	0.03588	0.51821	0.45508	1.104	0.17908	0.033661	-0.64584	1.1873	0.86038	1.5061	-0.44747	-1.8306	1.497	0.46297	-0.68641	-0.036346	0.48836	1.7072	-1.6739	0.52243	-0.10736	-0.60494	1.8519	0.40782	-0.5033	0.84249	1.0056	-0.88982	-0.26702	1.2279	0.32509	-0.82744	-2.431	1.2404	-1.0362	0.021817	1.8064	0.36144	-0.45864	1.1361	0.15792
-20.192	-20.552	-20.391	-20.514	-21.531	-20.864	-22.275	-20.715	-22.488	-21.694	-21.174	-20.565	-21.384	-21.468	-20.258	-20.083	-19.783	-21.323	-20.85	-21.1	-19.921	-19.201	-20.474	-18.756	-21.749	-22.571	-20.177	-20.437	-21.963	-22.159	-20.385	-20.7	-21.012	-21.122	-21.724	-19.971	-20.81	-20.474	-20.261	-20.5	-22.79	-21.563	-17.98	-20.831	-21.377	-19.486	-18.295	-20.193	-21.765	-19.397
6.221	6.8539	5.1587	6.6334	5.8752	5.3681	6.3742	5.5794	4.5718	5.9811	5.7632	7.2145	5.2286	5.7251	4.1059	4.9373	6.1828	4.8918	5.4952	6.1887	5.2404	5.194	6.6924	3.8224	5.5034	5.6745	7.5294	5.4937	3.3895	6.1729	3.8809	4.843	4.4595	5.5611	6.566	5.0546	6.7593	5.9362	5.8614	5.3606	4.3695	6.0204	5.0593	4.5194	4.8393	5.3231	4.4073	7.0091	5.087	5.1237
-11.493	-13.278	-12.214	-12.589	-12.453	-10.942	-13.992	-14.242	-13.394	-13.616	-12.506	-13.535	-12.913	-11.627	-11.877	-14.198	-13.833	-14.2	-12.553	-13.353	-14.216	-12.561	-13.198	-13.284	-13.606	-12.947	-12.111	-13.054	-12.33	-13.407	-11.489	-12.5	-11.586	-13.421	-12.786	-12.939	-13.361	-13.031	-12.692	-13.67	-12.534	-12.864	-13.982	-12.778	-12.704	-11.633	-14.682	-13.809	-12.478	-13.387
-0.1919	-0.18264	-1.9549	-0.15791	-0.97147	-1.1705	-2.7678	-0.085422	-0.57245	0.2442	-0.40138	0.058267	-0.97093	-1.1466	-0.52991	-0.048964	-1.2892	-0.47888	-2.1462	-0.69537	-0.736	-0.24003	-1.6299	0.42939	-2.1261	-1.4992	-1.5261	-1.3641	-1.711	-1.3062	-0.61726	-1.1191	0.97529	0.27052	-0.050702	-0.62714	-1.0059	-2.1588	-1.2885	-1.1397	-0.59064	-1.2409	-1.8835	-1.5917	-2.0261	-1.4055	-0.27943	-1.246	0.16194	-2.8463
7.7901	7.8777	8.3554	10.354	8.5106	6.8413	9.0438	7.6576	7.6908	7.7121	6.4758	7.4915	7.7958	7.8627	8.6284	7.9774	8.3914	8.7243	8.2275	6.506	6.9218	8.1333	7.96	9.2188	9.0354	8.4029	7.5841	7.2525	7.5479	9.2024	8.2859	7.9824	7.1618	7.1247	6.9525	8.223	6.6019	7.5826	8.0787	7.5356	8.1646	8.2527	6.8925	8.6441	10.018	7.2451	9.1062	6.3557	9.2154	8.3592
7.2089	7.0457	7.5445	6.1542	8.5971	6.5741	7.2597	8.1055	6.5266	7.5054	7.5363	6.6561	6.4522	7.3171	5.6393	5.9155	7.7874	7.7096	7.5763	6.2699	6.7669	6.6366	7.2161	6.4924	6.4001	6.9957	6.6633	7.8265	7.0155	7.4032	8.0209	6.4839	7.6755	6.5391	8.3866	7.3334	8.5488	6.7734	7.4454	7.9846	8.3056	7.5011	8.0633	5.5216	7.927	7.0794	8.1194	8.6678	6.9089	4.9433
-10.435	-12.975	-11.316	-10.453	-10.612	-12.495	-11.847	-11.821	-10.878	-9.6358	-11.42	-10.337	-12.53	-12.234	-12.2	-11.333	-11.155	-10.148	-11.448	-10.997	-10.897	-12.095	-11.663	-13.122	-11.05	-11.937	-12.08	-11.661	-12.522	-10.624	-12.83	-12.127	-12.359	-11.015	-11.295	-12.393	-13.008	-11.406	-13.295	-11.803	-12.767	-10.886	-11.203	-11.101	-11.222	-12.475	-9.8025	-10.684	-12.874	-11.553
4.5356	4.8683	5.3769	4.4557	4.7026	6.2971	5.0064	4.4668	3.5861	5.1331	4.6243	3.8131	4.2593	3.3804	4.6499	4.36	4.9912	5.3788	4.019	5.3001	5.8744	3.2751	5.0764	4.2466	3.5908	4.6924	5.0437	6.496	5.0076	3.9656	5.0633	5.0044	7.8254	3.1809	4.0039	3.9389	5.0784	3.3256	4.1185	4.4274	4.5864	3.7544	4.8575	7.0439	5.381	4.226	5.5479	5.2621	6.4104	5.481
5.8216	4.6114	5.2334	5.994	4.7332	4.5475	5.4547	3.9607	4.3606	4.4945	5.0527	5.026	4.441	6.4201	6.3434	4.6892	5.1662	4.0253	5.3971	4.0683	5.5985	5.6661	5.1237	5.1398	3.7246	5.1697	5.0753	5.4035	4.2198	5.1577	4.3475	4.6291	4.2231	5.9299	5.6595	3.1702	4.5785	5.6136	5.1831	5.0134	4.1047	6.4996	3.6473	5.1489	4.7984	4.891	4.2209	6.1573	4.5749	5.3699
2.7227	2.1827	1.8164	1.7725	2.1527	2.5506	1.0629	1.4363	3.2136	1.2361	1.7296	0.26122	2.4883	-1.6635	1.5997	0.74157	1.736	2.8779	2.0881	3.1304	0.97375	1.4974	2.2758	2.2672	1.8679	1.12	1.9383	0.31474	2.2118	1.6427	2.8583	2.4545	0.88514	1.1172	1.4694	1.5554	1.4765	1.5898	2.3908	1.5449	0.82365	1.5977	2.1128	1.8883	2.8672	2.0634	1.6075	2.183	1.4713	0.5148
-5.0536	-6.1521	-5.3456	-5.5845	-5.6728	-6.6808	-6.8158	-5.1719	-4.4312	-4.8433	-6.824	-5.5522	-6.8033	-6.9354	-6.6313	-6.056	-5.748	-6.3508	-5.2633	-5.975	-6.086	-6.9024	-5.0776	-5.3676	-6.3705	-5.3664	-6.2898	-6.2442	-4.6849	-5.7461	-6.2584	-5.5167	-5.6016	-5.8745	-5.5984	-5.9952	-7.114	-5.0544	-6.6798	-5.8169	-6.1105	-6.1291	-5.7649	-6.8244	-6.4922	-6.3909	-4.2809	-4.6807	-3.7714	-5.9483
-5.5331	-6.1086	-6.0905	-5.5703	-6.5463	-5.6696	-5.3204	-7.6068	-6.0728	-6.5155	-5.3566	-5.6088	-6.2822	-4.8566	-5.1709	-5.4254	-6.0115	-4.9965	-4.0157	-6.6421	-5.329	-4.973	-6.0593	-5.2353	-4.3694	-5.3661	-5.5324	-5.5073	-6.2541	-6.5586	-4.5818	-4.9039	-5.8796	-5.9678	-6.2086	-6.0878	-4.0977	-6.0444	-6.6958	-4.8554	-5.0068	-5.0882	-7.1819	-8.1377	-6.495	-6.3462	-5.0901	-4.5912	-3.4591	-6.7091
-6.2676	-5.7368	-6.5192	-6.6095	-6.1549	-3.6812	-5.0565	-6.1845	-4.7819	-5.2325	-6.211	-5.8334	-4.4736	-4.5307	-6.8158	-6.764	-5.2113	-6.9548	-5.8871	-9.0027	-4.5439	-6.0102	-5.3757	-4.9531	-6.6021	-5.8482	-6.724	-6.5278	-5.6391	-6.9384	-7.9123	-4.6661	-5.7257	-4.8784	-6.0995	-5.2238	-5.6482	-5.5622	-6.4735	-5.3386	-5.7737	-4.9453	-5.5361	-4.6855	-5.5274	-7.789	-5.6028	-5.15	-5.1804	-3.7735
-12.206	-12.226	-14.233	-13.649	-11.899	-12.25	-10.755	-12.623	-13.875	-13.066	-12.821	-11.77	-11.867	-12.845	-13.065	-11.429	-12.071	-13.589	-13.826	-13.69	-13.491	-12.097	-13.34	-13.665	-12.915	-13.81	-12.602	-12.508	-12.86	-13.121	-12.226	-12.808	-12.656	-13.286	-15.14	-12.912	-13.279	-13.533	-12.105	-14.223	-12.148	-14.237	-13.599	-12.788	-13.772	-13.337	-12.141	-13.237	-14.104	-12.367
-11.403	-10.537	-10.398	-11.688	-12.222	-11.841	-11.109	-10.953	-10.419	-12.422	-10.966	-10.3	-10.696	-10.499	-12.162	-8.663	-10.986	-9.8702	-11.721	-8.9736	-11.143	-10.363	-12.24	-9.7357	-10.501	-9.8581	-11.216	-10.904	-10.771	-9.5516	-11.593	-11.443	-10.478	-9.4151	-9.9889	-9.9385	-11.072	-10.798	-10.215	-11.15	-10.675	-9.8951	-10.342	-11.804	-12.456	-10.23	-10.912	-11.527	-11.383	-11.433
4.8652	6.2489	7.1369	5.4009	4.1406	4.9975	5.4814	7.3761	5.0739	5.8689	5.8754	4.8048	6.4244	6.096	5.5609	5.4901	5.9787	5.1541	7.1428	4.669	5.54	4.7741	5.2579	7.3404	5.5528	5.9816	4.5162	6.5018	7.1258	5.3805	5.2015	3.5487	4.6747	5.1838	7.2092	5.0614	6.7113	5.8274	6.1798	5.4744	7.2578	7.366	5.0132	7.0846	6.2012	5.7331	5.6924	5.0193	5.0489	4.9024
4.8987	4.9636	4.3935	5.3813	5.8788	2.6287	4.5603	3.6703	4.8569	6.2187	4.3498	4.9841	6.7598	4.7637	4.2185	5.031	5.8132	5.5346	5.737	5.3898	4.7025	4.4447	5.4831	4.3831	6.5497	3.2066	5.123	5.3597	4.7451	6.3407	5.9948	4.1213	4.238	5.4061	4.4022	4.0259	4.9304	6.0031	5.0728	5.0983	4.683	5.2507	4.283	5.6373	5.1371	6.8942	5.0643	5.0556	6.0032	3.5408
-10.981	-9.387	-8.471	-10.527	-9.5801	-10.523	-9.3581	-10.112	-11.064	-9.8529	-8.7295	-10.053	-10.814	-10.448	-10.693	-10.351	-9.8707	-9.776	-9.5262	-9.1509	-11.855	-8.9613	-10.859	-10.129	-10.074	-11.395	-10.545	-9.7549	-11.689	-11.046	-8.5052	-11.226	-10.16	-10.457	-11.189	-10.568	-11.172	-9.0141	-11.217	-9.2576	-10.136	-9.1786	-10.238	-10.62	-11.032	-10.428	-9.3994	-10.344	-9.3879	-9.3809
-0.10088	-1.3194	0.00079991	-0.039843	0.42921	-0.62218	-1.0444	-0.076484	0.67967	0.17672	0.33104	-0.10582	1.1421	1.0295	-0.39829	0.89584	0.0097324	-0.37343	0.045971	-0.2628	-0.708	0.31448	0.075455	-0.94129	0.0064963	-0.66877	-1.0336	-1.4809	-0.79237	-0.31107	0.027503	-0.50276	-1.7241	-0.31952	1.3008	0.23752	-0.32288	0.12153	0.3015	-0.93752	-0.33366	0.49556	-0.45524	1.1635	2.9584	-0.26614	-0.55717	0.045568	-1.3128	-0.65717
6.8531	7.0686	5.8456	6.1094	6.7435	4.992	6.7023	7.4312	4.0597	8.6997	7.8797	8.1782	7.0204	6.7466	4.5911	7.461	7.1813	7.2112	6.7361	6.9554	6.7425	5.6314	4.7988	6.5256	6.4968	7.8626	6.9436	6.948	6.6883	7.5535	5.8215	6.4856	6.5751	6.7246	6.4028	6.3488	6.2372	6.3938	6.2994	7.175	5.6543	7.9279	5.5236	6.5982	5.9262	5.2554	5.6009	7.5363	5.9161	6.5564
-20.805	-21.669	-23.45	-22.407	-21.226	-22.279	-20.936	-22.645	-22.247	-23.183	-21.793	-23.025	-22.084	-22.366	-22.323	-22.718	-22.108	-21.436	-21.937	-23.31	-23.361	-23.132	-21.894	-21.869	-21.754	-22.286	-20.613	-22.018	-23.37	-23.079	-19.502	-21.763	-21.228	-22.499	-21.807	-21.93	-22.331	-22.558	-22.718	-22.23	-21.37	-22.742	-21.879	-23.782	-21.712	-22.082	-21.089	-22.359	-22.064	-22.267
-3.9836	-2.1737	-3.7028	-4.6765	-3.4834	-4.6619	-3.8951	-4.3192	-3.2295	-4.8599	-4.3305	-2.9754	-2.7103	-3.3975	-2.5502	-3.2448	-4.8443	-4.2197	-3.4809	-1.9248	-4.2287	-3.8774	-4.3967	-3.6135	-3.397	-3.4868	-3.6176	-4.5771	-4.6878	-3.2756	-3.5389	-3.721	-3.8301	-3.5778	-2.4539	-3.7372	-3.9297	-3.9892	-2.7513	-4.2675	-3.2437	-4.5546	-3.918	-4.9053	-3.7797	-2.4996	-2.3758	-3.2659	-2.8984	-4.5788
-10.657	-11.847	-10.839	-11.417	-11.689	-10.954	-11.003	-11.489	-10.259	-12.134	-10.347	-10.877	-12.109	-11.257	-11.404	-10.662	-10.182	-11.32	-11.04	-10.601	-11.031	-11.449	-10.802	-9.5245	-8.8857	-9.3008	-11.018	-10.762	-10.793	-9.8906	-10.097	-12.095	-11.422	-10.651	-9.6549	-11.023	-11.829	-11.143	-11.072	-10.421	-12.175	-9.8105	-12.782	-9.3425	-12.426	-9.8826	-9.1751	-10.254	-11.727	-11.939
-8.5436	-9.1298	-8.8037	-9.4774	-8.192	-9.761	-8.7572	-9.0228	-10.195	-8.1079	-9.5566	-7.2262	-8.5497	-9.8691	-8.5353	-9.5537	-8.1161	-9.8582	-8.9854	-10.591	-9.8258	-9.8019	-7.9685	-10.082	-8.8923	-9.2082	-9.0806	-9.8329	-8.2966	-11.237	-9.499	-9.5031	-8.0109	-8.4002	-9.7583	-8.7912	-7.2166	-8.2406	-8.4558	-10.685	-9.7107	-8.4423	-8.7432	-7.286	-10.029	-9.8878	-9.812	-10.236	-8.2591	-10.088
5.2596	4.0127	6.6368	6.0995	6.2182	4.5034	6.8986	5.2601	5.3908	6.2225	5.1629	6.1561	6.1551	4.8686	4.9093	5.9861	7.2166	5.4544	4.6567	4.3847	6.3628	5.396	4.1378	5.2014	5.775	4.4792	4.7935	5.0271	5.7844	4.4913	5.4305	5.2232	6.521	7.2907	5.2141	6.5062	5.296	5.7827	5.223	5.4601	6.5968	5.336	7.1418	7.2131	6.4322	5.951	6.5447	4.6366	5.7043	4.7896
-1.5334	-0.7367	-0.86908	-2.7248	-2.33	-1.4675	-0.14336	-0.86914	-1.531	-2.3167	-2.5162	-0.92691	-2.451	-1.0448	-1.6085	-1.6645	-1.5713	-3.9176	-1.1294	-1.7853	0.038243	-1.9666	-0.52687	-0.57365	-1.7706	-1.3571	-0.59101	-0.75717	-1.9834	-0.31044	-1.6231	0.22512	-1.0807	-2.3032	-0.9452	-0.38261	-2.1095	-1.3449	-2.0026	0.1832	-1.2149	-3.1517	-1.0102	-2.8258	-2.4496	-0.52351	-0.92182	-0.32505	-0.91713	-1.5724
-1.1627	-1.9863	-1.1543	-2.0845	-1.5001	-1.2433	-1.4346	-0.74574	-1.0396	-1.8186	-1.962	-2.5012	-3.6918	-1.2265	-2.266	-1.2694	-0.54131	-0.36387	-0.9404	-2.4622	-3.0329	-2.6261	0.44747	-2.6074	0.13443	-2.1209	-1.2474	-0.47159	-2.4351	-1.4491	-0.97691	-2.6023	-3.3591	-1.2908	-2.5754	-2.6332	-0.6656	-1.1354	-2.9386	-1.7706	-2.1959	-1.0335	-1.0447	-2.1906	-2.2702	-1.1223	-1.3122	-1.1919	-1.7513	-0.5578
-4.675	-3.6096	-3.8956	-3.1731	-3.071	-3.129	-3.3184	-2.8898	-4.5965	-2.8755	-4.5898	-2.0232	-5.5477	-4.7039	-3.1279	-4.7122	-3.1866	-5.715	-4.8411	-4.6474	-2.5026	-2.9898	-4.2787	-2.6285	-4.4123	-4.2493	-3.1487	-4.3107	-2.7318	-2.2163	-4.3249	-4.8571	-3.2232	-2.8541	-5.8517	-4.8491	-3.0232	-2.343	-5.3637	-5.725	-4.4796	-3.4741	-5.8632	-4.5705	-3.8715	-3.9798	-3.728	-3.9663	-5.093	-5.2327
-5.9314	-3.9223	-2.6144	-4.487	-5.5277	-5.0046	-3.0529	-5.2901	-4.6095	-3.8026	-2.9402	-4.3179	-3.9687	-3.2773	-4.016	-5.0873	-4.3804	-5.057	-4.5761	-5.0035	-4.1305	-5.2913	-3.7893	-5.4444	-5.1917	-3.2144	-5.0512	-5.021	-4.6415	-4.4283	-2.9427	-7.1933	-5.4737	-3.0525	-4.1517	-2.9495	-2.6095	-5.8204	-3.8198	-4.1455	-4.3892	-3.502	-4.6269	-4.8862	-2.9047	-4.2867	-3.7015	-3.8439	-5.2772	-4.0864
1.3427	0.29535	-0.59001	0.7566	-0.36266	1.8642	0.12606	0.8501	0.30249	0.50475	1.0859	-0.67063	0.69442	0.70782	-0.43692	1.0932	-1.109	0.31086	0.16602	0.18378	0.069807	1.0812	1.4313	0.78454	-0.10091	0.88749	0.5495	0.058104	-0.27831	-0.66858	-0.11414	-1.5064	0.67316	-0.078097	0.15179	1.1691	0.89198	1.4983	0.89664	-1.0075	2.0659	0.86777	-1.0782	0.31861	0.13658	1.2411	0.23993	1.0554	-1.1209	0.56865
-3.4502	-3.2001	-2.6336	-2.2963	-1.7282	-3.2073	-1.2654	-3.0969	-2.7225	-2.2698	-3.7964	-1.2464	-4.0852	-2.5934	-1.7018	-2.0037	-1.1761	-2.8836	-3.9096	-1.8388	-2.7493	-4.8081	-2.9885	-2.0448	-2.2477	-2.6862	-2.9908	-2.605	-0.76248	-2.8173	-3.0299	-4.0398	-1.8948	-0.38543	-3.5136	-1.9212	-1.5835	-3.1493	-3.3686	-1.4092	-1.7779	-2.6557	-2.2479	-3.584	-2.3548	-2.395	-4.8188	-3.9792	-2.2541	-2.3048
-3.3939	-3.8075	-3.5275	-5.5873	-4.8201	-4.7721	-6.9157	-5.0809	-5.0208	-4.0776	-5.1393	-4.011	-6.4823	-3.5522	-3.9422	-4.2324	-5.551	-3.8767	-5.978	-4.6122	-4.2869	-4.7064	-4.2465	-3.5797	-6.2708	-4.6455	-4.9908	-4.2617	-5.5948	-3.8841	-5.4577	-3.373	-4.7426	-6.2704	-4.3468	-5.4795	-5.7477	-4.0751	-4.672	-6.168	-4.6616	-5.1398	-8.2999	-3.5951	-5.4417	-3.3553	-6.4573	-4.3972	-5.1878	-3.226
-2.1454	-4.0075	-1.4961	-3.1819	-2.8872	-3.1324	-3.3979	-2.5578	-3.8244	-1.1117	-2.4658	-2.9667	-2.8589	-2.9306	-3.1986	-3.1036	-2.6166	-4.0602	-2.4585	-2.8436	-1.7344	-1.821	-1.6066	-3.1259	-2.7468	-2.5676	-3.0795	-4.1198	-3.0879	-3.0125	-0.44283	-0.76328	-2.3052	-2.3331	-0.38614	-2.5552	-3.3406	-2.1354	-1.2854	-4.4918	-3.0531	-0.79204	-3.9521	-1.9082	-2.5917	-1.7457	-2.9458	-1.7941	-2.864	-2.2177
-10.09	-9.6195	-11.037	-10.862	-10.636	-9.7158	-8.4321	-10.713	-11.502	-11.176	-11.482	-11.327	-9.3926	-10.575	-11.298	-10.167	-10.354	-11.452	-10.382	-9.6963	-11.456	-9.865	-11.415	-11.478	-10.473	-9.9956	-9.9057	-11.221	-12.004	-13.651	-11.679	-10.608	-10.158	-11.197	-10.062	-10.997	-10.773	-10.045	-11.826	-10.371	-9.5443	-12.576	-9.9656	-11.066	-12.095	-10.708	-11.252	-11.405	-11.293	-10.499
-5.8296	-7.0153	-7.0788	-6.4725	-4.5789	-7.9109	-7.7504	-7.0857	-6.1616	-5.9839	-6.2821	-6.4716	-4.6013	-6.3528	-7.3964	-6.8396	-5.4545	-6.6878	-8.2648	-6.3775	-6.2166	-7.3614	-7.258	-6.2468	-5.5075	-5.7688	-6.2367	-5.4934	-6.2568	-7.2837	-6.5955	-7.1129	-6.0828	-6.9268	-6.07	-6.9127	-6.2467	-5.6529	-5.3939	-5.8	-7.247	-6.8332	-6.6857	-6.4829	-6.6403	-7.2686	-6.3931	-7.7474	-6.3017	-6.2352
-8.7803	-11.562	-8.9932	-7.5579	-9.0636	-9.0477	-8.9129	-7.9342	-9.078	-7.9413	-6.7462	-8.7484	-9.295	-9.1847	-9.0493	-9.5791	-9.0866	-7.9276	-9.4602	-9.0533	-8.8872	-8.9597	-7.9022	-9.8096	-9.0064	-9.606	-9.2702	-7.5723	-8.8685	-9.3055	-8.5128	-8.2833	-8.9329	-8.9345	-9.5925	-9.1557	-9.494	-10.282	-9.3483	-9.1143	-9.8895	-8.5183	-10.612	-8.3152	-9.9403	-8.1951	-7.5709	-9.6062	-9.5592	-9.0696
-10.107	-9.5148	-10.753	-9.8177	-9.7183	-10.289	-9.1428	-10.8	-10.286	-10.262	-10.07	-10.292	-11.326	-10.872	-8.304	-10.925	-10.082	-9.3976	-11.412	-11.078	-10.057	-10.135	-10.374	-9.5236	-10.393	-11.13	-10.235	-10.348	-9.5193	-9.1205	-10.235	-8.9818	-9.7302	-9.0693	-9.7468	-9.8785	-8.5152	-10.44	-10.035	-9.9521	-11.28	-10.451	-9.9194	-9.7453	-9.3589	-11.028	-10.116	-10.828	-9.6346	-8.6149
3.6977	2.9941	2.5885	3.0532	2.1867	3.0693	2.186	2.9286	4.1889	2.5936	4.6197	2.7917	2.5914	3.0923	4.2889	2.0713	2.9622	3.1607	2.9321	2.772	2.0762	3.4306	4.1305	2.0908	2.7734	2.7923	3.0726	3.4803	2.6523	2.9507	4.2306	2.8757	4.6155	2.3427	2.9203	4.9857	3.7671	2.5766	2.2286	3.0751	3.1119	0.76323	2.2841	1.8832	3.3619	4.8494	2.8096	1.6919	4.6193	3.7875
-12.014	-13.299	-13.529	-13.685	-14.25	-12.428	-12.841	-13.342	-12.137	-13.611	-14.732	-12.918	-12.414	-13.32	-14.091	-13.7	-12.854	-14.844	-12.899	-14.545	-15.877	-15.934	-12.654	-12.584	-13.163	-13.822	-12.882	-13.178	-14.484	-12.335	-13.15	-13.216	-12.806	-14.489	-12.934	-13.497	-13	-13.268	-12.387	-13.266	-14.149	-12.995	-11.535	-12.314	-12.203	-12.599	-12.091	-11.74	-12.076	-14.611
7.0125	6.8693	7.7006	5.7632	7.8504	7.0167	8.4403	7.2407	5.862	4.7823	6.1348	6.5796	5.9253	6.0814	6.7533	7.7781	6.0972	6.9921	6.3591	7.3369	7.8253	7.0913	6.4685	5.8921	6.5363	6.9684	8.3985	7.6107	7.1154	6.6061	8.318	6.1751	6.5122	6.8753	7.0134	6.1913	6.6778	5.6359	5.1751	5.7335	6.6935	5.8093	8.6117	5.7984	6.1417	7.7156	7.7376	6.5647	7.5979	7.094
-2.2255	-1.4876	-2.1404	-0.35612	-1.265	-2.8074	-2.1252	-3.4872	-3.0205	-1.494	-0.28733	-2.7932	-0.7003	-2.1499	-0.76954	-2.9692	-0.49897	-2.647	-0.79366	-0.008251	-1.8994	-1.9118	-3.0607	-1.0635	-1.0723	-2.8363	-3.1464	-1.1547	-0.14338	-1.8872	-1.0037	-2.7985	-1.4105	-2.2338	-0.76861	-1.9015	-3.7634	1.2987	-2.106	-0.88653	-0.75746	-0.041502	-1.9047	-2.2661	-3.5198	-1.6933	-1.7399	-0.070184	-1.5963	0.66986
-1.9315	-0.33284	-1.7052	-0.6303	0.2116	0.79865	-0.7434	-1.0647	-2.4014	-0.50869	0.4266	-1.8088	0.5965	-0.060057	-2.3588	0.098462	-0.4719	-0.7744	0.22998	-1.448	-0.23797	-1.3806	-1.0123	0.066212	-0.82673	-1.3889	0.36141	-1.3933	-2.0561	-1.4367	-0.2164	0.72341	-2.0733	-0.61316	1.4625	-0.99631	0.49141	-1.1309	-0.28333	-1.0785	0.74948	0.13728	-0.90131	-2.3441	-0.86215	0.18213	-0.88343	-0.43653	0.46561	-2.7993
-10.294	-11.31	-11.757	-9.3147	-10.707	-11.349	-11.641	-11.212	-10.844	-9.9003	-10.301	-10.414	-10.243	-13.082	-10.006	-12.057	-11.045	-8.9652	-9.9922	-11.052	-10.637	-11.391	-11.799	-11.381	-9.3256	-11.314	-9.7094	-9.5334	-11.197	-12.029	-11.452	-11.86	-9.7414	-9.547	-10.104	-12.292	-7.989	-11.508	-9.4619	-11.457	-9.6896	-10.022	-11.005	-12.389	-10.176	-12.188	-8.8835	-10.238	-9.6664	-10.979
-15.01	-14.151	-13.345	-13.657	-14.476	-13.98	-15.593	-14.628	-14.16	-13.924	-15.205	-14.205	-15.474	-13.155	-13.509	-14.482	-13.764	-12.873	-15.091	-13.17	-13.366	-13.726	-12.765	-14.23	-14.492	-15.032	-14.014	-15.19	-13.801	-14.851	-14.716	-14.921	-14.83	-14.503	-14.377	-14.981	-13.144	-14.509	-14.077	-14.267	-14.2	-13.358	-13.017	-13.305	-13.387	-13.476	-14.438	-13.436	-12.037	-13.864
-9.3348	-10.89	-7.7668	-9.4794	-7.7748	-7.9328	-9.0136	-9.5035	-8.9771	-8.7285	-8.3424	-9.06	-8.0201	-9.5923	-10.548	-8.0023	-8.6411	-8.4765	-9.0241	-7.3764	-9.5403	-9.2166	-8.841	-9.3717	-10.152	-10.094	-8.7891	-7.9095	-8.958	-8.8345	-9.1353	-8.8786	-9.0115	-10.35	-8.6687	-9.3474	-9.9057	-8.9616	-8.6575	-9.2422	-9.9872	-8.9802	-8.6542	-9.8069	-8.5036	-10.533	-8.8033	-8.4499	-8.4635	-9.6815
-22.398	-21.903	-21.905	-19.838	-22.747	-23.986	-21.981	-23.309	-22.587	-21.934	-20.94	-23.13	-21.202	-21.414	-21.383	-22.974	-21.873	-22.923	-21.681	-23.561	-21.807	-23.063	-22.851	-20.608	-22.632	-22.021	-22.085	-22.511	-21.014	-22.55	-22.949	-22.938	-21.676	-21.854	-22.812	-22.043	-20.756	-22.675	-22.28	-22.312	-22.152	-20.859	-21.682	-20.846	-21.468	-22.127	-22.183	-22.58	-24.527	-21.83
-12.668	-14.073	-13.315	-14.095	-14.226	-12.522	-13.978	-12.844	-11.768	-15.045	-13.804	-14.257	-13.539	-12.939	-12.219	-13.553	-12.205	-11.876	-14.833	-12.952	-11.744	-13.939	-12.751	-14.685	-13.799	-13.837	-13.359	-14.47	-12.913	-13.178	-13.184	-12.57	-13.387	-14.65	-12.772	-13.877	-13.807	-12.244	-13.997	-13.249	-13.191	-13.96	-12.969	-14.372	-12.176	-12.573	-13.439	-12.903	-11.344	-13.563
-2.0711	-0.33562	-1.4685	-0.20314	-0.2472	-0.46511	-0.80049	0.60774	-1.8614	-2.3303	-1.9867	-1.9593	-1.2851	-1.9704	-1.2948	-1.9924	0.24271	-0.97663	0.68583	-1.8201	0.48864	-0.94684	0.30166	-0.13868	-1.9853	-0.11251	0.10621	-0.7687	-0.41996	0.095637	-1.5147	-1.9662	-2.2929	-2.0027	-1.1178	-1.102	-0.35643	-1.114	-0.55173	-1.4392	-0.18075	0.95422	-2.0939	-1.0916	-0.46933	-1.3756	-0.90623	0.12621	-0.020226	-0.96618
7.0466	8.6709	5.4286	7.8497	5.2079	6.6962	6.9393	6.6125	5.9757	8.5395	6.5971	7.1616	6.4454	6.2005	7.1794	7.337	7.955	6.1467	4.3663	8.2618	6.5412	6.8035	6.4513	6.6944	6.1689	8.0991	6.5569	6.7785	6.7604	6.5484	6.534	6.5993	6.4714	8.2735	7.0575	7.2954	5.5438	6.0166	6.2514	7.5141	7.1204	6.6072	7.6109	6.6117	4.6941	6.7639	8.5988	8.2434	7.0715	5.8702
-3.9553	-4.2272	-4.5556	-3.1266	-3.4726	-3.5695	-3.7197	-4.8833	-4.8542	-3.2405	-3.3407	-5.4158	-4.7458	-5.4204	-3.8993	-4.0958	-6.9065	-4.6982	-4.7992	-4.3995	-5.0637	-2.612	-2.6661	-4.4914	-3.863	-5.5297	-4.3683	-4.7938	-3.4463	-3.8677	-5.2184	-3.0282	-3.7746	-4.0589	-5.1912	-2.6789	-4.9485	-3.4132	-4.1503	-3.9707	-3.4459	-3.4034	-4.373	-2.8913	-4.4929	-3.454	-5.3515	-3.3929	-3.3228	-3.5036
-3.3989	-2.8046	-2.857	-1.7091	-3.5287	-3.4158	-3.5509	-4.1399	-3.3881	-3.547	-3.6251	-2.6142	-2.5267	-2.8688	-4.414	-2.4303	-3.1011	-2.1182	-1.9467	-3.3139	-4.2639	-4.3034	-3.6482	-4.1442	-3.6647	-3.4989	-4.88	-3.0376	-4.0183	-2.233	-3.0018	-2.9079	-2.9384	-2.0626	-1.9352	-4.3677	-3.7658	-3.4301	-1.7184	-2.7412	-3.9627	-2.7191	-4.4678	-3.2475	-4.5249	-2.8953	-3.2172	-2.0637	-3.8203	-1.8409
-14.791	-13.248	-14.871	-14.963	-14.071	-15.431	-14.021	-16.694	-14.507	-14.52	-14.522	-15.331	-14.683	-14.901	-14.147	-13.789	-14.844	-16.336	-16.148	-14.598	-14.572	-15.757	-14.63	-14.765	-14.828	-12.226	-12.845	-15.276	-14.605	-13.548	-12.966	-16.314	-16.14	-15.85	-16.025	-15.347	-14.728	-15.531	-14.688	-15.721	-14.181	-14.378	-15.432	-13.08	-15.851	-16.182	-15.739	-14.771	-15.662	-14.234
-9.4697	-10.793	-9.3444	-11.781	-10.083	-12.898	-9.0194	-11.864	-10.435	-11.135	-10.887	-12.808	-10.4	-11.347	-11.703	-10.601	-9.8048	-10.848	-12.422	-10.402	-12.792	-10.276	-10.805	-11.715	-11.588	-10.873	-11.65	-12.276	-10.404	-10.48	-9.9614	-10.709	-11.812	-9.6381	-11.154	-11.227	-9.8322	-11.094	-9.5013	-10.286	-9.4525	-9.2491	-12.265	-10.261	-10.136	-9.3029	-10.593	-11.718	-9.4969	-10.026
-21.921	-19.948	-21.473	-21.674	-20.256	-21.538	-22.592	-18.625	-20.142	-20.543	-20.836	-21.059	-21.061	-20.872	-20.476	-21.013	-21.916	-20.724	-20.568	-20.97	-21.231	-20.525	-20.279	-19.94	-20.106	-21.597	-21.005	-20.75	-22.429	-20.698	-20.604	-22.391	-22.394	-21.214	-20.928	-19.866	-19.522	-20.593	-20.415	-21.454	-20.06	-21.261	-20.471	-22.2	-21.161	-20.174	-20.477	-21.448	-20.916	-20.574
-13.191	-13.256	-13.701	-12.494	-12.666	-14.045	-12.035	-12.009	-11.741	-13.363	-13.35	-13.141	-14.714	-13.835	-13.071	-11.752	-12.241	-12.219	-13.46	-12.841	-13.174	-14.9	-12.291	-13.091	-14.079	-13.92	-12.595	-13.881	-12.48	-14.91	-13.438	-12.415	-11.752	-12.487	-14.257	-13.123	-14.226	-11.209	-13.974	-14.144	-12.134	-13.333	-12.33	-13.17	-13.284	-13.089	-11.106	-13.249	-13.717	-14.017
6.7206	7.5194	9.1155	7.4064	8.1237	6.943	7.392	7.3652	8.0626	6.8234	9.8918	6.0901	9.1948	8.0267	8.4844	8.1043	6.6568	7.8745	7.8809	8.1219	7.4872	6.6729	8.5781	9.2678	8.659	9.8768	7.359	6.4905	7.1492	7.4607	9.75	8.7538	8.4808	8.464	8.0924	7.0932	9.6695	9.1981	7.9608	8.267	8.1528	7.7996	8.5651	7.4923	8.7358	7.8097	5.7075	7.6043	9.4901	7.4061
-1.8905	-3.2793	-4.4172	-4.5355	-3.6669	-3.6572	-3.801	-3.0247	-2.0429	-3.1883	-2.8261	-3.9887	-4.5643	-3.3587	-2.794	-2.1361	-4.2831	-1.7618	-4.055	-2.554	-2.7785	-3.0282	-2.5062	-3.9698	-3.5355	-3.8884	-1.8375	-2.1782	-3.3621	-3.1618	-2.0927	-2.9023	-3.6962	-3.6595	-3.3393	-1.7703	-2.5298	-3.5032	-1.834	-4.482	-1.8986	-2.9407	-4.6343	-2.2093	-4.1874	-3.5516	-3.1392	-3.8343	-1.945	-3.2169
3.5748	3.8741	1.9099	3.5243	3.5795	3.6145	4.4397	3.3467	2.2626	2.818	2.5086	3.4351	3.409	1.4982	3.1823	2.4128	4.4044	2.0084	2.1438	3.0214	2.2499	2.6148	2.0324	3.0978	2.4647	1.7896	3.2952	1.678	3.7975	2.31	3.3794	3.3784	2.1334	4.4532	2.6637	3.633	4.4581	2.0916	1.8747	2.5328	3.6844	3.1335	2.8655	4.3525	2.845	3.1427	2.8514	3.0486	2.4002	2.9071
0.3763	-1.2691	-1.7813	-0.45522	0.58382	1.0871	-0.89102	-0.29298	0.31066	0.79918	-1.7128	-1.7822	0.53656	0.19288	-0.51197	-0.45074	-0.18154	0.23112	0.58532	-0.42873	-0.18019	-0.21361	-0.93072	0.43776	-0.4089	-0.23557	-0.13788	0.3735	0.49507	-2.4266	0.72271	-0.02939	-1.0912	0.43728	-0.19304	1.5173	-0.27207	0.65232	-0.14096	0.43049	-0.78825	0.10848	-3.5211	-0.65364	-0.15666	-0.15612	0.2574	2.2469	-0.22542	0.88077
-7.8304	-9.2971	-11.005	-8.7148	-9.7507	-8.2858	-8.435	-10.888	-9.0294	-8.9882	-10.244	-8.2071	-8.9198	-10.326	-8.2207	-9.0553	-10.547	-10.078	-10.101	-8.3204	-9.4789	-8.2378	-7.887	-9.7622	-8.1628	-7.8528	-9.3689	-9.1106	-8.5733	-8.8187	-7.6014	-8.9883	-9.3388	-9.6431	-11.131	-9.6022	-9.2825	-9.7513	-9.6004	-8.8257	-11.32	-8.4071	-9.992	-7.7954	-9.059	-8.0835	-8.0427	-9.3042	-9.0636	-9.7978
-21.951	-23.924	-20.945	-21.634	-21.645	-23.025	-21.946	-22.668	-22.325	-19.749	-23.253	-22.281	-21.15	-22.967	-21.833	-22.102	-22.838	-22.293	-23.081	-21.927	-22.455	-21.067	-21.946	-21.893	-22.438	-21.092	-21.074	-23.927	-23.207	-22.21	-21.644	-23.751	-23.972	-21.682	-22.686	-22.539	-22.616	-22.69	-22.337	-22.158	-21.554	-19.076	-22.491	-20.368	-24.196	-19.431	-22.407	-22.846	-21.954	-23.333
-4.4428	-7.9555	-5.4938	-6.5531	-5.5883	-6.4048	-5.6575	-8.262	-5.534	-5.8665	-7.0468	-6.8289	-6.7747	-4.9348	-6.9752	-6.5526	-6.9794	-5.9358	-5.5961	-6.923	-7.2445	-5.8078	-5.6886	-5.6032	-5.2775	-7.0189	-6.5663	-4.9778	-5.1575	-5.6576	-6.0662	-5.2687	-6.3425	-6.0081	-5.2283	-7.7576	-6.3052	-8.1079	-5.4754	-5.8654	-5.5952	-6.0094	-6.5346	-6.2782	-6.5929	-6.3515	-5.8779	-7.9554	-5.3387	-5.3891
-4.0555	-5.1982	-3.4654	-3.1666	-5.0272	-6.3015	-3.4322	-7.6472	-4.3663	-4.9097	-4.2294	-5.385	-4.6108	-6.3707	-3.457	-5.7999	-4.739	-4.6642	-5.1954	-4.8493	-5.3487	-5.2394	-4.3407	-3.3087	-4.4179	-4.1138	-4.1443	-5.1727	-4.7038	-6.299	-3.8962	-6.4803	-3.7162	-6.787	-5.62	-4.9482	-6.0563	-3.8734	-3.9852	-4.9695	-5.4205	-3.6853	-3.9015	-3.6115	-4.9875	-4.7757	-5.1397	-4.5367	-5.279	-5.4207
1.1309	0.77974	0.27901	-0.14665	2.2895	1.2173	0.78757	1.6911	0.77815	-0.4038	0.69005	-1.7933	-0.087599	0.050826	0.45243	0.60385	0.038424	0.79984	0.77911	-0.013656	1.8157	1.2446	-0.43202	0.58627	0.50926	0.41317	0.89815	-0.064786	1.725	-1.6262	0.40693	0.83086	0.59872	0.86012	0.49875	-1.0345	-0.28442	-0.2015	0.50039	-0.5274	2.3308	0.34001	0.77707	0.08711	0.24065	0.74326	-0.78207	0.4497	0.62269	0.016925
-0.26896	0.91551	0.91072	0.16584	1.0322	0.38035	-0.33063	0.86359	1.0277	1.5035	0.47333	0.44622	1.4385	2.3744	2.7164	1.0502	2.4795	1.432	0.42035	0.514	2.3639	0.96389	2.8247	0.98474	0.96832	1.4843	2.3736	-0.18976	0.69227	2.28	1.7899	1.0282	1.696	1.5669	1.2879	2.7044	0.192	0.22997	0.73651	0.37802	2.9139	1.8947	1.2398	-0.4363	1.363	1.5526	-0.47015	1.234	3.4901	1.2101
-0.25963	-0.19616	0.28462	-0.66528	-0.22876	0.4584	0.44108	-1.049	-0.21239	-0.4891	-0.47728	-1.4203	0.6197	-0.25101	-0.0012774	-0.26502	-0.61385	-0.89275	-0.94679	0.10317	0.9544	-0.83051	-0.76702	-1.6419	-1.8331	-0.60452	-0.95227	-1.919	1.8142	-2.6396	0.062172	0.57194	-0.94485	1.0882	-0.47796	0.25016	-0.066325	0.46076	1.1044	-0.76085	-0.98993	-0.59982	1.0387	0.62196	-1.5953	-0.68472	-1.23	-0.78199	-2.1856	0.13127
-6.7776	-5.945	-4.7221	-3.8902	-2.8582	-4.9189	-4.9509	-4.0618	-5.6263	-3.5063	-3.2768	-4.0044	-4.4313	-5.9404	-4.5399	-2.2437	-6.677	-4.4675	-4.2199	-2.9981	-3.9895	-4.544	-4.7707	-3.5511	-3.2853	-4.6581	-3.6077	-3.1511	-3.7899	-5.5491	-4.2567	-2.9109	-4.0561	-3.0821	-3.9309	-4.9406	-2.8586	-6.2979	-4.8089	-4.1762	-3.0925	-3.0426	-3.4367	-5.0661	-3.7136	-3.4025	-4.1433	-3.4366	-2.8054	-4.7559
-14.344	-11.253	-13.971	-13.845	-11.904	-14.124	-13.346	-12.068	-13.363	-13.673	-13.57	-12.114	-12.4	-13.011	-13.127	-12.183	-12.723	-14.41	-11.333	-12.938	-12.96	-10.692	-13.231	-13.691	-14.665	-13.628	-14.146	-13.569	-12.615	-13.109	-15.325	-13.315	-12.738	-13.929	-13.217	-12.685	-13.382	-13.04	-13.263	-12.648	-12.378	-13.631	-13.893	-12.485	-12.527	-12.613	-12.582	-12.66	-11.989	-10.884
-10.163	-10.894	-10.932	-9.8737	-10.247	-10.697	-12.261	-12.975	-10.725	-12.495	-12.103	-12.212	-10.06	-11.895	-11.838	-11.6	-12.501	-12.463	-12.26	-11.769	-11.051	-11.703	-11.253	-11.092	-10.271	-11.178	-11.053	-11.669	-11.326	-12.358	-11.023	-12.644	-9.9037	-11.618	-10.896	-9.4863	-11.408	-12.218	-10.782	-10.509	-12.401	-12.757	-10.801	-11.752	-11.958	-10.404	-10.333	-11.702	-13.247	-12.967
-0.40358	0.35372	-0.46511	-0.2504	0.22775	-0.80141	-0.30327	0.56568	-0.46047	-0.4124	-1.1288	0.36851	-1.2801	0.083941	-0.64516	-0.22838	-0.052594	-0.045051	-0.32591	0.26008	-0.95548	0.68746	-1.0751	-0.23499	1.2957	0.34131	-0.1936	-1.0814	-2.3326	-0.9097	-2.0287	-0.53365	0.23538	-0.42015	0.53824	0.10138	-2.6997	-0.16136	-0.22759	-0.28848	1.2259	0.13867	-0.4866	1.0473	-0.56039	0.93409	-0.2723	-0.30156	0.1722	0.47869
2.5067	0.4016	1.4679	0.40009	0.69295	0.15316	1.5773	1.9169	2.6947	1.3193	3.2581	2.6887	0.81608	0.91774	2.1546	1.6925	0.89813	1.9013	1.7761	1.8478	2.8715	1.6177	1.3983	0.35311	1.1477	2.0985	1.8739	0.46075	0.8221	2.2969	1.0949	1.3238	1.5846	3.2992	-0.21277	2.1205	1.2999	0.91493	1.3975	2.9008	3.0046	1.6092	1.8743	0.66343	2.2356	2.9868	2.0173	2.0782	1.9912	-0.6631
[truncated: 150 more columns]
