# Supplementary material for: Genetic dissection of main and epistatic effects of QTL based on augmented triple test cross design
Source: PLoS One. 2017 Dec 14;12(12):e0189054. doi: 10.1371/journal.pone.0189054 (PMC5730204; doi:10.1371/journal.pone.0189054)
Supplement: S7 Supporting Information — (ZIP) [file pone.0189054.s007.zip › z2_350_0.2_10.csv]

9.5704	7.2155	10.715	1.1948	3.7207	4.6219	10.542	7.7175	6.3842	2.1449	7.6357	7.1522	6.4737	5.0972	6.0779	3.6899	7.1387	3.7364	7.8522	2.957	6.3579	10.781	10.647	9.1165	4.4874	8.2465	8.2295	4.8535	2.106	7.6366	11.188	3.9617	5.4002	5.897	8.8991	4.0565	3.4769	7.3476	8.2253	5.6963	3.4793	4.5134	7.8447	8.7733	5.4748	3.527	5.7821	8.0831	4.4578	5.1822
-16.646	-9.1747	-11.929	-18.51	-11.315	-12.314	-11.273	-18.749	-11.204	-15.609	-12.231	-14.469	-15.549	-12.049	-13.311	-13.233	-13.533	-15.423	-7.6541	-14.284	-11.568	-11.639	-8.6221	-15.131	-16.644	-13.712	-13.865	-10.222	-17.202	-15.769	-12.56	-13.331	-10.879	-14.967	-8.2299	-11.615	-14.412	-13.194	-9.6379	-16.571	-12.073	-16.775	-16.599	-14.887	-17.016	-9.8144	-15.223	-12.992	-10.198	-14.868
0.4654	-2.5766	-2.2393	0.86455	-1.6781	-4.8828	-2.7055	-9.2525	-7.2258	-2.0908	-3.5256	0.34932	-4.9444	-2.4193	-3.5289	0.1119	-6.0918	-7.8857	-2.9358	-1.8045	-2.17	-5.1285	-7.1022	-1.8097	-6.1906	-3.8785	-3.8883	-5.6481	-6.9565	-1.6844	1.7937	-3.6792	-0.44481	-3.5543	-3.7537	3.5965	-1.0156	-3.9383	-5.8144	0.17741	-1.6271	-4.5722	-1.635	-1.7024	-0.89912	-5.7277	0.99907	-3.4789	-4.0255	-4.2881
1.0353	6.0898	5.7478	6.0727	7.618	5.097	0.8061	8.6461	4.1164	8.0332	6.1049	5.7072	5.8653	2.8888	4.8097	3.8316	5.7979	6.5606	3.3886	5.2539	4.8207	6.0008	6.127	3.1827	6.7787	3.856	4.5937	7.5192	4.6107	-0.51431	3.6873	6.3183	4.3882	6.1164	3.65	5.1609	5.0238	5.4262	7.6685	3.5472	9.9824	2.1392	0.96546	5.6046	7.009	3.4332	7.2874	5.3494	8.4002	2.6868
9.2374	8.5277	4.19	8.3217	3.2962	2.8796	5.9447	10.55	6.6629	6.8942	4.5499	11.099	4.5122	5.4008	4.3224	7.7432	5.4673	9.4095	6.9815	4.1544	9.2647	7.4046	7.5953	4.9273	5.6683	4.1952	6.9312	3.57	8.8329	10.904	8.1571	7.3463	2.718	3.5071	2.8564	5.7329	5.0713	8.4529	7.0072	6.749	8.2757	4.3595	7.4271	3.2198	8.7411	10.418	2.7246	8.6184	7.9245	7.8449
10.309	6.1216	9.6193	6.5329	3.7184	14.076	8.5227	7.9966	7.8565	8.4242	5.8973	5.8325	10.033	9.7394	3.3793	9.7002	3.3457	7.7878	3.9622	4.2615	4.9616	9.3438	8.3621	9.6876	7.219	6.7194	10.702	10.559	11.275	8.9388	6.7441	7.3968	9.2549	9.2727	7.0432	9.2892	6.2469	10.837	8.8539	6.16	9.3847	7.9049	11.262	10.733	6.1623	10.706	8.8204	10.063	5.905	8.8597
-2.8548	-1.2118	-0.47951	0.88881	3.1728	3.9693	-1.4948	2.5291	-0.47195	-2.6816	1.6422	-1.7359	0.68507	-0.6419	-2.9131	-4.2998	1.7484	3.7331	-2.0166	1.0214	0.012708	1.1492	-2.616	-1.0589	-3.1425	-3.6802	-0.64148	-4.1982	1.1056	3.484	-0.967	0.14405	1.0078	0.18053	2.2293	1.0391	-0.28667	1.2417	-3.1044	-4.9743	0.81307	3.291	-2.1415	1.1067	4.1691	3.7912	0.2922	2.0894	-1.6737	0.71963
-0.36886	-2.265	2.5297	1.5225	1.6628	-4.0198	-1.9488	0.36234	2.1309	1.6526	3.2922	-0.77593	0.3017	0.56067	2.7725	3.3699	-3.4064	-4.654	2.0964	-1.8779	0.16002	0.37004	0.49387	-5.0112	-0.21282	-1.6186	-0.55783	-0.20247	-5.7299	2.6293	-0.36814	1.4953	3.9766	-0.59685	-4.6069	-2.1868	1.8818	-0.57702	-3.7564	2.1228	1.5059	0.94289	-4.1045	-4.2032	-6.427	-1.8949	-0.74925	4.2765	-0.33722	-0.84143
-14.354	-11.121	-13.201	-10.28	-9.7452	-5.9484	-13.684	-10.925	-11.108	-10.203	-12.044	-10.139	-12.032	-9.3419	-12.927	-10.649	-13.221	-13.867	-13.495	-10.425	-13.593	-9.9326	-14.635	-12.103	-10.743	-10.606	-12.418	-12.829	-13.141	-11.257	-13.706	-11.559	-17.023	-14.06	-10.633	-13.93	-14.608	-10.105	-11.037	-9.4737	-7.929	-10.128	-9.1034	-15.43	-11.515	-11.503	-10.89	-15.919	-11.71	-14.577
-3.1445	-1.4997	1.7151	-0.24529	-1.4699	-0.15149	-4.3815	-4.7253	-6.5035	-1.2429	-1.159	-3.4476	-5.337	-5.7147	-1.3077	1.0511	1.2404	-2.627	-0.068061	3.7092	-2.0616	2.1043	-3.6173	2.0124	-1.6387	-0.94969	2.2212	-2.4015	-2.9779	-2.9097	-3.7587	1.1406	0.82201	-1.3513	0.38294	-0.37548	-2.4916	-0.99903	-4.4848	1.0246	0.14894	-2.4758	0.85809	0.88964	3.0406	3.6333	1.6709	-2.3951	-3.7034	-2.7205
11.686	10.811	16.198	10.279	9.7577	6.7022	3.8335	12.037	5.6171	10.484	8.6586	6.3894	12.511	9.9817	10.054	7.3379	6.1816	8.0707	5.2048	12.201	7.3845	4.7207	12.079	16.401	7.1547	7.4468	10.559	12.518	6.2388	11.91	4.2534	12.13	12.833	9.547	9.9515	10.508	8.8087	10.475	11.226	11.178	10.766	10.047	13.417	13.895	10.347	7.4332	14.326	11.758	3.768	8.1539
-6.5372	-0.64752	1.4679	-1.0522	-0.84341	-1.85	-2.8188	3.5514	-0.44188	-3.2393	-1.1391	1.5173	-3.7085	-0.57634	-3.7941	-2.2305	-0.59904	-6.9336	-2.0102	-0.98635	-7.3602	0.76764	0.45717	-0.26357	-6.6075	1.2697	-4.14	-2.6766	-3.0209	-2.288	-3.0073	-2.9531	2.5112	-2.337	-2.4803	-4.4506	-3.4387	-0.28105	-1.617	1.4633	0.089256	0.062528	-4.1711	-2.1449	-1.1585	-4.5234	-3.8244	-2.2742	-2.429	-2.7742
0.88922	-2.5558	0.94742	0.14421	-1.2475	-0.060265	-0.32802	1.3174	-1.6497	-3.7976	-3.5971	-0.90618	0.94824	-0.47482	0.13673	-2.6149	-1.1742	-0.43276	0.025342	0.069639	0.77628	-3.7123	0.12903	-2.783	-2.3829	-0.91502	-1.1851	0.73339	-2.6311	-0.99323	-2.3274	1.5572	-4.5296	-1.9232	0.28837	-1.2692	-3.8857	0.15841	-1.3152	-1.5232	1.9831	-0.54819	-0.03347	0.80474	-1.7964	-0.24278	-4.4982	-1.8223	1.2173	2.9497
7.5511	6.4051	7.0272	10.204	8.1849	9.2113	5.2743	5.0389	4.7251	7.6926	5.1893	5.1671	12.978	3.8136	7.8841	10.671	9.244	0.21337	6.6012	6.1996	5.2622	9.5972	3.2109	10.103	7.9785	4.5472	5.1501	13.214	6.7989	7.8543	4.3157	6.0583	7.7894	9.2189	6.8598	6.0686	8.1169	4.1767	6.8722	2.3787	4.421	8.4359	10.39	0.75229	8.6058	10.326	7.1726	6.8176	7.7593	6.517
-3.5397	-1.9377	-2.8534	-2.9898	-1.5438	0.14724	-0.55493	-3.4427	0.82966	-6.0253	-5.2716	-0.62781	-1.8269	-0.78783	3.9383	-0.39578	1.5474	-0.35894	-3.5259	-3.1397	0.2438	-1.601	1.5092	-5.2021	-4.0613	-3.8441	-0.17821	-2.1599	-1.5247	-4.9957	-3.6547	-5.29	-3.0878	-1.7157	0.49374	0.6584	-3.1642	-3.8352	-4.3071	-4.2218	-1.3871	0.7236	0.35497	-2.1656	-6.3916	-0.22137	-2.8716	1.1426	-2.5218	0.036942
-9.1459	-3.7294	-6.1928	-2.4007	-4.7815	0.7588	-5.4566	-4.0915	-2.4637	-0.2403	-6.233	-0.86682	-3.1679	-7.5284	-6.6458	-6.3786	-3.1717	0.40282	1.1452	-6.1344	-2.2684	-1.7834	-5.6909	-0.20292	-4.7881	-7.4264	-2.1565	-5.2274	-4.5783	-2.6064	-2.559	-3.0914	-3.775	-9.8498	-3.8816	-5.4898	-7.4365	-0.47699	0.17023	-1.0473	-4.1283	-4.1275	-3.471	-5.5664	-5.4601	-6.5162	0.17541	-6.6767	-4.2373	-2.33
0.29618	-4.4361	2.3991	0.99402	-1.5279	4.2554	0.21001	0.76538	-4.5536	3.9799	3.3874	-0.43197	3.9533	-3.3456	7.6762	-0.8179	2.1385	2.6909	2.5022	-3.9796	0.34925	5.352	3.7119	3.9923	-2.6206	-6.1767	1.8473	4.25	-2.8072	1.6043	-1.897	2.4218	0.5545	2.7119	-0.65469	0.030209	1.7965	5.05	4.3471	3.0461	0.056681	5.7469	0.32225	-1.2411	3.5658	1.438	1.5362	-2.8883	3.2721	-1.295
-2.886	-1.0462	2.6635	-0.66935	-0.1922	1.4476	-5.3329	-2.0589	1.3502	-1.0953	2.002	3.5168	-5.09	-0.63564	-3.1698	-3.5583	-4.9611	-0.42285	-0.69402	-1.6592	-4.639	2.6868	-3.6696	0.50778	-0.23406	0.99203	-0.98655	1.6163	-3.2619	-1.4572	-2.0887	-3.4847	-5.1285	-2.8943	-1.6359	1.9382	-1.6771	-3.1761	-1.5569	-1.8446	-3.7026	-1.8895	-0.079518	-1.4587	2.1075	-4.9049	-5.1526	-2.8052	-2.0238	-3.7662
4.008	-2.7314	1.6246	-5.8231	-1.079	1.156	-2.4986	1.6436	-3.8257	-2.2975	-1.6832	1.4611	-1.3568	-1.8056	1.0762	0.96459	-1.0263	-3.4429	-1.1511	-2.4588	1.4711	-2.938	-3.3888	-1.4084	0.72452	1.43	1.154	-1.9135	-0.38627	-3.2047	0.90602	-0.27824	-3.6954	0.64874	0.41697	4.2472	2.0237	-3.755	-2.0365	0.27865	-3.2106	-5.5173	-3.7763	-2.6428	-1.2636	-1.2624	-2.5206	1.3066	-1.7213	-3.4851
-12.056	-11.312	-11.529	-14.416	-14.996	-12.765	-13.104	-14.21	-11.638	-7.6021	-14.345	-5.9314	-7.7795	-13.085	-12.066	-12.14	-17.951	-9.8831	-12.338	-8.5479	-10.35	-7.6982	-5.5435	-11.53	-9.2082	-9.6936	-11.6	-11.871	-13.177	-8.6239	-13.514	-13.862	-12.54	-13.554	-9.9718	-12.679	-7.4805	-11.857	-10.933	-14.894	-11.081	-14.36	-10.357	-14.923	-9.8256	-12.061	-14.171	-10.98	-9.1698	-14.328
-5.862	-5.9836	-7.9124	-5.4677	-6.3423	-5.581	-5.4509	-2.1916	-5.9493	-3.5431	-6.2231	0.78289	-5.8123	-11.987	0.56553	-6.7022	-6.8706	2.1092	-10.107	-7.0271	-4.5511	-5.1056	-2.7404	-5.9493	-5.0297	-3.9196	1.9249	-7.6549	-5.3679	-1.6055	-7.957	-6.1805	-8.439	-4.8849	-1.4586	-7.6657	-6.9702	-7.5659	-11.035	-4.2714	-6.4601	-3.9049	-3.7369	-7.9319	-8.4106	-11.357	-4.7141	-4.44	-4.9068	-6.9254
-0.60228	3.0888	4.5104	3.2261	-0.34378	5.5793	3.1607	-1.6388	2.4634	2.291	5.1297	3.9804	0.45735	1.711	0.40112	3.2256	-2.7376	3.8667	0.93079	1.4571	0.022304	2.3584	3.0861	0.7906	3.0194	0.31754	-2.1929	-1.287	2.0955	-2.1378	1.5933	-4.8272	1.7412	-3.3073	-1.8366	4.7141	-1.024	-3.8701	-0.08581	2.6523	0.19632	2.6161	0.37817	1.0314	-0.31618	6.2729	-2.8305	3.9274	-5.8664	4.299
-13.796	-13.704	-9.2627	-9.187	-8.588	-9.4204	-5.3603	-7.7996	-12.295	-9.1868	-11.981	-8.1583	-10.363	-8.4727	-10.183	-10.52	-8.2213	-15.595	-7.7793	-10.964	-14.24	-8.738	-9.4291	-6.3995	-11.749	-12.019	-12.988	-13.617	-9.8103	-13.152	-9.6277	-10.409	-3.0475	-12.67	-8.9656	-8.6208	-7.8759	-11.533	-10.813	-11.074	-9.613	-9.7919	-3.4076	-11.924	-8.2003	-9.2426	-14.55	-10.346	-8.3656	-13.461
-5.2569	-6.6483	-11.958	-7.1819	-6.4877	-8.5869	-9.2737	-8.2426	-2.0294	-2.4923	-4.4892	-2.6574	-8.4772	-4.6868	-2.8295	-10.606	-3.1184	-7.6024	-5.8092	-6.3477	-2.9778	-3.9395	-5.517	-7.5075	-6.3795	-7.1289	-5.2613	-8.9672	-8.1559	-3.0524	-2.0095	-7.8109	-5.7632	-6.1817	-2.58	-5.7363	-4.8075	-8.6867	-9.1048	-5.0566	-4.2312	-4.8069	-1.968	-9.809	-8.6493	-3.2276	-5.89	-7.3444	-2.8489	-8.4044
-2.2194	-3.1945	-2.693	-7.56	-2.6983	-1.5789	-1.3001	-1.9769	-0.54834	-1.2363	0.6483	-0.077833	0.83455	-1.9307	5.6011	-3.7253	-3.785	-0.97107	-4.3656	-2.0533	0.69637	0.97764	-0.57174	-3.3115	1.6923	-0.21722	0.80611	1.5427	2.8765	-1.1834	1.5912	-0.12413	-1.867	-1.8868	-0.96871	3.8666	-0.65458	-0.55813	2.047	-1.691	1.7163	-0.81345	-1.512	-3.5943	1.7794	-2.3818	-0.86941	-2.5975	-1.2728	1.2958
-12.191	-12.497	-13.977	-13.817	-12.692	-11.325	-11.413	-15.154	-13.574	-9.328	-19.625	-11.379	-13.448	-14.93	-14.146	-17.057	-15.538	-14.951	-12.536	-12.206	-12.52	-12.245	-11.989	-14.468	-14.634	-15.119	-14.92	-13.757	-16.491	-10.426	-8.407	-12.393	-12.115	-16.744	-15.473	-14.288	-13.336	-11.689	-12.516	-9.386	-9.0941	-13.681	-12.6	-11.875	-16.436	-10.512	-13.38	-15.167	-8.3314	-14.812
4.6748	8.8674	0.76798	7.7695	9.4293	6.6481	8.4359	6.6215	8.3188	7.642	6.6397	8.3372	5.8354	8.0585	5.6175	9.1557	7.5929	8.6091	5.6386	7.3981	17.144	10.703	5.6161	8.9986	3.6108	5.9655	10.773	6.2129	3.3876	4.6249	11.84	5.0088	6.5286	4.6392	4.7479	11.572	9.0241	7.5074	3.4788	9.0163	8.2739	5.8495	9.7471	7.4138	5.1493	11.654	8.8112	6.9526	9.9435	10.788
6.2403	7.1626	3.2626	8.8055	6.6019	0.62256	6.8427	9.1337	5.5008	3.8027	6.3334	2.249	8.4096	4.4717	2.5268	0.39165	6.1846	4.1719	3.6428	2.2415	6.8738	9.7187	2.2611	7.1935	-0.62691	5.2572	5.5427	3.9739	1.8983	4.2442	2.9285	1.6229	1.3341	2.6907	4.3607	3.8382	4.3525	0.66702	3.6848	2.7584	3.1153	8.5931	6.5397	5.698	6.253	4.1136	2.1437	7.211	7.0837	6.2996
6.7735	5.4838	2.4454	3.3532	5.7197	8.3975	7.2863	3.0263	2.0964	3.4213	2.5948	9.781	6.4362	6.978	6.4666	1.3919	1.6863	6.4567	2.2071	5.4541	1.4788	1.982	4.5018	3.4886	3.0394	1.9505	7.0049	3.881	-1.5593	2.1276	3.5139	6.5428	6.2216	2.583	4.469	6.6946	3.2744	4.8346	2.1291	6.3921	2.2179	4.3408	3.4858	2.8525	4.1548	4.0587	8.8354	5.618	1.819	2.5426
-22.101	-21.557	-23.939	-29.072	-22.356	-23.191	-21.388	-22.459	-23.278	-19.378	-20.823	-20.152	-21.967	-18.313	-22.207	-22.266	-20.226	-24.693	-23.502	-23.309	-21.484	-22.797	-20.763	-20.41	-18.022	-17.317	-21.425	-20.312	-21.737	-19.455	-19.433	-25.557	-24.689	-19.524	-24.981	-23.315	-20.519	-22.497	-22.563	-20.369	-22.118	-24.602	-20.573	-21.081	-22.835	-21.763	-24.522	-27.406	-20.863	-24.995
-12.053	-17.84	-11.193	-9.87	-9.0067	-10.165	-14.355	-11.322	-6.0433	-9.4193	-10.637	-12.838	-10.547	-18.409	-7.6497	-8.7428	-11.137	-13.285	-10.348	-13.804	-16.764	-11.427	-14.458	-14.133	-7.8622	-12.625	-10.385	-12.833	-12.247	-9.591	-11.289	-12.187	-12.355	-16.643	-10.491	-12.607	-8.7386	-9.2588	-9.8573	-10.854	-7.9681	-7.7382	-5.3418	-11.159	-6.6929	-11.78	-7.4662	-11.995	-9.5299	-12.204
5.2384	5.8118	5.7662	2.8352	2.6932	5.719	4.6927	7.2392	6.0093	10.425	5.7032	4.1341	3.772	7.2241	3.8966	9.8059	8.8992	5.8202	4.864	5.6844	5.6926	10.501	4.0082	5.2515	2.9342	6.694	3.1854	5.2212	9.9885	8.5048	5.4887	9.531	9.5714	5.9007	5.8295	7.686	7.5302	10.03	4.971	6.1905	9.5314	5.2354	9.4824	4.7874	6.4206	7.7989	4.0478	8.4736	7.8451	5.3777
-4.9212	-1.8345	-2.1096	-0.55426	-0.091599	1.5241	-1.8875	-0.61531	1.9975	0.77733	-0.57483	-3.6852	0.52155	1.2156	-3.0679	2.325	0.42025	-1.5641	1.6811	-1.8632	0.42556	1.3668	0.96868	-1.4638	-6.1892	-0.30404	-1.5116	-1.8869	-0.42751	4.7679	-1.5381	1.2454	1.3015	1.1849	-2.1577	-0.90737	3.2678	-1.2847	-0.86019	0.1732	-1.2657	-5.8636	1.7295	-4.7138	-0.071724	3.3177	-0.24266	0.017791	3.0266	-0.34848
-3.8483	-5.3905	-4.3171	-7.2924	-3.0647	-2.6991	-3.8964	-2.8817	-1.8733	-1.7097	-2.6661	-2.2238	-5.6612	-4.0231	-5.1144	-2.945	-9.5666	-4.9275	-6.6183	-6.701	-3.2567	-4.2068	-3.7978	2.5897	-5.6235	-3.1083	-1.0156	-0.38187	-5.0919	-3.8451	-1.0122	-5.2493	-6.8402	-5.0297	-9.011	-6.2918	-9.2278	-4.1673	-1.3083	-3.0497	-7.3333	-10.12	-6.047	-1.7992	-7.689	-3.1094	-5.4985	0.41882	-1.961	1.6727
-19.202	-15.473	-21.849	-22.007	-23.979	-18.122	-19.762	-20.511	-20.555	-20.155	-21.55	-22.561	-16.875	-17.498	-21.815	-23.495	-16.748	-24.386	-17.97	-15.358	-23.063	-22.223	-19.718	-21.477	-20.32	-23.09	-22.061	-21.248	-21.535	-17.17	-23.305	-17.231	-18.457	-15.72	-23.637	-18.107	-21.508	-18.123	-18.458	-20.547	-18.345	-21.518	-24.206	-22.154	-21.824	-21.475	-19.464	-25.301	-21.756	-20.798
-14.147	-16.148	-11.922	-10.366	-14.363	-12.809	-14.139	-13.983	-12	-13.272	-12.137	-15.577	-9.2715	-16.768	-15.459	-15.532	-13.226	-14.229	-13.047	-14.88	-12.244	-11.724	-15.563	-10.395	-13.507	-13.082	-13.921	-13.083	-12.095	-14.396	-14.507	-13.095	-16.743	-13.563	-14.282	-9.5509	-11.35	-13.314	-13.055	-16.143	-20.14	-11.636	-13.635	-14.171	-11.058	-13.777	-12.968	-11.843	-12.116	-13.093
-1.7901	-7.4899	-5.3174	-5.0829	-5.1729	-2.8376	-2.0811	-3.7688	-8.7021	-5.0042	-0.83917	-3.1573	-5.0331	0.5045	-4.7482	-0.2126	-1.9563	-5.2638	-2.895	-3.9348	-4.5959	-1.5183	-5.1246	-1.3337	-8.648	-5.0023	-4.0209	-1.3366	-1.778	-6.8513	-0.48635	-3.2985	0.060092	-2.9322	-0.43698	-3.5533	-2.7056	-3.2021	-4.7341	-4.4369	-6.4095	-1.8252	-3.7828	-4.7665	-2.8547	-2.2461	-2.4796	-3.482	-1.3039	-4.3048
-0.82421	0.56819	-0.1381	-4.8311	-3.5092	3.9955	-1.5766	-0.36056	-1.7559	1.2161	-1.8825	0.06987	-4.2246	-1.2577	-6.6338	-4.554	-1.6724	-0.89338	-3.0582	-1.5428	-2.573	-2.236	-2.1322	-0.56103	0.6708	1.3732	-0.2163	-1.0498	1.2221	3.1832	-0.3605	0.72974	0.66923	-2.6829	2.1415	-1.4835	1.3123	-1.7091	-2.3666	-0.66192	-3.1555	-2.2847	-4.4113	-0.70064	-3.2638	-3.5983	-5.407	0.14122	-1.7766	-0.68279
-9.9407	-15.444	-13.446	-12.843	-15.898	-8.8448	-13.977	-12.109	-11.125	-10.656	-15.695	-10.345	-13.423	-11.579	-13.212	-15.617	-18.375	-15.874	-12.634	-11.36	-12.642	-17.156	-7.6099	-12.81	-14.055	-15.741	-17.948	-14.984	-10.317	-16.505	-9.6998	-12.09	-11.044	-13.402	-10.012	-10.76	-12.215	-12.895	-16.125	-14.309	-13.937	-18.664	-15.734	-11.153	-12.94	-13.419	-15.411	-12.668	-14.424	-11.006
-2.5054	2.3416	-2.3149	-3.8362	-0.849	-1.6047	-0.41653	-6.6578	-5.786	-3.0289	-0.19598	-2.4861	-0.13169	-1.556	-5.3085	-1.0691	-1.6879	-1.72	-4.0311	-2.645	0.26527	0.19861	-2.3761	0.48368	2.3147	-2.554	-6.1485	-4.9518	0.18443	-3.1021	-4.3597	-3.4046	-5.6518	-2.0366	-1.3416	-3.6281	-6.5648	1.5358	1.4404	-0.34101	-2.3305	-0.41267	-1.5718	-2.9416	-3.2196	-1.6711	-1.6131	3.7998	-1.8034	-3.8914
-12.096	-14.775	-11.817	-7.7158	-11.537	-4.8913	-9.149	-9.9824	-11.656	-7.6774	-9.2098	-9.5234	-8.5688	-6.7439	-9.9375	-9.3928	-4.0502	-10.692	-12.312	-12.624	-8.2011	-4.7872	-9.1884	-11.505	-8.6404	-8.6791	-11.435	-11.64	-7.8946	-7.0735	-13.124	-12.223	-9.2172	-8.3285	-11.14	-8.5196	-10.323	-6.7716	-7.8459	-6.2198	-6.6706	-13.163	-5.5102	-7.2307	-12.546	-13.191	-13.418	-10.839	-10.312	-6.5696
-2.6665	-3.922	-1.7894	-6.5836	-5.0046	-4.2269	-6.4517	-1.6678	-5.9417	-6.7521	-3.5205	-2.7504	-5.571	-3.4477	-8.4059	-8.6365	-3.598	-0.91695	-4.3725	-7.6778	-5.1677	-5.3233	-2.4605	-1.2727	-4.7596	-7.5664	-3.0027	-3.7004	-8.6217	-6.1348	-3.4744	-3.1945	2.9227	-7.5346	-7.6429	-2.1454	-6.3645	-7.2985	-6.8927	-2.4559	-5.45	-3.759	-6.1217	-4.7342	-8.0224	-2.2447	-7.1045	-4.0029	0.18918	-3.9674
4.4485	1.5078	-0.10934	-3.0567	2.6224	3.2081	2.0453	6.5622	-1.8984	0.50356	2.531	-3.2822	5.1619	0.93687	1.0048	1.1223	-1.1196	2.6679	3.8263	-2.3424	-0.00078262	3.6705	-1.579	1.9086	-1.597	1.7573	4.0063	2.8419	-0.90172	3.2949	0.1818	-2.9593	1.8842	-1.7335	-1.941	-0.65196	5.4173	0.60538	-1.681	3.9768	1.0247	-0.78128	-0.27625	-0.16299	0.52162	-4.9696	1.0339	-0.55701	0.38869	0.96294
4.1591	3.7609	1.8656	3.1621	0.50535	3.4025	0.59088	-0.59534	2.2555	0.43743	2.4121	3.6735	3.4935	3.6014	1.7735	1.6224	2.0555	5.1918	3.3948	2.4431	0.38304	2.683	4.4487	5.2945	-2.154	-0.7343	2.2456	0.54986	-1.488	-0.27301	-1.6003	2.2578	3.3128	0.66525	6.4648	-2.1232	-0.017424	1.9943	1.7952	1.3199	2.8476	1.0103	-0.64208	-2.399	2.1496	2.6613	-4.2364	4.3028	0.67844	2.803
-0.43582	4.9934	4.2573	-3.944	0.4272	0.12771	7.572	-3.0297	1.4589	2.9248	0.50489	5.5442	2.052	0.015697	1.1219	-4.2387	5.7099	0.19343	-0.5145	-6.592	0.038029	0.42422	-1.2711	4.2164	0.71486	-2.8976	3.2819	3.1605	2.1023	1.9755	1.8285	-0.1368	1.7405	-1.0556	2.9526	-0.015868	2.5006	3.4557	-2.7756	2.5917	4.2704	-5.2342	-1.561	0.60222	0.3114	0.39003	-1.002	0.46896	-2.3316	1.0429
-10.252	-4.7084	-4.6911	-3.3129	-7.8346	-3.2357	-3.8264	-8.5247	-5.834	-3.0061	-5.9291	-7.4221	-2.8728	-3.7746	-2.0543	-2.8164	-5.997	-2.2546	-6.114	-4.7317	-4.6499	-4.2217	-2.5464	-4.493	-5.271	-9.3985	-3.8548	-5.6619	-2.4639	-6.9819	-8.0486	-6.8585	-7.3949	-2.4763	-6.8198	-4.8767	-2.0255	-2.1624	-5.3606	-2.5892	-6.1519	-8.8813	-5.41	-3.1903	1.1623	-3.3673	-3.0148	-5.2091	-5.1991	-5.922
-1.1751	4.4235	-5.6033	-0.73699	-0.8225	-1.2746	3.6123	0.004889	1.5284	2.6791	2.4036	3.2697	1.2936	-0.44653	2.0518	3.517	-2.8061	4.0522	3.1062	2.6776	4.2677	2.224	0.85783	6.0182	3.0443	2.4383	4.6865	0.89156	0.75038	0.53516	1.4435	6.5142	-2.435	2.5366	-0.080013	1.8687	1.7662	3.997	7.7011	-1.5086	5.3866	4.1049	-2.532	1.3282	2.9848	0.029669	0.45878	0.41476	3.5188	-0.6468
2.8834	-1.2857	-0.55084	-2.7747	3.1997	0.28176	-2.0701	2.9365	2.8339	0.55263	-0.75811	0.70221	-0.63498	-2.9703	-1.3345	-1.9273	-0.75961	8.0316	0.9463	-1.6223	4.1454	-1.3116	-0.51546	3.2072	0.66548	0.31294	5.7492	-3.8314	4.1747	-4.4668	-1.4145	-0.73569	-1.7531	-2.6716	1.1396	-2.5398	2.2833	-3.621	-3.8062	-5.0979	1.5379	1.7703	3.267	0.30032	1.7288	0.14408	-4.5062	-0.47381	-0.6042	-4.6544
-15.853	-11.89	-13.889	-17.343	-11.436	-9.7025	-11.877	-12.976	-14.792	-14.635	-12.448	-13.897	-11.244	-12.651	-14.807	-14.737	-17.114	-12.658	-13.426	-15.763	-15.48	-12.848	-13.957	-12.516	-10.449	-9.0273	-11.435	-14.797	-10.626	-8.9217	-12.212	-15.474	-16.144	-14.093	-19.626	-11.153	-15.045	-14.162	-10.921	-12.946	-16.399	-11.447	-7.4208	-9.5974	-9.9502	-15.215	-16.984	-7.4604	-15.051	-12.1
-5.8738	-7.816	-2.1936	-7.3203	-1.2048	-5.0872	-2.9948	-1.6826	-0.78385	-6.3066	-3.9049	-4.0431	-5.5088	-4.7413	-2.2824	-1.6496	0.81291	-1.1754	-3.1323	-5.7635	5.2022	-1.7286	-3.7527	2.3426	-1.8155	-6.6632	-1.1011	-7.1162	3.4	-0.9307	0.85933	-1.9318	-2.6707	-5.3589	-4.049	-3.3923	-3.8573	-2.5842	-1.2272	-4.231	-3.7936	-2.6597	-6.0107	-7.2627	-2.1827	-4.0126	-5.0533	2.1051	-3.0141	-2.5129
-4.2986	-1.0262	-2.7872	-3.7276	1.0955	-0.83184	-0.61338	-3.1885	-7.3475	-0.092033	-6.5502	1.729	-4.9714	-0.46969	-0.53563	0.039053	3.773	-3.8972	1.3984	-1.3388	-1.5999	-0.30994	-0.11571	-2.2814	-3.3087	-4.3754	-2.6043	0.78533	-0.97652	4.9699	-1.3863	3.2444	-5.1597	-4.8926	-1.9517	-1.3371	-0.63104	-2.5886	-1.2152	0.26971	-2.6418	1.9821	-2.7189	0.58553	0.41046	-2.4322	2.2748	0.78102	2.5925	-2.6208
-18.627	-18.128	-26.824	-17.904	-23.765	-20.801	-20.98	-19	-21.832	-18.712	-22.656	-18.179	-20.438	-18.973	-21.758	-19.922	-16.515	-18.327	-18.018	-20.297	-20.182	-16.474	-19.929	-19.257	-21.409	-17.53	-24.958	-21.791	-21.113	-23.476	-24.346	-23.369	-21.162	-19.812	-19.895	-21.056	-20.382	-19.957	-20.77	-21.968	-20.289	-22.659	-18.385	-22.336	-22.735	-18.571	-22.219	-22.749	-19.865	-21.816
0.72754	-0.074426	-1.3233	-2.9022	-1.4913	-7.0797	-0.956	-1.6273	-3.0227	-5.4366	-0.027548	-0.12732	-0.6465	-6.1035	0.25589	-7.1951	-0.67292	-4.7661	-3.0968	4.1939	0.99369	-0.45275	-6.2856	2.2391	-1.2886	-2.1693	-5.9656	3.5366	-0.4032	-2.3643	-3.1287	-2.1968	1.954	-1.6701	-4.0726	2.2548	-5.461	-1.8149	-1.8795	-1.0209	0.052758	-5.3923	-1.5419	-1.6576	-0.10212	1.0642	-5.357	-0.77689	-0.6455	0.83345
-5.5735	-9.3552	-6.5258	-5.0979	-2.1145	-8.5551	-4.4527	-6.9632	-0.76927	-0.31664	-5.4036	-4.8049	-0.80071	-7.3635	-4.2671	-5.6522	-3.9324	-3.8831	-4.4625	-4.2969	-3.9599	-2.3721	-6.9103	-5.6748	-5.3177	-5.482	0.21849	-6.7995	-6.166	-7.2583	-6.2764	-11.295	-4.1868	-7.0241	-1.599	-0.52717	-6.5993	-4.6147	-4.0685	-3.9141	-3.9696	-7.4805	-6.3203	-10.247	-5.3859	-5.6885	-6.016	-4.2141	-6.589	-5.7243
6.923	2.8351	4.0137	0.80874	2.7898	4.0631	1.2172	5.2717	2.7356	1.9773	2.1006	2.669	-0.88724	2.1301	3.8609	-1.6564	6.7674	0.44832	5.2483	6.0937	0.80965	0.64074	6.5987	2.3734	5.7908	3.725	5.2444	1.966	3.4482	5.2849	1.7434	2.2248	1.233	1.4019	-1.1171	5.8327	9.9009	6.1576	2.664	7.5757	3.7593	4.9616	0.71184	3.271	6.6635	1.2991	3.2026	3.8718	5.9009	4.8726
4.8497	-0.33033	4.8704	3.2613	2.471	3.0082	1.5109	-0.065116	1.028	1.8744	8.3383	5.5753	5.4955	-0.90939	6.2012	-0.14332	5.6602	1.9583	2.3596	5.5685	2.7544	3.5931	0.40052	2.9611	6.5492	-0.65156	9.0521	10.043	4.053	2.2659	1.8109	3.1217	4.0345	1.5057	6.5028	6.513	2.126	4.2093	0.23002	1.627	4.3819	8.6248	1.8645	2.7767	-0.50427	-1.5772	4.284	1.659	3.4899	1.0237
-11.453	-18.359	-12.446	-9.9233	-12.087	-7.4978	-11.019	-7.3691	-9.5668	-9.7014	-12.648	-13.563	-13.475	-10.912	-10.179	-12.244	-12.451	-11.336	-13.274	-10.555	-8.6941	-13.636	-11.945	-14.816	-11.619	-13.568	-14.899	-10.786	-12.604	-8.8463	-7.8051	-11.309	-10.951	-15.971	-21.125	-16.365	-10.642	-12.894	-5.5595	-14.75	-13.737	-14.188	-16.384	-11.043	-11.425	-14.154	-10.742	-16.876	-10.219	-10.442
10.97	9.9503	6.6746	5.2508	12.341	4.9049	9.35	5.9285	4.595	5.8581	7.807	9.3591	4.366	5.4141	8.2171	6.6188	6.2263	12.272	9.2119	13.149	8.4468	9.2152	6.6142	11.521	5.4445	9.3846	4.9436	4.1506	14.278	5.3523	9.0457	4.28	16.031	8.8875	6.0954	6.5258	6.463	8.8462	6.4578	6.9542	7.7669	7.027	6.432	8.6012	7.275	1.0087	9.2903	4.5987	10.045	9.8011
-11.278	-14.623	-12.894	-13.781	-11.42	-13.347	-13.066	-14.045	-9.4702	-16.115	-14.212	-10.775	-12.921	-14.812	-11.273	-14.069	-14.579	-9.0623	-12.632	-15.015	-13.35	-11.636	-14.7	-17.58	-16.657	-15.086	-14.764	-14.888	-13.596	-15.281	-12.504	-13.434	-12.47	-12.073	-16.714	-8.4875	-11.162	-12.251	-12.827	-9.4385	-12.996	-14.82	-10.687	-12.853	-9.826	-10.598	-12.039	-12.391	-11.969	-13.713
-9.9204	-7.3823	-7.136	-12.968	-9.5664	-11.611	-10.813	-9.1735	-12.762	-13.241	-10.92	-15.508	-11.583	-10.936	-11.26	-12.101	-13.283	-11.016	-13.789	-10.849	-8.9669	-12.242	-13.19	-17.02	-9.1344	-9.6219	-14.105	-11.345	-12.402	-8.9704	-13.018	-11.284	-12.391	-10.429	-11.378	-17.806	-12.773	-11.873	-11.689	-12.42	-9.2822	-11.829	-10.21	-10.348	-12.743	-7.5659	-11.165	-8.0568	-12.658	-13.962
9.5416	10.462	14.852	7.5463	7.635	4.8396	9.8198	5.0272	6.1827	5.4024	6.1547	11.182	13.786	5.4785	6.4756	10.293	1.8543	6.2849	3.0585	4.5471	8.0827	8.5484	8.5722	6.2509	6.864	8.6984	7.2317	5.8241	4.914	3.8151	1.5341	9.0792	4.9526	6.5368	9.1637	8.6584	4.1298	6.7275	8.892	10.763	6.301	5.3318	3.04	6.0851	9.7296	7.6058	5.4155	6.784	13.405	9.1771
-9.5855	-9.6214	-10.589	-10.293	-11.952	-7.5397	-4.3488	-4.6795	-9.1246	-3.5005	-10.802	-7.501	-6.1059	-5.3405	-10.832	-10.295	-7.5585	-14.062	-7.9239	-9.9615	-9.6521	-7.9819	-5.3076	-6.7164	-7.0238	-5.1783	-11.087	-3.297	-9.0118	-6.0653	-3.3627	-4.8771	-6.7212	-8.1135	-5.2186	-5.5099	-6.9365	-6.3358	-2.2287	-7.1544	-8.8142	-7.9883	-2.6811	-7.6848	-8.3565	-7.2975	-2.6893	-7.4964	-6.9047	-5.1006
-25.254	-25.325	-25.477	-25.101	-23.502	-25.442	-22.303	-22.199	-21.638	-23.406	-22.689	-24.763	-21.719	-19.537	-24.438	-15.91	-26.722	-22.186	-25.283	-25.175	-21.263	-20.669	-23.045	-23.562	-25.891	-21.84	-23.658	-25.914	-24.739	-22.026	-23.973	-23.395	-20.523	-21.785	-21.286	-23.138	-21.435	-22.461	-16.411	-21.644	-24.323	-21.068	-23.409	-15.075	-24.655	-16.629	-22.362	-20.94	-24.642	-22.999
-4.0816	-3.3378	-2.5807	-3.1643	-2.3489	-9.0179	-1.3674	-8.7595	-6.0922	-7.86	-5.0607	-12.929	-10.394	-4.4342	-1.9957	-7.2961	-6.4011	-2.8151	-8.41	-6.9675	-6.2185	-5.9692	-12.539	-1.0405	-7.4577	-5.8686	-4.1768	-5.8313	-4.7287	-1.4073	-9.9679	-5.9951	-8.5091	-7.0292	-4.9237	-6.5335	-5.6354	-2.7482	-6.5649	-5.3262	-4.1676	-14.285	-6.0803	-9.3379	-10.468	-5.1422	-2.5395	-8.9885	-6.0364	-1.8935
-6.9772	-8.918	-8.9331	-7.419	-8.9479	-8.7753	-10.511	-7.7768	-8.8376	-6.6093	-9.4128	-10.096	-9.7831	-8.4495	-7.5223	-8.3122	-5.2539	-5.9943	-6.0717	-7.8089	-6.2172	-6.0439	-5.6751	-10.889	-5.2729	-9.1011	-8.0025	-15.457	-8.9514	-8.7779	-10.103	-4.4541	-6.1674	-5.9959	-10.86	-7.492	-7.6744	-10.531	-9.2817	-5.9646	-10.042	-9.3477	-8.0182	-5.2437	-10.625	-4.022	-8.2615	-8.2317	-6.9555	-11.089
-6.0477	-4.4694	-6.7486	-3.1164	-3.3596	-3.8547	-3.2667	-7.967	-4.0686	-2.5628	-0.47628	-4.9571	-6.8978	-1.9181	-1.8954	-6.7284	-5.2879	-3.998	-1.0629	-4.9125	0.55125	-1.0591	-3.9189	-5.7639	-3.6103	0.51354	2.503	-2.4956	-0.46343	-1.5138	-1.412	-2.5712	-0.5067	-4.6851	-0.66735	-2.9841	-6.4256	1.5386	-8.604	-2.0449	-2.5238	-4.8032	-0.92991	-1.8191	0.47033	0.37623	-4.2065	-0.93154	-3.2507	0.20762
-13.962	-12.297	-12.595	-11.084	-13.445	-11.529	-7.1458	-11.489	-10.012	-10.022	-16.538	-10.894	-9.657	-4.0354	-6.7902	-7.5437	-19.444	-12.744	-13.787	-8.3148	-13.658	-11.871	-7.1287	-10.383	-12.303	-11.556	-13.795	-9.8331	-5.8785	-13.84	-9.0251	-14.548	-11.737	-7.8935	-9.7788	-15.707	-12.237	-14.906	-12.718	-9.679	-12.485	-13.375	-12.645	-9.9568	-13.669	-11.174	-10.292	-10.717	-10.268	-13.049
-4.3955	-4.3897	-10.426	-7.7475	-7.5247	-6.4517	-7.7101	-7.3731	-7.1817	-6.7077	-5.9934	-10.776	-1.0564	-9.6145	-7.1951	-7.508	-5.9289	-1.3283	-5.2383	-9.8601	-9.2156	-4.0469	-6.5869	-9.8842	-5.5308	-0.65604	-8.0196	-5.4326	-9.7727	-9.5606	-10.447	-9.7228	-3.3306	-5.6272	-4.1472	-8.4679	-8.3375	-4.1429	-7.3077	-13.615	-6.9328	-8.3084	-8.4312	-12.137	-7.4515	-8.4328	-6.4904	-4.9349	-8.8663	-5.8131
-9.3144	-9.8776	-9.4974	-16.529	-8.9711	-13.808	-8.3119	-12.532	-11.697	-17.893	-12.474	-12.608	-11.851	-12.764	-11.703	-8.0694	-12.026	-9.3406	-15.222	-8.9157	-10.337	-13.018	-17.032	-12.711	-13.523	-8.4597	-11.354	-11.589	-17.249	-9.2554	-8.7143	-11.599	-12.326	-10.821	-12.131	-10.759	-5.3596	-13.776	-14.506	-13.463	-12.703	-15.116	-11.832	-12.899	-13.911	-10.612	-11.394	-10.081	-15.209	-7.8644
9.5842	14.795	5.4199	9.7162	12.964	14.249	14.257	7.1815	11.108	13.581	13.583	11.844	9.231	11.056	11.163	8.6504	7.0691	10.075	11.32	11.682	6.6177	12.691	9.4657	4.7555	11.186	11.54	9.0291	7.7652	12.583	8.8005	8.2462	6.9252	10.562	8.6962	4.2698	3.1041	6.5997	10.017	7.1045	9.5612	9.5927	8.8489	10.966	5.7929	10.901	6.3659	10.885	11.624	10.18	8.1903
-15.746	-13.078	-8.9459	-9.7576	-10.296	-13.928	-12.676	-13.717	-12.408	-10.915	-12.852	-12.826	-19.917	-14.446	-13.769	-7.6951	-6.0324	-10.586	-14.006	-12.917	-8.6078	-12.502	-7.1867	-16.312	-15.365	-8.7603	-13.679	-15.903	-11.914	-13.114	-7.8027	-13.801	-10.693	-14.549	-14.884	-11.361	-15.834	-11.983	-11.315	-11.425	-13.155	-12.836	-13.216	-12.681	-11.074	-15.358	-14.665	-13.716	-12.341	-15.955
-7.2249	-6.5034	-2.8713	-2.3034	-6.7327	-2.4065	1.8138	-5.023	-6.7099	-1.579	-7.0324	-6.4045	-5.7261	-0.39675	-3.3934	-4.7486	-2.9566	-8.6099	-2.7469	-1.6343	-2.604	-2.43	-4.5909	-8.944	-4.5639	-5.2141	-5.3046	-4.7496	-0.5048	-2.1201	-9.6088	-6.5755	-0.27187	-4.7209	-1.9238	-2.5103	-5.0024	-1.163	-7.3424	-6.401	-3.0548	-5.6876	-6.6467	-5.201	-1.7147	-4.9601	-7.862	-3.0732	-3.234	-7.039
1.2499	-1.9849	-3.3781	-3.7841	-3.9133	-1.8057	-4.3142	-0.12493	-3.8447	-6.0187	-3.5174	3.6544	-2.6813	1.8387	0.32944	-1.7204	-3.4713	-4.7152	-5.5049	-3.8837	1.0616	-0.56549	-7.3988	-3.1709	-5.1721	-3.0015	-5.4618	-3.8228	-2.0896	-6.3763	3.6238	-11.433	-2.407	-1.3449	-2.1063	-0.7226	-5.4616	-1.5875	-6.4657	-5.7063	2.1038	-2.5217	-3.3342	-3.8418	-2.8512	-3.7711	-5.3437	-8.9287	-7.55	-2.6559
-13.519	-14.152	-7.9038	-11.995	-9.7611	-16.237	-14.655	-12.692	-14.041	-7.0677	-10.924	-15.4	-15.125	-16.23	-14.787	-9.8474	-11.718	-13.84	-11.451	-10.745	-15.628	-18.568	-9.964	-10.125	-15.891	-14.712	-12.656	-15	-13.54	-13.146	-10.109	-17.326	-14.113	-13.799	-11.913	-14.143	-12.997	-13.283	-11.672	-12.71	-13.32	-10.845	-13.259	-12.833	-13.547	-7.8702	-13.986	-10.856	-13.595	-13.84
7.8948	8.9181	3.4333	3.6444	4.6023	2.7874	4.7284	3.7938	8.3241	7.3309	3.01	4.0037	3.3247	4.0377	6.201	2.0934	5.8817	10.103	6.8648	5.5892	7.6899	5.0575	8.8775	5.291	6.3926	8.0298	6.8821	4.6409	4.0835	9.8119	6.27	3.1987	4.233	3.7781	6.0996	5.84	5.1234	5.0136	5.6998	6.407	6.2455	2.5603	4.0401	6.1977	8.3389	1.4993	4.6849	8.2148	2.4311	3.9106
1.3602	-0.84081	1.3428	5.3858	-4.2093	-1.9085	-1.4245	-0.28868	-4.7293	0.067948	2.4533	-7.1454	-2.2014	-4.1534	-1.2616	-1.9993	0.49151	-6.6682	1.1377	-0.17847	-0.76863	3.7619	-4.4504	-1.4959	-0.27332	-1.4971	-0.49044	-3.0321	1.1222	0.068064	0.81249	-0.61309	-2.3468	-2.0705	-1.2483	0.92039	-3.6624	-1.012	-6.8853	0.69296	-1.8933	-1.2363	0.52888	-2.642	-4.1294	-0.64908	-2.0399	-2.7883	-1.1729	-0.4529
4.8701	5.6921	4.4349	4.4601	4.2105	4.4066	1.0645	3.534	4.923	7.161	2.9267	4.9904	5.0422	7.5762	2.821	1.1677	9.8094	1.9668	6.8701	4.9174	6.9522	1.6915	1.7751	2.5835	3.4799	4.3988	3.501	6.9923	3.4795	5.0886	5.923	9.5528	8.5259	2.9364	6.0861	4.6477	4.2223	5.3526	4.0199	6.8703	1.2275	7.5998	4.2056	5.0889	3.9386	2.8712	5.0664	3.919	5.9477	4.599
7.9538	6.9398	4.9778	7.9964	10.754	6.3137	6.5859	9.4223	8.0756	7.8801	7.4214	12.916	5.3761	8.1471	6.5883	9.7633	3.9418	6.5745	4.3747	7.8132	10.635	6.2496	3.9043	6.9745	7.4062	4.1912	6.5981	5.9113	6.933	6.8547	5.4333	4.2188	7.3841	7.45	9.4905	5.9237	7.7628	6.6977	8.4411	5.198	6.3529	8.7884	3.6685	8.3603	9.4925	4.8704	3.331	2.4998	7.3275	8.459
-12.936	-11.885	-10.891	-12.731	-12.457	-10.952	-10.664	-13.192	-9.0427	-12.837	-14.433	-13.89	-9.7173	-11.887	-5.6358	-12.089	-11.868	-13.851	-16.213	-6.871	-11.009	-14.121	-11.184	-14.491	-12.543	-15.329	-14.153	-13.455	-13.235	-10.455	-12.363	-16.217	-10.351	-13.619	-13.667	-9.3893	-10.614	-8.448	-9.4067	-10.021	-10.027	-16.119	-13.934	-13.641	-15.035	-14.137	-9.2754	-14.068	-11.193	-12.082
0.14121	3.5194	-2.992	-4.0211	-6.6474	-1.424	2.0547	-2.2317	3.2959	1.5468	1.4292	1.0771	-3.1792	-2.5516	-1.4789	-0.01418	-2.4074	-4.2086	-4.1957	-1.7202	-2.811	-0.58354	-0.99542	-4.2403	2.8043	2.9168	-4.507	-2.1815	-0.56795	-3.8437	-8.8182	-2.9193	2.1085	-1.662	-1.0749	2.4837	1.2811	0.67743	-1.2766	-2.3326	-5.7532	-1.2972	-2.7688	-6.7772	-0.61615	-2.5028	-2.8238	1.2997	1.8254	-1.605
-3.957	-7.1489	-6.7825	-8.7175	0.63858	-5.0728	-6.9631	-5.0584	-4.2806	-8.7274	-5.9436	-7.4924	-6.748	-3.5181	-5.8759	-7.8205	-6.5037	-3.5475	-1.147	-5.7608	-3.8611	-5.8909	-6.2679	-5.7737	-5.9152	-1.0497	-5.5099	-8.4249	-6.6222	-4.9061	-4.9211	-5.1076	-5.4501	-4.0737	-9.3321	-2.7215	-3.6243	-8.7036	-3.2755	-3.1607	-2.9945	-0.028477	-4.9594	-6.8818	-9.8524	-2.6492	-2.8631	-9.8908	-6.7402	-1.1042
-0.34182	-1.3674	-1.9758	-11.122	-6.563	-1.6907	-7.3219	-7.0824	-1.9333	-5.5978	-4.1716	-5.2084	-4.4563	-9.3113	-7.4874	-6.7985	-8.4969	-7.8364	-7.1385	-3.5406	-2.7251	-8.2431	-5.836	-0.28848	-1.1242	-6.4791	-7.1028	-8.1231	-4.6547	-5.9576	-5.0815	-8.7445	-5.161	-8.1585	-5.3438	-3.4588	-2.8709	-2.9674	-7.931	-5.3689	-6.1451	-3.4822	0.17933	-5.656	-2.3792	-2.0048	-6.4601	-4.1493	-2.0868	-3.2905
-13.613	-13.954	-10.648	-12.806	-10.057	-15.926	-16.366	-12.913	-9.6664	-6.0161	-12.132	-12.564	-9.7603	-12.155	-11.833	-9.076	-12.49	-9.7104	-12.574	-8.0928	-12.042	-11.447	-11.179	-8.8514	-11.093	-15.198	-14.991	-12.261	-10.734	-15.104	-10.206	-10.861	-9.8489	-13.203	-14.276	-11.834	-11.073	-13.902	-11.621	-9.106	-7.1797	-8.6975	-13.794	-9.1531	-15.581	-9.3156	-12.978	-13.733	-14.138	-14.597
-17.793	-13.266	-7.4763	-12.645	-13.04	-11.739	-15.057	-10.349	-6.4572	-12.837	-8.9615	-12.399	-14.019	-8.466	-10.628	-11.263	-11.456	-10.372	-13.386	-13.387	-14.865	-12.611	-11.257	-10.286	-10.024	-14.166	-11.773	-14.03	-12.336	-10.934	-10.753	-10.618	-5.3219	-10.765	-8.3484	-14.215	-10.599	-11.154	-11.551	-8.3874	-16.991	-10.244	-14.774	-13.205	-13.481	-11.807	-6.854	-12.322	-9.8767	-13.559
-10.859	-14.735	-18.105	-13.678	-7.0419	-12.865	-9.3034	-14.269	-9.1087	-10.477	-17.109	-13.63	-9.7422	-17.578	-13.588	-12.481	-10.001	-5.3016	-9.8619	-11.392	-10.794	-15.26	-9.6777	-13.547	-13.698	-14.22	-10.613	-6.6727	-14.659	-10.417	-16.754	-5.536	-11.275	-13.617	-13.956	-11.104	-8.8556	-6.4262	-12.58	-13.022	-11.243	-13.229	-13.917	-16.359	-8.322	-12.791	-6.7702	-14.213	-10.675	-11.368
-2.7166	-0.86414	-2.3065	-0.062779	-2.8142	-3.5107	-1.4544	-0.16902	0.060099	0.78834	-0.24145	-0.85921	-1.7262	-3.2631	-1.5243	-1.1609	-3.2	-4.2378	-6.9737	-5.4288	-5.2739	-1.7729	2.3564	0.69837	0.43393	-4.1017	3.9663	-2.2812	-3.4866	-0.23784	-1.3902	2.7498	-0.075334	-4.4178	1.0286	0.11342	-1.8731	4.214	-1.4081	-0.8839	-4.7584	2.8111	-5.4119	-0.99962	-7.89	-0.18419	0.11845	1.9142	-1.1973	-0.81631
-2.871	-5.2258	-1.4958	-2.5139	-0.9229	-1.4862	-3.6635	-5.6082	-3.1856	0.21939	-2.81	-1.8647	-3.3215	-1.332	-4.2392	1.369	-6.7637	-6.3644	-2.8156	-4.958	-7.7156	-6.6383	0.78536	-1.5106	0.20138	-2.7756	0.5278	-4.8785	-3.4753	-1.6377	-1.1642	-1.1868	1.7822	-1.4231	-5.2352	-2.106	-7.6108	0.37535	-1.8899	-3.744	-4.7133	-0.12605	-2.5684	-1.6083	-5.691	-3.0123	-2.635	-4.093	0.66406	-3.6974
-5.9801	-8.6651	-4.5425	-1.8335	-4.8411	-4.9138	-7.489	-3.6529	-3.7794	0.46495	-4.815	-1.4212	-6.9039	-0.1858	-5.5771	-8.1456	-7.5706	-7.0598	-6.81	-4.7021	-1.1214	-3.2926	-3.8421	-9.5364	-5.4148	0.20723	-2.9152	-1.2529	-2.1026	-3.2291	-7.0921	-5.7483	-1.4137	-8.2078	-6.1132	-4.9437	-5.3954	-5.8327	-6.741	-3.91	-4.9105	-7.2445	0.34444	-5.8597	-4.1926	-1.0872	-5.7511	-1.1626	-4.0526	-3.8448
-2.4644	-8.0752	-1.5412	-4.9726	-4.5256	-4.3415	-4.9212	-2.6242	-5.7764	-2.5769	-3.3374	-11.112	-8.2103	-6.08	-3.3365	-6.5893	-4.9441	-5.7169	-2.3297	-3.5601	-8.709	-3.8409	-4.2125	-5.9457	-2.8723	-7.972	-5.5223	-6.3865	-2.5	-1.8469	-6.0451	-7.7052	0.32061	-3.4067	-4.0336	-3.9491	-6.3982	-4.1886	-0.22989	-4.9504	-4.3251	-3.5327	-4.4252	-6.51	-3.8746	-3.4792	-3.5544	-2.0961	-2.8815	0.49713
-5.3383	-2.5	-5.3648	-6.4742	-7.4128	-6.1987	-3.1938	-6.0213	-3.3542	-1.9031	-4.0156	-2.7632	-5.0423	-3.7201	-2.2358	-8.1174	-3.8365	-8.6217	-5.8793	-4.1978	-6.3666	-4.2132	-6.8256	-2.1564	-6.3524	-5.9424	-5.4893	-6.6488	-4.5711	-5.2629	-2.7395	-3.7862	-2.6645	-0.62971	-2.9577	-1.2725	0.2526	-5.693	-4.8833	-8.7714	-7.4855	-4.9185	-3.9598	-3.0086	-5.1959	-3.4364	-8.6457	-4.785	-1.8992	-4.8803
6.6568	5.9145	8.0539	6.8758	4.9338	1.5558	7.3385	3.0686	4.4997	1.1415	5.0685	2.0823	-1.8486	4.6243	5.1236	-0.81276	2.6213	8.4279	4.8509	4.7632	2.7172	6.9078	-0.82834	5.5985	3.802	4.2887	5.3202	5.5158	1.1843	2.7798	-1.06	3.4467	7.4557	9.1644	4.4444	5.5971	2.7025	8.6037	2.673	4.7148	6.3174	5.9513	2.1998	7.3376	5.0509	1.4866	0.85629	4.2593	5.8755	4.1097
-2.3345	3.1836	-5.5068	-5.6829	-5.4964	-0.18492	-5.267	0.80673	-2.8035	-1.6908	-2.0238	-1.5406	-2.3144	-1.0355	-8.0876	-5.2792	-2.8694	-1.7406	-6.0616	-0.50976	-3.7858	-5.1638	-5.6644	-4.0508	-4.0257	-1.9701	-0.21921	1.7263	-1.9773	-4.1161	-1.3754	-3.8289	-1.9081	-4.9931	-5.5242	-3.196	-3.9827	-5.4279	-1.1315	-4.8096	-7.3204	-5.7672	-2.138	-1.8814	-6.0199	-5.4022	-3.2719	-3.1825	-0.29436	-7.4782
-3.9896	0.081307	-5.2535	-6.677	-0.73346	-4.3153	-5.5181	-5.7506	-3.6118	-1.8793	-4.8689	-2.0685	-4.1079	-5.6408	-4.414	-3.5945	-1.4778	-5.9349	-2.7498	-1.9579	-1.3473	-8.0728	-5.0779	-1.9938	-7.721	-3.3116	-0.6357	-3.9345	-0.6543	-0.73622	-3.9457	-3.0752	-2.7046	0.18844	1.347	-2.3051	1.4113	-0.86744	0.53545	-2.3238	-4.8683	-0.33014	1.4201	-4.3972	-5.8631	-3.9808	-1.4402	-5.7227	-2.8185	-3.1099
-7.6452	-7.5761	-4.5141	-8.3164	-6.9986	-10.245	-6.0079	-0.90146	-11.229	-6.2735	-10.818	-5.9076	-6.6686	-4.364	-0.81723	-4.5364	-10.523	-6.7715	-10.226	-8.7694	-5.1774	-9.791	-9.8874	-6.7578	-6.4332	-6.4139	-8.9205	-8.8155	-6.8953	-5.5138	-5.4166	-8.7646	-7.3863	-3.697	-9.5617	-8.5594	-10.149	-8.8911	-5.5552	-10.298	-6.4284	-6.7991	-11.709	-6.8466	-8.3125	-12.476	-7.8298	-8.118	-7.9816	-5.8101
12.48	8.4115	8.2083	9.0532	7.2637	10.632	4.1382	10.862	5.3226	9.4704	13.858	8.2695	8.8348	5.2527	10.42	12.074	3.1869	9.7553	11.631	9.1454	7.7402	5.9212	9.5504	11.76	13.6	10.869	12.237	9.6361	7.4734	16.084	2.2481	10.581	12.686	6.7602	8.6699	4.942	5.2249	12.839	9.181	7.8497	4.3463	8.2893	8.0119	11.127	10.239	7.3995	8.2747	12.676	9.2204	9.9472
-1.5297	-4.8011	0.60398	-3.0869	-2.9516	-2.8414	0.13342	-0.15674	-3.0511	-2.6035	-2.2457	-0.60952	-0.74976	-1.5871	-0.94963	-3.4437	-2.7929	1.1991	0.70859	-5.4141	-7.3722	-2.3219	0.46374	-6.6895	-1.0167	-2.2067	-3.613	-2.1852	-4.1944	-1.936	-2.5154	-4.8325	-4.5592	0.44772	-1.7411	-1.6531	-1.8937	-6.0265	1.9835	-2.2555	-7.0116	2.3041	-4.1697	1.1594	-4.1052	-4.3045	-4.9519	-1.7993	-2.0853	-1.2134
-0.73057	-0.16619	-2.8601	-1.986	0.92495	0.28251	-0.72698	2.0591	-5.244	2.1625	-0.54396	2.1947	-2.8515	-4.5521	-0.23653	3.131	0.35421	0.10408	-1.7739	-1.7746	1.9642	-1.2191	-2.3113	1.0687	-1.341	1.7161	-0.20642	-1.9076	-3.9988	3.1032	-5.0516	2.6725	0.13974	3.4464	2.8355	0.11455	-1.3016	-0.75108	0.66623	0.053647	-1.352	-0.43796	-1.1424	-2.371	-2.9352	-1.2902	1.3544	-1.8015	3.4973	1.2534
7.4878	4.5559	10.485	4.5069	5.5152	11.423	12.538	10.731	8.4945	5.3843	8.1713	6.0603	5.7602	10.972	12.275	6.2866	4.3291	11.204	8.6923	7.4442	7.2268	12.115	9.1632	11.049	7.3425	8.8206	4.2945	4.7804	10.84	11.062	10.287	6.0984	7.992	9.9783	15.34	11.185	7.971	10.741	8.8834	4.5072	10.01	8.5736	3.7379	11.751	8.3932	7.2893	10.321	4.2827	12.468	9.4599
-12.894	-8.1427	-6.7505	-8.8491	-10.804	-5.8616	-8.344	-9.6606	-12.927	-13.615	-5.6335	-12.248	-10.169	-9.6716	-14.248	-6.6234	-12.081	-12.123	-11.813	-15.107	-10.453	-11.344	-16.862	-10.626	-11.748	-6.1979	-7.6962	-8.3184	-10.665	-11.889	-9.5652	-13.981	-6.3602	-12.316	-9.4645	-11.629	-9.0492	-11.224	-10.16	-15.28	-11.284	-7.0859	-13.491	-10.566	-8.8667	-11.167	-9.8797	-11.666	-10.739	-9.9496
-9.9199	-13.604	-10.71	-11.657	-14.761	-11.136	-8.3422	-11.432	-16.383	-9.51	-8.4596	-9.9471	-11.271	-16.209	-11.586	-11.18	-11.709	-11.598	-14	-6.6879	-15.029	-12.382	-14.121	-10.078	-10.632	-10.622	-9.2624	-13.836	-16.661	-8.4029	-13.266	-10.478	-9.3206	-16.967	-9.8496	-12.226	-11.19	-12.072	-8.0379	-15.138	-6.3034	-13.761	-12.626	-8.5823	-9.6984	-9.3321	-8.6824	-14.924	-10.04	-8.6937
6.2487	7.5087	8.2817	4.2093	9.6397	1.6178	11.818	7.5877	6.7638	2.4742	7.4097	4.9288	7.9365	7.1834	8.886	4.0916	2.5	9.2791	3.3998	7.9386	8.5861	3.6114	4.7483	4.6521	5.0846	8.6316	3.206	7.2345	9.7234	6.6835	4.7928	9.9296	11.087	6.2235	7.8358	9.4719	9.943	5.3343	4.531	5.2782	10.917	4.4709	10.772	10.473	7.2163	4.4913	4.0268	5.5397	6.7217	6.8345
-5.1482	-1.4655	-7.0331	-4.9045	-4.7154	-1.1336	-1.6726	-1.6699	-5.661	-0.92643	-2.3705	-6.1726	-1.5615	-2.9901	-4.0471	-1.7113	1.6759	-4.271	-3.591	-4.7617	-6.5212	-8.013	-2.136	-10.301	-7.5554	2.1659	-10.373	-5.6145	-2.3799	-6.5547	-4.3511	-8.236	0.83415	-3.4722	-6.711	-0.075134	-1.7706	-5.4096	-5.4434	1.5784	-5.535	-0.24911	-7.1294	-3.0749	1.2501	-3.8253	0.078933	-5.0639	-2.3627	-3.6606
-0.99201	-5.4002	-2.6758	-1.0992	-2.4235	-4.7244	-5.6227	-4.0668	-2.17	-6.0772	-4.5689	-6.8523	-2.3464	-7.9943	-3.2426	-5.7465	-5.1983	-5.2299	-8.6598	-7.6716	1.5039	-3.2051	-6.3945	-1.3021	-5.5893	-3.4249	-5.7984	-6.4458	-6.3338	-7.7655	-8.1306	-5.9932	-7.855	-0.11718	-6.7612	-7.0143	-1.4817	-3.0674	-2.7441	-4.3825	-1.7115	-4.3673	-4.7425	-6.6052	-2.7091	1.0087	-3.971	-5.07	-1.5756	-0.10483
1.5605	2.7921	4.5105	0.33049	4.249	3.2352	4.4938	0.839	2.8077	8.1514	7.5909	4.5733	3.4055	6.5182	-0.98178	0.61951	5.2052	7.0541	5.0796	-0.054651	8.997	3.4159	7.2597	2.1267	2.4721	-0.052471	2.173	5.3484	-0.19317	6.8787	-1.3578	0.49914	1.2379	6.6659	3.4763	4.1201	4.1876	4.889	3.4272	3.7054	3.0548	4.2064	3.968	3.5296	1.0649	6.3704	6.6691	2.1981	3.6536	5.9192
-12.793	-10.823	-12.122	-6.7026	-11.435	-11.859	-10.338	-11.093	-12.107	-10.009	-9.2651	-10.69	-8.1772	-10.784	-13.299	-13.841	-11.087	-13.266	-11.326	-14.366	-13.532	-11.241	-11.497	-15.656	-10.304	-7.8732	-10.072	-7.7844	-17.103	-8.4169	-14.422	-15.111	-13.207	-13.013	-13.789	-9.7101	-10.952	-12.764	-11.519	-15.232	-12.886	-11.518	-16.412	-16.16	-6.8933	-13.162	-15.253	-6.2625	-10.993	-8.8196
-11.002	-15.196	-17.317	-13.286	-14.037	-15.992	-15.003	-15.155	-16.619	-11.826	-16.506	-14.101	-17.641	-14.869	-14.42	-12.655	-20.096	-11.613	-13.552	-12.772	-11.359	-13.789	-10.659	-18.124	-19.348	-12.436	-11.197	-18.776	-19.117	-12.825	-16.159	-15.737	-18.999	-14.159	-16.421	-15.335	-13.621	-13.017	-16.945	-14.375	-9.6626	-9.9973	-13.693	-15.508	-15.859	-11.097	-10.564	-7.7123	-15.39	-14.473
-19.281	-19.347	-24.272	-19.876	-16.328	-26.441	-26.916	-21.932	-20.144	-18.011	-22.788	-20.376	-19.22	-20.172	-21.327	-16.883	-14.812	-25.942	-20.545	-24.099	-22.036	-22.012	-19.566	-18.876	-21.46	-20.748	-21.344	-20.648	-26.739	-24.108	-18.135	-20.531	-20.327	-18.441	-24.931	-16.929	-16.777	-19.805	-18.806	-19.825	-19.19	-26.073	-24.131	-23.886	-23.685	-19.544	-21.359	-20.872	-16.106	-20.084
-22.868	-18.236	-24.589	-21.36	-16.878	-20.701	-20.422	-27.474	-20.429	-19.891	-22.746	-20.416	-23.553	-23.564	-21.295	-15.483	-21.656	-17.57	-22.089	-21.94	-26.142	-20.91	-18.479	-22.928	-23.319	-16.344	-22.531	-20.902	-17.352	-17.737	-25.053	-23.094	-22.645	-27.819	-23.881	-21.514	-20.789	-20.002	-23.793	-20.604	-22.682	-23.676	-24.812	-22.568	-27.464	-19.749	-25.822	-23.315	-23.379	-27.33
1.133	-1.2893	-0.86133	0.56219	2.982	2.1671	0.33233	1.3504	-0.28258	3.537	-4.4921	1.8376	1.5284	1.1837	-2.0422	-0.24867	-4.2898	4.9094	-1.8117	-1.5791	-2.6865	1.3443	-2.5735	-0.76024	-3.4955	-3.3328	-5.6718	-3.3213	-0.2117	0.68859	-3.194	-6.0926	2.0766	-4.6988	-2.0106	1.0706	-1.8298	-1.3896	0.65556	0.75504	-0.5912	-1.7956	-0.34916	-2.0722	0.83836	-6.2083	-2.488	-0.076181	-5.9513	-3.7093
-11.801	-12.695	-11.032	-12.541	-17.366	-14.638	-13.521	-13.305	-18.488	-13.615	-10.602	-17.858	-13.352	-13.725	-15.175	-13.63	-11.316	-19.571	-18.099	-8.0736	-11.352	-11.54	-16.126	-18.08	-15.63	-11.716	-16.392	-13.612	-11.836	-16.196	-15.076	-9.717	-18.761	-15.282	-15.51	-14.239	-11.397	-11.411	-9.7305	-14.16	-14.124	-11.948	-12.385	-11.578	-14.072	-17.727	-15.8	-12.419	-13.401	-14.801
-6.4109	-6.5567	-6.1226	1.7089	-3.6053	-6.4719	-0.76636	-3.4294	-7.536	-4.5992	-4.9157	-5.769	-7.4251	-3.9583	-3.7465	-4.6496	-3.1873	-0.70638	-1.6677	-0.29587	0.93787	-2.4008	-8.2398	-6.7263	-5.2555	-2.6798	-5.9785	-6.5936	-4.8736	-4.9782	-4.2938	-5.8555	-7.9861	-4.2239	-4.7841	-9.3375	-5.419	-5.158	-3.3077	-4.9639	-2.1721	-3.7182	-6.5707	-5.9822	-2.21	-1.9517	-9.056	-0.66915	-7.4856	-3.3313
-0.59511	-0.95255	-4.0091	3.4925	-1.7396	-2.3714	0.088648	0.70495	-2.5331	-0.9229	-1.9358	-1.3759	-6.1725	-1.2323	-2.2713	0.36085	-0.69102	-3.7332	-0.59541	-5.4453	2.6017	-0.74314	-1.1432	-1.6836	-1.8366	0.26945	-0.72939	1.1735	-1.6468	0.49092	-1.8172	-4.0547	2.6919	-2.9185	-4.2786	3.4817	-2.7115	0.10196	-6.4017	-4.4564	3.4753	2.7128	0.093277	-3.4603	-2.3216	-0.70298	2.9721	-2.6496	-3.3504	-2.1779
4.6659	7.3338	8.8234	6.1034	4.4317	6.4356	4.3283	6.4278	4.6883	8.2296	4.5373	8.7168	7.6913	0.5207	7.6145	6.0557	0.66078	3.4485	6.4268	3.8278	3.0093	9.3089	8.0419	3.4804	4.1713	0.91001	4.8084	7.2548	8.9221	0.7778	8.7534	3.1501	11.089	3.7006	6.3712	2.4258	2.7904	7.5262	7.6714	4.8041	3.1981	4.8117	5.407	5.8342	3.8651	5.5509	5.995	1.1896	7.1128	4.9857
-15.215	-10.877	-9.8439	-8.9711	-8.3827	-12.039	-14.026	-14.156	-12.555	-12.47	-13.448	-11.846	-7.9868	-14.547	-16.188	-8.0106	-13.43	-14.117	-14.868	-14.09	-10.856	-13.174	-12.855	-9.2685	-10.688	-13.951	-16.965	-13.042	-16.472	-12.932	-9.0992	-13.673	-8.5711	-12.617	-13.723	-12.217	-17.826	-14.621	-11.485	-11.976	-14.603	-9.3069	-12.843	-12.206	-12.47	-14.649	-7.8944	-14.012	-8.6632	-13.488
-1.0219	2.9516	-0.78652	-0.65807	0.73143	-4.2426	-1.0919	2.189	-2.5459	-0.03998	-4.8438	-3.9712	-5.3979	-2.0506	0.68748	-1.2862	2.3538	1.2474	2.2954	1.5553	0.25492	-4.1753	-1.984	2.7172	3.9248	0.15848	-9.8688	-2.9605	-5.0629	-0.7303	2.7894	-1.3331	-1.8846	-0.25472	-2.9183	-2.7888	-4.147	-1.5776	1.5266	-3.3917	1.774	-4.6147	-2.7508	4.3867	-0.6051	0.8679	4.8998	-4.0498	1.1888	-0.75197
0.90058	-1.2944	-2.394	-5.8332	-3.4472	-1.214	2.38	0.32518	1.7267	1.6466	-4.0704	-1.0372	-1.2558	-0.95792	-0.06793	-1.8253	0.11914	-2.2317	-0.93643	-0.085364	-6.7098	-4.1589	-1.0973	-0.95273	-0.79515	0.15255	0.59752	-0.46913	1.427	-2.3931	2.4063	-1.8792	0.17365	-1.9776	0.71939	-2.5798	-1.8568	0.07352	0.46408	3.4212	3.3079	-1.4634	0.14865	-2.1083	-5.8933	0.062845	-0.85528	-1.828	4.0154	-1.0998
-2.8435	-2.4151	-2.1181	4.0944	0.76221	-1.4255	-0.69592	-0.67952	0.99265	-2.1682	-5.7822	0.76855	2.9815	0.78763	-2.7341	-2.0711	-0.080929	1.9447	-2.0354	3.9711	-2.597	0.071918	-4.5589	5.4298	3.1761	-0.15661	-1.0455	-0.27283	-1.5231	0.063539	-3.426	0.93683	-2.7195	0.62522	-1.0011	-1.921	-0.19939	-0.2231	0.24603	-0.26379	-0.61627	1.6912	-1.7829	5.13	1.1781	2.0693	-1.8236	0.64858	2.5987	0.89683
1.8352	-1.7547	0.14206	3.132	3.1292	0.1829	0.37959	-1.1364	4.4376	-0.43662	1.5353	-0.26071	-6.1911	-0.21677	-0.45402	-0.029548	-2.6887	1.3332	-4.6384	0.62172	2.4862	-0.048193	6.5283	2.2796	3.4708	0.40937	2.1909	0.74128	-0.47529	-2.2671	3.6337	3.3123	1.9988	-3.3099	1.7246	-1.4951	1.4211	2.6367	2.4898	1.2046	0.46187	2.6559	1.5886	0.96503	1.4176	1.4808	3.9891	2.5713	3.2038	-3.1721
-8.9884	-6.6941	-12.524	-12.128	-3.5899	-10.613	-8.6999	-9.5671	-7.2989	-5.3733	-12.12	-5.7203	-11.898	-8.5311	-5.9722	-10.88	-10.49	-8.7228	-8.8819	-11.528	-11.206	-6.5235	-4.9737	-12.621	-6.2648	-7.1814	-7.5349	-7.293	-11.689	-9.002	-11.149	-10.499	-7.7554	-8.4267	-10.721	-13.071	-5.5759	-11.735	-1.6114	-10.739	-8.9366	-9.5721	-6.2566	-6.7729	-5.4445	-10.718	-7.9147	-8.071	-7.3639	-7.8064
0.77184	-1.3227	5.354	0.75436	3.9115	1.9651	-1.7914	1.0854	-0.07342	2.4758	3.2191	1.7868	0.078265	1.3138	3.6493	2.8963	0.85223	5.7055	-2.6948	0.58238	4.1787	1.7521	3.521	-0.11938	1.2334	9.2806	3.3727	2.1272	-1.3	2.5861	2.5243	4.3064	-2.0318	2.3366	-1.0538	1.1975	-0.99042	2.1146	5.6497	0.20956	0.14139	0.66415	-0.74799	6.2478	6.6533	1.4511	-0.29473	5.4399	1.6695	0.86904
-14.508	-13.966	-14.454	-7.032	-12.463	-13.23	-10.125	-13.417	-16.451	-12.885	-14.27	-10.506	-10.275	-14.968	-15.169	-9.7297	-13.495	-13.574	-12.102	-13.291	-15.123	-19.233	-16.069	-11.964	-13.196	-14.782	-6.0975	-13.918	-12.95	-12.786	-9.7495	-16.72	-14.278	-15.101	-10.554	-8.6245	-18.127	-11.595	-14.491	-15.964	-11.336	-16.78	-11.511	-13.868	-17.265	-12.06	-9.8056	-14.9	-15.394	-13.331
2.6329	0.84281	-3.385	1.5429	4.1846	4.8717	1.0321	-0.28359	-2.6611	2.5305	-0.30287	-0.41961	0.46256	-0.23354	0.70958	5.009	3.106	1.7217	-4.6887	-0.35144	-1.4454	1.6735	0.76918	3.2425	1.5036	0.98958	0.24043	-2.1806	0.4043	1.8461	0.84642	-5.9782	-3.1656	-1.1522	-2.3972	-2.8265	0.88205	-1.1561	-1.6783	3.4183	-2.2227	2.7376	-1.902	1.6458	3.3693	0.92195	1.7664	2.1625	3.7684	-0.83416
-2.8411	4.0378	1.7243	1.0909	4.2805	-1.4972	-1.1695	-1.62	3.0377	1.2288	2.6551	0.71834	0.24539	2.1518	1.3792	3.7363	-0.084772	-1.5317	3.0612	-1.7433	0.34557	-1.0837	-1.5537	-1.3208	1.9436	3.3466	3.0695	0.89406	2.5693	2.0799	4.7335	1.176	3.6994	3.3918	1.5043	1.5126	-1.8154	-1.0049	2.8106	0.94916	-2.7344	2.9453	0.048102	2.8389	5.2041	-1.2424	-1.5104	-2.1139	-0.56342	-0.45937
-10.756	-12.058	-16.729	-11.312	-6.8323	-13.033	-13.771	-20.031	-11.527	-12.558	-12.714	-15.582	-11.621	-10.637	-13.81	-9.7832	-9.7459	-12.528	-8.8346	-11.368	-7.8142	-14.019	-11.025	-19.126	-16.379	-12.89	-12.305	-12.356	-12.146	-6.9098	-13.994	-14.849	-12.837	-14.998	-12.904	-15.117	-17.972	-15.516	-16.054	-8.4817	-15.041	-9.5272	-17.199	-13.897	-11.925	-9.4055	-12.999	-10.784	-15.338	-13.71
-5.4734	-3.0596	0.4405	2.5185	-1.2721	-2.1574	5.657	-3.2672	-1.3712	-0.20305	-3.4751	2.7653	-0.66184	-0.22215	-5.5091	-5.2136	-5.0452	0.23302	1.4898	2.5222	1.6348	-5.4485	-3.5766	-1.7324	-0.92826	-1.6855	-0.8376	-2.0118	-2.9115	-1.7762	-0.89011	-2.487	-4.5412	-2.1072	0.56628	-3.3108	-1.6635	-2.1895	-1.6407	-4.5259	-1.1684	-0.61213	-3.261	-3.4776	-4.7836	-3.2652	-2.7562	2.3714	-0.56394	-0.11198
-13.063	-12.353	-10.999	-10.177	-15.058	-8.2792	-13.557	-8.4101	-10.041	-14.287	-9.7706	-15.015	-13.974	-10.534	-15.188	-14.921	-12.239	-11.703	-11.246	-8.9027	-13.847	-7.8987	-10.337	-14.715	-10.764	-13.124	-14.908	-9.7922	-14.503	-10.607	-6.7466	-8.6993	-12.266	-16.369	-10.853	-10.927	-8.6985	-7.3826	-10.916	-13.628	-12.058	-11.495	-12.483	-9.6031	-17.693	-9.7016	-8.3396	-7.5526	-14.142	-13.862
-5.9064	-2.02	-1.6709	-6.0397	-6.3576	-5.7466	-6.5864	-5.1934	-3.8901	-2.7224	-2.1689	-2.4063	-0.39174	-6.2546	-5.2515	-2.3935	-2.387	-3.5888	-3.5633	-9.2156	-5.2734	-3.4784	-1.007	-3.8105	-1.906	-0.79867	-2.9352	-2.6905	-1.9818	-2.1133	-5.607	-4.4225	-5.2973	1.3257	-7.904	-4.5813	-5.5517	-0.70251	-0.24895	-0.28337	-3.9946	-3.922	-4.3367	-5.0782	-1.943	-4.022	-5.7681	-6.105	-9.9163	-2.806
2.0327	6.5393	4.2886	7.3286	10.279	11.122	8.0039	6.4528	6.8669	5.2289	1.5983	5.2435	8.678	0.58651	10.587	9.7956	3.1057	7.3042	2.9071	4.8718	3.8484	7.3055	4.0024	4.2692	1.483	5.7082	5.4427	7.7931	8.1275	6.6541	10.496	6.9142	5.3837	5.6489	0.74584	9.9547	8.1718	7.8897	0.97575	5.6721	7.1727	8.2578	0.3888	4.5487	7.0575	2.5074	3.5628	5.9054	4.1649	3.1304
-15.633	-10.339	-15.89	-9.6565	-14.747	-4.1795	-10.333	-14.209	-13.915	-15.991	-11.768	-15.305	-10.369	-11.632	-15.028	-12.087	-14.232	-11.471	-14.845	-13.491	-14.805	-13.411	-12.655	-18.279	-15.114	-18.257	-13.507	-13.077	-9.2061	-14.213	-13.499	-14.044	-14.577	-11.597	-12.645	-20.557	-11.374	-10.985	-16.738	-9.3818	-13.019	-12.596	-13.249	-10.507	-6.7073	-12.345	-16.532	-14.74	-15.216	-13.573
5.5871	11.51	6.3714	9.8513	0.87973	8.0712	2.4141	7.6724	11.581	9.4747	9.0712	7.5137	3.6468	8.6474	10.546	7.5198	10.399	12.008	7.6156	10.061	7.9331	1.6861	9.7088	11.416	5.8368	4.4936	7.1374	7.2175	5.1167	11.424	8.6923	9.8961	7.269	11.404	8.7324	8.7259	8.8458	5.8028	9.745	9.8284	6.8246	11.505	7.3354	5.6088	11.622	12.462	7.509	8.5706	10.8	6.9566
-5.0512	-1.0219	-1.9523	-2.5167	-4.0889	-2.8753	-5.6924	-5.0624	-3.0052	1.7626	-6.0396	-2.4731	-1.8221	-7.1116	-0.2401	-3.2006	-1.3133	-1.3658	-4.0378	-4.0972	-1.8594	-5.8089	3.7379	-5.0351	-3.0236	-3.7687	-3.8391	-1.9402	0.97578	-6.3153	-1.0888	-3.519	-0.82798	-6.5582	-4.0124	-2.695	0.93724	-0.57296	-0.72099	-2.004	-2.8551	-1.9823	-4.4283	-4.9956	-2.8852	2.8807	-2.0667	-5.3388	-4.7035	-2.5316
1.2941	-3.3315	-0.68225	-6.3201	0.19151	-4.9019	1.1425	-5.2026	-1.3767	-5.1557	0.41825	-5.4019	-5.2844	-4.5974	-4.8486	-0.88603	0.024083	-5.4738	-7.8681	-3.9995	-7.8395	-6.6961	-0.8788	-3.8609	0.68278	-1.8357	-4.0185	-3.5731	-3.3483	-5.3095	-1.7052	-5.7145	-3.373	-2.6742	0.41386	-5.6718	3.8037	-5.9336	-1.3401	5.1179	-3.9477	1.1187	-1.6937	-4.7013	-5.8501	-4.5298	-2.9335	-1.7185	-3.4705	-2.356
11.06	8.1088	6.6273	7.5952	8.9373	8.4038	5.0852	17.248	4.7543	5.2774	9.2817	9.7991	7.3971	9.0535	7.9516	6.7003	8.5163	7.6346	6.0667	7.5188	7.9215	15.418	6.8644	8.7053	6.1879	6.2912	7.7462	9.7869	9.3794	7.4736	10.116	7.3759	7.8356	4.368	8.303	9.646	10.312	4.0057	8.0675	2.6499	9.216	3.7877	12.179	8.4514	6.2252	5.1749	4.899	10.868	10.13	8.0123
-13.083	-15.439	-15.085	-15.65	-13.159	-17.196	-17.806	-13.374	-11.814	-15.332	-12.957	-16.152	-13.839	-11.53	-13.789	-19.879	-16.258	-15.018	-15.111	-15.027	-14.693	-16.247	-16.297	-9.045	-14.835	-17.026	-11.922	-15.072	-13.778	-11.854	-16.176	-15.617	-9.7043	-19.175	-16.435	-17.502	-11.446	-19.807	-17.769	-11.187	-14.127	-11.632	-15.802	-14.858	-14.477	-12.643	-14.435	-13.7	-15.989	-10.736
-11.134	-9.6682	-9.3047	-13.324	-11.685	-9.0869	-13.184	-12.629	-7.531	-11.375	-10.105	-14.817	-8.4141	-12.576	-9.0102	-7.9474	-11.818	-10.752	-13.401	-11.861	-11.328	-11.304	-9.1488	-7.6703	-12.62	-9.1793	-6.5336	-10.507	-8.0353	-8.9959	-11.577	-13.707	-6.434	-11.031	-4.2876	-8.4043	-11.505	-8.6704	-11.722	-10.993	-14.312	-11.848	-14.14	-11.539	-14.088	-11.268	-9.2477	-15.466	-7.7751	-17.429
-0.19603	0.36789	2.3078	6.1409	1.2516	4.5232	-0.27605	1.0013	1.7909	-1.2294	2.6519	-1.2822	0.56454	0.12138	-0.93185	2.2893	1.9938	3.4293	3.3501	-0.73703	-0.22085	2.5707	7.1441	3.4448	-0.16148	5.1773	1.6213	5.3869	-4.141	3.4002	1.9844	-2.1426	5.5602	0.9544	2.1765	1.8282	-2.6756	3.8728	0.74056	-1.8682	1.5933	5.6025	9.4188	2.3378	-7.1246	-4.2568	3.4888	1.2042	1.0178	1.6824
3.8166	4.147	5.4863	3.7844	-0.31203	4.6944	2.9688	4.2291	3.7826	0.42095	2.2809	5.1177	4.6471	3.1043	-1.3777	-1.2388	5.1627	-0.049373	2.007	3.2255	3.563	0.65554	1.2835	3.3003	4.8266	-0.35567	-0.11163	5.7403	4.6577	2.4577	0.42178	0.40928	5.0234	3.1322	-0.28618	6.6042	3.8982	7.9689	-1.0697	2.609	7.7904	-0.13202	5.0862	1.0266	-0.26215	4.056	2.434	7.0436	1.0507	1.7301
-9.6231	-13.545	-9.1214	-9.2286	-13.744	-10.614	-6.3332	-13.573	-12.639	-13.569	-13.17	-8.7277	-9.2953	-8.3432	-7.0693	-11.589	-9.5409	-9.2712	-10.854	-14.553	-5.7393	-12.586	-11.373	-13.862	-10.491	-13.177	-11.552	-10.451	-13.09	-10.948	-9.4774	-13.91	-11.976	-13.258	-10.547	-11.184	-10.561	-11.529	-15.917	-16.81	-10.731	-11.303	-14.245	-12.405	-10.296	-8.9457	-9.2833	-13.629	-7.4068	-12.42
-3.8142	-3.948	-3.4341	-3.3712	-4.0118	-1.9821	-5.6685	-7.4872	-9.1105	-6.2825	-6.7723	-6.1524	0.069957	1.0199	-2.9106	-7.7729	-3.3527	-4.7605	-4.4384	-3.6735	-3.4479	-3.5551	-5.0777	-6.7715	-5.8829	-2.865	-5.3271	-4.1998	-2.0296	-4.0224	-2.4065	-0.32502	-3.1813	-6.1705	1.0547	-2.5597	-0.94799	-1.7099	-4.6612	-2.4859	-2.4834	-6.3204	-5.0977	-3.6877	-3.7985	0.25403	-5.1768	-3.69	-6.2547	-4.104
-13.52	-15.066	-14.315	-11.892	-12.942	-15.25	-11.71	-11.938	-12.834	-12.398	-10.626	-13.493	-11.119	-15.705	-11.936	-14.459	-13.771	-12.787	-10.623	-12.232	-9.7442	-13.822	-11.374	-12.031	-13.175	-10.253	-12.967	-15.087	-12.683	-15.111	-11.787	-10.891	-13.184	-14.838	-7.6151	-11.782	-10.946	-6.3372	-11.845	-12.688	-12.432	-12.799	-10.177	-12.024	-13.283	-12.908	-15.346	-12.194	-11.99	-13.797
-15.034	-8.0203	-13.297	-9.1992	-11.234	-10.026	-8.7497	-9.9635	-9.6938	-9.2868	-14.729	-9.9795	-10.481	-10.9	-9.6138	-11.125	-15.026	-11.014	-10.703	-16.688	-14.397	-11.549	-9.9241	-17.869	-12.504	-9.8556	-5.4949	-10.364	-13.638	-7.7787	-14.926	-11.65	-11.993	-10.983	-14.712	-12.036	-11.181	-11.215	-15.8	-14.196	-15.27	-16.555	-8.8704	-11.336	-11.516	-13.614	-10.132	-15.034	-7.5833	-11.633
1.4082	2.2116	0.12211	3.088	-3.7363	3.7038	-0.15634	-3.571	-5.2154	0.50522	-3.2215	6.0805	1.0699	-0.12212	-2.5226	1.2384	4.6133	-1.5214	-2.6161	6.7088	-2.5476	2.8324	1.977	3.4994	-2.2342	0.9992	2.5606	-2.2336	-2.4515	-5.2084	-0.63161	-3.1053	1.2873	1.1643	3.1158	-1.2873	-1.1927	-1.8589	-2.996	3.4886	0.92614	-0.46055	-0.18232	3.9779	2.4916	3.7048	-2.5263	2.1198	0.75207	-4.812
1.9357	-0.65201	0.61555	0.62268	2.05	-0.6255	1.2305	-1.0766	0.79365	-1.6664	3.9658	2.455	-0.47535	-1.1682	-4.4764	-1.5413	-1.3055	-1.0918	-3.8571	-0.98033	2.3837	-0.94094	-1.45	-1.4413	2.6926	1.0695	2.7591	2.6416	-3.72	-3.4349	1.8729	-1.6568	-0.0088518	-2.4528	0.11286	-4.558	3.3021	1.4289	-1.234	-4.8711	-0.88655	-6.1284	3.499	-5.7554	-4.6402	2.9191	-3.0305	-1.4897	-0.28068	-0.91062
-12.74	-10.354	-10.69	-14.083	-12.063	-15.017	-6.9859	-12.503	-14.34	-15.746	-14.463	-10.259	-11.184	-11.053	-5.6831	-12.495	-13.01	-11.412	-13.117	-7.8001	-11.798	-16.437	-8.4421	-12.881	-8.4671	-13.31	-10.759	-16.571	-10.643	-11.102	-11.328	-11.541	-11.768	-13.508	-11.358	-12.831	-9.962	-13.068	-14.276	-7.2993	-11.585	-11.569	-11.657	-10.847	-14.224	-9.83	-11.035	-14.604	-16.401	-18.001
-13.55	-10.68	-9.6448	-11.182	-14.925	-15.163	-16.604	-12.78	-19.01	-14.423	-14.059	-5.9461	-16.295	-11.977	-9.8467	-9.4722	-13.457	-10.994	-10.38	-16.484	-10.175	-15.234	-17.523	-9.8482	-10.019	-12.901	-9.8924	-11.841	-11.638	-17.479	-19.962	-7.9443	-15.319	-13.746	-14.73	-14.681	-16.8	-9.6093	-17.736	-16.937	-13.64	-10.758	-12.856	-12.471	-8.1976	-10.994	-15.025	-11.627	-12.974	-14.419
5.5133	2.1553	2.9296	1.7926	0.87995	-1.3049	-0.36361	-1.4734	1.0174	-1.4551	-0.83787	3.826	-2.2566	0.62898	1.6425	2.2155	1.8796	-2.724	-4.4987	-2.1277	-8.8304	-3.0273	-1.6923	-2.5394	0.2389	2.1961	1.7839	-3.321	0.77077	0.6434	-0.8136	0.041897	0.91684	1.0438	1.6883	-2.3027	2.5124	1.4715	0.06139	-0.58777	0.48093	-2.6393	-2.3187	-0.82859	-1.8287	5.2348	0.40684	1.6147	-1.0174	-0.076496
-3.0882	-7.5773	-0.56922	0.12727	-2.3545	-3.4125	-0.87627	-1.0607	-0.67563	2.8287	-2.6253	-1.2573	-4.0242	-2.1304	0.32776	-2.5229	-3.1275	3.1285	1.9161	-2.0512	3.9322	1.6581	-0.38851	0.36877	-3.5888	-1.0446	-4.0995	-1.5092	-4.1841	-3.3201	-1.0734	-1.3152	1.4982	-3.0062	2.9778	-3.7934	-1.7388	-0.50033	-3.607	-2.5476	3.6163	-0.253	0.27184	1.8906	-1.2755	-3.8053	-2.8187	0.075281	-2.2988	-6.1182
-17.741	-19.335	-15.305	-17.584	-15.835	-12.019	-12.109	-12.589	-12.616	-15.686	-16.002	-11.019	-13.988	-18.322	-9.9882	-12.268	-16.325	-13.151	-15.764	-16.896	-17.49	-14.022	-18.977	-18.005	-12.919	-8.859	-14.512	-19.44	-11.006	-11.287	-15.03	-15.826	-14.868	-16.189	-11.557	-11.767	-13.157	-16.313	-13.994	-10.623	-19.594	-16.369	-17.019	-13.559	-12.811	-14.522	-16.709	-12.614	-12.993	-9.0131
-5.6514	-8.7206	-8.7288	-4.8808	-8.1612	-1.6448	-7.659	-10.191	-3.8855	-4.5537	-8.5566	-8.1981	-8.7866	-7.0164	-5.0876	-4.8941	-6.898	-6.9191	-2.6739	-3.3813	-3.4426	-8.4978	-10.731	-2.7069	-8.7452	-6.0745	-0.14856	-7.5301	-10.921	-2.1035	-6.365	-7.9008	-5.2906	-8.107	-7.2496	-3.3998	-8.1383	-4.9606	-7.9127	-5.3696	-4.7611	-9.994	-6.8398	-5.3268	-6.9283	-6.6963	-5.9156	-6.9681	-5.2989	-5.7384
-0.18557	0.38579	-2.0857	0.91045	3.0963	1.6784	1.0054	4.8322	-0.48015	2.056	-4.2286	2.9324	1.9898	2.2951	-1.1645	-0.51287	0.58418	1.915	0.7958	1.7421	-1.5522	1.9121	-0.7351	0.60453	3.0149	-1.2764	1.6859	-3.5631	-0.20257	-3.6794	-0.59025	-0.072354	-1.0252	0.3486	2.0559	-0.010035	-1.3369	2.0905	0.39153	3.1794	2.246	2.6058	1.2182	1.7097	4.4589	1.2124	2.1153	-1.4621	-2.7432	4.1914
2.664	2.8893	7.7857	9.7288	6.2081	7.9552	6.1667	14.162	8.0723	7.0567	8.9278	7.6251	10.633	9.9203	2.5791	9.3047	7.4113	7.1558	8.8457	8.8124	4.02	6.9031	6.7939	2.5844	9.3354	7.8855	7.8566	7.8314	7.6323	7.4088	11.907	4.8981	11.715	9.0484	7.8623	5.7962	6.0925	7.6272	11.737	6.5319	10.475	11.142	7.98	8.57	1.6085	5.6506	6.6762	5.2441	4.2094	4.9396
-0.20297	6.9954	2.8464	4.2003	4.7887	2.5052	9.1702	5.9429	1.3641	4.4656	4.0714	3.6884	5.0996	-2.177	5.8936	6.3938	2.2167	4.1263	5.3985	1.7705	8.167	6.0371	5.2703	4.5429	4.5491	8.7851	0.78013	8.1085	0.77908	5.6723	8.0144	9.5131	6.4997	0.97175	2.0129	4.1479	3.5191	5.149	7.6543	3.4609	5.0343	9.3754	7.6955	5.4367	7.0896	4.987	3.0331	5.8334	5.8564	6.3242
9.2737	6.1849	5.6108	8.0036	7.5703	10.102	3.7168	7.0954	12.87	9.4075	4.0363	5.9516	7.8097	10.344	7.064	7.372	10.341	10.861	6.5645	8.5425	5.4713	3.9618	7.7528	2.2946	6.2426	6.086	6.3015	13.099	5.2998	7.5038	6.8282	4.8427	7.7053	4.1037	8.8142	7.1653	3.051	7.7623	4.58	6.8651	8.6908	5.4604	6.1348	10.195	9.8011	9.3677	6.7212	5.1806	5.6719	5.5117
-7.9548	-9.1313	-13.321	-7.3062	-12.034	-10.181	-14.552	-8.7128	-16.119	-9.5024	-11.199	-8.7928	-9.9523	-10.381	-13.144	-14.71	-11.574	-9.3014	-10.78	-14.121	-14.744	-12.848	-12.839	-13.534	-7.632	-12.554	-13.251	-11.151	-9.9407	-10.74	-15.453	-10.33	-13.792	-9.8258	-12.122	-12.189	-9.2478	-10.305	-10.108	-12.523	-17.055	-10.622	-11.698	-11.462	-14.102	-11.626	-13.682	-8.5859	-7.8764	-9.9374
-9.4104	-8.5844	-9.6023	-11.633	-15.14	-10.045	-12.632	-11.397	-11.431	-14.075	-8.7537	-9.096	-14.147	-13.114	-10.863	-13.572	-14.789	-17.415	-15.061	-14.531	-11.175	-11.413	-8.8186	-15.746	-9.8573	-8.2503	-8.6409	-11.141	-6.956	-12.106	-9.7903	-4.6257	-8.2125	-12.432	-12.895	-8.6087	-10.842	-14.764	-16.666	-14.059	-13.282	-10.129	-15.259	-12.55	-9.7762	-14.292	-11.186	-9.601	-14.375	-10.085
-3.2367	-5.7253	-3.2096	-4.005	-9.2694	-3.384	-3.7287	-7.0568	-0.92678	-4.8042	-5.1147	-8.2893	0.36655	-7.6201	-4.5178	-6.1678	-1.7743	-6.7609	-4.6785	0.66723	-11.908	-3.8207	-1.6852	-7.493	-2.6765	-2.9668	-7.5237	-4.3876	-3.0133	-0.83138	-3.3387	-6.1734	-3.3718	-2.8831	-0.40307	-3.6355	-7.091	-5.5387	-4.9515	-3.3526	-1.6357	0.60809	-8.4351	-4.9638	-7.3722	-5.8335	-4.6109	-1.8566	-3.1797	-3.8653
-7.2643	-5.4499	-11.754	-8.9358	-12.033	-9.4418	-14.81	-9.7923	-10.25	-4.8558	-10.682	-8.0213	-13.793	-6.277	-13.299	-12.47	-9.9313	-7.8541	-12.248	-5.9734	-9.4648	-10.201	-10.181	-7.5557	-12.364	-4.9214	-15.097	-11.522	-5.9286	-8.7476	-9.1265	-10.026	-13.887	-12.804	-10.482	-11.679	-9.4048	-6.6287	-6.5274	-13.7	-8.6752	-6.1636	-6.3819	-10.01	-13.51	-6.0985	-11.962	-8.1184	-9.3009	-8.5497
0.25971	-0.3497	-0.90226	-3.293	-4.1885	-8.0361	-0.31467	0.57963	-0.80297	-1.8447	-0.67308	-2.0883	-2.5969	-4.1266	-1.4062	2.9029	-4.3973	-1.1097	-2.5347	-1.4335	-2.8968	-0.32362	4.0106	-0.77607	0.34296	-3.3132	2.5759	-0.36887	2.6235	0.21075	0.35732	-0.8727	-3.1305	-1.0521	1.2898	-0.63736	-3.8592	2.6774	-0.085388	2.6984	-1.9687	-0.31982	0.3643	1.3299	0.34379	3.0356	3.3147	-5.0223	2.0982	-3.5338
1.4927	3.7015	-0.19536	6.5542	3.3125	5.3535	5.4236	1.5728	5.8805	5.0276	4.3393	6.9306	1.7242	5.0343	3.8688	0.3891	3.2325	4.5286	3.8105	3.6539	1.7632	2.5359	4.6432	1.1523	7.285	5.9421	2.3913	1.8775	3.2242	1.4405	5.9753	8.3504	3.1769	8.9375	9.2169	6.0419	2.6564	4.0281	-1.4066	6.5044	5.0135	1.54	8.5196	5.2813	0.60309	5.2599	6.3021	4.7464	9.2392	3.8787
4.6182	8.9719	4.336	4.6425	8.9086	9.6678	5.8152	8.7778	0.049372	4.3503	6.5501	10.256	9.8525	6.0352	6.6128	5.7026	11.66	8.5612	6.7019	5.2617	7.1624	10.82	8.6672	6.0272	7.5828	9.8525	12.933	11.058	10.422	8.3555	10.898	11.422	9.4312	8.8392	10.438	10.908	11.903	10.294	12.051	7.2726	7.1954	7.8131	11.943	11.482	5.1088	13.573	6.7088	3.7985	6.0584	9.1745
-1.6948	0.49066	0.35188	-2.9444	-0.58878	-5.5416	-4.7247	-2.1588	1.7351	-6.5622	-1.4763	1.8184	-2.6521	-5.1598	-1.1121	1.2107	-0.13018	-2.3102	-2.4823	-2.2018	-1.3445	-0.87659	-3.113	3.187	-0.63648	-1.9464	-0.15472	-4.3593	-2.2664	2.9304	1.8289	0.16324	-3.373	-2.2537	1.3124	-0.60068	0.71762	-1.8062	-0.58341	1.8536	-6.4139	-1.9246	2.712	0.063147	-1.6108	5.1306	-7.1123	2.3232	-1.9175	-2.4326
-1.5927	1.6583	1.7761	0.25201	-2.5708	6.3214	-4.8949	1.437	-0.29338	-1.4476	-7.018	3.6857	0.83576	-3.351	-0.93538	-0.093058	-1.9371	1.3452	-5.1213	-4.8537	-3.3183	0.019124	-5.9272	-2.818	-0.65863	-4.2871	-3.2829	0.75025	0.89861	0.0054607	6.6211	-4.459	-6.6892	1.4571	-0.53292	-4.5454	-2.8729	-0.79104	-0.80051	2.2712	0.60296	0.30966	1.3968	-2.6543	2.7641	-0.98218	-2.7763	-2.4745	-1.632	-0.22783
-20.306	-21.778	-23.936	-29.547	-23.984	-27.401	-21.674	-22.343	-21.007	-24.933	-17.485	-21.25	-22.501	-19.289	-24.287	-19.652	-21.964	-21.016	-22.067	-22.022	-24.525	-24.933	-29.391	-27.268	-19.74	-24.806	-22.936	-24.323	-26.049	-23.757	-21.533	-22.33	-23.702	-23.416	-22.248	-24.045	-27.278	-22.742	-24.764	-21.87	-23.546	-19.656	-20.142	-22.462	-23.042	-21.874	-23.784	-24.908	-20.392	-13.309
-1.7281	-1.5937	1.2036	0.0068801	-0.84356	1.4146	-0.5522	5.0285	1.2179	1.5308	-2.5342	-4.4453	1.0605	-1.3754	0.090274	2.3016	-5.5344	-4.9815	-0.70748	2.1634	-0.14995	-5.2308	-1.3166	2.8117	-1.7069	0.64209	-3.8852	4.8399	-0.27566	1.994	3.7649	-1.3048	-6.3052	3.2097	1.0206	3.3602	-1.5994	-0.13165	1.0981	-0.069205	0.15324	0.099237	-4.3428	-2.8143	-0.39967	1.7061	-0.30238	-1.0703	-2.4284	-2.6883
8.1879	8.8515	13.262	5.0689	11.844	10.186	10.306	7.9424	9.2276	10.053	10.021	9.5203	6.9424	11.003	10.566	9.0468	10.441	9.0833	8.8473	10.578	6.4279	13.071	5.1743	10.579	5.3304	9.5773	5.3302	9.5843	5.583	6.0666	5.4359	9.3357	5.9048	8.579	11.333	9.461	6.2918	9.2177	9.2575	3.8467	10.552	10.371	10.536	12.535	6.2594	11.31	8.4209	9.3155	4.7482	7.1923
-1.781	2.8281	1.5567	-4.2763	-2.6706	-1.0368	-3.3563	5.2315	3.8427	0.3263	2.8869	-4.0294	-0.9111	-1.5255	1.6618	-1.4886	-1.6628	0.025387	1.3938	-0.81233	-1.5565	1.9268	-3.1738	-5.5795	-0.31548	2.1254	3.8583	6.7955	-1.6319	3.2575	-1.4036	-0.51354	-1.8766	0.11702	1.8033	-0.74267	4.1023	1.5368	-3.026	2.6311	1.1464	1.8681	1.2049	-2.783	-0.073534	-1.276	-1.6169	2.8294	-2.0021	-2.064
-11.788	-13.162	-10.889	-13.225	-12.828	-10.83	-12.175	-14.903	-12.826	-11.07	-11.975	-17.793	-11.757	-9.317	-14.236	-10.701	-12.934	-13.647	-8.26	-9.3071	-15.204	-14.21	-14.735	-13.962	-13.352	-12.152	-15.322	-17.866	-11.506	-11.488	-8.3835	-12.581	-9.595	-15.641	-12.499	-13.075	-11.035	-11.644	-14.863	-15.435	-9.3344	-14.06	-9.6236	-12.82	-12.278	-12.775	-14.828	-10.478	-16.643	-14.612
3.4114	3.1328	5.3167	8.1903	6.3349	4.7319	10.583	2.1415	3.4147	4.147	6.58	5.8889	4.0049	6.8378	6.1463	4.5645	7.3219	7.5765	8.2404	9.3604	7.3061	8.4863	9.8389	4.6343	7.2753	6.1915	7.9657	7.6195	3.9942	9.4085	6.4683	8.7709	3.0255	5.8744	6.0836	4.8635	8.0001	7.6437	8.9773	7.9791	4.7407	6.0177	7.5729	6.5297	8.0704	6.9982	7.1846	7.4465	12.759	8.2656
-2.4305	-2.9614	-5.949	-6.1378	-3.5793	-4.2357	1.4665	-1.1979	-0.92526	-3.0877	-3.0905	-2.6448	-1.0129	0.60645	-0.29776	-0.80268	2.0487	-2.2119	0.78162	0.91905	0.25706	0.41402	1.9277	-2.4305	6.0283	-1.8663	0.52091	0.79109	-1.0983	-1.4474	-5.1865	-2.9863	-4.9289	-2.3442	-4.8977	-3.5315	-1.004	-3.389	-0.41785	2.1229	-1.2126	0.54145	-2.0211	-3.2347	-1.3102	-0.13629	1.4425	-1.1726	2.1561	-1.5719
-13.125	-7.4856	-10.378	-9.6402	-9.9043	-7.2232	-13.708	-8.8208	-4.723	-11.128	-11.161	-11.594	-13.484	-13.105	-8.1071	-11.061	-5.1986	-10.719	-6.9535	-7.1689	-7.3691	-10.897	-8.4523	-14.7	-8.0417	-5.238	-10.397	-5.9399	-12.881	-5.4765	-6.8017	-5.5336	-12.274	-12.665	-10.458	-8.0423	-11.644	-11.683	-16.471	-12.073	-11.956	-10.098	-11.735	-9.484	-9.8212	-9.4237	-9.6817	-8.3249	-12.488	-12.534
1.9088	3.1809	4.0393	-2.5013	-5.3133	-3.0016	3.9322	1.8895	-0.20164	-1.1283	-1.768	-0.97696	5.4674	-0.67354	2.166	-0.6316	1.0597	2.9475	-1.6835	-0.082188	0.70301	2.9861	8.603	3.5898	-3.5327	-2.3058	7.5628	-1.2289	3.9261	-3.7576	0.032052	0.88707	1.8018	-2.3398	-1.464	-4.304	0.53342	-1.3924	-1.3579	-0.047015	-0.21071	-1.1613	2.455	2.0006	-0.79212	-1.037	-3.075	4.2034	4.7142	-3.1818
3.2951	8.1019	8.1921	10.372	3.3846	6.0815	5.0621	9.441	9.5207	5.2853	9.7472	5.5009	2.7468	9.178	7.4576	6.9001	1.0884	0.40645	3.2718	2.5666	4.5076	11.141	5.0836	5.0873	3.3438	9.9944	8.7548	3.236	4.7873	2.2407	5.6204	7.0954	4.3605	9.8925	6.4738	3.9545	7.6101	3.7558	8.6848	8.6182	2.6199	5.1325	9.3729	6.9473	6.5361	1.2702	1.6399	8.0251	4.8062	4.257
0.87499	-0.8641	-4.8713	-6.1542	-5.3046	1.8684	-5.8874	-6.0043	-4.2836	-1.3056	-1.3278	-1.5427	-4.5933	1.48	-3.7277	0.31565	1.7699	-4.1823	-3.5196	-5.5107	-4.4738	-4.46	-5.2057	-2.1731	-2.458	-7.4498	-5.1321	-1.9689	-5.2266	-2.3713	-1.6018	-7.585	-4.635	-6.4651	-6.7683	0.54802	-2.4422	-7.384	-2.9826	-2.4508	-4.0956	-3.1938	1.1535	-1.2612	-4.6463	-0.53083	-1.7537	-4.3513	-3.9452	-1.2999
-1.4405	-3.5592	-6.615	-7.2565	-7.5747	-4.1902	-5.7486	-8.8773	-3.3663	-7.2456	-3.4814	-4.8645	-4.9869	-9.3127	-4.1781	-4.8637	-5.4677	-6.8106	-2.8238	-7.1808	-8.6476	-5.329	-7.872	1.1023	-2.8586	-0.77345	-6.8926	-3.8182	-3.2252	-5.1673	-4.6801	-5.6162	-7.4329	-4.5745	-9.9462	-4.209	-3.8873	-7.5723	-0.20471	-6.879	-5.6111	-7.3703	-9.299	-5.2927	-8.3395	-7.292	-2.2651	-7.6861	-7.1302	-9.3665
-6.7755	-6.5846	-15.601	-11.576	-10.563	-10.184	-11.159	-9.6871	-11.105	-13.146	-9.4281	-15.477	-10.378	-15.253	-13.718	-11.609	-14.28	-10.907	-11.61	-13.896	-16.212	-8.5071	-12.367	-16.513	-13.514	-13.12	-14.692	-7.7075	-13.172	-15.723	-7.9916	-10.364	-9.7802	-10.685	-14.54	-12.842	-8.837	-12.359	-10.461	-11.641	-8.6011	-13.607	-9.395	-16.432	-8.0158	-12.921	-12.098	-12.042	-13.12	-12.339
11.881	5.283	5.9747	11.325	8.259	6.5781	6.7907	11.658	9.2323	10.214	9.0238	10.61	9.0321	6.8979	7.3692	8.9206	4.0538	8.7895	8.4008	9.5925	8.9639	8.8934	9.1638	8.0395	5.4429	13.187	6.5941	8.8005	6.6274	9.0622	6.8246	7.961	5.1261	6.3623	6.4428	9.6869	11.409	5.4338	7.0608	6.5012	8.3575	8.5747	9.4532	10.606	10.957	11.232	9.5162	7.3348	13.685	5.376
-3.0767	-4.4694	-2.6994	-5.4673	-5.1232	-6.2487	-5.6272	-6.1477	-2.3325	-9.4657	-3.7543	-5.2627	-6.094	-6.1337	1.2371	-5.7249	-4.2216	-2.9074	-0.046045	-9.0295	-0.88717	-3.8404	-6.0427	-0.86099	-6.002	-5.112	-1.4221	-3.9778	-4.3309	-2.3987	-6.3823	-3.2354	-6.7236	-4.2214	-0.57384	-3.6665	-6.9631	-4.4864	-3.3744	-7.1639	-7.1498	-3.7118	-2.1987	-0.63187	-5.3476	-6.3735	-2.8697	-3.2475	0.4864	-6.0791
9.5148	7.3203	6.6018	7.0305	6.2943	8.126	7.2657	4.5191	11.375	4.7565	8.0532	9.062	10.117	7.1443	1.4743	9.3819	4.2626	7.2308	6.9698	7.4615	10.616	4.0733	8.2801	5.9382	6.1389	5.8911	1.2229	6.5874	3.9926	7.3462	5.4401	8.4032	6.1297	6.5362	7.2233	8.8903	4.651	5.5434	5.6373	5.4016	9.4297	6.6013	8.6264	7.1572	5.9562	7.5557	8.5333	9.4103	0.04529	7.7813
5.6375	5.3637	7.4311	6.399	9.1996	5.0367	5.0313	4.5114	6.8783	6.3349	10.442	9.1182	3.6989	6.8686	6.7659	0.78206	6.4406	7.1032	12.208	4.68	5.2127	7.4003	3.0128	9.5745	4.3229	0.94495	5.4145	4.6955	7.5407	4.0759	3.6172	3.0881	4.159	9.0192	7.2751	5.7415	6.9756	5.756	8.0139	2.61	7.1644	5.4599	8.6368	4.9214	5.0302	8.1084	5.7548	6.3478	9.4586	3.3185
-5.3065	-0.51036	-4.3296	-0.80218	-6.6367	1.4312	-6.4262	-0.42008	-3.3616	1.5907	-2.7165	3.0532	-6.8539	-1.0412	-1.5988	0.11563	-2.3637	-5.2859	-3.0398	-1.5515	-0.437	-6.6404	-2.4936	2.9538	-2.0261	-6.9937	-3.5898	-0.97228	-6.281	-6.6922	-4.6603	-4.4807	1.6483	-2.8644	1.6552	-3.3565	0.057565	-0.21371	-4.6566	-2.3743	-2.5167	-6.8042	0.032061	-4.0598	-1.9568	-8.0174	-3.6282	-2.2011	-4.7668	0.39805
-8.5472	-9.3842	-8.8765	-6.8592	-4.4966	-4.5673	-4.0419	-6.0712	-6.9102	-6.9794	-5.677	-9.9402	-7.6683	-7.3701	-6.1635	-9.6042	-6.8817	-5.8306	-13.659	-8.7631	-8.4794	-5.7967	-6.8068	-7.0256	-6.2763	-9.1194	-6.1656	-7.8376	-6.6243	-10.148	-8.2656	-9.4215	-10.676	-9.5753	-6.2986	-5.4316	-7.9077	-8.2815	-7.3325	-4.3136	-9.2103	-6.1227	-10.865	-4.7678	-10.319	-6.2826	-11.769	-7.9704	-5.4418	-6.8241
-0.95648	0.91113	1.3911	2.6759	0.17689	-2.0764	0.70702	6.8095	0.47048	2.0974	2.718	1.9427	0.39373	2.7039	5.0164	5.3999	-1.1541	-1.4607	4.2364	5.8258	3.4516	1.1833	5.6713	4.1291	2.6787	2.3636	4.2971	-0.26716	3.9225	-1.0606	3.2278	3.7393	1.9516	0.23861	3.0676	5.0598	3.3169	4.5041	6.9098	1.766	1.668	-0.62326	4.9838	3.7982	3.5957	5.2161	-1.1939	1.873	1.7796	1.7327
0.48414	0.14898	1.3654	1.2404	2.3784	3.2347	0.54961	0.79168	-0.50426	-0.96046	4.5606	2.2724	-1.2266	2.6442	-1.572	0.88582	3.1294	2.0259	3.7659	2.2512	1.431	-1.2517	-2.661	-3.6416	1.1728	2.7017	-0.41987	1.471	-0.62066	-1.9214	0.64233	2.092	1.8684	1.1971	2.7052	0.43877	1.4824	0.65723	1.7658	0.11819	1.9497	0.049465	2.3135	0.59689	0.069846	5.6753	1.3428	-0.99245	-0.54327	-0.21763
-6.626	-3.2219	-2.1701	-2.4792	-1.2347	-2.5084	0.82137	-0.29884	-0.13833	-1.8817	-1.9445	1.2805	-1.7923	-4.5785	1.944	-1.2428	2.6701	-7.7351	-4.2017	-0.22016	-3.3638	0.27	-3.1989	-0.41753	-4.6569	-1.0523	-7.4342	-3.3053	-6.4996	-0.12412	1.5298	-2.9755	-1.8881	-1.0757	-3.397	0.10626	-4.9143	-0.12788	0.75697	-2.2511	-0.092529	-4.9921	-0.9542	-1.2242	-4.5197	-0.81025	0.12629	-0.38792	0.78047	5.6999
-19.033	-22.257	-17.658	-20.213	-21.465	-20.335	-28.731	-23.057	-19.556	-26.087	-22.219	-19.563	-23.413	-22.606	-18.368	-20.279	-19.755	-23.134	-24.951	-22.595	-18.094	-23.12	-20.455	-24.95	-22.862	-17.237	-21.871	-24.553	-18.82	-19.314	-23.15	-20.742	-24.187	-18.822	-21.856	-23.823	-20.14	-21.449	-24.005	-20.155	-20.566	-18.587	-20.866	-20.579	-19.192	-21.828	-24.592	-24.39	-19.65	-22.23
-9.7459	-11.186	-11.902	-13.118	-15.668	-7.0351	-11.199	-14.191	-12.275	-11.046	-10.638	-10.275	-9.1386	-13.443	-12.353	-11.09	-10.476	-9.5599	-10.207	-11.248	-8.9825	-8.72	-12.083	-13.553	-8.8564	-16.278	-12.848	-11.438	-12.596	-13.767	-11.91	-17.212	-11.438	-10.024	-8.9153	-11.341	-13.966	-14.361	-12.473	-11.23	-6.607	-16.097	-8.7531	-10.174	-10.433	-14.399	-15.668	-10.168	-11.409	-10.963
-0.11078	0.23094	-0.041081	-2.3736	-2.4585	-5.6619	0.35955	-2.7852	-0.60271	7.9673	0.077906	-1.9705	-0.2629	-0.44115	0.78932	-1.6575	-0.039634	-0.45483	3.4237	0.65304	0.63842	-3.2738	2.4905	0.17581	-1.3978	-1.0478	0.96022	3.0216	2.0528	0.73128	-5.4177	-0.65227	1.7126	1.8076	-5.4717	3.0814	-1.1297	2.8557	-0.4679	0.50401	-3.9207	-0.88952	-1.171	2.1138	-1.3491	4.1427	-0.76041	0.69677	1.3542	1.2163
-1.7143	-5.4082	-2.5948	-0.47568	-3.6623	-3.8645	-2.0124	-0.19767	-3.3444	-3.5226	-1.6381	-1.2553	2.2834	-0.62097	-3.4708	0.71438	-3.3515	-5.3286	-4.2275	-1.6131	-4.1671	-1.2877	-0.15373	-5.2384	1.7567	-1.2659	1.3733	-4.1646	-1.0497	1.5279	-4.9619	-1.1152	-0.94912	-3.2352	-2.0818	-3.6592	-4.6155	-0.90086	-2.6095	-0.35108	4.3795	-0.80413	-3.5616	-0.79512	1.3934	-3.2422	-0.11352	-0.8749	-1.3977	0.45639
4.2909	5.9538	1.85	-0.065898	-1.989	1.6077	1.9938	1.9442	0.58112	3.4228	1.0583	5.8692	1.9751	1.0961	1.5041	3.1323	3.7186	3.4551	5.4224	6.2449	-1.1362	0.37744	3.9741	-1.3743	3.7717	-1.4265	7.2784	-0.10994	1.9913	-0.083134	-5.1286	7.3796	1.6389	1.3059	4.5823	3.3173	5.4506	3.576	0.62203	-2.7265	4.7221	5.242	3.0972	2.0655	2.2888	2.6839	5.2285	4.7878	7.5166	-0.59972
6.2828	7.9682	4.619	4.5696	6.1462	3.4369	5.1373	5.3683	6.8568	5.4149	8.8628	2.9794	7.8864	4.0723	3.6222	5.2746	9.8898	4.1904	4.5046	6.911	-1.8012	9.4115	2.8749	9.4453	4.7929	7.5867	1.2173	6.172	2.5255	5.4063	9.4395	5.178	4.3879	9.5245	3.9504	7.3124	6.4065	2.4451	8.1527	7.2438	6.8584	11.192	6.4093	6.515	3.0061	9.3433	7.0273	3.3435	7.4781	3.1589
3.5498	3.5825	0.97599	3.2542	0.14361	-1.5294	-0.058105	1.461	3.507	1.8612	-0.92429	1.7524	-1.515	2.7221	1.5393	2.1189	0.90257	3.3605	0.59603	-0.70318	3.605	7.1224	-2.3682	2.7076	3.2152	3.6373	4.2809	-1.468	-0.80919	1.7407	1.0354	1.8921	4.6707	1.8215	1.898	1.2879	4.2936	0.54377	-0.39992	3.1249	2.6822	-0.95533	2.6451	1.1708	1.4078	1.5969	2.2185	2.2244	-2.0995	-0.71802
1.1129	-2.4343	0.86668	-3.9865	-1.2633	-0.50293	4.057	-2.935	-3.3546	0.38404	-4.9579	1.8224	-0.44464	-2.6743	-1.467	0.50793	-4.2301	1.7394	-4.3134	-0.89338	-0.24227	-3.1521	-4.5894	-6.5192	-2.3678	-3.8899	-0.93036	-2.8737	4.4648	1.1501	-2.4257	-4.3998	-0.63444	-1.1999	2.4962	1.5693	-2.1756	1.4573	-1.9569	-2.7676	0.32919	-3.006	-2.3619	0.24347	-0.064259	1.3547	-1.0478	1.9142	-0.86494	0.6352
-6.7985	-0.7077	-5.7567	-2.6725	-1.9566	-4.9966	-4.0426	3.0597	-3.4789	-3.0364	-2.3818	-0.75188	-7.8448	-6.266	-4.1103	-2.7615	-3.301	-1.8902	-0.59251	-0.19002	-3.972	-0.47071	-1.0111	-6.3132	1.4187	-2.163	-4.0989	-6.5895	-4.4617	2.1977	-0.83485	-4.8309	-4.5351	-3.6118	-3.2864	-0.55671	-1.4454	-0.056985	0.46622	-9.4672	-5.3808	-4.6144	-2.3635	-5.6824	-1.5298	-0.56087	-2.2277	-5.9176	-4.8125	2.1181
-15.721	-12.629	-16.723	-10.944	-17.833	-9.1703	-9.5295	-11.836	-9.8615	-14.538	-10.682	-13.798	-13.875	-11.055	-10.105	-11.802	-10.739	-8.0686	-12.768	-11.075	-10.357	-10.262	-8.9097	-6.624	-8.6315	-10.053	-11.399	-13.059	-10.145	-7.36	-16.406	-8.9271	-12.949	-8.7668	-12.368	-10.211	-10.062	-11.746	-9.1127	-9.5861	-14.749	-9.7425	-11.266	-14.197	-9.8851	-9.2555	-12.289	-9.1056	-8.2362	-11.611
-4.7591	0.58137	-1.8816	-1.986	-3.2271	2.5062	1.153	0.77368	-0.19189	1.3358	2.0134	-3.0498	-6.8702	-1.7243	-0.83576	0.78009	1.685	-0.5475	-1.6436	-3.7408	0.60812	4.2197	1.0709	0.43019	-4.5605	0.66938	0.38896	3.8563	2.5448	-3.2175	2.2318	1.2694	-6.1306	2.6346	0.6092	1.7002	2.5399	0.17843	-0.74532	0.92046	-1.5687	-1.6909	-2.047	-0.77591	-1.3703	5.7929	1.4894	-2.3281	0.56167	-0.16333
-0.3836	-2.9189	1.8869	-2.5489	-1.5141	-1.228	-2.8271	-1.2009	-5.5549	-1.018	-1.9859	-4.0106	-0.20249	-3.0138	3.3851	-3.4504	0.24845	-6.1305	-2.0683	-3.5812	-0.42728	-0.69482	0.53005	-2.0874	-2.6946	0.57039	-2.132	-1.3926	2.3939	-5.0437	0.090715	2.039	-1.5988	-4.1761	1.0468	-0.9645	-7.8039	-2.3104	-1.5617	-0.5922	-1.426	-6.0971	2.2257	1.0258	-1.3212	-6.768	-0.11567	-3.003	0.4139	-4.7391
-3.136	-3.0093	-1.6746	1.9206	-6.822	-2.5488	-5.8344	-4.4872	-6.5217	-5.4468	-2.5484	-2.2574	-8.5143	0.99722	-0.027158	1.95	-2.1158	-1.2194	-1.6163	-5.8572	-6.0117	-0.5883	-7.8705	-8.2778	-5.4528	-4.1491	-4.9776	-8.2774	-7.6299	-6.6452	-6.0606	-0.71839	-2.6165	-1.9712	-3.9609	-3.837	-4.8925	-8.1047	-0.91252	-1.7317	-4.6759	-4.1597	-1.7257	-6.1578	-4.2801	-3.0024	-5.2102	-4.1152	-6.7986	-3.6344
-14.411	-11.091	-16.139	-14.117	-11.926	-8.6562	-15.137	-14.421	-10.583	-13.453	-9.3977	-12.094	-19.137	-10.605	-12.645	-14.059	-14.693	-11.258	-19.345	-11.995	-16.45	-15.711	-9.4207	-9.576	-11.39	-11.663	-13.487	-13.239	-11.128	-14.047	-11.491	-11.238	-15.236	-11.604	-11.478	-11.787	-11.284	-10.95	-12.713	-14.216	-11.741	-14.174	-9.8689	-13.108	-16.105	-15.122	-12.764	-9.7439	-10.749	-16.674
-9.4873	-6.9612	-12.475	-11.259	-8.4734	-12.307	-10.652	-7.7334	-10.978	-9.8001	-5.0289	-5.43	-8.1904	-9.2376	-7.1781	-6.4769	-9.2968	-11.846	-12.831	-8.2594	-7.6011	-6.1005	-9.2483	-12.568	-7.8724	-12.481	-12.862	-7.1562	-6.9017	-5.2477	-9.4627	-11.434	-3.5859	-6.4168	-7.7608	-8.4683	-5.8408	-12.494	-11.775	-11.548	-9.2846	-10.941	-6.5582	-10.411	-9.4178	-11.82	-11.37	-6.2783	-12.043	-10.091
-0.22158	-3.8311	-1.0716	-3.2657	-2.655	-3.5539	3.2621	-2.0135	-5.178	-3.0468	-5.8027	1.4628	-1.5611	-1.8938	-1.6465	-2.5923	-4.8844	-3.1285	-3.6538	-3.8191	-2.9075	-5.2893	-4.2007	-5.7519	1.9099	-2.3939	1.326	-4.9534	-2.3212	-3.0961	-3.5889	-5.3753	-1.76	-2.7347	-2.1253	-5.9685	-3.7286	-6.9967	-1.3132	-1.7704	-7.8601	-0.43584	-1.3395	-2.986	2.8838	-2.7867	0.84921	-6.8813	-2.705	-3.9121
-6.9262	-13.631	-7.785	-9.6721	-7.264	-6.8157	-11.027	-8.2255	-11.617	-10.574	-7.5134	-11.52	-5.2187	-8.6409	-9.8588	-11.827	-11.457	-6.9712	-10.804	-13.926	-7.9057	-11.048	-11.167	-4.2969	-4.9176	-9.6665	-10.907	-10.842	-5.7481	-12.102	-10.453	-5.8794	-10.628	-10.16	-5.3205	-9.3975	-8.1018	-10.545	-11.651	-6.0291	-9.4295	-12.648	-8.3241	-10.427	-11.001	-6.8344	-9.0337	-8.6687	-8.0623	-8.6592
-15.46	-13.591	-15.979	-12.222	-12.924	-10.325	-14.49	-15.361	-14.175	-16.986	-14.544	-18.206	-13.993	-14.7	-15.054	-13.606	-16.748	-12.974	-16.164	-14.959	-12.734	-15.098	-11.397	-8.4577	-20.028	-16.196	-16.987	-14.516	-18.554	-19.383	-16.211	-15.258	-15.972	-16.143	-16.16	-10.7	-15.424	-14.754	-15.642	-8.958	-10.968	-12.892	-14.189	-14.593	-14.258	-15.473	-15.659	-15.705	-12.408	-16.874
-1.0763	1.8757	-2.3761	-3.5525	1.1023	-3.1389	-8.0361	-0.48773	-0.70411	-5.1496	-4.2406	0.22917	-4.8701	-4.5835	-0.7696	0.31256	-1.7095	-1.4509	-2.7082	1.1391	-0.24477	2.8246	-2.6009	-3.7357	-1.9045	-0.28914	-1.7935	1.1895	-1.1349	-3.803	-1.3248	-4.9969	2.4584	0.050025	4.4672	-0.61674	-1.1279	-6.5383	-3.0099	1.2376	-1.8279	-0.36785	0.47318	-2.2508	1.9966	-1.8559	-2.9226	-1.2997	-5.591	-1.4969
-4.4383	-7.5619	-2.9453	-2.9339	-3.5388	-5.881	-3.1277	-0.92613	-4.8619	-2.4157	0.16105	-2.4519	-4.3266	-4.7977	-3.1421	-5.8053	-5.8217	-2.6362	-7.3116	-3.5592	-5.8083	-4.3129	-6.985	-5.081	-5.5461	-4.253	-4.1488	-3.4881	-7.5412	-2.1846	-0.41937	-5.98	-4.2958	-5.4375	-5.4502	-7.2959	0.88729	-5.0758	-3.5458	-5.8972	-7.2919	-4.3145	-6.4111	-7.9582	-6.8935	-6.4884	-6.5657	-7.3755	-7.3365	-1.3239
1.8239	2.2716	-0.63375	-3.5019	-1.5197	-3.5608	-2.2551	-2.3655	-0.13349	0.39462	-2.1013	1.9456	-4.5973	2.9237	1.2537	-0.37894	-0.056012	-4.6388	0.96037	-2.4167	1.1453	2.0646	0.57415	0.551	-4.8858	-5.0535	-1.2464	-4.0412	-0.43483	-3.5945	0.33625	0.69002	0.71533	3.0886	2.274	-3.5838	2.3051	4.0976	-1.4123	1.79	2.671	2.0068	2.9392	-2.5056	5.623	-1.3145	1.5131	0.47593	1.1307	3.8813
2.2468	2.1667	-5.4471	0.20091	-4.6144	-5.8271	2.2768	-1.4094	-0.81429	-0.93746	0.10268	-0.88394	-1.7119	-6.2112	-4.8707	-2.8015	1.156	-2.633	4.7218	-1.5116	-2.2363	-1.5476	-0.57306	-0.85065	1.3305	-6.048	-1.5591	0.92525	1.7119	-2.5792	-4.0817	-3.9615	4.7305	1.8049	0.43837	0.53537	-1.5694	-0.93586	0.72502	-0.78779	1.5248	3.1216	3.13	1.0705	-2.0138	-2.412	-4.0575	-3.9564	-5.1666	-2.5844
-7.6006	-10.69	-13.536	-9.6351	-13.785	-7.2395	-7.6164	-12.658	-7.5619	-9.8115	-12.328	-11.457	-5.4097	-11.804	-7.3319	-9.9781	-9.6671	-10.194	-11.38	-9.7705	-14.372	-8.6529	-6.529	-8.7952	-9.1831	-8.9774	-10.399	-10.614	-12.897	-11.844	-7.8017	-7.8825	-10.239	-11.251	-9.2786	-13.939	-8.857	-10.516	-7.9539	-4.5291	-10.53	-8.3469	-9.8798	-9.1979	-13.354	-11.406	-9.402	-14.558	-3.2652	-12.768
7.2552	9.556	12.29	4.2619	8.9044	9.1615	10.139	7.6722	4.7249	9.2121	8.7898	6.7074	8.8379	7.7263	7.7996	8.7208	11.495	11.606	10.111	7.2897	8.699	4.0193	2.7929	7.7422	6.261	8.8905	9.2182	9.0776	5.4521	7.7165	6.9814	9.898	14.585	7.1572	7.4413	9.4989	10.59	8.6897	10.54	9.5767	10.043	8.7445	6.5996	6.3909	10.749	11.723	8.1039	10.881	9.4742	9.8582
5.0619	5.6875	8.1905	5.6959	9.5595	7.7758	12.782	5.993	7.0302	3.0283	5.641	6.3797	4.2656	13.587	9.518	7.2298	7.4884	8.444	3.9744	7.4354	3.9563	7.1709	9.2764	7.1895	6.7674	5.7299	8.471	10.716	6.2166	4.8113	9.6195	4.8562	10.108	7.3211	9.7971	6.2519	7.731	10.59	7.0262	5.854	4.3743	10.467	5.4433	4.6397	9.7425	12.1	7.4342	6.0371	11.49	5.6852
-9.0579	-12	-7.4785	-12.661	-13.533	-5.6311	-11.05	-14.3	-10.565	-8.2877	-14.615	-8.4891	-8.6108	-7.2534	-12.1	-15.559	-13.875	-7.1582	-15.873	-15.421	-8.1888	-3.3664	-4.3311	-11.557	-10.743	-16.451	-15.189	-10.622	-11.83	-8.4164	-10.714	-13.299	-11.887	-10.991	-9.5955	-12.295	-9.7711	-9.5132	-8.6753	-8.0084	-11.241	-7.7926	-12.247	-11.307	-12.218	-8.14	-13.595	-11.176	-8.6029	-9.0475
-6.5225	-4.4437	-6.805	-3.2318	-8.7589	-8.5476	-6.0322	-1.9251	-3.919	0.11758	-2.64	-2.847	-2.961	-3.9556	-3.1477	-8.5509	-2.8084	-7.1072	-6.735	0.6076	-3.6645	-1.0235	-8.636	-4.4505	-5.2841	-5.8121	-3.509	-1.9511	-2.4881	-8.0091	-2.994	-1.1942	-4.7607	-5.8646	-3.9294	-5.805	-4.3033	-1.9233	-1.4457	-4.4792	-5.0254	-4.3378	-2.0171	-10.326	-1.5083	-4.2497	-7.3689	-4.2436	-5.713	1.3283
-8.2752	-11.142	-11.272	-9.0265	-9.7726	-6.612	-10.787	-11.057	-11.045	-10.805	-11.061	-10.697	-8.2855	-7.6766	-11.407	-8.3486	-6.4797	-7.2701	-8.8439	-14.607	-7.3402	-10.685	-9.4319	-6.9472	-7.4576	-7.5525	-11.485	-4.7519	-10.792	-10.078	-9.5034	-8.0622	-9.4435	-12.066	-7.5511	-7.6557	-11.554	-8.8114	-5.287	-11.842	-10.714	-15.363	-13.811	-7.759	-5.2921	-4.6065	-6.7558	-12.559	-11.485	-7.539
2.4418	1.7201	3.5308	3.5441	0.30448	-0.30373	-3.1038	4.6083	7.1736	2.3122	-1.0201	8.199	-0.16833	3.7794	3.2478	1.4205	4.0299	4.1228	6.1321	3.3621	4.566	-2.6569	3.4471	1.6762	9.4867	-1.5853	1.463	-0.82667	1.3409	0.056604	0.22288	-2.1029	1.1861	6.4311	0.68199	6.5856	4.2802	4.8654	-0.55242	0.29304	3.5818	2.4398	1.5415	5.3532	1.1644	5.9688	5.6266	4.842	3.7754	3.5888
-8.6438	-7.7085	-6.6824	-10.566	-8.8712	-11.114	-11.018	-9.3289	-10.752	-9.2848	-9.3016	-11.396	-4.8488	-10.547	-9.4061	-8.8608	-16.773	-11.084	-10.107	-8.8816	-6.7149	-7.8351	-7.6453	-12.996	-9.1387	-13.698	-10.258	-5.9744	-11.876	-9.2769	-10.7	-9.9803	-11.071	-6.8749	-5.9414	-8.7085	-11.265	-11.072	-7.8061	-11.269	-6.7792	-8.0374	-11.022	-11.491	-7.0117	-5.9688	-6.1823	-12.525	-11.153	-7.8976
-9.9816	-15.624	-13.807	-13.599	-10.375	-13.442	-10.875	-16.338	-13.579	-7.2869	-15.937	-13.235	-12.241	-12.318	-8.8444	-12.84	-17.681	-9.7592	-12.478	-11.188	-11.431	-16.316	-13.077	-18.107	-14.492	-13.277	-13.344	-13.958	-14.244	-13.488	-15.545	-11.157	-10.703	-11.186	-11.843	-13.718	-11.808	-16.234	-11.743	-9.2332	-10.315	-14.127	-13.607	-15.233	-13.68	-14.777	-11.747	-17.043	-11.153	-14.799
-0.92271	-4.956	-2.7108	2.2106	-2.6487	-1.6934	-0.25878	-5.5872	4.6489	-1.5367	-1.154	-0.039216	-3.0188	-2.886	-2.1594	-0.80453	-6.4546	-4.0371	-0.060749	-4.7045	-6.2371	-1.9288	2.673	-4.4666	1.3573	-1.5322	-2.9686	-0.18083	-0.92654	0.38942	-1.205	1.7751	-1.0296	0.32881	-1.4361	4.6595	-1.3701	-4.8747	-3.3798	-4.4924	2.512	-2.1946	-5.6748	-0.94806	0.3796	-2.4416	0.86344	-1.6898	-5.5242	-5.6431
-12.359	-10.597	-10.207	-11.491	-13.49	-6.5652	-3.9254	-9.0655	-9.6443	-7.9738	-13.765	-12.373	-9.4375	-9.9793	-11.742	-8.1617	-8.0841	-12.215	-15.417	-15.668	-15.162	-7.5352	-10.487	-14.227	-16.899	-15.422	-11.386	-16.164	-8.9363	-13.082	-14.997	-11.051	-13.53	-11.187	-9.9961	-5.1724	-13.998	-11.196	-11.844	-11.664	-10.863	-10.872	-11.321	-11.533	-7.1979	-13.664	-9.6612	-9.7478	-7.4762	-11.251
-13.285	-7.6175	-11.087	-7.703	-8.2699	-6.7912	-10.435	-9.2572	-8.6498	-8.5207	-5.9626	-7.451	-10.414	-7.1817	-7.8796	-4.7817	-6.1622	-8.7872	-8.1917	-7.6634	-8.942	-7.2717	-13.524	-12.161	-6.7152	-10.524	-11.518	-13.55	-9.3643	-5.7906	-8.5618	-8.3337	-10.447	-14.486	-14.771	-12.014	-9.6206	-11.936	-10.111	-4.9442	-6.7076	-8.0701	-10.271	-9.733	-10.084	-11.16	-10.207	-6.2964	-8.6131	-13.2
0.76623	-0.23283	1.7679	1.8146	-2.2689	3.6769	1.1972	2.359	-2.2258	-2.6581	-0.95467	3.4326	3.7481	1.1405	-2.6511	4.4984	-2.2122	0.28119	4.1742	-1.8592	-0.068875	-3.1042	1.1474	1.6775	-1.3793	0.34031	1.5134	0.10482	-1.6429	-1.4385	-0.48936	-4.2952	-2.2512	-3.5513	1.914	-1.6418	0.6202	1.0412	0.63977	-4.1074	0.90951	2.3751	0.44076	3.7784	-0.87338	2.4024	-3.3715	0.069846	-2.4083	-2.4921
10.679	7.0537	8.7164	4.0854	7.2945	8.2222	6.6355	8.1397	8.0969	7.348	9.1339	8.6736	9.1296	8.2977	8.386	9.5	5.8269	7.6518	6.7722	9.9133	9.3713	4.1191	7.9302	5.1701	5.7234	9.2945	5.2364	0.83123	6.1534	6.1564	4.876	7.059	6.0522	4.2477	0.8538	8.3096	9.9528	3.9476	0.17724	4.2967	2.4566	4.4373	7.2715	4.2986	4.386	3.7868	9.4882	4.0471	9.0766	6.7912
-2.7592	-1.6356	-0.77554	-0.10646	-0.51689	-4.484	-1.9015	-1.2469	0.84713	-2.1373	-0.28848	0.9414	0.98045	-2.4187	0.1267	-3.1462	-6.7603	-4.9532	-1.0549	1.702	1.7106	-6.5516	-4.1669	-2.5187	0.79467	-1.6756	-5.9417	-0.98932	1.7096	-4.5354	3.2367	1.5481	-5.1397	-1.8907	-0.91763	3.1384	-2.0113	-2.1946	-0.32583	-3.516	-0.35132	-3.9235	-0.48103	-1.9419	-3.154	-1.486	-2.6058	-1.5573	-0.29699	-5.6256
-3.9947	-3.8796	-4.7843	-3.581	-3.9461	-4.1972	-5.8024	-3.5524	-3.1635	-4.8074	-3.8419	-7.2761	-2.2279	-7.1184	-5.1583	-3.633	-8.97	-5.8962	-5.5671	-6.5456	-4.0869	-5.9283	-7.1595	-4.8128	-3.8441	-8.0313	-8.82	-6.9193	-0.53923	-2.498	-8.7121	-2.8671	-9.6537	-6.0449	-2.4015	-3.2044	-4.2885	-8.0883	-3.3099	-7.7867	-1.2787	-6.7861	-4.611	-3.5969	-11.828	-8.4004	-4.5978	-8.7932	-2.3156	-3.9271
-6.4263	-5.0935	-4.006	-2.744	-4.8035	-2.4022	-5.7657	-5.3821	-1.8344	-4.1038	-5.357	-3.809	-3.052	-2.0616	-2.3573	-5.3958	-5.8198	-5.6087	-3.7922	-6.0848	-10.316	-0.32489	-4.9164	-4.7838	-4.2024	-7.6326	-4.0524	-4.0414	-4.9542	-7.0532	-5.1863	-0.1967	-3.9296	-3.8282	-0.62283	-5.7478	-4.7718	-3.9772	-5.0301	-5.9029	-8.717	-2.3777	-10.504	-4.2854	-5.6153	-1.1118	-1.0769	-1.1394	-2.6189	-7.0036
-13.547	-15.819	-15.52	-13.946	-15.008	-13.992	-18.421	-17.064	-10.46	-13.354	-12.843	-18.849	-19.433	-12.964	-12.413	-13.007	-10.174	-11.025	-18.232	-15.52	-16.12	-12.855	-18.422	-13.621	-13.754	-14.952	-12.895	-12.517	-12.476	-17.143	-12.587	-16.315	-11.161	-16.074	-15.95	-20.689	-16.118	-17.073	-16.649	-10.929	-21.2	-19.553	-16.533	-13.177	-18	-12.18	-17.265	-13.705	-15.717	-10.914
-4.2712	3.1767	-3.8509	-5.1482	-0.93307	1.0629	-4.0267	-0.46759	-3.6872	-3.0315	-8.9721	-4.5196	-1.7173	-1.4801	-3.4934	3.401	-1.2144	-1.5617	-4.7544	-1.673	-4.3444	0.64634	-0.70605	-1.6175	-3.8516	-3.6624	-0.72984	-3.9839	-1.3983	-0.97115	-7.5379	-3.5327	-5.4238	-0.61909	0.24386	-3.205	-2.0944	-3.5953	-1.3308	-1.5551	-5.42	-2.0192	-3.7142	-2.203	-3.231	0.072346	-1.699	-5.246	-5.5524	-3.0496
-4.0281	-7.3234	-7.2745	-1.1884	-6.0034	-9.5076	-6.6626	-5.557	-6.4108	-4.4734	-3.714	-8.3534	-4.0146	-6.1107	-11.535	-7.8112	-3.429	-5.4677	-8.2526	-5.8139	-4.9283	-8.5533	-4.5321	-7.2747	-7.4532	-3.4897	-1.1828	-3.9427	-1.5198	-2.6626	-5.5158	-2.944	-7.5956	-5.1787	-2.1844	-10.474	-7.6565	-8.658	-2.6606	-7.9177	-4.4939	-7.6746	-12.443	-9.2494	-4.3217	-6.5079	-9.1934	-6.6767	-8.0786	-5.98
-9.4399	-0.60696	-4.9924	2.0535	0.065275	3.3895	1.5907	-6.5156	-0.27388	-4.6136	1.5351	-1.7644	2.9019	-2.2286	0.53528	-0.65825	-2.9352	-6.9357	2.3109	-0.70936	-2.6754	1.7685	-1.2351	1.2362	-1.4947	-4.1089	-4.2476	-2.8242	-2.1535	1.2995	-1.1087	-1.429	-4.9613	-0.50649	-4.4498	-3.1956	-3.7545	-3.2642	-0.66921	-1.0102	-2.6381	-2.6951	-2.1602	-4.1631	-0.79792	1.1065	-1.2234	-1.1753	-1.267	-1.3527
13.224	10.412	9.5996	6.6366	9.4802	4.4184	5.9034	10.495	9.0595	3.589	12.436	6.8172	3.3174	7.5761	6.2801	9.7485	8.8737	4.2373	14.789	14.713	6.4044	8.9374	8.6384	11.73	8.1903	6.045	11.584	6.1152	9.1172	11.505	4.4839	10.947	8.8101	11.442	0.71838	5.7547	10.054	8.2848	5.8409	13.359	9.7279	13.902	8.209	8.9612	4.0794	6.0684	7.6136	12.037	11.319	7.4369
-1.8679	0.38404	1.5724	-5.4308	-3.7506	-2.845	1.1893	-2.1434	-2.6518	0.34371	-2.1	-0.59419	0.33127	2.4337	0.18604	2.5792	-2.4656	-3.0828	1.2459	1.0829	1.3364	-0.98715	-0.84145	-0.50436	-0.039998	-2.3088	-0.27109	-2.7263	2.9979	3.5955	-1.7011	2.2752	-1.154	3.7349	-2.8971	2.7577	1.2622	2.5924	-1.2227	-0.37528	3.0243	4.7779	3.6891	-0.6085	-2.993	-2.087	-3.1069	3.379	2.7	-2.4105
-13.612	-14.193	-7.3341	-7.5312	-11.742	-17.925	-9.5717	-8.2918	-13.138	-14.831	-12.335	-10.691	-9.4619	-14.033	-10.997	-10.328	-11.959	-12.16	-14.673	-11.394	-12.875	-8.4972	-14.82	-8.3139	-14.811	-9.0758	-13.319	-8.9942	-8.561	-10.11	-9.8915	-14.443	-12.112	-12.859	-15.435	-9.0911	-9.9566	-10.711	-6.5328	-10.227	-14.952	-14.513	-19.051	-11.456	-16.112	-10.099	-13.673	-13.64	-8.1535	-10.268
0.7193	-0.84123	3.7935	1.6704	0.23092	4.6329	0.81708	-0.59878	-0.22857	-0.4778	1.112	3.8413	3.5332	7.133	0.75981	1.6726	5.0986	0.020509	-4.7631	0.10551	1.4068	2.4512	3.0363	4.3004	3.3789	1.3579	2.5385	0.58335	2.0828	1.793	4.9029	-0.24172	1.9989	-0.86433	3.0311	1.6466	1.7945	5.0127	2.0059	1.0295	2.6118	0.8132	4.1402	-2.8528	4.697	5.8826	5.5195	1.9592	1.5986	2.7099
5.098	-0.41048	-4.2319	-0.74182	0.8048	-4.7971	-6.4627	-7.1398	-3.2105	1.1418	0.35334	0.061317	0.2422	-0.42204	-0.97112	-0.31958	1.0036	1.1733	-1.4011	-2.8644	-3.6771	2.7028	1.3472	0.22419	-0.41551	-0.5743	1.6728	2.4673	-1.0303	-0.48949	-3.6455	0.050172	1.7335	-4.3162	-0.70737	-1.5989	-5.2848	0.038449	-2.6617	-3.8323	-0.53924	5.5253	2.5867	-3.906	-1.9648	2.6682	1.9721	0.38391	1.8168	-1.0737
4.164	3.0573	1.4586	2.3875	2.7542	-0.45562	0.18163	2.7139	2.131	0.056706	4.0554	2.6575	4.2992	1.9543	3.2101	4.1258	3.5374	1.2202	-0.90929	5.193	3.7692	-0.0045767	2.2541	4.1075	1.918	1.7245	1.4101	4.4291	3.8033	3.5329	0.75373	5.7634	3.7922	4.1463	1.2789	3.2981	2.4891	4.2531	1.1701	0.43286	11.833	4.257	4.8132	-0.83682	1.1219	4.7449	0.78123	1.7366	5.6329	2.8421
-13.13	-13.188	-16.487	-11.437	-14.214	-12.043	-12.73	-9.8532	-14.296	-13.296	-11.865	-9.1811	-12.841	-7.8226	-8.4871	-14.378	-14.477	-12.55	-14.86	-14.123	-9.6871	-12.979	-11.602	-10.583	-11.234	-11.57	-11.692	-12.761	-14.507	-9.6348	-9.2627	-14.622	-9.4697	-11.839	-12.883	-8.6631	-12.059	-9.7263	-12.41	-10.811	-12.928	-15.674	-14.121	-11.65	-12.324	-16.686	-10.167	-11.63	-7.5484	-12.211
3.086	2.7983	-1.2684	2.2955	4.6204	1.2096	9.66	4.6132	3.0802	6.5514	2.4676	0.95916	5.9276	5.5769	5.9826	1.9592	2.8383	5.3052	4.0347	8.5855	5.7569	6.1954	6.7124	4.0399	2.8496	4.9331	7.8713	1.805	8.2389	1.9956	5.2841	6.9226	4.1074	5.8433	3.8296	4.5925	5.5175	8.3596	4.5957	1.702	5.3844	3.407	5.9085	4.2622	6.832	6.6431	6.6659	2.1639	5.2841	-0.11677
5.1663	5.5805	7.6597	6.9015	7.4785	5.6582	6.499	10.238	7.0004	7.8141	8.5139	2.4511	7.6327	8.9274	10.01	6.5227	6.1227	5.6116	4.6564	5.6895	2.7771	3.5402	6.7261	4.1188	6.9047	3.7066	9.2308	7.2638	8.293	4.2984	5.1085	3.9319	3.9067	5.5744	-1.5756	8.3468	8.4379	6.1415	0.55837	6.5693	5.8046	8.6213	10.19	6.8877	3.0664	4.0802	9.3305	6.8411	5.2533	7.15
3.6485	9.4152	7.6869	8.1951	12.286	11.58	12.049	6.4586	7.6754	7.3973	7.0595	9.7435	10.027	7.4139	8.244	7.8141	9.7159	9.4777	12.839	8.4175	8.9691	12.698	11.218	9.7543	9.5985	12.17	11.54	9.3336	6.9814	8.3316	10.532	9.9472	13.337	10.679	7.9815	12.362	6.5714	5.9766	10.274	11.469	12.247	11.66	10.836	8.3774	10.839	11.874	8.0715	10.27	8.2173	10.499
-6.6841	-12.782	-10.596	-12.603	-10.699	-6.8324	-13.481	-11.389	-11.632	-12.649	-13.104	-10.308	-10.593	-11.74	-10.738	-9.6438	-15.724	-14.249	-11.765	-10.907	-10.686	-7.8283	-12.355	-10.105	-9.0107	-7.536	-10.074	-13.315	-9.2351	-11.118	-10.873	-14.42	-13.778	-12.446	-14.529	-10.451	-11.801	-10.152	-11.702	-3.9021	-11.347	-11.46	-10.064	-10.469	-9.3277	-10.26	-8.1059	-9.4451	-13.794	-11.174
-13.584	-10.779	-16.477	-6.9152	-13.81	-15.175	-19.854	-9.0397	-9.4464	-13.284	-11.349	-16.252	-13.348	-8.6155	-16.648	-12.225	-12.122	-16.916	-11.79	-7.9274	-12.113	-15.486	-16.502	-18.479	-12.115	-10.547	-18.964	-10.049	-11.344	-15.949	-12.532	-16.73	-15.089	-13.44	-14.941	-13.747	-12.84	-16.875	-13.663	-9.2984	-10.86	-15.248	-13.526	-17.445	-12.232	-12.984	-14.82	-11.828	-15.011	-12.719
5.6564	5.4653	3.0737	4.1801	1.6413	3.4046	5.9994	-0.16246	5.6995	4.1863	2.3706	-0.66114	2.1861	-1.3023	6.3403	2.8013	2.9004	0.80968	6.1815	5.7081	4.0064	2.0818	1.3659	6.021	1.5075	5.8906	1.2656	6.68	4.8605	-2.0496	7.1624	2.0835	3.7234	5.2705	3.3755	-0.62774	-1.9428	1.6805	3.1554	-0.91948	4.1968	3.8373	3.7349	7.7957	2.2659	0.84712	4.0964	2.6429	-0.64343	4.4102
3.9811	11.57	10.023	3.9737	8.8359	14.253	8.2495	8.7438	10.95	8.064	13.013	11.863	8.4674	7.8921	5.5591	10.676	12.343	8.1066	7.4147	8.3529	10.79	9.5295	13.283	11.102	7.1094	8.6299	8.9439	10.207	10.535	8.7844	7.9298	10.22	13.452	9.9179	10.167	5.6543	6.3424	14.225	13.745	15.684	11.318	9.1744	7.0904	9.0628	5.6805	7.7515	11.653	9.7565	9.334	9.5694
-7.1508	-9.8489	-7.1312	-4.4932	-3.2743	-11.65	-4.9989	-6.2382	-8.4274	-9.8557	-4.4506	-4.26	-5.3845	-4.8788	-6.568	-6.5233	-1.5581	-6.5981	-5.2686	-3.4341	-6.5774	-1.9211	-5.1129	-9.2588	-8.0819	-4.6903	-4.7112	-4.9115	-4.8591	-1.8906	-8.2538	-8.9926	-8.4112	-7.2398	-9.2257	-6.7003	-9.5708	-3.3116	-6.7156	-3.9224	-3.2062	-4.7582	-6.7427	-5.831	-4.8159	-7.0438	-7.3429	-8.7511	-3.9195	-4.5724
-5.0139	-6.0397	-2.6054	-3.6565	-6.6295	-7.33	-4.7605	-6.3397	-6.4393	1.9273	-5.1785	-4.0129	-9.8446	-3.6026	-5.3421	-6.7087	-7.346	-5.967	-5.6372	1.1379	-4.9534	-4.4956	-4.4839	-8.502	-3.6659	-5.697	-3.7697	-2.0833	-5.9387	-6.2625	-5.0962	-5.0864	-2.9413	-9.0758	-9.5079	-3.3253	-6.3084	-4.0724	-7.8608	-1.2903	1.3133	-1.5151	-5.3757	-7.6625	-3.937	-4.5891	-6.7381	-2.3891	-7.057	-5.4911
1.0673	2.0679	2.6943	-0.57228	3.6584	-2.3914	2.2714	1.3817	4.2005	3.4035	3.5584	4.2778	-3.8804	1.3961	5.0215	-0.62755	-2.4024	1.8714	2.7177	2.5208	-0.63119	3.824	1.0933	1.2298	-0.81129	1.6126	-1.3325	-0.28446	1.5513	4.2337	3.1819	0.13911	3.9488	0.18523	3.8148	-0.18018	1.7736	3.2607	1.7124	-0.73405	0.54246	0.30614	3.9191	-0.66528	2.2333	-0.65705	4.0345	-2.6201	-0.9057	1.2219
-8.5179	-1.4224	-6.7752	-3.7858	-1.3279	-2.9512	-3.7537	-0.71367	-2.9639	-6.1133	-7.0489	-1.1705	-0.8115	-0.29025	-5.1219	0.26973	-1.4468	-1.7057	0.15246	-2.4348	-2.7483	-4.659	1.1784	-0.8178	-2.7298	0.0013197	-6.9314	-0.89366	-3.5841	-1.7188	-2.6014	-3.7146	-2.6124	-6.5707	-8.0623	-5.6949	-3.4053	-0.098736	-4.1863	-6.0529	-2.5327	-6.5801	1.6873	-1.133	0.7139	-0.96949	0.67419	1.0352	-1.9474	-6.8657
-4.9954	3.0169	-7.7599	1.4623	-1.24	-3.7768	-6.0407	2.7336	-1.3418	-6.834	0.66585	-1.8898	-3.1111	-1.13	-6.6	-1.3125	-5.1532	-4.8623	-1.7687	-1.3489	-0.37791	-3.0142	0.645	-1.6513	-4.5149	-2.23	-3.7654	-5.0154	-3.0726	2.9867	-3.599	-7.667	-0.59647	-2.2988	-2.3263	-1.3861	-4.7716	-4.6655	-1.4936	-5.0193	-8.2142	-0.30459	-2.1556	-3.4949	0.42949	-4.5771	-5.4346	-4.2538	-1.029	1.5266
-18.023	-20.53	-19.557	-23.518	-23.619	-22.75	-22.092	-17.569	-22.597	-14.928	-24.664	-24.461	-19.44	-23.141	-23.978	-21.425	-22.62	-24.461	-27.011	-19.5	-19.323	-21.911	-22.174	-23.992	-21.452	-22.761	-19.063	-27.284	-17.204	-20.279	-25.331	-23.823	-21.676	-23.99	-19.251	-20.678	-25.14	-24.537	-25.667	-22.889	-21.849	-19.733	-21.412	-20.624	-23.719	-21.145	-23.031	-19.548	-23.311	-23.311
-3.8455	-13.158	-7.1677	-9.6709	-6.6739	-4.6005	-6.966	-6.6241	-8.5265	-3.7291	-3.3942	-3.6766	-4.8215	-4.2595	-3.6386	-1.6679	-4.1258	-5.4229	-6.1662	-6.1518	-6.3092	-7.3447	-10.649	-5.5599	-11.029	-6.3364	-5.7345	-5.9141	-11.443	-2.138	-4.5197	-5.1053	-0.91922	-7.0202	-3.7075	-7.2798	-7.8713	-5.4924	-6.0571	-4.1723	-3.7843	-0.86368	-7.0892	-8.0365	-8.1859	-3.9207	-8.3796	-4.662	-5.1982	-9.3913
3.7379	0.87921	3.083	-2.7438	1.5831	0.27669	3.9784	-1.5178	6.339	2.3449	2.0861	2.9989	-2.3442	5.8814	2.9685	-2.1548	2.3144	-1.1588	0.55381	-1.7032	-3.0404	-0.13307	2.2118	3.1108	1.1492	2.0775	-1.9902	1.8222	2.4151	3.4775	2.9629	2.73	1.7432	0.56653	0.555	-2.2171	2.232	2.0558	4.972	1.1641	1.1232	4.4802	5.9531	3.2028	-2.0766	3.3539	3.0887	2.5789	2.8288	3.899
-13.919	-14.275	-14.899	-19.535	-15.211	-12.689	-16.277	-18.806	-15.701	-14.816	-10.737	-15.588	-13.168	-16.551	-14.835	-16.884	-10.145	-15.711	-8.9522	-12.173	-11.138	-12.042	-14.578	-17.562	-17.476	-11.71	-11.248	-9.2573	-12.282	-12.165	-12.623	-10.283	-15.871	-14.016	-12.792	-15.107	-14.496	-10.845	-10.143	-15.858	-13.955	-12.132	-16.628	-13.551	-12.552	-10.719	-8.6068	-12.596	-15.479	-11.863
1.5705	-1.2958	2.3962	-0.31977	-0.53559	4.5695	5.2513	0.28584	5.3863	-0.45187	0.58875	2.746	1.1295	4.5278	-5.1001	0.8703	1.0279	1.2732	0.32825	0.27248	6.0692	0.24862	2.4198	-2.4498	4.1421	2.6608	5.7959	5.0009	3.8882	0.34391	5.376	2.2815	0.18915	4.9981	-0.46802	3.8626	2.4906	2.7642	1.1946	-1.0842	6.2357	-2.2975	0.75571	-2.7236	3.3658	-2.5327	-0.74889	2.3628	2.3461	1.3612
2.8424	-1.4833	0.62575	2.3993	-2.9509	-1.2811	2.1158	3.9154	-2.5962	5.9456	-0.28631	0.12769	-4.2956	-1.0384	5.2496	-4.1529	1.4192	-4.337	3.6861	2.8438	4.3731	-0.33871	1.7902	1.815	1.7227	1.5322	-1.6166	-0.040965	0.2847	-0.76312	-1.5623	-2.457	0.86844	3.4922	5.0801	-0.0085044	-3.1587	-0.63289	0.84363	5.0973	2.2184	1.1553	-1.1072	1.3171	-0.088382	-0.77852	2.5315	2.596	3.6022	-2.4723
-12.909	-15.667	-13.296	-19.188	-14.475	-12.388	-13.022	-12.551	-11.555	-11.484	-14.98	-16.255	-9.2186	-10.292	-11.104	-14.469	-12.712	-11.496	-13.056	-12.075	-13.753	-19.342	-11.138	-13.064	-12.54	-14.382	-16.009	-15.473	-13.849	-12.504	-8.0138	-11.702	-9.8126	-14.476	-14.057	-10.378	-12.776	-15.792	-16.432	-11.765	-10.342	-12.021	-13.558	-13.777	-13.124	-11.945	-15.519	-12.215	-13.044	-12.607
-1.7112	-3.2408	-1.7663	4.9258	4.1015	1.3663	-2.6717	-5.9144	-2.5517	-3.3775	-5.3925	-0.73308	1.4554	-4.0301	1.7285	-1.7065	-0.6008	-0.98787	-1.2866	-2.7787	1.6956	-2.0583	1.9471	-1.1001	-0.86563	-6.2976	-3.0255	-3.6432	-1.3634	-0.70514	-1.4409	-6.9538	-2.1747	-0.5931	-0.62976	-1.6834	2.9336	0.20876	1.3127	-1.79	-2.953	-4.2722	0.42098	-1.5739	-4.8758	-0.82114	0.91674	-3.326	-1.6753	-0.66538
-8.4727	-7.0871	-5.3432	-10.474	-5.9841	-7.196	-9.1342	-11.274	-9.6632	-9.4187	-14.235	-11.657	-6.7873	-10.586	-11.445	-7.4621	-10.893	-14.314	-10.461	-9.93	-14.357	-9.0859	-11.808	-11.447	-11.22	-12.087	-10.61	-8.4019	-5.9207	-5.2384	-10.581	-9.5236	-9.0083	-7.3576	-8.6367	-5.8384	-7.2016	-6.5872	-10.96	-5.0236	-11.893	-11.667	-11.108	-9.5079	-13.332	-7.1277	-3.333	-11.821	-5.8348	-7.2055
-4.3477	-2.5587	-4.3964	2.5681	-5.3573	-1.0509	1.0874	-5.1137	-1.656	-5.8655	-3.6442	-6.1076	-3.145	-3.3259	-3.4445	-6.1448	-7.1965	-2.9842	-5.37	-5.46	-5.3844	-4.3695	-2.9953	-5.7012	-1.9799	-7.5199	-1.9654	-8.0273	-2.0185	-1.2864	-8.4296	-5.7043	-5.2573	-7.2313	-1.5083	-6.5261	-2.2644	-6.8342	-3.4889	-3.0729	-5.9046	-8.0704	-4.3198	-2.0474	-2.1056	-2.9587	-2.1093	0.18013	-2.0078	0.33202
-2.6667	-2.318	3.0956	2.7219	-1.6597	7.0444	0.76439	4.9766	2.6166	0.93527	4.9206	-0.61074	-1.3015	7.1045	3.9944	0.43835	2.3455	1.7199	1.1987	1.5848	-1.125	1.2544	-1.7216	0.077083	2.2789	-0.76562	1.3331	-0.022002	3.5227	-0.94908	3.2847	1.2114	5.6837	0.55887	3.5906	0.63509	2.5116	3.6707	5.1347	4.2737	-0.57308	4.0476	1.0508	0.32763	4.9809	1.7652	1.8148	2.4505	1.1124	1.1122
-11.264	-11.984	-12.327	-14.914	-11.743	-12.909	-8.5867	-16.622	-18.566	-15.313	-12.678	-16.157	-18.316	-16.227	-10.439	-14.564	-12.69	-16.302	-16.424	-12.851	-15.193	-12.946	-15.099	-14.616	-16.615	-14.131	-19.059	-12	-15.159	-9.6171	-15.43	-15.713	-12.946	-11.261	-14.377	-15.959	-13.679	-16.031	-17.133	-14.396	-11.319	-12.393	-14.313	-12.671	-10.83	-11.145	-15.373	-12.57	-14.067	-13.022
-7.7854	-13.936	-8.9356	-11.648	-10.431	-9.3688	-6.3986	-8.2366	-7.2575	-8.972	-16.744	-11.264	-9.9144	-11.871	-9.533	-19.725	-12.055	-11.091	-10.611	-8.8014	-9.8527	-9.1322	-12.337	-7.0632	-8.8519	-11.43	-10.957	-8.3651	-12.285	-9.2401	-9.1356	-7.2663	-8.533	-9.3782	-11.059	-10.507	-12.992	-15.697	-8.2244	-7.5751	-9.6971	-8.2583	-7.999	-8.0741	-8.5329	-4.0115	-11.589	-8.6791	-7.0776	-8.1123
2.1391	-2.5694	-4.7558	-5.9614	-5.9528	-1.8552	-1.8509	-3.9321	1.0759	0.8773	1.0335	-2.23	-4.7885	-3.9101	-2.4113	-0.21179	-4.1116	-3.8817	-6.1441	4.2983	0.61127	-1.9871	1.0896	-0.55889	3.7641	-4.3607	-0.30009	-3.7128	4.8114	-5.2334	-6.4523	-3.8963	-2.354	1.0472	-1.9581	-2.0629	-4.5518	-3.4776	-0.10038	-5.4947	2.8494	0.77661	-0.13359	0.021728	1.2854	4.3754	-1.3896	-2.1692	-2.0453	0.39398
-10.238	-12.35	-11.168	-11.836	-9.5731	-12.543	-11.278	-11.959	-10.022	-12.801	-12.429	-7.5196	-17.841	-11.064	-8.9005	-13.255	-9.7125	-14.985	-12.332	-9.6796	-7.3162	-11.261	-10.586	-11.499	-9.5096	-14.453	-9.679	-12.354	-12.36	-9.6264	-8.7147	-11.734	-7.2371	-12.456	-11.979	-14.509	-12.538	-12.46	-7.5674	-14.197	-11.926	-13.014	-11.02	-10.737	-9.284	-10.644	-9.1635	-13.532	-11.939	-13.67
-10.032	-12.095	-8.0212	-7.1754	-6.9681	-7.249	-7.6259	-11.61	-10.577	-8.0017	-11.564	-10.209	-10.29	-7.7706	-11.081	-9.1381	-10.771	-12.141	-7.369	-11.188	-1.0037	-9.143	-13.95	-7.9535	-9.8136	-7.9921	-11.293	-15.439	-8.2844	-14.224	-4.956	-11.811	-6.2686	-9.2266	-8.4746	-6.725	-11.277	-9.6033	-9.2984	-8.2275	-5.3531	-2.6293	-8.6036	-10.264	-8.53	-9.4264	-12.914	-7.0466	-4.8421	-9.1816
-0.43464	1.2209	3.4321	3.8921	3.243	1.213	-1.8566	1.2769	1.2331	2.8555	6.3211	3.2493	2.4582	1.8642	-1.586	-0.15171	3.4489	0.052449	2.3193	0.36148	2.8554	0.20214	-1.9704	1.3749	5.9252	-2.1155	1.2307	2.4352	0.50596	0.054624	5.0738	-3.1883	1.64	0.83274	-1.3248	-0.67205	3.7404	1.5888	0.95083	-1.4271	0.39376	1.0517	-1.2185	-1.3706	2.5774	0.95741	-2.7761	-0.52506	-0.017189	3.3771
-8.0847	-12.209	-7.6756	-12.043	-8.7219	-13.335	-9.7455	-6.4762	-5.2372	-10.292	-9.9782	-6.5276	-10.292	-12.696	-10.053	-11.875	-7.0285	-11.442	-11.32	-9.2452	-8.224	-11.33	-11.292	-6.7263	-7.8673	-4.5414	-8.4073	-8.0031	-11.077	-13.458	-6.2871	-10.372	-5.6169	-10.489	-9.2463	-11.191	-9.1979	-11.836	-5.4938	-9.1776	-12.459	-8.5194	-8.0094	-8.6552	-8.1808	-9.5243	-5.0338	-10.251	-8.1649	-10.692
-20.263	-18.017	-22.375	-20.891	-22.625	-16.952	-20.133	-21.023	-20.79	-20.346	-21.067	-20.12	-21.773	-20.073	-26.542	-24.878	-13.864	-20.078	-18.378	-23.968	-21.682	-18.791	-18.73	-18.463	-20.175	-15.083	-18.824	-18.497	-20.94	-22.938	-19.592	-24.723	-22.34	-19.745	-17.998	-20.853	-20.48	-22.419	-18.986	-19.2	-22.308	-20.804	-19.671	-20.647	-22.155	-24.11	-16.726	-20.084	-25.496	-17.424
-5.702	-1.3996	-9.0357	-0.3798	-2.3198	-9.6563	-2.4513	-0.75358	-4.5431	-2.7006	-3.7835	-4.7929	-4.1339	-3.6956	-0.38941	-5.9688	-7.1638	-6.8206	-3.0947	-7.4305	-4.9378	-2.4863	-0.80338	-1.1106	-4.8972	-2.1455	-4.128	-5.3318	-2.3496	-1.36	-1.5939	-8.978	-4.2539	-2.1121	-5.6573	-4.1619	-1.0189	-7.1329	-7.1042	0.45543	-7.113	-9.6988	-2.8891	-7.3938	-3.743	-3.123	-2.7013	-0.89418	-8.2927	-3.7109
-3.6624	-4.1133	0.5725	-0.081149	-7.1022	0.85553	-5.7328	-5.1457	-2.0095	-0.11298	-4.4785	-2.1598	-3.6356	1.8072	-0.33982	-2.9687	-0.51528	-5.6205	-1.8663	-2.1292	-0.74448	-1.2565	-6.8192	-0.15727	-4.5246	-0.5069	-5.1614	-1.8604	-6.525	-4.8515	-1.1191	-5.846	-4.4159	-4.7777	-4.9442	3.0566	-6.2003	-3.8051	-2.8192	-3.1632	-7.7935	3.1145	-3.5713	-5.326	-8.8503	-6.1127	-2.7188	-5.0914	0.37506	0.083676
5.1985	3.2326	2.676	5.2346	4.3941	5.9558	5.5604	1.1515	4.0008	-0.41119	7.3883	0.42865	2.7765	2.5023	5.4106	0.084841	0.58738	4.8389	4.4997	8.1738	3.664	4.0619	3.1358	9.9368	4.7826	3.8208	-0.24815	6.2629	3.4961	2.1159	9.3519	4.8284	5.1335	1.7055	8.3053	7.7453	7.6581	6.2852	5.5698	-0.4798	1.4539	4.4964	4.6469	4.0177	1.0591	6.4871	4.4873	7.9718	1.2296	2.3194
4.7673	12.294	11.229	5.4563	5.5518	9.024	8.7014	13.508	4.262	6.2866	8.6603	8.4954	8.295	10.714	13.89	11.846	8.2623	9.0253	7.6372	9.1687	6.9677	4.1505	12.292	4.6958	7.9897	14.076	6.1284	10.31	11.272	6.2889	13.207	7.1045	4.422	7.3087	8.3438	7.5349	7.8409	9.0079	5.5682	7.1417	8.7597	4.7991	9.6701	8.155	8.2494	7.6163	4.1512	4.1955	6.858	11.521
1.9017	-0.83786	-1.1546	-2.4961	1.2531	-2.8892	5.7048	-0.17247	-0.096944	-1.1831	-1.0196	-4.4567	-2.333	6.5697	-0.35551	0.19809	0.51072	3.8175	-0.24453	-0.62761	-5.2085	-4.2585	-5.2229	2.2948	-2.4706	-0.50114	-1.8802	-1.4561	-2.5136	-4.046	1.9648	-3.1105	-0.69484	1.4498	3.0511	2.2622	3.9608	-0.045921	6.4081	-1.7866	-5.8252	1.507	1.4315	3.2647	0.52845	-2.3704	2.0469	-0.8367	3.9251	2.9632
-4.3668	-7.8413	-5.1896	-3.7012	-5.0535	-10.005	-8.8646	-2.6266	-3.3457	-2.0993	-2.389	-2.007	-5.8016	-2.3701	-7.4202	-10.063	-4.2852	-2.1926	-5.6407	-8.2428	-9.8728	-4.3355	-5.6165	-7.998	-4.273	-2.8335	-9.1615	0.20883	-9.3855	-9.2956	-6.6806	-4.9374	-2.1972	-5.1014	-4.0953	0.35204	-5.4601	-6.5548	-3.4199	-7.1225	-5.3816	-0.096927	-5.8717	-6.9329	-6.2593	-4.6889	-10.771	-8.24	-8.2567	-6.8795
1.0304	-1.6648	-1.8688	-1.1156	1.013	-4.2006	2.0662	-3.3643	0.02835	1.9583	-0.57169	-1.0395	-2.2375	-2.9558	-0.094046	1.221	1.3036	-2.0193	0.10917	-1.2408	-1.9726	-2.6147	1.4288	0.011627	4.6534	-1.1052	1.1689	-2.9562	-0.29261	-2.4358	-3.0216	-2.2612	1.0823	-1.4824	0.27938	-2.5055	1.3859	4.9595	-3.9251	-4.967	-4.1849	-4.28	-0.52691	2.0886	-1.8889	-2.8449	1.2755	1.2622	-0.48777	0.64064
1.6741	-1.8853	-6.43	-5.3447	-4.0984	-1.7053	-5.6055	0.14736	-0.84199	-4.0493	-6.4573	-0.29954	1.5937	-2.7441	-5.4634	-3.7834	-5.8073	-9.5847	-1.124	-5.0005	-0.36463	-7.2418	4.2873	-2.9683	-4.046	-3.345	-3.2525	1.0919	-0.56901	-3.8857	-4.8931	-1.3694	-8.968	-2.1348	-3.6166	-1.698	-5.5403	-0.46325	-6.532	-5.5921	-0.012728	-3.4942	-5.1963	-5.832	-4.9486	4.6777	-2.6	0.70074	4.8463	-0.92679
-19.132	-9.1216	-18.479	-12.86	-12.578	-10.89	-12.007	-12.175	-8.7964	-13.62	-13.431	-13.015	-13.757	-16.867	-16.617	-11.828	-12.829	-11.901	-12.973	-10.524	-10.598	-11.381	-14.903	-10.49	-13.514	-13.087	-12.495	-14.157	-16.337	-13.736	-16.148	-12.625	-11.032	-13.078	-11.494	-11.452	-11.147	-12.661	-4.6251	-11.594	-15.873	-14.453	-12.513	-13.183	-9.3098	-14.992	-10.218	-10.866	-11.521	-15.801
-0.21203	-1.7935	-1.7292	3.3076	0.89811	-1.2156	3.5717	-3.413	0.34565	0.91749	-1.2793	-2.1731	3.699	2.9229	0.28074	1.52	0.95531	1.8171	0.046335	-3.7797	-1.9263	1.5239	0.74701	-0.15785	-2.0763	0.74271	1.7494	-0.93027	-0.79437	3.1669	-1.3133	-0.36724	-2.2821	-1.3858	-0.50876	2.5792	0.52159	-1.1767	2.3206	-3.1023	2.8724	4.3986	-3.1217	-5.1727	-3.0659	-2.2713	-1.5847	1.5789	0.63075	1.4791
-0.092563	1.9223	6.8761	-1.2484	0.71897	-1.2627	-0.4037	1.8002	-0.13818	-2.1652	-0.060682	-1.4542	0.90112	3.0115	-0.88135	-0.49605	-1.3035	-0.98332	-3.6834	-1.8686	-0.36913	-2.5571	-7.1355	1.3785	2.3252	-3.8984	1.1134	-2.6753	0.36155	2.2488	3.3257	-0.90749	0.60268	1.2244	-1.5473	-1.3419	-1.5715	-1.578	1.0401	-0.2173	0.66172	2.4011	4.8485	-1.7035	0.52051	2.2516	-2.8718	-2.0407	2.5188	0.3532
-12.129	-7.3519	-8.454	-7.9501	-6.6461	-12.461	-13.34	-10.619	-8.2737	-13.562	-6.1181	-11.713	-7.6376	-12.761	-9.7574	-7.35	-8.5956	-8.7808	-10.218	-7.0126	-6.1344	-10.432	-9.3278	-8.3875	-8.0361	-8.9911	-12.874	-8.6468	-4.5355	-10.777	-12.072	-9.4164	-6.2435	-11.633	-9.2108	-3.9294	-12.014	-9.8794	-6.8591	-5.6851	-11.589	-9.0537	-10.517	-6.9117	-11.324	-9.7888	-10.581	-9.473	-12.308	-8.6864
2.8088	0.47483	3.0438	2.5926	5.0292	6.2906	0.12795	-0.53353	0.48676	6.4478	0.2958	0.66619	-0.050021	0.38868	0.55422	1.3478	-3.5101	0.54513	-0.65294	2.9864	1.4194	2.1513	-1.7336	1.0306	7.2819	4.1648	0.98249	2.9671	0.9575	5.9305	0.58384	3.5495	-0.1064	-0.91546	4.9375	2.3546	2.9366	2.4032	1.4139	3.0929	3.1458	6.1938	-1.5968	1.3368	-1.7209	6.1819	2.901	1.1234	3.5709	3.9821
-17.134	-13.022	-15.441	-10.936	-14.57	-15.92	-11.183	-13.028	-15.202	-19.614	-20.213	-16.671	-14.93	-11.732	-13.199	-17.941	-12.32	-12.853	-13.438	-14.623	-15.953	-14.013	-14.542	-12.619	-12.491	-14.172	-14.589	-16.683	-12.977	-12.928	-13.492	-11.218	-16.632	-13.467	-13.348	-11.725	-13.353	-11.517	-9.2148	-12.948	-16.422	-12.886	-18.349	-14.7	-16.493	-13.026	-15.022	-18.138	-14.075	-12.41
-7.4599	0.26227	-3.962	-4.1831	-1.975	-2.7875	-0.36927	-5.7753	-3.0548	0.31241	-3.9252	-2.0096	-5.9522	-4.0167	-5.4237	-5.1212	-3.2486	-2.3852	-0.25478	-0.33284	-1.2287	-2.6414	-0.43965	-4.4908	-4.3672	-6.6782	-1.635	-0.46289	-5.8615	-4.8499	-4.9409	-1.9019	-3.0855	1.2139	-4.3495	-4.6675	-6.9539	0.32069	-4.2896	-3.2698	-5.8667	-5.388	-7.9507	-5.7383	-3.2253	-4.7497	-0.10256	-0.95713	-6.14	-0.034973
-3.2311	-4.9427	-1.2791	-3.627	1.9837	-1.5121	1.0649	-3.8768	-1.6752	0.090197	-0.060952	-2.7069	-0.68172	-2.177	-5.6972	-6.3104	-6.1591	-3.5182	-4.9004	-3.0991	-1.2098	-5.5675	3.1201	-9.2207	-0.32091	-3.6918	-5.7773	-0.87998	-6.3199	-2.7269	-3.1161	-0.72529	-2.5701	-3.1809	-2.4676	-4.5057	-5.9237	-3.7611	-1.4747	-2.2731	-2.8168	-1.9201	-5.7181	-5.1315	-7.0523	-3.0319	-0.15835	-2.4024	-2.3157	-4.4007
-2.3611	0.64106	4.7782	-4.5681	-2.2273	-2.5246	-1.7955	-2.2971	1.3954	0.95343	-5.0703	1.2755	-0.42666	-0.4161	-7.7482	2.147	-3.0347	-1.9866	-3.6205	-1.3452	-3.7465	3.7242	-1.4692	-2.3239	-2.1398	-1.0287	-2.6424	-2.4875	-5.3648	-5.154	1.8492	0.084997	-0.54909	1.0114	0.039614	-4.7025	-0.53148	-0.97507	-0.5368	0.98798	-4.4372	-5.889	-3.8576	-0.5003	-1.4885	-3.3058	-4.4446	-0.66165	-1.8267	-1.4294
-5.2795	-0.88764	-1.6775	-2.4845	-5.0239	-6.433	-0.25169	-1.6438	-1.6879	-2.0275	2.6832	-0.69031	-3.6004	-1.3114	-5.5194	-7.5023	-3.045	1.0264	-4.4961	0.88717	-0.85397	-2.5856	-0.33667	-4.8406	-4.9285	-2.2256	-0.33321	-2.9223	-1.7702	-3.5051	-1.6317	-2.7175	-3.6187	-0.42028	-0.057257	-4.829	-2.4829	-0.0958	-0.78781	-4.5925	-0.49821	0.24938	2.6103	-4.8981	-2.6762	-6.5756	-2.1596	-5.0067	-5.1578	-2.8176
-0.68669	-5.5591	-3.2235	-1.4058	-6.9492	2.2421	1.4797	2.6487	0.49976	-3.1747	-6.0105	2.4792	-3.7829	-2.3475	2.4241	-1.9317	-2.1528	-3.8519	1.8075	-5.485	-4.5344	0.61915	-1.7168	-3.5218	-0.674	-0.29228	-1.4658	5.4342	-4.631	-2.4452	-6.4247	-4.8941	-7.1232	0.76769	-3.0407	-3.5889	-3.6136	-1.5998	-1.9151	0.4062	-0.69379	-1.9777	-2.5996	0.89507	-4.3608	-0.61233	-3.5701	2.3876	-1.8702	-2.2278
5.6952	5.5725	4.5936	-0.86037	5.7017	4.7695	2.4232	3.8887	1.7116	-0.30743	2.2344	6.4784	2.6966	8.1506	5.3268	0.18728	-2.8765	9.4511	1.3276	3.7858	3.6613	2.115	3.2058	-1.2615	-0.48973	3.4934	2.5609	4.3037	-3.9183	3.6393	1.4971	1.0726	8.0904	0.75202	3.6955	4.3052	2.7904	6.0461	3.5349	3.9195	0.051747	2.8903	-0.35689	5.8278	6.9301	-0.50586	2.3225	8.1057	-0.4099	6.7955
-1.3882	-3.1153	-7.3875	1.3409	-5.8919	-5.1831	-6.8545	-6.5272	-0.88984	-2.0849	-2.9902	-6.2821	-4.5545	-4.3133	-0.0053909	-0.33713	-2.0763	-9.2629	-6.7748	-4.9238	0.53061	-3.1209	5.1655	-3.2409	-7.6748	-5.5642	-6.921	-2.2944	-2.2573	-3.7064	-1.1651	-4.5518	-7.803	-2.1275	-9.4854	-1.0686	-6.2338	-2.5946	-3.18	-7.145	-2.8921	-1.2357	-1.7249	-4.6407	-2.9295	-3.8909	-8.5943	-5.44	-10.324	-7.5602
3.1172	1.911	4.4111	6.8316	3.2171	0.23765	2.7007	5.101	1.7367	-0.53927	0.97473	2.9028	3.3003	0.914	0.60882	5.0461	5.4405	3.1676	2.3024	-0.43129	1.5621	-0.35235	3.6107	4.4548	0.97111	2.6325	2.3473	6.8024	5.8111	-2.2916	5.6507	2.7767	2.241	6.4352	6.2513	1.4625	1.7697	4.8407	3.2077	-0.99767	1.7963	4.2895	1.8823	3.3404	7.156	4.5993	3.8801	0.6976	0.21507	-0.86778
-13.594	-14.199	-9.7797	-12.585	-14.791	-9.6365	-17.208	-15.873	-11.505	-15.761	-13.695	-12.27	-10.344	-9.9892	-12.316	-13.4	-12.326	-13.32	-12.828	-12.598	-11.967	-12.045	-13.481	-11.561	-12.641	-17.795	-8.5213	-11.591	-14.261	-12.101	-15.538	-5.8147	-9.2798	-16.179	-18.072	-11.209	-8.3985	-10.445	-18.098	-12.9	-14.26	-15.798	-12.334	-11.558	-15.246	-12.513	-9.7361	-9.5436	-12.302	-13.371
-2.4352	-3.9049	-2.1161	-3.0188	-1.5589	0.65332	-5.1175	-9.019	-7.5544	-3.8543	-4.7851	-4.1809	-1.8424	-2.4343	-4.1779	-3.7355	-1.0452	-4.8291	-3.7283	-7.9619	1.5346	-1.9557	-2.6809	-2.7596	-4.4695	-2.8494	-3.4639	-3.566	-2.7993	-5.2052	-1.7426	-8.4991	0.34394	-6.7715	-3.4267	-2.676	-5.0153	-2.7618	3.067	-2.4914	-3.6125	-5.8677	-8.2191	-1.7503	0.28072	-2.3528	-5.5937	0.38202	-5.0525	-4.6216
-13.638	-10.966	-14.428	-14.698	-12.327	-18.663	-14.685	-13.209	-11.094	-13.391	-11.29	-15.25	-14.343	-13.694	-20.218	-10.14	-12.505	-14.123	-14.387	-10.885	-16.52	-14.048	-14.269	-15.71	-14.673	-17.298	-14.532	-13.911	-13.436	-17.836	-18.596	-10.754	-19.851	-10.496	-19.34	-12.422	-13.301	-18.32	-14.523	-16.536	-16.301	-14.806	-11.511	-11.843	-12.264	-12.906	-15.259	-17.448	-13.617	-16.603
8.6171	5.7769	11.902	15.627	10.347	9.8806	9.1264	8.2151	9.8682	11.075	8.8718	10.788	11.27	7.4367	6.1664	6.0067	9.4678	8.2767	9.019	9.2479	11.904	5.5899	9.8143	6.9923	9.3103	10.201	10.851	12.547	10.918	11.081	12.375	9.1229	7.7439	8.9245	10.969	10.208	6.3102	11.406	9.2631	12.95	13.875	9.8595	16.093	6.93	11.658	8.5	9.7775	11.136	12.788	4.5188
3.1909	6.0017	5.2841	2.8365	6.7314	11.569	7.4657	6.1749	4.7552	7.7254	5.2703	3.774	7.804	5.4763	9.5749	2.9204	3.6788	6.8614	8.4498	10.872	4.8135	4.545	3.7934	4.0683	4.8289	4.1976	4.6046	10.1	8.6096	7.146	7.3181	5.6656	4.7593	7.7459	9.9834	6.9791	8.7134	8.6507	5.3286	8.4825	8.1171	9.6458	6.8998	9.3692	3.9082	13.039	5.4831	10.365	7.8498	4.8357
-17.189	-14.596	-17.493	-10.922	-9.084	-10.514	-16.915	-15.099	-13.853	-12.085	-15.995	-8.3374	-13.759	-17.692	-12.745	-16.712	-17.064	-17.457	-19.573	-13.92	-16.327	-13.926	-16.218	-11.823	-16.358	-9.5691	-17.518	-14.109	-16.693	-15.288	-14.082	-6.1585	-8.5253	-17.935	-13.625	-14.491	-12.78	-12.629	-16.484	-14.062	-17.147	-13.464	-5.26	-13.633	-11.832	-16.276	-10.675	-11.622	-10.912	-10.05
-0.029948	-1.4963	-2.6023	-0.19911	1.0923	-7.6504	-1.0581	-1.4673	-0.6905	-1.1487	-0.38842	2.0978	-0.91601	0.40862	-4.0912	-2.8957	-3.2962	-2.4185	-1.1621	-3.4884	-3.3978	4.8974	3.4628	-3.9235	1.5586	-0.80949	0.48876	-2.3737	1.0661	0.24596	0.36864	0.63952	-2.6098	-3.4918	2.4171	-1.8379	1.6127	-0.49233	-3.4786	-1.3723	-0.098039	0.30946	-1.9515	-3.9699	-1.7308	-3.459	0.76144	-2.3212	-3.0187	1.0912
-9.7497	-9.249	-12.129	-7.3176	-12.366	-12.869	-5.8955	-13.378	-4.0922	-11.97	-7.0377	-11.603	-12.654	-14.704	-11.565	-11.865	-12.507	-8.3117	-12.235	-10.19	-12.113	-13.162	-13.568	-8.8242	-13.344	-5.1987	-8.5697	-12.401	-9.1407	-14.034	-8.8113	-11.738	-10.316	-13.516	-15.757	-12.409	-5.7431	-19.085	-10.1	-10.163	-11.5	-8.2966	-13.173	-7.7518	-13.755	-8.1655	-14.305	-9.7446	-10.628	-8.7008
-5.6968	-7.4661	-6.4966	-9.5233	-9.1987	-5.4396	-5.8904	-8.1648	-10.038	-9.7398	-5.0721	-12.096	-7.0139	-5.9962	-3.3745	-10.003	-8.4653	-8.8854	-3.7202	-8.3253	-7.1795	-7.8103	-9.7234	-3.7225	-6.9341	-8.869	-3.3295	-7.4001	-10.215	-6.0507	-5.3693	-1.3882	-6.0687	-13.33	-9.2327	-6.9875	-3.3255	-6.8868	-9.2001	-6.3603	-7.5779	-7.4327	-6.3929	-8.5775	-4.9364	-8.3586	-6.9283	-11.743	-7.2095	-5.3572
-12.045	-13.478	-14.313	-15.558	-13.275	-11.787	-15.758	-12.192	-13.364	-13.76	-13.088	-10.734	-11.689	-14.534	-11.897	-14.729	-12.749	-11.961	-15.435	-12.834	-12.159	-9.7729	-12.647	-14.119	-9.8299	-18.927	-17.35	-14.197	-13.593	-15.233	-14.434	-12.415	-14.709	-10.322	-13.799	-13.951	-16.018	-14.34	-13.761	-12.884	-10.644	-12.612	-14.919	-17.704	-12.891	-15.569	-15.55	-9.9526	-10.276	-14.48
3.3612	2.1546	3.8988	5.6168	2.7283	9.4899	8.0015	3.6695	4.7724	6.8806	1.1467	5.7818	0.58266	6.759	4.3862	2.6886	4.4457	0.48098	6.0727	2.2311	6.101	6.8258	6.0668	6.1451	0.80537	8.6076	6.0074	8.0661	0.82371	4.6235	3.1939	7.6418	3.4669	0.61177	4.2721	5.5711	5.3607	3.0774	3.5765	9.1246	2.5708	2.5844	9.4663	1.3804	6.6362	6.175	6.3553	4.8262	5.8297	3.5854
-5.891	-6.3055	-4.8738	-7.7059	-1.804	-5.7285	-2.7059	-7.5819	-4.0673	-3.0969	-4.2226	-9.3924	-0.84973	-6.0369	-6.1513	-2.2831	-4.9196	-1.3372	-1.1903	-0.15118	-2.4265	-0.42519	-0.18313	-1.9554	-2.8006	-2.6754	-4.2627	-6.8846	-2.975	-0.62656	-3.8216	-10.666	-4.0364	-5.9188	-3.0267	-5.066	-6.6066	-6.261	-1.97	-7.2935	-3.0849	-3.3744	-0.9665	-3.7662	-4.0091	-7.622	-8.028	-3.7963	-3.9168	-1.8961
10.461	7.8297	5.8922	4.2007	8.213	6.3342	12.222	9.5472	11.154	7.8336	5.7587	6.865	13.367	11.499	4.5814	7.2109	8.6781	5.2225	11.174	7.7904	9.9349	6.5792	8.6757	5.3948	7.8411	8.8508	8.9901	9.4988	8.1402	8.9482	3.1974	3.4978	12.08	7.3247	9.9141	6.9334	7.6103	6.5178	11.162	7.1888	8.5849	6.9646	7.0073	6.7923	11.857	12.045	14.513	8.6514	6.3587	6.9472
-6.5638	-6.3014	-2.3734	-2.9603	-3.5083	-3.5222	-7.4531	-3.0828	-6.0221	-6.5613	-1.8097	0.53541	-4.8309	-3.2576	-4.2296	-4.6569	-4.6301	-0.80153	-2.9355	4.5673	-3.0142	-4.0865	0.54681	-7.4208	-0.94834	-4.317	-10.568	3.7554	-1.7509	-2.4525	-5.9185	-7.7369	-6.1468	-3.4739	-0.81124	-7.3608	-2.08	-4.4895	-4.2136	-6.3086	-7.2512	-4.4566	-3.916	-3.9944	-0.87503	2.7428	-0.43221	-7.2487	-3.9714	-4.6391
1.8809	-1.3055	-4.529	1.4717	-1.4324	-6.0067	-0.90717	-1.5876	-0.4497	-0.71219	0.85324	-3.7818	-5.5543	-2.3255	-1.1839	-2.2676	-4.5202	0.43651	-1.1069	-1.5372	-3.5436	-1.1157	-4.371	0.91845	0.035936	-2.9066	-3.554	-0.79399	-0.6052	-11.3	-5.0148	-2.342	-1.9657	-4.732	-1.7433	-0.085243	-3.7856	-2.691	-2.8476	-4.3109	-1.4819	-4.2846	-3.6536	-6.1227	0.12477	-5.7964	-7.4096	-6.4538	-2.1886	-1.7325
-12.183	-11.557	-12.196	-15.193	-13.941	-12.16	-14.425	-14.527	-9.8983	-15.694	-7.2643	-16.967	-12.513	-16.622	-16.176	-15.846	-16.867	-17.068	-9.283	-8.8181	-10.589	-12.121	-12.493	-11.104	-11.875	-15.499	-12.491	-13.672	-10.263	-10.246	-10.242	-8.1283	-11.129	-9.7779	-11.403	-8.1028	-16.424	-11.832	-10.634	-10.971	-11.824	-10.78	-13.783	-13.586	-10.489	-10.471	-15.64	-16.264	-14.823	-9.0336
2.7756	-2.1531	0.38131	2.0295	2.9817	0.76481	-3.1812	1.6943	1.7193	-1.528	1.3656	1.7847	0.27473	5.782	1.2638	4.4216	-2.8298	-1.0008	0.96108	1.0774	-2.149	-0.38529	-2.285	-1.3818	-5.2805	0.11699	0.78579	-2.0294	4.5558	1.4753	-2.1761	-4.1409	3.6989	-0.13517	1.2467	-4.396	1.799	-1.6202	-0.92488	2.9597	3.9201	0.3882	1.1515	0.79843	3.4319	0.14696	1.4905	1.7434	-0.098667	-1.2403
-5.0451	-1.9412	-1.1376	-1.6291	-4.0336	-3.9682	-4.956	-2.6664	-4.0265	-1.9585	-1.9621	-2.0097	-5.2159	-2.7509	-3.3144	-2.5644	-4.0709	-1.542	-2.8471	-0.56327	-3.0159	-0.10509	-0.44978	-3.6362	-5.6407	-8.3269	0.25318	-3.6418	2.5461	-6.0882	1.0256	-0.56284	-3.107	-5.2064	-1.9169	-2.7769	-3.8205	-2.66	-1.0219	-1.6042	-6.1619	-4.3208	-1.3799	-5.4576	-3.1962	0.2751	-5.0927	-6.4598	-0.61041	-2.1255
-11.591	-11.654	-9.5496	-15.585	-11.666	-12.854	-12.182	-10.285	-14.135	-11.806	-9.4185	-5.8692	-9.7095	-11.245	-12.129	-7.7639	-9.9242	-11.564	-12.508	-9.0771	-13.325	-13.195	-11.229	-9.5859	-14.254	-6.452	-8.5127	-11.916	-11.051	-15.027	-10.172	-11.193	-8.6154	-4.8197	-8.1635	-14.481	-10.027	-12.53	-10.899	-10.67	-7.2638	-9.8786	-12.635	-10.177	-10.245	-12.157	-9.4767	-11.882	-13.787	-7.5792
5.1004	5.6682	2.5178	2.6742	6.5982	4.4533	8.8668	5.6295	6.1701	6.5306	2.2834	5.8015	3.0243	6.6032	8.7104	4.1342	6.4678	3.6298	4.3574	2.8353	5.6327	5.2033	5.887	2.5201	4.9242	5.2854	6.4432	3.0075	4.5915	5.9232	8.7386	0.83422	-0.23041	1.2396	5.7861	2.7465	8.4808	4.9683	9.8481	3.0679	1.1158	8.1282	6.1064	4.8984	7.5103	3.0266	5.525	6.6023	6.1892	9.4314
1.5577	3.9814	0.2756	0.25898	2.5559	2.9358	0.87405	-3.0827	6.9431	5.7421	0.048483	4.1223	3.4666	3.5017	4.2698	0.13282	3.5637	-0.22646	-3.6632	3.8181	3.2096	4.8623	2.8327	4.9102	5.3793	-1.2684	-2.6392	1.524	4.8762	4.3368	1.7423	2.3816	-2.4279	3.0916	-4.3304	3.2129	4.6238	2.2516	1.638	4.3954	3.378	3.1383	2.7296	4.0571	3.3135	4.0838	5.8265	-2.2544	0.52578	2.6147
-14.124	-14.13	-13.022	-18.344	-14.596	-16.397	-13.227	-18.903	-15.693	-16.616	-17.334	-16.085	-12.748	-10.882	-14.059	-14.471	-14.388	-10.72	-14.986	-15.343	-20.644	-11.714	-14.285	-14.47	-15.214	-14.889	-8.6813	-16.351	-13.468	-11.402	-16.748	-15.372	-16.548	-12.061	-12.577	-14.54	-14.936	-16.449	-15.211	-13.491	-18.619	-20.015	-12.676	-13.389	-13.572	-14.647	-8.4522	-12.625	-20.425	-10.88
-20.826	-21.78	-22.081	-18.255	-20.457	-20.213	-18.736	-21.535	-20.369	-23.959	-23.394	-19.821	-24.533	-18.486	-16.673	-18.09	-22.439	-22.362	-21.374	-19.918	-22.874	-17.667	-26.182	-16.599	-20.652	-20.456	-20.017	-21.513	-17.75	-26.277	-17.55	-20.082	-24.086	-23.824	-21.246	-21.098	-21.927	-20.774	-20.668	-20.605	-16.81	-18.943	-19.885	-15.714	-21.07	-17.241	-22.921	-20.608	-25.061	-17.651
-2.6463	-3.475	-1.8607	-3.8831	-5.9368	-2.4578	-1.9279	1.4906	2.9614	0.78667	-3.6293	-2.5057	-3.7029	-3.214	-2.428	0.42744	1.7986	-1.7829	0.56302	-0.30065	1.249	-0.46215	0.80608	-0.87322	-5.3011	-3.8231	-1.9566	0.89761	-1.1811	-1.2538	-2.4224	-4.7476	1.3128	-1.5589	-0.42194	4.5404	-0.13631	-0.39669	-8.2193	-1.6807	-2.7276	-0.24562	-1.7319	-1.6796	-1.941	1.5298	-1.5468	0.9804	0.85254	-3.1617
-5.4699	-1.4785	-5.0935	-3.6141	-3.4404	-1.5594	-0.90513	-3.2128	0.91751	-2.8489	-4.1432	-4.2898	-1.2707	-2.5917	-2.0949	0.67877	-4.6093	0.94983	0.83514	-3.7398	2.5219	0.049315	2.6545	-0.27754	2.6339	-2.7713	-2.3878	-6.485	-1.8915	-3.5555	-4.0039	-4.1737	-5.9139	-1.4422	-0.23651	-2.6654	2.4443	-2.1068	-6.647	-5.8289	0.84209	-1.023	-2.6409	1.8705	-2.7944	-2.338	-0.63206	1.2294	-2.366	0.29042
2.3721	5.8065	4.0277	2.4467	0.20372	3.1998	2.4098	1.0306	2.1572	1.6796	3.3803	-2.6709	1.0335	0.51201	2.1077	4.0103	2.5732	4.2578	-0.64907	0.47884	-1.4423	0.030459	7.3493	0.020036	-0.56141	-1.93	-1.9024	0.41007	1.7866	5.7507	-0.36672	-1.8116	-2.1607	2.9711	-1.0529	3.6395	1.324	0.73064	-0.84836	2.2568	8.2913	7.7997	4.7495	-1.7304	5.7024	1.9408	6.721	2.8846	1.2694	-0.16054
-4.2076	1.7701	1.2299	0.33866	-0.26255	-0.22445	-0.35053	3.797	3.0394	1.5348	-0.92146	5.5794	1.7785	-2.0992	-4.8205	1.337	5.8216	2.798	-2.1037	-4.4294	-1.9503	0.20357	2.8618	-0.18823	-2.0997	-0.8308	3.0588	1.6776	2.9273	-4.8768	0.13661	1.1578	-1.9208	-2.0132	0.21109	-3.1828	-0.43036	0.73251	0.94144	2.9406	0.76992	-1.0908	-1.2741	0.1316	2.0179	-4.2983	6.763	2.3701	1.4611	1.2471
-7.6271	-8.8028	-10.276	-14.288	-8.2179	-16.228	-7.1913	-9.2547	-8.8535	-7.3949	-13.253	-10.44	-11.207	-12.15	-15.224	-15.48	-10.106	-11.6	-16.042	-14.131	-14.415	-14.421	-11.378	-11.027	-15.647	-11.646	-11.744	-14.983	-16.292	-15.963	-13.569	-15.086	-8.961	-11.387	-9.5406	-9.0143	-8.7737	-14.366	-10.247	-7.3247	-10.727	-10.955	-7.3805	-13.793	-11.174	-14.778	-7.9156	-12.851	-9.8039	-10.799
-21.812	-21.51	-22.181	-19.689	-17.747	-20.011	-25.742	-17.692	-17.386	-19.533	-23.281	-16.349	-20.721	-20.021	-19.793	-18.971	-16.861	-20.675	-21.251	-17.831	-19.87	-24.975	-23.531	-23.249	-20.183	-15.496	-17.961	-14.358	-22.25	-20.652	-16.476	-21.062	-22.603	-22.545	-18.711	-20.397	-21.893	-14.259	-20.613	-19.473	-20.24	-19.817	-21.377	-19.863	-16.986	-15.697	-19.486	-20.977	-17.151	-18.055
-12.074	-12.065	-11.996	-16.34	-11.2	-13.805	-16.412	-14.153	-7.6758	-12.798	-15.457	-17.993	-14.805	-15.53	-16.802	-14.732	-12.92	-15.126	-13.366	-11.472	-12.284	-15.616	-17.131	-16.83	-16.389	-12.677	-16.181	-10.755	-16.75	-14.737	-12.595	-15.233	-15.45	-15.201	-14.96	-15.055	-13.216	-16.881	-7.8121	-15.942	-11.014	-18.348	-15.26	-11.633	-17.021	-14.024	-15.758	-11.292	-18.861	-14.159
1.0729	-3.1196	2.1767	-5.4946	-3.2446	-0.30951	-5.2382	0.48121	2.8419	-0.90157	0.50361	-0.72556	-2.3977	-2.1273	-4.2137	-2.5348	-3.0388	1.4639	0.56766	-7.0471	0.84798	-7.8627	-2.4227	-3.2468	2.4071	-6.7256	0.75625	2.0414	0.48273	-0.094704	-2.129	-4.154	-1.6954	1.451	1.4265	-6.8697	1.2548	2.7496	-5.4742	-6.2657	0.7856	-3.9131	1.1299	-3.9664	1.0333	2.7482	-3.9357	-4.909	2.1384	1.2871
-4.1939	-5.4064	-5.58	-8.5346	-8.9951	-5.1592	-5.2372	-4.6136	-3.4037	-10.989	-5.9103	-4.5371	-3.0079	-1.6344	-6.0917	-4.6687	-10.615	-2.9528	-2.2651	-7.5076	-4.7689	-6.3812	-4.1098	-10.821	-5.9467	-3.2074	-4.9712	-8.4442	-10.414	-7.1049	-2.6146	-6.6574	-4.8102	-7.369	-5.0709	-8.8317	-3.6849	-9.5962	-1.5731	-8.001	-7.0663	-10.661	-9.1592	-12.265	-7.7833	-5.556	-6.03	-9.6343	-1.4719	-4.5452
-13.599	-13.139	-11.304	-15.107	-10.003	-15.47	-8.1607	-13.659	-11.099	-7.8655	-12.01	-8.8722	-12.373	-6.7039	-9.7141	-10.669	-8.4064	-9.1123	-13.324	-14.658	-9.8148	-8.148	-10.763	-10.387	-15.578	-14.756	-11.057	-12.498	-13.061	-6.7749	-12.738	-10.656	-10.392	-7.7731	-12.233	-9.4339	-14.347	-11.294	-7.5004	-12.672	-14.55	-11.842	-10.327	-17.969	-8.1881	-12.831	-6.7801	-11.04	-7.9987	-15.418
2.4158	1.7828	4.9078	-2.395	2.4196	1.1341	3.6215	0.93112	2.9254	2.3055	3.5006	3.4094	1.6884	1.8859	6.4307	0.47624	1.6595	-0.70908	0.3181	2.5258	2.8928	-0.23611	-1.3878	0.63032	6.9763	5.148	2.6418	1.3062	-0.57704	-0.13818	-1.5383	0.14896	1.8619	-1.878	3.6194	4.0786	4.2121	2.9817	5.0414	1.5728	-0.40354	2.6994	-2.6605	3.8008	-0.23023	1.5982	-3.8049	1.8471	1.9786	-4.2761
-8.7435	-13.242	-12.047	-9.2577	-10.792	-11.613	-12.734	-10.087	-13.213	-17.292	-11.722	-9.3383	-15.834	-11.469	-16.318	-11.99	-15.381	-11.052	-12.264	-13.531	-17.498	-14.229	-11.975	-11.779	-12.349	-11.119	-12.201	-18.736	-10.948	-9.9276	-17.909	-12.45	-11.508	-13.358	-10.787	-10.587	-14.917	-14.423	-16.531	-8.1267	-13.729	-13.79	-15.777	-13.435	-12.49	-16.268	-13.065	-17.021	-15.401	-16.743
-18.995	-15.182	-16.325	-8.3838	-13.647	-15.123	-8.6342	-18.072	-16.192	-12.953	-9.7258	-17.443	-15.902	-17.022	-15.048	-10.605	-14.322	-12.015	-12.031	-11.846	-10.783	-12.9	-17.823	-14.426	-12.388	-10.063	-14.512	-14.265	-10.807	-18.121	-13.124	-18.906	-13.481	-15.563	-17.487	-12.367	-15.442	-9.1271	-14.965	-8.518	-7.2746	-11.731	-13.744	-13.409	-13.586	-9.5263	-12.739	-18.481	-12.794	-10.439
0.22364	-3.8502	-0.35453	3.65	-5.8311	-3.2818	-3.9884	-5.8173	-1.6202	0.072687	-5.5747	-4.3131	-2.2987	-2.5669	-0.47793	-1.0131	-0.48516	-2.4752	-3.3164	-1.8915	0.59935	-4.4351	-6.3547	-1.7304	0.50523	-0.66715	-3.2503	-0.75777	-2.7435	-2.9178	-2.5009	2.1434	-3.9093	-2.6357	-0.94235	-1.6925	-5.1257	-0.28005	1.3249	1.5005	-5.8081	-3.2182	-0.69923	-6.3692	-1.7469	-3.1235	-1.7566	-1.635	-3.9206	-1.8521
-10.47	-9.904	-10.64	-9.1159	-4.8569	-9.8176	-8.9806	-2.5391	-8.9164	-7.7631	-5.681	-13.12	-14.83	-8.3569	-8.0953	-5.1261	-12.978	-11.358	-9.5537	-7.4228	-6.255	-10.453	-12.027	-9.6625	-9.3223	-10.133	-4.7875	-8.3181	-7.5571	-10.225	-13.045	-7.152	-9.6036	-7.2302	-10.846	-3.8848	-10.792	-6.5293	-11.089	-4.2635	-10.009	-4.84	-11.202	-9.3178	-13.786	-10.444	-12.163	-8.1964	-13.324	-10.046
-2.0681	-2.4984	3.1853	-1.2789	-5.8599	-0.5989	-4.6409	-1.3863	-1.6695	-3.5157	-4.7691	-4.7999	-6.2515	-11.731	-3.2174	-3.5256	-8.1537	-4.4315	-1.2917	-5.4388	-2.0265	-3.113	-6.6784	-5.2824	-10.147	-4.2303	-1.0146	-1.9347	-1.1199	-5.4378	-4.464	-7.3193	-5.4266	-6.782	-0.5064	-5.9007	-2.3248	-5.7314	-6.6554	-8.2162	2.0872	-0.94732	-4.8304	-0.32274	-0.39204	-0.6643	-1.787	-2.0411	-4.9381	-0.92223
3.0731	0.65381	0.016477	-1.0481	-1.64	-0.098331	1.9049	-1.2377	6.3879	-3.2937	2.9726	3.0437	-0.30414	1.0028	-1.8743	4.7702	2.7076	7.0066	-0.18815	-3.3995	4.3323	2.5228	3.0477	1.1095	-0.29792	-2.3027	2.6439	-4.753	2.5409	-0.11032	0.85651	1.351	0.25124	-5.0184	0.64197	0.28864	-3.1129	-0.82926	0.69464	-1.4982	-1.733	-0.50603	-4.4157	-1.5327	1.8514	-4.8554	-0.84417	-6.0458	0.4916	-3.5218
-5.2064	-4.9041	-3.3824	-6.553	-4.8158	-1.0757	-1.3125	-4.3559	0.29111	-3.5893	-1.9163	-1.856	0.011439	-3.642	-6.0686	-4.0574	-4.9066	-3.6703	-4.0568	-9.4049	0.5385	-3.2799	-2.4474	-7.1741	0.22694	-0.4529	-0.52408	-1.9573	-2.6855	0.51954	-3.7367	-3.9677	1.0468	-1.4608	-4.6051	-5.2645	-3.72	-7.8355	-0.20621	-6.787	-8.3115	-3.5521	-1.2755	-4.3353	-6.3311	-3.3802	-1.5683	-2.0683	-0.36347	1.2406
-3.3218	-6.6178	-0.49236	-5.8635	-4.2809	-6.1554	-7.2714	-9.6175	-9.4147	-9.1057	-5.9269	-5.202	-4.1168	-7.8962	-7.8972	-2.8473	-5.9224	-6.5724	-3.4224	-5.8569	-2.9897	-8.4689	-7.4098	-9.6097	-4.6397	-9.9203	-5.838	-8.8058	-6.6391	-4.6843	-7.1134	-8.5593	-8.9844	-4.4319	-6.9739	-4.4491	-9.2048	-7.158	-5.4647	-7.5469	-6.4969	-6.875	-8.3553	0.027815	-8.2154	-9.6713	-5.7709	-10.871	-4.8885	-8.7439
-7.0147	-10.78	-17.249	-9.3158	-10.963	-10.719	-10.73	-11.397	-6.9859	-5.7472	-7.5701	-5.8203	-9.3543	-11.294	-11.19	-11.874	-7.3235	-8.463	-10.34	-12.847	-11.483	-8.6138	-8.7201	-12.383	-13.454	-8.82	-11.245	-8.5416	-8.8792	-6.7802	-4.9964	-9.8627	-12.652	-9.726	-9.5925	-14.806	-11.478	-8.9931	-10.032	-7.7055	-9.6027	-10.799	-9.0299	-12.558	-6.8601	-7.6268	-7.9352	-8.4017	-9.4827	-6.1162
-15.883	-14.235	-13.512	-14.071	-13.549	-15.884	-19.065	-12.08	-10.562	-9.6325	-12.205	-9.9948	-10.723	-16.644	-14.59	-11.764	-16.594	-13.117	-10.317	-8.9788	-15.435	-11.548	-9.7284	-15.538	-14.504	-10.923	-10.095	-14.002	-15.275	-16.69	-13.967	-11.677	-12.128	-9.8597	-8.5127	-19.018	-10.065	-13.939	-14.299	-9.4136	-9.2966	-13.403	-11.881	-11.091	-10.985	-15.191	-13.567	-11.321	-11.677	-12.298
-17.386	-20.68	-19.142	-26.792	-17.81	-17.379	-20.505	-18.712	-17.03	-21.114	-22.801	-21.975	-19.1	-22.334	-17.535	-24.344	-19.648	-22.774	-22.073	-21.802	-20.482	-20.281	-19.856	-20.913	-14.46	-24.013	-21.295	-26.248	-18.39	-22.837	-23.13	-19.837	-22.656	-17.96	-23.727	-20.56	-20.984	-22.666	-25.156	-20.918	-23.486	-20.798	-20.651	-23.149	-24.076	-20.697	-21.848	-19.389	-20.165	-17.611
7.5607	8.0791	7.4634	5.7011	5.616	6.5287	7.2948	11.738	9.7456	3.8003	4.4904	9.1954	5.496	3.8621	4.8403	8.7861	9.2476	4.0805	6.1781	8.2004	10.524	8.5217	4.0503	6.87	1.5276	6.2151	8.3091	7.2442	6.3508	7.3161	10.957	6.826	8.2922	10.483	2.6768	5.2282	5.4602	7.2235	3.9734	9.3733	7.4259	8.6599	4.1294	7.3105	5.244	4.3656	6.8533	6.5227	8.6229	10.18
1.1008	-0.64885	2.3336	1.1573	3.1409	0.8641	1.6189	-2.682	-1.2104	-1.401	-4.1602	-2.0957	0.84211	3.8332	-1.9603	-0.5699	3.5846	-6.7802	-1.5897	0.78989	-1.2116	0.43381	-3.5961	-0.35719	-1.7091	-4.2406	-1.4812	0.49069	0.52773	-2.05	-2.1972	2.4505	2.6248	3.1539	1.2577	-5.469	-1.2875	-3.5538	-5.6071	-0.52575	-1.4207	0.63494	-0.090053	-3.9965	-1.3161	-3.2933	-0.88194	-1.9815	-4.2671	0.99472
1.2529	4.1456	4.2056	3.5877	4.328	4.3382	2.1867	1.8102	0.07799	1.6015	1.3407	5.6577	-2.679	4.5949	2.1342	3.2222	6.6392	-0.4949	4.0658	6.3543	7.0548	3.7332	1.871	8.5661	7.2512	4.1019	-4.125	5.489	0.7414	1.5263	2.9157	-0.05869	2.3335	6.5862	0.83349	5.6446	1.434	1.6421	1.6601	3.5638	5.1321	4.2477	2.1836	0.89901	3.8656	4.3391	2.3305	-0.33626	0.13101	4.5401
-1.6454	1.8613	4.0492	-2.4917	-1.4197	1.0979	4.0104	-1.3471	-2.1769	-1.495	-0.50339	4.1898	-1.282	0.35826	-1.2455	4.8231	0.35862	-1.9095	-2.2607	0.68718	-1.2983	0.33851	-2.2322	1.7465	0.6236	-0.41549	-4.8877	-0.8055	-2.0262	0.049896	-6.9781	-1.6717	4.0705	1.2257	3.4961	4.7473	1.7362	-3.3736	1.2498	-1.2098	3.5196	0.114	0.48045	-2.8717	-1.1963	-0.66072	-6.2898	-5.5314	0.93469	-2.4893
-12.9	-12.021	-17.796	-14.257	-12.877	-18.108	-14.192	-13.533	-12.863	-15.995	-15.176	-12.712	-12.675	-12.645	-14.934	-16.76	-14.124	-14.041	-14.933	-12.027	-16.138	-17.32	-15.032	-14.512	-12.157	-9.1934	-10.693	-12.18	-16.848	-14.692	-13.119	-12.83	-16.145	-18.45	-13.601	-19.276	-15.595	-15.064	-11.147	-12.88	-15.45	-11.639	-15.409	-10.399	-13.832	-12.256	-23.254	-7.4714	-16.175	-12.417
2.996	2.4593	5.9505	3.3276	4.0876	-1.0273	3.7711	5.7474	8.6062	1.3217	2.5207	8.7248	3.2862	6.28	4.3859	1.609	1.3288	5.8183	4.7383	6.3538	8.0884	1.5609	4.5308	4.6363	4.3935	7.2229	6.2537	5.2036	9.6717	9.4751	5.6366	7.0134	9.7741	6.9888	4.3216	0.74902	2.2147	5.9798	4.5598	5.2742	2.9544	6.2946	7.6026	3.9822	6.0415	5.3036	6.2206	7.9451	9.6304	9.8036
-13.597	-7.68	-16.602	-10.584	-11.127	-17.121	-14.979	-16.497	-10.434	-10.779	-14.842	-10.774	-10.941	-16.11	-17.346	-9.617	-14.156	-19.35	-15.405	-13.113	-11.906	-14.896	-10.967	-11.017	-13.212	-6.2946	-13.145	-14.817	-14.415	-12.567	-13.64	-19.14	-11.912	-13.354	-10.502	-11.868	-12.014	-11.051	-17.759	-12.385	-8.8027	-9.7975	-14.528	-9.7791	-14.847	-12.441	-13.314	-11.368	-12.438	-9.2133
-5.5251	-7.5884	-2.943	-2.6087	-2.6888	-8.4024	-7.6944	-2.7789	-1.4366	-8.2169	-5.1648	-8.6165	-5.8439	-5.2948	-4.2776	-7.976	-6.8646	-4.6877	-3.4653	-4.8425	-2.6422	-7.9267	-7.7149	-7.7845	-5.3194	-5.6856	-0.89964	-3.7642	-4.0008	-4.5697	-4.748	-5.4201	-5.3506	-7.3826	-6.9007	-3.1445	-3.6413	-5.4819	-4.1379	-4.2895	-6.3994	-5.6455	-5.154	-6.9125	-3.851	-9.1002	-2.5929	-4.0215	-8.1738	-6.0257
-3.6807	-2.8012	-6.9183	-2.344	-2.616	-5.349	-0.67124	-2.6735	-4.5858	-1.671	-7.2468	-4.649	-4.6133	-12.671	-5.5883	-1.754	-4.6476	-3.8399	-4.7432	1.1074	-0.80344	1.6699	-2.0076	-4.3105	-6.2215	-4.4726	-5.434	-6.77	-6.2553	-2.9558	-5.5016	-8.3833	-5.4617	-1.1396	-1.9713	-2.7043	-2.3031	-5.3111	-1.0755	-5.0212	-1.8997	-8.831	-4.9641	-1.2625	-5.0508	-1.9559	-5.2435	0.63812	-1.4738	-5.5554
-3.9089	-2.8118	-4.8968	-6.4966	-9.7935	-3.8825	-5.3317	-1.6468	-1.8514	-5.9563	-3.9255	-6.979	1.6829	-1.2274	-4.4889	-8.2473	-4.8564	-7.2082	-4.6524	-4.8306	-4.1812	-2.1901	-6.4469	-10.103	-2.9	-4.2679	-1.364	-1.0599	-8.6246	-6.7641	0.85748	-1.885	-3.3321	-5.5901	-4.9053	-5.6046	-2.2243	-5.5723	-1.0905	-3.6993	-0.11762	-4.2424	-3.8186	-7.275	-3.9429	-4.6229	-4.5667	-3.7071	-3.6003	-3.2667
-1.6291	0.78429	-3.3117	-0.068695	-4.624	-5.6511	-1.8739	-5.3623	-5.2846	0.48095	-4.1751	-0.064742	-5.4113	-4.0775	2.1075	-4.781	-2.1215	-4.7375	-5.9015	-2.9884	0.32622	-5.0483	-3.592	-4.5226	0.036609	-1.8364	-4.9336	-5.7229	0.28318	-5.6076	-5.4793	1.1322	-4.0682	-5.6262	-5.8665	-0.35135	-3.0508	0.3562	-6.0221	-8.3644	-2.5039	-3.2016	-0.91347	-5.9826	-5.9082	-0.65798	-2.6493	-4.8132	-7.51	-6.4703
-2.1736	-0.63992	2.4178	0.19097	1.5554	2.3172	0.86451	0.0016775	-0.30155	-5.1632	-0.64685	2.7369	-2.9324	-2.1465	0.62833	4.5734	0.79443	-0.54557	4.2119	-1.1519	-1.764	-0.88131	4.1891	1.7484	-0.1321	-3.0753	-2.1076	0.78586	-3.7545	1.8254	4.0139	-2.3219	-2.6007	1.3097	-3.8353	0.13091	-0.35748	-2.2637	4.4197	3.3204	1.0188	-0.86204	1.5851	1.221	1.4564	0.61534	4.5725	1.9998	-5.0926	0.91863
-11.094	-8.3597	-6.9826	-12.812	-11.673	-14.565	-10.027	-12.058	-16.737	-11.557	-12.35	-11.528	-10.24	-12.103	-10.334	-8.2791	-13.713	-10.783	-13.141	-8.6303	-12.9	-11.249	-8.4832	-12.686	-9.5854	-11.377	-10.609	-14.403	-16.505	-9.7393	-12.994	-13.238	-13.524	-12.08	-10.39	-13.715	-15.437	-12.615	-10.938	-8.5174	-9.2038	-11.645	-14.363	-12.166	-7.928	-12.195	-13.515	-9.0259	-11.956	-10.839
7.2244	8.7761	3.2412	10.203	6.9451	10.764	10.787	4.6232	4.7395	6.7803	7.7337	13.74	7.8332	7.6541	13.576	9.143	9.3566	9.5277	6.5868	8.3276	9.891	6.9893	7.8501	6.9113	10.689	5.4309	10.123	10.981	11.947	3.8133	7.3444	7.6037	11.602	8.2817	7.2312	6.1426	7.4973	3.7341	4.0568	4.8554	2.4064	3.6772	11.115	10.644	8.5362	8.201	8.4065	5.9463	5.8692	5.1416
-4.7295	-3.9026	3.3103	-2.4382	-3.3412	-0.54982	-4.0786	-5.7084	-3.1147	-5.4083	-2.9203	-2.7407	-2.2746	-5.2066	0.49125	-3.9537	-1.8796	-3.4947	-3.3967	-2.12	-3.2551	-0.89927	-4.8014	-2.7035	-1.8729	-5.0968	-4.129	-4.6796	-5.8142	-3.3329	-3.7143	-3.2833	-7.2765	-3.9841	-7.2851	-6.2421	-5.601	0.27854	1.8321	-3.3946	-6.3717	-5.4492	-5.72	-5.4354	-2.0069	-1.9054	-3.0846	-3.7041	-6.6034	-6.9498
-2.6308	0.4217	-3.1941	-3.5919	1.5254	-2.2498	-2.1312	-4.1555	-3.9885	-2.1457	0.86067	-0.71484	-2.2777	0.11984	3.3138	-3.7383	-2.7161	-2.4103	-1.3004	-1.5401	-1.4283	-0.61811	1.6513	-1.2509	2.2814	-0.39066	-5.1468	-3.2044	1.7911	3.2595	-4.2529	-5.3965	-3.0992	-1.4793	-0.78035	-4.4223	-4.5552	0.73578	-0.39355	-2.2274	-0.26052	-4.0539	-1.9697	1.6478	-2.7107	-2.2417	-4.694	-6.8968	-1.7514	-3.2577
-7.1122	-7.461	-13.658	-9.2607	-6.0949	-10.485	-4.0595	-12.914	-6.0322	-14.258	-9.6987	-9.781	-11.297	-13.371	-5.4015	-9.3359	-9.9049	-12.614	-11.636	-6.6579	-6.3613	-9.0518	-9.2429	-7.4039	-8.498	-5.1945	-11.615	-11.617	-6.5308	-3.3443	-11.041	-8.2285	-10.618	-8.0967	-7.551	-4.9531	-1.9969	-5.4753	-9.0037	-10.265	-3.6184	-12.168	-6.2448	-8.1704	-8.9328	-5.9702	-11.825	-13.259	-9.5922	-7.9058
-1.3906	-0.99012	3.4703	0.25642	0.61479	-0.24373	-1.5824	5.033	-0.48092	1.0546	0.12136	-1.4278	-2.2879	-1.2651	0.44801	2.661	-1.7862	-4.2236	-1.733	-0.80331	-1.6666	3.3596	-3.9491	0.57694	1.2319	5.3485	0.15254	0.77212	1.4471	6.7018	-3.6147	0.75738	3.2777	2.6253	0.5858	-1.056	-2.6359	-0.5418	-2.6777	-2.1801	-0.50385	-1.7746	0.078309	0.49967	3.6079	2.4331	-2.6562	-0.25697	3.722	0.32404
[truncated: 150 more columns]
