# Supplementary material for: Genetic dissection of main and epistatic effects of QTL based on augmented triple test cross design
Source: PLoS One. 2017 Dec 14;12(12):e0189054. doi: 10.1371/journal.pone.0189054 (PMC5730204; doi:10.1371/journal.pone.0189054)
Supplement: S7 Supporting Information — (ZIP) [file pone.0189054.s007.zip › z2_350_0.2_5.csv]

-14.556	-16.369	-9.787	-4.7343	-6.4593	-8.5513	-6.3176	-10.897	-10.15	-14.863	-6.7222	-7.7766	-4.0004	-7.1967	-6.409	-0.30666	-6.6706	-9.2773	-15.408	-4.6322	-12.035	-3.7986	-4.6704	-11.956	-9.4612	-13.009	-7.5033	-8.8328	-12.553	-12.434	-10.452	-5.3667	-1.5597	-5.5675	-11.715	-3.6751	-2.5921	-15.727	-12.884	-10.072	-9.8923	-12.875	-11.959	-6.9896	-15.726	-10.605	-6.3611	-4.5074	-6.4705	-14.11
7.8609	6.1219	8.0796	4.4385	3.254	1.8472	6.4088	5.6066	6.9957	4.6783	9.5231	8.6184	7.2055	3.5021	9.7723	9.8367	4.2365	9.946	4.7809	8.9287	11.563	6.8896	0.88782	12.076	6.2019	6.6155	6.7654	6.3403	7.0613	5.3446	6.3094	8.3325	2.0859	5.7155	-2.8717	5.4449	12.625	6.5576	7.2275	4.5367	7.2843	5.8222	7.1443	12.496	8.8038	7.8418	11.566	9.8356	3.0218	-1.0545
-7.2628	2.0189	-4.8508	4.4591	-3.2474	3.7245	0.7812	3.998	-0.48644	6.6177	-4.4283	1.5007	1.3636	-2.2017	-0.2172	-0.032229	-0.85225	1.815	-1.9686	-2.647	1.3254	1.574	-0.26791	2.8751	2.2121	7.0039	1.596	4.2614	7.6981	2.728	1.5606	4.3337	5.8738	11.335	-9.0185	1.0847	-0.09622	-0.11053	-2.2039	0.84465	-3.4271	4.2692	0.45152	-2.2389	-1.2737	-0.50389	3.847	-5.8743	-1.1409	0.51199
-2.0143	-12.26	-1.9813	-3.2086	-3.075	-2.5776	-0.90223	-8.4934	-8.1183	-4.9667	-1.8129	-11.759	-6.6382	1.0058	-4.7374	-6.5126	-3.6208	-11.298	-1.2097	-2.8311	-0.88874	-3.6339	-4.9089	-8.3609	-5.2825	-8.0772	-11.596	-12.239	-5.1004	-7.1159	-0.054349	-3.2702	-16.696	-2.6348	-10.788	-8.9442	-8.556	-1.4001	-5.3782	-9.1359	-8.9857	-5.4131	-2.0512	-3.2208	-6.5597	-7.4752	-9.1924	-4.7735	-5.1897	-4.6699
-11.698	-16.268	-11.413	-19.158	-10.87	-26.945	-10.858	-15.156	-15.71	-22.325	-16.075	-14.293	-7.1284	-15.972	-14.439	-9.3441	-11.365	-23.74	-14.454	-12.754	-11.534	-11.221	-10.948	-14.405	-16.427	-9.2393	-12.149	-14.392	-14.145	-10.051	-16.616	-8.1905	-13.81	-13.857	-10.195	-14.993	-10.431	-21.06	-16.129	-11.652	-19.173	-19.861	-15.528	-10.203	-20.695	-13.696	-17.069	-14.215	-10.985	-19.97
0.81356	-3.7713	2.2266	2.9606	1.742	0.28697	3.4176	-4.6765	4.1821	-3.6665	9.6599	3.4987	6.839	4.8659	-5.198	2.2134	-3.5679	-4.4667	1.2468	-4.6323	-0.89691	-3.0395	2.6599	0.57686	5.4573	-1.3302	3.5021	5.7183	1.0711	-2.0666	2.0151	2.2231	-3.1998	0.76576	3.8716	5.5293	-5.8391	3.4237	-2.9104	3.1105	-7.4075	3.0964	0.75431	-3.4895	5.9115	3.9397	-2.0966	6.4994	1.5153	0.7925
-15.824	-5.2205	-11.378	-13.646	-7.8561	-12.839	-18.341	-9.387	-9.7952	-10.572	-18.971	-14.837	-8.606	-10.473	-10.401	-10.804	-14.019	-15.102	-13.087	-16.834	-11.305	-14.996	-17.757	-11.61	-17.782	-13.175	-11.447	-9.9157	-22.347	-16.901	-15.014	-11.612	-18.43	-15.221	-14.149	-18.479	-12.76	-9.5273	-15.621	-11.489	-12.936	-10.811	-9.7423	-20.365	-15.925	-6.7263	-14.054	-15.998	-14.667	-18.641
-7.8435	-11.916	-10.064	-3.133	-3.4595	0.029966	-7.7658	-4.8553	-0.020261	-13.676	-7.5638	-4.3512	-6.1315	-13.726	-6.1955	-5.4873	-0.19211	-8.1697	-1.5652	-6.1045	-8.1871	-9.2992	-4.5499	-0.37136	3.1013	-5.1033	-0.26813	-9.7236	-4.7235	-8.9258	-2.2422	-6.5069	1.1015	-0.82762	-10.935	-3.5144	-8.8756	0.41323	-4.6029	-3.5991	-4.4981	-5.7987	-6.602	-4.4189	1.7695	-3.3377	-4.1592	-5.0884	-4.5174	-2.5235
7.6227	-5.6578	-1.44	-4.3012	-2.3479	7.4248	-2.3493	-2.3924	1.7921	-4.6735	-5.3806	0.5976	-0.91545	3.0776	5.6294	-1.9192	-4.2659	-3.7969	2.3999	3.7485	1.855	-3.0047	1.0454	-6.3489	0.34228	-0.2114	0.76896	4.1126	6.2295	5.801	0.094804	-2.947	6.988	-3.1809	0.50688	-3.9512	-3.1807	-4.9643	-4.7657	-5.0728	4.4434	-0.15152	-3.6178	-6.3748	4.1834	3.4406	5.5642	1.7421	2.5696	-3.3275
1.6081	-0.60766	-2.3319	2.8673	-9.4275	-5.3153	-2.5389	1.5449	-3.5415	1.5073	-8.475	2.8692	-2.6819	0.03245	-3.8428	-1.1602	3.0787	0.18133	-3.7875	-5.2234	-1.8585	0.58334	-2.8868	-3.7596	1.1671	-0.52891	-4.1454	-2.0326	0.19476	-1.7748	-1.5862	-2.9123	-2.118	-1.0936	1.4491	3.5702	4.958	-1.0291	-3.1924	4.4086	0.28075	-1.4002	0.19088	-0.31558	-4.6943	1.5768	-6.6595	-3.0518	-0.63208	-4.2776
-7.1394	-7.6134	-7.9492	-6.9873	-9.6866	-6.7733	-2.2845	-2.3689	-0.11047	-9.9582	-5.5099	-7.0845	-13.866	1.9154	-5.463	-7.0333	-1.5159	-7.5664	-4.3998	-11.121	-0.99103	-4.7249	-12.652	-8.366	-3.812	0.98419	-8.6182	-2.1316	-3.8351	-6.128	-12.479	-6.479	-3.5759	-7.812	-1.323	-5.1019	-3.418	-7.524	-2.6461	-5.107	-6.9	-6.5973	-8.6941	-9.1206	-11.536	-9.1812	-5.0786	-2.7706	-1.034	-1.501
1.4047	-6.1867	-4.6317	-9.5112	5.1145	-3.9672	-9.8385	-0.72599	-2.6408	-2.0507	-0.70695	-9.9346	-2.0541	-0.39707	-1.4637	1.4861	-3.3717	-0.33545	-2.5736	-3.8156	-1.6761	-2.8862	-1.5046	-7.4929	1.2348	-3.0075	2.2421	-3.6021	0.18191	-0.98938	-3.7071	-4.4537	-4.3332	-6.3093	3.78	0.53175	-1.0023	4.7034	-2.8465	-11.079	-7.9411	-9.3258	0.016446	-0.17763	-9.1579	-3.7977	2.2969	-3.4723	-6.9935	-0.75706
0.70443	5.6597	5.7008	14.877	4.4298	9.0707	7.7	2.3638	6.1305	-0.21421	7.4437	4.9088	1.7928	6.5273	0.60333	6.5306	3.8387	5.4988	4.4631	9.9337	6.3534	-1.4369	3.3389	4.6203	4.5852	11.303	1.0811	9.7898	3.9784	8.5573	4.1548	3.0213	5.7608	-0.60791	8.1847	-2.0008	7.2791	2.5151	4.1604	5.7314	9.117	8.0992	5.7821	10.023	3.8908	-2.3891	5.4838	8.4934	1.3887	4.2602
4.5352	3.5223	3.0197	1.1611	-3.9062	5.9423	2.7251	1.045	-7.1437	0.5048	-2.0338	2.1167	-2.3312	-2.8209	-5.3048	-6.8385	1.748	-0.27198	0.35994	-1.0117	-6.2172	-3.8638	-3.6181	5.9592	1.2788	1.4309	2.2652	2.4541	0.41162	-5.7664	1.4188	-3.6039	5.1382	-2.9359	3.5737	-5.1368	1.008	3.825	0.71059	-1.7826	-0.46072	-3.1278	-1.7903	-0.86994	-6.8356	-10.091	1.5773	-0.88817	-6.5191	-0.75925
-9.9257	-4.1648	-9.1801	-4.6318	-7.4903	-4.0825	-2.5369	-9.339	-1.6543	-3.43	-3.8706	-3.1981	-8.5143	-6.5385	-9.7015	-6.1413	-8.7483	-3.7232	-5.0375	-1.4135	3.2293	-4.5372	-5.87	2.7874	-12.382	-2.1143	-5.6917	-6.3133	-8.42	-7.3425	-2.771	-9.4379	-5.5969	-6.7944	-1.7038	-7.9419	-5.4534	-4.1702	-8.8121	-3.728	-5.5398	5.962	-3.3738	-0.47381	-1.5696	-5.0462	-2.594	-0.53499	1.8254	-8.7444
-6.1643	-7.8955	-10.376	-14.46	-14.666	-10.735	-6.4853	-4.5285	-13.637	-13.154	-7.4212	-14.948	-15.543	-7.8985	-16.291	-18.4	-12.223	-14.318	-14.465	-8.4866	-15.987	-13.609	-9.8129	-4.4376	-11.974	-22.815	-12.096	-13.25	-9.6223	-13.963	-10.971	-13.055	-10.709	-8.2418	-13.769	-10.953	-17.786	-11.025	-14.136	-10.303	-7.8134	-10.327	-12.32	-14.094	-7.7646	-13.151	-8.5424	-15.851	-14.448	-9.3571
-1.9538	-1.1565	-3.7766	1.0541	-0.45769	8.57	0.1348	2.684	0.1678	-3.1806	-3.1235	0.21621	4.7532	7.6691	-0.067538	4.833	1.6787	2.0412	1.7528	1.8049	-1.4373	2.8322	3.7591	2.6311	0.70432	-1.9317	6.5287	2.1717	2.2027	6.5234	-4.4905	-6.2482	3.2649	0.28943	4.345	3.9014	-3.1839	-1.5425	4.3416	-1.4256	3.5031	3.9831	1.506	1.0829	-4.3508	-1.2891	-0.95403	7.11	4.0452	-3.8096
11.695	3.41	4.9362	10.64	6.7228	2.9873	3.0438	2.5664	13.838	7.8324	0.67789	3.8281	8.9282	10.376	4.2306	9.8355	10.263	4.4677	7.8529	7.2556	4.9614	15.584	7.3726	8.3068	3.4069	9.1007	7.3179	13.277	5.2741	9.9064	13.497	0.13038	8.5159	9.6513	7.2574	6.462	7.2359	7.6589	4.4551	5.5327	3.8897	2.8301	0.33474	9.3134	5.9783	1.185	7.6388	7.4605	9.0797	11.829
-7.444	-9.2574	-10.063	-7.6579	-4.0651	-7.2143	-20.026	-9.8372	-6.9204	-14.122	-10.543	-9.8053	-12.765	-5.562	-6.5816	-4.832	-11.723	-8.3854	-13.315	-9.9491	-2.5939	-6.1118	-13.749	1.2438	-7.9636	-9.471	-4.1827	-6.5428	-9.4154	-8.9418	-2.5277	-8.6136	-9.2505	-10.447	-6.0267	-15.093	-8.1499	-6.0994	-4.9534	-13.016	-6.958	-5.6531	-5.7035	-6.2139	-11.86	-7.0443	-8.2545	-6.6871	-10.507	-2.8328
0.072519	1.5718	4.1541	0.90414	0.81137	4.1017	4.4473	6.057	4.4531	5.2246	5.2839	8.3251	2.8691	-1.155	-0.5328	0.84482	3.441	0.60466	8.3112	1.1054	-3.4847	1.3086	2.8932	6.6094	5.9991	-0.097584	-3.3539	3.0502	3.6758	-0.99482	-2.4497	4.2301	3.9789	6.4119	2.143	0.29756	2	2.6364	0.88879	2.2768	2.1499	5.4648	5.6709	11.267	-0.45918	3.8576	0.16024	-3.4289	0.95834	-0.45205
0.19814	-5.9633	-3.6036	-5.5034	-12.959	-6.1532	-1.2407	-5.4481	-5.4499	-5.7541	-17.058	-6.1132	0.21368	-9.5978	0.082031	-1.3743	-8.5186	-4.7639	-3.4572	-10.972	-4.1051	-8.8884	-9.1155	-7.4363	-5.1466	-7.7681	-9.8367	-1.2572	1.6286	-2.2212	4.592	-13.586	-4.3615	-5.0112	-8.9359	-4.0799	-6.0097	-3.933	-1.3279	-1.973	-8.3264	-8.2398	-2.637	1.2565	-10.851	1.9528	-5.2608	-6.3284	-6.8161	-9.2639
-8.5596	-11.581	-9.1651	-16.751	-14.311	-15.389	-11.521	-12.901	-12.26	-15.803	-13.139	-13.155	-19.87	-17.672	-11.69	-14.41	-15.485	-15.563	-19.471	-21.003	-10.887	-17.336	-13.521	-20.318	-7.0827	-6.2496	-14.611	-14.331	-13.695	-16.173	-18.007	-17.138	-18.832	-20.872	-18.383	-11.144	-13.743	-13.921	-13.495	-15.493	-10.338	-13.209	-12.872	-16.582	-17.624	-6.2077	-15.848	-11.596	-11.278	-19.594
2.6156	1.19	1.0977	4.2362	1.0253	-1.2271	5.2171	7.7131	2.1681	0.35792	5.4162	6.5537	-4.351	-5.2511	-2.5115	0.545	-1.0335	-2.3623	6.3815	4.7344	5.6517	-0.065084	3.8728	2.4771	1.4597	-5.3891	2.733	-2.4802	0.18649	-6.6289	6.0855	6.8209	6.4838	-3.0612	4.0693	1.2336	1.096	4.0773	5.6075	4.0862	6.1588	-0.82042	1.7493	0.50674	2.0179	-0.84333	-0.86446	0.69198	-4.2838	-5.369
0.038226	-1.0174	-3.5799	1.3164	2.4449	5.345	-4.3956	3.3984	-4.5436	1.373	-2.0731	3.7928	3.8115	-1.9595	1.5216	-4.891	3.2623	-3.5737	-2.6877	1.7116	2.1581	-3.7189	-3.1048	-3.8713	0.30247	4.0692	-3.5698	-5.336	-6.4936	-2.8418	-0.70137	2.0477	5.6515	4.2438	-1.2312	0.8786	2.4394	2.4518	-2.1782	-4.3489	7.0312	-6.1528	4.8201	-5.7404	0.78293	-1.5825	0.017059	0.48854	0.56581	1.5416
-4.1626	5.3125	4.0926	1.7451	-4.4126	0.14815	6.346	4.329	5.2401	-1.1908	-2.2581	5.5816	4.0327	1.7088	-2.1225	-2.1981	-6.3252	-2.3728	2.2944	0.061967	1.939	-1.3879	0.53979	-0.83403	3.7649	5.4878	-0.49412	0.89805	1.7337	0.74441	2.7116	3.618	2.3864	0.68853	-1.27	-1.9851	6.9029	0.93465	4.5244	9.2494	-0.061153	2.4853	3.6438	-8.2372	-1.7054	1.3791	2.1848	6.6558	-5.583	-5.1294
-3.5036	1.0612	-10.766	-0.92752	2.0197	-6.2177	-4.079	-0.75265	0.023378	0.88273	-5.9267	-9.3504	-9.2818	-0.72616	-6.4092	-1.894	1.9845	-1.0971	-1.8632	1.7835	0.17747	-5.7496	2.2625	9.7604	0.24057	-6.3819	-7.6351	0.85643	5.4482	0.90969	-3.0455	5.1376	-1.2184	0.77859	-5.9506	3.2815	2.076	0.48864	4.5051	0.95914	0.44251	-5.8751	-4.7961	-6.9683	-2.8745	1.5881	5.477	0.83083	-5.5109	-3.5964
1.354	0.48026	5.6173	1.0984	2.2864	-4.2567	-0.44041	2.6754	-0.37669	-2.2154	-1.4119	3.5	0.33037	0.75811	-1.5907	-1.3597	-0.018408	-5.9895	-1.8639	3.3599	-1.452	-0.20611	-1.1368	5.8461	-4.4442	-0.80509	0.68076	6.8142	-2.2333	-5.7829	0.96056	-2.0216	-1.1296	4.7702	-2.9679	-3.9158	-0.75478	5.1515	8.9589	-0.35157	-4.265	-4.7492	7.4144	-1.9093	-0.77878	-3.4459	3.8849	1.6299	3.6827	4.4742
-22.825	-19.917	-24.403	-23.215	-32.627	-14.487	-17.33	-20.569	-17.862	-19.126	-16.095	-23.425	-29.402	-22.573	-19.63	-23.319	-25.722	-23.079	-18.933	-23.303	-18.135	-15.964	-24.477	-27.776	-21.374	-23.421	-18.541	-21.709	-27.125	-21.019	-30.679	-23.053	-19.782	-21.926	-27.01	-17.276	-13.666	-18.928	-22.397	-20.717	-23.78	-18.126	-22.72	-20.524	-16.778	-21.431	-18.843	-13.039	-22.833	-26.175
-11.873	-12.898	-11.305	-9.6173	-9.627	-11.612	-8.0703	-9.2996	-14.969	-12.067	-6.8164	-14.079	-8.3962	-9.6589	-7.901	-5.9874	-11.646	-13.942	-5.6192	-4.2692	-3.071	-9.0324	-11.839	-6.7821	-9.2675	-9.3024	-4.9181	-16.841	-15.352	-7.4378	-2.2153	-8.6369	-3.6988	-8.2443	-14.827	-12.48	-8.0765	-11.715	-9.6921	-9.2444	-9.419	-9.3244	-14.408	-7.4587	-12.816	-10.514	-11.233	-4.1994	-17.487	-13.712
3.671	-0.77079	7.2349	2.3883	1.1208	7.8627	11.481	3.3476	3.0674	-1.1267	7.269	4.2548	-1.5909	5.6598	6.8182	8.9912	2.8255	2.3172	4.6183	-0.47885	6.4935	6.1115	8.4669	0.68328	6.1027	0.063356	10.808	-0.01095	7.5072	4.5334	6.8634	5.7765	6.1178	6.1943	3.6891	2.0567	6.9012	0.60763	5.1147	1.9486	5.471	4.1487	4.2056	0.39863	-3.3284	2.2258	6.1095	4.0336	-0.067764	4.6108
3.5835	15.789	4.5273	13.231	13.95	7.7822	2.0906	16.272	3.6047	2.5467	11.247	8.0916	11.747	9.4424	13.004	6.3476	14.822	8.7551	7.8413	9.2481	9.016	4.964	10.775	13.549	10.621	7.6389	11.589	12.766	10.598	11.604	9.6029	13.568	12.176	9.7949	13.57	8.4899	4.4852	7.0004	8.3724	14.289	5.8418	12.624	10.51	6.1216	10.638	5.4613	6.5317	11.423	5.4388	8.8222
-1.685	-0.51342	-2.9427	-0.17365	-2.0866	-4.3716	-4.6949	-0.2503	-2.4346	-1.1115	-4.4023	1.6974	0.77033	-3.0065	-0.29577	-0.18491	2.4709	1.5942	1.6166	-1.331	-3.8366	-2.1468	-1.8378	1.5637	1.916	-3.3138	-1.3098	4.0532	-7.281	5.6136	0.34196	-2.9021	3.1199	-2.6311	-2.8638	1.9798	3.7079	-0.98793	-3.085	-2.4963	0.74195	-1.2208	0.94505	-0.26444	5.3896	3.2157	0.81743	-0.41389	5.0872	-7.9447
-2.5836	-0.17538	-9.3101	-4.1345	-4.6398	0.8663	-2.3235	-5.6896	-2.6894	-5.373	2.6803	-3.05	-3.5619	-10.897	-7.0291	-1.4052	-1.4142	1.4619	1.1486	-1.6356	6.6915	-2.3344	-3.4263	-6.1878	1.9586	-4.8589	0.58814	1.8673	-2.9406	-3.8299	1.6685	-2.5616	2.181	2.7663	-3.5016	-0.94826	-7.2424	-3.8369	-2.3709	4.4211	-3.4097	-10.52	1.033	-4.9864	-5.0158	-1.1653	-4.2147	-0.34489	-1.7504	-0.43176
-6.4104	-4.5172	-4.8985	-0.34266	-3.8983	-11.398	-13.78	-5.3754	-12.708	-12.205	-9.3516	-5.6044	-7.794	-8.5048	-14.617	-4.1601	-2.7549	-13.155	-6.3817	-9.2471	-3.9049	-5.958	-3.1568	-9.9192	-5.0097	-15.005	-8.2384	-10.654	-7.7846	-10.123	-6.304	-4.8661	-11.905	-4.8744	-10.343	-8.9242	-7.9188	-12.451	-9.0616	-17.573	-6.9246	-10.599	-6.5918	-6.5409	-11.525	-7.508	-8.1169	-10.272	-12.547	-4.2072
-3.8178	-10.215	-0.43917	-4.7897	0.18045	-1.9982	-0.39225	0.65218	0.30702	0.73066	2.0035	-8.3934	6.0627	3.5549	2.6717	-3.0192	0.51325	2.7218	-1.581	-0.19136	-0.10416	-5.0558	-1.2073	-0.77357	-1.4993	-2.3334	-5.5394	-5.8326	-2.4016	4.1281	-5.2287	3.9413	1.7024	3.0501	-5.0811	2.0832	-0.23955	-1.4592	1.2597	-3.5784	-1.2625	4.4066	-1.4448	2.0661	0.62447	-4.5083	-1.7971	-4.4535	-2.1434	-3.2842
-3.4936	-0.064506	-8.0337	-2.3637	-0.30645	-2.6414	-6.7792	-4.2768	-4.0935	-10.53	-4.3973	-6.3501	-3.1053	2.5377	0.18598	-7.4773	1.8268	-4.6082	-6.1208	-6.8241	-4.3588	1.3947	-6.2963	-4.9339	-4.0232	3.177	-2.8452	0.77111	0.65992	-6.165	-3.1894	1.1279	-4.0533	4.1219	-6.598	-4.2307	-1.3573	-2.5485	-2.569	-2.6119	-2.3573	1.3839	-4.319	-0.64369	-5.6135	5.3061	-4.9204	-5.9321	-7.6507	-4.1936
-7.7105	-5.0966	-7.112	-1.7095	-6.943	-6.5142	-7.1909	-8.2236	1.0176	-8.8214	-2.7397	-4.4621	3.2736	-1.0886	-9.4466	-9.2568	-1.8845	0.86825	-5.5184	-1.6507	7.5374	0.92048	-4.4221	-3.2017	-10.536	-5.1287	-3.9259	-8.8939	-2.1794	-3.9659	4.6428	-6.6809	-3.3226	-4.4979	-8.3749	1.8384	-6.1292	1.1229	-5.0253	-15.871	1.7827	-5.4627	-2.0736	-9.8022	-10.057	-4.5109	-3.4244	-5.0379	-3.3967	0.72924
-7.4082	-4.7243	-0.85116	-1.9906	-1.7966	-1.6192	-3.9013	3.0371	1.1194	3.0032	-4.3111	-8.8019	-0.23942	-4.1776	-2.159	-4.282	3.4461	-4.5363	-2.8991	-4.2899	-6.4124	-5.4127	-2.8432	0.88392	-14.882	-3.1628	-5.4335	-6.5514	-7.4962	-8.2023	-1.6865	-2.7901	0.89718	-3.6968	-10.941	-0.032457	-8.3409	-8.8455	-3.9501	-7.6777	-4.7129	-3.8721	-0.53407	-1.797	-3.4856	-3.5225	-5.0318	0.9902	-0.43648	-4.7499
-9.3995	-10.06	-8.4617	-8.4802	-6.5579	-9.5899	-12.248	-4.0383	-7.6004	-4.5443	-3.3767	-8.5826	-10.779	-14.862	-12.453	-6.968	-9.898	-7.3462	-7.0279	-10.887	-10.464	-6.3444	-10.027	-3.1767	1.2245	-14.256	-12.215	-15.616	-6.2535	-6.656	-20.637	-11.168	-8.8028	-3.7002	-12.847	-5.0374	-9.7634	-9.4912	-11.933	-14.68	-8.4249	-7.6386	-16.288	-7.4444	-7.7997	-2.4671	-10.459	-11.776	-12.091	-4.9272
-11.931	-12.448	-12.826	-15.732	-14.638	-17.104	-10.863	-17.008	-13.621	-11.232	-15.331	-14.637	-9.3185	-10.516	-15.293	-15.09	-14.18	-7.27	-14.987	-8.344	-11.694	-14.702	-12.411	-14.031	-8.7975	-15.459	-19.248	-13.595	-15.015	-16.901	-8.2277	-18.132	-16.076	-10.035	-12.299	-13.146	-10.847	-16.544	-11.346	-11.522	-13.206	-12.114	-11.343	-7.4908	-7.037	-20.002	-18.737	-13.159	-12.181	-10.529
0.48529	-6.359	3.0563	-1.5087	-7.4583	-0.73368	-3.7606	-4.8055	-5.4852	-9.8921	-5.6917	-1.7094	0.95329	-3.0686	2.9767	-4.4505	4.6191	-3.9816	-5.4453	1.5172	1.7989	-3.822	-10.265	-1.0543	-6.8539	0.99203	-2.3268	-1.0278	4.0382	6.0644	-0.81632	-10.695	-2.4929	-4.3616	-8.4496	-4.2975	-5.1609	4.5634	-2.4199	-6.0541	-0.62746	-10.365	1.4455	-8.2542	-3.511	-1.8671	-2.6427	-0.58497	1.5234	-10.19
-8.948	-2.9653	-1.5889	-9.8232	-4.9327	-1.6273	-7.3587	-1.3542	-1.5079	-7.4469	-1.9844	-7.4347	-9.6756	-5.1829	-17.963	-5.4732	-2.8964	-11.202	-2.5776	-0.96157	-14.263	-3.9764	-0.61852	-9.1865	-6.2606	-4.3723	-4.9904	-4.8928	-5.0752	-5.782	-10.598	-8.7763	-7.3278	-2.216	-8.507	-6.9203	-3.5403	-11.133	-7.119	-6.1482	-4.2253	-12.516	0.24504	-10.629	-9.9725	-14.981	-13.707	-2.6934	-7.5361	-13.741
-9.1667	-10.665	-16.75	-9.0806	-18.004	-15.874	-14.746	-8.1471	-16.854	-16.047	-13.249	-11.154	-14.504	-12.698	-14.715	-11.615	-8.2949	-15.1	-17.886	-9.866	-12.981	-6.7323	-12.088	-14.953	-15.271	-13.443	-14.932	-15.653	-17.412	-10.967	-14.738	-18.679	-11.922	-15.003	-9.0805	-17.213	-10.135	-8.2204	-16.1	-11.97	-10.261	-10.1	-16.215	-13.024	-7.6054	-15.274	-19.534	-13.558	-16.796	-3.5662
-24.947	-20.934	-18.511	-17.933	-21.524	-20.72	-26.533	-26.475	-21.494	-20.296	-24.203	-21.74	-24.976	-24.75	-24.87	-14.625	-25.902	-20.732	-25.131	-29.728	-16.24	-22.519	-20.813	-20.388	-25.132	-14.237	-23.826	-20.105	-21.984	-20.477	-19.99	-18.852	-21.388	-21.615	-25.517	-19.842	-23.017	-15.672	-22.461	-19.794	-19.457	-16.487	-19.687	-19.557	-18.966	-25.912	-23.045	-24.843	-27.171	-29.015
8.3093	6.5592	-1.3898	1.5258	3.0458	0.6311	-2.2556	-3.8495	-1.1812	-0.43289	4.2724	-1.3734	0.79729	-1.5086	0.035486	-2.2692	-2.1768	-1.4767	-7.9363	-3.6961	-2.6329	-3.244	9.9066	-6.9211	-3.2449	2.2095	0.79899	1.7213	4.4415	8.4494	0.61876	1.8308	-3.1218	3.6612	5.1124	2.4584	0.35684	-2.954	-2.6777	-0.12589	-4.944	4.2524	-1.8265	-0.95927	7.8806	3.9422	2.7955	-3.0895	2.9624	-6.1486
-9.4862	-4.7384	-10.19	-10.153	-12.065	-7.141	-13.468	-9.3553	-8.4131	-9.3514	-12.051	-2.3361	-7.2508	-5.2928	-7.4868	-4.9639	-9.9322	-10.193	-7.6888	-2.2518	-5.8089	-2.8025	-8.843	-9.9156	-4.2854	-5.8705	-5.5398	-4.1649	-13.092	-11.113	-8.1692	-6.8552	-10.81	-6.9692	-9.8363	-7.8111	-10.288	-4.8072	-10.271	-6.2093	-9.1279	-0.49035	-7.9526	-7.8299	-8.4849	-13.682	-18.38	-5.5651	-8.8065	-11.371
-11.055	-5.2167	-15.31	-14.26	-17.325	-9.4358	-8.4146	-14.504	-9.6096	-8.563	-7.3	-15.939	-6.271	-9.2541	-13.367	-10.874	-10.497	-10.011	-10.654	-7.64	-11.515	-6.1852	-12.943	-12.322	-17.649	-8.0457	-11.393	-9.9831	-18.075	-5.3513	-14.7	-13.915	-9.9464	-7.3877	-15.165	-20.369	-1.3902	-18.331	-9.1146	-19.112	-13.786	-16.41	-8.8309	-7.4969	-10.483	-14.644	-17.559	-11.936	-6.4734	-8.9848
-10.533	-15.033	-9.8318	-10.227	-13.721	-14.697	-10.201	-14.018	-14.363	-4.8588	-10.683	-16.031	-17.314	-10.423	-12.661	-14.013	-14.353	-8.9664	-15.5	-7.8027	-12.336	-12.072	-12.681	-6.6092	-14.473	-5.937	-13.046	-12.378	-8.9054	-19.169	-10.414	-13.723	-6.2001	-9.6826	-13.461	-12.465	-16.435	-16.257	-13.013	-11.199	-12.066	-8.854	-10.679	-9.6374	-14.005	-6.1388	-14.192	-14.49	-16.258	-4.7853
5.7458	5.879	7.4145	11.243	11.694	10.12	3.7316	6.1726	1.8041	9.5762	5.5918	11.587	16.748	7.6095	15.099	6.5612	4.5508	6.761	4.6905	6.5839	5.7615	5.5925	8.4301	7.7663	11.246	2.933	8.9297	12.951	4.6974	8.9781	12.65	2.1598	11.738	4.1359	11.992	10.505	7.8043	4.8963	12.273	8.9368	5.3022	12.339	12.315	3.8491	9.1839	12.204	11.531	2.208	0.21949	9.3356
2.567	8.1905	4.1508	6.5204	3.8802	1.911	4.9512	5.4233	14.348	8.1669	3.2132	6.2237	8.4675	2.5365	2.2776	9.347	15.171	11.267	5.4636	4.8165	5.7157	8.2522	4.5307	7.7282	2.1011	6.5635	0.80545	-0.19413	2.9336	11.877	4.1008	8.0162	12.264	6.1981	3.484	3.6894	3.8056	9.0599	5.2264	-3.8256	7.6286	9.3905	6.4244	1.4043	5.4647	9.2439	2.3846	5.3977	10.783	12.722
6.4701	2.3444	2.7903	-1.8113	0.77404	-4.5958	-2.3026	0.25654	4.6761	-1.2987	-0.016208	-1.7168	2.2142	-1.8589	2.1805	2.7693	3.3153	5.4101	5.9627	2.4681	-1.4345	-1.0578	6.7996	4.4725	7.661	4.043	0.52867	-1.2665	-0.46653	-0.4065	0.55746	3.8093	3.2763	0.11132	1.7572	-3.4027	0.59119	-1.9892	2.62	1.5357	0.07837	2.0904	6.0599	2.3301	0.13847	-1.2713	2.2321	-1.3001	2.4729	1.3898
-1.9982	1.4835	6.7524	4.2955	4.989	7.5222	5.6552	11.072	8.2783	2.2864	3.1926	6.0187	-0.062751	7.3086	3.3735	6.1511	4.9517	6.9114	5.2411	2.9582	-1.0536	6.3618	7.2344	1.0636	3.0486	8.7364	7.7658	5.8201	2.3038	1.7224	5.4488	2.7641	11.254	7.2924	4.0633	3.0466	0.35582	8.5438	4.4551	7.4033	6.4139	4.8553	7.1315	5.2486	9.8049	11.115	2.0688	-0.18966	2.7768	8.0248
-5.0156	4.7593	-1.2346	-1.3649	-3.4913	0.49607	-3.8064	-1.4036	0.33756	-0.0824	0.54152	-3.2964	-12.771	1.3508	-3.7614	-1.6433	-1.7864	-2.5508	4.4324	-5.0491	6.9389	-2.7256	-2.2251	-3.1959	2.5817	-0.51379	3.1863	-0.16581	-3.2147	-7.099	-4.2293	-2.1502	-3.5843	-2.6373	-2.4482	-4.0907	1.534	-0.11505	-12.559	1.7676	-2.6455	-0.1235	-4.1515	-11.469	-3.9291	1.9276	2.6407	-3.4224	-0.66	1.2943
-0.90217	-0.91828	2.8178	1.7019	1.1242	-4.4531	-2.3626	-7.2879	4.2071	-3.4861	0.35325	4.1601	-0.25287	-3.0403	6.7876	-1.0718	-0.71897	3.4355	-0.50625	3.0031	2.6117	-3.3024	1.6182	-8.1383	1.1331	-0.81975	-2.5726	0.14638	2.7368	-0.85667	0.268	2.601	-0.2866	-0.56034	-4.425	4.8088	1.518	-0.042151	7.3795	-3.7722	-2.3056	-1.1664	0.38343	-0.28801	-2.6973	-2.34	0.57947	-3.3109	3.2616	-4.5216
-0.39745	-9.2327	-6.337	-6.0737	-13.506	-8.7648	-5.6489	-0.79496	-1.2102	-3.8572	-2.9038	-4.1143	1.0029	-0.0053903	-4.0198	-1.7246	-5.1414	-9.0629	-9.0501	0.57265	-10.223	-2.4829	-1.3138	-7.3128	-7.4673	-3.5074	-4.0979	-9.6641	-5.3189	-4.2375	-14.268	1.1535	0.57781	-6.9832	-15.385	-2.7506	-8.4589	-1.5599	-7.7135	-4.3627	4.9756	-10.698	-8.3518	-5.5338	-3.2223	0.50905	-6.082	-5.7903	-2.5614	-3.8577
-20.816	-8.6631	-12.686	-10.973	-12.62	-9.8772	-12.259	-15.896	-13.941	-9.8325	-10.415	-12.497	-8.7806	-10.586	-9.2131	-12.569	-8.3471	-10.983	-8.0523	-10.444	-7.0129	-12.686	-11.17	-14.113	-13.045	-10.146	-11.667	-11.508	-8.1604	-8.0013	-15.704	-13.694	-7.8713	-9.3242	-9.7852	-10.981	-16.758	-11.273	-21.519	-13.04	-12.985	-11.996	-12.336	-13.416	-11.92	-8.5981	-7.4901	-6.2321	-8.01	-15.29
2.6922	1.6256	-1.2745	-2.738	3.6008	0.32887	0.30891	-3.6272	-1.7549	-5.6157	0.45429	-7.1661	1.3028	-5.557	3.5179	-3.6719	-2.6265	-1.0673	5.6914	1.6468	0.54731	2.0372	-8.7988	-5.6618	9.4876	-1.7826	-4.0207	1.4005	-7.3071	-1.7947	0.56218	-2.6267	2.4223	0.66539	-2.5157	-0.4441	-5.3323	4.4128	4.8871	4.6342	-1.7126	-6.2354	2.769	-3.4764	0.95296	5.3727	4.2044	6.415	2.8642	-1.7254
0.83507	-0.54565	2.6188	2.5773	5.3864	-9.1899	3.7179	-3.0304	0.164	-1.6191	-4.1317	5.2459	-3.392	0.16513	-2.2457	1.8292	-3.6648	-4.8786	1.3199	-2.958	4.7574	3.1047	-6.181	1.4631	5.0874	-3.2502	-0.61135	2.5677	-3.704	-5.4789	-1.2846	4.8614	0.50729	-2.0088	-4.4343	1.693	-7.4415	-3.9534	1.9848	-5.8939	-2.5169	-1.1855	0.45027	-5.1842	-5.9323	-0.42188	4.7167	4.8538	3.3601	8.1882
-3.9504	-5.338	-3.4129	-3.1001	-3.4803	-4.8271	-0.70218	2.9191	-1.8667	-0.82973	-4.376	2.2781	-5.0185	-0.84715	3.7636	1.5593	-5.7132	-4.6751	0.43741	0.64815	3.3429	3.7173	0.77977	0.055282	1.8472	-1.7208	2.7023	1.1655	1.5046	-10.428	5.7714	-10.826	-5.5452	-3.63	-1.4636	2.1711	-4.5685	-6.3236	-2.9506	-2.3345	0.7346	-0.67326	-8.8078	-3.2737	-1.6183	7.9946	-3.8971	0.53861	-0.76964	-5.8255
2.295	0.18442	-0.2528	-1.5609	-2.1799	1.1199	-6.9942	0.34352	3.467	-1.5668	3.4169	0.61311	4.9372	5.407	3.158	6.1528	0.4588	-3.6348	1.5544	-0.93979	1.7545	-2.4619	-1.079	-4.8034	-3.14	-1.6802	0.41241	-5.2839	-3.2107	-7.1041	-3.9583	0.85798	2.3963	1.6451	-3.8742	2.4962	-0.60698	-1.0669	-8.4293	1.5985	1.5538	-7.0372	-0.037696	2.0787	-6.2497	3.3998	-0.8332	2.8375	-2.6883	-0.26642
-17.179	-18.191	-11.889	-11.614	-14.904	-13.883	-15.273	-13.515	-11.493	-17.03	-10.862	-8.0827	-16.473	-10.655	-19.367	-4.7749	-4.8333	-14.875	-14.633	-7.5119	-16.252	-11.269	-17.717	-14.737	-9.8298	-8.2881	-13.589	-8.0363	-14.861	-14.637	-11.631	-17.831	-12.466	-11.508	-6.963	-19.837	-14.91	-11.564	-7.8828	-11.03	-8.8418	-12.795	-12.313	-12.455	-12.509	-10.859	-11.715	-9.5855	-12.983	-13.443
-8.9473	-6.8404	-10.786	-12.006	-6.8837	-11.457	-7.7679	-11.273	-15.817	-10.108	-7.2591	-12.42	-10.618	-6.703	-14.841	-10.455	-12.81	-4.6226	-16.809	-13.264	-12.374	-12.534	-14.152	-8.5505	-9.4593	-10.789	-9.0944	-6.6493	-10.939	-12.566	-12.986	-11.518	-9.1859	-13.475	-17.382	-6.2593	-10.252	-15.476	-9.2853	-12.111	-10.846	-12.791	-14.235	-11.969	-8.4172	-9.6526	-14.293	-9.5487	-12.755	-15.885
-3.0775	-1.3132	-0.59348	-0.93339	-11.987	-4.0052	3.8324	1.9183	-0.23001	0.64977	2.2928	-0.76741	0.72712	-8.206	-1.5497	1.4994	-3.8172	5.7189	3.553	-10.685	-0.8689	3.3448	3.9887	-4.8916	1.619	-1.2883	-6.34	-0.32287	-2.5519	-1.3187	1.601	-8.3844	-1.0588	-10.1	-3.4689	-7.8919	-1.3447	-1.0031	-5.9807	-2.5706	2.5541	3.7015	-2.6065	-0.3921	-0.48758	-1.6982	2.7189	-3.7899	-0.64993	-3.652
-2.8856	-7.6893	-9.0151	-8.0731	-0.045211	-3.7289	-8.9386	-4.4699	-5.3145	-6.1485	-7.2826	-2.3429	-0.18902	-0.17071	-5.2829	-5.2312	-10.355	-5.0084	-5.1844	0.28645	0.7694	-9.6868	-0.68605	-2.532	-2.6336	-8.0146	-7.0289	-10.899	-4.5485	-0.78271	-4.3202	-6.1471	-6.3823	-0.32946	-5.5201	-11.374	3.5867	-9.1137	1.4332	-6.7595	-1.708	-5.5763	-1.7155	-7.586	2.738	-0.46372	-5.858	2.2739	-0.10939	-8.5124
7.0076	6.1846	4.6129	4.276	11.4	15.064	8.1409	5.7035	6.4617	1.1113	7.8333	10.668	9.8775	9.3116	6.5247	4.8297	7.8163	6.9898	-0.48879	6.2105	6.8535	8.3087	7.754	12.88	7.4476	11.101	17.295	2.9084	2.1571	-0.29414	6.6544	4.4133	3.1086	11.258	4.8942	6.698	5.3438	9.4294	4.9856	7.1661	9.6424	12.564	8.7707	5.4749	1.7703	3.6649	5.8476	7.7205	9.8629	10.667
-6.9762	8.6461	3.4799	7.4783	3.7712	-2.1707	4.8704	2.4033	-0.14376	0.11314	-0.30552	7.1487	-2.361	-4.8438	2.0379	-3.8949	0.017242	2.8132	7.0223	2.5384	1.7043	-0.67023	-4.4791	2.7555	1.7978	2.6281	-2.8738	-6.0678	-0.29231	2.6399	-3.2218	0.89108	5.4988	-0.22706	0.05779	3.9113	1.8308	1.7851	3.6104	5.862	-5.2597	3.6097	2.0333	1.9162	4.2054	1.5753	0.1332	11.88	1.9883	-0.99854
-6.2473	-3.3814	-7.8356	-10.549	-6.196	-1.771	-7.8435	-3.7492	-0.37174	-1.8614	-4.3956	-1.7287	-3.3671	-0.39482	-5.3596	-2.4421	-1.9629	-1.9098	-6.0933	-4.6345	-3.8279	-1.8876	-4.8889	1.2448	-1.4947	-1.125	-7.3534	-4.4896	-6.2181	-1.1704	-4.5099	-6.8454	-4.4312	-0.32717	-2.4631	-2.8133	-6.3831	3.6816	-7.2123	0.81796	-6.9137	-4.7412	-1.2895	-1.2377	-4.3436	-5.0428	-8.5105	0.43799	3.8089	-2.9559
4.297	9.6696	10.029	12.111	7.721	9.139	11.285	11.639	13.142	7.1423	10.071	9.0587	9.6516	9.3356	7.904	11.212	3.4165	1.001	15.182	5.3784	8.7316	9.372	9.965	9.7336	7.2401	13.843	12.45	4.8969	5.0275	8.9096	1.9872	7.1771	7.3095	5.2006	11.995	9.4415	9.8991	4.1615	13.245	8.2065	8.0292	12.479	6.4504	10.358	6.0009	14.492	6.5312	5.8879	2.1285	17.159
-8.7099	-17.072	-7.0496	-6.6699	-11.577	-14.457	-13.239	-23.151	-11.48	-7.5865	-18.531	-11.492	-7.3623	-5.6666	-12.958	-9.1206	-11.163	-14.583	-12.642	-11.019	-11.448	-8.7028	-9.8467	-16.074	-6.5768	-12.131	-5.532	-15.105	-12.85	-16.977	-11.676	-16.947	-10.441	-10.18	-17.376	-15.393	-15.192	-9.174	-13.899	-13.429	-10.509	-5.6369	-13.995	-11.324	-14.261	-8.4707	-14.683	-5.1547	-11.604	-11.992
-6.9034	-5.5873	-7.1504	-9.7804	-11.469	-5.4573	-3.8948	-2.6587	-12.429	-2.0999	-12.287	-10.108	-1.651	-17.541	-10.423	-15.366	-13.472	-9.009	-15.679	-4.0947	-7.6262	-9.6971	-10.746	-8.2461	-11.718	-4.5195	-5.9566	-11.961	-10.085	-2.3047	-10.459	-2.4819	-11.012	-4.9373	-2.4025	-2.2538	3.3945	-1.6547	-9.8102	-9.7016	-10.871	-11.835	-14.246	-8.4354	-5.3089	-2.7622	-8.2751	-5.0836	0.95386	-4.0943
-3.4839	-0.56592	7.8948	3.7998	7.7002	1.5425	6.291	-0.76583	2.7115	7.0393	7.4741	-2.9032	-1.9896	8.8073	-0.71586	3.441	4.8225	-4.2902	3.4618	-1.4172	2.3559	-3.1884	-2.9228	4.7784	-6.1132	1.0557	1.8917	-1.6689	0.5415	4.8048	1.8784	2.3226	1.9752	4.2691	-2.3367	1.9046	-6.2887	-3.973	1.8749	-1.5705	-1.9682	-2.4612	-0.60493	0.88796	7.4569	5.7639	-0.686	-1.6821	-5.1342	-4.1286
-8.6636	-8.5977	-15.218	-9.281	-9.578	-11.343	-10.45	-6.2067	-9.9977	-3.6733	-8.4025	-14.604	-11.029	-10.06	-12.025	-10.327	-7.1005	-9.9041	-7.415	-8.0683	-8.2984	-3.6552	-9.555	-5.8057	-2.7459	-10.85	-8.8533	-1.1681	-3.6871	-5.886	-9.1688	-11.295	-6.2033	-9.2904	-9.4827	-4.6966	-11.61	-11.864	-11.735	-8.8559	-8.1114	-9.1128	-9.745	-8.9224	-16.219	-12.03	-17.014	-0.50544	-10.778	-5.6202
-13.33	-6.1283	-8.5052	-6.0938	-9.8012	-10.948	-5.6834	-13.06	-15.571	-8.1511	-9.6941	0.67544	-8.5199	-4.214	-6.0872	-13.635	-12.75	-4.9564	-12.066	-11.068	-5.0834	-7.2402	0.01631	-11.627	-8.7435	-6.7632	-1.8478	-7.2886	-11.319	-6.9261	-16.579	-6.2836	-6.6455	-8.3966	-13.168	-6.2095	-15.75	-2.4497	-14.101	-7.1333	-2.3496	-3.6848	-12.118	-1.0709	-7.5756	-5.9884	-6.3276	2.8943	-9.8594	-2.5831
-11.413	-10.264	-11.611	-10.638	-11.031	-11.593	-12.802	-9.8609	-12.34	-17.12	-10.301	-12.424	-19.655	-21.29	-19.466	-10.808	-14.851	-13.53	-10.952	-9.0092	-16.046	-16.908	-3.811	-14.317	-11.902	-18.176	-16.388	-6.5542	-13.994	-8.5668	-14.889	-15.366	-18.4	-16.159	-17.789	-10.776	-13.862	-12.693	-9.4372	-9.7201	-9.5173	-18.375	-17.327	-12.873	-10.087	-13.109	-13.519	-14.597	-15.176	-8.6786
-6.8728	-16.85	-11.162	-10.54	-9.1756	-5.0827	-10.818	-9.2709	-10.368	-7.5596	-16.025	-11.271	-12.127	-10.006	-11.223	-9.3896	-7.2254	-8.7146	-10.593	-17.202	-9.4971	-6.8638	-18.453	-9.9471	-8.1738	-10.628	-10.723	-8.9848	-10.264	-24.078	-7.4157	-8.3424	-14.435	-8.8356	-9.0049	-3.4262	-4.4458	-14.195	-15.419	-16.814	-11.418	-5.3768	-15.05	-6.0964	-6.65	-14.35	-13.172	-10.846	-19.397	-8.1566
-2.182	3.9221	-0.038653	0.17079	0.85205	-2.5249	-4.5008	-3.3333	-2.6392	1.2888	-4.0457	-1.7454	-7.4389	-10.28	-3.7594	-0.1486	-2.1311	1.5256	-5.5034	-7.9738	-1.4349	2.1026	0.10564	-2.793	-4.3153	-7.4805	-0.13221	-6.3894	-3.4199	-0.29203	-1.3425	-0.013742	-7.6021	-5.4069	-6.2387	5.5352	1.5339	-0.12259	6.6191	4.1474	0.7953	-3.8535	0.58797	-2.8639	-7.1844	-3.4192	-1.4019	7.1192	-0.54599	1.0648
-4.6836	-0.098854	-0.77066	-0.52659	-2.3819	-5.6226	-0.36583	-6.5237	-4.2715	-10.227	0.90709	-8.1396	-3.0008	-2.0101	-2.7424	-1.7433	-6.7588	-4.4367	3.0359	-5.6462	-6.4895	-9.9383	0.28979	-1.8076	0.053886	-0.29901	-3.8194	-3.9387	-5.6729	-14.046	-4.2589	-1.7917	-2.3312	-10.664	2.2209	-0.19354	-0.7378	-3.6474	-6.5389	2.4822	0.42979	-4.1051	-5.3121	-7.8054	-7.4133	-9.9863	-1.6983	-3.8579	-8.9452	-5.9225
-0.81998	-3.5147	5.5121	4.7234	-1.9235	-0.23526	-5.6596	-4.9635	-2.788	-3.6359	-0.9992	-1.3362	2.1466	4.7914	8.1349	6.9152	1.6467	1.9725	-5.5658	10.953	4.113	2.6331	2.4771	0.87205	1.5112	3.1165	-2.4628	-1.6427	-1.9754	2.3977	0.92316	-2.3469	5.6929	-3.26	-7.2461	-4.8662	2.5726	4.5668	3.1459	0.49622	-0.83364	-2.0992	0.56572	-1.6054	2.7505	-3.5978	-3.4808	-3.8707	-0.22365	-0.37184
-2.9609	1.0641	-3.5297	-3.4522	-1.9175	-1.605	0.0096233	-0.70427	1.629	1.6338	-1.0907	4.3766	-1.7219	-2.8037	-0.087076	-4.7479	1.2833	-4.4629	5.8182	0.21519	1.84	-3.9627	7.4763	-2.351	8.3279	10.836	-3.9262	3.0006	-2.7122	-1.3238	3.6059	-2.0304	1.7793	-5.2395	0.70552	-0.54284	7.853	-2.571	5.4981	1.9439	-11.799	-1.3913	-4.4973	-1.1901	2.3946	-3.1034	-2.3977	-6.5239	4.1469	-1.6398
3.3618	1.7905	-0.57604	5.5491	6.632	6.6523	9.5339	8.6448	3.6012	6.7537	10.929	8.6712	2.6717	8.1989	6.5353	3.0147	6.4441	8.7622	3.1827	1.7399	6.4146	5.507	-1.2752	2.3607	9.5525	2.1607	6.4403	8.3297	5.7839	8.9517	10.139	4.6894	5.2696	6.7864	5.8916	4.7822	7.314	6.3667	3.5155	2.8911	7.6846	11.614	11.615	3.6063	3.0585	2.299	-1.6271	7.0801	4.5322	5.3674
-8.3649	-6.195	-1.6248	0.55367	-6.6367	-3.0771	-2.2338	-3.9347	0.68778	-3.4541	1.8688	-4.883	0.33035	-9.9643	0.52915	-3.6847	-4.8707	-2.9438	-6.3092	-8.1572	-4.3542	-6.2629	-3.9561	-5.2745	-2.7515	1.7245	-1.0448	-3.2609	-4.623	-0.94557	-6.7735	-5.6458	-4.4897	-4.4663	-11.121	-0.016967	-0.43703	1.7302	-8.2445	-9.8781	-4.2413	-2.2368	-2.1517	-9.4213	-3.441	-2.4137	-6.5506	-6.1156	-6.0467	-3.2361
2.8014	-0.64581	6.4104	1.8441	9.3861	0.44089	2.3391	-5.6536	0.0017718	1.7501	-2.1679	3.1343	4.8392	1.3214	10.842	3.4597	1.8811	1.4656	-1.1583	-3.4032	0.99881	10.562	4.0423	5.8242	0.99672	0.24782	0.61476	5.2	2.5145	3.7435	-3.2174	-1.8565	3.4531	-2.6328	-2.259	2.1295	3.1983	5.7888	0.88686	-6.4557	4.7158	-7.6418	6.2015	-1.3384	1.3559	4.7782	2.2491	3.9211	4.376	-3.2725
-11.907	-14.09	-14.762	-17.67	-12.39	-16.085	-11.992	-22.094	-17.948	-16.408	-16.961	-22.407	-14.071	-16.309	-13.008	-15.735	-13.278	-14.29	-17.17	-21.756	-15.484	-21.449	-10.282	-16.479	-10.442	-5.9842	-15.252	-10.225	-17.986	-16.442	-12.926	-6.7414	-8.6581	-15.2	-10.68	-16.012	-11.825	-14.472	-16.451	-14.994	-14.279	-16.955	-17.09	-12.729	-14.622	-17.126	-12.572	-14.421	-12.88	-17.924
-1.9311	-2.8988	2.9746	-7.5612	-1.652	4.8422	-0.73609	2.1637	-1.434	-3.5897	-2.7031	-1.1412	1.6161	2.9619	5.3541	-1.142	-5.5765	-1.7628	-2.8549	1.1436	1.8872	-1.9914	-5.1774	3.0351	2.5598	2.807	-2.2567	-4.1281	3.4869	-3.2376	-1.6322	-1.2793	-4.2477	-3.8827	-3.1172	-1.044	-1.6244	-6.3239	-4.4079	1.8754	-0.76717	5.6956	-0.22864	-1.9034	-0.13493	-4.0128	1.27	-5.3575	-0.034926	-0.21621
-1.7944	0.042425	-4.2716	-9.2776	-3.5022	-4.7703	0.92733	-2.4777	-10.707	-8.1004	-2.9642	-3.9551	-4.4383	-7.3078	-3.7484	-1.775	-7.4074	-3.7359	-0.23035	-3.0003	0.18627	-6.7585	-2.8382	1.889	2.562	-8.7303	-2.7261	-4.3003	-0.54759	-4.4075	0.98256	-3.8612	-4.9955	-5.2369	0.99214	-5.7881	-5.7881	-1.4156	-2.9298	3.9197	-3.3344	-2.6317	1.3568	-4.4188	-4.795	0.77481	-9.914	3.8819	-8.6238	-2.6183
-2.9797	2.196	7.2393	1.0386	-2.1938	4.3812	3.9134	2.3871	2.4001	6.3541	4.1121	2.9335	5.4413	3.6075	1.618	2.9521	4.8194	-3.4241	-2.377	-1.1905	5.0395	1.6467	8.4638	8.2928	2.5934	1.2508	5.6706	-0.55906	3.2715	-4.013	-1.8907	7.78	6.1264	1.9213	6.1077	-2.5519	3.2259	2.3961	5.0602	-5.1359	-1.0382	-0.040447	3.2538	4.9516	-3.6553	0.61299	1.1907	3.3712	0.96489	2.1898
-0.52874	2.081	-2.0951	2.0948	3.527	0.69141	3.333	1.1794	7.1302	-0.94339	8.4793	4.4186	6.6455	-0.98032	6.7619	0.47026	-0.17991	0.8111	5.4021	0.42979	0.011317	5.6417	4.4355	7.3364	-0.54636	-0.0059362	4.6732	1.5753	-2.1616	5.4702	1.7032	2.2544	6.0243	3.3052	2.2753	2.9201	0.31226	1.7942	3.2969	-0.59829	1.4008	1.4312	0.53366	4.5548	1.5057	6.6272	0.39809	3.217	2.2212	-4.1246
-11.923	-15.555	-12.236	-11.326	-14.67	-17.353	-19.684	-13.141	-12.265	-18.437	-11.724	-15.436	-12.182	-23.38	-15.17	-13.721	-13.352	-19.054	-14.948	-12.103	-16.894	-17.463	-16.179	-20.407	-17.118	-15.243	-12.369	-19.025	-17.896	-16.74	-11.302	-15.165	-10.924	-9.8686	-17.596	-13.484	-12.164	-12.99	-16.103	-10.796	-21.128	-14.279	-16.645	-14.231	-16.937	-13.536	-12.893	-11.425	-11.811	-11.743
-0.4126	0.59799	-9.4016	8.3397	-4.634	3.8696	-3.6383	9.5408	1.7454	-4.7356	-11.68	4.6807	0.17822	4.8797	-5.1826	3.3343	-0.8217	2.5796	-8.1952	-1.1404	-10.165	2.2819	-5.0089	-2.1068	4.4275	-0.60201	-5.6466	6.4554	-1.6802	-3.0851	-1.6783	-7.7158	-1.5242	-1.9074	3.7198	-4.9669	-3.5104	0.78161	-4.6195	2.5704	-6.0143	-5.5124	-0.63161	-3.3232	-5.2672	0.6364	-5.9361	-1.2638	3.6951	0.36592
-22.444	-20.672	-18.218	-25.76	-19.867	-28.275	-28.773	-27.152	-23.962	-22.883	-20.388	-20.006	-22.675	-23.873	-20.809	-20.165	-26.374	-24.789	-18.066	-20.144	-22.898	-24.054	-25.545	-22.394	-25.712	-21.736	-17.151	-21.462	-28.491	-29.062	-12.934	-23.048	-18.689	-20.215	-20.295	-32.595	-26.667	-17.093	-20.648	-17.792	-22.91	-22.133	-25.773	-21.657	-24.956	-24.131	-17.257	-20.051	-26.001	-26.589
-13.896	-13.529	-8.617	-6.7825	-6.6192	-2.3152	-9.539	-12.484	-8.2294	-5.2095	-12.427	-4.5244	-4.8337	-3.7626	-11.447	-10.752	-10.712	-10.102	-13.254	-10.826	-13.135	-17.03	-10.298	-2.153	-21.932	-12.737	-11.988	-12.059	-15.496	-5.4902	-12.223	-10.491	-7.5776	-12.598	-12.252	-11.568	-6.0295	-10.064	-6.4121	-12.992	-9.2871	-8.1627	-8.7824	-8.173	-9.2808	-7.4568	-14.352	-11.84	-2.737	-11.348
-0.031465	-7.6082	-8.8312	-2.9542	-4.7488	-4.9006	-4.2652	-0.64141	-0.7859	-5.3345	-10.448	-2.5235	2.9993	-0.60666	-4.5221	-2.4384	-0.77293	0.14971	-4.1077	-6.6516	-1.2242	-5.3626	0.14584	5.4287	-2.7766	-4.5763	-2.8359	-4.3966	-8.0792	-6.9776	-1.0676	-3.0852	-0.98546	-5.1786	-3.7666	-0.89052	-4.3928	-5.7128	4.5106	-3.6093	0.75819	-5.4723	-9.189	-0.40015	1.2958	-3.9126	-2.1375	-3.685	-7.8118	-3.2761
-3.0153	-5.5218	-0.89413	-0.6904	2.6658	3.1246	3.92	7.7216	5.74	-3.0227	1.3779	-0.013605	-0.60626	-0.28209	-0.011235	-2.4834	4.9565	5.3551	-1.7013	-2.6182	-4.6239	0.43897	0.92652	5.1614	2.6448	1.7032	1.8216	-4.101	-2.082	-0.96765	-7.1065	-2.4083	-2.512	3.5776	11.095	0.54114	0.66385	0.2159	3.2948	0.62177	-2.0557	6.8926	-7.0383	2.9395	-1.9578	-0.46839	-6.0765	-5.4137	-2.1171	3.537
-0.45267	-0.18988	-1.0559	0.60261	-1.0058	-2.0856	1.4485	-3.183	3.9326	-3.2635	3.6441	2.3728	1.7273	4.1075	5.0072	-4.1465	2.2186	-4.1272	1.0906	1.4179	-0.63528	-3.2687	1.3207	0.2088	-3.4943	3.2784	-6.036	-4.0662	-2.1251	1.5093	-2.8079	2.9993	-2.3983	0.45805	-0.99574	0.45667	-2.0537	-1.4478	-2.0046	1.9938	-6.0023	1.7897	-3.8861	-2.167	-6.7742	1.4017	-2.2559	-4.5608	-0.70085	-2.2385
-9.6595	-12.436	-14.527	-8.5442	-10.803	-13.593	-14.859	-15.479	-13.849	-11.796	-11.374	-14.909	-9.5557	-13.54	-19.155	-14.634	-10.242	-16.601	-7.2361	-17.446	-16.156	-14.941	-10.806	-15.496	-13.136	-11.17	-9.4886	-17.381	-7.6087	-18.027	-5.6892	-12.742	-10.201	-13.606	-10.1	-11.699	-14.692	-15.974	-12.917	-13.165	-3.1981	-11.183	-16.518	-13.977	-10.552	-16.657	-6.8439	-10.326	-15.43	-13.307
5.0118	0.98476	9.5575	-2.4528	4.9482	8.2197	-0.35281	3.2895	-4.3156	-1.4698	3.8128	2.4682	-3.1159	-3.2498	-1.2205	1.3382	-0.27	0.49186	-3.456	1.2213	0.071784	4.64	1.4105	-4.8254	2.9849	4.9277	3.8368	0.80403	-0.57148	1.3674	-2.0472	1.1944	2.2741	-1.3007	3.0641	3.4618	-6.6745	1.4659	-4.6717	6.4865	7.6168	-3.9674	2.0713	0.869	-5.5255	-1.9984	-2.4882	-0.53708	-2.9921	1.9662
-5.3657	-5.5131	-5.3612	-2.5747	-1.2851	-5.2721	3.5138	-7.44	-0.16746	2.5728	-1.0107	1.4434	-5.6155	-2.3189	-3.9244	-7.0407	-3.5558	-2.424	-1.1516	-8.3085	-2.057	-6.3954	1.6972	-7.7591	-0.70545	-4.1776	0.062107	5.5339	0.6554	0.0012524	-0.34009	-5.5117	-4.946	-5.707	-6.9236	-5.3067	-2.6652	-7.3901	-5.0256	-2.2691	-4.917	-2.8125	-3.3422	-5.7024	-2.2082	3.8819	-4.2777	2.655	-2.1464	-1.0516
-5.7065	8.2355	1.4344	-0.57882	-1.8671	-0.97279	-0.64159	4.1156	0.76426	1.6075	-4.7127	1.5077	2.7731	0.96296	-5.7722	-4.2843	-0.93085	0.50297	4.095	-5.1847	-1.0537	0.886	9.6263	5.1887	-2.3505	-4.4842	4.3528	4.2817	-4.0031	0.74026	0.046811	-1.8704	-5.7652	-6.8853	-5.7034	1.6893	-5.4487	-1.1083	-0.29937	-1.1304	-0.41444	-2.8912	-0.3532	-2.1855	-2.7375	0.53137	-0.87602	-1.9658	4.3021	0.5656
-9.2451	-15.996	-10.926	-15.361	-7.8065	-12.985	-7.2313	-7.2497	-7.4091	-16.271	-11.473	-13.916	-12.889	-16.419	-10.283	-11.154	-13.268	-6.6296	-10.536	-13.218	-6.7123	-12.475	-7.7972	-14.9	-2.2107	-11.157	-14.838	-9.224	-17.803	-13.977	-7.0434	-13.659	-14.634	-10.122	-8.8181	-7.568	-7.9704	-9.402	-9.7701	-12.685	-12.272	-13.613	-12.589	-12.618	-8.0469	-13.741	-12.89	-15.299	-17.93	-14.887
2.2524	3.0316	4.6754	1.8699	3.3168	-2.5862	2.1996	2.5422	9.1561	0.054551	4.0342	-0.21729	-5.3642	7.7061	5.2572	2.1166	1.9066	-1.8295	-2.3987	-2.3645	4.182	6.828	-7.2856	4.3704	-0.011787	-3.8593	2.6231	-0.0028846	-0.48061	1.783	0.25244	4.0032	-0.27581	7.2011	10.218	4.6814	7.402	3.5683	2.5818	5.5816	7.4718	7.9643	7.3494	2.9099	-1.9901	2.6583	-5.623	1.532	0.77973	0.016553
-5.301	7.9591	-2.4783	0.41499	5.6196	1.7735	2.9146	0.2744	0.65069	5.9103	0.60884	1.7039	6.9518	-1.4076	-0.50149	5.1722	6.7544	5.7109	-4.673	-1.0315	3.5844	1.6586	1.8709	3.3734	4.6449	-5.1761	-0.60054	-1.0878	4.5958	7.4458	-1.8924	-0.067399	0.48737	2.7875	0.062068	0.49434	2.7168	-4.1696	8.7498	-0.19752	2.0476	-0.3818	4.6469	3.9582	4.4044	5.8038	2.8274	2.3878	5.8627	1.2779
-2.9124	-7.3035	-1.9821	-8.3775	1.2381	-6.496	-7.6299	-6.0896	-6.0603	1.7383	-7.8071	-0.97787	-5.5757	-1.734	-4.7371	-8.7889	-1.4555	-1.8052	-9.2914	-3.6166	-3.8184	-4.179	5.0041	0.89224	-2.3679	-3.5178	-4.5575	-7.3355	0.12209	-8.0686	-6.1327	-2.3105	-2.7519	1.4616	2.1361	-0.76131	-7.5484	-1.3015	-3.1462	-5.365	-0.93051	-3.9792	2.7649	-4.969	-3.0426	-3.8594	0.69521	-6.7139	-1.3152	-4.7586
-10.492	-8.4702	-14.392	-11.304	-12.664	-9.1057	-16.761	-11.09	-14.653	-13.572	-12.344	-10.886	-15.315	-11.885	-11.869	-12.984	-10.41	-9.0518	-9.3668	-14.187	-12.766	-11.272	-14.295	-13.804	-12.913	-12.378	-16.051	-12.366	-18.806	-14.438	-14.784	-6.0125	-14.292	-20.627	-7.107	-7.7729	-10.104	-13.161	-17.562	-13.096	-12.784	-17.262	-17.468	-14.155	-9.7746	-17.473	-7.5182	-16.056	-14.78	-15.932
1.6366	-0.65241	3.7514	3.4555	-1.8532	1.4445	0.74641	-3.2881	-4.0269	1.201	1.8568	0.77958	-0.75782	3.5508	2.8654	1.0033	4.7455	-0.21485	1.2394	-3.0445	9.3152	1.3264	1.4908	-1.9354	0.58042	0.2536	-2.6396	-9.739	7.3525	-6.7043	-4.3142	-1.1582	-4.441	-2.6418	-10.406	-5.1293	-3.0171	1.659	-1.1463	2.4371	6.0831	-3.6565	-0.72902	-0.8762	4.5766	-0.86989	5.5786	-0.89242	-4.446	1.9726
-15.187	-13.814	-15.996	-7.4647	-11.69	-13.534	-18.815	-14.913	-13.087	-13.784	-18.885	-9.7712	-12.575	-15.284	-14.927	-19.117	-11.941	-11.108	-14.957	-11.152	-13.061	-16.32	-15.874	-6.4311	-17.363	-17.433	-14.18	-7.6821	-14.13	-13.905	-21.612	-17.629	-10.377	-14.551	-17.114	-15.186	-15.523	-14.209	-16.854	-11.027	-17.828	-20.742	-12.184	-17.104	-15.273	-20.711	-13.031	-20.215	-10.993	-8.4827
-1.2777	-11.935	-7.2603	-10.945	-10.922	-4.0591	-9.4832	-8.4786	-8.0622	-4.7738	-6.8187	-7.4073	-4.5264	-11.361	-1.8267	-5.6319	-7.6443	-11.136	-7.9256	-4.0092	-15.072	-7.9646	-14.57	-2.8634	-8.5286	-5.4283	-8.1915	-9.2406	-12.314	-2.7233	-4.1472	-11.306	-4.7608	-10.043	-9.5846	-9.0643	-17.947	-10.687	-14.386	-7.9953	-8.912	-15.251	-7.0799	-7.1594	-6.4741	-1.4153	-3.526	-11.956	-3.0003	-8.4276
-10.584	1.2582	-4.5428	-0.35378	-7.2804	-2.4723	1.3664	1.2893	-5.1357	-2.2771	-4.1333	-0.86769	-2.1406	-1.658	-0.98435	-4.2908	-9.3448	-5.4557	-2.5483	-5.2309	-6.6513	-1.5162	1.5152	-5.8215	-4.3466	5.2069	-4.8042	-4.4245	-3.2368	1.5559	2.6029	2.4642	-2.5911	-5.2955	-0.94018	2.2738	-4.4728	-5.465	0.16494	-0.88278	-0.63804	-1.4657	-8.0502	-10.454	-0.15255	-5.7983	2.889	-2.8126	2.5608	-8.1885
-27.349	-20.187	-24.957	-21.249	-18.107	-24.983	-20.799	-23.442	-24.501	-14.637	-23.012	-20.451	-23.824	-16.246	-23.878	-25.072	-25.037	-22.74	-14.866	-17.13	-17.028	-22.139	-22.523	-14.562	-25.239	-19.437	-20.816	-23.743	-23.625	-23.549	-20.837	-24.87	-20.945	-25.354	-27.083	-20.755	-24.711	-18.693	-20.672	-23.127	-23.663	-17.45	-23.184	-24.12	-21.427	-17.119	-21.383	-18.542	-23.375	-22.298
6.8434	14.258	12.743	11.976	4.7531	11.658	9.3582	13.346	10.428	9.3707	9.4995	8.3984	11.574	7.008	5.0325	11.751	12.65	12.248	7.5429	9.3803	14.171	4.3496	10.23	9.1681	13.908	10.087	7.2219	6.4791	10.033	12.605	11.113	0.13251	13.175	10.982	12.815	6.9987	10.032	5.7711	10.318	10.07	1.277	8.6144	14.598	9.4939	7.0722	15.906	2.6796	5.5236	3.9255	8.4807
10.899	1.5111	7.6836	5.5213	5.6208	5.5752	11.205	4.2859	4.127	8.1905	3.2367	6.7903	7.6495	3.3252	3.01	14.792	2.5513	9.4776	3.9544	10.44	3.5303	5.5584	6.8921	14.798	4.325	5.5457	4.1829	9.6719	9.7338	10.922	9.6177	5.8326	6.421	10.222	4.2464	7.1251	11.981	2.8946	4.6104	0.81541	-1.1838	-1.1223	12.298	16.518	3.9799	9.1616	11.225	7.3942	10.062	9.4948
-3.0632	0.80812	0.040119	0.4511	-4.2605	11.033	0.48092	-6.4429	1.5654	-2.3759	4.9019	-3.7648	3.3585	-1.1111	0.93292	-0.96913	-0.99653	1.3804	0.84173	-2.2223	0.096101	6.702	2.2319	-1.1231	1.8391	7.3162	-5.3046	2.7459	-2.0293	5.4983	3.1988	7.2745	-0.028122	1.3857	9.7935	0.6631	1.5663	5.0513	6.3124	4.2768	3.9771	1.7028	2.3293	2.4024	6.8645	0.38241	5.8088	4.6498	6.6784	-0.70744
-2.1995	2.5771	0.37007	3.0977	-2.418	0.20091	-2.7687	-2.6064	3.9205	3.0773	2.4179	-1.8752	-1.6011	-2.5853	-1.4863	7.8352	1.8976	0.16088	1.0653	0.78889	-0.63841	2.8031	2.8115	0.76011	-4.0577	-6.2038	2.2737	0.0044945	-4.6681	6.7567	2.4887	5.3892	-0.26942	5.2939	1.0116	-1.4569	4.4492	-1.5434	1.2036	-1.5696	5.7035	0.16365	-0.65918	3.7271	-5.1055	4.1266	3.296	4.483	1.4371	2.3501
-1.19	-6.5496	-7.4718	0.7378	-0.55898	-3.4629	3.5571	-3.067	-4.975	-7.8914	-5.9124	-5.5851	-0.90275	-7.0644	-12.107	-6.508	0.13477	0.3681	-4.8438	0.69979	-0.43186	-8.8376	-3.2068	-0.88134	1.6833	2.4246	-4.816	-2.063	-1.0044	-2.765	-5.6044	-4.5603	-3.642	-1.4863	-8.1356	-4.0236	-4.9524	-1.3737	-4.7299	-6.1389	-0.51279	-10.916	-4.827	-9.0094	-6.6053	-3.0144	-8.5924	-5.1554	-6.9848	3.0287
10.756	16.179	6.7217	6.8686	10.444	10.872	7.5605	9.3787	11.952	11.235	13.784	6.1617	8.0028	8.4188	3.4591	11.908	7.2086	6.7426	9.7177	13.865	16.481	8.7292	11.784	7.3724	9.3622	15.004	9.6855	9.9507	14.39	13.502	7.4478	11.419	10.902	9.6844	10.045	9.9107	11.756	8.196	12.678	4.6253	7.2315	13.054	14.879	6.462	11.191	11.196	7.48	3.9377	7.8481	12.605
-3.714	-3.3462	-0.56072	-9.0213	0.95326	-5.3272	-4.1379	0.80342	-6.0349	-3.1719	8.0368	-1.2835	-8.1981	-3.1104	4.3409	-3.4611	-4.7259	-11.652	-6.3601	1.4384	-5.5772	2.9349	-6.3314	4.0362	-0.78315	-3.7298	-5.1904	-3.3415	3.0639	-0.4031	1.3852	-1.4438	-5.394	0.28634	-1.0612	-9.4393	-6.3241	-2.5007	0.93805	-9.198	4.0477	0.99991	-8.1866	-2.8236	-4.1496	1.1842	-6.1348	4.6468	-6.5063	-0.01374
-11.726	-8.0309	-17.487	-15.689	-8.5302	-11.827	-12.334	-11.468	-15.567	-5.8953	-7.1976	-22.639	-19.117	-19.468	-8.688	-13.984	-11.067	-13.148	-21.563	-17.37	-11.179	-14.059	-5.0723	-11.881	-9.7028	-10.599	-9.3906	-8.9839	-11.026	-13.946	-15.372	-13.549	-8.2568	-10.543	-17.983	-13.769	-9.7593	-12.699	-7.0533	-9.6226	-12.52	-16.611	-15.362	-15.221	-13.568	-3.1172	-10.345	-11.937	-14.873	-8.836
8.1405	7.2468	12.301	14.105	16.044	14.603	10.488	5.8887	6.1738	16.458	12.901	13.88	11.593	4.3896	7.7154	12.892	8.9844	12.128	10.7	6.3121	11.338	15.093	12.606	12.632	4.9588	11.451	13.503	5.6421	12.148	15.933	17.061	10.505	7.2679	9.1712	11.453	6.2563	14.516	15.608	10.153	14.961	9.0093	10.13	7.1476	19.121	7.7377	21.073	5.1164	12.25	2.395	17.56
7.2627	9.2058	12.04	9.3927	3.5212	0.088415	2.531	2.4322	9.2433	0.8417	1.9728	8.5774	2.5107	8.5449	5.3244	3.737	5.1579	1.8014	3.5666	4.5587	4.2406	14.332	1.5068	4.9813	4.1405	11.001	5.086	2.8737	12.711	3.8275	3.8616	-0.39071	6.2787	10.474	8.3706	2.3256	1.7729	0.66041	15.171	9.5222	2.4485	-0.38393	2.4679	5.6359	2.5026	4.2493	6.4047	7.3842	1.7876	2.2668
-15.936	-5.5828	-18.313	-7.3336	-8.8574	-19.346	-19.357	-14.928	-14.474	-14.195	-19.052	-13.414	-6.3472	-12.818	-15.962	-12.136	-10.852	-17.559	-15.759	-10.165	-13.513	-17.19	-12.249	-13.485	-9.5526	-21.806	-19.658	-14.918	-4.1925	-17.472	-16.891	-11.381	-18.398	-14.545	-15.46	-15.417	-12.452	-15.522	-8.2066	-21.686	-13.796	-13.5	-14.701	-19.402	-13.092	-10.148	-19.244	-17.092	-11.247	-20.577
-6.4419	-14.676	-9.9314	-10.037	-1.9248	-15.726	-5.9769	-6.7931	-3.2134	-5.1426	-13.852	-18.04	-10.424	-10.577	-5.2194	-8.3422	-6.1217	-6.9936	-12.696	-19.628	-7.7391	-9.7803	-10.834	-10.155	-11.255	-2.9556	-9.7252	-13.433	-5.6679	-4.3077	-6.7992	-5.4014	-11.916	-9.5247	-5.9728	-12.519	-9.7252	-8.5463	-13.054	-8.1288	-19.81	-8.8714	-15.483	-17.656	-5.542	-8.2273	-7.8232	-11.477	-8.2122	-3.1331
-6.8897	-6.0875	-5.66	-4.8502	-4.2364	-4.6385	-4.9623	-0.35848	-4.9675	-4.3963	2.1086	-3.8217	-1.7111	-7.08	-13.5	-3.9886	-9	-12.327	-11.334	-5.4638	-3.3792	-2.7589	-1.3874	-7.7022	-4.3745	-10.779	-5.7917	-7.0084	-1.7154	-4.443	-7.4956	-3.5263	-8.3515	2.0047	-1.8867	-5.3203	-6.0934	-4.3515	-2.9729	-0.31482	-1.9318	-6.9244	-8.7142	-1.7963	-7.4401	-2.559	0.13897	-4.7952	-6.6243	-2.7286
-9.7576	-1.5797	1.4836	-1.25	0.28624	8.8763	-4.6924	-0.81983	-1.5432	1.7893	-0.35558	1.8989	-3.2392	1.1642	-2.8435	0.29058	7.2523	0.069158	1.1391	-5.2946	-2.2721	1.2067	-4.2738	-3.5363	-2.1952	-0.51856	-5.6651	4.7944	2.9963	0.77552	-3.2359	-5.3541	1.6315	1.595	5.6322	3.1122	4.5973	-2.192	1.9257	2.2022	-4.4529	7.165	-2.9405	1.3322	3.1518	1.802	4.9032	1.0753	-0.87265	-1.7252
-12.864	-8.3085	-14.432	-11.62	-15.064	-14.526	-20.943	-8.1241	-15.015	-9.2312	-11.849	-12.267	-11.306	-15.12	-16.548	-19.384	-16.53	-8.9658	-15.694	-12.507	-14.869	-21.618	-10.868	-10.738	-10.112	-9.5784	-10.88	-20.25	-13.604	-13.016	-16.676	-15.58	-17.986	-8.9318	-12.962	-10.727	-9.863	-15.752	-11.579	-17.3	-10.764	-10.523	-7.3084	-21.005	-6.4265	-10.294	-8.8233	-12.545	-9.2854	-11.774
6.7465	7.6905	15.232	14.755	8.494	9.2207	8.8628	11.249	4.4165	13.412	5.9174	8.2511	7.0268	5.0292	7.0655	8.6251	0.67928	9.1995	5.4804	0.65356	10.408	12.648	5.2242	3.6272	5.4216	7.7729	7.5183	8.499	2.0424	7.8005	9.4648	11.437	9.5252	12.283	6.9996	9.9684	6.9665	6.2074	6.7148	5.7126	9.2144	4.5878	-1.5389	7.4325	8.2288	9.8413	10.909	10.326	1.9496	9.7257
-0.37364	-8.9598	-7.9697	-3.0774	0.079165	-6.0148	-8.2394	-5.6403	-3.7479	-7.9285	-3.2553	-6.9017	-11.73	-6.1767	-6.2935	-0.16134	-6.6561	-7.5011	-6.2234	-5.7845	-7.2065	-6.3454	-2.3493	-2.5925	-8.6015	-8.0509	-7.7565	-4.97	-4.4135	-6.3304	-9.1159	-4.8939	-4.6946	-8.51	-9.565	-12.275	-3.467	-6.2562	-11.211	-5.7683	-15.267	-2.7497	-6.7969	-7.8003	-4.4665	-0.65541	-13.926	-3.4679	-3.1316	-2.6834
-7.7632	-0.50627	-6.0206	-2.187	0.8499	-2.2563	0.75733	-3.0467	2.4051	-0.32621	2.6025	0.59301	-4.8805	-3.0875	-0.89807	-0.043439	-3.6621	-4.6404	-1.9304	-4.669	-3.7516	-8.1667	-3.0203	-7.871	3.0382	-6.6919	-9.998	-8.1015	-0.7562	-9.7893	-0.505	-7.2806	-3.3239	1.4712	-3.4354	-6.268	-3.8721	-8.7772	-8.5541	-1.3658	-2.7088	-4.7948	-6.1706	-6.1958	1.6337	-1.437	-1.7471	-1.1568	-3.9355	-12.6
-3.1601	-3.8227	-2.5747	0.729	-4.0613	-8.3546	0.91862	1.5562	-9.0303	-5.6124	-4.7265	-2.9824	-0.32386	-7.803	-6.9173	-4.0954	-4.4856	-5.2257	0.25953	-0.40242	-9.7983	-6.3699	-5.59	-8.3387	-6.4054	-1.8648	-4.6825	-1.0572	-1.8184	-2.3902	-4.1829	-3.0589	-0.30293	-4.6913	-3.1715	-2.9257	-2.681	-3.5857	-3.6999	-7.4786	0.81597	-2.8558	-5.4939	-1.837	1.828	-14.063	-3.8329	-6.3589	-3.6964	1.4138
-13.088	-9.0694	-6.6442	-16.972	-9.4944	-11.414	-14.398	-5.2526	-10.023	-10.543	-5.2166	-7.8511	-9.5978	-13.334	-6.1038	-14.363	-4.8288	-12.098	-7.3969	-11.776	-8.1871	-6.4094	-7.3511	-8.5563	-12.1	-11.609	-7.578	-6.3768	-6.8079	-8.3993	-5.4523	-3.1704	-5.6511	-9.8518	-6.374	-15.004	-6.0035	-0.75234	-4.2483	-12.999	-4.3719	-8.0394	-12.474	-9.8335	-12.831	-9.9331	-7.0727	-12.032	-17.507	-9.5092
7.3325	9.3129	11.319	9.2976	8.6944	10.372	12.517	2.3277	18.91	7.0978	7.2919	10.347	11.15	9.6608	8.5209	8.3982	8.3719	11.945	10.094	9.2668	6.6581	8.3212	11.164	17.649	5.9166	11.134	4.9783	2.2247	10.483	7.4211	6.6386	8.1607	10.54	8.4932	5.4341	8.3431	9.3353	6.2296	12.092	13.993	16.858	5.172	9.8519	14.036	10.346	7.1996	10.048	10.05	16.816	10.787
-8.5055	-13.188	-15.774	-11.635	-11.779	-13.668	-18.537	-19.627	-13.352	-12.793	-14.68	-17.258	-17.948	-15.948	-14.407	-12.622	-18.067	-10.435	-8.8066	-14.46	-13.287	-13.03	-11.189	-11.233	-11.342	-19.299	-5.1644	-20.649	-13.679	-8.5197	-16.836	-12.367	-14.652	-13.777	-15.583	-16.299	-16.849	-10.437	-8.65	-15.381	-15.79	-9.7055	-9.3398	-10.906	-17.74	-11.979	-10.898	-7.6553	-17.012	-10.993
7.4592	4.572	6.1353	-0.31869	-2.1242	-0.088299	0.17288	0.18941	0.70166	1.7709	4.0707	-2.8894	2.6746	3.7837	6.9137	-2.6548	2.5067	4.7635	0.11533	0.44542	1.9601	3.0486	1.9756	1.8359	6.0968	12.877	2.4488	-1.394	2.8018	1.1194	2.8491	6.4648	-4.754	-0.45898	7.8693	-2.3062	6.3082	-0.53611	3.3132	-6.4669	10.011	3.2752	4.444	3.2903	1.9198	5.4	2.3265	-0.65278	7.7792	5.0553
-4.6236	1.3918	-3.6352	-3.1992	-9.6373	-1.6569	0.59396	1.9027	-2.4086	-2.4937	-4.8359	-7.1499	-3.4684	2.9387	-5.1508	-4.3347	0.36221	-0.49374	6.1701	-0.98352	-2.6157	-5.1952	-5.5197	1.7287	-1.0337	-6.7423	-0.73149	-0.5149	-2.1995	-5.1697	-1.783	-7.9825	2.8752	3.6978	0.013709	-1.6781	-8.292	-2.6388	5.1842	-2.5833	-3.1672	-7.8941	-5.3756	-6.859	0.24022	-2.0726	-8.0254	-7.5169	2.9637	-6.4829
3.7656	0.056446	11.642	7.6543	5.0159	9.9006	1.395	10.134	7.0049	7.7431	7.1077	3.5897	8.6728	7.3477	0.88434	9.814	2.4465	-1.3571	-3.1338	7.1089	9.8612	3.5466	0.40383	-1.3895	6.4984	0.68423	-0.76557	4.4841	-0.77067	1.2869	3.8907	5.4977	4.4528	1.2444	6.662	7.5177	4.8912	-0.99171	4.212	2.9527	0.0091575	10.307	11.598	0.64308	6.5597	5.011	1.3625	2.8588	6.906	4.2138
3.1497	-4.2898	-0.71125	-2.6064	2.8262	2.2157	5.6288	-3.9634	1.0789	0.87422	2.3802	6.8348	3.572	-4.0402	1.1827	3.5812	-3.4173	-0.85697	-0.50596	-3.3026	3.5	-1.7936	-3.2396	2.5283	2.2026	-0.80989	-0.73312	3.882	-6.8441	-3.9032	-0.63282	0.31327	-3.5327	1.6527	-1.0542	-7.2714	-3.3573	-0.13441	3.0784	7.2666	-3.6493	1.2902	-2.2938	3.0939	6.6129	2.7859	-5.6784	1.084	-1.3161	-1.1132
-0.3119	-3.9705	-2.542	-0.3865	-1.8947	-3.8049	-1.2378	-1.5794	-9.0351	-4.8781	-5.4756	-1.1382	-7.6395	-7.0613	-4.7232	-6.0734	-0.2063	-7.8847	-1.7129	-2.3705	-6.805	-2.2065	-4.4264	-4.7167	-1.7698	-4.0455	-1.7041	-1.9763	4.9038	-0.32976	-1.7758	-6.2655	-3.2338	2.5535	-7.7416	-0.50621	-8.5195	-6.3626	-12.387	-1.8254	-5.6533	-6.2561	-0.27733	-4.3831	-5.3341	-2.4659	-4.3477	1.8728	-12.309	-3.2981
-4.1075	-0.29399	-2.9261	1.5513	-3.418	4.3387	-1.2197	2.8881	0.90001	-9.4835	2.2261	-6.3174	3.5111	0.4348	1.7235	2.8692	-1.2477	-2.0473	0.23379	-2.6486	-4.8044	6.6224	-0.3635	-4.615	2.4027	-5.1855	-1.0112	0.25176	0.41267	-0.68568	-3.1094	-1.5963	-2.7339	0.15764	-2.1765	3.4815	-1.2646	-0.88351	-5.0388	2.8387	-7.4775	-2.8546	-4.1444	7.2421	-7.0036	2.3825	0.85044	-1.876	-0.5879	-3.1799
0.76582	-1.4044	-6.4947	4.2541	-3.326	-4.9036	-0.34377	-1.9867	0.017155	-6.148	3.3255	-0.95515	-11.858	0.45178	-5.4463	-1.0654	-4.4489	-6.2196	-5.3886	-3.639	0.70875	-3.3833	-0.38934	-0.93377	-1.6036	0.29703	-2.7886	-3.0027	-2.5051	-9.2528	-6.5833	-0.12204	-0.96568	-0.94304	-6.486	3.0311	-5.9655	-2.1826	-5.9288	4.1094	-2.8854	3.1889	0.6232	-7.1471	-8.5944	-3.726	-6.7463	1.7336	-3.3388	-3.1953
-2.1751	-9.2455	0.35571	-10.952	-2.5112	-5.7118	-7.3983	-1.0815	-3.3742	-7.3861	3.2499	-8.3773	-9.8581	-1.0838	-5.7137	-1.3851	-3.9098	2.2109	-7.0374	8.8124	-1.924	-10.222	-12.774	-3.1074	-7.4233	-5.9802	-0.92867	-4.0643	-7.2915	-3.7657	2.7374	-3.0868	-4.9689	5.3722	0.66325	-1.9682	-7.4722	-9.5233	-8.2018	-7.6908	-3.2137	-2.0133	-1.0352	-10.735	-2.5255	-7.0855	-6.4744	-0.36373	-6.1203	-5.2703
-13.345	-13.902	-13.088	-6.268	-13.243	-18.571	-17.942	-11.833	-8.2818	-16.557	-13.441	-18.436	-6.6192	-11.672	-16.347	-13.035	-9.4855	-13.661	-8.3628	-16.007	-15.625	-9.0713	-8.1946	-14.442	-15.623	-8.0216	-16.201	-16.623	-12.311	-13.912	-10.082	-14.933	-15.214	-8.6899	-9.7604	-8.9197	-9.4845	-16.739	-17.261	-5.7038	-7.8159	-8.2698	-13.674	-11.393	-13.696	-15.242	-8.4174	-14.156	-11.304	-13.157
-10.944	-17.062	-16.52	-6.8675	-9.9117	-15.174	-13.547	-3.7227	-9.5973	-13.412	-17.104	-13.265	-7.9138	-8.8262	-16.772	-12.034	-19.185	-5.9044	-14.097	-15.382	-7.1874	-20.498	-11.558	-8.8648	-6.7456	-11.569	-12.672	-10.532	-10.445	-4.0648	-10.683	-11.343	-13.771	-9.6096	-15.278	-9.197	-13.877	-11.915	-10.023	-11.221	-10.605	-10.13	-5.0626	-10.369	-5.4328	-12.981	-16.528	-12.43	-11.481	-10.43
-15.653	-17.674	-11.877	-5.6522	-11.377	-13.683	-12.654	-10.743	-3.9583	-10.288	-6.4262	-12.987	-16.493	-6.5499	-12.174	-8.497	-15.339	-13.95	-16.635	-6.881	-11.744	-4.2228	-5.0802	-19.282	-9.2868	-14.576	-10.458	-12.86	-13.395	-9.6546	-13.894	-9.0655	-13.948	-14.11	-6.6218	-11.134	-11.907	-12.727	-6.4905	-15.243	-10.331	-12.33	-9.9491	-4.2713	-8.8557	-8.1469	-5.8911	-9.7222	-5.2157	-4.8669
5.5292	2.0953	7.3358	7.8846	7.8759	8.3416	3.3606	4.1442	8.6804	4.0737	10.083	0.18217	13.663	1.0495	11.563	4.1223	6.8884	7.3883	4.7667	8.4235	-2.9012	6.8441	4.7605	1.374	7.5958	1.2769	8.4123	7.6103	9.6141	5.4115	4.5118	5.525	0.29045	-2.1898	9.3417	6.7027	2.0858	7.1243	8.8758	5.6439	9.2971	6.3642	11.09	3.4598	8.1976	0.052497	-1.0543	9.3361	5.7127	10.557
-9.0547	0.88166	-6.5519	-5.0196	0.35291	-7.1407	-8.0361	-0.68367	-6.8578	-6.5424	-0.99729	1.7867	1.2621	-4.3028	-2.3047	-0.45092	-1.9813	0.55647	2.5182	-1.9471	7.8842	-6.8853	-0.11043	-4.313	-2.0086	-3.9256	-8.5313	-7.6618	-3.661	-5.2853	-6.6582	0.98427	0.085541	-3.4785	0.53012	-3.4835	0.90985	2.1287	-3.9573	-0.56462	-4.9285	-0.64141	-1.7495	0.73756	-3.0035	3.3755	-4.6239	2.7865	-3.9183	-0.26677
-10.76	-12.715	-11.307	-14.706	-12.368	-12.224	-13.591	-7.045	-14.177	-14.253	-11.538	-16.409	-11.701	-14.278	-14.328	-12.6	-12.617	-18.305	-8.3302	-15.42	-7.9562	-11.535	-17.321	-14.456	-18.647	-9.8317	-10.783	-20.206	-15.703	-12.289	-10.179	-12.444	-7.9945	-7.379	-6.6429	-7.8422	-12.773	-7.5865	-15.39	-11.15	-10.266	-8.6282	-4.852	-9.6066	-10.589	-7.1101	-10.634	-10.134	-10.855	-10.006
-0.64766	-12.921	-0.41405	-1.7405	-2.0857	-6.5782	-0.24049	-11.556	-4.6304	0.76365	-9.3749	-13.518	-3.2543	-5.4868	-11.739	-0.19598	-1.396	-6.4995	-11.28	-7.0375	-6.3428	-10.219	-3.063	-5.2726	-2.9284	-10.777	-9.154	-7.7151	-4.1279	-6.3114	-6.5842	-11.125	-9.3291	-5.4023	-2.8713	-2.3731	-10.347	-9.3015	-4.7317	-0.4822	-9.9553	-5.9535	-8.0415	-6.6524	-2.5674	-15.155	-1.8455	-7.4255	0.71919	-6.6283
-1.6607	-3.7406	-1.1265	3.0152	-0.68608	4.934	6.0537	1.6535	1.1501	-1.3739	15.066	2.4274	-2.9962	1.1516	2.5227	1.0887	4.2152	5.5406	0.56787	1.9764	3.133	8.6065	2.0666	-7.5998	-0.73824	1.2275	-3.3491	-2.885	1.8762	3.3527	9.0302	2.963	6.1559	3.2981	-1.6935	-2.8161	1.1933	3.6833	-0.99725	7.2273	3.8092	6.7029	-4.0598	7.497	1.1024	7.7671	2.2874	2.8563	0.13462	3.5675
0.37945	4.0816	2.1702	5.5563	1.6114	9.5697	-0.28236	2.1708	5.3076	8.958	0.63581	0.5772	2.011	-2.5158	3.203	2.2856	5.8095	-0.09622	-0.96016	-1.5141	0.28661	-1.3654	0.58968	6.0405	2.0908	7.2054	3.9069	4.1335	8.9405	-1.4564	1.406	3.0362	0.4376	2.7058	6.3461	7.9259	5.3733	11.111	4.3309	-2.6826	-2.188	4.0338	0.90404	0.070615	2.778	-0.15393	6.1044	3.9158	9.4186	-0.82031
-7.591	-2.7361	-10.932	-4.9393	0.53231	3.8102	-3.0902	-1.9019	-3.2055	-4.2059	-3.573	-3.8173	-17.059	-7.9119	-4.7083	-1.5683	-1.0192	-0.69581	-3.3833	-5.2031	-6.8626	-5.4727	-2.4666	-1.7204	-7.7147	-7.7719	2.5168	-0.7031	-6.5096	-1.8794	-4.7017	-4.4505	-9.9273	-2.2254	-3.8307	2.9894	-3.6727	-3.0618	-4.2459	-6.7573	-3.4033	-5.4735	-8.2462	-5.1524	-2.1053	-0.066628	-3.6379	-5.0566	0.040025	-1.6454
-12.509	-15.099	-9.0094	-10.441	-25.068	-12.504	-15.231	-17.429	-17.976	-20.357	-14.827	-12.01	-12.224	-13.178	-13.718	-7.5016	-13.652	-21.156	-8.7604	-14.152	-17.049	-15.222	-12.311	-18.58	-12.92	-16.492	-18.149	-15.778	-15.27	-16.474	-17.987	-14.515	-17.577	-13.588	-16.339	-14.317	-14.109	-18.71	-11.234	-19.441	-22.717	-10.676	-16.019	-16.081	-9.8257	-14.903	-16.383	-13.294	-11.377	-21.095
3.616	5.8035	0.66338	-3.7658	4.9779	-2.2817	-1.6115	-1.5883	1.9238	0.59539	4.2196	-3.051	-2.1643	2.9875	2.3717	2.9769	11.764	13.468	2.606	2.8977	1.1254	5.0169	-6.9062	3.625	2.982	4.1855	-3.6145	-2.2679	2.8344	-0.042282	6.1384	2.1701	2.6383	5.9521	6.334	6.932	3.3348	6.8636	-0.79488	2.1229	8.6022	2.6313	1.5211	-0.23385	4.8321	0.77247	-0.079368	5.4893	4.2895	-0.11862
-8.4248	-9.7126	-12.089	-10.978	-16.427	-10.523	-16.499	-11.326	-16.081	-11.482	-12.277	-6.7631	-11.027	-13.372	-11.437	-14.771	-10.082	-7.732	-5.9273	-12.848	-15.62	-15.552	-3.5967	-14.095	-8.6932	-7.2278	-12.651	-7.2418	-8.0528	-10.364	-8.5567	-13.357	-9.4614	-7.4795	-15.054	-11.469	-10.714	-8.6943	-13.025	-11.585	-8.2204	-11.627	-7.9928	-15.356	-11.801	-13.579	-10.313	-9.4855	-13.176	-11.227
-3.8042	-8.5984	0.0041332	-1.2849	2.9208	-5.4493	2.6448	2.4399	-8.9371	-6.0088	-1.1572	4.4842	-0.049335	-5.6625	-3.3315	-5.4418	-0.61681	-9.0149	-7.7681	-5.0387	-5.7279	2.352	2.2975	-0.96094	0.027288	-4.4737	-4.658	-4.4853	5.9179	4.0239	-3.5078	-1.2139	-6.2993	0.85533	-4.7	-5.1622	-4.7377	-5.9346	-2.5554	-2.4551	-5.2825	-4.4306	-0.55299	-0.27231	-3.6536	-7.1071	-2.7621	-6.7247	-1.1387	-4.0579
7.1666	5.531	8.8804	-0.0070609	7.5629	7.1185	2.0422	3.0152	0.42267	0.17493	4.3286	9.5898	2.9794	3.4106	6.8695	-4.6864	1.9952	6.6299	1.6765	-2.6807	5.3555	8.4707	12.148	-3.8287	6.3079	3.3173	7.1292	11.588	5.6295	-3.2067	1.5248	3.4742	12.56	4.1161	6.3691	6.8832	1.8789	-2.738	5.0745	1.6624	1.1476	4.2871	2.6243	3.676	1.5666	5.5214	5.1282	0.44401	1.7094	1.8048
4.0252	5.4728	-4.2214	0.49936	-3.1509	0.58421	-4.5307	-2.1679	0.68248	-2.7334	3.6472	-0.099906	0.80217	-5.1321	-0.56892	-5.6165	-1.1833	-4.4628	-2.3961	-1.5149	0.37268	-2.5628	1.431	-4.9065	8.3136	0.67998	-1.6543	1.4631	-3.9536	0.089227	-1.5243	-1.1053	2.6968	0.38443	-3.2535	0.42123	-6.8695	-4.1786	1.3537	-4.2419	-3.1172	4.2278	0.012379	-4.1336	-1.1716	1.3224	-0.28978	4.9717	4.1664	-0.24236
-7.0574	-7.2715	-9.5628	-15.443	-13.07	-9.694	-15.469	-8.5221	-13.678	-6.1213	-10.694	-9.9749	-4.7363	-12.749	-16.051	-13.414	-12.492	-6.0747	-11.552	-10.12	-7.916	-8.0367	-11.753	-10.445	-9.8872	-11.217	-16.04	-7.1413	-13.725	-15.481	-5.1333	-7.7742	-10.759	-11.358	-7.3404	-13.037	-15.026	-9.705	-11.611	-11.488	-6.7508	-5.8927	-16.788	-15.104	-11.429	-11.798	-14.254	-12.916	-12.393	-9.7762
1.0688	-3.9374	-2.3099	-6.9042	-6.4028	-3.5254	-6.9165	0.26022	-11.324	-9.16	-4.7411	-1.1542	-4.5376	-9.0681	-0.47862	-6.0187	-2.9488	-2.8702	-6.9227	-7.8401	-1.6723	0.65757	-1.2669	-3.2856	0.92268	1.3076	-9.0045	-9.2768	-11.743	0.18152	-1.3976	-5.2066	-2.1443	-3.0417	-7.5428	-8.9589	-11.422	-4.9855	-5.7136	-3.0237	-10.22	-7.6075	-3.6145	-4.9567	-2.4399	-4.45	0.21581	-3.788	0.39099	-1.4248
-5.253	-7.3784	-2.387	-6.664	-9.198	-1.9709	-3.3701	0.3895	-5.6521	-5.0772	-0.59265	-9.7396	-7.0724	-0.32504	-5.4029	-3.1124	-3.8785	-6.8753	-10.265	-7.8494	-13.577	-6.5746	-3.3728	-0.23933	-13.56	-7.1691	-3.3332	-8.2089	-3.112	-9.1214	-3.7651	0.1753	-6.4472	-1.2254	-7.8372	-5.4739	-9.626	-6.5083	-3.0806	-4.1073	-7.5604	-6.5944	-4.5781	-4.45	-4.2542	-6.6457	-16.455	-7.8889	-7.5518	-1.8799
-15.391	-16.311	-18.331	-12.696	-12.677	-12.214	-6.9268	-11.036	-7.6258	-1.4697	-18.719	-11.439	-10.935	-8.6255	-7.0353	-10.421	-7.6039	-13.522	-14.808	-7.819	-7.2832	-10.274	-6.9606	-15.224	-11.276	-15.127	-3.2236	-11.118	-5.5518	-20.864	-7.1201	-2.5442	-13.523	-9.7335	-10.692	-10.094	-10.817	-13.242	-5.0912	-7.8199	-10.189	-11.442	-11.579	-9.6167	-15.494	-15.419	-8.5206	-14.077	-14.19	-10.376
0.070075	-0.17655	-6.5966	-3.4269	-0.8331	-8.1512	-3.1549	-5.0077	1.9166	-1.8405	2.3613	-0.66162	-4.8573	0.0089807	-5.4997	-6.8889	-6.6163	-5.2327	-8.3146	2.6468	2.8833	5.4266	-2.74	-0.31675	-5.7149	-3.6984	5.7985	-8.2748	-7.3324	-4.2827	0.32342	0.2278	-5.6829	-6.3956	-5.6026	-0.43121	-6.317	-2.0614	-0.20711	-1.4181	-2.8652	-5.5656	-0.13477	3.3448	-9.2775	-6.2069	-5.9456	-0.20797	-8.0893	-3.8683
5.3018	5.8824	-1.5901	6.7482	-1.516	-5.6893	-4.9216	2.9756	2.8704	4.8425	3.3602	-5.0494	1.59	-0.72662	0.17668	-4.6131	2.4022	-5.3088	3.9137	-2.995	4.5837	4.1862	3.8651	4.2057	3.6778	4.0498	4.0403	0.73841	-2.9594	-0.25464	1.3883	3.3331	-5.8395	1.7248	-0.98514	1.489	-4.8138	-7.0762	4.0225	2.7178	-9.9589	3.2018	0.020922	-0.12377	-1.7031	-4.046	0.31697	-5.0218	0.18386	8.5236
-10.864	-6.951	-11.077	-8.8701	-6.6572	-7.8135	-12.904	-8.2967	-11.168	-13.74	-10.068	-12.085	-13.196	-10.81	-10.221	-7.2544	-11.238	-8.1452	-5.1369	-8.2281	-13.93	-15.301	-12.109	-10.334	-11.859	-7.125	-14.499	-4.4497	-12.402	-14.343	-12.83	-7.286	-11.059	-10.651	-13.305	-7.3226	-15.746	-7.8534	-8.6109	-10.738	-16.05	-18.089	-13.196	-21.054	-13.496	-10.011	-12.055	-9.7861	-9.9395	-11.94
3.6065	-5.3203	1.8749	-5.008	-1.5903	-1.1648	0.76404	1.7737	0.056421	3.5399	0.18924	0.72105	4.9809	0.43107	-4.1438	3.0772	2.5329	0.63272	-0.064262	-3.0661	-3.287	-4.1761	-1.4907	-2.3251	4.1794	-9.8477	-3.1425	-2.633	5.2037	-2.1207	-8.0721	0.4407	-4.5619	3.2997	-1.3705	0.51194	5.2043	-6.2988	1.2407	0.44086	-8.6142	-2.2241	-2.8687	0.85916	5.7683	0.43305	-1.5628	0.21846	-3.9942	-0.097123
13.404	6.4352	11.518	8.0293	0.67967	4.2646	5.1494	5.7994	2.6385	4.8127	6.257	8.7652	-1.5167	6.7747	8.7776	7.4323	12.49	4.0451	6.0806	5.0066	7.297	9.7859	6.9948	6.0378	10.84	7.4064	6.456	3.4117	3.1035	4.5813	9.5804	4.43	3.9981	10.424	6.898	7.9329	3.4288	6.8092	3.411	13.708	6.0505	10.471	-1.4197	4.2651	12.209	11.235	5.2538	10.896	6.7967	4.6888
-6.3939	1.3989	-1.2041	4.365	5.9159	-3.3573	-0.591	-6.7329	2.3493	1.4699	3.2327	0.73531	-1.8259	7.1974	-5.3331	-2.7418	2.9971	0.055892	-5.5588	3.2087	-3.6552	3.0765	0.075298	0.45064	0.82567	-4.8465	-10.028	3.648	4.1171	6.0504	-7.3427	0.47471	-1.6359	-5.8189	-5.5378	-5.1659	2.0764	-2.0822	4.9494	6.0227	-4.0871	3.7706	2.2199	-0.83543	1.7253	-2.575	3.5319	-3.4	6.1571	1.0801
6.0623	2.1148	10.483	4.2427	5.15	14.131	3.8355	3.824	11.357	11.104	-3.4979	7.6211	7.8078	7.0227	5.6611	7.9952	-6.1712	6.9572	9.8573	2.2923	-2.0033	-0.13906	2.7787	10.629	1.0243	5.043	2.0323	6.9224	2.9858	-2.167	1.5865	7.6684	7.471	10.554	7.7292	4.1664	4.5062	5.4174	9.38	2.2939	9.0882	5.9685	9.1699	-0.32452	5.1386	7.1247	2.4957	-0.60666	0.48732	10.282
-1.3308	4.4917	-4.506	-3.4611	4.2173	1.6392	-1.3533	0.80595	-4.8795	-1.5051	-7.1291	-1.3368	-6.3546	1.584	0.14695	0.61868	-6.6332	-2.3115	-2.0227	-2.8245	0.78085	-0.44611	-2.7223	-1.7623	2.8617	-10.36	-3.9153	-7.2629	7.0061	-6.2564	2.8584	-0.15254	-0.36473	-1.6702	5.0587	3.0621	-5.1278	-0.57279	-1.0459	-0.85512	-2.0975	-2.5918	0.032672	-7.0284	-4.7317	2.4083	-0.21005	-4.854	-7.2861	0.40043
-0.60496	4.8345	-2.6671	-4.193	-6.5393	0.23655	-5.1629	2.7768	-3.0763	-1.6314	-1.3418	-3.2311	-7.2977	-2.4317	8.5106	-5.0643	-0.8834	0.81075	1.2625	-2.2323	4.6277	-2.2065	-0.99878	2.7348	-2.2232	-1.7751	-1.5897	3.3131	3.1018	6.4131	-1.6781	-5.5598	-1.4518	2.6588	-7.8206	-8.0744	-2.053	5.5467	-9.264	3.8708	1.8903	-2.6649	-3.3671	-5.4731	3.1563	-0.56337	3.4446	-5.5348	-4.4692	-5.6877
0.39576	14.085	6.0368	14.606	10.434	8.4881	7.2753	12.481	7.8385	1.953	3.5002	13.389	2.0665	5.7703	1.0576	6.1038	7.9808	7.6031	12.089	9.7698	9.3254	6.288	7.2391	2.4681	6.1161	7.2351	5.9808	7.0457	10.286	2.1257	12.197	4.0919	7.3057	3.2502	10.449	-0.77404	10.616	0.58736	7.2728	8.7594	-0.64617	5.5666	10.623	12.362	8.909	5.283	7.3687	5.3267	8.1052	8.8773
-0.6398	1.4407	2.11	-4.1497	-4.4519	4.4424	0.12811	-3.8233	-0.38694	1.7602	-12.377	-5.5105	2.0667	-1.8559	-2.7732	-4.8214	-0.54597	-4.1715	-2.0319	-0.30631	-0.96897	-0.85334	3.5702	-2.8525	-7.4277	-3.0137	-3.9983	4.6682	-3.1868	-4.5874	-6.275	5.3718	1.8106	-10.62	-4.5112	0.94835	-2.7054	8.1017	-1.6599	-0.48521	-10.691	2.6478	-1.2504	-1.779	3.6477	-1.267	-4.3484	-1.6224	-2.6043	-5.0783
-5.0877	-1.3551	-12.996	-6.9165	-13.182	-8.5366	-5.3556	-9.9222	-18.585	-15.568	-8.4446	-12.433	-8.7409	-7.4515	-1.1634	-11.911	-10.26	-9.9905	-3.1098	-8.5112	-6.8688	-10.504	-13.865	-17.348	-17.578	-11.327	-8.6924	-14.43	-10.519	-10.118	-6.0085	-4.2872	-10.771	-11.487	-12.462	-10.161	-16.27	-13.355	-8.3091	-3.6637	-5.7878	-16.838	-9.4874	-7.6623	-3.5205	-7.4139	-14.178	-9.8027	-9.5809	-10.955
-8.4743	-2.6566	-8.1529	-0.44958	-6.0626	0.77349	-3.4252	-5.4744	0.94947	3.0675	-2.8554	-3.9493	0.19827	-4.6553	-3.3101	-5.6693	-4.7315	-1.1183	-4.5551	-5.1203	0.045772	-8.3329	-8.5811	-5.7577	-4.3457	-2.2605	-10.696	-9.7574	-7.5748	-1.7795	-10.246	2.1041	-7.1216	-5.8258	-5.7395	-2.8506	3.5307	-2.9955	-2.435	-1.7493	-3.2064	-6.2417	-1.5866	-12.915	-5.7048	-1.8004	-2.5729	-5.9369	-5.6601	-2.3932
1.1565	-3.7532	0.46369	1.1816	-0.66208	-5.4463	-1.0922	5.5731	0.66088	-3.7068	-2.6816	4.7886	-2.6788	2.089	1.0014	1.7992	-3.026	-1.4917	-1.5098	-0.4799	-2.1011	-1.5085	-2.2148	-2.5982	2.2757	0.64275	-1.1798	0.025523	7.1308	5.6	7.2366	-0.78657	-2.9118	5.1572	1.6366	-1.8636	-0.97308	6.534	5.3022	-5.4316	-1.7417	6.1643	3.3329	-5.9386	5.9814	8.5445	-4.3873	1.9866	1.4371	0.44815
10.602	6.6307	11.066	7.1296	10.259	8.9546	7.2839	7.1649	1.1443	11.575	13.968	10.698	3.6932	6.4352	9.267	5.2305	8.6016	3.8217	14.862	4.1767	2.3169	5.2767	8.1991	10.665	16.097	8.2556	6.7605	4.586	18.678	8.0397	8.7129	10.967	6.6344	14.962	10.827	7.598	7.3485	10.471	2.7464	8.6086	6.7538	7.8504	3.8978	11.96	9.5514	13.943	8.4073	6.8887	12.479	9.5986
-13.418	-13.563	-16.183	-14.256	-8.7918	-11.185	-9.7891	-14.348	-13.872	-16.674	-16.387	-18.978	-16.77	-12.455	-15.306	-5.0885	-12.158	-18.184	-16.206	-4.072	-21.351	-16.735	-14.59	-20.133	-10.72	-12.914	-13.052	-12.974	-9.3957	-11.959	-9.8691	-16.343	-10.514	-17.355	-18.379	-12.283	-10.269	-6.9732	-14.443	-13.969	-14.809	-11.404	-11.905	-18.908	-13.335	-8.6872	-11.88	-19.091	-9.8533	-12.045
-1.7879	-1.1092	4.0692	0.79285	1.5077	5.1884	4.603	0.54281	3.0545	5.0808	-5.5395	-5.501	1.7718	2.4727	4.4732	5.5566	1.0344	-1.5297	-2.9046	-2.0984	-6.9312	0.68653	-4.9466	0.044683	4.8677	-7.2564	-4.4047	-1.9084	-3.1981	1.1347	4.728	5.2216	2.655	0.60298	-2.8883	3.4301	-1.8589	-1.6683	6.9823	-1.175	4.0986	4.4207	8.8669	-4.374	5.8181	6.2667	-1.6918	-7.0555	-3.5535	1.1221
4.9567	13.963	5.0272	15.933	5.9956	11.688	5.3862	10.181	3.3912	5.439	8.4702	5.2285	7.1603	7.8762	6.7361	5.9774	10.906	14.423	12.753	7.8961	8.1623	13.401	10.651	10.666	7.8594	12.75	9.9719	13.62	11.143	10.318	9.8804	7.5621	13.527	6.6352	13.32	17.862	9.3499	5.0992	8.9211	4.7786	3.5525	12.913	9.6042	10.499	17.346	6.0467	10.459	6.7274	10.918	12.674
-5.3795	0.89577	0.29889	-4.5957	-3.8444	-0.78997	-5.6184	0.34232	-0.18424	5.5961	-0.23688	-1.1528	1.4724	-8.2125	-3.1686	-6.8118	0.048299	-8.0347	-2.3701	-2.3668	6.6853	-3.8551	-1.0624	-4.0383	1.3247	4.3364	-5.3414	-5.7615	5.1902	-2.1143	-1.2992	-7.2384	2.7445	-2.9491	1.3723	-2.7751	5.1165	0.13205	-3.4753	2.1302	7.1597	0.86916	0.65148	4.8914	2.2714	-0.56334	-9.1781	5.6477	6.4847	-7.1335
-4.2738	-2.1729	0.44887	-4.1575	-0.51371	-3.7777	1.583	4.918	-6.3092	-5.7409	-6.1224	-2.1762	-3.5703	-0.79988	5.2491	-6.2072	-0.82902	1.2195	-5.1702	3.1509	1.1153	-0.2451	-0.035647	-0.50931	1.1856	4.3187	-5.77	0.43351	-5.4182	-1.7233	-0.44676	3.8185	3.5511	-3.2563	-3.4077	-2.2014	4.8903	1.5348	1.5835	3.7628	-1.6103	-3.4953	-1.6611	5.4688	-1.3022	0.097391	-3.1809	1.564	-7.3409	1.668
-8.025	-0.32892	0.31091	-0.86716	7.5728	-2.7591	-1.1939	-2.0608	-0.80828	5.1244	-1.0795	-7.2375	-0.029102	-2.7666	-4.0231	0.60945	-1.6124	4.899	3.5731	2.6669	4.2548	-5.0616	-1.2105	-1.5341	0.26844	1.5142	3.0398	-0.52185	4.1183	-0.65901	5.9233	-1.754	0.3124	-0.82988	3.6597	3.9011	-4.4457	-1.2601	3.931	6.0876	-2.6298	-4.7151	-4.514	3.7909	0.79776	-1.5499	-0.2207	4.5209	1.5328	-2.2663
-0.20569	5.0147	-0.95598	2.8187	-2.8592	3.6197	-0.29126	-0.57879	-2.5849	-2.5298	5.5526	-6.9424	0.40603	-0.72828	6.155	-1.1072	-4.4879	-3.7331	1.3447	-1.1809	-3.8825	-2.2925	1.6314	-0.535	1.182	0.44506	-1.1207	-5.3087	3.882	4.5752	-1.7673	5.0419	0.06731	2.884	-4.1883	-4.0363	1.8685	1.134	-0.92586	5.8751	-2.3723	1.3994	-6.6796	3.902	4.8097	0.78268	2.5704	-2.5805	-1.9873	4.2121
-9.9412	-4.9754	-11.336	-12.087	-18.09	-6.4719	-13.417	-17.643	-14.844	-15.257	-15.951	-11.018	-7.3051	-16.707	-11.746	-21.08	-17.769	-12.837	-9.6179	-17.808	-9.4755	-21.341	-12.856	-10.363	-18.933	-13.321	-13.583	-16.713	-15.962	-16.047	-13.93	-20.907	-13.092	-10.57	-8.9081	-21.233	-14.971	-7.2916	-18.973	-11.271	-11.015	-7.8691	-10.975	-15.108	-11.045	-13.825	-12.396	-12.589	-13.678	-13.015
0.53636	-7.5367	-5.6028	0.89384	-9.6795	-9.4047	5.1318	-8.2506	-2.1319	-7.8565	-6.1898	1.541	-5.8458	-7.3897	-4.2056	-6.4405	-1.1127	-4.1974	-2.7801	-5.1459	2.3668	-4.652	-9.3964	-1.7193	0.7439	-2.7476	-3.6894	-5.0246	0.38074	-2.1734	-2.9929	-0.91989	-7.3777	1.0243	-1.0185	-4.0567	-1.7198	4.4271	-6.4855	-4.5555	-5.6181	-7.3179	-0.092494	-9.4289	-5.2831	-1.9173	-0.67987	-2.8183	-10.484	-5.5968
3.0276	-5.6501	-4.4139	-3.1243	-2.4852	-0.59645	-0.98364	-0.2261	-2.5415	-2.0312	-0.63905	-0.4377	-1.9622	-6.7709	-4.9653	-1.0049	-4.5135	-5.62	-3.1334	-5.6459	-6.5272	-2.8726	1.0821	2.112	-0.067643	-2.3791	-3.0207	-2.2427	-12.901	-2.3631	-7.7797	-5.7102	-2.4489	-2.5829	-1.6876	-6.873	-0.26273	-7.6617	4.8547	-1.693	-6.3717	-2.3136	0.41203	-1.2237	-0.12357	0.91268	-0.069108	-0.25263	-1.718	7.5202
4.5349	6.6925	-0.86947	0.821	0.086249	6.2448	5.2781	4.0109	4.398	3.7595	3.1264	4.9588	3.5236	3	2.5937	8.0451	2.7465	3.0311	-2.429	5.0936	-0.72546	2.1636	-2.04	2.4277	5.4261	3.05	-1.3703	1.6514	-1.3548	1.2243	0.87957	2.8049	2.7692	2.7802	3.3537	-0.47877	-2.6356	9.3384	1.4311	2.042	0.28819	3.7958	5.1086	1.8945	1.6816	4.5272	2.0765	-5.3441	1.6225	3.2513
-9.5668	-13.009	-12.874	-12.121	-14.114	-21.731	-13.535	-17.725	-16.155	-12.673	-17.325	-14.881	-14.788	-16.952	-13.318	-17.339	-14.671	-15.895	-14.48	-16.939	-8.4203	-15.397	-13.706	-10.323	-13.324	-14.576	-12.146	-18.569	-13.79	-17.323	-10.171	-12.962	-17.601	-15.931	-11.639	-11.389	-13.935	-17.237	-10.456	-13.668	-14.807	-27.119	-16.142	-10.991	-14.443	-17.531	-17.354	-22.863	-19.373	-15.969
-25.375	-24.327	-24.466	-25.299	-24.68	-24.246	-26.041	-22.783	-23.381	-21.429	-22.328	-22.087	-25.32	-29.066	-22.799	-16.457	-23.08	-28.715	-26.477	-20.024	-18.447	-23.873	-20.399	-17.366	-22.992	-21.47	-22.986	-20.659	-17.133	-16.722	-29.091	-22.666	-28.379	-21.95	-18.426	-21.185	-24.545	-22.771	-29.726	-23.01	-30.279	-18.182	-19.433	-28.418	-22.408	-17.746	-23.472	-21.094	-21.098	-22.228
-1.4284	-8.8166	-5.7753	-4.951	-2.2348	-6.6644	0.94771	4.1343	-5.2841	3.1298	-1.8022	-0.50349	-7.0346	-8.5003	2.9677	-1.2847	-3.5263	-4.9985	1.0214	-4.6881	-1.7498	-0.030106	-2.9533	-5.5623	-6.9158	-2.9979	0.84033	-2.2632	-3.7079	-3.6143	-0.67135	-8.5776	1.7542	6.599	-4.35	-2.3174	-6.4483	-11.058	-2.0432	5.9666	2.5105	8	-4.6009	-4.8404	-6.9216	-4.0391	3.1726	-2.9639	-7.1529	0.99725
-2.6268	1.766	7.0277	-2.2813	5.4099	-1.8571	1.038	1.1441	0.28543	-3.6393	6.0556	-0.40532	-2.5081	3.9813	0.80004	1.7178	1.8562	-1.5803	-5.0025	0.179	7.973	1.4787	-0.62103	-0.57075	0.27341	-1.5597	1.3718	5.2065	7.0898	5.8135	8.376	0.6246	0.26698	-0.58504	-2.2448	-0.89585	-2.4944	3.7008	-0.22992	2.8892	1.0109	1.8401	6.4285	12.898	5.8185	5.5038	-4.6019	0.66474	1.0668	3.5884
-1.968	-3.6316	1.4837	-10.391	-3.7028	-1.9123	0.67791	-2.7175	2.4332	-1.4	-5.605	-4.1849	-3.1311	5.8015	-4.4183	1.3984	-7.143	0.74481	-3.3592	1.0798	4.6994	1.8369	-1.1486	-1.772	-3.2846	5.1511	-5.2398	-2.5213	-3.8426	-6.0917	0.62176	0.10871	1.5066	-6.9658	-1.7681	-4.9497	4.2693	5.7374	-2.0337	5.8418	-6.3063	-5.5133	-3.4147	1.5337	-0.66313	1.2891	2.5361	-1.7763	-1.4721	-7.5562
6.5831	9.6435	7.3553	2.812	12.911	12.88	9.2637	10.282	3.9554	6.2372	8.114	13.304	6.6966	8.5119	8.4725	8.4284	9.1734	6.1026	8.1231	11.444	4.4909	7.4478	2.7873	-2.5195	6.1492	0.11194	2.0988	8.7129	8.1803	10.526	18.337	9.7778	11.852	9.7759	7.8178	11.083	8.1615	8.1378	13.821	2.9178	5.4638	9.4533	5.6445	1.3185	2.204	8.4856	0.48066	1.0806	5.3947	6.4325
-5.6412	-4.6124	-4.2508	-4.3893	-3.7665	-8.3312	-10.79	-7.2208	-0.70931	-5.6222	-8.1885	-1.5367	-9.6211	-6.0194	-11.127	-3.6315	-1.5628	-6.2007	-2.9098	-6.9808	-6.9219	-9.4435	-5.2062	1.6816	-3.4225	-4.4725	-3.4899	-4.1313	-3.9736	-2.9267	-0.26367	-3.045	-8.418	-4.2922	-6.641	-0.97093	-11.573	-4.3888	-1.2876	-3.3905	-4.4325	-6.3106	-3.1323	-5.6313	-1.8179	-5.9945	3.8747	-0.93179	-3.7201	-0.95696
3.5048	-4.6571	-5.8558	5.1302	7.5857	1.799	0.80247	-1.3318	-1.7986	4.1681	2.712	1.3076	-3.3376	0.59054	-0.89062	-1.6884	1.533	2.81	2.8435	6.4554	1.9858	-1.2531	1.5019	-0.99149	-1.6009	2.2068	-2.995	-5.0108	13.919	4.569	6.5239	0.12034	0.91565	0.89461	1.69	-1.5663	1.0447	0.77215	1.2342	0.53949	1.2485	8.4909	5.0894	5.8345	-4.5805	-0.77779	5.306	2.3816	-0.49933	-0.86463
-2.8565	-10.453	-0.43676	-1.9889	-0.064798	-5.9814	4.7432	-7.7795	-9.2577	-1.4324	-4.1609	-1.8316	-7.3473	-7.2987	-2.587	1.1674	2.3941	0.26252	-1.3982	-3.6308	-0.22726	5.3552	-3.4655	-2.0145	-0.13684	-0.23294	2.392	-1.5427	-5.5431	-4.4425	-9.4323	-2.0692	-6.0759	-2.5281	-0.83334	-3.3398	1.8864	-5.5197	-2.3856	-3.6705	-6.5645	-4.9747	-4.4198	1.3649	-3.4698	-1.8235	-3.6835	-6.0067	-1.9888	-6.0615
-23.963	-19.471	-29.423	-15.533	-25.341	-28.195	-22.002	-23.819	-17.728	-18.448	-22.339	-19.506	-27.688	-21.391	-22.938	-19.264	-24.525	-20.342	-21.436	-24.205	-24.294	-19.632	-24.721	-22.612	-19.718	-18.637	-17.524	-20.008	-23.04	-19.738	-21.592	-15.635	-27.067	-24.098	-19.973	-22.188	-21.965	-24.033	-20.842	-17.104	-24.595	-31.363	-18.629	-20.258	-19.628	-19.109	-18.918	-23.068	-21.756	-25.736
-13.051	-9.5967	-13.405	-19.35	-8.7455	-9.5856	-9.2707	-14.758	-10.681	-13.778	-21.128	-10.996	-11.407	-19.928	-17.675	-17.141	-7.0781	-8.1207	-11.089	-15.99	-13.471	-11.93	-16.742	-11.426	-13.328	-6.1874	-18.68	-15.248	-16.847	-14.037	-11.165	-17.142	-13.334	-13.664	-17.165	-25.01	-19.242	-12.573	-12.161	-10.627	-14.414	-19.201	-12.006	-10.899	-9.3709	-17.502	-16.967	-17.315	-19.067	-15.302
7.2741	3.6707	5.9446	-0.22649	5.6779	-5.469	-1.7981	2.8972	1.2031	5.8616	2.6728	-2.7023	-0.17063	-1.6319	2.3804	3.7763	1.954	-1.5283	2.3808	2.8222	7.8045	5.685	1.6292	9.8375	-1.9467	1.2257	9.1623	-0.99838	13.059	11.216	1.4988	4.1283	2.5662	5.2104	3.3167	9.5776	2.8289	3.6338	6.167	-2.4229	-3.0748	0.78747	5.0533	1.0502	6.5239	1.8936	-0.39476	1.4611	1.5927	6.8543
6.6161	-1.6443	-3.707	0.25581	-0.71202	3.0763	-3.5793	-0.20644	-0.37264	0.51863	-4.3192	2.4665	4.7725	-0.63754	2.4509	0.52318	-3.0316	-5.8781	-4.2609	3.8186	2.2038	2.5015	-2.1747	2.9996	-0.74598	8.2085	-4.3906	2.7649	5.4737	-1.3447	6.3332	-0.17919	-2.6973	-0.021242	5.8295	0.053538	-4.3131	4.5611	2.4669	2.5072	-3.6855	6.5328	-2.6273	-2.2499	-3.2004	2.0673	5.0043	3.6078	-0.65304	2.6304
-11.918	-19.88	-9.4467	-6.0895	-13.124	-14.024	-10.988	-7.4697	-9.7722	-5.8581	-15.573	-16.234	-10.045	-12.994	-15.827	-10.277	-12.756	-18.632	-15.583	-13.904	-12.072	-14.864	-14.381	-7.8607	-12.245	-12.996	-5.927	-20.559	-11.809	-8.8336	-11.183	-13.153	-9.5137	-7.4742	-10.299	-11.188	-4.2019	-13.161	-14.486	-12.199	-17.252	-15.405	-17.426	-10.09	-5.2077	-10.317	-13.312	-9.6983	-14.894	-12.537
-6.5458	-8.0674	-11.605	-6.8624	-1.5166	-7.6994	-1.3846	-8.7313	3.2362	-6.4575	-0.22076	-4.0261	-5.7992	-8.0551	-4.8657	-7.6147	-3.0202	-1.5962	-8.231	-2.8077	-1.7713	-2.174	-3.3917	-3.4155	-1.7063	1.5705	-6.1409	-1.9187	-0.8938	-4.2227	0.16189	4.3659	-1.6641	0.61984	-5.6058	-18.149	-4.0559	-5.8801	-1.8201	-6.9876	-10.556	-3.5196	-5.6989	0.61249	-0.72489	-5.0451	-8.5842	-4.6052	-2.0167	7.3888
-6.8789	-2.8682	-7.2648	-0.27579	-7.2656	-4.9064	-12.997	-12.99	-15.667	-7.7981	-7.8794	-7.7679	-12.102	-9.5689	-11.608	-5.1901	-7.6062	-3.5617	-10.642	-4.4562	-13.113	-9.5963	-9.4835	-5.7579	-8.7831	-3.2679	-12.375	-7.9989	-10.357	-5.3107	-11.521	-13.826	-10.859	-6.7512	-8.3642	-5.2112	-8.8595	-4.2051	-15.208	-12.174	-8.1872	-10.022	-4.4744	-5.914	-4.4818	-1.4694	-11.317	-13.089	-8.9299	-2.931
10.033	4.7453	8.8834	4.8896	8.6767	9.1855	8.0444	8.1481	4.6764	8.2482	15.052	9.3379	8.377	4.5391	8.4859	5.9508	13.092	10.208	10.268	3.5106	7.7766	7.2422	7.9728	14.954	5.4538	9.4894	10.671	3.5521	8.7899	12.433	4.5225	8.39	4.6682	5.9969	13.622	7.1015	2.5812	5.648	2.6907	9.1468	8.25	6.4223	2.5545	7.5915	7.7454	14.988	13.924	11.075	11.342	7.8662
3.7936	2.1142	3.6718	6.0671	11.817	0.037163	-3.2723	10.724	4.2351	11.061	14.477	5.6767	3.7082	5.321	9.6556	9.023	1.3019	5.9752	7.9458	6.9598	11.107	8.5241	9.0845	2.9478	6.8986	8.3421	1.3848	11.819	8.1869	4.3079	0.59359	-0.30739	4.3875	12.816	10.605	7.6684	3.6094	-0.9025	7.9797	8.6008	14.355	-0.73312	4.4484	4.922	9.2938	5.5326	3.8587	3.7465	5.2891	4.9934
-1.7965	1.966	8.2637	1.6921	0.4813	1.8176	2.3682	-1.7478	1.2124	-0.61069	0.90164	2.304	7.1691	4.1445	1.326	6.3304	12.783	2.8133	1.4935	5.8222	-1.0879	2.6187	1.6887	-3.7478	-6.0276	-4.3271	-4.148	3.83	-3.8091	9.3484	-1.1308	5.2784	7.102	5.986	-2.1471	3.9762	-0.3752	3.9862	1.8102	-2.1766	0.34586	2.5685	6.4103	0.0059983	3.2459	4.1928	-2.5181	2.6436	5.0334	3.4617
-2.8255	-4.5886	-3.4296	-0.58644	-2.6581	-1.4945	-4.3702	-0.76985	-2.3844	0.57372	1.946	0.84283	-5.4791	-0.55766	-4.9333	-11.607	1.104	-0.79214	-5.7397	3.7551	-6.9963	0.72063	-3.0359	8.9194	0.35189	-5.3096	-1.4797	-7.489	-1.5454	0.50695	-1.1189	-2.8357	1.5104	-2.7924	-6.0287	0.2876	-1.552	4.134	-4.8919	-0.55086	1.231	-1.4487	0.70019	-3.8604	-7.4638	1.0808	-6.3337	-3.9233	-0.82813	-3.6441
5.2008	3.1776	0.77599	-2.7282	-3.8465	-6.6618	-0.066353	1.2186	1.5813	-5.4557	3.8949	-1.7926	3.6799	7.4543	-4.3165	4.5339	-5.9606	1.0985	-0.52501	4.9495	-4.9667	-0.67013	2.2321	0.79589	4.2142	-0.29486	-2.2912	-3.6193	2.8905	4.3431	-6.1137	-0.59806	4.8003	-3.8154	-3.5036	2.5173	3.1814	1.7382	0.17907	3.5175	-1.1064	0.38725	-0.78592	-0.24925	2.9354	1.5352	-3.7795	2.1681	0.89739	-0.93228
-5.9062	-9.1842	-4.0936	1.7988	-8.6168	-0.053875	-3.1946	-4.1651	-8.8954	-3.094	-1.909	-2.9161	0.78848	-2.6518	-7.4208	-7.0895	-1.5259	-6.5875	-1.0764	-5.8672	-5.5564	-6.4122	-6.2258	-5.2874	-2.7266	-2.8714	2.531	-3.0502	-7.9001	-2.4219	-6.9412	-2.8441	-5.2555	-5.4479	-1.3039	-1.4594	-5.1761	-7.772	-5.6132	0.3254	-12.437	-2.8781	-5.3555	-5.9333	-6.149	-3.607	-11.685	-8.082	-3.2607	-3.2717
0.7131	-3.7245	-4.542	-2.8236	-2.8817	-2.5186	-1.5855	-7.9659	2.7	0.19067	2.1144	-6.6202	-7.6684	3.3661	3.9038	-3.4945	-5.4386	-1.607	-2.2637	-4.4938	-3.369	-5.8594	-0.63251	1.9591	-3.7039	-2.4474	3.652	-5.1893	-0.92742	-5.2463	-0.94202	-4.675	-0.93134	-0.5772	-5.5693	-5.3038	0.89897	2.6788	-4.5779	-2.7194	-0.8924	1.6332	-2.2305	-1.2374	-4.7591	-9.9119	-7.388	0.73354	-4.9084	-3.7271
-5.3088	5.0714	-8.9569	-3.7575	-7.9104	-4.272	-6.792	-4.6763	-6.9433	-15.884	-12.372	-3.4763	-5.6814	-6.0876	-3.0602	-8.0586	-0.61153	-4.1341	-5.4269	-7.1952	-8.0386	-3.2175	-5.4396	-8.879	0.69829	-2.2593	-7.624	2.032	-7.468	-15.262	-2.7447	-6.754	-8.3014	-6.2701	-8.6019	0.13738	-0.11647	-13	-15.643	-5.3866	-10.777	-8.9037	-4.4488	-5.6278	-6.8137	-9.7432	-10.525	-4.6024	-6.9267	-4.4892
-3.9853	-2.8279	-7.9331	-2.0459	-2.1589	-4.2748	-3.5441	2.0274	-0.78542	-14.95	3.7584	-5.3516	-2.2113	-6.0722	-2.0455	-0.23906	-2.6732	-8.3843	-7.5631	-4.3597	0.93514	-1.6942	-4.6433	-2.8137	-2.1426	-4.7246	-1.837	-2.8669	-0.68169	-5.7633	-2.4517	-6.4124	-2.8261	-0.76492	-13.1	0.66001	-0.41632	-9.3087	-4.629	-3.6724	-5.3029	2.8968	-1.7861	1.5224	4.6963	-1.6895	-9.8695	-6.518	-3.2576	-3.6679
0.80103	-5.3582	-5.7265	-9.2877	0.23652	-8.3953	-1.0737	-6.5941	2.4968	-10.933	-5.729	-6.1205	-8.8347	-0.50636	-1.3734	-5.0914	-7.5303	-3.4184	-2.8126	0.92718	-6.9439	-0.40018	-0.62649	-7.2186	-4.009	-7.2482	-6.9694	-4.9098	-10.897	4.4327	-0.85573	-6.0271	-6.9714	-9.578	-4.9303	-6.9274	-8.6513	-2.6995	0.98548	-3.2164	-6.3837	0.32106	-9.7983	-10.347	-3.8444	-1.6962	-3.1428	-8.3029	-4.3943	-3.2093
1.3852	-0.016832	1.2487	-1.4252	-2.0881	-2.6182	-5.1599	-7.0672	-5.8256	-0.96338	3.3376	-1.3788	-4.7922	0.45193	-2.0793	3.6674	1.5286	-8.028	0.78451	-5.7269	-4.3415	-2.0644	-2.6365	-6.3095	-4.1832	-4.6422	-1.8933	-4.0112	-2.0158	-3.7926	-6.1554	-1.5541	3.1801	-8.9896	-3.5914	-6.6854	-0.50274	-9.3125	-1.1787	-1.5805	-4.7884	-4.0928	7.0897	-6.1681	-8.7791	-2.3598	-7.4441	-10.364	-1.3011	-8.5424
6.6277	2.0838	8.6611	5.9403	8.6394	4.4079	14.474	11.482	10.678	0.16823	9.0459	5.8905	10.272	9.8561	2.1327	4.6841	14.492	6.2702	4.6649	2.9893	10.824	5.1533	11.976	5.3038	10.785	10.668	15.304	9.3508	7.6447	7.3929	10.316	3.8281	5.8562	6.763	6.2015	0.68178	6.3432	14.484	10.734	7.7133	6.4532	9.2859	14.185	3.8628	5.2284	4.351	7.8039	4.4683	6.7573	5.4858
11.845	2.8301	9.0357	10.39	11.004	7.4767	8.0638	13.217	11.122	9.4381	6.3574	2.06	10.14	5.9258	7.4453	7.4326	2.7008	14.683	13.611	4.6825	12.471	13.386	6.183	5.001	4.6496	16.838	7.4854	8.8355	3.0387	14.104	15.664	13.075	5.9682	5.7005	9.7833	4.612	12.638	4.8315	14.493	8.0978	17.32	9.7682	11.231	7.9689	17.249	10.372	11.236	11.264	12.164	13.295
1.6638	-6.6401	0.17238	-5.6615	5.1935	-3.8869	-2.6759	1.7179	-5.2936	-1.5135	-3.4095	-4.2115	-3.2629	-3.5071	-2.608	-10.351	-9.5405	-0.59874	-1.5066	-1.5798	-3.247	-2.4985	-5.8501	-3.3557	-4.2987	-5.6174	-3.9383	-3.5372	-3.3056	-0.66981	-7.3783	-6.1772	0.84367	-2.6769	-7.1099	-4.6247	-2.1215	-5.2661	-3.9901	-0.10578	1.608	-6.3185	-4.3398	-4.2063	-1.2067	-1.2392	-1.7673	-0.37734	-1.8366	0.66274
11.154	9.3808	8.4233	16.082	7.1219	5.3643	7.7696	8.3689	2.311	7.9155	4.7113	4.3009	9.3794	8.644	6.288	7.2637	9.2478	11.694	6.3292	5.8488	9.7371	7.6548	9.5407	7.2839	10.472	8.5717	11.977	5.4864	0.11977	11.057	4.9094	11.031	8.5067	8.2865	11.861	3.3491	7.8892	8.4144	1.3084	3.6094	11.847	13.15	7.0749	-3.2934	10.421	5.9529	10.008	7.2317	10.278	7.8593
-8.0476	-13.992	-8.0832	-7.1034	-14.323	-12.419	-11.113	-14.928	-14.323	-8.3208	-11.978	-5.1163	-8.8349	-12.942	-3.2064	-10.681	0.12551	-8.6366	-12.819	-7.8798	-14.075	-14.671	-18.907	-11.2	-10.194	-9.6167	-13.429	-12.443	-10.983	-7.1241	-17.427	-15.322	-15.159	-10.829	-8.963	-7.8291	-14.334	-10.894	-11.9	-8.8746	-11.06	-10.538	-8.6156	-8.9509	-12.03	-16.934	-13.086	-8.8461	-9.6092	-17.473
-21.6	-7.9951	-7.6259	-15.633	-9.0371	-9.3932	-19.527	-10.957	-15.63	-15.149	-10.815	-9.8634	-17.88	-11.126	-9.7874	-10.833	-7.3557	-9.1088	-13.765	-12.08	-12.134	-11.402	-16.624	-11.527	-14.521	-9.9821	-13.428	-16.963	-16.991	-6.0602	-13.33	-9.3672	-9.8131	-11.324	-20.73	-9.7291	-15.264	-9.4358	-12.932	-13.79	-15.852	-17.154	-10.721	-12.43	-14.317	-15.789	-12.849	-20.32	-15.841	-9.8301
8.8347	0.33416	1.3197	0.045235	6.083	2.629	4.3049	-4.4618	3.7119	-2.1431	-2.8251	5.8726	1.9157	0.087579	-0.72035	4.4831	1.856	-3.967	1.4222	0.972	5.2509	2.6884	-2.5508	0.39194	1.2507	-1.6879	-0.069499	3.7555	1.0515	1.8108	-0.15421	4.5745	-0.51408	1.3573	0.76919	7.5093	-3.6057	2.7368	5.5051	-0.44357	-0.22311	-0.59253	-0.40255	3.704	-0.28001	6.8185	4.1587	4.6065	-2.2244	-0.82792
-8.16	-13.176	-14.972	-8.0844	-6.7836	-9.485	-9.7459	-6.3943	-7.5105	-9.2178	-9.7197	-7.2551	-9.2486	-10.949	-6.7644	-7.608	-11.874	-12.474	-2.8379	-10.207	-2.7221	-12.39	-0.93457	-6.1055	-5.0136	-11.964	-11.757	-4.0508	-7.1672	-8.7959	-1.4446	-10.715	-3.9821	-9.3192	-11.759	-3.1785	-10.731	-9.8734	-9.7073	-2.5088	-7.5815	-12.94	-6.6728	-5.1148	-2.909	-11.324	-12.049	-10.602	-14.806	-7.5421
9.0858	14.348	8.5857	14.251	11.158	8.9309	7.22	10.153	4.2888	2.3262	10.499	1.8243	10.888	8.4945	6.3957	8.8163	9.8536	5.7062	9.0152	11.176	14.034	13	6.5902	5.1242	7.8591	10.749	11.373	5.3414	13.024	5.2498	16.192	9.9098	1.7592	8.1625	8.7689	10.925	11.66	11.541	12.108	12.586	10.347	9.1226	8.1731	7.5888	11.806	7.3389	6.6557	12.557	7.2096	9.7964
-4.3371	-2.2792	-4.666	-1.2233	-7.2013	-7.3485	-5.5199	0.76896	-3.7886	-9.4642	-5.316	-0.61287	-3.563	-3.5778	-7.4483	-1.9338	1.2689	-9.0132	-7.4122	-2.8576	-5.208	-2.6672	-7.8156	0.009871	-5.5663	-6.6987	-4.7558	-4.0862	0.92587	-1.5692	-6.5645	-7.2613	-9.2815	-1.964	-1.5629	-3.4579	-7.7947	-3.5477	-2.8626	-10.033	-5.8319	-4.1987	-5.561	-4.5896	-2.5709	-2.0632	0.15685	1.3848	-6.8554	4.6972
-13.313	-13.471	-11.521	-9.23	-11.54	-13.576	-12.919	-7.7447	-8.3512	-16.276	-14.673	-13.004	-12.513	-14.59	-11.064	-14.296	-11.828	-8.5873	-17.659	-15.344	-15.644	-12.397	-12.818	-10.722	-11.095	-21.423	-14.315	-10.932	-10.93	-15.752	-20.616	-14.707	-10.883	-16.66	-14.231	-14.855	-13.129	-13.437	-13.637	-14.174	-15.886	-17.784	-11.085	-9.1207	-11.194	-9.8304	-20.798	-14.45	-14.349	-12.246
-10.273	-7.1409	-8.8682	-8.6032	-9.459	-14.763	-7.5472	-15.715	-2.8321	-16.23	-9.7593	-6.8308	-13.494	-4.882	-5.4325	-16.535	-7.9417	-9.9675	-9.3049	-8.7067	-12.247	-12.48	-12.146	-9.7495	-15.662	-6.4374	-15.488	-4.6026	-3.7253	-6.4588	-13.699	-15.145	-6.5487	-5.9182	-11.976	-14.434	-6.956	-9.8881	-16.748	-8.1018	-17.498	-9.7915	-8.1829	-8.8757	-9.0774	-11.651	-2.8102	-14.515	-7.9718	-11.395
-8.9067	-16.259	-11.434	-9.2848	-9.1486	-2.2209	-5.5901	-14.125	-4.6751	-3.4079	-9.4147	-10.032	-3.4408	-5.093	-3.3082	-4.1041	-8.7387	-8.86	-6.4125	0.32182	-11.4	-7.8116	-6.2324	-4.718	-7.2569	-7.1626	-7.3741	-7.9425	-13.554	-6.4772	-5.752	-15.457	-14.539	-8.3557	-3.2169	-4.3929	-12.078	-11.173	-10.175	-13.422	-7.8329	-8.3461	-7.8164	-3.8908	-9.0487	-6.4302	-4.6756	-4.7542	-12.718	-0.12513
13.265	2.9568	7.2871	-2.0303	1.3228	13.253	4.0197	2.3862	3.8459	3.2216	6.2044	8.2754	6.0742	-4.0706	5.3886	4.6394	6.3241	3.3841	-1.2178	1.4638	4.7817	3.0739	4.9193	4.2592	2.5369	9.0972	0.2854	9.2966	6.6395	1.0386	3.0836	11.383	9.3388	11.699	8.3111	3.2893	3.8268	-1.7541	3.6921	1.4037	2.7979	3.1611	7.9909	4.4617	7.9109	-0.35585	7.7113	2.8269	5.7534	0.81901
-3.9663	-0.87915	1.4755	-0.75558	1.0494	5.051	7.2173	4.8481	1.9756	3.0593	1.3142	-3.26	2.9288	6.0384	-0.41403	3.3949	-2.9817	-0.19654	-0.20829	2.5698	7.7576	7.2647	6.0872	-0.53121	0.14049	-2.2336	-5.555	2.8563	3.6553	2.0593	1.9762	1.4313	0.45016	-1.8085	-0.83855	-2.1645	0.55498	5.585	5.0811	4.0773	4.7857	3.4814	-4.122	5.1217	-1.0882	4.6341	-1.2166	-2.7272	4.4584	-2.3921
-6.0214	-14.287	-17.854	-11.55	-21.153	-16.936	-8.9879	-18.083	-18.281	-17.819	-7.3188	-8.8964	-12.624	-9.6189	-17.462	-21.248	-13.602	-20.693	-4.7822	-12.753	-14.914	-8.0057	-13.993	-18.804	-9.8209	-7.2505	-17.858	-12.637	-13.697	-20.25	-16.094	-13.311	-7.0288	-15.723	-10.009	-18.286	-17.741	-8.5472	-13.677	-20.732	-10.699	-11.71	-13.606	-9.98	-9.2549	-9.4959	-10.423	-12.569	-11.403	-15.025
-3.6703	-5.9256	1.8558	0.70729	-1.8623	-5.5712	-3.428	0.54765	0.56549	-0.082468	1.1446	-0.70192	0.21194	1.8405	2.9621	0.12866	4.3412	-6.6841	-1.4117	-4.4233	4.8537	-3.1443	-1.9043	1.1142	6.3711	2.3276	2.7641	-3.6435	0.51349	9.1266	0.33345	-3.9829	-3.7478	-1.5871	12.055	1.9156	0.37568	0.9119	2.5707	-3.7318	-2.4955	-0.34156	2.2289	-3.3405	-2.6836	-4.8933	2.0522	0.74009	-6.4008	-4.7538
-3.8505	2.675	1.1824	-4.1267	-1.7639	-1.752	-3.9445	-9.0765	-8.5586	-4.4348	-10.086	-5.755	-3.0873	-0.2544	-4.9448	-0.017179	-0.79593	-2.0084	-7.8552	-3.5297	-4.2427	0.61756	-2.0819	-9.6242	4.8347	-6.9395	0.96988	-5.8459	2.21	4.3024	1.4024	-4.704	-5.5654	-2.9217	-3.4899	-1.0666	-3.519	-2.5655	-4.0547	-5.0593	4.6664	1.4637	-0.96392	-8.0032	-6.7589	-6.0603	-6.1225	-0.28877	-3.1646	-3.6311
-10.385	-6.7834	-9.1567	-6.229	-3.5219	-12.042	-10.436	-10.369	-14.834	-12.957	-11.56	-11.753	-5.7161	-15.008	-4.9234	-14.479	-4.5478	-8.6328	-10.969	-10.337	-7.5265	-8.6405	-12.213	-7.5926	-5.8556	-9.162	-14.345	-8.9377	-5.8652	-12.055	-12.248	-15.758	-7.9288	-1.3202	-8.34	-13.651	-10.035	-5.1027	-3.2796	-4.2261	-7.0759	-11.918	-11.998	-11.391	-8.7109	-3.1988	-6.8149	-8.875	-13.821	-8.647
5.233	6.7703	13.034	8.6044	5.4229	8.1689	10.583	9.8773	12.819	12.595	7.8323	9.4189	8.4027	6.8398	12.644	14.07	10.607	17.673	15.212	8.4036	12.078	17.951	7.1505	10.348	14.729	10.744	13.816	10.412	12.545	7.5842	9.1675	2.4651	10.641	5.1463	3.8866	8.1513	10.097	5.0861	4.9446	10.222	6.2335	14.208	11.675	10.226	7.8237	10.069	9.0164	15.914	14.246	7.4024
-2.881	0.64759	6.7863	-0.82678	-4.7048	-0.25872	-2.8706	-0.4393	0.16797	0.079033	-1.3455	-7.2277	-3.4134	-6.1307	-3.8432	-1.9055	3.3346	0.63555	-2.9449	-0.97722	-5.3863	2.0754	-3.5532	-2.0002	-2.2917	0.28649	-5.5121	5.9656	0.46697	0.98543	-2.2793	4.0837	-1.5368	-3.0838	-1.5193	-3.9878	3.099	-3.0605	2.9628	-5.5	-3.1338	-3.0962	0.51961	-1.7601	-2.9565	3.8881	0.5434	4.7581	2.048	0.40067
-4.0396	-1.55	0.84217	-1.4968	3.9096	1.5196	0.10044	-3.3441	-4.1595	4.9198	-6.0256	-5.3059	3.6025	-2.8283	0.40909	1.2644	4.9312	-2.0838	1.3238	1.9085	-4.9762	-1.1893	2.7796	-4.7981	-0.34664	1.3507	-3.8123	1.733	-4.3672	7.182	3.536	1.8166	-0.45189	0.10228	-4.0601	1.0574	-1.1081	-0.55708	-1.0962	3.196	-3.5472	-1.9885	0.1322	-3.818	4.9176	0.63098	-3.4923	6.6454	1.3285	-0.72413
-16.869	-7.0448	-4.2788	-13.278	-12.077	-9.0638	-13.492	-7.0933	-13.346	-13.9	-7.1754	-15.427	-11.736	-15.075	-11.109	-7.9228	-8.4003	-4.586	-12.525	-6.6229	-12.886	-14.519	-9.1185	-0.29318	-9.0987	-14.121	-16.042	-14.312	-0.7217	-11.033	-8.8625	-10.532	-8.2813	-15.238	-10.978	-10.445	-8.7689	-7.5665	-23.004	-6.5222	-12.091	-16.191	-19.502	-2.2104	-10.136	-11.298	-7.6708	-11.791	-8.8345	-8.9532
12.225	9.072	3.9825	11.52	-0.64972	11.042	2.1601	7.0311	9.8164	14.583	-0.12452	4.1956	5.8205	-6.0197	6.757	8.1219	12.141	3.9488	-0.030011	0.61445	1.3365	5.0051	2.0344	-0.66165	3.7789	3.7205	2.9135	11.547	3.4555	3.415	1.9638	6.4098	1.8089	4.017	5.9568	7.1148	4.745	9.0687	-2.7814	5.6857	8.5092	4.2243	-0.68503	4.5781	4.3606	1.8268	6.4569	4.5998	-0.76426	12.271
3.6789	-3.8197	0.36613	-4.5911	-1.3692	-7.7136	-1.1629	-3.8798	-3.4803	-2.1524	-3.9248	1.7611	7.1405	-0.20268	-8.3713	0.27704	2.355	0.42193	0.53848	-3.624	-1.1477	-2.4015	-1.8134	-2.6097	3.3269	0.84763	0.96438	-4.772	-6.995	0.36843	-8.1899	-4.6324	0.43988	-3.1456	-3.6393	-3.8883	1.9826	-0.074079	-1.3527	-1.7184	1.1496	-1.0625	0.68453	-1.5879	-2.8717	3.6181	-3.1755	1.1952	0.58905	2.948
-9.003	-17.589	-17.341	-7.532	-15.644	-17.608	-15.841	-12.598	-18.794	-22.81	-12.764	-14.4	-12.898	-6.717	-12.691	-22.84	-13.045	-11.764	-7.7587	-15.171	-19.479	-18.009	-13.911	-11.718	-11.652	-14.6	-14.85	-9.6754	-11.859	-14.153	-12.841	-15.907	-14.981	-16.701	-16.92	-12.349	-15.152	-9.7833	-9.7318	-20.286	-19.104	-21.598	-13.551	-12.769	-13.146	-14.134	-14.719	-18.771	-14.017	-14.182
-11.943	-7.0174	-14.065	-13.215	-15.527	-5.4698	-8.9488	-8.4161	-5.6472	-9.3182	-12.258	-9.2008	-9.3863	-14.909	-14.1	-3.6478	-16.183	-8.5754	-10.521	-10.268	-9.6739	-18.48	-5.1304	-11.72	-12.444	-7.9844	-15.523	-5.9703	-7.3057	-17.087	-9.5115	-8.9669	-12.844	-9.3229	-4.1393	-7.448	-8.6722	-13.719	-9.8941	-16.81	-14.211	-12.985	-9.1696	-5.5379	-11.059	-12.577	-6.2852	-8.5353	-14.681	-11.85
-0.52015	9.8344	-3.2098	-1.9395	-1.3136	2.3154	-3.4415	-3.7229	2.7583	-4.2952	-4.0858	-0.50277	-3.837	-2.1684	-1.1239	-3.2108	-1.3631	-5.5787	0.016833	4.1461	-0.58661	3.3608	4.216	-7.2378	-6.0762	-6.9646	-0.31377	3.5742	4.6804	-0.47024	-0.66669	3.5246	-1.5088	-3.3709	-0.71601	0.88565	-5.7522	-3.3282	-3.776	-0.32828	-1.4996	-1.6946	3.5709	-2.5816	-8.9766	-7.7122	0.34049	-3.2055	0.6263	-3.2263
2.6564	3.4081	-8.0197	-4.6175	-0.11723	1.2052	-5.8119	6.7641	3.4878	-1.5578	-3.6283	1.7093	2.9323	-1.4282	2.5319	-0.14095	-4.1185	-1.4293	2.1704	2.4041	2.8223	1.4728	-4.6569	-1.0871	-2.4929	5.2057	-4.8031	-1.2016	-3.0331	-2.2678	-5.969	7.5073	10.983	6.6047	0.042348	-3.6999	5.491	-1.5609	3.7811	6.2893	0.18532	-7.9585	1.7816	1.5802	-10.301	-0.75974	-1.4797	4.6104	-1.026	0.11412
-12.065	-7.7935	-18.487	-13.231	-10.789	-10.842	-15.649	-14.736	-10.019	-13.767	-11.95	-11.111	-8.7472	-12.415	-8.035	-13.169	-8.349	-7.7209	-15.649	-12.897	-7.7926	-15.81	-11.22	-15.124	-19.987	-17.472	-14.992	-13.116	-16.207	-8.9403	-9.2579	-18.232	-8.7962	-17.16	-14.118	-15.046	-11.616	-9.6954	-17.671	-16.56	-18.161	-13.454	-10.386	-10.501	-14.221	-12.806	-13.248	-13.387	-17.857	-14.881
-19.501	-14.057	-22.016	-21.554	-17.703	-21.247	-23.053	-18.57	-15.231	-20.747	-25.494	-12.863	-21.812	-19.281	-26.793	-22.319	-23.57	-22.958	-21.542	-15.875	-22.243	-18.713	-19.665	-20.848	-22.46	-20.159	-24.78	-18.223	-16.321	-23.568	-18.143	-21.105	-28.095	-22.824	-26.068	-22.261	-26.2	-28.727	-20.588	-23.41	-22.011	-20.998	-19.887	-26.805	-23.094	-22.084	-25.193	-23.083	-24.068	-13.585
-6.1348	2.3486	0.025623	-4.3217	0.38743	3.2472	4.5834	-2.9136	-2.5841	-1.4455	0.44997	-5.8267	-0.0074561	-4.8564	-1.961	6.1555	-1.5259	2.4019	1.5291	-0.83601	-5.5281	0.69156	0.65985	-1.4846	1.5967	-5.0434	-2.4329	3.448	4.5826	-4.2765	-0.41918	-1.347	2.576	3.7731	-1.9649	-1.6626	-4.3089	-5.6962	-6.1665	0.80634	-4.0201	0.14129	-2.82	0.60453	-2.3039	2.6369	0.15473	-0.1625	-0.65797	-3.6972
3.9268	-0.22241	1.7197	-3.3084	1.6028	3.1199	-0.4431	-3.2335	2.2564	0.30465	7.5894	1.2159	2.4849	-6.2581	-0.8622	-2.5543	-1.0174	1.792	-0.6132	3.419	1.3123	-1.3511	-11.325	-2.0311	0.30376	-0.55129	1.733	4.1155	3.0752	6.8194	-3.1668	-0.56989	-4.098	1.1448	0.99482	4.1138	-1.4706	-4.5474	2.2619	-3.4601	1.3386	-0.74065	-3.2975	-1.5768	-2.5302	2.6473	0.34693	3.7574	0.48508	-0.79899
-3.9496	0.28348	-6.5809	-7.0807	-6.6335	-8.6117	-2.8913	-6.2485	-4.7107	-7.9394	-12.035	-5.8623	-10.736	-9.0619	-10.208	-12.843	1.3446	-2.0144	-4.4368	1.4701	-3.1413	-5.1333	-4.8477	-5.6804	0.17276	-3.561	-6.7594	-5.3153	-5.6561	-2.5894	-10.969	-7.9339	-5.6382	-7.1105	-8.5101	-6.5109	-6.2576	-9.0745	-7.6206	-9.0921	-8.1494	-4.298	-1.449	-2.7023	-10.481	-0.68138	-0.21951	-6.6711	-6.5486	-3.9279
-14.113	-17.641	-21.115	-20.417	-25.038	-23.379	-18.849	-30.154	-18.381	-22.104	-19.521	-22.854	-22.915	-20.623	-20.425	-26.682	-25.51	-19.258	-24.259	-25.214	-18.221	-24.47	-21.306	-14.608	-18.26	-16.374	-17.39	-24.111	-21.947	-29.038	-18.174	-19.752	-24.756	-18.573	-24.723	-20.726	-18.904	-21.496	-26.962	-17.313	-27.755	-20.083	-16.093	-23.077	-18.878	-22.222	-14.245	-24.544	-23.152	-18.56
-9.5331	-7.1328	-1.503	-7.2669	-8.4429	-2.165	-1.3236	-2.1457	-0.14282	0.25933	-4.2964	-0.329	-1.3666	-9.0817	-1.3585	4.1073	-3.1421	-5.5388	-4.4101	-9.7269	7.1416	1.0214	-2.3317	-5.4251	1.603	5.8796	-7.5888	-2.9327	-5.411	-2.3089	-3.8019	-4.1223	0.46619	2.6992	-5.5314	-1.7075	-5.7218	-7.7732	-5.1962	-6.6862	-2.0556	-4.469	-4.2611	-1.3267	1.4423	-3.105	-2.0274	2.5941	-5.5982	-3.5555
9.4763	6.338	9.6247	4.5205	3.5409	0.81678	3.6212	3.6423	7.7201	5.3754	8.1977	10.101	5.2511	6.7089	9.045	5.9258	6.5434	10.675	8.7476	8.5009	2.9618	2.2839	7.7283	-3.5633	7.209	4.1149	6.0353	-1.2748	7.2858	5.0818	1.8443	0.48938	6.1882	3.0276	4.1341	6.5923	7.6918	4.1873	-2.2243	5.7963	7.4043	5.0142	1.6857	4.787	4.2734	-3.4472	-0.36349	4.1303	8.1158	1.6256
-14.568	-12.81	-13.129	-14.659	-13.809	-14.138	-14.466	-9.1685	-13.682	-18.407	-20.348	-7.2078	-16.597	-16.832	-16.237	-13.467	-10.213	-15.075	-15.228	-14.565	-20.839	-14.839	-15.698	-17.018	-20.109	-20.535	-10.873	-16.478	-16.49	-16.371	-12.066	-9.4863	-16.107	-24.777	-18.657	-13.783	-15.795	-14.53	-15.343	-15.252	-13.865	-6.7889	-16.038	-15.618	-13.172	-14.023	-17.949	-12.139	-8.0494	-17.42
4.0519	7.5984	7.6216	7.3092	10.757	5.4413	10.114	5.3989	6.7274	10.546	1.2514	10.177	14.425	0.36133	5.1526	8.9241	3.7667	6.3384	10.485	8.9798	4.4549	6.3447	9.9878	10.952	7.4243	8.9087	10.119	5.9513	17.994	9.893	9.6801	9.3949	6.9499	6.7009	14.478	7.2335	12.433	12.915	9.3947	7.5401	5.7378	9.4864	12.361	4.0093	2.0417	8.7159	12.702	10.06	-1.7954	10.215
-4.0977	-10.469	-7.7337	-8.496	-8.5344	-9.6575	-8.4367	-4.8422	-1.4033	-1.5431	-6.0123	-8.1285	-10.317	-3.7012	0.86851	-9.9921	-8.2086	-8.7171	-5.8808	-4.2507	-0.2735	-5.8867	-4.7292	-1.1741	-5.2182	-6.3157	-7.5064	-4.39	-3.8729	-8.4583	-10.806	-3.8166	-8.2022	-2.9649	-11.248	-6.8554	-4.1117	-7.6155	1.2495	-6.701	-3.1194	-14.115	-3.2341	-2.2859	-1.0697	-5.8111	-10.476	-6.2982	-9.968	-9.753
0.79104	5.3714	1.2542	-3.8753	-1.725	1.5885	-2.5794	4.9196	-9.6891	0.30502	-0.2327	-2.6237	12.706	7.1323	4.2216	-1.3641	-0.2657	-1.3635	3.6054	-4.0445	5.0886	1.7559	-3.0973	-5.2491	-4.0369	5.5941	1.533	-6.666	6.3989	7.6059	-6.8546	2.1755	-3.2269	4.8675	-1.2187	0.26941	4.8726	-0.6316	0.74473	4.4185	2.4512	-1.206	-8.7994	0.81183	1.9571	3.8719	-1.5146	1.4991	-0.79136	1.789
-5.8279	-1.3784	0.89429	-3.7736	1.2124	-0.42364	-6.7217	-6.3557	-7.3846	3.2292	-2.6391	0.22842	0.49866	-9.463	-2.0867	3.95	-4.9645	0.81264	-3.2564	-5.1355	-4.7334	-2.336	-7.0995	1.2275	-3.9039	0.43806	-1.6963	-3.9036	3.797	0.37388	3.2263	-3.9388	1.4709	-3.0346	-2.0357	2.5911	-7.659	-0.010735	1.4355	-3.3357	-5.0922	-6.6359	-4.9148	1.5766	1.2968	-6.6377	-4.3283	-1.3881	-3.5264	-0.94494
3.9841	0.31089	-1.2465	2.2419	1.977	3.0761	-5.3695	-6.6048	0.25321	-0.49628	-1.1247	-3.6854	-4.1713	-0.39758	0.18962	-0.026086	-1.5498	-2.5648	-4.0734	2.3744	0.67643	-2.7899	-4.9658	3.2366	-9.9859	-6.5741	0.029011	-1.9572	-3.2432	-4.2919	-7.8405	-3.2424	4.6396	-2.4076	0.57139	0.77641	-0.92102	-3.8245	-1.2701	0.64491	2.4704	1.3288	-3.8767	3.1511	-7.3963	-4.0821	-9.7536	-6.5185	-1.3468	-3.4168
3.663	4.7501	3.1433	9.1164	0.32264	2.2424	-0.090885	7.0924	4.6716	8.3971	-0.50887	4.8457	3.8056	12.953	9.4463	6.0926	7.59	5.7851	15.13	3.161	6.7303	10.832	10.126	4.645	8.7251	7.252	1.7793	4.9457	5.0138	13.582	-0.34313	4.3542	9.23	12.148	7.6527	5.5429	6.1973	2.0744	2.0722	-2.8272	3.7415	2.9775	8.7016	8.059	6.2058	2.0388	9.9174	7.239	1.6151	9.5752
-6.2787	-3.724	-1.9481	-4.9689	-6.6752	-0.41147	-3.6809	-3.7417	-3.2527	-6.4861	-4.4717	-0.78403	0.79447	-0.5646	1.4529	-8.6489	-2.8772	-0.092131	-5.6666	-5.3591	-4.83	3.021	-0.62563	1.5209	2.8792	-7.0231	1.8354	-6.0478	2.9847	-7.3988	0.63856	2.2579	2.941	-7.1903	2.0913	-1.9043	-0.23956	1.6448	0.028624	0.41831	-0.70368	-1.6836	-1.9306	-1.0125	0.029532	-6.8569	-6.3188	-5.3636	-5.5287	3.0392
-13.582	-10.772	-14.563	-13.292	-16.211	-17.236	-20.94	-18.833	-15.633	-17.535	-15.078	-17.1	-4.4449	-10.974	-15.85	-16.787	-13.401	-12.891	-17.245	-8.6906	-20.079	-18.034	-19.09	-12.246	-18.466	-14.537	-18.806	-16.915	-20.275	-13.906	-14.45	-18.3	-16.691	-6.5636	-10.044	-17.779	-14.253	-14.182	-15.45	-12.073	-13.533	-20.199	-19.414	-18.574	-24.362	-13.92	-16.136	-14.845	-14.708	-17.509
-12.055	-8.161	-10.063	-13.42	-14.422	-13.456	-8.2057	-11.727	-10.473	-14.375	-8.4418	-4.8437	-15.305	-13.505	-9.5263	-11.09	-7.1897	-4.0863	-11.776	-6.8677	-10.334	-15.285	-9.6717	-15.763	-15.633	-9.9603	-15.528	-17.953	-9.2185	-5.4336	-13.132	-9.767	-8.4754	-9.0542	-12.986	-15.855	-10.476	-11.255	-7.9595	-12.264	-6.1924	-7.7868	-6.2744	-5.8257	-9.9677	-6.1256	-12.33	-11.398	-10.011	-10.571
-10.992	-14.546	-14.528	-11.372	-6.4211	-12.95	-17.032	-13.42	-9.0572	-6.9167	-14.584	-12.186	-13.566	-12.388	-11.365	-13.24	-15.672	-10.833	-11.907	-3.2883	-11.936	-12.221	-10.703	-10.06	-15.588	-5.762	-14.911	-6.5685	-12.243	-10.026	-11.394	-12.107	-16.473	-10.179	-11.417	-15.247	-9.8648	-2.431	-20.342	-15.348	-14.635	-8.547	-8.0084	-13.169	-9.124	-13.883	-11.78	-13.35	-12.444	-11.788
-16.187	-9.9708	-12.211	-9.0324	-6.9268	-12.207	-10.198	-15.185	-17.329	-13.189	-12.985	-17.341	-12.48	-20.487	-17.282	-17.181	-10.055	-8.6396	-19.366	-9.418	-13.904	-15.336	-12.295	-16.406	-16.865	-15.707	-13.949	-13.257	-14.501	-12.602	-14.081	-15.258	-10.368	-8.8883	-13.207	-16.46	-16.906	-13.613	-14.227	-19.226	-19.636	-24.499	-17.598	-13.89	-10.838	-10.664	-12.682	-13.516	-7.2342	-16.474
-8.0518	-0.41255	3.8536	-5.7578	-0.89246	0.45074	1.4573	2.5136	-4.7465	2.8263	-9.9652	2.6785	2.9466	1.5145	9.9394	0.29046	-5.3306	-4.9218	0.5292	2.1519	4.6173	-4.283	-2.3674	1.992	-4.7385	-4.8522	3.8108	1.7887	0.599	-4.7457	-0.024984	-1.0712	3.8191	-4.4889	-6.7501	2.5155	1.5627	-2.1249	-0.097346	1.089	-0.050277	-2.8442	-0.96871	-6.7566	-0.42531	-2.1936	-4.1105	14.787	-0.994	-2.1506
2.2701	0.80137	1.0802	5.9278	1.4389	-7.1916	-0.19666	2.4374	-2.7115	-9.2188	0.68593	-3.4684	0.45817	-4.652	-0.21185	0.40151	0.77895	1.2272	0.50026	1.1213	-2.3357	-4.5631	0.79053	-3.2787	-1.4449	-3.103	0.53623	0.058734	-1.5602	3.4943	0.43395	2.2982	-3.7556	-0.16685	-0.89969	-0.10128	-1.1308	-4.2044	-0.54631	-6.2676	0.42533	4.6672	5.844	7.1309	-1.8588	0.51805	1.2899	-3.1082	-9.4067	-0.55119
2.7977	0.79711	1.3475	9.0666	-3.9689	4.3551	-5.3019	0.43782	0.21134	-5.1734	-3.441	-0.50598	4.8256	-0.8143	-4.2364	-2.4902	2.0806	3.4167	-1.6262	-0.17148	-0.89865	-6.1003	1.7423	2.0374	0.89505	5.6101	3.8531	-0.18846	3.3539	2.8148	9.7486	1.8915	1.6912	5.8488	0.49032	3.6811	1.6294	-0.10461	0.65166	7.7298	5.306	-4.0362	7.3324	6.6021	9.1455	3.6682	1.1235	4.7871	-1.4478	3.4917
-13.356	-13.62	-14.727	-7.7047	-7.9237	-3.6765	-9.5844	-11.758	-17.071	-8.0122	-11.533	-9.5276	-7.7435	-12.389	-12.353	-13.877	-4.0403	-6.9515	-3.1817	-9.5582	-10.053	-11.991	-9.2571	-8.1918	-7.6913	-12.166	-11.198	-11.952	-8.5976	-7.987	-8.5077	-12.325	-8.6955	-3.1723	-10.283	-10.103	-14.66	-14.68	-11.5	-13.841	-14.043	-10.499	-11.178	-9.1953	-7.9408	-10.476	-6.416	-7.3139	-11.555	-4.8244
-2.7241	4.4828	-0.4772	-6.7932	3.305	-5.7355	-0.20284	0.3513	-9.5032	-0.82955	4.3817	-0.84478	4.1179	1.2105	-1.2391	-4.6705	1.1552	0.12289	4.352	-2.2028	-3.7623	5.3853	-1.8684	-0.75437	1.8189	-3.3897	-3.1434	0.24779	-4.2264	-8.8903	-3.1997	-2.7795	-3.3897	0.88588	-3.8001	-2.9611	-5.3394	-0.78459	-4.7693	4.3	0.97993	-0.66471	4.3317	-1.5793	0.51478	-7.3927	-4.4329	-3.3274	-5.3186	3.37
-17.114	-10.102	-15.897	-14.866	-11.68	-16.007	-10.079	-12.588	-13.148	-12.135	-14.75	-11.141	-16.503	-9.5954	-16.139	-13.772	-15.838	-8.3944	-10.144	-12.897	-15.183	-5.4493	-12.679	-13.879	-9.6258	-13.945	-20.572	-11.128	-9.0431	-15.556	-12.312	-17.177	-13.523	-12.979	-9.4411	-12.568	-9.6882	-14.415	-15.4	-9.6251	-13.376	-11.522	-10.434	-17.813	-18.931	-9.3466	-12.458	-10.152	-9.8266	-9.9873
0.54068	-8.7426	-0.48373	-6.2749	4.3322	3.2417	-2.7923	-2.8305	2.8019	0.11793	-3.0855	-1.5393	-3.8778	-10.005	-4.5885	-5.2555	-0.42645	4.4674	-9.7898	-4.4041	1.4638	-1.7273	-9.8201	-7.8625	-4.3726	-7.3594	-0.29452	-4.209	-5.1708	-3.3679	-1.6455	3.9351	5.7724	-6.5328	-12.009	-8.1615	-2.2802	-3.789	-2.7379	-3.1462	-2.5691	0.10939	-5.5557	-10.626	-3.3204	1.2745	2.9966	-1.7042	-3.9538	-3.333
-8.2919	-10.17	-15.876	-15.412	-11.236	-15.802	-15.781	-11.95	-10.687	-8.5953	-4.487	-6.8096	-9.9667	-13.367	-11.6	-14.851	-16.045	-12.71	-18.954	-10.92	-17.61	-5.1264	-16.879	-14.343	-10.722	-12.237	-15.937	-14.36	-15.812	-11.633	-7.3665	-9.7267	-11.379	-17.44	-10.531	-13.915	-16.088	-15.783	-19.272	-10.022	-6.7938	-14.937	-12.147	-6.8475	-15.669	-12.24	-13.864	-15.617	-14.06	-17.076
1.1694	7.8547	4.0262	7.0897	-4.2292	3.4423	7.9463	5.156	6.1842	0.84136	-3.7771	2.5005	7.2216	-3.7268	1.2889	0.3701	-0.5812	5.3237	0.68554	7.1233	6.4122	-1.9451	3.0102	-4.3796	2.4719	2.6187	3.9286	-3.3012	-0.089247	10.88	0.89647	3.906	-0.99511	2.3725	-0.43082	0.073804	3.3374	7.3371	4.7682	1.8793	-1.661	-1.1037	8.128	1.0002	1.6189	3.7469	1.7751	0.94326	6.3117	1.5972
-9.2239	-0.15873	1.8271	-0.62549	-4.6877	-6.9271	-10.248	-1.8812	-7.8406	0.22531	-1.2438	-5.0337	-5.8847	-6.0161	-2.7325	-2.6918	-2.9959	-2.4889	-8.8942	-3.0974	-3.9011	-1.0692	-3.4209	-4.6372	-0.25385	-1.4986	3.1763	-9.8394	-4.897	-2.947	-4.0921	-5.8215	-4.0767	-0.39487	-4.4835	-0.66025	-4.5442	-5.0094	-9.3577	3.5306	-1.4596	-4.1254	-6.6619	-4.7501	-3.0666	-0.28753	-2.0357	-3.9983	-2.571	-7.0959
4.7713	5.1706	1.8362	-2.062	0.78936	10.772	2.3003	6.186	-3.032	8.3827	5.2665	6.5163	-0.21491	-4.0717	7.7659	3.4876	2.2823	9.1766	-0.25515	5.2841	1.593	3.9484	2.2042	4.0709	2.847	4.9486	0.42748	5.1585	3.263	0.93852	1.9532	5.2959	1.4892	8.2037	0.98407	9.1107	8.9686	0.24792	-3.6779	1.6693	4.273	8.919	4.718	6.5558	5.8372	5.8965	6.2386	5.1514	1.8705	-0.74127
-1.0025	-6.2095	-4.3085	0.17061	-6.1106	-1.2127	1.4871	-3.5351	-4.1949	-3.6253	0.825	-1.1043	0.38472	-5.9169	-3.5312	-1.0267	-0.3711	-2.6105	2.1336	-0.46174	-5.9316	-5.7535	-1.8025	-6.8623	-6.0623	7.753	-1.0481	-2.7038	-6.3311	-0.69168	-10.716	-1.6759	-1.647	-2.4465	1.0516	-1.3222	10.736	-1.357	6.4319	-0.61416	-1.9527	2.8334	-1.621	4.6126	1.0264	1.3886	-6.3063	-1.544	-5.0315	-2.8016
5.6557	5.0203	-2.093	0.30286	5.0321	10.157	5.3748	3.5272	1.945	5.3786	1.4582	4.3537	4.0326	2.6932	9.3897	6.2958	4.9974	0.37463	1.1385	7.0343	7.4152	6.566	6.1148	1.3422	0.61012	2.388	5.062	0.48694	-2.1651	1.0443	-0.42084	-1.053	5.0519	4.3492	0.053216	5.9501	4.6224	3.1101	4.9806	-1.8395	0.2375	4.4737	3.6307	1.9025	7.4747	-3.0486	6.4768	2.2021	1.0089	-2.1652
-11.369	-7.3468	-3.8142	-5.5219	-12.094	-10.011	-11.631	-8.3434	-12.954	-15.091	-16.907	-15.529	-7.0909	-11.267	-11.767	-9.8394	-15.775	-9.628	0.31195	-17.477	-14.08	-12.977	-9.8088	-13.104	-11.355	-8.2706	-13.327	-4.4325	-5.7408	-9.1066	-13.036	-7.6789	-11.384	-10.837	-13.809	-11.048	-2.8842	-1.7151	-7.6669	-14.229	-7.622	-11.235	0.59672	-13.758	-12.708	-8.9259	-12.234	-8.7643	-13.864	-10.27
-19.208	-20.782	-30.387	-20.069	-21.857	-28.246	-23.111	-28.278	-24.08	-23.121	-18.038	-21.933	-21.983	-27.281	-16.937	-14.445	-22.422	-15.119	-23.752	-28.556	-17.255	-24.783	-30.763	-19.78	-22.935	-27.057	-13.28	-32.822	-12.875	-15.839	-21.995	-23.824	-30.765	-16.458	-21.278	-20.11	-26.394	-19.778	-17.579	-26.379	-18.571	-21.924	-22.603	-23.395	-19.423	-19.701	-24.436	-18.146	-17.754	-25.657
4.1269	-1.6243	-6.4253	-8.6557	-0.50512	-9.5369	-7.1581	-5.846	-5.7687	-3.4411	-1.113	-0.070509	-0.41903	3.2467	-0.48776	-5.5296	-0.40295	-1.9104	-3.4479	-0.72973	-1.356	-6.8614	-2.5505	-2.872	-0.093014	-0.31321	-8.6192	-4.725	-5.1402	-6.145	-1.0103	-5.3476	-5.2683	-2.4935	-6.8754	0.25131	2.4331	2.8724	-3.7296	-4.7495	-1.258	-2.6133	-1.8553	-3.1949	-1.4416	-1.2652	-6.9241	-8.3681	-7.7688	-6.9686
-10.061	-12.547	-10.378	-15.217	-13.189	-17.232	-13.218	-17.345	-17.736	-16.569	-15.113	-13.577	-13.787	-13.348	-11.04	-16.098	-14.17	-14.644	-11.071	-11.071	-19.551	-13.088	-10.123	-17.494	-13.37	-15.775	-21.489	-14.118	-16.245	-11.4	-10.578	-13.453	-11.322	-18.399	-13.792	-15.302	-5.9715	-15.4	-12.368	-19.624	-12.214	-15.8	-18.218	-7.4128	-10.615	-13.094	-15.073	-15.13	-20.635	-12.115
-10.079	-8.3025	-5.3096	-13.689	-17.205	-18.218	-14.63	-8.7171	-12.832	-14.354	-14.41	-15.752	-13.392	-18.177	-8.844	-16.389	-14.488	-16.304	-10.639	-16.913	-14.655	-11.168	-19.252	-12.07	-20.252	-16.487	-12.431	-14.518	-7.5826	-13.965	-12.574	-11.917	-8.9161	-15.716	-13.163	-11.404	-14.913	-12.965	-10.427	-9.7244	-5.4539	-13.19	-19.363	-17.012	-9.1475	-8.3348	-11.814	-16.532	-8.6056	-18.001
-0.11675	-0.50064	1.9578	1.0359	1.4431	7.4699	1.4127	-0.29628	4.9154	1.3901	5.5253	-5.3136	-1.3761	2.3468	3.0689	-3.8813	4.3057	2.2913	-1.538	5.7205	-0.81505	4.8555	2.4169	1.6927	-2.235	-0.36226	3.3221	3.584	-8.5374	3.3449	-2.787	-3.3149	-2.3127	-4.2999	5.3381	-5.2978	-3.5489	-5.7837	5.1127	0.049992	3.6789	2.8037	-5.4671	-6.9276	-3.2579	0.5029	3.6587	5.1378	12.994	-7.0054
-5.2364	-6.1959	-1.1308	-5.4342	0.34432	-6.8973	-3.2888	-5.2349	0.077893	-6.1531	-0.12943	-1.6559	-10.059	-3.6502	-0.9204	-3.8608	-5.6044	-5.0247	-7.1889	-4.5557	-4.6864	-6.9559	-4.4587	-1.4267	-9.1616	-4.2389	-3.2333	-5.9322	1.0632	-7.9512	-10.315	-4.9412	0.31111	-1.9541	-7.2838	-6.9385	-3.9	-1.5061	4.0818	1.7858	-5.0228	-2.2323	-7.5583	-3.2805	-5.5613	-1.079	2.4868	-1.9495	-1.4825	1.807
-7.0944	-2.5972	-4.8059	-9.285	-11.216	-7.5945	-2.095	-2.4273	-7.0761	-1.7037	-8.3528	-5.625	-3.9944	-5.4411	-0.96187	-1.9973	-1.2286	-6.5718	-1.4093	-7.1964	-9.3085	-4.2155	1.626	-8.6607	-10.004	-3.9384	-10.349	-9.2113	-4.16	-2.9864	-7.4289	0.74039	-9.1993	-6.9976	-1.1882	-3.679	-10.708	-3.9344	-4.689	-7.2287	-6.3311	-3.8537	-14.765	-7.8687	-6.2508	-0.83742	-3.8312	-1.0434	-1.2108	-1.9582
8.0271	6.5546	4.8105	6.3934	7.0377	-0.49954	6.5956	7.3888	4.9056	12.386	4.8465	5.9387	9.9682	5.7614	7.1594	-1.2038	2.9226	6.3881	5.1935	5.4258	10.742	14.326	17.486	8.4188	6.2405	4.2525	6.4517	5.9201	6.1457	11.375	3.9473	5.2678	7.2457	7.4369	7.5014	7.9783	5.7582	3.7782	5.918	12.649	16.426	10.525	3.5824	1.7931	0.087132	9.0613	10.582	10.139	8.5669	6.294
5.5298	3.9198	5.4377	10.124	4.9998	0.23984	10.419	9.8532	5.7922	5.4948	8.0425	5.8653	9.3538	2.6738	5.2513	5.5367	4.4798	2.0876	2.5139	3.8573	5.2213	-0.18096	7.6092	10.156	-3.7875	3.8064	6.5375	2.7176	3.5791	-1.7027	3.6795	4.9682	10.383	7.1279	0.8929	10.132	3.0152	5.3465	2.9555	6.9995	8.1267	-0.60036	4.3991	7.8703	4.7886	3.3344	6.4031	1.3543	8.4814	12.694
3.9092	9.7843	13.63	5.3724	7.285	2.9545	5.8594	2.3979	2.8052	0.23484	6.626	5.0578	-0.40832	2.1521	11.032	9.0596	6.0298	7.4297	6.9362	7.5797	11.044	8.0034	5.7426	4.5742	7.8126	6.809	11.213	1.8427	2.9769	5.3007	7.8692	13.647	5.4536	11.942	4.981	7.96	8.8621	6.2488	10.955	5.926	10.674	4.2626	-3.1276	-1.347	2.0011	1.4136	4.8856	0.39322	9.7077	5.8195
3.1042	4.9452	7.0499	1.0906	6.7689	7.5067	5.3736	7.4973	6.2532	6.8489	0.68045	11.463	7.0039	7.9827	5.9006	11.441	6.3956	8.8129	9.825	11.077	9.9454	6.5484	0.92445	8.4858	5.5537	6.9772	5.4264	9.789	2.5338	0.54392	5.1989	3.4247	6.749	1.2997	7.0922	4.4322	11.781	6.1971	2.4682	7.3882	11.12	7.9445	8.3809	7.1848	9.8713	8.6476	0.47987	13.608	3.8586	4.4776
1.5981	3.7904	-4.1829	-6.1515	-7.2978	-1.8422	-10.473	-3.5009	-3.3937	-3.6503	2.1386	-7.2857	-14.891	-2.6971	-4.6054	-4.7901	-6.7169	-7.6584	-9.5153	1.1785	1.0611	-5.1265	-4.8515	-3.4077	0.81513	-5.6353	-8.7808	-1.9142	-10.049	1.206	-4.0082	-6.4086	0.23642	-6.4932	0.013252	-1.3632	-4.9752	-5.2625	-7.2855	-10.273	-11.848	-5.7239	-12.341	-8.8533	-8.6085	-0.49297	0.67926	-3.9169	6.9024	-8.5451
-16.281	-9.9049	-14.717	-13.061	-21.185	-17.29	-14.844	-13.283	-7.7125	-16.586	-15	-15.793	-7.3839	-12.757	-11.298	-14.372	-15.461	-8.9803	-13.826	-14.886	-21.196	-7.9466	-10.988	-16.365	-15.235	-13.427	-14.465	-12.721	-11.959	-9.7673	-7.8979	-7.4005	-9.963	-11.323	-12.248	-17.501	-9.91	-10.442	-14.489	-19.303	-7.394	-13.835	-10.873	-12.446	-8.7504	-13.003	-13.404	-7.3869	-12.927	-12.289
-23.814	-18.232	-21.393	-20.294	-17.403	-19.741	-17.83	-16.852	-20.459	-21.511	-22.517	-19.876	-17.044	-21.428	-25.465	-25.565	-22.282	-20.875	-22.199	-18.241	-18.387	-25.569	-20.955	-17.434	-17.921	-26.109	-18.612	-24.038	-17.125	-13.788	-18.202	-15.478	-19.759	-19.033	-25.861	-18.078	-28.292	-26.466	-20.68	-25.085	-23.198	-22.076	-26.512	-19.458	-18.613	-15.551	-24.571	-18.587	-21.514	-17.186
-1.5151	1.544	1.786	4.2764	-3.5128	10.388	-2.3869	-3.4617	-1.3167	2.6951	1.8273	2.5984	0.53426	2.5349	-0.35331	-7.0102	1.022	-0.73498	6.2726	2.8665	-5.4265	1.8026	-4.4856	-5.6778	4.6775	-8.8698	-2.7283	-3.5661	-2.5088	-1.2577	6.8717	-1.8642	5.913	-3.713	5.2444	-3.4394	-2.1058	-1.1852	-5.8236	1.1894	2.241	-0.23139	-1.1533	1.2847	1.3386	1.0487	7.2881	-7.0693	-6.0737	3.0008
0.60752	1.6229	-3.7245	-4.2521	2.6654	-3.3115	4.5378	-0.62942	2.2618	-3.0337	5.6186	3.902	-4.8306	5.0134	1.8143	6.5161	2.8707	0.70405	-0.79662	1.9023	4.2252	-1.2719	-1.1371	9.3669	3.3507	1.0433	1.8889	5.9935	1.7131	2.8228	2.7447	-0.23098	4.7602	6.3879	-5.8852	0.093856	2.1178	0.77453	9.4565	1.3629	1.0742	-1.5885	3.9776	3.9828	-1.9839	3.9299	0.43491	0.03532	6.294	-1.8468
-12.954	-8.5054	-15.305	-7.7206	-8.9648	-7.6033	-13.079	-11.934	-6.4665	-19.904	-8.4017	-9.5044	-10.437	-10.433	-8.841	-9.9209	-14.283	-17.069	-17.289	-11.891	-7.303	-19.972	-6.9564	-11.852	-16.754	-14.782	-16.953	-15.987	-14.91	-11.399	-9.6574	-6.6767	-11.331	-11.01	-17.295	-10.19	-11.18	-13.18	-18.789	-16.443	-15.021	-16.939	-13.073	-14.122	-13.636	-15.295	-11.723	-16.818	-7.151	-12.656
-5.7235	-8.305	-5.4499	-5.3903	1.5777	-6.0547	-12.509	0.57629	-4.4956	-12.46	-7.5605	-2.416	-4.424	-1.5344	-5.062	-9.5534	-7.6837	-4.4702	-4.8837	-5.1977	-8.6339	-2.0519	-10.421	-11.314	-7.3751	-8.0387	-9.5054	0.46121	-7.294	-8.3518	-10.063	-2.9722	-2.2209	-9.62	-4.7556	0.19437	-3.2327	-4.769	-10.64	-8.6977	-17.833	-3.2946	-0.86095	-9.3966	-3.4082	-9.7866	-3.2151	-8.1803	-9.1458	-6.4737
-8.6959	-9.041	-8.2974	-7.7242	-8.4221	-4.9857	4.3428	-7.0283	-14.545	-12.346	-8.7438	-8.9167	-6.6619	-11.424	-7.256	-9.2999	-1.9778	-7.2741	-2.2584	-2.6033	-5.3249	-11.89	-8.9985	-7.553	-3.2334	-11.014	-7.1621	-5.6599	-5.4336	-9.1584	-3.4958	-7.0367	-8.6079	-7.9537	-4.9572	-3.596	-2.8234	-0.070257	-8.5833	-4.0042	-12.495	-5.7765	-0.24061	-2.4536	-5.991	-6.9843	0.17226	-2.1966	-5.4926	-8.2719
-18.144	0.81015	-13.427	-6.3347	-8.1673	-8.2289	-7.7731	-6.4162	-8.4466	-11.958	-9.3288	-9.2854	-12.319	-8.0757	-5.8371	-4.4755	-7.6931	-16.656	-13.711	-9.4526	-3.6393	-12.255	-9.1378	-5.9238	-13.206	-4.0201	-12.029	-5.556	-11.913	-8.6517	-11.318	-11.141	-6.4986	-9.2967	-10.153	-6.8622	-7.4439	-8.3478	-13.218	-8.2192	-4.3076	-14.704	-9.078	-9.6193	-13.543	-3.1278	-12.499	-8.2401	-8.9332	0.3162
-16.954	-13.175	-14.002	-11.295	-8.1026	-11.914	-21.252	-8.7983	-18.971	-16.189	-14.855	-5.0651	-13.781	-13.238	-17.712	-12	-7.2848	-14.404	-16.428	-10.135	-13.044	-10.667	-11.825	-11.253	-8.7068	-7.9926	-13.437	-14.194	-11.116	-7.5723	-12.489	-12.147	-14.936	-14.183	-16.786	-7.0361	-14.133	-23.483	-11.407	-16.258	-16.123	-13.701	-15.568	-8.8198	-20.829	-12.318	-6.7923	-14.991	-12.3	-13.637
2.9192	-1.2575	-6.155	-1.3168	-0.20864	3.9396	3.153	-0.036694	-2.2885	2.92	3.4219	-4.3122	2.8511	-0.43508	-8.5198	0.37135	4.0556	5.2734	3.5446	-1.0756	-0.45423	-3.5234	1.5097	-1.3243	1.0854	2.2936	4.9207	-8.754	2.7531	2.8376	-3.7593	-3.3912	-0.29728	-1.6893	3.7195	0.83183	-7.5992	-0.69341	-0.93119	-1.7755	-4.1695	4.4232	-0.50076	3.4722	0.90567	0.85344	2.1041	-0.99477	-1.0853	-4.6758
-10.449	-11.697	-18.158	-15.928	-11.971	-15.227	-17.063	-18.63	-16.658	-19.731	-13.164	-20.842	-13.906	-19.031	-12.269	-15.222	-15.396	-18.081	-21.431	-14.318	-15.695	-17.029	-10.798	-17.803	-19.213	-13.938	-15.864	-7.0478	-15.538	-16.998	-14.611	-13.022	-18.694	-19.176	-16.185	-16.361	-15.053	-12.335	-10.62	-14.45	-15.141	-13.964	-12.536	-15.549	-5.966	-15.412	-19.806	-14.462	-12.026	-17.249
-9.6911	1.4351	-5.4019	-9.455	0.91874	-3.4868	-1.5235	-4.7499	-2.4469	-5.9065	0.11392	-5.3872	-1.8968	-3.1894	-2.4043	-7.9335	-6.2764	-1.7654	-2.7156	-6.3603	-3.7661	-1.2594	0.83592	-5.6422	-5.4004	-2.4046	-4.9375	4.0836	4.9445	-10.021	-1.0009	-3.4634	0.003601	-4.4029	-4.3201	-2.9165	-3.4036	-3.7739	-7.5986	-6.3576	-8.4413	-8.3012	3.4163	-2.9679	-8.3353	-4.0122	-3.491	-9.0978	-1.9203	-0.35839
0.86117	4.9527	-3.4736	0.017183	-1.3076	0.62261	1.3829	3.7499	0.83217	-1.6869	3.4732	-3.3057	-2.664	-3.2455	2.8598	1.6154	1.5104	9.1956	0.58015	1.438	-3.3778	6.281	-3.6743	5.9009	-1.0183	2.4565	3.0249	-3.4886	-0.82258	1.4904	-5.6849	-3.7709	5.2307	1.971	2.4376	-2.4682	-1.9231	1.1083	1.0845	5.198	0.83017	2.6915	4.9905	3.9116	-2.9682	-1.7453	0.90199	-3.1875	4.2072	-1.2211
-14.492	-15.696	-8.2112	-11.619	-14.58	-13.897	-14.713	-15.563	-8.1793	-10.068	-12.505	-8.2379	-11.253	-12.086	-14.767	-14.693	-13.549	-15.819	-4.5869	-9.7459	-14.532	-12.339	-12.216	-14.879	-6.623	-6.543	-8.0694	-12.026	-15.3	-9.7757	-15.528	-9.8023	-8.3393	-13.124	-16.87	-12.02	-16.528	-15.089	-11.421	-12.808	-5.1335	-11.125	-13.629	-8.7336	-19.698	-12.944	-11.568	-5.2879	-14.079	-16.516
10.007	8.9582	10.513	9.1868	1.3891	12.205	5.2459	12.718	6.999	11.152	9.0164	10.671	1.7384	15.75	10.269	17.867	6.1457	1.6636	4.4689	5.5335	8.9276	8.5678	5.9215	7.893	7.9677	12.515	10.204	4.1051	13.945	12.108	6.9155	10.901	8.1648	9.862	10.38	-1.0128	2.5167	8.9549	3.3368	13.351	9.6478	4.1193	10.814	8.8277	5.4484	0.84026	-0.44936	6.1443	8.1223	4.083
-14.86	-13.846	-15.313	-13.153	-13.65	-15.841	-18.832	-16.011	-12.899	-14.129	-17.818	-17.224	-11.202	-11.895	-8.1605	-17.697	-12.659	-10.975	-12.142	-11.36	-14.505	-9.661	-17.462	-14.877	-6.6411	-17.089	-22.531	-13.066	-13.271	-10.319	-12.398	-11.118	-10.218	-16.328	-17.135	-17.82	-15.734	-18.112	-14.166	-16.638	-15.186	-18.191	-12.089	-15.463	-8.7606	-12.746	-15.059	-17.093	-13.114	-18.68
3.6793	3.5906	0.9099	-3.8712	-2.6469	4.1257	0.24832	1.143	-0.72368	4.8003	2.2787	2.7235	-1.5832	-4.4243	7.2324	3.5687	-3.5955	4.5001	-3.2974	0.32196	-8.0727	-5.7865	-3.0302	0.648	-6.6233	0.56102	-0.38942	-2.0727	-7.1884	-1.7153	0.32008	1.2516	5.7996	-7.3019	-3.0314	2.7745	2.4818	-6.5043	-0.3955	2.3817	2.715	2.285	-1.6402	5.9857	3.04	-4.3902	4.3877	-3.2722	-1.1047	-1.0833
-3.337	-5.4687	-3.9442	-3.2807	-10.889	-10.917	1.3979	-4.4396	-3.629	-7.638	-8.1014	-6.6169	-4.6943	-8.8014	-10.16	-3.9428	-1.7557	-5.5991	-6.0147	-9.8234	-2.535	-9.9886	-2.2343	-4.1282	-3.8391	2.5008	-5.121	-9.7422	-6.8019	-2.219	-4.754	-13.267	-6.8798	-9.5349	-9.8627	-6.0877	-5.4087	-10.032	-5.8287	-10.331	-4.4357	-3.944	-9.25	-10.425	-6.6448	-6.3164	-5.1792	-0.039243	-1.3028	-7.3681
-9.0754	-6.3684	-0.79783	-5.2251	-6.3661	-7.8743	-6.0525	-7.486	-5.1855	-3.0242	-6.5196	-6.5454	-6.7851	-9.2139	-5.3747	-4.0121	-6.2852	-5.6529	-7.4216	-6.8223	-8.357	-8.5699	-4.4585	-2.3951	-9.4018	-3.2546	-3.1511	-5.4351	-6.6402	-1.8441	-4.3176	-1.186	-5.8808	-10.785	-7.6716	-9.9459	-8.8474	-11.004	-2.8194	-4.4276	-2.5882	-5.6654	-4.8573	-11.539	-11.255	-2.7092	-4.9826	-2.6352	0.86684	-4.5206
-9.3915	-6.1434	-12.108	-13.528	-3.1845	-2.3304	-11.88	-4.8079	-8.6911	-16.111	-13.562	-9.4641	-9.6707	-8.1558	-17.508	-7.188	-4.4999	-6.1674	-7.3777	-15.108	-14.265	-15.141	-13.246	-7.8967	-18.662	-9.4006	-9.4563	-13.695	-12.996	-14.411	-15.199	-6.1507	-13.139	-11.736	-9.6138	-16.691	-17.867	-7.1672	-11.781	-11.18	-15.751	-11.279	-13.83	-8.8968	-8.4534	-11.233	-11.182	-7.6873	-9.9014	-4.5129
4.6825	8.617	11.551	11.797	8.5696	7.7651	8.5342	9.1912	11.878	6.312	11.625	6.6384	9.8062	9.5288	12.897	13.616	12.244	10.835	10.289	14.128	3.1304	3.9086	3.5668	3.1811	10.597	6.4947	8.8217	6.7659	9.2409	6.7046	8.919	10.072	2.748	8.8406	4.8036	1.719	8.6461	0.73015	8.2758	3.5915	6.782	6.7014	12.214	4.7211	2.7979	9.9082	8.2435	5.3555	11.329	2.9623
-13.901	-17.152	-13.431	-15.781	-20.162	-13.879	-17.431	-13.591	-17.128	-12.046	-12.892	-16.993	-13.877	-12.919	-11.937	-8.8016	-18.507	-10.993	-19.649	-13.385	-18.018	-14.466	-12.69	-20.804	-15.359	-16.211	-15.651	-15.48	-15.542	-15.696	-14.78	-12.977	-12.07	-16.197	-6.4485	-15.31	-21.054	-14.429	-8.9909	-14.674	-14.595	-16.083	-13.009	-12.533	-14.356	-12.096	-10.084	-11.997	-15.826	-18.045
4.82	-0.7583	1.8816	-0.32986	0.062929	-2.6472	-6.3978	5.8369	-3.0845	-4.0801	2.1002	-0.012095	2.9674	-0.78736	-0.82322	-3.1289	-3.2006	3.4166	-5.4044	3.6197	4.444	0.71421	-0.38428	-0.61013	2.3349	-4.4097	-6.5413	1.1145	4.9027	2.9399	-2.6331	5.595	0.77412	6.5326	-0.56894	4.4337	-2.071	-1.1611	-5.4487	3.1996	-1.307	5.4591	3.9574	0.91428	-6.5535	-4.7296	-2.1516	-6.7677	-3.7877	-2.1048
-23.218	-18.423	-26.234	-17.642	-18.895	-26.835	-24.9	-16.093	-21.506	-21.236	-18.617	-24.99	-23.403	-20.362	-26.765	-14.098	-28.287	-22.433	-16.681	-20.563	-25.026	-24.815	-18.626	-22.124	-19.936	-24.473	-20.76	-14.18	-14.387	-24.597	-25.443	-22.194	-21.714	-23.489	-17.163	-29.042	-20.42	-28.429	-21.565	-12.626	-21.888	-24.175	-24.228	-17.069	-25.777	-23.217	-20.609	-23.022	-17.847	-18.247
-10.028	-8.3645	-16.462	-14.476	-5.442	-13.195	-8.8347	-10.355	-2.3497	-13.027	-6.2549	-7.1698	-11.587	-15.393	-3.0949	-13.357	-8.3643	-10.12	-16.131	-3.9475	-9.6934	-8.1224	-13.61	-14.163	-16.068	-11.421	-6.9326	-8.1819	-8.3443	-5.6506	-15.183	-12.462	-15.346	-9.8374	-6.4687	-4.5726	-11.47	-11.135	-7.1211	-7.2617	-4.2247	-14.165	-12.961	-15.648	-3.1196	-11.12	-12.268	-15.139	-13.437	-8.9412
-3.7866	4.3629	3.4888	-2.203	-9.2889	-3.5698	-0.75077	-4.2269	2.3184	-4.5728	-3.2657	-3.4961	-3.5264	-5.5833	5.9269	-7.3912	-0.18608	-1.2869	-2.9232	-3.8674	2.063	-4.0486	1.1845	-7.2395	0.48551	-1.6809	-7.9956	-0.86583	-2.0553	-3.8038	-0.27555	-0.47717	-9.2104	-0.18357	0.14554	-3.7075	-3.8834	-4.6104	-0.73556	1.3102	-3.647	-7.76	1.393	5.2678	2.4983	0.2336	-3.8758	-6.2459	-4.6527	4.7207
-2.4479	-7.9141	-8.7443	-1.9401	-5.0678	-2.1929	-5.52	-7.08	-7.7882	-1.4058	-13.195	-7.696	-4.4045	-10.184	-7.9941	-0.3832	-2.4109	-7.886	-0.21705	-7.785	-7.0631	-1.2808	-1.2587	-4.9853	-2.4163	-3.9699	-2.3057	-7.6136	-6.1166	-12.605	-0.62275	-9.1124	4.3551	-8.5131	1.0513	-1.7347	-0.48411	-7.5998	-3.5047	-1.6959	-5.502	-8.6021	-6.1632	-6.3919	-9.7901	-2.9286	-7.4357	-3.5029	-5.6316	-6.9201
5.5093	4.5822	7.3194	2.5233	2.6177	5.3789	6.7511	-1.1561	4.614	4.0419	2.888	10.976	7.1349	8.5529	5.423	4.3223	2.8663	9.2399	12.301	2.0955	1.8616	5.0067	9.5734	1.403	2.5455	0.35815	9.4468	-1.0024	4.3881	2.3923	0.032559	5.8155	5.7719	2.8719	1.9986	-1.2478	10.628	2.3896	10.391	10.349	-0.76663	6.3801	1.1785	-1.564	1.2112	7.0036	1.0008	0.23865	1.8336	4.5573
-12.858	-15.364	-21.512	-15.191	-14.245	-5.2031	-14.399	-13.312	-14.099	-16.623	-12.571	-14.829	-15.991	-17.956	-6.1955	-20.357	-18.958	-10.443	-11.978	-16.564	-19.336	-16.54	-14.206	-14.547	-14.12	-12.226	-14.459	-14.513	-7.8337	-14.095	-11.551	-17.614	-15.36	-5.2483	-11.152	-14.419	-11.022	-15.092	-12.775	-15.887	-17.602	-9.8907	-13.19	-18.766	-7.719	-19.609	-16.64	-9.309	-15.267	-15.57
-9.4114	-3.8793	-7.0132	-6.7923	0.79847	-5.0052	-1.7223	-7.2331	0.86431	-10.33	-8.6427	-7.6152	-0.074222	5.9128	-4.9023	-0.025049	-4.7086	1.0636	-7.1356	5.0164	0.39937	-3.5499	-10.228	-2.3299	-1.5465	1.9173	-5.5463	-1.1583	-5.7711	1.591	0.32299	-4.1039	-3.826	-4.3018	-4.5392	-5.3653	-9.3868	-11.077	1.0419	-3.0178	-5.1134	-12.883	-5.5493	-8.8678	4.9927	-0.27476	-6.2234	-0.27598	-1.4439	8.0082
-6.7565	-6.5685	-4.543	-9.1453	-1.8738	-5.9648	-5.7668	-11.474	-5.3313	-9.4658	-10.71	-1.4377	1.3082	-8.0535	-5.4991	-7.2032	-7.5805	-6.8291	1.9734	-10.917	-1.8268	-2.4936	-13.417	-4.6665	-9.3007	-12.313	-5.9273	-5.5871	-9.1602	-8.4464	-8.2257	-3.2039	-11.894	-12.069	-13.874	-12.309	-5.032	-3.4096	-4.7055	-6.6444	-2.6589	-6.6733	-1.5125	-4.0569	-4.7085	-6.6896	-8.6864	-0.97787	-3.7466	-8.6104
-5.1933	-6.3954	0.82234	-1.5286	-6.0449	1.8424	-5.6418	-8.0766	-5.3917	-3.3052	-0.63869	-2.958	0.95196	-7.7156	-0.16151	-8.6891	-5.9874	-9.0594	-10.374	-6.1515	2.005	-2.9372	0.58613	-0.2945	1.0933	-11.874	-3.5904	2.2741	-1.6577	-4.391	-6.5358	-0.90673	3.3359	-9.7054	-1.163	-0.62228	0.66141	-6.9341	-7.6508	-2.7905	-8.9452	0.4306	-11.814	-2.4707	3.7055	-12.996	-6.113	3.1857	-6.5324	-1.6711
-7.8871	-7.4387	-7.4302	-5.3675	-1.3888	-5.4532	-3.2382	-1.1706	-6.7855	-9.7651	-14.89	-10.926	-5.2131	-3.9416	-10.204	-3.6392	-4.3848	-8.5914	-3.7956	-2.029	-7.6627	-4.5027	-4.5672	-10.086	-5.875	-10.436	-3.1931	-14.228	-4.0843	-5.0382	-15.15	-8.9207	-1.8983	-5.6053	-8.0322	-8.0369	-10.003	-2.2252	-5.2948	-7.028	-8.3758	-1.9605	-4.6456	-0.61249	-4.4497	-1.6234	-10.309	0.48043	-7.1297	-4.2572
-2.6607	-4.6673	-5.8586	-4.3205	0.81852	-0.7401	-0.29603	-7.7912	-1.0548	3.4431	-3.231	0.87013	-5.3369	-0.67208	0.31094	-0.24796	-3.5771	-5.6754	-5.3766	2.7462	0.99222	-5.5205	-1.1377	-3.5407	-3.0043	3.4132	0.20714	-2.1811	-2.9621	-1.3906	-1.4517	9.9179	-3.2607	6.2246	1.899	2.1769	-0.82043	-4.0899	-1.2254	-0.69068	-6.6054	6.4463	-5.5654	-5.7841	-2.5044	-4.7843	2.0049	-1.3676	-2.4777	2.3896
-25.207	-24.746	-21.966	-13.405	-13.472	-15.566	-17.341	-15.784	-14.383	-24.136	-17.134	-18.205	-24.026	-22.451	-19.91	-25.383	-19.585	-22.006	-23.361	-24.187	-25.834	-17.494	-20.861	-21.086	-20.294	-20.915	-20.953	-24.55	-28.143	-22.407	-19.737	-11.838	-22.148	-21.737	-16.323	-24.767	-25.313	-24.355	-21.734	-17.049	-15.41	-23.867	-19.03	-20.208	-21.683	-20.439	-24.152	-20.894	-28.937	-14.858
-5.757	-8.026	-10.484	-11.466	-9.2107	-8.3588	-10.387	-5.1138	-5.2302	-6.2835	-7.5842	-12.448	-5.473	-6.1221	-5.1818	-8.5111	-9.175	-12.141	-13.29	-10.626	-4.332	-5.2301	-2.9564	-3.644	-7.7872	-7.7499	-0.65848	-6.1638	-9.1643	-4.2387	-8.1167	-5.8859	-3.4523	-9.5858	-12.359	-9.1206	-7.6516	-6.3597	-13.501	-10.011	-13.538	-7.2705	-14.378	-2.3094	-4.0889	-2.8321	0.1463	-2.7571	-5.4462	-8.882
-14.397	2.5606	-0.87696	-3.7623	-10.182	-12.219	-8.0449	-6.7157	-5.2079	-7.5205	-0.39829	-12.13	-4.7735	-8.8918	-11.123	-4.3866	-11.986	-6.262	-5.6446	-5.0381	-5.1657	-6.5293	-8.2576	1.5349	-7.0768	-9.8168	-0.032592	-2.7027	-2.5711	-10.041	-7.8462	-4.9966	-9.8177	-12.731	-1.9268	-9.8971	-15.011	-3.927	-10.062	-9.6695	-2.623	-5.8631	-2.371	-10.255	-11.249	-9.7142	-5.2526	-9.7934	-3.0685	-4.7414
-5.1685	-5.3479	1.2102	-1.2793	-6.6858	-2.5891	-2.7697	-5.7471	-4.8446	-5.048	-0.00011931	-7.0782	1.3468	2.3808	-2.0336	-2.8145	-6.6733	-1.9921	-4.7729	-5.2713	-0.20858	-2.0018	-2.4111	-3.5223	0.27988	1.4178	-4.5252	-0.50285	-4.084	-5.976	-3.7292	-6.2226	5.6355	1.8373	-2.992	-1.8217	-4.4514	-1.6956	-6.6834	-8.3089	4.6973	1.9598	-0.81417	1.0646	-1.6278	-2.9354	-8.3951	-3.3757	0.33124	-7.1567
-15.102	-14.698	-6.1276	-15.262	-6.8172	-8.2017	-8.8501	-16.263	-10.569	-11.577	-8.736	-14.602	-9.6707	-12.372	-8.9331	-12.69	-16.608	-12.136	-10.507	-18.419	-13.797	-16.534	-9.4876	-14.385	-20.129	-15.827	-15.224	-18.225	-10.428	-12.126	-8.056	-15.958	-18.386	-15.016	-11.583	-10.616	-11.855	-12.33	-12.694	-15.496	-10.347	-19.08	-8.2021	-7.4755	-13.612	-11.564	-16.044	-13.464	-6.4355	-11.872
1.3823	2.2275	-7.1413	-1.166	-2.0902	0.95617	-3.5235	-5.8419	-1.5279	-7.5469	-5.7069	-8.8821	-12.605	-3.5029	-2.5179	-0.21176	-5.9732	-5.1555	3.001	-9.0994	-1.1528	-6.9458	-3.0734	-3.8442	-3.6728	-2.9748	-4.5039	-0.32145	-2.4511	-1.4625	-1.0624	-2.0173	-3.9848	-5.0747	-9.8903	-6.5569	-6.4455	0.73086	-3.8071	-5.8337	-6.9213	-3.5973	-5.0251	2.6165	-8.4255	-8.1514	-8.7346	3.1799	-7.3927	-2.0171
-3.0902	-8.1061	-10.884	-5.7766	1.4436	-1.6751	-13.384	-11.826	-3.8864	-3.3878	-1.2342	-4.4575	-10.791	-3.6963	-3.0844	-5.356	-2.681	-4.3972	-12.801	-5.4702	-6.4466	-4.6733	-0.9334	-11.428	-1.2745	-4.6398	-7.1262	-6.3373	-6.4392	-2.7825	-8.8606	-10.75	-0.083682	-4.9475	-0.34271	-6.1427	-5.6117	-4.8919	-13.694	-1.834	-1.1267	-4.6178	-13.744	-4.7564	-3.2194	-7.083	-4.9833	-7.5697	-8.0982	-1.5518
-19.345	-17.483	-13.346	-16.539	-10.83	-11.488	-12.226	-7.9183	-13.754	-17.241	-18.393	-12.085	-17.417	-10.815	-17.869	-16.5	-17.457	-16.221	-14.044	-19.945	-10.084	-18.908	-12.566	-21.251	-9.3652	-16.044	-13.06	-12.669	-8.854	-15.009	-12.531	-10.767	-17.99	-15.957	-15.099	-12.199	-18.316	-19.265	-18.226	-17.817	-14.308	-14.071	-9.7437	-20.943	-17.194	-14.26	-11.992	-10.042	-14.387	-20.62
-10.183	-12.236	-14.354	-14.001	-11.248	-14.757	-16.452	-13.572	-13.748	-9.7804	-14.642	-19.435	-12.744	-9.3049	-14.372	-6.734	-19.17	-8.4269	-13.355	-13.85	-15.971	-16.561	-13.785	-10.771	-15.579	-15.538	-16.918	-14.115	-14.671	-7.6935	-15.715	-18.339	-15.599	-23.504	-16.125	-12.625	-7.5324	-16.581	-14.589	-15.549	-12.143	-14.402	-14.047	-16.225	-15.285	-8.7591	-17.925	-15.964	-17.289	-10.823
-22.644	-23.262	-21.476	-17.442	-17.974	-20.323	-18.189	-21.556	-21.339	-23.531	-29.158	-20.264	-23.065	-25.746	-28.136	-26.326	-25.051	-22.994	-27.339	-20.293	-22.459	-27.501	-22.768	-21.35	-27.012	-21.163	-22.013	-19.939	-15.66	-19.657	-20.636	-21.982	-24.737	-20.793	-20.21	-19.252	-21.13	-22.798	-20.852	-29.282	-19.788	-28.458	-27.061	-22.703	-19.022	-24.006	-16.829	-20.555	-21.921	-23.676
-0.99458	2.5335	-0.87078	-4.666	6.3519	-4.0299	1.6007	2.7884	4.7203	0.78667	0.80464	0.91578	1.7061	6.4024	3.8763	7.5163	-5.8394	-1.9466	3.2976	-2.1265	-1.1293	3.296	2.3487	-3.3272	-2.1453	2.4515	1.7413	-1.5449	-0.72841	-9.1684	0.93522	7.8409	10.103	-2.0177	-4.5177	-1.3327	3.2451	0.18898	2.2316	8.5599	-0.55125	0.44063	-1.7464	3.7405	1.8784	0.84223	5.6991	-2.7013	-2.4318	6.3862
-3.7091	4.7163	3.3395	2.2345	-5.3149	-4.9959	1.2183	-1.3737	-8.038	-2.8635	-4.2618	-2.0238	4.9505	-1.3124	1.7524	-6.8456	-4.851	-3.4757	2.7135	-5.1502	-6.8109	-2.3821	-0.4083	5.0884	-3.7762	2.9825	-3.3847	0.71951	-1.4278	1.7689	-3.4566	-4.3128	-0.98501	1.2786	0.69641	-3.8195	-2.6315	1.476	1.253	-12.961	-2.3091	-7.9663	-2.8331	2.5916	1.9709	-4.0136	-0.81239	2.029	1.21	7.4713
-11.408	-7.5369	-10.718	-9.6985	-12.636	-12.612	-16.842	-7.4916	-10.35	-15.693	-13.38	-14.99	-15.364	-17.693	-14.504	-13.024	-13.855	-8.1544	-13.417	-9.5439	-9.45	-12.535	-11.934	-11.91	-13.047	-12.281	-20.43	-11.945	-10.098	-18.239	-6.4098	-15.981	-10.841	-10.933	-12.61	-14.2	-16.17	-14.347	-5.1546	-12.183	-13.346	-8.1148	-11.037	-17.246	-7.3984	-13.723	-5.1658	-12.986	-11.799	-8.8943
-4.3457	0.81005	0.80961	-4.1042	2.8723	-5.8756	-9.6878	-6.484	0.94515	0.86871	-4.2747	0.59581	0.79926	-4.3421	-2.9296	-8.0671	-0.8137	-8.7181	1.2103	2.9129	8.0709	-1.2567	-1.9433	-6.9316	-1.7974	-5.1692	-2.8769	-8.5987	-1.6875	0.019044	1.0384	-2.37	3.0785	-2.3886	-10.118	-3.7005	-1.2255	-1.7788	1.0115	0.1361	1.193	-6.0098	-3.4689	-7.5168	-1.9115	-7.3925	-5.1402	1.0099	1.6789	-0.50084
-0.6385	6.495	5.4832	4.8714	3.1727	4.1432	-6.6073	4.2995	2.3946	-0.4092	-2.35	-3.6593	-3.0092	1.7849	5.3002	0.19316	-0.98328	-4.0795	0.10271	-1.5454	-4.165	8.9613	2.4663	2.4805	0.57865	2.1857	1.7087	-0.59751	-1.4784	-4.0412	1.6606	2.8456	-0.093755	-0.25256	-0.97428	5.9341	-7.837	2.5824	-4.3473	1.6456	-4.9612	-8.7101	2.8513	-2.4178	-0.90479	-3.855	-3.8933	2.4613	-0.96732	2.6976
-15.17	-15.892	-13.991	-12.322	-10.916	-14.117	-12.049	-15.647	-15.151	-12.495	-12.428	-12.045	-18.514	-8.7128	-10.178	-20.736	-15.321	-18.219	-15.501	-13.421	-12.947	-10.771	-11.978	-9.9473	-10.566	-11.319	-13.846	-16.006	-10.621	-15.344	-11.962	-9.3141	-16.57	-13.451	-11.926	-12.463	-16.866	-16.835	-15.336	-7.3454	-10.933	-11.45	-13.435	-10.311	-11.109	-13.887	-7.3086	-14.272	-13.447	-14.524
-0.78875	-2.1475	-5.4133	-2.3352	-3.3119	-3.6327	3.5553	-6.3931	-1.4726	-0.092153	-1.4946	0.15563	-3.279	-1.8751	8.3417	-4.5378	-0.21716	-4.1762	2.9066	-0.0024729	5.9302	4.8986	-6.5252	6.8669	-2.8052	-2.5335	-0.25651	-6.1055	-0.13194	0.5832	-2.1328	-7.5161	3.5487	-0.46423	-2.5609	-3.2085	0.8799	-1.9529	-0.99815	-13.438	-0.43355	-1.021	-5.0518	-5.7546	-3.3779	-3.0594	1.5448	-7.6607	-4.656	-2.2001
-3.2315	-7.8201	-2.6858	-6.3432	-2.6083	-2.2606	-4.2607	3.6487	-4.1064	1.7539	1.7162	0.20228	1.8169	3.3182	-4.1539	0.90525	-5.2441	0.49508	-3.3886	-5.8514	-0.57443	2.3946	-5.4945	-0.071427	-3.0166	-0.87544	-2.924	-3.0082	-5.5191	-0.04553	-2.6832	-2.4316	-7.1213	0.055633	4.118	-1.0877	5.9273	-3.5897	0.13294	-7.0469	-0.54437	-2.5	-3.594	-4.6149	2.8587	-2.905	-1.3809	-3.3925	-1.3526	-7.8192
-3.6776	0.12736	4.4628	-1.3555	-1.9874	-5.3027	5.3309	1.1788	-2.5622	1.5265	3.1259	-0.47738	-5.6739	3.2741	7.033	2.1918	-1.1159	2.4727	-8.0707	-3.8431	4.6987	3.6393	6.1592	-1.697	-5.6269	-1.5854	-4.0452	4.9287	0.48302	-2.3431	-1.8097	-5.1861	-1.3812	1.1677	-3.4484	5.1613	-7.4275	-2.4751	1.0855	0.70418	-0.71368	4.7188	-2.4248	0.75414	2.835	-4.4966	2.6545	-1.0006	1.3813	0.0712
2.6024	6.8547	1.8722	8.5735	8.359	4.1415	4.5713	6.3335	8.7746	9.6916	9.4814	7.5082	10.25	-1.1939	5.9678	5.293	7.1521	7.2288	6.2435	1.724	-3.8241	10.851	16.019	7.4236	6.1474	11.243	11.43	4.5585	12.785	8.349	4.7023	8.432	4.8576	1.6679	3.8221	12.62	9.3697	2.9439	7.8732	9.4011	6.1978	9.2898	4.2908	3.6716	3.1975	9.0379	2.681	5.0833	3.147	8.7843
-12.548	-15.297	-14.655	-12.436	-7.0956	-17.241	-12.465	-11.114	-14.206	-12.77	-15.261	-11.025	-14.106	-13.279	-7.5476	-5.9859	-8.9388	-12.037	-11.191	-7.2973	-10.019	-16.58	-6.0299	-12.481	-8.2491	-10.467	-9.1374	-6.4151	-10.515	-19.577	-15.719	-13.772	-15.717	-17.031	-8.3036	-16.41	-16.677	-15.56	-14.051	-8.2123	-13.584	-10.465	-10.672	-12.557	-9.4169	-8.1887	-14.88	-17.371	-19.794	-18.481
-14.923	-11.561	-12.998	-16.262	-15.579	-8.4336	-15.074	-8.9522	-20.508	-9.578	-1.6008	-15.747	-12.176	-6.8781	-13.463	-9.934	-12.096	-10.236	-16.957	-16.214	-13.935	-13.13	-16.165	-10.76	-14.408	-13.125	-14.177	-10.072	-14.485	-15.563	-12.282	-11.398	-10.421	-20.204	-10.562	-14.191	-9.9696	-12.658	-9.7311	-10.085	-13.633	-7.2891	-13.086	-16.072	-14.421	-10.374	-9.8745	-9.1803	-17.662	-10.945
-6.821	-14.156	-12.582	-13.773	-11.564	-9.5326	-16.874	-9.7996	-12.759	-13.171	-7.2329	-13.179	-8.6214	-7.7987	-12.415	-7.6447	-13.405	-13.465	-14.284	-6.9543	-7.1636	-9.7351	-12.973	-10.391	-10.896	-16.962	-10.054	-15.588	-12.423	-6.1387	-12.45	-8.8426	-11.52	-13.092	-12.584	-13.278	-11.644	-7.8082	-13.482	-6.9257	-11.608	-16.115	-11.159	-15.909	-11.04	-10.108	-11.362	-11.11	-10.66	-12.167
-7.2181	-6.8607	2.4671	3.5193	0.011392	1.3633	1.0348	3.5832	5.5572	-3.7944	-0.48338	-2.2462	-4.2097	-2.2429	-3.1048	-9.2231	0.97217	-4.8561	0.26849	0.56267	-0.92732	-6.4965	-4.637	3.1512	1.8514	-4.828	-5.3428	-7.8288	-3.4122	-5.8783	-5.3456	-2.03	-4.9581	-1.868	-1.6088	-0.84327	-5.4724	-4.2911	-3.4738	1.9302	-3.5828	-2.3545	-3.8976	0.42429	3.8052	-4.5883	1.6945	-2.0568	0.53532	-2.5747
-18.904	-14.832	-14.172	-21.558	-15.366	-12.115	-15.228	-10.97	-14.638	-11.068	-7.3414	-16.333	-24.168	-16.362	-13.384	-20.14	-13.187	-15.031	-17.78	-20.92	-24.314	-15.967	-11.221	-7.7643	-19.36	-13.596	-15.938	-14.591	-17.933	-15.255	-17.147	-9.422	-12.707	-8.7072	-18.741	-12.557	-9.4318	-16.552	-13.494	-16.103	-19.15	-16.902	-20.817	-16.07	-20.47	-14.265	-14.082	-12.641	-15.898	-15.228
-11.375	-11.671	-13.363	-11.424	-10.013	-8.0036	-17.142	-19.112	-14.863	-14.526	-13.885	-17.471	-9.6173	-6.3311	-17.087	-11.423	-16.753	-9.887	-11.954	-12.411	-13.824	-7.9985	-15.155	-13.305	-20.9	-6.9301	-12.801	-15.261	-8.9301	-10.713	-21.553	-14.972	-9.5665	-15.941	-17.601	-9.3023	-8.3469	-15.396	-14.602	-14.627	-15.1	-11.817	-15.59	-16.64	-20.619	-5.467	-18.48	-15.29	-9.6506	-6.1844
-13.589	-3.0175	-0.21589	-8.02	-6.6369	-10.881	-2.215	-8.7271	-3.5451	-6.597	-6.8436	-3.7432	-4.9174	1.2193	-3.995	-6.0537	-8.2614	-8.3542	-8.8391	-9.9957	-7.6901	-11.441	-5.8871	-7.3288	-4.9878	-1.1583	-7.7637	-2.3857	-8.7689	-3.0592	-11.606	-5.6434	3.5011	-10.187	-7.4749	-5.7007	-6.6034	-0.2935	-8.2939	-4.0199	-3.3172	-3.9689	-12.326	-5.1461	-9.364	-8.213	-2.3946	-3.5333	-4.1692	-4.0259
-7.9999	-1.5373	9.4306	-4.0852	0.092258	-3.2469	-1.1032	0.2133	-4.0754	0.87329	-0.37367	-2.6906	-1.9207	-0.50163	-1.1615	2.0844	-5.6686	1.4247	2.9065	-2.1039	3.7888	1.1421	1.6583	-0.50457	-2.6602	0.4491	5.2673	1.5944	1.0528	2.1058	-6.7422	-1.5443	-3.4517	-4.4141	-6.8484	-7.4582	-2.6879	3.7041	-3.2886	-2.7465	1.7209	0.83021	-2.5342	5.019	-0.733	-0.63467	-0.81989	2.9105	-5.4479	-10.953
-6.8671	-3.7358	1.109	-6.8978	-6.2457	-2.7099	-2.8798	-4.3702	-8.795	-1.2397	-6.0394	-3.1855	-7.3809	-11.599	-2.8783	-3.9597	0.47997	-6.9767	-12.41	-0.77944	-3.5902	-1.2676	-7.5868	-6.2505	-3.1626	-4.0408	-3.6934	-6.5854	-4.8834	-4.9411	-4.1195	2.8752	-7.8347	1.7928	0.46756	-4.1944	-12.174	-4.6489	3.3856	-3.0659	-5.5114	-6.1545	-4.4934	0.39283	-3.2912	0.60884	0.29026	-1.1456	0.78169	-9.8006
-0.37052	-3.5214	-3.0513	-5.1506	-9.9566	-0.21889	-8.9278	-7.7421	0.72658	-13.303	-11.542	-4.5383	-5.7356	-5.001	-9.2546	-3.7131	-3.474	-4.8271	-5.2408	-9.9281	-2.0841	-5.9116	-15.469	-8.9065	0.95044	-8.6126	-6.1805	-5.6877	-12.814	-13.186	-9.2136	-8.0425	-8.3515	-6.7711	-8.2729	-12.995	-6.953	-8.2202	-10.218	-12.416	-0.52133	-7.1906	-12.508	-8.0527	-9.3374	-11.215	-5.2434	-11.978	-10.287	-6.1452
[truncated: 150 more columns]
