# Supplementary material for: Genetic dissection of main and epistatic effects of QTL based on augmented triple test cross design
Source: PLoS One. 2017 Dec 14;12(12):e0189054. doi: 10.1371/journal.pone.0189054 (PMC5730204; doi:10.1371/journal.pone.0189054)
Supplement: S7 Supporting Information — (ZIP) [file pone.0189054.s007.zip › z2_350_0.5_10.csv]

-20.222	-23.003	-20.062	-20.109	-21.562	-21.16	-19.424	-20.669	-20.711	-20.042	-19.95	-19.675	-20.306	-19.708	-20.517	-21.84	-21.493	-21.184	-19.884	-18.981	-21.408	-20.459	-21.438	-19.195	-21.615	-21.569	-20.795	-19.328	-21.949	-20.876	-21.289	-20.037	-21.936	-23.051	-20.91	-20.283	-20.274	-19.369	-21.81	-22.372	-21.456	-22	-19.704	-21.25	-22.641	-20.179	-19.642	-22.319	-21.856	-21.274
-3.5125	-3.1336	-1.6185	-1.547	-1.2891	-1.4124	-1.0629	-2.2181	-4.2592	-5.2932	-4.2299	-1.9575	-3.4163	-3.8411	-3.1261	-2.1289	-3.5452	-2.5616	-4.3094	-3.7016	-2.6378	-2.2448	0.34271	-4.1	-2.9581	-6.1015	-1.8164	-2.7514	-3.8802	-0.037572	0.019101	-3.0302	-2.7389	-4.4151	-4.7503	-1.9432	-2.7067	-4.1088	-0.96227	-1.2263	-3.051	-2.2035	-4.7494	-3.5333	-3.8792	-3.6536	-1.8999	-1.1926	-3.7852	-4.38
-23.246	-20.709	-21.983	-22.592	-22.978	-22.03	-21.645	-20.317	-21.317	-19.547	-21.997	-20.208	-19.737	-20.234	-20.954	-21.745	-19.915	-20.58	-22.351	-20.349	-19.31	-20.979	-22.39	-20.568	-23.44	-20.962	-20.354	-21.022	-20.871	-19.967	-19.83	-21.146	-19.199	-23.126	-22.284	-19.945	-21.107	-17.701	-21.824	-18.564	-20.818	-21.954	-20.463	-20.958	-20.936	-20.778	-19.367	-21.74	-22.063	-20.123
-3.6709	-0.079179	-1.3899	-3.3151	-1.7416	-2.6478	-3.936	-4.2044	-2.9833	-2.7172	-3.8581	-0.83321	-2.1088	-2.3107	-2.1411	-1.5398	-1.4741	-1.6776	-2.8094	-2.8913	-2.4679	-1.9384	-1.9406	-1.9205	-2.884	-2.9666	-3.8205	-2.5729	-2.0771	-4.8747	-2.5781	-2.7809	-2.5215	-2.9673	-2.6504	-2.5102	0.54692	-4.3997	-2.8884	-2.2884	-2.5096	-2.8166	-3.1644	-3.0526	1.2602	-0.5778	-2.3581	-3.759	-2.0373	-2.2946
-5.9493	-4.7306	-6.7469	-4.1631	-4.8263	-6.431	-4.3497	-5.6237	-5.6468	-6.2109	-2.698	-5.4732	-4.6472	-5.6257	-6.4527	-5.094	-6.4168	-5.5353	-3.616	-4.1932	-6.8887	-5.1859	-4.4444	-7.8448	-3.4017	-4.5036	-4.1586	-5.6948	-4.4733	-5.7336	-5.3998	-8.4608	-3.3594	-2.6757	-6.648	-7.4124	-3.6192	-5.7504	-5.8499	-3.547	-3.6506	-7.4201	-5.821	-5.7808	-8.7118	-4.1692	-6.0631	-5.8764	-3.4836	-4.5763
-0.69225	-1.2133	-0.62999	-2.2003	0.11044	-2.0837	0.077497	-0.66083	-3.438	-1.4938	-2.028	-1.6005	-2.1444	-0.24436	-3.3537	-1.7495	-1.0754	-2.0763	-1.3901	-2.6708	-2.2703	-0.57977	-4.1914	-1.0209	-0.57725	-1.811	-1.1379	0.051482	-0.42559	-4.5987	-2.0135	-0.33354	-0.93985	-2.0448	-0.51151	-0.83968	0.080643	-0.92672	-0.82862	-1.7614	-2.1037	-2.2331	0.29327	0.10259	-1.4614	-1.0106	-1.3132	-2.8978	-1.5841	-2.0865
-0.82541	1.3717	2.1802	0.9204	3.9832	1.9152	1.7775	2.6365	1.3433	2.0182	2.0987	2.0432	1.8371	0.19524	2.3722	1.8926	1.8265	3.3008	1.2053	2.2405	-0.88529	3.7477	2.8689	0.73611	1.04	0.47933	1.5277	2.5611	1.8287	2.6413	1.9985	1.1144	-0.60899	1.3046	-0.069008	3.4609	1.514	-0.15417	0.61752	2.9916	2.0217	1.7636	0.98329	2.1058	2.2057	3.5	2.7136	2.478	0.60212	1.5154
7.5391	7.6026	5.536	8.4036	6.4242	7.7729	6.5331	7.1638	4.2199	6.6238	5.0973	7.9506	7.6489	6.5803	7.018	7.2279	6.4273	7.1187	7.9859	8.3161	7.101	5.7105	5.4017	6.7291	6.1087	4.101	5.6645	6.2135	6.6807	8.5263	7.9641	5.2415	6.3637	7.7085	7.2125	4.6896	6.3122	6.7727	7.2718	8.2958	9.1426	10.366	7.1999	4.9347	4.735	4.7646	7.5999	5.8557	7.6005	6.3425
-0.59925	-0.39575	1.3887	4.1157	2.7498	1.5685	1.6908	1.7565	0.4366	-0.24254	2.2956	0.54662	0.020703	1.5677	1.1151	1.2421	0.92525	3.9204	1.8128	2.6523	3.0014	0.45297	1.5073	1.259	-0.84388	2.4131	1.9398	-0.094055	4.433	0.81835	-0.71989	3.5795	1.454	1.0178	3.0091	0.56935	0.94368	3.0295	0.33345	-0.42423	1.4457	2.3472	-0.20257	2.6802	0.41534	-0.83256	2.4316	2.1352	0.77442	2.0567
-11.071	-10.346	-10.891	-11.773	-12.837	-14.303	-13.4	-11.084	-13.51	-12.237	-10.563	-10.686	-10.519	-13.049	-10.788	-12.688	-10.766	-10.574	-11.181	-11.626	-11.593	-10.024	-11.878	-12.643	-9.8895	-9.4791	-12.095	-11.038	-12.27	-11.881	-11.868	-11.844	-10.539	-12.23	-12.492	-9.2141	-12.16	-13.873	-12.998	-11.262	-12.279	-9.9109	-9.9988	-12.521	-11.523	-14.036	-13.198	-13.558	-13.743	-9.6415
-10.388	-10.255	-9.6174	-11.003	-9.3389	-10.729	-8.1682	-10.655	-9.0876	-13.041	-11.611	-12.483	-11.984	-11.172	-12.106	-10.986	-13.057	-11.733	-11.413	-10.955	-11.242	-12.281	-10.714	-13.769	-10.118	-10.185	-10.451	-13.561	-11.855	-12.241	-11.871	-9.8522	-12.67	-9.5707	-9.3938	-9.918	-8.8852	-10.56	-11.095	-10.998	-10.356	-10.938	-11.997	-11.11	-12.405	-9.3607	-11.063	-10.485	-10.781	-8.4867
-2.5311	-3.5218	-3.5295	-1.9177	-2.8922	-1.6677	-1.1183	-2.4518	-2.0762	-1.3441	-2.1377	-2.2391	-0.70836	1.15	-1.3287	-2.1878	-4.8631	-2.0742	-4.6594	-3.2305	-4.3754	-2.9769	-0.93315	-2.5186	-0.26261	-2.7973	0.22868	-2.8242	-3.7543	-3.0383	-3.4971	-0.22159	-1.9238	-1.9801	-1.5494	-2.178	-1.9314	-1.3449	-1.8909	-1.3274	-1.5577	-2.0321	-1.2374	-2.9288	0.34796	0.21665	-0.80093	-0.46263	-2.8126	-1.6503
1.2624	0.67816	1.098	1.2981	1.5593	2.6495	0.22664	0.73426	1.0904	-0.083951	2.0659	0.54743	1.7206	0.38997	1.3787	2.3087	0.85908	2.9665	-0.2145	0.73528	-0.91428	0.63229	0.40024	2.5501	1.2495	-0.4095	-0.32624	2.1329	0.086035	0.67726	1.3693	1.2691	0.28603	1.6363	2.5835	0.93835	2.0968	1.3202	0.43077	-0.48311	4.6108	3.1907	1.3807	-0.12387	3.6413	0.61726	0.18947	0.48123	1.9449	-1.2829
-1.7548	-3.3072	-1.9587	-2.2726	-2.663	-4.7439	-2.9964	-3.0221	-1.7215	-2.8606	-0.4057	-2.2706	-1.2187	-2.2719	-1.1772	-5.0225	-2.2987	-1.8591	-3.0751	-3.1058	-0.60771	-2.302	-2.3947	-2.784	0.1057	-1.4238	-2.7755	-2.2858	-4.6019	-1.6848	-1.8739	-1.8319	-1.7222	-1.0023	-2.2145	-1.2706	-3.6376	-2.5842	-2.1201	-4.0037	-1.9091	-4.2968	-2.3737	-1.7557	-4.6389	-3.1723	-1.8885	-1.2901	-3.9328	-1.1594
-13.301	-13.115	-14.039	-13.197	-12.397	-13.665	-11.755	-13.197	-11.288	-10.055	-12.161	-13.667	-13.436	-11.579	-12.791	-13.395	-12.368	-11.593	-12.152	-11.994	-12.118	-11.789	-13.478	-12.463	-13.005	-14.551	-12.21	-12.327	-12.158	-15.054	-10.995	-10.988	-13.119	-12.091	-12.546	-12.621	-14.456	-12.589	-15.649	-12.455	-12.141	-14.488	-13.288	-13.076	-14.563	-12.885	-13.718	-14.33	-14.963	-12.781
-0.82548	-3.3868	-3.7287	-0.44927	-3.4336	-1.9571	-4.0023	-1.0345	0.33474	-0.44232	-3.035	-0.069756	-1.4012	-1.9061	-0.0087046	-2.3289	-1.6634	-2.4944	-1.4715	-1.6022	-2.3939	-3.5215	-0.38192	-0.00091266	-0.26358	-1.1922	1.3108	-2.6949	-0.98463	-0.32651	-2.9136	-2.6879	-1.3038	-1.588	-0.84305	-2.7007	-2.3915	-0.25906	-2.1953	-3.0469	1.7421	-2.4535	0.35395	-1.4575	0.30122	0.58218	0.14181	-2.1378	-3.1099	-3.3312
-13.369	-10.974	-10.445	-12.117	-11.932	-11.807	-12.358	-13.59	-10.74	-12.238	-11.085	-10.083	-11.518	-10.468	-10.713	-11.588	-9.6432	-12.15	-10.611	-13.46	-10.774	-9.712	-10.779	-12.548	-12.155	-14.231	-10.605	-12.152	-12.765	-13.644	-12.41	-9.3113	-9.8485	-13.184	-10.848	-11.509	-11.438	-11.196	-10.062	-11.127	-12.211	-12.531	-10.996	-11.191	-14.161	-13.092	-10.655	-12.521	-10.623	-12.072
-10.163	-10.847	-7.8851	-10.169	-11.974	-10.694	-12.057	-12.108	-8.9047	-10.442	-9.6605	-9.7947	-11.955	-11.515	-11.711	-9.9539	-11.284	-11.26	-9.5749	-10.293	-10.287	-10.714	-10.75	-11.375	-12.152	-11.926	-9.9679	-10.388	-11.352	-10.709	-9.8836	-11.832	-10.976	-12.6	-10.667	-10.46	-9.6269	-9.3	-12.404	-9.9031	-11.805	-9.4313	-8.0805	-9.568	-8.4289	-11.453	-10.587	-11.176	-11.21	-11.766
3.1274	4.3727	3.6094	-0.28885	1.4125	0.61222	0.89894	0.56784	0.5224	3.0364	1.2728	2.736	0.48091	3.7479	2.7767	2.504	1.7416	2.3395	1.099	0.76508	-0.57351	-1.3302	1.4326	1.4797	2.4601	1.3132	1.0354	2.9128	-0.51979	2.1749	2.3738	1.2191	1.9196	3.1463	1.9485	3.3956	3.8027	-0.34792	1.8475	4.2219	1.8862	0.76427	0.90045	1.4705	-0.85363	-0.38236	3.0964	1.3367	-2.3976	2.8297
-0.63406	1.0761	2.6586	2.8981	0.57701	1.1573	2.3498	1.7733	-0.075294	2.3705	3.5072	4.135	0.70068	0.10075	-1.4648	2.283	2.0192	0.37822	0.15036	-0.92693	0.77782	3.4692	2.8803	-1.28	3.4003	1.1884	-0.57352	1.6949	1.7732	2.1558	1.4867	1.0688	1.9423	1.3715	1.9162	2.0703	1.3481	0.0024397	1.1022	2.5976	1.9952	1.1383	1.494	1.2122	0.33499	4.4435	0.37201	0.37297	0.5508	0.20108
-0.1406	-0.57988	-2.1999	-2.8616	-0.90869	-2.2615	-2.7074	-3.9378	-0.68971	-1.6384	-1.7055	-3.2119	-0.30915	-1.4874	-0.26981	-1.8849	0.76506	-1.2104	-2.2891	-3.6551	-3.2815	-2.7685	-2.063	1.5469	-1.6755	-1.3175	-3.515	-2.2701	0.6942	0.28758	-2.5855	1.1152	-0.4911	-3.4649	-2.2286	0.75816	-1.8565	-1.8597	-1.848	-2.9471	-1.3802	-2.9569	-2.8666	-0.77317	-3.2821	-0.091613	0.014338	-1.5725	-1.8273	-1.0101
6.7435	9.6662	7.7749	9.1785	8.0224	9.326	8.8607	7.74	8.7218	7.6938	7.0062	10.679	6.6801	9.598	6.4523	9.8619	7.2315	8.5996	7.6723	8.3021	6.2603	8.9113	8.3048	9.4542	8.2958	7.0672	7.7515	10.124	9.7018	6.4175	6.9934	10.24	9.677	8.1609	5.8824	6.5768	8.7394	9.1853	9.5259	12.025	6.5824	8.5939	9.2846	9.6163	9.085	9.3131	7.5419	10.199	6.6779	7.1083
-13.313	-15.254	-14.771	-14.29	-13.739	-15.425	-17.303	-13.43	-14.139	-15.397	-12.418	-12.961	-12.371	-14.596	-14.788	-16.502	-15.369	-14.21	-14.377	-16.948	-14.172	-14.331	-12.645	-16.779	-14.876	-13.872	-12.749	-14.087	-16.009	-18.512	-15.334	-15.792	-15.824	-13.274	-13.534	-13.579	-15.131	-16.117	-13.907	-12.626	-15.359	-13.707	-15.046	-11.788	-12.176	-13.989	-15.871	-17.166	-14.051	-12.046
9.686	9.4696	8.5786	8.3363	10.583	8.8024	7.5377	10.169	8.3756	7.0874	7.2983	7.7991	11.223	9.6227	7.5361	8.5966	8.9381	8.8046	11.008	7.604	9.7444	8.9151	9.9971	8.9604	7.8089	9.025	7.8273	9.3363	6.2903	6.6674	9.7751	7.0903	8.9889	9.2921	8.5793	10.255	9.0263	10.771	6.9429	10.103	9.6223	10.872	7.6979	8.0472	10.453	7.5988	8.7358	9.9476	10.79	9.4906
4.3222	4.9822	4.8396	3.5708	3.7015	4.9226	3.6681	2.827	1.0863	1.5909	4.0475	4.2242	0.8334	3.9073	1.8214	3.3108	3.7694	3.0229	1.7884	5.0074	6.2783	3.2348	3.4527	3.7264	2.3284	3.6341	3.3889	2.9734	2.632	4.1153	3.6608	1.8378	4.9172	1.5004	3.2298	1.597	4.6886	0.6154	1.8066	4.0634	3.2659	1.2867	3.6645	1.3605	2.1496	1.3217	4.4861	3.3798	1.4957	-0.20495
-1.5676	-1.2485	-4.724	-3.1835	-1.82	-0.97284	-3.5228	-4.1957	-1.8858	-2.2273	-2.4515	-4.9773	-2.5019	-3.8416	0.050929	-3.3674	-4.5509	-4.4235	-2.6037	-4.2281	-1.6369	-3.337	-3.2794	-1.4569	-3.399	-3.4871	-1.5754	-1.2137	-3.1442	-2.3839	-2.281	-2.3068	-4.9218	-3.4382	-3.1597	-4.0575	-0.54576	-2.4004	-4.3828	-3.2047	-3.756	-0.26219	-2.0062	-3.4421	-4.2219	-2.0139	-0.81756	-3.4736	-4.5209	-1.3592
-2.6323	-2.3346	-0.92965	-1.9259	-2.9015	-3.0365	-3.1753	-3.2603	1.038	-3.0006	-0.80668	-2.9253	-0.651	-3.1232	-2.2513	-1.291	-1.4783	-1.0393	-2.7036	-1.3686	-2.7498	-0.13979	-2.6261	-0.13468	1.0196	-2.9604	-2.875	-1.7662	-2.0185	-1.5795	0.22175	0.20762	-0.92856	-2.1038	-2.6858	-2.2305	0.16607	-2.584	-1.1935	-2.1517	-2.1563	-2.5402	-3.1038	-2.854	-0.622	-1.09	-2.2829	-0.21919	-0.48814	-0.67489
5.0863	6.4483	6.4437	5.0617	5.0027	4.9619	7.061	6.2774	4.8714	4.8749	6.8778	3.4533	5.1876	5.9262	5.8347	5.8026	5.9832	4.0698	5.9837	4.8614	5.9931	5.263	4.4926	6.7299	5.8771	8.063	7.512	4.7988	6.7359	6.0476	6.2268	7.4867	5.6159	5.9114	6.039	5.9494	6.2244	4.1957	7.2668	5.9188	5.7209	6.0291	6.1466	5.7397	6.3058	2.8158	6.6141	6.7501	5.1638	4.6406
-1.1203	-1.186	-0.51021	-2.6021	-2.8099	-1.9653	-3.2739	-1.3793	-2.0604	-5.9839	-3.9768	-3.0254	-3.2349	-2.3928	-4.6022	-5.0246	-2.0396	-1.1524	-0.10405	-4.4155	-1.7597	-3.2438	-1.6487	-3.0846	-2.8919	-0.14326	-1.7323	-4.3841	-0.024852	-3.3722	-2.7095	-1.7952	-1.3454	-3.7107	-2.306	-2.176	-3.419	-4.4612	-1.0596	-1.791	0.2571	-5.9055	-1.877	-2.292	-5.0436	-5.1562	-0.78537	-1.6286	-5.3142	-0.67163
-21.54	-22.03	-21.663	-21.591	-22.847	-21.8	-22.302	-23.798	-23.48	-22.307	-22.747	-20.838	-23.332	-23.148	-21.327	-21.475	-24.455	-19.934	-22.501	-23.695	-22.066	-23.066	-20.636	-21.321	-21.604	-20.394	-22.598	-20.65	-22.804	-20.532	-21.583	-21.603	-22.579	-21.763	-23.678	-20.976	-23.042	-19.724	-20.839	-19.925	-21.235	-22.8	-20.922	-23.887	-21.819	-22.105	-22.351	-20.745	-21.855	-23.209
-14.804	-14.151	-12.202	-10.466	-13.899	-12.656	-15.311	-11.944	-13.155	-11.115	-13.226	-14.244	-13.484	-13.765	-12.823	-15.445	-12.079	-12.705	-12.608	-13.338	-14.479	-14.369	-13.41	-14.048	-14.597	-10.746	-12.64	-15.219	-14.967	-13.668	-12.035	-12.87	-11.504	-12.589	-14.237	-14.885	-12.318	-14.256	-13.962	-13.531	-13.032	-13.173	-10.94	-11.258	-11.518	-9.4945	-12.78	-12.672	-13.952	-12.556
-11.695	-12.734	-13.443	-15.104	-14.556	-12.817	-11.821	-12.828	-12.478	-12.764	-11.439	-13.535	-13.863	-12.903	-14.353	-9.5395	-13.658	-13.789	-11.606	-12.642	-13.247	-12.243	-12.329	-15.233	-11.75	-14.753	-11.969	-14.96	-11.862	-13.867	-14.13	-13.627	-12.747	-12.867	-14.529	-14.655	-11.708	-12.339	-13.674	-12.448	-12.607	-12.896	-13.565	-13.028	-13.633	-13.055	-15.088	-15.57	-14.047	-13.501
-1.1385	-0.73842	-3.6944	-0.24193	-1.3546	-0.44792	0.23482	-3.4065	-1.4704	-1.9239	-1.7548	-2.812	-0.86821	-0.19788	-1.644	-1.9648	0.94262	-0.96386	-2.7437	-2.6646	1.5617	-0.10252	0.19547	-0.31547	-2.1767	-0.80411	-0.75782	-2.5132	0.22117	0.80177	-1.0371	-0.73751	-0.46263	-0.69108	1.497	-2.2424	-1.574	-1.8261	-2.4812	-1.595	-0.32375	-0.72878	-0.32535	-1.0678	0.71325	0.60347	-1.7139	-1.3407	-1.5731	-0.67866
-1.6127	1.7338	1.5272	2.8788	1.9185	-0.22023	0.72471	0.5841	0.093895	-0.5455	1.5059	-0.78794	0.6002	1.7418	2.2003	-0.58714	-0.51705	-2.7139	0.1926	2.0711	-2.1962	2.6736	-1.1688	0.5432	-0.88633	-1.1284	-1.8236	0.95487	-0.8791	0.40135	1.2087	1.97	1.9943	-0.49394	-0.86758	-0.88888	-1.2769	-1.11	1.0524	0.85714	1.5357	1.9345	0.56436	-1.3896	-0.23187	3.0476	-0.80041	0.91663	-1.1903	2.3658
-13.063	-13.24	-11.162	-13.29	-11.489	-11.514	-12.682	-15.57	-12.355	-13.731	-10.721	-8.4601	-12.498	-11.517	-13.725	-10.258	-11.252	-13.115	-12.579	-15.526	-12.552	-10.623	-15.481	-14.452	-12.727	-11.415	-12.522	-10.842	-15.91	-12.67	-13.652	-14.15	-12.638	-13.325	-13.068	-13.705	-11.962	-14.133	-13.185	-11.91	-13.205	-10.327	-11.875	-11.742	-12.155	-13.041	-14.948	-12.112	-12.267	-12.204
-13.97	-17.432	-14.581	-16.122	-14.653	-11.942	-12.916	-15.11	-16.097	-12.08	-15.273	-13.949	-12.998	-12.765	-14.915	-16.043	-15.852	-14.083	-13.811	-14.948	-14.84	-14.331	-15.174	-12.986	-15.312	-15.238	-13.688	-14.541	-15.658	-13.517	-13.421	-14.105	-11.416	-11.274	-16.509	-13.988	-13.212	-18.415	-13.64	-14.458	-14.231	-14.05	-17.52	-12.666	-16.112	-14.576	-13.811	-17.324	-11.949	-14.361
-11.451	-9.396	-9.9231	-13.939	-8.9529	-9.8262	-14.372	-11.786	-9.9718	-11.03	-11.103	-12.108	-10.413	-8.2688	-8.3163	-6.868	-11.02	-11.271	-11.137	-10.946	-9.6199	-9.1139	-11.351	-10.57	-11.644	-10.527	-10.92	-13.002	-8.7379	-11.06	-9.9364	-12.473	-8.1242	-10.866	-10.672	-10.706	-12.329	-11.689	-12.002	-9.6931	-10.829	-10.878	-10.339	-10.159	-9.1379	-12.772	-11.181	-11.025	-9.407	-9.4505
-9.1027	-10.966	-11.184	-11.257	-8.6053	-8.3379	-10.231	-11.322	-11.236	-7.4383	-9.541	-7.5469	-10.876	-8.2571	-10.123	-10.847	-10.979	-11.403	-7.4902	-8.97	-10.627	-10.292	-9.3657	-9.1228	-11.158	-10.333	-9.1864	-8.7107	-9.2808	-10.018	-9.4374	-10.521	-10.997	-6.1184	-10.634	-7.7678	-8.1451	-9.8822	-12.195	-10.956	-11.094	-9.3421	-9.42	-8.0293	-8.8619	-9.5546	-10.223	-12.419	-10.762	-8.6668
-0.71019	2.512	-0.50607	0.34223	-1.4283	0.24702	0.57932	1.5972	0.11749	2.1599	2.4358	-3.9495	1.1761	2.3551	-0.95677	-0.27071	3.0684	0.74331	0.79318	1.2209	-0.10003	0.19462	-0.85995	1.3367	0.18338	0.95958	-1.1553	-0.14685	0.72463	3.1744	-0.42133	1.0978	-0.72149	-0.79174	-0.13424	0.55862	-2.8158	1.5049	-3.3723	-0.29106	-1.5884	0.045803	0.78781	-1.623	-0.072461	-1.2981	-0.86703	-0.69092	-0.57667	-2.4588
-8.9943	-5.24	-3.807	-7.2929	-5.6629	-8.7435	-6.4478	-5.8842	-4.9309	-7.067	-5.6291	-5.5637	-7.1198	-7.0364	-5.1255	-3.5924	-7.1788	-6.3449	-6.5103	-4.8778	-7.7391	-6.7153	-5.0948	-5.2824	-6.1887	-7.3032	-8.5824	-5.674	-7.3644	-4.9836	-4.6482	-4.3892	-5.0904	-5.8372	-6.0392	-7.8522	-5.737	-8.3312	-5.9205	-7.2896	-6.1651	-5.9139	-4.5033	-5.7178	-6.9941	-6.3832	-6.388	-7.3539	-7.5444	-6.831
0.61506	0.37891	-0.80024	0.88209	-0.96332	-0.46258	-0.32211	-1.4121	3.0882	-1.33	0.17176	-1.0231	-1.694	3.2107	1.5844	-1.5233	-0.26074	2.7603	0.4716	-3.3742	-0.38115	-0.05989	0.066727	0.12063	0.57545	1.1941	2.6921	-0.17738	-1.4001	0.26089	1.4426	0.34653	0.15423	1.6906	0.70889	-0.8758	1.4991	0.21624	0.47341	-0.42091	-0.86017	1.084	1.0742	-0.82564	0.6613	0.61365	1.8596	-1.1847	-1.3839	0.16209
-4.6583	-3.4246	-1.5446	-1.9166	-2.6463	-1.5894	-1.6535	-4.1935	-4.0674	-2.0416	-2.3694	-4.3562	-2.1121	-3.5667	-3.1913	-5.3303	-2.4706	-5.5483	-2.6679	-3.1052	-4.0192	-5.5994	-3.31	-2.0193	-4.578	-2.5456	-2.4906	-3.9248	-2.9806	-2.5715	-3.0609	-1.0604	-3.4165	-2.7964	-4.7864	-2.5358	-4.5484	-2.1728	-3.9731	-3.4707	-4.1357	-2.8353	-1.7637	-3.0421	-2.641	-3.3125	-1.4452	-4.7392	-1.8345	-3.9957
-12.673	-12.03	-12.342	-12.323	-12.107	-8.9613	-9.245	-11.949	-10.749	-11.21	-10.888	-12.423	-11.668	-7.3286	-9.971	-10.717	-12.43	-11.069	-11.706	-12.724	-10.137	-10.543	-12.531	-11.372	-12.56	-10.672	-12.272	-11.672	-12.984	-8.6198	-11.015	-10.787	-8.3451	-9.8095	-11.529	-10.708	-11.691	-11.247	-11.986	-9.8209	-10.493	-11.387	-12.079	-11.238	-10.11	-10.287	-10.951	-10.633	-9.2882	-10.622
-23.375	-23.418	-22.763	-20.946	-23.777	-20.823	-23.513	-21.253	-21.523	-20.9	-23.404	-21.979	-23.755	-22.866	-22.491	-19.637	-21.097	-24.679	-23.138	-21.536	-22.196	-22.622	-25.916	-22.305	-21.817	-24.271	-22.614	-21.707	-24.841	-21.621	-22.563	-22.931	-21.459	-23.872	-25.052	-22.563	-21.864	-23.734	-21.902	-21.916	-21.26	-23.746	-21.548	-19.993	-24.714	-22.519	-22.568	-20.638	-23.058	-23.159
-9.7713	-10.379	-12.467	-11.981	-10.264	-9.7653	-10.283	-10.833	-10.18	-12.1	-11.208	-8.9868	-10.604	-9.2741	-11.292	-12.578	-10.639	-10.597	-10.869	-12.21	-10.838	-10.761	-11.418	-10.925	-9.8322	-13.04	-11.442	-10.609	-11.856	-11.772	-6.5756	-11.581	-11.069	-11.155	-10.988	-11.599	-11.185	-11.222	-9.1983	-11.234	-12.405	-11.413	-8.8441	-8.018	-11.468	-9.8228	-10.509	-12.158	-9.2108	-12.033
-5.6831	-2.4373	-2.6577	-3.5807	-2.408	-1.664	-3.2876	-4.1321	-6.0963	-3.9508	-4.8296	-1.6204	-1.361	-2.9542	-4.2122	-4.1772	-5.0128	-4.2783	-2.641	-2.9476	-3.3726	-3.5715	-4.977	-4.421	-3.4857	-6.4277	-5.1441	-2.9529	-4.5539	-2.8083	-2.484	-4.372	-2.8295	-4.1376	-2.9155	-3.3288	-1.0063	-4.4097	-4.3556	-4.4133	-5.2869	-4.7892	-6.0133	-4.8732	-4.341	-3.1952	-2.6683	-0.16435	-5.065	-3.6153
-10.992	-10.88	-12.423	-11.393	-10.85	-15.069	-11.055	-12.459	-11.481	-12.49	-11.476	-10.634	-13.006	-12.176	-13.324	-10.648	-10.564	-15.734	-10.86	-11.844	-13.384	-13.572	-10.803	-12.917	-10.945	-13.644	-10.628	-12.424	-10.547	-14.247	-11.931	-13.001	-12.576	-10.205	-10.442	-9.1716	-10.78	-13.246	-10.705	-11.413	-10.742	-11.392	-10.829	-10.343	-13.606	-10.938	-12.169	-9.8741	-9.1206	-11.711
-7.9344	-7.2349	-4.862	-5.2429	-4.6634	-6.2427	-6.3029	-5.6974	-3.9277	-5.9266	-6.0083	-4.7866	-7.5471	-6.4656	-9.3625	-5.6186	-6.9221	-5.5558	-6.595	-7.0115	-6.5413	-6.9776	-4.2971	-6.6696	-6.9751	-6.1928	-5.6171	-7.063	-3.4449	-8.0158	-5.6603	-3.5847	-4.2516	-6.614	-5.5602	-5.7997	-5.376	-4.5177	-5.6424	-6.6649	-5.2696	-5.1108	-4.9995	-4.9555	-5.1032	-4.8806	-5.3887	-4.9174	-6.3608	-6.2344
-5.6183	-2.8036	-4.229	-2.4221	-3.3826	-3.0369	-3.8271	-3.7106	-3.2532	-1.6871	-2.7078	-3.1762	-2.0917	-0.94248	-5.5928	-4.4152	-4.8414	-5.1902	-2.8249	-3.4387	-2.8184	-3.4318	-3.6114	-4.2078	-3.71	-1.3558	-1.8222	-2.6538	-3.2551	-1.3835	-3.2891	-3.7518	-2.3321	-2.9479	-1.9934	-2.6346	-4.2765	-3.616	-3.7499	-2.6712	-3.3639	-3.8716	-2.2343	-2.9276	-2.9784	-3.772	-1.9207	-3.1235	-5.4144	-2.1401
-0.35196	-0.30399	0.60576	0.043897	0.59234	1.9328	-0.65549	1.9926	0.18297	2.4212	2.0133	0.25176	-1.2336	-1.0155	-0.5178	1.6816	0.75724	0.29253	1.9723	1.076	2.4692	-1.2868	-0.014301	-0.98076	-0.4793	0.21262	-0.58344	0.81495	1.2853	1.6805	-1.0286	2.0273	-0.22162	0.78222	1.5374	0.84729	-0.79764	-1.0924	-0.41249	0.33123	0.28303	1.3287	-0.81289	-3.4386	-0.10628	-0.45419	2.4419	1.0099	2.3637	0.08602
-14.049	-13.194	-11.871	-11.708	-10.69	-11.056	-10.287	-9.5251	-11.137	-13.622	-12.001	-9.9595	-9.1532	-10.358	-10.226	-12.404	-11.014	-11.092	-10.72	-11.304	-7.6661	-13.607	-10.19	-10.266	-10.606	-13.109	-12.656	-10.152	-11.915	-12.061	-10.323	-13.009	-12.499	-12.498	-9.7885	-12.374	-12.334	-9.3704	-8.7621	-12.641	-14.471	-9.0174	-9.8108	-10.564	-12.181	-10.011	-10.175	-12.57	-11.82	-12.806
-4.3992	-3.1799	-3.1117	-6.8474	-5.1747	-7.6524	-4.2374	-3.016	-6.2445	-5.576	-4.4222	-4.397	-3.949	-7.2946	-3.5432	-4.9509	-5.5066	-4.6223	-3.0282	-4.7249	-5.2287	-3.3595	-4.097	-4.8079	-2.8821	-3.9628	-5.2948	-4.6076	-3.0776	-4.3992	-3.957	-5.6781	-6.0426	-3.7509	-2.2649	-4.1281	-4.1898	-5.6313	-3.4382	-2.4239	-6.721	-6.1676	-2.7363	-4.4485	-3.3078	-5.1262	-5.9906	-5.7536	-6.3048	-6.0071
-2.5046	-2.5034	-4.0874	-5.3772	-5.2023	-1.2841	-4.468	-4.1244	-3.5332	-2.8304	-3.1052	-4.6102	-3.3946	-3.5352	-5.0026	-2.1618	-4.0668	-3.7245	-2.8003	-5.2404	-3.9907	-4.1181	-6.268	-4.1866	-2.2862	-3.2888	-2.6118	-5.539	-5.2334	-3.9083	-1.7557	-3.8899	-4.3974	-4.9713	-4.85	-5.4639	-4.397	-3.7553	-4.9859	-5.079	-3.2702	-4.2507	-5.9994	-4.2449	-3.8786	-3.3635	-4.8894	-2.282	-4.8522	-2.9599
-11.031	-12.121	-15.189	-11.959	-13.331	-13.364	-14.02	-14.04	-11.219	-13.707	-11.983	-10.696	-13.156	-11.279	-12.225	-12.671	-11.881	-13.362	-12.41	-12.808	-16.059	-10.731	-15.453	-13.358	-13.367	-11.325	-10.418	-13.23	-13.897	-11.216	-11.696	-14.331	-12.762	-13.167	-12.847	-14.717	-13.488	-13.279	-14.089	-13.71	-14.942	-15.147	-13.436	-12.282	-12.866	-15.168	-11.452	-12.789	-12.583	-13.623
8.7956	9.784	8.129	8.2544	9.6224	9.061	7.7231	8.46	7.8346	7.1785	7.3651	8.1021	7.0607	10.743	6.5979	9.8983	7.7437	8.9592	8.9487	8.8578	6.8376	8.7553	9.5832	7.0912	9.5157	8.9866	8.71	9.9544	10.702	8.7087	8.1112	8.7487	6.0961	7.9697	10.607	7.6545	8.4365	9.3331	8.2982	9.4904	10.224	9.2472	9.0659	7.6226	9.9536	9.6762	8.7173	8.6657	8.3609	8.7445
-13.652	-8.3216	-12.514	-11.367	-10.77	-12.486	-12.296	-12.511	-11.847	-10.403	-12.977	-8.4117	-14.103	-12.133	-11.284	-12.644	-11.419	-11.52	-13.383	-11.388	-13.057	-13.958	-11.611	-9.4574	-10.883	-13.347	-11.408	-11.911	-12.24	-13.115	-10.968	-13.127	-11.52	-11.013	-10.774	-12.695	-12.133	-15.874	-12.117	-12.581	-10.799	-13.263	-11.543	-13.365	-11.94	-13.637	-11.354	-13.468	-10.16	-12.519
-2.6551	0.53182	-1.5054	1.5716	-2.2459	-2.1633	0.071913	-1.893	-1.1398	-0.56514	-1.5123	-3.0657	0.068641	0.57778	-0.32189	-2.2748	-0.10614	-0.96021	-0.027586	-0.30125	-1.4594	-0.6574	-1.4913	-3.6883	-2.1109	-1.1195	-3.3407	-2.7177	-1.5358	1.5239	-3.1216	-0.42505	0.75408	-1.4455	-0.77828	-1.0393	-0.86222	-1.5425	-1.7599	0.49572	-2.5656	-1.2139	-0.78148	-0.9868	-1.9543	-1.2553	0.67444	-1.6269	-2.7481	1.7622
1.5874	3.6252	0.98105	0.21297	2.059	1.449	3.5616	2.1557	-0.54633	2.1976	-0.33069	2.8265	3.5378	3.3462	3.6998	2.8639	3.0102	2.1674	-0.82911	2.1667	0.089876	1.4471	2.9847	4.3492	1.0149	-0.662	1.0101	1.7105	4.0927	1.3219	0.19815	3.2028	4.8423	3.2173	4.4295	3.6248	0.64881	1.6499	1.2216	-0.62654	3.9672	0.38151	1.7381	3.3977	3.3086	0.96548	0.80086	-0.52569	2.4109	0.66508
-13.753	-14.915	-14.09	-15.588	-16.727	-14.841	-14.493	-13.188	-13.813	-13.667	-15.682	-16.474	-14.711	-11.937	-15.511	-12.725	-13.848	-15.772	-15.461	-13.756	-14.096	-13.42	-13.411	-14.378	-17.492	-17.429	-15.431	-13.167	-15.354	-15.19	-13.253	-14.791	-15.734	-14.151	-17.484	-13.429	-14.297	-16.599	-13.414	-11.876	-15.082	-16.308	-14.876	-14.845	-13.001	-13.796	-14.907	-16.404	-17.138	-12.658
1.9765	3.0161	2.4012	4.3708	1.5133	3.3394	3.0104	2.0097	3.4845	3.5956	0.98596	3.0038	3.1115	2.7524	3.7688	1.6768	0.20203	2.1546	0.52653	2.0002	2.1949	1.9892	4.0221	3.6013	3.365	1.9622	3.915	1.0573	3.8127	0.72758	0.874	3.0677	4.3433	-0.026527	1.9667	2.2365	3.7085	4.1771	1.8565	1.5914	2.4368	2.934	1.4816	3.0782	2.0173	1.8914	1.0275	1.2891	3.1733	1.8901
-6.9094	-5.4979	-2.1796	-2.2206	-1.5646	-4.3891	0.41423	-2.1554	-2.9883	-2.7374	-4.5266	-4.0979	-4.2919	-4.3595	-5.7838	-3.9967	-3.0611	-4.2143	-2.3587	-3.5357	-3.3856	-4.8053	-5.5925	-2.9922	-2.3847	-3.4547	-1.818	-2.476	-3.374	-4.3536	-3.5746	-3.8339	-4.1555	-4.6834	-1.3027	-5.2553	-3.2307	-5.8429	-5.0186	-2.3325	-1.5583	-2.0799	-4.2138	-5.4273	-3.4999	-2.5848	-3.6938	-2.3181	-5.3679	-2.8679
-0.14201	2.0858	0.035769	1.0819	1.34	-0.95126	2.5334	2.0391	0.13225	1.4539	1.5051	1.0005	2.1341	1.3372	1.2423	1.5759	-0.32314	0.97478	1.3262	0.33461	2.204	3.6458	2.2442	2.0903	0.27396	-0.44272	1.311	0.64252	1.6265	0.29336	2.5922	0.065327	-0.69144	2.8448	2.2303	2.6278	0.17295	2.1603	1.1342	2.4117	1.9757	0.58992	0.66295	2.1509	1.0117	0.88237	1.9999	3.072	1.1674	3.2978
-21.938	-22.493	-21.941	-21.753	-21.797	-22.559	-21.805	-24.105	-22.473	-23.465	-21.982	-22.45	-23.209	-21.402	-22.492	-19.234	-21.703	-21.674	-24.265	-20.706	-23.755	-22.869	-24.149	-23.024	-21.451	-23.688	-20.327	-22.914	-23.611	-22.904	-23.564	-20.742	-21.82	-22.173	-20.906	-21.768	-21.786	-23.576	-21.353	-22.159	-24.671	-21.307	-20.216	-23.075	-21.033	-23.589	-21.733	-22.75	-22.426	-21.757
8.8146	9.8044	10.91	10.47	7.5881	7.9373	7.9523	10.676	9.9183	8.4202	7.8325	7.5507	9.2284	10.711	7.8378	9.1687	8.5109	7.7964	7.5319	8.3394	9.4794	8.8243	9.3081	9.1926	9.573	7.8516	9.813	7.9878	8.9233	7.3742	9.5021	6.6465	9.0991	7.0645	8.7649	8.0054	8.9569	8.0707	9.0851	9.8846	8.288	9.1502	7.3293	7.621	10.199	9.3413	10.13	7.9216	9.1477	8.5557
-13.109	-14.027	-13.992	-12.388	-11.449	-13.04	-14.733	-14.091	-14.204	-16.072	-14.992	-15.109	-13.256	-15.43	-13.282	-11.864	-12.407	-13.223	-15.091	-14.184	-12.766	-14.278	-13.852	-13.891	-12.675	-12.267	-13.136	-11.661	-13.894	-14.691	-11.203	-14.042	-10.65	-12.181	-13.638	-14.037	-14.993	-12.922	-12.841	-12.958	-13.878	-13.325	-14.072	-14.565	-14.44	-14.169	-13.359	-14.197	-11.67	-14.212
10.54	9.3926	9.8424	11.241	10.013	8.6279	9.4865	9.1385	11.284	8.3377	8.7846	12.382	10.437	9.879	8.5997	11.257	8.9502	10.468	8.2957	10.853	10.622	11.263	10.368	8.934	9.1349	10.875	10.869	10.2	12.245	10.552	9.921	9.9831	10.389	9.7748	11.405	10.057	8.3015	9.965	8.7496	9.4784	9.1777	9.9825	10.678	9.0642	10.727	11.168	9.6167	8.2725	10.134	8.2282
-2.7928	0.071476	-3.1027	-1.4287	-0.024152	-0.16623	-0.24377	-1.7451	-0.60172	0.5706	0.22776	-0.77238	-3.1851	-1.4371	1.0254	-1.2544	-2.3296	-3.6073	-1.4303	-5.6695	-1.0764	0.12496	-1.1187	-5.0953	-1.2411	-3.0414	-1.1353	-1.7958	-2.4155	-1.0348	-0.18246	2.424	-2.4057	-1.5801	-1.6889	-0.58331	-2.5158	-1.126	-0.80506	-4.7082	-0.8752	-0.9035	-0.041365	-2.8191	1.9421	0.045328	0.67506	0.44714	-1.3628	1.7169
-4.3388	-3.7161	-4.0089	-3.6354	-1.1498	-1.4356	-2.6828	-4.8038	-4.8067	-5.4244	-3.4085	-2.6968	-4.8977	-2.9255	-2.8159	-4.9328	-4.4366	-3.9097	-3.9441	-3.6757	-4.7923	-1.6271	-1.8261	-3.3942	-2.7842	-4.0949	-5.3264	-4.1382	-2.0248	-4.7896	-4.8447	-2.4523	-4.2334	-2.5497	-1.276	-3.0868	-4.5814	-4.5851	-4.2433	-2.5785	-4.3069	-3.1316	-3.1145	-3.6325	-3.2638	-5.4412	-2.6201	-3.2856	-2.8104	-2.6472
0.28647	1.3794	1.8205	2.2413	2.1631	2.4334	2.286	0.76333	4.6705	1.5296	-0.70863	3.6205	2.562	2.1966	1.6852	2.2673	3.3712	3.3223	2.6339	2.4394	4.1042	1.5255	2.7282	4.665	2.5282	3.1223	2.8004	1.5071	2.2123	4.3815	2.9442	-0.72367	1.8549	2.4686	3.4819	3.8414	2.4292	2.0055	1.9344	1.8654	0.40362	2.2603	3.9352	3.5375	1.3892	4.2679	2.8638	4.0683	3.1622	2.3707
2.2257	1.2632	2.9281	0.18521	2.1446	3.2874	3.9017	3.9732	1.3647	1.8158	3.7945	1.6258	2.4117	3.3161	1.2587	3.6055	0.18365	1.9275	2.9332	1.9642	-0.22596	2.1633	1.2275	1.3045	4.3211	3.5716	-0.80509	4.2593	4.1939	2.4667	3.3415	0.82272	0.8318	1.4198	1.109	1.2041	1.9694	1.9766	2.9876	3.3662	0.11871	-0.367	4.0012	0.43584	0.75887	1.2532	2.7169	1.0168	1.1408	1.018
-9.7368	-6.0809	-8.9937	-8.4165	-8.2257	-7.2023	-3.3035	-7.0512	-8.2063	-7.0079	-8.603	-6.9087	-7.8217	-10.738	-10.104	-5.2515	-7.7138	-6.4648	-8.2798	-9.1768	-6.7203	-8.6306	-7.0687	-6.3228	-8.3642	-8.9953	-7.8704	-7.8955	-7.9811	-7.6879	-5.6627	-6.8272	-6.5262	-7.3285	-5.918	-7.3528	-7.5184	-8.2755	-2.6692	-9.629	-8.5283	-6.0941	-9.9555	-7.2269	-5.9702	-9.5748	-4.5775	-7.4684	-6.6393	-4.9467
-3.1966	-2.3803	-1.9718	-2.8418	-2.7762	-2.5713	-2.562	-5.7563	-2.7549	-3.1791	-2.5479	-1.1848	-2.3877	-1.7379	-3.6333	-2.8668	-2.215	0.18149	-3.525	-3.7992	-2.7277	-4.0968	-4.1509	-3.9615	-0.93229	-2.7703	-1.6579	-2.2944	-3.0076	-2.0331	-4.5996	-2.065	-1.8389	-3.1625	-5.0996	-2.0685	-1.6043	-1.7053	-3.84	-4.0123	-1.6179	-2.5748	-2.8588	-4.6617	-2.399	-4.0501	0.14696	-0.83488	-3.421	-2.0025
-13.665	-12.556	-13.695	-12.499	-9.2379	-14.053	-12.578	-12.885	-15.93	-13.992	-14.54	-15.306	-13.538	-11.449	-10.877	-11.654	-10.344	-12.151	-12.699	-14.234	-15.785	-14.484	-10.628	-13.455	-13.364	-12.857	-14.32	-14.827	-13.211	-11.868	-15.412	-12.844	-10.533	-11.681	-13.998	-12.146	-13.489	-13.535	-12.902	-11.874	-13.185	-10.783	-13.225	-12.07	-12.752	-10.829	-13.749	-13.748	-12.785	-11.578
0.72233	-1.5085	-1.9411	1.0787	0.17271	-0.38282	0.051374	1.3252	-0.67996	-1.617	-0.24383	-1.113	1.2	-1.4819	-3.3285	-2.0139	-0.75516	-3.1309	0.40995	3.4843	-1.7259	-1.352	-0.15268	-1.7546	-1.652	-2.1168	-0.93674	-0.13067	-2.2731	-0.26763	-4.0361	-1.5868	-2.4503	-0.3241	-1.4818	1.1303	-1.0515	-1.2419	1.4412	-0.28463	0.56376	-0.17828	-2.3663	-0.62973	0.59909	1.5487	-1.2115	-4.345	1.3302	-1.5384
2.6341	2.6606	0.88533	3.7424	2.4808	2.0035	0.78831	2.56	4.0594	1.0967	2.2018	2.5416	4.5882	2.3501	1.2176	2.5316	2.422	2.6815	3.7995	1.0271	1.655	1.4358	3.4321	1.7185	6.2827	5.6284	0.64811	3.5605	2.1633	3.0008	4.3093	1.3991	1.7134	3.673	2.7588	2.661	0.30651	1.3555	0.67781	1.3886	-0.020747	3.6268	2.3881	4.364	1.8148	2.4362	1.7126	7.0939	1.7537	2.0627
1.2586	0.94443	1.7929	0.55208	-2.94	0.5683	-1.5769	-0.69626	-1.28	0.90184	0.15521	-0.72285	0.79254	-0.27677	-1.6215	1.2771	-0.74951	1.473	1.9091	-1.6121	1.4199	3.4235	0.41527	-0.22627	-0.94017	1.901	0.44173	3.0904	-0.37205	0.48971	1.6716	-0.058883	-0.11145	0.17838	-0.062867	2.3123	0.32346	0.24013	1.5433	-1.3965	2.0671	3.7319	2.0356	-1.1219	1.4901	2.1375	1.0235	0.30782	-0.37608	-0.83646
-19.713	-21.264	-20.212	-20.336	-22.368	-19.935	-21.49	-18.768	-22.465	-21.434	-20.484	-20.078	-19.649	-21.361	-20.485	-20.356	-20.582	-20.813	-20.979	-20.14	-17.1	-19.816	-21.086	-21.059	-18.573	-22.233	-20.334	-19.284	-23.487	-19.264	-23.513	-20.689	-21.074	-20.379	-21.447	-19.088	-19.647	-18.069	-22.667	-19.85	-21.429	-21.277	-22.707	-23.267	-21.012	-20.641	-19.437	-20.491	-21.845	-20.378
-1.7907	-1.8897	-3.2645	-2.6065	-0.30974	0.49403	-2.4165	-1.3473	-0.71202	0.28675	-0.12336	-0.27027	-2.6544	-2.4898	-0.81539	-1.671	-1.8326	-0.51316	-1.0017	-1.5558	-1.8941	-2.0338	-3.5397	0.44451	-0.62158	-2.3257	-0.28819	1.1455	-3.5452	-3.2631	-0.070636	-1.4889	-4.7217	-1.759	-2.062	-3.4183	0.53338	-0.17144	-0.10468	-1.473	-3.454	0.33082	-2.9978	-1.2533	0.31992	-0.11052	-2.3968	-1.3406	-0.015411	-3.0086
-5.0736	-6.709	-7.1247	-5.0728	-6.1402	-5.5535	-7.8376	-6.1142	-4.4452	-6.692	-3.9332	-5.5138	-6.3537	-5.948	-6.7876	-4.9043	-7.7902	-5.3746	-7.5724	-6.3697	-5.1402	-3.7182	-4.0956	-4.8276	-4.8257	-4.7292	-5.5949	-6.0503	-5.7901	-6.039	-3.2688	-7.1123	-6.4329	-5.6424	-6.7839	-3.5802	-4.3213	-5.5653	-5.1293	-3.4829	-4.7658	-5.4686	-5.2122	-6.7554	-6.2722	-5.2378	-4.9436	-5.5485	-5.994	-6.8333
-0.71165	1.1859	0.96877	0.31637	1.2534	-0.43143	-1.3311	-0.14281	-0.70668	2.722	0.44685	-0.61505	-0.71665	1.1655	-0.95808	2.7474	-0.056097	0.7587	-0.31472	-0.080243	1.6168	0.32686	-1.1659	-2.0433	-0.11808	0.052677	0.030426	-1.2279	-0.2533	0.46701	0.37917	-0.66737	0.58723	2.3771	0.52238	-1.1832	1.6249	-0.9192	3.5292	-1.42	-0.80638	-0.24649	0.097299	-1.1846	-0.90209	0.49843	0.83698	0.54751	-0.2361	1.2215
-1.4454	-1.0252	-1.7899	-0.43711	0.14469	-0.36431	-0.73214	-0.84925	-0.48999	-0.63957	-1.8923	0.19459	-0.23499	-1.126	-0.51075	-1.2399	-0.092554	0.62598	-1.7935	-2.9245	-3.7994	1.1983	-0.82341	-1.2115	0.3331	-1.1878	-2.3645	-0.52719	-0.61084	-2.2444	-0.73738	-1.4654	-3.6858	-2.8204	-2.0973	-1.7742	-1.2446	-0.0066326	1.208	-1.6202	-1.7486	-0.72176	0.25319	2.11	-1.7874	-1.2681	-2.4224	-4.2989	-2.7804	-1.4217
7.696	6.2093	8.4973	6.0958	8.3855	6.9595	4.9075	8.1883	7.3667	6.178	7.0092	8.6288	7.9658	8.1052	7.1613	5.7723	6.9801	7.2615	5.3522	3.5679	7.8137	6.2555	7.2863	6.8108	4.4527	3.8903	8.0429	6.9022	8.0131	7.0361	5.7989	7.1916	6.5902	8.8234	6.5253	5.7426	5.7684	7.8535	7.9141	6.3521	4.6097	7.2819	8.0146	5.358	7.2711	6.1936	7.0838	6.4805	7.1161	7.8052
-0.33143	-2.4935	-1.3013	-0.83373	-0.42067	-1.5514	-0.45455	-3.6971	-2.4596	-3.0002	-0.68914	-0.5051	-0.39452	-0.15425	-0.71967	-1.4306	-1.0552	-2.2672	-1.3358	-1.6975	0.77309	0.20643	0.094817	0.24956	-2.4157	-1.7921	-5.068	-0.19963	-1.3788	-2.556	0.86949	-1.9842	-4.4246	-2.0137	-1.4384	-1.5847	-2.9916	-0.94611	-3.1535	-3.1439	-3.6225	-1.6771	-1.8066	0.30368	0.74699	-0.14394	1.7661	1.045	-1.6676	0.44379
9.8889	9.6249	11.104	11.198	9.8358	10.513	7.8487	10.351	8.4887	9.9898	11.387	9.8086	10.853	11.63	8.7218	10.773	11.599	9.9434	11.931	10.805	10.356	9.6756	9.3575	7.7858	10.487	8.2282	7.3612	8.9468	10.051	9.9548	10.861	10.43	9.3326	7.6401	9.1569	9.5882	10.013	9.9747	11.867	8.6527	7.9492	10.056	9.8193	7.1493	8.6878	9.665	11.476	11.139	11.927	8.1833
-0.9773	0.26141	3.335	-0.66728	1.0303	-0.11645	-0.12652	-1.357	1.4951	2.0987	-0.61697	1.3867	-0.22848	-1.1203	-1.6237	1.5674	3.5494	-0.13358	2.2791	-0.095854	4.1763	2.5389	-0.7771	1.251	-0.43002	-0.74671	0.15049	1.7038	-0.38957	2.0715	0.68667	0.58057	0.32352	-1.4458	-2.0803	1.2886	-0.47177	1.6969	0.38424	1.5815	2.7748	0.20079	-0.57442	0.35105	-0.56173	2.2686	-0.23978	2.1961	1.3965	-0.38453
-2.6357	-2.3701	-5.1169	-2.0504	-1.7137	-4.5893	-2.0896	-3.7547	-3.2241	-5.1444	-3.7677	-2.0476	-4.6381	-5.3929	-3.9355	-2.7202	-3.8732	-3.1119	-2.6889	-5.0651	-4.9093	-5.4532	-1.0615	-3.9539	-2.704	-4.9731	-3.7057	-6.5861	-5.0292	-3.106	-5.4819	-3.8979	-4.8417	-1.139	-5.4822	-2.1041	-5.5987	-3.7489	-3.7222	-6.4174	-2.245	-1.5968	-3.346	-2.3202	-6.3757	-2.9167	-5.0825	-3.1052	-3.5793	-3.9433
-1.0187	0.45849	0.98573	0.86014	0.90428	1.2478	0.23744	-2.0754	-2.0504	0.014323	-0.46973	1.3432	-2.4059	2.2697	-1.0512	1.4652	1.3394	2.3075	-0.40896	-0.27531	0.53581	0.060397	-0.70742	0.024448	0.55274	-2.2217	0.52711	2.4652	1.0999	2.9188	-1.7281	0.82388	-1.3806	-1.0227	-2.0846	0.039332	-0.85941	-0.058786	-1.2572	-0.29695	0.58553	-0.94039	-2.0945	0.054006	-0.67091	0.23399	-2.6906	0.39329	-1.076	1.1679
-1.2	-1.2739	-1.8394	-2.1598	-1.0894	-0.43487	-3.106	-1.5816	-0.87038	-0.90348	0.51803	-2.1413	-0.049295	-1.133	-2.5041	-2.272	-0.4002	-1.3829	-1.7553	0.23977	-1.9379	-2.9663	-2.1656	-3.4987	-0.44219	-1.2395	-1.4223	-3.9966	1.0464	0.23608	-1.4223	-0.40795	-1.6649	-0.53172	-0.12935	-0.47069	-2.0041	-3.3028	0.23363	-1.6632	-0.19917	-3.3719	-1.1073	-0.61751	-4.2061	-0.32248	0.37873	0.092919	0.71178	-0.82606
-0.15256	0.74089	-0.87257	1.6677	1.4056	1.2375	2.5229	0.40953	-1.4249	-1.819	-0.71942	1.3569	-0.37978	0.34177	-0.092312	-1.4236	-2.4735	-1.625	-1.1034	2.0998	-0.78999	-1.0142	-1.5945	0.33102	-2.8256	1.1567	-2.3175	-1.1355	0.90699	0.024165	0.039454	1.1811	-0.67192	1.023	-0.0732	0.44363	0.23429	-1.5458	1.8205	-1.3478	1.5079	-0.969	-0.55205	-0.061239	-1.315	0.44665	0.29197	1.0969	-1.1643	-0.67108
-2.4601	0.33693	-0.058951	0.70155	-3.5072	0.43691	1.9484	1.0457	-0.86498	-0.48759	1.9362	1.6841	0.4721	0.82313	1.7094	-1.3207	2.156	1.0865	2.0829	-0.1201	1.4201	-2.5172	1.0634	1.8012	0.85518	2.0838	1.4145	0.36553	1.2419	1.1176	0.8155	0.61568	1.7196	2.3193	-0.44536	-0.20874	1.181	-0.0058348	1.7315	0.66964	0.25398	1.0959	0.60731	0.60654	1.6903	0.51614	0.4809	1.3901	0.61492	-0.68594
-0.9478	-2.3925	1.1416	0.35895	-1.5189	-2.5296	-1.7653	-3.0551	0.64311	-0.70174	-0.72419	-1.6664	-3.5165	-0.21364	1.4713	-0.98615	-2.9508	-2.6668	-1.5071	0.73726	-2.718	-1.7031	-1.5415	-1.4226	-2.3472	-0.349	-2.4636	-1.9827	-1.3159	0.57333	-3.2546	-2.2199	-2.6658	-2.0852	-1.3786	0.098035	1.6385	-3.4949	-3.9044	-2.3634	0.24163	-1.8766	-1.1448	0.90896	-2.4261	-0.44109	-3.3662	-2.0667	0.46805	-1.836
-13.84	-10.86	-12.159	-12.968	-14.33	-10.836	-11.687	-10.85	-9.3886	-13.68	-8.996	-13.652	-13.248	-11.549	-12.902	-13.629	-12.913	-12.842	-14.454	-13.588	-14.394	-13.939	-13.529	-12.559	-12.237	-13.167	-13.579	-11.71	-13.82	-13.163	-12.594	-14.111	-13.678	-13.474	-11.952	-12.628	-15.167	-11.182	-11.664	-11.84	-13.803	-15.14	-13.75	-12.38	-10.623	-9.4462	-13.121	-10.904	-12.591	-13.239
-8.7571	-8.8278	-7.4158	-7.2466	-9.5947	-8.9095	-8.1285	-8.0085	-7.915	-7.9201	-8.8875	-9.7066	-6.8971	-7.9413	-9.0261	-5.9057	-7.0634	-5.9399	-8.1395	-7.5848	-7.61	-10.375	-7.6166	-7.4717	-9.0254	-4.9561	-8.0641	-6.6683	-7.2947	-8.4175	-8.5939	-6.0859	-6.728	-8.648	-6.9818	-4.6472	-7.4492	-9.2958	-5.7486	-7.1078	-6.6961	-7.2124	-9.1776	-6.0104	-5.5711	-6.4079	-9.412	-11.283	-6.9218	-4.7721
-11.151	-12.302	-12.474	-11.377	-10.222	-11.332	-12.304	-12.507	-11.297	-11.607	-12.204	-11.316	-10.772	-11.391	-9.5097	-14.433	-10.421	-11.979	-10.183	-14.345	-11.104	-12.205	-12.24	-10.029	-12.227	-9.3267	-11.904	-10.284	-15.221	-12.298	-9.1169	-11.95	-11.907	-11.375	-11.955	-11.303	-12.774	-9.7919	-9.8082	-12.196	-13.544	-12.257	-12.044	-11.792	-13.062	-9.7118	-12.54	-9.5466	-12.753	-10.403
-2.2749	-4.3315	-3.8657	-0.87819	-3.9727	-0.48864	-4.0711	-3.9604	-3.5147	-0.77691	-5.2663	-5.2113	-4.8246	-4.0602	-2.5144	-4.1977	-3.1154	-3.4017	-1.9259	-2.087	-5.1489	-4.485	-3.7295	-4.8959	-4.7937	-3.7247	-4.0871	-3.124	-3.5258	-5.7569	-6.0035	-3.1092	-5.299	-2.5258	-1.5798	-6.2204	-3.8199	-5.069	-4.6755	-5.5304	-4.3352	-5.9601	-5.628	-4.071	-6.4218	-3.249	-4.1193	-3.6501	-4.5646	-5.2434
0.68226	3.2741	2.832	3.1532	0.1017	1.288	1.9185	4.0188	2.0341	0.52478	1.2208	2.2662	4.1261	1.0777	0.25247	3.642	1.9722	2.8432	1.7626	0.84035	4.7993	-0.18634	2.4333	5.588	0.79159	2.7731	1.8539	3.2975	3.4499	2.8065	4.1775	2.0114	1.5195	1.1792	2.4257	2.1485	3.7945	1.2601	2.5014	2.874	2.0878	3.7277	0.055328	0.78961	1.1678	4.1883	2.9517	3.6328	3.2851	3.1138
-14.022	-13.677	-14.339	-15.081	-13.22	-12.488	-10.618	-14.09	-13.155	-15.936	-14.914	-15.059	-14.958	-13.672	-13.179	-13.314	-15.393	-12.376	-13.528	-14.848	-14.981	-13.835	-14.983	-15.726	-15.317	-15.642	-12.137	-13.036	-12.469	-13.948	-14.907	-14.773	-16.205	-14.428	-14.999	-12.006	-12.059	-13.273	-13.77	-13.017	-13.552	-14.162	-12.727	-13.113	-14.338	-14.947	-14.634	-13.637	-14.724	-14.959
-3.6241	-3.4672	-4.4083	-2.2517	-4.4982	-3.9292	-4.5076	-5.3564	-1.206	-4.6089	-4.052	-5.1943	-3.8947	-6.0011	-3.618	-5.7363	-5.3605	-5.1234	-2.5784	-4.4642	-4.4804	-2.3768	-4.5189	-4.0262	-3.8151	-3.381	-4.4471	-5.0242	-4.5656	-3.3436	-3.5699	-6.8497	-3.9826	-4.118	-2.3889	-4.3673	-2.7435	-4.4676	-3.24	-2.8448	-4.1177	-1.8278	-2.8713	-2.4174	-5.2448	-3.957	-5.7429	-5.9423	-2.3287	-4.8521
0.77422	2.2904	-0.42162	2.7915	0.76746	-0.75592	-1.1996	0.12493	-0.079943	1.0838	0.75403	2.3607	0.37146	1.1981	0.15817	-1.3146	1.1167	0.65231	0.70351	1.6598	0.1869	-0.75081	0.75296	0.85526	1.1094	0.29328	1.1547	0.89472	1.1081	-0.60635	1.0429	0.47851	2.0701	-1.035	2.5374	0.77974	1.1278	-0.9794	1.0953	0.96954	0.077992	-1.6184	1.0888	2.2449	0.61305	1.6428	0.11904	0.045242	1.4679	0.15995
-4.9512	-3.6718	-2.4824	-6.4142	-4.465	-5.2976	-6.0475	-5.243	-4.3188	-4.276	-4.6359	-4.7083	-3.4851	-2.3921	-4.7235	-3.4192	-5.1955	-1.9436	-4.6952	-7.0463	-4.4797	-3.1187	-2.872	-4.6473	-2.5519	-4.6026	-3.7178	-2.7517	-4.8279	-4.4127	-6.0864	-5.6561	-3.4208	-4.4028	-4.5107	-6.6934	-5.4404	-2.7735	-2.7676	-3.3518	-4.7303	-3.8244	-2.2978	-3.1447	-5.971	-5.6942	-2.4251	-2.5878	-4.5225	-5.1579
-8.8263	-9.3422	-7.9238	-10.204	-9.2357	-10.707	-11.27	-11.636	-11.403	-9.1507	-8.1419	-8.1972	-10.058	-8.2314	-8.0017	-9.864	-10.277	-7.3483	-11.489	-10.232	-5.9214	-10.044	-8.1246	-9.7894	-8.5718	-7.7509	-10.132	-9.6053	-8.7058	-6.7302	-8.746	-11.412	-9.4542	-9.6344	-8.9636	-9.0756	-8.0707	-7.736	-10.075	-7.2408	-9.2282	-6.6841	-11.302	-8.3409	-8.9937	-9.1114	-10.247	-7.6071	-12.409	-9.3396
-9.4607	-8.5057	-7.7837	-10.372	-10.657	-9.142	-9.7084	-10.314	-8.5918	-7.7125	-8.0069	-7.4891	-11.088	-9.0855	-8.4935	-8.8988	-8.6503	-7.5145	-9.5705	-11.85	-7.2754	-8.9368	-8.7539	-9.2059	-10.813	-9.5818	-10.273	-7.1626	-10.342	-10.494	-7.8056	-8.8392	-10.721	-9.0619	-9.1726	-10.317	-9.0262	-9.8988	-11.674	-8.4009	-8.0893	-9.369	-9.6619	-8.9865	-9.76	-7.629	-8.0888	-8.5145	-10.208	-9.2409
-6.3901	-2.7935	-5.882	-3.6719	-5.6012	-3.0381	-3.211	-3.4383	-5.1153	-8.0711	-3.7246	-7.0546	-4.5494	-4.0889	-4.2993	-3.9718	-2.6028	-3.5132	-3.9973	-2.7791	-4.519	-5.8789	-7.4408	-4.343	-3.0967	-5.658	-3.7382	-1.3651	-7.5428	-5.3429	-6.1146	-4.6697	-4.7421	-4.4242	-5.0049	-5.052	-5.7948	-5.8099	-4.0106	-7.5109	-5.6018	-4.7753	-3.9555	-4.6489	-5.4607	-5.7202	-3.7924	-4.3533	-5.5915	-5.708
-5.7649	-5.6178	-4.1259	-6.6895	-5.3418	-3.6237	-5.0815	-3.9459	-5.7354	-4.9857	-5.1751	-7.6342	-6.4658	-4.861	-3.5855	-3.938	-6.8828	-7.0119	-5.3906	-5.6662	-7.4764	-6.1377	-3.7925	-5.601	-5.6448	-7.8107	-7.6296	-6.4811	-7.3367	-5.8132	-4.5205	-6.2579	-5.5852	-4.2461	-5.4875	-5.4229	-8.0301	-5.7754	-5.586	-5.9999	-4.265	-4.0765	-5.1309	-5.2526	-6.6804	-5.7079	-5.2481	-4.0757	-5.0535	-5.1809
4.9705	4.6764	3.6227	5.814	6.3501	5.2617	4.7262	5.4264	6.2284	4.2708	6.4081	5.7118	6.0126	5.7165	5.5407	4.7534	4.238	7.6153	7.4414	6.5756	4.7829	6.6297	3.9975	6.289	5.6051	4.1756	6.3117	6.2897	4.9828	5.1979	4.2768	3.7563	5.7245	3.0076	4.3794	3.9165	7.0861	6.1382	7.7865	4.2045	4.1243	4.9969	4.8662	4.2854	5.9892	7.7477	6.2753	6.0122	6.4461	3.8974
-4.2706	-5.105	-6.4575	-4.6481	-6.0964	-5.9081	-7.2349	-5.5711	-5.0958	-7.165	-4.3305	-4.4179	-3.1588	-4.845	-4.9959	-3.5708	-3.1524	-4.896	-5.6455	-5.4852	-5.8419	-2.9002	-3.8822	-5.0527	-6.9267	-6.2147	-4.5981	-5.8168	-3.3383	-7.0983	-5.7101	-4.0493	-6.5173	-5.9879	-6.187	-6.6895	-6.0728	-5.7924	-5.773	-6.3293	-4.8222	-5.4045	-4.2336	-5.842	-8.0342	-4.5881	-6.7794	-5.7009	-4.8854	-4.3346
10.708	11.819	9.1267	8.4467	10.148	11.938	10.435	9.8662	10.243	10.213	8.9104	8.8137	9.4569	9.9755	11.581	9.0543	9.904	11.978	8.454	11.19	9.559	8.7533	11.757	10.61	9.5923	8.9016	9.1989	7.8293	11.234	9.2888	9.0582	9.8319	10.735	8.7895	9.7529	7.849	8.4663	9.6706	8.8892	10.192	8.9204	11.453	7.5893	11.788	10.672	9.146	12.387	8.7091	8.6603	7.2988
-7.4325	-7.0892	-9.3098	-9.2591	-10.556	-8.699	-8.5841	-7.9321	-8.2669	-8.4459	-6.9921	-8.1479	-9.7977	-9.5893	-7.4943	-9.134	-9.8468	-7.1827	-7.5215	-9.6871	-9.2678	-10.394	-7.2178	-11.083	-11.137	-7.443	-7.7626	-9.3865	-10.078	-8.8662	-9.2585	-10.861	-8.6681	-9.077	-9.8408	-8.8866	-10.218	-9.049	-7.0289	-9.2574	-9.9985	-10.799	-8.1066	-10.013	-7.0044	-10.866	-8.6225	-11.242	-8.1284	-8.1584
-1.2413	-2.2738	-2.5594	-1.5342	-2.8807	-2.7346	-1.948	-2.1706	-5.0128	-3.1669	-4.6671	-1.3285	-4.0503	-3.5942	-2.9622	-2.1778	-3.354	-1.989	-3.5627	-3.8174	-1.8319	-2.2215	-0.92836	-3.4345	-1.8067	-2.3463	-3.086	-2.4564	-2.9876	-4.4882	-1.2658	-5.4851	-2.5477	-1.4927	-5.0977	-3.6931	-4.3715	-1.9488	-2.3228	-1.1868	-2.8668	-1.9373	-3.6176	-3.4037	-3.3565	-4.0116	-0.49027	-2.6444	-4.5536	-2.6165
0.15181	3.6453	0.91668	1.7083	0.90763	1.5335	1.3299	0.89457	1.7146	0.51394	1.9089	4.5136	0.44294	1.4596	1.4754	1.6348	2.4765	0.68576	0.82958	0.10626	3.6398	0.46657	0.049412	0.39692	1.5391	-0.31743	-0.68454	3.3755	1.0098	1.1709	3.1388	4.5783	-1.0957	1.228	0.12776	2.6673	3.6971	1.7653	2.0543	1.9146	0.9962	0.27661	0.35284	1.1986	0.82339	3.0969	-0.83855	3.305	3.3263	0.3266
-15.328	-15.221	-10.869	-13.617	-13.163	-12.907	-14.846	-10.965	-15.66	-12.295	-13.06	-13.423	-13.31	-13.761	-13.26	-13.185	-13.593	-13.848	-13.976	-16.086	-13.152	-15.366	-11.218	-15.049	-14.381	-13.332	-13.516	-13.311	-12.766	-10.264	-11.173	-12.574	-14.414	-15.487	-12.815	-13.704	-12.161	-13.223	-12.931	-14.173	-16.048	-12.255	-14.149	-11.535	-11.051	-13.666	-14.28	-13.103	-13.561	-14.358
-24.395	-22.146	-23.354	-23.51	-20.89	-21.214	-21.877	-18.888	-23.007	-21.911	-21.362	-23.545	-20.418	-22.31	-21.686	-21.652	-22.707	-21.366	-22.403	-21.657	-22.485	-20.895	-23.328	-24.494	-22.135	-18.768	-26.091	-22.529	-23.314	-21.623	-20.819	-23.552	-22.187	-21.196	-22.917	-22.204	-21.949	-23.329	-23.121	-22.017	-22.995	-22.952	-21.89	-18.691	-22.144	-22.2	-19.658	-20.739	-21.979	-20.219
-5.4555	-5.0692	-6.1248	-6.7155	-4.7409	-5.7408	-5.3216	-2.8529	-5.5541	-4.9538	-7.0239	-7.5445	-6.9875	-5.48	-6.5585	-5.4977	-8.4389	-7.6472	-3.9391	-5.1657	-7.2065	-6.5128	-5.2314	-5.9338	-5.427	-2.8859	-4.2755	-5.7394	-2.8749	-7.4143	-6.6233	-6.3584	-6.0589	-7.1879	-5.6465	-6.046	-5.4327	-7.5554	-5.2827	-2.8706	-4.7606	-5.0395	-6.3266	-6.0813	-8.7195	-5.5267	-6.7172	-4.9441	-4.61	-4.4248
-0.48397	0.1605	-0.32469	-0.6778	1.1544	2.0719	-1.8039	-0.25199	-0.28934	0.35068	2.2059	-1.0162	-3.1122	-0.41743	2.6076	0.30539	-0.57211	0.092449	1.9643	-1.7986	0.29739	-0.95296	1.067	-1.3723	-0.61559	-1.9978	4.0211	0.21249	0.67597	0.82365	1.32	1.2647	1.0265	-0.29485	-1.8438	-0.44722	0.78544	0.14219	0.82386	-1.0212	1.63	-0.92935	-0.19994	0.79881	1.8117	-0.45451	1.1068	0.42502	-1.0125	0.50804
1.4461	3.2225	1.769	1.257	0.45761	0.9871	1.1666	2.4339	4.5605	2.38	-0.32484	1.164	2.8312	1.7183	0.78294	3.3956	1.9282	-0.76999	1.8558	1.9853	2.4966	2.0417	2.1252	1.4457	1.1207	1.8441	2.1161	0.11881	1.3648	1.4308	-1.2053	2.3687	1.9761	2.6138	0.32639	2.6843	2.2622	3.2817	0.94443	1.6017	1.5237	1.9607	0.29116	2.1714	0.012119	2.4505	2.2845	5.2716	3.3246	1.8493
1.2625	0.91693	-2.0341	-0.024095	-0.78449	-0.087552	-2.0578	-0.63885	-1.7203	-1.1921	-2.1112	-1.5728	-0.97816	-1.0957	-0.8737	-2.6611	0.9255	-0.44849	-0.12135	-0.9184	-0.8688	0.18769	-3.8262	-3.0252	0.13446	-0.81386	-2.4349	1.3529	0.78712	0.42915	-1.524	0.44979	-4.2923	-1.0561	-1.946	-3.6809	-1.8996	-1.492	-3.0842	-4.981	-0.02052	-1.2135	-0.8813	-3.147	-1.1199	-0.42614	-1.1193	-1.167	-0.78758	-1.542
-1.6328	0.15097	0.032243	0.30952	-0.73659	1.7809	-0.36527	1.2988	-1.5583	-0.57464	0.67923	0.11631	-1.2541	-0.3711	-2.1452	0.97541	-0.18223	0.89449	-1.4633	0.23962	-1.6483	-0.65174	1.0275	-1.6009	-0.67671	0.83901	0.44819	0.57816	-0.52392	1.0252	0.46241	0.9679	3.1216	-0.49164	-2.7468	1.9402	-0.14076	-0.39883	-1.6579	1.481	-1.4357	0.35709	0.061385	0.27284	-0.57221	-0.8605	-0.71891	-1.0509	-0.40397	0.59302
-5.4281	-3.2108	-2.623	-2.5154	1.102	-2.7387	-2.3063	-3.7774	-3.4972	-3.3126	-3.9059	-2.4588	-4.3402	-3.1564	-4.0061	-3.908	-4.3296	-4.2686	-1.8365	-3.3016	-2.4109	-5.8304	-4.0032	-3.1941	-4.3982	-3.5688	-4.2514	-3.2535	-1.5029	-3.2415	-4.0369	-5.0028	-3.0274	-3.281	-4.4179	-3.7195	-3.4056	-3.4949	-1.5106	-3.9123	-3.3992	-1.3452	-2.7514	-3.6231	-4.2446	-1.6514	-4.4207	-3.8888	-5.2623	-5.0588
-13.13	-13.616	-12.595	-12.611	-11.227	-12.799	-11.723	-13.812	-14.155	-12.406	-14.324	-10.397	-13.104	-12.265	-10.822	-13.69	-12.625	-12.012	-12.628	-12.569	-14.225	-10.838	-11.449	-12.824	-12.82	-11.988	-13.829	-14.225	-12.91	-12.461	-13.46	-11.878	-14.984	-11.22	-13.068	-11.107	-14.003	-13.378	-11.69	-11.381	-11.416	-11.649	-11.852	-13.43	-12.64	-9.4858	-14.273	-12.058	-12.135	-14.074
-12.672	-9.7163	-10.492	-11.155	-11.229	-12.466	-10.133	-10.573	-10.257	-11.282	-9.5525	-10.971	-10.569	-11.932	-12.703	-8.2734	-11.726	-7.1453	-9.9442	-10.74	-10.806	-12.254	-11.221	-11.268	-9.6288	-11.163	-10.198	-13.806	-13.116	-11.971	-10.481	-7.5497	-9.7263	-12.001	-10.303	-11.059	-9.6781	-9.4113	-10.997	-11.839	-11.149	-11.447	-11.131	-9.9054	-10.318	-10.654	-9.8772	-11.799	-10.003	-10.368
-0.60181	-1.1797	-2.1793	-0.86477	-1.4672	0.21183	-2.1402	-0.23912	-2.0005	-1.7258	0.97813	-3.4685	-1.908	-0.16798	-0.97434	-3.7697	-0.93924	-1.2883	-0.66839	-0.21297	-0.25993	-2.0822	-0.76467	-0.53353	-3.3946	2.3338	-0.31286	-0.0063336	-0.82053	-0.17652	-0.68439	1.4604	-0.41004	1.6168	0.89359	0.25412	0.085734	-2.1824	-0.88618	0.396	-0.2255	-1.1324	-2.6506	-3.1802	-3.3851	-1.038	-0.15163	-1.6211	-0.53101	-0.22396
-11.349	-8.3259	-10.124	-9.735	-8.6068	-11.715	-10.106	-10.78	-10.541	-12.369	-10.072	-8.8763	-10.487	-10.236	-9.4657	-11.419	-10.792	-11.442	-11.104	-10.053	-10.561	-9.6697	-9.0721	-12.405	-12.304	-10.536	-8.2204	-10.6	-10.442	-11.42	-9.0972	-11.469	-9.2227	-10.767	-9.3596	-10.441	-8.2338	-10.463	-8.3428	-10.038	-8.2989	-10.516	-11.595	-9.119	-6.5946	-9.4094	-9.594	-10.987	-11.442	-11.213
-11.823	-9.9554	-14.122	-14.004	-12.693	-13.095	-13.55	-11.664	-12.772	-13.418	-15.609	-13.735	-13.925	-13.585	-10.694	-11.469	-10.34	-12.607	-10.715	-14.558	-13.513	-13.541	-12.477	-14.002	-13.287	-15.162	-11.874	-12.209	-13.62	-12.125	-11.94	-14.556	-14.007	-14.091	-13.807	-11.711	-12.664	-13.376	-13.921	-16.447	-13.732	-14.869	-13.657	-11.372	-13.382	-12.032	-11.743	-13.342	-12.851	-14.292
0.092614	-0.32352	0.71689	-2.6698	-1.9945	2.5355	0.10834	0.94399	1.1283	-1.4077	0.51356	-0.57926	-0.95231	0.69606	-1.4186	0.03341	-1.1703	1.1424	-1.5265	1.8133	-0.89324	-1.2194	-0.67435	1.0365	-1.1303	-0.70574	3.5882	3.17	-1.8115	-1.741	-1.1697	1.292	0.14504	-0.88	0.94993	1.0992	-1.143	3.1589	-1.5844	-0.70514	-1.6034	0.21067	-2.8782	-0.7542	-0.59207	-1.0406	-0.88428	-0.82698	-1.6502	-0.85991
-5.7827	-6.9455	-4.9827	-2.3509	-4.3426	-3.3644	-2.3734	-5.8121	-3.9825	-3.6847	-2.8443	-2.6528	-4.8395	-4.9474	-4.8589	-3.3319	-5.1549	-3.6717	-2.8122	-7.6211	-4.6447	-4.1341	-2.1998	-4.1805	-4.95	-6.2758	-5.1109	-4.1088	-3.8762	-5.6008	-4.3252	-1.8452	-3.9931	-2.9622	-3.9513	-3.7467	-4.6148	-2.5526	-4.3052	-6.5416	-6.1819	-3.8747	-3.4723	-5.2174	-2.7818	-4.7947	-4.2237	-3.2093	-4.1875	-6.0549
-2.4301	-2.0139	-1.2691	-2.2164	-3.7676	-2.8024	-1.7308	-0.16677	-2.7501	-2.471	-3.1096	-2.9905	-3.4288	-0.97681	-2.3827	-3.0863	-2.4604	-2.3346	-2.7451	-0.79968	-1.8831	-2.3442	-1.4547	-4.2978	-1.9533	-3.591	-3.0162	-1.0777	-1.459	-4.128	-4.4019	-2.0748	-2.3051	-3.1309	-1.7594	-1.575	-1.9286	-1.9482	-4.0101	-2.7691	-3.3121	-1.9732	-3.2975	-2.1765	-2.8582	-3.7689	-3.9601	-5.6906	-0.35526	-3.3757
-22.677	-22.141	-23.186	-22.737	-22.44	-23.281	-23.255	-20.485	-21.812	-22.359	-22.759	-21.949	-23.716	-21.445	-23.5	-20.637	-23.35	-20.731	-21.166	-22.43	-20.334	-21.916	-22.45	-22.766	-23.78	-21.924	-23.22	-22.541	-22.689	-23.108	-24.91	-21.58	-21.794	-18.91	-21.601	-21.073	-20.974	-23.293	-23.439	-22.726	-21.609	-21.843	-21.384	-22.568	-20.471	-20.909	-20.475	-21.944	-19.786	-20.397
-1.782	-4.4223	-2.5086	-1.6439	-0.24616	-0.90528	-1.3247	0.27957	-3.119	-1.3707	-2.0204	0.68294	-0.11539	-0.87707	-1.5748	1.0792	-0.2679	-1.2858	-0.42127	-2.7991	1.5674	-2.1658	-2.34	-0.012215	-1.5747	-1.9224	0.21849	0.018028	-0.77731	-2.5545	-1.2562	-0.95504	-1.0402	-0.63846	0.47389	-1.508	-1.7497	-1.7511	-1.2153	-1.4201	0.78083	0.17609	-1.8857	-1.8365	-2.4669	0.27887	-3.4514	-2.5629	1.685	-0.6367
-14.961	-16.808	-15.738	-12.794	-13.521	-16.679	-12.819	-13.507	-14.688	-13.563	-12.557	-14.41	-13.762	-12.868	-14.139	-12.778	-12.943	-13.761	-15.895	-12.077	-13.925	-15.028	-14.051	-13.06	-15.454	-16.112	-15.249	-12.488	-15.417	-14.843	-13.394	-13.821	-14.72	-12.611	-11.225	-14.621	-13.392	-11.815	-15.568	-13.98	-14.974	-13.872	-14.052	-13.065	-13.842	-14.943	-13.292	-16.101	-14.729	-16.696
-1.0651	-2.4577	-2.6746	-0.97236	-0.97871	0.62142	0.83476	-2.0105	-1.2868	-0.033081	-0.34438	-0.79105	-1.8494	-1.5384	-1.726	0.95079	-0.011997	-1.7772	-0.49871	-3.1525	-1.3693	-2.214	-0.72668	-2.1479	-2.1791	-1.6504	-1.7973	-2.1311	-2.1569	0.93551	-1.1173	-2.7394	-3.1466	0.32427	-2.1561	-2.1275	-0.27012	-2.0207	-1.6427	-0.034752	-4.3918	0.81434	-1.6045	0.87767	-1.4383	-3.2586	-0.47907	0.87368	0.31225	-1.0836
-10.557	-10.441	-10.27	-9.1864	-10.969	-12.229	-11.884	-10.514	-12.07	-10.058	-12.5	-11.635	-9.5326	-10.815	-11.607	-9.7509	-11.292	-9.9794	-11.281	-11.419	-8.0461	-7.783	-11.986	-12.437	-11.228	-9.2903	-13.939	-11.455	-10.478	-11.914	-11.325	-7.8827	-8.3877	-11.486	-11.364	-10.789	-12.064	-9.9901	-10.554	-9.774	-11.205	-9.8587	-9.1278	-9.3892	-12.691	-10.663	-10.647	-8.9281	-10.67	-8.566
0.79205	3.7206	4.731	3.0927	4.3422	3.3516	3.0162	3.0934	2.5597	3.2523	2.6437	4.2443	3.9226	1.569	4.1912	3.5268	2.6426	2.5652	1.7581	0.10887	2.621	2.8638	1.2747	3.9572	3.0703	0.84966	1.0706	3.841	3.8952	4.8947	3.6058	0.47059	2.3122	0.56709	2.4698	2.6641	3.7063	6.0128	2.109	1.8844	1.0093	3.4004	3.3201	1.0466	4.278	3.1254	2.7883	3.4506	1.8682	3.6499
2.1552	3.9597	3.245	1.5807	3.9926	3.8219	0.036008	1.3735	1.535	1.8285	2.5445	3.6052	2.056	3.3667	4.5108	3.583	1.0554	4.6191	0.83263	2.1732	1.8436	0.89492	0.84994	2.4798	2.4268	3.4895	1.5784	2.4907	3.5019	3.3521	3.8075	3.2946	1.204	3.3078	4.4585	2.0469	3.309	2.0828	1.2177	1.6937	1.4226	3.6971	1.3211	4.2905	0.20954	2.0833	1.8801	3.085	2.4577	2.6597
-14.263	-13.333	-17.105	-15.792	-13.831	-14.382	-15.827	-15.583	-12.123	-14.399	-14.451	-12.423	-15.787	-12.719	-14.651	-14.483	-13.865	-11.876	-14.44	-12.305	-13.496	-14.375	-11.881	-14.174	-12.261	-15.578	-15.488	-14.771	-15.765	-12.571	-15.919	-13.14	-13.479	-15.571	-14.292	-14.9	-14.024	-11.74	-15.283	-13.613	-15.928	-14.216	-14.576	-15.106	-13.716	-15.98	-12.794	-16.141	-15.84	-14.608
-0.45826	-3.1368	-2.4445	-1.6062	-2.3235	-4.1376	-2.2914	-3.0793	-1.4608	-3.6454	-1.6839	-1.8707	-1.7014	-3.5931	-5.7387	-2.6059	-2.856	-2.4941	-3.9608	-2.3616	-2.2965	-1.5656	-3.7634	-2.5999	-2.7797	-2.2368	-1.4456	-5.6348	-2.7248	-4.6028	-2.3053	-4.1109	-2.5794	-5.1636	-4.3402	-1.8203	-4.5758	-2.3662	-5.0003	-3.2321	-3.3094	-3.9754	-3.7816	-1.7922	-3.7779	-1.0478	-2.9759	-3.6352	-2.9867	-3.5921
-14.762	-13.204	-14.468	-12.668	-12.507	-14.367	-15.18	-10.35	-14.625	-15.465	-11.836	-14.305	-14.481	-12.595	-12.554	-12.604	-15.051	-15.988	-12.924	-16.721	-15.178	-13.555	-13.616	-13.29	-13.033	-12.645	-15.563	-12.743	-15.234	-13.546	-15.352	-11.229	-14.61	-13.255	-12.528	-13.612	-13.104	-15.237	-13.481	-12.455	-14.718	-14.054	-15.13	-13.482	-15.064	-14.795	-13.239	-14.961	-13.87	-13.009
0.4335	-1.2482	2.2752	2.3729	2.6251	2.4931	1.0797	3.2962	2.8064	0.79052	-1.1648	0.96344	2.0095	1.0391	1.3404	1.906	0.76824	1.1171	-0.84861	1.518	1.4159	3.5364	2.7577	2.846	1.0956	2.5957	1.0177	2.2299	0.19856	0.47549	0.61943	1.3576	-1.6311	0.87514	3.14	2.2067	4.8353	0.40746	0.41859	1.7133	1.0381	1.6618	-1.8138	1.7036	0.016168	0.16361	2.3256	1.6831	2.8794	0.45056
-2.8533	0.89451	-0.51308	2.5285	-0.1925	1.4958	-2.5457	0.47821	0.29244	0.22102	2.6747	1.4146	-0.65397	1.6917	-1.0191	-1.1127	0.94153	1.2971	-0.033012	2.1064	0.32869	1.4689	-1.5586	-1.2472	1.1861	1.0746	0.90562	1.467	-0.016064	-0.82797	-1.4152	-0.18628	-1.0075	0.53594	2.3738	0.46457	0.57107	0.17	1.8037	-2.6953	-0.91017	-0.58573	-1.4946	2.1005	-1.1044	-0.34765	-0.5786	0.0074525	-0.98474	-1.5573
-5.1909	-6.5443	-6.3993	-6.3089	-8.6338	-6.5397	-8.2311	-5.5862	-4.7151	-8.2643	-9.4735	-6.1092	-7.7833	-6.616	-5.517	-4.1779	-5.071	-6.2051	-7.7008	-5.3019	-5.4414	-6.2517	-4.3969	-6.7098	-6.9481	-7.5854	-8.7114	-6.1289	-6.5203	-4.5872	-7.7759	-5.6555	-6.3853	-7.5343	-3.5664	-6.1433	-5.5578	-5.3385	-5.8689	-7.2576	-5.1163	-7.8024	-7.7456	-8.1914	-5.9573	-7.7025	-5.7297	-6.5782	-8.1736	-5.871
-1.7585	-2.6965	-3.1795	-2.7553	-3.7161	-4.6244	-1.8516	-4.5903	-2.0001	-1.646	-5.6025	-2.3252	-3.5326	-3.196	-2.5865	-3.1275	-2.8425	-6.2984	-3.016	-1.3154	-2.9977	-3.26	-1.9193	-4.292	-2.4474	-2.2052	-0.02484	-2.5175	-2.672	-3.5357	-2.9793	-5.2868	-5.299	-3.6297	-5.1437	-4.2908	-2.7566	-1.9086	-4.5362	-4.3848	-4.2164	-5.059	-5.2189	-3.8919	-2.7287	-4.4008	-4.17	-4.7404	-1.8213	-1.2836
-0.31549	-0.57904	0.77199	0.80981	-2.4217	0.1608	2.5856	-0.61971	-0.58823	1.7216	0.41378	0.2252	0.72787	0.47995	0.81436	-1.1347	1.0367	0.53758	1.7109	1.2113	1.3742	2.3509	1.8079	0.46581	-0.32399	0.67293	1.5759	0.29369	2.0537	-1.0952	3.0659	1.8634	-0.066242	1.3799	0.58665	3.4159	1.879	-0.71325	1.3786	-0.046336	0.97485	2.8607	2.0735	-0.86352	-0.7792	-0.94358	0.36328	1.7025	0.42532	0.60197
-23.976	-22.763	-22.554	-23.084	-19.451	-24.927	-23.678	-20.061	-21.921	-21.353	-23.397	-22.058	-21.057	-24.512	-22.557	-25.186	-22.895	-17.631	-20.813	-23.509	-22.645	-22.683	-23.718	-21.441	-22.406	-24.934	-20.802	-23.879	-22.058	-22.633	-22.699	-21.74	-22.798	-20.571	-22.054	-22.563	-20.798	-21.992	-24.538	-24.154	-23.158	-20.738	-22.047	-23.509	-22.76	-21.554	-22.559	-19.305	-22.093	-22.22
-2.459	-3.0965	-4.2632	-1.9617	-6.1817	-1.3443	-3.354	-3.4992	-2.8591	-3.7047	-4.6093	-2.7554	-1.6741	-3.0897	-0.11242	0.11267	-3.3113	-4.773	-2.2672	-5.3949	-3.6998	-3.0299	-2.1527	-3.9394	-1.8429	0.80175	-0.7772	-2.5141	-2.7186	-2.4361	-2.5332	-2.4866	-6.0606	-1.7139	-2.9991	-1.8747	-3.7873	-3.9452	-3.3898	-3.4301	-3.4251	-2.3063	-3.4149	-4.0916	-2.9946	-0.20176	-3.7586	-3.2782	-1.7188	-4.5168
8.8217	12.788	10.592	9.7537	8.2116	9.1249	10.179	9.5127	6.3987	9.1212	8.6039	8.0053	7.4323	9.8369	10.702	9.9799	9.2407	11.736	10.899	11.872	9.4907	12.924	8.9193	10.015	8.5417	9.1576	13.449	8.4417	10.116	7.9323	8.9268	9.8494	10.547	10.757	8.6224	11.772	10.124	10.237	8.0987	12.11	12.619	10.213	11.246	10.085	8.3434	11.445	12.293	9.1675	8.9157	7.0333
-10.877	-12.526	-11.58	-13.315	-15.709	-13.897	-10.009	-12.379	-12.947	-14.205	-13.285	-12.451	-11.625	-13.679	-13.256	-12.217	-14.601	-12.679	-10.596	-13.787	-14.241	-13.728	-11.64	-12.157	-14.797	-11.448	-13.271	-11.434	-12.257	-12.444	-14.631	-13.352	-12.676	-11.415	-15.653	-11.924	-10.294	-13.788	-13.993	-12.659	-13.672	-14.016	-13.175	-11.846	-13.461	-9.9641	-12.552	-12.443	-15.309	-11.63
-2.9908	-3.0802	-3.4767	-2.3642	-3.6088	-4.0578	-2.486	-3.3533	-2.7185	-4.3362	-2.4705	-3.1847	-4.1051	-4.4161	-2.4524	-5.5148	-2.6373	-5.8804	-4.5847	-2.0391	-3.4483	-3.5352	-3.4373	-4.5311	-5.2936	-4.9879	-0.47366	-3.5758	-2.7369	-5.835	-3.9153	-2.409	-2.8108	-2.7406	-5.7698	-3.6961	-2.2649	-1.2661	-3.3102	-3.6597	-3.8735	-4.3742	-4.1824	-4.7483	-1.8651	-6.7082	-3.3078	-2.7769	-1.749	-2.8934
10.849	8.1543	5.9981	7.4063	9.522	8.7387	12.104	8.1914	9.3275	6.7934	9.9265	8.8965	9.4619	9.6244	6.9024	6.9129	6.7555	7.385	8.321	9.5208	7.9092	6.8857	9.2419	6.7297	9.3954	8.5098	5.6188	10.029	6.5489	7.3306	9.2829	7.615	6.18	9.0253	7.0718	11.455	6.7126	8.3241	8.1162	10.769	9.7658	8.0085	8.6608	8.7746	9.5849	9.3292	8.7386	8.0623	8.403	8.6601
-2.2771	-1.9919	-1.2658	-0.4877	0.21774	-0.79109	-1.2535	0.23452	-4.2682	-0.10043	-1.48	-2.0557	0.44898	-1.8665	-1.3362	-1.126	0.10631	-1.2803	-1.8597	-2.2344	-0.13571	-1.8557	-1.7148	-3.6447	-2.8253	-0.73528	-1.0171	0.42813	-2.0902	-0.63308	-1.6438	-0.38261	-2.409	-2.4539	-0.52572	-2.4126	-0.9411	-2.2667	-1.2851	-2.3415	-2.6824	1.9264	1.1296	0.10009	-1.8347	-0.47049	-1.627	-3.1543	-1.475	-2.2588
-3.6369	-3.024	-4.3802	-3.831	-5.1914	-3.1442	-4.1506	-1.494	-4.487	-3.8088	-5.3752	-2.3944	-2.5065	-2.1519	-4.1757	-2.3813	-5.2321	-5.231	-4.419	-4.2892	-6.3229	-2.1111	-4.4416	-2.1811	-6.2129	-5.6026	-3.4604	-3.9976	-3	-5.0407	-5.7196	-5.213	-6.6292	-3.9216	-3.0725	-3.4257	-4.6798	-5.4431	-5.1491	-3.241	-4.888	-4.5013	-2.6583	-5.8479	-5.0983	-3.7401	-2.4118	-5.1141	-2.7139	-5.3319
-8.5029	-10.739	-9.5246	-8.2035	-9.5937	-10.898	-9.5712	-11.27	-11.925	-12.228	-11.12	-12.077	-10.339	-10.048	-10.41	-10.792	-11.494	-9.7181	-10.538	-9.9701	-9.8056	-8.764	-10.463	-9.2647	-9.8076	-10.3	-10.2	-8.6511	-9.1903	-11.737	-8.9442	-11.929	-9.877	-11.633	-10.238	-10.698	-10.077	-10.145	-10.367	-10.919	-9.6204	-8.8281	-10.811	-9.7539	-9.7515	-11.705	-12.668	-8.3189	-12.153	-8.9717
-3.0287	-5.7626	-4.0934	-3.326	-5.0905	-2.4597	-5.4013	-2.6147	-5.5387	-6.9995	-5.4134	-4.5835	-4.6441	-5.0346	-5.3335	-4.4921	-5.1224	-4.3672	-5.0693	-4.3978	-3.7336	-3.1133	-2.752	-3.3132	-4.2647	-6.4734	-4.5196	-4.1497	-3.7049	-4.0202	-3.9623	-3.0106	-4.535	-3.7525	-4.3003	-4.2944	-1.457	-5.0099	-3.7867	-5.3501	-6.0651	-2.0781	-3.8307	-3.79	-5.838	-1.2856	-3.3769	-3.6289	-2.5148	-1.004
2.7464	1.8836	3.1181	0.58124	0.58357	-0.025034	1.7505	0.37182	0.93476	0.97307	0.028846	3.9278	1.1494	1.5009	1.7338	1.759	-0.25467	3.4774	-0.31048	-0.95333	-0.062095	1.019	0.23164	1.0374	0.16117	3.2412	2.3477	2.6259	2.9425	-0.21994	0.53609	0.99193	2.3855	0.27627	3.424	2.8212	-0.078167	0.50026	0.6753	1.9527	0.4386	0.68674	2.6025	1.4947	1.3304	1.9686	1.2167	0.74878	1.0009	0.19751
-2.0725	2.2056	-0.65568	-1.1674	-0.52624	-1.7295	1.645	1.1825	1.0311	-1.0368	0.13678	1.1043	1.8087	0.033986	-0.48603	1.1266	0.027675	0.46592	1.9565	-0.27109	-0.991	0.21784	-1.5361	-0.64404	-2.3084	1.9532	-0.01736	-1.7694	1.4232	-0.11217	0.79574	-1.3517	-1.2005	-1.3068	1.7913	-0.82527	0.13315	0.69213	0.16496	-1.4167	-0.16474	0.40281	0.11893	1.4457	-0.46141	-1.2365	2.4715	-0.80104	2.4801	-0.23471
2.325	2.3065	3.8101	3.6541	-0.25681	3.4753	5.566	0.45803	2.8801	4.781	0.919	0.061822	3.0114	-0.1934	3.0924	4.1796	3.1726	3.7211	0.59945	2.0254	3.2399	1.5272	1.3725	4.2169	2.4179	4.0384	1.6259	2.1448	2.9109	5.8626	0.80507	2.3596	-0.2737	0.97635	0.79683	2.6944	0.39557	2.0249	4.1016	1.2654	2.4741	1.4267	4.7998	2.6795	2.0295	1.4137	0.02652	3.5639	4.6335	2.7641
-13.886	-8.6194	-10.584	-12.584	-10.285	-9.9334	-11.39	-12.853	-12.63	-11.026	-12.05	-12.042	-10.478	-11.796	-9.9499	-11.815	-9.5071	-10.105	-14.072	-13.75	-10.393	-10.203	-10.589	-11.289	-10.058	-9.9202	-11.202	-13.593	-12.143	-11.686	-10.933	-12.813	-13.601	-11.973	-11.659	-12.368	-10.346	-10.429	-11.622	-10.247	-11.478	-12.823	-13.197	-11.18	-11.033	-12.641	-12.393	-12.364	-11.009	-12.547
2.9196	0.68082	2.8266	1.0525	1.4125	1.2311	0.81392	-1.4174	0.82863	0.98307	-0.092933	2.1378	2.0337	-0.79163	1.3634	3.3889	2.8196	3.2458	2.5054	2.1361	1.5765	4.5158	2.7052	0.43348	1.3199	2.9846	2.7278	2.9142	0.34605	1.6465	1.321	1.9618	-0.075099	2.8778	1.4485	1.6499	2.782	1.9152	-0.52438	1.7466	-0.23663	0.93499	1.1237	1.7565	2.7577	2.3448	-0.54651	-0.68752	1.5644	4.8073
-10.734	-9.0339	-10.824	-8.3385	-7.3023	-7.3282	-9.5797	-8.5857	-8.0685	-10.434	-9.6255	-6.8732	-9.6615	-7.7231	-11.835	-6.639	-8.2909	-8.6495	-12.047	-7.797	-8.2192	-9.7824	-11.7	-11.883	-10.697	-10.483	-11.841	-11.243	-7.2478	-9.9921	-5.4182	-7.8533	-7.5749	-8.3748	-7.773	-10.949	-9.2977	-9.404	-7.9424	-9.1074	-10.804	-9.3818	-9.502	-8.1763	-8.4983	-6.2396	-9.7035	-7.5733	-8.4286	-8.6343
-8.4178	-4.5699	-4.8026	-7.867	-2.5828	-5.4545	-4.3977	-5.6324	-7.4309	-8.4096	-5.1579	-5.9625	-5.8319	-5.7938	-4.4978	-7.2077	-4.3891	-5.8925	-5.1305	-6.3735	-7.1818	-7.4232	-6.2996	-8.199	-4.9956	-3.9981	-4.1894	-4.649	-6.17	-6.5497	-5.1592	-4.9989	-4.9693	-5.4738	-6.3558	-4.7111	-3.1545	-5.5988	-3.6031	-5.8953	-5.0031	-5.7755	-4.9275	-5.0057	-5.3451	-5.1867	-5.507	-6.3573	-4.1151	-5.7155
-22.181	-22.7	-22.387	-21.983	-21.088	-21.09	-22.568	-21.294	-21.63	-22.025	-20.826	-23.232	-22.635	-21.498	-19.917	-22.183	-23.06	-21.658	-21.198	-22.664	-22.63	-23.238	-21.599	-20.072	-19.706	-22.262	-22.012	-23.997	-20.277	-21.92	-22.405	-21.356	-22.304	-22.851	-22.415	-21.941	-20.111	-24.84	-23.788	-22.784	-21.556	-23.644	-24.182	-22.068	-24.289	-21.804	-20.941	-20.74	-23.53	-20.907
7.5589	8.9035	9.7786	7.838	5.2641	9.3363	7.0598	9.9949	8.1699	6.4309	7.7049	7.0187	9.8597	6.5554	10.671	8.7871	9.1323	6.9812	6.992	8.8223	6.711	7.3261	7.4225	8.4751	8.7511	9.0407	5.7811	8.8086	6.6468	9.1808	7.5714	7.7286	7.7318	9.8199	10.3	8.1602	9.615	7.0136	5.9194	7.1284	9.4348	7.8371	6.3389	7.0571	8.324	7.4871	7.1071	7.4937	7.2198	6.5942
-0.8991	-3.4721	-2.3187	-0.27694	-2.538	-2.3515	-2.3592	-1.6101	-2.2491	-0.7598	-2.038	-0.19235	-2.2213	0.64104	-0.067605	-0.70056	-1.5478	-1.7328	0.0068156	-0.9165	-3.1646	-1.4622	-0.80568	-0.074804	-2.6776	-1.5264	-0.57622	-1.9484	-3.0418	-1.7589	-1.3569	-0.51458	-0.97323	-1.3176	-4.1174	-0.75309	-3.4618	-4.067	-3.8073	-2.8507	-2.4181	-1.825	0.093327	-1.9723	-0.82929	-0.4237	-1.5544	-3.0373	-0.16718	-0.74818
-4.2274	-2.763	-4.6299	-0.62642	-3.1835	-3.8133	-4.5072	-1.9177	-2.7939	-5.7098	-3.276	-1.6788	-3.5218	-3.0819	-1.6973	-2.8018	-3.6645	-2.2963	-3.7919	-2.9425	-2.3974	-4.1797	-5.0009	-3.4913	-4.5132	-2.4674	-3.2237	-3.7931	-1.9962	-4.7252	-5.0607	-4.2345	-2.0809	-2.6	-1.6916	-3.0078	-3.0511	-1.642	-0.50531	-4.1641	-6.8538	-3.9273	-4.3651	-2.5699	-3.2319	-3.3547	-3.782	-5.3477	-3.1843	-5.4759
0.011674	1.5516	-0.088894	-1.7144	1.7222	0.79181	-0.6724	-0.62273	-0.54145	3.153	-0.48351	-0.22928	1.1929	-0.32896	2.8211	0.36564	0.026298	-1.192	-1.1783	-1.1558	0.1827	0.57683	-0.99526	0.84728	1.7318	-0.59632	-0.22258	-0.74746	-0.24777	-1.5531	1.9841	1.3276	0.90631	1.8072	-0.95427	-1.5713	0.89381	0.24046	0.32092	1.8726	2.5652	-2.7404	-1.8436	-0.85174	1.1686	-1.6147	-0.38149	-1.3453	-2.2602	-1.9497
-12.6	-12.062	-11.112	-12.246	-11.524	-10.056	-10.341	-13.269	-13.14	-11.317	-10.875	-11.95	-12.693	-11.034	-10.735	-11.85	-11.203	-9.6934	-10.302	-10.728	-11.324	-11.545	-12.788	-13.414	-12.371	-11.178	-10.088	-12.783	-12.008	-10.028	-10.981	-13.821	-10.466	-11.577	-10.776	-8.6156	-11.53	-13.937	-10.361	-11.207	-10.732	-12.128	-12.908	-12.915	-12.086	-11.489	-11.88	-10.245	-13.78	-10.202
6.235	6.9165	5.5973	5.9021	8.9432	5.8456	6.8007	8.9309	5.4286	6.5763	4.4383	6.4658	6.7852	8.1714	7.0177	5.9495	4.9348	7.2263	6.28	5.6035	4.3511	5.5203	5.1499	6.0272	7.2873	6.2389	7.2978	7.856	5.3335	6.6154	7.7819	6.931	8.5359	6.2791	7.3185	7.804	8.2977	4.9788	6.3756	6.6585	6.1624	6.0383	5.5977	6.3378	4.6348	4.8916	6.4481	4.8571	6.7003	8.4713
-8.4172	-8.3169	-10.145	-9.8924	-9.2177	-11.042	-9.8482	-8.4446	-10.805	-8.3434	-8.1742	-9.0355	-10.55	-8.3237	-9.4225	-8.5929	-9.2921	-9.9854	-8.3727	-10.895	-9.7756	-7.4441	-9.2151	-7.4908	-8.6931	-6.5123	-10.459	-10.156	-10.171	-11.207	-8.4612	-9.0494	-9.057	-6.2465	-8.6038	-10.563	-10.838	-8.7491	-7.3526	-9.2839	-12.258	-9.1456	-9.8455	-8.7047	-8.4942	-7.4895	-10.647	-10.336	-9.0918	-7.0945
-4.1974	-4.6405	-7.9034	-6.5126	-7.2765	-5.9226	-7.9276	-6.9435	-5.5264	-5.8191	-5.8177	-6.4224	-6.1024	-5.2246	-7.7486	-6.6752	-6.8768	-5.2029	-6.8693	-6.7478	-3.9288	-8.5658	-6.2113	-5.506	-5.5971	-5.2461	-6.77	-8.2644	-6.3879	-7.2787	-7.1344	-5.5612	-5.6087	-5.4362	-5.1831	-4.2406	-7.0634	-6.5644	-8.5629	-8.7667	-5.6871	-6.941	-7.2897	-6.3818	-7.3778	-7.0829	-7.6985	-6.1975	-7.7241	-7.5108
-0.14981	0.37061	0.075234	-0.5263	1.539	2.8923	-0.47273	0.16544	-0.53692	1.1726	-1.5122	1.8158	1.2266	-1.2457	2.1786	-0.063588	1.051	-0.16008	-0.88998	-0.87952	-1.6268	-2.6474	3.4538	0.59822	1.4019	2.0768	0.10694	0.57481	1.4605	0.52225	3.3439	0.42558	0.77717	-1.9641	1.2528	0.1581	2.2884	1.3545	0.67678	-0.18565	-0.45904	0.38895	-1.9828	-0.092559	1.2249	-0.94916	0.028459	-0.060795	-0.33146	2.4699
-23.349	-21.263	-22.108	-20.185	-20.469	-23.333	-23.326	-24.766	-23.763	-23.921	-22.971	-24.281	-21.741	-23.277	-23.495	-23.043	-22.609	-21.007	-22.923	-24.46	-24.473	-23.515	-22.622	-24.473	-20.456	-24.96	-23.228	-20.816	-21.337	-20.442	-21.481	-21.736	-20.045	-20.336	-22.462	-22.863	-21.527	-22.047	-21.87	-22.124	-23.096	-23.529	-20.945	-22.992	-22.588	-22.059	-22.45	-22.762	-20.493	-18.947
-1.5658	-2.1414	-2.9271	-3.467	-3.3173	-4.1341	-1.8471	-0.90281	-1.8797	0.62407	-2.1887	-0.65944	-2.5542	-2.4834	-0.73238	-3.9658	-2.5025	-3.3336	-0.78409	-1.6302	-1.5415	0.40589	-1.5038	-1.5724	-0.65613	-1.8582	-4.321	-3.8928	-2.5491	-3.1349	-3.2365	-2.8294	-2.7718	-1.7699	-3.4388	-4.126	-0.97148	-0.77045	-4.3938	-1.9488	-5.1499	-3.0152	-3.0178	-1.8687	-2.4584	-0.24536	-3.9119	-2.1914	-3.1736	-2.2735
-13.727	-13.535	-12.848	-15.823	-12.718	-12.384	-12.673	-13.073	-10.644	-13.669	-12.551	-12.947	-12.444	-14.452	-14.31	-12.693	-14.141	-11.414	-12.574	-15.18	-14.493	-14.14	-14.974	-12.975	-12.831	-11.227	-14.852	-13.185	-13.499	-13.025	-13.964	-12.727	-14.099	-16.396	-12.29	-14.324	-11.988	-14.482	-12.573	-10.728	-13.421	-12.442	-12.088	-12.835	-13.823	-13.816	-12.45	-12.094	-12.897	-12.64
-13.809	-12.129	-10.718	-12.499	-15.296	-11.282	-10.13	-14.641	-11.143	-13.149	-10.517	-10.955	-9.5061	-10.591	-11.661	-11.044	-12.83	-13.042	-11.884	-12.928	-10.773	-11.1	-12.563	-10.928	-13.096	-9.1616	-13.477	-13.575	-10.119	-12.016	-11.365	-12.9	-15.892	-10.495	-12.589	-10.194	-15.572	-11.457	-14.443	-10.706	-9.9642	-13.692	-13.636	-12.127	-12.831	-13.186	-11.415	-13.07	-13.358	-12.381
-2.9598	-4.4604	-1.5398	-1.8422	-2.2082	-3.0515	-3.1625	-2.2129	-2.5474	-2.0032	-2.6012	-2.934	-1.8868	-2.4954	-4.5615	-1.3713	-0.61554	-3.1883	-3.7313	-4.3707	-1.0869	-3.9094	-4.7974	-2.9	-3.5251	-3.9073	-0.093805	-4.9606	-1.5118	-3.9041	-1.9688	-1.8218	-0.89374	-2.5445	-5.3947	-0.45285	-4.3115	-3.2445	-3.0979	-3.7786	-2.4611	-2.1634	-1.3584	-3.2361	-1.7148	-2.6894	-1.0504	-0.78205	-1.715	-2.6938
-1.8492	-1.8994	-3.467	-3.0787	-4.2439	-2.609	-2.0259	-2.3748	-3.9474	-4.4092	-3.3544	-2.4898	-3.1952	-4.2469	-1.8899	-4.9265	-2.8378	-1.4756	-2.7797	-3.2607	-5.0639	-5.5251	-3.1026	-0.62817	-2.9142	-3.4446	-2.7739	-2.6679	-3.7128	-3.7215	-1.7802	-1.5501	-2.4444	-3.5758	-4.2293	-2.9256	-2.8624	-2.4534	-3.0771	-5.3016	-2.2665	-4.196	-3.4914	-2.1376	-2.8475	-2.7439	-4.341	-2.9273	-2.4884	-5.5905
4.1823	2.6947	2.2093	2.0377	2.0454	3.1285	2.1235	3.0911	2.5537	2.4705	5.047	1.9412	2.7444	4.6705	1.5249	2.5017	2.9665	3.8289	2.9314	2.0951	-0.48991	2.8971	4.3135	3.0859	1.424	3.3687	2.2171	2.2874	3.3755	3.0041	0.29459	2.1752	1.5044	2.9136	2.9213	1.5354	2.4567	3.0356	2.0259	3.4649	2.0061	3.1576	3.2611	4.4024	2.3006	6.3627	4.2506	-0.94573	4.0967	2.8525
1.7596	-0.78202	1.5934	2.6865	1.262	0.7747	-0.68494	3.1019	1.0313	2.5635	-0.95001	0.88339	0.76889	1.8946	-0.50319	-0.50382	2.826	1.0531	-0.25262	0.19257	0.77935	1.3559	3.1954	-1.3009	1.2967	0.33449	-0.06254	-0.61409	0.16766	1.6391	0.60132	3.4317	0.98993	0.22425	1.1942	1.8114	1.9508	0.11539	3.0458	0.26788	0.52895	4.4904	0.13648	1.9042	3.1984	-0.77457	2.38	1.4188	0.83539	1.4269
-0.96583	-1.467	-1.1492	-0.51361	-0.193	1.3791	2.7018	-1.9381	-1.0524	0.28507	-0.45021	-3.1715	0.25708	2.187	0.53945	-1.5916	-0.59319	-0.92846	-1.6884	-0.035256	2.6096	-0.48387	-3.278	0.93453	-0.69008	-0.024377	-1.4483	0.091332	-0.96517	-2.3556	-0.49131	0.58818	-0.43756	-0.84806	-0.33907	-0.16163	-1.0127	-1.4954	0.70259	-2.324	-1.8274	-4.8055	-1.0258	-0.97968	-2.3888	-1.5675	1.1584	-2.5081	-2.1323	-2.6509
9.1565	11.128	11.244	8.9366	11.235	8.8254	8.4857	9.1424	10.923	12.619	11.39	7.7838	11.252	9.5665	9.4101	9.321	7.8308	10.895	8.0667	9.7324	9.1263	9.5043	10.044	9.6883	12.336	10.271	8.7793	9.8031	9.5093	10.069	10.95	9.7039	9.6828	8.5858	9.9191	8.4026	10.638	10.939	12.184	10.992	10.668	11.522	9.6884	8.8539	9.4034	10.754	10.92	11.426	8.9847	8.6461
-13.875	-13.105	-13.107	-14.431	-10.562	-11.286	-12.36	-10.058	-11.032	-10.396	-11.742	-13.886	-13.069	-11.286	-11.549	-10.059	-12.607	-13.632	-12.228	-9.0118	-13.324	-11.794	-12.9	-12.386	-8.9958	-11.13	-12.033	-13.565	-13.273	-11.262	-12.423	-12.564	-9.9734	-10.58	-10.072	-14.335	-9.1774	-12.227	-10.712	-12.361	-10.615	-11.146	-11.817	-12.714	-11.609	-10.534	-11.26	-12.483	-13.032	-12.522
-5.7765	-2.0423	-5.2961	-6.2441	-3.2544	-5.1428	-6.9898	-5.6127	-6.9375	-8.2534	-3.0903	-4.511	-3.8742	-5.9587	-6.978	-5.0689	-5.6927	-4.9885	-3.8302	-3.4087	-3.478	-5.0829	-5.019	-4.6587	-3.6369	-5.5351	-6.18	-4.6965	-2.2169	-5.6501	-4.4799	-4.9506	-6.0144	-3.7748	-3.3559	-5.0343	-4.1406	-4.6212	-4.7825	-4.0373	-7.3395	-4.9742	-2.9689	-6.7717	-6.2419	-4.9791	-5.034	-4.5345	-2.9517	-5.6502
1.8477	2.2677	3.3672	1.3754	0.2132	2.1321	2.4595	4.1291	0.0053724	1.1968	2.7621	2.2843	3.976	3.1703	3.2639	1.3479	1.9898	3.0342	1.9964	1.2123	-0.29087	3.3969	3.8901	1.2061	2.4813	3.279	2.0101	0.56267	2.3008	1.2571	2.2718	2.5014	1.5792	0.88189	2.0923	0.28473	1.788	1.7558	3.5515	2.0234	1.011	0.6066	1.7762	0.1978	0.49212	3.2559	1.1567	0.91728	-0.42239	2.1291
-3.4021	-3.771	-5.5559	-4.4116	-2.5024	-3.4312	-4.3219	-5.6825	-5.9437	-5.0691	-5.144	-4.2405	-4.9062	-4.2845	-6.1791	-3.987	-6.1824	-4.0205	-5.1326	-4.2558	-5.0993	-3.1943	-5.0479	-3.4961	-5.7974	-1.7815	-6.1832	-4.8993	-4.4982	-6.8911	-4.0546	-3.3084	-2.287	-4.9261	-3.8176	-5.6679	-5.0271	-6.5522	-3.7448	-3.4651	-2.3488	-4.8714	-6.8909	-4.4531	-3.7906	-5.2438	-3.2759	-4.2727	-5.7472	-5.8701
-0.75455	-2.5949	-3.5993	-1.4157	-1.0473	-1.8508	-1.0898	-3.1878	-1.6244	-2.2119	-3.3447	-1.9054	-0.38838	-2.2845	-2.3803	-4.0524	-2.4613	-0.70057	-0.76512	-2.1146	-0.1094	-1.3261	-1.6479	-1.1552	-1.9091	-3.4095	-2.7813	-1.9736	-1.3774	-2.2808	-4.1038	0.069683	-1.0581	-2.2977	-1.488	-1.0649	-4.6388	-1.8307	-2.5235	-1.8525	-2.902	-1.7563	-2.0831	-1.0095	-2.3593	-3.4569	0.20269	-1.6852	-1.2942	0.25026
-8.842	-9.082	-8.7612	-8.846	-8.2103	-7.5901	-8.3934	-11.645	-8.4396	-11.322	-7.4829	-10.487	-9.201	-9.6396	-9.9657	-11.373	-8.4655	-9.9492	-9.9651	-9.6818	-7.8119	-11.261	-8.9911	-10.644	-6.7554	-10.665	-10.509	-7.2709	-7.7381	-10.56	-9.8432	-10.183	-10.463	-7.6547	-10.629	-10.127	-10.822	-8.0848	-11.289	-10.139	-9.3243	-7.9452	-9.3391	-8.7374	-9.055	-11.962	-8.3456	-9.6391	-11.573	-9.5162
7.3653	3.9842	8.5456	6.9627	5.8055	5.6289	8.4655	7.789	3.7245	6.7181	7.0304	8.2112	8.6501	7.1099	7.1393	7.4756	8.561	7.6882	4.9978	7.5923	6.7866	6.8283	6.4955	8.1109	7.3693	7.4202	4.4904	5.6789	6.8418	5.4192	4.4588	5.3285	6.9495	7.1219	8.7186	8.5547	6.2925	7.3472	8.6342	6.6507	9.2017	8.0619	8.6933	8.4898	6.5281	7.1524	8.3094	6.1978	6.832	8.0169
-9.8239	-9.2464	-9.9107	-7.7995	-10.479	-9.1001	-7.4053	-11.138	-10.139	-9.4202	-8.2614	-9.6005	-8.5345	-8.3424	-6.4212	-10.541	-7.9616	-8.1349	-10.085	-10.441	-10.957	-10.508	-8.526	-7.4307	-9.2592	-7.2239	-9.6006	-11.143	-9.93	-9.6565	-7.5272	-8.4806	-8.7392	-7.3491	-8.1497	-9.0631	-11.116	-8.6739	-8.0159	-8.9012	-8.2763	-7.5264	-10.274	-8.7034	-10.335	-9.4522	-8.6163	-9.6292	-9.6355	-7.2248
1.0878	2.5216	-0.3265	-0.92116	1.9768	0.72018	0.80299	0.25599	-1.7776	-0.12757	-1.1469	0.19379	2.5954	-0.40755	0.78241	-0.48134	0.089241	1.1218	-2.175	-2.4753	0.47103	2.9071	0.43629	-1.1299	-1.2554	-0.95156	0.52712	2.1121	0.7946	-2.0541	-0.63834	-2.145	0.34526	-0.75783	-0.11878	0.51603	-0.79405	-1.4176	-1.4819	-0.37138	0.34994	-2.9579	-0.82739	-0.53486	-2.0596	1.9034	-1.1909	3.5972	-1.0916	0.40527
-11.229	-9.9361	-11.098	-10.458	-10.009	-10.555	-11.854	-11.847	-11.191	-11.383	-10.425	-11.414	-7.9519	-8.8208	-8.7038	-8.9584	-12.263	-12.202	-9.8977	-10.47	-9.5741	-10.294	-9.122	-10.579	-9.2597	-9.9453	-9.8159	-11.799	-9.8684	-10.76	-11.255	-9.9582	-11.553	-10.25	-9.7435	-10.815	-9.0113	-9.4869	-12.048	-9.6245	-10.584	-9.8653	-10.011	-8.9232	-7.8276	-11.135	-11.093	-11.622	-9.2237	-10.878
7.2144	8.1327	7.8811	7.1372	6.4398	9.2388	8.6923	9.4883	7.955	7.3241	9.1291	8.0206	9.6642	10.498	8.2762	7.6193	8.6536	9.8255	8.4339	9.5423	8.9406	8.0569	9.1178	8.9013	8.6342	10.09	9.6075	8.7615	10.382	9.5746	5.7196	9.0272	10.068	9.3218	7.3591	8.2876	9.3922	8.0496	7.6186	10.479	10.994	7.1902	8.2137	9.4056	8.6927	10.195	10.47	8.9455	9.5838	7.494
4.1689	3.5353	5.7604	-0.76802	2.4323	2.2871	3.2104	0.87552	2.6339	3.0474	2.1464	2.8085	4.9401	4.7051	2.2524	6.3499	2.8774	2.0937	1.8418	2.6478	1.1863	5.6044	3.0647	4.3157	1.8474	-0.43891	2.6977	2.7628	0.75334	0.38993	3.0464	1.4064	0.70085	4.9151	3.8563	3.8845	3.0897	2.5327	2.1153	3.8594	3.3828	0.53387	5.0585	0.71347	2.3119	2.2847	2.5301	3.7338	1.7384	1.9462
-2.99	-3.7512	-1.9823	-3.3577	-4.457	-3.1686	-2.9164	-2.4328	-3.4959	-2.9392	-6.0097	-3.7009	-4.1063	0.20073	-2.4941	-1.5693	-4.4168	-3.4977	-5.0679	-1.9889	-4.116	-3.4331	-1.5824	-4.3973	-3.787	-3.7989	-3.1853	-2.7382	-2.7181	-4.9688	-3.8823	-2.3537	-4.2793	-2.6422	-3.1478	-2.8319	-3.1148	-3.4936	-2.9322	-3.2926	-2.4992	-1.5358	-0.95506	-1.5247	-0.8488	-2.878	-2.4752	-3.4066	-3.3495	-3.2257
-10.009	-10.172	-9.1996	-7.6369	-9.2228	-7.8047	-10.466	-8.5922	-7.3858	-8.6989	-9.1327	-7.6227	-8.346	-8.3996	-8.757	-10.288	-8.4026	-6.4036	-9.3548	-9.7615	-10.573	-9.2027	-10.786	-6.975	-7.056	-8.4671	-6.7689	-10.112	-9.6599	-10.325	-10.035	-8.0099	-8.9853	-10.559	-7.694	-9.4327	-8.5968	-8.5149	-7.4261	-8.9812	-7.3855	-7.5706	-8.9098	-9.8397	-9.444	-7.1501	-10.69	-7.7752	-9.4163	-7.3181
-13.867	-12.034	-13.668	-13.928	-13.595	-14.078	-15.551	-15.267	-15.444	-13.682	-14.462	-14.948	-14.459	-11.78	-13.954	-11.408	-13.182	-12.259	-12.683	-12.454	-14.016	-15.396	-11.196	-11.647	-13.197	-13.166	-15.723	-14.674	-13.211	-11.557	-12.793	-15.125	-12.72	-11.703	-9.9836	-14.634	-13.102	-14.36	-15.63	-13.311	-12.757	-9.9571	-13.492	-13.423	-14.243	-10.562	-13.378	-14.168	-13.193	-13.54
-13.331	-14.21	-12.595	-12.811	-12.703	-13.616	-13.733	-13.293	-12.71	-11.806	-11.979	-11.586	-10.883	-11.352	-14.541	-15.783	-10.637	-12.655	-11.449	-12.378	-13.146	-15.845	-10.337	-9.9416	-12.787	-12.003	-11.207	-13.328	-12.237	-13.078	-13.279	-12.134	-12.58	-13.94	-12.316	-14.485	-13.96	-14.616	-12.056	-14.135	-13.329	-11.07	-12.617	-12.428	-12.606	-13.902	-12.848	-14.561	-11.107	-10.859
6.8351	4.7105	7.36	5.4585	5.3244	4.5793	3.4819	6.8076	5.0824	6.9542	8.3086	4.5506	4.8662	7.3502	7.1237	8.6818	5.3029	4.982	6.1606	6.7956	5.5266	6.2843	3.6009	7.2267	5.6991	3.3668	4.2656	3.2263	6.5956	4.9044	5.4517	7.5906	6.7849	5.2958	5.9064	7.8697	6.6999	3.8449	4.3874	6.5664	5.5282	4.6778	6.4794	5.6315	5.0109	3.5838	2.9042	7.1029	6.3149	5.2979
-3.5256	-2.6061	-3.6788	-4.0096	-3.4497	-4.175	-0.61252	-0.25154	-2.0237	-1.9956	-2.1024	-0.60142	-3.6849	-2.2808	-1.0762	-1.2386	-0.98983	-3.6212	-2.7302	-1.599	-1.2487	-1.3446	-1.1399	-0.91335	-2.0908	-3.9901	-3.3219	-0.93943	-3.4582	-2.0293	-1.6688	-2.7369	-3.8802	-3.2825	-2.9327	0.0083309	-2.3241	-3.4244	-4.2453	-2.5099	-2.3256	-3.5	-0.080369	-2.7043	-2.8746	-1.9183	-1.9223	-2.9624	-2.203	0.2243
8.5545	9.1274	8.9842	8.6988	8.0225	7.2463	8.9811	5.7517	7.1995	7.386	9.4473	8.6576	5.8555	10.059	6.2569	7.8328	7.8429	12.2	9.781	9.5873	9.9716	8.6509	7.1243	7.9343	7.7149	7.7389	7.1168	6.4542	7.9527	7.261	9.2163	8.1041	5.9799	8.6348	12.154	9.5912	8.816	8.7719	9.718	8.9097	8.0322	6.295	8.4331	8.2784	8.3225	9.1388	10.022	9.4427	8.9281	7.8484
1.2578	0.35305	0.94268	0.77904	1.2769	-0.46825	1.3459	2.833	2.098	1.8818	2.6389	1.871	1.7647	3.6363	2.8027	2.0261	1.9403	1.2734	0.80841	0.37357	3.6601	3.4567	0.044763	1.8716	1.6089	2.6083	0.63596	1.0893	3.3664	1.2168	2.2343	0.74494	2.6739	0.32675	2.8443	0.41689	1.8097	1.3005	2.7156	3.2872	0.80099	-2.3497	2.1887	1.9234	3.1257	3.803	2.2901	2.1534	1.7841	2.6882
-0.29498	-1.7957	0.019235	-1.3426	0.24628	-2.311	-0.88022	1.1064	-1.6421	-1.1065	0.47904	-2.0971	0.16244	-1.0673	-1.6806	-0.24725	-1.0967	0.32784	-1.2054	1.5354	-0.46818	-2.1906	-2.0224	-1.6992	-0.96037	0.91142	-1.2827	-1.5247	-1.5436	-1.7598	0.26501	-1.5646	0.068478	-0.26916	0.11625	0.66068	-1.5913	-0.58986	-2.2229	-0.38531	-1.6623	-3.218	-2.6983	-2.5836	0.78451	-1.5452	0.044496	-2.2181	1.443	-0.99053
-5.6613	-7.9467	-9.3977	-6.7717	-4.2463	-5.2141	-7.4943	-7.1486	-7.6074	-5.3772	-6.6123	-7.4392	-6.5623	-5.2711	-6.6963	-7.3625	-7.7702	-6.7895	-6.5672	-7.414	-7.0567	-6.7918	-5.7131	-6.6404	-5.3618	-7.719	-6.8706	-5.5053	-6.571	-4.7844	-5.4398	-5.3347	-7.6436	-4.8148	-6.6465	-4.883	-8.1229	-5.375	-5.1088	-9.3735	-6.4111	-7.0069	-6.6657	-4.8821	-5.5702	-5.6041	-7.2292	-6.1903	-6.4962	-5.6969
-0.27961	2.8295	1.9911	1.0253	-1.266	-1.295	1.3524	0.16679	-0.40082	3.1588	1.4457	-0.80329	0.17422	-0.76283	0.11572	-0.7969	-0.15856	-0.049938	0.60157	-1.8662	-3.5264	-0.10934	2.3504	0.80162	0.9355	1.8172	2.7217	1.6902	0.72725	1.1214	1.5188	1.6674	-0.68622	1.1801	0.4305	1.7246	2.7051	1.0135	0.30536	-0.24112	-0.46459	2.4944	-0.1326	-0.77979	0.97472	0.16461	-1.1201	1.949	0.19766	0.55395
-7.5708	-5.7476	-4.2381	-5.0929	-4.4144	-4.432	-5.8556	-4.7325	-5.7627	-4.7475	-5.7531	-5.5832	-6.4198	-4.7511	-7.0969	-5.7136	-4.847	-5.2637	-7.1104	-6.9061	-6.4119	-6.1837	-5.1271	-5.624	-4.8198	-7.5221	-6.0561	-4.8006	-7.3	-4.1253	-6.2496	-5.7732	-4.1734	-6.5192	-7.1787	-4.2868	-5.1422	-8.3238	-4.493	-6.1347	-5.8567	-5.7961	-3.5878	-6.7637	-7.3305	-6.3573	-4.4345	-4.5359	-6.9331	-3.3824
-11.098	-9.2837	-9.9766	-14.208	-12.16	-10.266	-10.719	-11.395	-8.759	-14.316	-12.828	-13.849	-11.628	-10.3	-12.317	-12.33	-13.557	-11.138	-12.515	-11.173	-11.113	-10.08	-11.789	-12.572	-12.637	-11.23	-10.672	-12.94	-11.675	-10.749	-13.812	-13.971	-13.751	-12.157	-10.827	-12.194	-10.004	-11.075	-11.245	-12.711	-13.299	-10.618	-12.326	-9.3379	-11.53	-12.3	-13.967	-12.078	-11.472	-12.739
2.7765	3.6455	3.5444	4.3459	4.5721	1.564	3.7825	6.0152	4.4541	4.5414	3.8276	3.3137	3.6286	3.9864	3.0389	5.3098	4.0274	4.1985	5.343	3.9763	3.9015	6.7556	4.6302	3.2501	4.3785	4.5556	4.1921	0.99069	5.39	5.2516	2.1811	3.3498	3.7143	3.222	3.3299	5.7104	1.8913	7.0852	5.1458	5.5373	4.6961	4.3461	2.7119	3.3638	4.9847	4.5762	4.1711	3.6657	6.3614	6.3136
-10.982	-13.723	-10.134	-12.537	-11.159	-8.5922	-11.114	-11.02	-9.9854	-10.972	-13.085	-10.811	-14.108	-10.84	-11.27	-11.563	-12.354	-11.035	-12.137	-12.204	-9.8453	-10.447	-15.607	-13.392	-9.5713	-10.325	-11.692	-13.22	-9.8249	-8.8476	-11.707	-10.243	-11.195	-14.363	-13.328	-9.6476	-11.938	-12.157	-10.54	-11.732	-12.215	-14.259	-13.036	-10.937	-12.016	-10.239	-13.426	-13.203	-13.588	-10.282
7.1004	6.4595	8.4506	5.63	5.0851	6.6437	5.6757	5.0269	5.6605	7.6001	7.2469	7.8203	7.5708	6.3681	6.3713	9.0562	6.1395	6.1903	4.8466	5.7803	4.6091	7.7347	4.7319	5.1071	6.8393	9.1855	6.9507	9.4789	3.6683	7.9056	8.1783	7.6644	6.9855	5.2904	6.7645	6.1499	6.6956	6.1414	5.8551	6.8215	5.0047	6.0494	8.7798	7.3194	4.6936	5.6109	8.1425	5.8376	7.4771	8.8654
-6.2003	-7.4953	-8.2142	-6.826	-6.3623	-5.7678	-5.6917	-6.3654	-8.6398	-8.5181	-6.648	-7.2775	-8.6378	-6.7559	-6.7916	-8.1766	-6.7852	-6.4381	-6.0967	-7.4078	-8.3875	-7.9182	-9.5047	-8.1008	-6.7726	-8.5083	-6.9358	-9.9979	-7.564	-8.6526	-7.0521	-7.4178	-6.7737	-8.2797	-7.6997	-9.0932	-7.8419	-6.915	-10.48	-8.3454	-6.9098	-6.1828	-6.8274	-7.4378	-7.9158	-10.713	-9.8107	-7.6682	-10.273	-6.44
-24.753	-22.542	-20.487	-21.408	-22.279	-22.935	-21.969	-24.751	-19.13	-21.306	-22.863	-22.88	-19.971	-22.115	-20.163	-20.908	-21.8	-24.093	-22.68	-22.272	-23.893	-21.925	-21.118	-21.853	-22.249	-21.612	-20.139	-21.723	-21.501	-19.416	-20.905	-19.438	-21.836	-23.769	-20.689	-23.549	-22.474	-22.471	-22.907	-23.015	-19.102	-20.646	-22.92	-23.083	-21.88	-22.179	-21.252	-23.762	-22.522	-22.401
-8.4762	-8.2092	-10.547	-9.8537	-8.0315	-8.699	-10.57	-9.1871	-8.7624	-11.549	-12.313	-8.1953	-9.6915	-9.1076	-10.377	-7.0995	-8.448	-11.312	-10.115	-9.7836	-6.8244	-9.633	-7.1018	-9.4036	-8.7387	-9.3351	-11.973	-7.4572	-10.367	-11.04	-8.9563	-7.3909	-10.018	-10.779	-9.9878	-10.414	-8.0798	-9.1584	-7.3726	-12.189	-9.1825	-6.2075	-11.369	-9.6526	-8.4915	-11.283	-8.0553	-7.4688	-8.9801	-7.9686
9.0874	11.402	11.377	9.4162	11.488	11.808	11.388	7.87	8.4711	11.963	10.218	11.197	8.8857	8.4498	10.042	10.693	10.502	8.4618	12.124	9.2917	9.2332	7.6383	11.374	9.6636	8.8373	8.3246	10.959	11.071	11.341	7.2758	8.1884	8.6344	8.2876	8.8452	10.455	10.368	9.7265	8.9	10.44	12.716	7.1013	10.216	11.23	8.3568	10.627	8.0557	8.6278	9.2739	8.3183	9.49
1.1089	1.4926	2.4799	0.27701	1.9232	1.4807	1.7795	0.31347	0.90046	0.71311	-0.62517	-0.091445	1.8596	1.912	2.5857	4.0487	2.3533	-0.61284	4.356	1.972	-0.74778	3.1331	2.1654	0.71808	1.9639	1.3628	2.1397	2.1602	0.10667	0.3917	1.0194	-2.4028	1.4716	4.4333	2.4919	1.5071	0.14559	2.393	1.9041	0.29595	-1.3316	1.1858	0.14556	1.1098	1.3438	1.8146	-0.18705	-0.18909	2.6607	3.2541
0.83355	3.2436	1.4318	-0.10538	2.1587	1.4214	0.98488	3.2148	0.027286	-0.61012	1.3095	2.9534	1.3734	3.5636	1.3859	2.6458	1.8452	4.3412	2.7143	1.2278	4.1901	2.8157	1.0993	1.241	1.2755	-0.171	1.3347	1.4585	1.349	2.9309	3.6282	1.1419	3.2217	3.1162	1.1357	0.71712	0.20683	1.5943	2.8425	2.3549	0.89751	2.2152	3.5261	1.8572	0.8054	1.5558	3.9119	1.7623	0.79619	-0.26417
-9.1909	-11.424	-12.045	-11.953	-10.296	-10.836	-10.707	-11.371	-11.016	-13.76	-12.293	-13.605	-11.752	-9.9165	-10.504	-10.467	-10.866	-13.925	-10.018	-10.016	-10.852	-10.952	-13.284	-12.144	-13.127	-12.223	-11.441	-13.466	-10.562	-10.909	-11.595	-10.295	-12.154	-11.691	-11.606	-11.367	-10.731	-10.641	-12.468	-11.479	-9.9166	-12.733	-11.714	-12.335	-13.158	-14.148	-10.785	-12.159	-10.079	-11.619
-0.31623	1.2461	2.1017	-0.4164	2.5546	1.3967	0.37544	1.1789	0.93179	-0.56738	2.6749	0.5462	3.2479	-1.2555	0.38324	3.408	-1.7733	-0.73645	-0.99527	1.3663	0.11695	-1.1246	-0.5061	0.13772	-1.5255	-1.601	1.0716	-0.4027	0.82529	-0.066771	0.11117	0.36509	1.7149	0.23667	-0.56037	1.0815	-1.1656	1.003	1.4504	-0.13094	-1.9756	0.24223	-1.1469	-0.88954	-2.3763	-4.3522	-0.95341	-2.1438	0.061195	0.090375
10.216	9.1802	9.6722	7.5133	12.584	11.719	9.723	9.6402	8.0653	11.461	10.507	11.05	10.623	8.4277	9.3669	8.0868	10.139	10.096	9.5135	8.7708	10.232	9.5483	10.885	7.0073	9.7768	10.081	9.3188	12.161	9.2548	9.4285	8.5218	7.4273	8.9679	9.835	10.416	7.7908	9.9106	7.1195	9.0715	11.289	10.325	10.683	9.3836	12.654	10.221	9.3477	9.5015	9.6659	9.2527	7.8752
-14.536	-13.15	-11.77	-10.697	-14.439	-12.615	-12.424	-14.394	-13.845	-11.85	-14.054	-11.428	-13.945	-10.5	-13.779	-12.864	-12.533	-13.486	-14.444	-14.18	-12.562	-14.152	-11.255	-13.303	-13.304	-10.972	-13.418	-10.991	-12.609	-13.026	-12.309	-11.844	-10.768	-14.472	-12.332	-11.998	-12.602	-9.777	-11.899	-11.278	-12.46	-13.261	-13.692	-13.823	-11.152	-12.5	-12.013	-11.589	-13.946	-15.34
-6.8504	-5.393	-4.4784	-3.1332	-4.464	-5.6153	-3.6736	-7.7027	-3.062	-5.0427	-3.6598	-5.4188	-4.3164	-2.3435	-4.8754	-6.6516	-4.7949	-3.8716	-5.8616	-4.4196	-4.8101	-6.238	-4.5035	-5.2219	-4.6967	-5.9476	-2.9195	-5.5565	-7.3823	-6.2943	-5.0542	-5.2751	-7.6444	-6.3274	-5.3151	-3.8336	-4.7871	-5.5592	-5.0551	-4.0391	-5.1996	-3.7857	-7.7333	-5.8185	-5.3729	-5.6464	-3.8409	-5.0325	-6.6208	-4.1654
-10.545	-6.9602	-8.6656	-11.966	-10.164	-10.615	-11.675	-10.547	-8.7761	-9.1481	-11.547	-10.24	-10.711	-11.594	-10.914	-10.78	-10.991	-14.958	-9.4264	-10.326	-11.394	-9.2298	-11.926	-9.4372	-9.491	-12.561	-11.685	-10.489	-10.016	-11.099	-8.3323	-11.646	-12.083	-9.9636	-12.932	-12.677	-10.917	-13.24	-10.378	-11.821	-12.309	-10.029	-9.0461	-9.657	-9.8539	-12.578	-11.783	-10.001	-10.855	-10.667
-11.877	-12.78	-11.806	-9.1583	-11.464	-11.741	-11.836	-13.072	-10.891	-9.3807	-11.954	-11.834	-11.858	-10.929	-13.217	-11.965	-14.714	-14.039	-9.9134	-12.811	-11.838	-12.921	-13.379	-11.508	-10.543	-13.849	-10.577	-10.979	-12.452	-13.635	-11.2	-12.901	-12.667	-10.894	-10.357	-11.49	-13.915	-12.033	-14.138	-12.569	-12.949	-10.198	-11.229	-10.304	-12.255	-14.025	-9.9935	-13.318	-11.057	-11.308
1.5101	2.4382	3.1976	0.90766	1.0708	3.7141	0.63515	1.3718	-0.052456	3.7174	0.87254	3.8857	0.63376	-0.62694	3.0699	-2.3313	2.121	-1.2297	0.83054	1.3556	2.3479	0.46196	0.60183	2.2905	1.7323	0.76085	-0.72365	1.3311	1.0442	2.2651	0.62059	1.7682	2.4864	4.1361	-0.22435	2.2207	0.76409	-0.059113	1.8471	1.2989	2.5849	0.86927	0.48254	2.4052	3.9359	3.3828	3.6708	0.91917	2.5191	0.58367
7.4298	7.6034	6.7198	6.4221	8.8739	5.6429	11.459	8.3258	5.0276	7.5115	5.3793	8.0061	8.2995	7.8502	6.2095	6.6577	5.9766	5.5538	4.1941	6.065	7.4283	5.7263	4.2743	7.4353	7.0666	7.914	6.8113	6.9794	6.4859	5.5209	6.7366	7.08	5.4499	7.0927	5.9148	3.7719	7.2349	7.066	8.066	7.1915	4.9638	5.3021	8.3463	6.1457	5.0398	8.0835	7.1569	5.2582	5.8789	7.1847
3.2161	3.5167	2.3066	3.7537	2.9822	4.3964	1.7795	2.5284	2.0112	1.2692	2.0419	2.0436	1.0924	1.8737	3.8269	3.7012	3.7224	3.1459	3.7777	1.4369	3.3671	0.36264	3.8625	2.2899	3.0373	3.4467	0.9489	3.2109	3.6011	2.036	0.95743	4.9403	4.1394	5.1753	1.2311	3.759	2.8555	4.1694	3.2516	0.62379	3.9237	2.8288	3.4353	1.4634	3.3799	3.5425	2.4673	2.3354	4.354	3.4808
1.3461	2.2775	-0.34467	1.8224	3.0249	0.50756	2.1024	2.3594	-0.36814	0.030711	2.8599	1.7898	1.2713	1.979	-0.60904	0.78277	0.5302	1.4797	-0.10821	2.159	1.6407	0.010165	2.3133	-1.8358	-0.85233	3.0547	-0.45098	2.0375	1.581	1.3783	2.1512	-0.19126	0.11241	1.5951	1.5129	1.6405	3.3906	2.0094	-0.45254	-0.13499	1.2623	0.87819	-0.039611	-0.4635	-0.6926	-1.7422	1.4883	1.1895	0.85306	-0.54136
-14.412	-14.17	-13.319	-15.807	-15.195	-13.954	-15.212	-15.467	-14.949	-16.951	-13.024	-13.945	-12.423	-13.475	-16.402	-13.734	-11.817	-12.872	-15.174	-13.369	-15.822	-15.858	-14.155	-15.311	-12.812	-14.64	-15.094	-14.404	-15.873	-13.704	-14.083	-13.651	-15.198	-15.521	-13.107	-13.728	-16.927	-13.594	-15.08	-13.151	-11.452	-14.659	-16.399	-13.372	-14.705	-15.438	-14.269	-14.41	-13.508	-14.688
-15.041	-14.66	-16.66	-13.067	-13.047	-14.731	-15.412	-15.56	-15.883	-12.814	-14.362	-14.287	-13.625	-15.615	-16.758	-14.308	-14.126	-15.006	-13.817	-14.25	-14.649	-13.534	-14.984	-13.451	-14.539	-15.31	-14.086	-16.56	-14.764	-13.222	-12.563	-12.679	-12.772	-16.925	-15.057	-16.972	-15.435	-15.148	-14.88	-11.645	-14.166	-16.159	-14.152	-13.125	-16.243	-17.755	-13.116	-13.854	-13.774	-16.554
-5.2709	-5.9696	-6.9486	-7.4258	-4.0322	-6.2325	-5.9164	-3.1706	-4.8969	-5.28	-7.5814	-5.2985	-7.2531	-5.4511	-4.8856	-5.5785	-4.8127	-2.151	-3.8493	-6.3961	-4.2629	-6.5841	-3.1891	-4.5677	-4.0071	-4.2653	-8.005	-4.8759	-5.7744	-7.0817	-2.6253	-3.5607	-6.6623	-3.3291	-6.6662	-4.5393	-4.4399	-4.3806	-5.9343	-5.115	-2.8074	-2.1713	-5.6888	-5.7063	-4.6123	-3.6412	-5.8172	-4.492	-4.0704	-4.0607
3.1421	1.5955	1.2011	3.1993	1.0324	4.0538	2.7023	2.8686	3.3721	3.5159	1.1633	2.7503	-1.4705	1.3742	0.78409	1.2978	0.83949	-0.16792	1.329	1.2142	3.4702	1.2507	-0.93661	1.7161	3.1294	0.16919	2.0013	0.83482	1.4563	0.67573	0.93632	1.1388	0.67517	3.3035	2.0925	1.7335	2.1448	2.1803	1.8502	1.0054	2.456	-0.057602	1.9961	1.2091	1.8099	0.40998	1.4604	1.9908	1.6067	2.2849
-9.6736	-9.7435	-9.4967	-9.0718	-8.0839	-8.5473	-8.2489	-11.059	-10.195	-9.4795	-10.074	-9.9873	-8.5822	-8.3678	-8.5814	-8.3951	-10.062	-9.6059	-8.8039	-8.3462	-9.0675	-9.5001	-9.2197	-10.065	-10.768	-9.6256	-9.0552	-6.6444	-6.287	-8.4645	-10.402	-7.9556	-8.3464	-7.7242	-10.84	-9.4615	-8.7871	-10.132	-13.287	-8.5378	-8.736	-7.8081	-8.2358	-10.428	-8.2527	-5.8601	-7.4771	-8.0801	-9.8903	-10.084
-9.7361	-15.129	-11.57	-12.671	-12.96	-13.48	-11.785	-13.696	-13.459	-15.874	-14.732	-11.51	-14.851	-14.347	-10.962	-13.293	-12.651	-13.162	-13.312	-12.341	-15.694	-13.205	-12.702	-12.193	-11.481	-15.43	-14.259	-13.715	-12.153	-14.03	-12.501	-14.415	-12.237	-12.028	-14.214	-14.524	-13.351	-13.446	-13.218	-10.582	-11.786	-13.255	-13.804	-14.64	-11.721	-13.646	-15	-14.425	-14.259	-11.981
-8.2374	-3.1017	-4.5506	-5.9085	-6.6944	-6.5175	-6.3923	-5.3088	-6.3363	-5.8825	-4.1646	-4.9085	-5.1025	-4.2844	-4.6342	-4.1199	-3.489	-7.8664	-3.6037	-6.0202	-6.9246	-4.5872	-4.1211	-6.1965	-4.2866	-5.3347	-4.8816	-5.082	-6.1094	-4.7305	-7.2637	-4.3622	-3.833	-3.7971	-2.8758	-7.2063	-3.2715	-2.6699	-3.1717	-7.1056	-6.6125	-4.8928	-6.9063	-6.1485	-4.5756	-6.9697	-5.5052	-4.7643	-3.5148	-2.3424
4.6215	4.4563	4.1941	3.4541	3.6927	4.4644	4.6308	5.0341	4.0699	3.6998	5.5524	4.7296	7.3693	3.8696	4.2933	5.3641	3.8113	5.23	2.2984	5.5305	5.4243	4.2961	7.4406	5.5382	5.718	4.1501	6.6898	4.6054	5.7681	5.5664	4.8796	3.3519	5.1034	4.822	3.0396	2.2115	2.8463	4.3247	2.5111	7.2295	4.7772	4.5401	3.8662	4.0197	3.3422	3.0008	5.6793	2.7823	5.189	5.6516
-7.9791	-8.2125	-8.8408	-9.178	-11.141	-10.743	-9.5825	-8.0596	-11.058	-9.0974	-9.6875	-7.8436	-7.9873	-7.3079	-7.5314	-8.9868	-9.742	-11.243	-8.0506	-9.3523	-10.978	-8.187	-10.378	-12.151	-7.0937	-8.1415	-10.667	-6.7708	-7.985	-8.0715	-8.5526	-9.9274	-9.0596	-8.359	-9.1194	-7.8972	-10.725	-8.041	-9.3954	-5.9484	-10.987	-5.8333	-8.7874	-7.9656	-9.5891	-7.5407	-7.7628	-6.5643	-9.2003	-8.5176
-4.1757	-0.74915	-4.103	-3.7734	-2.4639	-3.9156	-3.0513	-1.9987	-6.3516	-2.2471	-3.8944	-2.1261	-3.5739	0.16386	-3.2288	-3.9561	-3.996	-3.7099	-0.36555	-3.1025	-3.6641	-4.9578	-4.7003	-4.6257	-5.0974	-3.1133	-2.8471	-2.8441	-3.7319	-1.0136	-3.6286	-3.5976	-2.8174	-5.4146	-4.2995	-0.67153	-3.3496	-4.127	-2.6472	-4.8474	-2.4946	-0.9476	-4.4823	-4.5799	-1.0926	-4.0384	-2.351	-5.2686	-0.96361	-1.8326
-19.187	-21.539	-21.509	-21.435	-20.397	-23.434	-22.533	-21.233	-22.332	-23.699	-20.701	-24.144	-21.995	-21.826	-21.574	-22.827	-22.416	-21.573	-23.13	-20.865	-22.435	-22.437	-20.585	-21.997	-24.18	-20.836	-20.702	-22.908	-23.767	-20.551	-22.783	-23.742	-21.296	-21.69	-19.773	-21.145	-19.421	-22.168	-23.722	-22.437	-21.583	-21.562	-20.18	-22.7	-23.326	-22.451	-24.478	-21.91	-22.434	-19.503
-2.6828	-5.5806	-3.2261	-2.4455	-3.9444	-2.7949	-3.4146	-2.2724	-1.1144	-1.378	-3.461	-2.9543	-4.027	-3.3198	-6.4117	-6.9146	-3.5599	-5.2586	-3.8503	-4.3036	-4.5589	-1.5903	-4.5303	-4.3347	-1.4363	-5.8735	-4.1167	-3.6353	-2.4183	-2.6611	-3.7644	-4.711	-3.03	-4.9232	-2.834	-4.8556	-4.2445	-2.6779	-5.3633	-3.767	-5.7466	-5.002	-2.7292	-4.9482	-3.7896	-1.585	-4.2325	-3.4823	-4.2238	-1.4674
-1.5027	-5.2767	-1.681	-1.2686	-2.1225	0.05709	-0.7952	-4.6698	-0.80027	-1.1701	-4.3984	-3.6646	-3.608	-2.2974	-1.2584	-1.7925	-2.5079	-1.4354	-3.8735	-1.2012	-2.3381	1.8731	-1.5176	-2.7648	-2.5417	-1.8405	-6.0154	-1.4688	-1.2857	-3.1442	-1.7028	-2.7881	-3.3195	-1.7949	-0.11916	-0.088701	-2.5775	-1.2516	-1.372	-1.4658	-3.3466	-2.4	-4.2683	-2.1658	-2.0018	-3.2225	-1.7313	-3.5129	-0.83036	-1.4787
-3.1867	-4.865	-4.3698	-0.73432	-5.3698	-5.7041	-2.6243	-2.1582	-5.38	-3.1103	-0.82068	-4.3678	-3.6629	-4.2901	-4.7983	-5.6101	-4.3519	-5.6561	-1.0883	-3.8641	-4.7249	-2.7811	-5.7435	-4.0013	-2.4386	-4.7635	-2.7592	-3.7905	-2.8849	-4.4289	-3.7924	-3.6617	-3.4455	-6.4449	-4.0909	-3.9337	-2.8153	-6.6333	-4.0612	-4.8863	-3.4654	-2.969	-2.7604	-4.6037	-4.2197	-3.7988	-1.8092	-6.0546	-3.23	-2.0705
1.744	3.3578	2.5489	1.6753	3.5545	4.5414	3.6961	4.568	3.3983	2.5934	1.2514	2.0147	1.5833	2.6609	3.6736	4.1927	1.0098	3.4409	0.47606	2.6845	6.1644	2.0362	4.1012	1.1659	3.9308	2.7413	1.9753	4.2828	2.6317	2.8891	3.0157	3.7024	5.9241	5.7967	2.0412	2.6942	0.11309	0.48619	2.5052	3.0959	3.408	1.6289	1.5739	4.9329	3.6961	4.264	3.1834	4.7909	4.2842	0.45053
-12.097	-9.2696	-10.619	-8.1966	-10.44	-11.451	-11.843	-10.465	-10.643	-10.047	-9.3235	-11.885	-10.885	-10.831	-10.37	-10.394	-13.575	-10.218	-11.542	-10.283	-11.642	-10.163	-10.102	-10.954	-10.102	-10.995	-9.6602	-12.915	-8.1394	-10.843	-11.568	-9.2869	-11.585	-11.171	-12.481	-10.455	-10.968	-7.8413	-9.5202	-11.138	-9.7005	-10.078	-14.202	-10.494	-9.7362	-11.775	-11.119	-10.196	-10.706	-12.509
-24.355	-20.998	-24.656	-23.232	-22.405	-21.985	-22.055	-20.359	-22.085	-20.287	-21.313	-22.791	-21.741	-24.542	-21.911	-22.188	-21.774	-22.958	-25.911	-23.677	-21.781	-20.443	-21.978	-22.449	-21.516	-19.514	-20.127	-22.783	-21.758	-21.294	-22.575	-20.717	-22.563	-21.287	-20.912	-21.738	-25.054	-23.196	-18.852	-23.602	-19.086	-20.189	-19.255	-21.736	-23.542	-21.539	-22.622	-22.349	-22.556	-23.063
3.3396	1.9924	1.9602	1.3043	2.0636	4.469	1.8694	3.6401	1.9154	2.0904	4.8008	2.5119	1.4744	3.058	2.4832	2.8348	3.8335	3.2052	1.5435	0.9971	3.3089	5.9001	3.4767	2.2128	2.1824	1.2084	3.377	5.6915	2.5546	1.5657	1.9125	3.1598	2.3312	2.2093	1.8413	2.5597	1.4661	-0.0088421	4.2826	3.5026	3.2776	-0.038319	1.9892	2.7396	1.2546	1.1104	4.3216	2.6444	1.7702	2.1981
-12.699	-12.573	-13.058	-13.835	-10.931	-12.385	-11.729	-14.581	-11.631	-13.474	-12.857	-13.398	-12.372	-12.892	-9.3144	-12.833	-11.412	-14.003	-13.456	-15.408	-10.653	-15.001	-11.775	-15.006	-14.422	-13.735	-13.709	-13.493	-15.861	-12.986	-12.634	-13.305	-13.647	-13.81	-12.25	-14.377	-13.769	-13.2	-14.467	-13.978	-12.856	-11.888	-13.138	-13.647	-13.498	-12.961	-13.693	-12.881	-13.547	-13.881
-1.4769	-2.3379	-2.9206	-2.1638	-0.72781	-2.8447	-3.3101	-1.7928	-1.5602	0.34845	-4.1116	-0.059834	-3.3852	-3.1341	-1.9465	-4.0081	-4.3007	-2.9163	-2.183	-3.5109	-0.38163	-1.5044	-0.82065	-3.5522	-2.5998	-4.0921	-2.5954	-4.2379	-3.0859	-0.33683	-3.1332	-2.343	-2.2022	-3.0597	-3.1574	-0.98253	-2.659	-2.1061	-1.7787	-0.71851	-1.5303	-3.5278	-1.55	-1.7247	-0.83117	-2.9583	-3.1378	-3.1833	0.32036	-0.96139
-8.5382	-9.093	-7.9387	-8.1129	-10.84	-8.0961	-11.014	-10.044	-8.6867	-8.0768	-9.1556	-9.3143	-8.9035	-8.3152	-8.0287	-10.383	-9.3513	-10.187	-10.037	-12.608	-9.4951	-9.9173	-10.447	-10.47	-11.133	-7.1855	-10.063	-9.9859	-8.3797	-8.9372	-11.185	-8.4274	-7.5095	-6.683	-8.9553	-7.8508	-9.2761	-8.8137	-9.4288	-8.922	-7.8328	-10.371	-9.971	-8.3622	-8.7323	-11.022	-9.3907	-8.4871	-11.42	-7.7732
-6.835	-10.638	-9.4416	-11.177	-8.7989	-10.51	-11.256	-9.5413	-10.384	-7.3389	-8.8711	-8.7411	-8.9536	-9.8929	-11.568	-6.3671	-10.921	-8.1062	-8.7599	-10.739	-9.597	-8.5469	-8.1331	-8.9281	-9.3214	-8.3114	-7.9759	-9.6877	-9.4103	-9.6769	-7.561	-8.5884	-9.279	-9.4471	-9.5035	-9.3202	-11.263	-8.073	-10.572	-7.0211	-8.8537	-9.3389	-9.6332	-9.7881	-9.6663	-8.9609	-8.1748	-9.0173	-9.2805	-9.201
-12.488	-12.485	-12.005	-10.249	-13.298	-12.592	-10.948	-9.4157	-9.5991	-12.09	-10.761	-13.214	-10.969	-11.793	-10.721	-9.5672	-10.082	-11.067	-13.327	-11.594	-10.208	-12.704	-10.766	-12.779	-12.329	-10.837	-10.875	-10.891	-8.1121	-12.083	-7.6544	-9.4397	-8.9228	-11.931	-12.265	-10.715	-10.328	-11.042	-13.887	-11.719	-11.842	-14.949	-9.9188	-7.7695	-13.291	-11.739	-10.677	-10.958	-13.46	-9.9579
-10.14	-11.084	-7.176	-7.4561	-9.4628	-9.7513	-9.5167	-8.1698	-9.6552	-10.937	-6.6507	-11.243	-10.381	-9.0957	-9.2531	-9.6014	-7.4153	-8.1472	-7.5444	-9.1772	-7.8173	-11.149	-10.139	-10.685	-7.7143	-10.573	-8.9978	-10.201	-9.1294	-8.9791	-9.0265	-9.0436	-10.259	-11.364	-9.618	-10.777	-9.8029	-9.6523	-8.6109	-11.852	-10.958	-6.1504	-11.399	-9.5743	-9.8508	-10.762	-9.9476	-8.9825	-6.8125	-10.863
-2.4569	-1.9822	-0.26127	-0.86498	-0.52236	-3.4906	-2.0149	-2.3688	-1.229	-1.0979	-1.2752	-1.1372	-3.7458	-1.4191	1.4486	-2.3075	-2.3476	-0.9595	-2.6473	-3.6796	-3.6673	-2.9132	1.9645	-0.18912	-0.48417	-3.2875	-0.86566	-1.4611	-2.5255	-1.4672	-1.4431	-1.9866	-3.6153	-1.0624	-3.5566	-2.2243	-1.2886	-1.6254	-2.2889	-2.1979	0.18206	-2.3231	-0.13601	-3.1663	-0.96763	-2.1681	-1.2093	-1.1378	-2.0331	-0.8937
2.4265	0.39603	-0.8597	-0.34778	0.33938	0.032957	0.68954	0.96109	2.0821	2.0831	1.7183	0.72582	1.3997	0.2302	1.3146	2.0926	0.56354	0.34605	0.12709	0.55183	0.27198	2.3238	3.4853	4.2274	2.5595	2.0472	0.52989	0.9439	3.0817	1.3625	-0.78492	1.8003	2.9838	0.0070275	0.25113	1.4202	1.3473	-1.142	3.5504	0.96688	0.64954	0.64314	1.3608	0.30868	1.5018	0.14378	1.4275	1.4718	2.6279	0.74275
-5.5436	-11.266	-8.4589	-9.6558	-9.9876	-9.6416	-9.4692	-8.1591	-11.186	-9.0296	-11.498	-8.9178	-7.8867	-8.3168	-9.0743	-9.0283	-9.2398	-7.6946	-10.071	-11.021	-8.135	-10.367	-10.753	-9.5955	-9.326	-7.5797	-7.8162	-9.8744	-6.7919	-11.026	-9.2535	-11.049	-10.456	-9.2128	-11.461	-9.847	-10.658	-9.6642	-9.9356	-9.5001	-6.6782	-10.129	-9.5328	-9.1084	-8.3729	-8.7253	-7.9099	-8.8363	-9.0226	-10.767
-12.055	-11.872	-14.301	-14.677	-14.689	-13.104	-13.6	-12.906	-14.932	-11.302	-12.237	-14.415	-12.762	-15.473	-13.489	-16.231	-13.255	-12.511	-15.112	-12.324	-14.604	-13.684	-17.342	-15.69	-14.208	-12.326	-12.52	-11.526	-16.685	-15.244	-15.526	-14.489	-14.9	-12.973	-13.128	-12.801	-13.791	-14.765	-15.089	-16.7	-14.578	-14.406	-13.071	-12.718	-12.186	-15.411	-12.203	-12.947	-13.952	-14.716
-10.333	-9.2048	-13.007	-9.0126	-11.2	-10.704	-12.167	-11.667	-11.376	-12.458	-11.724	-12.776	-10.049	-9.7176	-11.954	-10.883	-10.754	-10.272	-13.953	-11.366	-10.742	-11.153	-13.503	-9.9155	-13.205	-13.498	-11.205	-11.271	-11.164	-11.549	-10.726	-8.8306	-11.882	-11.946	-10.996	-10.634	-13.905	-12.067	-10.211	-14.105	-9.1939	-11.454	-11.356	-13.264	-11.411	-11.732	-11.342	-12.239	-13.631	-11.782
4.952	3.9412	5.1825	6.2968	5.3684	4.0611	5.0715	4.9158	4.4918	4.1566	5.6828	5.7977	4.7405	7.777	4.1194	6.9764	3.907	7.9784	5.0413	7.6442	5.738	4.3281	5.9862	6.4541	2.8972	5.6726	6.826	7.1052	5.5261	5.205	5.9848	2.963	5.2679	7.3608	5.2293	6.156	5.7367	5.3528	2.577	1.833	7.0636	4.7234	1.674	5.5026	3.4574	5.901	4.3233	5.7775	5.9116	5.4601
-6.851	-2.8901	-6.3674	-3.5777	-5.727	-3.0803	-6.0433	-3.9823	-7.1852	-4.7398	-5.8457	-3.5349	-4.9647	-7.2446	-3.7659	-4.9522	-3.9563	-4.5642	-5.6663	-3.6566	-7.2387	-5.2695	-5.4684	-6.3081	-6.2521	-7.1147	-6.0519	-5.8612	-4.8967	-4.1732	-3.7911	-4.8825	-2.8164	-4.6908	-4.1044	-6.0258	-5.772	-5.7135	-3.751	-5.8304	-4.2794	-6.0188	-4.4493	-7.5074	-4.6314	-4.9509	-4.3889	-5.2197	-2.9468	-4.5185
-12.4	-10.293	-12.177	-9.9527	-9.6523	-11.953	-11.038	-10.529	-11.078	-10.833	-9.8831	-10.488	-12.897	-11.269	-13.254	-13.344	-11.142	-10.666	-12.799	-11.293	-13.627	-10.05	-12.13	-10.657	-12.18	-9.8518	-10.674	-13.352	-10.632	-9.9673	-9.5254	-11.374	-9.5116	-8.4072	-11.072	-8.7611	-8.6236	-11.547	-11.675	-9.7235	-9.9611	-12.934	-11.248	-13.087	-11.576	-10.088	-9.8042	-11.577	-9.9806	-11.854
-0.76813	0.011718	-0.98503	-3.9377	0.85896	-2.0968	-1.2781	-0.85232	0.58366	-1.9801	-0.85786	-0.36616	-1.8949	-3.1338	-1.671	-0.425	-2.3622	-0.77389	-0.58151	-1.7296	-3.5033	-0.20144	-2.7016	-0.14049	0.58957	1.1471	-2.3112	-2.8526	0.11885	0.25292	-2.7633	-1.3445	-3.8229	-2.1157	-0.80671	-1.6905	-0.50843	-2.1058	-3.4566	0.14704	-2.7794	-1.2691	-0.43791	-1.1309	0.22562	-0.34945	-0.8153	-1.9229	-1.2884	-2.1932
0.50796	-0.47482	-0.12666	0.084441	1.1379	0.083771	-0.24136	-0.31905	0.78482	0.11188	1.3474	-1.904	0.72892	-1.893	-0.44709	0.37652	0.42001	-0.070807	0.453	0.82375	-2.8823	2.0124	-0.80552	0.37703	-2.3253	-0.19103	-1.7589	1.1266	-0.88906	-1.2534	1.6885	-0.98523	-1.6373	-2.6203	0.54908	-0.7488	1.9737	-0.56603	-0.88167	-0.62959	-1.6157	-1.0452	-0.31703	-0.17765	1.3493	1.272	0.0021636	0.32797	1.7675	0.16362
-13.937	-12.876	-16.308	-15.861	-13.106	-15.481	-14.149	-15.598	-15.601	-16.973	-14.483	-12.569	-16.722	-15.694	-15.463	-11.67	-14.317	-16.142	-15.718	-15.173	-13.905	-16.421	-14.263	-14.737	-17.221	-14.454	-15.427	-14.241	-15.957	-13.586	-14.147	-15.153	-14.092	-14.552	-14.301	-15.595	-16.301	-15.084	-12.901	-15.349	-17.727	-15.325	-14.57	-13.413	-13.763	-15.331	-14.943	-14.258	-16.074	-12.083
6.2875	4.7136	8.5064	7.3608	5.9434	2.9104	4.3939	4.6292	3.2484	6.5296	4.0782	5.1681	7.6231	5.1868	6.7313	4.5728	4.4152	6.0305	5.4822	5.2311	5.9678	6.7566	4.5182	7.4738	3.9172	6.1519	6.5164	6.7059	6.1835	5.3567	6.6663	7.0952	5.7713	6.0474	7.7059	7.2973	6.2986	3.9483	5.4385	5.5466	7.2543	6.8551	6.6728	5.197	5.6564	7.7113	7.4237	5.8337	5.5359	5.0243
-12.572	-12.761	-12.051	-11.803	-14.97	-12.754	-14.858	-15.743	-15.514	-13.991	-11.725	-13.898	-14.691	-14.771	-17.717	-12.977	-17.16	-12.666	-15.075	-15.261	-13.645	-16.297	-13.445	-13.769	-15.998	-15.31	-15.846	-13.422	-14.313	-14.268	-15.751	-14.67	-18.316	-12.862	-15.185	-15.036	-13.578	-12.814	-14.31	-12.011	-13.645	-14.584	-13.619	-13.9	-14.56	-13.299	-13.659	-16.686	-12.255	-15.296
6.7096	6.953	7.8742	8.3375	6.2361	7.7967	6.9617	5.8698	6.071	6.2954	8.1197	4.7619	5.804	6.3533	4.8896	6.7025	9.2518	7.0003	4.9143	4.7833	6.2996	7.2567	6.7644	5.5778	5.1581	4.7087	9.1785	7.1608	6.6194	5.3831	6.0926	7.7144	5.7084	4.3566	9.0151	7.0424	6.0446	5.6019	6.7463	6.3256	5.5011	8.519	6.1958	7.3823	7.8717	6.1068	7.8968	7.8437	6.1784	5.2707
-2.9558	-1.6643	-2.6175	0.6645	-2.8746	-1.781	-1.175	0.22611	-0.99561	-1.1565	0.063284	-0.90314	-2.7513	-0.74629	-2.9723	-1.5737	-1.6202	-1.4512	0.9491	-0.47199	-1.3386	0.089812	0.37675	-0.77226	0.56506	-1.3768	-1.968	-3.7579	-1.7625	-3.596	-3.5107	-5.707	1.0845	-0.75482	-2.6719	-2.092	-1.7342	-1.7175	2.2523	-0.32045	-1.5988	0.175	-1.6457	0.37861	-2.3248	0.67983	-0.98387	-0.27558	-3.3071	-1.3195
-11.193	-9.0662	-12.33	-11.834	-13.101	-14.586	-10.973	-10.308	-13.158	-8.4528	-11.651	-12.975	-11.717	-13.775	-12.077	-11.103	-11.645	-10.281	-12.07	-9.7985	-9.6205	-11.118	-9.91	-11.056	-10.848	-13.42	-12.7	-12.187	-13.041	-10.712	-15.29	-11.156	-9.4014	-11.822	-11.948	-14.455	-11.482	-11.841	-13.957	-9.8685	-14.129	-12.004	-13.067	-11.247	-12.37	-12.391	-13.055	-13.421	-12.221	-11.454
0.11107	0.97182	0.26751	1.0792	2.0217	-1.5191	0.48687	-1.0591	1.6973	2.5755	2.4052	-0.3992	-3.8011	-2.2945	0.42522	-0.65497	-0.032002	-2.1092	-0.10807	0.49771	-0.32468	0.36393	-1.5222	-0.96679	2.9861	-1.3177	-0.32269	0.92798	-0.25855	-0.52143	0.69607	-2.796	0.50893	-0.48525	-1.7282	-0.69137	1.5002	2.8595	-1.4564	-2.1406	-0.4059	0.27639	0.82833	-0.35127	-0.80616	4.2706	0.2676	-0.97395	-1.9225	0.38899
-8.478	-6.5257	-5.7321	-7.5811	-7.104	-6.5787	-6.2607	-6.4744	-7.2196	-7.6656	-7.4303	-6.4841	-5.7943	-8.1382	-5.6875	-7.9497	-7.8108	-5.8659	-5.0989	-9.0067	-4.2402	-4.779	-5.5069	-7.1326	-6.4247	-7.2519	-7.2075	-5.7043	-7.3052	-6.4217	-3.4119	-6.3528	-5.0543	-5.6906	-6.4726	-8.7869	-6.1312	-7.271	-7.5433	-5.4793	-7.2681	-6.105	-7.9593	-6.8265	-5.7269	-7.2825	-5.9537	-3.7697	-7.8448	-6.245
-1.758	-2.2741	-1.6156	-1.6969	-1.7476	-1.8574	-2.7752	-2.8127	-0.66614	-1.7858	0.33728	-1.07	-1.3456	0.026597	1.1472	-1.4174	-0.27081	-3.5834	-2.7746	-2.2566	-3.4744	-1.5728	1.121	0.83401	-2.1461	-0.85363	-2.4832	-1.3175	-2.3815	-3.2088	-3.3705	-1.9206	-0.95761	-0.20146	-2.77	-0.12724	0.908	-1.7164	-1.6238	-1.5211	-1.3309	0.081805	-0.2082	-1.1243	-1.6229	-0.903	2.1632	0.24094	-0.4634	0.4253
-4.111	-6.2682	-4.0464	-2.1805	-5.0909	-3.4328	-3.29	-4.7939	-5.4186	-5.0466	-3.8413	-3.4238	-3.4638	-0.91656	-6.0515	-4.1485	-3.9244	-3.0377	-1.5247	-3.2163	-0.64121	-3.5113	-4.1632	-3.3569	-3.5893	-4.0282	-4.522	-5.092	-3.2643	-3.8494	-5.6827	-3.6222	-4.4228	-2.0181	-1.4277	-3.8	-2.0588	-2.9648	-2.9388	-3.1727	-5.1182	-6.2976	-3.2424	-2.9217	-4.1736	-3.8415	-5.3603	-5.1196	-5.9867	-4.4676
-4.3056	-5.2199	-4.1792	-6.0612	-4.9482	-3.3074	-4.4022	-3.4646	-2.5628	-3.9056	-3.3248	-4.5768	-5.5661	-5.2193	-3.7266	-4.5544	-2.7418	-5.0727	-2.1672	-4.2247	-2.7895	-5.0987	-6.4727	-6.5259	-6.8054	-3.5063	-3.3598	-6.0412	-4.6806	-3.8142	-4.1556	-2.1366	-2.9431	-5.817	-3.7804	-5.0367	-5.4757	-2.6135	-5.1213	-4.6948	-4.1608	-4.4359	-4.9409	-5.8161	-4.1243	-4.2495	-5.5206	-5.9931	-4.0863	-4.455
1.1797	2.5864	4.0298	-1.1199	2.5946	0.86586	0.8493	3.3911	3.498	0.94197	0.58032	5.2439	0.69287	1.6471	1.708	0.54804	0.67588	2.5104	-1.2879	1.3102	2.9901	2.8747	2.7528	0.76626	1.8354	1.8946	1.8402	-0.64999	0.51041	0.96524	3.2947	0.69802	3.1405	1.5857	2.8661	3.8147	0.94625	2.4326	-0.53123	1.6232	1.3747	0.55436	0.42293	1.1134	1.8756	1.0502	1.1901	0.92954	1.6755	0.75336
2.7418	-0.61122	3.0625	-0.89787	-0.21165	0.96535	1.7631	1.4744	1.8137	2.3846	1.0762	2.9717	0.057535	3.0156	1.7269	2.5543	1.5417	2.1044	0.5693	-1.094	2.7641	3.1142	2.181	-0.19012	-0.033404	1.7273	0.56105	2.5016	2.4702	1.8015	0.37061	-1.2834	0.82878	1.169	1.1281	1.2227	1.9164	2.6561	1.1535	3.1987	1.4859	3.618	1.565	-0.63026	-1.0498	-0.15168	1.1072	0.2746	-0.8661	-0.64371
-15.812	-14.129	-14.357	-14.778	-12.342	-13.31	-15.802	-13.976	-13.92	-12.242	-12.623	-15.064	-16.569	-14.299	-15.309	-12.449	-15.14	-12.284	-13.251	-12.967	-15.019	-16.788	-13.25	-14.858	-16.36	-15.5	-15.978	-16.764	-15.491	-15.401	-15.619	-16.159	-14.454	-14.418	-15.89	-13.792	-16.632	-15.744	-15.029	-16.849	-14.365	-13.217	-12.553	-14.339	-14.218	-15.738	-15.785	-13.986	-15.954	-13.988
3.3212	6.6986	4.7948	4.6142	3.9818	5.3103	3.9582	4.1676	2.4939	4.7436	2.8611	4.4721	6.3396	4.2134	3.7694	5.6422	3.52	4.7468	5.4671	2.6712	5.3438	3.4885	3.5025	3.9879	2.1384	4.2107	3.5508	6.9224	5.0655	6.1408	5.2037	6.1529	4.6628	4.4842	5.1319	0.95857	4.9184	3.71	4.6196	2.5594	4.3408	6.9797	3.2047	4.0241	3.4671	2.4124	2.6275	5.4347	3.523	5.2141
0.39519	-0.60744	3.0754	0.98113	0.82025	2.134	-0.14324	2.7985	-0.13104	3.0006	1.0109	2.1448	0.15597	-1.0767	0.4033	1.905	3.0389	1.5954	-0.080748	1.9097	0.36403	1.3443	4.2808	-0.011497	2.229	0.56171	2.3732	0.96817	1.5951	0.63097	4.0751	3.5912	5.6077	1.9896	1.551	2.0668	1.6316	1.3294	-2.5544	-0.056506	1.0482	2.0387	0.77757	1.6089	1.1281	1.6489	2.0595	0.58523	3.8333	2.6066
4.1276	7.7334	2.235	4.399	6.547	3.6868	4.8719	5.2509	4.6399	5.3614	4.9936	4.1516	3.5492	3.566	3.4273	4.0007	6.3291	5.0871	7.0848	4.9016	6.5909	4.2109	4.5274	1.5667	5.376	6.7023	3.9437	5.248	3.5575	5.5015	6.115	7.4497	5.3085	4.6954	4.7758	5.4664	6.9132	5.9458	6.6228	3.4121	4.2085	2.319	5.4945	5.306	4.3295	7.1971	7.0244	6.4119	3.4237	2.3682
-17.01	-13.171	-15.262	-14.756	-15.402	-15.691	-12.861	-13.718	-14.066	-14.774	-16.327	-15.677	-13.757	-17.25	-14.91	-16.544	-14.403	-15.788	-15.676	-14.46	-13.922	-13.324	-16.542	-12.456	-15.563	-13.681	-16.83	-16.27	-14.963	-14.012	-12.422	-15.077	-14.636	-12.894	-13.394	-16.246	-15.279	-14.361	-13.522	-16.045	-15.431	-14.874	-14.035	-14.271	-13.502	-16.135	-15.188	-14.519	-14.486	-15.344
-3.8041	-4.8395	-4.697	-4.7988	-4.9938	-4.852	-4.7804	-3.707	-4.1057	-4.6148	-4.2695	-3.2352	-6.4119	-6.2672	-1.198	-3.9042	-6.1403	-4.9994	-5.4364	-2.9617	-3.77	-4.4523	-3.6494	-6.0303	-6.4282	-6.8451	-4.4672	-3.3112	-6.4718	-3.5596	-3.7961	-5.0182	-4.1473	-3.706	-4.7169	-5.8848	-3.2288	-5.7899	-3.2948	-7.0018	-5.7907	-3.8444	-5.8395	-5.1224	-4.7147	-6.0746	-3.5666	-5.187	-4.8445	-6.7327
-9.2353	-5.6477	-6.8148	-7.585	-9.4984	-5.7256	-8.5737	-7.8278	-8.268	-7.4891	-9.9646	-5.2457	-5.8432	-7.7986	-7.348	-6.9856	-7	-9.6312	-6.6232	-6.2888	-9.7995	-9.7875	-6.9836	-8.0042	-9.7663	-10.435	-8.1165	-4.8616	-6.3074	-7.236	-8.8139	-9.5549	-8.2182	-5.5658	-7.4986	-7.1469	-5.7307	-7.4176	-9.3999	-7.2179	-9.0012	-8.097	-6.6071	-9.1167	-8.7889	-6.5881	-6.7085	-8.5538	-6.8436	-8.3493
-3.7808	-1.2665	-3.3499	-4.6284	-4.1506	-3.8585	-3.0826	-3.2973	-4.0689	-2.1619	-4.2833	-0.46677	-3.3019	-3.3335	-3.2833	-3.9196	-3.2435	-2.893	-4.1713	-2.3284	-2.8304	-3.3513	-4.1162	-2.836	-5.8426	-4.4744	-3.9747	-1.0748	-4.82	-4.8277	-3.3869	-3.8898	-3.506	-4.8718	-1.39	-3.0979	-3.7151	-5.2414	-0.1274	-4.1188	-1.7558	-2.8483	-4.6426	-3.1352	-2.3544	-2.1645	-4.1889	-3.6029	-3.4677	-5.4878
-4.0746	-2.5342	-2.072	-2.8701	-5.5579	-4.8823	-2.9565	-1.6716	-4.0124	-3.7045	-1.3604	-3.6625	-1.6085	-1.8776	-2.9583	-3.5409	-2.151	-2.6833	-2.3396	-2.8477	-0.86386	-3.1923	-3.4757	-1.5573	-1.3227	-4.3767	-1.8544	-2.022	-4.2247	-4.7159	-1.9093	-1.6299	-2.3937	-1.1718	-3.8158	-3.4157	-2.2705	-1.5835	-2.4361	-1.4673	-1.1634	-2.5918	-3.4694	-0.88306	-2.5537	-1.9946	-2.8349	-1.2994	-0.97546	-1.3509
-0.76295	-0.20811	0.86979	-3.0929	-2.2601	-0.32057	-1.41	-1.577	-2.5089	-1.6449	-1.2613	-2.9015	-2.4249	-0.75805	-1.4666	-2.7451	-2.7754	1.0318	-2.3543	-3.5199	-2.2262	0.43671	-1.0138	-3.1778	-0.94001	-2.1272	-0.55937	-1.258	-0.37617	-1.3173	-1.3932	0.1493	-0.64482	2.592	-3.0313	-3.2086	-3.0765	-2.2781	-0.078568	-1.7925	-0.9617	-1.342	-0.87241	-1.2619	-1.7988	0.23891	0.19332	0.18872	-2.4562	-0.7025
-11.258	-10.155	-11.408	-11.186	-11.381	-12.699	-11.427	-11.956	-12.121	-12.123	-13.215	-13.829	-11.551	-11.351	-10.262	-12.488	-13.482	-9.482	-11.067	-15.919	-13.429	-11.405	-10.433	-11.751	-10.297	-12.177	-12.229	-12.509	-12.24	-12.449	-13.364	-9.797	-11.47	-9.5239	-10.817	-13.591	-10.6	-12.336	-10.9	-11.358	-8.8676	-10.955	-10.005	-11.956	-11.169	-12.59	-9.6432	-13.083	-11.552	-8.2609
-10.905	-14.167	-10.658	-11.471	-11.587	-12.683	-12.786	-11.04	-10.726	-11.777	-10.82	-11.093	-12.216	-10.726	-11.005	-11.309	-12.043	-12.48	-9.4806	-11.514	-12.36	-12.568	-11.973	-13.084	-7.8257	-10.279	-12.372	-11.92	-11.935	-11.058	-13.718	-11.244	-12.947	-10.775	-12.065	-13.628	-12.851	-12.759	-10.578	-11.912	-11.406	-11.197	-10.405	-12.021	-11.353	-10.976	-11.141	-12.177	-10.651	-11.425
-6.2038	-4.9	-5.5014	-6.3606	-6.4289	-6.5631	-6.4029	-6.4308	-3.184	-5.991	-5.9284	-6.1054	-4.0905	-5.9443	-6.5015	-6.5035	-7.2097	-4.7838	-5.0301	-8.4852	-5.1964	-5.389	-5.4661	-5.5554	-3.3947	-6.3172	-6.2703	-3.417	-7.069	-5.8266	-6.0044	-5.7243	-4.6388	-4.4607	-4.9017	-4.926	-4.5527	-6.4651	-4.3389	-6.4501	-4.4557	-6.7442	-5.0433	-4.0261	-6.7365	-5.8687	-5.2599	-4.4466	-5.6581	-3.7793
-2.0627	-0.86048	-1.9501	-2.2777	-2.8673	0.55112	-2.7916	-2.1781	-2.1578	-2.0639	0.74391	-2.1471	0.68556	-2.8588	-0.25207	-1.2483	-1.6105	-4.0738	1.6756	-2.1077	-1.2379	0.60572	-1.9743	-3.213	-0.91056	0.96903	-3.9375	-2.347	-0.60357	-3.1424	-2.3854	0.2908	-1.1325	-2.5205	-3.168	-2.1958	-0.81954	-1.8495	-0.61688	-1.7682	-0.43811	-2.4674	-2.808	-3.557	-1.1359	-0.68652	-0.86942	-3.0202	-0.27222	-0.86443
-0.091578	2.1823	0.22995	1.7245	4.2918	2.3269	-1.0503	2.9485	1.2831	2.5558	0.83129	1.6689	3.5765	2.8994	0.26697	0.8625	0.41973	2.2051	1.6548	-1.178	1.4752	1.3738	0.82525	-1.3497	0.58502	0.56365	3.4589	3.5937	2.2452	1.216	-0.79976	-0.61604	1.8749	2.6905	0.4264	1.0016	2.8646	-0.21983	0.25193	1.8347	3.1444	1.0387	1.4716	-0.66169	3.9377	3.5386	3.5892	0.81356	0.87235	1.9435
7.2	4.6686	9.0431	8.0727	7.1603	5.2994	6.713	5.2976	6.6843	7.2795	6.2939	8.2003	6.8946	7.533	7.7941	7.9691	7.0641	7.1299	6.5035	5.4173	5.5073	6.3504	7.2513	6.4295	6.1319	7.8693	7.1768	6.4919	5.8178	6.6956	8.8074	5.6773	8.2062	5.4772	5.9073	6.1856	5.5791	6.1621	7.3922	5.4542	7.2163	6.174	5.9666	7.1012	8.7433	7.5144	8.1168	5.9833	7.2966	6.8625
-1.7423	-3.8846	-0.86152	-5.3142	-2.4103	-3.7608	-2.3405	-2.0612	-2.7951	-2.7817	-4.995	-1.1779	-4.1288	-0.85676	-4.0637	-1.1876	-0.30626	-1.7019	-4.3992	-5.2098	0.32429	-2.783	-2.7306	-4.6375	-2.7585	0.32967	-4.8941	-3.3704	-2.1634	-3.2578	-3.7608	-1.2507	-4.5189	-0.93549	-2.5753	-5.5667	-3.3062	-4.7057	-3.0851	-2.8538	-3.0172	-2.6735	-3.3498	-1.519	-4.1429	-4.6427	-2.8201	-3.127	-1.9957	-2.21
0.72324	1.4395	0.34675	0.42903	1.5877	2.7392	0.34612	2.4776	1.5895	2.0042	1.2685	0.014358	1.5843	0.38592	4.9516	0.9872	1.5513	1.5721	2.3656	2.7777	-0.57191	0.63787	1.7868	2.8857	2.404	4.2068	1.3618	1.5358	1.5007	1.835	2.0257	3.5383	0.77018	2.493	4.3906	0.36002	2.1744	1.5995	1.9801	0.70252	3.4669	0.89623	1.4042	1.1107	2.7049	3.5504	-0.26086	1.5968	0.97806	3.8877
-2.3808	-2.1963	-2.0453	-0.14603	-0.12255	-2.6765	-5.1312	-1.1305	-1.8732	-1.8522	-3.3157	-3.4605	-2.8944	-0.67957	-1.0853	-0.3481	0.13216	-0.68553	-1.2559	-2.4665	-4.1001	-4.2374	-2.0467	-3.9806	-2.0942	-2.6756	-2.6653	-2.9158	-3.9113	-2.8278	0.30941	-2.5079	-1.5986	-0.96572	-3.3601	-1.6236	-1.6101	-4.6786	-1.9428	-2.4181	-0.12768	-1.3668	-2.1084	-1.8368	-2.0285	-1.7699	-0.78641	-1.3637	-2.629	-1.8829
-6.2716	-6.7327	-7.5371	-6.2003	-6.609	-6.644	-5.6947	-5.0708	-4.0346	-3.4981	-5.9857	-4.6862	-4.8148	-7.0734	-6.2431	-4.2437	-6.301	-4.6925	-6.1965	-5.0795	-5.3842	-6.6306	-8.6706	-4.2025	-6.3345	-3.9819	-6.0131	-4.7265	-4.019	-6.3442	-5.1657	-6.1664	-4.8308	-6.8625	-6.5171	-3.0155	-5.8701	-6.1928	-4.3124	-4.8993	-7.127	-5.5636	-5.4598	-4.6367	-4.4135	-7.6629	-5.1245	-4.7628	-6.3179	-6.1905
-5.3842	-2.9402	-3.4005	-0.53328	-2.9657	-0.34153	-0.88111	-2.5258	-0.58749	-3.287	-1.4904	-1.8135	-0.36939	-2.3526	-2.8548	-2.9915	-2.5853	-1.2123	-3.5761	-1.2073	-0.77014	-4.4334	-3.1231	-4.2497	-3.8599	-1.0337	-2.5463	-2.7917	-3.1907	-3.5001	-4.3688	-1.2851	-0.38789	-4.7648	0.041852	-3.1663	-4.5703	-0.74186	-3.529	-3.3829	-0.32818	-3.7109	-1.0519	-3.2004	-2.5882	-1.8495	-2.035	-2.923	-1.1545	-2.7983
4.3011	6.1249	4.1713	3.5583	2.5472	2.7226	5.7835	4.5713	5.5746	6.5628	4.9425	4.8909	5.0181	4.3435	4.2401	3.7078	4.953	3.1712	3.1299	4.4055	1.6624	2.9604	3.934	6.6559	4.5828	4.5582	5.0146	3.6279	4.8866	3.9477	3.8841	2.4257	5.6125	3.2229	3.717	5.312	5.0821	3.786	5.1022	2.5386	3.8026	3.5422	4.6209	3.3955	4.7282	4.7137	3.5527	3.2278	4.1413	6.9403
-8.6437	-11.728	-8.9088	-8.8607	-11.082	-8.1009	-11.517	-8.2685	-8.1178	-8.6129	-8.7482	-9.587	-9.8568	-10.91	-10.778	-8.6024	-9.4896	-7.5148	-11.918	-10.609	-12.459	-7.708	-7.6119	-10.752	-8.9643	-10.421	-10.619	-9.9064	-10.033	-8.5552	-9.1152	-8.2704	-11.365	-8.2633	-9.4299	-8.1119	-9.5558	-8.2128	-10.28	-10.391	-8.746	-7.4112	-9.7644	-10.138	-9.2837	-10.863	-9.4108	-10.308	-10.791	-7.822
8.3478	7.2466	6.0142	6.893	5.7467	6.098	8.2784	8.4524	5.1394	5.2817	6.7195	7.8379	6.8894	6.3958	5.5194	6.49	6.588	9.5907	8.5812	5.9798	7.3512	5.8208	8.1677	4.5968	6.775	6.6917	6.3917	6.5475	6.4079	6.7439	8.1431	4.9034	8.3105	7.3443	6.0432	8.3972	5.4121	6.4211	6.7502	6.2931	5.9534	7.2089	8.7331	6.6906	6.9296	4.8608	4.6891	6.0371	6.1031	7.4098
-2.9449	-7.4826	-3.4991	-6.7554	-5.3234	-6.1754	-3.4175	-4.5347	-6.0844	-5.7517	-5.6318	-7.4675	-7.1179	-6.2567	-8.36	-3.961	-4.9715	-4.6911	-4.1522	-5.9877	-3.4667	-4.579	-9.1077	-6.2267	-5.0023	-4.3146	-6.6333	-4.0927	-5.1179	-7.2694	-6.6039	-4.8894	-3.5801	-4.5985	-5.5506	-7.0516	-5.2496	-6.4815	-7.151	-7.8937	-6.5912	-2.8704	-7.4491	-4.8388	-5.3015	-4.7667	-5.165	-5.3254	-8.1667	-3.7376
7.1311	1.867	7.1591	4.5404	4.9096	4.4027	5.1221	5.5748	5.8062	6.0216	4.9131	6.3124	3.7882	3.6554	5.2816	6.6813	4.724	5.8029	3.7239	5.4739	4.6553	4.5359	6.7144	6.1224	5.1346	3.8043	3.7754	5.2536	4.9623	4.8301	4.6403	5.0198	6.9192	7.334	6.6806	4.1638	4.8869	7.7408	6.3618	5.7936	5.7218	4.9967	6.6465	6.2568	5.4525	5.5159	7.7077	5.7789	5.6317	7.8525
-14.226	-11.481	-14.171	-13.101	-13.132	-15.363	-14.122	-14.06	-12.527	-13.251	-12.332	-11.69	-13.342	-12.871	-12.501	-13.266	-13.732	-13.194	-13.761	-12.303	-12.715	-15.132	-14.709	-13.876	-13.079	-13.304	-12.274	-14.799	-13.598	-13.807	-13.839	-16.163	-13.627	-11.468	-15.44	-13.796	-14.042	-14.307	-13.098	-11.995	-14.053	-12.01	-12.729	-12.292	-13.96	-14.187	-11.93	-11.626	-12.894	-13.866
-14.37	-14.872	-14.758	-14.174	-13.077	-15.016	-11.16	-12.345	-11.602	-14.149	-13.628	-13.118	-12.283	-13.486	-14.735	-13.156	-14.173	-14.087	-13.34	-15.047	-11.65	-11.945	-11.501	-13.215	-14.623	-11.353	-14.558	-16.255	-13.342	-13.083	-13.232	-11.517	-13.246	-14.346	-13.137	-12.629	-12.018	-15.063	-14.126	-11.51	-13.624	-11.717	-12.302	-13.267	-11.243	-13.451	-11.71	-13.405	-13.158	-12.982
-8.9143	-10.823	-8.5284	-7.5564	-7.8796	-8.9162	-8.8911	-8.736	-11.418	-9.0594	-9.2537	-7.6156	-9.2301	-7.7168	-10.298	-6.8267	-8.1794	-7.7363	-9.2096	-8.0026	-9.3892	-7.8822	-9.3401	-10.677	-8.5209	-9.0657	-9.9738	-9.7514	-8.9644	-9.8433	-7.5923	-11.462	-9.3815	-10.615	-10.789	-6.9485	-9.2088	-9.1422	-9.8629	-7.898	-10.537	-10.411	-10.814	-9.3553	-7.722	-10.294	-6.0961	-6.3326	-7.2372	-10.115
-12.194	-13.983	-12.919	-12.027	-14.203	-13.029	-12.472	-14.455	-14.182	-13.576	-13.031	-10.904	-12.106	-12.676	-12.74	-12.076	-13.362	-13.329	-14.205	-12.17	-13.909	-14.027	-12.563	-13.176	-12.103	-11.89	-13.903	-13.557	-15.798	-13.05	-12.386	-13.882	-13.707	-11.503	-12.223	-13.905	-14.494	-13.817	-13.646	-11.87	-11.327	-11.916	-13.141	-12.678	-13.962	-12.085	-11.321	-14.157	-14.225	-14.495
-13.951	-13.892	-14.052	-13.052	-14.139	-13.104	-13.744	-16.063	-12.347	-14.826	-14.213	-15.491	-13.733	-14.554	-14.14	-11.754	-13.872	-11.137	-13.668	-13.945	-12.19	-13.062	-13.172	-13.472	-14.383	-14.423	-13.046	-15.752	-13.151	-14.337	-14.73	-14.836	-14.36	-14.87	-12.928	-13.11	-15.736	-13.681	-12.099	-12.293	-14.249	-14.662	-14.094	-15.017	-12.439	-14.31	-15.996	-12.922	-13.694	-12.559
2.8892	3.8938	0.34805	3.7375	-0.4038	3.8803	4.258	3.4399	3.5257	2.4818	0.29063	4.7601	2.6257	2.531	2.6606	2.476	3.6041	2.6178	2.1325	1.2796	1.91	4.8469	0.14057	2.5472	4.314	1.4283	3.1076	1.0012	2.0696	3.142	1.1305	3.0499	2.1459	2.4027	1.9903	0.96408	2.4429	2.4941	0.43056	2.8754	2.6125	2.3339	1.5669	3.1577	3.6825	2.243	4.2032	4.6678	1.5079	2.4008
-0.407	-1.0253	2.4544	-0.093281	0.13248	-0.33442	2.0132	0.44105	0.027995	1.2516	-1.6898	0.49311	0.1547	0.45139	-0.94171	1.5217	1.1441	0.44439	-0.62849	-0.35641	-0.033905	0.89435	-0.37718	-3.0235	-0.28354	-0.15437	0.31203	-0.4791	-0.24058	1.3696	-2.6739	0.38684	-0.7175	-1.8111	0.31255	-1.3427	-0.6842	2.0048	-0.85683	-0.58067	2.6442	0.06241	0.36848	0.14502	0.41996	-1.5013	0.6253	1.8547	0.63569	-1.0803
-12.712	-13.895	-14.219	-16.057	-13.426	-13.375	-13.926	-15.14	-16.361	-13.37	-13.14	-15.861	-13.972	-14.605	-16.829	-15.736	-14.754	-15.024	-15.627	-12.347	-16.745	-13.281	-11.883	-12.154	-13.649	-15.628	-15.812	-14.01	-14.729	-13.924	-13.947	-14.552	-13.54	-14.028	-15.805	-11.929	-15.081	-15.505	-15.301	-15.11	-15.241	-15.33	-13.399	-14.609	-11.864	-14.771	-17.39	-12.779	-14.528	-15.33
0.47307	0.72729	1.0366	-0.12044	0.12114	1.2997	-0.11871	-0.61329	-0.2821	-0.83551	1.3447	0.9616	0.16165	-0.022163	0.22044	-0.61783	0.019935	0.90164	-2.1983	-0.54109	-0.53076	-2.8964	-1.407	0.79212	-0.85616	-1.2295	0.60182	0.97174	0.32705	0.48082	0.27471	-0.87513	-0.25896	-0.90877	-1.1185	0.96623	0.43779	-1.2767	1.1436	-0.51267	-0.59706	-0.71942	-1.5432	1.0927	-1.11	0.91066	1.2026	-1.0645	-0.98248	-2.4843
6.1024	6.9589	8.1789	5.37	7.4705	6.9173	6.472	7.8678	6.958	8.4274	3.5093	5.5423	7.0236	7.1376	6.0517	7.4941	8.128	8.2864	5.1184	7.6871	8.6589	5.6745	5.4221	6.5226	8.2706	8.5443	6.6924	5.8041	8.218	6.074	5.6768	8.7489	6.3841	4.5276	7.5442	8.0675	7.1976	6.9173	5.3466	6.4465	6.6439	7.9941	6.3258	7.2201	7.0106	6.1396	7.2388	7.3746	6.754	7.9226
5.3861	4.8799	5.933	7.918	7.5155	7.3611	6.2588	6.7362	5.0673	7.4801	7.1159	7.2128	7.8141	5.2264	6.753	5.872	5.393	5.9546	7.7655	4.9644	5.9821	6.9266	7.5868	3.7041	8.6795	5.5279	6.6345	5.3267	7.7901	7.3558	7.9874	6.9802	6.8341	8.2864	7.8525	6.7611	5.7368	8.0503	7.1029	4.7159	6.985	7.4722	7.9027	8.2235	8.6445	8.3353	6.511	6.3652	6.6927	7.5611
-2.0058	-3.5003	-0.98012	-2.4999	-2.291	-3.5075	-1.0658	-1.5496	-1.5537	-1.6246	-2.0093	-2.3335	-0.097419	-4.2365	-4.1228	-0.65409	-0.40945	-4.5878	-2.2701	-3.5954	-2.2685	-3.6929	-2.9229	-1.0055	-3.7996	-2.2882	-2.7167	-2.3076	-3.023	-2.4313	-4.2824	-0.051451	-1.759	-1.1383	-3.3382	-1.1813	-1.271	-1.4851	-1.9057	-2.4029	-3.0533	-1.6888	-3.2613	-1.2049	-2.1395	-2.8894	-3.4502	-1.8162	-3.6996	-2.0717
3.4786	2.4815	5.1511	3.6344	3.5142	2.7712	2.4513	3.5295	0.22102	1.3004	2.6398	1.0525	3.7748	2.3613	2.8144	3.6223	2.9955	3.5396	3.2439	1.0834	-0.22731	4.4724	2.3841	3.3475	1.4211	1.877	1.0647	1.7932	2.1943	3.303	2.409	2.8569	1.5593	2.1686	2.036	0.55798	4.6858	0.64611	1.8696	1.8494	2.3122	3.277	1.4665	2.8243	2.4068	2.7488	3.0795	0.85681	0.82864	4.4706
-8.823	-10.064	-8.677	-12.177	-9.3545	-10.681	-10.421	-7.7657	-11.693	-8.8385	-12.829	-8.4887	-8.7875	-10.083	-9.7267	-11.639	-9.4769	-10.501	-11.336	-12.074	-11.482	-11.896	-10.992	-7.8905	-10.344	-10.306	-12.06	-10.09	-9.9398	-12.009	-10.606	-10.341	-10.211	-10.266	-10.577	-11.312	-10.599	-10.99	-10.551	-10.318	-12.03	-8.315	-10.804	-10.493	-7.5535	-9.5163	-12.187	-8.6312	-10.781	-10.372
1.9803	2.718	2.8999	3.7951	2.597	3.6825	3.1762	3.8328	4.9765	-1.2234	3.8259	1.8505	2.8851	0.4477	1.9875	-0.29847	2.8183	2.687	3.3213	2.7265	3.241	3.059	4.1336	2.8114	3.7038	1.3583	4.6323	2.4315	2.4443	3.4874	4.6116	3.3239	2.9787	4.8966	2.6432	3.1071	3.9264	2.4423	2.1922	3.5165	3.6427	-0.76598	-0.33718	4.5405	3.0762	1.6348	5.8884	2.8261	2.604	1.963
-6.1929	-4.6869	-6.8984	-4.6106	-2.367	-3.456	-7.0132	-4.641	-3.6343	-3.7663	-3.8745	-6.8074	-5.1414	-6.4941	-4.52	-5.7852	-5.3723	-6.8083	-4.9142	-4.0497	-4.765	-5.8781	-3.5133	-5.4272	-7.3872	-6.8631	-5.8436	-4.231	-4.2108	-3.3219	-5.1237	-5.6459	-5.554	-4.6668	-6.0168	-4.1904	-2.588	-6.8499	-2.7778	-1.6329	-4.8108	-6.3657	-4.034	-4.6677	-3.9501	-3.4452	-3.673	-6.1805	-2.9528	-7.8446
-7.0922	-8.413	-8.9608	-9.0665	-8.3589	-10.255	-8.3862	-8.4014	-9.0951	-7.3901	-9.2628	-9.6376	-11.319	-9.421	-10.995	-9.5626	-9.8539	-8.9728	-9.4655	-10.637	-8.5831	-7.7642	-9.2809	-9.5657	-8.3798	-8.6973	-7.9601	-10.493	-9.1286	-10.029	-9.3378	-10.202	-12.274	-8.6531	-10.912	-10.677	-9.3738	-7.8266	-9.0242	-9.0057	-7.213	-9.9611	-7.9385	-10.554	-8.4742	-10.086	-7.7961	-8.2847	-10.884	-10.788
-10.525	-13.165	-12.188	-14.757	-9.1076	-11.314	-13.807	-12.789	-11.798	-11.732	-12.016	-13.121	-11.106	-12.292	-13.185	-11.271	-11.032	-12.945	-15.49	-13.511	-11.309	-9.634	-11.921	-8.8908	-11.82	-9.6851	-12.844	-15.254	-11.73	-11.121	-12.137	-12.91	-10.446	-11.247	-10.659	-12.961	-10.71	-13.304	-12.33	-9.9881	-12.861	-9.6529	-11.815	-10.956	-11.876	-10.794	-9.8117	-14.289	-12.825	-10.707
-8.2516	-8.8683	-11.413	-9.814	-8.8433	-11.373	-9.0481	-10.353	-7.1871	-8.1294	-12.432	-8.7266	-6.0572	-9.5636	-9.9176	-9.7474	-9.2589	-7.7506	-8.4021	-9.6543	-7.9435	-9.7966	-7.4005	-8.4467	-7.2543	-9.7954	-9.0986	-7.8639	-10.086	-9.0497	-10.458	-12.633	-9.8924	-9.6766	-9.8129	-13.124	-9.187	-9.6647	-9.3652	-8.5326	-8.2369	-11.75	-10.439	-9.5304	-7.4051	-10.81	-8.2412	-9.6005	-7.3698	-8.3285
-2.0226	-3.6473	-0.25562	-4.1443	-3.5578	-0.94522	-0.54269	-4.7605	-2.1995	-4.3768	-3.2098	-1.549	-3.8988	-2.9772	-3.2737	0.14055	-3.4598	-1.8032	-3.6032	-2.3435	-2.2264	-1.4167	-3.0159	-0.63164	-3.6698	-2.4203	-3.8177	-4.5057	-3.3513	-3.7809	-4.2005	-3.3415	-2.7025	-2.6676	-3.6225	-2.887	-2.1775	0.087546	-2.851	-3.4015	-3.3886	-3.8607	-4.1539	-2.1823	-1.2542	-3.3183	-4.5243	-3.6579	-3.3209	-3.6301
-10.086	-11.127	-11.529	-11.835	-13.571	-10.093	-13.966	-12.739	-13.042	-13.875	-13.283	-12.091	-13.154	-12.149	-13.831	-11.633	-13.292	-13.904	-14.45	-12.031	-13.636	-12.728	-12.612	-12.922	-10.928	-13.458	-13.304	-12.334	-13.664	-12.813	-13.319	-14.513	-14.409	-16.023	-13.694	-12.439	-12.694	-12.182	-12.97	-11.099	-14.551	-13.163	-11.338	-12.749	-13.499	-13.072	-11.979	-12.201	-13.859	-13.539
-1.0821	-2.2893	-1.5244	-0.92383	-0.46655	0.55673	-1.9388	-0.48734	-0.40056	0.55299	1.033	1.1999	-4.682	-0.45385	0.10944	2.1402	-0.38959	1.2922	0.48354	-2.2532	0.15661	-0.11062	-0.39745	1.4084	-0.89517	1.1007	0.12126	2.0823	-0.52064	-2.4116	-2.1666	0.23825	0.47213	-1.2362	-1.5712	3.1986	-1.3001	1.2928	0.42634	0.53646	-0.20222	-0.11446	0.19292	-0.56422	0.072332	1.1055	0.66923	0.8181	0.50859	-1.1015
-19.298	-22.593	-23.028	-23.304	-21.108	-23.767	-22.507	-22.523	-20.42	-24.069	-22.107	-21.255	-20.449	-23.837	-19.749	-22.466	-24.125	-22.399	-22.284	-20.36	-21.28	-21.22	-22.325	-23.35	-22.11	-17.477	-22.402	-24.88	-22.453	-21.818	-24.884	-22.022	-22.438	-21.714	-21.695	-22.765	-22.236	-22.366	-22.81	-22.546	-24.931	-22.184	-19.944	-22.085	-21.353	-22.283	-22.356	-21.835	-21.495	-20.553
2.2251	-1.3078	0.33894	1.1778	0.28335	1.0569	2.3144	0.37349	-0.97242	-0.3761	-0.45945	0.36332	0.22022	-1.299	-1.1149	-2.0761	0.26236	2.8623	0.68679	0.39487	-3.0985	-0.85411	0.88954	-1.7115	-0.59197	0.23589	-0.073653	0.95544	1.729	-0.59015	0.25119	-0.8031	-2.6015	2.4234	-0.94553	2.0464	-0.1874	-1.1622	0.46366	-2.754	0.78197	1.5641	-0.24988	-1.4814	2.061	-0.33371	-0.5371	-0.304	-0.59933	1.7454
-4.0469	-2.6014	-1.8024	-4.0601	-4.0271	-2.4866	-3.8423	-6.3798	-4.0601	-4.2689	-3.7798	-1.3712	-5.0655	-5.1229	-3.0799	-2.4107	-4.1534	-6.7232	-4.8101	-3.1072	-3.6879	-3.1287	-4.6514	-2.8968	-1.8458	-4.9957	-3.9573	0.62845	-3.9291	-3.8463	-3.215	-7.1874	-4.0968	-4.063	-3.4098	-3.1391	-2.541	-4.3935	-4.7122	-2.0295	-4.4329	-3.7137	-4.1176	-3.2808	-2.8446	-3.4585	-4.8643	-4.7434	-3.4539	-3.4204
-12.569	-12.703	-13.778	-12.352	-13.104	-9.4895	-14.04	-13.714	-14.352	-12.365	-13.903	-13.169	-14.033	-13.648	-14.742	-13.918	-14.526	-11.537	-13.531	-12.217	-13.282	-14.727	-13.875	-12.257	-14.507	-14.353	-10.989	-15.139	-12.166	-13.164	-11.984	-12.446	-13.961	-12.589	-13.933	-12.096	-11.894	-13.779	-12.486	-12.596	-13.749	-15.108	-12.461	-14.118	-13.361	-12.124	-13.194	-15.003	-11.753	-13.334
-2.8244	-0.84835	-2.4483	-3.3841	-1.931	-1.0123	-1.5274	-0.77477	-0.894	-2.7538	-0.905	-0.34046	-1.3025	3.0619	-3.7463	-3.2711	-2.6824	-1.1888	-2.855	-3.2353	-1.997	1.0981	-1.1226	-3.4438	-0.287	-1.0589	-4.1188	-0.23017	-0.96085	-2.1308	-1.3375	-1.0369	0.093833	-2.0764	-1.2771	-2.486	-2.4837	0.86408	0.1133	-1.8728	-1.493	-0.43408	-0.75193	-4.0748	-1.3869	-1.1233	-1.9442	-1.0937	-0.37874	-2.0408
-3.8684	-3.4828	-4.8573	-3.5122	-1.7906	-1.7933	-3.3179	-2.8143	-3.1978	-1.9622	-4.979	-1.7584	-1.8786	-0.39874	-1.9949	-2.7903	-4.3141	-2.7762	-2.3008	-0.90595	-3.7953	-1.9591	-2.6045	-4.3277	-3.1004	-6.0217	-3.8742	-3.1946	-5.3358	-2.369	-3.5763	-5.2069	-1.9866	-1.575	-2.8295	-3.53	-0.94455	-4.1571	-3.3686	-3.4529	-2.4691	-2.1295	-3.784	-2.8319	-3.4419	-5.2384	-3.5389	-3.4354	-2.4751	-4.8736
-1.6899	0.40362	-2.3333	-1.44	-0.60669	-2.7497	-1.3953	-1.2801	-4.4221	0.77457	-2.5536	-1.3761	-2.9911	-2.0906	-0.61592	-1.2827	-0.77046	-0.98644	-0.925	-1.9492	-0.39767	-1.4923	-1.2772	-0.32547	-0.83498	-3.1611	-2.0428	-3.4255	-0.87533	-1.406	-0.13972	-2.4208	-0.63672	-2.9568	-3.1574	-3.1912	-1.192	-2.087	-1.6441	-1.5902	-0.078269	-0.87943	-2.4721	-0.19933	-4.4756	0.63808	-1.4433	-2.4252	-4.055	0.38472
-1.4916	0.29861	1.5085	1.1435	-0.70783	-1.2859	-1.0397	0.53876	0.71117	-0.57671	1.8625	-0.87433	1.4639	0.7429	0.41437	1.2739	0.64524	2.0767	3.3091	0.44951	-1.8773	-0.70765	1.1545	-1.6895	-0.74355	1.7366	0.94402	0.82598	1.5073	0.6711	1.8898	-1.0067	-0.37021	-1.4582	0.22386	0.95638	1.4265	1.2332	-0.077227	-0.57869	0.34378	2.4202	0.38694	-0.87339	1.8599	0.90718	0.67791	0.28409	-0.35837	1.1461
-8.3868	-7.5862	-5.7705	-7.8437	-5.1409	-7.2772	-7.1173	-5.1226	-9.7742	-4.9161	-5.487	-6.6447	-6.4242	-7.7678	-8.9587	-6.5623	-6.2173	-7.3078	-5.7736	-5.0752	-6.4524	-3.8893	-7.1526	-5.6862	-5.211	-7.3659	-5.3252	-6.5656	-5.1947	-5.8093	-8.5761	-6.0048	-6.6204	-5.3129	-6.7272	-8.7571	-6.8963	-6.402	-8.2279	-4.912	-5.0272	-6.6357	-8.0372	-7.5102	-6.6017	-4.8642	-7.8473	-6.4481	-7.7831	-5.4065
-8.7083	-11.178	-12.014	-8.1353	-10.623	-10.045	-8.9695	-8.1605	-12.245	-10.704	-10.428	-9.7972	-9.7203	-8.5127	-9.8082	-10.989	-12.179	-9.9613	-8.5362	-9.8524	-9.7384	-10.188	-10.524	-11.181	-9.619	-9.3899	-12.374	-12.555	-7.4963	-8.5058	-10.005	-8.3204	-12.986	-10.806	-11.296	-9.0587	-10.066	-12.354	-9.4695	-9.7449	-8.9118	-10.771	-10.044	-11.48	-12.894	-10.704	-11.797	-8.3402	-11.006	-13.489
-3.0021	-0.26987	-2.4384	-3.8863	-3.9686	-3.0189	-4.5226	-1.5287	-3.4706	-1.8342	-0.39024	-2.0064	-1.3847	-1.3714	-1.4093	-1.6653	-1.5336	-1.5144	-1.2164	-1.6557	-1.1271	-3.0521	-0.28393	-0.64237	-1.1652	-1.4406	-0.98564	-0.77455	-1.4332	-2.9675	-3.8524	-1.5035	0.25437	0.29538	0.52303	-0.88567	-4.0187	-2.606	-0.83277	-4.5483	-0.82099	-0.37868	-2.1607	-1.8132	-3.9329	-2.4596	0.15019	-0.13966	-2.6768	-2.9166
-3.1903	-1.5606	-3.7071	-0.45597	-3.0508	-1.2936	-2.3694	-2.4879	-3.9699	-1.692	-3.8638	-1.1892	-3.3737	-2.8724	-2.7122	-0.80606	-3.0227	-1.9094	-2.8986	-3.5381	-2.0408	-3.9139	-3.8662	0.17496	-2.5229	-3.6799	-2.8358	-4.3417	-1.9014	-2.9323	-0.6752	-3.2675	-2.9248	-2.6838	-2.0952	-2.1246	-6.0698	-2.518	-2.2593	0.66244	-3.3365	-2.7667	-3.4145	-2.8292	-3.0687	-0.50374	-1.2331	-1.0211	-1.2881	-1.0927
-10.952	-10.26	-10.578	-12.426	-11.886	-12.695	-10.698	-10.169	-10.292	-11.161	-9.4346	-12.16	-12.02	-11.515	-11.533	-15.236	-14.231	-13.378	-11.947	-12.681	-14.865	-11.921	-11.447	-10.947	-12.166	-11.05	-11.619	-14.13	-11.437	-10.365	-11.158	-12.32	-10.418	-12.87	-9.9021	-12.85	-11.452	-12.549	-12.826	-11.161	-11.157	-9.3919	-12.56	-12.234	-10.59	-12.508	-13.087	-9.9819	-11.599	-13.117
2.0059	3.2099	-0.33086	3.2942	1.1055	1.1344	1.4409	-0.2463	1.513	0.63357	2.5419	2.1756	0.89528	0.69231	0.57277	1.7126	1.6023	3.2339	1.5059	0.37423	1.1266	1.9438	1.4684	0.95606	3.158	0.96935	0.80672	-1.2121	3.376	1.2449	1.6275	1.155	3.5226	0.89836	0.27131	2.7191	1.9045	0.70048	0.79609	-0.39359	0.91054	0.75857	1.0312	1.6698	2.3177	1.3351	-0.06175	2.3727	2.3515	3.2912
-4.3495	-3.5616	-4.0071	-4.904	-0.46732	-5.5129	-2.339	-6.2221	-4.4962	-2.1312	-3.2445	-3.1926	-2.0596	-1.8586	-1.9273	-3.524	-3.9538	-5.6173	-2.9733	-3.2183	-3.9737	-3.7223	-4.5055	-5.0631	-3.7675	-3.1236	-4.6121	-3.4578	-4.8908	-5.1808	-3.032	-5.296	-5.5364	-4.0448	-4.0299	-3.4407	-4.1995	-2.9672	-3.1967	-3.9807	-2.9567	-6.229	-3.7737	-2.3296	-3.6887	-3.4198	-3.7203	-4.6616	-3.9679	-1.4058
-0.43953	-4.1105	-2.9352	-1.9739	-4.1925	-3.932	-4.5632	-1.6416	-4.0316	-1.491	-1.8873	-4.1473	-2.822	-4.255	-3.8252	-2.8658	-2.5427	-3.9326	-3.3392	-3.1626	-3.2045	-2.796	-3.9313	-3.2567	-4.2069	-2.0895	-2.6563	-2.4173	-2.7557	-5.4032	-2.0525	-2.9926	-1.2122	-1.0261	-0.33322	-2.312	-0.52783	-3.5436	-4.0589	-3.946	-1.8117	-3.6631	-0.35479	-3.1359	-4.7947	-1.8524	-2.2668	-2.223	-3.2659	-5.1237
3.2077	6.9112	5.952	8.5418	5.6463	8.1766	7.2038	4.0107	2.5562	7.4347	5.7609	4.5453	6.0933	4.8365	6.4393	5.9219	5.8292	3.8483	5.2169	5.5508	2.5674	7.3766	3.0417	6.3438	4.8896	7.3264	5.6161	4.564	5.2845	4.7244	4.9508	5.4921	6.2439	4.6805	5.3088	6.4416	4.3475	6.5085	7.8406	5.7587	5.0309	5.5121	7.6106	8.2503	5.1193	7.2881	4.9107	4.1626	5.4737	4.887
-13.765	-13.252	-12.537	-14.786	-12.362	-13.946	-12.174	-14.563	-13.525	-12.81	-11.248	-14.061	-12.73	-12.868	-12.529	-13.78	-12.801	-12.61	-13.795	-13.08	-15.576	-12.283	-14.248	-13.84	-13.053	-12.201	-12.088	-13.477	-14.343	-16.337	-11.456	-13.516	-13.691	-13.009	-12.566	-13.856	-13.163	-12.873	-14.64	-11.996	-13.269	-13.134	-11.615	-11.694	-12.785	-11.079	-13.708	-14.493	-12.528	-12.423
-22.356	-21.253	-22.396	-23.144	-21.696	-21.925	-22.359	-18.052	-24.219	-21.686	-22.029	-23.003	-20.847	-22.766	-22.973	-22.188	-22.079	-21.479	-20.946	-23.186	-21.013	-20.615	-23.093	-23.696	-24.133	-21.958	-21.832	-20.967	-21.771	-23.293	-20.701	-22.292	-21.439	-22.543	-20.596	-22.109	-23.175	-23.527	-22.902	-21.406	-22.269	-19.856	-24.147	-21.182	-22.092	-20.879	-23.433	-19.996	-21.391	-21.478
-10.941	-11.251	-13.374	-13.705	-10.538	-10.923	-14.404	-11.518	-12.206	-11.719	-12.679	-13.24	-11.868	-10.529	-10.214	-11.046	-12.186	-14.611	-11.126	-12.025	-9.9546	-11.288	-12.088	-10.409	-12.761	-10.299	-13.607	-12.863	-14.065	-10.674	-13.643	-10.172	-11.464	-9.0313	-12.968	-10.476	-10.562	-11.387	-10.664	-12.028	-11.709	-10.47	-11.16	-9.9721	-10.185	-10.694	-13.248	-11.597	-9.589	-11.298
-21.307	-21.932	-21.756	-22.954	-20.674	-21.766	-22.003	-19.457	-20.17	-20.784	-21.466	-21.174	-20.798	-22.336	-21.238	-23.097	-23.016	-23.9	-22.07	-19.511	-21.183	-21.73	-18.832	-22.519	-22.292	-23.228	-21.404	-21.93	-21.855	-22.949	-21.655	-18.362	-25.752	-21.186	-21.953	-23.175	-21.253	-23.143	-24.853	-21.924	-20.853	-21.84	-22.156	-22.854	-21.752	-22.082	-22.119	-19.025	-21.742	-21.119
-2.7041	-0.26778	-2.1937	-2.1964	0.55393	-1.2567	-2.5241	0.42694	1.1943	1.5353	-0.63876	-1.4039	-1.7587	-3.0091	-2.4666	-2.3514	-0.20175	-2.5572	-1.8281	-0.57944	-1.8979	0.087095	-2.618	1.2492	-0.50859	-0.54246	-0.86	0.0011308	-2.031	-1.6768	-2.623	-2.9059	1.1202	0.5327	0.56978	-3.0981	-2.1979	-0.75702	-0.99594	-1.1555	-3.3345	-1.5438	-0.19709	1.8674	0.61448	1.0615	-1.461	-1.9005	-4.277	-2.9259
-3.9467	-4.7259	-1.7223	-3.6662	-4.5364	-2.7204	-2.8643	-5.6787	-3.6894	-3.2508	-4.6112	-5.5599	-3.0943	-3.513	0.99675	-2.9649	-3.2458	-3.6006	-5.0116	-4.4981	-0.91392	-3.4214	-3.8559	-3.7473	-2.9989	-2.0394	-2.724	-5.3391	-3.0337	-1.6815	-4.2387	-2.5572	-4.3613	-3.7374	-3.4895	-3.7007	-2.6972	-3.7327	-4.294	-2.627	-4.0412	-4.1624	-4.2613	-1.8168	-2.2585	-2.2611	-0.3308	-1.0912	-3.3211	-3.8714
-11.997	-9.1882	-12.606	-11.606	-9.9615	-12.491	-10.941	-9.665	-11.623	-13.258	-11.134	-9.6804	-11.684	-10.801	-13.311	-10.866	-12.17	-11.531	-10.556	-12.267	-14.079	-11.829	-12.756	-10.212	-9.946	-11.919	-12.7	-10.805	-11.671	-14.113	-12.657	-11.859	-10.98	-11.365	-11.676	-12.427	-11.199	-11.286	-12.145	-8.9028	-10.465	-10.451	-11.454	-12.943	-10.879	-10.529	-9.4663	-12.451	-10.021	-13.306
1.0165	1.5252	3.2091	-0.10122	1.4927	1.8388	1.3087	1.6889	2.2909	4.2084	3.4355	-0.94537	-0.45952	2.4073	2.2875	3.0061	-0.5933	1.7797	0.89161	3.5458	0.93587	-0.9094	3.6053	0.27584	1.6911	2.3397	1.9294	4.5126	3.8535	1.767	1.294	1.8007	-0.8932	3.853	1.7757	2.8658	2.3876	3.345	2.553	0.081191	1.6123	3.0871	3.6127	3.1787	2.2141	1.4753	4.0531	0.73514	0.38273	2.0143
-19.608	-20.959	-20.499	-21.079	-21.296	-18.543	-19.323	-21.811	-20.982	-18.963	-23.018	-20.371	-21.761	-19.832	-19.837	-22.391	-20.751	-19.755	-19.541	-23.019	-21.89	-20.3	-20.492	-21.852	-18.632	-20.867	-21.043	-21.794	-20.663	-25.323	-19.148	-22.595	-20.904	-20.376	-20.88	-21.875	-22.218	-21.217	-21.393	-20.822	-22.036	-20.57	-21.793	-20.495	-20.658	-23.135	-18.489	-20.063	-20.716	-20.335
0.56471	-2.9667	-2.7607	4.3179	1.744	-1.344	0.42499	-0.79916	0.83023	-1.842	3.8398	0.83337	0.007652	2.4094	0.32893	-0.039999	-0.21388	2.6151	3.7528	-0.067144	1.3287	-0.9395	-1.304	-0.46891	1.6523	0.89696	1.2539	1.704	0.48795	1.3834	4.0527	0.047895	0.70102	-1.5423	-1.5347	0.021315	-0.13637	0.63729	1.5202	-2.0553	-0.061428	2.0378	0.24112	-0.49819	-0.67227	-0.46837	-1.5365	0.48468	1.7871	2.1387
-15.005	-12.65	-13.175	-12.562	-13.667	-13.114	-11.63	-15.546	-13.245	-13.06	-13.609	-12.773	-11.727	-12.041	-11.856	-15.349	-11.995	-13.138	-13.584	-13.207	-12.105	-13.345	-11.718	-14.164	-12.986	-12.613	-14.133	-12.128	-14.07	-11.975	-13.428	-13.207	-13.594	-14.745	-13.722	-11.116	-13.884	-15.01	-12.318	-12.584	-13.137	-14.684	-13.594	-11.944	-9.59	-14.045	-15.373	-12.071	-15.725	-15.775
-20.214	-21.826	-20.009	-21.992	-22.113	-20.867	-20.369	-24.041	-22.804	-24.555	-23.137	-23.929	-20.023	-22.134	-21.673	-21.403	-22.008	-23.408	-22.801	-21.152	-21.375	-24.069	-23.3	-22.204	-22.435	-21.695	-23.651	-21.73	-24.237	-22.341	-23.78	-21.5	-21.874	-20.647	-20.611	-20.382	-21.394	-23.153	-20.418	-22.173	-21.188	-22.562	-22.393	-22.1	-21.445	-21.27	-22.677	-22.863	-21.396	-21.697
-3.0638	1.5048	1.4382	0.26852	2.3678	1.9719	-2.0316	-0.14723	-1.3959	0.033472	1.3803	0.35723	2.3222	-1.5356	1.5207	-0.48239	-0.28276	-0.79471	0.85193	1.7631	0.059878	2.3613	-1.3827	-0.36714	-1.2648	-1.5951	-0.96655	0.92678	0.14014	3.3577	0.165	1.9746	-1.2679	0.17464	-1.4326	-0.39676	0.59055	-0.29637	-1.1316	-0.084504	3.2008	-2.1329	-0.99452	1.8334	-2.1768	1.1785	-0.86854	2.4985	1.4607	-1.1532
5.4459	4.8693	4.2853	4.1136	6.6236	7.1823	2.2953	4.1927	4.0533	4.4616	4.6094	4.8279	3.6878	4.9715	4.9791	4.7198	3.8696	3.6958	4.1612	2.2527	3.8455	3.62	4.5467	3.504	3.7471	4.1032	4.2817	7.3082	3.1832	5.5062	4.777	2.3945	4.1604	3.1706	6.0529	2.2587	4.7115	2.4608	1.8298	3.4499	3.2644	5.4765	4.588	4.1888	4.273	4.5419	5.7005	5.5683	6.612	2.8581
4.687	3.8717	6.1549	5.1267	4.6325	2.3288	6.0243	5.3714	2.8126	4.6892	4.8401	5.0306	6.4242	7.0739	3.0893	3.9757	3.8366	4.0334	5.0341	6.39	4.8354	5.236	1.4277	4.7036	3.894	4.133	4.7382	3.4317	2.788	5.4864	4.5655	3.6026	3.2797	5.7345	3.8138	2.9647	4.742	2.6474	2.9524	4.0684	5.9272	6.1051	2.2888	2.4023	3.3758	4.8217	5.1126	6.1513	2.8537	3.6497
[truncated: 150 more columns]
