# Supplementary material for: Genetic dissection of main and epistatic effects of QTL based on augmented triple test cross design
Source: PLoS One. 2017 Dec 14;12(12):e0189054. doi: 10.1371/journal.pone.0189054 (PMC5730204; doi:10.1371/journal.pone.0189054)
Supplement: S7 Supporting Information — (ZIP) [file pone.0189054.s007.zip › z2_350_0.5_5.csv]

-10.355	-8.0297	-10.129	-9.4015	-8.4786	-6.7821	-13.859	-6.7241	-11.343	-9.9373	-9.454	-10.282	-7.8233	-9.2812	-10.535	-7.5305	-9.9529	-7.3111	-9.1513	-11.973	-9.2193	-6.2584	-10.591	-6.0722	-10.878	-7.8077	-9.2311	-10.51	-10.333	-6.7621	-10.838	-10.142	-10.401	-11.485	-9.8271	-10.231	-8.9277	-8.3981	-11.769	-11.359	-9.7038	-10.26	-9.0416	-10.197	-8.0505	-7.8733	-9.1678	-8.3613	-11.344	-8.8237
-2.0223	-7.7121	-0.75259	-4.2922	-2.1094	-2.8658	-2.8846	-3.299	-2.7379	-3.5631	-3.9871	-2.8066	-2.6416	-3.4736	-6.5955	-3.0397	-3.4971	-1.8943	-4.9503	-3.497	-5.7165	-3.5584	-2.9101	-3.818	-2.4155	-4.4899	-4.319	-2.7231	-2.5011	-2.0266	-1.9196	-5.4589	-4.9155	-2.7677	-5.2195	-4.6753	-2.3322	-6.6332	-0.55848	-2.3757	-6.7623	-4.5479	-5.5733	-5.4871	0.53788	-6.9581	-6.1778	-8.0953	-1.8081	-4.4521
9.2606	9.1087	7.5167	6.3916	5.7886	9.2288	7.075	9.6744	8.6225	6.8679	8.5544	9.7496	10.038	7.4586	7.7802	6.9103	6.7736	10.079	7.6373	7.2033	8.9944	10.138	10.934	8.9283	10.027	9.3859	10.604	6.585	11.253	5.5577	8.2813	8.2792	9.2724	6.6764	7.8266	9.7933	10.327	9.4161	7.4143	10.119	7.9525	8.8613	9.884	8.24	8.5716	9.6602	8.306	5.5902	9.2799	6.4266
-1.6156	-2.1326	-1.7945	-0.97657	-3.5991	-1.6181	-4.1053	0.55719	-0.28506	-4.0743	-2.3531	-2.539	-0.40401	-2.9359	-2.849	-2.5157	-3.7065	-2.8885	-3.2716	1.1783	-3.7683	-0.58004	-2.7336	-3.0734	-0.78696	-4.0463	-2.4091	-5.458	-2.411	-6.9583	-4.0763	-2.4015	-3.5363	-2.1259	-4.3853	-3.4717	-0.56889	-1.5231	-0.57402	-3.5421	-4.6617	-0.48006	-1.1788	-1.008	-1.2475	-3.3799	0.38933	-5.3663	-2.4805	-0.27298
-5.5093	-5.9116	-6.3985	-6.0598	-7.8899	-1.8003	-5.281	-5.7259	-5.0841	-5.0776	-6.9821	-5.2963	-7.6482	-5.406	-5.5959	-9.747	-6.413	-3.4778	-11.71	-4.5676	-6.8808	-6.2232	-3.4076	-7.0235	-5.0312	-6.0444	-6.1346	-6.7151	-5.0129	-3.994	-3.4616	-8.3805	-6.0639	-6.1391	-5.4371	-3.6417	-3.2087	-4.6502	-6.2305	-6.3727	-7.5029	-6.6873	-7.4737	-7.9168	-5.069	-3.4394	-6.7778	-10.187	-4.9128	-4.5419
4.2287	0.22518	3.0093	3.1508	3.7852	0.77042	1.2506	2.5915	4.8252	0.27922	1.3154	3.7494	3.5125	5.0238	0.17195	2.8273	1.8064	-1.2417	0.69638	1.5624	2.3374	3.4113	2.2396	2.7542	3.3704	4.236	4.2179	3.9159	3.3658	-0.16703	2.9381	2.767	4.3701	3.2472	-0.42859	5.3051	0.73946	7.7765	0.30572	3.6118	2.8381	0.79359	3.7916	1.7882	2.799	3.7041	3.0299	1.5953	3.4639	5.4334
-17.264	-14.841	-13.087	-16.065	-14.442	-15.951	-15.777	-14.357	-14.67	-14.132	-14.117	-15.937	-14.905	-13.116	-15.16	-13.794	-13.786	-17.442	-13.724	-13.243	-13.818	-15.759	-15.895	-14.379	-15.684	-16.109	-11.16	-15.011	-14.034	-16.414	-14.143	-11.999	-13.291	-12.237	-13.505	-12.863	-16.26	-15.988	-15.76	-11.181	-14.116	-14.474	-17.492	-10.843	-15.557	-14.702	-14.671	-17.355	-13.173	-12.395
-3.8747	-2.1071	-4.0255	-3.9382	-3.5139	-3.4313	-3.9355	-4.6152	-5.5356	-1.7471	-0.70065	-1.3403	-2.2819	-2.5202	2.2347	-6.2839	-1.8308	-0.051446	-5.6097	-0.84309	-2.3013	-4.7642	-4.2463	-1.8453	-2.037	-4.0043	-5.1315	-3.7913	-3.4658	-1.2849	-3.4373	-1.8699	-2.3249	-1.4625	-1.6369	-3.4109	-0.75062	0.35131	-5.5454	-0.28653	-2.0292	-4.6759	-2.5868	-2.9521	-0.73287	-6.0498	-3.0433	-0.68302	-2.4587	-2.4167
1.3169	-0.2209	-0.13781	2.3829	4.8802	-0.4171	2.3077	0.44045	-0.80301	1.1704	-1.4723	-0.37755	1.6811	-0.22036	2.3478	-2.0525	0.50687	-0.51011	0.70947	-0.8407	2.0602	1.0223	-1.9889	2.723	-1.0148	2.5189	1.1589	0.58857	3.1467	-0.70754	-0.85049	2.5984	0.82775	2.5836	0.9067	-0.62701	2.5093	-0.18319	1.5258	-2.9796	2.0644	0.5748	0.33053	0.25751	1.1187	2.9382	4.5675	0.15275	3.5393	3.7604
0.24149	-2.4178	-0.52046	1.669	0.14402	1.231	-0.85179	0.40707	-0.27178	-4.2515	0.23216	2.4246	-3.0974	-0.68558	-0.040406	1.5796	-0.63825	-4.2956	0.75891	-0.95613	-0.62294	-0.9972	-1.3368	-4.0946	-0.24879	-2.7994	3.3954	0.013025	-1.4694	-0.20714	-0.003947	-0.43989	0.03978	5.0882	-0.59168	1.9692	1.1588	-2.9009	0.66641	1.6705	-1.0174	-2.2467	-2.1741	-2.6846	1.3274	0.039749	4.2841	0.90778	0.39793	5.4785
-15.502	-13.722	-14.629	-16.919	-13.095	-15.958	-15.674	-16.193	-13.922	-12.332	-15.807	-13.259	-15.051	-15.514	-15.856	-15.57	-14.464	-16.351	-14.666	-13.855	-18.084	-13.337	-12.053	-15.187	-10.926	-15.834	-14.601	-15.153	-15.982	-19.781	-16.94	-16.577	-16.207	-14.064	-15.297	-15.565	-13.827	-14.195	-15.794	-16.716	-15.252	-14.918	-14.027	-15.295	-15.93	-15.019	-14.512	-13.963	-16.11	-13.389
-5.0922	-5.7825	-5.6852	-1.8364	-6.3953	-5.5306	-4.0603	-4.7119	-6.8376	-4.7848	-5.5958	-3	-3.6386	-5.0458	-6.3266	-4.4233	-6.0201	-4.9717	-7.5041	-2.4527	-5.9839	-6.5899	-4.509	-1.2854	-4.6491	-5.8886	-5.2765	-2.8285	-7.1488	-3.6046	-5.7177	-3.1985	-2.434	-4.814	-4.646	-3.6727	-1.4778	-4.0467	-0.26233	-3.8008	-5.7914	-2.554	-3.6521	-3.4998	-4.0824	-1.7599	-3.9452	-1.8155	-4.0394	-6.1432
-1.3957	-1.2185	0.83326	-1.2029	-1.9078	-0.37572	-1.6513	-3.0867	2.1988	2.6906	-2.0971	-1.6977	0.054834	-0.023898	1.6568	-3.6673	-1.965	-2.8267	-3.0298	-0.61853	-3.0947	-1.2674	0.011939	-0.78098	-0.51257	-0.74228	-2.2398	-0.88913	0.72672	-2.4789	0.58313	-1.7194	0.82827	-2.0824	-2.2908	-1.191	-1.6063	-0.93164	1.2658	-0.54467	-2.9829	-0.76743	-2.3946	-0.022092	0.60034	-1.2458	0.4452	0.91415	0.89749	-0.32572
-5.6233	-9.7169	-4.074	-4.3834	-7.3954	-7.4674	-5.8505	-5.3847	-7.8485	-6.0789	-4.0846	-3.9204	-6.7459	-6.8501	-7.0362	-3.2484	-5.8351	-5.9939	-6.501	-5.7959	-3.55	-5.4467	-7.3066	-6.4265	-4.595	-1.1667	-2.3506	-5.7745	-6.4991	-6.1784	-6.3677	-6.8151	-2.8479	-9.3774	-2.9821	-4.3921	-2.251	-6.8796	-6.0984	-5.0404	-6.9812	-8.1312	-6.7848	-5.2669	-6.1215	-5.748	-3.3282	-6.2925	-6.537	-4.9006
-2.7406	-2.6841	-2.7464	-2.689	3.0111	-2.1555	-4.1658	-1.1953	-0.2372	-1.5505	-4.0762	-1.5568	-1.8108	-2.0191	-1.949	-2.1969	-0.18825	-0.46019	1.0211	-0.97409	-2.3306	0.29284	-1.3466	0.96028	-3.7628	-1.5245	-0.72662	-1.4533	-1.0371	-1.5541	-2.1751	2.0871	-2.2028	0.41911	0.14651	-3.8647	-2.2915	-2.1955	-2.0545	0.8365	-3.0481	0.94145	-1.1386	0.70231	-3.5506	-1.5964	-1.1997	-3.0024	-5.9899	-0.018605
-14.043	-10.125	-15.433	-16.708	-16.162	-16.281	-15.311	-13.557	-17.008	-16.235	-18.07	-12.752	-16.591	-15.985	-11.246	-16.239	-16.057	-13.333	-14.858	-14.94	-12.994	-14.62	-16.939	-14.697	-11.768	-11.57	-15.889	-15.869	-10.968	-13.185	-11.643	-13.859	-12.524	-14.494	-15.151	-14.64	-11.772	-15.8	-17.901	-17.471	-18.04	-18.855	-15.466	-16.296	-16.824	-14.892	-15.119	-12.698	-13.573	-14.03
-14.738	-8.4671	-12.67	-14.298	-13.363	-15.048	-13.17	-13.684	-15.143	-12.759	-10.688	-13.568	-13.663	-13.613	-14.236	-10.566	-14.449	-11.183	-13.119	-14.254	-9.3494	-13.917	-11.075	-9.9329	-10.767	-13.245	-11.631	-13.151	-12.686	-10.458	-10.915	-16.082	-11.949	-13.679	-13.365	-13.28	-13.556	-10.63	-10.263	-12.505	-12.229	-13.447	-16.778	-9.2085	-16.237	-10.365	-12.161	-14.896	-14.535	-14.758
-8.0121	-6.2836	-7.238	-5.8829	-5.4735	-10.207	-7.1668	-6.4149	-4.6926	-6.8728	-8.4348	-6.3635	-11.06	-8.7323	-8.1952	-7.1082	-6.2494	-8.0514	-9.5686	-7.5095	-7.0823	-8.7565	-9.4413	-7.0365	-7.3983	-7.5584	-7.4257	-6.2605	-9.2453	-9.5929	-9.6001	-7.3596	-6.1632	-8.79	-5.053	-11.689	-4.5761	-12.662	-7.9716	-7.4034	-9.8069	-7.7944	-8.0064	-8.4035	-7.45	-9.528	-8.5539	-7.6016	-7.3525	-7.5142
2.2819	0.99581	0.23373	0.71294	1.8547	2.5653	2.0556	0.14161	-0.40661	1.2503	0.20413	-1.2829	-0.40152	-1.4633	0.47346	-0.27073	0.019552	-1.037	0.42179	4.3775	2.3479	-1.7549	-0.56714	-1.3281	-3.4399	-1.0508	-0.33045	3.6864	-3.1491	1.4297	-0.18728	4.0064	-0.89492	-1.851	-1.1279	-1.801	-0.028055	-0.75419	1.2794	1.405	-0.33167	0.11717	-2.692	2.3388	-0.12118	3.169	0.71553	-1.2995	-2.5597	0.64594
-2.5249	-2.5958	-2.6475	-4.2621	-2.0152	-2.5659	-3.2697	-6.063	-4.7695	-4.2501	-1.7659	-3.0943	-1.2536	-4.911	-3.8013	-4.8043	-4.0848	-5.9619	-4.3456	-2.6861	-1.8671	-4.2217	-3.8211	-1.6817	-3.1988	-3.9113	-5.485	-6.7688	-4.7232	-3.1092	-4.7512	0.73373	-2.3683	-6.745	-3.7601	-1.728	-2.8737	-2.2006	-3.4103	-4.6929	-2.0468	1.0146	-4.6504	-6.7239	-0.57594	-4.088	-3.1756	-6.8515	-1.5024	-0.91746
3.5816	0.16296	-2.3431	0.16993	0.30094	-0.13149	-1.176	1.817	-1.6689	0.69432	3.8803	-2.3783	-0.84439	2.9534	3.1969	0.67087	0.33116	1.5947	-2.8442	2.6905	0.056182	1.9712	-2.7175	-2.4128	-0.17325	-1.4346	1.3028	-1.1444	-0.19192	-3.3346	1.2817	-1.4682	-0.8305	-2.8605	0.069738	-0.64597	0.95698	1.1988	0.93624	-0.54741	-1.0321	-1.5976	-1.0476	1.2768	-1.9651	0.34072	-2.6128	-5.1355	1.1421	0.59713
-13.619	-9.2704	-9.2375	-11.648	-9.9758	-14.298	-13.194	-10.292	-11.088	-10.855	-11.812	-9.2576	-12.648	-13.026	-11.338	-9.3878	-11.043	-10.022	-12.605	-12.768	-11.539	-11.811	-12.353	-13.806	-11.331	-13.284	-10.292	-11.443	-11.994	-10.654	-11.827	-10.832	-11.857	-12.943	-8.1456	-9.6631	-9.3581	-11.669	-14.233	-7.489	-11.508	-10.74	-12.472	-12.133	-9.1296	-10.655	-7.2652	-11.34	-13.269	-11.12
-14.836	-14.741	-11.876	-13.527	-12.15	-10.689	-13.628	-16.068	-16.06	-12.666	-12.824	-11.287	-11.899	-13.3	-14.294	-12.615	-13.546	-16.149	-15.789	-11.121	-14.029	-12.68	-15.74	-11.582	-12.29	-10.929	-12.495	-15.322	-14.059	-12.168	-12.655	-13.268	-12.431	-13.316	-14.598	-10.617	-13.122	-13.749	-12.972	-17.601	-14.925	-12.154	-16.801	-17.257	-15.589	-11.242	-14.521	-18.274	-14.645	-16.563
-1.9755	-2.6337	0.71321	-1.9293	-3.4097	-2.921	-3.0357	-2.2322	-2.2689	-0.054669	-0.85012	-1.8769	-3.9733	-1.5924	-1.9837	1.2267	-1.7341	-1.0242	-2.8523	-1.1139	-1.5907	-1.7881	-3.5135	-1.3702	-3.9295	-0.26982	-1.6108	-0.80939	-1.9504	-1.1665	0.45832	0.10675	-0.76068	-2.748	-1.1869	-0.94755	-2.2275	-1.8369	-2.6625	-1.2142	-3.364	-2.4777	-3.7253	-0.99602	-0.92948	-1.4653	-1.1111	2.0242	-0.35243	-2.1278
2.6035	2.1639	4.6537	-0.35586	3.0918	6.0235	5.4028	-0.007208	2.81	2.8116	2.6002	3.2856	1.8775	4.1245	3.2355	1.5751	2.3888	2.1171	1.8388	1.0306	1.0306	1.9945	5.8779	3.5439	0.58546	1.2166	3.8817	3.6164	5.927	0.78406	1.4536	2.4345	1.682	2.1341	4.2245	1.7936	1.033	3.1947	3.5519	-0.26769	2.6648	0.43457	2.4167	1.807	3.9217	1.99	1.2259	1.4814	3.2804	2.2795
-21.738	-20.172	-22.725	-22.501	-23.284	-23.075	-19.056	-20.433	-19.586	-21.243	-23.519	-24.833	-23.028	-20.614	-23.203	-23.904	-19.748	-19.565	-23.599	-22	-21.847	-25.433	-25.021	-20.576	-22.293	-21.181	-21.226	-20.32	-23.051	-25.433	-24.112	-19.492	-22.433	-23.888	-17.971	-18.929	-23.13	-21.252	-21.188	-24.219	-20.595	-22.702	-20.19	-23.503	-22.63	-20.739	-24.498	-22.393	-22.528	-26.191
-2.0231	-1.1329	-1.5829	-1.1421	-1.669	-0.8502	-4.365	-0.28023	-1.7987	-2.5467	-3.4542	-1.0059	-3.2942	-2.8283	-1.1071	-3.36	-4.9776	-1.7093	-2.4626	-1.5258	-1.0998	-3.6985	-0.40861	-3.7371	-1.4263	-2.9775	-1.4488	-1.8178	-3.0317	-0.80334	0.44191	-0.66905	1.999	-1.3114	-1.534	-2.289	-0.67167	-1.9629	1.7081	-1.0482	-0.82177	-1.8533	-0.27449	0.20635	-5.1171	-1.4377	-1.691	-1.1785	-0.042739	-2.9998
-12.943	-9.0539	-12.938	-8.95	-9.1107	-8.1003	-12.1	-10.499	-10.499	-11.32	-7.7055	-14.834	-7.7184	-10.87	-8.1743	-9.8283	-10.491	-10.049	-8.496	-10.776	-8.3492	-12.756	-10.731	-6.3369	-9.7193	-11.756	-8.356	-11.707	-8.2331	-9.8931	-10.573	-11.138	-12.808	-9.5287	-9.1404	-9.8141	-10.18	-9.8787	-11.088	-11.236	-7.7344	-10.068	-7.7313	-12.959	-9.5538	-10.747	-14.748	-11.394	-9.2658	-10.726
-15.479	-11.224	-9.732	-12.231	-8.8387	-13.139	-11.943	-10.373	-11.371	-10.897	-10.029	-12.155	-12.153	-11.784	-7.7583	-9.9116	-8.9547	-10.249	-13.85	-11.604	-11.952	-13.967	-14.733	-12.026	-10.413	-11.283	-12.426	-11.771	-10.34	-13.153	-12.2	-8.5426	-11.586	-9.2441	-10.244	-11.967	-13.751	-9.4281	-13.896	-13.307	-14.261	-10.902	-14.961	-14.447	-14.013	-9.5083	-12.341	-10.549	-12.06	-13.336
-3.5208	-3.7234	-5.9633	-2.6525	-2.417	-1.1626	-2.8417	-5.2444	-5.0264	-1.1305	-0.22761	-0.26597	-2.8153	-2.096	-0.18256	-5.2838	-4.8828	-6.4295	-1.7491	-3.6633	-0.76564	-3.4796	-1.5454	-3.5868	-1.4801	2.6332	-1.1089	-0.36126	0.79206	-4.1028	1.0238	-3.8848	-1.2784	-1.0921	-2.6662	-4.4844	-0.20376	-2.934	-5.2767	-1.5445	-2.9196	-2.5843	-0.4175	-6.5082	-0.52714	-3.5637	-2.8845	-1.4016	-1.6761	-4.6102
7.1042	5.5144	6.7748	6.3369	3.791	4.6002	4.7369	6.431	6.3568	3.7163	6.1245	3.8256	7.149	7.9359	5.4274	5.9345	5.3378	6.7347	1.9008	6.3142	6.2759	6.8206	4.584	4.0808	4.5677	4.7789	8.6337	5.9895	7.7056	5.3681	6.0785	6.2891	4.0489	4.4803	4.3697	5.6682	7.4002	3.1349	6.1764	4.8248	7.3328	5.6482	4.9408	4.4646	4.401	7.2218	5.37	6.1592	4.7089	6.6001
-9.4784	-7.2071	-8.8605	-10.421	-13.005	-13.297	-8.7159	-9.7561	-11.716	-10.378	-14.266	-12.088	-9.3838	-12.771	-11.277	-13.883	-13.857	-12.997	-10.32	-13.261	-10.663	-9.8652	-12.909	-7.9335	-14.363	-8.1364	-9.8763	-13.194	-6.9366	-11.146	-10.117	-11.496	-9.7699	-12.556	-10.131	-11.987	-9.1447	-10.27	-8.892	-14.375	-10.468	-13.011	-12.426	-12.33	-13.233	-9.114	-11.471	-9.2716	-9.4097	-10.22
-2.9163	-4.306	-2.1303	-3.4095	-4.9117	-4.0995	-1.0712	-4.4642	-4.2824	-2.8103	-2.6739	-0.6405	-4.3532	-3.0039	-4.8277	-4.2467	-6.4982	-4.9014	-7.4034	-6.8171	-5.7354	-6.2824	-1.184	-5.137	-5.0975	-5.237	-4.7135	-2.1454	-5.4195	-5.5134	-7.057	-5.8742	-5.5862	-2.9219	-4.455	-4.2076	-1.7567	-4.1513	-4.0242	-4.1166	-4.3524	-1.4305	-2.0627	-2.2168	-3.8297	-2.8593	-6.6644	-3.8101	-0.56027	-2.1105
1.2827	0.99631	2.7103	5.1964	1.7904	4.0611	4.6922	2.6201	2.0626	1.3583	1.8482	3.8199	4.632	0.89542	3.2395	0.63615	1.558	3.4042	4.1554	2.959	1.2257	3.5932	2.4533	2.6239	5.2802	-0.18599	3.5864	3.4913	-0.071592	1.8954	1.6577	3.5391	3.5737	4.7926	2.3191	3.3877	2.6889	0.61367	0.7201	2.2908	0.7141	4.7713	3.797	1.4034	2.4797	3.6979	2.4912	2.6376	3.0337	2.3487
-5.3341	-3.7272	-4.6289	-4.6816	-2.2654	-6.7601	-3.709	-3.9443	-2.9143	-1.3571	-4.8959	-3.6735	-2.2969	-5.5892	-5.8272	-3.0685	-1.2287	-5.4631	-2.0779	-3.0578	-4.3347	-1.2792	-4.4499	-1.1833	-1.6212	-4.2561	-6.1457	-7.7779	-5.0361	-6.3941	-3.4646	-6.5508	-2.6516	-1.3307	-7.3572	-4.8332	-0.64349	-6.4542	-4.3383	-2.8325	-4.5897	-5.103	-2.1208	-2.8339	-5.6138	-1.4525	-4.4933	-5.3295	-3.6086	-2.1777
5.9898	6.8277	5.0459	6.0006	7.9009	6.2339	5.9172	5.4025	8.6142	7.382	7.1066	3.8204	7.1006	6.7181	4.2243	5.7742	7.2176	2.1337	6.0269	4.629	3.778	3.9559	6.1731	5.3733	4.0114	3.766	3.7627	6.2065	6.3538	8.3883	1.3864	2.6136	6.2114	6.4125	6.5004	5.89	7.4958	5.5937	4.2291	3.6949	1.9884	2.9813	6.5961	3.7489	6.704	6.3702	5.3432	7.1278	4.7846	7.0781
-8.3347	-10.774	-10.74	-11.498	-10.445	-8.2836	-15.824	-9.6922	-10.468	-10.89	-10.653	-13.113	-11.451	-11.575	-13.276	-12.546	-11.718	-11.17	-9.2095	-9.7863	-10.995	-9.7817	-11.391	-10.469	-9.1509	-14.935	-12.227	-12.27	-14.065	-9.9419	-14.005	-9.6377	-10.468	-11.822	-11.728	-9.8625	-11.31	-9.3593	-13.673	-10.179	-12.75	-12.835	-9.9859	-14.327	-12.993	-12.097	-10.868	-9.8543	-11.566	-13.036
5.1814	0.2161	2.6536	2.3905	3.0342	4.5174	3.5941	0.78234	-0.11996	0.83224	2.9723	3.9011	2.9707	2.7906	-0.86711	2.243	0.81932	3.1121	0.67951	1.3224	-2.2283	2.1522	3.8948	1.2805	0.99471	1.1096	1.6308	0.92752	2.0056	-1.2696	3.4768	2.7783	0.63963	4.1212	1.4294	2.6143	4.0948	-1.3742	0.2729	3.4996	-1.9446	3.0019	2.0946	3.7409	1.2571	-1.0395	3.4897	3.8128	0.88782	1.8423
8.3335	10.793	9.5285	10.405	9.6801	10.97	10.069	12.425	12.469	10.255	9.748	9.8131	10.563	6.0886	8.4407	8.493	10.615	6.6173	10.832	9.9255	10.345	8.0424	9.464	10.652	8.6518	8.483	9.6632	10.404	10.887	8.8547	10.008	10.494	9.2529	10.282	8.8498	12.205	8.8051	9.3952	10.373	10.823	10.81	9.4916	8.4137	10.053	10.341	8.2654	10.444	8.5835	12.699	11.852
2.3005	-2.6882	-4.9813	-5.8732	-2.3337	-3.798	-2.0457	-4.4165	-6.4924	-0.9682	-3.191	-3.3568	-3.4624	-2.6296	-7.3561	-3.187	-2.9287	-2.2468	-4.779	-3.2205	-2.3692	-1.3916	-6.4852	-5.0965	-4.3566	-2.4377	-1.1729	-1.9591	-3.4252	-5.5982	-3.3193	-4.3673	-4.1297	-3.3769	-3.2486	-3.8777	-4.5085	-2.5734	-1.9227	-2.9033	-2.5513	-4.1446	-2.7507	-3.7648	-5.1173	-2.6324	-6.0359	-1.2823	-4.1648	-4.423
-9.8909	-9.7654	-10.406	-15.314	-14.161	-9.4868	-9.2878	-13.127	-13.074	-11.785	-13.112	-10.223	-14.379	-11.387	-12.512	-11.644	-12.459	-10.497	-13.045	-11.574	-12.333	-11.762	-12.49	-11.788	-9.7792	-10.75	-14.894	-9.1376	-9.9745	-10.172	-9.4719	-11.362	-13.263	-13.084	-12.465	-12.897	-11.492	-13.73	-13.663	-12.789	-13.037	-13.664	-12.533	-11.29	-10.091	-12.92	-13.498	-11.922	-12.082	-13.864
0.27345	-1.5383	1.2727	-0.69827	-0.28339	-3.4006	-0.48673	-1.0298	-2.8409	-0.50619	-1.4747	0.49481	-2.4183	-1.8433	-2.4892	-0.87065	-0.63473	0.6155	3.8973	0.56929	0.46545	-1.2277	-1.3793	-0.52591	0.39162	-0.0056888	-0.72954	1.0109	0.49311	-0.010051	-1.1919	-4.4692	1.0878	-0.52707	-0.28697	-2.7003	1.2789	-0.61168	0.62134	-2.6112	0.62061	-1.9839	-0.14022	-0.013816	-1.7944	-1.9182	-0.75887	-3.3542	-1.962	-2.3062
-12.539	-12.356	-10.448	-12.992	-12.194	-11.783	-9.985	-12.105	-11.69	-11.511	-9.9955	-11.106	-13.308	-11.611	-11.452	-8.8042	-11.93	-10.567	-14.288	-10.813	-12.1	-11.886	-14.232	-12.744	-13.597	-13.182	-13.626	-11.909	-13.684	-11.215	-12.297	-11.169	-13.141	-13.497	-14.271	-12.07	-11.14	-12.84	-12.002	-10.46	-13.045	-13.267	-11.447	-10.515	-8.4206	-10.375	-13.571	-11.699	-10.887	-10.974
1.4775	2.6927	0.69848	0.61655	2.7072	4.7285	1.2009	4.6958	3.5614	3.9388	0.88038	2.5049	-1.1956	0.80841	3.4127	2.1103	0.98817	0.16961	2.4737	2.5568	-1.0215	2.2827	1.8925	-1.5751	2.4118	3.4057	-0.62336	0.85251	0.86741	1.0722	2.9523	3.6082	0.51747	-0.38818	0.60733	0.87222	1.5309	-1.0059	2.3079	2.4108	2.8848	0.66453	3.4342	1.1607	2.5755	0.43712	1.738	3.2625	2.2357	2.2233
-3.7999	-4.813	-2.2581	-5.2082	-4.5004	-4.3663	-2.7223	-4.7171	-3.6302	-2.2759	-4.2527	-1.8937	-4.8907	-5.0601	-5.817	-1.0907	-6.7405	-6.0985	-5.4639	-3.8602	-7.3238	-3.1405	-4.5969	-2.0253	-0.42559	-1.7316	-3.5423	-4.3938	-1.8176	-4.2488	-7.1263	-5.0203	-5.7774	-2.1265	-2.0428	-4.1332	-2.278	-1.6047	-5.2165	-7.5151	-0.14507	-4.1587	-3.905	-3.3653	-4.7344	-3.712	-3.7607	-4.8257	-1.8924	-6.8201
-14.01	-10.517	-13.004	-11.417	-13.526	-14.411	-10.432	-13.227	-12.661	-12.26	-15.194	-12.387	-11.001	-10.591	-13.922	-11.524	-10.154	-13.086	-12.311	-11.32	-10.254	-14.075	-11.206	-14.859	-15.63	-12.681	-14.147	-12.117	-9.6627	-10.651	-13.944	-12.709	-13.964	-14.284	-10.467	-13.919	-13.206	-13.119	-13.327	-15.653	-11.84	-12.579	-14.47	-14.855	-13.291	-15.183	-12.11	-13.305	-11.592	-15.158
-10.604	-8.5854	-11.2	-13.299	-12.524	-8.833	-9.7157	-9.2997	-6.5787	-11.299	-12.219	-9.6825	-11.063	-11.422	-10.423	-10.305	-12.048	-9.2604	-9.9769	-9.3352	-9.2085	-9.1629	-13.216	-10.286	-9.8532	-11.513	-12.738	-11.427	-9.3148	-6.9405	-11.186	-9.3197	-8.2261	-10.803	-12.023	-11.789	-10.334	-12.067	-9.3634	-9.9463	-11.649	-8.6526	-11.097	-11.399	-9.1098	-10.562	-9.9546	-12.369	-11.596	-8.1183
1.2272	-0.61021	-1.3524	2.3426	2.4945	2.7603	2.4526	-1.6331	1.9413	-0.13672	0.6778	4.0791	0.58277	1.5217	1.2159	2.1885	1.934	1.9587	2.4568	-0.6539	-1.8349	0.45198	3.2015	3.5293	-2.812	0.73297	1.705	0.64651	0.54177	2.684	-0.96258	1.82	0.49265	1.2567	1.2006	3.0064	1.5651	0.26735	1.016	1.8972	2.0847	0.78643	2.388	0.5608	3.2769	-0.63522	1.3318	1.5083	-0.65811	0.94479
-3.6086	-1.5092	-3.8863	-1.8776	-2.4941	-1.6301	-2.3616	-0.21704	-0.79707	-3.374	-0.90282	-4.9327	-6.9237	-2.794	-4.5119	-3.3547	-2.5355	-5.1696	-3.0238	-3.4533	-2.0909	-2.2719	0.87116	-1.6172	-3.7548	-0.25722	-1.0802	-6.4632	-4.316	-2.8806	-2.9527	-0.61879	-4.0232	-4.3579	-2.5572	-1.276	-3.9297	-1.5761	-3.7145	-3.2715	-3.9558	-3.3831	-1.7131	-2.3523	-1.8107	-3.5419	-5.0722	-1.3555	-3.49	-0.30158
8.0979	7.2402	10.92	9.3683	8.7719	6.7085	9.0561	9.7271	10.828	10.178	6.0761	9.3802	8.1875	10.832	9.4413	7.9565	6.9875	12.145	7.4971	5.5293	7.6385	8.7982	6.751	8.6095	8.2828	8.648	5.4723	9.1207	7.8578	8.2919	10.283	7.7633	9.4232	7.2413	7.2655	4.633	8.9883	6.8461	10.814	8.4853	9.5227	9.4711	8.5767	12.03	8.1743	9.9996	9.8823	6.0798	6.1424	5.7356
-1.9337	-1.9338	-4.6424	-3.8073	-3.2714	-1.8059	-4.9124	-3.9163	-4.2446	-3.8424	-2.2215	-1.5684	-5.9619	-6.8192	-5.2193	-4.8352	-2.3093	-3.4621	-3.6084	-4.7278	-1.9783	-2.6228	-0.64393	-3.1934	-4.6538	-6.6677	-3.3826	-5.7811	-4.2157	-3.5569	-3.7375	-4.6471	-6.982	-4.7333	-2.3646	-5.0758	-3.7437	-6.9255	-3.0486	-3.1049	-1.8198	-3.8209	-4.8443	-6.2518	-3.2355	-0.3817	-5.2725	-3.2503	-4.3437	-2.5409
-2.9341	1.2146	-0.052527	-0.8417	0.60209	0.24194	2.1984	-0.15766	1.9621	-0.47628	-2.1144	3.2214	-1.4104	0.079412	1.0095	-2.7367	1.2258	0.33179	-1.1775	-0.20094	0.041768	-0.91721	1.3572	0.54785	-1.5065	-0.99286	0.91072	0.37813	2.0874	2.2321	1.1131	-3.3621	-0.6164	-1.9922	-1.9884	1.2634	-1.638	-2.5037	1.7522	1.3972	-0.1623	-0.35576	2.1618	-3.2802	0.48305	1.2494	-0.12469	-3.3726	-1.6838	-5.5794
-4.8677	-7.1321	-5.2705	-7.1332	-4.4729	-9.511	-7.0955	-4.9708	-7.9531	-5.6019	-9.2628	-6.9433	-6.8886	-5.5812	-8.1421	-9.1819	-11.443	-9.8637	-6.4861	-7.3323	-5.8161	-7.06	-5.7567	-5.6097	-6.6772	-9.2397	-11.139	-8.5446	-7.825	-7.168	-4.7812	-11.459	-9.7267	-5.9629	-8.2249	-5.859	-7.9895	-6.8169	-8.5087	-9.2186	-8.5551	-6.0294	-4.9746	-6.2909	-8.0139	-6.5725	-7.7084	-10.184	-7.5376	-6.8813
-5.3968	-5.171	-5.0841	-7.1833	-1.5721	-6.5355	-5.2004	-5.9055	-6.6896	-9.8749	-6.2393	-7.921	-4.5491	-5.3719	-7.9866	-4.3399	-8.0373	-3.9157	-5.378	-5.7719	-6.7212	-4.2194	-2.6976	-7.5073	-5.3666	-3.4412	-7.4425	-6.7515	-8.0472	-5.7756	-8.0679	-7.4862	-6.9696	-6.1804	-5.8051	-6.3275	-8.8374	-6.8067	-8.9889	-6.2489	-8.5224	-7.1345	-4.785	-6.6735	-5.8659	-5.4617	-8.0864	-5.2006	-4.7999	-9.3649
-20.927	-22.947	-23.202	-20.179	-19.485	-19.606	-23.183	-22.335	-20.865	-25.081	-22.132	-22.422	-18.369	-19.552	-19.863	-18.676	-22.907	-22.931	-21.872	-26.319	-23.313	-23.661	-22.8	-21.932	-21.08	-24.217	-24.293	-23.317	-22.164	-21.62	-22.608	-23.475	-23.294	-22.896	-25.042	-23.942	-22.165	-22.291	-20.759	-24.673	-23.305	-22.74	-19.065	-23.095	-21.945	-25.132	-20.23	-20.67	-23.918	-21.899
-4.8778	-4.4314	-2.2205	-1.8114	-1.9443	-4.1279	-2.7913	-4.4518	-2.5326	-2.6282	-2.1668	-2.7095	-5.6701	-5.4129	-2.4703	-1.969	-7.4121	-2.5445	-5.0494	-2.12	-3.2406	-1.6856	-5.9914	-3.2183	-3.8347	-1.0498	-3.1158	-5.1441	-3.3433	-0.41338	-4.8507	-2.7296	-2.0538	0.049201	-1.9061	-2.9088	-5.3156	-0.52968	-2.2917	-2.9399	-5.7241	-6.1216	-3.2826	-2.7352	-4.1124	0.45141	-6.012	-5.4193	-2.5814	-6.532
4.797	8.8424	9.0885	8.9633	7.5759	6.9158	5.8038	5.1142	7.1333	8.9258	6.8658	9.6794	8.0863	7.255	4.8455	7.7523	6.8051	8.2392	6.8126	13.703	9.4249	9.4097	11.298	8.9375	7.387	7.0515	8.8456	9.2505	8.0907	9.5955	3.7151	8.3449	9.0497	5.8999	8.7171	7.1964	8.7367	8.2035	5.5208	9.5368	9.9515	7.1464	4.0598	9.9223	4.8971	10.839	10.029	5.7229	8.5601	8.028
-23.58	-19.995	-18.14	-22.668	-23.134	-24.527	-21.551	-21.083	-22.43	-21.668	-22.402	-21.172	-21.994	-23.574	-22.949	-21.021	-21.614	-21.526	-23.758	-19.938	-21.077	-19.855	-23.175	-20.164	-22.168	-21.21	-21.95	-19.727	-19.412	-24.595	-22.477	-21.308	-21.269	-22.518	-20.163	-22.679	-22.435	-22.942	-24.613	-21.769	-21.026	-23.543	-22.381	-22.768	-23.471	-22.207	-22.559	-20.948	-21.502	-21.024
-3.6065	-6.2	-9.2381	-5.3661	-7.0654	-4.2795	-8.574	-6.5541	-5.2867	-1.3417	-6.6904	-4.6144	-8.724	-5.5023	-4.2728	-4.8312	-7.1431	-6.2358	-8.0515	-4.6925	-6.2032	-6.1667	-4.4475	-4.3818	-2.0371	-1.3715	-7.4613	-4.8213	-4.3427	-6.1831	-6.3146	-8.2147	-7.0682	-5.5313	-3.1401	-5.2676	-7.4481	-6.241	-7.8377	-6.2215	-5.1208	-4.2552	-7.517	-3.6809	-5.0412	-6.6885	-5.748	-7.4104	-6.4008	-4.5391
1.6375	1.7628	-0.80961	0.091552	-1.5792	-1.2225	0.14008	-1.1053	-2.6278	-1.0161	-0.49486	2.6033	-2.4117	-2.9483	1.1061	-1.3006	0.29262	0.54661	-3.0701	0.54934	0.66689	2.3956	-3.2498	-1.6428	-1.5777	0.63293	-0.78775	1.643	0.10686	-0.34108	0.42369	1.9006	1.8621	1.33	3.4027	-1.1813	-2.6627	0.10634	-1.8505	-5.3032	-1.6803	-1.007	-1.5922	-1.4249	0.00072517	3.0406	-0.5511	-1.8844	1.8205	-0.29801
-6.2169	-6.3449	-7.9535	-4.1978	-7.0027	-6.366	-4.194	-8.2068	-5.4562	-6.4013	-7.0405	-4.9198	-4.6252	-4.6685	-5.0611	-3.0524	-4.5808	-6.5353	-6.5421	-5.2832	-5.5712	-3.7936	-6.4174	-7.3806	-6.8047	-2.8144	-5.6433	-10.025	-8.4721	-6.0323	-6.7149	-9.3628	-7.574	-8.4722	-5.684	-6.2882	-5.6355	-6.9251	-5.7467	-5.638	-8.1812	-4.7481	-5.0429	-4.2614	-6.98	-5.3006	-6.9653	-6.7857	-7.459	-6.9187
-11.309	-12.312	-14.995	-16.025	-14.145	-13.358	-13.215	-14.772	-10.95	-15.548	-10.136	-13.665	-10.254	-15.52	-14.044	-12.016	-11.338	-13.47	-12.542	-17.704	-14.348	-14.318	-14.417	-12.123	-12.676	-13.098	-14.006	-14.362	-13.587	-11.614	-11.873	-14.315	-12.675	-13.749	-12.896	-14.974	-12.924	-13.11	-13.211	-13.145	-15.134	-14.712	-13.181	-12.126	-11.078	-11.83	-15.073	-12.738	-14.445	-13.654
-4.1249	-3.4601	-1.369	-1.2793	-2.5769	-2.3778	-3.8257	-2.2706	0.1876	-3.5701	-4.4994	-1.7935	-1.9207	-3.318	-3.7615	-5.7962	0.45974	-3.476	-1.8244	-6.5824	-3.6307	-5.2466	-1.9558	-5.0975	-3.4432	-3.7683	0.12031	-0.40355	-4.3708	-2.3349	-2.3468	-1.4353	-3.4998	-5.3905	-5.5608	-0.58052	-1.4984	-5.1848	-5.5464	-4.751	-1.6358	-0.55865	-5.3683	-3.6891	-0.36211	-2.7539	-3.5194	-1.9616	-5.4462	-4.3004
-23.446	-20.957	-24.266	-20.833	-23.252	-19.961	-22.339	-21.496	-20.073	-19.374	-21.637	-20.115	-20.535	-18.721	-21.472	-22.277	-21.053	-23.762	-19.748	-23.038	-23.855	-20.631	-21.816	-22.67	-19.742	-20.587	-20.681	-22.963	-22.155	-19.561	-21.067	-22.854	-20.255	-23.408	-20.874	-20.843	-19.925	-19.531	-23.096	-22.811	-22.73	-22.156	-23.938	-20.808	-20.957	-20.846	-22.748	-22.552	-21.946	-23.41
1.7506	5.2941	3.1066	1.7069	2.3523	5.6369	3.1141	2.8146	3.5018	1.9334	4.5443	2.2211	4.5379	1.9982	-0.027721	1.8904	2.4073	1.6338	5.3484	3.7578	4.4468	2.9903	5.0073	2.3414	5.3849	5.7436	1.133	2.3856	5.6057	2.9804	-1.5558	2.0843	1.5228	3.5244	1.2699	3.0303	2.4765	6.7286	2.7109	-2.4906	1.5089	4.8984	4.4397	4.2158	0.75603	2.0039	5.7789	3.2272	1.9002	5.4055
-11.532	-11.435	-9.5703	-11.314	-12.635	-10.962	-9.3702	-10.311	-8.3946	-10.094	-10.862	-10.527	-10.796	-10.868	-11.955	-11.265	-14.246	-11.629	-11.617	-14.403	-10.118	-13.651	-11.296	-10.155	-10.13	-12.234	-11.989	-10.316	-11.491	-9.6896	-10.649	-8.6245	-13.449	-9.7945	-10.156	-6.2147	-8.9036	-13.651	-10.434	-10.717	-11.146	-12.209	-9.7507	-8.4813	-13.178	-10.65	-12.785	-11.978	-11.368	-10.799
-4.5518	-3.3942	-2.7249	2.4975	-4.3898	-3.1535	-2.5678	-5.7101	-0.40269	-0.93212	-3.281	-2.5276	-2.4766	-4.2252	-0.43196	-4.7522	-3.1768	-0.039368	-3.0843	-1.4957	-4.1522	-2.5517	-1.0205	-4.3447	-1.8391	-2.5678	-1.9083	-3.5906	-4.1486	-4.2731	-3.6622	-2.2342	-0.42794	-5.064	-0.16302	-3.1819	-0.63576	0.59654	-0.73912	1.387	-0.52855	-3.0799	-1.7277	-4.8209	-2.5997	-2.9189	-1.8827	-2.5021	-2.5399	-0.91085
-13.095	-17.264	-11.866	-10.671	-13.835	-10.339	-13.444	-12.705	-13.606	-15.872	-15.339	-12.58	-8.6505	-13.176	-11.337	-15.154	-14.13	-11.79	-14.792	-13.853	-9.047	-13.779	-12.805	-12.914	-14.39	-13.508	-12.205	-12.839	-13.668	-11.344	-10.557	-17.572	-9.6861	-15.767	-15.126	-14.959	-16.647	-16.229	-15.129	-10.969	-14.391	-11.611	-12.491	-12.041	-13.06	-14.863	-14.633	-12.456	-13.584	-14.558
-3.8698	-5.5456	-5.6416	-2.3057	-3.4941	-4.3387	-5.0244	-4.2526	-4.59	-2.8516	-4.0848	-4.3731	-2.6342	-2.4168	-5.5072	-3.9046	-3.6097	-3.5043	-6.7102	-1.9952	-5.0386	-3.8312	-3.8891	-7.4607	-0.98454	-6.1122	-2.3364	-1.5146	-5.0449	-5.83	-2.9765	-5.3573	-4.7613	-2.7378	-9.6203	-3.8587	-5.3512	-0.29139	-3.3473	-4.6743	-4.2248	-2.9309	-2.1332	-4.8598	-5.5235	-4.5059	-6.0499	-4.0503	-3.8251	-3.4084
10.556	8.5655	11.098	13.622	8.8194	12.44	8.6904	8.9575	8.7636	9.7211	8.3685	9.2243	7.0686	7.4754	7.7718	9.865	7.6738	6.4038	8.9608	7.7596	10.457	12.143	8.5296	5.5361	11.791	12.122	8.0455	7.2895	10.018	11.233	9.172	12.22	8.6964	12.21	7.6911	8.0437	9.766	10.812	10.253	9.7551	7.9487	12.623	10.328	9.6541	10.993	6.5857	10.057	10.441	9.5275	11.36
-0.33559	0.20839	-0.247	0.88998	2.355	-1.2717	-1.7379	1.6719	0.7872	-3.3584	0.99362	0.36901	-0.43626	-2.8024	-0.39443	-0.54975	1.6408	0.0035815	0.38415	-2.9483	1.5595	0.8426	-2.8355	0.14729	-1.6836	-0.047508	0.49411	1.7693	-0.067736	0.60147	-1.1128	-0.96873	2.9555	0.9481	2.4448	1.2238	-0.47029	1.9114	1.5586	-1.3702	-1.5945	-1.4072	0.84998	-1.8236	0.59166	-0.38545	-2.1598	3.934	-1.3188	-0.30143
-13.324	-14.194	-18.353	-13.014	-14.1	-14.168	-11.611	-13.151	-14.39	-13.736	-15.071	-14.15	-14.138	-14.224	-16.011	-13.607	-12.223	-11.36	-13.357	-14.765	-14.303	-13.522	-14.909	-15.558	-13.838	-12.882	-12.179	-11.455	-16.151	-13.547	-12.738	-13.89	-14.811	-13.023	-15.239	-12.542	-13.087	-10.608	-14.761	-13.082	-10.025	-10.952	-13.963	-10.466	-12.217	-12.739	-14.129	-12.826	-13.266	-11.725
-14.951	-13.729	-14.35	-13.618	-12.738	-15.455	-16.28	-14.748	-12.466	-14.463	-13.035	-14.179	-14.606	-15.714	-16.42	-14.122	-15.723	-14.069	-15.488	-14.372	-13.553	-12.823	-14.046	-15.009	-15.009	-14.1	-14.263	-15.345	-11.188	-12.816	-15.098	-15.203	-14.309	-13.799	-11.999	-12.262	-13.866	-13.855	-14.001	-15.036	-14.565	-10.386	-15.293	-12.619	-16.376	-13.021	-14.075	-14.016	-15.275	-13.415
-14.114	-11.68	-13.767	-14.987	-11.999	-11.546	-10.235	-10.903	-11.323	-10.65	-9.5761	-11.878	-14.763	-13.553	-12.306	-11.679	-11.671	-14.125	-11.109	-11.456	-12.222	-12.928	-9.068	-11.199	-12.89	-10.588	-10.311	-9.3263	-9.5892	-13.729	-14.34	-15.38	-12.676	-12.006	-12.402	-11.572	-12.178	-11.095	-10.299	-11.462	-11.351	-13.025	-14.367	-13.153	-14.084	-11.569	-10.927	-10.49	-11.127	-12.006
2.9772	3.1958	0.69903	3.4071	3.0069	2.9996	2.1875	0.93321	-0.2187	2.7099	-1.1721	0.73277	2.4854	3.0111	0.24678	2.1538	-0.21008	5.6651	1.787	2.4758	1.2157	-0.26045	2.8749	1.7298	2.4094	4.0175	0.81994	1.6281	1.9999	4.9918	1.0233	3.0976	2.752	0.58727	3.1135	2.8658	1.3117	1.7852	0.82772	2.6671	0.42121	0.58095	-2.4422	2.1169	3.614	-1.4611	2.1733	2.4941	2.3025	-2.004
2.2689	-0.14511	1.8481	0.098177	3.7119	0.8499	4.1947	2.5145	2.5234	-0.40738	3.4027	1.0456	1.6018	2.4461	-2.1064	-0.75982	1.5127	0.19947	0.43336	0.92815	3.182	0.092939	2.9988	-0.5573	3.1209	3.6019	2.1886	2.5251	2.3503	1.3865	2.6745	1.2621	0.81182	3.1203	6.8794	4.5514	3.1958	-1.5165	4.3138	-0.69633	1.9017	1.23	2.3541	2.2779	2.2448	2.6755	2.825	2.8034	2.8261	1.6015
-5.7822	-3.4404	-4.592	-6.9161	-6.0656	-7.0949	-6.8265	-6.6582	-6.641	-4.95	-10.532	-7.9276	-8.6295	-5.0567	-9.5729	-6.682	-8.3389	-7.3092	-6.2954	-7.9731	-10.968	-9.8433	-7.8811	-8.7228	-5.5681	-6.0179	-8.9198	-7.6341	-9.4186	-4.3835	-6.9131	-6.4785	-5.7253	-4.9217	-5.2179	-6.4559	-5.1125	-5.8625	-5.7319	-7.6734	-4.7591	-5.9066	-8.2773	-8.1195	-10.173	-7.1867	-8.6319	-6.9828	-8.241	-7.0843
-15.832	-17.989	-17.178	-12.611	-15.89	-17.836	-14.474	-14.29	-14.774	-13.977	-10.502	-16.742	-13.157	-14.948	-15.609	-15.685	-14.146	-17.578	-14.683	-12.992	-14.305	-14.857	-14.843	-14.145	-13.844	-13.892	-17.58	-15.355	-15.09	-13.733	-14.108	-13.486	-11.14	-14.341	-15.7	-14.358	-15.1	-14.799	-16.962	-14.387	-14.484	-12.499	-14.432	-16.691	-19.083	-13.798	-14.403	-15.993	-14.499	-14.004
9.5368	8.3908	11.608	4.7716	8.654	6.5788	8.017	7.4872	6.8837	4.9601	7.2358	7.5373	10.289	12.839	8.1031	7.1646	7.349	8.5022	5.7593	8.7366	4.8318	10.09	9.1332	8.1509	7.096	7.7005	8.9396	7.7911	8.4378	8.1942	9.8556	6.0804	8.3221	5.9572	7.668	8.8174	9.2442	9.7916	8.9333	6.321	7.2634	7.7147	3.8842	6.7253	10.58	7.848	6.4995	8.1894	8.0959	10.393
5.8732	5.2157	5.9162	2.7996	7.3379	4.8456	4.5874	7.5638	5.3148	6.0392	4.2757	5.8097	5.57	6.1899	5.6463	6.6544	5.7337	5.7849	6.7141	7.5757	6.0442	5.3245	7.1711	3.7612	5.8564	4.7326	5.291	6.8842	4.3182	8.6101	6.8519	6.1466	4.3571	7.2896	5.3815	6.285	3.2964	7.765	5.6105	3.097	5.2895	9.6369	7.0515	5.7293	4.0037	4.9457	6.9136	3.9903	2.0887	5.6532
-11.573	-11.479	-14.982	-13.179	-11.319	-12.849	-9.2185	-11.987	-10.262	-13.793	-15.784	-12.301	-15.209	-12.346	-15.117	-12.935	-11.4	-9.0479	-13.579	-11.954	-12.893	-15.269	-11.086	-12.876	-15.757	-12.275	-12.23	-16.728	-13.578	-13.013	-13.301	-12.256	-12.807	-13.844	-14.151	-11.57	-13.971	-13.708	-14.614	-12.175	-14.084	-11.345	-14.708	-14.19	-11.748	-11.782	-12.836	-10.839	-13.327	-11.68
-1.901	-0.73074	-2.982	-1.8865	-1.8061	-5.8908	-1.2364	-2.1725	-3.963	-5.4533	-3.8044	-6.2169	-2.5958	-7.683	-4.3834	1.6745	-2.7343	-3.6903	-6.1797	-4.4615	-1.9931	-4.3916	-2.723	-3.4234	-0.63336	-0.97161	-5.5461	-4.7112	-2.212	-4.3266	-1.8307	-2.4257	0.058806	-4.8446	-5.8569	-2.7962	-4.2939	-3.7509	-1.2067	-5.3822	-5.0253	-4.6606	-5.1937	-3.5056	-0.27725	-6.9343	-1.1472	-4.209	-2.7579	-6.8845
-12.105	-12.054	-15.616	-12.182	-15.436	-14.36	-12.851	-14.781	-8.1918	-14.732	-13.136	-13.711	-14.438	-10.59	-12.589	-11.73	-8.7226	-15.453	-9.1929	-13.164	-13.523	-14.191	-12.793	-12.918	-14.921	-11.625	-12.28	-15.44	-15.692	-15.55	-14.688	-14.269	-11.179	-12.626	-12.852	-13.608	-11.256	-15.188	-13.845	-12.373	-13.417	-13.547	-11.24	-12.502	-12.882	-11.734	-9.2931	-10.81	-14.91	-13.141
-2.4619	-4.8576	-1.9387	-2.0751	-3.8018	-5.4108	-6.4475	-5.9342	-1.1103	-1.6992	-5.0901	-1.4156	-5.308	-4.7657	-3.6883	-4.972	-3.0311	-2.4986	0.40934	-3.1862	-2.6851	-0.99023	-4.5531	-4.7382	-2.916	-0.37157	-4.6807	-3.2883	-6.3244	-3.47	-2.1134	-2.4899	-4.822	-4.134	-5.3503	-3.4582	-2.3273	-2.6047	-6.5246	-3.3642	-4.1776	-2.032	-2.0037	-4.1107	-1.2763	-4.5642	-3.3459	-5.8056	-0.092949	-1.6717
-19.157	-21.2	-22.288	-23.45	-24.254	-23.376	-20.12	-20.783	-23.685	-22.644	-22.372	-21.724	-21.639	-20.513	-22.419	-25.067	-18.908	-19.899	-22.432	-20.167	-22.585	-24.521	-23.422	-21.801	-23.461	-23.102	-23.408	-26.03	-19.741	-23.79	-22.231	-20.038	-21.042	-22.879	-22.625	-23.495	-23.384	-22.175	-22.915	-23.223	-22.858	-24.525	-18.848	-22.824	-23.018	-23.203	-25.294	-26.648	-21.081	-21.046
-11.693	-16.233	-11.667	-9.7308	-10.423	-12.146	-11.919	-9.9908	-14.92	-11.711	-11.567	-12.399	-10.991	-15.272	-11.515	-14.428	-12.341	-14.112	-12.875	-13.641	-14.402	-13.32	-12.533	-10.218	-14.964	-12.558	-14.751	-12.393	-8.8913	-12.436	-11.898	-14.554	-11.478	-13.872	-13.244	-14.825	-16.761	-11.724	-13.517	-9.595	-13.09	-12.883	-10.477	-11.326	-13.117	-13.745	-10.705	-11.812	-15.11	-13.086
-6.3895	-4.4471	-5.1506	-2.483	-5.8948	-4.5099	-4.6875	-7.1185	-3.1409	-6.0021	-2.9495	-4.0981	-7.063	-5.97	-7.5993	-5.2586	-2.6693	-6.6301	-5.4052	-0.29515	-6.2484	-3.5018	-6.7499	-6.0908	-3.506	-2.6134	-5.1095	-2.7282	-2.4456	-5.4492	-6.899	-5.4053	-6.1696	-2.7857	-6.0559	-3.0933	-3.4025	-5.1632	-4.4702	-6.0531	-3.9314	-4.9829	-1.2368	-4.8813	-4.6979	-4.3562	-4.7806	-4.0035	-8.8636	-4.5534
-2.5328	-5.6279	0.0051982	-1.4412	-3.8965	-1.5514	0.044981	-4.0866	-0.13872	-4.5918	1.1424	-2.8762	-2.3515	-0.18745	-0.42843	-3.3435	-1.7445	1.2178	-3.7814	-0.66133	-0.18757	-1.4247	3.6105	-2.8067	-2.9725	-0.60011	-0.97419	-2.879	-5.1664	0.75816	-0.1988	-2.1887	-1.8382	-1.241	-0.78	-2.1197	1.8535	-2.9644	-3.8804	0.48946	-0.47088	-3.7769	-2.7044	-3.0797	1.4465	-1.6242	-1.4547	-0.6562	0.040772	-4.2038
-4.4078	-3.9911	-5.3373	-4.2721	-0.15828	-3.9316	-1.9441	-2.6157	-1.0806	-3.146	-0.55987	-5.0161	-2.5882	-5.9346	-3.6904	-8.7695	-4.0447	-5.1583	-6.4393	-4.6378	-5.3949	-3.8933	-4.5577	-4.0804	-9.4227	-3.9067	-3.0628	-5.4343	-4.2835	-5.5963	-3.5923	-7.25	-5.1333	-1.7801	-3.9302	-3.1712	-4.8649	-5.1715	-3.7116	-3.8483	-9.1254	-1.8039	-5.6186	-5.5667	-3.2812	-1.9964	-2.6148	-6.3124	-5.1187	-2.2327
-11.418	-12.3	-7.9231	-13.289	-11.307	-13.149	-10.769	-11.633	-10.15	-12.628	-12.223	-9.673	-15.274	-13.358	-11.126	-8.4045	-10.87	-10.229	-9.7388	-11.463	-11.097	-14.195	-9.9003	-9.0592	-11.347	-9.4005	-10.387	-10.92	-12.555	-11.091	-13.042	-10.084	-11.135	-12.679	-13.731	-11.453	-10.344	-11.579	-13.05	-12.453	-9.7485	-12.148	-8.332	-13.885	-8.0111	-10.363	-12.14	-10.522	-9.1545	-10.514
1.2344	4.7235	1.9825	2.5624	1.4128	-0.21745	2.043	0.43927	-0.49211	4.6527	-1.4157	-0.29634	-0.24385	1.506	2.2872	3.2067	-0.056058	2.2417	-0.0091112	1.0969	1.6005	0.18503	0.81987	2.9174	-0.34348	2.1501	0.30986	2.495	3.141	3.8063	1.926	1.6101	2.3068	0.53595	2.7234	-1.0465	0.09499	-0.85625	0.45743	0.41994	0.083353	-0.044654	1.9751	2.9885	-0.4339	2.0235	-0.40207	2.2634	1.874	1.8197
-13.412	-12.729	-16.13	-15.025	-11.492	-10.427	-14.034	-10.278	-12.609	-12.714	-14.633	-9.6824	-9.4725	-12.888	-13.188	-12.769	-14.149	-12.893	-10.791	-10.106	-13.184	-11.066	-9.8078	-13.239	-11.051	-16.146	-11.968	-16.418	-13.073	-11.632	-14.373	-11.935	-14.386	-12.689	-13.783	-16.226	-11.764	-15.424	-13.76	-13.65	-13.585	-16.097	-12.865	-12.84	-13.582	-14.844	-14.892	-12.874	-17.188	-14.122
-3.3119	-7.612	-6.2378	-5.8881	-1.3857	-2.548	-1.6655	-6.161	-6.3999	-5.3755	-6.1324	-4.2577	-7.1754	-2.6123	-6.0016	-3.5942	-4.4448	-4.2787	-2.4595	-6.5423	-3.0112	-4.3682	-9.6869	-5.0055	-6.3523	-4.0404	-5.1009	-3.3925	-6.5904	-4.3277	-8.9077	-3.5319	-4.8919	0.42002	-4.8667	-4.5786	-4.3553	-4.9641	-6.7792	-5.3291	-2.6753	-4.6852	-4.7597	-3.3597	-5.706	-6.4824	-2.441	-4.4188	-2.2459	-7.3901
-11.596	-11.923	-9.6294	-11.101	-11.591	-10.598	-9.4243	-9.5664	-9.5812	-13.159	-8.9184	-10.132	-10.045	-8.3381	-10.352	-10.237	-8.9599	-8.2371	-12.604	-13.755	-8.8435	-6.212	-9.3756	-8.7864	-11.084	-12.091	-12.506	-10.565	-11.848	-12.459	-8.8287	-9.7612	-10.472	-11.208	-13.564	-13.986	-9.2096	-12.695	-9.9653	-13.387	-13.84	-9.0193	-12.089	-11.157	-13.736	-8.3486	-10.613	-11.654	-9.9675	-9.6207
-15.407	-14.111	-16.457	-16.055	-14.358	-12.347	-15.404	-15.403	-15.716	-15.398	-15.683	-14.072	-13.698	-10.734	-14.596	-12.534	-12.374	-14.332	-13.26	-14.856	-11.522	-15.331	-15.879	-13.388	-12.256	-13.442	-13.009	-17.763	-14.434	-16.871	-15.504	-15.677	-12.066	-16.923	-12.465	-16.106	-12.037	-10.262	-16.296	-16.081	-13.265	-15.292	-14.826	-14.319	-11.817	-16.096	-12.528	-18.775	-14.482	-12.674
-3.57	-3.5597	-0.87968	-4.2386	-3.9782	-1.6254	-3.3615	-3.0586	-6.6348	-1.2834	-4.0678	-1.8985	-5.6652	-5.661	-0.050496	0.25451	-4.0891	-3.9015	-3.2048	1.3823	-3.6732	-3.3695	-1.1073	-2.3307	-3.9414	-1.6746	-3.3396	1.2165	-5.3987	-3.9133	-0.33408	-2.4254	3.4911	-3.64	-3.1137	-3.4048	-5.6346	-2.8848	-1.1531	-5.7901	-1.5641	-3.3176	1.1282	-0.74046	-2.3414	-3.2945	-1.749	-3.229	-2.7949	-2.2918
4.0189	0.19235	5.1931	4.0771	2.0442	2.4893	6.4268	3.4841	4.0388	4.6916	3.8419	3.4444	9.2083	3.9074	4.0771	5.2005	4.364	3.8871	5.2629	1.8834	4.9506	4.4484	2.5086	7.3973	5.2812	4.044	3.4864	1.9501	6.0155	3.949	2.9758	1.8931	4.3649	6.0781	3.7362	7.2385	4.4726	4.4141	5.4533	3.9608	5.9125	6.5825	5.3042	8.0341	7.1345	4.0945	3.7015	2.9766	2.5866	5.1178
-6.63	-0.15125	-3.8403	-3.0688	-1.9252	-2.644	-4.6043	-4.0944	-1.8678	-4.1629	-4.8723	-2.5474	-2.9972	-0.89028	-0.063446	-5.53	-4.9159	-4.8868	-0.34435	-2.4681	-2.0552	-5.8373	0.74422	-4.8668	-1.8276	-2.1985	-2.5921	-0.58095	-1.6162	-1.2643	-2.9629	-5.5259	-4.027	-3.8439	-2.9495	-2.0905	-6.0113	-2.8707	-1.6183	0.17981	-2.4801	-0.20725	-2.6889	-2.6371	-1.9323	-3.4091	-3.7924	-2.1167	-2.7855	-2.5321
5.3311	5.5471	2.3198	2.9111	1.6138	2.8917	4.7068	5.6241	0.025989	2.1699	-0.39116	3.0864	3.5112	2.6656	-0.044548	2.2612	2.053	1.468	2.7807	1.3381	2.4252	3.8091	2.7029	3.2258	1.2406	4.9631	1.8394	0.81905	2.4109	2.8747	-0.72365	0.94494	-0.43854	4.0421	0.62499	2.1005	1.5501	1.3676	2.2049	-0.20504	4.5229	1.5262	2.3439	2.5409	3.2045	4.0935	1.1175	5.5363	5.3228	3.7293
-4.6583	-0.22515	-6.9903	-4.4655	-1.3601	-5.1189	-6.3464	-3.4332	-2.9398	-3.5223	-1.4886	0.28638	-3.6136	-0.6153	-4.0363	-4.5047	-3.4726	-0.41053	-3.7344	-2.3469	-0.97518	-2.085	-4.03	-3.9123	-6.7191	-4.8017	-1.0485	-3.0468	-2.0219	-4.4199	-2.6816	-2.3971	-4.075	-2.9479	-3.2301	-2.2024	-9.4442	-4.9919	-2.4868	-1.1473	-7.9391	-3.6135	-6.0388	-3.2875	-5.1807	-4.5313	-5.3481	-3.7402	-5.5198	-1.462
-0.47809	0.15515	-1.7588	-0.74252	1.2709	1.8424	1.3151	-1.3636	-2.4462	-1.8397	-4.4261	-3.3109	-0.43839	-2.3742	-5.5671	-1.2497	-6.5115	-2.8451	-0.063555	-2.6699	-0.51146	-1.9463	-3.5585	-2.9279	-1.1958	-2.6473	-2.3489	-2.6022	-1.7703	-5.0637	-0.50525	-3.6021	-2.3536	-4.4471	-3.7875	-1.5657	-0.79577	-2.9408	-5.0455	-0.69435	-0.44697	3.0198	-2.5184	-2.2405	-0.42548	1.5264	2.3249	-2.218	-3.5155	-3.0365
-14.534	-10.268	-16.071	-13.374	-14.645	-14.395	-15.462	-15.613	-11.631	-18.414	-14.157	-14.211	-13.42	-18.195	-14.251	-14.907	-14.511	-15.164	-15.792	-13.159	-13.702	-16.571	-15.177	-12.194	-18.567	-15.05	-12.462	-14.897	-17.59	-15.31	-15.159	-12.443	-15.621	-16.771	-14.587	-15.333	-13.856	-11.937	-11.953	-15.182	-14.552	-12.122	-16.15	-18.539	-14.295	-14.411	-14.912	-13.555	-17.48	-14.789
5.996	9.9817	7.707	10.431	4.1738	9.7534	6.587	9.0072	6.9061	8.9773	7.1229	8.1243	8.615	8.0469	7.9297	8.2781	10.386	6.6126	7.5474	9.6369	7.5472	8.4981	7.3433	7.7288	9.5001	9.7408	8.4703	9.8159	7.1296	9.161	6.8329	9.4427	7.0783	8.8985	5.404	6.7423	7.0938	8.3293	9.6143	8.9495	8.0628	7.8828	7.4006	8.3766	6.2284	9.7441	7.2424	9.0673	8.6137	4.175
-14.252	-12.742	-16.026	-14.113	-14.612	-15.904	-18.586	-15.165	-16.865	-12.206	-13.804	-16.039	-15.999	-9.8316	-15.116	-15.712	-12.22	-16.694	-15.401	-12.763	-16.367	-16.608	-12.575	-12.441	-13.445	-14.042	-15.752	-15.375	-13.817	-13.681	-14.683	-16.713	-15.141	-15.493	-13.687	-13.703	-14.1	-13.18	-16.769	-12.505	-11.519	-14.192	-11.544	-15.299	-11.957	-15.156	-15.323	-14.469	-16.141	-15.314
0.43609	-1.7333	-0.87825	-1.1543	-3.0348	-4.167	-0.5459	0.34946	-0.41249	-1.9771	-0.26808	-0.67014	0.56137	-1.7405	0.53815	-1.759	1.7579	-0.6207	4.0847	-0.71269	-0.42927	-1.9689	-1.5815	-2.7589	-0.82871	-2.8288	-3.0946	-1.1584	-1.0693	-1.5525	2.6019	-1.7191	1.3219	-0.64804	-2.4948	0.17919	-0.25124	-2.2612	0.73418	-2.9974	0.83181	-2.1893	-1.6001	-1.9245	-1.0184	-2.5265	-1.745	-0.78875	1.7066	-0.85699
-19.691	-24.694	-21.353	-20.082	-24.111	-23.305	-20.083	-23.889	-20.096	-24.495	-22.684	-20.277	-21.107	-23.707	-23.076	-21.346	-23.513	-22.101	-20.117	-23.043	-21.573	-21.49	-20.809	-22.159	-22.624	-20.97	-22.448	-19.914	-21.76	-21.247	-20.8	-20.033	-20.204	-22.25	-23.408	-22.258	-24.861	-21.574	-21.594	-21.328	-20.008	-22.491	-21.618	-23.55	-21.691	-21.431	-23.551	-23.162	-22.723	-22.625
-4.5728	-5.4348	-3.9302	-3.1484	-4.4377	3.2129	0.98263	-0.84472	-1.8891	0.51662	-4.9067	2.6597	-2.1932	-0.5468	-2.5981	1.8553	-0.69948	-2.5879	-2.2093	-3.9416	-1.7566	-0.7841	1.1111	-3.797	-0.13576	0.58439	-0.80882	-3.2337	-3.9048	2.9752	-3.9884	-0.3345	-1.8062	-0.31227	-1.873	3.011	1.5867	-0.89692	-3.3625	-0.69304	-0.84074	-1.9774	0.8402	-3.6483	-2.3606	-1.9818	-4.3782	-2.2719	2.4124	-4.2606
-9.7031	-14.002	-12.545	-13.12	-14.877	-14.259	-14.971	-12.038	-13.848	-14.007	-10.318	-12.022	-11.658	-11.147	-12.403	-15.01	-13.215	-12.418	-8.2649	-10.367	-11.377	-11.689	-13.743	-12.391	-10.715	-12.193	-14.08	-9.9882	-12.438	-11.893	-14.566	-9.9162	-14.154	-11	-13.858	-14.994	-12.296	-13.637	-15.487	-15.208	-11.665	-15.217	-17.287	-13.777	-12.334	-14.263	-11.294	-11.938	-12.026	-14.688
-0.87279	1.7335	-2.0894	-3.2179	-1.5808	-1.3028	-1.0996	-1.7193	0.59652	0.83346	-3.7643	0.33992	-3.2817	-1.3739	-2.6574	-5.0299	0.37366	0.2485	-2.7107	-0.45871	-3.0252	-1.2544	0.74644	-0.90661	-3.1729	-1.9249	1.7364	-0.27583	-1.3046	-3.5128	-1.2591	-0.48839	-1.9444	-1.0675	0.14779	0.65336	-1.5988	-2.2184	0.60174	-2.2978	1.2791	-0.03967	-0.12651	-1.5384	-1.8388	-0.10455	0.92077	-2.9961	-2.0952	0.045887
2.4779	-1.9933	-0.30634	0.89169	2.2218	-5.5105	-2.277	-1.116	-1.4907	2.0938	-2.4969	-2.0323	-1.7765	-2.6922	-4.558	-0.10014	-2.9032	0.20501	-2.3552	-2.8241	-1.8816	1.9259	-1.5556	-0.010703	0.0036217	-3.8102	-3.0141	-3.225	-1.3563	-2.2971	-0.39651	-0.79414	0.66154	-5.0659	-1.0598	-0.86418	-0.009709	1.5666	-2.6285	-0.88687	-1.7202	-1.2954	-0.49883	-2.8679	0.80993	-1.2622	-0.99638	-0.11138	0.56234	-1.0215
-2.5347	2.9493	-2.2434	-5.5232	-0.62495	-4.2868	-3.1779	-2.1363	-2.5114	-0.63517	-5.1022	0.078923	-3.8531	-0.3978	-1.2957	-0.76678	-3.3147	-1.2834	-1.7954	-5.7453	-2.3548	-3.0428	-0.45203	-0.68253	-0.84057	-4.8298	-1.8034	-1.0713	-2.5766	-1.5501	-2.2563	-0.42582	0.24236	-0.99594	-3.3952	-1.7534	-1.7351	-1.9389	-3.4413	-2.2888	-4.0328	-2.5094	-0.048497	-4.2006	-0.80952	-4.0573	-2.4948	-0.31235	-2.2758	-5.1346
0.87634	6.1848	4.3617	1.2265	5.4471	-1.4816	2.3091	1.8933	6.2133	5.7304	0.13789	1.1263	4.018	2.5712	1.3165	3.321	1.9102	1.5306	8.7654	1.0676	3.6899	6.9106	5.0385	-0.51466	2.7738	2.7472	5.7874	4.2426	5.2314	-0.73261	3.9112	2.3318	4.1617	2.331	3.6927	5.195	3.695	3.3386	3.8113	3.0956	3.523	2.9673	0.25837	4.048	5.6298	4.6548	1.8874	1.4526	3.6994	1.3328
-0.10435	-1.7735	-0.96745	-1.669	-2.5954	0.79431	-0.51347	-2.7782	0.047998	1.9978	1.7429	2.861	0.60365	0.22701	-0.62994	1.2464	1.2558	-0.52425	-2.3345	-1.1967	0.07515	-0.81388	-2.6486	-4.091	-0.57038	0.14248	0.96994	-0.10127	-0.25328	0.56498	0.3862	1.5581	1.5217	-2.1341	1.0503	1.1123	-2.6109	-2.9238	-0.5994	-2.7463	0.99315	-0.68715	1.2168	-1.7351	0.70308	-1.2451	2.7677	-0.58199	0.41644	0.84496
-3.0062	-3.2886	-1.622	-0.10703	-1.491	-5.7769	-5.4144	-5.3116	-4.2512	-4.8443	-5.303	-2.9665	-2.7907	0.3836	-7.2225	-2.751	-3.5719	-1.7501	-3.129	-3.3924	-5.5063	-2.2279	-6.4244	-4.7795	-0.52242	-0.64499	-4.1916	-0.95998	-4.86	-6.2934	-7.9376	-6.6646	-3.2353	-4.7118	-5.6416	-7.0885	-3.68	-4.1505	-3.9594	-1.4129	-3.4871	-4.7961	-4.1965	-3.8247	-2.4266	-4.5439	-0.16539	-3.2089	-2.3628	-1.1276
-20.618	-20.179	-22.745	-22.99	-20.313	-25.23	-19.085	-21.141	-24.038	-21.626	-21.884	-24.651	-25.061	-24.728	-23.38	-24.391	-23.427	-21.586	-26.405	-22.74	-23.381	-21.17	-21.047	-21.983	-23.992	-24.126	-21.854	-23.313	-24.107	-21.363	-21.599	-21.594	-21.382	-20.388	-19.805	-24.529	-21.733	-21.921	-26.217	-22.969	-21.453	-22.532	-22.006	-25.896	-22.903	-20.625	-24.474	-22.367	-20.441	-22.916
-7.8583	-7.1741	-8.8889	-10.28	-10.21	-11.03	-6.4543	-11.743	-8.5867	-8.7748	-9.9493	-8.5275	-10.101	-12.079	-7.8273	-9.0625	-10.335	-10.358	-10.72	-10.469	-7.325	-9.2445	-7.7596	-10.963	-10.721	-10.633	-12.079	-11.13	-7.6172	-8.4929	-9.0967	-8.2549	-10.149	-10.001	-10.283	-11.527	-10.191	-6.6532	-7.9067	-10.177	-11.565	-10.962	-7.0792	-12.191	-6.6733	-8.0772	-12.166	-11.822	-10.209	-12.012
-4.6293	-3.399	-5.1867	-7.5153	-7.1897	-6.202	-4.8105	-8.9454	-4.3696	-6.4791	-5.1218	-3.3813	-6.7854	-3.7689	-6.9178	-7.5702	-9.6688	-7.0295	-5.5215	-6.7025	-4.7686	-2.7786	-6.8593	-4.1378	-5.2313	-5.1974	-9.1536	-8.5884	-5.58	-6.9345	-7.0919	-4.213	-5.1715	-8.3036	-6.3299	-7.1917	-8.3312	-5.0412	-7.0528	-7.1357	-4.9301	-7.0744	-7.0503	-7.0318	-5.0355	-5.6672	-5.2717	-5.8819	-4.8631	-6.2722
-9.0301	-9.8391	-8.9582	-8.6187	-11.315	-9.9985	-9.9338	-10.026	-7.0283	-7.0868	-11.104	-6.5437	-7.5673	-12.649	-9.9423	-8.1732	-10.029	-10.562	-11.35	-9.0732	-9.1501	-7.8612	-7.9422	-6.8657	-5.8968	-10.873	-7.4937	-10.832	-9.3541	-10.932	-5.2245	-6.6688	-12.493	-11.327	-9.2323	-8.7231	-9.4815	-9.2534	-9.6263	-7.3304	-11.274	-11.547	-11.017	-7.6756	-8.3881	-5.3915	-8.5475	-10.913	-9.7325	-6.7361
-2.8581	-3.5004	-4.3338	-4.2308	-0.67184	-3.3878	-1.7984	-0.27199	-3.0177	-2.5947	1.3622	-3.1481	-0.10985	-3.9494	-1.3638	-3.8151	-1.2643	-2.3271	-5.5343	-2.176	-4.245	0.39688	-1.1721	-3.122	-3.8654	-2.4472	-1.942	-0.40049	-2.5097	-1.1399	-2.4992	-2.8025	-1.1407	-3.4974	-6.0134	-2.7146	-1.7575	-1.1918	-2.812	-0.4421	-2.8619	-1.6449	-1.9626	-3.2456	-4.4724	-2.1017	-3.1117	-2.7361	-4.0782	-1.1229
0.49341	1.1451	1.9075	-0.34749	0.96815	3.5213	2.7451	2.8988	1.3247	2.3995	0.45921	0.081798	3.901	2.553	-0.1872	-0.16511	0.82558	2.6019	-0.23115	-2.0696	-0.40577	-1.1943	-0.10151	0.024584	3.8615	5.2948	0.34907	1.856	-2.743	-0.22424	1.8051	-0.67375	4.4948	1.2357	0.50763	0.40727	0.39698	4.4469	-1.7923	0.80738	2.7563	-0.59651	4.4309	0.20981	1.5016	1.9911	3.3226	2.6609	5.82	2.2685
-1.2901	-1.1982	-0.41065	-0.61943	0.080528	0.94634	-0.86258	2.062	-1.3459	-0.98148	-1.0705	-2.0643	1.1828	-1.2695	-6.1303	-0.19251	1.8874	3.1994	2.8414	-1.7103	0.1025	1.6127	0.27002	0.66673	-2.1334	2.095	2.2479	-1.7599	0.024981	0.46241	0.022351	-0.70284	-2.3524	-1.8738	-0.80503	-1.7276	0.39425	0.078033	-5.3105	-2.0795	0.77704	-3.1639	1.1833	2.028	2.9908	-1.8719	-2.6068	-0.65751	-2.5987	0.040684
0.72948	-2.6033	-0.43586	0.2107	2.8542	0.49311	1.3927	0.89332	0.85363	0.95593	-2.4644	-2.433	-0.75042	-1.5465	-0.47403	-1.0637	1.7282	0.59264	0.13092	1.7981	-4.0071	-0.14945	-2.0054	1.6416	1.1118	1.2876	-0.84808	3.7738	-0.91312	2.3656	2.2964	0.27144	-1.0234	2.0587	-0.90884	0.89178	-3.3441	0.24607	1.4311	-2.8984	-0.84946	-2.1887	1.0159	-0.53601	1.2569	-1.0585	-2.7484	2.0864	-0.6696	-2.3641
0.7762	-3.2493	-2.6627	-0.85939	-2.3016	-6.2367	-4.5997	-4.1306	0.60565	-6.051	-4.1223	-3.7592	-2.751	-3.3276	-4.1591	-2.3864	-1.7447	-7.6531	-2.9771	-6.3931	-5.1773	-1.1013	-4.28	-2.5798	-4.3337	-3.8374	-3.2805	-0.37766	-2.097	-4.6943	-0.8023	-1.585	-1.2732	-3.5367	-3.0795	-3.2711	-2.8655	-2.1789	-3.41	-3.8304	-3.2699	-3.5591	-3.569	-4.2549	-2.1866	1.0781	-0.52209	-2.3486	-5.903	-1.1179
-6.99	-6.1257	-2.2092	-4.1312	-4.1835	-1.7907	-4.6429	-5.8004	-3.069	-6.4636	-5.2863	-2.8948	-6.2218	-5.8254	-3.9688	-4.0805	-4.7308	-0.76747	-5.6334	-4.3798	-3.7452	-5.1962	-4.3126	-5.675	-3.3827	-2.1387	-5.3612	-3.7888	-2.7767	-4.165	-5.3143	-2.643	-4.6456	-2.9532	-1.7926	-1.3866	-6.5747	-3.6706	-5.7294	-0.74012	-4.9978	-4.6316	-0.846	-1.2167	-2.6879	-5.9046	-4.6505	-4.1173	-3.9436	-2.6642
-8.7083	-11.962	-12.892	-12.062	-11.567	-14.305	-14.153	-12.347	-13.051	-8.328	-12.088	-8.8295	-12.829	-13.521	-10.575	-12.861	-13.378	-14.349	-14.696	-12.189	-12.053	-12.699	-14.383	-12.766	-12.137	-11.627	-13.881	-9.2189	-11.401	-10.735	-9.8863	-9.0106	-9.7343	-14.284	-11.387	-9.6477	-12.94	-9.6768	-11.82	-13.045	-14.502	-11.283	-14.782	-14.395	-12.988	-12.804	-10.875	-12.883	-10.517	-11.071
6.9098	10.252	8.6607	9.1486	6.5847	7.8807	9.6183	6.2446	5.9213	7.2406	7.2751	8.0896	6.8579	11.193	8.737	8.6838	8.1191	8.0427	8.7563	10.749	8.8688	7.6481	8.2256	5.5291	7.6572	7.255	8.0729	8.3675	6.8696	8.6489	8.1273	7.0519	6.3836	7.2404	6.0199	9.4661	8.9799	6.5099	6.5661	10.146	9.0903	7.6192	7.9726	7.1388	6.0822	10.669	6.627	7.9339	9.6119	8.3098
-11.706	-10.994	-13.082	-13.829	-12.683	-13.474	-12.807	-12.575	-13.159	-12.846	-10.565	-13.159	-13.171	-14.534	-10.196	-12.674	-12.935	-12.152	-14.395	-15.004	-13.502	-13.945	-10.195	-14.194	-10.555	-15.289	-10.68	-14.257	-14.908	-10.618	-12.776	-9.6341	-12.57	-12.18	-11.001	-17.612	-10.421	-9.1533	-11.698	-13.951	-14.366	-12.768	-11.754	-12.535	-9.5676	-13.576	-14.225	-14.837	-13.158	-12.812
-3.9235	-3.7714	-5.9166	-5.6411	-3.2882	-0.90595	-3.4996	-1.823	-3.3092	-7.8622	-6.9257	-4.3459	-3.8062	-4.525	-6.0906	-5.3482	-4.4097	-4.5612	-2.8592	-7.8851	-5.6604	-2.1963	-2.9655	-3.6795	-3.6058	-3.1992	-5.2706	-4.1388	-0.08811	-2.8445	-4.3524	-3.35	-5.163	-3.3344	-2.4681	-4.154	-3.4784	-5.4351	-6.0596	-4.0098	-1.7126	-5.8349	-0.86225	-2.7803	-5.3364	-2.814	-3.9713	-1.8391	-6.2393	-5.7716
-6.5033	-7.1276	-7.5942	-5.8698	-4.9533	-5.3105	-6.0111	-8.399	-8.6403	-6.0343	-4.167	-5.8434	-3.4155	-6.6452	-4.8955	-6.1511	-5.0682	-1.1076	-9.493	-6.5476	-4.4165	-5.2916	-9.2642	-5.433	-5.5128	-1.0778	-7.927	-4.9912	-8.2724	-7.6285	-2.8136	-3.0728	-5.8117	-6.2677	-4.9208	-9.094	-3.9079	-6.7081	-6.5184	-7.265	-2.4532	-6.3416	-4.8441	-6.3748	-7.4594	-5.7724	-3.5	-8.6534	-6.6573	-5.2725
-7.5454	-6.0622	-8.1573	-9.2299	-10.2	-8.6913	-11.421	-9.7182	-8.5016	-10.79	-11.798	-7.6237	-10.605	-9.931	-9.6241	-8.1582	-8.4256	-8.506	-13.433	-7.1247	-8.0002	-8.9074	-11.455	-8.5662	-10.114	-9.8186	-7.3913	-7.3859	-8.6411	-10.745	-7.7491	-10.148	-7.922	-8.3138	-10.192	-8.0964	-13.003	-9.4992	-9.5103	-10.281	-10.443	-10.327	-12.268	-11.313	-6.2545	-7.1168	-8.2364	-8.1046	-11.287	-7.8604
-0.061396	-7.071	-6.3857	-3.6811	-3.6028	-2.1101	-6.4016	-6.4451	-3.8967	-2.0157	-6.2445	-6.5358	-6.6911	-2.4956	-1.7281	-4.1128	-0.1082	-3.1281	-8.6643	-2.2573	-6.0222	-2.238	-1.4987	-7.6025	-6.0012	-2.562	-4.6653	-4.9183	-3.7177	-5.063	-5.3927	-1.0728	-4.1088	-3.6403	-2.9458	-5.8798	-4.1276	-5.3867	-2.9159	-4.2404	-4.0595	-2.3449	-2.2704	-4.911	-5.2354	-5.0227	-4.4923	-2.1548	-3.1184	-4.2921
-12.345	-10.142	-6.6184	-7.6834	-12.281	-9.3673	-10.721	-9.9098	-6.8317	-8.6526	-7.0002	-11.452	-7.663	-5.7001	-9.2318	-6.2088	-9.8733	-12.916	-10.504	-7.0277	-9.3877	-8.9276	-8.5114	-8.3598	-10.347	-7.8772	-7.0933	-6.4603	-10.163	-8.5618	-6.8908	-7.5468	-8.2755	-9.2794	-9.0367	-10.088	-8.3458	-7.1931	-10.725	-7.6155	-9.1725	-8.3232	-8.4505	-9.3212	-7.2265	-7.5731	-10.202	-9.4674	-8.8398	-10.611
-5.4276	-1.2556	-4.3026	-4.6612	-4.9456	-3.4893	-5.4239	-5.7994	-4.9564	-7.4882	-1.1974	-1.7061	-5.4977	-3.9488	-5.2169	-2.1224	-4.8627	-3.2529	-3.5873	-4.5879	-3.9702	-3.1027	-0.24139	-4.3966	-3.1062	-0.88052	-7.0341	-7.2726	-2.9799	-2.6354	-8.852	-2.9631	-6.2814	-6.1601	-6.4426	-4.3016	-5.8827	-5.4755	-3.4283	-5.115	-1.0818	-8.1016	-6.5784	-8.5617	-1.5308	-4.5049	-5.2455	-5.5089	-5.3564	-2.6909
-3.4965	-5.1965	-2.3435	-4.5835	-2.9555	-0.21173	-6.2644	-2.8617	-2.4493	-7.8557	-3.1984	-1.144	-4.2051	-4.658	-2.8497	-5.9868	-2.5247	-5.5516	-5.3838	-5.4696	-2.0968	-2.2606	-4.0908	-3.5087	-3.3748	-3.2962	-4.7933	-5.6891	-1.6553	-6.0445	-4.0726	-3.6389	-2.5101	-3.4459	-4.2298	-4.407	-3.2826	-2.9413	-4.8043	-3.4179	-3.4257	-3.6402	-3.3029	-6.3395	-4.0909	-5.8444	-4.6636	-7.0398	-5.7194	-4.2795
-13.79	-11.203	-10.515	-14.113	-8.9739	-11.472	-9.6589	-12.292	-11.366	-12.432	-11.964	-13.875	-10.402	-11.063	-8.7609	-12.599	-12.62	-10.941	-8.9692	-12.046	-9.7956	-12.014	-12.181	-12.865	-10.847	-11.904	-13.4	-13.509	-13.256	-10.251	-11.862	-10.552	-8.6895	-10.554	-12.307	-12.138	-14.273	-11.074	-10.89	-10.916	-10.086	-11.052	-10.574	-10.638	-10.809	-13.457	-13.47	-12	-10.78	-12.487
12.397	6.9922	8.3793	12.887	7.0156	6.7291	9.2883	4.5094	7.5962	8.5294	9.6176	8.514	6.0919	4.922	5.1976	8.679	9.9387	9.7315	10.305	8.6353	7.6974	9.8658	7.8076	7.7084	9.3874	8.872	7.9976	8.0171	9.8871	9.4673	11.107	11.113	10.097	10.308	7.9179	6.9328	10.038	8.0883	9.4278	6.9855	5.5201	6.2721	7.4924	9.6376	7.8365	7.9654	7.8929	7.4131	8.6925	8.3174
5.5249	4.0814	6.8645	8.3937	7.4948	5.4232	5.5979	4.6488	6.1579	4.453	7.9998	9.6195	5.0715	6.2017	6.9646	4.639	6.4682	6.9293	8.4683	7.4635	8.8972	10.392	8.7086	5.4306	8.5406	6.8129	7.0085	5.1998	8.5325	7.5634	6.5689	6.2439	9.0435	4.5782	7.6422	9.2639	7.5767	9.2115	7.5089	8.7328	5.9606	8.32	8.5222	8.4519	5.1238	7.8135	6.4011	5.1293	6.2488	9.5898
8.9293	8.8307	9.6806	12.514	7.3456	7.4737	7.7285	9.8188	10.515	9.7388	10.466	11.793	10.241	8.8445	6.2974	8.7692	12.354	7.4242	10.541	11.757	7.0655	8.2809	9.501	6.3914	8.838	11.878	11.918	6.236	5.5615	10.169	11.479	10.632	9.4045	10.408	9.2536	10.347	11.765	8.0432	9.8875	10.151	12.295	12.802	8.9202	7.9093	5.7215	9.6815	9.5724	7.6277	10.584	8.2887
-3.1441	-3.4549	-5.6706	-6.3288	-6.7688	-3.8886	-4.3502	-1.8948	-1.9471	-4.3298	-7.3359	-6.552	-2.8178	-5.361	-4.5273	-7.6296	-5.6571	-4.1046	-4.6033	-3.8282	-4.6062	-7.542	-3.0088	-4.8712	-3.3021	-4.1864	-4.5354	-5.5574	-6.7356	-2.7626	-3.6807	-3.7055	-5.451	-5.0587	-6.4894	-3.324	-4.6998	-5.7214	-5.2592	-3.1559	-3.2859	-5.5909	-4.9579	-5.9839	-4.6829	-3.9463	-4.9165	-6.4068	-4.8475	-4.9922
-14.664	-12.278	-13.249	-12.985	-12.374	-12.159	-12.671	-8.8652	-9.5736	-12.371	-11.922	-11.752	-11.66	-12.787	-12.74	-12.044	-7.57	-12.31	-14.659	-11.655	-7.1687	-12.461	-11.751	-8.7536	-8.6591	-11.61	-8.2552	-11.086	-12.508	-12.789	-10.492	-11.417	-9.5947	-11.607	-8.4543	-7.815	-11.41	-10.923	-12.009	-14.577	-12.445	-10.936	-8.5962	-11.347	-11.802	-11.19	-12.181	-10.496	-12.786	-8.8097
0.45738	-0.91002	-2.0935	1.4958	1.5566	0.57126	-2.1498	-2.6875	-1.8859	2.4803	-4.3958	0.25443	1.8894	0.96535	2.4412	-0.07305	-0.9703	-2.8062	0.53901	-1.79	0.47994	-0.63732	-1.1582	-3.7401	0.54638	0.2028	-0.52315	0.39929	-1.882	0.54535	0.079599	-0.21986	1.1728	-0.6517	-1.5525	-0.60514	3.0038	0.010939	0.16432	-0.43526	-1.2227	-2.0267	0.30422	2.5071	-0.026403	-0.13496	-0.64119	-0.11775	3.4938	1.5819
-8.4288	-9.1904	-13.306	-9.4437	-11.414	-11.005	-11.566	-9.0322	-11.845	-9.1786	-12.321	-11.795	-8.4122	-11.789	-9.4921	-13.627	-13.435	-11.211	-11.117	-10.152	-11.53	-12.249	-8.9169	-10.598	-7.9046	-11.804	-11.847	-10.065	-11.853	-8.3603	-9.0275	-9.9121	-10.593	-10.941	-9.9726	-10.208	-13.044	-11.481	-12.343	-13.119	-9.5297	-11.667	-9.2434	-6.1606	-10.917	-10.723	-12.978	-12.8	-12.166	-8.7633
5.8101	7.1121	5.2369	4.8051	6.6506	7.1301	3.943	7.836	7.903	6.4144	5.5029	8.061	5.4698	8.3353	4.674	7.9485	4.3353	9.5881	7.4053	10.089	8.3789	7.7174	6.4586	7.6151	4.7213	6.4796	7.1081	4.3611	7.2486	8.3646	8.732	8.6338	9.4748	6.6212	4.9834	8.3351	7.4189	6.8895	6.9572	5.1359	6.6038	7.4529	6.7388	6.9743	8.1957	4.0401	3.1247	7.0294	6.9474	5.9084
-23.234	-20.682	-23.817	-22.903	-22.918	-19.641	-22.443	-23.074	-24.041	-24.889	-20.443	-22.077	-19.618	-23.435	-21.637	-19.334	-22.113	-21.402	-21.869	-21.358	-24.21	-23.157	-22.008	-24.282	-21.458	-19.914	-18.939	-23.568	-22.356	-19.793	-20.578	-17.773	-21.494	-21.649	-23.554	-22.363	-22.049	-19.584	-24.096	-22.794	-21.009	-18.553	-22.236	-23.404	-22.444	-24.152	-21.099	-24.809	-23.48	-22.635
-15.235	-14.53	-13.825	-12.148	-14.316	-11.102	-10.918	-8.8296	-12.696	-15.213	-9.5927	-13.065	-13.969	-11.378	-14.932	-13.248	-10.09	-14.463	-11.723	-14.084	-13.647	-12.529	-11.032	-8.9692	-12.862	-12.305	-11.437	-15.09	-12.382	-12.184	-13.8	-12.016	-12.861	-9.5268	-14.637	-11.257	-10.395	-11.47	-15.832	-12.864	-14.065	-16.723	-13.496	-11.788	-14.554	-15.207	-14.78	-12.643	-14.733	-14.154
-9.0429	-11.066	-13.599	-13.372	-13.211	-10.334	-14.371	-12.219	-12.895	-9.7577	-10.917	-10.13	-11.133	-11.783	-8.8542	-13.587	-12.523	-13.729	-10.432	-9.3745	-8.5589	-9.3655	-10.602	-10.596	-10.095	-9.0697	-11.673	-12.838	-11.793	-11.121	-10.251	-11.631	-11.376	-11.901	-11.161	-7.9425	-10.982	-8.8589	-12.097	-11.16	-11.417	-11.9	-12.702	-12.812	-14.357	-9.4493	-10.975	-11.985	-14.017	-8.8183
-20.722	-17.77	-19.538	-19.8	-17.644	-21.552	-21.546	-22.783	-20.018	-21.769	-20.734	-23.431	-19.776	-23.125	-19.188	-22.613	-17.897	-23.305	-19.865	-20.262	-22.271	-22.422	-20.898	-21.231	-19.705	-23.19	-24.506	-24.115	-19.634	-20.466	-23.796	-21.422	-22.476	-17.725	-18.981	-18.098	-21.902	-19.03	-23.991	-20.524	-19.617	-21.497	-18.655	-19.55	-23.614	-19.689	-20.144	-23.53	-21.672	-18.901
12.489	13.805	7.8244	6.4379	9.2847	10.602	10.012	10.884	9.2556	9.6461	6.7442	9.8304	10.401	8.5937	11.727	9.1628	10.013	9.1873	9.1847	9.0344	15.475	11.028	10.303	13.362	11.771	10.053	9.3001	7.203	8.8913	8.7715	10.393	10.189	8.7004	13.587	9.1767	9.2296	11.61	6.9631	12.126	10.04	11.061	12.618	9.5965	9.6166	14.532	12.812	10.258	8.2223	9.69	8.2802
-6.9228	-6.8993	-8.6841	-9.7469	-8.3801	-5.0142	-7.9825	-10.543	-10.897	-7.3431	-8.5094	-8.1206	-9.5563	-9.7838	-10.923	-6.5919	-9.9158	-6.4522	-12.063	-7.9342	-11.207	-7.2378	-10.404	-8.945	-8.263	-7.5807	-8.9612	-11.361	-11.727	-8.8085	-8.0258	-8.4412	-12.735	-12.308	-7.7855	-9.5577	-9.259	-8.7617	-5.8507	-8.7888	-9.0993	-11.611	-13.165	-9.1955	-7.0743	-9.4644	-7.0386	-9.1182	-8.1409	-12.037
-0.48767	-0.82025	1.2706	-1.1957	-3.9688	-1.842	-3.3078	-2.1395	0.87526	-0.36964	-5.4594	-0.45377	1.6885	-0.4089	-4.6015	-0.70241	-1.8764	0.0071956	-2.9626	-2.3786	-2.5133	0.051874	-2.587	-0.40644	0.012875	0.96285	-2.5766	-3.529	-3.3925	-4.2167	-1.6948	-3.0207	0.47842	1.4536	0.00764	0.53099	-4.1298	-1.4424	-4.7466	-4.6664	0.44624	-1.751	0.52833	-1.7687	-1.4947	-4.9404	-5.1695	-2.9355	-2.7848	-2.3769
8.9828	12.118	7.2352	9.8513	10.585	6.3433	8.6952	6.8771	9.5064	11.445	7.9019	6.1149	6.7649	9.6654	9.7676	8.8342	9.6447	10.104	7.8775	10.085	12.045	8.589	9.7917	12.272	10.696	10.376	11.046	9.2181	10.092	11.392	4.754	10.761	8.8402	10.683	11.671	12.233	10.249	10.889	5.8876	11.507	10.063	8.2751	7.9426	8.9861	7.3599	13.375	9.8521	8.4811	9.5639	9.3173
-6.6477	-7.7052	-7.6299	-9.7125	-9.5396	-10.316	-9.2365	-5.8698	-5.2471	-4.9087	-7.1479	-9.6097	-6.1109	-3.3802	-8.9469	-4.1579	-6.0115	-8.5254	-7.0963	-6.8626	-6.2122	-5.1564	-4.568	-8.2728	-3.0934	-7.7141	-5.7907	-4.7388	-4.3707	-8.4312	-6.4159	-9.3693	-5.226	-6.0958	-7.4528	-7.2449	-5.6552	-8.742	-7.6292	-3.4282	-10.148	-9.6222	-4.8582	-10.225	-6.6529	-8.4601	-7.2566	-5.9688	-8.3686	-5.3475
-11.012	-13.353	-12.179	-12.283	-11.69	-11.088	-10.508	-11.043	-11.047	-12.961	-10.852	-10.131	-12.819	-10.058	-10.247	-12.33	-14.141	-10.199	-11.113	-10.158	-13.246	-11.83	-14.818	-11.179	-12.717	-10.864	-12.586	-12.91	-8.0671	-9.5492	-13.142	-9.8068	-12.299	-10.067	-11.148	-8.0257	-11.093	-9.0552	-9.1118	-14.245	-12.6	-11.156	-12.454	-11.405	-10.402	-10.073	-10.711	-11.477	-11.475	-10.274
-0.61139	-0.39542	0.55458	1.8243	0.784	1.7317	-0.70058	0.76136	-0.12896	1.0551	6.7558	0.66255	-1.0762	0.63928	1.8608	-2.5672	4.4302	2.8044	1.6258	2.0352	-0.74447	1.9342	1.3318	0.022753	3.5578	1.6765	-0.042533	1.2293	-1.1484	4.7302	1.9951	1.9872	1.4517	-0.76281	3.2843	4.5974	2.6164	2.701	1.1222	0.95187	2.6872	1.6318	4.3063	3.786	0.56103	-0.61045	0.51347	1.6602	1.1201	2.8337
-2.6006	-3.923	-3.6409	-3.2336	-3.652	-0.39403	-2.696	-5.2841	-4.6494	-1.0542	-1.316	-5.4651	-3.5313	-3.9169	-2.3407	-5.0231	-1.4717	-5.1465	-3.6778	-4.9215	-1.3266	-1.9854	-5.4772	-5.1364	-3.349	-0.98766	-6.3266	-2.4255	-4.3644	-1.1344	-2.5095	-6.648	-3.1759	-3.8258	-4.4176	-2.4393	-4.3015	-3.8722	-4.8718	-3.7254	-2.4352	-2.7086	-3.045	-2.4509	-3.7034	-2.6739	-5.3329	-2.5066	-4.0634	-3.7728
-4.9324	-3.3589	-3.1382	-2.7729	-3.4831	-2.265	-3.9295	-2.6635	-3.2325	-3.58	-4.5402	-3.5657	-5.3745	-4.938	-4.241	-4.6495	-4.1834	-3.6408	-3.3582	-6.7036	-4.5191	-6.7035	-4.2739	-7.7414	-4.7307	-2.1327	-4.7747	-3.8435	-5.2627	-1.2366	-2.7405	-1.96	-4.8499	-3.0599	-5.7871	-1.8664	-4.9465	-4.8007	-3.296	-0.42511	-5.1791	-5.1361	-4.509	-3.8587	-3.5291	-6.0091	-2.2616	-4.6949	-5.6006	-4.4531
10.627	9.9569	11.359	11.013	7.3636	12.986	11.712	13.353	9.7924	9.6914	11.622	9.9731	8.4014	9.929	10.672	13.52	11.192	13.344	10.857	8.5219	11.905	12.463	8.9394	8.8128	12.456	10.976	8.5492	9.5148	11.97	8.4367	8.142	9.5292	7.8374	10.68	8.9468	11.001	11.596	7.4287	7.1658	7.2912	9.9839	8.8455	12.469	8.5012	7.345	9.4972	8.7866	8.757	7.9907	7.7323
7.9564	9.6321	13.372	9.8186	11.278	7.318	9.6162	10.249	10.29	12.016	6.567	9.5093	12.719	7.7566	9.5602	8.7049	9.0592	10.329	9.9545	7.1998	5.9458	5.8279	10.468	7.5874	13.356	11.505	11.597	9.6047	9.1593	8.0713	8.9744	8.4907	13.428	10.666	8.4796	10.92	8.1033	11.416	9.4863	10.103	8.0796	7.3168	8.4758	9.993	10	8.2832	8.8584	9.0375	10.068	8.9839
-10.747	-9.652	-7.8338	-7.5485	-12.179	-10.517	-11.183	-7.5504	-9.9432	-9.9262	-10.51	-9.4043	-8.0852	-10.072	-9.4246	-8.7152	-9.1507	-7.8078	-12.84	-7.8595	-10.431	-9.693	-9.4925	-10.375	-10.928	-10.72	-11.258	-10.831	-12.843	-9.7804	-9.369	-9.4455	-12.103	-12.37	-9.9506	-11.061	-8.7483	-12.181	-9.6523	-8.4385	-9.6208	-9.4905	-10.858	-12.775	-12.088	-11.031	-9.3451	-7.8333	-11.087	-8.9114
-3.8881	-4.556	-1.5607	-1.1516	-3.7187	-6.5197	-4.0121	-3.328	-5.7438	-4.2295	-4.0279	-3.2571	-2.631	-4.8615	-4.5097	-4.813	-0.58467	-3.0946	-4.291	-0.65539	-2.8059	-5.4365	-1.5954	-4.2153	-0.61327	-3.2187	-4.255	-0.67628	-3.4387	-3.2301	-3.0642	-3.196	-5.9316	-2.5512	0.56428	-3.7552	-2.9389	-4.3085	-4.4736	-4.1457	-2.6687	-3.144	-3.6472	-2.6527	-6.2709	-3.5337	-2.9673	-0.74248	-4.3007	-4.0351
-1.1737	-0.72543	1.6101	4.3182	0.87394	3.1704	0.95321	0.4536	1.7731	2.907	2.536	1.8351	-1.5977	2.8535	1.0333	0.82203	0.078697	0.14054	2.1262	4.476	2.4601	2.3226	-1.7456	-0.55212	2.3463	3.7999	-0.75527	-0.31018	2.6635	-0.36342	2.5874	0.36896	-0.32401	2.2441	2.0578	0.42484	-0.09244	-0.166	3.4839	1.0109	1.7292	5.8393	0.80347	2.4673	0.56239	-1.3335	2.7257	-0.17014	0.81743	3.5424
-13.618	-12.45	-11.142	-12.416	-14.004	-15.78	-13.708	-11.201	-15.562	-14.519	-16.097	-9.5575	-10.467	-12.522	-11.435	-14.05	-16.781	-11.534	-12.498	-11.687	-10.798	-11.121	-12.332	-12.091	-11.808	-11.516	-13.635	-11.892	-12.965	-12.79	-11.477	-11.348	-14.581	-13.775	-11.817	-10.328	-17.273	-12.719	-12.62	-13.638	-12.163	-11.904	-10.402	-12.611	-13.233	-11.627	-12.406	-12.029	-13.849	-12.749
-11.481	-10.991	-8.9998	-6.07	-11.859	-10.792	-11.879	-11.863	-11.649	-10.424	-9.8148	-9.3693	-11.908	-8.8826	-8.1188	-9.5487	-11.869	-10.28	-10.388	-10.625	-11.032	-10.67	-11.777	-9.6792	-8.5629	-9.0829	-10.415	-10.389	-10.787	-10.852	-9.1669	-10.851	-10.2	-10.304	-10.398	-9.8632	-10.824	-11.563	-9.0602	-7.2227	-6.6174	-10.896	-7.7174	-10.803	-8.7058	-11.111	-11.092	-11.883	-11.052	-9.9121
-4.5033	0.45501	0.25817	-1.3817	2.9414	-0.10913	-2.8905	-0.68331	-0.0090681	0.37898	-0.41943	-0.17622	0.80714	-2.1458	0.51777	-0.082596	0.50288	-1.2323	-3.3762	-0.87761	-1.2255	0.26077	-0.14777	-1.4399	-5.2165	1.2995	1.2035	-0.97075	-1.945	-1.583	1.4974	-0.95106	-1.9451	-0.61691	0.017102	-1.7836	-2.3144	-2.3975	-2.686	0.29847	0.18737	1.5446	2.6063	-1.1677	-1.2549	1.5808	-0.14009	-2.7988	-1.2011	-0.67173
-0.47815	-2.4474	-0.45085	-0.37517	-2.1386	1.1499	-0.35221	-2.0333	0.67258	-0.36935	-0.88495	0.18528	-1.0505	-0.87299	-2.8002	-2.4879	-1.8265	0.103	-1.4226	0.31681	0.0092282	-2.156	-2.2258	-3.2335	-2.34	-0.41373	-4.8797	2.0627	1.8981	-2.8063	-0.93899	-0.23215	-4.0916	-2.8711	-2.0877	-2.0686	0.9565	0.69192	-2.0633	-3.3223	-1.4342	-1.9792	-3.3538	-2.0694	-2.0181	-0.83371	-1.6677	-2.9284	-2.0632	-2.8061
8.6345	7.8953	9.4515	11.631	9.6691	12.069	9.8166	5.6597	7.646	7.2291	10.139	8.8304	8.1833	10.03	8.616	7.3253	7.2378	5.2446	7.7129	12.547	6.2183	9.2319	5.843	9.8519	6.7302	6.8393	7.5056	7.0194	8.7498	6.433	7.0995	11.799	5.9529	9.5684	8.6231	11.473	8.6316	5.8345	8.3535	8.267	9.5047	8.1924	9.8096	8.1134	8.0214	12.272	6.6224	8.6404	10.744	6.4466
-4.6679	-7.4605	-4.5273	-3.4149	-3.795	0.57396	-3.4089	-4.0717	-1.746	-3.1646	-4.7	-3.0415	-1.6138	-3.2486	-2.7331	-1.0741	-4.4918	-2.7618	-2.8345	-4.8528	-4.9565	-4.2434	-6.4397	-2.3322	-4.9841	-4.8583	-2.9861	-4.2877	-3.2669	-1.7684	-5.1214	-1.4001	-2.7609	-3.5238	-3.3004	-5.0043	1.0433	-3.5559	-4.704	-6.4096	-4.0794	-2.1369	-6.4819	-3.7869	-4.5853	-5.7934	-0.62377	-4.1915	-4.3904	-0.68756
-12.069	-10.239	-10.587	-12.47	-10.981	-11.138	-11.387	-12.585	-8.855	-9.8421	-8.5821	-11.831	-13.476	-9.1028	-12.317	-11.441	-12.852	-10.607	-11.057	-7.5647	-16.027	-13.69	-9.8627	-9.9747	-9.1771	-14.251	-10.572	-9.8614	-9.1509	-10.116	-8.8187	-11.132	-9.5217	-14.27	-8.5295	-8.5441	-10.067	-11.275	-9.1652	-9.0962	-9.0227	-13.001	-10.951	-12.059	-11.113	-10.338	-12.694	-10.877	-13.421	-11.472
-4.4104	-3.9132	-2.2337	-7.5643	-5.0265	-6.9754	-4.4203	-5.5666	-4.3663	-3.0405	-4.6858	-5.5262	-3.3799	-1.8633	-6.0938	-1.4473	-3.832	-1.0887	-4.0537	-3.8026	-4.9994	-6.5194	-5.2378	-7.1522	-6.6475	-4.7225	-8.5077	-4.989	-2.991	-5.9663	-5.5726	-5.7117	-2.79	-5.8628	-5.5417	-4.6746	-5.4648	-4.5429	-4.9278	-4.7125	-5.0574	-1.5811	-4.7903	-4.3622	-4.1973	-5.5872	-2.5575	-6.6063	-4.3212	-3.8253
-8.0946	-9.7597	-10.265	-8.1644	-11.613	-9.383	-9.4796	-12.237	-6.5275	-4.7685	-11.327	-12.124	-8.0329	-6.2203	-8.2015	-7.039	-6.3602	-10.26	-8.57	-9.4947	-9.7008	-9.1422	-11.508	-7.338	-9.9343	-6.7343	-10.281	-8.7361	-8.8445	-10.351	-10.031	-8.7252	-9.2365	-6.1341	-6.2543	-7.9969	-10.698	-6.8919	-12.304	-9.3268	-9.048	-6.5023	-9.3597	-11.351	-7.5387	-9.2825	-8.9972	-9.7863	-10.415	-9.1797
1.324	-0.91143	0.26689	3.5086	2.8315	1.268	0.87875	2.6996	-1.3222	4.9094	3.1185	1.9761	0.90333	0.42168	1.3366	3.6431	1.3012	-0.74396	3.017	6.0528	2.903	2.6566	2.1235	0.14158	1.1565	-1.2885	2.1963	1.9783	2.3152	2.0332	0.23692	1.5103	-0.13994	4.2204	1.6461	0.8944	1.4975	3.0167	1.8775	1.8242	0.10471	2.4318	3.0218	1.4727	2.4357	1.1487	2.4192	1.7575	0.88258	1.3025
-13.321	-13.142	-14.392	-13.025	-14.673	-12.24	-12.075	-11.59	-13.831	-15.313	-12.564	-13.087	-11.347	-12.542	-10.752	-13.228	-13.18	-12.005	-12.929	-11.409	-14.291	-13.252	-13.959	-12.253	-11.235	-12.182	-14.147	-12.036	-14.331	-10.229	-13.071	-9.6276	-14.329	-14.639	-11.921	-15.5	-13.328	-13.818	-12.437	-12.394	-13.857	-13.678	-12.085	-12.873	-12.336	-13.002	-14.208	-10.175	-10.888	-12.299
-2.5044	-4.9089	-1.5515	-4.7579	-2.9103	-5.2972	-3.4125	-3.746	-2.0467	-1.6853	-5.3952	-1.6329	-2.6579	-4.5566	-5.1242	-2.9669	-5.009	-4.3679	-4.1499	-4.4295	-4.8486	-2.321	-4.8824	-3.1659	-3.5363	-2.3188	-3.2553	-6.0065	-2.9637	-4.3016	-4.3761	-1.7605	-3.2032	-1.3378	-3.2492	-1.0777	-3.2373	-3.4999	-2.2467	-5.0777	-1.3168	-1.8815	-7.1622	-0.74072	-3.7288	-1.263	-2.2345	0.93216	-1.3361	-2.7234
-1.1129	1.1463	0.42183	2.2694	-1.6302	2.5714	1.4892	1.3447	2.3925	2.2215	0.82263	0.79987	2.118	3.8069	5.5505	-1.3302	2.3738	3.396	1.0747	-0.5293	0.61067	4.3389	-1.6164	0.57877	6.4799	1.092	2.5539	1.6824	4.7517	1.4096	4.5238	2.0686	1.6415	1.7503	1.3598	2.2861	0.72587	0.16747	-1.9491	2.8562	3.5859	-1.8477	1.3974	3.9393	0.90355	-1.2323	-0.37557	2.328	3.8287	2.8362
-2.1255	-2.2328	-3.2388	-1.2684	-0.72664	-2.2563	-1.1179	-1.7305	-2.4725	-0.42545	-4.7033	-2.013	-5.5131	-4.6766	-2.5142	-2.4197	-0.50337	-6.1003	-2.0786	-0.88529	2.8183	-2.2055	-1.2521	-2.7704	-3.3659	-5.3751	-0.49234	-0.54518	-1.8869	-4.0575	-0.80242	-0.70136	2.0169	-3.2937	-1.6492	-2.977	-1.0201	-2.9858	-3.3775	-0.98872	-1.3321	-3.5612	-1.2519	-0.51436	-1.0369	-2.6896	-2.4754	-4.36	-0.91191	-0.82132
-7.111	-7.9303	-4.9598	-3.7367	-7.286	-7.4568	-9.5541	-5.0801	-3.6104	-5.3229	-8.535	-5.3899	-5.4473	-9.2875	-1.9259	-6.5693	-8.8548	-3.3495	-8.6686	-6.125	-6.5543	-5.9567	-6.3794	-4.9562	-8.2246	-4.8536	-9.8746	-9.1085	-9.5971	-6.095	-6.0048	-6.2257	-9.0656	-7.3509	-5.2777	-4.0233	-8.8381	-6.7758	-9.9011	-7.7231	-8.0207	-7.8879	-5.675	-4.3711	-5.215	-9.4945	-3.8425	-8.2509	-6.2829	-7.5264
-5.4659	-5.4349	-4.6724	-6.6335	-9.1297	-3.6322	-3.3988	-4.0241	-7.8509	-5.5824	-4.6835	-5.9399	-3.5084	-8.1211	-5.7855	-5.8997	-5.6213	-4.1126	-6.3857	-7.0941	-6.0162	-7.5346	-5.8997	-6.3984	-3.4614	-3.7219	-3.0813	-7.206	-5.4173	-3.9251	-5.1109	-3.5084	-6.1359	-5.5855	-7.3929	-7.9664	-7.5839	-7.6992	-7.3224	-7.3022	-5.123	-4.5385	-3.2927	-5.8153	-4.6771	-6.4882	-3.8526	-7.4125	-2.7324	-6.1842
-12.695	-7.3612	-9.5622	-8.9291	-14.086	-11.661	-10.682	-7.1109	-10.469	-12.811	-9.7929	-9.9265	-7.5889	-7.4217	-8.8949	-10.945	-7.7805	-7.0108	-8.0715	-11.575	-12.019	-9.8221	-10.307	-11.031	-8.8105	-11.408	-10.626	-10.486	-11.23	-15.169	-14.44	-11.968	-12.638	-9.8504	-9.7038	-12.161	-8.3184	-9.7318	-11.802	-13.659	-10.169	-12.383	-12.571	-9.9022	-11.687	-12.153	-9.8187	-11.059	-9.9961	-8.5913
0.49286	0.42761	-0.50306	-2.0558	-4.1515	-1.606	-0.25212	-2.0267	-3.458	-0.90017	-3.7437	-3.1005	-6.0664	-2.7939	-2.8181	-2.3309	-0.33076	-0.98479	-1.6655	-2.2403	-1.2202	-5.7632	-2.4148	-4.8139	-3.0794	-3.3557	-1.7284	-1.2731	-4.5378	-0.74639	-1.4123	-3.3328	-4.6073	-1.5505	-4.2345	-4.9902	-3.2563	-4.3334	-2.9627	1.0165	-0.86714	-5.4542	-2.9618	-3.9974	-1.405	-4.4194	-2.8166	-3.8785	-4.113	-2.6508
-1.8813	-2.0516	-0.010075	2.2578	-2.3676	0.11932	-1.9965	-1.5798	1.1714	-3.9053	-3.0341	-3.2684	-2.1741	-3.2778	-2.56	-1.4774	-1.5842	0.39387	-0.44482	-1.1721	-3.0995	-0.63616	-0.72333	-2.5463	-1.8585	-0.20498	-2.5275	-0.2221	0.81287	1.2547	0.91992	-3.7402	-2.9081	-0.39685	-1.8158	-1.9107	-2.3005	-1.7652	-1.0336	-2.28	-0.72614	-0.4439	-2.7844	1.4846	-2.75	-1.2119	0.69742	-3.5321	-0.15394	0.0073837
-5.7271	-11.838	-10.252	-9.9248	-5.5569	-8.4103	-6.8801	-7.9012	-6.6248	-9.8392	-7.8868	-8.841	-9.3021	-5.5228	-8.1266	-7.6162	-11.894	-8.2111	-10.828	-8.4072	-9.3499	-8.2668	-11.039	-7.476	-8.5287	-10.665	-10.303	-10.488	-4.6701	-9.5978	-9.6653	-9.2836	-7.8987	-12.396	-9.9829	-6.7294	-8.6165	-10.858	-9.4867	-9.4697	-7.843	-9.5782	-7.1823	-6.7063	-8.5141	-11.202	-7.8185	-7.8022	-7.6661	-6.7499
-9.2279	-11.463	-16.025	-10.752	-15.821	-14.103	-10.809	-13.687	-13.788	-13.844	-10.507	-13.511	-10.107	-12.909	-15.915	-14.476	-13.147	-14.339	-12.456	-10.884	-10.964	-14.707	-14.096	-12.91	-14.201	-11.87	-13.607	-12.335	-16.679	-14.922	-13.402	-15.019	-11.56	-10.737	-10.908	-12.139	-16.323	-15.678	-13.083	-16.611	-11.869	-12.623	-14.685	-11.426	-11.615	-15.231	-14.197	-14.964	-15.142	-14.044
-11.618	-11.303	-12.99	-13.929	-14.121	-9.6215	-14.388	-12.352	-13.16	-16.667	-12.466	-12.108	-15.589	-14.232	-13.596	-13.42	-12.666	-15.982	-13.372	-14.883	-14.295	-12.274	-12.802	-16.697	-14.016	-14.039	-13.776	-15.773	-14.341	-15.605	-14.849	-16.108	-15.509	-14.602	-13.734	-15.999	-14.471	-14.606	-15.706	-11.624	-13.659	-14.145	-12.137	-14.037	-12.403	-13.801	-14.666	-12.476	-13.58	-11.902
6.4811	8.808	2.503	1.3317	4.6538	2.0357	4.7387	4.8393	3.4123	3.4211	3.4902	3.2275	4.1074	4.0023	7.4439	5.4921	6.4514	4.6355	2.4251	3.8943	6.6027	5.0883	5.847	1.8549	5.5542	7.3698	2.7038	4.8373	6.5665	2.6496	6.9516	4.4332	3.9442	4.0243	3.7232	5.8101	2.6601	4.156	10.055	4.6392	5.3159	2.3161	2.6107	6.4267	7.7475	6.2138	3.6547	4.0463	3.1522	6.583
-2.5242	-0.20347	-4.3704	-1.7518	-3.0009	-4.6916	-3.8885	-3.6125	-2.7641	-2.3749	-3.6637	-2.5519	-9.3167	-3.2044	-4.217	-0.76629	-3.8568	-3.6323	-0.76986	-1.821	-3.6072	-5.1357	-6.3322	-2.7741	-1.2111	-4.4292	-6.3847	-3.5059	-6.4398	-3.6172	-3.313	-3.6741	-4.6879	-4.5744	-2.2726	-2.4026	-0.39646	-2.8696	-2.2241	-2.475	-3.4536	-1.7023	-4.1708	-3.7719	-2.1718	-1.4145	-1.505	-2.3117	-2.0961	-5.4806
-11.311	-8.7844	-12.626	-7.3855	-8.6515	-7.7499	-7.1442	-9.1722	-8.3741	-6.7164	-12.159	-7.6535	-9.5777	-8.5864	-9.2509	-9.2144	-9.6769	-12.446	-10.206	-11.774	-9.4832	-11.069	-8.639	-8.9359	-9.0428	-8.3125	-8.9137	-8.9721	-8.8977	-5.9986	-7.4544	-9.8565	-12.576	-10.094	-10.504	-11.956	-6.7551	-9.011	-11.753	-9.8299	-10.027	-6.435	-11.493	-8.1655	-7.4456	-10.214	-8.721	-5.3891	-8.2927	-7.3719
-12.646	-13.664	-13.05	-15.305	-14.7	-14.709	-15.417	-12.904	-15.368	-17.029	-12.582	-14.11	-12.758	-16.668	-15.855	-15.13	-17.163	-15.27	-16.452	-16.675	-16.252	-14.06	-14.274	-13.365	-15.137	-13.963	-15.033	-17.012	-14.875	-15.506	-15.545	-13.962	-14.054	-15.507	-15.13	-16.186	-12.499	-13.601	-11.934	-15.278	-13.361	-17.296	-14.975	-14.497	-14.81	-12.815	-14.858	-16.66	-16.762	-14.333
-0.79764	0.21609	0.25953	-1.8522	-5.063	-0.23013	1.5728	-5.3084	-4.4408	-2.2199	-4.3012	0.56439	-1.9331	1.649	-1.6472	-3.1847	-1.9811	-2.0543	1.7881	-1.2877	-0.56161	-2.6935	-0.53097	-2.3161	-0.54036	-1.2151	-1.8685	-1.0084	-3.5651	-1.4425	2.4693	-0.683	-1.3952	-2.1079	-0.14404	-0.76631	-0.29248	-3.2128	-2.8891	2.369	0.29144	1.8831	-1.4729	-1.2004	-2.4461	0.84921	-2.1921	-1.0601	1.1987	-1.8982
-0.23097	-2.9054	-0.090847	-2.0393	-3.2281	-3.7561	2.91	1.482	-0.79876	0.30463	-1.8435	2.1722	-0.96069	-0.59156	0.2327	0.60668	-1.9838	2.0296	1.8878	-3.6066	2.2784	0.46259	-0.30691	1.3581	1.4844	2.4413	-3.8574	0.37432	-1.9185	-0.84486	-0.20354	-7.4409	0.26005	-2.5235	-1.4638	-0.61855	-0.18962	-4.4993	-1.5514	-2.4274	2.2677	0.50881	1.6284	1.4956	-1.0394	-2.0095	-0.055019	0.012886	-0.71776	-1.3775
-5.7157	-7.1174	-6.9775	-4.7586	-4.3477	-4.739	-4.5862	-7.9523	-5.8654	-8.3041	-5.3923	-8.1622	-4.0836	-4.045	-7.1196	-5.2331	-5.7383	-3.7216	-7.4711	-5.4611	-7.1376	-5.1539	-6.1993	-5.2688	-9.0598	-7.7812	-6.9424	-4.2522	-7.0834	-4.2081	-3.8301	-6.671	-6.1171	-7.8338	-4.786	-8.032	-6.1222	-8.5831	-5.6297	-6.6259	-6.6272	-8.096	-3.8122	-4.663	-5.2021	-6.6541	-4.6788	-6.0146	-7.7186	-4.1723
6.1211	2.5051	7.001	6.3529	7.3769	4.208	6.9278	5.9015	8.1138	4.9879	3.0954	5.9909	6.8366	5.5936	7.7566	6.989	5.0145	8.2471	8.6306	4.6567	3.772	4.8636	5.7696	4.0768	7.0033	3.1532	6.3103	1.0559	6.1005	5.0282	4.6777	6.4419	3.4193	4.9716	5.0304	6.4993	3.5278	3.6194	6.82	6.5214	5.0165	6.3196	7.56	2.0717	3.122	4.322	6.2733	3.8692	5.2509	6.6339
-0.92984	-2.7742	-3.4156	-1.7077	-5.055	-2.1117	-6.46	-4.3238	-2.2678	-4.2289	-3.1069	-7.0781	-2.715	-4.6284	-4.3312	-3.8015	-3.1479	-6.0197	-1.9476	-2.2029	-3.6704	-5.127	-5.3351	-5.8695	-1.635	-4.1529	-4.3772	-4.2884	-4.9576	-3.7909	-4.0343	-5.0845	-7.3484	-1.6098	-5.0469	-1.5695	-2.6974	-6.3072	-3.9526	-0.90189	-2.623	-5.3325	-3.1131	-1.8372	-5.8633	-4.2208	-3.4571	-3.4511	-0.56699	-5.3139
-9.1564	-11.701	-7.7215	-11.004	-7.8607	-9.5343	-8.9089	-7.5701	-10.605	-9.1723	-11.395	-9.9663	-9.3173	-8.3703	-10.944	-9.8909	-8.6796	-6.9727	-10.251	-10.272	-6.0043	-8.9829	-9.6926	-10.83	-9.7848	-7.7877	-9.0284	-9.3194	-11.277	-9.8344	-12.433	-8.3946	-9.4766	-11.862	-8.1115	-10.019	-12.305	-10.374	-3.5055	-7.5112	-9.3905	-8.0704	-11.28	-7.6276	-6.5278	-7.0817	-6.7449	-13.103	-11.847	-11.612
-11.284	-10.668	-9.0595	-13.314	-10.756	-9.2882	-10.38	-14.145	-12.628	-6.6915	-12.207	-13.881	-13.894	-8.746	-14.531	-7.1182	-13.206	-12.578	-10.86	-7.2296	-12.315	-10.286	-11.079	-11.574	-11.394	-8.1586	-9.4403	-11.035	-9.3056	-9.3519	-14.101	-9.5544	-11.461	-8.6396	-11.025	-14.401	-10.667	-9.4087	-9.0706	-10.979	-10.5	-7.6191	-13.632	-13.105	-11.642	-15.761	-10.566	-13.439	-11.145	-10.582
-9.0777	-8.9716	-12.871	-13.576	-9.6791	-10.174	-10.34	-9.9967	-10.241	-13.827	-13.261	-11.643	-12.866	-10.172	-10.808	-11.535	-13.36	-11.706	-8.8878	-12.996	-13.521	-13.18	-10.475	-8.6373	-12.212	-8.4922	-12.831	-11.438	-11.516	-11.429	-11.351	-13.133	-12.551	-12.636	-7.9313	-12.044	-10.987	-10.174	-10.772	-12.685	-13.106	-12.15	-8.4511	-12.68	-11.689	-10.184	-11.2	-13.232	-10.971	-8.5503
1.2056	-1.1433	-4.7549	-1.761	-0.47545	-2.1705	-1.2711	-1.0642	-1.5368	-0.33449	-2.7289	-3.5737	0.10349	-1.0226	-2.9836	0.24523	-0.93451	-4.5449	-3.5169	-1.4805	-3.7889	-2.7949	-1.5337	-0.17028	-1.8622	-4.2605	-1.208	-4.8791	-3.4333	-2.5144	-3.4699	-1.6499	-1.1959	-2.3001	-2.1963	-5.2064	-2.8504	-4.5685	0.77359	-2.3309	-2.9357	-1.0302	-2.9446	0.0045475	2.0119	-3.4533	-0.72765	-4.3479	-2.0532	0.29133
-5.7643	-2.8588	-3.7112	-3.2235	-1.933	-2.2167	-3.9558	-5.1054	-3.1205	-0.083342	-4.5985	-3.1447	-5.5126	-4.2104	-1.1751	-2.2251	-5.206	-3.7296	-3.9567	-0.41363	-0.38063	-3.4146	-0.80852	-2.0397	-1.4465	-4.649	-2.7865	-2.6502	-1.3993	-3.2463	-2.5582	-3.6425	-1.0581	-4.6478	-3.7642	-0.16383	-2.4604	-4.2766	-2.4979	-0.063679	-2.9926	-3.4629	-3.3872	-2.5533	-1.9833	-4.4014	-3.4379	-1.0511	-1.952	-3.9263
-12.798	-12.3	-17.434	-13.259	-12.415	-13.988	-15.951	-15.702	-15.371	-17.043	-15.301	-13.55	-15.027	-15.083	-15.465	-12.541	-13.942	-14.919	-16.538	-18.558	-15.072	-15.693	-18.076	-15.82	-14.283	-16.175	-14.971	-13.608	-11.952	-15.072	-13.418	-13.598	-11.547	-17.267	-18.367	-15.152	-13.261	-14.537	-16.397	-12.46	-16.062	-11.991	-15.293	-14.054	-16.939	-13.213	-12.178	-11.4	-14.396	-16.705
-8.0723	-9.4937	-7.6889	-8.007	-8.2503	-7.383	-8.972	-7.5346	-8.4493	-7.9025	-8.4934	-11.946	-7.8818	-8.9496	-10.88	-10.111	-7.8942	-10.164	-11.142	-7.749	-10.364	-7.3841	-9.3803	-8.2506	-9.2122	-8.0583	-8.2452	-10.282	-12.737	-10.367	-3.813	-10.244	-11.08	-7.0948	-7.3803	-10.663	-9.8388	-8.7295	-9.8928	-11.22	-10.959	-11.728	-8.5763	-7.8664	-9.0944	-9.5512	-10.809	-11.584	-10.666	-9.3415
4.5256	2.2019	6.4862	5.5688	7.1467	6.2591	3.7152	2.9904	2.3473	6.0657	7.2799	7.1475	8.6005	5.7891	7.76	3.8315	7.3503	5.959	4.4773	4.2432	4.0149	3.3985	7.5496	2.601	7.7519	6.1922	7.1555	5.8544	5.1736	5.3065	2.4415	5.1058	5.0778	5.4548	4.2298	6.823	5.232	7.308	7.0366	5.2721	4.9965	4.0169	3.2228	6.4507	5.4453	3.4033	7.0382	4.6729	3.8405	3.0602
2.0055	4.3466	2.5127	4.2719	2.2021	3.1414	3.0217	5.8694	3.9856	0.98157	3.7657	2.9302	2.9182	3.7217	4.5445	3.8188	4.1624	2.4189	3.3139	2.4044	3.3105	3.2669	-0.14929	3.9499	5.7245	4.1804	4.8644	1.6077	4.6768	3.7284	2.0859	3.1486	2.0876	0.75724	0.7787	4.0677	4.3749	0.64489	2.3174	8.2033	2.4925	0.44379	4.6808	2.4692	1.311	3.2613	1.5357	1.4547	1.4328	4.6232
-5.9613	-3.6268	-2.7665	-3.7254	-2.3586	-2.1444	-4.4753	-4.9225	-3.3794	-2.9374	-4.5762	-3.7078	-1.3935	-8.0913	-3.9258	-4.5272	-0.36067	-2.7767	-6.3549	-5.0651	-3.1152	-4.4759	-2.5462	-4.4729	-4.8838	-6.4745	-4.8603	-5.8974	-3.213	-3.1881	-4.5563	-4.2265	-2.9547	-5.7487	-6.0322	-4.3073	-5.977	-4.1777	0.81131	-3.4891	-6.5913	-4.773	-4.4006	-3.1572	-5.3378	-2.7373	-2.936	-5.2428	-3.2326	-2.7152
-12.611	-10.824	-15.312	-11.951	-12.066	-10.74	-13.502	-11.879	-10.944	-8.2104	-13.832	-12.509	-11.795	-11.588	-11.18	-11.14	-15.388	-15.205	-10.827	-9.5889	-12.931	-13.866	-13.344	-11.845	-12.14	-13.95	-9.4918	-12.227	-13.321	-10.114	-10.705	-12.522	-12.413	-10.875	-13.598	-12.649	-11.259	-13.66	-8.8972	-12.505	-12.309	-12.11	-11.105	-9.7676	-13.411	-12.088	-11.101	-12.277	-12.233	-11.239
-10.366	-9.898	-12.666	-13.331	-10.557	-10.997	-9.2482	-11.59	-11.843	-10.852	-12.285	-12.394	-15.433	-12.768	-10.821	-13.617	-11.592	-11.917	-10.376	-7.967	-11.683	-12.213	-11.301	-12.377	-8.2825	-10.464	-9.055	-13.598	-12.771	-12.483	-13.84	-10.762	-12.629	-14.316	-14.888	-13.087	-12.142	-11.792	-12.54	-11.446	-8.2941	-12.335	-10.056	-10.359	-12.076	-9.5256	-13.131	-12.384	-7.8932	-14.847
1.1363	4.5257	-0.37874	3.2247	0.55469	-1.7332	0.63112	2.2452	2.3284	-0.35863	-0.79023	2.5867	0.81241	1.6702	1.475	2.8304	2.9681	-1.451	1.4047	2.4259	1.347	0.21449	1.2296	3.1583	4.1752	1.8578	3.4595	-0.67017	2.6274	1.7829	0.76753	0.98724	0.80955	2.7947	-0.52969	-0.32231	1.4331	-0.485	2.373	1.8911	-0.68902	0.31705	1.7904	1.8835	2.3618	0.075788	1.6125	1.871	-2.7761	0.69712
-21.211	-19.138	-18.842	-18.868	-20.731	-21.488	-22.022	-22.912	-19.174	-21.43	-20.295	-21.494	-18.651	-19.116	-22.635	-21.607	-20.206	-19.705	-21.595	-21.024	-18.494	-22.212	-18.523	-20.12	-23.774	-20.157	-17.957	-18.381	-22.079	-19.001	-19.282	-18.345	-21.92	-20.306	-23.707	-19.486	-22.201	-19.824	-21.097	-21.268	-23.227	-18.705	-21.609	-20.025	-23.006	-20.24	-22.88	-20.379	-18.548	-19.918
-1.2167	-4.8513	-1.3337	-4.8107	-2.4363	-0.49138	-0.43648	-2.4631	-5.187	0.032385	-1.2301	-2.9927	-3.2841	-0.46677	-4.8907	-2.4981	-4.7914	-5.6778	-3.7351	-3.653	-2.7006	-2.2132	-5.1831	-1.2808	-4.908	-3.4202	-3.262	-2.1464	-1.754	-6.8275	-3.2385	-4.3939	-4.3981	-4.8391	-1.2497	-0.57434	-4.9951	-1.2415	-1.8105	-3.8623	-0.69685	-4.0677	-4.8555	-2.7907	-0.64122	-1.9051	-1.2554	-6.6619	-4.0181	-5.7599
-5.399	-4.771	-7.7593	-3.9243	-3.3774	-3.3723	-6.0676	-7.2258	-5.6084	-4.9364	-1.7149	-5.1781	-3.2278	-5.2263	-8.0101	-4.6231	-3.8752	-4.2503	-4.4999	-6.4331	-5.7902	-4.3256	-5.7834	-2.901	-3.8036	-3.2929	-8.6827	-7.0823	-3.95	-2.8405	-4.6478	-5.4623	-2.5548	-5.4419	-4.6	-7.0728	-4.5438	-4.3911	-9.2006	-5.4768	-2.2529	-5.1234	-8.3851	-5.5842	-2.6562	-5.8893	-8.3604	-5.3749	-6.6849	-3.0261
5.7898	6.3887	1.7599	1.6632	3.3026	5.1309	2.64	3.4624	4.1478	2.6001	3.6173	4.4385	5.6551	6.8338	3.5389	1.658	2.0346	0.077882	2.4622	3.5898	1.4356	3.0816	5.7064	2.9531	4.7494	2.6008	4.1161	3.9504	3.3128	3.3519	0.79916	2.9079	1.032	3.474	3.0453	3.7233	1.113	8.1686	2.146	0.96427	-1.7069	3.3223	4.1615	5.6034	-0.52857	-1.862	5.0843	5.5326	1.9548	1.858
8.6952	4.9513	6.161	6.2455	7.1104	8.5222	4.8248	3.0506	4.4914	6.3959	5.2471	6.3659	5.1839	5.5386	3.1926	7.882	4.8873	6.1541	6.2994	6.8719	10.302	9.1957	7.6915	8.7366	8.1556	8.4956	6.0292	8.4228	7.2482	6.2781	6.7122	6.4624	7.8621	8.8805	5.7954	0.95554	10.544	6.3615	4.6928	4.965	7.6794	8.3154	6.0863	8.8801	7.3569	6.5395	7.6809	3.947	8.0073	7.9463
-11.123	-11.428	-12.548	-12.11	-12.983	-11.277	-10.772	-7.7773	-12.188	-12.106	-11.764	-12.459	-9.6687	-11.632	-10.822	-9.7523	-10.442	-12.475	-13.661	-10.197	-11.106	-13.684	-9.9992	-10.696	-13.23	-10.878	-12.748	-10.948	-11.973	-9.4174	-11.408	-13.271	-16.043	-11.438	-9.9987	-13.936	-10.675	-13.16	-12.365	-9.2692	-11.859	-9.6627	-11.781	-16.707	-10.865	-12.547	-8.2192	-10.931	-6.1671	-11.847
-26.247	-19.355	-21.241	-22.992	-21.531	-21.07	-22.125	-22.608	-23.494	-22.965	-24.365	-21.487	-22.818	-23.565	-21.105	-23.515	-18.096	-22.757	-20.826	-22.444	-22.024	-19.444	-22.948	-21.227	-21.086	-22.703	-19.604	-20.537	-23.619	-21.591	-20.717	-23.316	-21.523	-18.989	-22.649	-23.515	-23.624	-22.977	-23.75	-21.772	-22.448	-20.848	-21.542	-21.258	-23.072	-19.098	-20.981	-20.216	-23.528	-24.493
-9.6488	-10.705	-11.648	-9.2593	-8.9077	-10.504	-9.82	-9.8964	-8.7908	-5.5005	-9.4398	-7.8972	-8.297	-8.0285	-8.3148	-5.8473	-5.1056	-8.5422	-9.2891	-6.1653	-12.304	-8.0291	-10.477	-7.1584	-8.7072	-9.883	-11.353	-8.197	-6.8561	-5.4959	-8.8329	-6.1719	-8.2029	-8.3991	-10.43	-6.0741	-9.0667	-7.865	-8.3369	-8.2006	-7.174	-7.9079	-7.8656	-6.1541	-8.7677	-6.4664	-9.2025	-7.9266	-12.441	-9.6452
2.0951	1.4193	3.4711	2.7785	1.125	0.67342	6.3053	0.67278	2.6975	4.9324	5.3095	6.535	3.1143	1.0596	0.88256	-0.53791	4.3485	1.343	5.0139	1.7165	3.0381	2.2919	1.8614	2.5782	4.2479	2.6799	1.2537	3.7947	4.0221	4.4808	7.0888	-0.13896	7.0146	2.655	0.40233	3.1725	0.45059	1.0571	1.5379	4.0572	4.3368	1.4953	-0.15161	2.2531	1.9672	2.6317	4.2151	2.9838	2.6907	2.7948
-2.2354	-3.2243	-2.3822	-4.6024	-3.5978	0.35613	-2.0371	-5.604	-0.6116	-4.8566	-1.5242	-4.567	-2.0941	-1.6407	0.52609	-4.0248	-4.2391	-3.2083	-3.3479	-1.3545	-0.52187	-0.54951	-0.95631	-2.1335	-4.286	-3.0374	-1.9559	-5.2306	-2.5443	-5.5045	-2.7893	-0.72883	-4.8142	-2.4369	-4.8441	-1.4723	-1.0699	-0.38976	-4.8492	-4.6048	-2.9555	-0.071189	-0.94969	-2.3389	-3.8342	-2.4003	-4.3139	-2.7653	-0.85937	2.4442
-1.366	-0.43673	1.5184	1.2208	1.5852	2.2232	-0.45156	-1.0597	-1.8532	2.991	-2.5946	1.5962	1.306	0.62489	1.056	0.66561	1.3359	-0.79123	1.6358	-0.55346	1.5858	0.89975	0.25337	3.5242	-2.0202	0.79539	0.8393	3.5962	0.2283	1.6418	-1.0545	-2.1475	-0.63201	-1.1476	-0.90129	2.4587	1.5953	0.9349	-0.71662	2.0241	-2.2669	-1.9428	0.72863	0.42093	-2.1651	0.20436	3.2195	-0.36313	-1.4316	1.285
8.8259	9.3107	11.82	8.6558	9.7847	11.857	9.0286	8.6467	10.697	10.377	11.683	11.701	13.644	8.9091	9.5822	9.9461	8.1486	11.642	9.0001	11.298	5.9319	10.47	7.9208	13.053	9.2219	10.372	9.5559	9.9378	10.489	9.0986	8.5073	8.6468	8.7379	9.0399	8.3174	9.3603	8.3667	8.7769	9.8046	10.731	5.1805	10.796	7.9247	10.353	9.6494	9.334	10.916	13.15	6.7523	12.588
-0.46145	-2.0804	-1.4455	2.3462	1.4468	-0.037225	1.9272	1.1619	-0.78804	0.18389	0.94656	4.1376	-0.49795	-0.33379	-0.59053	1.9375	-0.95561	1.774	-0.39803	-0.88812	-0.22157	-1.7407	2.5158	-0.099243	-2.1194	0.17219	3.0846	-0.57286	0.46163	-1.1151	2.0913	0.81604	2.8319	-0.4374	0.77171	-0.23893	1.399	0.93524	1.1657	2.123	-0.29974	-1.8136	-2.268	1.658	-3.2733	1.2241	1.3623	0.13401	2.4746	0.051227
-15.706	-13.522	-11.243	-13.452	-16.042	-13.338	-16.568	-13.586	-16.117	-14.471	-13.076	-15.488	-16.796	-13.935	-14.651	-14.631	-12.038	-14.285	-13.253	-14.382	-16.716	-13.974	-14.441	-15.671	-16.82	-13.769	-13.503	-16.633	-13.634	-16.255	-15.398	-12.06	-11.349	-14.304	-10.637	-17.366	-14.211	-11.534	-14.544	-14.489	-12.606	-11.739	-17.094	-16.532	-14.614	-13.897	-12.034	-14.657	-11.902	-16.014
-3.7024	-2.8944	-4.425	-4.8936	-4.4735	-4.0513	-2.1444	-1.2977	-8.4572	0.069312	-0.84481	-3.4796	-1.9028	-4.9813	-3.3144	-2.7627	-7.1701	-2.0508	-2.6705	-3.0698	-3.7523	-4.5356	-4.958	-3.3028	-8.7422	-5.7993	-2.7659	-3.413	-4.6391	-3.9877	-0.96166	-5.1343	-5.9409	-5.1213	-4.6457	-1.853	-5.0348	-5.0025	-4.3931	-3.1048	-4.6399	-3.2793	-3.4071	-7.3324	-7.0588	-4.388	-4.1585	-1.5957	-3.7964	-7.2003
-9.5297	-10.311	-8.0437	-9.6963	-10.22	-12.184	-10.9	-10.285	-10.845	-10.991	-9.9916	-11.489	-6.9595	-14.092	-6.4396	-8.9105	-10.381	-11.643	-6.0161	-10.381	-9.3274	-12.119	-10.044	-10.32	-10.928	-9.8409	-10.893	-11.883	-11.464	-8.829	-9.0369	-11.647	-9.5421	-9.9211	-12.516	-8.3358	-11.233	-10.737	-13.25	-9.8192	-10.939	-11.303	-8.7805	-10.597	-8.8283	-13.754	-10.738	-7.5199	-11.59	-6.6276
3.996	4.4645	0.44072	-0.045884	2.6909	4.7037	-1.3492	4.1109	1.6763	3.9536	4.9508	3.0781	3.5385	4.4694	2.555	4.8566	3.2079	3.2483	3.3618	2.4393	2.7804	3.5381	2.1164	1.7244	4.6217	4.6623	1.4015	2.1118	3.1123	2.1994	4.3071	3.7449	-0.071421	4.3459	3.8958	2.9244	-0.0027231	5.5361	1.6669	3.314	3.5066	0.64533	-0.27316	4.4259	5.4891	3.2799	5.2763	4.7208	1.2692	1.8715
2.0493	1.6017	-0.65265	1.46	3.875	3.2688	2.6884	4.1339	-0.12226	2.8492	1.6143	-1.5118	0.27176	-0.22079	-0.62171	1.9767	2.5097	1.6817	-0.049495	-0.85845	-0.23712	-1.5959	0.026046	3.9804	-0.90044	1.1173	2.1749	2.8387	2.6342	0.46499	2.2505	2.1267	2.1193	3.9791	3.208	-1.179	1.8767	2.8422	2.9668	3.0497	5.2874	2.1982	0.89437	3.3848	-0.29922	2.4362	1.7256	-1.0549	3.0085	3.178
2.0392	0.1657	1.3322	1.3822	1.9166	1.9953	2.329	2.3603	2.3881	-0.57642	3.111	1.1117	1.952	1.5265	1.4562	4.8646	2.0542	0.9836	0.60232	3.7001	-1.3695	1.4716	1.8745	3.1237	3.886	1.8481	3.0774	0.69888	-1.4774	2.1647	1.5753	4.0009	2.3414	1.8365	2.478	3.1065	2.8451	0.69037	3.2704	1.8336	3.4169	3.3754	0.21014	4.705	1.3575	0.24044	1.7786	0.98344	3.506	-3.0852
0.81283	-3.1701	0.11479	-2.9196	-0.41109	-2.5297	-6.0258	-6.4333	-1.773	0.50427	-1.5242	0.90286	0.44064	0.11565	-1.4793	2.3098	1.1043	-1.527	-2.2584	-0.29338	-3.657	-1.4713	-0.38349	-3.0095	-1.902	-1.9547	-1.7884	-0.42798	-0.20657	-2.6113	-1.885	-0.38327	-0.35086	1.9424	-2.0019	-1.3944	-1.3366	-3.355	-1.5908	-3.0686	-5.9094	-2.0764	0.53667	0.37271	-1.343	-0.6713	-1.9406	-0.81038	-2.854	1.4547
-11.058	-11.978	-10.39	-11.761	-8.4269	-13.06	-10.307	-13.109	-9.1175	-11.949	-10.249	-12.987	-12.582	-12.797	-9.3862	-10.049	-9.0757	-8.9555	-13.234	-10.898	-13.666	-10.727	-12.257	-12.354	-9.9258	-11.067	-12.2	-14.057	-8.9393	-12.574	-10.033	-10.689	-15.023	-13.598	-12.212	-11.019	-12.995	-12.801	-15.272	-12.952	-12.536	-9.4874	-11.917	-13.347	-12.097	-11.58	-15.206	-9.0605	-11.066	-11.437
-8.1746	-8.3823	-9.5507	-8.6261	-8.7203	-8.789	-6.126	-7.0055	-8.0625	-12.862	-9.248	-8.058	-9.3166	-11.234	-7.7064	-9.4903	-7.0616	-8.1926	-11.305	-6.9832	-8.3885	-8.788	-6.2651	-9.9088	-10.198	-7.9194	-7.0126	-8.3066	-7.5254	-8.9198	-11.593	-9.7862	-7.7828	-8.9593	-9.2763	-8.7316	-10.021	-8.4605	-6.2845	-8.7698	-9.5103	-9.6324	-8.0134	-13.27	-6.3932	-12.101	-6.9161	-8.0647	-12.659	-6.7642
5.431	3.6481	5.9283	1.9806	2.8525	3.258	4.0286	3.2122	2.1089	2.4264	4.2966	0.96239	3.355	-0.37461	3.5913	3.8981	5.3413	-0.33446	1.1547	3.0447	4.0348	0.67814	5.557	3.5467	5.8063	0.0019503	3.8225	4.9756	2.4274	4.3284	4.3741	5.9764	4.2648	3.5722	0.26985	3.9152	2.8161	2.4913	1.3952	4.3812	2.8264	4.0041	2.8582	2.0323	0.19498	5.1884	0.67646	0.40418	2.2526	1.0798
-1.3274	-3.2986	-2.0675	-1.1529	-2.6215	-0.71587	0.72307	1.2886	-0.32961	-0.92756	-3.3599	-0.76249	-0.61213	-1.7751	-2.9536	-1.8046	-1.3902	-2.7526	-1.2457	-2.6312	-1.0457	-3.0699	-1.6276	-2.7879	-1.6344	-0.811	-3.1558	-1.6414	0.21652	-2.3854	-1.2781	0.044568	0.23268	-1.5386	-0.66072	-2.1929	0.13021	0.052587	-1.3038	-0.8708	-1.5953	-2.7064	-3.7524	-1.4478	-3.0138	-0.67757	-1.4445	2.6155	-1.9196	1.4735
-14.377	-14.274	-16.391	-17.733	-14.303	-12.765	-11.315	-11.432	-13.947	-13.159	-15.359	-14.895	-9.8021	-14.634	-12.144	-11.98	-12.568	-14.537	-14.403	-11.218	-13.776	-12.968	-15.572	-12.606	-12.988	-14.408	-12.731	-12.185	-15.836	-9.6123	-10.153	-11.733	-15.975	-12.746	-15.09	-12.559	-13.413	-10.12	-10.524	-15.884	-14.019	-13.489	-12.5	-12.248	-11.917	-12.594	-10.137	-15.024	-16.391	-12.889
-2.4005	1.7726	2.8549	0.96495	0.56763	-1.9569	-1.5326	-2.1028	0.030759	3.0032	-3.1615	-0.60456	-2.5415	-1.6762	-0.52394	-1.9563	1.9548	0.91126	3.269	-1.8755	-1.0558	0.58052	-2.9771	0.23967	1.6957	-0.88148	-1.7618	-1.5234	-0.82691	-0.93563	1.5901	-0.93172	2.0432	1.0574	1.2191	-1.4564	-0.20524	-0.49517	1.568	0.94467	-2.136	-0.56728	2.4844	1.8167	2.2854	-2.6265	-0.10612	-0.45012	-0.65344	-0.39924
-8.9125	-12.313	-12.689	-11.066	-8.4156	-9.0449	-13.036	-11.146	-9.2834	-12.027	-15.856	-8.088	-12.3	-9.9023	-10.3	-14.047	-11.037	-10.402	-9.2067	-11.576	-10.493	-11.069	-8.0328	-12.188	-12.169	-9.2242	-11.435	-6.5949	-10.492	-10.427	-11.609	-9.8367	-11.21	-11.335	-12.368	-11.898	-10.734	-6.1603	-11.299	-10.872	-13.034	-11.429	-10.689	-10.964	-9.6351	-12.402	-10.879	-15.023	-9.8712	-10.508
-0.077654	-3.7965	1.7319	0.76271	-0.81287	-0.58592	0.1898	-2.9089	-1.7213	-0.10742	-0.57238	-0.010086	2.5674	0.59677	3.8272	-0.41407	0.0073165	0.2348	-0.25054	3.1982	-0.45847	-2.024	1.3094	0.80747	-0.84312	-2.4356	2.4736	0.15702	-1.5661	-1.8785	2.2664	1.2765	1.3709	-2.0087	0.77286	-2.2183	1.239	-2.4008	1.5871	-1.2132	1.7732	1.006	-2.0811	-0.89015	-1.7043	0.74458	1.4033	-1.7615	0.15864	-1.2252
6.7823	6.3222	6.4874	7.4093	5.9974	3.2652	7.8781	5.9355	3.9588	11.029	7.3829	5.432	6.3975	6.8035	6.9622	4.7615	4.7079	3.4434	4.7406	5.8438	5.5777	4.0503	4.9634	5.0437	6.9456	7.694	4.7165	4.3762	4.6484	4.4912	4.147	7.8726	5.4381	6.6943	6.1257	3.7844	5.9224	6.1778	4.6302	4.8579	4.8205	4.142	2.9136	5.2164	6.6111	8.8313	4.4779	8.4719	5.8363	5.2979
-1.2605	0.81467	-1.0493	-1.5751	-2.1963	-3.0526	-3.8913	-2.8362	1.2379	-2.0137	-2.1102	0.56693	1.918	0.36404	-1.7683	-0.25192	0.30056	-3.495	-5.289	-2.2782	-0.4735	-3.4769	0.62281	0.37658	-2.6883	-2.3242	-1.7449	-1.0007	-1.2488	0.52442	-0.23419	-3.8548	-1.4479	-1.6181	-1.0394	-1.7333	-0.77133	-2.3036	-2.0786	0.22139	1.5207	-0.78814	-1.8387	2.3062	-0.74904	-2.1646	0.81724	0.28088	-3.3279	-1.3806
-4.2609	-3.7368	-4.8316	-5.2006	-3.3086	-4.9312	-4.6678	-5.16	-3.7572	-5.8534	-4.0494	-2.3565	-2.9661	-2.7958	-6.1637	-3.1549	-6.0041	-1.9845	-2.748	-2.4375	-3.0753	-7.3391	-6.2669	-1.7119	-4.1965	-3.6626	-4.548	-2.9411	-2.9666	-3.6992	-0.65127	-2.0066	-4.2968	-4.1886	-3.6679	-2.3028	0.66008	-3.4428	-1.3831	-1.7171	-4.9698	-1.7754	-0.89019	-5.0639	0.45316	-1.943	-3.6934	-2.2026	-2.9072	-5.5953
0.19894	-1.2254	-2.5401	-3.0359	-2.2985	0.35151	0.1758	3.2642	-0.89482	-1.3004	-1.1658	0.79618	1.5242	-0.17226	0.95377	-4.9083	2.2692	2.2132	0.527	1.2626	-3.9318	0.91131	0.24321	-0.019762	2.2022	-2.3917	-2.2438	-1.8345	1.4414	-0.38718	2.6246	-1.2237	-0.91047	-3.9241	-0.32955	-0.091828	2.2655	-2.1692	-0.762	-1.2742	-2.6157	-1.6305	2.8783	1.3111	-1.5797	-1.12	1.3784	1.9624	1.1956	-0.46065
-0.72403	-0.97057	1.1175	2.9035	-2.5196	-2.2341	-2.3869	3.3829	-0.025955	-4.3758	0.58861	2.1017	-3.1772	-1.2243	-0.17476	1.2433	-0.063935	-1.6684	-1.3381	-0.072804	0.47328	0.055012	2.8421	-0.49487	1.2999	1.93	-0.87818	-0.37331	0.59388	-2.572	-1.8543	-0.71743	-0.60932	1.7953	-1.1297	0.94079	5.1733	3.8399	-1.5794	-2.7893	-2.4899	1.5828	2.1505	0.64782	-1.0434	-0.037799	0.12796	-2.5814	2.8001	-0.95676
8.8241	6.5048	6.3974	5.7695	8.7225	8.9971	5.627	8.5997	5.7965	8.0315	7.1623	7.1982	6.6173	8.5598	4.7066	5.2373	8.6617	7.1741	6.0649	5.8892	5.9319	5.3608	8.7587	6.9912	6.4537	6.9341	9.2095	7.2714	4.6142	6.9292	7.1716	9.1693	5.1817	4.7617	4.4557	4.314	5.571	8.9456	5.8726	4.9356	6.4366	5.6311	7.9287	9.0112	3.2113	9.9387	3.9215	5.0547	5.8956	8.9965
-13.816	-12.702	-12.451	-14.433	-12.359	-13.737	-12.124	-14.727	-14.646	-12.273	-13.577	-10.785	-12.436	-16.574	-11.721	-13.99	-10.149	-12.732	-12.098	-12.49	-12.835	-12.233	-9.8584	-11.864	-12.488	-14.825	-13.075	-14.349	-12.731	-11.06	-9.2857	-11.859	-11.04	-13.683	-11.405	-10.871	-9.6835	-12.583	-10.382	-11.314	-12.217	-13.744	-15.398	-13.706	-11.868	-12.099	-13.749	-13.785	-15.279	-14.044
-8.9955	-6.9748	-5.2095	-9.5145	-4.4728	-6.308	-5.785	-5.66	-6.6075	-6.5634	-6.2037	-10.609	-8.0835	-8.2628	-8.8298	-6.0254	-9.0824	-9.4234	-8.9027	-7.9511	-5.543	-8.6477	-9.1354	-7.3429	-4.7987	-8.4137	-8.075	-6.8608	-6.6807	-10.088	-4.1842	-7.6766	-6.0306	-5.5034	-5.5365	-6.9828	-9.5759	-7.6395	-11.288	-9.1302	-7.0189	-8.7913	-9.0363	-10.054	-9.0231	-6.2236	-4.5627	-6.7389	-8.1685	-7.3635
-23.02	-21.69	-19.243	-22.987	-26.205	-22.596	-20.108	-20.382	-21.736	-24.039	-22.045	-20.957	-21.654	-22.5	-20.396	-23.663	-24.399	-23.28	-20.723	-24.324	-22.089	-19.565	-23.36	-20.92	-22.694	-23.524	-21.263	-23.107	-20.915	-23.968	-21.151	-21.719	-22.194	-22.181	-21.189	-24.251	-20.59	-21.271	-23.783	-22.843	-22.367	-23.098	-24.727	-22.719	-21.546	-22.926	-23.408	-24.013	-21.451	-21.863
3.5108	5.4482	7.1959	0.34416	5.6357	3.6983	5.0493	6.5957	7.617	5.9882	4.0595	4.9599	1.816	5.5387	5.8566	4.9209	5.4356	7.3016	3.5858	7.8123	5.2266	8.1112	7.1367	5.1265	7.5231	3.8955	5.2823	5.8192	7.0648	3.1396	5.3633	6.3312	7.4772	2.2297	4.9939	5.516	5.5348	4.8191	4.9908	3.227	7.2545	0.73841	5.2311	4.0626	4.4207	6.2502	2.3637	3.6394	5.9623	5.2042
-10.214	-13.574	-11.588	-11.849	-9.9989	-11.339	-10.535	-10.477	-12.837	-11.224	-11.731	-10.193	-10.686	-13.472	-14.327	-12.337	-8.8664	-10.764	-10.556	-11.18	-13.479	-11.682	-9.7864	-11.588	-12.164	-9.8321	-12.129	-13.914	-10.977	-12.228	-12.225	-12.827	-14.614	-11.037	-12.858	-9.7679	-11.182	-9.2573	-10.223	-11.682	-12.76	-13.331	-13.14	-15.334	-12.892	-12.1	-14.272	-15.103	-10.565	-13.079
-13.652	-10.347	-11.114	-12.556	-13.149	-12.288	-10.598	-13.871	-13.772	-12.688	-12.939	-13.956	-14.174	-13.228	-10.599	-13.569	-13.603	-11.344	-10.093	-12.693	-15.135	-17.504	-11.189	-16.232	-14.981	-10.61	-12.3	-8.8219	-16.636	-13.6	-12.223	-11.665	-12.961	-11.15	-11.562	-13.21	-13.66	-12.638	-13.609	-15.593	-14.41	-16.137	-13.176	-14.064	-13.44	-14.724	-15.536	-14.984	-12.511	-13.114
2.1384	1.2444	5.7308	0.66728	-1.6109	1.9184	-1.9439	1.8998	-2.0905	0.10762	3.0599	-1.5348	-0.74795	2.3072	-1.6074	3.1336	-3.0905	-0.20672	4.5826	0.26538	-0.26292	1.9869	0.33187	0.67426	-1.3618	1.8858	-1.3692	-1.3906	0.88662	3.7698	1.3602	-0.3983	-1.8394	-1.122	-0.49292	-1.0742	0.75473	-0.20698	0.6023	-1.4099	2.8279	-0.084257	0.7142	0.029681	1.9043	0.34854	-1.8871	-0.35343	2.0072	-2.5659
8.4778	8.1566	9.063	7.389	7.2592	8.9386	9.0906	6.7581	9.5831	10.875	9.5065	7.3558	9.2361	8.7142	6.8671	4.2783	8.3571	9.9076	6.7686	4.3399	12.208	6.7232	5.3133	10.215	8.029	6.9401	10.439	9.2284	10.19	5.1677	10.097	7.3847	9.7391	11.264	8.2405	10.269	5.7311	6.6899	8.9012	7.7449	11.655	7.3245	8.3304	9.4742	9.1419	3.5378	7.1982	6.847	9.4142	6.8827
-1.4967	0.71568	0.86192	-0.82475	-1.14	0.34626	-0.13529	3.3792	0.42785	-1.6449	2.7395	-1.7161	1.4379	-3.3097	-0.40078	-1.1846	2.5731	-3.5611	-0.43628	-2.0005	0.45348	-0.41121	0.17846	-2.001	-2.2026	-2.039	1.41	-0.99958	4.1039	1.0837	0.013864	-3.3545	0.27543	2.2445	1.2733	-0.24162	-2.1059	-1.1562	-2.3094	-1.4037	0.060538	-1.8169	-0.020707	0.8739	-1.5786	1.7426	-0.62944	3.3919	0.8612	0.38084
-0.71159	-3.8848	-4.2714	0.4864	-3.4231	-4.4604	-0.76212	-3.4811	0.57507	-4.1102	-1.6369	-2.9483	0.73652	-1.8963	-4.2106	-3.799	-2.5851	-0.7867	-5.0057	-4.0948	-2.5646	-2.1789	-1.118	-2.373	-2.2502	-2.3552	-0.24135	-5.1956	-1.4415	-4.7544	-5.3631	-2.2855	1.419	-1.0081	-1.0428	-1.2068	-2.3986	-4.5336	-3.7307	-0.94436	-2.2941	-3.8479	-4.0014	-6.514	-3.0952	-3.9766	-2.0025	-2.7701	0.12081	-2.0437
-14.271	-14.928	-17.667	-13.011	-12.636	-12.516	-12.894	-14.683	-14.703	-15.822	-17.728	-13.814	-16.058	-11.879	-13.913	-13.528	-16.07	-14.39	-14.804	-15.629	-12.906	-16.537	-14.388	-12.499	-10.896	-14.723	-17.673	-12.367	-14.652	-10.991	-13.715	-12.942	-14.121	-16.716	-12.324	-15.721	-14.03	-13.399	-10.911	-14.881	-12.121	-15.782	-11.257	-13.884	-14.348	-13.255	-13.005	-15.444	-11.566	-11.09
-1.9456	-0.98067	0.089278	-0.67133	-1.2831	0.20237	-0.034776	-0.697	-1.0368	0.82238	-0.82418	-0.55747	-0.81544	-0.51375	2.152	-1.3732	-0.53898	3.0074	1.8452	1.249	1.4461	-1.8753	0.97359	1.1607	-1.4828	4.4063	-1.6019	0.59558	0.44795	-1.366	-1.0215	0.33542	-1.8039	2.811	5.0448	-0.79717	0.65389	1.3915	0.79112	0.66651	0.17208	-3.5422	-2.6496	-0.74012	0.75899	1.7209	-1.5957	-1.1673	-2.3412	0.59522
-5.6206	-3.696	-3.005	-2.6419	-4.1351	-4.7579	-5.8399	-4.8651	-3.689	-4.9634	-7.0709	-3.7757	-5.5422	-6.7402	-3.1491	-5.0117	-3.7251	-3.7354	-3.7407	-4.2664	-6.3122	-4.4939	-3.2424	-6.4516	-5.1514	-1.4996	-7.1577	-4.8292	-3.6705	-4.7062	-4.3481	-4.3722	-7.016	-5.1949	-3.2967	-3.464	-4.5819	-0.78736	-3.648	-8.5511	-5.5322	-7.8141	-8.5049	-4.3102	-4.2728	-8.1287	-4.7482	-4.3915	-3.5609	-7.2153
-11.387	-13.991	-6.8793	-9.5226	-10.992	-11.197	-10.006	-12.609	-12.789	-14.577	-12.166	-12.278	-10.584	-11.906	-13.468	-10.665	-11.162	-11.176	-9.9349	-10.829	-11.843	-14.113	-13.597	-13.156	-10.704	-12.351	-10.311	-12.745	-12.015	-13.422	-8.2539	-11.195	-12.79	-13.102	-11.071	-11.896	-11.002	-13.268	-12.299	-12.135	-9.5432	-15.736	-9.7799	-8.2433	-10.937	-11.622	-13.073	-9.6586	-11.341	-9.3263
-6.0565	-5.4553	-6.4204	-6.4002	-9.4157	-5.6581	-7.7855	-5.8653	-9.63	-9.5943	-7.6187	-4.2	-7.8707	-3.2816	-5.3325	-4.2871	-6.2627	-8.9289	-7.784	-6.3798	-4.7353	-8.4961	-7.5397	-3.9499	-11.682	-8.1708	-8.1058	-7.5023	-7.094	-5.7273	-7.1995	-7.2384	-4.6445	-8.7912	-7.7382	-7.9484	-6.2519	-7.2076	-8.2218	-6.6101	-5.4231	-9.61	-7.8085	-6.2309	-8.7321	-8.5009	-7.4957	-6.4924	-8.0424	-9.4084
-3.9035	-2.9942	-0.96666	-4.6854	-2.5843	-5.3494	-5.2773	-5.4392	-0.64687	-3.112	-2.3432	-1.8696	-1.8327	-0.94667	-4.6346	-2.1489	-4.1201	-0.61298	-0.73402	-4.4069	-1.6719	-0.4042	-0.46755	-1.6147	-1.482	-5.4947	-0.22418	0.85289	-1.193	-4.9627	-4.2511	1.2399	-2.2728	-1.5375	-3.8702	-0.87871	-1.807	-2.1094	-1.4596	-4.5525	-1.0783	-1.1691	-3.6581	-2.8572	-1.7027	-3.224	-3.4787	0.83118	-2.6406	-3.745
8.0344	9.0965	9.918	11.055	8.1715	8.1597	8.9629	9.1885	11.084	12.014	6.9859	9.5621	5.8125	9.2924	9.4446	7.3986	10.441	7.8673	9.9748	6.7777	11.802	9.7486	11.058	8.4059	10.415	11.252	8.5355	10.397	9.8675	9.8939	10.769	8.0693	7.9093	8.7187	6.053	9.1227	10.348	8.1192	12.122	8.1712	7.9662	12.851	6.7277	10.763	7.8167	10.004	9.1586	6.4103	8.5675	12.983
-5.247	-6.2138	-3.8498	-5.8763	-3.6511	-1.0701	-0.92649	-4.684	-4.7219	-7.4838	1.2099	-5.9047	-2.4784	-5.2556	0.63524	-6.228	-3.1824	-5.4324	-3.6069	-4.9757	-2.508	-5.4849	-4.0165	-5.1193	-7.1364	-1.7622	-3.4337	-4.9435	-3.7434	-3.758	-1.7897	-2.9577	-3.5854	-3.0884	-3.52	-7.6564	-5.817	-3.2607	-2.3866	-2.3831	-2.3612	-3.2914	-3.0129	-3.7133	-1.0554	-4.8812	-4.9203	-3.2061	-4.6113	-2.1978
-11.408	-13.372	-12.405	-12.609	-15.103	-15.316	-11.532	-12.9	-16.742	-12.174	-15.806	-14.081	-11.867	-12.362	-14.48	-16.467	-13.228	-17.078	-14.772	-14.246	-14.561	-12.879	-16.465	-12.824	-15.426	-13.483	-15.371	-17.693	-13.244	-13.778	-16.177	-14.569	-12.458	-15.681	-10.884	-13.617	-14.308	-13.653	-10.588	-13.92	-12.965	-13.901	-9.5339	-15.145	-15.984	-13.059	-14.955	-11.912	-14.772	-15.362
-1.4652	-3.3672	-6.0807	-5.8168	-4.4402	-3.8647	-7.3945	-4.4695	-4.711	-6.5671	-4.1645	-2.4225	-3.7275	-5.7988	-2.1047	-5.8035	-3.489	-4.8675	-3.2395	-2.2035	-1.7336	-3.0676	-6.0346	-5.8252	-3.4955	-0.70679	-5.2313	-4.0076	-3.768	-2.9099	-5.1461	-0.055985	-4.0653	-4.5992	-4.3488	-2.9601	-4.8526	-5.9364	1.7668	-6.8374	-4.9333	-2.169	-2.8338	-3.3689	-0.85343	-6.2437	-4.9249	-4.7861	-5.188	-4.9292
-0.16967	-3.2306	1.6743	-0.33061	-2.5244	-1.5513	1.0919	-0.19048	-1.8674	0.95028	0.44617	0.47389	-3.0893	-1.3426	1.33	3.3014	0.55471	1.1813	1.5632	-0.96964	0.75139	-4.716	-0.11661	-1.3083	5.3679	-0.30651	-0.15194	-0.8492	1.9759	-1.3479	0.72229	-1.0792	-1.5825	0.24396	1.1153	1.4803	2.0478	1.4285	1.8902	2.9794	0.7657	-1.2558	0.044826	0.91272	1.1211	-1.1794	2.5527	-1.5186	1.9394	2.2339
-1.6618	-4.5848	0.11705	-2.4787	-0.33967	-0.93914	0.77504	1.2496	-1.5104	-1.39	-4.3206	-2.1097	0.039673	-0.75575	-3.3136	-5.0531	-4.3769	-0.50953	-1.982	0.3222	-2.5084	-0.23904	-4.1471	-2.981	-1.7383	-3.9148	-2.3049	-6.4743	-1.5393	-2.1589	-0.64156	-2.1712	1.4055	-0.74654	-3.9137	2.0888	-1.2969	-0.86206	-1.0503	-1.6568	-0.97457	-3.1568	-0.53492	-0.91727	-1.831	-1.9564	-3.8123	-1.4069	-0.95994	0.97578
1.1359	0.040498	-1.5468	0.37824	1.6108	3.1181	0.49334	0.041714	-1.5201	-1.0123	-0.32978	4.6864	2.0495	1.9121	0.69344	2.1254	1.1126	1.0551	1.9951	2.6392	1.0294	0.95643	1.0085	2.8145	1.3916	2.3037	0.72109	0.68762	-0.673	-0.36734	-2.0996	-1.1932	2.7827	1.0279	0.80154	-0.55362	0.3459	-1.8741	2.2775	2.9155	2.0825	-1.1608	2.4013	0.31066	-0.46809	3.8563	0.42446	-0.87498	-0.099149	3.1043
-13.392	-11.718	-15.04	-12.779	-12.379	-14.033	-5.8992	-15.11	-10.652	-10.506	-10.648	-9.6251	-14.153	-14.58	-16.121	-9.8299	-11.307	-15.239	-10.009	-11.834	-9.6385	-10.727	-8.2681	-11.661	-12.997	-11.169	-11.63	-10.217	-12.888	-14.379	-14.2	-14.311	-12.175	-12.139	-13.717	-12.216	-13.558	-12.231	-13.564	-10.133	-11.109	-13.116	-12.858	-12.483	-12.881	-11.466	-11.953	-11.291	-10.05	-11.109
-12.297	-11.046	-10.617	-9.5617	-12.871	-10.204	-8.8177	-13.445	-13.441	-14.913	-13.685	-9.4993	-12.955	-13.668	-12.345	-11.835	-14.159	-11.259	-11.836	-11.225	-12.228	-12.593	-13.951	-11.518	-9.7941	-11.509	-10.981	-12.438	-12.429	-10.894	-12.482	-8.8781	-12.054	-11.853	-8.4504	-11.856	-9.8197	-12.138	-13.296	-12.205	-10.09	-8.7547	-11.583	-12.725	-10.313	-14.005	-12.142	-8.6484	-9.7732	-10.996
5.2011	4.6429	4.9301	4.3603	7.0251	6.763	4.5479	3.3281	6.2441	4.4215	4.7152	4.3686	4.8368	5.6779	4.4896	5.8876	5.3386	8.2124	4.7827	8.7952	2.3769	5.9231	3.7484	2.8244	3.8905	7.146	5.5037	6.5715	6.2757	1.9343	4.8597	5.2602	4.2192	4.6745	5.0752	2.9379	4.5313	6.0063	4.3555	5.8433	2.8224	7.9389	5.6635	4.989	4.7451	4.4504	5.6259	4.5871	6.2961	4.9373
-9.6598	-12.249	-11.779	-11.485	-12.006	-10.259	-11.827	-11.932	-12.423	-13.84	-9.7721	-10.598	-10.367	-10.325	-9.9232	-12.416	-9.8232	-11.558	-8.8131	-7.9699	-9.6834	-11.543	-9.058	-9.353	-12.363	-10.147	-8.0762	-10.911	-12.143	-12.868	-11.888	-13.602	-11.693	-12.917	-8.9001	-9.8059	-12.036	-11.059	-10.686	-14.146	-8.2556	-10.927	-11.379	-11.147	-12.099	-11.307	-13.775	-12.95	-12.212	-9.7832
-1.9834	-6.3573	-4.6063	-3.972	-0.11081	-6.3457	-3.4302	-7.1153	-5.8462	-1.2333	-4.7669	-5.8824	-4.7399	-2.8405	-7.647	-1.646	-3.8036	-5.8922	-4.5743	-4.4071	-4.3105	-5.2798	-3.6971	-1.198	-4.996	-4.2914	-6.1638	-1.7911	-3.1725	-6.7148	-1.5766	-1.7451	-7.4274	-1.6947	-6.4036	-6.7184	-3.4449	-3.4497	-0.68988	-1.1632	-5.6019	-6.4889	-7.7918	-4.7854	-3.8033	-2.7474	-2.2543	-4.3781	-2.4916	-7.9687
-15.159	-17.517	-15.144	-16.165	-12.956	-15.642	-12.254	-13.666	-12.097	-18.776	-13.823	-15.557	-14.372	-11.446	-14.024	-16.012	-16.143	-13.098	-11.93	-14.012	-13.387	-13.727	-12.399	-14.844	-14.533	-14.879	-13.941	-13.929	-16.018	-16.008	-14.284	-12.113	-11.771	-14.811	-13.996	-15.455	-13.114	-12.519	-14.11	-17.265	-16.136	-15.397	-15.543	-15.993	-13.995	-15.925	-14.11	-14.11	-15.084	-11.44
1.7922	0.96889	0.29593	1.7495	0.7803	2.6133	1.0494	2.7035	3.0868	0.68309	1.5211	-0.9305	3.365	-0.74415	-0.38009	5.625	1.1486	1.0257	1.1445	1.1308	3.0095	0.32755	4.9772	-0.02619	2.0464	1.6112	2.6227	2.1465	0.62341	2.0655	2.9614	3.1872	2.0571	3.0573	2.2903	1.1779	0.90182	-0.49083	3.9516	-0.14028	2.1127	0.74969	0.91126	-1.3718	0.50655	0.87785	2.7163	1.3656	0.45684	2.3387
5.7184	7.4317	5.537	6.1099	7.7928	9.4468	4.9875	8.1114	9.4941	9.2609	5.993	5.1505	6.9786	8.1528	8.2829	6.3279	4.5258	9.6572	8.0911	8.1058	4.7797	5.0038	11.959	7.0442	4.8891	8.8801	6.8957	5.5289	9.3314	9.1048	7.2715	2.5981	7.0829	8.2373	5.0732	4.9195	9.1083	4.2834	9.6069	5.257	7.2019	8.9217	5.9625	5.7964	5.3416	6.9103	5.5992	5.343	4.2789	7.0323
2.3171	2.0039	0.90375	0.010738	-3.1941	0.39371	1.3131	-0.71828	1.4928	3.4658	-0.56987	0.21999	-0.69571	0.9596	2.9837	1.8821	-1.0334	1.3566	2.266	2.2202	0.62935	0.68876	-1.5006	-0.35095	0.81125	0.60416	2.865	3.0261	1.1757	-2.3814	-1.1199	2.2364	4.1131	0.27987	1.6419	4.901	2.3199	0.49319	-0.33208	3.4346	0.589	2.0333	1.003	1.8239	0.36364	2.7608	1.3771	4.5652	1.3269	7.1574
-0.57456	0.67683	1.6046	-1.6555	0.31468	0.57339	0.31908	-0.13314	-0.012428	-0.84243	1.6341	0.93193	1.9992	2.0394	3.3698	1.5038	4.0372	0.27468	0.24644	-1.5722	-0.77251	-0.96388	2.3572	-0.23344	3.9635	3.991	4.1571	0.84012	-0.31262	0.44313	1.38	5.1457	0.7956	-0.18583	-0.17436	0.38489	3.0914	1.2183	0.25528	1.46	-0.97209	1.9066	1.3255	3.0328	0.43047	1.862	0.47754	4.9977	-1.0976	2.9199
3.2436	-0.64164	5.2893	0.60454	1.9777	2.8221	0.50391	1.4661	3.0898	2.2588	2.2614	2.5236	2.7447	1.0991	-0.61684	-0.3485	-0.72245	4.0878	-0.85566	2.9339	2.253	-0.27815	2.4955	0.33468	1.4346	-1.9718	1.374	-0.095787	0.28369	0.23367	1.5474	5.1067	1.9289	2.5588	1.1871	-1.7229	1.6631	1.54	-1.3784	0.96044	0.65778	2.1142	5.0826	1.8155	-0.65704	-1.8484	-0.71598	3.2835	0.72742	1.558
-15.545	-12.612	-15.644	-13.559	-16.387	-14.352	-12.621	-18.788	-13.317	-13.465	-13.086	-15.688	-13.099	-15.3	-15.542	-12.955	-14.432	-14.198	-15.598	-14.671	-16.163	-12.731	-14.188	-15.205	-15.182	-16.398	-15.469	-17.997	-16.235	-14.435	-13.898	-14.825	-12.732	-17.069	-16.552	-15.78	-13.772	-12.395	-12.481	-18.888	-14.406	-13.136	-13.074	-15.836	-17.119	-18.01	-15.957	-13.158	-11.718	-11.448
-0.4909	-3.1186	-0.81184	-0.11398	3.3358	0.57424	-2.2425	-0.72454	-1.9605	-1.6342	-2.8783	-0.52601	-0.93832	-4.6706	1.3414	0.63853	0.55669	-2.6331	1.4815	0.096618	-1.9456	-2.6711	-1.5449	1.169	2.0962	-0.6013	-2.6614	-0.81076	-2.3229	-1.3097	-2.848	1.1812	0.90098	-1.9267	0.25939	-1.5406	-1.521	0.34897	-0.16054	-0.59048	-0.18168	-0.53377	1.0436	0.77266	-0.18094	-0.18622	-0.15172	-1.112	0.83778	1.347
-14.638	-14.632	-14.609	-15.335	-11.901	-16.05	-13.536	-14.706	-11.215	-12.434	-15.079	-13.105	-17.506	-13.906	-13.253	-11.906	-11.952	-13.79	-15.028	-13.173	-12.195	-16.195	-12.436	-19.26	-13.835	-14.697	-13.624	-15.574	-13.895	-16.382	-17.337	-15.636	-12.678	-12.764	-14.742	-10.475	-16.2	-15.835	-15.129	-14.901	-10.018	-11.908	-13.176	-13.139	-15.661	-15.735	-17.87	-18.09	-11.571	-15.634
-4.0476	-2.4429	-5.6048	-4.0728	-4.3219	-5.0518	-3.7741	-4.3574	-6.6448	-3.0578	-4.0137	-4.91	-1.7527	-5.0554	-4.2783	-1.4296	-3.4533	0.46657	-4.8258	-3.4006	-5.0004	-4.1625	-1.4225	-3.2962	-2.785	-1.408	-2.6869	-1.6041	-3.6082	-5.1124	-3.995	-3.8432	-5.6119	0.13996	-3.0468	-2.2665	-0.16974	-0.9041	-5.7221	-2.1778	-2.002	-4.3977	-4.6066	-0.1031	-0.95262	-2.4128	-3.411	-5.1492	-2.3896	-3.3742
-3.8213	-1.4975	-4.9185	-5.1532	-4.362	-4.9023	-1.2971	-5.8472	-2.9063	-4.8696	-5.7169	-2.5253	-2.529	-5.2077	-6.1753	-6.7442	-3.7141	-3.7109	-4.1299	-3.2332	-4.5501	-4.6479	-4.7486	-3.6018	-6.4313	-1.7545	-4.2459	-0.48292	-5.2279	-5.2822	-2.4741	-5.3158	-4.0954	-6.1383	-2.717	-5.6496	-6.5494	-3.2468	-4.149	-1.4987	-0.31401	-7.0741	-2.5621	-2.324	-4.1293	-2.9801	-3.4395	-3.8556	-5.4345	-5.9104
-9.6285	-7.7374	-8.5906	-9.9279	-9.4811	-9.315	-8.4416	-9.5662	-6.0318	-7.3124	-6.5537	-7.7686	-8.0931	-6.5056	-9.8985	-10.671	-10.956	-10.981	-10.741	-10.376	-8.975	-9.0368	-10.083	-6.8841	-8.3501	-11.396	-9.1763	-9.8196	-4.7333	-12.666	-9.0419	-8.0871	-9.2302	-9.2141	-7.4442	-11.442	-8.8075	-9.5748	-8.3955	-8.1358	-8.7753	-9.9074	-9.0509	-10.32	-6.1753	-9.6408	-10.681	-8.0543	-6.571	-8.0335
-12.133	-12.269	-11.864	-10.491	-12.011	-14.432	-15.67	-13.93	-13.384	-12.634	-12.527	-13.215	-9.701	-11.281	-11.293	-13.676	-12.721	-15.565	-11.95	-13.426	-16.478	-15.152	-11.292	-14.566	-16.015	-12.353	-12.127	-13.815	-14.67	-13.804	-11.899	-14.506	-13.711	-13.502	-14.527	-15.031	-12.432	-12.11	-12.524	-11.884	-12.811	-13.619	-11.956	-14.683	-12.577	-12.699	-14.786	-12.875	-11.515	-15.164
-1.3628	-0.60923	-2.0387	-0.38364	-2.1611	-0.069071	0.57755	0.11086	-1.3735	-2.7898	-1.0316	-2.5029	-1.2264	-1.8857	-3.8543	0.82922	-1.9728	-0.16828	-1.6359	-1.739	-3.5667	3.1187	-3.3424	-1.6538	-4.2848	-2.6013	-2.1812	-3.8985	-1.4737	-2.3531	-1.211	-0.56	-4.1266	-1.1108	1.1025	-0.9033	0.44363	-1.5316	-0.16541	2.7147	0.20755	-1.5273	-0.88044	2.3958	-3.2254	-0.80025	-1.9282	-2.2928	0.22524	-1.2903
-16.172	-15.066	-14.326	-13.318	-14.347	-13.832	-13.14	-14.448	-12.175	-12.596	-17.293	-13.625	-13.157	-13.148	-12.959	-16.361	-13.189	-13.427	-14.12	-14.102	-13.367	-18.807	-15.34	-15.88	-14.08	-15.181	-15.081	-11.952	-13.703	-14.793	-12.846	-15.601	-13.595	-15.669	-10.71	-12.751	-13.549	-14.73	-19.648	-16.162	-16.042	-14.061	-13.763	-12.807	-15.342	-11.899	-15.757	-17.176	-13.282	-12.668
-2.096	-3.3597	-3.1225	-0.82153	-0.76278	-0.74958	-2.0324	-1.414	-2.3458	0.68257	-2.4546	-0.8432	-2.1808	-4.3182	-3.3314	-2.6525	-4.3762	0.60174	-3.1977	-1.3972	0.60254	-1.8339	-1.0988	-7.2033	1.8618	-4.6117	-2.9917	-1.5136	0.29173	-2.3684	-0.98295	-0.4052	-6.1606	-2.1635	-2.0234	1.3907	-2.472	-5.5479	-2.4918	-0.2142	-0.80803	-2.074	-0.27846	-0.87928	-1.1298	0.32428	-2.4241	-1.0842	-1.905	-0.97058
-2.0549	-7.801	-4.8262	-6.8025	-6.5658	-4.2086	-4.5566	-8.1877	-5.3051	-5.6033	-4.7129	-7.6864	-5.3732	-6.3614	-8.9689	-6.5614	-6.7252	-5.9891	-5.1973	-5.9332	-9.8581	-6.5613	-5.9931	-7.9176	-7.562	-9.6655	-2.99	-5.2081	-7.2346	-7.0973	-7.3833	-4.2734	-3.6433	-4.8476	-7.0881	-6.0633	-7.8053	-3.7243	-4.1643	-5.6905	-6.5807	-9.4489	-4.2118	-6.2862	-4.0318	-5.5	-7.6972	-6.8584	-6.2409	-3.1312
6.2489	6.6563	7.1491	4.3951	9.5573	7.0813	4.0091	7.5549	5.8654	3.8217	7.262	8.0806	7.2061	7.4872	9.8484	7.0492	10.088	6.3041	6.0808	5.6018	10.199	7.4888	7.5374	5.5021	5.7843	7.302	4.8418	6.0834	4.8104	8.2641	8.8523	7.9116	2.82	5.5718	5.152	6.0695	8.9539	10.942	5.8083	6.256	8.452	6.7871	8.1722	3.461	7.298	5.512	3.1884	8.5624	6.3111	5.0167
-1.4462	0.50814	0.0084008	-6.8536	-0.31369	-2.5525	1.4769	-1.0739	-3.3974	1.4056	-0.68767	-4.0953	-2.0036	-3.7539	-3.522	0.24916	1.2751	-1.8024	0.025842	-3.5253	-0.091897	-3.428	-1.7949	-3.0106	-0.93902	-1.0684	-2.9404	2.2375	-1.4952	-3.1633	1.109	-0.45089	1.5744	-1.122	-0.56122	-1.9224	-3.442	-1.4097	2.5284	-1.7593	0.87713	-2.1501	-2.7036	-1.8817	1.7544	1.5591	-2.1094	-1.1402	-1.4252	-3.448
7.4326	6.1509	9.3443	9.032	7.7441	9.4527	12.572	8.7122	10.876	6.7591	10.123	7.8337	7.7418	7.0735	8.3625	5.9245	8.2756	8.0478	6.7278	7.8873	8.837	9.177	9.613	9.0292	8.8749	9.06	7.9915	10.466	7.0369	10.9	9.0031	9.3661	6.2438	10.86	7.2013	10.785	8.2045	8.0108	10.185	8.2358	8.6892	8.8031	7.2622	8.6756	8.131	6.339	9.6836	7.5826	9.288	7.3864
-4.6698	-1.8192	-2.9996	-4.6524	-6.6994	-3.6971	-5.4899	-4.0624	-2.8288	-3.283	-3	-9.4852	-4.1046	-3.6862	-2.1262	-3.4253	-4.5357	-2.1108	-3.1146	-3.176	-4.6095	-4.6425	-3.5016	-1.8166	-3.518	-5.2531	-1.7916	-4.954	-3.0271	-5.7509	-3.758	-2.6012	-3.1986	-2.7658	-1.3919	-2.4855	-4.7543	-5.0042	-3.9901	1.6725	-6.6239	-5.4573	-2.1985	-4.5038	-3.7471	-2.9388	-2.7906	-3.3248	-4.8938	-5.2037
6.6354	10.689	9.9967	8.874	12.971	8.7952	7.4465	9.138	9.0474	6.3714	10.738	11.567	14.537	9.8172	10.733	7.6	9.4276	10.407	9.2658	12.6	8.8721	10.382	12.966	11.144	11.473	8.7783	11.972	7.5017	10.837	6.627	10.129	8.5552	7.9734	8.6812	9.44	9.5685	7.5149	6.4419	8.4493	11.18	12.595	11.928	10.644	12.513	9.7427	7.9532	11.472	9.2577	11.565	9.4831
0.88459	-0.84918	-1.6313	0.44664	-1.3269	-1.7628	3.0399	1.078	1.5368	-0.88854	-0.31094	-0.20571	0.16672	-2.4996	1.1869	0.068642	1.3639	-0.086939	3.4916	1.125	0.082625	0.45443	2.7964	0.62149	1.1857	0.6058	-0.95975	-1.8544	0.87846	1.8429	1.4182	3.5907	0.93944	1.1068	0.3252	0.73107	-0.86475	2.1041	-0.023821	-1.4481	0.47974	-1.981	-1.0793	-1.8928	-1.2806	-2.1891	1.4806	1.9523	-2.3681	-0.37253
-1.8825	-2.7683	-0.59065	-1.1949	0.38169	2.5224	-2.3436	-3.3567	-1.5972	-0.69669	-2.3462	-3.1831	-1.89	-4.1324	-1.4398	1.8128	-1.7815	-0.10379	2.0184	-0.74873	-2.4309	4.482	-1.6787	-0.3536	-2.0577	-2.1304	1.7496	-2.3674	0.43323	-0.091217	-2.1949	-2.5778	-2.4377	0.52984	-1.5048	-2.3669	1.526	-2.7061	-2.3032	-1.7231	-1.7959	-1.4951	-2.4338	-1.9394	-3.0274	-1.6435	-3.2083	1.5221	-0.35378	-2.9709
-4.4873	-6.7534	-5.0479	-4.4557	-4.2624	-6.0967	-3.9172	-4.2541	-7.0859	-4.0759	-6.1931	-7.2313	-4.0101	-3.3613	-4.5975	-2.7004	-3.7006	-3.0048	-3.431	-3.211	-3.0253	-4.6016	-3.2193	-4.4941	-4.7342	-3.2862	-2.8051	-3.606	-4.0124	-3.1979	-5.875	-7.1477	-4.0926	-3.9725	-7.3333	-4.5155	-3.9842	-5.558	-5.5322	-4.5886	-6.2422	-3.7632	-2.7709	-3.9898	-2.4938	-7.4721	-4.3014	-4.3986	-6.3117	-2.2916
-2.6538	-3.2411	-1.9072	-3.2243	-1.1488	1.0823	-6.2296	-2.5231	-2.6192	-4.3426	-1.6431	-0.27082	1.2671	-1.6868	-1.3441	-0.67171	-1.358	-0.40175	-3.0659	-1.8427	0.050458	-6.5618	-2.0028	-4.1595	-2.8211	-1.3229	-1.6552	-0.058907	-4.3493	-3.7877	-3.1042	-1.8519	-1.6538	-1.4745	-0.23038	-3.7736	-1.537	-1.2627	1.4026	-4.3397	0.50679	-3.4765	-1.7201	-2.3029	-2.5126	0.64869	1.4164	-2.2976	-2.3024	-0.8747
-10.459	-10.053	-11.334	-7.3015	-9.3979	-6.2558	-7.0169	-5.7054	-6.588	-6.2655	-5.0789	-5.9624	-7.949	-7.4682	-3.8237	-8.5667	-7.4903	-9.5069	-8.428	-7.2378	-7.4294	-8.8436	-6.687	-5.932	-1.3775	-7.6547	-6.62	-7.2688	-9.9177	-6.4398	-9.4758	-8.7279	-9.6198	-5.8689	-6.7174	-7.2104	-8.3781	-5.5678	-8.7725	-9.0977	-6.6371	-5.7297	-5.6633	-9.8142	-7.5118	-9.1612	-11.989	-10.584	-9.0765	-9.4895
-0.27747	-0.59693	-4.6893	-2.1574	-0.85968	-0.83007	-3.8206	-3.8604	-2.6392	0.20386	-1.4048	0.97206	1.2298	-2.98	-0.13862	-1.5717	1.1156	-1.137	-0.72935	-2.0358	-2.0605	-1.897	-1.9763	-1.1755	-0.93126	-3.8906	-1.8491	-1.4876	-0.61977	-0.98214	-3.6604	-0.14034	-0.48279	-0.5825	-1.61	-1.6234	2.1319	-0.39747	-3.9029	2.9738	1.2771	-2.3759	-1.8831	-2.4517	-3.2609	-2.4782	-0.49204	-2.6848	-1.3054	-0.39219
-6.9808	-5.7461	-7.3936	-3.9975	-4.9097	-3.4165	-3.3138	-2.2439	-6.386	-5.3542	-1.6725	-3.8564	-6.6767	-4.1252	-5.3127	-7.0605	-5.6351	-5.1642	-5.1412	-6.6507	-7.3127	-5.8564	-6.1436	-5.1493	-4.8673	-4.5509	-4.395	-2.8313	-7.2854	-5.9007	-4.1727	-5.9745	-5.1051	-4.153	-3.8334	-5.0832	-6.1633	-3.8553	-4.1865	-5.2729	-5.4747	-6.1035	-3.3157	-3.6651	0.065431	-3.8256	-5.8744	-5.8845	-5.4983	-1.7822
-1.5058	-1.4977	-3.2581	-1.1716	-1.5653	-1.208	-1.7758	-4.5411	-1.5797	-6.6867	-6.2159	-4.1421	-8.1827	-1.071	-4.5735	-3.5617	-3.218	0.033246	-2.0215	-2.0233	-5.472	-1.4815	-2.1189	-2.1326	-3.3439	-1.3158	-4.5613	-2.1667	-2.8692	-3.7889	-2.5957	-3.7916	-1.884	-2.5022	-3.0713	-5.5847	-4.7792	-1.452	-4.1871	-4.0275	-5.1856	-4.5045	-4.3877	-6.1595	-2.6345	-4.1888	-3.2066	-2.5267	-3.949	-1.8104
-11.903	-14.976	-13.61	-11.881	-13.849	-11.625	-13.111	-14.447	-12.322	-13.255	-11.254	-10.112	-14.933	-10.006	-8.2158	-13.646	-15.076	-11.343	-8.8515	-12.806	-12.155	-11.346	-13.111	-12.922	-17.027	-14.459	-12.531	-12.454	-11.767	-13.157	-13.644	-17.003	-11.744	-12.579	-12.754	-13.034	-12.946	-12.5	-16.894	-13.203	-11.686	-11.41	-12.011	-17.461	-12.529	-12.629	-13.603	-11.965	-10.922	-12.857
-0.62398	3.4033	0.02885	-1.28	3.1344	-1.3874	-2.0671	-4.017	-0.16468	-0.052864	2.105	-1.0239	-0.13351	4.1085	-0.19985	3.7427	-2.5967	-0.0737	-2.0891	2.2672	1.9294	0.98496	-0.16808	-1.8901	1.0935	-2.4089	1.6577	2.3222	2.1108	0.27671	-1.1586	-1.0279	-0.28544	1.0341	2.8553	-3.4053	0.24411	1.6434	-2.0435	0.83244	0.46823	-0.86454	-1.0669	-2.0752	0.63653	1.323	2.3635	-0.011772	1.4118	-2.7375
-6.4051	-6.3857	-5.001	-6.1432	-6.7562	-5.2582	-7.4779	-6.7464	-7.3001	-7.4627	-5.2118	-3.3587	-6.1207	-5.0553	-8.1214	-6.7956	-5.797	-5.1084	-5.6374	-5.6474	-4.2487	-7.151	-5.9108	-7.1476	-6.407	-7.2665	-4.2822	-5.1441	-9.6229	-5.3715	-7.489	-4.4906	-6.6262	-8.2563	-5.9482	-6.5757	-6.8371	-4.9393	-5.2878	-6.5576	-6.2401	-8.8613	-5.2241	-5.1654	-1.6983	-4.991	-4.2253	-7.4801	-7.8596	-5.4473
-12.805	-8.818	-13.282	-11.965	-11.488	-7.5345	-7.7794	-11.819	-8.226	-10.113	-7.8072	-12.545	-10.682	-8.6441	-11.429	-7.391	-8.4999	-8.973	-12.356	-10.094	-11.973	-11.144	-11.349	-7.2753	-13.207	-8.6771	-10.596	-10.25	-10.552	-10.015	-12.18	-8.6452	-13.859	-11.72	-10.04	-7.1391	-13.349	-8.998	-9.7736	-12.022	-8.9049	-9.6699	-10.591	-11.548	-8.269	-10.864	-11.881	-10.586	-11.575	-10.783
-22.663	-21.401	-22.536	-22.844	-23.53	-20.519	-17.722	-24.179	-18.099	-20.44	-18.234	-23.611	-19.565	-20.178	-20.141	-21.878	-19.177	-20.18	-22.239	-20.294	-18.468	-23.398	-22.593	-19.945	-18.375	-18.778	-19.111	-20.197	-22.877	-21.642	-20.593	-22.189	-22.18	-21.249	-20.501	-18.379	-23.717	-20.431	-20.226	-18.683	-21.37	-23.153	-22.832	-19.999	-19.961	-20.368	-23.88	-18.344	-19.564	-20.15
3.6098	4.3587	3.8271	1.0165	4.9527	7.7962	4.2834	7.3751	7.6522	4.9465	8.0387	6.85	8.0408	8.8456	6.2336	6.777	7.51	6.4297	3.3145	4.3568	5.8115	5.7471	8.5686	5.6822	7.4947	4.5963	5.821	6.4973	3.8606	7.4207	8.5021	6.9219	5.5248	3.346	5.984	2.5675	3.735	3.7003	7.5448	7.9272	2.9363	3.8547	8.6509	7.4588	7.3517	4.9583	6.8541	6.0742	6.0556	3.6235
-3.4542	-4.1136	-2.7771	-2.1758	-2.7097	-4.8252	-4.3404	-3.3404	-3.3585	-4.1071	-3.1674	-5.3389	-1.8327	-2.3631	-1.6588	-1.4663	-5.1965	-2.7735	1.1037	-3.3956	-1.4823	-3.4909	-0.19135	-3.0708	-2.6824	-1.2957	-3.2489	-3.9147	-2.2622	-2.3408	-3.9809	-2.2692	-5.3608	-4.9864	-3.484	-1.3224	-2.7991	-6.3004	-4.7376	-1.5407	-0.75204	-3.8693	-4.9377	-2.8657	-4.4259	-3.4538	-7.2906	-1.1471	-2.724	-2.3926
0.81504	-0.41518	1.3716	0.07803	-0.24693	1.3806	-0.9889	1.3064	0.22977	-1.2569	-0.33065	-0.10881	-2.6721	2.5446	-1.4344	-3.9924	1.1646	3.1449	-1.1215	-0.22127	-1.5473	-0.41204	-0.13991	1.2197	1.2127	0.32571	0.37355	2.244	-0.20699	-0.15357	1.2801	-0.97619	-1.2485	0.071074	-2.4157	0.75747	3.0238	-0.11463	-0.91453	4.5105	4.2524	-1.1534	0.35939	-1.2227	-4.8737	-1.3078	0.2868	1.1692	-1.7944	5.0787
-11.918	-10.377	-9.6791	-15.779	-14.614	-11.269	-10.302	-12.138	-8.9904	-10.758	-11.462	-10.298	-11.519	-10.359	-7.6025	-10.557	-11.646	-11.054	-9.1752	-11.8	-11.825	-13.368	-11.159	-7.8332	-11.25	-11.916	-10.352	-9.2441	-11.735	-9.3207	-10.796	-14.465	-11.573	-11.953	-9.8177	-12.365	-10.685	-9.4628	-5.3548	-10.008	-9.7643	-9.5844	-10.999	-13.842	-11.46	-10.889	-7.8567	-9.934	-7.4698	-12.08
-11.708	-13.97	-10.201	-7.9657	-10.896	-9.497	-14.026	-13.149	-12.032	-12.867	-13.381	-9.8207	-9.3228	-14.445	-11.525	-12.354	-11.84	-9.8456	-11.055	-10.785	-11.644	-12.892	-13.232	-12.01	-13.059	-11.22	-12.303	-14.958	-10.594	-11.561	-12.416	-10.032	-12.815	-11.065	-11.558	-13.556	-10.948	-11.774	-9.5436	-12.366	-10.585	-12.185	-12.361	-10.296	-14.249	-9.8424	-11.917	-12.411	-7.2815	-13.776
6.2566	1.768	6.6837	5.4553	3.9766	3.016	6.7471	3.9994	6.4131	5.6781	3.3704	6.3542	8.1385	5.2277	5.5816	2.7317	6.2366	3.7661	6.4519	4.6054	4.3556	9.0375	6.3094	5.8037	7.3558	4.9879	4.0353	6.0907	4.5481	7.7812	2.3868	8.1011	6.0075	6.2458	5.0142	5.0143	3.46	6.3465	6.2747	5.1164	5.5801	1.8894	3.0997	5.56	6.2336	5.3202	2.6454	3.6893	3.8058	4.9281
-1.6158	-1.6097	0.69454	0.81089	2.6238	3.8496	-0.21468	-0.79309	1.9779	-0.89083	-0.76488	-0.0090008	0.1979	0.33607	-0.83344	0.63289	0.68099	0.24978	0.38192	2.7252	2.6582	-3.3121	-0.92705	-1.2926	-0.29132	0.29158	1.3753	0.18706	-0.75281	-3.6543	0.43529	-1.1069	1.2928	1.079	-0.19217	1.1098	-1.1719	2.0029	-0.004456	-1.9597	0.27957	-1.315	-2.542	1.4878	-2.1657	2.7656	-2.4576	2.0812	-3.1179	4.3673
7.0074	5.7211	1.7582	4.5696	8.7037	5.6771	4.2203	6.8147	3.6975	2.4248	8.5128	7.8176	6.1509	6.0502	6.613	4.685	6.5912	6.3925	5.8773	8.867	8.262	6.9857	5.8173	3.3542	4.1724	6.2159	8.3373	7.1675	6.1167	7.198	7.5309	3.1585	6.8284	6.6336	3.4086	6.7335	5.3993	6.6791	2.7653	4.0201	5.549	4.9411	5.6452	5.7472	3.5503	3.3565	10.31	2.3453	4.8336	3.1292
-1.5282	-2.1013	-0.44878	-1.9409	-0.66726	0.59049	1.0554	-0.31206	-2.5337	-1.1892	1.3881	-0.075743	1.0624	0.17216	-2.9859	-2.4466	-2.223	-1.4398	-1.8344	1.7265	-3.3079	-1.9756	1.6513	0.32972	0.36807	-3.458	-3.1813	-0.87874	2.7162	-1.6272	2.4362	-2.4873	-1.669	-1.4407	-0.46904	-3.2304	-0.63537	0.89524	-0.71041	-1.7704	-0.354	1.7167	-1.1077	1.8676	-2.0642	-1.1942	-1.5508	-1.7445	0.64838	0.62917
-4.9786	-6.2979	-8.5464	-5.5089	-8.7245	-6.7601	-7.0313	-7.0412	-2.4756	-7.5294	-7.3175	-5.3053	-7.7767	-7.9967	-4.9275	-8.7993	-6.7071	-5.3716	-5.121	-1.766	-3.4159	-9.1808	-5.5149	-6.2018	-3.2516	-7.4795	-7.1271	-8.5426	-6.4916	-5.1329	-6.7094	-6.3189	-6.0646	-6.1105	-6.216	-8.5554	-9.1852	-4.0443	-4.9364	-8.0264	-7.7428	-4.6549	-9.0835	-6.8222	-7.1972	-5.5503	-7.3216	-6.8788	-3.3925	-5.6594
-2.4657	3.3669	-1.3736	-2.2449	-0.14575	2.2523	-0.67057	-0.89558	-2.5711	-0.93857	-1.5823	-0.14799	-0.93953	0.80067	-0.67233	0.57353	2.2442	0.69821	3.1636	0.26426	3.4269	-2.1603	0.6543	0.72717	0.73089	1.488	0.79352	-1.1874	0.41061	0.34766	2.3043	-0.92576	1.3398	0.19664	-1.4937	-2.1671	1.0639	-0.32677	1.3557	-1.5089	-0.048544	1.975	-0.24962	1.2864	-0.069092	0.90064	2.3486	2.9733	2.7239	-0.47808
1.4105	0.52811	0.36951	0.41602	1.6961	0.35931	2.5464	4.7191	1.6895	0.4947	-1.2152	-1.367	5.2236	0.52091	2.5221	3.24	2.3339	2.2813	0.83407	-0.041985	-0.63224	2.0187	1.3734	0.6735	1.3456	1.084	-0.75752	0.48971	-0.36279	1.6025	2.2683	-0.43414	-0.91569	0.41881	-1.0333	2.9306	2.9731	-1.4542	1.4379	2.4928	3.6138	2.013	3.9513	0.30498	0.58525	1.0424	1.5515	3.0874	3.3196	0.33842
-0.4325	0.66917	1.3742	-0.23246	1.7758	1.4846	-0.65658	0.7805	1.0402	-0.96937	-0.98736	-0.39454	-0.60305	-0.49833	-0.37908	-0.30185	0.48572	0.01196	0.93884	0.11613	-1.0008	-1.3984	0.38986	2.3596	-0.82255	0.74933	0.57024	-1.7553	0.8067	4.1434	0.67757	-0.95825	1.1281	-1.5269	-0.61395	0.24761	0.037275	3.2597	4.9437	2.5334	2.0712	2.6044	-1.3885	-0.86152	0.43062	1.6036	-0.3433	-2.0707	-1.0554	0.3427
-5.7921	-1.476	-5.4623	-4.2901	-5.5206	-5.2025	-4.3706	-4.146	-1.7542	-5.2886	-4.0003	-5.0548	-3.2498	-3.381	-4.034	-4.494	-4.8521	-5.3871	-5.8316	-3.5139	-2.2391	-5.4458	-1.8505	-2.8646	-5.6127	-3.6803	-4.4678	-2.7175	-6.2327	-4.5027	-5.8926	-2.4385	-4.3836	-4.5532	-1.438	-3.0335	-2.9787	-5.9618	-6.0451	-3.8743	-6.1425	-6.4108	-1.4792	-6.9208	-9.4217	-5.8687	-1.733	-3.9081	-2.1323	-3.8283
-1.5086	-4.1105	-1.1591	-1.2203	-1.4221	-1.2882	-2.8997	-4.0389	-4.3135	-1.3055	-1.3245	-0.80103	-2.3502	-1.1423	-1.9041	-1.6622	-5.212	-2.3806	0.09522	-5.1042	-4.934	-0.25625	-4.2453	-4.242	-2.8102	-2.0784	-0.23601	-0.94946	-0.60398	-4.4494	-3.5824	-2.0439	-1.3184	-3.6172	-6.166	-1.4216	-4.9486	-1.029	-5.6167	-6.227	-1.6088	-3.2091	-2.7503	-6.039	-3.0786	-3.5277	-2.3664	-1.524	-1.2075	-2.0132
-0.75476	-0.99034	-0.61068	-0.28925	-0.63219	-0.61975	-3.3274	-0.078252	-2.6047	-2.463	-0.085196	0.33374	-1.913	-2.6652	2.3116	-2.4572	-3.9866	-2.0493	1.3666	-3.6571	-1.2965	-1.2098	-0.24399	0.25013	-0.33129	-0.89081	-4.2381	-5.0353	-3.4	1.1525	-0.60244	-4.2824	-0.23816	-3.2343	-2.6072	-4.2768	0.44277	-2.0051	-0.67388	-3.143	-2.8588	1.3962	-4.8999	-2.9205	-0.39088	-2.2678	-2.2791	-0.67178	-0.63674	-0.71819
-5.2196	-1.0073	-2.3954	-1.9612	-5.0242	-7.4551	1.5451	-1.7055	-3.3737	-1.0201	-1.7452	-3.9911	-6.7698	-4.5217	-2.7703	-1.4904	-4.678	-2.5433	-4.6021	-3.445	-3.805	-2.2951	-7.0585	-4.4016	-4.8845	-3.6492	-4.8596	-4.842	-5.0636	-1.3402	-7.4029	-2.7748	-1.4022	-4.1405	-6.545	-1.3906	-0.44568	-5.9005	-3.0736	-4.5065	-6.0014	-0.94395	-8.4681	-4.3307	-5.1992	-6.4855	-0.92237	-5.0142	-5.0228	-2.2127
-5.4643	-3.9643	-6.6211	-4.4583	-8.4715	-7.744	-7.512	-8.8795	-7.6518	-4.17	-7.183	-10.073	-8.0171	-5.2716	-8.7579	-7.0164	-7.7661	-5.2264	-5.5516	-7.796	-4.5821	-8.3587	-6.5983	-6.8765	-11.049	-5.8062	-6.8404	-4.0072	-6.5733	-9.6807	-6.939	-10.562	-9.108	-7.5126	-6.7911	-5.2157	-4.6761	-7.0908	-6.2171	-6.468	-6.2249	-8.8464	-7.2791	-6.8509	-9.923	-8.9296	-9.595	-6.679	-9.797	-10.901
-2.8586	-1.6908	-1.1512	-1.38	1.1474	-4.1167	-5.004	-2.6839	-2.9696	0.54506	-1.3869	-3.6305	-2.809	-3.8536	-1.8485	0.16394	-0.48331	-0.1314	-2.4504	-0.74379	-1.4298	0.20972	-4.5302	-2.791	-2.5932	-0.097155	-3.6101	-3.7067	-1.5658	1.6002	-3.6051	-3.6035	-2.1949	-0.59399	-3.744	-0.87602	-4.1739	-6.7854	-3.1475	-4.942	-1.1149	-1.2366	-1.563	-2.56	-3.0316	-1.4591	0.94203	-5.2316	-2.9193	-2.8453
0.78512	0.85522	0.30172	4.2159	-2.4102	-2.0044	-2.4094	0.85742	1.6336	-1.2149	-0.31746	-1.1535	-2.3827	2.7179	0.27688	1.4769	1.5591	0.34485	3.1584	2.4755	0.089582	-0.32395	3.7076	0.64366	-1.3993	2.3728	1.381	-0.29517	1.326	0.084523	-2.4117	1.8316	0.13761	-0.84946	2.3409	-0.69366	1.4506	4.525	1.2739	2.4497	-1.2984	-2.1203	-1.398	-0.085281	-0.56234	0.19786	0.033807	-0.067413	-0.27849	-1.2488
3.4298	-0.90148	1.5738	1.6732	0.20004	1.6957	0.66405	1.2014	-1.3209	-0.78031	-0.36287	1.1271	0.91992	-0.058257	1.2763	-3.9827	-0.86549	-2.6855	-2.0423	-0.55791	2.4779	0.39665	-4.7344	2.3856	-0.39061	2.7896	-2.067	0.31058	-0.99609	-1.0665	-0.89228	-0.759	1.4891	0.58711	3.2802	0.74598	0.91748	2.101	-0.25543	-1.7832	1.6375	1.3512	2.5407	1.8256	0.85043	-0.89986	-2.9682	0.39426	-0.19285	3.0222
1.409	0.67482	-0.96173	5.1374	-0.30863	3.5616	-0.70492	0.68662	0.69109	-0.51065	1.4177	1.7586	-1.1806	0.77159	2.5151	-1.73	0.50938	1.7769	1.3732	3.8452	-2.1857	-2.3614	1.7123	1.6378	1.5377	1.5374	1.5167	5.3369	-1.1029	2.5599	-0.069953	-1.299	5.285	3.2654	0.70827	-0.27279	2.7627	-1.1037	-1.7859	1.8203	4.0053	0.23695	2.8557	2.845	0.97661	-0.50091	2.0938	-1.7919	1.3009	2.6567
-0.20989	-2.462	-0.7746	-1.3727	1.3774	0.92729	-3.3609	0.50481	0.50082	0.27276	-2.029	0.16097	-0.99282	0.60423	1.8825	-2.7967	-1.1719	-0.24817	-0.054856	-0.93599	-0.41004	-2.8192	-2.7511	-1.0079	-2.015	-1.8034	-1.1707	0.52039	1.2851	-0.79737	-1.0016	-0.25195	-0.14573	-2.0195	-3.8517	0.28751	-0.33523	-2.4005	-0.49482	-0.15273	-1.1536	-2.9553	-0.46467	-0.27479	-2.0237	-5.2085	1.2048	-3.146	-2.488	-0.0054768
0.8991	-1.9775	-3.3435	-0.46785	-3.6302	-1.6948	-1.5444	1.2136	-4.0477	-1.2968	-3.0436	-0.88298	-1.4357	-1.938	-3.0345	-3.1272	-2.2244	-2.9482	-1.0277	-3.4025	-1.3095	-2.273	-3.4722	-3.1052	0.042481	0.12458	-1.6204	0.21141	1.8865	-0.3361	-2.5316	1.0936	-0.97803	1.1259	-2.1312	-1.9836	-2.1357	-1.0013	-3.8314	1.7263	-4.0894	0.67699	-0.88403	-3.6271	0.29808	-2.2752	-1.0578	-5.4317	-3.2678	-1.4428
7.3758	4.183	6.3945	7.6325	7.748	5.674	4.7484	4.5344	1.6895	3.6057	1.609	2.3617	5.3882	6.0147	4.9861	5.4554	4.9985	2.2857	6.4546	2.7015	4.5851	6.471	5.2042	3.8811	3.5803	3.5221	5.7223	6.6379	4.0951	5.493	2.1468	6.9278	3.8419	6.2005	4.1831	5.11	3.3768	1.3502	4.2313	4.7916	4.7345	2.2529	4.6	4.8698	4.6919	6.2644	4.8327	4.2929	3.9006	5.1469
-15.664	-11.684	-11.127	-11.435	-8.903	-11.142	-12.91	-12.75	-10.664	-12.578	-11.111	-11.041	-8.9438	-9.4644	-11.535	-8.5932	-10.329	-8.906	-10.526	-11.472	-8.4836	-12.972	-7.9448	-11.207	-8.9884	-9.3331	-8.2176	-10.021	-12.756	-10.497	-8.0249	-13.54	-11.491	-11.645	-11.199	-9.8552	-8.2871	-12.724	-12.13	-11.613	-11.811	-11.914	-13.085	-10.496	-12.548	-4.3966	-11.083	-7.8299	-14.311	-11.163
-2.499	-2.8342	-2.2931	-0.66819	-1.7493	-1.7122	-1.5449	0.18554	-1.9868	-0.23226	-2.409	-3.8829	0.075559	-3.1771	-2.2303	-3.558	-2.5354	-0.78706	-0.1493	-2.3547	-2.2214	-1.1072	-0.12204	0.56664	-1.7956	-4.1204	-0.95171	0.35957	-2.4964	-1.4543	-2.1175	-1.789	2.7434	-2.0887	0.27643	0.84737	-0.12785	-0.11914	-1.5706	-5.3242	-1.4896	-0.36395	-1.1173	1.0343	-1.8466	0.27845	-2.4383	1.3696	-3.3691	-2.1476
-16.291	-14.047	-14.678	-15.923	-14.825	-16.49	-14.796	-14.775	-14.487	-14.27	-13.796	-15.582	-14.744	-13.7	-15.362	-16.422	-12.726	-15.809	-13.216	-15.959	-13.555	-19.135	-15.655	-11.329	-16.351	-14.444	-13.517	-13.152	-13.189	-16.418	-15.165	-15.312	-16.369	-11.583	-11.268	-13.505	-14.537	-15.323	-13.904	-14.44	-14.753	-16.751	-15.588	-13.876	-14.573	-13.338	-15.899	-15.379	-16.259	-16.855
-1.4497	-0.75963	1.2831	-3.8322	-2.4709	-0.8324	-4.6233	-3.4249	-2.4673	-0.54365	-0.031021	2.3098	-0.78399	-1.2104	1.025	-1.8577	0.17104	1.6978	-0.95135	-0.64276	-2.2224	1.9615	-1.4476	-2.7384	-4.8109	-2.0676	-1.7327	0.63879	0.53904	-1.1188	-3.746	-0.055711	-0.94082	-1.0359	-0.5287	-3.6138	-2.7491	-2.489	-1.0814	0.89583	-1.8929	-0.94898	-0.97169	-3.0658	-0.7168	0.43594	-0.27591	-1.2183	-5.2403	-2.275
-7.0134	-3.8587	-4.4499	-4.1238	-2.9145	-4.935	-4.0602	-5.466	-4.8697	-4.2265	-1.3411	-2.9145	-4.3934	-6.3741	-5.0796	-5.0178	-4.948	-5.4787	-6.3183	-1.6995	-4.6949	-3.373	-6.5106	-5.8727	-4.3063	-4.2677	-4.3608	-4.0511	-6.3506	-2.5762	-4.3128	-5.383	-7.5486	-4.5932	-6.2033	-3.2096	-5.4002	-4.5612	-4.7756	-1.3777	-9.9062	-6.1295	-4.5133	-6.9452	-7.9154	-4.601	-4.5682	-5.3675	-2.7826	-3.4152
-2.3316	-2.0436	-1.8837	-1.021	-2.6573	-3.5122	-2.0904	-2.9657	-0.079843	0.99225	-1.005	-2.1085	-4.1496	-1.176	0.30973	-5.1671	2.7419	-0.21066	-0.72639	-2.3013	-0.31017	0.70953	-3.1039	-3.3166	-3.2294	0.52323	-4.4015	-2.1046	-3.0025	-3.0539	-0.1337	-3.58	-0.2149	-1.7689	-3.953	-4.3064	-2.5124	-3.0993	-3.0033	-1.6749	-2.7019	-2.2046	-1.4269	1.1142	-0.79659	-1.8222	-1.669	2.4862	-2.8795	-3.9099
-13.149	-12.641	-13.242	-15.093	-13.144	-16.807	-14.51	-14.744	-15.881	-12.38	-11.125	-15.843	-17.206	-14.435	-16.147	-15.045	-16.371	-14.818	-15.567	-13.096	-12.338	-14.103	-13.531	-15.844	-11.368	-17.069	-17.021	-15.516	-14.911	-14.671	-16.452	-13.276	-14.967	-14.798	-12.485	-15.535	-14.008	-12.402	-15.251	-15.952	-14.068	-13.557	-15.659	-15.185	-14.829	-17.178	-15.424	-15.083	-14.816	-14.329
-12.842	-11.639	-10.58	-12.292	-9.3632	-8.1415	-8.7107	-10.568	-11.432	-9.9981	-9.0916	-10.312	-8.9825	-11.111	-9.7479	-11.74	-10.18	-9.5231	-10.159	-13.967	-8.0347	-8.2161	-9.6105	-7.7502	-9.0619	-12.366	-11.508	-10.799	-9.4717	-12.032	-9.5755	-10.649	-12.135	-10.327	-10.629	-8.3022	-12.023	-8.2785	-11.01	-8.8182	-6.2279	-9.9461	-11.894	-9.3469	-12.452	-8.7671	-7.4006	-10.928	-9.9475	-11.65
-0.63656	-0.93027	-3.3366	-3.8297	-1.8528	-2.7677	-0.97784	-2.2884	0.41047	-3.9704	-2.58	-4.5322	-2.514	-3.0229	-4.991	-1.3064	-3.9704	-1.8854	-1.9552	-2.4944	-2.3942	-0.97957	-0.098306	-1.0194	-2.4091	-0.32926	-0.098458	-3.4748	-0.29477	-2.9357	-0.20786	-3.8973	-2.6442	1.1739	-2.5012	-4.0913	-5.5224	0.74138	-3.91	-1.0343	-1.1493	-2.7179	-2.8371	-2.5393	-2.1838	-3.334	0.37841	-2.2399	-1.7115	-1.2562
-1.7747	-1.7041	-2.2288	-2.8758	-0.62529	2.2258	-0.92184	-1.6377	-1.5184	-2.0068	-0.98463	-1.8644	-2.0225	-1.9869	-1.7028	-3.8754	-2.5664	-2.1851	-2.9641	-2.3636	-2.3162	-2.4876	-5.4259	-2.6438	-2.2811	4.1012	-3.4764	-0.39357	-3.2816	-1.4746	-0.5434	-2.9827	-1.0604	1.3591	-3.505	0.77036	-1.4905	-2.2584	-1.9393	-3.3589	-0.64889	-3.8968	0.33902	-2.263	-1.1783	-0.81838	-4.8509	-1.1064	-2.8467	0.18389
-0.27398	1.2296	-1.9295	-1.2876	-0.098254	-4.3353	2.7049	1.6085	-1.5449	-0.7874	0.37564	0.34085	-1.4224	-1.6048	-2.7592	-3.1053	-1.9971	2.127	0.40655	-0.52137	-1.042	-0.93525	1.1813	-1.5747	-2.2809	-2.2528	2.4983	0.59461	0.41115	-1.5256	-1.1822	0.27258	-1.5883	-1.8163	-1.228	-0.81826	2.3985	-2.5294	-1.4064	-0.44168	1.4248	-2.1431	0.0056006	-0.85815	-0.16394	-1.9883	-2.0469	-1.3667	1.8853	1.4572
2.1658	0.25265	-1.1956	2.2906	4.1323	-2.1779	0.70401	0.89425	0.64896	-1.9356	1.2066	-0.402	1.9901	1.1109	-0.83794	-0.54221	0.47917	-1.2153	-0.93599	-0.53784	1.384	2.9057	-0.33303	0.36707	-2.5641	1.0485	-2.0842	-0.30965	1.7691	0.41523	1.748	0.65957	-2.6789	1.0531	1.9652	-2.569	1.8441	0.19518	-0.042019	-0.86206	1.2119	-2.6229	-2.1805	-1.3825	3.391	0.59684	-0.965	-1.2246	-2.4115	-0.83631
-5.4568	-0.7069	-5.3429	-4.4556	-4.4303	-6.1107	-5.4678	-4.9159	-5.5128	-4.3127	-4.5063	-3.3954	-7.2726	-4.4583	-3.112	-3.1441	-4.3165	-2.8753	-1.6519	-4.2976	-3.8278	-5.9266	-2.5719	-2.1391	-1.267	-3.3533	-2.2999	-3.9943	-5.0117	-0.32455	-1.271	-5.211	-3.1908	-3.754	-3.1919	-3.0212	-5.3475	-2.2874	-6.3495	-0.85313	-3.2478	-3.6246	-3.3612	-5.6985	-2.3188	-6.6158	-3.8048	-2.7812	-4.8968	-3.3229
6.6846	6.1658	7.1557	6.9725	3.3081	5.3459	7.5283	5.336	6.8653	7.961	9.0764	4.0032	5.7115	6.8901	9.4876	6.0565	5.9181	2.5377	5.33	6.4948	6.0882	6.0989	10.256	6.7858	6.3021	7.5376	-0.19153	4.91	2.2223	5.7496	6.3434	8.0691	4.2672	6.4924	3.2051	7.3362	6.7777	4.1348	5.4669	2.0826	7.6846	6.0256	5.0117	2.7803	8.7142	3.4988	4.6325	2.5735	4.8578	4.6783
-5.6399	0.063457	-3.9999	-2.4727	-0.1453	-1.0505	2.6873	-1.0207	-5.196	-2.8026	3.1982	0.10251	-2.4093	-2.27	-0.65773	0.94562	0.39431	0.92897	1.5943	-1.9701	1.0487	-1.5115	-2.3055	-4.7164	-3.006	1.1215	0.77489	-2.5467	-1.539	-3.0795	0.9594	-2.7039	-0.64215	-4.3474	-2.5882	0.1254	-0.84845	-3.4896	-3.3999	-3.179	-0.20582	-0.3025	-1.152	-0.51786	-1.5565	1.523	-2.667	-1.2286	-0.020157	-4.2021
-1.4025	-4.5311	-5.8165	-5.5032	-7.2665	-3.9656	-5.451	-6.5503	-4.7511	-3.0346	-3.8693	-4.4335	-6.6656	-4.4313	-7.1647	-5.1135	-5.7222	-3.7478	-5.9403	-4.2788	-6.633	-8.0914	-7.9527	-4.916	-6.9985	-5.7303	-8.0429	-2.8958	-5.2428	-4.9921	-7.3795	-5.0862	-2.2684	-5.6919	-3.2282	-7.4403	-4.0971	-6.2631	-3.5189	-7.0921	-3.4954	-6.1514	-1.9582	-6.8305	-8.3254	-5.6382	-8.0603	-8.6865	-6.025	-5.4935
7.1289	7.5411	5.3065	6.6713	5.7232	6.795	4.6812	9.0734	5.8935	6.6303	6.3315	5.2826	4.7822	8.1571	5.8577	5.6036	7.9704	6.6876	6.6974	5.8602	7.3181	6.85	5.6762	8.435	8.2239	8.8137	8.3377	7.0066	6.9889	3.7987	6.7223	5.8798	6.2238	10.006	4.7044	8.2197	5.4897	3.5007	7.0537	5.7503	7.0161	5.9971	6.7723	3.2465	8.284	5.8948	2.1549	6.6571	7.8563	5.5626
2.2183	1.2399	-1.8761	-3.4038	-3.3483	-4.1862	-4.4732	0.36439	-4.6508	-5.8892	-2.1059	-3.7503	-4.0761	-1.1359	1.377	-1.8492	-4.4169	-0.27669	-2.3697	-3.8531	-4.3257	-3.2257	-0.16902	0.11517	-3.3014	-4.5178	-4.5481	-4.0858	-2.3782	-2.4534	-1.5248	-3.4823	-6.1707	-1.994	-2.0013	-3.1294	-3.3385	-4.2859	0.00070739	-3.7849	-0.79168	-2.8298	-2.6229	-1.0101	-1.1431	-3.1546	-1.3562	-0.75118	-0.98769	-2.2894
-23.675	-21.236	-22.794	-19.474	-23.418	-21.439	-23.044	-20.946	-23.072	-20.809	-24.753	-20.826	-22.556	-21.804	-23.378	-20.256	-22.232	-22.774	-24.552	-20.542	-23.808	-20.907	-21.09	-23.348	-24.491	-23.868	-21.086	-28.404	-23.392	-21.981	-24.001	-23.036	-21.214	-24.399	-20.19	-25.797	-24.943	-22.243	-20.459	-23.265	-21.258	-18.573	-22.995	-24.734	-20.496	-18.765	-21.724	-20.46	-17.339	-22.526
-8.3887	-8.5984	-6.8559	-7.8277	-10.615	-10.234	-10.142	-7.2077	-12.33	-6.0878	-10.846	-7.4225	-7.0246	-11.49	-8.5787	-9.3662	-8.0094	-8.7415	-4.5443	-10.596	-10.578	-7.1653	-7.6504	-10.59	-9.1816	-10.009	-9.044	-10.438	-8.6813	-9.2943	-9.608	-10.457	-4.634	-10.181	-10.571	-10.779	-12.174	-9.5756	-8.4711	-7.8442	-6.1614	-7.5516	-10.911	-7.9961	-9.0391	-9.9799	-5.8453	-9.628	-7.3521	-8.477
-1.1824	-2.2071	-6.8232	-5.5474	-1.5192	-4.1178	-2.383	-4.3298	-3.0656	-4.46	-3.6832	-4.8002	-2.6572	-5.5663	-2.0868	-2.3161	-5.566	-1.8358	-3.7578	-4.9681	-3.3064	-4.3863	-1.9908	-3.5869	-0.67222	-4.3325	-4.3452	-3.366	-4.7601	-3.4269	-4.8279	-5.0513	-1.8559	-3.1505	-5.3851	-4.4933	-2.3473	-0.32827	-1.4492	-1.8	-3.3022	-4.4629	-5.407	-5.0339	-3.5329	-1.4219	-5.0422	-4.5903	-2.7754	-4.4225
2.8407	3.1056	3.2924	-0.00062308	-0.13114	0.66451	-1.1032	0.97152	1.7506	-0.15938	0.24508	0.095398	6.2521	3.0833	1.0733	2.2097	-0.15422	0.1876	1.6936	0.68508	2.2787	3.2322	3.1364	5.183	0.99145	-0.73547	3.2136	1.5519	2.1976	3.1619	1.695	3.2216	2.564	0.17589	1.0362	0.50025	3.225	1.0465	1.5654	5.0359	2.3261	3.1452	3.0833	-0.18125	-0.22701	3.3209	2.4433	0.61703	0.36446	3.1346
-3.5549	-1.3515	-7.6502	-5.8547	-6.0432	-1.0319	-5.1597	-1.2223	-4.9286	-4.8615	-5.6926	-0.47811	-3.4965	-6.1829	0.96178	-1.2709	-2.8951	-6.7681	-4.2027	-7.517	-4.3352	-5.3619	-3.7495	-8.7597	-1.6384	-3.7066	-5.607	-3.9955	-2.4839	-7.4277	-4.3523	-1.8934	-0.95504	-2.7971	-4.0329	-6.5006	-1.0973	-3.9427	-4.6222	-2.363	-3.2582	-5.3244	-5.6016	-5.2785	-1.6389	-4.025	-3.1225	-2.622	-1.5968	-4.8492
[truncated: 150 more columns]
