# Supplementary material for: Genetic dissection of main and epistatic effects of QTL based on augmented triple test cross design
Source: PLoS One. 2017 Dec 14;12(12):e0189054. doi: 10.1371/journal.pone.0189054 (PMC5730204; doi:10.1371/journal.pone.0189054)
Supplement: S7 Supporting Information — (ZIP) [file pone.0189054.s007.zip › z2_350_0.8_10.csv]

-1.6487	-1.6339	-1.9692	-1.3523	-0.3034	-2.4226	-1.2069	-2.0107	-2.0623	-1.1761	-2.4069	-3.4333	-0.81449	-2.8808	-2.7319	-1.3175	-1.5467	-2.3381	-1.9351	-1.6021	-2.3497	-1.5715	-2.3719	-1.3077	-1.1709	-2.304	-2.0939	-1.5188	-2.7037	-0.91397	-0.7309	-1.8102	-1.4531	-2.3946	-2.4179	-3.2183	-2.2262	-1.0422	-1.1834	-2.002	-2.399	-2.1668	-1.5238	-1.9873	-1.2867	-0.63103	-0.8708	-1.5067	-2.1236	-1.8895
-8.9368	-9.3189	-8.3215	-8.5496	-8.9022	-9.6658	-9.1905	-9.245	-8.6171	-9.0107	-9.801	-10.267	-9.5126	-10.033	-8.7824	-8.6016	-8.1711	-8.888	-8.3093	-8.599	-8.2511	-8.8196	-10.107	-8.864	-9.0051	-8.0438	-9.1624	-10.261	-9.7099	-9.142	-8.8849	-7.9165	-9.0664	-9.2538	-8.9017	-9.766	-9.8001	-8.1752	-9.641	-9.2916	-8.8899	-8.4848	-9.958	-7.9661	-10.279	-8.7106	-8.9875	-9.7162	-7.5738	-8.9902
-1.6955	-2.4113	-0.93386	-0.55604	-2.6625	-2.1291	-2.9473	-1.8201	-1.2011	-1.1804	-2.7194	-2.1785	-2.2741	-1.3064	-2.7649	-1.1014	-1.4742	-2.0519	-1.5858	-1.612	-1.3204	-1.8002	-2.0063	-2.6178	-0.6703	-1.9423	-0.18814	-1.6429	-1.1201	-2.0613	-2.0268	-0.68942	-1.1579	-1.5862	-1.8462	-3.2171	-2.1379	-0.92659	-1.7651	-2.8129	-1.7478	-1.2408	-1.4617	-1.7564	-1.4292	-1.4792	-1.7496	-2.0101	-2.4181	-1.7071
3.608	3.8845	3.6761	5.1244	5.4132	4.1514	5.3017	4.3496	4.7065	4.2659	5.028	4.5856	4.2613	4.9023	5.8561	4.8222	4.7072	3.2799	3.6546	5.1935	4.4407	4.2119	4.4437	3.9269	4.6369	4.7937	4.2161	4.9913	4.8265	4.8661	4.1042	5.2259	3.272	2.8353	4.1723	4.3034	3.7541	5.3226	4.0689	4.7371	4.5181	5.1244	4.3697	4.285	3.771	3.367	4.3885	5.1182	3.5049	4.6654
-4.6213	-5.6323	-6.3823	-5.0006	-5.2682	-5.7102	-5.2819	-5.3131	-6.9787	-6.0984	-5.674	-6.0797	-5.5186	-6.7491	-5.626	-6.7798	-6.2631	-6.0671	-5.6759	-7.2474	-4.8703	-5.6824	-5.7781	-5.3905	-5.4026	-5.1707	-5.1899	-5.1367	-5.7305	-5.8447	-5.7072	-6.1479	-5.0419	-5.9874	-5.8207	-5.9106	-4.9963	-5.4309	-5.5635	-5.2454	-5.6722	-4.7344	-5.7368	-5.901	-5.7838	-7.0295	-6.9344	-6.7159	-6.1308	-5.1513
-3.3508	-2.4668	-2.6478	-3.1186	-3.1557	-3.1476	-2.8086	-2.0506	-2.041	-3.1873	-2.3322	-1.8703	-3.7253	-1.5818	-2.138	-3.2663	-3.2459	-1.9711	-1.5327	-2.6222	-2.4221	-2.1462	-2.2802	-1.7803	-1.6123	-1.6991	-2.0853	-1.7322	-3.6861	-2.6704	-3.2619	-2.7403	-2.8	-2.3585	-2.5742	-1.5275	-1.4905	-2.8815	-2.015	-2.635	-2.5362	-2.8824	-1.8825	-2.1109	-1.5186	-2.5994	-3.5623	-3.5526	-2.4229	-1.4829
-10.898	-11.215	-10.221	-10.708	-11.911	-10.96	-10.927	-11.274	-10.24	-10.713	-10.35	-11.684	-10.549	-11.672	-10.652	-10.439	-10.021	-9.0048	-10.762	-10.279	-10.31	-9.1349	-11.391	-12.053	-10.353	-10.901	-10.939	-10.883	-9.9111	-11.079	-10.454	-10.024	-11.737	-11.204	-11.383	-10.58	-10.353	-10.981	-9.7843	-10.942	-11.158	-9.1701	-10.744	-11.204	-11.076	-10.63	-10.285	-10.153	-10.759	-12.014
-5.9786	-5.3744	-5.8223	-5.3317	-6.0002	-5.1022	-6.4676	-6.0462	-6.1755	-5.2355	-6.133	-5.4184	-6.1984	-5.0267	-5.4086	-5.2372	-5.7479	-6.37	-4.7267	-5.0501	-4.9717	-8.3173	-5.5254	-5.5046	-5.6911	-6.3559	-5.3556	-5.7197	-6.2238	-5.9414	-6.9005	-5.6074	-6.1421	-5.2267	-4.1075	-5.0941	-5.4914	-5.7257	-6.4002	-5.7011	-5.8191	-5.871	-4.9072	-6.164	-6.7344	-5.4489	-6.6646	-5.836	-5.0196	-5.3541
-2.9701	-3.392	-2.5574	-2.3718	-2.3071	-3.4442	-1.7763	-2.8677	-0.7973	-1.8406	-3.3493	-2.7645	-3.0993	-2.7115	-3.1042	-3.9037	-3.2719	-3.2502	-2.7867	-2.7953	-1.1347	-2.0704	-2.7045	-3.0875	-2.6204	-1.4203	-3.2332	-2.9137	-2.5841	-3.179	-4.3393	-2.7933	-2.649	-2.0879	-2.7815	-2.9797	-2.7692	-3.0138	-3.0848	-2.7763	-2.4855	-2.3776	-4.2139	-2.2697	-3.1482	-2.7068	-3.7196	-1.8264	-3.7273	-2.7556
-2.7465	-2.9014	-2.5665	-2.6645	-2.9068	-3.6262	-2.4439	-2.1409	-2.0781	-1.4558	-2.5984	-2.3662	-1.5636	-2.2832	-1.9074	-2.5264	-2.602	-2.5583	-2.14	-2.3422	-2.055	-2.3941	-2.5979	-2.6687	-2.1003	-2.7646	-2.4253	-3.0185	-2.0766	-2.1326	-2.3828	-1.6624	-1.9059	-2.4585	-2.0142	-3.503	-1.9874	-3.6889	-1.7616	-2.3661	-2.2778	-2.1349	-2.0259	-1.5396	-2.6471	-3.9558	-1.6513	-2.3259	-2.7633	-2.1257
9.0981	9.9066	10.35	10.73	9.6805	9.336	10.065	10.094	11.327	10.585	11.353	9.2819	9.3364	8.8865	10.552	10.549	10.047	9.8406	8.7316	9.2187	9.7829	10.282	10.105	10.457	10.366	9.9468	8.7463	10.062	9.4448	10.163	9.3341	9.9857	9.3961	10.023	9.6061	10.959	8.8314	10.368	9.3257	9.1319	9.3246	9.0358	10.084	11.162	10.106	10.049	9.5934	9.8087	9.6773	9.4566
-13.436	-14.132	-14	-13.39	-13.463	-12.558	-13.48	-13.948	-13.068	-12.982	-13.197	-12.412	-12.865	-12.506	-12.651	-13.419	-12.897	-12.738	-13.988	-13.245	-12.221	-13.757	-13.36	-12.887	-14.617	-13.686	-11.907	-13.108	-12.617	-13.314	-11.672	-13.706	-13.289	-13.334	-12.799	-13.202	-13.03	-13.138	-13.956	-13.559	-11.427	-14.066	-13.657	-13.956	-12.452	-12.891	-13.801	-12.755	-12.888	-12.923
4.8128	4.86	3.6653	5.4679	4.0278	3.776	5.5274	3.5722	4.8037	5.3211	4.7742	4.0887	4.1111	4.5309	3.8844	4.6822	4.0932	3.8596	3.9797	4.1743	4.6782	4.1149	4.8044	4.4106	4.3923	4.3738	5.0282	4.2481	4.6008	4.4767	4.5263	4.2284	5.3748	4.736	4.2311	5.2703	4.6333	4.9786	4.1017	4.1398	5.3851	4.4418	5.4468	4.5263	4.7275	4.9963	4.2664	3.7685	4.257	4.0118
-0.32324	-1.5729	-0.63672	-1.2142	-1.0102	-0.50222	0.29822	-0.78316	-1.6754	-1.1874	-1.8602	-1.7489	-1.9379	-1.6987	-1.7071	-1.5432	-0.94132	-0.79816	-1.8178	-1.2527	-1.5626	-1.0276	-0.513	-0.56228	-1.2596	-1.5907	-0.84134	-0.2683	-1.6642	-0.89657	-0.91563	-2.0616	-1.4141	-1.1236	-1.0282	-0.39151	-1.4406	-1.7106	-1.5457	-1.3921	-1.2113	-1.5733	-1.7157	-2.2655	-2.3135	-0.91018	-0.77059	-0.7213	-0.88392	-0.99105
-13.439	-11.985	-12.013	-11.742	-12.112	-12.455	-13.02	-11.402	-11.946	-11.289	-10.978	-12.904	-12.417	-11.03	-11.899	-11.947	-12.382	-10.096	-10.775	-12.655	-12.01	-11.124	-11.407	-12.479	-12.009	-12.321	-12.369	-11.631	-11.655	-12.166	-11.705	-11.758	-11.655	-10.976	-11.357	-11.507	-12.268	-11.016	-12.324	-11.193	-11.218	-12.107	-12.133	-12.088	-12.859	-11.954	-11.733	-10.929	-11.535	-11.813
4.1999	5.1637	3.7843	5.2523	3.961	4.8489	4.3395	4.0272	3.3129	4.4198	4.4391	4.7224	5.1692	5.0111	4.1793	4.9662	3.6957	5.4301	3.3257	4.4325	4.4462	4.5282	3.8013	4.15	5.0916	4.8896	4.9081	4.1391	3.996	4.2078	5.128	5.0997	3.0935	4.601	3.3379	4.9739	3.8863	4.829	4.9141	4.5113	3.286	4.7046	3.7404	4.2182	4.3204	5.0424	3.2273	4.2818	3.8329	3.7325
2.3876	2.2907	3.8111	2.3911	4.1117	3.5504	3.6051	4.1542	3.0336	2.7414	3.0752	2.6141	4.3072	3.6756	2.8044	3.4088	2.1204	2.9415	4.7603	3.0961	2.1793	4.138	2.7467	2.8594	2.9104	2.83	3.5682	3.4114	3.1822	2.5502	3.2473	2.5825	3.4771	2.9629	4.1513	3.6326	2.8172	1.9741	3.6709	3.4535	3.7137	2.6547	3.4271	3.178	2.9394	2.8104	3.3239	1.8922	3.152	2.6716
0.36944	-0.33887	-0.78753	1.0495	-0.55887	0.63263	0.11261	0.73131	0.03169	-0.41754	0.33221	0.51941	0.13805	-0.11642	-0.48802	-0.26578	-0.58193	-0.92877	0.015221	0.76226	-0.28924	-0.58727	0.099117	-0.17935	-0.93618	-1.7254	-0.14808	0.47963	0.73298	0.93819	-0.76891	0.46524	-0.38712	-0.72873	0.41759	1.2304	-0.45954	0.60762	-0.14976	0.55343	-0.43498	0.042306	0.4405	-0.85529	-0.055159	-0.86329	-0.68924	-0.9589	-0.35404	1.5379
1.0073	-0.43673	0.52699	0.15871	1.3032	1.1693	0.54379	1.0514	1.2773	1.1989	0.22637	0.73816	0.25724	-0.14978	0.68713	-0.32417	-0.1492	0.045054	0.71341	0.63501	0.74065	-0.21404	0.23331	0.23321	0.83461	0.53978	0.61605	-1.4796	0.7731	-0.32816	-0.96343	1.2915	1.0761	1.4366	1.6731	0.03998	0.28292	0.60204	-0.36625	0.4876	-0.20674	1.0237	0.51554	0.27066	0.24881	1.6082	0.98304	0.75622	-0.00015894	1.1215
-23.123	-22.691	-22.178	-22.182	-22.697	-22.874	-22.588	-22.543	-21.548	-21.336	-22.34	-22.86	-22.522	-23.192	-22.425	-21.724	-21.427	-20.818	-21.957	-22.278	-21.939	-22.13	-21.457	-22.545	-22.06	-21.75	-22.072	-22.513	-22.303	-22.715	-23.198	-22.35	-21.878	-22.893	-23.156	-21.366	-22.27	-21.482	-21.781	-21.344	-22.821	-22.05	-21.911	-21.844	-21.847	-21.531	-21.945	-22.079	-22.456	-23.184
-1.0783	-1.4185	-0.67502	-0.56632	-1.8963	-1.6353	-0.83298	-2.7438	-1.17	-1.6102	-0.57035	-1.9761	-0.57278	-1.1608	-2.3476	-2.4284	-1.167	-0.84365	-1.0754	-0.84771	-1.6024	-1.8566	-1.8407	-1.5963	-0.49196	-0.93431	-1.5814	-1.3548	-0.65112	-0.78579	-1.8685	-2.2514	-0.65664	-1.9209	-2.2114	-1.6455	-1.5601	-0.88519	-1.1039	-0.93863	-0.44856	-3.3267	-1.2167	-0.58458	-0.5167	-1.4574	-0.9763	-0.50537	-2.6485	-0.57634
-0.40943	0.16394	0.24824	0.33609	-1.6265	-0.84171	-0.49468	-0.26299	-1.2895	0.11599	0.16899	-0.44832	-0.033939	0.074131	-0.61876	0.42455	0.068021	-0.67875	0.12075	-0.28038	-0.61199	-0.52835	1.0164	-0.76222	0.080404	-0.096685	0.053663	0.34319	0.18777	0.16261	0.18634	0.50745	-0.53999	-0.77468	-0.070159	-0.23229	0.16707	0.19315	-0.46484	-0.042593	0.18894	-0.28209	0.22541	-0.80754	-0.75105	-1.0915	-1.5342	-1.3973	0.046424	0.12178
-3.1173	-3.7032	-2.8887	-3.3838	-3.4107	-3.684	-2.8579	-2.6492	-3.4034	-2.3452	-2.0071	-2.9604	-2.4214	-3.0708	-2.778	-3.0208	-3.6465	-2.3546	-3.6527	-3.9038	-3.3127	-3.853	-4.1193	-3.7608	-2.9892	-4.8175	-3.9813	-2.6919	-2.5029	-3.9163	-2.7007	-4.1475	-2.7819	-2.7043	-2.9258	-1.9337	-3.0049	-3.4917	-2.7403	-2.7848	-3.3187	-3.491	-3.1529	-3.0493	-1.6431	-2.5776	-4.0006	-3.3841	-2.3708	-2.8526
-10.623	-10.378	-11.23	-11.616	-10.361	-11.627	-10.88	-10.004	-11.138	-10.725	-11.216	-10.976	-9.0045	-11.016	-10.703	-11.136	-10.544	-11.431	-9.1279	-10.642	-10.09	-11.321	-10.608	-10.581	-10.269	-9.7808	-11.928	-10.162	-9.9641	-10.314	-11.881	-10.588	-11.02	-11.223	-10.653	-10.896	-10.254	-10.722	-10.231	-11.034	-10.815	-11.742	-11.356	-10.736	-11.255	-11.253	-11.464	-10.369	-12.171	-10.93
5.9324	5.5084	4.9475	6.3321	4.9337	5.0762	5.4798	5.8744	4.7771	5.6419	4.8313	5.4023	5.3649	6.1079	5.0207	6.2008	5.7497	4.9648	7.0143	5.6759	4.9429	5.3189	5.7087	5.7815	6.0192	5.5162	5.1238	5.7258	6.5126	5.496	5.2628	4.9209	5.675	5.4448	5.8683	5.075	5.3338	6.1695	5.8336	5.549	5.6669	5.7191	6.6848	5.8655	6.1933	6.4768	5.5592	4.5998	3.9328	6.1039
-13.75	-13.357	-12.524	-12.601	-13.279	-12.622	-12.718	-12.684	-12.547	-13.232	-14.656	-12.925	-12.907	-13.434	-12.474	-13.573	-12.466	-13.856	-13.982	-12.634	-12.176	-13.212	-11.555	-12.935	-11.637	-14.02	-11.755	-13.963	-14.112	-12.989	-12.915	-13.876	-13.755	-13.063	-13.5	-13.885	-13.494	-13.508	-12.477	-12.987	-13.808	-12.575	-12.709	-13.546	-12.978	-13.112	-12.577	-13.04	-14.297	-13.13
-5.1615	-5.2944	-4.5984	-6.0661	-5.2699	-5.8557	-5.1242	-6.2801	-5.9889	-6.405	-6.2836	-4.7771	-6.2965	-6.6399	-5.7687	-7.2158	-4.8632	-5.3979	-5.0886	-5.7435	-5.8465	-5.4705	-5.9827	-4.6459	-5.3484	-4.859	-5.0812	-6.7592	-4.5632	-5.7178	-6.884	-5.1155	-5.9603	-5.0661	-5.3006	-6.352	-4.548	-7.1017	-5.4606	-5.8138	-5.9446	-5.9753	-5.0782	-4.9179	-5.2918	-6.2805	-5.2684	-6.3026	-6.0875	-4.6771
6.0774	5.878	6.0473	7.0638	6.0061	6.217	5.4552	6.4137	5.8969	5.1306	4.2995	4.5871	5.1492	4.7986	4.5763	5.1921	5.5444	5.3587	4.7919	5.9013	5.6745	4.4022	5.7816	5.1054	5.4863	6.7192	5.8417	6.263	6.6362	6.0872	5.326	6.744	6.4466	5.7828	5.6735	6.0169	4.9541	4.2398	6.5249	4.5279	4.3739	6.7025	5.224	6.3538	5.1205	5.7461	6.0244	4.9905	6.6644	5.0288
-11.624	-11.861	-11.6	-11.714	-11.585	-11.262	-11.854	-11.798	-11.099	-11.496	-11.902	-11.276	-11.557	-12.107	-11.195	-11.303	-11.829	-11.758	-12.097	-12.044	-12.407	-11.996	-12.678	-11.685	-11.85	-12.559	-12.333	-11.844	-11.929	-11.459	-12.235	-11.259	-12.222	-10.913	-10.981	-11.586	-13.516	-11.247	-11.066	-11.817	-11.679	-10.56	-10.495	-11.289	-11.379	-11.185	-11.371	-11.015	-11.848	-11.654
5.2923	4.2691	5.0707	4.7388	5.1872	4.4471	4.7505	3.8986	4.1789	4.427	2.4775	3.6772	3.1604	4.0778	5.0942	5.2182	3.2111	4.3298	4.867	4.7199	3.6793	3.9998	4.0002	3.8952	3.3135	2.9872	4.7283	3.8345	5.792	5.9219	3.5678	3.0226	5.2987	4.3268	3.1285	4.2403	4.8331	3.1031	4.4524	4.1727	5.0792	3.9996	4.3919	5.514	4.1702	3.4205	5.2644	3.9203	3.3261	3.4473
-3.8127	-4.344	-4.0813	-4.3323	-4.5232	-5.098	-4.2914	-4.3809	-4.7324	-5.9645	-4.6267	-3.9093	-4.8487	-4.9576	-5.669	-5.1665	-4.5175	-3.9933	-5.6662	-4.2847	-4.2655	-5.727	-5.0564	-4.9934	-5.2437	-3.8047	-4.9204	-4.492	-4.7345	-4.3368	-4.3247	-4.7697	-5.2635	-3.3388	-4.1508	-4.1634	-5.139	-5.9139	-5.2925	-4.4029	-4.8062	-4.574	-4.582	-5.4192	-3.6782	-4.9394	-4.578	-2.3213	-4.7077	-3.1551
-4.8669	-4.5315	-5.4786	-5.5774	-5.0666	-4.4883	-4.2212	-3.7957	-5.7383	-5.1395	-4.3582	-4.6919	-4.4921	-5.38	-5.3119	-5.746	-4.3758	-4.6972	-5.7242	-4.5624	-5.5125	-5.8135	-5.6918	-4.3878	-5.0152	-4.7195	-4.2256	-4.4339	-4.7442	-5.5568	-5.1838	-4.6644	-5.8633	-5.0478	-5.0162	-4.3185	-5.8497	-5.1406	-4.5404	-4.5111	-4.6348	-5.6349	-4.9754	-3.8289	-4.1756	-5.5266	-5.3909	-5.6156	-5.373	-5.6307
0.74586	0.85409	2.2561	0.77705	1.4285	0.96135	1.7883	1.6595	0.14555	0.94238	0.88621	1.0853	0.72212	1.2297	1.611	0.96582	1.1661	1.6183	0.45014	0.87459	1.2108	0.89736	2.2891	2.063	1.3133	1.0507	1.9447	0.16434	0.56448	1.2362	0.53016	1.5615	0.98277	2.0449	2.2014	1.8271	0.74884	0.9336	1.4221	2.366	1.4608	0.51437	1.3522	1.3858	1.5196	1.5956	0.96544	0.1702	0.53356	1.6424
-9.8092	-9.4512	-9.4004	-9.5921	-9.0561	-11.111	-9.4861	-8.8728	-8.7476	-9.7634	-9.6092	-9.0985	-10.096	-9.2197	-9.4376	-10.726	-8.6753	-8.8299	-9.3669	-9.488	-8.9321	-9.3773	-8.751	-9.4784	-9.697	-9.58	-8.7203	-8.9636	-8.7039	-8.4186	-10.482	-9.6484	-9.2752	-10.311	-10.387	-10.456	-9.243	-9.5546	-9.7649	-9.3655	-9.4076	-9.4731	-8.7553	-9.4093	-9.4675	-9.7536	-9.2284	-9.4548	-10.371	-8.8646
0.78358	0.90212	0.40117	-0.30879	-0.53168	0.53174	0.60029	-0.095163	1.6553	0.50136	-0.21899	0.24723	-0.024328	0.25148	-1.7597	-0.69443	-0.040684	0.57804	0.83473	-0.17925	-0.30102	0.68974	-1.0946	0.66118	-1.0911	-0.93677	-0.39078	-0.31817	0.61169	0.00046774	0.86591	0.9231	1.0451	0.07909	0.37242	-0.28045	-0.16269	-0.49659	-0.74109	0.15586	-0.091391	0.65083	-0.73899	-0.63898	0.26852	0.30161	-0.17346	0.38108	-0.47112	0.25806
-10.419	-10.552	-8.6523	-8.6302	-9.6704	-8.6813	-9.1079	-8.5135	-8.3279	-8.628	-8.3192	-8.9834	-8.6761	-9.3551	-9.6746	-9.1872	-10.072	-8.3365	-8.6864	-8.6121	-8.1739	-9.6108	-8.5605	-9.2279	-9.9925	-9.8611	-10.038	-9.2636	-8.2481	-8.1937	-8.856	-8.4803	-8.669	-9.1009	-8.9455	-8.3021	-8.9711	-8.5185	-9.1976	-8.7213	-10.106	-8.9824	-9.1962	-9.1355	-9.6126	-8.8863	-8.8951	-8.3905	-9.4412	-8.0809
-2.5483	-1.4361	-2.9903	-3.2342	-2.5267	-2.1399	-2.8108	-1.9897	-2.6895	-2.5749	-2.3768	-2.3685	-1.953	-2.3437	-2.4514	-2.5854	-2.4219	-2.3986	-3.0951	-2.6471	-2.5693	-1.3771	-3.7275	-2.4518	-2.4966	-3.3236	-2.2736	-2.3374	-2.1304	-2.3842	-1.8294	-2.8481	-2.155	-2.5721	-2.9062	-3.6608	-3.0215	-2.6386	-2.5576	-3.2412	-3.602	-2.4038	-2.7371	-1.8976	-3.8233	-2.9517	-1.3645	-2.2767	-3.1649	-1.6951
1.5883	1.6059	1.2473	1.3891	1.8094	1.5581	2.3177	1.683	1.6239	1.5657	0.82697	1.6626	1.1822	1.7056	0.97968	1.3493	0.94907	0.76057	1.5566	0.4853	0.99874	1.0995	0.075728	1.4007	1.7754	0.82942	1.2457	0.65667	2.0863	0.91741	1.6603	1.9305	2.3033	0.69735	1.2922	1.8047	1.1884	1.4318	0.33021	0.7787	-0.043488	1.0778	1.1539	1.2825	1.4733	1.4116	0.72374	1.045	0.23047	1.6386
-11.424	-11.865	-11.488	-12.019	-12.001	-12.839	-11.958	-12.111	-11.281	-11.002	-11.649	-13.481	-11.417	-11.482	-12.146	-12.356	-12.5	-11.918	-11.992	-11.869	-11.65	-12.327	-12.422	-11.829	-12.216	-11.516	-11.429	-11.765	-11.873	-11.527	-12.125	-11.536	-12.168	-11.55	-11.388	-11.763	-12.228	-11.267	-11.971	-11.854	-11.754	-11.713	-12.236	-11.813	-11.367	-11.111	-11.109	-11.803	-11.562	-11.651
-1.8288	-1.0731	-2.1684	-1.398	-2.3541	-0.47134	-1.5602	-0.51886	-0.76148	-2.0897	-1.4746	-1.1321	-1.7686	-1.2573	0.27745	-0.99236	-1.6834	-0.034806	-0.79493	-1.1584	-2.0157	-0.90548	-3.4709	-1.2848	-1.2084	-0.15427	-0.48001	-1.3795	-1.8638	-0.11541	-1.5048	-2.0845	-0.76066	-1.1606	-2.1849	-0.8202	-0.017425	-1.3594	-0.45414	-0.65606	0.17043	-2.0124	-2.4313	-0.87652	-0.51794	-0.90889	-0.9015	-1.4981	-0.78116	-1.2306
-2.9411	-2.2383	-2.1031	-2.821	-2.0365	-2.2812	-2.7852	-2.1683	-3.037	-2.4463	-2.7707	-3.2078	-2.4841	-1.9336	-2.1116	-3.5869	-2.5473	-2.2386	-3.0104	-2.2501	-3.2382	-3.5457	-3.0138	-1.6367	-3.1002	-1.5721	-3.2037	-2.3795	-2.7946	-2.8159	-2.4203	-2.4106	-2.6547	-4.0627	-2.0562	-2.824	-2.7282	-2.7872	-3.6701	-2.1689	-3.0152	-3.5908	-1.9472	-2.0851	-2.0779	-2.883	-3.9761	-2.7404	-2.6282	-2.6789
-2.4067	-3.555	-3.3282	-3.9363	-3.1152	-2.8697	-3.7685	-3.4572	-3.5235	-3.307	-3.3096	-3.815	-3.4691	-3.8307	-3.7751	-3.88	-4.0696	-3.2764	-1.9397	-4.03	-3.8057	-2.6286	-3.5228	-2.2662	-3.4774	-3.0624	-2.2025	-4.2496	-3.9549	-4.2568	-2.7244	-2.8936	-2.993	-3.9813	-3.5185	-3.0225	-2.5026	-3.6734	-3.4915	-3.836	-3.6554	-3.7043	-2.5334	-2.8593	-3.615	-3.5221	-3.8899	-3.7626	-3.4224	-1.9541
2.0355	-0.060922	0.66691	2.006	0.56202	-0.011308	-0.45022	-1.1036	0.57363	0.24844	0.33375	1.511	-0.48294	1.4646	1.2964	-0.61291	0.11584	-0.11637	-0.3125	1.1836	0.203	1.1245	0.20556	-0.18197	-0.41865	0.10988	1.3493	0.90555	1.1274	0.52862	0.86924	0.038106	1.6622	-0.18654	1.092	0.40249	0.38535	0.83422	0.28922	-0.2737	0.28855	0.66303	0.16904	-0.019036	0.36382	0.63951	0.52919	0.11328	0.56872	-0.02573
-0.41689	0.73335	-0.29167	1.2617	0.72442	0.5048	-1.0197	1.3688	0.077444	0.50072	1.3647	0.32322	1.9628	1.0254	0.698	-0.35611	1.1362	0.28342	0.42842	1.1132	0.15935	0.11362	0.42052	0.36536	0.36187	-0.22966	-0.78524	0.28375	1.0652	0.30846	-0.12049	0.21723	-0.090042	1.2563	0.37348	1.7106	-0.25507	-0.28559	0.14246	0.018102	-0.33087	0.42904	0.47567	0.90377	0.7076	0.14968	-0.055931	-0.29206	-0.24297	0.91896
-14.134	-15.663	-14.932	-15.571	-13.53	-15.345	-14.673	-15.176	-14.475	-14.257	-14.777	-15.253	-15.055	-14.227	-14.485	-14.907	-13.883	-14.01	-14.592	-15.836	-14.209	-14.443	-14.598	-14.305	-15.43	-14.331	-13.288	-14.755	-14.656	-14.81	-14.417	-14.571	-13.934	-14.626	-15.122	-15.453	-14.376	-14.673	-13.871	-14.436	-14.211	-15.129	-13.353	-14.015	-14.704	-13.728	-14.424	-14.959	-14.825	-14.205
-8.8618	-8.2777	-7.8937	-6.6605	-7.6373	-7.8909	-8.4832	-8.0414	-7.0138	-8.0942	-8.0095	-8.3796	-7.6177	-8.5739	-7.7055	-7.2126	-6.717	-8.1045	-7.9924	-7.6593	-7.2915	-7.1208	-7.6204	-7.5605	-8.5189	-7.6262	-7.8388	-7.3992	-8.2196	-7.1128	-7.2128	-7.813	-8.2932	-8.6352	-8.3547	-7.0506	-8.2272	-6.9962	-7.7074	-8.1913	-8.0855	-7.2584	-6.9886	-7.0813	-7.7687	-7.9832	-8.8219	-8.6124	-8.1533	-6.6968
2.2677	0.72144	1.7677	1.5594	1.6712	1.3862	1.3397	1.7551	1.8392	2.8683	0.85935	3.3562	1.4402	2.0846	1.5036	1.69	1.9087	0.77043	1.5169	1.2566	1.519	1.3792	2.035	1.6323	1.5782	1.2592	1.4731	1.6575	1.1484	2.0278	1.3145	1.9495	1.7693	1.1507	2.1042	2.1979	1.9673	1.3634	1.299	1.5959	1.8122	1.0365	1.366	2.3666	2.822	0.67073	1.6135	2.016	0.91928	2.6459
-11.857	-13.021	-12.205	-12.252	-12.399	-13.005	-12.508	-12.702	-13.385	-12.973	-13.416	-11.445	-12.164	-13.668	-11.543	-13.311	-13.371	-13.197	-12.761	-13.087	-12.001	-13.845	-12.064	-12.965	-12.877	-13.151	-12.702	-12.232	-12.993	-13.416	-12.97	-13.092	-13.08	-13.504	-13.26	-12.628	-13.262	-13.226	-12.174	-12.718	-12.296	-12.49	-11.879	-12.392	-12.168	-12.947	-12.394	-13.568	-12.662	-13.179
0.63755	0.32268	-0.61011	0.46424	0.37792	-0.64076	0.28069	1.0497	0.69739	0.14578	-0.18729	0.90236	-0.059722	0.031377	0.13564	-0.61409	0.16962	-0.072993	0.03954	-1.1875	-0.27736	0.39191	0.2168	-1.0921	-0.60374	0.12421	0.022188	0.073732	0.1317	0.022226	-0.22455	-0.029542	-0.49924	-0.062142	-0.092527	-1.456	0.22728	-0.95004	-0.93045	-0.64591	-0.72353	0.43118	-0.8333	-0.47379	-0.10166	1.0787	1.7756	-0.88769	-0.21169	0.48296
-11.587	-11.529	-11.517	-12.071	-11.422	-11.41	-11.534	-11.615	-10.79	-12.374	-11.737	-10.791	-11.807	-10.536	-12.028	-10.894	-10.869	-10.975	-12.359	-10.976	-12.085	-12.217	-11.042	-11.153	-11.675	-11.41	-11.21	-11.934	-11.484	-12.507	-10.868	-11.377	-10.699	-11.242	-12.119	-9.9251	-11.037	-10.861	-11.043	-11.063	-11.578	-12.256	-11.033	-10.224	-11.944	-10.39	-10.546	-12.37	-11.972	-11.55
-5.4885	-4.2948	-6.5822	-5.7086	-5.3598	-6.5618	-5.2652	-4.847	-4.7977	-5.434	-6.2061	-5.375	-4.5859	-4.1661	-5.4029	-3.906	-4.7966	-6.47	-4.9087	-4.5984	-5.5929	-4.9232	-3.8995	-5.2072	-5.956	-5.8507	-5.7817	-6.3917	-4.8411	-5.8495	-6.396	-6.7923	-6.4473	-6.1287	-4.8797	-4.9593	-5.7341	-5.3417	-6.4376	-5.6771	-4.981	-5.4065	-6.0909	-6.1703	-4.5826	-5.5561	-4.735	-6.0444	-5.0556	-5.5497
-3.0607	-3.6564	-3.5844	-3.9992	-1.522	-2.7844	-3.5213	-1.8164	-2.941	-2.6876	-2.6297	-4.4853	-3.2723	-3.6841	-2.7987	-3.2132	-2.0021	-2.8229	-2.3857	-3.6426	-2.8901	-3.3336	-2.8607	-4.4594	-2.4431	-2.7308	-4.4985	-3.6974	-3.727	-4.4462	-2.8572	-2.8259	-2.4393	-2.653	-3.0361	-3.4221	-2.1428	-3.2885	-3.4354	-2.8243	-3.4174	-3.1396	-4.7689	-2.9712	-3.7979	-4.0942	-3.3921	-2.9411	-3.4767	-1.4657
-3.1944	-2.1676	-2.2478	-2.2953	-3.6186	-2.1238	-1.7007	-3.6769	-2.3441	-3.4916	-2.8785	-2.2438	-3.5121	-1.828	-3.1536	-3.6786	-2.3177	-2.5941	-2.0718	-3.001	-3.0673	-2.4654	-3.5122	-2.8012	-2.9345	-2.6613	-2.8828	-2.5982	-2.724	-2.7254	-1.9453	-2.6419	-2.6607	-2.3828	-2.4597	-2.3267	-2.8402	-3.9214	-2.6413	-2.7356	-2.366	-4.3508	-1.9611	-1.9301	-3.1183	-2.1693	-1.5701	-2.2096	-2.488	-2.6952
-5.1615	-6.2071	-5.8594	-5.2864	-4.4579	-4.8623	-5.6813	-4.5153	-5.4022	-5.9055	-5.1196	-5.5105	-5.0102	-5.0777	-4.8591	-4.5552	-4.7977	-5.0162	-4.2465	-5.4441	-5.0797	-4.7435	-5.6727	-5.4638	-5.5512	-5.0455	-4.8419	-4.9374	-6.2337	-4.2978	-5.16	-4.7307	-5.4763	-4.5943	-4.9108	-5.574	-5.0802	-5.4333	-5.1166	-4.8125	-4.6628	-5.436	-6.273	-3.8598	-6.0691	-4.9893	-5.6799	-4.8985	-4.4298	-4.3322
-10.904	-11.029	-10.633	-10.003	-10.873	-10.077	-10.918	-10.189	-9.7252	-10.473	-10.354	-9.5096	-11.118	-10.762	-10.43	-10.755	-9.2911	-10.004	-9.2541	-9.71	-9.7987	-9.9628	-10.795	-11.077	-9.6794	-11.637	-11.364	-10.441	-9.6368	-10.778	-10.297	-9.403	-10.283	-10.872	-10.218	-10.045	-10.47	-11.087	-10.168	-10.282	-8.8673	-10.849	-9.6398	-9.5642	-9.6765	-10.195	-9.4737	-9.3917	-9.4463	-11.092
-11.115	-11.782	-12.263	-12.702	-11.382	-11.839	-11.064	-12.1	-12.632	-11.913	-10.741	-11.7	-11.708	-10.575	-11.711	-11.619	-10.838	-12.209	-11.16	-11.741	-11.463	-12.72	-12.168	-11.87	-11.074	-10.83	-11.13	-11.75	-12.296	-12.096	-12.273	-11.817	-11.184	-12.196	-11.641	-12.418	-11.671	-11.833	-11.692	-11.038	-10.358	-11.42	-11.018	-10.917	-12.508	-11.314	-10.803	-11.593	-10.894	-12.651
-5.5269	-5.6016	-5.4261	-5.9154	-5.6928	-5.6723	-4.9592	-4.6677	-4.7956	-5.3607	-5.5383	-6.8609	-5.8998	-4.2797	-5.948	-6.0373	-4.3465	-5.069	-6.156	-5.3838	-5.1026	-6.3279	-5.4914	-6.3398	-5.507	-5.1607	-6.0434	-5.3129	-4.4124	-5.2772	-6.7067	-5.4129	-5.5362	-4.6299	-5.3734	-4.8313	-5.203	-6.0436	-5.8283	-4.7243	-5.5873	-5.1926	-5.8168	-4.9564	-5.8466	-4.9159	-4.8081	-5.7261	-4.9658	-6.1234
-4.6435	-5.8775	-6.4889	-4.7575	-5.9771	-4.9846	-4.9758	-5.0065	-4.9794	-3.7043	-4.0749	-5.8158	-4.8135	-5.0845	-4.8128	-5.2149	-4.0685	-4.6713	-4.172	-5.3553	-4.1313	-4.3535	-5.4391	-4.4614	-4.1737	-4.1451	-5.4175	-5.2935	-4.7481	-4.9356	-4.839	-5.1272	-3.5371	-6.1727	-4.6752	-4.0141	-4.2626	-4.1074	-4.6992	-3.1847	-4.5353	-5.2873	-4.1171	-5.6057	-4.3107	-4.4359	-4.3934	-5.3734	-4.4948	-4.2125
9.6611	8.9402	9.27	9.1571	9.3202	9.3974	10.948	10.089	9.8358	10.064	9.4264	9.6092	9.8401	8.6138	10.442	9.9667	9.8874	9.0656	9.3436	9.6359	9.9367	9.8178	9.4477	10.028	10.594	10.989	9.9109	9.4756	9.0069	9.9191	10.286	10.552	10.254	9.176	9.3924	10.912	10.143	10.693	8.0561	8.8722	9.4171	9.8659	10.803	9.7804	9.4931	10.216	9.8492	10.267	10.218	9.2564
-12.491	-12.912	-13.74	-14.424	-13.591	-13.677	-13.399	-13.682	-12.81	-12.637	-13.962	-12.89	-12.373	-13.333	-13.71	-14.752	-13.125	-13.646	-12.179	-12.518	-11.897	-14.898	-13.43	-13.804	-12.364	-12.348	-13.033	-13.143	-13.678	-13.452	-13.793	-11.755	-12.892	-13.506	-13.5	-13.409	-12.993	-12.867	-11.764	-13.96	-12.069	-13.783	-13.079	-13.589	-13.348	-12.913	-13.373	-12.252	-13.168	-13.035
9.4666	9.4973	9.7911	10.078	10.337	10.161	9.2919	9.1868	9.7034	9.2477	9.5993	9.7934	9.2398	9.6806	10.46	10.314	9.9112	9.4535	9.8059	10.623	11.208	9.2101	11.126	9.6682	9.7049	10.863	8.6139	8.8093	10.674	9.8913	10.604	8.7952	9.4317	9.3489	9.794	10.62	10.416	9.2899	8.813	10.75	9.1853	10.766	9.8228	9.2246	9.6261	10.649	10.087	10.04	10.071	9.2358
5.3399	5.3861	5.1136	4.7829	3.787	3.6607	3.8009	4.7643	3.8953	5.1464	3.9013	4.7046	4.0475	4.7435	5.108	4.1823	4.8632	3.5227	3.7425	4.6821	5.2453	3.6823	4.6809	3.2793	5.004	4.624	3.9116	3.7336	4.3696	3.2239	4.7096	4.0834	4.95	4.2629	4.6987	5.0083	5.3901	4.9553	3.7469	3.1386	4.4886	5.1218	4.2234	5.3799	4.8117	4.5642	3.7516	4.7392	3.9913	4.0184
-14.227	-13.671	-13.919	-14.081	-13.695	-13.647	-13.768	-16.369	-13.918	-13.884	-14.219	-13.657	-14.058	-14.066	-14.673	-14.258	-13.86	-13.578	-14.873	-15.165	-14.472	-12.446	-13.873	-13.147	-13.274	-14.44	-13.633	-13.686	-15.149	-14.49	-13.382	-13.616	-15.127	-14.033	-15.162	-14.168	-14.377	-15.554	-13.85	-15.158	-14.478	-15.032	-13.504	-13.953	-14.551	-13.949	-13.021	-13.338	-13.496	-14.42
-3.6457	-3.6569	-2.7129	-2.2314	-2.964	-3.8544	-3.1294	-3.3447	-4.4696	-3.6834	-3.8976	-3.6785	-3.6012	-2.8502	-4.608	-4.8656	-3.7093	-5.1654	-2.8826	-3.5469	-3.6464	-3.4054	-4.4677	-3.5526	-3.7987	-4.1679	-4.1035	-3.4578	-2.5694	-3.9761	-3.0495	-2.5535	-3.204	-3.1177	-3.1235	-3.1158	-3.171	-4.0162	-3.9914	-3.676	-4.3624	-4.2008	-4.2602	-3.4971	-2.2605	-3.7498	-4.2956	-3.0637	-4.4238	-4.4022
-12.167	-13.398	-12.231	-12.222	-12.535	-10.667	-11.315	-10.689	-12.56	-11.343	-12.46	-12.202	-11.39	-11.249	-11.412	-12.189	-11.242	-12.228	-10.629	-10.671	-11.771	-11.972	-11.89	-11.523	-12.157	-12.61	-11.682	-11.578	-10.452	-10.428	-11.059	-11.478	-11.708	-11.574	-11.728	-11.673	-12.145	-11.122	-12.005	-11.494	-12.591	-12.168	-11.854	-12.941	-11.338	-11.998	-12.475	-12.289	-12.316	-10.974
5.1049	4.7206	3.7704	4.8079	4.2265	4.1073	3.2431	3.612	4.9423	5.1116	3.5162	3.9335	3.6786	4.4915	3.3426	4.5984	4.7986	4.6342	3.9965	4.6933	4.295	4.1196	4.6157	3.0225	4.1378	2.8779	3.6519	4.3181	4.7909	5.0829	4.4722	4.1457	5.0087	4.7658	4.1552	4.0953	4.5599	4.5381	3.2906	3.9603	4.7661	4.3521	4.2084	4.9478	3.6462	3.764	3.4323	5.2691	4.4691	5.5063
-4.9211	-4.6832	-5.4033	-4.0586	-3.9265	-4.6867	-4.1847	-5.2215	-4.1968	-4.1349	-5.0617	-3.7855	-3.419	-5.5972	-5.4363	-3.9183	-3.7558	-5.2012	-4.7562	-4.2072	-3.9575	-4.2884	-5.1981	-4.1421	-3.8941	-4.1364	-4.0807	-4.388	-3.8686	-4.7781	-4.8836	-5.0877	-4.3088	-5.3421	-4.8957	-5.3941	-5.1835	-4.9267	-5.0559	-4.0847	-3.9861	-5.4697	-4.6163	-4.2526	-4.0053	-5.8639	-4.896	-4.7646	-3.57	-5.3994
-12.2	-11.315	-10.953	-11.658	-11.141	-12.543	-12.37	-10.846	-11.836	-12.058	-10.978	-12.046	-11.797	-13.071	-11.118	-12.468	-13.01	-11.148	-10.424	-11.562	-12.142	-11.245	-12.159	-12.365	-12.338	-11.693	-11.9	-11.145	-12.414	-11.567	-11.671	-11.26	-10.78	-10.955	-10.985	-12.464	-11.473	-12.275	-11.753	-11.95	-12.891	-11.151	-11.701	-11.844	-11.665	-12.443	-10.374	-12.026	-11.47	-12.2
-2.2063	-3.9875	-2.7406	-3.8791	-3.0943	-4.213	-2.6471	-2.6214	-2.2834	-2.8201	-2.7719	-4.2457	-2.5999	-3.3827	-1.8556	-2.9828	-3.8872	-2.9347	-3.152	-3.3178	-2.8233	-3.2357	-3.0146	-4.626	-3.3807	-3.1951	-2.8907	-3.0885	-3.5668	-3.6073	-3.4222	-3.273	-3.8647	-3.4985	-3.2298	-4	-3.9862	-4.0487	-2.8276	-2.8486	-3.3086	-2.6771	-4.0875	-3.3078	-3.4122	-4.1623	-3.5565	-3.0021	-3.4689	-3.2271
-1.7853	-1.5374	-0.89731	-1.1481	-1.4244	-1.3131	-0.15034	-1.3627	-1.8032	-1.2138	-3.0778	-1.6219	-0.75379	-1.5394	-1.4731	-1.8703	-1.2504	-1.5222	-1.8148	-1.2609	-0.62327	-1.1125	-2.2792	-1.3362	-1.4732	-1.3251	-2.5178	-1.6235	-0.95221	-2.1661	-0.95544	-2.6748	-1.6601	-2.6649	-0.8395	-0.92053	-2.0308	-1.2941	-0.73819	-1.2531	-2.0445	-1.7547	-0.29455	-1.3689	-2.1487	-0.93887	-0.3693	-2.0938	-0.82717	-2.0295
-12.135	-10.983	-10.925	-10.045	-9.9409	-9.295	-10.949	-11.287	-10.668	-11.77	-10.251	-9.8683	-12.495	-10.472	-11.245	-11.524	-11.065	-10.954	-11.427	-11.668	-11.621	-10.858	-10.754	-11.7	-11.867	-11.642	-11.826	-9.6213	-10.497	-11.166	-11.522	-11.82	-10.545	-10.758	-11.111	-11.076	-11.593	-10.619	-10.753	-9.9318	-9.997	-11.775	-10.107	-10.802	-10.716	-10.724	-11.887	-10.438	-11.363	-10.767
-20.958	-19.871	-19.431	-20.969	-19.614	-21.369	-19.568	-20.469	-21.571	-20.209	-21.392	-19.716	-21.121	-20.932	-21.008	-20.855	-20.256	-20.266	-20.772	-20.352	-21.772	-21.819	-20.576	-21.625	-20.507	-22.104	-21.597	-21.264	-20.149	-20.084	-20.148	-21.548	-21.158	-21.157	-21.24	-20.748	-20.332	-20.863	-19.976	-20.927	-20.112	-20.961	-21.542	-21.66	-20.635	-20.8	-21.264	-20.67	-21.504	-20.056
-0.68028	-3.1185	-1.5563	-1.5716	-1.9511	-2.1768	-1.8343	-0.60685	-1.7262	-1.5745	-1.2328	-1.4048	-1.8259	-0.95137	-0.76488	-0.76995	-1.5305	-0.91019	-0.11343	-0.43953	-1.6073	-1.3761	-2.5508	-0.38036	-0.80179	-2.2792	-2.3916	-1.9334	-1.628	-1.7441	-1.7975	-1.0035	-0.91773	0.020971	-1.5526	-0.85812	-0.83244	-1.1395	-1.897	-1.4478	-0.79134	-1.425	-0.33561	-1.6913	-1.6457	-1.3137	-1.6122	-1.6263	-1.6775	-1.8109
-0.88512	-0.23522	-0.70887	-0.55809	0.33837	-0.006246	-0.17306	-0.11707	0.40768	-1.0676	0.16534	0.22738	0.31715	-0.88265	0.9196	0.35936	-0.84263	-0.67579	-0.76138	-0.82773	0.21514	0.25409	-1.2177	0.048279	-0.10786	-0.081303	-1.1257	0.93706	-1.3366	0.3943	-0.2542	-0.79279	0.6835	-0.40636	-0.47938	-0.13904	0.21775	-0.43386	0.13533	-0.25861	0.24767	-1.0668	-0.84085	0.22085	-0.49884	-0.73495	-0.52515	1.0105	0.58718	0.17771
-4.4238	-4.1506	-4.5122	-3.7609	-3.3044	-4.3623	-3.5687	-3.5918	-3.8875	-3.9157	-4.5181	-3.7546	-4.2529	-4.3495	-3.6588	-5.7902	-4.8359	-3.9144	-3.851	-4.6217	-4.0679	-4.3713	-5.0347	-3.592	-2.9155	-4.2655	-4.8185	-5.2431	-3.5541	-3.924	-3.9798	-3.996	-3.9757	-3.6272	-3.4183	-3.2955	-4.2555	-4.4331	-3.5565	-4.3372	-3.6492	-3.7058	-4.4607	-5.4334	-3.9902	-4.1569	-3.8988	-3.7224	-4.9133	-5.5381
2.0727	3.3453	3.5507	2.694	3.3528	2.2451	3.0939	2.8934	3.5574	2.7705	3.6479	3.1599	4.0455	3.5294	3.0812	2.821	4.0598	2.7925	3.1359	4.1397	3.0759	2.2216	3.1726	3.4452	3.9404	2.5011	2.7872	3.2405	2.073	3.2904	2.5705	3.8507	2.5225	3.2691	2.7353	3.7591	2.5963	3.3958	3.6475	2.8362	2.9206	2.9859	2.2465	3.4112	3.3168	3.2082	3.4795	3.167	2.9012	2.6643
-20.975	-22.963	-21.327	-21.626	-22.309	-22.258	-22.17	-21.492	-22.779	-22.343	-22.1	-22.128	-22.383	-23.825	-22.402	-22.212	-22.472	-22.42	-21.582	-22.305	-21.495	-22.355	-22.224	-22.053	-20.275	-22.445	-22.707	-21.527	-23.01	-21.381	-21.172	-22.261	-22.623	-22.611	-23.493	-21.512	-21.917	-21.415	-22.381	-22.22	-22.69	-22.199	-21.924	-21.455	-21.104	-22.876	-22.971	-21.772	-21.716	-22.626
6.2701	4.7409	5.3367	4.5923	4.235	4.7563	5.6658	4.4999	5.9279	5.7292	4.9936	4.5937	4.9081	6.1808	4.5744	5.505	5.7706	4.3509	4.4621	5.7875	4.9631	4.8941	5.9628	4.2721	5.2071	5.4575	4.1383	4.7377	5.5052	5.7833	5.8352	4.7902	3.5078	4.5101	5.5092	6.1805	5.3972	5.6658	5.0605	4.4896	4.9322	5.0256	5.1083	5.0853	4.5756	4.578	4.7627	5.1299	5.1624	4.9933
-10.944	-9.0415	-10.557	-11.066	-11.361	-10.277	-10.358	-11.152	-11.663	-10.699	-9.8937	-11.06	-10.334	-11.472	-9.4942	-10.873	-10.962	-10.834	-10.39	-10.976	-10.148	-10.583	-11.502	-10.024	-10.687	-10.254	-8.8833	-10.911	-11.717	-10.66	-10.578	-10.549	-10.658	-10.194	-10.4	-9.3685	-11.132	-12.621	-9.8813	-11.043	-10.221	-10.714	-10.97	-10.601	-10.567	-9.9326	-10.668	-10.393	-10.4	-11.355
-0.22885	0.38403	1.2686	0.60774	-0.078775	1.2102	-0.77118	0.50757	-0.94401	0.59248	1.2708	1.0647	0.92825	1.086	0.71054	0.27211	0.65608	0.26805	0.50275	0.045646	0.17394	-0.81465	0.61262	0.15837	0.35876	1.1348	-0.052596	-0.30527	0.064758	0.25315	-0.17336	0.74653	0.79463	0.039747	0.95661	1.0072	0.60929	1.7968	0.22582	1.5113	0.47225	1.7929	1.4321	0.84729	1.6937	0.37808	1.23	0.78776	0.80636	0.89433
-11.286	-10.654	-12.147	-11.509	-10.017	-11.443	-11.136	-11.923	-11.979	-11.111	-11.256	-11.85	-11.577	-10.493	-11.121	-12.211	-11.376	-11.736	-10.589	-11.016	-12.161	-10.781	-10.389	-11.26	-11.619	-12.57	-11.042	-11.815	-11.153	-11.525	-12.31	-11.659	-11.786	-11.494	-12.491	-11.756	-11.899	-11.215	-10.252	-10.995	-11.881	-12.34	-12.927	-12.034	-10.929	-12.353	-11.245	-11.037	-10.712	-10.817
-13.888	-12.548	-12.679	-12.792	-12.963	-13.312	-13.228	-13.736	-13.027	-13.582	-13.766	-13.121	-12.818	-13.842	-13.074	-12.392	-13.455	-12.644	-12.968	-12.537	-14.119	-13.344	-13.223	-12.486	-13.439	-13.22	-13.7	-13.396	-14.629	-12.786	-12.746	-12.846	-13.693	-13.258	-14.074	-12.692	-13.197	-13.504	-12.705	-13.996	-13.538	-13.807	-13.669	-12.581	-13.797	-13.392	-13.612	-13.745	-12.766	-13.807
-3.9764	-5.2301	-4.3469	-4.5849	-3.6485	-4.2628	-4.2756	-4.1857	-5.0735	-4.5242	-5.2844	-5.3239	-6.1032	-3.9784	-4.4633	-4.7409	-5.6214	-3.0017	-4.4517	-4.6352	-4.2398	-4.434	-4.516	-4.5229	-4.6927	-3.5329	-3.7554	-4.3445	-3.753	-5.6558	-5.0936	-4.5807	-3.4921	-4.4787	-4.9969	-3.9136	-4.7121	-4.6283	-5.1931	-5.0118	-4.1764	-4.431	-5.5786	-4.7806	-4.8487	-5.2488	-4.2069	-5.1195	-4.4979	-4.2704
-1.1084	-0.44853	-1.7986	-1.9052	-1.8549	-2.4299	-2.6095	-1.3066	-1.8456	-2.5837	-2.3291	-0.57707	-2.1734	-1.7822	-1.4999	-0.38755	-1.5642	-2.06	-1.713	-1.4684	-1.8096	-2.9556	-2.5428	-1.6526	-2.8191	-1.5246	-0.91649	-1.8375	-0.28742	-2.4624	-2.3099	-1.6989	-1.5182	-1.7702	-2.1527	-2.0065	-1.9375	-1.9268	-1.8117	-1.1251	-0.57247	-3.2122	-1.0892	-1.5234	-1.8558	-1.3974	-2.9624	-2.0022	-1.945	-0.89054
-3.4426	-2.3168	-1.8767	-2.2475	-3.0877	-3.6647	-3.5945	-2.4851	-2.0352	-2.4258	-1.9468	-1.8442	-2.4428	-2.6472	-2.5602	-2.3186	-1.2214	-3.6703	-2.1511	-1.4386	-2.3789	-2.8398	-2.5526	-2.4963	-2.4253	-2.4555	-3.6448	-2.4216	-2.0177	-2.0456	-2.3444	-3.0408	-3.161	-3.0379	-2.8773	-3.1966	-2.9363	-3.1872	-3.7137	-2.8696	-2.9654	-3.2132	-3.0008	-1.9181	-2.2947	-0.77836	-2.8397	-2.9169	-2.1023	-3.2216
-5.3639	-4.6874	-4.8701	-5.5103	-6.8002	-5.965	-5.6565	-4.735	-5.0867	-5.8419	-7.8017	-5.0711	-5.8315	-4.5167	-5.727	-6.2563	-4.531	-5.5573	-5.4431	-5.1921	-6.2166	-5.8438	-5.7273	-5.5403	-6.0359	-5.3408	-4.3139	-5.4035	-4.5368	-6.7345	-5.1452	-6.1088	-4.9693	-6.085	-7.1216	-5.236	-6.0291	-5.3321	-6.0559	-5.046	-4.9315	-4.7534	-5.1709	-6.4168	-4.6957	-5.6685	-6.1892	-4.9257	-5.4147	-5.1943
-1.8326	-0.34318	-0.96314	-1.4681	-1.0014	-1.3234	0.80894	-0.43629	-0.58444	-1.1103	0.17836	-0.72807	-0.21562	-1.5557	-1.2972	0.11162	-1.6455	-1.4551	-0.46524	-0.24975	-0.20166	-1.3511	-1.3842	-0.9697	-2.1116	0.42506	-0.84176	-0.2649	-1.0631	-1.2845	-1.5236	-0.053854	-0.46982	-0.52748	-0.28385	-1.2289	-0.95844	-1.2921	-0.8089	-0.091515	0.65756	-0.97921	-1.1622	-0.21245	-1.5067	-1.4329	-0.19615	-1.9672	-1.6098	-1.1956
0.58624	0.0026148	-0.48844	-0.038554	0.89359	0.10702	0.55325	-0.57331	-0.57642	-1.0418	0.21798	-0.004136	-1.0464	0.25118	-0.38318	-0.54932	-0.5724	-0.13171	-0.28738	0.49347	-1.6844	-0.17968	-0.17367	0.35773	0.61807	-1.1789	-0.39526	-0.15413	-0.28888	-1.035	-0.40417	-0.66577	-0.12993	0.14709	-0.65014	0.69362	0.10223	0.12768	0.7009	-0.64982	0.80805	0.29474	0.8559	-0.82261	-0.085565	-0.54582	-1.7972	0.61792	-0.55541	0.79587
0.34525	-0.35715	0.088973	-0.14597	-0.61582	-1.6826	-0.76752	-0.53057	-0.38512	-0.53221	0.15121	1.3921	-9.3307e-05	0.3578	0.64366	0.89206	-0.1217	-0.19932	-0.29431	-0.75329	0.086362	0.50139	0.18597	0.47647	-0.53793	-0.52955	1.144	0.28892	0.17555	-0.49353	-0.6577	-1.4491	-0.090539	0.42637	0.64179	0.55723	0.8434	-1.3739	0.71815	-0.46643	-1.0731	0.044135	-0.28074	-0.48469	-0.031384	-0.60242	0.41128	-0.80241	-0.50649	-0.37964
9.1569	10.981	10.062	8.0084	8.3421	9.2469	8.8861	9.9332	10.482	10.058	9.7077	9.1276	10.264	10.281	10.357	10.95	10.566	10.168	10.154	10.415	9.6392	10.393	10.485	8.8462	9.768	9.1109	9.963	10.242	9.2161	9.6408	11.56	9.1878	9.8927	10.18	9.5266	9.7903	9.6202	10.251	9.6434	9.9745	10.261	9.7782	8.398	9.4769	9.8709	9.8554	9.7595	9.7114	10.129	10.261
-1.4804	-0.78884	0.23379	0.19181	-0.89872	-0.19473	0.47171	-0.96922	-0.50329	0.016151	0.59554	-0.73323	-0.43998	-0.41584	-0.27662	0.11394	-0.039005	-1.0779	-1.5451	0.63324	-0.17595	0.9188	0.80583	-0.62154	-0.18829	-0.027235	-0.47064	-0.61245	-0.33891	0.45447	0.71215	-0.35949	-1.7926	0.21237	-0.91442	0.014431	0.046213	-0.35231	0.71555	0.51242	-0.84655	-0.49489	0.88988	-0.36296	0.5957	0.44585	-0.5083	-0.098092	0.077563	-0.18164
1.9392	1.2557	1.7655	1.3378	0.30021	0.78623	1.9711	1.8977	1.9387	1.4436	2.2442	2.3007	1.3769	2.6004	2.335	1.4915	0.78446	1.7345	1.2088	0.95408	1.3083	1.9131	1.26	0.97476	1.8555	0.70813	1.3811	2.7253	2.4764	2.1249	1.2855	1.4591	0.51327	0.59285	1.23	1.4197	1.6871	1.0869	0.050374	1.1358	1.3152	1.6256	1.1585	1.7932	2.2728	0.47069	-0.10526	2.275	1.2675	2
-0.4404	-1.2518	-2.0477	-0.082094	0.057867	-1.4318	-0.51937	-0.86173	-1.1627	-0.65976	-0.99679	-1.9933	-1.0477	-1.0918	-1.3978	-0.44903	-1.3404	-0.54257	-0.91867	-0.7914	-1.8754	-0.95897	-0.69467	-0.63582	-0.79753	-0.80372	-0.5765	-0.61044	-0.90226	-0.22106	-1.3392	-1.1604	0.094371	-1.4604	0.19793	-0.78867	-1.2792	-0.59889	-0.52911	-0.26633	-0.42586	-0.47526	-2.1101	-0.72264	-1.481	-0.65672	0.48472	0.16503	-0.91122	-1.2642
-4.3634	-3.2855	-3.0414	-3.2449	-4.2564	-3.9248	-4.4342	-4.0515	-5.0568	-4.7287	-4.0071	-4.5451	-4.22	-3.6243	-3.5166	-3.5988	-2.8233	-3.5539	-5.1775	-2.9637	-3.7097	-4.1078	-3.0039	-4.5253	-3.991	-4.7657	-4.348	-4.8086	-4.7098	-3.5561	-4.8168	-4.3774	-4.1889	-3.82	-4.1968	-3.6674	-4.6368	-4.5699	-3.1428	-4.3189	-3.79	-4.3847	-4.054	-4.1605	-3.9905	-3.5926	-3.5179	-3.5598	-3.9736	-3.6365
0.94722	1.1942	1.8186	0.40836	1.4905	1.6604	1.6271	1.4434	2.5934	0.77429	2.4183	2.3243	2.8025	2.0169	2.2434	2.0232	1.4796	1.4382	2.1914	0.92666	2.1844	1.7142	1.0263	2.1601	2.3315	1.7477	3.6772	1.0615	2.3655	1.6166	2.0515	1.2982	1.0894	1.3375	1.9369	1.4997	3.0023	1.009	2.755	1.3984	2.0434	2.1912	1.7772	1.4116	1.8908	2.8109	0.56894	1.8365	2.6934	1.8864
-0.11902	0.32152	0.010996	-0.34273	-0.62838	-0.81924	-0.054381	0.22541	-0.14041	0.98665	-0.68259	-1.4075	-0.74557	-0.2008	0.37154	-1.194	-0.23821	-0.52272	-0.23968	-0.096579	-1.27	-0.63617	0.54938	-0.57991	-0.56823	-0.26998	-0.31914	-0.74069	-0.62286	-0.73975	0.54197	-0.58944	-0.8651	-0.10167	-0.60688	-0.47322	-0.50842	0.28839	0.094895	0.23741	-0.11283	0.89834	0.27031	-1.0118	-0.39779	-0.46186	0.73125	-0.83479	-1.5818	0.75305
-6.4623	-6.7628	-6.8389	-6.3866	-5.897	-5.7443	-5.6787	-6.4107	-6.77	-6.7369	-5.9568	-5.06	-5.85	-6.189	-7.088	-5.4518	-6.1165	-6.0843	-7.3709	-6.9525	-5.2413	-6.0313	-6.0682	-6.6483	-6.4026	-7.096	-6.4753	-7.2036	-6.2294	-6.2931	-7.15	-5.7151	-5.0845	-6.8585	-6.8002	-5.8009	-6.5066	-6.8236	-6.7704	-7.1333	-6.2122	-6.6108	-5.928	-6.5053	-6.4658	-5.744	-5.8586	-6.5403	-6.7957	-5.6104
-11.308	-11.972	-10.679	-10.696	-12.557	-10.084	-12.806	-11.574	-10.996	-11.601	-12.242	-12.536	-12.086	-12.657	-11.307	-12.347	-11.277	-10.723	-12.009	-11.593	-11.972	-10.805	-12.495	-12.232	-11.52	-10.794	-11.2	-11.718	-11.413	-12.071	-11.499	-11.877	-11.624	-11.767	-11.629	-11.935	-13.149	-11.106	-12.89	-11.991	-11.618	-10.989	-11.98	-10.465	-11.61	-11	-11.696	-11.019	-11.269	-11.146
-5.047	-5.0436	-5.3378	-5.4467	-5.0505	-5.9298	-6.5259	-5.9445	-4.5448	-5.5787	-5.484	-5.7417	-4.5781	-4.921	-6.3135	-5.3262	-5.1093	-5.5099	-5.5626	-5.6309	-6.1714	-5.704	-6.5594	-5.3494	-6.0589	-5.7602	-5.8427	-6.0861	-5.1564	-6.1491	-6.0198	-6.3427	-6.7814	-5.6538	-6.5867	-5.3034	-5.4655	-6.0422	-5.6265	-6.1135	-4.7319	-4.772	-5.8366	-4.5969	-6.1697	-5.4514	-5.8873	-5.9737	-4.5273	-6.3748
-1.1233	0.029941	-1.6404	-0.91522	0.5101	-0.92291	-0.92416	-1.1399	-0.2025	-0.97696	-1.1591	-0.51282	-1.1974	-2.0448	-1.4857	0.11611	-0.30818	-0.080101	0.03089	-0.21758	-0.10168	-1.0728	-0.072197	-0.80583	-1.024	-0.67137	-0.23922	-0.078227	-0.16224	0.1709	-0.15022	0.016551	-2.3329	-1.2636	-0.9632	-0.87704	-0.29069	0.34925	-0.92089	-1.1354	-1.4982	0.30585	-0.70994	-2.0258	-0.60181	-0.65253	-0.15409	0.3984	-0.28241	-0.78378
-12.421	-12.532	-12.642	-13.501	-12.54	-12.476	-12.47	-12.775	-13.588	-12.812	-14.168	-12.991	-13.605	-13.108	-12.958	-12.644	-12.022	-12.218	-12.492	-14.064	-12.769	-13.118	-12.844	-12.189	-13.194	-13.141	-12.947	-12.601	-12.274	-11.933	-12.399	-12.609	-12.964	-12.597	-13.542	-13.507	-13.563	-13.652	-12.399	-12.721	-13.926	-13.141	-12.701	-13.333	-12.22	-13.124	-12.136	-12.619	-12.548	-12.015
-1.1828	-1.8732	-2.404	-2.7003	-2.174	-1.5484	-1.7056	-2.1242	-1.0725	-0.67165	-1.5556	-1.147	-1.5333	-1.6726	-2.8779	-2.2445	-1.6321	-2.3744	-1.9953	-1.5617	-1.5079	-2.5859	-1.6926	-1.1836	-0.52082	-2.065	-1.3081	-0.99211	-1.303	-0.84779	-2.4672	-2.4331	-2.6355	-1.0137	-1.9714	-1.1509	-1.7101	-0.23261	-2.5297	-1.8159	-1.1075	-0.98862	-1.607	-1.3999	-0.87187	-1.3269	-2.7868	-1.5721	-2.5721	-2.0173
-6.601	-6.4594	-7.1983	-6.5522	-6.2505	-6.4719	-5.7647	-6.5464	-5.9971	-7.4043	-7.4505	-6.4352	-5.1598	-5.7607	-6.5558	-6.7226	-6.6346	-5.6543	-6.0649	-6.44	-6.1947	-6.7187	-6.8548	-7.28	-5.3182	-7.3724	-7.2494	-6.3523	-7.08	-5.8779	-6.3315	-6.3041	-6.6362	-6.9595	-4.828	-5.5737	-6.5385	-6.6323	-5.266	-6.7431	-6.4289	-6.3967	-7.7315	-6.0338	-7.0347	-6.6164	-6.4529	-6.7943	-5.724	-5.6894
4.2361	3.9923	4.0529	4.5142	3.0267	4.77	4.262	4.6187	4.5828	4.4521	4.1362	4.3016	4.5472	3.7271	2.9587	4.2076	4.3393	3.7379	5.0813	4.2763	3.6476	4.5188	4.1721	3.5794	4.0164	3.679	4.7023	3.716	4.2604	4.8247	4.8998	5.5921	3.8555	5.1527	4.3103	4.5994	4.7181	3.6204	3.2078	3.8675	4.7998	4.5163	5.0503	3.7122	4.8075	4.4564	3.6151	4.9143	5.4367	4.2591
-1.4196	-1.259	-1.4697	-1.5874	-1.2651	-0.34953	-0.51687	-1.6993	-0.78458	-2.0132	-1.6162	-1.7039	-0.95104	-0.2025	-1.4607	-1.3082	-0.69143	-0.91479	-1.3035	-0.8691	-0.99766	-0.77771	-1.5064	-1.9096	-0.63043	-1.1985	-0.77626	-1.6535	-1.2444	-0.71573	-0.89574	-0.5142	-1.5675	-1.0079	-2.0752	-0.56796	-1.5014	-1.688	-1.1397	-2.1846	-2.049	-0.28444	-2.1436	-1.0777	-1.7206	-1.309	-0.46948	-0.61646	-1.2237	-1.8991
-11.743	-10.561	-10.983	-10.514	-11.106	-11.343	-9.6313	-10.709	-10.563	-10.551	-11.988	-10.576	-10.701	-11.778	-10.146	-10.959	-10.793	-9.393	-11.022	-10.585	-11.316	-11.144	-11.16	-10.713	-11.49	-9.6898	-10.946	-11.286	-10.961	-10.416	-11.068	-11.336	-10.735	-10.955	-9.9681	-10.011	-10.759	-11.085	-11.406	-11.165	-10.143	-9.8292	-10.966	-11.201	-11.388	-10.415	-11.091	-11.352	-10.904	-9.7277
1.4877	0.7521	2.3471	2.8073	1.9303	1.0271	1.8491	0.78737	0.42444	0.72689	1.4903	0.05626	1.7088	1.4233	2.0563	0.0095765	1.6765	0.78078	0.99067	1.3391	-0.31662	2.372	0.73914	1.0753	1.2837	2.3271	2.2171	1.4118	1.2191	0.82351	1.6169	0.97966	2.0637	1.3916	0.93955	1.5587	1.6374	1.6024	1.0744	0.10004	2.3868	0.63998	0.60544	-0.15083	1.3872	1.4554	2.2782	0.91478	1.022	0.92552
-12.352	-12.941	-12.547	-13.225	-12.674	-13.531	-13.024	-12.304	-13.831	-14.32	-12.974	-15.665	-11.86	-13.715	-12.913	-13.804	-11.943	-12.578	-12.368	-13.432	-13.026	-12.507	-14.998	-13.583	-12.926	-14.613	-13.703	-13.214	-11.837	-13.024	-13.492	-12.513	-14.635	-13.745	-13.639	-13.659	-13.664	-13.332	-13.332	-12.834	-12.683	-14.021	-13.179	-12.962	-14.284	-14.172	-12.931	-12.394	-12.307	-13.538
-11.871	-12.108	-11.08	-11.702	-11.8	-11.289	-12.675	-10.867	-12.865	-12.423	-11.015	-12.015	-10.922	-10.273	-11.924	-11.495	-11.954	-12.183	-11.468	-11.351	-12.067	-11.271	-11.934	-12.691	-10.933	-12.332	-12.03	-10.772	-12.445	-10.719	-11.559	-12.242	-11.633	-11.769	-12.045	-12.399	-10.744	-11.847	-11.807	-12.534	-10.799	-12.153	-10.659	-11.889	-13.153	-11.056	-12.323	-12.831	-11.99	-11.731
-1.6853	-0.17875	-0.446	-1.1075	-1.3512	0.32326	-2.3934	-1.4726	-0.57676	-0.40244	-2.2328	-1.9605	-0.49071	-0.56963	-1.6976	-1.1287	-0.52394	-1.3945	-1.2388	-0.87106	-1.7244	-1.6976	-1.8459	-1.9237	-1.6056	-1.2245	-2.0004	-0.94072	-1.0829	-1.6313	-2.2715	-2.0855	-2.4415	-2.3604	-0.95131	-0.9866	-0.9777	-1.0409	-0.57248	-0.49346	-2.1778	-1.0707	-1.4527	-0.89391	-0.38021	-1.8985	-2.1935	-2.2721	-0.91148	-1.2918
4.6854	3.6105	4.5029	3.6257	4.2635	4.23	3.7949	4.2911	4.4656	4.5779	4.8741	4.8586	4.4184	5.3088	5.1534	4.2311	5.0943	3.6574	4.5446	4.1721	3.0304	3.351	4.8108	4.9701	4.058	4.1416	3.704	3.4078	4.3867	4.6759	4.9157	4.7712	4.3395	4.0581	4.4192	3.8332	4.0572	4.5676	4.1672	4.1045	4.3185	3.0951	4.8848	4.5265	4.8044	4.8731	3.2324	6.055	5.987	4.5662
6.259	4.9455	4.7743	4.9784	4.2516	5.2612	3.7768	5.5855	5.3083	6.0195	4.52	3.8528	4.4113	5.2521	4.4824	4.6732	4.764	5.3046	5.9223	4.3003	4.9248	5.0705	4.8484	3.6839	4.9622	5.2191	4.4885	4.6186	4.6122	4.5105	4.5277	5.1936	4.436	5.0775	5.144	5.0346	5.9036	5.2896	6.1081	5.3649	4.4575	5.4479	4.5068	3.9314	5.0965	5.129	4.9062	4.5751	3.9744	4.9086
-10.834	-10.905	-10.443	-10.722	-10.65	-9.4028	-10.454	-11.478	-10.7	-10.422	-9.6553	-10.001	-10.555	-10.054	-10.894	-9.8843	-9.3948	-10.422	-10.222	-9.4779	-10.088	-10.393	-10.425	-9.5277	-9.7533	-9.78	-8.7831	-10.361	-10.001	-9.856	-10.04	-11.679	-11.073	-9.8313	-11.057	-9.9408	-9.5406	-10.653	-11.034	-10.159	-8.9547	-10.172	-9.9148	-10.746	-10.501	-10.667	-10.328	-10.562	-9.249	-10.688
-4.3914	-4.4673	-2.9525	-2.5396	-3.0965	-3.4275	-4.2564	-3.3984	-2.073	-3.4824	-2.9515	-4.0643	-3.1162	-3.3753	-3.1259	-3.2696	-3.8177	-3.388	-2.8501	-3.5085	-3.1778	-2.9288	-2.747	-2.8324	-3.4859	-4.3649	-2.5799	-3.6892	-3.7098	-3.4749	-3.9971	-2.8304	-3.406	-4.352	-4.3858	-4.1658	-3.8625	-3.4442	-3.2901	-2.7873	-2.5542	-3.3702	-3.4748	-3.4426	-3.7057	-4.3673	-2.8156	-3.2975	-3.6837	-3.8863
6.7369	7.1879	7.3826	6.4319	5.7108	7.0018	6.4403	6.9393	6.2664	6.967	6.7451	6.7567	7.4907	5.9795	7.0157	7.0804	6.1957	6.6199	6.5605	6.9147	6.6108	7.2836	7.6727	6.93	6.7071	6.0333	5.0817	6.673	5.9762	6.8679	7.2875	7.7014	5.8245	7.6528	7.6965	6.8183	6.6565	6.5548	7.4988	5.4331	7.3929	5.9428	7.8378	7.168	5.3606	6.4671	6.1544	5.948	6.1753	6.9516
5.7559	4.585	5.1582	6.235	6.1586	6.0242	3.5729	4.1753	5.738	5.0572	5.0288	4.7851	5.9892	3.9589	4.6464	5.6404	5.6183	4.7143	4.1314	5.5391	5.0735	3.8654	5.1684	5.8272	4.3561	3.8743	5.5395	5.4374	7.0872	4.624	4.4798	4.9105	4.5306	5.7537	5.051	4.8834	6.3678	3.9664	5.1883	6.8557	6.0196	5.357	4.7605	4.9343	5.3697	5.6989	6.3864	4.4243	5.2504	5.1183
-1.5157	-1.0527	-0.16486	-0.4641	-1.1942	-0.60605	-0.29081	0.4935	-0.35695	1.2247	-0.01022	0.50906	0.57441	-0.46619	-0.105	-0.45033	-0.76198	0.13638	0.68774	-0.268	0.1635	-0.39889	-0.48393	-0.87672	0.2872	0.054497	0.0060696	0.36456	-0.016411	-0.74274	-0.8592	-0.11245	-0.12945	-0.93656	-0.40028	-0.91703	-0.64724	0.018082	-0.96349	-0.22288	-0.7006	0.80918	-1.0369	-1.0189	-0.26651	-0.28265	0.35618	-0.14495	0.40312	-1.0241
4.091	4.1772	4.6799	5.0929	4.4207	4.2904	3.7485	4.1163	4.4154	4.5743	5.0214	4.8681	4.6075	4.7406	3.2989	3.997	3.2389	5.2375	4.3126	5.0308	5.7081	4.8265	3.4734	4.0368	4.2313	4.3439	4.0943	5.4751	3.5591	4.2305	4.6084	4.0766	4.0786	4.61	4.3308	4.3372	4.7348	3.668	5.2241	5.4768	4.7293	4.6181	4.4993	5.3248	4.4412	5.0323	2.8431	4.5865	5.1084	3.8481
-1.021	-0.936	-0.715	-0.27385	-0.86631	-0.80998	-0.26731	-0.22209	-0.96091	-1.5165	0.49852	-1.2929	-1.2472	-0.33938	0.13526	-0.46357	-1.4265	0.09437	-0.60909	-1.0984	-0.21446	-0.35366	-1.6683	-0.20346	-1.7082	-1.6104	-0.47129	-0.14244	-2.4035	-0.19641	-0.62678	-0.74249	-1.1006	-0.089939	-0.061717	-1.5758	-1.7434	-1.6398	-1.2327	-2.1567	-0.99981	-0.2398	-1.3276	-0.5987	-1.0047	-1.8182	-0.3797	-1.2657	-1.6666	-0.6314
-0.98083	-0.36783	0.74282	0.91672	0.0094128	-0.41438	0.27776	0.42103	-0.082955	-0.66852	0.11309	0.54838	0.39903	-1.7816	-1.6306	0.65199	-0.16849	0.03027	-0.61279	-0.23329	-0.38687	-0.77836	-0.5234	-0.69082	0.36382	-0.81323	-0.3808	0.41968	-0.72427	-0.55808	0.72923	-0.42755	-0.53673	0.41051	-0.16478	0.07346	-0.12959	-1.189	-0.94872	0.52756	-0.23646	0.46581	-0.17199	-0.25871	-0.63909	1.1065	0.16821	0.00093022	-0.7398	0.021091
-5.6596	-7.0333	-6.4663	-7.4963	-6.8352	-7.2838	-6.4501	-6.9432	-6.4337	-5.054	-6.4165	-6.5247	-6.0806	-5.9953	-6.8121	-6.9748	-5.9538	-6.3734	-6.7064	-6.5629	-7.2633	-5.755	-6.3637	-7.1415	-5.9081	-5.9156	-6.6238	-7.5782	-7.2002	-5.672	-7.1939	-6.5098	-6.7538	-7.2068	-6.6936	-6.1672	-6.4719	-5.7631	-5.9674	-5.7504	-6.2289	-6.2148	-7.0679	-5.8849	-5.9992	-6.7089	-6.0161	-6.2728	-6.7685	-7.4122
-1.7497	-1.3795	-1.3579	-0.82642	-2.0597	-1.274	0.12921	-1.109	-0.66568	-2.2246	-0.45961	-0.61959	-1.1146	-1.3247	-2.3019	-1.3102	-1.521	-0.90784	-1.5267	-0.73601	-1.1361	-0.77755	-1.5199	-0.35446	-1.5477	-1.5992	-1.9235	-0.60634	-1.3067	-0.62576	-1.5691	-0.95748	-0.38333	-1.7135	-1.7307	-1.7872	-0.5064	-1.9744	-1.044	-1.2874	-1.4539	-1.8368	-0.74012	-2.4352	-1.708	-0.85222	-2.0104	0.3437	-1.8521	-1.293
3.801	4.714	4.7908	5.4223	4.3849	4.5469	4.0384	4.3028	3.2192	3.9771	5.1214	4.5317	4.5716	4.3031	3.7912	5.0233	4.4029	3.7785	4.9564	4.7755	3.3897	5.0382	4.8913	4.4552	4.5504	2.9734	5.4675	4.6849	3.6298	4.5786	5.1397	4.6029	4.479	4.1296	4.3907	4.146	4.6649	5.1299	5.0904	4.582	5.2162	4.4555	4.3538	4.5303	4.4241	4.6289	4.9246	4.0526	4.7115	5.0136
3.6301	2.8357	3.4824	3.1801	2.8199	3.4847	2.0287	3.3656	3.5985	3.7677	4.2287	3.8333	2.3804	2.2578	1.7828	2.6403	3.1614	3.7788	2.3793	2.3321	4.3316	2.3757	3.1504	2.6697	2.9906	3.1631	2.6877	3.0562	2.5707	3.2399	2.7826	3.5218	3.6211	2.725	2.458	2.9243	2.6617	3.779	2.6162	2.9145	2.739	4.0661	3.3588	2.6698	3.004	3.538	1.2999	3.4553	2.6813	2.7735
4.4866	5.6404	5.0544	5.2537	4.7937	5.5409	5.2632	4.1118	5.4589	4.5234	6.0416	4.488	5.5039	5.4335	4.7576	6.0581	4.9988	5.164	5.0949	5.7091	4.8758	5.9826	4.8689	5.7523	5.9073	6.1465	5.7618	5.554	5.5703	7.0127	5.0132	5.3002	5.1145	4.3164	4.9377	5.5671	5.3287	5.258	5.3181	5.4438	5.4015	5.104	5.6903	4.2895	5.5763	5.3522	4.5054	4.5118	6.8394	5.6436
-11.424	-10.195	-11.048	-11.193	-11.35	-11.266	-10.479	-10.766	-10.39	-10.066	-10.512	-10.086	-10.896	-10.943	-10.858	-11.199	-9.7791	-10.116	-10.352	-10.877	-10.308	-11.488	-9.858	-10.816	-11.035	-11.317	-11.86	-11.604	-11.135	-10.344	-11.771	-11.493	-10.267	-11.663	-11.009	-10.588	-10.926	-10.874	-10.353	-11.406	-10.68	-9.1826	-11.542	-9.4993	-10.745	-9.6682	-10.83	-10.479	-10.901	-11.273
2.776	2.1801	2.6955	3.47	2.0354	2.9376	2.9992	2.4476	3.1751	3.5215	3.7884	2.8157	4.0771	3.3466	3.2926	3.1941	2.3713	2.9344	3.1668	1.9933	2.9198	3.3147	4.7814	2.6972	3.0405	3.2478	3.6615	2.6852	3.0962	3.6019	3.7758	4.0347	3.7851	3.8055	2.552	2.9202	2.7066	2.9051	4.1184	3.8959	3.9521	2.793	2.973	3.3102	2.3511	1.9423	3.3281	2.4801	2.7412	2.7662
-6.2652	-6.3469	-6.5452	-6.4921	-5.7503	-6.7654	-5.4416	-6.0096	-6.5556	-7.0502	-5.8067	-5.7006	-5.6515	-6.5788	-5.8974	-6.893	-6.3373	-7.0009	-6.3363	-5.8755	-6.7202	-7.137	-5.5859	-6.376	-6.6467	-6.9165	-6.6686	-7.0287	-7.5767	-6.2893	-6.5041	-7.0437	-6.5194	-5.883	-5.8932	-5.6307	-6.7848	-6.3125	-7.25	-6.1872	-6.4527	-5.3693	-7.0902	-6.6375	-5.9561	-5.5905	-7.5633	-5.1858	-6.8609	-7.833
-12.24	-11.428	-11.723	-11.294	-11.167	-12.623	-12.364	-10.943	-12.336	-11.825	-12.007	-11.957	-10.703	-11.954	-12.013	-11.513	-11.946	-11.56	-11.65	-11.216	-11.142	-11.361	-11.668	-11.076	-11.621	-10.026	-11.298	-11.102	-12.314	-12.273	-12.023	-10.858	-11.646	-11.194	-12.311	-11.068	-10.769	-11.666	-11.645	-11.376	-11.757	-11.59	-11.106	-10	-11.077	-11.676	-11.066	-11.353	-12.357	-11.997
-9.1125	-9.2755	-8.6768	-9.0748	-8.4605	-9.4422	-7.9791	-9.6128	-8.7409	-8.3836	-9.1651	-10.314	-9.1569	-8.0276	-9.8831	-8.9663	-8.5013	-8.5369	-8.7752	-9.1256	-8.7251	-8.7775	-9.6285	-9.5278	-8.547	-8.5908	-9.3115	-9.0435	-8.7852	-8.7265	-8.9599	-9.2921	-8.7083	-8.9054	-8.7151	-9.4707	-9.3267	-9.5545	-8.2391	-9.5589	-9.1405	-10.015	-9.945	-9.422	-9.7526	-8.7155	-9.2375	-9.2692	-8.7652	-8.6249
2.4782	1.6935	3.1203	3.4689	0.93307	3.3883	2.6608	3.1701	2.1328	2.4119	2.7882	2.4069	3.2546	2.5655	3.4691	1.9704	1.9544	1.5922	2.7571	2.1562	3.3146	1.5307	2.2607	3.6619	1.9137	2.6101	2.9563	1.9413	3.5091	2.1147	4.0828	3.6715	2.9627	3.5906	2.1966	3.1534	2.1307	2.6766	2.2008	2.4541	3.2424	1.8459	2.2378	2.5187	2.7586	3.4255	2.3802	3.6929	2.4876	2.3526
-20.561	-22.31	-22.991	-22.929	-23.017	-22.25	-22.313	-22.049	-22.317	-22.528	-23.196	-21.399	-22.425	-21.409	-22.624	-22.21	-22.289	-23.422	-21.745	-21.894	-22.66	-22.242	-22.332	-21.861	-22.009	-21.994	-21.511	-22.911	-21.617	-22.319	-20.893	-22.564	-20.912	-22.216	-23.522	-21.337	-21.929	-22.343	-21.345	-21.289	-23.176	-20.798	-22.406	-21.38	-22.244	-21.926	-21.645	-21.912	-22.927	-22.876
8.6121	7.7763	7.6702	9.066	7.6976	9.2195	7.7274	7.9585	7.7249	7.5977	7.9824	8.952	8.1864	7.5731	7.9189	7.6831	7.8463	8.2524	7.0876	9.066	9.6523	8.9835	7.6504	8.1127	7.4726	6.7785	7.9354	7.5159	8.828	8.2608	7.8688	8.7753	8.6838	8.3805	9.2678	7.7447	7.8877	8.518	7.6572	8.9753	7.5368	8.5901	7.1484	7.4737	7.8699	8.1402	7.4636	7.6746	6.753	6.6961
-1.0057	-1.9588	-1.6564	-1.3854	-2.9032	-0.60357	-1.987	0.74896	-1.6361	-1.4416	-2.585	-1.3312	-2.0044	-0.92232	-2.026	-1.9481	-0.98574	-2.2941	-1.4027	-1.1643	-2.0588	-0.89649	-0.54257	-2.5312	-1.5751	-1.1496	-0.80064	-0.63948	-0.20847	-0.55583	-1.2041	-2.2553	-1.1779	-0.16853	-1.9041	-1.4457	-1.7297	-1.6155	-1.203	0.36528	-1.5037	-1.3012	-0.85109	-2.0822	-0.27596	-1.4786	-1.1766	-1.9645	-0.90246	-1.7308
-8.2582	-7.0696	-8.1332	-8.2201	-7.9437	-7.8053	-7.6853	-6.6538	-7.4149	-7.3009	-7.3834	-6.709	-7.4187	-7.7214	-7.5141	-6.0865	-8.4349	-7.6224	-6.6739	-8.0145	-6.275	-7.5582	-6.5904	-8.0365	-7.3335	-8.0739	-6.767	-6.3994	-7.1091	-7.3482	-7.5617	-7.3661	-7.8528	-8.447	-7.2102	-9.0628	-7.9047	-8.3178	-8.223	-7.1369	-7.5479	-8.131	-7.6963	-7.0865	-8.1167	-7.868	-8.7718	-6.743	-7.9699	-7.5043
-1.9637	-1.4641	-0.84159	-0.7062	-1.7669	-1.9432	-2.1942	-0.3882	0.2554	-0.92913	-1.2257	-2.1468	-1.4507	-0.6455	-0.99406	-1.1503	-0.95905	-1.7933	-0.95852	-2.1188	-0.98598	-1.4418	-0.68349	-1.4116	-2.06	-1.2106	-1.2141	-1.8561	-2.6004	-1.0012	-1.068	-1.3881	-0.49634	-1.2804	-2.2469	-1.1326	-0.54224	-0.75969	-1.7544	-1.2214	-2.1297	-2.0845	-1.6662	-0.63257	-1.2	-0.30792	-1.3576	-1.5169	-2.0913	-1.7679
-15.343	-15.417	-14.38	-15.671	-13.193	-14.078	-14.415	-13.787	-14.101	-13.935	-13.854	-14.891	-14.26	-13.281	-15.115	-14.509	-15.192	-15.537	-14.228	-13.63	-14.784	-15.124	-14.313	-14.475	-15.156	-14.63	-15.187	-14.06	-14.334	-14.041	-13.989	-14.663	-14.087	-14.377	-15.601	-13.746	-15.8	-14.411	-14.577	-14.729	-14.533	-12.479	-14.335	-15.011	-15.356	-15.255	-14.881	-13.245	-15.432	-14.459
-10.286	-11.942	-10.326	-10.941	-11.674	-10.449	-9.9504	-10.178	-9.7468	-10.36	-10.666	-11.398	-10.898	-11.939	-10.334	-12.099	-12.066	-10.217	-10.462	-11.506	-9.3386	-12.181	-11.551	-11.635	-11.27	-10.523	-11.358	-10.833	-11.042	-10.702	-11.411	-10.69	-10.515	-10.375	-11.409	-9.3719	-10.772	-10.96	-11.678	-11.4	-9.242	-10.46	-10.589	-10.638	-10.114	-10.507	-10.515	-11.213	-11.17	-10.836
-8.5287	-8.4545	-8.0441	-7.974	-9.2043	-9.827	-7.8714	-9.0084	-9.126	-7.5409	-8.2513	-9.5594	-7.54	-8.7934	-9.6829	-10.011	-8.115	-9.2568	-10.033	-9.2805	-9.7657	-8.4086	-7.4323	-8.7676	-7.8962	-9.3864	-8.9127	-9.4896	-9.8015	-10.622	-9.7132	-9.1282	-10.174	-8.587	-9.6692	-9.5655	-8.4968	-8.761	-8.2876	-8.4721	-9.6118	-9.6323	-8.992	-9.3218	-8.6805	-8.2255	-8.6897	-8.9841	-9.2562	-8.1057
-15.618	-13.861	-14.164	-14.745	-14.387	-13.579	-14.792	-14.52	-14.499	-14.191	-14.294	-15.2	-14.113	-14.79	-14.477	-14.519	-14.873	-14.085	-13.614	-15.462	-13.922	-14.264	-14.737	-14.581	-13.821	-13.812	-15.425	-14.842	-14.085	-14.403	-14.548	-15.516	-14.178	-14.561	-13.476	-14.589	-13.606	-13.962	-12.746	-14.842	-14.876	-14.547	-14.085	-14.869	-14.095	-15.068	-13.961	-15.108	-14.309	-14.446
-7.1247	-6.2434	-8.1757	-7.5729	-8.2681	-7.1912	-7.2576	-7.8935	-8.0196	-5.8691	-7.6831	-7.1931	-6.395	-7.0297	-6.0906	-8.385	-6.4208	-8.5544	-6.6736	-7.5189	-7.5204	-8.0132	-7.8085	-7.8465	-8.5626	-6.6479	-5.9821	-8.7996	-7.8877	-8.9951	-7.9561	-7.4544	-6.9816	-7.389	-7.4429	-7.2968	-7.9691	-8.9785	-7.9819	-6.7378	-7.0267	-7.6339	-7.829	-7.9042	-7.3392	-8.0755	-8.4132	-7.6521	-7.5286	-7.9991
1.7956	2.4827	1.241	2.6112	1.8465	2.5436	0.9977	0.4735	0.20312	1.5614	0.83851	1.2167	0.43057	1.5957	1.4542	1.5547	1.558	0.44643	1.3463	1.5091	1.0073	1.206	1.6144	0.6015	2.6426	2.326	2.4531	0.72704	1.7442	1.12	1.3658	1.8752	1.1156	0.65382	1.7445	1.9943	1.0236	0.79771	1.55	1.8283	1.5317	1.4645	2.3054	1.2594	0.66955	1.5514	1.9828	1.5615	0.34716	1.5389
-1.7543	-1.969	-1.5167	-1.1583	-0.5357	-1.2834	-1.7734	-1.4153	-1.6249	-1.3828	-0.6221	-0.96741	-1.3981	-0.88288	-0.56013	-1.0001	-2.1058	-1.7364	-1.1676	-1.7804	-0.8594	-0.62015	-1.7951	-0.99671	-1.6516	-1.565	-0.47515	-1.0919	-1.8108	-1.6713	-1.2334	-1.5376	-1.5491	-2.2182	-1.4647	-1.5723	-1.4395	-0.61841	-2.2344	-0.85165	-2.1361	-1.6775	-1.1617	-1.0186	-1.2263	-1.7445	-1.8037	-1.1199	-1.8679	-2.058
-2.4193	-2.1183	-1.3252	-1.4924	-1.4053	-1.6177	-2.6628	-2.6744	-2.153	-2.9477	-1.4669	-2.2107	-1.412	-2.6646	-1.4211	-2.2641	-1.2058	-1.5555	-2.0341	-1.2171	-1.3666	-2.3348	-2.1644	-1.4011	-1.4994	-1.247	-1.9993	-3.4721	-1.7748	-1.671	-1.2802	-1.7895	-2.529	-1.7577	-1.7886	-1.9841	-1.2293	-1.2876	-1.4976	-2.2347	-1.3308	-2.111	-3.2117	-1.9325	0.084437	-2.55	-1.3192	-1.1707	-1.0964	-1.7611
3.2955	1.8363	3.8821	2.2026	3.4975	2.621	2.5553	2.8177	2.5068	2.8454	1.8696	2.8973	2.0407	2.2643	2.2702	2.9096	3.3023	2.77	1.3829	2.1941	3.3966	3.0984	3.3181	2.6499	2.6479	3.7729	3.6926	2.3417	2.2776	2.2758	2.5508	2.2102	2.4151	3.3689	1.8558	1.7464	1.2382	2.59	1.6975	3.2822	2.189	2.4236	3.5319	2.5075	3.3526	2.0121	1.6645	1.8322	2.8552	1.8197
1.3157	0.54537	1.1317	0.45942	0.088148	0.77064	1.2151	1.1631	1.0848	1.3932	2.4863	0.96473	1.3348	1.5545	2.4941	1.2297	2.2011	1.9007	3.111	1.0156	3.4161	1.6467	1.3274	1.805	0.91239	1.4546	1.2015	2.1282	2.6398	0.39616	1.5042	1.3979	1.8002	1.664	1.2524	1.3082	1.1578	1.9164	1.5696	2.929	3.0595	1.4525	2.4954	1.5006	1.1771	2.1396	1.2029	2.2576	1.8278	0.81713
-9.0197	-9.2805	-8.8459	-8.0767	-9.115	-9.4487	-8.4184	-9.2258	-9.192	-8.7848	-8.4804	-8.9949	-8.4495	-9.3879	-9.2877	-8.2931	-8.5618	-8.6897	-9.5904	-8.7731	-8.8183	-9.1765	-8.3217	-7.9267	-9.5371	-7.9551	-9.6679	-9.0319	-8.3309	-8.0376	-8.033	-9.6732	-8.4161	-8.2804	-9.1321	-8.6762	-7.9553	-9.3585	-8.9354	-9.806	-9.7802	-9.1197	-10.027	-9.3798	-8.2868	-8.7211	-9.5194	-9.1926	-8.915	-8.6517
-11.168	-11.321	-10.636	-10.467	-11.176	-12.545	-11.555	-11.287	-11.601	-11.704	-11.98	-11.301	-12.274	-11.519	-11.752	-12.656	-11.279	-11.46	-10.71	-11.521	-10.621	-11.547	-11.432	-11.145	-12.378	-12.36	-11.093	-10.847	-11.776	-11.948	-10.651	-12.239	-10.696	-11.654	-11.601	-12.239	-11.823	-12.986	-11.425	-11.473	-11.282	-10.3	-10.48	-11.906	-11.431	-10.304	-11.205	-11.877	-12.139	-11.99
0.64514	0.20681	-0.53841	0.25246	0.51864	0.12634	0.079722	0.88463	0.6439	-0.27957	-0.59069	0.68874	0.77828	0.49202	-0.30889	-0.43034	-0.21663	0.88257	-0.0012936	0.5973	-0.72731	0.91673	-1.2196	0.51351	-0.61114	0.7761	0.89996	0.17952	1.0047	1.0158	0.86241	-0.49832	-0.11844	-0.15192	0.3594	-0.94965	0.97913	0.25425	0.062214	0.76701	0.29425	-0.60644	0.66309	0.40813	-0.10594	0.53562	-0.13266	1.4006	0.74261	1.1596
-2.1022	-2.445	-2.4563	-2.9452	-3.1566	-2.6665	-2.4957	-4.0923	-2.3663	-3.1298	-2.2458	-3.366	-2.1445	-1.8424	-2.9809	-2.2897	-3.54	-0.75732	-2.9455	-3.0021	-2.7618	-2.1061	-1.8579	-1.2394	-3.4537	-2.4491	-3.6557	-2.2189	-2.4596	-2.1166	-3.9714	-2.2747	-3.185	-3.3983	-2.9684	-0.77529	-2.0304	-4.1741	-2.8452	-3.3961	-3.7509	-2.269	-2.4124	-2.8824	-2.7283	-2.9698	-2.1811	-1.2965	-3.0853	-3.1936
-0.56028	-0.67679	-1.9291	-1.5727	-1.5951	-1.7098	-1.1054	-1.2361	-0.22184	-0.13412	-1.7345	-0.61362	-2.1529	-0.65664	-1.9648	-1.8597	-1.209	-1.2526	-1.453	-1.2857	-2.1144	-1.7009	-1.3792	-1.391	-1.541	-2.1144	-0.91427	-1.4826	0.44775	-1.8651	0.082929	-1.1874	-1.8153	-1.5666	-1.5572	-2.0274	-0.76808	-1.4034	-1.9356	-2.9389	-0.71823	-1.3783	-1.6165	-1.2686	-1.3928	-1.2354	-0.73925	-2.6543	-2.1282	-1.1013
0.71415	1.3243	-0.37785	0.84381	1.105	1.4752	1.8992	-1.1226	1.4854	0.89757	0.9331	-1.6841	-0.91983	0.31211	-1.1274	1.0065	-0.56578	1.4871	0.4107	-0.15728	-0.11217	-0.56828	0.22318	-0.43081	0.73145	0.6672	-0.89986	0.4237	-0.23045	0.16512	0.17189	-0.6129	0.15046	1.0651	-0.43498	1.1901	-0.52884	-0.075525	0.455	0.63065	0.46545	-0.46592	0.79434	0.0040464	-0.096552	1.1605	-0.54228	-0.63715	0.59033	0.90028
-1.9503	-0.36616	-0.3879	-1.5151	-2.0042	-2.0988	-1.0678	-1.0606	-0.94688	-1.1924	-1.8091	-1.9616	-1.92	-1.6756	-0.87174	-0.95912	-2.8259	-2.5924	-1.9489	-2.1444	-1.2684	-1.0267	-2.3814	-1.5811	-1.3274	-0.96404	-2.2279	-0.94819	-1.8489	-1.7134	-2.4484	-1.3276	-0.61142	-1.6796	-1.7719	-2.0799	-0.7119	-1.0895	-2.0008	-2.3473	-0.81599	-0.82398	-2.0472	-1.9969	-1.3732	-1.6609	-1.6232	-0.79535	-0.87912	-0.88355
-13.765	-12.153	-12.378	-13.5	-13.958	-13.626	-13.128	-13.276	-13.68	-12.356	-12.887	-12.507	-12.71	-12.368	-12.865	-12.884	-13.9	-14.196	-14.539	-13.395	-12.682	-13.962	-12.855	-13.857	-13.856	-13.241	-12.911	-12.417	-13.567	-13.305	-11.613	-12.905	-12.569	-13.507	-13.337	-14.101	-13.254	-12.504	-13.431	-13.512	-13.394	-12.87	-13.968	-13.456	-13.493	-12.733	-12.851	-12.346	-13.636	-14.236
-3.4644	-2.036	-3.3258	-3.547	-4.4928	-4.3176	-4.0582	-2.5425	-2.7931	-3.3063	-4.0273	-3.0402	-3.4674	-4.1928	-4.4523	-4.3118	-3.7679	-3.0892	-2.8566	-3.8539	-3.9549	-3.019	-3.7896	-3.6975	-3.9817	-3.2149	-3.9589	-3.4984	-2.671	-3.5315	-3.3142	-3.9173	-3.4963	-4.0417	-3.0378	-3.7787	-2.6177	-4.3437	-3.6945	-3.1438	-3.5332	-3.5879	-3.692	-3.3206	-3.4392	-2.7228	-2.9721	-3.3807	-4.014	-2.8925
-7.8899	-10.509	-8.5426	-8.6698	-10.077	-8.2501	-9.1564	-8.8942	-8.1891	-8.4928	-9.021	-9.3754	-9.8392	-8.8878	-8.8671	-9.31	-8.8763	-9.4368	-8.3474	-9.1519	-8.8749	-8.7881	-8.4508	-9.2879	-9.3546	-9.4889	-8.9704	-9.6218	-9.5109	-10.042	-8.9341	-8.2534	-9.2154	-9.1625	-8.5537	-9.321	-9.4997	-9.9083	-9.9272	-8.98	-8.5589	-9.5022	-9.1513	-9.0827	-9.3291	-9.2165	-8.6047	-9.2887	-7.2315	-9.406
-7.4992	-6.7099	-7.7918	-7.7145	-6.9118	-7.2372	-7.8338	-7.3051	-7.1694	-7.8927	-6.45	-7.1305	-7.7766	-6.872	-6.0353	-7.3634	-8.0915	-7.1575	-7.8061	-7.9508	-8.6995	-8.7355	-7.0532	-8.7228	-7.2246	-7.0909	-7.7565	-7.6798	-6.9652	-7.5835	-7.8857	-8.417	-8.7581	-7.1121	-8.2499	-6.6866	-9.1848	-7.4162	-8.2692	-7.623	-7.0215	-7.1179	-8.7873	-8.4096	-7.8424	-7.9944	-7.1541	-6.7006	-8.4825	-7.9357
-0.43053	-2.3216	-1.4924	-0.69275	-1.1735	-0.03894	-1.2839	-1.2138	0.43927	-1.6372	-1.1831	-1.0704	-0.22913	-0.50317	-1.474	-0.83806	-0.43179	-2.1112	-0.052387	-0.59716	-0.39471	-1.0381	-1.0693	-1.3767	-0.87474	-0.78049	-0.10824	-1.1472	-0.97031	-1.7957	-0.99194	-1.1566	-1.633	-2.0363	-1.4945	-0.83661	-1.3082	-2.4906	-1.3444	-1.1898	-1.07	-2.3656	-1.1915	-1.7676	-0.58184	-1.1269	-1.6545	0.14251	-1.6305	-0.99291
-14.865	-13.908	-15.657	-15.218	-14.827	-14.328	-13.308	-14.957	-13.499	-14.283	-14.713	-13.939	-14.379	-14.225	-15.023	-14.951	-14.274	-16.033	-14.697	-14.982	-14.354	-14.373	-15.578	-14.18	-15.142	-14.092	-14.141	-14.964	-14.684	-13.68	-14.574	-14.822	-14.322	-13.413	-14.578	-14.496	-13.606	-14.503	-15.291	-15.611	-16.139	-14.942	-15.198	-14.833	-14.474	-14.234	-14.228	-14.304	-15.789	-13.689
-1.7674	-2.4084	-3.6753	-2.9347	0.035476	-2.3518	-3.5475	-2.0765	-3.6676	-2.2528	-3.4205	-3.1969	-3.8204	-2.3598	-2.7347	-1.6063	-2.3566	-3.0044	-2.6023	-2.3931	-3.1696	-2.5949	-2.1434	-1.6717	-2.5838	-3.4039	-3.2294	-2.8228	-2.8605	-1.8737	-3.2796	-2.2794	-1.9642	-3.3346	-2.2175	-2.5395	-2.7933	-2.9778	-2.2589	-3.0754	-2.1453	-1.2456	-3.0718	-2.8081	-2.3931	-2.9038	-3.3752	-2.2209	-2.6019	-3.7746
-12.557	-12.288	-13.656	-12.507	-13.824	-13.506	-11.949	-13.35	-12.783	-12.922	-12.081	-12.408	-12.576	-12.861	-12.558	-12.432	-13.1	-13.835	-12.876	-13.221	-12.916	-12.839	-12.084	-13.404	-12.212	-12.11	-12.955	-12.753	-12.211	-13.911	-12.645	-11.692	-13.055	-13.192	-12.464	-12.461	-12.096	-12.429	-12.894	-12.904	-12.335	-12.87	-12.359	-12.347	-12.233	-11.789	-12.666	-13.301	-13.173	-11.796
-9.124	-8.2582	-9.3734	-10.849	-8.8357	-8.7344	-9.8507	-9.8077	-9.0189	-10.042	-9.1685	-9.2322	-9.6687	-10.755	-9.8897	-10.253	-9.4122	-10.31	-8.9344	-8.955	-10.023	-9.3954	-9.9024	-9.0929	-10.163	-9.5624	-9.1548	-9.7851	-10.625	-8.9654	-8.9007	-8.2759	-9.1333	-10.658	-8.0849	-9.4981	-10.016	-9.6115	-8.3218	-9.0399	-8.4889	-9.9388	-10.238	-9.32	-9.8782	-10.025	-9.5004	-9.5322	-9.6029	-8.7017
-11.413	-12.073	-11.198	-10.406	-11.497	-11.551	-11.772	-10.877	-11.898	-10.72	-11.328	-13.007	-13.261	-11.185	-11.917	-10.859	-12.825	-11.671	-11.277	-12.755	-11.186	-11.217	-11.648	-12.156	-12.154	-12.651	-11.028	-12.413	-12.417	-12.034	-11.984	-11.673	-12.032	-12.487	-11.855	-11.771	-11.481	-11.531	-11.8	-10.686	-11.242	-11.887	-10.828	-11.661	-12.093	-12.686	-11.729	-10.472	-12.034	-11.948
0.46631	1.3416	-0.3467	1.89	1.1234	1.1537	1.1474	0.84283	1.4423	0.31881	0.039406	2.0535	2.0748	1.7104	2.5823	1.8494	1.4538	1.6799	0.7574	1.6442	2.3356	0.079951	0.62668	1.3279	2.7847	1.8459	0.37837	1.9427	0.17315	1.1385	2.1693	1.7933	1.0799	1.3744	-0.32176	1.0562	1.6659	1.1338	0.6936	1.7043	2.503	1.2796	0.62515	0.83126	0.85054	1.2649	0.79152	0.81794	0.50458	1.5055
-5.3621	-7.1033	-6.2664	-6.3454	-5.0285	-6.2961	-5.9294	-5.7891	-6.2157	-5.1355	-6.0225	-5.9351	-5.7089	-6.1345	-5.2426	-5.9015	-5.2063	-5.3339	-6.0869	-6.6171	-5.954	-6.2168	-5.0495	-5.402	-6.6671	-5.819	-4.6499	-6.4442	-6.3178	-5.0149	-4.9446	-6.1331	-4.8958	-5.5837	-6.6542	-5.2884	-5.3591	-6.4659	-4.3227	-5.779	-5.5945	-6.2269	-5.319	-6.9635	-5.4707	-5.2555	-5.1614	-6.5787	-6.3316	-4.1983
-2.8225	-3.4824	-3.403	-3.0707	-4.2571	-3.4501	-2.545	-4.405	-3.3782	-3.4632	-4.3606	-2.8035	-3.1764	-2.9461	-3.1587	-3.5737	-2.5346	-4.0439	-3.4466	-2.2016	-3.0811	-2.8763	-3.5251	-3.2592	-3.6502	-4.2369	-2.5775	-3.8564	-3.4324	-2.5176	-3.7396	-3.5501	-3.2727	-2.5545	-2.3259	-4.3874	-3.2812	-3.2205	-3.6762	-2.936	-2.8714	-3.4776	-2.8315	-4.5447	-2.5801	-3.8769	-3.513	-3.6547	-2.8623	-4.4515
-10.715	-9.9876	-9.7278	-10.342	-10.747	-10.792	-10.011	-11.5	-9.7838	-10.111	-9.4654	-9.6949	-10.229	-10.6	-10.36	-10.319	-11.268	-10.799	-10.562	-9.776	-9.6928	-11.22	-9.4527	-9.5949	-10.561	-9.9655	-8.7453	-9.7368	-10.141	-11.03	-9.8542	-10.382	-9.5412	-10.12	-9.8188	-10.685	-9.0041	-9.345	-10.038	-9.4332	-9.5742	-11.252	-9.9309	-11.261	-8.9606	-10.294	-9.7346	-9.9079	-10.2	-9.6968
-5.1664	-5.3131	-4.0865	-4.7766	-5.0849	-4.4449	-3.8497	-3.6218	-4.5642	-3.9001	-4.1328	-4.958	-4.7958	-3.2969	-4.5811	-5.5597	-5.2675	-4.3743	-4.8937	-5.2382	-4.8524	-5.7855	-2.964	-3.4042	-3.9614	-4.8444	-3.8945	-4.6341	-4.9968	-4.5562	-4.4968	-3.566	-4.0112	-3.5761	-4.1076	-5.1964	-4.6669	-5.2663	-4.6686	-4.2982	-3.5975	-4.5369	-4.5131	-4.5434	-4.449	-4.8115	-4.3226	-5.4017	-4.5809	-4.7924
-10.031	-9.1271	-9.2715	-9.32	-8.3535	-9.2381	-9.2534	-8.6506	-8.3359	-9.6738	-9.4492	-9.6175	-9.2713	-8.6725	-9.1306	-8.6638	-8.2438	-9.1676	-9.5805	-8.5046	-9.5966	-9.0175	-9.4135	-9.5335	-7.519	-8.8902	-9.4749	-9.7663	-9.1963	-8.1325	-9.1375	-8.5188	-9.3913	-8.9018	-8.8966	-10.305	-9.0211	-8.7697	-9.5593	-8.4505	-9.0694	-8.942	-9.412	-8.6121	-9.8401	-10.034	-8.611	-8.8747	-9.1765	-10.671
-8.0759	-8.4325	-8.4272	-9.4057	-9.077	-9.5502	-9.2861	-9.6205	-9.3203	-7.9776	-10.783	-8.0521	-7.7666	-8.7715	-7.5523	-8.7908	-8.5319	-7.5479	-8.4408	-9.2281	-8.7955	-9.0799	-8.9625	-9.4631	-8.6122	-9.0543	-8.5492	-8.6308	-8.4998	-8.8532	-9.4556	-9.4215	-9.4419	-9.1009	-10.038	-9.1232	-8.9402	-9.0632	-8.4402	-9.1164	-8.6557	-8.6211	-10.202	-9.0165	-8.7609	-9.4742	-9.1428	-9.6593	-8.762	-9.3215
-1.1816	-0.14778	-2.298	-1.1175	-0.78489	-0.064063	-0.12803	-0.9303	-1.8862	-1.0044	-1.0828	-1.193	-0.17974	-1.4116	-1.0856	-0.81452	0.046084	-0.85876	0.50488	-1.4407	-0.85865	-0.85251	-0.032444	-1.1072	-0.76993	-0.61072	-1.8262	-2.4359	-1.3689	-1.7804	-0.55113	-0.098413	0.30622	-1.2126	-1.7954	-2.457	-1.3557	-0.27575	0.089301	-0.18716	-0.91044	-0.90494	-1.9685	-0.12258	-0.40389	-1.14	-1.3452	-0.65998	-0.2903	-0.32017
5.1777	5.1095	4.5963	4.72	4.7012	5.1272	5.9896	4.9179	5.964	5.2525	4.9958	5.0183	5.3616	5.6966	5.7646	5.9485	5.8943	3.9356	6.0644	6.2581	5.1324	5.4209	5.5774	5.8611	5.3667	5.2959	5.9584	6.1237	5.4591	7.6575	5.3099	5.559	5.0694	4.7075	6.305	5.2288	5.7526	6.4987	6.6422	4.966	5.1345	6.3381	5.7441	6.1441	5.4395	5.6532	5.4027	5.0354	5.1248	5.9668
9.6676	9.0955	8.9787	8.8046	8.5333	8.4629	9.2987	8.0121	8.1386	8.5711	8.9555	9.5289	8.4667	8.2847	8.6744	8.2871	7.5903	9.5477	8.4771	10.18	9.0801	8.1099	10.084	9.0152	8.4691	7.9463	8.5382	8.9573	8.958	8.2429	8.4865	9.1353	8.1137	8.9298	9.5432	7.6631	8.8877	8.9077	8.7604	7.7989	7.5169	9.448	8.83	7.9439	8.5452	8.1731	8.7045	9.3303	6.8863	9.4056
-0.15482	-2.2243	-2.1582	-1.4815	-0.63839	-2.876	-1.6476	-0.26109	-1.8173	-1.7276	-1.2633	-0.75805	-0.89756	-1.7223	-1.3012	-0.42204	-1.1683	-1.6686	-0.99165	-1.28	-2.0475	-0.68625	-1.3639	-1.2034	-1.4011	-1.8949	-0.83942	-1.9826	-2.4469	-0.79017	-1.133	-1.6156	-1.1942	-1.2286	-2.5176	-1.9012	-1.7825	-1.2182	-0.33536	-1.8454	-0.5624	-0.56224	-1.8223	-0.89122	-1.1256	-1.5814	-1.1194	-1.8495	-0.64718	-1.9194
7.763	7.8167	8.7214	7.9701	7.9129	7.6073	8.1557	7.955	8.7744	7.4413	8.1937	8.707	7.866	7.8156	7.6665	8.2745	8.1899	7.6589	8.238	8.9907	7.7457	7.8288	8.387	7.4458	7.5661	7.927	8.1087	7.556	7.4336	7.9664	8.4341	8.8373	7.8881	7.3706	8.1991	8.8809	7.6319	7.9055	7.2909	8.3472	8.4953	8.8874	8.4064	8.4712	8.0134	8.9998	7.4367	8.4728	8.4534	7.9526
-12.266	-11.63	-12.537	-11.325	-11.899	-11.954	-11.517	-11.864	-11.878	-11.35	-11.013	-11.022	-11.558	-12.078	-10.893	-11.675	-11.589	-12.067	-11.898	-10.644	-11.142	-11.126	-12.344	-11.337	-11.861	-11.88	-12.197	-11.536	-11.209	-11.903	-11.21	-10.58	-12.636	-11.936	-12.248	-10.592	-12.419	-11.737	-11.085	-11.992	-11.612	-12.085	-12.243	-11.813	-11.942	-11.774	-11.397	-12.692	-10.992	-12.215
-0.096955	-0.13128	0.55741	-1.6518	-0.37897	-0.75456	-0.040919	-1.7886	-0.05459	0.48229	-2.0707	0.59838	-0.82961	0.63849	0.86693	-0.70364	0.73027	0.37974	0.22136	-0.72597	-0.49695	0.039172	0.31464	0.58809	-0.21079	0.14422	0.58725	-0.12225	-0.52208	-0.12344	-0.68873	-1.1756	-0.84777	-0.4809	-1.1093	-0.029895	0.69741	0.30954	-0.02862	-1.2926	-0.31392	-0.28605	-0.75153	-0.62038	-0.70317	0.11717	0.6755	-0.98633	-0.55939	-0.92182
9.2205	8.6801	7.9034	7.395	8.6553	9.055	9.6377	8.1117	8.5823	8.368	8.4419	8.8135	8.8958	8.9865	8.0056	8.0912	9.2105	8.2477	7.6184	8.3896	8.6337	8.1315	8.0652	7.5567	7.4696	7.8116	7.9559	8.6275	6.9448	9.0314	8.5063	8.4512	9.7849	8.1866	9.0147	9.9162	8.7095	8.7634	8.9989	7.7633	8.9826	8.5802	8.8711	8.2948	7.8201	8.7936	8.6185	8.2126	9.6728	8.1466
0.8119	0.59755	0.41009	0.018664	0.17665	0.29111	0.10624	-0.59114	-0.89309	-0.36512	0.90452	0.70304	0.91386	-0.58074	1.388	-1.5508	0.98016	-0.28983	0.64155	0.86068	1.837	0.66951	-0.84952	0.56448	-0.18125	0.75497	0.12259	0.41788	-0.14642	0.21347	0.33354	-0.42627	0.62179	1.6979	0.50263	0.036073	1.0508	-0.78479	0.72783	0.99129	0.2148	0.30282	0.24879	0.58929	1.0091	1.027	1.0716	0.3948	0.45756	-0.39903
-10.504	-9.5478	-10.482	-10.612	-11.25	-10.931	-9.4183	-9.5688	-10.525	-9.6286	-10.051	-9.3265	-10.033	-10.375	-10.046	-10.268	-9.7444	-9.4441	-9.2515	-9.2852	-9.6935	-10.075	-11.6	-9.9147	-10.695	-10.791	-9.686	-9.9278	-10.184	-9.5106	-9.7397	-8.837	-10.182	-9.9145	-10.506	-9.9722	-11.717	-9.8616	-10.278	-10.714	-10.785	-11.013	-10.781	-10.604	-9.5026	-10.321	-9.16	-10.409	-9.8812	-9.4333
-21.128	-21.043	-21.29	-21.273	-21.137	-20.67	-21.681	-21.349	-21.979	-20.5	-20.691	-21.908	-20.785	-21.518	-19.836	-20.499	-21.513	-21.804	-20.986	-20.656	-20.956	-20.887	-20.531	-20.801	-20.097	-21.682	-21.244	-21.256	-20.129	-21	-21.263	-20.38	-20.607	-19.987	-20.153	-21.249	-20.294	-20.642	-20.708	-21.322	-19.732	-20.184	-20.37	-20.578	-20.809	-20.967	-21.613	-21.26	-21.365	-19.765
1.3659	1.8847	2.1065	1.981	1.7149	0.80382	1.188	2.3222	0.86695	2.343	1.1981	1.3819	1.2755	2.4752	1.1392	1.1675	1.6094	2.7191	0.82265	3.111	1.2468	2.0667	2.1575	0.98847	0.96573	1.1684	2.0624	0.71039	1.3083	1.7637	0.21492	0.99123	1.4262	1.8702	2.3165	1.5688	2.3818	0.97572	2.0553	0.85398	1.862	1.1051	1.0137	1.6652	1.786	1.142	1.8142	1.357	0.43029	1.2955
-21.407	-22.244	-22.449	-22.533	-23.092	-22.971	-22.818	-22.587	-23.096	-23.165	-22.993	-22.352	-22.594	-22.254	-20.985	-21.975	-22.504	-22.441	-22.107	-22.571	-21.043	-22.367	-21.213	-22.887	-22.896	-23.131	-21.48	-22.075	-23.029	-21.135	-21.652	-22.814	-21.484	-22.685	-22.021	-22.107	-22.44	-21.39	-22.05	-22.107	-22.547	-22.66	-21.26	-21.783	-22.341	-21.04	-21.934	-21.746	-21.515	-21.621
-10.893	-10.434	-10.273	-11.049	-11.249	-10.551	-10.87	-10.873	-10.956	-11.242	-11.21	-10.522	-10.396	-9.9853	-11.268	-10.35	-9.7614	-9.8138	-9.6268	-11.089	-10.798	-10.606	-11.833	-9.8319	-10.737	-11.032	-10.469	-10.717	-10.574	-10.622	-10.804	-11.019	-10.73	-10.813	-10.252	-11.218	-9.5921	-11.859	-9.424	-10.448	-10.243	-11.421	-9.4081	-10.539	-10.745	-10.026	-11.442	-10.327	-11.673	-9.9151
-6.2442	-5.9118	-5.9255	-6.1148	-5.1012	-6.0164	-6.6271	-5.6336	-6.3966	-5.5912	-5.2487	-5.6916	-5.7067	-4.3979	-6.1425	-5.0305	-4.8923	-6.1364	-4.884	-5.5164	-5.5006	-6.1165	-6.4248	-6.1926	-5.8136	-5.6254	-5.2441	-5.7237	-5.436	-7.2354	-5.8338	-5.0722	-5.7861	-6.2468	-5.224	-5.178	-6.3068	-5.7831	-6.6084	-4.341	-4.9005	-5.3255	-5.8202	-6.5865	-5.095	-6.0434	-6.2393	-5.9619	-5.7815	-4.5137
2.4499	2.5981	2.7381	2.8146	2.9343	1.489	2.3567	2.0352	2.6455	2.9383	1.927	2.3086	3.2151	1.4854	2.9587	3.0945	3.1086	2.6083	2.7524	2.8917	2.508	3.6735	3.4279	1.84	1.43	2.1507	2.3177	3.4268	2.9219	3.1647	2.2224	2.5843	2.2835	2.4844	1.7496	2.1812	2.1426	2.9517	2.5559	2.486	2.1584	3.0873	2.482	2.3693	2.3892	2.7813	2.824	2.3903	3.3529	2.5664
-1.2114	-1.049	-1.5711	-1.3425	-2.0926	-1.6827	-0.23117	-1.7624	-2.2134	-1.9579	-0.89673	-1.2406	-1.0921	-1.6066	-1.0695	-1.0745	-1.0235	-1.4048	-2.1387	-1.0481	-1.884	-1.5058	-1.1567	-1.3023	-1.7388	-0.99839	-0.91704	-0.4717	-0.32446	-0.97392	-0.44225	-2.1903	-1.0701	-2.4811	-0.80051	-1.901	-1.8557	-2.0213	-2.782	-0.96366	-2.0088	-1.5198	-1.66	-2.562	-2.4783	-1.3806	-1.7518	-2.4711	-0.93564	-1.0909
-11.25	-11.547	-11.027	-9.5299	-10.559	-10.467	-10.887	-10.986	-11.244	-9.935	-10.299	-9.8249	-9.9371	-12.066	-10.969	-10.981	-11.054	-11.659	-11.044	-11.698	-10.765	-11.172	-10.447	-10.663	-10.638	-10.141	-11.416	-10.16	-10.058	-9.581	-11.283	-10.825	-11.251	-10.379	-10.952	-9.255	-10.784	-9.8461	-10.537	-10.446	-12.144	-10.446	-11.835	-10.531	-10.616	-10.994	-10.849	-11.202	-11.413	-10.84
-14.212	-13.104	-13.848	-14.301	-13.901	-13.347	-13.138	-14.921	-14.154	-14.143	-13.278	-14.467	-13.38	-13.22	-14.458	-13.43	-14.532	-13.283	-14.201	-12.762	-15.254	-13.771	-14.749	-14.067	-14.323	-13.019	-14.585	-14.576	-13.194	-13.829	-13.387	-14.79	-13.269	-14.61	-15.704	-14.663	-14.46	-15.104	-13.38	-13.066	-12.473	-14.107	-13.327	-13.567	-13.89	-13.473	-13.693	-13.182	-13.594	-13.238
-13.431	-14.871	-13.983	-14.122	-14.71	-14.982	-14.794	-14.298	-14.269	-14.82	-14.139	-13.241	-13.134	-14.095	-13.614	-13.516	-15.064	-13.473	-14.873	-14.718	-14.756	-13.499	-14.093	-14.617	-13.579	-13.328	-14.262	-14.522	-14.231	-13.203	-13.892	-15.164	-13.555	-14.649	-13.283	-14.977	-14.354	-12.829	-14.878	-14.553	-12.851	-13.747	-13.399	-13.629	-15.137	-13.633	-13.998	-14.919	-14.023	-13.881
-3.2434	-2.7892	-3.4515	-3.1771	-2.4907	-2.1896	-3.4083	-2.904	-2.7756	-2.8506	-1.9734	-3.2475	-3.8533	-3.7847	-3.6439	-3.7172	-3.1185	-3.4698	-2.4146	-3.4731	-2.9228	-3.8567	-3.976	-2.774	-3.5434	-2.4579	-2.2198	-1.8645	-3.1179	-3.3676	-2.3803	-2.799	-2.67	-3.212	-4.055	-3.8013	-1.9565	-3.7392	-3.7197	-3.4761	-3.6959	-3.2312	-2.2305	-2.4643	-3.0835	-2.3455	-2.4088	-3.528	-3.4978	-2.5363
-11.578	-11.392	-10.744	-11.583	-11.839	-11.153	-11.401	-12.043	-10.336	-11.029	-11.196	-10.803	-12.225	-11.855	-10.655	-12.097	-11.997	-12.309	-11.892	-10.554	-11.4	-12.191	-10.576	-11.577	-11.455	-12.9	-12.14	-11.477	-12.052	-11.963	-11.342	-11.669	-11.309	-12.687	-12.033	-11.795	-10.87	-11.43	-10.309	-11.92	-10.882	-12.117	-12.114	-11.18	-12.161	-12.639	-12.975	-11.031	-13.394	-11.145
-12.831	-12.024	-10.932	-12.275	-11.382	-12.277	-10.994	-11.309	-11.26	-12.004	-12.852	-11.468	-11.894	-11.517	-11.121	-12.083	-11.752	-11.087	-11.457	-11.379	-11.417	-10.629	-12.282	-11.097	-10.914	-12.129	-11.52	-10.992	-10.901	-11.199	-12.647	-12.258	-12.378	-12.409	-10.232	-11.218	-11.759	-12.496	-11.516	-11.603	-10.916	-11.181	-11.681	-11.067	-11.253	-10.899	-10.526	-10.914	-11.093	-11.879
-12.113	-10.648	-10.957	-11.123	-11.472	-11.632	-10.425	-11.535	-11.867	-11.215	-11.502	-12.837	-11.066	-11.862	-9.9913	-11.709	-11.267	-10.875	-13.004	-12.426	-11.313	-11.689	-10.994	-10.269	-11.599	-11.985	-11.195	-11.236	-11.239	-12.191	-12.299	-10.881	-11.519	-13.144	-10.761	-12.031	-11.426	-12.711	-11.417	-12.464	-11.476	-12.524	-12.459	-12.587	-11.204	-13.001	-10.577	-11.974	-11.566	-12.493
-5.3923	-3.3896	-5.1558	-4.6376	-4.8258	-3.4575	-4.7868	-4.2719	-4.2819	-4.9122	-4.3878	-4.4381	-5.0232	-4.0247	-4.171	-5.3209	-4.3113	-3.1974	-4.6104	-4.8283	-4.5336	-5.021	-4.899	-5.4403	-4.5046	-5.4955	-3.9544	-4.0867	-4.5644	-3.7895	-4.8382	-4.6927	-4.901	-3.6662	-4.4854	-5.3279	-4.8763	-2.5314	-4.8077	-4.2418	-5.1829	-4.2215	-5.0306	-4.9307	-4.8471	-4.4225	-4.4496	-4.3661	-4.8929	-4.6535
-1.6926	-2.7492	-1.6051	-2.8973	-2.1005	-3.1095	-2.4812	-1.3436	-2.8095	-2.2785	-3.465	-2.4382	-2.2817	-0.97341	-1.8145	-2.6695	-2.7021	-2.5487	-1.7101	-3.0389	-1.7197	-1.6394	-1.6136	-1.9132	-3.0074	-1.9824	-0.81043	-2.5484	-1.7914	-2.9569	-3.1975	-3.1345	-2.8529	-2.7465	-1.5688	-2.3995	-4.1177	-2.9375	-2.6658	-1.0431	-2.7293	-1.7671	-3.3559	-2.6969	-2.8662	-2.1538	-1.9832	-3.1678	-2.1921	-3.488
-3.5523	-2.0953	-4.2392	-3.0447	-2.461	-3.265	-3.3105	-2.396	-3.1483	-2.3899	-1.8596	-3.2876	-3.0697	-2.2391	-2.4648	-3.3	-1.4044	-1.9499	-1.4183	-2.9191	-3.4089	-2.2085	-2.2106	-2.7173	-3.8566	-2.6866	-2.1761	-2.5509	-2.8453	-3.3351	-2.6264	-3.5474	-2.3666	-1.8767	-2.4306	-1.9411	-1.679	-2.804	-2.2624	-2.8558	-2.7075	-3.0255	-1.7322	-2.916	-2.4329	-1.9063	-2.9158	-2.0315	-1.9836	-2.8752
-4.7197	-4.8546	-5.3998	-6.5057	-5.0404	-4.0031	-5.7019	-4.7469	-6.0555	-5.2604	-5.4567	-5.4019	-4.3982	-4.5933	-5.5732	-5.6535	-4.9893	-5.3264	-5.8272	-5.5825	-4.8144	-4.8603	-4.5913	-5.0092	-5.4827	-5.3239	-5.4436	-5.0772	-5.1823	-6.1795	-4.4711	-4.7716	-5.0803	-6.3094	-6.2085	-4.1271	-6.3921	-5.4702	-5.1186	-5.0435	-5.5912	-5.472	-4.245	-4.9085	-4.6851	-4.9114	-4.623	-4.5607	-4.9238	-4.6343
-2.5246	-1.6414	-2.6657	-2.203	-2.6663	-2.8374	-2.5118	-2.7289	-2.3293	-1.8631	-2.2366	-2.487	-3.1448	-3.0429	-3.1236	-2.6349	-3.6045	-2.382	-1.7361	-1.3976	-3.3638	-2.6077	-2.8539	-2.4084	-3.1045	-3.7491	-2.3232	-3.3718	-3.2674	-3.6944	-3.2099	-2.9082	-2.213	-2.7652	-2.2084	-3.1316	-3.0396	-0.82009	-2.238	-3.1781	-2.5567	-2.5693	-3.4016	-3.2086	-2.2179	-1.2432	-3.2481	-2.7407	-3.4245	-2.7339
0.98549	2.0028	2.1178	1.8222	1.3728	2.212	1.4294	2.4301	0.17174	1.8877	0.77679	1.0895	1.6785	2.1893	1.3254	1.8507	2.1994	2.7765	2.2282	0.94451	2.4051	1.2775	2.0817	1.965	0.83846	0.76664	1.8817	2.5373	1.5003	1.1662	2.0864	2.0273	0.39529	2.8507	0.46245	1.7382	1.5251	2.1531	2.3883	1.1935	1.3957	1.2032	2.4949	2.0095	1.6863	0.67653	1.3149	0.69311	2.0284	1.8307
-0.47898	0.74799	0.014787	0.39421	0.27477	0.082429	0.1835	0.80571	0.17804	-0.19718	0.59343	-1.5309	-1.5734	0.59722	0.027479	-0.68976	-0.38867	0.21832	-0.13325	-0.46	1.1309	0.77751	0.35327	0.83692	-0.71507	0.20989	-0.067348	-0.43752	0.0062639	-0.90249	-0.15705	0.092587	0.13742	-0.6502	-0.24889	-0.77603	-1.0325	0.4585	1.245	0.49769	0.026788	-0.016427	0.19668	-0.24492	1.0067	0.52145	-0.66673	0.74718	0.60706	1.2976
-1.8433	-0.78121	-1.5732	-1.1393	-0.35125	-1.0826	-1.9559	-1.4925	-1.5357	-0.63968	-0.80602	-2.4164	-1.9868	-0.61825	-0.4687	-2.2949	-0.93373	-0.64524	-0.80988	-2.0448	-0.9561	-2.2544	-1.6191	-1.2599	-1.7262	-0.99403	-0.72727	-1.5801	-1.1702	-1.5871	-1.4679	-1.3215	-1.8805	-1.005	-2.0424	-2.6758	-1.4899	-2.1242	-1.5011	-0.84086	-1.922	-0.66544	-1.5599	-0.33285	-1.8663	-1.7739	-1.0246	-1.0616	-1.439	-0.97777
8.3631	7.1861	6.6301	6.7204	6.0198	6.2254	6.2491	6.9623	7.3991	6.6547	7.361	6.9671	6.9345	6.2864	6.381	6.6776	6.5467	8.0388	7.5128	6.8096	7.441	6.6477	6.8653	7.1168	7.1924	7.6248	7.4848	7.194	7.6865	6.652	6.8799	6.6811	6.2608	6.9152	5.8062	6.175	5.8777	6.6178	7.1141	6.8552	6.5422	6.745	7.2241	5.9402	6.7552	6.7838	7.1694	8.2937	6.942	6.8115
-21.421	-19.576	-20.468	-20.292	-22.273	-21.244	-20.824	-20.91	-21.055	-21.217	-21.132	-21.703	-20.745	-21.053	-20.428	-20.28	-21.398	-20.044	-21.232	-21.953	-20.667	-20.03	-21.521	-21.632	-21.41	-21.363	-19.264	-20.99	-19.452	-20.704	-20.588	-21.06	-21.618	-20.709	-20.727	-21.775	-20.237	-20.42	-21.328	-20.627	-20.047	-20.384	-21.288	-20.016	-20.476	-20.636	-20.787	-20.679	-21.27	-20.865
-1.8501	-0.89099	-2.0588	-1.9766	-2.7596	-0.64989	-1.5161	-1.9169	-2.8241	-1.9013	-2.3406	-2.9386	-1.9206	-3.1148	-2.0524	-1.66	-1.8186	-2.2938	-1.5337	-1.5845	-1.2312	-1.7307	-3.0149	-1.8096	-2.2041	-0.80574	-2.1908	-1.5028	-1.1716	-1.3383	-1.352	-1.4083	-2.2909	-2.0224	-2.2335	-2.1394	-2.0531	-1.8087	-0.9923	-1.5032	-3.0271	-1.2383	-1.7753	-1.3978	-1.8203	-1.3734	-2.1402	-1.9335	-2.4052	-1.4878
-0.77934	0.63946	0.22167	0.60878	-0.61107	1.0454	-0.78589	0.1081	-0.76128	-0.47332	-0.34073	-0.55813	0.15703	-0.26041	0.34686	-0.80359	-0.76434	-1.1034	-0.085263	-0.58242	0.74202	0.20238	-0.16579	-0.15199	-0.12587	-0.70227	-0.12935	0.0565	-0.018133	0.058317	0.31406	-0.28373	0.30094	-0.84163	0.12089	-0.85669	1.8165	0.023381	-0.12654	0.29433	0.5913	-0.60738	0.11966	-0.61329	0.46918	0.53585	0.18106	1.0246	-0.37105	0.55664
2.9311	2.848	4.1941	2.577	3.1512	2.1808	2.2539	2.7712	3.1712	2.7079	3.8004	3.0568	2.0833	2.5314	3.2142	2.4376	3.6042	4.2199	3.0546	2.3667	3.3021	3.1465	1.8871	3.3356	3.8851	3.7139	2.7641	2.9701	2.491	3.6041	4.1355	1.8049	2.9236	3.1068	2.6687	2.8897	3.1144	4.067	1.5316	3.2296	3.1751	4.1942	2.4966	2.799	1.7465	3.1379	2.3862	3.3658	2.5114	3.0245
2.0091	1.1728	1.2648	0.055298	0.46555	1.135	0.77774	1.8285	1.5104	0.97459	0.33729	2.4231	1.1485	0.7447	0.41671	1.3665	1.0063	1.8885	1.6167	3.4729	0.65989	0.47886	1.0689	1.4445	0.82929	2.0783	1.0329	0.69869	1.0646	0.73788	1.4258	2.1884	0.14978	0.51867	0.12901	2.0689	1.4533	0.13141	0.71976	1.6543	0.7616	0.96017	0.66556	0.67737	0.81144	1.1973	0.49591	2.2036	2.0818	1.8718
-4.4466	-4.3788	-4.571	-4.8783	-4.1244	-3.6713	-4.543	-4.1412	-5.0575	-3.4965	-4.5535	-4.2156	-5.0501	-3.867	-3.992	-3.2713	-3.3812	-3.6504	-5.045	-5.5039	-3.5863	-3.7698	-3.3147	-3.9943	-4.606	-3.7736	-4.0027	-3.8312	-4.1151	-3.4688	-3.6497	-4.194	-4.7737	-4.4885	-4.4091	-3.758	-3.854	-5.0686	-5.2338	-4.646	-3.3698	-4.2289	-3.5845	-2.7359	-4.4875	-5.3925	-4.1886	-3.0945	-4.5629	-3.7353
5.1675	4.7417	5.055	4.8874	4.7275	4.3951	4.2377	4.1874	3.7087	5.4356	5.6044	4.6246	4.7662	4.4644	5.7857	5.8884	5.9758	5.2033	5.2135	5.926	4.4759	5.513	4.0758	5.4083	6.1348	4.9708	4.2994	5.1982	4.8132	5.4442	4.7723	6.6537	5.0854	5.2738	5.9608	5.2303	4.1884	6.1672	4.6272	5.7526	4.9698	5.4528	4.7013	4.5049	3.6865	5.9461	5.3615	6.1327	5.4244	3.8169
3.1073	3.5306	3.8334	4.3756	4.359	5.2425	3.8314	4.1308	4.284	3.8246	4.6724	3.8497	4.6687	3.6186	4.3474	4.8859	4.8085	4.0163	4.0898	3.8878	4.849	4.4164	5.3278	2.7689	5.7995	3.3455	5.0967	4.2999	4.4525	4.6834	3.8467	4.3449	4.0337	4.7012	4.9703	4.1636	4.9767	4.2697	5.1276	4.1631	3.4163	3.4938	5.2904	4.5758	3.3517	4.7657	4.0997	4.7632	3.4878	4.2306
10.242	9.3348	10.081	9.1972	11.124	9.4021	8.9361	10.171	10.595	10.673	10.408	9.86	9.0938	9.8912	10.541	9.7895	9.1249	9.6676	10.507	9.8982	10.144	9.2308	9.6963	9.361	9.1124	9.0125	10.691	9.8618	10.779	8.9835	9.5729	8.7567	10.583	9.828	9.0586	10.01	10.056	10.386	9.2816	9.0697	9.5612	10.842	8.6796	9.4425	9.9028	9.6283	9.1394	10.707	10.348	9.5402
5.8938	7.0729	7.2895	7.0211	7.3134	6.8288	6.5008	5.981	7.1613	6.798	7.3272	6.465	8.5761	6.3238	7.2117	8.4486	5.4813	6.701	7.0607	7.9193	7.0927	7.0505	7.1005	7.3332	7.9875	6.1861	7.6595	6.8862	5.9777	7.3541	6.1617	6.668	5.7142	7.5328	5.9762	6.9738	6.4095	6.1714	6.3377	6.2199	6.3114	5.8636	7.1286	7.5623	6.9828	6.2874	7.7385	7.7381	5.9957	7.7194
-12.071	-11.227	-10.914	-11.491	-13.179	-10.577	-11.106	-10.782	-11.103	-11.773	-11.884	-11.22	-11.13	-11.513	-11.237	-11.785	-11.632	-11.82	-11.295	-11.785	-12.084	-11.292	-12.452	-11.497	-10.815	-10.824	-11.442	-11.402	-11.845	-11.096	-11.419	-11.044	-11.195	-11.137	-11.575	-11.017	-11.767	-11.807	-10.814	-12.149	-11.51	-11.442	-11.092	-11.566	-11.158	-9.8453	-11.548	-11.287	-11.308	-11.123
0.12254	0.1611	0.22505	-0.83835	0.11221	-0.31419	-0.17897	0.80129	-0.57135	-0.29965	-0.83969	0.35149	-0.18648	-0.66116	0.61481	-0.24583	0.5215	0.88003	0.14565	-0.72853	-0.86899	-0.2306	0.1652	0.76144	-0.50458	0.75948	0.47362	1.4627	-0.46131	0.50648	-0.48428	-0.093218	0.17744	0.61067	-0.77463	0.29612	-0.55055	-0.16309	-0.43059	-0.024466	-0.78905	-0.34962	-0.53821	-1.2936	-0.11316	-0.149	-0.36942	0.044116	-0.077032	0.33653
-5.67	-7.6579	-6.5046	-6.1357	-6.5768	-6.9301	-6.5717	-5.9208	-5.4	-7.3358	-7.4365	-6.7036	-7.1286	-7.7035	-5.5522	-6.5995	-6.3829	-6.118	-6.5711	-7.1129	-6.902	-6.5909	-5.5702	-7.4684	-5.8121	-6.4721	-7.0351	-5.7513	-6.4956	-5.9203	-6.269	-5.6289	-6.5685	-6.685	-6.6144	-5.8826	-6.3875	-6.0962	-6.0111	-7.0325	-5.8217	-5.1478	-7.9239	-6.5214	-6.8674	-6.8963	-6.3808	-7.2031	-5.9565	-5.8831
-13.988	-14.702	-14.761	-15.81	-14.523	-13.709	-15.486	-15.147	-14.569	-14.119	-15.457	-13.755	-14.949	-14.809	-14.841	-14.205	-14.312	-15.11	-14.599	-14.446	-15.309	-14.075	-14.247	-14.273	-14.944	-13.76	-15.319	-15.268	-14.395	-14.937	-14.77	-15.017	-14.724	-14.024	-14.174	-14.735	-13.984	-14.085	-14.14	-14.618	-14.559	-15.159	-13.803	-15.083	-14.092	-15.086	-14.114	-15.209	-14.735	-15.059
-11.185	-10.738	-11.053	-9.8774	-10.81	-10.518	-10.423	-10.737	-11.131	-10.922	-12.002	-10.581	-11.258	-10.058	-10.561	-10.565	-10.826	-11.088	-11.085	-9.8044	-10.851	-11.576	-11.379	-11.831	-10.12	-10.334	-10.552	-9.9666	-10.09	-10.088	-10.457	-10.347	-10.755	-10.63	-10.573	-9.0315	-11.012	-10.459	-12.443	-10.967	-10.782	-10.189	-10.451	-11.515	-10.076	-10.495	-10.76	-11.49	-10.269	-10.492
-3.8775	-3.4081	-4.1728	-2.3542	-3.4943	-2.9333	-2.7391	-3.115	-2.3943	-3.8327	-4.3577	-3.4696	-3.6831	-4.0179	-3.3466	-3.313	-2.669	-3.6182	-3.1052	-3.6443	-4.1928	-2.2892	-2.9007	-3.8553	-2.9028	-2.449	-2.1618	-2.7051	-2.7549	-1.9809	-2.9974	-4.2103	-3.2075	-2.0458	-3.2667	-3.3059	-3.4377	-2.4584	-3.616	-3.744	-3.4077	-3.7494	-2.4233	-3.13	-3.8283	-3.2382	-2.8729	-3.5579	-3.5095	-2.6427
-5.7572	-4.0191	-3.1108	-3.8359	-4.9604	-4.8941	-4.0331	-4.8105	-4.805	-4.3921	-5.13	-4.879	-4.1144	-4.8753	-4.4475	-4.5357	-5.1355	-4.8543	-4.8518	-4.6287	-3.4837	-4.207	-4.7408	-5.2026	-4.8717	-3.8065	-4.4442	-4.5842	-4.6896	-5.6684	-4.5453	-4.4404	-5.0119	-5.407	-4.7018	-4.1103	-5.4888	-4.3915	-5.3811	-5.039	-4.666	-4.4862	-4.7087	-4.4713	-4.6784	-4.972	-4.9884	-4.185	-3.1353	-5.2112
-10.273	-9.8484	-10.576	-10.82	-9.3394	-10.312	-9.9718	-9.709	-9.2191	-10.545	-9.959	-9.6398	-9.9036	-9.2583	-10.791	-10.52	-11.438	-10.342	-9.9898	-10.475	-10.662	-11.113	-9.7436	-10.12	-11.096	-9.8734	-10.774	-10.959	-9.7651	-9.3777	-9.5338	-8.8905	-10.65	-9.7927	-10.565	-10.503	-10.843	-9.1121	-9.9517	-9.4744	-9.7808	-10.552	-10.899	-9.3723	-9.889	-11.04	-9.3255	-9.9367	-9.9123	-10.397
-9.6772	-11.103	-10.813	-10.384	-11.384	-12.146	-10.389	-10.632	-10.642	-10.205	-10.413	-10.339	-9.672	-9.9482	-10.516	-10.95	-10.674	-10.687	-10.889	-11.802	-10.48	-11.37	-10.762	-10.705	-9.9738	-10.438	-9.9673	-10.284	-9.4311	-10.976	-10.788	-10.997	-8.9278	-10.948	-10.883	-11.689	-10.553	-11.352	-10.39	-11.4	-11.078	-10.582	-10.501	-11.927	-10.936	-10.512	-10.372	-11.063	-10.23	-11.499
-1.3222	-1.2787	-0.70581	-1.7637	-0.6641	-0.86861	-0.93564	-1.2625	-2.3958	-2.3603	-1.7402	-2.7182	-1.8532	-0.57589	-2.4162	-1.7031	-3.4717	-1.7058	-2.2449	-1.6272	-2.6781	-1.1205	-1.2723	-2.2218	-2.0778	-2.1803	-1.2304	-1.8103	-1.8321	-2.4456	-1.8154	-2.0266	-1.5613	-1.1668	-1.082	-1.8888	-1.1844	-1.6586	-3.2356	-2.0477	-1.7112	-1.5398	-0.96077	-2.6707	-2.114	-0.69581	-1.7064	-1.8488	-1.7944	-0.96497
-3.9214	-5.8134	-4.2173	-5.2515	-4.0638	-3.4542	-5.0306	-4.5418	-4.3801	-4.7157	-5.5	-4.6978	-4.1608	-4.7854	-5.1282	-4.3621	-3.7243	-4.9023	-3.8273	-5.1274	-4.7131	-4.5959	-4.9526	-4.5273	-5.7044	-3.699	-4.5076	-4.269	-4.5383	-5.2623	-3.3194	-5.7081	-4.7586	-4.5029	-3.7814	-3.7039	-4.4526	-5.0006	-4.9302	-4.699	-5.375	-3.669	-4.1066	-4.693	-4.8107	-4.9588	-5.1716	-4.9001	-4.8471	-3.7224
-1.9469	-2.2875	-1.4872	-2.4025	-2.2803	-3.0323	-2.7309	-2.9974	-3.2107	-2.8383	-2.4086	-2.8449	-2.6891	-1.6037	-1.3714	-2.2222	-1.8647	-2.8864	-1.4642	-2.9476	-2.1983	-1.8784	-1.6335	-1.8696	-2.6766	-3.15	-2.7859	-2.1011	-1.8173	-2.565	-2.5361	-1.2411	-2.3353	-2.9501	-2.0182	-1.921	-2.0138	-2.3674	-1.9563	-3.6387	-1.7596	-3.2841	-1.2197	-2.5939	-2.5453	-1.0515	-3.1187	-1.7642	-1.6524	-2.4301
-1.436	-1.0506	-1.1425	-1.897	-1.6898	-0.6677	-2.8926	-2.4165	-2.4139	-1.826	-1.7993	-2.4313	-1.7518	-0.8166	-1.6771	-1.7271	-0.74335	-0.57347	-1.6456	-2.1908	-2.5959	-1.1309	-0.85576	-1.8675	-0.28981	-1.497	-2.7242	-1.9656	-1.9795	-1.0226	-1.4213	-1.412	-1.8242	-1.6454	-2.9696	-1.5591	-1.3498	-1.2684	-3.4345	-2.2857	-1.2804	-0.46109	-1.4187	-0.18393	-1.5129	-1.46	-1.1377	-0.70197	-1.8254	-0.87731
-5.0748	-5.1314	-5.298	-6.2488	-6.015	-5.8235	-5.9124	-5.2717	-4.8412	-4.8447	-4.3378	-5.4136	-5.8632	-4.9019	-6.133	-6.4786	-6.1409	-5.528	-5.1933	-5.2889	-6.2239	-5.153	-5.2831	-4.6694	-5.1113	-5.9347	-4.8206	-6.0374	-5.5327	-6.4241	-5.646	-6.2857	-5.1802	-6.9214	-5.5106	-4.6077	-4.4795	-5.6786	-4.8679	-5.1488	-5.5108	-5.7623	-5.9228	-4.8932	-4.8457	-6.2532	-5.5416	-6.2103	-5.4664	-6.437
-11.259	-11.272	-10.859	-12.516	-11.53	-11.964	-11.976	-11.134	-11.957	-11.799	-11.776	-11.076	-11.366	-12.035	-12.075	-11.224	-11.528	-11.751	-10.492	-11.653	-10.793	-11.24	-11.367	-11.224	-11.46	-11.917	-11.01	-10.42	-11.35	-11.435	-10.976	-10.923	-11.445	-10.915	-11.522	-11.333	-11.752	-12.399	-10.903	-12.67	-11.866	-10.829	-10.962	-11.082	-12.569	-11.525	-11.774	-11.002	-11.393	-11.419
4.2311	4.0922	4.8448	3.6862	4.9543	4.1293	3.9666	3.6512	4.6585	4.2026	5.2293	4.3765	4.9593	4.2733	3.34	3.5645	4.1717	4.6427	4.006	4.8643	5.4752	5.0271	3.5711	4.8626	4.0847	4.448	3.6903	5.5123	3.6131	3.9809	4.6377	4.4895	4.9173	3.6181	5.4461	3.6056	4.495	5.25	4.3774	4.3473	3.809	3.5402	4.966	3.2274	4.2274	4.2949	4.775	5.4274	5.0801	3.9786
0.017619	-0.31959	0.32724	-0.32942	0.46691	-0.68268	-0.38455	0.65499	-0.17775	-0.36464	-0.11783	0.022949	-0.16456	-0.90423	-0.17511	-1.0627	-1.0063	0.11102	0.56971	-0.51878	-0.74339	-0.68606	0.20845	-0.2461	-0.0017082	0.71674	0.88267	-0.36915	0.72544	-0.38294	0.8908	-0.80087	0.01773	0.35204	0.00068611	0.39469	-1.2616	-0.95214	0.3338	0.15123	-0.3472	1.9668	-0.14265	0.1168	0.18209	-0.099574	-1.679	-1.0972	1.0816	0.0045419
2.3316	2.0373	1.246	1.1223	1.622	1.0678	1.5678	2.1766	0.88464	0.78399	1.8391	1.7723	1.3962	2.3879	1.4702	1.6354	1.9432	1.0797	1.8981	2.2611	1.0578	1.0588	1.4848	0.8559	1.2526	2.0516	2.5801	0.99509	2.2944	2.2871	1.3536	1.5751	2.3874	1.1428	1.8586	1.2148	1.3748	1.9984	2.4124	2.2518	1.803	2.121	1.303	1.7628	1.7471	1.1942	2.045	2.3208	1.6593	1.7188
-3.561	-3.2878	-3.6378	-2.8632	-4.5573	-3.9088	-3.1255	-2.4625	-3.1598	-4.1801	-3.2702	-3.6726	-3.7613	-3.517	-3.9512	-3.3285	-3.7272	-3.6183	-3.8889	-2.1078	-2.5985	-3.6804	-3.46	-3.9761	-3.3169	-3.7543	-3.0276	-3.1655	-3.4456	-4.0702	-2.6849	-3.9327	-2.9785	-3.5858	-2.6779	-4.6995	-3.5859	-3.1082	-3.8851	-3.0173	-2.9998	-3.1283	-3.2388	-3.786	-3.5806	-3.1048	-2.7449	-4.4356	-3.321	-2.8137
8.0797	7.5042	7.3062	6.9299	8.859	8.2784	6.9768	7.5737	8.3145	7.836	8.3128	8.6427	7.8571	8.1232	8.9472	7.7342	6.7149	7.7542	8.9241	7.5191	7.3479	8.3437	8.1452	8.3875	7.6475	7.6716	8.2123	7.3151	8.4613	8.0825	9.1909	8.0939	7.5285	7.929	8.6045	7.3504	8.7714	6.8994	8.325	8.4644	6.3552	8.3572	7.966	8.3775	7.4057	7.7365	7.6282	8.2493	8.3232	6.9309
-12.59	-11.632	-11.527	-12.27	-12.612	-12.404	-11.196	-12.028	-11.828	-12.312	-11.203	-12.438	-12.078	-12.05	-12.218	-10.777	-12.072	-11.884	-11.674	-11.503	-12.207	-10.508	-12.465	-11.676	-11.443	-11.436	-11.155	-11.86	-12.549	-12.009	-11.374	-10.277	-11.316	-11.392	-10.844	-11.389	-11.947	-11.271	-10.932	-12.867	-12.677	-11.702	-11.62	-11.644	-11.008	-11.273	-12.408	-11.444	-12.161	-11.533
-0.39513	-1.2356	0.30242	-0.11307	-0.29676	0.28359	-0.33779	0.32364	-0.79458	-1.8477	0.4823	-1.3191	-0.20702	-0.39524	0.33768	-0.98642	-1.0363	-0.4639	-0.37258	0.26736	0.24544	-0.62743	-0.93907	-0.56887	1.1313	0.27281	0.9133	-1.5194	-0.28108	-0.20213	0.53402	0.37039	-1.0071	-0.6149	-0.24462	-0.26783	-0.22522	-1.1165	-0.73965	-0.056855	-0.055393	-0.80193	-0.30695	0.24987	0.40125	-0.578	0.78775	-0.76265	-0.42663	-0.87698
-5.9872	-5.6215	-6.3825	-5.3908	-5.1204	-5.5928	-5.2859	-4.9293	-6.6686	-5.0583	-5.2529	-5.2328	-6.7358	-6.5044	-6.1114	-5.842	-5.5864	-5.8823	-6.0915	-5.7483	-6.0118	-5.5106	-6.1912	-6.4723	-6.4235	-5.0682	-5.4105	-6.66	-5.8666	-5.8807	-4.8693	-6.2362	-5.1071	-5.1659	-5.4744	-5.0449	-5.244	-4.2899	-4.9483	-5.3461	-6.3499	-6.421	-5.8389	-5.5402	-5.724	-6.5626	-4.4307	-4.7692	-6.0055	-5.52
-3.8958	-4.3868	-4.2678	-3.912	-4.3311	-4.2215	-4.0388	-4.4456	-4.2308	-3.5239	-3.2394	-4.3237	-4.2044	-4.4696	-3.7175	-4.294	-5.102	-3.5591	-4.3659	-3.4936	-3.8063	-3.8377	-2.923	-4.5181	-3.9342	-4.0057	-3.6814	-3.9401	-4.4297	-5.1799	-4.0474	-3.9754	-2.7797	-3.5859	-3.6975	-3.6705	-4.0438	-3.1042	-4.4383	-3.2487	-4.0536	-3.4023	-3.3652	-4.0505	-5.164	-3.0075	-4.1027	-2.8203	-4.1896	-4.2498
8.0117	8.4641	7.174	7.9574	7.2909	7.4656	8.1341	8.38	9.2152	7.3795	6.5357	8.4666	6.4614	8.3765	7.712	7.7257	7.3363	7.5201	7.436	8.5043	8.3336	7.8579	9.3004	9.2637	8.1549	8.2395	7.7578	8.9762	7.9247	8.3963	7.7941	7.5845	7.5312	7.9102	7.7376	8.1416	8.4119	7.4499	8.525	8.3994	8.7272	7.6471	8.5285	8.2511	8.7372	7.9806	7.606	7.0896	7.5861	8.9792
-2.2613	-1.9264	-0.59814	-0.84824	-0.52995	-1.2699	-1.259	-0.74139	-0.62898	-1.5602	-1.1427	-1.4095	-1.364	-2.1664	-0.96022	-0.61872	-1.0259	-1.6904	-1.1016	-2.07	-0.86891	-1.001	-2.0499	-1.2959	-2.4925	-0.93388	-1.1838	-0.47899	-2.4078	-1.7634	-1.2969	-1.93	-1.2558	-2.3935	-1.5253	-0.09307	-1.2756	-2.6531	-1.9136	-2.1436	-0.99131	-2.2317	-1.498	-0.63392	-1.2321	-1.4266	-1.6709	-2.2456	-1.443	-1.4023
-3.639	-2.8761	-4.123	-3.8182	-3.5726	-3.5907	-3.617	-3.947	-4.2956	-3.0573	-4.0637	-3.7952	-3.5495	-2.5476	-3.218	-3.7791	-4.2817	-3.486	-3.1497	-3.068	-3.5625	-3.8629	-4.2658	-3.5111	-3.8557	-3.9929	-3.6602	-4.5862	-3.9511	-3.1878	-3.8058	-2.7867	-4.604	-2.2418	-4.4617	-3.2568	-2.8781	-4.3857	-3.1642	-4.5066	-2.8751	-4.5471	-4.4178	-3.535	-3.1656	-4.3789	-2.9155	-3.9396	-3.7402	-4.0776
-3.4204	-2.9515	-4.3264	-4.0379	-3.3869	-2.5448	-3.1381	-3.1691	-3.8067	-2.1272	-2.833	-3.8523	-3.9478	-2.9555	-3.4296	-4.0258	-3.8432	-3.1392	-2.8054	-3.588	-3.5707	-3.6648	-4.5577	-3.7647	-3.508	-3.6146	-2.5615	-3.1325	-2.9482	-2.7107	-2.7376	-3.8554	-2.6829	-2.9924	-3.5673	-3.5748	-2.8829	-3.5504	-3.5871	-5.3809	-4.46	-3.2531	-3.513	-3.0135	-4.455	-3.1948	-4.6783	-2.5713	-3.3319	-2.2723
0.83634	0.83515	0.16576	0.52501	0.99082	0.41071	0.79094	1.5164	0.29202	1.1279	1.2907	0.74263	0.96225	0.81016	0.70228	1.5681	1.2035	1.4304	-0.82625	1.2815	-0.10339	1.1767	0.56809	1.1928	1.3379	2.6329	1.3712	1.6066	1.0979	1.6652	1.1653	1.8211	1.0323	0.90925	0.95202	0.68144	1.1008	1.8877	1.3899	2.2198	0.25602	1.0186	1.199	1.0649	2.0473	0.20539	1.6464	0.91221	0.49923	1.7705
-4.2832	-4.2775	-4.7985	-5.5204	-6.5175	-5.887	-5.4094	-5.5764	-5.3937	-5.3994	-4.3667	-4.4547	-5.129	-3.2368	-5.6204	-5.1643	-5.4207	-3.8746	-6.7805	-5.7588	-4.8548	-4.4847	-5.1999	-3.8834	-5.5555	-4.4266	-4.4574	-4.201	-4.9807	-5.548	-4.8041	-5.2871	-5.9323	-4.767	-5.4343	-5.469	-4.8786	-4.2492	-5.6652	-4.6162	-5.4116	-4.7089	-5.503	-4.6617	-4.011	-5.6769	-5.2439	-5.1135	-5.8553	-4.1274
-11.22	-11.458	-11.556	-12.391	-11.386	-12.469	-11.875	-10.716	-11.328	-11.869	-11.978	-12.005	-11.359	-11.322	-11.793	-12.094	-10.976	-12.289	-11.344	-11.993	-11.931	-11.802	-11.936	-11.29	-10.991	-11.855	-11.515	-12.166	-10.655	-11.853	-12.298	-12.163	-10.948	-11.529	-11.917	-11.086	-12.636	-12.052	-12.48	-11.907	-12.402	-11.307	-11.387	-11.676	-12.247	-11.056	-12.32	-10.434	-11.299	-11.527
-10.81	-11.498	-12.299	-10.31	-10.625	-10.046	-13.018	-11.348	-11.722	-11.608	-11.307	-12.109	-11.266	-12.325	-11.125	-11.46	-10.979	-12.412	-11.138	-10.791	-11.898	-10.734	-11.643	-12	-11.72	-11.316	-11.211	-11.094	-11.563	-11.671	-11.105	-11.278	-11.741	-11.136	-11.956	-11.704	-12.085	-11.88	-12.259	-10.557	-11.461	-11.123	-10.501	-10.597	-12.421	-10.537	-11.331	-10.734	-11.76	-10.893
1.6477	1.7299	1.0636	1.1962	1.1283	2.0968	1.292	1.8893	2.3643	2.376	1.6705	1.0527	0.72394	1.5131	1.1116	2.2781	2.001	2.4936	2.4055	1.2458	1.6705	2.5984	0.55768	1.3496	1.3047	1.3891	1.913	1.4118	2.1295	2.2587	0.1314	1.8596	0.87098	0.76237	1.5629	0.87763	1.8834	1.6292	1.427	1.7527	1.3994	1.3016	2.1239	2.4819	2.5993	1.1612	1.5737	0.77034	1.8995	2.4243
-4.056	-3.8322	-3.9593	-4.3765	-3.2631	-3.591	-5.0708	-3.7881	-4.5251	-3.5513	-2.9187	-5.1317	-3.5363	-4.0382	-3.9275	-4.8401	-3.6224	-4.2112	-5.2275	-3.559	-3.6627	-4.0749	-5.4185	-3.6358	-4.9044	-4.0916	-3.9197	-4.0638	-4.17	-4.8335	-4.6907	-3.3067	-4.0813	-3.9556	-4.2268	-4.0125	-3.0921	-5.0187	-4.5875	-4.9324	-5.3592	-4.8259	-4.5364	-3.3521	-3.8837	-3.4779	-4.6599	-4.2265	-3.4227	-3.4166
7.8872	6.5721	5.962	7.0797	6.6414	6.1713	6.9397	7.5876	7.3265	6.931	6.8189	6.1743	7.8236	7.1232	6.7534	6.5729	5.8433	7.7416	6.3886	6.6645	6.1903	6.2556	6.999	7.1248	7.7533	6.8888	6.7992	6.4221	7.8142	7.172	5.3695	6.4869	6.8425	7.5484	6.5554	6.4998	7.0606	7.9754	6.2665	7.1733	7.4839	5.7881	6.5001	5.9555	5.7243	6.9605	6.677	7.2859	6.8078	5.7379
-12.323	-11.377	-12.539	-12.285	-13.792	-12.955	-12.442	-12.555	-12.017	-13.376	-13.115	-10.886	-12.725	-14.329	-11.836	-11.551	-12.781	-12.195	-11.463	-13.001	-11.858	-13.734	-12.896	-12.736	-12.065	-12.437	-13.119	-12.572	-11.892	-12.26	-12.687	-12.674	-12.805	-13.553	-12.944	-12.01	-13.449	-12.021	-13.426	-12.186	-13.625	-13.262	-12.789	-13.166	-12.23	-13.161	-14.528	-11.739	-12.549	-11.684
-0.36258	0.16072	-0.13057	-1.2351	0.18443	-0.34435	0.49478	-1.1015	0.26976	0.11448	0.023179	-0.34162	0.43573	-0.44294	-0.71204	0.34312	-0.6013	0.036386	0.078792	-0.02093	-0.26527	1.0147	-1.1379	0.45591	-0.2231	-0.5601	0.98989	-0.60059	-0.59701	0.44737	0.25907	0.87873	0.17788	0.048246	0.53346	-0.062461	0.48778	0.21785	-0.60952	-0.32072	0.59323	-0.45708	0.42508	-0.63545	-0.79025	0.67668	-0.41968	-0.091539	0.57591	0.50959
-12.87	-12.841	-13.373	-12.585	-13.402	-11.91	-13.947	-12.515	-13.429	-13.423	-13.422	-13.415	-13.524	-13.494	-13.518	-14.321	-13.599	-13.382	-12.441	-12.452	-13.826	-12.362	-13.015	-12.45	-13.003	-13.768	-13.16	-12.848	-13.882	-13.864	-14.091	-13.139	-13.009	-13.736	-12.415	-12.952	-14.133	-14.51	-12.51	-12.679	-13.292	-12.551	-12.65	-13.049	-14.037	-13.391	-13.33	-13.749	-12.272	-12.351
7.2727	6.7652	7.4536	5.8409	5.9359	6.9559	6.4067	6.9046	6.8083	8.0308	7.2714	7.7181	6.7543	5.7987	7.8956	6.134	5.8419	7.6301	5.9135	6.803	6.3415	6.8043	6.8899	6.3684	6.9502	6.9122	7.6704	6.0477	7.0286	6.6585	6.7827	6.2307	7.0233	6.7267	7.0476	7.5267	6.2237	5.8547	6.4068	5.8134	6.9406	7.3167	5.9535	8.1101	6.2427	6.1826	7.1026	6.334	5.8006	7.3158
-5.0793	-6.1771	-5.2036	-6.2753	-5.4427	-5.3806	-5.4857	-5.4945	-5.5901	-5.5745	-5.5505	-6.2397	-5.8704	-5.3598	-5.2536	-4.1855	-6.5331	-5.388	-5.7289	-6.1638	-6.0964	-5.2244	-6.3129	-5.2896	-5.0524	-5.6	-5.7837	-6.3602	-5.5226	-4.7912	-6.0796	-6.324	-4.1701	-4.2605	-5.6562	-5.7282	-5.636	-6.0554	-6.1811	-6.6091	-6.0356	-6.0358	-5.6549	-5.7535	-5.8874	-6.4534	-6.0688	-6.1957	-4.904	-5.1965
0.69098	-0.1216	0.86776	0.022656	0.67938	-0.24653	-0.15754	0.072541	-0.22375	-0.16405	0.56962	0.5739	-0.25003	0.021609	-0.074714	-0.21992	0.010765	0.12633	-0.21311	-0.11182	0.87241	0.082809	-0.20457	-0.26372	-0.18145	0.043079	0.10116	0.11423	-0.4166	-0.37819	-0.32879	-0.69443	0.28708	-0.41877	-0.38119	-0.60385	-0.27526	0.60432	0.00072223	0.28139	0.0089742	0.60992	-0.49896	-0.08949	-0.056422	0.59915	0.83738	-0.22848	1.2431	0.18796
-14.915	-12.944	-15.566	-13.679	-14.325	-13.74	-14.589	-13.89	-13.49	-14.076	-14.014	-14.483	-14.451	-14.175	-13.501	-13.13	-14.532	-14.167	-13.976	-14.177	-13.923	-14.352	-14.865	-13.226	-12.676	-15.141	-13.642	-14.169	-13.474	-13.067	-13.392	-14.852	-14.822	-14.349	-13.988	-13.862	-14.257	-13.665	-13.156	-13.431	-14.246	-14.374	-14.412	-14.247	-12.877	-13.834	-13.877	-14.561	-13.696	-16.048
5.509	3.3928	3.8752	4.2203	4.7527	5.3456	4.1401	4.9524	4.8553	5.5106	3.8576	4.5962	3.5938	4.7654	4.1966	4.3195	4.0805	4.9956	4.4056	4.4238	5.0443	3.8246	4.8814	4.2498	5.4453	3.839	4.9623	3.9002	4.4885	4.8015	3.8155	4.1587	4.499	4.7723	4.5686	4.0611	4.2778	4.1287	5.381	4.7442	4.7068	4.2053	4.668	4.1339	5.2044	4.0206	4.611	5.522	3.2117	3.7752
-4.2795	-4.3086	-6.467	-4.4875	-5.5684	-5.3422	-4.1566	-4.8501	-6.0219	-5.0083	-6.0364	-5.8204	-4.0186	-4.9778	-4.6541	-3.4283	-4.0334	-4.5586	-4.856	-3.9255	-5.2399	-5.2441	-5.4091	-4.0259	-5.6231	-5.3346	-4.9639	-5.3874	-5.2635	-5.5828	-4.798	-4.662	-6.2728	-4.6893	-5.5061	-5.4209	-5.2214	-5.2638	-4.3918	-4.8998	-4.0137	-5.601	-5.106	-5.1108	-5.4797	-6.166	-5.0046	-4.1697	-4.8619	-6.2315
0.88591	2.7533	3.2184	1.997	1.9531	3.0936	1.1706	2.6865	2.1774	2.3113	1.4164	4.3041	2.473	2.4528	2.8743	2.9129	2.7218	1.9191	2.624	3.5061	2.1642	2.3212	3.8423	2.8025	2.1294	2.7064	2.541	2.5995	2.1985	2.8652	2.3307	2.6231	3.1773	3.2167	2.9621	3.1354	2.0463	3.0045	3.1594	2.3603	2.0145	3.2139	3.6207	2.6141	1.926	3.3714	2.5954	2.5718	2.161	2.9113
0.040504	-0.96368	0.20676	-0.026635	0.45374	0.097866	-0.073626	-0.59661	-0.038492	-0.0095639	0.28256	-0.10468	-0.21323	0.3567	-0.19475	0.58684	0.63423	0.59568	-0.44336	-1.0608	-0.71535	-1.674	-0.37084	0.1458	-0.34486	-0.12948	-0.95041	0.92061	-0.66531	-0.24319	0.30965	-0.36696	-0.44294	0.28535	0.56697	0.73064	-0.46064	-0.47966	-0.25248	-0.81618	0.14046	0.67212	-1.1576	-0.31571	0.98076	0.097457	-0.11148	0.47656	0.2433	-1.2391
-21.801	-20.864	-21.371	-20.479	-21.076	-21.014	-21.406	-20.326	-20.994	-20.992	-20.927	-20.432	-20.657	-20.939	-20.551	-20.606	-20.521	-19.749	-19.612	-21.978	-20.633	-20.216	-20.631	-21.737	-21.001	-20.686	-20.789	-21.426	-21.326	-20.878	-20.671	-20.613	-21.196	-21.436	-20.714	-21.488	-20.929	-20.912	-21.24	-21.123	-20.814	-22.073	-21.299	-20.686	-20.892	-21.384	-20.411	-21.206	-20.718	-21.408
6.8232	5.6346	5.9936	5.0625	5.4563	5.7465	5.6711	6.0646	5.6193	5.5128	5.5142	6.2643	4.3072	4.2088	5.5027	5.7522	5.3535	5.6905	5.0644	4.4613	4.4955	4.2588	4.9411	5.89	6.6539	5.9872	4.8327	6.1499	6.2594	5.149	5.2246	6.3583	5.2193	6.5328	5.9809	5.3708	5.6449	6.3137	6.4577	6.5356	4.8855	5.3268	6.3035	6.1108	6.1172	5.2325	4.9862	5.2891	5.9083	5.6763
-2.4324	-2.5285	-2.9964	-2.0006	-3.1101	-2.6403	-1.5766	-2.7186	-2.2301	-2.581	-2.8567	-2.434	-2.27	-3.0862	-2.6081	-1.5537	-1.8699	-1.279	-2.3692	-2.5495	-2.7403	-3.1138	-3.6407	-2.3791	-1.9508	-2.3224	-2.586	-3.7075	-2.3848	-2.7764	-1.6547	-1.5881	-2.5776	-1.5639	-1.9824	-2.1358	-3.4561	-2.9046	-3.0061	-1.8065	-2.4268	-3.3359	-2.4734	-2.2879	-1.9095	-2.366	-3.0866	-0.84445	-2.6675	-1.6581
-3.3362	-4.0584	-3.3542	-4.5243	-2.268	-3.9051	-3.3247	-2.928	-3.2329	-3.411	-2.9408	-3.644	-3.2008	-3.7838	-2.5769	-2.4681	-1.8691	-3.6845	-3.3544	-3.4616	-3.6669	-2.5951	-3.3307	-2.9475	-2.7642	-2.6904	-3.87	-4.8271	-3.4949	-3.5872	-4.6797	-3.3699	-4.3102	-1.8829	-2.8582	-3.5145	-2.9488	-3.474	-2.837	-3.2759	-3.5896	-3.7222	-2.3414	-2.2519	-3.4197	-4.2811	-3.8998	-2.6683	-3.3737	-3.8218
-2.3935	-2.3513	-2.3988	-2.5491	-2.3452	-2.4366	-2.0798	-2.6295	-2.6731	-1.5611	-2.2615	-2.4627	-2.5877	-1.6383	-3.4256	-3.0752	-2.3297	-3.3183	-2.6853	-2.0917	-2.6805	-3.1031	-2.6656	-2.8193	-2.5518	-3.2565	-2.9532	-2.8323	-3.0407	-2.436	-2.0153	-3.1411	-2.0627	-3.7514	-2.985	-1.8009	-3.955	-2.4979	-2.2551	-2.1059	-2.3747	-2.14	-2.8191	-2.6119	-2.5228	-3.4457	-2.7356	-1.6881	-2.7844	-1.8942
-0.055704	1.4616	1.9056	-0.76696	0.96155	0.082155	-0.03477	1.3158	0.4055	0.38889	0.22309	0.33996	-0.52659	0.15161	0.053451	-0.76674	-0.80687	-0.014854	1.1181	-0.044728	0.85916	-0.30691	1.053	0.17803	0.19628	1.8059	-0.19218	0.30879	1.194	-0.11543	-0.019871	0.40149	0.78862	-0.01232	1.0989	0.96938	0.53828	0.59235	0.14883	-0.46685	1.1	0.11582	0.45896	0.054154	-0.020589	0.87517	-0.55414	0.8503	0.65099	0.23941
-2.2612	-2.5824	-3.3794	-2.5218	-2.6121	-1.9006	-2.034	-2.5013	-2.88	-2.9222	-1.8653	-2.4784	-2.8601	-2.4372	-3.4753	-3.1769	-1.9539	-2.7681	-2.7961	-2.2441	-3.203	-2.7794	-2.817	-2.8164	-2.6096	-2.8101	-1.3748	-2.4893	-2.724	-3.2754	-2.7139	-2.4919	-3.5464	-3.0431	-1.8546	-2.8511	-3.3276	-2.1166	-2.1858	-2.0946	-2.836	-1.4016	-2.5644	-3.012	-2.093	-2.5507	-4.4876	-2.1762	-2.9842	-3.4044
-3.018	-1.0991	-1.1362	-1.6362	-1.2829	-0.91228	-0.3466	-0.90323	-2.2018	-2.4095	-2.2309	-3.173	-1.274	-1.658	-2.0003	-0.44509	-2.0226	-2.2043	-1.83	-2.6393	-1.1137	-2.393	-1.5221	-1.1059	-1.8069	-1.2086	-1.639	-0.37738	-1.994	-1.2479	-2.0211	-0.42633	-0.83778	-2.3945	-1.0522	-0.4454	-1.6154	-1.6632	-1.5389	-1.7552	-3.452	-1.4576	-1.0444	-2.2914	-1.5785	-1.25	-1.2831	-0.89382	-1.6067	-0.59642
2.7221	1.2029	2.3491	3.4073	2.2378	2.2935	3.7722	3.452	3.1425	2.6226	3.7781	3.445	3.1085	3.5996	2.4561	2.7837	2.993	1.9277	3.2343	1.5265	1.1975	1.6029	4.029	2.9398	3.221	2.1362	2.3994	3.1299	3.5655	2.7894	2.2162	2.5638	3.0261	3.8116	2.7158	2.4587	2.759	2.5762	3.3502	1.9737	3.7497	3.3942	4.1863	2.3706	2.374	1.6461	3.2331	2.432	3.4226	3.3996
1.8357	2.9213	0.5298	1.348	1.1311	1.4616	0.8891	1.8958	1.3003	2.2145	2.3066	1.3068	1.9355	1.0071	2.991	2.3321	0.66028	1.5694	2.4197	1.0919	3.2296	1.945	2.5119	1.2583	2.1059	1.9423	1.8778	1.0228	2.1794	2.4555	1.6638	0.99109	1.0127	1.3964	2.9338	2.7582	1.9356	1.6473	1.1519	2.1208	0.67229	0.57138	1.3624	1.5433	0.58193	2.1479	2.2586	2.0523	0.73928	1.7835
-5.7101	-5.952	-6.0655	-7.4507	-6.4685	-6.6007	-6.6258	-7.0444	-5.6688	-7.2188	-6.8776	-5.4454	-7.5202	-5.8088	-7.5681	-6.0152	-5.8198	-6.7539	-6.8037	-6.6578	-5.7602	-5.4958	-6.2446	-5.6013	-5.5448	-5.7512	-7.3424	-6.637	-6.0776	-5.9028	-6.068	-6.2207	-6.1632	-6.1529	-6.7903	-6.3795	-6.8071	-7.9239	-6.4627	-6.0433	-7.6661	-5.9017	-5.5209	-6.1467	-6.8617	-7.0115	-5.8585	-6.6553	-5.7714	-6.5064
-13.596	-12.841	-12.199	-12.333	-12.474	-14.697	-13.007	-13.278	-12.604	-12.741	-13.268	-12.688	-13.351	-12.807	-12.699	-13.9	-12.049	-13.668	-12.962	-13.092	-13.903	-13.562	-12.365	-13.529	-12.595	-13.476	-12.259	-12.147	-13.624	-13.3	-12.855	-12.693	-13.305	-12.957	-12.67	-12.887	-12.35	-12.019	-13.619	-12.852	-12.642	-13.605	-13.185	-12.9	-12.613	-13.917	-13.06	-12.997	-13.54	-13.745
1.6104	3.2202	1.547	1.5381	0.69885	2.1081	0.42278	1.7407	1.51	1.7497	1.9618	1.0562	1.3896	1.6137	2.3129	1.1472	2.2373	1.5637	1.4637	0.9842	0.61661	1.4721	2.1462	1.1532	0.10955	1.8168	1.8983	1.6149	1.531	1.0931	1.3144	1.396	2.0421	2.1649	1.6358	1.9128	2.2251	2.1712	1.9187	1.6721	1.0188	1.5097	1.4124	2.2837	0.63873	2.2615	1.8665	2.893	2.8004	0.68186
1.0952	0.34016	0.44898	1.0357	-0.36241	0.20946	0.47771	-0.22528	-0.50211	-0.014873	-0.085783	1.09	-0.17858	0.51707	-0.25194	-0.52037	1.621	1.298	-0.86886	1.1819	-1.3473	-0.53971	-0.79336	-0.31045	0.12362	-0.18515	-1.0722	0.81487	-0.58312	-0.12623	0.44654	0.19176	-0.72867	-0.28548	-0.27594	0.17646	-0.51673	-0.68053	0.1272	-0.25725	-0.57992	0.97079	0.3664	-0.61983	-0.93964	-0.25451	-0.43102	-0.42789	-0.37287	-0.42311
-6.4541	-6.3057	-6.2762	-4.7212	-5.8335	-5.2555	-5.6662	-5.7784	-5.795	-4.0397	-4.8344	-6.0941	-5.713	-6.1117	-5.2572	-6.422	-6.5509	-5.1186	-6.3304	-6.4236	-6.3811	-5.1269	-5.6314	-5.8883	-5.1105	-6.3574	-6.1593	-5.2553	-5.2801	-5.4944	-5.8497	-6.044	-5.8841	-6.1251	-6.1916	-5.236	-6.2133	-5.7924	-4.7698	-5.2693	-5.1384	-5.8114	-5.2424	-5.8686	-6.6285	-5.0161	-6.061	-6.1386	-5.4505	-5.1155
-15.129	-15.245	-14.749	-14.757	-14.985	-15.182	-15.232	-14.807	-14.885	-15.056	-15.301	-14.688	-15.083	-15.418	-14.183	-14.735	-14.179	-14.471	-13.285	-14.736	-14.476	-14.758	-15.6	-14.705	-15.143	-14.863	-14.449	-15.086	-14.617	-14.184	-15.551	-14.704	-14.002	-14.528	-15.751	-14.834	-14.558	-14.578	-14.503	-14.061	-14.683	-13.878	-15.211	-14.283	-15.463	-14.818	-14.863	-13.737	-14.601	-14.502
-2.3376	-2.538	-3.3939	-2.5528	-2.3739	-2.8725	-2.5469	-2.1797	-2.9266	-3.2766	-2.5285	-3.9463	-2.2356	-1.3191	-3.1178	-2.0808	-1.9961	-1.5817	-1.5471	-2.2918	-2.0284	-1.9191	-2.791	-3.0388	-3.0335	-2.8354	-2.5918	-2.6841	-2.0131	-3.4913	-2.7439	-3.1257	-3.7346	-2.1785	-2.3676	-2.3354	-2.6173	-2.4692	-1.984	-1.1393	-1.6215	-1.9013	-3.7497	-3.5526	-2.0877	-2.8815	-2.4966	-3.488	-3.7468	-1.7494
-12.783	-12.464	-12.007	-12.669	-12.284	-12.712	-13.106	-13.079	-12.094	-12.761	-13.241	-11.557	-12.62	-11.997	-13.049	-12.256	-12.222	-13.167	-12.75	-12.32	-12.76	-12.905	-13.082	-11.443	-12.362	-11.074	-13.732	-12.267	-11.755	-14.067	-12.631	-14.078	-11.062	-13.343	-13.268	-13.168	-12.415	-13.496	-12.974	-12.761	-12.85	-13.705	-12.426	-12.731	-12.749	-12.585	-12.911	-13.738	-12.648	-13.255
-11.499	-10.357	-11.853	-12.082	-11.852	-11.702	-11.255	-12.301	-13.511	-10.844	-12.839	-11.137	-11.462	-11.043	-12.216	-11.401	-9.8152	-11.792	-11.238	-12.894	-12.031	-12.151	-11.477	-11.095	-11.247	-10.766	-11.778	-13.03	-12.665	-11.044	-12.31	-12.39	-11.509	-12.302	-12.288	-12.251	-11.872	-10.792	-11.675	-12.961	-11.93	-12.713	-11.058	-11.589	-11.711	-11.767	-11.846	-12.453	-11.951	-10.956
-11.968	-11.326	-10.653	-12.656	-12.168	-11.758	-11.153	-12.06	-11.854	-12.507	-10.517	-12.311	-11.364	-10.934	-11.233	-11.318	-11.511	-11.352	-12.581	-10.277	-11.335	-11.724	-10.586	-12.268	-10.535	-11.551	-10.96	-11.67	-12.507	-10.721	-11.045	-11.11	-11.432	-12.105	-11.362	-11.687	-11.508	-12.452	-11.345	-10.833	-12.529	-11.187	-11.317	-11.869	-11.432	-11.714	-11.953	-10.879	-10.721	-11.173
1.2292	2.1215	1.4945	0.91461	2.2557	0.43214	0.20986	1.0166	2.1932	1.0449	0.92719	1.1211	0.1438	1.8033	0.27808	1.4939	2.1879	1.6003	0.69449	1.0274	1.1574	1.9644	0.87444	1.442	1.6726	0.1891	1.5704	1.912	2.2303	1.1318	1.1138	1.4796	1.4113	1.3556	2.1237	0.99928	1.1483	1.1641	1.195	2.62	0.77691	1.096	1.4705	0.89553	0.45306	0.97544	1.4808	0.86549	1.7774	1.6161
-4.1079	-2.6132	-2.3717	-3.6254	-3.1873	-3.8374	-3.2822	-4.0619	-2.1079	-2.0276	-2.6372	-2.6201	-2.3857	-3.493	-2.9958	-3.4786	-3.4379	-2.7078	-2.9257	-3.5128	-2.7626	-2.4094	-4.2328	-3.6649	-2.6027	-2.3987	-2.3868	-3.5762	-3.2138	-2.8036	-2.972	-3.8188	-3.5633	-3.8933	-4.336	-2.5529	-3.2076	-2.9448	-2.9462	-2.7747	-3.3563	-2.5756	-2.5106	-2.8884	-2.9145	-3.2818	-3.0784	-3.0157	-2.6561	-2.5936
0.46277	-0.13673	0.013606	-1.1552	-0.82056	-0.17222	0.54386	-0.82115	0.5445	-0.70314	-0.42141	0.0021142	0.42335	-0.97327	0.54444	0.63104	-0.71464	0.040059	-1.0725	-1.2198	0.26768	0.29908	-0.47291	0.66616	1.4076	0.02308	-0.61538	-0.31464	-0.49384	-0.064887	-0.74408	0.37093	0.59288	-0.2579	-0.48069	0.7644	-0.71683	-0.9717	1.057	0.030456	0.77299	0.61163	0.27505	-1.2779	0.34023	0.53172	0.051531	0.03227	-0.9207	0.88978
-10.663	-10.551	-9.9694	-10.955	-11.836	-10.175	-10.454	-10.401	-10.269	-11.565	-11.506	-10.687	-10.41	-9.9119	-11.494	-10.318	-10.843	-9.2118	-9.9614	-11.426	-9.909	-11.585	-10.841	-10.452	-10.644	-12.337	-10.817	-11.449	-13.041	-11.227	-10.402	-10.508	-11.182	-11.635	-10.624	-10.784	-11.089	-10.79	-9.7706	-10.293	-10.732	-10.875	-10.938	-11.208	-10.663	-10.522	-11.045	-9.963	-10.583	-11.341
7.9731	9.3378	8.7855	7.8081	7.7931	7.993	8.6846	7.5747	8.8186	7.0168	8.347	6.6816	8.0838	8.375	7.9444	8.0808	8.086	8.5597	8.8047	8.6615	8.5553	8.5968	7.4327	8.0717	7.6986	7.1766	7.3961	7.2459	8.2361	7.8181	7.5293	8.2537	9.3075	8.1185	7.389	8.4376	9.1558	9.1758	8.7507	7.8229	9.1015	8.4488	8.185	7.8015	7.6953	7.8999	9.3524	6.8257	7.904	8.8483
-14.846	-15.311	-15.114	-14.207	-14.33	-14.446	-15.292	-15.08	-15.185	-14.561	-13.962	-14.987	-16.674	-16.302	-14.854	-14.774	-13.529	-15.202	-14.737	-14.988	-13.789	-14.903	-14.989	-14.457	-14.361	-14.072	-16.017	-15.174	-15.438	-13.896	-15.73	-14.356	-14.355	-13.863	-14.991	-14.69	-14.721	-15.976	-14.917	-14.602	-15.423	-15.946	-14.333	-15.223	-13.647	-14.421	-15.242	-15.209	-14.804	-13.9
-1.4593	-1.1767	-0.33191	-0.6295	-1.165	-0.77699	-0.092648	-0.13955	-0.99939	-0.82466	-0.94833	-0.27769	-0.4305	-0.98938	-0.67916	-1.5705	-1.5262	-0.34108	-0.70098	-0.34193	-1.2857	-0.83187	-1.3141	-1.1234	-0.72827	-0.91749	-1.2171	-1.1149	-1.0252	-1.2714	-0.50807	-0.65931	-0.77791	0.2316	-1.9435	-0.28177	-0.52547	-1.9277	-0.94554	-0.026093	-2.0651	0.065485	-0.35508	0.25577	-0.27236	-0.98821	0.47607	-0.59925	-1.6427	-1.1156
-11.802	-10.99	-11.272	-10.341	-10.452	-12.242	-11.482	-11.283	-12.064	-12.05	-11.313	-10.54	-11.613	-11.669	-12.323	-11.343	-11.133	-12.353	-11.606	-10.613	-13.224	-11.807	-10.805	-11.018	-11.214	-11.317	-10.928	-11.377	-11.58	-10.697	-11.423	-10.595	-12.065	-11.474	-10.74	-12.217	-11.387	-11.658	-12.004	-11.786	-10.883	-11.87	-11.744	-11.876	-12.814	-12.03	-10.814	-12.816	-11.275	-11.519
-8.9188	-9.1303	-9.4458	-8.889	-10.719	-8.9872	-8.392	-9.2269	-9.3296	-9.6995	-8.5817	-8.2202	-9.9857	-8.3883	-9.0022	-9.8128	-8.9679	-8.7784	-9.4292	-7.6525	-8.5483	-9.0856	-9.5559	-8.8181	-9.3657	-9.2763	-9.2403	-10.055	-9.2005	-8.7816	-9.7504	-7.7905	-9.1847	-9.4	-9.5381	-10.653	-9.2329	-10.403	-9.4763	-8.9444	-9.8659	-9.6487	-8.2846	-8.9584	-9.4785	-10.665	-9.2568	-10.003	-9.9419	-9.151
1.4264	2.2274	2.3859	1.2291	2.3179	0.71942	1.9482	1.8682	2.0797	2.1239	1.4581	1.6293	1.5857	1.7754	0.24016	1.4997	2.2723	1.6941	2.7758	2.0151	1.9495	1.384	1.705	2.142	2.0764	2.6731	2.6881	1.4132	1.5164	1.9897	2.3431	2.095	1.7134	2.5955	2.5451	1.6568	1.7533	1.2883	1.6538	1.2698	1.7516	2.0661	2.1539	2.145	2.5102	2.1745	2.1718	1.8162	1.0523	0.75872
6.776	6.4028	6.3449	7.3869	6.9082	6.7878	5.9874	5.5682	6.527	6.8174	7.2418	6.5798	7.0255	6.4755	6.7478	7.0538	7.2326	6.6706	7.4368	7.0106	7.2305	6.4959	6.9375	7.2495	8.246	6.7886	7.3012	6.5743	6.2606	6.3492	7.5456	6.2875	7.9187	7.1711	6.79	7.0984	6.9016	7.0801	6.1247	6.4412	5.3979	6.6889	6.7483	6.69	6.3777	6.6712	7.1371	6.4122	6.3583	6.5036
-13.262	-13.112	-12.471	-13.334	-13.395	-12.532	-12.8	-12.744	-12.486	-14.317	-13.985	-13.781	-12.668	-13.182	-13.966	-12.072	-13.3	-13.237	-12.783	-12.287	-11.863	-11.965	-13.738	-12.789	-12.511	-13.397	-13.16	-13.754	-12.742	-12.952	-13.09	-13.514	-13.94	-14.439	-13.135	-13.847	-13.462	-12.652	-13.134	-13.93	-14.687	-13.511	-14.28	-12.878	-14.016	-13.284	-14.166	-13.385	-13.748	-13.686
-11.993	-13.05	-12.368	-12.692	-12.391	-11.834	-12.144	-13.173	-14.198	-11.865	-12.776	-12.585	-13.623	-14.02	-12.404	-12.672	-13.892	-13.224	-12.79	-12.086	-13.192	-13.13	-12.43	-13.171	-13.386	-13.274	-12.848	-13.569	-13.656	-14.051	-13.904	-12.278	-12.796	-12.631	-12.351	-12.847	-13.123	-12.599	-12.312	-13.044	-13.221	-12.868	-11.849	-13.406	-13.549	-12.446	-12.772	-12.901	-12.674	-12.791
-12.628	-12.694	-12.248	-12.711	-12.986	-13.03	-12.862	-12.267	-14.104	-11.724	-12.763	-11.799	-13.568	-12.343	-13.46	-12.31	-12.451	-12.261	-12.713	-11.59	-12.424	-13.823	-12.603	-13.005	-12.995	-12.173	-12.713	-13.077	-11.604	-12.707	-12.844	-12.893	-12.136	-12.377	-12.801	-13.254	-11.316	-12.956	-12.64	-13.265	-12.151	-13.099	-12.227	-12.617	-12.924	-11.516	-13.665	-13.089	-13.029	-12.435
-2.0711	-3.4711	-3.0712	-3.6669	-3.2346	-4.2155	-2.9509	-2.6483	-4.1469	-3.8187	-3.7155	-3.5495	-3.83	-2.6257	-3.352	-3.5334	-1.8885	-2.8563	-3.257	-2.727	-3.2764	-2.7591	-3.5568	-2.6117	-2.6732	-3.369	-3.7606	-2.812	-3.5242	-2.6097	-3.1442	-3.0001	-4.4889	-4.0725	-3.2779	-3.0342	-3.0552	-2.7963	-4.2477	-3.1166	-3.3571	-4.048	-3.0394	-4.0721	-3.5405	-3.0986	-2.1589	-2.5966	-3.3845	-3.7743
-12.033	-12.18	-12.94	-12.155	-13.529	-12.682	-13.492	-13.092	-12.777	-13.527	-13.094	-12.92	-13.448	-13.32	-13.342	-12.453	-12.633	-11.774	-12.891	-13.537	-12.588	-12.675	-12.848	-12.883	-12.628	-12.564	-12.253	-12.399	-13.798	-12.651	-12.484	-12.325	-12.767	-12.984	-12.214	-11.82	-11.838	-12.962	-12.805	-11.86	-13.257	-13.18	-12.616	-12.104	-13.348	-12.192	-12.774	-12.455	-12.304	-12.883
-11.424	-11.513	-11.661	-11.191	-11.292	-10.809	-12.446	-11.675	-11.766	-11.825	-12.67	-11.229	-10.414	-10.679	-11.379	-11.907	-10.769	-11.335	-11.801	-11.679	-11.189	-11.467	-11.564	-11.403	-10.927	-9.5867	-11.354	-11.005	-10.752	-12.181	-12.052	-10.776	-10.797	-10.644	-11.092	-11.297	-11.1	-10.186	-10.856	-12.347	-11.371	-11.947	-11.835	-10.571	-11.623	-11.59	-11.43	-11.405	-11.704	-10.591
8.047	7.4053	6.8948	6.7791	7.7907	5.8902	6.4399	6.3681	6.9915	6.4279	6.6637	6.4954	7.0493	6.4723	6.3225	6.0573	8.3458	7.7784	6.0804	6.2035	6.3925	6.2044	6.8398	6.1512	6.2372	6.638	7.2356	7.2568	6.4306	6.8714	5.7287	6.9928	6.3802	6.2178	6.7464	6.5602	7.4768	6.8676	5.801	7.2502	7.2905	6.4491	6.5078	7.0703	7.1211	6.7434	6.266	7.6733	7.7169	6.5564
-5.4332	-5.3575	-5.1603	-5.9019	-5.3678	-4.7032	-5.4375	-5.3184	-6.1279	-4.9241	-5.8072	-6.2407	-4.8784	-5.7855	-4.851	-4.8322	-5.8785	-5.7884	-5.6233	-5.3212	-4.4559	-5.8723	-6.6808	-5.2245	-5.6531	-6.7881	-5.2406	-6.1709	-5.5884	-4.5047	-5.4032	-6.3545	-4.5018	-6.1871	-4.9288	-6.3159	-4.9007	-6.6765	-5.8313	-6.4704	-6.4798	-6.004	-5.2072	-5.5003	-5.0292	-5.5468	-6.3303	-6.1421	-5.3046	-5.883
-4.87	-6.5227	-7.1385	-4.9629	-5.7493	-5.287	-4.3838	-4.1039	-5.3284	-5.2753	-5.8754	-5.5402	-4.3859	-5.998	-6.3213	-6.5789	-6.1509	-4.4599	-4.9739	-5.535	-6.429	-5.8447	-6.1682	-5.1427	-5.4348	-4.1771	-6.7385	-4.9451	-6.3763	-5.8041	-5.6814	-5.1178	-5.5449	-4.6806	-5.2283	-4.2239	-6.6879	-5.4582	-5.4247	-5.9273	-7.0956	-5.6205	-4.3699	-5.8876	-6.1851	-5.0893	-5.1369	-5.7101	-5.429	-5.5076
-0.51698	0.92933	-0.42544	-0.13967	0.14946	-0.14459	0.57904	-0.95282	1.1247	0.19474	-1.0432	0.59883	0.1621	0.20375	-0.33709	-0.2619	-0.71481	-0.23496	0.39472	-0.58575	-0.026253	-1.115	-0.35233	-0.48044	1.1427	0.51562	0.098481	-0.39442	-0.93871	-1.5093	-0.43719	0.15036	0.81057	-1.1005	0.13708	0.71324	0.11376	-0.088961	-0.49	0.47105	0.59535	0.12276	0.17949	-0.79548	0.20692	0.26441	-1.341	-0.44775	0.28259	-1.3616
2.4727	1.8889	2.2167	1.7777	2.081	1.9263	1.4498	1.2872	1.446	0.89988	2.1988	2.0431	0.79218	0.59391	1.3766	1.136	0.65167	2.209	1.1771	2.2305	2.5245	0.89435	1.3683	2.1199	1.5687	2.624	1.4881	1.2427	2.0748	-0.41016	2.0429	0.82605	2.2537	1.7424	2.1454	1.3462	2.3106	2.4351	0.96428	1.8979	1.6427	1.3371	1.4595	1.2966	0.91109	1.8429	1.719	2.3644	0.66337	0.91254
-1.4229	-1.2112	-2.0266	-1.6695	-1.2461	-1.7195	-0.89902	-1.6141	-2.3921	-1.3525	-1.6922	-1.2597	-0.61405	-0.37441	-1.9455	-1.1495	-1.5062	-1.4693	-0.55813	-1.6118	-1.254	-0.94781	-0.80692	0.56737	-1.6324	-2.1469	-1.0144	-0.7247	-0.88583	-1.8659	-2.0673	-1.5933	-2.2739	-1.2842	-1.2157	-1.4261	-1.5833	-1.0952	-1.1133	-1.5105	-0.31885	-2.5261	-0.94342	-2.4443	-1.5782	-2.5342	-1.4356	-0.98352	-1.8097	-1.0292
-2.7359	-2.412	-4.2365	-3.6116	-1.9121	-2.6386	-2.9887	-3.6695	-2.7824	-2.4483	-2.0717	-3.3287	-2.2512	-2.3624	-1.9811	-1.7712	-1.5162	-2.5941	-2.6761	-3.4014	-1.9997	-2.803	-3.0982	-1.8056	-1.7558	-3.4389	-3.3122	-1.394	-2.3172	-2.9297	-3.0205	-2.4608	-1.7172	-2.5837	-3.4527	-2.2783	-2.7583	-2.5433	-3.0004	-2.4426	-2.526	-2.4054	-2.1175	-2.2607	-2.9078	-3.4164	-2.4547	-2.165	-2.6083	-1.9241
-13.279	-12.814	-12.209	-12.861	-12.982	-13.398	-12.459	-13.639	-11.419	-13.232	-13.562	-12.186	-12.839	-14.224	-11.587	-12.238	-12.84	-12.963	-13.182	-12.595	-13.482	-11.502	-13.545	-12.869	-12.934	-13.817	-12.311	-13.158	-13.855	-12.57	-12.384	-12.118	-12.153	-11.446	-12	-12.279	-12.04	-12.408	-11.787	-12.741	-12.647	-12.505	-13.376	-13.015	-12.897	-12.954	-12.299	-12.522	-12.581	-12.321
-11.919	-11.223	-11.37	-10.729	-11.741	-11.692	-11.616	-11.108	-11.259	-11.572	-11.588	-12.737	-10.268	-10.666	-12.01	-11.512	-11.706	-11.128	-11.247	-11.504	-10.803	-12.058	-10.738	-10.675	-11.272	-10.81	-11.126	-12.037	-10.377	-12.29	-11.235	-11.433	-11.426	-10.711	-10.517	-11.3	-11.387	-11.448	-12.004	-11.461	-11.161	-11.998	-12.277	-11.31	-10.666	-10.99	-10.864	-11.472	-11.686	-10.899
7.4476	8.2909	7.9049	7.9883	7.3453	7.9944	7.091	7.3786	7.3931	7.9529	8.3864	7.4176	8.6282	6.9547	6.5761	6.9057	8.1475	7.0739	8.2101	8.0184	7.6615	9.0836	8.1009	8.9953	7.8834	8.497	7.9437	7.875	7.6425	7.5167	7.7857	6.5255	8.429	9.0056	7.561	8.6226	7.8598	8.4918	7.9592	8.5357	7.3878	7.1412	9.1119	8.3522	7.5503	8.0899	6.9896	8.8989	8.0325	8.3748
-10.903	-10.453	-10.075	-10.656	-10.436	-9.3917	-10.241	-9.6582	-11.393	-9.1374	-9.4356	-9.6195	-10.654	-10.354	-9.8113	-9.6252	-10.88	-9.9532	-10.62	-9.63	-9.5908	-11.397	-10.45	-11.975	-9.9221	-9.8746	-10.412	-9.1578	-10.584	-10.288	-9.5999	-10.82	-11.534	-11.27	-10.426	-10.67	-9.8799	-10.063	-9.2451	-10.467	-10.4	-10.294	-10.66	-9.884	-10.739	-10.388	-11.627	-10.484	-10.875	-10.158
-15.111	-14.659	-14.684	-14.984	-14.531	-15.94	-13.48	-14.284	-13.768	-14.308	-14.758	-15.215	-14.544	-14.738	-14.363	-14.709	-14.107	-14.504	-14.288	-15.351	-12.543	-14.191	-14.707	-14.445	-14.822	-13.713	-14.579	-14.298	-14.966	-14.013	-14.93	-16.282	-14.169	-14.617	-13.716	-14.603	-14.311	-14.242	-14.478	-15.268	-14.872	-15.161	-15.544	-12.871	-15.193	-14.642	-15.555	-14.001	-15.068	-14.841
-6.7589	-6.7613	-5.4544	-6.2023	-7.2636	-7.3107	-5.9501	-6.2975	-6.9647	-6.0038	-5.2125	-7.0062	-4.678	-6.4618	-6.214	-6.091	-6.5078	-7.155	-6.649	-5.9177	-6.2763	-6.3173	-5.8493	-6.987	-5.6322	-5.7312	-6.4054	-6.6047	-6.8207	-6.4975	-6.3679	-6.1074	-7.4735	-6.5071	-7.0886	-5.7427	-7.3227	-6.4796	-6.8495	-6.4521	-6.0441	-6.6432	-6.3966	-7.0403	-6.7822	-6.5446	-5.7669	-6.6271	-6.6728	-6.5649
0.26526	-0.30504	-1.4481	0.47195	1.5111	0.52174	-0.91583	0.031595	-0.48236	-0.22818	-0.22699	-0.81861	-0.74743	0.019977	-1.2896	-0.38088	0.032559	-0.13502	-1.1409	-2.0829	0.17266	0.86031	-0.13901	-0.93638	-0.27375	-0.01906	-0.15427	0.29736	-0.33309	0.28135	0.56929	0.74283	0.37614	0.81764	-0.54842	-0.57611	0.4955	-0.39878	-0.47184	-0.40055	0.76759	-0.99692	-0.5509	0.92851	-0.15717	0.80315	-0.58693	0.091001	0.6926	0.49276
-21.35	-19.053	-19.939	-21.177	-21.786	-20.676	-20.394	-21.091	-20.314	-22.166	-21.048	-19.198	-21.321	-20.594	-21.816	-19.765	-20.054	-21.806	-21.186	-21.23	-21.595	-21.761	-21.304	-20.451	-20.654	-21.162	-19.928	-20.99	-20.479	-21.748	-21.101	-20.884	-20.368	-20.682	-20.762	-19.769	-20.924	-21.92	-20.865	-21.192	-20.194	-21.29	-21.696	-21.124	-21.782	-20.693	-21.555	-20.582	-21.375	-21.478
-10.092	-10.622	-9.4505	-10.091	-9.3122	-10.63	-10.086	-9.9001	-10.602	-9.6693	-10.543	-10.715	-9.8909	-10.745	-9.4028	-9.4823	-9.8412	-10.3	-10.156	-9.2005	-10.198	-10.723	-10.269	-10.035	-10.471	-10.847	-10.146	-9.9136	-9.482	-10.154	-10.156	-10.218	-10.649	-10.522	-10.787	-10.327	-10.387	-9.6498	-10.052	-10.694	-10.555	-11.179	-11.222	-10.041	-10.971	-9.9806	-9.535	-9.3797	-9.9684	-9.4961
-9.8651	-10.009	-10.32	-10.23	-9.666	-10.015	-10.66	-9.9491	-9.2027	-11.514	-10.699	-11.376	-10.795	-10.571	-9.8549	-9.6989	-10.719	-10.146	-9.1367	-9.6831	-11.088	-9.5297	-10.658	-9.7873	-10.396	-9.6609	-9.7673	-10.894	-9.9612	-10.257	-10.359	-9.7189	-10.46	-10.283	-10.409	-9.9412	-9.2232	-9.7216	-11.502	-10.959	-10.403	-9.9148	-10.087	-10.222	-10.601	-10.269	-10.421	-10.345	-9.9037	-9.8812
-1.1304	-1.9297	-1.3454	-1.1504	-1.9127	-1.1304	-0.70199	-0.28037	-1.1576	-1.4631	-2.8341	-0.93189	-1.4184	-1.3422	-2.5477	-2.7748	-1.6582	-0.85048	-0.64259	-1.6611	-1.4638	-0.35404	-1.4594	-1.5473	-1.5453	-1.752	-1.4673	-1.3861	-1.6947	-1.0813	0.11922	-2.4311	-2.0392	-2.6361	-1.0904	-1.6114	-2.1876	-1.7431	-0.77099	-1.1925	-1.498	-1.5985	-1.2284	-0.52152	-2.041	-1.1378	-1.3646	-1.1573	-1.9308	-2.6184
5.3461	4.1147	5.5494	4.4197	5.4532	3.7861	3.4701	3.6247	5.1324	5.3437	4.7544	5.011	4.4474	3.8425	4.8927	3.9378	4.6046	4.4397	4.9569	5.3057	3.7055	5.1418	4.3815	3.8023	4.5299	4.0693	3.8854	4.3392	3.4326	4.5945	4.2247	4.899	3.9259	4.4714	3.6852	3.9633	4.9299	4.2482	5.1973	3.8766	4.079	4.6199	5.5287	4.8797	3.7803	4.5949	5.3483	4.2539	5.1387	3.5536
-11.186	-10.983	-11.272	-10.895	-10.211	-10.189	-11.905	-10.858	-10.586	-12.024	-9.7794	-10.927	-9.682	-10.96	-10.947	-11.506	-11.63	-11.438	-11.454	-10.415	-9.955	-9.9972	-10.664	-12.116	-10.249	-10.368	-11.231	-10.42	-11.874	-11.318	-11.022	-10.946	-9.7192	-10.928	-11.459	-9.8947	-9.8615	-10.454	-10.971	-11.304	-10.888	-10.823	-10.315	-10.515	-11.008	-10.133	-10.115	-10.765	-11.241	-10.695
4.9145	5.3604	4.8284	5.8889	5.7125	6.6839	5.0901	5.7797	6.152	5.3538	5.4521	5.9347	6.0418	5.0702	5.9823	6.1334	5.0797	6.1113	5.564	6.7957	4.9103	5.9639	5.4776	5.9322	5.5545	5.6387	4.7668	5.4053	5.2551	4.6703	5.468	4.477	5.3889	5.7687	5.6308	5.6195	5.5792	6.1409	5.0048	5.2176	5.5126	5.1075	5.5016	6.2089	6.0556	5.8104	5.514	4.9671	5.5786	5.7092
-12.919	-13.88	-13.484	-13.916	-12.999	-13.954	-12.759	-13.779	-13.463	-13.623	-12.1	-13.452	-13.005	-13.751	-13.117	-14.087	-13.685	-12.944	-13.033	-13.05	-12.459	-12.141	-12.625	-13.082	-13.907	-12.43	-13.735	-12.685	-13.518	-13.698	-12.467	-12.791	-13.379	-13.538	-14.188	-13.558	-13.14	-14.115	-13.018	-12.427	-13.693	-13.26	-12.418	-12.622	-13.325	-12.702	-13.522	-13.674	-13.247	-12.809
6.2889	6.1941	5.4973	5.3889	5.2971	5.8509	5.45	6.4771	6.7473	5.8741	5.542	5.0564	6.8608	6.4359	3.9894	4.3915	5.2641	5.7636	5.4493	5.6095	5.53	5.7867	5.6121	5.6699	5.0509	4.9371	6.3733	5.2678	5.417	5.5444	5.0662	6.374	5.0486	5.6815	6.3853	5.7289	5.9066	4.007	6.1221	6.4951	5.0788	5.6152	5.6523	4.4482	6.8307	5.6117	6.8638	5.3678	4.9693	6.5933
-4.4621	-6.1954	-6.0842	-5.0977	-3.8616	-5.4261	-5.6451	-5.7627	-5.1395	-5.0445	-5.0255	-7.1122	-6.04	-5.4258	-6.6888	-5.9836	-5.5021	-5.563	-4.9571	-5.1305	-5.4024	-4.6403	-5.433	-5.5833	-5.1907	-5.4651	-5.8091	-6.5323	-6.0475	-5.51	-5.0514	-6.1677	-5.8486	-4.9457	-4.8714	-6.0191	-6.0039	-5.5502	-5.6699	-5.9477	-5.3685	-5.3047	-6.3385	-5.3086	-5.2477	-6.3018	-5.6168	-5.9078	-5.5332	-5.3006
-12.196	-12.388	-10.976	-11.938	-11.024	-11.838	-12.098	-10.822	-12.707	-12.186	-11.492	-11.269	-12.419	-10.823	-11.018	-12.032	-12.441	-11.245	-10.822	-12.802	-10.785	-12.396	-11.597	-12.297	-13.258	-11.198	-11.473	-11.127	-11.907	-11.125	-12.228	-11.791	-12.302	-11.123	-12.53	-11.441	-11.595	-11.414	-11.756	-11.409	-11.797	-11.628	-12.003	-12.055	-12.638	-12.001	-11.417	-12.604	-11.629	-11.547
-0.78911	-1.4203	-1.8705	-1.5061	-0.93773	-0.74167	-1.1137	-0.92817	-1.1632	-0.53334	-1.8043	-0.67732	-1.5573	-1.5186	-0.82136	-1.2245	-0.85214	-0.54044	-1.127	-1.6165	-0.85986	-1.7381	-1.779	-2.1153	-0.82994	-0.9202	-1.5622	-1.77	-1.2594	-0.99743	-0.23878	-2.7878	-1.4269	-1.5423	-1.0825	-1.8202	-2.1469	-1.1339	-1.1446	-1.4466	-1.8831	-1.0315	-1.321	-0.20897	-1.5378	-0.50601	-0.88557	-1.2917	-1.2973	-0.9407
-1.9235	-1.0335	-1.3072	-0.92897	-0.31594	-2.0723	-1.9022	-0.71802	-1.2308	-2.1155	-1.1843	-2.3365	-0.31884	-1.7058	-2.4784	-2.2374	-1.3564	-1.8744	-1.6552	-1.1867	-1.6566	-1.9443	-2.5619	-1.0264	-1.6623	-0.68756	-0.76571	-0.889	-1.1538	-1.0285	-1.7058	-0.92468	-0.98238	-1.2316	-1.8412	-1.8741	-2.1011	-0.71056	-1.2146	-0.42602	-0.59021	-0.28818	-0.84824	-1.2988	-1.6815	-2.3062	-1.0322	-0.467	-2.3619	-1.5286
0.18401	-0.78785	-0.51387	-0.47656	0.39133	0.49603	-0.70755	-1.3948	-0.061174	0.72469	-1.4629	-0.99043	-0.48585	-0.035371	0.36654	-0.82282	-0.84573	-0.20845	-0.6314	0.03536	-0.4949	-0.64352	0.70524	-0.3938	-1.8237	-0.27983	-0.65147	0.66893	-0.31861	0.25649	0.46832	-0.32586	-0.70574	-0.66184	-0.55535	-0.19612	-0.2068	-0.38804	-1.0056	1.068	-0.49929	-0.64775	0.37211	-0.24432	-0.18728	0.23484	-0.30548	-0.065406	0.17988	-0.75639
-6.8451	-5.9886	-5.216	-5.4978	-5.836	-5.6851	-6.0206	-4.4649	-6.0258	-5.3075	-4.9061	-5.0607	-6.2598	-5.2718	-5.3712	-5.035	-4.4291	-6.4166	-5.0068	-4.8337	-5.8643	-5.1285	-5.6846	-6.494	-6.0295	-5.8877	-6.2313	-5.1673	-4.6443	-6.9519	-6.1069	-5.6344	-5.5327	-4.5791	-5.9044	-5.3091	-5.3664	-5.5617	-6.5651	-5.9052	-5.4334	-5.0002	-5.937	-5.2544	-4.5488	-7.8211	-5.3384	-5.7033	-6.1613	-6.9305
-1.7167	-1.889	-0.98801	-0.83359	-1.0324	-0.23872	-1.2498	-0.63456	-1.4745	-0.61767	-1.9802	-1.2299	-0.39576	-1.921	-2.56	-1.2193	-0.47323	-1.1224	-0.55539	-1.2322	-2.2603	-0.61545	-1.1956	-1.1945	-1.5404	-1.2329	-1.0643	-1.7389	-0.49828	-2.185	-1.7219	-1.4065	-0.84451	-1.1494	-0.58883	-1.5813	-0.36524	-1.9181	-1.3101	-0.65362	-0.82353	-1.8783	-2.598	-2.417	-1.641	-1.3244	-0.57938	-0.47274	-2.1964	-1.895
-12.399	-13.136	-11.807	-11.047	-12.115	-11.791	-11.67	-11.423	-11.11	-11.871	-11.986	-12.708	-12.073	-11.481	-12.499	-11.382	-11.466	-10.489	-10.472	-11.624	-11.99	-12.364	-11.522	-12.151	-12.678	-12.223	-12.072	-10.64	-12.014	-12.066	-11.641	-11.339	-11.97	-11.911	-11.773	-12.294	-11.016	-11.87	-10.729	-10.806	-11.445	-11.599	-11.983	-11.27	-11.518	-12.937	-11.781	-11.71	-11.524	-12.867
-6.6115	-6.3784	-4.9978	-6.272	-6.2199	-6.7228	-6.1414	-5.7449	-5.8077	-6.7632	-6.7116	-6.7342	-7.6915	-5.8476	-6.642	-5.5717	-6.6645	-7.137	-6.3017	-6.9041	-5.9395	-4.7313	-6.328	-6.8643	-5.4299	-6.0987	-5.3193	-5.4633	-6.3407	-7.2258	-4.803	-5.9782	-6.5285	-5.8416	-7.0829	-5.8577	-6.4574	-5.7935	-6.4877	-6.9596	-7.644	-6.5056	-6.7526	-7.1972	-6.2403	-7.0361	-5.1217	-6.0738	-5.9077	-6.8749
-22.209	-21.39	-21.404	-21.414	-21.577	-23.479	-23.403	-23.026	-21.84	-23.418	-21.855	-22.798	-22.01	-22.973	-22.295	-23.38	-21.568	-23.255	-21.674	-22.553	-22.273	-21.939	-21.933	-21.84	-21.829	-21.944	-20.704	-23.355	-22.895	-21.484	-22.909	-22.89	-21.98	-22.007	-21.72	-21.382	-21.429	-22.327	-21.272	-21.9	-22.858	-21.566	-22.076	-22.757	-22.58	-21.241	-22.843	-21.755	-23.604	-21.815
2.4186	1.639	2.1629	1.5897	1.6925	1.8764	2.0579	1.4254	1.4171	0.37691	1.1681	1.5256	2.3336	2.3237	0.28438	0.50435	1.8091	1.8551	1.1797	1.238	1.0892	0.66828	1.887	1.1323	0.51945	2.1013	1.8376	1.5735	1.5189	0.81654	1.8994	0.85811	1.8326	2.2838	1.8356	2.3833	1.9475	0.76119	1.7371	1.1775	2.4146	1.2654	1.4573	1.5559	1.703	0.41779	2.0791	1.3926	2.4118	2.544
-12.641	-13.158	-13.75	-12.791	-13.475	-13.021	-12.542	-13.745	-13.361	-12.802	-13.484	-13.199	-12.936	-14.15	-12.583	-12.55	-12.816	-14.182	-12.914	-12.87	-12.921	-13.232	-13.316	-13.957	-12.858	-12.899	-12.966	-13.878	-12.565	-13.436	-12.541	-12.315	-13.12	-13.148	-13.219	-12.825	-13.318	-14.147	-14.283	-13.197	-13.551	-13.019	-13.798	-12.794	-13.063	-12.729	-13.054	-13.181	-12.863	-12.731
-2.4475	-3.6711	-4.1499	-3.3762	-2.2858	-3.297	-2.7014	-4.007	-2.6384	-3.174	-3.4873	-3.7818	-3.1601	-4.1626	-3.8356	-3.437	-3.4779	-2.8404	-2.4684	-4.1085	-4.1924	-2.706	-3.8457	-3.9489	-2.6137	-3.3634	-2.9792	-3.2277	-2.9578	-3.3226	-3.0314	-2.4055	-2.1767	-2.9482	-3.8536	-3.723	-3.2681	-3.7355	-3.3684	-3.7576	-3.4156	-4.5197	-3.4819	-2.9977	-1.9951	-3.3699	-2.2238	-2.6063	-3.278	-3.0658
-5.1164	-4.8568	-5.6508	-5.8828	-5.1065	-5.3412	-5.3321	-4.8285	-5.2581	-6.0607	-4.2707	-4.3196	-5.259	-5.8408	-5.1402	-5.8669	-5.0497	-5.7146	-5.6099	-5.4241	-4.5754	-5.6464	-5.0933	-5.1814	-5.1247	-6.0121	-4.1813	-4.0276	-4.3421	-4.8813	-4.9597	-3.5447	-4.1385	-3.8985	-5.0479	-5.4784	-5.4218	-4.4684	-6.1738	-4.9516	-5.84	-5.6058	-5.447	-5.3355	-4.7844	-4.7319	-5.7382	-4.5186	-4.9291	-3.8738
2.0626	2.5697	0.89132	1.0812	1.0727	1.4018	1.9402	2.2552	2.1595	2.2679	1.6813	2.0336	1.7174	2.587	1.0332	1.7978	2.2885	1.2596	1.4275	1.5363	1.6921	2.2275	0.55443	1.6876	0.29077	2.0997	0.21681	1.1418	1.7285	1.212	1.6524	1.6855	1.2319	1.296	1.0228	1.6631	0.58349	1.1026	0.55451	1.35	2.055	1.8926	1.1053	1.297	2.4863	0.59229	1.0296	2.6803	0.65884	0.85323
-1.8116	-2.5061	-2.8132	-3.1948	-2.3147	-1.8824	-2.8047	-2.0089	-4.1337	-2.4864	-2.8582	-2.9585	-3.0953	-2.4605	-2.5782	-3.3648	-2.4209	-3.0621	-3.8684	-3.2194	-1.8356	-2.4972	-3.0787	-0.8423	-2.7934	-2.4236	-2.8901	-2.9402	-2.5058	-2.3161	-3.4822	-2.085	-2.5904	-2.3996	-3.2479	-2.8963	-2.4083	-1.2154	-3.0692	-2.3414	-2.2018	-1.5684	-4.0489	-2.7368	-2.5199	-1.4861	-1.1781	-2.4475	-2.0277	-2.1014
-6.001	-5.6865	-7.6062	-6.2425	-6.3125	-6.3193	-5.6101	-5.8969	-6.2713	-6.7477	-6.2732	-5.9517	-6.5173	-5.5025	-7.0379	-6.0496	-6.4683	-6.2763	-6.7039	-8.0416	-5.8143	-6.4889	-5.8144	-7.6916	-6.6382	-6.7419	-6.3797	-6.7556	-4.8502	-6.6079	-6.9208	-5.4411	-6.1301	-7.6135	-5.7474	-5.8112	-7.5533	-7.0909	-5.2133	-6.385	-5.8048	-5.4265	-7.4418	-6.5415	-5.8553	-5.9559	-5.2975	-5.9229	-6.5641	-7.7063
-2.741	-2.6692	-2.7958	-2.4629	-1.5342	-3.2607	-2.4613	-2.2121	-2.1412	-3.4277	-2.8099	-3.5711	-3.2588	-3.3286	-3.5129	-2.468	-3.3156	-1.8245	-2.9228	-1.2199	-1.8503	-3.0402	-2.1232	-2.7508	-2.4878	-3.4977	-1.8046	-3.1839	-2.9991	-3.324	-2.5211	-2.394	-2.2267	-2.7377	-3.0032	-2.4486	-1.7106	-4.2701	-1.7518	-3.1391	-3.389	-1.2184	-2.8282	-3.1038	-2.9417	-3.4411	-2.0532	-3.0042	-3.0688	-2.3401
-9.848	-8.009	-8.2566	-8.8134	-9.0479	-9.7254	-9.8534	-9.7367	-9.3436	-10.542	-10.205	-10.181	-9.8281	-9.0651	-9.3149	-8.5437	-9.9562	-10.429	-8.5045	-9.1065	-9.5008	-9.5686	-9.4456	-8.9672	-9.5244	-9.0647	-8.8032	-9.522	-9.4003	-10.237	-8.3379	-10.485	-9.2777	-7.8158	-8.5178	-8.3109	-9.6176	-8.6945	-10.951	-9.6629	-9.3781	-8.5699	-9.2196	-10.174	-9.3797	-8.9502	-8.8268	-9.6789	-10.83	-9.4443
-2.9032	-4.5737	-3.3268	-3.7525	-3.0542	-3.3617	-3.1672	-2.7387	-2.8657	-4.0197	-3.5028	-3.8641	-2.4956	-2.6285	-3.2453	-2.7695	-3.9481	-3.5288	-3.4536	-2.4226	-2.926	-1.7815	-2.0309	-3.3723	-3.1308	-3.4814	-3.6215	-3.3791	-2.4814	-3.0875	-3.8562	-2.5956	-2.4234	-2.9149	-3.6767	-2.0931	-3.5238	-2.6894	-3.067	-2.9899	-3.2101	-2.5828	-3.4297	-2.8491	-3.0951	-2.365	-2.7234	-3.8952	-3.7197	-3.4034
-1.5462	-1.4253	-1.2294	-1.5977	-3.164	-1.8585	-1.2434	-1.3411	-0.050593	-0.41609	-0.88658	-1.5358	-1.4316	-1.3226	-0.14984	-1.3959	-1.6719	-0.77171	-1.6003	-1.3196	-1.3097	-1.7262	-0.81274	-1.559	-1.9903	-0.75697	-0.88636	-1.1107	-1.7767	-2.0581	-2.0965	-1.1169	-1.6724	-1.6819	-2.0469	-0.98039	-1.1869	-0.72259	-0.933	-1.336	-1.6314	-0.85858	-1.8929	-2.1998	-0.81962	-1.8374	-1.2083	-2.0698	-1.6196	0.42789
-14.319	-15.17	-14.167	-14.613	-14.602	-13.833	-13.799	-14.538	-13.583	-14.557	-15.112	-14.975	-14.713	-15.45	-15.294	-14.776	-13.516	-15.375	-14.448	-15.243	-14.183	-14.473	-15.477	-15.324	-14.245	-14.372	-13.769	-14.985	-15.48	-14.401	-15.138	-14.208	-14.455	-15.517	-13.856	-15.633	-13.436	-14.257	-13.598	-14.517	-14.226	-14.072	-14.568	-14.899	-14.885	-15.178	-13.597	-13.42	-14.362	-14.645
-0.18779	0.7249	0.35948	0.51173	-0.012143	-0.16582	0.49079	0.45658	-0.35808	0.59323	-0.82642	-0.059909	-0.0019578	0.20735	-0.82944	0.48426	0.8964	0.9794	0.29264	1.851	-0.024926	0.08075	0.73247	0.16858	-0.13682	1.0817	0.83837	0.7367	0.59365	0.89401	1.2468	-0.0021518	0.65936	0.50236	0.7646	0.31309	0.44945	0.67525	-0.081389	-0.27324	0.076575	0.87598	-1.5691	-0.0088457	-0.33614	1.882	-0.46695	0.70849	0.53409	0.15798
-1.4742	-0.96992	-0.78635	-2.6287	-2.1291	-0.39399	-1.5147	-0.57653	-0.7445	-1.2161	-1.9974	-1.7953	-0.95921	-1.5603	-0.2219	-1.1516	-1.2032	-1.3248	-0.59336	-0.92431	-1.6103	-1.6151	-1.4976	-1.2953	-1.3139	-1.1168	-1.7076	-1.1054	-0.79419	-0.36593	-1.6334	-1.3119	-1.8155	-2.2835	-1.0837	-1.0187	-1.6141	-1.0407	-2.2095	-1.6458	-1.216	-1.5419	-1.5517	-2.2242	-0.16942	-2.5645	-1.7687	-0.67513	-1.6536	-1.263
-12.832	-13.478	-13.009	-12.834	-12.664	-13.365	-13.177	-13.13	-13.563	-12.857	-12.754	-12.073	-13.193	-12.77	-14.1	-13.507	-14.231	-13.72	-12.626	-13.991	-13.207	-12.758	-13.16	-13.07	-13.531	-12.495	-12.637	-13.111	-13.753	-12.828	-13.087	-13.204	-14.105	-13.108	-13.129	-13.211	-13.749	-13.626	-13.659	-13.362	-13.839	-13.299	-13.11	-13.316	-12.832	-12.362	-12.317	-12.65	-12.13	-13.086
-4.8999	-5.9333	-4.5597	-4.9754	-4.5601	-4.2265	-5.0809	-5.649	-4.9313	-5.2323	-4.0494	-5.9595	-5.0903	-6.6201	-5.1991	-5.5986	-4.6727	-6.2619	-4.2169	-4.9639	-4.9742	-5.6797	-4.5446	-4.8726	-4.3256	-4.9477	-5.1166	-6.0663	-4.0925	-4.3173	-4.8561	-5.2465	-4.8932	-5.001	-4.44	-5.5278	-4.6977	-6.4285	-4.5522	-5.4472	-4.2731	-5.4612	-5.2026	-5.122	-6.5085	-5.8508	-4.8671	-5.2778	-4.7079	-4.178
-3.1611	-3.3643	-3.6383	-2.491	-3.2175	-3.6688	-2.8672	-2.547	-2.5423	-3.3265	-2.4728	-3.4957	-2.1776	-2.9817	-3.3575	-3.6564	-2.949	-3.3828	-3.5944	-4.9632	-2.7019	-3.0083	-3.5003	-1.878	-4.2835	-4.1965	-3.6406	-4.3365	-2.4723	-2.6736	-3.4451	-2.4737	-3.0588	-3.492	-3.304	-3.4108	-2.1496	-3.8794	-2.7407	-2.8909	-2.9894	-2.2353	-2.8139	-1.8399	-2.5572	-3.7512	-2.2926	-3.2168	-3.6223	-3.5009
-9.699	-9.9727	-9.184	-9.5083	-10.237	-10.658	-10.653	-10.407	-9.2096	-12.04	-9.566	-9.9218	-10.148	-11.483	-11.488	-11.18	-9.0681	-9.461	-11.391	-11.069	-9.2907	-8.6871	-11.486	-10.618	-10.366	-10.501	-10.788	-10.565	-10.998	-9.3521	-10.738	-10.991	-9.3971	-11.124	-10.661	-9.5035	-11.147	-10.196	-9.1911	-9.7753	-11.788	-9.711	-9.5104	-9.5548	-9.5375	-9.1305	-10.463	-11.195	-10.552	-9.2704
-4.2786	-5.0856	-4.382	-5.3442	-4.7628	-4.2832	-5.1389	-4.3848	-5.1608	-4.4258	-4.4114	-4.4505	-4.2817	-5.1261	-5.1258	-3.0872	-4.4096	-4.8018	-4.46	-4.2997	-4.9616	-3.8154	-4.3524	-4.4616	-4.9669	-4.8249	-4.2011	-4.3744	-3.7066	-4.4539	-4.7473	-4.59	-3.2824	-4.0431	-4.4423	-4.9599	-4.0004	-3.9739	-3.638	-4.0988	-3.4168	-4.5545	-4.378	-4.2512	-4.6086	-4.3105	-3.8392	-3.6882	-3.5098	-3.0436
-2.7122	-3.0818	-4.1193	-2.6242	-3.38	-3.2459	-3.189	-2.4203	-3.276	-2.8375	-3.2507	-3.3609	-3.7245	-2.4891	-3.0782	-1.8129	-3.8056	-2.7859	-2.7595	-3.6481	-2.6255	-3.8201	-3.4834	-2.5546	-3.3786	-1.7596	-4.0848	-3.3547	-3.0302	-4.1965	-3.2981	-3.3132	-2.8418	-3.1913	-3.2965	-3.1861	-3.5976	-3.3618	-2.6788	-3.7319	-2.6282	-4.5042	-3.0368	-2.8031	-2.8904	-3.6186	-2.6306	-3.4545	-2.7218	-2.7007
-9.0709	-9.6986	-8.5504	-8.7694	-8.7735	-9.33	-8.7432	-9.4719	-8.8293	-8.6094	-9.0661	-8.5022	-7.2488	-9.244	-7.857	-9.318	-9.1761	-9.2534	-10.213	-9.7384	-8.5731	-10.837	-10.128	-7.9788	-7.551	-9.4885	-10.173	-9.8343	-10.22	-8.2371	-9.1247	-9.0732	-9.8856	-10.351	-8.7675	-9.9576	-9.2468	-8.75	-10.004	-7.9595	-9.3913	-9.3674	-8.4516	-9.9227	-10.055	-9.2401	-9.9726	-8.2205	-8.5338	-8.1402
[truncated: 150 more columns]
