# Supplementary material for: Genetic dissection of main and epistatic effects of QTL based on augmented triple test cross design
Source: PLoS One. 2017 Dec 14;12(12):e0189054. doi: 10.1371/journal.pone.0189054 (PMC5730204; doi:10.1371/journal.pone.0189054)
Supplement: S7 Supporting Information — (ZIP) [file pone.0189054.s007.zip › z2_350_0.8_5.csv]

-14.944	-14.635	-16.885	-17.484	-14.452	-15.774	-14.966	-14.54	-14.625	-16.331	-14.633	-12.918	-15.54	-13.834	-16.595	-15.152	-14.382	-14.856	-12.902	-15.655	-14.432	-15.153	-14.694	-13.291	-12.913	-14.364	-14.099	-14.172	-15.192	-11.962	-13.409	-14.218	-14.486	-16.018	-13.314	-14.827	-14.868	-15.525	-13.812	-14.874	-14.028	-14.141	-16.09	-14.739	-16.334	-14.396	-14.642	-14.323	-14.131	-13.593
-21.117	-19.526	-20.797	-20.704	-19.745	-20.793	-20.779	-22.521	-20.729	-20.057	-21.381	-21.519	-21.294	-22.522	-21.202	-19.752	-19.711	-20.833	-19.672	-21.69	-20.024	-21.004	-21.165	-19.893	-19.594	-19.009	-22.083	-21.123	-20.877	-21.65	-21.727	-21.321	-20.004	-21.508	-20.954	-21.655	-21.174	-20.502	-21.222	-19.696	-20.499	-20.823	-22.429	-22.493	-20.973	-21.755	-19.682	-19.342	-21.611	-19.079
-0.030844	2.1401	0.2241	1.717	1.3785	1.6942	1.6341	1.1981	2.5381	0.97428	1.8852	1.7926	2.9875	2.6262	4.2175	1.5112	2.8073	2.0695	1.5815	2.9752	0.74892	1.2456	1.8632	2.2955	2.1148	1.6151	1.9895	1.7858	2.9044	1.6185	1.9338	0.30631	1.9636	5.5989	1.1926	1.6507	1.7789	1.5698	2.799	1.6504	2.2375	2.5995	0.70939	2.782	3.3027	1.5221	4.2091	1.4096	1.7257	2.2789
0.63409	-0.36026	1.45	-1.7318	-0.13213	1.2754	-0.0009233	-0.037865	-0.44195	-0.69621	-1.2268	-0.11762	0.84569	-0.28779	0.60487	-0.62201	-1.4922	1.9022	-0.82242	-0.72392	-1.0604	0.54968	-1.1249	-1.4691	-1.3921	-0.19592	-0.65746	-0.57997	-1.2025	0.0113	1.0536	0.22458	-0.47466	-0.46622	-0.90126	-1.1321	1.1184	-1.9532	-1.12	-0.2278	1.5048	-1.2144	-0.20883	0.5677	-0.51499	-1.6626	-0.047995	-0.9169	-1.394	-1.8494
4.5727	4.684	4.2823	4.0546	4.3161	5.0548	5.2916	6.4273	5.5168	3.4414	4.7856	3.3533	2.8391	5.854	3.0055	5.4945	3.6029	5.6852	6.1008	3.5752	3.781	4.4269	4.6718	5.6112	3.0395	5.1663	5.9273	4.4649	5.1051	4.1733	4.7497	4.1275	3.8891	4.5535	4.4592	3.9112	5.0722	5.0736	5.8225	3.4019	4.4661	2.4809	3.6365	3.0301	4.4786	4.208	4.4954	4.804	2.9026	3.8194
-4.3358	-4.4063	-3.8729	-4.0721	-3.7528	-3.9695	-3.2269	-4.5195	-2.6799	-3.7591	-3.4693	-3.0737	-4.6265	-5.4569	-4.8641	-2.9187	-2.9335	-3.4491	-3.8778	-4.0399	-3.197	-3.9119	-3.3884	-3.7918	-3.9868	-3.2606	-3.399	-2.4935	-4.9283	-2.3458	-4.5131	-4.6064	-3.9958	-3.371	-4.6938	-3.7435	-4.5977	-3.153	-2.8342	-4.2608	-2.4351	-2.7252	-3.4379	-3.5539	-5.1695	-2.0832	-4.0731	-3.4867	-4.8866	-4.4374
-4.9744	-4.4139	-5.6109	-5.9855	-4.0081	-5.3149	-5.9046	-4.2327	-2.4691	-4.4936	-3.7923	-5.093	-5.3665	-3.7791	-4.1236	-4.4072	-4.7378	-5.4375	-3.9542	-4.5132	-4.7188	-4.7174	-3.6642	-5.4784	-3.9337	-5.3141	-4.0806	-4.5007	-5.1481	-5.3134	-6.0502	-6.3612	-3.5971	-4.4825	-4.3602	-6.5966	-4.5033	-4.0208	-4.6898	-3.9673	-4.5179	-4.8536	-6.4283	-5.834	-4.3307	-4.3779	-3.653	-3.2088	-3.7817	-4.1984
-12.048	-12.061	-12.428	-12.262	-11.238	-11.297	-11.416	-11.955	-12.846	-11.261	-12.77	-12.866	-12.139	-11.245	-10.674	-11.6	-10.896	-12.664	-11.302	-12.527	-11.324	-11.256	-11.938	-12.93	-11.317	-13.173	-11.091	-11.23	-12.819	-10.266	-12.446	-12.163	-11.562	-11.219	-10.358	-12.547	-12.382	-10.444	-10.94	-10.599	-10.381	-11.119	-12.51	-12.409	-10.884	-11.41	-11.099	-9.6983	-12.698	-10.766
0.62908	-0.77956	-1.7867	0.27497	-0.027482	0.057263	-0.28485	0.92662	0.48258	-0.16138	0.15894	1.0342	0.23934	0.61038	0.058014	-1.5807	0.27945	1.2463	-1.2267	-0.0018373	-0.64045	-0.1734	-0.58654	0.55881	-0.61633	-0.0064761	-1.9793	-0.11842	-0.83482	-0.3253	0.2698	0.27537	-1.7189	0.073951	-0.68649	-0.30591	0.44764	-1.0708	0.21808	-1.2359	0.68233	-0.91109	0.21045	-0.48681	-0.039841	1.1818	0.44043	0.086779	-1.5488	-0.66921
-1.4164	0.32344	-0.4077	-1.8704	-1.6061	-2.4566	-0.67625	0.16892	-0.63339	-0.80632	-1.8025	-0.03661	-1.1769	-1.3589	-2.0611	-0.87013	-1.12	-2.2191	-1.5314	-1.7744	-0.92244	-1.3832	-0.1095	-0.34503	-1.2406	-0.15645	-1.8671	-2.5569	-0.8995	-2.3919	-0.98522	-1.9608	-0.043819	-0.60249	-0.47058	-0.52693	-0.50627	-1.9885	-2.566	-1.632	-1.8719	-0.73419	-0.7241	-1.8085	-0.47166	-1.9704	-0.72813	-0.20529	-0.92495	-0.96458
1.7606	1.4905	0.73612	0.055313	0.31955	2.6441	0.40901	0.44238	2.2128	0.92463	1.2907	1.4305	2.058	3.5506	0.13627	0.95515	1.4675	2.1112	-0.23314	1.6062	2.3361	1.034	0.22162	-0.78049	2.1191	0.26115	1.5056	0.28163	0.073072	1.7747	1.6097	1.7306	0.68145	-0.68877	1.8222	0.92992	0.47037	0.69555	2.3157	0.41383	2.1793	0.45778	2.5597	0.088811	1.8764	0.44016	0.37643	2.1143	2.0339	2.8534
9.6581	9.0833	7.4157	6.3862	8.0301	8.9555	7.5715	7.5427	8.2944	9.927	8.3632	9.7755	9.3428	8.524	8.5423	9.1684	9.4203	8.7698	9.8266	7.3528	8.891	8.211	7.3942	10.115	7.7834	8.2487	9.7128	8.3292	8.4265	7.0786	8.883	8.7553	8.3576	7.0595	8.518	8.6349	8.569	8.4106	9.3779	7.5676	10.344	8.1371	10.793	8.539	9.533	8.6912	7.7933	8.4794	9.9743	7.5847
-4.871	-4.6377	-5.7492	-6.248	-4.1392	-4.249	-4.46	-4.5611	-5.2808	-5.2634	-3.2588	-3.183	-5.3417	-4.9576	-4.1558	-4.2132	-3.7312	-3.6693	-3.368	-4.447	-5.6827	-3.6513	-4.996	-5.289	-4.5447	-3.8382	-5.1237	-2.635	-2.4237	-6.3292	-4.5706	-5.6295	-5.1419	-3.3119	-3.5471	-6.0788	-3.7665	-5.5322	-4.3238	-3.536	-3.7977	-4.1643	-5.4397	-4.7254	-5.4733	-4.5355	-5.5751	-4.9583	-3.7723	-4.3829
7.7656	8.2926	6.4066	7.8873	6.7058	6.3443	6.0108	5.9145	7.9185	5.9907	6.5873	7.9018	6.8247	7.4902	6.3377	7.3605	5.7911	5.7361	6.9776	7.2294	6.4768	7.0544	6.7314	8.9425	6.6576	7.8329	8.5761	6.3207	6.7385	6.3227	7.1849	7.6847	7.8136	6.8847	6.5107	7.3887	6.6896	5.3706	8.018	7.7697	7.9029	6.7465	7.1468	6.6315	6.7221	6.2544	6.9222	5.7935	6.8465	6.0646
-14.227	-14.574	-15.533	-14.07	-15.665	-14.909	-16.102	-13.847	-13.236	-14.335	-14.737	-14.647	-13.687	-15.74	-16.117	-14.969	-13.505	-13.611	-13.382	-16.84	-13.451	-16.047	-15.507	-14.609	-16.069	-14.355	-14.213	-14.166	-13.819	-12.725	-13.804	-14.017	-14.961	-15.494	-15.312	-14.797	-13.407	-14.421	-15.234	-15.136	-16.69	-15.369	-15.945	-15.895	-12.215	-13.824	-14.58	-14.951	-12.899	-14.59
0.26621	-0.058121	-1.2028	-1.0707	0.70021	0.51808	-0.38036	-0.92614	-3.1484	0.23489	-0.0013867	-1.1092	-0.31352	-0.67222	-0.16184	-1.5454	-0.10172	-1.6065	-1.5953	-0.96316	-1.8747	-1.7657	0.026086	-0.35973	-1.4409	-1.1563	-1.7484	-2.25	-0.18711	-1.3301	-0.97306	-0.92837	-1.0992	-0.73431	-2.3389	-0.43297	-1.0795	-1.3954	-1.818	-0.024448	-0.20268	-0.80242	-0.71279	-2.6018	-1.0001	-0.58275	0.93361	-0.51867	-0.64845	-0.49717
-11.951	-10.5	-11.857	-11.265	-10.702	-10.251	-10.148	-10.053	-11.132	-11.807	-9.1197	-9.797	-11.69	-11.046	-10.47	-11.544	-10.618	-12.262	-12.157	-10.261	-10.442	-12.189	-10.739	-10.77	-9.5753	-10.908	-11.923	-11.491	-9.512	-9.545	-10.944	-11.291	-10.875	-10.949	-10.71	-9.6501	-11.8	-9.4397	-8.8537	-11.166	-12.164	-11.338	-9.6465	-10.616	-11.498	-9.9122	-10.018	-11.704	-11.238	-9.8635
-8.7886	-9.6236	-11.516	-10.679	-10.641	-10.173	-10.45	-11.462	-10.902	-10.835	-9.6693	-12.121	-9.1876	-11.897	-8.7029	-11.68	-12.349	-10.617	-9.5793	-10.481	-11.048	-12.16	-11.183	-9.1642	-10.437	-9.276	-9.6584	-11.203	-11.405	-10.185	-10.6	-10.67	-10.851	-11.893	-9.7641	-11.196	-10.424	-10.921	-12.22	-11.95	-11.053	-9.941	-11.314	-12.948	-11.494	-9.89	-11.846	-10.625	-9.0783	-9.6767
-14.831	-14.492	-15.989	-13.205	-16.875	-12.994	-13.826	-14.548	-14.207	-15.388	-14.009	-15.131	-13.438	-14.673	-15.085	-14.595	-13.931	-16.111	-16.21	-15.027	-13.962	-13.754	-13.691	-14.439	-13.667	-14.375	-14.224	-15.753	-14.031	-16.494	-13.331	-14.783	-15.719	-15.222	-13.869	-15.906	-14.348	-15.348	-14.048	-14.834	-14.741	-15.978	-16.316	-14.009	-13.884	-15.712	-15.325	-14.344	-13.999	-16.801
-21.119	-22.247	-21.331	-22.864	-21.854	-23.581	-20.585	-22.885	-21.363	-22.09	-23.261	-23.502	-21.689	-22.846	-23.076	-21.232	-22.464	-22.932	-23.487	-21.858	-22.643	-21.266	-20.776	-21.353	-22.288	-20.825	-20.626	-21.486	-21.46	-21.025	-21.782	-21.075	-22.664	-22.064	-23.429	-23.999	-22.686	-22.836	-22.572	-22.999	-22.247	-23.641	-22.341	-22.245	-21.486	-21.453	-22.008	-23.047	-22.662	-21.672
-20.872	-23.442	-24.12	-22.049	-21.831	-21.31	-21.362	-22.665	-22.976	-21.774	-22.899	-23.565	-24.086	-23.31	-22.152	-22.483	-22.34	-23.19	-21.551	-23.119	-22.937	-21.609	-23.417	-22.738	-21.443	-22.807	-22.129	-20.301	-22.585	-22.779	-20.459	-22.323	-23.109	-22.45	-21.563	-20.95	-21.64	-24.292	-22.404	-22.006	-21.9	-23.011	-22.942	-21.45	-22.183	-21.763	-22.99	-23.337	-24.196	-22.262
9.2891	10.217	10.123	10.562	10.162	10.557	10.752	9.7394	10.666	9.7003	8.9782	10.68	10.384	10.764	10.075	8.3393	9.3656	10.864	9.3362	8.637	10.497	9.4694	10.355	10.653	9.2241	10.704	10.155	10.201	9.6526	10.557	8.6891	11.681	8.5567	8.5484	11.257	10.129	9.2041	9.0581	9.4626	9.43	9.9307	10.573	10.971	10.746	12.26	9.9191	8.9168	9.753	10.018	9.1762
-12.9	-12.762	-11.719	-12.208	-14.476	-12.397	-12.916	-12.983	-12.863	-14.291	-12.285	-11.946	-12.609	-13.767	-14.041	-13.449	-11.699	-12.779	-13.779	-11.968	-13.286	-11.954	-12.96	-14.393	-12.382	-12.807	-12.831	-12.653	-12.171	-11.308	-13.551	-13.064	-12.413	-11.626	-13.387	-13.018	-12.612	-12.808	-12.721	-12.569	-14.246	-14.227	-13.711	-13.211	-14.668	-11.95	-12.87	-12.065	-13.2	-12.839
-4.0649	-5.7917	-4.8926	-5.0213	-4.2679	-5.0753	-5.5647	-6.192	-4.9214	-4.5491	-4.0707	-5.5464	-5.01	-5.0861	-5.5553	-4.8394	-3.8076	-4.9093	-5.5573	-3.3126	-6.8301	-6.2522	-3.2078	-4.3295	-4.2848	-5.764	-4.7907	-5.6347	-5.0221	-5.2111	-5.2694	-4.5089	-4.8528	-5.3116	-5.0593	-3.8154	-4.3135	-5.6584	-6.9238	-5.5847	-5.8091	-3.6102	-5.442	-6.4079	-5.513	-4.2523	-5.3557	-3.98	-5.9763	-5.0814
-23.948	-20.318	-21.959	-23.182	-22.884	-23.244	-22.478	-22.724	-21.696	-23.365	-21.842	-21.565	-20.952	-23.426	-23.607	-21.059	-21.574	-22.578	-22.247	-21.971	-21.98	-20.321	-23.105	-22.436	-21.065	-22.82	-23.537	-22.415	-22.37	-22.643	-21.914	-22.021	-24.057	-22.303	-21.2	-21.381	-20.707	-23.673	-23.729	-21.65	-21.923	-21.915	-21.005	-21.961	-21.315	-20.782	-22.576	-23.149	-23.175	-20.803
1.2447	1.2648	0.49955	0.97754	0.93354	2.8991	2.6849	1.6007	2.3591	2.1892	1.8692	2.9636	0.8765	3.5801	2.5962	2.9286	2.0169	2.0903	2.3312	1.5188	2.4681	2.8715	1.5501	0.77614	1.5693	1.5815	0.63267	1.0247	2.0474	2.1524	2.7367	2.0495	1.5206	2.6537	1.8505	0.94105	1.8985	2.0614	2.3504	0.16615	3.832	1.0993	0.64548	1.1442	0.73705	0.89895	0.96755	1.2171	2.4717	3.001
-2.2393	-3.4207	-3.8732	-2.0162	-1.7911	-3.0191	-2.7504	-4.833	-4.2129	-1.5394	-4.0482	-3.8268	-4.7545	-4.1651	-3.4203	-4.7315	-2.7685	-5.5224	-3.9296	-3.0719	-4.2335	-2.4622	-2.7774	-2.2184	-2.9729	-3.2606	-3.12	-3.9915	-3.4988	-3.543	-4.7282	-3.4823	-3.6074	-4.968	-3.6464	-3.4432	-4.0052	-2.3649	-3.2326	-3.5422	-3.4981	-3.4529	-3.9397	-3.6361	-4.4503	-3.8161	-4.1616	-2.1607	-5.1877	-2.8728
-2.0296	-0.50407	-0.11676	0.21356	0.73815	-1.3803	-1.4199	-0.93248	-1.7042	-2.3167	-0.88938	-2.1294	-0.52209	-2.5484	-2.5275	-1.5982	-0.37243	-1.5731	0.94421	-0.58992	-2.3588	0.38285	-2.0596	-0.11422	-0.32116	-1.4068	-0.67284	-1.9467	-1.6275	0.10988	-0.71717	1.0953	-0.68436	-0.0099206	1.1771	-1.0564	-0.75942	1.8045	-0.98779	-0.99699	0.2712	-0.81183	-2.4621	-1.1182	-0.38973	0.70143	-1.2805	-0.6174	-1.4878	-2.7731
5.258	4.0167	4.1412	4.1656	3.9525	3.4566	4.9689	6.3877	4.6275	5.045	5.6462	5.0209	4.8908	5.0154	4.6153	5.591	2.9982	4.8559	3.7163	3.4859	5.5093	5.6945	4.1605	3.654	3.8033	3.6747	5.7711	4.8732	5.0764	4.2965	4.6893	4.412	4.0944	4.2579	4.6071	4.9927	5.1401	4.7104	4.0376	4.3934	5.597	4.6033	4.8843	4.8053	1.8904	5.0504	5.978	6.7283	5.5524	3.1268
-3.5078	-3.5891	-2.5803	-3.0422	-3.4763	-3.6382	-3.324	-3.6239	-1.6162	-2.1703	-3.0757	-3.2927	-2.325	-1.139	-2.9012	-3.1617	-3.8094	-2.3548	-3.0237	-2.0752	-3.0936	-2.5896	-2.3331	-2.4324	-2.8111	-1.9824	-1.9517	-1.83	0.35414	-1.7296	-1.878	-3.7765	-2.7287	-2.2258	-3.121	-2.3757	-1.3759	-1.8594	-0.51324	-2.522	-1.1963	-3.234	-1.9057	-2.4867	-3.3884	-2.3524	-3.8434	-2.7024	-3.6148	-3.1232
-3.4734	-4.8731	-5.4328	-4.5656	-4.189	-2.5867	-4.6782	-3.6716	-4.3449	-3.5952	-4.6856	-3.9524	-3.8178	-3.0873	-3.4198	-3.3283	-3.5262	-5.7255	-4.5865	-3.0316	-5.1481	-3.9095	-3.7448	-3.58	-3.0272	-2.4301	-4.2942	-4.1064	-5.0804	-3.5974	-3.9752	-3.8296	-2.1931	-4.1274	-5.4347	-5.5715	-4.7783	-3.7428	-3.9074	-3.9845	-3.7649	-3.3867	-3.8997	-4.1955	-2.6158	-3.1534	-2.0793	-2.1722	-4.3653	-3.9575
-0.084562	0.0080717	0.20874	0.14927	-1.7122	0.22658	-0.94038	-1.1342	-0.79417	2.295	-0.51026	-0.05311	-0.20886	1.8571	1.2637	0.52187	-0.47862	-1.3385	0.84967	0.76565	-1.1609	1.106	1.228	-0.059714	0.46215	0.51618	-0.81589	-0.23109	-0.021679	-1.2277	0.7948	1.5646	-0.80849	0.84514	-0.40823	-0.78394	-0.30331	0.33249	-0.45607	-1.5707	0.75685	0.40964	-0.54582	-0.63947	-0.54496	-0.24675	-0.71173	0.8088	0.74885	1.191
-3.0144	-4.0942	-3.5879	-2.6185	-2.5841	-4.0324	-4.9491	-1.467	-5.1276	-3.3435	-4.7739	-3.5297	-4.6704	-3.8765	-3.9123	-3.9527	-3.4818	-4.5115	-5.6013	-4.7096	-2.2733	-4.0554	-3.5656	-3.6996	-3.147	-4.4606	-4.431	-2.1196	-3.2128	-2.9739	-2.7206	-5.1754	-3.5076	-3.6302	-3.5259	-4.4473	-4.9414	-4.8994	-2.641	-5.2392	-5.7658	-3.9797	-2.8768	-4.7413	-3.9741	-4.2067	-3.3649	-2.6774	-5.0049	-5.1002
0.21683	-1.6902	1.5495	-0.38058	1.2012	1.9609	-0.14467	0.86225	0.56135	-0.50981	-1.3207	-1.1434	-0.28117	1.2111	1.5165	0.48543	2.7775	-0.60355	-0.12351	1.0061	0.34303	-1.1343	0.7828	0.17252	1.3515	-0.86698	-1.5787	0.11225	-0.20622	-0.47274	-1.603	1.3902	-0.28094	0.90711	0.316	-0.03432	0.74391	-0.012601	0.97797	-0.51637	1.247	2.0454	0.63593	0.25174	-0.1638	0.24287	0.4189	-0.56603	0.68021	0.29084
-22.71	-21.628	-20.02	-21.821	-19.778	-22.69	-20.016	-20.856	-20.109	-19.209	-20.198	-20.528	-21.214	-20.594	-18.293	-19.32	-20.101	-20.473	-20.844	-22.43	-20.954	-19.474	-20.44	-20.078	-21.374	-21.081	-21	-21.374	-21.274	-21.775	-21.194	-21.728	-19.249	-23.358	-21.218	-22.103	-20.751	-20.543	-20.909	-20.8	-19.714	-21.933	-20.851	-19.307	-20.847	-20.246	-19.966	-21.269	-21.145	-20.771
-3.3832	-4.767	-4.2158	-4.2926	-4.3025	-2.9172	-4.8167	-3.9365	-3.9076	-4.7475	-4.3301	-3.8004	-2.231	-3.4442	-3.7296	-1.8782	-4.476	-3.8163	-3.7977	-5.535	-4.5707	-2.7729	-3.5683	-4.4362	-2.7576	-2.8688	-3.8277	-4.4991	-4.7939	-2.726	-2.5941	-3.4909	-4.2337	-4.7562	-4.8048	-3.0646	-3.6609	-2.5276	-3.4797	-2.9616	-5.2437	-2.4694	-4.2894	-4.1363	-2.3992	-5.2703	-4.1135	-4.5436	-4.074	-3.1357
-12.817	-15.009	-14.569	-14.482	-15.127	-14.073	-13.895	-12.445	-13.745	-14.969	-14.033	-14.731	-13.448	-14.04	-16.296	-12.513	-13.424	-13.329	-13.217	-12.637	-14.74	-15.178	-13.034	-14.709	-14.386	-13.04	-13.684	-12.007	-13.469	-14.406	-15.044	-15.34	-15.424	-13.393	-15.245	-12.367	-13.415	-12.31	-14.729	-12.705	-14.017	-13.794	-14.717	-14.029	-12.937	-14.738	-13.622	-13.987	-13.826	-13.852
4.4239	2.0106	3.1307	2.7247	2.4283	2.6956	2.3465	3.1191	2.6138	3.6569	2.7141	3.3903	1.7415	1.9508	3.6958	5.0488	1.5608	2.8957	2.7987	3.7417	3.0496	1.7648	2.5999	3.9289	1.9278	2.6118	1.998	3.2492	3.0495	1.645	2.4895	2.3249	3.4381	2.6805	3.1741	2.5405	3.5721	2.2248	2.2014	2.6935	3.4178	2.7635	4.7606	2.4402	1.5484	4.3362	2.8333	2.7836	2.4735	2.764
2.5242	3.4551	4.1826	5.4563	4.2475	4.5804	5.4733	5.652	3.691	4.0862	3.6157	5.0042	2.8378	3.3507	5.5085	4.8066	3.5974	5.6917	2.7211	4.3982	6.014	4.2689	2.3523	5.4616	2.0368	4.9026	3.6088	3.4785	3.9124	3.9716	5.6792	4.5901	5.4649	4.7015	4.5188	6.0139	5.2	3.6774	3.2861	4.7401	4.5832	5.5432	3.4614	4.3662	4.8003	4.4928	4.0236	4.2461	4.7202	3.0144
-2.455	-1.3731	-2.6878	-1.8495	-3.7253	-2.8928	-3.1635	-2.4914	-2.3188	-3.5983	-2.0269	-2.8674	-1.0418	-2.0675	-2.1003	-1.4295	-1.2804	-1.0562	-2.0829	-1.9124	-2.5723	-1.9389	-2.1295	-2.713	-1.3429	-3.3378	-0.63251	-2.1574	-2.5436	-2.1456	-1.6192	-2.8598	-2.185	-2.7061	-1.1506	-4.0514	-1.7073	-2.3539	-2.2877	-2.4249	-0.90094	-2.8673	-2.655	-2.0788	-2.0685	-2.4501	-1.4782	-0.71294	-2.6241	-1.9344
4.1908	3.0017	4.6593	4.8803	4.5472	3.8013	4.3838	5.2064	3.2627	5.0536	4.4562	4.1147	3.7875	4.365	4.9898	5.1731	4.0988	5.7074	4.9698	5.39	3.696	4.519	3.7821	4.3964	3.061	4.2043	5.0122	2.9182	3.5567	4.8973	5.3663	3.581	4.9153	3.7799	4.6356	5.5998	3.4471	4.9938	3.1573	4.913	2.0511	3.4499	4.704	4.9131	4.4392	3.8791	4.7426	6.0359	4.5271	3.0453
7.5554	6.8194	8.0729	8.3847	9.2756	8.7647	7.323	7.0262	7.3417	7.1016	8.0767	7.2129	7.5823	7.9827	9.3001	8.0635	9.4036	8.6034	7.3408	7.3946	6.2742	6.4509	7.3146	7.5298	8.3643	8.8782	7.5911	8.9948	8.299	8.5647	6.9965	8.4064	7.6319	7.3334	8.8443	7.5302	7.4986	8.3172	7.4065	8.9145	9.6811	7.2876	8.6798	6.793	8.5596	7.3076	7.93	7.3264	7.6765	8.5147
10.285	9.1269	10.887	8.441	9.7847	10.474	9.6553	10.185	9.6484	9.9573	10.675	8.5756	9.0624	10.094	9.3964	9.8862	11.035	9.0104	10.94	9.3941	10.075	12.375	9.0907	9.1092	10.052	8.9048	10.434	10.961	10.206	9.6097	9.6437	8.9006	9.4396	10.164	10.78	9.3185	8.6247	11.154	8.5646	8.7377	11.38	10.59	8.9373	10.915	10.17	10.489	8.4925	9.4464	9.3578	11.618
-0.11233	-1.3938	-0.5218	-0.53069	-1.7726	-1.3901	-0.11816	-1.2683	0.2931	1.5373	-0.52838	-2.2138	0.81901	1.069	-0.80224	0.66629	1.6049	-0.37455	-0.74876	-0.050341	0.93361	-0.44601	-1.4032	0.088651	-1.4516	0.48655	-1.3275	0.045329	-0.71974	-0.73145	-0.098425	0.42534	-0.32416	0.50225	-0.61811	-0.27041	1.2984	0.1036	-0.55706	-1.2223	-0.61351	-0.18896	-0.50788	-0.72296	-0.56719	0.41255	-1.7065	-0.83272	-0.51242	-1.4449
-1.5424	-3.992	-2.0613	-2.9985	-2.5769	-1.9629	-2.3095	-1.4263	-2.8962	-3.2191	-2.6185	-2.5957	-1.1614	-3.608	-2.0055	-1.558	-1.3535	-2.6748	-2.413	-2.7532	-2.899	-1.834	-2.2533	-2.8773	-2.8934	-3.2262	-1.2266	-3.311	-3.3932	-4.0895	-1.1434	-2.8928	-3.2197	-1.4727	-1.6605	-1.3743	-1.7375	-1.5824	-3.4732	-2.3208	-3.0608	-3.7538	-4.1034	-2.1401	-2.6438	-1.82	-1.6636	-3.8239	-3.3811	-2.9674
-2.9196	-1.757	-2.1383	-2.0679	-2.8243	-0.89193	-1.4344	-1.8347	-2.679	-3.6692	-1.1562	-3.9888	-1.6852	-3.4952	-1.7864	-2.5243	-1.2417	-2.3542	-4.7486	-3.4871	-3.6744	-2.5526	-2.6814	-3.5898	-2.8001	-1.5983	-2.371	-3.784	-2.3826	-2.5853	-2.8242	-2.7388	-3.1977	-4.0544	-2.5316	-2.5902	-2.6776	-1.3189	-2.0928	-3.9435	-3.4303	-3.054	-1.2526	-3.2795	-2.2222	-2.0915	-3.8414	-3.2204	-3.2422	-1.7745
-5.2126	-3.9288	-4.4701	-2.5574	-3.6926	-4.1741	-3.2975	-3.7356	-4.0488	-4.7465	-4.2596	-4.3235	-4.388	-4.6403	-3.5709	-3.7204	-3.3606	-3.5692	-4.235	-3.9834	-5.3232	-4.3687	-4.7156	-5.1722	-2.4621	-2.6286	-5.519	-2.8783	-3.349	-2.2876	-4.8824	-3.4023	-3.6045	-3.1389	-4.4738	-4.87	-5.3981	-4.9636	-4.4038	-3.9965	-3.0036	-5.1532	-4.6366	-3.7538	-2.2315	-5.2778	-3.5394	-3.1188	-3.6341	-2.2057
-12.685	-13.838	-14.21	-14.961	-14.074	-12.929	-14.064	-13.97	-13.069	-14.46	-12.397	-11.644	-14.001	-12.981	-11.316	-14.814	-12.392	-12.11	-12.108	-12.777	-12.692	-13.937	-12.977	-14.752	-12.379	-14.77	-12.496	-14.008	-12.813	-14.857	-14.432	-11.232	-11.063	-13.04	-12.504	-13.402	-13.765	-13.771	-13.901	-13.458	-14.137	-14.409	-13.603	-11.852	-13.534	-15.073	-13.842	-12.723	-13.412	-13.347
-6.5409	-4.9091	-4.5275	-3.7431	-5.3963	-5.4481	-5.4957	-3.6489	-4.8108	-5.1573	-3.3456	-4.5739	-5.4497	-5.1423	-3.2365	-5.2307	-3.5388	-5.8783	-3.9091	-4.8873	-5.4916	-5.2536	-4.2777	-3.1009	-4.2434	-3.647	-4.6452	-4.2689	-4.9591	-4.6931	-4.2844	-5.0956	-6.5342	-4.0802	-4.5526	-5.2802	-4.2199	-7.1232	-2.9182	-6.0499	-4.5545	-5.0892	-5.7266	-5.1905	-4.8095	-5.0036	-4.0234	-4.8296	-4.0444	-5.7705
1.6858	-0.019318	-0.62248	-0.56286	-0.59992	-0.30338	-0.35789	-0.60497	0.54243	0.46599	-0.0036969	-1.1201	-0.18905	-0.75403	0.12312	-1.154	1.0746	-0.10294	-0.97009	-0.39491	-0.3815	-1.5715	-1.4683	-0.78321	-0.61636	-0.53084	1.791	0.25032	0.0793	-0.087667	-0.19927	-0.62346	1.4634	1.2139	0.80766	-0.86657	-0.89705	0.60966	-0.22264	-0.84303	0.39497	1.1635	-0.71503	1.3613	0.55782	-1.0083	-0.10127	0.15313	-0.0080723	0.9737
-9.7784	-10	-9.9295	-8.7535	-9.1736	-9.7313	-9.975	-9.667	-9.4686	-9.0519	-10.662	-10.834	-8.2696	-7.66	-10.821	-8.5765	-8.6935	-9.6388	-9.155	-9.634	-10.383	-9.5898	-9.6541	-8.9438	-10.144	-10.162	-10.67	-9.8731	-7.961	-9.8641	-10.94	-9.8964	-9.5142	-9.0461	-8.9487	-10.091	-9.9513	-10.61	-8.3181	-9.4671	-9.6907	-10.479	-8.8534	-8.6723	-7.8141	-8.7576	-8.235	-9.1092	-7.4451	-9.8853
1.6106	0.95543	2.7931	2.5048	2.4855	1.1355	2.0565	3.0071	1.976	2.4151	0.46003	1.2684	1.6422	2.6222	2.0431	1.4191	0.47566	1.0353	1.3309	2.6925	-0.48449	1.7246	1.5499	2.061	2.1749	-0.80128	0.094458	2.1905	1.6984	1.1546	0.58513	0.38576	1.9127	2.4061	1.1933	1.4269	0.45574	1.5074	2.9995	0.76603	1.2827	0.6901	2.7493	-0.19189	2.1924	1.3332	1.0537	1.6702	1.5585	1.4594
-13.527	-14.359	-11.61	-12.454	-13.085	-14.567	-11.895	-13.657	-14.509	-12.65	-12.482	-11.643	-12.379	-13	-13.188	-13.6	-12.988	-12.139	-12.659	-13.863	-11.996	-13.207	-13.83	-13.479	-11.437	-11.997	-13.373	-12.85	-12.187	-12.973	-12.752	-12.873	-12.524	-11.252	-12.498	-12.789	-11.371	-13.862	-11.512	-12.919	-13.406	-12.889	-12.027	-12.979	-13.505	-12.779	-13.322	-12.256	-13.743	-13.06
1.6038	3.8341	1.0092	2.7111	4.0069	2.9964	2.726	2.793	1.7603	2.8645	5.055	2.2608	1.8691	0.99032	1.0587	1.5069	4.7234	2.5007	1.7744	2.6356	3.7849	4.0573	2.4562	2.7436	2.5488	2.6776	3.4033	2.8233	3.779	2.8753	1.9228	3.0422	3.6504	3.1299	3.3148	4.6244	3.4095	2.3639	3.5226	3.1789	2.2611	3.4546	3.537	2.4788	2.8664	4.0085	3.0753	4.0688	2.3874	1.3615
-1.2934	-3.5354	-1.4069	-0.40665	-3.4851	-1.6501	-2.1276	-2.7982	-2.7702	-1.7517	-2.1722	-2.7524	-3.5614	-2.342	-2.832	-2.3973	-2.1712	-2.3805	-2.3451	-1.061	-2.2639	-3.0863	-1.6236	-2.2725	-0.99975	-3.0303	-3.1974	-2.5203	-2.9837	-3.0804	-1.3474	-3.0957	-0.88147	-2.3234	-1.7354	-2.6207	-3.5307	-2.8021	-1.2217	-2.1155	-2.5013	-2.851	-1.8434	-1.2948	-2.3156	-2.8818	-2.9082	-1.8315	-1.6669	-0.56451
9.9587	9.0779	9.9444	9.534	8.9947	8.5527	10.598	7.7623	9.2299	7.6294	7.2584	8.6331	9.3922	9.8845	9.8792	9.9817	10.113	8.7573	7.9462	7.407	8.8002	9.091	10.279	9.0339	8.2982	9.8907	8.8168	8.5758	8.7128	8.9727	8.7103	8.0061	8.1008	9.0655	7.0652	8.7659	7.8839	8.1888	8.773	7.4383	7.679	7.2127	8.0275	9.0272	9.3376	9.7694	7.8739	9.0069	8.6622	7.9334
0.36864	0.76596	1.3755	2.8059	2.8416	3.1982	0.60684	2.2699	2.375	1.0953	1.686	3.0505	0.64692	1.7866	0.52944	1.2368	0.92987	2.2851	2.569	1.5974	0.99923	1.2377	2.8943	-0.2938	0.54033	1.1402	2.5293	1.526	2.6109	3.3515	2.0927	2.3999	0.23736	2.6646	2.1801	0.38607	-0.88489	0.91442	2.0394	1.5703	1.807	2.8522	1.5922	3.027	2.2334	2.4055	1.6125	2.3271	1.018	3.3945
-5.4571	-7.3937	-5.0898	-6.9567	-6.722	-6.2767	-4.6256	-5.941	-6.1766	-5.8098	-6.2426	-5.1179	-4.7419	-6.6464	-5.631	-5.8518	-6.1389	-6.1688	-5.6798	-6.7273	-5.6615	-6.8361	-5.8437	-6.0083	-4.4013	-5.462	-5.8736	-5.9928	-7.8719	-6.2998	-6.3424	-4.6536	-5.2985	-6.7411	-5.3694	-5.6301	-6.2502	-4.194	-6.3387	-5.6857	-6.4235	-6.0908	-4.3045	-3.0866	-4.9734	-5.8332	-6.5227	-4.1673	-6.2743	-5.266
-5.9172	-4.1941	-4.856	-4.2722	-5.7315	-3.9049	-4.3296	-4.8872	-4.4887	-4.2978	-3.2396	-3.082	-4.8871	-4.7282	-4.0198	-3.5253	-5.4111	-4.885	-3.4911	-5.2089	-2.4449	-3.4376	-3.9256	-4.5314	-3.7712	-3.072	-5.4039	-4.2711	-4.5388	-4.7328	-4.0963	-5.0754	-4.7224	-3.9263	-3.353	-2.9705	-5.0794	-2.881	-3.3693	-4.2218	-2.9118	-4.2064	-4.636	-4.7556	-3.5017	-5.5647	-5.6588	-3.213	-4.2643	-4.8423
-3.3991	-1.5948	-3.4084	-3.1265	-1.451	-2.1888	-3.3322	-1.412	-3.4822	-3.6395	-3.7195	-2.4555	-2.6209	-3.9802	-0.8422	-2.2037	-1.5558	-3.265	-2.3999	-4.2428	-3.2674	-4.9005	-1.275	-3.581	-2.2979	-1.8038	-2.2159	-2.6581	-3.2774	-2.0027	-3.505	-2.2961	-2.823	-2.5568	-1.4653	-2.7769	-3.3486	-2.2336	-3.1606	-2.6063	-0.73109	-1.2682	-0.11037	-5.2886	-2.8412	-1.5061	-4.2248	-2.2505	-2.5169	-1.9651
-14.61	-14.107	-11.69	-12.381	-11.724	-13.218	-12.903	-13.001	-13.651	-13.78	-12.442	-12.784	-12.381	-13.362	-11.112	-13.027	-13.184	-11.461	-12.414	-13.468	-12.434	-13.253	-14.058	-13.876	-12.899	-12.905	-14.65	-14.506	-13.028	-12.657	-13.172	-13.888	-12.747	-13.026	-13.744	-11.745	-12.862	-14.432	-13.428	-12.553	-12.264	-11.784	-12.854	-12.809	-12.204	-13.626	-12.901	-12.648	-12.518	-12.849
-13.035	-14.328	-13.521	-15.119	-14.539	-15.405	-14.697	-15.261	-14.678	-15.001	-14.269	-12.237	-16.174	-12.876	-14.585	-15.233	-14.845	-14.218	-14.423	-15.692	-14.626	-16.629	-14.717	-14.172	-14.189	-13.851	-16.216	-15.155	-15.614	-14.621	-14.825	-13.127	-14.867	-15.254	-16.011	-15.656	-14.438	-14.854	-13.84	-14.923	-14.286	-13.059	-14.754	-14.11	-14.375	-14.042	-14.996	-13.804	-13.962	-14.908
-12.09	-12.953	-11.531	-13.355	-12.743	-13.449	-13.147	-12.024	-12.732	-11.988	-13.278	-13.668	-12.729	-10.699	-12.788	-11.659	-12.041	-12.259	-13.801	-13.318	-12.617	-13.453	-12.408	-12.314	-13.571	-14.813	-14.06	-14.575	-14.135	-13.324	-12.143	-13.887	-11.863	-15.09	-13.175	-14.03	-12.196	-12.914	-12.771	-11.824	-13.321	-12.902	-13.17	-12.626	-13.516	-12.064	-11.489	-12.343	-12.589	-12.204
0.99688	0.057592	0.55361	-0.39926	0.86575	-0.4463	0.16399	0.68678	1.8173	-0.80412	0.98079	0.9912	-0.086179	-0.082483	0.76501	1.3513	-0.52913	1.7062	-0.62647	0.72116	-0.89812	0.48585	-0.17712	0.97254	0.84817	1.1755	0.32295	-0.43452	0.46835	-2.0697	1.9674	-0.14167	0.11126	-0.89344	-0.25963	0.54025	0.2642	0.94784	-0.63063	-0.38053	1.5257	0.51287	1.0855	1.721	-0.5801	-0.64635	-0.84721	1.7933	1.0705	1.5135
0.61297	-1.4936	0.58883	0.87476	0.7065	-0.4183	-0.65904	-0.50074	-0.066417	-1.2267	-0.28119	0.45569	1.2587	-0.068912	-0.20175	0.24633	0.48123	0.59434	0.31589	-1.4384	-0.27354	-1.5747	-0.43774	0.73701	-0.89925	-0.013369	-0.99411	1.5345	-0.91595	0.1916	0.2099	1.1937	-0.19407	-0.12411	-0.97986	-0.20104	1.0721	-1.0849	-0.74136	-1.5012	-0.035388	-0.53275	-1.352	1.303	-2.2952	-0.48593	-0.48253	-2.0577	-0.47279	1.5871
8.8643	7.4555	8.2819	7.749	7.8114	7.8791	6.9793	8.3728	8.094	7.4712	7.6688	7.5791	7.7286	8.1013	8.1635	6.107	7.8829	10.48	6.873	7.1265	7.2003	8.061	7.7798	8.7001	7.9118	7.9756	7.0251	7.5718	9.0025	7.5571	7.4819	7.6876	7.3666	8.5534	8.3989	7.2267	9.1172	6.9429	6.2805	8.6491	7.3904	8.6003	7.151	8.0932	8.3993	8.6569	8.0795	7.5264	9.2513	8.6263
-14.958	-14.142	-12.559	-14.434	-12.539	-13.616	-13.211	-13.765	-13.755	-14.003	-12.973	-14.988	-11.195	-14.89	-13.652	-14.6	-12.071	-13.225	-13.197	-14.114	-12.878	-14.022	-11.765	-13.847	-13.605	-12.155	-12.208	-13.294	-12.455	-12.097	-11.392	-12.822	-13.17	-12.986	-12.056	-12.719	-13.346	-11.456	-13.312	-12.568	-12.085	-14.267	-13.315	-13.691	-14.979	-12.924	-13.608	-12.73	-14.93	-12.642
3.7824	4.4393	4.0059	4.1411	5.5134	4.6693	2.3276	4.1597	3.0257	3.7506	5.1602	3.5414	4.2436	4.8989	4.1638	3.2481	4.4226	3.8979	6.6418	2.6348	4.8764	4.3509	4.7301	4.7657	4.2828	5.4041	5.1448	5.8301	3.414	4.6331	4.7016	5.2292	3.969	4.2873	3.6224	4.6623	4.5347	4.0627	2.8835	3.9794	5.2682	3.7712	4.9919	4.8382	4.5693	5.5121	3.4132	3.9449	3.4832	4.5149
-4.3274	-4.2008	-3.994	-4.3168	-3.5358	-4.7204	-4.1156	-5.5634	-6.1363	-4.6211	-3.8377	-4.7244	-4.8479	-3.4222	-2.4703	-3.8471	-4.8309	-5.7086	-3.4403	-3.9808	-3.8249	-4.3579	-3.475	-5.0395	-2.6243	-3.7627	-3.6887	-5.8791	-4.3917	-3.9901	-3.6089	-4.599	-3.1404	-2.5115	-3.3403	-2.3826	-4.9072	-4.2765	-5.0964	-4.0878	-3.499	-5.2667	-4.3337	-4.0363	-4.6705	-3.6068	-2.8059	-3.2277	-4.4944	-3.8268
-21.473	-22.672	-22.014	-21.213	-22.867	-21.356	-20.603	-22.585	-24.128	-21.19	-22.249	-23.041	-22.286	-22.369	-21.802	-21.932	-22.998	-20.302	-21.513	-21.698	-21.47	-21.509	-20.652	-22.723	-24.663	-22.426	-21.734	-22.683	-21.802	-23.446	-21.497	-20.793	-21.346	-23.189	-21.854	-23.144	-21.139	-23.737	-20.121	-22.154	-21.39	-23.105	-20.691	-21.613	-21.661	-20.919	-22.504	-22.639	-23.004	-24.075
-0.42852	-1.7393	-2.2892	-3.3432	-4.3129	-1.7072	-3.2787	-1.3635	-3.627	-2.488	-3.1051	-2.7402	-2.8279	-1.8335	-3.079	-1.834	-2.2018	-1.9881	-3.8186	-1.9109	-2.8913	-3.1852	-4.2829	-3.0754	-1.6584	-2.9691	-2.2302	-3.6255	-1.1723	-2.0924	-2.1358	-2.5208	-1.0868	-3.5448	-1.1721	-2.7314	-2.4387	-3.2217	-1.7955	-2.5787	-2.5301	-2.9665	-1.4229	-3.3916	-2.6309	-1.5851	-1.7955	-2.665	-3.8548	-2.6737
2.1412	2.0557	2.1902	0.60707	2.4666	1.1293	0.71937	1.5236	1.4845	0.63664	0.056962	-0.2634	1.4043	1.1998	2.4732	1.0277	1.495	1.1521	1.7212	2.7662	1.9756	2.0664	2.6052	0.93877	2.4326	2.3136	1.5577	1.3957	3.0475	2.4165	1.8842	3.4894	3.2404	0.0035181	0.8266	1.9951	0.48013	1.7795	1.3397	1.3584	2.492	2.5703	1.7642	2.1473	1.6391	2.1039	0.88882	1.3796	1.1475	1.1559
-0.39745	-2.9327	-2.2573	-3.587	-3.6073	-3.5533	-3.4335	-3.0229	-1.0938	-2.859	-4.3156	-2.272	-3.0574	-2.197	-3.5982	-2.9342	-3.1367	-2.9868	-2.6378	-2.7759	-4.2054	-3.7043	0.61931	-0.68366	-2.1695	-2.3703	-2.5233	-3.1472	-1.551	-3.9463	-1.4615	-2.158	-1.5931	-3.9575	-2.3804	-1.4094	-3.3231	-3.4396	-1.6564	-1.725	-3.4542	-2.9788	-3.1957	-3.6502	-2.2465	-1.8399	-1.4927	-1.9144	-2.411	-1.7483
-5.2319	-6.4568	-5.3152	-5.5609	-6.7519	-4.835	-6.643	-6.0633	-5.2272	-6.0608	-4.263	-5.3532	-5.308	-5.2258	-4.2235	-3.3176	-5.2678	-5.9245	-5.4655	-6.3839	-6.6544	-7.304	-5.2339	-7.167	-5.919	-6.0285	-5.323	-5.2278	-7.2062	-7.113	-6.1266	-5.1926	-6.418	-4.6051	-4.9986	-5.5574	-5.3814	-4.7676	-3.8947	-6.0855	-5.974	-4.9896	-4.1203	-5.0368	-4.5834	-4.41	-4.4121	-6.2349	-5.8222	-5.5562
-7.216	-6.2178	-5.6033	-6.0999	-3.6493	-5.2438	-5.5055	-4.7834	-5.6058	-5.4235	-5.3215	-6.731	-7.2592	-7.4191	-5.4803	-4.7765	-7.0387	-6.2609	-5.155	-6.0002	-6.2193	-7.2411	-4.9772	-5.2949	-4.319	-5.8635	-5.7277	-6.8843	-6.2477	-6.8483	-5.2178	-5.246	-5.3101	-5.5954	-3.8474	-5.5265	-6.0074	-4.9688	-5.9612	-5.9752	-4.2288	-5.4328	-4.4845	-4.0396	-4.0279	-4.7576	-4.9573	-5.5633	-5.1896	-4.8258
9.4424	10.74	10.852	8.907	11.151	9.2132	9.2006	9.7143	9.745	9.4149	9.5347	9.1128	10.085	9.7055	10.036	9.0208	9.9134	9.3347	8.7794	10.505	9.3361	9.7755	9.7103	11.225	10.06	9.9977	11.594	9.0602	9.1666	10.731	9.8334	9.9964	9.1346	10.188	8.9704	9.4988	9.914	9.1663	9.3205	10.054	9.954	9.1845	8.898	10.909	8.2993	9.4358	10.16	10.224	11.377	10.923
-3.3397	-3.5574	-2.9058	-6.2767	-3.8734	-3.9306	-3.7216	-4.3877	-3.254	-4.371	-4.8785	-5.6737	-4.7199	-4.1032	-5.9118	-3.332	-3.4998	-4.0484	-3.9098	-4.0421	-4.5904	-3.9987	-3.6655	-5.9684	-5.1423	-4.2627	-4.2256	-5.4794	-4.7584	-4.4315	-4.0774	-5.8019	-3.6277	-4.4641	-3.7871	-3.6536	-6.612	-5.2787	-4.644	-4.2778	-4.8292	-5.3974	-3.5423	-3.2985	-4.3293	-4.0378	-4.1522	-3.444	-4.7668	-3.9423
-12.36	-12.673	-12.056	-12.895	-13.739	-14.723	-12.058	-11.711	-12.049	-13.928	-13.613	-11.251	-13.433	-11.448	-11.074	-13.798	-12.477	-12.646	-12.707	-13.279	-12.492	-12.99	-12.501	-11.917	-13.571	-13.886	-13.815	-13.417	-13.678	-11.988	-12.404	-13.543	-13.063	-13.345	-13.868	-13.697	-11.598	-13.236	-11.208	-12.785	-13.669	-11.132	-14.154	-12.613	-11.788	-12.699	-14.434	-11.461	-12.565	-12.66
-0.16126	-0.13612	1.206	-0.42626	-0.54848	-1.4396	-0.81409	-1.5606	0.50056	-0.04143	0.0058915	0.46438	-1.1948	-0.47266	-0.088496	-0.47258	0.46485	-1.2188	-0.15577	-1.6318	0.87538	-0.47883	-0.32616	-0.10877	0.14417	-0.25394	-2.3908	0.055947	-0.63145	0.37454	-0.85505	-0.38151	1.0133	0.80295	-1.3321	0.50904	0.25988	-0.035902	-1.5313	-0.75902	-2.6025	-0.1588	-0.78016	0.2117	-1.1572	0.39115	0.32905	2.6598	-0.96376	-0.18935
-4.7298	-5.5992	-5.2227	-3.7521	-4.8916	-4.2662	-4.9292	-4.3617	-4.169	-5.6254	-3.5555	-3.3001	-4.2287	-4.7323	-3.491	-4.2184	-3.8371	-5.271	-2.9471	-3.4017	-4.9117	-4.8186	-3.4286	-2.6661	-5.5623	-2.5961	-3.7781	-5.5507	-5.5019	-4.1624	-3.7843	-3.9211	-5.0274	-3.8201	-2.7711	-4.0651	-2.6829	-4.2884	-3.8914	-5.6055	-3.6373	-5.0163	-3.9058	-4.2869	-5.9723	-5.1696	-4.6122	-4.884	-5.2267	-4.4686
-1.6422	-0.73967	-1.2843	-2.8539	-0.85765	-2.1026	-2.3959	-1.1822	-2.7227	0.51698	-1.3672	-1.2903	-1.0205	-2.2284	-2.5928	-0.98115	-0.89029	-1.4605	-2.7013	0.20953	-1.0192	-1.942	-1.1209	-2.2749	-1.4323	-1.3891	-2.0269	-0.25669	-1.7281	-0.55304	-1.7454	-2.4083	-2.4888	-2.2664	-1.8063	-0.36505	0.15869	-1.1267	-1.6444	-1.539	-1.7925	-0.86502	-1.5337	-1.3006	-2.3947	-0.69115	-0.96179	-1.5339	-2.847	-1.5579
-4.1476	-4.5519	-3.3605	-3.9086	-1.429	0.63534	-2.8578	-3.736	-1.7713	-1.9256	-4.0479	-2.9458	-3.9295	-4.3375	-2.7707	-5.7807	-2.4744	-3.5153	-2.2267	-3.4713	-3.2426	-3.9943	-3.8812	-3.187	-2.6419	-3.0568	-5.1168	-3.2805	-4.8995	-2.122	-1.9501	-2.306	-4.0745	-3.5846	-3.8488	-2.1301	-4.8094	-2.0128	-5.0109	-4.0965	-2.3316	-2.6636	-3.8351	-2.8628	-0.8272	-3.0398	-3.3231	-2.4148	-3.0173	-2.565
0.2932	-0.29618	-0.36873	1.8506	-1.1105	0.40258	0.58127	1.1892	0.65131	-0.46272	0.934	0.35184	0.35731	1.0637	0.38666	0.48768	-0.65713	0.020905	-1.1492	0.78621	-0.69999	0.87856	-0.31695	1.1986	-0.38624	0.53311	-0.27946	1.6249	-0.56033	-0.11646	-1.8494	2.0791	0.46468	-1.3396	-0.66311	0.97669	0.8046	-0.14017	1.1174	-0.97431	0.99342	1.0741	-0.57835	-1.4599	0.53255	0.90931	-0.82033	-0.18112	-1.0638	-0.60528
-10.738	-11.589	-11.619	-11.064	-12.137	-11.512	-11.909	-11.253	-11.895	-11.965	-12.401	-12.311	-11.704	-10.186	-8.5485	-10.722	-11.757	-11.222	-12.174	-11.31	-13.863	-12.082	-12.895	-12.072	-12.654	-9.9399	-11.358	-11.363	-10.734	-11.144	-11.8	-12.54	-9.7832	-10.842	-12.515	-10.819	-12.21	-11.626	-11.699	-13.31	-11.211	-9.5247	-11.248	-10.8	-11.045	-11.125	-10.231	-12.706	-11.801	-11.216
0.76356	-1.2018	-0.46483	-0.12588	-0.88521	-1.1037	1.3051	-1.935	-0.44755	-1.8915	-0.18099	-0.32022	-0.38071	0.064613	-2.0657	-1.3384	0.42763	-0.097948	-0.020782	-1.9592	-0.12086	0.12898	0.5563	-1.8462	-2.2045	-0.47509	-1.084	-1.5762	-0.66505	-0.6323	-1.8436	-1.0348	-1.4214	-0.07492	0.2329	0.68422	0.11526	-0.62895	0.1553	1.1305	-0.44829	1.005	-0.091426	-0.91998	-0.35054	-0.9383	-0.21684	0.069233	-1.3662	-0.18499
-14.531	-12.457	-13.864	-12.654	-11.767	-11.731	-13.822	-12.442	-13.212	-14.568	-11.533	-14.498	-11.167	-12.104	-14.273	-12.854	-12.879	-12.918	-10.552	-11.545	-12.824	-12.034	-14.239	-14.49	-14.067	-12.645	-13.526	-12.16	-12.665	-13.993	-13.256	-12.831	-14.419	-14.348	-13.415	-12.892	-13.033	-11.648	-13.098	-13.18	-12.667	-13.138	-13.114	-12.379	-12.583	-12.28	-11.133	-11.292	-13.426	-11.702
1.5307	2.9582	1.9608	0.51741	0.071528	1.5176	1.6762	1.5306	1.9279	1.8841	2.158	0.29563	1.2308	3.9563	1.3909	-0.1681	2.696	2.4302	0.61473	1.2937	2.9779	2.4651	2.9441	1.1551	0.83677	2.0925	2.0838	1.8168	1.6976	3.2006	2.4289	1.5068	3.2206	1.9046	2.8809	1.3705	2.2609	0.72974	2.639	-0.30665	1.9477	2.1289	2.5228	1.6043	3.0478	1.3789	1.1365	3.4101	2.7988	1.6836
-3.0684	-1.9079	-1.0601	-1.1282	-2.3669	-0.71915	-1.7618	-0.98326	0.56689	-1.4305	-1.2408	-0.67566	-1.3697	-1.982	0.45803	-1.872	-1.4301	-1.2838	-1.8324	-1.5141	-2.0726	-1.8673	-1.7415	-0.80617	-1.1629	-1.4425	0.20457	-2.6937	-2.4359	0.016772	-2.2516	-1.7638	-1.1867	0.036891	-0.59678	-3.3481	-2.526	-1.4648	-1.412	-0.79622	-1.923	-1.9752	0.35526	-3.0767	-0.20022	-2.1996	-1.2956	-1.5476	-1.4099	-2.0887
9.9928	9.6164	9.3272	8.4686	8.8823	8.7442	8.6961	9.4788	8.7188	8.5405	8.0828	9.297	8.048	7.4315	10.64	7.9474	10.26	7.38	8.1339	7.6335	9.1174	10.503	9.5456	7.4791	8.9441	6.7524	7.4478	8.2996	7.8872	9.1572	10.653	8.6663	8.1208	7.8423	8.5188	9.0329	8.2176	8.8749	8.5443	7.1034	9.2304	9.6604	8.7811	8.675	9.5746	8.595	7.8576	8.6746	8.4494	7.9386
-7.5473	-9.3196	-7.9323	-9.4794	-6.6794	-8.9128	-9.8487	-8.0821	-8.4952	-8.0864	-8.0746	-10.291	-10.157	-7.622	-7.9964	-8.9483	-8.8261	-8.8226	-8.7914	-8.7322	-8.9707	-11.713	-8.5232	-9.5307	-7.9265	-7.3376	-9.0235	-9.0719	-9.3557	-9.9359	-9.7814	-8.9127	-8.4286	-7.6379	-9.2675	-8.4113	-9.0886	-8.0356	-7.6638	-8.2258	-9.4993	-8.17	-9.589	-10.524	-9.3247	-9.1545	-9.3949	-9.2652	-8.6817	-10.617
-1.8363	0.27766	-0.28845	0.61738	-0.72602	-1.0954	-1.0992	-0.31996	-0.94459	-1.1702	-0.67673	-0.69824	-0.058004	-0.25817	0.69753	-1.8636	-1.7146	0.28427	-0.933	0.16628	-0.69473	-0.6267	0.3261	0.80391	1.308	0.078722	0.062707	1.0995	0.51546	-0.22034	0.4238	0.35234	0.59023	-1.2797	-0.2741	1.6996	0.32304	0.48228	-1.0474	-0.57644	-0.93814	0.57285	0.36696	-0.3476	0.99125	-1.0157	-1.2273	2.2246	0.90915	-0.95018
0.81169	2.9043	1.2063	2.052	2.5105	1.2902	2.9042	-0.0093035	2.2811	2.9351	0.75737	3.6545	3.4357	2.4712	3.1011	1.9001	1.2353	1.9728	1.7407	2.3595	1.765	2.2389	1.1769	3.3232	1.2101	1.569	2.5429	1.8033	1.8171	0.98294	0.30992	2.7933	4.1565	1.6989	1.0776	2.4814	1.77	0.57289	1.7337	0.97602	2.0846	1.8242	1.1719	0.34559	1.7047	2.056	2.0877	1.8774	2.2862	1.0138
1.474	4.0481	5.2639	5.2548	5.3481	4.1093	3.7157	5.1007	2.9649	5.0549	4.5598	2.984	4.1716	5.1851	3.9121	3.0287	5.2893	3.9179	4.7675	4.9353	5.5202	5.0494	3.4279	5.3434	4.8277	3.7758	4.937	4.5377	4.9835	4.1386	4.4333	2.4772	3.7511	4.5777	4.0263	4.005	2.2359	5.4181	4.3475	5.373	4.1499	4.2426	5.7881	3.4546	5.0423	5.1798	4.4522	2.8265	4.1482	4.0544
-2.6682	-3.3822	-3.6639	-2.1564	-2.8661	-2.629	-1.5644	-2.6056	-3.2033	-2.3707	-3.738	-0.8046	-2.7746	-2.3274	-1.6069	-2.5651	-2.8418	-2.3335	-1.4812	-3.2953	-4.3314	-2.1828	-2.1593	-2.072	-3.2268	-1.8806	-1.4393	-1.4297	-2.4822	-1.7685	-3.0102	0.31693	-2.0082	-2.5104	-0.7811	-2.731	-2.2512	-3.4251	-1.5781	-3.6798	-1.4386	-1.9801	-2.2781	-1.0492	-4.1054	-3.3271	-2.1341	-1.899	-1.242	-2.9865
-12.528	-12.621	-12.622	-12.877	-12.22	-13.024	-11.862	-13.138	-12.277	-14.226	-13.679	-13.254	-13.54	-14.096	-14.516	-12.933	-13.138	-13.581	-13.793	-14.024	-13.94	-12.139	-14.546	-14.043	-13.427	-12.999	-12.554	-14.264	-14.54	-13.575	-12.835	-11.124	-14.681	-14.252	-12.346	-13.829	-12.863	-14.407	-12.412	-13.374	-13.885	-13.916	-11.752	-13.035	-12.406	-13.28	-14.46	-12.191	-12.355	-14.206
-2.1857	-3.3687	-1.2717	-2.0681	-3.6251	-2.3108	-3.32	-2.5291	-3.1878	-2.8662	-2.8268	-3.361	-1.1552	-2.8349	-2.5851	-1.3763	-3.3236	-2.2459	-1.3392	-2.4086	-2.5126	-1.138	-3.6467	-2.4249	-4.1178	-3.4573	-2.6704	-2.3524	-3.4036	-2.2583	-1.9304	-2.1546	-3.0547	-2.8023	-3.5031	-2.0036	-3.0662	-1.9592	-1.4759	-1.9069	-2.8863	-3.9991	-2.1193	-0.93012	-2.5582	-2.0651	-3.5339	-1.7436	-1.9979	-3.6718
-12.051	-10.041	-11.054	-9.537	-10.151	-9.6528	-10.868	-10.615	-10.345	-11.26	-11.64	-10.153	-11.902	-12.371	-11.573	-10.54	-9.8168	-10.804	-11.336	-10.51	-10.196	-10.872	-12.558	-9.5557	-11.483	-12.352	-10.943	-9.8674	-9.7983	-10.764	-10.919	-10.915	-10.159	-10.482	-11.418	-10.682	-10.984	-9.6898	-11.883	-10.385	-10.36	-10.387	-11.818	-10.592	-11.442	-9.6344	-11.652	-11.542	-10.946	-10.161
1.072	-0.30263	0.30975	1.475	-0.29389	0.12462	0.65274	-0.41213	1.3698	0.62168	-0.9814	0.36017	-0.96437	0.34786	-0.51657	-0.55837	1.511	-0.33659	-1.0273	0.77126	-0.67966	-0.46252	1.0064	1.4055	2.5963	0.68372	0.19791	-0.22145	2.042	-0.15905	1.7371	0.60341	-0.34239	-0.52588	-0.52893	-0.0031941	0.84458	0.36606	-0.50319	1.4303	1.632	0.39089	0.26906	0.14325	0.17744	0.70024	-0.81445	0.015647	0.12944	-0.73758
-22.418	-22.297	-22.219	-20.663	-21.303	-22.006	-22.884	-21.536	-23.462	-20.945	-23.903	-21.735	-21.969	-23.495	-21.662	-20.788	-23.59	-20.975	-22.614	-21.985	-22.9	-21.756	-21.705	-23.132	-21.288	-22.48	-22.21	-22.987	-21.911	-21.294	-22.444	-21.485	-23.288	-23.249	-20.487	-23.119	-22.79	-22.004	-22.48	-21.64	-23.089	-22.532	-21.848	-22.412	-23.149	-20.889	-23.379	-21.982	-20.834	-23.668
-1.482	-1.1653	-2.283	-2.5441	-1.8462	-2.1651	-1.3318	-0.3973	-1.8856	-0.29636	-0.70625	-1.4276	-1.2751	-0.12988	-3.2796	-1.9315	-1.8305	-2.2578	-2.6684	-1.7004	-1.7705	-2.8502	-1.0455	-3.0817	-2.4781	-1.3026	-2.9567	-1.7065	0.25808	-2.3692	-0.86629	-1.0748	-1.0687	-1.0041	-1.6208	-1.7083	-1.3605	-0.15683	-2.0815	-1.7007	-2.7889	-1.9971	-1.7263	0.49422	-1.4177	-2.0767	-1.8843	-1.1359	0.13684	-0.13337
-11.004	-11.824	-10.829	-11.726	-11.307	-9.8903	-11.4	-13.638	-9.4891	-11.605	-12.704	-12.293	-11.157	-11.934	-11.241	-12.263	-9.8763	-12.198	-11.691	-13.144	-12.698	-9.5769	-12.98	-9.9753	-10.541	-13.044	-11.073	-12.36	-10.568	-10.206	-11.018	-9.7795	-11.017	-12.533	-11.201	-12.666	-10.345	-9.783	-10.423	-11.214	-12.516	-10.588	-10.5	-11.176	-12.104	-11.337	-12.338	-13.126	-11.579	-10.526
-13.063	-15.063	-11.854	-13.319	-13.382	-14.49	-12.928	-12.613	-12.487	-14.948	-13.19	-14.055	-13.275	-13.37	-13.669	-11.463	-13.546	-13.276	-13.168	-11.851	-13.955	-12.695	-13.639	-12.782	-13.117	-13.297	-12.689	-13.074	-11.277	-14.626	-13.017	-12.206	-13.392	-13.408	-12.948	-12.849	-12.953	-14.3	-13.698	-14.125	-12.434	-13.194	-12.995	-12.525	-13.368	-12.309	-15.202	-12.715	-13.565	-14.7
-1.8292	0.19888	-1.6976	0.052171	-1.9353	-2.4764	-0.2694	-0.45286	-1.5339	-1.8793	-1.6915	-2.4191	-1.2439	-3.1708	-1.0962	-1.243	-1.6148	-2.8026	-1.7445	-2.4352	-1.1007	-0.69959	-0.84154	-0.91164	-1.9608	-1.5133	-1.0903	-1.3822	-1.5364	-2.8139	-1.305	-3.0795	-1.5025	-1.8232	-0.49149	-2.1698	-2.0651	-0.47512	-1.1301	-1.9434	-1.342	-1.6798	-0.11018	-1.8241	-0.87451	-1.824	-1.1275	-2.3979	-0.97731	-4.3819
-11.571	-11.699	-13.523	-11.396	-11.99	-12.068	-10.25	-11.777	-10.997	-12.274	-11.735	-12.011	-11.421	-12.766	-11.096	-11.849	-12.381	-12.353	-12.204	-12.787	-12.164	-10.877	-12.592	-11.596	-11.831	-11.971	-13.176	-11.874	-12.583	-11.637	-12.498	-13.378	-12.979	-10.836	-11.914	-11.871	-11.202	-12.01	-11.43	-11.606	-11.667	-11.575	-12.912	-11.798	-12.566	-10.925	-12.073	-12.065	-10.851	-12.859
-9.0283	-9.6003	-8.567	-8.0971	-8.8897	-9.8241	-8.8496	-7.8316	-9.662	-9.0304	-9.6418	-9.4652	-8.1435	-8.804	-9.7527	-9.3485	-9.059	-9.638	-8.1604	-6.2177	-7.9623	-10.316	-9.688	-8.937	-8.7274	-9.1625	-7.2971	-9.2657	-9.7569	-9.0462	-8.0509	-7.9874	-9.241	-8.1488	-10.094	-8.8936	-7.8926	-7.4605	-9.2508	-8.3266	-9.9759	-9.5637	-8.1138	-9.5691	-7.6803	-8.6913	-8.9545	-10.156	-9.3895	-8.487
2.9837	0.72384	4.9212	3.0421	2.8929	1.7936	1.8349	2.3029	3.1122	3.2255	2.6627	2.3353	1.721	3.2312	1.4923	3.5776	1.0731	2.856	2.1845	4.6115	1.9147	-0.31228	4.4252	4.0975	1.1255	2.9837	3.2147	2.1132	2.6571	2.6705	2.9925	2.2627	2.6027	3.1862	2.9239	0.77598	3.0135	1.6552	2.5344	1.61	2.6759	3.1229	1.8198	2.657	3.0021	3.6524	3.4814	3.7225	2.6079	2.7681
-0.28374	-0.066023	0.92357	1.1	3.0112	5.0138	0.67941	2.6323	1.5444	1.3804	0.089569	1.2653	2.1858	1.7608	2.8546	0.41788	2.1344	0.39938	1.0764	2.1717	2.558	1.3818	1.9697	1.4693	0.31267	2.134	2.2109	2.2315	1.7441	2.0942	0.1068	1.5378	1.6471	0.49314	2.3646	1.5101	1.6593	2.4219	1.7355	1.9918	2.0832	0.61306	2.7844	0.55133	1.4409	2.9513	2.7918	0.49109	1.6322	2.0606
-6.9485	-5.4132	-6.4265	-5.5508	-7.3865	-6.3073	-5.7155	-6.5222	-6.6818	-6.5555	-6.3116	-6.7688	-6.726	-5.8766	-6.4113	-6.8303	-6.4215	-6.3887	-4.8811	-6.3428	-6.3819	-6.6756	-8.1255	-5.2946	-7.4232	-6.3331	-6.143	-7.5604	-6.863	-5.5014	-4.6917	-6.9409	-7.1824	-5.7181	-4.1861	-5.5365	-7.3142	-7.2668	-5.7098	-6.7222	-7.7203	-5.3596	-6.7138	-5.9277	-7.0546	-5.3623	-6.5248	-5.6702	-6.2541	-6.7013
-1.5825	-0.96781	-1.186	-0.3609	-1.3424	-3.2495	-1.5101	0.091063	-3.9109	-3.1989	-3.5477	-2.5381	-1.2356	-1.7164	-3.292	0.11576	-2.4173	-1.586	-0.7984	-1.6671	-1.2323	-2.3277	-1.5612	-0.27007	-2.1849	-2.6332	-1.263	-1.4567	-3.5644	-1.8138	-3.1832	-0.53961	-0.98239	0.37176	-0.38378	-1.7466	-1.6343	-1.2892	-0.8838	-1.2425	-2.5069	-0.13575	-0.42355	-1.9224	-1.5484	-2.5071	-2.3198	-2.0005	-1.5943	-0.24651
-1.0364	-0.26794	-2.756	0.65472	-0.54444	-1.4052	-1.0741	-1.5414	-1.0914	-1.1514	-0.15262	-0.57636	-0.62163	-1.9209	-0.73232	-0.95798	0.053404	-2.0474	-1.2729	-1.1245	0.091672	-0.31832	0.29675	0.52364	-2.2603	-1.3751	-0.4287	-0.66081	-0.84187	-0.61771	-1.5608	-0.62435	0.12143	-1.0871	-2.3118	1.3165	-0.16981	-1.4676	-0.56916	-1.5044	-1.1113	-0.20868	-0.7394	-0.063274	-1.2059	-0.70555	-0.75586	-0.63121	-0.37503	-1.5408
-0.65266	-2.664	-1.2864	-0.72411	0.32219	-1.6151	-0.44404	-2.2152	-0.82725	-0.72762	-3.8456	-1.3794	-2.162	-2.0903	-1.021	-0.52008	-0.16343	-0.37251	-2.6833	-1.7499	-1.0043	-2.4033	-1.6721	-1.358	-3.1589	-1.0077	-2.757	0.10803	-0.8403	-2.0554	-1.437	-2.3832	-2.702	-1.1077	-1.8958	-1.5252	-1.2811	-2.0515	-0.89163	-1.7079	-1.9215	-2.31	-0.13356	-0.03091	-2.4317	-2.0053	-2.5509	-0.087949	-1.6427	-0.82334
-13.463	-12.602	-14.1	-13.416	-12.835	-13.199	-15.357	-11.658	-12.577	-12.86	-12.231	-12.82	-13.761	-12.434	-11.729	-13.907	-14.252	-13.341	-13.523	-14.301	-13.193	-14.05	-12.248	-13.882	-13.211	-13.758	-13.293	-13.885	-13.516	-12.923	-13.06	-13.325	-13.54	-12.461	-12.891	-12.416	-12.437	-14.297	-15.588	-14.244	-15.389	-12.034	-12.826	-12.995	-13.653	-12.525	-13.893	-14.087	-13.707	-12.668
7.7606	7.1262	6.4863	6.3765	8.538	8.4186	7.367	8.9553	7.6775	10.154	7.3764	10.356	7.5328	7.5186	8.2484	9.6427	9.9987	6.5943	9.0007	8.7554	7.7751	9.913	9.3995	7.9723	9.0167	8.5027	8.5619	8.4543	7.4111	7.1741	8.2851	7.0723	6.8918	8.5763	8.0582	7.5556	7.9166	7.0904	8.3805	7.9189	7.3733	7.3665	8.4399	8.2302	7.6954	7.9852	8.134	7.7822	7.0194	7.9825
0.12199	0.67115	-0.057033	-0.23604	2.7638	0.88661	0.98491	-1.3018	0.032171	-0.29071	-1.3264	0.68399	-0.59375	0.71801	-0.85271	-0.045542	0.96766	0.76664	0.2562	0.89578	-0.056014	1.8289	2.6916	-1.0141	1.9275	0.057367	1.6085	1.6195	-0.63161	0.96973	0.015374	-0.59383	2.1258	0.99498	-0.046894	-0.15954	0.89253	1.474	-0.57123	2.181	-2.2684	-0.37309	0.57487	-0.1939	-0.26595	-1.0236	-0.60013	-1.1078	1.079	0.58106
-21.856	-22.138	-22.605	-21.709	-22.339	-23.136	-22.04	-21.579	-22.509	-21.456	-21.468	-23.187	-23.751	-23.202	-20.865	-21.756	-24.228	-22.585	-23.058	-22.549	-21.609	-21.468	-22.014	-22.63	-23.846	-22.87	-24.243	-22.435	-24.215	-22.744	-21.552	-24.297	-22.548	-21.955	-22.294	-22.935	-23.11	-23.107	-21.688	-22.201	-21.72	-22.205	-23.395	-22.065	-22.071	-20.591	-20.867	-23.199	-23.339	-21.734
-0.72485	-0.37015	-0.21449	1.2981	1.1728	1.7367	-0.65308	1.1042	-0.68872	1.5717	0.10198	1.3083	0.12542	0.75777	1.638	0.30099	-1.1453	-0.07494	0.27301	0.22808	-1.0144	1.2003	1.4025	-0.076564	0.67805	0.36898	0.11082	-0.99198	1.9266	1.6089	2.8284	0.16555	0.56178	1.8166	0.90198	0.050454	-2.2122	1.8554	-0.50228	2.0632	1.477	0.6428	1.6693	-0.32602	1.5827	1.6423	1.0255	1.1552	0.080372	-0.23498
-9.9982	-13.018	-10.82	-12.441	-12.988	-13.207	-11.659	-13.258	-10.451	-11.007	-11.571	-11.186	-12.115	-11.654	-12.208	-11.311	-11.159	-11.123	-12.298	-11.638	-11.772	-11.837	-11.504	-11.557	-10.829	-10.895	-12.054	-10.295	-12.226	-11.494	-11.904	-11.773	-10.918	-10.729	-11.093	-11.128	-10.813	-11.764	-10.621	-11.96	-13.732	-11.163	-11.243	-11.253	-12.489	-11.694	-12.65	-11.658	-12.064	-10.617
1.8609	1.2499	2.1736	3.7225	1.5688	2.8335	2.9283	1.3212	3.5687	4.2095	2.7976	3.3306	3.4674	2.8452	4.2399	2.9345	1.9674	2.918	3.6359	2.9825	1.9858	1.5283	2.7933	1.5322	4.0374	4.312	3.2368	0.94909	2.9455	2.2312	1.6813	2.7723	3.5073	1.4117	1.3237	2.3455	1.5276	1.3629	4.4093	2.1593	3.6376	4.4796	1.8233	3.4551	1.4565	4.6053	1.4757	2.7922	4.2924	2.4548
-13.083	-12.318	-12.667	-13.238	-13.605	-11.903	-11.908	-13.335	-12.177	-12.48	-12.241	-10.936	-12.997	-12.653	-11.896	-13.261	-12.008	-13.05	-14.687	-11.802	-13.168	-11.53	-11.181	-10.91	-11.995	-13.516	-12.858	-14.486	-12.08	-12.168	-13.079	-12.341	-13.044	-13.99	-12.457	-12.088	-11.42	-12.436	-14.331	-13.719	-13.058	-11.753	-13.269	-14.053	-12.513	-11.754	-12.117	-11.669	-13.715	-12.054
5.5885	5.442	5.9427	6.7655	3.7308	4.4931	4.8802	5.4427	5.2146	6.6048	3.8807	5.5166	4.8191	5.0801	6.2259	6.8191	5.8856	6.2927	7.9707	5.1359	6.4316	5.286	4.5894	5.0736	4.8529	4.9124	3.8234	4.7007	5.4202	5.8225	6.5911	6.3129	6.0199	4.0657	6.2148	5.0718	4.3434	5.5205	5.3847	5.4166	5.9815	6.2195	5.4288	5.7283	5.7046	5.3122	6.2006	7.4786	5.7626	5.1233
-14.149	-13.662	-14.387	-14.489	-14.947	-12.478	-14.815	-15.594	-13.838	-14.385	-15.617	-13.732	-14.828	-13.508	-12.329	-14.154	-13.898	-15.014	-14.475	-14.388	-14.965	-15.254	-14.374	-14.194	-15.387	-14.367	-11.718	-15.2	-14.857	-14.113	-14.808	-14.752	-15.476	-14.106	-14.535	-15.907	-14.511	-15.252	-13.21	-13.79	-14.31	-14.287	-15.746	-12.979	-14.885	-13.611	-14.44	-15.253	-14.583	-15.091
-11.415	-11.2	-12.524	-11.337	-13.065	-11.509	-10.78	-12.847	-11.495	-13.602	-11.701	-10.465	-13.186	-11.926	-12.133	-11.522	-11.887	-11.462	-10.88	-11.249	-10.578	-12.809	-9.8667	-13.838	-11.524	-11.309	-13.025	-12.141	-12.148	-12.495	-11.989	-12.081	-11.571	-11.281	-12.049	-11.032	-12.078	-11.734	-12.134	-10.948	-12.111	-10.153	-12.291	-11.453	-11.999	-11.263	-12.486	-12.759	-10.567	-11.003
6.4891	7.9644	7.0435	7.269	7.8673	7.3035	6.9565	6.3732	5.5059	7.1695	6.2209	7.7864	7.7242	7.3509	7.2708	5.4239	6.1791	5.3238	7.4941	7.45	7.6561	8.815	6.1749	6.6017	6.3044	6.4968	6.0835	6.0642	6.7509	7.0457	7.7713	6.8388	7.6078	6.3377	10.092	8.2319	9.0025	4.6724	6.4024	6.8011	6.2101	5.8105	6.872	6.8906	8.1969	6.9166	5.4823	6.6809	8.404	5.4214
-0.8805	-1.6761	-1.688	-3.0146	-0.0085194	-2.5256	-0.39758	1.0243	-1.9217	-1.2078	0.18622	-1.2578	-2.4305	-1.9338	-0.504	-1.0856	-0.42077	-3.015	-2.4745	-1.6263	-1.1212	-2.6745	-2.8513	-0.63782	-1.4489	-2.2957	-1.1008	1.593	-0.39175	-1.7484	-2.0062	-0.96305	-1.0901	-2.9254	-0.96632	-1.6006	-2.1538	-3.0631	-1.7313	-2.1148	-1.4077	-0.95953	-1.7376	-1.0917	-3.2266	0.59912	0.034511	-0.66251	-1.9788	-2.9983
2.1874	0.30409	0.64898	0.79929	3.2927	1.4621	1.5782	1.3824	2.0497	0.18136	2.0463	2.517	0.66181	1.2368	2.2454	2.1175	0.42452	0.7232	2.8571	0.68273	0.36742	2.832	2.971	2.0369	2.6522	0.60098	2.8707	0.28497	2.1536	1.8741	2.7861	2.0938	2.6144	0.75977	1.9924	3.0664	1.1576	1.0688	-0.0030084	1.9216	1.4531	0.74073	2.704	1.8445	1.0484	2.2606	0.12293	0.78121	3.0229	1.8901
-1.9947	-3.132	-2.6516	-2.7503	-4.7004	-2.206	-1.1076	-1.9204	-3.1141	-2.3639	-2.0137	-3.1746	-3.0266	-3.7177	-3.1422	-2.1981	-3.7103	-2.4149	-2.3151	-3.0008	-2.0002	-2.8963	-3.8779	-2.2536	-2.2053	-3.2729	-2.0396	-4.0827	-4.0606	-3.2986	-3.7498	-2.3956	-3.0975	-3.3826	-3.1515	-3.2781	-2.4681	-2.8153	-4.0306	-2.1497	-3.4463	-3.3088	-3.5101	-2.083	-3.7733	-1.8215	-3.4211	-1.6772	-1.9983	-2.4303
-1.2382	-0.76209	-0.42684	-0.051254	0.31877	0.2306	0.015787	-0.81632	0.62962	0.46641	0.091093	0.13708	-0.71816	-1.105	-1.5213	0.93316	0.47788	-0.54145	-0.10411	-1.2185	0.34305	0.12792	1.181	0.59955	-0.60017	-1.4458	-0.85088	-0.58567	0.24135	0.29462	0.28962	-1.1703	-0.38646	-0.24079	0.23021	-0.46901	-0.74338	-0.45268	0.26475	-0.48172	0.090313	0.31735	0.72569	-0.032014	0.37812	0.3067	-0.82353	1.5243	0.33389	-1.1558
-20.422	-21.596	-22.129	-20.994	-21.003	-19.532	-19.435	-22.028	-20.998	-20.944	-17.936	-21.193	-20.084	-21.343	-19.452	-20.447	-20.315	-20.683	-21.901	-20.245	-21.005	-20.774	-19.734	-21.695	-20.007	-20.143	-20.162	-20.555	-23.512	-20.615	-20.776	-19.766	-19.383	-21.894	-19.957	-20.19	-20.269	-21.013	-20.134	-21.533	-20.844	-21.508	-20.884	-21.578	-20.434	-21.297	-20.673	-19.143	-20.341	-21.271
-4.0582	-5.1319	-5.6236	-4.691	-4.781	-5.0851	-5.2383	-4.8122	-6.9579	-4.6309	-4.9858	-4.6707	-3.3135	-4.1489	-5.479	-3.3328	-4.5044	-4.4634	-5.0704	-2.9945	-5.9017	-4.176	-3.4837	-5.3844	-5.2505	-6.3369	-5.5773	-5.6224	-6.034	-6.0268	-5.3724	-5.7375	-4.8552	-4.8497	-4.3419	-5.4037	-5.74	-4.8129	-5.5222	-3.7321	-6.4377	-5.539	-5.6574	-4.4197	-4.0016	-3.5424	-5.3053	-5.2891	-4.7135	-5.8917
-1.8414	-1.8202	-3.7875	-2.6725	-2.3414	-0.90377	-3.2885	-1.3517	-2.1258	-3.4497	-2.0144	-2.7412	-3.3648	-3.2507	-2.7981	-1.1588	-1.9167	-2.7823	-2.6605	-3.0323	-2.8835	-3.341	-3.264	-2.1357	-3.0882	-4.046	-2.1469	-1.5418	-2.6387	-3.1596	-2.5109	-3.9639	-3.2733	-3.9989	-3.4081	-2.1764	-1.0822	-2.9265	-2.5197	-3.0447	-1.7704	-2.4775	-3.364	-3.3428	-2.7082	-2.8172	-1.1186	-3.363	-3.6641	-3.5776
-0.39319	-2.191	-0.50055	-2.1632	-0.10816	0.034255	-1.6053	-2.2588	-1.3835	-0.64993	-1.8331	-1.497	-1.3972	0.15857	-0.9346	-0.9087	-1.9649	-0.83195	-1.6601	-0.93145	-2.1798	-2.7222	-1.2135	-1.9078	-0.55477	-1.7288	-1.877	-1.4724	-0.6692	-1.503	-3.2923	-1.1022	-2.6114	-1.3433	-1.5793	-1.6784	-1.5405	-1.4808	-1.3227	0.52802	-1.4183	-1.7084	-2.564	-2.1269	-1.4628	-1.9317	-0.13419	-2.371	-1.3225	-1.0459
-4.3723	-4.5398	-3.3145	-4.2127	-3.8357	-4.1425	-3.7803	-3.8287	-5.5606	-4.8638	-5.8305	-5.4369	-4.0817	-5.5306	-5.0551	-4.1769	-5.358	-3.698	-4.7235	-4.7413	-5.7948	-3.6668	-3.3365	-2.9252	-3.6055	-4.4475	-4.7513	-4.71	-5.1752	-3.4219	-2.7944	-3.9182	-2.8805	-5.1342	-3.5656	-3.2052	-5.6375	-2.7217	-3.3567	-3.4682	-3.1712	-3.2956	-3.5066	-4.2109	-5.6893	-6.5195	-5.9621	-4.5037	-4.308	-3.6194
-5.9827	-6.2048	-5.779	-5.1036	-6.1948	-5.3366	-5.5587	-6.4374	-6.1075	-5.2147	-6.7617	-6.0819	-4.7057	-3.5499	-4.8363	-7.0476	-5.1828	-5.637	-6.233	-5.2111	-5.9371	-6.6671	-6.6332	-5.1973	-5.807	-5.1597	-6.3893	-5.5414	-6.3559	-6.8629	-5.2229	-5.5683	-6.7345	-5.397	-5.2638	-6.0717	-5.2817	-4.5736	-6.0025	-5.8644	-7.0387	-6.7918	-6.4111	-5.0786	-3.8606	-5.2073	-5.4084	-6.3205	-5.3621	-6.0279
1.2121	-1.6724	-3.7258	-1.4037	-0.78486	-1.9436	-3.0184	-1.6551	-3.5113	0.046657	-0.37621	-1.772	-1.8746	-1.8442	-2.2779	-0.55861	-1.0343	-1.3651	-0.48698	-1.6681	-1.2373	-3.2397	-1.5041	-1.6978	-0.32814	-0.34372	-0.46429	-1.9328	-1.6083	-2.1242	-0.27767	-2.1021	-2.3213	-1.6108	-1.2987	-1.9432	-1.8581	-1.6167	-2.1007	-0.93477	-1.417	-2.6962	-1.7897	-1.6193	0.14439	-1.8833	-0.091594	-0.33018	-2.2966	1.0163
6.699	3.0705	8.027	6.6507	5.5965	6.8445	7.2182	5.8304	8.9877	7.3244	6.1356	7.617	6.7025	8.2795	6.7805	6.846	5.3713	5.7048	9.0598	6.8917	6.3132	5.9537	8.1336	7.2459	6.3398	6.3999	6.9401	6.7018	5.7151	7.1169	6.7142	8.0195	7.5254	6.6096	5.4694	5.1676	6.5757	5.7333	7.273	6.2748	8.0225	7.3956	5.9013	4.6883	5.2637	5.9028	5.573	6.2642	5.6703	7.0258
1.8284	1.8523	-0.39898	1.2328	2.0914	2.0638	2.3081	1.5909	0.73968	0.51292	2.1041	1.2783	1.3237	1.8923	1.6992	2.6674	1.1785	2.5299	0.28748	1.9916	0.29963	2.2863	0.75488	1.8059	0.61861	1.3792	1.6969	0.63509	2.8409	0.98586	1.8542	1.7936	2.596	1.8707	3.4257	2.0871	1.7349	1.902	2.1701	1.0577	2.2341	1.021	1.425	3.3891	0.97304	2.3102	2.0608	-0.10169	1.4571	2.002
1.0884	2.7918	2.5627	1.2837	1.4444	1.8013	2.0523	2.2476	1.8037	3.1341	1.3454	3.0076	0.92665	2.2476	2.3212	0.68896	1.3433	1.8937	3.6802	0.024251	2.5814	2.5472	1.2148	0.82838	2.6364	1.5018	1.1434	1.8563	1.7293	1.6709	3.2868	1.2206	2.6294	0.58649	2.4478	-0.29693	2.1863	1.8669	0.66027	1.7175	1.6011	0.77532	2.098	1.9934	3.8181	1.9758	2.5054	-0.29572	1.0868	3.898
-7.9555	-9.8554	-11.076	-8.006	-8.5299	-7.7122	-8.651	-8.5491	-9.1598	-8.8412	-9.1459	-10.009	-7.6187	-9.2436	-9.709	-7.5527	-7.1663	-9.5829	-8.1086	-8.5384	-9.1109	-10.426	-9.9599	-9.0179	-8.511	-9.4738	-10.17	-7.2413	-8.5816	-9.1108	-8.7409	-9.1305	-8.3613	-9.5395	-9.7999	-8.879	-9.6979	-10.334	-8.9426	-9.6845	-7.7161	-10.197	-8.9901	-8.0375	-9.0173	-9.1944	-8.9853	-9.881	-8.5809	-10.315
-1.9683	-0.72511	-1.5015	-2.6707	-0.0039494	-1.557	-0.59267	-1.4876	-0.72639	-1.2649	-1.926	-1.0224	-1.4712	-0.4623	1.2407	-1.7457	-1.5008	0.53836	-1.2393	-1.2884	-1.111	-0.84188	-2.5042	-1.6901	-1.517	-1.6374	-1.3738	-1.7312	-2.5294	-1.1821	-1.9188	-2.0843	-2.9231	-0.37647	-0.88178	-1.3461	-2.5517	-2.287	-2.8591	-1.7057	-0.43788	-1.1265	-0.88594	-1.3123	0.13706	-1.1935	-2.2278	-2.4831	-1.3466	-2.6725
0.40134	0.11118	0.21204	-0.344	-0.67499	0.33472	0.061967	1.467	1.2593	0.68261	-0.74019	0.03471	-0.59551	0.16738	1.1678	-0.035627	0.21649	-0.70996	-0.73381	-0.086308	-1.5732	0.16	-0.62861	-0.48507	0.58546	-0.59314	-1.7871	-0.77332	-0.29979	-0.59173	0.059406	-1.4424	-1.0966	0.5657	0.62935	0.96082	0.25724	0.14012	-1.4084	-0.85965	-1.006	0.66385	-0.93434	-1.971	0.63754	-0.28939	-0.80489	-0.75096	-0.65047	-1.2495
6.8817	6.9023	5.9755	5.1227	6.4245	3.9665	7.6706	6.3635	7.43	5.2757	8.2489	8.0351	6.9811	6.8647	8.6357	7.2088	4.932	7.42	7.543	5.4685	6.7138	8.0135	6.4212	7.9474	7.1258	6.7766	8.12	6.4177	7.4156	7.9883	6.8944	6.4108	7.3685	8.6586	7.7389	8.6103	5.8343	7.1692	6.6142	4.4288	8.2324	5.3612	6.7989	5.995	5.6346	6.4932	6.8905	8.4757	5.995	6.9336
2.9399	2.9589	1.6927	3.2028	3.4034	1.8598	3.2285	1.1441	1.7883	1.82	2.7275	2.0226	1.3766	2.0543	1.7458	2.1632	1.7287	3.7348	2.3634	2.0324	1.7189	1.3621	1.4647	2.0287	1.6721	1.1235	4.0202	2.0916	2.1314	0.56859	3.0952	1.1927	1.6555	1.9907	2.3466	0.9284	1.0481	1.3618	3.1528	0.75715	2.171	1.3387	1.279	1.4982	1.5759	1.4368	3.0495	3.1518	0.85225	2.8405
-2.3404	-0.33249	-3.9284	-3.3475	-1.1608	-5.3386	-2.3063	-4.2446	-2.6999	-2.9706	-1.9368	-1.9032	-3.3837	-2.3133	-3.4786	-1.604	-3.0845	-3.585	-3.4779	-2.1801	-2.2575	-2.4573	-2.4336	-3.199	-3.3778	-2.7739	-4.1998	-1.9683	-2.0103	-2.3342	-2.3695	-2.9232	-0.28448	-4.0684	-2.5905	-4.0066	-2.0345	-2.762	-2.5601	-1.9825	-3.4038	-1.7217	-4.9968	-1.7736	-2.4326	-2.204	-1.4562	-1.1785	-1.8944	-3.1061
-5.4296	-4.7869	-3.7053	-5.261	-2.8137	-3.1126	-3.626	-3.384	-4.8163	-3.5082	-2.7901	-4.4265	-4.231	-3.7688	-3.7393	-2.2977	-4.739	-4.6102	-4.5465	-4.0002	-3.9402	-3.8769	-4.2594	-3.8088	-4.3104	-4.7304	-3.9797	-3.5945	-4.2861	-4.8557	-3.1166	-3.7488	-5.0737	-3.9375	-2.9626	-3.6752	-2.8112	-3.5333	-4.1944	-2.9441	-1.7902	-5.397	-4.5005	-2.6144	-3.5283	-3.0415	-3.9419	-4.6563	-3.581	-4.4923
-13.923	-11.864	-14.135	-13.004	-14.608	-13.692	-13.452	-13.706	-13.723	-13.405	-12.789	-13.911	-12.832	-14.533	-12.94	-14.675	-12.578	-13.631	-12.925	-13.138	-13.101	-13.094	-14.813	-14.516	-13.635	-13.408	-13.712	-12.852	-13.957	-13.179	-13.215	-12.659	-12.302	-13.705	-11.892	-14.039	-13.65	-13.637	-14.321	-12.808	-13.697	-14.458	-13.032	-13.057	-14.069	-14.958	-13.744	-11.342	-13.643	-12.605
4.2989	3.2907	3.2143	4.8905	0.77053	3.9969	2.6408	3.4023	2.7441	1.6087	2.0071	2.8766	2.3114	3.1691	0.673	3.8894	2.6061	2.3958	1.1181	4.5041	2.0133	1.7052	3.0386	2.1257	2.8057	2.2333	2.8908	3.088	4.5895	2.7645	2.065	3.7695	2.5612	1.2697	2.1616	2.1811	3.9666	3.207	3.4957	2.0063	2.191	3.7352	2.8101	2.7841	4.8043	2.4603	2.8671	3.0586	2.3243	2.73
-0.44634	-0.46651	1.2919	-2.0124	1.602	-0.93145	-0.11534	-2.1942	0.3364	-0.64884	-0.067396	-1.7552	0.5522	-0.86536	0.21465	-0.62399	-0.71066	-1.3459	0.58355	-0.9387	-1.2046	-0.15145	-0.45557	0.47402	-1.9252	0.16922	0.28595	0.73429	-1.1741	0.34885	-0.61177	-0.84783	-0.25767	-1.1898	-1.2537	-0.4896	0.096078	-2.3948	1.0901	1.0448	0.23699	-0.29605	0.37304	1.0755	0.8829	0.65858	0.65001	-2.2775	-1.317	-0.43804
-1.3008	0.43279	-2.0912	-2.5972	-2.5122	-3.1501	-1.1801	-2.3112	-1.3346	0.34652	-1.8344	-2.8955	-2.0333	-1.3736	-2.05	-0.51079	-1.0867	-0.64028	-1.9527	-1.2769	-1.5137	-1.1561	0.056475	-2.4698	-2.4371	-1.0545	-0.64988	0.23111	-0.15312	-3.2177	-3.7756	-0.96664	-2.9619	-2.0329	-1.1975	-1.3666	-1.8484	-0.085531	-2.0522	0.24717	-0.89731	-2.0522	-1.579	-0.21633	-3.3296	-2.1983	-1.7901	-0.67222	-1.7151	-2.2665
-14.231	-11.755	-13.918	-13.5	-13.361	-12.722	-13.403	-14.918	-15.067	-12.567	-15.593	-14.978	-13.707	-15.334	-13.809	-14.04	-13.737	-14.092	-14.228	-14.303	-13.869	-13.027	-15.854	-14.128	-13.865	-14.043	-12.993	-12.936	-13.333	-13.61	-13.501	-13.719	-13.096	-13.097	-13.315	-14.699	-12.647	-15.593	-14.115	-13.601	-14.156	-12.584	-14.348	-14.703	-13.214	-12.738	-14.535	-13.15	-13.527	-14.945
-1.4948	0.23865	-0.55422	-0.63415	-0.51013	-0.57488	0.98762	-0.55301	-0.7781	-0.38078	2.0866	0.85278	-1.0661	-0.80371	0.27523	0.3321	0.34433	-0.008982	-1.1272	1.0386	-0.19704	-0.29014	1.4111	0.20788	0.6851	0.46981	-0.32456	-1.4744	0.17606	0.78105	-0.29694	-1.4073	0.040346	0.50747	0.1636	0.17204	0.73004	0.40711	-0.84466	0.41836	-0.58834	-0.30114	0.58531	-1.165	-0.60559	0.43655	0.1626	-0.083228	0.41417	0.78721
0.41364	1.1428	1.5232	0.15296	0.61893	-0.017722	-0.42619	1.016	0.54741	0.12883	0.1209	1.364	-1.1302	-0.04265	-0.92557	-0.91612	0.21848	-0.41656	0.72004	0.80498	1.5999	-0.043007	0.78562	0.12277	0.89128	-1.2366	-0.20625	-0.15871	-0.83933	1.036	-0.3547	-0.60116	-0.16555	1.553	-0.0678	0.66584	1.4893	0.25023	0.058931	-1.1789	-1.8941	1.2822	-0.28731	-0.62694	-0.20655	-0.25697	1.0737	0.59831	1.4668	-0.021537
-5.3134	-4.3277	-5.7226	-4.6442	-3.0253	-3.8767	-5.4489	-4.4952	-3.8891	-3.3906	-3.3351	-4.8597	-5.055	-5.1263	-5.399	-2.1939	-3.8123	-3.8327	-3.9836	-4.1745	-4.443	-4.4444	-5.1077	-5.1863	-3.9132	-5.0361	-4.1928	-5.4374	-5.1301	-3.2433	-4.607	-4.2974	-5.9759	-4.0232	-4.3686	-6.1555	-5.0128	-4.4117	-4.8018	-4.9874	-4.0106	-4.1017	-4.608	-4.7679	-4.8664	-4.8475	-3.906	-5.4131	-4.3107	-5.1663
-3.4204	-4.1257	-2.1093	-2.5807	-3.8027	-3.3264	-2.738	-3.2408	-2.5462	-0.70825	-1.7228	-3.3401	-2.4479	-1.8332	-1.8072	-1.2278	-3.2525	-3.0793	-3.6372	-3.5194	-2.0039	-2.2203	-3.679	-1.6635	-3.1977	-2.3331	-3.9283	-2.5859	-1.9595	-2.5213	-3.8661	-1.605	-1.9602	-1.9097	-1.0886	-2.9082	-3.5227	-4.8012	-0.98698	-4.1623	-1.9545	-3.5479	-4.6333	-2.6578	-5.1989	-3.1796	-0.73708	-3.2261	-3.1464	-3.877
0.14238	1.221	0.5154	-0.31547	0.45541	-0.11643	1.0532	-1.6841	0.76012	1.4501	0.29887	-0.9077	0.81272	1.2225	1.0836	0.30808	0.24477	-0.14375	0.054985	0.048591	0.59841	0.60806	0.48298	0.63416	1.8952	1.4844	0.90295	1.0425	1.5486	1.4826	0.062143	-0.061031	2.0124	0.24645	-0.32403	1.8018	-0.45865	0.27902	1.7048	1.2065	1.9246	0.13312	-0.045247	-0.23788	-0.91544	0.79645	-0.21893	-2.0866	1.1338	0.97872
-7.6882	-4.8426	-4.2177	-4.6917	-4.5795	-6.4156	-6.295	-4.8442	-5.8556	-5.8455	-4.7492	-6.0174	-6.7037	-6.6813	-6.0343	-5.962	-6.4158	-4.2855	-7.1575	-6.4468	-3.8212	-5.9497	-5.9433	-5.6743	-5.6387	-6.136	-6.0324	-6.2894	-5.5216	-4.985	-5.9602	-6.6216	-6.9099	-5.2225	-4.5803	-6.2678	-5.4176	-4.8667	-4.9811	-5.3913	-5.4905	-6.7119	-5.5467	-6.0744	-6.6063	-6.4422	-5.1057	-5.7455	-5.3962	-5.8293
-22.56	-23.045	-22.843	-21.134	-23.04	-22.385	-21.602	-21.991	-24.131	-22.483	-23.707	-23.715	-22.548	-22.188	-22.428	-22.474	-22.749	-22.193	-22.31	-21.753	-22.158	-22.138	-22.562	-21.809	-23.387	-23.445	-21.301	-22.082	-22.55	-22.645	-23.737	-22.138	-23.794	-22.726	-22.691	-22.522	-22.913	-21.526	-23.232	-21.437	-20.401	-21.12	-22.273	-21.943	-21.624	-22.607	-22.288	-22.521	-22.019	-22.092
1.0567	0.50159	0.2539	-1.1943	-0.49671	-1.0993	-1.4809	-1.0315	-0.44203	0.17964	0.87604	1.0229	-2.2783	-0.67639	-1.6046	-0.15235	-1.0516	-1.0094	-1.6853	-0.48332	1.3187	-0.36596	-1.8071	-1.1199	-0.5291	-0.66679	-0.053626	-0.75429	-1.3893	0.13995	-0.79429	-0.38438	-0.029871	-0.41523	0.3637	-1.3745	-1.9477	1.1548	-1.4669	-0.017094	-0.64794	-1.9063	-0.43427	-1.4063	-0.56828	-0.18335	0.86188	-1.3554	-1.6883	0.71228
-3.2024	-2.1222	-3.0383	-4.0133	-3.5134	-3.0092	-2.2007	-1.4756	-3.7549	-2.1838	-2.7259	-3.3558	-1.3178	-1.9408	-0.56741	-1.94	-1.6175	-1.3629	-2.5703	-1.8892	-2.2248	-1.7445	-1.5757	-2.8058	-3.2669	-2.2112	-3.9605	-1.2248	-2.063	-2.6606	-3.2281	-2.258	-2.7528	-2.3378	-1.8125	-2.1824	-3.7876	-3.1488	-2.4542	-2.9046	-3.4257	-3.095	-2.4534	-3.6782	-2.2844	-1.1382	-2.594	-2.7296	-3.1055	-1.6815
-9.5885	-10.865	-9.8781	-9.3205	-8.363	-11.015	-9.8741	-8.5477	-10.059	-9.5095	-9.5416	-9.8385	-10.401	-9.7609	-11.658	-8.752	-11.542	-8.9941	-9.7035	-10.785	-10.982	-8.3977	-9.6928	-9.9409	-11.576	-8.3451	-10.979	-9.7238	-11.663	-9.6511	-10.135	-11.987	-9.4101	-10.039	-10.054	-11.064	-9.1927	-11.636	-11.342	-9.2094	-9.4561	-9.0033	-10.445	-10.658	-11.215	-8.567	-11.283	-10.205	-9.7607	-11.511
-0.048897	-0.56077	-0.59998	0.080007	-0.6544	-1.6838	-1.6888	-1.3669	-2.3507	-3.0219	-0.90415	-0.47051	-1.2067	-0.9908	0.16634	-0.8368	-2.9176	-1.0482	-1.1582	-1.251	-1.2215	-1.8084	0.33609	-0.54532	-1.5817	-0.7149	-0.55622	-2.0735	-2.131	-0.5205	-1.6337	-1.9014	0.38033	-1.9917	-0.35951	-1.2245	-1.9121	-1.4707	-0.0332	-1.3576	-1.3216	-1.1556	-2.7079	-2.8059	-1.2404	-2.1744	-2.2475	-0.6586	-0.19442	-1.509
-4.1556	-2.7917	-2.665	-4.6098	-4.1614	-4.5956	-5.2473	-2.8768	-3.7018	-3.5109	-4.0473	-3.0955	-5.1002	-4.6529	-3.6839	-3.0535	-3.2352	-4.7067	-5.0865	-4.8172	-3.7783	-3.7421	-3.3438	-3.8863	-3.4709	-3.58	-3.2724	-4.763	-2.9929	-4.6607	-3.1083	-3.907	-4.1022	-3.5409	-5.3569	-4.801	-5.6896	-4.9809	-3.0384	-5.0654	-3.4138	-2.5271	-4.4673	-2.7625	-4.5639	-3.9735	-3.2309	-4.7942	-5.472	-3.1595
-11.959	-10.973	-10.437	-11.304	-12.018	-10.505	-11.527	-10.409	-11.942	-11.896	-13.076	-12.644	-13.169	-10.276	-10.205	-11.768	-12.112	-11.825	-12.879	-13.967	-12.156	-11.823	-11.971	-9.5397	-10.904	-11.981	-11.043	-10.041	-11.196	-10.632	-11.762	-11.288	-12.597	-10.878	-11.16	-10.742	-10.829	-11.778	-10.615	-10.966	-11.852	-11.482	-13.006	-12.246	-10.52	-10.927	-11.289	-13.102	-11.742	-11.379
-1.99	-1.3493	-2.1957	-0.78991	-0.77788	-2.5496	-1.8102	-1.9998	-1.5728	-1.3961	0.086717	-1.732	-0.67481	-2.2929	-1.0906	-2.195	-2.1735	-0.18894	-1.5612	-1.4707	-1.7197	-0.79359	0.17042	-1.366	-0.17084	-0.6822	-0.76089	-1.2117	-0.28894	-1.8557	-0.75574	-1.9598	-1.5766	-0.75347	-1.687	-1.3204	-1.4475	-1.1899	-2.7314	-1.4863	-1.4342	-2.1983	-0.93205	-1.3266	-0.77831	-2.3574	-2.543	-2.7241	-3.0103	-1.5089
5.698	4.8336	5.0172	3.9436	4.2833	4.1227	4.7019	2.5268	5.1403	3.9619	2.9436	5.643	4.3654	5.3519	3.4011	4.5197	4.6336	4.5406	4.7013	3.4074	4.5508	4.0592	6.2164	4.1542	2.5703	5.8441	5.2826	2.834	5.2563	3.5293	4.2842	6.5822	3.0631	3.3195	3.6352	4.7552	4.3567	4.3658	4.4274	4.2213	5.7179	5.9527	4.2776	4.5446	3.4844	3.0575	4.62	3.6554	5.4553	5.1055
-5.5814	-4.7465	-5.1279	-5.2884	-6.058	-6.9476	-5.7165	-5.0632	-4.9132	-4.498	-5.0872	-4.6058	-3.7925	-5.9642	-5.7005	-6.4743	-4.3727	-5.8175	-6.0576	-4.7755	-6.4122	-3.1771	-4.0639	-5.6333	-5.332	-5.0591	-5.8713	-6.151	-6.1922	-4.9876	-5.9118	-5.3507	-5.635	-3.885	-4.951	-4.4588	-5.8015	-6.2135	-4.064	-6.2758	-6.9084	-6.2608	-5.7331	-4.2237	-6.4361	-5.5781	-5.9312	-4.9103	-5.8551	-3.4088
1.1206	1.0475	3.272	1.522	1.6216	1.7544	2.2073	0.22599	1.0054	1.2783	1.2887	1.4853	1.2569	2.7384	1.1528	0.77006	1.4305	1.7623	1.2187	2.0452	1.1503	0.98121	1.3256	1.1769	2.1166	0.026091	1.5306	1.0292	1.0753	1.1452	1.2886	1.0129	0.97274	0.71809	2.7113	2.1512	2.0958	1.2659	0.87291	1.1176	2.2397	0.7328	1.3707	1.3602	1.5496	1.4938	0.32364	0.33543	1.1136	-0.25867
-3.3837	-1.0136	-2.9867	-2.6057	-1.803	-3.7563	-2.9375	-1.2285	-3.2543	-2.626	-1.9858	-1.3639	-3.2186	-3.0813	-0.3844	-0.39977	-2.6355	-2.7003	-2.6532	-2.2888	-3.7315	-2.8696	-2.4219	-3.3907	-2.8714	-3.1804	-1.1387	-2.3145	-2.9417	-4.6732	-3.8584	-3.0736	-2.7725	-2.8039	-2.1419	-2.4766	-2.1256	-1.7562	-1.823	-3.1672	-1.9163	-2.741	-3.5296	-1.3973	-3.5539	-0.47181	-3.3004	-0.85741	-1.3336	-2.1483
-3.4648	-1.6754	-3.057	-3.7269	-2.8586	-2.2799	-3.5257	-1.4169	-2.1456	-4.0774	-1.1383	-3.3136	-3.1723	-3.3822	-1.768	-2.364	-2.9738	-1.2911	-3.6752	-1.9231	-4.1415	-1.7088	-2.5307	-2.507	-2.7334	-2.788	-0.16785	-2.7147	-2.7322	-3.9089	-3.0206	-2.2819	-2.6442	-3.0689	-2.9258	-2.6416	-3.0096	-4.1217	-2.1329	-3.2942	-3.5471	-2.9251	-2.412	-1.2807	-2.859	-2.2372	-1.7471	-3.3184	-0.66822	-2.7907
-12.013	-11.179	-11.192	-11.063	-11.089	-12.371	-10.476	-10.328	-11.418	-11.014	-10.984	-12.061	-10.506	-12.119	-9.6091	-12.715	-10.567	-10.467	-11.994	-11.066	-12.648	-11.229	-12.27	-10.469	-11.418	-12.117	-9.9774	-10.691	-10.207	-11.621	-13.688	-11.438	-12.023	-10.504	-10.151	-11.277	-10.087	-12.239	-12.168	-12.685	-11.767	-12.813	-11.07	-11.95	-11.722	-10.616	-12.125	-12.379	-11.283	-11.201
-4.6299	-4.1512	-6.192	-5.1988	-6.171	-4.7944	-5.7971	-5.6029	-6.0692	-5.9982	-5.7683	-4.1042	-5.9173	-6.5269	-4.1234	-5.3085	-7.7717	-7.1961	-5.6249	-6.2626	-5.8747	-5.1489	-6.0272	-6.2682	-5.5755	-4.6923	-5.7254	-6.3002	-6.5352	-5.6438	-5.638	-6.1951	-6.6735	-3.8089	-4.4204	-5.7292	-4.8406	-5.9784	-6.4225	-4.995	-4.8911	-5.8598	-5.0165	-6.9338	-5.0735	-4.0744	-3.7632	-4.45	-4.4442	-4.5711
-13.129	-11.592	-13.534	-13.754	-12.929	-12.896	-11.894	-13.003	-12.743	-13.92	-13.972	-13.048	-12.517	-11.235	-11.958	-12.095	-13.512	-13.837	-11.112	-10.666	-13.389	-11.981	-13.109	-11.902	-14.124	-13.402	-12.927	-13.734	-14.084	-13.623	-9.6423	-13.356	-12.064	-13.555	-13.072	-12.267	-11.938	-13.432	-12.97	-13.294	-13.489	-12.737	-13.803	-10.832	-11.885	-12.997	-12.951	-12.122	-14.979	-12.418
4.8155	4.8191	4.535	6.0162	5.1688	5.248	4.3752	4.7327	5.9715	5.7423	5.7548	4.6869	4.9886	6.2138	4.3732	4.7674	4.3478	4.856	5.0895	4.1942	4.2126	5.2699	5.016	4.487	5.119	5.7648	5.6156	6.902	4.1667	5.2919	5.6693	3.3632	4.9343	4.8965	5.9896	6.0966	5.3138	5.2286	5.6253	5.0354	5.6956	5.781	3.9938	4.2624	4.3886	4.6732	4.2729	4.2201	6.1413	5.7241
-11.646	-11.655	-11.513	-13.146	-11.833	-12.615	-11.758	-12.218	-11.575	-11.715	-10.193	-11.988	-12.522	-11.04	-11.697	-12.671	-11.685	-12.423	-12.959	-12.502	-10.319	-12.611	-9.9686	-11.153	-12.552	-11.193	-11.686	-13.003	-11.139	-12.992	-11.932	-12.497	-12.611	-11.346	-11.88	-11.515	-9.9989	-12.293	-11.987	-12.826	-11.753	-12.641	-11.337	-10.022	-9.0823	-12.038	-11.958	-10.906	-14.042	-11.443
-13.3	-14.859	-13.349	-13.227	-13.849	-13.068	-13.048	-13.522	-13.289	-12.421	-13.372	-12.064	-11.951	-10.984	-13.378	-14.737	-13.854	-12.207	-14.067	-13.152	-14.923	-12.678	-14.576	-14.433	-12.888	-12.2	-14.494	-12.958	-12.834	-13.425	-12.812	-11.89	-12.951	-13.95	-14.277	-13.062	-14.352	-14.805	-14.24	-12.846	-14.636	-15.169	-13.581	-12.555	-12.652	-12.955	-13.311	-12.573	-13.236	-13.353
3.7373	3.9414	5.1091	4.5329	3.5493	5.4772	4.2652	4.1532	4.0624	3.9266	4.3189	4.3531	4.7297	3.073	4.2868	4.9715	3.3027	6.8358	2.0641	3.623	5.2071	5.0287	3.536	4.385	4.996	3.6664	2.6993	4.2262	5.2257	5.4436	5.4544	4.9238	4.4067	4.6007	2.7492	4.5944	4.5351	3.4632	4.9951	2.3258	5.1568	4.8614	2.6902	3.924	2.8054	3.5932	3.4001	5.0021	3.5984	5.3373
-0.50889	-2.2331	-0.8516	-0.0092221	-0.27938	-3.0117	-1.5676	-1.8089	-1.4361	-0.28608	-2.5032	-0.21905	-0.30985	-1.3901	-0.97755	1.2879	-1.5526	-2.792	-2.5346	-0.039102	-1.3911	-1.355	-1.4272	-0.62586	-0.45868	-1.652	-1.1991	-2.2689	-1.6385	-1.829	-1.1633	-1.7389	-3.4555	-1.6695	-0.44724	-1.597	-0.36835	-2.4869	-0.33189	-1.1478	-0.59421	-1.7329	-1.7153	-0.19433	-1.3438	-1.7376	-2.5112	-1.2092	0.42434	-0.50953
-13.105	-13.347	-11.369	-11.848	-12.521	-12.56	-12.826	-14.773	-12.857	-13.684	-14.531	-15.056	-14.769	-12.684	-13.571	-13.236	-14.059	-13.29	-11.777	-13.16	-13.479	-14.438	-13.765	-13.109	-14.887	-13.178	-13.393	-11.524	-14.063	-12.983	-13.719	-13.656	-14.703	-14.334	-13.74	-12.18	-12.509	-13.136	-13.642	-11.702	-12.719	-14.313	-13.633	-14.141	-12.743	-14.151	-11.459	-14.354	-12.693	-12.378
7.9829	7.5824	8.1476	9.7183	7.9983	8.5371	7.4909	9.8077	8.9605	7.9902	8.5576	9.0127	8.4715	6.8522	7.8476	8.1478	8.7673	7.6058	7.8578	9.0065	9.0633	9.7928	9.1454	7.8992	8.1705	9.509	9.4013	9.5913	8.5171	8.7079	8.1918	7.3813	8.0668	8.1797	7.5306	8.3274	8.042	7.8626	8.5484	7.2434	10.016	8.3725	10.232	9.0364	9.9797	9.5127	9.2744	8.5231	8.8345	8.1534
-12.696	-12.709	-12.202	-12.224	-13.959	-12.449	-11.696	-12.321	-12.23	-11.735	-12.591	-12.569	-12.714	-12.38	-13.319	-13.187	-11.479	-12.652	-12.498	-10.91	-10.977	-12.962	-12.444	-11.681	-12.799	-13.984	-14.004	-13.409	-13.065	-12.149	-12.428	-12.602	-13.047	-12.557	-13.149	-12.809	-12.086	-13.358	-13.295	-14.394	-11.724	-11.195	-12.596	-13.732	-13.103	-12.2	-13.129	-14.328	-12.268	-10.338
-12.166	-9.9688	-10.444	-12.712	-11.949	-12.141	-11.984	-12.874	-13.134	-11.657	-12.708	-12.527	-11.384	-12.092	-11.257	-11.163	-9.5558	-10.221	-10.97	-11.681	-13.006	-10.244	-13.164	-11.468	-12.538	-10.577	-11.939	-11.504	-13.166	-11.242	-13.785	-11.31	-12.665	-11.387	-11.901	-10.298	-11.976	-9.2445	-12.121	-10.767	-10.608	-13.037	-11.939	-12.61	-9.938	-12.703	-11.299	-9.3684	-11.237	-11.607
-8.2137	-9.6082	-9.1213	-9.347	-9.0459	-9.822	-8.505	-10.787	-10.59	-7.8485	-11.2	-9.9203	-10.121	-8.9626	-9.247	-7.8136	-10.062	-10.497	-9.3429	-10.599	-8.7561	-9.0127	-11.15	-10.148	-8.8175	-10.996	-8.9608	-9.8617	-8.0016	-9.8293	-10.059	-7.8967	-11.168	-9.9855	-9.0179	-9.8694	-10.031	-9.4508	-9.5339	-9.0246	-8.4404	-9.3892	-9.1921	-8.5888	-10.42	-7.1447	-9.5328	-9.285	-9.899	-10.352
6.6288	6.8194	6.3811	7.5457	6.4	7.409	7.6897	6.8261	5.7726	6.9226	5.1056	6.0334	6.2105	7.6182	7.8363	5.3446	5.4158	6.5199	8.8102	7.6804	6.075	7.4048	6.4053	6.3476	7.4182	6.4899	5.9158	7.795	6.6997	6.4613	8.9212	7.1355	7.588	7.4807	7.2176	7.5433	7.8083	7.6515	7.103	5.2008	8.0197	5.4812	7.4234	6.2652	6.4856	6.0752	7.2398	6.1324	7.4861	6.3047
-15.006	-13.437	-14.004	-14.296	-14.998	-13.596	-14.123	-14.091	-15.105	-16.591	-14.416	-15.974	-14.418	-15.57	-12.36	-15.267	-15.318	-13.455	-14.449	-14.219	-14.434	-15.429	-16.391	-13.599	-15.507	-16.83	-13.33	-14.217	-15.315	-14.176	-14.484	-15.083	-14.513	-14.197	-14.339	-15.987	-16.637	-13.846	-15.792	-16.014	-12.518	-14.201	-14.36	-15.468	-16.172	-14.93	-14.902	-12.529	-13.667	-14.208
-2.5477	-1.484	-1.6429	-0.06215	-1.0856	-2.548	-0.42506	-0.8481	-1.8182	-1.3615	-2.9665	-0.91573	-1.6227	-1.486	-2.4621	-0.57616	-2.5719	-0.86991	-1.3395	-2.4675	-3.0185	-1.7674	0.76799	-2.2566	-1.5247	-1.3848	0.38153	-1.3652	-2.019	-1.7355	-1.288	-1.8102	-2.3941	-1.2518	-0.34085	-0.926	-0.79603	-1.7931	-1.7336	-2.0279	-1.8749	-3.6469	-2.1655	-3.3752	-1.2035	-1.7386	-1.3935	-1.6482	-0.24072	-2.0197
-13.617	-12.457	-13.817	-14.665	-12.997	-12.837	-13.204	-13.407	-13.772	-13.546	-11.973	-12.149	-12.816	-10.866	-11.92	-12.27	-14.083	-14.363	-13.246	-11.893	-12.8	-14.213	-12.87	-12.912	-12.051	-14.203	-12.478	-13.305	-13.517	-11.406	-14.162	-14.601	-12.846	-12.943	-12.853	-11.417	-14.045	-10.623	-13.037	-12.551	-12.343	-13.879	-13.894	-12.87	-11.414	-14.173	-12.835	-14.284	-14.793	-13.382
7.0764	7.9938	8.2785	8.2226	8.1948	8.1036	6.3512	7.9469	7.8735	8.8866	7.4737	8.3196	8.5465	7.1772	8.0764	8.8004	8.745	9.1349	7.1568	7.6123	8.2564	8.505	9.0524	6.7182	7.8125	8.1971	8.6943	7.7995	7.6057	9.4072	7.6818	8.1162	7.5299	8.4713	8.9538	8.4772	8.8227	8.9811	8.6157	6.0364	10.183	6.4583	8.6197	9.4855	8.4355	7.639	8.257	7.9501	6.3625	6.7734
-4.1029	-3.055	-4.3449	-3.7531	-2.6748	-4.1113	-4.2322	-3.2618	-4.1271	-2.7168	-3.8048	-3.8012	-1.6388	-4.6226	-4.8939	-3.2277	-3.1192	-5.0778	-2.3499	-3.5665	-4.4716	-2.7942	-4.4324	-3.1087	-4.7604	-4.4443	-2.5479	-4.1021	-3.4824	-3.774	-3.3578	-3.3372	-3.9158	-3.9624	-4.9682	-4.7366	-4.0858	-4.767	-4.284	-5.7502	-4.3055	-2.4969	-2.9321	-5.1037	-3.5807	-2.9311	-5.0497	-4.3763	-3.807	-3.7044
-2.3927	-3.5785	-2.1733	-3.835	-2.4044	-3.0476	-3.5863	-2.4453	-3.9858	-2.393	-1.6112	-3.0078	-3.8543	-4.5962	-4.3053	-2.1616	-2.6853	-2.2959	-4.2177	-3.3835	-3.7983	-3.6253	-2.9044	-3.2414	-3.1563	-4.7881	-1.892	-3.6109	-2.3739	-1.6976	-3.8497	-2.8627	-2.3186	-4.2299	-3.6323	-2.507	-3.966	-3.3222	-3.427	-4.5594	-1.5818	-3.2728	-3.035	-3.8912	-1.5427	-3.6116	-2.2382	-2.769	-2.7561	-2.2413
-12.971	-12.808	-11.86	-12.708	-12.998	-13.779	-13.185	-14.657	-14.521	-13.75	-12.576	-11.849	-11.739	-13.819	-12.584	-12.256	-11.386	-12.919	-13.711	-11.577	-12.726	-13.654	-12.916	-14.062	-12.822	-13.624	-11.91	-12.486	-13.386	-12.873	-12.465	-12.665	-12.085	-13.702	-10.53	-13.502	-12.453	-13.187	-13.272	-13.65	-13.988	-13.149	-12.927	-11.655	-13.583	-13.441	-13.4	-13.991	-12.438	-13.49
-3.0154	-4.5422	-3.7349	-4.3476	-2.4862	-3.0956	-4.6753	-3.2455	-2.6665	-3.321	-3.3546	-2.3598	-2.8401	-3.187	-5.1377	-3.6465	-4.5893	-4.684	-2.7671	-2.7953	-1.9178	-3.3686	-2.2818	-3.8467	-3.8957	-1.9538	-4.285	-3.1654	-1.748	-5.4753	-3.0084	-3.0576	-2.9943	-4.5143	-1.88	-2.5865	-2.6059	-4.211	-2.864	-4.2476	-3.6972	-5.3803	-4.5474	-4.3958	-2.8068	-3.2993	-3.949	-3.5306	-3.9034	-2.732
1.2844	0.47338	-0.76741	0.62784	-2.136	-1.0967	0.47597	0.21578	-0.53595	1.126	0.85082	0.37484	0.48192	0.33859	-1.089	0.75098	1.0298	2.3325	0.71806	-1.0293	0.9476	0.40371	0.74476	0.80529	0.24212	-0.42324	-0.37149	0.41051	1.1629	-0.10569	1.2432	0.6188	-0.3356	1.049	-0.20627	-1.1615	0.3511	1.024	1.141	-1.0233	-0.26942	1.9345	0.55614	2.3324	0.63519	-0.12513	-0.73004	0.61942	-0.65043	-1.2116
-4.7405	-3.8601	-6.1186	-5.1469	-6.1837	-4.2906	-6.6779	-4.8466	-5.3308	-7.2631	-6.5794	-5.1611	-4.7581	-6.3154	-6.3859	-4.6466	-4.9283	-4.0585	-6.0519	-5.0772	-6.6101	-5.3318	-5.6732	-5.8379	-7.3449	-5.0468	-6.7043	-7.3876	-6.7367	-6.7103	-6.3845	-6.3228	-4.9039	-5.8335	-4.1524	-5.3793	-3.5882	-5.3571	-5.2146	-6.6836	-5.8548	-5.7924	-6.5352	-6.4546	-5.397	-4.7574	-6.0545	-4.4412	-5.9276	-4.8445
-5.8899	-4.3573	-6.141	-5.4844	-4.8372	-5.2753	-6.533	-6.5513	-5.4083	-6.1121	-5.1901	-4.7328	-4.5448	-5.9143	-6.667	-5.0595	-6.3024	-5.4442	-5.3939	-6.3329	-5.514	-6.9008	-5.2964	-6.6109	-6.9644	-6.9559	-6.0465	-6.0394	-7.0085	-5.1878	-5.6823	-4.7645	-5.9919	-5.1874	-5.5473	-7.0779	-4.7002	-6.0433	-5.0814	-5.9964	-6.0016	-5.7666	-4.5139	-7.2386	-4.5761	-5.1759	-5.5439	-7.6352	-5.9156	-5.2583
-8.3605	-8.9951	-8.3391	-9.0791	-8.3559	-7.9134	-8.7593	-8.8635	-9.5495	-8.884	-8.6864	-9.9494	-9.5461	-9.0229	-7.538	-9.2158	-7.737	-8.8985	-8.0109	-8.1402	-9.3786	-8.1189	-8.2069	-8.2788	-9.7176	-9.4348	-9.1357	-10.136	-8.777	-8.8886	-8.8926	-8.6006	-9.8082	-9.2077	-8.8144	-8.3576	-9.2772	-7.9265	-9.5133	-9.9018	-8.5988	-10.317	-8.4935	-7.1851	-10.574	-9.0003	-8.8279	-8.396	-8.4581	-8.8876
-7.0284	-4.1333	-5.5485	-4.4558	-6.3818	-3.8991	-3.7222	-4.7766	-3.6183	-3.9191	-5.2741	-6.1197	-5.0444	-4.2588	-4.4104	-6.3413	-5.0419	-6.3464	-4.857	-5.8267	-4.551	-5.4799	-5.9038	-4.6178	-3.6588	-4.6189	-4.2718	-5.4498	-4.7746	-4.9339	-6.2457	-4.478	-5.247	-5.2287	-4.41	-6.0853	-6.2194	-3.9063	-2.4274	-4.3522	-4.5762	-5.1244	-5.0003	-5.694	-5.1981	-3.6873	-4.5878	-5.3887	-5.2032	-4.9054
-0.033064	-2.46	0.21038	-1.6774	-2.0707	-1.0712	-0.14438	1.2199	-0.51083	-1.0983	-0.20001	-1.2239	-0.73634	-0.79481	-1.405	-0.722	-0.47532	-0.82801	-2.8596	-1.731	-2.0461	-0.91871	-0.813	-1.7544	-0.96611	-2.4295	-0.71208	-1.5137	-1.5624	-0.31603	-0.91954	0.9705	-1.9712	-2.9272	0.16014	-0.011962	0.48068	-1.7755	-0.84754	-0.5726	0.019426	-0.4673	-1.2718	-2.1352	0.38408	0.29363	-1.8871	-0.15223	-1.6881	-0.87161
-10.025	-10.891	-11.083	-10.321	-10.572	-11.042	-13.171	-11.406	-11.125	-11.245	-11.669	-12.208	-10.352	-11.43	-12.197	-12.613	-10.581	-12.324	-12.093	-13.227	-13.282	-10.859	-11.086	-10.867	-10.408	-10.683	-11.805	-11.661	-12.786	-10.943	-12.779	-10.255	-11.273	-11.477	-12.282	-10.262	-11.247	-13.59	-11.784	-10.726	-11.079	-10.708	-11.928	-14.346	-11.851	-12.731	-11.731	-10.536	-11.935	-10.399
0.00024878	-1.2977	0.53458	-0.019208	0.73068	-0.11495	0.49161	-0.15299	-0.52069	1.2485	-0.34524	1.1561	-0.30028	1.0163	-1.0154	0.24115	0.72135	0.32652	0.29564	-0.54103	0.45081	0.026166	-0.23784	0.40517	0.77037	0.59371	1.2029	-0.14304	0.36899	0.36496	0.47631	-0.77771	-0.66448	0.094351	0.040763	0.068315	0.75021	-0.3182	0.031439	-1.119	0.46199	-0.63147	-0.57127	0.12768	-0.79526	0.22027	-0.48267	-1.031	-0.095199	-1.1645
-3.8679	-5.1531	-4.8773	-3.1498	-5.824	-2.9335	-3.8579	-3.949	-6.4579	-4.475	-5.5174	-3.7671	-5.7085	-3.403	-4.7947	-3.0794	-4.7782	-5.5569	-4.8088	-4.8753	-3.6363	-4.9353	-4.4001	-5.8801	-3.7828	-4.8542	-4.7979	-5.0743	-3.9221	-3.8217	-5.1663	-4.2141	-5.1117	-5.8084	-4.8347	-5.2718	-5.6928	-3.6833	-4.7315	-5.0664	-6.0122	-3.3539	-5.7043	-6.4096	-5.3064	-4.1375	-4.2284	-4.5311	-5.6542	-3.7819
-21.284	-21.972	-21.381	-20.996	-23.129	-22.85	-23.458	-23.169	-22.347	-23.094	-20.519	-23.033	-21.22	-22.08	-21.999	-24.283	-21.539	-23.739	-22.007	-21.763	-22.381	-22.994	-22.973	-20.588	-22.396	-21.735	-22.748	-21.955	-22.21	-22.546	-22.036	-22.142	-22.386	-23.317	-22.597	-22.723	-20.22	-22.913	-22.102	-22.726	-23.1	-24.326	-22.454	-22.053	-23.119	-21.884	-23.133	-23.152	-22.778	-21.507
-3.6627	-2.9502	-2.4054	-4.2678	-4.1477	-4.4417	-3.2082	-4.5288	-2.1396	-3.8992	-3.1828	-3.0981	-4.5519	-3.0695	-2.8101	-2.4813	-3.6929	-3.2056	-1.7153	-4.0642	-4.2072	-3.5296	-2.6096	-3.7469	-3.3848	-1.4442	-2.9568	-1.5748	-1.488	-2.2782	-3.4896	-3.4168	-1.6101	-3.3945	-4.103	-3.1149	-1.8821	-3.0597	-1.7737	-2.9934	-3.0354	-2.3904	-2.6065	-2.3033	-4.6212	-3.8515	-3.7084	-3.6359	-3.8864	-3.3345
-2.667	-2.9493	-1.7179	-2.6561	-1.6192	-2.1998	-3.2959	-3.3987	-1.3047	-2.4139	-4.8263	-1.3928	-2.1075	-1.9229	-2.231	-2.4099	-3.4847	-1.8715	-1.6456	-3.8952	-1.9734	-2.0006	-2.8231	-3.6509	-2.7111	-2.0768	-2.4693	-1.9811	-1.6012	-2.4819	-2.6384	-1.4817	-1.534	-2.7493	-2.7086	-3.1486	-2.5388	-1.6945	-2.0961	-2.2476	-1.7842	-1.3298	-2.0781	-3.4984	-2.8299	-2.9528	-2.4048	-2.2166	-2.6198	-3.7359
-4.8362	-3.7873	-3.8839	-3.6428	-3.2516	-4.6571	-3.3504	-4.1115	-2.9402	-4.642	-5.071	-4.0108	-4.2594	-3.9264	-3.071	-4.934	-3.988	-6.8415	-5.0871	-4.1973	-4.2675	-3.3834	-4.3468	-4.7026	-6.0183	-5.2184	-3.9777	-3.1601	-4.6727	-5.6791	-4.8965	-3.9676	-3.1124	-4.8476	-4.4546	-4.4029	-4.0552	-4.318	-4.3898	-4.7365	-3.9297	-2.184	-4.2223	-6.9728	-3.4416	-4.4469	-4.0924	-3.3561	-4.468	-4.2718
-0.3672	1.0966	1.0664	0.77241	-0.4082	-0.48272	0.44928	0.57519	-0.72219	-0.89375	0.75239	1.1202	1.684	2.0013	0.67193	-0.12678	0.33819	-0.32688	-0.79516	2.4338	2.1081	0.0098531	0.13078	0.83936	-0.007755	-2.8278	-1.4418	1.2031	0.95535	1.5827	-0.42899	-0.12643	-0.44409	0.85018	0.75707	1.4578	0.28438	-2.2972	0.17419	-0.58898	-1.0855	-1.6928	-1.9186	0.92473	-0.29525	-0.64496	1.1925	-0.43687	0.13346	1.0371
-13.192	-10.007	-12.161	-11.022	-12.425	-11.896	-10.171	-11.845	-11.21	-11.688	-12.483	-10.812	-11.499	-10.904	-12.593	-11.22	-12.051	-11.422	-12.753	-11.073	-12.822	-10.123	-12.476	-10.083	-11.581	-13.053	-11.604	-11.041	-10.721	-11.347	-11.896	-12.502	-9.0945	-10.647	-13.097	-11.147	-12.616	-11.805	-9.7751	-10.474	-13.225	-12.953	-12.507	-12.605	-9.9586	-11.607	-12.583	-11.136	-12.254	-11.317
-11.68	-10.045	-9.3831	-9.7626	-9.4674	-9.8661	-8.0169	-7.9005	-7.768	-8.61	-9.8673	-8.9462	-8.2131	-8.44	-8.6416	-8.0881	-9.8555	-9.2802	-11.104	-9.6654	-9.6147	-9.7788	-8.0589	-9.1471	-8.0513	-7.8756	-8.5814	-8.9493	-9.761	-9.8691	-9.7163	-8.23	-9.4332	-10.841	-9.4042	-10.143	-9.2966	-8.4432	-10.58	-10.272	-9.398	-8.1872	-8.8552	-9.5524	-9.5701	-10.692	-8.7846	-10.599	-7.9241	-8.8771
-1.3936	-1.0433	-1.6066	-1.2749	-2.57	-0.37575	-0.22367	-1.4655	-2.2732	0.3683	-1.1896	-0.91418	-1.9786	-0.35195	-1.6495	-0.3202	-1.7834	-0.64947	-0.5679	-1.3036	-1.3384	-0.65611	-0.38291	-1.9436	-1.2141	-0.64992	-1.31	-0.18023	-0.35909	-1.4377	-1.2223	-0.13344	-1.2435	-2.6993	-2.3014	0.60922	-1.1618	-0.73508	-0.6099	-1.6289	-0.51184	-0.77651	-1.0094	-0.97503	-1.8694	-0.96441	-1.6949	-1.38	-3.0121	-0.9372
10.179	9.6927	6.4797	7.937	7.8564	9.4182	8.128	8.5814	9.7782	8.4221	7.5807	7.3933	10.158	9.4406	8.3015	9.5867	7.0079	8.1554	9.3747	7.4689	8.7755	7.854	8.3281	8.8676	8.4066	9.1121	9.9771	8.5951	8.0664	8.0603	9.7381	8.2119	8.9201	9.192	8.6791	10.191	7.3451	9.6096	9.653	8.3658	10.613	7.1852	9.106	9.0653	9.0452	8.3078	9.0319	8.8652	8.4084	9.0061
-3.239	-1.9174	-2.8779	-2.0243	-3.0197	-3.7739	-2.0967	-0.3569	-3.0096	-2.458	-3.1744	-3.077	-1.8824	-3.3267	-1.8948	-3.26	-3.0258	-3.6875	-3.0852	-2.2717	-0.45767	-1.747	-1.6439	-2.9013	-2.445	-3.0737	-2.3448	-3.7778	-2.4635	-2.5127	-3.5229	-1.9362	-3.0015	-3.4318	-2.1214	-1.5878	-2.2879	-2.5051	-2.4552	-2.6071	-1.3096	-1.5052	-1.5281	-3.4264	-3.2563	-3.0427	-2.2614	-3.055	-1.8669	-1.3915
-3.8461	-4.7018	-4.7759	-4.5365	-5.3457	-3.7734	-3.6303	-3.5938	-4.0484	-3.9173	-4.3382	-1.9291	-4.5402	-2.5988	-4.0304	-3.7863	-4.7332	-3.6046	-3.6157	-5.0216	-5.5981	-5.2285	-4.4665	-1.0009	-4.2271	-2.7006	-3.4675	-3.4728	-3.1978	-3.8014	-2.4471	-3.4943	-3.8126	-5.2693	-4.0775	-5.3334	-3.8908	-4.5232	-3.1938	-4.2946	-4.5279	-1.6916	-5.3659	-3.7945	-5.0111	-3.5986	-1.9843	-3.8872	-4.0284	-3.0074
6.1438	2.9006	4.8826	4.3407	4.417	4.7609	4.4827	4.6005	6.1536	3.8193	2.8395	4.9121	3.2301	4.8945	3.693	5.1392	6.7814	5.23	3.7467	3.7521	5.5104	4.5329	5.4587	4.152	3.6691	3.5976	3.9559	4.7995	4.1267	4.5547	4.1126	4.5349	4.0725	5.6168	3.7501	2.6884	2.8151	4.039	5.6267	4.8635	4.116	4.9667	3.1269	3.6676	4.7746	3.4586	2.8284	4.3087	4.4599	4.738
-6.0589	-6.0052	-5.8591	-5.0136	-2.6919	-3.751	-6.2096	-4.3856	-6.073	-6.4811	-6.2651	-3.9654	-5.1575	-5.134	-4.4162	-6.2616	-5.6515	-4.4674	-4.1497	-4.531	-4.3907	-5.772	-6.43	-5.3553	-4.3961	-3.8701	-5.8405	-4.1978	-4.8749	-3.8098	-5.1814	-6.925	-6.5748	-5.2041	-4.9841	-5.9974	-6.2526	-5.1107	-4.7512	-5.2531	-4.5773	-6.6623	-4.9157	-3.7892	-5.5144	-4.4224	-4.2717	-5.6409	-4.1861	-5.8655
-2.2791	-4.9911	-3.5786	-3.7297	-4.4124	-4.8512	-4.0391	-4.5018	-3.6505	-6.2061	-3.2434	-3.039	-3.4889	-6.178	-4.7434	-4.0449	-4.6299	-5.221	-2.905	-4.4761	-3.8617	-5.0132	-4.6903	-3.2411	-4.8372	-3.0295	-5.2322	-4.7473	-4.6734	-4.7431	-3.5832	-2.6107	-3.0857	-4.2383	-3.1912	-4.4142	-4.3233	-4.2067	-5.6271	-3.6816	-3.0162	-4.3151	-4.407	-5.5255	-3.9153	-5.3784	-4.41	-2.6961	-3.6969	-5.3215
1.4758	3.6843	3.6289	4.072	2.7342	2.2594	2.9492	2.4642	4.849	2.7577	2.5001	2.1793	1.809	1.7038	1.6251	1.668	2.1848	1.8506	2.8887	2.7913	0.82806	2.3759	1.7588	2.4594	2.8073	3.1205	2.2267	3.4429	0.71277	1.4676	0.95363	2.6374	1.9802	2.979	2.9214	3.1467	3.2771	0.26386	2.6705	2.6744	1.9798	2.1354	1.5691	4.0338	2.2297	3.7795	3.6394	1.1156	3.6052	1.3221
-0.40325	-0.72937	-0.36453	-2.3643	-0.36714	0.16189	1.1311	-1.2271	-1.0408	0.33672	-0.61778	-1.4811	-0.62145	-1.0614	0.1116	0.5834	-2.0107	-1.2414	-0.86019	1.0411	-0.67993	-1.1393	0.2179	-0.99834	-0.39345	1.5541	-1.4078	-1.5181	0.661	-1.4657	-0.76484	-0.81348	0.99121	-0.59035	-0.46463	-0.32637	0.47633	-0.12633	-0.46332	0.39472	0.050167	-0.99772	-0.17115	0.45619	0.6088	-0.14824	-0.15963	0.4389	-0.024548	0.69496
-0.74574	0.78556	1.8541	-0.61296	0.08523	1.7075	1.3658	0.34146	1.9163	2.0349	0.35134	2.4057	1.2461	1.0356	2.7468	1.8101	1.049	1.3933	1.4429	2.4844	-0.1228	1.6659	1.237	1.5462	1.4107	1.7238	1.6745	0.84361	1.901	0.076901	-0.13089	0.37918	0.57182	1.4401	2.1804	0.36253	1.9648	0.98172	0.49119	3.7629	0.87154	2.4633	0.63247	2.1627	1.7172	1.5159	2.1793	1.7813	1.2543	1.091
-10.713	-10.834	-10.859	-12.653	-11.316	-11.037	-9.278	-11.493	-10.959	-10.857	-11.836	-10.214	-10.588	-10.896	-10.85	-10.433	-11.926	-11.305	-9.9447	-9.7095	-11.26	-9.1542	-11.467	-11.644	-10.796	-11.118	-8.4386	-10.711	-11.007	-9.6673	-11.145	-9.5933	-11.172	-10.776	-11.588	-11.099	-10.798	-11.441	-11.965	-10.697	-12.13	-11.409	-11.695	-10.151	-10.913	-11.782	-10.14	-11.363	-10.79	-10.541
4.7135	6.1257	5.1289	6.6326	6.4981	6.1679	6.7192	7.1122	3.5269	6.892	4.7988	5.6498	6.9361	5.5751	5.4623	6.4785	4.3668	5.0507	3.1042	5.427	6.1263	4.8472	3.4896	5.8834	6.8212	5.9362	6.1928	5.2929	5.7666	5.8269	7.3139	6.0523	5.4759	5.014	3.2721	6.2094	5.3793	5.5571	7.2806	8.2182	7.2117	5.3694	6.3323	4.8221	5.6158	5.0292	7.4259	5.9855	6.1789	5.5231
6.8119	5.5143	4.1416	3.6273	4.443	4.6483	3.4368	4.8892	5.0266	5.1912	6.7666	5.1458	3.9271	6.8717	4.3925	5.4136	4.9899	4.5352	4.4713	4.5479	5.3248	6.0393	5.5965	4.6104	5.0014	3.3639	5.1175	4.3075	5.0791	4.5925	3.8335	4.0956	6.319	5.9016	4.9409	3.9298	5.2903	5.3231	5.6037	6.3659	6.7466	5.6444	5.7414	3.5962	4.8017	6.6318	4.8512	5.0557	4.5872	4.9199
-10.447	-12.766	-11.535	-11.237	-12.031	-10.639	-10.003	-12.298	-12.184	-10.818	-12.168	-11.98	-11.745	-10.251	-11.885	-12.587	-12.216	-11.348	-11.11	-12.158	-11.838	-9.9642	-12.067	-10.514	-12.764	-12.358	-10.061	-10.634	-13.499	-10.763	-9.4952	-11.747	-11.939	-11.207	-10.013	-11.539	-10.77	-11.625	-10.746	-10.258	-10.067	-12.193	-13.479	-11.66	-12.115	-11.988	-13.508	-11.763	-13.487	-11.034
8.3078	7.9904	6.7953	7.5388	7.7707	6.6066	7.8144	8.6752	6.3012	7.4709	8.554	8.7493	6.1525	9.5662	8.5623	8.4183	6.8591	8.9652	6.7949	7.8716	8.166	7.2484	5.4389	8.7307	7.8762	8.343	5.9235	9.6056	8.2181	10.492	8.8123	8.3011	7.8147	8.2337	7.8891	9.0819	7.0025	7.8643	8.2931	7.9355	8.4632	6.7763	7.6158	8.1473	8.6379	6.426	8.0964	9.3921	9.3796	7.8783
-6.4635	-7.1529	-4.4528	-4.5146	-6.9827	-4.9733	-5.4192	-5.5658	-5.5423	-6.0346	-4.3064	-6.3854	-4.6448	-3.4108	-6.0925	-5.4905	-4.6211	-5.7148	-5.2809	-6.5606	-3.7341	-4.4141	-5.6777	-5.418	-6.6827	-5.607	-5.284	-5.871	-4.7511	-5.6986	-5.8622	-6.4776	-7.4692	-6.4765	-6.7231	-4.8472	-5.6259	-5.9429	-6.3427	-5.6814	-5.6803	-6.8501	-5.3231	-5.1914	-5.6838	-7.0481	-6.1135	-6.8156	-5.1797	-5.8892
-6.3699	-5.6666	-5.928	-4.7204	-6.216	-5.224	-5.7513	-4.9516	-6.4535	-5.613	-4.5546	-6.2693	-4.7544	-5.8954	-6.4136	-7.0049	-5.0629	-4.8577	-5.7098	-5.5821	-5.2412	-5.3097	-4.8989	-5.3817	-6.0787	-5.6399	-6.1004	-5.5459	-4.249	-4.8512	-5.2701	-6.8246	-6.8616	-3.7119	-5.5396	-6.442	-5.9487	-4.7308	-5.0224	-4.3311	-5.8632	-4.6599	-7.1041	-5.8676	-6.1048	-5.9998	-4.4859	-4.3538	-6.1929	-5.5442
-3.4799	-1.493	-2.3379	-2.5805	-3.2433	-3.6183	-4.9127	-4.1474	-3.2149	-3.4361	-4.4633	-4.156	-4.1246	-1.5196	-2.6444	-1.8735	-2.2648	-4.2247	-2.4147	-3.2691	-3.813	-2.4533	-3.8999	-3.408	-3.2377	-3.2225	-3.0897	-2.9775	-4.3675	-3.6318	-3.9771	-2.7116	-4.2962	-3.3971	-2.2373	-1.9539	-4.1419	-2.3612	-2.5347	-3.8557	-1.7476	-3.4721	-3.5911	-3.7259	-2.8227	-2.8514	-2.8325	-3.7614	-2.9358	-2.9659
-22.743	-23.424	-22.222	-21.408	-23.149	-22.308	-23.444	-21.966	-21.372	-22.024	-22.514	-21.249	-21.67	-21.998	-21.52	-21.831	-23.024	-22.943	-21.613	-22.142	-21.395	-21.815	-21.705	-21.387	-21.582	-21.069	-22.999	-23.462	-24.464	-22.923	-22.164	-22.73	-20.74	-22.775	-22.107	-20.939	-20.682	-23.973	-21.653	-24.081	-23.104	-21.386	-21.808	-22.993	-22.57	-21.29	-21.338	-21.844	-21.433	-20.475
8.075	10.134	9.7112	10.638	10.806	9.3404	8.5042	9.1987	9.4972	9.1557	9.2328	10.178	9.5337	8.7295	9.4579	9.8577	10.922	10.716	9.6044	12.015	10.145	8.7445	11.659	11.517	10.28	9.2299	10.393	12.012	9.0331	9.8966	10.917	10.671	10.268	9.8228	10.915	11.157	9.5418	10.273	9.4887	8.2266	9.6178	11.857	9.5337	10.483	10.362	9.7554	9.1486	10.089	9.6265	10.737
-15.509	-16.691	-14.831	-13.275	-13.926	-13.186	-13.729	-14.199	-16.574	-13.757	-13.675	-13.481	-13.742	-14.453	-14.425	-13.389	-14.221	-13.357	-13.008	-15.005	-13.655	-13.878	-15.654	-13.605	-14.905	-14.124	-14.514	-13.348	-13.85	-16.356	-14.398	-15.17	-13.162	-14.107	-14.179	-14.44	-12.68	-13.168	-14.553	-13.503	-13.99	-14.528	-13.365	-15.397	-12.856	-12.023	-13.998	-12.597	-13.791	-13.417
-14.766	-12.151	-13.329	-13.501	-12.49	-12.448	-12.896	-13.958	-12.967	-12.468	-14.818	-15.188	-12.866	-13.165	-13.669	-11.752	-12.874	-11.874	-12.062	-13.835	-11.382	-13.099	-13.288	-12.864	-12.958	-12.399	-13.188	-10.959	-10.802	-13.025	-14.063	-12.871	-11.623	-14.662	-12.452	-13.49	-12.214	-12.655	-13.367	-13.286	-14.121	-14.266	-12.508	-13.483	-12.993	-13.045	-12.448	-14.213	-14.366	-12.622
-1.2935	-2.9364	-2.254	-2.0384	-3.3626	-2.7134	-2.6532	-2.7628	-2.4669	-3.7233	-2.561	-2.6953	-1.1069	-1.3853	-2.0148	-2.0574	-2.8641	-1.742	-3.0299	-2.1376	-0.78003	-3.4127	-3.7018	-2.6347	-2.4548	-2.9072	-3.123	-3.413	-2.2125	-3.7109	-2.4641	-1.7878	-3.1525	-1.3048	-2.2587	-2.9805	-2.6622	-3.3973	-2.444	-0.75794	-3.0492	-2.9566	-1.6523	-1.0996	-2.3031	-1.7858	-4.7939	-2.2467	-2.8838	-2.6096
4.8	5.9809	5.2011	4.3108	4.7393	5.1383	4.8479	5.1198	5.2078	5.6144	5.2366	4.3373	5.0268	5.0923	5.841	2.8885	5.2563	4.7567	6.1019	5.1197	5.5142	5.0273	5.2846	4.7352	6.0961	5.4813	3.508	5.734	5.8641	6.2403	3.6949	6.1158	4.353	5.131	6.8079	6.4333	4.3522	4.7159	5.3696	5.5029	5.0102	4.6609	4.5501	5.1477	5.0513	3.3952	4.6295	4.1896	5.33	4.0646
-5.1066	-5.5426	-5.7484	-5.7956	-6.649	-5.1933	-5.6329	-6.357	-5.2892	-5.325	-5.389	-6.5971	-4.9799	-5.782	-5.2169	-7.5808	-4.876	-5.7365	-6.5918	-4.7853	-4.3287	-5.3468	-4.0486	-5.1735	-6.668	-4.4509	-7.5928	-7.2674	-5.2209	-4.0204	-5.394	-5.5706	-5.8672	-6.4137	-6.1093	-5.7065	-5.7988	-4.796	-4.7084	-5.7572	-4.892	-4.9274	-5.9721	-5.6334	-7.3976	-5.8835	-5.5734	-5.1903	-6.5993	-5.9031
0.75587	-0.31002	-0.29247	-1.0655	-0.068517	0.34237	0.32391	0.40336	1.8893	0.35749	-0.40664	0.35233	1.062	0.12907	0.71794	-0.032849	0.71479	-0.14389	1.2356	0.87087	1.7458	-0.057996	0.67042	0.58801	-0.34079	0.42511	-2.2417	0.99151	-0.015907	-0.59371	1.6617	-0.075143	1.0558	0.92632	-0.093625	-0.28768	-1.0117	-0.3708	1.5447	-0.55696	1.4468	1.5172	0.18271	-0.25344	0.81003	1.0731	-0.19022	0.67127	1.2472	0.23119
-2.191	-0.96221	-1.3724	-4.1852	-1.6156	-3.2748	-1.9345	-3.3081	-2.7992	-4.0414	-3.8406	-2.6924	-3.7231	-1.6501	-4.1877	-3.2616	-1.5816	-2.9049	-1.2091	-1.5909	-1.9766	-2.7847	-2.5199	0.0089164	-1.1752	-3.0006	-1.2615	-0.19495	-2.0603	-3.1084	-3.2059	-1.5197	-3.1738	-3.4889	-2.6352	-3.1911	-1.2331	-1.6038	-3.3292	-1.3095	-0.63548	-1.5696	-3.9955	-2.9257	-3.3374	-3.3657	-2.3234	-3.9941	-3.2444	-3.1867
-12.631	-11.822	-11.179	-12.469	-12.319	-12.542	-10.8	-12.845	-12.394	-10.753	-10.902	-12.775	-13.14	-11.528	-10.875	-11.162	-11.842	-12.324	-11.599	-11.859	-10.538	-12.272	-11.073	-12.427	-12.602	-11.226	-13.064	-11.526	-11.408	-12.21	-13.202	-12.43	-12.028	-12.344	-11.553	-13.143	-11.88	-10.322	-11.552	-10.843	-11.551	-10.652	-13.238	-12.52	-12.162	-8.8591	-11.874	-11.68	-11.252	-10.795
-4.0233	-3.7042	-3.3346	-3.282	-4.218	-2.9127	-2.8643	-4.0641	-3.0254	-2.5883	-4.1392	-4.4321	-4.292	-3.572	-3.4857	-3.8327	-3.0726	-3.3654	-2.8416	-2.7538	-3.3568	-2.7685	-2.6679	-3.2917	-4.3839	-3.5599	-3.9527	-3.3289	-2.1359	-3.7941	-3.5517	-2.4313	-4.6369	-3.8711	-3.2206	-2.8448	-3.3549	-2.1844	-3.5746	-2.7922	-5.2188	-4.3739	-4.4791	-2.5824	-3.8566	-2.5524	-2.9757	-1.8433	-0.60978	-4.191
-0.58381	-0.24793	0.51914	-0.64985	-0.19004	-1.1674	-1.7562	-1.5384	-0.81901	-1.8075	-1.6584	-1.621	-2.8507	-1.1735	-0.70137	-1.7886	-2.8541	-2.0133	-1.4801	-1.2404	-0.98241	-1.3854	-0.95631	-1.2142	-1.4887	-2.4363	-0.67428	-1.2896	-1.8667	-3.839	-2.1774	-2.4216	-1.7362	-2.7077	-1.2805	-1.5636	-2.1637	-2.9558	0.33144	-1.7531	-0.81773	-0.95	-1.3572	-2.0027	-1.2457	-0.90576	-0.86515	-2.9873	-0.54211	0.29254
-12.671	-12.684	-13.627	-12.851	-12.691	-13.246	-13.354	-13.908	-13.291	-12.804	-14.286	-12.801	-13.473	-13.262	-12.785	-11.597	-13.721	-13.603	-13.185	-11.6	-11.332	-12.35	-12.738	-12.998	-13.435	-13.788	-13.79	-12.535	-13.044	-13.573	-13.719	-11.493	-11.857	-10.971	-14.156	-13.188	-11.611	-12.96	-12.741	-12.231	-13.937	-12.927	-12.486	-11.686	-11.947	-13.051	-13.586	-12.514	-12.623	-13.62
-12.983	-13.615	-12.468	-13.783	-14.984	-12.535	-12.877	-11.904	-12.767	-11.524	-13.835	-14.606	-12.917	-12.297	-13.734	-13.781	-14.24	-12.33	-13.065	-13.665	-12.866	-12.8	-11.94	-11.636	-12.853	-13.001	-13.465	-13.211	-12.558	-12.431	-13.256	-13.296	-12.815	-12.077	-12.327	-13.773	-12.412	-11.935	-12.285	-13.583	-14.136	-12.14	-12.353	-13.413	-12.022	-12.533	-12.591	-12.088	-13.988	-13.267
1.7206	2.8085	1.7887	0.62911	1.019	0.66091	2.8312	2.3098	1.5039	1.1831	0.78509	1.782	1.3098	1.1941	1.6869	-0.38528	1.9134	-0.11506	1.5989	1.1314	2.2123	2.7594	1.3781	1.6171	1.8703	0.71707	1.0763	1.0969	1.7891	1.1687	2.9467	2.2455	1.7168	1.5843	0.12545	1.6842	0.86897	2.2427	3.3187	0.55553	2.7375	0.95833	1.8369	1.559	1.4775	0.65894	1.344	1.4655	0.83373	2.3091
0.032236	-0.5664	-1.3422	-2.1929	-0.26117	-0.54127	1.1894	1.0395	-0.0093794	-0.056304	-0.20321	-0.5363	-2.886	0.11775	-0.46062	-0.087157	0.16414	0.42306	-1.4082	-0.83674	-0.97139	-0.97877	-0.026688	-1.3211	-0.61402	1.1617	-1.1994	1.1754	1.0734	0.008154	0.23363	-1.2184	-0.033175	1.0181	0.54743	-1.1142	-2.4792	0.82827	-0.19348	-0.42971	-1.5599	-0.49803	-0.1705	-1.1953	-0.2092	0.48553	-1.5744	0.090485	-1.6944	-0.37386
-4.977	-4.0038	-4.7349	-3.9888	-6.7733	-6.3853	-4.4942	-5.5334	-6.442	-5.4373	-5.4504	-3.7843	-5.3847	-5.3137	-5.5712	-5.2512	-3.7649	-3.9832	-3.2923	-6.2788	-5.6692	-4.4852	-5.6829	-5.229	-3.928	-4.894	-4.2015	-4.51	-4.5363	-5.3185	-4.588	-5.6889	-4.6717	-5.249	-5.3095	-5.8635	-5.2445	-5.7651	-5.4304	-5.3682	-4.9551	-3.2178	-5.729	-4.8816	-5.6762	-3.2234	-5.2242	-3.8878	-5.0043	-3.9083
-14.369	-14.344	-14.589	-15.226	-14.623	-14.565	-13.786	-15.368	-13.617	-14.42	-14.39	-15.008	-14.391	-15.728	-14.31	-15.836	-12.977	-16.354	-12.683	-14.312	-17.035	-14.021	-16.715	-15.203	-13.826	-14.394	-14.705	-14.012	-13.356	-15.61	-12.742	-15.302	-14.526	-14.311	-15.227	-13.082	-14.458	-15.992	-13.458	-13.904	-14.468	-15.862	-15.003	-13.244	-12.748	-13.529	-14.067	-14.273	-13.613	-15.311
-2.7329	-5.1488	-4.2734	-4.8537	-4.1905	-3.5185	-2.704	-2.5007	-3.8949	-2.4539	-3.9124	-2.3432	-2.6964	-3.4561	-3.268	-4.0301	-4.2018	-4.3588	-3.659	-3.1532	-3.6065	-2.566	-4.7122	-1.9686	-5.275	-3.1992	-4.1076	-3.6406	-2.5755	-3.601	-5.7296	-2.5076	-1.908	-3.5328	-3.2556	-4.4535	-3.7949	-4.0356	-3.076	-4.132	-4.3758	-4.5799	-4.5329	-2.8128	-4.3315	-4.9172	-4.1802	-3.2729	-3.9841	-2.9009
-1.6403	-2.0236	-3.4707	-2.9209	-4.0868	-2.3783	-2.5039	-4.2629	-2.86	-2.4602	-3.0156	-1.6494	-5.1493	-2.3309	-2.4909	-3.3507	-1.4083	-3.0163	-1.5856	-0.85721	-3.3428	-2.4065	-3.1128	-3.4495	-1.6023	-1.3962	-2.8071	-3.1186	-4.288	-3.358	-1.8959	-3.0305	-2.2263	-1.8819	-0.52338	-3.0761	-2.0447	-1.7544	-1.9401	-3.1325	-2.2575	-2.6656	-3.5909	-1.8584	-1.9434	-3.8941	-1.8239	-2.1088	-2.2543	-2.9915
-0.94575	-0.43429	0.92078	0.55617	0.53777	-0.408	-0.059591	-0.24275	0.10217	-0.29646	0.48283	0.12301	0.31195	-1.2722	-0.42664	-1.0493	-1.4946	-0.56479	0.39106	0.42002	-0.75247	-0.35421	0.89166	0.08696	-1.0922	1.1322	-2.1553	0.099683	0.011972	0.40231	0.49841	-1.1038	0.97013	0.11172	0.50442	0.76273	0.067695	0.12757	0.8655	-0.77945	0.2433	0.57368	-1.7083	-0.89781	-1.4695	0.76853	-0.68876	0.59239	0.077881	-1.1468
-22.451	-21.259	-21.83	-22.522	-21.853	-21.164	-23.098	-22.203	-21.681	-22.62	-21.482	-21.421	-23.026	-21.887	-21.689	-21.888	-22.182	-21.118	-20.937	-23.135	-20.752	-23.128	-22.591	-21.427	-20.83	-24.228	-21.977	-22.205	-21.4	-21.129	-21.069	-20.837	-22.054	-20.421	-23.116	-23.052	-23.908	-23.755	-23.124	-20.728	-22.49	-22.974	-23.29	-23.503	-23.364	-22.518	-21.61	-21.624	-23.296	-21.548
-4.2596	-3.901	-2.4664	-4.3804	-3.3682	-3.2347	-4.7484	-3.2356	-3.6451	-2.8443	-2.8649	-4.3186	-4.3584	-3.9027	-2.4527	-4.8798	-2.766	-3.2403	-6.3254	-5.2526	-3.5067	-3.7622	-2.7713	-2.3003	-2.4712	-3.5491	-4.2081	-2.8669	-4.2178	-3.4113	-1.6875	-3.1726	-3.2342	-4.2562	-2.535	-4.001	-3.6631	-3.3923	-3.1422	-3.358	-5.0946	-5.5247	-2.3317	-3.0477	-3.4128	-4.3257	-3.2064	-3.8212	-3.4473	-3.4667
-1.9325	-0.69716	-0.61145	-0.43303	0.30576	-0.20906	-1.7731	-1.4121	-2.0552	-0.40312	-2.9136	-0.91424	-3.1824	-2.7883	-2.0997	-2.2497	-1.6395	0.59347	-3.1104	-2.7708	-2.6612	-0.668	-2.5947	-2.0915	-1.7904	-1.0337	0.12651	-1.0181	-0.22028	-1.9824	-1.3761	-1.093	-2.6121	-0.62565	-2.8489	-1.4454	-1.2621	-2.6853	-2.0998	-2.2303	-1.6785	-1.2883	-1.4825	-1.6126	-1.0908	-1.0364	-2.2588	-0.38797	-0.24441	-0.2442
3.6777	0.76617	1.6918	1.3265	1.5551	1.1046	0.56777	1.1896	1.8916	1.7123	2.5838	1.4085	1.5183	0.87562	1.3353	-0.7711	1.2682	2.1534	0.67678	0.41424	0.94707	0.61112	1.3725	2.0062	1.0852	-0.013865	1.0015	1.1047	-1.036	1.8079	1.9573	1.2399	0.15593	3.1057	1.6969	3.4528	0.13456	0.83782	1.3951	0.32354	2.7698	1.7246	1.4655	2.2576	0.84204	1.0661	0.98868	1.8177	0.71253	0.94399
-2.1655	-0.89016	-0.73951	-1.1808	-1.5314	-0.35701	-1.9058	-1.8488	-3.1042	-2.5795	-1	0.42651	-1.6759	-0.57989	-0.50007	-2.7391	-1.2491	-0.54758	-1.6108	-1.3621	-2.32	-2.7134	-3.4282	-0.55762	-1.5897	0.39047	-2.5182	-1.458	-0.39854	-1.8714	-1.2834	-3.7675	-1.9481	-2.1282	-1.1416	-2.611	-1.3958	0.29403	-1.2881	-2.1425	-1.9682	-1.4497	-1.1789	-1.5593	-1.4799	-1.8273	0.68705	-1.9971	-3.1059	-0.62058
-2.7602	-1.2588	-2.0199	-3.7511	-1.6914	-1.9159	-2.6333	-2.6367	-2.4912	-2.8071	-2.319	-1.6567	-3.2883	-3.4852	-3.1164	-0.85539	-5.3239	-1.4498	-1.2281	-2.1268	-3.645	-2.1705	-0.87299	-3.6858	-1.0741	-2.6913	-2.9264	-2.4113	-2.9736	-0.94296	-0.56782	-1.5408	-4.0438	-3.4391	-0.89875	-2.7539	-2.1377	-2.7713	-1.6496	-3.1524	-2.181	-3.0814	-2.1214	-1.324	-2.7682	-1.2612	-2.2412	-2.5119	-3.6496	-1.3078
1.2467	0.90921	2.0536	-0.41516	1.5281	1.2913	1.591	1.7342	3.0156	1.8779	2.3394	2.2258	2.2786	0.52862	1.5974	0.29401	2.0762	2.3812	1.773	1.6699	0.80756	1.4626	1.5748	0.92879	1.464	3.3482	0.79852	-0.45132	3.3017	1.9088	0.90094	0.96344	2.9032	2.1512	2.8907	1.5962	0.12624	1.1877	0.27733	1.3219	0.80086	2.8589	2.1854	1.3084	1.7128	2.087	1.2893	2.0411	1.2901	0.96264
5.8587	4.9945	3.8881	6.2651	6.2675	4.1387	5.3145	5.1864	7.2766	5.542	6.6193	6.9833	6.5913	4.1042	5.8048	6.2248	5.081	6.8986	5.8768	6.7448	5.9455	6.0394	5.4859	3.3056	4.9058	6.1214	4.2028	7.2308	4.938	5.0241	6.1622	4.7214	5.9538	4.9458	6.5618	6.7972	4.9613	4.7563	4.8476	6.1173	6.5234	7.4592	6.7124	5.8858	3.4889	5.3664	7.2488	6.6501	4.9823	5.3403
-2.036	-1.9152	-1.2218	-1.4109	-2.3732	-2.1982	-2.7043	-2.093	-1.7491	-0.15962	-1.9385	-1.6632	-0.70113	-0.29693	0.17044	-2.0007	-2.4929	-2.925	-1.7854	-2.0087	0.32404	-2.2879	-1.6105	-1.205	-1.3496	-1.9952	-0.76021	-0.89958	0.40029	-0.50999	-1.0414	-1.9579	-0.15854	-0.53183	0.82419	-1.83	-1.1719	-2.0159	-1.2009	-1.6516	-0.68134	-1.8447	-1.3563	-1.8598	-0.82639	-1.743	-0.71371	-1.4037	-1.6694	-1.6943
-9.7491	-7.9933	-8.8451	-9.3875	-10.518	-10.343	-9.544	-10.323	-9.0394	-8.6668	-9.1856	-9.4188	-10.328	-8.9601	-8.9703	-8.8157	-8.5298	-8.0913	-9.4574	-9.3146	-8.6715	-9.394	-8.9249	-8.5288	-9.7155	-8.6524	-7.9816	-8.4166	-8.0766	-9.1983	-8.45	-8.5262	-9.2725	-9.0504	-7.8453	-8.5678	-10.802	-8.8592	-8.4506	-9.0305	-8.5565	-10.23	-9.6802	-9.113	-9.1561	-8.8685	-8.2777	-9.4156	-10.442	-9.2684
-20.872	-20.413	-20.327	-19.08	-20.902	-20.045	-20.109	-20.999	-19.338	-21.239	-21.186	-19.702	-21.645	-20.667	-20.196	-20.082	-20.794	-21.838	-21.932	-21.188	-20.812	-19.719	-22.432	-20.808	-22.633	-20.333	-20.978	-21.594	-19.912	-21.005	-21.411	-19.704	-22.673	-21.63	-21.311	-20.396	-19.992	-20.641	-21.174	-22.029	-20.028	-22.071	-20.093	-20.023	-20.354	-21.891	-19.605	-20.855	-21.573	-22.777
-15.704	-14.694	-13.472	-14.433	-15.758	-13.862	-13.771	-14.452	-15.293	-14.155	-15.608	-15.534	-15.583	-13.658	-15.548	-15.061	-14.241	-14.262	-14.819	-14.519	-15.286	-15.441	-15.192	-13.292	-14.691	-15.605	-15.231	-14.54	-13.282	-14.098	-14.321	-14.916	-16.719	-12.8	-13.313	-13.991	-12.979	-15.325	-14.897	-14.535	-14.736	-14.215	-13.219	-15.142	-12.959	-13.762	-14.622	-16.167	-14.185	-14.577
-3.3292	-2.5924	-5.1404	-2.7133	-3.4686	-2.0781	-2.4963	-3.7097	-1.3472	-5.4896	-4.3264	-3.248	-2.3428	-4.5515	-0.14322	-2.8719	-3.6966	-4.0454	-2.9931	-2.2005	-3.2252	-2.2353	-3.2066	-1.8871	-3.6215	-2.8248	-2.8035	-2.4035	-4.1437	-4.23	-2.4656	-3.7297	-4.1996	-3.4392	-2.9913	-1.7763	-2.9517	-3.9599	-2.8412	-2.5801	-3.069	-4.3997	-2.1184	-3.4543	-4.103	-4.0491	-1.024	-2.1987	-3.2655	-4.484
-2.1163	-1.7018	-1.9265	-0.67343	-1.2205	-0.13147	-0.12416	-0.86191	-1.5684	-0.85776	0.34615	-1.2951	-1.9375	-2.2314	-3.1626	-1.9385	-0.66269	-0.50608	0.62472	0.031795	-2.6045	-1.4348	-1.4041	-3.8414	-1.7826	-1.1516	-0.41738	-2.353	-1.1419	-0.34841	-2.6235	-2.7117	-1.44	-0.74115	-1.4955	-0.75753	-2.0329	-0.61508	-1.686	-1.1528	-0.75909	-1.2283	0.71275	0.52277	-0.66045	-1.6832	-2.0767	-0.87164	-0.71105	-2.0051
-1.1105	1.0109	1.0499	-0.6993	1.4911	0.25285	-0.58678	-0.42497	0.75999	0.61504	-1.4491	-1.0236	-0.79889	-0.78015	-1.1948	-0.17123	-0.76911	-0.90914	0.51803	0.76753	-1.1878	-1.2238	0.43138	-0.44702	0.45369	-0.15924	0.30566	-0.6851	-1.3497	-1.5741	0.79007	0.37907	-0.52846	1.6196	-1.2755	-0.096538	0.94408	-0.044175	-1.6086	0.5852	-1.8331	-0.95386	-1.0167	0.3812	-0.12414	-0.49425	-0.5681	0.70613	0.71263	0.86317
-4.7195	-5.2793	-5.3937	-3.1967	-2.8455	-3.0344	-4.2851	-5.2476	-4.0282	-4.6856	-3.7179	-5.3634	-2.7815	-4.5116	-2.7837	-4.1209	-4.6663	-3.4748	-4.5673	-2.8699	-2.6881	-4.2503	-2.227	-2.6788	-3.5589	-1.8769	-4.6224	-1.882	-4.4185	-2.5964	-2.1123	-4.635	-4.991	-2.3482	-5.9603	-5.6547	-3.5612	-2.7759	-4.2653	-2.9444	-5.3659	-4.1958	-2.3779	-4.3394	-4.6005	-4.6655	-4.5512	-3.3647	-4.5318	-4.8629
-1.4727	-1.7655	-3.85	-1.8271	-3.0979	-1.0524	-2.455	-1.6756	-3.206	-2.1633	-3.3226	-3.901	-2.3786	-4.3947	-1.7265	-0.99008	-2.8413	-3.3722	-4.5353	-2.134	-2.5146	-2.5243	-2.6054	-2.6038	-2.8332	-1.6238	-2.6006	-3.6266	-4.2927	-2.955	-1.9571	-1.2259	-1.9001	-2.2635	-3.4487	-2.9903	-2.1222	-2.3754	-2.9593	-1.9046	-1.7662	-2.7133	-3.8851	-1.4796	-1.0629	-2.2752	-1.8769	-1.7839	-2.6096	-3.3316
-12.999	-11.364	-12.595	-14.019	-13.122	-13.919	-12.894	-12.495	-14.438	-11.615	-13.039	-13.18	-13.533	-11.556	-12.944	-14.305	-12.948	-13.164	-14.081	-12.438	-12.882	-13.059	-13.909	-13.768	-12.059	-12.169	-13.935	-13.911	-13.705	-13.226	-14.829	-13.673	-13.29	-14.344	-12.785	-13.632	-13.233	-13.15	-12.233	-13.159	-13.184	-13.362	-14.488	-13.549	-12.335	-12.232	-13.68	-12.616	-12.734	-12.676
8.0453	9.1955	8.8255	9.4629	10.135	8.9866	9.8409	10.58	11.581	10.589	10.152	10.268	9.8993	8.7752	11.35	9.813	10.796	10.127	10.762	10.063	9.2772	10.752	9.8073	10.712	9.7602	9.9802	8.9827	10.514	9.4275	9.8014	10.314	10.32	8.722	11.191	10.291	8.833	9.8641	9.3401	8.1088	9.8291	9.8775	11.525	11.135	10.039	9.4286	10.047	9.814	9.9597	11.141	10.685
-11.308	-12.109	-12.226	-11.392	-11.475	-10.323	-11.674	-9.1598	-9.536	-10.402	-11.79	-10.86	-11.654	-10.367	-9.8913	-10.564	-11.582	-11.344	-10.041	-10.496	-9.5997	-11.036	-10.542	-10.744	-12.152	-10.27	-10.785	-10.559	-11.039	-10.163	-10.612	-9.8684	-9.6364	-11.514	-12.934	-11.206	-11.502	-10.989	-11.16	-9.668	-10.983	-11.838	-12.221	-10.026	-10.869	-10.83	-11.342	-11.616	-10.608	-10.279
4.5568	3.6655	4.0676	4.0972	5.5938	4.7553	5.7908	5.5816	4.0737	4.2425	4.8188	4.7443	4.0343	3.7908	3.2877	6.7361	6.0389	5.228	5.2716	3.8405	3.409	4.9023	5.4278	5.6655	4.2082	3.3993	4.3037	2.8756	3.2689	3.5414	5.2853	4.9816	3.1771	4.0067	4.3921	4.6254	4.6387	3.5977	5.0001	5.1036	4.1093	4.3438	3.2528	4.2187	4.2626	5.5305	4.4559	4.2419	4.3095	6.0255
11.383	9.9344	8.6429	9.9845	9.2329	11.417	8.8237	8.6393	9.0672	11.102	9.6921	8.3313	9.7762	10.017	10.722	10.367	9.1883	9.1584	10.381	9.8288	9.3095	8.6184	10.293	9.7677	9.7165	8.7712	10.201	8.7918	10.516	8.8788	10.26	11.213	9.6334	9.3564	9.2381	11.094	9.781	9.6043	10.387	9.624	9.5552	9.0877	9.8872	7.8806	10.652	9.1678	10.208	10.288	9.8387	8.5361
-3.7104	-5.9464	-4.4054	-3.7714	-3.6508	-2.2505	-5.0339	-2.0928	-1.5485	-2.3345	-4.2784	-3.3494	-3.362	-3.9143	-3.698	-3.8623	-4.018	-4.7279	-3.3061	-3.8087	-4.7788	-3.2102	-2.5755	-4.469	-5.6164	-4.549	-3.2575	-4.9811	-4.9065	-4.6502	-2.466	-4.969	-5.7996	-5.1981	-4.0176	-3	-4.1312	-3.2939	-4.3578	-2.578	-4.37	-4.1555	-2.669	-3.8201	-5.0675	-2.3437	-3.0355	-4.6182	-4.424	-3.977
-11.974	-10.115	-12.293	-10.169	-11.853	-11.356	-11.32	-12.029	-11.851	-10.768	-11.117	-9.4118	-10.827	-11.614	-11.341	-13.153	-10.885	-10.888	-9.9278	-10.414	-11.741	-11.313	-12.588	-10.451	-10.696	-11.779	-12.274	-11.065	-10.539	-13.041	-10.539	-11.971	-12.964	-11.022	-10.61	-12.075	-11.214	-9.942	-10.507	-10.181	-9.6283	-10.604	-11.379	-11.192	-10.233	-11.734	-12.041	-11.268	-12.231	-11.501
-13.371	-13.706	-12.894	-12.6	-12.43	-12.693	-13.079	-13.776	-11.978	-13.331	-13.007	-12.051	-12.622	-13.679	-13.044	-13.429	-12.286	-10.66	-14.312	-12.7	-14.467	-13.012	-13.184	-13.443	-13.293	-11.944	-15.061	-14.088	-12.869	-12.935	-12.422	-13.421	-13.339	-13.292	-13.011	-11.793	-13.421	-11.999	-14.046	-13.538	-12.403	-13.158	-13.483	-12.42	-14.436	-13.26	-13.241	-11.57	-14.526	-13.835
-0.029022	-1.4846	0.73174	0.21548	-0.60394	0.297	0.86748	1.0934	-0.53778	0.5535	-0.54259	-0.63666	0.58563	0.73049	1.9273	0.40838	0.68858	1.0026	2.4742	-0.33227	0.3431	0.24852	-1.1961	0.35453	-0.28464	1.4871	1.1518	-1.1998	-0.20484	-1.3468	1.4657	-0.51206	-0.040789	0.37376	1.2328	-1.4374	-0.097948	-0.096585	0.023228	0.64125	-1.2688	0.81397	-0.85799	-0.28443	0.028511	0.88928	-0.53448	0.0026496	0.24031	-0.55328
-9.9302	-10.749	-11.689	-10.196	-10.434	-10.984	-10.424	-11.264	-11.551	-11.259	-10.653	-12.272	-8.5486	-12.02	-10.352	-10.968	-12.33	-11.637	-9.0675	-10.861	-10.981	-9.1824	-11.27	-10.368	-10.876	-12.18	-9.2801	-10.275	-10.947	-11.785	-11.515	-10.455	-10.225	-11.505	-10.089	-11.748	-11.193	-10.09	-10.879	-10.626	-12.439	-11.758	-11.489	-11.107	-9.2577	-12.798	-11.527	-9.3091	-10.244	-9.864
-2.9354	-4.0186	-3.7504	-3.0074	-2.9804	-4.4185	-2.9142	-2.1926	-3.1267	-3.0379	-3.2695	-3.002	-4.01	-4.7119	-2.1373	-3.1459	-2.4959	-3.5096	-4.9668	-3.331	-3.2052	-2.6246	-3.9963	-4.4324	-3.3594	-2.7527	-3.4042	-3.3107	-3.5128	-3.6192	-3.7011	-4.635	-4.3336	-3.5102	-3.4122	-3.3333	-4.1603	-3.6115	-4.4566	-3.8777	-3.4092	-3.7744	-3.8974	-2.9996	-4.0957	-3.2609	-2.8235	-1.2274	-3.2182	-4.5894
-2.4941	-4.061	-1.5407	-3.6233	-3.1241	-3.0817	-0.71356	-4.341	-2.977	-2.7186	-2.1154	-2.1692	-4.5439	-3.49	-1.9278	-1.4932	-1.8024	-0.81252	-1.7167	-0.73222	-4.1659	-3.4291	-1.8716	-2.875	-1.5143	-2.6553	-2.2912	-1.819	-2.5366	-2.7586	-2.9646	-3.0543	-2.7515	-3.56	-1.9744	-2.3084	-2.0623	-3.6879	-2.4362	-1.6796	-1.7163	-2.3361	-1.693	-2.3509	-3.3406	-2.8636	-2.341	-2.0909	-3.2843	-4.3192
-12.788	-12.736	-11.77	-12.895	-13.201	-12.277	-13.955	-12.912	-13.348	-14.04	-14.865	-14.581	-14.723	-13.896	-12.225	-13.588	-13.012	-15.072	-12.113	-13.031	-12.93	-14.261	-13.118	-12.805	-12.681	-15.811	-12.863	-12.008	-14.149	-14.608	-12.549	-12.993	-14.366	-14.218	-13.894	-14.392	-14.323	-11.052	-12.988	-11.818	-11.679	-14.648	-11.992	-13.506	-13.889	-12.658	-15.196	-12.555	-13.063	-13.76
8.2669	8.7447	7.2554	9.4136	8.3729	7.5889	9.4472	7.9696	7.9492	7.3698	10.104	9.9597	9.1523	8.7837	8.2617	7.6407	9.6182	8.7505	8.024	8.693	9.7227	9.3851	8.936	8.0736	7.2091	7.7056	7.0771	7.1823	6.5336	7.2591	7.6046	9.9664	6.7175	8.9091	7.5215	8.7951	9.4392	7.7541	7.9118	8.728	9.0989	8.6935	9.8256	8.8302	8.6424	8.6713	8.2266	7.6118	7.9582	9.2785
-3.6501	-2.4725	-2.9123	-3.076	-2.7903	-3.0694	-2.8436	-4.27	-2.3535	-2.4967	-2.8416	-1.7028	-3.4044	-1.662	-2.5453	-3.4346	-3.4383	-1.3972	-2.5101	-2.2106	-3.0354	-3.1502	-4.01	-3.2246	-3.8842	-3.2522	-2.4322	-3.1313	-2.7712	-1.1135	-2.5196	-2.5655	-3.0838	-1.6302	-2.5144	-2.7718	-2.1844	-3.9142	-3.3181	-3.8678	-1.3161	-4.1288	-2.6001	-1.2514	-2.7026	-3.2978	-2.0913	-2.7935	-3.617	-3.4928
-3.4699	-3.1798	-4.9267	-2.0587	-4.4294	-3.4077	-4.4341	-4.7532	-3.0843	-2.3221	-4.8917	-3.7127	-3.8252	-4.5081	-5.1007	-3.0577	-3.419	-4.9382	-4.7066	-4.523	-2.5147	-3.6155	-3.1322	-2.9029	-3.0912	-3.794	-2.7538	-5.0399	-3.0636	-3.1481	-3.3597	-3.852	-3.4081	-3.3364	-3.5029	-3.3158	-2.299	-4.3834	-3.3472	-3.7151	-4.1387	-4.8117	-3.4616	-2.4505	-2.0872	-4.4812	-1.5028	-5.0813	-1.8005	-3.1552
-20.328	-20.604	-20.139	-19.757	-22.461	-19.244	-19.811	-22.272	-18.526	-20.977	-20.337	-20.528	-21.304	-21.488	-19.655	-21.386	-19.577	-20.062	-21.465	-20.427	-20.657	-20.519	-20.838	-19.754	-19.536	-21.602	-21.887	-21.67	-20.453	-20.063	-21.434	-20.761	-22.29	-21.273	-22.022	-19.967	-21.728	-22.444	-20.06	-20.307	-22.906	-19.287	-21.723	-20.831	-21.82	-17.989	-21.631	-20.359	-20.734	-20.867
6.8298	8.4164	7.765	7.0746	7.3793	7.3406	8.9141	7.5861	9.0432	5.969	9.1756	6.7574	9.7135	9.4971	8.7512	7.8129	7.2017	9.1567	9.8879	8.2006	7.7284	8.4832	8.7129	7.2574	7.4921	8.4877	7.9734	8.2418	7.7671	8.4117	6.0607	9.1344	7.2069	6.0953	7.6022	7.072	5.6057	7.7019	8.9182	8.7328	6.969	7.2455	7.5426	8.6959	6.8171	7.3403	8.0397	8.7268	9.7819	7.791
-10.009	-9.3168	-10.781	-9.747	-10.591	-9.492	-9.3926	-10.828	-10.563	-10.98	-9.1023	-10.662	-10.315	-8.551	-9.8028	-10.376	-9.24	-10.118	-10.717	-11.137	-10.578	-9.3928	-9.5913	-10.832	-9.1099	-11.038	-10.772	-11.512	-10.648	-10.527	-10.012	-10.77	-9.5572	-8.7605	-8.9429	-9.0912	-10.895	-9.7426	-11.192	-10.248	-11.255	-9.5221	-10.334	-10.462	-9.6874	-10.694	-10.05	-11.462	-11.615	-9.9415
0.54201	1.2543	2.6249	1.6923	0.61389	2.1046	1.7809	1.6397	0.8581	3.2731	2.5838	2.1873	0.87526	0.83064	1.3546	0.29771	2.6165	1.8859	2.3211	3.6997	2.6134	3.1942	1.7548	0.20026	2.2575	2.2853	0.39838	2.0305	0.69666	2.9022	1.1818	1.5732	1.6971	1.4009	1.8036	1.6895	0.97291	2.347	0.6987	1.6603	2.2926	0.72618	0.75143	1.283	1.5231	1.28	1.4604	1.0204	0.54769	1.7624
-1.2567	-0.10798	0.10807	-1.0357	-0.37077	-0.84373	-1.2946	-0.33833	-0.34815	-1.0268	-1.7853	-1.6734	-0.16905	-0.6189	-0.58084	-0.28655	-0.17788	-0.36216	-1.4034	0.046864	0.015512	0.88334	1.6841	0.046722	-1.0431	1.2507	0.18831	2.0184	1.0785	0.29243	0.78472	0.75544	-1.2464	0.55596	-0.96899	0.78153	1.2654	-1.4808	-0.60487	1.2448	-0.55827	0.029176	-0.59197	0.46165	0.047895	1.2553	-0.51048	0.86184	-1.1011	-0.31182
-4.8615	-4.336	-3.8659	-2.2205	-3.4664	-3.3537	-3.3534	-3.8593	-2.9746	-4.7047	-4.3591	-3.5829	-3.4062	-3.7235	-4.1774	-4.6439	-4.3278	-5.0546	-4.4708	-3.6163	-3.9901	-4.4422	-4.2228	-4.6195	-4.3476	-4.0464	-3.585	-3.8684	-4.61	-4.5158	-3.6729	-4.2773	-2.9464	-3.5645	-4.9958	-5.3129	-3.3547	-4.2015	-3.7165	-5.1898	-4.918	-3.6609	-4.3784	-3.8709	-2.8136	-6.2095	-3.9224	-4.0014	-5.0863	-4.3606
2.189	0.20449	-0.86808	3.1149	-0.38877	-0.95101	0.93634	3.2888	0.25674	0.12969	0.95268	0.54009	0.88457	1.0691	-0.40108	1.3638	2.7614	0.62475	0.43853	-0.28567	-0.71771	-1.7576	-0.44802	0.95439	0.25158	2.3943	0.66677	1.5752	0.7452	0.87076	0.37044	-0.23736	1.3488	-0.57968	1.4143	0.17456	0.59884	0.43244	0.55956	-1.6384	-1.0956	-0.47706	-0.8253	-0.12743	-0.46646	0.67289	-0.66906	0.91362	1.9545	-0.89877
-14.404	-13.914	-14.632	-15.385	-14.886	-15.008	-14.752	-12.754	-14.795	-14.292	-12.579	-13.05	-13.257	-14.819	-13.721	-15.701	-13.427	-13.923	-13.208	-13.746	-14.903	-13.979	-13.859	-14.551	-13.398	-14.202	-14.479	-13.817	-14.369	-14.337	-13.821	-14.7	-12.465	-13.242	-13.729	-12.91	-15.185	-13.257	-14.168	-13.225	-15.141	-12.554	-13.571	-15.01	-14.883	-13.237	-13.093	-15.135	-15.178	-14.107
-5.5388	-5.868	-7.2537	-6.4182	-5.3597	-5.4164	-6.8139	-7.0957	-7.3378	-6.8354	-7.7024	-7.8683	-7.5579	-5.0082	-6.6035	-5.019	-7.0146	-5.7343	-7.0028	-6.6429	-5.1648	-6.7283	-6.558	-6.9948	-4.8765	-5.5142	-5.7571	-8.9163	-5.8653	-6.7156	-7.1373	-6.7068	-5.9915	-6.794	-7.5724	-4.61	-7.1508	-5.8543	-6.1348	-6.5615	-6.8256	-7.5658	-7.8162	-6.1024	-5.6585	-6.4556	-6.5419	-6.1632	-7.8093	-5.5061
1.4855	-0.040682	0.015675	-1.0004	1.2624	1.1577	2.6126	0.48362	0.70895	0.657	2.0881	1.3336	0.30466	0.90505	2.8111	1.5933	-0.21049	2.2658	0.027205	-0.16472	0.68062	1.2707	0.049319	-0.18315	1.4239	1.1645	0.84342	1.3225	0.34281	2.0457	1.0826	0.025508	2.5619	2.1103	1.3843	2.3651	2.4358	0.83316	0.292	0.85555	0.60148	1.2804	0.056017	-0.45855	1.9366	1.342	3.7278	0.13237	1.4943	1.36
-2.4882	-2.2333	-2.2098	-2.8528	-3.1686	-3.563	-4.4556	-2.8407	-2.4084	-3.0313	-3.1323	-2.9292	-4.1594	-3.0831	-2.519	-3.3631	-3.2928	-1.0807	-3.6039	-3.558	-2.9808	-2.1342	-3.5027	-1.9984	-3.4753	-4.1254	-4.3577	-2.4808	-3.3645	-6.4541	-4.4615	-4.9608	-2.4757	-4.0279	-2.676	-1.7671	-5.1572	-3.9577	-1.9606	-3.626	-2.7449	-1.7834	-4.0251	-3.1812	-1.8126	-3.8704	-2.7287	-4.4117	-4.4395	-5.1267
-10.021	-9.5881	-9.1766	-8.4171	-8.7645	-8.4835	-8.6947	-9.0804	-8.887	-7.2066	-6.3943	-8.5775	-9.525	-9.8864	-7.8538	-7.7141	-8.5753	-8.2713	-8.4377	-9.3141	-7.2634	-9.1064	-8.8864	-8.9617	-8.9286	-9.5722	-8.6812	-9.1466	-9.1415	-8.4912	-11.05	-9.0774	-9.4903	-8.6297	-9.4166	-9.3318	-8.9347	-9.6072	-9.7543	-9.6407	-9.529	-8.5808	-8.3878	-10.1	-8.1268	-10.509	-9.2282	-9.0851	-9.4088	-8.8054
-0.42834	-1.0116	-0.63357	0.033884	-1.1502	-0.035037	-0.90183	0.29369	-0.84125	-1.0118	0.91318	0.55697	-0.80475	-0.1311	0.4651	-1.0606	-0.85255	-0.53688	-0.11756	0.37072	-1.6683	-0.27895	0.75022	-0.045952	-0.40355	0.17623	-0.70723	-0.23518	0.9427	-0.16451	0.31782	-1.2075	0.11283	-2.3199	-1.056	0.49315	0.6827	0.012451	-0.3371	-1.2928	0.32101	0.58934	-1.3419	0.88125	0.31996	0.24671	-0.22149	-0.62016	-1.425	1.5161
10.676	8.7395	10.849	10.158	9.4975	8.8929	11.338	11.185	10.25	9.6265	9.5303	10.574	9.7368	8.9746	8.297	10.701	8.618	8.2363	9.1865	9.9463	9.8411	9.2016	9.1785	10.881	10.552	8.8974	8.8038	9.5604	9.6294	9.7122	9.8232	8.9874	9.0975	10.954	8.3977	10.306	10.384	10.515	11.263	8.2893	9.7206	10.431	8.037	10.728	8.6585	9.1381	12.707	11.03	8.829	10.08
5.2113	5.8264	5.7632	6.0675	6.264	5.3723	5.925	6.6979	5.9348	5.8731	5.4336	6.8806	5.5591	6.1544	5.6935	5.5044	5.2803	5.9633	6.1524	4.6932	4.9602	6.3602	5.8071	5.9619	6.6141	6.2427	6.1841	5.4138	5.0538	7.311	6.3283	5.1279	4.8022	5.7186	5.4539	5.5209	6.2602	5.404	6.0454	5.3829	4.9108	3.3856	5.7948	5.517	6.8613	6.3935	7.0118	4.8581	5.6157	4.5317
-3.1812	-1.0873	-2.8051	-3.4991	-3.0199	-4.7098	-4.0934	-4.4236	-2.6535	-5.718	-3.5961	-3.9409	-3.7791	-5.2692	-5.5013	-3.3906	-3.672	-2.0357	-2.6669	-4.0764	-4.4024	-3.4019	-1.4873	-4.0832	-3.4244	-4.0375	-4.375	-4.9546	-4.2468	-2.9135	-3.4129	-5.9896	-2.3029	-4.3909	-3.3071	-2.9153	-4.2451	-2.8048	-4.1964	-3.7164	-5.3074	-3.1208	-3.2968	-4.3332	-1.9975	-3.7844	-3.3135	-4.6655	-4.2719	-2.6039
-1.8995	-1.4333	-3.2971	-3.3057	-2.8642	-2.3008	-4.8006	-2.9746	-4.2214	-2.5868	-2.9561	-4.2755	-3.1874	-2.47	-4.0687	-3.6064	-3.4858	-2.0306	-4.1328	-2.2882	-2.8549	-2.5665	-3.1646	-3.2628	-2.4651	-4.1853	-3.6951	-1.7845	-3.9549	-2.8498	-1.0278	-1.4071	-4.9643	-1.8296	-1.9607	-1.9721	-1.9454	-4.3118	-3.2119	-2.8662	-3.9886	-3.8301	-3.378	-3.2476	-4.5143	-3.9045	-3.0353	-3.0517	-3.1002	-2.6213
-6.3718	-7.2085	-5.7603	-5.3198	-6.902	-6.8139	-5.6042	-7.0573	-7.3312	-7.2978	-7.5971	-5.9046	-6.1561	-6.4669	-6.8541	-6.4249	-6.0623	-8.3236	-7.3417	-7.4721	-6.6397	-6.4228	-7.6826	-5.7992	-5.1013	-5.9044	-6.5021	-5.8849	-6.5747	-7.0636	-5.5961	-6.6652	-4.6783	-6.0423	-6.537	-7.0975	-6.5682	-7.5852	-6.8263	-6.0676	-7.3861	-6.2865	-7.1649	-8.1046	-5.9531	-7.319	-6.361	-7.723	-7.6093	-6.494
-1.7848	-0.090669	-1.4097	-1.6623	-1.0929	-1.4247	-1.3407	-3.2153	-1.6469	-2.5023	-1.8987	-0.21594	-1.884	-0.6589	-1.0965	-1.2195	-0.30577	-1.0513	-0.56227	-0.32054	-2.2219	-1.5914	-1.8913	-1.3321	-1.0767	-1.2146	-1.4436	-1.8215	-2.0991	-2.4349	-2.7885	-0.8032	-0.82259	-1.2282	-0.55357	-1.529	-1.4031	-1.2294	0.028699	-1.2258	-0.85577	-2.2338	-0.63098	0.011497	-1.4265	-1.3538	-1.1545	-1.6316	-0.016242	-3.723
-0.73039	1.3599	0.35741	1.1768	0.87919	0.18606	0.32364	1.0678	1.5468	-1.7547	1.4623	0.15172	2.0513	0.79979	0.28454	-0.75322	0.18926	0.42634	1.6355	0.12648	-0.91883	-0.056276	1.7241	0.49223	-0.16245	0.12625	1.2642	0.64091	0.18104	0.47152	-0.75407	0.31176	1.6442	-0.30511	-0.37541	2.0957	1.1678	1.2517	-0.22226	-1.1803	-0.58563	0.88128	1.8037	1.2246	1.0251	1.1378	-0.53663	0.19533	1.0363	-0.15215
2.2623	2.4453	3.5889	1.0906	2.5689	3.2385	1.4527	1.9605	2.5685	3.9888	4.7183	2.288	4.2552	2.3064	0.74882	4.1038	2.6042	3.4711	1.9745	2.1774	2.1783	4.6503	4.987	0.79997	2.3117	2.9589	4.4449	2.5314	2.4896	2.274	1.3568	3.0442	2.5913	2.39	2.5598	1.4363	0.94155	2.8063	2.8536	1.6921	1.3344	3.3278	3.4479	1.6892	1.8557	2.3069	2.1321	1.9964	1.2576	2.285
0.56016	2.8998	1.9135	1.2387	0.9883	2.0625	1.3234	0.38226	0.23876	0.72869	1.7981	0.86612	1.7995	1.0615	2.0133	2.4816	-0.67212	2.8463	1.7569	1.7048	0.51135	1.4323	0.83545	-0.27745	0.68265	1.6512	2.9954	2.0621	3.4801	2.0605	1.6107	-0.47459	2.383	0.86827	0.26963	1.69	1.0633	2.5585	1.7203	3.5031	2.2882	1.5162	1.3045	1.9623	0.79764	1.5131	1.8594	0.98109	0.56751	1.6701
-12.79	-12.378	-14.624	-13.269	-12.353	-12.641	-13.61	-12.586	-13.051	-14.327	-14.364	-11.54	-13.533	-12.023	-15.098	-12.859	-13.794	-12.651	-11.795	-14.232	-12.767	-11.543	-13.191	-12.808	-14.071	-11.687	-14.129	-12.765	-13.364	-14.098	-12.132	-14.112	-12.164	-12.118	-13.507	-13.328	-11.821	-13.373	-12.817	-12.422	-12.647	-14.599	-13.851	-12.525	-13.574	-12.541	-13.1	-13.808	-12.68	-14.06
0.44737	0.97744	1.5507	3.3198	0.75546	1.9824	1.5291	1.7436	1.5743	0.81166	0.50386	1.1085	3.3459	2.0421	1.3883	0.70442	1.997	1.118	0.682	2.6087	1.8207	1.2439	2.9084	1.2643	1.7873	1.8579	0.31853	0.43099	2.7538	1.4285	0.42114	-0.35425	2.1933	1.4106	0.40083	0.73371	2.0254	2.4405	1.5329	2.6144	2.8749	0.5221	1.2011	0.97328	0.92684	1.6914	1.7471	2.0556	1.8427	1.5182
-2.2803	-0.48457	-0.17271	-1.2593	-0.35099	-0.89809	-2.2279	-2.2252	-1.3546	-1.9728	-2.206	-2.1519	-1.7302	-2.9192	-3.5032	-2.317	-0.7038	-1.0503	-2.3818	-2.2572	-1.6383	-1.4401	-1.0454	-1.9667	-2.6661	-2.5341	-2.4818	-1.608	-0.85393	-1.4601	-2.4613	-3.5753	-1.7762	0.91996	-0.45001	-1.4432	-1.1601	-0.20169	-0.72837	0.6517	-0.74073	0.98175	-3.3728	0.41227	-1.7027	-0.86031	-1.8721	-1.821	-2.0098	-0.20599
0.50651	-1.1957	0.7755	-1.1353	1.0893	0.86006	0.89976	-0.82728	-0.3541	-1.0567	0.0044502	1.2464	-0.59217	-0.93908	0.51607	-0.54706	-0.88322	-0.20446	0.76383	-1.5199	0.50373	-1.3295	-0.83808	0.93744	-0.8142	1.095	-0.39487	-0.91605	-0.74329	1.5712	0.54377	-0.68936	0.28744	1.7539	-0.71513	-0.4867	-1.1362	0.70711	-0.46859	-1.2129	-0.049515	0.099219	-0.57326	-0.62134	-0.4989	0.52901	-0.24671	-0.48923	-0.46607	0.10679
0.55386	-2.9681	-0.75209	-0.71354	-0.64419	-0.88748	-1.4216	-1.2804	-0.87235	-1.2092	-1.337	-2.2276	-1.3237	-0.52489	-0.91813	-1.7578	-1.3966	-1.9614	-0.92116	-0.76472	0.10655	-2.3194	-1.1163	-1.7773	-0.88073	-2.408	-0.89029	-1.2502	-2.7027	-1.0809	-1.4815	-1.2621	-1.8582	-0.7403	-1.9862	-0.95356	-0.98053	-0.38919	-1.8037	-1.5905	-1.9211	-1.8193	-3.3045	0.038341	-1.6496	-0.19094	-1.6336	-2.6902	-0.67182	-0.53918
0.94516	-0.026444	0.42675	0.65057	2.2281	0.19759	-1.1362	1.3022	1.0199	0.84706	1.0555	1.8871	0.024051	-0.44611	-0.18952	1.1223	-0.057181	0.20021	2.0382	0.72064	0.79752	-0.42782	-0.41475	1.0202	0.22027	0.69616	-0.19386	-0.19081	-0.031973	-0.21048	-0.17862	-0.93545	-0.72131	1.2783	0.22689	0.54996	1.7059	0.63304	0.65812	-0.96431	0.25217	-0.67952	-0.42749	-0.49608	-1.4465	-0.026271	-0.36196	-0.13433	1.1466	-0.5199
5.0743	6.9361	6.5796	4.9046	3.6359	6.8548	5.6646	6.5453	4.8591	6.1571	5.4206	4.7833	7.1978	5.9126	6.7814	4.7312	5.3374	5.52	5.64	6.3309	4.8289	5.2108	4.8492	4.8243	6.2461	6.0305	6.6806	6.5834	3.8197	6.4505	5.1856	5.0988	3.9657	5.47	6.2052	6.1913	4.1459	5.7027	7.5159	5.6346	5.983	6.1211	4.7816	5.7113	4.3681	4.4491	4.8083	5.9044	4.9383	4.9818
-4.4465	-2.7109	-1.1965	-2.4266	-3.5182	-1.3794	-1.7188	-2.1264	-3.2444	-1.9596	-1.9975	-1.9706	-3.6554	-2.5733	-4.3648	-2.3655	-2.2733	-4.7395	-3.2402	-3.0328	-1.7072	-4.0488	-2.1226	-1.6376	-2.9104	-3.2113	-2.089	-3.1607	-2.3226	-2.2075	-1.0742	-2.0486	-2.6643	-3.2543	-1.8087	-3.6229	-2.7037	-2.9879	-1.4543	-3.0336	-1.427	-2.8726	-2.6682	-3.2813	-3.1529	-2.5686	-2.3036	-3.9663	-3.2923	-3.2014
-1.5455	-0.86289	-0.97628	-1.2376	-1.4601	-0.99127	-2.0992	-1.2131	-0.46302	-1.7132	-0.71516	-0.81304	-1.254	-1.941	-0.28031	-1.9341	-1.0395	-1.1997	-1.1955	-2.0456	-0.87894	-0.15528	-0.41959	-1.8764	-1.0149	0.82363	-1.2958	-1.7864	-1.2311	-1.1273	-2.6003	-1.2672	-2.2143	-1.6558	-1.9547	0.44349	-2.3258	-1.8204	-1.2845	-1.3252	-1.311	-0.61003	-1.671	-0.85494	-1.5814	-2.3288	-0.79318	-2.7036	-2.5444	-0.32318
-11.349	-9.2951	-10.922	-11.412	-10.855	-11.67	-11.564	-10.124	-10.475	-11.104	-11.16	-10.223	-11.598	-11.76	-10.486	-10.246	-11.178	-10.576	-11.503	-11.467	-10.504	-10.591	-11.731	-9.7138	-11.621	-9.7773	-10.244	-11.21	-11.135	-11.141	-10.581	-10.751	-9.9906	-12.231	-10.152	-11.372	-9.3711	-11.237	-10.686	-10.199	-11.047	-10.491	-9.6513	-10.644	-11.542	-8.4779	-10.477	-9.9671	-11.045	-11.948
1.028	0.54465	-0.62227	-0.2893	-0.7617	0.12011	0.1653	0.2981	-0.48815	0.75072	0.37232	-1.7882	0.60684	-2.1398	0.51415	-1.7513	-0.77054	0.47116	-1.1657	0.32939	-2.6396	-0.84987	-0.37773	1.4852	0.15969	1.2059	0.29013	-0.058043	0.074963	0.39941	-0.055066	-0.44037	-1.1914	-0.27529	-0.2951	-0.90038	1.153	-0.98122	-0.68417	-0.45058	-0.44688	-1.0842	-1.0037	-0.69776	-0.079688	-0.24114	-0.042253	0.73232	-1.0256	-1.3456
-2.9165	-1.6296	-1.5467	-2.8053	-2.5687	-2.0099	-2.5503	-3.6061	-2.7221	-2.4208	-2.1922	-3.8399	-2.9331	-2.5072	-2.3404	-3.937	-2.4112	-1.1187	-1.5188	-3.1716	-3.9182	-2.5554	-4.9095	-2.1397	-2.8349	-2.215	-1.2526	-2.1776	-2.8956	-3.0247	-2.3508	-3.4049	-1.7851	-2.094	-2.7668	-1.5634	-2.121	-4.8724	-1.324	-1.82	-4.3916	-2.5434	-3.511	-2.0768	-3.3067	-1.2049	-2.7774	-2.7444	-2.8984	-2.5255
-12.492	-14.684	-12.394	-13.126	-13.583	-12.158	-11.954	-12.497	-12.707	-12.777	-14.414	-12.823	-12.067	-11.1	-11.942	-13.041	-13.327	-12.915	-13.795	-12.256	-11.175	-12.598	-12.276	-13.147	-12.881	-12.273	-13.649	-11.54	-12.555	-12.791	-13.158	-12.813	-13.403	-11.943	-13.62	-13.454	-12.723	-13.866	-14.192	-13.291	-13.642	-13.66	-11.652	-12.628	-12.489	-12.743	-12.185	-11.089	-14.788	-13.012
-5.4761	-5.3604	-5.6305	-4.5988	-4.9453	-5.7093	-6.681	-5.921	-5.911	-5.5986	-5.3041	-3.9852	-4.1894	-5.133	-6.3713	-5.114	-6.399	-6.0824	-5.309	-5.6255	-4.0354	-5.4871	-4.7618	-5.147	-6.0453	-6.299	-5.5598	-5.5392	-4.8332	-7.5835	-7.3683	-5.731	-6.2289	-5.0157	-5.0463	-5.7411	-6.285	-5.7799	-6.2539	-6.3244	-5.787	-7.5009	-6.3577	-5.2455	-5.3743	-5.7494	-5.5562	-6.2488	-4.3663	-3.9916
-1.6627	-2.5906	-1.4259	-3.2371	-2.0469	-3.3081	-1.8494	-2.3393	-2.6743	-2.756	-0.60571	-2.829	-3.2158	-2.8853	-1.3491	-1.9948	-2.4237	-3.4465	-3.1112	-4.0421	-2.342	-3.7984	-2.9581	-3.6858	-2.9903	-2.4895	-3.4818	-4.3227	-2.1674	-1.5684	-3.2736	-3.3066	-2.5917	-2.0968	-2.919	-2.8033	-1.5694	-2.2249	-2.1985	-1.1911	-3.1692	-3.1252	-2.7347	-2.2139	-2.1916	-3.3594	-2.6022	-1.1394	-1.5127	-3.6457
1.1268	-0.55337	-0.81263	-0.13584	0.21205	-0.3852	0.1478	1.3637	0.73732	-0.20705	0.24186	-0.038389	0.15145	-1.065	-0.10796	-0.0065053	1.4705	-0.14401	0.47918	-0.20789	0.11937	1.0813	0.7235	-0.42819	1.4038	0.84672	0.90146	-0.37551	-0.48016	0.37889	0.4752	-0.75831	0.72582	-1.8376	-0.44539	0.24612	-1.2249	0.43591	0.5932	0.99568	2.361	-0.010969	1.5498	-0.28641	0.6831	0.4072	1.2985	1.4639	2.0753	0.602
6.6687	7.5061	8.5158	7.0253	7.2907	6.4437	6.5066	7.0034	6.4047	6.3258	7.9149	7.6107	5.8658	7.9288	9.2579	7.7448	7.2963	6.1344	5.984	7.039	7.2837	6.1544	6.5789	5.4149	6.9541	5.5702	5.6673	6.9993	6.6145	6.349	6.1236	6.888	6.7967	9.4305	4.5923	8.7318	7.4032	7.3546	6.292	7.029	5.9758	7.7242	5.4253	5.1433	6.7016	6.9469	7.4459	6.5511	7.2864	7.8742
-11.388	-12.09	-12.835	-12.425	-12.448	-12.793	-11.814	-12.369	-11.126	-13.635	-13.298	-13.375	-12.62	-12.321	-13.461	-14.502	-11.754	-13.155	-13.001	-13.079	-12.899	-13.009	-12.189	-13.091	-12.341	-12.511	-12.743	-12.298	-11.854	-13.208	-14.142	-12.46	-11.775	-11.335	-13.141	-11.125	-13.957	-10.863	-12.17	-12.498	-12.675	-11.224	-11.795	-15.121	-13.467	-11.505	-12.059	-13.464	-13.979	-12.415
-3.0641	-2.7125	-2.594	-2.1503	-3.6931	-3.8495	-4.7374	-3.1638	-1.6792	-2.9417	-5.8952	-4.8009	-2.3431	-4.7481	-3.6439	-2.6327	-2.5268	-3.3228	-4.6887	-2.954	-3.0822	-2.7087	-3.693	-4.4595	-3.7949	-2.8895	-4.635	-4.2037	-2.8547	-2.708	-4.1741	-2.6897	-4.1084	-3.5045	-3.6814	-1.9849	-2.6887	-1.4168	-3.4932	-3.4182	-4.2472	-2.6854	-3.0269	-4.048	-2.191	-4.2152	-3.2983	-3.864	-4.1746	-3.2522
-2.3511	-3.789	-1.1715	-3.2749	-2.0641	-1.4238	-2.9712	-2.3487	-3.3377	-1.7895	-2.8154	-2.873	-2.2556	-3.6601	-2.3435	-3.6343	-1.2975	-1.3528	-2.727	-2.3613	-2.7383	-3.276	-2.7548	-2.4252	-2.8127	-3.7485	-2.575	-2.6531	-2.7958	-1.5839	-3.7957	-1.9798	-2.7282	-1.659	-3.0134	-2.5036	-4.1043	-1.3734	-3.9129	-2.5285	-1.038	-3.4746	-3.0993	-3.0117	-3.5476	-2.6668	-2.8616	-3.5005	-3.2495	-2.934
-3.4897	-1.3475	-2.8633	-2.5752	-1.5482	-3.881	-2.4041	-3.3261	-3.5969	-2.4738	-4.8397	-1.9121	-4.1712	-3.3497	-4.7012	-3.4256	-3.5937	-3.1737	-2.7348	-2.642	-2.6492	-4.0497	-3.6214	-3.8799	-3.4591	-3.9403	-4.1415	-3.0373	-2.8837	-4.0362	-3.1956	-4.2366	-1.5931	-3.2976	-1.9889	-2.0469	-3.2696	-3.9786	-3.4162	-4.9185	-1.9048	-3.7787	-2.3983	-3.8946	-5.6466	-3.0249	-3.4732	-3.4459	-3.6698	-3.0727
-0.37932	-0.58251	0.20698	1.167	1.3809	-0.22576	0.67748	-0.2935	0.86698	0.64383	0.23068	0.36191	1.0144	1.6344	-0.25483	0.7258	1.0042	0.39734	0.64597	0.22758	-0.76708	0.93691	0.098164	0.54034	0.27633	-1.2097	-0.759	-1.4937	0.041464	0.26197	-0.77544	2.1824	-0.68336	-1.0492	-1.2057	0.37187	0.85101	0.25694	0.844	-1.0327	1.1044	-0.69512	-0.32558	0.63116	-1.1061	-0.14398	0.56945	2.0091	0.78927	1.3756
-13.575	-12.734	-13.748	-13.603	-14.254	-12.586	-13.143	-13.428	-13.122	-12.675	-12.382	-14.077	-13.377	-13.566	-13.364	-11.624	-12.496	-11.909	-14.625	-13.617	-13.085	-13.384	-13.5	-14.858	-13.196	-12.21	-12.989	-15.181	-12.095	-13.262	-13.532	-13.492	-12.459	-14.203	-11.823	-13.521	-12.824	-12.914	-13.04	-15.032	-13.024	-14.529	-11.498	-14.68	-12.838	-13.214	-13.629	-11.764	-13.823	-13.594
-3.9405	-2.745	-1.5301	-2.1486	-2.6572	-3.873	-2.6994	-1.7236	-2.3459	-1.1732	-2.2468	-2.6148	-4.239	-2.7606	-3.5038	-3.9737	-3.2724	-1.8669	-2.4782	-3.0677	-2.3993	-2.9526	-0.72241	-2.0532	-2.1313	-3.8666	-2.953	-2.3976	-3.1643	-1.3462	-2.3987	-1.4021	-3.0167	-2.7284	-3.7587	-1.5802	-2.8387	-2.3776	-3.6734	-3.0837	-2.1516	-1.336	-3.0298	-2.361	-5.2382	-3.8315	-4.0227	-2.59	-3.0801	-1.8015
-7.4763	-7.5004	-6.0982	-8.9402	-8.861	-7.7197	-6.5029	-7.0609	-8.7168	-7.6034	-9.1008	-8.3403	-7.4478	-7.1957	-7.4618	-6.4915	-8.9937	-8.486	-7.181	-7.7204	-5.7022	-9.4433	-7.6758	-8.6062	-6.4246	-7.1195	-7.7951	-7.1546	-7.3467	-5.871	-4.913	-7.2186	-8.8574	-6.2347	-6.1012	-6.8156	-7.9552	-8.3264	-7.1141	-7.8886	-6.7767	-7.7258	-8.4941	-6.0796	-8.1946	-7.5774	-9.39	-6.4498	-6.7375	-8.7968
-13.273	-13.596	-13.785	-12.842	-13.376	-14.586	-12.92	-11.57	-13.191	-14.288	-13.967	-12.553	-11.638	-13.792	-12.53	-11.725	-15.097	-13.016	-12.641	-13.655	-14.234	-13.86	-13.191	-12.99	-14.207	-11.976	-13.098	-12.851	-12.543	-12.46	-14.234	-13.599	-13.039	-13.764	-13.799	-12.138	-13.312	-12.251	-13.223	-12.759	-13.542	-13.644	-12.691	-14.049	-12.934	-12.092	-13.964	-13.462	-13.756	-12.441
-1.3635	-1.212	-1.4172	0.72974	-2.492	-0.51881	-1.2164	-2.5601	-1.5985	0.33324	-0.10785	0.37742	-1.9054	-1.0634	-0.24938	0.67169	-1.2321	0.57387	0.89901	-0.90957	-0.23686	-0.52346	-1.1145	-0.80123	0.048134	-1.2316	-1.5792	0.11752	-3.107	-1.721	-0.78731	-0.78383	-0.20656	-1.0096	-2.3533	-1.6106	-0.78241	0.20378	-1.5115	-0.40512	1.7956	0.39131	-1.2759	0.55701	-1.3845	-0.56536	-1.3115	-0.9903	-1.0208	0.36616
7.1588	8.8864	10.652	9.1387	8.7779	7.1232	9.3665	7.0891	9.1319	8.9707	9.1935	8.427	6.7338	7.3682	7.4007	5.8054	8.1001	8.5202	9.4084	7.3212	8.1987	8.1088	8.0412	9.6572	10.616	8.9612	8.2351	8.8735	9.9054	9.8655	8.1487	10.132	7.193	7.9848	8.5946	7.7844	8.7055	7.1867	9.6704	8.8341	10.132	8.7942	8.4819	8.2596	7.9536	9.9931	8.7795	8.9263	9.5471	9.6854
-1.2383	0.64887	-0.62557	-1.7333	1.0214	-0.53554	0.2023	0.64973	-0.64913	0.7136	2.0385	-0.54369	-0.64746	-2.2407	0.93779	-0.7846	-0.89185	-1.6313	-0.19264	0.21519	-1.0405	-0.042602	-0.045563	0.15288	-1.0181	-0.50721	2.4972	-0.54658	0.80232	-0.67066	-1.1116	-1.3857	-0.14008	-1.5913	0.50789	0.54137	-1.7114	0.71072	-1.5562	-1.5739	1.1737	-0.51063	0.19474	-1.4145	0.72003	0.4331	-1.0826	0.82609	-1.2381	0.17011
-11.066	-10.601	-10.249	-11.019	-10.199	-9.0734	-10.444	-11.974	-10.611	-13.206	-10.526	-10.773	-11.476	-10.542	-12.106	-9.7084	-9.8118	-12.565	-10.667	-10.734	-12.228	-9.9791	-10.789	-11.411	-9.9933	-10.969	-10.771	-11.669	-10.195	-11.001	-10.459	-9.8863	-10.145	-12.31	-13.056	-10.158	-12.137	-10.334	-9.8284	-10.919	-10.487	-8.5637	-10.706	-11.297	-11.112	-11.025	-10.818	-11.239	-10.893	-10.066
-12.767	-15.069	-14.902	-13.71	-14.858	-13.032	-15.396	-13.459	-14.456	-14.507	-14.112	-13.592	-15.553	-13.895	-13.782	-14.591	-14.902	-14.143	-12.365	-15.317	-13.543	-14.69	-14.499	-13.768	-13.595	-13.714	-13.236	-13.416	-14.182	-15.274	-13.279	-14.445	-14.192	-14.014	-15.121	-13.508	-13.436	-13.928	-13.495	-13.338	-14.429	-13.17	-11.959	-14.293	-14.026	-13.218	-13.677	-13.94	-15.334	-14.16
-11.23	-11.025	-11.556	-10.301	-10.188	-9.9217	-10.439	-11.477	-11.72	-10.927	-10.521	-12.885	-11.668	-11.155	-11.318	-11.288	-13.03	-11.633	-13.522	-11.526	-11.144	-12.06	-9.883	-10.098	-12.185	-9.7613	-10.417	-10.601	-10.521	-11.463	-11.613	-11.561	-12.983	-11.136	-11.617	-11.493	-10.385	-10.519	-11.819	-10.43	-11.058	-10.626	-13.509	-11.529	-8.9911	-13.106	-10.989	-11.951	-10.526	-10.528
-12.734	-13.016	-11.996	-13.603	-12.661	-12.195	-11.859	-13.506	-12.85	-11.949	-13.673	-12.863	-11.409	-13.956	-14.708	-12.359	-13.431	-12.358	-12.445	-12.856	-12.959	-13.38	-13.127	-13.431	-13.51	-11.176	-12.614	-12.732	-10.987	-13.567	-12.473	-13.923	-12.647	-14.118	-13.203	-12.908	-11.669	-12.245	-12.538	-12.42	-13.297	-11.239	-14.144	-13.322	-14.078	-12.784	-12.833	-13.663	-13.572	-13.203
-14.457	-13.287	-11.568	-14.267	-13.475	-12.322	-13.466	-12.484	-13.47	-12.443	-14.026	-12.9	-14.69	-11.844	-13.085	-12.562	-13.13	-13.174	-13.068	-13.78	-14.94	-12.713	-13.541	-12.143	-11.935	-12.187	-12.897	-12.722	-13.272	-13.835	-13.737	-12.443	-14.815	-13.302	-13.034	-13.65	-12.76	-12.954	-12.985	-13.025	-13.528	-13.864	-12.854	-13.145	-12.088	-12.751	-13.305	-14.731	-13.172	-14.309
10.51	7.8832	9.3766	9.9515	9.3175	7.4584	8.7059	6.9857	7.3903	9.2056	8.6176	8.8134	8.346	8.3957	9.3671	8.3844	8.8504	9.3847	9.2456	8.7812	7.9839	9.2032	8.8197	8.5532	9.0921	8.2201	8.1315	8.0195	7.9077	9.189	9.0965	8.0383	8.0656	7.8485	9.0391	6.5141	7.8997	6.5304	9.5914	8.5584	8.8053	10.244	8.7217	9.4803	7.4539	8.1442	8.1771	7.9401	10.036	9.0838
-8.6165	-6.8043	-8.3968	-8.6415	-6.1692	-7.7025	-8.2162	-6.9487	-7.4204	-7.3225	-7.1174	-9.0399	-6.4129	-8.2064	-6.9199	-7.8813	-7.649	-7.6367	-7.4495	-8.8995	-6.5557	-8.551	-7.3443	-6.6672	-7.6695	-7.5167	-7.6702	-6.9181	-8.0017	-7.4423	-7.6499	-9.4234	-7.8919	-7.6647	-7.4404	-8.599	-6.0156	-6.443	-6.8248	-7.6744	-8.5437	-8.099	-6.5458	-6.1278	-6.7065	-7.3372	-9.8181	-7.2958	-9.2043	-7.5611
-9.5398	-10.298	-10.976	-10.473	-11.586	-10.865	-11.206	-10.482	-10.321	-11.357	-10.235	-11.9	-12.399	-10.746	-11.388	-10.948	-11.784	-11.347	-11.12	-11.599	-10.733	-11.867	-9.9785	-10.726	-9.9874	-11.768	-13.149	-10.81	-10.995	-13.051	-10.144	-10.383	-12.381	-12.14	-9.7902	-10.93	-11.35	-9.2349	-11.595	-12.237	-11.915	-12.417	-10.8	-13.288	-11.098	-11.052	-11.313	-11.558	-11.829	-12.144
-13.061	-13.56	-12.33	-13.532	-13.05	-13.876	-12.991	-13.213	-12.899	-11.482	-12.472	-13.209	-13.486	-11.76	-12.614	-11.533	-11.995	-13.368	-11.803	-12.346	-13.66	-14.392	-13.897	-13.052	-13.225	-12.78	-11.398	-10.892	-14.569	-13.388	-12.296	-13.062	-13.729	-12.587	-14.586	-12.916	-14.618	-12.748	-13.715	-14.189	-12.525	-13.421	-13.279	-13.521	-13.312	-12.282	-13.417	-13.486	-12.541	-14.673
-21.662	-23.01	-21.422	-21.647	-24.975	-21.629	-23.325	-22.114	-21.387	-21.128	-21.407	-21.844	-22.064	-22.523	-23.985	-22.002	-24.88	-23.07	-23.92	-21.756	-22.183	-22.53	-21.812	-22.901	-21.277	-22.989	-24.411	-23.511	-22.303	-22.692	-21.844	-22.457	-21.909	-21.77	-22.182	-21.041	-22.212	-23.685	-20.727	-20.786	-22.457	-22.629	-22.475	-21.688	-22.049	-22.313	-22.403	-19.78	-21.289	-21.672
0.5045	2.0789	0.62961	1.329	0.47714	2.9394	1.8769	1.5525	1.508	1.9829	1.3292	1.2579	1.4788	0.55615	0.6963	2.356	2.1947	1.2944	2.4466	0.44997	1.4044	1.4034	0.89514	1.2461	2.3165	0.99591	1.4587	2.9031	-0.2033	1.1746	0.25939	1.3715	0.39506	1.5024	1.0944	2.2829	2.4321	1.4387	2.1035	0.36439	1.4249	1.2536	0.62055	1.1107	0.40574	1.3594	0.77775	0.063171	1.5677	1.718
6.7375	6.8478	5.5666	6.3554	6.526	5.8488	6.1537	7.1833	6.7793	7.5217	6.2873	6.2964	7.8177	6.8807	6.4987	6.8565	6.9071	5.6179	6.3589	7.3693	7.8688	6.0559	5.8028	6.4323	5.141	6.8219	5.3112	7.1615	6.93	5.9249	6.1501	5.7736	6.3505	8.0349	6.4496	6.7175	6.5999	6.9875	5.1209	6.9778	6.3152	8.7198	7.0237	6.8749	7.1718	6.5539	7.4368	6.5788	5.7581	7.2917
-0.41317	0.10013	-1.6298	0.34142	-1.686	-1.3442	0.51774	-0.35531	-0.96074	0.069645	0.61669	0.19438	-1.0915	0.94676	-0.51252	1.3263	2.0937	0.37994	-2.0313	-0.26254	-2.189	-0.96501	0.20457	-0.31413	-0.22687	0.12264	0.15938	1.4422	-0.30252	-0.38726	0.35422	0.27512	0.1726	-0.98104	-1.7154	-1.0976	0.88976	0.86315	-0.72551	1.1075	0.064361	0.070924	-1.1481	0.19114	0.28835	0.12078	-0.6018	1.0339	0.58281	-1.6403
-20.683	-20.732	-19.94	-20.04	-20.534	-20.439	-20.244	-19.785	-20.269	-22.558	-20.002	-19.917	-20.218	-19.606	-19.884	-21.447	-21.345	-20.07	-20.869	-20.822	-20.769	-19.908	-20.418	-21.842	-21.348	-21.072	-20.668	-21.879	-20.69	-20.898	-20.997	-19.477	-20.22	-21.469	-20.99	-21.655	-21.594	-20.098	-21.543	-20.808	-21.996	-21.892	-22.02	-21.156	-19.692	-22.174	-20.661	-21.293	-20.054	-21.271
0.9002	0.71921	-0.3207	-0.20377	-0.17903	-1.6112	0.65612	0.28073	0.67112	0.59467	-0.17311	0.58872	0.32455	-0.43516	-0.17842	1.4075	-0.56846	0.44167	0.45144	-0.088255	-1.1814	0.32954	0.77703	-0.54035	0.32538	0.78824	1.1089	0.21043	-0.89585	0.27703	2.0274	1.944	-0.65874	0.096254	1.1916	0.14411	0.067751	0.81229	1.0291	0.77217	-0.0073684	0.76974	0.14826	0.79894	0.75067	1.9049	1.4987	0.057957	0.43725	-0.024595
6.4294	4.7646	4.9989	6.2564	5.5622	4.2353	4.7965	5.8922	5.6866	6.0542	5.628	5.9548	4.6666	5.9151	5.2349	5.4424	6.4742	5.4137	5.7949	4.424	3.5009	4.8917	4.0878	4.2316	7.6588	4.7377	6.5159	6.7696	6.5545	4.4664	5.5953	5.7221	4.9843	6.1149	5.2919	7.5339	6.1985	5.6243	6.2577	4.9456	6.3688	5.8836	5.322	6.4133	5.3511	4.8829	4.9922	7.6692	3.5997	3.1906
-10.098	-9.4883	-12.175	-10.529	-9.9996	-12.241	-11.48	-9.2506	-11.857	-10.268	-11.017	-10.76	-10.53	-9.8251	-9.8134	-9.8818	-9.0865	-9.0431	-10.634	-9.7371	-10.934	-10.749	-12.123	-10.436	-9.5277	-9.4651	-11.344	-10.798	-11.501	-9.8205	-9.0118	-10.037	-10.24	-11.278	-7.9277	-9.4551	-9.7346	-10.927	-10.653	-10.263	-9.3827	-10.074	-10.907	-10.229	-9.956	-10.161	-9.8235	-10.869	-11.643	-11.54
-11.505	-12.321	-11.566	-10.423	-11.297	-13.026	-11.594	-10.344	-12.42	-11.251	-10.83	-11.798	-9.6345	-12.426	-13.406	-10.957	-12.525	-10.628	-13.16	-11.945	-11.455	-10.515	-11.928	-11.588	-11.711	-11.356	-12.018	-12.489	-12.587	-13.018	-11.735	-12.173	-10.468	-12.121	-12.111	-13.028	-10.616	-10.774	-10.636	-10.21	-11.426	-12.048	-11.674	-11.16	-12.084	-10.566	-12.135	-10.332	-10.853	-9.7894
0.21426	-0.77615	-0.11922	0.71418	-0.41636	1.0778	0.85727	0.90521	-0.69271	-0.31923	2.7274	0.42924	-0.67772	-0.53452	0.41843	-1.9948	0.69112	-0.62661	1.5766	0.78963	0.70981	-0.60016	0.64435	-0.5925	0.97098	1.5119	0.39954	-0.17236	0.82418	0.17619	0.41364	0.12456	-0.15582	0.44857	-0.85259	0.42794	0.91342	1.5538	-0.010671	1.9886	-1.7514	0.25017	1.5369	-0.097506	0.969	1.2221	0.33436	1.8786	1.7786	-0.0054979
-11.125	-12.203	-12.161	-10.365	-11.092	-9.7432	-12.748	-11.084	-11.27	-11.068	-11.314	-10.029	-10.245	-9.5413	-12.29	-10.871	-12.131	-11.911	-11.067	-12.298	-9.1064	-10.692	-10.051	-10.592	-10.421	-10.005	-10.954	-10.851	-10.396	-11.116	-10.26	-11.07	-11.76	-9.181	-10.888	-10.299	-10.056	-11.2	-10.35	-11.227	-10.169	-7.9979	-9.3999	-10.887	-11.522	-10.29	-10.135	-10.401	-12.757	-10.961
-0.71389	-0.094598	-2.7912	-1.7393	-0.4903	-0.33388	-1.9893	-1.4301	-0.69399	-0.64731	-1.2479	0.46907	-1.4516	-2.2117	-1.6991	0.28229	-0.24257	-0.25497	-0.31646	-1.5441	-1.1471	-2.6921	-0.6557	-0.38144	-1.5753	-2.2587	-1.5928	-1.7556	-1.7825	-1.3432	-1.6268	-1.2701	-2.0519	-1.922	-1.4426	-0.011043	-1.5178	-2.6184	-1.0072	-0.44345	-0.39197	-0.77653	-2.2783	-1.5916	-1.0237	-2.2618	-0.76812	-1.647	-0.48581	-1.9905
[truncated: 150 more columns]
