# Supplementary material for: Genetic dissection of main and epistatic effects of QTL based on augmented triple test cross design
Source: PLoS One. 2017 Dec 14;12(12):e0189054. doi: 10.1371/journal.pone.0189054 (PMC5730204; doi:10.1371/journal.pone.0189054)
Supplement: S7 Supporting Information — (ZIP) [file pone.0189054.s007.zip › z2_400_0.2_10.csv]

1.8036	3.1549	-1.0471	7.4892	2.7989	0.70561	3.4378	6.8252	4.3127	1.348	3.4598	6.0192	4.4504	2.1111	1.4036	-4.468	5.3049	2.5015	3.6731	7.521	0.89513	1.651	3.1138	5.0321	-3.0671	0.49332	8.2323	6.2066	3.2784	10.508	2.5904	2.5851	0.30177	-2.5896	-5.2863	2.9836	-3.0382	6.1561	1.8502	2.2157	1.9683	4.4758	0.73788	0.58148	-1.3494	2.9673	1.3482	6.3469	2.661	2.503
-14.406	-13.001	-12.554	-13.108	-14.753	-13.13	-12.142	-11.118	-10.51	-13.805	-13.369	-10.626	-16.999	-17.797	-12.181	-12.995	-17.485	-16.102	-9.1816	-14.486	-16.497	-18.497	-10.431	-14.708	-14.388	-17.262	-12.494	-13.674	-11.192	-13.131	-13.989	-13.663	-10.211	-13.927	-14.628	-10.588	-12.475	-12.434	-15.46	-11.634	-15.465	-14.41	-7.9823	-14.243	-13.815	-14.843	-13.819	-15.48	-9.6587	-13.95
-4.5535	-3.2035	-2.1115	-0.47695	-4.1414	-2.2539	-1.1835	2.3315	-0.97249	-1.2208	-2.2619	-2.7739	0.28126	-1.2205	-1.5356	1.1734	-1.8987	0.061476	-3.2255	-1.5305	-0.73306	1.6853	-0.88213	-0.41564	1.0348	-1.3519	-2.5974	5.3918	-1.5313	-0.7339	-2.753	-2.8445	-2.583	-0.71623	-2.6045	-6.5437	-2.9864	2.9843	-3.6308	-1.1892	3.9777	-1.2047	-0.5418	1.1239	-0.6503	1.048	-2.4654	4.1857	-3.3085	-3.1502
-4.8872	-9.0719	-5.0267	-6.6068	-3.3819	-9.0493	-9.3761	-4.309	-3.913	-0.35097	-6.2592	-6.2222	-2.978	0.35313	-5.0824	-5.2828	-1.6287	-3.5565	-9.0171	-4.6105	-4.5808	-3.2949	-9.7488	-2.5456	-5.5544	-2.2964	-4.0139	-5.1266	-9.6184	-2.4013	-4.5898	-4.7008	-4.3993	-1.7577	-6.9865	-5.3525	-5.3561	-7.092	-7.2757	-8.2027	0.20423	-4.9199	-7.0111	-9.4396	-5.0203	-2.709	-3.6431	-7.3301	-6.6862	-8.0174
-5.7077	-5.4104	-7.0063	-7.2809	-3.5074	-4.5685	-10.508	-9.102	-8.4234	-7.331	-10.196	-3.6805	-2.53	-6.0503	-9.8748	-7.8167	-8.7016	-8.6078	-5.0871	-7.3283	-9.7619	-9.279	-7.9068	-5.1399	-6.3934	-6.2619	-7.6819	-3.8208	-3.4225	-8.3971	-8.3088	-8.1055	-12.773	-10.738	-4.5952	-7.1827	-8.5228	-6.4961	-5.1379	-5.3537	-8.5066	-8.1763	-1.8037	-2.9907	-5.5472	-6.5682	-5.3544	-5.5447	-1.6145	-6.7034
4.3944	6.9455	4.4382	4.6573	0.6536	4.5333	5.1765	7.4075	8.822	1.7598	2.6239	1.1992	5.6674	2.6933	5.9515	2.8231	4.1739	8.502	7.0144	6.3966	7.3396	4.3311	3.2586	8.1543	6.0796	0.56981	8.4086	5.5188	2.7905	3.3636	8.5927	2.9456	6.643	5.9043	6.7834	4.6484	8.1789	8.2116	9.8966	5.7742	7.9478	7.6935	-0.50799	5.7763	8.8487	3.0089	2.089	6.297	4.6128	3.1886
-6.5655	-10.232	-11.424	-9.7336	-6.9836	-10.4	-5.9978	-1.9867	-8.5197	-8.9859	-11.288	-2.5424	-4.7262	-4.8745	-4.2116	-8.6504	-5.9662	-4.7403	-10.799	-9.7752	-11.701	-4.8708	-4.755	-8.0776	-1.3244	-10.333	-3.4419	-9.9651	-10.375	-7.8112	-3.4224	-4.7059	-5.0779	-6.4447	-8.2526	-2.5694	-5.7776	-2.2338	-8.635	-9.237	-9.1949	-4.9422	-2.351	-6.8322	-5.3792	-10.768	-5.5625	-3.7313	-3.3663	-8.0553
-11.442	-13.948	-12.355	-13.498	-9.8486	-7.5257	-13.871	-9.3807	-10.115	-9.055	-11.748	-9.2138	-11.736	-8.0241	-8.1209	-6.8836	-4.4194	-13.27	-12.323	-10.512	-9.0068	-11.146	-14.616	-8.1447	-8.7418	-16.921	-10.918	-10.547	-8.6715	-11.369	-10.099	-9.5169	-8.4215	-6.7283	-11.955	-6.0735	-11.96	-13.415	-9.2458	-5.0277	-9.1383	-10.239	-12.129	-10.833	-6.3464	-8.8291	-10.065	-10.554	-11.768	-10.5
2.6561	2.4364	4.1262	6.6696	4.7442	6.7512	8.6592	2.4203	4.6155	5.0449	1.0733	7.1878	5.0433	8.7355	4.9893	3.3386	5.8516	5.363	9.2798	7.5211	2.4089	4.5896	8.3834	6.8653	3.9587	5.2521	3.053	2.3586	4.5138	3.9187	7.8559	4.9851	7.9962	7.9892	2.8462	5.4527	6.2409	10.513	3.088	4.5681	3.0492	2.2838	1.5408	4.9671	1.1559	2.9075	6.8424	-0.12103	7.7887	5.3819
-6.02	-0.6675	-4.5434	-5.0991	-2.6616	-4.0134	-4.9192	-4.6426	-0.67639	-1.3499	3.1988	-1.4303	-4.6243	-11.002	-3.797	0.89465	-2.0732	-0.21214	0.18731	-4.4786	-5.4814	-6.5338	-2.8545	-4.3692	-0.78233	2.5356	-1.9163	-9.0974	-4.5111	-2.322	-0.57541	-1.2983	-7.898	-2.6014	-6.6251	-4.4613	-4.1171	-4.8099	-0.30471	-5.2017	-0.93409	-1.8329	-0.89936	-2.2587	-0.34263	-2.1853	1.977	-3.4701	-2.051	-1.3631
11.313	3.1074	6.9089	8.3054	7.6262	10.204	4.8979	9.7495	8.5137	4.297	11.402	7.6956	7.6295	6.4876	9.2172	8.3142	9.7656	7.329	3.0715	6.2765	9.9539	13.212	13.116	9.5802	12.182	11.49	6.789	5.1777	5.1418	9.333	10.542	5.9166	11.933	5.7488	1.8951	4.3769	9.6247	5.2584	10.691	8.9853	8.4663	7.3984	5.3372	7.5117	6.6543	12.972	8.5664	5.1107	4.2887	9.9188
-1.9662	4.7055	0.79643	0.60531	-1.4788	0.18703	-4.3292	3.0711	2.7877	-3.6246	1.2414	1.681	3.3104	0.22016	1.0772	0.19818	1.6928	3.4085	4.2121	0.71439	6.2097	1.7791	3.4585	1.3754	-0.60442	-0.79762	5.0887	1.7223	3.201	2.3355	-0.26571	1.8777	8.2624	2.0481	5.6072	3.5654	-1.586	2.1519	1.1049	0.47781	3.0018	3.9205	-4.7962	6.5019	3.096	1.4177	-0.023059	1.9003	-0.31647	0.39033
-13.566	-5.5402	-15.399	-11.974	-3.7371	-9.4626	-15.494	-13.189	-10.932	-15.167	-10.844	-13.452	-11.652	-10.365	-12.297	-11.156	-8.7823	-14.151	-13.181	-9.2698	-10.308	-10.092	-12.379	-8.7011	-7.3844	-8.7817	-9.2087	-9.9144	-10.747	-13.154	-12.53	-5.3765	-11.525	-14.377	-10.053	-11.287	-13.385	-11.334	-9.8474	-5.642	-8.8429	-11.047	-10.746	-8.8166	-8.7417	-12.145	-14.178	-11.002	-8.5227	-10.154
-6.1877	-5.9544	-3.8067	-2.4233	-5.6464	-3.5234	-7.1945	-5.9683	-6.6933	-3.627	-3.6464	-5.4031	-3.425	-3.6317	-8.1342	-5.8997	-6.57	-5.0513	-6.8734	-8.7963	-4.228	-5.2474	-8.5904	-7.0865	-3.0096	-7.0581	-6.2117	-4.998	-2.5663	-8.5062	-5.4977	-1.3138	-6.5049	-9.4053	-5.6582	-7.0417	-3.1841	-6.3901	-4.034	-3.6551	-5.6031	-4.9755	-3.0888	-2.0905	-8.2859	-5.0219	-6.5562	-3.4383	-4.4186	-2.2807
-20.952	-20.347	-25.273	-23.046	-21.733	-17.342	-23.571	-15.632	-22.12	-23.568	-21.031	-16.942	-18.01	-21.475	-18.882	-24.59	-18.579	-18.427	-19.028	-20.979	-17.29	-22.675	-22.76	-23.508	-20.286	-17.569	-18.634	-24.462	-23.498	-17.294	-20.643	-24.745	-21.366	-19.58	-19.349	-21.669	-21.872	-24.295	-22.409	-25.183	-23.563	-19.851	-19.706	-18.255	-19.163	-23.958	-22.623	-22.867	-22.61	-22.565
-11.75	-12.741	-15.386	-18.728	-15.436	-14.688	-10.482	-11.312	-12.723	-14.687	-16.07	-15.127	-12.424	-15.785	-15.439	-9.8065	-13.788	-17.017	-12.729	-12.66	-14.257	-8.9476	-10.039	-10.174	-16.725	-19.339	-12.854	-18.208	-11.382	-12.867	-16.811	-13.393	-14.316	-12.203	-10.297	-14.547	-10.759	-15.786	-16.43	-13.152	-13.673	-13.564	-12.535	-15.727	-17.63	-11.756	-16.968	-8.9898	-14.307	-12.373
10.847	6.5956	4.6216	7.3341	8.9088	7.1474	7.4485	5.4623	3.5751	9.601	8.3944	8.0039	6.6362	4.7775	8.8307	6.0219	6.4695	8.6964	4.0103	5.9168	6.1623	7.1436	7.3969	3.0286	6.5952	8.761	6.1342	5.8721	5.6042	7.5745	4.6239	4.7826	3.5217	5.2572	11.764	1.5964	5.1359	1.658	6.2891	5.8341	7.9351	6.7555	7.2213	6.2141	6.4066	1.99	10.547	7.7167	12.838	10.809
-18.791	-20.182	-25.026	-24.388	-28.292	-21.075	-20.104	-20.063	-25.433	-22.419	-21.8	-20.558	-20.637	-22.672	-24.137	-21.903	-17.728	-20.175	-23.573	-21.32	-21.89	-22.446	-24.229	-25.253	-24.413	-18.873	-23.77	-17.848	-21.871	-19.89	-19.256	-20.067	-22.294	-22.541	-23.921	-23.612	-21.339	-22.186	-23.581	-23.142	-23.376	-23.117	-24.987	-19.834	-27.03	-26.36	-23.588	-20.405	-23.708	-23.937
8.7452	5.3237	4.6215	6.3265	4.6744	6.368	5.6935	7.6826	5.8681	8.0055	3.792	4.4789	7.6012	4.4205	7.2822	6.7716	7.5239	4.7399	7.8191	8.7532	11.281	11.337	2.8606	9.2165	11.973	9.3695	5.3497	8.8809	5.9284	9.365	4.441	8.9182	8.7168	4.4927	5.1844	7.6928	6.2597	7.876	5.7713	10.406	9.3135	3.7375	4.8503	6.4116	6.6877	5.8287	9.3719	4.7821	11.11	8.0034
-7.1152	-5.0637	-6.6118	-3.5344	-9.053	-5.201	-1.4725	-5.3004	-2.9663	-6.2935	-3.3423	-3.4456	-4.1279	-5.9773	-3.1994	-2.6575	-4.1206	-6.5003	-6.216	-0.32321	-1.8103	-7.1287	-5.6152	-2.8392	0.58147	-1.117	-2.8983	-2.2209	-0.56029	-3.9381	-2.1561	-7.2593	-5.6309	-4.2022	-5.4104	-2.7309	-4.2804	-5.5433	-4.1929	-4.1942	-5.0485	-2.6796	-2.6243	-0.153	-1.6102	-0.43844	-4.8409	-5.0103	-5.7611	-0.39275
-12.433	-13.88	-15.956	-17.414	-15.801	-16.61	-16.434	-17.786	-14.223	-12.378	-13.458	-18.328	-14.69	-13.808	-11.39	-18.692	-14.249	-16.523	-16.532	-16.28	-12.732	-22.169	-14.728	-19.169	-13.91	-16.018	-13.734	-17.491	-14.994	-17.098	-13.095	-15.582	-14.372	-13.962	-17.452	-13.629	-17.511	-16.64	-13.321	-16.826	-14.932	-17.344	-14.339	-15.127	-15.404	-14.309	-15.048	-16.217	-17.773	-20.65
-0.59138	2.6284	-3.2726	-0.2442	-5.8739	-0.42993	-2.595	-1.3597	0.9929	1.1129	0.65738	0.18014	-0.030488	0.85223	0.054014	2.082	-4.1344	2.7109	3.5557	-4.0524	2.9382	1.1995	-0.59124	-0.73877	-0.084707	2.0523	-0.7563	1.2931	-6.7408	-1.6134	0.093582	1.6759	1.7537	-0.19727	5.9433	-2.171	1.4392	-2.6819	4.329	0.78435	1.1368	-3.6003	-1.4231	-3.0288	2.0155	-2.8174	1.2354	-0.23953	0.54256	-1.1818
-20.345	-22.113	-22.584	-20.866	-19.929	-24.83	-24.004	-21.678	-18.536	-25.912	-23.017	-21.074	-27.271	-22.317	-20.534	-22.304	-25.826	-24.913	-23.462	-22.574	-22.986	-28.088	-20.309	-22.732	-22.566	-20.629	-23.269	-22.116	-19.988	-18.447	-26.361	-19.665	-23.585	-20.348	-19.766	-18.623	-23.765	-18.248	-22.663	-23.122	-20.458	-24.888	-22.837	-20.75	-27.322	-23.972	-20.265	-24.317	-20.689	-25.168
-19.519	-25.034	-24.881	-20.497	-21.353	-20.791	-21.203	-25.397	-26.532	-20.57	-18.815	-21.717	-19.849	-23.804	-21.895	-18.842	-21.825	-25.234	-20.698	-24.983	-21.243	-23.611	-22.426	-25.443	-23.581	-22.122	-25.923	-22.947	-19.915	-23.127	-19.702	-16.048	-22.002	-18.872	-22.908	-25.714	-23.436	-22.528	-20.183	-19.626	-23.283	-22.341	-22.002	-24.975	-18.652	-21.88	-23.556	-22.598	-21.383	-24.583
-9.0576	-3.0476	-5.8521	-7.3772	-6.5363	-3.1915	-5.3261	-4.6086	-3.7895	-2.7218	-2.9736	-3.0181	-5.0205	-2.8446	-6.2531	-4.641	-4.1536	-3.8576	-5.7611	-6.1778	-4.5654	-2.4882	-4.6266	-4.2917	-1.9507	-6.7382	-6.8128	-5.8047	-2.1172	-6.9985	-2.4463	-3.2228	-6.0112	-1.605	-2.7937	-2.5365	-5.677	-6.9838	-3.1089	-2.0021	-6.3717	-5.2258	-2.2612	-5.3772	-3.9566	-4.1534	-8.3764	-6.0641	-0.36418	-7.0494
-20.179	-18.734	-18.065	-22.683	-22.301	-20.621	-22.753	-17.467	-20.27	-15.23	-19.039	-23.021	-19.125	-18.94	-21.204	-23.17	-20.894	-22.421	-20.643	-20.326	-20.433	-18.039	-23.245	-16.08	-24.036	-22.191	-22.061	-20.311	-19.571	-19.807	-17.122	-19.244	-20.057	-22.337	-22.118	-19.148	-23.938	-18.783	-17.573	-22.304	-20.427	-18.747	-21.313	-22.178	-17.639	-19.093	-20.906	-20.491	-21.185	-22.585
-8.3516	-4.4774	-4.1994	-5.683	-5.8804	-2.0527	-8.438	-4.4929	-6.1709	-8.217	-8.9128	-8.3848	-3.8185	-4.44	-6.1336	-8.7887	-0.77826	-6.653	-4.7451	-5.1205	-4.3955	-6.6918	-5.0038	-9.2879	-5.7903	-5.3106	-3.0815	-6.2282	-2.8356	-1.2352	-6.4009	-3.0506	-4.9124	-5.4787	-6.2925	-10.924	-6.053	-4.5823	-2.9639	-5.184	-7.6302	-9.292	-3.298	-1.5622	-8.8142	-9.6871	-6.3618	-7.1914	-8.3039	-0.75423
-11.707	-10.993	-15.793	-8.9174	-10.618	-15.446	-13.994	-10.816	-11.657	-13.983	-15.392	-15.599	-13.037	-10.124	-12.851	-12.023	-12.901	-11.504	-15.648	-11.52	-15.685	-14.697	-9.5625	-11.311	-13.545	-16.185	-12.312	-17.04	-8.4492	-11.401	-13.725	-12.661	-10.737	-11.312	-12.664	-7.7738	-10.599	-13.201	-15.601	-16.259	-10.68	-10.909	-10.81	-12.226	-14.289	-10.635	-11.986	-12.094	-14.56	-8.531
-0.27795	-4.1265	-0.45991	-4.8144	-2.8074	-8.6237	-3.614	-1.7913	0.2034	-5.2919	-2.2994	-4.2055	-1.5579	-5.1306	-6.5501	-8.6473	-2.9126	-3.4941	-2.7018	-6.9038	-8.0541	-3.5503	-6.9824	-9.4728	-4.4734	-1.873	-2.2929	-1.6612	-6.9258	-5.9707	-8.2106	-4.5322	-4.3775	-8.38	-6.5708	-10.296	-6.6675	-3.0192	0.61355	-7.1978	-3.2896	-8.7984	-7.8657	-3.4994	-4.6979	-4.3399	-7.2871	-6.0409	-3.7752	-3.8241
-13.077	-9.8649	-11.082	-9.2734	-13.916	-9.6806	-11.278	-11.371	-14.438	-14.989	-16.338	-19.029	-14.742	-11.023	-12.108	-12.709	-10.695	-9.7314	-6.3921	-13.572	-11.124	-14.633	-8.9032	-6.6229	-13.644	-14.508	-13.054	-9.8937	-14.178	-9.7987	-13.243	-10.777	-6.8766	-12.377	-11.578	-13.259	-11.071	-12.247	-10.144	-8.7218	-12.521	-10.169	-7.5195	-7.7128	-9.6301	-11.989	-14.542	-9.3066	-14.264	-10.735
-12.121	-9.6665	-15.682	-11.855	-12.263	-12.327	-17.796	-18.321	-12.715	-20.096	-14.042	-13.23	-14.838	-15.195	-14.228	-14.648	-14.307	-14.922	-14.622	-13.577	-11.857	-9.4871	-12.232	-14.539	-12.356	-14.181	-16.656	-16.951	-12.232	-12.04	-13.481	-16.987	-18.912	-14.331	-10.193	-14.344	-16.85	-15.149	-14.655	-10.262	-7.2024	-11.998	-19.748	-15.408	-17.713	-13.869	-16.716	-17.116	-17.068	-12.392
-12.432	-8.6534	-13.364	-10.235	-14.979	-10.667	-16.379	-13.839	-12.109	-11.686	-14.127	-13.808	-11.918	-13.4	-10.78	-11.469	-15.347	-10.051	-8.6911	-16.313	-10.816	-12.875	-17.355	-12.784	-11.821	-14.096	-13.99	-10.985	-12.626	-12.692	-12.298	-11.776	-9.4106	-17.492	-14.624	-14.748	-13.917	-10.889	-17.064	-13.58	-13.613	-16.813	-10.117	-10.207	-19.477	-12.582	-12.736	-13.634	-14.269	-12.489
-3.1335	0.57588	-0.23344	-1.6706	-3.9556	-7.7461	-1.5474	-5.4613	-1.2589	-0.29154	0.10508	-5.3205	-4.2479	-9.4938	-4.4716	-2.0752	-3.0209	-2.7636	-9.536	-8.6332	-5.1204	-2.6013	-7.4812	-3.0634	-2.0167	-4.9949	-11.953	-2.5691	4.8031	-6.9793	-5.6805	-6.1765	-5.287	-2.7994	-5.6573	-0.82955	-3.446	-7.0641	-3.838	-1.4926	-3.4614	-2.6908	1.7503	-5.7317	-6.848	-7.767	-7.0127	-0.72121	-2.952	-6.4389
1.9424	3.2269	-0.34753	1.6391	0.70476	-1.4147	1.5996	-0.58594	-1.3784	-1.4882	-3.0364	-0.59392	0.61965	0.58263	1.9844	-3.5159	-0.9116	-2.904	-1.2373	1.4263	0.054442	1.7813	-0.70567	2.5081	4.8489	-3.1967	1.4773	-0.76662	-2.2408	-0.061759	-0.57268	1.1653	-0.096732	-2.4661	0.37982	1.7808	2.0759	-1.5085	1.0686	2.6697	-1.9048	-2.3757	2.2738	3.0382	2.2488	-0.081148	1.3082	1.9403	0.66515	-0.80616
7.537	7.6347	5.1609	7.9482	4.8476	8.1668	7.1193	2.2584	2.5754	4.9142	-0.61853	3.7359	8.4486	7.0352	8.7736	5.3411	9.9194	6.018	7.2035	3.502	5.6337	11.133	8.8566	6.1044	5.5065	2.3713	8.5343	8.5743	6.9615	6.9038	7.7222	3.5037	7.7674	7.2704	5.8856	10.344	5.4635	6.9064	2.8287	5.9794	11.509	10.056	4.001	5.382	4.2427	2.8878	6.9966	4.5123	5.9921	9.6605
-10.467	-11.283	-11.898	-13.185	-6.5617	-11.471	-12.806	-12.552	-10.472	-10.055	-10.633	-15.367	-8.1613	-8.2028	-5.8285	-8.1281	-11.729	-10.865	-10.285	-10.412	-10.144	-14.124	-11.116	-13.37	-12.387	-6.0638	-10.201	-10.479	-11.444	-15.767	-10.812	-12.176	-9.7552	-9.1402	-8.6796	-13.156	-13.573	-9.9515	-10.639	-10.164	-10.137	-13.884	-9.1809	-13.709	-16.817	-11.549	-10.539	-10.797	-10.769	-13.214
-10.945	-9.5843	-11.364	-12.98	-8.5014	-12.078	-7.9489	-9.3212	-14.398	-10.037	-13.358	-14.273	-7.6395	-5.8048	-8.9923	-10.818	-10.849	-13.797	-3.9856	-12.611	-13.086	-8.4924	-12.795	-11.785	-8.7972	-16.398	-11.386	-12.066	-7.7304	-10.929	-12.946	-13.977	-5.7868	-11.385	-4.2838	-10.614	-9.5954	-10.698	-14.172	-8.4923	-9.6935	-6.2511	-9.9642	-11.88	-13.88	-13.899	-6.3339	-12.38	-7.5935	-10.806
-1.3986	3.7568	-0.44	0.87289	-2.5697	-2.3983	-1.0848	-5.1412	0.56711	-2.4607	5.4125	-0.52297	-0.50643	3.6349	-1.7093	0.74504	-0.41452	0.99259	-8.42	-0.1406	3.3109	-0.80589	-2.7797	-0.48944	-2.6283	0.074097	0.88124	-1.9526	0.76264	-2.5035	-0.52551	-3.5268	-2.3329	-2.5671	1.9456	0.66968	-3.3535	-6.6177	3.143	1.4112	2.0109	-4.0742	2.6794	-0.2296	-1.1212	-0.0073171	-0.099664	-5.2359	-0.018689	-1.1572
-13.681	-4.6512	-16.459	-9.9411	-12.475	-10.258	-9.844	-12.481	-9.9277	-11.113	-5.1672	-10.46	-10.519	-6.2294	-8.6271	-12.252	-7.9499	-11.489	-8.373	-9.7467	-13.212	-7.5736	-9.9835	-8.9493	-14.843	-11.752	-11.389	-13.858	-8.3005	-14.391	-13.905	-11.105	-9.7986	-15.224	-11.166	-12.789	-11.512	-11.741	-12.7	-12.247	-9.8286	-15.358	-10.577	-9.528	-8.7315	-9.3339	-13.955	-5.4724	-11.977	-11.399
-1.0839	-0.10343	0.36232	4.3001	4.4839	-1.4668	1.6304	1.2487	4.1797	3.3268	1.3471	1.9664	0.4107	5.3756	-0.35727	1.8629	-5.1802	1.0282	-0.96639	4.9708	-1.4001	0.13553	2.8355	1.0766	4.8199	-3.245	1.6265	-1.1864	3.6842	-1.7831	1.813	4.938	0.27901	-2.6614	3.5779	0.87707	3.2056	0.84998	0.07603	-1.5054	3.614	1.1955	-2.5409	1.323	-0.49812	2.4263	4.2738	2.6503	3.0764	2.0537
5.9878	6.3886	12.27	6.7867	9.0215	7.9273	11.612	6.7345	8.8608	11.318	7.7487	11.959	11.275	4.3893	6.762	7.5821	4.286	5.6993	8.34	9.0896	8.1794	5.0147	7.1206	6.6077	10.424	12.075	6.6755	9.9994	10.318	10.181	4.6608	9.132	10.33	7.5635	11.638	9.0848	8.6615	9.1405	7.4813	9.2824	13.255	8.3042	7.6231	6.1062	8.9746	9.0065	11.007	3.4526	9.6748	4.7659
-2.7846	5.9741	3.9946	3.6524	-1.9016	-0.07481	2.6721	0.76695	4.3572	1.9015	2.0271	2.1075	-1.3178	-0.45597	5.4486	6.0304	3.4771	1.7083	2.6734	-1.4265	-0.89912	1.9605	0.13272	5.5832	0.77399	-1.7388	1.8224	1.5644	-2.506	1.3314	2.407	0.2358	1.847	1.3194	-0.76995	5.5612	-0.43637	-0.41693	1.9592	4.9471	1.5301	-2.254	1.1355	0.8928	-1.519	4.418	6.1322	-0.62293	0.83706	3.8727
1.0472	-3.9524	-5.5307	-3.0676	-1.1822	-1.9531	-5.9569	-4.492	-2.3699	1.4769	-3.6755	-7.718	-5.3051	-7.0546	-4.5058	-1.488	-4.4956	-3.6014	-4.8997	-2.7824	-3.6135	-0.75359	0.39957	-4.4605	3.1876	0.50054	-6.5273	-3.834	-1.8806	0.41427	-6.9292	-3.9621	-5.9978	-5.5932	-5.4748	-4.3673	-2.3339	0.23197	-2.8165	-8.5389	-8.8038	-6.804	-5.1953	-2.5695	-4.6313	-4.4309	-10.679	-5.6477	0.69193	-5.0907
0.70335	0.2345	-0.35267	-3.7599	0.87593	-0.7682	-0.35891	-0.47536	4.6638	-0.053564	-1.3031	2.1203	1.93	-4.1336	-0.15874	1.5301	1.1706	1.674	2.1347	-0.051057	1.3393	-0.6112	1.2526	1.0518	2.8715	2.2807	0.68791	1.8554	5.1401	1.9638	1.4653	3.2288	0.33106	-2.4042	2.8122	2.3221	1.1506	1.7824	2.9976	4.0233	-0.77134	2.7702	-1.0007	0.43333	4.8162	0.32897	1.3791	-3.1433	-2.2611	0.60245
-16.619	-15.912	-18.101	-14.232	-15.183	-13.463	-16.68	-16.782	-15.923	-12.27	-15.992	-19.061	-16.053	-19.85	-17.354	-9.8732	-15.796	-20.02	-14.955	-15.067	-14.884	-11.732	-14.419	-10.819	-14.573	-14.437	-14.726	-12.548	-16.503	-11.925	-15.176	-19.339	-15.832	-6.9635	-14.336	-16.425	-15.787	-13.412	-10.37	-14.266	-14.956	-11.081	-15.777	-12.828	-12.477	-15.219	-14.157	-16.884	-15.158	-15.986
-6.4262	-13.541	-10.945	-11.031	-12.967	-12.785	-13.354	-13.133	-8.6938	-10.076	-10.717	-7.7858	-12.115	-11.599	-8.8442	-11.365	-9.4394	-10.627	-6.9203	-16.194	-10.713	-12.996	-13.289	-8.4947	-12.497	-10.155	-10.826	-6.2631	-9.8916	-8.6643	-11.946	-10.766	-11.551	-14.52	-12.111	-14.075	-8.1871	-11.307	-11.988	-14.082	-14.477	-8.4691	-8.7428	-10.517	-7.7848	-11.349	-9.3643	-8.2514	-9.0418	-14.84
-17.411	-15.192	-17.124	-12.79	-14.734	-10.6	-16.366	-16.903	-12.067	-14.965	-13.439	-15.004	-12.62	-14.65	-11.413	-13.553	-19.481	-15.739	-12.112	-11.446	-15.016	-10.518	-14.723	-12.852	-17.983	-13.514	-12.735	-10.176	-15.244	-15.943	-10.502	-16.594	-12.022	-15.745	-10.369	-13.491	-13.805	-10.46	-18.687	-8.9467	-11.369	-14.526	-14.788	-11.587	-11.385	-11.868	-10.817	-9.8935	-14.884	-12.47
3.9408	0.21566	-1.5096	6.0104	1.481	0.89687	0.54197	0.33863	-1.1347	-4.5919	-5.0329	-3.9259	-0.20188	-2.1534	2.0385	0.70667	3.1207	3.3961	-2.9031	3.399	-3.1229	-0.28196	1.0253	-0.038372	2.5401	5.977	4.4976	7.2393e-05	5.3093	1.9109	1.5985	-0.36012	-2.7717	-4.5272	0.14238	0.61907	1.1506	3.4598	2.3204	0.83688	-0.87165	-0.28743	0.57116	0.62863	-2.4384	-0.70115	2.4326	-4.8442	2.0673	-0.14361
-1.941	4.1046	-1.7113	-4.8996	-1.0783	-2.3944	-3.2827	-1.0176	-3.5648	-5.7496	-1.698	1.8392	-0.064365	1.1013	1.7902	-3.878	-0.51667	3.0299	-0.67382	-2.8659	-4.1681	-2.9478	3.1847	-4.9009	-1.2352	0.37955	0.82384	-4.858	-1.2483	1.4137	1.4823	-1.1645	-1.9593	-2.6163	-1.7499	-1.3714	0.26814	-0.79215	-3.7195	-0.63698	-6.6396	-0.48524	-4.94	1.3528	-4.5561	-3.2806	1.0864	-4.4401	0.25357	-5.4102
5.4465	5.105	6.8878	3.0395	7.7539	9.4687	0.97582	9.2809	8.2712	6.1691	9.1121	4.8062	5.2595	6.1349	9.2489	6.9245	7.0488	5.8034	10.128	7.1316	5.0349	9.5967	4.0889	1.6518	7.1147	5.7356	4.153	10.339	8.3749	2.869	3.6889	7.8587	12.124	4.0599	4.4218	10.364	8.466	6.3883	8.7134	0.8904	6.6495	7.0535	9.1024	2.6627	7.6504	7.758	14.381	11.215	10.368	12.443
-11.13	-11.4	-3.8804	-5.1584	-6.0974	-8.3185	-7.452	-9.7517	-4.8853	-8.686	-9.9248	-10.438	-8.5531	-12.703	-10.275	-8.3631	-10.215	-9.5462	-4.5659	-10.601	-9.0831	-10.952	-6.8059	-8.5101	-7.0995	-9.5054	-11.121	-7.655	-7.7006	-12.061	-5.2793	-5.3124	-9.0184	-7.4478	-11.168	-7.4627	-9.591	-8.9927	-6.9877	-9.1159	-7.9152	-6.2191	-8.1122	-7.7512	-7.3322	-8.7418	-13.528	-6.6427	-9.3064	-6.848
0.64652	-0.38847	-5.1266	-5.6246	-0.84224	-2.9018	-0.54325	-1.2603	-0.46926	-1.6008	-0.52463	0.48164	-4.6031	1.5102	-2.6762	-4.1881	-2.5397	1.7091	-4.3723	-0.67261	-0.38527	0.0069909	-1.3614	-0.84019	3.3167	0.93101	-0.24681	-3.5662	-4.6089	0.96868	-2.5203	0.93607	1.0427	-0.18977	-3.9265	-1.7506	0.98577	-1.9975	-0.63093	-1.296	-2.5748	-1.6261	-3.388	1.4778	-2.7602	1.4055	-0.8273	1.6784	-1.0613	-1.2115
-4.6879	-10.093	-6.12	-4.3056	-5.6391	-3.6916	-4.7515	-7.2717	-2.3087	-6.9792	-2.5271	-7.3907	-7.4928	-6.8182	-5.1966	-6.8788	-4.1494	-7.5539	-9.0356	-3.478	-5.0157	-4.5508	-5.7303	-10.969	-0.036654	-6.373	-4.6915	-2.737	-7.5337	-1.8306	-4.2301	-4.6264	-6.5028	-7.723	-7.7914	-1.1324	-4.7004	-1.3467	-4.4488	-8.3018	0.82553	-5.18	-4.0434	-9.1033	-5.4237	0.51982	-5.4296	-7.6808	-2.4454	-7.0259
-6.6995	-2.9726	-5.7568	-6.6077	-4.6441	-3.5995	-2.9628	-6.1808	-5.648	-5.6353	-3.0782	-1.759	-4.8032	-5.0691	1.4208	-3.8762	-2.722	-6.5224	-7.9215	-6.0737	-2.3814	-5.7126	-3.4343	-2.2169	-3.646	-3.7644	-5.889	-4.6378	-2.2623	-6.0877	0.49702	-2.5683	-8.0204	-0.17622	0.42301	-4.2204	-6.7745	-4.9961	-6.7533	-6.037	-3.857	-3.9727	-0.063353	-5.0603	-1.1329	-7.1564	-6.9804	-3.5074	-2.0143	-3.1964
1.8134	-1.1404	1.9142	1.4334	1.5248	2.6015	-0.45638	-1.1618	4.0264	-3.4968	3.3167	0.10561	-0.5708	6.0198	0.73535	-0.92568	0.31118	3.6924	7.5414	-0.23036	1.0019	1.4118	2.1971	2.273	3.8492	1.3655	2.0518	1.268	-2.7057	0.74954	-0.8784	-3.3562	-0.64481	1.3245	-3.6726	3.486	2.6133	2.2036	-3.2978	1.3089	3.1776	-1.2267	-2.5205	-3.2661	3.3599	2.0452	-1.2735	5.4277	5.0572	-3.6556
-4.1236	-3.3287	-1.2476	-3.6274	-6.4083	-0.4155	-4.6506	-0.9021	-0.37729	-1.6928	-6.9866	-1.5115	-4.1851	-3.0657	-4.352	-6.3445	-2.1554	-1.7911	-0.94826	-0.79119	0.33582	1.063	-1.7506	-4.1839	-1.9478	-2.3121	-2.6542	-3.5992	-0.078866	-1.31	-3.2118	-0.29848	-7.8156	-1.9458	-0.026296	-4.4437	-5.2005	-1.8855	-3.3598	-2.1303	-9.0767	0.26602	-2.6195	-3.5826	-1.3217	-2.4279	-3.2955	-5.2528	-3.4938	1.063
-7.7321	-13.192	-12.154	-14.187	-12.013	-10.632	-10.64	-7.864	-16.388	-10.307	-11.234	-14.375	-8.3539	-12.751	-15.663	-4.9188	-16.209	-9.6831	-10.43	-13.063	-11.354	-9.9097	-14.01	-10.803	-9.3409	-10.391	-17.042	-11.504	-13.395	-15.618	-12.821	-9.366	-15.398	-9.5266	-11.126	-11.157	-15.454	-10.352	-15.477	-11.321	-16.28	-12.233	-4.5319	-13.868	-12.601	-9.1283	-9.2088	-4.5298	-8.3335	-8.6178
-0.11308	0.42534	-1.979	-5.4139	-4.4182	-2.1128	-0.61882	-2.6224	0.44818	-2.9671	0.49689	-2.3852	-3.5435	-0.44064	-0.85557	2.633	0.30057	-0.95042	-0.97517	-2.7071	-1.249	-0.169	-3.847	-0.69061	1.6192	-1.5074	-6.3494	0.53344	1.1531	3.421	-1.1124	-3.1197	0.15653	-0.067713	-1.0821	0.0075557	5.5627	-6.1206	-2.303	-0.10712	-1.9788	-3.6802	-1.0313	0.17725	-5.9463	-1.0232	-2.0531	-3.3752	0.59908	3.4278
1.5807	0.38381	0.26885	3.873	-2.6798	6.9331	0.57427	2.6705	4.7081	5.3737	4.4127	-2.3202	2.315	-0.22764	3.2685	0.97827	0.78759	6.0005	2.9493	4.8268	4.6238	2.4259	2.0194	1.3904	1.8362	1.2815	4.9591	1.0333	3.847	-0.80685	2.8607	4.6699	0.46345	3.1473	0.71759	-1.5511	0.87891	5.0078	1.0522	-2.0952	-0.36386	0.62325	8.1698	2.9317	2.9008	2.5092	-1.7036	6.0331	0.90884	-1.4003
-5.97	-5.9225	-3.698	-9.9528	-6.011	-8.0385	-4.4547	-3.1834	-8.4345	-4.6571	-4.7943	-1.3824	-0.12925	-3.095	-4.8102	-4.3926	-6.0936	-4.8037	-4.3209	-7.4209	-6.5768	1.905	-3.3879	-7.2724	-3.8959	-1.7175	-5.9921	-2.2175	-6.9178	-4.1884	-3.4219	-3.8602	-4.7449	-7.0859	-11.728	-3.0224	-4.3241	-5.5546	-6.2431	-5.3145	-6.5349	-5.2077	-6.0963	-4.1244	-5.3202	-4.566	-5.0282	-5.3862	-6.9795	-4.5904
3.4529	1.5225	2.1221	2.0723	3.2326	6.5315	1.6106	3.1571	5.3621	9.6809	9.8235	7.8267	4.4268	2.3592	7.5413	3.9077	6.7983	4.3874	5.406	6.962	2.3554	5.8938	7.6184	3.0761	7.6359	5.3467	5.2082	8.0459	4.0879	5.5312	3.5096	6.5159	2.3819	5.7171	3.4352	3.5442	6.8562	10.032	0.56056	4.2836	0.072654	2.4471	7.2412	4.2381	4.5781	8.3754	6.1523	7.2719	4.2259	3.836
5.553	-1.3454	2.6929	5.9941	-2.2969	0.86135	1.5814	0.49499	1.0718	-1.6885	3.7434	2.1684	-0.77317	1.614	7.3575	-2.955	-0.78013	3.5812	1.7011	0.86229	0.24912	0.44732	0.61969	-1.1124	-1.2788	5.5411	0.5204	-2.8636	2.2417	6.9572	1.525	2.0852	0.61775	-0.8033	0.34723	2.29	2.0717	5.4141	3.7187	1.9978	3.8553	-0.24051	6.8602	1.4518	3.3085	-1.0885	-1.1899	4.3119	1.6656	-2.0481
-9.8035	-16.643	-15.187	-15.995	-16.47	-9.8132	-13.14	-12.356	-11.794	-15.655	-9.9066	-15.762	-14.609	-14.399	-14.265	-17.097	-13.999	-14.622	-8.714	-11.173	-13.142	-14.239	-14.177	-14.134	-15.146	-10.818	-9.9201	-8.4069	-11.704	-11.81	-9.1123	-9.5081	-9.274	-12.22	-12.999	-13.676	-10.86	-14.511	-18.793	-13.415	-17.315	-14.251	-15.109	-13.727	-12.013	-13.88	-12.206	-8.9449	-15.125	-14.554
-13.078	-12.921	-14.147	-14.608	-12.478	-11.494	-13.821	-12.792	-13.071	-14.611	-11.181	-12.801	-10.439	-11.547	-11.16	-10.451	-9.2149	-8.4094	-16.251	-13.208	-17.631	-9.5506	-10.288	-15.389	-12.516	-8.9082	-12.248	-15.256	-10.095	-17.114	-11.419	-13.755	-8.1471	-16.104	-10.996	-15.625	-13.125	-14.758	-14.788	-15.267	-11.28	-11.707	-10.636	-13.781	-11.276	-14.003	-13.335	-11.433	-12.899	-10.668
-14.556	-10.193	-13.91	-13.433	-10.557	-10.369	-11.74	-14.684	-17.273	-9.4062	-8.6458	-8.6013	-11.568	-15.827	-10.97	-6.4487	-10.213	-7.8132	-9.7692	-7.0191	-11.57	-16.819	-8.1288	-17.634	-15.245	-10.665	-13.857	-10.435	-14.772	-11.026	-12.461	-12.017	-13.119	-9.574	-13.269	-12.047	-7.2065	-11.941	-12.253	-10.051	-15.082	-13.04	-8.4529	-11.318	-11.324	-13.536	-13.586	-11.066	-11.043	-9.277
-18.034	-17.653	-15.06	-11.233	-16.589	-17.366	-17.459	-19.861	-17.228	-12.53	-14.693	-13.051	-13.19	-13.333	-18.245	-21.743	-13.847	-12.863	-17.811	-14.688	-13.279	-14.328	-17.646	-15.399	-17.681	-15.774	-14.501	-14.966	-15.183	-12.586	-12.434	-12.482	-17.421	-10.999	-22.275	-8.9942	-16.987	-14.049	-14.555	-12.875	-17.868	-13.984	-14.727	-15.21	-16.049	-15.798	-13.857	-12.835	-11.965	-16.617
-2.7476	-6.4	-3.306	-5.1076	-7.0868	-8.1636	-8.104	-6.2069	-6.4069	-5.9878	0.48324	-2.7961	-5.8438	-1.3477	-2.7032	-3.9626	-8.1514	-7.0078	-4.1457	-9.1252	-6.993	-4.1365	-8.5347	-5.034	-5.7083	-3.7453	-2.9408	-4.6585	-4.5656	-6.0485	-7.4379	-4.7395	-7.6439	-4.5217	-1.0415	-4.9188	-5.7194	-6.121	-4.7357	-2.4395	-3.7711	-2.2582	-4.15	-8.2559	-3.2873	-7.5033	-1.5911	-4.5194	-6.2297	-8.6596
-11.903	-11.958	-8.2277	-10.995	-6.6371	-11.072	-7.9947	-10.498	-8.5808	-11.061	-10.406	-10.322	-8.115	-8.2576	-6.9752	-8.7752	-13.497	-7.9838	-4.9244	-6.8611	-12.06	-10.322	-11.444	-14.053	-9.1487	-6.5874	-6.3591	-12.63	-9.6494	-13.434	-13.53	-8.9277	-10.541	-7.5255	-8.3415	-6.2831	-10.523	-9.4728	-4.1588	-7.2812	-14.797	-8.9213	-12.799	-11.368	-5.4017	-7.833	-10.313	-11.047	-9.8728	-10.998
0.54223	2.9179	4.2818	-2.2514	-0.19149	0.34727	0.48081	0.48112	-0.60833	3.7068	-2.8242	1.6821	-3.1237	-3.4966	-2.713	1.0217	2.4942	-1.8985	0.93411	1.8374	1.5785	0.29751	1.9335	-0.13496	2.4294	-1.9012	-0.24597	-1.7361	-0.6763	-2.5736	-5.7516	1.0714	1.1624	1.4359	-0.51985	-0.030474	0.91872	-0.19436	-0.17405	3.0789	-2.2435	1.1185	-1.3429	0.73311	-3.3394	1.0677	1.4557	-2.8071	1.7478	-4.1823
-1.6243	-3.4837	-5.1624	-2.7516	-1.4931	-5.0788	0.72935	-6.1501	-8.3467	0.15038	-0.58162	3.7636	-6.8602	-5.594	-3.7933	0.23057	-4.6347	-6.6523	-2.8835	-2.5573	-4.4495	-3.5848	0.0014674	-5.5776	-7.6142	-1.6049	-1.9044	-4.604	1.3211	-5.1085	-6.2238	-7.5952	1.0516	-2.5108	-2.0839	-2.6185	-6.8196	-2.425	-6.1077	-3.2728	-6.5906	-5.2305	-2.9773	-6.9794	-9.0982	-1.9991	-4.3403	-1.8382	-7.1369	-6.9734
-8.8564	-7.8583	-8.2608	-8.6386	-10.021	-10.366	-7.9574	-7.31	-9.4752	-11.856	-8.1919	-7.7532	-8.525	-9.8923	-10.502	-14.2	-9.5601	-8.4614	-10.099	-10.726	-11.69	-13.066	-8.7603	-5.6479	-11.543	-8.128	-8.4551	-10.576	-7.224	-9.8822	-13.819	-5.3339	-6.907	-8.0526	-7.1096	-8.5507	-4.7664	-7.8143	-12.69	-10.945	-12.933	-10.812	-4.3715	-10.83	-15.86	-12.926	-13.487	-9.6719	-7.1016	-11.101
-8.4974	-10.279	-11.489	-9.1641	-9.3721	-10.045	-9.8033	-14.645	-8.3904	-13.271	-6.9042	-8.1112	-12.206	-11.349	-10.327	-10.779	-13.35	-10.474	-6.942	-11.773	-12.274	-14.175	-8.496	-11.541	-10.275	-13.249	-9.3298	-11.267	-12.14	-8.9889	-9.8424	-13.975	-11.443	-10.7	-7.8138	-13.234	-15.793	-13.567	-9.4246	-18.056	-11.799	-8.2822	-10.749	-10.808	-7.7255	-8.4852	-11.753	-13.016	-13.243	-13.945
-6.4405	0.066945	-5.7202	-2.46	-0.81471	-3.0347	-5.3295	-1.1811	-3.7806	-9.665	-5.9171	-3.3126	-2.4675	-5.4986	-4.5138	-5.7397	-6.8165	-3.285	-5.3767	-5.5783	-1.7198	-4.5435	-5.986	-3.7065	-3.3676	0.22868	-4.0423	-5.7841	-1.2988	-9.1939	-8.1411	-4.967	-4.6039	-6.3683	-10.55	-1.7837	-3.7584	-6.8577	-1.7722	-1.8068	-5.5148	-5.9693	-3.1772	-11.016	-6.6208	1.6494	-3.5374	-6.2887	-4.7035	-6.8998
1.9988	-1.2294	-2.6925	-3.7802	-4.7325	-4.8313	-3.0807	-1.474	3.2031	1.1832	0.28596	-4.0313	-3.2411	-3.1716	0.76753	-6.3087	-3.0304	-3.0965	-3.1871	-4.0075	-5.0923	-5.838	-5.6583	-7.0825	-4.1176	-7.1948	-7.4471	-6.1613	-0.44913	-1.7366	-3.9368	-5.0707	-3.4149	-3.238	-5.4591	-2.521	-3.7816	-5.3415	-1.5616	-0.92855	-5.935	1.5838	-1.6794	-1.1754	-5.2383	-0.80788	-3.7669	-7.7771	-6.3672	-3.2302
1.7464	4.3048	3.1597	4.3604	4.2197	3.3976	5.7478	4.6234	1.4663	3.5423	7.9753	6.0313	3.5941	1.5055	1.0024	6.1125	3.6507	4.4833	5.1229	1.8306	-2.8742	2.6282	2.3917	3.3259	8.0333	5.0741	1.3106	5.5033	3.1864	4.8965	2.2206	4.6366	6.635	1.0316	4.6036	3.0733	1.1237	3.2072	3.733	6.1376	2.3587	7.0528	-4.6014	7.7446	8.416	7.7858	3.6005	5.2803	1.9659	7.1132
-2.9807	-3.1715	-1.541	-4.718	-5.5111	-5.8875	-4.8583	-4.2787	-5.9987	-3.855	-6.7747	-6.2018	-1.448	-0.23175	-1.9922	-0.58409	-2.2033	-0.91227	-2.9239	0.11084	-0.39976	-2.0564	-8.1658	-6.2081	-8.5256	-6.8203	0.48289	-3.5565	-7.7715	-2.503	-4.337	-4.1877	0.045194	-5.5501	-4.0432	-6.3052	-2.1852	-2.7728	-10.693	1.82	0.30156	-4.2825	-4.3015	-2.4606	-4.7894	-2.5775	-6.0674	-1.8014	-4.3126	-0.89519
-9.7717	-3.7739	-3.3976	-4.6428	-6.1743	-1.3224	-2.164	-0.9696	-1.5148	-6.9186	-1.8306	-7.9991	-3.6838	-4.8276	-6.8703	-2.8327	-4.4487	-5.1531	-10.657	-5.7116	-4.2562	-3.4987	-9.3876	-3.8347	-3.7165	-6.2564	-1.8117	-6.4598	-4.4647	-5.0105	-4.5481	0.67075	-2.4986	-6.2609	-5.0476	-0.85407	-8.8902	-2.1155	-5.5315	-2.6508	-2.4363	-8.4025	-1.1939	-6.38	-8.298	-4.3348	-6.6217	-2.7358	-5.0361	0.074375
-5.3153	-6.0412	-4.0829	-3.3707	-3.6921	-0.84146	1.5275	-0.8006	-1.6496	-4.2325	-3.79	-4.8322	-1.6153	-7.0904	-4.5569	-4.8673	-3.268	-3.708	-3.4072	-4.1981	-8.6961	-5.0596	-8.8274	-5.6456	-4.0353	-6.9895	-6.5579	-1.0988	-7.3555	-1.5751	-4.7269	-3.8825	1.0564	-4.8242	-1.0216	-3.4301	-5.0601	-4.8113	-2.1041	-5.568	-2.6262	-2.1007	-5.0267	-3.6959	-4.361	-3.7446	-3.2884	-4.71	-6.6427	-2.7529
-11.333	-10.69	-8.4735	-10.531	-15.257	-8.0659	-8.8736	-8.6899	-13.183	-13.517	-9.2904	-12.007	-7.2115	-5.7995	-11.974	-9.6465	-10.18	-9.4341	-11.906	-8.7337	-10.562	-10.995	-11.232	-12.561	-10.553	-11.058	-15.068	-9.4809	-11.013	-11.115	-12.573	-10.815	-12.277	-12.105	-12.852	-11.387	-10.457	-8.1028	-9.0365	-13.103	-7.4099	-13.154	-12.189	-12.426	-12.739	-9.6618	-6.5651	-5.6116	-10.097	-10.612
-0.84806	-1.9661	-0.14173	3.452	-0.24462	-4.5951	-0.66039	0.7942	1.3359	1.5447	1.6444	1.4811	-1.6011	-3.2496	-0.41461	-0.91151	1.5022	-2.9422	0.2322	3.2188	2.0629	-1.2526	-0.45566	-1.0927	-0.50925	-0.80634	-1.8495	-0.68629	-2.0032	0.37364	1.6339	-6.1253	1.9393	0.19526	0.78381	0.47089	-0.18139	0.81387	-2.9119	0.37783	3.7195	0.14785	-3.5203	-1.0673	-2.2935	3.9906	-2.1083	0.89177	-1.3645	1.6774
2.5634	7.5622	1.7298	-2.1987	-1.6625	-0.66005	4.9426	-3.0949	-5.835	-4.584	1.5098	-3.5182	-1.7174	0.38915	-2.9434	-0.20577	0.29023	3.535	4.0781	-1.5167	4.8741	-0.63825	1.6503	-5.8955	3.5158	-1.0187	2.3882	1.8327	3.8665	1.4154	1.9561	1.8098	-2.5089	-0.56416	-1.5904	-3.3102	1.7932	5.0203	-0.74217	0.34952	-1.6992	-0.29582	3.9816	-1.2208	1.898	-1.3064	3.6375	2.0104	1.1851	-1.3812
-3.2737	3.2557	-3.2106	2.2934	-0.99973	-4.4463	0.61695	-0.01237	-0.097728	-1.8775	0.50776	-1.4586	1.94	-0.038921	1.6714	0.44465	-0.81897	6.3363	-3.1104	-1.6358	-1.6368	-0.10792	-1.0657	-2.483	-0.97189	-3.5894	-0.082166	1.4964	-0.94145	-5.4191	-1.487	-2.5676	-3.6495	-2.1255	5.1116	1.541	-1.6579	0.45686	-0.98764	1.4071	-1.3063	1.6339	0.38713	0.75918	2.0536	-1.3053	-2.0297	2.2933	1.6625	2.1963
-8.8614	-8.9523	-6.2583	-7.3586	-12.71	-8.3414	-7.3467	-8.7975	-10.694	-3.8173	-11.787	-7.5088	-9.6416	-11.411	-11.077	-12.216	-5.8958	-7.0476	-10.046	-8.4388	-11.24	-6.9756	-10.341	-10.374	-6.9035	-6.6483	-8.2314	-10.609	-5.9717	-11.176	-11.224	-10.301	-10.781	-8.992	-8.7108	-10.018	-10.075	-12.149	-7.2865	-12.444	-6.7891	-9.2389	-4.3909	-3.5153	-12.013	-7.6584	-12.118	-12.323	-13.574	-9.8667
-17.155	-12.074	-17.088	-9.4552	-12.377	-15.078	-11.037	-16.188	-11.24	-15.534	-16.562	-13.191	-13.168	-20.425	-18.958	-15.502	-12.579	-14.615	-15.304	-16.214	-16.748	-12.297	-12.988	-13.546	-12.13	-13.936	-14.482	-14.153	-11.197	-12.595	-16.146	-12.026	-14.94	-15.473	-15.135	-12.593	-16.272	-11.861	-13.451	-14.008	-19.12	-14.052	-10.914	-20.92	-16.556	-14.754	-11.74	-15.353	-13.522	-17.467
-26.274	-23.084	-23.693	-26.449	-24.965	-19.007	-22.044	-18.609	-26.323	-23.809	-23.124	-23.08	-23.972	-25.84	-24.833	-25.003	-23.056	-20.855	-20.65	-21.06	-23.761	-23.13	-22.464	-27.596	-22.047	-20.144	-23.731	-26.358	-16.522	-19.429	-24.079	-25.023	-21.516	-19.469	-21.846	-25.334	-22.609	-22.642	-24.998	-26.51	-21.942	-26.257	-20.249	-27.365	-23.532	-25.678	-23.461	-23.876	-25.737	-22.299
-10.449	-7.9521	-10.29	-3.8339	-7.2444	-8.5458	-11.59	-5.51	-11.243	-7.5274	-9.7783	-10.92	-10.403	-9.0974	-8.8467	-10.222	-6.6701	-5.4274	-10.331	-12.605	-9.5763	-7.3318	-5.4082	-5.1529	-8.9986	-8.0048	-8.1368	-10.177	-5.7617	-6.8515	-12.667	-8.3137	-8.404	-7.9414	-6.5018	-6.3542	-13.661	-8.1208	-10.507	-10.755	-5.8522	-11.712	-13.316	-6.2344	-8.2208	-11.014	-6.9005	-12.423	-11.749	-7.8612
6.1235	8.1612	6.1258	9.7835	2.8735	10.384	8.2196	2.9284	4.3832	8.8609	6.3358	11.376	7.9859	6.7328	7.2945	7.5796	5.2459	7.65	4.8125	3.8016	7.7937	13.638	4.9813	6.8451	8.5233	7.1125	6.3121	5.5769	5.8103	8.737	9.4482	10.46	8.1642	12.953	10.333	9.3336	6.7915	4.6943	5.1859	8.541	4.6107	8.9987	10.037	8.3965	8.6867	7.1635	7.4125	10.137	4.06	5.4975
2.0432	-2.3827	0.35567	4.2432	-0.61208	-2.5487	0.6841	-2.1101	-3.6797	-3.1136	0.20225	0.38642	-4.9424	-0.16451	-0.059706	-5.9944	2.3929	2.9266	1.878	-1.0373	0.33097	-3.4989	-1.5442	-3.0914	2.4793	-0.11301	-0.64492	-1.6357	-2.5972	-1.79	1.6892	1.4481	0.72125	-2.7864	1.0633	1.7908	-0.63882	3.1279	0.74748	1.1898	2.7854	-0.88431	3.0931	2.8228	-0.84877	-0.42874	-4.7016	3.9688	3.7427	1.6887
-5.8834	-7.5367	-12.813	-4.4722	-3.5873	-6.8586	-8.1561	-11.852	-8.5039	-10.252	-9.6841	-10.854	-9.3992	-4.1302	-9.1695	-6.6726	-6.8737	-6.0814	-8.679	-7.5108	-6.6718	-8.1831	-6.2512	-9.0765	-6.2522	-6.3249	-9.1467	-7.6099	-8.2508	-8.2861	-6.7661	-9.7903	-10.6	-5.543	-11.401	-2.3148	-5.3396	-5.6396	-5.8025	-6.5426	-9.8159	-3.4589	-8.8475	-6.2918	-7.8111	-8.5446	-9.1572	-10.616	-5.9734	-8.3902
-1.7546	0.15676	3.5437	1.0092	-3.9358	0.049347	-1.5905	-4.4742	-4.5451	-2.5298	-3.5833	-4.4001	-3.2364	-2.5845	-1.7757	1.3195	-1.0377	-3.1882	-0.24848	-2.1962	1.9864	-1.7987	-4.5379	-5.4088	-3.8335	1.5499	-1.3534	-1.7501	-6.1213	-2.4632	-1.692	-5.0004	-3.2331	-4.9805	3.2836	-5.5054	-7.1419	-0.46701	-3.2435	-0.022668	0.72134	-6.9141	3.5499	-1.8633	-7.0339	0.001667	1.4838	-2.4746	-1.0761	-5.1547
-5.9983	-1.1141	1.3112	-1.3477	0.41267	-1.298	-2.9435	-4.6785	-3.3705	-4.2575	-1.8468	0.63822	-1.8508	0.58274	-3.7715	-3.4473	-5.478	-7.2382	-1.2528	-2.7846	-0.31335	-1.7922	-2.1289	-1.0142	-1.7709	-4.7901	-1.2584	-3.3991	-2.8881	-1.5637	-0.10707	-3.0446	-4.5972	-3.2805	-6.0784	-3.0694	0.31906	-0.47872	3.5229	-3.8514	-0.66449	-0.78982	-0.26641	-1.552	-4.6198	-2.6681	-1.0332	-1.3278	-5.2588	-0.61771
-1.2719	4.0124	0.68956	-0.94063	-2.3542	-1.5739	2.4829	1.5347	1.8164	4.0038	2.7515	4.9308	4.6663	2.2076	5.8627	-0.047807	2.4085	2.6418	5.6953	-4.3101	2.7473	-0.45876	2.4354	3.9523	5.2122	5.0455	0.98847	1.8845	2.3689	2.4175	4.8146	-2.066	1.6358	0.72195	7.1863	-1.2487	5.3708	0.26796	2.9582	3.9126	2.6243	1.8586	1.9155	1.969	4.1217	2.8195	3.0367	-1.2305	0.10554	5.6057
-8.0543	0.2229	-3.6389	-1.5482	-1.075	2.7963	-1.2912	-3.6848	0.36836	-6.5318	-3.6626	-0.87923	-4.4687	-0.20181	-1.4617	-3.071	-1.7347	-5.0077	2.3821	-5.8237	-3.7592	-2.0318	-5.5435	-5.1797	-5.2998	0.32803	-2.6728	-1.8339	0.017025	0.98873	-0.86374	-0.38827	-2.6051	-0.73337	0.013278	-3.5622	-4.7621	-1.2216	-0.095189	-2.7664	-1.3597	-0.94481	-1.2735	-4.7482	-1.8752	0.40119	2.8476	-0.55719	-5.0284	-0.92128
-17.606	-13.856	-14.072	-13.147	-13.911	-11.359	-9.6731	-16.237	-16.018	-18.248	-13.228	-13.148	-8.789	-12.432	-11.353	-14.372	-9.2232	-17.163	-12.875	-15.447	-14.614	-8.0649	-11.392	-13.917	-10.843	-14.268	-12.885	-10.701	-10.159	-14.492	-16.575	-11.182	-12.274	-16.361	-13.133	-15.535	-16.056	-13.814	-13.826	-13.577	-8.874	-12.075	-11.889	-11.983	-12.508	-14.339	-15.03	-13.66	-14.784	-14.115
-10.696	-11.832	-14.906	-15.255	-13.921	-16.54	-10.256	-16.152	-14.444	-14.872	-12.006	-13.953	-12.908	-17.232	-13.19	-15.69	-15.09	-17.139	-14.911	-12.849	-16.327	-14.053	-12.52	-16.837	-15.143	-12.334	-11.429	-12.729	-15.607	-16.676	-15.503	-15.555	-10.287	-13.626	-13.713	-11.9	-16.945	-15.435	-17.248	-19.926	-15.34	-17.442	-12.459	-13.031	-9.6854	-14.679	-15.635	-17.046	-19.018	-12.388
7.8052	4.7208	7.3204	5.3497	7.2263	0.68169	9.093	8.0984	3.1064	9.3019	6.8931	4.1829	5.5068	6.0255	10.416	5.7878	5.1018	7.6133	5.9344	9.1146	8.7167	6.6886	9.1277	1.4751	7.0183	7.8488	11.019	4.8928	7.7126	8.7067	6.0023	7.4941	9.2236	6.4889	9.1157	7.9161	9.9463	7.0955	5.1039	11.183	9.1131	5.1141	3.7113	3.0682	6.5294	1.1417	10.013	3.7613	5.4275	8.7194
-17.347	-14.99	-11.002	-10.861	-11.295	-8.4743	-10.521	-14.5	-8.9529	-9.0485	-19.895	-14.889	-15.832	-11.897	-12.26	-14.976	-13.812	-13.778	-11.191	-13.758	-15.441	-16.144	-11.112	-13.897	-14.407	-12.471	-13.609	-14.657	-14.818	-9.7695	-8.8185	-12.648	-10.822	-13.813	-15.547	-12.344	-11.793	-15.295	-13.383	-13.395	-14.242	-14.64	-17.81	-11.047	-11.739	-15.763	-17.273	-16.78	-11.845	-16.565
-4.827	-3.4409	-3.4725	-6.6452	-2.8754	-4.1231	-5.7077	-6.2721	-6.9907	-3.2988	-3.8309	-5.9704	-9.0015	-9.0096	-7.9818	-0.57778	-4.5784	-0.65396	-3.7993	-9.642	-1.1086	-7.6362	-4.1807	-8.1835	-7.1764	-7.902	-4.2124	-6.8686	-5.904	-5.2912	-8.4777	-6.0255	-3.3827	-7.0999	-2.7173	-2.2284	-6.5329	-3.4572	-6.3998	-7.837	-1.0802	-8.6424	-5.9765	-8.7438	-5.6296	-6.487	-6.4737	-6.8638	-5.3574	-7.0728
-4.2643	-2.8475	-2.7112	0.23539	-4.3551	-2.869	-0.75723	-1.6641	-4.1755	-2.4709	-3.2396	-1.35	-3.077	-2.5125	-3.6832	-2.5125	-5.3639	-2.4142	-1.4382	-6.7866	-6.5311	-3.4937	1.1514	1.1208	-3.6085	-2.3343	-1.3923	-2.8915	-4.0982	-2.8402	0.35398	-1.6999	-2.9508	1.4469	-11.109	-4.884	-5.866	-4.2871	-0.010481	-4.0224	-2.3175	-4.1723	-0.54632	-4.1078	-3.0804	1.3119	-2.3275	-3.5078	-4.4165	-6.1308
-2.7046	-12.978	-5.4258	-9.2311	-12.542	-6.8276	-10.705	-8.6288	-13.742	-8.2991	-5.8238	-7.772	-11.44	-8.2997	-9.4488	-8.064	-10.883	-7.7345	-9.015	-7.8421	-5.1439	-5.6995	-6.3687	-12.261	-3.9213	-14.648	-7.1312	-8.5427	-7.5386	-7.4648	-8.7273	-7.1564	-6.9307	-11.75	-2.7765	-8.5086	-7.8972	-2.4167	-9.447	-11.313	-11.164	-7.5876	-5.5489	-6.7345	-10.231	-7.0345	-7.1729	-7.9604	-6.9547	-7.3854
-8.542	-14.318	-11.395	-11.507	-16.604	-16.954	-14.541	-14.083	-15.186	-11.268	-12.86	-15.338	-10.544	-9.2673	-10.849	-16.396	-10.234	-18.386	-14.742	-11.032	-12.625	-12.576	-11.503	-12.618	-13.925	-11.9	-14.013	-11.412	-10.548	-13.072	-9.3615	-12.669	-7.659	-12.675	-11.682	-13.559	-13.181	-13.435	-12.501	-12.685	-13.525	-13.633	-14.821	-12.571	-10.624	-11.815	-14.658	-12.081	-13.996	-10.725
-11.252	-6.1822	-6.1388	-3.8206	-7.3908	-7.9174	-12.684	-11.476	-3.7926	-12.588	-10.232	-7.0968	-6.2495	-10.234	-12.384	-10.025	-4.849	-8.1982	-10.089	-6.3118	-6.3016	-9.7406	-10.542	-10.901	-10.124	-6.0253	-6.5124	-15.984	-10.317	-7.9652	-7.5267	-6.7071	-10.866	-7.282	-9.0169	-8.2711	-10.823	-9.0134	-13.439	-4.5133	-9.2662	-7.5654	-8.2712	-12.381	-12.802	-10.119	-9.5834	-5.3968	-11.029	-7.0767
-2.4427	-1.1245	-3.6849	-5.8796	-1.255	-1.3969	-0.76602	4.2096	-5.4209	0.4293	-2.6398	0.89085	-6.1831	-6.0704	1.1055	-2.2078	-1.4247	-7.2372	0.7546	-1.2973	-4.1773	0.12964	-2.1863	-4.777	-4.6929	-4.4475	-3.3275	-1.7756	-1.2867	-5.454	-4.1501	-0.46867	-5.2323	0.61663	-3.3029	-0.64612	-7.8616	-1.4172	-3.102	-2.4531	0.16313	-3.9669	2.4438	-5.0956	-4.4348	-4.0312	-2.2405	-1.4356	-3.0837	0.33176
-5.4729	-4.7632	-5.1914	-6.8482	-8.6683	-1.9455	-1.6405	-3.6548	-1.9792	-3.961	-2.0827	-5.2658	-0.96474	-8.7731	-3.817	-7.2949	-7.4532	-5.1985	-6.132	-8.0612	-6.4089	-9.8263	-1.7811	-2.7194	-3.6843	-4.7238	0.54527	-8.6592	-5.1029	-1.7019	-2.1736	-9.9146	-5.7617	-5.4529	-3.1098	-6.9906	-6.1958	-0.26407	-2.3962	-1.8153	-4.5981	-5.3045	-7.99	-6.268	-3.5935	-5.6097	-2.0873	-5.4606	-5.1502	-6.2373
-8.8285	-1.1253	-3.8863	-4.6532	-2.5941	-4.3094	-0.80947	-6.7203	-4.1411	-1.5859	-9.3941	-3.0999	-0.32406	1.1885	5.0236	-3.5675	-6.4596	-5.0737	-1.5336	-6.3755	-3.8392	-3.7119	0.035011	-5.8502	-5.1996	-5.1811	-1.7204	-1.6111	-3.0707	-3.2498	-1.8712	-2.423	-3.3661	-7.8415	-7.7541	-3.4898	2.0247	-4.2356	-4.3075	0.85431	-1.9138	-2.6233	-2.8575	-5.969	0.96795	-4.9299	-0.73081	-3.4527	-2.3843	-3.013
-7.2784	-11.596	-17.195	-8.895	-14.644	-12.637	-13.754	-13.858	-9.7797	-10.798	-10.18	-14.393	-10.251	-9.9112	-10.852	-10.994	-15.68	-11.233	-9.9012	-12.098	-14.53	-11.557	-8.9535	-11.047	-15.554	-17.324	-9.795	-13.261	-13.682	-12.361	-9.5736	-10.428	-9.1696	-9.7257	-9.5239	-12.908	-10.355	-9.7095	-13.589	-12.353	-12.652	-11.558	-7.2122	-10.165	-11.8	-11.592	-14.886	-15.747	-10.985	-13.291
0.53336	3.1518	-2.3639	0.58356	-0.74156	-0.81244	-1.6364	-0.70717	-1.8415	0.82906	-3.6905	0.15177	-0.5347	4.0479	-4.7155	-0.77208	-1.2536	-4.1641	-5.4991	3.3995	2.9851	-2.7144	-1.2124	0.2963	4.9578	1.0461	-1.6473	-0.54149	-0.32803	-0.47676	-4.3497	4.9418	2.1463	2.9595	-1.8269	-1.9034	-1.6134	1.2931	1.796	-1.4347	-6.7162	-4.0396	1.5265	1.7153	0.33787	0.38002	-3.0772	-1.0637	-4.2629	3.9451
8.355	17.537	10.276	14.056	14.061	11.376	7.918	14.321	12.156	7.6171	14.522	11	10.041	4.9845	9.4718	8.4165	11.293	9.8742	9.8518	15.115	14.365	10.066	12.039	6.4623	9.11	10.756	8.5495	9.3733	8.3516	9.3034	10.764	5.7987	14.143	10.058	8.4514	8.2471	9.4062	10.023	12.254	6.7547	10.872	13.048	7.8088	4.0385	7.9693	12.887	9.9776	10.368	10.018	13.785
7.018	9.5593	5.0561	11.597	4.255	8.4171	8.7806	6.399	9.2362	6.8027	14.797	7.5655	4.626	5.1259	8.8933	7.9383	8.06	8.1713	5.6753	8.0947	7.9116	7.1598	5.5127	9.1077	6.8336	6.8898	9.8255	3.2989	11.333	7.9532	8.2242	4.4242	8.1717	7.6562	9.9818	6.3581	10.612	6.8717	2.8713	4.9205	11.247	7.6989	9.946	10.531	10.653	2.9698	11.033	9.0779	7.1607	13.326
-2.8343	-1.8436	-3.7305	-2.0411	-5.4775	-2.5846	-4.1992	-2.9555	-5.6081	-6.6422	-1.3801	-5.3681	-5.7842	-3.4958	-7.4998	-3.0694	-1.6528	-4.6172	-2.1468	-6.1777	-2.1278	-5.0283	-2.9075	-4.7692	-4.1062	-2.0181	-5.1496	-1.311	-2.3743	-1.5948	-2.0004	-2.7465	-2.5199	-7.3072	-0.084385	-2.789	-0.88708	-0.026984	-1.2487	-6.5531	-0.79606	-4.4392	-1.2354	-3.0581	-5.7604	-3.743	-4.5338	-3.7578	-6.4941	-4.0914
-1.4553	-4.9507	-1.579	-2.5121	0.58084	-3.7339	-3.7351	-8.5209	-3.6927	-3.9248	-0.32625	-4.1102	-8.8833	-5.4288	-3.5238	-2.0086	-3.3902	-2.5029	-3.68	-1.0394	1.6341	-2.7286	-1.8878	-4.5339	2.0587	-3.6602	-1.3354	-3.1113	-3.0336	-2.6224	-1.3371	-3.4752	-2.1589	-4.1784	1.7991	-5.1408	-2.6386	-5.4287	-0.584	0.35765	-0.090803	-7.4972	-1.9416	-2.6174	-4.3528	-2.5976	-5.02	-4.3518	-5.7153	-2.8456
-5.6855	-7.6021	-4.6576	-6.7033	-2.0075	-2.6491	-6.2456	-10.256	-6.3644	-9.605	-3.6056	-7.0676	-8.931	-5.3741	-3.0828	-0.7277	-5.1735	-3.2585	-9.4655	-2.4417	-3.4209	-2.2963	-4.2702	-8.8522	-6.0389	-6.8327	-4.8159	-6.6297	-7.4322	-3.1463	-4.5299	-6.5703	-8.3308	-3.1707	-8.0315	-9.6794	-5.3266	-4.8886	-9.5752	-11.105	-5.7039	-5.7482	-1.6352	-5.4329	-6.7897	-7.7519	-5.6268	-1.884	-5.6516	-7.131
-0.10676	0.85623	3.0117	-3.6336	-1.0417	0.60609	3.6079	0.3272	3.2604	3.3728	-0.96158	3.7786	-1.802	2.0581	2.2787	2.8713	2.348	-1.4584	-4.4671	4.0404	5.4281	-2.4129	-0.92718	4.8177	1.3066	1.3832	-4.1586	1.6052	3.7824	0.65808	2.8192	-0.57442	5.4707	-2.6182	2.8259	0.011594	3.7447	-2.4614	-2.3947	4.0543	4.972	-2.6306	3.7757	0.1194	1.2913	0.65841	2.3645	0.5029	3.6808	6.3684
-2.9902	1.2451	-6.1553	2.4044	-10.816	-3.1173	-1.3939	-5.173	-4.1132	-2.8309	-3.9906	-5.3451	-4.9545	-3.2727	-2.5495	-4.5948	-0.38728	-1.9344	-6.7759	-5.4457	-5.2847	-6.3293	1.6096	-0.68675	-2.7173	-4.1322	-8.8559	-1.637	-1.7396	-5.9672	-0.4871	-1.1579	-1.3376	-2.3358	-0.16745	-1.5605	-5.23	-0.55874	-4.5766	-4.1626	-2.6656	-4.7042	-1.8895	-4.9106	-6.2323	-9.2747	-0.60682	-3.3866	-1.0086	0.20636
-9.9941	-4.9504	-8.0279	-2.1688	-2.0596	-0.65891	-8.5712	-1.6464	-3.7023	0.20016	-2.7385	-6.859	-3.7987	-1.2369	-0.75864	-0.3152	-8.8765	-6.6554	-5.1872	-3.1392	-4.5035	-3.9508	-4.0004	-5.3114	-2.0511	3.4538	-4.7324	-0.065815	-4.0256	-8.1569	-5.7072	-5.3719	-4.2704	-5.4542	-5.6844	-3.4551	-4.2293	-6.2117	-6.4625	-1.8617	-2.9503	-7.3919	-3.8252	-0.038455	-4.0683	-6.5036	-2.3143	-6.9619	-1.7649	-7.0098
-4.356	0.17639	-5.1145	-3.6094	-3.3831	-7.6248	-5.455	-5.6024	-3.8146	-10.029	-7.3039	-3.193	-6.2135	-5.3282	-7.1391	-3.0259	-2.1991	-5.1312	-8.0119	-5.8594	-6.169	-4.8085	-3.2106	-6.393	-2.0365	-6.3612	-4.163	-3.1981	-6.0792	-1.2665	-4.6519	-5.2051	-7.0481	-7.0064	-7.1431	-3.6676	-6.7036	-1.4826	-7.555	-6.5904	-7.213	-2.8256	-5.3126	-4.412	-3.8031	-5.149	-7.6945	-3.1227	-5.3078	-8.0212
-1.9359	-0.45774	4.0429	-1.4476	-1.8394	-1.9859	0.4444	2.1296	-0.19881	-0.83399	0.97847	-1.523	2.9258	1.5252	1.7612	-0.68646	3.2881	-0.31979	-0.63265	1.9981	2.0546	0.9755	0.98472	-3.5302	-1.1042	3.6547	-3.316	3.7469	-1.9459	-0.92983	-0.33746	2.5602	0.46539	-1.5913	5.2974	-1.5685	1.7726	3.584	1.5656	2.0094	-1.8685	1.9074	1.7795	3.5646	2.0177	-0.1157	0.18289	-2.4323	-3.0923	0.20464
0.37707	-7.5588	-5.3407	-1.7816	-1.7806	1.5	-5.3317	-3.2497	3.4045	1.5915	-3.2335	-2.6773	-2.7175	0.9802	-1.3711	-6.9623	-2.7302	-4.2382	-6.4985	-4.9882	-5.7585	-4.6864	-4.9505	-2.4479	-2.0927	-5.6705	-4.8275	-0.20545	-2.9464	-1.1694	-3.9687	-5.9572	-6.0485	2.7394	-1.365	0.27315	-2.4114	-6.5221	-3.2994	-3.4046	-2.0127	-3.4277	-3.8459	-1.0398	-0.92153	1.219	-7.0723	-2.1314	0.29667	-3.2872
-0.59415	-0.59725	3.7459	4.1938	-0.27861	8.7462	1.9666	-2.8469	0.98417	-0.89643	3.0722	3.5259	-2.0441	3.143	2.5599	-0.7528	-1.9812	3.6408	4.151	-1.1589	1.3354	4.5331	0.93348	-1.4475	5.8572	2.2488	1.7814	2.0487	2.758	2.5464	1.4288	-1.0302	5.0779	2.2639	-1.9475	1.2339	0.023426	0.26302	4.8372	4.2882	3.8028	2.4497	-1.3708	1.7542	1.0872	4.7253	-3.143	-0.0050053	-0.83881	5.5177
-3.4192	-3.8833	-5.216	-2.7577	-2.5156	-4.7352	-0.43343	-7.8412	-7.7941	-5.3211	-6.8279	-5.4789	-3.3839	-5.4405	0.26442	-4.9092	-5.1273	-6.2363	-5.3535	-4.6751	-8.3671	-3.684	-4.7858	-4.714	-1.0644	-3.3889	-6.2486	-6.3888	-5.597	-3.2918	-7.7908	-5.102	-5.939	-7.5775	-4.1998	-1.4537	-3.3943	-5.6307	-3.3192	-5.6026	-4.7847	-6.7807	-0.57428	-2.6464	-6.8393	-2.5024	-6.3609	-7.36	-6.8861	-2.6137
-16.967	-13.933	-14.421	-12.519	-11.827	-7.2022	-18.04	-13.088	-12.989	-13.548	-12.354	-13.954	-11.324	-11.775	-15.403	-13.004	-10.654	-9.6196	-10.85	-13.288	-12.949	-11.689	-11.635	-11.375	-13.406	-10.724	-10.108	-10.6	-14.028	-13.209	-9.9106	-8.5027	-14.352	-14.574	-8.9826	-14.679	-11.157	-13.258	-14.218	-6.2326	-15.929	-12.532	-13.477	-16.384	-12.879	-13.954	-16.522	-14.929	-13.238	-10.779
-0.029079	-4.7102	-2.9261	-0.51412	-1.5117	4.7956	-2.4866	-2.1613	-0.98899	2.6895	-4.3161	-5.3949	-1.1549	1.5078	-2.1051	-0.18433	-1.231	-3.3446	-4.7375	0.11371	-6.2227	-4.4073	0.47109	-6.7951	0.97808	-3.2537	-3.3229	-4.3366	-4.7515	-0.93128	-0.77526	-2.1704	-4.3273	-2.4353	-3.907	-3.7459	-2.3279	-4.6874	-0.61525	-5.6438	-2.9044	-2.1784	-2.4645	2.7082	-3.0703	-3.3754	-2.3172	-5.7301	-0.17103	0.58315
-2.4815	2.254	2.32	-0.37029	-2.18	-1.7742	2.9858	-1.7534	-1.7888	2.4551	-1.8328	0.39852	-0.64307	-3.0717	2.1853	1.3267	1.9954	0.19922	-0.75269	1.4953	2.7014	3.411	1.685	0.59544	0.54044	0.43947	1.8094	-2.02	2.0096	1.155	0.60124	-2.4221	1.2407	-1.8894	-3.9864	-6.6997	2.2832	2.3704	0.44951	-1.8361	-3.1193	0.1007	-4.1611	-0.30817	6.4485	1.898	-1.4431	0.86799	1.8455	1.8641
-1.296	-3.0098	-0.88311	-4.0418	2.2413	-5.1658	-3.4935	1.4889	-0.49955	-0.86257	-0.64596	-2.9456	-0.924	-2.4379	-5.3042	-4.1449	-4.4595	-2.4377	-0.16636	-1.1569	-5.366	0.95061	-3.816	-5.0866	-2.8487	-5.8325	-1.7678	-5.0337	-4.5634	-5.9784	-5.1835	-0.98574	-6.9487	-2.3204	-6.6731	-2.316	-0.66575	-0.85085	-3.5869	-2.5279	-0.8886	3.2581	-1.592	-7.4607	-4.9536	-1.5863	-1.7908	-1.3126	-2.6881	-2.9845
-4.0404	-7.0808	-6.1803	-2.3101	-4.9592	-0.0082789	-6.0504	-4.7956	-3.3741	-5.5093	-0.24619	-6.2619	-2.1839	-4.7878	-2.5937	-1.5473	-6.9164	-4.2906	-8.0906	2.1919	-4.481	-3.7783	-3.0382	-7.5415	-2.9252	1.3977	-5.635	-6.7204	-2.0368	-2.1854	-2.1498	-1.4837	-6.7435	-2.0412	-6.3777	-4.4293	-6.296	-3.1624	-0.307	-5.2255	-8.3096	-1.8217	-4.405	-5.1715	-5.4307	-5.8316	-2.9282	-1.7854	-2.5126	-3.8425
0.4098	2.2588	1.5189	-1.5508	-1.93	1.8386	3.6447	0.64663	0.50786	-1.6371	-0.43775	-1.227	-1.9047	4.3611	-1.8232	-3.2439	0.39609	0.85029	-5.7718	-3.0436	0.20833	-3.0291	3.5806	0.47505	-0.34485	0.92291	0.55575	-0.72867	-4.2469	-2.9692	3.4854	2.7754	2.4853	0.48404	-3.4422	0.95843	0.60603	-5.0611	0.66468	-0.91267	1.669	-0.071609	2.4549	0.11054	1.7293	0.82314	-2.604	-0.31162	1.8408	-0.4484
-9.6409	-14.92	-7.6667	-11.691	-8.2437	-13.722	-13.47	-16.537	-9.0248	-12.811	-11.014	-9.2711	-12.472	-10.337	-9.0312	-9.7038	-8.9964	-12.566	-12.807	-7.3248	-12.862	-9.6154	-9.6264	-14.167	-9.7219	-15.739	-7.4991	-12.216	-11.746	-10.253	-12.588	-10.379	-13.319	-13.283	-9.4743	-11.778	-9.1214	-12.005	-9.0211	-11.945	-10.775	-12.776	-15.665	-12.048	-13.152	-11.379	-15.48	-12.296	-11.758	-11.012
2.3322	-1.049	-3.2649	-0.32757	2.4515	-2.4107	1.8954	1.3624	0.46965	-0.38461	0.57208	4.2194	1.7373	-2.4947	1.9506	4.3287	0.01632	-2.8514	1.1458	-3.7645	-5.0277	3.3412	0.65802	0.43567	-0.23592	-0.15248	-2.427	0.36823	2.1358	-0.70244	-0.99636	-1.2145	3.4195	0.59343	-2.8928	0.45622	0.37506	-0.87672	1.6528	-0.17134	-0.35856	1.045	1.7243	-2.8751	-0.45153	2.6766	0.14356	-1.8031	-1.9891	-1.1266
6.0987	4.3946	4.3898	-0.45844	4.6311	5.683	5.8914	5.0607	4.083	11.012	8.6109	8.4218	7.4572	8.228	4.7103	6.0722	1.9092	5.4937	9.9351	10.183	4.8495	6.9033	5.7357	2.7078	6.9807	4.6059	11.875	5.0645	0.85834	4.4525	5.0428	6.4032	8.5591	1.725	9.9126	4.4244	4.959	3.4182	7.5897	4.2343	8.6238	5.9945	5.3742	10.963	7.978	8.0148	6.3058	5.4129	10.093	7.1594
3.8133	0.13128	5.6177	3.621	0.45264	-0.25429	1.7646	7.5923	3.5813	0.62112	3.5145	8.3105	3.1794	1.5774	1.5579	0.50276	1.3935	3.5559	-0.58578	1.5533	5.3452	1.6192	4.3225	0.12481	2.971	2.6902	5.0978	2.6371	3.6237	2.9358	0.77985	2.5307	0.81537	2.7903	4.7057	7.3332	1.0346	4.9406	-3.3237	0.79005	3.0843	3.2304	-1.1288	-1.2061	2.2811	1.7864	2.0991	4.9255	-0.32846	1.5914
-7.6352	-6.5679	-3.5432	-9.4431	-9.1106	-10.221	-8.8106	-8.8002	-4.4159	-6.3995	-12.322	-11.14	-6.2141	-13.546	-5.9901	-6.6447	-8.2194	-11.843	-8.1267	-10.76	-5.9324	-5.1189	-9.4555	-8.2206	-11.045	-8.7858	-12.755	-6.4491	-10.637	-8.864	-7.8182	-9.2439	-4.8138	-11.636	-8.5721	-13.225	-8.6868	-10.374	-5.9511	-9.2602	-9.6597	-6.8858	-10.915	-11.088	-10.128	-7.1359	-4.5597	-8.6068	-10.039	-8.2048
-10.189	-12.124	-9.8953	-15.043	-11.211	-9.7924	-10.518	-10.778	-12.095	-12.324	-8.3866	-7.423	-12.325	-7.342	-12.317	-10.712	-8.4743	-8.5521	-11.866	-14.679	-8.9133	-10.848	-9.1645	-14.02	-11.743	-13.898	-8.7568	-10.352	-7.3634	-6.0098	-10.467	-8.4935	-6.7971	-7.9431	-10.873	-10.585	-12.938	-8.2776	-11.537	-6.6229	-8.2231	-6.7276	-9.581	-10.937	-6.7955	-13.843	-3.4814	-13.74	-6.2006	-14.166
-1.8007	1.4127	-0.24348	-1.7285	-0.14225	0.56911	1.2114	-1.0481	-0.67817	-4.4892	1.5343	-0.49406	5.7865	6.1009	0.72776	2.2917	-3.2008	-4.0751	2.3769	2.7423	-0.5873	2.4451	1.0785	1.8892	-1.9165	0.87797	-0.57341	-2.8127	-1.8663	-0.93461	-1.6592	-0.1142	2.1477	2.1117	-2.6429	-0.033165	2.0421	2.1552	-0.40392	-2.1204	-2.8396	0.44845	1.836	4.1329	5.4152	0.30607	-0.68929	-4.0358	-0.91205	-0.16303
-9.0279	-6.6566	-10.727	-3.5738	-8.2492	-11.083	-9.5594	-9.7706	-9.1689	-7.7652	-9.6608	-9.3785	-7.1142	-7.9821	-6.6438	-10.385	-7.3532	-9.8731	-4.9737	-9.2522	-12.493	-5.3094	-8.4622	-6.3024	-6.7035	-7.817	-5.742	-9.0514	-6.3158	-5.6263	-5.875	-6.0388	-1.0451	-8.1083	-3.5247	-6.0399	-5.0704	-7.6293	-4.8	-7.8425	-5.6315	-6.6413	-10.572	-10.964	-5.5895	-5.5878	-9.8486	-8.8662	-7.3449	-8.5359
10.607	10.549	8.948	7.3367	11.158	8.4465	16.198	8.2486	10.338	8.4699	9.9482	10.106	13.278	12.851	6.8488	10.77	8.0387	8.4816	8.1669	10.327	14.529	9.2634	12.291	5.6097	11.673	8.8293	6.5539	10.351	6.4858	8.5075	10.441	6.8251	8.4208	10.709	15.056	7.2192	9.7189	8.1147	11.587	9.4608	3.4123	10.573	8.1189	10.895	13.356	8.6089	6.9652	10.944	7.6379	4.9554
2.1268	2.7636	0.68433	8.2776	4.6694	4.0908	1.3697	4.8864	5.0425	-0.71514	-1.9241	3.8751	3.2464	2.3729	3.1005	1.2549	4.7767	2.0178	3.6255	2.3567	0.92852	4.7845	5.6176	1.8137	5.8092	2.6422	0.89464	4.8977	2.568	4.4888	2.0635	2.0094	3.575	1.8511	-0.046189	5.8067	0.46932	4.3752	3.4684	0.91393	-0.21908	-1.4374	2.8502	6.5654	4.8402	2.3225	5.2874	1.8189	-0.33592	5.1805
-2.787	-3.2758	-0.24136	-0.23679	-4.2926	0.70528	-0.11454	-1.1155	-1.8126	-1.6045	1.3007	1.2209	2.8252	-4.1988	-1.6586	0.084371	0.78406	0.60742	1.7885	-1.4237	3.4279	1.9402	-1.3473	-3.6436	2.1281	-4.6395	0.10624	-0.76592	-2.3619	-0.13508	4.7583	1.7549	-2.7614	-0.055837	0.4108	1.7331	-1.7312	-0.34504	-3.8707	1.4826	3.4655	-1.0247	0.11382	0.88144	-3.6328	1.1062	-3.3499	0.57679	-2.3731	2.8073
0.93876	2.3741	0.5688	4.222	-0.3235	1.8156	1.9801	5.056	6.0519	1.9258	4.7983	2.4393	1.7774	0.39612	1.3079	3.8078	0.59097	2.9333	0.73077	5.1338	4.6484	2.4702	2.7187	1.6629	4.2897	3.8904	5.5878	0.8709	-0.53355	0.58718	2.5739	4.1535	-1.3683	0.56077	4.258	2.469	5.359	1.7621	3.272	-0.056007	1.8028	1.5033	2.4207	5.3734	0.75474	-0.16431	2.9934	1.9064	4.1652	5.5011
-6.334	-5.3929	-4.6451	-2.3837	-7.3425	-1.2273	-9.5673	-3.7905	-6.021	-1.9112	-2.0282	-1.327	2.0002	-3.0182	-3.9897	-3.7972	-3.5845	-6.1815	-3.0684	-6.8739	-8.3906	-3.2838	-3.4127	-6.1307	-3.2488	1.8339	-0.37197	-5.6656	-3.2716	-0.91111	-0.0019031	-6.4696	-1.6433	-2.1788	-0.5566	-3.7192	-5.9346	-5.7296	-5.4426	-2.1296	-2.3782	-4.9148	-2.9884	-0.63067	-2.4435	-2.4595	-3.135	-2.479	-4.3381	-3.4978
13.119	9.6097	7.2458	10.346	5.1486	9.1371	13.685	10.238	15.039	6.8944	8.6887	12.502	14.11	10.667	7.3724	9.0976	11.024	7.7018	11.628	10.203	5.811	7.8846	15.927	12.38	11.84	8.9319	8.6591	7.0594	10.477	6.0736	10.006	12.187	11.899	10.863	9.0157	12.225	14.366	4.9161	12.653	12.166	7.1498	10.817	11.59	4.9608	9.5668	11.741	9.5547	10.618	10.106	8.0798
2.6003	-1.1008	-0.5783	0.62205	0.017523	-4.9353	-0.81289	3.7547	3.4282	2.0927	-1.2748	0.54708	-0.3032	0.99313	-2.5795	2.0452	-2.8468	-2.5843	-1.5249	2.5162	-0.36117	-0.070448	0.31915	1.5331	1.8461	-4.8573	1.2431	-0.75915	0.7103	6.1281	-0.26318	-3.7253	3.1807	-1.703	0.37377	-3.626	0.23908	-1.5029	-5.9644	-0.039244	2.8234	-3.8423	-1.0386	-2.3214	-4.4739	3.1589	-3.2509	1.2513	1.1184	0.45802
0.30932	4.6936	-0.27597	2.0874	1.7376	5.695	-3.0116	3.5974	-0.14485	6.7884	3.5041	-1.7063	-1.9123	1.9339	3.3257	4.0328	-0.71165	-0.4069	7.0859	5.7572	3.2387	1.2094	1.7966	4.7662	0.84857	-2.9128	-3.0202	5.773	1.9251	1.2281	2.7153	0.45094	2.043	0.42411	4.4705	3.5358	-0.96098	2.1995	2.9165	3.0709	-1.8428	-0.99214	4.0827	-1.0909	5.2901	0.31812	6.585	3.3471	-2.5315	3.5893
-13.779	-15.627	-13.654	-17.198	-7.2311	-9.17	-13.994	-12.239	-15.616	-15.308	-9.8645	-11.917	-13.672	-13.1	-12.133	-12.656	-10.548	-11.041	-8.2489	-8.7436	-10.839	-18.716	-14.566	-16.864	-16.147	-15.297	-13.772	-12.539	-9.9407	-15.343	-16.018	-11.391	-12.22	-14.854	-18.105	-8.7039	-18.744	-12.704	-11.533	-12.804	-16.15	-15.473	-16.066	-15.268	-8.2117	-13.469	-11.557	-14.022	-13.736	-11.107
12.374	8.3249	8.2009	7.8689	9.0221	9.7749	12.463	12.486	11.13	8.6168	7.1766	12.555	9.6284	8.0665	8.4366	10.855	10.107	7.0572	7.3513	7.446	10.469	8.0233	12.326	7.0143	12.935	9.2625	8.4719	9.5232	5.9805	10.641	10.138	7.4052	11.812	15.049	9.2545	8.2892	8.0029	11.919	4.2407	11.212	12.771	7.615	8.799	6.7613	7.0114	4.8346	10.936	7.4472	10.512	12.925
1.578	-0.33748	-3.7735	-1.4518	-3.4996	-2.7128	5.0755	-1.4838	-3.9706	0.098225	-0.77325	-0.34141	0.7382	-3.4555	-0.11554	3.8458	-2.1342	-3.04	0.37981	-0.96824	2.3077	1.6728	1.0042	-0.79914	-0.50023	-1.2889	4.3732	4.1841	-1.4449	3.0168	-3.3935	-0.74181	-1.8487	3.5599	1.2515	-0.27211	3.8661	-0.26807	-0.45492	4.3483	-3.9477	-0.91845	-0.23526	2.4684	-3.6468	-4.3737	1.4481	3.1905	2.6065	-1.237
-2.7208	-7.4652	-11.192	-10.142	-6.8748	-4.829	-6.6875	-7.6593	-10.263	-8.7711	-6.4882	-5.9292	-5.971	-12.844	-1.2991	-6.3614	-11.777	-7.2474	-9.3749	-12.573	-7.5297	-11.18	-9.7468	-9.7379	-9.1006	-8.5886	-5.567	-3.6389	-2.5932	-11.547	-10.882	-11.353	-8.7335	-8.3648	-9.2034	-14.122	-8.4856	-8.8463	-8.4987	-8.7925	-5.9592	-4.5496	-8.3119	-5.7977	-7.3797	-3.5586	-6.8935	-13.514	-9.0936	-8.8195
3.3417	0.69844	-0.24062	0.55092	-2.4004	0.25679	-2.1109	3.6475	2.5292	-4.8834	0.31803	-4.3273	-0.67148	-3.3527	-6.2511	-5.004	-1.5713	-1.5868	-5.1596	-4.0017	-1.4851	1.9882	3.717	-4.2869	-4.3131	-4.0394	-4.7419	-1.708	-3.0611	-0.78831	-3.1195	2.5045	-1.5231	1.091	-1.139	-1.5677	-1.8266	0.66024	-1.5378	-3.3783	-0.83111	-4.2103	-2.2111	-1.4459	-4.2519	-4.0928	-3.7017	-1.3016	-2.1323	-1.8202
4.7018	-3.0162	-2.3473	-1.24	1.6329	-1.0654	-1.8766	-3.2833	-1.2332	1.2892	-0.5212	-1.5529	-2.201	-0.43281	-0.14358	-1.0071	3.3019	-0.15292	0.90841	0.83159	-3.7292	-1.2684	-0.734	3.5311	-1.0201	4.3838	-1.9276	1.9828	1.1739	-0.17634	-4.443	1.3908	1.5318	0.60433	-1.5039	-0.69673	-1.032	-4.2397	-0.98073	-4.1141	-0.7227	-0.92852	2.2014	-1.984	-1.5367	1.5301	-0.77557	-0.71904	-3.7185	4.1364
-3.3887	-7.2987	-7.8649	-5.0829	-3.8558	-0.71204	-6.663	-1.3318	2.6688	-1.2491	-3.9306	-4.0818	-3.1191	-5.8434	-6.1208	-2.5441	-4.8092	-5.5598	-5.7145	-4.191	-11.141	-1.7553	-3.5713	-4.9977	-3.6021	-2.0675	-2.6648	-7.25	-1.5094	-8.3859	-6.8491	0.57406	-6.2689	-5.1999	-1.6499	-1.9658	-4.2278	-3.8771	-4.4643	-6.293	-0.67182	-4.6696	-8.4936	-3.2603	-6.2414	-3.7216	-4.7696	-4.9004	-3.2541	-4.3095
-2.3423	-0.55884	-4.2441	-1.3115	4.192	-0.32366	-2.7886	1.4046	-5.2881	-0.2306	1.0611	-5.0123	-5.1117	-4.5712	-2.5641	-2.1306	1.9985	-3.6821	5.2446	-4.0119	-2.4314	-4.4658	-5.0299	5.7107	-3.1975	-2.5839	0.56537	-3.2098	-2.6037	-0.81668	-2.6072	-4.3827	-2.5403	1.3382	1.9522	-0.3616	2.7899	-1.671	2.3119	-4.8888	-3.6145	-0.02201	-2.0279	-0.28997	-4.6127	-3.0252	-0.96308	-1.5673	-8.3636	-2.6455
-3.3401	0.10653	3.7392	0.7444	0.76782	0.2644	-7.5222	-5.5456	-1.9983	-4.2035	1.9705	-1.8159	-0.82531	-5.0456	0.71208	-1.4231	-3.1907	-0.046746	0.81082	0.46953	-4.6019	-0.32008	2.4999	-1.7925	-2.6117	3.4906	1.24	-2.9808	0.011681	2.3047	1.4391	0.22685	-4.6517	-1.8841	0.19605	0.27633	-1.1278	-1.0375	1.9155	-0.52965	-1.4993	-3.5426	-4.4899	4.5425	-2.5546	-0.1584	2.2265	-0.70787	-1.9815	-2.3186
-4.6563	-10.076	-3.6768	-7.1447	-4.042	-4.8492	-11.263	-5.2702	-2.7522	-2.5475	-6.6708	-10.238	-6.4592	-6.69	-1.6012	-4.2206	-4.7154	-3.1517	-3.0784	-3.9353	1.2704	-2.6163	-5.5342	-4.8802	-4.6579	-2.8054	-1.1554	-9.96	-8.6851	-4.5852	-5.2686	-4.2376	-8.2454	-12.563	-7.7435	-6.5789	-10.791	-6.787	-4.4608	-5.3903	-4.8038	-6.1917	-8.0829	-7.0855	-2.1889	-10.653	-4.3229	-3.4894	-8.6538	-6.8138
1.9023	1.4314	0.13911	5.5262	2.3973	1.5111	0.14774	0.24721	1.7973	2.6895	-0.33823	0.58122	1.6486	2.5449	-1.1846	2.6825	2.7235	-0.14176	4.7719	0.69647	4.7882	3.565	2.8695	-0.25915	5.2192	2.1185	3.9551	0.99081	1.2927	0.56817	-2.3068	4.8175	2.8796	5.4742	-1.3221	-4.2402	2.2667	4.1691	3.6407	4.6545	4.219	5.8944	-1.0561	4.6949	5.2196	5.3948	-0.38187	3.1421	3.3118	4.1751
1.8801	3.2913	3.5866	1.3192	4.1479	0.93284	0.12823	2.7899	6.6772	-0.67856	5.7989	3.3604	4.5221	6.0574	0.94231	5.4052	3.1445	1.5007	3.5643	2.7066	3.7756	2.628	5.39	6.4267	2.0656	6.0995	3.2826	0.8211	0.98106	-1.3013	0.55161	3.9307	1.326	4.4506	5.5411	4.1174	2.4568	4.4856	1.8403	-0.70484	3.6602	6.7622	0.61602	0.88913	0.90599	5.9894	3.9438	1.836	1.0867	5.9361
-5.4586	-0.64684	0.02249	2.1959	-6.4131	-6.8254	-5.3846	-2.419	-1.921	0.87978	-3.972	1.1717	-2.3102	-1.7785	-2.7596	-0.61992	-1.6419	-1.386	2.2774	3.2529	-3.1401	-2.4476	-3.7147	0.7095	-3.0836	-4.8577	-4.6235	-1.2631	-2.2711	-3.358	-0.14008	-2.6052	-2.9923	-2.1733	-4.661	-0.92837	3.0439	1.8979	-2.5167	-1.2078	-4.229	0.14436	-0.03306	-8.5246	-3.8513	-5.8893	-3.0013	-2.1862	-4.9625	-3.9957
10.115	6.8372	8.964	9.495	13.032	8.7481	11.114	15.652	7.0343	8.9882	9.915	6.7052	11.226	10.247	12.897	9.2497	11.564	13.088	11.621	10.726	5.9594	9.4751	9.9266	8.5584	7.5964	10.071	8.4855	8.5012	14.012	13.068	6.4316	12.405	8.7821	10.738	3.3124	11.408	8.3599	5.2542	11.691	8.1901	8.6381	6.3785	7.2419	8.8213	10.052	4.3321	9.9111	5.2242	10.639	10.984
-11.737	-14.219	-13.475	-13.312	-10.584	-8.5068	-14.243	-13.753	-12.585	-15.148	-15.108	-12.71	-14.523	-9.829	-9.8039	-13.101	-8.6005	-11.023	-13.608	-13.109	-10.772	-13.132	-12.372	-10.879	-13.427	-11.505	-11.526	-9.8207	-8.5269	-12.094	-14.228	-12.694	-12.655	-13.52	-12.454	-12.357	-6.2272	-14.182	-10.613	-10.985	-3.7799	-13.076	-13.885	-12.422	-11.757	-13.749	-14.837	-10.605	-11.323	-8.4717
-0.51793	1.1397	-5.8778	-2.725	-4.5074	-4.824	-3.5144	-2.91	-0.71365	0.36323	-5.8432	-4.6643	-5.0731	-2.7084	-0.39466	-2.6116	-1.5187	0.56473	0.15414	-0.40889	1.877	1.7882	-0.53496	-1.5185	-6.0269	-2.5191	-2.5619	-0.6615	-0.35888	-2.6345	2.6395	0.28028	-1.2964	-1.9671	-5.4972	-2.4024	-0.12641	-0.12633	1.2765	-4.5442	4.9607	0.14999	-0.90725	1.0175	1.0956	-1.4752	-4.1857	-2.8119	-0.36988	-1.099
-1.2459	0.8643	2.022	-2.2981	-3.9149	1.7718	2.6693	-2.4949	-0.89918	1.8142	-2.135	3.6486	0.77223	0.14967	-2.3787	2.4388	2.4878	-1.8587	-4.5266	-5.4858	-0.15087	3.2179	0.24268	3.7649	3.7183	0.62851	-3.6273	4.1796	-0.09883	5.1826	-2.3314	0.83382	0.46466	3.4385	-1.6543	1.1237	4.571	1.8671	2.7598	2.6205	-0.73268	1.0219	1.6715	-1.0055	1.0795	-1.4994	2.5463	-0.8906	-3.2448	1.7866
-3.2383	-4.7035	-0.83331	-2.6624	1.6143	-3.8346	-1.5723	-0.49965	5.2206	3.1584	2.333	-6.3813	-1.7625	0.85234	-1.8148	2.7709	-2.8922	1.8397	0.40555	-3.1891	-1.6247	1.0189	0.008487	1.9431	-1.8822	-2.9879	3.4447	-2.0644	-1.4623	-1.5353	-3.8336	-0.49707	-0.66132	-2.7341	0.25459	-2.4797	-1.0073	-2.5341	-2.0109	-1.1067	4.6891	-1.9339	1.0167	-1.6389	-1.224	-1.7183	-3.0746	0.59827	-4.3077	-2.47
6.5814	5.4995	10.045	6.4442	9.0556	1.4087	1.0536	6.5807	3.9025	5.2032	7.4305	3.5844	8.2493	-1.1627	5.2055	8.0354	5.058	9.4389	4.1564	1.4185	2.1307	9.6865	4.4897	6.7534	3.0006	2.2676	5.7714	6.5908	7.7749	8.669	5.506	5.9196	6.3622	6.287	6.7184	1.4246	9.0932	7.4012	4.7039	4.8067	3.6032	4.7405	6.9559	4.0155	5.102	8.4418	2.5732	3.2012	4.7459	3.6203
-12.832	-11.036	-19.502	-13.717	-13.655	-16.399	-15.286	-11.476	-12.359	-11.802	-16.922	-11.855	-15.091	-12.173	-9.4617	-11.634	-12.261	-17.948	-13.765	-11.037	-11.187	-15.911	-13.141	-9.5315	-16.805	-13.643	-15.458	-14.356	-8.9132	-11.999	-16.688	-20.765	-12.282	-13.423	-11.562	-12.254	-13.742	-11.232	-8.5169	-11.142	-8.7475	-12.353	-16.482	-17.77	-12.848	-17.765	-12.157	-12.508	-13.009	-11.468
-5.1975	-1.951	-0.34822	0.66562	0.77627	0.0080434	-2.4541	2.621	1.5615	-0.48591	1.6318	-0.63669	3.6891	-0.70701	1.4396	0.35609	-1.3568	-3.0382	-1.081	1.1186	-2.5823	-1.1447	-2.8853	4.0577	-1.4612	0.49925	-3.3391	2.3868	1.6659	-4.4301	5.2954	3.2688	-1.6873	1.1021	1.7479	-2.114	-1.0512	1.3022	0.58627	-5.515	3.1079	-4.5437	-5.7681	-0.031298	-0.53179	3.1628	3.4019	-1.2061	-0.7797	1.5267
-21.211	-24.433	-20.312	-25.525	-22.482	-27.336	-21.983	-24.387	-21.21	-20.037	-23.296	-20.778	-23.11	-17.59	-27.272	-22.297	-20.974	-22.754	-21.184	-21.041	-21.511	-24.249	-24.049	-23.825	-23.322	-17.488	-22.054	-22.609	-21.715	-22.44	-21.154	-20.102	-23.25	-21.179	-22.663	-21.553	-22.505	-24.263	-22.671	-19.886	-22.408	-21.271	-18.169	-24.184	-22.196	-22.271	-18.758	-19.638	-25.991	-21.218
0.17417	-2.1474	-1.0621	1.0393	5.857	2.0551	-3.8847	2.3638	0.45763	-0.12534	-1.8694	-2.717	-2.3768	-0.24223	-1.591	5.7913	1.2833	-0.65422	-3.1041	-0.25858	1.8875	-1.0005	1.7192	2.5238	3.538	-2.9867	2.4092	1.3623	2.0137	2.3932	0.1535	-0.42132	0.21315	1.6401	3.5458	-2.6119	2.2326	0.095663	0.40782	-1.538	-1.6097	-1.9119	2.5529	-1.3532	2.9121	-1.4228	4.3944	-2.3659	-1.5134	0.82701
-19.021	-21.996	-22.033	-20.438	-23.642	-21.784	-18.49	-20.485	-20.218	-15.293	-19.031	-23.566	-17.888	-24.284	-22.148	-19.489	-23.641	-18.031	-17.341	-24.623	-17.423	-24.169	-22.72	-17.895	-17.34	-21.367	-19.444	-21.036	-22.142	-20.031	-15.401	-20.783	-20.681	-22.462	-25.167	-20.549	-24.613	-21.766	-20.867	-22.839	-20.313	-25.697	-20.436	-18.562	-21.721	-22.531	-19.063	-22.552	-20.155	-16.814
-5.705	-1.1966	-7.254	-1.7509	-0.45128	-5.4894	-7.1683	-2.352	-0.15816	-2.0735	-4.4565	0.22655	-2.7712	-0.35616	-3.0376	3.456	-6.7424	-6.1997	0.96181	-5.4595	-2.0995	-0.86872	-2.5105	-1.3176	-1.9126	-2.1411	-3.407	-5.5203	-3.2692	1.3406	-7.4418	2.3269	1.5915	-2.2245	-2.107	-4.1273	-6.1336	-2.7568	-2.9715	-2.7032	-1.5149	-1.2431	-1.9781	-3.8175	0.35494	-4.0768	-2.5209	-1.9828	-5.4728	-2.8063
-13.024	-8.7662	-10.699	-15.552	-11.113	-11.44	-12.939	-11.972	-16.552	-11.955	-16.161	-10.33	-14.872	-13.759	-10.483	-8.7195	-12.938	-13.768	-9.8973	-10.278	-11.279	-12.996	-11.453	-10.866	-9.8236	-12.272	-8.1612	-15.958	-10.475	-14.044	-12.451	-12.005	-15.006	-15.057	-13.861	-12.225	-12.314	-13.241	-12.62	-12.591	-11.632	-10.23	-14.731	-12.074	-9.9533	-9.8476	-13.82	-16.165	-12.008	-16.423
3.6299	4.6281	1.4481	9.7589	0.29532	9.8091	5.0422	7.6244	7.9251	3.326	9.6776	6.2912	6.4464	3.6757	4.9079	5.3452	0.46364	10.446	2.0084	10.424	4.4994	3.8078	7.0789	6.8549	2.8731	5.074	7.5029	7.3602	4.7222	7.4274	8.1963	3.8608	4.1251	5.4316	6.657	8.0663	9.2101	2.6417	2.8396	3.9059	6.3255	6.1361	8.0424	4.7998	3.8924	2.6593	9.3955	8.2204	7.3343	7.4059
-0.94978	-7.0042	-3.5853	-5.789	-4.337	-6.2565	-3.338	-3.9568	-3.1131	-1.315	-3.1384	-1.966	-2.9483	-5.8974	-8.1652	-4.6846	-5.4032	-0.58415	0.16047	-5.2002	-1.2045	-6.9248	-3.9995	-1.7991	-2.6724	-5.2597	-10.746	-6.5999	-6.0203	-1.031	-12.552	-11.064	-4.4982	-4.0769	-4.5683	-4.6869	-9.6239	-5.0181	-3.9429	-10.426	-1.4768	-7.7686	-2.4745	-6.7708	-10.278	-3.964	-2.818	-3.7067	-4.1033	-7.1279
-2.622	-1.612	-1.8456	-6.1408	-2.6775	-3.6943	-3.4761	-5.9498	-10.883	-2.5958	1.5297	-3.8025	-1.9625	-5.7634	-7.3221	-7.3713	-2.9704	-5.9188	-6.4444	-8.0906	-9.8262	-5.1321	-1.2317	-4.638	-0.53149	-2.2391	-4.7638	-2.1219	-2.0648	-1.281	-5.5127	-3.7958	0.30011	-4.189	-4.883	-4.345	0.25311	-0.091484	-3.0092	-5.2162	-1.6156	-3.8526	-3.3249	-2.0991	-5.1018	-2.8641	-3.221	-7.6196	-5.3182	-2.8305
-6.8093	-11.866	-9.9105	-6.155	-4.0511	-7.4489	-8.2153	-5.6845	-9.9881	-10.677	-10.957	-10.425	-11.204	-6.0739	-9.7306	-9.6923	-11.04	-9.1212	-9.8102	-12.294	-8.309	-10.24	-9.8467	-10.821	-9.1403	-11.726	-8.2076	-11.815	-11.736	-8.1642	-7.8753	-9.431	-5.8887	-10.788	-11.339	-10.466	-4.0015	-9.6606	-8.4443	-7.7608	-11.423	-8.3567	-11.25	-7.1658	-9.9643	-6.3114	-9.9769	-12.034	-9.8224	0.062804
-3.7309	-6.45	-3.3168	-10.24	-2.3774	-3.1093	-5.7681	-4.1658	-11.878	-7.8238	-3.5546	-0.052946	-3.1281	1.2395	-1.3591	-5.7966	-0.60954	-5.7389	-6.3342	-1.8691	-5.1804	-3.5237	0.73236	0.97281	-6.4186	-0.73661	-5.7757	-6.5772	-0.0451	-1.7135	-3.9325	-6.6137	-6.3369	-6.0464	-6.2365	-3.4822	-3.6527	-3.3418	-1.6041	-2.6229	-6.9933	-9.1846	-2.3979	-2.3489	-8.7403	-3.3371	-8.2204	-6.2702	-2.9026	-3.4183
2.2793	4.0087	7.5164	7.6804	-0.35448	0.52873	5.6982	2.2061	5.043	-1.3049	-0.2363	1.5312	2.5544	1.0166	1.3034	-1.1328	4.0085	-2.4439	3.3954	1.3389	4.9564	-1.4017	2.2059	3.8263	3.5344	4.9195	6.183	4.6322	1.9027	1.4207	2.3985	0.26127	3.5113	0.056598	0.41714	1.7682	-0.67667	4.2657	-0.99167	3.4277	2.0132	2.9782	3.5813	1.5217	0.72885	-0.23989	2.7013	5.1111	4.587	0.018035
-7.2539	-2.6556	-2.9139	-8.2052	-8.3936	-10.623	-3.6928	-4.7383	-4.9118	-1.3243	-3.5034	-2.7345	-3.0791	0.26877	-3.7347	0.43771	-0.89034	-7.8047	-4.6482	-2.1605	-2.4929	0.15446	-5.428	-4.5383	-6.6059	-2.6105	-4.9865	-2.0291	-2.3461	-6.7736	-6.9375	-1.2173	-3.2457	-3.1702	-7.0544	-2.3996	-4.7396	-1.783	-3.6541	-4.1088	-7.6095	-1.3812	-1.3045	-2.1918	-2.4358	-5.7982	-5.4592	-2.9385	-1.2367	-2.0001
-2.8949	-6.6556	-11.585	-7.7074	-6.0916	-3.0708	-1.3709	-6.8078	-6.1947	-3.64	-4.9892	-4.7407	-7.6284	-4.9967	-2.5671	-9.6561	-8.6283	-8.3569	-3.6453	-1.4024	-7.7155	-6.9054	-11.494	-9.86	-3.5256	-3.9415	-8.7367	-5.5063	-3.7927	-4.9854	-0.37997	-5.0183	-8.938	-6.0054	-6.6621	-8.6884	-8.753	-1.1669	-0.54749	-4.2877	-8.6169	-4.2016	-6.8517	-7.0654	-1.4923	-6.8337	-8.0983	-4.9109	-7.6372	-8.8463
-6.8739	-4.0384	-4.1184	-6.7369	-0.34556	-6.6363	-2.3683	-7.6756	-4.1156	-3.891	-10.444	-7.5312	-2.8043	-2.5285	-6.3098	-7.0417	-7.577	-4.1588	-4.3823	-5.7295	-3.4693	-9.1332	-3.7737	-6.4695	-5.7047	-5.7169	-10.314	-7.7079	-4.5828	-2.3387	-4.8108	-6.5228	-4.9731	-5.0723	-8.6735	-3.0068	-4.861	-4.7125	-9.6449	-5.2581	-2.1804	-3.9017	-6.3485	-5.214	-3.7812	-5.2856	-7.7598	-9.6596	-1.1165	-7.5721
-6.5902	-11.691	-11.112	-11.192	-6.0268	-10.036	-7.9405	-10.858	-4.4196	-4.0146	-3.2668	-4.7407	-9.5628	-13.641	-4.9656	-5.619	-9.0245	-7.601	-5.8836	-9.2247	-11.416	-6.9314	-7.4865	-10.225	-13.644	-8.042	-9.6751	-10.411	-9.9313	-4.9836	-14.846	-13.545	-7.4941	-5.6921	-8.578	-10.238	-8.8187	-8.6096	-9.2958	-12.108	-8.7593	-8.9799	-12.474	-8.9362	-8.3473	-8.7421	-4.8965	-11.226	-6.9505	-9.7451
0.72354	3.3656	-0.070718	-0.028653	0.20651	-0.1546	2.0729	-1.5763	-0.29333	2.8482	4.1817	1.6213	1.8221	3.227	0.299	1.141	3.1345	-0.37513	-0.61193	0.86064	3.1731	0.096563	-1.7144	1.8247	5.7818	10.197	4.1943	3.1147	2.1422	-3.6721	6.4449	3.8383	5.3109	0.25193	7.8951	4.0568	1.4789	4.9001	2.6792	0.60163	0.58443	0.76775	2.2803	-1.1576	1.7704	6.1161	3.1769	6.6889	0.63652	4.9718
-11.133	-10.99	-14.973	-14.951	-13.638	-11.976	-11.993	-9.4246	-17.239	-11.261	-9.9086	-15.544	-8.0428	-8.7225	-8.7248	-12.896	-10.621	-10.181	-11.406	-11.125	-17.781	-11.773	-10.326	-13.688	-7.5713	-11.753	-11.086	-15.236	-10.858	-11.992	-17.462	-11.381	-14.751	-14.511	-13.14	-11.335	-13.543	-13.251	-14.527	-12.037	-14.35	-21.236	-6.2292	-11.849	-6.0618	-11.195	-14.733	-11.369	-14.16	-10.676
-11.012	-7.2981	-6.1305	-12.612	-13.197	-13.953	-13.812	-9.5111	-11.896	-8.8433	-12.412	-16.246	-10.374	-10.819	-6.5603	-13.745	-9.6681	-18.055	-12.234	-13.204	-12.017	-13.19	-14.487	-9.0383	-13.567	-11.348	-8.676	-14.143	-9.1712	-8.8873	-13.096	-10.412	-14.694	-11.283	-11.064	-12.447	-13.07	-11.101	-11.693	-11.515	-13.122	-14.298	-15.281	-6.0531	-16.627	-13.225	-14.349	-11.681	-5.2237	-16.868
-16.525	-13.031	-10.308	-15.709	-12.081	-10.827	-7.2517	-13.966	-17.859	-16.483	-12.017	-12.865	-12.397	-15.856	-11.408	-13.269	-14.01	-9.7915	-11.499	-7.4106	-8.9527	-16.54	-10.604	-8.0019	-10.909	-16.303	-10.177	-13.877	-13.794	-15.504	-14.714	-11.245	-14.934	-11.357	-18.609	-10.453	-9.7713	-17.172	-13.774	-17.521	-12.662	-12.998	-12.289	-13.335	-14.604	-15.05	-13.367	-16.447	-12.195	-11.739
-8.3144	-11.756	-11.368	-11.549	-9.2928	-12.017	-11.854	-8.5315	-12.81	-12.234	-12.075	-18.207	-8.8899	-10.686	-11.324	-12.559	-11.037	-11.339	-12.619	-6.2974	-9.8039	-10.82	-12.088	-7.8773	-8.5649	-6.3856	-9.1352	-11.293	-7.2399	-9.2019	-9.4119	-9.5573	-10.86	-11.013	-13.857	-16.906	-10.96	-14.275	-6.1921	-7.8096	-11.537	-9.1675	-12.79	-14.891	-12.833	-14.062	-10.259	-12.654	-11.782	-12.258
1.0916	-0.27218	-2.0108	1.936	-1.9958	-0.060162	-5.5101	-2.7884	1.993	-2.6119	-5.0078	-1.1565	-2.496	-2.4445	2.7465	0.18648	-3.5296	-0.82494	5.673	-3.2363	0.84097	1.9842	-0.2875	-3.0137	-0.902	0.92435	2.0999	-1.3636	-0.59488	-2.8353	-1.8077	-4.082	-2.0026	-0.62535	-4.6317	-1.673	-1.9106	-0.36539	-1.8577	-0.11345	-0.58351	-0.5338	-3.0788	-3.3208	-1.0984	-3.9744	-0.045353	-3.935	-2.06	-1.5382
0.38749	2.3983	1.162	-1.0352	2.0584	-1.7142	-2.1239	0.11628	6.4973	4.6632	7.7987	8.4605	0.92062	4.4636	3.0705	4.2218	1.1835	3.1271	2.9966	4.8621	2.3215	0.46369	-0.9133	0.63056	3.8029	-1.6647	0.046481	3.9312	3.8997	4.572	0.4675	2.2687	2.7791	8.2625	-0.57805	2.9085	1.639	4.5225	4.3132	2.5052	0.92051	3.4275	3.6662	4.5973	1.6058	4.9283	5.0218	4.1763	2.72	1.472
-16.162	-9.3321	-10.464	-12.081	-15.932	-10.451	-11.138	-14.849	-15.188	-15.286	-13.307	-13.314	-9.7207	-11.891	-18.411	-12.119	-11.022	-11.41	-19.635	-13.862	-13.494	-10.144	-16.407	-5.2779	-17.043	-13.592	-16.94	-17.065	-14.073	-13.373	-12.693	-14.324	-9.5686	-13.934	-9.7394	-15.581	-10.395	-15.081	-14.776	-13.542	-12.513	-11.886	-12.136	-14.552	-11.867	-13.585	-13.382	-16.501	-15.734	-8.8746
-3.3869	-2.1609	-2.7849	-6.0278	-0.41074	-0.78493	-0.40999	-4.5281	-4.1382	-3.2639	-6.3915	1.2977	-0.69311	-2.9695	-4.2136	0.011537	-1.442	-3.5354	-1.7145	1.1415	-2.4324	-1.9295	-4.1963	-2.8083	1.6004	-1.0159	-2.9031	1.2104	-1.9203	-0.78552	0.39181	-1.3212	-3.5312	1.0165	-5.3888	-5.5017	-1.4994	-0.43094	-2.5889	-4.2034	1.8249	-0.47231	-3.8352	-5.1055	-1.7727	-4.3861	-2.4148	3.5023	-1.2092	-2.2904
0.96614	-4.3347	1.8259	-4.2534	1.5092	4.8861	-4.3988	-2.4333	2.8292	2.2956	1.3119	-0.88807	-2.2749	3.7113	1.5493	-1.2134	-0.70455	-1.5845	0.021319	-3.5469	1.453	3.3186	-0.44147	-1.6042	-0.62416	0.46139	0.25698	2.4829	-0.36933	-0.44046	-0.079951	-0.038941	-5.3765	2.729	3.099	-3.3674	1.7213	2.4111	-2.5811	-2.0632	-1.0997	-0.11995	3.4401	5.023	1.7039	1.1755	1.3335	1.0111	-1.0132	2.7441
-3.3834	-7.7676	-2.6629	-2.4928	-6.2495	-2.918	-5.1667	-4.1498	-4.1823	-3.5588	-1.2229	-5.7258	1.238	-8.7292	-7.6603	-2.8005	-1.5952	-3.0622	-5.2939	-7.0627	-3.7266	-5.0213	-3.5601	0.12923	-3.2712	-4.0757	-3.7962	-5.7735	-6.8496	-8.339	3.6591	-4.4477	-1.503	-3.5333	-5.3564	-2.8855	1.7344	-7.2288	-4.5	-6.3971	2.3904	-3.155	-3.7129	3.6918	-4.4598	-3.7125	-1.9334	-2.4452	-2.6701	-4.4866
-4.1579	-9.6804	-1.9354	-5.3069	-5.402	-9.4778	-6.4723	-3.2836	-10.553	-4.3629	-10.694	-2.2229	-2.9303	-6.5861	-8.7647	-10.376	-3.9261	-7.7822	-7.4628	-5.7535	-4.0311	-9.2982	-3.8468	-7.7053	-2.0214	-5.8549	-4.8267	-6.7837	-6.6138	-5.5553	-4.9017	-8.3844	-5.545	-6.7825	-5.101	-6.0971	-4.5213	-4.7242	-6.7631	-2.8298	-7.4405	-5.6018	-6.7029	-4.9624	-2.2494	-4.5356	-6.0721	-0.86193	-6.2554	-4.5379
-6.6009	-7.6015	-8.3548	-13.319	-5.7599	-7.4617	-4.5001	-8.5283	-7.5638	-7.089	-9.1867	-9.0833	-8.3321	-9.2831	-8.2991	-10.604	-8.5205	-7.265	-12.197	-7.4649	-8.6741	-8.4606	-13.366	-8.5005	-12.755	-9.8439	-10.864	-6.4385	-7.0306	-8.2069	-9.8553	-9.8931	-9.5126	-9.8036	-4.256	-10.556	-9.4471	-11.874	-14.628	-6.5116	-9.9323	-6.8782	-9.897	-8.229	-11.492	-14.149	-7.5244	-7.2149	-9.1088	-12.11
7.3114	8.582	4.3106	5.4815	4.2277	2.8596	4.9088	9.5185	2.708	3.5263	3.801	1.5324	3.9956	0.98196	9.2606	-0.51821	2.4542	1.0842	6.4933	8.2099	4.7073	6.7912	5.6908	4.5697	1.8371	4.3991	3.7801	7.6288	5.7417	-3.0465	3.0555	0.39335	5.7908	4.1048	1.539	4.6892	5.8011	1.9476	3.5326	3.2211	6.5045	-0.45849	4.2814	3.9463	2.4338	4.7986	4.7623	2.4116	2.4168	4.3375
-10.111	-8.0809	-16.015	-16.122	-16.013	-8.8753	-14.44	-7.3011	-10.331	-15.168	-10.84	-17.969	-11.277	-11.594	-12.907	-11.711	-10.385	-11.295	-13.218	-11.384	-13.535	-9.9269	-12.552	-15.037	-11.229	-11.1	-6.5715	-9.9196	-12.976	-7.207	-12.175	-12.265	-9.6122	-10.334	-11.498	-13.955	-10.793	-17.365	-11.135	-10.514	-10.756	-12.675	-12.015	-8.0866	-8.9691	-8.0843	-12.166	-5.7251	-9.3271	-10.193
-16.335	-13.195	-10.625	-16.529	-14.887	-13.385	-13.924	-14.257	-19.52	-11.675	-15.297	-12.517	-12.783	-13.754	-11.262	-14.332	-17.554	-13.571	-14.913	-19.792	-14.546	-17.303	-13.227	-18.951	-18.392	-13.751	-15.57	-15.322	-15.295	-10.885	-13.895	-11.471	-13.576	-16.785	-16.014	-16.502	-16.548	-11.994	-15.018	-10.181	-13.946	-14.026	-11.922	-11.399	-14.432	-12.505	-17.954	-14.053	-16.453	-14.125
-17.549	-16.574	-17.888	-13.894	-21.123	-25.641	-20.449	-20.764	-21.316	-22.133	-22.656	-23.581	-26.386	-21.694	-24.853	-23.313	-18.797	-20.452	-22.811	-21.34	-22.48	-20.41	-20.292	-22.671	-22.248	-17.325	-22.003	-16.778	-23.832	-19.078	-17.696	-19.096	-17.741	-24.168	-15.113	-18.596	-20.395	-20.867	-24.63	-19.742	-26.259	-21.617	-18.712	-20.557	-22.864	-18.879	-20.121	-18.802	-21.527	-22.304
-11.863	-14.77	-13.775	-9.2873	-12.644	-11.783	-14.301	-12.813	-12.573	-14.106	-11.119	-12.466	-12.549	-17.688	-14.44	-11.879	-11.862	-16.394	-10.1	-14.448	-10.752	-12.636	-12.387	-13.913	-14.912	-9.1622	-15.11	-12.549	-6.359	-13.452	-14.726	-11.383	-12.874	-15.396	-15.423	-12.231	-17.171	-13.503	-14.907	-9.8194	-10.971	-10.047	-11.639	-7.6236	-12.668	-12.474	-11.916	-8.7866	-11.999	-11.287
4.6106	4.3681	2.1309	4.7956	-0.34299	2.5374	5.6273	0.5431	4.8459	0.50599	2.5363	6.3467	2.0182	3.0049	1.4318	0.37328	5.2816	1.6128	1.3734	-0.55103	-0.95305	3.0759	-0.76892	1.6675	0.13955	2.0701	4.149	0.038434	4.32	0.96683	3.0651	0.12155	-0.33956	3.6377	2.8476	5.409	2.4499	2.5992	5.574	1.3934	1.4667	2.0538	5.1098	0.0539	1.4741	-0.98057	1.5598	1.5801	4.6617	1.1826
-11.355	-14.144	-12.965	-12.135	-10.123	-10.216	-11.604	-10.108	-11.755	-10.487	-14.141	-10.289	-11.077	-11.278	-10.964	-11.844	-10.898	-9.5547	-10.437	-8.6582	-11.859	-10.673	-11.854	-15.673	-7.4094	-12.656	-10.343	-9.7433	-10.369	-14.388	-11.11	-6.6935	-8.8958	-11.425	-9.5578	-11.96	-9.3199	-12.607	-8.3576	-7.7908	-11.762	-11.184	-7.394	-12.514	-10.596	-10.424	-13.215	-8.3289	-9.0344	-8.4617
-6.851	-5.9279	-7.3898	-8.433	-2.769	-6.3549	-2.1704	-7.3581	-8.6942	-4.199	-2.2476	-1.8011	-6.0698	-6.4394	-7.1757	-4.5963	-5.4378	-4.8901	-9.3708	-1.1666	-7.8173	-4.7621	-6.4615	-4.6227	-7.4137	-8.3491	-5.1679	-1.9562	-5.3919	-10.078	-6.1514	-6.4899	-5.9911	-4.9942	-3.8552	-8.1166	-2.8669	-1.0621	-8.6072	-5.7016	-4.4446	-4.1428	-5.2304	-1.8993	-3.461	-5.3174	-3.26	-5.8052	-7.5635	-4.2168
1.3201	0.79539	0.30628	1.8549	4.8565	-1.8822	-1.6594	0.88438	-0.1687	1.2135	4.1772	0.65196	0.3811	-2.2469	-1.4373	1.9482	2.8143	0.62742	3.3581	4.6559	2.9447	5.4073	2.3294	-3.3689	4.9213	3.1868	-2.354	3.1051	3.4658	0.88691	1.0297	-0.62136	2.9371	0.42924	3.847	6.2319	4.1345	-0.61362	2.0764	0.66664	-0.4266	-0.94253	0.5799	1.7557	2.336	4.5694	-4.701	3.3103	6.5714	3.089
2.6929	5.3611	3.1384	4.3388	3.8642	-0.624	2.2117	4.5184	1.1538	2.0096	1.1326	4.467	-2.1365	-0.036651	0.61136	3.0416	4.8194	-0.76898	1.6378	0.70828	8.7322	0.66447	-1.9059	-0.92386	-1.5283	0.85572	-0.69928	2.4837	2.2871	7.4084	3.1484	2.7476	3.1358	2.0334	0.58093	1.3748	3.2567	3.5376	3.933	2.6778	-0.8263	-1.8576	2.1607	1.8403	2.1815	-1.1267	1.4562	0.95321	1.9873	3.7077
-4.677	-9.1575	-9.664	-6.2386	-3.8806	-3.1892	-3.3106	-4.1372	-6.1994	-4.2617	-4.3666	-3.1838	-6.9544	-3.5978	-8.3177	-3.1448	-5.7393	-7.0205	-1.1895	-4.9657	-4.2136	-3.5819	-5.9519	-8.0895	-8.5939	-6.47	-8.6564	-1.9838	-3.5857	-8.2455	-3.2086	-6.0651	-6.1047	-6.9419	-2.2186	-1.8324	-4.5857	-3.5933	-3.0372	-2.2855	-5.2551	-5.3767	-2.6087	-6.1084	-5.6769	-8.3231	-6.1366	-5.1573	-7.0956	-3.998
-15.23	-13.062	-13.251	-12.063	-14.023	-14.802	-12.461	-13.881	-10.272	-12.641	-14.518	-17.074	-14.044	-13.191	-9.046	-13.72	-12.37	-16.796	-15.165	-14.852	-11.75	-13.261	-12.371	-14.171	-14.732	-11.655	-16.374	-13.988	-15.343	-13.025	-9.5225	-16.317	-12.019	-11.954	-11.02	-12.433	-9.5491	-9.5352	-9.3766	-13.443	-12.676	-12.256	-13.173	-14.487	-15.68	-15.34	-16.28	-13.673	-13.893	-10.195
2.1243	2.9549	3.4713	6.2453	5.3241	8.8151	3.9601	3.5073	6.8384	4.119	10.57	4.5947	3.483	7.1226	-0.19576	3.1505	3.6296	3.2982	-0.1557	2.9292	10.516	4.0852	5.1202	4.6184	6.7656	5.5029	4.4819	5.1787	7.8549	2.5159	8.6455	-1.45	4.3412	6.2497	1.2253	1.1126	0.75573	3.6426	1.6811	4.1927	3.336	4.9242	2.4975	5.1777	3.4528	11.825	2.0102	2.6267	1.7251	4.2476
4.5153	7.5314	1.9649	7.3923	2.8933	4.8218	2.8231	5.9118	4.2916	10.449	4.9754	6.6676	4.1374	6.0055	0.39129	4.3457	7.8212	1.1338	7.1953	0.65054	4.7001	6.5332	7.3316	4.5122	6.7936	7.0257	6.292	5.2683	8.3815	5.5876	9.6142	4.7142	2.3435	4.8659	7.4617	6.0538	9.7671	5.3337	9.2958	2.8689	6.7746	2.697	5.0101	6.3869	4.3589	4.2536	8.081	-1.9672	4.1917	3.7897
-15.385	-11.945	-10.367	-8.0503	-12.755	-11.848	-13.7	-7.5292	-14.22	-13.417	-10.319	-10.254	-17.453	-7.5354	-11.295	-12.12	-9.4465	-11.048	-9.0805	-11.732	-15.586	-13.191	-7.9575	-7.1853	-9.6709	-9.0637	-13.368	-10.421	-12.794	-13.282	-6.2417	-13.819	-8.4222	-12.419	-6.9596	-13.018	-11.151	-7.9476	-8.9656	-13.727	-8.3349	-11.156	-10.722	-15.534	-12.895	-7.6097	-9.8214	-12.8	-8.8786	-8.236
-8.7089	-9.3497	-14.265	-12.082	-12.126	-10.145	-11.467	-8.677	-9.9384	-7.7855	-6.9677	-5.5356	-16.192	-8.3107	-9.2527	-10.793	-8.7313	-4.6084	-7.7549	-4.9584	-7.5214	-10.033	-8.6253	-5.1386	-5.4611	-9.4011	-11.909	-9.2234	-4.0771	-12.914	-7.634	-8.7642	-5.4832	-7.6547	-11.361	-13.384	-10.389	-9.2601	-6.3178	-8.3075	-14.911	-11.322	-13.097	-8.4402	-12.489	-7.0959	-12.285	-6.4151	-13.159	-4.8794
-16.786	-13.906	-16.134	-12.769	-14.189	-15.48	-14.001	-10.646	-12.936	-17.215	-9.5465	-13.97	-14.45	-17.031	-14.197	-12.8	-14.095	-15.855	-10.931	-17.681	-20.914	-17.777	-15.781	-12.475	-17.088	-12.009	-16.374	-15.063	-16.139	-12.594	-18.08	-13.261	-8.3795	-12.638	-12.75	-13.776	-15.742	-16.237	-14.999	-11.342	-16.635	-19.326	-14.642	-14.016	-9.8885	-23.069	-17.668	-15.381	-15.356	-13.813
-2.5399	-2.4825	-5.0628	-4.3941	-2.8167	-4.1157	-2.6978	-3.1499	-3.6058	-2.7074	-5.5447	-0.31217	-3.7351	-4.4356	-1.6823	-3.6678	0.395	-2.8577	-3.983	-7.8883	-3.6021	-2.7693	3.7678	-2.6348	-2.6716	-2.2958	-2.0554	-2.1608	-6.2659	1.6663	-3.0967	-3.9127	-5.4388	-5.4421	-5.1916	-3.7345	-2.7439	-0.68064	-5.5267	-4.701	-7.0458	-5.6765	-4.6503	-6.2817	-1.7005	-5.1831	-2.8167	-4.1588	-5.0727	-3.7669
-2.1024	-4.4567	-2.8689	-1.8585	-2.3381	0.76472	-0.21383	-3.0525	0.52582	-1.117	-4.4891	-0.16004	-0.87141	-1.0987	0.1681	-5.0197	-0.33319	-0.00093074	-1.0904	3.2686	-7.6427	-0.87663	-5.1033	-0.64515	0.33493	-2.9781	-3.943	-2.5687	-2.5163	-4.4174	-0.7164	0.33196	-2.821	-0.11455	-5.0511	-1.3941	0.35459	-2.0089	-2.2268	-2.3842	-4.335	3.1572	-3.4644	1.869	-4.5529	-0.38886	-7.947	-1.0192	1.5773	0.14061
-5.4326	-8.3516	-6.7814	-11.999	-7.4309	-5.57	-10.183	-4.4689	-9.2624	-4.3373	-6.6085	-10.286	-8.3014	-4.7642	-4.4905	-6.9652	-7.4308	-3.9398	-6.9786	-8.0731	-3.5737	-9.3659	-4.6508	-8.869	-6.9936	-4.629	-3.9806	-7.5394	-10.715	-2.5477	-10.917	-5.8746	-6.443	-6.6023	-4.4216	-8.6191	-4.0258	-1.7724	-8.8446	-7.5322	-4.1404	-5.7889	-6.3865	-6.1858	-5.9066	-9.1951	-6.7799	-5.5659	-2.6947	-8.6024
-20.102	-24.83	-23.605	-21.954	-20.421	-18.433	-24.097	-25.129	-22.558	-22.723	-24.397	-19.411	-23.437	-25.183	-17.447	-23.193	-25.828	-26.273	-21.722	-25.693	-20.299	-21.225	-23.744	-23.556	-23.066	-19.269	-27.434	-24.79	-21.168	-26.057	-18.359	-25.432	-26.37	-17.962	-18.827	-19.465	-17.324	-23.836	-19.732	-23.5	-25.797	-25.841	-24.587	-22.523	-22.866	-19.804	-18.288	-21.111	-24.456	-22.171
-0.18987	-3.5548	-2.9918	0.35433	0.045373	-2.0833	-1.918	2.1663	-3.188	-6.6363	-0.9716	-2.3447	-1.3612	-2.3343	-0.26928	-5.2771	2.3018	-2.3477	0.018356	-2.0076	6.2049	-1.195	2.0586	-0.58868	-0.060894	-4.8318	-0.67238	-0.43383	-5.3932	-1.8232	-1.1473	-2.7361	-1.5367	-2.7919	-0.12809	0.77008	-1.3037	0.70842	-3.3158	-7.0799	3.1539	-5.3233	-1.2753	0.080769	0.35978	0.03605	0.45453	-2.194	-2.8625	-3.8998
-2.3893	3.7109	5.2613	-0.85338	4.0524	2.3822	0.55993	4.5034	2.6032	1.0679	1.4684	2.7741	2.5448	3.3325	-1.5851	3.2701	-2.2666	6.224	-3.0756	0.23929	4.0238	0.25628	-0.37869	1.2848	3.9808	1.437	3.9418	5.2854	4.9626	-2.7874	1.2131	5.9415	1.6736	0.5289	0.8776	0.64132	0.094853	0.06257	5.0052	0.18834	1.4996	1.0211	2.097	1.3811	7.1624	1.8786	2.7604	-1.0311	1.5409	3.9231
-11.751	-11.398	-13.391	-8.0853	-9.6109	-11.289	-10.772	-10.291	-8.9167	-7.8339	-7.1687	-8.8796	-12.297	-12.034	-9.7742	-15.849	-6.2944	-8.0746	-7.9401	-11.045	-11.088	-11.94	-10.578	-11.257	-14.206	-10.702	-8.6148	-8.3681	-14.366	-11.784	-10.171	-8.5495	-12.017	-8.8386	-9.8319	-10.708	-9.4548	-9.6727	-9.7237	-15.946	-8.8661	-12.999	-11.165	-10.736	-12.006	-9.1104	-10.398	-9.1091	-10.259	-10.586
0.42764	0.0027481	3.569	1.0222	0.82934	0.37715	3.9741	3.9887	3.4213	2.5211	1.1998	5.6096	0.64023	-0.25773	4.4925	-1.3042	1.0872	4.2057	6.4786	-3.276	2.7808	0.75716	1.104	2.0323	2.723	3.2311	3.4667	-0.27437	0.33874	2.9193	0.91969	2.2014	-3.8929	-1.4088	4.6024	1.5847	-1.3435	1.1146	-1.1644	0.18402	2.8115	1.3123	0.064944	2.0044	-1.861	0.91703	2.8038	2.4369	-0.88432	0.59339
-1.8491	-0.50022	-4.762	-2.7344	-0.067135	-3.9541	-2.2679	-0.51262	-4.783	-6.9746	-0.45965	-1.3475	-6.393	-1.1695	-5.0804	-7.9679	-0.8405	-8.0342	-1.4616	-1.3308	-2.1243	-2.7879	-0.55045	-3.7939	-1.035	-3.7328	-4.472	-0.85652	-0.014353	0.64861	-2.3173	2.2625	-3.5262	0.82377	-2.2074	-1.0095	2.8949	-3.8071	-4.9339	-5.804	-4.5393	-1.1677	-2.7851	-5.3154	-0.87987	-4.076	-4.1219	-7.9542	0.3949	-5.6015
-1.966	-0.84824	0.92273	-5.5917	-7.2215	-0.93106	1.9228	0.75897	-2.1623	-0.71032	-3.1649	0.76335	-4.0679	-3.3237	-1.4598	-2.5835	-5.4159	-0.5393	-3.0472	-1.6265	-4.4609	-1.9875	-1.8077	0.19107	1.576	-3.1332	-2.2818	-2.0856	-1.3853	-2.5257	-4.0739	-1.9899	-2.701	-2.8554	-4.5847	-1.588	0.29913	-1.1287	-1.8083	-3.8405	-1.7032	-0.37671	2.3657	-3.0545	-0.25723	-1.5951	-5.183	-1.9989	3.137	0.0067298
-15.821	-16.077	-18.6	-21.272	-23.459	-19.898	-18.989	-19.116	-22.811	-21.316	-22.106	-19.417	-19.85	-20.867	-21.986	-17.654	-21.521	-20.293	-22.689	-19.501	-23.446	-20.273	-16.236	-18.547	-19.642	-21.95	-20.89	-18.785	-22.346	-20.899	-22.675	-22.63	-22.05	-20.007	-19.574	-20.687	-21.034	-20.761	-16.038	-25.121	-20.629	-24.158	-20.22	-23.132	-19.824	-24.344	-19.211	-22.989	-22.667	-25.2
-4.5949	-5.212	-5.5921	-2.8573	-7.5866	-9.7914	-2.7668	-2.9476	-0.82381	-8.5251	-0.1852	-7.3729	-4.0333	-5.1241	-3.0608	-0.40861	-5.4712	-3.3082	-0.59784	-3.6707	-6.3567	-0.27933	-2.1179	-1.7454	-5.7728	-5.6433	-0.54028	-2.096	-6.7448	-1.4352	-3.7624	-2.1047	-3.6075	-0.58958	-4.4208	-6.0945	-8.1706	-4.4583	-1.6316	-4.3792	-1.9288	-4.755	-4.9206	0.18562	-1.9068	0.49496	-3.798	-3.2756	-4.5955	-0.66769
-4.6226	-1.073	-0.18906	3.9794	-4.9208	-1.622	-1.2652	-1.5079	-5.3944	-3.9406	-1.547	0.13916	-4.556	-3.5243	-0.25148	3.6235	-3.7447	-0.309	-5.3858	1.2921	0.84043	-4.3216	-4.2426	0.95068	1.0223	-2.5053	-5.2873	0.91754	-1.3687	-1.6823	1.3817	3.0596	-1.3358	2.8899	-1.2981	-0.12411	0.55044	-0.75298	2.8429	1.9532	0.23233	-0.29882	-1.3945	2.1947	-0.12436	-0.05164	-2.5413	1.2492	-3.8634	-3.9634
-5.4916	-7.7662	-3.1639	-4.5363	-0.99387	-5.0426	0.49319	-6.163	-3.6747	-3.6636	-5.5558	-2.314	-6.5737	-3.7966	-8.4685	-0.34861	-10.429	-6.0923	-0.88086	-0.65004	-7.9353	-5.4412	-2.2598	-0.87823	-1.2386	-6.9992	-1.5822	-4.2914	-10.627	-2.9636	-7.6803	-3.9572	-6.2564	-8.1841	-6.7625	-2.6514	-7.5898	-2.7552	-7.0197	-7.9587	-9.0018	0.96872	-9.0928	-3.4462	-4.9378	-8.8593	-4.514	-8.7189	0.16415	0.28318
-24.447	-24.422	-23.192	-24.297	-26.787	-19.154	-24.065	-22.713	-22.748	-23.758	-19.047	-23.227	-21.139	-20.412	-25.67	-22.737	-24.707	-16.797	-15.902	-21.043	-21.719	-20.793	-23.244	-17.395	-21.654	-17.791	-26.71	-24.242	-27.007	-20.564	-19.459	-21.96	-23.015	-19.398	-29.419	-25.313	-22.513	-24.214	-19.687	-20.741	-17.069	-23.35	-25.011	-19.566	-23.153	-21.933	-25.545	-21.537	-23.348	-18.606
-10.053	-11.851	-9.8481	-12.353	-7.6393	-12.959	-12.166	-13.118	-14.89	-12.546	-10.916	-13.384	-12.21	-8.4355	-14.734	-12.555	-8.0228	-12.362	-11.76	-13.523	-13.075	-12.509	-11.448	-14.254	-16	-14.973	-11.739	-16.453	-12.041	-14.828	-16.007	-13.295	-12.71	-7.9295	-12.531	-11.194	-15.943	-12.011	-10.576	-8.3874	-12.761	-10.101	-12.694	-17.576	-12.121	-13.654	-11.125	-7.2699	-9.1612	-9.1586
9.2132	3.6933	5.0652	4.1534	8.4787	9.4092	9.1045	7.6852	8.2228	6.3483	6.4513	9.0029	5.5363	7.1495	9.8811	6.8231	9.0835	7.8315	4.7604	9.044	6.4843	5.8006	8.8201	4.8558	8.7232	10.6	7.859	10.118	6.7229	8.8325	3.5151	11.403	5.1564	5.6136	7.8334	2.3719	8.5651	10.092	7.2733	9.0909	13.507	8.413	6.2573	13.083	14.654	9.6746	9.4714	6.149	7.7886	8.0828
-13.494	-6.7896	-11.16	-11.136	-17.219	-14.818	-13.714	-6.4868	-9.9345	-16.897	-13.006	-12.875	-14.547	-13.713	-17.595	-7.0561	-7.36	-6.9973	-13.582	-8.6068	-10.499	-11.41	-14.293	-11.492	-9.5739	-11.487	-11.929	-11.866	-14.292	-13.725	-10.897	-8.397	-8.0472	-10.613	-9.7303	-7.3743	-11.542	-13.855	-12.511	-11.867	-9.9598	-11.915	-7.7627	-13.157	-14.913	-13.418	-10.706	-12.042	-7.8408	-15.207
1.0034	-2.0758	2.9023	-5.32	-1.6696	-5.1801	-3.9675	-8.1577	-3.2619	-2.1719	-0.63765	-3.13	-4.5374	-0.80981	-1.3383	-2.6266	-4.517	-0.99069	-5.5657	-5.6235	-2.2617	-2.4125	-9.8297	-0.28364	-1.8937	2.3804	-2.6212	1.6359	-4.6136	-4.7379	1.368	0.10576	-3.3308	-2.2674	-0.17375	0.98467	-6.1865	0.62574	-9.142	-0.5085	-1.9817	0.74224	-3.2653	-1.5114	-6.4171	-2.9018	-3.2064	-1.2003	-2.6301	-3.3687
-15.349	-10.034	-5.679	-15.859	-12.421	-11.38	-10.82	-7.9608	-10.243	-13.387	-12.065	-10.912	-14.386	-15.978	-12.57	-9.0793	-11.547	-13.131	-11.616	-12.297	-4.9689	-9.327	-10.352	-11.396	-13.131	-12.842	-9.2578	-13.286	-13.539	-9.8079	-13.768	-7.7025	-11.497	-9.5982	-6.9201	-10.073	-14.276	-8.9781	-8.7104	-14.861	-15.836	-8.9263	-10.695	-14.07	-12.518	-9.8256	-11.88	-13.24	-16.196	-13.326
-5.8356	-2.3991	-2.2747	-2.5502	-8.6483	-7.4985	-5.5745	-2.5267	-3.9766	-4.5723	-0.2672	-4.4117	-4.0389	-2.0578	0.56805	-1.2058	-7.3696	-6.015	-5.8728	-4.9098	-8.5187	-4.9289	-6.8467	-4.1499	-6.9592	-2.7002	-2.3599	-2.8124	-5.6108	-4.4187	-4.5288	-0.9424	-5.1691	-2.7042	-4.5308	-7.5768	-6.1703	-11.384	-9.9109	-5.1608	-10.996	-3.8171	-4.4474	-5.6776	-5.8426	-6.7356	-2.6909	-7.7654	-8.7849	-2.8226
-6.6378	-10.223	-2.8192	-4.717	-7.0985	-3.0995	-6.3064	-8.3811	-7.1958	-3.4168	-3.8265	-8.9194	-7.1161	-4.6779	-3.1878	-7.3507	-2.2008	-0.47098	-11.095	-4.9561	-0.20279	-2.9143	-4.6551	-3.4111	-0.91345	-3.2439	-3.1958	-1.4425	-4.0406	-3.2397	-3.664	-10.494	-2.9018	-3.4546	-5.4855	-6.8123	-7.4523	-3.7912	-4.2749	-8.2801	-5.0585	-9.1087	-6.7855	-4.9272	-2.1023	-2.648	-8.063	0.35344	-3.1194	-6.566
-9.8965	-7.4012	-9.4394	-10.658	-9.5406	-5.6983	-10.059	-11.988	-12.408	-14.993	-11.242	-8.064	-9.5966	-9.4965	-10.672	-13.254	-10.199	-11.585	-12.548	-11.923	-12.239	-10.521	-8.234	-6.9532	-8.6041	-10.221	-10.018	-6.7432	-13.864	-9.0005	-13.846	-10.216	-8.7209	-8.0097	-9.0497	-10.925	-8.4664	-14.256	-12.493	-9.1689	-7.7267	-13.496	-12.422	-10.37	-8.0155	-9.8487	-13.709	-11.625	-12.299	-9.0776
-8.7537	-8.8927	-9.7693	-8.5949	-10.052	-10.434	-12.023	-8.5026	-9.2609	-8.597	-9.4689	-9.3546	-13.841	-8.6487	-9.7747	-12.002	-9.5603	-7.7059	-11.353	-11.686	-6.8313	-8.6803	-10.128	-11.169	-14.485	-9.8079	-5.8761	-6.5421	-8.0447	-7.9432	-7.6659	-9.2973	-5.3544	-9.9545	-8.5085	-6.1079	-8.3812	-7.3667	-5.6809	-4.9292	-8.0341	-8.9128	-4.9083	-6.4299	-7.2494	-11.615	-11.892	-9.75	-11.266	-6.8431
-7.0978	-7.2659	-6.5024	-8.889	-8.5926	-7.7905	-8.8775	-8.425	-7.9919	-10.916	-9.3303	-12.134	-12.244	-5.8516	-10.419	-4.4525	-8.6112	-9.9778	-8.1529	-7.5223	-12.988	-7.9515	-10.192	-9.9627	-8.6844	-7.3056	-7.02	-11.157	-14.04	-10.874	-10.32	-2.7776	-7.8173	-11.503	-5.1366	-8.7407	-9.0839	-12.274	-9.4308	-10.731	-9.8433	-8.2989	-12.046	-10.951	-6.5619	-15.292	-10.135	-4.7931	-7.5364	-8.2406
-1.9039	-0.99489	-2.8388	-0.38613	-3.3292	-4.1175	-5.8627	-1.7793	-4.0374	-7.3059	-0.78654	-0.90317	-2.5849	-2.5939	1.0456	-3.587	-6.6728	-3.5426	-4.8037	-1.6983	-0.91049	-6.8893	-5.0199	-1.8966	-5.4435	0.23683	2.6166	-6.623	-0.067465	2.4882	-4.6104	-0.35729	-4.5598	-0.25569	-2.7835	3.6446	-0.21498	0.6692	2.1728	-4.1084	-1.0827	-4.5599	-1.7796	3.5094	1.6491	1.1209	-2.6543	0.84561	-2.2607	-3.7769
-3.4267	-2.9834	0.79672	4.2103	-0.49093	-0.051022	2.1542	-2.6024	1.3198	-0.13043	1.7062	-0.92777	-4.5713	0.064562	1.3809	-2.1597	-0.40874	-1.4868	1.031	2.2143	-1.1507	0.043682	1.5737	1.9767	-3.333	4.022	1.1443	0.39094	5.4282	2.255	-0.67413	2.1473	0.80534	-0.46374	0.88661	-3.1138	1.964	2.5455	-0.9258	-0.013695	1.2813	-1.3606	2.0403	1.1563	1.5014	-0.70388	-0.28131	-2.2385	-1.8916	-3.4192
-3.1399	1.7276	-6.3324	-5.0003	-2.0654	-6.982	-5.0898	-4.056	-5.6677	-4.1009	-5.8019	-7.426	-3.3425	1.3823	-5.2153	-3.2084	-2.874	-4.1004	-4.7707	-4.4864	-4.9591	-0.81871	-5.7511	-5.8242	-5.355	-5.7192	-2.6774	-7.3358	-3.4961	-8.335	-2.413	-4.1426	-5.4576	-5.6275	-0.32681	-6.7454	-5.0941	-3.8041	-1.3655	2.0015	-2.6336	2.9468	-5.8326	-6.3204	-4.7009	-2.0634	-1.2746	-4.5569	-0.70862	-0.21257
-7.3268	-14.894	-15.385	-12.463	-15.1	-16.803	-10.359	-14.246	-11.362	-14.757	-11.962	-13.651	-18.527	-9.0492	-16.83	-11.122	-15.551	-12.655	-16.029	-10.408	-11.89	-12.572	-12.967	-13.188	-14.143	-15.888	-15.091	-10.212	-14.997	-17.642	-12.291	-16.432	-13.217	-11.88	-12.938	-13.277	-13.143	-11.309	-14.671	-15.782	-15.907	-11.354	-14.865	-16.65	-19.554	-11.987	-19.213	-7.7333	-9.8918	-17.226
0.28658	-0.94159	-3.127	-7.7779	-4.1942	-2.2071	-4.29	-2.7046	-9.1494	-5.4509	-4.6546	-4.6383	1.9477	-4.8491	-6.6733	1.2663	-7.6197	-0.42692	-0.9429	-5.1809	1.6303	-3.763	-4.0121	-4.3008	-5.5649	1.0962	-4.282	-3.3115	-5.2751	2.678	2.5489	-1.946	-4.2861	-5.2376	-2.3097	-2.4341	-0.11308	-3.1331	-3.3211	-3.1121	0.79883	-4.2818	-0.40603	-5.4827	-3.1953	-3.3361	-5.3451	0.077225	0.97424	-2.9661
0.6522	6.9728	2.1692	0.71339	-0.84886	3.6566	4.8515	0.76004	3.735	-3.0469	1.6378	7.2954	3.595	5.7854	-0.43987	-1.4598	2.7078	4.7914	2.1935	-1.6335	2.5948	-2.245	1.5947	0.92099	3.9986	-1.7612	-1.3495	-2.8487	-0.69929	1.2797	-1.7168	-0.76377	-0.72844	0.50035	5.9342	-0.12665	6.1119	3.759	-0.94942	-1.2962	1.3542	-3.8579	4.0029	3.1247	0.79489	2.6238	1.4351	2.4066	1.7426	3.882
-7.3344	-6.4041	-3.3665	-4.8172	-5.2508	-6.0599	-4.8264	-4.4448	-5.0203	0.74683	-1.7329	-2.578	2.6196	-5.9211	-4.1822	-2.5149	-2.3808	-4.8762	-7.5269	-4.0824	-10.485	-1.5852	-6.1387	-4.4535	-3.5063	-3.7441	-3.7926	-6.2312	-2.4977	-6.7922	-4.8928	-1.6374	-4.2376	-0.98305	-4.8137	-1.512	-4.4701	-6.0019	-2.2419	-3.1519	-4.006	4.2949	-3.9377	-6.8801	-1.9396	-3.774	1.5087	-5.9889	-3.464	1.6125
-11.387	-10.8	-14.254	-11.129	-12.141	-9.846	-9.3799	-15.425	-12.838	-9.4928	-10.742	-14.024	-9.2131	-10.441	-12.961	-7.2381	-13.768	-13.073	-12.65	-12.271	-11.017	-14.284	-8.7105	-8.3324	-14.726	-7.7074	-12.08	-14.093	-14.147	-12.948	-9.5475	-10.583	-11.468	-9.2234	-18.545	-10.085	-10.995	-12.102	-7.5929	-12.376	-10.356	-10.928	-10.717	-5.5833	-11.211	-13.402	-5.7792	-10.868	-11.991	-10.951
-1.2421	-1.6996	-0.76055	1.0383	1.7563	0.47134	-1.6297	-0.89162	-1.2654	0.64685	-0.55359	-4.8918	1.4915	0.72539	-4.4662	0.75324	-0.70906	4.2321	-3.125	-0.58357	3.1003	-3.7856	-0.38189	0.10044	-1.9013	-3.5663	2.9289	-5.5408	0.25457	1.2559	-0.47071	-0.23894	-4.5766	-0.18587	-2.6861	4.0591	-1.2836	-1.0514	2.2254	-0.55024	-2.4719	0.77667	-3.0612	0.3258	1.914	2.3137	3.1768	6.44	2.9785	-0.079692
1.3045	2.5701	1.2923	-2.2936	1.4109	1.4527	0.97678	-0.3903	4.4876	5.2798	-1.4501	5.4425	-0.032334	0.12556	3.8782	0.1392	3.8945	1.3377	0.59747	2.9964	-3.2316	3.1748	0.57749	3.6198	1.3749	-1.4986	2.3214	2.2451	0.38686	3.9773	0.64875	-1.7989	2.1308	3.7982	1.5938	-2.4256	5.8176	0.07	3.8092	2.3399	-2.0345	-2.4644	-2.624	4.0652	0.14076	-0.030962	2.9252	1.8613	4.1791	5.6819
-11.914	-11.404	-8.7449	-14.515	-8.7126	-7.9159	-14.396	-11.723	-7.5778	-16.131	-13.173	-12.349	-10.18	-9.8008	-10.727	-1.2257	-8.9425	-8.8824	-7.3891	-10.575	-8.965	-11.072	-14.424	-13.727	-13.927	-9.0089	-10.266	-13.551	-11.964	-11.844	-10.277	-9.8494	-9.6458	-6.0942	-8.8295	-10.17	-11.33	-13.935	-9.5092	-15.755	-10.809	-10.673	-10.656	-15.958	-14.645	-9.848	-9.2801	-9.0756	-14.441	-15.013
-15.844	-16.816	-17.325	-9.4863	-16.646	-17.3	-13.294	-9.9101	-15.246	-11.592	-12.099	-9.1248	-16.119	-12.424	-16.565	-17.028	-15.154	-13.661	-10.611	-14.932	-16.568	-14.361	-17.681	-12.195	-13.487	-15.031	-14.847	-14.532	-14.622	-15.68	-13.485	-13.691	-14.107	-17.228	-13.794	-14.765	-13.467	-15.704	-17.507	-14.232	-16.717	-18.343	-13.401	-14.825	-14.548	-15.092	-16.405	-13.753	-18.907	-14.593
-10.564	-13.549	-13.427	-11.222	-11.192	-19.654	-12.996	-14.251	-13.572	-13.551	-14.988	-18.406	-18.106	-17.075	-14.583	-14.392	-12.009	-11.834	-14.208	-17.087	-14.202	-19.183	-9.9892	-10.093	-16.225	-12.747	-11.457	-18.075	-8.8421	-15.313	-16.656	-14.846	-10.566	-11.343	-18.113	-15.959	-17.355	-19.202	-12.644	-14.465	-17.084	-17.729	-14.584	-14.772	-11.852	-13.177	-11.105	-17.541	-14.3	-10.95
-10.226	-11.35	-9.6902	-6.7035	-8.364	-10.806	-9.0293	-9.0952	-8.0951	-9.8028	-7.4087	-8.0585	-7.0814	-9.2694	-7.5151	-8.226	-10.196	-11.636	-9.9881	-10.07	-4.8938	-12.999	-10.771	-9.7193	-10.294	-9.0423	-11.652	-8.7279	-10.993	-11.138	-13.53	-8.5918	-7.7515	-10.586	-7.5977	-8.1644	-14.652	-13.354	-8.2129	-10.353	-11.785	-10.142	-9.8465	-11.188	-9.8736	-8.2758	-8.9828	-10.88	-8.3708	-8.642
6.2642	8.6633	4.2489	5.7431	12.298	5.6012	8.8041	6.9983	6.3528	2.5541	10.814	-0.8432	8.1329	8.7887	2.2197	8.3976	7.8112	6.6639	5.5218	5.0372	2.4393	9.639	7.3359	1.0263	9.1396	5.8593	3.031	9.2063	6.9359	8.4946	8.8227	10.246	3.4766	7.1085	10.566	7.0427	9.5622	5.0919	3.4355	6.837	5.4966	8.9468	9.2379	8.942	12.203	6.7213	8.6482	11.78	7.116	3.3513
4.0274	7.8629	5.8346	3.9446	8.5391	9.1742	9.0528	11.168	4.5995	4.6523	9.1718	7.6803	9.5785	7.7872	3.9625	3.1198	5.7693	8.6478	4.3116	10.135	9.1308	6.9698	10.293	8.2052	7.8855	11.462	9.1681	6.2343	7.3398	6.6916	7.789	5.5172	8.3138	10.15	8.2539	7.9462	6.9676	4.7203	8.3869	7.715	2.9662	3.2065	6.3601	8.4083	7.9727	9.868	7.0367	12.343	9.6994	6.32
-4.9299	-4.0713	0.46148	-4.3715	-1.1238	-8.7827	-0.40737	-7.6105	-5.15	-1.9672	-6.9588	-2.4995	-7.431	-7.1334	-5.4062	-3.8495	-2.0818	-5.4591	-4.8974	-2.1512	-4.2956	-1.5064	-2.0535	-2.702	-2.3156	-5.2428	-5.8188	-3.2273	-3.964	-7.134	-5.6311	-0.80513	-6.3023	0.051921	-6.8072	-2.9465	0.71174	-2.9871	0.73614	-4.6127	-4.2858	-2.0605	0.43979	-3.4493	-4.7828	-4.8983	-1.3014	-2.8398	-8.4649	-4.9036
-9.2809	-14.185	-6.5663	-12.283	-12.454	-14.774	-11.319	-14.134	-13.821	-12.219	-11.411	-4.8425	-11.957	-12.232	-7.7604	-9.308	-10.534	-9.2505	-12.101	-9.5543	-12.019	-10.986	-5.1822	-13.768	-7.7076	-11.529	-4.1062	-12.63	-8.8385	-11.104	-11.516	-12.148	-9.3973	-5.7891	-14.118	-8.5835	-13.114	-14.103	-6.8746	-13.594	-7.5068	-10.22	-8.9626	-8.6443	-11.304	-10.844	-12.923	-6.9723	-12.286	-10.826
-1.8777	-9.2279	-3.3006	-5.5167	-5.114	-6.3918	-6.5407	-5.8085	-4.8041	-11.048	-8.0258	-8.581	-6.0569	-7.0815	-8.3845	-10.082	-7.8997	-5.032	-9.6954	-6.7907	-6.3449	-4.6429	-5.2522	-8.6997	-5.5877	-4.9746	-2.4026	-1.2495	-4.9379	-6.7329	-8.0129	-2.8931	-6.3372	-8.522	-4.7832	-9.2114	-2.2959	-2.4668	-4.2624	-5.3345	-6.4415	-8.2457	-5.7349	-5.34	-8.6612	-10.278	-8.5119	-6.3324	-3.4006	-4.8127
-6.8098	-12.333	-9.7228	-14.637	-8.37	-10.314	-8.9829	-11.038	-6.4349	-12.914	-11.279	-5.7994	-10.349	-15.442	-8.9266	-16.254	-14.771	-11.945	-14.651	-13.975	-13.342	-14.218	-14.254	-11.138	-12.558	-11.171	-14.21	-13.004	-11.098	-11.652	-7.0996	-12.398	-14.075	-7.5859	-15.524	-11.839	-14.725	-11.734	-16.092	-16.038	-12.145	-11.449	-11.114	-16.137	-11.927	-9.1541	-14.87	-11.019	-11.42	-12.274
-3.6148	-5.4659	-4.3615	-4.9928	-4.6291	-2.8684	-0.69086	3.0873	-1.843	-4.9465	-0.29325	3.2437	-2.484	0.22124	-4.9187	-3.3036	-3.7153	4.2048	-0.87918	-4.6162	-6.6057	-1.5247	1.9802	-8.3639	0.39557	-5.2889	-3.5176	-0.69462	-2.696	-5.2376	0.13514	0.55474	1.322	-3.6314	1.174	-3.3635	-5.3306	-0.3235	1.9021	-0.95256	1.5839	-4.2635	-1.0908	-3.6901	-7.1314	-1.2912	-0.49486	-1.0235	-3.5446	-2.4066
-3.5994	-4.0808	2.1851	-5.4721	-0.4511	-0.46706	-9.6496	-4.6917	-4.7176	-1.683	-3.5717	-9.1528	-4.975	-9.0063	-6.3417	-6.384	-5.3588	-2.2295	-2.2634	-7.0963	-5.0652	-7.4992	-6.3471	0.8492	-4.4955	-7.5469	-1.746	-0.88861	-4.5158	-3.4429	-6.4094	-3.1255	0.066588	0.8361	-0.51581	-3.2805	-6.0716	-0.74423	-0.76441	1.1339	-0.69323	-4.8253	-0.19484	-0.96481	-3.5932	-6.2605	-2.5418	-2.8811	-0.78697	-4.9968
-5.3083	-3.1401	-6.2992	-5.9235	-5.086	-1.142	4.5928	-2.7048	-7.5971	-4.6383	-2.0415	-1.8322	-4.3538	2.5992	-3.4523	-1.6569	-8.0555	-3.6763	-3.1542	-6.0177	-2.1212	-3.1915	-10.676	-1.1226	-3.8954	-8.8379	-1.2243	-3.3901	-0.094685	-5.6161	-4.7704	-4.7084	-3.8887	1.3864	-4.2149	-1.8725	-5.3932	-5.4383	-2.1302	-8.8537	-3.3923	-5.0282	-2.5724	-5.0016	-2.3603	-5.2318	-1.2297	-0.40875	-2.6097	-3.4253
7.26	1.6654	1.9632	2.5829	4.842	7.1303	4.9849	6.2399	6.3775	4.3185	1.1606	-1.1993	4.6998	4.1199	3.5484	2.5202	1.4557	3.1048	1.7639	8.8336	3.173	4.2586	2.7222	4.0971	7.9725	6.0362	8.1737	6.8234	8.4099	4.9109	6.4401	2.1121	5.098	3.8077	6.4386	5.2244	2.4727	2.8812	3.7624	2.5848	3.9123	5.0104	1.362	3.5654	3.1172	0.15379	2.4353	2.0776	7.6891	6.6006
-8.4424	-12.138	-9.6743	-8.2343	-8.585	-10.072	-0.89911	-6.0898	-9.009	-4.6981	-8.6406	-6.9285	-6.376	-3.4221	-10.051	-5.8818	-9.1386	-5.7912	-6.8625	-8.1695	-11.119	-7.7283	-9.8843	-2.6685	-11.202	-4.9636	-1.9769	-7.5601	-5.9405	-10.701	-9.6226	-3.5541	-8.1861	-4.9272	-9.6707	-0.665	-9.5664	-5.74	-6.4946	-4.6763	-6.6554	-6.7802	-8.0091	-6.5178	-9.601	-5.5974	-7.0667	-7.0513	-6.3975	-9.0622
-4.3142	-5.7626	-5.8684	-2.8991	-8.7184	-8.969	-4.6213	-4.752	-6.5918	-2.4553	-6.2575	-6.395	-6.2566	-7.1269	-6.2043	-5.7404	-10.406	-5.7821	-3.4152	-3.6051	-5.2275	-3.6507	-5.673	-4.0565	-2.4805	-6.2738	-9.1485	-4.7295	-6.6039	-6.6745	-4.7125	-6.6388	-8.7202	-7.9191	-6.9381	-6.7861	-2.8928	-1.9379	-2.0027	-8.1596	-3.2077	-9.6958	-6.3151	-1.9656	-4.3806	-7.7727	-6.2462	-3.0497	-0.69629	-5.6844
-0.38513	-4.685	-1.1433	-2.2267	2.0298	-3.1554	2.8859	-0.22107	-0.21566	0.15498	2.9818	-4.6669	0.20654	0.33929	-1.9009	2.7494	-0.27808	-1.3995	0.95173	0.41749	-1.0036	2.1441	-1.0829	-0.37762	-2.4089	4.0382	-1.0665	1.333	-2.2786	0.64386	1.8328	0.57645	-0.92383	-0.98823	1.0864	0.9687	-1.6296	-7.1038	2.9119	1.5313	-3.3727	2.201	-1.4555	-0.80281	-1.7416	3.024	-3.0105	-0.95188	-4.4936	-2.5056
-4.8911	-4.5243	-4.1169	-9.0987	-4.0857	-4.3621	-5.3145	-6.3853	-2.1121	-8.1039	-6.666	-0.25429	-0.68438	-9.9373	-4.8912	-6.7808	-7.8985	-6.0771	-5.5945	-5.8583	2.5774	-4.3264	-1.861	-4.9706	-6.8076	-4.0803	-9.8266	-4.993	-5.3447	-7.3529	-7.9558	-2.3837	-7.135	-2.6694	-6.3336	-4.1372	-5.3283	-3.8317	-8.3883	-5.6168	-5.5993	-5.8542	-3.3822	-7.6627	-4.6039	-6.2736	-3.3057	-0.80001	-7.2083	-9.9307
-14.202	-12.957	-13.988	-11.757	-7.8568	-9.4585	-7.8018	-12.67	-10.898	-11.288	-11.615	-15.266	-15.099	-12.185	-11.697	-13.026	-10.478	-13.071	-10.506	-15.768	-9.1251	-11.431	-11.903	-15.875	-6.8761	-13.17	-8.4872	-12.006	-11.743	-9.7191	-10.683	-11.005	-9.3713	-9.217	-14.562	-9.4861	-13.018	-10.59	-12.123	-12.314	-9.237	-10.192	-7.2513	-10.635	-13.073	-11.535	-14.201	-13.089	-10.096	-10.778
-4.6564	2.1739	-0.50192	-0.74018	-0.10711	0.31594	-1.0674	-0.67762	-1.7568	-1.429	-0.6304	2.4507	-1.5631	-3.4075	-2.1231	-0.25	-2.5665	-1.3593	1.6839	-0.90684	0.76484	-0.47432	0.030166	-1.2433	-3.4543	-0.29747	-1.0754	1.9269	0.56632	1.5826	2.457	3.8677	-1.2691	1.3997	-1.097	0.21324	0.96274	-2.1442	0.11066	-2.8324	2.1015	2.756	-0.76061	-0.41019	4.7201	-4.3831	0.32704	2.2583	0.52365	-1.434
-12.351	-14.568	-8.8622	-12.818	-10.682	-12.358	-18.066	-8.4899	-13.251	-10.505	-10.771	-17.379	-11.096	-12.341	-12.689	-12.524	-13.961	-12.012	-10.388	-11.839	-13.331	-11.03	-15.938	-14.492	-16.725	-14.599	-14.811	-18.063	-14.724	-10.893	-9.8421	-12.806	-11.718	-15.339	-15.949	-11.354	-13.982	-13.086	-20.852	-15.454	-13.12	-9.2497	-10.959	-12.895	-14.463	-15.471	-16.43	-12.117	-10.867	-12.246
-16.36	-23.028	-20.78	-20.413	-20.209	-22.017	-19.439	-15.195	-15.902	-21.58	-27.214	-20.175	-18.7	-22.007	-19.652	-22.578	-25.567	-22.081	-22.426	-24.759	-17.345	-21.276	-20.706	-22.081	-19.428	-17.871	-16.995	-19.901	-20.395	-21.774	-21.54	-19.317	-22.99	-18.234	-22.334	-22.529	-22.314	-21.987	-18.899	-18.591	-14.699	-17.412	-22.777	-24.817	-16.551	-23.913	-20.297	-19.365	-17.014	-18.717
-12.73	-9.845	-10.685	-15.893	-11.958	-18.511	-12.315	-11.742	-12.651	-15.635	-18.769	-13.36	-8.3784	-16.246	-16.994	-15.824	-15.591	-14.788	-16.067	-13.864	-18.734	-9.9766	-16.471	-16.689	-11.688	-13.15	-13.072	-16.388	-11.764	-17.751	-16.305	-13.691	-16.16	-13.756	-15.342	-11.008	-15.031	-9.5289	-18.443	-18.448	-15.437	-18.777	-12.513	-12.863	-16.053	-14.786	-10.332	-14.214	-14.664	-13.813
3.1624	2.4835	-0.53707	-1.7016	-3.4993	-6.1058	-1.0489	-1.7145	-2.4906	-1.5678	1.9558	1.5194	3.1746	0.84026	1.2569	4.7481	1.1229	1.0125	0.033675	2.3883	2.8478	1.675	0.32873	-0.9172	-2.4894	2.4542	-1.9134	-2.2879	1.9746	-0.89258	5.4689	-0.90047	-2.4508	0.68505	-1.0259	3.5112	2.4001	1.5079	0.26999	-0.15405	-0.77816	0.9944	-5.3198	-2.1526	-0.29965	-1.4286	4.6822	0.20129	0.23519	0.71956
-21.616	-23.972	-15.685	-19.543	-24.804	-19.873	-16.154	-19.553	-21.61	-20.76	-19.535	-23.878	-25.234	-22.011	-22.229	-19.114	-19.968	-16.846	-21.416	-21.898	-23.77	-17.419	-22.067	-18.756	-18.241	-17.612	-23.059	-17.584	-26.005	-24.305	-19.157	-19.52	-18.592	-25.065	-19.522	-21.159	-22.522	-14.638	-19.163	-16.04	-23.463	-18.817	-22.004	-20.389	-21.766	-22.643	-20.397	-22.095	-20.914	-18.894
-19.922	-23.582	-23.809	-18.574	-19.932	-22.699	-28.673	-22.693	-21.119	-20.561	-18.472	-18.671	-17.766	-20.082	-20.172	-20.248	-20.672	-25.054	-21.513	-22.838	-20.027	-19.59	-26.505	-23.858	-22.129	-21.863	-20.992	-27.216	-21.046	-21.213	-24.839	-23.736	-29.572	-17.888	-19.688	-25.096	-19.386	-22.805	-23.787	-21.067	-19.532	-18.003	-23.657	-21.37	-22.417	-19.497	-21.706	-23.135	-23.476	-22.636
-7.2696	-4.455	-3.0242	3.3458	-4.0054	-0.35481	-0.45806	-0.64357	-2.9534	1.4965	-1.5043	-1.6697	-1.4087	-3.2945	-1.0468	7.396	-0.88094	-4.4957	-3.544	-5.2255	-2.3128	-2.7251	2.2217	-5.7481	1.2596	-1.1915	3.109	-6.0297	2.6291	-3.3395	-3.6553	0.25547	-4.2	1.5128	-1.2298	-3.0676	-4.2221	-1.2188	1.2543	-2.7441	3.0246	-2.0102	0.81381	-2.541	1.6352	-3.8453	-1.4337	4.9082	-5.203	-1.0387
-3.9336	-4.4049	0.084965	-4.3457	-4.05	-3.3814	-6.4758	-0.50269	-2.2855	-5.7069	-4.0857	-2.6308	-6.4201	-6.0937	-5.5802	-1.6392	-3.7293	-5.586	-4.3297	-7.2278	-6.0995	-4.0019	-9.1648	-6.4226	-4.828	-4.7922	-6.0834	-0.51265	-0.66401	-3.3033	-2.1907	0.94967	-6.1371	-4.9158	-6.3977	-4.05	1.0829	-2.6518	-10.303	-0.39257	-4.4174	-4.5386	-6.2162	-8.4235	-2.4755	-5.0437	-4.8244	-3.7508	-7.2627	-1.1171
1.6714	-0.099787	0.66008	-1.3709	1.8716	2.4196	-0.90538	-1.1242	1.1325	-0.51644	-0.12235	2.635	-1.9295	-1.111	0.49649	0.053616	0.62812	-3.4752	-2.1231	3.5557	-2.1634	-2.2856	3.1491	-0.42397	-3.6474	6.4284	2.4757	-2.2479	0.90981	-2.0861	-2.0924	0.78237	0.24656	-5.0578	2.1098	2.2613	-1.4656	0.062382	4.175	-3.2397	0.63646	-2.6078	-0.046273	-0.88776	3.1139	-4.6916	-2.1883	-0.53027	1.1259	-0.20224
-10.987	-11.952	-14.334	-16.032	-16.55	-11.297	-9.856	-14.991	-9.6358	-12.661	-11.364	-16.718	-14.459	-13.35	-12.52	-11.985	-12.48	-14.704	-14.187	-14.063	-17.683	-7.7766	-9.9575	-9.4896	-13.204	-7.0968	-13.176	-13.02	-13.138	-12.62	-13.897	-9.8458	-12.616	-14.978	-17.723	-15.927	-14.523	-15.226	-12.001	-9.0128	-7.0001	-10.628	-13.075	-12.769	-18.338	-13.832	-11.661	-11.93	-13.057	-12.043
1.3376	0.53896	2.4622	-1.0626	-0.32413	6.2596	0.41129	1.3964	3.8005	-0.7063	2.7097	6.4379	1.9372	-1.7447	4.8634	-0.63644	4.0435	-0.88625	3.35	3.6138	2.7147	1.9069	2.3782	-0.51896	1.9768	1.1066	2.8801	4.6073	2.3042	3.9634	0.66528	4.303	4.4575	6.2696	2.9189	5.292	4.3458	1.0753	1.1535	1.5472	-0.51743	0.83325	3.7738	3.6986	1.0313	2.464	5.8434	1.7784	-0.74682	4.9325
-10.882	-9.9971	-12.988	-11.57	-11.402	-10.379	-8.192	-14.494	-17.568	-7.4287	-9.1894	-14.811	-11.648	-8.5596	-10.187	-14.276	-11.8	-7.8326	-11.866	-10.842	-15.001	-17.071	-10.526	-11.226	-10.047	-9.539	-7.804	-10.68	-9.3543	-9.5458	-11.987	-13.071	-11.722	-8.7961	-12.842	-10.875	-9.7419	-13.227	-16.844	-10.227	-10.878	-10.916	-9.1735	-16.645	-15.072	-16.957	-14.938	-6.1544	-10.71	-10.469
4.0475	5.3428	8.4775	7.1406	8.6954	5.5284	10.182	9.3659	8.4335	11.425	9.9395	11.545	9.5586	7.4529	3.7365	6.747	3.154	11.024	10.634	7.2074	7.1492	7.9072	7.6283	7.5197	7.6335	9.8891	9.7029	9.9854	8.5205	5.5365	7.6716	11.728	4.9691	10.02	7.9256	6.07	7.8039	8.5194	12.478	8.3017	7.4547	7.1775	12.822	4.7805	3.2752	8.8492	12.604	8.5899	7.3834	9.0621
0.96259	1.4708	-1.2789	1.6851	2.5951	3.4632	-4.3273	-3.4079	-3.9749	1.0909	-1.5218	-2.3788	-0.8467	2.2715	0.065579	1.1259	-1.4092	2.285	1.2243	-0.93204	-0.71047	-8.8316	-4.1142	-2.3836	-0.019445	-1.7015	-2.4003	0.18135	-5.7604	-1.0481	-2.1461	1.0921	-4.9829	-2.2461	3.6333	1.0467	1.5405	-3.2812	-0.6886	-3.5464	-0.74206	0.21627	-3.9396	0.43639	-1.3404	1.071	-1.2376	3.6952	-1.2443	-2.2496
-3.5042	-4.5297	-2.621	-0.15828	-0.43576	-1.7912	-3.3494	-0.20154	-3.8572	-4.7883	1.5361	-1.0933	1.3173	-0.84205	2.0845	-3.6993	0.18637	-1.8555	-3.6718	1.2606	-2.1445	-2.1504	-3.1899	-1.6121	-6.5929	-9.2942	1.2231	-2.6709	-2.7763	-3.7623	1.9646	-0.45528	1.2128	-2.658	-0.45562	-2.9596	-1.187	-3.1413	0.79055	3.0706	-4.5361	-1.8192	-1.2423	0.68412	-1.4516	-1.3325	-1.9835	-0.75733	-2.8938	4.2617
4.3763	-1.8993	0.4595	6.0945	0.39138	2.962	0.46822	1.388	0.61383	0.6658	-0.51083	-1.5638	2.369	3.539	2.2701	0.62204	-4.082	3.3023	2.7889	2.4068	1.4418	-0.37379	2.4516	5.0411	0.7695	-0.55905	3.0611	1.4664	2.6953	-2.7513	-0.85761	-2.4078	0.26275	-0.64357	4.6653	2.2098	-0.45348	0.77638	-1.9937	0.80195	2.4554	8.1925	4.3884	-0.41073	0.68398	-1.2359	4.0409	3.7397	0.8615	2.1896
-0.18863	-1.8939	-4.3576	-1.1173	-1.2346	-7.4211	-1.6878	-0.91428	-1.2673	2.3982	-1.5301	-2.3917	-5.0405	-4.6978	-3.7139	-1.6634	-3.9948	-4.2636	-7.3937	-1.5323	0.024163	-5.4912	-1.9336	-1.2994	-1.6713	-1.7971	-3.2717	-2.8691	-1.7285	0.50109	-2.886	-1.4704	-0.52887	-2.0869	-2.4805	-1.6063	-1.3567	-2.0845	-0.77365	-3.6982	-5.3091	-3.6372	-6.5974	0.82027	-4.6266	-5.1246	-5.224	-4.5329	-6.1697	-2.2837
-16.805	-20.151	-20.208	-23.414	-19.732	-21.767	-19.399	-20.24	-21.023	-16.539	-22.352	-20.649	-21.039	-21.997	-23.587	-19.236	-21.229	-19.48	-23.074	-21.821	-21.592	-23.019	-22.916	-23.695	-21.396	-18.692	-24.439	-16.477	-19.505	-15.409	-26.743	-22.975	-22.24	-20.028	-22.821	-16.178	-21.927	-25.347	-18.319	-17.961	-16.603	-19.833	-18.834	-23.827	-20.728	-18.986	-23.134	-21.493	-20.194	-21.676
-0.68335	-2.9325	-1.7348	-4.3184	-5.9089	-2.444	-5.1783	-5.2717	-12.468	-6.6152	2.6929	-0.35575	-4.4358	-9.9443	-6.3208	-4.2101	-3.2703	-1.0562	-4.1052	-0.65535	-5.562	-4.2616	-1.878	-1.682	-3.9466	-5.2667	-5.2524	-4.5044	-5.8843	-2.2757	-9.8875	-7.9502	0.0054268	-3.8925	-4.8144	-6.5092	-6.9489	-3.3456	-6.9399	-1.4644	-4.1453	-5.4455	-8.7612	-4.5671	-5.024	-5.9036	-6.962	-6.9873	-4.9607	-1.5994
7.2058	8.9899	3.0458	9.0426	3.1744	8.6223	9.0635	8.1959	9.0667	9.1776	9.2211	3.9523	6.1343	8.0708	7.2944	7.3852	7.6425	5.8012	3.7907	9.8681	7.4363	9.7565	9.7382	5.2262	11.4	5.0881	1.6906	4.796	8.2235	8.4873	4.183	8.6556	14.687	7.7304	5.6198	4.0239	10.379	3.7154	6.3258	4.0265	7.1596	8.1233	3.0666	7.2333	6.2853	4.5235	10.351	9.884	8.1936	0.60566
0.61052	-1.5773	-3.3764	-4.2037	2.3995	-2.2134	4.1883	-1.0232	-1.5592	1.2442	2.8625	0.37935	-2.6632	1.3434	-1.3809	-2.6736	1.5884	1.1496	-3.6364	-1.4442	-0.92254	-1.0065	-0.61662	-4.3004	-1.4256	-1.7652	2.4596	0.30431	1.3909	-3.3762	-0.71574	1.3823	-3.2333	-0.15742	-5.455	-2.0582	-3.6322	-3.9677	-3.4361	-3.1822	-2.6977	-1.073	-0.82025	-4.4854	0.92522	0.72471	1.6286	-1.9244	-7.7801	0.89453
-12.045	-9.316	-9.8542	-7.0497	-9.7821	-7.7066	-8.2884	-6.8789	-13.264	-8.3452	-4.2205	-6.2369	-7.5129	-7.2291	-8.48	-10.88	-8.879	-7.4982	-8.7877	-12.036	-8.3069	-8.9251	-6.4264	-7.7035	-12.436	-8.9397	-11.797	-10.022	-6.9322	-7.9182	-10.724	-6.0993	-7.2655	-4.5211	-8.569	-9.5501	-5.6382	-6.8216	-10.414	-10.704	-11.671	-4.34	-7.1823	-8.9103	-11.067	-10.308	-7.7306	-9.245	-11.183	-9.5766
-11.56	-9.2095	-6.3693	-6.3738	-8.6966	-6.2219	-8.3805	-13.395	-12.12	-11.909	-12.434	-9.0567	-6.8417	-9.6161	-8.7475	-9.3361	-6.0897	-7.9839	-9.6174	-10.514	-8.6796	-13.121	-10.624	-6.9565	-11.603	-11.747	-12.562	-6.8119	-9.5391	-12.006	-8.3377	-10.433	-9.5295	-7.7543	-8.9975	-8.924	-9.2453	-13.902	-2.619	-12.216	-8.1213	-4.8679	-10.153	-8.2295	-6.805	-12.82	-11.075	-5.5187	-9.0649	-7.5717
-17.75	-13.964	-13.826	-12.66	-12.373	-17.153	-16.092	-12.583	-17.389	-15.264	-14.496	-12.383	-13.532	-15.834	-14.667	-14.287	-16.423	-12.229	-14.559	-12.202	-15.628	-9.3312	-15.415	-13.569	-15.859	-15.243	-14.246	-16.979	-15.539	-22.111	-14.221	-9.2257	-14.404	-16.628	-14.296	-12.201	-12.368	-16.543	-13.74	-14.372	-16.87	-17.156	-12.736	-10.937	-14.322	-15.644	-16.007	-12.793	-15.839	-18.678
-3.8415	-6.5542	2.2176	-4.106	-6.2968	-8.2523	-4.1534	-2.9458	-4.4727	-1.3804	-7.2737	-6.2095	0.27956	-2.5273	-4.0466	-1.4841	-2.1218	-3.2263	-4.7584	-6.4157	-1.8484	-6.6557	-1.3592	-4.0386	-6.2572	-2.9959	-4.8854	-6.2884	-3.0442	-10.613	-4.1585	-1.8772	-4.2408	-5.4112	-1.5364	-4.6038	-4.0714	-3.3025	0.0014148	-1.8959	-0.59906	-2.5118	-5.664	-2.8492	-7.6438	-3.7242	-8.3097	-5.4236	-0.849	-5.7903
1.6354	-0.45968	-2.9589	3.1713	-4.205	-1.1564	-0.67738	-1.3543	3.1964	3.4455	-0.53505	0.68781	2.0744	-1.2513	-2.8099	-5.652	0.053772	-0.84638	-4.049	-1.2247	0.94088	-2.345	-1.9403	0.29548	-3.9046	-2.0251	2.8522	-2.2184	1.0133	1.6529	1.8476	1.6347	-0.87313	-2.6573	-0.78056	0.3945	-0.38757	-0.40817	3.9682	-3.3626	-2.803	1.3267	-1.6035	1.0481	1.2312	0.029626	-0.8185	0.79521	-2.6705	-1.0887
-12.047	-15.843	-16.487	-8.2296	-12.189	-14.656	-10.371	-14.66	-7.6769	-15.751	-11.241	-12.761	-10.797	-13.048	-14.86	-15.831	-10.896	-15.106	-7.9776	-15.801	-9.1849	-8.5211	-15.33	-13.678	-13.411	-16.184	-10.237	-11.433	-10.387	-5.2911	-19.192	-12.329	-11.19	-14.734	-13.422	-11.569	-8.1666	-15.267	-16.193	-9.8952	-12.146	-14.915	-13.049	-12.449	-9.3687	-13.317	-9.243	-9.6268	-14.633	-11.736
-25.378	-25.157	-24.091	-25.84	-22.348	-22.952	-23.631	-20.593	-20.022	-17.528	-22.016	-25.502	-24.92	-21.165	-26.529	-18.918	-25.771	-22.466	-26.076	-26.384	-22.92	-24.086	-23.143	-22.154	-20.421	-24.882	-20.059	-24.004	-23.541	-21.257	-21.654	-23.981	-21.281	-22.959	-28.264	-19.948	-24.024	-18.308	-22.835	-22.619	-21.834	-26.973	-23.065	-16.586	-21.121	-22.519	-25.833	-24.449	-15.545	-21.695
2.605	-3.7525	3.5567	0.87654	-3.8035	-0.86059	-0.52789	1.5309	-1.4634	-0.68021	-0.83629	1.9299	0.44502	-0.014661	3.3514	1.3423	2.8888	-0.31581	1.677	0.64067	3.8251	2.6131	2.0932	2.3919	-1.3734	0.42286	2.5375	0.45954	1.5753	-0.39094	-1.0138	2.2858	3.3605	0.013914	-0.35225	2.1407	2.0614	-1.6735	1.5026	0.74921	3.8493	-3.5671	2.9282	2.0263	0.77357	1.8543	2.2149	2.4319	2.5877	3.1186
-2.5161	-2.6661	-8.9023	-0.2112	-7.2772	-2.4361	-1.1709	-2.204	-1.2539	-2.0288	-3.0127	-4.9086	-1.8996	-2.6135	-3.9115	-2.8652	1.3322	-4.7673	-2.9797	-2.2809	-0.18919	2.2368	0.33709	-3.3173	-4.8817	-1.5617	3.6316	-4.4431	-3.3715	-1.921	-2.7344	0.1866	-1.4467	0.39484	-4.5702	-0.5405	-3.8296	2.9142	-1.4501	-4.0199	-3.7251	2.2794	-2.8625	-1.9794	-2.9427	-1.3094	-0.56306	-0.99194	-3.9751	-2.1793
-10.933	-15.811	-9.0817	-10.45	-14.129	-11.408	-6.9239	-15.441	-12.491	-13.564	-11.971	-20.01	-12.794	-6.7356	-10.029	-12.483	-12.689	-8.7105	-11.371	-11.974	-15.12	-11.403	-11.454	-9.4313	-10.421	-9.6408	-16.102	-9.3639	-12.299	-12.95	-14.665	-13.075	-9.5897	-12.623	-12.205	-12.924	-15.197	-11.6	-13.602	-11.913	-12.734	-10.639	-11.962	-17.275	-10.785	-9.8639	-17.416	-18.775	-9.7028	-12.32
-5.553	-6.8078	-4.8979	-0.90196	-6.1277	-3.423	-7.518	-7.1456	-5.9987	-0.62951	-1.1416	-2.9445	-3.3033	0.25315	-2.6649	-5.5656	-2.2631	-6.0118	-1.0439	0.4069	-2.1456	-1.7302	-0.20606	-5.5954	-0.96416	-7.573	-7.1121	-4.7778	-4.5294	-2.2125	-6.3306	-5.232	-3.9624	-3.4664	-1.786	-3.8844	-7.6829	2.3251	-2.9639	-0.036409	-2.753	-1.516	-4.7083	-2.961	-7.7917	-1.7936	-4.0445	-4.4047	-3.8384	-1.4948
8.4656	5.5739	10.977	6.3413	5.6847	3.2086	5.4138	4.8029	5.6203	6.3435	5.2477	8.7951	9.7611	5.9634	7.2923	9.309	3.5766	9.2634	4.0129	8.5571	5.837	8.7886	4.8213	4.3031	9.7048	4.7144	5.9954	3.337	5.9207	1.9477	5.3529	3.7123	6.705	5.2291	1.955	4.9001	5.9427	7.5447	3.5328	9.0785	7.2552	4.6034	5.3735	6.2418	3.7463	6.7881	2.5041	4.0643	7.3652	4.0439
1.8202	1.2736	2.9445	0.68062	-0.69415	3.7317	-3.0011	0.49625	1.2789	4.4166	2.8705	1.5987	-2.2296	-4.9598	5.4731	2.7805	1.3356	-0.79098	0.55717	0.72765	-2.0229	0.80969	-2.2618	-0.47303	-2.4316	2.9423	4.5589	0.68223	0.2162	-1.9036	3.033	-2.9549	1.8598	2.3555	0.84575	-6.2647	0.5761	5.0716	4.0875	-0.34872	-0.73544	4.0388	-2.1579	-0.53416	3.8154	-0.90244	2.6004	5.9195	3.1072	1.058
-16.331	-15.261	-13.612	-7.7817	-17.826	-13.043	-16.74	-15.875	-10.884	-15.591	-13.8	-15.564	-15.067	-15.286	-14.469	-11.872	-16.02	-14.101	-11.44	-12.779	-15.005	-14.446	-16.172	-18.23	-22.142	-15.142	-17.91	-16.108	-10.854	-13.138	-17.378	-13.914	-13.629	-14.622	-13.71	-16.255	-14.141	-9.1753	-11.065	-18.513	-12.372	-15.429	-21.667	-15.118	-11.987	-14.213	-12.23	-14.111	-13.621	-12.093
-1.646	-1.7616	-3.4591	-3.445	-3.6459	-2.9979	-6.9302	-0.078089	-7.2929	-2.6525	-3.3838	-4.6492	-5.6049	-0.64137	-3.8536	-8.976	-4.2429	-4.6507	-4.2693	-2.6014	-1.0403	-4.6418	-1.0721	-6.8592	-3.7649	1.5274	-5.4058	-3.3068	-6.6359	-1.3268	-0.43919	-4.44	-1.2483	-3.3241	-0.36062	-0.47526	-3.5092	1.2233	-1.1439	-2.5328	-1.7148	-1.8772	1.0441	-2.2828	-2.9238	-4.575	-2.228	1.6358	-4.3409	-3.9024
6.9077	9.0649	-0.086605	9.333	7.4931	10.806	4.1297	8.4615	7.96	7.5906	7.7862	10.42	4.2632	9.1623	11.245	8.4039	0.12078	7.486	7.6388	4.6908	3.0076	9.1659	2.2068	4.0342	5.2931	7.2097	8.9367	5.5731	9.4334	5.6652	6.2082	6.0334	5.9121	9.7889	9.1981	8.2726	5.8511	4.8737	3.421	6.8078	13.153	7.5158	8.2985	8.0153	8.0693	9.4853	9.5543	7.989	1.0177	4.741
-15.092	-9.7777	-8.3039	-12.354	-8.5436	-11.378	-11.592	-8.3606	-8.0681	-8.4801	-9.7248	-6.0316	-10.171	-10.377	-6.6468	-10.263	-11.487	-7.7423	-10.236	-5.5664	-10.056	-12.265	-11.013	-5.9698	-6.4609	-7.425	-8.1957	-5.7637	-6.217	-7.5063	-11.941	-6.6614	-8.1169	-10.171	-10.709	-13.175	-12.751	-10.465	-9.4548	-9.379	-10.876	-8.3203	-11.386	-10.199	-5.7241	-5.1107	-10.572	-9.1192	-8.3849	-9.769
0.61384	4.4171	-0.62574	0.65138	4.0615	-1.5633	3.0999	-1.1096	7.9445	-1.6298	-2.3055	0.76005	1.1452	3.4135	-0.79172	-2.6182	5.6908	0.13109	2.1602	5.191	4.7755	-0.37267	-0.91967	-1.2981	0.6953	1.8159	2.1773	6.0642	4.3028	0.58335	-1.4741	-1.7382	2.0719	3.5423	-5.7185	3.1203	6.396	4.8845	0.9035	3.1279	-3.6082	3.6668	1.2547	3.1614	4.9802	0.2154	0.44647	-0.38151	0.49379	1.1347
8.0217	7.2029	7.121	6.6641	10.226	9.7346	9.8337	10.009	4.5052	5.2281	8.11	7.0114	12.336	6.2369	8.2833	11.863	6.4371	9.7724	11.448	4.9857	6.8182	9.1198	6.7098	7.5087	6.7281	3.8598	8.6774	12.542	10.114	7.2407	6.3814	9.598	9.035	9.2289	3.7608	6.1508	7.5335	5.8024	6.1615	5.4403	6.831	7.3826	7.4357	7.4195	6.4104	5.4688	6.8348	10.497	5.3224	10.904
-1.6323	-1.7423	-4.991	-3.8812	-4.0752	-5.7916	-1.1405	2.5639	-5.1768	-3.9234	-8.9595	-2.3031	-3.3274	-0.75976	-4.4378	-3.2789	-0.98914	-4.2162	-0.083309	-4.3825	-3.65	-4.7543	2.5469	-5.1447	-6.2517	-2.879	-12.116	-4.859	-0.9357	-5.2251	-2.5263	-3.9499	0.15815	-6.5389	-3.7088	-4.0904	-5.5387	-2.2495	-7.8678	-6.051	-2.1065	-2.9962	-6.8834	-6.701	-3.2442	-3.5207	-6.3201	-4.069	-3.09	-5.9396
0.9764	-2.6703	-3.492	2.4201	-3.3898	-0.67661	-2.6451	1.5921	-3.2246	-1.149	-1.6143	-6.1887	-5.3027	3.7561	0.27948	-0.70145	-1.9046	-2.5529	-0.096063	-3.4552	-5.7855	-4.6659	-4.2143	0.36554	-1.8281	-5.775	-4.8893	-0.66071	4.9816	-4.8924	-8.082	-2.6912	-1.9278	-5.2765	-1.5191	-3.4191	-2.2513	0.68826	-3.6444	-1.8846	-2.855	-2.9813	-6.5124	-2.8672	-0.68531	2.0976	-3.014	-3.5605	-1.4638	1.0386
-4.6524	-3.7848	0.40392	-5.4601	-4.8599	-3.7658	-4.5263	-3.8984	-3.3762	-3.5396	-0.35628	-5.2156	-8.6262	-3.3618	-7.0442	-3.2904	-6.7221	-2.5867	-8.8426	-3.0918	-6.4059	-2.8759	-7.5733	-8.7331	-3.5054	-5.0111	-3.4991	-4.5237	-1.511	-4.48	-4.6292	-2.9821	-5.3848	-7.2963	-6.012	-3.3219	-6.4085	-2.9392	-8.3475	-7.088	-1.5564	-5.5835	-3.3283	-3.4816	-6.1165	-7.1641	-6.017	-6.7632	-3.014	-4.3685
-3.092	1.5875	0.067276	-1.1548	-1.9432	2.0042	-0.84472	0.19271	4.0364	2.5788	0.75179	2.3859	-2.5856	0.63277	0.43218	-1.5947	-1.1185	0.96386	-0.2652	-0.14731	0.1408	-3.2417	-1.2692	0.99698	3.1365	0.95133	3.5643	2.0775	-2.3187	-3.5258	-0.43689	-0.079921	-0.4462	-2.8496	2.7858	-3.8281	0.00066357	-0.13842	-0.77674	-1.3355	-1.5186	3.5627	3.2968	1.1224	-1.4034	0.17604	-1.3383	0.94959	2.6168	-1.2948
-10.806	-18.124	-13.15	-14.366	-14.707	-15.463	-8.4791	-14.25	-8.0923	-17.153	-11.254	-11.024	-19.005	-14.403	-13.365	-12.061	-10.02	-15.691	-13.212	-10.497	-10.736	-16.204	-14.43	-15.142	-9.3612	-16.366	-12.096	-12.25	-8.961	-12.46	-16.021	-16.755	-13.85	-12.583	-11.253	-12.902	-14.204	-15.096	-8.8612	-13.788	-12.663	-12.146	-13.884	-14.499	-15.95	-12.282	-15.776	-15.046	-15.081	-19.194
4.3122	5.5192	4.9613	6.0486	0.59432	5.2405	6.2886	4.1976	6.7779	6.0057	-0.53259	4.4379	2.2699	7.9533	4.2592	5.9795	6.999	1.3256	6.2938	0.47275	7.6189	-1.616	4.1871	10.882	10.145	2.1063	3.3982	5.3457	2.6317	3.1652	5.2952	2.8298	3.2821	5.9528	9.5061	2.4785	6.5521	6.2284	3.5296	4.4298	2.4488	2.3511	2.7324	7.3958	6.0532	7.0441	6.8863	3.4477	4.3943	3.5115
-0.81856	-2.8095	0.46331	0.035217	-0.87657	0.94232	-4.402	2.8591	-0.4818	6.3858	-2.3159	-2.4397	0.81584	-4.8021	1.1845	-0.11023	0.39196	-1.6864	-0.7994	-0.38598	-2.711	1.886	-4.4883	-4.8661	0.53376	1.75	-0.32105	3.1129	0.66503	-0.060003	2.1832	2.4143	-1.9047	1.0189	-1.4345	-3.0654	0.13149	1.8018	-2.4622	-1.7081	-1.3281	0.066957	2.0866	-1.5432	-1.4229	1.9771	1.1378	3.6564	0.91761	-3.5592
10.384	9.4721	7.8878	9.0078	7.806	11.164	9.5799	9.485	9.6465	11.619	6.0832	9.7594	4.698	11.023	2.1611	6.8228	14.867	12.875	9.063	8.7182	4.9175	9.9758	4.1462	6.215	10.957	6.3839	7.2789	14.356	9.5716	6.9148	9.8426	3.7709	9.515	9.5196	8.7541	6.7866	7.2259	5.3622	11.36	11.179	8.8695	7.0281	10.72	10.359	7.2426	9.933	6.8053	9.6055	11.338	4.9784
-2.3444	-5.1253	3.3783	2.3224	5.9233	5.5544	3.8009	-1.4348	1.2055	4.8234	-3.1786	-1.3622	0.71396	-0.50586	0.88209	3.0322	-0.8531	2.1925	2.3086	-2.4324	0.26927	1.6529	0.92504	0.7988	-0.36572	-0.29765	5.5973	0.87794	1.9319	1.9468	3.5491	5.3414	6.1198	-0.011932	1.3798	2.2884	5.4791	2.5571	1.58	-3.8824	3.3234	5.6666	0.18303	-1.3269	1.5182	-0.22504	3.1995	0.70558	-2.0072	3.384
-9.5678	-10.393	-11.94	-13.285	-13.091	-16.364	-12.71	-10.916	-9.5174	-11.047	-12.694	-13.687	-8.044	-10.873	-14.404	-11.708	-13.912	-12.423	-11.074	-6.9921	-17.255	-12.496	-12.844	-12.847	-12.823	-10.87	-14.154	-12.283	-18.728	-10.374	-12.771	-14.154	-17.309	-12.102	-13.59	-11.841	-13.42	-18.114	-12.472	-13.216	-9.9367	-11.737	-12.826	-13.6	-15.184	-14.979	-14.989	-10.949	-12.624	-13.285
-1.4832	2.4934	-3.4622	-0.99913	-2.6125	-5.0756	1.9609	-3.4325	-4.5966	-2.9541	-6.1425	-4.8421	0.82536	0.97186	-3.7754	-0.97055	-3.3169	1.168	-3.7066	-2.3398	-4.6534	1.4705	5.1579	-2.0221	-1.2228	-3.235	-0.9106	-6.199	1.8326	-4.0701	0.32537	1.6707	3.0909	0.42209	-3.5627	-0.14507	-3.824	-2.0525	-1.8403	-4.3847	-1.3605	-1.4262	1.5048	3.4222	-2.972	-1.0548	-3.4194	-3.1866	0.65634	-6.4752
-3.7272	-7.507	-2.8291	-6.2689	-4.1208	-4.7068	-4.3441	-5.743	-9.5408	-6.368	-7.6167	-10.413	-11.635	-5.1037	-7.0035	-2.5906	-7.8178	-4.1744	-5.9091	-5.1692	-4.8766	-7.8102	-4.6123	-4.6293	-6.7717	-3.6308	-3.2837	-2.749	-0.04838	-6.8986	-4.3452	-7.1786	-8.9356	-9.02	-6.7354	-7.0237	-5.3696	-4.8842	-0.35794	-3.49	-4.534	-4.5634	-4.9206	-2.1206	-8.3888	-4.2386	-5.869	-5.8947	-6.8738	-7.271
-3.1157	-6.323	-4.6356	-2.6876	-1.0169	-7.1057	-2.2419	-2.4907	-5.6899	-4.3556	-3.144	-2.6206	-6.264	-4.9779	-4.5669	-5.7239	-5.6272	-5.3136	-5.7693	-4.2438	-2.1932	-3.6566	-6.8673	-3.7188	-2.2092	-5.0242	-6.0552	-6.3771	0.72931	-3.0925	-8.7046	-6.4626	-5.5092	-5.3266	-3.6077	-1.831	-5.8031	-9.8847	-3.1517	-0.87031	-7.035	-2.1976	-4.3043	-4.9781	-3.0721	-5.838	-6.2145	-4.6138	-3.0936	-7.2367
-15.864	-14.218	-17.117	-9.994	-8.9575	-13.868	-8.9778	-15.206	-15.589	-12.167	-9.9981	-9.4848	-10.245	-9.3855	-16.611	-18.697	-13.633	-10.56	-17.467	-16.372	-13.416	-14.718	-14.746	-10.477	-13.94	-11.201	-14.226	-15.061	-12.751	-12.251	-12.262	-15.435	-14.625	-13.11	-14.8	-8.8673	-8.5955	-11.696	-17.212	-10.383	-14.042	-12.362	-10.91	-15.202	-17.414	-18.22	-17.657	-9.8531	-11.746	-14.59
-18.551	-17.575	-15.058	-11.661	-12.872	-10.105	-15.264	-11.968	-12.499	-13.112	-12.342	-13.24	-12.796	-13.426	-12.127	-10.083	-13.184	-14.789	-13.348	-14.108	-11.865	-16.624	-11.005	-16.531	-12.034	-13.604	-11.199	-16.105	-10.615	-15.19	-17.506	-13.988	-12.579	-11.573	-13.102	-14.729	-11.979	-14.126	-11.989	-11.626	-11.943	-17.233	-15.65	-10.719	-17.482	-15.982	-12.493	-11.135	-11.726	-17.859
4.9341	0.34047	0.98147	2.6428	4.3999	1.5655	-1.0381	1.4268	1.5524	-1.0463	-1.0373	1.1348	-0.27488	-2.9412	-0.66063	-1.8885	3.9891	-3.1143	0.74488	0.47446	-1.9174	2.1017	3.1586	-0.19494	-0.43582	1.5202	0.354	-5.1689	2.4125	-1.0625	-0.11853	3.4544	1.0478	-1.6326	1.213	2.442	1.9995	2.777	-1.4023	1.6498	2.9991	1.9205	2.8912	4.0188	1.8357	-0.10828	-1.5116	4.2878	2.0969	-0.91483
-3.3366	-1.4019	-3.4048	-1.1421	-1.882	-0.27713	-2.2574	-5.245	1.427	-0.88921	-6.6749	-2.0008	-5.3105	-0.45126	1.3728	-4.5395	-4.0118	-6.0534	-2.5782	-2.6565	0.13441	-6.1813	-0.38084	-1.3777	-2.0399	-2.0763	-4.7819	-3.9262	1.1542	-1.8368	-1.8703	-1.5251	-0.26413	-4.3556	-4.6217	1.8165	-4.4494	3.3832	1.4152	-12.237	-6.9839	-1.0538	-6.093	-3.9599	-4.9008	-2.3854	-4.6304	0.25506	-0.017466	1.2225
-9.8451	-13.588	-13.454	-12.279	-17.381	-11.065	-15.552	-16.71	-15.898	-13.381	-15.45	-15.345	-16.153	-16.404	-13.232	-12.67	-15.299	-19.191	-12.576	-12.275	-17.158	-14.549	-16.806	-13.46	-14.344	-16.637	-14.18	-12.288	-15.579	-15.849	-13.937	-13.47	-16.737	-13.95	-15.62	-18.536	-12.357	-16.849	-16.32	-14.631	-12.129	-15.008	-12.683	-14.396	-16.859	-17.086	-13.726	-15.037	-17.102	-15.754
-18.024	-21.235	-22.053	-23.059	-20.566	-20.68	-20.671	-23.748	-23.396	-20.909	-23.588	-25.13	-20.773	-21.249	-18.487	-28.277	-24.271	-17.67	-19.59	-18.443	-21.384	-20.563	-22.796	-22.142	-23.079	-23.418	-18.518	-22.03	-19.649	-24.576	-22.787	-19.826	-16.338	-22.225	-20.361	-22.742	-25.227	-16.17	-17.564	-21.108	-20.674	-23.92	-22.726	-20.687	-22.973	-21.677	-21.456	-21.277	-18.43	-19.909
5.1634	6.0183	6.9136	4.1308	5.5668	3.6908	3.1194	4.8138	6.0355	5.3665	10.366	6.4579	7.8566	4.5334	3.7942	4.3932	9.1419	4.6438	2.4063	3.3495	5.0908	9.4726	3.7808	4.0706	11.193	10.868	2.6231	4.662	8.8942	8.2188	0.3701	3.1599	6.037	7.6702	2.4676	2.9487	7.2751	8.6749	6.0784	7.5881	6.7919	1.6224	5.5201	9.9317	4.4574	6.1496	2.4918	8.9682	6.2325	8.3974
0.30352	0.47049	2.7361	1.0613	2.6878	2.9096	-1.6617	5.319	7.2173	5.4137	2.0221	1.5985	-0.13122	3.7846	-0.74111	4.0129	7.9745	-0.2657	4.2327	1.8671	0.90032	3.8313	2.2293	2.1548	3.0725	6.8344	2.8752	5.468	2.517	-0.03112	-1.3657	-1.3895	3.8102	5.0113	-1.6293	0.7883	0.51424	2.4041	3.7343	3.6926	2.906	3.8646	1.6639	2.7389	2.8545	2.27	2.4889	1.2396	-1.3455	0.046591
6.3327	7.1263	4.4673	3.6146	2.6854	3.5986	7.1426	6.3438	2.8399	7.1266	0.99423	4.4964	4.7943	1.6851	-1.4937	2.6908	6.0996	5.0055	6.8212	7.175	6.3599	8.1727	3.1616	6.1408	4.2522	6.2275	4.8714	6.9461	0.93233	5.4132	6.9125	8.1654	1.7072	4.26	2.8903	7.1026	2.7847	2.5517	5.7008	6.1619	0.2711	8.9957	3.447	2.6286	3.6876	5.0778	4.2918	0.81394	7.382	9.0237
-9.8632	-2.8766	-0.42759	-5.2651	-4.991	-1.9213	-4.1236	-3.5318	-2.3467	-5.5504	-6.7187	-7.9329	-3.9973	0.85549	-3.0401	-4.7963	-3.1182	-5.8661	-5.2744	-7.1284	-2.0085	-4.9751	-6.3489	-6.869	-7.9303	-5.1895	-2.6582	-4.1888	-8.4453	-7.2065	-2.1387	-1.5392	-3.9641	-4.0167	-5.3797	-4.5685	-4.6165	-6.0152	-1.4646	-6.0097	-8.4861	-0.45546	-5.1782	-5.2572	-4.4765	-2.6621	-3.5581	-8.2041	-6.2672	-2.3169
6.7076	4.4796	7.4547	7.0966	8.5951	2.9309	4.8816	6.5904	7.1232	6.2084	5.4861	3.7023	7.3248	9.5875	4.5643	6.4583	4.8324	4.8954	7.5758	5.7522	3.1011	5.7393	4.6364	4.7092	6.404	3.2198	1.3054	5.6167	5.0295	4.3489	4.6639	5.1763	4.2522	6.7145	3.4984	9.2324	5.7734	5.1858	7.0197	4.9719	5.2783	2.907	2.1964	1.0299	6.1773	4.2076	3.4873	4.8012	5.2233	4.2728
-13.567	-9.7018	-9.4765	-11.021	-11.011	-7.043	-9.5208	-8.6867	-7.9643	-8.3821	-6.9182	-8.8639	-9.1612	-7.9391	-3.7883	-14.442	-5.2828	-9.9421	-8.6125	-13.972	-12.041	-12.842	-13.097	-11.132	-10.773	-8.2944	-9.2559	-10.042	-8.4497	-10.806	-10.417	-6.8309	-14.665	-13.373	-15.867	-12.506	-11.853	-13.302	-8.5543	-6.3506	-7.3566	-7.3663	-8.5295	-8.1773	-14.378	-12.023	-11.225	-11.077	-11.163	-13.305
-7.3895	-4.0472	-10.214	-6.5995	-4.367	-5.9627	-5.3536	-6.7578	-10.274	-2.0276	-2.6303	-2.8961	-6.7137	-4.9241	-8.9755	-3.348	-9.3936	-2.6176	-2.1212	-3.7845	-2.1174	-5.4462	-6.1471	-9.9406	-1.9021	-4.0756	-6.8087	-4.8896	-5.5308	-4.6986	-6.9844	-7.8992	-6.0791	-2.3244	-8.0725	-2.0158	-3.1614	-10.174	-8.5781	-4.0187	-2.1774	-4.6379	-10.849	-5.5192	-4.5042	-7.0647	-4.1512	-10.144	-6.5453	-7.2641
-8.5808	-18.387	-10.677	-15.48	-19.708	-13.874	-11.784	-13.271	-11.447	-18.304	-14.397	-13.441	-10.417	-13.911	-17.009	-11.632	-10.974	-10.817	-9.7266	-17.382	-9.3498	-11.977	-12.825	-15.381	-14.152	-13.207	-11.976	-16.212	-10.808	-9.1398	-15.498	-15.554	-14.693	-12.994	-16.588	-16.667	-12.736	-13.38	-13.829	-13.006	-14.206	-13.232	-11.617	-12.818	-17.524	-13.176	-12.89	-11.265	-14.045	-16.325
-8.7099	-7.7099	-6.8233	-3.7692	-8.8188	-7.2362	-5.64	-7.6758	-5.0607	-7.242	-11.294	-10.894	-4.8199	-8.1668	-1.9046	-5.7615	-5.3787	-6.1336	-8.9862	-7.4436	-6.7694	-8.838	-3.618	-5.0296	-7.6743	-7.3637	-3.9436	-10.684	-8.0226	-8.5648	-11.194	-6.817	-4.9119	-8.6019	-5.7	-4.863	-8.8666	-8.463	-3.3682	-4.0627	-6.8009	-8.9609	-6.5574	-5.0475	-9.2299	-3.2133	-12.044	-8.2757	-7.9223	-10.453
-4.5294	-4.2209	-1.8901	-7.1632	-2.6567	-2.2558	-5.2737	-3.3669	-4.95	-1.1344	-6.6157	-2.7917	-5.8558	-6.2783	-5.0398	-9.0066	-2.8231	-3.0689	-2.08	-6.9434	-7.363	-3.0923	-4.2906	-4.3543	-4.4125	-6.2761	-6.4548	-3.9501	-2.1674	-3.1285	-3.6561	-5.5964	-7.6304	-0.12084	-4.3378	-6.1968	-2.8782	-2.9788	-4.6184	-4.7191	-3.5506	-3.9751	-2.7116	-1.5174	-7.3609	-1.1345	-3.7624	-5.1462	-1.7046	-2.2049
-2.8198	-2.7081	1.6485	-1.6818	-1.985	-3.2588	-1.6672	-8.2003	-0.54589	-6.45	-5.6909	-1.8437	-4.8013	-4.8177	-2.0798	-4.4494	-2.8514	-1.3954	-5.2856	-0.32647	-5.138	0.55552	-3.9244	-3.8756	-2.1165	-7.9068	-5.9072	-8.6188	-2.1085	-2.6182	0.94054	-7.0075	-5.2697	-0.64029	-3.3674	-2.2478	-2.9504	-1.8343	-4.9187	-10.122	-8.0221	0.15026	-1.5839	-3.6967	-7.8344	-5.183	-4.3509	-3.4011	-3.9103	-6.4304
-9.3797	-8.5459	-10.825	-11.928	-9.5612	-11.239	-10.167	-14.294	-14.942	-10.366	-9.1638	-8.6235	-10.996	-12.055	-12.007	-14.69	-11.759	-9.5051	-9.4928	-11.206	-7.3976	-14.076	-8.3224	-11.56	-8.3466	-8.1302	-10.707	-9.2308	-14.209	-8.6565	-12.33	-11.517	-11.512	-11.293	-10.869	-15.984	-4.1887	-10.54	-12.179	-11.355	-7.9729	-11.872	-10.913	-9.2627	-13.693	-11.615	-9.6769	-10.43	-14.081	-13.986
-0.010003	-0.021781	-0.54992	-1.7385	-5.2545	-0.18611	-2.8319	-3.6494	-2.2964	-3.3741	-0.56306	-2.1919	-1.1228	-2.1116	-2.1103	0.39952	-4.7867	-2.3795	-1.7959	-5.1275	-2.7842	-3.9175	-2.8857	-0.73881	-6.064	-2.3034	-4.3226	-1.8797	-5.5975	-1.0614	-0.93935	-5.9831	-0.95265	-3.3807	-2.0211	2.5801	0.79266	-5.275	-3.6607	1.118	-5.7481	0.99694	-2.8973	0.51227	-4.3117	-4.5493	-5.615	-3.0763	3.2498	0.72015
-1.8295	-7.6241	-4.5574	0.66901	-8.8592	-7.1328	-5.167	-5.3982	-5.644	-0.5768	-4.1714	-7.9939	-4.2849	-6.1883	-3.8415	-4.9549	-4.5153	-6.0332	-2.9319	-7.0907	-7.5054	-6.45	-2.0423	-6.0281	-2.3688	-5.3883	-5.7338	-9.2156	1.2399	-4.2755	-3.391	-3.8199	-4.7222	-1.045	-3.9579	-1.4479	-3.95	-4.3477	-4.8997	-5.1786	-7.6641	-0.15169	-7.2626	-3.3889	-8.6088	-5.9989	-7.2197	-6.9336	-4.7156	-0.4319
-2.2182	-3.6284	-3.9128	-3.4544	-0.79871	-3.16	-3.3104	-3.1758	-4.8275	-3.6164	-0.81593	-3.1918	-0.44313	-3.0482	-3.3851	-1.9879	-6.3859	-0.269	-3.7936	-4.3529	-4.843	1.2833	-0.71304	0.13285	-1.8997	2.8064	-0.97375	-3.8977	-2.1544	-0.56187	-5.3719	1.7792	-3.3083	-3.0576	-0.30596	-3.0614	2.6096	-2.0467	-7.0724	1.4688	-0.24934	-1.488	-0.24746	-1.3137	-1.0485	-1.9603	-4.1819	-2.5599	-0.20844	-3.4476
-4.7623	1.241	-4.7607	0.44511	-4.3552	2.1582	-1.8418	-1.5781	-1.114	-1.8146	-4.6415	-0.62912	-1.1233	-3.9781	0.0061589	0.50223	-1.7697	-4.215	-4.8721	0.14994	-1.2219	-2.1628	-1.1872	-5.9665	-3.9496	-1.9954	-2.0064	-4.2373	-1.04	-3.3324	0.1654	-6.0895	-1.5147	-1.2455	-3.5964	-1.9857	-3.4955	-0.56553	-5.4088	-4.0896	-4.8075	-3.3648	-8.2566	2.2819	-5.244	1.3812	-2.7671	0.43673	-2.1582	-5.298
-9.1881	-8.1227	-6.4807	-6.402	-4.3731	-9.2507	-7.9552	-3.7749	-6.144	-3.8721	-6.7938	-10.06	-4.9114	-6.0924	-6.5886	-3.7404	-6.6256	-1.0709	-3.7605	-9.3999	-7.4728	-4.2606	-5.3017	-8.623	-7.1087	-5.7498	-5.0207	-6.6583	-5.1068	-2.6627	-4.3031	-6.2801	-2.1724	-5.9595	-5.0312	-8.3211	-2.7291	-8.0617	-1.5807	-4.9195	-8.6144	-4.2606	-4.6977	-2.7098	-6.9052	-3.7353	-7.4229	-6.3058	-5.5232	-6.419
-6.2985	-0.56455	-0.76821	-6.4977	-1.3448	-2.5516	-4.8987	2.1388	1.0837	-2.5937	-2.9052	-2.4833	-1.5055	-2.1413	-0.67473	-0.50672	-4.3118	-4.449	-4.4932	-4.8175	-3.3005	-4.7643	-0.62536	-6.0801	-2.7554	-5.8039	-0.085781	-6.6822	-2.1371	-4.1235	-2.5554	-3.2736	-0.24324	-1.6472	-3.2876	-3.4514	-7.2222	-5.4857	-3.7204	-2.6993	-4.4417	-2.6421	-3.0426	-3.1747	-1.7904	-0.79238	-1.4612	-2.6755	-3.4858	-2.0076
-21.402	-21.98	-21.553	-18.065	-21.612	-18.943	-21.072	-19.197	-17.44	-18.34	-17.439	-26.674	-21.451	-22.562	-21.931	-19.727	-22.046	-24.086	-23.159	-16.891	-17.474	-20.325	-18.255	-16.767	-18.146	-17.272	-17.309	-16.89	-22.677	-20.069	-21.669	-23.527	-16.829	-21.353	-17.807	-22.223	-20.366	-25.428	-26.392	-20.556	-21.126	-20.495	-16.834	-21.44	-23.063	-17.003	-18.652	-19.501	-21.155	-19.161
7.7251	-2.3011	0.12179	2.2332	3.4047	0.25878	-1.399	2.0181	5.7752	2.8235	-4.4748	-2.2307	-1.8244	-0.94513	4.5849	-1.8012	2.8114	3.5935	2.1034	3.2844	-4.9671	-1.1401	0.57391	0.72667	-1.2307	0.019273	0.77255	-0.30579	0.97347	2.5202	-0.40952	1.2779	-3.2794	0.56616	0.514	-5.0764	-4.66	-1.9036	0.92635	0.10384	-3.5782	1.7364	-1.0191	-1.4757	1.8861	1.7833	3.5633	-2.353	-2.4803	0.37083
-11.315	-13.598	-12.943	-11.344	-13.209	-9.413	-15.942	-17.705	-15.392	-11.937	-15.296	-5.6966	-10.235	-13.988	-10.998	-10.842	-10.713	-13.498	-9.7844	-12.529	-13.871	-15.241	-10.483	-11.872	-16.182	-10.193	-16.455	-14.222	-10.125	-16.767	-16.216	-10.677	-14.548	-10.135	-12.81	-9.1729	-14.48	-9.1038	-13.377	-11.059	-13.882	-13.72	-13.986	-10.713	-10.39	-12.465	-15.622	-10.305	-9.8722	-13.847
-1.9209	-3.5973	-2.0518	-5.0183	-6.4051	-2.575	-1.9807	-2.5429	-4.4682	-8.5071	-1.6203	-3.3848	-6.4512	1.5854	-1.9014	-3.4698	-3.0487	-2.0968	-2.4243	-2.0088	-2.2354	-3.7933	-3.7806	-1.94	-2.7203	-4.9148	-1.3038	-3.3278	-2.8142	-6.817	-0.88475	-2.1917	-3.9247	-1.9303	1.4378	-2.4807	-0.53466	-5.9991	-3.7721	-3.6954	-1.1683	-4.2801	-3.4489	-5.1463	-0.92795	2.1956	-4.4294	-0.23405	-3.7434	-0.96452
-7.1142	-7.9806	-5.121	-8.6399	-9.1942	-6.4814	-6.8389	-12.9	-8.0879	-8.7688	-9.201	-6.3223	-10.603	-6.3391	-7.0332	-6.0103	-10.55	-5.8308	-14.107	-6.8431	-2.7021	-5.3926	-7.7724	-11.549	-8.9223	-9.341	-2.2165	-5.659	-5.984	-3.6819	-5.5564	-10.139	-10.41	-7.7714	-14.395	-13.876	-6.0871	-10.104	-8.1229	-9.2153	-9.1925	-6.879	-5.0009	-4.0518	-5.2215	-0.98445	-8.1829	-9.5371	-11.294	-6.1105
7.3935	5.9014	5.8369	6.0335	5.0071	5.4058	5.8797	5.727	4.8978	5.1508	3.808	14.018	7.3675	9.5467	6.1316	8.1057	1.427	6.2417	5.8118	4.6443	6.0619	7.4135	7.9725	0.34087	3.0726	2.538	4.0019	7.8788	7.5825	4.1922	7.9001	5.1879	6.3209	11.069	9.4053	5.3466	8.4846	8.5557	7.2338	4.9548	5.391	3.9188	11.081	8.9392	7.0483	5.9879	3.9292	8.4179	9.5353	5.0741
3.7668	-3.0175	-0.79473	-2.1064	-0.2926	-0.043798	4.5146	-1.0283	2.4226	0.84729	2.5826	0.87962	4.5909	0.89684	-1.56	0.93032	6.3042	3.349	-0.11652	2.9502	1.7401	0.52776	3.4646	0.24229	-1.7267	1.7172	0.83983	-1.9582	-2.6969	-0.59347	-0.71855	-0.32792	1.744	-2.4834	3.5756	2.5135	-4.8267	-0.45522	2.8841	1.0204	0.88467	5.7355	3.9933	0.6834	-0.97141	2.7022	1.7976	4.6862	3.6191	3.3964
0.7228	4.3686	2.4101	3.108	-0.96977	3.2702	4.7718	0.73758	7.0213	6.2328	5.6975	0.60521	1.1338	2.589	4.3667	3.6481	5.9085	-1.3951	0.27546	5.1135	0.87872	3.4119	-1.9654	2.6601	6.2077	1.5517	1.7467	1.3614	2.9872	3.2794	-3.5556	2.6422	2.5951	2.2561	0.76168	-1.6622	4.5725	3.3861	-2.0848	1.1299	2.7897	2.1283	1.3714	3.1272	4.2345	4.5638	2.1637	3.2277	1.8532	0.0089794
-24.952	-18.832	-21.463	-22.513	-23.36	-23.135	-26.092	-21.425	-20.939	-18.885	-21.052	-18.088	-19.943	-18.154	-24.487	-23.912	-28.4	-20.733	-25.867	-18.465	-22.831	-16.832	-26.619	-19.338	-17.856	-24.012	-20.731	-22.219	-24.272	-21.271	-19.681	-25.061	-22.264	-21.987	-19.534	-19.601	-18.955	-21.78	-26.465	-24.483	-25.623	-20.653	-19.596	-25.227	-23.289	-24.438	-24.805	-23.813	-24.399	-24.059
-20.383	-15.93	-15.428	-11.983	-9.5875	-10.382	-13.189	-14.309	-17.166	-15.417	-11.747	-14.581	-13.748	-12.541	-9.5868	-14.048	-11.81	-11.678	-17.795	-15.558	-14.184	-7.8865	-12.53	-13.318	-15.881	-13.457	-12.411	-6.3021	-13.237	-14.82	-11.906	-16.529	-11.426	-13.394	-12.825	-16.718	-13.136	-11.689	-11.541	-10.232	-7.9512	-15.603	-13.937	-13.106	-11.635	-11.594	-15.955	-10.952	-11.437	-16.087
-8.3085	-7.0263	-4.6936	-5.2372	-11.83	-10.539	-12.252	-6.5553	-13.327	-10.459	-12.714	-11.232	-8.8061	-9.4544	-5.3348	-5.7947	-12.133	-13.479	-11.66	-10.384	-5.0876	-9.3399	-10.922	-12.037	-10.471	-12.182	-9.0615	-14.013	-11.466	-9.766	-9.0901	-13.968	-7.0107	-8.2395	-10.226	-8.3927	-10.383	-9.5359	-11.976	-11.584	-12.24	-8.8044	-6.8254	-10.596	-13.118	-9.9188	-11.496	-9.2027	-9.4515	-9.4438
-9.8293	-14.955	-11.841	-13.306	-16.362	-9.5577	-13.831	-13.515	-14.319	-13.809	-15.07	-11.712	-11.729	-8.7006	-14.262	-12.668	-9.5348	-10.424	-11.459	-17.954	-7.9121	-12.695	-10.535	-10.715	-14.393	-18.11	-12.618	-14.23	-9.2468	-15.248	-10.404	-13.525	-5.2225	-6.8955	-10.846	-11.647	-11.257	-9.1474	-13.381	-10.63	-12.258	-9.0638	-10.824	-10.551	-16.028	-12.244	-10.105	-8.9054	-13.715	-8.3821
7.0368	9.7293	8.0922	-0.89618	3.7484	4.2995	0.61859	9.3232	1.8878	2.1077	4.474	7.681	7.1668	7.4042	5.0101	3.7282	2.1327	4.4197	3.5399	5.3064	0.40421	5.5365	2.205	-1.2022	4.7268	10.464	4.3911	6.6846	7.1265	5.5231	5.4031	12.477	4.9265	8.2409	6.9861	4.089	4.5011	4.4802	10.606	4.9579	0.78653	4.9328	6.4052	5.1569	4.8568	4.8877	2.7842	7.4056	5.692	3.101
-3.4281	-2.4887	-5.7346	-6.0956	-3.3128	-7.4546	-3.4116	-4.6202	-6.4621	-4.487	-4.2059	-2.0089	-8.4129	-2.1744	-8.0602	0.14403	-7.7971	-6.7614	-4.9438	-4.8541	-4.4576	0.34661	-7.3353	-2.3205	-5.4392	-3.4095	-6.9275	-1.7929	-3.7663	-3.3739	-7.681	-3.7797	-5.5124	-6.6871	-9.3094	-0.97398	-2.9496	-10.241	-8.773	-4.2762	-8.6112	-8.3173	-6.4316	-8.7722	-7.6272	-5.437	-4.5653	-8.2144	-4.7843	-5.3838
-4.6681	0.71115	-3.7784	-0.82567	-2.0971	-0.62822	-0.56804	-2.2704	-3.8243	0.88429	-3.601	-2.1973	-5.9617	2.8136	-4.6272	-3.098	-2.9321	0.51709	-1.5757	-7.7481	-1.2256	1.9657	2.7272	-8.6295	1.6866	-2.5045	-5.0548	1.3093	1.8012	-3.3707	-2.6272	-1.3738	-1.504	-2.0886	-2.3499	1.2709	-4.1838	-1.5032	0.68794	-3.0438	-4.6644	-3.2781	0.0017427	-0.14228	-1.3084	-3.3603	-2.9062	-2.6587	-1.2843	-0.89505
8.2007	10.32	11.64	13.569	8.7492	7.1801	14.511	8.0682	11.969	9.606	9.8636	6.3089	10.927	7.0118	10.515	9.9447	13.456	10.008	9.0694	10.439	16.884	12.508	6.5062	9.3578	6.6328	7.2373	10.263	16.644	10.433	8.7408	8.317	10.272	5.381	12.097	7.9857	9.6106	11.147	10.542	9.346	8.6584	6.9493	11.444	9.9964	9.4933	5.8674	9.9028	9.6405	7.7989	10.173	13.147
0.77622	0.43057	3.1341	4.4226	5.748	2.917	7.6626	3.7415	3.6414	4.3265	6.4127	7.9886	4.3992	4.4016	0.53038	5.3927	2.4937	2.8417	4.905	6.4411	2.0554	0.51164	3.9122	2.6999	5.1477	4.325	5.6199	7.5438	3.044	-0.87476	7.1096	4.4245	4.1455	6.9216	4.0208	3.894	3.7659	4.9142	5.7257	1.9438	5.6991	5.2751	7.678	3.144	5.5417	4.7532	2.9411	7.9239	5.3877	5.4308
-3.7216	1.4437	-9.2848	-0.30193	-4.6647	-7.9764	-3.6873	-2.9424	0.88277	-6.4776	-8.6765	-4.118	-5.1127	-3.2795	-8.7712	-6.0178	-3.7338	-5.6831	-11.392	-4.1744	0.12946	-0.95068	-4.7719	-3.8967	-4.5842	-7.7784	-6.5949	-5.0126	-6.6866	-4.686	-6.1132	-6.1801	-5.0472	-5.7326	-1.9752	-7.684	-7.2307	-7.1937	-2.7702	-2.2909	-6.7216	-3.1571	-3.483	-2.8675	-5.8483	-0.52639	-3.4204	-1.6895	-1.2164	-8.7148
-7.1795	-9.6195	-0.38891	-8.2274	-7.89	-6.3026	-7.1631	-7.1019	-1.8116	-2.7394	-7.6987	-4.733	-3.1619	-4.7676	-5.9966	-11.562	-6.5808	-9.8095	-0.67455	-5.867	-4.5763	-4.7985	-6.2376	-3.9411	-5.964	-8.5727	-7.2542	-2.2245	-7.9501	-7.8212	-0.73669	-9.9376	-3.6017	-11.275	-5.3766	-8.2063	-5.7254	-4.8719	-6.9167	-5.587	-6.5355	-6.257	-5.3508	0.74647	-4.0468	-9.8947	-4.7528	-2.4489	-5.091	-7.9029
-0.87009	-3.3856	-1.9066	-0.18447	-3.7111	-1.941	-4.8785	-2.9179	1.1862	-2.8228	-2.6244	-5.197	-5.9754	-3.8356	-1.9272	-0.492	-1.0731	3.2155	-1.9703	-4.5749	0.32863	0.50921	4.8968	-6.9554	-0.18767	-1.9145	-1.3749	-3.9625	0.41129	-1.7828	-1.2581	4.0231	-8.8848	-2.0727	0.86412	-1.5195	0.71639	5.1419	0.10722	-6.9139	2.7399	-2.1074	-5.0915	-3.4974	-4.0874	-2.3227	-4.3947	-4.8645	-2.2712	-3.1334
-8.0225	-3.6694	-9.8766	-8.377	-8.7047	-8.9401	-10.484	-6.7161	-13.477	-8.7323	-3.4119	-10.105	-10.23	-6.9664	-5.8831	-12.596	-7.2012	-8.0058	-10.82	-8.1792	-6.2891	-10.805	-6.9666	-9.4073	-7.8499	-4.721	-10.093	-9.6617	-9.87	-6.9822	-9.9242	-5.7853	-8.8396	-13.533	-9.9439	-9.9945	-10.858	-9.3763	-8.9642	-10.046	-9.1936	-10.205	-6.552	-10.322	-10.741	-7.8967	-13.917	-10.377	-9.9289	-8.7024
-3.9086	-4.7701	0.45306	-1.9827	-2.8865	-0.32103	1.4299	-3.5815	-5.523	0.78074	-3.1788	-3.2149	0.77648	0.41692	-7.9153	1.303	-2.0293	-4.2583	-3.9714	-6.1997	-0.69625	-8.1214	-1.449	0.48343	0.16387	-6.2206	-1.3527	0.11726	-0.86893	-0.2793	3.72	-2.7698	-4.6607	-2.6455	-5.3649	-2.8651	0.36625	-4.087	-4.7038	-8.1595	-4.0041	-6.6942	-3.5267	-6.635	-7.8524	-5.8882	-2.5132	-5.8934	1.4784	-2.2024
-2.882	-7.3721	-4.3862	-2.0822	-5.0437	-3.0924	-2.9801	2.6253	-3.8476	-6.8739	-1.8739	2.5992	-3.4957	-2.6685	-3.0449	-0.54063	-4.5461	-3.1694	-0.86612	-2.3013	-3.8132	-2.2778	-6.393	-1.2578	-4.2059	-2.4825	0.050533	1.6303	-5.4111	0.56767	-3.5809	0.56472	-2.0103	-4.8069	-4.5453	-5.9468	0.21679	-1.915	-1.1533	-5.4384	0.3039	-1.4087	-4.3029	-0.036076	-3.7087	-2.5466	-5.2824	-4.0525	0.29501	-3.2568
0.38019	0.61533	-3.5124	-1.2443	-0.67045	-0.69849	-0.50699	-2.2718	-1.3052	-1.6183	1.333	1.8348	-1.0182	1.0077	-2.7675	-5.5634	-1.7578	-6.0323	2.1462	0.20827	-1.6926	1.8078	0.73639	2.7458	-0.38961	-0.48503	0.94647	1.43	-2.4982	0.18867	-1.4249	2.5802	0.47824	-1.3683	-1.2634	-0.38612	-1.9085	1.0454	-1.8478	-2.545	0.75562	3.1643	-2.5636	2.3594	-0.73281	-4.2783	2.5812	-1.384	0.8075	0.93417
-15.221	-21.373	-23.492	-22.468	-19.591	-25.045	-21.493	-22.607	-24.311	-17.788	-18.001	-18.546	-17.143	-18.399	-18.241	-17.814	-19.514	-22.865	-23.909	-19.597	-19.98	-21.631	-21.622	-23.748	-23.763	-16.96	-21.842	-19.969	-15.482	-20.578	-21.458	-19.31	-21.423	-19.786	-19.745	-19.707	-16.782	-15.88	-14.724	-20.437	-20.777	-22.427	-23.844	-18.643	-21.89	-20.781	-21.814	-20.902	-21.47	-22.079
5.6575	-1.8186	5.5662	3.8185	5.358	5.0385	3.0535	6.2348	6.1784	9.8427	1.4506	6.5757	6.0694	3.3893	4.3324	6.5777	4.3263	1.4103	6.1082	6.0594	2.2373	7.1062	2.1683	4.3928	8.9285	5.0345	7.0404	4.0294	6.0789	4.0985	6.6365	2.6328	4.6946	2.4526	7.8935	2.0386	-1.7658	4.6336	2.6517	3.255	3.8509	1.4677	2.4481	5.546	1.7007	5.3519	6.9782	5.5033	1.6526	7.9108
-0.13966	2.105	-2.579	-1.2874	4.5267	-0.40823	-1.2094	2.1394	1.5479	-2.1947	0.58514	-4.5732	-2.862	-2.3165	-0.376	-1.6184	-0.70232	3.1411	-0.52247	3.3586	-2.7079	5.3813	0.30357	-0.50918	-2.1629	-0.96983	2.113	3.2658	-2.9217	-0.88305	1.887	2.5208	3.7466	3.5199	-5.0789	-1.5493	-1.57	-2.9728	-5.8391	1.1983	-3.296	-1.1355	4.0139	2.0779	-1.4738	-1.8738	0.60928	-0.71025	1.7233	0.4706
4.4334	-0.33091	1.2941	0.9125	1.8786	2.4545	3.1905	3.8964	3.9377	7.4052	0.43717	-0.77221	3.2696	0.17918	5.2956	4.1131	1.7542	2.4073	1.0409	2.7897	1.9943	2.683	1.1733	-2.1063	-0.41245	7.2779	-7.8707	3.8083	1.9124	-4.3711	0.2928	-2.3478	2.0876	1.1715	0.47302	-0.20221	1.0638	1.5343	3.3835	3.0797	4.491	4.3812	5.3589	6.4793	4.7708	5.1501	5.8196	6.9383	0.66368	1.7039
5.3942	1.7642	2.8282	2.6422	-1.1432	10.022	-0.092976	4.7676	7.2727	5.0427	4.045	1.3271	2.0026	4.043	3.1178	3.6835	4.5156	7.0081	4.2571	0.92553	-1.2103	3.128	3.166	2.4107	4.5287	3.6079	3.3627	0.0047928	0.76013	2.0358	5.404	0.90848	5.4969	3.5419	3.6524	3.5312	0.35516	4.4242	-2.0842	0.92809	2.8781	3.8918	1.2841	-0.64336	4.7736	3.9183	5.7442	5.5761	7.8735	1.6933
-3.6008	-3.1228	-2.9274	-6.4653	-7.5651	-4.0893	-2.3638	-4.5155	-1.7179	-4.733	-6.8316	-5.185	-6.2903	-1.2832	-6.2763	-2.1507	-4.006	-3.4899	-1.4219	-4.1644	-3.8398	-7.4087	-6.5841	-2.153	-3.6887	-4.5706	-8.0177	-5.2442	-2.8874	-4.4315	-2.6139	-6.8857	-9.3811	-1.0877	-4.1172	-6.6084	-3.4953	-3.3162	-3.0427	-3.4507	-9.0148	-4.8446	1.4149	-3.7359	-2.2745	2.37	-0.82196	2.262	1.2723	-5.6439
-0.75601	3.676	2.2657	-0.78809	-0.34046	3.4675	-0.32945	2.9852	1.6401	-1.6586	-4.1469	2.4212	-1.1799	2.5037	-0.95037	-1.2041	-0.81885	0.55819	-1.2743	-0.1868	1.7937	1.5482	-2.5851	-0.26857	0.070796	1.5234	0.689	2.9155	0.28392	1.0076	-0.54892	1.4059	-3.578	2.6517	1.5216	-1.5644	0.35226	3.6028	-1.7057	-1.3026	1.0302	0.20323	1.0652	1.2863	-4.1768	-2.399	-1.4735	4.1216	-0.73729	0.78621
0.2658	6.3942	4.9302	-4.2146	-0.82441	2.6772	-1.9702	-0.08168	0.56845	-1.8418	0.028252	-1.1546	-0.89443	4.6444	-0.032811	-0.12181	-2.7844	4.9569	-2.4151	0.54829	-2.724	4.0776	0.91146	6.846	-3.7652	3.1339	-0.079009	-0.61653	0.49162	1.0435	2.6273	1.2641	-1.6362	1.5239	0.5951	-2.6401	-1.0809	-2.8656	0.28475	1.0375	2.2369	3.2041	-1.4684	-0.39754	0.3849	-2.511	1.431	0.26432	4.8847	3.6114
-5.0489	0.86358	-5.3064	-2.5859	-6.4601	-10.648	-3.7806	-5.3221	-4.9389	-2.7097	-6.181	0.27706	-1.3745	-4.3381	-0.92632	-5.1126	-6.4105	-2.8615	-3.7842	-2.8896	-6.36	-4.4929	-7.48	-2.6816	-5.1086	-6.4189	-5.9919	-3.3586	-1.1127	-3.7002	-1.4997	-2.9449	-2.8521	-2.6592	-4.7577	-0.93635	-1.4257	-2.9706	-2.5751	-1.3842	-4.8918	-6.1351	-2.3611	-7.1097	-6.2832	-4.0881	-3.5661	-1.8775	-2.8313	-0.67024
9.2011	2.533	2.7316	6.5541	4.0699	-0.96033	5.4105	4.1825	4.3385	4.2255	2.6576	5.7359	7.056	2.9312	8.5414	4.0469	1.8213	4.4159	2.7176	3.5148	4.5525	0.57248	4.1364	4.1155	1.4351	7.7708	2.3051	4.3381	5.1109	6.2741	7.7712	-0.3649	2.2718	6.1638	6.2787	6.2539	3.6126	3.0378	5.8957	4.5044	-0.29088	3.8636	4.8464	2.39	4.438	4.5012	9.5967	3.1148	5.996	4.1138
-15.915	-22.358	-23.76	-23.227	-24.706	-24.611	-21.536	-25.579	-22.867	-22.217	-24.303	-19.782	-21.271	-20.634	-24.297	-21.406	-21.869	-21.992	-23.069	-22.085	-22.103	-19.437	-22.614	-22.07	-19.038	-19.762	-24.297	-19.808	-23.15	-20.265	-22.617	-20.87	-20.662	-20.231	-25.484	-20.337	-18.912	-21.006	-19.367	-20.875	-23.874	-22.387	-24.817	-24.121	-22.894	-24.741	-21.524	-23.545	-23.073	-21.462
1.3623	6.043	4.3303	2.7062	3.578	-1.4115	1.9809	5.3804	1.6247	1.3043	3.9616	9.024	2.1823	2.9155	1.0545	3.0122	3.7389	4.3761	1.2083	3.5525	3.2837	0.027309	3.5122	2.4374	2.0712	4.0621	4.4896	3.7936	0.085703	3.1894	6.4222	2.2053	2.1373	5.5337	6.8213	1.9057	3.6959	5.5814	3.5575	3.6055	1.4474	2.9031	0.25855	2.6875	-3.1394	3.0415	-1.2381	4.4678	3.1467	3.5437
-2.5915	0.40554	-5.4576	3.205	-3.2462	-1.1316	-0.4626	2.2632	-0.96795	-3.392	-1.9351	4.4491	-1.2297	-3.9469	-1.0918	-4.1868	-2.3057	-5.6589	1.6377	-1.7763	0.22232	-1.3802	-3.1194	-0.091772	4.4991	2.3807	-1.415	1.6898	-5.8229	-2.9669	-2.9971	1.9955	0.35434	-5.3431	-3.6786	4.2759	-5.0954	-2.4683	-4.3943	1.2558	-2.1941	-3.6229	-2.0786	-2.7293	-2.6483	-1.3389	-2.7862	-2.1508	-0.22315	-4.6334
5.5201	-0.16772	5.1395	0.1744	-0.22818	-0.15458	10.095	0.95595	1.1876	1.933	-3.0565	3.6625	-1.0998	2.3962	2.2385	1.8937	1.856	2.8551	3.0841	-2.2073	0.10669	-2.0598	1.2171	6.0445	0.86908	2.1591	1.3637	-3.1956	-1.775	-3.6467	-0.16283	1.5414	6.6227	1.3685	0.48756	3.0602	4.1699	2.8825	-2.4852	2.0605	0.65424	2.345	1.0528	5.148	3.3385	2.8933	1.8824	-1.8358	1.9956	5.1131
-6.3328	-2.2839	-3.1729	-5.595	-5.6646	-0.41285	-0.69112	-5.7498	-2.1718	-3.3749	-1.7171	-3.6855	-4.457	-0.58252	-1.8988	-5.7952	-7.4974	-0.51115	-1.9881	0.23707	-1.5677	-1.192	-0.65409	-2.2271	-0.68571	-1.9216	-3.9414	1.3719	0.14382	-0.092341	2.0978	-2.4478	-2.5258	-5.3527	-1.3441	-1.5131	-4.4636	-4.0909	1.4212	-2.9439	-4.6459	-1.9214	-4.7667	-4.0178	-4.3356	-0.38407	-1.3283	-3.1912	-1.8284	-3.6001
-0.97991	-4.6133	-0.8977	2.1525	1.9379	-0.98199	2.7681	0.98423	-0.65895	-2.8586	0.08689	3.4977	-0.57599	3.9366	3.5499	-3.746	-0.81881	6.2326	2.9881	1.9979	3.8988	-3.2398	6.0141	-1.6821	2.8346	-1.1359	0.98654	7.8434	0.71293	-1.3967	1.572	1.1069	4.1312	2.9738	1.6056	3.6041	-1.5652	0.1534	-1.1286	-0.62119	2.3811	3.7192	0.50894	0.96399	1.329	0.035171	0.1716	1.326	4.223	0.54792
-10.483	-2.4516	-2.8917	-10.384	-6.1253	-4.1334	-4.4305	-5.6898	-5.1388	-4.7119	-8.4413	-7.0308	-7.1378	-2.1801	-4.643	-6.1708	-7.0921	-8.3707	-6.1537	-6.2056	-8.7924	-8.7174	-9.5796	-7.5988	-3.733	-6.8309	-11.066	-10.939	-6.0643	-5.0691	-6.0871	-3.9547	-6.6611	-5.8888	-5.8837	-1.36	-9.4253	-5.0883	-4.2074	-9.0798	-6.8115	-5.271	-9.0076	-5.6916	-2.7275	-1.8376	-7.4981	-3.3705	-4.337	-7.4614
-12.08	-15.793	-13.458	-14.94	-14.503	-10.863	-17.434	-13.34	-12.397	-12.957	-10.286	-15.931	-10.543	-15.49	-17.387	-12.652	-14.329	-15.611	-12.673	-17.258	-10.753	-14.431	-13.188	-14.328	-16.167	-15.204	-12.824	-10.153	-6.9834	-15.702	-12.238	-15.423	-11.205	-12.077	-10.333	-11.568	-12.424	-10.066	-16.535	-13.368	-15.12	-15.753	-14.694	-12.694	-12.917	-10.936	-12.28	-11.212	-14.676	-14.922
5.223	3.9528	4.1223	6.5565	9.1618	7.9464	7.7061	7.6359	11.563	6.8791	7.5251	8.7441	8.8367	11.877	7.0801	9.6562	6.5712	7.9114	7.1492	3.5108	4.7762	4.447	7.9581	11.807	9.3518	11.66	7.5246	2.9266	11.41	8.7445	7.8557	9.0819	6.126	6.3744	14.716	8.7907	8.0291	10.927	12.512	7.5254	8.6269	6.357	8.181	8.2674	9.6371	7.4541	6.4484	8.9571	8.3597	11.398
-14.875	-14.482	-13.454	-12.601	-11.86	-12.797	-13.026	-12.443	-8.5819	-11.914	-10.176	-11.025	-10.1	-16.117	-9.501	-15.033	-12.033	-9.5933	-7.6208	-14.628	-18.397	-11.66	-13.371	-13.218	-10.952	-12.76	-12.638	-11.544	-13.553	-10.81	-10.618	-10.251	-18.253	-12.493	-18.463	-8.7117	-17.527	-12.472	-10.228	-14.507	-15.069	-16.33	-10.668	-10.817	-11.358	-12.585	-10.908	-13.335	-13.277	-11.922
-4.6333	0.013495	0.96009	-1.9012	1.001	-3.7666	-1.5311	-0.92525	0.69762	-1.8972	-3.4492	1.2117	0.59624	-1.2006	-5.4462	4.3308	-0.88665	0.29138	-0.44046	2.1113	-1.4756	2.9932	1.251	-0.23832	-5.0453	-1.0538	-0.33212	1.3873	0.94091	-4.1483	-0.39128	-5.5309	-2.5952	-1.9927	-1.2133	-1.6315	0.81631	1.0829	0.7233	1.4912	1.7185	-5.8529	-4.1214	-2.1381	-1.6061	-0.68068	2.1233	-0.07329	-5.4325	-2.1749
-9.963	-14.227	-12.567	-7.8967	-10.939	-14.395	-12.537	-7.1362	-7.7972	-14.326	-10.289	-11.713	-11.5	-10.291	-11.409	-12.74	-8.6338	-12.037	-10.868	-3.1241	-10.68	-10.764	-12.325	-11.754	-10.226	-9.1171	-13.612	-13.182	-11.287	-9.9779	-9.6091	-8.9371	-11.912	-13.428	-9.0388	-12.494	-14.386	-13.972	-10.357	-10.355	-8.0421	-12.186	-10.713	-15.738	-4.7735	-10.309	-13.158	-12.377	-11.121	-9.1848
-8.7888	-15.53	-13.482	-7.7764	-9.7369	-10.571	-17.084	-17.29	-14.888	-11.459	-12.856	-12.407	-12.305	-13.581	-13.422	-15.216	-11.666	-8.2362	-9.3242	-14.698	-11.233	-9.7712	-15.727	-16.123	-11.978	-15.236	-19.498	-11.489	-14.156	-9.1254	-15.145	-11.706	-15.611	-14.361	-12.861	-11.941	-7.3585	-13.543	-14.527	-12.453	-11.121	-14.056	-12.355	-16.744	-11.597	-9.8743	-11.212	-11.506	-13.834	-13.275
-5.7129	1.2623	-6.5176	-4.1326	-0.65878	0.30931	-3.7901	-0.39396	-0.77536	-1.5646	-4.6383	-0.99862	-1.5088	-2.5356	0.086756	-6.3339	-3.6166	-2.6675	1.5838	-4.3949	-4.9245	-3.447	-2.6727	-5.6451	-4.1842	-6.5191	-3.8623	-4.0776	-7.0843	-0.36458	-5.511	0.019952	-5.1616	-0.37432	-0.24008	-4.1983	-6.4318	2.1971	-1.4162	-2.7639	-3.789	-2.0276	-1.776	-2.1176	-2.2544	-5.8262	-2.3885	-4.3944	-4.5534	-2.4851
-2.7328	-5.9855	-4.4227	-7.0442	-3.3847	-3.4093	-3.9369	-3.8471	-2.7397	-3.3417	-0.98935	-3.1423	-4.6489	-5.2176	-4.0403	-2.6928	-6.0787	-3.2205	-8.1895	-5.7243	-6.2806	-4.3803	-4.2733	-8.8081	-1.1906	-6.7411	-5.4923	-3.2045	-1.8782	-4.1221	-3.4913	-2.054	-6.387	3.2958	-1.1623	-2.2555	-3.2431	-2.0814	1.2136	-5.6868	-2.8702	0.57175	-4.6363	-3.3027	-7.2524	-1.8504	-3.9059	-5.2492	-4.8882	-2.4556
-6.6671	-12.996	-8.0169	-11.827	-9.0986	-11.159	-5.6851	-16.337	-6.634	-7.5002	-4.5636	-9.2717	-7.9665	-7.2841	-8.5619	-9.7648	-9.0154	-5.9504	-3.328	-9.7218	-8.2793	-6.5145	-4.5077	-7.6754	-12.847	-12.827	-5.2292	-7.539	-4.5326	-13.459	-10.517	-10.566	-10.782	-11.459	-7.43	-8.2988	-10.355	-11.074	-6.0211	-8.2495	-7.671	-14.052	-10.206	-7.837	-8.8632	-5.747	-11.941	-6.2801	-5.5019	-8.2147
-4.0012	-3.3398	-5.7984	-4.2076	-5.2362	-5.7889	-3.3693	-5.6892	-6.7711	-5.7639	-12.231	-7.0501	-9.5651	-8.9701	-3.2666	-6.3812	-3.8366	-7.2229	-10.33	-6.0709	-3.2836	-3.0028	-6.3617	-7.7347	-5.5051	-8.5319	-8.0775	-6.1076	-4.5006	-6.9509	-6.2954	-6.5335	-8.5495	-8.2924	-8.7878	-7.5561	-13.571	-1.9555	-5.4288	-4.7851	-6.721	-10.032	-6.646	-5.8853	-4.959	-4.9622	-5.6939	-6.9902	-5.4607	-5.1757
-7.4098	-11.39	-10.493	-5.9779	-9.5955	-6.4376	-11.405	-13.209	-8.0195	-9.8493	-12.466	-12.373	-12.282	-13.178	-12.856	-12.429	-9.2689	-8.5834	-9.277	-6.1877	-6.6304	-9.6665	-8.7744	-10.788	-9.6869	-3.4137	-10.899	-7.6116	-5.4549	-10.667	-7.5639	-8.0435	-4.9085	-7.4024	-8.727	-4.9675	-4.4311	-16.58	-12.063	-10.052	-7.5862	-8.9564	-8.9589	-13.701	-13.104	-11.737	-9.6269	-12.957	-9.5482	-7.7396
-4.26	-2.5977	-1.6527	-6.5264	-0.73514	-3.3377	-3.9553	4.0909	-3.4391	1.0283	3.7397	-2.0879	-4.7144	-0.18213	-3.1001	-2.4286	-1.7333	-2.2535	3.294	-0.8422	-5.8233	3.3014	-3.1168	-2.1091	-6.1824	-8.4398	1.7545	2.7417	-0.33035	-0.35012	-2.3165	-0.99543	-4.9021	-0.34148	-2.2872	-0.21138	-2.7078	2.9581	-0.9277	-3.0098	-0.89242	2.5457	-1.2476	-0.6317	-0.56989	-0.9405	4.0664	2.9005	2.7488	0.60463
-2.2178	-0.24392	-3.4738	-3.499	-1.6064	-3.3495	-4.9544	-5.3919	-2.0133	-2.109	-3.694	-2.8599	-4.744	-0.47156	-3.6517	-1.9632	-2.7011	1.348	-5.5756	-2.6787	-6.2909	-2.8086	-5.5336	-1.5297	-0.66129	-2.8255	-1.6177	-4.9989	0.00648	-6.1605	1.0089	-0.57739	-5.5833	-1.2692	-2.1358	-8.6866	-5.7252	-2.5749	-4.5357	-7.578	-0.22128	-4.8148	1.5468	-2.7567	-0.49374	-2.0597	-4.8248	-3.1124	-3.493	-3.71
13.205	10.196	7.2981	10.114	8.9936	12.434	15.556	12.126	8.7081	8.4314	6.7176	10.991	11.476	10.003	6.2079	11.603	14.954	8.347	14.513	11.456	4.1742	12.246	7.0932	10.699	12.375	6.9439	7.3319	6.2176	9.512	10.915	14.141	7.4116	8.6466	8.5115	14.745	11.736	10.457	9.4612	11.625	12.329	15.056	7.4357	6.0574	13.847	9.544	10.856	9.9268	8.83	6.3976	5.213
-0.17973	2.9363	-1.4389	2.7278	-2.1647	0.2398	0.86044	2.7207	-0.39105	-0.88806	0.61667	0.035628	2.5378	3.6087	2.6002	4.7351	2.5716	2.2722	1.8983	0.80752	1.6245	1.9946	-5.6929	0.8625	4.5457	4.194	4.6039	2.6085	3.6196	-2.1817	-1.5364	-2.3757	-1.1736	3.0768	5.2906	2.7007	-0.32129	0.1831	2.3569	4.9307	-1.4352	5.5633	1.2106	-0.79301	2.2913	1.2611	0.75241	-1.5492	1.4469	5.535
-13.21	-12.826	-10.958	-9.6655	-12.008	-11.843	-10.145	-11.284	-10.196	-11.223	-10.528	-9.7332	-11.623	-10.056	-15.209	-15.415	-8.517	-13.229	-8.0635	-11.419	-8.2583	-16.498	-8.9801	-11.613	-9.2376	-15.831	-12.104	-11.138	-13.746	-9.0455	-10.982	-10.908	-10.592	-10.271	-11.647	-12.782	-13.904	-9.6276	-9.9914	-9.1716	-6.6241	-9.4651	-10.282	-15.424	-10.471	-9.7631	-8.3082	-5.9208	-9.4768	-14.865
-0.090322	0.15988	0.78751	-3.4552	1.7858	-0.6636	2.7079	-0.9358	2.0238	-1.0696	4.0213	1.557	-1.8358	1.4993	1.0868	-1.1439	-1.123	3.3261	-0.24829	-1.063	-1.6752	-5.3233	4.6778	0.25975	-0.62347	2.8179	1.8838	1.2202	-6.3101	4.2506	4.6684	2.1968	-0.32413	1.7706	-1.2422	3.4106	-1.7603	3.2984	-0.31364	-0.63526	0.13517	0.44882	0.60145	2.5925	1.0027	0.4037	-5.2779	1.2222	-0.087038	3.1151
-15.444	-17.776	-17.919	-13.222	-10.971	-13.241	-12.709	-16.265	-12.635	-13.69	-9.0927	-10.812	-10.164	-13.448	-9.1515	-9.2834	-14.783	-15.623	-10.943	-8.466	-14.752	-14.774	-12.203	-14.171	-9.8415	-10.784	-12.014	-15.104	-13.806	-14.971	-19.298	-13.081	-15.945	-11.407	-15.026	-12.135	-14.11	-14.357	-8.1935	-12.246	-18.198	-17.354	-11.995	-12.071	-11.633	-12.853	-15.188	-15.714	-10.115	-13.581
-17.303	-17.113	-12.938	-15.447	-16.743	-15.493	-15.272	-12.821	-17.032	-16.048	-12.878	-13.911	-12.814	-11.586	-18.008	-17.192	-15.498	-15.166	-14.713	-13.923	-13.141	-11.482	-15.859	-15.934	-15.545	-11.851	-19.324	-18.451	-14.833	-16.126	-10.384	-14.988	-18.065	-13.585	-11.928	-15.593	-16.413	-12.525	-11.564	-19.973	-17.404	-14.528	-14.26	-12.246	-9.2587	-17.701	-10.569	-11.711	-17.087	-13.335
[truncated: 150 more columns]
