# Supplementary material for: Genetic dissection of main and epistatic effects of QTL based on augmented triple test cross design
Source: PLoS One. 2017 Dec 14;12(12):e0189054. doi: 10.1371/journal.pone.0189054 (PMC5730204; doi:10.1371/journal.pone.0189054)
Supplement: S7 Supporting Information — (ZIP) [file pone.0189054.s007.zip › z2_400_0.2_5.csv]

-3.3135	-5.5375	-1.1725	-1.6754	-5.4818	3.3503	-6.1309	-3.5347	1.7857	-0.54167	3.6472	1.7928	1.4236	1.4102	-5.5752	-4.483	3.5958	1.6364	-5.7928	-2.7211	2.6383	1.5189	6.2567	-2.9146	4.2026	-4.5872	3.8593	-5.683	2.7972	2.6054	-5.2191	-5.9192	-8.3566	3.7601	-2.3841	-2.8426	-1.0974	0.10616	0.61474	-0.8833	2.031	-6.1208	-5.2434	-4.3082	-0.51435	1.791	-3.4012	-4.6844	-4.5429	-7.5592
9.0052	1.6755	2.3684	8.0053	11.428	5.8597	7.4179	4.6036	5.0628	5.5616	5.7137	3.4395	6.9243	2.2015	10.86	1.5549	8.1504	5.1437	5.0239	-3.7855	1.0866	9.2256	3.897	1.0867	-2.8096	10.095	11.669	2.18	5.956	7.1994	6.26	8.4301	3.0061	6.5483	5.6422	3.1644	2.9792	4.364	4.1067	12.353	8.3887	6.4495	1.6431	10.724	3.2503	7.0839	4.2283	3.6478	2.7916	5.0407
-3.6735	-2.9968	5.1712	-2.8769	-3.8059	-1.2629	1.1047	3.0116	2.8983	-3.8177	3.0162	-6.5759	-2.8975	-0.63444	-0.84055	-2.7043	-5.2077	-3.4054	-3.09	-1	-7.4872	1.0324	-4.8385	-6.3686	-1.9122	-4.5182	-1.9694	-0.32211	-5.1355	3.7681	1.2407	-4.2113	0.61896	-2.2604	-6.727	0.41566	-2.1248	-8.5615	1.1099	-5.3232	-2.6077	-0.57942	-2.081	-5.0109	-1.786	-3.5691	-8.9568	-10.791	-1.2932	1.0092
0.87265	0.78132	-2.4904	6.8566	5.5275	-4.6978	-1.2429	7.4604	-5.1775	5.4897	0.01932	3.3271	-3.1578	3.2509	-1.3221	8.948	-1.8291	-7.0139	2.4042	-0.79235	-6.0829	-0.85743	-1.7082	-4.8568	2.0842	-4.2666	1.8677	-3.2442	2.3245	0.52457	0.4444	-0.30063	-3.4899	1.111	1.976	1.2897	-2.9085	3.8515	-0.58274	-2.2132	-3.9915	9.2059	3.0306	1.5136	-0.36757	-14.273	3.6814	1.4013	-4.4596	-1.0337
-14.09	-13.148	-12.542	-12.263	-8.5909	-12.242	-9.91	-16.8	-6.241	-5.9103	-14.061	-8.8965	-18.016	-9.6823	-5.8759	-14.878	-10.718	-10.26	-10.734	-11.082	-16.196	-9.7998	-8.4896	-11.46	-18.659	-7.9718	-8.9329	-9.0668	-14.983	-11.943	-7.1799	-7.9379	-15.852	-12.416	-8.8076	-12.833	-9.4787	-16.298	-11.9	-11.082	-5.8723	-2.0175	-10.733	-17.571	-8.5729	-12.484	-9.7559	-14.877	-9.2246	-9.9604
-0.77583	-1.8145	3.9987	-7.5457	2.1662	-5.1375	0.63964	-2.9395	1.287	4.3247	-0.31272	-4.1755	-2.4821	0.40652	-2.6148	-0.17016	-1.0388	3.2485	5.181	9.4461	-3.9259	-0.037649	-0.32188	-4.4177	-3.5736	2.953	-5.6347	-4.4229	-3.3699	5.5165	-3.2306	3.5943	1.7327	-4.6682	-4.8729	2.843	-0.81087	3.0546	3.8041	-1.9852	-3.382	5.4375	3.7613	1.414	-7.9165	-0.21326	-4.5303	3.1542	-1.52	-0.028453
-9.1799	-14.221	-14.467	-20.199	-9.0234	-9.8592	-6.5916	-19.911	-8.4474	-10.687	-9.119	-10.286	-10.969	-19.613	-15.905	-9.2999	-20.133	-18.691	-9.603	-6.6649	-15.964	-20.452	-19.13	-8.9417	-14.199	-17.056	-9.924	-15.372	-9.0407	-7.818	-15.361	-11.326	-4.5244	-13.592	-13.553	-6.1948	-17.536	-13.614	-13.406	-11.721	-16.151	-17.559	-10.738	-16.313	-21.457	-20.233	-19.867	-15.354	-20.126	-11.813
5.5025	-1.2587	-3.9401	-4.29	5.758	-0.18805	0.09322	2.0189	-3.4948	4.7244	-2.3289	4.5046	-1.4418	-2.0244	4.4513	-0.83081	-1.5862	-2.7324	-0.92801	6.927	1.9334	7.2588	0.67482	1.5072	3.1761	4.7407	0.15288	0.92488	0.76583	2.0567	2.3783	3.1535	-2.5639	-0.73143	3.3558	3.6352	-0.087817	1.4804	9.4496	4.6908	-4.3605	1.7997	-1.2048	4.1629	2.8356	3.8559	7.9827	5.0037	-2.7474	10.525
-1.0875	-2.0502	-0.84344	-5.3056	-10.911	2.2673	-5.2822	2.2906	-4.7595	-0.67409	-3.1325	0.84442	2.7614	-4.0114	-1.0735	-0.71224	-0.032497	-4.8792	7.6877	-3.1892	-6.387	-7.4672	-5.8399	-2.81	-1.3385	-0.97643	-7.0365	-0.37851	4.0214	-0.34165	2.9868	-11.12	-0.27328	-7.8313	-3.4583	-5.5898	-3.697	-7.4368	-2.1023	-6.855	-0.27694	-0.56216	0.024936	-3.9309	-9.9877	-0.72506	-1.891	-2.2951	-6.935	-0.61586
-9.1944	-7.7856	-7.8936	-14.657	-8.8366	-7.6671	-7.2875	-4.9781	-4.7511	-12.183	-0.62975	-10.242	2.5933	-6.2779	-6.8399	-7.1121	-0.50225	-6.2363	0.86742	-1.5057	-3.6068	-4.5022	-5.3601	-2.1132	-5.1742	-7.289	-3.3354	-3.6518	-0.43484	-5.4525	-2.9152	-9.1446	-12.452	-6.7346	-2.6574	-3.7563	-8.7343	-6.1031	-5.6815	-12.372	-7.5174	-3.6163	-9.2722	-0.43427	-10.303	-3.3901	-12.642	-13.146	-7.189	-2.9607
-3.4544	-3.7891	-2.4007	-3.7758	-6.9038	-3.8124	-0.66893	-4.3132	1.0495	-7.1675	1.4332	-10.415	-4.4176	-0.1539	-5.9512	-3.096	-1.4622	-8.7046	-3.7006	-1.461	-5.1236	-0.02587	-6.0287	-8.3267	-7.7846	-3.0312	-9.8703	-6.2418	-6.5111	-4.7571	-1.0872	-4.3121	-5.5804	-6.9977	-5.7036	-3.2332	-2.1867	1.4046	1.7749	-1.6785	-5.0845	-1.7666	-1.5473	-3.8619	-5.6498	-5.7418	-6.95	-8.6612	-8.9957	-4.0459
-24.277	-13.58	-23.239	-22.814	-21.629	-25.62	-19.246	-20.612	-20.881	-24.004	-27.72	-20.852	-18.841	-23.422	-24.137	-25.934	-27.684	-23.303	-22.404	-24.087	-23.942	-17.545	-16.213	-22.85	-20.915	-21.104	-21.731	-20.648	-20.118	-20.688	-25.66	-19.494	-25.406	-21.35	-19.131	-22.007	-23.838	-18.261	-24.225	-25.07	-21.12	-22.843	-19.475	-24.786	-23.386	-20.179	-27.75	-24.043	-20.047	-22.959
-8.4078	-7.3168	-3.586	-4.2722	2.5907	-5.3161	-9.6315	-4.5257	-0.47523	-3.7202	-0.76924	-6.4095	-12.702	-5.0469	-4.5879	-10.806	-6.382	-5.9744	-8.1823	-9.0305	-9.881	-4.3724	-5.7456	-7.0231	-0.95918	-3.177	-8.2128	-9.2393	-0.04777	-9.2429	1.4474	-3.5813	-6.1394	-8.6397	0.5744	0.36892	-4.4424	-8.408	-4.483	-2.687	1.7495	-5.5689	-0.18178	-5.3749	-4.8165	-5.471	2.5145	-7.4254	0.10426	-1.3533
-0.28702	-0.21255	-6.8869	0.23808	-4.4146	-4.276	-0.80541	-5.4159	-4.1229	-3.7952	-2.9545	2.0207	3.4808	-6.3421	-0.98556	-3.6859	-2.537	-5.5646	-5.9421	-3.3731	-2.1513	-1.7457	-4.619	-7.4706	0.62737	-2.9125	-5.1884	-8.4135	-0.6112	1.5669	1.1505	-3.4473	-8.0067	-5.0064	-7.7102	-1.3127	-11.353	-1.9028	-8.4486	-1.8284	-4.6314	-3.3365	-2.128	-6.6361	-1.8433	-5.905	-4.2244	-4.5134	-8.4409	-5.4488
-13.54	-10.992	-13.547	-12.313	-7.1986	-10.42	-14.387	-8.9147	-8.8573	-6.2996	-6.9503	-9.7632	-10.786	-6.5282	-15.169	-13.599	-11.165	-14.282	-9.29	-14.535	-15.212	-8.7249	-4.7408	-9.4629	-11.627	-10.362	-10.807	-18.897	-14.041	-9.2599	-13.226	-14.652	-16.902	-6.8068	-12.264	-10.23	-8.3413	-15.117	-13.468	-9.7169	-5.8671	-12.083	-8.5113	-15.833	-7.3509	-9.2972	-11.9	-12.055	-9.8722	-10.76
-3.582	-7.8414	1.1274	-2.8185	0.72753	-3.0964	1.8209	2.1526	6.2129	4.4037	1.8844	-3.4614	-3.5395	-4.1529	6.5567	-1.3484	-1.4567	-4.9664	-3.4685	2.4381	-10.295	-5.9582	-3.7698	-3.5566	-4.3557	-0.83721	1.116	-7.4005	-6.7076	0.68897	-3.4691	-1.4967	3.2957	-1.4523	6.8496	1.1171	0.89456	-1.4278	5.0728	-2.07	-4.3884	-1.7247	-2.3274	1.8149	-0.37015	1.1423	-1.144	-0.91455	5.2135	-0.5321
0.86357	-6.5401	-3.0935	-9.8652	-2.5494	-4.5679	3.7999	-2.8378	-7.9502	3.5962	-9.0736	-0.57373	-13.27	-4.5802	-8.8977	-6.319	-4.8625	-4.4861	-7.017	-5.8653	-2.8351	-1.0144	-6.1095	-1.0775	-6.9927	-3.9843	-5.3529	-6.5845	-7.979	-14.884	-0.7954	-5.3521	-0.20209	-5.3652	-2.4427	-8.6587	-7.1389	-6.3962	-3.4195	-4.222	1.3401	2.0955	-8.3791	-7.7812	-4.4454	-1.555	-1.0854	2.6872	-6.5033	-4.1506
-2.891	-1.2574	-5.4156	-2.61	-1.2039	1.0154	2.0717	-4.0344	-3.0834	1.1703	6.3846	-3.1517	-3.9623	1.9892	-0.83714	2.2313	5.8527	2.6757	-7.1326	-3.0704	1.3239	-4.6156	-1.9597	-6.7841	-2.6331	1.8407	0.23516	-6.2896	-0.4215	2.0634	-3.0651	0.34867	-4.2893	-1.0223	-0.18465	2.2619	0.84049	-3.3379	-4.003	-3.0606	-4.7451	-3.3287	-0.20103	2.9908	-5.8225	-3.127	-3.0453	-4.9783	-1.3235	-9.6954
-7.3948	-2.4803	-4.3054	-7.1256	-3.2341	-1.3481	-4.1022	-7.0892	-4.8032	-2.5904	-2.3806	1.2797	-1.6284	-7.2842	-3.0996	-5.1848	4.5476	-0.16456	-3.1113	0.91046	-1.2221	1.8641	-8.7589	-3.1661	-3.7309	0.74416	3.4182	5.8213	0.54603	5.7455	0.78817	2.7301	-6.0626	1.1922	-6.6491	0.38275	-1.1577	-5.1698	-2.4817	-0.058378	0.04466	-7.015	-0.16668	2.5775	-0.65483	-8.2643	-3.1266	-1.4	-2.5973	3.0203
-20.619	-18.165	-17.071	-19.061	-24.242	-14.55	-17.544	-21.119	-20.408	-23.561	-25.582	-23.496	-16.924	-25.193	-22.13	-17.369	-17.095	-12.971	-18.593	-12.479	-22.777	-22.125	-22.042	-20.152	-18.023	-18.452	-21.918	-21.802	-28.677	-24.748	-25.911	-17.827	-19.083	-15.622	-16.431	-23.327	-29.72	-25.347	-18.997	-22.882	-20.753	-28.705	-22.508	-21.505	-16.006	-17.806	-19.687	-18.173	-21.839	-18.786
11.866	13.958	6.9612	8.9496	6.8293	8.0362	2.9782	7.8211	11.872	7.9003	14.287	8.217	6.662	11.218	4.1236	13.811	10.638	17.68	15.724	4.8529	4.7612	9.6107	11.945	3.001	3.9466	8.1626	10.203	7.8301	8.9283	9.9277	6.6974	4.2774	6.5577	5.0963	6.3158	6.7279	6.3779	4.8938	6.7592	4.2721	10.521	10.803	5.0623	1.0546	11.24	14.129	13.897	11.325	11.434	12.454
1.8863	1.3299	8.4454	-0.89739	-1.2027	-1.3176	5.7923	4.3749	4.1121	2.3103	7.6452	-1.2819	4.2244	5.6498	4.6325	9.5649	5.0532	-3.4313	5.0639	-2.6156	0.90378	2.4406	4.4871	-1.0903	1.0655	4.0826	-0.49792	-0.12493	3.1585	4.3768	5.3679	6.5516	2.2078	7.7014	4.8348	4.1611	2.1725	7.7519	-0.55575	-0.68747	-6.8459	6.2259	-3.0279	9.3641	2.4967	-1.1997	5.4423	9.6457	-0.53742	-2.6369
-13.655	-4.2832	-12.675	-3.53	-9.4907	-3.658	-14.336	-4.2885	-11.253	-4.8261	-10.614	-6.2874	-14.799	-10.333	-3.3993	-9.3124	-11.475	-1.8945	-8.0821	-11.392	-11.782	-15.141	-9.4584	-7.8271	-4.6387	-6.7076	-10.707	-8.5815	-13.321	-8.8602	-7.3543	-7.7382	-6.7904	-13.602	-5.23	-7.9119	-10.989	-11.066	-2.55	-11.117	-11.085	-12.757	-13.959	-8.2373	-10.14	-10.02	-5.1129	-10.742	-8.2767	-3.4028
13.212	2.4208	6.7087	9.4455	4.7433	1.7405	7.7003	11.151	6.7433	7.9597	4.2799	7.4029	9.4415	13.155	11.465	2.4308	6.5933	15.227	13.242	3.6825	7.7602	8.6958	7.0233	13.447	4.5824	-3.1062	0.85879	10.393	5.3422	10.46	5.1032	2.3595	1.3833	9.6894	7.7771	14.285	10.839	6.4055	4.5366	7.5359	7.3749	4.4691	6.5405	15.388	4.2177	10.916	8.842	3.7648	8.4268	10.982
10.938	12.687	11.361	12.388	9.4295	9.4574	12.97	13.02	6.1926	9.3171	6.3215	12.778	10.794	13.215	4.426	9.7242	4.77	11.363	5.8557	7.5067	11.049	12.007	11.495	8.3705	10.39	13.359	7.3417	7.4737	13.813	9.3644	8.4509	4.1384	14.959	3.9373	11.653	20.616	7.3051	8.2752	6.2169	12.907	9.1732	7.9795	8.3928	6.4739	3.7995	9.7297	11.619	2.7537	14.914	10.417
-1.8117	6.7253	2.2901	6.6941	1.3598	4.5573	3.7409	1.7812	1.179	9.2999	5.043	1.9102	4.9712	5.6414	11.219	0.081562	11.611	9.0988	9.217	6.8786	11.275	10.753	2.8029	1.9506	6.1322	-2.9962	8.9872	0.43478	-2.3442	1.6037	9.4997	5.3689	8.8256	5.4932	9.2632	14.02	7.7863	0.61673	10.65	4.3615	-0.27498	4.6086	5.5123	1.5185	9.6248	7.4149	6.8248	5.077	7.3508	10.655
3.4448	11.207	7.5369	0.29583	1.3912	3.7605	5.7603	6.8566	3.5956	4.0775	8.9252	3.9039	3.1341	6.8842	13.534	1.5927	10.682	6.581	3.6634	9.3335	-0.1021	8.3885	5.3851	4.4092	4.5459	8.5247	-0.842	10.085	8.8406	5.153	1.9976	7.6152	4.6613	7.1424	8.1449	6.5659	9.668	7.327	9.8793	10.726	9.5029	2.6616	8.9199	9.6911	6.1864	7.6183	11.101	2.5423	8.0328	5.3166
11.786	11.835	6.963	5.2433	10.126	8.0615	5.9921	4.5548	8.722	8.0941	5.0242	4.7722	2.3736	10.217	9.6882	13.727	8.6056	4.4396	9.2372	10.664	5.1338	6.1242	12.347	3.0063	7.2696	4.4605	8.4278	6.3524	3.065	0.95831	3.9199	10.933	8.3324	0.85038	8.8706	1.1586	2.0872	2.6728	15.225	4.3783	2.8186	8.9918	3.8858	9.706	12.79	10.853	6.5933	8.3658	9.9867	8.3069
-0.22662	-4.6362	-6.0373	5.3879	-3.0557	1.0232	4.8601	-3.5169	-6.1371	-0.28342	-0.29904	5.4403	-0.55849	-2.5773	2.5614	-1.008	-0.35115	1.3566	4.9129	2.874	-0.37941	-8.8133	-0.48482	3.7487	2.6726	-2.114	6.3824	-0.79459	-1.2086	-3.7584	-6.3549	2.1365	-0.37363	2.5012	-2.9416	1.5189	2.5768	0.55302	-6.7664	0.7956	-0.12301	-1.1899	0.82806	3.6703	2.8735	-1.4629	-1.013	0.3876	-2.5364	-2.1118
1.8658	1.7664	-8.3064	3.5714	0.34351	-2.2811	-1.2894	-6.4799	-0.90064	-4.9538	0.9199	3.6291	-6.0063	-3.6825	-0.088509	-2.6769	-0.76503	-1.3338	3.6941	2.925	-0.13227	-0.72225	-2.4836	-3.9522	0.23682	5.9921	-9.0525	2.577	5.1216	-0.3921	-0.19168	-3.4915	1.3373	4.1234	3.2696	-5.5624	2.6505	2.7187	-2.9973	-2.2483	-3.2458	-2.7504	5.5408	-2.4556	-1.2595	-4.1462	2.4447	-3.7713	4.2498	-2.6307
-5.2727	-8.5636	0.64855	-3.0766	-0.27411	-4.8897	2.1608	-5.505	1.2932	-10.169	-7.4839	-8.8	-2.5488	-5.2838	-2.1413	4.7255	1.9928	-7.1662	-1.9561	0.98315	-8.7614	-0.22991	-3.8382	0.88546	2.3835	-0.90675	-6.782	-3.2019	-0.29344	-1.5131	5.0373	-1.7102	-0.083392	-0.0033439	0.31831	-2.2305	5.4576	-3.3023	-7.5986	-1.396	-3.0278	-2.0346	-4.6462	-2.6325	-2.8552	-0.078375	0.42719	-5.2315	-2.7842	-5.0072
-6.3065	-11.64	-11.376	-9.9973	-16.494	-8.8457	-12.462	-9.6684	-11.988	-6.5953	-7.4289	-9.9901	-8.3061	-12.892	-5.08	-15.256	-14.26	-10.171	-9.6159	-8.0103	1.1108	-14.227	-5.9949	-6.5114	-13.314	-13.227	-7.9052	-7.4056	-11.45	-6.9026	-14.311	-7.9605	-13.962	-6.8576	-11.346	-12.739	-14.138	-8.0051	-11.11	-7.1473	-15.322	-15.542	-11.411	-5.1968	-9.8178	-14.486	-12.8	-13.034	-6.9985	-7.0414
-6.3038	-7.043	-4.1432	0.04049	-0.70318	-10.23	-3.9656	-4.207	-6.9677	-6.0747	-6.8131	-5.592	-6.0121	-8.2806	-9.4906	-11.699	-5.0056	-12.398	-0.60128	-9.4807	-1.7654	-1.6573	-4.5928	-7.9828	-6.0968	2.5367	-9.0879	-9.5265	-1.3333	-8.2919	-4.8039	-10.935	-13.409	-6.88	-5.9987	-11.828	-3.2649	-6.5477	-0.63387	-6.6307	-6.8335	-7.9935	-5.2662	2.4714	-9.3098	-6.8676	0.91452	-7.8491	-11.239	-14.923
-2.2134	-3.9758	-1.2097	3.7294	0.67332	3.3969	1.3237	1.9916	5.9027	1.9315	1.9976	-0.18213	3.9222	0.80376	4.1846	8.2989	-2.378	5.8854	-1.3458	5.8014	-8.059	2.8849	-0.6429	6.4035	-2.0451	-0.75734	1.8559	-2.2006	2.2911	0.99441	-2.9253	7.1457	6.7135	-0.98664	3.7932	-5.5419	1.428	5.7146	1.6778	-0.92452	2.686	7.1196	0.96986	4.8938	6.1235	-0.42208	0.80446	5.5752	-2.8181	-0.01027
-7.9173	-2.5724	-3.5689	-9.5817	-12.024	-7.8825	-12.222	-13.616	-3.7348	-13.612	-9.5013	-4.9091	3.7332	-8.6491	-6.1806	-8.0016	-4.4509	-4.1073	-10.084	-13.377	-7.1603	-7.7015	-6.7806	-3.2694	-6.391	-7.9565	-4.1996	-11.198	-7.9383	-8.9711	-4.0949	-6.518	-8.9705	-10.318	-2.1751	-8.7314	-8.4072	-8.3173	0.46348	-3.8085	-11.696	-4.7706	-5.5505	-5.1072	-13.043	-11.956	-12.213	-4.1568	-8.4228	-12.727
10.271	3.3375	5.0233	4.9344	-9.0483	1.2594	7.7916	9.5235	8.0729	8.703	9.9229	3.426	3.3776	0.79407	7.4498	5.4199	6.659	9.8084	9.9287	2.9844	3.6017	4.856	5.8559	5.5772	-2.4755	3.6561	1.6976	7.0033	5.9679	3.3851	4.5699	4.8521	4.0846	1.4011	2.6092	7.9261	4.0494	8.1457	9.6919	-0.53934	4.6212	7.742	-0.45578	4.8044	16.363	3.7593	5.1714	5.5488	7.077	9.1747
-3.4812	3.9737	-8.4138	0.4413	-6.426	-8.4327	7.0248	0.4444	1.188	-2.2857	-2.7349	-5.8356	-6.3053	-1.1729	0.97667	2.8584	2.3755	0.60839	-5.1766	-2.2288	4.6947	8.1998	1.4737	3.3721	-1.0461	6.0629	1.4781	-2.1568	-3.5084	-3.2206	-0.47339	-5.3558	9.2286	7.9063	-3.0466	1.2714	-2.5468	-0.9101	-7.6189	1.7115	-6.103	1.6042	-3.3342	-1.8945	-3.6262	5.4848	-2.9729	0.057285	5.6157	-1.1597
-11.876	-17.046	-14.94	-11.674	-17.275	-13.903	-20.751	-12.728	-14.096	-13.816	-19.075	-10.859	-16.771	-12.906	-11.56	-14.354	-15.433	-10.063	-13.438	-16.751	-15.431	-12.595	-9.9236	-13.536	-13.237	-13.809	-12.314	-7.9863	-13.695	-16.323	-13.436	-13.935	-15.288	-14.403	-16.145	-13.515	-16.679	-14.456	-17.09	-18.501	-5.9133	-14.508	-11.047	-11.759	-11.154	-13.363	-13.913	-8.8314	-7.4551	-16.203
-0.20624	-2.9832	-2.2435	-2.1882	-4.4458	-3.1956	1.9735	-5.8828	-0.16509	-4.1139	-4.9822	-5.0972	-8.9063	-3.5721	-7.2126	-4.801	-3.8875	1.717	-4.4054	-7.4346	-6.5803	-2.8167	-5.4599	0.27066	-5.7488	-7.9854	0.41494	-0.77849	-6.859	3.3614	-3.66	-6.0336	1.3662	-9.0319	-6.1225	-0.73684	-1.1265	-5.0962	1.3917	-7.9434	-9.9036	-4.2178	-7.5438	-4.4216	-4.7603	-6.7153	-1.2303	0.61515	-6.4843	-9.3532
-7.3931	-3.2676	-4.5269	-4.0314	-3.0495	-3.1653	-6.0781	-9.6741	-6.6003	-4.3159	-5.0932	-5.9391	-5.3117	-1.0604	-2.8395	-8.5743	-10.382	-5.635	0.74492	-2.5415	-6.3599	-3.6183	0.18558	-4.6937	0.78992	2.062	-6.6314	-4.1542	-8.0694	-4.4903	-4.7918	-4.42	-10.997	-4.377	-7.6452	-5.2251	-3.4756	-7.0598	0.70125	-1.8499	-4.23	-1.2029	-7.379	-1.5422	-4.2538	-3.1073	-4.9037	-3.4181	-8.4018	-1.7315
-2.0976	-1.4071	0.7474	-4.0507	-3.4555	-8.9558	-0.068455	-5.1936	-1.7823	-0.39406	-4.6373	3.3888	1.9662	-0.026024	-6.7382	2.1736	-1.6455	0.48374	3.0756	-3.8634	2.5551	-5.8203	-0.78103	-8.0062	0.44652	8.886	1.5415	3.499	3.6988	0.18266	0.26397	-5.2093	-4.8258	-1.748	3.8961	-2.5019	0.8351	2.7183	-2.4883	0.73077	3.7064	4.3534	2.2411	-3.8867	2.5617	2.2362	0.28471	-3.8534	2.3613	-1.0891
-19.825	-20.693	-27.253	-16.532	-16.262	-21.747	-24.04	-18.583	-23.148	-24.564	-26.944	-18.972	-29.265	-21.129	-26.341	-27.551	-17.4	-22.157	-15.334	-18.787	-18.358	-21.941	-19.539	-29.881	-21.083	-20.104	-21.977	-19.183	-20.832	-30.077	-23.57	-23.363	-20.59	-24.905	-18.02	-19.87	-22.633	-20.778	-21.096	-15.855	-23.042	-25.461	-18.623	-30.12	-24.603	-22.245	-22.581	-20.863	-26.618	-22.968
-13.677	-7.8211	-13.328	-13.074	-13.822	-9.2598	-18.406	-14.907	-15.935	-17.39	-18.692	-16.029	-13.888	-16.096	-11.808	-11.438	-12.597	-16.798	-16.649	-14.013	-7.8587	-6.2744	-17.305	-16.475	-9.8432	-16.287	-10.781	-8.2967	-10.01	-8.7401	-18.04	-11.998	-14.378	-17.577	-15.602	-11.368	-11.278	-14.022	-14.209	-8.9394	-19.89	-14.842	-15.648	-14.126	-11.953	-16.953	-8.0254	-17.87	-13.317	-7.7829
7.1012	1.6108	8.9913	4.8204	0.68287	3.1577	5.5138	3.6627	2.149	4.1465	8.6504	3.4713	1.7361	0.42819	3.1439	3.5917	-1.1067	5.8954	2.6667	3.5437	9.1804	2.3305	4.8812	5.8423	5.2083	7.7317	-1.7451	11.762	-0.68065	3.2487	10.059	2.2471	5.9906	6.3589	4.6819	6.8042	4.8074	2.8984	-3.7829	-0.0418	10.943	1.2744	8.2536	7.1259	3.4946	8.2233	10.061	0.59384	3.9443	5.1291
4.7683	2.6814	6.1298	-0.15758	-10.506	-2.3499	-6.568	6.3034	0.018317	-3.0242	-1.5722	1.9307	-0.38452	2.8489	3.5146	1.9459	-0.49687	1.0407	2.875	-1.903	-2.0214	-3.4682	0.52651	1.8652	2.2376	-3.0826	-4.4547	-5.0953	3.7647	6.5575	6.8019	5.3643	1.6948	2.3568	5.248	3.393	2.9153	-1.4726	2.5064	3.2185	2.8297	-2.0098	0.060018	-4.1526	-1.2319	-7.5601	-1.8088	-3.9275	-0.61998	0.36515
0.66326	3.7228	6.1712	-2.0183	2.6577	-0.33471	2.5211	0.36094	-3.2155	-2.6372	0.50885	-4.1756	-5.7885	-1.5777	-1.0025	2.948	8.1302	1.911	0.37763	2.4975	-4.047	3.9692	-2.0796	0.57867	0.77486	3.5132	-1.2169	4.757	2.0708	-4.9585	-4.7787	0.38428	4.9497	1.5247	-3.7876	-0.67535	-4.2042	-3.0317	-8.2739	-2.9028	4.5405	-1.5837	4.9736	4.349	-2.3195	-3.9678	-1.6214	-1.5443	-2.4902	-5.9871
7.7313	9.856	9.6944	12.604	6.4617	1.4311	8.6359	2.0508	4.6149	-4.0616	4.8316	14.03	6.0878	13.434	9.5622	5.3662	4.6461	10.815	3.641	12.473	6.8936	9.5611	3.6085	10.167	6.9526	7.3291	3.6618	9.9453	1.1094	-2.098	3.3164	10.212	9.0886	9.4152	-1.7205	5.9081	8.6981	11.693	6.5157	8.1026	9.8254	3.4551	11.473	-1.2515	6.9366	8.7097	3.1712	11.163	10.294	5.5515
-17.608	-10.524	-17.79	-17.57	-17.528	-15.543	-13.893	-7.6527	-9.2235	-11.354	-5.4908	-4.6431	-12.752	-12.773	-9.7166	-6.1224	-14.292	-9.9519	-13.113	-11.35	-8.1009	-7.3045	-14.931	-17.024	-8.1132	-12.942	-3.6077	-5.3867	-13.575	-14.728	-8.7781	-7.5276	-7.7645	-15.822	-7.4323	-9.7448	-10.481	-14.14	-10.205	-1.5949	-18.203	-13.268	-7.8245	-8.1775	-17.053	-10.077	-8.0083	-3.9953	-14.703	-8.1866
-14.293	-18.827	-18.477	-19.924	-18.977	-11.901	-14.735	-7.3618	-9.5424	-15.462	-14.887	-19.278	-13.804	-10.52	-21.724	-15.915	-20.714	-14.376	-15.299	-16.061	-21.22	-18.162	-13.415	-8.4763	-15.483	-14.377	-13.73	-20.388	-21.592	-15.04	-12.785	-15.494	-16.227	-14.24	-14.024	-15.071	-11.683	-13.374	-9.9229	-15.948	-15.568	-14.857	-14.176	-16.077	-15.671	-12.374	-19.368	-16.001	-19.788	-13.78
-27.339	-25.085	-17.474	-19.443	-18.255	-15.842	-16.71	-20.79	-25.602	-26.206	-18.145	-21.783	-20.588	-29.264	-26.494	-15.549	-22.183	-26.769	-30.341	-18.662	-17.244	-22.641	-27.733	-26.379	-21.019	-17.742	-30.361	-26.886	-26.311	-26.928	-26.628	-24.744	-23.428	-17.926	-24.29	-22.958	-21.066	-18.875	-22.689	-25.597	-24.935	-26.301	-23.526	-26.644	-25.794	-26.803	-21.545	-20.037	-24.653	-18.535
5.1129	-2.6976	4.7334	8.0679	4.2645	2.2917	2.5286	0.38984	0.20593	6.154	3.7199	7.2598	1.1499	3.722	5.0121	8.7341	0.45281	4.5632	-1.4556	5.8246	1.7476	4.4288	2.079	7.1353	2.6818	5.2596	6.5977	5.1571	-2.2876	-3.5898	5.8977	2.7241	-2.3046	4.6701	7.6229	5.9661	0.76451	5.6388	0.16045	1.6784	-1.888	-2.5925	0.28237	4.204	6.214	7.4881	-2.047	4.522	5.7858	1.7335
1.1263	13.32	9.314	9.5938	4.0314	6.4912	-2.9645	9.7961	4.3801	7.4845	3.7173	9.162	0.84227	7.8032	-2.1537	13.106	6.4519	10.99	8.4467	10.4	10.761	9.5053	9.4152	9.6112	10.027	6.5437	6.7447	6.3682	11.217	9.0668	7.5716	9.1228	5.8354	4.9162	8.3713	12.42	10.665	12.329	2.1947	7.6197	7.2379	7.5308	11.009	2.8692	9.5786	4.4958	4.7862	2.488	9.3915	9.2737
-9.9346	-5.057	-7.836	-1.2759	-1.4895	-0.79533	-2.1987	1.5231	1.0245	-2.6097	0.25489	-3.5317	-6.0786	-4.4432	-1.5863	-7.9388	-7.5075	-1.5567	-3.7624	-2.6129	-3.8917	-3.7608	-4.6119	-3.6353	-4.3681	-2.8827	-3.4079	-4.3336	-5.7975	-3.815	-3.4483	0.41294	0.78054	-5.3346	-9.1109	-8.9488	-3.78	-2.2761	-1.6483	-5.8032	0.52197	-2.5221	-0.34009	-8.017	3.996	-2.3168	-4.9573	1.7097	8.333	1.0359
2.845	-2.8914	-8.1309	-4.219	-0.88995	-5.1482	3.2369	-2.5562	-8.233	1.933	-4.5847	1.1447	-1.5703	0.50032	-2.6698	-0.028066	4.3697	-4.6182	-3.6431	-0.78454	-2.1479	-2.8582	-6.2459	-0.17796	-0.36083	-1.0228	-5.8918	-3.197	-4.2729	6.0795	-5.9372	-6.6659	-1.6017	-1.5692	-0.28095	-0.018088	-0.61385	5.2776	-1.6384	-3.5023	-4.2144	-0.75179	-0.69433	-2.5832	-1.4025	2.3945	-5.3333	-0.89413	-0.19061	-7.2237
-9.223	-14.513	-7.2393	-12.464	-7.8047	-19.508	-14.509	-15.314	-14.479	-10.472	-12.495	-10.438	-19.139	-11.29	-12.793	-10.957	-14.365	-11.407	-12.334	-7.0913	-9.1356	-13.473	-17.142	-10.918	-8.8445	-7.9082	-14.465	-11.275	-13.377	-16.685	-6.2948	-9.5572	-12.051	-12.341	-16.14	-17.565	-16.021	-19.271	-12.296	-10.324	-12.648	-13.909	-10.588	-10.376	-16.131	-21.035	-13.362	-16.098	-8.3007	-18.497
-17.951	-11.298	-17.285	-13.527	-12.566	-5.7225	-9.1306	-17.339	-11.268	-12.252	-10.14	-12.432	-13.582	-4.5096	-8.8201	-7.0139	-7.5437	-17.115	-18.959	-6.8211	-15.6	-12.883	-12.935	-7.3318	-8.2034	-10.851	-12.029	-11.021	-13.598	-15.869	-9.0033	-15.999	-7.4504	-5.4572	-15.041	-6.0602	-12.081	-8.4624	-5.8389	-10.861	-10.91	-14.397	-7.4042	-13.522	-6.8539	-14.453	-12.041	-16.921	-10.207	-19.237
-9.4268	-12.481	-14.212	-11.832	-2.7703	-13.158	-11.913	-14.912	-15.809	-6.9057	-17.123	-10.796	-14.638	-14.447	-15.085	-8.3073	-10.939	-15.986	-16.118	-14.479	-2.0101	-6.8514	-18.247	-13.606	-14.583	-8.6693	-10.031	-14.462	-11.886	-16.194	-20.082	-13.322	-9.6319	-8.3872	-12.342	-7.4865	-10.224	-10.693	-11.979	-15.751	-16.853	-16.769	-19.109	-19.505	-15.903	-7.7725	-15.136	-16.465	-15.361	-9.8092
-16.889	-25.368	-25.642	-16.623	-24.905	-24.526	-15.48	-31.963	-25.319	-13.814	-22.711	-21.951	-26.099	-18.209	-26.036	-25.945	-17.442	-22.191	-23.374	-26.722	-21.474	-19.3	-21.423	-23.553	-30.495	-17.373	-23.228	-22.968	-18.651	-21.319	-21.299	-20.751	-21.92	-21.504	-16.634	-24.983	-18.607	-22.828	-23.389	-27.728	-20.647	-18.618	-21.055	-21.408	-26.628	-19.677	-25.071	-19.232	-22.541	-17.292
-0.96247	8.9779	-4.8671	3.3598	-4.0973	-4.5953	1.6045	4.8396	4.5583	0.43016	-4.0576	-1.5997	-6.2457	8.0883	-4.3112	-1.4904	-3.8615	-3.9982	0.53735	-1.291	-7.3167	-0.8	2.1872	-3.8432	-7.208	-4.3351	-0.37971	3.4624	-2.8673	2.2518	-6.3997	-0.19176	0.20334	-1.2598	-1.8175	-7.1931	-0.74476	-1.8185	-6.2608	-3.7538	-2.0021	-6.26	-5.4933	-1.8324	0.23567	-1.9734	3.5114	-7.4041	0.97317	-3.7726
9.8924	-1.015	2.4197	4.8006	-1.0447	6.337	8.696	0.99029	5.7639	1.0678	1.2983	8.2164	5.9215	10.786	8.3009	1.2545	8.792	5.287	-0.31328	1.89	5.6225	4.9742	5.6723	4.4556	5.8732	-0.628	1.6219	12.188	-1.4631	6.1309	4.0879	3.6025	-0.93203	4.9901	6.4453	6.675	1.4387	1.3815	5.5204	-1.1413	-1.8104	1.6111	1.5869	6.9479	0.90643	4.0785	4.006	2.1757	2.1665	3.7057
-11.515	-12.954	-11.114	-10.804	-7.082	-11.262	-10.938	-12.633	-11.371	-13.189	-14.001	-18.599	-12.388	-13.012	-9.6449	-12.196	-9.8727	-7.9028	-12.448	-8.9586	-14.962	-9.2006	-13.933	-11.567	-17.091	-10.358	-8.526	-12.209	-9.3119	-5.1687	-9.9634	-10.255	-8.9701	-10.743	-12.328	-0.031205	-7.3366	-13.319	-15.676	-12.914	-12.674	-6.3033	-18.683	-14.141	-8.7003	-8.1067	-11.11	-14.385	-10.859	-9.2847
-2.2318	-7.9382	-10.044	-25.857	-9.9931	-12.273	-11.462	-5.3935	-6.4458	-8.1586	-10.603	-15.65	-10.754	-14.467	-6.3338	-9.1417	-9.8291	-13.944	-17.492	-13.348	-9.6035	-12.856	-12.218	-11.643	-17.312	-11.384	-10.681	-17.025	-14.803	-17.838	-3.775	-14.062	-14.533	-16.832	-15.826	-9.2073	-12.773	-9.9665	-9.7355	-9.4864	-12.655	-15.323	-13.113	-6.5419	-10.422	-8.2869	-14.945	-7.8346	-10.382	-10.046
2.7645	0.43668	3.9318	2.2436	2.6936	0.53283	-0.69647	0.22773	1.7324	2.8307	0.90105	7.4601	-2.1185	-1.6644	-1.9705	4.2809	-8.0339	-2.4138	7.5159	-1.0752	2.3252	0.75035	5.1286	5.2376	-4.2511	-1.6314	4.9803	12.267	2.5982	-3.3446	0.59828	1.3174	-5.6274	1.7215	1.4419	0.59229	1.249	6.7668	2.7586	2.2022	3.8731	-1.9732	-4.4963	4.4604	2.9762	3.3478	4.8113	4.7622	7.6833	3.3094
-6.4981	1.45	3.6951	1.1523	2.5717	0.16113	-4.2665	1.1316	-0.1658	1.1106	0.74921	0.90779	4.595	5.1792	-2.6515	-2.9439	3.2292	2.7041	-5.761	-1.3448	2.842	3.6146	3.0977	5.9451	7.0635	0.42025	-0.037809	-2.3252	1.0473	-0.88045	-0.64339	-6.8083	-0.41267	2.1981	0.11253	0.015729	2.325	6.7965	0.16513	1.4655	0.94851	1.7506	4.3872	1.5742	-0.714	-1.1923	3.1903	-1.8766	-2.6767	3.6293
10.362	10.628	6.9293	9.9921	-1.5058	12.083	1.882	10.114	6.9723	7.3535	6.3881	9.1049	12.154	1.2749	3.4139	6.5875	10.761	4.6043	9.2727	10.105	8.5102	10.053	6.0307	9.3597	4.5421	13.076	2.8632	5.4767	6.0763	8.9465	7.0069	6.356	12.741	8.2501	10.045	1.0383	6.3101	8.1026	10.381	13.448	7.0197	7.8218	8.8644	7.8128	7.5787	10.63	5.6151	3.1278	5.1383	8.459
-2.6511	-5.4624	-0.37587	-3.0362	-6.006	-3.2923	-2.6358	-7.4205	-6.6935	-7.933	-3.1234	-3.7308	0.19352	-4.9582	-0.78723	-0.68298	-0.38521	2.6894	-0.79751	-4.4875	-3.5373	-5.0567	0.23023	-6.1076	-1.6631	-5.5977	-9.8329	2.6701	-5.1911	-3.6225	-5.8056	-4.1895	-1.3997	-2.2811	-4.5412	-6.8241	-2.6574	-6.4711	-0.20227	-3.612	-3.1293	-2.6047	-5.0293	-8.7745	1.8981	0.31549	-0.44562	3.7873	0.2551	-4.1093
-12.555	-15.485	-10.449	-11.513	-17.184	-11.442	-10.648	-7.8436	-6.1066	-12.916	-7.9103	-17.189	-12.247	-8.793	-14.571	-9.1993	-5.4695	-17.058	-3.5588	-15.249	-11.913	-9.6092	-13.049	-12.315	-9.2716	-3.9622	-12.26	-10.629	-11.835	-8.6148	-10.715	-7.5517	-12.355	-10.514	-18.788	-15.018	-15.077	-15.905	-14.567	-11.398	-3.7995	-15.072	-13.926	-11.901	-12.381	-7.4589	-11.838	-7.7271	-6.5326	-11.951
-0.42523	-9.2051	0.25641	3.2522	-1.4615	-5.6312	1.0171	0.47865	-2.1018	2.5984	1.82	4.8034	-5.3445	1.8705	2.3047	12.34	2.3854	3.6153	-1.166	3.5574	4.1645	5.3976	0.80085	5.5118	3.6721	1.8175	0.79443	3.0188	-6.3044	6.0764	6.4767	-1.0263	-0.67698	-3.0279	-1.6544	-4.1611	2.1157	-1.3525	2.3305	4.176	-0.050443	1.5016	-4.9208	-1.0847	3.5344	-1.4393	-2.282	-0.37455	-6.3255	0.87579
4.9057	7.8781	0.26159	6.997	7.3414	-0.12654	-1.0685	3.2413	-1.0737	-3.4374	2.5599	0.41602	4.1534	6.4517	6.1603	0.62016	0.24673	-1.8153	-4.5291	-2.2699	1.6561	4.4073	2.4069	-1.2903	6.4147	-2.2759	4.2032	7.5838	3.1039	2.7559	6.2223	2.2828	0.3321	2.9141	1.8762	3.7133	7.9227	-3.6021	3.7904	2.4481	-0.7812	9.2624	3.2005	-1.472	-0.76014	-1.4365	1.069	6.0401	4.3099	4.7777
-12.358	-8.6112	-10.579	2.4483	-4.2077	-5.7222	-12.904	-4.3274	-5.8388	-4.7802	-11.038	-7.3856	-7.2607	-4.76	-4.5519	-8.6696	-9.6241	-9.6301	-6.0518	-5.9543	-4.306	-7.5831	-1.6452	-6.1678	-9.8915	-3.5797	-8.4333	-8.1337	-8.6327	-6.3292	-7.2567	-8.2977	-9.022	-9.637	-8.912	-3.1439	-8.812	-12.755	-6.7942	-8.5376	-1.8401	-13.241	-7.2458	-4.5531	-11.865	-9.8912	-5.456	-8.0125	-5.03	-8.2558
4.2317	-1.7661	6.4621	0.91345	0.92233	3.6642	7.5873	3.4402	5.9642	2.2719	-0.77455	-0.7618	-4.0599	-1.1766	-1.0564	-5.3352	2.621	-1.1723	4.2562	1.3039	2.7389	-0.93829	-2.7036	4.8293	-3.8309	1.8056	-5.2819	3.0504	0.95271	2.7486	13.649	-2.4407	3.0266	1.9209	-1.2774	-5.0005	4.2042	3.8339	5.0958	3.4892	0.55537	0.73093	1.9664	2.7419	0.62115	0.58765	3.6326	-1.8611	3.4363	6.4956
-18.43	-16.525	-19.479	-24.424	-20.644	-20.027	-22.653	-16.74	-21.514	-23.699	-20.276	-19.232	-25.05	-18.942	-21.409	-21.959	-15.558	-21.405	-24.504	-24.63	-24.991	-32.623	-23.664	-15.6	-20.421	-20.497	-22.077	-26.368	-22.38	-20.764	-16.183	-20.437	-16.697	-21.447	-31.131	-29.125	-25.691	-18.972	-22.04	-24.596	-25.647	-22.593	-26.138	-20.893	-20.924	-21.763	-19.483	-22.967	-17.207	-28.232
-7.3644	-17.892	-6.821	-13.023	-8.1977	-10.837	-16.638	-15.413	-20.539	-12.935	-12.631	-14.649	-17.071	-19.367	-18.08	-14.451	-12.669	-11.913	-16.147	-20.804	-20.585	-15.848	-15.893	-22.095	-10.163	-12.603	-12.904	-15.422	-10.814	-11.493	-8.2126	-20.316	-16.735	-12.031	-12.605	-12.552	-18.225	-16.802	-12.605	-16.401	-6.1025	-10.73	-7.149	-20.077	-8.471	-10.705	-12.536	-15.074	-17.958	-10.854
-22.825	-20.874	-26.013	-24.363	-24.691	-22.608	-17.801	-17.406	-24.321	-30.766	-20.014	-21.838	-20.587	-25.432	-13.481	-21.418	-23.142	-27.613	-25.061	-25.483	-19.936	-22.239	-24.719	-22.749	-16.709	-22.31	-24.412	-21.013	-21.117	-23.439	-22.31	-14.191	-12.873	-16.725	-20.888	-20.332	-20.074	-16.098	-24.752	-23.354	-20.135	-25.633	-24.503	-19.76	-20.876	-19.119	-27.814	-19.793	-26.817	-21.319
-12.593	-13.127	-10.819	-12.197	-12.821	-12.147	-10.372	-9.63	-14.537	-8.5786	-6.2967	-12.911	-7.8893	-7.9779	-15.04	-13.986	-15.161	-6.1687	-4.0604	-14.21	-10.205	-9.8025	-13.968	-18.942	-11.922	-16.992	-17.875	-13.109	-17.23	-16.957	-7.408	-11.498	-13.004	-4.734	-5.2789	-16.003	-20.392	-8.0978	-13.367	-12.269	-16.394	-14.495	-13.499	-11.272	-12.601	-13.494	-9.71	-16.201	-9.7754	-10.897
-13.031	-9.1637	-4.7474	-4.6242	-11.342	-6.4448	-5.1626	-10.81	-2.2678	-6.4496	-8.5451	-4.6295	-12.215	-6.21	-6.59	-3.1396	-6.9715	-6.1475	-8.4306	-16.23	-5.4259	-5.0228	-4.868	-2.8229	-5.9916	-3.5953	-6.9598	-5.875	-11.547	-5.2016	-6.0543	-14.423	-8.0183	-10.96	-7.0627	-15.103	-4.651	-2.7585	-13.781	-9.6302	-1.7214	-8.9697	-12.43	-10.376	-2.9921	-8.0609	-14.426	-10.01	-9.4429	-12.386
11.688	0.0017657	0.86781	0.99509	1.2916	1.9149	-6.0597	5.36	0.54505	6.8999	-1.4286	-4.5194	-0.30582	-1.7049	1.0335	-0.7314	1.9758	-2.43	-1.0355	0.86835	-7.4159	2.1761	-0.54391	2.0257	-4.0582	-2.9207	-2.8871	5.2662	8.6376	0.33586	-2.9403	1.1866	-1.8025	-3.1142	5.3283	1.1619	7.52	0.9655	3.092	-0.51031	-0.8095	2.8901	-3.519	7.5892	-0.51577	-5.0779	-5.2279	-5.0748	-1.2274	0.23205
-6.4637	-4.8464	-14.083	-16.314	-10.861	-11.372	-12.755	-9.5866	-13.298	-6.002	-5.5591	-10.687	-13.592	-13.178	-13.202	-15.409	-14.065	-14.856	-11.232	-12.057	-12.248	-10.478	-9.314	-6.3899	-14.519	-18.264	-16.106	-8.953	-13.619	-11.105	-7.7084	-8.6794	-14.887	-8.2811	-16.479	-11.013	-16.343	-2.5941	-9.5242	-6.4401	-21.636	-11.759	-14.679	-11.443	-16.733	-11.132	-12.656	-7.3359	-19.362	-12.73
4.4331	-5.4908	0.92058	0.17921	-5.0858	-7.9146	-5.5088	1.6554	-8.2537	-5.8955	4.2213	-0.98139	-0.92811	-1.2634	-3.7516	-4.1956	2.9807	2.7383	1.9185	-6.6129	-6.1195	-2.4452	-5.7366	0.87249	1.3966	-4.7923	-6.1722	0.0056238	-2.8544	2.0375	2.6976	0.037499	-4.3523	3.2024	-0.80536	-2.4959	-2.8985	-9.3103	-7.7057	1.0243	1.5949	-6.3129	-5.0039	-7.8426	-0.71814	-3.4249	-6.8078	-1.1493	-6.0376	-6.1276
-15.105	-7.2983	-14.683	-16.024	-12.959	-12.06	-9.7455	-7.1457	-9.6079	-15.238	-7.6861	-7.2665	-7.7087	-14.782	-10.751	-13.187	-17.351	-11.088	-14.278	-12.666	-13.238	-7.0596	-12.779	-11.921	-6.4637	-6.1897	-3.3567	-10.332	-9.5851	-7.0555	-10.676	-8.9066	-14.532	-6.0301	-14.348	-17.671	-19.818	-7.8013	-8.6202	-10.95	-16.484	-15.45	-17.535	-14.028	-16.709	-7.9509	-9.0027	-4.169	-9.7728	-9.9247
1.6168	-10.108	-5.0231	-4.1156	1.3854	-1.9878	-2.7509	-3.201	1.1729	1.9022	-1.8117	-0.15617	5.858	1.5291	6.7774	-1.1697	0.51771	-8.7191	-5.2167	-1.3929	-3.8349	-0.95056	-1.8416	7.7432	2.2571	3.7354	4.1851	-1.7935	1.0098	3.2437	-2.2092	-7.3053	6.5212	1.5592	-7.243	-6.6532	-0.5158	-1.8318	-3.8569	-1.7907	-4.5246	-0.5805	6.9807	-2.0105	2.758	-0.8857	-2.2058	3.0586	7.9865	1.9188
-16.329	-12.874	-15.235	-13.202	-20.235	-19.896	-13.757	-14.497	-9.0502	-20.906	-14.626	-13.125	-10.429	-17.132	-16.549	-16.764	-16.417	-17.903	-15.855	-15.01	-10.841	-17.879	-20.362	-16.48	-13.264	-22.707	-14.814	-13.598	-8.9568	-10.078	-16.163	-8.5416	-14.556	-11.063	-8.391	-12.569	-16.528	-11.311	-16.279	-18.963	-10.341	-19.68	-14.278	-13.374	-11.44	-15.344	-13.307	-14.445	-17.892	-12.282
3.7773	-3.6869	-0.053779	0.073824	2.8703	-2.2467	-2.1268	0.96378	-5.9055	3.2042	0.32934	-2.852	4.3935	8.3854	-4.8545	-5.2353	0.75903	2.9408	3.1459	4.8497	4.572	-7.3907	1.084	-2.8935	3.0702	5.0831	2.907	-4.4809	-0.64038	1.2582	-2.6365	3.8854	-3.2288	-1.9768	-7.1527	1.5088	1.4144	-3.3384	10.028	2.2617	-3.6625	7.5211	-1.9122	1.8465	-5.6224	4.278	-0.98949	0.8822	-5.8906	5.3619
5.6453	-2.9171	-6.3517	7.1966	-5.5824	5.1586	-5.3993	-0.65578	5.5413	-3.0137	0.63845	-3.0968	-2.9094	-1.5281	1.9906	0.4284	-0.73658	1.9761	1.4882	-7.5371	0.3171	4.6573	-0.93561	-1.787	-0.78078	-2.0879	0.42659	4.5843	-2.6095	3.5967	2.2872	3.0176	5.1678	-2.7276	1.4053	-3.1412	2.0884	-4.0024	-0.37175	-0.43753	1.2439	1.9495	-6.0583	2.1449	2.1704	1.5132	-0.49806	1.6037	-2.6597	6.0553
-28.758	-24.273	-16.948	-19.683	-24.962	-23.438	-30.282	-18.316	-26.476	-24.82	-20.391	-20.191	-21.497	-14.765	-23.212	-21.545	-23.772	-23.506	-22.192	-17.453	-21.517	-23.587	-22.448	-24.254	-23.43	-18.082	-23.564	-23.289	-18.55	-22.957	-17.031	-30.53	-24.539	-14.812	-17.594	-26.628	-23.138	-30.114	-16.963	-23.282	-22.342	-16.119	-17.433	-26.821	-17.213	-26.36	-23.871	-24.636	-27.552	-22.098
6.9352	3.5498	8.3153	8.6033	3.4582	2.8415	6.1258	6.0693	7.326	7.1274	-0.8654	2.041	3.9137	3.0252	7.4038	5.816	3.5491	4.5133	7.783	1.7797	1.9554	2.512	9.3157	8.4112	9.0538	8.4332	4.6869	1.3303	8.1096	7.8414	8.6321	8.4916	3.6455	13.832	9.1997	7.4325	5.9637	3.0024	6.5266	1.6146	6.1874	2.6848	-1.3191	8.4333	13.094	-0.15367	6.0098	4.0785	6.3033	3.6758
-18.069	-10.504	-11.791	-15.325	-19.124	-10.132	-13.079	-14.037	-11.038	-14.832	-12	-12.069	-12.358	-8.146	-3.9183	-7.7181	-6.7391	-10.459	-11.786	-11.78	-9.4589	-8.6193	-14.032	-6.6497	-13.123	-2.6054	-13.638	-12.512	-12.679	-5.0975	-12.007	-5.1857	-8.7853	-5.0523	-11.592	-12.045	-8.3184	-13.141	-8.4618	-13.621	-7.2878	-12.968	-3.6113	-17.494	-10.741	-12.17	-11.305	-9.4564	-9.0207	-11.638
8.7772	4.9821	6.2359	5.5938	4.9574	1.2025	6.5244	10.402	5.3128	5.7363	10.324	10.322	0.95987	9.1488	4.1388	9.5013	2.451	2.9159	-1.4509	4.6624	7.1192	5.0435	8.857	12.02	8.8048	5.8117	4.2399	6.911	3.2479	-2.4375	5.2244	5.8549	4.6304	3.254	4.9188	-2.2016	3.7284	6.9072	2.3694	7.0664	2.0518	7.537	7.0385	3.3626	7.3512	2.8367	8.8348	5.919	12.308	1.1027
-11.714	-6.7704	-14.937	-11.736	-9.6329	-15.659	-6.9568	-11.465	-5.3143	-10.026	-12.296	-9.5401	-17.274	-15.412	-16.677	-9.1368	-15.878	-19.61	-8.8195	-19.458	-17.715	-11.229	-8.8923	-16.781	-13.918	-10.353	-13.477	-6.2112	-17.533	-15.459	-13.898	-12.504	-17.28	-11.458	-10.34	-12.776	-8.9593	-15.662	-9.2858	-14.456	-9.1873	-12.922	-7.9761	-14.085	-7.947	-11.522	-15.103	-13.28	-12.852	-2.3876
-5.6309	-5.1882	-5.7427	1.7754	-7.546	-5.0138	0.98401	-0.15489	-12.966	-2.6276	-3.3595	-1.7656	-10.64	-9.3982	-2.8802	-3.7073	-6.5123	-1.0801	-8.2589	-5.2239	-4.3633	-4.3176	-9.4416	-7.3999	-4.4534	-2.7905	-6.1542	-0.8661	0.54537	-0.43539	1.135	4.6233	-2.8822	6.8939	-6.5146	-6.7043	-0.21133	-6.3566	0.014089	2.0036	0.87756	3.8318	5.6114	-2.512	4.3563	1.0673	-7.662	-5.6902	-2.2687	-5.2725
-7.8274	-4.6843	-3.3801	2.2565	-9.2623	-8.603	-0.99579	-4.9421	-8.6178	-11.33	-0.82514	-3.1242	-1.7832	-5.8091	-5.8744	-4.2926	1.4107	-5.1729	-7.469	-8.1527	-8.7136	-13.904	-7.9607	-4.8947	-4.3188	-11.438	-3.2484	-3.7334	-0.092096	-2.5011	-9.0673	-5.6328	-8.576	-6.0964	-7.9938	-5.7438	-6.069	-6.7035	-12.814	-5.3649	-8.654	-9.7965	-8.5488	-5.0338	-6.1459	-4.3454	-11.028	-9.4465	-7.4601	-9.9105
10.753	9.1115	8.4047	10.51	15.711	8.551	10.634	10.397	11.024	11.582	13.095	9.2336	12.125	18.601	13.849	9.0481	13.271	9.6443	15.809	7.9572	5.7217	10.388	7.2491	11.414	14.867	4.444	12.214	15.774	11.574	21.552	12.419	6.2648	8.607	5.0035	7.3076	16.372	12.789	7.3413	12.296	16.16	10.544	7.3188	8.8137	1.535	14.938	12.106	11.006	4.8653	16.843	8.879
-4.8552	-5.3297	-1.15	-8.1303	-3.9177	-5.1826	-5.2169	-8.5814	-11.631	-3.584	-4.82	-7.6275	-8.6401	-3.3716	-8.1318	-2.6497	-5.9143	-2.6105	-7.9785	-5.7136	-4.7128	-4.6055	-7.7038	-8.0575	-3.153	-4.8278	-9.0679	-1.6986	2.7293	-0.73723	-7.5267	1.2006	-5.2879	-7.8241	-1.4721	0.033752	-12.51	-9.9043	-5.921	-5.8435	-6.4529	-7.317	-1.689	-7.7814	-4.1094	-4.7667	-1.2653	-1.999	-10.476	0.91241
-1.9513	-2.0802	4.9623	-5.4993	3.4114	6.2386	-6.7564	4.5958	2.4059	6.0697	-1.135	-0.5995	6.163	5.0569	3.4374	-0.5706	-0.13015	3.2275	-3.3711	-0.048388	4.066	2.9835	3.7724	2.1655	1.0092	2.8702	3.9834	0.1151	6.7425	1.3937	-1.7894	5.0934	2.2431	-0.5365	-0.092331	3.6243	2.112	-0.53502	2.4559	2.9512	0.24332	9.0502	4.135	0.94294	-0.16029	-4.2709	0.59745	-3.0744	2.0732	6.4689
-7.7419	-5.4351	2.9263	-0.53953	3.8811	-1.2808	-2.5156	2.7395	3.6288	6.013	-3.1193	-1.2351	-3.335	-0.6901	-3.299	2.8893	0.78985	-3.9498	2.096	3.5139	-0.52189	1.7334	-5.8682	-0.18594	-4.7193	5.5715	4.8184	2.6462	-3.6158	-5.0127	2.0443	-1.5638	2.5614	7.433	2.6099	-5.2138	0.92709	3.3397	-2.6617	-2.4431	0.33024	2.7234	7.0613	1.726	0.034403	-6.6619	4.8676	-0.74463	-3.3245	4.5053
-9.541	-2.9256	-1.3435	-3.5423	-2.4622	-4.3896	-5.3334	-6.6897	-1.0428	-3.1935	-1.0254	-7.7062	1.2859	-3.0934	-7.4164	-4.8522	-7.1256	-2.3429	-3.9457	-6.9601	-1.3613	-8.8379	-0.25651	-7.3934	-4.2561	0.23485	0.068759	0.98917	-9.3043	-5.4952	-5.6115	-5.7939	-1.3872	-11.601	-9.4116	-4.8319	-3.6235	-4.1431	-2.6453	-3.0611	-6.1147	-3.9307	-0.88625	-4.1985	-8.1391	-3.721	-5.9806	-4.601	-9.4015	-1.8681
-9.7798	-13.263	-7.9334	-8.1294	-17.048	-16.977	-18.357	-14.041	-17.753	-14.423	-15.565	-14.614	-9.7811	-10.176	-8.5381	-16.519	-5.3298	-6.4887	-14.76	-13.512	-15.335	-8.8884	-12.331	-14.793	-10.118	-11.703	-19.277	-10.289	-12.51	-16.091	-9.3167	-4.7873	-18.084	-12.139	-2.8581	-18.223	-15.193	-13.146	-14.735	-8.4035	-13.987	-9.5325	-11.399	-12.165	-11.038	-12.52	-13.152	-12.519	-12.666	-12.22
-6.179	-4.2922	-2.5994	-13.028	-1.8286	-5.036	1.2534	-9.7775	-7.5875	-9.9083	-9.786	-6.7049	-4.8312	-5.4092	-7.2051	-11.359	-2.6148	-10.163	-6.0546	-10.31	-7.45	-8.6446	-5.7293	-16.067	-3.7259	-4.5117	-3.3433	-10.293	-7.7243	-10.25	-5.82	-9.7985	-0.85185	-7.6289	-4.7047	-5.3685	-9.584	-7.713	-7.9639	-9.3999	-2.0811	-6.8031	-4.4449	-5.6353	-4.8564	-7.8793	-8.1333	-13.872	2.0056	-7.2566
0.39827	-2.1798	-1.6718	1.137	-3.8104	-2.7407	0.21921	-3.7057	1.1086	-3.2176	-2.1342	-9.4383	-3.7911	-0.066459	-4.9003	-3.8486	3.2376	-5.1749	0.77377	-3.1202	-3.1146	-1.6022	1.8887	0.74885	-5.1201	2.432	2.0498	-6.7471	-8.4857	-3.8931	-2.6645	0.56006	-1.5101	-5.5539	-0.50141	-1.3477	-8.7831	1.4256	-9.6443	-1.529	-2.1803	-6.0927	1.3706	-2.4246	-6.9173	-5.9046	6.3637	-4.427	-6.0967	-1.2391
-3.753	4.7035	-2.5871	0.39068	-0.95227	-3.4143	0.1839	-7.2532	3.7224	-2.7836	1.5009	3.339	-1.8953	-6.9852	-2.5522	4.9587	-1.9974	-1.0457	-0.58642	7.6432	-4.4517	-3.6699	-1.5513	-0.78512	-1.5067	-0.38911	1.6929	-4.2896	0.30682	0.25702	-3.4897	-4.2441	-5.3617	3.1118	0.24131	-6.4934	1.9388	1.7154	1.2788	2.7905	3.3883	-2.3758	4.434	6.5718	3.5707	-1.0254	-1.3291	4.9114	0.40259	-1.35
-12.356	-12.343	-10.632	-5.0359	-15.952	-16.495	-11.034	-7.9716	-9.5829	-1.8416	-12.052	-11.86	-17.853	-7.0716	-9.9993	-9.8649	-9.2742	-13.217	-4.8709	-7.8348	-9.8862	-14.077	-11.974	-8.8818	-10.155	-15.385	-11.495	-10.201	-14.298	-8.8295	-20.37	-8.3086	-6.7287	-6.4181	-12.801	-4.7661	-9.5102	-9.4459	-13.648	-7.6663	-10.698	-11.533	-10.805	-8.6358	-18.063	-11.811	-8.973	-16.554	-4.9713	-13.767
8.6963	13.646	7.5551	10.115	4.9736	1.9108	5.4108	1.6669	-0.012507	4.5503	3.0105	6.516	5.5007	8.9429	0.45039	3.4818	7.6284	8.1353	2.8927	8.0215	-0.62309	6.3524	2.962	1.9879	13.318	3.9199	6.8991	9.2879	5.3928	5.51	-0.82323	5.7449	14.143	16.705	2.3075	2.2696	5.9142	4.1053	4.5558	11.887	9.2959	5.7183	6.7187	4.3126	0.13574	6.4476	5.2044	5.5973	7.9019	-0.68148
10.783	7.6068	8.2664	5.9922	0.5893	5.0924	0.99382	9.5595	8.7425	3.1618	7.3871	-2.6352	9.6391	7.3481	7.2956	4.4531	3.3324	14.336	7.8269	0.35692	9.6206	8.7838	9.1213	10.5	6.4084	5.2815	4.7582	1.0737	8.0729	1.15	8.6841	12.174	1.1514	5.6398	0.46934	4.6835	2.8196	2.0532	6.9618	9.4876	4.91	2.738	8.1805	3.8634	2.0819	1.1405	5.9969	8.4795	9.3369	9.2498
-4.3947	-7.8603	-3.6391	1.3995	0.92829	-7.1873	-3.4744	-3.3867	-4.5201	-5.3973	-3.4433	-2.064	-1.4917	-4.9046	-3.6923	-3.8717	-12.179	-1.8232	-2.4259	-8.0642	0.53279	-5.8875	-4.3584	-4.7772	0.63204	5.5724	-4.9079	-6.6493	-9.9466	-0.85324	0.8294	0.84053	-4.8218	-3.3264	2.2994	-7.7241	-3.4789	-4.8096	-5.2311	-5.0772	-1.6569	2.6759	-4.9368	-5.4275	4.3491	-0.95789	-3.4157	-5.6894	-3.8665	-1.0468
0.74067	-3.2665	-1.9727	-3.3339	-2.7608	3.4171	2.925	0.55215	1.0023	-4.3674	3.3671	0.7703	-4.4398	0.17519	1.5772	-0.51796	6.164	6.1371	-2.1856	2.5959	2.2318	-2.417	-0.2255	1.9489	-1.0236	-0.61663	0.46854	-4.0075	4.6058	0.54096	3.1384	-9.3653	-0.8881	-0.70632	1.5442	3.2449	1.8307	-1.8601	6.6037	-3.3007	-0.88886	-2.3716	4.5184	-4.7342	-1.8309	-0.81398	3.7935	-4.4194	1.6723	5.0481
8.2512	12.882	9.5592	10.276	13.415	3.4575	0.97325	9.2929	6.3561	1.6348	10.049	3.2171	-0.057485	9.3471	-0.20368	13.256	5.2271	2.8538	7.4415	1.7565	3.8989	3.8985	0.91066	8.0331	3.3677	5.4229	8.0969	-1.4	0.90893	2.3303	11.146	9.6784	3.3653	0.83067	6.6903	7.7923	5.4062	5.2593	9.636	9.9218	6.5843	14.727	7.1775	6.9273	6.0852	6.4401	2.7937	6.9538	9.3067	6.0246
-16.742	-10.922	-19.517	-8.1879	-12.601	-11.653	-13.711	-5.0496	-11.621	-14.23	-10.665	-15.7	-12.723	-18.035	-16.996	-10.583	-14.777	-10.776	-18.05	-13.629	-17.341	-10.863	-10.073	-9.9761	-11.791	-14.82	-9.8429	-17.221	-18.365	-15.614	-9.3436	-16.439	-14.452	-10.002	-8.4349	-16.156	-18.856	-13.637	-9.4593	-14.664	-11.988	-9.3557	-16.056	-16.089	-11.074	-11.024	-12.115	-11.067	-12.842	-18.481
-12.997	-9.3466	-14.283	-10.006	-10.357	-18.433	-17.003	-18.178	-16.741	-15.623	-13.48	-14.991	-10.978	-10.244	-10.354	-8.2562	-13.52	-15.861	-8.9917	-12.37	-9.1793	-6.3133	-16.236	-9.6178	-10.712	-17.664	-9.3549	-16.166	-11.839	-15.402	-10.907	-7.9986	-11.282	-11.994	-18.401	-7.9845	-12.527	-14.863	-12.525	-8.0296	-9.1345	-11.023	-12.339	-9.8462	-13.492	-12.864	-12.782	-11.224	-10.713	-11.233
-8.1606	-7.0389	0.94634	-3.9906	-10.833	3.7779	-6.6434	-6.4063	-1.7971	-10.031	-2.2362	2.1319	-7.1238	-1.7342	-4.5581	-7.9402	-2.3782	1.147	-5.7217	-5.4626	1.8001	-1.2912	-2.0288	3.6991	-2.4145	-6.2855	-3.3174	-1.1165	-4.4262	-5.8774	-0.22701	-12.027	-6.286	-3.3768	-7.702	-10.874	0.10056	1.717	-1.9134	-3.1658	-8.3541	0.068777	-5.3589	-6.2385	-3.1843	-5.1901	0.35389	-9.2188	-3.7624	-0.18241
-3.7306	-4.9646	0.30904	-8.9794	-8.4243	-3.0451	-0.12302	-6.7711	-6.1008	-3.2854	-7.1732	2.4425	-5.9075	-1.3415	-4.0797	0.16153	-5.9395	-5.4831	-1.7723	-5.9002	-1.5457	-7.2961	-1.8686	0.69844	-1.3791	-6.23	-3.3578	-10.102	-3.47	-3.279	-7.3613	-5.8441	-2.9419	-5.6853	3.2105	-3.8863	-6.854	-5.8864	-3.619	-3.5935	-10.775	-7.3861	-2.8515	-0.67116	0.91043	-7.2526	-2.9896	-6.2878	-6.4317	-3.7494
-10.193	-11.525	-9.8561	-8.0268	-9.0574	-13.424	-8.113	-7.5391	-6.6717	-11.015	-5.4747	-5.5472	-5.3126	-4.5836	-4.2263	-8.2314	-11.857	-1.9	-3.226	-8.6938	-6.5589	-10.88	-3.5367	-7.7967	-7.1389	-5.857	-12.347	-8.9113	-12.629	-7.9726	-6.5654	-7.2018	-11.721	-4.1037	-9.961	-6.2308	-5.8939	-5.5953	-6.7612	-11.763	-12.19	-12.817	-9.0811	-5.0791	-11.728	-10.815	-13.148	-8.3407	-13.666	-15.136
-2.3656	-2.3036	-1.424	2.8928	1.025	-1.8502	1.8086	-4.7955	-5.694	0.46147	1.7416	7.7553	-7.6752	-0.57853	0.11623	5.3041	3.8269	2.0612	-2.1473	-0.16261	-1.9566	1.6338	8.2014	-0.1628	1.9817	3.8313	-0.37059	3.3072	1.8681	3.1718	1.5506	2.0456	-1.2299	-4.5859	2.6983	-1.6086	4.0122	4.1334	-1.4836	-0.30811	-1.1979	-3.3247	2.9815	5.6306	-3.033	0.86101	3.1701	-1.0483	-1.3424	0.37566
-6.5526	-12.07	-9.3443	1.6953	0.11688	-2.3609	-2.6573	-0.66376	-8.9287	-5.9834	-5.1822	-8.042	5.4001	-4.8906	-3.6024	-4.8891	-0.54184	-1.7778	-1.7897	-3.3483	-0.083314	-3.3554	-7.5701	-2.7632	5.6	-2.8735	5.5472	0.43981	-1.3419	-2.4928	-8.8666	-0.70028	0.38998	-1.0031	0.59949	-1.5368	-2.262	-2.3724	-1.0063	-7.1152	-4.1408	-2.9274	-6.0526	-1.8703	-10.536	-2.9786	-3.7666	1.6133	-0.23072	-4.8747
4.322	7.8082	8.5015	10.423	14.034	11.574	8.0084	12.048	2.6693	13.249	9.9235	5.6997	11.533	16.664	8.9058	8.6052	17.288	17.287	9.8767	15.45	8.108	10.483	5.6985	4.5621	17.463	9.7474	11.947	12.186	11.165	16.952	7.3079	7.1499	17.38	7.0499	11.803	13.704	12.825	12.413	12.052	12.942	8.9194	19.155	12.127	9.8399	4.8859	10.086	4.7967	11.196	13.735	12.153
0.22237	-4.0384	-3.2382	-1.9143	-5.8783	-6.7221	0.79124	2.0323	-0.91255	-3.6885	-7.9788	0.79748	-6.2915	3.4763	1.3658	-9.1557	-10.549	-5.1222	-3.2516	-1.5767	2.5075	-4.0439	-1.3019	2.4218	-4.3141	-3.5815	-2.2907	-3.6728	-6.6699	-4.985	-1.8774	-1.364	-2.5358	-5.7147	-2.3471	0.21751	-1.8223	-0.28205	-1.8786	-3.0496	0.62108	-0.36178	-5.7842	-5.1803	-0.28522	-5.7577	-3.5218	-3.4963	1.1233	-4.4793
-2.3395	-5.3063	-2.7868	-7.844	-5.7405	-6.2089	-2.4094	-3.863	-5.2277	-8.953	-6.6755	-6.1845	-9.0258	-4.6742	-13.389	1.9148	-5.4537	-3.7249	-4.4744	-3.4642	-4.8698	-6.8153	-1.6006	-3.4905	-5.2024	-2.6629	-3.016	-6.6802	-9.0849	-4.7383	-7.6675	-5.3401	-12.233	-4.3716	-5.5891	-7.7361	-8.0911	0.75179	-2.8691	0.97979	-3.8813	2.6429	2.2033	-1.4754	-8.7175	-4.8853	-0.97719	-1.8294	-2.2379	-0.45508
0.82689	-0.30866	1.3949	0.22807	-2.258	0.3603	2.047	0.72996	0.71813	4.0491	2.4066	-2.9895	-2.3079	4.3788	-7.043	1.163	-2.4686	2.4784	2.0844	-4.4185	-0.92328	5.5096	0.47444	2.6007	2.0669	-0.61522	-4.7426	-3.4146	-2.0558	4.8436	0.56978	2.9927	-8.5014	6.0529	-3.9218	-3.4818	-0.57849	-3.1696	-0.26018	-7.048	-2.848	0.62124	8.3374	-6.3759	-1.5475	-0.83792	-3.1244	1.3278	-0.032782	-1.9845
-10.28	0.89661	3.2517	6.9559	4.3422	10.708	-4.8616	1.6623	-1.5729	-0.17456	-7.3857	4.6944	3.7318	-3.0746	4.7175	6.4657	-0.89379	1.5343	-1.6473	0.12014	1.6721	-1.436	4.4032	5.746	-2.0953	-2.0208	-1.1149	-1.9135	-4.2666	0.018556	8.9647	1.0779	7.0261	0.80721	12.276	7.9227	-2.2054	0.24762	6.0018	-0.84886	4.0309	5.5758	-3.8164	-0.60415	2.2892	1.1628	3.4827	7.9418	-1.4409	-0.82087
-8.6986	-13.145	-10.48	-8.1133	-13.822	-5.6599	-10.762	-5.8413	-12.181	-6.7447	-4.5429	-10.667	-18.622	-8.4645	-11.512	-13.203	-11.449	-6.8238	-7.0975	-6.0456	-9.1108	-6.3472	-2.454	-6.9581	-7.987	-13.02	-0.95927	-1.1745	-11.133	-18.197	-12.472	-10.053	-4.4477	-9.5069	-11.696	-14.1	-4.1522	-11.9	-12.442	-6.321	-10.446	-13.246	-4.2713	-7.4864	-3.1984	-9.9862	-7.7644	-7.7485	-6.7058	-10.973
5.7714	5.5666	2.4013	2.0887	-2.0138	3.2863	7.6961	5.295	4.9708	7.8861	4.5015	9.9922	5.0765	3.6676	-0.88746	3.422	10.914	4.5273	-0.026523	1.3282	3.0078	6.3432	8.7011	6.8719	4.9003	3.6698	8.569	5.9692	6.4222	8.4846	9.859	9.323	5.2536	7.0795	5.7677	8.746	1.8595	5.5588	2.4663	-0.39267	-0.37773	4.1716	0.18863	5.4131	10.08	4.2448	2.8354	8.2295	-0.61586	7.4934
4.8669	11.015	7.5371	9.5966	7.2455	5.1133	10.068	13.407	10.361	7.0018	7.1993	2.4106	0.16007	7.7551	7.6668	7.7977	10.105	12.432	9.1419	10.488	7.9845	9.0657	10.069	7.8939	6.5796	11.487	6.5742	8.8198	4.2837	12.809	5.0737	2.8245	10.542	8.2156	9.5649	2.7753	5.2537	8.3443	4.2872	5.4386	7.4797	6.0241	4.9358	10.111	8.4144	5.6816	7.949	6.4195	11.54	10.799
0.46896	-0.68866	-2.8735	1.2747	-3.146	-4.9206	-4.7283	-4.3196	-0.50417	-6.3852	-0.39913	-1.4538	-6.2972	1.2894	4.5101	0.23672	-2.8273	-1.4951	-9.1302	-3.8428	-3.8315	-2.9148	-4.3873	-3.7914	-1.2741	7.6864	-0.44118	-4.4474	4.669	-1.7804	-5.7465	-2.7315	-6.9515	-6.4777	-4.094	-2.2547	-0.55986	-3.8602	9.5756	-7.508	-2.1044	-1.9238	3.4751	0.31098	3.4542	0.36259	-1.3832	6.5292	2.8987	0.14188
9.1863	7.7238	4.0081	0.93582	4.1338	3.722	3.5954	5.3073	7.2266	-0.40172	8.1649	1.6217	2.2418	6.1906	2.4278	10.207	7.4988	1.9073	2.6087	7.2582	-0.70059	4.478	7.0861	4.8891	7.2761	2.3188	5.253	-0.60284	13.319	4.5572	-1.6114	5.0748	1.1382	11.108	3.7416	3.1469	5.7207	-1.3959	3.3836	-1.4469	10.308	-2.1566	4.1535	5.8356	3.8575	4.5969	7.8759	6.286	0.72483	8.695
-10.375	-6.5723	-11.654	-7.7398	-9.2018	-4.6068	-9.1642	-4.9421	-8.7795	-10.964	-9.6409	-10.988	-8.1561	-5.6473	-0.53635	-11.813	-11.873	-4.2866	-12.219	-10.969	-8.9683	-9.0423	-2.8119	-5.0756	-12.453	-10.332	-6.5103	-12.004	0.030835	-3.9808	-14.442	-9.4751	-9.4029	-8.6732	-13.273	-12.087	-7.8623	-11.671	-10.523	-7.5546	-5.2636	-7.9038	-5.3609	-12.969	-7.0835	-9.2008	-6.1778	-15.12	-7.8206	-8.0442
0.55652	2.2985	2.1369	-1.2083	0.20127	0.068719	1.0548	1.0125	-2.239	0.97014	4.4426	7.8647	0.46422	0.34753	4.4882	-4.5137	-2.4617	2.6352	3.6134	3.6983	8.4037	2.9147	-0.22669	-1.6835	-7.666	3.3241	-3.2388	1.1845	-3.1905	4.0145	-2.1083	2.8218	5.6459	9.3287	3.4574	-0.45088	-0.1796	9.4678	-1.7618	1.7676	-4.8699	1.527	2.343	0.033805	1.2772	-1.2234	0.15387	5.5541	0.4766	5.666
-1.3225	6.493	-1.7238	-5.4431	-5.0412	-9.5847	-4.1307	-4.3367	-3.2919	1.0005	2.1178	-3.8655	-4.2974	-2.006	-0.57747	-8.5846	-6.4998	-1.9663	-3.2359	-3.4856	-1.9471	0.05632	-4.2806	-5.6358	-2.1249	0.74469	2.3462	-5.4225	-6.5092	-0.9229	3.9248	-7.0843	-6.0885	-4.297	-3.8061	-5.8776	-8.3178	-0.60526	-6.0714	-4.5138	-6.2117	2.8106	-7.2699	-1.9889	0.74927	-3.7822	-5.0176	-7.7494	-5.8419	-1.9555
-4.1364	-0.71381	4.2123	-7.6952	-3.9548	2.6791	-8.7288	-1.2429	3.7717	-0.50996	-5.8081	-2.8676	1.3939	4.0028	0.40973	-0.76657	0.61596	-1.5053	-6.0201	-1.0852	0.24724	-6.1447	-2.5377	5.4852	1.9971	-6.2058	0.72401	2.4003	1.9692	1.595	-1.9256	1.6855	0.23059	5.1585	-4.0211	-4.4724	-2.7002	-4.0963	-3.4441	-2.043	6.0402	-0.23383	-1.7232	-1.0611	-6.5227	0.19888	4.6412	-0.82746	4.697	1.6845
-13.892	-13.335	-12.057	-3.1308	-13.674	-1.9727	-9.1585	-10.167	-13.823	-13.566	-12.057	-9.4708	-15.974	-11.878	-7.023	-6.9892	-13.666	-11.082	-6.3209	-17.028	-6.1187	-14.067	-12.006	-8.6401	-19.652	-11.589	-10.601	-11.642	-12.204	-13.723	-13.906	-11.068	-10.775	-12.331	-10.123	-6.4904	-19.263	-11.099	-3.3957	-13.728	-12.244	-11.062	-8.3532	-15.843	-14.506	-16.629	-6.0824	-9.6755	-10.653	-10.39
-2.2524	-3.8996	-3.3543	-11.057	-4.4833	-4.5336	-3.8854	-0.056839	1.8986	-5.1935	-3.9029	-1.6212	-4.6242	-6.5227	1.677	-7.1638	-5.9012	-4.4031	0.90926	-5.18	-4.3189	-0.75253	0.87842	-1.2352	-1.597	2.0096	0.8433	-3.9041	-2.226	-3.1471	-15.29	-4.6806	-0.20246	-4.494	-4.651	-2.822	-5.6788	-7.2099	-6.8739	-9.2201	-1.6969	-1.0829	-7.1355	-3.9064	-9.5636	-1.8035	-7.6951	-10.695	-11.299	-4.4246
-10.086	-14.356	-8.0293	-11.227	-3.7724	-11.165	-7.5094	-4.9206	-11.023	-11.942	-12.215	-10.631	-4.0105	-10.009	-7.2683	-15.017	-9.4409	-4.5021	-9.7262	-10.863	-9.3985	-7.9905	-10.225	-6.8943	-11.924	-8.0909	1.0688	-10.157	-4.9456	-11.77	-9.4929	-10.975	-8.3481	-7.4627	-6.8831	-10.391	-9.0547	-6.9166	-14.608	-9.638	-8.2808	-1.6861	-11.155	-11.949	-11.467	-3.8032	-4.2544	-10.141	-9.1868	-10.055
-10.42	-7.3137	-17.23	-11.173	-6.4712	-18.855	-12.184	-15.437	-7.8641	-16.55	-15.386	-15.703	-11.257	-12.151	-14.046	-16.65	-8.7559	-13.182	-14.164	-15.825	-8.3898	-10.571	-7.0175	-11.156	-15.599	-15.883	-13.698	-5.7949	-11.731	-12.317	-14.419	-8.0899	-16.613	-8.6191	-12.423	-13.791	-12.043	-12.163	-8.6023	-15.367	-17.986	-12.868	-7.0975	-13.97	-17.276	-10.55	-17.468	-15.734	-21.239	-16.052
-15.889	-17.243	-25.684	-21.233	-21.356	-17.211	-17.329	-22.041	-17.228	-29.548	-18.922	-18.338	-18.824	-18.735	-22.212	-19.818	-17.547	-18.841	-17.438	-16.118	-22.57	-19.301	-18.794	-18.172	-23.987	-16.735	-17.31	-25.519	-16.294	-19.706	-13.205	-15.291	-17.6	-26.244	-12.171	-20.679	-21.665	-19.225	-21.98	-23.512	-16.639	-23.494	-23.915	-21.547	-22.293	-27.084	-21.888	-19.789	-17.399	-22.393
0.37426	-4.5503	4.5212	2.2005	-2.1237	0.3425	-6.4344	-1.3542	4.5996	8.0307	1.4853	-11.936	-6.5782	-4.2339	-5.2572	8.2302	-3.1808	2.9954	-1.0735	-0.056222	-6.8828	6.7538	4.8692	1.5473	-0.066261	1.7812	-0.86084	0.18466	3.4696	0.25315	3.2535	-5.7575	3.8889	-1.793	3.9706	1.7374	-0.27629	-2.003	3.9236	0.91867	-0.41865	-1.5903	0.35999	-4.0528	-4.2765	3.8536	-2.1478	0.75644	6.2898	-2.326
-3.693	-5.0037	-2.2249	-1.2956	-3.5276	3.2084	-1.3847	-6.3315	6.2231	-10.282	-0.63771	2.473	-3.7854	2.781	-4.2868	-3.9832	0.50593	-0.081498	-4.8237	-7.4087	-3.6635	-2.1084	-2.7122	-11.954	0.22108	-3.7329	-3.277	0.83848	-0.55384	-4.0387	-6.5829	-7.3207	-2.583	2.936	-0.29176	-0.94171	-3.4172	-1.9661	-1.4745	-0.57777	1.8946	-3.4072	0.36267	-4.8946	-5.7866	-1.7626	-6.5263	0.16758	-2.9875	6.8693
1.4686	-0.058485	1.7071	3.1325	-2.3366	3.4281	3.9557	2.1703	-3.1099	1.2629	6.6473	-0.79095	-0.046337	-3.1447	-7.9552	6.4563	3.2542	-0.39632	-2.5088	-3.5839	0.024305	-3.9152	2.6938	2.9783	-1.9601	1.1766	8.0168	2.6465	-3.5163	-1.8637	-3.8196	5.7552	1.6843	-0.2521	-1.8979	1.9465	-0.16478	-4.8873	-3.0348	9.9028	-0.34329	-0.51493	0.20785	4.3348	-8.9002	4.3814	0.63564	4.0181	0.76766	4.3493
-1.6866	-0.097016	-6.5184	3.5029	-1.1592	2.5089	0.4386	3.3249	2.8597	5.7157	-1.0051	0.75773	1.2971	4.2754	-6.239	-2.4962	-2.2256	3.5007	-1.4906	-7.1434	-0.6732	-5.3699	-5.9373	-3.8491	-4.7736	6.0944	-5.5768	0.027433	-3.9637	0.52705	6.0525	6.4696	0.42231	0.24819	1.6467	-4.8256	0.51903	0.0023801	2.0147	-3.0154	-5.0463	0.19856	0.12824	-6.0389	1.6734	5.8834	-8.5016	-1.3585	-1.0655	-2.1925
-1.6816	-5.5585	6.3035	-0.1629	-1.6595	-0.74386	-0.13241	0.54707	0.58991	0.3515	-2.9141	-0.3298	-0.60828	1.641	4.4362	2.7853	-0.30861	1.8606	-4.5905	-0.27214	3.34	6.4246	1.8053	4.6191	4.2305	-1.9778	7.6082	2.6268	-0.81683	-1.5577	3.5277	-3.1816	3.9962	7.1479	-3.735	-7.7424	3.1365	-0.45884	1.0633	2.5105	-0.54282	9.9928	0.30769	-2.023	1.7352	1.1051	1.7727	-2.3592	-4.2617	1.2601
-5.7609	-8.5484	-6.2411	-2.3553	-1.2484	-3.3207	-3.8037	-0.69216	-2.1654	-3.092	-5.619	1.4896	-9.6518	-6.8951	-2.4053	-9.2129	-4.1987	-3.9573	-7.4838	-0.15598	0.14919	-1.2748	-4.4456	0.63769	-8.2125	-0.36317	-9.256	1.9095	-5.6791	-7.1517	-8.7105	-1.4642	-0.91791	-1.5808	-6.4384	-0.43007	-8.7657	-2.2417	3.1139	1.2098	-2.6942	-7.3643	-0.89842	1.7093	-9.9505	-6.916	-1.9881	-0.43887	-6.5522	-2.4119
-6.1484	-6.551	-12.484	-12.805	-7.1219	-13.793	-12.538	-15.968	-8.055	-12.311	-7.127	-9.1663	-14.998	-14.41	-10.234	-18.237	-15.002	-8.5028	-8.689	-13.413	-3.9814	-6.3665	-6.7455	-11.336	-5.6863	-7.8667	-13.446	-8.957	-7.8417	-13.111	-6.3151	-10.862	-12.66	-19.027	-7.4683	-8.1192	-10.133	-11.673	-13.768	-13.724	-11.606	-10.856	-10.011	-12.493	-10.639	-11.483	-10.484	-11.485	-5.2459	-9.4589
-5.4602	-3.9824	-1.5789	-0.37432	-4.9006	-3.3493	-7.965	-11.036	-6.324	-4.0614	-9.4942	-6.3198	-0.095628	-11.348	-4.6794	-6.6384	-5.4276	-4.2736	-5.4142	-5.3478	-10.837	-2.5646	-1.1095	-5.3998	-3.6336	-5.6571	2.1605	-3.8392	-5.6062	0.27593	1.3354	-0.26614	-6.4689	-9.5263	-5.2649	-3.1522	-9.0691	-4.7025	-10.033	-3.9926	-6.1165	-5.7505	-6.5175	-1.1444	-6.6631	-4.4958	3.9036	-5.483	-6.3888	-7.2249
2.4707	1.5872	-1.8056	-8.2804	-4.425	-1.9202	3.3311	1.7071	-2.5183	3.6218	1.6918	-3.7542	-2.7922	-0.85292	-1.3115	5.0142	-0.59147	0.85478	1.0471	-0.72398	2.6345	-0.67098	-4.1863	-0.22679	-8.2869	-3.5466	-5.4608	-0.022033	-0.6666	-3.4807	-3.5666	-3.2606	3.2126	1.444	1.3247	4.3976	2.9215	0.3106	-2.5127	1.1944	1.8883	1.2158	1.9378	-4.0228	-1.1435	-1.2093	4.0708	-6.0644	-3.1199	-2.9016
1.743	1.5931	0.34859	3.5028	9.2174	3.6097	5.5413	1.6416	2.7198	-0.018378	6.6217	3.5282	5.766	3.7852	1.976	8.245	-1.1933	1.6131	4.8364	1.1943	0.74607	1.6007	3.1968	0.6276	6.8909	3.305	7.3305	4.6999	1.497	5.9713	0.91549	6.4878	-2.5406	1.7789	11.107	3.0336	6.6478	7.9424	0.057813	4.744	-4.7992	8.8307	-6.1289	7.5446	4.1625	4.4389	4.0642	3.6122	6.5402	2.3717
-2.6792	1.6633	-2.1773	-4.0597	2.237	-0.065842	9.2354	3.5821	-0.84131	0.95924	3.6777	4.1571	0.11249	3.9381	-1.0799	0.82219	-0.63721	5.0266	1.1275	3.7989	8.6688	-5.0074	-2.6164	0.46409	2.8785	0.48706	-0.16519	1.4161	-0.31436	3.4733	6.5312	0.75889	2.046	-0.071495	-1.5736	-2.5725	4.5603	1.3028	-2.7637	1.1636	1.6991	-2.8958	-3.2762	-0.099414	8.0558	4.7131	6.0927	1.615	4.6873	2.7273
-9.7238	-7.6876	-8.4146	-4.2847	-11.997	-13.7	-8.9009	-14.711	-8.455	-8.4803	-10.852	-9.0782	-5.0322	-15.248	-8.3277	-9.934	-9.9745	-4.3366	-20.206	-4.9092	-14.337	-18.603	-21.436	-12.882	-14.353	-11.57	-16.191	-4.2824	-14.045	-11.284	-11.376	-7.6563	-11.185	-5.1568	-10.809	-16.24	-12.779	-14.187	-0.55588	-13.223	-7.1727	-13.207	-8.3677	-13.499	-12.584	-9.8815	-11.255	-15.386	-5.4632	-7.1977
-1.8314	-8.5555	-2.4456	-8.6186	-8.0555	-6.3382	-8.1938	-5.7458	1.1479	-10.414	-11.115	-8.2152	-2.7368	-8.3479	-12.434	-5.6609	-9.0659	-5.5397	-6.8223	-2.8192	-4.4493	-3.739	-4.3413	-7.3696	-4.9561	-4.3856	-3.0365	-5.1483	-7.4147	-13.34	-5.8592	-2.4524	-0.64645	-1.1431	-5.4968	-11.164	-5.064	-4.3055	-4.644	-4.1659	-3.2945	-7.4359	-2.3963	-4.7949	-3.6331	-2.8133	-5.2371	1.6955	-9.1149	-4.6714
-4.9453	1.4898	1.5423	3.4434	-0.45264	1.6055	-0.44311	-4.3364	3.0577	4.4717	-2.3455	0.96143	-8.4149	-1.5925	-0.17343	-2.6341	-1.2259	-5.0564	-3.1949	5.6665	-3.7121	-1.8524	-3.4944	-5.7093	-7.1716	-0.96501	-2.5685	-0.85567	-5.0654	-1.1779	0.034056	-6.0762	1.592	-1.9562	-4.3375	1.8137	-3.2833	-2.3701	-4.685	-4.6407	1.2225	-4.7663	1.4874	-2.8045	-3.6786	4.4444	-7.7261	-6.5909	0.63581	-5.204
-10.673	-16.037	-22.872	-15.55	-21.075	-14.069	-9.2788	-13.559	-15.882	-16.574	-10.865	-14.87	-12.761	-12.877	-17.919	-17.763	-15.642	-15.891	-16.776	-21.278	-16.946	-13.376	-16.476	-13.46	-18.368	-15.088	-12.17	-14.081	-11.491	-19.614	-16.304	-17.541	-14.504	-15.088	-14.08	-19.838	-7.9055	-24.443	-23.198	-17.126	-20.051	-10.492	-21.726	-14.747	-17.34	-16.298	-15.448	-19.025	-13.99	-18.572
-4.9436	-8.9732	-6.0854	-9.649	-9.1206	-6.9541	-6.6655	-1.5048	-10.515	-3.4337	-6.7505	-0.67377	-6.6916	-2.7363	-1.8611	-9.6786	-5.0776	-3.5355	-5.1657	-7.2406	-7.5231	-10.373	-8.4095	-9.0027	-12.016	-2.6646	-11.282	-7.2328	-8.0586	-2.3037	-4.5792	-1.9301	-6.3219	-1.7787	-9.0575	-8.1389	-8.34	-8.5796	-2.2441	-1.437	-5.2152	-7.0378	-9.6169	-5.1782	-6.2737	-8.6875	-1.9193	-11.292	-3.6709	-2.1498
-11.288	-19.216	-8.9782	-20.765	-7.1173	-16.607	-16.758	-5.9073	-11.373	-5.443	0.69787	-10.21	-12.458	-9.8398	-11.986	-9.4216	-9.6037	-16.82	-9.9929	-17.947	-11.349	-11.615	-11.759	-12.617	-9.0476	-20.997	-16.929	-5.9006	-16.871	-8.7035	-12.945	-16.57	-10.025	-17.18	-9.1738	-14.72	-13.172	-8.3282	-12.533	-14.738	-2.7056	-9.6658	-11.122	-6.8414	-21.251	-11.728	-10.164	-8.4541	-7.5309	-12.652
-18.968	-28.475	-19.515	-19.723	-18.42	-24.258	-19.195	-20.978	-23.163	-21.36	-19.834	-23.735	-20.123	-24.68	-26.82	-17.581	-14.72	-31.265	-22.266	-18.991	-26.301	-23.543	-24.997	-18.329	-20.855	-22.253	-22.923	-20.433	-16.521	-18.446	-25.391	-21.636	-22.218	-20.124	-19.128	-20.566	-22.895	-25.518	-13.332	-26.537	-24.145	-19.472	-24.153	-16.201	-21.177	-27.125	-20.142	-17.221	-22.075	-25.602
-10.484	-11.593	-10.51	-7.4322	-13.497	-13.146	-7.7833	-16.111	-11.679	-12.631	-22.531	-12.58	-11.244	-7.4675	-6.6492	-11.175	-8.9524	-14.609	-7.7391	-15.55	-8.5549	-11.273	-7.1259	-9.3422	-5.0144	-8.8179	-8.7687	-12.407	-12.689	-7.2175	-16.517	-7.865	-15.486	-9.0807	-9.5059	-7.2017	-17.426	-8.7059	-3.9651	-9.2857	-16.617	-15.413	-10.32	-14.173	-8.1875	-11.08	-9.9636	-11.981	-11.149	-16.264
-17.823	-18.534	-19.723	-23.32	-25.323	-20.343	-26.881	-23.454	-21.341	-17.796	-26.553	-24.814	-32.169	-24.018	-20.206	-21.691	-26.755	-24.147	-17.067	-26.677	-18.129	-24.041	-25.903	-21.032	-25.599	-20.438	-17.466	-20.556	-17.958	-18.187	-20.169	-28.1	-19.041	-18.433	-30.474	-25.404	-28.102	-18.3	-19.156	-23.997	-23.286	-21.142	-22.493	-24.924	-22.432	-18.979	-20.574	-20.255	-16.788	-26.487
-3.0099	-5.2134	-2.3256	-4.6023	-8.3431	-4.4916	-3.1441	-8.0217	-2.6609	-1.8621	-4.75	-5.266	-0.88935	0.64217	0.32904	-8.2816	-3.2529	-3.1821	-3.862	-3.0115	-2.131	-0.00064813	-7.8336	-12.847	1.4376	1.7278	-3.9003	-8.4023	-9.3247	-4.6755	-5.9583	-2.2495	-2.3415	-4.0969	-4.1792	-4.887	-3.9243	-1.1972	-3.4713	-3.2688	-7.1164	-2.0981	-5.1542	-2.8278	-3.8599	-7.8885	-7.7417	-5.5157	7.0838	-7.908
-14.991	-7.1585	-5.7295	-10.076	-10.431	-12.523	-11.681	-13.114	-5.8951	-11.603	-6.1399	-13.686	-10.019	-10.676	-16.829	-11.836	-13.825	-13.91	-10.383	-11.436	-10.008	-10.46	-6.3719	-11.945	-11.14	-9.9999	-5.2862	-5.7313	-12.985	-8.1281	-14.841	-15.4	-14.481	-18.297	-2.7131	-15.438	-14.419	-12.359	-5.0749	-12.34	-9.4091	-7.9696	-15.098	-8.4645	-5.1033	-6.4369	-14.174	-13.859	-9.1014	-9.649
-13.423	-20.63	-10.85	-11.794	-12.87	-13.838	-21.237	-15.636	-11.2	-11.873	-10.451	-8.0014	-10.262	-20.044	-14.311	-17.252	-10.082	-12.674	-14.176	-14.637	-14.292	-18.022	-20.087	-20.141	-14.487	-12.4	-10.533	-10.975	-8.0573	-16.969	-13.303	-11.972	-15.021	-16.439	-5.8293	-17.305	-21.8	-13.742	-10.703	-13.936	-11.605	-13.137	-15.861	-17.079	-8.5223	-17.683	-13.312	-18.554	-14.709	-11.642
2.7122	0.89963	0.80825	-8.1744	-2.0081	-0.51483	3.2407	1.068	-0.13841	-4.1625	-2.6261	1.4701	-2.7412	-6.2156	-2.6291	-3.4946	3.1674	-1.3359	-5.0587	5.8051	-5.8876	-6.9242	1.8666	-2.7541	1.8248	1.9971	0.26805	0.68126	-1.9081	-2.14	0.84874	-3.9741	-4.1815	-11.031	0.0063002	2.1556	3.418	3.3973	-0.47028	-0.59421	-7.8205	-2.3446	1.5024	-2.0277	2.2831	3.2188	-7.6853	-1.7849	1.8594	2.7112
-9.7933	-8.7865	-8.2706	-3.4505	-0.24821	-11.369	-11.928	-11.518	-11.41	-8.3362	-9.1843	-12.166	-7.6101	-8.9001	-2.8332	-8.871	-5.8751	-10.087	-10.571	-7.343	-12.516	-9.7967	-11.769	-15.065	-10.292	-14.495	-8.7765	-6.911	-16.67	-11.323	-6.0108	-7.3734	-10.37	-8.0207	-5.0644	-9.5954	-4.8417	-5.0434	-8.2183	-10.083	-11.35	-8.0619	-10.716	-5.7828	-12.98	-11.27	-10.141	-14.176	-10.657	-11.451
-13.865	-4.5652	-4.1032	-8.8696	-1.43	1.3227	-3.3586	-5.2741	-7.8555	-4.094	0.38707	-6.0153	-8.4685	-3.8516	-7.9179	-1.5239	-12.581	-7.8426	-7.3813	-14.442	-7.6208	3.0382	-4.805	-3.5542	-5.5179	-7.0933	-5.7544	-6.6327	-4.135	-3.8556	-5.852	-6.5831	-8.4064	-6.7831	-5.1891	-8.2596	-2.1876	-3.3667	-7.7335	-6.424	-7.9393	-0.54756	-4.9762	-11.288	-4.2717	-10.016	-8.418	-0.78154	-3.6701	-0.43861
12.684	1.1245	7.5195	5.9598	9.9763	3.1032	5.9899	3.0817	6.2208	1.8182	8.6309	4.1376	6.3348	5.4343	-1.8162	4.9385	8.7455	10.218	6.8184	8.0483	4.4521	10.648	7.0506	8.7463	8.7807	5.2764	14.659	7.8698	-1.0485	7.5976	5.5474	8.6426	5.5314	0.58967	5.8423	11.539	10.849	8.6101	9.6706	12.851	1.2266	12.189	2.8847	4.9481	12.01	5.9236	10.829	11.088	6.904	12.137
-9.4846	-3.8939	-12.126	-1.9364	-6.6085	-9.9055	6.0053	-2.1756	-4.4699	-0.38022	-7.7406	-2.173	-8.3909	-1.3996	-1.5699	-0.96017	-7.4711	-3.1089	-2.1972	-7.3411	3.988	-1.1652	-0.53249	0.42367	-5.642	2.0745	-7.6258	-3.7202	3.1054	2.9525	-0.14489	0.17748	-0.75	1.8915	-0.65534	-1.8034	-5.8268	0.61779	-0.60277	-2.2406	-3.138	0.15374	-2.8121	-5.9359	-3.0305	-0.95264	0.2036	-1.9496	0.44052	0.88111
2.9431	5.5426	-1.5166	-1.5924	-0.67259	1.3923	-6.8047	0.729	1.5095	4.3039	5.0061	7.1314	-0.89838	4.7335	-2.5639	-9.2117	2.9315	5.18	-0.38807	-2.6537	-2.6375	1.933	-1.9311	4.1181	3.7753	-2.4036	-5.7865	-0.54045	-5.8705	2.373	5.311	-1.3856	-1.0186	1.2276	4.0101	-0.2793	-0.34742	-2.0085	8.9263	-4.9755	-1.5477	-5.7685	-0.81441	0.8552	0.96947	1.9278	-1.0709	-4.8919	-3.7508	3.3648
-6.6009	-8.0889	-13.976	-19.775	-11.313	-7.7709	-14.752	-1.9031	-13.328	-7.9559	-7.0556	-4.7393	-5.4944	-7.3076	-14.485	-18.027	-16.796	-8.7076	-11.002	-6.0104	-14.458	-16.49	-9.8445	-6.4629	-14.988	-13.586	-7.1771	-9.0754	-16.095	-8.0489	-19.533	-10.787	-8.5531	-12.579	-10.111	-13.478	-8.7232	-11.033	-12.801	-16.301	-14.732	-10.015	-10.805	-15.918	-12.944	-11.42	-15.096	-14.068	-16.116	-14.938
1.8383	0.56718	0.93036	4.0516	-0.37013	3.0853	3.0114	-3.7091	1.1635	-2.9184	3.2872	2.8894	-0.53344	0.96568	0.71293	3.3247	-6.94	-4.4957	-3.1863	2.5236	7.2425	2.3909	-2.2864	2.1883	1.034	0.22388	1.4455	-1.975	0.57017	-0.25205	0.245	2.1267	2.7839	-3.5399	0.85235	-3.9632	-0.052937	1.775	1.206	-6.9268	5.0374	-1.842	-2.9589	2.0173	-1.1015	-3.9124	3.4822	-0.93508	3.8927	1.1752
-8.1039	-10.699	-8.6452	-9.8054	-15.614	-8.1171	-10.01	-16.45	-11.19	-5.7698	-8.554	-5.4513	-6.688	-10.116	-10.679	-9.2611	-16.001	-10.215	-9.2111	-6.3551	-12.48	-9.4047	-10.181	-5.1311	-4.4678	-7.9003	-10.363	-17.829	-11.442	-8.8174	-6.5051	-17.236	-12.313	-10.727	-9.6959	-7.2599	-15.207	-8.9713	-14.004	-11.9	-7.292	-18.842	-9.0144	-14.181	-8.2074	-12.538	-16.76	-5.0495	-3.67	-13.082
3.1372	0.19737	-0.94209	-1.4765	0.93643	-3.0505	-0.57843	-3.1699	-1.7238	-1.5891	-2.9839	1.6574	5.3849	-4.7425	-5.1489	-5.4185	0.80213	-4.361	-4.4714	-2.6672	0.86049	5.6391	0.80796	-2.7294	1.4429	-5.436	-1.0152	0.92115	-2.3144	8.5505	1.9976	-3.1985	2.8378	-8.3684	-3.9626	-0.16603	9.0188	7.0151	2.0919	0.66301	3.8595	-2.5507	-2.6313	-6.5343	2.1091	0.31111	1.4256	6.3373	-1.5058	-1.9384
-19.143	-9.8762	-17.013	-15.966	-16.824	-14.709	-12.337	-11.728	-8.3205	-20.977	-15.625	-13.81	-10.665	-23.846	-19.555	-10.327	-14.084	-11.397	-8.2077	-19.221	-13.681	-11.258	-10.816	-16.965	-9.3135	-15.102	-13.806	-15.623	-10.319	-18.398	-12.347	-17.516	-17.447	-11.523	-9.4246	-19.211	-19.268	-15.703	-16.478	-9.6445	-16.879	-21.094	-13.381	-17.295	-12.752	-11.859	-7.4144	-18.991	-12.949	-19.381
-6.9644	-1.3382	-1.4425	-6.4329	-7.1977	-3.2807	-5.5856	-1.0133	-14.304	-1.5334	-6.6271	-2.2809	-3.7559	-9.9597	-5.7443	-7.4116	-5.7925	-4.0054	-4.7282	-8.3017	-6.282	-3.5587	-1.5749	-9.2405	-7.7293	-4.4073	-1.8815	-12.684	-8.2439	-3.1689	-6.1132	-6.6471	2.677	-8.5904	-6.8967	-9.7728	-3.0575	-5.4761	-11.023	-11.91	-1.0105	-6.0741	1.7658	-6.4838	-11.976	-7.2033	-10.335	-11.296	-11.924	-2.2179
3.9733	9.5387	5.2946	6.9091	0.14207	7.9719	-2.2552	5.5421	-1.1742	2.4055	7.0071	4.9086	3.8462	6.638	-3.5892	9.791	10.667	10.647	3.2444	10.225	8.1158	3.1358	7.6008	4.3519	10.413	5.3029	12.392	5.7945	9.0071	1.8778	4.6561	6.6631	8.8735	2.2832	3.7719	4.8949	6.1995	7.6257	11.535	8.8717	3.1563	12.173	8.347	2.0914	7.232	4.706	4.9444	9.5148	10.572	1.8554
-12.771	0.076408	-14.527	-11.302	-14.452	-7.5277	-10.244	-11.919	-11.47	-8.7581	-13.381	-14.369	-9.3144	-11.506	-15.051	-11.36	-10.157	-15.264	-11.821	-9.1769	-8.4956	-11.986	-8.7213	-9.4364	-2.7467	-7.0593	-14.355	-5.6663	-6.1505	-0.9261	-12.525	-14.249	-4.087	-13.057	-12.296	-16.781	-8.9268	-14.629	-11.256	-16.144	-3.8661	-6.633	-15.801	-21.66	-17.219	-12.49	-5.7442	-12.067	-13.31	-12.573
-6.6818	-10.957	-6.7375	-3.9439	-6.456	-4.5925	-8.2321	-15.669	-5.2109	-10.237	-12.475	-6.7008	-5.28	-4.9679	-8.0819	-4.2326	2.7152	-8.9065	-4.1084	-10.401	-9.5995	-4.8549	-7.4505	-14.128	-8.2498	-16.829	-14.81	-11.728	-13.241	-5.6777	-13.241	-12.033	-4.6843	-9.2137	0.31977	-11.157	-9.3541	-3.3394	-4.3421	-10.309	-11.069	1.2996	-4.1358	-13.545	-9.2051	-11.015	-10.73	-12.059	-10.128	-6.4504
-1.8694	-0.30757	-0.36257	0.28019	-1.198	-2.2571	2.7906	2.9906	0.99059	7.0391	2.9225	3.3454	-4.3314	0.85289	1.1623	2.4988	-7.5799	6.7521	3.3068	-3.2073	-7.192	-3.0349	-4.467	-4.1021	-1.2387	-2.4386	-2.6401	-2.5003	-2.0485	-3.0784	5.1978	0.29871	-2.4799	-2.164	-0.40627	1.4279	-3.4163	-6.1606	-0.058929	5.7906	-1.6662	-3.3374	-0.47615	-1.031	-3.8721	-0.74824	3.3305	2.6749	5.2659	-0.78488
4.7153	7.7538	10.675	3.5062	3.1881	4.7178	9.1476	2.8076	0.081238	3.0631	3.9617	3.7777	-0.1545	4.8487	5.6349	3.6551	5.2711	7.9137	3.4676	9.6501	4.4968	6.1737	7.7437	9.269	10.608	6.8359	7.9417	4.0669	8.5846	4.6819	3.9701	5.856	13.318	5.5664	-0.97402	3.7582	2.1784	7.7487	2.1273	3.375	0.85965	6.8548	7.2888	3.0997	9.8696	3.9224	6.8225	8.935	7.5115	5.2563
4.6565	-1.1206	3.9071	-0.020942	9.76	1.9446	3.3733	2.1948	-4.3289	4.5124	5.401	2.7053	4.7975	5.9221	7.9756	9.182	-2.1333	3.2845	8.5265	7.1391	7.3746	6.698	6.6159	5.2687	6.9977	6.1032	10.34	5.3593	3.8927	2.4744	6.0099	1.6867	2.231	-0.60561	2.6882	10.104	5.2737	9.4516	0.54914	1.1179	6.9355	5.4851	8.8276	2.5502	1.9814	0.0078629	-0.62208	0.87255	8.8881	4.6716
0.82804	-4.7208	0.63577	-2.3629	-5.3861	-4.5323	-0.45242	-3.4024	-3.8976	-2.0422	-3.8922	2.2508	0.94711	-5.1683	0.30292	-6.675	4.5865	-5.6188	-4.9945	6.9416	-3.2547	1.3806	-2.3191	-3.6738	-3.4192	-1.0666	1.1518	-9.4492	-6.8732	-4.0005	-2.8932	-2.2987	6.8324	3.3771	0.32063	1.001	-6.4453	-1.2848	-0.67048	6.349	2.3099	0.95911	-7.3411	-1.8622	1.0031	-5.2239	-4.4545	-3.2918	-6.8646	-0.56819
-11.865	-14.448	-8.9784	-10.395	-4.9076	-5.725	-11.458	-7.6555	-6.6363	-8.6005	-13.265	-7.8415	-9.9261	-11.541	-9.9082	-10.391	-14.288	-10.603	-6.4525	-4.0668	-10.82	-9.0148	-3.6333	-9.0266	-13.879	-13.119	-2.5118	-13.061	-11.475	-14.103	-9.4669	-11.19	-14.525	-12.463	-13.893	-12.606	-13.751	-8.2798	-8.201	-8.6933	-7.6094	-9.824	-17.092	-10.137	-10.614	-10.646	-10.817	-11.196	-11.597	-15.421
-4.0874	-5.7402	-1.7548	-5.9961	-5.2061	-2.1881	-3.2917	-5.6258	0.40569	5.6801	-5.5126	1.5939	-6.0647	-1.8425	-0.66778	-3.6602	-3.8621	-5.9765	2.6322	-1.2007	-2.3184	-5.5793	0.19089	-7.5733	5.6261	1.6057	-5.1273	-1.9127	-3.6632	3.314	2.0836	-2.7091	-2.2059	-10.199	-2.5158	-3.1893	-3.9543	-7.0419	4.3626	-0.039327	-4.2756	-7.2778	-1.2943	-4.1798	-5.9394	-3.9657	-4.0735	-2.3368	-0.32475	-3.3972
-4.9769	0.49678	-4.5846	-0.37362	-3.9589	-0.14176	3.554	-10.12	-4.7761	-5.6226	0.095329	-3.4995	-10.442	-4.7604	0.97156	-6.7591	-0.036978	-1.4452	-4.8669	-4.0637	-1.225	-3.4123	-3.1213	-6.2361	-5.063	0.025711	-2.9685	-1.8098	-1.4726	-6.8741	-4.6058	-11.05	-11.076	-4.107	1.9762	-8.8448	2.5078	-7.7696	-3.1583	-4.681	1.7131	1.5174	-6.3272	-7.9854	-4.8641	-4.4529	-4.6099	-5.9077	-2.2559	-7.1079
-5.8791	-2.756	-9.4905	-10.103	-10.957	-4.5626	-11.904	-12.109	-5.2626	-11.375	-5.6345	-7.4309	-7.0493	-2.968	-9.5924	-9.7118	-9.0662	-5.9868	-6.6032	-13.197	-8.2257	-10.393	-10.49	-5.0476	-1.6931	-11.07	-4.1656	-8.8618	-5.8105	-6.5193	-11.083	-7.8394	-8.7551	-7.5323	-9.8059	-10.05	-7.1624	-5.9341	-8.4287	-15.731	-9.0242	-8.3977	-15.507	-9.4795	-7.094	-7.1613	-3.2799	1.3852	-11.726	-5.7958
13.514	9.9607	7.3409	18.342	8.6404	7.623	12.04	10.32	13.257	6.6525	4.5615	6.9136	11.776	14.4	6.4417	10.727	14.253	12.972	10.953	14.327	10	7.5809	10.892	5.8067	11.35	9.8662	17.245	8.1863	11.626	12.037	7.6215	11.032	13.163	11.985	5.9594	7.9769	7.9773	17.875	9.1133	8.3208	4.0855	-5.4096	15.635	12.703	12.864	11.7	4.8011	3.9859	4.7878	5.0555
1.766	7.1813	7.5678	4.0495	1.1567	2.4246	-0.87655	1.5535	2.8121	7.8049	1.8548	3.6059	-0.28293	2.2113	0.35009	4.0085	0.38916	4.1566	1.315	1.2143	5.8234	-1.2889	2.8779	6.212	4.0841	0.72944	-5.5171	8.1156	-2.3101	4.9559	3.7802	7.2351	-3.0409	1.6264	0.84174	5.7111	7.8345	1.4862	5.5834	0.18001	6.2943	-0.53351	-0.88631	1.8133	0.6789	8.3915	5.3464	-0.66631	-3.2022	3.5664
0.1094	-1.2979	-3.4022	-2.4981	-1.4724	-1.9682	3.462	3.6971	-4.2924	0.44454	-2.2433	2.3546	0.73491	-2.4909	5.6345	-1.6975	1.3011	0.86509	-1.6186	-2.6546	-12.787	-7.9659	-3.1205	-4.4713	1.9496	-2.6654	-0.86749	-2.8108	-1.4635	-1.6528	-3.5331	-0.14374	6.4598	0.74466	-7.7639	-7.3715	-7.0788	-1.6912	-5.9139	5.2745	-0.52	0.92482	-3.1049	-1.1875	-0.68451	0.51846	0.59731	-0.48357	6.024	-2.7951
3.6114	7.7878	4.7945	-6.9172	-3.7455	-8.329	-10.288	1.913	-1.7316	-3.0056	-4.4375	-5.1918	-4.1642	1.7972	-3.2451	3.2856	-0.92649	-4.0658	3.4603	2.2738	0.35902	1.6	3.2151	-10.975	-3.508	-0.12265	-5.4141	-5.6113	3.3648	1.7854	-3.9328	1.5004	-0.9251	-4.033	-0.73842	-7.7671	4.255	-2.0243	-2.8728	-4.0596	0.069397	1.9949	1.4002	-0.7956	3.1488	0.78512	-1.9887	0.055462	0.2461	4.0362
-2.5301	-2.346	3.8514	4.2724	-2.5647	-1.6322	-0.94058	2.9445	-0.93212	-1.738	-0.092891	-0.80298	-1.9951	-0.3836	5.0543	-4.7261	-1.6374	-2.1607	-1.7413	-2.1492	-0.9233	-3.8369	0.76492	4.3622	2.5341	3.1608	-2.3258	-1.4822	0.79882	-6.4408	3.8807	1.7595	1.2252	-3.1598	-1.8085	0.61262	1.5788	0.14071	-4.5219	1.4851	-2.0261	2.8489	-3.1679	-1.0061	-7.4254	1.1862	6.3464	-1.9813	4.3234	-4.4626
-3.9362	-0.80417	2.1934	-3.4475	-6.9868	-1.8226	-8.6941	-8.8554	-0.053185	3.0137	0.48727	-11.665	-4.5681	-9.487	-1.334	-4.0623	-1.7782	-0.51883	-5.7841	-0.084659	1.4838	-6.8916	-5.3461	-7.9489	-9.0075	-5.6433	-4.859	-6.0418	-8.7717	-6.956	-2.6047	-9.9588	1.5234	-6.1509	-5.7496	0.22496	-5.8472	-4.648	-9.5238	-5.1178	-6.9226	-7.4293	0.42661	-7.1223	0.4434	-0.41011	-7.3916	-2.4634	-2.4325	0.074111
-4.0202	-5.2308	-0.55685	-11.116	-6.103	-2.6081	-4.8566	-2.2242	-10.269	2.4528	0.59139	-4.2564	-7.5427	-5.3943	-4.1178	-1.0477	-1.1641	-9.7864	-7.7104	-12.897	-3.9096	-8.0004	-4.407	-5.4982	1.8376	-6.9943	-5.6945	-1.6691	1.0807	-2.5224	-1.4944	-6.1358	-4.4352	-2.7571	-7.0468	-4.6734	-2.4644	-0.8679	-4.9629	-7.1937	-7.8668	-2.5854	-1.9556	-3.2271	-5.3021	-10.352	1.2793	-4.1271	-9.3733	-8.2461
-8.11	-13.535	-10.588	-14.379	-10.096	-13.275	-15.658	-10.682	-9.5583	-16.822	-9.2632	-13.745	-16.454	-10.718	-10.707	-4.6231	-6.9078	-19.907	-10.329	-9.5027	-14.849	-9.4618	-11.31	-4.1365	-16.654	-10.792	-8.6119	-17.768	-15.463	-12.64	-8.941	-13.001	-4.375	-20.361	-13.856	-14.673	-14.986	-8.9311	-9.2262	-18.563	-5.6564	-8.2514	-5.0404	-6.8605	-11.069	-18.108	-10.194	-14.436	-13.649	-14.923
-3.4544	-4.8461	3.5289	1.1805	-2.0336	-5.5044	-2.2668	2.1788	0.081237	4.9272	1.3759	1.0246	3.6681	-0.28421	-4.039	3.3603	1.1382	0.27902	4.4037	-0.50854	4.4372	1.1288	-0.95733	-1.8064	4.4602	3.1727	-4.6537	-0.7014	2.0946	-2.7234	-4.8074	-2.5552	0.65361	-3.5927	10.443	0.54692	0.20572	2.6994	7.6355	-0.75091	-0.7895	1.0981	-2.2866	-4.9678	1.4408	0.67078	1.9215	5.5741	3.4206	7.3995
-0.94915	-2.0877	0.46981	-0.67101	-8.9518	-1.666	-4.2039	-3.1476	2.9924	0.06878	-0.67395	-9.2252	-4.2361	-5.2086	-2.5492	3.7246	-1.4736	-6.5762	-5.4469	-2.3361	-1.9629	5.649	-5.7432	-0.057446	-3.8582	-3.385	-4.3448	-4.8778	-4.782	-6.27	-7.8885	-0.6072	-0.70208	1.7382	-8.6831	-1.9477	0.2081	-6.9444	-4.6292	-4.7993	-4.9241	5.3505	-0.79238	-5.5448	-6.4312	-0.44863	-3.8345	-5.4461	4.9388	-7.2269
-16.312	-14.902	-11.999	-21.865	-13.498	-2.919	-15.952	-13.601	-16.672	-15.19	-17.465	-20.098	-22.402	-19.729	-12.63	-14.597	-21.04	-10.922	-9.951	-11.81	-12.878	-11.414	-16.164	-18.836	-14.264	-13.317	-15.975	-15.274	-9.0999	-20.034	-15.969	-16.655	-14.445	-14.395	-16.661	-14.513	-12.2	-19.276	-14.779	-10.355	-12.899	-17.964	-8.1529	-14.248	-11.078	-13.689	-12.313	-8.6348	-12.36	-10.05
-8.0805	-13.213	-11.848	-13.357	-6.2973	-9.0256	-15	-8.1929	-10.942	-6.3749	-8.9362	-13.993	-12.416	-14.583	-16.737	-16.208	-9.4064	-14.978	-13.069	-10.301	-6.8355	-11.595	-9.1883	-7.0679	-9.7487	-9.6997	-10.672	-14.361	-12.928	-13.27	-14.648	-11.621	-8.9165	-0.24497	-7.7139	-10.723	-6.2283	-5.0304	-10.972	-10.288	-7.8343	-5.7049	-7.9748	-10.119	-7.1983	-9.2282	-8.1776	-8.2049	-1.9253	-12.012
-15.199	-13.182	-11.112	-11.986	-7.4225	-11.522	-9.0513	-9.0196	-8.6042	-5.0436	-16.531	-9.7824	-18.36	-19.598	-16.538	-9.1728	-14.053	-9.3378	-7.1608	-14.283	-14.001	-11.458	-18.086	-15.875	-12.167	-13.366	-9.3816	-10.596	-15.397	-7.6262	-12.459	-7.5767	-18.836	-20.761	-9.0015	-5.7132	-12.504	-9.8593	-7.2801	-16.781	-7.9175	-6.8111	-12.902	-12.667	-17.43	-19.231	-14.41	-11.953	-10.613	-10.299
-17.427	-4.8583	-14.775	-15.948	-12.111	-8.2866	-11.131	-8.8149	-11.985	-8.9719	-9.0286	-7.9811	-8.4762	-8.38	-10.861	-14.516	-7.725	-17.069	-8.5929	-1.2655	-11.833	-11.815	-10.856	-14.033	-6.2714	-8.0499	-7.8616	-11.311	-4.4296	-4.8552	-10.178	-17.136	-12.359	-7.9673	-12.839	-10.113	-9.1968	-4.2763	-6.2401	-6.5325	-6.7097	-9.4531	-5.6224	-3.3481	-12.016	-4.2423	-11.248	-11.617	-13.675	-10.279
-11.775	-9.4235	-11.79	-13.14	-13.601	-9.5335	-10.489	-11.465	-12.833	-2.2284	-12.642	-13.644	-3.4501	-17.896	-12.497	-10.408	-11.943	-12.254	-15.896	-13.524	-7.8697	-9.3691	-10.454	-8.1095	-5.5689	-10.751	-7.4707	-8.4109	-11.111	-6.5	-13.758	-14.001	-12.119	-12.938	-12.242	-8.4901	-9.9802	-17.314	-5.6886	-10.928	-15.398	-8.5064	-22.331	-9.8755	-10.402	-16.587	-7.388	-7.9746	-14.423	-13.439
-14.946	-13.606	-12.835	-2.6782	-8.596	-4.6331	-5.1157	-1.271	-8.1836	-3.3845	-5.1089	-9.475	-6.1055	-5.9171	-3.0867	-3.4261	-6.6511	-12.365	-5.5254	-2.7757	-0.75542	-4.2998	-8.3695	-3.086	-8.932	-1.1439	-7.2162	-8.9464	-2.7576	-3.6194	-15.546	-1.7922	-0.053304	-5.69	-13.932	-1.0079	-6.719	-6.3886	-11.073	-3.5266	-1.9092	0.79115	-6.8978	-4.6533	-4.1606	-4.9666	-7.7725	-0.45109	-1.1478	-7.2148
-4.4277	-2.6105	-3.9566	-1.617	0.40118	-5.5545	-1.1904	-7.5664	-0.47298	3.2303	0.76398	-0.081807	1.9476	-4.1536	1.24	0.30118	-4.5995	-0.082029	-1.1932	0.22332	-0.88829	-8.1088	-0.82486	-2.8165	-1.4458	-3.3598	-0.38796	-1.1567	1.8155	-9.2807	-3.4337	-1.782	1.8645	1.9817	-1.3963	1.9979	-2.9908	-4.9704	-9.5068	-3.5446	8.0222	1.9301	0.63165	-3.5669	-0.5061	-9.1367	-3.6797	0.50643	-4.2979	-0.79036
6.6415	3.5505	1.649	6.692	0.31464	-0.74518	-3.7098	-6.0597	-1.1535	1.4529	1.6151	2.8542	6.3337	2.3682	-4.0731	3.1415	6.7602	1.1965	0.57995	5.1075	5.3416	8.2304	-3.4817	4.7289	-0.28436	4.4992	-0.41931	-0.55197	1.6418	8.6561	2.6928	4.5258	-0.27606	3.3794	-0.15125	1.361	5.8236	-2.8877	-4.0687	3.3643	4.6807	4.8234	5.5827	4.85	4.5664	1.112	-1.2699	4.0764	-3.3783	-0.57692
0.4975	-4.874	-3.7713	2.2522	-1.0962	3.0349	-0.032712	2.5609	-4.9881	6.0313	1.5147	8.4111	-0.26558	0.11084	-2.8141	3.6679	-0.26222	0.75551	-1.633	0.83053	2.9796	5.7329	2.3286	0.78016	0.39061	2.7914	12.856	2.5166	-0.63573	-0.32958	-2.5451	-5.7194	8.4752	3.0706	-1.5962	-3.9383	2.9958	3.1866	5.5913	5.974	-2.1014	-1.3139	1.9433	-4.7079	-1.976	2.7865	0.86683	2.6399	-1.077	-6.0845
-17.185	-17.177	-15.724	-15.339	-15.405	-11.69	-14.779	-5.3457	-11.74	-20.286	-9.5229	-7.2206	-7.0897	-18.076	-16.585	-18.663	-13.033	-7.8607	-16.831	-14.255	-14.136	-15.04	-11.635	-14.829	-13.519	-14.732	-8.5787	-17.255	-11.079	-11.019	-18.757	-16.946	-10.906	-17.823	-10.437	-14.492	-9.6512	-18.35	-22.414	-16.151	-9.7961	-23.016	-11.178	-13.2	-11.668	-8.9402	-11.355	-11.108	-13.133	-16.292
-11.313	-20.642	-19.985	-25.7	-11.492	-14.53	-27.196	-23.766	-14.837	-17.54	-29.553	-22.691	-25.824	-19.553	-21.109	-25.067	-18.68	-10.856	-27.87	-22.97	-22.342	-25.621	-13.294	-15.829	-24.566	-21.11	-28.819	-19.087	-18.758	-14.981	-19.868	-25.949	-25.503	-20.775	-20.569	-15.861	-27.562	-17.947	-18.281	-20.671	-23.948	-18.68	-15.024	-22.751	-17.924	-24.003	-27.633	-20.075	-27.019	-15.225
5.5977	7.0861	0.51092	3.1686	-0.052728	9.9335	5.51	1.7541	8.7606	9.4535	8.8075	8.0307	5.1729	7.8767	4.3939	1.8695	11.457	5.8355	6.0149	3.1247	3.335	5.3323	7.495	7.119	12.189	5.9097	-0.76201	5.5447	3.9345	1.8763	3.4359	9.2505	2.0273	7.0914	8.7923	-2.5549	-3.2558	4.0124	1.2043	9.9541	5.5778	13.657	5.8788	6.215	7.5615	11.896	5.2155	0.80386	6.2759	5.4409
-12.938	-9.1676	-17.437	-7.3111	-22.071	-17.843	-10.768	-15.019	-12.279	-8.057	-6.1408	-5.2573	-14.228	-16.588	-12.899	-12.828	-13.093	-16.288	-15.102	-6.1562	-16.886	-7.331	-15.691	-14.95	-18.24	-16.604	-5.4929	-11.571	-13.286	-11.406	-9.9151	-11.193	-10.444	-8.5782	-6.7074	-6.5884	-16.21	-15.297	-10.474	-13.533	-11.976	-6.7755	-7.3516	-14.919	-13.825	-15.537	-16.421	-10.328	-12.85	-14.63
2.8552	-1.6598	-5.0009	4.0322	2.1103	2.2994	-1.8712	-5.5404	4.0258	-3.0778	-2.7541	1.3349	1.4515	-1.0896	0.62349	4.2626	-8.2874	5.2761	-4.9775	-0.051759	-4.3342	4.1802	-8.3184	2.8184	-8.7738	3.69	0.58916	0.15679	0.47521	-8.0555	0.061256	0.88373	1.3182	1.7442	1.7256	2.9297	-0.98965	5.9981	-3.0938	3.2098	-1.05	-0.7882	-2.8406	4.0285	-4.4077	-0.32593	-1.178	-3.187	1.5335	2.5355
13.978	3.2639	0.38821	0.19622	9.3844	2.0059	4.2156	5.1379	3.289	2.1922	-2.7293	-0.80809	5.1988	3.68	6.9431	10.965	4.3893	6.2954	11.261	5.9795	3.7379	2.5142	8.3725	2.4035	6.6053	9.2228	5.3715	2.8033	9.2634	5.5536	2.6962	9.9201	-2.3021	4.4773	10.517	7.3692	4.9594	6.7651	6.3215	5.814	7.58	5.5404	2.4399	3.077	4.7794	8.5965	5.0907	5.8854	6.2232	3.9194
3.5024	-5.1782	-3.8399	-5.3668	-0.65311	0.043816	-4.7743	0.78998	-4.6013	-4.2576	3.333	0.49144	-2.1053	-0.081332	-0.50095	7.4008	-0.73202	3.6301	-1.1649	4.5252	0.084513	-2.3815	-5.2092	7.5489	-3.0078	5.4255	-3.7818	1.0485	0.51181	0.52645	-4.3964	2.0322	-6.5071	4.3619	1.6172	5.7994	0.51965	-4.958	-0.99978	-4.0313	4.1014	-4.8425	2.2482	-2.9123	-3.6259	2.6511	-2.3176	-3.1611	-3.2627	-1.7922
-1.9969	-5.2491	-3.5639	-0.61127	-1.9934	3.9063	-4.0993	-4.8784	-6.1513	-6.9965	2.0974	3.9008	-6.8526	-3.5663	-1.981	-5.9684	1.8937	-6.541	-2.9718	-3.1514	-2.8055	-8.147	-5.4153	0.84818	-6.5258	-1.0257	-9.8601	0.47821	0.13554	-1.3854	-4.594	6.9444	-1.4857	-9.3694	-3.3024	-5.6925	0.44083	-4.1093	-3.412	-5.5908	-2.7528	2.8681	-3.4559	2.1578	-3.415	-2.0226	-5.7607	-1.3735	-7.029	-3.3672
-3.8503	0.67626	-2.7019	-2.4533	-13.095	1.7247	6.9409	4.0032	-1.6001	-4.9413	-0.37259	-4.2327	-3.7049	-3.1469	1.2989	-8.2353	-8.1034	4.5476	1.089	8.1158	2.0093	-0.70775	-1.6509	6.8861	-0.75037	-0.28043	1.384	-1.2067	-7.8665	2.3052	0.83475	-0.1952	-1.2356	2.188	-3.5766	0.8594	-5.8249	3.5627	0.56425	-2.8068	2.5584	-1.3955	1.6731	0.47596	-3.082	-1.5184	-4.4202	-0.25772	-2.379	2.0443
8.951	-8.1996	-1.5825	-0.18827	-0.49477	0.34465	-0.26699	-7.6532	-1.2435	3.1687	-0.083422	-1.3396	-0.3719	-9.458	-5.2947	-1.114	-0.64785	4.5263	-2.8591	-5.5715	-0.38874	-5.379	-1.0052	-4.1426	-5.6839	-3.0287	-8.013	-3.603	-5.0964	-4.7557	-2.6798	-5.0251	-6.6967	-0.33086	-8.527	-4.451	-1.0592	-7.359	0.91558	-9.3618	0.019473	-2.1534	1.1319	-3.0667	-3.2831	-2.1208	-3.9141	-9.4625	-5.0286	-3.3752
5.0014	13.5	10.756	1.3533	11.423	5.3803	14.253	10.219	8.5306	9.3549	8.0337	4.5288	12.992	6.1618	7.1076	3.6414	7.4678	10.528	3.5755	9.9198	5.4161	8.728	4.7272	7.0383	9.611	4.4389	7.5162	1.66	10.858	9.2276	6.2829	6.07	10.794	8.5771	12.203	2.8395	8.0553	5.588	13.472	7.079	8.1919	2.389	8.121	13.271	4.6182	12.115	9.9897	3.9481	15.879	6.1371
-8.399	-3.211	-4.6688	-5.6273	-9.7359	-2.2652	1.3808	2.2072	-2.7356	0.69668	-4.0155	-7.9024	-1.6149	-5.3398	-4.3289	-5.7855	-0.93554	-1.4674	-1.0873	-6.5639	2.9238	-0.88535	-2.775	-3.1581	-2.5212	-4.9006	-2.0153	0.6304	0.82532	3.2338	-2.8058	-7.0069	-3.0244	-3.6251	-3.9351	-2.4895	-4.9499	-7.6904	-1.4566	0.23648	-3.4491	3.2127	0.91565	-3.6705	-5.3095	-4.1803	-2.9016	-4.7144	-5.9192	-1.425
-11.162	-10.582	-7.0108	-10.44	-6.4214	-14.207	-12.448	-8.5422	-13.53	-7.0204	-13.082	-9.4577	-9.4268	-9.5308	-8.451	-11.931	-15.176	-20.609	-9.8961	-12.731	-14.462	-13.358	-9.0795	-9.7677	-9.8362	-6.9413	-12.527	-9.7362	-4.6176	-9.9796	-1.3977	-8.3667	-11.507	-5.142	-15.158	-12.175	-6.5095	-16.162	-10.465	-6.1849	-8.4894	-3.058	-11.075	-9.7784	-5.4258	-13.528	-14.548	-8.0449	-13.288	-4.5325
-5.5643	-3.2939	-8.4948	0.36794	2.5476	2.378	-4.0976	4.1305	-3.8264	-1.4751	-1.9936	2.2457	4.1203	3.3919	0.88757	-3.7407	-1.7475	-1.1399	-7.4796	-2.5963	-2.0694	0.44347	-2.0728	-10.6	-1.7817	-0.89864	-5.295	-5.6139	-4.6982	-7.0698	0.94028	-4.8209	-4.5277	0.116	-3.6076	-8.5689	-5.1788	-7.488	-5.6886	-7.6088	-5.843	-6.5867	-2.9338	-4.3404	-6.731	1.871	1.7859	-4.5755	-3.3526	-0.29566
3.1999	5.7795	1.5391	0.47336	4.1714	3.8664	-1.7425	0.9941	0.23695	5.1938	1.9829	1.2375	-3.5274	3.2144	-2.472	7.214	5.3353	5.7855	3.4566	6.1809	9.8592	0.66159	1.579	9.7663	-0.74986	1.7813	1.4844	4.8758	5.7175	1.8159	6.1929	7.6492	4.7132	0.93495	8.0596	-1.5201	2.0532	1.4306	-0.21408	3.8313	1.6607	6.5787	2.4227	1.3698	-1.6731	-1.8933	3.4703	-1.0964	3.5382	5.7028
-12.314	-10.827	-11.914	-13.913	-13.128	-10.679	-11.416	-13.209	-16.775	-12.983	-15.153	-18.588	-13.947	-7.2241	-12.303	-10.493	-15.632	-11.509	-11.422	-15.33	-11.228	-9.7352	-15.517	-14.183	-16.588	-11.803	-7.2387	-12.828	-19.239	-18	-10.993	-11.941	-16.597	-17.453	-14.178	-12.004	-15.596	-13.392	-13.595	-10.286	-15.802	-6.1338	-9.8415	-13.263	-13.082	-18.092	-17.356	-15.184	-11.054	-12.344
7.7812	-3.2635	7.8262	7.3417	10.727	9.0487	5.4193	11.913	7.8328	14.224	3.5753	4.553	10.608	7.6854	12.355	6.0528	3.7574	7.4904	3.1995	5.0836	2.1721	2.0075	-1.0746	1.7938	7.7653	0.4302	5.8983	14.333	5.7685	5.5282	9.4863	8.4817	4.6987	10.312	8.0885	10.999	3.9428	5.4942	11.34	5.181	1.668	3.5406	5.5277	5.6656	9.3563	4.8783	9.7635	9.1705	3.4552	4.879
6.5543	4.6467	2.8908	10.684	4.023	4.1928	7.5806	5.0256	8.825	6.1369	8.5221	6.4779	12.713	4.5537	8.2131	5.1947	10.124	15.856	3.8877	7.3706	7.0041	8.7966	2.4284	3.1458	8.2322	5.494	5.4798	1.8938	2.8106	9.2718	5.8137	6.1876	10.866	5.8783	-2.1867	3.0765	5.2578	9.9457	8.3168	8.452	6.987	6.8395	1.483	3.2317	8.9989	5.9623	1.2571	-0.078597	1.2109	5.5555
-11.334	-12.912	-20.704	-13.231	-13.133	-18.069	-16.581	-11.063	-12.272	-13.049	-9.0572	-13.223	-16.556	-12.092	-14.89	-17.882	-12.948	-19.744	-14.926	-12.315	-14.911	-13.133	-21.236	-16.106	-15.546	-12.341	-14.149	-19.149	-15.185	-11.808	-11.221	-16.852	-14.249	-5.2687	-7.4869	-20.279	-15.214	-16.244	-10.68	-18.116	-16.596	-18.98	-16.702	-16.986	-16.073	-13.739	-16.675	-3.4505	-17.58	-12.206
-6.3421	-15.39	-10.414	-15.259	-16.982	-13.119	-17.238	-12.253	-16.434	-18.812	-15.712	-12.93	-16.876	-7.7344	-11.924	-13.659	-3.1478	-18.712	-8.5816	-7.7248	-12.2	-11.889	-5.6423	-9.0262	-10.541	-7.2514	-15.469	-15.234	-8.0441	-17.901	-12.067	-13.72	-11.299	-8.853	-10.629	-6.2475	-14.212	-6.1596	-12.842	-14.803	-16.34	-4.5269	-12.629	-14.869	-8.4149	-10.538	-9.8302	-16.402	-14.518	-15.933
-14.388	-13.874	-7.8996	-15.544	-4.8855	-2.3447	-5.3376	-7.0217	-14.863	-4.4143	-11.94	-4.7896	-3.2084	-12.998	-5.1413	-10.215	-0.83619	-4.5142	-7.2253	-13.065	-7.3941	-6.4165	-5.7251	-7.2588	-10.746	-5.4768	-4.7545	-5.8053	-11.688	-6.0867	-2.9497	-15.7	-8.558	-4.9874	-12.052	-6.8277	-8.8599	-12.246	-13.544	-6.1165	-11.406	-4.7777	-9.0131	-11.044	-12.128	-5.5161	-8.3401	-12.378	-10.402	-6.3843
4.5164	0.38043	0.42398	0.90298	3.1374	1.8896	-0.65011	3.945	-3.5497	-0.55474	5.4685	4.5106	-0.37379	1.772	2.5961	-1.7456	4.7436	-0.26839	3.5083	-1.4953	1.4607	-1.1836	-0.97685	-0.7438	0.25459	-1.3649	4.6389	6.4956	4.0764	1.6435	-9.0797	-0.30399	4.9073	2.435	5.3243	1.9426	-3.6559	1.8504	-3.5597	-2.6214	0.7622	8.2474	4.4061	-4.3725	3.6179	-2.1826	-2.2512	2.0085	0.51196	3.7181
4.2603	-1.3345	5.2738	9.8839	-2.2866	-3.1446	2.6991	5.2978	2.626	1.0459	5.8197	2.2373	1	9.3532	-2.379	2.1742	1.6696	6.7975	2.5534	4.6577	2.6552	3.7708	-1.0335	-2.824	3.1818	-2.3975	1.2048	-1.2321	3.1136	0.4229	9.2812	2.5051	1.6406	-2.5982	-2.6849	1.2593	4.1325	-1.3222	-3.3213	2.3742	1.0647	3.6356	0.13766	-0.94218	1.6498	3.3029	-0.53902	9.071	3.8039	3.7783
-10.25	-8.4877	-8.8384	-11.547	-7.532	-2.8153	-0.64663	-7.6354	-2.1114	-4.7423	-9.5843	3.5075	-10.072	-0.099248	-5.2197	-2.7236	-7.1688	-3.1765	-4.281	-6.3596	-5.44	-5.7013	-1.8513	-7.7465	-3.1479	-3.0028	-5.396	-7.1559	-2.6604	-4.6648	-4.6615	-6.7905	-1.9878	-7.3131	-7.8697	-9.4511	-11.427	-8.5125	-7.8047	-7.767	-1.7137	-3.041	0.17483	-10.672	-6.594	-2.8511	-9.2708	0.86499	-5.111	1.9359
0.60663	0.82818	-2.0406	9.5596	1.9805	1.489	8.2109	2.5522	2.6198	4.6071	-4.5173	4.6577	-1.3829	6.1605	4.0332	-3.2994	2.0227	2.6967	4.3662	8.684	3.7986	10.448	8.5497	0.28537	4.7441	2.3572	8.0525	2.2879	-3.342	0.46368	-1.0809	2.4507	7.3218	-0.58582	7.073	2.0477	6.8004	-1.123	-2.6741	4.3251	8.2995	8.4283	-3.4508	4.2578	-0.14518	4.7759	4.8239	-1.5393	0.83217	4.0664
-3.7559	2.1747	-3.6111	3.3275	-6.7767	0.60904	-0.92508	-5.1021	-2.776	-2.4218	-1.8437	-3.4786	-5.7424	-2.4091	-0.2949	-5.4848	-2.9377	-3.9692	-4.0843	-5.7093	2.2826	-4.0421	2.8544	-0.00088116	-4.7589	-4.9988	2.8462	-3.1804	-10.069	-4.395	-0.13463	-7.4583	0.50027	-4.8281	-10.55	-7.5252	-1.2831	-0.21424	-5.7373	-2.1316	0.94648	2.1576	-3.3907	-2.7106	-4.6933	3.1127	-2.1141	-4.6124	3.7845	-7.5614
-1.286	1.5538	1.1291	8.0457	-2.452	2.9094	2.3136	0.072092	-2.2691	1.243	2.0619	-1.8121	-5.0251	0.63364	-0.78857	-1.3909	2.5719	-0.81372	-3.8172	-4.2273	-3.5586	0.29136	4.1824	3.0587	-6.1817	-15.293	0.76831	0.61694	-4.2238	0.080742	-8.005	-2.2925	5.6128	-5.5923	-0.39274	-5.4298	4.1401	-2.2833	0.76306	1.0359	-4.8078	7.7827	0.80763	2.5955	11.833	-1.4004	-0.67802	1.1808	-0.75275	0.9706
6.2293	2.8171	6.7013	5.7108	0.88681	2.1155	-1.3105	3.7707	-2.3361	2.5722	-4.8904	2.2534	-4.0017	3.4025	2.0194	7.5996	5.086	1.3052	-2.7611	-2.902	-2.0375	-0.28853	6.4799	3.3649	3.5123	5.4321	-3.6455	5.2335	-0.6351	-3.4094	6.1566	4.0992	2.7825	4.0892	9.7567	6.3787	-2.6586	3.3765	5.451	7.1067	12.033	-1.1936	4.2885	3.2716	-1.7897	5.7289	-1.9013	2.9215	5.6448	1.5624
3.8938	5.8385	-0.47277	-4.1284	-1.3587	-1.4579	3.5652	-6.0052	3.9154	2.5381	-3.091	1.6115	-2.0508	-1.0803	-0.3871	-0.2927	-1.5704	3.1618	3.442	-1.3841	5.9995	-4.6129	-4.413	-3.6783	2.0571	-7.6263	-2.016	-1.6428	-7.0064	-1.4116	2.9841	1.3945	-0.78611	-2.6612	-0.68914	0.41415	-2.9235	-3.0235	-3.9482	1.697	-0.24512	4.9608	-2.4479	-4.5926	2.105	-3.1033	-2.307	1.8813	-0.71959	-3.8671
-7.7892	4.2519	-5.5047	-6.9215	-2.6272	-15.564	-2.2571	-12.9	-1.6063	-5.1914	-2.9974	-9.75	-6.7162	-5.3047	-3.3541	-10.218	-9.6646	-10.6	-6.5788	-17.386	-1.0537	-7.4945	-4.5497	-2.889	-5.1887	-4.8791	-4.9063	-5.9803	-5.3137	-5.7145	-10.179	-4.3817	-0.60363	-5.0375	-8.4671	-3.9808	3.0009	-10.799	-4.3321	1.7309	-13.452	-1.9305	-8.6164	-1.9699	-5.8182	-2.8066	-13.289	-7.46	-4.887	-7.6824
0.39764	-0.72937	-0.88517	-0.20051	-1.4851	-4.6198	-8.3845	-2.1385	-3.8694	4.5259	-5.153	-1.0064	-4.6393	-0.6882	2.8742	-4.769	-3.304	-0.56848	1.7911	0.44347	-3.7388	-6.2486	-1.4877	-7.5205	-0.28158	3.0722	-0.55383	-9.618	-7.382	-3.8573	-2.1871	-6.8487	-2.5918	4.0124	-4.4159	-3.2839	-3.225	-5.2395	-7.5216	-0.69944	-3.9867	-0.29803	-5.4646	-3.3907	-7.3222	-3.06	3.3804	-2.5007	2.6524	-2.3952
-5.5232	-13.626	-0.33905	-8.2287	-7.3161	-11.881	-7.2809	-4.5604	-5.0025	-9.001	-4.1338	-10.218	-19.904	-11.353	-0.17094	-7.0552	-1.8237	-9.0501	-8.2601	-7.7635	-12.059	-11.561	-14.973	-11.095	-2.6981	-10.925	-11.823	-4.3342	0.041836	-8.9632	-5.4971	-9.6056	-13.053	-8.8923	-10.249	-7.4693	-1.9921	-13.253	-6.0625	-4.3868	-8.2034	-12.948	-5.1009	-6.4345	-5.4315	-12.56	-10.605	-10.491	-4.4618	-8.8636
-9.9506	-12.948	-14.741	-15.78	-10.658	-13.71	-15.878	-12.891	-8.7784	-14.576	-14.959	-16.006	-10.427	-15.108	-16.291	-20.35	-11.845	-9.7934	-6.3549	-11.829	-8.7988	-14.21	-15.673	-13.245	-15.095	-14.884	-16.442	-14.092	-12.905	-10.546	-13.56	-19.607	-19.515	-17.582	-6.2325	-10.96	-14.349	-19.328	-15.844	-13.237	-16.914	-9.3109	-14.868	-13.525	-13.395	-15.894	-12.676	-13.587	-12.506	-12.732
8.3167	9.9733	2.9457	15.762	3.1719	6.6311	9.7428	13.951	7.1472	8.3196	6.5962	7.6316	1.3985	8.6112	4.5675	8.7298	10.278	11.05	11.317	5.3831	8.2329	1.8889	12.392	5.6386	11.533	7.0843	5.2804	6.6053	7.6946	8.8478	9.9309	11.652	8.5407	7.2737	6.9754	8.0382	7.1767	9.9302	8.742	0.42985	6.5076	6.9643	13.246	7.7224	6.4422	9.4455	2.9628	7.5354	4.5665	4.1682
-6.4155	-3.4425	0.40371	-5.8046	-7.7538	-8.7935	-7.3548	-4.5081	-7.359	-2.7578	-6.3604	-4.0368	-2.3846	-6.3948	3.2324	1.4995	-2.813	-1.135	-2.8361	0.35721	1.4889	-2.3155	-5.2741	-2.5824	-0.3381	-9.665	-1.8325	-4.7424	-4.6134	-4.5678	-5.9236	-7.3039	-1.7283	-2.7182	-6.0376	-0.88046	-5.6438	-3.7421	-2.4226	-6.9048	-3.9125	-3.1104	1.0528	-5.4436	-7.8953	-9.7011	0.16881	1.4623	4.6888	-1.1379
-5.281	-7.553	-3.2334	-4.806	-2.129	-5.4366	-14.651	-6.7021	-6.6989	-8.3144	-3.8304	-6.8472	-10.801	-5.9715	-3.1442	-6.3866	-5.1827	-5.3626	-5.9209	-6.6561	-8.0351	-4.8615	-5.2701	-1.6837	-10	-11.894	1.6653	-1.4842	-5.8889	-4.1877	-7.5977	-3.921	-3.5541	-9.0433	-4.1486	0.63733	-3.611	-9.178	-3.609	-0.2632	-8.908	-8.6914	-5.503	-6.0229	-7.8693	-10.612	-2.1236	-5.7683	-9.762	-7.0289
-16.645	-23.15	-21.56	-24.21	-23.516	-23.246	-32.423	-18.834	-16.738	-18.513	-23.946	-23.905	-22.976	-25.207	-20.55	-28.739	-17.827	-21.965	-20.898	-21.313	-28.977	-25.167	-21.181	-23.85	-21.328	-21.019	-21.055	-16.967	-22.114	-24.013	-22.313	-20.565	-24.906	-28.283	-19.264	-15.972	-21.467	-20.884	-20.537	-19.069	-24.062	-18.845	-18.542	-23.892	-16.039	-17.278	-23.56	-20.97	-16.141	-24.422
-7.8605	-4.143	0.27931	-8.8773	-12.797	-2.9595	-2.4577	-5.8844	-6.2528	-15.326	-8.1523	-9.1338	-6.96	-0.29469	-2.2173	-8.4901	-9.9813	-1.9196	-3.1566	-10.563	-10.902	-11.692	-6.5027	-3.7026	-9.835	-2.8054	-9.0923	-3.6099	-2.805	-2.4887	-3.0884	-6.1069	-6.4937	-4.0847	-7.8497	-1.2518	-7.9699	-7.7189	-9.4421	-8.1841	-9.9985	-4.5447	3.3718	-9.2899	-8.2591	-2.4363	-2.5053	-11.033	-6.2923	-6.5805
-4.8013	-2.7642	-4.8573	-7.1084	3.8697	-0.97351	-6.2222	-2.8918	-4.4939	3.8597	1.6263	-6.9339	-0.79782	-5.2149	7.4469	-5.1498	-10.44	-10.834	-2.369	-2.3701	3.4931	-2.5872	-2.6575	-3.8696	-1.4131	-4.8271	5.8558	-5.7646	1.5385	1.0304	-4.7342	2.2454	-1.8322	-0.54601	0.74592	0.29187	-3.3013	-5.6261	-0.68044	-7.6582	1.9128	0.64687	-3.667	4.5466	0.34871	0.56692	-0.82313	-4.2832	-6.0563	-2.6818
-5.1281	-13.499	-13.229	-12.869	-6.8441	-15.652	-17.782	1.9776	-10.232	-2.4708	-5.3149	-6.1942	-7.1813	-2.9951	-11.485	-8.6589	-9.0497	-6.1012	-10.019	-8.2045	-5.2306	-11.726	-9.1047	-9.7632	-8.9367	-9.244	-3.5962	-12.691	-11.52	-7.2127	-12.548	-13.986	-8.8871	-10.167	-12.782	-5.3445	-7.386	-14.26	-6.255	-9.0183	-14.976	-3.6318	-8.1801	-13.795	-5.7482	-13.566	-10.98	-9.3052	0.65122	-10.292
-7.5935	-11.096	-10.203	-14.743	-9.0319	-16.541	-8.4568	-4.6065	-8.1771	-13.098	-14.209	-9.4104	-7.0172	-9.8376	-16.055	-9.0805	-15.832	-14.982	-11.345	-12.722	-9.5184	-14.427	-11.152	-5.5036	-11.061	-12.968	-10.486	-17.1	-12.947	-16.524	-11.67	-6.7959	-12	-11.43	-14.529	-11.116	-6.9628	-12.715	-9.1065	-12.128	-10.955	-4.2099	-6.9628	-12.754	-13.481	-13.975	-9.7876	-13.64	-20.353	-5.0849
-2.6827	-3.5782	-7.0925	-3.1927	-2.0896	-4.2358	3.7902	-2.8143	-0.50682	-2.1132	-0.49479	-4.1581	0.42226	-6.9792	0.81115	-2.494	-2.3812	-3.0532	0.74352	5.5624	-1.4704	-1.1124	1.8991	3.655	0.51209	-5.9413	-1.7594	-3.7205	-6.2755	2.4563	-0.53597	4.4987	2.6768	0.32132	-4.7043	-0.13919	-2.2861	-2.1961	3.0135	0.9294	-4.6384	-1.5389	-3.1317	6.2259	1.6059	-3.5052	-2.2024	2.8343	-1.238	-3.6222
8.6155	-1.1242	-2.9826	6.5753	5.8259	-4.4013	4.035	8.882	2.1616	-1.2184	3.2529	-2.0536	3.5707	5.9154	1.5178	5.4362	2.8507	-1.3255	5.3401	5.9687	-4.8031	2.9106	-1.331	-7.5323	-3.9023	-0.81007	4.9126	-0.42639	5.3674	3.206	2.6255	1.6912	-6.3509	1.8966	-0.362	0.61823	-0.7383	-1.6951	3.1185	5.7252	3.8653	1.8406	-0.43611	8.6871	5.6681	6.8575	-3.3375	-0.64291	3.7225	0.60255
-3.8477	-12.06	-9.34	-3.8956	-9.8031	-8.0885	-12.755	-7.7782	-4.5431	-11.301	-13.504	-5.8724	-12.179	-10.25	-9.8708	-8.4018	-7.3565	-0.69727	-9.2716	-4.1436	-6.4919	-2.729	-10.775	-10.945	-14.974	-5.3977	-12.057	-6.9295	-7.3603	-6.1231	-16.962	-4.4847	-12.433	-5.8656	-10.333	-10.032	-10.371	-6.932	-11.991	-8.6067	-1.8067	-12.901	-8.4972	-10.452	-11.939	-6.3901	-3.6193	-9.6787	-7.5852	-3.7417
8.2562	3.2198	8.5176	4.2127	9.2367	7.0421	2.533	8.1081	10.119	-2.9511	-0.021063	2.4011	7.6938	0.19886	3.9447	5.7672	0.94531	6.0011	2.4424	7.2528	7.0174	1.2941	0.2653	6.8684	0.88545	6.2463	5.3673	9.5273	11.626	2.8265	2.7611	3.63	7.3994	3.992	2.8604	3.0406	7.4519	9.2986	4.3123	4.1454	6.7685	10.813	-2.5967	-0.60665	4.9574	8.4528	0.36369	2.4675	-1.3071	1.5941
-13.341	-8.929	-11.976	-9.7273	-14.095	-5.8932	-10.801	-14.545	-13.381	-11.888	-14.523	-12.95	-5.3797	-13.492	-7.2945	-3.8678	-12.863	-13.111	-7.194	-15.928	-3.2859	-10.685	-11.288	-11.351	-9.5837	-6.431	-17.388	-11.458	-13.936	-11.695	-8.6545	-12.924	-9.7698	-12.003	-11.634	-8.514	-4.0293	-11.076	-11.46	-9.9068	-15.727	-11.793	-11.632	-10.437	-16.431	-16.95	-20.946	-12.06	-6.2139	-6.9255
-5.4892	6.293	-0.35621	3.2039	7.2627	0.58787	3.8324	1.2343	12.174	7.0152	6.13	3.2047	0.11373	8.009	-2.2219	2.3096	2.8122	5.5092	-2.1355	2.1306	-6.4509	-5.5712	7.098	5.3823	0.84398	1.5547	5.8665	-0.8376	6.1519	3.3697	1.8804	3.7593	-1.0011	1.7344	0.34007	4.4551	4.5143	4.8987	1.9725	9.5796	1.0036	-2.2852	3.5068	-3.0386	3.2974	1.9316	0.45182	2.8593	6.2693	1.4204
4.5745	-5.1147	0.14166	6.3998	-1.1882	0.85513	3.9177	1.3667	-0.15743	4.637	0.90153	-1.0098	-3.9538	2.9797	-2.6919	-2.3944	-5.779	-6.062	3.5062	-5.0552	1.9749	6.914	2.7362	0.12068	0.93726	6.6119	0.57887	0.97005	-2.1022	3.8642	2.6355	0.21488	0.45353	4.9507	-5.5417	-3.8615	4.2076	3.2273	0.69482	-1.6163	3.2455	-0.86247	3.8621	1.2297	5.982	2.422	-2.1598	0.091764	-1.6701	-1.6187
-15.297	-10.614	-14.266	-14.762	-10.908	-12.959	-15.21	-11.256	-16.074	-14.094	-13.864	-8.2881	-13.9	-13.444	-13.861	-9.3471	-16.709	-11.12	-3.8834	-14.436	-9.1636	-8.1593	-8.955	-12.677	-8.8278	-15.011	-9.3349	-6.566	-12.126	-19.373	-14.748	-16.238	-14.089	-16.345	-16.123	-10.938	-17.857	-17.043	-12.578	-12.704	-7.6082	-10.74	-13.235	-18.863	-10.048	-7.8879	-14.901	-14.666	-16.722	-13.223
-0.69556	-5.3815	-3.0305	-5.6754	-4.45	-14.863	-4.1347	-11.112	-9.4483	-5.5699	-7.3512	-8.5959	-6.1124	-0.64839	-12.644	-6.7679	-13.037	-13.623	-9.4135	-6.2995	-11.404	-10.82	-9.4289	-15.467	-9.1015	-7.736	-8.1855	-9.6038	-9.369	-8.0273	-7.044	-11.693	-1.615	-9.6543	-8.228	-16.045	-5.5894	-5.4417	-13.561	-7.9622	-7.0974	-9.3862	-9.6293	-9.9105	-10.829	-11.3	-14.577	-4.2989	-12.42	-1.5469
-3.1141	-2.6699	-11.056	-12.671	-4.3525	-6.5653	-11.313	-2.4638	-4.9064	-5.3679	-7.5732	-9.168	-14.696	-6.9134	-9.0043	-9.251	3.2232	-6.04	-3.4562	-3.3644	-8.1679	2.1482	-2.3148	0.024389	-2.1394	-6.9395	-2.6735	-3.7962	-7.42	-9.9629	-0.42155	-3.7962	-9.8121	-11.187	-6.6928	-4.4619	-7.0956	-3.1159	-9.1259	-1.8079	-1.0258	-14.104	-14.01	-7.7241	-12.036	-9.6501	-5.4325	-6.2694	-11.473	-10.744
-1.6613	-0.28082	1.2844	-4.8862	-1.7221	-6.023	-1.365	-3.3859	-4.7941	-1.8843	-7.9949	0.53104	-5.677	-3.7392	-3.3664	-7.947	-10.734	-1.4743	-2.175	-4.0389	-7.2774	-1.8816	-5.3499	-5.678	-4.0294	-1.9634	-11.571	1.2482	-4.8374	-8.6684	-10.343	-10.944	-1.2587	-3.7268	-1.6029	-6.8717	-7.6886	2.7628	-4.4484	-4.8219	-2.0383	-6.8489	-0.17334	-3.3615	-2.7407	-6.4056	-4.7695	-9.6723	-1.6944	-8.8536
-0.12593	4.771	8.3606	5.2602	5.656	4.4665	1.8931	3.5883	4.5797	-2.353	5.4564	0.3499	4.9745	1.0127	2.273	-1.6823	7.6188	1.7411	-2.5461	3.3019	-0.00053232	2.1039	0.23054	1.1445	-1.537	1.6922	-4.691	5.1826	-8.0691	0.23241	0.73224	3.4124	7.6179	2.5992	2.2491	-1.1201	0.1029	-5.9222	-1.4921	-4.1698	-3.0224	3.9733	2.7278	0.7376	-0.57998	0.32485	4.4653	2.9994	-0.31986	0.63043
-13.74	-14.579	-15.67	-13.818	-12.017	-14.358	-12.539	-13.828	-17.942	-10.636	-13.728	-20.478	-8.7509	-14.05	-10.896	-16.12	-15.257	-17.838	-15.548	-12.694	-15.339	-12.434	-14.493	-14.357	-14.739	-10.715	-17.726	-10.942	-12.644	-15.346	-16.343	-18.876	-14.567	-11.507	-12.873	-16.705	-10.729	-7.173	-13.1	-11.806	-7.7677	-3.8924	-11.399	-9.3058	-18.922	-13.17	-13.358	-13.469	-13.408	-13.185
-3.0865	-7.8228	0.29742	-2.9063	-7.8998	-6.1492	-9.5461	-3.9907	-9.0075	-2.3737	-1.0334	-7.5408	-0.83986	-2.5572	-5.4909	-3.5483	-1.2934	-6.3302	-5.1388	-5.057	-9.8984	-7.7028	-3.0471	-7.3671	-9.1594	-1.9701	1.5652	2.1257	-3.5245	-6.5898	-6.7097	-5.4092	1.8367	-4.0901	-2.4375	-3.9382	2.3468	-3.4994	-1.6962	-3.103	-6.0611	-1.9973	-9.9109	-3.4603	1.1461	-3.2649	-5.6129	-12.413	-5.3232	-11.393
7.8366	9.0356	9.4343	8.6172	6.7648	5.9732	2.6308	5.2748	9.2823	3.6495	13.517	1.7582	2.5745	8.9791	3.2763	12.969	10.135	9.6002	10.608	-2.2966	5.8397	8.4085	7.7972	0.23205	10.907	6.9923	5.6312	9.8551	8.3972	8.4507	4.3871	5.0531	4.2012	12.08	9.1	2.1955	4.9141	14.081	4.1084	5.0258	8.6245	6.0281	9.037	3.2208	10.174	3.4271	9.153	5.8936	4.6091	3.1903
8.9327	5.7592	13.911	8.8701	6.3007	10.189	2.8317	5.1777	6.6368	4.5368	13.166	2.3548	5.4519	7.0441	6.7514	8.8065	4.0221	14.341	-1.4296	10.2	6.1256	6.3328	4.1477	0.85754	10.019	8.0717	10.221	7.5295	16.003	10.222	16.458	5.5324	5.773	11.235	9.1667	-2.9014	4.7319	6.6266	2.4699	9.0193	-1.9214	6.6587	2.2022	5.6385	8.0374	7.0169	4.2427	8.444	10.988	3.4435
-6.1401	7.0818	5.8534	5.4692	-2.29	-2.4446	-8.1778	-3.5191	-1.1732	4.1406	-1.3592	1.4473	-3.6031	-7.5828	0.93016	9.3434	7.6453	3.5811	5.2642	-7.9041	-0.17404	-4.3897	-5.5186	-1.2372	1.235	2.0577	1.5211	-2.0439	-1.5599	4.1234	1.746	1.6954	0.42308	-2.735	-0.10973	-1.2153	0.45767	2.5471	1.5831	-1.4254	2.0425	-2.7864	6.6028	6.5587	-5.0117	0.41036	5.3878	-0.27799	-1.2133	0.96051
-16.099	-8.3913	-17.608	-15.878	-13.064	-11.601	-14.068	-21.827	-15.107	-16.354	-18.91	-19.612	-14.086	-16.801	-12.088	-14.385	-16.073	-16.023	-14.875	-11.934	-16.728	-19.634	-18.287	-16.971	-15.58	-16.736	-13.303	-5.3567	-15.71	-12.569	-14.511	-21.112	-9.4782	-15.882	-16.34	-17.25	-4.4439	-11.288	-17.391	-11.173	-20.016	-9.5902	-16.9	-9.5711	-17.425	-16.17	-23.41	-10.652	-15.057	-9.9688
-5.8463	-6.9289	-6.3762	-12.831	-3.8681	-3.9848	-9.9858	-10.339	-6.979	-5.2658	-14.989	-4.1229	-6.998	-0.31157	-3.5281	-8.0248	-6.3035	-9.6209	-7.2605	-2.5928	-9.6452	-9.8716	-4.8466	-3.0493	-5.3502	-7.9793	-8.9514	-5.9048	-6.8697	-4.607	-4.9902	-1.5034	-6.6615	-5.6138	-11.054	-7.7867	0.16243	-5.9069	-9.1565	-6.3629	-7.511	-14.698	-5.9372	-9.2728	-17.98	-12.9	-3.2781	-7.4533	-5.9196	-8.9516
-9.3601	-6.2283	-13.035	-4.2445	-5.6704	-1.19	4.8468	-1.8741	-3.8981	-3.9291	-3.7907	-1.6363	-4.4911	-1.486	3.4056	-7.5826	-1.4628	-1.5348	-12.893	-7.1096	-8.6601	-5.6436	-4.9058	-2.8289	2.505	-7.1902	-10.59	-6.5978	-2.5518	-12.919	-3.937	-3.8967	-3.9768	-2.9786	-5.268	-5.6109	-4.6422	0.84758	-8.2552	3.892	-2.852	-6.3068	-4.5311	-9.9239	-7.1204	-8.7239	-9.1107	-1.3647	-3.7433	-9.7348
-26.838	-26.806	-21.368	-22.684	-21.176	-27.493	-17.643	-22.873	-25.002	-17.053	-23.453	-24.715	-23.111	-31.307	-16.856	-22.905	-31.621	-22.868	-27.434	-27.403	-22.031	-17.229	-22.617	-24.939	-20.307	-18.95	-29.411	-19.07	-19.2	-31.39	-26.277	-25.551	-24.293	-25.729	-16.307	-24.786	-20.47	-20.305	-17.319	-28.587	-23.038	-17.708	-21.917	-14.354	-19.599	-24.882	-23.34	-25.958	-17.954	-18.135
-4.7284	-10.183	-8.179	-19.042	-13.848	-2.2336	-7.1135	-8.4477	-4.299	-7.3053	-6.8898	-10.534	-11.545	-4.6064	-7.8813	-10.339	-10.718	-4.7597	-6.6382	-7.5369	-3.5968	-8.8511	-0.79393	-5.5788	-6.4166	-6.4586	-4.6992	-9.6815	0.078038	-7.0768	-8.5172	-8.8308	-7.5545	-7.2222	-13.247	-12.006	-7.2487	-7.2332	-5.2996	-9.7165	-8.434	-6.0984	-3.6612	-8.1488	-11.521	-10.006	-4.6748	-3.2646	-4.76	-4.7809
-15.857	-15.213	-20.899	-21.065	-14.084	-16.687	-14.315	-21.34	-16.193	-6.5981	-18.243	-10.065	-8.4798	-13.225	-13.976	-20.589	-16.006	-16.607	-14.918	-15.36	-18.137	-18.71	-14.635	-15.315	-20.221	-9.8352	-9.8042	-20.649	-14.586	-14.095	-16.021	-19.904	-16.248	-19.826	-11.19	-12.687	-10.973	-15.051	-13.855	-13.71	-16.878	-18.513	-15.471	-20.155	-15.477	-13.495	-12.577	-10.079	-10.171	-7.2107
0.67994	-4.1051	-0.3475	3.1712	2.3196	-5.4434	-4.9731	1.5247	2.3238	0.94869	1.37	-3.21	-0.32763	-0.43072	0.81333	-4.1907	3.0335	-0.29566	2.855	4.5191	-0.93712	-0.64899	4.4687	0.79428	-2.7027	2.4297	-4.0551	7.5013	-2.7477	2.2317	0.40655	-2.1567	2.291	-0.11938	-3.7375	-0.1679	2.6092	-1.0849	-3.9398	6.4118	5.5572	1.9364	2.8433	-4.4498	-3.8318	7.7636	3.8259	2.9246	1.46	1.5765
-11.119	-8.2935	-8.7266	-8.7215	-16.2	-1.1645	-16.581	-16.143	-16.199	-3.2465	-10.597	-11.541	-9.0521	-10.252	-11.391	-16.487	-9.8162	-11.397	-13.148	-15.363	-10.848	-5.5627	-12.307	-12.782	-6.4674	-9.2652	-13.075	-9.6309	-13.633	-11.108	-8.7676	-12.842	-8.8319	-13.183	-15.734	-7.5218	-7.8545	-13.656	-10.371	-14.063	-11.397	-9.6594	-13.314	-14.212	-12.477	-5.8676	-13.567	-6.7344	-11.368	-14.983
3.2468	5.8002	2.9502	-0.81831	6.1227	1.5476	4.6677	5.1314	3.7248	0.33201	-0.80532	0.64325	-0.81714	4.7508	6.4317	5.8281	5.6561	0.49446	-5.6766	-1.1956	0.4539	6.1925	3.9289	7.7771	1.408	-2.3371	3.1247	-0.15644	0.078686	1.0913	2.9763	-4.9377	-1.4992	-0.47061	2.668	1.8591	-3.8715	4.2959	-9.3116	9.567	1.6656	1.8171	8.2748	2.644	6.9593	4.1949	5.4919	1.147	0.20146	0.7399
1.2455	1.5409	1.4569	-2.1162	-0.51229	-3.0446	-3.2374	2.9633	9.9887	1.3417	3.4894	4.303	4.0615	-0.31592	-0.5855	-3.1445	5.4244	0.69228	-3.4353	5.6029	-0.28432	1.7432	0.31615	-2.5812	3.8623	0.99618	5.9572	-1.2774	-1.5099	1.7806	1.9212	1.5734	-4.1675	2.562	-1.4747	-2.7249	0.86261	3.6399	2.4925	-2.1517	-2.0091	5.4569	-0.68142	-6.1262	1.1398	1.7349	1.2606	0.49831	0.69217	-1.6153
-1.4133	4.4162	-8.9697	-2.9545	2.9656	-1.517	2.5146	0.026412	0.18555	0.68116	2.2448	-1.3527	8.0545	0.24126	-0.19596	-1.7912	-0.0568	0.43712	0.077119	0.15465	0.96878	8.5265	11.373	5.213	2.5537	1.5157	0.70789	5.5774	3.0509	-2.1167	-2.28	3.3919	-1.3603	7.4873	1.2886	5.656	-1.9622	2.0802	4.6799	-2.409	0.36295	4.2079	-0.57631	-1.5219	-0.82926	1.9746	1.1565	-3.8806	0.035392	2.3203
-16.24	-7.2963	-14.181	-18.53	-12.131	-6.6143	-12.92	-14.518	-6.5935	-18.215	-10.052	-10.251	-10.188	-7.2658	-11.524	-10.248	-11.275	-16.101	-13.757	-11.437	-7.5508	-10.652	-6.294	-12.856	-9.7385	-15.511	-8.7879	-19.252	-9.2961	-10.406	-9.9153	-14.596	-15.673	-14.823	-11.995	-12.387	-8.593	-13.695	-14.903	-17.052	-17.751	-17.999	-14.661	-8.359	-12.258	-12.676	-8.1847	-13.224	-4.1039	-8.9631
-5.1326	-6.7893	-1.2321	-4.7434	2.7649	-7.5989	-5.2835	-2.1235	-0.80499	3.4363	3.0637	-6.0388	-3.9342	-4.7972	1.7296	-6.5651	0.97789	-3.0341	0.1816	1.6445	-5.4721	2.542	-2.3662	-1.7169	-7.4875	-12.993	-1.4114	1.9563	-3.1994	-3.3765	-1.9722	-1.5776	-1.7084	2.9332	3.3975	1.417	-2.603	-3.5757	-8.26	-2.9768	2.4929	-3.5363	11.39	-2.4535	-0.16615	-3.4659	-1.4588	-0.74112	-5.7432	1.4471
-14.171	-14.216	-14.141	-12.43	-15.818	-12.824	-10.781	-10.176	-10.269	-11.194	-16.51	-8.7706	-13.818	-15.763	-10.649	-11.715	-11.333	-16.005	-13.943	-17.716	-17.779	-16.616	-8.7614	-10.312	-17.396	-4.4875	-16.15	-11.978	-13.669	-12.829	-12.697	-19.061	-15.502	-19.922	-12.09	-11.751	-11.612	-18.689	-11.638	-15.012	-17.177	-14.069	-15.549	-10.781	-12.774	-12.344	-15.368	-14.802	-17.457	-8.497
-2.9095	-6.4494	-6.268	-2.6436	-0.63518	-5.4983	-1.6361	-7.1879	-6.1803	-7.6279	0.5002	-0.54426	-1.1005	1.7759	-3.7452	0.60426	-7.6269	-0.68626	-6.0155	-3.9564	-0.5704	-1.3387	-2.8456	-3.1268	-6.8491	-3.2404	-5.6552	-3.08	-7.7478	-1.7683	-4.7946	-2.5517	-8.3285	0.095264	-2.019	-4.0081	0.65861	-2.4306	0.67341	-3.4917	-1.9203	-7.5174	-2.7264	-4.9582	-5.5269	-7.0524	-9.6425	-2.0843	0.40646	-4.8564
2.6662	-4.5759	3.4993	1.3515	2.4665	4.6927	-0.69542	-0.99041	1.7373	2.1578	-2.0624	4.2739	-3.357	-2.6091	1.5844	2.9917	-2.4353	4.2378	2.4688	6.3089	-1.8972	-4.2187	3.9136	-3.3667	2.417	0.48114	0.66671	-1.1426	6.9679	-3.9572	-0.95874	-0.16114	0.31377	1.0535	-5.0862	4.5455	-5.0929	-1.5541	2.3007	-0.58235	-0.3513	-0.80437	1.6336	-4.9474	4.7527	-2.6965	-0.82654	6.154	4.7119	-2.7561
-4.8483	-12.385	-9.5805	-14.583	-1.7016	-2.8288	-4.8628	-4.3732	-9.0708	-8.2924	-10.304	-0.32285	-6.1693	-14.11	-1.7045	-5.585	-4.0185	-8.7434	-2.765	-0.94771	-4.1116	-11.044	-12.034	-0.79879	-5.604	2.23	0.10899	-9.6696	-8.1672	-5.1242	-11.783	-5.3082	-1.9513	-4.3792	-5.2385	-3.289	-7.834	-8.8287	0.37654	-10.994	-6.7396	-4.1651	-8.4838	-6.5574	-4.1681	-10.592	-1.8767	-2.5936	-9.4618	-3.7786
-5.1739	-1.1249	-5.2532	-1.0234	-15.198	-4.2368	0.077223	-0.70654	1.7999	-2.3307	-2.3803	1.8944	-5.3213	-2.6398	-2.5406	-1.921	-3.8319	6.8642	-11.285	-13.751	-2.4811	1.6005	1.1532	1.145	-5.9597	-4.692	-0.74087	-11.377	-7.3536	3.3349	-6.7356	-6.7624	-6.0164	-3.5726	-6.0579	-3.3406	-0.24448	-1.5404	-3.0704	-4.4756	-3.563	-6.1338	-2.7575	-5.1583	-1.557	-2	-6.5021	-9.2575	-1.4923	-3.2272
1.6374	13.668	7.1632	5.8992	-1.0387	1.124	4.885	5.5521	5.1946	7.1638	9.7991	-7.0137	-0.9998	4.6731	-1.4272	5.0851	3.1046	0.98743	0.17311	3.3406	5.6924	0.37221	5.8594	3.7406	6.5044	10.373	7.7998	3.7391	0.50917	5.5077	0.58868	3.2935	4.9903	6.8327	0.89573	0.9947	3.5431	2.0213	5.68	2.4365	4.5269	4.7627	-1.1724	1.7866	3.2734	3.2521	8.6351	7.2664	6.4963	7.2531
0.11918	0.94945	6.6027	6.9393	4.1463	-1.1661	-5.2794	1.3723	-0.91642	3.1313	2.6087	-0.72367	-0.47855	0.27588	0.8574	5.6721	7.545	0.79141	3.0581	8.947	-4.7381	1.1755	0.80708	6.4753	6.8103	-2.367	2.7453	9.5326	-8.6197	4.9476	5.5551	2.5526	3.1536	-0.73147	1.5067	-0.014561	0.37087	2.4674	6.5262	4.133	3.5488	1.6924	6.0101	4.5018	0.2652	2.4201	-3.3833	3.0161	-4.0251	-2.2089
-12.849	-13.148	-12.805	-18.773	-18.603	-13.288	-12.799	-8.9131	-11.768	-11.353	-16.593	-11.27	-10.763	-14.164	-20.53	-15.045	-18.128	-18.916	-8.943	-16.451	-17.645	-17.894	-18.687	-15.286	-18.512	-12.83	-15.138	-15.161	-12.141	-23.332	-10.6	-17.684	-16.14	-18.364	-13.596	-18.038	-13.889	-12.309	-17.877	-16.085	-17.935	-16.501	-17.443	-10.257	-17.128	-18.583	-12.067	-8.2369	-16.229	-7.9764
-11.371	-12.433	-10.623	-10.771	-13.569	-6.0925	-22.899	-15.976	-9.2541	-7.0336	-13.49	-14.775	-13.172	-12.231	-14.472	-10.757	-9.7994	-20.438	-16.521	-17.175	-7.6838	-11.406	-8.7779	-15.834	-11.892	-9.9408	-11.47	-16.326	-11.35	-9.1062	-11.166	-13.904	-12.202	-17.758	-14.226	-12.844	-16.477	-13.921	-12.201	-17.195	-11.849	-11.494	-20.396	-4.5719	-12.649	-13.911	-12.296	-12.248	-20.448	-8.7271
-14.657	-14.796	-12.002	-15.657	-15.942	-9.719	-14.253	-6.738	-15.784	-12.173	-12.65	-15.439	-9.055	-10.113	-9.8011	-14.83	-13.012	-16.209	-11.523	-11.058	-6.0709	-10.758	-13.018	-10.188	-13.639	-21.396	-19.652	-16.713	-15.734	-10.731	-16.723	-7.9505	-11.625	-7.4923	-7.8303	-24.995	-12.335	-9.2212	-13.199	-6.4717	-10.965	-16.512	-19.559	-12.98	-14.926	-12.107	-12.15	-15.303	-10.558	-12.073
-14.761	-11.155	-17.374	-14.137	-9.3719	-10.453	-11.81	-17.281	-12.286	-17.383	-14.728	-24.285	-10.043	-10.488	-17.953	-10.56	-13.615	-15.272	-11.286	-18.673	-13.837	-10.227	-16.42	-1.75	-11.381	-18.218	-10.52	-10.572	-17.153	-16.027	-14.569	-15.548	-16.723	-17.51	-14.302	-17.569	-15.679	-19.215	-16.15	-15.637	-15.291	-8.8816	-17.224	-12.838	-12.008	-14.12	-13.539	-13.626	-22.419	-18.583
-5.968	-5.8171	-6.8781	1.6201	-2.6177	0.73434	-1.7885	-5.0505	-1.2156	1.2984	-11.282	-4.2618	-2.887	-1.3425	-2.1678	-1.1659	-2.7835	0.62272	3.0821	6.7111	-0.49887	0.99071	-1.3994	-1.2262	-0.1148	0.33978	-1.6498	-4.6052	-1.7925	-0.18121	-4.7423	2.1817	-0.51768	-2.4181	-3.4723	-6.3778	-2.6158	-6.9827	0.058474	1.0873	-0.45412	0.17822	-3.0606	1.4535	0.75372	-0.38114	-2.8922	-3.4431	-0.85135	-2.7868
-10.813	-5.4979	-13.561	-13.009	-8.3258	-12.487	-8.4786	-9.7188	-11.394	-8.6534	-14.561	-7.8102	-12.86	-14.473	-13.038	-9.109	-13.788	-10.134	-19.634	-16.665	-8.0903	-11.521	-4.2973	-9.3171	-1.8651	-17.895	-12.103	-16.544	-14.038	-12.557	-13.399	-16.606	-9.1672	-10.077	-11.805	-21.555	-17.259	-6.9553	-12.684	-10.649	-10.192	-15.814	-16.512	-16.071	-8.5934	-8.8223	-11.658	-16.695	-12.791	-12.874
-0.12071	3.8777	-8.3682	0.46979	-3.0883	-2.3749	-2.9601	7.1843	-6.5177	-1.0206	-1.4598	-2.2966	-7.5142	3.9945	3.8051	-0.6678	-3.1738	-0.88755	-0.45992	-1.4799	1.0683	-2.1416	-4.9714	0.69015	1.5034	-7.5546	-1.1747	-5.2267	-3.7788	-0.30302	-0.041774	-0.94916	1.3406	2.4055	-4.3887	1.4212	-0.21841	-4.0089	-3.2814	-4.6626	1.4754	1.7505	-5.36	-1.8644	-0.74591	4.0452	-0.28567	3.5217	-1.6279	4.3943
-10.456	-13.411	-10.229	-11.178	-12.261	-14.38	-13.704	-16.272	-16.024	-17.908	-16.434	-19.728	-13.43	-11.484	-19.391	-22.849	-15.414	-9.952	-13.756	-15.838	-17.633	-12.896	-15.646	-15.794	-18.424	-13.473	-13.193	-14.722	-11.688	-15.136	-10.708	-19.625	-9.6513	-15.209	-19.2	-14.808	-17.339	-14.352	-13.311	-17.392	-11.894	-16.587	-15.743	-9.036	-16.037	-16.874	-12.376	-18.818	-9.1264	-15.59
1.9286	-1.4268	2.1312	-2.1098	6.0784	-4.0837	4.2284	-1.9018	2.5706	-2.6204	-2.3928	4.3202	-3.4735	0.87225	4.7966	3.0184	1.1017	-2.5761	-6.3259	2.6785	-4.8537	3.4428	2.3413	2.3383	-3.2138	1.2467	1.6076	0.068398	-3.423	0.91289	2.7256	5.7933	-0.93785	-1.2334	0.18628	4.2264	1.0818	0.95106	0.94318	-4.7779	2.3702	1.4418	2.0688	-2.0504	5.4802	6.2782	0.053882	-0.91438	4.7521	1.6876
9.8927	2.41	-4.0538	3.0187	-7.2553	-4.0962	3.8067	-1.8232	0.031036	-0.39326	-2.5144	3.3126	-0.29568	8.1914	2.6182	6.3843	-2.5439	3.3806	2.3272	1.0943	-2.3431	2.2423	2.9834	-3.5637	3.0593	-2.9856	1.9953	-0.78744	-3.6142	6.6167	2.7874	8.2201	1.0916	1.6359	-3.8871	3.4705	0.50801	3.6196	4.54	1.6783	1.7584	-0.9987	-3.9003	3.3242	2.9818	-3.9109	-0.45773	5.3896	-3.0944	-5.2198
-5.2062	6.1339	-8.5927	-0.78202	3.2325	-0.59317	-2.9439	-5.3903	-3.9206	0.41427	-2.4855	-4.1735	-4.2579	-0.3153	3.7033	-1.2592	-1.2977	1.6048	-0.98521	-6.8343	-1.2458	-1.2843	6.8941	2.7798	-1.0676	-5.4572	-6.4793	-0.34669	-3.3722	3.2005	-6.0376	-4.7737	-4.8819	2.0708	-4.0838	-3.6588	-1.2281	-1.4615	-4.9627	8.4944	4.272	-3.5796	0.83182	0.3119	-6.3107	-5.796	-2.7528	-0.72691	-4.4318	-0.44501
3.9017	0.75292	-0.80164	-5.2877	-5.016	-3.6148	-6.8813	-3.9924	-2.0516	-0.72573	-9.3892	-8.2347	-1.9648	-4.1075	-2.9098	-3.3535	-4.7775	-3.3429	-5.1815	-1.1315	-4.9772	-2.6802	-2.7657	-8.5166	-2.447	-0.68403	-0.29809	0.27365	-3.775	-1.9875	-3.1352	-11.141	-2.2281	0.5396	-6.1884	-4.4494	4.5547	-1.9945	-4.3332	-3.1551	0.28841	-7.2025	-3.3629	-10.24	3.3999	-0.76645	-4.9656	-4.0431	-0.28636	-5.3494
6.705	2.2079	3.4518	8.6597	-0.015104	1.1032	-1.3193	1.8214	4.613	-5.0989	-0.37346	7.7883	-1.2943	3.0882	-3.9728	2.5111	-0.82385	-3.7424	1.9828	-0.18474	5.3708	-0.4589	-6.345	0.10143	-7.2592	-6.1629	0.23916	-0.99939	-2.5012	0.77942	-0.61969	0.43101	5.8032	-4.1395	0.82481	1.834	-2.6731	4.4652	0.82078	4.2716	1.7964	1.7365	3.6524	-0.56588	-0.79051	-1.824	-0.5526	4.6204	-2.501	4.2007
7.1328	4.7367	4.9386	1.9265	1.5851	2.4248	4.6113	-4.1568	-0.56373	7.0286	7.0258	-3.6461	0.068259	-7.264	-4.55	5.5764	3.8269	1.9978	-1.4317	4.4425	0.49288	-3.5376	3.2612	1.1994	6.5122	5.7455	5.8466	-1.3406	-0.9223	2.6549	-0.49078	4.3831	-2.8553	4.0406	4.2776	0.084637	2.3368	0.054571	6.5416	-6.1613	-4.4525	-1.4752	0.84774	-5.7583	1.7823	2.5316	8.1321	2.7651	0.053848	-7.9424
-14.115	-7.5266	-14.478	-9.9991	-16.916	-7.9395	-10.976	-12.828	-8.6845	-10.479	-10.373	-9.6321	-13.288	-15.478	-14.727	-6.8507	-7.5939	-4.2405	-11.072	-8.6289	-10.741	-7.7108	-9.6292	-16.755	-15.62	-12.556	-11.945	-11.908	-7.4425	-10.044	-14.775	-10.784	-8.6538	-12.399	-8.345	-12.138	-8.5245	-18.158	-10.744	-15.305	-13.295	-3.0792	-12.291	-6.9857	-12.156	-15.894	-14.721	-13.638	-12.516	-11.758
9.5251	10.361	4.4893	11.273	15.557	8.5348	11.417	8.5764	8.7895	12.082	6.4792	17.972	2.7991	8.2755	11.726	14.627	7.4556	0.9986	3.3758	9.6341	11.89	6.879	7.9492	6.4268	9.8714	7.8858	10.871	3.989	9.7344	9.4877	6.3346	1.7378	5.5894	7.6577	10.023	7.6247	10.352	8.9564	10.421	12.203	6.4287	-0.79403	5.8839	13.81	9.1821	2.9481	4.4839	15.33	6.6341	5.6568
-20.291	-22.478	-17.148	-24.08	-23.744	-22.728	-26.454	-19.874	-20.579	-25.309	-10.18	-14.334	-30.394	-18.262	-22.528	-19.975	-13.021	-27.985	-22.341	-20.316	-21.589	-20.816	-20.748	-23.432	-21.141	-19.344	-22.083	-20.385	-30.276	-20.719	-15.125	-19.945	-25.311	-11.417	-20.487	-26.378	-16.012	-15.477	-19.741	-11.315	-25.621	-17.633	-22.362	-20.996	-19.474	-27.03	-26.282	-23.908	-22.719	-21.916
-6.9108	-12.188	-16.427	-4.8119	-14.187	-11.106	-11.143	-12.304	-13.154	-14.667	-16.509	-16.176	-12.389	-10.236	-16.025	-16.582	-18.95	-15.301	-10.56	-14.8	-16.89	-13.57	-12.348	-22.24	-10.873	-16.692	-18.031	-7.6753	-12.808	-15.54	-7.8269	-10.928	-10.5	-10.804	-19.103	-13.994	-10.38	-12.435	-6.2123	-16.223	-4.5478	-9.4667	-14.686	-12.21	-13.744	-14.543	-16.517	-6.4748	-9.6306	-9.9731
-18.723	-12.122	-8.789	-18.576	-16.754	-11.107	-12.574	-9.0668	-12.197	-6.9673	-13.523	-10.598	-9.4944	-14.85	-11.356	-12.542	-14.216	-12.858	-11.387	-14.019	-7.4177	-14.177	-3.7093	-5.8507	-17.605	-12.97	-8.7265	-15.543	-11.791	-15.98	-13.5	-13.24	-9.1451	-12.24	-9.4457	-13.179	-17.498	-12.854	-11.676	-9.5926	-11.589	-14.223	-8.3942	-13.578	-5.3761	-13.931	-16.786	-12.961	-15.962	-15.247
-16.772	-13.69	-7.6344	-15.914	-12.563	-12.659	-16.273	-10.5	-14.246	-11.239	-20.212	-13.934	-14.578	-12.932	-15.013	-5.1115	-3.6781	-12.512	-19.555	-13.517	-4.2307	-7.9424	-13.299	-17.027	-4.9559	-14.537	-11.927	-10.341	-15.801	-9.9185	-12.547	-7.9595	-5.7638	-10.36	-12.988	-11.531	-19.673	-17.982	-14.868	-14.054	-9.7716	-10.141	-13.555	-12.728	-13.361	-15.177	-11.66	-12.659	-19.089	-8.0002
8.1589	11	9.7752	14.608	6.9132	12.385	3.6685	10.091	7.3136	8.81	8.275	3.3633	2.933	11.834	-2.16	10.817	10.354	7.0498	9.3927	12.365	12.448	9.307	-0.54639	8.6144	12.149	0.22475	10.658	4.3925	5.8789	6.9099	12.957	12.286	7.8367	8.0513	13.025	11.249	1.113	6.5112	8.5973	4.8851	11.249	3.1105	9.1419	9.2673	12.122	6.5824	8.6574	5.9797	5.7829	9.8437
1.9303	3.0387	2.417	0.68506	0.10465	1.6659	-5.2991	-4.6533	-3.2103	-10.371	-0.058337	-6.2506	2.237	-12.176	-8.1818	-6.8428	4.8472	2.9342	0.112	-4.1383	2.4799	-2.8807	-4.2418	-0.74834	-0.83457	-1.5757	0.67463	-5.2718	2.0315	-6.4049	-0.20215	4.3349	-6.4939	-1.7797	0.6379	-1.0916	-1.6878	3.1117	3.2063	-9.5648	3.5058	-2.0525	1.7913	-3.0084	-7.7343	-0.12905	0.37187	-0.76073	-0.91391	-3.4602
-5.1284	-10.836	-6.4781	-0.29629	-9.0796	-7.0705	-6.0244	-9.4016	-4.4041	-9.3722	-6.376	-9.8063	-7.7063	-7.6205	-0.11239	0.38516	-7.7254	-5.2279	-10.213	-3.7176	-6.1289	-7.5283	-6.9885	-1.5547	0.48926	-1.53	2.1304	-12.818	-6.5856	-1.4913	-4.3874	-6.3821	-13.192	-7.6565	-9.0531	-2.1482	-2.4108	-6.7862	-10.926	-5.2913	-4.9049	-10.523	-7.7812	-1.0336	-10.446	-4.2365	-6.9473	2.278	-8.5337	-6.5252
3.6822	-2.3678	2.8546	3.4664	4.0829	-5.7661	6.6407	5.0205	5.3903	-3.0553	5.2145	4.2455	4.9414	-1.7205	-0.26339	0.25597	3.6258	-3.8499	-3.2064	0.52514	-11.482	1.6735	0.24329	-1.9213	10.094	-3.089	6.9251	6.0114	9.2514	5.295	-1.7057	4.5108	-0.26045	-2.5597	0.084052	-1.7508	-0.55675	5.423	2.5764	0.059058	0.54574	-0.32967	-2.3293	-2.7672	1.3955	6.2956	3.7735	-4.6276	-0.77983	2.5725
-6.4282	-5.8152	-6.8739	-6.5649	-7.1171	-8.2989	-3.1295	-4.7456	-0.22524	-5.3979	-7.0525	-3.9766	-6.3143	-1.8965	-2.2859	-3.6747	-4.8833	0.97553	-3.5812	-1.5014	-7.8124	-1.4442	1.0279	2.127	-6.136	-7.5695	-1.5586	-9.4928	-6.1996	-4.0747	-4.6653	-5.3574	-9.8133	-3.2295	-2.4309	2.5081	-8.1296	-6.2077	-5.4423	-5.3659	-3.4397	-5.598	-2.6912	-8.9445	-6.0294	-10.97	-1.2909	-6.2177	1.6789	-8.6046
-0.012513	-5.9644	4.3166	-1.5421	-3.0835	-3.3961	-3.8215	1.6426	-6.8495	-6.5737	-2.7051	-2.1214	-3.8305	-2.1266	-5.3701	-9.2204	-11.363	-9.0441	-3.9706	-4.2709	-0.67985	-7.4554	-3.607	-2.69	1.631	-6.0346	-6.925	-5.6661	-1.1951	1.5206	0.99431	2.2688	-0.60049	-3.3072	-5.3616	-2.0809	2.3446	-5.4509	-1.6981	0.4116	-4.2431	-3.6355	2.179	-6.814	-0.89597	-8.7815	-7.5388	-6.1345	2.2288	-10.282
-15.264	-13.341	-11.773	-15.735	-10.148	-13.452	-13.25	-11.132	-11.18	-13.916	-14.046	-17.058	-11.185	-17.376	-6.1902	-10.925	-9.4606	-11.81	-9.9747	-10.331	-9.8153	-4.2944	-6.2567	-7.411	-13.142	-10.432	-15.23	-10.899	-12.041	-14.839	-12.852	-15.762	-17.272	-15.003	-14.405	-19.536	-11.13	-14.01	-6.6667	-9.6856	-9.7828	-12.499	-6.5731	-12.308	-13.38	-12.471	-5.7866	-9.4535	-9.4464	-11.848
-2.1529	0.53517	-1.3024	5.159	-3.212	0.10376	-3.8766	-1.3874	-0.97781	2.5533	-2.8348	3.7657	-1.0308	3.577	2.1003	1.7697	-5.3303	1.8741	2.5907	-4.9609	-0.075444	9.3033	4.2624	-8.0513	1.5811	2.8071	2.4182	-4.1253	-3.5373	-5.572	4.3921	-0.37062	7.7811	-0.29705	-2.8217	3.1522	2.6974	-3.876	-1.4512	-3.9143	-1.9431	-1.373	3.2951	1.0896	1.7407	-2.1352	3.8614	3.0881	7.7681	4.8618
8.8993	4.2884	14.61	0.93472	7.6164	6.7665	11.613	9.8562	2.6226	10.537	8.8199	10.903	13.856	3.3563	14.693	10.397	9.1965	12.101	9.3681	13.589	9.6861	6.8542	9.8174	2.3	6.4153	6.5291	9.6737	10.981	11.052	5.8041	6.3926	6.2289	9.2434	18.713	8.541	11.111	7.4124	12.764	9.5222	7.1287	7.2033	4.8441	9.2947	5.6372	6.4284	9.8935	10.574	4.7778	3.3304	10.691
-18.535	-11.963	-19.057	-11.802	-19.761	-7.1573	-13.982	-17.641	-13.165	-12.337	-11.742	-13.395	-13.23	-8.1897	-6.6982	-8.2499	-7.8082	-11.595	-11.276	-15.582	-17.552	-9.3531	-11.622	-15.053	-7.5295	-14.726	-8.9091	-8.2662	-20.254	-11.762	-6.9647	-8.9904	-12.931	-10.601	-13.643	-14.102	-11.857	-13.806	-9.3885	-13.435	-12.074	-16.847	-16.055	-9.2055	-6.4674	-8.799	-12.891	-12.175	-13.396	-10.263
-19.055	-17.357	-13.788	-24.785	-7.8803	-10.309	-16.328	-16.478	-18.918	-11.018	-11.974	-7.7218	-12.02	-11.993	-10.387	-16.091	-9.582	-7.6906	-9.9257	-18.231	-6.9812	-10.045	-11.221	-18.757	-15.542	-14.612	-11.534	-10.904	-12.612	-16.793	-8.1619	-8.2382	-12.552	-14.584	-22.383	-13.643	-12.682	-9.3745	-1.0572	-10.848	-17.286	-11.851	-14.56	-11.49	-19.993	-14.517	-22.734	-18.345	-12.039	-17.53
-20.665	-14.061	-8.7613	-8.0435	-10.196	-17.964	-15.03	-5.8079	-6.5288	-7.5996	-11.269	-12.426	-9.8323	-7.8736	-9.8531	-10.221	-6.9718	-12.454	-10.315	-10.229	-10.269	-11.298	-13.295	-20.424	-7.8656	-11.484	-11.443	-9.8814	-14.806	-11.273	-11.563	-9.7941	-16.999	-6.0401	-15.301	-12.372	-16.089	-15.209	-14.729	-13.895	-12.586	-11.347	-13.674	-11.487	-13.633	-11.396	-20.39	-9.4925	-3.1765	-9.9011
6.5213	-2.7567	-0.10015	-2.8927	3.3018	3.8437	2.5274	7.9113	3.6601	3.7274	2.8111	0.72462	6.5137	3.5333	-0.89126	2.9783	4.9545	-0.80367	1.7209	11.419	4.67	11.201	7.6424	10.046	1.3998	7.0291	13.615	1.7228	2.476	7.4768	2.9499	4.1308	5.4067	-4.4814	5.2162	2.7499	5.2839	0.88614	8.3141	0.42891	3.1933	4.7262	3.6787	-1.3241	3.0328	6.7824	3.7209	4.9137	6.8837	3.7008
-8.132	-13.013	-20.868	-15.119	-13.181	-25.384	-12.124	-18.966	-9.765	-12.726	-9.2115	-15.874	-18.97	-11.558	-13.216	-13.221	-14.816	-9.4359	-9.4415	-3.0077	-9.1115	-12.389	-12.667	-12.333	-10.097	-15.322	-11.167	-8.125	-17.072	-14.54	-14.327	-8.6227	-15.125	-14.804	-13.262	-15.886	-15.869	-11.078	-16.494	-13.468	-7.9788	-16.698	-13.458	-22.451	-22.354	-17.522	-14.309	-15.68	-10.251	-16.11
-10.161	-20.524	-12.118	-8.6932	-16.357	-6.3454	-12.941	-17.764	-12.801	-14.394	-8.3185	-9.8095	-12.574	-10.004	-15.003	-15.069	-8.5002	-11.635	-9.5229	-13.66	-8.5035	-13.685	-10.561	-11.212	-21.657	-12.511	-11.244	-5.9094	-9.0032	-10.983	-10.51	-7.0306	-10.582	-7.963	-10.117	-4.5283	-13.988	-6.6926	-9.0581	-7.6375	-13.05	-8.7321	-10.5	-15.571	-10.197	-16.912	-11.949	-10.736	-6.0593	-7.5616
4.0428	5.4401	2.9807	4.2867	6.9127	3.0751	6.6742	3.3306	6.5236	3.2357	11.37	2.3482	2.8141	8.0689	7.8618	6.7201	6.3147	15.128	8.0109	3.4464	0.78636	12.714	7.1675	0.93419	4.5376	1.8245	3.2137	10.23	3.5155	0.69038	7.1403	-3.0117	0.42285	9.7832	6.6983	2.1247	10.53	5.5082	7.5817	7.2865	5.2212	-2.1856	5.1901	4.4206	0.99814	-0.52787	1.7383	1.951	2.0873	5.1706
-4.4017	-5.3674	-3.3677	-5.5475	-6.1749	2.9668	-3.5813	-0.60436	-2.0463	-8.1914	-8.3884	-5.3087	-6.2996	-7.8184	-4.8889	-7.0562	-2.9447	-8.8763	-9.8716	-6.8277	-11.594	-6.9956	2.8393	-3.2906	1.3228	-3.381	-7.8121	-3.2769	-0.82047	-8.7469	-5.8884	-8.1404	-7.0492	-4.6343	-7.1119	-4.4695	-2.8132	-6.994	1.3968	-0.11852	-10.009	-5.3478	-2.897	3.4514	-5.7723	0.98628	0.62217	-3.355	-9.4367	-6.9459
8.0676	3.124	3.34	6.098	3.2223	4.9095	7.7584	1.5611	1.0246	-3.8968	3.8731	9.1821	1.9746	-1.6873	-2.2356	-3.8245	1.7291	3.3496	1.252	0.79145	-0.18273	3.1133	0.4916	2.674	5.7459	2.809	1.9451	8.7116	9.5909	-1.7671	-2.754	5.2319	1.1079	-1.0722	-1.3727	0.3702	7.4472	2.8674	4.7586	-1.4384	0.74694	-0.55745	9.5802	1.8748	1.3196	-1.2169	-2.0449	2.4013	8.2362	0.16799
-15.715	-15.023	-10.426	-12.941	-14.518	-7.4987	-12.665	-16.855	-19.728	-7.5265	-16.008	-10.676	-13.432	-10.224	-9.3098	-7.4852	-11.31	-22.388	-14.301	-8.4585	-9.8999	-18.549	-14.277	-7.1645	-15.499	-20.288	-12.71	-16.576	-19.623	-11.249	-10.952	-11.166	-19.285	-8.0133	-17.802	-9.703	-14.684	-13.473	-13.703	-8.6095	-17.974	-18.105	-7.4128	-6.9696	-11.196	-11.513	-15.863	-15.306	-7.989	-9.1826
-3.2194	3.3845	-8.9362	-1.2909	-2.015	0.91617	-1.1855	-3.8603	-1.0888	4.6935	0.69916	-3.4182	3.5253	-2.9384	-4.1227	-0.59533	-6.5201	2.9186	-2.9334	-4.2186	1.2747	2.2397	2.8849	0.5927	-4.3016	-4.9553	2.1323	-4.9055	2.1581	-4.4897	0.17485	-2.1664	-3.2001	-0.74063	-2.5985	1.3608	-0.19498	-6.8973	-4.5175	1.1475	-1.232	-3.8753	-3.1576	-2.3408	-0.71821	-9.7252	-5.6319	8.8657	-1.4554	-7.1676
-7.8759	1.4256	1.7344	-2.0271	-1.17	3.8309	-8.5565	-1.5127	-0.95748	-4.9641	-3.5517	-4.1666	-0.37113	-5.1962	3.7208	-0.63987	-3.667	3.8128	-6.8486	-3.755	-7.738	-2.3579	-3.4221	5.0821	-6.5667	-5.5533	-5.7727	-2.7648	-2.3021	0.83931	-0.31811	-6.2767	-2.8391	3.7656	-6.731	3.1887	0.92317	-2.9785	-6.8604	2.4175	-0.16835	-1.301	-2.2586	0.84533	-1.0154	-6.0942	-1.4412	1.3301	0.27456	-1.0167
4.9936	7.4736	0.52854	4.7797	2.8724	-2.3638	6.4902	4.4473	5.885	3.9427	6.9032	0.13709	8.5261	-6.1608	5.7898	12.68	-1.6827	3.0915	-0.26415	1.2753	12.449	-2.2054	2.6087	4.879	-2.3696	-4.0002	-2.0609	7.5089	-0.93361	0.57225	2.8166	3.2369	-3.2907	-2.0925	0.47853	5.1959	0.34046	1.8805	-0.58043	5.0233	-2.03	-3.2902	4.3037	-4.4259	0.090385	2.671	3.4073	2.8068	3.73	1.0261
2.7212	2.1279	-8.8656	-0.074237	1.9656	-1.3119	-3.9779	-8.1515	1.9253	-4.0244	-9.7755	-0.57454	-0.98625	-8.2249	-5.0973	-5.332	4.2388	5.0044	7.4761	-1.2388	-3.569	1.4762	-11.85	-4.3375	-4.1957	-1.1387	-10.533	-4.9641	-1.1814	1.3074	-5.6598	-4.0485	-6.9058	-3.9379	-1.1041	0.48745	-0.17904	-0.87321	-1.6052	-4.3106	-2.656	-4.864	-7.8224	-5.6036	-1.4642	-4.88	0.76979	-2.6773	-7.3086	-11.715
4.6366	-6.5087	2.2078	1.7149	-4.9076	-3.8175	-5.9785	-1.209	2.4788	2.0364	-3.7215	1.2225	-11.084	-3.4288	-8.0787	1.044	-6.8664	-6.7134	-3.9204	-2.0551	-1.0993	-1.8903	-1.8315	-2.0891	-7.0308	-0.53283	-2.9744	-4.8269	-10.743	-7.3282	-3.6794	-2.5094	-1.0217	-7.0721	-5.9835	-6.9682	0.04325	-3.2112	-5.6397	0.1684	-1.9437	-10.513	-1.9291	-16.287	-5.0467	-1.7873	-1.6768	-4.405	-0.90376	-0.11562
0.77529	6.9208	-1.3663	5.1737	1.9917	7.645	1.7878	5.0816	-0.38016	8.6748	1.8381	2.223	4.846	7.7509	5.9387	-0.24906	7.9735	7.2148	5.7598	1.0333	6.4899	2.8612	5.3453	10.915	6.5874	6.8761	-0.65735	-6.9748	7.5308	10.823	2.8681	-1.2674	11.674	0.48579	3.3139	6.011	0.47141	6.378	-1.1853	8.3918	3.8169	1.2477	-0.12396	2.5684	2.4896	6.4768	1.4148	7.2632	2.6054	3.5444
2.038	1.0749	-8.1452	-4.597	3.156	4.673	2.4564	3.64	4.289	6.121	4.6867	-4.2164	3.0166	2.8632	7.7143	-3.7285	-10.004	2.5326	-1.6638	1.1235	3.59	7.6652	-1.8201	-1.4175	3.9669	8.4793	-0.20639	-2.5423	-0.76266	-6.6502	4.8085	-0.3763	2.15	1.3684	-5.9234	2.4508	-4.1558	3.3663	3.675	4.0773	0.29812	7.2552	-1.0887	1.5908	0.20661	-3.6412	1.6248	0.076422	-7.7406	-2.8611
-19.965	-11.976	-11.6	-15.234	-15.868	-14.291	-18.429	-9.8184	-7.1101	-18.138	-13.346	-13.929	-15.981	-12.807	-20.23	-16.584	-14.694	-9.2718	-14.94	-16.29	-9.0683	-12.53	-9.4929	-12.856	-12.667	-15.118	-14.936	-18.234	-11.081	-15.986	-8.3924	-11.153	-12.846	-13.492	-6.1098	-14.201	-12.793	-13.196	-8.5924	-13.992	-12.837	-11.537	-3.2978	-9.2662	-22.441	-7.9696	-15.352	-11.125	-12.276	-8.3321
-18.79	-21.758	-23.342	-20.115	-19.665	-18.608	-17.054	-23.13	-21.857	-22.348	-23.585	-22.216	-29.612	-24.14	-18.224	-19.675	-23.938	-16.779	-24.844	-22.933	-21.196	-24.282	-17.906	-18.993	-22.625	-18.695	-23.576	-23.664	-25.949	-31.259	-22.156	-23.966	-20.767	-22.15	-21.579	-31.371	-12.498	-20.216	-26.033	-19.135	-18.886	-25.926	-20.324	-23.105	-24.587	-21.092	-20.643	-24.045	-21.688	-19.624
-1.5033	5.5198	2.0762	0.72735	5.8809	8.2988	0.95915	0.017054	2.709	6.9942	4.9221	6.4026	4.8855	1.9621	6.5603	5.1878	3.688	9.5366	3.2569	4.3604	7.7608	-1.6721	8.6239	4.9346	7.2378	7.2898	0.33316	11.84	2.8277	3.5502	0.17822	2.1278	8.4825	7.0457	6.499	3.7469	4.3884	-0.97068	1.9654	5.2414	8.0538	2.7253	7.3879	8.9244	4.1267	6.2977	3.0713	5.2952	2.9822	0.24191
-10.049	-7.1715	-7.3352	0.42462	-8.0052	-4.681	-6.2798	-5.2554	-4.353	-4.4339	-5.4698	-1.7228	-3.7138	3.7217	-10.504	-11.649	-4.4571	-7.7764	-2.7777	-4.4002	-2.2526	-5.7639	-11.089	1.5764	-7.4592	-1.7515	-8.0141	-9.5774	-0.92735	-2.9773	1.7522	-0.28363	-8.5192	-7.8337	-3.8456	-0.6588	0.12192	-8.055	-2.7859	-7.1852	-4.8747	-4.1693	-2.0783	-5.7545	-11.112	-5.0001	-5.0427	-3.9666	-5.6995	-0.65045
-3.4739	-3.5899	-8.0971	-9.1189	-3.8512	-0.50599	-4.3108	-4.9121	0.87505	-1.1102	-3.5572	-5.5708	-7.7349	-0.49631	-0.2713	-1.606	-3.037	-1.924	-0.13661	-7.6451	-5.9873	0.89569	-5.2512	-4.4409	-7.6459	-4.6222	-5.5689	-0.1481	1.1259	-0.98278	-6.0381	-0.8584	7.5162	-6.7806	-8.0965	-6.5238	-1.6365	-7.9634	3.2389	-3.0132	2.6592	-0.87393	1.4914	-3.9638	-5.4745	-4.0976	2.4074	-4.846	0.42501	-3.1152
-6.0387	-3.17	-9.0563	-10.947	-6.0902	-7.8324	-7.9038	-7.0538	-1.5356	-5.1626	-6.7879	-8.1349	-8.3737	-7.4329	-3.2148	-2.6554	-6.3786	-2.0192	-5.8404	-2.9163	0.50017	-1.1805	-10.403	-10.411	-9.9627	-9.6817	-2.5043	-6.6479	-8.1805	-5.4004	-6.8319	-1.4908	-6.9031	-10.083	-4.94	-9.8812	-2.8609	-5.3317	-2.2682	-6.7401	-1.5312	-8.4124	-12.368	-0.55662	-3.8163	-1.1193	-4.9	-14.436	-2.3734	-1.4821
-6.6009	-2.5877	-2.6298	-7.6933	-6.5156	-2.8042	-3.0777	-3.1555	-0.73827	-11.521	-8.1679	-4.5487	-6.1256	-0.37352	2.6854	-4.7081	-8.0039	-5.9629	-3.4005	-10.598	-7.8199	-1.7909	-1.1087	-6.23	-11.819	-2.6449	-9.4882	-6.7853	-4.4105	-5.3217	0.88365	-5.6993	-3.633	1.7739	-8.4385	0.8258	-0.13139	-5.894	-6.0295	-1.089	-11.205	-7.2673	-4.938	-7.0469	1.091	-6.5508	-9.2644	-6.6305	-5.8228	0.92044
0.42747	4.1809	5.2656	6.314	3.2482	4.6752	3.7418	-0.55693	6.3051	8.5943	4.9293	5.618	4.5174	5.9034	7.7181	3.5066	0.38036	3.9729	1.3121	3.7401	3.214	2.1919	11.754	8.8651	0.52764	2.7127	3.9454	0.76817	10.39	1.6977	4.6264	-1.302	1.5044	4.7056	1.7737	5.8276	5.7282	3.8972	1.4596	8.4971	9.109	-4.0376	2.0158	0.71864	5.9619	2.81	2.7035	4.4037	9.461	9.7007
5.5903	2.4859	7.7509	4.535	5.315	9.605	2.7401	6.2287	2.8124	-0.057953	9.5878	4.1173	7.7248	5.6617	5.8086	6.8325	2.0879	7.3469	5.3218	5.2684	3.8678	8.9462	9.3032	8.6857	1.2261	12.609	10.859	0.31575	4.2345	11.376	-0.63046	4.3452	4.5924	3.9663	4.1311	0.84384	6.0587	7.558	9.6969	7.0423	4.1134	1.5689	4.7011	3.9386	3.1852	9.9659	3.5701	10.651	11.764	5.3179
-14.121	-11.321	-10.845	-14.33	-11.948	-12.523	-10.476	-16.111	-22.72	-12.954	-16.254	-8.0708	-8.5471	-17.456	-16.179	-20.518	-8.51	-16.675	-17.938	-12.889	-14.271	-17.795	-17.796	-14.407	-18.675	-15.247	-15.824	-15.185	-16.234	-19.316	-7.4415	-11.185	-17.113	-9.1546	-13.666	-14.04	-15.535	-18.736	-16.971	-13.195	-19.606	-12.21	-18.409	-11.921	-12.958	-15.514	-14.945	-11.665	-11.576	-13.691
-10.224	-8.4218	-11.184	-17.154	-13.646	-14.218	-14.994	-15.003	-14.989	-8.6993	-15.846	-10.938	-10.846	-13.051	-7.8671	-6.5809	-11.693	-9.5579	-8.3012	-7.5529	-8.3755	-11.765	-13.163	-15.353	-8.1387	-13.627	-16.405	-18.544	-14.091	-15.508	-5.8342	-17.144	-14.083	-9.4939	-11.659	-10.625	-15.349	-16.758	-11.539	-16.854	-8.6998	-8.1771	-12.48	-15.372	-13.642	-11.49	-15.075	-11.3	-8.4543	-6.3324
-22.835	-22.814	-23.274	-21.797	-22.427	-23.391	-20.263	-21.8	-24.504	-22.184	-21.853	-19.583	-21.82	-15.709	-18.177	-20.513	-27.09	-17.528	-21.382	-16.305	-22.707	-20.133	-13.12	-17.749	-25.499	-16.652	-17.091	-16.298	-21.855	-29.626	-19.654	-21.144	-19.637	-22.212	-22.675	-29.04	-17.469	-20.997	-24.544	-15.902	-22.254	-23.857	-19.549	-23.482	-18.262	-22.08	-16.831	-22.582	-25.908	-27.185
3.4928	10.711	6.2841	7.4418	10.425	10.73	6.6899	1.9882	11.398	9.1185	8.7709	4.3928	12.242	8.0819	8.7876	5.5378	3.3863	8.4193	3.3019	8.6435	6.5863	0.70576	4.2957	10.132	3.4595	8.1621	4.0572	10.38	10.672	11.726	8.9728	3.1691	7.2663	-1.0686	5.5895	0.27791	3.4205	16.695	9.4154	6.691	5.7229	3.2791	5.4509	5.7492	1.5423	6.2301	5.4625	1.6508	11.279	6.5408
-8.5851	-6.808	-15.531	-7.5892	-12.507	-9.1572	-9.1434	-9.7914	-17.16	-7.8897	-5.1515	-8.7986	-14.154	-11.449	-11.041	-6.5395	-3.8609	-12.755	-10.56	-8.005	-6.1511	-13.871	-9.7072	-9.4375	-9.3854	-12.245	-9.6758	-11.831	-7.5241	-13.267	-13.461	-11.588	-9.0974	-12.746	-12.817	-7.9043	-7.9127	-1.7449	-9.5372	-7.7977	-7.8929	-10.159	-8.5412	-8.8885	-6.1331	-9.3849	-5.6444	-8.2757	-6.9732	-5.1937
-12.818	-15.45	-17.18	-15.188	-12.144	-14.758	-23.831	-15.83	-12.897	-9.2736	-13.412	-10.871	-16.261	-13.54	-16.304	-13.722	-10.934	-12.072	-13.977	-16.665	-14.167	-18.23	-15.163	-16.164	-3.3678	-11.018	-13.091	-15.108	-14.09	-12.736	-14.196	-13.497	-16.734	-12.232	-13.918	-13.626	-12.462	-16.255	-6.85	-18.737	-15.048	-12.166	-16.339	-18.644	-14.262	-9.9713	-10.787	-17.473	-11.006	-16.871
-2.4079	-4.7768	-2.8013	-2.4437	2.4116	2.8764	-1.6742	1.74	-7.6408	-8.0139	-5.1611	-4.5259	-3.8908	-1.6884	-5.7926	-1.0057	-6.2123	-1.3602	-0.20722	-0.20657	-4.4208	-3.6763	-1.381	-2.908	-3.2348	-4.3218	-1.4881	2.8772	-0.49006	-8.0946	-2.2514	-5.6931	-8.8086	-0.79797	-0.57373	-4.1813	1.6097	-0.74841	-2.9638	-7.5577	-2.7827	-5.7346	-2.6931	-2.6153	0.80656	-8.9015	-7.6623	-6.426	0.098201	3.5042
-11.24	-1.0291	-1.6699	-0.595	-4.2901	-4.1691	1.2236	-3.8555	-7.0665	-2.6819	2.3943	-6.417	-13.101	-2.2615	2.066	-4.1581	-2.7708	-4.2748	-0.4717	-4.0495	-7.9706	-6.4529	-3.7998	-9.8691	-4.1761	-3.1738	1.0379	-1.4516	0.011643	-3.3169	-1.6002	-4.0417	4.7629	3.6573	-6.1981	-1.7428	-1.6604	-5.1662	-9.3343	0.35272	-1.8889	3.6698	-1.8925	-4.5933	-3.1422	-13.834	-0.62759	-5.1538	-4.6559	-6.3201
2.5221	1.492	-5.138	-7.0913	0.99535	2.5243	2.0139	-7.0248	-0.80841	-3.7868	-2.3206	-0.687	7.338	1.9039	-2.2677	-0.63913	8.0279	2.1377	-5.7908	2.7215	-2.4849	-3.1806	-6.3318	-4.8131	2.7506	1.3023	6.0904	-1.1352	-6.3963	-1.1591	5.8776	0.77845	0.55933	10.666	-0.90559	-6.1386	-3.3013	2.2101	5.5834	1.0375	1.2919	1.006	-2.7843	-3.0246	-2.8869	-2.3801	1.4077	0.59987	-2.0362	-7.7178
-5.9872	-5.9243	-5.5351	-1.4667	-10.145	-5.6764	-2.7627	-4.4131	-10.167	-3.5578	-10.075	3.2355	-12.026	-5.2062	-6.8904	-8.5998	-6.8555	-2.7693	-6.5385	-9.2667	-4.9477	0.29019	-8.6288	-4.7327	-5.937	-7.5995	1.6303	-9.4804	-7.335	-2.1182	-7.7413	-6.6863	-9.1785	-8.8862	-12.558	-10.877	-1.5301	-3.4909	-10.457	-2.4121	-7.608	-10.207	-2.8662	-6.2248	-8.313	-4.1725	-10.903	-8.2156	-4.3923	-4.4022
3.6793	1.0367	2.3368	-0.22244	-1.4019	1.7774	2.8752	0.66739	-7.6734	2.1133	-4.4218	4.4574	-3.3634	-0.83215	4.5646	0.90794	2.8107	-3.7192	6.0058	2.4714	-1.4745	-1.4393	1.9263	-0.39219	3.9735	-2.4468	-1.212	3.9814	6.5454	2.6215	1.177	-0.64755	5.4525	-0.54797	-3.1007	4.3782	0.3225	4.3292	-2.6942	1.8247	-2.9967	5.4706	0.39409	6.9637	4.8427	1.4557	0.57238	1.7467	-2.5427	-0.96827
-12.886	-13.604	-9.8838	-16.827	-11.347	-12.029	-10.757	-14.68	-18.878	-11.279	-12.055	-11.207	-21.898	-3.7984	-12.356	-11.459	-11.023	-17.953	-9.8807	-12.978	-15.908	-15.389	-14.627	-17.449	-11.285	-14.744	-11.257	-20.061	-12.798	-6.1296	-15.082	-17.105	-3.8961	-11.836	-16.093	-18.245	-11.168	-16.052	-12.047	-14.847	-11.562	-5.7407	-11.214	-15.893	-8.7102	-17.776	-16.304	-9.0644	-10.17	-14.905
-15.298	-6.9879	-17.073	-15.084	-10.816	-16.407	-6.3555	-10.871	-11.92	-12.13	-11.326	-8.2711	-14.918	-15.073	-11.755	-5.0584	-6.1864	-11.923	-14.343	-10.713	-13.966	-18.851	-10.915	-14.623	-10.84	-19.28	-12.222	-11.419	-16.629	-14.822	-15.539	-4.6811	-14.853	-13.689	-9.4982	-17.508	-10.473	-15.183	-16.143	-14.987	-7.652	-9.6392	-7.6116	-14.178	-8.9837	-22.149	-17.354	-14.721	-17.355	-16.064
7.5805	1.4729	9.344	13.371	6.5691	7.6379	0.97143	2.8705	10.708	6.5366	5.5994	4.2816	7.312	9.7958	6.7772	8.2977	10.959	6.4421	10.553	4.1916	6.4554	8.2208	6.0508	11.413	6.4459	9.0146	5.5749	11.437	0.065288	12.953	5.4278	4.5518	5.1187	8.9004	10.569	5.6004	0.55284	8.7285	11.615	9.9956	11.184	2.8769	11.663	7.1261	7.1039	3.7475	11.148	6.0848	4.7884	9.3319
5.626	6.948	2.5074	8.7427	3.4537	3.2963	5.2642	3.2283	1.8894	9.9046	13.029	4.8406	9.7158	10.884	11.83	10.451	5.9311	14.064	13.773	4.7784	6.6074	6.0222	2.5078	6.9552	8.6719	1.2329	7.6605	7.3537	9.1885	8.6604	4.5877	9.6132	10.755	4.6062	4.522	7.496	4.3704	-0.64799	7.7348	7.7601	4.9795	4.6916	12.233	10.359	4.265	9.3735	7.3165	9.1041	5.081	5.4905
-0.60435	1.6943	-0.39988	-2.515	2.7788	3.766	-6.2617	3.5873	2.1971	0.089977	0.21675	4.2386	10.743	5.9468	0.82756	0.9621	3.8158	-1.6007	7.5861	4.7178	-0.43925	2.6264	1.8761	0.29173	0.58776	2.4368	-6.2331	13.736	5.2575	4.0144	7.4046	5.5063	6.9428	-2.513	1.044	5.5336	0.51452	-1.3917	5.7352	6.2347	5.1879	2.151	2.9777	3.8441	8.4949	2.5006	-5.2698	4.6836	0.44665	-0.46918
-17.698	-13.011	-15.046	-8.036	-12.768	-8.9661	-13.662	-7.4254	-16.096	-13.694	-11.136	-15.91	-14.203	-18.047	-14.201	-6.8975	-16.672	-15.606	-11.837	-10.929	-6.3988	-16.95	-13.448	-8.3232	-11.034	-9.5322	-4.9647	-11.451	-16.522	-13.902	-14.698	-9.8841	-7.7934	-6.4852	-14.057	-1.9775	-10.762	-13.828	-14.726	-8.5062	-4.1182	-5.9234	-12.295	-14.79	-9.4798	-10.129	-14.113	-15.788	-18.325	-11.585
5.9978	11.641	5.0501	11.876	5.3693	4.4161	6.9484	2.8362	9.1096	3.4909	7.6308	7.9119	4.1341	4.9312	8.745	5.8857	8.8235	10.021	3.8367	3.0047	1.0846	2.697	8.3241	11.666	-1.5938	6.3494	6.5473	7.7231	7.6751	5.0128	5.3752	5.9091	11.683	6.0114	8.3692	3.3389	12.198	2.0942	4.422	12.109	12.458	6.3099	6.134	6.0417	6.003	6.3044	-4.0234	9.569	7.8991	8.0376
1.5237	-8.9205	-7.8183	-2.9283	-12.083	-1.1442	-5.1062	-0.67324	-9.6427	-11.636	-5.0094	0.11493	0.44183	-4.6122	-8.5312	-4.4513	-8.1971	-2.1217	-0.91937	-10.542	-5.0758	-3.8643	-6.1565	-9.0336	-6.256	-10.986	-3.6364	-10.185	-3.7033	-8.2124	-3.2743	-1.4271	-9.268	-4.7629	-5.0171	-5.7152	-2.9289	0.42215	-4.7391	-5.8066	-4.3559	-3.1164	-0.092061	-3.1545	-9.4931	-4.1561	-14.023	-8.5507	-6.6543	-4.7502
-1.7213	-0.68114	1.2263	-1.0774	1.1685	1.3143	-3.0653	4.6408	2.5304	-2.7597	5.3443	-5.9146	-1.0195	-3.0621	6.8866	-8.0352	-8.7127	3.2635	0.24169	0.75818	-0.99682	3.764	6.4	-2.0542	0.69996	5.2202	0.94342	1.8212	0.11226	5.1595	3.6386	1.6171	2.1905	7.2503	-0.3255	5.7444	6.5257	3.7448	0.4009	-1.4395	2.4976	0.094984	2.6715	-1.9512	9.9427	-6.8116	4.9758	2.7533	1.1074	2.2511
-12.399	-15.591	-16.177	-9.9119	-9.6153	-12.366	-17.896	-10.772	-12.343	-11.596	-13.336	-9.3453	-16.49	-9.5925	-13.128	-13.943	-20.016	-5.7427	-15.257	-10.27	-15.786	-26.273	-19.023	-9.7234	-13.677	-12.148	-8.8806	-7.0604	-15.635	-11.232	-13.226	-13.369	-12.482	-12.163	-11.519	-14.644	-17.741	-15.192	-10.981	-10.454	-13.023	-6.0385	-11.1	-12.356	-13.217	-18.25	-18.096	-11.406	-3.9367	-18.958
-17.292	-9.5281	-1.4626	-14.717	-8.1294	-13.416	-17.715	-6.6249	-13.607	-16.601	-12.739	-9.7251	-11.378	-7.5982	-9.9479	-5.7203	-7.0186	-9.9484	-8.6893	-5.0686	-3.1255	-6.0296	-9.7897	-9.1877	-13.612	-10.12	-11.204	-9.0495	-10.906	-3.6231	-7.6834	-11.314	-14.928	-11.474	-11.439	-6.8151	-9.651	-15.859	-13.491	-8.9219	-15.126	-12.465	-10.018	-10.414	-6.4177	-8.4189	-5.7613	-7.6416	-4.7588	-5.8361
-13.917	-15.455	-14.539	-18.235	-18.282	-18.262	-10.555	-10.462	-13.771	-18.272	-12.905	-18.699	-19.829	-14.063	-10.945	-14.975	-15.851	-18.177	-15.122	-23.829	-14.222	-16.435	-18.323	-9.5355	-10.661	-20.155	-13.946	-11.853	-10.184	-13.116	-17.384	-21.004	-16.901	-15.925	-11.972	-11.833	-20.779	-9.0973	-16.551	-15.939	-18.02	-12.569	-14.995	-15.177	-17.567	-21.552	-16.072	-16.09	-13.502	-13.267
-9.9043	-15.444	-14.173	-16.951	-14.199	-8.6331	-15.257	-9.5647	-11.475	-11.859	-15.762	-13.239	-17.921	-10.537	-13.927	-10.696	-18.341	-17.995	-16.851	-12.192	-14.864	-16.651	-19.709	-6.2776	-8.1028	-18.723	-11.551	-13.436	-18.478	-15.286	-14.976	-11.035	-7.7817	-15.255	-17.338	-7.4134	-9.5606	-12.328	-16.162	-8.3044	-17.451	-12.514	-17.119	-11.12	-11.265	-8.448	-8.0926	-11.126	-17.833	-12.894
-0.065358	3.8411	-7.7644	-8.7374	-1.0072	-4.9376	-3.3714	4.5883	-2.1837	-4.8881	-4.7939	-4.1564	-5.9388	-6.0727	0.81466	-4.6924	-1.7467	4.0752	-3.9344	-2.3071	-0.00098008	-5.6519	-6.6139	-4.7867	-5.4942	-1.4999	0.23192	-3.9542	-1.8906	-1.3636	-5.918	-0.62424	-2.8405	-4.6486	-2.7061	-8.939	-5.0146	2.0581	-2.1616	2.8814	-0.090354	-0.21903	0.17548	-8.094	-0.25142	-0.59307	-0.22799	1.4615	-4.3179	-6.8096
-6.8907	-14.405	-14.505	-15.263	-11.908	-16.839	-12.934	-13.763	-12.741	-13.012	-17.211	-12.047	-15.708	-11.535	-10.588	-11.768	-11.734	-21.807	-17.964	-16.133	-13.406	-10.301	-12.587	-19.795	-17.417	-13.7	-12.088	-18.118	-13.526	-9.2604	-15.147	-8.882	-17.393	-15.136	-18.752	-22.117	-10.918	-10.067	-3.2264	-17.071	-6.8651	-13.009	-14.353	-11.327	-17.872	-19.226	-10.22	-16.76	-12.998	-13.985
9.6388	7.6204	1.8953	10.586	7.0179	5.0392	6.971	11.368	13.198	15.915	3.8819	-1.356	3.9412	3.4942	5.9827	10.552	7.7791	2.701	12.772	5.7335	5.2966	10.008	10.101	5.9738	8.3668	5.4336	11.383	4.1806	8.1361	13.253	10.958	14.065	9.215	8.609	7.1096	12.704	9.0644	7.3645	4.8322	1.1056	13.972	3.0758	9.8255	6.087	5.4112	4.1102	11.473	1.7836	6.0283	10.849
-15.294	-10.637	-13.481	-14.154	-7.3179	-21.931	-9.5105	-13.281	-14.66	-10.431	-18.685	-8.8744	-12.93	-9.4914	-22.766	-9.2713	-15.267	-16.259	-18.007	-17.041	-19.727	-20.764	-16.541	-10.815	-9.8501	-18.177	-14.577	-14.083	-7.7486	-18.215	-15.67	-15.25	-17.609	-18.022	-16.05	-9.1433	-12.403	-22.403	-15.207	-15.257	-12.977	-14.645	-10.272	-19.553	-12.35	-11.46	-18.118	-8.6586	-11.015	-12.066
2.2769	-4.3251	-0.98728	-2.4017	-7.7485	-8.1321	3.29	-4.8873	-1.6615	0.1034	1.0072	3.4868	-5.1833	5.0624	-3.6637	-5.2655	0.33141	-0.34029	0.011988	1.5426	-1.7946	-5.1126	-3.805	-3.5404	0.36809	1.7184	-5.512	-3.3853	3.2031	2.1386	2.0119	-3.6761	-6.6334	-0.52011	2.8466	0.11496	2.915	-1.0382	-3.1338	-2.6409	-3.6424	5.4492	-5.2408	-1.0498	4.1166	-10.239	-0.84392	-3.2264	-4.272	-1.4447
-16.508	-9.8251	-13.641	-19.213	-15.047	-9.9879	-13.789	-7.9971	-12.205	-13.572	-6.7893	-16.407	-13.968	-11.195	-16.563	-12.689	-3.8471	-11.78	-14.637	-8.5444	-15.42	-10.453	-9.3209	-10.75	-9.6258	-11.824	-7.6938	-3.0118	-10.71	-11.167	-7.2891	-18.841	-16.593	-14.089	-12.09	-9.2123	-14.315	-12.895	-13.297	-7.5624	-8.685	-8.4195	-15.993	-17.206	-9.2805	-8.9264	-12.913	-10.943	-8.6567	-6.6483
-14.579	-14.287	-8.0649	-20.116	-13.569	-9.0919	-16.011	-18.717	-22.993	-11.055	-15.023	-10.664	-11.976	-16.847	-16.174	-11.612	-15.772	-12.597	-16.352	-11.891	-16.582	-11.848	-19.952	-11.634	-8.9956	-15.254	-14.483	-14.784	-13.068	-18.832	-18.869	-14.956	-10.945	-14.509	-22.292	-15.192	-11.292	-14.958	-17.32	-9.837	-15.58	-14.548	-11.272	-18.986	-11.073	-12.865	-18.067	-14.02	-21.172	-14.44
8.3064	5.5076	2.5025	12.841	6.6248	8.4276	6.858	6.8878	3.6378	6.2491	4.8554	2.5627	9.5806	7.9032	5.2065	-0.90541	9.3518	2.9514	6.1194	10.238	10.707	-0.095188	4.7015	6.0228	1.5662	5.567	3.0177	3.9731	5.0303	3.924	1.1968	8.6629	15.514	8.0676	0.15326	6.7141	3.5965	4.4213	2.1413	7.0575	6.7249	3.8974	11.814	4.6103	5.2368	6.1139	0.20267	5.237	4.0165	4.4337
-4.3487	-0.0013173	0.23432	-0.99089	-4.8975	0.62242	0.29208	3.9172	-1.6093	-5.2653	5.5771	2.0054	-2.0821	7.0374	4.2337	5.5776	-7.5992	0.5839	-11.173	-2.5299	0.72143	-1.5289	-7.3463	-3.5285	-0.41096	7.821	-6.3833	-0.076925	-3.0776	3.6243	3.5767	-8.1238	-2.7442	3.5059	3.5062	0.33567	-1.7781	-7.1753	-9.2117	4.8341	9.4098	-1.8727	5.497	-3.092	-3.4709	0.56686	-2.4593	0.68159	-2.9415	-8.1096
-0.28778	-0.27716	3.7818	-1.9147	-3.212	5.3766	-2.4989	-5.5794	-0.81034	-1.0535	2.652	1.716	-2.1102	0.29172	-4.2853	-0.66507	-3.0851	3.197	3.4102	-2.9308	2.7735	-0.62394	0.0063951	-1.9494	4.4863	9.1787	3.9693	-3.5772	-2.7288	-1.6305	12.182	1.2768	6.24	0.1436	3.0659	7.5246	-2.7096	6.6357	-0.98023	-5.2283	0.99669	-0.062412	0.95035	-3.6321	-3.5582	5.7926	2.3319	-2.6929	3.8822	-0.87839
-2.9097	-11.705	-12.43	-8.0498	-17.73	-9.4687	-6.3385	-7.4685	-11.477	-11.771	-15.152	-6.1055	-8.1964	-9.7476	-12.43	-5.6523	-8.7322	-11.334	-12.664	-10.678	-11.007	-4.0037	-9.9885	-8.7896	-5.416	-3.0145	-9.9959	-4.1874	-7.7324	-1.2419	-6.1196	-8.2944	-9.9328	-10.163	-8.7239	-9.7217	-4.3441	-11.798	-10.841	-6.899	-5.8646	-8.364	-12.787	-9.6725	-9.5393	-19.441	-9.1673	-12.127	-5.2879	-3.6909
2.682	4.3174	-0.91121	-1.828	-0.63076	5.1462	2.1707	-8.9129	10.574	0.047751	-7.4447	4.7578	-4.678	0.70098	2.3192	-2.0307	-6.5084	-3.1217	-3.684	2.2304	1.6192	4.7832	-4.1546	2.7376	-2.5786	4.1663	-2.8384	-1.5668	5.0656	-0.7026	-1.689	-0.06111	-2.3445	-3.5004	5.6957	-2.6638	-2.1533	-3.8163	-7.512	3.7543	-0.17534	5.8789	-3.6398	-1.0233	-3.6211	-5.576	1.6847	-10.451	-1.2311	-0.34933
10.182	8.0414	6.297	3.0644	12.657	8.4791	-0.23696	-1.2064	3.681	9.44	5.0537	11.122	11.239	5.3579	6.8821	7.7432	4.3203	3.605	11.199	10.286	10.98	9.8228	4.6451	7.2052	2.0559	2.4865	5.6487	9.3623	-0.79341	4.3045	2.6136	3.1063	2.2728	4.42	7.2167	8.7594	4.5702	9.1228	9.7084	2.2298	4.4419	13.228	8.0634	7.3377	-0.9373	3.1348	3.0304	5.5197	9.6562	6.6825
-1.7295	-4.3689	-0.63957	-6.7449	-1.9127	-5.4901	0.17669	-6.911	4.5441	-3.2728	-4.102	-1.8427	6.033	3.0997	-4.5338	-5.0593	-5.0473	-9.6698	-6.5918	0.8374	-6.9195	-7.4498	1.6412	-1.5433	-1.2132	-1.7309	-10.008	0.055219	0.8771	-2.8243	-5.8945	-6.1664	-3.2187	-2.4621	-7.0944	-9.5175	-0.46826	-6.3082	0.96097	-4.8056	-3.5055	-7.9588	0.20885	-9.0268	-2.139	-7.7631	-6.8747	-0.84015	-2.6807	-6.4741
-1.6521	5.3001	-4.9251	-1.6437	-0.067851	-6.7582	-0.81375	2.3433	-0.79051	-4.6169	1.7818	7.391	0.13518	4.1485	1.1207	0.93794	3.512	2.5997	1.8159	2.54	-5.553	-4.5627	0.77898	2.2443	-2.6898	4.299	-5.2048	-1.3455	-1.3178	-1.6111	-5.6115	1.4519	0.10244	0.98868	6.4401	1.9509	0.036579	3.4164	-1.3391	-3.3538	6.0426	3.7245	0.98169	-2.4788	-2.3015	4.9577	2.8725	5.8184	-1.8875	-3.8142
-1.8198	0.32071	4.0168	5.177	1.6753	3.1116	3.7604	1.0665	5.0535	-4.5151	-5.94	-2.8676	3.6636	2.8795	0.98897	0.85245	1.2703	4.2276	1.6244	-3.3537	3.5954	8.8915	3.058	3.8259	2.2386	2.3826	0.72646	-1.4601	2.3484	10.607	0.49952	2.0829	-8.4193	2.3591	2.8125	0.77836	3.8303	1.5866	0.12525	5.8439	8.0111	0.67022	-0.10726	0.13126	-3.7174	-4.0069	-0.69872	-5.4993	-3.1839	-1.185
-10.877	-8.9699	-12.052	-11.856	-10.852	-5.6845	-12.579	-10.628	-14.377	-6.1206	-14.29	-20.145	-7.5534	-7.5378	-15.002	-14.087	-6.5863	-10.133	-7.0416	-8.6153	-20.078	-9.0384	-12.228	-14.937	-12.953	-13.533	-6.747	-15.569	-12.926	-17.144	-15.537	-8.0841	-16.929	-3.7668	-9.6541	-13.839	-11.74	-13.561	-15.993	-16.78	-16.483	-11.638	-10.972	-6.931	-8.0496	-10.843	-11.884	-10.317	-17.331	-15.062
-5.0562	-5.2429	-9.2021	-4.0335	-11.616	-12.089	-9.7761	-3.2284	-11.513	-10.328	-6.684	-7.0952	-4.7449	-5.5226	-3.656	-6.1515	-9.5588	-12.757	-6.1322	-5.4852	-7.8617	-5.346	-11.663	-7.5731	-2.2867	-14.032	-6.0004	-12.777	-10.007	-11.522	-4.4866	-8.6023	-6.5413	-3.9596	-7.1052	-8.3142	-8.4539	-7.6076	-8.3918	-9.0936	-5.3515	-8.2558	-10.153	-4.2633	-10.887	-3.9668	-7.8639	-6.4375	1.3447	-7.2195
-15.559	-16.114	-12.59	-11.078	-9.7278	-7.1128	-6.4644	-7.4114	-14.448	-17.691	-9.6527	-11.86	-11.82	-8.3901	-10.826	-13.911	-6.5868	-12.73	-15.135	-13.237	-9.817	-11.617	-13.774	-7.9857	-10.598	-6.8702	-7.2489	-19.419	-5.6384	-3.8233	-7.2606	-13.14	-9.7904	-12.442	-13.532	-17.5	-11.957	-12.384	-9.7222	-9.39	-10.781	-8.5483	-17.824	-14.257	-10.654	-6.318	-8.1294	-11.381	-11.698	-13.252
-0.88459	0.093814	3.8366	2.1445	2.387	2.223	0.93839	-5.4001	-4.7348	6.5757	-0.43906	3.3899	-0.51314	1.0223	2.0311	-7.592	2.4626	-1.0899	6.8054	-0.89108	4.0512	-1.7914	-5.3409	3.912	7.5404	-1.5814	-0.5444	-1.8998	1.3346	-4.5048	-1.0236	0.50183	1.483	-5.5636	-0.23541	6.1198	0.39706	6.0272	1.6896	-0.26846	-2.3282	-5.8327	-4.9359	1.2708	7.2585	0.93647	3.4519	3.6523	-3.8042	2.855
2.4818	7.9369	10.176	7.1347	3.9966	8.9206	5.6299	4.211	4.9109	4.7875	10.222	5.1317	0.54404	11.703	5.5062	9.5135	7.2993	3.3793	4.6053	9.6447	3.103	2.6635	9.5243	2.1757	-1.8727	5.2219	5.161	7.6298	8.6187	2.2492	14.723	7.7421	8.6697	7.426	1.7718	5.4732	5.9364	3.1467	7.0338	4.4592	6.5427	6.2991	13.437	4.4214	13.336	7.7654	8.0523	4.3966	4.443	7.8862
-1.9176	6.0158	3.9792	6.3001	7.3082	7.0727	-0.97253	-0.13779	-0.75388	3.7225	-1.5199	10.389	6.443	3.9946	1.8709	4.6856	6.4	1.7309	-6.0005	1.4402	0.46146	0.05059	3.8844	-3.7254	3.6525	-0.87847	-1.5942	-3.2877	-2.0121	-2.3496	4.1724	3.3929	-0.0098974	4.6388	3.0867	0.68209	0.022141	-0.23505	-1.3859	0.2982	6.2588	-1.5993	0.24906	-1.3388	6.3317	2.3164	4.1539	2.4816	4.9447	0.62306
-4.9024	-10.466	-14.717	-5.6791	-4.9585	-15.591	-10.991	-6.0577	-15.373	-10.729	-4.2418	-13.041	-11.885	-17.547	-8.728	-10.04	-8.7625	-5.6468	-6.6688	-5.697	-4.2175	-9.7836	-19.098	-12.122	-9.1988	-15.915	-10.837	-7.9932	-7.9644	-5.0089	-6.3781	-9.7632	-7.59	-5.3941	-13.108	-7.5306	-9.691	-15.174	-11.595	-6.7905	-14.632	-9.714	-11.009	-3.3229	-8.5193	-6.4285	-8.4127	-8.5493	-11.855	-9.6819
-4.0921	-9.3912	-5.7942	-2.5033	-1.5519	-4.7524	-3.0512	-8.5834	-0.388	-6.4971	-2.1615	-3.8739	-1.3184	1.6068	1.8956	4.3439	0.33005	1.6172	-1.9765	-9.9782	-5.4035	-3.7548	-1.7774	-6.7062	-4.2111	0.90295	3.3907	-0.6105	2.2177	-5.1414	-6.8782	3.6026	-1.0626	5.2662	-0.078216	-7.4877	-2.5295	-3.7379	-6.4105	-0.70604	-5.8499	-4.0992	-2.0325	-8.5251	-1.1754	-6.1088	0.78572	-4.0312	-3.2336	3.9829
-0.18497	2.3884	-5.3499	-0.34409	-4.4447	3.2261	2.3154	-0.9677	-0.9492	4.2344	2.9884	-1.2017	-2.256	0.4317	2.3928	4.8967	4.3785	1.6726	-3.0796	-4.5939	-3.7102	4.2764	-2.13	1.0788	-5.2383	1.7358	4.0533	-1.4408	-1.0829	-0.06623	-3.8211	-5.6821	-2.5041	-0.95495	-1.2542	-2.9703	3.5564	-3.5243	3.5645	3.5333	1.0955	-0.51739	-3.5356	5.6185	1.9112	1.7421	-7.0526	5.8153	-0.23382	7.593
-14.143	-18.38	-7.1802	-11.104	-7.3926	-9.968	-14.968	-16.019	-10.877	-6.1759	-18.53	-15.268	-12.025	-8.2759	-11.33	-6.5908	-12.633	-13.691	-7.6243	-20.522	-11.069	-7.4539	-9.6673	-13.476	-10.984	-11.224	-11.279	-10.922	-16.75	-5.2735	-8.9085	-7.2659	-13.068	-16.144	-16.769	-15.036	-11.465	-18.105	-10.606	-13.415	-11.355	-17.19	-9.6439	-12.514	-14.819	-16.258	-7.4866	-12.658	-14.647	-15.15
7.4648	-5.6634	1.9803	4.5488	8.2174	3.1158	-1.213	-2.6602	2.9816	1.0976	4.5012	3.5125	-5.3023	4.5547	-3.2108	0.62833	0.096945	0.93827	5.0563	-6.0318	2.0613	3.5454	4.3507	4.2142	-3.9719	4.0087	1.2823	-0.54944	-1.5746	1.1665	-3.4881	2.2246	4.1234	3.5745	-2.2844	3.774	4.7693	-2.0042	4.686	1.2502	-2.2154	-3.9814	0.97936	-1.9301	3.1244	1.3321	-3.8107	0.51035	5.6208	0.3529
2.3845	-4.1622	1.4881	-1.2156	0.375	-3.6403	-0.94672	-0.46376	-3.6239	1.2169	-8.9192	-10.886	-0.58081	-3.7828	-6.0247	-6.2172	-1.3957	-4.747	1.1169	-7.9442	-7.3232	-6.6714	-6.1738	-10.89	-0.089569	-3.2998	-9.8094	5.8127	-0.7667	-3.5703	3.4957	-1.7276	-4.7281	-6.27	2.5618	-2.0173	-0.86851	-4.8893	0.083793	-1.9609	-4.134	-4.9486	-2.9289	-7.0988	-2.9183	-2.2252	-7.7673	-0.44231	-5.6664	-3.1933
-5.6553	-2.1342	-0.7888	-0.50053	-5.2583	-0.97117	0.839	-1.5492	-10.655	1.139	-1.5374	-5.9992	2.0233	0.23879	-2.4608	-4.2666	0.94496	-14.349	-4.4963	-2.7311	0.87681	-0.56269	-5.1408	-1.3657	-2.9744	-0.30991	-3.5157	-8.2265	-3.7427	-3.3583	-0.093549	-4.9182	3.5691	-1.8326	-4.4791	0.37624	-1.2415	-6.6517	-8.39	-7.1677	-5.9197	-1.2694	-2.3455	-8.5163	-5.2495	-5.4735	-4.491	-6.4296	0.13773	-4.405
1.8461	9.7737	9.4235	8.3301	5.0965	4.8219	4.2062	3.7812	4.3482	4.2397	7.0035	6.957	6.401	6.6825	5.8949	4.9961	4.2748	10.884	5.6634	-0.020657	3.8051	10.664	3.368	5.106	3.7811	6.3018	3.735	2.6178	1.9134	5.7345	0.17093	3.7136	4.5169	0.95497	10.75	7.0758	-0.34062	3.9229	4.0742	1.4555	8.4066	4.6939	6.2715	4.7208	5.4357	4.8043	3.0662	-1.1346	0.73608	6.3161
2.0911	11.644	2.7194	2.7338	1.1268	3.4965	1.8815	0.88852	6.4523	1.535	2.8564	2.0818	-0.23236	6.8995	9.1786	3.2949	1.2788	10.534	7.3346	7.0318	8.7051	3.3559	0.59992	8.0768	1.4051	4.914	1.0077	7.7395	5.5406	-0.62152	3.6684	2.3054	3.3322	4.395	7.2037	4.5934	3.219	-3.2711	3.4793	7.6538	7.2549	-3.2902	7.2467	6.3253	3.1286	7.5046	1.7464	7.0814	7.732	6.9156
8.835	7.8561	4.2833	3.9213	5.761	2.2731	4.7875	3.4246	5.3717	8.2172	9.9062	9.2975	-1.398	11.024	8.5869	0.93925	7.248	-1.8936	5.6996	0.89061	7.2989	0.081327	7.4956	-3.2242	4.2015	-1.7765	5.3222	2.5254	8.3934	1.8279	12.936	6.996	3.0034	-3.3702	5.7955	4.8406	0.72315	2.8047	6.6377	3.4957	3.3971	1.8368	9.3454	7.4522	6.8594	2.8178	7.783	0.86619	1.6486	3.6337
-9.6211	-13.582	-10.023	-9.9348	-11.933	-17.354	-8.321	-7.8102	-12.144	-4.4468	-9.404	-12.846	-9.8932	-17.18	-14.874	-11.202	-14.847	-18.099	-12.823	-8.2134	-9.8965	-6.2993	-16.375	-6.6841	-12.998	-5.1429	-7.4046	-15.295	-14.046	-7.3678	-5.9372	-8.0011	-16.785	-1.5899	-13.676	-16.801	-6.9728	-12.592	-10.503	-10.311	-4.2244	-8.8457	-18.732	-14.968	-7.9074	-8.168	-8.6408	-9.2792	-7.7308	-10.567
-9.3578	-9.2747	-16.184	-9.0978	-14.387	-12.173	-16.444	-14.201	-11.187	-10.565	-14.51	-12.481	-18.792	-17.291	-10.652	-11.218	-13.605	-5.9536	-7.9613	-15.675	-16.013	-13.475	-13.37	-16.18	-13.003	-13.085	-11.284	-11.153	-18.203	-10.577	-13.141	-16.068	-11.029	-14.216	-11.793	-17.086	-9.9683	-18.533	-10.682	-10.219	-11.003	-13.325	-12.711	-18.754	-11.029	-14.03	-8.656	-22.598	-18.386	-15.253
-6.5364	-6.4599	-12.025	0.64509	0.79924	1.2145	-5.7117	-6.7426	-9.4067	0.38603	-8.3599	3.6615	-8.2585	2.0348	-0.1802	-3.0537	-5.0671	4.0359	-8.2407	-2.0002	-5.0999	-4.6725	-3.673	-1.746	-2.2511	-1.5314	-4.2534	-7.755	-2.9063	-5.8172	1.0525	-3.5924	-4.5997	-0.9904	-4.2338	-4.1421	-9.765	-4.7969	1.6063	-7.7185	-8.2298	-0.46492	-10.075	-6.2008	-2.9982	-0.63044	-2.8667	0.011413	-2.0599	-4.1362
-2.6121	-3.052	7.7687	-5.7722	6.0334	-4.1076	4.2501	-2.0634	-3.6417	-1.3847	-0.42281	2.7257	6.0525	0.26191	-4.7995	-4.1856	-0.92582	-0.036989	-1.6573	-0.96347	-3.9748	-5.8655	1.0323	-4.8167	-0.55099	1.7041	-2.4592	-0.28337	-3.4383	6.4125	-2.7604	0.9879	-0.62393	-3.8512	2.6113	-0.23117	3.3019	4.3192	-6.6161	-0.48996	4.8904	-0.95941	-2.1584	2.3959	-3.8316	1.9304	-2.1023	-7.926	2.7381	0.13605
14.449	6.9903	3.9541	11.404	9.6472	7.5326	1.9269	8.085	5.4423	12.478	8.0937	8.0732	4.6186	7.4062	10.621	4.3575	4.8717	4.9296	15.865	8.6101	9.9004	7.4239	9.6256	1.2545	9.627	3.6576	14.89	2.7598	4.8996	10.174	5.0907	5.8336	5.5629	-2.2498	8.886	13.543	6.4765	4.3081	2.4505	5.3465	5.0511	7.0174	10.919	0.70478	3.6423	4.8868	5.6913	2.4227	15.683	1.3054
-14.213	-17.991	-14.544	-13.65	-13.725	-15.488	-13.553	-13.135	-19.504	-18.023	-16.736	-10.156	-12.906	-15.488	-8.2152	-19.13	-15.463	-15.457	-13.891	-16.078	-12.318	-11.735	-11.999	-14.545	-12.387	-18.694	-14.062	-11.582	-14.72	-12.681	-16.638	-12.421	-14.419	-14.875	-12.225	-15.102	-12.695	-14.995	-11.587	-19.4	-16.048	-14.211	-14.671	-19.352	-10.931	-13.961	-19.398	-18.936	-13.725	-14.893
-1.0898	-4.6532	-10.241	-9.1653	-11.924	-9.3597	-13.571	-8.4456	-6.7175	-10.474	-11.035	-13.278	-13.359	-2.4687	-8.4237	-5.1891	-6.3474	-15.234	-12.189	-12.709	-3.5091	-1.6005	-14.74	-7.4418	-10.894	-10.56	-12.347	-5.7065	-10.497	-14.637	-16.81	-8.8979	-4.4826	-8.7206	-9.7118	-11.441	-10.213	-13.984	-11.642	-10.037	-12.321	-13.447	-13.985	-6.6145	-5.4276	-14.729	-4.7142	-6.8005	-12.628	-11.698
5.0496	10.653	4.9463	3.213	-2.0467	3.111	8.0123	2.7027	8.5588	11.924	6.5117	12.295	0.38704	8.6495	0.23593	4.7625	8.6809	12.402	5.9222	-0.92143	4.0812	3.9961	5.2757	6.9323	10.074	4.4448	11.007	4.5729	7.9524	6.42	2.9842	-0.83689	4.2136	2.5029	5.8839	3.5031	8.1597	5.507	8.1753	9.0675	2.6835	1.7052	6.854	10.144	5.4487	11.54	4.9126	4.9206	3.4269	7.4003
-17.504	-17.025	-12.438	-16.766	-20.637	-16.622	-21.84	-12.618	-15.981	-15.446	-17.17	-5.7578	-15.13	-17.072	-9.1806	-11.206	-16.031	-16.507	-9.6591	-11.265	-6.5334	-16.101	-13.736	-15.095	-12.583	-8.2783	-13.361	-14.201	-14.439	-7.1199	-13.457	-15.135	-12.791	-7.0347	-17.12	-17.142	-12.401	-15.682	-18.181	-15.927	-9.0302	-8.8783	-10.015	-12.103	-10.48	-15.445	-12.164	-13.863	-15.084	-16.028
-17.513	-13.633	-16.519	-13.571	-20.823	-14.431	-9.1026	-14.75	-15.018	-17.083	-21.041	-18.924	-14.463	-20.061	-18.65	-16.612	-17.409	-17.185	-12.835	-12.868	-14.627	-14.874	-18.3	-18.09	-7.942	-18.203	-13.405	-11.831	-18.093	-16.148	-4.6928	-20.885	-13.722	-10.809	-11.196	-17.489	-17.781	-6.892	-19.809	-20.292	-16.948	-9.0356	-11.164	-12.491	-13.616	-21.264	-14.34	-20.286	-8.5694	-16.584
-15.789	-12.749	-16.151	-6.0768	-8.1589	-13.734	-3.1644	-10.254	-8.7477	-17.147	-7.2276	-16.039	-0.67468	-10.978	-9.058	-10.473	-6.2609	-12.851	-13.434	-11.245	-8.1808	-16.963	-9.5821	-9.7831	-9.8643	-10.892	-14.785	-4.2158	-13.867	-4.6518	-14.546	-13.892	-16.795	-10.051	-17.42	-11.665	-13.256	-17.76	-13.606	-10.483	-8.6107	-9.9242	-12.629	-5.9434	-11.733	-8.9584	-10.398	-6.8827	-8.5673	-12.506
-24.398	-19.66	-21.878	-17.793	-16.913	-25.466	-18.961	-18.598	-29.292	-27.939	-22.439	-23.435	-20.463	-24.91	-19.819	-18.898	-18.504	-20.828	-27.033	-27.724	-17.345	-23.892	-28.045	-23.609	-21.282	-21.98	-20.122	-23.297	-26.656	-24.694	-21.365	-26.484	-25.487	-21.67	-19.376	-23.963	-18.399	-22.082	-15.516	-22.08	-25.506	-20.347	-20.701	-21.678	-31.852	-23.975	-22.781	-22.277	-22.733	-20.133
0.14971	0.0466	-8.0635	-6.8837	-3.396	-6.0052	-3.5564	-5.7045	1.3524	2.678	-6.0158	-2.187	-0.58477	1.4857	-4.9823	0.93373	-0.55111	-2.1903	1.2294	0.79565	-9.1663	-8.4555	-0.84659	-2.5132	-1.0213	-0.72597	-1.3669	-5.4514	0.81868	-4.9453	-0.75933	-4.6171	-2.3462	1.717	-2.8175	-5.2145	-0.26337	-6.2411	0.72436	-7.4523	-8.4403	-7.5124	-0.67937	-2.5594	-1.1339	1.2884	2.9637	4.6625	3.1954	-4.6539
-3.5621	-15.525	-6.7863	-9.3841	-15.219	-13.646	-11.028	-5.6961	-13.966	-14.84	-6.7686	-16.676	-12.263	-5.1498	-12.73	-7.6786	-9.912	-7.6938	-11.313	-6.7436	-16.337	-11.902	-14.836	-7.778	-7.7094	-15.947	-10.108	-11.728	-12.295	-8.6929	-12.57	-14.241	-17.006	-15.723	-12.963	-9.0172	-14.242	-9.8246	-14.38	-13.337	-12.881	-16.854	-5.2431	-2.7573	-8.8802	-12.595	-14.373	-12.322	-11.413	-11.441
[truncated: 150 more columns]
