# Supplementary material for: Genetic dissection of main and epistatic effects of QTL based on augmented triple test cross design
Source: PLoS One. 2017 Dec 14;12(12):e0189054. doi: 10.1371/journal.pone.0189054 (PMC5730204; doi:10.1371/journal.pone.0189054)
Supplement: S7 Supporting Information — (ZIP) [file pone.0189054.s007.zip › z2_400_0.5_10.csv]

-9.776	-9.2331	-11.201	-10.433	-11.326	-11.453	-11.283	-12.26	-10.913	-11.794	-8.7718	-13.417	-9.9389	-10.808	-8.6907	-9.881	-11.172	-11.016	-12.051	-8.9491	-10.213	-10.716	-12.318	-11.724	-11.974	-9.7585	-11.554	-9.5133	-11.509	-10.081	-11.777	-12.374	-11.553	-12.05	-11.156	-10.192	-10.366	-9.2794	-9.3914	-10.919	-7.8917	-11.027	-11.778	-11.138	-11.311	-11.493	-10.537	-10.2	-10.949	-8.7155
-11.964	-11.945	-12.015	-12.555	-10.765	-12.662	-11.207	-11.379	-12.035	-10.175	-10.219	-10.58	-12.688	-10.572	-12.674	-10.778	-10.877	-12.342	-12.559	-9.554	-10.763	-11.3	-11.219	-11.539	-11.289	-10.553	-11.027	-13.608	-12.717	-12.298	-11.491	-11.809	-12.243	-10.346	-10.937	-10.772	-11.873	-11.977	-12.063	-12.193	-11.558	-11.613	-13.866	-11.57	-13.093	-10.944	-9.4326	-12.656	-11.656	-12.064
11.023	6.821	6.3673	10.358	9.4124	6.9355	10.509	8.6014	10.498	7.6764	9.3594	9.1524	11.363	8.4563	8.8408	8.0372	8.7295	9.7249	9.7655	11	8.1474	9.1253	10.545	9.1111	8.3183	9.0052	10.513	9.0055	9.1663	9.2917	9.5023	10.522	11.87	9.6558	10.069	9.8611	9.6932	8.9374	8.1818	6.8378	10.114	11.657	11.174	9.2491	7.4831	8.318	10.33	11.223	9.3809	9.6358
-9.6746	-10.438	-6.3422	-9.7532	-10.82	-10.644	-7.1581	-8.6356	-8.3733	-9.4521	-8.7767	-9.9533	-10.009	-10.035	-7.8373	-10.504	-8.6158	-9.6426	-8.5928	-9.8106	-11.996	-10.558	-8.5792	-8.276	-8.0537	-9.3457	-6.7669	-7.7638	-8.5416	-8.24	-9.8269	-10.361	-9.4905	-9.8209	-7.4414	-8.8508	-9.8142	-8.1655	-10.188	-8.8504	-9.4851	-7.9943	-9.3186	-6.8301	-9.7933	-5.9852	-8.6164	-9.9931	-8.579	-10.073
-1.7565	-0.52632	0.0832	-1.4975	-1.7791	-0.93484	-0.25289	-3.1052	0.24716	-2.1947	-1.9837	-1.2543	-0.83756	0.061914	-2.7854	-1.9244	-4.9837	-3.3281	-1.7757	-0.46077	-0.2196	1.0332	-3.1361	-1.5493	-2.2955	-0.064045	-1.2002	-4.1686	-0.52848	-1.3538	0.99937	0.14145	-4.5667	-1.9819	-0.17932	-1.3594	-2.628	-1.9508	-1.6009	-1.914	0.20304	-2.6035	-1.7271	-3.5205	-2.3872	-0.26929	-1.0731	-2.5719	-3.0684	-2.8494
-12.322	-14.519	-14.536	-15.434	-12.959	-13.002	-12.454	-13.736	-12.991	-13.45	-15.446	-15.009	-15.135	-14.769	-15.251	-12.825	-13.576	-13.397	-13.616	-13.575	-15.29	-12.181	-13.371	-12.859	-15.594	-14.527	-14.644	-14.959	-13.939	-15.393	-15.753	-14.564	-15.244	-15.373	-13.936	-14.158	-12.341	-13.948	-11.713	-12.266	-13.548	-15.767	-11.613	-14.314	-13.295	-13.903	-16.275	-14.255	-15.057	-13.762
-8.5903	-4.8284	-7.9325	-7.1198	-7.6927	-4.0133	-7.17	-6.2498	-5.1133	-6.833	-5.5355	-6.9127	-6.5222	-7.9301	-4.7867	-7.899	-7.5679	-6.9968	-8.0223	-6.0934	-6.1376	-6.5601	-7.287	-6.3507	-4.9478	-6.8981	-6.5147	-5.6013	-6.6867	-5.4043	-7.3088	-5.5922	-5.1149	-6.4176	-5.4859	-5.8933	-6.0897	-5.4165	-6.5208	-5.8831	-6.0811	-4.2972	-6.3995	-6.0054	-8.3431	-5.8265	-8.2032	-7.9458	-6.1591	-6.2391
-6.9327	-6.3118	-7.3205	-6.0383	-6.8013	-8.9437	-5.1692	-5.7544	-7.4602	-8.124	-6.629	-5.5933	-6.9848	-6.8181	-6.1362	-6.6187	-5.5959	-6.2667	-7.251	-6.3338	-6.0791	-5.6725	-6.8206	-7.0395	-6.3207	-3.2931	-5.5242	-5.96	-7.162	-5.9453	-6.8115	-5.6821	-7.4294	-6.3267	-5.5704	-6.8496	-5.6211	-5.8414	-7.59	-6.8234	-7.0669	-5.8532	-5.3476	-7.5712	-5.3736	-5.6651	-5.4353	-7.0103	-6.4459	-8.2354
3.5081	2.2915	2.1097	1.9437	2.1621	1.6361	0.7925	2.9624	2.6504	0.71073	2.4907	2.7059	2.6032	2.5407	0.38483	2.1373	1.6407	3.279	-0.86597	1.5668	1.9892	1.816	1.6201	1.6119	0.98088	0.38676	-0.18329	1.3609	3.5632	2.065	-0.55253	-0.1032	1.2985	1.7397	3.1313	2.5757	1.7733	-0.56431	0.65845	2.0167	3.1783	0.93661	2.3338	1.6745	-0.96591	2.7556	3.2838	3.5173	4.2665	1.1639
-11.847	-12.832	-11.688	-11.605	-13.611	-14.597	-13.028	-13.128	-13.369	-13.27	-12.419	-13.76	-11.38	-12.484	-12.859	-10.959	-11.113	-13.806	-13.348	-12.408	-12.052	-11.73	-12.638	-11.809	-14.26	-11.826	-12.604	-13.589	-14.587	-12.667	-13.893	-14.001	-13.28	-12.802	-13.291	-12.98	-12.11	-10.932	-14.276	-10.747	-12.088	-12.07	-12.331	-15.586	-12.725	-12.881	-12.339	-12.168	-11.547	-11.302
-5.0498	-1.833	-5.053	-2.6092	-4.5616	-4.0056	-4.5179	-3.0412	-4.4731	-3.0126	-3.7275	-2.2489	-2.2244	-1.9038	-4.3249	-3.4523	-5.0614	-0.97141	-1.3154	-1.4916	-2.0144	-4.4289	-3.0127	-0.43989	-4.9893	-1.4734	-5.8751	-5.2465	-3.4243	-2.4662	-3.2167	-3.3484	-4.1411	-1.5909	-3.5152	-3.9145	-5.5871	-1.8381	-5.8705	-4.2904	-2.4142	-2.6709	-2.0525	-3.4893	-1.5961	-3.9051	-1.9094	-1.9132	-2.0189	-2.3373
8.3647	8.008	6.4075	6.4537	9.215	6.7248	6.9942	8.5734	7.1011	8.5388	6.256	6.8416	5.6077	5.3528	6.3258	8.0728	9.0839	6.9894	7.7337	8.9633	7.3006	6.867	7.4859	7.1445	3.8863	6.9807	7.1063	6.0982	5.9972	8.3045	8.0308	6.2573	6.7537	6.2197	6.6527	5.5035	5.8237	8.0935	10.044	7.7839	7.5779	6.9856	8.2415	6.4292	5.3038	4.9586	7.7837	5.9579	7.2601	1.7923
-6.7986	-4.9435	-5.9834	-6.4078	-8.3567	-6.8538	-8.3189	-5.1871	-6.1678	-6.9435	-5.1256	-8.6274	-6.5422	-8.2206	-6.2914	-5.0992	-7.7621	-6.2437	-8.2136	-4.5573	-5.6476	-6.6239	-4.6962	-5.5919	-6.3178	-5.9645	-4.9754	-7.3519	-5.9956	-7.66	-6.3431	-5.4038	-5.4695	-5.2464	-7.8958	-5.7081	-7.9723	-6.9368	-5.8269	-5.3807	-6.7484	-7.4112	-7.2627	-7.3662	-6.6259	-5.3581	-6.919	-9.4716	-6.5136	-7.0213
-4.1333	-2.0066	-0.43609	-4.6564	-2.324	-1.8011	-0.60723	-1.5469	-3.3095	-1.8442	-0.36915	-1.5974	-2.5546	-3.1877	0.40338	-4.4588	-3.3126	-0.88894	-2.7359	-2.6071	-1.7232	-4.1145	-3.262	-3.8591	-1.5892	-3.5342	-1.3342	-0.68156	-2.8681	-5.4237	-1.8566	-2.0073	-4.7861	-1.1266	-0.58998	-3.7312	-3.2517	-1.4028	-2.9359	-1.9283	-3.9998	-1.1303	-2.1008	-5.0364	-4.6079	-1.931	-2.6816	-2.8456	-0.89258	-1.5654
-11.78	-12.37	-10.873	-9.6282	-9.6392	-10.974	-10.384	-9.296	-12.585	-10.366	-11.229	-10.31	-10.518	-10.228	-11.044	-11.125	-10.586	-10.908	-12.038	-10.073	-5.8774	-11.617	-11.334	-8.5704	-10.951	-9.7678	-10.71	-10.839	-11.612	-9.1727	-9.6574	-10.627	-9.7952	-10.912	-10.609	-7.2218	-11.808	-9.4934	-11.522	-9.5539	-12.407	-10.862	-10.638	-9.7765	-9.9412	-9.7123	-11.18	-10.91	-11.445	-9.9757
-5.611	-2.3551	-2.1658	-3.5027	-4.0438	-6.056	-4.3978	-3.5621	-4.3577	-5.0719	-4.1369	-5.5967	-5.1497	-4.3356	-5.1436	-2.4568	-2.5886	-6.6069	-6.022	-2.9804	-5.0359	-5.0226	-3.0828	-5.442	-6.2505	-3.0949	-4.7787	-4.4705	-2.8917	-4.9115	-2.6844	-5.0614	-2.4994	-3.8297	-3.7381	-2.43	-6.3279	-4.5133	-3.8846	-3.7032	-3.8711	-2.712	-4.917	-3.5021	-6.7146	-2.9871	-0.96657	-1.6395	-3.6431	-3.8782
6.492	10.196	8.7155	8.9228	6.5564	7.8126	4.9843	9.6344	6.8918	8.8804	6.7384	6.2372	6.3767	9.9252	6.5635	9.0687	7.6882	7.3728	8.8113	7.7685	8.6771	8.75	7.3813	8.4875	8.902	7.8998	5.8342	8.862	9.2755	7.9973	6.0095	9.072	8.0871	7.2093	8.6509	6.8403	5.8976	6.5869	8.2934	7.6846	8.5546	10.971	7.1095	7.5152	8.1582	9.0186	8.9643	8.4732	6.6384	7.9672
-21.998	-22.746	-21.776	-21.259	-21.644	-20.971	-23.451	-22.749	-20.981	-21.735	-19.188	-24.807	-20.769	-20.262	-20.932	-23.312	-19.465	-21.74	-22.608	-22.51	-22.173	-22.719	-21.539	-23.821	-20.719	-21.178	-21.546	-21.849	-20.048	-22.501	-22.119	-19.658	-21.78	-24.014	-23.815	-21.249	-23.785	-20.181	-20.885	-21.273	-21.795	-22.591	-22.065	-24.807	-22.538	-19.885	-22.746	-21.983	-20.15	-19.799
-0.78364	3.3384	-0.97262	-0.49373	-0.095355	-0.66481	0.40703	0.38633	2.443	-0.43586	0.64338	0.46418	-1.1692	-0.12196	-0.95802	-0.52258	0.21215	-0.33315	-0.72984	-0.8237	-0.16009	-0.58599	-2.2575	1.9399	0.043617	-2.6714	-0.34699	-0.5716	2.9159	-1.046	0.51284	2.5067	-0.24725	1.826	-0.85134	-1.7338	1.9004	-2.6151	0.85152	-1.2144	-1.3743	1.6921	1.0258	-0.072766	1.6926	-3.8295	0.95541	1.4413	0.073012	0.1289
-12.25	-9.9037	-10.567	-9.0781	-12.076	-8.992	-8.5209	-10.968	-10.84	-9.0268	-10.264	-10.163	-11.092	-14.322	-12.458	-9.4553	-12.497	-12.04	-8.6938	-11.819	-12.144	-8.918	-11.765	-9.9429	-10.759	-11.713	-12.166	-11.27	-9.7398	-12.031	-10.034	-8.8695	-9.5783	-12.413	-7.8356	-11.82	-11.718	-10.434	-9.0473	-10.933	-9.9856	-12.244	-10.482	-11.91	-10.506	-11.42	-12.466	-12.163	-12.419	-11.374
-20.744	-22.075	-23.169	-20.532	-23.373	-20.965	-21.727	-22.252	-21.54	-23.113	-20.062	-21.647	-25.316	-24.635	-22.687	-22.015	-20.269	-22.211	-22.914	-20.561	-20.455	-21.302	-22.808	-21.546	-20.888	-23.839	-25.644	-20.439	-20.807	-23.018	-23.525	-23.761	-23.5	-20.779	-22.119	-22.829	-23.209	-22.534	-22.55	-20.025	-23.202	-22.057	-21.816	-22.676	-20.96	-22.044	-23.474	-21.721	-22.389	-21.614
0.31553	2.8175	2.0015	2.8473	1.503	2.2058	1.2906	1.6361	2.3882	1.3715	1.2321	0.29138	0.97237	1.3536	0.23732	1.306	2.4482	3.9872	0.089558	0.41288	2.8888	0.26817	2.0597	0.30007	-0.32454	-0.010907	2.6946	0.78836	3.0194	3.5341	1.8044	0.17041	1.8136	1.0441	1.2484	1.2067	2.7093	0.63771	2.717	3.5248	0.90234	2.6507	0.8454	2.7173	1.5482	5.586	2.8756	2.112	1.7658	0.74895
0.68378	-1.4811	-0.47671	0.10613	-1.6945	-1.6469	-0.65711	2.4345	-1.5736	0.40997	-1.2893	-2.4449	-1.1291	-2.1889	-0.70554	-0.15897	-0.32055	-1.6369	-0.30296	-0.003619	-1.128	-1.784	0.051787	-0.17852	1.7074	-2.2058	0.90678	-1.1678	-1.2886	-0.95005	-1.0758	-1.2534	-1.3739	0.1874	-2.0457	-0.98268	-3.2719	-0.64176	0.78008	-1.4027	0.39284	-2.6849	-1.7147	1.115	-0.16162	-1.3833	-0.41858	-0.62937	-1.0131	0.46069
-4.5596	-4.3532	-4.0757	-5.2087	-4.002	-3.8858	-2.6279	-3.9617	-5.3387	-4.4553	-3.5167	-4.8588	-5.6255	-2.754	-6.6302	-4.7758	-5.5866	-4.0274	-5.8378	-6.3399	-5.9072	-2.8104	-4.5012	-8.4359	-5.3792	-5.5786	-4.2809	-5.4706	-6.3255	-4.6264	-5.7666	-2.5679	-2.6398	-4.6434	-4.7394	-4.1429	-5.8801	-4.9073	-5.3783	-4.8392	-3.7123	-4.9484	-3.7229	-7.0118	-1.8082	-2.5885	-6.3092	-4.3402	-4.5282	-2.7577
-2.784	0.22105	0.25661	-2.5794	-1.4664	-1.5888	-1.0109	-1.1859	-2.8072	-1.5715	-0.98781	-1.3169	-3.0311	-1.411	-2.3262	-2.6365	0.40507	-1.3987	-0.85213	-2.1611	-3.8647	-2.415	-0.74044	-1.3081	-1.1321	-3.6353	-2.5054	-2.0228	0.038254	-1.149	-0.92717	0.1227	-0.30814	-3.378	-2.5035	-3.0669	-1.0359	0.13947	-2.4387	-2.7674	-2.7439	-2.3923	-1.9078	1.0122	-0.3737	-2.4752	-1.6505	-0.75237	-2.025	-1.2529
-6.6387	-9.3997	-9.5837	-10.363	-10.622	-8.74	-9.9206	-10.483	-10.137	-7.2819	-9.9521	-9.636	-9.2985	-7.1425	-10.485	-6.6943	-10.145	-9.4186	-9.148	-11.333	-10.172	-7.9304	-8.991	-7.8106	-8.619	-9.444	-8.9449	-7.6584	-9.0317	-8.521	-8.8153	-8.526	-8.9656	-8.8713	-10.112	-8.9819	-9.2279	-7.9208	-9.1235	-10.149	-10.449	-9.9778	-8.8797	-10.018	-10.332	-6.4422	-7.6814	-8.1929	-8.3502	-8.8655
-14.684	-13.261	-14.686	-14.319	-15.621	-14.126	-14.97	-13.014	-14.075	-13.562	-13.667	-16.614	-15.709	-16.253	-12.992	-13.115	-12.514	-14.106	-14.025	-16.979	-13.446	-15.679	-14.997	-14.591	-13.734	-13.65	-13.214	-12.707	-13.528	-14.345	-15.88	-13.178	-12.866	-12.49	-13.702	-12.778	-14.541	-14.774	-13.777	-14.744	-15.232	-12.858	-13.63	-13.976	-15.743	-12.375	-12.821	-15.491	-14.447	-15.857
-3.4462	-4.4828	-5.0064	-2.3726	-3.6097	-3.0351	-1.5466	-4.5448	-2.4724	-4.2926	-5.3801	-3.0466	-3.4993	-4.6719	-1.8296	-3.7994	-3.8145	-3.5571	-1.9313	-5.4051	-2.9092	-2.1267	-2.9547	-3.9755	-1.5151	-1.7019	-0.61648	-1.6991	-3.2624	-3.8931	-3.4722	-1.4298	-2.6072	-3.0834	-4.9304	-4.2849	-2.75	-3.743	-3.8146	-2.3464	-3.9192	-4.9364	-2.6329	-3.8331	-5.994	-4.9743	-2.2122	-3.3544	-5.6648	-4.7963
2.6211	1.144	1.2304	1.5999	2.9224	2.7618	4.6593	4.8072	0.73117	2.2451	1.4857	2.6329	1.7972	1.7742	1.5054	1.0981	1.6479	2.1291	0.27975	0.46373	1.274	3.0893	3.4338	0.66733	1.6533	3.0514	2.1496	1.0287	0.36795	0.87933	1.7124	2.5927	1.6062	2.3175	-0.15462	1.6078	-0.042039	3.6867	2.5834	2.3216	2.0266	1.3484	2.0964	3.6643	2.6994	0.55271	2.8947	0.038802	2.6196	2.6117
6.6638	5.6613	8.7275	7.4283	5.4655	6.762	7.1867	5.3153	8.1977	7.348	4.4006	7.5808	6.2052	7.0996	6.2807	6.5461	5.5473	7.7559	6.9882	6.7047	7.0662	7.6442	7.2489	5.8826	9.4597	8.0069	6.4135	4.4373	9.0236	9.0148	6.6606	5.8048	5.6586	5.6278	7.2092	6.7165	4.032	9.4864	5.6006	6.6015	6.6796	7.3742	6.6683	7.9389	5.3198	7.4096	5.924	7.2201	7.101	7.7443
-2.793	0.20431	1.8819	-0.96444	-0.90672	-3.0626	-0.48927	-3.0123	-3.3131	-1.908	-0.76683	-1.8747	-4.1229	-2.0108	-0.77111	-2.1276	-0.18335	0.20953	-0.38147	-1.6685	-2.216	-1.2767	-1.4275	-2.6291	-1.6512	-1.6436	-0.59243	-3.0641	-2.8004	-2.0802	0.89943	-2.4275	-1.4428	-0.17365	-2.9692	-2.3109	-1.6146	-1.3736	-0.21776	-0.51483	-3.3524	0.92659	-1.9733	-4.287	-0.76942	-0.94393	-3.1947	-1.1612	-1.3556	-1.4319
-10.11	-11.669	-12.196	-9.8496	-12.056	-9.5138	-11.224	-11.153	-11.877	-10.1	-9.5736	-10.426	-9.9077	-12.112	-9.0488	-9.9073	-12.493	-9.6199	-12.128	-10.482	-11.06	-10.182	-9.8468	-12.267	-12.537	-11.188	-10.352	-12.502	-11.916	-11.108	-11.072	-12.703	-11.346	-12.656	-11.257	-13.703	-13.091	-10.711	-11.76	-11.217	-11.469	-8.7853	-8.9303	-10.76	-11.507	-9.7345	-12.92	-13.484	-12.335	-13.035
-4.7158	-5.5777	-2.685	-4.8452	-3.6014	-5.5899	-3.3564	-4.8454	-5.1436	-6.5633	-5.1779	-4.6631	-4.356	-3.1808	-3.4417	-2.9528	-3.29	-4.2326	-2.1952	-3.5626	-6.4264	-4.6777	-6.2723	-3.1065	-6.7386	-3.5377	-3.6314	-6.1123	-5.3892	-1.4578	-6.4297	-3.4593	-2.6793	-4.5775	-5.0661	-2.8199	-2.885	-2.042	-4.7895	-4.6082	-5.4923	-5.496	-4.4987	-4.572	-3.496	-5.8528	-5.1888	-8.1647	-3.8463	-6.3764
-1.8161	-0.18286	-1.7023	-1.5674	-1.7591	-1.2448	-2.6803	0.013008	-0.17003	-2.7787	-4.1671	-2.1381	-2.9112	-2.473	-2.084	0.40177	-3.4304	-1.3311	-1.2076	-2.6882	-2.4001	-2.2423	-1.5643	-2.1684	-0.8428	-2.8606	-2.1579	-1.521	-0.67397	-1.9684	-3.5299	-2.8948	-4.362	0.14488	-2.5579	-1.8901	-2.9994	-1.1655	-3.1259	-0.80377	-0.94933	-1.1414	-1.4986	-1.622	-2.7509	-0.58531	-1.2837	-1.292	-1.4033	-1.9257
-0.2969	-1.2669	-4.1763	-2.8816	-1.758	-2.4204	-2.8575	-3.4735	-3.729	-2.9084	-2.914	-3.5711	-4.2122	-3.5539	-0.85412	-2.3306	-3.2757	-3.34	-0.52679	-0.96659	-2.505	-3.7649	-0.78465	-4.0433	-2.0716	-3.2204	-4.2595	-2.1253	-2.3372	-4.0833	-1.7686	-1.8333	-1.7367	-2.1946	-2.5978	-3.2002	-3.3687	-3.9897	-4.3712	-2.0714	-2.2843	-2.7189	-2.4367	-3.267	-0.63848	-2.8973	-4.6471	-3.6042	-3.6877	-2.1851
-3.8318	-3.108	-2.3017	-3.6624	-4.0456	-3.1276	-2.6482	-2.1579	-4.7136	-3.0895	-2.8633	-1.2281	-2.6204	-3.7836	-2.9764	-3.9426	-1.7963	-2.8073	-2.111	-1.3676	-2.2865	-3.3773	-3.4257	-2.6324	-4.0157	-0.67098	-2.5739	-2.8861	0.23581	-3.8209	-3.9455	-1.7809	-2.8242	-1.9763	-3.3215	-1.3264	-3.4024	-2.513	-1.2896	-3.788	-2.408	-0.89078	-0.59323	-0.67282	-3.5697	-1.7744	-3.1365	-2.9359	-3.919	-2.0561
-1.9955	-3.205	-1.8232	-0.45967	1.3697	0.0023568	-0.62501	0.44485	-2.1619	-1.4566	-0.74348	-0.89277	-1.2503	0.034239	-1.3381	-0.24086	-2.493	-2.0066	-2.0161	-0.67255	-2.4398	-2.2499	-1.4337	-0.12507	0.33864	-0.51086	-2.0927	-1.9426	-1.1306	-0.9001	-0.78428	-0.63159	0.18002	-2.1384	-2.3725	-0.36028	-2.142	-2.2783	-1.4775	-2.3392	-3.7541	-1.6586	-0.64373	-3.7194	-0.5731	-1.4843	-0.89227	-1.4792	0.17546	0.63355
1.1771	0.091376	-0.11306	-2.7173	-3.2242	-2.3841	-1.9317	-1.5924	-2.9996	-3.3577	-1.3486	0.42775	-1.6333	-1.3651	-1.2014	2.272	-2.1215	-2.3337	-1.8813	-0.20046	-2.6056	-0.74997	-0.04595	-1.9869	-0.73737	-2.6737	-1.2457	-2.3841	-1.2748	-0.35925	-1.2635	-1.6805	-0.77929	1.1124	-3.3153	-3.2372	-3.763	-2.9024	2.258	-1.4889	-1.2734	-3.4138	-1.6995	0.6267	-2.3636	-1.9086	-2.0354	-0.84671	-1.3301	-3.6826
-11.471	-10.224	-11.494	-10.858	-10.638	-9.7307	-12.448	-9.2255	-11.13	-8.7346	-11.819	-10.272	-13.092	-10.513	-10.775	-9.0557	-10.524	-12.637	-10.963	-11.203	-10.347	-12.313	-11.643	-8.1775	-12.993	-9.3532	-8.9561	-9.5885	-13.071	-11.003	-13.093	-12.789	-10.651	-9.9625	-10.081	-12.743	-10.356	-12.972	-11.809	-10.269	-11.569	-11.767	-11.15	-9.2129	-9.9953	-11.379	-13.119	-11.194	-9.9606	-8.4623
3.2072	1.723	0.099104	2.0749	-1.4668	0.27126	-0.5899	0.81455	1.049	-1.99	1.431	-0.0855	-0.069921	1.751	1.0452	0.37895	1.0454	-0.12888	0.53216	2.4989	-1.5225	1.3927	-0.29535	0.059284	1.2922	-1.079	-1.2221	1.32	2.2609	2.8083	0.31328	-0.14364	0.75216	0.38281	2.058	0.52566	1.0972	1.5363	1.4789	-0.48963	0.84795	-0.9445	0.49376	2.036	1.5134	1.5834	0.69211	1.5662	3.1165	1.2251
-2.0347	0.067374	2.1482	0.44695	1.488	-0.5902	-1.0285	0.19356	-1.4732	-1.845	0.75538	1.2488	-1.0548	0.37173	-0.028276	-1.4991	3.4562	0.50344	-0.039649	0.23947	-1.3237	-1.676	-0.20525	0.89469	-0.44893	-0.43489	0.72466	-2.9256	1.2291	0.55614	-2.3537	-0.057678	-0.66493	-1.736	-0.42753	-2.2664	2.2836	-3.0372	-0.89917	1.0826	0.36045	-0.76337	2.1585	0.69001	-2.0618	-0.16185	-0.61214	-0.53381	1.3401	0.80562
2.0179	1.9584	1.5037	2.887	2.635	3.1943	0.85878	2.8391	2.8492	2.9576	2.2389	0.22088	3.1124	2.3403	1.1232	2.7452	-0.62914	2.0433	3.5552	2.4713	3.9666	2.1166	0.56094	2.2949	2.9864	1.7712	1.915	1.7432	1.8789	2.8646	0.27542	3.6223	2.5366	0.92359	1.05	0.68289	3.555	0.94971	1.3669	1.7606	1.1839	3.9155	3.6122	2.8687	4.585	2.9255	2.9754	0.93263	1.8701	0.27026
-21.296	-20.847	-22.329	-22.423	-22.278	-22.912	-25.502	-22.176	-23.426	-24.23	-20.555	-22.802	-21.954	-22.219	-22.19	-21.467	-22.321	-22.143	-21.652	-24.961	-21.287	-21.904	-23.118	-23.004	-23.63	-22.244	-20.442	-23.074	-24.318	-21.375	-22.865	-22.991	-20.504	-21.633	-21.628	-22.672	-20.304	-23.783	-19.902	-24.298	-22.813	-21.849	-21.659	-21.732	-22.863	-23.055	-22.728	-22.476	-21.073	-22.788
-11.162	-10.652	-9.7181	-11.061	-9.9357	-11.307	-12.311	-9.6849	-11.558	-12.461	-14.095	-9.9688	-10.964	-11.638	-9.9189	-10.716	-13.426	-11.53	-10.897	-13.29	-13.007	-9.3267	-10.75	-11.007	-11.871	-13.029	-11.091	-11.844	-9.8108	-12.197	-11.757	-10.074	-9.7111	-9.7458	-13.445	-10.793	-11.95	-10.972	-12.391	-9.4849	-11.772	-13.761	-11.663	-9.3011	-11.841	-11.73	-13.466	-11.703	-9.9782	-11.137
-3.5313	-4.5327	-3.1168	-2.5206	-4.0383	-5.2236	-5.1945	-5.2456	-6.508	-4.3148	-4.1769	-6.6603	-5.1954	-1.8819	-7.2589	-6.1689	-2.9506	-6.7903	-4.8915	-5.1036	-5.1512	-6.5967	-5.6236	-7.2267	-5.2678	-6.6386	-6.3608	-6.1497	-5.0011	-3.934	-3.572	-4.1388	-5.5218	-3.0819	-7.1023	-5.3371	-5.502	-4.6177	-3.7302	-5.9441	-4.7556	-5.7832	-3.2978	-3.1018	-5.9425	-3.9096	-5.1156	-6.4744	-6.1397	-3.2505
-4.1756	-4.503	-7.1425	-4.4329	-4.6319	-5.0321	-4.3712	-6.4634	-2.719	-3.7778	-3.6701	-6.0128	-2.5002	-4.5816	-4.4552	-3.4829	-3.008	-7.4018	-1.895	-4.4627	-2.756	-5.1802	-3.7939	-5.846	-6.2334	-5.6106	-3.8814	-4.8206	-4.7182	-4.9469	-4.493	-4.2336	-6.5333	-3.4865	-4.0129	-7.0851	-3.2044	-5.601	-4.2516	-4.5621	-4.6102	-4.1225	-4.9576	-4.7068	-2.3756	-4.3812	-2.5966	-4.3945	-4.6338	-5.1381
5.0772	5.965	3.4831	4.2962	2.685	4.6837	2.935	3.4458	2.41	3.2876	2.9884	6.3725	6.5518	2.7993	4.8929	4.1076	3.4086	5.0337	3.2963	3.447	5.5656	2.6642	2.3809	7.4171	4.5401	5.4833	4.5334	6.2403	6.0103	4.3416	3.6437	6.2114	4.4234	5.8202	1.0954	4.0895	3.541	5.3111	2.9276	1.3415	2.5111	6.9807	3.9622	5.5184	4.5928	5.4716	5.1897	3.6425	6.0741	5.4797
-1.1104	-3.5608	-2.9798	-4.2273	-5.0891	-3.5639	-7.1136	-4.561	-4.224	-5.6907	-4.0766	-3.5988	-1.7546	-5.2445	-5.2498	-4.7644	-3.7032	-2.9877	-3.0222	-2.471	-1.5554	-4.1154	-3.0002	-2.3862	-5.3803	-4.9132	-5.2132	-3.9159	-2.5533	-2.0267	-4.6159	-4.8872	-3.0508	-4.3258	-3.3865	-2.5258	-3.8384	-2.392	-4.7597	-3.3094	-3.6034	-2.9773	-2.4038	-5.0346	-5.564	-4.5048	-4.7529	-1.8311	-2.9721	-3.7319
-2.668	-3.5546	-2.9942	-1.6442	-2.6104	-2.472	-3.2614	-1.1131	-2.3346	-1.0611	-4.2875	-0.63133	-4.8967	-4.4429	-3.4182	-2.9793	-1.5251	-2.1691	-1.0963	-3.0683	-3.1906	-0.37401	-1.1579	-1.7836	-1.0886	-3.9316	-4.43	-1.1886	-0.67802	-1.8777	-2.6867	-1.0275	-3.0868	-5.0184	-2.5473	-1.5154	-3.1718	-3.2811	-3.0018	-4.1114	-3.6127	-1.4488	0.017637	-2.2283	-1.832	-2.1404	-1.6024	-4.0982	-3.3411	-4.6343
0.92173	1.3125	1.6025	0.35397	0.87492	1.6456	0.48146	0.97599	0.14317	1.1686	0.89235	2.5331	-0.78514	2.4071	-1.1041	-0.18381	1.9334	0.85098	1.0626	1.6554	2.3987	1.0965	2.1044	0.57828	-1.6645	0.14765	0.93442	-0.058265	0.86424	0.39538	1.8368	1.0858	0.16997	-0.26457	-0.32667	-0.61427	1.3723	0.60518	1.731	1.5222	-0.94885	2.6781	-1.4058	1.2599	0.321	0.67288	2.7403	0.46223	-0.32947	-2.007
-5.5497	-6.1022	-2.7539	-4.062	-4.0884	-4.0751	-3.4899	-2.3935	-6.6787	0.97172	-3.0775	-4.141	-3.9784	-2.9974	-2.9712	-2.1267	-4.1283	-3.564	-4.4819	-4.6646	-5.4851	-5.8569	-3.1423	-3.556	-5.1018	-5.1773	-3.0508	-3.1389	-4.7208	-3.8904	-4.8143	-6.228	-3.149	-4.3449	-4.1386	-2.3466	-2.3215	-2.3983	-3.5907	0.11494	-5.7991	-5.1352	-5.2191	-2.8185	-5.161	-3.3587	-4.2854	-2.9921	-4.8108	-5.3346
-13.55	-15.848	-13.982	-13.08	-16.909	-12.329	-13.322	-13.397	-14.801	-13.636	-12.536	-12.836	-13.673	-15.424	-11.122	-13.896	-13.861	-13.675	-14.158	-13.094	-13.291	-14.011	-13.297	-14.468	-14.864	-15.662	-14.348	-12.112	-15.015	-13.588	-15.389	-12.014	-14.749	-14.792	-13.648	-14.343	-13.73	-13.332	-13.922	-13.569	-12.113	-15.83	-14.981	-15.304	-13.426	-14.66	-14.857	-13.525	-16.7	-14.562
-13.431	-13.827	-14.939	-12.924	-12.589	-15.152	-14.906	-14.904	-12.025	-13.709	-12.794	-14.105	-16.5	-13.505	-13.917	-12.948	-16.667	-14.665	-16.791	-13.54	-15.548	-16.48	-14.785	-15.457	-16.579	-17.101	-15.663	-16.265	-14.542	-15.444	-15.761	-15.44	-14.032	-14.766	-11.805	-13.014	-14.369	-12.686	-16.717	-15.185	-16.019	-15.443	-12.059	-15.31	-16.554	-13.814	-14.505	-15.085	-13.479	-15.658
0.57629	0.80592	0.97628	1.0103	0.1417	1.8604	0.12756	3.3181	-1.2118	0.74059	3.1811	-0.19854	0.79199	0.43182	-0.37695	1.5536	0.54209	1.4175	1.0543	1.9692	3.4316	0.19996	2.4115	0.9698	3.268	2.6978	1.9755	3.2701	0.54897	1.7615	2.0384	1.8262	1.3449	0.25656	1.069	0.99287	1.1531	0.48058	0.64486	0.64046	-0.18239	1.7911	0.97839	1.6476	1.6438	2.9258	2.0548	3.8645	1.3314	1.4621
-4.5816	-5.2738	-3.1244	-5.0461	-3.9344	-4.481	-2.4553	-4.2019	-2.5329	-5.7254	-4.8493	-4.4831	-5.1573	-1.268	-5.6357	-5.6618	-4.3497	-4.0529	-5.3876	-2.1303	-5.1204	-4.1804	-3.5559	-2.7885	-4.9872	-6.2235	-3.7417	-6.3231	-3.424	-4.9551	-3.5037	-1.8638	-1.0826	-5.7444	-4.322	-4.7601	-3.7204	-2.7027	-5.4621	-3.721	-4.5661	-7.1319	-2.8025	-4.6629	-3.7308	-5.1031	-4.503	-3.3939	-4.3896	-6.0031
-3.5116	-3.1416	-3.8837	-3.5594	-3.0846	-2.1623	-3.0328	-1.8759	-4.2159	-4.6707	-1.2831	-4.3271	-4.0147	-3.5496	-3.9879	-4.5408	-1.9003	-3.4965	-3.0619	-4.4049	-5.7002	-4.3216	-1.4397	-2.7477	-2.7662	-2.1447	-4.3817	-5.2876	-3.401	-1.3115	-1.0336	-2.9277	-3.829	-4.2337	-4.5198	-2.0129	-1.4251	-1.862	-3.2307	-4.3624	-5.6759	-5.1935	-3.5249	-4.9424	-2.7097	-4.4321	-4.7844	-3.5469	-7.5113	-4.4033
-8.9979	-9.6843	-11.842	-11.445	-11.036	-12.52	-13.006	-12.416	-10.867	-11.109	-13.004	-9.9676	-12.605	-11.344	-12.214	-11.775	-11.493	-14.223	-9.1916	-11.489	-14.031	-9.8699	-11.033	-12.315	-12.338	-12.276	-12.732	-12.365	-12.538	-11.946	-12.756	-10.339	-12.959	-11.098	-12.831	-13.076	-13.905	-12.768	-12.356	-11.276	-11.135	-12.421	-12.766	-12.533	-12.303	-13	-10.948	-12.014	-13.851	-11.759
-12.924	-13.475	-15.67	-14.816	-14.679	-13.247	-15.183	-15.019	-15.164	-15.042	-13.546	-14.733	-14.29	-14.936	-13.74	-14.102	-14.007	-13.415	-15.155	-15.987	-12.329	-12.029	-14.088	-12.74	-17.58	-15.143	-16.186	-14.766	-15.778	-14.954	-15.427	-15.228	-16.019	-12.946	-13.816	-16.275	-14.822	-16.789	-15.398	-14.558	-16.212	-14.873	-14.103	-14.431	-10.626	-13.044	-15.052	-13.667	-13.342	-15.567
11.59	9.1531	11.987	9.7225	10.238	10.784	11.231	8.4735	7.3574	8.7565	9.2331	9.8722	10.898	11.098	7.0409	9.0235	7.3416	10.706	10.459	10.515	7.6519	12.067	7.5116	9.0181	8.0914	8.5684	11.791	12.092	7.8188	11.852	11.099	9.4374	8.5634	10.689	10.277	8.076	7.2517	10.019	7.9249	7.1381	8.0984	10.017	9.8185	10.765	7.3611	8.1024	8.0471	11.077	10.153	11.519
-22.237	-20.326	-19.629	-22.915	-21.597	-22.058	-22.508	-22.55	-22.735	-22.227	-23.127	-20.866	-21.407	-22.814	-21.887	-21.944	-25.999	-19.28	-21.676	-21.643	-23.603	-24.7	-19.966	-24.633	-21.348	-20.851	-23.285	-20.768	-23.948	-22.288	-24.779	-20.41	-19.948	-22.848	-22.035	-21.677	-22.072	-22.709	-21.29	-21.783	-23.353	-22.07	-22.483	-21.715	-21.229	-23.359	-20.947	-21.56	-21.972	-20.028
4.5639	4.1687	2.6027	3.3316	5.7327	5.7258	4.9619	3.6937	4.8191	5.2656	5.6796	3.5918	2.9333	3.6096	2.5875	5.089	4.3665	4.3343	4.9387	0.96114	2.955	5.2692	4.2207	4.2095	5.3269	4.8106	3.7764	5.3321	3.6	5.3989	3.8129	3.8401	4.9783	3.7242	5.5671	4.2294	5.7887	4.2119	4.8914	5.6169	4.2991	5.5823	4.3152	3.1643	5.3966	6.155	5.1733	4.7693	5.1616	7.563
-3.5528	-4.8484	-4.0289	-3.6594	-3.8446	-1.7019	-5.7508	-3.942	-2.8702	-0.58149	-2.7337	-4.1616	-1.526	-5.4541	-0.94001	-3.5158	-1.2745	-4.2542	-2.8584	-5.0171	-3.4913	-6.815	-3.6414	-3.1866	-1.8004	-1.6075	-2.651	-4.5069	-0.8862	-4.7493	-3.0033	-2.7419	-2.5454	-3.425	-4.4055	-4.039	-2.2082	-2.5467	0.15257	-3.4965	-3.4771	-4.823	-2.5052	-3.1633	-3.4957	-4.0493	-3.0872	-3.1026	-4.6706	-3.8791
-12.905	-13.16	-12.673	-11.169	-11.295	-11.18	-10.545	-8.9877	-10.861	-12.941	-12.968	-9.4557	-10.62	-10.297	-12.734	-10.873	-9.6475	-11.79	-11.428	-9.6587	-9.6665	-12.939	-12.443	-11.963	-9.8313	-12.073	-11.456	-12.077	-10.841	-13.47	-9.6918	-10.851	-11.258	-9.977	-12.533	-13.691	-9.0528	-10.42	-10.679	-10.784	-11.425	-11.189	-11.381	-12.151	-12.714	-11.91	-10.414	-9.9286	-11.247	-12.916
7.5034	6.7411	6.705	7.7854	7.2224	7.3804	8.1006	5.2017	6.8203	5.5411	6.5582	7.4558	8.0525	8.6357	6.5698	7.3952	5.3988	6.4439	9.7404	6.776	8.1994	6.0046	7.1573	5.9424	5.3189	5.4546	4.9152	9.036	6.5335	7.4301	9.4973	6.7286	8.6774	6.1655	5.7462	4.6618	7.9361	6.4196	7.3148	6.6703	7.8302	7.7439	7.3031	8.6874	6.6066	7.3083	8.5095	5.6643	6.3996	5.8047
-2.5728	-4.2718	-4.5611	-4.5759	-3.8923	-4.0025	-5.0081	-1.9692	-5.1389	-2.9803	-3.2012	-3.1515	-3.75	-1.915	-5.2746	-5.2176	-1.9658	-3.5155	-3.9635	-4.9758	-3.005	-1.0638	-5.1049	-4.607	-5.6773	-4.3734	-3.5095	-2.9127	-4.0484	-4.9991	-4.7451	-3.8439	-4.2009	-2.6561	-4.6824	-0.97931	-4.7684	-3.8758	-4.1123	-5.5593	-5.678	-3.5212	-5.7354	-4.4341	-4.1364	-3.5977	-3.2204	-5.0639	-3.7867	-4.0458
2.7514	-1.0135	5.5207	0.94947	1.8804	0.66919	0.49732	0.75105	3.6583	1.2977	0.14344	3.6479	0.85179	0.63947	1.6094	-0.40473	-0.28451	-0.52299	2.5238	0.30132	2.3437	1.9288	0.28768	1.3176	0.61762	1.429	0.63158	2.0039	1.9086	1.6992	2.1349	3.7775	2.2515	1.5837	2.2518	3.2351	3.1751	1.6528	1.7059	3.3545	0.15779	-0.96206	0.50384	2.456	2.905	-0.011237	-0.84764	1.8466	-0.39664	1.3381
-7.058	-6.8795	-6.6789	-4.3828	-7.1573	-5.4271	-6.3399	-9.4666	-4.4398	-4.1084	-6.3991	-8.2418	-5.162	-6.4154	-5.6921	-6.3421	-4.7164	-3.2573	-6.1374	-7.9923	-8.6454	-4.3306	-6.7324	-7.5139	-4.6645	-6.3636	-6.3971	-3.437	-8.5035	-5.4012	-5.0277	-8.3495	-4.6914	-6.9228	-4.5552	-8.5207	-7.3108	-7.5659	-6.0044	-7.7608	-4.8858	-5.7478	-7.1063	-8.4964	-5.8128	-6.5788	-8.2535	-7.056	-6.9913	-5.7526
-3.9948	-2.7702	-3.6123	-4.7003	-4.8119	-4.0042	-3.4901	-1.663	-4.8431	-4.1601	-4.1051	-3.5821	-3.849	-5.0813	-3.3269	-5.7969	-6.4137	-5.507	-3.9205	-3.9435	-5.9869	-2.179	-4.0084	-4.1719	-4.6769	-4.575	-6.6572	-5.9717	-5.5152	-5.1543	-3.9292	-3.5971	-1.6514	-4.0548	-5.028	-2.0004	-4.1872	-2.9395	-3.386	-4.1959	-4.2574	-4.724	-3.8613	-2.7549	-4.7597	-1.8564	-3.0767	-3.5586	-4.878	-5.831
5.5952	4.7141	6.4279	3.8129	8.8633	5.1215	4.9382	6.5341	6.2784	4.4219	7.4424	6.1376	7.0313	4.8494	2.829	6.0931	4.6499	5.9435	4.0864	5.3531	5.641	6.4501	5.3552	4.2234	5.251	4.0874	5.1964	3.4691	3.6256	5.7332	6.195	5.7385	6.1069	6.7203	6.4553	4.5518	6.2527	4.977	7.0771	5.839	5.911	6.3228	6.5598	4.2994	4.8383	7.4439	6.7569	5.7213	3.6463	4.4047
-5.9592	-6.7633	-6.1308	-4.7391	-6.0587	-7.615	-5.0832	-6.2134	-5.2446	-5.8957	-6.187	-5.323	-5.7326	-5.2626	-7.2678	-2.7994	-5.1904	-3.4673	-4.2578	-5.7068	-6.9481	-8.0064	-5.3648	-4.9972	-7.9117	-6.3983	-5.4467	-6.2493	-6.2467	-6.9108	-5.6656	-5.3288	-5.6017	-5.9467	-4.623	-5.726	-4.9728	-4.2771	-7.2025	-7.4724	-5.5009	-5.3965	-6.4208	-6.4373	-7.2161	-7.072	-4.121	-5.2832	-5.5916	-5.3408
-4.8069	-4.7846	-2.6981	-6.4053	-4.0669	-5.6591	-3.2202	-5.8801	-3.1054	-4.4935	-3.1691	-5.7171	-5.3353	-3.4423	-2.0412	-3.9123	-4.8697	-5.2054	-4.0085	-2.6618	-2.846	-3.8234	-3.1182	-3.3899	-2.6499	-5.4813	-5.6031	-5.3903	-4.2565	-5.8654	-2.8001	-3.5954	-5.7133	-4.9428	-6.4169	-5.3325	-2.6999	-5.5461	-2.6378	-4.8575	-6.1794	-5.6964	-4.7415	-3.5198	-3.8176	-6.4368	-4.6016	-3.4508	-3.8562	-8.2337
-1.4301	0.92961	-0.5557	-2.5025	-1.3927	0.065841	-2.5477	0.92273	-1.2523	-2.4949	-2.2611	1.1057	0.3202	-2.3675	-1.8042	0.10989	-0.44972	-1.4401	-0.328	-1.8125	-0.59573	-3.4157	-1.4371	-1.1786	-3.033	-3.0988	-0.92893	-3.1464	-1.305	-1.948	-2.9349	-0.035954	-1.3416	-2.4607	1.7707	-1.6319	-2.1835	-2.7749	0.64326	-1.6275	-2.7904	-2.8652	-3.2517	-0.61075	-0.92258	-2.11	-2.2258	-0.27487	-0.51625	-1.9859
-2.0618	-3.3631	-5.5541	-1.7209	-4.9192	-2.484	-3.7117	-5.577	-2.9409	-3.9254	-3.4827	-3.8656	-3.8749	-7.3277	-2.4965	-4.3856	-2.3963	-1.9674	-5.775	-3.7718	-5.3304	-4.5003	-4.668	-4.0497	-4.6193	-2.9803	-4.7259	-5.1467	-4.67	-2.4272	-4.9815	-1.3503	-2.3238	-2.894	-4.7077	-2.1204	-4.9486	-5.0959	-4.3242	-4.5045	-1.249	-2.1113	-3.4365	-4.19	-4.685	-4.6981	-2.9916	-4.0493	-3.4336	-4.3009
7.7663	10.821	9.1689	9.2117	10.027	9.2714	9.2581	8.8328	9.1977	9.5938	10.083	8.3117	10.611	8.476	8.5051	11.717	10.832	10.065	12.712	11.779	10.518	14.027	7.6023	9.9752	9.5203	11.942	9.9655	11.668	10.631	9.0397	10.781	12.153	9.5204	8.9115	10.802	10.42	12.717	8.6872	11.607	8.9806	8.8294	11.984	11.014	10.737	10.232	8.6846	10.701	9.5576	9.1934	9.5983
6.2419	7.6514	6.2404	8.5868	8.7124	5.2394	6.8913	7.3241	7.9005	6.4066	6.4631	7.1835	6.9004	7.3137	7.4134	7.3627	6.4581	4.702	8.5542	8.4975	7.9858	9.1716	10.275	6.2633	6.4047	7.515	8.2258	6.8775	5.4113	6.1892	4.3442	7.5589	6.5205	7.4313	7.2056	7.6892	7.7905	5.531	9.3724	8.1814	5.2449	6.7694	7.5193	6.7824	8.2281	6.7874	7.9222	6.8499	6.1608	5.9804
-1.2565	-1.6266	-2.9733	-0.68642	-0.038958	-1.6508	0.80722	1.7451	-3.0033	-4.0734	1.1105	-0.24391	-0.5779	-1.5578	2.0471	-2.1374	-2.0379	-1.5996	-1.6338	-1.1985	-1.8733	-0.21395	-1.1688	-0.3967	-3.8416	-0.098417	-0.7973	-0.082146	-3.0323	-2.23	-1.9953	1.6999	0.81583	0.032132	0.013619	-2.8126	-2.0369	-1.0454	-0.49107	-2.133	0.24573	-2.0575	-1.0669	-1.1863	-0.13635	-1.9717	0.37949	-0.77036	-0.72198	-0.62192
-22.753	-22.93	-19.842	-20.282	-21.313	-23.936	-23.484	-22.413	-24.326	-20.595	-19.536	-22.742	-20.864	-22.73	-20.868	-23.505	-21.913	-20.617	-21.974	-22.881	-21.044	-22.68	-21.886	-22.489	-20.147	-21.316	-22.469	-23.348	-22.016	-19.91	-22.359	-21.963	-23.202	-22.787	-23.257	-21.948	-22.623	-20.699	-22.769	-21.325	-19.576	-23.345	-22.597	-22.296	-21.511	-21.092	-22.714	-21.631	-22.318	-24.025
-12.465	-11.764	-10.256	-13.528	-11.902	-11.894	-10.215	-10.701	-10.489	-10.934	-13.178	-10.515	-12.026	-12.004	-9.8167	-12.189	-14.339	-12.585	-10.592	-9.9232	-9.7585	-11.735	-11.678	-8.9199	-10.837	-12.145	-12.07	-12.855	-9.9311	-13.277	-12.425	-10.568	-13.056	-10.208	-11.7	-12.427	-10.271	-13.228	-12.943	-11.8	-11.192	-11.384	-8.8368	-12.852	-11.319	-11.575	-12.031	-11.354	-10.884	-10.579
4.3595	3.4668	-1.0268	2.1916	2.6848	5.3201	2.8131	1.8965	0.58954	2.1914	4.2046	1.2351	2.9612	2.6488	4.3208	1.0182	2.002	2.1375	2.169	1.6951	3.4513	1.6665	1.938	2.5167	1.4141	3.2441	3.958	5.05	1.4449	3.0997	4.3478	5.5309	2.4919	0.49761	2.0579	2.8822	3.344	4.2114	3.3975	4.214	3.704	3.4771	3.7111	2.6833	2.0584	1.7381	1.0614	2.609	2.6665	4.1865
-11.56	-9.4266	-11.044	-10.708	-10.177	-9.1031	-9.5427	-11.498	-10.472	-7.9051	-8.0124	-10.492	-10.801	-11.627	-9.8741	-9.7105	-9.1372	-10.109	-8.5319	-8.2276	-10.295	-9.7912	-11.502	-13.498	-11.801	-10.564	-9.9625	-9.6417	-8.6046	-13.087	-9.8209	-9.8034	-8.5486	-9.798	-11.052	-9.3216	-9.9918	-11.792	-9.2291	-8.94	-11.694	-7.3514	-9.6798	-10.018	-8.8504	-9.0874	-10.069	-11.659	-9.1324	-9.1598
-4.2203	-3.4392	-5.9025	-5.1929	-2.8427	-4.0656	-6.6871	-4.273	-5.1417	-4.2368	-0.47586	-5.4241	-5.609	-1.8727	-3.5379	-3.2153	-4.078	-4.3712	-5.4726	-4.1937	-4.2632	-4.6286	-4.1132	-3.5503	-5.2211	-4.9924	-3.6825	-5.5149	-3.0312	-3.7071	-4.3214	-6.3879	-4.6943	-6.464	-4.8713	-4.7979	-5.6929	-4.8567	-3.7231	-4.8153	-4.3264	-4.9739	-2.1889	-4.4769	-3.0238	-2.4457	-4.2486	-3.5667	-5.7135	-2.9673
-1.427	1.5215	-0.063626	-0.87711	2.0796	-2.4624	-1.1706	-0.48994	-0.16596	1.1599	-3.7147	0.89233	-1.2676	-0.5504	0.1455	-1.1437	-2.9677	-3.015	-1.292	-4.0303	-0.55749	-0.14218	-2.8143	0.17685	-0.15588	-0.21917	-0.89473	-2.2846	-0.64385	0.6778	-0.77273	-0.90556	-0.2884	0.72869	-0.56915	-2.0181	-1.3056	-1.7144	0.72316	-1.8784	-0.95142	-0.32416	0.33592	-0.35861	1.0952	-1.4633	0.5196	1.7191	-0.59207	-0.97903
2.0062	2.4225	2.0091	1.8849	3.3843	3.3055	2.5892	-0.35893	-0.16677	3.9579	1.8527	2.3942	0.67702	2.4074	2.6255	1.5695	2.9926	-0.053526	1.4839	0.23491	-0.41496	1.0355	3.4358	0.54642	1.0369	3.3816	3.1663	-0.27896	-1.4371	1.0994	0.99423	3.0698	0.87284	1.1946	-0.40626	1.4983	3.7693	3.1103	0.31407	2.2435	1.8749	1.7769	0.17581	1.5617	0.50679	3.7741	-1.1237	2.6359	-0.12528	1.9721
-2.4617	-2.6889	-1.1332	-0.551	-0.037905	-1.1406	-2.5432	-2.5906	-1.3356	-0.60553	-1.7229	-3.6356	-2.2171	-3.1824	-2.3324	-2.3451	1.4552	-1.5433	-1.018	-1.1863	-1.5451	-2.2942	-2.237	-0.40028	1.1452	-2.5671	-1.1988	-2.4361	-0.17827	-3.361	-2.2836	-1.621	-1.0918	-1.1948	1.2728	-1.8404	-0.80487	-1.0782	-0.64637	-2.6083	-2.6214	0.72287	-1.2508	-0.43496	-2.6071	-2.6443	-1.1008	-2.32	-1.0644	-1.7277
-11.843	-14.35	-12.337	-11.848	-15.032	-14.929	-13.246	-14.118	-14.679	-13.95	-15.64	-14.057	-14.99	-14.602	-13.133	-10.45	-12.304	-13.444	-13.51	-11.676	-15.121	-12.596	-10.538	-13.006	-12.561	-14.65	-14.88	-14.273	-13.525	-11.865	-12.653	-13.093	-11.568	-13.512	-11.231	-13.55	-12.933	-11.926	-13.566	-15.873	-10.997	-11.192	-13.046	-11.564	-14.2	-14.218	-14.184	-13.079	-13.951	-13.109
-11.767	-11.361	-11.792	-11.125	-11.505	-11.117	-11.425	-11.709	-9.2721	-10.256	-11.576	-11.829	-8.4852	-8.4055	-10.498	-10.924	-11.224	-9.4579	-8.9827	-11.865	-10.699	-9.3047	-11.867	-10.919	-9.8442	-10.976	-10.847	-11.476	-8.3469	-11.302	-11.541	-10.748	-11.669	-9.9472	-10.691	-10.454	-11.469	-12.011	-9.6116	-14.728	-9.0574	-9.2642	-15.1	-10.821	-10.557	-8.7199	-12.201	-11.719	-11.84	-10.004
-1.8827	-2.0142	0.55125	-1.9868	-3.1306	-2.6171	-1.3563	-2.6792	-3.6092	-1.4905	-5.694	-3.1578	-1.9337	-3.0273	-2.5557	-3.055	-2.3084	-0.93043	-0.8849	-1.9568	-1.2068	-2.4215	-0.14543	-3.6385	-0.98008	-0.34408	-2.6151	-2.0947	-0.78255	-0.92562	-4.4831	-1.1677	-4.6574	-2.8947	-3.6529	-2.8648	-3.3965	-0.12039	-2.1819	-4.5821	-2.7796	-3.9131	-3.6668	-1.3226	0.63537	-1.2282	-3.39	-3.3467	-3.3944	-3.3875
-0.74046	-4.1496	-3.5618	-1.5518	-4.4244	-1.5456	-2.043	-0.92081	-3.4106	-2.592	-3.997	-4.1183	-1.1338	-3.4322	-0.4504	-3.9273	0.76288	-1.8048	-0.29164	-3.0712	-1.9684	-0.37619	-2.9231	-3.7676	-2.7183	-3.2569	-4.3413	-2.8142	-2.9399	-3.0049	-2.7355	-2.6706	-1.0371	-1.7841	-0.91357	-2.937	-3.1048	-1.8646	-1.6133	-2.9825	-4.3823	-3.8594	-3.8446	-0.42861	-3.3497	-2.1099	-4.6313	-1.9292	-1.0502	-2.7662
-10.705	-9.0349	-9.8339	-7.7653	-8.0891	-9.904	-7.198	-9.6629	-8.8144	-7.6312	-9.1253	-8.8591	-9.5822	-10.007	-8.4816	-10.083	-9.2872	-8.7699	-7.2369	-11.399	-9.389	-9.4024	-7.8732	-9.7051	-8.9221	-9.5682	-9.9319	-7.0295	-7.8987	-11.075	-10.122	-11.565	-8.5421	-9.4043	-9.0765	-9.9618	-7.5266	-9.8991	-8.1439	-9.0278	-10.326	-7.0699	-8.8774	-7.3775	-8.3027	-9.7684	-8.3252	-5.7569	-9.384	-9.2664
-21.744	-21.21	-23.201	-22.14	-22.605	-19.169	-23.822	-20.738	-23.811	-21.993	-20.503	-21.075	-21.22	-22.872	-24.784	-21.775	-23.179	-21.277	-21.275	-21.161	-21.707	-23.776	-21.748	-22.243	-22.576	-20.732	-25.102	-21.81	-24.782	-21.988	-22.69	-22.433	-21.084	-22.044	-21.955	-20.663	-20.201	-22.979	-21.561	-23.904	-19.715	-20.727	-23.087	-21.013	-21.838	-24.75	-19.564	-20.358	-21.378	-22.955
-0.75217	-2.3502	-2.4991	-1.4368	0.095614	-2.5248	-1.7136	-0.016931	-1.2378	-0.93892	1.235	-0.63863	-0.19083	1.0618	1.5132	-0.4144	-0.36932	-0.81886	-0.3692	-0.44001	-1.0592	-0.09013	-0.88876	1.7244	0.89642	-1.3778	-1.3937	-1.3447	-0.32781	-2.0096	1.9183	2.5769	1.0791	-0.26469	-0.22238	1.1065	-0.34992	-1.5286	-0.31227	0.68544	-2.508	-2.5655	-0.89375	-1.3283	-0.092408	0.97782	-2.9373	-2.6102	-0.25107	-3.1359
-21.154	-23.487	-21.3	-23.55	-21.67	-21.287	-22.725	-24.269	-21.988	-21.951	-21.898	-22.193	-22.655	-22.998	-22.869	-21.85	-21.988	-23.825	-20.036	-20.272	-20.335	-23.397	-21.34	-22.919	-22.124	-20.173	-21.617	-23.063	-20.953	-19.877	-22.036	-24.792	-22.84	-22.965	-20.963	-22.479	-21.439	-22.386	-21.885	-19.907	-22.647	-22.44	-23.44	-22.002	-22.338	-23.614	-21.807	-20.003	-21.939	-24.041
-8.2474	-7.2312	-8.1319	-7.6952	-9.1512	-8.4314	-7.462	-8.8554	-8.5529	-6.1835	-6.9232	-7.0329	-6.7098	-6.2637	-6.99	-6.073	-7.804	-9.5907	-7.9929	-6.0961	-6.6253	-7.1625	-7.493	-7.0505	-8.4992	-6.1902	-8.2298	-7.5063	-8.0388	-7.7281	-7.8856	-5.8268	-7.8213	-6.7993	-7.4301	-8.1061	-7.6177	-8.0818	-7.4007	-8.6625	-8.8142	-8.2542	-5.841	-6.6987	-8.5754	-9.5974	-8.4517	-7.9054	-6.6956	-7.7592
-6.2651	-8.7104	-10.318	-8.3502	-9.8381	-11.253	-6.9088	-9.8969	-7.164	-11.565	-10.49	-9.2933	-9.8373	-9.5149	-8.7542	-8.6262	-10.256	-8.8	-8.3017	-10.51	-10.258	-10.973	-8.8244	-8.6759	-10.53	-8.3963	-10.223	-9.8213	-9.0082	-7.8014	-8.3252	-9.6429	-10.967	-7.1005	-10.071	-8.1495	-10.195	-8.8196	-8.3023	-7.2375	-9.0312	-9.3404	-9.8535	-9.6022	-9.8649	-9.3532	-9.7512	-8.0829	-10.438	-8.5322
4.9522	4.3616	3.1712	1.1131	3.5609	1.7061	1.0025	1.1129	3.0894	3.6655	2.5655	3.7204	2.7416	2.4404	3.5528	2.7706	3.6112	2.1794	2.3023	0.3401	3.1865	1.6571	1.4078	1.1747	0.55195	2.6502	3.2826	3.6397	4.1048	1.2916	2.9666	3.4211	1.6358	4.7518	4.3125	2.5786	3.8091	2.393	2.1318	1.5957	2.7062	1.7648	1.6563	2.1144	2.0014	2.8014	3.0029	1.6717	3.0641	5.4257
2.8882	3.5388	4.2488	2.8629	5.681	5.4341	4.281	4.5856	6.678	5.4241	6.1529	5.3722	4.1754	4.4914	3.1326	4.4149	2.9028	4.1397	6.0304	4.8932	6.2517	4.3488	2.9769	5.1539	5.3996	3.656	5.9276	3.6403	5.364	5.6757	6.5981	4.4925	4.7174	4.7189	4.9587	3.6757	4.2072	4.6858	3.8037	3.487	4.7776	3.926	3.4689	3.4462	5.8759	2.798	4.9298	5.0893	5.8477	4.3019
-15.812	-14.656	-14.501	-15.227	-15.211	-14.16	-13.117	-14.401	-14.745	-14.076	-14.298	-14.116	-14.853	-13.433	-14.228	-14.197	-15.264	-14.734	-14.555	-13.804	-13.9	-15.483	-11.354	-16.107	-14.129	-16.454	-15.206	-14.639	-12.781	-16.03	-14.655	-13.054	-14.608	-15.973	-11.869	-14.359	-13.017	-12.243	-16.165	-15.572	-14.179	-14.493	-17.601	-12.904	-13.38	-15.933	-15.673	-13.841	-13.231	-13.432
-2.7712	-4.0464	-4.7575	-3.3874	-5.317	-2.71	-5.155	-6.3649	-3.5451	-4.161	-5.7364	-5.9103	-4.0961	-3.4092	-3.6049	-3.4932	-3.8219	-4.1397	-3.0569	-4.0777	-1.9442	-4.4344	-6.3057	-3.7289	-4.9342	-4.0026	-3.8704	-5.8508	-3.0871	-4.9771	-3.2315	-2.7783	-4.2146	-0.78028	-4.4154	-4.7388	-4.6413	-2.7835	-4.514	-6.1835	-2.9842	-5.2657	-3.333	-4.2775	-2.0796	-4.9322	-3.7198	-4.4952	-3.7498	-2.2866
-23.321	-22.023	-22.611	-21.256	-23.113	-21.466	-22.562	-22.513	-21.309	-22.127	-22.79	-22.104	-20.499	-23.705	-23.202	-21.43	-22.332	-22.121	-22.808	-18.955	-23.74	-24.511	-23.848	-23.041	-23.319	-22.538	-20.436	-21.654	-21.38	-20.764	-22.273	-20.135	-19.186	-21.707	-22.665	-21.854	-24.989	-20.993	-23.313	-20.93	-21.701	-21.889	-21.287	-22.75	-23.192	-23.064	-20.373	-24.067	-20.63	-25.592
-11.85	-11.823	-12.217	-12.182	-10.922	-10.376	-10.382	-11.802	-12.062	-12.742	-12.096	-13.516	-11.024	-11.101	-12.012	-10.431	-10.962	-12.833	-10.996	-11.512	-11.076	-10.652	-10.403	-8.5037	-9.2956	-12.449	-9.7268	-10.331	-11.152	-10.28	-9.644	-11.086	-12.946	-11.317	-10.082	-11.583	-10.421	-10.317	-10.74	-12.485	-10.23	-12.754	-10.401	-9.9885	-13.373	-9.9362	-10.776	-11.726	-10.567	-10.897
-13.831	-13.693	-14.04	-14.014	-11.72	-14.227	-14.092	-12.762	-13.644	-14.328	-13.965	-12.173	-15.753	-12.623	-13.249	-12.998	-12.313	-13.219	-13.087	-12.065	-11.561	-12.926	-10.695	-12.253	-12.872	-13.059	-12.658	-13.699	-12.289	-14.038	-13.962	-14.444	-14.385	-12.862	-12.771	-13.362	-13.714	-15.485	-14.784	-13.945	-14.376	-13.526	-14.828	-11.058	-11.108	-13.531	-14.885	-13.692	-12.576	-12.751
7.7993	7.9395	8.5724	7.9492	8.1352	8.5869	9.1904	10.217	8.5924	8.0164	9.1409	7.3663	8.917	8.7681	7.2532	7.4941	7.9997	11.108	9.7048	8.3493	7.1232	9.3731	8.0118	8.5902	9.9488	8.3544	8.058	6.7404	6.0626	7.9675	7.8037	7.9189	7.4523	8.1772	8.9304	8.8397	10.091	7.5995	6.3389	10.424	6.5809	10.304	9.157	7.3891	8.7986	8.02	7.1231	7.5182	7.7456	8.0276
-8.2657	-9.4395	-10.665	-9.3776	-7.2435	-10.615	-8.8224	-10.063	-10.697	-11.499	-7.2722	-8.5832	-10.018	-9.0115	-9.6154	-10.437	-6.9009	-6.2063	-9.9778	-8.0747	-8.4967	-12.114	-8.7412	-7.6785	-7.1884	-10.359	-9.5302	-10.325	-9.7992	-9.6872	-9.1379	-8.9571	-10.625	-9.6901	-11.509	-7.4998	-8.1789	-8.9988	-9.3247	-10.685	-7.8921	-8.5539	-9.8707	-9.4136	-10.383	-7.2272	-8.6407	-8.1082	-8.9241	-9.0506
-1.0611	-3.006	-1.3644	-3.3501	-1.5613	-1.3533	-1.5675	0.57504	-0.7208	-0.30694	-1.8314	-3.2266	-1.9468	0.24524	-0.22695	-3.1055	-0.99388	-0.99059	-2.4245	-1.3173	-2.5813	-0.020937	-0.36032	-0.72763	-0.88958	-0.48889	-0.56861	-0.16092	-0.59764	-1.2282	-3.2379	-3.3244	-2.6808	-0.75214	-4.5017	-0.77384	-1.0961	-3.3107	-1.5543	-0.98876	-0.73506	-2.3255	-0.33767	-1.2464	-2.367	-0.99611	-1.611	-1.1631	-2.7319	-2.0344
3.6333	3.8631	5.1741	4.5392	5.8624	4.0134	2.0836	4.7006	3.87	6.4431	2.2617	4.4036	4.7152	4.2424	2.3391	5.5066	2.6923	3.2129	4.4045	5.871	3.4208	6.4015	4.3707	4.8597	5.4794	5.549	4.0842	4.0413	2.9702	4.1534	4.3791	2.7388	5.2858	1.6208	5.0151	3.1053	2.871	4.7704	4.842	6.6173	5.1294	4.7736	4.5185	4.2535	7.0979	5.1183	3.5932	4.4811	3.0614	3.8624
-5.6872	-2.9456	-2.8177	-2.5298	-6.2385	-4.5455	-4.3204	-4.9991	-2.0797	-2.2599	-2.8107	-3.5261	-2.8896	-3.9284	-3.5936	-3.0992	-3.6532	-3.2977	-3.6642	-1.423	-4.1434	-4.5435	-3.5673	-4.6337	-3.1534	-4.1275	-4.1108	-1.9361	-3.4874	-2.3385	-4.1064	-4.303	-5.1143	-4.6507	-3.0824	-5.0253	-4.203	-3.0495	-2.3875	-4.7928	-4.7734	-3.1437	-4.6842	-2.9673	-4.7006	-3.3487	-3.7816	-2.9115	-3.1602	-2.2365
8.5772	8.6647	9.3134	8.1243	8.8157	8.5404	9.7119	8.9944	10.783	9.9997	7.1277	9.149	9.8987	7.8075	8.4327	9.8225	8.7027	8.8636	6.5513	9.1356	8.1376	8.8789	9.8224	8.8607	7.5279	7.1174	9.5768	8.3551	7.0769	10.624	7.8494	7.3948	6.4865	8.368	10.37	7.2273	8.7842	11.301	9.8508	8.7169	9.3887	7.6525	9.7009	5.8407	11.878	6.6328	8.148	9.0615	9.8894	6.1657
-1.8616	-3.1002	-2.0743	-2.4024	-1.2701	-0.27757	-1.5465	-1.1496	-2.7067	-1.6901	-4.0522	-2.259	-1.3297	-1.4007	-0.8901	-1.718	-2.15	-0.45775	-1.834	0.62973	-1.9365	-0.98284	-0.41701	-3.9496	-2.5591	-1.4113	-1.3365	-2.3938	-3.6849	-1.3497	-1.5413	-0.3364	-1.5534	-2.6237	-0.17083	-2.288	-1.6239	-1.8224	0.53492	-0.20641	-3.3911	-2.6791	-2.4571	1.2236	-1.1134	-2.8792	0.56078	-0.80905	-1.4468	-0.85615
1.0676	0.92426	-1.0565	-0.12622	0.84643	0.53341	2.0361	-0.79303	0.4519	0.78893	-0.77496	-0.41017	-0.80565	-1.8901	-1.7967	-1.2948	1.6188	1.8664	0.63791	-0.52613	2.4768	-2.7013	-2.7914	1.2793	0.72065	1.2707	0.042479	1.2887	-2.7834	-1.7505	-0.37863	-0.54111	0.93654	0.63481	0.13917	-3.899	-0.53688	-1.0791	0.9446	-1.0718	-1.7097	2.3216	-0.93963	0.65146	2.0982	2.4334	0.27661	0.33752	-0.43175	-0.95959
-20.356	-20.837	-21.483	-22.395	-23.669	-20.194	-23.292	-21.266	-21.633	-22.679	-20.469	-20.796	-21.178	-23.979	-21.36	-20.428	-21.804	-25.293	-22.485	-21.713	-22.025	-23.275	-23.914	-24.392	-22.411	-22.941	-20.359	-21.992	-21.847	-23.056	-22.054	-22.691	-22.963	-20.514	-21.197	-22.191	-20.953	-21.941	-21.885	-21.667	-22.462	-22.39	-22.687	-22.432	-24.368	-22.675	-20.701	-23.533	-23.434	-22.294
-12.734	-11.554	-11.086	-11.838	-8.2524	-10.717	-11.801	-13.353	-12.197	-12.923	-9.266	-12.096	-12.552	-12.526	-12.697	-15.057	-11.112	-11.101	-11.269	-12.106	-13.633	-10.517	-12.827	-9.8691	-10.505	-11.923	-11.488	-11.134	-11.893	-11.302	-13.132	-10.147	-9.4129	-13.134	-9.8292	-10.268	-10.816	-13.233	-9.3411	-9.4211	-10.791	-12.565	-9.2426	-11.34	-11.328	-11.821	-10.127	-8.6009	-9.5993	-10.836
-1.3167	-1.4162	-2.0229	-3.7836	0.2432	-0.92176	0.086034	-2.8354	-3.2846	-1.901	-1.4578	-4.5583	-1.0699	-1.8986	-1.139	-0.55409	-2.9967	-3.0096	-0.60964	-1.3245	-1.1702	-3.4456	-2.4009	-2.0115	-2.107	0.36189	-1.2104	-2.6562	1.3955	0.14469	-1.1916	-2.3419	-0.072347	-0.93122	-1.7019	-1.5284	-0.4041	-2.8036	-4.2235	-1.6534	-1.3915	-3.032	-0.31738	-0.67528	-0.62412	-0.16543	-2.4703	-2.3729	-0.47553	-4.0194
-2.4442	-3.2688	-4.6196	-2.8367	-4.2493	-3.148	-2.5377	-2.4535	-2.7959	-4.9641	-2.7509	-2.3598	-3.8339	-2.2614	-7.6291	-3.493	-5.7544	-3.0117	-1.9805	-2.4481	-4.0399	-2.9136	-2.5687	-4.4204	-4.4189	-4.3078	-5.7388	-3.3113	-3.897	-3.4795	-6.2581	-5.3897	-4.2109	-2.32	-2.1986	-4.4282	-4.0405	-2.8289	-2.3918	-4.3541	-2.2902	-5.5951	-2.5472	-3.516	-3.3193	-2.7676	-0.71564	-5.5075	-5.346	-4.5057
-10.38	-14.725	-13.636	-14.066	-11.465	-11.384	-13.407	-11.899	-13.314	-12.681	-15.398	-14.442	-13.634	-13.596	-11.536	-13.478	-11.991	-13.117	-14.682	-13.272	-15.861	-12.192	-14.882	-11.664	-16.096	-14.128	-10.158	-12.976	-13.065	-13.806	-12.779	-13.052	-12.27	-12.783	-14.49	-13.26	-11.716	-13.282	-12.516	-13.105	-15.724	-9.9951	-12.393	-15.199	-13.398	-11.976	-13.507	-13.103	-14.495	-12.419
-2.8755	-4.7085	-6.2575	-4.0758	-3.3375	-4.3474	-3.7692	-3.7718	-3.6881	-1.6784	-4.3234	-4.5904	-5.6934	-3.8612	-1.8233	-3.6677	-4.075	-4.1392	-3.899	0.27504	-4.7638	-4.1034	-2.8217	-2.8276	-2.0674	-1.4299	-3.7224	-6.4877	-3.4452	-1.003	-4.0324	-1.4241	-3.8115	-3.58	-4.9714	-3.7051	-5.7008	-5.0277	-3.2854	-5.3339	-5.8947	-3.1485	-4.5394	-3.7083	-7.095	-4.3487	-2.0454	-4.073	-4.972	-4.8034
-15.255	-15.078	-14.928	-13.446	-15.236	-14.883	-17.39	-16.447	-13.914	-14.377	-15.254	-16.634	-16.158	-16.058	-14.895	-15.086	-14.221	-13.964	-13.59	-13.943	-15.552	-13.306	-16.035	-13.404	-15.912	-13.643	-12.668	-13.912	-16.247	-16.341	-14.896	-16.278	-12.996	-13.52	-15.885	-12.758	-15.99	-12.636	-15.045	-15.772	-15.802	-16.575	-13.636	-13.141	-15.145	-15.962	-13.733	-13.916	-13.13	-13.623
1.3306	-0.060719	2.626	0.028732	1.1737	2.022	1.211	0.44016	3.255	0.2914	0.77085	1.1899	2.4495	2.7447	1.8628	-0.47958	1.1171	0.74355	0.74499	2.6319	0.21236	0.93437	2.3563	2.4173	1.6676	1.9319	3.209	2.1134	1.6034	1.2722	3.5316	1.6826	2.1197	3.3139	2.3704	1.7604	2.2567	2.8031	-0.34239	1.4052	3.3521	1.2537	2.8636	1.1838	1.1777	0.44625	1.0155	3.3156	2.4901	2.7727
-2.8569	-0.64938	-2.3336	-4.1201	-1.9269	-2.1487	-0.85447	-1.1289	-0.62009	0.85153	0.33125	-1.4637	-1.7503	-2.2025	-1.3108	-2.8705	0.2786	-2.2297	-0.72118	1.4726	-0.71909	-0.57005	-2.6553	-2.5319	-1.372	-1.3788	-3.176	-1.4713	-1.2832	-1.2061	-2.7173	-0.53315	-3.5055	-1.7909	-3.8002	-2.5117	-1.7893	-1.6497	-0.13474	-0.0016336	-0.88682	-0.97847	-2.8351	2.355	0.6606	-1.3326	-1.2877	-2.5476	0.64929	-1.8513
-1.0675	-0.87421	-0.1996	-0.41765	2.0151	-0.93414	-0.17678	-2.24	1.2486	-1.3644	1.4805	0.19109	1.6492	0.14166	0.98384	2.4133	1.4051	0.81782	0.18338	-1.2915	-2.2199	-0.55444	0.14997	0.42029	2.3807	1.6489	1.4942	1.814	-0.28509	0.4517	-1.0546	1.1655	1.7662	0.37693	0.64491	-0.19689	2.1168	2.9599	-0.65083	1.2436	2.66	1.5074	0.22075	-1.0847	1.8599	-0.015934	1.6324	-1.1228	0.55077	-0.023608
-11.074	-11.639	-11.83	-10.41	-10.294	-12.136	-10.918	-11.032	-12.574	-11.111	-11.969	-11.797	-10.584	-12.836	-10.605	-12.378	-12.667	-9.582	-13.598	-11.698	-10.641	-9.6799	-10.98	-12.362	-13.576	-12.448	-12.519	-10.495	-10.649	-12.291	-11.985	-14.748	-11.148	-13.539	-11.275	-12.071	-11.86	-10.3	-10.984	-11.081	-13.012	-10.052	-11.273	-12.218	-10.913	-10.122	-11.448	-9.7396	-8.5624	-11.91
9.6864	10.018	7.5787	8.6795	9.5354	10.073	9.4248	8.5743	9.7395	9.1128	8.0844	8.7197	6.4389	11.61	8.5137	8.5053	10.096	9.1763	9.7152	10.525	8.9119	9.211	9.9348	7.5504	8.4961	11.141	9.9863	8.7816	8.703	5.2249	8.7377	9.7698	9.0763	9.5267	9.178	9.2991	5.969	8.3193	8.0062	7.0669	9.6715	9.2293	9.9436	9.3356	8.0362	8.9446	7.6404	7.6705	6.7583	9.3407
-7.641	-9.168	-4.4737	-9.4669	-9.2922	-7.452	-7.1394	-9.4071	-6.4414	-6.0462	-8.7506	-4.641	-6.5647	-8.9425	-5.3254	-6.5274	-7.4999	-8.4085	-8.3451	-7.92	-6.6724	-9.3498	-7.384	-7.1989	-7.3012	-9.0311	-8.7941	-8.3363	-8.2601	-8.3112	-5.8457	-7.1388	-6.9762	-7.7494	-5.7307	-7.9236	-7.7814	-8.3961	-6.9672	-8.1125	-5.7659	-8.5303	-7.4939	-8.9981	-7.1368	-6.1508	-7.248	-7.7591	-4.0003	-7.889
-0.46139	1.1453	0.91665	1.9292	-1.1697	1.4957	0.39685	-0.71973	-1.0086	-0.32046	0.79478	-1.648	1.6665	0.001625	-1.4809	-0.076491	0.40115	-0.028166	-0.76206	0.30014	1.3652	3.1129	-0.2985	0.42477	1.1874	-0.68973	1.62	-0.94638	-1.0036	-0.40221	1.2048	-1.8487	1.137	1.002	0.3841	-1.5915	-0.96044	0.67561	-0.75082	-0.59624	0.084954	1.571	0.36036	1.2387	2.8127	0.26773	0.34042	1.2018	-0.57141	-0.32914
-1.3985	-1.0174	-0.035716	-2.3638	-1.1233	-5.7557	-3.2959	-3.0908	-1.8062	0.37852	-1.3982	-1.3852	-3.2736	-2.5063	-2.5886	-2.3217	-1.5371	-1.4378	-3.3785	-1.6281	-1.5923	0.98754	-0.37399	-1.4942	-0.0038621	-1.7243	0.1452	-1.7615	-1.3191	-1.1843	-1.0222	-2.2662	1.9382	-2.318	-4.024	-0.23067	-0.63476	-0.55055	-1.0057	-0.87425	-2.293	-4.6417	-2.4109	-2.4091	-3.7875	0.25826	-2.2602	-1.2362	-2.3444	-1.3869
4.8683	5.176	6.0421	5.6562	5.4901	3.8559	5.9756	6.0298	6.3179	3.9404	4.0182	5.3619	6.3357	6.1796	2.5383	6.832	6.5892	5.7262	5.2462	5.4997	6.7205	6.7382	5.9182	6.9821	8.0718	7.8604	7.564	8.0171	5.2134	6.18	6.2959	8.6608	6.8572	6.6174	5.1902	4.979	4.9258	6.003	4.9707	5.0625	9.1123	4.5053	3.7532	8.2379	5.0587	7.3862	8.1473	5.0487	7.0088	7.4113
4.395	2.0211	1.5211	3.0573	1.5331	0.38641	0.72213	3.6534	1.6098	2.214	3.0626	3.4807	3.0122	1.1336	3.8937	1.9612	3.1738	1.9015	2.4371	2.0947	2.9707	2.778	2.7307	3.0593	1.5533	1.8051	1.9683	0.24407	1.5866	0.74815	1.4284	2.3739	-0.28987	3.0531	1.8344	2.2791	1.433	1.5059	1.5992	0.99451	2.9268	3.0333	1.9797	2.0888	1.6869	1.1469	1.0845	2.8776	2.4922	3.0479
-6.4236	-4.8043	-4.1577	-5.6089	-3.7441	-3.4356	-4.6289	-5.0381	-3.8505	-4.5636	-5.3933	-2.4908	-3.9259	-4.6266	-4.5012	-4.0239	-6.3393	-6.4814	-2.5343	-5.3484	-1.8017	-4.6149	-3.8657	-2.8709	-3.74	-7.2595	-4.9949	-3.4459	-2.2413	-5.3118	-5.4573	-6.2191	-3.3347	-5.8031	-4.3807	-5.4249	-3.7266	-6.3353	-4.1122	-3.8654	-4.071	-3.9128	-5.3786	-1.3009	-4.6549	-7.5396	-4.7903	-3.8182	-2.067	-2.4272
-2.4296	1.7923	-2.3056	-2.02	-2.1912	0.97496	-0.6257	-0.33269	-0.24404	-1.6416	0.14873	1.2589	-0.94635	-0.42651	-1.6756	0.031516	-2.5455	0.33942	0.15016	-2.0449	-2.7962	-1.0073	-1.6669	-0.83072	-0.59754	-0.13485	-1.9947	-2.598	-1.7256	-1.0779	-2.0138	0.35065	-0.54093	0.19705	-2.5947	0.48234	-1.5942	-0.83497	-1.3772	1.6189	-1.2304	-3.1829	-1.4059	-0.20618	0.27644	1.4711	-2.6857	-2.5391	-1.3833	-2.249
-6.9249	-8.089	-9.0656	-7.7542	-9.2363	-9.4581	-7.9822	-8.3888	-8.4835	-9.6808	-9.3954	-9.0704	-11.086	-7.861	-8.527	-7.5049	-7.179	-8.1823	-9.8228	-10.533	-9.7596	-8.1499	-10.073	-9.779	-9.1662	-11.446	-10.112	-5.8979	-10.57	-9.9932	-8.4091	-10.07	-10.775	-7.9197	-10.739	-6.5668	-10.465	-10.268	-10.331	-10.079	-12.001	-9.463	-9.355	-7.8059	-10.465	-8.3579	-9.4357	-8.6273	-9.1434	-11.327
-12.642	-13.256	-15.488	-13.325	-15.82	-14.584	-15.204	-14.005	-14.253	-15.76	-13.666	-14.53	-12.22	-15.411	-13.682	-15.993	-13.793	-13.405	-15.013	-12.444	-15.151	-14.876	-14.445	-13.228	-16.02	-14.421	-14.557	-15.153	-14.769	-15.734	-12.352	-14.474	-16.583	-13.154	-13.405	-15.945	-14.234	-13.308	-15.211	-16.25	-15.852	-16.044	-14.872	-14.064	-15.519	-14.321	-15.659	-13.582	-13.632	-13.644
-13.323	-11.699	-11.295	-10.229	-10.492	-11.63	-10.956	-13.109	-9.5982	-9.4658	-13.256	-11.032	-13.027	-11.541	-10.929	-12.214	-12.462	-10.406	-12.777	-12.151	-12.101	-11.391	-9.9931	-9.1882	-10.77	-12.354	-13.422	-11.268	-12.323	-10.323	-12.374	-12.058	-11.754	-10.531	-13.149	-11.315	-9.6634	-9.0471	-12.451	-11.571	-14.227	-12.452	-12.851	-12.012	-11.188	-10.972	-13.636	-13.222	-11.755	-10.493
-21.741	-21.4	-22	-23.207	-20.849	-22.69	-22.323	-23.143	-24.985	-22.823	-21.824	-21.126	-22.484	-22.532	-20.102	-21.725	-22.096	-21.372	-24.101	-22.995	-23.472	-20.432	-23.326	-20.89	-21.599	-25.217	-23.116	-21.602	-23.277	-22.38	-22.679	-22.385	-21.328	-20.211	-21.182	-23.016	-21.035	-22.607	-22.108	-23.032	-22.141	-22.544	-22.233	-21.463	-21.555	-22.852	-21.033	-20.141	-18.212	-20.781
0.89482	-0.85138	1.4786	-0.12308	3.4965	3.1343	-0.95699	2.9122	-0.64934	-0.79409	-0.87551	-3.7388	0.44582	2.4017	-0.40888	-1.6438	0.88708	0.76237	-0.038447	-1.2991	-1.5122	-0.10271	-1.7611	0.95913	1.5881	0.22858	0.45303	-1.3183	0.61913	-3.0983	-1.3546	1.0669	-3.9511	2.9659	-1.3723	0.35519	0.94988	-0.67069	1.3317	0.42367	-0.28799	2.1001	-0.12153	-0.085124	-1.6571	-0.83737	1.5253	-0.30081	-2.4441	0.29166
-7.6505	-9.2941	-9.8119	-11.049	-8.9732	-8.6283	-8.2755	-9.8343	-9.5754	-8.95	-9.4092	-12.88	-11.479	-11.968	-9.5757	-8.7391	-9.261	-11.322	-9.4222	-7.9837	-8.7516	-9.2512	-9.6139	-11.434	-10.555	-9.6038	-9.1089	-9.2899	-9.9078	-11.271	-10.903	-11.163	-10.201	-9.2099	-7.6849	-9.9441	-9.842	-11.242	-7.9651	-8.5326	-10.862	-10.815	-7.919	-8.3131	-8.8283	-8.2843	-9.4443	-9.9702	-8.449	-9.559
-7.3222	-6.7052	-8.4466	-7.4987	-8.9608	-8.8621	-8.7882	-8.6138	-9.6967	-8.1177	-7.226	-8.4519	-7.2258	-8.6327	-10.233	-4.4746	-10.398	-9.9914	-7.4233	-8.6271	-6.7702	-6.9708	-7.7662	-7.5359	-7.6901	-9.9096	-7.9754	-6.8282	-8.1598	-5.547	-8.7991	-7.675	-9.4178	-6.2095	-7.5841	-7.8185	-8.9983	-8.9494	-7.5544	-7.1681	-5.6317	-8.7122	-7.7348	-7.1879	-7.8337	-9.6571	-7.2644	-6.8243	-6.6172	-7.2712
-4.7919	-5.1226	-4.1497	-4.9634	-4.5864	-3.5298	-4.5896	-5.0602	-5.284	-6.4511	-5.6372	-3.9136	-3.5135	-5.9548	-6.1544	-4.3264	-5.2165	-3.6305	-4.1068	-3.3771	-6.8444	-4.6967	-4.8217	-3.2315	-3.5346	-5.3778	-3.8993	-5.2087	-4.6426	-4.1854	-4.1841	-7.7274	-3.001	-6.4424	-4.7821	-5.4451	-5.1536	-4.5444	-3.5035	-4.3335	-6.2771	-3.582	-6.8045	-5.4681	-4.5857	-5.7411	-2.999	-4.9654	-6.4855	-4.3323
-10.636	-9.4999	-11.582	-12.976	-13.148	-14.791	-11.499	-12.708	-11.951	-13.152	-10.737	-11.947	-12.333	-11.131	-11.057	-10.678	-12.513	-12.921	-11.816	-9.6393	-11.872	-9.2349	-13.677	-12.198	-12.642	-10.179	-13.192	-12.239	-10.719	-10.248	-10.969	-13.15	-8.4609	-12.91	-11.179	-13.023	-13.895	-10.183	-11.262	-11.804	-11.666	-13.777	-10.689	-10.432	-9.7814	-10.609	-10.93	-10.783	-10.961	-10.411
-14.025	-14.247	-17.648	-13.799	-13.422	-12.271	-15.084	-13.617	-12.831	-12.53	-14.447	-15.083	-13.611	-11.843	-10.207	-13.475	-15.256	-14.158	-13.815	-11.113	-13.202	-12.687	-12.901	-13.832	-14.366	-11.465	-12.931	-13.358	-13.695	-15.006	-13.59	-13.211	-12.397	-12.595	-12.933	-14.149	-13.28	-12.457	-10.638	-12.119	-15.613	-13.933	-14.419	-14.084	-12.486	-15.787	-13.698	-14.824	-12.538	-9.5618
-2.1764	-0.46774	-0.32981	-3.4972	-0.37602	0.0061911	-3.258	-0.30056	-2.9446	-1.7749	-3.0199	-1.2971	-3.0247	-1.6925	-1.9523	-1.9007	-0.18415	-0.99457	-4.8012	-1.1281	-2.2973	-1.3571	-1.4372	-1.2304	-2.8066	1.6966	-2.8772	-2.5283	-1.0503	-3.2909	0.53196	-1.0493	-2.5294	-3.0099	-3.9172	-4.5467	-3.6595	-3.1472	-3.8287	0.64165	-0.30166	-3.1555	-0.18706	0.21991	-2.3847	-2.4138	-1.8974	-3.4432	-1.0875	-2.3336
-3.7475	-5.2911	-0.96998	-3.9882	-2.8457	-3.4683	-5.6208	-2.331	-5.6231	-6.3611	-3.4846	-4.0969	-3.449	-3.2816	-4.9535	-4.95	-5.6106	-2.7267	-4.0539	-4.5526	-3.8072	-3.9357	-2.8297	-5.3231	-3.8308	-4.1943	-2.5658	-2.9789	-3.7465	-2.653	-5.7321	-1.5049	-2.1087	-6.0875	-3.8166	-3.9161	-1.1087	-3.1839	-3.4578	-1.723	-4.178	-4.1046	-1.9606	-2.7048	-5.8801	-4.0317	-2.781	-2.3361	-2.2536	-4.2752
-14.416	-12.777	-11.295	-12.937	-12.554	-12.843	-12.921	-14.755	-15.339	-13.549	-11.516	-13.172	-12.236	-11.616	-13.066	-14.497	-14.062	-15.702	-14.179	-11.748	-13.441	-13.388	-14.091	-11.18	-13.518	-14.505	-12.866	-14.168	-12.924	-12.666	-13.944	-12.649	-13.188	-11.624	-11.451	-14.675	-12.718	-12.964	-12.662	-15.302	-14.882	-13.269	-13.377	-11.67	-13.937	-14.169	-12.24	-13.313	-14.79	-14.147
-13.772	-13.466	-13.602	-13.847	-15.506	-16.036	-14.253	-14.964	-12.737	-14.468	-12.514	-15.941	-13.595	-14.798	-16.657	-15.064	-12.383	-13.62	-13.737	-12.752	-15.513	-13.707	-14.543	-16.203	-13.64	-15.627	-16.73	-13.834	-15.446	-15.746	-12.355	-15.904	-14.065	-13.225	-13.34	-13.268	-16.274	-13.658	-14.241	-12.157	-14.087	-13.269	-14.11	-14.651	-14.723	-16.09	-16.323	-14.26	-13.859	-13.735
-1.4799	0.40668	-1.0692	-1.4813	-1.4304	-4.5875	-3.3627	-0.9842	-1.4429	-2.2047	-1.2652	-2.5196	-0.22892	-1.7965	-3.7158	1.208	-3.3603	-1.1853	0.52482	-1.974	-2.6663	-0.22463	-3.1393	-0.26251	-2.1279	-2.6424	-1.2275	-2.3264	-2.5843	-1.2369	0.65725	-1.1558	-4.9275	-0.075881	-3.7151	-1.4019	-1.4886	-1.4472	0.027546	0.28394	-1.1018	-1.1749	-4.1366	-1.3315	-2.0669	-1.216	-2.834	-2.449	-0.36848	-1.1445
-0.22611	-0.62139	2.5524	-0.45736	-1.2157	-1.4282	-1.0147	-1.8845	-2.1061	-0.052265	-0.065949	-0.30688	-2.9632	0.87399	-1.4437	0.32242	-0.40887	-0.61994	-1.2374	-2.8919	-1.5166	0.37937	1.3666	-3.4556	-0.49109	-0.95668	0.025117	0.10067	-2.232	0.30741	1.2012	0.69753	-0.70344	0.018955	1.1804	-0.48137	1.8685	1.1833	-1.4583	-4.1283	-1.0469	-2.4364	-2.3573	-1.7774	-0.21882	-0.051546	0.66541	0.29669	-2.1029	-1.443
-21.253	-22.549	-20.278	-22.617	-21.763	-22.365	-23.257	-23.49	-23.64	-19.426	-22.756	-25.175	-22.284	-22.043	-21.916	-21.287	-19.911	-23.855	-22.719	-21.856	-22.13	-24.111	-21.916	-20.896	-22.634	-22.187	-22.931	-22.789	-21.614	-22.864	-23.015	-23.114	-22.607	-21.675	-22.591	-22.182	-23.836	-22.436	-22.544	-22.561	-23.438	-21.701	-21.191	-20.347	-22.422	-20.698	-22.839	-22.9	-21.146	-20.369
-12.578	-12.889	-13.373	-13.833	-12.405	-10.129	-12.667	-14.338	-13.307	-14.13	-13.68	-14.265	-11.508	-14.619	-11.542	-13.23	-15.339	-13.43	-12.632	-11.563	-12.561	-13.297	-13.544	-13.722	-13.365	-10.668	-11.955	-13.227	-13.369	-13.264	-13.458	-13.418	-11.515	-16.06	-11.148	-12.494	-12.574	-13.531	-12.763	-14.639	-11.813	-11.517	-16.224	-13.452	-13.64	-14.982	-11.935	-14.044	-12.647	-14.091
-9.5919	-10.259	-10.688	-8.7045	-10.989	-10.147	-8.8807	-9.4076	-9.6015	-8.9284	-12.325	-8.5846	-9.7891	-11.348	-10.021	-9.7792	-8.1709	-9.5789	-8.907	-11.232	-8.7655	-9.7428	-9.6356	-8.7052	-10.502	-11.322	-11.751	-8.7379	-10.988	-8.8604	-8.8634	-11.081	-10.844	-10.692	-10.414	-11.232	-9.6386	-8.8914	-9.7484	-10.353	-10.14	-10.314	-9.5127	-10.249	-10.219	-11.5	-9.651	-10.663	-10.529	-11.924
-2.0347	-2.4144	-1.5035	-2.3333	-1.9441	-4.448	-1.4825	-2.0765	-1.2276	-1.9845	-1.6548	-1.8841	-3.026	-0.95605	-4.8944	-1.7489	-3.0515	0.3586	-2.6896	-3.9201	-3.391	-3.1433	-2.5115	-2.9111	-3.2756	-2.9074	-0.96241	-3.688	-2.1602	-0.24712	-2.6041	-4.6062	-2.2817	-2.5884	-0.8505	-3.0087	-3.0929	-3.9575	-3.0381	-0.76681	-4.5171	-1.843	-2.9212	-2.3679	0.059704	-1.9389	-2.0583	-2.2883	-2.0469	-1.0775
-12.043	-12.291	-10.52	-11.973	-10.877	-8.8149	-9.4841	-10.762	-10.573	-12.242	-10.576	-13.091	-11.342	-10.961	-10.973	-10.393	-11.699	-10.951	-12.858	-13.064	-10.57	-11.066	-11.942	-13.008	-9.8664	-11.082	-11.096	-10.077	-13.138	-11.76	-13.541	-11.829	-10.185	-9.433	-12.17	-12.562	-11.849	-11.237	-11.08	-10.87	-10.57	-11.824	-11.717	-12.669	-8.9758	-11.911	-11.543	-10.929	-13.643	-12.439
2.5172	2.6307	2.7869	3.1349	3.6051	1.4388	3.9426	2.5329	3.63	3.7662	3.8301	2.762	3.89	2.5195	4.0158	3.6372	4.7437	1.6867	3.2922	1.4782	3.2079	3.5582	2.1214	3.8997	3.6182	3.6905	2.4659	2.6201	2.1395	2.9023	2.8816	2.4788	3.1209	2.5897	3.9113	2.8106	1.5543	4.7387	2.7865	1.1462	2.36	0.17378	1.8683	3.0391	3.3205	2.9715	1.4944	4.6374	3.1621	3.5391
-8.8547	-10.019	-8.9025	-9.1037	-7.6005	-11.023	-8.6433	-9.7949	-11.065	-10.124	-9.5699	-9.8174	-9.9129	-10.475	-9.0648	-7.6912	-10.141	-9.2488	-8.4132	-9.0853	-7.1922	-8.8323	-8.682	-7.2696	-8.9058	-10.488	-8.4488	-7.6539	-9.0123	-11.343	-8.5322	-10.902	-8.6377	-10.604	-9.5468	-10.318	-8.0768	-11.019	-6.7939	-10.25	-9.5176	-7.1141	-8.1779	-10.217	-8.7133	-7.9947	-8.8349	-7.7056	-10.948	-7.6032
0.55384	1.7434	-0.57702	-0.12362	-0.19898	2.2885	2.2981	-0.99338	1.6665	2.624	-0.33256	3.4304	0.94366	1.496	-0.21855	1.5502	1.9441	3.4519	2.2334	2.6331	1.7067	0.43376	1.513	1.8538	2.0625	1.9667	2.0724	1.8031	1.3903	-0.096008	2.6269	1.7637	1.7588	1.5761	0.019203	0.15353	1.8424	1.7024	0.83608	1.4346	1.9099	0.80523	1.923	0.94303	2.154	0.93043	-0.015462	2.556	1.643	1.8287
-16.236	-11.397	-14.12	-12.641	-12.451	-12.756	-12.919	-12.799	-13.492	-13.52	-15.383	-10.401	-11.519	-12.345	-12.813	-13.9	-13.325	-12.947	-14.673	-13.879	-12.894	-12.376	-12.992	-14.137	-13.412	-14.711	-13.412	-12.23	-15.391	-12.465	-12.465	-13.009	-13.868	-11.323	-14.107	-14.195	-13.203	-14.223	-12.806	-13.536	-14.024	-12.496	-13.046	-13.645	-12.542	-12.714	-13.994	-13.14	-13.966	-13.969
-9.4705	-10.722	-9.6888	-8.7028	-6.4104	-9.6164	-9.342	-9.8902	-10.424	-10.537	-9.3433	-9.3547	-10.01	-8.7302	-9.0988	-8.7335	-10.501	-8.5396	-8.9445	-7.7056	-10.577	-7.6975	-8.6612	-9.5816	-8.1447	-7.5711	-9.9528	-8.9082	-10.063	-9.9097	-9.4307	-10.896	-11.894	-9.6845	-11.933	-8.8875	-10.693	-9.2758	-10.366	-9.2253	-12.735	-11.717	-9.5268	-11.09	-8.4594	-9.2682	-9.9706	-10.493	-10.833	-10.658
-1.7327	-1.6966	-2.3307	-3.3907	-1.7282	-1.8829	-4.0448	-2.7117	-1.6873	-0.56459	0.49923	-2.3985	-0.6985	-3.2955	-2.5671	-1.8907	-1.4076	-3.851	-0.24966	-2.1154	-0.68082	-1.0051	-2.6227	-2.7619	-3.4556	-5.2403	-0.70697	-1.6244	-2.4298	-1.4841	-3.0767	-5.6282	-3.0463	-1.6918	-5.9902	-1.2518	-4.0991	-1.4005	-1.1536	-3.016	-1.7201	-1.9697	-0.74778	-2.9765	-2.4319	-2.5178	-1.9383	0.11181	-2.4241	-2.7224
-12.753	-14.598	-12.848	-13.097	-14.659	-11.728	-13.468	-14.535	-11.137	-13.657	-13.634	-14.58	-15.758	-13.595	-14.424	-14.295	-12.3	-13.43	-14.606	-13.594	-11.959	-14.702	-12.709	-12.604	-13.961	-15.637	-13.889	-14.192	-11.506	-13.59	-14.922	-12.245	-12.824	-13.41	-13.367	-14.307	-11.774	-16.194	-15.509	-12.931	-13.446	-13.393	-15.63	-10.863	-12.269	-11.872	-14.605	-12.62	-13.187	-10.038
-2.0392	-1.8674	-2.9303	-2.0039	-1.8011	-3.5286	-1.9301	-2.5041	-2.8072	-2.6316	-3.5758	-1.5982	-3.0928	-1.9377	-2.2925	-2.2458	-2.0161	-1.0644	-0.63498	-1.2975	-3.8141	-4.0765	-1.6178	-4.3384	-3.5321	-2.6905	-1.2265	-2.98	-1.7695	-2.7817	-5.2437	-1.5958	-2.1726	-1.629	-5.0154	-1.0455	-4.9487	-3.7225	0.09801	-4.4743	-4.2174	-1.6134	-3.2064	-3.1547	-2.673	-2.2425	-4.0286	-2.4869	-1.4565	-3.4616
1.6743	0.0039009	-0.70533	-1.8324	0.5381	-0.012048	2.5491	0.84564	0.13679	0.39692	0.15629	-0.38793	-1.483	-0.56684	-0.55686	0.12386	-0.25877	0.79484	-0.15405	1.6383	0.99094	-0.28687	-0.57506	1.1382	0.61449	-0.19763	1.2845	0.478	-0.1895	0.49959	1.7326	0.086163	-0.54093	2.1163	-1.4586	-1.0348	-1.6011	-0.076604	-0.4245	-0.33348	-0.34439	2.7797	0.15354	-3.1845	-0.82348	-0.33138	-0.51177	1.5294	-0.39092	0.53069
-23.212	-22.364	-24.017	-21.383	-23.522	-24.155	-22.692	-22.283	-23.465	-21.697	-23.295	-23.749	-20.828	-21.257	-19.637	-22.603	-22.05	-22.318	-21.381	-23.233	-21.653	-21.389	-21.588	-23.002	-22.427	-21.99	-22.242	-20.809	-19.576	-23.918	-21.499	-23.86	-21.266	-21.384	-22.044	-22.812	-19.788	-22.133	-19.17	-22.747	-21.7	-22.847	-24.133	-23.949	-21.004	-20.332	-24.361	-21.758	-21.583	-19.467
-11.19	-14.342	-9.5884	-12.126	-11.985	-10.174	-11.825	-12.765	-10.938	-8.7561	-12.408	-10.971	-11.992	-11.349	-9.8638	-8.7096	-11.837	-10.431	-12.707	-9.5684	-11.521	-12.64	-12.549	-10.672	-9.6734	-15.164	-9.8293	-14.433	-10.04	-11.829	-10.014	-13.664	-11.031	-9.9007	-12.87	-11.227	-11.596	-11.681	-11.813	-12.602	-11.552	-11.895	-10.276	-13.131	-12.449	-11.986	-12.551	-10.662	-10.545	-10.726
-11.683	-13.724	-14.947	-11.953	-13.637	-13.697	-13.912	-13.582	-14.205	-13.712	-11.935	-12.883	-13.555	-12.999	-13.266	-12.65	-14.367	-9.7416	-13.356	-13.177	-14.41	-13.568	-14.194	-12.682	-12.571	-14.082	-13.171	-13.607	-14.506	-13.615	-11.62	-11.426	-14.093	-11.93	-14.854	-14.503	-13.339	-13.072	-12.88	-14.999	-12.292	-13.329	-14.531	-11.88	-13.523	-11.669	-12.385	-13.717	-11.385	-12.753
-11.828	-13.139	-13.252	-11.051	-13.041	-12.994	-14.427	-13.946	-14.734	-13.393	-11.704	-11.468	-12.958	-11.801	-12.527	-12.707	-12.762	-11.919	-12.617	-13.292	-14.291	-14.333	-16.574	-13.471	-15.2	-10.988	-11.296	-14.468	-15.877	-13.685	-13.471	-14.905	-13.602	-15.947	-12.877	-14.526	-14.177	-12.381	-16.175	-12.937	-11.947	-11.365	-10.463	-13.039	-14.701	-15.046	-14.994	-12.647	-13.556	-12.753
-2.9956	-0.75248	-4.9412	-4.3115	-4.6567	-3.8822	-3.4135	-2.459	-0.23094	-4.3319	-4.0055	-3.876	-2.9429	-4.5654	-2.6576	-2.1568	-2.6384	-3.9377	-4.0189	-4.1448	-3.7766	-5.0044	-4.7155	-1.8914	-5.6651	-2.6899	-2.9837	-4.225	-2.8756	-5.098	-3.9544	-1.2852	-2.4089	-3.6898	-2.7081	-1.207	-3.4978	-2.8446	-2.9895	-3.4154	-3.4979	-4.2431	-3.6689	-2.4246	-4.0757	-4.2285	-4.7976	-3.5971	-4.4294	-5.958
-5.3272	-5.8211	-5.2976	-7.5888	-9.0147	-7.708	-7.1935	-8.06	-5.1393	-6.5103	-5.008	-5.2373	-7.1966	-6.3597	-7.0633	-6.6894	-5.3851	-3.5359	-5.2563	-7.3948	-4.5129	-5.4423	-7.3451	-6.2913	-7.0341	-4.7986	-3.2928	-4.0302	-7.628	-6.3668	-6.2959	-8.2904	-4.4519	-4.9255	-4.6862	-8.0751	-4.226	-5.5094	-6.5659	-4.8711	-5.0631	-5.9316	-6.4631	-6.3016	-5.77	-6.161	-4.6799	-7.7769	-5.7279	-6.5952
-14.886	-12.914	-12.672	-13.203	-12.724	-15.313	-13.12	-15.388	-15.211	-15.688	-14.392	-14.271	-11.569	-14.692	-14.513	-12.197	-15.834	-14.91	-13.555	-11.647	-14.756	-13.472	-14.4	-13.142	-13.096	-15.345	-14.253	-13.169	-14.354	-15.316	-13.244	-12.967	-14.103	-14.857	-14.73	-11.828	-13.158	-11.439	-14.518	-15.188	-13.807	-13.172	-14.68	-13.476	-13.24	-15.825	-12.687	-13.302	-13.584	-13.238
-3.5787	-4.9459	-1.1719	-0.19326	-1.8558	-1.732	-4.8928	-3.3748	-2.2195	-3.0712	-5.7161	-6.1126	-5.4754	-4.1443	-1.9689	-2.6144	-2.2126	-2.1148	-3.0222	-3.1619	-0.053846	-4.8641	-0.24803	-2.4595	-2.2305	-3.2592	-0.32602	-1.8909	-3.8483	0.042131	-3.6115	-5.1501	-3.7497	-2.6723	-5.3321	-2.8413	0.19671	-0.80974	-2.1029	-2.8097	-1.8084	-3.1361	-3.8977	-2.3916	-3.067	-4.1936	-2.021	-5.6129	-3.3074	-1.1408
-5.0825	-4.3611	-3.2779	-3.2148	-2.2538	-5.4569	-4.9968	-4.86	-6.9142	-4.0291	-4.1421	-3.19	-6.0638	-7.9964	-4.5508	-4.3868	-5.745	-3.6111	-5.2248	-3.7115	-4.9286	-5.7967	-1.6939	-3.6179	-3.4946	-2.9832	-3.8009	-3.2363	-6.9917	-5.5768	-6.2705	-3.0252	-4.2336	-5.5103	-4.764	-5.4923	-4.8926	-3.9261	-6.8256	-5.0375	-3.5237	-4.5042	-3.9692	-5.893	-4.7086	-4.423	-5.5269	-3.907	-3.9327	-2.7294
-2.378	-4.0396	-3.7563	-2.2495	-1.7222	-1.8887	-3.9551	-1.2987	-5.009	-3.9593	-3.1362	-1.0918	-5.0314	-4.1981	-2.5267	-3.6841	-1.8641	-3.1446	-3.5664	-1.6818	-4.8199	-3.8091	-5.5112	-4.0727	-3.8647	-2.8049	-4.3044	-1.3362	-2.222	-1.9542	-3.1383	-1.2896	-3.7193	-6.2058	-1.9969	-5.2244	-2.6187	-2.3558	-2.7989	-2.8018	-2.089	-2.5564	-3.9293	-3.2826	-1.3669	-0.60694	-3.0825	-3.6722	-4.3862	-2.5418
-13.588	-10.135	-14.022	-13.714	-11.242	-13.593	-13.51	-14.232	-13.037	-12.348	-14.745	-15.357	-12.286	-14.898	-11.883	-14.863	-11.112	-13.536	-13.259	-12.101	-12.139	-13.35	-14.398	-11.4	-14.112	-11.528	-11.54	-11.873	-11.808	-12.098	-11.711	-11.822	-12.232	-12.295	-14.864	-13.679	-12.955	-14.832	-11.465	-10.984	-12.587	-12.117	-12.017	-11.39	-13.581	-12.226	-13.719	-14.232	-10.93	-12.823
5.2872	2.0363	0.79298	3.557	2.6534	2.5566	4.6385	2.2971	1.7544	2.6419	0.55764	2.3218	1.7261	0.52108	3.5238	0.98739	1.6553	3.2934	1.9835	3.326	3.4235	2.7412	2.0272	2.5027	0.75629	4.5411	2.9203	3.9255	1.8721	3.5629	2.1551	5.6895	4.0695	2.1435	2.1466	5.1149	1.1974	2.2218	4.2326	2.4821	2.0087	2.7527	1.2071	0.62326	3.75	2.5579	2.172	3.1819	2.8571	3.4636
-1.4021	-1.2908	-3.8706	-2.2252	-2.5532	-2.8976	-3.6218	-3.1623	0.039082	-2.0523	-1.8621	-3.2626	-1.7008	-4.6271	-1.8369	-1.9188	-2.344	-1.1059	-0.73477	-2.381	-2.3284	-3.1976	-0.43885	-2.0068	-2.719	-4.4662	-0.94349	-3.6062	-3.2691	-2.8166	-0.84794	-2.8717	-3.6677	-2.7237	-1.3786	-0.52811	-1.3294	-1.2774	-3.9252	-2.6531	-2.5148	-3.2125	-4.2546	-1.0045	-1.3486	-3.1452	-3.0139	-4.4242	-1.6166	-1.2722
-10.15	-10.335	-10.86	-10.452	-11.894	-10.672	-10.062	-9.8793	-7.3077	-12.43	-8.6304	-11.263	-8.0375	-10.612	-9.5209	-9.9693	-12.257	-8.6872	-10.312	-8.6357	-8.5526	-6.7461	-8.985	-10.218	-9.6584	-9.9252	-8.6517	-9.125	-9.9529	-10.337	-10.477	-8.5175	-8.372	-12.039	-9.5278	-11.213	-10.007	-8.5429	-11.829	-8.975	-8.3377	-10.517	-7.1045	-10.716	-7.6923	-8.7399	-9.4301	-11.991	-8.3602	-8.8341
-20.62	-20.319	-20.082	-22.129	-21.172	-18.92	-18.797	-20.306	-21.371	-20.501	-22.448	-22.347	-20.05	-21.532	-18.719	-21.532	-20.231	-19.044	-20.045	-19.841	-22.848	-20.94	-20.576	-19.333	-19.839	-21.258	-19.101	-20.926	-18.431	-23.402	-20.169	-18.992	-21.123	-19.765	-22.203	-20.14	-19.817	-18.971	-20.503	-21.745	-20.513	-18.991	-20.239	-21.597	-21.778	-23.202	-19.647	-17.466	-20.934	-21.676
-9.1581	-8.9321	-8.7409	-7.734	-8.755	-8.4636	-10.095	-8.542	-9.4563	-7.5223	-10.679	-10.988	-8.3509	-11.28	-5.908	-7.9703	-8.3939	-7.3658	-9.316	-8.5108	-11.075	-10.654	-9.867	-8.0949	-10.05	-8.8041	-8.6116	-7.4995	-9.4629	-9.1549	-9.163	-10.145	-8.2612	-8.6166	-5.9355	-10.641	-10.42	-9.2665	-9.1076	-12.522	-7.4086	-9.3395	-5.718	-9.4986	-8.605	-10.092	-8.3603	-6.7211	-10.202	-8.9628
-4.5031	-3.3575	-5.2318	-3.0135	-2.2703	-2.9625	-4.3447	-5.0588	-5.352	-5.1861	-4.4111	-4.7753	-4.7732	-3.4702	-4.0718	-4.7555	-3.5303	-2.6539	-3.1851	-2.8323	-5.3969	-2.8768	-3.9349	-4.5637	-6.2282	-5.9523	-3.7002	-2.9693	-6.3044	-3.0372	-6.6135	-3.4686	-2.9201	-0.78434	-3.6713	-3.5456	-3.9172	-5.5531	-4.4083	-6.0009	-3.4325	-4.3858	-3.6402	-2.1646	-2.5883	-3.3052	-3.6017	-4.2665	-6.2328	-2.1184
3.6204	2.7717	2.0104	2.2211	1.1808	0.35643	1.6539	1.4585	0.27642	-1.1519	0.66247	1.3684	0.12263	-2.1268	-0.23202	1.9022	0.21043	0.83787	0.025069	0.099524	-0.23641	0.78706	-1.8705	0.81244	-0.88097	1.8062	1.2815	-0.63241	0.41691	3.0597	-1.0381	0.50428	-0.75846	-1.0125	1.1508	-1.3581	0.82668	-0.060658	-1.1874	-1.1837	0.061854	1.4865	-1.6096	0.1345	0.75121	0.033385	-2.5797	0.87953	1.1843	1.444
3.1969	2.7536	2.489	2.4466	4.5734	1.5161	3.7054	3.0973	2.7176	1.7961	1.8857	3.5111	2.5614	2.154	5.6619	3.2705	2.6894	3.8235	4.7073	3.2488	3.6386	4.4231	4.0113	1.8393	2.3282	0.62171	4.2767	3.101	3.3087	1.7887	3.8343	3.3602	1.9844	5.6747	2.7838	4.8488	3.012	2.4949	2.2991	2.149	0.6486	3.0132	2.609	2.8364	3.0663	3.3186	2.3019	3.2754	3.764	1.6601
-16.061	-13.243	-15.33	-14.616	-13.649	-16.506	-16.535	-13.912	-13.66	-13.917	-14.748	-13.514	-12.888	-14.155	-15.526	-14.619	-15.485	-13.027	-14.665	-15.267	-15.514	-13.092	-14.553	-12.625	-13.931	-15.528	-13.09	-13.67	-13.133	-13.888	-14.213	-13.805	-10.064	-15.596	-13.122	-13.565	-13.924	-15.066	-14.525	-16.094	-14.255	-14.804	-13.927	-13.676	-12.28	-13.593	-15.026	-14.596	-12.796	-16.933
-0.22585	-0.53589	-2.4843	1.1938	-2.4195	0.045609	-0.65708	1.7435	-1.707	-1.0101	2.8091	1.4766	-1.2001	0.11785	0.64042	1.1372	-2.0709	-0.18891	0.19526	1.3629	1.4826	0.3971	-1.0594	0.50452	0.96397	-0.59254	-0.93695	0.44453	-2.2376	-0.90356	0.038478	0.9383	-0.86503	-1.1495	1.4713	-2.1658	-0.21706	-0.10417	1.74	2.2277	1.7296	-1.1615	-0.56288	0.068666	-0.45837	0.38988	1.0051	-0.34796	-1.2588	-0.76208
-3.6517	-5.7152	-5.9222	-6.1588	-5.2605	-1.2333	-4.5324	-3.2492	-1.9831	-2.1951	-4.0174	-3.4537	-6.9646	-4.6069	-4.4182	-6.7825	-4.6904	-5.8177	-5.9482	-3.3471	-6.9672	-3.963	-5.475	-5.2777	-2.5753	-3.9322	-0.5915	-3.9866	-6.4994	-4.6942	-2.4595	-4.9492	-6.4918	-5.8379	-7.4705	-5.3455	-2.4147	-1.6272	-4.5612	-3.4865	-5.191	-5.4029	-5.3306	-3.5164	-3.9688	-3.3538	-5.5445	-5.039	-4.6261	-4.2715
-0.40519	2.574	0.35641	0.72005	-0.38797	0.12419	2.6284	-1.2602	1.0732	-0.70705	-1.6945	0.27325	1.043	1.5132	0.45214	-0.73985	-1.585	-1.0816	-0.64198	1.1908	0.59281	0.29566	-1.7157	-0.66533	0.16482	1.2347	-0.782	0.99423	-0.66814	-1.5335	-0.51489	-0.030678	1.3383	-0.56438	1.3184	-1.1437	3.251	-0.032815	-1.9307	1.0667	2.1088	0.0049756	-1.5328	-0.85637	2.1444	0.2939	-0.29161	-0.70025	-0.74268	1.6545
-9.4314	-7.0871	-7.5865	-10.111	-8.5235	-11.39	-7.1007	-10.413	-8.8888	-8.1461	-9.3477	-9.2671	-8.7646	-8.0446	-11.839	-9.324	-10.078	-9.6777	-6.8901	-9.7634	-9.6072	-7.5134	-6.8488	-9.5856	-10.117	-6.1648	-10.945	-9.6818	-8.9465	-8.9306	-8.2637	-10.175	-9.8527	-9.7123	-9.9087	-8.5248	-9.7329	-8.3004	-7.9129	-8.7135	-8.8855	-9.3314	-7.3856	-9.042	-11.185	-9.0865	-9.2808	-10.499	-9.8647	-7.7021
-2.134	-0.43557	-1.8098	-2.1548	-1.127	-3.4532	-0.25416	-1.1712	-2.336	-0.91462	-0.08383	-2.1797	-2.4417	-0.20048	-1.4945	-1.0843	-0.4852	-0.7477	0.81442	-0.05055	-1.2303	-1.5643	-2.6175	-0.17735	-1.9797	-0.53522	-2.5297	-0.73469	-1.461	-1.2539	-0.98372	-0.43985	0.34107	-2.2725	-0.032597	-0.89171	-1.7957	-0.69249	-2.0451	-1.555	-0.98545	-0.41432	1.869	-2.2853	-0.81291	-1.0777	-0.14262	-0.32929	-0.24767	-0.3517
-10.948	-10.614	-13.55	-9.9708	-11.011	-11.057	-11.665	-10.921	-10.719	-10.207	-13.778	-12.822	-14.077	-11.374	-10.209	-13.653	-11.124	-11.358	-12.539	-13.083	-12.49	-11.681	-11.48	-12.409	-11.811	-11.206	-12.224	-12.612	-12.156	-9.9026	-11.834	-8.999	-13.474	-8.8907	-12.893	-14.086	-12.521	-12.474	-10.462	-10.732	-10.121	-10.54	-11.397	-13.041	-9.2185	-12.194	-11.725	-9.173	-13.192	-10.833
-0.13394	1.013	1.1188	1.2521	1.6894	1.5677	1.34	1.8277	1.436	1.2545	0.13283	0.71789	-1.3138	1.4549	0.23547	-0.30278	-0.66632	1.5549	1.5402	1.3056	1.8676	1.5301	0.18032	1.277	-1.9579	0.064851	1.4041	-0.62737	1.1805	0.081576	-1.1388	0.96761	-0.21513	0.40557	3.3031	-0.64232	-1.5466	0.17037	1.6118	-1.998	-0.71174	1.3766	1.0943	0.48248	0.6065	-0.36603	-0.22774	1.6344	-1.3797	0.87092
-2.503	-2.2359	-2.3787	-3.0599	-4.2709	-2.3285	-3.1875	-1.9278	0.18465	-2.6952	-1.5712	-1.8941	-3.7068	-1.1342	-2.9306	-3.527	-1.7531	-4.9707	-3.9389	-3.1215	-1.5461	-3.321	-1.8319	-3.3291	-2.4962	-3.613	-2.9439	-0.14522	-3.5778	-3.2917	-2.7882	-4.786	-1.2905	-2.9383	-3.6239	-3.2442	-0.99454	-3.0668	-3.7356	-1.4607	-3.1939	-1.3367	-2.527	-2.818	-2.227	-1.4198	-4.8793	-3.027	-1.5384	-4.35
4.5706	5.4866	4.3447	3.816	4.8813	2.8019	3.183	5.9166	6.3539	5.0237	5.4405	3.5964	3.2098	5.4481	3.3691	5.829	4.257	3.656	4.7163	4.8467	5.3993	2.9876	5.9539	6.4504	3.4351	4.0814	4.9506	3.0469	3.1519	5.6599	1.685	6.0688	4.9894	4.8564	3.9493	4.8838	3.174	3.9494	5.3865	5.0565	6.4285	3.3497	4.5755	3.8533	3.5235	4.0547	4.106	2.9252	5.0449	8.1821
-3.6776	-4.3147	-4.824	-7.5435	-5.3448	-3.1243	-4.6586	-7.613	-4.5466	-5.2661	-6.5578	-5.7236	-4.152	-5.4523	-6.5694	-4.7394	-6.7229	-5.173	-5.6408	-5.1218	-3.4892	-7.6728	-2.8839	-4.627	-6.0076	-7.4083	-4.9946	-6.074	-4.9659	-3.3572	-4.8736	-4.7064	-6.7775	-5.1977	-5.7183	-4.1292	-4.0229	-3.1297	-4.8663	-6.371	-3.3131	-7.233	-5.2868	-5.511	-3.9082	-4.1929	-5.4915	-5.5785	-5.899	-6.2928
-0.56611	-2.7334	-0.17377	-2.8502	0.94863	-3.2813	0.55894	0.38954	-1.0102	0.084492	-1.5619	-0.66848	-4.5141	-1.9895	-1.2017	-1.1674	-1.3469	-0.83701	1.7585	-2.5119	-0.31452	-3.5005	-1.7381	1.3518	-0.68057	-1.6536	-3.2862	-2.6802	0.93096	-1.1766	1.3235	-0.37389	0.67021	-2.3692	-1.0627	-0.45249	-3.0874	0.23597	0.83617	-1.3402	-2.5355	-1.6018	-0.60425	-1.1053	-3.9366	-0.3499	0.050922	1.4817	1.2061	-0.50242
8.8854	9.1602	8.7426	11.045	10.244	9.5548	8.7199	11.257	11.456	7.371	9.3246	11.467	10.797	8.8308	9.355	10.104	7.991	13.301	8.4252	10.163	10.523	8.73	10.728	9.3001	10.973	10.576	10.672	11.489	10.846	8.8975	6.4671	8.2699	9.168	10.728	9.551	11.137	9.2036	7.5906	9.2151	10.365	10.496	8.3314	10.76	9.0488	8.9116	10.374	11.643	10.009	11.439	8.7135
6.8695	9.9666	7.691	8.9082	6.5454	8.2089	7.7607	8.1508	8.7535	8.5214	8.4008	9.0301	7.0678	9.3378	10.715	8.4996	9.6808	8.8262	7.2153	7.1673	11.328	8.7552	8.3703	9.7292	8.9685	8.1337	8.9603	10.71	9.2397	9.0169	7.8892	7.1506	8.1869	10.639	9.0313	7.8161	9.6263	9.5831	9.956	7.1951	6.0929	10.098	8.0582	9.862	11.949	10.522	6.8738	7.2726	8.9904	8.5197
-13.027	-10.848	-10.295	-12.334	-8.979	-9.7449	-10.76	-11.097	-10.16	-10.499	-8.7679	-13.435	-11.967	-11.797	-9.4927	-9.3011	-10.42	-10.398	-10.051	-9.9372	-11.739	-10.804	-8.4067	-11.801	-9.3462	-10.208	-11.26	-9.8655	-11.184	-13.818	-12.126	-9.82	-9.7346	-8.9119	-8.8069	-10.917	-10.945	-10.064	-11.044	-11.072	-10.868	-11.786	-11.471	-11.019	-11.79	-11.497	-10.976	-10.32	-10.753	-8.9331
-1.8143	-1.5737	-2.9075	0.14917	-2.3171	-1.96	-0.028144	-0.095284	-0.2048	-0.85845	-1.257	-3.3465	-1.0708	-0.36898	-2.3323	-1.9226	-2.1936	-2.9027	-0.92244	-1.8049	-1.563	-3.1234	-0.61098	-1.8555	-0.36661	-2.4046	-1.065	-1.1757	-4.0965	-1.9796	-2.6457	0.20073	-2.4111	-0.16457	-1.531	-2.625	-3.0349	-0.19121	-3.5465	-1.4447	-0.38751	-3.5141	-2.4763	-3.2206	-0.24414	-3.5161	-2.475	-2.7444	-0.53567	-3.2291
-6.188	-4.5183	-5.9455	-5.7963	-6.9084	-5.9309	-6.2422	-3.5609	-5.967	-5.7239	-4.0319	-5.6849	-4.4879	-3.8881	-4.667	-6.5086	-6.465	-5.0291	-3.506	-5.9302	-5.3272	-5.9945	-5.6658	-5.8605	-5.2832	-5.0741	-6.0421	-5.2973	-6.5517	-7.995	-5.4669	-3.7087	-5.8761	-6.9357	-7.4047	-6.5007	-3.4499	-5.9734	-4.9222	-5.5258	-5.1862	-5.6724	-4.4241	-7.391	-4.5875	-6.7748	-3.5183	-4.7516	-7.5677	-7.7193
9.7337	12.961	10.371	9.7438	7.2367	7.4126	9.5821	8.8017	8.8357	10.11	11.061	11.99	11.519	10.532	6.9966	10.005	9.6849	9.5194	10.644	10.379	9.972	10.922	9.2434	10.783	10.335	10.4	8.5609	7.8252	10.874	8.9504	10.308	8.7257	10.18	8.8314	10.631	10.873	9.2704	9.9971	10.949	8.6996	9.5183	10.53	10.376	9.5304	9.7177	8.9659	8.8389	9.8731	10.741	9.1404
-3.3338	-2.7741	-3.3169	-2.1121	-4.4314	-2.0236	-2.5092	-5.0553	-3.37	-5.383	-3.6892	-4.1304	-5.1426	-4.9891	-6.794	-3.368	-6.3049	-4.9501	-5.2966	-2.3425	-3.9954	-3.6126	-2.4442	-3.6422	-3.0511	-2.4553	-4.2145	-3.6868	-3.5243	-5.212	-3.6231	-4.2544	-4.5135	-4.2537	-4.5876	-1.6786	-4.059	-3.7539	-3.108	-3.2831	-2.1078	-3.5218	-2.9032	-4.6457	-5.2411	-3.5853	-3.2813	-3.4198	-3.6645	-3.5586
-2.8581	-4.5091	-3.3955	-4.7572	-1.9978	-5.3343	-2.025	-3.2924	-1.4991	-5.4094	-3.9627	-2.8217	-2.2319	-0.67741	-5.3991	-2.1791	-3.3393	-4.9305	-2.4475	-2.8957	-2.4287	-2.8773	-4.965	-5.1791	-3.396	-3.8328	-3.8977	-4.1802	-4.7726	-4.5108	-4.3186	-4.6949	-5.4761	-1.7649	-1.0385	-2.5841	-1.9658	-2.5972	-2.0361	-3.2346	-5.7587	-6.3243	-3.2212	-3.4989	-4.4436	-4.8481	-4.1967	-3.6044	-3.8687	-3.7705
-15.82	-13.671	-14.028	-13.994	-16.05	-14.512	-13.036	-12.973	-12.787	-13.269	-15.015	-13.393	-14.582	-11.557	-13.769	-14.276	-12.166	-14.037	-14.21	-12.478	-14.029	-13.231	-14.685	-13.223	-15.078	-13.141	-15.028	-16.155	-13.892	-12.258	-13.995	-14.637	-12.928	-14.454	-11.243	-14.38	-14.654	-15.142	-14.921	-13.687	-14.426	-14.664	-17.113	-11.944	-15.124	-14.561	-15.279	-13.335	-14.657	-14.049
2.3973	6.3401	6.61	2.5894	5.8412	5.846	5.2111	6.652	4.9836	5.0776	4.0046	5.6839	3.8881	3.7023	4.4326	3.6227	3.2562	3.1295	3.097	4.9378	5.4191	5.63	4.0521	3.1684	4.8386	5.4216	3.3219	6.0237	4.0107	4.8128	5.659	5.8189	5.6424	4.764	6.0854	3.0274	4.3559	6.8252	3.1681	4.7248	5.6114	5.1763	5.7844	5.5423	5.8272	5.098	4.0299	5.6171	3.0383	6.8336
-4.9324	-2.3514	-4.0236	0.88621	0.047725	-4.0787	-0.62983	-1.134	-2.2519	-2.2294	-0.93953	-2.3787	-1.2777	-3.0342	-0.99664	-1.6983	-2.4636	-2.4106	-2.7265	-2.476	-2.0031	-1.7781	-2.1066	-3.4463	-3.9703	-1.2066	-3.2555	-4.1265	-2.1699	-1.2256	-3.0217	-3.366	-2.9826	-2.8963	-2.6003	-2.8386	-2.447	-1.635	-2.9224	-4.5997	-2.2626	-1.3369	-1.466	-1.478	-2.3637	-1.8926	-3.5037	-2.7608	-1.8875	-2.948
-1.2395	1.5438	-0.3976	-1.1352	1.769	-0.57584	2.1888	-1.3933	-0.11312	-2.1548	-0.47558	0.058221	-2.4234	1.3671	-2.2406	-0.2717	1.4715	-1.6642	-0.57247	0.07096	0.32636	1.0252	0.23561	-0.71344	-0.21454	-1.3202	-1.3454	0.78482	-1.2242	-0.14831	0.02757	-0.86938	1.5611	0.74078	-1.3467	-0.25822	0.071023	-2.5396	-0.84474	0.4278	0.56631	0.76808	1.6562	-0.082794	-1.8554	0.64876	0.4965	0.36626	-1.0295	0.74121
-0.47459	-4.5805	-0.70486	-2.8422	-0.89124	-2.8559	-3.0178	-1.5477	-1.0323	-2.9345	-0.55579	-0.15318	-3.0132	-0.57735	-0.62982	-1.9204	-0.85874	0.57277	-2.6736	-4.2102	-1.218	0.48484	-1.7035	-1.4617	-3.51	0.2102	-3.2898	-0.057649	0.32215	-0.51962	0.68838	-2.3456	-0.70107	-0.52722	-0.53909	-2.3059	-0.33648	-0.33157	-0.24932	-2.3564	-1.488	0.56589	0.26598	-0.057943	0.015974	-3.1568	-1.1403	-1.1021	-2.61	-1.3095
-9.9665	-10.239	-12.564	-10.554	-7.898	-10.579	-9.7145	-12.414	-11.168	-10.385	-12.515	-11.053	-8.9923	-10.602	-10.87	-9.4305	-11.24	-11.238	-11.558	-8.9239	-10.696	-11.499	-11.065	-11.84	-8.9407	-10.989	-8.3458	-8.1642	-12.768	-12.445	-11.456	-10.955	-10.194	-10.327	-10.517	-10.611	-10.324	-11.617	-9.9209	-8.7197	-12.048	-11.05	-10.759	-9.5255	-11.33	-10.907	-11.028	-11.466	-11.193	-9.2582
0.6526	0.78135	1.0816	0.86558	-0.082814	-0.85081	3.7363	0.2794	2.2728	-1.7246	-0.95778	2.0877	0.18224	0.5363	-0.15601	0.4145	-1.2287	-1.9956	1.67	-0.31264	0.12144	1.893	0.59244	0.78199	-0.84833	0.75561	1.3045	-0.7061	-1.2196	0.68756	-1.8167	3.7112	0.33443	1.4108	2.0128	0.96988	0.47456	0.072061	-0.16656	0.19056	0.81604	-0.21252	-1.619	1.2987	-0.41092	1.9829	0.38706	2.0379	0.46908	-0.70636
-2.5973	-4.0084	-3.688	-3.2789	-2.9361	-1.9232	-0.82652	-3.5803	-3.226	-2.9347	-3.0441	-2.6155	-3.7929	-3.4893	-2.6922	-4.2831	-5.1146	-1.9374	-2.2694	-2.8568	-2.3865	-2.256	-2.4597	-0.42766	-3.0484	-2.0169	-3.2503	-2.4715	-4.2616	-2.4557	-2.699	-0.7369	-3.6946	-0.39593	-3.4221	-1.5631	-2.3272	-2.31	-3.7418	-2.3591	-1.8486	-4.7442	-3.4083	-3.2664	-0.97228	-3.605	-1.1828	-1.9714	-2.0338	-2.7158
-0.051612	0.22428	0.012098	-1.5098	0.73091	0.98256	-1.1241	2.3393	-0.12525	1.9169	-1.0525	0.096479	-0.81269	-0.12545	0.65342	-0.90924	0.75454	0.075681	0.56298	-0.90993	1.5033	3.0751	-0.15297	0.75575	1.2947	2.0223	0.58836	2.2628	-2.3384	-0.8717	1.3085	-0.56071	-0.63874	-0.66532	-0.56018	-0.51787	-3.4624	-1.3929	-0.85629	-0.99386	0.49133	-1.7165	1.185	-0.6592	-1.7999	-1.0089	-0.13406	1.2261	2.9848	0.76253
-2.7324	-0.55684	-2.0585	-0.88264	-1.6587	-2.1398	1.2281	-0.030289	-1.0036	-0.63568	-1.8131	-3.2372	-3.7138	-2.8729	-2.0527	-2.8552	-2.8049	-2.6741	-2.8568	-1.8163	-1.5681	-2.0049	-2.5246	-2.3553	-1.6268	-0.97609	0.96199	-3.5173	-1.8176	0.22101	-0.20224	-0.0011007	-2.5907	1.0185	-1.8283	-2.4709	-0.32827	-1.4997	-2.0573	-2.089	-3.1313	-2.2357	-0.42619	-0.83318	0.41726	-4.2005	-1.3209	-1.1194	-1.3518	-1.4157
-4.0984	-4.5829	-4.9657	-3.5692	-2.9759	-4.1717	-1.5896	-3.9501	-4.6401	-3.1624	-3.6112	-5.9208	-5.081	-0.73806	-2.6247	-6.7035	-3.864	-4.3799	-4.8821	-5.3563	-3.311	-3.7514	-5.5399	-5.4421	-3.4626	-2.9242	-2.7532	-3.242	-3.5222	-4.2694	-3.7275	-4.9281	-2.6914	-2.6629	-3.0133	-4.6966	-3.384	-3.4027	-6.5535	-2.5432	-4.9402	-2.8856	-5.0036	-2.64	-2.6461	-2.3591	-2.4159	-2.651	-1.8478	-4.1904
-8.1533	-5.1141	-6.0344	-7.6051	-4.9336	-5.8917	-4.3862	-4.8598	-6.4264	-6.2889	-6.6411	-5.9517	-8.9887	-7	-4.6351	-6.404	-7.8904	-8.5056	-4.9182	-7.8743	-7.5896	-5.4483	-8.6382	-7.1101	-5.15	-5.5049	-7.2934	-5.8205	-8.0199	-6.8834	-4.7929	-5.9214	-5.3415	-6.6362	-5.7459	-6.1338	-4.6098	-5.4363	-4.9936	-4.265	-7.1379	-8.858	-5.4417	-7.1576	-6.7658	-5.7506	-5.0629	-4.9263	-6.8004	-5.5202
-4.9099	-3.3972	-0.0598	-2.5111	-2.2724	-1.8572	2.9069	0.57652	-2.5808	-4.9621	-3.6333	-1.4785	-1.2622	-3.2793	-3.0476	-1.1791	-2.2942	-0.39472	-1.945	-2.8341	-0.87424	-2.1612	-0.52373	-1.1079	-0.76961	-0.55119	0.058257	-3.609	-3.7899	-3.4906	-3.26	-0.35759	-0.92145	-1.7273	-1.9087	-2.1473	0.67005	-1.5022	-0.072096	0.18619	-0.083815	-2.7364	-1.1526	0.14241	-1.661	-0.67855	0.52374	1.2004	-0.69734	-2.801
-9.2027	-10.92	-10.498	-10.722	-9.0695	-9.5522	-10.07	-8.8164	-9.7292	-11.724	-10.764	-9.3791	-9.7748	-10.474	-10.207	-10.416	-11.068	-9.3461	-11.143	-9.1282	-10.356	-10.013	-9.9799	-9.553	-14.059	-9.6853	-9.8139	-9.7592	-11.279	-6.4664	-10.982	-10.402	-11.22	-8.1559	-8.288	-8.077	-11.45	-9.0867	-10.109	-9.91	-10.789	-9.0385	-10.546	-11.541	-9.9552	-10.426	-11.218	-10.01	-8.8511	-8.6004
-3.4403	-4.445	1.2522	-3.1018	-3.0128	-2.8338	-4.0186	-1.5338	-3.1299	-3.7004	-2.023	-1.9323	-4.7863	-3.5504	-3.2393	-2.9135	-3.9546	-2.5934	-1.1442	-4.1957	-2.2769	-2.8526	-1.0791	-3.3897	-1.0074	-1.4977	-2.2537	-3.3123	-2.3635	-4.52	-5.4155	-5.2445	-0.044389	-0.54033	-0.84509	-5.0743	-1.6034	-0.96293	-3.6858	-0.67864	-0.71753	-3.4645	-4.8504	-0.97368	-2.9601	-2.3111	-2.4412	-2.2979	-4.0029	-1.9196
8.7497	5.3177	7.0404	9.2165	7.0966	9.0523	5.033	7.064	7.4137	9.987	8.2649	7.8241	8.9977	6.5129	7.7317	8.9311	5.4781	8.9441	7.2696	9.7003	9.3742	9.5558	8.783	9.0001	7.3334	9.2381	7.5377	9.2006	6.4234	7.4721	7.984	7.7463	10.454	9.2023	9.3637	7.2902	7.5416	5.1536	8.9877	10.039	7.0904	9.0943	9.4859	5.5602	8.5491	7.6844	5.1468	9.6111	7.9926	10.528
-5.2191	-4.1493	-6.0778	-5.0187	-4.495	-4.6062	-6.5779	-5.9027	-3.9512	-4.2482	-6.1865	-4.3623	-3.2447	-7.6066	-4.3878	-5.2368	-5.1276	-6.685	-3.5693	-5.6841	-3.5372	-6.1177	-5.2158	-4.4347	-2.2272	-4.5129	-4.8814	-4.704	-5.3185	-6.3693	-6.0654	-3.833	-6.8089	-4.8309	-3.2745	-4.6908	-5.6082	-5.8433	-4.5419	-2.9772	-5.188	-5.6297	-5.2129	-5.1823	-3.0222	-5.9322	-5.1716	-5.0449	-3.5891	-4.2302
-13.146	-12.884	-10.396	-13.385	-14.555	-13.149	-13.077	-13.619	-13.603	-13.186	-12.429	-11.781	-10.929	-16.511	-13.444	-11.774	-12.852	-15	-14.536	-12.252	-13.184	-13.592	-12.39	-13.324	-12.251	-11.258	-12.215	-12	-14.852	-13.409	-13.672	-13.844	-12.394	-12.271	-14.471	-11.518	-11.703	-12.225	-13.238	-11.573	-14.656	-14.397	-14.739	-13.986	-16.808	-12.941	-11.617	-12.972	-12.101	-15.846
1.5339	1.0665	-0.38681	-1.198	0.10652	0.73933	2.7013	0.66203	-1.7111	0.24768	0.99649	-1.6447	-1.9057	0.51132	-3.1964	0.40026	0.088907	-1.3608	1.4866	-0.38246	-0.76046	1.0087	-0.60312	0.58532	1.1645	-0.52474	-1.4534	-0.80868	-0.46438	-1.4843	1.7105	1.9995	-1.7044	0.069702	0.66094	-0.3612	-0.37838	0.74513	-0.59313	0.66549	-2.2572	-1.5588	-3.8766	-0.40318	-1.6999	0.44404	-0.80537	-2.0537	1.3865	1.4498
2.9977	3.7804	5.8956	6.6753	3.9467	4.2593	3.727	4.8383	3.3467	7.1485	5.7551	6.1685	6.0545	5.4004	4.273	3.5096	6.5742	8.0369	4.1418	5.5367	3.5716	7.5098	6.2967	4.2672	6.092	7.5487	4.7926	6.151	3.2257	7.3097	6.5384	4.1291	4.8165	3.2184	5.5957	3.263	2.3518	4.3153	3.7169	6.4683	7.1147	2.548	3.4073	3.5621	3.9057	6.7466	4.0925	4.7559	4.2957	5.4083
5.4983	5.4118	7.1664	6.2536	5.1721	5.3434	3.2456	6.4883	4.088	4.3797	4.8079	7.3773	7.2513	5.6467	6.3077	7.5786	7.0402	5.6588	4.97	6.2847	5.7694	8.393	5.7424	7.1873	6.07	6.7077	4.7772	3.2459	4.894	5.8327	6.0901	6.632	5.7187	5.7073	6.8181	6.7045	6.7004	6.1617	3.8039	4.0462	4.6565	3.0658	4.2478	3.0608	5.3336	4.5941	4.5016	5.8702	6.079	6.0654
1.4122	0.39364	-0.2955	2.0853	1.7891	0.59101	0.83223	0.4282	0.17029	-0.28509	-1.5498	-0.39276	-0.81561	1.5751	0.44548	-0.99518	0.22675	1.3708	-1.589	-1.2259	1.0841	-0.44308	0.30705	0.61655	0.24151	-0.12427	0.32905	1.3818	-1.6608	1.5787	0.31604	1.199	-1.7921	0.99102	-0.14256	1.614	0.66602	4.3184	-0.12795	1.2894	-1.0184	0.91444	0.20723	-0.35272	0.57965	1.0634	-0.13581	-1.3519	-1.8967	-1.8025
7.3439	5.7179	9.1507	6.9345	8.0955	9.8971	8.8419	8.6463	10.359	7.0577	10.226	7.3738	9.5159	7.0166	8.6903	7.1889	10.015	8.6753	10.266	5.3964	6.3036	9.9262	6.6855	8.574	9.8738	6.224	7.705	6.28	8.1975	5.5086	8.687	8.8967	8.9292	10.009	6.6544	9.9684	8.1234	6.1039	9.5665	10.553	8.2546	6.8844	8.2239	7.6896	6.1205	10.317	6.8069	7.1851	10.242	9.0769
-12.071	-13.759	-14.205	-11.458	-11.4	-12.459	-10.809	-12.572	-11.765	-12.2	-9.1823	-10.333	-10.012	-10.136	-10.325	-13.292	-11.009	-11.147	-10.28	-10.097	-10.988	-9.5799	-10.563	-11.16	-9.987	-12.594	-11.922	-10.228	-10.365	-9.6032	-10.575	-11.604	-10.336	-11.588	-13.866	-12.103	-8.6374	-11.912	-11.785	-10.912	-9.0507	-11.64	-10.858	-11.526	-12.046	-9.3852	-11.571	-12.193	-11.04	-12.046
-5.8811	-4.0092	-4.4617	-4.3857	-3.7507	-4.904	-5.1308	-3.0203	-3.88	-4.6324	-2.8471	-5.6466	-3.4382	-3.9221	-6.65	-2.3192	-2.4153	-3.8872	-3.5977	-4.201	-4.3143	-5.5607	-2.5549	-4.1061	-3.4559	-1.1601	-5.1713	-3.0648	-4.8627	-3.6248	-4.4706	-3.6612	-4.8675	-6.5205	-2.2798	-4.06	-4.3185	-3.7791	-3.995	-4.2973	-5.4249	-4.4933	-3.0012	-4.6781	-4.0832	-5.1638	-5.4446	-4.8077	-2.5422	-5.0264
-0.88448	-1.17	0.055962	-0.13869	-2.0394	0.31649	-1.6873	-1.9602	-2.3498	-2.3065	-0.39669	-1.0522	-0.54639	-1.1469	0.81226	0.82116	-0.55083	1.5622	-1.0664	-0.070561	-0.049542	-0.43375	1.5814	-3.8158	-0.6048	-0.60608	-0.56821	0.81312	0.58647	-1.6388	-0.33568	0.77629	-1.6408	-2.1232	-0.56366	0.081919	-0.16879	-0.39611	-1.5688	0.56789	-2.1885	0.81249	0.13107	0.1307	0.22412	-1.5279	-0.29681	-1.5289	-0.71134	-0.64551
-0.38494	-1.6749	0.11916	2.0625	0.26474	-1.7232	1.7107	-1.8466	-1.0518	-1.3677	-0.96765	-1.0574	0.062716	0.099564	0.19986	-0.49791	-1.8864	0.4743	0.79789	1.4146	-0.79502	1.0459	-0.16838	-1.1102	-0.81869	-0.47921	0.79531	1.6672	-0.40352	-0.64914	-1.4741	0.92082	-2.0005	-0.29095	-1.217	1.5068	-0.10653	0.32215	-0.13565	-1.8411	0.41562	0.91627	0.5522	-0.074418	0.3837	3.1865	-1.8536	1.1141	-0.073249	0.65922
-4.3662	-5.5868	-4.3752	-4.4705	-6.678	-6.1106	-3.053	-3.6234	-3.144	-3.46	-4.5872	-5.365	-2.7387	-7.5587	-1.4083	-6.063	-5.1864	-5.437	-5.7813	-6.0102	-2.9247	-4.6872	-4.6708	-5.1881	-5.6797	-5.8572	-6.0452	-5.275	-6.9395	-4.669	-6.8919	-5.6653	-2.7091	-5.5896	-5.2395	-3.1778	-3.8237	-5.9108	-6.4601	-7.3713	-5.9155	-3.8427	-4.6654	-4.6399	-2.8383	-5.7197	-3.6247	-2.6939	-7.2549	-5.9636
-1.5759	-4.8393	-2.1899	-1.1154	-1.0096	-2.9085	-1.2812	-2.1339	-0.12635	-1.8611	-3.5084	-1.3342	-1.9306	-1.337	0.60992	-1.447	-1.7721	-1.6404	-1.4821	-1.5761	-2.4628	-2.6991	-1.6174	-2.714	-1.109	-2.5662	-0.37897	-0.57715	0.11209	-3.3286	-2.061	-1.3392	-1.933	-1.4516	-4.0209	-3.0584	-1.8723	-1.6126	-1.4767	-2.4899	1.9593	0.58903	-2.3235	-1.6403	0.22414	-1.4277	-2.9111	-1.2398	-3.3702	-2.2921
1.0425	0.97095	1.0213	-0.22657	0.091899	1.1836	-0.22145	0.52098	-0.11066	1.9367	-0.48278	-1.4193	0.7421	0.26905	-1.904	-1.1983	-0.27634	0.16949	-0.9408	1.6158	-2.7921	0.53691	0.97509	-1.7151	0.037759	-0.83708	0.90888	0.66772	-0.096964	-0.24514	1.0075	0.30248	-1.0013	1.6367	0.52859	0.32734	-3.0136	0.42208	-0.034891	-1.1284	-0.78842	0.6022	-1.5974	0.34275	1.0716	0.41543	1.3164	-0.24733	-0.58456	-0.27444
-10.3	-9.8405	-9.9449	-9.629	-12.046	-10.579	-11.189	-12.768	-11.51	-9.832	-12.58	-9.189	-14.844	-10.089	-12.111	-10.898	-10.754	-9.7018	-10.786	-12.222	-9.8978	-12.143	-12.714	-9.3708	-11.818	-9.9834	-10.027	-11.312	-10.241	-10.272	-11.757	-10.436	-11.764	-12.727	-10.205	-9.2857	-12.414	-11.253	-11.608	-11.938	-9.6925	-9.7782	-10.506	-10.518	-10.301	-11.965	-8.084	-12.216	-12.021	-11.766
-11.91	-12.19	-12.272	-10.912	-12.953	-13.511	-11.83	-12.229	-13.497	-12.271	-13.54	-13.779	-13.232	-12.184	-12.781	-12.519	-13.461	-12.633	-10.718	-11.496	-13.002	-11.217	-10.967	-12.299	-12.893	-10.688	-10.621	-12.79	-13.471	-12.918	-13.75	-15.535	-14.326	-12.766	-12.546	-13.725	-15.043	-14.926	-10.946	-12.695	-13.987	-13.196	-14.456	-13.038	-13.472	-13.742	-12.965	-13.164	-14.054	-14.411
-4.4747	-4.3574	-6.1523	-4.277	-2.5952	-3.5618	-4.6059	-4.424	-3.0925	-5.1764	-6.5568	-4.6715	-4.643	-6.2309	-6.2719	-4.5244	-2.8391	-5.3028	-3.806	-2.3511	-5.6925	-1.7895	-2.3395	-3.9775	-5.1183	-4.0674	-2.8117	-5.07	-5.6073	-4.9676	-4.8068	-3.1276	-4.8262	-5.6571	-2.742	-5.6182	-6.1497	-1.273	-2.1591	-6.5925	-5.2102	-5.1994	-4.1497	-3.6618	-5.228	-2.838	-3.3573	-3.9372	-3.6551	-4.503
-12.907	-13.192	-11.083	-15.51	-13.607	-14.848	-12.863	-12.549	-12.853	-13.353	-13.267	-13.238	-13.288	-13.722	-13.182	-10.452	-11.911	-13.609	-14.071	-15.978	-13.665	-14.098	-14.539	-12.195	-14.593	-13.884	-11.012	-12.778	-13.376	-13.377	-12.508	-15.715	-13.067	-13.803	-12.301	-13.056	-13.108	-11.992	-13.09	-13.309	-13.332	-15.745	-14.327	-14.478	-13.552	-10.886	-14.221	-15.299	-13.768	-15.089
8.5477	9.8852	6.9539	9.5324	10.496	9.5978	8.8857	7.2753	9.4624	9.4842	8.3924	8.7829	10.088	9.3968	7.679	7.012	8.8513	7.7808	9.0971	9.6085	5.3225	6.9288	8.1475	9.051	11.687	9.2162	8.7373	9.6478	8.8613	9.1131	8.8086	6.8201	8.5039	11.292	5.9234	9.1322	8.7619	8.4401	8.9257	8.9457	8.9347	7.4466	9.6212	9.2442	8.3783	6.4006	7.86	11.351	10.029	8.8093
-12.452	-6.7807	-11.498	-11.701	-9.0567	-8.8504	-9.9078	-8.9574	-9.1124	-10.835	-9.2791	-11.285	-10.932	-8.6695	-8.861	-10.56	-10.236	-7.6936	-9.9299	-10.863	-8.5714	-9.8026	-8.2063	-7.9689	-8.4882	-7.0755	-9.4018	-12.912	-7.8922	-9.298	-7.9259	-9.1951	-9.7657	-9.9643	-10.826	-7.9109	-7.7197	-9.5315	-8.5249	-5.3019	-8.6505	-8.8678	-10.14	-10.623	-10.399	-6.1556	-9.7589	-10.513	-10.58	-10.143
0.76814	0.53263	0.59421	0.95249	-0.38298	0.54186	0.84916	-1.2515	0.29697	0.2704	-3.9208	-0.21965	-0.15093	-0.90155	0.27623	1.3759	0.70148	0.67493	0.16932	1.7667	-0.039729	1.232	1.6536	-1.7961	-1.026	0.68768	-1.3294	0.18862	1.6989	-0.50859	1.4508	-1.7491	-0.6617	-0.32239	2.2551	1.3366	-0.32713	1.6306	1.7142	0.42774	2.3485	-1.5027	0.19729	1.9314	0.80167	-0.66173	-0.8258	0.40439	-1.3507	0.88654
1.9723	1.4138	1.5751	-0.77295	-1.735	0.57764	0.64004	-0.88822	-1.5126	-0.25876	-0.76126	-0.13617	-1.2376	-1.2072	-0.77228	0.20953	-0.10375	1.6513	0.29247	-0.25593	-0.348	0.49031	1.5333	-1.4595	-0.088881	-0.42923	1.0017	-1.1018	-0.079175	-0.59825	0.91464	0.75233	-0.39869	0.55288	1.0189	-2.9222	-1.4265	0.062668	-0.86974	1.7075	-1.7516	0.47241	-1.1688	-0.32003	-1.6383	-0.56367	0.25477	-0.37747	-1.0995	0.46833
0.24848	0.32875	0.47845	1.5075	-0.38374	-0.11678	-0.60147	-1.3451	1.8416	1.2117	-0.65736	-0.91349	-0.16282	-2.6096	-0.026893	-2.1709	-0.95921	0.10495	0.43462	0.37623	-3.0124	-1.4616	-1.3285	-1.1108	0.88247	-1.0853	-0.57699	-0.63214	-0.40051	0.65975	0.17468	3.5709	-1.6034	1.7776	0.75161	-0.73206	0.22228	0.54992	-1.4789	0.34121	-0.24028	-1.1733	-1.785	1.284	-0.68108	0.7668	-2.3872	0.24576	-0.38544	-2.3028
-0.70679	-2.8302	-1.572	-0.7198	1.9436	-2.7254	-2.6452	-2.3509	0.024598	-2.6709	-0.4845	-0.88628	-2.8555	-2.1518	-2.3844	-0.2848	-1.4976	-2.6222	-0.31517	-2.4883	0.57345	-3.2085	-1.759	-1.0101	0.53844	-1.6218	-0.46834	0.25657	1.0876	0.23538	-1.2286	1.5725	-0.56157	-3.2103	-0.50241	-1.3933	1.0221	0.92808	-1.2855	-3.4207	-2.8015	-0.079629	-1.4513	-1.9657	-1.3337	-1.1698	1.0156	-0.38345	-1.8221	-1.6969
8.7299	2.724	4.0265	2.7998	1.9002	4.5325	4.9303	2.5979	7.1133	3.8687	5.9187	3.7081	5.259	2.2466	5.7245	5.8037	4.2014	3.8767	4.2929	5.6972	5.2288	4.7539	5.4726	3.7962	6.5055	5.8981	3.8203	3.7914	5.5371	3.553	6.4696	4.0931	3.0358	4.5464	4.4811	4.754	3.4427	5.6632	5.4239	4.8094	5.854	4.4728	4.9776	1.5171	5.2137	4.1911	3.8381	3.1577	4.4979	4.5063
-9.7315	-12.769	-11.477	-13.209	-12.819	-13.02	-12.761	-13.637	-13.918	-10.485	-13.925	-13.447	-12.993	-11.955	-13.8	-11.667	-13.445	-13.02	-14.316	-12.74	-14.199	-14.758	-11.266	-12.94	-11.03	-11.625	-13.08	-13.91	-15.019	-12.248	-11.814	-12.687	-11.712	-13.52	-11.472	-13.842	-12.512	-10.378	-12.975	-12.714	-12.55	-12.32	-10.933	-11.155	-13.361	-15.876	-12.318	-12.005	-11.569	-12.872
-5.1018	-3.429	-0.033201	-2.9946	-4.465	-2.6914	-1.8471	-2.479	-5.5566	-1.0597	-2.906	-2.8612	-1.8699	-3.4845	-1.3342	-3.519	-1.282	-0.4698	-2.0139	-1.6164	-2.3088	-2.7018	-3.4527	-1.4295	-5.4398	-0.8408	-2.9023	-3.1294	-2.5239	-1.7497	-0.64259	-0.19852	-4.9581	-1.1773	-0.82929	-2.2781	-2.6048	-2.7747	-1.9808	-3.6198	-3.8562	-1.6237	-0.80869	-3.255	0.29484	-1.4357	-3.2821	-3.2142	-2.9352	-5.8889
-3.9632	-2.103	-1.8829	-2.6971	-3.6146	-1.7684	-5.0641	-5.4252	-3.2139	-4.0609	-2.0484	-2.0282	-4.2796	-1.2419	-4.7679	-2.2757	-6.9949	-1.3598	-1.8773	-5.6838	-4.5008	-2.2491	-1.8662	-1.8815	-4.2353	-2.5771	-4.8678	-2.9758	-5.4869	-3.1269	-1.7302	-2.1446	-3.2086	-4.4666	-1.3903	-4.3981	-2.3573	-3.6305	-3.9647	-2.2897	-2.98	-4.2635	-5.1084	-3.8932	-5.3282	-3.2365	-0.43741	-5.8866	-2.0559	-2.17
-4.5666	-3.6811	-1.2072	-6.1671	-4.1037	-2.9539	-4.7804	-3.9114	-0.67271	-3.8519	-5.7123	-3.6842	-4.5711	-0.82972	-2.5016	-2.1598	-1.5317	-3.815	-3.5194	-2.1652	-2.9333	-0.67099	-3.7014	-2.8841	-1.9037	-1.1596	-2.6054	-4.7483	-1.7908	-4.0445	-2.6363	-2.4299	-3.6353	-2.904	-3.9679	-2.5429	-2.5658	-1.3524	-3.9403	-3.3707	-0.06646	-3.2379	-0.071833	-2.923	-2.6872	-3.8137	-1.1714	-3.7912	-3.5359	-2.2313
1.2592	0.38982	0.75303	0.50208	0.61972	-3.4469	-0.66895	-0.92522	-0.5853	-1.9825	-1.8814	1.2101	-0.68704	0.19094	-0.29963	1.8952	0.062978	-0.28605	1.0081	0.44299	-0.91981	0.94374	0.33027	2.24	1.6453	0.019222	-2.0059	0.90831	1.0825	0.1277	-0.87147	0.46181	-2.0027	1.8124	0.75897	-0.052779	1.4634	-0.32434	0.44667	2.4218	-1.6077	-0.26924	1.4168	0.42563	0.17065	-0.94463	1.1752	3.1696	0.022842	0.76874
-7.0257	-8.1915	-6.0608	-5.114	-4.7403	-5.1282	-5.1846	-6.7548	-4.6247	-4.8143	-4.9594	-3.73	-5.1525	-6.1487	-8.7246	-6.7802	-4.8829	-5.2604	-4.1589	-6.3481	-7.4536	-7.3723	-5.2183	-4.4041	-2.5364	-6.4399	-7.1905	-8.3433	-5.2562	-5.1864	-4.3953	-5.5195	-7.018	-6.9601	-5.7918	-4.6497	-6.7412	-4.1464	-6.4448	-4.9717	-3.8985	-3.682	-10.004	-4.8057	-5.3542	-7.5414	-5.0212	-2.3082	-5.7491	-6.9731
-12.094	-10.821	-12.685	-12.019	-14.23	-12.824	-13.173	-12.619	-10.359	-11.834	-14.599	-11.459	-10.531	-10.835	-9.3924	-13.359	-10.174	-13.101	-11.543	-11.581	-11.229	-13.027	-12.283	-10.544	-10.593	-11.774	-10.948	-11.567	-12.479	-12.346	-10.86	-11.102	-10.565	-13.084	-10.777	-11.974	-12.657	-11.606	-13.13	-11.573	-11.548	-13.612	-9.6437	-10.234	-12.331	-12.443	-11.591	-10.545	-11.325	-11.233
3.0923	0.0516	0.38041	1.3743	1.3732	2.9225	1.0796	1.292	1.3743	0.51378	-0.62202	-0.18653	-1.3337	0.36776	-0.46402	-0.07749	1.1271	0.62535	1.2282	-0.98782	1.1807	-0.58744	0.89601	-1.9656	0.51072	-0.59905	-0.23683	0.50572	2.6161	0.14241	0.70624	1.8208	2.4304	1.338	2.768	0.33532	0.025376	-1.2869	0.91783	0.92253	1.0782	-0.092801	1.8454	-1.5973	1.3472	-1.726	-0.92238	-0.021708	-0.29811	-0.20549
-1.6874	-0.24377	0.90308	-2.3165	-0.3212	0.089619	-0.59934	-0.64147	0.35737	0.16989	-1.8758	-0.3333	0.61723	0.61699	-0.95747	1.177	-0.62382	-2.7536	-0.87575	0.97611	1.3333	-1.2512	-1.7644	0.77177	-0.71226	-1.0911	0.27122	0.66602	-0.29884	-1.2334	-1.9985	0.86933	1.3343	-0.76883	-1.097	-0.89192	-1.3143	-2.5105	-3.6093	-0.64823	-1.8436	-2.0411	-2.0415	-0.96821	0.061704	-1.2757	-0.62337	0.08711	-1.4142	-1.3451
-1.8038	-2.9239	-0.1495	-3.5146	-0.99476	-0.3718	-0.72542	-1.684	-3.2864	-1.562	-0.14095	-0.9499	-1.3168	-1.5795	-1.6869	-0.61153	0.29788	-2.5988	-0.61413	0.23875	-2.5285	-1.374	0.086389	-2.1516	-3.0701	-0.63661	-2.1585	-0.89994	-0.59944	-0.52949	1.6413	-0.045156	-1.258	-1.4552	-0.0093156	-1.8982	-3.5816	-1.0691	-0.7447	-0.93584	1.0955	-2.0455	-0.2738	-1.6079	-2.1439	-2.1736	-1.7592	-1.9178	-3.1102	-1.7564
-13.201	-12.193	-13.458	-12.393	-16.141	-12.669	-12.299	-13.242	-13.22	-14.378	-14.303	-12.807	-10.836	-13.468	-13.337	-15.113	-15.444	-13.739	-11	-13.27	-12.802	-14.137	-13.38	-13.173	-12.943	-13.757	-11.897	-13.736	-12.207	-13.046	-11.47	-14.234	-12.98	-15.463	-14.142	-14.169	-12.398	-13.045	-11.418	-13.141	-10.274	-11.368	-13.61	-14.676	-15.185	-11.278	-11.582	-12.598	-13.286	-10.664
-11.127	-12.152	-11.926	-10.4	-10.665	-10.839	-10.605	-12.667	-11.082	-12.459	-10.179	-12.304	-9.9185	-13.342	-9.8905	-12.029	-9.8515	-12.928	-10.585	-10.382	-13.147	-13.034	-12.202	-9.4798	-11.54	-15.088	-10.318	-13.267	-10.782	-11.662	-12.206	-10.424	-10.579	-11.04	-12.618	-11.426	-12.532	-11.091	-13.872	-12.65	-11.256	-10.469	-12.744	-11.815	-13.26	-12.42	-10.603	-8.5304	-10.989	-11.358
-2.1717	2.1634	0.41895	-0.9716	-1.4125	-2.0239	2.8295	0.0352	-0.81026	2.8337	2.1771	0.83272	0.53414	-1.7266	-0.20773	0.53833	-0.058647	0.2131	1.5389	0.20874	0.62134	0.2641	1.0359	-0.54674	-1.2878	-0.4337	1.126	-0.13415	0.18971	0.60826	0.2628	-0.15039	2.3904	1.9464	-0.72108	-3.0331	2.9104	1.2161	0.70268	-0.98075	0.34577	0.48454	-2.3634	-1.8711	0.58238	-1.4169	3.7685	2.5734	-0.75404	-1.4367
-20.416	-19.554	-21.47	-23.224	-23.158	-21.956	-22.582	-19.734	-19.15	-22.8	-23.791	-19.79	-22.417	-22.876	-20.544	-22	-20.734	-22.73	-21.539	-22.982	-22.803	-20.543	-25.027	-23.011	-22.636	-20.848	-23.223	-19.717	-21.665	-23.895	-22.514	-21.661	-21.698	-21.393	-21.344	-22.919	-22.482	-20.397	-23.907	-23.263	-23.231	-20.646	-24.563	-22.942	-22.345	-24.206	-26.023	-22.178	-22.19	-21.9
1.0909	-0.36865	-0.68638	-0.87517	0.69503	-0.95597	0.29748	-0.83396	2.1532	0.54196	-0.37459	-0.61806	-1.3975	0.29193	-1.1356	-0.88393	0.25346	0.8245	-1.5326	-0.3794	-1.0204	0.22173	2.09	-2.1351	0.57285	-0.97394	0.92017	0.6649	-1.8071	2.454	-0.96134	-2.6041	-1.7822	-1.779	-0.64018	-1.7268	0.21811	-1.3739	0.85635	-2.3887	-2.2069	0.10654	-0.73251	0.75132	-0.71552	-1.5734	3.0801	-0.55597	-0.48698	-1.1704
2.0756	2.3329	-1.1502	1.1434	0.37855	0.46867	-0.018921	1.2035	1.5294	1.5052	-0.1005	-0.225	2.4706	-1.6733	0.51585	-0.94616	0.028988	-1.5504	0.30161	-0.061414	2.8762	0.62906	-0.9372	-3.0136	-0.58674	-1.6805	0.089013	-0.3545	-0.70413	0.78173	0.20757	1.7272	0.40287	-0.15126	-0.36579	-0.85602	-1.0428	-2.7918	1.4609	-0.67572	1.3273	-0.13909	0.30712	1.1438	0.32618	0.34	-1.5093	-0.96567	-1.3439	0.81549
-10.74	-10.901	-10.168	-11.212	-12.551	-12.299	-12.109	-8.8386	-8.2763	-9.7962	-8.526	-11.474	-10.043	-10.539	-11.201	-12.7	-11.032	-11.613	-9.5353	-10.954	-10.823	-9.8651	-11.346	-8.8003	-11.875	-11.255	-10.011	-11.432	-12.791	-12.125	-9.1216	-8.8916	-10.739	-10.963	-8.6301	-9.036	-10.258	-13.244	-11.439	-11.461	-9.3337	-8.7641	-11.608	-13.562	-10.092	-10.91	-11.702	-10.733	-11.372	-11.785
-2.2637	-2.2365	-1.9802	-2.8362	-0.52288	-0.38594	0.48659	-1.3185	-1.0811	-4.6809	-1.221	-2.1579	-0.73486	0.31684	-0.70286	-2.4602	0.12404	-1.4059	-0.31644	-2.5381	-2.329	-2.592	-2.1067	0.64134	-1.0405	-1.8436	-1.4979	-2.1923	-0.98801	-1.2323	-1.193	-0.78902	-3.1295	-2.9871	-0.27764	-1.2241	-1.3874	-2.2631	-1.7313	-3.3234	0.81261	-0.52706	0.68764	-2.3001	-4.0055	0.31026	0.2312	-1.7451	-1.4605	-2.139
-0.094481	-1.9941	-1.3437	-5.3806	-1.5774	-0.84652	-1.4429	-3.5219	-3.0437	-3.5778	-2.0668	-2.506	-1.4398	-0.54181	-3.9692	-2.0643	-3.218	-2.7867	-5.0283	-3.5474	-3.0631	-1.8319	-4.9823	-2.2574	-1.3087	-4.1592	-2.3703	-2.0191	-2.82	-0.97274	-1.4708	-1.3904	-2.3219	-0.74965	-0.20151	-1.974	-2.9656	-2.9062	-3.3843	-4.039	-3.1736	-2.3198	-2.1081	-1.8449	-5.0326	-2.5306	-2.2575	-2.4372	-1.5431	-2.0032
-0.19318	0.61484	0.51866	-0.69092	2.8746	0.90841	1.6085	1.2272	1.5308	-0.18408	2.3999	3.2888	-2.0495	-0.019104	0.5907	1.0328	2.1884	-0.99021	2.9629	1.0299	1.9405	1.7163	0.35994	-1.4311	-0.37693	1.6013	0.42449	1.8247	1.3787	-0.90876	-1.5675	2.2666	1.7175	0.66587	-0.61388	3.4358	1.4042	1.3872	1.1626	0.099916	1.2899	2.9891	2.1526	3.19	-1.1223	1.4642	1.0457	0.97603	1.3398	1.6671
-11.955	-15.278	-12.647	-12.66	-13.819	-15.142	-12.077	-13.268	-12.262	-12.626	-12.102	-13.931	-11.632	-13.717	-13.085	-13.055	-12.558	-12.886	-14.766	-13.461	-14.146	-14.858	-13.972	-15.094	-12.881	-14.317	-13.366	-12.622	-13.541	-12.013	-13.078	-11.804	-12.82	-13.093	-11.714	-11.642	-12.435	-14.049	-11.966	-12.197	-13.589	-10.769	-14.475	-13.35	-12.34	-12.671	-14.471	-12.349	-11.867	-13.809
-12.796	-11.068	-15.267	-11.789	-10.281	-12.859	-15.89	-13.65	-11.538	-13.14	-12.783	-14.534	-14.015	-13.768	-15.044	-10.575	-13.728	-12.866	-15.475	-13.365	-13.537	-11.872	-13.015	-13.464	-14.884	-13.924	-14.16	-13.462	-12.162	-16.017	-12.92	-13.607	-13.151	-15.289	-13.781	-12.578	-13.31	-12.933	-13.1	-14.356	-11.794	-10.85	-13.274	-13.103	-12.814	-17.947	-13.472	-12.549	-12.025	-13.73
-10.955	-9.6829	-12.191	-11.473	-10.562	-10.443	-12.036	-10.169	-11.875	-11.147	-13.392	-11.686	-12.468	-11.505	-11.018	-11.817	-11.372	-11.525	-11.17	-9.3382	-9.432	-11.122	-10.709	-11.728	-9.9481	-10.336	-9.5673	-13.026	-11.819	-13.908	-9.0688	-10.816	-12.837	-12.108	-7.5113	-11.483	-10.654	-11.708	-8.1127	-9.4828	-11.486	-12.89	-12.405	-10.824	-10.114	-9.2394	-8.9794	-8.823	-11.927	-10.655
-11.461	-9.6586	-11.038	-12.347	-9.0582	-9.0234	-9.9336	-10.952	-12.981	-9.2746	-12.53	-11.153	-9.9521	-10.212	-13.073	-9.7945	-10.918	-10.245	-10.558	-10.44	-10.945	-10.759	-9.0287	-11.777	-10.295	-11.748	-11.422	-8.4075	-12.232	-11.674	-11.335	-10.939	-7.8721	-10.018	-11.138	-10.691	-10.971	-10.609	-9.3651	-12.124	-10.692	-12.046	-11.007	-13.834	-10.348	-11.101	-9.6349	-11.542	-11.253	-11.553
-2.2056	-2.8962	-4.0888	-3.4684	-2.7543	-1.5144	-0.56997	-2.0578	-3.7289	-3.1996	-0.66526	-0.62671	-1.3454	-2.6027	-2.165	-1.7976	-3.9347	-2.7193	-0.7234	-1.7123	-1.6144	-2.4357	-0.91537	-3.2681	-1.4539	-3.2957	-2.3774	-3.8402	-1.4523	-3.9121	-2.2019	-5.8392	-1.1967	-1.6343	-0.032464	-0.51569	-3.0013	-4.3693	-0.1284	-2.341	-4.0217	-2.3496	-2.7019	-2.8331	-1.8795	-3.4882	-2.8591	-2.0505	-2.3559	-2.2056
-2.2722	-3.7724	-3.4465	-5.4566	-6.3608	-4.5368	-2.7171	-4.377	-5.4707	-5.1178	-4.6432	-3.1956	-4.5916	-5.7517	-4.901	-4.0199	-3.5052	-4.1369	-3.7056	-1.5909	-2.6326	-3.8219	-1.7401	-2.5207	-3.1058	-3.0412	-3.8724	-3.4609	-1.8359	-4.4368	-4.374	-6.9487	-1.3905	-5.034	-3.0067	-2.9951	-4.1709	-4.5992	-5.1474	-4.5171	-4.4982	-3.6602	-2.7866	-1.8728	-3.3907	-2.9064	-4.3592	-2.6267	-1.5036	-4.0192
-1.7286	-3.14	-3.1448	-3.6455	-3.3166	-1.4533	-1.6839	-3.7252	-2.5376	-1.144	-2.1357	-0.78463	-4.4307	-2.9512	-2.8236	-2.4645	-3.0133	-0.46755	-3.7737	-0.30016	-2.4192	-2.6851	-4.8728	-0.99981	1.0045	-2.2861	-0.8232	-3.1785	-0.20236	-0.66194	0.77186	-4.526	-1.5799	-2.9393	-2.3851	-3.5253	-3.2668	-4.187	-2.4318	-0.070246	-2.8298	-2.073	-2.4091	-1.7656	-3.8772	-2.1649	-0.42724	-0.19917	-1.8892	-2.9106
-9.6663	-11.165	-9.2013	-7.9606	-9.9819	-11.243	-7.1545	-11.152	-10.499	-8.3585	-10.436	-9.9764	-9.8626	-9.4761	-9.9825	-9.4925	-10.451	-9.9649	-8.1774	-8.4203	-8.6227	-10.679	-11.312	-8.88	-8.0532	-10.102	-8.9115	-9.3096	-9.6137	-8.4222	-9.0517	-9.1084	-8.0507	-10.14	-9.4481	-7.9121	-10.229	-8.8933	-10.927	-9.5351	-7.6714	-8.9041	-8.7393	-9.4186	-9.2157	-8.4503	-9.9761	-8.1375	-9.1073	-9.2354
0.64002	0.17779	0.39721	2.2045	3.6419	3.656	2.5927	1.6785	3.3243	1.3502	2.7828	2.9839	1.949	2.1417	0.68534	1.6285	-0.21946	1.5001	2.29	2.5086	3.195	2.3105	1.3805	0.44857	0.28383	1.2295	1.9011	4.3786	1.8278	0.85198	1.4691	3.7968	0.94993	-0.057945	2.6962	2.1225	0.73087	4.1263	-0.082236	1.2763	2.7777	3.4349	1.9776	2.4571	-0.79437	2.0167	2.0044	2.2852	3.4806	1.9189
-2.7076	-5.0796	-4.9432	-7.7952	-4.9973	-5.3693	-6.5095	-5.6118	-4.4655	-5.204	-2.4311	-5.1729	-5.6205	-3.8124	-5.8267	-4.7684	-6.6352	-5.2741	-6.5306	-3.5384	-5.4762	-6.7291	-5.0877	-4.8078	-4.9725	-7.1837	-4.9787	-4.9961	-5.8923	-5.3786	-5.0344	-1.6076	-5.989	-5.8528	-5.8706	-4.1743	-4.6543	-6.2386	-5.0734	-6.2204	-3.1034	-6.8403	-4.8581	-6.5307	-5.4869	-4.9494	-4.6774	-5.2158	-4.9961	-6.3211
2.6221	1.8422	2.1018	3.0801	4.6038	3.4612	-0.068404	3.551	-0.99146	2.8313	4.752	3.3088	4.3336	1.968	1.511	3.5452	3.2218	4.6834	1.4339	3.6225	3.3695	3.8384	5.1304	3.2167	3.9666	1.2745	2.0706	4.2542	5.0969	2.6923	3.5307	3.1041	1.7053	4.1105	2.7477	3.6485	1.398	3.9727	2.9108	3.3953	4.612	1.6996	4.7197	4.4373	5.8351	1.9083	3.7994	4.4311	5.3858	2.8499
-13.442	-13.116	-13.978	-13.869	-14.844	-14.853	-13.254	-12.216	-13.068	-13.684	-15.889	-14.84	-11.389	-14.285	-12.358	-14.811	-13.414	-13.823	-10.868	-12.179	-13.913	-14.993	-13.433	-13.36	-13.492	-13.27	-13.909	-13.189	-14.13	-11.65	-13.4	-13.319	-14.304	-13.142	-13.254	-12.952	-12.989	-14.013	-11.781	-13.239	-13.108	-14.144	-10.683	-13.293	-12.937	-14.834	-14.732	-14.373	-14.099	-16.384
-8.583	-10.93	-10.387	-7.8956	-10.686	-7.4138	-8.0496	-7.2042	-13.888	-6.9661	-9.8661	-9.6357	-10.799	-8.7853	-8.66	-9.8037	-9.3867	-8.1011	-8.2617	-7.314	-8.9652	-8.2311	-6.2866	-10.71	-7.8674	-9.3608	-8.7362	-10.029	-8.1568	-10.188	-10.161	-8.1285	-8.8902	-9.1978	-9.6199	-9.5712	-8.8687	-8.8358	-9.2955	-8.5333	-9.9999	-9.1971	-9.797	-7.9881	-9.4183	-11.754	-8.6234	-9.3547	-9.0301	-8.6956
-3.4493	-2.8505	-1.5577	-1.2767	0.54405	-1.6265	-3.8952	-2.827	-3.2447	-3.1567	-3.9447	-4.9891	-2.7699	-1.5635	-2.2055	-1.5095	-6.1996	-4.727	-3.5021	-1.0983	-3.725	-3.448	-3.4033	-2.7053	-0.092709	-3.2279	-0.71915	-1.3153	-1.1648	-1.7573	-3.34	-1.3473	-0.8564	-2.9335	-3.5176	-2.3727	-2.6857	-5.3562	-3.565	-4.0225	-3.5083	-4.4937	-3.4555	-3.215	-3.2548	-3.6816	-2.6783	-1.9049	-2.3505	-2.9769
2.3228	-0.72573	0.17091	-2.4337	-0.36916	2.9488	0.82784	0.86446	1.0627	1.4984	0.65093	1.4438	0.4349	-1.9971	0.28479	-0.15562	2.357	0.24364	0.83318	1.9292	1.5316	-0.365	2.4473	-0.90672	0.19524	0.86385	-0.56034	2.6037	1.6341	-1.6456	-0.059794	-1.2453	0.37342	1.5481	0.33028	0.4151	0.053656	2.1282	-2.0083	3.9778	-1.5375	0.80492	-1.9004	-0.94614	1.6362	1.6784	-1.2793	-1.5643	0.66523	2.2084
-8.6846	-13.34	-12.745	-10.144	-10.106	-12.31	-9.4164	-11.809	-13.566	-11.062	-8.755	-12.033	-10.746	-12.319	-11.222	-12.484	-9.2169	-9.5044	-10.831	-12.946	-8.8916	-11.587	-11.436	-13.653	-11.722	-12.694	-11.301	-12.092	-10.046	-12.42	-12.545	-10.113	-10.349	-10.913	-9.2392	-12.976	-10.415	-11.054	-12.573	-12.25	-11.926	-11.342	-10.696	-14.289	-11.382	-10.305	-11.668	-11.396	-9.2263	-9.2858
-9.7705	-13.96	-10.763	-14.042	-11.625	-14.117	-12.647	-13.914	-11.405	-11.831	-12.35	-16.302	-12.16	-11.979	-11.452	-13.679	-13.754	-12.18	-11.687	-11.769	-13.137	-14.489	-12.668	-11.753	-10.76	-12.863	-13.234	-13.73	-13.361	-13.042	-12.028	-11.262	-13.487	-13.256	-12.934	-14.483	-11.151	-12.543	-12.511	-14.168	-13.854	-12.084	-12.021	-13.217	-11.439	-10.68	-11.079	-12.32	-11.753	-14.323
-2.5056	0.73541	2.7812	0.84999	-0.19943	1.4795	0.48293	0.79495	0.94089	-0.96874	1.3924	0.20853	0.79349	0.15263	1.9247	-1.9108	2.1564	-1.2672	-1.1493	0.6548	-1.0155	2.2503	0.42583	-0.66922	0.42026	-0.90943	1.8303	2.6455	1.4726	2.5733	0.06506	1.3115	0.22447	-0.50499	2.3556	-0.12141	0.32866	0.62569	0.53824	1.7621	0.46868	-0.26002	-3.1712	0.060312	-1.0461	-0.62731	0.53428	1.3329	-0.11631	-2.3783
-9.0729	-10.238	-9.9752	-8.4893	-8.8191	-8.5223	-8.792	-8.174	-8.4782	-7.1866	-8.5852	-8.5297	-9.0555	-9.1856	-10.558	-11.87	-8.2729	-8.9755	-9.8073	-7.3914	-9.3746	-8.4241	-9.8636	-11.837	-7.0391	-11.323	-8.9504	-12.092	-8.2794	-11.603	-10.536	-9.5554	-9.231	-8.1893	-8.4789	-6.6624	-9.3684	-7.5006	-9.744	-10.068	-8.9083	-8.7086	-10.969	-10.403	-9.2342	-10.048	-8.7095	-8.8276	-12.443	-10.028
-2.6229	0.52093	-1.2444	0.69246	-0.52957	-2.2029	-3.4579	-0.98762	-3.2914	-3.0211	-2.5669	0.35352	-0.46008	2.3343	0.75889	-2.7595	-1.6205	-2.6189	-1.0919	-0.12833	-0.25376	0.34465	-0.87826	2.4019	-3.0168	-0.53461	-1.4753	-1.544	-0.038053	-1.9384	-1.6585	0.51632	-1.5986	-0.84699	-1.2461	-2.8028	-0.36474	1.0668	-1.0216	0.4641	-0.037736	-2.6002	-2.1892	-1.343	-1.8464	-1.2368	-0.85377	-2.3607	0.0042784	-0.52994
-9.7283	-12.21	-12.167	-11.822	-8.9083	-10.269	-12.007	-12.342	-10.872	-13.215	-13.157	-9.7353	-10.51	-11.085	-12.129	-10.839	-9.2072	-10.935	-11.258	-8.9552	-10.138	-11.507	-10.292	-11.511	-12.217	-12.603	-13.831	-10.278	-13.975	-15.542	-11.658	-11.635	-11.734	-9.9173	-10.538	-12.693	-9.5208	-9.8027	-10.827	-11.673	-11.309	-10.273	-9.8384	-13.072	-12.643	-11.171	-11.206	-11.071	-10.872	-10.442
5.0801	2.3353	2.8901	3.4575	0.64824	2.2097	4.8835	3.2844	0.92403	3.207	5.9357	2.7863	2.6876	1.677	3.5952	3.8863	3.1545	2.1817	3.2807	1.5838	2.5462	2.7111	4.0891	1.6244	1.6823	1.2351	3.599	3.7023	2.1699	0.35596	3.4737	1.7461	3.3989	5.9183	3.8461	2.5273	6.3149	3.4738	1.9937	1.8846	3.881	2.0047	2.2656	3.5407	1.7267	4.1518	2.5817	3.1865	4.6373	0.92916
-12.989	-11.789	-11.087	-11.448	-13.489	-13.864	-12.9	-13.555	-12.652	-10.686	-14.733	-13.863	-12.847	-15.373	-14.706	-13.641	-13.586	-13.902	-14.744	-13.145	-13.841	-13.783	-16.174	-12.357	-13.018	-12.188	-12.504	-11.34	-12.934	-11.922	-13.75	-14.241	-11.563	-13.362	-13.131	-11.724	-12.277	-11.786	-11.819	-12.665	-10.397	-12.261	-16.254	-10.942	-13.166	-13.897	-12.639	-12.699	-13.098	-12.389
10.435	9.229	9.283	10.637	9.6936	7.4697	9.55	7.443	8.8842	8.3093	9.0825	7.4021	10.136	8.9011	10.404	8.4168	8.5355	9.2892	8.9833	8.7862	10.834	9.4261	12.044	8.7812	10.962	10.769	12.494	10.649	8.4141	11.025	8.9681	10.208	9.1024	9.5919	10.102	9.7668	10.816	10.347	10.641	10.201	9.7293	8.317	11.003	10.464	9.3954	10.552	9.2704	8.95	8.4446	11.219
-4.9295	-5.2487	-2.1489	-5.578	-2.5251	-4.0077	-0.38582	-2.4655	-4.103	-4.486	-5.2307	-3.6028	-2.6161	-4.3707	-1.7059	-4.1436	-3.8355	-6.8063	-4.5027	-3.5818	-2.3564	-2.8492	-4.4026	-3.1396	-4.508	-4.1566	-1.8122	-2.2836	-3.5987	-5.7754	-5.123	-2.1817	-4.1476	-2.4991	-2.2111	-2.8751	-4.21	-5.8162	-3.2544	-5.8895	-4.2685	-3.3953	-3.7111	-3.4197	-3.3294	-5.8718	-4.1498	-3.6616	-4.8813	-4.5792
2.6486	1.6864	-0.10998	3.712	2.2842	-1.0515	-0.15946	0.33372	-0.63829	1.2295	0.80309	2.0522	2.3024	0.53145	1.528	1.539	-1.1436	0.71148	0.94924	1.1465	0.54278	2.7967	1.9633	-1.0127	1.1101	1.2629	2.7282	2.5239	-0.24679	0.49182	2.3653	1.6021	2.8684	1.8135	1.8436	0.14595	1.1001	4.3649	1.7361	1.5673	1.8543	1.8076	1.719	2.4386	0.42844	0.45183	0.88415	2.2142	1.9183	0.52878
-1.5647	-6.4694	-4.6021	-2.3798	-3.8008	-3.7428	-2.9967	-2.9534	-4.4471	-3.9212	-4.3583	-1.6422	-3.791	-4.3303	-4.5951	-3.0008	-4.7341	-4.2142	-3.3105	-2.2942	-1.5504	-5.3071	-1.0298	-5.2769	-2.9613	-1.3381	-3.9655	-2.9326	-6.1181	-3.2752	-0.64024	-4.0699	-2.5297	-2.6812	-4.9123	-1.7928	-1.3526	-3.4831	-3.5772	-3.5627	-5.818	-2.1746	-1.8689	-1.6084	-2.3338	-5.2205	-3.3378	-3.2596	-2.6175	-5.1589
-15.949	-13.284	-17.379	-13.439	-16.149	-13.818	-14.673	-15.231	-16.015	-15.097	-16.909	-13.572	-14.023	-14.39	-13.562	-14.341	-14.09	-12.903	-14.226	-16.334	-15.033	-15.305	-13.581	-12.318	-12.353	-15.252	-15.728	-13.241	-13.365	-15.424	-15.03	-12.654	-14.459	-14.684	-16.374	-13.042	-15.448	-15.591	-13.397	-14.943	-16.065	-14.594	-17.176	-14.909	-15.261	-15.07	-12.698	-12.419	-15.844	-15.494
-2.8144	-3.5692	-4.0843	-2.8433	-3.7451	-3.7732	-5.1281	-5.3216	-1.1872	-6.2677	-4.7919	-2.7491	-3.6152	-2.9671	-2.1303	-1.6374	-2.6446	-3.5093	-3.2212	-4.5323	-2.3603	-5.2263	-4.8804	-5.4791	-1.8362	-3.4411	-2.7683	-3.8988	-4.2281	-3.6127	-3.1494	-1.2013	-2.827	-5.6797	-4.1307	-4.4322	-3.0433	-1.1951	-3.6076	-3.3522	-2.9428	-3.354	-4.1121	-5.6783	-2.6061	-5.4105	-1.7373	-5.1905	-4.2018	-4.2838
-5.6284	-3.2986	-4.4824	-3.3821	-5.7796	-3.2677	-2.8499	-5.4756	-1.566	-5.9315	-1.9338	-3.0146	-7.1422	-3.3132	-3.5092	-5.5523	-4.8116	-5.5596	-3.0278	-2.3984	-2.8874	-2.3281	-4.1369	-1.7661	-1.4186	-3.5938	-3.8466	-3.3227	-3.1226	-4.1935	-2.4834	-2.0137	-4.7526	-2.3402	-4.4227	-4.5376	-3.3999	-1.6646	-3.8167	-3.2821	-3.2195	-3.4454	-4.6112	-2.3345	-2.0774	-3.7011	-5.3842	-2.8557	-3.3168	-4.2932
-12.74	-16.989	-13.956	-12.291	-10.341	-11.579	-14.561	-12.146	-13.709	-14.298	-11.289	-16.26	-13.815	-11.601	-13.827	-12.589	-12.715	-15.002	-12.743	-12.057	-10.422	-13.013	-12.878	-12.05	-12.222	-11.301	-12.312	-14.972	-12.925	-13.791	-13.826	-12.84	-9.4687	-11.249	-14.233	-13.609	-12.899	-10.716	-12.203	-13.002	-13.371	-11.082	-15.143	-12.279	-12.624	-13.435	-12.478	-12.38	-13.639	-12.753
-13.798	-13.958	-13.598	-13.32	-11.193	-12.248	-12.832	-12.126	-13.631	-12.312	-12.743	-12.35	-15.363	-11.993	-12.234	-12.545	-14.04	-11.15	-13.719	-13.625	-13.27	-13.043	-14.651	-15.734	-13.037	-14.176	-13.311	-14.387	-13.873	-12.58	-11.281	-12.423	-14.163	-13.248	-13.064	-12.322	-12.725	-11.282	-14.183	-13.545	-14.915	-17.04	-13.334	-13.949	-11.701	-9.7918	-13.383	-14.627	-14.334	-13.328
-1.0047	-1.0679	0.29386	-2.3939	-1.4394	-1.6143	-4.3757	-2.245	-5.1773	-3.7652	-2.3695	-3.3699	-4.6374	-2.188	-1.9872	-3.1389	-1.779	-1.4494	-5.0682	-1.1764	-2.8566	-3.2749	-1.1874	-3.6205	-0.90324	-2.6187	-3.7295	-2.7533	-0.68846	-2.3141	-2.0841	-2.2162	-2.2371	-2.1967	-2.7655	-3.4179	-3.7254	-2.0478	-3.3473	-3.889	-3.437	-1.5443	-0.55016	-3.1068	-1.8212	0.01345	-0.57738	-0.68991	-1.9755	-3.4145
0.32097	0.45801	-1.8129	-0.85058	0.70154	2.2632	2.6375	0.56915	-0.87967	-0.96351	-0.95525	0.16387	1.152	2.1194	-0.27277	1.3214	0.48565	0.65161	0.53478	-0.01678	1.1106	0.42562	0.52383	-1.7237	0.13914	2.5867	-0.01887	-0.71644	-0.44846	-1.2949	1.0575	-0.99864	-2.38	0.23272	-0.38684	-0.038776	0.43667	1.2883	1.1803	-0.6862	1.7544	-1.6533	0.76944	-0.7095	0.54129	-0.32513	0.043033	-0.66645	-0.17781	-0.892
-5.8692	-8.9976	-5.5568	-8.2574	-8.9608	-5.3264	-5.1188	-7.5395	-7.8769	-6.1766	-6.7864	-7.7327	-5.8272	-5.6066	-5.0372	-8.2647	-6.7345	-7.2124	-6.7784	-6.9861	-6.1078	-5.9626	-6.4303	-4.9122	-4.9251	-5.1962	-5.685	-8.5845	-6.1299	-6.7872	-6.8908	-7.4446	-7.2688	-6.4503	-9.3792	-8.8199	-8.9977	-7.1787	-4.111	-6.9534	-6.9204	-4.6626	-5.2922	-6.8005	-4.668	-8.4587	-6.1302	-7.5327	-6.1526	-4.4811
5.3561	8.4254	5.5336	6.5172	5.9424	7.3973	5.1887	9.0595	6.8	6.5357	5.8188	5.1348	6.2725	4.9825	6.1212	6.1914	6.8481	6.7745	8.5445	7.4069	6.6406	6.6583	6.6705	7.1852	7.8766	3.7151	5.8078	7.3982	7.2105	5.0366	7.2815	5.82	8.4857	5.7289	5.5667	6.1948	7.2889	7.341	6.0621	7.3072	4.8716	6.0855	6.5837	6.1861	8.7003	6.054	6.2298	7.4911	6.4239	5.3201
-7.6369	-8.6801	-9.5011	-8.149	-8.2918	-8.8185	-11.778	-9.0927	-6.3902	-9.5092	-11.388	-11.077	-7.1579	-7.2277	-12.025	-10.793	-8.5689	-8.8923	-8.0303	-8.4293	-8.4745	-9.143	-11.624	-10.536	-7.4601	-9.5978	-9.052	-7.8544	-10.091	-6.9651	-8.9993	-9.7225	-7.9165	-10.673	-6.9408	-10.652	-7.3587	-9.0707	-9.0983	-8.2421	-6.4046	-9.3727	-8.1301	-9.7089	-7.4498	-9.4246	-10.214	-8.3945	-8.6346	-7.4714
-20.578	-22.799	-20.341	-21.359	-21.318	-23.397	-24.163	-20.8	-22.375	-22.052	-23.341	-21.694	-20.241	-21.389	-23.08	-22.366	-22.1	-23.429	-21.047	-22.787	-21.889	-22.419	-22.607	-20.209	-23.507	-20.234	-21.219	-20.654	-21.812	-23.68	-22.351	-22.608	-24.651	-19.887	-22.781	-23.562	-20.745	-21.174	-23.806	-23.135	-24.23	-22.428	-20.403	-21.206	-22.661	-22.07	-23.762	-22.179	-22.613	-20.339
0.38036	3.6473	2.5437	3.5647	3.6239	3.5999	1.482	1.6618	1.6186	1.7488	2.9756	2.1487	2.2409	2.2805	3.0994	1.9196	6.7034	2.9138	1.2368	2.7432	3.3082	1.4124	3.1775	3.6893	2.1014	2.0316	3.7684	2.1157	3.4914	3.2734	2.951	4.0391	1.5758	4.2273	5.1415	2.2565	2.4513	3.7715	3.7421	3.2153	3.8174	2.6209	3.6529	1.7645	2.5049	3.4934	2.7424	2.2532	2.0846	1.2208
0.76054	-1.7972	-0.80374	-1.4515	-0.81198	-0.046806	0.90093	0.34766	-0.51398	-1.1349	2.5068	-1.2199	1.4432	1.546	-1.6395	0.054784	1.8609	-1.0405	-0.84746	-1.9192	-1.6842	-1.1655	-0.52767	-1.3689	-1.759	-0.60074	1.0541	0.82492	1.4824	1.1085	0.55648	4.6278	-1.7567	-0.86072	0.13971	-1.0348	-0.66151	-0.44574	-0.88008	-1.2322	-0.49268	1.0474	-0.92677	0.3401	0.45757	0.042334	0.37948	-0.72343	2.1699	0.070719
-3.4799	-6.3783	-5.3583	-2.3888	-2.864	-6.3524	-4.2508	-5.2571	-4.2187	-6.8871	-6.6038	-5.6013	-5.0984	-2.0413	-3.8169	-4.008	-1.7114	-5.238	-3.7637	-4.5881	-3.2016	-4.0677	-5.8907	-4.4457	-4.8877	-4.9496	-4.4974	-5.7876	-5.0454	-4.2634	-3.3932	-6.8841	-3.9428	-3.8894	-4.476	-4.462	-3.3686	-1.8045	-5.6735	-3.8273	-3.295	-5.5507	-4.2002	-6.0143	-6.5158	-3.4883	-3.1044	-4.4146	-5.3961	-4.2057
3.3261	-0.021716	0.58328	0.40834	1.6115	1.7493	1.4704	3.1344	-1.0113	0.30417	3.6332	1.4649	1.8961	1.6914	0.26555	0.28759	1.3192	2.0027	1.2881	0.26427	1.6658	1.6551	0.88528	0.20442	1.8323	3.8649	0.94842	1.6705	0.55265	3.1938	2.4352	3.1071	1.9802	1.2009	1.7331	2.9006	5.6161	2.2276	1.1785	2.9586	1.6906	3.5196	1.1778	1.1608	1.0283	3.2042	-0.47474	0.96026	-0.43912	0.14169
-11.11	-11.856	-10.816	-9.8585	-10.989	-14.237	-8.6461	-9.9242	-12.391	-9.3736	-9.214	-13.296	-12.595	-11.547	-12.544	-10.922	-11.525	-11.697	-10.687	-11.662	-10.377	-10.901	-9.866	-12.045	-11.586	-11.354	-8.4749	-13.07	-11.144	-11.261	-12.616	-11.951	-12.365	-14.085	-13.328	-12.255	-10.73	-12.456	-12.201	-13.175	-10.626	-13.022	-11.158	-13.482	-12.845	-12.149	-11.436	-10.915	-13.208	-10.222
-22.323	-23.308	-22.2	-24.538	-24.004	-24.215	-20.076	-23.321	-19.899	-22.949	-24.785	-23.193	-21.61	-20.633	-22.385	-20.891	-23.535	-22.57	-20.98	-20.963	-21.742	-23.227	-22.098	-21.247	-21.796	-22.039	-22.031	-21.113	-22.843	-23.396	-21.252	-21.109	-23.835	-20.51	-22.716	-23.199	-20.62	-23.199	-21.115	-21.481	-22.173	-24.197	-23.087	-21.149	-21.578	-21.946	-22.197	-22.487	-23.304	-20.834
-5.6938	-6.4557	-7.178	-7.1897	-5.4453	-7.6105	-5.4226	-4.0662	-3.5083	-4.3345	-5.6653	-3.1596	-4.752	-5.654	-5.3867	-7.4529	-6.6645	-5.3341	-6.004	-4.6253	-6.2655	-6.3076	-6.9694	-4.226	-5.7122	-5.0892	-5.4282	-4.6109	-6.6951	-3.6724	-5.4855	-6.2899	-6.0262	-7.3821	-3.9273	-5.2729	-5.4812	-8.124	-4.6494	-6.9434	-4.786	-7.3136	-6.2375	-6.3027	-5.8802	-6.218	-5.3755	-4.2845	-6.2478	-5.1189
-0.80085	0.33485	1.1329	1.269	-1.878	-0.31871	-1.9143	0.33912	-0.88427	-0.25073	-0.79823	-1.9855	1.0995	2.8517	-2.7637	0.082202	0.33726	-1.2491	0.31917	1.0901	-0.15461	-0.34284	-1.0306	-1.2074	-3.1624	-0.31782	-0.63302	-0.35886	1.3646	0.34555	-0.14398	-0.29214	-0.18527	0.45413	-1.5411	1.2597	0.79472	-0.53825	1.4215	-0.77701	-0.02713	-0.7147	1.3985	-3.4716	0.1329	-1.1623	-0.56735	0.051869	-1.2927	0.21077
-8.5254	-7.8828	-5.0897	-7.3725	-7.8819	-9.3301	-5.4843	-7.8101	-6.9856	-6.4522	-5.5617	-8.2845	-9.0219	-9.1978	-9.074	-7.8405	-9.5708	-8.2361	-7.1411	-7.4841	-5.9082	-8.2437	-9.4865	-9.8228	-8.5872	-8.0199	-8.8512	-6.8097	-7.3751	-9.2656	-8.1997	-8.4726	-10.293	-8.7938	-7.9382	-6.3083	-8.7946	-9.5167	-7.2261	-10.166	-8.9877	-8.3497	-7.3098	-9.4322	-7.9562	-9.3484	-7.9852	-7.5732	-7.0362	-9.7333
3.4578	1.7288	0.66746	-1.026	-0.35362	2.847	2.389	0.97783	3.3164	2.2265	0.68749	0.24303	3.9097	1.2567	1.2007	0.30244	2.3895	0.61185	3.587	0.24516	2.8694	0.92386	2.6356	1.0553	0.65278	1.6051	-0.27358	1.0823	0.098308	0.79262	1.022	0.73227	2.7339	0.98595	2.5559	1.5704	-0.97672	1.5413	-2.7409	-0.35458	3.6405	2.2638	0.79964	-0.27972	0.62459	0.89054	1.6504	0.98227	1.5325	1.9325
-14.497	-14.129	-16.549	-13.929	-14.196	-14.792	-12.112	-16.956	-14.491	-14.313	-12.62	-15.453	-15.752	-14.498	-12.923	-15.891	-15.504	-13.327	-15.984	-15.31	-13.729	-15.083	-13.574	-14.029	-16.031	-14.612	-13.305	-16.245	-16.867	-16.214	-13.88	-14.758	-13.777	-14.736	-15.58	-12.436	-15.796	-14.9	-15.397	-14.853	-15.25	-14.582	-14.646	-16.156	-14.783	-15.195	-16.255	-14.501	-13.673	-19.454
2.7782	2.2384	1.4817	-0.33198	2.4495	2.8666	2.1043	2.0536	-0.54726	2.5954	0.28775	2.6019	1.5007	2.9282	-0.28758	3.0014	2.2809	2.0307	2.2899	1.1482	1.6833	3.9036	3.9975	0.53904	1.404	0.27913	1.234	3.9797	3.6526	3.4225	-0.17905	4.6191	1.2299	2.2654	1.5532	0.92569	1.6096	1.1488	1.7571	2.2167	3.3027	1.4065	4.1389	1.0384	0.5414	3.2623	1.5859	1.2408	1.5694	1.36
2.6854	2.4647	5.8841	5.9182	3.9632	3.6897	4.3913	4.7684	5.8721	3.568	5.4602	2.1475	4.6173	6.2762	6.0125	3.5874	3.4334	4.5089	5.8013	3.0592	4.3545	4.019	4.834	3.4694	5.3008	1.0686	4.4552	4.3917	2.7745	5.9374	2.946	4.1578	4.4626	1.3627	5.6789	3.7861	4.3659	4.7994	5.4575	4.0886	3.6917	5.1896	5.339	4.8666	2.6069	5.8266	2.4413	4.3177	3.5522	4.6939
-13.264	-12.264	-11.664	-10.659	-12.148	-10.85	-12.484	-10.387	-11.056	-11.544	-13.511	-10.056	-14.136	-11.916	-10.848	-10.739	-12.257	-13.28	-12.415	-12.686	-11.883	-12.776	-11.771	-10.28	-11.032	-12.658	-13.023	-10.435	-12.641	-10.522	-10.842	-13.838	-11.398	-10.2	-11.082	-12.437	-13.398	-11.754	-11.888	-11.517	-10.831	-12.034	-12.033	-11.767	-12.272	-10.567	-11.43	-12.272	-10.426	-12.282
-13.144	-15.204	-15.376	-11.675	-13.961	-11.406	-11.281	-12.577	-15.21	-12.917	-12.538	-12.93	-12.278	-12.432	-12.814	-14.552	-13.242	-14.69	-11.866	-12.65	-12.229	-13.772	-14.861	-10.24	-13.33	-11.779	-11.913	-12.458	-13.773	-14.767	-12.144	-13.911	-13.661	-12.999	-15.07	-13.111	-12.662	-10.814	-13.006	-13.323	-14.534	-15.254	-13.025	-14.402	-11.069	-14.252	-14.036	-13.388	-12.887	-13.35
7.6367	5.458	6.7136	8.8072	6.2792	7.1922	7.8093	6.4313	6.9731	6.833	7.4082	7.2781	5.7644	9.8976	7.233	6.0048	6.7356	5.0104	7.9924	6.5723	6.6472	6.2251	4.9659	5.2611	6.2237	7.5866	7.7247	6.8826	5.565	6.4176	6.9973	9.2389	5.1214	8.5196	7.0678	5.853	8.2629	6.0414	7.3516	6.3838	5.1427	5.6208	6.9287	8.6996	4.8776	8.4423	5.8751	4.585	6.264	6.3324
-22.363	-20.832	-21.644	-23.267	-21.808	-21.685	-21.948	-22.015	-21.887	-20.278	-21.607	-21.812	-22.736	-22.115	-19.885	-23.07	-23.389	-21.937	-22.374	-20.556	-22.351	-20.957	-22.727	-23.82	-23.399	-23.142	-20.731	-22.349	-22.881	-20.156	-21.268	-25.38	-24.846	-21.501	-23.005	-20.596	-20.909	-22.65	-24.722	-22.695	-21.255	-19.771	-23.083	-22.898	-21.584	-21.695	-22.265	-23.033	-21.525	-21.419
-0.68247	-5.036	-1.6429	-1.7437	-3.5263	-3.0028	-3.2802	-0.12336	-2.5084	-0.0035712	-0.647	-0.17504	-2.4778	-2.2021	-1.8635	-1.8457	-3.9007	0.040972	-1.9696	-2.3881	-1.6966	-1.7796	0.017536	-1.071	-2.2254	-3.9912	-2.9103	-2.157	-2.7157	-0.49648	-1.3245	-2.5894	-3.9805	-1.5806	-2.0204	-1.5434	-3.2379	-3.4524	-1.3397	-1.6736	-1.0644	-1.3559	-0.79522	-1.2535	-2.3557	-0.69589	-2.0229	-3.787	-2.8396	-0.82555
-13.647	-11.287	-15.127	-16.882	-12.763	-12.692	-15.272	-10.191	-14.329	-11.82	-13.088	-12.128	-13.823	-13.275	-13.027	-14.144	-14.424	-14.612	-15.48	-14.163	-12.171	-14.496	-11.278	-16.126	-12.435	-12.546	-13.866	-12.232	-14.076	-13.519	-13.533	-12.112	-13.059	-11.412	-14.418	-14.95	-13.468	-13.032	-14.705	-11.368	-14.098	-13.807	-12.431	-13.571	-13.586	-13.586	-12.797	-13.898	-14.601	-13.969
-1.5758	-2.6698	-0.70415	-2.8144	-2.056	-2.3574	0.17814	-1.2484	-1.2589	-3.1971	-1.5274	-0.76689	0.26558	-1.5693	-1.7775	-0.84715	1.4816	-0.60691	-1.5364	-1.4548	-2.0632	-1.8399	-2.2414	-0.85999	-1.6435	-0.9478	-0.23382	-0.27044	-3.2622	-1.6679	-0.97552	0.23639	-1.72	-2.5148	-0.55708	-0.34052	-1.1354	-0.18364	1.356	-1.251	-2.9103	-0.028267	-0.58254	-3.0759	-0.94789	-1.3182	-0.15104	-1.1016	-2.4759	-3.239
-1.3757	-1.3896	-2.8802	-3.8623	-1.9193	-3.2264	-2.1588	-2.947	-1.8835	-1.7268	-1.6375	-2.4179	-2.2984	-2.366	-4.0908	-1.1137	-3.2757	-2.6517	-3.9557	-4.9896	-2.2665	-3.1257	-2.7711	-0.4235	-6.1811	0.33166	-0.89217	-0.94224	-1.2979	-1.4782	-3.2403	-2.0662	-2.0212	-1.2819	-1.5277	-0.56014	-4.1418	-2.5351	-3.5418	-0.34131	-0.61339	-1.1452	-2.2866	-3.8715	-2.1731	-3.7994	-2.4106	-3.5691	-3.0658	-2.4418
-0.5092	-3.113	-3.4836	-0.83694	-2.1749	-1.7919	-1.5128	-1.246	-2.0642	-0.45335	0.24294	-1.2175	-2.8547	-3.8403	-2.0934	-2.1439	0.24013	-2.0025	-0.39786	-0.59595	-1.7734	-2.0755	-0.65584	-1.6685	-1.8083	-2.9544	-0.48379	-3.6433	-2.6764	0.738	-2.655	-0.18158	-2.1231	-3.5276	-1.1927	-1.9253	0.20712	-0.50349	0.42446	-1.7629	-0.30392	-0.27444	-1.7952	-1.8438	-1.3719	-2.249	-3.0628	-0.10035	-2.3788	-3.2236
-9.8827	-11.146	-11.49	-12.518	-10.531	-10.772	-9.8153	-9.1064	-11.863	-11.777	-10.154	-10.621	-11.136	-8.8031	-11.912	-9.9049	-9.1608	-8.887	-11.636	-9.9848	-11.182	-10.006	-10.791	-11.317	-11.995	-10.972	-12.515	-9.3259	-11.861	-11.382	-11.078	-9.997	-9.7976	-8.7946	-12.07	-11.302	-11.965	-8.1817	-9.7519	-10.843	-12.45	-11.352	-13.332	-9.5949	-10.847	-12.19	-10.148	-12.073	-10.095	-9.6444
-1.0011	-0.63455	-1.5814	-1.1259	-2.7867	-1.0641	-1.4058	-0.64789	0.42304	-0.67159	0.7257	-1.0134	-2.8536	-0.56874	-1.3814	-0.8751	-1.3924	1.203	-0.38738	-3.4953	-0.95492	-2.2019	-3.4519	-0.44531	1.9708	-0.46534	-0.33344	-1.6901	-2.9581	-2.8401	-0.94301	-2.9065	-2.1881	-2.217	-0.31511	-2.5655	-3.4161	-2.604	-2.37	1.4798	-1.6745	-1.9238	-1.5496	-1.0761	-3.1097	-1.5535	-0.68193	-0.61426	-0.41619	-0.68719
-2.0934	0.20803	0.24398	1.0648	-3.591	-1.1433	0.93059	0.35714	0.71823	-0.36785	-0.30969	-0.24006	-1.6091	-1.0757	1.0158	0.70165	-0.91285	-0.8081	-0.30425	-1.8841	-1.1971	0.99336	0.047766	-0.071592	1.2348	0.52864	-1.7947	-0.51144	0.17399	0.2283	-1.4199	1.0271	0.72783	-0.15897	-1.0049	-1.2709	-1.6525	0.036336	2.5756	0.23558	1.889	0.67042	-2.4272	-1.0213	0.03496	0.33161	-0.2003	2.0104	-1.0877	-1.5671
-1.7993	-0.77976	-2.8858	0.93711	-0.44595	-1.2876	-2.5459	0.092367	-2.1224	-0.77716	-1.3528	-1.4584	-1.7937	-2.8727	-1.4843	-0.96534	-3.9263	-3.4546	-2.6776	-2.062	-1.2947	-1.8706	-1.3997	-0.70691	-2.657	1.0689	-1.278	2.0251	-2.0325	-0.44976	-0.16215	-0.65642	-1.1684	-1.7288	-1.9026	-2.5372	0.071456	-2.4655	-1.4974	-1.3961	-1.463	-4.5435	-2.4221	-2.6734	-0.70257	-0.89572	1.0558	0.39162	-1.1181	-0.029189
-4.6408	-4.2136	-6.7268	-5.2118	-3.912	-4.0587	-4.4874	-5.1238	-3.1025	-5.6864	-5.9136	-4.9899	-4.6755	-3.7417	-7.1648	-5.4549	-5.4713	-4.6441	-4.4492	-4.3463	-3.7707	-5.2933	-4.3018	-4.8699	-5.5001	-4.2964	-3.8341	-5.2284	-3.8564	-3.4225	-4.7744	-5.7937	-3.0039	-6.0417	-4.8592	-3.6351	-5.8155	-3.7224	-6.5159	-3.4325	-7.7921	-4.7504	-5.4548	-1.9953	-6.8012	-6.3635	-6.5838	-3.4414	-6.004	-2.2707
-10.789	-11.695	-13.332	-9.8628	-10.602	-10.442	-9.4894	-11.918	-12.131	-11.154	-11.162	-11.892	-12.156	-12.704	-12.059	-10.298	-14.066	-11.747	-13.143	-12.247	-9.6197	-11.14	-10.855	-12.478	-12.507	-12.003	-11.414	-9.6843	-12.279	-11.045	-13.041	-10.465	-9.3698	-12.232	-9.3593	-12.429	-12.07	-12.06	-8.7888	-12.471	-10.665	-12.24	-10.874	-9.9958	-12.085	-10.594	-9.9825	-10.294	-11.796	-12.11
-1.5198	-2.046	0.76184	-2.1655	-1.0485	-0.8757	-1.3021	-0.11186	0.62097	-4.1914	-1.3699	0.079901	-1.3739	-1.9105	-2.2496	-1.6793	-3.6222	0.2602	-0.5176	-2.1477	-2.9419	-2.0568	-0.25014	-0.51184	1.9411	-1.0389	-3.3001	-1.3685	-2.7439	1.0573	-1.4371	-2.0847	-0.14894	-2.2773	-1.3993	-1.8508	-4.4463	-1.7371	-1.3168	-1.3169	-1.6475	-1.1752	-1.52	-1.2498	-0.2865	-0.593	-3.0731	0.23655	-1.5961	-1.3719
-15.356	-15.752	-13.277	-13.972	-13.784	-14.885	-14.229	-15.486	-14.693	-16.362	-12.039	-14.021	-13.79	-14.392	-17.031	-13.848	-13.902	-14.569	-14.419	-13.03	-15.376	-16.104	-16.068	-14.3	-14.951	-14.399	-14.563	-16.267	-15.805	-14.823	-14.299	-12.614	-13.019	-14.971	-14.635	-12.438	-14.179	-14.831	-15.448	-14.172	-13.972	-15.553	-12.403	-15.6	-14.034	-13.068	-15.536	-13.971	-13.271	-14.328
-17.262	-13.585	-13.421	-15.598	-15.066	-13.267	-14.018	-14.254	-12.895	-14.22	-14.758	-13.336	-15.967	-15.67	-14.222	-14.569	-14.453	-16.286	-15.859	-15.625	-13.57	-14.461	-15.993	-15.54	-14.638	-12.429	-13.55	-15.086	-12.466	-14.575	-13.339	-14.768	-12.341	-17.301	-13.541	-11.737	-18.352	-16.503	-16.943	-15.575	-14.424	-16.146	-13.94	-16.141	-13.844	-16.142	-14.346	-16.885	-12.324	-15.042
-7.8938	-4.9337	-4.6482	-5.0114	-4.9637	-7.0215	-7.2187	-5.3226	-5.3906	-6.0606	-5.6962	-3.6572	-7.1625	-4.9281	-6.5287	-4.8918	-6.8915	-7.5895	-3.1147	-7.4818	-6.5243	-7.1603	-7.8441	-5.2164	-7.4057	-7.5666	-6.3917	-6.8716	-7.0998	-7.3032	-5.8407	-4.6815	-6.7221	-7.2081	-6.8167	-7.3794	-5.5242	-5.2819	-6.2729	-7.737	-5.3364	-5.793	-5.1851	-6.4592	-7.5466	-6.5554	-6.0046	-6.3467	-8.5556	-7.5059
9.0509	6.0499	7.2515	5.7388	5.83	8.0166	6.8343	7.6235	5.8738	5.0337	6.3781	8.0902	8.0355	7.2681	7.6623	10.65	6.4241	6.6553	7.4641	7.2428	5.9083	5.8056	6.5887	5.5035	6.4486	6.8135	7.3064	5.969	9.1479	7.6656	9.0595	7.596	4.9518	5.8418	4.3123	6.9966	5.9148	5.4586	4.3861	6.8115	6.6293	5.7396	6.6018	7.5415	6.633	5.1597	6.8717	7.8119	8.3557	6.6042
6.3932	8.421	7.212	5.3178	8.5782	8.6746	7.378	7.7205	7.314	8.9283	8.8917	9.7761	6.9495	5.38	8.7003	7.2179	6.2707	7.7859	7.2129	6.9223	8.6576	10.683	6.5268	8.6935	8.2323	9.6675	7.0969	7.1147	6.3151	8.6062	8.3755	8.3813	7.1056	6.3467	7.8579	9.4587	7.8653	7.8837	7.6042	9.2589	10.124	9.375	7.5064	7.1915	4.4485	10.693	8.4168	8.6081	8.0292	5.7763
-0.026837	0.16319	-0.13488	0.1906	-0.20778	-0.80541	0.18459	-1.021	-1.345	-0.21111	0.27992	1.0832	-1.0487	-1.702	-1.2447	1.9566	0.68384	0.086043	1.1498	0.27443	2.2085	-0.033256	-1.7551	-2.0689	-1.0361	-0.46974	-1.2739	3.9608	-1.0588	-0.36207	-0.96452	0.21542	-0.44399	-2.1891	0.86156	-0.40805	0.015158	-0.03601	-1.2723	-1.545	-0.47669	1.2948	2.3183	3.0243	-0.16618	0.80428	-1.1112	-1.1886	0.46602	-0.49961
-2.0223	-3.4274	-5.8394	-1.1685	-4.8307	-3.3425	-3.9676	-4.7318	-4.6462	-2.0629	-3.5032	-2.9852	-5.8995	-1.7495	-4.4812	-3.5724	-5.5343	-1.9655	-4.6905	-4.8668	-1.9175	-1.3208	-3.0623	-3.8801	-2.6794	-3.5578	-3.9034	-3.274	-4.5624	-3.491	-2.7134	-5.5366	-1.7906	-2.576	-2.5424	-4.0671	-2.0808	-4.932	-1.5957	-3.184	-4.4081	-7.6621	-6.39	-3.6957	-3.3561	-3.8518	-3.335	-4.1485	-3.9294	-2.8067
0.57387	0.50177	2.4896	1.1417	2.2518	0.037508	3.2422	2.1146	1.1048	1.1995	2.7725	1.3482	1.7715	1.4286	3.7222	1.1317	1.1156	1.2783	-0.78584	3.7543	1.8369	3.0656	3.3953	1.6006	2.1076	2.1186	2.9007	1.115	1.8842	1.5272	1.2952	0.76127	-0.49492	4.045	0.18908	0.8679	2.0856	4.9289	0.81328	1.4923	-0.144	1.6916	1.8719	2.6232	1.5662	0.86425	0.64539	2.9997	-0.015221	3.7023
-2.4478	-0.091819	-0.93113	-0.41048	-3.3539	-1.0047	-4.3821	0.28661	-0.016004	-0.92758	-0.70728	-2.1425	-0.80577	-2.5684	-0.86327	0.44094	0.45714	0.083891	0.9675	-1.8358	-0.96623	1.9791	-0.10241	1.2802	-2.1095	0.77678	-0.24718	-1.2789	-1.6256	-2.8512	0.71371	0.30208	-0.73943	-0.55399	-1.7001	-0.12385	-0.75124	-1.8743	-2.7205	-1.9375	-0.27072	-1.2557	-0.24101	-1.5115	-1.0249	-0.90001	-1.9955	2.2322	-2.2514	-0.070271
-11.707	-10.188	-10.66	-11.035	-12.841	-11.702	-10.015	-13.62	-10.448	-12.365	-10.244	-9.7889	-10.538	-11.203	-10.592	-12.19	-10.164	-13.222	-12.445	-12.654	-12.532	-12.097	-12.258	-12.584	-12.384	-12.186	-12.079	-11.031	-14.137	-9.8279	-10.474	-11.801	-12.572	-11.741	-11.711	-11.092	-11.443	-12.554	-12.717	-11.751	-10.576	-13.344	-11.695	-11.754	-13.1	-12.053	-12.776	-12.818	-12.81	-11.732
-4.0905	-2.5153	-4.3073	-4.1971	-4.7544	-4.3378	-1.9288	-1.6518	-3.5859	-1.9106	-1.6858	-4.7375	-0.52465	-2.6114	-1.1786	-2.8922	-3.1352	-2.1717	-3.4605	-0.92989	-1.4102	-2.2599	-2.5859	-3.1649	-0.78225	-2.1714	-4.6387	-4.3955	-2.1497	-3.5891	-2.788	-2.705	-1.8121	-2.7905	-2.5412	-2.6853	-5.1233	-2.5565	-4.4032	-3.3977	0.51827	-3.444	-4.388	-3.4497	-1.4365	-2.4084	-1.9658	0.017744	-2.5792	-3.17
3.66	2.4816	3.2523	0.76591	2.1846	3.7795	0.5883	3.6468	4.4104	3.406	1.9955	1.6014	1.842	3.6895	0.15097	2.6115	2.7281	2.1263	2.2729	2.8061	0.57392	3.6419	1.3618	2.3529	1.4336	2.5363	2.4398	2.0119	2.4657	2.6341	3.155	4.3214	3.0954	3.7216	2.843	2.7564	2.7211	1.7192	0.80651	1.907	2.586	-0.56344	2.5063	2.6911	3.6742	3.4323	2.0668	4.9768	2.1925	3.7126
-11.011	-10.185	-9.359	-10.428	-10.495	-12.394	-13.024	-12.123	-10.702	-11.997	-10.483	-12.051	-12.2	-13.074	-12.336	-12.82	-11.709	-10.904	-11.668	-12.881	-11.54	-11.707	-10.38	-10.205	-11.764	-11.184	-12.482	-9.3324	-12.308	-8.0344	-9.3963	-12.273	-9.8233	-13.169	-9.589	-11.699	-11.867	-8.0028	-10.804	-10.869	-9.9537	-11.21	-10.753	-10.509	-10.3	-10.857	-8.9375	-12.271	-11.123	-10.55
-1.8417	0.40839	-3.5129	-0.6032	-2.9222	-0.54134	-2.0177	-2.8842	-0.5835	1.1447	-1.8639	-3.6485	-0.7289	-2.1372	-4.0347	-3.7241	-1.7494	-0.63306	0.14001	-0.55837	-0.81716	0.1404	-3.4796	-1.436	-0.12803	-1.647	0.012006	2.4758	-1.5815	-2.6199	-1.7082	-1.1755	0.17647	-1.9534	-1.7364	-2.8966	-1.111	-1.2653	0.0039817	-0.6197	-1.7041	-3.5115	-2.9674	-0.9708	-3.0983	-2.156	-3.2682	-3.3972	-2.59	0.52154
-0.73632	1.354	-0.3587	-0.98641	-1.7966	-0.095017	-0.36263	-0.44132	-0.29271	1.2809	-1.7231	-1.7453	-0.40878	1.3826	0.67092	1.3242	-0.68868	0.28048	-1.4305	1.6084	3.2828	1.6682	0.79862	-0.73318	-1.6502	0.89386	-1.5897	-0.22743	0.5681	1.1963	-0.25275	-1.2075	0.62013	-1.4313	-1.392	-0.062293	1.7589	0.25031	0.61262	1.5663	-1.8023	-1.118	0.22466	-0.63885	0.69984	1.4959	0.72432	0.50836	-0.0021011	-0.80353
-1.8141	-0.29253	-1.63	-2.0495	-1.0995	-2.3326	-1.3258	-0.14005	0.13137	-3.8303	-3.2427	0.10143	-1.9161	-0.61375	-2.1917	-1.2919	1.5722	-0.75925	-1.5354	-2.6632	-1.5921	-1.5312	-1.092	-0.45997	-1.6079	-1.8865	-2.4126	-0.73883	-1.9925	-0.5166	-1.4223	-1.4946	-1.4137	0.31394	-0.42769	-0.397	-1.9753	-0.67586	-1.5826	-1.0039	-1.2794	-1.7978	-4.0606	-2.163	-1.4657	-0.16703	-2.6231	-2.0301	-1.0545	0.13474
-14.545	-13.75	-14.573	-13.141	-13.643	-13.045	-12.998	-12.562	-13.681	-13.63	-15.362	-12.875	-11.527	-11.441	-13.279	-10.967	-14.136	-11.739	-12.98	-16.406	-12.532	-13.363	-13.233	-15.058	-14.208	-12.62	-13.149	-14.512	-14.841	-11.918	-14.66	-11.659	-13.629	-14.207	-13.05	-11.16	-12.753	-11.608	-12.156	-14.347	-13.546	-13.462	-11.767	-12.242	-11.821	-13.683	-12.305	-10.507	-13.992	-11.527
0.49586	-0.56849	0.18483	1.4925	-0.29665	0.99361	0.077567	-1.4681	0.15233	-0.29107	-0.72153	2.0092	-1.4009	-0.084654	-0.054742	0.83817	1.6685	-0.61735	0.21779	0.83353	0.037728	1.1825	2.2918	-0.52187	3.9136	0.9582	1.5256	-2.0506	-2.4503	-1.2771	-0.55847	1.1479	1.7384	-2.4145	0.7778	-0.8331	1.4552	0.94935	1.7286	1.554	-0.27199	0.95623	0.10657	-1.7678	-0.056758	0.072085	0.96521	0.026189	0.84931	0.39088
-5.2022	-4.944	-2.6687	-1.5707	-5.6615	-2.9734	-3.7903	-4.1578	-4.609	-3.4109	-4.2979	-3.4728	-2.2588	-2.752	-5.4704	-1.9817	-2.0046	-2.8906	-3.9347	-3.9501	-4.3184	-2.6721	-4.4935	-4.3535	-3.4489	-4.1875	-3.1522	-2.3994	-2.2811	-3.3643	-4.223	-3.7435	-0.38276	-3.8824	-3.7942	-3.4979	-4.7448	-2.2621	-5.6914	-2.0305	-4.5281	-2.5406	-2.9025	-1.6876	-4.8607	-3.7959	-3.4454	-6.4243	-2.9834	-4.7543
-11.289	-11.435	-11.24	-10.306	-12.225	-12.418	-12.223	-9.7032	-13.162	-11.154	-11.889	-13.362	-9.9971	-9.3337	-11.989	-13.194	-11.512	-12.372	-11.581	-13.034	-10.968	-11.839	-11.578	-10.402	-9.5604	-11.119	-13.508	-14.987	-11.806	-11.354	-12.566	-12.022	-10.488	-10.61	-10.039	-10.743	-13.554	-14.381	-13.555	-11.467	-10.553	-9.1087	-9.6547	-10.916	-12.731	-10.741	-10.606	-11.791	-12.939	-11.529
-12.244	-14.213	-14.443	-12.888	-12.701	-12.416	-10.558	-13.416	-12.122	-13.657	-12.103	-14.616	-12.826	-12.447	-12.989	-13.873	-10.074	-9.3339	-14.352	-15.573	-11.704	-12.833	-11.516	-11.956	-12.036	-11.946	-14.019	-10.368	-10.975	-14.134	-13.189	-10.687	-11.941	-13.988	-10.897	-12.591	-9.276	-12.87	-10.823	-13.936	-13.893	-16.849	-12.676	-12.504	-13.311	-14.848	-13.423	-13.239	-10.593	-13.368
-8.8099	-9.6778	-9.8551	-8.2673	-6.9783	-6.6554	-7.96	-8.2831	-11.1	-7.0507	-10.635	-8.6152	-10.012	-10.115	-8.3195	-7.4638	-8.403	-8.1445	-6.8253	-8.3039	-8.1441	-10.051	-7.6606	-8.0222	-9.0979	-9.1915	-9.4003	-9.8933	-9.3997	-10.206	-10.362	-8.8108	-6.9534	-9.394	-11.122	-8.7281	-8.4801	-6.3411	-8.1455	-11.386	-9.1053	-8.2809	-9.5692	-8.9557	-12.544	-7.4965	-9.8257	-9.6653	-7.2224	-9.1336
-1.3954	-4.8487	-5.0832	-3.4554	-1.5417	-5.2078	-4.473	-6.8298	-4.6442	-2.4849	-3.3711	-3.4303	-2.0407	-1.6372	-3.5116	-3.6737	-3.3979	-4.4315	-0.88473	-2.9613	-2.7922	-3.0883	-3.7351	-1.6572	-2.9566	-2.0703	-3.4539	-3.5475	-3.479	-2.7195	-3.5597	-3.2029	-2.3529	-3.0747	-3.8281	-3.9435	-2.2585	-3.5739	-2.4578	-2.1203	-4.068	0.034791	-5.249	-2.9127	-3.2236	-2.1468	-2.5148	-3.2567	-4.0423	-2.8522
-14.713	-13.928	-14.378	-15.683	-15.628	-16.752	-12.277	-12.998	-15.122	-15.451	-15.551	-14.005	-14.909	-16.071	-13.029	-14.966	-13.443	-16.602	-15.749	-15.267	-15.494	-16.014	-15.918	-16.417	-15.205	-16.245	-15.514	-14.478	-13.318	-15.79	-13.601	-14.225	-12.03	-14.182	-15.903	-14.696	-15.97	-14.15	-16.236	-13.028	-14.62	-12.51	-15.438	-15.608	-15.036	-16.005	-16.571	-13.822	-14.315	-13.517
-2.2172	-3.0841	-4.0096	-1.0136	-1.3667	-2.7139	-1.8222	-2.3137	-2.7289	-1.6933	-3.1541	-2.1516	-2.211	-2.6727	-1.9935	-3.0015	-2.7701	-2.3476	-1.6234	-3.4838	-2.8439	-0.70338	-2.432	-3.3427	-1.1727	-0.82204	-3.1243	-4.2229	-5.1586	-1.7372	-3.8813	-0.38985	-2.9636	-2.9874	-0.29822	-3.8527	-4.4209	-1.5757	-2.7011	-2.8211	-3.6189	-3.505	-2.9044	-4.8021	-2.4772	-0.9653	-3.7967	-1.7653	-5.3608	-1.9642
5.8664	7.4886	6.8202	8.7494	9.4433	5.1781	5.801	8.3515	5.527	7.596	8.3417	5.4456	6.1036	5.2975	7.7262	7.5723	5.7896	6.1532	6.131	7.1169	6.5351	6.9702	8.81	9.1592	9.0211	7.1514	5.6296	5.0065	6.407	8.2884	6.9947	6.6919	8.3537	6.5718	6.3547	4.6458	5.2055	7.1657	8.5252	5.2525	6.7131	5.1211	5.9631	6.0441	5.8821	5.6186	7.0374	5.0158	7.8063	7.4977
2.8244	4.8372	4.1736	1.8165	5.8489	5.3381	5.5698	5.6921	3.4713	3.456	6.1818	4.3694	4.9475	5.6762	5.0786	3.5932	1.7907	7.3789	5.7038	5.5149	5.4494	3.362	3.1059	6.1445	3.1535	6.5042	6.1527	4.7362	4.0707	4.3814	5.5724	5.988	4.9617	6.7129	4.5212	3.7049	4.9705	4.2292	5.7036	6.9666	4.351	4.3213	4.1028	4.2226	4.441	5.2253	4.9601	5.2351	7.7808	5.7454
-7.7224	-8.9363	-10.103	-9.9771	-10.63	-7.9107	-6.9766	-8.5928	-8.0099	-8.2727	-8.5228	-7.6637	-10.203	-6.9454	-8.8197	-11.299	-9.357	-8.3776	-8.9188	-11.438	-6.0759	-11.037	-10.257	-8.3647	-8.496	-8.7728	-8.6944	-8.3383	-10.42	-8.1176	-10.962	-10.004	-7.6872	-9.3697	-10.394	-8.5331	-9.6987	-10.383	-8.4246	-8.4862	-8.2911	-8.4477	-7.3545	-7.0939	-9.6828	-6.6761	-10.962	-8.7862	-9.6326	-7.7746
-13.471	-10.911	-12.646	-13.197	-13.871	-14.981	-13.164	-13.982	-14.175	-12.659	-10.926	-12.285	-14.546	-11.747	-13.254	-13.751	-13.756	-12.931	-14.4	-14.297	-15.263	-12.128	-12.305	-13.96	-12.866	-13.049	-13.964	-13.214	-12.807	-13.764	-12.453	-11.438	-13.147	-12.329	-12.242	-14.325	-14.386	-12.138	-13.693	-13.474	-11.081	-14.611	-13.082	-12.641	-11.435	-13.641	-12.357	-12.191	-13.932	-15.022
-10.259	-10.343	-10.756	-10.025	-9.105	-8.9912	-10.306	-11.571	-8.7656	-7.8917	-8.7156	-9.057	-9.0145	-10.271	-9.4234	-7.2835	-9.2945	-10.565	-10.497	-7.131	-7.1193	-8.1063	-10.518	-7.3928	-9.2645	-9.7911	-8.4226	-7.505	-10.718	-7.2863	-9.197	-7.7796	-9.1336	-10.033	-6.8317	-8.3115	-8.6825	-5.789	-8.3979	-9.6722	-10.557	-7.3672	-10.637	-7.4231	-9.5959	-9.011	-9.0805	-9.0916	-10.226	-8.8012
9.1074	6.4239	6.3938	8.5572	8.8634	7.3915	9.7757	8.5363	7.7498	7.6405	6.5152	8.7252	6.3557	6.1399	5.5213	8.9519	6.1193	5.6427	7.1408	6.7923	10.909	6.7637	8.7687	7.5629	7.3096	7.6609	8.7287	7.9087	7.5645	7.3849	7.3983	7.5241	10.047	8.3977	7.8241	7.6501	6.2504	7.642	6.72	8.4403	10.779	8.7364	9.0498	7.6422	9.2566	7.9496	7.7798	9.2731	8.7155	11.012
-7.5344	-6.6337	-5.6583	-5.2938	-3.1751	-6.3945	-4.2347	-4.8926	-5.0384	-6.2337	-7.3699	-3.2209	-8.4196	-4.4327	-5.0046	-4.4145	-3.9877	-4.6716	-6.3632	-4.0172	-5.415	-5.4387	-4.2095	-3.3962	-6.108	-7.6556	-6.5847	-3.9902	-4.8223	-6.0986	-4.7793	-5.4101	-4.9382	-5.7529	-6.3819	-3.5862	-6.3146	-4.4696	-6.2048	-6.0234	-5.4077	-6.8022	-5.3466	-6.358	-5.0455	-3.8151	-3.7042	-4.1515	-5.4237	-4.901
-9.7585	-8.4996	-10.333	-8.7457	-8.745	-10.895	-6.8439	-9.7116	-9.2617	-7.4626	-8.1271	-12.033	-8.1143	-7.7449	-10.799	-10.683	-9.5024	-9.1275	-8.9409	-8.5681	-7.7475	-9.7726	-8.4992	-8.8948	-10.074	-7.2019	-8.3167	-8.7564	-8.3246	-9.3494	-10.187	-7.4661	-7.8273	-8.4996	-10.267	-11.895	-11.049	-10.385	-8.6028	-8.4132	-7.9465	-10.563	-10.623	-8.0552	-7.9425	-9.9914	-10.408	-8.6695	-9.124	-11.13
8.4579	6.6652	7.7235	5.9552	8.5788	7.0049	6.0888	7.1554	7.6619	6.3348	8.7306	8.0274	9.1439	7.5828	9.1758	8.2335	6.5819	10.005	7.8749	8.8708	8.6792	8.0363	9.2617	8.2881	7.5112	8.508	7.2105	6.8762	8.2546	5.5862	9.5921	7.0473	7.1211	6.7765	7.0683	7.9242	8.7224	8.6453	7.4203	8.5524	7.8845	9.3435	9.4767	11.248	9.3013	7.509	9.7617	7.4994	8.5422	6.3494
0.28695	2.5715	1.4901	3.5853	3.9503	4.1264	3.2508	4.2811	1.3151	0.64625	0.97096	2.0999	0.95285	1.206	2.7288	2.1113	2.6407	1.1081	1.0579	-1.0671	4.0896	3.2334	0.85502	-1.1867	1.5421	-0.48749	1.6834	2.5839	3.1816	4.3127	0.26688	3.1475	2.3922	-0.89052	1.8515	0.62866	1.6874	2.2672	2.4122	3.2926	-0.52598	1.7415	2.2078	1.4256	3.1653	2.9036	1.6651	1.7721	3.1194	2.7195
-13.288	-15.751	-13.97	-15.343	-16.429	-15.189	-14.16	-13.894	-13.438	-13.04	-12.054	-13.399	-15.213	-13.336	-15.076	-15.677	-13.435	-14.284	-13.093	-12.322	-14.444	-12.551	-12.698	-12.637	-11.697	-13.65	-14.759	-12.414	-12.93	-13.494	-14.772	-13.33	-14.221	-12.872	-14.254	-13.878	-14.695	-12.809	-15.172	-12.082	-16.194	-14.373	-14.686	-12.604	-13.156	-15.291	-12.283	-14.107	-13.921	-12.877
2.0087	1.5761	-2.0813	-0.050536	1.4053	2.831	0.61729	0.69419	3.1719	1.2602	1.2335	3.8537	1.405	3.2763	3.5071	1.598	2.0148	1.5455	2.7361	3.0146	1.6513	2.8649	2.4721	0.47468	3.2399	2.7102	0.80074	2.1075	1.914	1.8934	2.6397	1.6301	-0.94964	4.2455	1.0212	2.3285	1.5215	0.046291	1.3825	0.58665	0.26475	1.6587	1.6181	-0.58778	-0.23769	1.2264	0.57974	0.72904	3.6206	2.1405
-10.612	-8.0286	-12.528	-12.727	-11.666	-12.419	-12.969	-11.397	-11.036	-13.364	-12.83	-8.7916	-13.181	-11.148	-10.848	-10.433	-11.355	-9.091	-11.765	-10.932	-11.104	-11.369	-12.662	-11.995	-11.619	-11.972	-11.253	-10.147	-10.101	-11.251	-11.641	-12.498	-11.942	-12.203	-12.119	-11.845	-10.712	-9.9877	-12.791	-11.488	-10.953	-11.332	-11.805	-8.7035	-10.567	-12.008	-13.609	-11.913	-11.399	-12.457
-11.371	-9.3373	-7.7471	-8.5715	-8.3694	-7.421	-5.9751	-10.049	-9.8585	-9.0779	-9.9279	-9.4647	-9.3662	-11.154	-10.651	-7.0948	-8.0848	-8.3533	-9.1729	-7.9849	-6.7731	-8.7438	-10.423	-7.8126	-7.8185	-9.8722	-11.439	-8.1838	-11.409	-9.6492	-9.1735	-11.526	-9.0619	-8.4948	-9.2409	-9.4863	-9.2437	-7.0731	-8.4985	-8.4455	-9.3676	-9.6244	-10.762	-5.7694	-9.2557	-5.9355	-9.0113	-8.6109	-8.3204	-7.0832
-18.937	-20.133	-18.362	-18.905	-20.565	-20.233	-19.571	-22.144	-21.044	-21.21	-18.469	-20.069	-21.209	-22.837	-20.493	-19.619	-19.852	-19.985	-20.058	-20.819	-20.367	-20.153	-19.61	-19.762	-21.242	-19.668	-22.252	-20.398	-18.781	-20.705	-19.437	-22.345	-22.565	-21.859	-20.328	-19.735	-21.305	-18.768	-21.993	-19.594	-21.765	-20.499	-22.911	-18.788	-21.776	-20.545	-21.976	-23.082	-17.023	-20.875
2.7342	1.1085	-1.0165	-0.92351	-3.9805	-1.5542	-2.2853	-1.2839	-1.6553	-1.2429	-0.031095	-0.59448	0.97331	-0.657	-2.9386	-4.1288	-1.0772	0.19594	-2.6709	-0.92654	-2.7621	-1.0407	-2.4972	0.65559	-1.5277	-3.9359	-0.55859	-2.374	-2.0116	-0.93345	-1.7175	-2.1257	-1.7565	-0.7861	-0.86549	-1.1059	-0.87137	-1.3088	-1.5803	-2.6257	-2.5431	-1.0609	0.070377	-2.1166	-0.77402	-0.96867	-2.5922	0.46275	0.0025278	0.12501
-11.535	-9.0831	-9.8531	-11.377	-11.892	-9.3106	-9.4997	-11.552	-12.929	-10.79	-10.66	-11.81	-8.1885	-9.9808	-10.072	-11.542	-11.597	-9.8517	-9.7788	-11.204	-9.5856	-13.615	-10.943	-13.183	-13.117	-9.9038	-10.953	-11.214	-9.3935	-11.232	-9.6161	-12.107	-11.729	-9.6006	-10.092	-11.706	-10.752	-13.333	-11.801	-10.891	-8.7429	-11.83	-10.935	-10.453	-12.606	-10.153	-11.313	-11.238	-10.981	-12.745
-6.8465	-2.7689	-6.498	-6.4084	-4.5749	-5.951	-5.08	-5.559	-4.6132	-6.1164	-6.6696	-5.1294	-4.9044	-5.2454	-6.5375	-6.6876	-5.86	-6.5459	-8.0026	-7.0856	-4.5003	-6.4652	-5.33	-5.389	-5.9361	-6.0264	-3.7948	-6.818	-6.1367	-6.6989	-5.3739	-3.7617	-5.4402	-4.3066	-4.7248	-6.1144	-5.7946	-6.1001	-4.358	-4.8042	-5.5605	-8.6939	-8.1482	-5.5953	-4.8196	-7.2538	-4.8734	-3.528	-5.5023	-4.4771
-0.9261	-2.354	-0.65382	-2.7306	-1.7423	-2.4651	-4.0508	-2.296	-1.9434	-2.5369	-2.3747	-3.0265	-1.9346	-2.7167	-2.4244	-1.8279	-3.8608	-2.476	-3.4636	-2.5867	-3.8864	-2.8101	-4.0205	-2.9987	-3.1911	-2.1795	-3.7074	-2.1205	-1.4234	-2.1363	-1.4826	-2.0046	-2.8807	-2.7845	-2.7437	-1.2696	-2.192	-2.6328	-1.9909	-4.265	-2.899	-2.4364	-0.062927	-0.99129	-3.3864	-1.6997	-4.5277	-2.3765	-3.8272	-3.7249
-0.80965	-2.8108	0.17485	-1.5377	0.66333	-1.7533	-3.0157	-0.54992	-1.4991	1.6049	-0.48481	-0.60464	-1.1066	-1.2453	-1.7367	-0.023808	-2.6035	1.8727	-0.70525	-2.9558	-0.62944	-1.2808	-0.98686	-0.25744	-1.0209	-0.97655	-0.75364	-2.4871	-0.041293	-1.4227	-1.0928	-3.3732	-1.9693	-3.2902	-1.9348	-0.12778	0.62507	-1.3814	-0.057907	-1.1572	-1.8747	-1.3425	-2.2833	-2.2276	0.14476	-0.63887	-2.2843	-2.7536	1.3502	0.53617
4.2547	5.6258	5.2612	3.4543	3.563	4.2889	3.6231	6.1087	4.7356	5.5289	4.0636	5.8021	5.4579	5.0954	4.7012	5.3724	4.1478	4.0043	2.2965	4.4587	6.2135	3.547	5.3379	6.6584	4.3853	5.8421	4.7991	5.0588	5.804	3.4072	6.4184	5.7406	6.3592	4.8014	4.3186	4.3614	3.2235	4.2947	4.3844	3.6038	6.9288	5.2626	7.2928	4.3054	6.2507	5.8094	6.0036	3.2579	6.7213	3.6214
-23.636	-19.564	-22.544	-24.063	-23.495	-21.694	-23.446	-23.845	-21.674	-23.577	-22.737	-23.51	-21.918	-22.607	-20.688	-22.326	-22.346	-20.188	-22.357	-21.272	-22.647	-20.947	-19.778	-22.061	-21.805	-22.678	-23.361	-22.286	-21.966	-23.194	-22.085	-20.507	-22.371	-21.979	-22.968	-22.093	-22.27	-23.056	-20.622	-19.424	-23.005	-23.717	-23.251	-22.565	-21.951	-23.417	-23.093	-22.984	-23.349	-22.931
-3.2508	-1.4048	-5.8951	-5.0497	-1.0711	-2.3545	-1.5524	-3.0988	-1.1827	-5.214	-2.1298	-2.133	-3.5601	-2.2674	-0.97341	-2.0663	-2.4193	-2.3629	-1.8685	-2.958	-1.8979	-2.4087	-3.2586	-0.67592	-2.9721	-2.1983	-2.7184	-1.3137	-0.67469	-2.5345	-2.6994	-1.7966	-2.4542	-3.3693	-0.83364	-4.0176	-0.39574	-2.1426	-2.3439	-4.0478	-2.3679	-2.9649	-1.7783	-1.0799	-1.4518	-0.87191	-3.3737	-2.0234	-3.1746	-1.8561
-1.0896	1.4597	0.18478	0.69907	-0.43864	1.2333	2.892	1.3511	2.6092	-0.30427	0.5052	4.5493	0.97295	0.48183	2.1899	-1.5238	2.1798	1.0204	2.0663	3.3323	1.2615	2.7854	-0.76101	0.65116	1.2032	0.71038	-0.20447	2.7187	0.92992	1.0249	1.6802	0.86146	0.9848	4.8895	1.4348	0.29675	0.10586	-2.2704	2.9319	2.946	1.0319	2.7594	1.2443	2.8109	1.0441	0.47553	1.8115	-0.27835	0.96236	2.241
-3.3893	-4.6388	-1.3927	-1.1398	-4.5625	-2.4682	-3.41	-5.3747	-4.9092	-3.3445	-3.8393	-2.809	-3.4858	-3.7487	-5.6287	-3.3683	-3.6658	-3.5226	-3.6833	-3.9328	-4.6593	-3.1312	-4.8815	-4.9329	-2.7424	-4.4055	-4.5476	-4.9193	-3.5656	-4.2277	-3.1993	-3.3932	-4.4172	-5.5644	-2.1384	-5.2492	-4.6743	-3.6469	-4.0093	-2.5491	-3.1408	-3.3751	-3.3902	-5.2048	-4.5837	-5.4265	-5.3378	-3.4099	-3.2706	-5.2861
2.4186	2.2068	1.7225	1.7477	1.7448	2.0055	1.8738	0.12257	1.0519	1.5633	3.5729	2.8554	1.8802	2.0831	-0.68949	-0.19158	2.5686	1.8832	2.8102	-0.27539	-3.8346	-0.011905	0.61645	2.0244	1.6421	0.95232	-0.55643	0.55975	2.9048	2.4526	3.4199	1.8775	-0.99411	2.5713	0.25609	-0.89876	1.9443	3.9507	-0.69038	2.3993	1.8737	2.88	1.898	1.811	2.5084	2.1331	0.46155	3.339	-1.6752	2.0343
-8.1988	-6.0014	-7.8773	-6.4318	-5.671	-7.3431	-7.2562	-6.4298	-6.3618	-6.4613	-7.3619	-5.8183	-5.19	-5.9363	-6.4741	-6.8659	-5.2221	-7.13	-6.1176	-4.8823	-8.3101	-5.5239	-5.901	-6.3489	-6.4256	-6.6003	-6.7984	-4.4667	-8.0433	-7.278	-5.915	-6.695	-7.465	-5.2775	-6.7624	-6.8795	-4.837	-6.7723	-6.5989	-5.835	-7.2892	-5.2416	-3.9678	-7.0038	-4.9678	-6.8356	-5.0999	-7.8941	-7.8065	-5.9397
9.3952	8.8885	8.1412	7.9211	8.8575	7.6704	8.0304	8.7434	9.6358	9.3056	10.629	7.2311	9.4605	6.3537	8.6305	9.9229	9.1267	7.89	7.6778	9.9851	9.1302	7.8005	7.7244	7.9599	9.0579	9.5537	7.4752	9.1763	7.8773	8.2407	8.6881	6.4438	9.1007	7.4951	9.3597	9.2113	8.9579	9.8011	8.4452	7.344	8.5894	9.8686	9.3216	7.2327	9.3735	9.2462	9.3531	10.118	9.3816	8.6103
-4.5801	-3.5082	-0.32088	-3.3459	0.095109	-1.963	-3.8752	-1.5416	-2.9732	-3.2882	-2.6907	-1.0745	-2.6955	-2.6935	-3.9068	-3.5719	-4.8412	-2.2941	-2.2393	-1.6823	-1.5726	-1.7639	-3.7415	-2.7692	-4.7935	-2.5984	-3.0387	-4.8383	-0.96228	-3.7135	-4.9176	-3.8118	-5.157	-4.6301	-4.9826	-0.7939	-0.54318	-3.1125	-1.7049	-2.2791	-3.0403	-1.0632	-3.1831	-1.5955	-0.96235	-4.8458	-4.8691	-2.6894	-2.6685	-1.0191
-14.212	-10.451	-11.986	-12.572	-11.659	-12.455	-14.79	-13.878	-11.062	-11.922	-12.058	-14.461	-9.7475	-14.288	-13.755	-13.235	-11.775	-12.092	-14.747	-13.2	-12.555	-13.029	-14.676	-12.956	-12.527	-12.513	-14.358	-14.516	-14.492	-14.633	-14.379	-13.175	-13.637	-11.866	-11.598	-12.437	-13.747	-14.924	-11.294	-13.559	-12.958	-13.279	-13.382	-13.675	-12.196	-13.812	-14.416	-9.7185	-14.766	-13.598
-12.116	-13.825	-13.343	-12.243	-15.847	-12.171	-11.619	-12.647	-14.865	-9.7117	-14.632	-15.733	-13.38	-11.73	-12.172	-14.276	-12.631	-11.324	-11.939	-12.903	-13.966	-13.754	-12.669	-14.346	-14.115	-12.832	-14.193	-13.684	-14.343	-13.375	-15.597	-12.024	-11.5	-14.857	-11.86	-13.031	-15.605	-12.462	-12.114	-14.43	-13.779	-12.194	-13.231	-14.664	-11.528	-13.677	-14.032	-11.703	-11.821	-14.945
-10.472	-12.164	-11.895	-12.53	-11.799	-12.402	-12.209	-10.028	-11.033	-12.023	-12.317	-11.17	-10.146	-11.953	-9.9988	-11.801	-11.338	-12.654	-11.316	-11.796	-13.068	-13.532	-11.273	-11.139	-12.976	-10.806	-12.425	-11.13	-10.829	-11.863	-11.637	-11.413	-11.781	-8.7977	-13.526	-11.584	-12.881	-12.187	-9.5248	-11.677	-12.248	-12.737	-12.552	-10.984	-13.442	-10.002	-13.611	-12.019	-14.302	-10.619
-8.0423	-7.6186	-5.9297	-9.3916	-7.3646	-8.1471	-8.2091	-9.3474	-10.233	-7.9909	-7.4661	-7.6745	-6.6092	-9.0156	-8.3301	-7.498	-6.6429	-5.2182	-8.4469	-6.9027	-7.8981	-9.0762	-6.7318	-6.2713	-6.5772	-8.618	-7.2905	-8.9955	-9.6286	-7.5941	-9.4238	-7.1436	-5.8509	-9.2368	-8.5426	-9.0118	-6.0264	-10.21	-6.8702	-8.7537	-7.8209	-8.406	-8.6541	-5.7452	-6.5641	-5.0563	-8.3791	-8.1816	-8.5425	-5.8964
0.30135	0.88218	-0.13983	2.6559	-0.16139	-1.0027	3.8076	1.5477	-2.1819	-1.9292	2.5816	2.7972	2.6545	2.6544	2.746	2.2442	0.43009	1.9924	0.31686	1.1357	1.9706	2.4665	0.55515	3.0814	0.33003	0.33876	0.98882	3.314	0.56185	2.5377	4.1768	1.7274	2.995	-0.44263	3.1334	1.4698	3.993	0.94215	3.0746	1.7113	2.8913	-0.37539	4.119	0.61937	0.57252	0.86272	3.0858	1.7416	2.1453	2.9628
2.9621	4.4788	3.612	4.242	2.9966	2.975	5.6763	2.4424	2.3614	2.5397	1.5138	2.3496	2.1388	1.7733	4.651	3.0875	2.7779	2.6875	0.76752	2.8321	3.9191	3.1611	3.0638	1.296	4.0911	3.9018	2.3565	2.2028	4.0091	3.5023	2.6232	3.3719	2.3536	4.7609	0.82585	3.4499	4.254	2.5762	2.2206	0.71248	1.1539	4.9233	3.4432	4.2849	2.011	4.024	3.1367	3.2382	2.8786	3.2979
6.4276	8.7009	9.0371	8.1476	9.3717	7.2788	8.7409	9.4796	9.8352	8.1403	7.8336	8.3091	6.7508	6.7237	7.719	6.7045	7.8364	7.2574	9.0841	7.0728	7.3758	8.5523	7.9115	8.7656	6.8167	8.5126	4.9716	8.1171	7.7505	8.8632	8.5733	8.18	7.5833	8.95	7.3957	5.6466	7.1239	11.086	10.117	7.7068	8.6102	7.9211	7.0474	8.9888	7.643	7.2915	6.0544	9.3188	9.0387	7.1681
0.13313	-0.70373	-1.617	2.1026	-0.85334	-0.73082	-0.63934	-1.2902	-0.76592	-0.037547	0.54001	1.5554	-0.88543	-2.3201	0.48425	2.5972	0.79441	1.0178	-0.15952	1.3371	8.3008e-05	0.98362	-1.3114	-0.24035	0.75447	0.33369	-0.19749	-0.43879	-0.04292	-1.3521	-0.48046	0.29979	-0.76003	0.33002	-0.12308	2.4231	-1.5551	1.0844	-0.60673	0.64679	-1.3917	0.39006	0.4083	-0.26824	-1.2704	-1.8031	1.6377	-1.5414	1.0037	-0.69917
-3.7198	-4.0848	-5.4508	-7.5284	-5.1117	-4.2354	-4.788	-5.3814	-2.4472	-5.7825	-7.4128	-5.6017	-3.3067	-5.549	-4.7965	-3.0802	-3.1373	-3.9534	-4.5942	-5.344	-5.0595	-4.1286	-8.1624	-5.4427	-3.3019	-4.9816	-3.1694	-4.7678	-4.4597	-3.8532	-4.2407	-6.8572	-7.0986	-4.7723	-7.5206	-5.1683	-2.6819	-2.9869	-3.2589	-4.5907	-3.3654	-5.7957	-4.7148	-3.5381	-5.8684	-5.5501	-4.4238	-5.8379	-5.8695	-3.5753
-4.2339	-0.97218	-1.9885	-4.8108	-1.5615	-2.5046	-1.2509	-0.73682	-2.3681	0.22918	-1.5741	-1.564	-0.7709	-0.4907	-1.3466	-0.73925	-2.4869	-2.383	-2.2552	1.3317	-1.4995	-1.4302	-1.5948	-0.072047	-2.0022	-1.8813	-3.2215	0.99765	-1.5406	-4.4961	-2.7953	-2.1614	-0.76475	-0.98301	-3.0764	-2.4422	0.059084	-2.0713	1.0871	-0.20374	-0.88084	-1.3453	-3.2482	0.56159	-2.6209	-2.0544	-0.31498	-2.2778	-0.8697	-3.8609
-0.72867	-1.5366	-1.2297	-0.4777	-0.68972	-1.8439	-2.0961	1.1123	-1.2017	-0.087791	0.89972	0.95919	0.69669	0.095027	0.4791	0.27858	-1.4939	-0.23887	0.43207	-2.6145	-0.82456	-0.69735	-0.96079	-0.71059	0.28077	-1.4667	-0.975	-1.7156	0.67506	-0.69228	1.7611	-0.77485	1.7973	1.6091	-0.56652	-0.052845	0.74216	-2.3464	-0.23877	-1.1141	-0.32423	0.34616	0.19377	-0.69137	-1.0888	-2.7555	-0.91433	0.78059	-0.37492	-1.5998
-5.8191	-6.0949	-4.9588	-2.8576	-3.9309	-3.0429	-5.4034	-5.8813	-5.5468	-5.1212	-3.7305	-3.8369	-4.3269	-3.8362	-4.5784	-5.3422	-5.5706	-3.2925	-3.8931	-4.5072	-3.0204	-5.3315	-2.2085	-3.5449	-3.6029	-4.7128	-4.2872	-5.591	-6.9796	-4.5849	-2.7581	-5.8173	-2.9741	-7.5291	-4.1923	-5.3408	-5.9288	-4.7096	-4.9521	-4.1988	-5.3512	-7.6642	-5.6302	-5.2913	-5.5075	-6.7345	-5.5352	-3.7394	-6.0005	-4.6104
0.041202	-2.2543	-3.9774	-1.0103	-2.7614	-5.5368	-1.5415	0.27333	-2.0561	-3.1166	-1.4407	-3.2503	-2.0802	-1.7697	-1.9255	-2.4407	-3.3122	-2.4493	-2.9261	-1.2971	-3.3877	0.43003	-4.0622	-2.216	-2.7561	-4.1679	-5.6813	-5.5268	0.31011	-1.594	-2.3668	-2.3976	-2.5923	-2.5222	-1.4877	-3.326	-2.9825	-3.2255	-3.7078	-3.274	-4.5842	-2.8104	-4.2114	-3.7512	-2.795	-2.3477	-1.8262	-1.0483	-1.356	-7.3353
-12.125	-12.898	-11.73	-9.3582	-10.862	-8.8896	-13.163	-9.5483	-11.914	-11.451	-8.9494	-10.357	-11.78	-11.135	-10.465	-10.215	-13.325	-10.593	-11.706	-9.4477	-10.661	-9.499	-10.642	-10.445	-9.9818	-12.213	-10.741	-10.207	-11.284	-9.6235	-10.865	-10.48	-10.49	-11.475	-10.563	-11.899	-10.306	-9.6856	-11.447	-10.935	-9.1292	-11.76	-9.0062	-11.239	-9.2697	-11.05	-10.107	-10.642	-9.9432	-7.7552
-15.086	-11.936	-12.668	-10.137	-13.121	-11.785	-15.288	-13.459	-12.5	-11.438	-12.756	-13.476	-14.336	-11.593	-13.95	-12.744	-10.841	-14.448	-12.981	-10.141	-13.756	-13.844	-14.632	-12.383	-10.398	-12.152	-12.501	-13.623	-12.771	-10.277	-13.735	-13.937	-12.009	-10.42	-13.188	-9.4722	-14.197	-11.977	-14.33	-10.516	-13.595	-12.099	-12.29	-10.354	-12.139	-13.048	-12.46	-12.103	-12.078	-11.648
-1.0772	-1.1156	1.2427	0.10903	0.67606	0.90151	0.28661	-3.4981	-0.8631	-0.61512	-1.759	0.93116	-3.0012	2.4053	0.44831	1.9524	1.9506	-0.76388	0.16792	-3.3798	-1.3475	-0.19052	-1.2709	0.6873	1.6657	1.3992	-0.25098	0.9491	-0.38919	1.1139	-0.37333	0.11398	-0.64945	-2.1469	-1.0923	0.84976	0.10338	-1.8185	-1.9568	-1.5205	-0.039141	-1.2576	2.1974	-0.61865	2.0649	-1.419	-1.9207	-2.3579	1.7266	-0.049721
-13.312	-14.331	-14.517	-15.271	-11.754	-14.757	-13.079	-11.064	-13.956	-12.827	-13.104	-12.334	-15.758	-11.807	-11.891	-13.526	-13.528	-15.019	-12.913	-12.956	-13.207	-11.81	-14.983	-13.525	-11.452	-14.165	-13.406	-12.809	-12.957	-11.913	-14.734	-12.61	-12.938	-13.202	-14.295	-12.452	-14.677	-13.358	-16.138	-13.908	-11.515	-13.689	-12.554	-14.249	-13.63	-13.262	-14.444	-13	-11.004	-15.621
-2.5819	-6.0546	-3.5257	-5.2279	-4.2937	-5.7364	-3.5539	-3.5116	-4.1001	-3.0768	-5.0367	-7.7448	-2.6351	-4.9968	-3.9863	-5.1565	-5.0467	-6.1792	-5.4591	-4.4929	-7.2913	-6.3674	-4.4378	-3.3643	-3.9228	-2.2109	-4.8913	-4.4428	-6.5634	-4.9906	-5.1586	-4.8639	-6.6158	-3.7457	-3.1936	-3.1142	-6.0974	-3.1268	-4.2847	-5.0497	-6.7278	-6.0396	-4.5938	-3.907	-7.1733	-4.3697	-5.7294	-4.6392	-2.3634	-5.3886
-21.03	-22.037	-22.803	-22.905	-20.969	-20.483	-22.381	-23.041	-22.775	-24.913	-22.046	-20.87	-21.045	-20.849	-24.476	-21.584	-22.274	-19.758	-23.935	-20.842	-22.267	-24.783	-21.987	-21.449	-20.66	-20.678	-23.883	-20.818	-22.287	-21.221	-21.067	-21.142	-20.588	-20.536	-19.723	-22.657	-23.759	-21.026	-21.645	-19.807	-22.06	-21.072	-22.201	-22.207	-21.284	-21.764	-23.187	-21.088	-23.801	-22.061
-1.4531	-1.4097	-1.5643	-1.2615	-1.9289	-2.1093	-3.3009	-0.57499	-2.4772	-1.1541	-2.9894	-2.5476	-3.1378	-3.5533	-3.4035	-4.3865	-5.4376	-1.6441	-2.8149	-1.0314	-5.0952	-6.1745	-4.1938	-2.4312	-1.2775	-1.4397	-1.4023	-2.2166	0.064935	-2.9671	-3.1029	-3.257	-1.7455	-1.0887	-1.9571	-0.39518	-3.3716	-1.0772	-0.71219	-2.8531	-4.1691	-1.7142	-0.95592	-3.1301	-1.8363	-1.8047	1.1705	-5.0443	-2.5425	-1.6564
10.881	9.2083	8.8532	7.9461	7.5863	8.5115	7.4232	7.1122	9.6188	8.4927	9.1225	10.852	8.2781	6.9813	8.149	9.5703	7.8899	8.5953	8.2022	8.746	8.8377	7.9481	10.865	9.0095	11.354	7.2122	9.2719	7.6214	9.7315	7.7806	7.1077	10.276	9.7478	7.6978	7.3784	9.0145	8.0119	7.8497	8.7007	9.1648	8.4137	6.0664	8.2081	8.8255	8.59	8.0101	10.927	8.2164	7.3119	8.5984
[truncated: 150 more columns]
