# Supplementary material for: Genetic dissection of main and epistatic effects of QTL based on augmented triple test cross design
Source: PLoS One. 2017 Dec 14;12(12):e0189054. doi: 10.1371/journal.pone.0189054 (PMC5730204; doi:10.1371/journal.pone.0189054)
Supplement: S7 Supporting Information — (ZIP) [file pone.0189054.s007.zip › z2_400_0.5_5.csv]

-1.9185	0.026117	-0.92317	-0.79431	-0.61563	-1.4934	-2.1437	0.14108	-2.4148	-0.24662	-0.40734	-3.7136	-1.5373	-2.7659	-0.67135	-2.4362	-1.105	-2.5884	-2.0754	1.627	-4.8995	-0.50075	-3.6145	-1.7076	-2.2704	-4.9087	-3.522	0.39816	-0.36246	0.68396	-4.2334	-1.2717	-3.5018	-1.7396	-1.1321	-1.3897	-3.4656	-4.3146	-2.2526	-3.7794	-1.5846	-3.6469	-3.0835	-3.9451	-3.624	-2.8404	-4.041	0.77559	-1.3139	-3.8608
-11.337	-14.994	-11.414	-13.87	-12.443	-11.552	-16.26	-15.042	-13.076	-14.433	-14.356	-13.609	-12.098	-14.766	-13.326	-11.468	-16.095	-12.187	-13.404	-14.739	-16.248	-14.598	-13.567	-12.928	-12.153	-14.543	-14.979	-10.716	-13.175	-13.003	-14.903	-12.902	-12.181	-13.376	-14.327	-12.29	-12.287	-14.555	-11.452	-13.863	-11.93	-10.413	-9.6845	-14.104	-13.591	-12.323	-14.264	-12.541	-13.637	-12.016
-2.6481	-0.92639	-2.1096	-2.2198	-4.0972	-4.0808	-4.504	-3.9477	-3.3955	-1.8403	-1.2423	-3.4093	-0.35919	-2.2443	-3.8091	-4.0228	-6.9382	-3.6276	-0.61519	-3.5505	-3.5564	-6.8098	-4.994	-3.8066	-3.1704	-3.9336	-2.5521	-6.6318	-2.9336	-3.9269	-3.5475	-0.61382	-7.0635	-3.1006	-2.1998	-3.8829	-2.3496	-4.7277	-5.523	-5.6579	-3.9384	-2.5868	-4.0635	-4.2655	-1.9727	-3.2754	-2.114	-2.9175	-5.0448	-3.6018
-5.0005	-6.7968	-5.4602	-3.9634	-5.58	-4.8502	-4.1768	-7.8443	-4.8642	-7.8428	-5.7983	-7.7187	-5.6504	-6.8892	-8.3967	-5.7481	-2.9155	-5.2841	-1.2879	-2.5813	-9.3197	-8.6547	-4.4419	-5.0655	-4.0359	-8.5847	-4.8265	-5.416	-5.1838	-3.9074	-7.2961	-6.0958	-4.1918	-9.9322	-4.2019	-5.3465	-8.102	-6.3578	-4.7972	-3.2505	-7.7149	-7.2382	-8.0177	-4.8283	-5.8105	-6.3835	-4.8497	-6.0669	-2.115	-3.949
-7.8504	-8.5883	-7.4693	-8.1249	-10.857	-11.695	-7.93	-7.4933	-6.8826	-8.4496	-6.8815	-8.2929	-9.8281	-10.925	-10.146	-8.5136	-10.665	-8.5449	-8.4413	-9.3328	-8.249	-9.0175	-7.7185	-8.6598	-10.891	-9.6979	-9.257	-11.443	-10.458	-8.0046	-9.5676	-10.779	-12.046	-10.851	-7.7252	-11.886	-8.2084	-9.3817	-9.364	-11.061	-9.674	-10.528	-9.3957	-7.41	-12.23	-9.1664	-9.3696	-8.0087	-10.593	-7.4709
7.3453	5.3845	1.067	7.3281	5.8067	6.7902	3.2599	6.9999	5.4632	5.0289	2.7673	6.7089	3.0444	2.9719	3.995	7.2021	6.576	4.2028	4.9135	5.5243	6.8378	5.413	1.157	3.3489	9.7542	4.2896	3.13	4.0456	7.2735	6.8432	4.6614	6.3172	5.3938	3.4266	2.3589	7.716	5.0396	3.2544	4.3432	6.7033	3.7241	5.7397	3.1031	2.5165	2.3514	6.5164	2.7014	6.6542	6.048	7.3167
-1.7582	-6.5385	-2.131	-4.2238	-3.4994	-4.8575	-1.3143	-3.5181	-4.8064	-4.2219	-5.3361	-2.058	-2.1582	-2.0444	-1.8017	0.54396	-1.0471	-3.6206	-6.2521	-5.0002	-1.4374	-6.4401	-5.7601	-1.4504	-2.452	-1.5106	-3.7326	-2.0517	-4.5947	-8.0263	-4.0877	-5.192	-3.5934	-3.9881	-1.3891	-3.5001	-3.5023	-4.1594	-4.0213	-5.5735	-1.1912	-1.0587	-0.28263	-4.7624	-3.6615	-6.3339	-8.6566	-0.74303	-4.3483	-0.029181
-5.2961	-2.7481	-3.2999	-5.3022	-7.8683	-4.3748	-3.1866	-1.7667	-2.2343	-7.2166	-4.8537	-5.5413	-4.2708	-2.5179	1.2278	-1.7568	-3.7535	-0.7127	-5.5185	-1.127	-4.0059	-3.8801	-4.6005	-1.5104	-3.9458	-2.9238	-2.4505	-2.0298	-1.5442	-3.1738	-3.2811	-5.0091	-3.858	-3.9061	-4.1549	-1.6892	-6.5625	-3.379	-1.8535	-3.55	-3.4435	-4.6484	-2.4129	-2.5186	-0.27887	-2.7857	-5.0434	-1.1975	-5.5221	-0.49831
0.063827	-1.3546	-2.2853	-0.39987	-1.0486	-3.5119	-1.0674	-4.7913	-1.3585	-3.0644	-4.1093	-1.7715	-1.7396	-2.3865	3.7434	-1.3828	-2.2876	-0.45422	-0.82068	-0.38875	-0.44747	-6.0514	-0.25295	-0.87032	-3.9775	-2.2408	0.23281	-2.4634	-1.0105	1.8771	-0.39847	4.2154	-1.651	-0.83233	-1.6656	-2.5037	-3.5309	-4.0479	-0.40969	-1.5899	-4.5123	-4.4232	-1.6248	-2.9732	0.2967	0.63318	-1.816	-0.59443	1.8021	-1.3296
3.4701	2.6126	0.63781	-1.1473	0.57149	1.3595	-0.66028	-0.45861	3.4969	3.8713	-0.24854	-0.71801	-0.71226	1.1816	1.7682	4.9013	-3.806	-1.7654	0.22169	-1.0666	0.3394	-0.41754	3.6511	3.3635	3.231	1.2611	0.5406	-2.0583	-1.94	3.154	-0.0048815	2.1566	0.55274	-1.1067	0.22419	1.1498	-1.0758	0.47842	0.92296	0.0080209	0.8328	5.0234	1.3929	0.28625	1.8843	-0.70021	-1.5714	1.1645	1.2633	0.28158
-14.051	-14.022	-11.354	-9.1571	-10.091	-8.9657	-10.466	-9.2837	-10.345	-12.406	-13.965	-12.954	-8.3579	-10.584	-11.033	-11.657	-9.5451	-10.552	-8.1393	-10.494	-12.999	-15.763	-11.685	-10.367	-10.812	-10.285	-8.4869	-9.7665	-11.855	-9.2837	-10.282	-13.384	-10.156	-9.382	-9.9896	-10.658	-10.927	-12.686	-12.575	-11.221	-9.6159	-9.5365	-10.259	-10.27	-10.96	-12.905	-11.607	-11.38	-11.219	-10.813
-11.747	-11.964	-12.403	-13.008	-11.862	-7.5224	-12.741	-11.107	-12.148	-11.894	-12.684	-11.271	-12.46	-13.288	-9.6122	-10.629	-10.823	-13.877	-10.469	-13.305	-11.568	-13.331	-14.838	-17.004	-11.124	-10.316	-9.6281	-12.066	-13.041	-14.92	-11.326	-9.7775	-14.806	-9.0658	-10.625	-12.359	-11.552	-14.432	-12.553	-11.264	-11.202	-12.24	-10.923	-10.901	-8.0577	-13.774	-12.973	-11.362	-10.752	-12.116
-5.1335	-2.5833	-2.7241	-3.3434	-1.0163	-5.5579	-5.3914	-2.4602	-0.60671	-2.6649	-0.055822	-3.9236	-2.2717	-0.30975	-6.5724	-2.7782	-3.5082	-0.80447	-0.75337	-0.60251	-0.11262	-2.2485	-1.5213	-2.9981	-6.4436	-1.9724	-5.6437	-3.0518	-3.1751	-3.142	-3.1378	-1.3175	-4.804	-4.6685	-3.0494	-1.4737	-2.9927	-3.3414	-6.173	-4.9294	-3.6162	0.18408	-3.363	-2.7161	-2.0644	-3.6806	-0.2578	-2.3215	-3.7519	-4.0286
-13.942	-16.59	-14.451	-14.721	-13.504	-18.174	-15.991	-15.113	-10.698	-14.366	-13.392	-15.658	-11.373	-15.018	-13.412	-13.834	-18.091	-10.865	-14.718	-14.716	-14.057	-14.979	-18.579	-16.917	-15.518	-13.226	-16.743	-13.378	-13.556	-13.099	-14.934	-15.415	-10.525	-13.162	-12.921	-14.495	-12.527	-10.491	-13.317	-13.977	-12.642	-11.793	-14.629	-9.465	-15.256	-16.163	-14.734	-14.984	-11.011	-11.416
-11.817	-10.332	-9.6832	-8.3197	-9.7063	-10.326	-11.098	-9.3473	-10.018	-10.963	-12.994	-10.978	-12.555	-11.478	-10.467	-10.087	-12.514	-9.5802	-12.239	-10.99	-8.5332	-10.038	-13.937	-10.146	-11.558	-12.465	-9.0993	-9.833	-12.59	-11.797	-13.501	-10.5	-9.7368	-10.031	-11.108	-11.61	-11.525	-14.01	-11.805	-13.708	-9.9613	-9.6179	-11.97	-8.6302	-11.955	-12.709	-8.6375	-11.47	-14.548	-12.046
1.1195	1.2936	-0.6956	1.6277	1.4915	0.86339	0.34693	-3.0114	1.7214	1.1882	4.9746	-0.14723	5.3725	0.50056	-1.7606	-0.32326	1.0255	0.68842	-1.7147	0.17381	1.0801	2.6306	1.3792	-0.61104	-0.35603	1.4988	4.3111	3.4991	0.28999	2.1005	2.5871	-1.5697	1.1034	0.31518	-0.010148	0.854	3.4866	0.41422	2.6646	1.6841	2.796	0.7374	2.2983	-3.1409	2.8084	3.5546	0.40838	1.3065	1.4128	0.43793
2.3875	1.9714	2.0167	4.905	4.8154	2.4782	1.8394	0.56325	3.0118	0.8688	7.4953	4.3854	2.0879	2.4664	1.6161	3.6388	3.0743	-0.98946	1.7728	4.4711	3.6263	2.523	0.3704	1.4322	3.8332	4.5247	4.1393	2.5664	1.7807	4.3905	2.2029	1.7399	8.0193	2.408	4.4382	1.8728	-0.97451	4.411	1.7495	3.8208	4.5703	3.556	2.67	2.9065	-0.81741	4.3695	3.3343	5.9129	0.012698	1.0522
-11.147	-10.29	-11.239	-9.623	-8.0216	-9.1046	-14.004	-5.6858	-11.645	-12.619	-12.275	-8.8416	-10.346	-10.286	-12.175	-12.575	-12.848	-11.675	-11.756	-11.51	-11.489	-12.723	-11.984	-11.071	-12.094	-10.488	-9.7501	-13.476	-10.777	-13.232	-8.364	-11.286	-10.803	-10.778	-7.9039	-8.5965	-11.116	-8.7836	-9.2708	-8.4357	-11.233	-8.3377	-10.921	-8.4991	-8.9932	-9.8853	-11.455	-14.492	-12.429	-10.04
-13.196	-11.786	-15.313	-14.714	-13.39	-15.164	-11.046	-10.901	-11.35	-13.716	-13.017	-12.515	-10.478	-12.091	-13.294	-11.783	-11.53	-14.272	-10.28	-10.15	-13.363	-11.022	-12.931	-13.204	-9.2573	-12.082	-15.464	-9.7956	-13.004	-15.497	-15.314	-13.205	-16.013	-10.511	-11.07	-12.964	-10.741	-13.61	-13.131	-10.556	-13.743	-15.781	-11.706	-10.042	-11.25	-12.777	-14.22	-15.182	-13.119	-14.561
-0.14474	0.7547	-1.1962	4.3308	-2.5314	-0.31628	-2.809	2.5756	-0.52626	-3.2732	-0.79524	-0.65063	0.45772	0.8723	2.9774	-1.5929	-1.0652	1.9154	-1.0948	1.4944	0.05657	2.9182	-0.89903	-1.3251	-0.069062	-2.4601	1.5075	-0.86623	2.6322	-0.070505	-1.9198	-5.4661	-0.027506	-4.9581	-0.49181	-0.056762	-0.37003	-0.54594	5.9365	2.438	0.89717	-1.9154	1.4352	-2.3864	0.60152	1.7596	0.682	-0.57109	-2.5578	-2.6922
-12.256	-16.453	-13.212	-13.739	-14.957	-14.181	-11.827	-16.034	-16.031	-13.683	-14.89	-15.656	-14.633	-16.29	-13.321	-14.713	-14.735	-14.293	-15.925	-12.981	-14.675	-12.502	-13.465	-15.485	-12.97	-11.881	-15.991	-15.868	-13.483	-14.959	-13.199	-15.118	-14.12	-12.502	-17.397	-17.053	-13.179	-17.252	-13.639	-15.714	-13.973	-17.028	-9.1677	-15.821	-15.798	-14.385	-15.305	-13.789	-16.441	-12.177
-3.684	0.78284	-1.167	-2.353	-1.8728	-2.0994	-3.3834	-2.7523	-0.45213	-5.221	-0.35093	-3.5951	0.2576	-2.484	-4.4567	-2.6956	-1.7961	-2.1594	-3.9283	0.6757	-0.89456	-2.4263	-4.973	-6.7371	-3.478	-1.48	-1.2205	-1.809	-6.2208	-2.485	-2.9663	-0.58098	-2.4191	-3.6021	-1.8493	2.5856	-7.4993	0.33888	-3.8248	-2.8955	-0.23756	-0.12675	0.82016	-1.9568	0.15915	-1.6562	-0.27882	-1.8136	-6.2909	-0.96142
-1.9823	-2.6374	-0.42507	2.4292	0.67969	-0.2175	0.33972	-2.5717	1.0489	-0.73739	-0.82903	0.40772	-0.39613	-4.5689	-1.6867	-2.0708	-2.1358	1.0391	0.65685	-2.25	-1.039	1.3932	-0.88906	0.61653	-3.7976	-3.4465	-2.5345	-0.02569	1.0673	-2.8199	1.7418	1.3134	-0.30537	-1.064	-0.30712	-3.7772	-0.81103	-4.9154	1.7796	-1.3831	-1.7238	-0.74235	2.3707	1.2202	-1.4692	-2.1175	-2.492	-0.58654	0.11681	0.79832
-1.5277	-0.39782	-2.2817	-1.2384	-1.2677	1.4229	-1.9952	-1.6305	0.1927	1.9778	-2.6891	-2.507	3.0102	-0.60687	-1.528	-2.5058	-2.2258	0.72815	1.2825	-2.0159	2.6078	-0.63383	0.67007	-3.9296	-5.2766	-1.6095	-2.812	1.6573	0.17132	-5.1902	-1.3321	-1.0187	-1.5656	-1.4789	-0.045305	1.532	-6.2875	-0.89053	-2.114	0.69584	-3.2344	1.6303	-1.0307	-2.4417	-0.39557	0.75693	-1.9988	1.1568	-2.3356	-4.3984
-9.8143	-11.324	-12.598	-9.2596	-13.237	-7.8619	-8.464	-10.001	-11.274	-9.7709	-10.397	-11.256	-11.256	-12.176	-10.421	-8.0268	-9.866	-10.716	-9.0418	-10.62	-11.665	-14.54	-9.5977	-11.237	-10.509	-6.5119	-9.6858	-9.7602	-7.5805	-12.42	-10.997	-7.3812	-12.525	-10.221	-9.3088	-9.4456	-9.1163	-10.265	-9.3996	-10.471	-9.9905	-11.814	-7.6083	-11.145	-10.242	-9.1462	-5.629	-9.2282	-13.061	-10.738
-15.429	-15.222	-16.223	-17.307	-13.577	-15.829	-13.922	-15.643	-16.861	-16.268	-13.594	-17.372	-11.692	-11.402	-14.46	-13.715	-15.723	-13.661	-16.024	-16.263	-14.41	-15.252	-14.64	-12.343	-12.988	-11.738	-15.844	-14.346	-15.222	-16.453	-17.138	-16.261	-14.563	-15.776	-14.014	-15.563	-17.677	-13.623	-18.067	-15.558	-16.438	-11.063	-13.603	-14.312	-13.188	-14.51	-17.633	-15.99	-14.001	-14.969
-0.4366	-0.79078	-1.0677	-1.4719	1.317	-0.18952	2.6902	0.43051	-1.1196	0.1002	-0.82087	-1.1955	2.5996	0.35152	-0.36626	-0.76702	0.087859	-0.94345	1.9418	-2.3247	3.1608	-0.42075	0.86987	-1.4271	-1.0925	0.22808	0.047673	-0.81386	-0.86743	-0.28527	2.5627	1.6388	1.0974	0.39286	2.9256	1.6605	3.0275	1.0234	1.3731	2.9024	0.69085	-2.7092	1.5919	1.8612	0.33328	1.8144	2.2385	0.27006	0.24981	-0.9811
-1.3497	-6.5484	-2.2685	-1.9847	-3.2055	0.46068	-1.7454	-0.68479	-4.938	-4.251	-1.0233	-0.4709	-4.0325	-1.011	-1.3385	-3.2395	-0.83647	-2.2599	0.46863	-3.9169	-5.1119	-0.039092	-5.958	-2.7791	0.38307	-5.9603	-5.4084	-2.5912	-4.7406	0.4697	-3.6454	-2.9745	-5.7681	-1.5385	-0.2871	-2.8376	-0.66169	-2.8085	-2.9195	1.5093	-0.57835	-1.0306	-4.2357	-2.7713	-1.9185	-7.0928	-3.3263	-2.3277	-1.7199	-0.76951
-12.766	-9.5248	-9.7412	-12.989	-13.756	-9.9818	-12.726	-9.9885	-9.9202	-10.06	-11.569	-12.755	-12.116	-10.697	-12.094	-12.904	-14.235	-11.083	-11.792	-11.66	-10.818	-11.332	-11.61	-12.166	-11.043	-10.687	-9.4616	-9.9984	-11.152	-15.05	-6.9888	-12.264	-11.235	-7.5261	-14.122	-12.932	-8.7983	-11.863	-11.059	-11.037	-14.011	-13.573	-10.736	-10.557	-13.189	-10.185	-15.906	-12.791	-12.422	-12.218
5.4421	9.1404	10.559	7.3361	7.8212	7.1761	6.2094	4.1988	6.4192	7.9025	8.1897	7.3791	11.349	10.32	6.83	5.5428	7.9625	5.3339	9.1313	5.1235	11.255	10.722	6.3059	6.9212	7.4002	7.7279	10.469	9.7627	9.7503	6.8557	8.7373	7.6253	10.49	9.6493	7.2359	6.576	8.8371	9.2769	8.3625	5.1564	5.6278	8.9464	9.8593	4.354	4.8398	6.6444	8.6074	8.1122	7.6289	12.498
-6.0315	-3.6038	-3.6076	-4.299	-1.0541	0.73546	-1.7382	-6.9291	-2.5001	-6.0766	-4.9802	-6.9322	-3.8097	-2.737	-2.1856	-2.8241	-5.936	-4.286	-3.7533	-3.8476	-7.4863	-4.8896	-5.1137	-2.2336	-0.046738	-4.0919	-3.1175	-2.1952	-5.1139	-2.7068	-6.4522	-2.7243	-3.9207	-2.0812	-3.7599	-1.553	-3.8007	-3.977	-3.6993	-5.0003	-6.0304	-4.0999	-4.0752	-4.3185	-8.7521	-4.9333	-3.6855	-4.1843	-6.1726	-5.4392
2.127	-0.53623	2.0367	2.6323	0.1483	1.1919	-0.4757	2.2087	-0.61443	2.7774	1.2476	3.3563	1.2631	-1.0534	4.1392	1.9428	0.036014	2.1081	0.53598	3.9057	0.54076	4.3426	0.76458	2.3744	2.2735	2.8325	0.19398	1.3171	-2.0135	4.8641	-1.6224	2.7112	0.14681	0.4831	2.7477	2.3178	1.241	4.0999	4.5477	3.1677	0.34546	4.2719	2.3859	5.8147	1.9605	0.75889	5.0305	1.1766	3.0439	1.4349
-6.0796	-5.9001	-6.5063	-7.1776	-5.6322	-7.1537	-3.0566	-6.8475	-6.9125	-5.2594	-4.2733	-5.2269	-4.3922	-4.4977	-5.8857	-4.2508	-6.2379	-8.5431	-7.371	-6.1607	-4.16	-7.7871	-6.7731	-6.4178	-6.0109	-6.9122	-6.9312	-6.5632	-8.8094	-8.3166	-3.4617	-7.1945	-4.3541	-4.0453	-4.57	-7.8166	-4.3026	-5.6344	-7.8405	-4.168	-4.7047	-6.0962	-5.9059	-6.8201	-2.3564	-0.33551	-5.704	-3.0956	-2.6194	-7.0891
0.59892	-7.5941	-4.1147	-2.7791	-1.143	-2.2943	-3.389	-6.1611	-4.2409	-3.7196	-4.6913	-3.6586	0.28381	-3.739	-7.1681	-7.9263	-4.7122	-3.9856	-8.177	-3.1581	-5.6296	-8.3506	-7.6775	-4.2255	-6.7977	-3.179	-6.7363	-5.1472	-3.629	-3.3929	-5.7167	-7.6693	-7.6719	-4.6053	-5.3481	-3.9718	-6.3634	-6.4231	-9.4155	-6.4602	-2.1985	-6.4481	-4.9215	-6.0344	-5.1976	-3.6455	-4.7612	-5.0186	-3.8255	-5.3468
4.9777	7.6261	6.1557	7.7333	6.3919	7.3436	5.883	5.5279	6.3857	10.344	12.464	6.3691	6.9406	3.1954	5.4337	7.3316	8.614	7.5448	6.2347	9.8343	5.7935	7.3811	4.6519	5.7621	7.0972	6.8276	8.514	8.153	8.4859	5.2166	7.9575	4.8423	7.0714	7.1185	8.6153	4.7405	8.343	8.6181	9.3092	7.393	9.4671	6.2095	4.154	6.1371	7.7728	5.1179	4.0131	7.2743	7.8259	5.9521
2.5975	1.4428	1.5237	2.0919	1.7161	-0.37671	-1.4985	-1.4061	1.2758	1.2324	-0.40971	0.075596	2.4785	0.9677	0.49552	2.2182	1.0896	3.3711	0.27486	-0.29031	0.23133	1.7924	1.0654	2.6513	2.7453	-0.3626	-1.1779	0.37423	-0.088265	2.9693	2.8649	0.73245	2.0958	0.068346	1.1452	0.61247	2.3112	-0.47968	0.91376	0.9999	-1.2678	0.073902	-1.7962	-2.1837	0.14594	1.9214	-0.28356	3.3511	1.2218	0.89392
-1.7126	-1.8055	3.821	-2.6615	-2.5239	1.2568	3.0661	0.74512	1.8455	-4.5763	-0.73923	3.0704	2.3541	3.586	0.78532	1.4557	1.4822	2.3782	-0.84127	0.38762	0.90836	0.27415	0.095108	3.2444	0.090457	-0.28389	1.2462	-2.1578	0.23115	1.3865	-0.55013	3.5793	-0.31397	-2.3767	0.65398	1.8843	2.3078	-1.2739	3.9417	-2.9804	2.3678	1.3085	0.40322	-3.5134	-2.0918	2.4802	1.656	1.2718	2.3813	2.9998
-17.815	-10.116	-10.605	-9.749	-15.252	-11.548	-14.187	-18.227	-13.925	-12.119	-14.57	-12.505	-12.217	-19.249	-11.488	-15.418	-11.57	-15.102	-13.808	-11.779	-13.064	-15.779	-16.643	-16.823	-13.029	-13.537	-14.197	-13.856	-11.493	-13.129	-11.793	-13.947	-17.003	-13.71	-16.292	-15.512	-10.806	-13.972	-14.765	-14.539	-15.109	-13.529	-12.603	-13.842	-12.119	-14.696	-11.889	-16.086	-15.836	-13.829
3.2541	2.1888	-0.38199	2.5266	5.0372	2.0595	2.4548	1.7967	-1.1224	1.6793	1.2341	2.8507	1.5261	0.81778	3.1414	1.5173	6.3804	4.5898	3.8884	2.0475	-1.176	4.3507	0.53925	-2.0742	2.5069	2.174	-1.2314	-1.0368	0.13492	4.2858	-0.88975	2.4493	3.3267	1.1727	4.3788	1.9358	3.8851	0.8033	1.2541	2.0358	2.5935	4.1441	1.6248	1.9444	-0.82082	2.0506	2.3732	0.8811	3.9639	4.519
-1.8502	2.0364	0.039445	2.1547	-0.23206	1.6301	-1.565	-0.70106	1.9148	1.9296	-2.0552	1.7188	-0.10272	0.15328	2.6252	0.69302	-0.948	3.3845	0.063142	0.17933	-1.3208	-0.78668	2.58	-2.953	-1.8654	2.1448	-1.5682	-2.9132	-0.31267	1.3205	0.13938	-2.767	-0.27075	-0.98156	2.128	2.6331	-1.3413	0.77573	-0.40414	-4.1622	-0.11791	0.092848	1.4514	-2.5268	1.0422	0.98858	0.73963	-1.3576	-1.2437	5.0211
3.8307	1.1498	3.6002	-0.20364	4.5342	2.4679	5.6444	5.5649	-1.5911	0.23668	-0.90109	0.85021	5.2156	3.4362	3.2593	4.6997	6.7767	4.1996	2.8959	4.992	2.3689	3.5985	1.6096	2.3418	4.8521	4.2581	0.76308	3.4277	0.69332	3.3821	2.9821	2.8926	1.9152	4.451	3.3263	3.5087	0.062631	3.0375	-0.34799	2.0715	0.82555	3.6338	2.9801	3.6887	4.8619	-1.5429	3.615	2.0686	3.7884	2.6696
-5.7301	-5.0501	-3.5439	-2.4871	-6.4652	-4.4637	-4.3163	-2.6669	-2.1615	-2.4535	-5.4095	-5.4612	-4.7121	-3.1756	-0.85956	-4.2186	-3.3918	-3.4302	-4.9438	-5.2754	-5.4293	-5.2826	-2.4593	-2.3769	-3.9893	-3.6268	-1.3279	-4.7947	-3.4443	-2.165	-0.63407	-4.0932	-1.4759	-5.3797	0.24556	-4.2571	-5.7039	-4.3227	-5.5903	-3.6596	-3.2031	-5.1736	-3.9937	-1.5413	-3.6319	-6.4396	-2.8764	-1.8109	-2.7847	-2.1034
-13.809	-16.231	-18.439	-15.049	-15.583	-10.093	-15.513	-14.962	-14.983	-14.548	-11.99	-10.355	-15.396	-10.564	-10.637	-12.45	-14.697	-14.723	-10.395	-14.581	-16.183	-13.548	-11.263	-11.953	-14.633	-12.222	-9.0889	-14.591	-12.408	-14.174	-11.888	-16.678	-12.218	-13.516	-12.773	-14.396	-13.344	-13.528	-14.592	-11.415	-14.131	-10.441	-13.711	-12.504	-13.402	-8.2213	-15.607	-12.496	-13.621	-13.644
-0.69822	-6.7096	1.8618	-2.2548	-1.1859	-0.1431	-4.2709	2.4794	-0.2845	-0.33777	1.0963	-0.13189	-0.4028	-3.9243	-0.77949	-1.1641	-4.3542	-2.1926	-2.133	-0.57748	-4.1703	-1.9689	2.7592	0.22196	-1.4598	-2.1078	-0.69001	-2.3704	-4.3373	-1.4559	-3.2529	-2.2396	0.31561	-2.6552	-3.0527	-0.4394	-3.4599	-2.8068	-2.6054	-2.274	-5.0528	-1.5102	-0.63615	0.51782	-2.3904	-0.94551	-1.2313	-0.4392	2.3109	-4.7164
-22.012	-20.743	-17.896	-21.198	-23.142	-20.749	-18.997	-24.636	-24.319	-19.935	-26.879	-22.649	-22.622	-22.472	-21.436	-22.852	-22.514	-24.282	-20.187	-18.341	-22.786	-26.955	-22.495	-25.256	-22.043	-19.89	-22.911	-21.665	-22.103	-19.757	-23.879	-19.743	-20.306	-25.402	-21.31	-23.506	-20.54	-21.011	-24.081	-20.982	-25.614	-21.273	-21.586	-22.505	-25.266	-21.005	-23.666	-21.537	-22.121	-23.223
-5.9726	-5.0467	-4.247	-6.2051	-5.4162	-4.8563	-5.5897	-3.7876	-6.0262	-7.3922	-6.8675	-7.2381	-3.2824	-1.4154	-3.0268	-3.7003	-4.0634	-3.0694	-4.0671	-7.6976	-5.881	-4.7872	-4.8072	-4.6608	-5.0121	-5.7933	-4.6064	-4.9928	-2.3293	-4.8872	-2.2673	-5.4297	-2.5038	-5.2273	-3.4614	-6.5138	-5.3079	-5.0484	-4.5202	-4.4776	-3.0416	-5.3404	-1.5286	-3.2543	-3.8807	-5.6878	-2.7649	-7.6793	-5.3113	-5.268
-12.188	-13.163	-7.8119	-8.7261	-8.7213	-8.4418	-10.736	-9.2509	-10.212	-8.0626	-10.571	-9.8567	-10.728	-9.0727	-9.8531	-12.047	-10.033	-8.6459	-13.229	-7.8899	-6.5115	-14.225	-8.8909	-7.7534	-9.9129	-11.222	-8.8531	-7.8728	-8.7227	-8.7537	-8.7264	-11.976	-8.2748	-5.0588	-7.4869	-11.376	-8.7564	-7.9969	-6.6121	-10.496	-8.4051	-9.9041	-9.9853	-8.4255	-8.9613	-10.402	-9.2916	-11.854	-10.737	-5.685
-14.104	-16.704	-8.7721	-11.653	-15.69	-11.538	-12.604	-15.512	-13.521	-10.897	-13.645	-13.278	-12.019	-12.118	-11.186	-13.874	-11.328	-13.897	-13.931	-13.23	-16.671	-10.734	-10.465	-15.375	-12.043	-11.705	-11.044	-13.843	-15.154	-11.314	-11.158	-11.302	-14.12	-12.367	-13.38	-12.577	-12.284	-13.264	-13.689	-13.386	-14.926	-15.628	-11.398	-12.285	-12.549	-12.501	-12.362	-16.194	-12.188	-10.622
-12.003	-9.4797	-12.223	-10.714	-10.186	-13.715	-11.457	-13.517	-11.409	-13.591	-8.8786	-9.224	-10.623	-11.293	-10.517	-10.123	-13.377	-13.391	-12.286	-10.356	-12.011	-12.824	-9.5319	-12.398	-11.788	-11.192	-9.3018	-13.287	-11.134	-12.232	-8.0416	-12.099	-14.807	-14.389	-11.235	-12.884	-11.784	-12.53	-11.165	-13.429	-14.612	-11.883	-9.8674	-10.883	-10.7	-10.865	-12.42	-13.658	-11.018	-11.824
-11.379	-8.041	-6.9978	-7.7629	-6.294	-7.7593	-9.3652	-8.8312	-8.3315	-8.4836	-8.6421	-8.9111	-10.924	-8.8276	-5.1139	-6.5579	-4.5965	-7.5895	-9.7732	-7.825	-8.319	-6.9154	-8.1224	-8.4772	-7.519	-7.7375	-7.4001	-7.1425	-6.5508	-6.9865	-8.2897	-7.8672	-7.0105	-7.9881	-7.5665	-6.1994	-6.534	-6.9549	-4.1547	-8.7719	-8.8386	-8.0761	-8.2915	-10.727	-8.443	-5.6618	-10.589	-7.3069	-9.5908	-6.7614
-0.32817	1.3422	1.7395	-1.3418	0.88776	-0.57625	-1.4253	1.1908	-0.13081	2.701	0.92383	-1.294	-1.1346	-2.3962	0.081754	-0.1858	-0.20098	-0.53775	-1.5449	-0.30508	4.148	0.15169	-2.6558	0.40132	1.6033	1.3107	4.1917	-0.79671	-0.54163	2.8705	-3.1815	-2.6982	-0.94469	-0.0865	0.44887	-0.5686	-1.6762	-2.7237	1.2061	-0.028609	-2.9264	0.26637	1.586	0.87409	-0.91662	3.8317	-1.3349	4.586	-4.1143	-0.79395
-1.0775	-4.6006	-4.1533	-1.9927	-1.5866	-5.1411	-1.8106	-5.6871	-0.51387	-1.8954	-2.8603	-1.6606	-3.4678	-1.6772	-4.3374	-3.3836	-1.1505	-3.5352	-4.4433	-4.0041	-1.3328	-1.8301	-3.4658	-3.225	-5.9073	-4.0545	-6.9571	-3.8627	-5.2159	-4.7387	-1.7195	-5.3071	-4.252	0.053393	-2.9498	-3.6093	-3.721	-3.6176	-0.52549	-1.7998	-0.4943	-3.0436	-0.42731	-2.2533	-2.3114	0.48359	-2.5955	-2.7154	-4.2252	-2.7781
0.034465	-1.6629	0.28708	-0.78353	-4.1955	-1.2291	-1.426	-1.448	-1.7732	0.20165	-1.5778	-3.1668	0.83937	-2.8685	-1.0893	-0.8759	-0.65662	-0.89507	-0.87659	1.5937	-1.989	0.27538	-2.3591	1.3027	-2.2615	-0.97333	-1.4787	-3.1866	-1.2275	-3.9036	-1.4804	-0.85243	1.1485	-4.5892	1.8699	1.7731	0.79463	-1.5357	0.093075	0.7121	-3.2344	-1.452	5.0824	1.2323	-0.67887	-0.83759	-2.6289	-0.44973	-0.87913	-1.285
-13.106	-11.407	-11.252	-11.416	-13.601	-12.622	-13.156	-13.56	-11.989	-13.662	-14.672	-14.088	-10.269	-14.599	-11.923	-12.588	-13.348	-12.365	-12.953	-13.708	-12.179	-13.876	-15.416	-14.321	-16.544	-9.7443	-12.206	-11.73	-13.452	-11.927	-13.159	-15.626	-11.032	-14.621	-14.148	-13.762	-11.592	-15.949	-14.746	-12.12	-12.957	-14.399	-12.298	-8.4466	-17.486	-15.303	-12.331	-11.716	-11.904	-13.167
-15.167	-13.041	-11.209	-11.969	-14.664	-11.401	-10.715	-14.802	-12.013	-11.212	-9.0556	-13.216	-14.18	-13.655	-13.498	-13.735	-13.102	-13.092	-11.769	-13.555	-10.36	-9.0539	-11.493	-15.09	-8.4003	-10.753	-10.273	-13.743	-15.469	-12.039	-15.105	-13.393	-10.267	-13.299	-12.748	-12.825	-12.923	-10.702	-12.236	-13.23	-8.7028	-12.182	-11.471	-9.6323	-10.41	-11.867	-14.955	-12.98	-8.3302	-13.074
1.3518	-2.0995	-3.2465	1.4551	-0.57358	3.0611	-1.8193	0.83668	-2.0271	-0.18137	2.5169	4.0762	0.03764	1.4923	-0.10024	-0.33971	0.44007	2.3709	0.58893	-1.2756	0.51863	4.0652	-0.64002	1.2556	3.4627	0.96812	4.9152	2.6634	-1.6892	0.015045	-1.036	-3.1251	0.03794	-3.1417	0.55982	0.96324	-1.4821	0.3937	0.73423	-0.083096	-1.2514	0.63834	0.58583	-0.39132	0.80361	-2.9178	-1.8556	-0.15636	-2.2873	-0.96373
-1.8214	-3.7471	0.83808	-5.3858	-1.6152	-4.9837	-5.5055	-1.612	-0.9574	-2.0022	-4.648	-2.8951	-2.6826	-1.7059	-1.4027	-5.5189	-4.3919	-1.6562	-2.5343	-3.1729	-1.5894	-4.5571	-4.267	-3.0989	-4.4267	-4.3107	-2.3595	-3.4377	-3.4441	-6.0493	-0.82447	-5.7678	-1.2808	-3.0842	-4.1843	-2.0998	1.0039	-0.51498	-1.8836	-4.2733	-4.0686	-2.4229	-4.8659	-1.5711	-3.5195	-3.9302	-2.941	-2.9535	-1.7749	-4.127
-11.906	-12.999	-11.71	-14.242	-10.847	-11.957	-12.017	-12.91	-12.587	-12.612	-12.237	-13.746	-13.293	-12.295	-15.135	-13.311	-11.803	-13.004	-15.195	-12.746	-13.572	-14.778	-13.406	-13.315	-12.204	-10.219	-10.373	-12.794	-13.252	-12.879	-13.91	-12.816	-13.568	-11.729	-14.959	-10.652	-12.559	-12.946	-15.133	-14.816	-11.602	-14.372	-12.059	-17.232	-14.63	-14.491	-13.736	-13.004	-15.542	-12.555
-8.141	-5.4371	-3.9787	-8.6118	-3.5849	-5.5265	-11.503	-7.4355	-7.0504	-10.625	-12.158	-5.1884	-6.6887	-8.2582	-6.3222	-9.2082	-6.8415	-9.7018	-8.5299	-4.578	-9.8891	-7.3858	-9.9763	-9.1091	-8.7865	-11.336	-3.7139	-7.6269	-7.5908	-10.391	-6.9344	-11.28	-10.807	-3.186	-10.83	-5.9657	-8.1702	-9.4569	-5.9693	-7.6652	-9.068	-5.5935	-7.8684	-5.9307	-6.0348	-3.0632	-7.4667	-5.832	-7.5859	-5.5118
0.26285	3.3923	0.7673	1.9851	-1.3582	2.7369	2.5051	0.98018	0.2725	0.084565	1.2346	2.5701	-1.2992	4.1282	1.7337	2.4123	3.0452	2.0715	2.1013	1.6393	1.4758	2.8474	6.1689	1.9197	2.4123	-0.017974	4.7035	3.6983	1.6517	-0.039981	3.6732	-0.20592	3.8204	5.0115	2.8599	-0.67352	3.3392	0.94124	3.097	0.71249	2.6738	0.57267	1.667	5.184	3.4321	0.21656	1.4216	0.80695	1.5406	-1.1032
-11.719	-12.399	-13.667	-11.862	-10.286	-13.513	-11.419	-10.096	-10.98	-12.068	-9.7317	-8.9643	-13.266	-12.698	-8.9551	-11.896	-10.254	-9.5613	-8.5447	-11.595	-12.034	-10.262	-9.4524	-13.314	-9.9724	-10.667	-10.232	-10.087	-11.504	-10.721	-13.127	-10.426	-11.235	-11.723	-10.319	-11.764	-12.316	-9.5733	-10.758	-11.118	-8.0864	-11.872	-9.4328	-15.587	-11.849	-11.115	-14.001	-12.379	-10.377	-12.541
7.6778	9.0716	11.044	7.1674	11.818	6.7383	6.4846	6.9532	9.1153	4.2763	5.0798	8.0356	8.4773	8.281	10.273	7.8217	9.8812	7.1658	9.6931	12.407	9.6451	5.7175	6.8186	5.0207	10.44	7.7892	9.3163	11.035	6.2995	8.1211	11.301	7.5402	9.7766	8.2747	12.191	9.3603	9.2199	7.5996	4.7374	6.7819	8.1576	4.4706	6.5575	7.0601	8.8939	6.8566	8.3999	10.39	8.8641	8.27
-8.7911	-10.639	-8.4658	-6.5871	-9.8358	-7.9685	-11.109	-10.616	-6.283	-10.6	-9.2609	-9.0889	-9.9132	-10.53	-9.5971	-7.4918	-7.2921	-8.5257	-11.972	-9.1622	-6.8923	-10.254	-8.7579	-6.9019	-8.7181	-6.8159	-10.999	-10.366	-8.7553	-8.7782	-9.0178	-8.6405	-10.159	-7.2194	-8.6629	-6.0293	-7.6556	-8.4042	-8.9418	-8.8313	-8.5978	-9.4228	-11.035	-7.6496	-8.8822	-11.522	-9.7427	-8.3499	-5.9487	-8.9512
-10.25	-9.8233	-7.7261	-12.773	-9.4195	-10.185	-8.6207	-11.087	-11.078	-9.7496	-10.795	-10.815	-9.4122	-8.9249	-14.755	-8.741	-7.9001	-8.548	-11.921	-12.005	-11.252	-10.744	-10.552	-14.204	-11.174	-12.263	-9.9435	-11.282	-13.057	-11.344	-12.034	-11.876	-13.001	-11.086	-11.447	-12.602	-11.889	-10.887	-12.602	-8.7489	-10.295	-12.1	-11.099	-7.0702	-11.482	-10.927	-8.1227	-10.374	-12.913	-11.266
-21.495	-21.863	-18.724	-20.03	-20.743	-21.804	-23.294	-23.688	-23.172	-20.875	-20.061	-20.024	-20.841	-19.361	-22.331	-22.671	-20.099	-21.527	-23.118	-21.294	-19.385	-21.187	-23.41	-22.474	-21.321	-22.498	-20.483	-20.357	-20.87	-25.416	-25.046	-23.236	-22.329	-23.264	-21.593	-20.824	-25.93	-17.871	-20.269	-19.299	-23.89	-22.789	-23.426	-21.141	-22.468	-22.712	-22.927	-20.742	-20.414	-22.598
-3.0661	-6.6253	-3.8092	-6.8078	-1.4656	-7.2185	-6.5126	-4.2943	-3.8958	-5.3171	-4.7386	-5.5109	-4.8168	-4.0448	-4.755	-4.7872	0.79669	-7.2987	-5.2858	-3.6218	-4.714	-2.2581	-6.4457	-5.7023	-4.1789	-4.9501	-1.011	-5.2478	-5.3353	-7.7914	-4.0692	-3.0672	-3.95	-3.0877	-5.3732	-6.493	-5.8286	-5.5401	-7.0686	-6.8323	-3.9718	-7.027	-4.9538	-5.3221	-4.4352	-6.3345	-2.9476	-7.2608	-5.7639	-5.0334
1.0726	-0.94344	4.2766	-0.59531	3.7477	0.065113	1.9273	2.4274	0.58517	2.895	1.2141	2.6781	3.5805	2.0521	-0.5281	0.76791	3.5654	1.6022	1.7464	6.2226	2.7236	3.1505	-3.388	-0.12346	0.73788	4.2026	-0.73299	3.0901	2.6094	1.6054	4.2416	-0.94879	2.9639	2.9822	-0.44905	3.913	2.6898	-1.4296	-2.0539	0.04176	2.4443	-1.3392	2.8798	3.5643	-1.5898	4.182	-1.0046	-0.20502	-0.19352	1.5816
-0.27916	-1.409	-0.79494	-2.834	-3.1065	-4.9347	-1.216	-2.6118	-1.4616	-2.4558	-4.5821	-0.27493	-2.9235	-1.8545	-3.8003	-0.99576	-3.9705	-3.577	-2.8401	-3.2512	-0.93122	-6.3687	-3.0139	-4.3308	2.2882	0.099836	-4.3292	-2.2406	-1.9766	-0.63638	1.3543	-1.4116	-5.5796	-2.5632	-2.042	-3.7444	-4.8806	-1.7767	-2.2419	-1.2491	-3.1398	-3.5019	-1.6343	-3.5045	-2.3523	-4.6575	-1.6123	-2.8688	-5.5547	-2.2572
-0.13509	-0.90831	-1.2366	-1.3901	-2.9361	0.28405	-0.3865	-0.30399	-0.94553	-2.0728	-1.8371	-2.816	-0.90649	-0.24256	0.81925	0.94369	-3.3784	-0.63377	-3.7862	-3.9391	-2.9597	-0.97285	-2.5342	-3.8099	-4.6314	-0.61076	-3.7769	-2.9471	-2.5166	-0.72428	-3.2343	-2.6906	-2.7964	-2.2092	-1.8141	-0.34567	-3.3545	-0.75448	-2.2826	-2.0655	0.4368	-1.5109	-2.0217	-3.1319	-0.85665	-0.96299	1.0329	-3.5964	-1.6252	-3.4724
7.4647	8.6998	9.4945	7.3097	9.5024	8.2583	9.2581	8.2665	7.8167	6.8199	6.0671	9.141	8.4548	5.8864	7.6554	10.602	6.1412	6.0713	6.9533	10.656	9.4784	6.6966	6.4691	9.8007	7.7337	9.3107	10.747	7.101	4.5105	7.7664	7.9994	6.9647	7.709	10.24	8.4248	7.2951	7.5086	5.8653	8.5394	7.1694	6.0573	6.6288	9.3755	11.203	10.152	6.7718	9.1643	10.133	8.8354	8.7817
10.861	6.137	10.923	9.0951	7.7143	9.7881	7.8002	6.0187	8.9843	6.7044	6.0993	9.6112	7.8284	6.3383	9.6474	10.047	9.9452	8.3291	6.3755	10.628	7.5242	2.9009	6.0161	7.1374	10.351	3.4616	10.103	4.8403	11.823	7.6561	7.5063	9.7652	6.7453	7.8396	10.684	6.9378	8.1075	5.663	9.0388	10.823	6.4591	8.6846	6.3018	5.3546	9.3129	7.0718	10.248	8.0867	7.0109	6.1869
-3.1616	-1.323	-5.1742	-5.5634	-1.0244	-6.4061	-6.9964	-1.9843	-5.1685	-6.3163	-8.3473	-4.7641	-2.2499	-1.8847	0.023953	-5.2494	-0.96737	-2.5792	-2.061	-1.3688	-4.1984	-3.734	-3.5413	-4.3883	-3.5581	-4.7699	-2.9058	-2.885	-3.3317	-2.6096	-4.9582	-7.5499	-4.1997	-3.3266	-2.4337	-6.9663	-2.1566	-4.223	-4.532	-2.209	-4.0185	-1.9475	-2.0117	-1.3845	-5.1425	-3.4429	-4.0964	-1.9972	-5.4213	-2.4017
8.4594	7.5307	11.181	5.9709	5.91	8.1181	8.2482	4.8236	8.4522	8.1763	10.655	8.3146	8.8067	8.4143	7.6076	8.2999	5.3718	9.5386	8.4697	11.93	9.6742	6.4579	10	7.2401	8.3769	6.9005	8.9002	2.4111	5.1042	7.3686	4.5826	6.7897	6.9688	8.135	8.8148	8.5242	6.5838	9.4716	10.422	7.2612	7.5464	6.0322	8.6241	4.2404	8.9916	4.7452	12.562	6.6589	5.4386	10.76
-13.449	-9.5305	-10.883	-13.285	-7.918	-10.262	-9.7618	-11.793	-11.696	-14.061	-10.544	-10.642	-12.242	-13.632	-14.949	-11.487	-8.4584	-9.7502	-10.981	-9.4163	-13.681	-11.097	-9.111	-9.522	-11.35	-10.065	-13.452	-10.512	-8.481	-12.169	-10.805	-11.501	-12.323	-14.224	-9.7777	-10.067	-14.403	-12.142	-15.947	-10.224	-11.516	-11.991	-11.586	-13.039	-10.586	-10.153	-14.278	-7.6714	-12.904	-11.312
-9.58	-15.064	-13.334	-11.83	-13.203	-12.123	-12.64	-14.429	-13.02	-13.714	-10.545	-13.985	-11.608	-10.46	-10.145	-10.857	-13.507	-9.4172	-12.545	-12.19	-10.874	-12.446	-13.782	-13.181	-10.618	-12.963	-8.7152	-10.611	-9.1842	-10.689	-8.6371	-11.025	-11.436	-13.522	-11.12	-14.634	-11.289	-9.467	-11.689	-13.561	-11.231	-12.606	-12.351	-9.6606	-13.967	-12.018	-12.521	-10.984	-13.279	-11.225
-4.9908	-0.67123	-3.6679	-5.6565	-1.9141	-5.7333	-2.9796	-4.1038	-2.4037	-3.3033	-6.4458	-1.4352	-4.8563	-1.496	-4.4576	-5.2204	-3.1345	-4.4367	-0.24671	-6.5915	-3.9342	-4.5518	-3.1614	-3.9599	0.14442	-0.13638	-5.5507	0.076268	-5.3584	-7.4837	-1.832	-5.8309	-4.8124	-2.9398	-5.6002	-3.4318	-0.90084	2.0938	-5.3309	-3.1156	-4.6032	-2.9156	-3.017	-4.2512	-0.13685	-6.3118	-5.8039	-3.4211	0.60669	-4.4647
3.1886	2.863	1.3612	1.064	0.29827	-0.79976	3.5093	-1.3971	2.6335	4.022	1.6312	1.5659	1.897	3.2092	0.6804	2.2951	-1.5429	6.3261	0.6089	0.35537	2.9002	2.4184	3.1362	0.86187	1.6103	1.2792	-0.43746	2.7799	1.1902	1.6282	1.422	-1.8978	0.57336	2.8585	3.0698	1.3699	1.7866	0.25528	0.97663	-3.3938	1.2277	-0.36769	0.65954	3.5779	-1.7261	3.7954	2.3675	-1.8733	2.1391	2.8595
-19.343	-20.268	-25.315	-23.638	-22.758	-22.846	-25.12	-20.982	-18.482	-21.576	-21.612	-21.342	-24.693	-23.555	-23.935	-21.156	-20.562	-22.4	-24.406	-24.602	-19.647	-22.963	-21.184	-23.31	-22.111	-22.633	-22.715	-26.828	-27.243	-24.643	-22.972	-25.129	-24.023	-21.588	-24.687	-23.591	-23.982	-23.033	-22.203	-23.725	-20.438	-22.143	-20.384	-26.11	-21.169	-23.448	-21.451	-18.128	-26.216	-20.862
5.1742	6.8173	2.0898	3.9295	3.54	0.96468	3.108	3.6047	6.6313	5.6787	5.4495	5.776	6.5476	4.8147	4.6023	2.6079	1.5674	3.553	7.5729	4.9411	4.8682	2.7037	0.90295	3.9655	2.6241	4.908	4.8282	2.6634	5.4204	5.0241	1.8102	5.0765	4.9381	5.4001	5.1881	1.945	4.3182	2.0507	2.7497	4.7043	7.8874	2.3101	1.4611	3.7025	5.4175	4.9843	4.5084	3.9058	5.0506	3.4318
-8.7592	-10.052	-6.4865	-7.385	-6.2659	-8.991	-11.11	-9.3088	-6.4157	-8.2778	-7.1477	-6.7919	-10.865	-6.3622	-9.9274	-8.9929	-11.3	-7.2989	-9.4829	-7.0689	-5.3996	-6.8787	-7.7661	-11.52	-9.1973	-7.2476	-8.0695	-7.2219	-8.9236	-6.3275	-7.8935	-6.7238	-9.2547	-9.3389	-7.2565	-7.198	-8.4208	-6.0341	-7.9276	-6.8452	-10.852	-9.6913	-5.1293	-6.7842	-8.1904	-7.6824	-9.7622	-6.3752	-7.5563	-9.761
1.8732	-1.8563	-2.9748	1.7707	-0.54724	-1.2202	2.8494	0.72526	0.96484	2.0695	-0.90577	2.2813	1.346	2.2648	-0.22847	-1.7479	0.73768	2.6614	1.5093	1.8935	1.3804	-0.84759	3.1833	1.1571	-0.63723	1.8603	1.1361	2.1188	1.7975	0.59859	-2.223	0.51243	-0.84572	1.3119	-0.39081	-0.92721	-2.7016	0.083393	-0.49939	0.50305	0.5405	-1.0931	1.9569	1.5591	-1.7007	2.0679	0.94114	2.2738	1.3215	-0.47626
-0.93348	-2.3381	1.0561	-0.89928	0.26467	1.7373	-2.2574	-1.7688	0.68825	-0.43499	-1.9531	-2.5637	3.9229	-2.2313	-1.257	0.75142	0.13178	-4.6135	-0.44467	-2.2052	-2.2907	-2.352	0.51089	0.11721	-1.967	0.22046	-4.9318	-0.40551	-0.14278	-2.303	-1.4287	-1.064	-1.5753	-4.34	-0.06059	1.089	-1.4668	-0.7727	-3.2898	-1.0916	0.54103	3.1632	-1.9737	-0.30531	0.35745	-2.7993	1.203	1.4887	-1.0983	0.40905
1.8204	-0.71102	2.5981	3.5613	3.4832	2.7399	3.6172	2.8745	0.32397	0.92806	0.71954	1.6771	2.4458	2.7675	-0.49267	4.5066	2.4094	0.80671	1.039	1.8847	3.051	-1.2574	3.0964	0.3875	2.0662	3.2701	3.1246	2.4263	2.285	1.1721	3.9089	0.88748	2.4586	0.99528	3.4353	3.8264	2.9874	2.1666	6.5445	3.8984	3.0949	6.3253	3.8077	-0.17097	0.99945	1.301	-0.055703	1.7355	2.8513	6.1364
-3.7661	3.7747	0.1185	0.44264	0.36548	0.11664	0.16363	-0.017673	1.4775	-0.12068	-1.1895	-1.3989	1.0239	0.63828	3.4065	0.38616	3.424	2.4724	-0.31502	2.4362	1.6524	0.25796	1.3225	-1.0603	0.11535	0.23907	0.89368	-0.49433	-0.96694	0.37791	0.23868	0.2729	1.0547	-1.637	0.25552	-0.85459	-0.64711	-0.12153	-1.7156	-1.0706	1.6297	0.94225	5.9277	0.061632	0.27337	-0.055512	0.34291	0.37353	-1.9462	-1.6832
2.0312	0.72923	-0.19158	2.0165	2.5616	0.22077	-0.76831	-1.5924	-2.6741	-0.25167	1.0691	-1.5252	-0.80587	-0.055021	0.1988	-1.5995	0.61149	1.2618	0.075735	1.9688	-0.64877	0.090834	2.7319	1.3401	-1.1195	0.4343	2.828	0.8764	1.4101	-0.16648	-0.67085	0.16244	-1.1115	-2.546	0.23914	-2.8991	-3.2428	0.87001	1.719	-1.4313	2.5812	-0.41395	-0.89253	-1.8216	0.63356	-2.4419	1.0317	-2.0271	1.6236	-2.3351
-0.99085	-5.3444	-3.2225	-4.4468	-1.8388	-1.9273	-2.676	-1.3163	0.28018	-5.4366	0.81137	-0.73316	-2.5422	-3.7373	-3.3982	-3.1912	-1.0889	-1.4094	0.14716	-2.8355	-3.2875	-2.5167	0.27095	-1.7331	-2.0772	0.54132	-1.6451	-6.2156	-0.66317	-6.0254	-1.1113	-1.3422	-1.8485	-6.0481	-3.9775	-1.7044	-4.9966	-1.1775	-4.5837	-0.56837	-3.4325	-2.2696	-2.3516	-0.92325	-6.7955	-4.2098	-3.1436	-2.4784	-3.2958	-4.386
-20.951	-19.003	-21.691	-25.215	-21.039	-18.606	-17.845	-24.76	-26.532	-19.5	-19.029	-20.768	-20.195	-19.094	-20.071	-20.34	-20.085	-20.587	-22.595	-20.009	-16	-17.102	-19.24	-19.788	-21.676	-23.713	-22.89	-17.916	-25.087	-19.541	-24.028	-21.666	-16.339	-21.731	-23.942	-22.856	-19.331	-18.934	-22.409	-16.986	-20.647	-20.883	-19.782	-20.164	-24.713	-15.959	-23.399	-20.369	-22.599	-21.311
-4.5153	-2.9334	-3.4011	-4.3419	-6.0715	-3.5772	-1.4806	-1.0898	-2.4071	-1.3808	-0.60664	-0.094261	-7.4308	-0.53577	-2.7041	-3.9458	-2.6953	-3.8944	0.056595	-2.9358	-3.8094	-3.8328	-2.1337	-5.4056	1.5804	-5.9295	-4.862	-1.8048	-5.0047	-4.7015	-5.2126	-3.1526	-2.4881	-3.8828	-4.5837	-1.308	-4.0227	-1.7441	-3.2599	-1.9332	-4.2288	-5.779	-5.4193	-6.1345	-5.4545	-3.0678	-2.6269	-5.6863	-1.453	-1.7573
-15.287	-13.484	-11.911	-12.884	-9.4242	-16.958	-10.013	-12.69	-10.101	-15.56	-10.583	-12.078	-11.976	-13.594	-12.587	-15.937	-10.667	-13.06	-14.739	-13.185	-9.3244	-13.098	-9.0925	-12.859	-12.159	-10.951	-14.087	-13.707	-11.612	-12.305	-19.565	-14.61	-13.402	-12.427	-9.4545	-11.899	-9.4595	-12.835	-14.374	-12.806	-11.703	-15.716	-15.263	-10.87	-12.277	-12.661	-14.224	-11.956	-15.354	-14.301
-5.7275	-5.7201	-6.4176	-8.0668	-4.6166	-9.1006	-8.314	-7.4539	-10.528	-12.415	-8.1229	-8.2122	-8.1903	-5.4074	-6.8512	-7.2481	-6.6955	-8.5013	-8.2493	-5.161	-7.7337	-8.0552	-6.8355	-6.787	-7.9476	-7.3257	-5.7536	-5.9208	-7.5142	-7.0695	-5.8264	-9.3124	-9.1721	-6.7067	-9.8958	-9.0852	-6.6283	-7.2869	-10.824	-9.1413	-7.5026	-5.199	-8.2415	-5.9898	-7.5597	-8.8122	-5.901	-6.7923	-10.069	-5.6626
-7.5221	-11.527	-7.7255	-9.6675	-10.163	-11.31	-9.3464	-8.2252	-7.6039	-10.145	-8.4359	-7.4125	-10.205	-8.9195	-10.744	-11.499	-8.1705	-8.6412	-10.564	-7.166	-7.634	-5.5802	-9.7075	-8.9473	-9.6172	-12.219	-9.7739	-6.8552	-8.6739	-8.6323	-10.591	-12.955	-6.6557	-7.3263	-7.3333	-5.6526	-11.381	-8.7043	-9.222	-8.2173	-10.302	-10.693	-8.0041	-6.8886	-9.2181	-7.5795	-12.375	-11.195	-9.0941	-11.958
-2.5744	-1.4461	-0.50485	-1.6486	-0.56279	-0.0017607	-1.236	-2.5795	-3.5194	-0.66447	1.0429	-1.293	-0.54383	-2.7902	1.1601	-0.33695	-0.50608	2.4816	0.82115	-0.90279	-0.58731	-2.5009	1.5294	-3.3435	0.057324	-0.27641	-1.5938	2.8195	-1.3369	-1.2347	0.29949	-1.9778	-1.6526	0.4728	2.0768	1.2337	-2.3355	-1.9461	-2.7652	-3.2815	-1.0449	-0.73255	-0.9366	-0.32625	-2.2516	2.6219	-3.2099	-2.5042	0.81626	-4.0057
-3.0074	-3.512	-0.58473	-1.3045	-5.4143	-2.7445	-2.7329	-3.8276	-3.6928	-4.9254	-2.7694	-4.0272	-4.1932	-4.6424	-0.63306	-1.6241	-4.6619	-2.9506	-1.0345	-3.5323	-2.8966	-3.2259	-3.4685	-2.8133	-3.3303	-1.7608	-2.147	-0.08866	-4.5322	-1.3238	-0.66517	-1.909	3.4445	-4.0112	-2.0219	-1.5035	1.2392	-5.6579	-0.75979	-0.76533	-0.73603	-4.3977	-1.9133	-3.1458	-1.3802	1.1861	-2.7833	-5.0458	-1.3793	-5.4167
2.3296	3.0215	1.4508	2.1236	2.2901	-0.74617	4.4411	2.0655	2.2245	2.5478	1.8235	-0.5758	-1.3066	0.45782	-0.18389	2.863	0.12994	2.7195	-0.74271	-0.91865	-1.2837	1.6274	1.2988	-0.41751	0.31659	1.5458	1.7018	1.3998	2.456	-1.7595	1.168	0.90547	0.28267	-0.038294	-1.0441	-0.84871	0.72584	2.132	1.3884	2.331	-1.1402	0.015692	2.092	0.67806	1.548	-0.80772	-3.0722	-1.5917	-1.0522	0.85393
-3.8224	-1.8607	-1.4214	-2.9134	-2.4705	-0.83088	-3.2172	-4.392	-2.5859	-0.33327	-2.2653	-2.1162	0.57143	-2.0669	-1.5203	-1.3622	-1.1128	-2.6586	-3.9488	-3.3858	-0.31607	-4.365	-0.13204	-4.1015	-2.5765	-4.0645	-1.8779	-4.2457	-0.59944	-4.2589	-3.7467	-1.3969	-1.0934	-4.9003	0.65249	-2.4028	-4.2148	1.2248	0.15876	-1.1636	-2.1963	-1.7357	-4.6931	-2.1871	-0.056181	-7.5885	-1.6659	-2.5653	-3.618	-3.2069
-4.2444	-3.3547	-2.9831	-2.6936	-1.5785	-2.315	-4.6041	-0.99813	-1.1024	-8.2342	-4.541	-0.16696	-5.6151	-3.4437	-1.6455	-4.7233	-3.4404	-3.1276	-0.85858	-4.2321	-3.2425	-7.2298	-3.1861	-4.0874	-3.7902	-3.8299	-0.28647	-5.0177	-3.7758	0.45008	-5.811	-3.6538	-2.8713	-3.8205	-2.6045	-2.8171	-4.2595	-2.7154	-0.13472	-3.5762	-2.727	-0.49725	-6.4207	-5.0467	-1.7322	-1.5658	-3.9539	-4.3876	-2.334	-3.5908
-5.2699	-8.7998	-7.5717	-8.8841	-11.672	-11.364	-8.612	-9.4091	-8.113	-8.32	-9.1232	-9.6252	-10.754	-11.639	-9.991	-9.181	-13.565	-12.963	-12.523	-8.7628	-6.8672	-11.225	-5.9072	-8.3688	-10.523	-5.7167	-10.417	-9.7445	-9.819	-8.3643	-9.4557	-10.279	-7.7215	-9.013	-4.1981	-9.3193	-12.032	-10.88	-7.0424	-7.2345	-8.5452	-6.7452	-9.1981	-9.0114	-4.9249	-11.681	-10.655	-5.3335	-7.4553	-9.474
-13.892	-6.2596	-11.778	-10.877	-9.8355	-10.183	-16.291	-12.559	-10.916	-10.548	-14.887	-11.262	-13.382	-8.4843	-13.44	-13.534	-11.09	-11.127	-11.926	-12.341	-8.1251	-11.825	-10.937	-10.063	-9.1869	-10.538	-11.36	-10.168	-13.282	-14.248	-10.923	-11.263	-11.755	-12.151	-9.2338	-10.843	-9.2524	-13.93	-12.082	-12.948	-10.224	-11.399	-13.814	-9.339	-11.763	-11.139	-10.459	-12.951	-14.425	-9.8899
-0.55099	1.6705	-1.0053	0.8634	0.060565	0.18435	-3.7447	2.1405	4.1061	2.1812	-4.8188	1.9867	3.4565	-2.3876	1.3758	0.65368	-0.88386	2.0202	0.075944	0.19011	1.2354	2.3066	0.41914	-2.1774	0.50572	-2.9214	2.3078	-1.6768	0.67027	-0.24179	-2.4867	0.22771	-3.7052	1.8106	2.2354	0.85226	-1.3092	-1.5737	0.49579	1.1075	-2.9682	-2.9103	-3.3283	-1.465	1.2532	-3.1772	4.3909	-0.71104	-1.6695	-2.2178
-1.2449	-1.6827	-0.025375	-3.4941	-2.2355	-1.3736	4.0846	-0.63813	0.75868	-0.049686	-0.98587	-3.9244	-0.40268	-1.7265	-1.0573	-1.8543	-0.88236	-1.8723	-1.4901	0.65853	-2.8359	-2.8865	-3.3511	-0.54715	-2.3055	1.1606	-5.7633	0.11054	-3.6754	0.51497	-2.0051	-0.36391	-3.1307	-0.4201	-0.78797	-0.54005	-0.4504	-1.0753	-0.18174	-0.33625	-0.85192	0.1447	-5.5495	0.05276	2.3833	-2.0117	-0.9636	-1.7969	-2.1931	-1.2799
-3.1057	-2.4314	-2.6393	-0.57102	-5.1937	-4.707	-0.30525	-6.933	-2.7455	-9.1626	-4.6176	-3.3332	-2.7559	-2.5527	-1.6234	-2.6051	-1.2235	-4.7414	-3.5708	-6.012	-4.1187	-5.2682	-3.4663	-1.7749	-2.546	-6.0639	-0.90374	-1.479	-3.9182	-5.0894	-4.6676	-4.114	-4.0952	-0.53527	-4.3576	-2.0146	-1.7731	-2.6885	-4.8363	-5.9346	-1.6399	-1.9771	-4.5246	-2.3143	-4.4016	-2.3372	0.23658	-4.9551	-5.6419	-6.0402
-2.2873	-2.9105	-5.2902	-2.1325	0.8638	-4.5401	-2.144	-1.8099	-2.6188	2.1601	-1.208	-3.6732	-2.9858	-2.0279	-1.8554	-0.2793	-1.8123	0.7651	-0.47775	-2.9488	-3.865	-1.9683	-4.8158	-4.2459	-1.8511	-1.8014	-0.48358	-0.99613	-4.4525	-3.0087	-2.6171	-1.5004	-0.97272	-2.2783	-1.6166	-1.6392	-2.1991	0.20161	-2.5136	-0.032813	-4.1048	-0.78704	-0.28685	-2.8832	-1.2959	-1.5661	-1.1707	-0.21149	-0.3106	-1.1921
-9.5855	-9.6884	-13.502	-13.019	-11.869	-11.538	-10.434	-12.798	-10.696	-11.959	-12.253	-14.066	-11.11	-8.5654	-11.439	-11.94	-11.463	-13.718	-11.891	-13.393	-12.333	-13.204	-13.285	-8.607	-11.409	-10.212	-12.2	-14.162	-8.8021	-10.737	-9.8938	-10.353	-10.667	-10.979	-9.4018	-11.606	-9.5326	-9.6618	-11.762	-12.749	-12.116	-12.926	-11.657	-10.679	-10.958	-9.8305	-6.9055	-9.752	-7.2339	-6.818
5.4952	5.2676	6.025	4.0809	2.8298	4.5139	3.7886	5.9535	7.6305	6.8063	4.3024	4.092	3.5792	4.2408	6.7654	4.7189	7.8429	3.6343	5.5172	3.7638	5.1923	4.8101	4.5427	7.357	5.1771	4.0192	8.6751	6.2768	5.9209	5.0376	5.7327	5.2998	4.373	1.2437	7.2532	3.7907	5.457	5.7869	4.176	3.3905	5.2693	3.6563	6.4025	5.9884	5.6571	8.8762	1.4815	3.9674	9.2157	4.9895
-0.25454	0.53927	0.84347	-1.0698	-0.92663	1.4285	-2.411	2.6872	1.2213	-0.5213	4.2299	3.146	1.8676	2.344	3.3347	1.4874	0.55086	3.5832	4.2424	1.4938	0.68797	-1.2128	2.347	2.6271	2.6289	0.98596	-2.5562	-0.26728	2.1487	1.5038	-0.14838	1.9774	-0.26417	0.73189	2.7225	4.2801	2.0712	2.0116	1.1982	1.1996	2.975	2.3074	0.8721	0.97908	-0.078417	2.3506	3.61	1.7135	2.0304	2.785
-14.374	-15.432	-11.756	-15.119	-14.78	-11.867	-13.666	-13.92	-15.433	-16.62	-15.796	-12.172	-7.7373	-13.142	-13.141	-15.226	-11.377	-11.799	-16.518	-11.354	-10.79	-13.688	-15.607	-15.447	-10.766	-12.562	-12.14	-13.732	-14.11	-12.594	-13.584	-15.346	-13.283	-12.465	-15.889	-12.761	-10.081	-11.833	-16.22	-11.475	-15.07	-11.615	-13.77	-12.677	-10.556	-12.57	-15.915	-14.079	-11.253	-14.261
-1.4877	-0.082628	-0.1899	-1.4233	-2.4764	-1.527	-3.007	-1.9183	0.87395	-0.97132	-0.70376	3.1175	-0.27735	-2.8601	-1.1232	0.95765	-1.0144	2.7055	-0.84351	-0.28316	-0.94934	-1.7336	-2.2301	-1.12	-3.6965	0.47816	-3.6008	-1.2343	-2.04	0.3072	-0.57555	0.8183	2.09	-0.19687	1.7561	1.0611	-0.26406	-0.48916	-1.7831	-2.3882	0.73201	-0.29159	-1.0913	-0.11944	-2.2224	-2.4558	0.59097	-1.1929	-0.66845	-1.6877
-20.586	-24.277	-24.716	-23.242	-19.458	-20.728	-26.086	-24.955	-21.301	-23.93	-21.006	-23.211	-22.07	-21.555	-19.872	-24.55	-23.767	-21.631	-19.7	-19.396	-25.746	-23.644	-23.078	-23.812	-20.641	-20.714	-23.861	-21.391	-21.325	-23.274	-21.147	-19.289	-24.202	-22.426	-21.942	-19.832	-22.817	-25.343	-23.663	-21.809	-23.329	-25.679	-21.833	-22.443	-22.764	-23.864	-21.026	-20.891	-22.792	-23.212
-12.885	-15.175	-10.571	-13.035	-11.981	-10.566	-9.9037	-11.711	-14.851	-11.607	-12.147	-11.726	-13.744	-9.2955	-14.57	-10.576	-11.602	-10.866	-13.417	-11.782	-12.554	-12.65	-11.545	-16.096	-12.887	-14.639	-13.596	-8.7275	-12.601	-13.961	-15.511	-14.887	-8.8023	-10.462	-11.578	-12.346	-10.743	-12.269	-11.605	-12.774	-12.724	-14.405	-15.074	-10.117	-12.696	-14.481	-11.478	-14.548	-14.214	-13.717
1.2514	-1.5275	3.8252	0.026178	4.3404	4.865	3.74	1.1144	1.0677	-1.8301	0.36649	-0.21927	-0.28117	1.3513	-2.6354	3.1793	1.3373	0.19126	2.0016	2.9406	-0.7691	3.4409	-0.31539	0.51161	2.5342	-0.66698	0.12094	0.64793	4.027	1.0351	2.9532	2.9678	3.4013	1.7682	1.0107	0.82123	2.3956	-0.090386	0.15237	2.2758	2.0339	4.3314	1.8964	3.2619	1.0195	0.9829	1.3138	3.3442	0.75838	2.207
-5.3129	-9.0923	-10.403	-11.749	-12.586	-9.753	-14.887	-14.999	-8.6784	-11.679	-9.2744	-13.161	-8.1463	-9.092	-12.488	-7.7015	-11.542	-12.612	-13.578	-9.3937	-11.645	-10.414	-10.372	-11.38	-12.356	-11.192	-9.502	-11.282	-9.8975	-12.092	-12.422	-11.53	-12.091	-13.077	-11.841	-10.304	-11.422	-12.488	-8.7946	-9.3143	-10.975	-11.55	-6.703	-11.462	-12.682	-10.545	-12.718	-8.7856	-13.539	-14.451
-9.9222	-13.019	-15.683	-13.037	-15.679	-16.488	-12.395	-13.683	-16.209	-11.756	-12.774	-14.245	-15.111	-15.271	-15.825	-13.008	-14.138	-15.781	-14.264	-16.032	-11.408	-15.547	-11.66	-11.329	-11.556	-10.112	-12.025	-12.122	-13.63	-15.303	-15.492	-13.295	-9.9394	-16.064	-12.991	-12.972	-12.573	-10.032	-15.701	-13.631	-12.852	-14.712	-14.502	-12.45	-12.382	-16.675	-13.168	-15.198	-15.276	-10.825
-7.4979	-8.0181	-10.585	-7.7368	-4.9805	-3.7718	-4.8569	-4.5172	-6.1869	-5.318	-8.7194	-3.5249	-7.8911	-5.8027	-6.2345	-6.994	-3.7221	-2.277	-4.5565	-5.8945	-2.2902	-5.9626	-8.0296	-2.0729	-5.3932	-3.8536	-5.3951	-5.1197	-4.0842	-5.0028	-3.9688	-6.4892	-8.1912	2.1243	-5.918	-8.7298	-4.4282	-5.1892	-3.7947	-6.265	-5.2696	-4.3943	-4.8855	-3.7253	-1.6961	-7.9268	-7.9635	-3.8517	-5.2296	-6.7907
4.8956	12.364	5.5337	5.6488	9.522	9.5524	5.9438	5.9165	8.1411	8.5496	7.1661	7.6484	6.9337	6.6019	6.3076	7.5463	6.9446	12.088	9.7511	8.029	6.2394	6.5256	10.144	10.035	7.8646	8.473	10.183	8.1125	8.9595	5.7559	7.8172	9.2801	7.1407	7.3781	6.2326	9.5148	8.6364	5.634	7.8199	9.5324	6.139	7.4246	9.139	8.7761	8.7745	9.9955	6.8962	7.6951	7.1394	12.862
2.3554	2.9869	0.40193	3.2935	1.4912	0.26325	1.9726	-1.1001	-0.21411	2.0681	0.11142	2.6813	3.769	2.4175	0.52812	0.48221	1.9039	3.1757	3.8587	-1.8812	1.6964	2.0432	1.1653	1.013	2.6627	1.3179	1.6432	-0.77931	2.4159	-0.84428	0.52573	2.8151	2.0335	1.5363	3.3183	2.3597	1.3064	3.9103	1.6855	2.006	1.0865	-1.5578	0.37292	1.4955	3.8247	-1.9965	1.3882	1.8662	5.6103	-1.628
-13.01	-12.416	-11.083	-11.077	-10.782	-12.978	-10.432	-10.502	-8.8888	-12.027	-8.4883	-13.255	-9.2544	-12.021	-11.293	-7.6705	-13.425	-11.02	-11.14	-12.113	-9.644	-6.4283	-13.175	-12.205	-11.894	-14.026	-9.612	-12.013	-10.68	-10.507	-13.884	-9.5606	-11.005	-10.562	-14.446	-10.973	-10.296	-12.311	-14.227	-12.537	-10.64	-9.022	-10.552	-7.0208	-12.728	-10.213	-10.099	-13.573	-10.228	-10.056
-1.3309	-1.288	-5.1817	0.72075	-2.2192	-4.7605	-4.3893	-1.1319	-0.1652	-2.8141	-0.82587	0.60408	-2.9077	-0.94964	-2.7482	-3.8012	-4.5622	-1.025	-2.8547	-2.9564	0.0069809	-2.9993	-3.0294	0.50516	-4.4159	-1.2211	-1.9887	-3.8184	-2.2096	-0.5851	0.054009	-1.735	-5.0117	-1.6857	-3.3398	-1.1376	-2.876	0.94137	-1.3025	-3.009	4.4822	-3.1767	-2.5726	-5.7594	-0.9433	-3.8485	-5.6946	-1.4305	-3.9963	-5.7243
0.36733	-5.8712	-1.8375	-2.4878	-1.9299	-1.8461	-7.6109	-1.3213	-7.8243	-1.1133	0.13262	-4.0268	-1.4126	-2.0252	-0.39895	-4.1415	-2.2194	-3.7546	-0.2279	-2.5894	-3.3973	-0.48531	-4.3681	-0.39102	-1.7391	-3.8858	-2.3139	-4.3621	-5.09	-0.97918	-2.2017	-2.3709	-5.3684	-3.7921	-2.8834	-2.975	-2.8461	-1.4507	-0.49673	-2.7464	-3.5313	-5.9462	-4.6849	-4.6279	-1.0269	-2.0225	-4.2672	-2.0291	-3.6178	-5.1247
-7.7496	-2.8783	-8.0575	-4.4649	-7.1017	-5.4486	-6.2406	-1.776	-7.7961	-5.0845	-7.2049	-5.3173	-1.9464	-4.4988	-6.4375	-5.3993	-6.4624	-6.1346	-7.3757	-5.6878	-3.942	-7.5817	-4.5096	-4.2981	-5.4134	-5.4398	-4.9407	-5.5669	-5.2139	-5.5224	-4.4376	-3.7653	-6.099	-4.6688	-2.5881	-6.7653	-7.5486	-5.8469	-5.923	-4.6824	-4.182	-3.3488	-5.372	-5.6933	-8.0997	-7.5958	-3.4236	-3.9849	-5.2777	-6.3817
-6.896	-12.631	-11.578	-9.4312	-11.511	-13.036	-7.6069	-7.88	-9.4699	-7.8369	-14.224	-11.09	-9.9755	-10.35	-11.978	-11.077	-8.6908	-9.1874	-14.012	-9.8995	-10.34	-9.5387	-12.052	-10.804	-11.73	-10.891	-9.3371	-9.4351	-11.454	-10.822	-9.3335	-12.61	-11.323	-9.4027	-12.933	-9.748	-8.4872	-8.9426	-13.043	-11.225	-10.931	-13.418	-10.162	-10.633	-11.894	-8.9714	-10.606	-11.508	-11.027	-10.768
-6.6724	-4.1638	-3.4849	-3.7961	0.86083	-3.2583	-4.1917	0.095599	-3.6763	-2.0204	-3.5156	-4.5666	-5.1592	-4.9508	-1.2607	-5.4819	-0.84603	-6.2289	-2.4606	-1.0632	-2.1762	-1.9669	-3.7659	-2.0849	-7.1255	-2.4315	-2.1173	-3.4705	-1.9399	-0.34749	-1.8725	-1.1436	-5.3155	-2.1019	0.098191	-3.8005	-3.293	-2.005	1.0648	-2.4509	-4.7733	-4.6215	-7.9337	-1.3923	-0.78839	-0.82935	-4.6732	-3.7281	-4.8351	-2.565
-0.88183	0.87095	2.8133	1.2714	-1.5516	-1.0564	-1.2144	-2.0327	1.3451	0.44467	0.68007	-1.3282	1.0294	0.56106	0.33616	0.41156	-3.1644	-0.35191	-0.058832	-1.2364	-3.0282	-1.7441	1.7078	-1.8117	-1.7769	-0.29098	2.7859	-0.52667	-0.79817	2.2647	2.848	-3.5885	-1.5383	-1.3458	-0.31602	-1.197	0.95504	-2.826	-1.8061	0.90069	0.32562	1.1374	-0.78261	-0.2008	-0.20445	0.13768	0.90902	-2.3668	-1.0632	1.4128
-22.516	-22.617	-18.62	-21.344	-20.16	-20.068	-20.77	-19.417	-21.859	-20.273	-22.825	-23.607	-21.821	-17.304	-20.363	-18.742	-21.43	-23.616	-21.089	-22.859	-19.976	-20.949	-19.214	-22.603	-21.103	-22.932	-21.405	-20.784	-21.242	-23.31	-21.597	-22.745	-20.11	-20.74	-21.369	-21.326	-19.865	-19.568	-24.207	-19.693	-20.898	-18.696	-23.239	-22.491	-20.892	-20.811	-22.719	-20.21	-23.482	-17.708
-6.5613	-5.2126	-6.8212	-4.3171	-4.3172	-5.5499	-4.4278	-7.1106	-8.2033	-6.7395	-5.8655	-11.56	-8.6046	-9.5178	-8.6069	-7.047	-4.2023	-8.6274	-7.1393	-9.9828	-7.4586	-4.1087	-4.998	-7.9813	-8.0597	-3.1214	-6.9806	-3.5827	-5.6139	-4.1808	-7.0988	-3.0565	-8.1294	-6.6018	-4.5791	-8.0987	-4.2046	-7.4044	-6.2034	-8.9371	-4.1063	-4.3546	-5.1782	-6.9203	-5.3609	-6.6535	-8.6632	-7.18	-7.7822	-4.9002
8.7857	7.0403	8.2584	7.2892	6.8985	6.1621	9.1807	6.1922	8.1236	9.8241	6.8471	6.3794	9.4823	7.2657	9.4028	3.6001	9.2689	8.2614	8.3887	6.0318	6.637	7.7824	7.5788	5.4648	5.4831	10.678	9.0051	8.9612	7.6346	11.917	8.93	9.9817	6.3858	6.0161	8.1709	3.7139	7.1974	6.6373	5.8891	5.6594	8.4852	7.2637	7.6371	13.432	7.2094	8.7528	6.8171	6.6642	9.5476	8.1408
-12.895	-13.501	-10.273	-10.698	-12.517	-9.9582	-12.844	-11.801	-12.258	-14.108	-11.506	-10.987	-13.937	-13.093	-13.305	-12.675	-14.963	-13.655	-11.928	-15.674	-13.709	-14.805	-13.695	-12.854	-12.951	-10.738	-13.685	-12.72	-10.841	-8.7466	-12.376	-11.003	-11.698	-15.065	-12.538	-13.943	-13.216	-15.874	-15.861	-15.712	-11.909	-13.518	-12.009	-10.075	-13.78	-14.516	-12.473	-14.71	-12.732	-12.724
1.8773	-0.082711	3.7625	0.39989	0.50788	2.5624	2.6051	1.1822	2.3922	-0.93126	2.3581	1.8281	1.8257	3.1446	4.0967	2.4578	2.835	1.8206	3.2182	1.9661	4.8062	1.8638	-0.13368	5.6754	2.2844	0.30929	3.0868	-0.62962	3.0572	2.8285	3.1301	1.0115	2.0412	-2.1976	1.6224	1.2028	4.3285	0.31985	3.1538	1.904	2.4155	0.20848	1.1777	1.3462	1.1331	-0.18054	0.35216	0.94754	3.8591	7.4603
-13.252	-14.973	-12.924	-9.8294	-12.594	-14.253	-14.966	-12.038	-13.591	-13.079	-13.083	-10.37	-13.958	-12.284	-12.416	-14.128	-10.428	-13.823	-12.637	-12.955	-11.671	-12.163	-13.029	-15.333	-13.225	-15.591	-11.492	-12.307	-14.804	-11.651	-13.381	-13.209	-13.638	-16.001	-13.806	-13.68	-12.685	-14.687	-13.456	-12.708	-16.65	-19.93	-12.199	-15.376	-12.606	-14.517	-10.525	-15.294	-14.067	-12.086
-2.2863	-4.4707	-1.4686	-4.2707	-3.9723	-1.104	-0.89608	-1.556	-6.0092	-3.3762	-5.5946	-2.1907	-1.191	0.1086	-0.86967	-1.0712	-1.5796	-4.7645	-2.3109	-3.1899	-0.99494	-4.1034	-1.0858	-1.309	-1.4939	-0.54903	-3.8055	0.36485	-1.3699	-0.70661	-4.2618	-0.86663	-1.2441	-4.2789	0.47747	-1.9408	-1.3329	-6.1107	-0.95946	-3.1886	-2.8882	-2.3277	-0.74518	-2.2099	-1.7693	-5.5355	-4.4385	-0.69698	-5.4616	-3.2014
-0.37655	2.8187	0.17932	0.88892	5.0843	4.4434	4.9199	3.7371	1.5918	7.1718	4.1365	-0.77506	0.93185	1.486	4.0539	0.72833	4.1086	3.2901	1.9816	3.3796	1.4292	1.5439	4.1757	-0.63865	0.36723	5.2263	2.424	-0.46911	1.8447	3.0435	3.6803	4.7068	2.4332	2.0957	1.9057	4.1104	2.3112	4.6297	5.25	0.35068	7.5345	3.1938	6.0557	3.5219	6.176	6.2142	2.7181	3.63	4.7535	2.0021
-2.433	-0.62993	1.1067	1.5217	2.3636	-0.74783	-1.4772	3.1118	1.8556	-0.0399	0.13657	1.6247	3.0459	1.982	3.1301	1.874	0.10128	-2.1445	-0.83123	0.35709	-1.0701	0.93275	1.9605	0.27358	1.8819	-1.801	-0.86422	0.90949	-2.5611	-1.5053	1.6056	-1.5971	0.34382	-2.2942	2.9609	1.0091	0.63564	-1.1243	-1.2658	-1.9627	-0.20391	-0.85902	0.27076	-0.22523	-0.81407	-2.1349	1.4912	-0.40555	1.6591	-0.15798
-4.6893	-2.6325	-3.2917	-5.2871	-3.9316	-6.7977	-5.1364	-6.4914	-1.4349	-3.3501	-2.223	0.18581	-1.316	0.20293	-6.1356	-5.0655	-4.3058	-5.0539	-3.7897	2.0542	-3.6695	-1.6165	-3.7692	-4.2254	-1.3344	-3.164	-4.6679	-2.2738	-4.4095	-0.054289	-3.962	-1.6255	-2.5203	-2.046	-3.6139	-3.3054	-5.7339	-3.0593	-4.9626	-1.4434	-2.8449	-1.439	-3.8509	-0.65545	-4.5135	-1.862	-5.4686	-4.4914	-7.5056	-4.3329
-13.772	-15.504	-13.142	-15.181	-13.016	-14.421	-13.671	-13.879	-11.463	-14.019	-11.294	-11.491	-12.254	-9.8877	-14.004	-13.718	-18.964	-13.993	-11.529	-13.489	-12.576	-12.513	-12.094	-12.385	-10.614	-12.291	-16.229	-14.215	-12.149	-11.903	-14.018	-11.671	-15.119	-13.142	-15.474	-16.623	-13.044	-13.833	-14.578	-14.842	-13.695	-12.095	-13.477	-14.024	-14.003	-11.451	-12.807	-13.85	-13.341	-12.355
-24.274	-23.6	-18.789	-26.238	-23.179	-24.656	-20.08	-24.029	-23.451	-22.816	-20.498	-26.366	-20.941	-22.71	-20.422	-24.046	-23.564	-22.905	-19.106	-22.512	-23.989	-23.204	-22.637	-23.208	-21.45	-24.288	-23.217	-20.879	-22.625	-21.844	-24.537	-24.021	-22.01	-22.894	-19.852	-23.348	-23.762	-19.729	-19.793	-22.062	-20.706	-22.282	-21.915	-22.64	-19.064	-22.374	-24.487	-23.444	-19.558	-23.668
1.4559	1.5238	0.60448	1.4971	-0.094818	-0.025567	2.0116	0.60853	5.8284	0.58232	-2.0304	2.4642	-1.5457	-0.5671	0.92652	0.35624	2.5069	3.2081	0.84853	4.6693	1.4697	0.39875	1.5523	-1.2691	-1.0417	2.8735	0.061462	-0.12085	3.8626	4.0132	2.4144	-0.40094	2.7471	1.9981	5.8826	2.1974	0.89499	-2.2348	-2.5834	-0.62721	0.55904	1.0864	2.3633	2.3752	3.4082	1.1647	5.3036	3.7643	6.2675	1.5822
-2.2396	-5.6056	-4.8347	-5.0747	-4.3992	-6.0164	-4.5723	-3.9062	-1.4851	-1.9213	-4.1462	-2.2567	-3.4573	-4.5464	-2.5969	-3.7151	-1.9469	-3.1048	-2.3777	-3.7826	-5.4484	-2.7794	-3.7655	-9.7231	2.6355	-1.1175	-4.8942	-4.8345	-3.7731	-4.5127	-5.2833	-0.83965	-3.2929	-3.0024	-3.3934	-4.346	-4.926	-1.433	-3.9472	0.17247	-3.8256	-1.8828	-2.6725	-5.0783	-3.5085	-0.27606	-1.6553	-2.5281	-4.7632	-1.5939
3.3792	1.0999	3.7266	1.5366	-1.5988	-0.036085	2.1382	2.0342	-1.4087	-1.1469	-0.88163	1.0333	2.887	-2.0861	1.2743	-3.2556	1.6929	-2.5043	2.363	1.3211	-1.0162	0.53569	3.4671	-2.6356	-0.18391	-0.75006	2.4978	2.0419	1.5042	0.62968	-0.9268	1.5493	4.2528	-1.4856	0.75491	-1.1883	3.4198	1.0905	2.7473	0.30087	0.79288	0.6055	-3.2353	0.4891	-2.0518	2.4305	-2.886	2.0663	2.5014	1.5042
-13.115	-13.48	-10.383	-10.435	-9.6064	-9.718	-8.8857	-11.828	-13.279	-12.137	-11.173	-9.3377	-13.925	-12.108	-10.851	-12.42	-12.841	-9.2301	-12.118	-9.3552	-9.9974	-11.475	-13.399	-11.985	-10.665	-10.977	-13.671	-10.417	-11.631	-11.583	-9.9802	-14.19	-13.239	-13.005	-10.851	-11.688	-9.9411	-9.2073	-13.105	-10.609	-10.309	-13.864	-10.065	-9.6351	-9.0298	-11.089	-8.3944	-10.384	-10.313	-14.928
-1.6596	-3.2838	-5.9884	-4.3868	-0.73495	-7.4623	-2.2081	-2.3388	-0.024689	-2.5633	-2.8646	-3.1695	-1.6432	-3.0361	-2.8465	-3.997	-2.4248	-4.2901	-0.65227	-2.7807	0.36691	-1.0188	-5.1406	-5.2744	-4.0254	-3.5027	-1.3943	-2.084	-4.5923	-3.4307	-0.76653	-3.5318	-4.4839	-0.02294	-2.6518	-4.4257	-2.3049	-1.6045	1.9182	-1.6312	-1.2744	-0.87646	-2.8521	-3.3787	-2.699	-2.2897	-5.2383	-2.3529	-3.3451	-3.15
-5.4928	-2.3735	-0.94962	2.3439	-2.6177	-1.2365	-1.8915	-4.3148	-2.1802	-3.396	-1.651	-3.5667	-1.0374	0.26126	0.99468	-3.0784	-6.6986	-5.7905	-1.8992	-1.3262	-1.5382	-1.7035	-4.1455	1.1892	-3.9726	-0.93519	-2.1088	-0.22019	-3.3381	-4.9661	-3.1816	-2.9626	-5.5165	-1.9583	-4.7943	0.78915	1.1194	-2.5687	-1.4646	-1.5595	-2.1427	-5.3455	-2.0125	-1.0713	-2.6402	-3.4637	-2.2051	-2.0662	-0.58439	-1.941
0.84426	-1.8284	1.3517	3.1041	2.3523	2.3965	-2.2665	-0.30754	2.0962	-1.82	0.0027334	-0.36047	2.3367	2.5302	0.75971	-0.83191	2.1393	-3.7567	-0.30296	0.029761	0.89476	-0.65135	1.0391	-1.9619	-0.55001	-3.2272	0.88968	-0.11295	-0.19725	-2.9434	0.54467	1.8551	0.6777	-1.5133	-2.2003	-2.868	-0.60735	0.41809	-0.49811	1.1336	-3.6129	-0.76451	1.8148	-0.72079	0.40737	0.43384	0.16371	1.2802	2.8053	0.59389
-6.0747	-4.3872	-2.9988	-4.9931	-2.1255	-6.62	-0.10639	-2.7522	-3.7853	-5.2296	-5.9051	-4.4298	-4.264	-2.8339	-4.1527	-7.3262	-3.5271	-1.7291	-2.9614	-2.036	-1.9556	-3.7976	-4.2779	-0.5943	-3.9317	-2.3065	-7.4024	-3.4069	-1.7664	-6.8371	-2.8476	-2.3472	-1.7449	-1.8211	-1.9288	-3.4816	-6.7227	-4.0906	-4.4308	-4.7783	-1.4876	-1.5491	-0.95728	-1.1004	-3.1925	-2.0454	-1.8618	-2.9435	-3.2271	-3.9058
-3.0007	-3.4015	-3.3328	-4.265	-1.818	-2.273	-2.1084	-2.8987	-4.7006	-4.6652	1.103	-0.94811	-5.0417	-2.4939	-4.1148	-1.3876	0.51869	-1.1778	-3.1905	-4.3511	-1.3663	-1.8358	-2.8451	-4.2553	-3.7176	-5.1929	-4.0364	-2.8698	-1.8181	-1.2988	-3.3751	-3.2662	-0.19461	-0.61693	-5.8209	1.8768	-0.38665	-1.678	-1.1245	-0.22692	-2.8505	-1.2768	1.7975	-1.3881	-1.5454	-6.3742	-4.9622	-1.8554	-6.7185	0.12258
3.3563	5.6705	8.2796	4.7463	6.1978	4.1617	8.6989	4.9982	3.411	6.1416	6.2365	3.1915	4.6451	3.1165	2.4168	6.6506	0.64299	2.6474	5.7606	4.0198	4.8238	4.6841	4.5547	5.0301	-1.0115	3.0494	6.0877	7.0205	6.0607	6.1629	6.4889	7.5982	4.9941	2.8271	5.3087	4.4555	5.0167	7.7853	4.8554	5.7967	4.0772	4.8821	3.6641	-0.2506	5.0787	5.8179	6.87	6.3643	6.6242	7.0197
3.1885	2.1686	6.0095	4.2382	3.7434	7.6801	3.2332	7.3497	3.5529	4.0297	6.8851	6.1138	3.3694	4.1873	-0.67666	7.2459	5.7979	6.3375	4.9957	5.0977	3.2648	3.9516	6.1841	2.3167	-0.2371	6.0492	6.2053	5.6646	5.8927	0.70402	5.0056	1.4171	1.9892	2.4432	2.2357	2.9616	6.2824	1.1226	3.7435	5.0454	4.2359	5.2634	3.1237	3.3476	6.614	2.8902	6.0709	3.6244	5.5237	3.558
-7.5457	-8.4045	-10.629	-11.556	-11.852	-9.8848	-7.1495	-11.766	-8.4553	-11.218	-11.474	-8.1583	-5.1729	-11.081	-7.0671	-10.897	-7.8432	-8.5021	-7.7829	-10.337	-6.2017	-11.139	-9.4655	-13.132	-7.1521	-10.469	-8.4323	-8.5823	-9.9791	-12.862	-6.7862	-8.0904	-8.7306	-7.4029	-8.5389	-10.248	-10.909	-8.0712	-6.7532	-9.5429	-8.0374	-14.046	-9.1015	-5.2138	-8.6362	-7.8025	-9.9682	-9.3537	-9.796	-11.75
-6.9779	-3.0078	-2.3245	-6.6329	-4.9676	-1.613	-4.3103	-1.433	-4.9458	-6.3561	-3.5175	-3.5232	-2.1184	-8.1401	-6.8131	-1.7359	-7.3787	-2.8937	-6.5325	-1.5042	-4.3065	-3.471	-6.3509	-3.3512	-4.5513	-2.3056	-4.1505	-2.939	-2.91	-5.088	-3.2506	-3.4543	-2.3194	-3.4857	-5.7544	-2.4841	-5.4521	-3.521	-5.7064	-1.6035	-2.0042	-1.254	-1.5791	-6.5922	-4.2	-3.2401	-1.1615	-1.7015	-5.6277	-2.2098
-20.6	-23.946	-24.824	-23.179	-23.257	-19.189	-21.248	-24.783	-21.962	-21.205	-20.829	-22.258	-24.956	-23.266	-20.098	-22.524	-23.541	-22.245	-22.844	-22.882	-22.621	-20.665	-22.536	-24.654	-22.345	-23.628	-24.323	-21.421	-25.436	-23.964	-22.444	-19.029	-23.769	-23.888	-23.167	-23.611	-21.37	-20.888	-21.079	-23.567	-23.272	-21.85	-20.414	-24.573	-21.011	-22.542	-22.256	-22.422	-23.184	-21.62
-1.5569	-1.5207	-2.6933	-3.3338	-4.6889	-3.4953	-7.8828	-5.7551	-2.3379	0.24858	-0.75871	-5.5621	-4.6084	-3.3946	-3.8906	-1.6726	-2.418	-2.3258	-2.2323	-3.4531	-4.4475	-2.3809	-4.6092	-2.0345	-6.354	-3.1461	-5.9158	-3.3206	-5.005	-4.8323	-3.0913	-4.7944	-3.2085	-4.2227	-6.8995	-2.9266	-6.1985	-3.7007	-6.9857	-5.7616	-3.5556	-2.4301	-5.0368	-1.2333	-2.3369	-2.7452	-4.5542	-2.7284	-0.88066	-3.8265
-2.6739	-1.9847	-1.2875	-3.8862	-3.484	-5.6575	-4.9418	-0.13396	-1.1337	-1.7868	-5.9096	-0.27015	-0.77975	-1.7976	-1.1236	-2.8392	-1.9617	-1.794	-1.861	-1.3645	1.6764	-3.3318	-6.675	1.335	0.34151	-2.4472	-4.0017	-0.20836	-1.5905	-1.5244	-3.4266	-5.1549	-0.44507	-6.9118	-5.723	-3.6716	-1.4546	-5.6037	-2.3217	-1.7833	0.67565	-3.8881	-2.0264	-1.1649	-0.34979	-3.2098	-3.9548	-3.5122	-4.3163	-1.4854
-3.4124	-4.4631	-2.734	0.15484	-3.692	-4.2782	-1.7579	-5.1584	-2.1658	-3.3997	-3.8088	-4.4894	-3.3106	-3.8254	-2.5801	-3.2352	-4.4817	-3.3755	-3.4956	-0.56024	-0.14117	-2.2144	-4.8921	-2.7986	-3.1837	-2.2938	-2.0696	-2.2362	-0.37527	-4.1442	-3.6359	-5.931	-2.9208	-3.2203	-4.5905	-3.165	-3.3869	-0.66085	-4.1789	-3.7225	-6.0261	-3.2136	-2.5598	-4.1219	-0.40473	-6.2705	-2.2313	-3.2854	-2.0844	-2.9392
-0.54222	-1.8024	0.0365	0.15787	-1.5765	-0.80541	-1.6663	-1.2545	-2.2585	2.2641	-0.01708	-1.3087	-3.0358	0.073752	-0.050371	-0.48995	-2.5321	-2.4407	-3.0214	2.7546	-0.92983	0.54545	-1.9972	-1.3016	2.7528	0.34775	0.81469	0.25482	-3.1946	-5.2686	-0.2351	0.093257	-2.3073	-3.3594	0.08509	-2.6316	0.16281	-2.3032	0.96463	-1.6522	0.78682	-0.74611	-1.8253	-2.932	-2.4333	-1.7596	-0.048511	-0.23953	-2.3032	-2.9566
-6.4518	-4.8193	-3.5725	-7.0947	-5.64	-6.2259	-2.1282	-6.1732	-6.7826	-5.8003	-5.5636	-4.3202	-4.1062	-3.0174	-2.8687	-3.1839	-6.3517	-7.2112	-6.2369	-2.3217	-3.6832	-3.655	-4.1107	-5.1432	-5.2404	-4.2338	-4.3744	-5.137	-6.5331	-6.155	-4.7309	-6.3875	-5.0832	-6.5892	-3.0677	-7.0904	-5.4541	-4.8429	-6.188	-7.1571	-5.4409	-5.7121	-5.7366	-2.9572	-4.197	-3.5734	-3.0155	-5.4672	-6.4848	-2.7521
-4.4029	-5.2112	-4.8637	-8.1981	-3.2752	-3.493	-4.0533	-7.184	-8.6692	-2.5668	-5.4483	-4.383	-6.2679	-4.7055	-5.8842	-5.0431	-8.2907	-5.3454	-4.2489	-4.1319	-5.9946	-4.4293	-4.6462	-6.4412	-3.5574	-3.6103	-3.4834	-6.4158	-4.8534	-6.5619	-4.3688	-7.3488	-7.3904	-4.4196	-2.6837	-5.3209	-6.2651	0.30305	-4.7462	-5.1393	-3.0894	-5.1299	-4.881	-5.8389	-4.625	-4.5421	-4.701	-5.3457	-6.1035	-7.5793
8.1648	6.6524	10.41	6.5726	7.878	6.2582	5.3547	7.0349	7.5945	11.305	8.8109	8.652	6.8979	8.2255	10.663	8.1076	7.6069	7.2173	9.6147	5.4897	6.2126	6.0231	8.1978	6.5256	9.819	10.774	6.4186	7.4173	9.5698	5.1116	8.343	7.2556	5.6612	7.9793	7.0764	8.8877	8.4084	8.9869	9.8604	8.5467	8.2903	2.1907	8.8639	9.834	7.5967	9.3238	8.0545	8.0479	12.849	8.7585
-1.8058	-2.4395	3.3535	-0.5625	-1.8627	1.9162	-4.2175	-2.5145	-0.6498	-0.44529	-1.3813	-4.6918	-0.12174	-3.0372	-3.7327	-2.2734	0.15051	-3.2444	-0.67638	-0.20739	-0.5298	-0.63778	-0.42403	0.41053	-3.9776	1.2689	2.3489	-2.3384	-0.58771	-3.0503	-2.7106	-3.8835	-0.61226	-2.4036	-0.92588	-0.016042	-0.70172	0.41933	-1.7281	-1.2953	-1.2087	-2.1591	2.3888	-1.0645	-2.9215	1.2235	-1.401	-3.8981	-1.4273	1.952
-15.238	-11.803	-11.919	-13.188	-10.999	-13.916	-13.742	-10.247	-13.737	-13.14	-11.95	-12.445	-11.582	-12.997	-13.493	-12.256	-13.251	-15.029	-13.488	-11.569	-12.581	-12.489	-12.889	-12.209	-11.616	-17.075	-12.188	-13.164	-14.792	-12.793	-16.438	-11.945	-11.631	-13.51	-17.159	-14.153	-13.431	-15.624	-10.45	-15.83	-12.979	-11.548	-11.216	-12.5	-13.991	-15.626	-13.076	-10.76	-13.146	-13.416
-8.958	-9.2303	-6.2137	-9.6685	-12.517	-8.7525	-7.8212	-7.0988	-9.6517	-9.2815	-8.0693	-7.4565	-9.0323	-6.1088	-10.604	-8.0454	-9.1014	-6.7195	-6.2781	-8.2756	-8.5822	-8.0841	-8.19	-11.111	-9.0223	-11.265	-7.1559	-6.43	-8.3329	-9.8043	-6.618	-8.8638	-7.2853	-10.656	-9.7802	-10.934	-10.704	-10.791	-9.0721	-8.7974	-12.387	-6.2986	-8.568	-10.949	-8.8838	-6.605	-7.6822	-13.544	-8.6187	-9.0261
1.3054	1.0861	0.44573	1.0209	-3.4632	-2.2967	-0.23726	-3.8285	1.0937	0.58724	2.2407	-2.1258	3.183	-4.4682	-4.5211	-2.5459	-0.018831	-2.2578	1.3423	1.7285	-4.5115	-0.85983	-0.52791	0.57422	4.3357	4.7924	-1.636	1.4945	-3.3505	1.3815	-0.80216	0.64942	1.0479	-2.7589	-0.93536	0.89207	-1.2003	-0.045093	-0.0091429	-0.86641	1.1998	-1.1739	-3.418	1.1726	0.03982	-2.3367	-2.674	-1.9943	-0.42931	0.23981
-13.01	-9.9071	-11.534	-12.231	-10.614	-11.773	-9.4556	-14.412	-13.453	-13.281	-15.226	-12.162	-13.274	-11.861	-13.631	-12.893	-14.091	-16.304	-11.348	-14.912	-13.691	-14.592	-11.856	-13.627	-13.937	-10.231	-14.509	-16.686	-13.066	-13.177	-10.507	-12.515	-14.935	-10.425	-12.284	-13.818	-15.213	-10.504	-18.612	-11.655	-10.677	-11.191	-14.988	-12.666	-13.352	-12.809	-16.923	-12.618	-14.459	-11.95
-0.91437	0.049875	2.4166	-1.3808	0.20273	0.065818	-2.1593	1.0845	-0.70079	-2.1957	-1.8541	-0.60723	-2.8784	-1.2464	-0.65005	-1.3855	1.3091	-0.57969	-2.5476	1.7131	-2.5259	-1.8624	0.21429	0.80426	-2.6167	-0.41811	-3.6799	0.84598	-2.6435	1.2049	-0.25313	-0.82507	-1.8661	-1.9281	-2.5911	-2.2453	-2.1989	-2.0212	-0.55163	-5.5307	-2.2408	-1.9134	-0.79845	0.34863	2.5425	-2.5024	0.032284	0.71402	-2.8885	2.1115
0.66881	1.8509	3.5057	3.3165	0.37657	0.38737	0.61243	0.7872	1.8257	0.42761	0.43723	5.4732	1.4169	0.97685	2.1063	0.76356	0.93927	2.7485	2.5337	-0.61189	3.9634	3.1304	1.8289	0.95403	1.7955	1.337	0.19895	0.28387	-1.1246	2.1206	-1.6959	1.3748	0.56013	-0.13308	0.74776	0.41275	-2.0628	1.6984	-0.42734	3.9972	3.3172	-0.36914	-0.96311	2.257	0.39223	-1.0952	1.4153	-0.22544	6.1367	2.7268
-7.2083	-4.1219	-6.1505	-8.1373	-3.0581	-5.1957	-3.2389	-4.8544	-4.6899	-4.5377	-4.2739	-1.9607	-3.134	-6.4862	0.465	-6.8566	-3.3096	-4.185	-6.6699	-4.5105	-7.9258	-4.4545	-4.2194	-6.8936	-3.3505	-1.2698	-5.2165	-6.6689	-6.0013	-4.1969	-4.7656	-6.8987	-3.59	-4.0099	-4.4306	-2.6749	-4.4478	-5.6064	-4.0763	-1.5898	-4.6902	-4.0187	-7.9502	-5.9223	-5.5992	-5.8332	-2.7683	-4.9597	-4.7269	-2.4844
1.5434	2.1906	1.459	1.0002	0.19151	-0.45844	0.48594	2.145	1.945	2.2597	-1.6827	1.5155	2.7592	1.4013	1.4908	2.9932	-3.0101	2.7893	5.0445	1.9079	2.3993	-2.5513	2.8869	2.0059	1.4932	1.9149	2.8536	1.013	-1.0451	1.9319	1.0305	5.5396	2.0191	4.5832	1.7055	1.9923	3.866	2.3894	1.337	1.6432	4.887	-1.3064	-1.4123	0.29678	0.96513	0.66296	0.71599	3.932	0.57772	2.4371
-12.826	-12.741	-11.117	-12.704	-11.458	-12.015	-10.999	-15.113	-12.473	-13.493	-13.413	-12.955	-10.843	-12.261	-15.228	-13.237	-15.152	-12.576	-12.114	-13.941	-15.463	-12.853	-15.221	-12.321	-9.7526	-12.203	-10.641	-13.4	-9.0941	-13.704	-11.097	-12.377	-13.126	-10.58	-13.567	-13.951	-12.34	-13.354	-13.025	-13.378	-14.049	-13.241	-12.199	-13.201	-13.176	-10.01	-11.445	-13.819	-13.977	-12.31
-2.1765	-2.5078	-0.39077	0.40442	-3.2235	-0.020892	-4.8044	2.3068	-1.3468	2.1572	-1.4384	2.1665	-0.14486	-3.2437	-1.3115	0.52447	-3.1799	-2.3284	1.7683	-3.308	-0.10368	-6.1862	-1.8522	-1.8805	0.79253	0.069641	-0.15875	2.9261	-2.8627	-0.62128	1.6916	0.12803	-3.3888	-2.9934	-0.71931	-0.76104	-0.25926	-0.8164	2.68	-3.6546	-1.5294	-1.878	-3.1872	-2.4233	1.5924	-1.9222	-2.1126	-0.24127	-1.3333	3.2088
6.1682	2.4098	7.1283	11.921	5.0008	4.9985	7.9536	7.0257	6.0321	4.7127	9.5616	7.1384	6.66	7.3013	5.6206	5.9306	6.1877	5.8795	7.0989	5.8087	3.4272	8.6282	7.818	4.9007	6.8726	8.2873	5.538	5.2748	5.366	5.8271	4.03	7.4414	6.5113	7.3544	7.6272	9.2476	6.4022	7.883	5.3152	4.8696	6.1912	7.9626	6.0984	6.6321	7.3515	6.5572	6.3849	4.4861	5.8217	7.9162
2.8032	-3.1455	0.81292	-0.461	-1.4637	0.74737	-5.646	-3.9443	-4.1899	-1.8787	-2.107	0.95365	-1.0196	-3.9969	-2.272	-2.716	-1.7235	-1.5909	-2.9033	-2.2036	-0.64677	-2.4325	-1.0177	-0.99805	-3.4229	1.6179	-3.8401	-0.4926	1.9651	-0.052363	-1.2412	-0.51863	0.81256	-0.56707	-2.9105	-2.1523	-3.4247	-1.7635	-1.6424	0.04572	-4.8113	-0.21898	-3.4101	-1.4672	-2.2204	-1.0499	-3.8103	-2.7666	-1.5293	-1.7717
-12.72	-10.059	-13.142	-11.162	-9.6345	-13.131	-9.832	-13.273	-12.194	-12.2	-9.6505	-12.744	-10.946	-10.4	-11.784	-13.77	-13.129	-12.303	-11.331	-10.482	-12.458	-10.475	-7.3245	-10.12	-9.9139	-13.295	-12.475	-9.7173	-13.596	-9.8908	-12.214	-12.967	-13.499	-13.159	-13.99	-9.0816	-11.874	-13.008	-12.764	-10.462	-11.441	-11.543	-12.236	-9.5583	-10.142	-9.3329	-15.516	-9.2315	-11.426	-11.901
-1.481	-2.9105	-3.1304	1.1158	-1.2066	-2.2311	-2.7744	-0.63789	-1.0785	-0.15587	1.8211	-3.6804	-4.1815	-2.1333	-2.1237	-0.20163	-3.9505	-0.14202	-1.5108	-1.2552	-0.19043	-0.94111	0.57491	-3.5464	-3.383	0.76086	-3.6596	-1.7642	-1.3111	-1.0777	-3.0271	-3.4237	-1.9203	-3.5309	1.2582	-0.38453	-2.6632	-3.0737	-3.4322	-3.1289	-0.48939	-2.1279	-2.3026	-0.61852	-1.7624	-3.0925	0.64582	-1.7306	-1.9675	-2.5679
-21.371	-21.484	-22.579	-21.556	-23.432	-21.41	-24.28	-21.619	-23.245	-22.955	-23.045	-21.332	-19.823	-20.885	-23.398	-23.333	-23.379	-19.314	-23.111	-19.604	-25.998	-23.027	-21.425	-24.301	-21.486	-19.054	-25.667	-20.635	-22.489	-19.396	-21.272	-21.289	-20.507	-19.93	-27.12	-23.039	-22.11	-22.929	-20.025	-23.093	-25.872	-21.249	-24.008	-23.203	-21.744	-24.492	-20.696	-21.204	-20.639	-22.519
1.643	0.86685	0.76439	-0.53376	0.96163	-1.2771	1.0349	-3.1315	-0.93424	0.47893	-2.0985	0.66006	0.60073	2.1376	0.49448	-4.1876	1.4859	-5.6259	-0.11968	-2.4477	0.20965	-3.2617	0.32786	-2.9798	-1.7762	2.4909	-0.84643	1.2805	-2.0502	-0.66946	3.3464	-0.98306	-1.7304	-2.3451	-1.0044	-1.1696	-0.53971	1.3233	2.575	-0.66356	-1.3417	-1.8898	1.3315	-0.43145	-0.13403	-1.1552	3.2937	0.72416	0.45641	1.2712
-13.989	-11.473	-7.3004	-10.001	-10.434	-12.261	-10.212	-13.077	-9.6286	-10.239	-8.0765	-12.569	-13.254	-9.2261	-9.4667	-9.5807	-11.257	-12.06	-13.14	-13.134	-10.247	-13.478	-9.1939	-6.2897	-11.154	-6.6181	-11.69	-10.466	-13.343	-11.558	-9.5815	-9.9699	-8.6438	-7.6149	-10.875	-10.328	-10.841	-10.064	-11.52	-9.3184	-12.417	-10.055	-11.96	-9.9358	-12.131	-7.641	-10.835	-10.337	-9.5247	-13.1
-1.2079	0.34419	-0.28935	0.96794	0.016173	5.2058	4.6368	-1.684	0.86966	-0.54383	0.23964	3.8804	1.2461	2.1737	2.3342	0.03323	1.5911	1.9191	1.5144	2.0438	1.1747	5.2528	0.53176	2.6963	2.1479	-3.4103	2.431	-1.0468	-2.1999	2.5767	1.6219	1.3895	3.8608	3.5286	0.34829	-0.97477	5.0501	-0.92234	1.6048	0.32485	3.6638	1.2732	2.4165	2.0223	4.1714	2.9007	-0.72889	1.1103	3.1202	2.4342
1.7481	-1.3249	0.19047	4.5359	0.28028	-1.125	2.9547	0.35477	0.58491	0.97192	2.9308	0.15291	0.14412	-0.44275	-3.5066	0.21262	0.74112	0.089582	3.2051	2.0656	1.7985	-2.6549	-1.8654	-0.69663	-4.3366	-1.5403	-0.43959	-2.0841	0.30898	-1.6375	-1.0889	0.28802	1.5724	0.34115	-1.3804	1.5023	0.64869	0.85579	0.98668	-1.4937	1.3636	-1.2563	1.2815	3.9073	1.587	-0.13177	2.3453	0.19297	-0.88029	2.0419
-13.418	-10.559	-12.522	-10.892	-10.256	-10.286	-7.7171	-10.813	-12.598	-12.303	-10.786	-12.5	-7.3274	-5.4159	-9.9374	-13.491	-10.325	-12.729	-11.678	-12.287	-8.3701	-12.887	-11.141	-7.7464	-10.464	-12.608	-8.3943	-12.311	-12.974	-9.0418	-11.504	-10.994	-9.4271	-12.609	-11.692	-9.6015	-16.598	-13.534	-9.0304	-8.5125	-10.196	-13.342	-8.0347	-8.468	-13.538	-11.703	-8.4301	-10.601	-12.141	-12.202
1.9512	1.1715	-0.15941	-0.95986	1.9751	-3.3875	-1.1673	-6.1887	-0.23553	-0.46585	0.33382	-0.51401	-2.5421	1.2017	0.18886	-1.2909	-0.18476	-0.78383	-0.96514	-0.76062	-2.8624	-0.17645	-1.5241	-3.7609	0.11575	-0.985	-2.4962	0.21841	-1.5173	-0.84883	-0.91151	-3.3609	-3.399	-0.7548	-1.6575	0.50579	-2.2557	-2.4502	2.4818	-3.1356	-1.5508	-4.1097	-0.95597	-3.2773	-0.72992	-2.2673	1.3696	-2.168	0.98245	-1.8362
-9.8561	-13.311	-11.167	-10.161	-10.759	-10.619	-13.29	-12.945	-11.331	-12.89	-9.1458	-10.806	-12.602	-15.386	-14.472	-9.1749	-8.9347	-11.625	-9.9302	-10.202	-10.592	-14.178	-11.506	-9.0187	-11.722	-12.285	-11.494	-9.4398	-11.887	-12.617	-12.757	-10.405	-13.034	-12.904	-10.837	-12.18	-14.155	-9.6181	-15.774	-10.631	-15.484	-12.449	-14.099	-10.654	-14.637	-10.272	-12.26	-10.332	-12.961	-11.37
-10.77	-8.7468	-9.9561	-13.095	-10.43	-9.7301	-11.739	-10.444	-8.4898	-10.345	-9.1968	-12.741	-11.748	-11.289	-8.1693	-11.869	-13.314	-10.143	-8.3349	-10.206	-9.2575	-12.954	-10.149	-8.7255	-12.683	-12.388	-9.467	-9.5214	-11.688	-11.071	-12.029	-9.5674	-14.47	-9.7692	-9.9792	-10.291	-7.9705	-11.96	-10.416	-10.933	-11.992	-7.9338	-11.071	-9.5452	-9.661	-7.1071	-9.6077	-11.391	-10.576	-12.038
-7.2372	-7.9569	-8.4892	-9.4855	-7.3774	-12.111	-8.3539	-10.811	-6.6638	-12.029	-9.6419	-9.2377	-9.072	-9.3673	-8.5525	-11.909	-8.3711	-12.363	-7.5831	-12.153	-10.803	-11.393	-13.081	-8.4891	-8.1485	-9.817	-9.4707	-14.649	-11.983	-12.143	-8.0163	-9.3195	-10.576	-10.702	-8.4396	-10.194	-10.737	-10.483	-6.64	-7.3608	-7.7755	-8.2829	-11.388	-13.431	-9.7991	-9.0355	-7.3895	-9.8675	-9.1451	-12.031
-3.2603	-2.6051	-4.7817	-5.7672	-4.1405	-4.4889	-5.5044	-3.8129	-2.893	-5.1876	-7.1758	-3.287	-1.5525	-3.3301	-5.2479	-4.8824	-5.8461	-4.106	-4.457	-1.8293	-5.8533	-4.4206	-3.8604	-3.9399	-5.0148	-5.4594	-0.38956	-3.4371	-4.736	-6.1544	-6.3992	-4.3971	-4.6096	-6.0113	-3.2828	-5.4444	-6.5368	-4.8669	-3.8493	-5.0429	-4.491	-8.4295	-4.7221	-4.3234	-2.7618	-6.937	-6.7862	-3.8336	-2.2495	-6.6818
-0.54216	0.028536	-1.9336	-2.223	-2.375	0.89198	-2.4671	-0.78847	-2.5483	-0.8007	1.3675	-0.6307	-0.92198	-0.54251	-1.3204	-0.80225	-2.1249	-5.387	-1.2101	1.0995	-3.9782	-1.6545	-3.3507	-3.1009	0.36279	-1.9971	-1.5957	-0.61302	-0.99644	-0.79625	-0.069577	-0.84164	0.90113	1.5476	-1.439	0.78464	-1.0541	-1.552	-1.3029	3.0583	-0.6933	-0.35855	-1.0445	0.52253	-3.5675	0.93544	-0.48492	-2.7597	-0.81431	-0.3446
-0.52678	0.10013	2.3506	2.2188	-0.41441	-0.27416	-3.4954	-1.0897	-3.1021	0.84076	0.97881	-2.4094	-1.2211	0.38967	4.1884	-3.4228	0.40826	-3.3887	1.1725	2.0818	-2.0632	2.5251	-0.63143	0.23103	0.066106	4.4741	1.4893	0.82517	-0.35931	1.9618	2.2606	0.408	1.6452	0.97937	-0.43155	1.9573	1.6527	1.3981	-3.385	1.2443	1.2725	-0.48261	-1.311	0.20273	-3.0607	-2.7808	-1.1978	-1.8835	-0.34007	0.78643
-11.431	-12.135	-15.574	-13.986	-14.96	-16.085	-11.472	-15.438	-13.896	-14.396	-13.141	-13.614	-16.05	-13.003	-13.802	-11.436	-13.94	-12.382	-11.869	-13.309	-9.8501	-13.961	-12.335	-13.238	-11.852	-13.113	-11.269	-13.27	-14.226	-13.182	-10.136	-15.026	-16.956	-17.113	-13.918	-14.132	-13.521	-13.383	-15.518	-17.02	-17.289	-16.078	-12.551	-15.821	-11.991	-14.509	-16.538	-13.915	-11.62	-15.034
-6.7553	-5.3356	-7.599	-9.9993	-7.78	-7.3793	-11.307	-7.8521	-10.643	-12.392	-7.1112	-9.0117	-8.5042	-8.0789	-7.6021	-8.5084	-12.98	-8.6488	-8.2533	-9.2091	-7.9565	-9.51	-8.8199	-7.7737	-9.4547	-3.8124	-11.313	-7.4981	-9.046	-8.7618	-9.9327	-7.4848	-6.8018	-4.5764	-9.116	-6.6801	-6.263	-9.0522	-10.444	-7.7575	-6.267	-11.074	-15.299	-11.464	-6.5696	-8.8863	-9.1712	-8.8687	-10.474	-5.5979
4.9207	8.0513	4.4899	7.8946	11.09	6.3888	4.2454	6.6229	7.565	6.3346	4.8285	3.7312	2.0246	5.751	3.6144	5.2677	6.6298	4.4642	3.1805	5.4046	7.1653	5.3966	3.3498	6.9162	7.227	6.911	5.6977	4.793	5.8336	6.3665	2.9532	2.8476	5.9852	6.2955	3.4016	7.5687	4.5684	8.8118	5.7839	7.4526	7.5464	4.2255	5.7279	4.2191	4.6248	5.7164	3.6715	5.2371	4.8837	5.4293
-14.21	-15.222	-16.044	-12.034	-12.832	-12.063	-16.928	-15.984	-13.203	-14.66	-12.663	-12.857	-16.849	-10.697	-12.796	-8.4464	-13.405	-13.361	-12.635	-13.907	-12.284	-14.941	-17.694	-16.599	-16.017	-12.277	-11.828	-15.753	-15.756	-14.399	-12.845	-9.9499	-17.03	-11.677	-10.521	-9.0749	-13.833	-10.255	-11.462	-11.582	-13.62	-13.246	-13.665	-14.458	-13.299	-14.332	-18.438	-15.868	-16.315	-13.641
-4.0538	-3.5109	-3.8289	-2.5456	-2.4066	-3.9745	-4.3042	-3.5474	-4.5885	-3.5624	-4.702	-0.92435	-1.8295	-0.641	0.18499	-3.4918	-6.5089	0.8667	-2.9094	-4.7906	-3.9593	-3.1163	-3.0076	-2.3356	-2.4017	-0.80638	-3.1845	-5.8228	-4.3402	-4.7151	-4.3822	-3.8556	-5.4046	-1.8337	-2.9337	-8.913	-0.34506	-3.3154	-3.4367	-4.4339	-3.4665	-4.8265	-3.7776	-0.89536	-3.4244	-3.5645	-5.1953	-3.7489	-2.2801	-1.7028
4.9435	5.8413	6.3996	4.6322	7.5897	4.6199	6.7255	8.696	8.7595	3.8915	7.7857	6.7731	9.1522	5.9017	7.06	6.4524	7.5589	4.9533	4.6448	12.569	9.6373	7.5546	7.1668	8.3225	7.671	4.8437	6.4769	6.0926	5.2261	7.4823	1.7911	7.1639	10.603	8.349	7.0415	10.187	7.2936	6.5317	8.8321	5.9038	6.4515	7.4475	5.8735	7.2492	8.973	7.5401	7.2201	5.9201	6.8346	9.9713
-3.6926	-2.5446	-8.2848	-2.3283	-8.9371	-3.2174	-4.2595	-7.9243	-5.7499	-6.5651	-1.951	-4.2888	-6.1186	-1.9455	-5.1783	-2.8472	-4.4047	-8.3327	-6.0573	-5.1053	-4.1697	-6.2358	-4.6024	-5.7269	-6.1173	-5.1094	-8.6135	-7.5902	-5.2395	-6.7083	-5.446	-5.4013	-4.1067	-7.2726	-6.7058	-3.9781	-1.1483	-7.4109	-5.5403	-5.4217	-4.339	-3.7588	-4.5663	-4.8129	-5.8227	-3.3123	-3.5124	-6.8568	-5.0488	-6.7908
-18.752	-20.932	-15.903	-18.409	-19.519	-18.599	-21.643	-22.504	-22.252	-22.219	-21.223	-19.154	-19.734	-19.404	-24.856	-17.669	-20.396	-21.705	-21.098	-21.339	-18.513	-20.536	-20.135	-16.617	-19.317	-21.243	-22.133	-18.409	-19.712	-19.46	-22.323	-24.083	-20.701	-21.287	-18.33	-20.945	-22.258	-18.392	-19.65	-20.383	-23.084	-17.74	-20.241	-20.56	-21.244	-21.591	-20.318	-21.442	-21.406	-20.09
-18.154	-21.227	-18.904	-21.84	-17.639	-21.208	-18.342	-20.161	-18.603	-22.601	-20.233	-20.915	-19.434	-17.246	-20.906	-20.643	-20.222	-20.2	-22.725	-21.156	-20.002	-18.445	-22.48	-23.562	-20.181	-21.452	-17.845	-20.732	-21.309	-22.203	-23.748	-20.242	-19.05	-20.403	-23.144	-19.581	-21.337	-22	-19.064	-19.774	-17.757	-25.121	-19.813	-20.197	-18.623	-17.533	-21.65	-18.822	-20.081	-20.184
1.0389	-1.4986	-4.5557	1.8968	-1.4731	-1.9019	0.25292	-2.2892	-0.88852	-4.2976	-3.4908	-1.9349	-2.3319	-2.8023	-5.6115	-2.5667	1.1904	-3.0759	-0.92241	-1.1361	1.6587	-0.93341	-2.9062	-0.5297	-2.6169	-0.52278	3.8745	-2.1971	-1.6973	-0.55997	-1.6595	-0.33123	0.52481	0.76975	-0.9313	-0.73022	0.24113	-1.3848	-2.2265	-1.9762	-0.95339	0.079608	-1.3603	-1.8332	-0.72739	-1.9296	1.2816	3.3363	1.7113	-5.8391
-3.0073	-4.7188	-2.4103	-2.8494	-4.0345	-3.8275	-1.3552	-4.9322	-5.6592	-1.1578	-4.2451	-3.7622	-3.362	-0.74735	-0.78722	-3.7837	-4.8609	-3.421	-1.2926	-0.88034	-2.0169	-2.7656	-1.9359	-0.42478	-1.9083	-5.4915	-3.5425	-4.2574	-3.282	-3.2185	-6.3224	-4.528	-4.6358	0.2274	-1.5153	-0.62522	-2.5156	0.85329	-1.3743	-3.8925	-4.2896	-2.6601	-3.3526	-3.5101	-1.9918	-5.3912	-1.7983	-2.1288	-3.7591	-1.5793
-1.3703	1.0419	-0.74954	1.5934	0.060352	-3.2891	-0.46222	0.82909	-1.8653	-2.2267	2.4724	-1.2423	-0.3739	-2.2224	2.054	1.5708	1.2417	1.0144	1.4384	-0.36539	-2.7618	2.6576	-0.33926	3.2213	0.83874	0.16656	1.3818	1.0908	1.8225	1.7774	-3.5194	1.4188	-0.10265	-2.3852	-3.4836	2.6689	-0.46532	2.1836	0.61692	5.4132	-1.4724	-3.933	1.1299	1.9563	-0.37835	0.34082	-0.2198	0.28885	4.0287	-1.7485
-20.253	-24.485	-21.504	-24.716	-21.419	-24.518	-17.6	-19.665	-22.68	-23.578	-22.961	-22.713	-22.215	-20.794	-25.977	-23.428	-21.233	-23.559	-18.266	-21.403	-19.02	-23.76	-22.523	-21.081	-25.294	-23.072	-20.18	-21.163	-20.59	-24.986	-20.305	-23.749	-23.54	-22.543	-23.727	-20.457	-20.728	-21.647	-23.5	-19.917	-21.398	-20.706	-25.111	-19.565	-23.585	-24.177	-20.39	-22.995	-23.072	-21.953
-12.813	-12.403	-11.882	-11.781	-10.509	-11.328	-13.804	-10.809	-14.605	-13.998	-13.926	-14.355	-14.52	-12.256	-15.148	-15.597	-16.652	-17.541	-14.134	-12.776	-19.11	-11.728	-13.446	-14.28	-14.005	-9.518	-13.509	-11.251	-9.8094	-15.332	-10.874	-13.787	-11.037	-11.055	-13.35	-12.798	-13.933	-14.196	-11.311	-12.858	-10.706	-12.4	-16.833	-15.6	-15.56	-12.923	-15.433	-15.017	-11.466	-9.3514
7.6972	7.9803	5.7123	5.9276	5.097	4.1981	5.6895	4.1071	7.404	7.1239	5.3099	4.905	5.729	5.0913	6.8489	5.6874	2.6884	4.0169	2.3907	6.1159	3.8971	8.2665	5.8796	3.9555	6.1955	5.246	4.7945	4.7835	5.0648	0.43105	3.8967	2.3212	3.489	3.6374	3.994	2.4206	3.8305	5.3363	6.5387	8.7904	4.7992	3.0583	4.5976	3.3415	9.9978	2.6143	7.7715	6.5082	4.3688	5.6495
-10.84	-8.8656	-9.1917	-11.074	-11.641	-9.9952	-12.842	-13.079	-11.033	-11.221	-12.631	-12.071	-12.327	-8.8732	-13.243	-8.1978	-11.949	-12.742	-8.2953	-11.631	-10.288	-12.19	-7.7263	-10.727	-11.046	-13.054	-10.914	-11.043	-9.8961	-13.993	-13.663	-14.042	-11.644	-14.082	-12.547	-9.5874	-13.749	-6.7282	-14.319	-12.613	-11.496	-12.84	-13.167	-9.7519	-11.842	-10.637	-15.606	-10.315	-12.294	-9.4287
-6.5333	-3.2905	0.57259	-3.433	-4.359	-1.6116	-4.2196	-1.1845	-1.2848	-4.6786	-3.9555	-1.7952	-7.9359	-5.2915	-3.8212	-1.7375	-3.2528	-4.128	-2.3572	-3.8253	-1.5061	-3.6709	-2.808	0.89612	-3.6708	-1.4268	-5.085	-4.3798	-1.8571	-1.4531	-3.2985	-3.3685	-2.4745	-0.46923	-4.5469	-3.2305	-1.4086	-2.1327	-4.5971	-2.8914	-2.1174	-2.0143	-2.9027	-3.8483	-3.3533	-3.2895	-5.6488	-2.5	-3.7822	0.59143
-13.274	-11.788	-8.8863	-7.2693	-13.451	-11.103	-9.7187	-12.195	-5.5317	-14.282	-12.557	-9.2449	-12.368	-9.3622	-10.751	-11.724	-11.01	-12.207	-14.223	-9.4054	-13.699	-11.128	-9.69	-11.757	-14.44	-9.3185	-13.87	-14.617	-11.791	-9.7561	-10.257	-13.819	-12.057	-9.653	-11.176	-9.5488	-10.1	-9.0025	-12.066	-10.231	-12.094	-12.42	-11.456	-11.511	-12.638	-12.818	-10.462	-11.016	-10.49	-10.04
8.2773	6.7125	9.0665	6.2218	8.4384	5.8352	6.1095	6.5766	5.5948	5.0609	5.0595	7.3098	7.6405	6.2306	3.1833	4.7616	6.557	5.7016	4.1104	9.0665	7.7357	5.4785	5.3551	5.3861	6.8137	8.4914	8.8176	12.01	6.3843	6.0085	9.6525	4.2148	6.1708	5.3038	9.6312	4.2319	8.3096	9.4139	6.9359	9.9421	6.5293	10.731	4.4247	8.8309	7.6295	7.5403	8.3334	5.9731	8.9331	6.5356
1.0173	0.22672	-1.1388	2.31	0.33262	0.41703	2.1716	-1.9108	-1.389	2.7423	1.3286	2.4929	0.13244	1.5888	-0.73859	1.9462	1.5634	-0.07199	-3.3703	1.9574	-1.3139	-0.53601	0.36992	0.017752	2.7874	2.6659	-0.92554	1.1908	1.7445	2.7615	2.8554	0.040966	0.32857	2.5073	-1.4605	1.4396	0.88486	0.49376	-1.111	-1.6564	2.7638	-1.6559	1.6627	-1.7453	0.79326	2.1791	-1.646	1.9041	-0.30179	0.86294
-12.848	-11.052	-9.2305	-9.5143	-10.843	-14.608	-12.883	-10.7	-8.9593	-10.064	-12.553	-13.417	-11.144	-12.244	-10.711	-8.4986	-13.605	-12.281	-11.552	-12.314	-9.881	-10.584	-11.164	-13.256	-12.231	-14.919	-12.132	-13.742	-8.9458	-7.7677	-13.409	-14.508	-11.417	-11.182	-8.2642	-10.784	-13.6	-11.85	-11.969	-13.821	-13.212	-9.5208	-9.3033	-9.8239	-11.77	-11.298	-9.3213	-9.3917	-9.2841	-11.431
-8.1263	-8.0166	-11.108	-4.6392	-7.676	-6.0664	-10.782	-12.188	-9.0182	-10.067	-7.7639	-8.6749	-7.3709	-9.9496	-3.5547	-4.6835	-6.6932	-7.3517	-9.515	-8.2682	-7.53	-7.153	-7.2238	-7.5986	-2.715	-5.4515	-8.5466	-7.4047	-7.0751	-10.725	-6.8741	-8.4042	-11.219	-9.0047	-11.325	-6.0047	-10.186	-7.775	-7.7076	-8.7391	-8.5294	-9.4356	-6.4092	-9.402	-6.8039	-6.2865	-6.8824	-7.3323	-10.6	-8.1834
-1.2147	0.59159	0.82394	-1.935	0.36206	-3.8105	-0.98998	-3.15	-0.67196	-2.6968	-1.3302	-2.1497	-3.1031	1.3055	-0.96964	-0.62169	-3.8039	-0.46224	-1.252	-0.72826	0.24509	-5.5112	-3.9316	-1.6444	-2.4441	-1.9383	-3.8274	0.61064	-1.406	0.30023	-0.82597	1.8653	-1.0527	-2.5649	-1.8161	1.6991	-3.8686	-2.4194	3.1692	-4.0106	-2.45	-2.4667	-3.1719	-0.83888	-1.549	-1.5946	0.71719	0.66668	0.85481	-3.4605
2.1427	-6.6663	-2.6117	-1.5121	-3.4027	0.98645	-0.53427	-0.091483	-2.266	-0.078187	-0.94581	0.74049	-0.45914	-1.2896	-0.60438	-1.4997	-2.7163	-0.69448	-0.074542	-3.4601	-1.1001	-0.92665	-2.7686	1.9916	0.43719	-0.00032143	-1.5054	-0.37201	-2.065	1.4902	-1.3764	-1.5165	-0.22185	-0.94632	-1.2565	-2.9716	1.0148	-1.0681	-1.5786	-0.71404	-2.0892	-0.35651	0.51305	-1.743	-4.0775	-2.6353	-2.4499	1.8522	-0.39862	-0.5054
-4.7983	-4.2861	-4.191	2.348	-1.8371	-5.556	-1.2504	-6.3954	-3.3882	-5.0132	-5.9154	-4.5276	-1.4438	-3.133	-5.5255	-2.7447	-4.1129	-2.0592	-6.3396	-4.0001	-1.2054	-3.0776	0.13545	-0.91361	-1.6762	-1.3305	-5.5289	-3.8536	-4.3789	-6.6441	-4.4197	-4.0609	-3.3297	-2.879	-4.7844	-1.2605	-1.4937	-2.5106	1.3798	-0.020688	-2.533	-8.1086	-2.1724	-4.4456	-2.9722	-7.2665	-1.5621	-4.7043	-3.3467	-4.4764
-2.6271	-1.8217	-0.87573	-1.851	-1.8803	-3.6844	-0.13545	-3.0767	-0.31389	-0.79485	-0.43363	-4.8646	-3.3837	-2.9717	-1.3175	-0.85436	-0.92801	-4.5837	-1.5038	-2.8261	-1.0779	-1.4829	-3.6088	-3.6777	-5.3333	1.5841	-2.6311	-1.1265	-1.4342	-1.416	-3.824	-5.0725	-0.81448	-2.1192	-2.027	-2.3782	-4.3832	-0.09357	-0.71717	-3.2937	-2.9626	-1.3764	-1.0043	-2.4332	0.19816	-1.5429	-1.0201	1.5577	-2.0557	1.1155
-11.368	-12.249	-13.075	-12.067	-12.47	-10.877	-14.298	-13.105	-12.956	-13.987	-9.7253	-10.677	-13.42	-15.011	-13.471	-12.318	-10.392	-14.131	-12.912	-16.201	-11.506	-14.687	-14.196	-14.27	-17.199	-16.195	-12.873	-14.449	-12.848	-10.725	-11.865	-15.428	-11.897	-14.112	-9.6889	-11.923	-13.754	-14.338	-13.445	-15.349	-13.438	-12.949	-12.221	-13.724	-12.867	-13.246	-14.325	-11.479	-12.886	-11.469
-21.22	-23.223	-22.988	-23.738	-20.769	-21.184	-20.742	-21.125	-22.787	-22.391	-22.855	-21.805	-20.963	-21.494	-25.465	-20.167	-24.8	-20.875	-21.878	-21.84	-21.599	-21.933	-22.153	-21.065	-19.386	-22.112	-20.478	-21.236	-20.518	-23.721	-23.006	-21.535	-23.169	-20.159	-22.65	-21.196	-20.857	-23.536	-23.618	-24.31	-21.551	-22.788	-22.08	-22.324	-23.582	-16.914	-20.694	-21.732	-21.353	-23.238
-2.7225	-2.707	-3.6602	-3.9621	-4.3763	-1.7119	-6.5407	-4.1861	-3.4115	-3.7902	-3.7182	-0.61926	-3.1068	-1.8268	-6.4707	-5.7839	-6.6091	-4.2299	-0.12262	-3.5703	-4.0889	-6.3472	-4.5673	-1.9743	-2.4912	-1.2633	-3.2342	-6.5259	-2.7348	-4.0799	-2.7724	-3.0569	-4.3263	-5.4463	-1.6128	-4.424	-3.41	-1.076	-0.16246	-4.8645	-1.1505	-3.95	-2.3864	-1.6671	-1.4771	-3.3682	-5.0075	-3.2693	-3.5391	-3.2508
-9.3653	-9.1485	-10.776	-9.3126	-7.0454	-9.7169	-9.6803	-6.2278	-9.2758	-10.743	-4.209	-7.9895	-11.223	-8.7722	-9.7956	-9.4865	-9.0809	-11.697	-9.3808	-8.1592	-9.1594	-8.3161	-9.8374	-10.313	-8.8078	-10.103	-9.0764	-7.0333	-7.8297	-10.291	-11.686	-7.7021	-7.7317	-10.455	-10.276	-6.9767	-8.4162	-5.4491	-6.1652	-7.2803	-9.212	-6.0123	-10.151	-7.3035	-9.6325	-4.8222	-9.5733	-7.8219	-7.6262	-6.7095
1.521	4.4202	2.5154	3.0841	1.3757	3.4199	-0.14511	3.3503	3.0463	2.6643	1.4519	0.7678	0.033527	0.0053255	5.4877	3.3985	-0.56794	1.6039	1.2919	2.0912	0.2213	5.603	-1.0283	5.6829	2.817	-2.5983	-2.1287	2.8783	1.4965	2.4701	-0.65146	0.54365	3.4817	2.8657	1.0226	2.1005	-0.43121	-1.4955	-3.0316	0.30809	3.4627	0.54221	4.9676	-1.4947	1.7724	0.66185	1.9038	4.3489	0.054306	6.2426
-0.90668	-1.0071	-0.35061	-0.87188	1.0426	-0.05826	-4.1306	1.6854	-1.1819	1.1342	2.6915	-1.2772	-1.354	-2.1354	1.2005	3.8236	-1.1848	2.2174	1.6246	3.0028	-2.5051	2.173	0.37435	-0.28637	-4.1925	-2.5802	0.70156	-0.47906	2.4834	-2.8725	0.0092996	0.15305	-3.8986	-1.8812	-0.59825	0.69143	0.31531	-1.2071	-0.23645	-3.1393	-1.3469	-3.3675	-2.2673	-1.9849	-0.43945	1.4978	1.4214	1.052	2.411	-0.35164
-3.6099	0.29666	-5.1355	-2.3724	-3.5539	-3.0101	-0.90647	-2.368	-1.0975	-2.383	-2.7223	-4.7373	-2.9384	-3.034	-1.8425	-0.42497	-4.0409	-3.7409	-2.703	-1.9543	-0.0097149	1.4102	-4.03	-3.3085	-3.2377	-3.3279	-3.3445	-2.8469	-4.8471	-1.0679	-3.3036	-3.593	-0.35853	-1.5404	-3.1719	-1.1808	-4.3624	-3.3389	0.087621	-1.7096	-1.5255	-7.1949	2.1386	-2.8262	-2.9781	-5.7837	-2.6902	-3.853	-5.1935	-3.1667
-2.643	3.6581	-0.38192	0.03099	1.6338	0.18433	0.078877	-1.6702	-0.26951	0.0091601	-3.472	-1.4435	1.45	0.32968	-2.638	0.19794	1.244	1.3312	-1.8225	1.6232	0.71379	4.2928	-0.71241	-0.024906	1.7174	-0.99205	-1.3591	-1.634	-2.0386	-0.039878	-1.5361	3.1329	1.4619	2.719	-0.22055	2.6272	-0.0078462	-0.20339	0.76263	2.2827	2.1015	-0.4888	3.0671	-0.31567	-0.54192	-0.4249	1.492	3.1313	1.846	-2.1904
-7.0091	-6.9708	-6.7039	-4.1415	0.63968	-2.8013	-6.7178	-3.2081	-4.8398	0.21936	-3.6243	-6.1257	-5.2693	-6.9189	-5.5799	-4.7688	-5.0327	-4.8921	-2.2071	-5.779	-4.617	-4.4419	-4.3591	-3.5978	-7.0174	-4.9608	-6.1987	-6.4458	-2.4875	-6.2311	-6.4274	-7.3326	-5.632	-7.4246	-4.9045	-5.5715	-2.5776	-1.0355	-3.19	-6.9427	-4.9441	-4.4367	-4.6073	-0.67291	-2.7805	-4.1775	-3.1474	-6.685	-2.7279	-4.0976
0.18079	2.5211	1.7043	1.4727	0.051723	3.5824	-0.31961	3.3273	1.654	1.2648	0.52877	-0.32093	2.5373	-0.59977	0.21669	2.4747	-1.874	1.888	-0.37273	1.1196	1.7688	0.83921	2.0305	0.024668	-0.45207	3.7539	4.0716	-1.967	1.924	2.446	2.4606	1.6725	1.5112	-0.39	1.19	-0.17287	1.5538	-0.59972	0.3771	1.5292	2.6333	1.5679	-1.4446	1.1663	2.9708	0.18313	0.060367	1.9239	2.4249	1.5389
-11.528	-11.124	-12.927	-12.112	-10.092	-13.551	-10.293	-11.416	-11.541	-10.191	-11.888	-12.592	-9.9389	-8.6886	-9.1106	-11.01	-11.692	-10.951	-9.9417	-12.442	-11.17	-12.204	-11.218	-11.29	-12.999	-8.7094	-11.061	-11.593	-11.104	-11.461	-12.423	-7.8849	-13.202	-13.937	-12.64	-10.569	-8.0694	-11.741	-8.2464	-12.064	-14.486	-10.934	-13.94	-13.125	-10.504	-12.423	-14.963	-12.024	-11.107	-10.854
-22.396	-21.946	-21.891	-24.09	-21.183	-21.365	-26.935	-22.764	-20.397	-20.969	-19.507	-18.273	-21.313	-17.431	-21.767	-20.483	-22.513	-20.45	-23.959	-18.309	-22.013	-23.754	-24.957	-23.12	-20.549	-21.239	-22.136	-24.215	-23.65	-22.581	-22.797	-19.835	-21.033	-21.246	-20.008	-21.402	-24.349	-22.556	-23.949	-21.538	-21.963	-23.358	-23.109	-20.265	-19.569	-23.985	-19.592	-23.506	-21.923	-21.628
-2.8294	-6.1104	-4.3934	-1.7411	-3.7842	-3.9713	-5.5384	-2.8439	0.35612	-1.3268	0.54911	-1.4659	-0.51053	-4.5057	-5.924	-0.27416	-2.4111	-2.0615	-2.4856	-4.4162	-1.9513	-1.2809	-4.7591	-4.0828	-3.0145	0.26201	0.19605	-3.3521	-2.0834	-4.7621	-2.0501	-1.8196	-2.4202	-1.4044	-2.595	-3.6861	-4.9877	-1.5141	-0.90206	-2.3849	-3.2793	-3.5138	-1.5462	-2.3581	-4.3644	-2.3735	-2.586	-3.7544	-4.8074	-2.8431
0.4607	0.083147	0.10621	-4.7552	-0.34341	1.0644	-1.8459	-2.37	-1.213	-2.772	-5.0547	-4.3593	-0.86036	-0.13232	0.13963	-1.3311	0.11153	-1.3098	-2.6278	-3.7633	0.52704	-0.34915	-1.617	-1.2919	-3.4714	-1.8782	-2.7049	-3.6543	-4.5523	-0.75539	-4.0472	-6.6337	1.1905	-2.24	1.2356	-1.2168	-2.1336	-0.15423	-2.5438	-0.94169	-1.5284	-4.2574	-0.019841	-4.1654	-0.84234	-4.1276	-4.6247	-1.289	-4.6207	-3.6119
-3.7203	-3.6406	-1.0019	-4.133	-2.2845	-4.0052	-3.6728	-4.2345	-5.0871	-4.2507	-4.7029	-3.831	-2.3474	-4.8786	-4.4867	-4.2422	-3.2782	-3.5049	-7.7339	-2.6384	-2.006	-6.518	-3.6033	-3.8632	-3.4677	-1.6005	-2.1839	-5.477	-3.1243	-3.9518	-4.3275	-3.3337	-4.1064	-4.1905	-6.5736	-0.5146	-5.4907	-1.5641	-5.9849	-4.7751	-3.84	-8.6661	-2.8162	-3.1702	-3.6992	-3.8857	-0.97788	-4.7099	-1.4158	-3.8457
-21.118	-21.161	-21.41	-23.562	-20.469	-19.534	-23.566	-20.057	-20.089	-22.126	-21.166	-20.908	-22.416	-21.477	-20.592	-20.658	-22.452	-24.926	-19.075	-19.948	-20.07	-24.404	-20.081	-21.454	-21.929	-22.084	-19.012	-21.161	-20.605	-22.632	-22.24	-20.952	-23.961	-19.483	-23.337	-22.231	-22.268	-20.017	-21.274	-20.741	-20.173	-21.48	-23.433	-22.291	-23.752	-18.604	-19.302	-22.103	-22.608	-22.419
-23.448	-24.975	-22.989	-20.618	-19.731	-24.76	-22.803	-21.843	-20.694	-22.045	-19.651	-22.687	-18.085	-21.666	-20.657	-20.779	-20.776	-24.74	-21.065	-21.246	-21.514	-20.388	-21.012	-22.218	-24.709	-21.499	-23.046	-21.204	-21.054	-21.166	-25.039	-21.814	-22.943	-21.219	-21.419	-24.023	-23.906	-21.792	-22.281	-19.046	-22.785	-22.298	-19.422	-22.626	-23.562	-23.683	-25.055	-21.69	-23.389	-23.459
-2.1117	-5.361	-2.0053	-3.6158	-3.7105	-1.4445	-5.0582	-3.1177	-0.73856	-3.6421	-3.9285	-3.1802	0.89609	1.4494	-2.8199	-0.9507	-3.4804	-0.013919	0.023082	-1.2453	0.49359	-1.6908	0.054528	0.072327	-2.5149	-0.88777	-1.2332	0.31326	-1.8577	-0.27775	-1.8706	-2.3312	1.2931	0.39859	-0.62455	-1.418	-0.77508	0.37105	-3.7554	-2.9694	0.081191	-3.8395	0.034428	4.5828	-3.8643	-2.398	1.5752	1.103	-0.97758	-2.269
-2.1104	-1.6484	-0.47497	-3.7629	-2.6946	-3.5978	-4.3524	0.062839	-3.7731	-2.3792	-3.8141	-2.0992	-2.093	-0.16362	-2.8076	-4.1085	-0.9873	-7.3684	-4.6015	-1.6766	-8.1327	-4.4652	-4.6852	-2.3717	0.075617	-2.3074	-1.2619	-4.8618	-3.7104	-0.6552	-5.8596	-3.7209	-5.3169	-1.1128	-4.9977	-1.932	0.49384	-2.5288	-0.63979	-3.408	-3.0145	-2.3587	-0.79712	-2.0798	-5.2947	-6.205	-4.0691	-2.9274	-3.4627	-3.4716
1.3033	2.247	0.60867	0.53101	-1.1356	3.8829	0.83261	1.635	2.6436	6.3893	2.966	0.098205	1.6632	3.7611	1.9567	-0.42483	1.4146	3.4149	0.53483	2.4022	5.4824	3.5255	0.13952	3.8174	1.9862	2.1778	2.8297	0.55096	1.0457	4.0979	3.486	1.1225	0.85944	4.8861	4.4105	3.119	6.4142	5.0306	0.087778	-2.1019	5.3613	4.3476	1.9982	2.3604	3.7002	5.1294	4.9331	4.5032	-0.83214	1.7573
-3.3275	-1.9436	-3.8635	-1.0427	-0.53846	0.085416	-1.2764	-1.4535	-6.1168	-3.2178	-3.6395	-3.4186	-0.94784	-5.2941	-0.93952	-0.053488	-2.1246	-4.5317	-3.6135	-1.6557	-6.1003	-4.5544	0.04801	-2.6681	-4.7106	-0.82236	-3.9211	-0.86536	-1.0857	-4.2836	-3.2975	-4.7907	-3.5179	-1.2586	-5.4659	-1.9088	-0.24389	-1.6445	-0.55354	-0.91599	-0.84175	-4.2114	-4.9108	-0.79335	-1.997	-2.3329	-1.3853	-6.077	-0.15932	-2.0897
4.0831	4.6692	1.4397	3.5492	6.1762	7.474	4.2632	4.1061	3.7639	1.9559	2.3254	3.7399	3.7948	6.1857	4.7427	6.6527	3.921	3.3935	4.292	5.4832	4.5728	3.0969	9.706	6.6187	5.5683	5.0201	6.7363	4.998	3.0846	4.338	1.2589	6.5993	2.3172	6.7132	7.4535	4.7789	3.1735	2.4711	3.6297	3.6005	1.1117	5.3669	2.2752	8.8363	6.5167	8.3179	5.5488	2.2575	4.5	5.2675
-13.531	-9.3601	-11.443	-11.937	-14.636	-15.164	-8.5199	-14.687	-14.158	-16.285	-15.622	-14.025	-13.785	-14.431	-15.543	-12.009	-11.373	-11.85	-12.522	-12.726	-14.196	-10.967	-12.23	-14.934	-11.749	-13.533	-11.473	-13.537	-11.537	-9.0454	-15.248	-14.707	-13.729	-12.291	-11.714	-13.521	-10.746	-11.507	-14.921	-10.402	-11.518	-14.922	-15.506	-13.797	-14.701	-12.193	-14.671	-14.486	-9.5018	-10.698
-0.67071	0.76419	0.82557	2.5896	5.6108	0.0024559	0.031702	-1.5162	4.9233	-0.64819	1.8048	3.1734	2.6271	2.5897	2.4863	-0.60043	5.1413	1.2616	1.9403	0.98694	-1.5253	2.5909	-0.30271	-0.38091	0.3072	0.161	3.3245	5.6488	3.72	2.335	-1.8243	4.0534	4.0076	5.636	2.0586	2.076	0.29101	3.8755	-0.90884	-0.85876	1.5262	-2.6721	3.2342	-0.13922	-2.4775	0.69311	0.0049792	2.3974	2.0592	3.1277
-8.1852	-8.1203	-7.0181	-10.056	-7.1719	-8.9106	-8.9042	-10.892	-9.7303	-8.5158	-7.1097	-10.062	-10.085	-10.261	-6.5256	-6.9615	-10.496	-9.6099	-11.015	-12.121	-11.788	-11.466	-8.9989	-7.5939	-8.1311	-6.8658	-8.4803	-9.3918	-9.4961	-8.875	-9.6466	-9.5194	-7.5485	-10.008	-11.608	-9.5021	-7.0115	-8.8686	-8.9474	-8.7363	-8.9907	-8.7354	-9.6977	-11.191	-12.117	-10.895	-7.9957	-8.1485	-12.137	-12.789
-10.743	-11.198	-11.34	-10.743	-12.613	-8.3576	-11.537	-9.9837	-10.105	-8.2835	-11.568	-11.075	-12.423	-14.608	-7.9665	-13.265	-11.198	-11.063	-12.003	-10.973	-11.755	-10.137	-10.783	-12.871	-10.516	-12.76	-11.066	-8.6223	-11.091	-15.102	-9.7568	-9.8567	-10.874	-14.451	-11.369	-11.382	-12.419	-12.16	-11.549	-9.5766	-11.902	-10.603	-13.314	-13.562	-14.139	-14.4	-12.042	-12.639	-13.924	-10.67
-7.5268	-3.0907	-5.8302	-5.6884	-2.6495	-5.7941	-3.3501	-4.4323	-6.3192	-6.1652	-8.0012	-6.9031	-5.8285	-5.5624	-3.4807	-6.5731	-7.253	-4.4793	-1.1548	-6.411	-7.0465	-4.4377	-3.3624	-5.0945	-4.789	-0.25019	-3.5249	-5.8254	-5.6417	-5.8171	-3.1307	-7.3291	-1.9575	-5.8666	-5.0544	-6.9252	-8.5629	-4.0202	-3.6361	-8.1604	-7.6061	-3.8903	-3.6958	-7.9816	-5.1514	-1.5571	-5.9803	-2.2907	-7.8501	-2.6399
9.1919	5.7479	8.6393	7.5776	7.3335	10.053	7.5762	10.495	9.1538	8.8499	10.665	9.5172	6.7168	11.042	6.2857	7.9034	6.5912	10.566	8.6511	9.0718	8.3371	8.5626	6.437	7.4005	9.7027	10.459	7.8727	2.29	7.8879	7.5268	9.1701	7.6323	9.502	9.1265	6.8596	7.5	4.959	5.3409	6.2168	9.4542	7.4194	5.8523	5.139	5.8856	10.708	6.7646	9.6919	5.8394	9.0606	8.7168
3.4854	-1.4397	-1.8077	-2.5442	-0.6979	0.27305	3.7508	0.21893	0.45457	-3.0144	0.59291	3.6468	-1.078	-1.503	4.0704	2.0075	1.9471	-1.5071	-0.23577	-0.6576	-2.5033	0.22191	-2.2975	-3.3379	3.7655	1.3394	1.3153	-2.0779	-1.5763	1.8344	4.0669	0.44887	0.17314	-1.4339	-2.4223	-2.1821	1.302	2.9917	-1.2625	0.66081	-0.61022	2.8006	0.1285	-2.2289	-2.3432	-2.0665	1.5885	-2.44	-0.98623	-1.7137
9.4534	8.1247	8.2306	6.488	9.3503	7.5138	8.8112	7.6018	8.3151	7.1815	7.4337	7.8866	7.7785	9.3569	10.544	6.4216	7.7997	11.496	10.737	5.9433	6.8847	6.4372	9.2415	10.14	6.8132	10.25	7.908	8.1112	6.6641	9.0752	5.8991	7.9375	8.9045	6.6302	7.9869	8.0294	7.3758	10.411	5.3855	9.087	7.4837	9.9063	8.6794	8.6274	9.7888	8.5532	8.5368	7.8187	12.265	7.0035
-0.29327	-1.9213	-3.5977	-0.36726	-1.4861	-4.6115	-0.94109	-3.9702	0.54293	-2.5185	-0.6504	1.1663	-3.4564	-0.87271	-0.88324	1.2023	-3.7609	0.54325	-0.48674	-2.0441	-2.9194	-1.7014	0.78277	-1.2539	0.9262	-1.44	-3.6853	0.28102	-0.90224	-3.9206	-0.32615	1.2684	-2.1342	-1.4012	-1.6715	-6.0561	-0.40014	-2.3071	-1.9722	-1.6412	-2.083	-1.1349	-4.4387	-1.5067	-1.1253	-4.8481	-0.82553	-4.232	-4.0062	-3.2267
-19.821	-23.837	-19.44	-21.346	-19.573	-22.348	-19.648	-21.07	-20.785	-20.779	-21.478	-19.325	-24.08	-20.062	-21.134	-21.258	-18.046	-19.372	-25.978	-19.518	-20.605	-20.171	-20.823	-16.831	-19.539	-21.256	-20.891	-18.129	-22.716	-19.003	-18.872	-21.451	-19.841	-20.781	-18.875	-19.995	-17.326	-21.615	-22.582	-20.57	-20.286	-23.354	-19.232	-20.15	-16.77	-22.579	-16.915	-20.575	-18.919	-20.26
-12.948	-16.638	-11.072	-12.431	-12.226	-9.8932	-11.262	-11.994	-14.599	-14.905	-14.183	-14.786	-13.931	-11.178	-14.442	-13.652	-18.678	-10.12	-14.52	-8.7893	-10.293	-12.001	-15.144	-14.343	-12.768	-13.188	-9.8355	-11.027	-13.995	-12.273	-14.855	-13.655	-11.586	-13.126	-15.695	-13.374	-13.806	-9.3115	-14.083	-13.866	-10.997	-13.631	-12.475	-14.899	-14.487	-11.034	-14.501	-13.797	-11.786	-12.142
-15.356	-10.466	-14.506	-14.277	-15.813	-11.692	-10.297	-12.356	-13.528	-10.101	-14.577	-14.572	-11.041	-11.608	-17.737	-13.073	-14.382	-12.508	-14.245	-14.659	-9.1723	-16.414	-12.067	-14.588	-12.648	-10.433	-11.547	-10.416	-16.74	-13.967	-11.904	-10.778	-13.648	-14.716	-13.404	-12.66	-15.046	-13.211	-12.924	-17.066	-12.897	-12.897	-15.086	-15.331	-13.553	-16.348	-11.061	-15.235	-11.448	-10.866
-3.1954	-2.0268	-1.8811	-1.3102	0.14323	-2.4934	-5.2092	-6.3691	-2.1251	-5.9734	-5.4682	-4.7931	-4.9602	-2.6422	-3.8233	-2.9508	-4.2039	-1.0882	-3.9151	-4.9752	-6.1777	-4.5716	-5.3727	-5.5691	-3.9965	-3.4989	-3.6812	-1.6267	-5.0115	-4.678	-1.3296	-4.7269	-8.5916	-3.0725	-5.0987	-5.949	-1.776	-6.2547	-5.0494	-4.6353	-6.8324	-6.1783	-2.1551	-3.7771	-5.6243	-6.8113	-4.6099	-4.6478	-5.2902	-5.1206
-2.2596	-2.3673	0.13919	0.026746	-3.0229	-4.3231	-2.9093	-0.28465	-1.5717	0.26328	-0.68254	-1.7109	-2.5269	-0.92826	-3.5731	0.94017	-1.8765	0.48596	0.7716	-3.3547	-1.5935	-0.88377	-3.7729	-1.4924	-3.8144	-4.0663	-5.3231	-2.1827	-4.1026	-1.8303	0.20191	-2.7027	0.49512	-0.1208	1.9807	-0.52223	-0.11359	-0.13572	-1.8821	-0.85965	-1.4328	1.2279	-5.2916	-0.01479	3.396	-1.3665	-1.8127	-0.4678	-0.85582	-1.1691
-7.8514	-4.1153	-6.66	-3.2867	-7.4358	-6.5257	-2.7865	-3.2355	-6.4811	-5.1795	-5.8898	-8.3687	-4.0324	-5.9832	-2.9332	-7.9962	-6.4509	-6.6171	-4.6555	-7.7037	-4.1371	-8.3142	-6.4968	-7.3891	-5.4498	-6.7466	-6.6686	-5.7477	-5.7714	-6.7672	-6.1572	-6.5988	-4.2434	-4.2955	-6.6149	-7.6646	-6.5364	-6.1684	-6.3688	-7.6304	-2.8487	-8.8794	-5.2544	-7.4988	-7.5528	-5.1092	-8.9666	-7.2695	-4.7758	-7.8436
-1.125	2.6155	5.1796	0.85474	1.3651	2.7921	3.6025	2.8099	-0.27503	3.9191	-0.72148	2.7068	0.65221	1.2917	3.0398	1.9083	2.0125	1.1511	1.9143	0.99341	4.9952	3.3289	4.0823	0.60601	-0.89698	1.656	0.58571	1.8431	1.1011	2.1826	3.798	1.4013	1.3444	-0.50187	-0.99224	3.3949	2.2644	-0.086195	2.3446	1.0488	-0.42342	1.8088	-1.387	0.26646	2.3487	0.9859	4.5924	3.8428	-2.8629	1.1287
-20.139	-17.508	-21.297	-19.607	-21.307	-18.969	-20.5	-21.719	-17.976	-19.491	-20.136	-21.05	-19.357	-20.114	-20.152	-20.888	-19.338	-19.008	-22.504	-20.531	-20.051	-19.62	-20.915	-19.583	-23.206	-18.534	-20.087	-20.684	-20.834	-22.73	-20.132	-22.193	-25.127	-22.119	-23.482	-21.365	-21.677	-20.31	-20.055	-18.671	-21.938	-20.992	-22.745	-21.789	-20.631	-19.931	-23.893	-23.593	-21.741	-18.615
2.8118	-0.29746	-1.1787	-0.83565	-1.9497	-0.12098	0.75057	0.54026	-1.0802	-1.9909	0.70497	-2.083	3.7219	-3.6833	-1.3279	1.4248	2.3054	-0.025791	-1.0028	-0.26022	-2.6635	-2.6176	1.8447	1.4289	-1.0326	-1.8346	2.5967	-1.9427	-3.5829	0.37499	-1.3258	0.828	0.98831	0.091867	-0.39895	-0.57103	-0.24624	-0.10916	0.12233	-0.68653	1.1462	1.627	-3.3278	-1.436	0.80379	-1.0732	-1.9288	3.1497	-1.9778	1.011
-1.0311	3.5932	0.49442	0.41367	-2.1881	-0.75198	-0.45079	-2.2701	1.9172	-2.8574	2.7226	0.095716	-2.4578	1.4061	-1.2757	1.273	4.2369	1.0626	-1.418	2.8865	2.2463	1.7012	0.82512	-0.70927	-2.6212	0.95552	-0.06428	-1.8523	1.809	1.0973	-1.7368	-0.075524	0.69738	-0.065332	-2.045	-0.18844	2.4227	0.84339	-0.5116	-0.020171	-0.88061	3.7085	-0.087661	-0.23259	2.061	-1.5307	-2.6281	-2.1947	1.2059	-3.3036
-5.7981	-6.8998	-4.8519	-8.3643	-6.609	-4.4212	-3.8805	-5.0264	-9.3539	-7.2532	-5.745	-3.7467	-7.9632	-7.0319	-10.894	-5.7924	-5.5082	-5.9969	-3.6733	-5.9418	-4.1063	-5.71	-6.2251	-6.1349	-6.3417	-6.2403	-3.2527	-3.6157	-4.1102	-6.9997	-6.7602	-7.5191	-6.8699	-7.0677	-5.5139	-5.3026	-4.4985	-7.488	-4.1557	-4.6276	-4.8153	-6.5441	-2.2332	-3.7093	-6.8685	-4.5961	-5.7999	-6.5895	-6.6169	-3.509
2.6673	1.178	3.1652	-0.6175	-2.4805	-1.696	-1.3573	-0.32471	1.9921	-3.3008	0.3348	1.8536	1.0132	-0.60911	1.6952	2.5552	-0.16689	-2.8582	1.2359	0.84086	-2.039	-0.24398	-0.31192	-1.714	1.3647	1.8816	-1.486	2.8229	1.4528	-0.45034	-2.6027	0.29506	-2.7001	-1.2761	1.4339	0.95085	-0.031171	-2.3596	-1.1881	5.4029	-0.13747	0.77431	1.8006	-0.29275	1.0931	0.76127	0.81505	5.2225	-0.081415	1.2394
1.335	-2.939	1.3177	-1.2393	0.54961	-0.94897	1.7227	0.21218	1.9916	2.4265	0.048348	3.1565	-0.98268	2.5873	1.6254	2.75	0.37677	0.6431	0.19002	0.35763	2.1059	0.93067	1.3589	1.1171	-0.014146	-0.20466	-2.3914	3.2111	0.71199	0.2933	-0.093479	2.8846	-0.31959	0.89437	1.9073	0.34216	2.1849	-3.2215	-0.67885	-2.2588	1.6474	-0.5488	0.30162	1.4136	-1.6517	1.5573	-1.651	0.13708	-1.1434	1.8458
0.77015	2.1477	2.2318	4.0006	1.1046	-4.1466	5.0777	2.0668	2.7431	0.21743	1.2117	-1.0897	1.4097	-1.1289	-0.44255	3.0729	0.50404	0.5884	-0.2597	1.7178	0.26485	-0.54618	1.2413	2.5326	-4.5543	0.36232	2.5259	-1.0851	-0.57759	-0.60262	-0.37318	0.19618	-0.79403	-0.58803	1.544	-1.0143	-0.44312	-0.15298	1.119	-0.22279	-1.5844	-1.4176	1.6659	-1.625	2.3454	1.7542	0.054416	-2.6599	-0.71599	0.031556
1.3703	2.1401	-0.10997	-0.59441	-3.2702	-2.5507	-2.4088	0.56443	-2.0601	2.3523	-1.2035	-1.7853	-3.0552	2.6662	2.9433	-0.23751	0.8817	1.4661	0.57406	2.9344	-0.012717	-3.6525	1.4047	-5.2122	0.33979	-0.99155	-0.94687	1.2546	-1.0197	0.33551	0.58811	0.68502	-0.72479	1.5118	2.9016	1.0356	-0.8781	1.3931	1.223	-2.3081	-3.8023	1.8411	1.0929	2.8086	-3.1414	2.8099	-0.1127	1.6473	1.9144	-1.1069
0.43145	-1.6707	-0.86887	1.5589	-1.027	-2.405	-1.888	-0.43551	-0.02727	0.80812	-1.9167	1.6146	-2.6218	-2.0769	2.0094	-2.4697	-4.7555	1.7167	-0.19974	-0.79722	-2.9442	-0.6194	-3.5656	-0.56692	-0.1998	-2.2104	0.84751	0.96892	-1.3293	-4.4987	-1.8713	-0.80837	-1.1023	3.3561	-0.11147	0.38142	1.8074	-0.75209	-2.7369	1.3568	-1.1737	1.8685	-2.2038	0.59173	-1.2553	1.086	2.1071	1.6385	1.1763	1.2024
2.2499	2.2233	2.6297	-0.36395	1.5497	2.34	4.7189	2.0948	2.7789	3.3022	3.9187	4.8129	1.9243	5.9262	2.1804	-0.20325	1.9144	5.4441	4.2164	4.4894	-1.3411	0.37773	0.45414	3.5002	8.9822	1.3217	1.6707	0.66116	4.2204	5.5877	1.8948	2.9893	3.3339	0.096532	4.1707	6.2737	4.2122	4.0546	7.0829	2.0212	4.2776	0.94422	2.6443	3.1616	3.8778	3.5971	1.5976	3.4994	3.3034	2.6175
-5.1601	-10.113	-6.2348	-8.594	-4.3186	-5.1778	-8.6358	-7.0403	-5.7177	-7.092	-10.721	-6.9281	-8.1144	-7.6872	-8.5433	-5.2412	-3.5598	-11.067	-5.9747	-8.1464	-5.9949	-9.5723	-9.1071	-6.5934	-7.1091	-5.7749	-7.5044	-6.473	-5.9104	-8.3696	-6.1357	-7.902	-11.513	-4.5699	-6.7641	-6.8746	-5.7916	-8.8019	-9.3722	-7.8043	-7.2145	-7.733	-8.6947	-8.3487	-5.5951	-9.419	-5.6159	-9.0059	-7.7797	-8.2609
-14.831	-11.912	-14.338	-9.704	-15.826	-12.591	-12.284	-15.599	-15.153	-13.459	-13.585	-14.536	-13.763	-12.932	-14.401	-15.119	-14.399	-14.913	-12.45	-14.703	-13.739	-12.303	-13.039	-14.333	-12.251	-13.299	-11.156	-13.842	-11.78	-14.578	-14.887	-13.974	-18.316	-14.621	-15.331	-12.84	-12.702	-11.631	-11.503	-13.07	-13.526	-13.528	-17.942	-12.357	-12.929	-10.975	-14.112	-14.879	-14.105	-13.367
-4.5911	-3.0626	-3.4772	0.91121	-2.4526	-1.5817	-1.5227	-0.9277	-2.8289	3.8924	-0.67508	-3.4965	-0.5403	-4.9196	-0.67763	-5.9108	-0.88392	-2.8096	-0.68803	0.75506	-0.92338	-2.2438	-0.75088	1.6247	-0.14689	-0.76431	1.1875	-4.6439	-3.8313	-3.0182	-2.0029	-4.9483	-3.524	-0.47905	-1.56	-1.1576	-1.3532	-3.1706	-3.063	-2.3085	-2.6074	-0.71609	-0.92158	-1.0209	0.090576	-4.6932	-5.2456	1.1975	-1.3157	-1.4821
-8.7807	-7.1093	-8.918	-9.0683	-8.7932	-8.2291	-6.2809	-4.8695	-6.4986	-7.0911	-8.377	-7.1043	-3.7144	-6.6449	-6.2814	-8.1992	-6.3652	-3.8055	-2.5701	-7.1478	-5.5242	-7.3987	-7.5972	-6.8148	-1.9347	-7.553	-4.661	-7.048	-4.5664	-5.638	-9.486	-7.8731	-5.1325	-7.0202	-4.7362	-5.5379	-6.6134	-7.3224	-6.681	-6.8581	-4.3572	-7.9481	-3.6446	-4.7889	-6.8567	-7.291	-7.3182	-8.0183	-4.3498	-5.398
-13.79	-15.647	-12.612	-15.382	-17.27	-15.338	-13.78	-16.32	-12.435	-13.787	-14.158	-15.643	-15.998	-15.223	-14.332	-16.061	-12.853	-19.759	-14.081	-14.075	-13.645	-14.046	-14.731	-14.38	-17.215	-14.851	-13.96	-14.622	-16.325	-14.525	-12.564	-14.678	-13.855	-14.597	-16.155	-15.637	-15.641	-16.139	-11.309	-16.337	-17.741	-15.476	-15.942	-16.523	-17.539	-15.048	-13.02	-18.563	-17.014	-15.494
-27.573	-23.126	-21.67	-21.348	-22.714	-21.689	-20.945	-22.208	-22.209	-21.386	-24.251	-27.632	-23.208	-21.475	-23.257	-19.757	-25.378	-24.489	-19.619	-21.29	-19.394	-22.21	-21.859	-25.608	-22.728	-20.885	-20.671	-22.628	-25.164	-19.49	-22.276	-23.167	-24.572	-21.249	-18.257	-20.465	-22.895	-24.515	-22.366	-21.924	-22.218	-25.187	-22.563	-23.123	-22.263	-20.342	-22.5	-21.306	-23.657	-20.339
-13.941	-10.1	-13.256	-8.5337	-8.3868	-8.5376	-10.041	-7.9944	-10.578	-9.9868	-12.772	-12.333	-12.53	-10.254	-12.063	-9.6911	-11.061	-13.611	-11.51	-12.741	-10.112	-8.8954	-9.47	-10.962	-11.478	-9.531	-5.5537	-10.535	-13.287	-9.9944	-10.674	-9.3393	-12.465	-11.479	-11.066	-12.442	-8.7153	-13.666	-12.664	-9.9793	-10.059	-9.3187	-15.201	-9.1021	-11.737	-9.8431	-11.205	-13.67	-10.803	-9.7693
-13.208	-10.715	-9.0277	-13.262	-13.569	-13.992	-12.385	-11.629	-13.563	-14.177	-8.709	-14.796	-11.551	-13.135	-12.264	-12.159	-10.131	-9.7029	-12.795	-7.3777	-12.549	-11.229	-11.369	-12.572	-11.209	-13.348	-9.15	-12.631	-12.49	-12.188	-11.121	-9.7534	-10.864	-13.797	-9.3697	-10.793	-10.318	-12.274	-11.114	-11.847	-11.612	-12.612	-12.626	-11.397	-14.719	-12.696	-10.531	-13.634	-9.2136	-12.348
-3.4958	-4.4523	-6.6104	-4.5266	-6.1136	-5.0438	-4.2299	-4.4688	-9.0597	-5.7227	-6.7841	-8.3037	-4.259	-4.961	-5.4009	-4.8214	-4.9148	-2.9372	-4.5782	-7.5199	-3.951	-8.056	-3.5744	-8.5812	-8.6163	-9.6473	-5.8918	-7.008	-6.9804	-8.9119	-6.8693	-5.1677	-6.1174	-0.83749	-0.75434	-5.0863	-4.163	-4.0007	-3.8827	-6.2391	-5.4197	-8.1005	-7.7117	-5.0469	-4.0847	-5.4006	-2.409	-5.5918	-3.6871	-0.6932
-3.6999	-1.7705	-0.054582	-2.2187	-3.0564	-1.1791	-0.77741	-1.0636	1.5836	-3.5759	0.53285	-0.90284	-2.1734	0.9678	-3.4863	-0.88132	1.015	-1.4989	-1.665	-0.65482	-1.7236	1.056	0.63125	-1.8365	-0.86648	-2.3403	-2.4685	0.25459	-3.2285	2.0036	-0.022283	-1.1662	-2.7465	-2.3822	-1.0449	-0.93886	-2.8306	-2.733	-3.2075	2.7717	-4.3031	-1.8233	-0.035535	0.39864	-5.3226	-2.7317	-2.6798	-3.6151	-0.32597	0.11731
0.50268	1.7154	-3.3229	-1.9429	-3.4856	-1.375	2.3498	-2.3275	-0.024492	-2.5907	1.0212	-3.5795	-1.6623	-3.4181	-2.4839	-0.63776	-1.2187	-3.7402	0.84488	-0.13426	-1.9544	-1.4953	0.030661	-1.8849	-0.46932	-1.8176	-5.3242	-2.8786	-0.029131	-3.8297	-2.0783	-5.8633	-5.5878	-0.84952	-3.5853	-2.1201	-1.7723	-1.3548	-1.5738	-1.6701	1.3666	-1.3318	-1.129	-1.2614	1.501	-5.0818	-0.60047	-4.3729	-1.5087	-4.8023
-14.059	-12.713	-12.876	-8.4465	-12.863	-13.108	-10.084	-12.329	-10.044	-9.7912	-8.0349	-11.981	-9.8291	-10.872	-8.7746	-9.7608	-9.5288	-10.751	-10.65	-11.467	-14.663	-11.195	-10.637	-11.457	-11.197	-12.12	-12.234	-10.218	-13.542	-8.4977	-12.691	-10.237	-15.901	-8.8528	-8.9547	-9.9275	-7.7543	-8.4461	-10.465	-7.6002	-11.777	-11.106	-10.096	-9.5734	-10.634	-12.047	-10.822	-14.991	-11.55	-11.146
-1.0856	2.1841	-2.9667	-0.87117	0.96003	-0.32523	0.20404	-4.8559	0.94999	-5.0794	-5.2945	-1.851	-0.6397	1.2131	-0.3023	-1.2834	-5.6618	0.03403	-0.83576	-3.1083	-3.2495	-1.3166	1.253	-1.827	1.7414	-1.7524	-1.212	0.3868	1.9045	-1.4244	-2.8536	-0.16655	-1.0017	-1.3125	-5.3456	-1.7958	-3.6317	-1.9369	-3.5339	-0.065441	2.4699	-1.3263	-4.6097	0.013587	-3.1688	-1.7825	-1.2124	-0.58321	-1.8427	-0.74192
-12.243	-10.56	-6.9913	-12.735	-9.4631	-13.506	-12.008	-11.466	-12.903	-11.072	-11.783	-10.059	-10.219	-10.598	-7.967	-12.943	-11.442	-10.618	-10.266	-9.8328	-8.6635	-12.315	-10.501	-12.719	-9.3408	-12.542	-10.486	-10.612	-12.388	-11.364	-13.224	-14.337	-10.177	-10.803	-9.7294	-12.431	-15.642	-8.8949	-9.8673	-11.25	-11.932	-14.713	-10.542	-14.044	-13.662	-11.624	-8.007	-12.242	-9.2395	-11.195
7.6934	2.7524	6.4595	9.4111	5.9158	6.4207	3.4688	7.5571	6.8112	4.1234	8.7729	4.9005	6.257	6.7767	7.1703	7.6322	5.5991	4.3483	5.4477	8.9536	6.2035	6.0247	4.5315	6.5459	6.5765	8.6886	6.953	4.7925	4.6105	8.2705	7.8127	4.9531	4.363	4.5865	8.0861	9.11	10.015	4.711	6.838	6.6146	5.9935	6.6471	5.7679	5.4604	6.7242	9.2808	7.0122	6.181	2.959	5.3879
-12.401	-11.729	-12.25	-11.691	-10.681	-12.299	-10.961	-11.1	-13.086	-10.281	-11.713	-12.184	-10.894	-11.795	-11.978	-10.89	-11.94	-12.292	-11.707	-13.033	-13.869	-12.29	-12.05	-12.844	-12.197	-11.538	-11.895	-11.273	-12.159	-8.5865	-13.13	-9.3813	-11.448	-10.06	-8.4749	-10.506	-12.095	-10.32	-13.112	-12.939	-13.586	-12.83	-13.768	-12.465	-9.4787	-9.9966	-8.5863	-12.108	-9.4946	-9.8285
1.8775	3.4492	2.1188	2.5577	1.4963	0.71901	1.3207	4.8406	1.3377	3.3201	2.5085	1.1427	0.93866	2.4056	2.1804	1.1045	-0.69685	-1.7667	3.7984	1.4411	5.4322	4.3949	2.4672	1.528	3.3857	3.4754	3.6893	1.9613	2.0801	2.1568	1.7603	2.9873	5.0773	4.1616	2.1515	1.8556	3.5542	1.0045	1.2958	0.21512	1.3047	5.4563	1.5892	0.87414	1.0018	0.75934	2.664	1.5106	-0.81605	1.758
8.3906	9.0611	7.6294	11.134	7.5856	6.3303	10.447	10.41	9.7648	6.508	8.763	9.5838	10.354	9.092	7.2775	12.644	8.8379	14.607	7.638	8.7899	8.066	8.9881	7.8468	8.9474	10.987	7.838	11.699	6.7514	8.4006	8.9668	8.6987	7.6604	10.281	8.1255	4.6629	12.823	9.7124	11.669	10.124	9.2383	6.8513	7.8829	8.8938	10.126	6.0906	9.8099	13.127	9.9483	7.9904	10.956
-4.1646	-3.6905	-3.7823	-0.60586	-1.8961	-2.5912	-1.2971	0.17876	0.20976	-3.9407	2.3844	-2.4065	-0.13386	1.0032	-2.4772	0.33125	-1.8776	-0.27501	-0.64592	1.648	-3.6888	-2.5649	1.273	-1.4985	0.94468	-0.15094	0.69865	-1.5798	-0.46365	0.50606	-3.1129	-0.81571	-3.4706	0.046594	0.35756	-1.6999	-1.6586	1.6063	-0.074285	-0.33092	-2.7733	-2.7077	-3.7005	-0.84112	-0.10708	-2.8327	1.5254	-4.1762	-3.0075	-2.2593
-1.2409	-2.8491	1.5121	-0.20454	0.059195	-1.512	-5.026	-1.2796	-0.88706	1.4087	0.32377	0.91101	1.8839	1.6822	-0.89055	-2.0005	0.88286	0.9061	-1.0139	-0.79136	-1.0761	2.6733	1.6757	-3.0866	-1.7688	-0.20657	0.55358	-0.81907	0.61855	0.3843	-2.8726	2.3994	0.65179	-0.50902	0.88445	0.12945	-1.9083	1.1162	0.57355	0.84598	-2.9387	1.4555	1.3982	-0.99844	0.019294	-0.90799	0.65163	0.1473	-0.99649	2.0575
-11.504	-11.752	-12.164	-11.146	-9.605	-12.424	-12.009	-12.974	-7.2497	-12.014	-14.344	-10.349	-10.499	-13.436	-8.909	-9.2669	-11.551	-10.592	-7.5841	-7.8601	-10.372	-13.309	-10.81	-12.469	-11.093	-10.943	-9.142	-8.524	-11.199	-9.7598	-8.3458	-13.222	-11.194	-12.692	-9.4425	-12.89	-9.9075	-11.443	-9.6206	-9.0765	-12.238	-11.492	-10.87	-12.089	-11.142	-14.174	-11.069	-8.8654	-11.579	-11.782
-9.5436	-9.7652	-11.861	-11.084	-11.838	-9.6925	-10.197	-11.208	-12.364	-15.688	-11.369	-8.4809	-10.103	-6.8148	-11.178	-9.732	-11.075	-11.397	-9.1492	-8.7202	-7.9043	-8.9788	-13.512	-10.087	-12.175	-10.235	-5.2605	-11.91	-12.294	-10.445	-8.5098	-10.64	-8.9496	-9.7716	-7.7426	-8.6322	-9.1827	-9.4594	-10.799	-10.08	-12.563	-10.016	-11.879	-9.2337	-11.145	-10.896	-14.295	-12.291	-6.261	-13.469
2.7933	-0.031283	-1.2002	-2.1879	1.3522	-1.8302	0.86443	-0.029984	0.88827	-0.57993	0.78932	-1.8117	-3.4717	-0.088773	-2.7955	-1.2812	-0.044205	-1.7716	1.0879	1.8353	2.36	0.31124	2.5917	-2.4696	-2.1355	0.39248	-3.6869	-0.022645	-1.0353	-0.81619	0.70635	1.4416	-3.575	-1.0108	-2.5106	-1.1032	0.63709	0.52108	-1.9538	3.1353	0.28409	1.8342	-1.4008	-0.0034922	-1.5512	1.1773	1.7234	-0.40575	1.2689	-0.4963
7.443	7.8752	8.0369	7.059	6.0498	8.9867	2.7511	6.145	8.2834	8.3783	9.4949	7.8069	8.3244	8.7746	7.5407	7.7693	4.7115	6.6191	4.9474	9.4897	5.841	4.0367	2.6338	5.7527	6.936	7.4394	8.7947	6.2034	6.2759	7.6119	10.553	8.1675	6.6286	5.9131	4.9207	4.5054	3.4738	5.1074	7.6267	4.2157	7.608	7.888	6.0073	7.2813	2.4431	7.0651	7.3313	6.1102	5.2965	8.2809
4.4012	3.4696	6.6833	3.6172	3.0797	5.889	3.6967	1.3129	5.6376	3.7439	4.4109	5.5119	2.646	5.3061	5.9653	1.5219	7.3445	2.1697	8.2114	6.5769	5.7542	2.9268	7.6505	3.4463	1.1871	1.5937	7.0403	5.9853	2.597	4.9803	3.9154	1.747	4.2224	5.821	5.58	4.3582	3.4694	4.1257	5.5704	6.129	4.9085	5.6048	4.0066	5.5434	6.2295	1.9563	3.2052	3.8034	4.1154	0.10441
-14.532	-13.045	-13.175	-11.98	-15.107	-14.262	-14.97	-14.666	-12.354	-14.094	-10.706	-11.605	-11.387	-15.696	-14.055	-15.917	-13.056	-14.633	-11.499	-16.441	-14.185	-11.968	-15.14	-15.858	-11.589	-15.137	-14.991	-12.983	-13.942	-14.601	-13.57	-15.075	-12.775	-13.846	-15.098	-15.779	-13.88	-18.058	-15.503	-12.331	-9.7396	-12.575	-15.459	-12.357	-14.183	-11.911	-18.212	-13.678	-11.266	-14.529
-14.917	-13.129	-11.787	-11.316	-15.076	-11.135	-9.6756	-12.844	-13.387	-11.862	-11.656	-15.243	-13.083	-9.8354	-13.437	-8.7592	-12.087	-9.8929	-11.899	-12.376	-11.301	-14.039	-11.217	-12.603	-11.681	-12.799	-12.983	-7.8211	-18.109	-12.816	-15.624	-10.505	-13.522	-13.396	-14.131	-14.537	-13.255	-11.732	-13.257	-13.063	-11.475	-12.942	-12.855	-14.196	-14.178	-14.949	-12.033	-15.543	-11.71	-12.6
-10.909	-12.5	-10.402	-14.568	-10.36	-13.4	-15.674	-10.216	-12.571	-11.193	-11.568	-9.2168	-12.131	-11.958	-12.763	-11.777	-11.364	-10.908	-14.068	-14.303	-11.328	-8.9072	-9.7618	-13.115	-10.477	-11.802	-14.064	-10.802	-11.315	-10.947	-12.679	-8.793	-12.12	-11.335	-13.123	-13.46	-10.708	-14.837	-14.601	-10.177	-10.91	-12.063	-11.559	-9.8557	-13.154	-12.745	-13.279	-12.118	-13.35	-9.0469
-2.9533	-1.4127	0.39298	-2.3358	-2.0017	-1.2069	-5.6524	-1.795	-2.459	1.3295	-4.0924	-0.37505	-6.058	-2.2185	-1.7557	-0.27801	-1.1311	-1.7721	0.40177	-3.5205	-3.5298	-2.1254	-1.7991	-2.0087	-3.9701	-0.78324	1.4631	-1.1656	-1.6818	-0.48149	-0.55653	-1.9754	-2.0076	-0.1943	-3.6554	-3.3222	0.80784	-3.4631	-1.0031	-4.5351	-0.86532	-4.4258	-3.1694	-2.1048	0.64878	-3.366	0.17829	0.24623	-0.1528	0.24797
0.84761	-2.2381	2.1189	3.4139	3.5053	-1.5924	1.159	2.7912	1.6692	3.2353	2.6801	0.81171	3.8013	2.5041	1.1684	5.7597	0.96519	6.8746	0.24322	3.7314	-0.32261	3.5981	4.7024	2.9759	-0.24529	0.94126	0.69064	3.2278	-0.88197	2.6552	3.6608	3.2325	2.5473	2.7242	0.40959	2.4364	0.27308	1.8601	0.90019	1.0517	0.4979	3.183	1.9605	2.4832	1.0551	3.2698	-0.71299	3.8093	5.9452	-0.38774
-0.11823	-0.83058	-1.342	0.29827	-3.2697	-2.1397	-4.0204	-4.3546	-4.7893	-2.041	-5.0234	-4.4044	-4.4292	-4.3562	-2.4227	0.037146	-6.1007	-1.1917	-2.1088	-4.8417	-2.4466	2.2072	-0.67878	-0.53689	-4.3596	-3.0289	-4.4078	-1.9115	-1.6772	-3.0056	-1.618	-2.4181	-3.5267	-4.874	1.9128	-0.86775	-2.5095	-1.1476	-3.0059	-2.9442	-2.0347	-3.5828	-5.9641	-2.8651	-5.0853	-1.5188	-5.071	-1.8254	-3.9227	-0.35485
-15.639	-13.882	-13.873	-16.999	-13.374	-14.295	-17.813	-9.08	-11.635	-13.547	-16.236	-15.546	-15.05	-12.473	-16.489	-17.306	-15.644	-15.457	-15.848	-14.359	-17.348	-15.932	-14.397	-17.036	-16.37	-16.934	-15.573	-14.862	-13.508	-14.431	-15.911	-13.073	-13.468	-12.357	-14.614	-18.215	-13.077	-14.691	-16.441	-14.517	-16.293	-15.078	-15.461	-15.72	-16.35	-13.876	-16.558	-12.961	-16.949	-12.484
-5.1625	-9.3386	-5.1372	-3.5604	-4.7293	-5.8943	-1.6449	-4.7968	-2.7249	-4.9336	-0.19005	-0.86114	-2.9579	-1.4537	-4.4987	-5.4628	-2.732	-2.797	-6.2949	-5.638	-2.0357	0.6312	-5.8659	-1.8413	-3.6648	3.9133	-1.4864	-6.2134	-3.0496	-1.6711	-0.45004	-3.7887	-2.8592	-0.66991	-1.7184	-4.616	-2.7281	-8.3986	-2.1221	-3.73	-2.5817	-3.8444	-1.9386	-7.7781	-3.6427	-2.1989	-4.9559	-3.33	-2.3086	-1.5411
-5.0675	-6.883	-7.6199	-2.2835	-5.5251	-6.0409	-4.44	-8.5449	-5.5209	-4.4031	-8.3601	-4.9111	-5.0688	-6.4566	-3.7803	-6.2951	-7.4185	-4.5826	-3.3882	-7.237	-6.5058	-6.0802	-5.1127	-7.2151	-5.4774	-6.2368	-5.2939	-3.4413	-6.2524	-4.2084	-1.7638	-6.3964	-8.7294	-2.3003	-4.8363	-5.2518	-5.1838	-9.3444	-9.9851	-4.5016	-5.6947	-4.2604	-6.8554	-4.7294	-5.3179	-4.049	-5.0064	-4.9304	-7.8956	-5.5328
4.3352	5.3173	7.9186	5.1233	6.6595	6.35	2.689	10.069	7.4691	7.6674	8.7741	8.5721	7.092	5.2421	3.0518	3.5802	4.6978	7.7288	4.3441	4.3874	2.1475	5.9645	3.325	2.3908	7.4237	2.652	5.3072	8.2847	5.2195	3.9182	6.5135	7.47	3.9386	7.0108	3.8334	4.0369	7.7026	4.021	6.6112	7.8433	2.953	5.7458	5.7228	4.0784	4.5221	3.6248	8.7806	7.4925	4.8175	10.198
-8.5831	-12.754	-7.3867	-8.7134	-11.512	-9.756	-10.044	-8.8538	-7.1474	-10.776	-9.857	-13.555	-9.6787	-5.7495	-10.138	-10.857	-9.2643	-11.275	-8.7371	-7.577	-8.8939	-12.795	-13.851	-11.827	-9.6256	-9.277	-8.7731	-10.291	-11.288	-10.799	-11.704	-10.878	-11.159	-13.444	-10.623	-11.521	-7.5027	-10.24	-10.233	-9.2294	-10.3	-13.095	-11.583	-11.231	-8.6327	-12.075	-9.3198	-12.048	-10.154	-8.3751
-8.1404	-3.2006	-2.7203	-5.5962	-1.4547	-1.7751	-6.3903	-4.09	-5.619	-2.8464	-5.8886	-7.3281	-5.58	-3.8357	-3.3591	-3.8331	-5.5592	-2.7485	-3.5599	-4.6408	-2.5265	-4.2124	-4.1049	-3.1556	-4.763	-3.5277	-3.4185	-2.9526	-3.7643	-6.0812	-4.088	-4.037	-3.9886	-5.8801	0.26371	-6.0404	-5.728	-1.1039	-3.5723	-3.8112	-4.6287	-3.8616	-3.6307	-3.1934	-2.2104	-6.2867	-8.5529	-2.8574	-8.8121	-1.9018
-4.6659	-4.3103	-9.6007	-7.3844	-5.9363	-3.2315	-6.5725	-9.3582	-7.1275	-1.3156	-6.7164	-7.3697	-6.3302	-7.4969	-4.221	-7.4599	-5.4871	-5.64	-6.4712	-5.1261	-2.0644	-6.9366	-5.7678	-8.9242	-0.81198	-2.9277	-3.665	-4.3073	-6.0972	-6.5645	-7.2637	-2.9987	-4.9439	-7.4114	-6.673	-1.6944	-7.125	-4.9553	-5.718	-5.7288	-9.17	-7.6293	-4.8518	-6.3372	-4.589	-0.96554	-2.8176	-6.1822	-5.021	-2.6426
2.0527	4.8734	2.9028	2.5092	4.0211	4.3653	4.8786	4.13	2.2325	3.5948	1.6856	1.2683	1.8236	3.5468	3.6639	1.6925	-0.5695	3.3607	3.5897	4.1245	2.4959	2.5404	6.6145	2.088	2.1893	3.6235	5.5076	1.7881	1.7073	0.94537	2.6588	0.9619	1.3393	0.84034	1.8992	4.1425	2.907	-0.51674	1.706	4.485	1.9422	3.5342	4.2406	2.5667	5.5192	0.12484	2.7387	3.8204	0.54039	1.0521
-4.4662	-3.1563	-5.2628	-2.7481	-4.1108	-5.2109	-2.636	-1.2142	-4.9579	-2.3275	-2.3631	-1.8576	-1.8334	-1.6356	-3.0081	-6.5675	-2.6992	-0.36991	-2.6364	-3.8887	-4.6721	-5.6614	-1.6877	-4.6019	0.53966	-4.5297	-3.3063	-4.7877	-4.1189	-4.7678	-4.5022	-4.3005	-4.6678	-3.4806	-0.94844	-2.8782	-3.3225	-0.063649	-3.4112	-3.7542	-5.7181	-2.9805	-3.1563	-3.4217	-1.3283	-3.4593	-2.3541	-1.5411	-5.7014	-0.56456
-8.046	-10.965	-8.5803	-8.5302	-8.4855	-7.6179	-8.9228	-6.1151	-11.83	-7.8475	-8.8917	-9.9021	-5.4751	-8.389	-11.566	-11.174	-11.168	-9.6752	-10.534	-10.373	-9.1987	-10.986	-9.1063	-9.1521	-7.8732	-7.6193	-8.1682	-7.4735	-10.657	-10.389	-11.13	-9.0409	-9.1327	-11.96	-7.1055	-8.848	-12.465	-11.951	-5.8004	-9.7208	-10.071	-6.875	-10.145	-6.4955	-7.1908	-7.5718	-3.9496	-10.998	-6.5996	-8.8224
0.70382	1.6042	1.4195	-3.2115	-2.6421	-0.63589	-2.7464	-2.7963	-1.3396	-2.2737	-1.3808	-1.4709	-2.619	-3.6287	-3.4033	2.208	-0.84651	-1.4092	-2.5432	-0.50028	-3.2505	-0.059915	-2.9509	-0.63703	-2.4724	-3.5873	-1.0222	-4.1247	-4.3346	-2.2365	-2.6684	-3.0151	-1.9654	-1.8574	-4.1604	1.5854	-3.5843	-4.9591	-0.63762	-4.3231	-2.0475	1.0067	-1.7195	-5.0596	-2.526	0.1391	-2.4954	-2.4004	-0.27863	-0.36749
-5.2077	-5.624	-1.5795	-1.9691	-1.362	-5.698	-4.3622	-1.2635	-5.8668	-4.9052	-4.1985	-3.6672	-2.589	-2.5848	-1.7658	-8.6221	-5.1385	-1.4073	-4.1098	-3.4129	-2.5183	-4.3642	-3.1979	-3.3431	-4.721	-2.2875	-1.2126	-4.0459	-3.9413	-5.6339	-2.3816	-5.0678	-5.866	-5.8061	-3.581	-1.7502	-4.7505	-2.4736	-3.5549	-3.76	-6.0065	-2.5535	-3.9079	-1.8651	-6.0706	-4.5601	-4.7415	-3.05	-2.3004	-4.4954
-11.839	-13.854	-15.823	-13.163	-11.807	-12.33	-15.415	-10.043	-13.06	-11.36	-12.496	-13.911	-11.746	-13.685	-12.207	-10.143	-14.448	-12.839	-14.761	-13.438	-13.277	-11.181	-14.184	-11.22	-11.524	-15.604	-10.504	-13.753	-12.627	-12.159	-12.96	-12.628	-13.896	-15.138	-11.953	-12.702	-14.896	-12.857	-11.981	-11.909	-13.431	-12.043	-14.521	-12.987	-13.097	-14.647	-12.072	-16.279	-10.541	-12.696
-1.3292	-6.8015	-0.95806	-3.8059	-8.4655	-5.8294	-7.2731	-4.0334	-6.5419	-6.5073	-5.9847	-5.4851	-4.4022	-6.2411	-6.5941	-6.8653	-5.4288	-7.3614	-4.6538	-5.875	-6.1722	-4.7457	-3.7656	-7.874	-5.495	-3.6789	-4.6744	-4.1873	-9.7101	-5.7219	-1.8366	-6.0426	-5.0383	-7.1253	-4.6074	-6.8656	-7.241	-7.4782	-9.2144	-7.0275	-4.1602	-8.6171	-7.3783	-0.91465	-6.5048	-8.5586	-4.475	-9.4609	-5.5237	-7.8043
-11.262	-13.636	-14.028	-12.256	-15.326	-10.427	-14.131	-14.203	-12.558	-13.395	-14.484	-13.277	-13.796	-11.864	-13.399	-12.355	-12.94	-12.003	-11.817	-12.885	-11.413	-11.169	-15.043	-14.236	-13.468	-14.86	-15.957	-15.126	-12.98	-9.8198	-12.903	-11.098	-12.873	-14.988	-13.24	-17.051	-10.679	-10.177	-17.817	-11.837	-13.807	-15.891	-14.008	-11.938	-14.646	-16.259	-13.161	-15.196	-11.942	-12.085
-1.6909	-3.3419	-1.6836	-2.8766	-3.884	-4.4472	-2.7447	-3.3297	-3.8567	-4.9976	-4.2352	-1.8981	-2.2256	-4.5753	-2.1196	-4.5225	1.1213	-4.1634	-3.4779	-0.6448	-3.1225	-5.1172	-3.1011	-1.12	-3.5846	-3.1554	-2.3743	-4.5217	-2.6317	-2.6045	-5.0329	-1.7474	-1.8406	-1.5617	-3.1494	-2.5511	-4.7301	-4.3459	-1.1248	-2.9824	0.81756	-4.6184	-4.576	-4.1799	-3.7976	-1.9886	-4.2956	-4.0165	-3.4703	0.33071
1.4117	-1.8564	0.70336	0.27696	1.1045	0.60051	1.618	3.3429	3.1302	-0.31022	2.7551	0.1912	-1.9871	-0.89672	-1.6198	-0.77704	3.0963	-1.3213	2.8604	-0.057211	2.367	1.3728	0.63589	1.2568	3.9303	-1.1168	-0.79651	-2.5653	-2.3323	0.40309	0.11674	-0.69456	1.525	1.7146	-1.3903	1.8709	0.032323	0.7351	-1.7137	2.3924	-2.1773	-2.0226	1.1004	0.77817	2.078	1.3642	2.035	3.7073	6.2161	3.3862
-10.151	-6.3225	-7.4303	-5.7936	-7.2973	-8.2169	-8.2166	-7.506	-8.5986	-8.2325	-5.794	-9.8246	-7.0752	-7.8492	-8.949	-8.0349	-6.9958	-8.6456	-7.4312	-3.6312	-8.0432	-7.3024	-8.6518	-10.713	-9.2721	-7.9392	-5.9827	-5.76	-6.1662	-7.2475	-4.2215	-8.9992	-5.6877	-10.975	-5.1642	-10.082	-8.4345	-9.0247	-8.719	-9.2153	-9.4358	-5.8531	-9.7896	-7.4341	-5.2778	-9.9456	-6.4063	-7.7422	-7.6576	-7.3071
-9.9252	-9.0875	-6.54	-8.0292	-10.173	-9.6567	-10.666	-12.028	-8.275	-11.494	-10.399	-12.153	-11.216	-11.081	-6.6239	-10.93	-8.9732	-6.8778	-13.724	-11.052	-8.583	-12.788	-8.6953	-10.657	-7.4535	-10.343	-8.7035	-14.098	-10.965	-9.3487	-10.809	-10.733	-13.637	-9.5408	-9.9656	-12.284	-8.8586	-12.224	-10.464	-8.5831	-10.113	-10.523	-8.3009	-10.496	-9.1264	-12.509	-11.481	-10.005	-9.7461	-10.948
10.001	9.593	10.928	4.6745	12.163	10.019	10.764	8.7385	5.6236	11.24	5.6694	5.6429	12.603	9.5068	8.6201	8.1265	8.1807	5.2909	9.267	4.7596	5.697	10.367	5.4244	7.5318	8.4121	9.0516	9.7018	8.228	8.0807	7.8797	6.9304	8.3529	8.9014	8.7602	7.471	7.2171	9.6342	10.04	8.4506	6.1508	6.3974	5.9278	7.0018	8.8034	11.118	7.1437	6.3478	7.714	7.4159	10.267
0.89881	0.10982	-0.80204	-2.3909	-1.7675	-2.8919	-5.1373	-1.0166	-1.5432	-1.4563	-1.6567	-5.1247	-1.7834	-0.96971	-0.513	-2.9137	-3.2238	-1.3809	0.4924	-2.7393	-2.9802	-1.2116	-2.4802	-0.79105	-2.6661	-5.6751	-2.3681	0.34165	-2.1458	-0.79477	-4.7007	-0.90704	-2.6043	1.886	-2.1222	0.7222	-1.4165	-4.111	-2.8799	-1.0287	-1.4437	-2.2683	2.9267	-1.3944	-5.7086	-1.0007	-1.9017	-0.49178	-1.3089	-0.73566
-5.1705	0.056049	0.48511	-1.5224	-0.32235	-3.36	-3.9251	-1.5028	-0.79885	-0.92068	-1.9878	-5.0225	-0.64882	0.22341	-6.2509	-6.7981	-0.022658	-1.9541	-4.2178	-1.5818	-5.6839	-3.4978	-7.4299	-2.8221	-4.9355	-2.6715	-4.8744	-4.7975	-6.4465	-2.8457	-3.1467	-3.3724	-2.5086	-2.817	-5.1062	-7.0705	-5.4427	-1.9981	-4.5307	-5.7737	-2.8586	-2.8092	-4.4438	-3.9668	-3.5344	-4.1628	-1.2351	-4.0303	-4.9057	-1.9214
-4.6204	-4.2328	-6.6272	-4.3752	-3.2455	-2.9875	-3.5864	-4.3943	-2.0679	-6.0104	-6.305	-4.6276	-4.1951	-5.9068	-1.2817	-4.1056	-6.5919	-7.6136	-5.6539	-3.4506	-5.6242	-0.65335	-3.6316	-5.9254	-3.7814	-3.7081	-4.2536	-5.9099	-0.56229	-2.9989	-5.2149	-4.6064	-6.5128	-6.3759	-2.7425	-3.4286	-1.7671	-5.3905	-8.8714	-3.5291	-3.9472	-2.9971	-7.8519	-1.139	-4.1172	-5.7803	-2.4872	-4.3457	-3.1835	-6.9075
-1.0006	0.71492	-1.27	-2.6823	2.4319	-1.93	-1.7299	0.21208	-1.135	4.4972	3.3614	-0.47713	1.5995	1.5744	-1.4547	1.2883	0.37549	0.38314	-1.4014	-3.8795	1.4099	2.1952	-0.2746	-0.78786	-2.3066	0.15689	0.98328	-0.11176	2.195	0.39932	-0.46691	-2.001	0.32911	-0.16077	-0.2645	2.0017	-2.0177	2.1103	4.7128	1.5248	-0.70786	-3.7914	0.94237	-1.0306	-0.9909	-0.091708	0.75964	-2.545	-1.1097	1.436
-1.3643	2.8847	-6.4592	-0.13116	-1.4822	2.9338	1.0497	-1.0831	-0.030718	-1.5773	-0.89806	0.62472	1.286	0.84367	-3.0396	2.9053	1.9323	0.59704	-1.5828	-0.96481	0.67221	1.2293	1.5404	3.3624	-1.9607	1.2051	-1.9521	-0.75663	-1.5775	-0.84928	-0.25103	-0.93694	-0.87056	0.77944	-1.6872	-0.65558	0.5121	-0.12948	-2.3295	1.5338	-1.439	-4.3683	0.00878	0.030573	-3.5302	4.9467	-4.0161	0.24781	2.1576	1.9588
3.9856	-0.50437	2.2701	0.29899	5.574	-1.3897	2.4109	3.0324	1.2594	-1.4069	4.6498	-0.30925	1.7685	0.83062	3.8922	2.6413	5.885	4.6231	-0.43939	2.4747	4.1551	1.4636	1.6019	1.8206	2.2071	2.7509	1.5887	1.8081	1.8672	0.63002	2.6999	-1.3867	4.7737	0.80045	4.7258	0.67141	5.192	4.123	1.802	4.1713	2.298	1.852	1.9277	5.9948	1.7751	1.2071	5.5469	0.24647	1.6002	3.744
-0.55375	-0.50006	-2.5058	1.8738	0.20115	-0.45704	1.7472	-1.7388	0.0283	2.0575	1.1576	-1.3021	1.1846	0.72982	1.1481	1.8851	1.894	6.4339	2.8472	3.7617	2.1468	-0.58836	0.73727	2.5707	0.69021	-2.5608	-0.001622	2.53	-1.1486	1.2253	1.1661	0.0049049	-1.9502	1.7472	1.1995	1.0372	2.6764	2.9189	4.6706	0.25329	-2.9305	0.057066	-1.9548	2.7848	4.5846	0.23643	0.14655	2.2587	1.2203	-0.33625
6.8176	2.9697	2.73	7.3112	5.8929	2.7744	5.0629	7.1948	2.1381	5.9854	7.4694	5.2	5.2026	5.7134	5.8305	7.807	6.7895	4.5109	4.6235	3.7687	3.0881	7.2808	10.14	5.4995	7.0649	4.8683	6.7884	5.7695	5.252	4.8045	5.4308	8.2354	4.903	5.9933	2.0602	3.6936	5.0802	4.106	2.5843	9.6028	3.7303	3.5791	6.9613	5.9101	4.5703	9.477	6.2365	8.2084	6.1378	6.9183
1.0589	0.059642	-1.5429	-3.0882	-0.96816	0.87753	-2.497	-1.8986	1.6227	1.1911	-0.48705	0.52178	1.6671	-0.80166	-0.97673	-1.7405	0.99335	-0.56339	0.039869	-0.55517	-2.3759	-1.9579	0.5564	-1.8628	-1.6361	-3.283	-3.3104	-4.2704	-0.10413	-0.069641	-2.7364	0.73603	-2.908	-4.0824	-3.1241	-0.96661	-0.32002	-0.44997	1.392	-3.2117	-3.187	1.0732	-0.57147	-3.4319	-2.5739	-1.4573	-0.60091	-2.1797	-2.5376	-2.2468
-4.9479	-3.4804	-6.3261	-2.4133	-2.1032	-7.7097	-2.0206	-4.6297	-5.6081	-1.1648	-5.492	-3.8495	-3.5838	-2.5142	-4.3883	-2.0168	-4.9711	-5.4415	-2.9544	-4.2516	-1.6465	-5.7368	-0.10834	-3.0865	-2.0716	-1.0486	-1.9986	-7.4837	-4.7632	-5.4207	-3.0298	-2.423	-4.2611	-2.1049	-4.2385	-3.9216	-4.9404	-3.0964	-4.185	-3.9231	-5.5324	-4.361	-3.5443	-7.0297	-2.5736	-4.9304	-2.7782	-6.2151	-2.4569	-3.0363
-8.5935	-4.2754	-8.1139	-4.3151	-7.0692	-4.7313	-4.88	-6.0985	-6.3498	-1.0888	-6.3229	-5.7466	-4.9992	-4.2141	-5.0811	-4.258	-6.4308	-4.9805	-8.6748	-3.3523	-3.3308	-6.8219	-9.9267	-5.8811	-4.5614	-6.7203	-5.9711	-3.8428	-6.9503	-6.768	-6.4014	-2.5778	-4.6924	-5.118	-7.6522	-7.816	-2.8653	-3.9962	-6.6673	-8.1959	-8.3918	-2.9751	-8.1189	-7.7877	-2.8671	-8.1877	-4.4981	-7.7855	-5.7516	-8.381
-2.4603	0.69499	4.238	2.3805	-1.0474	3.5285	3.5798	-0.20702	0.96653	-0.58386	-2.4839	1.295	-1.3577	2.3238	0.93064	0.45237	1.2029	1.2376	0.11962	0.58969	5.078	1.5303	1.7132	0.55344	4.2953	2.4446	1.6554	-0.021483	-1.2736	1.593	2.516	3.4563	0.37719	0.17626	0.93303	1.24	1.4822	-1.5005	4.3582	3.073	2.8988	0.15574	1.5199	0.69697	-1.8786	3.7633	2.9246	3.0549	1.4384	3.0412
-3.8148	-2.6627	-2.15	-3.2999	-2.6319	-0.90232	-0.38855	-1.8643	-2.301	-3.0904	0.34322	-2.1551	-0.5823	-3.4333	-5.4825	-3.8529	0.085533	1.2164	-0.14198	-0.48868	-4.7112	-7.0193	-4.0533	-2.8929	-1.2641	-1.5582	-4.3818	-3.4653	-1.2765	-2.3321	-1.7983	-2.3383	-0.074457	0.15873	-1.2869	0.19701	-1.3666	-2.2176	-2.299	-0.27305	1.6571	-2.0223	-0.3093	-2.9051	-2.996	-5.5146	-1.7367	-4.5112	-2.0179	0.65064
-11.969	-11.137	-12.547	-13.073	-12.409	-12.881	-8.9588	-9.8222	-11.282	-12.264	-12.3	-11.282	-13.793	-13.527	-11.532	-10.79	-11.944	-9.4232	-14.33	-11.94	-10.862	-7.6835	-10.477	-7.9252	-13.202	-10.667	-10.955	-12.163	-12.591	-13.336	-15.078	-14.682	-11.053	-12.66	-11.295	-12.723	-12.555	-13.745	-11.284	-8.6845	-13.02	-14.745	-9.6157	-11.544	-9.2126	-12.113	-15.428	-12.139	-7.8711	-15.516
7.0465	8.184	7.4222	8.5893	9.8184	11.944	9.5961	7.812	6.0613	7.1237	9.0636	9.0572	9.3542	8.5659	10.5	10.295	5.6652	6.8184	7.3399	12.245	9.6314	9.2749	8.8162	8.1651	8.0137	10.694	10.667	10.175	6.4823	7.6125	11.507	11.989	7.8667	8.8613	3.9347	9.6285	10.852	5.8763	3.1717	8.748	6.0403	9.425	12.027	8.947	8.834	8.4053	7.54	6.2925	7.8189	9.1231
8.0277	3.7049	3.4161	7.9101	6.6667	5.0157	2.3825	4.0335	2.2371	3.073	6.9053	2.4831	1.6504	8.2582	4.3608	4.5227	6.381	6.4308	3.8693	3.9463	4.0602	4.8187	3.3652	2.2675	7.0121	3.3443	7.6059	2.5216	5.3129	7.4672	3.9722	6.2879	1.677	6.4599	5.8396	4.3428	6.138	2.4222	4.1829	5.5767	5.5958	1.381	4.4899	7.6667	7.0972	0.14403	6.5746	5.4642	3.7106	9.7
-9.0291	-7.0038	-11.513	-8.8457	-8.5846	-10.818	-11.255	-9.2824	-9.0945	-11.516	-11.25	-11.688	-8.7284	-8.5676	-8.4729	-9.2659	-9.7663	-11.639	-12.689	-9.538	-9.0482	-8.1152	-9.0159	-9.8529	-10.434	-6.7282	-9.4655	-11.12	-9.6901	-8.9736	-9.2859	-11.306	-10.708	-6.816	-8.215	-8.1008	-9.8774	-10.734	-10.157	-8.9513	-9.1455	-6.6567	-11.362	-13.111	-9.6953	-8.889	-10.629	-9.1246	-8.6736	-6.3996
1.891	0.6381	0.41362	2.423	-3.3593	-1.6039	2.1445	-0.92733	-0.54618	0.39816	-0.81786	1.2767	3.0303	-0.67822	1.0933	-1.8342	-1.2806	-1.9408	3.3471	4.3806	-1.3139	-2.3827	-0.23068	-1.3265	1.2404	-2.8368	-0.15909	-1.0566	2.4884	-1.0446	-2.9023	-0.65583	-1.1069	1.8646	0.42753	-2.4708	-1.6887	-0.96524	0.00643	-1.7137	-1.8313	0.4651	-0.78559	-2.5378	-2.189	-4.9201	-2.6252	-4.0426	-1.8032	2.0605
11.766	9.583	10.198	10.441	9.0109	10.984	8.7979	7.7539	12.852	8.7735	10.439	9.2327	11.541	11.047	9.721	12.078	6.4054	6.9177	6.3966	9.0541	12.169	7.3011	10.41	11.127	9.5238	9.2309	13.288	12.637	8.2885	9.111	12.866	10.434	11.512	10.009	7.2793	14.039	9.8439	9.2841	13.223	8.3952	5.3155	11.161	12.402	12.013	9.9227	11.212	10.39	10.757	6.2182	6.9266
2.404	1.5248	2.87	2.5314	0.13671	-0.21954	4.6585	5.1367	5.1314	0.50104	3.9493	0.47112	4.2079	1.5394	3.4544	1.6601	3.6836	1.5104	0.10664	-0.21004	0.3479	2.0176	-1.1626	2.4977	3.1112	5.3071	-0.1771	3.5006	3.7033	3.7152	2.1358	2.7355	2.371	2.5619	2.5847	4.2319	0.99464	0.14623	3.5236	4.8302	2.6015	3.7339	0.054976	2.5252	2.7199	2.6304	6.0642	3.4295	2.8422	1.3514
4.659	3.7318	2.5504	7.4347	3.4293	4.9891	5.96	6.7736	8.5239	7.8709	8.1024	4.6042	8.5695	3.0655	5.0446	4.9812	8.6629	6.8914	9.6321	6.6587	4.2502	3.5575	1.7631	9.8481	6.6206	5.0343	5.686	5.8725	7.8539	4.946	2.6525	6.5847	4.6369	6.2176	6.3694	7.4125	1.8207	5.577	5.1872	7.5368	3.539	4.7874	3.3389	1.9724	2.9562	3.5081	4.0601	4.91	4.6227	3.9608
-11.56	-15.588	-12.613	-13.314	-8.6113	-14.367	-14.802	-11.381	-13.767	-13.556	-11.366	-11.798	-14.341	-9.1672	-10.462	-8.4321	-12.508	-12.591	-11.954	-12.953	-13.109	-8.1637	-13.126	-8.5799	-14.25	-11.305	-11.678	-9.1505	-10.823	-8.5187	-14.536	-11.046	-14.677	-11.973	-13.617	-9.0139	-11.812	-13.288	-11.857	-14.602	-13.267	-9.8754	-12.857	-12.582	-15.375	-7.9197	-12.052	-11.928	-11.293	-12.1
7.6673	6.2379	8.6453	6.5633	7.3929	6.3523	8.9152	9.9577	5.6228	6.8156	6.3051	6.4796	5.9563	7.8765	3.4214	7.1659	7.4902	5.5087	2.1093	9.3702	6.3481	5.8196	7.0392	6.5567	8.8996	3.7189	7.786	5.6686	8.3644	5.9993	7.3978	8.8317	9.4449	7.5341	7.2619	5.8959	7.9606	6.389	7.9009	6.0557	7.8657	4.5534	5.5859	7.1506	5.6371	7.9604	8.2741	9.373	6.5877	9.3942
-2.4475	-2.0502	1.6971	-0.7748	-2.9134	3.1351	2.0133	1.2689	0.72215	1.3066	0.093109	2.2962	0.23343	-0.8147	1.4446	0.079019	-0.43918	1.1386	-1.7804	-1.8518	1.6776	1.5443	-0.26624	1.4258	-0.22583	3.0874	1.8161	-4.399	0.1847	-1.1659	-1.428	1.8526	-1.6453	1.5476	-1.8962	1.2591	-1.5294	-1.6783	1.6254	-0.37049	0.79084	1.7031	0.83475	-1.7776	-0.74443	1.7656	0.20674	-0.75435	3.2353	1.9032
-11.832	-9.4799	-14.034	-12.495	-10.702	-9.792	-12.418	-12.751	-11.816	-11.549	-8.5349	-8.9309	-12.585	-8.861	-11.443	-11.042	-11.212	-13.053	-14.715	-11.476	-12.413	-11.413	-10.45	-12.275	-11.234	-11.092	-12.013	-11.505	-9.3304	-10.762	-12.882	-11.43	-11.674	-13.285	-10.52	-9.9352	-15.537	-11.845	-9.6432	-13.13	-12.177	-11.362	-12.644	-9.923	-8.9479	-8.7652	-11.084	-14.09	-11.23	-10.841
-6.8033	-11.305	-7.5147	-7.3971	-7.9812	-6.4212	-11.224	-11.682	-7.9184	-8.953	-7.0382	-8.955	-5.4311	-7.4656	-2.7491	-8.3203	-6.6053	-8.4633	-7.8365	-7.979	-3.4129	-8.6466	-9.4912	-5.6483	-8.2751	-6.2648	-6.6578	-7.732	-13.156	-10.829	-7.1752	-6.4099	-8.4498	-4.2824	-6.8999	-9.1619	-7.8145	-8.7744	-7.3447	-8.0457	-9.5848	-10.205	-9.4074	-8.3318	-8.5367	-6.8048	-7.5499	-10.29	-7.6604	-8.6007
-7.3133	-6.7034	-5.1133	-9.224	-6.4279	-8.0725	-7.0003	-2.8059	-8.3151	-7.1402	-4.472	-7.6453	-7.0048	-5.8219	-10.081	-3.1539	-7.1421	-7.5742	-4.5108	-4.5154	-5.745	-7.6195	-7.55	-3.6731	-9.6899	-8.0345	-8.4109	-5.8463	-6.2962	-6.5856	-9.4878	-5.3669	-7.569	-6.506	-7.6462	-6.3473	-6.1731	-7.2227	-7.5797	-5.8831	-6.9257	-6.3152	-8.554	-9.3115	-5.5314	-6.7142	-8.1023	-6.1283	-8.0362	-6.956
5.1324	5.4373	8.8393	1.6511	8.6137	5.718	8.0874	5.2823	6.4489	7.265	3.7328	8.3347	3.1153	1.6262	7.4639	2.6115	3.7733	3.1192	2.7289	6.0798	4.8045	8.6228	7.6907	5.3349	4.1054	5.3683	5.4761	5.9028	10.549	11.15	6.2643	6.6518	5.3427	3.3529	4.3206	4.3409	5.9986	6.6855	2.0825	4.2798	7.5327	3.5914	4.2668	6.4278	8.4416	9.5556	6.7208	5.4878	5.35	4.5572
4.511	1.7195	-0.46345	2.6457	1.4379	0.47562	-0.39388	-0.55536	1.9595	1.9891	1.5082	-0.16294	0.24643	-0.37167	0.47863	0.25663	2.5338	0.17103	-1.0703	-0.89518	2.7876	0.69388	2.6371	3.1203	-5.4495	-1.7812	1.8089	-0.37258	0.3334	-1.8452	-2.1701	-0.10683	0.6902	0.48144	0.60366	-1.8096	1.976	2.2671	0.6867	0.15729	-0.48443	-0.84522	0.66094	0.75949	-1.6329	-0.097256	-0.24841	2.3756	1.3609	-3.2769
-3.1245	-7.3405	-7.5996	-3.5688	-4.4193	-5.6361	-1.5805	-6.1814	-7.9617	-3.2563	-2.4439	-5.8027	-6.8365	-4.2396	-2.4237	-2.6248	-4.9856	-4.7731	-4.2675	-3.8041	-3.0057	-3.6292	-3.0707	-3.6102	-7.8608	-3.6004	-4.1566	-1.0248	-0.97425	-6.3094	-3.332	-5.2914	-8.8419	-3.3754	-5.5058	-3.5666	-4.4398	-5.1996	-2.242	-5.9009	-2.9781	-5.914	-4.5345	-4.765	-5.6144	-5.7467	-2.8625	-2.1494	-6.1744	-5.039
-6.0051	-7.0745	0.21172	-2.6222	-1.663	-1.7835	-5.629	-5.2568	-6.1173	-3.0276	-1.4288	-4.8731	-0.85152	-2.5627	-5.3655	-4.2603	-5.3926	-2.8641	-4.802	-2.5335	-3.1393	-1.5396	-1.9894	-3.7617	-3.5883	-2.9253	-4.2723	-5.0953	-4.2292	-1.268	-3.38	-3.3257	-3.9944	-4.3209	-2.5964	-4.7834	-1.8007	-2.4786	-6.5598	-2.4962	-4.1677	-4.8099	-4.5732	-4.1798	-6.5089	-0.17994	-4.4074	-1.1623	-1.4619	-2.7417
-20.012	-21.305	-21.112	-24.522	-18.784	-22.148	-20.956	-19.657	-19.507	-21.93	-22.544	-25.583	-22.924	-21.363	-22.692	-19.239	-24.554	-20.433	-23.503	-16.542	-19.853	-18.962	-18.36	-20.912	-20.099	-21.394	-19.783	-20.694	-21.522	-19.139	-22.99	-19.642	-21.002	-20.11	-16.477	-22.677	-18.354	-21.483	-21.025	-20.471	-21.854	-23.82	-22.638	-18.084	-21.748	-18.381	-22.52	-19.517	-20.292	-24.765
0.0070063	-2.0779	1.6369	3.2217	1.0048	-1.4494	2.129	0.78505	4.9092	-0.10851	2.9255	0.43367	-2.6308	3.4676	1.676	-0.97657	-2.1042	2.0294	-0.26981	0.32477	-3.0852	-1.1436	0.073132	-2.119	-2.5751	1.6046	-1.2698	2.6174	2.743	1.366	-2.5193	4.8807	0.25613	1.9365	1.76	-2.9992	1.007	2.0017	-1.1056	1.8536	-0.59371	4.8323	1.818	1.9153	-1.3998	0.83715	0.32524	2.0637	1.4891	-1.0642
13.652	9.893	6.2475	9.1968	8.8721	10.016	11.544	8.7702	8.1129	10.121	7.9842	8.7775	8.6088	10.015	11.161	10.164	5.4677	10.189	8.5395	9.9087	9.1615	10.091	12.567	7.3066	11.523	6.0553	8.4496	11.551	9.8975	6.6232	12.399	9.1293	6.0025	9.7439	8.0534	3.6023	7.8747	8.8877	6.5487	8.4453	7.3163	9.9405	8.5303	7.8063	9.1365	6.6078	7.0829	9.9951	8.9101	8.3666
-3.0107	-0.66819	-1.8837	-2.0931	-3.5889	-0.59938	-0.46958	1.4044	1.2371	-2.4455	-2.5536	-2.4165	-3.3421	-0.63568	-0.4198	-2.384	1.8273	-4.1293	-0.10709	-1.6073	-2.3407	-2.0738	-0.76829	-1.4069	-3.2214	1.363	0.42184	2.3534	-2.6772	-1.357	-1.8801	0.14467	2.7965	-0.55445	1.149	-0.30097	-1.0136	0.63204	-4.1028	-0.94147	-1.6016	1.0246	1.4289	1.4289	-3.2544	-0.45256	-1.959	-3.1523	-2.7257	-2.4744
1.0724	3.5821	-1.4054	0.086361	1.8417	3.8254	2.7092	-1.4376	-1.1906	-0.19715	-0.95762	0.97516	-1.67	-1.5383	-2.2724	-0.38483	2.6008	1.4838	1.5418	-0.069455	0.69652	2.9924	1.1082	-0.39975	1.0705	1.1021	1.5068	1.9671	0.83064	-1.3221	-2.2543	-0.58425	-3.6786	-0.67798	1.5527	0.9457	-2.5165	0.16784	3.5991	1.6698	0.33037	-0.35323	-4.4662	0.73498	1.5722	0.64857	-2.455	-1.4271	-0.13383	0.97539
-0.0032938	0.9342	0.8186	-1.0685	0.82778	-2.6169	-0.86954	1.4949	1.9916	-1.423	2.4948	-0.93467	2.1011	1.8201	-1.6108	-0.94035	-4.0529	-0.22045	-0.53826	-2.8703	0.87284	-3.5221	1.9257	2.4574	-1.4489	2.1992	2.6852	-1.1896	-1.4496	0.11683	0.12366	0.29617	-2.3155	2.7464	0.251	-1.5843	-1.7855	-1.0799	-2.2311	0.20188	-0.0087425	-2.4437	-3.3405	1.8901	0.64638	-3.078	0.86264	1.4967	-3.5494	-3.863
0.10367	0.83261	2.143	1.3472	-3.6726	-0.28908	0.24947	0.86333	-1.7539	-2.1606	-2.7978	-0.82212	0.73637	0.34826	-0.32518	-1.945	2.5708	1.3004	2.1288	-3.6076	1.3036	-0.66092	1.7865	-0.23457	-0.18669	2.3249	-0.70712	-1.7941	1.7375	0.68446	0.46407	0.8994	2.0221	-0.8354	-1.1284	3.5186	-1.302	0.049204	1.4226	-1.2143	-2.0427	-2.2759	2.2553	-0.29283	3.478	-1.4134	3.667	-2.6047	-0.12521	3.2025
0.049068	0.52766	1.2244	2.1502	0.050198	-0.46889	-2.5315	-1.531	-0.45013	-0.75752	-0.92398	0.6263	0.63432	1.9122	-0.42973	-1.3944	0.95955	1.4129	-1.2933	2.6562	0.98222	-0.16656	-0.05591	0.50795	2.3777	-1.5271	0.33888	2.1954	2.749	-2.5366	0.48224	1.25	0.43103	-0.59604	0.069668	-1.1275	3.7059	0.66043	2.2455	-1.1692	-2.0213	0.36011	-0.81303	-0.67183	-0.97665	0.58524	-1.1674	1.802	2.7307	2.0775
-12.525	-11.749	-12.805	-10.085	-12.471	-10.495	-15.295	-10.101	-11.003	-9.3236	-12.997	-11.104	-8.7365	-10.878	-12.434	-10.705	-15.067	-15.336	-13.339	-11.262	-11.475	-9.2994	-12.789	-12.118	-14.901	-13.861	-9.9999	-12.208	-12.102	-12.817	-12.023	-11.66	-14.241	-14.442	-12.726	-14.575	-12.241	-10.444	-7.78	-11.674	-12.58	-11.165	-10.977	-11.733	-10.476	-13.851	-14.373	-12.213	-11.173	-15.22
-1.5634	2.6184	0.72173	0.032437	0.075459	3.7714	0.11	-0.033944	-0.40122	2.4188	-1.0817	0.75967	2.0811	3.4725	-1.0272	0.20063	-0.5189	-4.1209	-2.1962	-0.19384	0.55445	-2.1523	1.8985	0.65317	-0.76395	-3.7451	0.6053	2.8301	-1.4587	0.051764	-0.86176	1.5581	0.64914	0.4458	1.0475	1.1566	-0.88161	3.1153	-2.6083	-1.207	0.78335	1.1941	1.1081	1.6674	-1.8114	1.2162	1.8385	-0.94515	1.7178	-0.38819
-11.006	-6.713	-10.335	-9.2328	-9.8817	-6.6636	-7.5642	-6.8675	-9.6011	-12.773	-11.401	-10.361	-8.6361	-12.393	-7.3588	-12.412	-7.5313	-7.5236	-8.183	-7.4545	-10.726	-9.3115	-8.4201	-12.411	-6.0801	-6.6611	-9.5873	-8.2947	-8.1238	-8.1971	-7.2352	-9.9496	-7.8349	-11.399	-9.4616	-6.8341	-9.7986	-9.4679	-9.3648	-9.4638	-8.4189	-9.0172	-10.51	-8.7771	-11.682	-12.584	-7.8089	-7.6339	-10.228	-10.177
-13.333	-10.789	-12.93	-14.603	-13.855	-15.028	-11.355	-9.3339	-13.311	-13.436	-10.895	-12.744	-15.593	-12.299	-14.461	-14.512	-12.808	-13.453	-13.577	-13.864	-15.42	-13.201	-11.236	-15.031	-9.6599	-14.688	-14.305	-15.965	-13.332	-11.288	-13.098	-10.334	-13.007	-12.564	-12.048	-10.027	-13.588	-12.236	-12.36	-12.387	-12.719	-10.569	-12.643	-11.446	-9.9541	-5.3997	-11.768	-15.453	-12.525	-10.482
-1.8833	-1.4833	-4.905	-0.32833	-4.373	0.22948	-3.6637	-1.9398	-4.5106	-4.6857	-2.3327	-4.1102	-4.7918	-0.84365	-2.9865	-5.0741	-2.8132	-2.2636	-2.623	-4.2834	-4.8218	-3.4388	-1.7698	-1.4437	-3.1791	-5.5653	-3.4239	-4.3998	-3.0572	-4.5911	-4.5341	0.66125	-6.1331	-2.2395	-1.0165	-0.35925	-5.5879	-2.9654	-1.9999	-4.7736	-1.2074	-0.71946	-7.8436	-2.1023	-3.6951	-2.2165	-3.0806	-2.4459	0.14896	-5.2233
-10.673	-6.5156	-9.97	-10.046	-11.373	-8.015	-9.3609	-10.637	-9.4106	-12.831	-8.472	-8.8085	-9.5122	-7.2215	-10.092	-9.6707	-10.792	-7.5641	-8.9459	-10.618	-7.9879	-9.135	-7.7983	-13.058	-8.9749	-9.718	-9.9544	-5.7501	-7.8617	-6.9058	-8.6398	-11.461	-7.7285	-9.9003	-9.4219	-10.9	-9.4862	-6.504	-7.1022	-7.3787	-10.06	-7.7877	-12.175	-9.1169	-8.3735	-6.7099	-9.9675	-13.532	-10.813	-10.641
-11.188	-11.198	-11.464	-14.265	-7.1854	-13.32	-11.554	-12.787	-10.078	-7.8123	-12.989	-11.224	-12.282	-13.113	-9.8895	-12.465	-12.033	-12.85	-14.466	-12.127	-12.021	-15.389	-12.761	-8.5679	-10.215	-9.2632	-11.604	-11.853	-15.369	-10.223	-12.021	-14.225	-8.0755	-10.33	-10.763	-11.281	-11.138	-11.689	-9.2075	-12.401	-14.716	-14.55	-7.7934	-8.8079	-12.87	-17.51	-11.317	-8.0258	-14.506	-14.226
0.19881	-1.2554	-4.4032	-0.24068	-3.2196	-2.3967	-0.96371	-2.3812	0.74089	0.83157	-2.4968	0.3588	0.67538	-0.3058	-0.91791	-1.2503	-7.2008	-1.1183	0.76014	-2.9084	-3.4182	-0.47226	3.1809	1.0494	1.1377	3.9203	-1.5982	-1.8416	-1.5275	2.5851	-2.4835	-1.0062	-1.4435	-0.86767	1.6604	0.50743	0.22147	0.34879	0.82294	0.84396	2.3297	1.8777	0.75277	-1.2644	-0.3494	-1.503	-3.4126	2.5742	2.9511	-0.37922
7.5142	9.2872	9.4164	4.3426	7.0797	5.6103	7.1997	4.7479	5.9488	6.216	7.32	8.1085	7.223	5.8997	5.8252	5.2945	4.7057	9.2684	7.0482	8.3519	6.0074	8.1224	3.689	3.1176	7.4159	4.097	6.1531	10.005	2.1756	6.4245	6.3151	6.2981	8.2202	4.5015	7.5707	11.472	7.4529	6.5305	6.2077	4.3456	6.0912	6.2541	6.8639	6.4205	5.1367	6.7052	7.92	4.1774	9.5098	8.4021
-0.76035	-4.5602	-0.9805	-2.8703	-4.2996	-1.8048	-3.6534	-1.8206	-1.2762	-6.0842	-3.6076	-1.0059	1.0624	-0.84122	-5.3877	-4.6926	-1.23	-4.2063	0.15931	-1.3629	-0.85564	-1.6114	-2.7806	-1.1568	-3.1203	-2.7083	0.37074	-2.5784	-5.0728	-0.86362	-4.0951	-2.464	-2.6206	-1.2162	-1.0405	-2.6267	-3.6371	-2.0011	-0.21405	0.13542	-0.74063	-0.041736	-1.9172	-4.5704	-3.8395	-8.7734	-4.3139	-4.9143	-3.767	-2.0447
-3.6808	-2.9578	-4.1236	-0.39829	-0.26392	-2.9973	-1.0087	-3.0854	1.6091	-3.8409	-4.492	-1.4365	-4.9136	-1.5762	-0.49495	-1.2599	-3.4042	-6.1526	-2.231	-0.83234	-1.0613	0.39587	0.35972	-3.7801	-0.10077	-2.5429	-2.0506	-2.9679	-5.4458	-2.2897	-3.2337	-2.5139	-1.7183	1.2319	-3.0405	-2.9878	-3.2272	-2.7949	0.48691	-3.7369	-1.597	0.1082	-3.1828	-1.8832	-2.9624	-3.8628	-4.8165	-1.6537	1.7899	-1.5776
2.2739	-1.899	-0.12354	2.7158	-1.3478	-3.1752	0.18112	0.02561	-0.5246	-0.086295	-2.6919	-2.2406	1.3437	-2.0395	-2.9131	0.53131	0.5323	0.1687	2.8333	-0.63823	-0.9563	0.3186	-2.3595	0.93465	-2.3573	0.11937	0.17064	0.77753	-4.8264	-3.6682	-0.96225	-2.0701	-1.8183	-1.4005	-1.0261	-1.2299	-2.8667	-0.018813	0.68537	0.51213	-1.3902	-1.0573	1.5081	1.0874	1.7136	-1.2762	-0.77847	-4.4016	-2.989	1.9992
-11.054	-12.284	-10.251	-9.3126	-7.6809	-11.573	-9.6859	-11.266	-11.141	-13.602	-9.0351	-9.8975	-11.88	-9.7105	-7.4158	-11.762	-10.27	-12.038	-8.2531	-12.044	-10.049	-13.932	-13.903	-10.715	-13.901	-11.973	-12.128	-8.0759	-10.801	-10.479	-14.913	-10.875	-10.4	-11.448	-11.018	-11.797	-8.5287	-13.239	-7.8206	-12.4	-8.7887	-11.57	-8.4867	-12.003	-10.099	-10.861	-10.288	-10.916	-9.3194	-11.242
-10.129	-6.5274	-7.7751	-10.75	-7.9613	-10.861	-9.5649	-10.185	-8.9971	-9.069	-10.405	-10.923	-9.4663	-7.5176	-6.6329	-8.5786	-9.238	-7.6421	-6.6441	-10.706	-8.9025	-9.8823	-8.5555	-9.4696	-7.8629	-8.7309	-6.9499	-9.3881	-9.0293	-8.9884	-6.7853	-7.6469	-10.299	-8.3945	-9.7379	-8.1836	-12.833	-10.428	-10.378	-8.3052	-10.247	-10.255	-8.2211	-6.0427	-10.905	-11.809	-10.76	-7.7179	-8.0838	-5.1094
-9.4832	-11.818	-10.458	-9.6067	-9.9279	-12.147	-12.966	-13.039	-10.653	-13.16	-9.5296	-12.634	-10.9	-10.894	-8.7685	-9.8211	-11.624	-15.562	-10.88	-12.269	-11.028	-11.725	-12.635	-12.712	-13.612	-11.438	-10.303	-11.168	-12.743	-11.592	-11.573	-11.673	-13.095	-13.631	-12.29	-10.236	-13.569	-11.454	-13.607	-12.43	-9.5565	-14.266	-12.667	-9.3566	-13.933	-12.817	-10.189	-13.415	-11.261	-9.2331
-1.0857	1.0249	2.5058	2.9956	0.26473	0.61662	0.70024	3.4099	2.2072	3.4254	0.50654	2.9947	0.40716	-1.7643	2.6441	1.9253	0.46732	0.51932	3.8013	2.9248	2.23	-0.65562	-1.7799	0.71696	3.303	2.5586	3.0147	3.3357	0.65771	3.6709	0.14986	3.5712	2.5529	-2.0344	0.57083	0.8193	0.074198	2.9815	3.5556	-0.49064	0.91341	0.80787	-1.4312	-0.66748	4.7875	0.40992	-0.011974	4.0481	1.6366	3.1477
-2.6623	-0.38867	-3.8356	-2.657	-5.0368	-6.54	-5.4183	-8.1338	-1.1473	-4.3479	-4.296	-2.8992	-2.5474	-7.4634	-7.6973	-2.6809	-1.6402	-3.6978	-2.3103	-0.9464	-3.1025	-3.8112	-2.9982	-3.73	-0.79904	-5.5481	-0.83528	0.88896	0.29157	-1.4082	-3.4256	-3.9855	-7.8672	-3.6663	-2.301	-2.69	-3.7338	-4.9778	-1.9305	-1.2618	-0.066892	-6.2222	-4.0398	-4.6866	-2.5596	-3.9951	-2.4693	-0.41223	-7.2434	-5.8573
-4.1523	-7.9574	-8.6226	-9.2651	-7.0337	-10.241	-10.739	-8.4682	-7.8373	-10.329	-12.669	-11.963	-4.942	-9.5166	-10.748	-11.497	-8.9677	-11.269	-10.173	-9.0064	-10.541	-11.493	-10.546	-8.1198	-7.5953	-7.9535	-11.183	-10.324	-5.9943	-9.0815	-10.909	-6.7143	-5.9858	-6.6291	-5.7724	-12.298	-9.6456	-10.814	-8.6722	-12.456	-9.2539	-9.9047	-10.247	-10.298	-8.4141	-11.439	-6.9371	-7.7036	-8.2636	-10.824
-9.0833	-3.9923	-4.4179	-4.1764	-2.585	-6.4767	-4.7584	-5.8512	-5.2321	-8.1549	-7.0405	-6.2015	-6.7514	-3.1487	-9.2006	-6.6013	-6.0853	-5.6577	-5.8323	-7.2688	-4.6869	-7.8375	-5.7931	-4.3509	-7.8999	-11.038	-7.4746	-3.029	-8.6639	-4.1693	-6.6019	-4.9726	-4.0994	-9.9673	-10.018	-4.1876	-7.4929	-6.7523	-8.6912	-7.2862	-4.402	-6.0827	-7.6685	-9.1778	-6.7214	-5.0911	-5.8785	-6.5831	-9.3635	-2.9976
-16.539	-14.189	-9.5131	-12.832	-16.45	-16.047	-16.77	-13.054	-14.871	-14.011	-15.173	-14.787	-13.552	-16.745	-16.689	-15.492	-14.265	-16.382	-14.582	-16.21	-12.346	-14.582	-16.96	-16.137	-15.93	-15.109	-15.963	-14.458	-13.699	-15.587	-16.519	-14.302	-15.702	-14.628	-13.054	-16.478	-15.694	-14.807	-16.362	-13.174	-14.29	-17.6	-11.411	-11.645	-13.454	-17.495	-12.829	-14.221	-11.923	-16.962
3.706	1.299	2.666	2.2433	0.8061	1.6224	3.0326	4.1416	1.062	2.3962	-0.028592	1.2369	3.7887	0.33447	1.8321	2.0557	2.9684	1.1367	1.9967	0.65168	4.2622	0.66406	4.3465	3.2555	1.6981	1.9235	2.6819	-1.4558	2.6672	1.7829	2.1866	1.7306	2.4343	3.4434	2.4383	-0.11879	4.5426	1.4295	0.95591	3.5852	2.3047	-0.014135	3.5423	0.032864	0.70831	0.83806	0.073983	1.7412	0.51803	1.44
1.2814	-0.9878	3.8691	0.37267	1.1688	-1.5903	0.68629	-0.032584	0.49275	1.0316	3.7225	-2.0102	1.6561	4.3795	-1.9375	0.77954	0.65597	1.2092	0.022175	0.25283	1.1894	1.066	3.4965	3.1603	-0.96983	-0.086256	4.572	0.46797	-1.2428	3.3339	0.47157	0.933	2.4768	0.82178	1.2125	3.5915	2.1596	1.0397	2.2697	1.8506	1.1247	4.8792	0.28989	3.6152	1.1012	1.835	-0.69168	2.5463	0.95272	1.2747
-6.6757	-6.3838	-12.336	-8.2339	-7.7294	-11.334	-4.2866	-7.394	-7.4393	-9.8187	-10.479	-9.3291	-11.101	-6.9942	-8.6573	-11.927	-9.0661	-8.6994	-13.358	-7.5705	-9.0983	-7.4587	-11.35	-9.2129	-6.8025	-10.311	-12.968	-12.139	-7.3123	-7.4353	-9.2915	-4.6225	-11.676	-9.0129	-11.108	-10.116	-11.772	-8.2139	-8.527	-8.8318	-8.0018	-9.6472	-7.5245	-7.6654	-9.1753	-9.4692	-9.4595	-11.521	-9.2652	-6.2702
-15.021	-14.914	-13.559	-15.351	-13.309	-14.098	-12.49	-13.553	-14.324	-11.11	-14.498	-11.191	-12.912	-13.704	-10.123	-13.397	-11.351	-12.657	-15.429	-15.035	-13.241	-10.908	-10.055	-12.848	-13.953	-12.525	-12.162	-15.099	-10.636	-13.709	-13.371	-12.253	-10.426	-14.272	-11.31	-13.994	-9.134	-15.722	-11.185	-16.72	-11.947	-11.962	-14.403	-14.259	-12.762	-12.026	-15.086	-13.638	-10.636	-13.485
-16.29	-21.445	-20.206	-22.595	-24.128	-21.864	-23.008	-22.156	-20.277	-20.474	-17.438	-21.112	-20.117	-24.342	-21.602	-22.566	-23.986	-22.087	-20.692	-18.527	-21.878	-19.442	-19.788	-19.341	-21.729	-19.489	-23.361	-22.803	-22.583	-19.839	-19.918	-21.93	-17.046	-20.843	-18.215	-18.216	-19.895	-23.926	-18.39	-20.562	-17.147	-21.333	-19.823	-19.912	-20.666	-19.583	-20.34	-19.611	-17.454	-21.586
0.76534	1.099	1.3587	0.94364	1.084	-1.2519	0.55617	-0.46596	-0.84351	4.4462	-0.067386	1.8119	-0.83204	-1.1604	1.4243	-0.96222	0.43517	-0.13614	0.21394	1.9128	-0.089291	-3.0524	-0.68567	-0.45927	-1.5989	-2.6035	1.1543	-0.77986	-4.3102	-1.1518	-0.16193	0.82734	1.0047	1.3279	1.2249	-3.0841	1.3779	-0.28529	1.6056	-1.8366	0.14506	-0.93797	1.8481	-0.90408	-0.13555	-0.79691	-1.5161	-1.2771	-1.265	1.7232
-3.2873	-0.12844	-1.3973	-1.2527	-2.6378	-3.9086	-1.6593	-1.9362	-4.6098	1.0462	-1.5835	-0.56042	0.63474	1.0644	0.035639	-4.0396	-1.2574	-5.2095	-1.4263	-1.4215	-1.9831	-1.5399	4.102	-0.91353	-5.0447	-1.3444	-3.5443	2.322	-3.4337	0.56017	-5.1089	2.9182	-0.34366	-2.2217	-3.6498	-3.6476	-5.4822	-3.0932	-2.8944	1.2081	-1.2404	-2.9942	-2.8213	-3.8832	-0.98816	-2.9737	-4.9976	-0.88013	-2.387	0.51174
6.9346	6.0488	4.5821	4.8843	5.7577	3.9032	4.5582	7.6263	4.9669	3.5779	5.0816	3.6728	-0.024299	4.9966	2.6222	8.4452	0.98551	1.8103	6.2417	2.1645	5.2363	3.8149	3.6576	3.541	6.0924	5.343	4.3346	2.1927	2.6635	3.4505	4.7381	6.9093	5.8514	5.927	5.207	2.6888	4.0637	5.2537	4.1085	2.9657	5.562	4.214	6.1857	4.1598	4.0768	1.5733	4.5467	5.8005	2.9758	4.5211
-6.1342	-4.2998	-4.0421	-6.0458	-3.0134	-4.8594	-5.0144	-7.9268	-4.9206	-9.0119	-3.6485	-4.6623	-2.9453	-3.5164	-5.7738	-5.3837	-6.7597	-5.5871	-6.9475	-3.1823	-4.2543	-3.5416	-4.5426	-7.0197	-2.4116	-2.9058	-3.1455	-7.5538	-3.0021	-4.4772	-5.0998	-3.5073	-4.9732	-7.0507	-5.5313	-5.9688	-6.9012	-5.2278	-4.5229	-6.722	-2.8418	-5.81	-3.405	-4.0535	-4.4206	-5.9144	-3.9496	-5.5215	-4.2034	-4.3785
-4.6899	-0.80681	-3.8377	-5.985	-8.4681	-5.9826	-4.8798	-2.3175	-3.4936	-6.6946	-4.3357	-7.0082	-6.9652	-10.892	-4.4108	-1.5991	-6.9036	-6.8606	-4.3503	-6.7715	-4.4552	-6.4854	-7.4883	-9.3082	-5.1884	-5.4137	-6.8631	-2.7947	-1.0568	-11.363	-5.4239	-6.3856	-3.9199	-5.8799	-3.0445	-2.1838	-3.688	-2.4605	-5.6961	-3.5915	-8.3668	-5.8928	-4.7532	-5.4675	-6.4471	-7.5474	-4.6684	-8.9258	-5.9787	-6.208
-10.606	-12.259	-12.96	-9.1737	-12.973	-13.016	-13.038	-10.343	-13.215	-12.351	-13.823	-14.268	-9.8824	-15.808	-10.799	-13.483	-9.6307	-12.497	-12.32	-15.753	-15.845	-13.803	-12.41	-9.5702	-11.827	-11.508	-10.783	-11.433	-14.628	-14.744	-13.738	-15.024	-13.418	-12.275	-12.796	-10.531	-14.664	-12.903	-13.607	-8.6492	-13.41	-11.423	-14.722	-14.107	-11.848	-14.276	-10.831	-13.135	-12.531	-12.642
-14.943	-14.597	-15.376	-14.372	-14.562	-10.856	-11.387	-12.852	-13.781	-14.395	-14.606	-14.373	-16.721	-16.446	-11.441	-9.9466	-11.481	-10.79	-11.445	-13.226	-14.143	-13.466	-13.34	-15.901	-12.664	-14.112	-10.842	-12.553	-13.349	-15.346	-15.174	-12.41	-11.6	-11.842	-14.945	-14.465	-14.844	-11.731	-14.65	-13.96	-11.839	-14.677	-11.619	-17.077	-14.052	-14.665	-15.275	-15.227	-13.763	-13.31
1.4113	-2.0073	-2.5083	-0.0063072	-0.43421	-0.31986	-0.44212	-0.41688	-1.3818	-2.8773	-2.3233	1.7978	-0.12219	-0.75273	1.0848	-2.7617	2.0029	0.32083	1.8508	0.48694	-0.16333	1.7088	0.38388	-5.0684	2.0389	1.0824	0.39005	-0.47168	2.6735	0.052004	4.1941	1.8559	-1.4836	-2.7557	1.911	-2.0689	-1.4272	-1.3689	0.23113	-0.63358	-0.21868	-3.0588	-0.40945	-0.017348	2.2452	-0.25404	-2.9586	-1.7688	-1.1532	-2.1273
1.6377	2.0511	0.17202	0.62002	1.9228	0.23151	1.9992	2.2077	0.93704	1.5915	3.6539	1.6785	1.4523	0.81068	2.6154	2.046	0.9992	4.1927	-1.3877	3.27	0.52885	4.221	3.5536	2.5317	2.9636	1.575	0.71887	0.43479	3.3961	6.1153	1.3131	1.0598	-0.54902	0.99387	3.2441	7.4847	1.3955	-1.4862	3.1065	-0.24079	-0.38201	3.58	0.93069	1.6693	0.60966	0.71518	3.2094	0.31589	1.0917	-0.098074
1.7889	3.1148	3.5138	3.1721	2.7603	-0.18788	2.335	5.3145	3.6507	4.7616	4.6102	4.1958	0.70483	1.6815	4.2012	2.5254	2.1586	0.23793	4.1668	4.2687	3.6912	2.7979	2.9431	5.7446	4.3679	0.89273	7.2693	5.5014	0.45337	4.0051	0.37544	4.3769	2.9516	3.7314	1.4098	5.1589	2.678	2.796	-1.0483	2.4266	-0.16633	3.8419	1.8988	2.4839	4.0347	2.2542	1.6732	6.0929	1.8601	0.71836
-2.8065	-2.4577	0.93982	0.56539	0.20187	0.12272	-0.15891	0.90202	-1.1124	-0.66905	0.14604	-0.92361	-2.1709	0.96887	0.6847	2.4405	-1.3245	0.86637	0.52511	-0.072596	-2.2371	-3.0466	1.7663	2.3979	-0.37964	-1.4019	-1.6196	-4.0855	0.80028	-2.712	1.3145	-0.47878	2.3139	-0.49526	-0.96463	-1.5133	-0.71821	-1.157	0.16742	-2.672	-3.7607	3.9163	-1.8727	-3.2948	-0.60184	-1.0679	-1.1279	-3.0337	-0.32366	-0.20088
3.9038	5.1283	5.2423	6.1719	9.2241	8.6293	7.3361	3.488	6.7742	5.6626	7.0842	8.4485	5.756	5.6583	5.3092	4.6492	7.0757	4.8703	6.2738	4.0975	8.7319	1.7419	6.6586	3.5489	5.1505	8.0091	5.91	5.8201	3.2526	4.4633	10.403	4.4674	5.1479	4.0356	3.7846	6.8351	3.2147	3.4867	3.8036	6.6089	3.3752	7.2461	5.0631	4.0707	5.7795	5.3183	7.9785	7.4206	5.067	5.5146
6.4972	11.929	12.202	12.003	11.114	12.935	13.691	10.487	9.8146	7.2501	7.5852	12.089	8.0181	6.4564	10.204	10.214	10.793	8.0513	8.2367	9.6646	8.1343	7.9941	7.1083	7.7456	8.5071	10.565	12.38	11.429	9.6484	8.5391	7.8991	9.2033	9.7344	7.237	9.6715	8.5878	11.137	9.0829	8.1643	7.1959	9.4529	9.2908	12.35	12.086	11.681	9.5726	8.4149	8.1303	10.748	8.8026
2.0001	3.497	1.2479	2.5491	3.5666	0.16697	2.1942	3.8326	2.8489	2.5227	1.1986	3.3576	1.9959	2.4287	4.1886	1.1461	4.864	0.62207	1.9501	2.2043	6.2602	1.5422	4.5526	4.5032	0.62627	4.1776	3.6399	5.9174	0.14543	2.4937	1.5982	2.3613	4.4329	4.4529	1.2181	-1.9546	4.9409	0.66208	-0.38327	3.8155	4.1107	2.8083	4.2072	3.1276	2.6343	1.5295	0.008659	2.0325	2.3692	1.1838
-11.953	-11.211	-15.705	-15.038	-15.62	-12.07	-14.421	-12.46	-13.99	-9.3872	-12.29	-12.804	-14.32	-9.6303	-14.227	-15.287	-11.35	-14.314	-15.471	-12.331	-10.006	-13.712	-13.056	-13.667	-14.207	-13.047	-12.844	-13.344	-11.883	-13.358	-9.1894	-13.961	-13.391	-14.364	-10.726	-8.6511	-10.764	-13.579	-13.593	-11.341	-12.065	-14.549	-12.495	-10.908	-9.4547	-10.319	-11.633	-11.274	-10.386	-11.562
-8.9642	-7.9201	-6.4433	-9.9898	-6.4037	-10.214	-12.222	-9.1364	-9.4314	-9.0925	-11.474	-10.323	-9.3223	-7.0259	-10.598	-7.8145	-3.3463	-5.0844	-6.2704	-9.7446	-9.3416	-9.6612	-8.2107	-5.893	-8.2133	-9.0487	-7.3911	-8.1519	-6.342	-9.0979	-9.669	-8.2384	-4.2836	-11.394	-9.0786	-8.7974	-11.774	-10.109	-6.6226	-8.0225	-10.064	-3.6953	-8.6596	-9.9669	-11.414	-6.9369	-7.1096	-8.1815	-9.059	-9.218
-12.915	-8.4091	-11.532	-9.4085	-12.966	-12.668	-8.5434	-11.292	-10.821	-8.5402	-12.87	-14.421	-12.27	-11.494	-8.9867	-9.1426	-10.302	-12.593	-9.8789	-10.575	-7.9192	-11.295	-12.377	-9.9156	-10.32	-11.925	-10.274	-8.9261	-11.947	-10.292	-9.3739	-9.8727	-8.9971	-8.1928	-12.243	-8.2247	-11.948	-10.134	-9.9854	-8.1733	-9.1428	-12.16	-11.489	-12.22	-10.642	-10.532	-8.4774	-9.5075	-7.5983	-10.171
0.12301	-2.0124	4.2967	0.64873	0.70835	1.2499	-2.4651	-0.63333	0.38459	1.2149	2.202	-0.1082	4.2256	4.0601	3.581	-1.9271	-0.92464	1.9561	0.88801	1.6032	-0.19446	1.6347	-0.80989	-0.31173	-1.5517	-0.17326	0.76201	-0.33307	3.0436	0.49619	0.25697	1.7565	-0.95463	0.90764	1.2098	-0.22405	-1.3928	4.8978	2.1041	-0.9251	1.0653	3.4368	-0.783	0.87035	-1.6317	2.6123	-0.72377	-3.2179	3.6877	-2.5244
-24.437	-19.935	-20.025	-23.785	-22.997	-22.324	-21.315	-22.457	-18.837	-26.21	-17.784	-22.823	-21.394	-24.004	-26.529	-19.786	-21.923	-24.79	-20.234	-20.476	-20.541	-22.042	-22.885	-21.317	-24.531	-19.538	-22.541	-21.443	-19.778	-21.116	-21.343	-23.86	-22.312	-21.581	-25.564	-21.88	-21.519	-23.569	-23.879	-19.917	-21.115	-21.883	-19.608	-22.466	-21.989	-22.25	-20.486	-17.913	-23.561	-21.76
6.8769	5.5714	7.7124	3.8613	7.9858	7.7035	8.4942	4.2852	5.5198	7.3414	7.8544	6.8632	8.4699	8.4097	4.5486	8.6493	11.72	6.2911	7.173	5.9104	8.8206	7.9192	5.2738	8.3978	6.4293	7.9521	4.1091	10.233	5.5298	5.6032	3.7141	8.5215	6.5123	5.6419	7.6382	6.6315	5.5431	5.4315	4.6165	10.078	8.0276	7.4781	7.2896	8.0825	8.1497	7.9661	5.308	9.0402	8.2045	9.2501
-11.192	-9.9047	-13.845	-15.827	-14.141	-9.5734	-14.178	-11.023	-12.216	-12.641	-14.269	-11.859	-13.741	-14.303	-10.676	-10.849	-12.397	-12.09	-12.212	-13.606	-7.9023	-13.14	-13.943	-14.497	-10.344	-13.011	-9.9604	-13.344	-13.027	-10.284	-15.96	-13.651	-13.141	-13.991	-13.798	-13.87	-16.159	-9.317	-15.212	-12.054	-13.387	-14.934	-14.558	-14.116	-10.894	-12.382	-12.334	-14.454	-11.612	-11.334
-2.3883	-0.73162	-0.81035	-3.9223	-2.5769	-3.3126	-2.6215	0.61297	-0.34961	0.83678	0.79949	-0.030393	-0.24365	-0.53906	-1.974	-1.9113	0.74999	-0.15586	-0.61015	-4.4635	-1.0366	-2.5004	-1.1796	-1.8725	-3.2414	-2.1741	1.0277	-1.6944	-3.0813	-0.35586	-0.25463	0.99492	-2.4266	-0.82164	-1.1113	0.32555	-1.4099	-0.51009	2.7592	0.69937	-5.2129	-6.2163	-0.89265	-0.76493	-0.09325	-2.09	-2.059	1.3601	0.13409	0.91568
3.1257	4.0813	1.2997	0.34012	0.74758	2.2777	3.4368	3.1775	2.1661	-0.16011	0.10001	6.9671	3.203	2.9286	0.19575	2.7197	4.7807	0.070804	0.51851	5.9228	3.7306	-0.59222	3.3706	4.6675	0.45854	1.7035	3.581	2.3841	5.5164	3.2602	1.3799	5.8743	4.4207	2.6813	5.9018	0.96924	2.084	1.663	3.8447	0.82939	3.7452	3.7471	3.5735	0.28963	3.3789	3.5797	3.3345	2.123	4.3924	7.8371
-2.5654	0.59825	-1.9411	-2.245	-0.64278	-2.3122	-3.1784	-5.4669	-5.6246	-5.3785	-3.9102	-4.884	-2.8669	-1.0764	-1.4478	-4.1124	-3.3005	-4.8238	-2.5743	0.063892	-2.532	-3.9985	-0.74329	-4.737	-4.1023	-5.5107	-4.3727	0.78712	-2.7766	-4.2897	-3.2912	-5.9973	-2.1539	-2.4449	-1.1959	-2.9468	-1.4834	-2.6626	-5.4039	-3.9847	-4.0759	-4.2669	-6.5709	-5.3011	-3.0209	-4.9127	-2.6053	-1.9948	-3.8931	-2.5524
-3.2513	-0.76123	1.1721	2.6788	2.001	2.9894	-1.0013	0.0009703	-1.9468	-0.16844	0.64114	0.94876	0.27083	-2.046	-2.6515	0.074267	0.99429	0.046121	-1.9306	1.4666	-1.2734	2.6666	-1.3927	-0.92573	-0.65936	-1.1912	0.44219	-0.72856	-2.4165	-0.08241	-1.053	-0.704	-0.057056	-3.7055	0.88155	0.13648	-2.7887	-1.4904	-1.6677	-2.952	-0.63435	-2.5573	-0.46768	-0.89026	-1.3582	-0.63803	-0.10824	-2.8197	-0.94585	0.56421
-18.111	-14.163	-13.639	-14.293	-13.639	-12.793	-14.901	-14.859	-15.666	-13.979	-15.499	-12.957	-13.694	-13.16	-15.544	-14.204	-12.894	-11.763	-15.094	-15.2	-14.764	-11.1	-17.478	-17.084	-16.716	-13.811	-10.992	-12.586	-10.684	-12.969	-13.782	-13.89	-15.982	-11.511	-13.797	-16.067	-16.166	-14.14	-16.02	-12.018	-12.471	-12.999	-15.652	-12.795	-14.084	-12.418	-11.912	-15.648	-14.603	-16.81
-14.736	-15.591	-13.283	-13.016	-17.268	-16.82	-15.019	-15.071	-13.561	-14.876	-12.684	-8.2518	-13.174	-13.239	-13.827	-15.602	-11.99	-13.205	-16.276	-12.183	-14.211	-13.064	-11.042	-13.666	-12.41	-14.625	-14.999	-13.311	-11.942	-15.768	-15.744	-11.358	-12.625	-14.491	-15.02	-14.304	-13.084	-15.399	-13.462	-16.364	-16.314	-13.918	-14.934	-14.962	-14.718	-15.67	-10.907	-14.94	-14.983	-11.974
-0.60592	0.89639	-0.66467	1.7726	-0.72581	0.60029	-0.5707	-2.2659	1.6206	0.5508	2.6903	1.5877	-1.2541	0.91756	-2.6093	0.91802	-1.4122	-1.1285	-0.0914	1.8446	-1.1086	1.2701	1.5378	1.2671	1.304	3.8401	-2.5549	-2.8865	-2.0335	1.9523	-2.4491	-1.4248	1.0131	1.5217	1.7434	0.53992	-2.1452	2.7164	1.0015	-1.8647	-1.3384	1.0969	-1.1215	3.529	3.6827	2.3475	-0.86036	-0.69419	-1.3318	1.1658
[truncated: 150 more columns]
