# Supplementary material for: Genetic dissection of main and epistatic effects of QTL based on augmented triple test cross design
Source: PLoS One. 2017 Dec 14;12(12):e0189054. doi: 10.1371/journal.pone.0189054 (PMC5730204; doi:10.1371/journal.pone.0189054)
Supplement: S7 Supporting Information — (ZIP) [file pone.0189054.s007.zip › z2_400_0.8_10.csv]

0.47928	2.85	1.7234	1.2421	2.6293	1.3109	2.3674	2.2768	0.041898	2.9837	1.1316	1.6041	1.4152	1.2822	1.0181	1.4945	0.95813	0.21369	1.7983	1.6608	2.1821	1.9016	2.9185	1.614	1.3233	1.7224	2.0209	2.3537	1.203	2.7432	1.1648	2.1738	2.5655	1.6225	1.9409	1.855	0.91329	1.0209	2.2504	2.066	2.9588	2.2561	2.0705	1.0617	2.7132	2.103	1.0184	2.3621	1.5275	1.7039
-0.63801	-0.39906	0.020294	-0.64931	-0.65225	0.36015	0.7254	-0.027668	-0.039765	-0.38557	0.50508	0.60311	-0.34437	-0.047923	-0.74434	-0.30307	-0.36265	0.11272	1.9847	0.91526	0.65749	-0.19564	0.01709	-0.69323	0.50851	-0.68777	0.62613	0.71947	0.7451	0.36903	-0.55432	-1.1863	-1.4535	1.3762	-0.16304	-0.15121	-0.44143	-0.026431	0.88951	-0.65328	-0.64777	1.3019	-0.7647	0.70173	0.12095	-0.15744	0.50146	0.42618	0.75627	-1.0658
-13.108	-13.397	-12.276	-13.769	-12.725	-13.29	-12.121	-12.482	-13.187	-12.487	-13.208	-12.017	-12.336	-11.551	-12.003	-11.867	-12.972	-12.507	-12.08	-12.61	-13.248	-12.831	-13.518	-12.671	-10.211	-12.223	-13.149	-13.128	-14.086	-13.129	-12.875	-14.142	-11.926	-12.695	-13.05	-11.834	-13.053	-12.714	-12.293	-13.137	-12.028	-13.657	-12.202	-12.903	-11.795	-12.743	-11.488	-13.406	-12.311	-12.975
-13.895	-13.637	-14.932	-14.514	-14.699	-14.194	-14.188	-14.613	-13.71	-15.021	-14.198	-13.803	-15.26	-14.568	-15.187	-15.267	-14.843	-14.823	-14.857	-14.368	-14.584	-14.962	-14.915	-14.898	-15.551	-14.066	-15.535	-13.755	-13.845	-14	-15.26	-13.951	-15.665	-14.848	-14.253	-14.023	-13.969	-15	-15.313	-12.839	-13.621	-14.668	-14.336	-14.241	-14.348	-14.693	-14.393	-15.734	-14.885	-14.804
2.3885	1.9714	1.5226	1.8381	1.7315	2.1792	1.6837	2.0956	2.7186	2.464	1.9839	2.533	1.891	1.2043	1.756	2.9948	2.6563	1.0063	1.9861	2.029	1.9684	2.4502	2.6226	1.0654	1.4823	2.4874	2.8059	1.097	2.5428	2.6215	2.8262	0.73798	2.0539	2.6383	1.4309	2.2603	0.93763	2.7	0.9159	2.6549	1.8783	0.58991	2.0285	2.52	1.782	1.3968	2.4342	1.5492	1.6692	-0.16772
-1.9604	-1.7314	-1.8208	-1.825	-1.7351	-1.7172	-0.9691	-1.2671	-2.1745	-1.5217	-0.90664	-0.57713	-1.0055	-1.5378	-0.5354	-1.8056	-1.2044	-1.6681	-1.9326	-1.2376	-2.6886	-2.377	-1.8634	-0.79272	-0.35672	-1.5613	-1.8117	-2.2176	-1.0967	-1.3103	-1.695	-1.7008	-1.1786	-0.7745	-1.3337	-2.4677	-2.5663	-2.8186	-0.67447	-1.7718	-0.63256	-2.2506	-1.3677	-1.6887	-1.4792	-1.2309	-0.77941	-1.7017	-2.2631	-1.6581
-14.224	-14.79	-15.016	-16.354	-14.401	-15.488	-15.468	-15.091	-15.962	-15.58	-15.201	-15.125	-13.594	-14.53	-14.373	-15.853	-14.116	-14.467	-15.811	-14.461	-15.043	-13.741	-15.338	-14.35	-15.234	-14.461	-13.605	-14.761	-15.194	-14.776	-15.032	-13.6	-16.221	-14.606	-15.479	-14.794	-14.265	-14.879	-13.812	-15.802	-15.142	-15.706	-14.346	-14.601	-15.199	-12.946	-14.847	-14.127	-15.36	-14.684
-0.91142	-1.7163	-1.1702	-2.3828	-2.4499	-2.167	-1.6403	-2.4633	-1.7128	-3.7943	-1.8869	-1.444	-2.2129	-2.1681	-2.0664	-1.1459	-3.004	-1.4232	-1.6423	-1.621	-2.1312	-1.9169	-2.0371	-1.4454	-2.0564	-1.4281	-2.7861	-1.2712	-3.4001	-2.8589	-0.81894	-0.62697	-1.3988	-0.54353	-1.9413	-2.4301	-1.5664	-2.1008	-2.4837	-1.6675	-1.4021	-2.3642	-1.6537	-1.6383	-1.5168	-2.2941	-1.5146	-1.9721	-2.0731	-1.5585
-1.8642	-3.1699	-3.698	-3.2735	-3.774	-3.2975	-2.8534	-3.4564	-3.5882	-3.7014	-3.3054	-3.7702	-4.1326	-3.1804	-2.6468	-2.5176	-2.8509	-3.7888	-4.2989	-3.131	-4.4987	-2.9777	-2.2742	-3.6431	-3.1903	-4.2337	-3.7851	-2.7214	-3.2194	-3.4	-3.6035	-3.5787	-3.1054	-3.6812	-3.3405	-3.1848	-3.4837	-3.8315	-3.0129	-2.2536	-2.9961	-1.8491	-4.2753	-4.0521	-3.6061	-3.5541	-3.4336	-2.6856	-3.7836	-3.9696
-15.065	-15.526	-13.719	-13.013	-13.413	-14.012	-12.848	-13.297	-14.004	-15.023	-14.049	-14.173	-14.231	-14.115	-13.905	-13.031	-14.489	-14.073	-14.574	-14.646	-13.975	-13.91	-13.876	-15.177	-15.083	-14.762	-14.144	-13.473	-14.952	-14.488	-13.876	-13.932	-13.949	-14.277	-13.63	-12.336	-13.999	-14.165	-14.4	-14.675	-14.574	-13.848	-13.955	-13.41	-14.615	-14.698	-13.769	-14.263	-13.912	-13.249
5.2292	5.5973	4.2743	6.935	5.7854	6.4766	6.1604	5.6341	5.6275	5.3024	5.5643	4.7936	5.7532	5.5561	5.4584	4.6366	7.0126	5.544	5.1602	5.162	4.9459	5.9159	6.133	5.1081	5.9686	5.5436	5.7684	4.6689	5.6535	5.3541	5.5087	5.5803	5.4124	5.365	5.679	4.7841	5.1328	6.2822	6.2112	6.2521	5.4573	5.7563	5.3885	5.1317	5.3641	6.6227	6.3553	6.1792	6.1881	6.7222
7.0124	7.117	6.9485	7.0362	7.3032	6.4135	6.7276	7.3846	5.2933	6.4044	6.9469	6.2865	6.7915	8.2049	6.9855	7.1031	6.7573	7.3459	7.4656	7.247	7.3095	6.77	6.3466	6.5496	6.8016	6.7824	6.6727	7.3407	6.7602	6.4352	7.6451	7.2009	6.8819	7.4794	7.4218	6.6549	6.6475	7.2467	6.326	5.1093	7.059	6.1731	5.8533	7.6668	7.1231	6.9409	6.6134	6.7257	6.6515	6.9102
-9.073	-8.2716	-8.1691	-7.4246	-7.1791	-6.87	-8.0148	-8.2514	-8.5339	-7.9145	-8.237	-7.1558	-7.4406	-8.0268	-7.2977	-7.4665	-8.2781	-6.3728	-6.8853	-7.5531	-7.793	-7.9061	-7.8136	-7.7436	-6.8995	-8.1063	-6.441	-8.0397	-8.6372	-8.3735	-7.0024	-7.6342	-7.51	-8.7299	-7.6993	-7.6878	-7.0135	-7.2795	-7.4399	-8.126	-7.4984	-6.7559	-7.3486	-8.6881	-7.6513	-8.2715	-8.234	-7.6188	-7.5126	-6.8641
-2.6146	-2.1132	-2.9653	-2.6573	-2.7325	-3.3796	-3.5831	-2.8201	-2.1232	-1.8282	-2.4072	-2.9929	-2.4615	-2.5617	-3.749	-2.5967	-2.6757	-2.7307	-3.091	-3.8263	-2.445	-3.1583	-3.3936	-2.8924	-3.6384	-2.3348	-2.5828	-1.6029	-3.5509	-2.8834	-2.6769	-2.7832	-0.81872	-2.984	-3.4351	-2.757	-2.8324	-2.3615	-1.91	-2.0917	-1.7106	-2.6439	-1.7086	-2.301	-1.3422	-2.3688	-3.904	-1.9797	-2.4144	-3.0746
0.66684	-0.4202	0.04294	0.89605	0.5006	-0.084847	0.50085	0.21146	0.65688	1.2069	0.1153	-0.37524	0.11353	0.46848	0.30518	0.17801	1.3555	-0.024933	0.64639	0.8942	1.2041	0.80093	1.3812	-0.088901	0.21648	0.045342	-0.071641	-0.59192	0.19769	-0.51827	-0.33272	-0.067856	0.55978	0.67857	0.1553	0.014741	-0.26566	0.11803	0.16786	0.090638	0.27194	-0.34362	2.2757	0.42805	-0.2927	0.58602	0.64672	-0.23397	-0.085794	-0.11135
-2.076	-1.5145	-1.5327	-1.0249	-0.86859	-2.1163	-1.3535	-2.1256	-0.79283	-2.5529	-1.6382	-0.58355	-1.136	-1.353	-0.76466	-0.97219	-1.3197	-0.66111	-1.1342	-2.6437	-1.4811	-1.6781	-1.0953	-1.4216	-1.0168	-1.9803	-1.8469	-1.8602	-1.6833	-0.87953	-1.3972	-1.5633	-2.1946	-2.505	-2.5037	-1.9016	-1.5394	-2.1212	-0.27888	-1.6704	-1.5251	-1.4386	-1.5084	-1.196	-1.4878	-1.6062	-1.7512	-0.84275	-1.5447	-2.146
4.1192	4.4515	5.4006	4.6234	4.486	3.8083	5.5296	4.2913	5.3929	4.2873	4.4495	5.9559	4.0797	5.8012	5.1091	4.4292	4.6916	4.1316	3.7847	6.1051	3.2188	4.3509	5.6539	4.0062	4.3068	4.488	4.0571	4.6192	4.7084	5.3943	4.5073	4.7881	3.8839	5.1943	4.4958	3.2156	4.6718	5.1428	4.8726	4.0598	4.3755	4.4144	4.0958	4.9527	4.9654	4.1339	4.7382	5.0918	4.2284	4.0748
-0.37975	-1.721	0.95724	0.37776	0.056052	-1.5503	-1.5729	-0.53331	-0.87023	-0.1549	-0.61525	-1.1978	-0.51879	-1.4769	-0.86141	-1.8818	-0.81332	-1.0511	-0.30451	-0.645	-1.0447	-0.57298	-1.5145	-1.0156	-1.5968	-1.2033	-0.74696	-2.4109	-1.1154	-0.57605	-1.0557	-0.94368	0.42931	-1.1068	-0.48283	-2.0855	-1.0826	-0.23545	-0.6262	-0.53962	-0.66216	-1.5239	-0.010323	-1.439	-0.4897	-0.072356	-0.12087	-1.2174	-0.60644	-0.91327
0.53978	-0.10789	0.82168	1.4536	0.44936	0.3376	-0.29697	0.97048	0.671	-0.29326	-0.26193	0.36595	0.95316	0.24246	-1.5744	0.3903	0.42478	0.037229	0.14314	-0.27578	1.8482	-0.41655	0.14743	-0.0047466	0.72987	-0.92833	-0.45333	0.10919	0.7096	-0.3361	-1.1952	0.34444	-0.93845	-0.3404	0.33286	-0.64266	0.21825	0.30723	-0.48556	-0.20448	-0.39775	0.64845	-0.037519	-0.067136	-0.23054	-0.44204	-0.54621	0.43248	0.66112	0.36592
-11.741	-10.835	-11.045	-10.382	-9.581	-10.273	-10.433	-11.472	-11.617	-11.046	-11.663	-9.554	-11.789	-9.8697	-10.464	-10.213	-10.721	-10.203	-11.006	-10.885	-12.116	-10.261	-10.77	-10.576	-10.64	-11.992	-10.48	-11.442	-10.246	-10.208	-9.461	-11.349	-10.456	-9.8692	-10.762	-10.39	-10.697	-11.657	-10.992	-11.343	-9.7802	-10.207	-9.9954	-10.07	-10.114	-10.019	-10.519	-10.252	-11.425	-11.965
-5.1608	-3.6756	-3.7958	-4.5438	-3.7232	-3.6744	-3.8866	-4.0735	-2.9318	-3.6443	-4.2963	-3.8212	-3.6876	-4.033	-3.8212	-4.2023	-3.453	-5.3178	-4.6562	-4.7348	-4.4796	-5.2991	-4.134	-3.9194	-4.6187	-4.3203	-4.8474	-4.4176	-3.5303	-3.6213	-3.9295	-4.5889	-4.3616	-4.2161	-4.4863	-3.3391	-4.3606	-4.3628	-4.5357	-3.6361	-3.4129	-4.7859	-4.7499	-4.9221	-3.2539	-4.2773	-3.8897	-2.7971	-4.7033	-3.9263
1.6057	2.8994	0.12802	2.0442	1.4149	0.80256	2.0899	2.6758	2.5314	1.6698	1.5738	1.957	2.03	0.6003	1.8127	1.1792	1.5619	1.9177	0.91769	2.2348	2.3245	0.69689	1.8419	1.2858	2.7299	1.8082	1.9834	0.72644	1.4527	2.54	1.8327	1.7959	0.51265	2.0818	1.2695	1.516	1.3826	2.5037	1.8405	0.7788	1.0374	2.5507	1.9845	1.7759	2.4141	1.9139	1.2878	1.5083	1.2116	1.1678
-11.448	-11.773	-11.877	-11.516	-11.734	-11.323	-11.57	-12.677	-11.232	-11.033	-12.185	-10.222	-10.986	-12.803	-11.863	-10.806	-10.247	-12.302	-11.876	-12.096	-10.503	-12.124	-11.575	-10.515	-10.149	-11.302	-10.798	-10.85	-10.964	-11.262	-11.572	-11.474	-10.708	-13.47	-12.429	-12.45	-9.2476	-11.564	-11.17	-13.049	-10.957	-11.183	-10.627	-10.591	-11.792	-11.856	-11.683	-12.264	-10.779	-10.265
-2.028	-2.7358	-1.6253	-2.5716	-3.303	-2.7135	-3.1595	-1.7494	-2.3177	-3.0529	-4.3969	-3.2077	-2.6309	-2.1863	-2.0648	-2.0934	-2.8027	-2.2501	-1.1907	-2.8722	-2.1195	-1.7072	-1.7792	-2.2934	-1.7083	-2.2367	-2.1247	-3.3358	-1.4852	-2.4307	-3.2229	-2.0671	-2.6717	-3.9276	-3.5284	-3.0514	-2.9225	-1.7665	-2.8645	-2.4065	-2.3601	-2.7815	-2.4088	-1.9808	-2.007	-2.9244	-1.5653	-2.7296	-2.2743	-1.9561
-0.95132	-0.34166	-0.80928	-0.63298	-1.1934	-0.79923	-0.68613	0.4557	0.15531	-1.1603	-1.0955	-0.42029	-0.71556	-1.0114	-0.61944	-1.6251	-1.3306	-1.459	-0.048758	0.2971	-0.57737	-1.2337	-0.77752	-1.1786	-0.9482	-2.0518	-0.52445	-2.1648	-0.98859	-1.2031	-1.0018	-0.86003	-2.229	-1.1323	-0.94154	-0.44691	-1.2454	-1.1922	-0.0367	-0.37297	-1.3209	-0.53278	-0.77903	0.060049	-0.99316	0.0099599	-1.7831	-1.8125	-0.49909	-0.44249
0.081112	0.26578	0.88092	-0.16297	1.0544	0.51743	-0.34885	-0.39804	-0.40189	0.032261	-0.054424	-0.2687	0.43891	-0.073752	-0.46366	-0.21316	-0.20192	0.1342	-0.59846	0.69369	-0.47562	0.20948	0.55594	-0.22879	-0.56847	-0.0099338	-0.64825	-0.29297	0.66394	0.16402	1.2893	0.28606	-0.67946	0.63368	-0.386	-1.0607	0.77522	-0.39148	0.28839	-0.58903	-0.0036807	-0.81929	0.49776	-0.32595	0.21796	1.0527	0.014974	0.19899	-0.4763	-0.12623
-5.5821	-6.293	-5.5445	-6.5957	-5.705	-4.9585	-5.7566	-4.9563	-5.0701	-6.0435	-5.1901	-5.5263	-5.8011	-4.8962	-6.4809	-6.0147	-5.7043	-5.1985	-6.1477	-5.0084	-4.715	-6.1441	-7.2495	-4.9887	-5.472	-5.4873	-6.2591	-4.9174	-4.8946	-5.0928	-5.0648	-6.3446	-5.7655	-6.4374	-4.9161	-4.5268	-5.4684	-6.4802	-4.7151	-5.1473	-5.588	-5.1979	-6.0754	-5.6017	-5.0038	-5.2383	-5.9748	-5.9913	-5.3583	-5.0483
3.2874	3.4352	2.2929	2.4925	3.0912	2.706	2.5457	3.3074	3.1392	2.8549	2.1146	1.6974	2.608	2.9682	2.2829	3.0758	2.0145	3.3976	3.1984	3.5885	2.4373	3.0783	3.15	2.6425	1.9327	2.7377	3.8144	2.4932	2.5681	3.2948	2.5793	3.0751	3.2776	3.2056	1.8132	3.2592	4.1142	3.3645	2.7702	3.7852	2.9826	4.1399	3.4951	2.4055	2.838	4.099	4.2384	1.773	3.626	2.5801
0.17597	-1.191	-0.63888	-0.97602	-0.1639	-0.47202	-0.77966	-0.51903	0.15047	-1.8772	0.14907	-0.49677	-1.9746	-1.0238	-0.76786	-1.2931	-1.8915	-0.17094	-0.92596	-0.50276	-1.1437	-0.47061	-0.76995	-0.48988	-0.2479	0.49743	-1.4869	-0.63355	-0.24412	-2.1483	-2.3152	-0.12575	-0.87571	-0.32831	-0.50688	-0.40913	-2.0411	-1.3232	-0.16742	-1.244	-0.41132	-1.8349	-2.0248	-0.42683	0.076354	-1.2069	-0.49987	-1.3047	-0.91707	-0.92045
-21.253	-20.967	-20.801	-20.559	-21.17	-21.395	-20.794	-19.993	-20.39	-20.998	-20.303	-19.838	-21.087	-20.413	-21.065	-20.833	-21.395	-22.277	-20.201	-20.958	-21.371	-20.037	-21.363	-20.799	-21.532	-21.509	-20.346	-19.758	-19.651	-21.557	-20.478	-20.138	-20.599	-21.149	-21.047	-21.529	-19.878	-21.015	-19.781	-20.227	-20.785	-20.721	-20.191	-21.273	-20.593	-22.04	-21.001	-20.44	-21.084	-20.111
-4.4122	-5.0988	-5.7068	-4.289	-3.5701	-5.0936	-3.681	-3.9656	-3.9901	-4.5378	-5.0409	-4.5537	-4.305	-4.8895	-4.7289	-3.8948	-4.2294	-4.3989	-2.5326	-4.3149	-4.9443	-4.7296	-2.9835	-4.0252	-4.282	-4.2236	-4.2749	-3.427	-4.2438	-3.9482	-3.6068	-3.8422	-4.9123	-4.4384	-4.4703	-4.149	-4.06	-3.6847	-5.6386	-4.4607	-4.2269	-3.655	-3.9341	-4.8552	-3.9214	-4.1372	-5.1107	-4.8736	-4.0899	-4.5314
-2.6244	-2.3953	-0.63434	-1.386	-1.1877	-1.2066	-1.3928	-0.47509	-1.904	-1.76	-0.99408	-0.21085	-1.402	-1.5708	-0.80552	-0.57088	-1.2009	-0.71884	-1.1514	-0.70798	-1.4674	-2.4965	-1.2587	-1.5096	-2.147	-2.2516	-2.3879	-1.7288	-0.8511	-2.0233	-1.175	-1.756	-1.6496	-2.1379	-1.6811	-2.3379	-2.2063	-1.4366	-0.25528	-2.0792	-1.4152	-1.8476	-1.0184	-1.6046	-2.4132	-1.1659	-1.6206	-1.8728	-1.2336	-0.4521
1.8669	1.2291	2.335	1.4638	2.8101	1.7646	1.5784	1.294	1.393	1.4291	1.367	1.4617	1.4027	2.6609	1.6596	1.6956	2.0406	-0.25822	2.2821	2.5613	1.849	3.2834	2.5041	1.1979	1.6229	1.5509	1.4061	1.579	1.6172	2.268	2.0365	1.6191	2.6404	1.3017	1.9026	1.0807	2.0922	1.985	1.807	1.1243	1.4199	1.0875	1.4579	2.5968	2.3825	2.495	1.214	1.4121	1.0396	1.6229
-22.199	-20.308	-21.447	-21.94	-20.996	-22.307	-22.589	-23.438	-22.099	-22.07	-21.523	-21.55	-22.317	-22.746	-22.656	-22.581	-21.903	-21.702	-22.331	-22.135	-23.482	-20.375	-22.619	-21.267	-22.519	-22.504	-22.396	-22.382	-22.996	-21.634	-21.717	-22.787	-22.045	-21.484	-22.283	-20.84	-22.07	-21.78	-22.549	-22.153	-23.44	-22.884	-22.023	-22.022	-22.848	-21.202	-22.374	-20.925	-21.508	-21.885
-10.638	-12.876	-10.879	-13.071	-11.872	-11.871	-11.285	-12.296	-10.674	-12.229	-10.956	-11.338	-11.032	-11.763	-11.254	-11.358	-11.825	-11.955	-12.166	-10.848	-11.205	-11.419	-11.749	-11.779	-10.822	-9.9701	-11.391	-11.136	-11.71	-11.003	-11.716	-11.449	-11.285	-11.126	-11.382	-10.532	-11.381	-10.525	-12.401	-11.436	-11.778	-10.937	-11.614	-12.037	-10.559	-11.776	-11.813	-10.462	-11.98	-12.116
-11.447	-11.481	-12.172	-11.688	-11.944	-12.209	-12.442	-12.685	-12.031	-11.98	-12.791	-12.002	-11.859	-12.847	-10.843	-11.297	-12.056	-12.576	-12.155	-11.482	-11.731	-10.839	-11.383	-11.426	-10.505	-12.452	-12.348	-10.721	-11.701	-11.798	-12.429	-12.22	-11.472	-11.469	-11.898	-12.106	-12.499	-12.04	-13.226	-12.01	-12.325	-12.272	-12.196	-11.314	-11.39	-12.427	-11.711	-10.798	-11.086	-10.924
5.1745	6.2671	6.5382	6.5134	5.9545	6.6699	7.1614	5.5233	5.9927	6.8684	5.7926	8.3079	7.2665	6.9322	6.687	7.0506	7.5717	6.3503	7.97	6.777	6.8949	7.1584	5.8689	6.4706	6.303	6.4993	7.1688	7.7074	6.3202	6.1214	6.534	6.5086	7.3085	6.7678	5.6824	6.837	6.7604	6.798	7.0491	6.7403	6.9605	7.0562	6.99	6.4738	6.7239	6.4185	6.3976	7.0305	6.945	7.5962
-5.172	-5.0761	-4.9608	-5.427	-3.7908	-4.6938	-4.9828	-5.4056	-4.4864	-4.6409	-4.7323	-4.7965	-3.5634	-4.8417	-3.475	-5.2036	-5.6454	-5.0036	-4.1328	-5.8744	-5.6095	-5.0289	-6.8237	-5.783	-4.715	-5.7072	-5.4851	-5.7004	-4.3612	-5.2987	-5.1864	-3.4657	-4.3911	-4.9771	-4.9624	-4.6481	-4.4885	-5.1643	-4.0905	-6.0617	-4.4374	-4.3442	-4.9848	-4.5105	-6.2075	-4.4334	-5.5123	-5.3525	-4.4376	-4.5878
-13.288	-13.237	-12.995	-12.442	-13.462	-12.329	-13.574	-12.758	-12.846	-13.379	-13.281	-13.353	-12.379	-13.298	-12.774	-12.766	-12.664	-12.243	-12.049	-13.427	-12.912	-13.533	-13.431	-12.754	-12.541	-13.35	-13.237	-12.967	-12.805	-13.446	-12.23	-13.126	-12.976	-13.149	-12.104	-13.062	-13.786	-12.604	-13.481	-12.681	-11.443	-12.542	-12.194	-13.808	-12.371	-11.299	-12.761	-12.28	-13.422	-12.988
-4.6284	-4.4031	-4.9134	-3.8298	-3.8939	-4.429	-3.7897	-4.4039	-4.7277	-3.8407	-3.4292	-4.5414	-4.2272	-4.0272	-3.6239	-3.6288	-4.7851	-3.0963	-5.7328	-2.9484	-4.3392	-3.5852	-5.007	-3.5988	-3.3398	-2.922	-4.0298	-3.0068	-4.3354	-3.8527	-4.1353	-4.3825	-4.0975	-3.9123	-4.2674	-3.8855	-5.6197	-3.165	-3.638	-3.7593	-3.6365	-3.8679	-4.7539	-4.0982	-3.375	-3.6691	-4.3798	-3.9114	-5.0265	-4.0614
1.7986	2.1543	2.62	2.4388	1.9746	2.1475	1.4938	2.1249	1.7903	1.6116	1.8682	1.4635	1.8896	1.1059	0.37116	1.4587	0.80876	0.62759	1.811	2.271	2.1431	2.9353	0.95326	1.243	1.3409	1.7611	2.2915	1.2797	1.5747	1.9497	1.0896	1.7996	2.7073	1.1771	1.6263	2.6184	2.5654	0.43935	2.6743	1.6696	2.514	2.7757	1.9443	1.7867	1.8996	2.3182	2.8699	1.9978	2.2332	2.399
-13.633	-12.885	-12.39	-12.122	-13.924	-13.94	-12.998	-14.392	-13.628	-13.119	-13.159	-11.967	-14.398	-12.503	-13.739	-12.427	-12.129	-12.894	-13.733	-13.825	-13.992	-12.767	-12.577	-13.766	-13.189	-14.418	-13.676	-13.339	-13.957	-13.136	-13.32	-13.44	-13.278	-13.935	-13.829	-13.884	-14.231	-14.51	-12.144	-14.594	-13.396	-12.694	-12.297	-13.503	-12.594	-13.192	-13.972	-14.116	-12.376	-13.399
-2.1346	-2.5791	-1.8756	-2.9524	-2.9465	-2.2573	-3.0808	-1.639	-2.834	-3.554	-2.0925	-2.0416	-1.5016	-2.4886	-1.3341	-1.5582	-1.9071	-0.85515	-3.4386	-3.6026	-2.4982	-1.8218	-3.2715	-2.2985	-2.0286	-3.4917	-2.8984	-2.2604	-3.0827	-2.0277	-3.168	-2.1869	-2.6032	-2.9359	-2.2278	-1.9267	-2.5957	-2.4248	-2.8522	-1.5713	-1.3334	-2.2963	-3.5739	-2.7889	-2.9465	-2.856	-2.6615	-2.4436	-1.7755	-2.6174
-3.378	-4.5882	-2.7903	-4.8646	-3.9109	-3.142	-2.3697	-3.0204	-3.653	-3.939	-3.3568	-2.9528	-3.6975	-2.9783	-3.4258	-3.2977	-3.4942	-3.3058	-4.6174	-2.0432	-3.4055	-3.2834	-4.6901	-2.6904	-2.6365	-4.1975	-2.2087	-3.2651	-3.232	-3.1098	-3.7309	-3.1	-3.3367	-4.3151	-3.9222	-4.1038	-4.1693	-2.6491	-3.4602	-2.8144	-3.7926	-2.1341	-4.3371	-4.2724	-4.0292	-3.4508	-3.7841	-3.5945	-4.1552	-3.4979
-2.794	-4.0966	-2.3706	-3.66	-2.8429	-3.2059	-4.1914	-3.5984	-3.6567	-3.2012	-2.9593	-2.8465	-3.5913	-3.5258	-3.0127	-3.0098	-4.1027	-2.8465	-2.6632	-3.7203	-2.9785	-2.7209	-2.9453	-3.058	-2.0179	-4.1962	-3.8015	-2.5579	-2.4573	-3.7015	-4.1153	-2.702	-3.1072	-3.6997	-3.3475	-3.002	-2.4572	-3.2882	-2.1691	-3.0588	-3.0268	-3.1256	-2.6573	-3.8175	-3.5166	-3.3741	-2.5388	-3.6379	-2.4593	-2.5158
-1.0311	-1.7075	-1.7786	-0.9963	-1.442	-2.1535	-1.2473	-2.5491	-1.4059	-2.0128	-1.6239	-1.3493	-1.8914	-1.8678	-0.3467	0.033685	-0.91364	-0.80902	-0.99575	-1.3966	-2.6025	-0.95803	-1.2191	-0.7086	-2.8815	-1.1747	-1.2572	-1.0586	-1.7718	-2.0376	-0.53847	-2.018	-0.77733	-1.9962	-1.8357	-2.112	-1.3044	-1.8938	-1.2225	-1.1568	0.060329	-2.001	-1.9511	-1.37	-2.0592	-2.1835	-1.6135	-1.4687	-1.4723	-1.6956
-2.1522	-1.812	-1.8532	-0.52242	-1.863	-0.62063	-0.95058	-0.027386	-1.2911	-1.6988	-1.4248	-1.3469	-1.2333	-1.0895	-0.049556	-1.5857	-1.1415	-0.38562	-2.3945	-1.2158	-0.7999	-2.2348	-1.4277	-1.6767	-0.91647	-1.4412	-0.84411	-2.364	-1.6022	-1.3755	-0.80103	-1.2735	-1.8457	-2.7435	-1.408	-1.1767	-2.6099	-2.046	-1.3084	-1.1594	-1.737	-1.7754	-1.6661	-0.43124	-1.9384	-0.56705	-0.31645	-1.4373	-1.986	-0.24229
-4.2795	-4.3819	-3.6587	-4.3226	-4.4489	-5.0015	-3.5343	-3.5983	-4.5615	-4.277	-3.5961	-3.5474	-3.3299	-4.516	-4.56	-3.3749	-3.7041	-4.7756	-3.1315	-4.322	-4.7823	-3.7249	-5.705	-3.9864	-4.2471	-4.3495	-4.954	-2.9651	-3.8408	-3.9767	-4.5656	-3.2749	-3.425	-4.7667	-4.5316	-4.229	-4.2405	-3.9814	-4.3843	-4.3931	-4.0167	-4.714	-5.1671	-4.0079	-3.8932	-4.0173	-2.9441	-4.2594	-4.3778	-4.2431
-5.2067	-4.0377	-4.3206	-4.1239	-4.8529	-5.2357	-5.0649	-4.9924	-5.3148	-4.7032	-4.6944	-5.8955	-5.789	-4.4347	-5.5702	-6.4357	-4.642	-3.9959	-4.8083	-5.5155	-5.6974	-4.006	-5.4694	-3.9895	-4.7431	-3.8637	-4.0718	-5.7196	-4.6835	-5.1101	-5.7365	-5.0067	-4.0986	-5.0334	-4.653	-5.1579	-4.6945	-5.2343	-5.6359	-4.7378	-4.4349	-4.873	-3.4371	-3.7692	-4.7519	-4.5802	-5.3392	-5.4858	-5.2303	-4.9989
-0.5038	-3.1981	-1.3293	-0.18883	-0.50689	-1.0017	-2.2651	-1.8101	-1.1365	-1.3691	-1.3625	-0.77202	-1.8769	-1.5351	-1.6242	-0.95726	-2.3708	-1.6716	-1.4592	-1.4702	-0.6151	-1.0516	-0.65617	-0.86905	-0.3997	-1.6796	-1.0054	-1.0968	-1.1336	-0.34866	0.020738	-1.7605	0.2173	-0.34035	-0.62131	-1.5816	-1.2229	-1.4478	-0.63306	-1.7836	-1.6635	-0.55734	-0.97916	-1.1582	-1.8501	-1.9723	-0.93614	-1.6706	-1.2658	-0.82345
-9.2617	-9.8456	-9.6482	-10.098	-10.027	-9.265	-8.5433	-8.6233	-8.4636	-8.7183	-8.4139	-9.1387	-8.688	-8.1921	-9.5324	-9.9129	-8.8523	-7.7957	-9.2151	-8.9549	-9.0707	-10.479	-8.1575	-8.9922	-8.03	-9.602	-8.7312	-9.7402	-8.9847	-9.3688	-9.2967	-8.9334	-8.6014	-8.9162	-9.22	-9.129	-9.6434	-9.3772	-9.627	-8.5402	-8.3372	-8.1043	-7.8661	-9.476	-9.3831	-8.6167	-10.003	-8.9065	-8.8916	-7.6031
-1.4413	-1.7146	-0.20599	-0.6851	-0.97149	-2.18	-0.888	-2.0127	-1.4026	-0.88471	-1.477	-1.4849	-1.7624	-0.84572	-1.6264	-1.888	-1.803	-1.8633	-1.3023	-1.9107	-1.5577	-0.73362	-1.9903	0.31602	-2.1228	-0.77854	-1.597	-0.93795	-1.7248	-1.5217	0.010289	-0.82163	-0.65214	-3.2691	-0.60219	-0.48624	-0.33851	-1.8369	-2.3071	-2.5725	-1.2522	-1.8269	-1.594	-0.66793	-1.3748	-1.272	-1.9653	-0.96042	-2.058	-1.8511
-9.948	-11.404	-11.269	-12.467	-11.242	-10.846	-11.504	-11.951	-10.813	-12.691	-11.938	-11.345	-11.499	-11.56	-10.829	-11.276	-13.224	-11.392	-11.504	-11.284	-12.203	-12.45	-11.59	-12.279	-11.413	-13.113	-12.676	-11.236	-12.009	-11.047	-11.104	-10.996	-11.854	-12.097	-11.129	-11.725	-10.968	-11.202	-11.715	-10.943	-11.278	-11.581	-12.213	-12.337	-12.091	-12.183	-12.655	-12.13	-12.885	-11.515
-1.8045	-2.0851	-0.62228	-0.76134	-0.99637	-1.697	-1.0404	-1.6346	-1.4408	-3.0894	-2.2958	-1.6062	-0.78599	-2.3676	-2.4656	-2.7894	-0.24643	-2.6006	-2.3721	-0.91598	-1.8767	-2.5577	-1.0051	-1.782	-2.4334	-0.81917	-1.2521	-1.2981	-1.7435	-1.4909	-0.9062	-0.99296	-0.93064	-1.4884	-2.787	-1.5937	-2.1388	-0.87038	-1.9436	0.12075	-1.1934	-1.4122	-1.9793	-1.1753	-2.3668	-1.5474	-1.6935	-0.79184	-0.9521	-1.8706
-23	-22.005	-21.174	-22.181	-22.415	-22.46	-22.649	-21.745	-22.516	-21.909	-22.184	-21.946	-22.563	-21.653	-22.85	-22.234	-21.406	-21.895	-22.148	-23.336	-22.096	-23.093	-21.151	-22.496	-21.466	-21.014	-22.913	-22.721	-22.275	-22.729	-21.711	-21.692	-21.463	-22.387	-22.072	-22.264	-20.74	-22.502	-22.301	-22.087	-22.37	-21.978	-22.491	-22.49	-22.062	-21.318	-22.228	-21.286	-21.855	-23.269
7.4259	8.4335	8.0291	8.2702	8.2686	7.6835	7.1879	8.4287	8.4142	8.3323	7.9818	7.9277	8.3124	8.4865	8.0771	7.3508	8.5445	7.9006	7.8294	8.1123	7.4007	9.0799	7.7805	7.561	9.5566	8.3312	8.2827	8.5453	7.6819	7.6929	7.4771	8.402	7.668	8.7254	7.7804	7.8775	8.148	8.1026	8.1013	7.4751	8.0719	8.3073	6.9058	7.4633	6.7583	8.3619	8.7775	7.6414	6.7224	7.7193
-2.853	-1.4308	-1.4447	-1.2163	-0.43233	-2.1912	-1.5742	-2.1549	-0.35919	-1.7145	-0.88024	-1.7834	-2.0251	-0.93453	-1.765	-0.97402	-1.9708	-1.9879	-1.5726	-1.9254	-1.5748	-0.43831	-1.2875	-2.2702	-0.75195	-1.0981	-2.3286	-0.10185	-1.7021	-1.4989	-1.4972	-0.57947	-1.3046	-0.9899	-0.75198	-1.2736	-1.6515	-2.217	-0.81813	-1.0474	-1.6619	-1.6635	-1.7747	-2.1398	-0.76828	-0.4872	-1.4634	-1.7524	-2.156	-1.1599
-0.51154	-0.45322	-0.46509	0.37972	0.83807	0.70471	0.43231	1.3894	-0.104	0.80705	-0.29352	0.17847	-0.12031	0.61561	0.34227	-0.86197	1.5725	0.038234	0.44867	0.11677	0.89402	-0.36439	0.89125	0.68542	-0.17708	1.0404	0.12126	0.52322	0.10778	-0.2961	0.066627	-1.2781	-0.2884	-0.079653	0.95592	1.0771	1.4708	1.5365	1.5996	-0.45051	-0.72216	0.13817	1.87	0.68299	0.7547	0.54754	0.43156	0.19412	1.1718	0.48204
-6.8139	-5.672	-5.3049	-5.1379	-5.6846	-6.4622	-5.6197	-5.7346	-7.2447	-5.1454	-6.7017	-5.632	-6.2432	-5.2426	-5.6447	-5.2312	-5.0567	-6.965	-4.984	-5.9214	-7.6625	-5.8422	-6.513	-4.7747	-6.3561	-5.6306	-5.2274	-6.2256	-6.1858	-5.3435	-5.863	-6.0188	-5.9841	-6.2404	-5.1874	-4.814	-5.7633	-5.1873	-5.1669	-5.3418	-6.2648	-5.0654	-5.8408	-6.0053	-5.556	-5.0695	-5.6673	-5.1441	-6.1774	-3.8023
-5.7746	-5.5379	-5.0994	-4.813	-4.9547	-5.2066	-4.6095	-5.3906	-4.5386	-6.1521	-4.8468	-5.1002	-6.108	-4.6445	-5.7494	-4.9363	-5.1003	-4.4534	-6.8507	-4.634	-4.9783	-4.8389	-5.0702	-4.9825	-5.573	-5.8275	-5.959	-4.9904	-5.2695	-3.2973	-4.6646	-4.8452	-4.5292	-4.5877	-4.9237	-5.2364	-4.4072	-7.2095	-5.6992	-6.6682	-4.8041	-4.943	-4.5925	-4.1483	-3.9291	-5.5187	-4.2557	-4.8044	-4.0538	-5.0141
-3.5674	-3.805	-3.8775	-2.853	-3.0765	-3.1479	-3.568	-4.1605	-3.6594	-3.4795	-4.1175	-4.1789	-2.9067	-3.63	-3.653	-3.6351	-3.0057	-3.9886	-3.3989	-4.3856	-3.924	-3.5126	-3.5705	-3.8605	-2.3454	-1.9336	-3.1679	-4.46	-1.8992	-3.1924	-3.4251	-3.1413	-2.7768	-2.7047	-2.4444	-3.0627	-3.6298	-3.2514	-3.622	-3.2436	-3.8183	-3.2313	-3.2636	-4.0178	-2.1291	-3.2023	-3.4288	-3.7613	-4.0277	-4.8529
-14.988	-14.201	-12.495	-12.589	-12.994	-12.628	-12.846	-13.163	-12.725	-12.912	-12.534	-11.822	-12.454	-12.453	-13.008	-12.495	-11.941	-12.489	-12.53	-12.028	-12.143	-13.603	-12.732	-13.055	-12.546	-11.832	-12.438	-12.598	-13.475	-13.181	-12.709	-12.638	-12.484	-12.468	-12.874	-12.947	-12.34	-13.12	-13.614	-12.909	-13.006	-13.729	-12.902	-13.324	-12.843	-13.587	-11.647	-12.396	-12.612	-11.843
-12.932	-12.905	-13.093	-12.501	-11.384	-13.148	-13.036	-13.146	-12.868	-13.069	-13.535	-12.798	-13.15	-13.588	-11.588	-12.161	-13.323	-12.965	-13.324	-12.769	-13.187	-12.57	-13.808	-12.087	-10.471	-12.501	-13.689	-12.152	-13.066	-12.855	-11.481	-12.607	-12.378	-12.824	-12.592	-12.467	-12.244	-13.525	-13.413	-13.297	-12.79	-12.996	-11.881	-12.234	-12.307	-12.711	-12.484	-12.31	-12.561	-12.675
-2.3409	-3.3258	-2.2617	-3.3069	-2.0704	-2.1057	-2.931	-1.7308	-2.447	-3.0282	-2.5147	-2.1778	-4.2317	-2.4466	-3.466	-2.1543	-2.3176	-1.3621	-2.2394	-2.6869	-3.6107	-1.2464	-3.3491	-3.0631	-2.7774	-1.4499	-2.0565	-2.8408	-3.1403	-2.7913	-1.9214	-1.6921	-2.6711	-1.9244	-2.6162	-2.7469	-2.9667	-3.8887	-2.5083	-2.7733	-2.3178	-1.8736	-2.649	-2.6125	-3.8643	-2.1898	-2.3104	-3.1218	-2.7145	-2.5488
-21.83	-21.893	-20.693	-22.947	-21.671	-21.742	-21.962	-21.905	-22.998	-21.992	-23.086	-22.454	-22.105	-21.495	-22.215	-23.405	-22.888	-20.737	-22.291	-22.705	-21.26	-22.018	-22.273	-22.368	-21.616	-22.725	-21.703	-22.529	-22.791	-22.389	-22.201	-22.188	-23.14	-22.289	-22.239	-21.504	-22.669	-21.214	-22.684	-22.966	-22.054	-22.415	-22.354	-22.539	-21.714	-22.15	-22.522	-21.657	-22.63	-22.643
-0.60453	-0.40601	0.51294	-0.024882	0.53242	1.0292	0.72587	0.92198	0.87862	-0.06066	0.50284	-0.24477	0.91304	-0.77678	0.31948	0.85631	0.45631	-0.2821	0.32471	0.33286	0.38449	1.5967	0.94748	0.81696	0.4223	-0.2822	-0.045716	-0.31258	0.39339	-0.157	-0.16841	1.4513	1.0961	0.59786	0.032776	1.0416	0.10908	0.1013	0.40033	-0.48198	-0.20634	1.0123	0.73485	-0.025115	0.9714	-0.16721	0.7147	0.29298	0.99806	0.66787
9.1046	9.5042	10.722	10.248	9.0975	10.164	9.3148	10.41	10.322	10.253	9.9725	9.7408	9.2373	10.417	9.905	9.2654	8.8527	8.8583	9.4763	9.0945	9.737	8.8776	9.7804	9.7966	10.461	9.2803	9.3648	10.115	9.5852	9.1388	9.1977	11.016	9.4784	9.9069	10.752	9.5028	10.022	9.2286	9.6672	9.808	9.0955	9.7538	10.611	8.8052	9.6239	10.557	8.6628	10.213	11.402	10.45
2.3284	1.8876	2.6388	1.9582	3.024	2.5248	2.6632	2.8929	2.2179	2.5329	3.1732	3.625	2.5904	3.1612	2.4511	2.9726	2.0362	2.7996	2.0286	2.361	2.5581	2.0643	3.505	2.3147	1.8388	2.6854	1.8124	2.5694	3.3203	2.7146	2.8655	3.42	2.9756	2.3956	2.8099	2.6925	3.4492	2.0455	2.7454	2.0472	3.6442	2.6767	2.3774	2.7235	2.1022	2.6873	2.2434	2.6856	3.1452	2.1778
-2.3776	-3.0965	-2.4425	-3.6394	-3.6417	-2.9642	-3.111	-3.7815	-4.0322	-3.1101	-3.4946	-4.0972	-2.7477	-3.7803	-3.377	-4.438	-3.4389	-4.2378	-3.1724	-3.1426	-3.2884	-3.6667	-2.8202	-2.9727	-2.8417	-4.0422	-3.5845	-2.837	-3.0146	-3.7469	-2.9496	-3.435	-2.0007	-2.5674	-3.5198	-1.9519	-2.9306	-2.8771	-4.2619	-2.9546	-2.7351	-2.3976	-2.9599	-2.7415	-3.4537	-3.7157	-3.4837	-4.0082	-2.9406	-3.5438
-14.32	-14.348	-14.088	-15.129	-14.568	-14.443	-14.047	-14.364	-15.794	-16.153	-14.763	-15.379	-14.578	-13.891	-14.917	-12.392	-14.17	-15.232	-14.387	-13.918	-15.702	-15.561	-14.282	-14.843	-14.186	-14.684	-13.493	-12.924	-14.978	-15.19	-14.515	-15.694	-15.328	-14.487	-14.788	-14.373	-15.311	-14.864	-14.119	-15.113	-15.021	-15.169	-14.753	-15.428	-15.154	-13.707	-15.454	-15.471	-13.725	-15.415
-13.803	-12.217	-12.806	-14.011	-13.817	-13.191	-11.834	-12.587	-12.93	-13.149	-11.682	-12.837	-12.214	-12.928	-12.651	-13.666	-11.868	-12.688	-11.369	-13.418	-13.185	-13.196	-12.26	-13.032	-12.015	-12.245	-12.642	-12.218	-12.387	-12.605	-13.076	-13.123	-13.13	-12.715	-11.81	-12.899	-12.21	-13.246	-13.491	-12.479	-13.13	-12.561	-12.853	-11.999	-12.991	-12.735	-13.177	-13	-13.633	-12.384
2.811	2.6237	3.1298	1.825	2.0037	2.3012	1.861	2.4058	3.7303	2.3389	2.713	2.2078	3.1811	2.3046	2.0166	1.7781	1.8647	2.8268	1.7493	2.2954	2.5646	2.0998	2.467	2.9489	1.8614	2.0533	2.5163	2.1375	2.3857	2.4342	0.96753	2.4977	3.4246	2.3018	3.1393	2.7199	3.126	3.6567	3.429	2.5655	2.5126	2.2748	2.2047	2.8941	3.2496	1.5921	3.3123	2.8917	2.1886	2.1595
-8.8677	-8.6902	-8.9474	-9.4223	-9.8052	-8.8747	-8.5583	-9.2545	-9.2392	-9.3162	-9.6915	-9.2217	-9.7748	-8.553	-8.7594	-9.0097	-9.1921	-8.2658	-8.4666	-10.37	-7.9518	-8.7505	-9.1679	-9.2764	-8.1884	-9.4511	-9.5252	-9.6392	-8.8258	-9.4006	-7.5101	-8.6093	-10.096	-8.9647	-8.0016	-9.013	-9.6513	-7.5053	-9.2822	-8.8426	-8.6579	-8.4816	-8.9615	-8.9166	-9.5054	-9.2295	-8.8199	-10.073	-9.6529	-9.1382
-12.494	-12.758	-12.797	-13.054	-13.273	-12.782	-12.435	-12.272	-13.161	-12.963	-12.462	-12.246	-12.618	-12.06	-12.154	-11.304	-13.146	-12.892	-13.722	-12.515	-13.877	-12.602	-12.606	-12.812	-12.288	-13.384	-12.418	-13.627	-13.899	-12.241	-12.937	-12.604	-13.534	-12.114	-12.994	-13.126	-12.589	-13.765	-13.631	-11.656	-11.724	-13.045	-12.102	-12.847	-13.303	-11.861	-12.335	-13.635	-13.759	-12.832
8.6671	10.092	9.5312	10.204	9.7591	10.124	9.8833	10.113	9.3601	9.7184	11.551	10.918	10.446	9.7531	9.9545	9.636	9.0057	10.143	8.5281	10.02	9.5387	10.633	10.275	10.485	9.598	11.068	9.5845	9.9013	10.309	9.2861	9.9694	9.776	8.8006	9.9225	10.511	10.095	10.361	10.654	9.5605	9.9152	9.9581	9.3555	10.114	9.208	9.2649	10.305	9.8004	9.3426	10.678	9.1731
-3.566	-3.3601	-2.7888	-2.2782	-2.9562	-3.5282	-2.8334	-2.3355	-1.9942	-3.0722	-2.7956	-2.3235	-2.3118	-2.5963	-2.9629	-2.5325	-3.3711	-2.7139	-2.4681	-2.4667	-2.4803	-1.9818	-3.5618	-0.70544	-2.5664	-2.3383	-1.9085	-3.2244	-2.0413	-2.104	-3.5625	-2.5222	-1.6236	-2.6773	-2.1723	-2.6539	-3.3481	-3.2771	-2.6965	-1.5129	-2.3412	-2.1808	-2.2309	-1.8421	-3.5636	-3.2706	-3.472	-1.7758	-2.5836	-3.4356
-4.4897	-4.0645	-2.9742	-3.3848	-3.1697	-3.1945	-3.4263	-4.2758	-3.8402	-4.1584	-4.096	-3.6623	-3.522	-3.0527	-3.4786	-3.6654	-3.9093	-4.2339	-2.5109	-4.6352	-4.0014	-3.6521	-4.2618	-3.2949	-3.6211	-3.5563	-4.2432	-3.4615	-4.2869	-3.9129	-4.0344	-3.8585	-3.2811	-4.7871	-4.4348	-3.2265	-2.4071	-3.7579	-3.7968	-4.4036	-3.5124	-3.1272	-3.1565	-4.062	-3.5644	-3.393	-3.8191	-3.7231	-3.1413	-4.4612
-5.585	-6.8124	-6.0506	-6.5772	-6.4109	-6.4518	-6.8968	-6.6284	-7.102	-6.1522	-5.9675	-6.7401	-7.3876	-6.1929	-5.7794	-6.8478	-7.1538	-6.9118	-6.4672	-6.862	-6.3841	-5.9953	-6.0509	-5.0891	-7.0893	-5.8169	-6.0054	-6.6402	-6.7382	-6.2067	-7.1856	-7.5906	-6.471	-6.7568	-5.514	-6.7251	-6.998	-6.1753	-6.4664	-6.1988	-6.5815	-5.9651	-7.7032	-6.1625	-4.4676	-6.3854	-6.4601	-5.5553	-6.6671	-6.7635
-12.291	-11.451	-13.355	-12.797	-11.188	-12.335	-13.132	-13.285	-13.751	-13.095	-12.788	-12.574	-13.484	-12.742	-13.49	-13.61	-13.47	-13.044	-12.583	-12.814	-13.699	-12.972	-12.582	-12.962	-13.792	-14.507	-12.955	-12.384	-12.733	-12.526	-12.766	-13.41	-11.875	-13.027	-12.485	-11.613	-13.365	-12.482	-12.909	-13.717	-12.718	-13.15	-14.028	-12.28	-13.746	-13.145	-12.788	-13.165	-13.323	-13.721
2.671	0.23344	1.918	1.6078	1.4179	2.6224	0.13352	2.0779	3.1215	1.9013	2.0617	2.2437	1.1528	2.2295	0.81196	1.2326	2.3047	1.7984	0.8875	1.9957	2.1717	2.5803	1.6712	2.0946	1.9329	0.9254	2.0528	1.5381	1.6715	1.695	2.4638	1.4996	1.9285	1.7274	2.4595	2.0868	1.0419	2.0353	2.1929	0.77077	0.28639	1.2462	1.9824	1.1473	1.5073	1.3879	0.84292	1.4146	1.3227	1.5176
-5.5414	-4.8812	-5.5811	-5.2187	-5.9379	-6.1202	-4.7717	-3.674	-5.5884	-3.662	-4.3958	-5.5971	-5.4433	-6.2449	-5.0367	-4.8884	-5.4464	-4.5133	-4.8004	-5.9067	-5.3141	-4.8907	-5.3464	-5.6389	-5.0387	-4.3807	-5.4461	-5.0836	-5.1771	-4.3033	-5.2687	-4.9576	-5.315	-5.8497	-4.5269	-4.8082	-5.6164	-4.6798	-4.8511	-5.7267	-5.2225	-4.9996	-5.439	-5.4481	-5.6263	-5.0317	-4.9171	-4.5815	-5.05	-4.0107
-13.714	-13.133	-14.101	-14.812	-14.155	-14.343	-16.065	-15.277	-14.21	-14.17	-14.94	-15.523	-14.962	-14.492	-15.042	-15.419	-14.142	-13.856	-14.391	-13.887	-15.335	-14.452	-14.101	-14.347	-14.356	-14.883	-13.384	-14.634	-13.181	-15.015	-13.601	-13.867	-14.251	-13.057	-14.246	-14.64	-14.633	-15.273	-15.404	-14.796	-15.79	-14.452	-16.098	-13.775	-15.625	-14.865	-14.443	-15.303	-13.6	-14.601
-6.0737	-5.2514	-5.7919	-5.9716	-6.1734	-5.7196	-4.1801	-6.1954	-5.4945	-5.5097	-5.4463	-5.4726	-6.1078	-5.2391	-5.3483	-5.1491	-5.0408	-4.6583	-5.8246	-5.5973	-5.9852	-5.5664	-6.4811	-5.1743	-6.4239	-5.6341	-6.4451	-5.0294	-5.9814	-5.7574	-5.2987	-6.1012	-5.9424	-4.9405	-5.2297	-5.2096	-5.664	-5.0295	-4.5362	-6.381	-4.691	-7.4677	-5.0038	-5.8635	-5.7427	-5.5422	-6.6673	-5.6189	-6.8343	-5.5814
-0.73872	0.24351	-0.35949	-0.21589	0.48857	0.43071	-0.92793	-0.76124	0.81462	0.17623	0.15729	0.30041	0.45596	0.13487	-0.25951	-0.064444	-0.63119	-0.018116	-0.54246	0.45401	0.13241	-0.96477	-0.22082	0.29948	0.13981	-0.33198	0.70255	-0.81636	-1.774	0.22887	0.32488	-0.45859	0.25612	0.82977	0.55567	0.64165	-0.52486	-0.97372	0.60955	1.2921	-0.63651	-0.81732	-1.06	0.29969	-0.86002	0.034936	-0.2973	0.057028	0.39242	-0.31373
-8.458	-8.765	-8.4233	-9.9466	-9.4183	-10.087	-8.6252	-8.9195	-8.9625	-10.418	-8.1725	-8.2369	-9.617	-9.4919	-8.6159	-9.1399	-10.158	-9.3915	-8.7581	-9.0932	-8.8696	-9.0213	-8.0447	-8.1861	-7.6826	-9.6932	-8.8932	-9.7517	-8.8862	-8.2866	-9.1174	-9.1316	-9.3057	-8.3136	-8.8576	-9.6818	-9.3849	-8.7374	-8.9788	-8.3802	-9.0185	-8.7597	-9.4858	-9.6484	-8.9566	-9.84	-9.5083	-8.4152	-8.6995	-8.8818
-3.549	-3.7425	-3.1329	-2.2513	-3.0363	-2.8661	-3.0853	-3.3223	-3.3625	-3.1101	-3.1657	-3.4914	-2.1862	-2.6624	-2.4913	-4.0774	-3.4569	-4.601	-3.8998	-3.7438	-3.1092	-3.873	-2.7712	-2.5585	-2.4344	-2.0536	-3.306	-3.2642	-2.8077	-4.3137	-3.1256	-2.7628	-3.8853	-2.8858	-2.4432	-3.163	-3.6313	-4.2946	-3.8628	-3.0403	-1.8959	-2.8285	-3.653	-3.3321	-3.2959	-3.748	-3.7705	-2.4071	-3.8693	-2.8656
5.3778	4.5486	4.7453	4.5571	5.6071	4.9856	5.6549	4.8846	5.4178	4.6458	6.2657	4.8121	3.2516	4.4444	5.4875	5.1706	4.9666	4.4675	4.4726	5.1688	3.6557	5.3388	4.571	6.1028	4.5338	4.8481	3.7379	5.4034	5.392	4.9208	4.9419	4.5885	5.4204	5.3134	4.3329	4.9963	6.0313	4.7135	5.2433	4.4982	6.341	4.2326	5.3137	5.0967	5.088	4.8206	5.338	4.398	4.7654	5.474
-1.935	-0.62602	-1.4798	-1.3584	-1.6524	-1.2923	-2.332	-2.021	-2.2504	-1.7388	-2.0346	-1.7308	-1.6929	-1.6646	-2.685	-1.5064	-1.0125	-3.0496	-1.914	-1.4005	-1.351	-1.7947	-2.0815	-2.433	-2.8237	-2.1278	-2.8441	-2.5798	-0.82444	-1.5415	-1.328	-1.8409	-2.3977	-1.0258	-1.7377	-1.4116	-1.3129	-1.3235	-2.2032	-2.0966	-1.8506	-1.7397	-1.9071	-1.7064	-1.3958	-1.1732	-3.3964	-2.3762	-1.2243	-3.253
-3.2544	-2.0317	-2.7941	-1.4528	-2.4946	-2.3909	-2.5304	-1.2847	-2.0838	-2.5762	-2.9194	-2.3721	-3.4965	-3.1503	-1.8554	-2.6977	-3.2273	-2.6826	-1.4048	-2.1861	-3.6842	-2.6686	-2.6591	-2.5468	-3.2056	-3.1657	-1.7936	-2.4089	-1.9478	-2.8461	-2.2009	-2.5225	-3.0213	-2.0514	-2.4603	-2.1425	-2.3209	-3.0858	-3.1754	-1.9406	-2.3696	-1.5229	-2.4815	-3.5083	-1.8339	-1.8245	-1.1529	-3.0352	-2.9896	-2.3452
-21.382	-23.249	-21.618	-22.252	-22.666	-21.67	-23.066	-21.892	-21.387	-22.783	-22.354	-21.992	-22.211	-22.741	-22.866	-21.962	-22.21	-21.932	-22.226	-21.022	-21.875	-21.417	-22.714	-22.103	-22.49	-22.551	-21.689	-21.537	-22.403	-22.426	-22.875	-21.57	-22.806	-22.224	-22.452	-22.064	-22.334	-22.636	-21.32	-22.149	-21.288	-21.475	-21.802	-22.775	-22.388	-22.256	-22.176	-22.274	-22.442	-21.509
-5.66	-6.3291	-5.7203	-6.3073	-5.489	-4.756	-5.47	-4.9827	-5.6701	-6.457	-4.6051	-5.7797	-5.603	-5.3712	-6.5454	-5.5564	-5.8717	-5.9885	-4.7697	-4.6478	-4.423	-6.1218	-5.7657	-5.2406	-5.7824	-5.2463	-6.0257	-5.5403	-5.3536	-6.5332	-4.7327	-5.54	-4.8656	-5.7767	-6.0627	-4.4136	-5.9781	-6.8683	-5.4801	-4.9768	-6.0274	-4.1973	-5.1198	-6.3928	-4.7713	-6.0547	-5.0156	-5.0634	-4.6111	-6.6376
-3.8649	-4.5819	-2.9345	-3.913	-2.8357	-3.8851	-3.8721	-3.3142	-3.2323	-3.3143	-3.9615	-4.3965	-3.0123	-3.3017	-4.0973	-4.1614	-4.6787	-3.1084	-3.1699	-4.1262	-4.3187	-3.2831	-3.9274	-4.5753	-4.2192	-4.44	-3.9434	-3.3455	-4.01	-4.5333	-4.3651	-4.1426	-3.2662	-3.3805	-3.0601	-3.8728	-4.5018	-4.9783	-3.6605	-3.7669	-3.432	-4.9244	-3.0282	-3.3776	-3.4252	-3.7509	-3.159	-2.9582	-3.2689	-2.8473
-2.6878	-1.0654	-2.4564	-2.2708	-2.0672	-2.8563	-3.1799	-3.412	-2.5527	-2.221	-2.4622	-1.4782	-2.8933	-1.6428	-2.0482	-2.8059	-1.2958	-2.5795	-2.6424	-2.5093	-3.165	-3.4036	-3.5537	-3.0236	-2.0978	-3.2475	-1.7051	-1.4006	-2.9368	-3.3614	-2.8758	-2.7798	-3.104	-3.0934	-1.5144	-2.4395	-1.4804	-1.7176	-1.919	-3.2678	-2.4423	-2.7444	-4.0561	-3.2044	-2.433	-3.0051	-2.6867	-2.1307	-3.2619	-2.3007
-13.304	-12.494	-14.132	-14.06	-11.812	-13.285	-12.963	-12.673	-13.511	-13.717	-12.887	-14.755	-13.607	-12.705	-12.493	-12.589	-13.572	-13.517	-13.877	-13.66	-14.128	-13.992	-13.005	-13.92	-12.885	-14.326	-12.585	-11.609	-12.353	-13.372	-13.463	-14.131	-13.808	-12.672	-13.412	-13.239	-12.888	-13.096	-12.494	-13.294	-12.651	-13.355	-12.751	-13.111	-13.174	-12.774	-12.649	-12.625	-13.277	-13.668
-4.7972	-3.1385	-4.2077	-4.1091	-3.043	-3.7341	-2.9416	-3.3264	-3.8464	-4.1465	-3.8001	-3.6652	-3.7132	-3.2638	-3.964	-3.7313	-4.0847	-5.0183	-3.903	-3.479	-3.3363	-3.5407	-2.9279	-3.2508	-3.3532	-4.8549	-4.0526	-3.2919	-3.5356	-4.4024	-3.3698	-2.9878	-3.8447	-4.6339	-4.0541	-3.7889	-3.7097	-3.5839	-2.7803	-4.0157	-2.9316	-3.913	-3.1981	-3.8518	-4.2993	-3.0038	-3.1679	-5.4667	-3.9639	-4.4974
-3.4045	-4.9629	-2.812	-3.364	-3.986	-3.8559	-4.1219	-3.118	-4.26	-4.2723	-4.3722	-3.2629	-3.1947	-3.9194	-2.6568	-3.6353	-4.0764	-3.2381	-4.4555	-3.9256	-3.8505	-3.8981	-2.6612	-3.3272	-3.5562	-2.8157	-3.6516	-3.9794	-4.1355	-3.6749	-3.6556	-2.8235	-3.8949	-2.846	-3.9072	-4.187	-4.7077	-3.8909	-3.5357	-3.6228	-3.8496	-3.1311	-3.9182	-2.8514	-3.9803	-3.7969	-4.6484	-4.6346	-3.741	-3.3696
-2.0318	-0.75872	-1.5919	-0.40319	-0.94095	-0.99314	-1.0288	-2.008	-0.79035	-1.4885	-1.6843	-1.3218	-0.12562	-1.8319	-1.0921	-1.2322	-0.92528	-0.58796	-1.971	-0.2952	-1.1229	0.17512	-1.5793	-1.074	-2.1124	-1.104	-1.8744	-1.847	-1.7341	-1.5557	-2.0046	-1.1218	-0.81847	-1.6334	-1.7145	-0.83014	-1.1278	-1.2187	-0.38771	-1.1612	-1.25	-2.5752	-0.54305	-0.77983	-1.1229	-0.46961	-2.0109	-1.4011	-1.4711	-3.4938
0.71628	1.1989	2.3638	1.2955	1.1812	1.9957	1.5577	0.81194	1.0362	1.1116	2.1312	1.7092	1.0508	1.8965	2.0281	1.0675	2.5621	2.0268	2.2068	1.8111	1.1322	1.6081	2.5875	1.342	1.5255	1.2026	1.4971	1.4225	0.76983	2.318	1.4692	1.7237	0.045793	2.742	2.3218	0.71934	1.9623	1.7133	0.9247	2.9252	2.7264	1.942	1.6633	1.5148	1.9975	1.4336	1.4597	1.9005	2.212	1.277
-10.735	-10.303	-12.854	-11.206	-11.5	-9.6297	-10.401	-11.203	-10.861	-10.299	-10.413	-10.699	-11.749	-11.294	-10.65	-10.785	-11.885	-11.236	-11.013	-10.65	-11.056	-10.939	-10.618	-11.44	-11.126	-11.645	-11.032	-12.218	-11.428	-11.061	-10.392	-9.7185	-11.574	-10.644	-10.897	-9.8273	-10.748	-11.624	-11.444	-10.094	-10.964	-10.112	-11.606	-9.8959	-11.561	-10.094	-11.476	-10.597	-9.4191	-11.412
-14.05	-14.288	-15.242	-14.083	-14.444	-15.976	-13.951	-14.572	-14.368	-15.539	-14.799	-14.152	-13.819	-15.291	-15.68	-14.169	-14.836	-14.836	-15.497	-14.485	-15.075	-14.037	-13.702	-15.169	-14.335	-14.609	-14.616	-14.344	-14.348	-15.019	-15.255	-15.213	-15.789	-13.967	-15.674	-14.81	-15.24	-13.827	-14.591	-14.186	-14.775	-14.766	-16.33	-15.935	-16.799	-14.799	-14.035	-13.977	-15.1	-15.232
-0.60499	-0.79976	-0.75533	-1.5149	-1.0697	0.11511	-0.81331	0.0016071	-1.8209	-0.11806	-0.60447	-1.0221	-1.5761	0.90227	-0.36864	-0.40286	-0.9907	-1.4658	-0.9316	-1.6568	-1.3232	-0.99679	-0.6002	-0.64893	-0.028698	0.08574	-0.60897	-1.5914	-1.8644	-0.54727	0.07246	-0.99741	-0.1797	-1.3387	-0.89248	-0.96225	0.26002	-2.8065	0.3358	-2.0896	-0.82694	-0.052362	-0.10459	-0.61719	-0.051432	-0.13862	-0.72157	-0.66643	-0.66913	0.33559
-2.4378	-0.58875	-1.7831	-1.0384	-0.97887	-1.3611	-2.1126	-2.0195	-1.3398	-0.76155	-1.3371	-1.5541	-0.87968	-1.7184	-1.0923	-1.3987	-1.4068	-1.9335	-0.58182	-1.7922	-1.9393	-0.79295	-1.1312	-1.7191	-1.1339	-1.7241	-0.88191	-2.1586	-1.2686	-0.93186	-1.5389	-0.41347	-1.2969	-1.6924	-1.2695	-2.3231	-2.5142	-1.504	-2.3209	-1.3565	-1.5641	-0.26806	-1.7082	-1.1684	-0.64661	-1.4916	-1.4361	-0.15328	-1.7558	-1.1012
-21.775	-22.305	-21.57	-23.452	-22.65	-23.043	-21.557	-22.17	-21.535	-22.168	-22.068	-22.467	-21.121	-22.815	-21.745	-22.487	-21.407	-22.043	-22.437	-22.756	-21.482	-22.342	-22.391	-22.714	-21.333	-21.202	-22.1	-22.968	-20.889	-21.993	-23.117	-22.636	-21.43	-21.399	-21.343	-22.113	-22.105	-20.996	-21.846	-22.821	-22.822	-21.88	-21.888	-23.668	-21.983	-21.569	-20.572	-21.957	-21.376	-21.443
1.2565	1.7112	0.31405	1.3819	0.95211	1.3911	1.5941	1.1062	1.4119	0.64444	1.714	1.3529	1.3991	1.0448	0.76087	0.54737	1.9967	1.5458	1.7865	0.63578	1.2046	1.0321	1.6396	1.7791	1.653	1.0596	1.5689	2.1981	1.5097	1.0294	1.6214	0.81011	0.55532	2.3656	1.8237	1.1978	0.20405	0.27465	0.54819	1.647	1.5177	1.4987	1.3982	1.1553	0.87607	0.2008	1.32	1.019	1.824	1.1492
-14.174	-14.27	-14.92	-13.399	-14.495	-14.105	-13.731	-13.739	-14.385	-14.971	-14.781	-14.539	-14.118	-15.469	-14.32	-13.141	-13.29	-14.016	-12.9	-13.43	-13.925	-14.3	-14.359	-13.232	-15.008	-14.327	-14.256	-14.791	-13.706	-13.762	-14.15	-13.947	-13.983	-13.325	-13.614	-13.431	-14.062	-14.52	-13.857	-13.433	-13.918	-14.022	-14.054	-13.594	-12.467	-12.625	-13.964	-13.859	-14.152	-13.172
-10.475	-10.889	-11.446	-9.9823	-10.868	-11.905	-10.366	-11.159	-11.57	-11.072	-9.8408	-11.858	-11.08	-11.254	-10.531	-10.338	-10.534	-9.864	-11.093	-11.251	-11.486	-10.481	-10.936	-10.164	-9.8712	-11.308	-10.946	-10.366	-10.749	-9.7928	-11.888	-10.575	-10.987	-10.605	-11.033	-10.719	-9.5859	-10.35	-10.313	-10.781	-11.566	-12.055	-11.69	-11.937	-10.166	-10.779	-9.8506	-11.309	-10.745	-11.28
-3.5938	-3.1063	-3.0267	-1.3551	-3.3895	-3.1115	-3.1384	-1.5806	-2.5755	-3.9826	-2.3192	-3.0416	-2.7277	-2.8091	-1.3876	-1.6062	-2.6091	-3.1669	-3.3136	-2.3515	-3.0224	-2.3842	-2.3053	-1.7939	-2.6985	-2.0731	-2.7292	-2.4995	-3.1963	-2.6089	-4.5243	-2.3848	-1.4684	-1.9521	-1.1302	-2.9701	-2.8084	-2.9241	-2.6076	-2.3025	-2.4983	-2.7897	-2.1886	-2.8974	-2.8384	-2.522	-2.9703	-2.2637	-2.5153	-1.8342
2.8448	3.3684	3.0897	2.058	2.3344	2.8518	2.3449	2.4495	3.5095	4.2319	2.7024	2.6901	2.4	2.6279	4.1884	3.769	2.1793	2.9194	2.9123	1.2254	2.9051	2.7276	2.5868	3.526	2.7929	3.2108	3.6954	2.687	3.1076	2.5575	2.9515	3.9901	3.5387	2.7494	3.2778	2.8937	3.1719	1.8515	3.4871	2.7235	3.3238	3.6311	3.58	3.4738	2.3554	2.9207	2.5288	3.6415	2.7299	4.0782
0.21046	-0.45783	-0.05175	-0.17973	0.87846	0.75184	0.14727	0.47114	0.022498	1.2993	0.49358	-0.56854	0.16973	-0.55605	0.30265	0.6829	0.34529	-0.81785	-0.17951	0.18363	-0.1339	-0.54148	0.035373	-0.40195	0.063994	-0.042264	0.59198	-0.83844	0.1003	0.95405	-1.3142	-1.869	-0.10667	-0.20086	0.37196	-0.08154	1.1105	0.38596	-0.73174	-0.066235	-0.40935	0.086158	0.70498	0.63718	-0.40883	0.64738	0.89608	0.16692	-0.86254	-0.31498
-15.634	-15.39	-14.402	-15.062	-14.48	-13.894	-13.728	-14.587	-14.582	-14.022	-15.077	-14.098	-15.626	-13.533	-14.587	-14.657	-14.639	-13.586	-14.537	-14.191	-14.464	-16.072	-14.127	-15.125	-14.144	-14.405	-15.28	-14.705	-16.027	-15.468	-15.474	-14.64	-14.65	-14.302	-15.205	-15.875	-14.389	-13.556	-16.464	-14.355	-14.967	-14.903	-14.889	-14.655	-15.029	-14.913	-15.346	-15.208	-14.674	-14.413
-3.0946	-2.3672	-2.7514	-2.9697	-3.1661	-2.0868	-2.1489	-2.9093	-2.4793	-2.613	-2.753	-3.3641	-2.8609	-2.2583	-2.9087	-2.0513	-2.6093	-2.0717	-3.0107	-2.6881	-2.5388	-3.6824	-2.6155	-3.3083	-2.6502	-1.6634	-2.2835	-2.6005	-3.0433	-3.4647	-1.8266	-2.5988	-3.2911	-1.9609	-2.4672	-3.2643	-2.8062	-1.6905	-1.9768	-2.4396	-3.004	-2.3355	-2.1926	-2.2992	-2.6881	-2.8335	-1.6735	-3.0587	-0.70793	-2.3061
-1.6508	-1.7181	-1.1494	-2.5709	-2.2333	-0.82676	-1.1108	-1.6012	-1.8083	-1.8648	-1.7544	-2.1574	-2.3195	-0.70672	-2.0155	-2.6775	-2.4588	-1.8921	-1.8233	-0.52359	-2.5553	-2.3409	-1.1216	-1.5779	-2.9867	-1.8537	-1.0165	-2.1024	-1.6935	-2.2105	-3.013	-1.6848	-0.92589	-1.8836	-2.3103	-2.1042	-1.7336	-2.8003	-2.3827	-1.4572	-1.4816	-1.0564	-2.46	-2.0488	-2.3674	-1.83	-1.6499	-1.0452	-2.0644	-1.3144
-15.036	-14.361	-13.882	-14.588	-14.953	-14.2	-14.781	-13.858	-14.756	-14.075	-15.027	-15.487	-13.859	-14.368	-15.535	-14.966	-15.076	-14.288	-13.578	-15.144	-14.633	-14.576	-14.743	-13.969	-14.659	-14.638	-15.221	-14.957	-14.324	-14.567	-12.822	-13.539	-13.914	-14.318	-13.323	-15.128	-14.425	-13.732	-14.299	-14.715	-14.549	-14.35	-14.88	-15.025	-14.618	-13.861	-14.424	-14.496	-15.385	-14.464
-2.9608	-3.0317	-2.305	-3.3031	-2.2239	-3.1163	-1.6272	-2.1009	-2.4919	-2.0457	-1.8609	-2.6692	-2.3726	-2.167	-3.5617	-2.5972	-2.1518	-3.0888	-2.4215	-2.6241	-2.5027	-3.2012	-3.2262	-2.6954	-1.9715	-3.1145	-2.2319	-2.1794	-3.3823	-3.2929	-2.3949	-3.0363	-2.696	-3.18	-3.3725	-2.0275	-2.6479	-2.0752	-2.282	-2.1912	-2.0155	-3.2167	-4.2971	-2.7487	-3.4467	-1.9672	-2.7176	-1.8073	-2.5809	-2.3896
-1.0702	-0.50412	0.222	-0.91844	1.5895	-0.45564	0.42256	1.0915	-0.42978	0.023806	0.15716	-0.69835	0.59481	0.56764	-0.52929	-0.85463	0.56286	-0.035433	-0.09908	0.084035	-1.3771	-0.075938	0.4518	-1.1371	-0.43036	-0.82281	-1.2444	0.16012	0.36753	-0.61999	0.47616	-1.2238	-0.7893	-0.76363	-0.018419	0.91003	0.55971	-0.50477	-1.0823	0.11992	-0.36213	0.79903	-0.34985	0.21671	-0.54571	0.54814	-0.19776	-0.61541	-0.24003	-1.1247
-3.7321	-4.2666	-3.355	-2.5477	-2.8665	-3.4535	-2.8841	-2.4264	-3.7768	-3.2781	-3.3628	-3.2923	-3.1257	-3.8609	-3.3227	-3.6952	-3.2078	-3.4764	-3.4325	-2.7145	-2.9763	-2.7768	-3.6858	-2.4138	-3.0476	-2.7866	-2.6711	-2.2451	-3.4592	-3.6706	-3.7305	-3.0158	-4.4565	-2.7901	-2.6169	-3.5335	-3.4758	-3.5901	-3.752	-2.865	-3.288	-4.0041	-2.3459	-2.4622	-3.3393	-2.6971	-2.977	-3.63	-3.4018	-3.1921
6.7121	6.833	6.8187	7.0687	7.2631	7.1402	7.9224	7.6102	7.1623	6.692	5.8061	5.6248	7.3719	7.3856	5.893	5.7244	7.5864	5.9931	7.4045	6.9942	6.4586	7.2546	6.9972	5.8165	6.1261	7.508	7.2126	6.4416	7.4608	7.9052	7.8726	6.2918	6.267	6.6541	6.5931	6.8668	6.7445	6.5375	6.4563	7.4504	6.3137	6.5081	6.2414	6.4931	7.5655	7.0349	6.0545	6.5537	7.8281	6.0275
-1.6756	-1.7451	-4.0461	-2.5854	-2.1721	-3.048	-2.1925	-3.0845	-2.8684	-3.0882	-3.4031	-1.8711	-2.2015	-1.8171	-2.8042	-2.5607	-2.7886	-2.4868	-2.6896	-2.7075	-3.4267	-2.6892	-0.89244	-1.2284	-2.7585	-3.3129	-3.0798	-3.5117	-3.335	-2.5532	-2.6148	-3.0956	-2.6372	-2.6224	-2.8145	-2.9982	-2.9262	-2.3378	-2.1446	-2.4614	-2.5952	-1.7199	-4.2283	-2.7013	-1.5567	-1.2072	-3.1721	-2.1298	-2.6907	-1.3776
-9.2495	-10.299	-11.814	-10.974	-11.147	-10.498	-10.721	-11.387	-10.445	-12.543	-10.368	-10.766	-11.397	-11.357	-11.488	-11.461	-10.192	-10.411	-10.037	-11.637	-11.566	-11.019	-11.204	-10.465	-10.74	-10.295	-11.236	-11.662	-11.282	-10.995	-11.727	-12.236	-10.534	-10.105	-10.851	-10.38	-11.091	-10.174	-10.995	-12.934	-11.732	-10.358	-11.226	-11.545	-11.244	-11.096	-10.124	-9.4432	-10.665	-10.957
3.4448	3.8458	2.0039	3.6626	2.8393	2.1808	2.4932	2.6627	1.5215	2.7663	3.1554	4.346	2.6648	1.0931	2.6125	2.6005	2.0957	2.7483	2.7698	3.2903	2.3873	2.6454	1.8232	2.0887	1.9237	2.5325	2.1234	1.8669	1.5513	3.3717	2.1781	2.7202	2.9702	2.9433	1.7846	3.5361	3.3855	2.2201	2.5417	2.5779	2.7499	3.0702	3.5048	1.3715	3.1826	3.1205	1.8489	2.6475	2.6407	2.5445
-2.9305	-3.4113	-3.2575	-3.3025	-3.134	-2.6835	-3.4818	-3.5342	-2.3839	-3.1698	-3.3087	-3.799	-3.9512	-3.0414	-4.0936	-3.7374	-4.564	-2.5515	-3.4583	-4.2353	-3.9542	-2.5864	-2.7186	-3.9173	-2.3978	-4.1285	-4.1242	-2.7042	-2.794	-3.9457	-3.685	-3.0995	-4.3928	-4.455	-3.3449	-3.7672	-3.1053	-3.476	-3.2526	-2.8111	-4.7614	-2.8844	-3.8252	-4.494	-2.8687	-3.1729	-2.9849	-3.0057	-3.4361	-3.9298
-14.941	-13.796	-13.827	-14.263	-14.84	-14.517	-14.537	-14.098	-14.991	-15.106	-15.271	-14.343	-14.71	-15.562	-14.684	-15.288	-16.434	-14.555	-14.792	-14.72	-13.743	-15.254	-15.458	-13.939	-15.833	-14.676	-14.617	-15.303	-15.567	-15.502	-13.29	-14.859	-15.128	-15.041	-14.63	-14.626	-13.574	-14.391	-14.87	-14.813	-14.802	-14.449	-14.453	-14.644	-15.117	-15.263	-15.468	-14.613	-13.791	-14.672
-0.038627	0.37877	0.77887	0.37571	1.1467	-0.061431	0.13271	0.64829	0.9929	0.79368	1.3625	0.17989	1.1096	1.2952	-0.73004	-0.16239	1.1175	-0.71547	-0.63469	0.8432	1.219	0.96233	-0.21943	1.6218	0.14021	0.0066728	1.2872	0.86104	0.35731	0.62653	0.54963	0.82092	-0.28201	1.0311	0.93382	1.0537	0.737	0.68117	0.5621	1.2468	0.54735	-0.13693	0.049456	0.36023	0.41737	-0.034139	-0.05298	1.7463	-0.18442	-0.12921
-11.773	-11.977	-11.681	-12.413	-11.939	-11.046	-11.219	-10.978	-11.928	-11.083	-11.51	-11.678	-11.663	-10.994	-11.996	-11.786	-11.461	-12.045	-11.352	-12.779	-13.257	-12.398	-12.549	-11.977	-12.165	-11.258	-11.677	-11.587	-11.104	-10.172	-11.544	-12.666	-12.447	-11.939	-10.899	-11.542	-10.549	-11.408	-10.786	-10.761	-12.043	-11.28	-12.601	-11.692	-12.239	-11.962	-12.049	-11.559	-11.405	-12.581
3.0142	2.9938	2.4639	2.2903	2.725	2.3605	2.3538	2.6196	3.7337	2.6957	3.3127	1.3367	3.567	2.7534	2.4831	2.3638	4.0663	3.0344	2.7444	1.9177	2.0945	3.3324	3.4137	2.6618	2.9402	2.6783	3.2111	3.8126	3.591	2.9174	2.7779	3.3392	3.4164	3.1681	2.3634	2.9388	2.1802	2.8627	2.8889	2.7465	3.3183	4.2509	3.0315	3.124	3.7892	2.375	2.9911	2.9426	3.2196	2.8242
7.4975	9.1803	8.5452	7.7237	8.1259	9.4256	8.2237	7.3931	8.3205	7.7964	9.3546	9.8021	8.6743	7.6896	8.1849	7.5675	10.934	8.0928	9.1701	8.1604	8.3436	8.9841	8.8121	8.4827	8.9385	9.1318	8.4781	7.9137	8.3516	8.4146	7.351	8.9269	7.8426	8.1727	8.2333	8.8849	7.8551	7.2051	8.8324	8.274	8.5444	9.5953	8.4455	9.3566	7.579	8.4792	8.8641	8.9058	8.3157	9.2115
5.059	5.8822	4.8809	4.8391	4.5049	3.9037	4.5671	4.1194	3.6582	5.8542	5.0508	5.4807	4.218	5.9587	5.7985	4.2959	5.1543	4.7613	4.8043	4.6566	3.6701	4.5389	4.4602	4.4587	5.786	6.0522	4.9691	4.4522	4.3682	4.9353	5.5609	4.569	5.2327	4.3196	5.3309	5.3512	4.6372	4.7527	4.4957	4.1573	4.2905	5.4895	5.44	4.031	5.8684	5.5033	5.1339	5.1887	4.4666	4.3123
-22.556	-22.016	-21.614	-21.505	-22.501	-22.802	-22.444	-22.47	-21.728	-22.224	-21.6	-23.271	-22.385	-22.815	-21.654	-21.436	-22.44	-22.251	-22.306	-22.443	-21.838	-22.922	-21.993	-21.872	-22.12	-22.11	-22.656	-22.936	-22.372	-22.166	-23.118	-22.002	-22.52	-21.41	-21.696	-21.639	-22.63	-21.463	-22.621	-22.647	-21.986	-22.06	-22.741	-22.734	-23.37	-22.159	-22.116	-21.337	-22.317	-22.24
-0.3734	-0.79886	-1.8093	-1.0711	-0.5076	-1.9203	-1.6356	-1.3289	-1.1112	-0.27121	-2.1035	-1.4262	-2.2845	-0.077724	-0.89558	-2.4915	-1.5293	-1.3294	-1.4059	-1.6856	-1.9265	-1.1015	-1.9872	-2.1778	-1.1003	-1.7637	-1.5958	-1.0248	-1.2217	-0.036299	-1.8277	-1.8033	-2.2354	-1.1798	-0.9763	-1.631	-0.62574	0.2645	-0.4733	-1.7446	-0.12227	-1.6919	-2.1718	-0.67657	-0.93158	-1.5534	-1.0364	-1.8374	-2.1574	-1.4818
-12.733	-13.395	-12.72	-13.778	-12.439	-12.92	-12.422	-13.842	-13.374	-12.91	-13.868	-12.818	-13.952	-13.33	-14.184	-13.494	-13.603	-12.162	-13.461	-12.154	-12.048	-14.387	-12.361	-13.072	-12.708	-13.154	-11.828	-13.778	-14.167	-13.851	-14.364	-13.506	-13.231	-13.758	-13.776	-14.525	-12.232	-13.081	-13.378	-12.82	-13.245	-12.937	-13.273	-12.614	-13.523	-12.967	-12.22	-14.26	-12.493	-13.756
10.643	9.6195	10.691	8.8647	10.246	10.369	9.9193	10.43	9.3572	9.944	9.8219	9.9657	10.636	10.286	9.3684	9.4078	10.005	9.7926	9.7348	9.7011	9.2635	9.3969	10.062	9.7289	10.669	10.697	9.2953	10.048	10.366	9.0541	9.2759	9.7872	9.3951	9.1114	9.7915	9.975	9.0225	9.8711	9.0884	11.126	8.7058	9.6537	9.688	9.9124	10.615	9.9633	9.1422	11.296	11.697	9.0835
1.4588	1.7326	1.5536	0.81142	0.53035	1.1599	1.0109	0.091781	1.7391	0.4925	1.4407	1.0832	1.2977	1.3271	1.1232	2.3734	0.60312	0.53996	-0.53923	1.7317	0.98949	1.3982	0.74202	0.84304	0.49322	-0.15892	1.3975	0.95076	1.1798	0.58852	1.7164	0.65103	-0.12944	1.4968	0.23661	1.5356	1.8954	0.78947	0.77826	0.60081	1.5231	1.317	0.29867	-0.067184	2.7786	1.0891	1.2464	0.74568	0.57359	1.0513
-11.878	-10.664	-10.818	-10.749	-11.189	-10.674	-9.9898	-11	-10.651	-10.698	-10.659	-11.038	-10.346	-11.606	-11.102	-11.076	-9.754	-10.782	-11.611	-10.295	-10.85	-10.151	-10.86	-10.819	-11.557	-10.92	-11.868	-10.314	-10.483	-11.413	-10.72	-11.913	-10.768	-11.658	-10.723	-10.437	-10.081	-11.533	-11.269	-11.16	-11.127	-11.937	-11.364	-10.682	-10.511	-12.324	-10.623	-10.779	-10.129	-11.277
-2.5677	-1.7379	-1.2776	-3.4038	-1.6226	-3.2801	-2.9633	-3.2025	-1.6839	-3.5068	-4.1206	-2.6667	-3.2215	-2.5967	-2.7354	-3.3864	-2.7878	-2.1553	-2.3347	-3.8536	-1.6725	-2.7109	-2.7492	-2.2969	-2.9628	-2.2014	-2.5414	-3.0616	-2.0652	-2.2024	-2.588	-2.5996	-2.6975	-2.2782	-3.4608	-3.1031	-3.5119	-2.4451	-2.5469	-2.2267	-2.6053	-2.3837	-3.0004	-2.8464	-2.2816	-3.6505	-2.2056	-2.786	-2.8203	-3.7098
-12.543	-12.282	-12.605	-13.464	-11.241	-12.649	-12.87	-12.078	-12.995	-12.715	-12.762	-12.973	-13.301	-13.836	-12.071	-12.436	-11.488	-12.982	-13.413	-12.124	-12.629	-12.02	-11.946	-12.791	-12.054	-11.868	-13.18	-12.833	-12.623	-12.579	-11.494	-13.657	-14.096	-13.354	-12.58	-12.747	-12.741	-12.54	-12.453	-11.731	-12.42	-11.742	-13.066	-12.131	-12.607	-13.904	-12.934	-11.525	-12.47	-13.081
-4.1239	-5.5095	-5.1189	-3.4434	-6.1226	-5.4466	-5.1667	-4.652	-4.1651	-4.9239	-3.9967	-5.2028	-4.3702	-5.6575	-5.5337	-5.2117	-6.1133	-4.4391	-4.753	-4.918	-4.9319	-5.7803	-4.5111	-5.1317	-5.6286	-5.0029	-5.7732	-4.6389	-4.487	-5.4109	-5.2503	-5.3425	-5.1771	-5.0405	-3.9558	-5.1198	-4.6498	-4.4057	-4.6566	-5.1943	-5.9229	-4.8239	-4.4191	-4.528	-4.7563	-5.0301	-3.6556	-4.3428	-6.0867	-5.2258
3.3434	3.1362	4.0366	3.1518	2.7808	2.847	3.9811	3.7055	4.1737	2.9663	3.1981	3.1898	2.8311	4.3356	3.0612	2.1974	3.4506	2.8634	3.2569	3.7588	2.7438	2.8225	3.042	2.746	2.1231	2.9766	3.1299	1.7997	3.6802	3.5536	2.875	3.7854	2.5393	3.0539	2.336	3.59	3.5018	1.9185	3.7799	2.514	2.7775	3.0762	4.3043	3.5864	1.71	3.3322	1.9281	1.9268	3.7902	2.8091
2.2531	2.211	1.8005	2.1164	2.0456	3.3839	2.2807	1.7742	2.0216	1.7948	2.3509	1.1125	3.0671	1.8734	1.4744	1.3714	1.9577	1.7383	2.0019	1.5184	1.4521	1.1531	1.9995	1.2378	1.205	1.7993	1.3512	1.6704	0.67676	2.1378	2.1731	2.3752	1.7067	2.0363	2.05	3.016	1.1405	1.0824	1.6997	1.9044	2.047	2.0471	1.7878	1.1814	1.7093	2.0692	1.3806	2.2704	2.2747	1.9033
-14.415	-14.259	-12.801	-13.329	-13.281	-13.359	-14.048	-14.703	-13.515	-13.197	-15.454	-14.876	-13	-13.591	-14.09	-13.646	-13.962	-13.116	-14.117	-14.305	-14.252	-14.447	-13.533	-13.923	-14.085	-14.837	-13.245	-14.356	-13.196	-13.602	-14.9	-14.583	-13.98	-14.441	-12.514	-13.729	-13.595	-14.64	-12.452	-14.243	-13.866	-13.2	-13.226	-13.799	-14.02	-13.761	-14.666	-13.706	-15.01	-12.637
-11.882	-12.944	-12.627	-14.499	-12.05	-13.15	-12.79	-13.554	-13.332	-13.623	-12.475	-12.758	-11.859	-13.719	-13.821	-13.593	-13.16	-14.154	-13.66	-13.07	-12.706	-12.909	-13.06	-12.346	-13.7	-12.821	-12.94	-13.75	-14.138	-13.259	-13.258	-12.581	-12.59	-12.059	-13.325	-13.236	-13.123	-13.664	-13.928	-13.004	-14.002	-14.448	-13.571	-12.367	-14.045	-12.688	-11.316	-13.218	-13.377	-13.208
-14.264	-13.56	-13.173	-14.05	-13.606	-14.535	-14.834	-14.08	-12.623	-12.77	-14.005	-13.558	-13.69	-13.832	-14.94	-13.273	-13.976	-13.57	-14.062	-14.665	-15.243	-15.428	-12.401	-14.215	-14.246	-12.832	-13.216	-13.802	-13.936	-13.519	-15.274	-14.755	-13.986	-14.525	-15.109	-14.604	-13.546	-13.842	-13.51	-14.753	-13.787	-14.645	-14.067	-13.545	-14.187	-14.455	-12.578	-14.824	-14.353	-13.411
-0.95048	-0.71597	-1.1427	-1.4735	-0.81063	-0.65964	-0.43436	-1.5327	-1.4574	-2.2896	-0.56764	-0.66487	-1.7425	-0.23546	-1.7772	-0.87544	-0.30529	0.52424	-0.7558	-0.95415	-0.74508	-1.2153	-0.25594	-0.48042	-1.7109	-1.0204	0.47186	-1.5846	-1.121	-0.64729	-0.017227	-2.48	-0.82868	-0.64856	-1.2903	-0.92992	-0.58228	-1.2504	-0.95009	-0.45249	-0.91982	-1.5766	-1.3397	-1.1614	-1.0229	-1.054	-0.56379	-0.048808	-0.62666	-1.237
-3.6589	-2.8241	-3.5653	-3.8504	-4.8501	-3.3473	-3.1772	-4.1357	-3.5015	-2.9353	-4.0803	-4.9379	-3.9862	-3.7838	-2.7013	-3.1797	-4.5385	-3.0829	-3.5387	-2.8822	-3.99	-3.0093	-3.4725	-2.5681	-3.2241	-3.9129	-3.4576	-4.4336	-3.4317	-4.3217	-4.3637	-4.4196	-3.956	-4.269	-4.2594	-3.7648	-5.0258	-4.8883	-3.9043	-3.6794	-4.0734	-3.6828	-4.0705	-4.0519	-5.0107	-3.5508	-4.0776	-4.6737	-3.7257	-3.8019
3.765	2.5231	2.427	2.5707	2.2911	3.1537	2.6802	2.5028	2.1948	2.769	2.4799	2.2068	1.9987	2.2911	3.5007	2.1336	2.4982	3.0208	3.0065	2.0169	3.5273	2.7131	2.5724	2.2709	3.0879	1.7491	2.5169	2.7083	1.7673	2.4718	3.3934	2.8143	1.7833	2.8463	3.2581	2.5769	3.3176	2.3586	1.8451	2.6574	3.0334	2.5546	2.4163	2.2583	2.3104	2.0895	2.328	2.4261	2.3191	2.1985
0.82716	0.62281	-0.843	0.16183	0.22104	0.64179	-0.6463	0.54535	-1.0319	0.19921	-0.23331	0.8736	0.60916	0.076343	0.35782	0.15261	-0.39517	0.37455	0.91196	1.2479	-0.22321	1.264	-0.13771	0.29541	0.34553	-0.042786	0.69254	0.19514	-1.0246	-0.14354	-0.30193	-0.95208	-0.16173	-0.2786	0.10119	0.28016	1.0839	0.069873	0.15437	0.52284	0.99132	-0.18098	-0.46907	0.93156	0.17562	0.29177	0.081499	-0.70256	-1.0957	-0.48158
-1.3838	-1.9596	-0.68475	-0.78571	-0.96119	-1.2191	-1.9069	-0.82704	-0.8807	-0.8792	-2.2428	-0.59215	-2.0004	-1.8959	-2.5031	-0.68411	-1.0499	-0.65234	-1.1475	-1.3948	-0.63226	-0.80375	-1.0826	-0.74962	-0.63575	-1.8548	-1.9589	-1.442	-1.3781	-0.68818	-0.88316	-0.67855	-0.9634	-1.014	-1.7071	-0.67661	-1.5561	-1.7235	-0.46792	-1.4163	-1.2398	-2.1602	-1.2385	-1.3658	-0.9454	-2.3169	-1.3724	-1.5601	-1.5883	-1.9106
3.9737	4.8301	5.4835	4.5474	3.2797	5.0568	4.436	4.3252	4.3234	3.5546	4.6178	4.4953	4.6617	4.3256	4.352	3.7236	4.8686	4.7175	4.5762	3.883	4.5073	3.3793	4.3683	4.5172	4.7164	3.153	4.6766	4.0917	4.0835	5.2504	4.2997	3.7814	4.9271	4.4611	3.9971	3.3683	5.8147	5.6852	3.8248	3.5631	4.4445	3.5814	3.6853	4.221	3.8959	4.6072	4.8416	3.6033	3.9547	4.465
-7.7593	-5.9818	-7.2072	-7.7774	-6.6363	-5.7069	-4.7382	-5.6485	-6.3857	-6.8317	-6.5645	-6.5894	-5.7995	-6.8994	-6.0378	-6.0047	-7.251	-6.9038	-6.2779	-5.7803	-6.7138	-6.3669	-6.563	-7.2073	-6.8133	-6.3157	-6.3939	-6.0961	-7.1486	-5.845	-7.2004	-6.4811	-6.7019	-6.6678	-5.99	-5.6672	-5.9764	-6.7221	-6.7723	-6.9708	-6.3552	-6.6488	-6.4949	-5.5737	-6.7705	-6.2001	-5.4832	-5.9277	-7.1753	-6.5634
9.5703	10.409	9.961	10.381	9.8242	9.094	9.5101	10.209	10.211	10.662	10.41	10.264	10.15	10.324	10.026	10.339	10.724	8.6711	10.117	9.1102	9.7346	9.8211	9.7223	10.568	9.7619	9.0952	9.4952	9.6538	9.1191	9.9888	9.276	11.161	10.783	10.267	10.076	10.701	9.3392	10.918	8.0815	9.4654	10.188	10.923	9.8533	9.4151	9.4423	10.749	9.512	9.4167	11.466	10.033
-13.817	-13.288	-13.572	-12.568	-13.198	-13.234	-12.102	-13.548	-12.281	-13.202	-12.911	-13.197	-14.106	-13.015	-14.733	-12.819	-12.786	-14.486	-13.001	-12.762	-14.232	-13.439	-13.803	-12.844	-12.541	-12.519	-12.804	-14.294	-14.513	-12.67	-13.642	-13.103	-12.156	-13.093	-13.533	-13.027	-13.583	-13.964	-13.183	-14.009	-13.904	-13.365	-14.136	-13.589	-13.316	-13.37	-13.792	-12.64	-13.782	-12.484
-11.693	-11.329	-11.39	-11.501	-11.335	-11.294	-11.608	-11.226	-11.458	-12.262	-12.174	-11.653	-11.445	-11.484	-11.18	-12.008	-11.381	-11.09	-12.462	-11.691	-11.567	-11.051	-12.646	-10.797	-12.132	-12.014	-12.012	-11.936	-10.538	-12.132	-11.755	-11.778	-11.998	-10.411	-11.06	-10.704	-12.826	-11.143	-11.133	-11.029	-10.725	-11.307	-12.636	-11.293	-11.798	-12.085	-10.726	-11.652	-11.448	-11.175
-1.4947	-1.2547	-2.4307	-1.1916	-0.9349	-1.1019	-1.2267	-2.1046	-1.9148	-1.4318	-1.4843	-0.9949	-2.4567	-1.1537	-1.9635	-1.2387	-0.9537	-1.1149	-0.11833	-2.0761	-1.6796	-0.23687	-1.0552	-1.1486	-1.5468	-1.3842	-0.86656	-1.0811	-0.61654	-1.1045	-1.4633	-1.7093	-1.548	-0.6789	-0.1837	-1.5916	-1.7912	-2.1745	-0.79785	-1.367	-1.0178	-1.1077	-1.3311	-1.6112	-0.9685	-1.8385	-1.6128	-0.32974	-2.4431	-1.2594
-13.834	-13.146	-12.247	-12.719	-13.046	-12.752	-13.274	-12.439	-13.197	-13.032	-12.827	-12.828	-12.589	-12.226	-11.705	-12.437	-13.213	-12.449	-13.267	-12.039	-11.855	-12.778	-13.304	-12.497	-12.056	-13.114	-13.133	-12.95	-13.278	-12.674	-12.547	-12.699	-12.739	-13.298	-13.167	-13.299	-12.879	-13.286	-12.711	-13.205	-12.868	-13.539	-13.11	-13.902	-12.216	-13.746	-11.915	-14.088	-12.123	-13.354
-4.1881	-3.3267	-3.8174	-4.0549	-3.9849	-3.8425	-4.2167	-5.4045	-4.3758	-4.5047	-4.5839	-3.8266	-4.1273	-5.1224	-4.1518	-5.4167	-4.6363	-3.6788	-4.3699	-4.8549	-3.8791	-4.1786	-3.7636	-4.6983	-4.0121	-3.8123	-4.1633	-4.4567	-3.8024	-3.547	-4.2782	-2.836	-3.1814	-4.4337	-4.7367	-4.088	-3.6823	-4.0549	-3.7031	-3.495	-4.4434	-3.8574	-3.8006	-4.0474	-4.3502	-3.1983	-4.7113	-3.9541	-3.1937	-3.562
0.43495	0.35449	-0.11818	0.59459	0.88309	-0.090365	0.055194	0.19643	-0.1775	0.82527	-1.3593	0.89998	0.53834	-0.080035	-0.52965	1.1729	0.49143	0.19957	-0.17393	0.34555	-0.46126	0.60656	1.1212	-0.3558	0.48693	-0.28252	0.015371	0.17609	-0.49138	-0.20817	0.55166	-0.26337	0.84856	0.95773	0.55859	0.62878	0.26235	0.22785	-0.21615	0.15683	0.73415	0.40779	-0.54957	-0.2093	0.74592	0.9477	-0.86245	0.27252	-0.10768	-0.41599
-2.992	-3.8818	-2.085	-1.8474	-3.5138	-3.2495	-2.1955	-2.2391	-2.8576	-2.352	-3.3951	-3.4583	-3.1534	-2.3866	-3.0659	-3.555	-3.2173	-2.1984	-2.1537	-2.4491	-1.8861	-2.8291	-3.665	-2.7245	-3.9047	-2.0565	-2.4398	-2.2484	-2.2047	-1.9281	-2.4478	-1.8513	-2.3397	-1.6363	-2.8608	-4.0555	-3.7625	-2.2303	-2.5778	-2.6034	-3.3641	-2.5957	-2.0342	-2.0547	-3.4425	-2.5958	-2.0772	-2.6617	-1.1563	-3.2559
0.81405	0.83923	1.8942	1.8373	1.9539	1.5851	1.5006	2.5387	1.656	2.1893	2.1534	1.5696	1.4187	2.1152	2.2222	1.4759	3.0799	1.1912	1.7204	1.7865	1.5056	2.259	2.5231	1.2093	1.1248	0.9268	1.6757	1.2127	1.7175	2.0169	1.6549	2.8113	2.2297	1.8434	1.9469	1.4723	1.2819	2.3961	2.2179	2.2143	3.4862	1.959	1.6975	1.5263	2.0324	1.366	2.223	1.8193	2.6633	2.1884
-10.491	-9.4012	-10.969	-9.6702	-10.213	-12.216	-11.234	-10.224	-10.959	-12.068	-10.958	-11.837	-10.577	-11.214	-10.614	-11.195	-11.789	-11.363	-10.774	-11.1	-10.581	-10.138	-11.303	-10.145	-10.669	-11.854	-9.5652	-10.633	-9.4538	-11.258	-10.558	-11.719	-11.706	-10.5	-10.475	-10.479	-10.19	-10.968	-11.735	-10.902	-11.972	-10.716	-11.133	-11.761	-10.822	-11.57	-10.49	-11.209	-10.818	-10.142
-14.491	-14.681	-13.893	-14.263	-14.342	-14.087	-14.537	-13.588	-14.353	-14.53	-14.974	-13.646	-15.091	-14.821	-13.85	-13.801	-14.509	-13.065	-13.819	-14.083	-14.188	-14.494	-14.149	-15.806	-13.985	-14.688	-13.929	-14.33	-13.665	-14.032	-13.749	-15.858	-14.387	-14.211	-15.119	-14.032	-14.915	-15.495	-15.01	-14.819	-14.222	-15.164	-15.331	-16.225	-14.536	-14.317	-14.908	-14.311	-14.487	-14.153
7.4846	7.249	5.9789	6.1829	7.4618	6.9606	5.982	7.3457	6.7347	5.5859	6.6598	6.4444	6.6739	7.2108	7.568	6.7082	5.5402	7.9605	7.8308	5.9037	7.2619	6.7944	7.7374	7.0779	6.6486	7.0331	6.3327	6.3703	6.5207	6.9333	5.6698	6.7375	6.5976	7.4448	7.5783	6.4991	6.5171	7.186	6.7079	6.5103	6.9373	6.9505	7.0454	6.5959	7.219	8.3063	8.2078	7.3241	6.9952	7.1987
-15.356	-15.904	-14.609	-14.267	-15.079	-15.604	-14.592	-15.292	-14.661	-15.604	-14.005	-13.821	-14.182	-13.772	-14.303	-14.568	-15.102	-14.727	-13.573	-14.761	-15.073	-14.765	-14.488	-13.906	-14.498	-16.038	-15.127	-16.156	-14.54	-15.64	-14.827	-14.542	-14.333	-14.975	-15.022	-15.212	-16.341	-15.076	-14.598	-14.333	-14.283	-15.092	-14.597	-14.43	-15.668	-13.059	-14.949	-13.216	-13.769	-13.794
-5.7842	-5.9207	-6.3439	-5.0404	-5.346	-5.2218	-6.4531	-5.9296	-4.9103	-5.183	-4.8174	-5.2232	-4.7986	-5.2477	-5.7937	-6.2119	-6.8142	-5.0355	-5.4603	-6.253	-6.72	-5.7786	-6.4906	-5.7776	-5.1172	-5.3931	-5.7345	-5.4543	-5.6813	-5.4157	-6.4464	-6.0579	-5.2	-5.9587	-5.1807	-4.6629	-5.6348	-5.0316	-5.1411	-4.8355	-6.1441	-4.8464	-4.089	-4.6936	-5.7951	-5.9711	-4.752	-6.7184	-4.8995	-5.6428
4.0765	3.822	4.5458	3.7273	3.3551	3.6303	4.6601	3.8593	4.6383	5.1348	4.7798	3.8507	5.1521	4.7965	4.5943	4.9695	4.8222	5.0327	3.376	4.4682	5.2599	4.0283	4.2898	5.0356	4.0334	4.3366	3.7691	4.5325	4.4197	4.7462	3.6857	3.556	4.3559	5.1216	3.8006	4.8532	3.9298	3.9254	4.1933	4.5723	4.1682	3.5902	4.3192	5.2287	4.5777	3.8827	4.7598	6.2277	3.97	4.9854
-8.6869	-8.9616	-8.3387	-9.3214	-9.4747	-9.6588	-9.0353	-9.4546	-8.8273	-8.4947	-8.0586	-9.2499	-9.8671	-9.2408	-9.5944	-9.2968	-8.6949	-9.251	-8.7374	-10.118	-9.7508	-8.7768	-9.1052	-10.047	-9.4139	-7.8219	-9.9645	-9.6194	-9.5579	-9.3644	-7.801	-9.182	-9.8035	-8.0777	-8.9805	-8.5927	-8.853	-8.7213	-8.0758	-8.5076	-8.5027	-9.7444	-9.2422	-8.7881	-8.4908	-8.1498	-9.4456	-8.8755	-9.6152	-8.4645
-1.4425	-0.68449	-0.86887	-1.6318	-0.53763	-1.1075	0.04136	-1.1566	-0.92662	-0.58891	-1.3552	-1.347	-1.1385	-0.089215	-0.82624	-1.8977	-0.79069	0.94635	-1.0589	-1.5155	-2.2816	-0.63571	-0.58356	-0.73315	-0.74908	-1.7172	-0.20681	-1.6537	-0.53307	-0.26359	0.035332	-0.92039	-0.24942	-0.43608	-0.67429	-1.8866	-0.72062	-0.39516	-1.3921	-0.65925	-0.38552	-1.5388	0.053774	-1.677	-0.75241	-1.0077	-0.8304	-1.0365	-1.1738	0.27429
-11.583	-12.128	-11.031	-12.401	-11.521	-11.789	-12.163	-11.709	-11.966	-10.794	-10.479	-11.895	-10.915	-11.573	-11.577	-11.261	-11.932	-12.219	-11.298	-11.602	-11.18	-12.428	-11.262	-11.044	-11.966	-11.405	-11.93	-10.873	-11.648	-9.4663	-11.969	-12.401	-11.769	-11.858	-11.086	-11.734	-12.501	-11.615	-12.861	-11.759	-11.861	-11.116	-12.103	-11.384	-11.613	-10.976	-11.15	-12.329	-11.618	-11.494
10.949	10.771	9.6021	9.5729	8.8121	10.164	10.104	9.7159	9.1566	8.8788	9.0459	10.094	8.5601	9.7209	9.9384	10.117	9.5114	9.3089	10.442	10.012	10.132	10.087	9.4735	9.2462	9.192	9.2521	9.4914	9.8684	9.8159	10.63	10.001	10.69	10.402	11.319	10.427	9.3749	9.4774	9.4367	8.6717	8.6841	9.711	9.6616	9.1972	10.023	9.2936	9.3832	9.8678	11.432	8.8353	10.311
3.2564	2.7703	1.9876	1.5766	3.1968	2.7834	2.6148	1.9471	2.4414	2.4819	3.8875	2.6325	1.5809	1.4619	2.4514	2.6025	2.3541	2.2825	1.7449	2.8138	2.5097	2.2904	2.7802	2.4688	4.0934	1.5372	2.5135	4.0866	2.571	3.0798	2.8355	3.3484	1.2238	1.973	1.507	2.1719	2.6071	2.4644	2.59	3.7591	3.836	2.8426	2.8155	2.7072	2.4905	1.6961	2.395	2.9993	3.2449	2.2772
3.5061	4.7518	4.115	5.1493	4.1154	4.6382	4.6692	4.2686	4.0912	3.8094	4.4426	3.8656	4.2458	3.859	5.2607	4.7301	3.1036	4.7093	3.8621	4.0266	3.7418	3.3235	4.3434	4.918	4.4305	4.4709	5.1088	4.1184	5.5638	5.9016	4.4736	3.943	3.8654	5.1082	4.6141	4.4626	4.2815	3.9352	4.7885	3.3036	5.8228	5.3663	3.8181	3.6324	4.7011	4.443	4.6198	4.751	4.4451	4.4485
-1.2743	0.32329	-1.8011	-1.2322	-1.0231	-1.3709	-1.5477	-0.98805	-1.3492	-1.1251	-0.9128	-1.3078	-1.3461	-1.1908	-0.33235	-2.1853	-2.3964	-1.7983	-0.9635	-1.3458	-1.7466	-3.0586	-1.3425	-2.2422	-1.3417	-2.095	-1.6891	-0.56287	-0.93362	-1.1575	-1.0385	-3.0143	-1.6833	-1.9166	-2.5996	-1.1656	-0.78545	-1.4306	-1.0948	-1.7543	-1.6975	-1.7279	-1.5419	-1.4114	-0.87517	-1.0918	-1.4554	-1.5359	-1.5496	0.049514
-2.3613	-2.1393	-1.8275	-2.7127	-3.0564	-2.6867	-3.3478	-2.0046	-2.2206	-2.1729	-3.038	-1.7745	-2.1052	-3.5853	-1.9553	-3.1425	-2.9827	-3.4173	-2.4958	-2.1514	-3.4743	-4.0336	-2.6171	-3.6859	-2.5877	-2.136	-3.2999	-3.7362	-2.3542	-2.6622	-3.7608	-1.5215	-2.6011	-2.5352	-2.9517	-1.3569	-1.3515	-2.5534	-1.8537	-2.7827	-3.0847	-2.7857	-1.6591	-2.3694	-2.9271	-2.0645	-3.0658	-2.8703	-2.5228	-2.5132
-10.871	-11.334	-12.417	-11.036	-12.401	-11.709	-12.31	-12.385	-12.474	-11.676	-11.364	-10.664	-12.285	-13.045	-10.498	-12.127	-11.549	-11.254	-11.814	-10.279	-11.506	-11.475	-12.183	-11.662	-10.87	-11.905	-11.652	-10.878	-11.795	-11.021	-9.9609	-11.266	-10.902	-12.633	-11.101	-11.297	-11.579	-12.007	-11.694	-12.878	-12.315	-10.987	-10.148	-10.247	-11.174	-12.217	-11.747	-10.747	-12.553	-11.037
-14.808	-14.044	-16.062	-14.497	-14.488	-15.244	-14.584	-13.905	-13.461	-14.463	-15.024	-14.823	-13.976	-13.482	-14.537	-13.684	-14.204	-14.414	-13.81	-14.989	-14.418	-14.856	-14.68	-15.398	-14.277	-14.92	-14.032	-13.89	-14.656	-15.045	-14.411	-16.004	-14.968	-15.283	-14.858	-14.515	-14.913	-15.087	-14.821	-14.517	-14.944	-15.573	-14.61	-15.145	-14.263	-13.931	-14.501	-14.495	-14.363	-14.274
-0.80916	-0.90236	-1.1723	-0.86627	-1.5203	-0.011006	-1.616	-0.45906	0.91321	-0.04438	-0.84166	-1.1597	-0.59382	-1.2949	-0.60261	-0.97691	-0.46839	-1.1415	-0.66876	-2.1232	-1.4517	0.18829	-0.62439	-1.1566	-0.55489	-1.8457	-1.3844	-0.010411	-0.39651	0.096877	-0.65447	0.46753	-1.5891	-1.574	-0.8631	-0.82348	-0.87392	-1.1238	-1.4515	-2.3741	-1.3671	-1.0282	0.41792	-0.48292	-1.7111	-0.74771	-0.74697	-0.70293	-1.438	-0.93926
0.094343	0.65763	-0.93643	-0.40895	-0.00054198	-1.3768	-0.34474	-0.66025	-0.16134	0.19458	-0.08974	-0.72434	-0.049291	-0.70472	-0.77137	-1.09	-1.8871	-0.029015	0.63297	-1.1638	-0.79542	-0.67122	-0.34014	-0.20355	0.24826	-0.5344	0.21055	-1.6629	0.31736	-0.49537	-0.070661	0.099916	0.75902	-0.14108	-0.36433	0.19757	-0.28725	0.097023	-0.86673	-0.22092	-0.61102	-0.50432	-0.11156	-0.76542	0.38086	0.40437	0.40694	0.42961	0.90333	-0.91905
-10.806	-10.358	-10.623	-11.026	-9.4461	-11.259	-11.458	-10.328	-11.341	-10.114	-10.987	-9.9486	-10.855	-9.6683	-11.704	-11.108	-11.673	-11.215	-10.477	-10.807	-8.5559	-11.142	-11.033	-10.308	-10.016	-9.6006	-11.58	-10.858	-10.796	-10.617	-9.8419	-11.368	-10.961	-11.222	-11.24	-10.6	-10.266	-10.653	-9.3757	-11.008	-10.513	-10.65	-10.141	-11.475	-11.293	-12.01	-10.032	-9.555	-10.936	-11.017
-11.262	-11.473	-11.861	-12.088	-11.627	-11.217	-11.127	-12.283	-11.586	-12.554	-11.491	-11.788	-11.2	-11.078	-10.714	-10.272	-13.021	-13.404	-13.41	-11.857	-11.761	-11.841	-11.782	-11.914	-11.715	-11.664	-12.442	-11.042	-12.246	-11.912	-12.177	-13.356	-12.097	-11.903	-12.082	-10.844	-11.694	-10.671	-11.275	-11.362	-12.228	-11.966	-11.745	-12.324	-12.252	-11.122	-12.34	-11.058	-12.01	-12.089
-9.6263	-10.024	-9.3946	-8.5843	-8.4505	-9.2217	-10.427	-9.181	-9.0007	-8.143	-9.6566	-10.389	-10.034	-9.8262	-9.5547	-9.2016	-8.377	-8.8766	-8.953	-8.9093	-9.8613	-8.7409	-10.079	-9.3792	-9.0729	-9.5296	-9.4467	-10.094	-9.5298	-9.1297	-10.517	-10.579	-8.1886	-9.5648	-9.9171	-9.8558	-9.1495	-9.0266	-8.8372	-9.2993	-9.663	-9.1773	-8.8226	-8.7576	-9.8703	-10.39	-10.833	-9.8356	-9.0094	-8.5033
-2.4168	-4.3005	-2.1468	-3.8986	-3.3216	-3.1717	-3.9233	-2.6433	-3.5882	-3.6193	-4.1929	-3.0867	-3.3216	-2.3297	-4.0999	-3.2246	-3.2592	-2.4066	-2.7803	-2.5282	-2.7613	-3.4107	-3.1868	-2.5795	-3.1087	-2.6103	-3.6136	-4.3144	-4.2985	-2.6355	-2.0844	-2.8912	-2.2267	-2.954	-2.4869	-3.3551	-3.9066	-3.2996	-2.2413	-2.8097	-3.0395	-3.2075	-2.8525	-3.511	-3.7879	-3.6341	-3.2319	-3.5192	-2.4425	-2.4111
-8.7211	-10.611	-9.5146	-9.3968	-9.3731	-8.2456	-8.7243	-9.9797	-8.4959	-9.2317	-8.6381	-9.8212	-9.6619	-9.9933	-9.7582	-9.7342	-8.8279	-8.4029	-9.257	-9.3656	-8.9078	-8.5742	-10.115	-10.305	-9.8724	-8.6695	-9.681	-9.7591	-10.189	-9.3743	-9.5426	-10.664	-10.296	-10.267	-8.6408	-10.652	-9.3161	-8.5723	-9.1919	-8.9309	-10.637	-8.8303	-9.9627	-8.1602	-9.6418	-10.439	-9.9693	-9.2336	-9.1909	-8.7683
-0.43149	-0.7341	0.063333	-0.3909	0.071923	-0.50244	-0.014088	0.83575	-1.1901	0.074483	-0.5507	-0.62384	-0.093564	-0.64239	0.11593	-0.10726	-1.0001	-0.18758	-0.22062	-0.23153	0.16996	-0.18666	-0.22933	-0.29053	-0.52781	0.56469	0.12533	0.19191	-0.96579	0.43571	0.26653	-0.20779	1.4361	0.29503	-0.99787	-0.59424	-0.27129	-0.35824	-1.5703	-0.19363	-1.2633	-1.1634	-0.61764	0.4396	0.22677	0.29319	-0.42124	-0.25427	-0.029539	-0.22015
2.4114	2.1643	2.2336	1.7828	2.9699	2.1027	1.1969	0.92123	1.9859	2.5635	1.7045	2.7687	1.3315	2.1167	2.3387	1.9619	1.2207	2.4161	0.38676	2.0669	1.9689	3.2863	1.6904	2.0024	2.4217	2.6308	0.82389	2.1217	1.7304	0.72864	1.1641	1.916	1.2082	1.4182	1.6237	0.13672	2.1683	1.6061	1.7337	1.5852	2.9133	1.8785	2.4173	2.4995	1.8969	2.5361	2.9352	2.224	2.1583	1.2412
-0.78925	-0.47235	0.0287	-1.6633	0.57809	-0.15875	0.072247	-1.3451	-0.90543	-0.91449	-1.3575	-1.7122	-0.033892	-0.68993	-1.207	-1.2087	0.076064	-0.65676	-1.7708	-0.19633	-0.9927	-0.31805	-0.63363	-0.96398	-0.83618	0.26738	-1.1913	-0.75391	-1.867	0.41037	0.19465	-0.0026286	-1.0953	-0.46829	-1.1275	-1.2154	-0.70537	-0.85673	-1.1175	-0.74816	-1.0494	-0.93173	0.55373	-0.61834	-1.2377	-1.3465	-1.8292	-0.17289	-1.434	-2.0253
0.70778	0.17162	1.8195	0.73356	0.021825	0.6866	1.5758	0.335	0.79022	0.71493	0.62042	0.091332	-0.76889	1.1901	0.49299	2.3901	0.098416	1.0405	0.061483	0.16967	-0.59497	0.43056	1.6582	0.95674	0.79207	-0.17279	0.60036	-0.10729	0.70005	0.30763	-0.37871	-0.41989	0.52573	0.53534	-0.75559	0.24641	0.2059	0.31633	0.72982	-0.29489	0.48747	-0.58902	0.95607	0.76117	0.36661	0.49137	-0.45103	0.82027	0.67698	-0.023604
-5.5628	-6.0205	-5.4943	-5.8449	-6.0654	-5.0366	-5.4168	-5.2941	-6.3165	-5.3218	-5.772	-6.0418	-5.7064	-6.3698	-6.145	-6.1432	-5.5527	-6.4667	-6.014	-5.2091	-5.1584	-6.1717	-5.1486	-5.6025	-6.0717	-5.4945	-5.9775	-5.1487	-5.3889	-5.8404	-5.7778	-5.1943	-6.1413	-4.9771	-5.903	-5.8596	-4.843	-6.0597	-5.9904	-4.7987	-6.7752	-5.9828	-5.6912	-5.7484	-6.3344	-5.2718	-5.7635	-5.5409	-4.3961	-5.3525
-12.705	-12.645	-12.202	-11.77	-12.104	-11.815	-12.711	-12.843	-11.84	-12.89	-12.738	-10.97	-11.351	-11.615	-11.361	-11.593	-11.983	-12.466	-11.501	-10.969	-11.485	-12.818	-11.053	-11.249	-12.107	-11.608	-11.365	-12.254	-10.997	-11.45	-12.507	-11.488	-11.761	-11.541	-11.678	-11.248	-11.093	-10.373	-11.752	-12.05	-10.282	-12.453	-11.071	-11.545	-10.897	-12.446	-12.129	-12.153	-11.18	-11.093
-5.7094	-4.6413	-4.1115	-5.4995	-2.9943	-4.2389	-4.6153	-5.5257	-4.4883	-4.0817	-3.5184	-4.1324	-4.6157	-5.752	-5.4757	-4.087	-4.4348	-4.5961	-5.0018	-5.0643	-4.5381	-4.3247	-5.5942	-5.6799	-4.1996	-4.2859	-4.5927	-4.121	-3.3862	-4.5196	-4.235	-4.2088	-5.9239	-4.4837	-4.0327	-4.2562	-4.1402	-4.0228	-4.8528	-5.0105	-3.962	-4.4654	-4.8392	-3.5073	-4.7676	-5.1147	-4.824	-4.8659	-4.2947	-5.1324
-2.184	-2.0745	-1.5237	-2.5611	-2.1178	-1.7309	-1.5342	-0.30298	-2.4303	-1.9697	-0.70109	-0.57729	-1.9403	-1.873	-1.9269	-2.4946	-2.8986	-3.2029	-2.2063	-2.2675	-1.501	-1.4258	-1.4911	-1.4232	-2.0521	-2.0623	-2.7012	0.12141	-1.2766	-1.9646	-1.8707	-1.3146	-2.1406	-1.1091	-2.5832	-1.4638	-1.2055	-2.2508	-2.3543	-1.8929	-0.51175	-2.6229	-1.5468	-1.7688	-2.0344	-1.5632	-1.8882	-1.7355	-2.6751	-1.3121
-7.5469	-6.5598	-6.9046	-7.2486	-6.656	-7.2525	-7.6515	-7.308	-7.6431	-6.9414	-8.361	-8.2081	-7.5228	-8.2085	-7.504	-7.086	-6.6995	-6.7551	-7.9487	-7.3276	-6.5637	-7.0352	-7.5467	-8.7287	-7.8791	-7.821	-9.1475	-7.6438	-6.751	-7.4226	-7.5155	-8.2961	-7.8722	-6.3952	-6.467	-8.0554	-7.2569	-6.6825	-7.7292	-7.0315	-6.4347	-6.949	-7.7443	-7.5777	-7.6516	-7.5109	-7.6982	-6.7612	-7.2907	-8.0653
1.1279	0.17887	2.1937	1.942	1.6474	0.7146	2.3487	1.9764	1.9136	1.6672	1.8131	1.8932	2.1552	1.4991	2.2581	1.7219	1.5058	2.2597	1.9877	1.1829	2.4303	1.3784	1.668	0.80468	1.5624	1.4321	1.7783	1.4199	1.7767	2.054	1.6301	1.795	1.7877	2.5089	1.3023	2.3852	2.7042	2.53	1.8554	2.5685	2.3814	2.3791	2.2456	1.5831	1.7151	-0.026648	1.9781	1.6699	1.621	2.4147
1.829	2.2756	0.75199	0.8828	2.5793	0.93266	1.235	1.9409	2.0384	0.49569	1.2732	1.6903	2.5579	1.9683	2.2142	2.4199	1.803	2.0411	0.91775	1.1511	0.92991	2.3181	1.444	-0.14161	1.7057	1.6181	1.984	1.5706	1.2458	1.3146	0.82752	1.7439	2.8427	0.37698	0.49704	2.2066	1.5127	0.51046	1.9669	0.409	1.774	1.1536	2.2198	2.386	1.3221	2.0553	1.2989	1.9503	2.3992	1.2542
-2.889	-4.7216	-3.6725	-3.804	-4.3542	-4.509	-5.1422	-4.1287	-4.453	-4.4439	-5.2672	-4.1793	-4.7239	-4.3618	-4.3618	-3.7967	-3.8815	-4.1834	-3.9499	-4.6095	-4.8062	-2.6124	-2.6879	-3.7852	-3.9979	-4.0052	-3.1621	-4.9517	-4.6526	-3.2731	-3.298	-4.6685	-5.0774	-4.5038	-4.9777	-3.0098	-4.4955	-4.0462	-4.4204	-3.9045	-4.663	-4.2359	-3.9775	-3.8595	-5.2426	-5.2747	-4.3774	-4.395	-3.354	-5.0352
-2.3086	-1.0824	-0.94719	-2.4586	-2.0205	-2.4057	-1.9969	-2.9841	-1.582	-1.2002	-2.2505	-1.9042	-2.3707	-0.64919	-1.4533	-1.4448	-2.286	-0.19787	-0.9738	-1.7694	-2.4709	-0.94129	-1.9045	-1.8796	-1.8051	-1.9136	-1.1232	-2.4321	-1.7337	-2.7172	-0.77258	-1.7121	-2.7596	-1.1584	-2.6014	-1.6378	-2.2695	-1.0331	-0.6286	-2.1197	-2.4886	-0.96016	-2.0153	-1.5586	-1.1314	-2.0974	-1.4243	-1.9424	-2.7561	-2.3708
4.6922	4.9293	5.1493	3.9373	4.6361	5.612	5.0463	3.2566	5.7918	4.1655	4.6156	3.7559	4.4926	4.6271	4.2778	2.8209	5.1527	4.8601	3.9239	4.9385	5.0127	4.316	3.8608	4.668	3.8211	4.9678	4.0813	4.6807	3.7388	3.8013	3.5409	5.2425	3.4547	4.3896	4.0459	4.7668	3.0934	4.26	3.6529	5.0966	4.1904	3.7086	4.2063	3.6966	5.3722	4.3502	3.9524	4.8202	3.6115	5.0043
-1.3451	-0.73443	-1.111	-0.95474	-0.058361	-0.64911	-1.4881	-1.7943	-1.6753	-2.2823	-0.78805	0.020559	-0.61228	-1.107	-0.6824	-0.89894	-0.15099	-0.41309	-1.4423	-1.2109	-1.5393	-0.54249	-1.4952	-0.28901	-1.9776	-1.4995	-1.3519	-0.35919	-0.43449	-1.2663	-0.85372	-0.81352	-0.32492	-0.57595	-1.1924	-0.82479	-0.85505	-2.0831	-1.0024	-0.94246	-0.51603	-0.98751	-0.07254	-1.9415	-0.99683	-1.8827	-1.368	-1.7464	-1.1108	-1.2552
-0.97114	0.073821	-0.018284	-1.2381	0.38249	-0.81894	-1.2494	-1.0568	-1.9534	-0.99395	-0.54058	0.3676	-1.729	-0.86194	-0.84111	-0.75187	-2.0554	-1.766	-0.82672	-1.288	0.26568	-1.2195	-1.6581	-0.64903	-0.66222	0.086768	-0.93858	-1.4824	-0.35946	-1.4368	-1.3779	0.23384	0.046712	-0.54338	-0.70167	-0.87805	-0.064059	-0.80392	-0.8318	-2.0265	-0.63092	-1.1622	-1.2354	-2.0933	0.246	-1.379	-1.4553	-2.5181	-1.8153	0.64162
-3.8933	-3.0958	-3.3456	-3.1769	-3.9417	-2.6948	-3.9605	-2.1471	-3.4089	-2.9929	-2.528	-2.2009	-3.1242	-2.8503	-2.2225	-3.0823	-3.3266	-4.7733	-3.8774	-3.0941	-3.3809	-2.9089	-3.4146	-3.6246	-3.4137	-2.8143	-3.7368	-2.0579	-2.8749	-3.6085	-3.9018	-3.0741	-3.3929	-1.5332	-3.4866	-3.2131	-2.7022	-3.5235	-2.484	-1.8428	-3.2693	-3.1391	-2.7844	-3.0617	-2.8175	-3.3939	-3.4903	-3.2842	-2.6595	-3.1975
-20.013	-20.194	-21.03	-19.698	-20.919	-20.196	-20.48	-20.455	-20.814	-20.374	-20.771	-21.128	-19.768	-20.631	-22.22	-20.979	-20.214	-19.268	-21.337	-21.573	-21.528	-20.97	-21.417	-20.765	-20.646	-21.429	-20.049	-20.489	-19.856	-19.862	-20.43	-20.948	-21.248	-21.003	-20.884	-20.677	-21.126	-21.133	-20.829	-20.984	-20.753	-20.688	-21.715	-20.668	-20.207	-20.98	-20.493	-19.439	-21.551	-20.582
-4.2043	-5.0791	-5.2481	-6.0972	-5.3539	-6.4964	-5.892	-5.6041	-6.4659	-6.1899	-5.4879	-5.1201	-6.2525	-4.96	-5.6322	-6.2695	-5.4149	-5.829	-6.3783	-6.8631	-5.057	-5.2712	-5.2448	-5.887	-4.8019	-4.5995	-5.4785	-5.6812	-4.852	-5.8473	-4.4557	-5.7316	-5.7834	-6.0163	-6.3272	-6.1384	-5.107	-4.6289	-5.8833	-6.4166	-5.7262	-5.282	-5.2872	-5.4003	-6.4589	-5.6266	-5.5413	-5.8579	-5.3913	-5.4128
0.090062	-0.014213	0.15114	-1.0406	-0.18377	0.21771	0.23981	-0.42555	-0.060795	-0.058235	-0.31531	0.26034	1.0165	1.5466	0.31279	2.0299	0.47856	-0.6584	0.066581	-1.0549	0.038791	-1.1582	0.42666	-0.31567	0.79818	-0.57802	0.65057	0.76172	1.0726	0.23569	-0.54127	0.71395	0.66396	0.38587	-1.0224	-0.47925	1.3698	-0.35416	0.4124	-0.70148	-0.6367	-0.33774	0.6736	0.33177	0.80033	0.12893	-0.11969	0.003482	0.098655	0.048998
2.7865	2.8159	2.6242	3.237	3.2471	1.4599	3.1724	1.9801	3.44	3.5978	3.3857	4.3544	3.3691	2.7273	1.4629	2.0626	2.2007	2.5076	2.4426	1.724	3.5605	2.8406	2.1674	1.4284	2.1498	1.5402	1.6813	1.8257	2.3985	3.316	3.423	3.426	3.4375	3.4179	3.4837	3.7916	3.3238	2.0544	1.9674	2.0119	2.6288	3.6444	1.8213	2.2501	2.2072	2.5983	2.0358	2.2421	1.8047	1.5473
-1.7853	-3.0941	-2.6118	-2.507	-2.34	-2.4577	-1.0827	-3.4279	-2.8594	-3.1511	-1.8397	-2.7966	-2.2805	-3.4889	-2.5988	-2.9273	-2.7006	-1.7002	-2.3948	-2.6286	-3.9501	-2.5153	-1.9617	-2.0042	-2.3195	-2.3477	-1.2231	-3.1321	-3.1927	-2.4618	-2.2844	-2.9763	-2.4071	-2.1851	-2.2654	-3.0907	-1.3327	-2.5129	-3.2621	-2.509	-2.4548	-3.5515	-2.3994	-1.5555	-1.1255	-3.0244	-2.0694	-3.3544	-2.1081	-1.7058
-14.416	-14.599	-13.634	-14.979	-13.42	-15.062	-13.159	-15.231	-15.094	-14.438	-15.466	-15.518	-13.095	-14.983	-14.704	-13.487	-14.026	-14.79	-14.618	-14.817	-14.174	-14.292	-15.16	-14.705	-14.104	-14.529	-15.608	-15.12	-13.909	-14.52	-14.984	-15.608	-13.489	-14.612	-14.478	-15.951	-13.541	-14.371	-14.676	-14.211	-13.787	-14.76	-15.037	-13.767	-14.833	-14.596	-14.39	-14.818	-14.194	-14.193
-13.633	-13.055	-12.614	-13.782	-14.264	-11.633	-14.149	-12.115	-12.938	-12.515	-12.851	-12.424	-13.332	-13.836	-12.911	-13.454	-13.122	-13.367	-13.966	-13.2	-14.588	-13.031	-12.459	-12.279	-13.119	-13.142	-13.614	-12.788	-13.625	-12.192	-12.691	-13.55	-12.625	-13.325	-11.96	-11.89	-13.589	-12.608	-12.32	-13.132	-13.62	-13.073	-12.853	-13.48	-13.447	-14.794	-13.682	-13.249	-12.788	-14.247
-14.3	-12.977	-12.941	-14.349	-13.717	-13.02	-15.18	-14.19	-13.596	-14	-14.539	-15.02	-14.576	-15.33	-13.543	-13.963	-13.944	-13.998	-14.169	-14.274	-15.229	-13.669	-14.67	-13.939	-14.097	-13.56	-13.664	-14.657	-13.573	-14.421	-13.341	-14.669	-14.083	-14.04	-13.749	-14.341	-14.467	-13.379	-14.439	-14.341	-14.106	-14.467	-13.358	-13.587	-13.744	-14.224	-14.139	-13.32	-13.651	-14.079
7.178	6.5359	7.067	7.5546	6.1916	7.841	7.5523	5.6562	6.9911	6.3385	6.3389	6.6561	7.1438	6.321	5.8504	6.1139	6.3918	6.626	7.0138	6.1553	6.7665	6.6096	7.1348	6.0495	6.6041	5.9883	7.323	6.9554	7.3254	6.2381	7.2027	6.2808	6.941	7.2049	6.4752	7.217	7.8486	6.1851	7.6809	7.2843	6.5205	6.7739	8.0922	7.2892	8.0543	8.1136	7.0381	7.075	6.4746	7.5942
-3.3778	-3.4013	-4.1531	-3.7633	-4.2386	-3.4035	-3.9395	-4.0109	-3.387	-4.2973	-3.6945	-4.6795	-5.2229	-5.0967	-5.01	-2.8993	-4.2614	-4.1696	-4.5518	-4.1799	-3.3443	-2.9385	-3.8296	-4.3297	-4.6204	-4.0121	-3.2751	-3.7092	-4.5274	-4.9936	-3.1028	-4.3386	-3.0927	-4.221	-4.6303	-4.3531	-3.1418	-3.1483	-3.1795	-4.9584	-4.7084	-4.3313	-3.6174	-3.2615	-3.2771	-3.9575	-3.3393	-3.5514	-3.362	-2.9966
-13.045	-12.203	-13.788	-12.322	-13.211	-13.47	-13.468	-13.294	-12.656	-14.266	-13.517	-12.067	-13.701	-13.094	-13.553	-13.066	-12.629	-12.972	-13.755	-13.39	-13.786	-13.158	-12.571	-13.647	-12.303	-12.7	-13.399	-14.138	-13.064	-13.115	-11.539	-12.809	-12.956	-12.123	-13.147	-12.919	-13.164	-12.274	-13.074	-14.134	-13.532	-13.345	-12.357	-13.232	-13.588	-13.596	-11.999	-12.745	-12.366	-12.468
-1.6172	-2.8867	-1.9438	-1.9036	-1.6326	-2.5052	-1.8899	-0.91732	-1.5374	-1.023	-2.0008	-1.1603	-1.8136	-1.2395	-1.7394	-2.4918	-1.7466	-0.58188	-1.163	-2.6832	-2.3895	-1.3512	-2.1093	-2.0403	-2.0116	-1.5883	-1.8435	-2.1492	-1.0359	-2.0983	-0.47071	-1.6784	-0.83936	-1.7892	-2.0918	-1.7146	-0.76214	-1.9936	-1.329	-1.037	-2.1273	-1.7119	-2.4962	-1.9877	-1.3486	-1.5442	-2.7011	-1.9588	-1.3394	-1.7102
-2.8028	-2.6748	-2.9859	-2.3518	-3.815	-2.867	-2.5126	-2.5245	-2.2351	-3.0896	-4.2948	-3.4855	-1.854	-2.7561	-1.7763	-2.832	-1.1765	-2.6811	-2.0912	-2.0236	-3.1169	-1.9306	-2.2822	-2.9419	-1.9689	-1.5263	-3.1243	-2.9619	-2.2911	-3.5064	-2.4994	-2.6989	-2.6856	-2.7475	-2.587	-3.3291	-2.4479	-1.3754	-1.7753	-2.4264	-2.6148	-2.1082	-2.6814	-3.2196	-2.1491	-2.1678	-2.2912	-2.574	-1.1484	-2.4501
-0.22731	-1.2881	0.11669	-0.68546	-0.72157	-1.0809	-1.3635	-0.21039	-0.61244	-0.59894	-1.4771	-2.2575	-0.87599	-0.66385	-1.3419	-0.36288	0.28747	-0.49534	-2.0044	-2.4738	-1.4755	-1.0326	0.20402	-1.0015	-0.2408	0.80278	0.32606	0.62688	-0.61371	-1.6358	-0.70968	-1.3465	-2.1993	-0.88615	-0.28697	-1.5567	-1.9367	0.67672	-1.0519	-0.80526	-0.60221	-1.0752	-0.99537	-0.92772	-1.0709	-0.96737	-1.3964	-0.71888	-1.4468	-1.1769
-4.0037	-3.1238	-3.0404	-3.0319	-3.8512	-2.9352	-2.4364	-4.6496	-3.526	-4.6972	-3.9373	-2.5561	-2.975	-4.2137	-4.2778	-4.5336	-4.3453	-3.3901	-2.5192	-3.3177	-3.625	-3.1356	-3.9842	-4.6333	-3.4755	-3.4957	-3.3185	-4.0323	-3.144	-4.5321	-3.1906	-3.2108	-3.0308	-4.3876	-4.5646	-4.6423	-3.6464	-4.1092	-3.1286	-2.8721	-3.8544	-2.4666	-4.8923	-3.3624	-3.1372	-3.7754	-4.3899	-4.0066	-3.2102	-5.9632
-3.635	-2.5347	-4.414	-3.9344	-4.7964	-2.8112	-3.3587	-3.8592	-3.68	-4.3306	-3.2941	-5.326	-4.4144	-3.6868	-4.5313	-5.5774	-4.0134	-4.3995	-3.1743	-4.4146	-3.5054	-4.4167	-4.6731	-2.9331	-5.1929	-2.5412	-3.6255	-2.9794	-3.2747	-3.3231	-3.8309	-3.1288	-3.4273	-3.3265	-5.1043	-4.8922	-3.392	-4.2333	-2.9865	-4.1514	-4.5197	-3.4324	-5.3265	-3.6875	-5.0674	-4.0793	-3.0448	-3.3569	-4.6072	-3.6141
-7.1149	-6.3786	-7.2162	-7.8102	-6.3961	-5.0581	-6.0134	-5.4504	-6.1987	-6.3871	-5.9525	-5.1507	-6.6638	-7.6058	-6.5094	-5.818	-5.9662	-6.6604	-5.1938	-6.139	-5.7798	-6.0834	-6.4295	-5.8169	-5.9273	-7.1787	-6.8292	-6.234	-6.1864	-6.462	-6.1331	-7.6272	-7.0934	-6.579	-5.5243	-6.2788	-7.3479	-6.5724	-7.0284	-6.0682	-6.2738	-6.7769	-6.7783	-5.9474	-5.9689	-6.5619	-5.8502	-6.4665	-5.9306	-5.6745
-8.1927	-8.1203	-10.148	-8.8698	-8.8535	-9.1606	-7.8457	-8.25	-9.8903	-10.328	-8.7625	-9.3643	-9.0295	-8.2289	-9.5935	-9.5554	-8.6863	-9.6155	-8.8195	-8.3581	-8.7118	-9.2607	-8.2637	-9.0089	-8.3068	-9.0723	-7.4267	-9.1656	-9.0517	-9.5827	-7.7574	-7.5655	-8.4673	-9.4216	-9.0318	-9.1541	-9.6201	-9.5879	-9.0689	-10.104	-9.2676	-9.0573	-10.074	-10.09	-8.2267	-8.7513	-8.9924	-9.0052	-8.7125	-8.3674
-6.6486	-7.0478	-7.925	-8.3479	-7.5491	-7.2918	-7.5388	-7.9312	-7.4694	-8.3569	-7.7757	-7.7215	-6.5136	-6.5275	-6.7996	-8.1917	-7.3517	-7.1279	-7.6503	-8.569	-8.1444	-7.2782	-6.6418	-7.9016	-6.35	-7.9763	-8.2598	-7.3417	-7.5441	-8.006	-7.711	-7.9373	-8.173	-7.449	-8.0814	-6.3525	-7.3584	-7.8956	-7.3318	-6.6232	-7.4777	-8.9467	-8.2233	-7.9478	-7.5977	-8.465	-7.7629	-7.4641	-7.3536	-7.226
-5.7474	-3.5599	-6.7824	-5.4687	-6.3938	-4.8526	-5.6502	-5.2786	-5.6558	-5.6861	-6.0872	-4.085	-5.1212	-6.9611	-6.6405	-5.8489	-5.4901	-5.712	-5.5608	-5.662	-5.2085	-5.9236	-6.4709	-4.7324	-5.3776	-4.3034	-6.7782	-5.9442	-6.0308	-5.6903	-6.9947	-5.9629	-5.6314	-5.2	-6.245	-5.04	-5.2463	-4.6992	-6.0595	-5.4229	-6.0231	-6.4489	-6.038	-5.7966	-4.924	-5.367	-4.9538	-5.4396	-5.5022	-6.1448
-21.872	-21.748	-22.772	-21.947	-22.204	-22.296	-22.027	-21.751	-21.456	-22.034	-23.119	-21.898	-22.707	-22.26	-21.743	-21.598	-21.622	-21.346	-23.098	-21.859	-22.264	-22.058	-22.614	-22.163	-23.028	-20.851	-21.03	-21.844	-22.572	-21.557	-22.166	-22.541	-21.773	-22.338	-23.477	-22.036	-21.586	-22.406	-21.994	-23.373	-22.302	-22.063	-21.652	-22.252	-22.156	-22.676	-23.955	-22.491	-21.514	-22.061
1.0148	2.0648	1.8303	1.4384	1.0658	1.0663	1.278	0.86834	2.39	0.8332	1.6708	1.0905	1.7975	0.81296	0.8615	0.8146	1.9175	1.9073	0.47105	1.1252	1.0182	1.8048	0.25458	0.65381	1.8889	1.4049	1.7681	0.95461	1.4866	0.31736	1.6208	0.76701	2.3283	2.8827	0.87599	1.4755	1.6567	0.96289	2.3234	1.1339	0.9618	1.3903	0.70088	1.5723	0.39803	1.6201	0.82224	1.3854	0.41344	0.54812
4.4819	5.1079	4.4509	4.3732	5.2988	5.2192	5.5938	5.2385	5.1702	5.7486	4.7971	5.2725	5.1671	5.8649	4.8054	4.594	4.3716	5.4551	4.9657	6.4785	4.7984	3.7425	4.7589	4.7384	5.9279	6.0631	4.4098	4.7406	4.1383	5.0748	5.7885	4.8066	5.5026	4.8853	5.2894	6.3555	5.1374	5.4431	4.3888	5.5081	5.1323	6.427	6.4744	4.8565	3.931	4.6882	4.6925	4.6821	5.011	5.35
6.3082	6.9537	7.2849	6.2193	6.8369	6.1012	8.1892	6.5769	5.9522	8.5776	7.3187	6.5523	6.5701	7.3288	6.0291	6.8179	6.4441	6.358	6.3538	6.8898	6.4113	6.029	7.6046	7.3663	5.3897	6.8291	8.1427	7.3033	6.6827	6.6418	6.3327	6.7248	6.1955	7.6942	7.0856	6.9027	6.3682	6.3831	6.6531	7.1683	6.532	5.5307	6.5412	6.8228	6.7211	6.7201	6.6858	6.011	7.2575	6.7084
5.7301	3.8575	5.5475	4.2541	5.4602	4.9754	4.3447	4.3749	5.7304	5.553	3.4573	4.9964	6.1054	5.6815	4.9698	4.9399	5.3003	4.5715	5.2149	4.7105	3.9972	5.7786	5.2265	4.5188	6.0565	5.2355	6.7251	4.6894	4.9599	6.2286	4.4687	5.7173	5.1331	4.6054	5.4437	4.3544	5.9911	4.6164	5.3692	4.8275	3.6785	4.0239	5.6234	4.7461	5.9537	4.5737	4.9567	4.4875	5.4893	5.2724
-9.9391	-8.2394	-9.1542	-8.0421	-8.7638	-9.79	-9.399	-9.3263	-9.5414	-8.8765	-9.2065	-8.839	-8.8173	-8.7539	-9.2031	-8.3012	-8.8508	-8.5588	-8.9053	-8.082	-8.7407	-7.4199	-8.9382	-9.3542	-7.0198	-8.429	-8.4716	-8.3677	-9.304	-9.9827	-8.5821	-9.9278	-8.6723	-8.8536	-9.8033	-9.3123	-9.5542	-8.3057	-9.1609	-8.7673	-8.9356	-9.7743	-9.764	-7.6945	-8.9372	-9.292	-9.4795	-8.6726	-9.2988	-9.2846
8.2001	8.727	7.5951	8.2255	7.3007	7.2506	7.7416	7.8851	7.8697	7.6136	7.6224	7.9356	6.7996	8.2055	7.2688	7.8036	8.9362	8.674	8.1939	8.5724	8.2608	7.1406	8.0268	8.0236	7.2549	8.896	8.1733	8.7646	8.4589	7.4605	8.9088	7.805	8.1944	8.1237	6.8745	8.4988	6.9845	7.7745	8.6079	8.8734	6.6765	7.8109	8.6266	7.0847	7.7831	8.0094	9.5275	8.1357	7.0373	8.2362
1.4082	1.9823	0.51881	0.87417	1.0284	1.5323	1.205	0.70689	2.6335	2.2266	0.86374	0.78217	0.62393	1.1579	1.1114	0.86813	1.7771	1.9636	1.7007	1.4651	1.4847	0.93768	-0.1692	2.2787	1.7731	3.3319	0.75023	1.7689	0.85314	0.38253	1.8043	1.079	1.0041	-0.19709	1.5227	1.8381	1.2731	1.2691	0.99364	1.6998	1.335	0.50643	2.486	1.9047	1.9778	-0.0022918	2.1318	1.2255	0.95244	0.92713
-13.608	-13.394	-14.553	-13.715	-15.024	-13.509	-13.45	-13.931	-14.443	-14.6	-13.264	-12.828	-13.624	-15.279	-14.105	-14.675	-13.274	-13.476	-14.003	-13.898	-13.99	-13.323	-15.258	-13.753	-13.961	-14.553	-13.871	-14.529	-14.104	-14.035	-13.635	-14.321	-13.111	-14.337	-14.542	-14.284	-14.703	-14.612	-13.191	-14.512	-14.299	-13.611	-14.732	-13.423	-14.344	-13.229	-15.168	-14.352	-14.345	-12.857
1.07	0.33234	0.65972	0.29363	0.40759	0.46476	0.89277	0.28735	0.073473	0.17966	0.9373	1.3974	0.92425	1.7713	0.62508	0.71747	-0.65568	1.0148	0.057655	1.1683	0.61505	-0.43299	0.12396	0.067728	1.6136	0.90042	0.97876	0.33503	1.1004	1.0811	1.1166	0.67702	-0.51251	0.57287	0.35701	0.33672	1.3533	0.33657	0.016394	0.32899	0.84784	1.1613	-0.81477	0.44616	0.52796	0.86326	0.21931	1.3713	0.59765	0.78985
0.93598	0.98082	0.64783	1.2658	0.7135	1.1838	1.1003	1.2225	2.1933	2.3344	1.6114	1.5401	0.70828	0.30467	0.53509	1.1121	1.5748	1.7635	0.39688	1.7086	1.2677	1.2416	0.36498	0.88672	0.4624	0.27589	0.9483	1.1267	1.4013	1.8703	1.1408	0.6567	1.7414	0.98002	1.5804	1.0569	2.608	1.2829	0.34777	0.18139	1.1883	1.8164	0.96535	1.7807	1.1293	0.78042	1.4792	0.26378	1.0018	1.5012
-1.0385	-0.73679	-1.6376	-1.3041	-1.3705	-0.21727	-2.1719	-1.1048	-0.36734	-2.2243	-1.7599	-1.4253	-1.0422	-1.2925	-1.8585	-1.4154	-0.58797	-2.3986	-2.8987	-1.8944	-1.1496	-1.6613	-1.9862	-0.5747	-1.3987	-1.2768	-0.61268	-1.6276	-1.6289	-2.1062	-2.0569	-1.5745	-1.4105	-2.1894	-1.7907	-0.94178	-1.449	-1.3147	-0.71973	-1.5592	-0.56201	-0.65704	-1.1566	-1.389	-1.0295	-1.812	-1.0673	-1.3351	-0.10729	-1.1682
-3.3936	-3.6846	-3.9851	-4.0104	-3.7331	-3.9056	-4.3028	-4.4846	-3.9037	-4.3686	-4.8561	-3.5627	-4.6133	-3.3395	-4.5021	-3.504	-4.1547	-4.5456	-3.9931	-4.3933	-3.4354	-5.4417	-3.771	-2.981	-4.5102	-3.5662	-3.4132	-5.0045	-3.9713	-4.0679	-3.9897	-3.1313	-3.8531	-4.8161	-4.3831	-3.677	-3.843	-3.4208	-4.4335	-4.5208	-4.3652	-3.3329	-4.8121	-3.1894	-3.6864	-2.7063	-4.1568	-2.9186	-3.7498	-4.6021
-12.129	-10.666	-10.486	-10.792	-11.776	-10.63	-12.296	-11.601	-11.041	-11.392	-11.876	-11.554	-12.183	-11.661	-11.828	-12.379	-13.065	-11.257	-11.185	-11.296	-10.814	-10.851	-11.518	-12.177	-10.635	-12.585	-10.49	-12.338	-12.621	-10.795	-10.867	-11.131	-12.095	-11.853	-10.558	-11.724	-11.768	-11.629	-11.558	-11.774	-11.586	-11.666	-11.731	-10.965	-12.22	-10.981	-12.948	-10.616	-11.47	-11.012
-12.665	-12.421	-13.662	-12.987	-14.183	-13.732	-13.948	-13.567	-13.206	-13.275	-11.699	-12.842	-14.128	-12.671	-12.92	-11.457	-14.089	-12.982	-12.803	-12.873	-12.693	-14.083	-13.684	-13.012	-13.432	-13.27	-12.403	-13.824	-12.478	-12.39	-13.579	-13.993	-13.138	-14.511	-13.102	-12.649	-13.92	-14.232	-13.541	-13.294	-15	-12.748	-13.257	-12.606	-13.046	-13.64	-13.849	-12.746	-14.02	-13.425
-20.666	-20.187	-20.44	-20.829	-21.435	-21.507	-21.802	-21.847	-20.842	-20.069	-21.64	-21.713	-20.753	-20.641	-19.52	-20.959	-20.45	-20.788	-20.31	-20.832	-20.825	-20.694	-19.753	-20.977	-21.84	-20.695	-19.644	-20.808	-20.406	-20.667	-22.347	-20.62	-20.337	-20.952	-21.311	-20.378	-21.049	-20.877	-20.915	-20.345	-20.019	-20.726	-21.076	-20.808	-21.321	-21.719	-21.32	-20.719	-21.763	-20.951
-4.6077	-4.5904	-5.5592	-4.4037	-4.8393	-5.5152	-4.34	-5.3975	-4.8117	-4.7811	-5.2856	-5.7396	-4.6336	-5.0023	-4.386	-5.4894	-4.5631	-5.1814	-5.9522	-3.8373	-5.8749	-5.7579	-4.5365	-5.6062	-5.8964	-5.3462	-6.0361	-4.4089	-6.3781	-5.1862	-5.0168	-4.9976	-4.7067	-4.8612	-5.5501	-4.2856	-5.0012	-3.8385	-4.6843	-5.6675	-4.5827	-5.1576	-5.0541	-5.1469	-5.0766	-4.7321	-5.0256	-5.4824	-5.1622	-5.1661
-23.546	-21.863	-21.565	-23.337	-20.435	-24.042	-21.827	-23.073	-22.578	-21.765	-21.914	-21.057	-22.944	-21.296	-22.173	-21.581	-20.946	-21.999	-22.268	-23.294	-21.331	-22.138	-22.712	-21.708	-22.882	-22.78	-22.139	-21.049	-22.913	-22.283	-21.719	-21.84	-21.512	-21.859	-21.819	-22.482	-21.218	-22.587	-21.383	-22.955	-22.771	-22.552	-22.359	-23.404	-22.573	-22.015	-22.501	-22.417	-22.354	-21.355
1.7069	1.3911	1.9301	1.5035	1.4004	2.7117	1.9536	1.5361	0.36729	0.26929	0.48823	2.3771	0.77199	0.75068	2.1908	1.6001	1.7614	1.2587	1.4058	2.1556	0.76467	2.2127	0.57807	2.3256	1.6996	1.5537	2.3477	1.2701	1.8196	1.9757	2.0581	1.3552	1.5801	1.378	1.8285	2.0926	2.202	1.8873	1.5935	1.6256	1.4766	0.56661	1.3781	1.2636	2.2606	1.9798	1.057	1.9391	1.0917	1.5366
-11.857	-11.822	-11.785	-10.956	-10.971	-10.82	-12.028	-10.539	-12.298	-11.269	-12.303	-11.139	-11.328	-12.849	-11.452	-11.588	-12.342	-10.561	-10.896	-11.447	-12.47	-12.261	-10.399	-11.532	-11.31	-11.461	-11.347	-11.95	-11.249	-11.956	-11.441	-12.094	-11.3	-11.747	-12.316	-10.558	-11.411	-11.297	-11.459	-12.35	-11.492	-11.015	-11.191	-11.515	-11.089	-11.636	-11.537	-11.592	-11.898	-11.314
-3.4524	-2.8169	-3.0267	-2.6697	-2.2353	-1.3257	-2.1085	-3.0331	-2.8695	-3.068	-2.19	-3.5861	-2.4448	-2.6802	-1.9297	-2.3566	-2.21	-3.0795	-1.2052	-2.9113	-2.8297	-3.6626	-3.6712	-2.1842	-2.3359	-3.7461	-3.3284	-1.7957	-3.7063	-1.8714	-1.5614	-2.4502	-1.5114	-1.6609	-2.3565	-2.845	-1.5716	-3.4564	-2.1696	-3.1153	-2.9333	-2.759	-3.7827	-1.957	-2.8011	-3.0319	-3.0762	-2.9012	-2.4173	-2.8921
-3.9143	-2.614	-3.0162	-2.7323	-2.3073	-3.407	-2.6032	-2.1528	-3.3904	-2.4855	-2.0299	-3.4683	-3.4091	-3.3577	-3.3609	-2.9349	-2.5169	-2.5611	-3.8159	-3.0604	-2.8797	-4.5493	-3.6336	-3.4004	-3.441	-3.2244	-3.2661	-2.8011	-3.6143	-2.1988	-3.4743	-2.2862	-3.136	-3.3735	-3.1998	-2.8277	-2.9667	-3.5357	-2.7224	-2.5591	-3.3489	-3.7505	-3.1895	-3.1152	-4.1743	-2.915	-2.9343	-2.2995	-4.2664	-3.0204
-13.39	-11.783	-13.806	-13.236	-12.414	-12.62	-11.9	-13.171	-12.726	-13.672	-12.769	-13.202	-13.891	-13.933	-12.306	-12.728	-13.709	-13.052	-13.162	-13.341	-12.2	-11.969	-12.201	-14.016	-13.866	-13.452	-13.618	-13.261	-13.129	-11.983	-12.65	-12.367	-13.741	-13.177	-12.601	-13.355	-13.275	-12.471	-13.697	-13.359	-11.536	-12.911	-13.535	-13.473	-12.535	-12.347	-13.555	-11.861	-12.068	-13.189
-4.4661	-3.2145	-2.6308	-3.1589	-4.2878	-3.6087	-3.3045	-3.2315	-3.4957	-4.1095	-2.9798	-3.3487	-4.3685	-4.4269	-3.4838	-4.199	-2.0439	-3.2425	-5.1263	-3.9198	-3.5234	-3.6099	-2.9986	-4.9274	-2.7535	-3.3166	-3.3102	-4.0303	-4.5679	-2.5732	-4.2715	-3.98	-3.3383	-4.5231	-3.1299	-4.3759	-3.0431	-3.6481	-3.3938	-3.9131	-3.5364	-3.6086	-4.6717	-3.3926	-3.1726	-3.6472	-4.8827	-4.2869	-3.6042	-3.8651
1.5153	1.5181	1.8013	0.47173	1.0732	1.2107	-0.18848	0.21877	0.6845	2.3904	0.79142	1.5976	1.5838	1.794	0.1608	0.97628	1.6471	0.76052	1.4141	0.44531	0.34681	-0.16665	0.59028	0.15164	1.5914	0.65859	1.1003	0.57811	1.1412	1.8862	2.0626	1.4548	0.91655	0.67168	2.1321	1.7236	1.3272	1.1643	1.6607	2.0586	0.93841	2.0927	1.2045	1.2961	1.7201	0.73905	1.3566	0.94312	1.331	1.97
-3.1161	-3.0045	-3.8994	-4.1717	-3.2118	-3.6686	-3.1148	-4.0651	-4.3743	-2.9706	-3.476	-3.1648	-3.3449	-3.9062	-3.1117	-3.3719	-4.293	-3.4829	-3.1577	-4.3661	-3.4852	-4.1497	-1.9208	-2.3162	-4.0567	-3.8013	-3.9903	-2.9697	-2.9486	-3.7773	-3.5591	-2.3923	-3.4313	-3.0317	-3.469	-3.083	-3.7553	-3.296	-3.5364	-3.5164	-3.9058	-2.9991	-2.524	-2.8282	-3.1406	-3.2822	-3.0235	-3.1078	-2.6092	-3.8443
0.69859	0.79473	0.62999	0.42339	-0.3058	0.9601	0.83752	0.0075056	0.14097	-0.091551	0.55699	-0.035817	1.2869	-0.065901	0.068678	0.12788	0.92695	1.4966	0.19725	0.98306	1.0144	1.0051	0.44118	-1.6384	-0.27824	0.42422	-0.015752	0.80128	0.29946	-0.53172	0.44661	0.63846	0.003445	0.65875	-0.30782	0.56403	-0.22806	0.37481	0.66896	-0.88548	0.10409	0.18778	-0.081755	0.18816	-0.13003	-0.43099	0.99653	0.22606	0.61652	0.47991
-3.057	-1.1986	-2.9161	-2.4803	-2.5036	-2.0242	-2.1866	-1.6337	-1.0801	-2.4874	-1.5709	-0.79162	-0.76806	-1.7789	-2.0827	-1.9694	-2.4587	-2.4246	-1.7944	-1.9855	-2.5154	-2.2055	-1.3219	-2.1776	-1.2756	-3.4107	-1.725	-2.9055	-1.9834	-1.2805	-1.9667	-1.587	-2.2248	-2.4303	-3.2101	-2.1117	-1.8357	-1.6052	-1.5025	-1.303	-1.8972	-2.5388	-2.7916	-1.8433	-1.6523	-2.1235	-2.2812	-3.3264	-1.5839	-2.6408
-3.1048	-3.7468	-4.3217	-4.0362	-3.5727	-3.9142	-4.4161	-2.8085	-3.621	-4.2347	-3.1829	-3.545	-3.6218	-3.9301	-4.0328	-4.4599	-3.1751	-3.8153	-3.382	-3.9765	-4.0758	-3.421	-4.2821	-3.9544	-3.0043	-3.1606	-4.3118	-4.3764	-3.8209	-3.9334	-4.6969	-3.4722	-3.933	-3.65	-3.128	-3.7912	-4.0103	-3.2317	-3.3139	-2.9164	-3.6749	-4.8978	-4.5388	-2.4848	-4.5903	-3.1616	-3.5891	-2.8981	-3.6975	-3.8826
0.87029	1.0163	0.29309	1.1911	0.58332	0.45697	0.42253	0.19985	1.2203	1.5947	-0.82885	0.48847	-0.0090132	0.095428	1.1275	0.46592	-0.15993	-0.84549	-0.41461	-0.13328	1.1642	-0.32862	1.0013	-0.13733	-0.79302	0.70534	0.017771	0.89248	0.65478	0.77934	0.83777	1.0778	-0.090853	-0.44344	-0.69888	-0.1231	0.28102	0.7415	0.72699	0.45699	0.37041	0.065347	1.4713	0.57529	0.84883	0.19858	1.0242	0.41922	1.3779	-0.0011365
-12.771	-12.298	-13.468	-12.559	-12.721	-13.039	-13.349	-12.974	-12.693	-12.229	-12.842	-12.877	-12.546	-12.503	-13.043	-14.327	-13.902	-13.454	-13.047	-12.119	-12.356	-13.274	-12.251	-12.912	-11.909	-12.988	-13.197	-13.74	-12.253	-11.997	-12.973	-13.681	-13.102	-14.005	-13.493	-13.905	-12.825	-13.416	-12.972	-12.505	-13.986	-12.545	-12.263	-13.171	-13.781	-12.457	-12.71	-13.579	-11.823	-13.087
-12.874	-12.648	-12.775	-13.436	-12.789	-13.782	-12.764	-14.098	-12.656	-12.3	-14.003	-12.659	-13.26	-13.433	-12.627	-13.054	-12.939	-12.823	-14.08	-13.784	-13.684	-13.042	-13.129	-12.97	-12.328	-13.593	-12.845	-12.817	-13.34	-13.386	-12.47	-13.666	-14.058	-12.595	-12.732	-13.917	-13.177	-14.728	-11.836	-12.612	-13.83	-13.065	-13.46	-13.324	-13.559	-13.761	-13.287	-13.665	-12.421	-11.821
-18.118	-21.581	-21.099	-20.543	-20.441	-20.884	-20.163	-21.3	-21.558	-21.019	-19.848	-20.413	-20.261	-20.753	-21.06	-20.994	-20.498	-20.361	-20.909	-20.163	-19.704	-21.812	-20.5	-19.667	-19.708	-20.666	-20.738	-20.879	-21.136	-21.187	-21.2	-21.371	-19.162	-20.73	-20.719	-21.367	-20.822	-21.571	-20.531	-20.179	-20.089	-21.008	-22.706	-21.063	-20.76	-20.919	-20.511	-20.466	-20.427	-20.611
7.7504	6.9663	7.8985	7.3264	6.6807	7.4202	6.9694	6.4019	7.7456	6.9618	5.9942	6.0876	7.5036	7.2363	6.6468	6.3477	6.4912	7.4526	7.6376	7.0325	6.1707	7.3251	7.1121	7.0981	5.9054	5.7166	6.5034	7.6656	7.9488	6.3859	6.7162	7.5369	6.5242	6.8612	6.4961	6.4136	6.5228	5.5793	6.6385	6.6706	5.8803	7.71	7.0397	8.1759	6.88	6.9604	7.5182	7.6648	6.7367	6.287
-13.943	-15.556	-14.212	-13.024	-13.664	-14.77	-14.374	-14.903	-14.888	-14.145	-13.731	-14.308	-14.585	-14.154	-14.333	-15.809	-14.95	-14.349	-15.722	-15.306	-15.518	-14.913	-14.178	-15.555	-14.296	-14.356	-15.204	-14.127	-14.785	-13.726	-14.471	-14.578	-15.778	-14.949	-13.737	-15.409	-14.687	-14.394	-14.889	-14.711	-14.309	-14.924	-15.144	-14.793	-13.921	-14.477	-14.982	-14.201	-15.081	-14.456
1.8254	1.8534	1.0212	1.9242	0.76554	0.88109	1.7139	1.873	1.7643	2.0858	1.384	2.5423	0.80059	1.7374	1.8267	1.5476	1.3406	2.0977	1.9906	1.04	1.6593	0.7029	2.545	2.6006	2.5757	2.0134	2.5968	0.45797	0.82794	2.16	1.385	1.957	1.9895	1.3273	1.0742	1.3757	0.42106	1.0589	1.4942	2.4731	1.8972	0.84608	0.78034	0.86645	1.702	0.29594	1.4139	1.8303	1.2084	1.1884
-10.809	-11.608	-12.248	-12.026	-12.285	-11.646	-11.09	-12.025	-10.843	-12.476	-10.795	-11.632	-10.954	-12.257	-11.673	-12.371	-11.42	-11.916	-12.469	-11.017	-11.13	-12.417	-10.956	-10.738	-12.415	-11.278	-11.253	-12.324	-12.638	-11.284	-12.069	-11.201	-11.719	-10.427	-12.207	-12.121	-10.216	-11.027	-12.092	-12.604	-12.101	-11.517	-11.713	-12.357	-12.059	-12.934	-12.117	-10.398	-11.763	-11.729
0.52975	1.4041	1.6192	1.1511	1.2496	0.73863	1.2591	1.5906	2.1727	1.3266	2.0041	0.80281	0.10671	1.1858	1.9673	1.8137	1.3838	1.9848	1.2095	-0.090862	0.70683	1.9338	0.74382	1.1848	1.2524	0.88441	0.25856	1.6531	1.4419	0.63406	0.51318	1.1331	1.1795	2.2496	1.8784	1.2271	2.014	1.0357	1.8915	2.3099	1.2775	1.5028	0.41494	1.203	1.5613	1.16	0.12094	2.0518	0.74421	1.9459
-13.265	-13.53	-12.492	-13.394	-13.057	-12.611	-13.32	-12.718	-12.628	-12.989	-13.12	-13.995	-12.918	-13.849	-13.647	-13.52	-13.12	-12.572	-13.876	-14.056	-14.919	-13.373	-11.822	-13.936	-13.381	-12.601	-13.02	-12.659	-13.336	-13.826	-12.97	-12.964	-12.852	-12.652	-13.671	-12.778	-13.227	-14.555	-14.218	-13.358	-12.27	-13.529	-12.449	-13.058	-12.817	-12.768	-12.638	-14.032	-14.342	-12.77
-6.2477	-5.8366	-6.1727	-5.368	-6.7691	-5.0734	-5.2033	-5.737	-5.3875	-6.2202	-4.6539	-4.8925	-5.888	-4.9791	-5.6696	-5.3355	-5.4871	-5.0824	-4.6825	-6.6643	-5.8216	-5.884	-5.2386	-5.997	-5.7703	-5.2418	-6.4123	-5.1542	-5.8022	-5.5616	-6.9371	-4.9819	-6.9819	-6.759	-5.7875	-7.1416	-5.4737	-5.8224	-5.5909	-5.4158	-4.9748	-5.7452	-5.6699	-5.6652	-5.7974	-5.4086	-4.5912	-4.6506	-4.8381	-5.4644
-3.2334	-2.485	-3.1756	-2.1925	-2.6586	-3.3931	-3.3855	-3.4116	-3.3233	-2.8395	-3.0366	-3.2902	-3.0384	-1.819	-2.2512	-3.6096	-3.3001	-2.8454	-3.2033	-2.7426	-2.7622	-2.7932	-3.2845	-3.0479	-2.8062	-2.4605	-2.6556	-3.1032	-3.7477	-2.2651	-2.286	-2.7102	-3.2943	-3.5833	-3.4842	-3.5743	-4.4144	-3.2621	-2.9682	-3.0679	-3.0691	-3.1976	-3.2101	-2.5849	-3.5444	-2.6255	-2.8168	-2.8441	-4.0761	-2.8944
8.4698	8.2147	8.7596	9.4989	9.7523	8.8907	8.3186	8.6041	9.2734	7.5026	8.1145	8.0855	7.5544	8.9603	8.9513	9.0217	7.9833	8.6373	7.7316	8.1596	8.2463	8.3838	8.5088	8.6297	8.3483	7.2185	8.3972	7.6864	8.8057	8.5078	8.7417	8.1273	7.9941	8.3972	9.4575	8.4896	8.3709	9.1063	9.5298	9.0482	7.9272	9.0254	9.0458	9.1275	8.1522	7.5293	9.8118	7.9846	8.3562	9.1469
-13.342	-11.08	-13.087	-12.341	-13.077	-12.722	-12.008	-12.456	-12.352	-13.179	-12.582	-12.559	-12.594	-12.727	-12.498	-13.211	-13.092	-12.875	-13.401	-13.937	-12.368	-12.38	-11.996	-12.84	-13.346	-12.794	-13.832	-13.166	-12.66	-13.482	-11.787	-13.709	-12.603	-12.691	-14.139	-13.199	-12.409	-12.795	-12.888	-13.087	-12.47	-12.878	-13.508	-11.864	-12.623	-13.562	-13.196	-13.297	-12.275	-12.305
-13.397	-12.981	-14.885	-13.63	-15.149	-13.881	-15.196	-13.214	-15.286	-13.425	-13.813	-13.638	-13.419	-14.298	-14.756	-13.832	-13.312	-15.075	-13.345	-14.546	-15.244	-12.87	-14.24	-13.233	-14.13	-14.077	-14.356	-14.864	-12.795	-13.647	-12.41	-13.35	-13.481	-13.229	-13.103	-13.617	-13.446	-13.781	-15.044	-14.336	-13.138	-13.942	-13.475	-14.384	-13.853	-15.042	-13.643	-13.058	-13.377	-13.975
0.85974	0.45321	0.44794	0.96826	-1.0005	-0.50254	0.42969	-1.0353	0.25157	-0.32777	1.3176	-0.78826	-0.50463	-0.33581	-0.50791	-0.81584	0.51852	0.12827	-0.13965	0.15017	-0.61979	0.93518	-0.35464	-1.1228	0.34723	0.29985	-1.4386	-0.84892	-0.0061276	-0.89569	0.096198	-0.6462	-1.1656	-0.92825	-1.1476	-1.0914	-0.46456	0.25181	-0.034032	0.53851	0.46281	-0.2644	-0.33988	0.050726	-0.2132	-0.54621	0.37459	-0.52285	-0.13835	0.85781
-0.38114	-1.5424	-1.711	-2.0095	-2.2954	-1.7503	-0.24415	-1.8193	-1.3749	-0.11588	-0.82878	-1.6055	-0.83289	-2.6012	-2.7278	-0.83305	-0.6239	-0.64162	-1.3483	-1.9419	-2.2466	-0.99162	-1.4268	-0.47091	-1.6743	-1.6948	-1.2954	-1.7271	-1.5944	-0.73847	-0.097265	-2.061	-1.3495	-1.7548	-1.8148	-1.8297	-0.70411	-1.7978	-1.9245	-1.8819	0.22809	-0.31978	-1.952	-1.4956	-2.1428	-1.8746	-0.96742	-0.24253	-2.5527	-1.1691
-9.4526	-8.3563	-8.049	-8.4617	-8.957	-10.568	-8.9559	-8.9092	-9.8976	-10.025	-8.1657	-7.7261	-9.9285	-9.9846	-9.9267	-9.7069	-9.0469	-9.0918	-10.085	-9.2854	-9.5969	-8.5216	-9.8635	-8.7188	-8.6567	-9.0236	-8.8773	-9.2239	-8.3694	-9.6491	-9.0504	-9.007	-8.4273	-9.9666	-9.2423	-9.3816	-8.6091	-8.3002	-9.6576	-8.1199	-8.3939	-8.27	-8.8744	-8.5117	-9.2572	-8.8595	-8.8533	-9.2786	-9.4371	-9.1378
3.5765	2.5991	3.1061	3.5283	2.5138	1.5061	3.4488	3.0859	2.7866	2.4769	3.8801	2.6474	2.5696	2.7968	1.966	1.5788	3.5205	1.8201	2.1627	3.1087	1.7743	3.3561	2.2678	2.4214	1.8527	3.4219	2.7463	2.339	3.1753	2.4563	2.2709	3.1122	2.1537	3.0986	3.0968	3.4199	2.395	2.7779	2.6389	3.3605	2.965	1.986	2.4283	1.6486	3.5536	1.9478	1.9667	2.4126	3.0664	3.1324
-0.57431	-1.104	-1.4776	-0.21196	-0.95894	0.66442	-1.4946	-1.1683	-0.353	-0.92283	0.1729	-0.30276	-0.35298	-1.5404	-1.1749	-1.1471	-0.13839	-1.2642	-0.6444	-0.3998	-0.63259	-1.0624	-2.0604	-2.9693	-0.72301	-0.61595	0.025699	-0.74828	0.2948	-0.02552	-0.20564	0.054544	0.08088	-0.79528	-0.39513	-0.57203	-1.0158	-1.0656	0.26873	0.0022832	-0.63574	0.14963	-1.4172	-0.67345	-0.24763	-0.0080076	-0.58659	-1.4806	-1.0697	0.04545
8.376	8.9254	9.6773	8.8881	8.2317	8.4457	8.1382	8.9439	8.2055	8.548	9.0173	9.4398	8.5495	8.4398	9.1049	8.8511	8.9822	7.702	8.8472	7.9397	7.9266	9.0762	8.5599	8.1912	8.297	8.9867	8.3013	8.4056	8.7026	9.013	9.3858	9.2855	8.7301	8.4197	7.6094	8.9041	9.2755	8.816	8.3757	9.0598	8.286	8.1716	8.8274	8.9028	8.7687	9.0866	8.6718	9.8115	8.9783	8.3106
-9.1283	-9.4327	-10.052	-9.5109	-8.3102	-9.5165	-9.6815	-9.5049	-9.9899	-9.7968	-8.998	-9.8325	-8.6299	-9.3019	-9.1187	-9.6368	-9.6338	-8.7275	-9.4439	-9.1528	-10.127	-8.7935	-9.1356	-8.8489	-9.4668	-8.344	-9.6203	-9.4144	-9.2274	-8.3769	-10.201	-9.987	-8.4385	-9.1379	-10.142	-9.8172	-9.5663	-7.1008	-8.8571	-8.7552	-10.416	-9.6851	-9.4958	-8.4413	-9.9722	-10.376	-8.4102	-8.9834	-8.2764	-10.028
-4.0122	-3.196	-2.3767	-3.2373	-3.7103	-3.5672	-3.1373	-4.1976	-3.218	-2.2288	-2.6394	-3.3071	-2.5857	-2.4162	-2.6569	-3.3764	-3.9314	-3.334	-3.0567	-3.534	-2.6055	-3.6764	-1.5859	-3.3195	-4.3873	-3.3363	-2.7406	-3.9167	-2.918	-2.7255	-3.9804	-3.2438	-3.0882	-3.5036	-3.229	-2.9283	-2.8518	-2.5422	-3.1099	-3.5655	-2.5799	-2.9881	-3.1308	-4.0641	-4.2221	-2.7563	-4.386	-3.7925	-3.0306	-3.3589
-6.6106	-6.706	-5.0411	-5.3988	-6.1248	-4.9281	-5.7645	-5.0875	-4.1091	-6.7011	-5.8367	-5.356	-6.2144	-6.0078	-5.2647	-6.6668	-5.3145	-5.7531	-5.8371	-5.4235	-5.457	-5.7656	-4.5749	-6.1145	-5.5293	-4.3803	-4.2753	-4.5162	-6.375	-5.5153	-6.2745	-5.575	-5.0731	-5.6701	-5.7209	-4.7051	-7.3048	-6.5404	-4.7159	-5.0562	-5.7092	-6.0853	-5.4255	-4.4736	-6.3986	-4.8756	-4.7185	-5.2804	-6.1713	-6.3353
-0.77504	-0.90328	0.11519	-0.30793	0.27771	-1.1324	0.77146	-0.91449	1.0918	-0.1541	-1.1787	0.21065	-0.021113	-1.1213	0.65816	-0.65875	-0.070794	0.2184	0.15451	0.47512	-0.82099	-0.69005	-0.3221	-1.2872	-0.95903	0.80682	-0.34324	-0.47487	-0.59785	-0.72258	-0.4645	0.43621	-0.95163	0.38658	0.18738	0.68665	0.45163	-0.0081446	0.28348	-0.66011	0.058739	-0.59515	-0.79973	0.10515	-0.032349	-0.56758	0.41742	-0.35914	-0.26188	-0.36303
-12.348	-12.001	-9.9559	-11.907	-11.626	-10.793	-11.201	-11.864	-12.064	-12.357	-11.252	-11.701	-11.77	-11.455	-12.252	-11.665	-12.664	-10.727	-12.21	-11.939	-11.188	-10.738	-11.006	-11.74	-11.148	-10.843	-11.759	-11.176	-11.138	-10.981	-11.723	-13.101	-11.843	-11.292	-12.386	-10.92	-11.419	-12.341	-11.956	-12.292	-12.567	-10.766	-11.094	-10.843	-11.755	-10.351	-11.961	-12.011	-12.08	-12.351
0.48525	-0.31682	-0.31915	1.862	-0.47193	0.37521	0.56445	-0.7027	-0.082704	0.55513	-0.01785	0.79409	0.036417	0.5983	1.7008	0.29022	0.19104	1.0308	-0.08212	0.62132	0.61629	1.6612	-0.16721	0.1842	-0.51432	0.94858	0.15469	0.27262	0.56421	1.7037	-0.069574	0.99266	-0.154	0.019346	-0.034932	-0.24214	0.42907	-0.11355	-0.20626	0.78704	-0.28264	-0.17334	-0.22851	0.98337	-0.32565	-1.1785	0.24271	0.91989	-0.67391	-0.73746
10.051	9.9792	9.9005	10.027	9.5702	9.8706	10.286	11.106	11.099	10.949	9.7594	10.28	9.7924	9.9555	9.3962	9.6355	10.338	8.9562	10.541	9.148	9.9581	9.5454	9.9555	10.753	10.802	8.3156	10.154	9.767	9.8655	9.8085	9.2625	10.19	10.282	9.8608	10.213	10.145	9.241	9.3928	10.194	10.464	10.835	10.468	9.554	9.9378	10.091	10.083	9.205	10.29	10.477	9.6335
-9.6012	-10.357	-10.033	-10.237	-10.945	-11.59	-10.925	-9.9373	-11.458	-9.7573	-9.8168	-11.251	-10.325	-10.086	-10.4	-10.828	-11.138	-10.648	-10.517	-10.624	-10.205	-10.731	-11.584	-10.37	-9.8834	-10.374	-9.9645	-11.532	-10.72	-10.475	-10.278	-11.882	-10.324	-10.212	-10.693	-10.494	-11.199	-10.846	-11.425	-11.1	-10.337	-9.9988	-10.401	-10.393	-10.92	-11.745	-10.651	-11.218	-11.396	-10.915
-11.767	-12.57	-12.268	-12.591	-12.719	-12.577	-11.614	-10.794	-11.536	-12.197	-11.897	-11.304	-11.673	-10.814	-11.243	-11.615	-12.195	-12.812	-11.56	-11.472	-11.945	-12	-10.941	-11.844	-11.793	-12.222	-11.772	-11.162	-11.938	-11.471	-11.881	-11.494	-11.745	-11.784	-11.691	-10.377	-10.714	-10.549	-11.704	-11.461	-12.626	-11.893	-12.849	-11.464	-11.198	-10.29	-12.444	-12.158	-11.607	-11.801
-14.126	-12.89	-12.751	-13.854	-12.71	-12.864	-13.334	-12.837	-11.491	-13.566	-13.649	-13.748	-14.572	-13.634	-13.979	-13.642	-11.893	-12.62	-13.456	-13.169	-13.557	-12.612	-12.306	-12.905	-12.354	-14.19	-13.186	-13.318	-13.463	-13.19	-12.913	-12.977	-13.535	-13.63	-13.006	-13.071	-13.395	-13.612	-13.42	-12.637	-12.073	-12.619	-12.825	-13.321	-13.503	-12.694	-12.84	-12.687	-12.586	-13.034
-22.072	-22.975	-22.074	-23.171	-22.213	-22.979	-21.402	-21.671	-22.813	-23.043	-21.976	-23.005	-21.377	-20.55	-21.809	-21.225	-22.276	-21.959	-22.521	-22.554	-21.961	-22.81	-22.057	-22.001	-22.51	-21.21	-22.691	-21.266	-22.85	-22.366	-22.059	-22.106	-22.803	-22.491	-22.191	-22.495	-21.708	-22.978	-23.078	-22.4	-21.804	-21.714	-22.762	-21.67	-22.879	-22.692	-21.438	-21.24	-22.422	-22.365
-11.294	-12.302	-11.483	-11.267	-12.213	-12.158	-11.14	-11.632	-11.866	-11.817	-12.316	-10.882	-11.317	-11.913	-12.356	-12.278	-10.946	-11.324	-12.226	-11.501	-11.29	-11.991	-11.71	-12.125	-12.168	-10.768	-11.092	-11.165	-11.852	-10.839	-11.685	-12.084	-11.334	-11.989	-12.06	-11.526	-12.199	-11.228	-10.831	-11.657	-11.595	-10.704	-10.909	-12.162	-11.102	-11.801	-11.598	-11.455	-11.183	-12.796
-6.0762	-8.1592	-6.9218	-7.9809	-6.6924	-7.0268	-6.7449	-7.3696	-6.7161	-7.5749	-8.3437	-6.6595	-8.3436	-6.3	-7.9522	-8.7987	-8.7065	-8.2052	-8.5834	-7.5991	-8.1594	-8.6953	-8.0578	-9.1053	-7.499	-6.8467	-8.0168	-6.7904	-7.3692	-7.2914	-8.1986	-7.423	-8.0503	-7.5694	-8.4989	-8.2844	-7.0404	-8.3106	-8.6498	-7.9454	-7.3746	-8.0884	-7.3199	-9.2575	-7.5797	-7.0111	-8.4111	-7.0321	-7.9736	-8.2289
1.534	1.1805	1.5795	2.5386	0.72412	0.60131	0.98653	2.132	1.9375	1.2071	2.4934	2.0329	2.55	1.9642	1.919	1.7849	0.73736	3.073	1.5828	1.3784	1.4283	2.0898	0.81767	1.1391	2.0759	1.6071	2.1945	2.2023	1.1499	1.686	2.6371	1.4464	2.0946	1.1819	2.54	1.6786	1.0369	1.8714	1.4522	1.7818	1.3972	1.4078	1.6677	1.3884	2.2082	1.7957	2.6287	1.7526	1.0498	1.8391
-2.2598	-1.6161	-1.8846	-1.2566	-1.9451	-1.582	-1.8618	-0.24612	-0.73127	-1.4787	-1.2772	-1.2219	-2.3012	-0.11912	-1.1207	-2.1827	-2.5425	-1.5618	-2.294	-1.5349	-0.32164	-2.4566	-2.8289	-1.3422	-0.85334	-1.6409	-2.047	-0.76094	-2.371	-2.1762	-1.0855	-2.7624	-0.81556	-0.34319	-1.5507	-2.3066	-1.6625	-2.3403	-1.8432	-1.4572	-1.1198	-2.3652	-1.7447	-2.1216	-2.1553	-3.6233	-2.3571	-1.7016	-1.7039	-1.2527
-15.406	-15.039	-15.177	-14.234	-13.673	-14.245	-15.161	-14.871	-15.151	-13.182	-14.952	-16.461	-14.671	-14.177	-15.047	-15.046	-15.23	-14.057	-15.661	-14.986	-15.323	-13.946	-14.283	-15.421	-15.015	-14.441	-15.098	-15.744	-14.735	-14.076	-14.189	-15.037	-14.982	-14.071	-16.104	-13.752	-15.199	-15.473	-14.179	-15.216	-14.397	-14.792	-13.757	-15.172	-14.875	-13.484	-14.574	-14.276	-13.226	-13.875
-1.7433	-0.62338	-1.7096	-1.9958	-2.2389	-1.2353	-1.8834	-1.4005	-0.85402	-2.0058	-1.7796	0.012858	-1.8731	-1.4136	-2.1215	-1.9316	-0.90661	-1.0643	-1.3368	-1.6036	-0.71168	-1.5101	-1.9168	-0.52108	-2.0436	-1.0208	-1.5809	-1.4287	-1.7664	-1.7416	-0.60756	-1.1826	-0.91591	-1.9696	-2.3344	-0.76237	-0.93625	-1.7458	-3.1997	-1.268	-0.57908	-1.3298	-1.0603	-1.6132	-0.43043	-0.78082	-0.84605	-2.4832	-1.3661	-2.1454
6.9155	5.9448	5.522	5.6731	5.834	5.7114	5.5757	5.7144	6.4431	5.4989	6.5979	5.7479	5.9607	6.4965	6.6043	5.6035	6.0265	4.6466	5.807	5.3447	5.9578	6.0016	5.34	5.3992	5.7911	7.199	5.2679	5.4274	4.6112	4.8454	5.1083	6.2911	4.6541	5.8136	5.5242	6.3986	5.5666	4.3762	6.1385	5.7285	5.2956	5.6582	6.3289	5.5456	6.0207	5.1927	4.9706	5.2074	5.1232	5.8996
-9.7797	-9.1889	-9.0528	-8.4012	-9.2681	-9.5766	-8.6645	-8.7167	-8.8415	-9.6263	-9.26	-9.285	-9.0317	-8.3227	-8.3483	-8.9197	-9.3872	-9.4243	-9.0882	-9.4402	-8.1012	-8.94	-8.5158	-9.0121	-9.062	-9.0339	-8.6456	-9.2605	-8.4744	-8.3151	-8.6583	-8.5822	-9.7195	-8.9957	-9.5553	-9.2288	-8.9534	-9.2179	-9.6641	-8.4593	-8.927	-8.3804	-9.2993	-8.4779	-9.4855	-9.0455	-8.5631	-9.4421	-9.5656	-8.9906
-22.336	-22.01	-22.062	-23.16	-22.834	-22.198	-23.467	-21.411	-22.676	-23.091	-22.461	-21.991	-21.947	-22.723	-22.294	-22.583	-21.791	-22.303	-23.326	-23.461	-23.503	-21.867	-22.315	-22.239	-22.209	-22.66	-22.48	-22.11	-23.15	-22.813	-23.215	-21.826	-21.842	-23.258	-22.054	-23.017	-21.754	-20.775	-22.584	-21.767	-21.467	-21.635	-21.392	-22.197	-21.456	-21.606	-21.45	-21.755	-22.164	-22.186
-2.0316	-2.285	-3.0605	-2.5936	-3.3638	-4.2513	-2.3738	-3.4677	-2.7084	-2.2422	-2.7559	-2.0364	-2.149	-2.8353	-3.2211	-2.7849	-3.302	-2.0946	-2.2176	-1.9015	-2.9107	-2.3134	-2.5171	-2.9557	-1.592	-3.3364	-2.2984	-2.0435	-1.918	-3.4947	-1.7823	-2.0804	-2.0044	-3.1932	-1.5581	-3.5144	-2.8093	-2.2564	-2.3173	-2.7578	-2.3192	-2.9922	-3.3393	-2.8812	-1.41	-3.0745	-2.7027	-1.9511	-2.5144	-4.0841
5.0645	6.5297	6.4885	6.4168	7.8578	5.796	6.5566	6.4348	6.8226	7.1579	6.3295	6.2531	7.2918	5.949	6.9997	7.607	6.7321	7.0853	6.6099	7.434	6.1398	6.234	6.5397	7.8605	6.4568	6.9872	7.1422	6.9426	6.1055	6.8934	6.118	7.1308	8.0603	6.4129	6.8116	5.9942	5.5199	6.1563	6.577	7.0499	6.7088	6.6851	6.179	7.1111	7.4813	6.9554	7.9166	7.4151	6.4803	6.0996
-14.695	-14.133	-14.864	-14.524	-14.274	-15.128	-15.309	-15.373	-14.836	-15.707	-13.56	-14.451	-14.018	-14.761	-15.037	-14.787	-14.647	-14.4	-14.641	-14.78	-14.132	-14.922	-14.624	-13.399	-14.146	-14.3	-14.19	-13.964	-15.172	-15.61	-13.593	-15.27	-13.627	-14.551	-14.417	-14.015	-15.026	-14.261	-14.374	-14.777	-13.969	-13.916	-14.664	-14.568	-14.09	-15.539	-14.056	-14.41	-14.543	-15.528
1.6919	2.0371	1.4668	1.4666	1.3361	2.0527	1.9639	2.0543	1.7434	1.4786	1.6941	0.71818	1.9891	1.5081	1.6104	2.5055	0.4355	2.3108	1.7378	2.3873	1.319	1.4212	0.56508	2.3732	2.7522	1.5531	0.20985	1.1993	1.7472	1.1182	1.1695	0.77332	1.5747	0.94914	2.1806	2.5379	2.0244	1.2768	1.1135	2.4706	1.6496	1.63	1.2032	1.3869	2.2229	1.7283	1.9876	1.9474	1.5551	1.7206
-2.11	-2.6597	-2.8155	-3.1715	-2.3125	-2.7098	-2.4446	-3.4397	-2.428	-2.929	-2.9081	-2.7413	-1.835	-3.1615	-3.4196	-2.3086	-2.4067	-1.4378	-2.9394	-3.2519	-3.0569	-2.6328	-2.4408	-3.4855	-3.8547	-2.4182	-3.3102	-3.0304	-2.3306	-3.1311	-2.3973	-2.2236	-2.2456	-2.4083	-2.4055	-2.9538	-2.4547	-2.8017	-3.5185	-4.155	-2.301	-2.2602	-2.8747	-1.8639	-1.817	-3.101	-2.87	-1.8893	-1.7449	-2.2862
9.5792	9.1429	9.8242	9.7092	10.393	9.9697	9.9673	9.4039	9.9706	9.6361	9.3235	9.6518	9.8909	12.377	10.322	9.5034	10.56	9.1628	9.9922	9.8235	9.3742	10.684	9.0338	9.5964	8.667	10.318	10.433	9.1572	8.7524	9.1561	10.224	9.4402	8.4178	10.106	9.3824	10.309	10.043	9.3128	9.9821	9.8544	9.581	10.196	10.019	10.78	9.2182	8.9116	9.3971	10.064	10.261	9.8676
7.0718	7.4258	6.427	6.5086	6.4688	7.1949	8.1254	6.7076	6.8256	7.0662	6.713	7.2903	7.9577	7.2375	6.5991	6.7409	6.5444	7.5591	6.0316	6.4795	6.7652	6.3534	7.2201	7.0499	5.7245	6.6551	7.3065	7.1567	6.3642	7.6542	5.9827	6.6395	7.4266	6.1406	5.7826	6.752	5.8064	6.578	6.143	6.7415	7.1662	6.4207	7.3956	7.4889	7.0168	7.0699	8.3964	7.7882	6.5575	6.7355
2.5234	0.65481	1.2429	0.78194	2.2869	0.8417	2.1775	0.29976	1.8486	1.1923	1.2526	0.97836	1.3609	1.6858	2.0962	1.2841	1.0051	1.0363	1.7368	1.8518	1.6069	0.49473	2.3765	0.8388	0.79057	0.83353	1.7365	1.5121	1.7971	1.1245	2.452	0.97374	1.6237	1.2601	1.328	1.1803	1.0102	0.13863	1.1204	0.57412	1.8865	1.5892	0.70667	0.50708	1.1669	0.93837	0.43788	0.77841	1.1215	1.0544
-11.832	-11.912	-12.238	-12.593	-11.112	-11.565	-12.093	-12.715	-11.193	-12.487	-11.44	-11.723	-10.833	-12.153	-11.512	-11.917	-11.136	-12.026	-11.249	-11.436	-11.408	-11.79	-11.835	-11.649	-11.634	-11.363	-12.089	-10.475	-11.179	-11.512	-12.516	-11.386	-11.531	-10.94	-11.492	-12.047	-11.263	-11.931	-12.175	-12.115	-12.21	-12.228	-11.438	-11.849	-11.855	-12.428	-10.939	-11.817	-11.459	-11.667
-14.424	-14.769	-14.04	-14.813	-14.819	-14.89	-14.571	-14.836	-14.798	-14.63	-15.194	-14.76	-14.856	-13.796	-14.142	-15.157	-15.601	-14.988	-13.831	-14.062	-15.157	-15.064	-14.978	-14.181	-14.186	-13.866	-13.244	-16.056	-16.281	-14.364	-14.596	-14.39	-13.891	-13.867	-14.132	-14.579	-15.42	-13.939	-15.377	-14.336	-14.757	-14.716	-14.133	-14.12	-15.032	-13.849	-14.201	-15.31	-14.911	-14.559
5.7866	5.6589	6.6009	5.6381	5.7841	5.55	6.163	5.7758	6.336	6.0434	4.8092	5.8349	4.9409	5.3818	5.075	5.8603	6.37	5.7097	5.6075	5.1027	5.2265	6.4436	5.7981	6.5851	5.7586	5.6219	6.6228	5.894	6.6864	5.6526	5.6168	5.4061	4.744	5.4767	5.5559	6.3046	5.117	6.5331	5.599	6.4523	5.4956	5.7372	5.3209	5.9802	4.9564	5.5161	6.2203	5.3579	5.1382	6.1934
-8.4879	-8.6341	-8.2498	-8.7233	-8.538	-9.867	-9.5601	-8.5681	-10.255	-9.5257	-8.6463	-7.6399	-8.7695	-9.5329	-9.1045	-9.9877	-9.2345	-9.2237	-8.63	-9.1832	-8.7027	-7.9595	-8.6719	-8.9521	-10.136	-10.025	-9.4301	-8.3617	-8.8965	-8.7559	-9.0454	-7.8563	-8.1948	-9.0911	-9.1101	-9.4955	-8.9146	-8.4229	-9.6372	-8.1123	-8.8458	-9.534	-9.8039	-8.4222	-9.44	-8.8427	-9.4107	-8.5188	-7.939	-9.2043
2.0328	1.9881	1.8079	1.6562	1.0207	1.2451	2.0608	1.5308	1.5031	1.734	1.3544	1.5047	1.6381	2.7053	0.94131	1.8807	1.7334	0.50011	0.37843	1.2034	2.0198	2.7721	0.30013	1.6729	2.7146	1.209	2.6568	1.2127	1.872	1.5127	0.29402	2.3564	1.5101	2.1341	1.8889	1.6553	1.535	1.7748	2.9115	1.1409	0.41569	2.3608	2.1705	0.87511	2.1056	1.7293	2.4357	1.781	1.2319	1.1416
1.8589	1.2568	0.93021	1.8649	1.1317	1.1181	1.3702	2.08	1.4149	1.4981	0.54707	1.6834	0.47526	1.0121	1.3187	0.96831	1.7714	1.358	0.80858	2.409	0.99327	1.5308	1.7011	0.65789	1.3127	-0.09813	1.5535	1.1405	0.94184	-0.15878	1.4945	0.18254	0.99314	-0.21925	1.1073	1.4711	1.1508	2.0702	0.22948	1.4716	1.1387	1.2295	1.3142	0.5102	0.64636	0.43146	0.57512	0.071312	0.31175	1.2807
-1.8536	-1.218	-1.6867	-1.9796	-1.7749	-1.0605	-1.6957	-0.46493	-1.0387	-2.1468	-0.89872	-0.97344	-0.24683	-1.5231	-2.2124	-1.6561	-1.0178	-1.4868	-0.88459	-0.73575	-1.0201	-1.3028	-1.4827	-1.3345	-1.6823	-1.6616	-0.68555	-1.8182	-2.2354	-1.6136	-2.4673	-1.3353	-1.0389	-2.9696	0.055946	-0.88159	-1.2943	-1.9837	-0.64408	-1.4989	-1.4693	-1.1818	-1.8242	-1.2003	-2.2159	-2.0124	-0.93373	-0.69698	-2.5338	-1.5556
-8.6878	-9.2017	-8.6893	-8.2669	-9.4005	-10.418	-9.5988	-9.6443	-7.7531	-8.9437	-9.4936	-8.9221	-8.2787	-8.6589	-8.783	-8.8505	-8.5328	-7.7691	-8.8196	-9.0144	-7.808	-8.8639	-8.6629	-9.6499	-10.108	-8.7958	-8.8737	-8.6863	-8.6861	-10.26	-9.3809	-8.48	-10.52	-9.8146	-9.0575	-9.1337	-10.195	-9.1186	-9.4742	-8.9798	-8.4974	-9.7876	-8.0367	-8.3284	-9.0997	-8.3093	-9.3814	-8.4233	-9.5711	-8.2809
-5.6665	-3.7755	-5.2104	-6.3551	-4.851	-4.8064	-5.1021	-5.1873	-5.3952	-6.1489	-5.5497	-5.2367	-5.4605	-5.7984	-5.3698	-5.0738	-5.5642	-4.5986	-5.9669	-4.6834	-6.3532	-7.1167	-4.5277	-5.4339	-5.5496	-5.5634	-4.9288	-5.1913	-5.2693	-4.8824	-4.3914	-4.3082	-4.6218	-5.4371	-4.4627	-4.6096	-5.8825	-4.6242	-5.534	-5.7862	-5.8426	-5.2735	-5.8883	-6.0271	-5.9931	-5.1834	-6.917	-4.9135	-6.7225	-4.2136
-22.229	-21.648	-21.718	-21.891	-21.744	-23.191	-22.944	-22.124	-21.329	-23.177	-22.092	-22.176	-22.07	-22.311	-22.19	-21.639	-21.149	-21.716	-22.073	-23.246	-22.814	-22.617	-21.65	-22.677	-22.567	-22.325	-22.315	-21.443	-22.101	-21.386	-22.548	-21.965	-23.189	-23.201	-22.09	-23.014	-22.499	-21.294	-23.035	-21.464	-22.751	-22.731	-22.339	-22.037	-22.298	-23.595	-22.758	-21.909	-22.949	-22.819
8.2324	8.4221	8.3887	8.182	7.8764	8.0147	7.3474	7.4985	7.6183	8.8537	7.3973	7.5724	8.6768	7.9571	7.3137	6.5441	8.528	8.3466	8.6925	8.5233	7.6513	9.3517	8.3134	7.9073	8.0529	7.0302	7.2087	5.7766	8.0228	8.6941	8.4156	9.088	8.4886	8.8753	8.236	7.721	7.8682	8.4785	6.6776	9.0558	7.859	6.5057	9.3548	7.5334	7.6774	8.4744	7.18	8.545	6.9089	8.2717
-8.6699	-9.1327	-8.6644	-8.6445	-8.9074	-9.482	-8.7099	-9.5778	-10.241	-10.425	-10.369	-8.3535	-7.9007	-7.5153	-9.6557	-8.0893	-8.5384	-7.771	-7.6343	-8.7642	-9.4458	-9.1979	-8.6105	-10.195	-9.4218	-8.4112	-10.14	-9.0445	-10.858	-9.67	-8.7441	-9.125	-8.1299	-9.5727	-9.6959	-8.7807	-9.1639	-9.2048	-9.1594	-8.3592	-8.4215	-10.082	-8.9317	-9.5501	-8.4399	-10.527	-8.5976	-8.1706	-9.9617	-9.1044
10.189	9.5636	10.177	9.4534	10.295	9.9145	11.154	9.3929	9.2103	9.4422	9.5682	10.282	9.6298	10.425	9.6691	9.4204	9.329	10.109	10.09	9.4265	8.7701	10.211	9.248	8.9892	10.225	10.586	10.823	10.005	9.1046	10.564	9.464	10.088	10.245	10.201	9.9797	10.024	10.248	9.5143	10.321	10.848	9.4995	11.054	9.8685	9.832	10.653	8.7679	10.467	10.515	9.1571	10.24
8.3048	9.4091	7.5989	8.1727	8.7893	8.6028	7.9523	7.1145	8.8857	8.4062	9.249	8.6691	8.2628	7.5462	8.8223	7.9859	7.9927	7.9702	7.8545	8.8087	8.9902	7.5838	8.0099	8.5438	8.6079	8.7434	9.3773	9.2632	8.0123	7.9875	8.7954	7.6861	8.1587	8.6754	8.6811	9.4165	8.3204	8.8837	8.4422	8.6913	7.6855	8.1991	8.4468	9.3937	7.4166	9.972	8.5246	8.1189	8.2057	8.0625
-11.125	-11.427	-11.112	-12.673	-11.495	-12.126	-11.498	-12.643	-12.535	-11.843	-11.963	-10.695	-11.382	-12.171	-12.569	-12.559	-13.198	-11.408	-11.347	-11.562	-12.298	-11.19	-12.777	-11.1	-12.211	-12.152	-11.454	-12.71	-11.547	-12.39	-11.058	-12.977	-11.676	-11.142	-11.756	-11.478	-12.069	-11.301	-12.021	-11.442	-11.401	-12.352	-11.243	-11.787	-11.734	-11.972	-10.857	-11.5	-12.095	-11.306
-4.8733	-4.6344	-3.631	-5.3476	-5.1156	-4.0798	-4.6798	-5.3025	-3.7468	-4.4499	-4.4022	-4.2255	-2.8634	-4.7585	-5.7673	-5.1327	-5.8519	-5.0471	-4.4282	-4.4835	-5.2226	-5.4614	-3.0728	-5.6937	-6.0727	-4.917	-5.4256	-4.8036	-4.7084	-4.7616	-5.4776	-4.1833	-6.3424	-4.1003	-5.3177	-5.3704	-5.4493	-4.3186	-3.478	-4.259	-5.0228	-5.436	-4.2319	-5.2657	-5.637	-4.8104	-5.2622	-6.1026	-4.5045	-4.533
-13.861	-13.637	-13.06	-13.142	-12.35	-12.451	-13.787	-13.604	-12.713	-12.662	-13.384	-12.214	-12.914	-12.162	-13.392	-12.716	-12.773	-12.374	-12.515	-12.676	-13.361	-13.956	-13.025	-12.705	-12.83	-12.861	-13.611	-14.107	-13.426	-12.417	-12.894	-13.178	-13.351	-13.35	-13.665	-13.364	-12.421	-12.338	-13.872	-12.93	-12.237	-12.587	-13.596	-12.896	-12.782	-13.317	-14.648	-13.061	-12.279	-13.098
-9.3917	-9.6667	-9.3775	-10.729	-10.731	-9.2159	-10.096	-7.7452	-8.6429	-8.5184	-9.6047	-8.1549	-9.7917	-9.1798	-9.8687	-8.2489	-9.8583	-10.304	-8.6511	-10.067	-8.7983	-8.6972	-9.3561	-9.1267	-9.3078	-8.2409	-7.6701	-8.39	-9.303	-10.574	-9.3553	-10.005	-9.3	-9.0009	-9.3776	-9.9748	-8.316	-9.0929	-9.0269	-9.138	-9.2798	-8.6966	-10.141	-8.7828	-8.8116	-10.303	-8.2801	-10.14	-8.4618	-10.082
-1.9197	-1.6475	-2.1361	-1.4434	-1.6164	-1.8141	-1.8146	-1.397	-1.495	-1.3113	-1.9337	-0.95632	-0.85201	-0.079049	-1.7464	-2.5677	-1.5783	-1.8931	-1.3155	-1.6078	-1.762	-1.0969	-1.482	-1.1532	-0.03149	-1.6376	-1.0841	-1.1082	-0.82173	-1.9333	-0.7507	-1.3544	0.43739	-2.8113	-1.3858	-0.91331	-0.95653	-1.0494	-1.2061	-1.8453	0.047618	-1.1603	-1.1847	-1.4237	-0.43452	-1.4734	-1.317	-1.5015	-2.0553	-1.9627
3.1079	4.3491	3.662	4.8617	5.252	3.2042	3.6371	4.4611	4.2532	3.7235	4.5827	4.1455	4.5444	4.707	4.3894	5.0613	4.1414	4.7251	4.7741	4.7266	3.6714	5.0696	5.4157	4.5619	4.8395	5.3793	4.4671	4.8207	4.1666	4.5069	4.3962	3.808	5.6198	3.4103	5.0385	4.9626	4.5822	4.388	5.1809	3.6934	3.6192	4.3005	4.7448	4.454	4.0353	3.2862	5.8409	3.4844	3.4672	4.1179
-15.486	-14.833	-15.012	-14.492	-14.994	-15.604	-15.23	-14.261	-15.553	-15.328	-14.844	-14.18	-14.156	-14.367	-13.489	-14.671	-15.183	-14.073	-14.481	-15.023	-14.744	-14.243	-14.478	-14.714	-15.008	-15.739	-14.603	-14.901	-13.766	-15.168	-15.746	-14.817	-14.394	-14.291	-15.236	-15.24	-14.841	-14.512	-13.684	-15.206	-13.907	-14.939	-14.268	-15.329	-14.728	-15.347	-14.248	-14.142	-14.887	-15.29
-11.018	-12.216	-11.646	-10.675	-11.761	-11.726	-11.46	-10.4	-11.156	-11.52	-10.893	-11.561	-10.972	-11.093	-12.23	-12.369	-11.43	-12.082	-10.893	-10.894	-10.814	-11.392	-10.585	-11.801	-11.646	-13.357	-11.156	-11.143	-11.598	-11.449	-12.723	-11.425	-12.528	-11.186	-11.107	-12.698	-10.9	-11.641	-11.762	-11.316	-12.587	-11.478	-11.656	-11.001	-11.092	-11.068	-11.029	-11.522	-11.99	-12.404
-1.6961	-1.5335	-1.2341	-0.37874	-1.5441	-1.5665	-1.0169	-0.8177	-1.1965	-0.35487	-1.2706	-2.9681	-1.8486	-1.3763	-0.052811	-1.1906	-2.1513	-1.767	-0.98814	-1.6771	-1.1242	-2.524	-1.8687	-1.7813	-1.1137	-1.7059	-1.56	-1.6089	-1.3389	-1.294	-1.5509	-0.54891	-1.4651	-1.2367	-0.81212	0.23044	-1.7024	-1.8654	-1.6849	-0.64673	-1.7738	-1.1961	-0.67075	-1.2615	-1.7808	-1.4539	-1.03	-0.11978	-1.9885	-2.8189
-1.9429	-2.053	-2.5831	-2.0185	-1.8425	-2.6796	-1.2935	-3.4807	-3.2504	-2.9356	-2.5472	-2.1629	-2.3109	-2.7068	-2.7288	-3.2775	-3.115	-2.467	-1.9986	-2.3795	-3.1697	-2.5916	-2.5397	-2.331	-1.5862	-3.8428	-1.6534	-3.3572	-3.5805	-2.6956	-1.8322	-2.2581	-2.6778	-3.0027	-4.0848	-2.1992	-1.8061	-1.9085	-1.8229	-2.9907	-2.2948	-3.8218	-2.8926	-3.3087	-2.9752	-3.825	-2.1595	-1.4938	-2.2842	-3.1025
-4.4049	-4.6312	-4.1038	-5.5921	-3.9343	-4.237	-4.3354	-3.5368	-4.3523	-3.7146	-5.0991	-4.1615	-3.4104	-3.579	-3.2062	-4.5275	-4.702	-3.3293	-4.1105	-4.3935	-5.0808	-4.6781	-2.8321	-3.8198	-4.2442	-4.5146	-5.2821	-4.129	-4.1603	-4.0102	-4.1769	-4.8277	-4.7878	-4.569	-3.7214	-4.6591	-4.3625	-4.4846	-3.7929	-4.2522	-3.4487	-5.0545	-4.3411	-4.5702	-2.7103	-4.5272	-4.4398	-3.7602	-2.9905	-4.0575
-9.4476	-9.3388	-9.8227	-9.1888	-9.0982	-9.5118	-9.2461	-8.4684	-9.1442	-8.506	-9.153	-9.7494	-9.2564	-8.7555	-9.2151	-8.9619	-10.186	-8.9301	-9.0027	-10.405	-9.5181	-9.2111	-8.7968	-7.9484	-9.8062	-9.7226	-10.105	-9.3404	-9.1821	-9.0654	-10.641	-8.7759	-9.7996	-8.7949	-9.5554	-8.7222	-9.181	-8.5591	-10.415	-9.5948	-9.0034	-9.2878	-8.6413	-9.1521	-8.9789	-8.6025	-8.4837	-9.7768	-10.683	-10.292
-2.8936	-2.1219	-3.4184	-2.3829	-2.3155	-2.6849	-3.9388	-2.5261	-2.0088	-2.0086	-2.5894	-2.2973	-3.0202	-3.0962	-1.6051	-2.5828	-2.9578	-4.1507	-3.1295	-2.6523	-2.0306	-2.3111	-3.643	-1.9446	-2.4737	-2.2266	-3.4332	-2.606	-2.3473	-3.3109	-3.693	-2.287	-3.1698	-4.0889	-2.3686	-3.1258	-2.1296	-3.2845	-2.7613	-2.1347	-2.7383	-2.6637	-3.1716	-3.6039	-3.0176	-1.933	-2.3339	-1.1694	-2.2281	-1.9252
6.8849	6.8071	6.707	7.002	6.533	8.0649	6.2978	6.3887	7.0723	7.0676	6.0619	7.5792	5.8291	6.2812	5.6163	5.5384	6.3818	7.0267	6.9693	6.774	7.2245	6.8647	6.0103	7.6116	6.5495	6.226	7.862	5.6765	6.2744	6.9928	5.5562	6.7201	6.9178	5.9982	7.3846	6.8354	7.834	5.5694	7.8158	7.5421	6.8238	6.4771	6.4897	6.8531	8.0657	6.9672	6.5931	7.4322	7.1049	7.6083
-1.116	-1.2296	-1.2344	-1.3397	-1.7847	-1.4186	-1.5594	-1.9699	-1.2776	-0.89084	-1.2597	-2.1416	-1.4317	-1.6667	-1.3685	-0.46024	-0.84289	-2.4106	-0.99594	-1.2342	-1.2554	-1.3491	-1.1862	-1.6462	-2.365	-0.5204	-1.6322	-0.34401	-0.51363	-1.4667	-1.0742	-1.329	-0.56921	-1.664	-1.0907	-1.6177	-2.5564	-1.2093	-2.2216	-1.1172	-0.49457	-0.3787	-1.9322	-0.67216	-0.65401	-1.3507	-2.1013	-1.131	-1.7483	-2.5833
4.0769	4.0706	4.4702	4.0246	5.4808	4.5872	5.285	3.4573	4.0537	4.6698	4.1675	4.3384	3.5709	4.4867	5.6715	5.1485	5.0873	5.2503	3.9312	5.2913	4.3195	3.9515	4.4389	3.4538	5.1337	4.7453	4.1367	4.1282	4.106	4.9115	4.2491	3.775	4.4226	3.4591	4.3135	3.4586	4.0074	4.1971	4.5476	4.2363	3.4098	4.0499	5.2752	3.2229	5.0478	3.0925	4.8594	4.4247	5.0779	4.3485
6.2621	6.145	5.5859	6.0596	6.2399	4.859	5.3312	4.7094	5.7113	4.9972	4.8414	4.9001	4.8795	5.9744	5.004	5.9182	5.2749	6.5389	4.6184	5.666	6.0819	4.7628	4.9586	6.2347	5.3243	5.1072	5.9005	7.285	5.1847	5.6967	4.6269	6.6602	6.1858	6.3456	6.3227	6.3815	5.0049	6.3036	5.2637	5.6191	5.9768	5.4667	5.2918	4.6928	6.618	5.3293	5.3824	5.8256	5.3486	4.7707
-12.51	-12.309	-12.906	-13.305	-13.272	-12.31	-12.888	-13.648	-12.692	-12.548	-13.268	-14.108	-12.843	-13.127	-12.707	-14.27	-13.84	-13.407	-13.09	-12.537	-13.356	-12.595	-13.602	-13.898	-13.971	-12.742	-13.904	-13.516	-13.788	-14.153	-13.954	-12.61	-14.07	-13.557	-13.553	-13.049	-13.031	-13.535	-13.434	-11.32	-13.486	-13.958	-12.966	-12.338	-14.406	-12.413	-13.651	-13.153	-12.168	-13.95
1.9317	1.6141	1.9307	1.7556	1.6149	1.6514	1.2785	2.3404	1.6473	2.4497	1.5603	1.9871	1.4117	2.8008	1.6783	2.0559	2.0423	2.2901	2.6834	1.3526	1.011	1.6664	1.38	2.5878	1.0647	2.2225	0.98866	2.3136	1.1043	2.8763	1.1037	2.1676	1.3095	2.0215	1.7348	2.4966	1.3708	2.2036	2.8716	2.0889	1.9342	0.18223	0.8514	2.5295	0.43179	1.8523	0.93222	3.2299	1.9598	2.5328
7.2572	8.1417	7.4485	9.0111	7.9897	8.8257	8.5749	7.9296	8.4476	9.3369	7.5156	8.1291	6.6339	8.3457	7.8764	7.7574	8.9118	6.9784	8.4011	7.0854	8.1594	6.9685	8.8063	7.0075	7.3503	7.2097	6.9748	7.6316	9.0446	7.8448	9.4192	8.1877	8.4364	8.7989	7.6768	8.4854	7.0792	8.0409	8.0025	7.6443	8.0182	7.6414	7.1328	7.6355	7.7176	7.6591	8.3733	7.7625	8.6554	8.0691
-4.0541	-2.777	-3.1449	-4.4354	-3.4904	-3.8522	-3.315	-4.0579	-3.3189	-4.3996	-3.3238	-2.8383	-4.288	-4.2728	-3.8447	-3.8415	-5.0012	-2.8166	-3.457	-3.2023	-3.8139	-4.7069	-3.1492	-3.4544	-3.7305	-4.1588	-4.513	-3.4261	-4.7777	-5.0673	-3.7782	-3.3275	-3.1654	-3.4557	-4.3398	-3.5107	-3.6459	-4.6876	-3.1708	-3.7871	-3.995	-4.7799	-4.5163	-3.7736	-3.7537	-4.0259	-4.1594	-3.4763	-2.9029	-4.6106
-11.403	-10.825	-11.995	-12.29	-11.331	-10.696	-10.93	-9.9927	-12.195	-11.072	-11.585	-10.774	-10.773	-11.477	-11.148	-10.631	-11.249	-11.62	-11.961	-10.863	-10.969	-10.639	-11.287	-10.632	-11.763	-10.71	-10.667	-12.226	-11.214	-10.687	-11.581	-11.357	-10.658	-11.259	-10.214	-10.763	-11.202	-10.066	-11.513	-12.069	-12.228	-12.094	-11.076	-10.43	-10.663	-11.816	-12.575	-10.874	-10.891	-11.259
6.5886	6.7848	7.129	6.2752	7.2525	7.2002	6.5072	6.6782	6.1976	6.7942	6.8778	7.641	5.3363	6.5322	7.1313	5.4203	7.4466	6.0091	6.9544	6.1995	5.7043	6.2265	6.8292	5.8194	7.2805	6.2739	6.8463	6.7709	7.3839	7.6494	6.3732	7.7433	6.579	5.9521	5.76	6.214	7.0597	7.1158	6.1348	6.5556	7.0754	5.9834	8.0592	6.8833	6.4238	6.2884	6.2322	5.7893	7.2942	7.2179
-2.35	-2.3478	-1.685	-3.3224	-3.05	-2.864	-2.9238	-3.0106	-2.7122	-1.957	-1.8634	-1.7177	-3.088	-2.4888	-2.0922	-2.8435	-2.2978	-2.1245	-2.8977	-1.4544	-2.3825	-1.2655	-2.0685	-2.4124	-2.8167	-3.1689	-4.5295	-1.9657	-2.561	-1.698	-1.958	-2.4306	-2.4087	-2.7172	-1.8866	-2.412	-2.4807	-2.9156	-2.3911	-2.4646	-2.1517	-2.9352	-3.1686	-2.8675	-3.7662	-3.0022	-1.4058	-2.3855	-2.6898	-1.7387
-9.8201	-11.083	-10.088	-9.6845	-11.069	-11.243	-10.291	-12.34	-9.6386	-11.284	-11.213	-11.806	-10.776	-11.436	-8.6788	-10.493	-10.844	-10.622	-11.323	-12.031	-11.737	-11.386	-11.215	-10.393	-10.481	-11.096	-10.647	-10.186	-9.8366	-11.397	-11.211	-10.522	-9.6093	-9.7981	-10.976	-10.783	-10.288	-11.775	-11.007	-11.175	-9.6996	-11.477	-11.559	-12.075	-10.28	-10.481	-12.31	-10.82	-10.94	-10.39
-3.8391	-4.4805	-4.3131	-4.9101	-3.8096	-3.1015	-4.2569	-4.4838	-3.6688	-2.4992	-4.7997	-5.3575	-3.9023	-4.0201	-3.6074	-3.7153	-3.249	-4.9799	-3.3696	-4.3387	-4.2104	-4.0027	-4.229	-3.7693	-2.9953	-4.273	-4.5342	-4.6561	-3.9381	-3.847	-3.6461	-2.8168	-4.4428	-4.0044	-4.5171	-3.6557	-3.5691	-3.9949	-3.5188	-3.2283	-3.6961	-3.178	-3.6669	-3.7012	-3.8532	-4.5089	-5.0278	-4.4926	-3.2433	-3.8669
-12.892	-12.816	-13.17	-13.228	-12.282	-13.678	-12.767	-12.727	-12.799	-12.498	-12.447	-12.572	-13.172	-12.863	-12.72	-13.107	-12.113	-14.218	-14.142	-13.724	-13.326	-13.333	-13.246	-13.853	-13.33	-14.459	-13.069	-14.626	-13.039	-14.042	-14.015	-13.42	-12.237	-13.347	-12.161	-13.458	-13.475	-13.679	-13.083	-13.297	-13.843	-13.006	-13.649	-12.986	-12.59	-12.747	-13.847	-13.18	-14.006	-12.834
-13.058	-12.157	-13.041	-12.041	-13.703	-12.656	-12.969	-12.24	-12.01	-12.274	-14.494	-12.124	-13.4	-13.014	-13.896	-12.969	-13.836	-13.227	-13.487	-13.062	-13.651	-14.23	-13.517	-13.291	-13.538	-13.477	-14.283	-13.375	-12.372	-13.936	-13.13	-12.588	-13.332	-13.045	-13.536	-13.855	-13.349	-12.33	-13.744	-12.844	-12.847	-13.184	-13.474	-13.182	-12.589	-14.155	-14.162	-12.543	-13.513	-13.561
-3.6271	-3.824	-3.022	-2.707	-2.8011	-2.4827	-3.1139	-3.2191	-3.3452	-3.0135	-3.0395	-3.6243	-3.4209	-2.4758	-4.1413	-3.8652	-2.8393	-3.4894	-3.9119	-2.621	-3.1013	-4.0372	-2.8878	-3.9696	-3.0114	-3.6238	-3.6356	-3.0779	-3.586	-2.4469	-4.4847	-2.8456	-2.6966	-4.5467	-4.5469	-2.907	-3.1582	-3.407	-4.1239	-2.5288	-4.2087	-3.031	-4.2473	-3.3019	-3.3398	-3.8087	-3.6013	-2.8745	-2.6962	-2.9979
5.4712	5.4391	4.3227	4.2632	5.3741	5.4913	4.3245	5.126	4.7335	4.1956	4.9806	5.5559	3.566	4.9297	5.4027	4.796	5.4869	4.1897	4.354	5.6617	5.2054	4.5093	5.0207	5.0291	5.2499	5.2154	3.5718	3.9692	4.4475	5.3122	5.6053	3.9037	5.0781	4.8192	4.7974	5.0823	5.2188	5.4258	4.4525	5.5924	4.8479	4.3711	5.7381	4.9264	5.2993	4.5948	4.1107	4.7579	6.0287	4.8837
-2.9198	-2.3884	-2.4796	-2.0632	-1.6846	-3.1051	-1.9041	-1.9728	-2.7582	-2.1425	-2.9505	-2.9956	-3.1852	-2.6955	-3.9275	-2.6817	-2.1084	-3.1465	-3.583	-1.0416	-3.5341	-2.7225	-2.3689	-3.4517	-2.4581	-3.2692	-2.4154	-2.9529	-2.1742	-3.0025	-2.5856	-3.4217	-2.6936	-4.097	-1.3484	-3.0447	-3.3721	-2.3557	-1.9484	-3.451	-2.8655	-2.8179	-3.7547	-2.801	-2.0974	-2.9768	-3.8722	-3.6087	-1.6216	-1.921
-2.6004	-2.1069	-1.0124	-1.078	-2.5361	-2.8958	-1.1564	-1.2955	-1.1213	-2.1844	-1.4255	-0.65827	-1.5169	-1.5812	-1.3957	-2.1581	-1.5189	-1.9737	-2.5107	-1.3833	-2.7998	-0.779	-1.5293	-1.114	-1.2637	-1.902	-2.771	-1.3799	-2.6365	-1.3008	-1.7479	-0.97273	-0.68887	0.23611	-1.809	-1.4522	-1.4389	-2.0323	-2.0705	-2.5678	-1.4635	-1.9112	-1.6377	-2.3335	-0.64875	-2.3487	-0.76245	-1.8711	-2.853	-0.65771
-22.242	-21.938	-21.49	-21.774	-22.566	-22.584	-22.973	-21.854	-22.007	-21.937	-22.376	-21.251	-22.465	-23.804	-23.126	-22.796	-20.609	-22.722	-21.819	-22.965	-22.752	-22.564	-22.084	-21.551	-23.202	-22.444	-23.363	-21.944	-21.983	-22.549	-22.459	-22.436	-21.791	-22.139	-22.919	-22.459	-22.129	-22.197	-21.391	-22.26	-20.93	-22.208	-22.703	-22.333	-21.784	-22.715	-22.615	-22.566	-22.263	-22.449
-22.435	-23.017	-21.142	-21.843	-21.918	-23.577	-22.799	-22.137	-22.439	-22.816	-23.511	-21.897	-22.537	-22.826	-21.999	-22.187	-23.028	-21.024	-22.907	-22.68	-22.158	-22.574	-21.811	-21.665	-23.173	-22.026	-21.612	-21.891	-22.762	-22.246	-22.141	-21.988	-22.296	-21.355	-21.698	-22.001	-21.321	-22.431	-21.76	-22.56	-22.504	-22.306	-21.664	-20.798	-22.534	-22.244	-22.293	-21.858	-22.234	-20.33
-2.5204	-3.5709	-4.9945	-3.6554	-3.0616	-4.314	-4.0365	-4.6039	-4.2231	-4.6068	-3.9245	-4.4269	-3.4475	-3.6619	-4.2225	-4.2061	-3.7413	-4.9564	-3.1908	-4.0145	-4.1207	-3.6988	-4.4247	-4.0916	-4.6716	-3.9113	-3.8492	-4.5936	-4.37	-3.3022	-4.7362	-2.7886	-4.0514	-3.5937	-4.4243	-2.6414	-3.0139	-3.1661	-3.4017	-4.01	-4.7407	-3.0799	-2.0747	-2.8367	-4.3494	-5.5361	-3.5995	-4.775	-3.23	-3.5853
3.9339	4.3569	4.4254	5.1377	4.0331	4.2878	4.1881	2.8664	4.5821	4.1428	4.1344	4.2492	3.1462	4.7629	4.8816	4.0003	5.0366	4.6217	4.8659	4.4929	3.9875	4.3808	3.6288	3.7197	3.2299	3.8993	4.4693	4.8205	5.6006	4.6999	4.8976	3.8678	3.6506	4.5273	4.6817	3.811	4.8297	3.9823	5.0954	4.4903	4.6156	4.8064	4.2009	3.6479	4.4848	3.7505	4.1611	4.3493	4.7663	4.6207
-2.2687	-2.9002	-3.392	-2.546	-3.5306	-3.313	-1.7291	-1.8706	-2.5709	-2.5648	-1.5414	-2.8584	-2.8114	-4.4896	-2.3356	-3.7753	-1.813	-2.6476	-3.5024	-2.636	-3.0282	-1.0316	-2.0785	-2.9149	-3.4533	-2.294	-2.3244	-1.2341	-1.8698	-3.1872	-1.953	-3.0468	-2.1684	-2.1643	-2.7934	-3.8266	-3.7009	-1.5092	-2.3794	-2.1715	-2.3553	-2.7854	-2.4574	-1.3845	-2.0194	-2.5562	-3.5106	-2.765	-2.8115	-2.0259
-11.693	-12.03	-11.327	-10.789	-11.336	-11.215	-11.213	-11.873	-11.329	-11.398	-11.458	-11.299	-12.498	-12.589	-11.777	-11.53	-11.376	-12.412	-11.239	-12.098	-11.509	-12.131	-11.024	-11.171	-11.952	-12.202	-10.323	-11.55	-10.971	-11.709	-11.496	-11.217	-12.178	-11.837	-12	-11.699	-11.501	-11.718	-11.743	-10.732	-11.202	-12.222	-10.871	-11.884	-12.292	-11.14	-11.448	-12.184	-11.918	-10.645
6.186	6.8129	6.845	6.8797	6.3306	6.6235	6.4248	7.8027	7.2341	6.9469	6.8818	7.5063	7.4379	6.4937	6.9893	5.7853	6.9563	6.4575	5.7773	7.8161	6.7086	7.119	7.108	6.1726	7.5298	7.3511	6.4544	6.8751	6.4935	7.0709	6.7139	6.6885	5.9916	7.198	6.5078	5.9191	8.1195	8.3363	8.0719	7.4017	6.499	5.4181	7.0487	7.2879	6.1488	6.7995	6.0844	5.857	6.6447	6.9638
-2.4953	-2.6257	-2.2347	-2.3647	-1.9775	-3.1162	-2.5779	-3.2427	-2.5559	-2.0236	-3.022	-0.95942	-1.8306	-3.0252	-2.6763	-2.5645	-3.2986	-2.401	-2.168	-1.5096	-2.487	-2.8589	-3.1293	-1.3083	-2.6624	-3.1197	-2.5631	-1.9492	-3.017	-1.9546	-1.9502	-2.1731	-1.7104	-3.3925	-2.6909	-1.9925	-2.5964	-2.1839	-3.1417	-2.3112	-3.2302	-2.3804	-3.7449	-2.4419	-3.4977	-3.2352	-2.5885	-2.8145	-2.3878	-2.0015
6.3819	6.1175	6.6204	6.3119	7.8876	6.517	6.595	8.0591	5.238	6.6337	6.518	5.935	6.2256	6.6163	6.1977	7.7478	6.2333	6.1326	7.3759	8.3072	4.6266	7.0928	6.5145	6.5636	5.9593	5.0725	7.4146	6.8765	6.5013	6.4251	5.5847	8.4122	7.7051	7.26	7.2342	7.0761	6.6845	6.3314	8.2387	7.2457	6.967	6.6543	7.118	6.6721	6.9979	6.6353	7.0245	6.1683	7.5923	7.7731
-2.712	-1.4924	-1.4951	-2.2413	-1.2428	-1.835	-1.1196	-0.47589	-1.0657	-0.39276	-1.2997	-1.5461	-1.2703	-1.9369	-0.94623	-1.0963	-1.0509	-2.8071	-0.39704	-0.52354	-1.4726	-1.9625	-1.824	-0.37457	-1.9142	-1.5155	-1.2414	-0.58277	-2.112	-0.1714	-0.9003	-0.95596	-2.5687	-2.2807	-1.2605	-1.752	-1.2827	-1.9673	-0.089262	-2.5332	-1.5249	-1.5143	-1.2559	-2.111	-1.1509	-0.797	-1.6289	-1.3468	-1.1577	-0.90163
1.2925	0.87544	2.6024	1.3143	0.7873	1.8393	2.7386	1.0823	1.6583	0.42404	1.6285	1.6892	1.1571	1.7037	1.3345	1.5784	1.0067	0.65626	1.3889	1.2714	1.6066	2.0242	1.8579	1.7347	0.66709	1.1196	1.5415	1.4083	0.69351	1.5218	1.5872	2.2972	1.1746	0.60236	2.5971	0.73135	2.4305	1.5477	2.1142	1.3494	0.92476	1.7794	1.1315	1.4931	1.3063	0.80831	2.4709	2.3083	0.64881	2.1525
-4.8874	-2.6109	-3.6765	-3.1611	-3.1782	-4.6279	-3.2533	-2.5819	-3.6286	-5.0613	-3.0974	-3.5701	-2.6765	-3.6108	-3.4495	-2.6046	-2.9832	-2.3323	-3.0439	-3.3982	-3.2798	-3.4502	-3.7172	-2.8864	-3.3177	-3.016	-5.0155	-2.6622	-4.5284	-3.9955	-4.3518	-2.7548	-3.5082	-3.4118	-4.1943	-2.3073	-3.3571	-2.2466	-2.9058	-3.3475	-3.4447	-3.6122	-3.3082	-3.4019	-3.3099	-3.9635	-3.7225	-2.8228	-4.6804	-3.2339
0.26256	-1.3184	-0.097247	-0.81726	-0.36706	-1.1089	-0.17791	-0.46944	-0.76994	-1.1532	-0.3222	-0.91631	0.55143	0.1225	0.14653	-0.99753	-0.50024	-0.99546	-0.2227	-1.1739	0.074635	0.85647	0.18655	-0.12759	-0.24545	-0.75276	-0.045092	0.39761	-0.44608	-0.23992	-0.85751	0.38605	0.060137	0.26836	0.10067	-1.0288	-0.70935	-0.23589	-0.79723	-0.8176	0.47515	0.066219	-1.0274	-0.89904	-0.34116	-0.11099	0.56625	0.29968	0.27153	0.35549
3.9316	5.0115	4.211	4.9121	3.4048	3.633	4.0703	4.5505	4.9068	4.9712	5.1852	3.6711	4.5933	2.7334	4.8843	4.2126	4.5609	4.0901	4.7929	4.6737	5.0146	4.3098	4.7115	3.9351	3.2717	4.4499	3.4431	4.546	6.0901	3.6319	3.3775	5.1918	3.7703	4.9083	4.9903	3.5142	4.1366	3.3083	4.7281	4.3179	4.6573	2.7136	3.1132	3.8311	3.9883	3.1172	5.0331	4.7115	3.6978	3.9431
-11.356	-11.099	-10.674	-9.8956	-9.8999	-10.548	-10.275	-11.448	-11.159	-10.86	-12.033	-9.8938	-11.486	-10.828	-11.783	-10.096	-11.078	-10.838	-8.7839	-10.126	-11.596	-10.968	-11.483	-10.595	-11.652	-10.447	-10.178	-11.152	-10.864	-11.214	-9.3473	-11.376	-11.183	-10.126	-11.162	-10.881	-11.186	-10.041	-10.673	-10.39	-10.292	-9.8485	-10.796	-9.7163	-11.274	-11.889	-11.467	-10.439	-11.413	-11.033
-12.825	-13.612	-13.569	-11.589	-13.518	-11.887	-11.529	-12.672	-13.364	-13.533	-13.295	-13.292	-13.212	-13.08	-12.741	-12.585	-11.645	-12.007	-13.029	-12.032	-13.581	-13.571	-11.746	-12.536	-11.834	-13.994	-12.598	-13.628	-12.276	-13.665	-12.995	-13.669	-12.281	-12.524	-13.005	-13.422	-12.366	-11.891	-12.528	-12.414	-13.39	-14.261	-12.767	-12.638	-12.009	-12.179	-13.421	-13.437	-13.143	-11.218
-11.22	-10.681	-12.392	-12.321	-12.996	-11.088	-12.34	-12.343	-11.868	-11.238	-10.662	-11.694	-11.102	-12.024	-12.586	-11.228	-11.71	-11.107	-13.06	-12.71	-10.819	-11.875	-12.892	-12.972	-10.893	-12.081	-11.786	-11.562	-11.509	-11.309	-9.7597	-11.022	-10.746	-11.186	-11.362	-11.598	-11.473	-12.027	-11.714	-11.921	-11.623	-11.864	-10.942	-11.945	-11.869	-11.707	-10.707	-11.354	-10.822	-12.139
0.21856	-0.5192	-2.3851	-0.3646	-1.1734	-1.5129	-1.2877	-0.74117	-0.55347	-0.97927	-1.7423	-2.2235	-1.6683	-1.8512	-1.9605	-2.0639	-1.5945	-1.7446	-1.6863	-1.5356	-0.82424	-2.1609	-2.0254	-0.66567	-0.86692	-1.3486	-1.2087	-0.81398	-0.5437	-2.0471	-0.60007	-1.5561	-1.3134	0.34021	-1.3867	-1.6054	-2.0741	-1.2942	-2.1013	-1.0918	-1.0899	-1.1771	-1.8903	-0.66224	-2.8807	-2.2963	-0.5234	-0.43819	-1.394	-0.70978
-14.62	-13.75	-15.283	-15.04	-13.968	-14.705	-14.123	-14.747	-15.098	-14.073	-13.938	-15.485	-14.406	-14.977	-14.219	-15.22	-13.992	-14.093	-14.52	-15.668	-15.468	-16.361	-15.528	-15.642	-14.242	-14.279	-14.409	-14.707	-14.293	-14.573	-14.913	-14.565	-14.898	-15.296	-14.791	-14.56	-14.643	-14.259	-14.615	-13.422	-13.647	-14.448	-13.812	-14.36	-13.714	-14.673	-15.357	-14.606	-15.284	-13.528
-15.44	-14.839	-12.382	-14.644	-13.829	-14.989	-13.595	-15.434	-15.474	-14.716	-14.501	-14.441	-14.496	-14.911	-15.364	-13.682	-13.628	-14.478	-13.873	-14.22	-14.742	-14.229	-14.84	-14.568	-14.056	-15.287	-15.035	-14.322	-13.226	-14.637	-14.694	-14.253	-15.03	-15.334	-13.823	-15.142	-14.638	-13.337	-15.205	-13.308	-14.981	-14.934	-14.27	-14.124	-15.998	-15.157	-14.589	-13.596	-15.171	-15.437
4.1688	4.5415	3.543	3.2935	4.9358	4.0239	5.118	5.706	4.4075	4.3334	4.0987	4.3663	4.0266	4.9156	5.0303	4.3788	3.2033	4.4666	3.4845	3.794	5.1358	4.1795	5.2746	3.5674	3.9986	4.8886	4.3184	3.8798	3.7955	4.0893	5.5382	4.3017	3.694	3.377	3.8256	4.8314	4.2238	5.4496	4.4296	4.9826	4.1648	4.2133	4.3714	3.999	5.4634	4.523	5.1255	4.2544	5.8002	4.7826
-9.1335	-8.6275	-8.1042	-8.1045	-7.635	-9.1887	-9.193	-9.8224	-9.1917	-8.219	-9.3044	-8.9724	-10.318	-8.6917	-8.6315	-8.2931	-8.8673	-9.2079	-7.3938	-9.5181	-8.85	-9.3853	-9.3939	-8.9251	-9.3495	-9.3663	-9.5877	-10.015	-9.2215	-9.2735	-9.168	-9.264	-8.6958	-9.6801	-8.4865	-9.2737	-9.5651	-9.2018	-7.7303	-8.7586	-9.213	-8.9416	-8.8832	-9.5881	-9.3976	-9.7864	-10.712	-8.4327	-8.7024	-8.9563
-13.648	-14.539	-13.454	-14.457	-13.963	-14.739	-13.888	-13.506	-13.8	-13.814	-13.407	-13.498	-14.166	-14.421	-13.539	-14.92	-13.597	-14.658	-14.267	-14.089	-13.069	-12.135	-14.096	-14.421	-13.414	-13.347	-13.485	-13.31	-14.176	-15.289	-14.548	-14.012	-14.435	-13.683	-14.166	-14.117	-14.483	-14.576	-14.795	-14.132	-13.583	-14.488	-13.8	-14.697	-13.622	-12.679	-13.782	-13.286	-12.903	-14.294
-1.8768	-0.98215	-2.5328	-1.7791	-1.4698	-0.90629	-1.2567	-1.9611	-1.6551	-1.4718	-1.0472	-1.349	-0.75015	-1.2601	-1.5899	-2.6204	-1.8106	-2.3955	-1.9004	-0.93568	-1.4271	-0.43745	-1.4052	-1.6879	-1.7654	-1.245	-1.4984	-0.96721	-1.2381	-1.582	-0.56743	-0.74567	-1.3316	-2.2378	-1.4926	-1.8193	-1.1017	-0.99044	-2.2294	-2.1824	-1.3908	-1.1853	-1.5653	-1.5961	-1.3849	-2.3336	-1.3379	-1.078	-0.99879	-1.5129
-14.165	-13.725	-14.065	-12.516	-13.959	-12.161	-13.252	-13.218	-14.375	-13.089	-13.416	-12.538	-12.154	-13.075	-13.892	-13.75	-13.007	-12.72	-13.115	-13.667	-12.248	-13.944	-13.401	-13.434	-13.4	-14.146	-12.818	-12.712	-13.657	-14.02	-13.412	-13.292	-11.643	-14.376	-12.804	-13.143	-12.769	-13.139	-11.993	-13.398	-14.867	-13.655	-12.776	-13.822	-14.45	-13.329	-12.601	-13.059	-12.213	-14.555
-4.3785	-4.0824	-3.3723	-4.7297	-2.9492	-4.9368	-3.6689	-3.1217	-3.9734	-4.7273	-4.2486	-3.9039	-4.1021	-4.6997	-3.4841	-4.2871	-3.0276	-3.466	-3.4245	-3.3483	-2.5223	-4.8593	-3.0374	-3.3577	-3.0918	-3.3961	-2.9741	-3.9354	-4.0721	-4.5229	-4.4721	-3.6684	-4.6096	-3.1701	-3.0392	-3.481	-3.928	-3.6836	-3.7726	-2.5241	-3.8656	-2.7286	-4.0061	-5.1036	-4.4861	-2.6578	-3.7694	-2.423	-3.4596	-4.4203
-0.74315	-1.3603	-1.2528	-1.8781	-1.2143	-0.58928	-0.38931	-1.7125	-2.0268	-1.2441	-0.38248	-1.2466	-1.314	-2.2046	-1.9671	0.050024	-1.4418	-1.0013	-1.1373	-3.4363	-3.0934	-1.8866	-1.5496	-1.4893	-1.7582	-1.3566	-1.5755	-1.716	-1.7456	-1.5317	-1.06	-2.1325	-1.4347	-1.4147	-1.3291	-0.14943	-1.4665	-2.2474	-1.2544	-1.1721	-1.2938	-2.2238	-2.3434	-1.274	-2.0746	-1.7551	-0.97567	-1.3338	-1.4652	-0.85294
-3.6998	-3.6619	-3.1789	-3.5952	-3.1086	-2.5131	-3.0643	-2.922	-2.8814	-3.1462	-3.5011	-2.8835	-3.7406	-1.9433	-2.9204	-2.8123	-3.5092	-2.7619	-4.0565	-2.7594	-3.6561	-2.9114	-3.23	-2.8857	-3.374	-2.8242	-2.4319	-2.802	-2.6245	-3.5705	-3.2674	-1.4699	-3.2928	-3.5499	-2.382	-4.9528	-2.8952	-2.8869	-3.0113	-2.5216	-2.6971	-3.6621	-2.9517	-2.17	-4.2009	-3.9512	-2.4239	-2.5585	-2.6856	-3.3735
-12.886	-13.452	-12.55	-13.272	-13.626	-15.468	-13.036	-14.636	-12.565	-13.12	-13.225	-14.302	-12.776	-12.558	-14.096	-12.275	-12.71	-12.323	-12.39	-12.645	-13.115	-13.395	-11.68	-12.491	-13.595	-13.522	-12.802	-14.337	-12.725	-12.902	-13.669	-13.389	-13.111	-12.594	-12.717	-14.598	-12.961	-13.005	-13.68	-13.256	-13.452	-13.7	-13.75	-12.58	-13.169	-14.145	-13.425	-13.31	-14.02	-13.352
3.7815	3.7172	3.7252	3.7598	2.9071	3.6828	4.7139	2.0354	2.0909	3.2654	2.5905	1.7434	3.4868	1.7904	2.7538	3.4371	1.4596	2.4009	2.8101	3.0841	3.1552	3.5148	3.5607	3.7579	2.5624	3.6367	2.7278	3.6743	2.7624	4.3264	3.6161	3.3918	1.4896	3.3664	3.905	2.9634	2.9998	3.1168	3.824	2.3066	2.1189	3.3297	3.3053	3.4008	2.5392	3.1352	2.7135	3.326	4.2872	2.7371
-4.4786	-4.4851	-3.497	-4.4744	-5.1409	-4.1519	-4.7033	-5.1874	-5.3812	-4.8274	-4.959	-4.1338	-5.6568	-4.6827	-5.5305	-4.5479	-4.1144	-4.5488	-4.7969	-4.8516	-4.7689	-3.7239	-5.1274	-5.3193	-5.1665	-4.9081	-4.0971	-4.9852	-4.2924	-4.107	-5.0861	-3.9321	-4.1788	-4.6348	-4.8965	-4.4122	-4.297	-4.8308	-3.875	-4.3467	-4.498	-3.6221	-5.4183	-4.6658	-5.3901	-4.5534	-5.5491	-3.7727	-4.91	-4.2309
2.8232	1.9992	3.8235	3.0895	2.3176	3.5695	3.2046	4.1619	2.7507	3.3198	3.1667	1.4709	4.0442	3.423	3.6603	3.4975	1.5913	2.2716	3.6467	2.797	3.7112	2.8172	3.9987	2.9982	2.1064	3.0273	3.4385	3.0277	2.7293	3.4325	3.0204	2.9204	2.4984	3.5378	2.4339	2.9776	2.7117	4.0051	2.381	3.5869	2.8592	3.924	3.3286	3.6231	2.8496	3.0921	2.5846	2.5303	3.4405	2.8025
0.13831	-1.2365	-1.4829	-0.41347	-1.2769	-1.7429	-1.4921	-1.6443	-0.80569	-0.71645	-1.3527	-1.037	-1.9383	-0.21187	-0.68393	-1.9964	-1.896	-0.57482	-0.15248	-2.0364	-1.6358	-0.88785	-1.4573	-0.61411	-0.96543	-1.424	-0.98672	-1.9746	-0.89991	-1.3049	-0.68513	-1.6734	-1.152	-2.0149	-1.0699	-0.94595	-0.97978	-1.1527	-0.83049	-1.9943	-2.3017	-2.1779	-2.1035	-3.5665	-2.3504	-0.74263	-1.2983	-1.7776	-1.394	-1.8482
-14.264	-14.188	-15.374	-14.694	-15.383	-15.039	-14.335	-13.759	-14.398	-14.554	-14.144	-14.106	-14.655	-14.851	-14.591	-14.966	-14.152	-13.939	-14.901	-14.109	-14.367	-13.842	-15.903	-15.037	-14.422	-14.24	-14.267	-15.313	-14.743	-14.599	-14.822	-15.271	-14.03	-14.451	-15.577	-13.964	-13.268	-14.353	-13.721	-14.542	-14.647	-13.923	-14.177	-13.891	-15.003	-13.788	-14.512	-14.241	-14.481	-15.475
0.72912	0.19301	-0.11167	-0.065399	0.62493	0.17317	0.61005	0.81269	0.43828	0.37428	2	0.3489	0.58428	0.81898	-0.64776	-0.98886	0.60349	0.2929	0.38354	0.84293	0.48575	-0.2866	0.57487	0.71892	0.76992	0.4391	1.9606	0.79801	0.59344	0.58845	0.53273	0.90563	-0.69384	1.4381	0.95167	-0.5118	0.27335	-0.7275	-0.20135	1.2634	-0.2976	0.04135	0.66691	0.28605	1.0039	-0.31855	-0.555	-0.051871	0.39755	0.49331
-1.4128	0.46842	1.1313	1.6764	-0.022993	0.061158	1.3308	-0.034125	1.3563	-0.0073003	0.69424	-0.20125	-0.65343	1.1004	0.11239	0.91155	-0.42152	-0.73936	0.1995	-0.71574	0.040886	0.51148	-0.15924	0.067733	1.4008	-0.12158	0.29964	-0.72496	0.686	-0.032349	-0.94994	0.065566	0.20566	0.93796	-0.19925	-0.47045	-0.80363	0.90809	0.52938	-0.40816	-1.1216	0.011579	-0.5986	0.77006	-0.69226	-0.70992	0.4343	-0.72666	0.072718	-0.10837
-0.42352	0.017404	-0.2631	0.094378	0.40218	0.22088	-0.95001	-0.19006	-0.57137	-0.20275	1.0538	-0.12815	-0.67813	0.33929	-0.88973	-1.618	-1.0135	0.12484	0.66302	1.1036	0.43606	0.31341	0.71005	-0.27933	0.60249	-0.15542	0.14842	0.19746	-0.37135	-0.52472	0.65851	0.64838	-0.3037	0.26698	0.62821	0.38514	-0.22874	-0.15481	-0.70401	-0.86133	-1.3159	0.21507	-0.65994	-0.021449	-0.72816	1.0101	0.046939	0.33609	-0.17108	-0.2516
-1.145	-0.85725	-0.41901	0.54965	-0.82475	-0.5335	1.6337	0.25565	-0.49009	-0.35634	1.1291	-0.19486	-1.3793	-1.3349	-0.033898	0.63725	-0.90193	-0.471	-0.56279	0.27973	-0.15781	-0.24971	0.43597	1.1042	-0.92739	0.92171	0.18417	-0.23719	-1.9062	0.0084185	0.39377	-0.28522	-0.92021	0.85974	-0.3695	-0.098431	0.092574	-0.068483	1.1146	0.11927	0.13823	0.84187	-0.57221	0.72011	-0.35504	0.088774	-1.1794	-0.42498	-1.0821	-0.35442
0.18412	0.1893	-0.37463	0.029461	-0.42133	0.95565	0.80848	0.1996	0.97202	-0.27288	0.74793	1.2377	0.47719	1.1142	0.84955	0.16417	1.168	-0.4033	-0.41851	0.081416	0.67415	0.85668	0.78475	0.2899	-0.020113	-0.28945	-0.40523	1.1651	-1.4815	-0.36042	0.67386	0.044689	-0.42895	-1.7801	-0.45629	0.11304	-0.50438	-0.56148	0.95422	-0.4967	-0.29863	-0.98237	0.15871	-0.92699	-0.13518	-0.18751	0.78873	-0.44438	-0.65898	0.35539
-1.8312	-1.4318	-0.69466	-0.72212	-1.7208	0.13428	-2.2587	-2.1627	-1.6314	-1.2226	-1.6959	-1.4375	-1.797	-1.6717	-0.81005	-1.6485	-1.8585	-0.67344	-1.6055	-0.78416	-1.35	-1.5415	-2.0438	-1.9846	-1.5595	-1.5744	-1.4368	-2.7516	-2.0079	-1.6491	-0.79346	-0.74504	-1.2379	-1.0037	-0.73929	-2.0058	-1.6339	-0.57338	-0.92774	-1.0649	-2.3191	-1.7343	-0.83023	0.47971	-2.1825	-1.4339	-1.8523	-1.695	-2.3761	-1.8759
-11.443	-11.366	-11.603	-11.399	-11.738	-12.007	-11.558	-10.825	-11.048	-11.186	-11.464	-11.666	-11.335	-11.329	-10.659	-11.836	-11.902	-11.767	-11.65	-10.941	-11.711	-12.683	-11.158	-11.188	-10.94	-11.869	-10.911	-10.181	-10.996	-12.196	-10.924	-11.253	-11.684	-11.351	-11.374	-11.862	-12.391	-10.644	-12.273	-10.188	-12.267	-11.279	-11.384	-12.697	-10.994	-11.047	-11.398	-12.529	-10.722	-10.102
6.5981	6.1322	6.3234	7.1843	7.7598	6.9656	6.5195	7.1037	6.5559	7.3945	6.6219	5.7499	7.2656	7.8262	6.6251	8.0133	6.5263	6.809	5.6763	6.7482	7.2482	7.4561	7.1315	5.6404	5.2153	6.9794	6.4166	6.8093	6.5801	8.6144	5.6512	6.0707	6.3572	7.2186	6.0719	7.1327	6.6167	6.6822	5.9788	5.7701	7.0328	6.5204	7.0806	6.2122	6.388	6.0812	6.8185	6.9266	7.2269	7.3867
0.93379	-0.18647	-0.59841	-0.93495	0.57517	1.1689	0.49774	0.32386	-0.98236	1.062	1.3076	-0.29683	0.27264	1.7874	-0.38943	0.43551	0.35756	-0.29894	0.7044	-0.92422	-0.79266	-0.15731	0.33339	1.4355	-0.099659	-0.5541	0.2053	-0.08023	0.41206	1.1466	-0.37911	0.014351	0.68737	0.047843	0.75678	-0.65146	-1.551	0.62754	0.21409	-0.10179	1.0426	0.061664	0.23067	0.75084	-0.088529	-0.27188	0.8657	-0.43463	0.57334	0.54421
-13.791	-13.666	-14.908	-14.488	-14.909	-14.791	-14.546	-13.782	-15.643	-14.252	-13.853	-14.283	-13.662	-16.058	-13.972	-14.615	-15.673	-14.543	-14.058	-13.826	-14.44	-15.229	-15.262	-14.537	-14.567	-14.566	-12.875	-15.171	-14.438	-14.199	-15.176	-15.346	-15.609	-14.383	-13.091	-15.862	-15.169	-14.111	-14.981	-14.657	-14.245	-16.175	-14.767	-14.458	-14.726	-15.949	-13.359	-14.725	-14.989	-14.347
-5.4896	-4.7644	-3.268	-5.1218	-4.4539	-4.9728	-4.399	-4.4488	-4.4628	-5.1066	-5.3896	-4.4549	-4.3302	-5.6887	-4.3695	-4.3859	-4.8021	-5.0346	-3.0661	-4.1436	-4.4281	-4.8041	-4.8657	-4.4633	-3.5446	-3.6801	-5.147	-4.9353	-4.3958	-2.8418	-4.7802	-3.8073	-3.6622	-4.6414	-3.5164	-6.1636	-5.0739	-2.8899	-4.1743	-3.7907	-5.1787	-4.6931	-4.5082	-3.9849	-4.2882	-3.9172	-4.6345	-4.6206	-3.391	-4.7816
3.6963	1.6216	2.3232	2.3106	1.8243	1.1483	1.9094	1.6583	1.7519	1.3285	1.6235	1.7711	2.1876	1.0978	1.6565	1.7328	1.4197	0.77796	3.1024	3.0416	1.0672	1.7322	0.95375	3.0667	1.0621	2.0479	1.8352	1.5402	1.7405	1.3559	1.9166	1.6123	2.1707	2.1644	2.6261	2.4449	0.62432	2.7581	2.5191	1.7849	1.0155	1.3318	1.7976	2.4159	1.1501	2.1586	2.9163	1.1054	1.7321	2.1719
-3.8993	-3.2904	-3.9174	-2.8426	-3.7051	-4.8641	-3.9826	-4.2409	-4.3653	-4.435	-4.5373	-3.507	-4.2975	-3.9039	-3.4939	-4.0359	-4.4373	-2.8449	-4.7297	-3.4376	-3.3734	-3.5387	-3.4829	-3.2791	-3.5492	-4.3272	-3.608	-3.8298	-3.6477	-3.997	-3.3891	-2.8598	-4.016	-2.7355	-2.6642	-3.5883	-3.9047	-3.6456	-3.1222	-3.9511	-3.3064	-4.5833	-5.5538	-3.7154	-3.8059	-3.7606	-5.3362	-3.802	-4.6251	-3.8601
1.0942	-0.81083	1.5967	0.3093	1.6873	-0.75247	-0.80346	1.7114	-0.38668	0.95757	-0.21058	0.90566	-0.077462	0.49627	0.35681	-1.2092	0.2354	-0.14369	0.7941	0.34367	0.77678	0.20347	0.83613	0.18675	0.79771	0.54485	0.5054	-0.051273	0.44415	0.020435	1.3589	-0.065178	0.65403	1.6567	0.6304	0.80253	0.6251	0.54993	1.3204	0.58091	0.46361	-0.67087	-1.321	0.443	-0.15738	1.5681	0.81627	0.97785	0.27834	1.0816
-3.8422	-4.7553	-3.5449	-5.0477	-3.5975	-3.8605	-2.6841	-3.6711	-4.0208	-4.7025	-3.8821	-4.8278	-4.0487	-3.9453	-3.2496	-3.554	-2.7207	-3.4697	-4.1817	-3.6555	-3.7685	-3.4208	-2.4879	-3.7922	-3.6463	-4.0893	-3.7401	-3.5774	-4.6482	-2.1734	-3.898	-3.2178	-3.921	-4.2429	-3.0008	-3.7499	-3.8199	-4.7773	-2.6995	-4.4716	-3.594	-4.0123	-3.7236	-3.1126	-4.0807	-3.3705	-3.6271	-3.9738	-3.1239	-4.4703
-1.3124	-1.4701	-1.5769	-2.4947	-0.62157	0.25816	-0.71142	-0.81104	-1.5723	-1.3658	-1.2569	-1.8931	-1.6273	-0.98246	-0.8159	-1.5617	0.10874	-1.1809	-1.4038	-1.3467	-0.54351	-1.6935	-0.19001	-1.3812	-1.832	-1.1619	-2.4176	-1.2755	-0.43178	-0.90219	-1.0756	-1.614	-0.90285	-0.28615	-1.2074	-0.58018	-1.5106	-0.21345	-1.2365	-0.88073	-1.0661	-2.5437	-1.2569	-0.54319	-1.8645	-1.2672	-1.0604	-0.010552	-1.421	-1.5555
-10.683	-11.84	-11.52	-11.736	-11.912	-11.944	-11.224	-10.681	-11.745	-10.02	-12.456	-10.782	-11.868	-10.596	-11.952	-11.162	-10.65	-11.644	-10.34	-11.533	-12.486	-9.7354	-11.929	-12.407	-11.982	-11.473	-11.013	-12.087	-11.843	-11.949	-11.243	-12.58	-11.984	-12.254	-12.907	-11.977	-11.539	-12.574	-11.913	-12.796	-11.136	-11.307	-10.67	-11.79	-10.453	-10.8	-12.252	-12.416	-11.719	-10.885
-3.17	-3.7524	-4.3774	-5.1076	-4.9544	-3.9416	-4.4796	-3.6644	-4.99	-4.2292	-4.5678	-4.5669	-3.7005	-2.619	-4.3198	-3.8597	-4.2229	-3.0249	-5.0341	-5.0073	-4.7373	-3.5364	-5.2703	-5.3297	-4.2448	-4.5449	-3.8767	-5.3165	-4.5596	-4.244	-5.0898	-4.1645	-3.3968	-5.0719	-4.6652	-4.2085	-4.5025	-3.8223	-4.7959	-4.7123	-6.1832	-4.628	-3.3516	-3.1289	-4.4024	-4.3586	-4.7195	-4.1333	-4.5125	-4.6747
3.1497	3.332	3.7032	3.5051	3.3707	2.8464	3.8272	2.3879	2.8682	2.9539	3.119	2.7856	3.0914	2.3717	3.9644	3.759	3.7119	2.2438	3.6271	3.3625	1.906	4.2465	2.7277	2.7114	2.7564	2.3403	5.0253	4.0687	2.8814	2.778	3.8145	3.7718	3.4203	2.2215	3.2705	3.8106	2.7584	3.0418	2.8343	2.5984	2.8463	4.0593	2.0491	4.0331	2.623	2.3041	2.6384	2.4618	3.9805	4.3222
0.61036	-0.59406	-0.31283	0.21896	-0.14167	0.20441	-0.88271	-0.42075	-0.2516	0.084455	0.22319	0.12194	0.87212	-0.8218	0.029113	-0.18608	-0.22273	0.89609	0.51168	0.68633	-1.3077	0.14671	-0.64196	0.60467	-0.014614	-0.4787	0.73904	-0.70608	0.4095	-0.3305	0.12303	0.44879	0.42172	-1.0104	0.93875	-0.030579	-1.1301	1.1255	-0.62947	-0.28091	0.36432	0.82972	-0.25085	0.43015	0.3664	-0.38658	-0.39115	0.58653	-0.86485	-0.31673
0.68836	0.6168	-0.18258	-0.16409	0.92219	-0.9185	1.0306	0.35734	0.31389	0.05817	-0.38923	-0.10438	-0.56805	-0.31754	-1.3486	0.74165	0.8209	0.36046	0.50175	-0.5304	1.6228	0.59372	0.39163	0.79729	-0.42929	1.6148	-0.69608	1.9163	1.1071	0.40952	0.47543	0.74131	-0.74148	0.92261	1.3274	0.0322	-0.12174	-0.79335	0.66684	0.52602	-0.24813	0.44098	1.2035	-0.13679	0.17745	0.13612	0.51631	-0.52924	1.5186	0.28129
-9.9948	-10.11	-8.3508	-8.5594	-9.2009	-9.1165	-9.1654	-8.6057	-9.205	-8.8669	-9.3652	-9.1541	-9.1746	-9.1415	-8.8188	-10.866	-9.8299	-9.0481	-8.5477	-10.272	-10.262	-10.584	-8.6151	-9.4884	-9.8746	-9.6555	-10.186	-10.206	-9.0317	-9.1241	-9.2761	-9.8709	-8.4409	-9.0589	-8.5456	-8.1815	-8.271	-9.5469	-8.2337	-9.0175	-9.677	-9.1149	-8.8171	-9.7039	-9.4979	-9.6919	-8.5773	-8.4385	-9.9099	-10.229
-0.53157	-0.65086	-1.7117	-1.6487	-2.0532	-1.6837	-1.0969	-0.89936	-0.92355	-2.7639	-2.1928	-1.1656	-1.0608	-1.3881	-1.9868	-1.9107	-0.51579	-0.66803	-0.41089	-1.6913	-0.84091	-1.657	-0.94733	-1.3951	-1.3282	-0.54211	-1.5018	-1.411	-2.1481	-2.7306	-1.2232	-2.2345	-1.2238	-1.887	-1.6297	-2.0507	-1.2505	-1.1291	-1.8279	-1.7237	-1.1871	-2.3521	-1.2612	-1.8648	-1.524	-1.424	-0.52539	-1.9831	-1.262	-1.5394
-12.509	-13.332	-12.98	-13.104	-13.842	-13.202	-13.27	-12.456	-12.972	-12.88	-12.997	-12.488	-13.783	-12.733	-13.705	-13.32	-12.852	-12.052	-13.122	-13.428	-13.245	-13.52	-13.882	-12.401	-12.54	-13.028	-13.835	-13.265	-13.451	-13.812	-12.659	-12.577	-11.807	-12.933	-13.5	-13.205	-13.359	-13.998	-13.092	-13.49	-13.497	-14.114	-13.85	-13.943	-13.912	-13.421	-13.625	-13.675	-13.452	-12.567
-9.557	-11.106	-10.386	-10.196	-10.193	-9.5708	-10.636	-10.485	-10.463	-9.7081	-9.9327	-9.5011	-10.147	-9.9136	-9.3824	-10.51	-10.584	-10.486	-9.4183	-10.208	-9.5375	-9.0777	-9.6551	-9.2961	-9.7251	-10.859	-9.8729	-10.807	-9.7314	-10.866	-10.662	-10.577	-11.053	-11.611	-10.019	-9.2532	-10.069	-10.264	-9.4099	-9.7298	-9.126	-9.6888	-9.6616	-9.9257	-9.7432	-9.6555	-10.935	-9.251	-10.289	-11.644
[truncated: 150 more columns]
