# Supplementary material for: Genetic dissection of main and epistatic effects of QTL based on augmented triple test cross design
Source: PLoS One. 2017 Dec 14;12(12):e0189054. doi: 10.1371/journal.pone.0189054 (PMC5730204; doi:10.1371/journal.pone.0189054)
Supplement: S7 Supporting Information — (ZIP) [file pone.0189054.s007.zip › z2_400_0.8_5.csv]

5.1407	6.1828	6.1996	5.567	7.3499	7.3583	6.1016	7.5275	6.7503	6.7678	6.7813	6.2977	4.9527	5.4859	5.6093	6.0872	6.533	7.3093	6.8365	5.8395	7.5599	6.9283	6.6755	7.5777	6.2539	5.3746	6.7175	6.9884	7.2164	6.3426	5.7591	5.5188	7.4692	4.5185	6.9966	6.3715	7.1906	6.4433	7.1399	7.2372	5.9329	7.34	7.2119	7.8386	6.8058	6.8324	6.317	6.0703	6.0254	5.0543
-1.8974	-2.3477	-1.9729	-1.1415	-1.407	-1.0203	-1.7371	-0.96672	-0.65932	-0.22466	-1.1129	-0.2546	-2.9662	-3.106	0.3462	-0.96856	-1.5895	-1.5206	-2.0813	-0.083527	-1.5153	-0.65085	-1.1847	-1.8294	-0.40887	-1.4133	-2.5339	-0.22188	-2.2543	-1.6679	-1.9106	-2.6718	-1.0168	-1.1291	-3.4334	-0.95095	-1.9976	-1.8585	-0.16468	-2.3989	-1.3432	-1.1035	-0.62067	-0.98332	-0.05024	-0.58145	-3.4182	-1.6396	-1.5417	-1.0449
-10.51	-10.598	-12.249	-12.47	-11.248	-11.142	-9.4608	-11.536	-9.8547	-12.402	-11.869	-10.133	-11.584	-12.175	-9.9151	-13.043	-11.502	-11.309	-11.144	-12.116	-10.348	-11.309	-11.577	-12.181	-11.459	-11.12	-11.033	-12.602	-11.965	-10.792	-10.255	-10.655	-11.027	-11.736	-10.714	-11.218	-11.14	-12.222	-11.394	-12.847	-12.52	-11.114	-10.998	-12.445	-12.242	-9.8842	-11.613	-10.438	-10.185	-11.196
-0.1078	-1.4715	-0.18754	-0.58061	-1.8968	-1.4971	-1.0869	-1.8333	-0.49536	-2.4548	-1.2056	-1.9165	-1.5472	-1.4896	-2.1941	-1.8463	-0.28962	-2.6669	-0.29329	-2.1182	-0.45271	-1.8062	-1.204	-0.70294	-1.5844	-0.033339	-0.17668	-2.0187	-0.6892	-0.59377	-1.9435	-1.6494	-1.7249	-0.99878	-0.57889	-0.90742	-2.0508	-1.4347	-1.5842	0.035289	-1.6537	-2.0659	-0.87483	-0.33653	-2.6348	-1.6432	-1.7789	-0.94162	-1.119	-1.6653
-11.697	-10.054	-11.602	-12.223	-11.095	-12.396	-11.646	-11.529	-13.033	-11.29	-10.927	-11.503	-11.666	-11.292	-9.7846	-10.265	-12.371	-10.902	-11.251	-12.148	-12.021	-10.86	-12.318	-10.316	-10.122	-12.892	-11.033	-11.497	-8.883	-10.118	-10.271	-11.769	-12.059	-10.746	-10.626	-12.053	-13.267	-11.28	-11.563	-11.957	-12.768	-11.518	-11.368	-11.449	-11.491	-10.949	-11.26	-10.949	-9.7093	-10.845
-0.39958	-0.80014	-1.3252	-1.9804	-1.7769	-0.48914	-2.0657	-3.2107	-2.5899	-1.8132	-1.4021	-2.3336	-0.77888	-1.7085	-0.82292	-1.174	0.15071	-1.3904	-0.020579	-0.47468	-1.9563	-2.136	-0.65676	-2.673	-1.6358	-0.64263	-1.1178	-0.70135	0.18938	-1.0607	-1.9692	-2.3844	-1.2237	-0.53231	-0.96158	-1.7281	-2.9029	-0.77597	-2.1054	-0.5017	-1.5574	-2.192	-0.20181	-2.3526	-0.33826	-1.6281	-1.4606	-1.0776	-1.039	-0.40411
-2.9794	-2.8845	-1.4768	-4.7074	-4.3609	-2.129	-2.1473	-4.1093	-2.4443	-3.3524	-2.4558	-3.7556	-2.8654	-3.0296	-2.537	-3.5163	-3.6328	-3.2084	-3.5773	-4.6674	-2.6947	-4.4014	-2.6954	-2.4758	-3.1562	-3.996	-1.5276	-3.374	-3.8286	-4.2328	-4.4972	-2.5885	-2.9251	-2.6553	-2.7113	-2.9795	-3.8166	-3.5513	-4.136	-3.547	-2.9711	-2.4132	-4.8069	-4.1328	-2.9751	-2.0491	-2.5928	-3.5408	-6.0174	-4.814
4.5997	2.3122	5.1036	6.2888	4.7911	4.228	3.517	3.7849	3.3743	5.8765	4.1737	4.3251	6.3906	5.4794	5.7701	4.9055	5.1199	5.7869	3.9917	3.8561	3.2633	4.3663	4.5994	5.5449	4.753	4.5249	3.7308	4.0591	3.6826	3.4142	4.5603	6.8705	3.8064	4.7498	4.5365	4.0521	1.6972	2.57	4.0017	4.0686	3.12	3.1789	5.8801	4.3288	2.5795	5.2954	3.7953	6.0396	5.3586	5.0373
-13.731	-15.218	-11.458	-13.651	-12.675	-13.351	-12.025	-12.809	-12.922	-14.305	-15.214	-12.588	-12.566	-15.083	-12.916	-13.005	-12.699	-13.184	-12.55	-12.72	-14.188	-14.341	-13.357	-12.34	-13.575	-13.318	-14.096	-13.681	-12.322	-12.029	-11.725	-13.107	-13.328	-12.499	-13.694	-13.578	-12.217	-12.81	-13.373	-14.324	-14.487	-12.419	-12.74	-13.695	-13.454	-13.797	-12.841	-13.128	-14.206	-12.829
2.9859	3.7309	2.3778	3.5352	3.5802	3.8354	3.1528	1.7801	2.401	2.7019	1.7215	2.75	3.153	1.5593	3.9693	3.0714	3.325	3.3016	3.2613	3.0279	4.2614	2.3156	2.8422	3.1498	3.4328	4.4358	3.4588	2.5219	3.2544	3.2527	3.6492	4.2015	3.0643	3.5487	3.1353	2.1126	2.1335	2.8183	3.1751	0.9089	3.2682	3.7771	2.9233	3.7362	3.3289	3.1015	4.3787	1.9769	3.1463	2.6569
-13.733	-15.064	-14.923	-13.173	-14.022	-16.018	-15.883	-14.829	-14.283	-14.269	-12.474	-14.81	-14.915	-14.398	-15.385	-15.009	-14.957	-15.3	-14.146	-14.575	-14.572	-13.576	-11.601	-13.968	-13.942	-14.402	-14.634	-16.164	-15.563	-14.068	-15.61	-12.962	-14.686	-15.275	-13.467	-14.511	-13.38	-14.656	-12.861	-15.622	-15.127	-13.495	-14.873	-16.213	-14.015	-14.008	-14.198	-15.934	-15.15	-14.638
-0.69734	0.59145	-1.8215	-0.17563	-0.76806	-0.24115	0.63102	-1.2064	-2.6308	-1.0442	-0.69648	-1.8749	-2.7055	-0.16849	-2.0608	-0.86638	1.1009	0.54234	0.20294	-1.2262	-0.41219	1.1578	0.53372	-0.83932	-0.68845	0.28552	-1.2979	-0.97943	1.0489	-1.0539	-1.144	-1.4455	0.029036	-0.1274	-0.52826	0.45829	-1.092	-1.2253	-0.62706	-1.2531	-1.0826	-0.88428	0.2248	-1.2925	0.038293	0.78303	0.81314	-1.9419	-3.383	-1.0008
1.2311	1.0619	1.4301	2.477	1.4396	1.0663	0.79697	1.9913	2.4936	2.6903	2.1032	2.1349	0.79698	1.0707	2.2288	1.0718	-0.18217	1.9066	1.9897	0.75868	2.2648	0.94285	0.42307	0.68827	0.49588	1.5886	2.0285	2.2172	1.2304	2.3571	1.9831	1.5723	0.69004	0.81251	2.4084	1.137	0.22663	0.25709	3.6604	3.0386	0.5089	3.0041	-0.27375	0.663	-0.47264	2.32	2.7761	1.2628	1.9383	0.7133
-1.363	-0.721	-2.6329	-2.4941	-1.9082	-1.0951	-3.2976	-1.8134	-3.0365	-2.0908	-1.0947	-1.2276	-1.9919	-1.4942	-2.7987	-1.3008	-2.3929	-1.8424	-1.3121	-3.2726	-1.448	-0.78717	-1.0223	-2.2579	-0.95684	-2.4204	-1.9977	0.053189	-2.6693	-0.82438	-0.9312	-0.36091	-2.2387	-1.448	-1.8225	-2.3985	-2.4645	-2.0456	-0.92932	-2.874	-2.6385	-0.058189	-1.2119	-1.6569	-1.7833	-2.2493	0.34947	-0.89293	-2.006	-1.7202
-2.5292	-1.9864	-3.5949	-5.5045	-3.5439	-1.8651	-2.772	-4.0228	-2.6565	-2.9935	-2.239	-2.3652	-3.2399	-2.8775	-3.652	-2.8571	-2.2981	-4.1088	-2.7971	-4.0073	-2.5505	-4.5716	-3.8995	-2.3591	-2.9447	-4.5226	-3.5013	-1.7433	-3.9525	-4.0277	-2.9911	-3.4715	-3.0038	-1.8287	-3.5933	-4.9059	-2.5996	-3.9372	-4.6852	-2.0313	-2.3311	-3.5709	-1.349	-2.9065	-3.1357	-2.9513	-3.6629	-3.766	-3.2714	-2.9164
-1.435	-2.2262	-0.25267	-2.4527	-2.5521	-1.5174	-2.3762	-0.76676	-2.0179	-1.128	0.49694	-1.2254	-1.8837	0.0095012	-0.77897	-0.94589	-2.1844	-0.22533	-0.62325	-1.1855	-1.4279	-2.9856	-2.5685	0.72443	-1.6232	-1.3044	-0.49282	-2.3345	-3.7187	0.58069	-2.0015	-2.1964	-3.1295	-1.9086	-2.1894	-1.0721	-2.2438	-1.2737	-1.571	-0.59329	-0.10486	-1.2895	-1.199	-1.1702	-2.9715	-1.6296	-1.8537	-2.8778	-2.112	-0.69045
-5.1692	-6.4964	-5.5313	-5.1706	-5.6039	-6.5074	-6.7522	-4.7327	-6.4887	-5.5366	-5.3486	-5.0355	-5.2965	-6.3495	-5.5917	-5.5588	-4.6782	-5.6935	-6.0961	-5.9837	-5.4503	-5.1261	-6.2195	-6.8065	-6.4299	-5.386	-6.1923	-4.6878	-5.637	-4.9957	-4.827	-4.8509	-4.8473	-5.0079	-5.1664	-5.9634	-5.9965	-5.1428	-6.4594	-5.4635	-5.3018	-4.647	-4.7911	-6.1182	-3.9579	-4.3428	-7.9143	-4.5575	-5.3568	-5.5013
-11.783	-11.677	-10.184	-9.4667	-10.516	-12.739	-12.238	-11.978	-9.7925	-9.9772	-12.526	-10.89	-10.763	-9.2848	-11.196	-11.486	-11.023	-10.874	-12.006	-10.285	-11.022	-10.759	-11.404	-11.777	-11.888	-10.669	-11.662	-11.626	-9.5985	-11.392	-12.292	-11.705	-11.417	-11.567	-10.66	-12.876	-11.977	-12.057	-10.759	-12.206	-12.312	-11.54	-10.481	-11.734	-11.752	-10.727	-11.306	-8.9909	-10.864	-11.476
-10.923	-12.678	-12.323	-11.267	-12.598	-11.435	-11.168	-12.876	-11.056	-13	-11.035	-12.028	-11.895	-12.295	-11.5	-10.572	-10.161	-11.574	-12.222	-11.832	-12.737	-11.7	-12.818	-12.645	-11.597	-13.237	-12.623	-11.302	-10.769	-11.967	-12.12	-11.966	-11.383	-11.656	-11.739	-12.903	-11.196	-12.171	-11.937	-11.959	-12.659	-11.172	-11.971	-10.951	-12.945	-11.769	-11.877	-11.238	-11.083	-11.899
8.8523	8.3205	8.3123	8.642	6.2708	7.7556	10.065	7.9792	8.2668	8.165	8.8354	9.3025	7.3308	8.8473	8.2135	8.3733	8.3887	9.1272	8.4513	9.6864	8.3701	7.1357	9.2408	8.531	7.1366	7.7435	7.9205	9.1221	9.5684	8.1762	8.5194	9.5115	8.5185	7.8389	9.5418	8.081	7.112	8.0017	9.1068	9.0107	10.143	8.7323	9.8732	8.706	8.7288	8.7418	10.173	10.124	6.0032	7.239
3.5126	2.5993	3.9092	4.333	4.4544	4.4915	5.0355	4.6167	4.1379	4.8051	4.2869	3.8891	5.3045	3.0402	4.4415	3.6419	4.4664	3.9653	4.9861	3.9967	5.8701	3.6295	5.4299	3.7266	2.8244	5.6168	3.7517	4.1301	4.4133	4.8872	3.3648	4.8299	4.3158	5.1127	3.5317	4.1478	4.9608	4.4448	4.7057	2.2329	3.4564	4.93	4.6032	2.2586	5.4081	5.5597	5.4981	5.5011	3.313	5.8282
3.1047	1.3357	1.7892	3.4128	3.1063	2.4689	2.0517	2.3209	2.0475	3.2671	1.9552	2.2885	1.7961	3.9679	0.43768	3.4162	3.1067	1.2158	2.5796	0.20521	2.6473	3.3254	2.9145	2.227	3.5654	1.3106	4.7907	2.9145	2.3842	2.2191	1.7381	2.8491	2.036	1.8606	2.1681	3.174	2.5279	3.9773	4.5933	2.5897	2.8119	4.1814	4.3253	3.0516	3.4105	3.1415	2.9816	1.4733	1.9388	3.7774
-11.559	-10.897	-10.877	-11.905	-10.058	-10.376	-11.824	-11.853	-11.698	-10.215	-11.758	-11.968	-11.475	-10.929	-12.228	-10.761	-10.412	-11.135	-10.656	-11.353	-11.279	-10.676	-11.916	-11	-12.221	-12.638	-11.979	-12.487	-11.207	-9.7269	-10.685	-11.125	-10.756	-9.6295	-10.622	-11.179	-11.204	-11.702	-12.17	-11.939	-9.8837	-10.848	-11.48	-11.33	-10.055	-11.197	-11.835	-11.668	-11.534	-10.611
-7.9355	-9.7061	-8.8186	-10.354	-8.721	-8.4944	-8.6974	-9.8106	-9.1355	-8.7167	-9.5275	-9.5317	-9.3494	-8.7587	-10.347	-9.5013	-8.7305	-8.7598	-8.3118	-9.1166	-7.8329	-9.4418	-8.5979	-8.603	-7.3697	-10.739	-8.8863	-8.3815	-10.155	-8.2218	-9.9092	-9.0197	-8.0211	-7.3407	-9.1613	-8.8397	-7.6002	-7.7915	-10.725	-10.49	-7.8266	-9.1737	-9.6121	-8.8505	-9.4508	-7.5303	-10.596	-9.9155	-8.7916	-8.451
-11.305	-11.311	-10.758	-11.294	-11.196	-11.486	-12.125	-12.049	-10.556	-10.329	-12.216	-12.232	-11.481	-12.81	-11.851	-13.391	-12.102	-10.823	-12.087	-12.286	-11.56	-12.347	-13.378	-12.194	-12.125	-11.023	-11.759	-10.054	-11.856	-11.491	-14.34	-11.511	-12.6	-11.315	-10.805	-10.76	-12.903	-13.11	-11.22	-13.699	-11.508	-10.754	-13.088	-12.028	-10.942	-12.313	-11.144	-11.738	-12.303	-10.46
-2.6487	-2.6198	-2.162	-2.8844	-0.87541	-2.1158	-3.3817	-3.0054	-2.7067	-3.8665	-2.3637	-2.9264	-3.4377	-2.0014	-3.289	-1.3998	-2.0967	-3.0332	-2.299	-2.6448	-3.5367	-1.6675	-2.7413	-1.9838	-1.4939	-2.791	-2.7664	-2.0071	-2.5655	-1.2159	-1.4127	-3.524	-3.0112	-2.7394	-1.7918	-1.754	-1.986	-2.9867	-3.5014	-2.6746	-2.6302	-3.1407	-1.8042	-1.6478	-3.2671	-1.0004	-1.735	-1.792	-3.9298	-2.732
-0.91165	-0.48486	-1.313	0.49202	1.2577	-1.2494	0.85628	-0.62029	1.3608	0.541	0.031239	-1.6268	-0.084164	1.4453	0.36578	1.272	0.11809	-1.5084	0.51171	0.70915	2.2954	-0.31708	0.51721	0.3563	-0.5123	0.14096	1.0341	-0.28073	1.2044	0.34285	0.88828	-0.63353	-1.7452	-0.52413	-0.51782	-0.88418	0.48717	-1.9658	-0.61891	-1.0832	-0.1561	0.30928	-1.2727	0.37745	0.82714	-0.89183	0.2022	-1.0687	0.1038	0.28807
-2.7529	-4.2109	-3.1665	-1.8333	-1.3611	-3.064	-2.7753	-2.9497	-2.3105	-2.0744	-3.2907	-3.3752	-3.4828	-2.3077	-4.9561	-2.2954	-3.8381	-2.9312	-3.2198	-1.4877	-3.2845	-1.2949	-2.3375	-2.2179	-2.9674	-2.7664	-2.4189	-2.2681	-3.4618	-2.3441	-1.8624	-1.9958	-1.1584	-2.3895	-2.0745	-2.6386	-2.4109	-1.9574	-2.637	-2.8975	-4.6938	-2.4516	-4.297	-3.1261	-3.8627	-3.0913	-1.4016	-3.0182	-3.0916	-1.873
-9.486	-7.6167	-8.4445	-9.6423	-10.739	-9.54	-7.9796	-10.435	-9.427	-10.26	-9.1054	-8.9236	-7.5582	-7.2229	-9.8746	-9.0105	-9.1119	-8.3306	-7.6678	-9.0066	-7.6464	-8.0593	-9.9314	-9.3187	-8.3753	-8.2199	-8.2546	-9.5461	-8.4327	-9.3443	-9.232	-8.6508	-9.5189	-8.4007	-8.3789	-9.3269	-10.178	-8.4835	-8.209	-8.4516	-7.163	-7.1703	-9.6851	-8.8168	-7.867	-9.4849	-9.1683	-8.8164	-7.3763	-9.9604
-9.1673	-7.0296	-6.8899	-8.3336	-6.1838	-6.7487	-7.4486	-7.2892	-9.317	-5.6724	-8.3145	-7.0163	-6.2325	-6.9553	-7.5792	-7.4952	-8.8153	-9.1714	-8.1274	-7.2456	-6.6146	-8.3897	-7.5762	-7.654	-7.4339	-8.148	-6.7047	-7.6796	-7.9693	-8.9356	-7.4309	-7.2955	-6.8345	-7.7625	-7.2935	-6.1837	-9.2894	-8.6645	-6.7713	-6.7988	-7.3866	-7.6564	-6.9534	-8.8177	-7.7372	-8.0019	-7.0566	-9.2325	-7.1424	-9.2649
1.9883	0.042911	-0.24657	0.71463	1.799	0.68262	1.9855	1.3161	2.2685	1.2715	0.035396	0.24555	1.4545	-0.56681	2.7129	0.73102	0.55039	0.46879	0.90565	2.2389	2.6435	1.2651	1.6964	1.7571	-1.5065	1.4165	1.848	1.6588	1.6148	1.5809	2.5316	0.52364	1.2936	0.87174	0.35295	-0.31157	1.8813	0.71895	1.0539	1.862	0.4924	1.538	1.8639	1.4487	2.7131	2.1642	1.289	0.59152	-0.23767	1.9523
-14.296	-12.955	-12.048	-14.474	-12.086	-14.758	-13.396	-11.937	-13.728	-12.581	-13.574	-12.931	-12.216	-14.131	-14.558	-13.446	-14.047	-13.388	-13.514	-12.773	-13.027	-12.446	-12.07	-13.02	-14.817	-14.675	-13.263	-12.805	-12.408	-14.008	-11.455	-14.085	-11.567	-13.066	-15.112	-12.867	-12.611	-12.054	-12.741	-12.238	-13.057	-12.479	-13.307	-12.837	-13.237	-13.999	-13.542	-12.312	-12	-13.85
-4.5125	-4.813	-5.0239	-4.2713	-5.2304	-5.432	-5.1081	-4.9676	-4.9238	-3.1196	-4.2498	-4.5326	-5.0174	-4.4263	-2.7542	-6.3217	-3.1211	-4.5306	-5.3861	-5.3701	-4.5056	-4.8235	-3.2043	-5.7276	-6.7884	-4.5061	-5.4891	-3.1796	-3.357	-5.505	-5.9599	-3.0083	-4.4589	-3.0808	-5.5862	-4.2901	-4.0656	-3.6569	-3.1411	-3.9596	-5.8478	-5.4713	-5.1828	-5.2374	-4.3615	-4.2925	-4.9719	-5.5503	-3.5295	-4.2883
-14.805	-14.487	-15.987	-16.045	-14.553	-14.64	-14.939	-13.545	-13.183	-13.654	-14.742	-14.682	-15.109	-13.966	-15.735	-14.626	-14.682	-13.931	-14.391	-14.121	-14.386	-15.309	-14.606	-14.76	-14.32	-15.425	-15.729	-15.48	-14.73	-15.194	-16.132	-13.726	-14.954	-15.823	-15.538	-14.532	-14.942	-15.459	-14.3	-15.453	-15.044	-12.348	-16.21	-14.951	-13.988	-14.917	-14.086	-15.067	-14.142	-15.295
-4.3958	-4.6119	-2.37	-4.861	-3.887	-1.9221	-3.9376	-3.6312	-4.9279	-2.6458	-4.6183	-3.413	-4.9533	-2.4349	-4.1735	-1.6985	-5.9043	-3.5773	-4.7864	-6.4194	-4.5138	-4.0287	-3.7366	-4.9046	-4.4543	-3.7286	-5.0222	-3.299	-4.5908	-4.5834	-3.6226	-3.6105	-3.0731	-5.2201	-2.8587	-3.4147	-3.8088	-4.1205	-3.8244	-4.4728	-4.7437	-6.0452	-2.5319	-4.2586	-5.0564	-4.6136	-3.8501	-4.1686	-5.829	-4.0375
-0.12001	0.39049	-0.6785	-0.057955	-0.59054	0.86373	-0.14043	1.288	-0.00092693	-0.18749	0.2745	1.018	-1.1682	-0.35136	-0.50185	-0.53161	2.385	-1.5276	0.68988	0.86633	-0.13405	1.1989	-0.33652	0.59719	-0.86281	0.086689	1.3263	0.12013	-1.5051	1.1534	0.12231	0.98313	-0.24888	-0.10283	-0.69076	-0.96528	0.24002	0.34236	-0.077958	1.2297	-1.328	0.14155	-0.25525	1.0073	-1.0089	-0.41025	-0.51187	-0.31083	1.4612	0.52972
-3.8836	-2.6487	-1.7572	-3.4938	-3.9018	-4.0066	-2.466	-1.0404	-2.4494	-3.0779	-2.8027	-3.6606	-3.4953	-1.7206	-2.8864	-1.7634	-2.0986	-4.7533	-2.5364	-3.5716	-2.5952	-2.5202	-2.4354	-3.386	-4.4897	-3.1984	-5.291	-2.2027	-3.7203	-1.3556	-0.78822	-3.5502	-4.231	-2.8109	-2.5792	-3.6352	-4.2259	-1.8141	-2.0695	-2.584	-3.7722	-3.4808	-3.9958	-4.3922	-5.6571	-2.6221	-3.9474	-2.7157	-1.1183	-3.1273
1.2699	2.6741	1.8598	1.6729	2.414	3.1885	3.2934	3.731	2.0445	3.6251	1.1201	3.3015	2.158	2.0409	1.5406	3.4242	2.7259	2.2344	1.9243	2.1346	1.917	2.3631	1.9636	2.8152	1.8967	1.4521	3.8029	2.016	0.92504	2.5938	2.4577	3.4327	2.8022	3.5983	3.3127	2.9811	2.7094	2.3919	2.3424	2.2187	3.6801	1.6328	2.427	1.4598	2.5156	1.7839	3.0382	2.6968	2.5546	3.223
-3.8254	-3.4469	-5.8699	-3.5261	-4.6525	-4.6663	-4.2162	-2.5222	-3.5548	-2.7033	-4.0971	-3.2334	-3.9153	-2.2595	-3.7622	-3.4206	-3.5261	-2.8363	-3.8496	-3.8558	-2.8588	-5.8188	-4.1783	-4.9332	-2.2013	-2.746	-3.5301	-3.3848	-6.2671	-2.4092	-4.0377	-3.0171	-4.79	-3.1318	-3.8083	-4.5118	-3.988	-3.6176	-4.2663	-3.4067	-2.8278	-4.2828	-2.3779	-5.1638	-3.3077	-4.2329	-4.4412	-2.8232	-3.4301	-3.2737
-10.622	-10.677	-9.6676	-10.473	-11.725	-9.4477	-12.565	-11.434	-12.037	-10.954	-11.485	-12.48	-11.06	-11.502	-13.497	-12.194	-12.236	-11.928	-12.161	-11.15	-11.31	-12.354	-9.4097	-10.826	-10.765	-10.868	-12.156	-12.228	-11.054	-9.4219	-13.027	-9.6737	-10.731	-10.548	-12.164	-10.653	-11.618	-11.92	-10.692	-10.833	-12.484	-11.046	-12.625	-11.939	-10.764	-10.36	-12.514	-13.081	-10.842	-11.918
-0.1906	-0.72276	0.33392	-0.80605	-0.47428	1.1005	0.12954	-1.0213	0.56194	0.57122	-1.9322	0.53461	1.1849	0.93917	-1.3211	-0.52374	0.5503	1.0496	-1.335	-2.2673	-0.9957	0.46298	-0.041815	0.29109	0.021501	-0.11046	0.75184	-1.3761	0.01158	0.83902	-0.75358	1.3702	-1.0705	-1.0869	-1.9422	0.92417	-0.96832	-1.2288	-1.2264	0.51085	-1.0826	0.42544	1.8661	-1.372	0.56398	-1.0371	-2.2208	-1.5987	0.091192	-1.1366
-7.0613	-8.7153	-9.9454	-7.7359	-9.5034	-8.0851	-7.9013	-10.082	-8.3247	-9.0939	-8.4513	-9.1524	-9.6198	-9.3314	-8.7401	-8.2911	-10.257	-8.1595	-11.048	-8.4137	-9.0504	-10.46	-9.1839	-8.3748	-7.4799	-9.678	-9.4344	-9.294	-8.6714	-8.7408	-8.9617	-9.8407	-7.9395	-8.7116	-8.2451	-9.4443	-8.9743	-9.7092	-9.4354	-9.3856	-10.926	-9.4359	-7.4218	-8.6635	-7.1598	-9.5196	-10.443	-8.314	-9.0539	-9.1967
1.4797	-0.54651	-1.2392	0.52244	2.0771	-0.95723	0.28089	0.43227	-0.41073	-0.21012	-1.0281	1.2625	-0.056334	-0.64569	0.52194	-0.68944	-1.1096	0.19781	-0.21607	0.1446	-0.20918	-0.070087	-0.31316	0.27503	0.20417	0.41032	-0.49414	-1.1921	1.8734	-1.1663	1.794	0.16387	-0.013948	1.7733	-0.30664	0.84731	-0.44309	0.88793	0.34212	-0.68368	0.02956	-0.61104	-0.64198	-0.72523	-0.17769	-0.24184	0.47854	0.96805	-1.051	-0.11869
-12.798	-11.706	-11.789	-11.53	-11.999	-11.936	-12.869	-11.333	-10.363	-12.208	-11.721	-11.932	-12.563	-11.131	-11.589	-10.922	-12.203	-12.073	-12.112	-12.757	-11.344	-9.6041	-11.673	-11.2	-11.954	-11.183	-11.525	-11.531	-11.886	-10.272	-10.847	-12.941	-13.036	-10.089	-10.352	-12.027	-11.712	-11.759	-10.262	-11.349	-11.945	-10.079	-10.973	-11.406	-11.323	-13.597	-11.031	-11.222	-11.45	-11.087
-8.3042	-9.5003	-8.8721	-6.9741	-9.1044	-8.6593	-8.7578	-8.0554	-7.2086	-8.5992	-8.2812	-10.049	-9.3604	-8.0413	-7.1619	-8.3363	-8.1563	-9.8686	-10.345	-8.4405	-7.5698	-8.9583	-9.0642	-8.9235	-9.3056	-8.7815	-9.6043	-10.291	-9.1828	-7.0316	-8.8834	-8.1418	-9.6088	-9.8991	-7.9705	-8.8929	-7.8866	-9.6885	-9.0375	-8.0425	-9.3664	-10.224	-8.9289	-8.2039	-8.3751	-8.6453	-8.041	-8.6329	-7.2591	-7.9174
-12.018	-12.516	-13.151	-12.385	-11.609	-10.519	-14.289	-13.299	-12.864	-13.288	-13.251	-12.639	-12.111	-13.83	-13.512	-13.091	-12.146	-12.572	-11.866	-13.388	-12.647	-12.621	-13.385	-13.217	-13.067	-13.218	-12.213	-14.356	-14.795	-12.87	-14.679	-12.332	-12.908	-12.258	-12.63	-12.523	-10.917	-11.638	-12.142	-13.084	-12.485	-14.439	-13.216	-13.397	-13.414	-13.913	-12.313	-13.522	-12.349	-12.712
-15.839	-15.961	-14.395	-13.488	-13.525	-13.136	-15.291	-13.579	-14.276	-14.107	-14.731	-13.389	-14.991	-14.589	-14.12	-14.359	-13.254	-16.638	-15.806	-14.659	-14.281	-15.92	-12.603	-15.464	-16.46	-15.162	-14.741	-14.47	-14.333	-13.143	-14.453	-14.771	-15.804	-16.445	-15.446	-15.552	-16.055	-14.402	-13.851	-13.526	-16.06	-14.472	-14.124	-14.909	-15.275	-15.464	-15.946	-12.731	-14.398	-13.995
3.959	2.8524	3.0527	2.9209	2.9843	3.9213	4.4934	1.6698	3.1466	3.4883	2.6067	1.9991	2.59	3.2422	2.8136	3.0188	2.8726	2.3745	3.0692	1.8142	3.1146	2.093	2.2971	1.8798	1.3296	2.456	4.2601	2.4867	2.8171	1.8515	3.1041	1.5774	3.0824	1.5165	2.1975	3.697	2.6237	2.2057	2.9047	3.3939	3.3012	2.4032	2.8572	0.59182	4.3205	2.9003	3.2934	2.3096	3.6187	2.9597
-0.75264	-1.5999	-0.56756	-1.521	-0.31476	-0.36669	0.1109	-1.6359	-1.8208	-1.8396	-1.7766	-1.1208	-2.8361	-2.2037	-1.1431	-0.38992	-0.86599	-1.2136	-1.5166	-2.5831	-1.0382	-2.2376	-1.2462	-0.74843	0.42357	-1.0803	-1.4398	-2.9993	-2.5678	-0.96515	-0.15928	-1.9257	-0.79361	-2.1916	-1.2193	-0.51764	0.2758	-1.1566	-0.79295	-1.6132	-2.2825	-0.21788	-0.70671	0.013872	-0.21557	-1.6997	0.24579	-1.6979	-1.0955	-2.2139
-12.068	-12.72	-13.327	-14.272	-12.304	-14.87	-12.712	-12.953	-13.235	-13.679	-14.064	-13.152	-13.694	-14.346	-13.512	-14.726	-12.585	-11.59	-13.578	-11.995	-13.905	-12.012	-12.589	-12.925	-13.237	-12.339	-12.654	-13.686	-12.397	-12.491	-13.323	-13.816	-12.983	-11.501	-12.345	-12.963	-13.28	-13.342	-13.373	-13.747	-13.988	-13.611	-12.314	-13.86	-13.693	-12.17	-13.799	-11.697	-13.482	-12.171
-4.6649	-5.7514	-4.5226	-4.9291	-4.522	-5.7509	-4.1704	-3.9586	-4.5902	-5.2441	-5.0799	-2.6991	-5.3979	-4.9115	-4.6442	-3.8675	-2.8721	-3.4491	-4.7358	-5.0509	-5.099	-5.0678	-3.6657	-5.4134	-3.9774	-4.4357	-5.8641	-6.1311	-4.9679	-6.4875	-3.837	-3.9027	-5.2788	-4.8675	-5.7192	-3.6691	-4.2651	-4.1304	-4.653	-5.1802	-4.337	-5.386	-4.5638	-4.1627	-5.8787	-3.691	-5.6342	-4.7623	-6.1526	-4.1636
-2.7874	-2.4118	-3.4559	-0.44186	-2.8494	-4.0199	-2.6218	-2.7507	-1.9407	-3.1662	-1.8446	-3.4685	-1.0764	-3.2635	-4.1247	-2.257	-1.8374	-2.8662	-2.3171	-3.4447	-1.7157	-3.3773	-2.4427	-2.8558	-1.8216	-1.7475	-1.2321	-2.3376	-3.2479	-2.251	-1.823	-3.2393	-2.9042	-1.4913	-1.1214	-2.5412	-2.6158	-2.9353	-1.4348	-2.3659	-1.6552	-4.3872	-2.6108	-2.2803	-2.6806	-2.9931	-3.8172	-2.0945	-2.6127	-2.2863
2.1065	3.799	3.0036	3.0689	2.0507	2.638	3.2449	3.7988	3.3923	2.198	1.4947	3.9015	3.5462	2.8668	2.3147	1.5045	3.7636	2.3434	1.1937	1.7387	2.4584	4.2997	1.6342	4.229	2.3008	2.8325	3.0669	3.57	2.8145	4.0426	2.9531	2.2599	3.0975	4.1434	4.3399	2.4458	2.9025	2.6932	2.6249	3.0707	3.5669	3.0439	3.7619	1.6963	2.1291	5.4625	4.3144	3.0335	2.9483	2.578
-13.242	-12.121	-13.702	-13.183	-13.558	-12.644	-14.176	-14.26	-12.42	-14.098	-13.122	-14.005	-12.209	-13.742	-11.561	-13.491	-14.293	-13.851	-14.697	-11.769	-12.837	-12.2	-11.66	-13.625	-13.529	-12.831	-12.724	-14.728	-12.881	-12.604	-12.652	-11.684	-12.319	-13.964	-13.644	-13.056	-13.521	-13.636	-13.825	-13.153	-14.914	-11.656	-14.426	-13.082	-14.07	-13.172	-13.984	-13.265	-13.851	-13.281
-3.2975	-3.5482	-4.19	-2.9407	-4.2602	-4.4406	-2.9593	-3.4876	-3.0182	-3.0992	-3.4068	-2.4351	-3.2723	-3.5937	-2.6439	-3.1908	-4.2029	-3.1976	-2.3292	-3.6424	-2.6102	-4.3077	-2.2591	-3.2525	-4.2831	-2.4639	-2.7168	-3.5241	-2.9655	-3.0005	-4.6214	-2.8582	-2.8855	-2.747	-2.2003	-2.6347	-1.1564	-4.3735	-4.7322	-3.9217	-3.2864	-3.7221	-4.3626	-2.9919	-3.4684	-3.0015	-4.5229	-3.0991	-3.9067	-2.2754
-12.304	-9.9883	-12.452	-10.666	-10.562	-11.137	-12.308	-13.085	-11.8	-12.508	-11.947	-11.373	-11.511	-12.031	-11.43	-11.705	-11.382	-11.919	-11.587	-12.205	-11.583	-13.789	-12.175	-12.902	-13.249	-12.217	-12.005	-11.179	-12.25	-11.078	-11.715	-12.713	-10.919	-11.759	-11.996	-12.98	-10.292	-13.167	-13.268	-11.746	-10.389	-11.647	-11.162	-11.597	-11.5	-11.067	-12.353	-10.713	-11.987	-9.0608
-22.179	-21.726	-21.605	-22.638	-23.337	-20.827	-21.991	-22.737	-22.25	-22.652	-22.204	-22.626	-21.464	-22.462	-23.588	-23.168	-22.345	-22.54	-21.463	-20.936	-23.093	-20.916	-22.412	-21.666	-22.739	-23.34	-21.988	-20.555	-21.171	-20.883	-22.54	-22.027	-22.943	-22.435	-19.71	-21.513	-21.56	-22.669	-22.118	-21.476	-22.44	-22.537	-21.619	-22.289	-22.514	-21.686	-21.782	-22.777	-21.826	-22.591
-11.858	-11.795	-13.025	-11.415	-11.625	-11.91	-13.422	-10.84	-10.767	-11.743	-10.692	-10.505	-11.053	-10.423	-11.541	-11.182	-10.972	-13.099	-11.722	-11.405	-11.065	-13.366	-12.201	-11.907	-10.762	-13.39	-12.743	-11.597	-8.8052	-11.101	-13.091	-11.431	-12.154	-11.494	-11.04	-11.382	-11.419	-11.798	-11.807	-11.482	-11.812	-11.086	-12.613	-12.805	-11.343	-10.446	-11.478	-12.426	-12.906	-11.874
-6.3652	-6.7636	-5.5027	-7.5674	-7.5609	-5.0909	-7.1874	-7.3395	-6.946	-5.8054	-6.4882	-7.2564	-5.5113	-5.6745	-7.6441	-5.6602	-7.6432	-6.1071	-7.8953	-6.9708	-7.4098	-5.8999	-5.2828	-7.6209	-6.1037	-5.0077	-6.3701	-6.1151	-7.2764	-6.405	-5.9694	-6.8164	-5.4856	-6.4181	-5.9363	-6.7089	-6.3212	-7.9095	-5.175	-6.1574	-7.0894	-6.2218	-7.6828	-7.2229	-6.8091	-5.8501	-4.7139	-7.3627	-6.2483	-5.9234
5.3997	4.5254	5.9462	2.1153	5.6396	5.7356	4.2148	4.7461	4.5153	5.9291	5.4357	6.3031	5.0957	5.7831	6.7446	4.0709	5.36	5.4495	5.5693	5.0441	5.1877	4.7663	4.4404	6.3498	6.2232	5.8599	6.1427	4.4301	5.1366	4.5265	3.6921	5.1805	4.771	5.3924	3.8669	6.0533	4.1977	4.9579	3.9932	5.116	4.4868	5.4059	4.8352	4.4296	4.039	5.4341	5.965	4.8717	5.8068	3.4747
5.3786	2.4561	3.6282	3.4515	5.4242	4.3295	4.9259	3.7239	4.964	5.0914	4.2217	3.7086	4.8051	5.8763	5.026	4.86	4.3694	3.4232	4.9657	2.8799	6.2389	4.1463	5.4854	3.7643	5.6441	4.8023	5.509	4.9592	5.1915	4.5051	5.5224	5.8796	4.2968	6.1397	3.1013	5.7628	5.2202	5.3413	5.5276	6.1191	5.4418	5.2462	5.3264	5.2464	5.9508	3.3327	3.2862	5.2907	2.9441	6.0197
-22.763	-23.097	-21.942	-23.345	-21.333	-21.33	-20.891	-21.763	-22.197	-21.36	-21.743	-21.261	-22.073	-21.994	-21.964	-21.802	-22.697	-23.772	-22.289	-21.942	-22.382	-20.789	-20.909	-20.474	-22.332	-21.983	-21.782	-21.436	-24.002	-22.718	-21.658	-22.071	-23.543	-21.635	-22.715	-22.272	-22.825	-22.695	-22.063	-22.151	-21.547	-22.532	-22.273	-23.1	-23	-22.243	-22.048	-21.352	-21.935	-20.865
-5.4752	-4.682	-4.5147	-4.2468	-3.9538	-6.2215	-5.0268	-6.8965	-6.757	-3.1404	-5.6067	-7.028	-6.7403	-5.1083	-4.3109	-4.1587	-5.7766	-4.4604	-6.0762	-4.8158	-6.7115	-4.7018	-3.6268	-3.6049	-4.1575	-4.4727	-5.8621	-5.2651	-4.6156	-4.7451	-5.8667	-4.4919	-4.1412	-4.9684	-4.5839	-4.3533	-6.2578	-6.9365	-4.6214	-4.7211	-5.1959	-6.0571	-4.2468	-6.0231	-4.0131	-5.515	-5.8946	-5.0619	-4.1145	-4.5398
0.44258	1.1057	0.72021	-1.6004	0.32455	-0.1758	0.7737	-1.4362	-0.31567	-0.035308	1.4356	-0.6825	0.39529	0.33195	-0.80237	-0.36053	-1.3961	0.87592	2.0063	-0.81085	-0.14553	-0.71192	-0.96802	1.1355	0.6405	-0.88861	0.099257	0.082479	0.056342	1.9289	-0.67068	-0.086614	0.39441	1.1665	-0.27399	-1.3415	0.32147	0.6851	0.047383	-0.20189	0.44663	0.021854	0.11691	-0.24427	-0.76522	0.094609	0.3813	-1.7749	-0.010552	0.23313
-10.907	-9.6611	-12.51	-11.072	-10.397	-12.283	-12.527	-11.505	-11.563	-12.369	-12.828	-10.755	-10.974	-9.4954	-10.437	-12.548	-12.117	-11.312	-11.609	-12.61	-10.723	-12.952	-11.197	-11.61	-13.204	-13.192	-10.309	-12.616	-11.21	-10.609	-11.662	-11.501	-11.982	-12.507	-12.49	-10.596	-11.818	-12.292	-10.146	-11.318	-14.271	-11.449	-13.7	-11.957	-11.588	-9.8274	-11.724	-12.832	-12.135	-12.375
2.3636	2.1651	0.94142	2.2992	2.1892	0.87812	0.5949	1.5033	1.966	2.5185	1.0488	0.87976	1.3784	2.3708	1.8602	1.0574	1.7555	0.8878	2.3433	1.4749	2.917	2.6615	2.0937	2.6342	2.5249	2.6358	1.8581	0.47569	2.7266	3.5955	2.316	2.9394	1.9911	2.0177	1.3814	1.4218	1.4386	2.4837	0.94604	1.5545	1.1346	3.0626	0.8921	1.2577	0.51294	1.6884	0.99951	1.1669	0.6863	3.1266
-6.8323	-7.8648	-8.47	-7.9655	-9.1701	-6.243	-6.1388	-6.4007	-7.1933	-6.3404	-6.9338	-7.7156	-7.7417	-7.4233	-7.284	-7.9442	-7.8019	-6.8227	-7.6416	-6.566	-7.6063	-7.6828	-6.8563	-7.3398	-8.2026	-8.725	-8.0361	-7.2616	-8.2004	-8.6084	-6.9625	-7.5047	-8.9247	-8.2573	-7.3253	-7.0491	-8.829	-7.3683	-6.893	-7.6192	-8.6565	-7.0166	-8.6498	-6.125	-8.2006	-8.5655	-5.8191	-6.2854	-7.6313	-8.3131
0.58808	-1.2972	-0.39629	0.68222	-0.22347	-1.5844	-0.52469	-0.40337	0.32184	-2.0075	0.45888	0.2442	-0.36865	0.3254	-1.1544	0.72956	1.2543	-0.39963	-0.26174	-0.58499	-0.3832	-0.50058	-0.61832	0.044576	-0.042995	-1.1907	-1.2473	0.065948	-0.1632	-0.54285	0.39296	-0.27796	0.14344	0.94165	-0.37452	0.76127	-0.88983	-0.78144	0.94648	-0.67993	-0.92603	-0.14619	-0.33463	-0.26458	0.30514	-0.95728	-0.8979	0.073649	0.37984	1.6219
-21.509	-20.068	-20.399	-21.011	-20.347	-20.809	-21.146	-20.688	-20.785	-19.808	-20.781	-20.628	-22.304	-21.736	-19.916	-21.149	-21.779	-20.516	-21.114	-20.861	-21.804	-20.342	-20.975	-21.845	-20.022	-22.66	-21.605	-20.843	-20.626	-20.367	-19.304	-21.426	-21.918	-21.49	-21.616	-21.323	-19.504	-21.724	-20.672	-22.073	-21.164	-21.12	-22.694	-22.028	-21.597	-21.121	-20.503	-19.861	-19.861	-19.911
-5.4702	-3.6012	-3.9748	-3.8593	-3.3759	-4.332	-4.6522	-4.9256	-3.5487	-1.7476	-3.3967	-5.6499	-3.4034	-4.7085	-5.1762	-4.6949	-3.035	-3.8661	-5.5393	-3.987	-3.853	-3.6666	-4.6572	-5.0565	-2.4551	-3.9353	-3.3594	-4.0334	-4.7414	-4.993	-4.8261	-4.0168	-4.5218	-4.6551	-4.0043	-4.4859	-4.1316	-3.6532	-3.0062	-3.5371	-2.6999	-4.1653	-3.4254	-4.3521	-2.8121	-6.1263	-4.9597	-2.9005	-2.5742	-5.0137
4.0594	3.9204	3.9667	4.567	4.8346	5.0974	4.5735	3.12	4.5039	5.7942	5.6713	4.1561	4.2267	5.2988	4.2691	4.8657	4.7773	3.0253	6.0973	2.9014	4.7786	3.5632	5.3479	3.1345	5.3456	4.6168	3.9659	3.7195	2.7792	4.5174	4.3081	5.1234	4.7421	3.3337	3.9905	3.7314	5.3023	3.2164	2.2719	5.5003	4.4627	4.3518	4.6773	5.3529	4.4151	3.5635	2.7855	4.8028	4.9628	3.693
1.8688	1.8963	0.69057	1.2855	1.4225	2.1892	-0.10837	1.7234	0.34915	0.2084	2.7894	0.66111	0.90205	2.908	1.8111	1.4071	3.1416	1.0676	0.62599	2.3354	0.67522	0.99558	2.735	1.8222	1.5777	1.621	0.87459	2.8905	1.9792	2.4974	1.8768	1.2274	1.5018	0.75314	1.7121	2.3662	0.98955	1.3631	1.5027	3.1452	2.2574	1.0675	1.4856	4.3099	1.1097	2.3556	0.43466	0.81453	2.4958	1.7162
-6.6289	-5.5846	-7.0413	-6.1773	-5.8865	-6.8615	-4.8489	-3.9178	-4.4732	-6.9695	-6.1843	-6.5735	-3.5395	-5.4453	-5.9334	-4.491	-5.4394	-6.811	-3.925	-4.867	-6.4255	-5.8959	-6.0996	-5.4752	-5.8031	-4.4041	-6.437	-7.1318	-4.9784	-6.5076	-5.1008	-4.8404	-4.5789	-5.3907	-4.6458	-6.3566	-4.3909	-6.2073	-4.9158	-6.7307	-5.5396	-5.9141	-5.8604	-6.6106	-5.6343	-7.2412	-6.0829	-6.3113	-6.2386	-5.779
6.5614	8.5866	5.3104	7.1082	7.6507	7.7797	8.4361	6.0835	7.8235	8.9454	7.5455	7.2185	6.3239	5.719	8.0003	6.4261	5.4436	5.2238	5.3152	6.1888	5.4032	6.3801	7.6353	7.0035	6.6014	6.6459	6.5155	6.3892	6.4283	7.4801	7.5267	8.2929	7.2099	7.2012	6.4745	6.7964	6.875	8.1109	6.1293	7.5229	5.6977	7.0214	8.4723	7.0964	5.6117	5.5163	6.3988	7.2587	6.9143	7.2523
-22.421	-22.398	-21.702	-22.381	-22.486	-22.21	-21.311	-23.7	-22.193	-22.629	-23.827	-22.346	-23.762	-20.89	-20.831	-23.2	-22.657	-21.235	-22.72	-21.637	-21.718	-21.142	-21.565	-22.245	-21.391	-23.835	-22.447	-20.563	-23.341	-23.404	-22.834	-22.094	-22.243	-22.08	-22.096	-21.326	-21.608	-22.633	-23.176	-22.876	-23.374	-23.34	-22.687	-22.17	-22.659	-22.881	-22.634	-21.852	-22.469	-21.959
-5.0584	-4.8975	-4.7753	-3.9429	-5.2538	-5.8724	-4.6946	-5.6354	-4.239	-4.1269	-3.5398	-4.3639	-5.6565	-2.7065	-2.8304	-5.4647	-4.6301	-5.0918	-5.1744	-4.906	-3.7698	-3.5896	-3.2711	-5.268	-3.9031	-4.7516	-5.2495	-4.7828	-5.2633	-4.2531	-4.4491	-4.9145	-4.74	-3.7339	-5.4158	-5.0015	-4.6368	-4.7777	-2.626	-4.7531	-3.8551	-5.3666	-3.0707	-5.4411	-4.4182	-4.5349	-4.8465	-3.9114	-3.2649	-5.1257
-3.6449	-2.6669	-3.0334	-3.2004	-4.5842	-3.0163	-3.5155	-3.9079	-3.1632	-5.6232	-3.8934	-1.9302	-2.7792	-5.2353	-3.0628	-3.9452	-6.2057	-4.3168	-3.575	-4.1785	-3.104	-5.2596	-3.7095	-3.3662	-2.7199	-2.5882	-2.2086	-3.1192	-3.7174	-4.0605	-4.2032	-3.0502	-4.3286	-4.3675	-4.3432	-3.919	-5.7099	-4.4415	-4.4177	-4.3948	-4.6909	-3.939	-2.6557	-5.2063	-5.0594	-3.6559	-3.061	-2.7264	-6.4467	-5.342
-1.9036	-2.2175	-1.699	-2.3231	-1.6785	-1.4513	-1.1769	-1.7037	-1.1894	-2.9107	-1.6441	-1.7821	-2.407	-2.8975	-1.7933	-1.7421	-2.2381	-1.1312	-2.8064	-2.622	-1.1087	-1.0405	-0.26686	-0.77096	-1.7535	-1.6615	-1.5698	-1.9031	-2.524	-2.0507	0.021775	-3.1742	-1.84	-2.4261	-1.1029	-2.1532	-0.90918	-1.8856	-1.6459	-1.7058	-3.0366	0.41622	-0.56459	-1.6949	-1.6534	-2.8191	-2.0147	-1.0756	-2.7977	-1.7715
-10.228	-9.9318	-11.562	-10.969	-12.558	-11.26	-11.536	-10.161	-13.316	-10.532	-12.222	-11.304	-11.637	-10.796	-11.35	-12.149	-10.864	-11.499	-10.863	-10.664	-13.455	-12.122	-11.706	-11.896	-11.046	-10.839	-10.701	-11.218	-10.199	-12.193	-11.579	-11.795	-10.85	-11.537	-11.823	-11.273	-10.361	-9.6149	-10.177	-11.839	-10.355	-11.058	-11.851	-11.936	-11.507	-12.292	-13.085	-11.876	-11.248	-10.744
-13.324	-13.13	-11.433	-11.387	-11.267	-10.632	-11.444	-11.172	-12.392	-11.476	-12.143	-11.616	-10.427	-10.76	-12.713	-12.02	-11.677	-11.397	-12.373	-12.528	-10.03	-11.562	-10.651	-12.228	-11.355	-12.28	-11.373	-12.243	-12.467	-11.162	-12.198	-11.476	-10.663	-12.243	-10.118	-11.201	-12.876	-10.154	-9.6788	-11.506	-10.951	-12.747	-11.716	-11.775	-12.989	-11.06	-11.518	-12.196	-11.244	-10.566
0.1942	1.6573	2.1165	2.1874	2.2502	1.9472	3.6962	1.3107	2.7286	2.2894	3.6612	3.1823	1.6656	3.0737	1.6211	2.178	1.2546	0.49274	0.58258	1.2232	2.9753	1.5531	1.1901	2.1702	1.4538	1.3675	2.7137	1.9359	1.5456	1.78	1.9707	1.9413	3.1943	1.0271	-0.44827	0.66767	0.81919	1.4414	2.557	1.5257	0.88606	3.1249	1.4784	1.8731	2.1988	0.4058	1.3982	1.7763	2.1105	0.37978
-5.4736	-4.3518	-5.4947	-4.6598	-4.0304	-4.2322	-4.8041	-3.5551	-3.5141	-4.6594	-4.2723	-3.8706	-4.5389	-5.0734	-3.8983	-5.4556	-5.1004	-4.1947	-4.7875	-5.5709	-5.0624	-5.0811	-4.999	-4.5946	-3.9455	-5.7044	-5.1744	-3.5397	-5.2658	-3.4613	-5.5315	-4.7419	-5.163	-5.1188	-3.3969	-4.1954	-3.8176	-4.8829	-3.5286	-5.1343	-6.6127	-4.8856	-4.6294	-3.9434	-3.9934	-5.2376	-5.0771	-3.6824	-4.3215	-4.3909
-2.9038	-2.5525	-2.8349	-2.9973	-2.5324	-2.4593	-2.3755	-2.8141	-3.1407	-2.8567	-1.9423	-3.5151	-2.4884	-1.9778	-3.1074	-2.289	-1.6669	-2.5761	-2.8406	-3.3265	-2.7224	-2.3042	-1.5843	-2.8624	-3.375	-3.5014	-3.5972	-3.2629	-2.6544	-3.1803	-2.7337	-2.4874	-2.2568	-3.0492	-3.2085	-2.0325	-1.7112	-2.5722	-2.2217	-2.4631	-1.9694	-2.1464	-3.4373	-1.8311	-2.999	-3.0975	-1.3273	-2.2404	-2.3452	-3.8434
-0.69099	1.0559	2.6631	1.0916	-1.2388	0.83494	0.5664	0.4562	0.3069	-0.17221	0.6921	0.77631	0.57427	1.6015	1.5691	0.79613	1.0284	0.89379	1.7852	-0.16518	0.46157	0.77521	1.5179	-0.044887	0.74004	0.31982	0.040471	0.92825	0.014469	1.2485	0.76144	0.9613	0.63163	0.17319	0.78825	-0.88021	-0.032916	-0.11847	0.15133	-1.5545	0.84319	2.7139	-2.1818	1.101	-2.5705	-0.46048	0.96221	-0.95068	1.1612	0.25722
-13.42	-14.417	-13.804	-14.088	-12.342	-12.649	-14.077	-11.347	-13.899	-11.94	-11.86	-12.243	-13.966	-13.057	-11.217	-11.93	-12.773	-12.347	-12.867	-12.758	-12.816	-12.553	-11.882	-12.876	-11.431	-12.387	-12.71	-11.71	-12.972	-11.384	-13.855	-12.163	-11.568	-11.619	-13.152	-12.846	-11.968	-12.029	-13.408	-12.623	-12.359	-12.957	-12.989	-12.489	-13.166	-13.105	-12.051	-11.581	-12.807	-11.84
-11.792	-12.712	-11.857	-11.863	-11.739	-11.723	-12.401	-10.955	-10.557	-12.533	-11.076	-12.072	-11.944	-10.655	-11.217	-11.074	-11.534	-11.848	-12.204	-13.599	-13.002	-11.058	-11.207	-11.915	-12.746	-10.464	-12.297	-11.561	-10.864	-12.537	-11.264	-12.348	-11.594	-12.502	-12.224	-12.002	-10.794	-11.975	-13.26	-11.311	-11.858	-12.333	-10.838	-11.511	-11.047	-11.215	-11.279	-12.276	-10.488	-12.055
-13.94	-14.579	-15.315	-13.485	-14.826	-12.471	-11.832	-12.316	-12.947	-14.559	-15.061	-14.906	-13.43	-12.27	-13.662	-13.615	-15.056	-13.89	-13.059	-14.324	-13.304	-14.099	-14.018	-14.026	-13.782	-14.896	-12.256	-13.5	-14.95	-14.624	-15.354	-13.553	-14.56	-13.59	-11.863	-13.826	-14.502	-13.07	-12.159	-13.29	-13.595	-14.011	-12.042	-14.672	-14.167	-13.139	-14.593	-14.209	-12.878	-13.242
-13.866	-12.775	-13.589	-13.038	-12.363	-13.047	-14.295	-11.774	-12.43	-13.28	-13.619	-13.205	-14.493	-13.209	-13.216	-12.987	-13.431	-11.58	-13.546	-13.888	-13.555	-12.149	-13.556	-14.178	-11.549	-13.646	-13.488	-14.254	-13.444	-12.927	-14.601	-13.885	-14.715	-12.289	-12.824	-13.439	-12.92	-13.784	-13.542	-13.101	-13.044	-11.538	-12.967	-13.988	-14.286	-13.699	-13.128	-13.4	-11.549	-13.169
-12.087	-12.433	-11.274	-11.244	-10.386	-11.586	-11.187	-12.179	-11.329	-10.853	-10.869	-10.818	-11.823	-12.198	-10.313	-14.189	-10.545	-11.093	-11.379	-10.27	-12.291	-11.772	-10.688	-10.725	-11.499	-12.233	-11.157	-11.311	-11.876	-11.587	-11.363	-11.116	-12.047	-11.408	-11.098	-11.504	-10.828	-12.144	-11.283	-11.754	-10.931	-13.654	-12.037	-11.548	-11.79	-12.816	-10.188	-11.33	-10.779	-9.7437
-12.406	-12.519	-13.939	-12.84	-13.249	-13.684	-14.589	-12.58	-12.245	-12.954	-13.48	-14.169	-12.874	-13.685	-11.698	-13.028	-12.684	-11.659	-13.743	-12.338	-13.024	-13.326	-12.271	-13.071	-14.235	-13.687	-13.52	-13.476	-11.816	-11.521	-13.051	-13.527	-12.934	-11.801	-13.877	-12.501	-12.845	-13.901	-13.685	-15.11	-12.867	-14.434	-12.087	-13.189	-12.578	-13.795	-13.394	-12.479	-12.833	-13.546
-3.2719	-4.1535	-3.442	-4.464	-4.1522	-2.5493	-4.2862	-3.3121	-3.8391	-3.1236	-2.1636	-4.1545	-4.3598	-4.0492	-3.4509	-4.9358	-2.2906	-4.6129	-4.1	-4.3841	-3.984	-4.0677	-3.934	-3.5405	-3.5512	-4.5635	-5.2182	-2.5803	-3.1023	-4.28	-4.008	-3.59	-4.8887	-4.7415	-3.2799	-3.6745	-3.8502	-5.3839	-4.6671	-3.9835	-2.5006	-4.5773	-3.9127	-3.2355	-2.901	-4.4291	-4.146	-4.5768	-2.2671	-4.2194
-0.53509	-1.1215	0.57991	-1.3942	-0.69166	-2.577	-1.0245	-0.53986	-2.1739	-1.9331	-0.56652	0.9426	-1.4412	-1.4932	-0.15992	-0.23569	-1.7001	-1.4038	-0.5181	-2.9306	-0.78683	-2.6656	-3.138	0.7668	-1.1046	-0.27622	-1.3764	-1.6937	-0.85545	-3.1899	-2.9582	-1.5652	-1.4745	-2.4331	-0.028702	-0.34929	-1.5677	-0.20139	-1.4189	-0.808	-3.37	-2.4566	-1.2902	-0.57361	-1.7716	-1.3138	-0.24604	-2.6002	-1.1252	-0.95926
-15.047	-14.145	-15.165	-13.684	-13.588	-12.843	-12.17	-11.723	-14.09	-12.554	-13.71	-14.84	-13.359	-14.162	-13.009	-13.204	-12.633	-12.164	-12.85	-11.951	-14.181	-14.168	-12.456	-13.503	-11.078	-13.782	-12.039	-13.459	-12.95	-14.301	-12.871	-14.091	-13.763	-12.834	-12.46	-12.523	-13.461	-12.898	-12.312	-14.608	-13.62	-12.565	-13.384	-14.777	-15.252	-14.039	-14.449	-12.216	-13.479	-12.986
-0.22862	-0.054786	-0.11244	0.084251	1.1034	1.1247	1.2581	-0.80523	0.95572	0.27027	-1.2428	0.89896	-1.2865	0.17364	-0.8988	-1.4212	0.57184	-0.2761	-1.2403	-1.3159	-0.60278	-0.25626	-0.078071	0.48382	-0.45435	-0.17468	-0.82722	0.6783	1.3363	-0.17276	0.36879	0.0074541	0.31238	0.55902	1.0926	1.1446	-1.7636	0.95503	-2.0265	1.2485	-0.20894	0.099018	-0.2188	-1.0675	0.14062	-0.77517	-0.48234	-1.0731	2.0571	0.00081019
-15.128	-14.359	-16.516	-14.017	-14.467	-13.983	-14.674	-13.468	-14.737	-15.437	-13.398	-13.683	-14.741	-14.75	-16.193	-14.4	-14.472	-15.921	-12.647	-14.677	-15.482	-13.492	-15.396	-14.974	-14.356	-13.072	-14.788	-15.612	-13.987	-14.08	-13.958	-15.586	-14.941	-14.389	-15.874	-14.268	-15.096	-16.79	-14.812	-15.362	-13.78	-14.533	-14.548	-15.139	-14.002	-15.293	-15.239	-14.106	-16.57	-14.113
1.6034	0.71943	1.4212	2.9403	-0.30755	1.7522	1.3619	1.6263	2.3229	0.41796	1.8805	0.62513	0.53107	2.4725	0.34228	0.8868	1.8835	0.30492	0.95597	2.5605	1.214	0.65858	1.6034	1.968	2.1841	1.1252	2.079	0.78326	2.4585	2.9168	1.0163	1.4167	1.5884	2.2111	0.8974	0.90588	1.2937	2.2664	0.93648	0.49065	2.6191	1.083	1.8709	1.9138	1.7696	1.9136	1.433	0.53584	0.27145	0.97858
-7.9268	-6.6887	-7.0803	-6.0051	-6.905	-8.0874	-7.7056	-7.978	-7.4598	-6.7378	-5.0452	-7.7293	-7.8036	-8.1477	-6.4104	-7.911	-6.9949	-8.0302	-7.5887	-7.4583	-6.7658	-5.8757	-6.3839	-6.5291	-7.848	-7.1186	-5.3555	-6.7775	-9.1046	-6.3522	-7.5759	-7.8249	-7.1957	-9.0648	-9.1455	-7.1329	-7.8034	-7.1283	-7.4778	-7.233	-8.0524	-7.3594	-6.9869	-7.4711	-8.0337	-8.5475	-8.1876	-9.6371	-7.1743	-6.9361
-1.7911	-0.49372	-2.578	-2.2598	-1.9585	-3.917	-3.68	-2.9136	-2.275	-0.40184	-2.5318	-1.0829	-2.3195	-0.57435	-3.0151	0.70079	-2.3293	-0.94279	-1.1119	-1.512	-2.1483	-2.6792	-3.1704	-2.1786	-2.0748	-0.3395	-1.3049	-0.71696	-0.70386	-2.0241	-2.3506	-2.1764	-2.4533	-2.2581	-3.0656	-0.70602	-0.44904	-2.2171	-3.4076	-0.92154	-2.6741	-2.6213	-1.4858	-2.5782	-3.614	-2.7002	-1.0985	-1.4939	-1.9842	-1.327
-19.301	-22	-22.254	-23.166	-22.372	-22.799	-21.246	-22.312	-21.082	-22.912	-22.205	-21.692	-22.3	-23.293	-21.029	-21.184	-20.802	-22.086	-22.143	-23.04	-22.836	-20.666	-21.327	-22.24	-22.847	-20.601	-22.973	-20.639	-21.318	-21.148	-22.245	-23.356	-20.886	-21.512	-23.506	-23.291	-22.319	-22.112	-22.402	-22.767	-22.093	-21.207	-21.223	-23.811	-22.815	-22.367	-21.952	-21.378	-22.348	-21.135
-4.8339	-1.1241	-3.7524	-1.698	-3.6615	-2.3073	-2.369	-2.9505	-1.1377	-3.3682	-1.9467	-1.9644	-4.0506	-3.5123	-3.6659	-3.4855	-2.8312	-3.1684	-0.82796	-2.2188	-1.4011	-2.1485	-3.2466	-2.2903	-4.0772	-3.3648	-2.9189	-2.0822	-2.8724	-2.6686	-2.5163	-2.5295	-2.8066	-3.1129	-0.98491	-1.4733	-2.0754	-1.1101	-2.155	-2.1983	-2.2213	-2.4196	-2.3905	-1.7765	-1.3528	-3.3995	-1.7074	-2.92	-1.4957	-1.9926
-0.48322	-0.12414	-0.53684	-0.51983	-1.0645	-1.0082	-3.2259	-1.3541	0.34445	-1.3878	-1.6691	-0.24437	-0.14683	-1.487	-1.64	-0.71782	-2.3844	0.49773	-2.1723	-0.88115	-0.57035	1.1205	0.29611	-1.229	-1.4178	-1.4457	-2.2987	-0.90849	-1.4808	-0.025184	-1.2097	0.10421	-1.2786	-1.7411	-1.9876	-2.323	-2.6066	1.0453	-1.7896	0.4143	0.25912	-2.4002	-0.8362	-1.6959	-1.1001	-2.2326	-2.5984	-2.1539	-0.26231	-1.253
-3.6802	-4.3322	-1.6501	-2.6781	-3.9141	-3.4698	-2.4243	-4.311	-2.7909	-4.2385	-4.4169	-0.81102	-2.7148	-2.7916	-2.1466	-2.9974	-2.3305	-3.4253	-2.5789	-2.8627	-2.3415	-2.6287	-4.8434	-3.9227	-3.7749	-4.2263	-3.5932	-3.272	-2.9948	-3.1512	-2.3626	-4.3851	-5.0966	-2.6702	-4.0086	-3.182	-3.787	-4.1417	-2.4179	-3.9	-3.2483	-1.8614	-2.5024	-3.6473	-1.7684	-2.4014	-3.7184	-4.4619	-2.0081	-3.4513
-4.6129	-3.9585	-4.1834	-5.5617	-4.8583	-5.6691	-5.507	-6.184	-4.6813	-5.7501	-4.6385	-5.6716	-4.7201	-6.4413	-7.6136	-5.5672	-7.5461	-3.2092	-4.1347	-5.6365	-7.3008	-6.5439	-3.7679	-6.4158	-4.6056	-5.7968	-7.0767	-5.0479	-6.9982	-6.3475	-6.7932	-5.471	-5.8433	-5.3302	-5.5907	-6.56	-7.1763	-5.3587	-4.5701	-4.225	-5.0758	-6.0546	-6.0721	-5.4347	-5.336	-5.2665	-6.2456	-5.7762	-4.8136	-5.3315
1.5852	2.7076	1.3732	1.1789	1.6167	-0.54343	2.1051	1.3686	1.6195	1.2028	1.848	2.1316	1.9417	1.0898	2.406	1.0078	2.3128	2.1147	0.72728	2.6613	2.4801	2.829	2.8667	2.144	1.3718	0.66113	1.9155	1.9162	1.2241	1.0842	0.77962	1.9325	2.7705	1.0308	0.60424	1.1193	1.3176	0.64766	1.1341	2.5393	2.5679	1.4079	1.9069	1.492	1.9282	1.2822	1.7637	2.2094	2.0233	0.22856
-11.722	-12.311	-11.898	-11.699	-11.462	-12.759	-12.179	-10.439	-10.905	-10.004	-11.1	-11.151	-11.364	-12.056	-12.526	-11.155	-11.016	-11.762	-10.868	-11.707	-10.375	-11.557	-12.291	-9.9248	-11.657	-13.111	-12.046	-10.927	-12.322	-10.897	-11.687	-11.063	-12.617	-11.877	-11.846	-10.996	-11.165	-10.685	-12.057	-11.433	-10.936	-10.666	-11.416	-11.488	-11.388	-12.276	-11.035	-11.314	-10.964	-12.379
2.3155	1.4187	2.3137	2.2471	0.58629	3.8496	2.536	2.123	3.2104	1.2925	1.5401	2.6558	0.43355	1.8551	2.2935	0.75257	1.1582	2.5791	3.1718	1.114	-0.2734	2.7119	1.8761	0.53042	1.3562	1.5327	1.6624	1.727	2.1489	1.8592	0.48666	-0.84878	2.7629	1.4945	0.57045	3.2226	1.0933	-0.088566	3.8519	1.3879	1.3121	1.2511	1.1079	2.9087	0.8617	1.5011	1.1869	1.8978	0.99819	0.63838
9.3954	10.228	9.9479	10.682	9.6	9.4309	9.7418	9.1779	9.3414	10.27	10.207	8.6782	10.519	8.1359	7.9945	7.9175	8.9619	10.818	10.063	9.8135	10.239	9.6284	10.205	9.8639	10.584	9.5059	10.36	9.7158	9.7984	11.144	9.8591	9.9677	12.157	10.581	10.661	8.9497	9.4785	11.468	10.815	10.631	9.987	9.5824	10.038	9.0564	9.1843	8.9761	9.3083	8.4711	9.7784	9.7338
3.0246	1.8295	2.7711	2.7111	1.9217	1.4329	2.9296	1.8387	1.4173	2.8548	2.0756	4.31	2.8886	1.6793	4.3027	2.6643	0.7456	3.372	1.459	2.2744	2.9886	3.5983	1.6968	2.3808	3.505	2.1073	2.1166	-0.37344	2.771	2.782	2.5491	2.3277	3.6879	2.8249	2.5487	3.2247	3.5019	2.6601	2.1967	2.2931	1.5524	2.0864	2.7088	1.0868	1.0099	1.5809	2.4041	1.8901	3.9432	3.4634
-9.14	-10.386	-9.9042	-8.2047	-9.5572	-8.9368	-8.3065	-8.4403	-10.693	-10.317	-8.2612	-8.5764	-9.4705	-9.569	-8.9006	-9.3486	-10.891	-11.289	-8.9742	-10.312	-9.343	-9.5366	-7.7314	-9.9193	-8.6943	-9.4712	-8.8444	-8.8878	-9.9572	-9.8913	-9.0502	-9.4024	-9.9339	-11.108	-10.684	-10.023	-9.3269	-9.0316	-9.2383	-8.1869	-8.8586	-9.0206	-10.372	-8.5148	-9.0166	-9.9063	-9.4711	-9.6273	-10.566	-9.3534
5.9268	7.7705	7.2956	7.3022	5.2461	5.2187	7.3492	5.8384	8.0388	7.6019	8.0237	6.0875	6.1652	7.8057	6.5676	5.357	5.8423	6.9031	6.5137	6.5408	6.3801	5.9139	6.9138	7.539	6.6743	6.8945	6.5911	6.5719	7.2956	5.8953	5.9035	6.7943	9.0168	7.4323	6.241	8.5416	6.9397	6.0795	7.5571	7.0409	5.9951	7.5424	6.6603	6.5793	7.3883	6.4339	6.616	6.9431	4.9941	7.5356
-21.933	-21.728	-20.324	-21.372	-22.524	-22.687	-21.609	-21.788	-22.48	-24.242	-22.264	-22.228	-22.48	-21.854	-22.637	-22.061	-22.721	-23.111	-23.161	-21.641	-23.231	-22.267	-22.773	-21.171	-21.946	-22.759	-22.235	-21.429	-22.085	-21.216	-21.792	-22.096	-21.554	-22.008	-22.956	-21.747	-22.598	-22.764	-21.928	-22.072	-21.082	-22.848	-23.045	-20.888	-22.992	-22.283	-21.308	-21.65	-21.352	-22.098
0.008765	-1.1437	-1.3151	-1.9557	-2.131	-1.6707	-1.8903	-1.3227	-2.8465	-2.4018	-0.34515	-2.098	-0.80123	-2.1352	-2.9504	-2.145	-1.6486	-3.468	-2.1397	-1.8553	-4.3523	-3.3578	-2.0215	-2.0311	-3.8854	-1.6832	-3.3281	-2.099	-1.9327	-1.1752	-0.69047	-0.25543	-0.67703	-1.1216	-2.1086	-2.8163	-2.851	-2.2346	0.36619	-0.97039	-1.6201	-2.2977	-1.3613	-0.92573	-2.0872	-0.82101	-4.0163	-0.23147	-1.7349	-3.1431
-14.056	-12.709	-14.116	-13.808	-14.027	-14.452	-14.808	-15.528	-13.608	-13.204	-13.898	-13.814	-13.152	-12.4	-13.506	-13.682	-15.377	-14.443	-14.874	-14.708	-13.248	-14.366	-13.249	-13.49	-13.52	-14.913	-12.678	-12.271	-13.527	-14.173	-14.164	-14.093	-14.781	-13.965	-13.714	-12.457	-14.474	-15.452	-14.617	-12.796	-13.824	-13.474	-13.961	-14.3	-13.547	-12.327	-13.475	-13.664	-14.774	-14.676
-10.576	-9.3721	-10.201	-10.013	-8.1973	-10.63	-9.4975	-9.2235	-9.5564	-9.0588	-9.656	-8.0715	-8.31	-7.8974	-8.8516	-10.155	-8.4676	-9.0596	-8.7441	-8.7035	-7.8248	-8.6865	-8.7778	-10.052	-9.0587	-9.6401	-9.1795	-10.909	-8.1003	-9.5078	-8.3438	-10.302	-8.8405	-8.4274	-9.1129	-8.6437	-9.8225	-9.0922	-8.6601	-9.5082	-11.193	-9.7511	-10.934	-8.3768	-8.442	-9.1598	-9.5923	-8.7557	-9.1098	-10.82
-3.5774	-3.2369	-4.5801	-1.8	-2.4471	-4.8547	-3.1587	-4.824	-3.8151	-5.5118	-4.3789	-3.4258	-4.1914	-4.2713	-2.7884	-4.1703	-2.2282	-1.9937	-3.6474	-3.3635	-3.8565	-4.3097	-4.9451	-5.3149	-3.1747	-4.3103	-3.761	-3.2399	-4.2144	-3.8034	-5.2121	-3.2735	-4.6813	-3.6716	-4.643	-4.6523	-3.5389	-5.1493	-3.1215	-3.4989	-2.8292	-3.9058	-4.4911	-5.3153	-4.8087	-4.3283	-2.3943	-3.1873	-4.0202	-4.451
6.8195	8.6452	6.9659	8.6468	8.6858	8.5815	7.5703	8.4291	8.8866	8.0853	9.7866	8.0939	6.0929	7.8062	8.0535	7.8809	7.8572	5.8767	6.659	7.1838	8.6802	7.0978	8.3006	6.5907	8.6901	8.5149	8.2893	8.9073	7.4842	9.1347	9.0409	8.0933	9.3374	9.3995	8.3218	9.0797	7.8539	7.9313	8.0986	8.6373	7.3598	6.5174	8.0579	7.9006	8.4879	6.4767	7.6783	5.834	8.3587	9.8797
9.3672	11.136	10.009	9.0783	8.4032	11.522	8.6621	10.246	9.9084	10.783	9.7561	8.9016	8.7997	10.04	9.8021	11.017	9.5063	10.511	9.4118	10.137	9.9145	8.5717	8.8004	9.3679	10.137	8.0012	8.893	10.306	8.1966	9.6291	9.4289	11.216	9.8015	9.5047	8.8833	8.2489	9.4808	9.9376	9.0699	10.414	9.2577	9.746	9.6372	9.4676	9.649	9.5857	9.5261	9.9717	9.913	11.166
-2.2943	-3.5715	-3.5446	-2.4424	-3.7983	-2.6044	-3.7138	-3.7432	-2.9814	-3.8399	-4.0828	-2.415	-1.9485	-2.8839	-4.2475	-3.7086	-2.9329	-3.6813	-3.8054	-3.0295	-4.551	-3.3013	-2.8846	-4.2078	-2.7502	-4.0518	-3.8163	-3.5759	-3.0822	-1.2273	-4.0264	-3.3652	-2.5683	-2.8527	-3.5019	-3.599	-3.3057	-3.1925	-2.8097	-3.0385	-3.8361	-4.6128	-2.7254	-3.1555	-5.0846	-1.3093	-2.4341	-2.625	-5.0353	-2.285
3.2515	3.5477	4.3461	5.3534	4.1565	5.6027	3.3902	4.6818	3.9103	5.4977	4.6917	4.3411	4.5453	5.6592	4.4058	5.2198	5.8711	5.726	4.1051	4.4772	3.5878	4.2062	1.9253	4.4272	5.2074	4.5088	4.9681	3.9889	4.3655	5.4649	4.107	3.9234	5.7018	4.8689	3.9656	3.974	4.547	3.9594	3.1745	3.9255	3.2375	3.148	4.1628	4.9022	5.2882	3.8746	5.7928	4.8707	3.3378	4.7203
-14.436	-13.843	-14.103	-12.711	-16.693	-14.163	-13.883	-15.559	-15.026	-15.802	-14.513	-14.194	-13.067	-15.514	-15.974	-14.881	-13.894	-15.161	-15.078	-13.567	-12.615	-13.8	-15.467	-14.272	-15.564	-15.806	-14.564	-14.93	-14.288	-15.399	-15.311	-14.139	-14.058	-15.156	-15.473	-14.143	-13.932	-13.717	-14.148	-14.461	-14.594	-14.863	-14.194	-15.211	-15.436	-14.385	-15.371	-13.433	-15.935	-14.106
-1.6582	-0.0047388	-0.7213	0.40888	0.061395	-2.1094	-1.3393	0.50235	-0.52466	-1.0201	-0.59803	-0.82749	-1.2269	1.5592	0.20038	-0.8938	-0.29565	0.11707	0.46123	-0.46201	1.5824	0.3492	-1.1468	-1.6132	-0.28618	-0.030697	-0.25346	0.4452	0.20514	-1.1531	0.33574	-0.20232	-0.34331	-0.69321	0.30297	-0.5788	-0.76436	-1.4089	-0.038397	-0.41406	-0.046975	0.13639	-0.7307	0.11734	1.2254	0.76594	-1.0298	0.84098	0.35593	1.2309
-1.9381	0.087144	-2.9073	0.17563	-1.8601	-1.1439	0.44885	-0.68219	-1.671	0.46466	-0.59132	-0.93358	-2.4642	-0.76551	-1.8181	-2.1287	0.0065792	-2.5627	-1.5682	-1.4942	-1.8461	-2.3323	-1.3327	-1.2476	-1.8119	-1.43	-0.86289	-2.0751	-1.509	-1.2563	-0.75526	-1.3818	0.12373	-1.6996	-0.9459	0.38955	-1.0956	-2.1749	-1.9151	-0.94821	-1.6014	-1.9802	-0.86583	-1.1225	-2.2475	-0.60606	-0.86293	-0.38618	-0.21629	-1.3835
-9.8479	-10.672	-11.04	-11.132	-11.072	-9.9258	-9.1746	-11.529	-10.349	-10.567	-10.603	-11.917	-10.706	-9.4322	-9.6059	-9.1847	-9.0168	-10.177	-9.3107	-9.4397	-9.6197	-10.676	-9.745	-11.094	-10.026	-9.8792	-10.764	-11.409	-8.8081	-10.401	-10.116	-9.7921	-7.7671	-10.858	-10.595	-9.9923	-9.8881	-9.4352	-10.546	-9.6774	-10.262	-10.139	-10.673	-9.8564	-11.227	-10.432	-11.293	-9.3292	-11.708	-9.1796
-3.8614	-1.5229	-4.5799	-4.9912	-3.5371	-3.948	-3.2973	-4.9126	-3.7757	-4.1501	-3.3228	-4.383	-3.8637	-4.0187	-3.2511	-3.5466	-4.6285	-2.9486	-3.1854	-3.8283	-3.6865	-3.5282	-1.6687	-1.8151	-4.8304	-3.9924	-4.2566	-2.9481	-5.2761	-3.4776	-1.1496	-4.4142	-2.4203	-3.8916	-3.3392	-4.8621	-1.1754	-3.3977	-2.8021	-3.1151	-1.9118	-2.1071	-2.1384	-3.581	-4.065	-2.7768	-0.50907	-2.9174	-2.5616	-3.9108
-2.9332	-3.9367	-4.1402	-2.2659	-3.5494	-3.3724	-3.797	-2.7735	-0.99956	-2.5202	-3.1047	-2.6573	-2.1344	-1.5305	-3.6291	-2.6962	-3.7312	-1.5115	-2.4927	-2.9326	-1.6758	-2.1234	-3.2189	-2.3623	-3.3988	-2.5269	-1.3492	-5.1645	-3.1079	-3.7807	-2.3255	-2.0277	-2.0194	-2.2065	-2.6102	-2.9373	-4.2643	-3.3445	-1.9492	-2.4557	-2.2758	-3.4999	-0.779	-4.1837	-4.2326	-1.5657	-1.7206	-0.80236	-2.6653	-1.1835
-9.9387	-10.076	-9.562	-9.8884	-8.661	-8.9249	-9.1718	-9.2513	-10.3	-8.8245	-9.1394	-10.357	-7.9177	-9.5395	-9.0114	-10.059	-10.303	-10.465	-8.7687	-8.0018	-9.5865	-7.7027	-10.139	-8.5146	-10.099	-7.7566	-9.1342	-9.0291	-9.8474	-10.315	-9.358	-8.7375	-8.7546	-11.195	-9.3564	-7.2415	-9.2566	-8.6262	-8.9504	-8.7914	-9.9648	-9.8242	-8.6101	-9.013	-7.5753	-10.341	-10.374	-11.843	-8.4687	-10.379
8.7502	8.4611	7.8983	8.4451	8.2528	6.7141	9.5445	9.4244	9.1193	7.5716	9.5936	10.065	9.2173	9.1666	7.6083	9.4578	8.3852	9.405	8.9062	7.6346	8.8993	7.0703	7.6187	8.354	9.0019	8.418	9.366	9.0056	8.7669	9.757	8.5337	9.1023	6.638	8.5657	7.9321	11.347	8.9898	7.9646	9.2776	8.4766	8.1421	7.2312	9.3467	8.4973	9.782	8.3503	7.7086	7.8082	8.5884	10.193
-2.3174	-0.3874	0.96453	0.8615	-0.78076	-0.66082	-0.31774	-0.76787	-2.3296	-1.1618	-0.4262	-2.2497	-1.6016	-0.69481	0.23366	-1.1753	-0.5393	-1.0485	-1.7774	1.5728	0.048173	-0.56284	-0.69949	-1.0015	-2.1152	-0.36995	-0.91101	-0.89193	-0.24269	-2.3534	-0.25404	0.47829	-0.83878	-0.48415	-1.1245	0.29774	-0.1697	-0.7921	-0.83079	-0.55229	-0.8648	-1.5795	-1.5756	-1.0976	-1.9592	-1.0959	-0.43459	-1.1585	-1.9263	0.10803
0.59256	1.301	0.24725	0.99893	1.3908	3.1395	1.3134	0.94665	1.1854	0.92199	0.91281	0.9675	3.1676	-0.30111	2.6596	1.4826	1.4421	1.589	2.5898	2.8868	0.44186	2.7624	1.0935	1.3819	0.87258	0.082396	0.84012	1.0871	1.9155	2.0467	1.2948	1.7641	0.87185	1.0245	0.84234	1.379	2.4298	0.61598	1.2506	1.2384	1.3035	0.66992	2.3018	1.4849	2.6798	1.7752	1.0314	-0.19522	1.58	1.9218
8.9094	8.7563	8.3863	11.514	9.0601	9.3328	10.062	11.171	8.801	9.6312	8.2585	9.33	9.373	9.439	10.442	7.9866	9.3325	11.561	9.9198	9.6963	8.4662	11.291	9.0835	11.151	9.9344	10.175	9.0174	10.016	9.3213	10.45	10.84	9.6835	7.4528	11.318	9.2636	9.3823	7.2795	9.9381	9.4158	11.576	9.9941	8.8615	10.519	9.751	9.6758	10.099	10.388	10.265	8.7252	11.138
-9.3315	-9.3684	-9.3106	-10.635	-10.502	-8.7239	-9.381	-9.1244	-9.7273	-7.9747	-7.8158	-8.613	-9.9578	-10.539	-9.2603	-10.499	-8.0863	-8.9665	-10.302	-9.773	-9.5564	-9.3877	-10.064	-8.6108	-9.7981	-8.4903	-11.126	-9.6685	-10.219	-9.5453	-10.389	-8.3846	-9.8199	-10.126	-9.1765	-9.8047	-9.1608	-8.326	-10.015	-8.5386	-9.5278	-9.0127	-8.9149	-8.2732	-8.1854	-9.5143	-9.6058	-8.4915	-8.7676	-10.383
-0.42573	-0.41586	-0.7045	1.4874	1.6205	-1.0068	0.41764	-2.2685	-3.2409	1.3245	0.44592	0.0062634	-1.7745	0.48297	2.4592	-0.88505	0.90562	-1.9629	-0.46698	-1.1733	-1.1521	0.27871	-1.161	-0.046995	-0.13348	-0.52441	-1.9927	0.063407	-1.6769	-0.3337	-0.49496	-0.45924	-1.2934	-1.5138	-0.23095	1.0414	-1.9217	0.45599	-0.15339	1.3665	-1.2337	0.25446	-1.395	-1.0877	-0.018388	-1.7663	-2.8272	0.10635	-1.3537	0.98829
-2.0541	-2.5213	-1.6568	-3.7219	-3.1124	-1.9765	-3.304	-2.9572	-1.8001	-3.822	-2.5182	-2.5042	-1.508	-3.7108	-3.8968	-2.0206	-1.9548	-2.6675	-2.632	-3.2032	-1.5259	-3.3971	-3.3433	-3.0279	-2.8157	-1.2807	-2.7939	-3.1778	-2.4653	-2.2844	-2.3207	-2.0157	-2.0855	-1.0136	-3.6347	-2.3991	-4.2158	-5.1788	-2.9655	-0.80048	-3.0679	-1.1431	-1.9526	-2.4003	-2.6881	-2.7994	-2.3249	-2.4098	-1.3902	-3.0393
-13.152	-12.179	-11.941	-12.341	-12.536	-12.851	-13.265	-11.449	-12.464	-13.86	-12.736	-12.889	-13.585	-12.286	-13.558	-12.943	-12.624	-13.106	-13.698	-11.91	-12.621	-12.677	-13.612	-12.291	-11.626	-12.84	-11.763	-11.029	-12.274	-13.052	-11.571	-12.389	-12.865	-12.533	-12.889	-14.323	-11.097	-13.444	-12.089	-12.785	-13.223	-14.372	-13.343	-13.684	-11.584	-13.624	-12.319	-13.37	-13.228	-11.861
-2.6481	-2.6094	-1.6979	-3.1438	-2.8546	-3.0385	-3.6256	-2.8525	-0.27388	-1.2169	-1.7605	-1.9063	-3.5416	-3.052	-1.9676	-2.5284	-2.7283	-3.6113	-3.4794	-3.322	-2.6552	-2.916	-2.133	-3.6877	-3.9652	-3.2378	-2.0664	-2.1558	-2.8493	-3.2273	-2.6275	-1.7668	-1.8026	-3.1158	-4.8181	-1.9701	-2.2252	-1.3968	-3.0991	-2.8108	-2.3004	-2.8671	-2.6709	-1.4723	-2.3808	-3.1665	-2.1768	-4.3939	-2.4516	-3.2377
-1.7512	-5.8182	-1.7221	-3.869	-2.6471	-3.9277	-3.0362	-2.9633	-2.7767	-3.889	-3.2552	-2.8444	-2.4853	-5.3057	-4.0792	-4.0017	-4.1614	-3.2117	-3.793	-4.468	-3.4398	-0.63965	-2.8503	-3.4375	-2.4868	-3.1178	-5.6023	-3.6987	-3.3204	-3.9261	-3.575	-4.1938	-2.4898	-2.7811	-4.2413	-2.229	-3.404	-3.6098	-3.5619	-1.78	-2.2018	-1.8781	-2.7291	-3.1506	-2.9606	-3.8984	-3.428	-2.7452	-3.7774	-3.0861
0.717	2.6914	0.82088	1.1693	0.42184	2.0903	1.4769	0.81917	0.74375	0.72899	0.75087	0.95898	1.3103	2.0008	2.5434	1.1829	3.0723	3.9049	0.34524	1.3595	0.92952	1.5961	1.6813	1.4868	0.66008	0.94515	1.6021	0.65416	0.86094	2.1288	1.8255	0.16942	0.67134	2.062	-0.59358	1.8508	1.282	3.364	2.7777	2.1259	1.8285	1.6051	0.67169	0.62311	1.961	0.74755	0.92721	0.82761	2.645	3.3061
2.0915	1.5424	1.8714	0.55581	0.40763	1.0278	-0.13316	0.82219	0.64308	2.6145	1.5368	1.5352	1.5002	0.22732	0.55788	0.18416	2.7643	1.2399	1.0215	1.2203	0.41383	1.6278	-0.19055	0.74959	1.2948	0.73646	2.6152	0.91213	1.8602	1.0923	3.0203	0.66721	0.25463	2.8659	1.568	1.7379	1.9779	0.77474	1.2914	0.90542	-0.59686	1.6938	1.0523	0.065801	0.73167	-0.37869	2.1061	-0.082087	1.1685	0.43376
1.5961	1.0452	1.784	1.8272	2.7836	1.4804	2.8292	1.4723	1.7723	2.8149	3.1178	3.5879	1.8967	2.3161	2.0713	2.1207	1.3919	1.0172	-0.21151	1.9896	0.986	1.64	2.2119	1.7702	2.5363	2.7551	1.5861	2.31	2.3512	0.19511	1.1718	2.6505	1.7313	0.58809	0.70677	2.2575	0.92255	1.4191	0.8079	1.6739	2.8906	1.1767	1.6436	1.7951	0.4929	1.2425	1.8536	1.1913	2.0138	2.0991
1.951	1.8369	2.7992	0.67896	-0.51616	0.80949	1.2791	1.4532	2.5676	1.9873	0.77789	2.5937	2.7547	1.7344	1.8415	0.80364	1.5759	0.023696	1.5333	1.6271	1.7122	0.98426	2.1259	1.8804	0.36738	1.1179	1.1504	-0.36233	0.86255	3.6989	0.57807	2.4697	1.7349	2.1373	1.367	2.7823	3.7734	0.10239	1.2232	3.454	1.8492	2.452	2.0266	2.8824	2.2885	1.0698	1.5108	1.3206	2.0506	1.6757
-14.964	-14.596	-13.068	-14.212	-14.414	-13.968	-14.016	-13.973	-14.373	-16.073	-13.296	-15.301	-15.428	-15.036	-15.642	-14.443	-14.57	-15.843	-14.475	-15.235	-13.961	-14.829	-15.724	-14.642	-13.489	-13.5	-15.392	-16.409	-14.592	-14.863	-13.365	-14.657	-14.472	-15.128	-14.36	-13.686	-14.496	-13.821	-13.04	-14.234	-14.202	-14.055	-15.488	-13.615	-13.81	-14.098	-15.108	-14.092	-15.528	-15.977
6.9194	7.6713	7.5974	6.7486	6.764	5.6812	6.3747	6.9156	7.195	5.5304	7.0758	6.602	5.6634	7.561	7.4814	6.0521	7.3688	8.0075	5.8268	5.3403	6.9072	6.4416	5.5852	6.1192	6.2856	7.2135	6.9416	6.2539	6.5732	7.4206	7.1959	7.1301	6.368	7.2061	6.4206	7.4793	8.06	4.5749	6.2039	6.5721	8.2046	7.7436	6.3783	5.8163	6.8931	9.6594	6.4571	6.7452	6.5681	5.5014
-14.372	-14.939	-15.319	-13.365	-14.72	-15.44	-15.356	-14.069	-15.002	-13.921	-14.85	-14.99	-15.139	-14.345	-14.791	-13.421	-14.639	-15.851	-15.683	-15.558	-14.504	-14.096	-15.066	-13.903	-15.175	-12.129	-14.239	-15.574	-14.017	-14.078	-13.798	-13.302	-13.014	-13.8	-14.688	-13.929	-12.586	-16.168	-15.074	-15.692	-15.983	-14.142	-13.773	-12.861	-15.266	-14.659	-13.986	-15.328	-15.07	-15.642
-14.968	-13.509	-13.132	-14.296	-13.895	-14.117	-13.488	-14.436	-13.251	-14.886	-12.136	-16.537	-14.528	-15.072	-13.272	-14.312	-14.04	-15.06	-13.131	-13.013	-16.322	-13.381	-14.912	-14.144	-14.123	-11.911	-14.498	-14.606	-14.354	-14.485	-12.561	-12.654	-14.425	-14.907	-13.489	-12.689	-14.87	-13.324	-14.308	-14.818	-13.959	-13.982	-14.21	-14.716	-14.782	-12.205	-15.195	-15.169	-15.814	-13.844
6.5827	6.8764	7.0361	6.0027	6.0794	6.8929	7.5171	6.941	7.4923	7.1234	5.7829	6.5456	7.1439	7.1488	6.8928	7.4052	5.8662	6.364	6.9573	6.8035	6.9696	6.7575	5.3209	5.2337	7.4224	5.6083	7.339	7.9488	8.0435	6.7874	5.6946	7.5365	6.8396	7.4636	7.4714	6.6356	9.2128	6.2642	7.1943	7.6837	7.5494	7.045	7.4189	5.9917	7.8178	7.2944	7.4345	7.3201	5.9456	5.7964
-20.045	-21.778	-20.606	-20.712	-22.236	-22.919	-22.001	-21.124	-20.753	-21.641	-20.573	-21.141	-22.229	-20.94	-20.507	-21.478	-21.315	-20.827	-21.151	-20.443	-20.82	-19.46	-21.804	-20.099	-22.48	-20.74	-19.605	-20.11	-20.239	-19.65	-21.495	-19.92	-21.218	-21.359	-18.841	-20.437	-20.606	-21.768	-20.93	-22.01	-21.797	-19.742	-22.407	-20.72	-21.316	-20.394	-21.496	-19.934	-21.451	-21.486
-1.1086	-1.7473	-2.3678	-1.3238	-1.6005	-3.1506	-0.26664	-1.3854	-1.0398	-2.2817	-0.8798	-0.63286	-1.2235	-1.2077	-1.8231	-1.4507	-1.1496	-0.80573	-0.5645	-1.5804	-1.2716	-1.2025	-0.97485	-1.1672	-1.1906	-1.6085	-0.64849	-1.7816	-2.5849	0.065613	-0.95106	-2.1674	-0.59606	-1.1559	-0.34548	-1.6796	-1.9558	-2.2051	-2.5143	0.96182	-1.3357	-2.5378	-1.0009	-1.7293	-1.4716	-2.1294	-1.4541	-0.11927	-0.63143	-1.836
9.4816	9.8618	9.7433	8.6898	10.468	9.5093	9.4223	8.4956	10.517	10.209	9.3423	10.283	10.122	9.9979	8.7881	10.2	10.702	10.216	8.5015	9.5702	8.8391	8.3064	11.034	9.9291	9.8355	9.9796	9.8541	10.178	10.127	9.1694	9.6753	8.5739	9.6288	10.637	10.232	9.2888	9.9384	10.539	9.7391	8.8459	6.2879	11.305	10.224	10.156	8.5764	10.468	9.7197	9.799	9.8468	9.5278
-15.311	-13.937	-13.622	-14.705	-15.45	-13.601	-14.654	-15.411	-14.882	-14.563	-14.065	-15.899	-14.824	-14.863	-15.623	-16.954	-15.083	-14.625	-13.015	-13.827	-13.721	-15.431	-12.471	-12.811	-14.022	-13.735	-14.276	-15.787	-14.495	-14.64	-14.99	-14.165	-14.737	-15.338	-16.764	-15.495	-14.913	-13.37	-13.432	-12.986	-13.724	-16.263	-14.748	-14.98	-14.861	-14.162	-15.756	-14.052	-14.219	-14.858
0.61136	0.63162	0.64301	0.56331	-0.011504	0.4536	-0.3614	-0.29112	-0.23149	0.49965	1.3076	0.50951	0.20086	-1.1064	0.43838	-0.3918	0.22128	-0.86489	0.60049	0.95742	1.2218	0.18474	1.1554	-0.65889	-0.53616	0.55899	0.22828	0.44389	1.6916	0.50723	-0.40226	0.093171	-2.0916	-1.0668	-0.30262	-0.55149	1.2761	-1.4684	-1.1735	0.56323	0.11419	0.41155	0.72772	-0.0090111	1.4013	-1.2516	0.71723	-1.4027	-0.62353	-1.1091
-4.9925	-4.1315	-5.1114	-4.0374	-4.0942	-5.8522	-3.5411	-3.9156	-5.1618	-2.5623	-4.0248	-3.7619	-3.2268	-4.3609	-4.2841	-4.7658	-4.4444	-2.7732	-3.9737	-2.4459	-4.3403	-1.9427	-4.3783	-3.1762	-5.1034	-3.7303	-4.2405	-2.9463	-5.6323	-5.5708	-3.8428	-3.1336	-5.0733	-4.5434	-5.0471	-2.4846	-3.3396	-3.8919	-3.3718	-4.0517	-3.0459	-4.7603	-3.3763	-3.5064	-4.2676	-5.1024	-3.5114	-3.1053	-3.5042	-3.4184
2.9129	1.4888	0.68164	1.3809	1.0146	0.29741	0.70115	-0.47347	-0.68018	1.4069	0.54103	1.5096	-0.10299	0.025823	0.96435	-1.3147	1.1921	0.96678	-0.90633	1.2035	0.99484	0.011305	-0.3505	-1.0352	0.39009	1.0801	0.53415	-0.15512	-0.49537	0.37605	0.65411	-0.17421	1.4524	1.9524	0.99208	0.37027	-0.84504	0.83341	-0.34073	1.0427	1.8334	1.1675	0.65455	0.10361	-0.34181	0.83703	-0.49057	-1.2166	0.27489	0.88254
-0.3683	0.84617	-0.90887	0.71451	-0.37626	0.97484	-1.2821	0.79549	-1.6202	-1.2965	-0.64735	-0.5573	-0.704	0.22529	1.2191	0.63246	-0.25041	0.12536	-1.2	-0.75825	-0.66223	-1.1366	1.4491	0.25905	0.5294	-0.39678	-0.98981	-1.0324	-0.92305	-0.62432	-2.2194	-0.24274	-0.29176	-0.95657	-0.16374	0.23185	0.26395	0.48974	0.056375	0.41986	1.4698	0.37609	1.2322	-0.26519	0.4001	-0.4572	0.55434	-0.061773	-1.0833	0.29603
0.46413	-0.45658	0.32598	0.27658	-1.3116	-0.010036	-0.21774	-0.36915	-1.1665	-0.13403	-0.41779	1.8354	-0.36213	0.33698	-1.0011	-0.92069	-0.69905	1.0155	0.18958	0.51666	-0.278	-1.3806	-0.76685	-0.27091	-0.79054	0.26475	0.30676	-1.7509	0.28121	-1.0088	-0.21934	0.82527	0.54512	-1.0229	0.82598	0.17122	-1.3167	0.94054	-0.13245	0.23227	-0.33232	-2.5499	-0.30116	1.2309	-0.11557	-1.031	-1.7373	-0.46771	-0.040682	-0.69965
2.9079	4.3354	3.5391	3.5898	1.9147	3.7784	3.2445	2.6555	2.7337	3.2286	2.603	2.5627	2.3577	3.2426	3.0828	2.1764	2.8157	2.227	2.8357	4.2299	1.3096	1.6406	3.8135	4.0802	3.2108	1.7663	3.4887	1.4847	1.6854	1.8932	2.4071	3.8227	3.1364	3.0811	3.2057	2.0337	3.1538	1.9752	3.3116	3.0217	3.3862	2.2703	1.6161	2.2366	3.3709	2.3373	1.6616	2.5205	4.4207	4.1116
-22.132	-22.335	-22.852	-21.571	-24.177	-21.498	-21.405	-21.325	-22.317	-21.386	-21.849	-20.982	-22.613	-22.765	-22.69	-22.64	-22.759	-22.523	-22.358	-21.669	-21.923	-22.038	-21.399	-21.321	-20.411	-20.573	-21.65	-22.619	-21.29	-21.885	-20.598	-22.896	-20.861	-21.948	-22.663	-24.565	-21.062	-21.977	-22.327	-22.657	-21.239	-22.743	-22.941	-22.795	-22.422	-23.277	-23.044	-21.583	-21.775	-21.42
5.3679	5.7261	5.6134	6.0526	4.8572	5.6797	5.7122	5.6316	5.5552	6.7126	6.2667	6.4957	4.5155	6.5249	4.9445	4.121	5.8593	6.4446	5.5171	5.0443	4.6589	5.7221	6.5243	6.1411	6.2225	3.1224	6.4215	4.7107	4.0376	4.9216	3.831	4.6119	5.1051	3.4757	6.4037	4.9781	6.3481	5.3788	5.4555	3.7981	5.4216	5.5083	4.0315	5.0906	3.9949	6.2478	5.6423	5.0395	7.2513	4.8287
-0.79176	-1.9767	0.50256	-0.91757	0.94261	-1.4906	0.23604	0.090922	0.81261	-0.3202	-0.38269	-0.075281	1.0953	0.57396	-0.97158	0.13349	-0.19545	0.72117	-0.69767	-1.2662	-0.30447	-1.4992	0.90978	0.33381	-1.423	0.71395	-0.99236	0.39947	2.5607	-0.44877	1.3014	1.8474	0.61504	0.45271	0.22282	0.12996	-0.69217	-0.63852	0.99087	-1.3273	0.15741	1.38	0.49649	-0.14248	-0.71366	0.19133	1.8037	1.4438	0.89111	1.4386
-5.6242	-5.2134	-5.8626	-4.2902	-6.4599	-5.6848	-6.5696	-4.6932	-7.0391	-5.8557	-4.7388	-5.1642	-4.6528	-6.1275	-6.1369	-4.8925	-5.5039	-6.1664	-4.8563	-5.2989	-6.151	-4.1077	-6.8052	-6.1015	-6.4832	-6.5094	-4.9648	-6.6617	-7.8379	-6.3715	-5.6423	-4.3507	-5.2545	-5.8416	-4.9442	-5.2428	-3.3675	-5.6414	-7.562	-5.8314	-6.4284	-5.8833	-4.9792	-6.7502	-5.6526	-4.8581	-4.9078	-4.615	-6.1095	-3.6277
-1.9472	-1.7741	0.34759	-2.7807	-3.7783	-0.66702	-1.5297	-2.9885	0.11373	-0.78963	-1.5105	-1.4203	-0.36508	-1.7344	-1.2379	-0.40648	-1.3741	-1.2068	-1.6012	-1.6904	-0.50432	-2.6828	-2.866	-1.7472	-1.5537	-1.4634	-1.8199	-2.8857	-1.5098	-1.5372	-0.43965	-2.0075	-3.6054	-1.2981	-0.3512	-2.5504	-0.35974	-0.67366	-1.4176	-0.8609	-2.5699	-1.6358	-0.81182	-1.46	-1.6319	-1.8616	-0.38655	-1.0613	-1.4308	-0.94832
-0.26249	1.3169	-0.73445	0.16868	0.21737	0.69881	0.70532	0.83202	1.7574	2.0047	2.0741	0.84569	-0.41382	0.64384	0.036067	1.3098	1.0011	-0.12288	1.5849	0.42131	0.38468	0.48166	0.41616	1.102	0.33871	0.35021	1.2267	1.1714	0.5102	-0.0072182	0.0488	-0.062895	0.3675	0.36731	1.5932	-0.52618	0.53142	0.071665	0.2923	0.40939	1.5838	-1.2237	0.52518	-0.37712	0.94373	-0.61056	0.33874	0.017235	-0.32504	0.2781
-12.546	-13.97	-13.208	-13	-14.768	-12.459	-13.431	-13.372	-13.492	-12.755	-12.004	-12.663	-12.965	-14.193	-14.7	-12.542	-11.307	-13.166	-12.912	-12.621	-10.524	-12.832	-11.664	-11.623	-13.277	-12.823	-12.193	-13.288	-12.46	-12.649	-12.764	-12.792	-11.384	-14.208	-13.857	-13.254	-11.854	-13.2	-13.845	-13.25	-13.55	-14.172	-12.416	-11.932	-13.44	-12.055	-12.444	-12.745	-14.018	-12.413
-3.1941	-2.9355	-2.6173	-3.8029	-2.9328	-3.3964	-1.8661	-3.3721	-5.0717	-3.267	-2.8735	-4.5536	-3.7554	-3.565	-5.0902	-3.316	-3.7302	-2.9709	-4.5062	-3.2545	-2.4189	-4.1241	-2.7765	-3.2506	-3.7932	-2.887	-3.589	-4.0945	-4.014	-2.47	-3.7834	-4.2321	-3.7992	-3.6343	-3.4921	-2.8026	-4.0357	-2.9864	-3.0244	-2.4285	-2.7388	-4.6023	-3.888	-2.7366	-3.6925	-3.5251	-2.396	-2.7562	-2.9087	-3.4772
-12.396	-12.891	-13.326	-13.165	-14.295	-13.86	-11.866	-13.218	-13.248	-13.206	-12.144	-12.997	-13.825	-12.423	-14.257	-16.054	-13.847	-13.455	-13.978	-13.695	-14.215	-12.143	-14.063	-13.901	-14.733	-14.098	-13.489	-14.16	-15.668	-13.024	-15.264	-13.51	-14.658	-14.416	-14.101	-14.596	-14.726	-14.08	-14.131	-15.34	-15.602	-14.05	-14.1	-12.72	-12.745	-14.616	-13.62	-14.105	-14.437	-13.323
0.35718	1.3721	1.1439	0.37495	-0.31031	-0.13344	-0.025941	-0.8629	2.1096	-0.2891	0.61102	-1.0729	1.148	-0.21756	1.9262	0.16051	-1.7114	0.36391	-0.72214	-0.6803	0.91183	-0.92864	-0.37521	-1.0393	0.77742	-0.89719	-1.1743	-0.99816	0.82696	-0.052526	0.64726	0.054792	1.1856	-0.64292	-0.86466	-1.3515	-0.97304	0.90489	-0.85974	-1.2882	0.80509	-0.051552	2.0975	1.6956	-0.041613	0.19778	0.19731	0.84627	-0.45214	-0.65644
-4.4301	-1.3009	-2.4011	-1.8896	-3.0361	-3.3539	-3.325	-2.4141	-1.4452	-1.0056	-1.861	-1.8488	-3.7986	-2.2852	-2.8473	-2.0085	-2.8932	-2.4729	-3.2081	-2.1989	-2.319	-2.1633	-1.5706	-2.067	-2.0537	-2.2998	-3.5191	-2.3311	-2.4501	-3.8227	-2.3997	-0.99439	-2.5561	-4.1403	-3.1645	-4.8503	-1.8455	-3.215	-2.6494	-2.6615	-3.4322	-2.0386	-0.88334	-1.9697	-2.2601	-2.399	-0.89442	-3.4353	-3.2079	-2.4105
-0.41682	-0.61573	-0.61682	-1.3552	0.86662	-0.19768	-0.59798	-0.66993	0.034763	1.9276	0.23248	-2.1998	-1.2176	0.90068	-1.0249	0.6258	0.21064	1.7793	-0.96062	-1.5341	0.93882	-0.18036	-1.2627	-0.64543	-0.16581	-1.748	-1.3159	-0.24837	-0.1193	-0.60972	-1.3858	-1.5868	0.34312	-2.3884	1.211	-0.37635	0.9527	2.1719	1.0487	-1.5689	0.28876	0.011972	0.018511	0.31742	-0.21016	0.22433	-0.49403	-0.59941	-0.77143	-0.95411
-13.907	-14.981	-13.762	-14.499	-15.774	-13.971	-15.975	-13.61	-15.018	-15.149	-14.483	-14.198	-14.872	-14.687	-14.864	-13.071	-15.163	-15.56	-14.301	-14.795	-14.885	-14.41	-15.334	-17.361	-17.206	-13.646	-14.885	-14.679	-15.163	-14.876	-13.902	-14.057	-15.344	-14.934	-14.359	-14.244	-14.026	-15.085	-15.668	-14.207	-15.318	-14.07	-14.608	-14.527	-13.893	-13.879	-15.693	-13.633	-16.246	-14.975
9.0503	6.6637	7.1772	7.4293	5.0005	5.7337	5.6493	6.0417	7.209	7.0957	7.5768	6.739	7.3155	6.1681	7.301	6.7509	5.9146	6.3799	7.6722	6.1241	6.7702	5.734	5.6145	6.9023	6.538	7.4321	6.4844	5.5918	5.5253	5.2365	6.8141	6.4788	6.7102	7.0745	5.3578	5.7691	5.1949	7.0864	7.0899	6.6457	8.3054	4.9087	8.5021	5.2076	5.6987	4.8756	5.2903	5.8307	7.6375	6.4456
-12.442	-12.724	-12.216	-11.775	-11.566	-13.308	-12.389	-13.808	-12.594	-13.781	-12.87	-13.495	-12.899	-13.782	-10.934	-13.687	-13.042	-12.382	-13.46	-12.497	-12.073	-13.265	-13.062	-10.562	-13.255	-13.326	-11.739	-12.53	-12.839	-13.132	-11.959	-12.139	-12.791	-12.847	-12.573	-11.984	-13.25	-12.066	-12.958	-11.173	-12.748	-12.861	-12.827	-12.136	-13.436	-11.769	-13.235	-12.108	-13.302	-12.508
0.85598	2.0139	2.3474	3.8217	0.63066	0.55389	2.4615	1.1774	1.3982	0.023908	4.6587	0.55954	1.0699	2.3047	1.8224	2.0037	1.8802	1.0778	1.6521	1.3103	3.6896	2.4545	0.81744	2.5518	0.38411	2.3772	2.0244	1.7344	0.84579	0.1427	1.7206	1.0766	1.9682	2.7269	1.7822	0.11802	2.0266	1.5845	1.206	2.0463	3.5051	0.6043	0.885	2.0383	2.0486	1.7161	2.3767	2.4022	2.1823	1.4729
-13.412	-13.732	-13.116	-10.567	-13.584	-13.63	-13.963	-13.903	-11.91	-12.531	-13.916	-13.619	-13.076	-13.969	-13.527	-14.033	-11.819	-11.883	-14.807	-12.305	-12.618	-13.485	-13.625	-14.14	-12.135	-12.125	-13.306	-13.822	-12.652	-14.758	-12.992	-13.034	-13.252	-13.084	-14.34	-13.216	-12.875	-12.967	-13.834	-13.254	-14.204	-12.307	-12.618	-10.963	-11.605	-13.198	-13.532	-13.676	-14.102	-12.937
1.2831	1.6501	1.3053	0.83341	1.2821	-0.18964	1.6845	1.5014	1.247	2.4158	1.4681	1.48	-0.85691	0.41707	1.3737	1.6742	-0.12331	0.032278	-0.18259	1.2095	1.3357	2.1468	2.0092	0.61052	1.9774	1.7599	1.6274	2.2188	1.2334	1.1997	-0.11389	0.64224	1.3626	1.1326	1.8559	0.032855	1.8338	0.52526	-1.5135	4.1376	2.1563	-0.40377	0.95978	2.0797	0.23647	-0.043942	0.77213	1.2811	2.4812	2.6323
-1.9647	-1.5062	-1.2135	-1.4974	-2.9399	0.44864	-1.4144	-0.71078	-2.463	-1.0488	0.11365	-2.1115	-0.1853	-1.5204	-1.219	-1.0288	-0.8548	-2.2981	-0.68678	-1.6752	-2.1168	-2.9226	0.40775	-3.0075	-1.5933	-1.9733	-0.86768	-0.71019	-1.2065	-1.5588	-0.24565	-1.5336	-1.1189	-2.1291	-2.0902	-1.1351	-1.591	-0.49313	-1.4486	-1.488	-0.78302	-1.0478	-0.32076	-0.60944	-1.6031	0.073826	-1.347	-0.71541	-1.0281	-2.0965
-4.4215	-4.9352	-4.4629	-4.941	-5.5285	-3.706	-5.4774	-3.7808	-4.5476	-3.8736	-6.1804	-5.4567	-2.6211	-5.958	-4.3581	-3.6495	-3.2367	-6.0736	-3.5929	-3.4906	-5.5479	-3.3173	-5.0352	-3.2081	-5.4401	-5.6648	-6.1325	-4.0871	-5.4436	-4.2807	-5.2522	-6.1861	-4.3188	-5.3772	-5.2903	-6.7803	-3.7645	-4.7647	-5.1085	-4.3841	-4.0942	-5.1912	-4.5577	-3.2865	-4.7393	-3.7319	-5.6287	-6.9955	-4.4142	-5.9842
0.41039	-0.62074	0.5816	1.7945	1.821	2.1459	1.6558	1.9915	1.2058	1.8786	2.9271	1.6903	1.719	1.6738	2.5085	1.8711	2.1075	1.502	1.959	2.3266	2.2267	0.29651	1.9457	0.74559	2.0754	0.085352	0.26573	2.8416	1.5516	0.73516	1.4418	1.0205	2.4955	2.8239	1.6095	3.3262	2.8768	1.1682	0.43621	1.7462	2.5659	0.91696	-0.11591	1.1674	2.1927	-0.30687	1.6796	2.9426	2.6998	1.3361
-4.5235	-6.0129	-5.5239	-4.5654	-6.7378	-7.0957	-4.6482	-5.1216	-6.4646	-6.2861	-3.0128	-4.4846	-6.1785	-5.9278	-7.9097	-6.8528	-4.0728	-5.7205	-4.521	-6.4794	-6.0474	-6.2606	-5.3419	-5.3676	-4.9584	-4.2261	-6.4747	-4.071	-4.8605	-6.7468	-5.8651	-6.239	-5.3233	-5.3442	-5.4585	-6.6728	-4.5853	-5.5156	-6.0816	-6.4671	-6.2357	-5.9705	-5.8005	-5.6719	-4.0306	-5.2898	-3.5453	-6.1332	-5.1398	-6.1383
-11.315	-11.743	-11.424	-13.181	-8.97	-12.221	-11.544	-11.205	-11.628	-9.7918	-10.665	-10.448	-9.7468	-9.7259	-10.973	-10.459	-11.279	-10.48	-8.8455	-10.722	-11.014	-10.038	-10.433	-9.396	-10.479	-10.439	-11.967	-11.305	-9.9177	-9.4949	-11.692	-11.242	-10.635	-9.822	-11.231	-9.1332	-10.526	-10.383	-10.729	-11.454	-11.658	-9.7574	-10.596	-9.8155	-9.812	-10.941	-11.834	-9.5705	-11.618	-11.712
9.2787	10.323	7.4445	9.5399	9.8278	8.8048	10.104	9.8871	9.2032	10.15	8.616	9.5563	9.7735	10.537	12.06	9.5712	9.103	10.019	10.052	9.651	10.931	9.3069	9.8795	9.0851	10.545	11.617	9.7038	9.1613	10.283	9.642	12.193	9.4449	10.369	8.9924	10.611	10.295	8.6885	9.8638	10.196	10.491	10.191	8.1434	9.8874	10.841	10.268	11.338	9.365	8.782	9.2444	8.6156
-7.6126	-7.0428	-7.7586	-9.504	-7.5095	-6.7612	-7.7796	-9.3288	-8.8443	-8.5878	-7.0658	-7.9671	-7.3952	-7.1166	-7.6919	-6.6464	-6.637	-6.6728	-7.8108	-7.4384	-7.6881	-8.0214	-8.2126	-7.7446	-7.4095	-7.3592	-6.7489	-8.3577	-7.2846	-7.1701	-6.9986	-5.8511	-7.8089	-8.5352	-7.6923	-8.7412	-6.9368	-7.276	-7.7128	-8.2546	-8.4783	-6.1126	-8.4931	-7.5394	-8.2971	-8.6368	-7.2625	-7.8919	-6.7045	-7.7
-14.649	-12.343	-14.524	-13.236	-13.112	-13.403	-13.858	-13.135	-13.169	-12.244	-13.677	-12.761	-13.115	-12.449	-12.506	-11.671	-14.632	-12.679	-11.949	-12.974	-11.936	-12.492	-12.985	-12.502	-13.606	-12.677	-12.767	-14.633	-12.69	-13.727	-13.054	-13.887	-13.14	-12.851	-13.47	-12.588	-12.299	-11.541	-12.183	-11.73	-13.139	-13.802	-11.854	-11.186	-13.211	-11.601	-12.114	-13.597	-11.826	-12.081
0.045888	-0.6072	0.60274	-1.1387	-0.39803	-0.60334	-0.56997	0.26227	1.4195	-0.022335	-2.1912	-0.19868	-0.41901	0.17272	-0.26653	-0.38748	0.20893	1.4582	0.36586	-0.25338	-0.57799	0.063568	1.4575	-1.5242	-1.1284	-0.28283	0.0024557	-0.037987	0.87364	0.52417	-1.3026	-1.1725	0.20034	-0.6893	0.09419	0.062228	-1.886	-0.041973	0.85925	-1.1634	0.66919	0.3173	0.095386	-0.90749	-0.66495	0.38511	0.11989	0.28075	-0.039286	-0.42276
-1.6268	-0.72637	-0.6523	0.43504	-0.0024385	0.8295	0.15425	0.45754	0.7517	0.31603	-1.3579	0.67672	-0.8629	-0.13176	-0.71616	-0.23783	-0.51741	1.2641	-0.38142	0.57894	-1.558	-0.16574	-0.56628	0.47485	0.50037	-1.1831	0.92708	-1.2272	-0.4452	0.20549	0.35613	-0.79062	-0.64089	0.96754	-0.032805	-0.43453	0.9057	-0.99842	0.39777	0.39446	-0.75849	-0.85612	0.4085	-0.80063	0.70335	-0.89871	-0.018042	-1.4467	-0.23684	-0.61504
2.1581	1.5253	1.7418	2.3535	2.4743	3.0545	2.2708	1.5404	1.852	3.0823	0.48757	1.2634	1.1293	1.735	2.7402	3.3266	2.1074	0.27093	2.3033	2.3581	2.2196	0.29819	0.78701	1.9307	1.2438	0.80093	2.1715	0.56722	1.777	0.97152	1.9571	1.2986	1.9201	2.6029	1.442	2.8979	1.631	0.14467	0.53529	0.034632	2.2898	1.3487	1.6274	2.6519	0.59841	1.9303	1.8454	1.0105	2.0719	1.6494
-1.8828	-1.7479	-2.0675	-1.2077	-2.4715	-1.7271	-1.4931	-1.0978	-2.1043	-0.89953	-1.5052	-1.7084	-1.8219	-2.9433	-1.6419	-0.12238	-1.1465	-0.21492	-1.2117	0.18047	-0.14209	-0.94306	-0.9606	-2.7207	-1.1857	-2.4528	-1.7094	-0.88494	-2.6308	-0.47304	-1.9655	-2.4013	-1.1786	-1.7914	-1.8639	-3.7504	-0.45222	-1.8647	-0.72456	-1.6114	-1.6667	-3.5925	-1.1451	-2.2427	-1.0425	-1.421	-2.0462	0.33977	-1.2381	-0.87232
-14.406	-13.429	-15.128	-12.845	-14.689	-14.389	-15.098	-13.878	-12.695	-13.701	-11.578	-12.005	-14.146	-14.388	-14.588	-11.523	-14.794	-13.6	-13.154	-14.267	-12.01	-14.528	-14.851	-13.526	-13.69	-14.318	-13.278	-13.646	-12.224	-14.434	-13.922	-13.557	-15.955	-13.86	-12.822	-14.83	-13.48	-14.28	-13.781	-14.211	-12.958	-14.873	-13.646	-14.706	-12.76	-15.516	-13.172	-14.209	-14.883	-15.423
-2.1617	-2.6366	-0.8444	-0.00098647	-1.3777	-2.293	-1.6764	-0.96934	-0.7622	-1.2433	-1.4594	-0.84523	-0.49848	-1.9215	-1.668	-1.387	-1.2001	-0.11521	-1.7301	-1.4731	-1.2126	0.01133	-0.67593	0.17228	-1.3262	-1.8166	-3.048	-1.2224	-1.5748	-2.3848	-1.7141	-0.51154	-1.2067	-0.86959	-0.69911	-1.4452	-1.9346	-2.8664	-2.5822	-2.0617	-0.92165	-2.4444	-0.77582	-1.6139	-2.0686	-1.6873	-2.9912	-1.5003	-1.0332	-1.868
-2.9118	-3.6049	-3.6525	-2.9317	-3.8158	-4.2297	-3.5938	-1.9767	-2.5102	-5.0283	-2.566	-3.5547	-4.3078	-4.3237	-3.4895	-2.1843	-3.6405	-3.4482	-4.6058	-4.6058	-2.3328	-4.4351	-2.1907	-1.6328	-2.366	-2.7988	-2.4784	-2.3899	-3.3156	-4.4807	-3.1297	-2.9472	-5.1173	-2.569	-3.4533	-3.928	-1.9739	-3.1926	-3.242	-3.1274	-2.9174	-2.841	-4.203	-2.6991	-1.8211	-2.7052	-1.8666	-3.3973	-4.4853	-3.1709
1.9764	1.9039	1.4968	2.7658	-0.087501	0.86721	1.5254	2.2688	2.4938	1.3182	0.39387	0.39525	1.7025	4.6411	1.442	1.6641	-0.50676	1.0943	1.8402	2.9411	2.0634	2.6715	1.8053	2.6488	1.2406	1.0533	0.5091	1.1474	1.446	2.839	1.6816	1.5881	0.49925	1.2157	1.7494	1.7029	1.8294	1.9273	1.8685	2.3071	0.40414	2.1624	2.3078	1.5285	1.4062	2.1516	1.3414	2.1122	2.22	-0.80577
-23.817	-22.343	-23.062	-22.045	-21.063	-23.032	-21.975	-20.965	-23.461	-22.525	-21.372	-23.16	-21.172	-22.359	-23.222	-22.548	-25.088	-21.447	-23.449	-22.229	-21.7	-23.13	-21.835	-21.633	-21.665	-22.034	-22.292	-22.224	-22.363	-22.662	-23.518	-23.097	-21.148	-22.997	-22.788	-23.29	-22.85	-22.378	-22.379	-22.265	-21.915	-21.282	-21.307	-22.928	-22.078	-21.829	-22.799	-23.302	-22.239	-22.999
6.3835	6.4359	7.4606	8.1094	6.8582	6.1982	8.3566	7.6328	6.6348	7.5945	6.2377	6.419	6.5232	7.098	6.9012	7.0768	7.667	5.907	6.2253	6.3321	6.7444	6.3618	7.2534	6.9603	6.9802	5.9003	6.8922	6.0577	7.1343	6.2657	6.6438	6.3157	6.8006	6.0767	5.8456	7.5653	7.1889	6.3638	5.5234	5.9429	6.7808	5.6518	7.3749	8.6545	5.9338	6.1654	7.306	7.9067	7.1611	5.6231
-3.7791	-5.1063	-3.6135	-4.0361	-4.0853	-4.2829	-4.484	-3.1809	-4.601	-5.0079	-4.2829	-3.6076	-4.9513	-4.3378	-3.1081	-3.9197	-4.588	-4.5475	-3.6474	-3.9896	-4.1109	-6.4282	-3.768	-3.1743	-5.8078	-5.208	-2.7342	-3.7499	-5.2913	-3.1955	-4.8922	-4.3531	-4.0831	-4.122	-4.1222	-4.3112	-3.6548	-4.1102	-4.2476	-2.2344	-3.8737	-3.0654	-2.9291	-3.6528	-2.621	-3.8826	-3.6451	-3.0087	-4.5153	-3.7949
2.4124	2.1089	3.0583	3.6701	2.2444	2.0009	2.8379	1.7342	2.4477	1.6872	3.871	3.2172	2.3026	1.2905	2.4193	3.1301	2.5863	3.006	3.693	0.98802	2.0995	1.9866	2.915	1.1742	3.7682	2.3705	3.4551	4.2299	2.6751	2.7842	2.6535	2.945	2.7449	0.64541	1.7451	2.7953	2.8661	2.2332	2.9421	3.2813	2.8248	2.053	2.195	2.9253	3.3539	3.0795	3.1709	3.0455	3.3648	3.1413
0.4598	-0.57598	0.6734	0.3585	0.62168	0.045103	-2.4171	0.21312	0.48947	-0.47349	0.77837	-1.6352	-2.4699	2.1219	1.0857	0.54571	0.33897	-0.67413	-0.62211	0.32923	0.38733	0.43367	1.6819	-0.86867	-0.49259	1.2993	0.028594	-0.38453	0.27978	-0.75554	1.6686	0.98914	0.3755	1.0855	-2.0092	2.0634	0.14424	0.54402	0.49588	0.25441	-0.1112	-0.65872	0.82171	-1.1764	-0.77183	-0.32958	0.63604	-0.4799	-0.10622	-0.83409
1.6216	0.47711	-0.25599	1.8165	-1.2004	2.6916	0.38549	-0.86223	-0.86502	0.79939	2.5246	0.45258	0.51945	-0.49489	1.3789	-0.85952	2.2068	0.89299	-0.23397	-0.70529	1.037	-1.4061	-0.47383	0.93212	0.83733	0.68655	0.075901	0.14072	1.3794	1.4244	-0.40738	0.16865	0.82384	0.74047	-0.041563	1.7257	1.3192	-0.28963	-0.88221	0.056475	-0.3628	1.3606	1.0241	1.4883	0.95445	0.78777	-0.40532	0.8264	0.0065894	-0.13704
2.7008	1.5608	2.0549	1.5845	1.0874	1.8521	2.2709	1.1153	3.0915	1.5117	1.8294	1.1169	2.3566	2.8324	0.97585	1.7445	2.134	0.85513	2.0072	0.90274	2.5444	1.4177	1.2995	1.6532	0.78709	2.0502	1.4785	0.72938	1.2027	0.93689	2.7489	0.29614	1.8316	1.7525	0.66956	0.95951	1.6426	0.1993	0.61427	1.6858	2.0879	1.8812	1.3592	2.0891	0.75417	2.1555	1.564	0.55605	1.8503	1.5819
-16.028	-15.552	-14.708	-14.976	-13.91	-14.904	-14.14	-14.807	-14.716	-14.211	-14.805	-14.248	-12.936	-13.745	-14.358	-17.47	-15.672	-14.971	-15.367	-13.197	-15.33	-14.057	-15.084	-14.131	-13.713	-14.3	-15.56	-15.18	-14.874	-12.125	-15.308	-15.477	-13.672	-13.072	-14.683	-14.611	-14.622	-15.115	-15.744	-15.101	-13.576	-13.655	-15.26	-15.075	-13.861	-15.067	-14.576	-14.941	-14.374	-15.236
-14.763	-14.801	-12.76	-15.452	-14.508	-16.28	-14.505	-14.007	-13.927	-14.152	-16.352	-13.853	-14.789	-13.533	-13.166	-15.803	-15.3	-15.205	-14.994	-14.093	-14.335	-14.343	-14.602	-15.957	-15.451	-15.604	-13.978	-13.075	-15.577	-13.519	-14.079	-14.782	-15.445	-16.031	-14.711	-15.768	-15.189	-11.849	-15.129	-14.06	-16.539	-14.362	-13.269	-14.15	-14.498	-14.33	-14.988	-14.131	-13.853	-13.967
-9.0327	-9.949	-8.6529	-9.4913	-9.1588	-9.6149	-9.2894	-9.7126	-8.0693	-9.4401	-7.7117	-9.796	-8.5118	-8.0091	-7.9355	-9.7452	-9.3271	-9.8657	-9.3155	-9.1188	-8.4583	-8.3973	-7.5123	-7.6394	-10.259	-9.4085	-8.2165	-10.484	-7.1135	-9.0403	-8.88	-8.6397	-8.705	-8.59	-9.3469	-9.9522	-8.09	-10.603	-8.3864	-8.7235	-9.1129	-9.2167	-8.5844	-8.4335	-10.15	-9.1234	-9.7409	-9.3954	-8.1277	-9.1717
-13.226	-10.874	-13.573	-14.114	-11.415	-13.167	-12.461	-11.119	-14.542	-14.33	-11.701	-14.474	-12.818	-13.474	-14.863	-12.984	-14.127	-14.507	-13.406	-13.094	-13.561	-12.352	-12.592	-12.701	-14.176	-13.522	-13.679	-12.078	-11.882	-15.668	-12.568	-13.72	-14.226	-14.506	-13.772	-13.275	-12.223	-12.058	-12.535	-13.635	-13.056	-11.971	-12.78	-12.251	-13.358	-13.883	-11.966	-13.362	-14.765	-14.347
-12.129	-12.164	-11.898	-12.952	-12.189	-11.708	-13.786	-13.598	-13.493	-11.136	-14.701	-11.304	-13.534	-13.544	-11.855	-12.467	-12.951	-13.81	-12.432	-13.331	-12.964	-11.776	-12.941	-13.513	-13.141	-12.913	-13.133	-12.587	-13.118	-12.873	-12.866	-12.735	-12.343	-13.274	-11.561	-12.342	-12.12	-12.211	-13.377	-15.024	-12.291	-12.415	-12.75	-12.927	-12.368	-12.941	-14.376	-13.06	-12.359	-11.418
-21.182	-23.649	-21.229	-22.53	-21.47	-22.797	-23.091	-22.023	-22.692	-22.386	-22.132	-21.347	-22.495	-22.31	-21.338	-22.082	-23.654	-21.369	-21.965	-22.32	-21.349	-21.563	-21.324	-21.538	-22.06	-22.741	-22.757	-21.784	-21.462	-21.98	-22.476	-20.366	-20.683	-22.753	-22.39	-21.549	-23.311	-21.62	-22.927	-21.582	-24.168	-22.923	-22.173	-24.197	-21.92	-21.295	-22.454	-21.491	-20.952	-22.954
-11.944	-11.198	-10.82	-12.581	-10.486	-10.883	-11.456	-10.803	-10.622	-11.203	-11.135	-11.608	-9.3376	-11.183	-11.358	-11.107	-10.803	-12.025	-11.607	-12.21	-10.403	-11.543	-11.899	-12.329	-12.145	-11.497	-12.345	-12.562	-12.696	-10.801	-12.463	-12.448	-12.362	-12.553	-11.974	-10.429	-12.696	-11.76	-10.629	-11.5	-11.631	-11.954	-11.473	-12.3	-12.197	-10.368	-11.28	-10.985	-11.279	-11.908
-14.137	-13.282	-12.44	-13.421	-12.811	-12.481	-13.004	-11.317	-11.625	-14.272	-12.547	-13.408	-14.204	-13.585	-13.337	-11.641	-14.316	-13.384	-14.094	-13.924	-13.358	-12.782	-14.527	-13.25	-12.896	-12.565	-13.502	-14.333	-12.453	-13.498	-11.721	-12.973	-13.597	-12.806	-13.195	-13.269	-13.874	-13.653	-13.343	-11.989	-13.598	-14.188	-14.617	-14.188	-13.51	-12.331	-12.699	-12.455	-13.057	-13.387
-13.414	-14.206	-13.152	-13.555	-13.684	-13.12	-14.653	-14.689	-14.835	-12.82	-13.684	-16.327	-13.581	-14.494	-13.042	-12.56	-13.586	-13.65	-14.805	-13.716	-13.246	-14.28	-15.473	-14.407	-14.345	-14.543	-14.705	-13.894	-13.047	-13.8	-13.89	-14.686	-13.843	-13.565	-11.99	-13.543	-13.777	-15.266	-12.637	-14.462	-14.232	-14.907	-14.53	-14.097	-14.458	-14.616	-14.044	-12.937	-14.16	-13.27
-5.3916	-3.652	-3.8836	-3.8702	-4.0079	-4.1466	-4.257	-4.6564	-2.6759	-4.8609	-4.0659	-2.767	-3.3008	-4.9875	-2.9468	-4.4875	-4.3613	-4.9957	-4.6858	-4.3567	-4.2473	-5.1445	-3.9002	-5.8817	-3.1054	-3.7867	-4.3789	-3.4588	-2.7999	-4.2998	-4.402	-3.9677	-3.7731	-3.3369	-3.7579	-3.615	-3.7159	-4.7213	-3.0511	-4.458	-2.9761	-2.5253	-5.6675	-3.8332	-3.071	-3.5818	-3.6016	-2.3554	-4.6308	-3.0601
6.2226	6.8103	7.1557	7.9713	7.768	7.0209	5.0577	5.3787	6.6327	6.7329	6.3214	6.1636	6.6266	7.899	6.4895	5.0545	7.2245	6.9193	5.8857	6.0472	6.8985	6.1225	6.4013	8.5725	8.134	7.7741	7.0988	6.7025	7.6829	7.4201	6.955	8.1374	5.9759	6.5306	5.4289	6.032	7.3133	6.9134	6.9982	8.1594	5.7237	7.4504	7.6586	8.0033	7.1062	6.6646	8.3685	7.0604	7.4193	5.8887
-10.668	-12.222	-11.148	-12.619	-12.339	-10.706	-10.331	-11.706	-12.188	-10.963	-10.881	-10.768	-9.9268	-10.109	-11.626	-12.592	-9.8193	-10.628	-9.5809	-11.655	-10.597	-11.734	-11.695	-11.986	-10.987	-11.178	-10.111	-11.207	-10.931	-9.2734	-9.8306	-10.053	-10.931	-11.248	-11.403	-10.847	-10.342	-10.61	-11.033	-8.916	-8.9149	-10.947	-11.117	-10.135	-10.686	-12.967	-10.967	-9.8898	-9.7428	-12.49
4.8276	6.2371	5.011	4.5502	3.7085	3.0752	4.448	4.8041	6.4055	6.0041	4.1253	4.7689	3.0488	5.5017	3.4537	4.8651	4.4043	4.6028	4.159	4.0456	2.6403	4.7452	5.1717	5.1269	1.998	4.5144	4.5904	4.3787	4.6806	4.7924	4.7429	3.585	4.1635	3.906	3.4592	5.9034	5.1491	4.78	4.1979	3.9653	4.5958	4.1039	3.5059	4.7302	3.4617	4.3908	3.3412	5.0243	3.6502	4.4208
-4.4467	-3.2857	-3.4336	-3.4455	-2.7147	-1.8594	-4.5252	-2.8608	-1.7599	-3.4223	-2.0182	-2.95	-5.131	-3.6841	-4.117	-3.0449	-3.2892	-4.675	-2.8044	-3.9048	-2.7316	-4.2473	-1.7924	-3.0006	-1.9984	-3.811	-2.8526	-2.8296	-2.6018	-3.6484	-3.9042	-3.1856	-1.9378	-1.9331	-3.3026	-4.5007	-2.0886	-3.1682	-2.8692	-1.7876	-2.9226	-2.7695	-1.9607	-2.0186	-3.4189	-1.331	-2.8221	-3.3145	-2.7812	-3.3176
-24.012	-20.258	-22.389	-21.521	-24.256	-21.073	-23.098	-22.45	-22.035	-22.645	-21.973	-23.302	-22.209	-21.963	-23.43	-22.855	-22.227	-20.747	-22.462	-23.835	-22.227	-19.776	-22.707	-21.983	-22.647	-22.261	-22.101	-21.91	-21.521	-21.481	-22.401	-20.623	-23.719	-22.824	-23.202	-23.166	-23.349	-21.255	-21.65	-22.972	-22.722	-21.707	-19.837	-22.548	-22.317	-21.649	-22.212	-22.712	-21.922	-22.318
7.7378	7.5847	7.9617	7.9101	7.8131	7.7234	7.295	9.1994	7.971	8.0141	5.8803	9.2668	6.9506	7.1709	9.2933	7.8092	7.3303	9.1084	7.8255	9.1009	7.0766	8.7184	9.8177	8.3901	8.4297	6.8097	9.0018	7.1864	6.3315	9.305	8.8852	9.688	8.3596	8.7688	8.4152	8.0945	8.3115	6.1819	6.4822	8.1193	7.0778	7.374	8.8635	8.2584	6.7488	8.7234	8.267	8.7035	7.7188	8.1559
-4.5301	-3.7059	-5.0178	-2.7284	-4.7197	-4.755	-4.1484	-2.762	-4.5131	-3.3591	-3.0892	-3.7492	-3.628	-2.4375	-4.0587	-3.4148	-1.9887	-3.6793	-3.3557	-4.1647	-4.1301	-5.5695	-3.0368	-3.0906	-3.9899	-2.4051	-3.5555	-4.4038	-3.7377	-3.7283	-3.9483	-3.113	-3.9459	-4.8972	-4.5743	-4.2918	-3.5593	-3.5597	-2.6873	-2.53	-4.2156	-3.3913	-4.2521	-3.2816	-3.5447	-3.7767	-3.557	-3.7368	-3.8043	-5.66
10.624	10.374	9.0225	8.5499	10.437	9.4428	9.1634	10.752	7.2469	9.8156	9.5571	10.926	8.4967	9.824	9.9386	9.6884	10.097	10.417	9.1014	10.001	8.3458	8.8629	10.471	9.5536	11.549	9.4222	10.046	10.234	9.8581	10.509	11.718	10.955	9.5523	10.174	9.1033	9.5697	8.6566	10.719	9.247	9.8346	9.7992	9.8834	9.3667	10.733	8.9254	10.202	9.561	10.487	9.5422	9.7908
-1.5048	-3.0082	-1.5831	-3.0837	-3.6152	-3.1181	-2.5826	-3.2312	-3.5666	-3.6363	-2.0104	-1.3741	-3.6066	-4.3638	-3.8789	-2.9699	-1.611	-3.4737	-4.4791	-3.7283	-3.3026	-3.5802	-3.8807	-4.32	-3.2168	-3.6079	-4.3295	-3.6289	-3.1235	-3.8647	-3.3119	-2.61	-2.1445	-4.5236	-3.8252	-2.9046	-3.3173	-3.522	-2.8876	-3.3358	-3.2563	-2.3219	-2.0693	-2.6862	-2.0969	-2.5997	-3.2657	-3.547	-3.6928	-2.4716
6.4813	6.3072	7.2079	5.0092	7.0241	7.0668	5.3873	5.6523	5.8919	6.9712	7.0001	4.7939	5.4809	4.7339	5.8326	5.5911	5.4453	5.4229	5.6308	5.5888	5.0946	6.658	5.8053	7.1872	7.4074	5.8324	5.7876	7.1422	5.529	6.3902	4.4508	4.1762	5.0585	5.8454	4.8611	5.1315	5.3778	6.5587	4.761	6.856	4.6603	6.1773	4.6573	6.9257	5.9785	5.8177	6.0294	5.4157	6.4614	4.6848
7.9984	6.9215	8.2737	7.8646	7.6109	8.7176	8.1866	8.0491	7.3937	8.5972	9.4315	8.3128	9.7813	9.8944	8.1141	6.8347	7.184	8.8647	9.523	7.1985	7.9855	9.3873	9.7273	9.9957	7.9952	8.8117	8.4919	8.2381	9.0484	7.6329	9.0343	9.2442	8.2514	7.8687	6.2973	8.1091	8.2119	7.9792	7.7404	7.6527	9.6388	7.3092	6.7515	9.5102	7.373	8.7366	8.4045	8.1609	9.4085	8.9009
-6.1675	-4.989	-5.6776	-6.7012	-5.8827	-7.5023	-5.4839	-5.5358	-6.5318	-5.3088	-5.7144	-6.7047	-7.4085	-6.8007	-5.7388	-7.1106	-6.8184	-6.7928	-8.1456	-5	-7.8378	-6.391	-6.3453	-7.9011	-7.341	-6.3303	-8.5552	-5.339	-7.2619	-6.1365	-6.8477	-5.5732	-6.5604	-6.5783	-6.2087	-7.6454	-6.1478	-5.8665	-5.514	-6.3886	-6.8897	-5.7976	-6.4377	-6.205	-5.617	-7.1646	-6.4443	-5.3003	-7.7089	-8.1792
-13.442	-14.134	-13.895	-14.354	-14.139	-12.873	-13.512	-13.061	-13.945	-14.394	-13.761	-14.518	-13.634	-14.747	-14.709	-15.025	-12.866	-13.752	-14.218	-13.799	-15.188	-14.321	-13.133	-13.637	-15.691	-13.788	-14.732	-15.728	-14.163	-13.911	-13.921	-15.412	-14.301	-12.886	-14.024	-13.609	-14.121	-13.556	-13.568	-14.546	-11.001	-14.049	-14.871	-13.128	-14.126	-14.211	-13.234	-13.065	-14.482	-15.615
-11.798	-15.258	-13.601	-12.876	-12.895	-13.203	-13.984	-13.933	-13.634	-15.013	-12.154	-13.378	-11.432	-13.811	-12.733	-12.697	-13.134	-12.198	-13.685	-13.384	-13.017	-12.557	-14.233	-14.849	-11.79	-13.155	-13.431	-12.321	-13.245	-14.25	-13.331	-12.464	-13.883	-13.332	-12.57	-14.544	-12.921	-13.079	-12.996	-12.59	-13.85	-14.587	-12.551	-13.587	-12.234	-14.513	-12.056	-13.413	-13.446	-12.538
-1.5601	-1.8501	-1.8118	-4.2983	-3.0667	-1.9433	-3.3414	-2.2624	-1.834	-2.7063	-1.5672	-2.0139	-5.0542	-3.2575	-2.0805	-2.4065	-2.3935	-2.0789	-2.8911	-2.7589	-1.799	-2.6152	-1.2488	-3.3466	-3.2948	-2.2071	-2.2005	-3.219	-2.4711	-4.8506	-2.5418	-3.4717	-3.5774	-0.72208	-2.8566	-3.0284	-2.3515	-2.9162	-1.7368	-2.5984	-3.6668	-2.4821	-1.939	-1.7452	-3.4302	-3.7225	-2.4831	-2.943	-1.2667	-1.459
-10.042	-10.265	-9.6798	-7.1629	-8.2106	-8.0977	-11.396	-9.2124	-9.59	-8.6015	-10.906	-10.014	-8.3688	-10.035	-9.5625	-9.7616	-8.514	-9.1274	-8.9831	-8.6648	-8.2556	-9.2456	-8.881	-8.7827	-10.375	-9.3164	-8.4087	-8.773	-9.3521	-7.625	-9.1114	-9.3107	-9.9424	-9.1312	-10.646	-8.6271	-9.4154	-9.3494	-8.2274	-9.2069	-9.1139	-9.0935	-8.792	-8.8555	-10.077	-10.403	-9.6367	-9.898	-8.415	-9.3153
-0.18549	-0.029075	-0.77215	1.021	1.4558	-0.68285	-1.4467	-0.091872	0.78	-0.0065447	0.43963	1.1624	-1.2339	0.32077	0.19511	1.8827	0.27904	-1.2281	-0.83477	1.236	-0.26417	0.20757	-0.32132	0.60147	-1.0606	0.44752	0.17664	0.60487	0.45429	-0.48886	-0.32316	0.63991	-2.1084	0.45937	-0.34949	-0.14613	-1.2925	0.14565	0.70051	-0.91674	-0.13659	-0.081538	-1.0637	1.0177	-0.18338	-1.0813	-0.16004	-0.74029	-0.90328	-0.6145
-3.8772	-4.569	-2.9522	-5.1179	-2.672	-3.9515	-2.4804	-2.723	-2.66	-4.6829	-3.5608	-4.2489	-2.2933	-4.0902	-3.006	-2.7125	-3.4396	-2.4167	-3.4889	-2.7467	-2.6379	-2.7094	-2.1534	-2.7435	-2.1116	-3.7082	-1.6481	-2.74	-4.7019	-1.8536	-2.4113	-2.5174	-4.538	-2.6996	-2.9624	-4.4234	-4.0339	-3.7821	-1.8146	-1.9859	-4.1864	-3.2035	-2.1699	-3.5266	-4.3012	-2.2411	-1.4527	-2.8886	-2.3929	-2.2816
-11.22	-12.642	-11.467	-12.742	-9.9328	-12.619	-9.6796	-11.54	-11.352	-12.217	-11.135	-11.229	-11.19	-10.773	-11.852	-11.657	-10.253	-12.726	-11.275	-11.266	-10.343	-10.973	-11.034	-11.226	-12.696	-10.335	-11.076	-11.301	-11.745	-11.362	-13.022	-12.367	-11.232	-9.285	-10.857	-11.933	-10.192	-12.714	-10.379	-10.791	-10.634	-11.455	-10.297	-12.036	-10.582	-12.102	-11.384	-12.084	-12.547	-10.173
5.4793	5.8033	3.544	4.2627	3.493	2.6361	4.601	3.2126	3.8348	4.6884	5.8848	3.3289	5.3673	6.892	3.9291	4.6414	4.0889	5.0226	4.8491	5.5846	4.9388	3.6684	5.6547	4.7358	4.0724	3.2988	4.9517	2.774	3.7769	4.1589	4.5945	4.4759	4.0397	4.1499	3.7062	5.0866	4.493	3.0843	4.5501	3.4646	4.758	4.8845	5.4772	5.3993	4.2804	4.6791	5.5052	3.9925	4.5208	4.9663
-13.572	-14.987	-13.938	-12.917	-16.043	-13.649	-13.877	-15.444	-12.965	-15.337	-14.564	-14.551	-12.874	-13.335	-13.882	-14.246	-13.373	-14.455	-13.845	-14.348	-12.76	-13.824	-13.043	-13.101	-14.712	-12.973	-13.69	-13.76	-14.521	-12.647	-14.004	-13.626	-12.66	-14.785	-13.34	-14.078	-14.022	-14.19	-13.89	-14.635	-14.496	-14.416	-12.719	-12.543	-13.019	-13.427	-14.939	-13.064	-15.363	-14.068
-10.983	-10.486	-12.426	-12.602	-12.397	-11.7	-12.165	-11.934	-11.076	-11.73	-12.071	-11.925	-10.397	-11.637	-9.4202	-12.293	-10.688	-11.553	-10.579	-11.6	-12.759	-14.694	-11.286	-9.9437	-10.907	-12.399	-12.063	-9.6661	-12.33	-12.11	-10.698	-11.229	-12.546	-11.174	-10.751	-12.27	-11.693	-11.468	-12.642	-11.388	-11.205	-11.314	-11.92	-11.986	-11.134	-11.634	-11.605	-11.924	-11.377	-10.621
-8.6744	-8.6812	-8.991	-10.114	-9.9812	-8.9848	-10.731	-8.276	-8.3324	-9.0076	-10.78	-12.094	-10.056	-8.833	-8.7589	-9.271	-8.8435	-9.6732	-8.5324	-9.5723	-9.4934	-9.4556	-9.8073	-8.3962	-9.4949	-10.196	-9.8973	-8.592	-10.449	-11.094	-9.1245	-9.9249	-9.5225	-8.0371	-7.6777	-11.395	-8.4998	-10.268	-10.256	-9.22	-10.525	-8.7293	-10.012	-7.7011	-10.271	-9.1286	-9.769	-10.175	-9.8919	-8.8878
5.2313	4.5015	5.6309	5.9591	5.1314	3.7615	5.4821	5.4809	5.5692	5.15	5.5192	2.724	5.8907	6.1113	5.3736	4.9609	2.9862	5.5233	5.9421	4.8308	5.1469	4.3993	6.4586	4.7982	5.1879	5.3505	5.465	5.1763	4.0456	5.3445	4.7406	4.6502	4.0825	3.5661	3.997	5.4441	4.837	6.1504	5.2723	4.791	5.1312	3.6775	4.6798	4.7157	3.3903	5.8306	4.3509	5.0149	3.4433	4.3515
-10.084	-8.3844	-8.4839	-9.6379	-9.1923	-10.415	-8.388	-9.889	-8.2165	-9.9077	-10.581	-7.6081	-10.335	-9.8202	-8.0204	-10.275	-11.051	-9.5584	-8.7249	-9.1794	-10.389	-9.9594	-10.181	-10.492	-11.159	-7.9256	-8.6128	-7.972	-10.059	-9.8684	-8.3758	-8.9805	-8.4416	-9.0077	-9.4006	-10.505	-8.173	-9.0869	-10.384	-9.7885	-9.5721	-10.022	-9.9797	-9.2303	-10.462	-9.9961	-8.8339	-8.9114	-10.48	-9.0807
6.9105	9.2419	9.1895	9.9396	8.9815	9.5514	9.3785	8.7494	8.3946	8.7198	6.7847	7.2448	7.559	9.3742	8.1733	9.7266	10.907	8.3578	9.2313	7.4134	7.8603	9.9056	7.8978	7.0342	8.8196	8.9881	7.7171	10.106	10.21	8.0345	8.602	8.5367	7.9042	7.7859	8.1055	8.1995	8.0295	8.3566	9.5599	7.7147	7.6383	9.538	7.5771	9.5445	9.1228	7.9528	8.1056	7.7491	8.7008	8.7365
6.1871	4.3857	5.6552	5.2379	6.6223	5.8126	5.4888	6.7768	5.3121	5.3141	4.9787	4.9551	5.671	4.0779	5.8647	5.9005	6.0378	5.4639	3.9358	4.619	4.7776	3.9514	6.2034	5.4861	6.6332	5.9658	5.177	4.254	6.528	5.9882	5.1857	5.1571	5.5827	5.7007	4.7143	5.3627	6.6003	6.3064	5.7562	5.2831	5.51	5.5854	5.793	6.386	6.256	6.9075	4.1245	6.6557	4.1839	5.074
-5.9185	-7.3313	-5.2362	-5.61	-4.642	-5.0148	-6.4306	-6.6125	-6.9039	-7.0824	-6.7648	-6.5317	-6.1492	-5.6902	-6.2002	-5.7326	-8.0299	-6.9071	-5.7707	-6.0289	-6.8309	-5.8211	-8.2214	-4.7039	-6.3182	-6.6426	-5.1306	-6.6721	-6.7232	-4.9007	-6.0623	-6.0538	-5.707	-5.8794	-5.0219	-7.801	-5.4928	-7.3867	-5.5522	-5.9932	-5.9781	-5.8552	-7.1587	-6.2438	-7.7283	-6.5555	-6.5978	-6.7041	-5.6072	-5.3828
-0.78155	0.81046	-0.3669	-1.1524	-0.19934	-0.62253	0.81778	-0.43917	-0.31699	1.151	-0.80719	1.6532	0.56311	-0.2523	-0.41404	-0.76742	-0.19617	0.042852	0.21674	0.14125	0.18668	1.1925	1.7444	-0.94476	-0.19277	-0.66349	0.67773	0.44599	-0.67893	-0.44942	-1.7185	0.57732	-0.11359	-0.82094	-0.71185	0.23151	0.52433	0.71571	0.46594	0.46175	0.34296	-0.78956	1.2987	-0.034427	-2.1631	-1.1898	-0.2689	0.042887	0.51523	-0.19227
-12.045	-14.116	-13.833	-14.017	-13.851	-11.76	-13.277	-13.795	-12.936	-12.499	-13.997	-14.173	-12.606	-13.587	-13.947	-14.896	-13.093	-13.348	-10.96	-13.358	-12.155	-11.22	-12.705	-13.755	-13.609	-12.612	-15.257	-12.713	-11.699	-12.249	-13.509	-14.706	-12.938	-12.699	-13.514	-13.686	-13.458	-13.319	-13.082	-12.705	-13.568	-13.189	-13.704	-13.437	-12.908	-14.201	-14.592	-12.146	-13.037	-14.545
-2.848	-0.23313	-1.3057	-1.0283	-1.7254	-1.022	-0.64143	-1.0024	-2.155	-1.6932	-0.34842	-2.123	-0.211	-0.21623	-0.57275	-1.6303	-1.662	-0.19865	-1.458	-2.4531	-1.1136	-1.4335	-1.4629	-2.1387	-0.56937	-1.5562	0.81011	-1.4754	-0.43216	-1.063	-1.2109	-0.38621	-0.99101	-0.058661	-0.17384	-0.34163	-0.69912	-1.1588	-1.5136	-2.4123	-0.72082	-2.0496	-1.4519	-0.81996	0.51252	-3.4291	-2.1537	-1.6049	-0.93794	-2.4964
-1.3705	-2.5726	-1.6439	-0.78675	-0.58962	-1.7129	-3.2489	-1.9769	-2.3141	-1.9882	-2.7368	-0.98447	-3.9718	-1.0148	-2.3584	-1.1174	-0.70801	-2.1707	-3.6122	-1.8113	-2.2734	-0.9115	0.19676	-1.9907	-1.9649	-1.3162	-2.5413	-1.0438	-2.5788	-2.1395	-1.0906	-1.3293	-2.4549	-0.28797	-3.0925	-1.6344	-1.5301	-2.9557	-1.9691	-2.2075	-1.7114	-1.2875	-1.8213	-1.4816	-2.8673	-1.9609	-1.4574	-2.8663	-1.2262	-1.8793
0.80984	-0.098579	0.14027	0.40585	-0.3792	0.99584	0.76731	-1.1856	0.8219	-1.1682	-0.6318	0.38597	0.7541	1.2868	-1.0539	1.4652	0.97228	-0.37449	0.16158	1.2833	1.0803	0.091835	0.44733	-0.60026	-0.083247	-0.79494	-0.010804	1.2095	1.0881	0.66654	0.35871	0.57821	-0.7327	-0.14218	-1.0516	2.1728	0.94745	1.7728	1.0213	0.0003711	0.92392	1.0001	-0.096213	0.62308	-0.48989	-0.72739	2.6985	0.39034	1.2486	-0.67167
-10.422	-10.647	-10.794	-11.036	-12.54	-11.462	-11.73	-10.847	-10.145	-10.905	-9.0775	-12.467	-10.665	-10.974	-9.2693	-10.99	-12.467	-10.769	-11.098	-10.299	-11.266	-10.073	-9.5518	-11.815	-11.462	-10.869	-11.722	-10.45	-10.843	-10.664	-12.458	-10.257	-10.308	-10.199	-10.912	-11.316	-11.999	-10.684	-10.271	-12.03	-10.444	-11.457	-10.555	-11.24	-9.0439	-11.186	-10.826	-12.923	-9.9866	-11.292
2.4957	0.81831	0.79258	0.97927	3.2068	0.9908	2.3358	1.7647	2.9564	1.5958	1.2129	0.8065	1.4089	3.4599	2.2146	1.4853	1.0371	2.3501	1.965	2.6193	1.2584	2.0045	1.2239	2.0753	1.6702	1.9507	2.3238	1.4745	2.3531	1.3746	0.34614	2.4241	2.255	1.2044	1.9427	1.8879	1.9794	0.76017	1.6221	1.821	1.5402	1.8256	2.4541	1.6433	1.3236	2.0872	0.98594	2.1626	1.2306	0.98548
-6.3515	-4.9704	-6.1841	-6.3917	-6.9136	-6.5932	-6.8836	-7.387	-7.2137	-6.3243	-8.0976	-5.8528	-7.6957	-7.3713	-4.9371	-7.7157	-7.7452	-7.1704	-7.0354	-8.1517	-6.5949	-6.3711	-5.9811	-4.5117	-7.5188	-4.1085	-4.954	-5.8003	-7.7877	-7.3807	-5.1811	-5.681	-6.0289	-6.6771	-5.5096	-5.7245	-5.818	-6.1629	-6.9888	-5.4628	-7.1148	-6.3911	-5.8387	-6.741	-6.9072	-5.2001	-5.5668	-6.518	-6.8839	-5.6183
-10.522	-9.4691	-8.4047	-9.3517	-8.6899	-10.53	-8.6121	-9.3245	-9.9059	-9.9863	-9.7006	-9.806	-9.9189	-7.7937	-8.5428	-8.593	-8.4139	-10.095	-9.2021	-8.6144	-10.142	-8.9512	-10.455	-9.7183	-10.045	-8.5762	-10.518	-9.2247	-9.151	-9.6066	-8.1701	-11.048	-10.136	-9.8194	-9.3607	-8.8094	-7.937	-9.3552	-9.3805	-10.768	-8.6553	-8.2267	-9.3987	-9.8429	-8.9619	-9.7753	-8.6255	-9.9202	-10.432	-9.6046
-5.1258	-6.1456	-5.5802	-5.9115	-6.1866	-4.2994	-6.0235	-6.4205	-4.8037	-4.3694	-6.401	-4.7011	-4.422	-6.3823	-5.1044	-4.2232	-6.0466	-6.0164	-4.8277	-6.173	-5.1725	-6.6901	-4.5289	-3.5315	-4.597	-5.4393	-4.8643	-7.1819	-4.3087	-7.2423	-5.733	-6.0895	-5.9357	-5.6125	-6.4756	-4.5436	-7.0293	-5.2267	-4.0879	-4.7988	-4.8878	-5.9953	-3.5136	-5.6905	-6.0807	-4.7261	-6.365	-6.3021	-5.0519	-6.6972
-3.3703	-3.4983	-4.1807	-2.4888	-4.2009	-3.1453	-2.5705	-3.5763	-5.2421	-3.7395	-2.8494	-4.4227	-4.0746	-3.1516	-2.3848	-5.5934	-1.9581	-3.9752	-4.2507	-3.9541	-4.0208	-3.5651	-4.8075	-3.3391	-3.2817	-3.9602	-3.6422	-4.1927	-4.6542	-4.2914	-4.3246	-6.2878	-4.3495	-3.6551	-1.9772	-2.8483	-4.4022	-3.4852	-3.1203	-3.0095	-3.4361	-3.7723	-5.1787	-5.6509	-3.6464	-5.6957	-3.4916	-4.9252	-3.6238	-4.2553
-6.1458	-5.7749	-4.4661	-6.7271	-4.0768	-5.7924	-5.7974	-6.7794	-4.899	-5.3195	-6.3659	-4.0973	-5.2536	-5.3359	-5.7386	-6.121	-5.0057	-4.0052	-7.0963	-6.493	-5.0355	-6.4753	-4.7653	-4.9465	-5.0608	-7.1382	-5.6219	-5.983	-6.6813	-6.5012	-6.841	-5.3247	-5.6815	-4.1124	-5.4713	-7.0269	-5.9349	-4.5193	-6.7921	-5.943	-6.5206	-6.8077	-5.7055	-6.1287	-7.0706	-4.7784	-5.9701	-7.2535	-5.6271	-5.2021
-12.017	-12.288	-10.235	-12.138	-10.47	-11.302	-11.532	-10.32	-12.456	-12.373	-11.497	-11.313	-9.8235	-11.074	-11.068	-11.672	-10.815	-10.957	-11.355	-11.086	-11.379	-10.917	-10.13	-11.316	-11.514	-12.309	-12.529	-11.884	-11.345	-12.357	-11.426	-8.3096	-11.253	-12.342	-9.8995	-11.875	-12.273	-9.6736	-11.01	-11.46	-11.738	-10.561	-10.604	-10.339	-10.865	-12.11	-8.9896	-12.088	-10.516	-13.728
-0.53115	-1.1234	-0.2	1.4903	0.61931	0.17828	0.41979	0.33359	-0.77022	-0.8361	-0.49211	-0.95807	1.1561	0.95857	-0.475	0.95926	0.19394	0.31558	-0.61657	-1.0913	-0.71913	0.064837	-0.00031306	0.90741	0.41791	-0.43555	-0.37409	0.97723	0.5535	-0.28402	0.3418	-0.84822	0.47252	0.79227	-0.3943	0.39103	0.44749	-1.582	-1.4455	0.26754	0.07718	-0.39396	0.29607	-0.075584	0.71195	-0.28995	0.1887	0.055686	0.74014	-0.64726
-13.88	-13.819	-13.674	-13.97	-12.077	-13.511	-13.8	-13.622	-13.709	-12.345	-15.269	-13.408	-12.89	-13.089	-11.959	-12.682	-11.722	-15.294	-13.812	-14.891	-13.837	-13.643	-13.962	-13.127	-14.174	-13.504	-14.429	-13.014	-12.946	-12.873	-13.414	-14.069	-12.583	-12.941	-14.005	-12.105	-13.688	-15.039	-14.492	-14.648	-12.475	-12.939	-14.495	-12.97	-10.846	-13.176	-12.805	-13.69	-13.539	-13.577
-0.24185	0.35639	0.88407	-0.67698	0.5848	0.068838	0.15013	-0.4189	0.65103	0.40155	1.2413	-0.77553	-0.18462	-2.2432	0.14299	1.0677	1.5415	0.77764	-1.6717	0.90257	-0.88647	0.20696	1.6554	1.2043	-1.3173	0.89302	-0.41457	0.42672	0.96704	0.3006	-0.026291	-0.31812	-1.6889	0.44996	0.86616	1.4466	-2.4232	-1.7077	0.41534	0.90672	2.1609	-1.7294	-2.2391	1.4157	1.2473	-0.9034	0.90857	-0.45212	-1.0243	-1.6198
-12.458	-10.284	-10.966	-12.122	-10.82	-11.458	-12.453	-12.376	-12.068	-12.406	-10.688	-12.608	-10.597	-11.916	-10.889	-11.653	-11.541	-12.441	-11.474	-12.257	-12.61	-10.169	-10.127	-10.68	-10.83	-11.417	-11.777	-12.806	-11.331	-11.677	-12.068	-10.033	-10.945	-11.513	-10.448	-11.993	-11.83	-11.966	-12.58	-10.783	-12.709	-11.491	-11.576	-11.658	-11.007	-11.581	-11.348	-10.352	-11.135	-10.923
-3.4211	-2.7432	-3.9527	-4.6894	-3.5749	-2.8432	-5.5196	-4.2933	-4.3554	-4.8635	-2.7006	-3.2467	-3.1084	-5.2046	-3.1095	-3.4154	-4.3193	-3.2297	-2.7549	-4.1545	-4.8416	-4.421	-3.9345	-2.5873	-4.4556	-2.7722	-6.2548	-4.2419	-4.7756	-3.9448	-4.6685	-2.9506	-3.3276	-3.5267	-3.3224	-2.2969	-4.0067	-3.7085	-4.8276	-3.6165	-3.0464	-3.0925	-3.1334	-5.1422	-4.0756	-2.8231	-3.7982	-3.9805	-2.2335	-4.7595
-12.356	-12.372	-11.916	-13.443	-12.077	-10.996	-11.971	-12.183	-12.338	-11.606	-11.685	-11.882	-10.762	-11.578	-12.332	-10.915	-9.8588	-11.209	-11.075	-9.9418	-11.741	-12.752	-13.078	-12.212	-11.956	-11.194	-10.398	-10.66	-11.314	-11.592	-11.518	-10.692	-12.343	-11.081	-10.734	-11.155	-12.34	-13.444	-11.676	-9.5515	-11.794	-12.746	-11.215	-12.129	-12.635	-10.536	-11.637	-11.738	-11.187	-11.266
1.6622	2.8167	0.78219	0.09082	1.1529	0.45145	1.0639	1.2498	1.3758	1.0002	1.895	1.1696	1.0693	2.1062	0.7707	1.3703	1.3537	0.02123	2.5218	1.5684	1.338	2.429	1.1288	1.1806	1.3366	1.8223	1.3362	2.9797	0.73595	0.68116	1.0593	1.6855	2.4935	1.4105	3.0721	0.96576	0.56056	1.0964	0.39341	0.55084	0.072594	-0.77761	0.90348	2.7094	-0.5534	1.3915	1.2123	0.57599	1.3901	1.3535
1.7765	2.1983	1.8559	1.991	0.97846	4.172	3.1856	2.5641	1.9671	2.5521	1.1875	3.1645	2.0536	3.0124	2.3718	4.1878	3.6158	1.4196	3.3661	2.7279	2.0273	2.5328	3.195	0.87049	2.9447	3.4016	3.0092	1.9704	2.7658	3.9743	1.3225	1.8051	1.779	1.8766	4.2688	3.0754	2.4052	2.5648	1.9532	3.876	1.9581	2.8735	2.47	2.2881	1.8311	2.6228	0.93773	1.7186	3.3076	2.9492
4.3655	2.2476	2.4395	3.4155	2.6703	2.922	2.3353	1.4066	4.3707	3.4427	3.2234	3.4842	2.568	3.6101	2.8977	4.1932	3.7046	2.7289	4.8117	4.0966	3.9448	2.2055	1.9814	3.7503	2.4008	4.1761	2.0528	4.5094	4.5849	3.7765	3.1939	2.9896	2.6995	2.1745	1.753	3.0599	2.739	2.0115	2.3942	3.0568	1.9024	3.2763	2.9225	3.9801	2.5481	4.2148	4.1189	4.1775	2.5254	4.1877
1.5731	3.0213	2.6306	2.7348	3.412	1.5661	3.5607	3.9873	2.3453	2.3633	2.9687	2.7023	2.9603	3.1227	1.6222	2.9267	2.5601	3.3206	1.7929	1.1362	3.5619	3.6773	2.5433	3.001	1.997	1.8934	3.1546	2.4242	1.9424	2.2387	2.3571	3.654	1.5897	4.6173	2.7101	4.0186	2.8494	1.0455	3.3073	2.0823	3.7414	3.968	1.6044	4.0623	1.7511	3.6453	1.3512	2.1682	2.8896	2.1474
-4.8752	-3.7825	-4.2624	-4.5576	-4.9648	-4.7192	-5.5677	-5.2456	-6.1971	-4.4296	-7.1218	-4.761	-3.9514	-5.5955	-6.0281	-2.9623	-3.8541	-2.6123	-5.3292	-4.0634	-3.7845	-4.5636	-4.4518	-4.6417	-3.9534	-4.7887	-5.0012	-3.8306	-3.244	-6.9917	-4.4977	-6.4817	-4.2369	-4.2311	-4.1547	-4.1616	-4.1346	-3.9259	-3.9119	-5.2803	-4.8218	-4.2322	-4.2284	-3.422	-4.753	-4.7452	-3.0199	-3.1439	-4.2411	-4.1871
-1.5122	-0.82583	-1.1569	-2.4248	-0.79215	-3.1848	-1.11	-1.1862	-1.6698	-1.5518	-0.31382	-1.7626	-0.72568	-2.2122	-3.1617	-1.6599	-1.835	-1.8915	-0.60742	-1.4627	-2.982	-1.9592	0.97211	-1.4182	-1.101	-1.4276	-0.6465	-1.9488	-1.925	-1.1995	-1.0246	-2.2247	-1.1129	0.32301	-1.5819	-1.4416	-2.2977	-2.819	-1.1432	-0.12285	-0.40189	-1.9241	-1.6528	-1.5309	-0.72269	-1.8217	-1.4291	-1.2272	0.59009	-1.0933
-4.8934	-4.5647	-4.6463	-2.968	-5.6376	-5.2949	-2.9404	-4.6976	-5.1509	-4.8223	-4.4991	-3.3441	-4.3135	-4.8969	-4.5901	-4.8012	-4.6356	-3.4057	-5.8865	-2.8413	-5.0887	-4.3646	-3.6474	-4.7857	-6.1801	-3.4411	-4.0018	-4.4353	-4.3098	-4.3493	-6.1436	-4.8611	-4.542	-4.614	-4.9281	-6.2213	-4.5107	-6.0592	-4.9187	-4.9432	-4.4188	-4.6358	-3.4792	-5.5457	-4.5805	-4.5301	-4.6384	-4.6863	-5.8578	-4.0014
-11.593	-10.099	-9.9157	-9.4981	-11.123	-10.179	-10.696	-11.405	-11.429	-12.175	-10.364	-10.045	-10.694	-10.088	-11.816	-10.46	-11.822	-8.8207	-11.9	-10.39	-10.162	-11.473	-11.714	-10.316	-11.554	-11.867	-12.093	-10.607	-10.071	-10.973	-11.063	-10.081	-11.661	-9.2311	-10.297	-8.8097	-11.751	-9.8176	-10.32	-9.4794	-10.213	-8.1637	-11.411	-9.8491	-11.071	-10.833	-11.626	-10.844	-9.9007	-11.783
-12.081	-9.2313	-10.785	-11.056	-11.221	-10.477	-9.7754	-11.034	-10.351	-10.902	-10.947	-10.342	-11.314	-9.8562	-8.8084	-11.512	-11.532	-10.555	-10.667	-11.765	-10.242	-11.588	-10.922	-11.486	-11.776	-10.924	-11.422	-9.4667	-10.915	-11.615	-10.011	-10.77	-10.681	-10.902	-9.4048	-10.613	-11.154	-10.482	-8.8234	-10.975	-12.146	-9.8916	-10.9	-9.7457	-10.288	-11.344	-10.388	-9.6277	-10.641	-9.3022
-2.819	-3.0239	-3.2899	-3.098	-1.7402	-1.2848	-1.9076	-2.169	-1.6117	-2.0321	-2.66	-1.9434	-0.96496	-2.0768	-2.4686	-0.50282	-2.3959	-3.0998	-3.6793	-2.9645	-0.59443	-2.3998	-1.4284	-1.9509	-0.96323	-3.3655	-1.4164	-3.2871	-3.2194	-1.6953	-1.3376	-0.50019	-1.5223	-1.7594	-2.6371	-2.842	-2.1666	-2.6244	-1.9416	-2.028	-1.4061	-3.8225	-2.383	-3.078	-2.6303	-2.4584	-2.5128	-3.6312	-2.7996	-3.5009
-11.868	-13.265	-12.136	-11.471	-11.375	-10.756	-12.076	-12.748	-11.958	-12.554	-11.131	-11.028	-12.351	-12.664	-10.879	-11.664	-11.623	-11.786	-10.744	-13.609	-11.722	-11.84	-10.234	-12.781	-13.338	-11.353	-13.371	-13.002	-12.361	-10.575	-11.893	-11.942	-11.424	-11.558	-10.465	-12.355	-11.066	-12.299	-12.256	-13.287	-13.234	-12.004	-12.956	-13.487	-12.677	-11.91	-12.189	-11.226	-11.221	-11.359
-10.32	-10.381	-12.412	-10.862	-11.593	-10.397	-10.748	-11.027	-11.632	-11.908	-11.857	-11.818	-10.277	-10.777	-11.549	-11.742	-10.891	-9.6472	-11.859	-10.78	-10.371	-9.9354	-10.994	-11.554	-10.528	-11.031	-12.281	-10.823	-11.489	-11.563	-11.081	-9.4864	-12.515	-11.055	-9.9133	-11.194	-9.782	-10.607	-10.459	-11.362	-10.795	-9.7453	-9.3767	-11.278	-11.784	-10.131	-10.384	-10.114	-11.355	-11.491
-10.145	-12.432	-13.97	-11.641	-12.795	-10.367	-10.468	-10.706	-12.613	-10.381	-11.134	-10.256	-10.529	-11.905	-11.947	-12.117	-12.149	-11.271	-11.699	-10.79	-11.391	-12.353	-11.056	-9.4983	-11.777	-11.644	-12.718	-12.46	-11.974	-12.182	-14.15	-11.904	-11.654	-10.883	-11.709	-10.502	-12.64	-12.632	-12.818	-11.214	-12.073	-11.319	-12.173	-11.365	-9.3896	-12.082	-12.29	-13.049	-12.619	-12.227
-2.5583	-1.6174	-3.3386	-2.9642	-1.7044	-1.7417	-3.4794	-2.2859	-2.8444	-3.0181	-1.8824	-1.123	-2.8107	-3.8004	-2.6827	-1.176	-2.5268	-1.9967	-3.8122	-3.0981	-2.8423	-2.743	-2.1726	-3.7967	-4.0549	-3.3617	-3.0056	-2.4073	-1.7782	-2.3932	-2.8604	-2.4301	-1.5277	-0.94424	-1.5331	-3.0807	-1.4789	-3.1187	-2.5124	-0.43539	-2.1112	-2.9281	-2.5547	-3.9941	-3.4033	-4.0707	-3.1191	-3.4104	-3.0087	-1.9839
-5.886	-4.4504	-5.2363	-6.0939	-6.2302	-6.5233	-6.8497	-5.4846	-5.4497	-4.9594	-7.0568	-4.9272	-6.1939	-6.0124	-3.9797	-5.2771	-7.2704	-4.732	-5.0651	-6.2154	-5.634	-6.4699	-5.2109	-5.2131	-5.2662	-4.7303	-5.579	-4.8706	-5.2435	-6.1586	-4.2634	-5.7336	-6.5596	-2.8742	-4.9362	-6.6566	-5.4518	-4.9565	-4.2887	-5.5399	-6.2016	-5.3074	-5.9275	-5.5408	-3.6359	-4.0333	-5.9928	-4.7381	-6.1279	-7.7746
1.3703	-1.6166	-0.83466	0.46258	-0.44182	-1.1135	-1.4626	-0.74871	0.65934	-1.6964	-0.39417	0.34395	-0.73384	-0.88359	-0.96445	0.36259	-0.66011	-0.27224	-0.44936	-0.57871	0.49214	0.27377	-0.90022	-0.59394	1.8313	0.14413	-0.38452	-0.25485	0.23124	0.65079	0.16663	0.17094	0.36561	-0.74178	0.16736	-1.3272	-0.0062578	-0.98941	1.1457	-0.3848	1.1085	-0.57819	-0.43648	0.78353	0.29863	0.74549	-0.91067	0.72983	0.4249	-1.2924
-0.646	-1.5412	0.29682	-1.2279	-1.3963	-0.86972	-2.422	-0.50161	-1.8254	0.48286	-0.825	-1.6421	-1.8124	0.68441	-1.4158	-0.58242	-0.042402	-0.97479	-2.4793	-0.59361	-0.34783	-1.084	-3.0763	-2.0735	-0.18024	0.55304	-0.14468	-1.1162	-1.7436	-0.32565	-2.1111	-1.7588	-2.7356	-1.4026	-0.76977	-2.8274	-2.192	0.1209	-1.3381	-0.47025	-1.9335	-0.98133	-1.0931	-0.19645	-1.4625	-1.1745	-0.39909	-2.1804	-0.53475	-1.6937
-2.7192	-0.80611	-1.5861	-1.1764	-1.5865	-0.87893	-2.2403	-0.6581	0.61343	-2.1413	-1.572	-2.7875	-0.75651	-0.56405	-1.4032	-1.5693	-1.4659	-2.2455	-0.61352	-2.832	0.53756	-1.2249	-1.4751	-0.69116	-2.094	-2.4481	-0.49839	-3.137	-0.84134	-1.8183	-1.6027	-0.66767	-1.9931	-1.2116	-2.4279	-1.3705	-1.279	-1.0562	-2.5729	-0.074006	-2.8153	-2.436	-2.087	-1.7377	-2.2759	-3.0618	-0.63008	-1.7354	-2.4458	-0.66796
7.751	8.0864	7.5399	7.5417	10.317	8.0583	7.7745	8.141	8.4055	8.8016	8.9011	8.0304	8.4637	7.06	8.1335	8.8594	8.3358	7.7136	6.8104	8.8846	8.068	8.4431	8.4726	7.7726	7.8769	9.3231	8.8409	9.822	7.2902	8.0584	9.4253	9.5857	7.2234	8.8954	8.5658	8.0502	9.9345	9.377	9.4715	9.6661	9.8287	7.9346	9.3783	9.2527	8.8931	9.42	10.31	7.8038	9.0857	8.9905
-6.722	-7.5826	-8.8827	-9.431	-9.8336	-8.667	-9.2612	-7.0926	-7.9155	-8.4543	-9.0925	-10.095	-8.5176	-9.5042	-7.5547	-10.567	-9.1521	-7.895	-8.5802	-8.4792	-9.3934	-8.6058	-9.2962	-8.8714	-10.034	-8.329	-9.0309	-8.1135	-9.5866	-9.4656	-8.9698	-8.5782	-8.0865	-9.6906	-9.468	-8.4405	-8.9666	-9.2939	-9.6423	-8.3537	-7.9709	-7.8915	-9.5908	-7.4359	-9.3529	-10.18	-8.2328	-8.3442	-9.3404	-9.378
-13.822	-14.262	-14.252	-16.192	-13.758	-15.59	-15.088	-13.121	-15.746	-14.516	-14.538	-14.376	-14.898	-17.623	-13.892	-13.907	-13.957	-15.154	-14.166	-14.111	-12.704	-15.151	-13.193	-14.334	-14.572	-14.165	-13.575	-14.947	-15.1	-14.769	-15.441	-16.106	-16.272	-16.458	-13.397	-16.068	-14.908	-14.621	-15.556	-13.418	-14.817	-14.743	-14.027	-15.639	-14.688	-15.513	-13.932	-14.226	-13.283	-14.284
-13.847	-13.635	-12.403	-12.619	-14.238	-12.063	-12.03	-13.084	-12.105	-14.22	-14.321	-11.909	-13.342	-13.496	-12.543	-13.835	-14.146	-14.257	-14.692	-14.625	-11.697	-12.957	-13.211	-13.847	-12.809	-14.45	-13.292	-11.938	-11.481	-13.332	-13.08	-14.039	-12.68	-12.594	-12.599	-13.416	-13.801	-13.418	-13.627	-11.979	-12.267	-14.758	-14.219	-12.14	-12.819	-12.631	-13.136	-12.45	-12.831	-14.769
0.64164	-0.17868	-0.094467	0.30032	-0.74522	1.1241	-0.38573	1.0594	-0.75716	0.35419	-0.85095	0.64826	-0.58147	0.64739	0.51922	0.59216	0.28361	-1.0103	-1.3215	-0.6045	-0.48243	-0.036434	0.5976	-0.092927	0.27497	-1.2411	0.89458	1.5307	0.94203	-1.8218	-0.042057	-0.11081	0.95122	1.5088	-0.8455	1.148	1.2	-1.4888	0.42673	1.2046	-0.74525	1.4624	-0.19324	-1.2563	-1.3801	1.3395	-0.12935	-0.11323	0.3927	0.51691
-12.899	-13.259	-12.913	-13.533	-13.127	-13.012	-13.473	-12.635	-14.126	-11.899	-11.754	-13.116	-13.545	-12.868	-12.424	-11.701	-12.675	-12.394	-13.884	-12.889	-12.883	-11.475	-12.848	-13.365	-13.256	-13.551	-12.368	-14.17	-12.645	-12.125	-13.877	-14.142	-12.662	-12.348	-13.641	-13.373	-11.583	-12.841	-12.799	-13.089	-13.446	-12.894	-13.513	-12.203	-13.825	-13.78	-13.639	-11.981	-11.608	-12.635
-10.953	-10.351	-10.232	-10.399	-10.765	-12.133	-11.24	-10.955	-11.3	-10.667	-11.187	-11.271	-10.484	-10.336	-10.126	-11.439	-10.387	-10.884	-10.848	-10.978	-9.9797	-11.707	-10.793	-11.137	-9.4365	-11.956	-11.342	-10.282	-10.235	-9.554	-9.247	-11.269	-10.464	-11.287	-9.575	-11.235	-10.859	-10.786	-10.724	-10.684	-10.548	-10.24	-10.586	-10.158	-11.09	-10.325	-10.903	-11.882	-9.2534	-11.402
4.7509	5.2909	4.3472	5.5275	4.2368	4.3594	4.3258	5.4159	4.4431	5.617	6.5457	4.8151	6.5548	4.5381	5.6583	6.7746	4.6585	5.1634	4.0197	5.7971	4.4248	5.0661	5.9198	6.8035	4.7753	6.1189	4.9986	5.6341	3.0696	4.8349	4.7716	5.0386	4.7076	7.6717	6.4867	6.3598	7.3616	5.8591	5.5222	4.575	4.5939	6.8609	3.4999	6.2886	5.6123	4.7102	4.377	5.9591	4.8654	4.9351
4.6691	4.016	2.893	4.3721	2.759	5.0831	4.1103	4.2383	4.7967	4.9379	4.858	4.0489	3.6936	2.6629	4.6599	4.9546	4.5615	3.3967	3.6495	4.748	4.3629	1.5811	3.7873	4.2178	4.7624	5.2971	4.9279	3.1329	3.5226	2.5643	4.566	3.2974	3.6118	5.6868	4.2783	5.979	4.9639	3.0174	4.3361	4.2971	3.7756	3.8263	6.1126	4.4677	3.7663	4.3091	3.8245	3.6972	3.2064	2.8388
4.1697	4.3908	3.7226	5.8747	6.1559	5.2412	4.5042	5.4938	5.1874	4.5575	5.6498	6.5173	3.2981	6.5154	4.7709	6.6681	4.2816	4.4573	4.1992	5.1154	4.9195	3.1977	5.2984	6.2187	4.4155	4.0072	5.5442	4.1855	4.8889	4.3317	6.0484	5.495	3.8598	5.5255	4.8812	4.2216	5.6767	3.8128	6.7249	4.1822	4.474	4.827	4.3208	5.218	5.4574	4.696	5.7684	4.8018	3.7354	4.6747
5.3026	5.7754	5.1081	5.972	3.0262	4.3354	6.6297	5.3688	5.4008	4.866	4.2209	4.5259	5.5516	5.5862	4.4652	4.6343	4.603	4.3155	3.3535	4.8031	4.9172	5.9215	4.6343	3.7104	5.0119	6.8163	4.0372	4.6252	5.4125	5.3372	5.0958	6.3131	5.2155	3.5991	3.0057	3.8465	5.5317	4.4891	5.4389	7.2461	4.4967	4.4657	6.1589	5.1844	4.625	4.91	3.841	4.3745	4.7321	4.3475
-9.738	-11.064	-10.558	-9.8745	-9.8991	-10.992	-10.823	-9.7945	-9.2388	-10.608	-11.648	-11.402	-9.1056	-10.415	-9.6566	-10.643	-10.107	-9.0911	-9.3411	-10.75	-10.619	-8.8998	-9.5237	-10.573	-8.4303	-10.864	-10.603	-10.837	-10.303	-9.9262	-10.435	-9.073	-11.907	-9.7315	-11.218	-10.815	-9.603	-8.9059	-12.074	-10.028	-8.6922	-10.503	-7.4234	-10.26	-11.562	-10.471	-10.058	-9.6762	-10.126	-10.398
-0.76931	-1.4031	-3.0661	-1.0794	-1.764	-2.988	-3.9155	-1.1963	-4.066	-2.0877	-0.48991	-3.0377	-1.1303	-1.5611	-1.607	-3.1861	-0.81733	-0.91045	-2.1628	0.35165	-0.67984	-1.5247	-0.82888	-1.812	-0.36214	0.49573	-2.4763	-1.624	1.0714	-2.4375	-1.7696	-1.4384	-1.3924	-1.5313	-0.88525	-1.4285	-0.29817	-0.96725	-1.0818	-2.1454	-0.21364	-0.56312	-1.3319	-2.9003	-1.415	-1.2945	-1.7375	-0.73131	-1.5568	-2.856
-6.6887	-5.4256	-5.5918	-6.6024	-7.9273	-5.9092	-6.4088	-5.0331	-5.1916	-4.2091	-4.5501	-5.3928	-3.853	-6.0253	-5.876	-5.7981	-5.3811	-5.2152	-6.2327	-5.1175	-7.064	-6.4132	-5.8342	-5.8998	-5.9207	-6.4726	-5.3137	-6.2968	-5.2098	-6.1588	-4.9868	-6.2166	-4.7057	-5.331	-5.4461	-6.7911	-4.8702	-6.2425	-5.0064	-5.5587	-5.6048	-5.1539	-6.5533	-4.4303	-5.7633	-5.8893	-3.6732	-5.9888	-5.3394	-4.7558
2.9876	2.742	0.31741	0.32877	1.1798	3.6698	1.4837	0.80464	1.5574	1.2044	1.5697	0.66281	3.1261	0.97745	1.5772	2.3835	2.8736	1.9782	0.96261	1.315	0.91961	2.82	1.3361	0.80923	2.653	0.144	1.1462	2.8938	1.5975	3.6554	1.331	2.0368	0.70874	1.6879	2.395	1.8509	1.2777	2.2959	3.1944	1.309	2.7375	2.1526	2.1018	1.1349	1.835	1.3839	1.8221	1.3127	3.3309	2.6111
-23.056	-21.965	-21.71	-23.646	-22.588	-22.268	-19.774	-21.576	-22.932	-20.965	-22.698	-22.908	-22.554	-23.327	-22.763	-21.461	-20.64	-22.5	-21.901	-23.388	-22.911	-21.284	-20.515	-23.264	-21.262	-19.662	-22.33	-22.471	-20.372	-22.173	-22.215	-21.72	-21.443	-22.83	-22.224	-22.159	-23.463	-22.574	-23.416	-21.108	-21.828	-22.695	-21.032	-21.232	-21.833	-21.102	-23.863	-21.556	-22.109	-22.409
-12.199	-12.131	-13.57	-13.941	-12.479	-12.102	-11.768	-10.019	-13.088	-11.128	-12.225	-13.4	-12.727	-12.37	-10.586	-12.103	-12.97	-13.611	-13.778	-12.705	-12.703	-11.732	-11.612	-11.414	-13.12	-12.844	-13.589	-13.321	-12.358	-14.048	-13.848	-12.534	-12.743	-12.53	-14.431	-12.777	-13.569	-12.582	-12.673	-12.224	-12.994	-11.027	-13.334	-12.174	-13.325	-12.642	-11.772	-14.148	-12.894	-12.097
-4.6327	-6.0889	-5.2415	-5.8714	-4.1753	-4.6268	-5.9433	-5.1729	-4.8349	-4.0212	-5.5191	-6.4279	-4.7901	-4.506	-5.7693	-4.09	-4.2865	-5.7968	-4.8365	-4.8562	-5.1585	-4.347	-4.8692	-4.2623	-5.1677	-5.997	-6.4869	-5.7998	-5.2043	-5.7029	-3.7806	-5.6898	-4.9166	-4.6934	-4.2438	-5.1417	-5.2131	-5.3124	-5.0282	-4.2034	-5.6542	-5.689	-4.3527	-5.1675	-4.8992	-5.1429	-6.3461	-4.9631	-7.2477	-5.9396
-4.5111	-3.6819	-3.2341	-3.8619	-2.9294	-3.9473	-3.435	-3.0906	-3.6792	-3.8488	-3.2697	-4.2083	-1.8253	-4.6673	-3.3427	-3.693	-3.332	-2.9733	-4.3906	-3.7287	-2.929	-3.2981	-1.9067	-4.0261	-3.7352	-3.9556	-3.8628	-3.0856	-1.8264	-4.6504	-4.4489	-3.3994	-3.5901	-3.5977	-4.1981	-5.0944	-4.3455	-2.8526	-4.7761	-4.2543	-4.4175	-4.3576	-3.578	-3.4242	-3.9929	-2.9124	-3.3698	-4.9243	-3.2112	-4.9382
-4.6837	-5.6105	-6.4312	-7.0244	-5.507	-5.6378	-5.9336	-4.5191	-5.1234	-5.8461	-6.9436	-5.0751	-5.4288	-5.8838	-5.2841	-5.3871	-5.2617	-3.7081	-4.8766	-6.3667	-6.0606	-5.3621	-6.3104	-5.2727	-4.9317	-6.3231	-6.2931	-6.1532	-6.0623	-6.2624	-5.1883	-6.2568	-5.9599	-4.222	-5.8328	-5.2705	-5.0627	-6.7074	-5.1847	-6.0739	-5.4087	-5.3604	-5.3544	-7.2257	-4.3622	-6.0303	-6.8313	-5.8268	-6.2888	-5.2149
-3.8989	-1.0136	-3.5348	-2.2991	-1.9553	-1.8937	-3.1799	-1.5848	-2.7389	-2.6552	-2.3401	-3.1374	-1.7903	-2.7147	-3.1109	-2.7161	-2.5048	-1.4727	-2.8395	-2.7399	-2.1922	-2.0016	-4.1835	-1.4698	-3.058	-2.8408	-2.6582	-2.7234	-1.962	-1.3985	-4.2583	-1.4322	-1.7757	-2.0341	-2.3128	-2.4069	-1.7763	-4.304	-1.7241	-1.3991	-1.6678	-3.2185	-3.0151	-1.7135	-3.2928	-2.3908	-1.9723	-3.6428	-2.6049	-3.1921
-9.8655	-9.7982	-9.135	-8.4246	-8.8237	-8.5786	-9.4317	-7.6245	-10.457	-8.7017	-10.651	-9.3063	-7.4032	-9.8062	-9.0696	-10.671	-9.1032	-10.711	-10.768	-9.2253	-9.0302	-8.9386	-8.4525	-10.204	-9.2205	-9.2405	-8.6674	-9.2643	-10.047	-9.3584	-9.802	-8.4478	-8.2478	-8.9504	-9.8206	-9.0025	-9.8504	-7.9451	-10.165	-9.1433	-9.9665	-9.9987	-9.7781	-9.7979	-9.8296	-9.9448	-9.4539	-9.126	-9.7481	-9.7531
-14.117	-13.342	-12.485	-13.075	-13.586	-12.61	-13.981	-12.61	-12.966	-12.784	-13.276	-12.033	-12.96	-13.199	-14.193	-12.831	-11.996	-13.569	-13.693	-13.202	-13.146	-12.682	-13.701	-13.433	-12.995	-12.957	-13.288	-14.441	-12.728	-12.399	-14.035	-13.314	-13.261	-13.36	-12.869	-12.622	-12.836	-14.135	-12.91	-15.602	-13.287	-12.394	-13.158	-12.731	-12.885	-13.994	-13.296	-13.21	-11.497	-13.292
-21.283	-23.459	-22.25	-20.082	-20.426	-21.417	-19.824	-19.175	-19.803	-20.262	-21.287	-20.804	-21.337	-19.555	-21.482	-19.501	-20.9	-21.229	-20.228	-20.838	-20.961	-20.383	-21.104	-22.003	-20.792	-21.024	-21.426	-20.768	-20.885	-22.075	-20.535	-20.301	-21.011	-20.943	-21.164	-20.653	-21.12	-22.155	-19.671	-21.558	-20.453	-21.411	-20.825	-21.201	-19.897	-20.919	-20.025	-20.53	-19.917	-19.018
-2.9213	-1.3064	-2.6609	-3.4847	-2.8999	-2.6297	-3.7873	-4.1296	-1.2611	-3.0959	-4.1752	-2.3748	-1.5545	-2.2962	-1.675	-0.77087	-2.4061	-3.7046	-3.9826	-2.5205	-3.013	-1.6126	-1.1258	-2.4743	-1.8386	-2.1835	-2.3975	-3.0099	-3.7437	-1.5315	-1.5507	-3.1412	-3.2261	-3.2279	-1.8922	-2.001	-2.3158	-2.0431	-2.9646	-2.1691	-2.4175	-1.8998	-3.3137	-3.5704	-2.2543	-2.5217	-2.5157	-2.1679	-2.8215	-2.8217
-3.2789	-1.9357	-3.5462	-2.8484	-2.8417	-2.7408	-2.5082	-4.4167	-4.6398	-3.7243	-3.5274	-2.6547	-3.8332	-4.6336	-3.4893	-3.355	-4.1035	-3.7593	-2.5994	-3.6541	-2.72	-3.4852	-2.3062	-3.6294	-2.6791	-3.0536	-3.668	-4.8196	-3.0729	-2.8357	-4.329	-2.899	-3.5303	-1.9874	-2.1472	-3.5049	-2.6267	-2.9458	-3.7498	-2.7853	-2.8401	-3.1396	-4.579	-4.6101	-1.1012	-3.3477	-2.491	-3.7227	-2.9896	-3.8105
-0.67861	-0.69873	0.22647	-0.3825	-0.24433	-1.1429	-0.58988	-1.1504	-1.02	-2.2458	-2.7564	-0.25537	-1.8773	-0.59623	-0.80609	-0.96625	-0.77953	-1.936	-0.25717	0.7517	-1.4449	0.74432	0.35791	0.86949	-1.7173	-2.6834	-0.24197	-1.6066	-0.93389	-1.5057	-1.5624	0.21538	-1.6845	0.45944	0.78606	-0.53083	-1.8344	-1.3893	0.17787	-0.78112	-1.2262	-1.1629	0.41249	-0.58918	-0.32292	-0.77991	-0.44199	-1.4373	-0.88219	-0.75759
-5.4796	-6.0581	-4.2447	-6.2096	-5.3342	-6.3783	-4.7629	-6.9916	-5.1411	-6.203	-5.1079	-6.2173	-4.548	-5.436	-5.3556	-4.483	-6.7224	-5.7177	-4.9684	-3.5104	-4.6534	-6.2376	-7.1812	-5.5232	-4.9335	-4.1772	-7.1558	-5.0408	-5.0475	-5.2501	-7.0161	-6.6502	-6.94	-6.3895	-6.1708	-4.8466	-5.6657	-6.6495	-3.6388	-4.4824	-5.7644	-5.7482	-6.5525	-5.8313	-5.1865	-7.5317	-6.4737	-6.6273	-5.8083	-6.429
1.1969	1.1787	-0.002846	0.51792	0.82598	-0.98648	1.8402	1.871	0.56631	1.7812	-0.094225	-0.54684	0.65512	1.3931	-0.61731	-0.28883	-0.90639	0.5713	1.0876	0.36653	0.37027	0.16781	-0.045048	-0.96192	1.3125	-0.27	0.44886	-0.85939	1.51	0.091569	0.27929	-0.41875	0.78447	0.32416	0.48122	-0.47177	0.70614	0.7377	-1.4966	1.1995	0.92343	1.6541	0.95174	1.3551	-0.10042	-0.33669	-1.2606	0.29476	0.7958	0.97986
-1.8427	0.079316	-1.7756	-1.6097	-2.0676	-0.95072	-2.4464	-1.2492	-0.15816	-0.48886	-0.51365	-0.68714	-0.53232	-0.8439	-0.38132	-1.6617	-0.32635	-0.61951	-1.3151	-1.3198	-1.7688	-1.6963	-0.87706	-1.8013	-1.3238	-0.25426	-1.8503	-1.4974	-1.498	0.34789	-2.1065	-1.5356	0.62001	-0.45902	-1.818	-0.90524	-1.4846	-1.2368	-1.2328	-1.2807	-0.032209	0.033725	-0.86338	0.0446	-2.4477	-0.70478	-0.69682	-1.7753	-1.682	0.074634
9.882	8.2981	9.2073	10.868	8.8492	10.09	11.563	9.2253	10.165	8.9814	11.403	8.3484	9.6265	10.322	10.765	9.2017	8.2775	9.491	10.477	9.9101	10.2	10.287	10.53	10.505	10.696	9.1598	9.2124	10.105	10.117	10.054	10.112	9.0878	11.28	10.23	11.232	8.9674	8.0139	10.025	10.285	11.34	7.9718	9.7779	10.071	10.69	10.481	10.29	11.033	10.393	10.574	10.216
6.5613	5.2505	6.9812	7.8889	6.5535	8.0994	6.2652	6.8346	7.4579	6.8557	8.1735	8.0365	6.6335	7.4012	6.4521	6.8352	6.089	8.5748	6.3937	7.2985	6.8818	7.9848	7.5191	5.4979	6.5614	8.5753	6.3475	7.0159	7.1677	7.697	6.2366	8.3966	5.024	6.4584	7.0111	5.8601	8.4167	7.385	6.3374	6.8781	7.4301	7.0248	5.4793	6.5426	5.632	5.9878	6.82	8.4392	6.6769	6.9475
-0.028915	-0.11601	-0.20231	-0.39471	0.24568	-0.40204	0.13107	0.78375	-0.5401	0.23359	-0.062307	-0.7795	1.2196	0.011377	-0.99609	0.56284	-0.042595	-0.1292	1.3615	-0.5738	1.1121	1.0572	0.25238	-0.96079	-1.3665	0.80451	-1.0114	-0.92687	0.21637	-0.38361	-0.47949	0.45131	0.24842	-1.039	-1.4885	-1.1007	-0.067179	-0.11955	-0.84755	-0.56969	0.22666	-0.79879	1.7341	0.23641	1.2413	0.74287	-0.26087	1.3349	0.8068	-0.60116
0.024183	-1.989	-0.35895	-2.3293	-1.5004	-0.99301	-0.81976	-0.26988	-0.55937	-2.2918	-0.8077	0.04263	-1.8291	0.054988	-0.95769	1.101	-2.0568	-0.3639	-2.1743	-1.7264	-0.21166	-0.32676	-0.68288	-1.7331	-0.0041129	-1.0367	-1.238	-0.96309	-1.9324	-1.1502	0.83818	0.19881	0.54694	-1.6365	-1.5098	-0.13293	0.80701	0.080053	-0.06067	-1.736	-1.4593	-1.7287	-1.9392	-0.033486	-0.65311	-2.8224	-0.4299	0.22451	0.34616	-0.40237
-13	-11.49	-12.015	-9.6301	-11.458	-11.768	-11.228	-11.26	-10.976	-10.865	-13.303	-11.364	-12.78	-9.7978	-11.935	-10.486	-11.882	-10.935	-10.94	-9.846	-12.758	-10.702	-12.612	-11.842	-11.33	-10.346	-12.55	-11.231	-13.163	-11.24	-11.712	-12.389	-10.928	-12.347	-10.7	-10.718	-11.878	-10.713	-12.326	-10.573	-11.376	-10.93	-12.134	-12.417	-11.249	-10.345	-12.916	-11.873	-10.942	-11.385
5.4735	5.5834	4.8213	8.1961	5.8963	5.235	4.7519	5.3585	6.8407	5.483	6.787	6.4001	5.3375	6.2897	5.2018	6.9365	6.8748	5.1416	3.7978	5.9187	5.0064	4.8151	5.2725	4.5711	4.0315	3.9541	7.2422	4.8351	5.4877	5.7337	4.3954	6.5652	6.3247	5.4658	4.7423	5.9961	5.4612	6.1243	5.1022	6.8099	5.6433	4.9949	4.5235	5.3416	5.6529	5.716	5.121	3.8257	4.5518	5.7893
-0.96869	-0.54715	-0.21326	0.16077	-0.61466	0.21304	0.22193	0.19953	0.43676	-0.53806	-0.83769	-1.1721	-1.0994	-0.43524	2.0565	0.99907	1.0297	1.1049	1.2864	0.27102	-1.4823	-0.5075	1.2707	-0.53362	-0.78603	1.3877	-0.093147	-1.1666	0.15952	0.73737	-0.047613	1.3271	-0.60158	1.5779	0.80534	0.71927	-0.63256	0.14322	1.7986	0.60996	0.032723	-0.40476	-0.04942	1.0001	-0.59559	0.59309	-0.19549	2.0162	-0.29822	-0.12291
-5.3658	-5.1602	-7.471	-5.1081	-4.4662	-5.4567	-5.8407	-2.8645	-4.5679	-6.4595	-5.8329	-6.4596	-5.2292	-6.54	-5.6391	-6.89	-5.8022	-5.0285	-7.1128	-5.517	-6.0517	-6.0105	-4.7165	-4.4229	-6.0037	-4.1206	-6.2807	-6.4095	-5.1686	-6.2875	-6.3031	-5.8899	-4.5877	-6.7618	-5.8716	-5.2454	-5.4609	-5.1944	-5.7662	-5.2591	-5.4466	-4.7521	-4.9214	-5.5632	-5.9785	-6.374	-5.846	-5.5881	-5.9566	-4.4696
2.8331	3.3109	2.2004	3.1676	3.4678	2.4012	3.1828	3.3145	2.5582	2.5378	2.3448	3.0681	2.2348	0.55611	3.0768	2.1393	4.9439	3.6964	2.0579	2.942	2.8839	2.7102	3.0487	2.2757	3.0498	2.8796	3.3939	2.9562	3.0441	3.5291	3.1096	2.9662	1.4074	2.3676	0.94093	2.6479	3.8148	1.6661	0.98339	0.64619	3.5306	2.398	0.89327	2.5106	1.4418	1.912	1.8847	1.9304	4.1308	2.1138
-5.1541	-4.6065	-4.7434	-4.2103	-4.9745	-5.1558	-5.6073	-3.9493	-2.2143	-4.2467	-6.3471	-4.4268	-5.3453	-4.9497	-4.4819	-3.6125	-6.8172	-5.402	-6.0633	-5.5643	-6.0879	-3.7738	-5.5515	-4.9562	-4.7502	-7.2503	-5.4485	-4.8927	-4.1971	-6.144	-3.7773	-4.387	-6.5925	-5.2876	-3.8892	-4.8842	-5.2218	-3.9583	-5.6864	-5.5056	-6.6135	-5.9297	-4.7556	-4.2175	-6.3615	-3.3412	-4.9835	-4.1506	-3.8863	-5.7823
7.3516	8.5278	8.4097	6.9895	7.805	7.6797	7.2006	8.0373	7.3728	7.9681	7.7597	8.8506	9.2987	9.9583	7.8174	9.2496	9.9775	9.1827	7.8324	7.2422	7.4069	8.0398	8.5805	7.0335	8.4679	6.0651	7.4795	7.9854	6.9071	7.9552	8.2404	9.2885	8.2725	7.0556	7.6611	8.986	9.8554	8.725	6.4514	7.7082	8.1074	7.5436	6.1727	9.3509	7.8864	9.0868	9.2841	6.5394	8.0332	7.9341
2.5518	2.6962	2.1961	0.85916	2.465	2.5928	1.5445	2.5738	2.2603	2.1286	3.1704	2.2418	2.5117	0.41476	1.4127	0.085481	1.5565	0.2746	1.1359	1.6112	2.4815	2.5429	1.2931	2.1645	1.6318	0.40773	1.0966	1.398	2.3558	-0.039581	0.50556	0.96223	1.5487	0.40935	1.5748	0.39785	2.1302	1.9543	1.5051	2.3412	2.6607	0.49544	2.4435	1.8006	2.805	0.81064	0.47221	2.4129	2.1954	2.1416
-0.37285	-0.33247	0.39431	0.88518	1.6828	-0.93298	0.38108	-0.32026	-0.45937	-0.70648	-1.9	1.1311	0.51012	0.6406	0.4672	0.34061	2.3426	0.38784	-0.27396	-0.48697	0.28869	0.19094	-0.90085	1.0149	0.099873	1.1236	0.07961	-1.5279	-1.0804	0.44274	0.2173	-2.0715	-0.14901	0.52907	-0.19228	-1.0088	0.25069	1.2458	-2.4592	0.48797	-0.46908	-1.2873	0.072665	-0.9063	-0.016019	-1.4585	0.079433	-0.38588	0.96247	-0.66815
-12.648	-9.6651	-11.081	-11.055	-10.795	-10.489	-10.689	-10.786	-11.459	-9.8956	-10.983	-10.526	-12.554	-10.223	-11.478	-11.166	-11.237	-10.426	-9.5281	-9.7229	-11.044	-10.962	-10.838	-11.797	-11.207	-12.708	-8.4803	-10.525	-12.488	-10.336	-10.628	-9.5199	-11.222	-11.309	-10.969	-11.129	-10.812	-10.875	-10.035	-9.9771	-11.631	-9.8477	-10.554	-9.5158	-10.934	-10.641	-11.09	-11.639	-11.095	-10.406
-5.2205	-6.1453	-8.592	-5.476	-5.3788	-6.7678	-6.896	-4.4563	-4.8929	-5.609	-7.0268	-6.7234	-4.9659	-3.9325	-4.8286	-3.9694	-3.3667	-5.8345	-5.5269	-5.7419	-4.7113	-6.1535	-4.3905	-5.07	-6.0539	-5.8042	-7.0046	-5.6787	-3.2174	-5.3679	-4.9699	-5.7386	-6.1946	-5.3689	-5.7842	-5.6329	-5.0225	-6.818	-4.5431	-5.5078	-5.6944	-5.5299	-5.9022	-5.1278	-5.874	-4.8946	-3.6058	-5.6553	-6.5457	-5.8696
-9.5815	-11.103	-10.294	-10.374	-10.091	-8.6093	-10.448	-9.9272	-10.438	-11.301	-10.885	-10.784	-10.924	-10.194	-10.683	-9.9033	-10.173	-10.663	-11.309	-9.5373	-10.24	-9.8936	-10.894	-9.9599	-9.2661	-11.507	-8.8997	-9.9871	-11.873	-8.9045	-9.6867	-9.2359	-9.6914	-10.026	-9.8656	-11.094	-9.9006	-11.077	-9.8267	-11.473	-8.4781	-9.5073	-9.4592	-10.735	-9.8987	-12.383	-9.1581	-9.6439	-9.2181	-8.7276
-12.604	-10.533	-11.933	-9.7949	-10.026	-11.419	-10.212	-11.522	-10.278	-11.693	-9.6116	-10.709	-10.327	-10.541	-10.74	-9.2405	-10.363	-11.733	-9.8588	-10.754	-10.966	-10.515	-11.432	-9.7357	-11.391	-11.243	-11.659	-11.309	-10.107	-9.8803	-10.194	-10.653	-11.231	-10.968	-10.2	-11.617	-10.551	-11.546	-11.119	-10.556	-9.9519	-9.9345	-9.4608	-12.04	-10.842	-10.445	-11.283	-10.045	-8.7297	-11.762
-10.42	-9.1503	-9.5774	-11.055	-8.8628	-9.5838	-8.3109	-7.956	-8.0213	-8.6466	-7.994	-9.5201	-8.0899	-10.062	-8.3108	-10.41	-8.1439	-10.181	-8.9552	-8.2589	-9.8537	-10.154	-9.3154	-9.5248	-10.182	-10.275	-10.382	-9.4359	-8.6093	-9.4755	-8.313	-10.235	-7.7228	-9.5362	-10.148	-9.1678	-8.9376	-8.6517	-8.5238	-8.9537	-8.7613	-8.5266	-8.3985	-9.6753	-8.6199	-9.4313	-10.292	-9.7668	-10.213	-9.2716
-1.5265	-0.0126	-1.1831	-0.78694	-1.3712	-1.6749	0.48123	-1.3492	-0.46891	0.48495	-0.39312	-0.48729	0.44518	-2.0709	-0.69749	0.010351	-0.14152	-1.289	-1.5679	-1.3027	-1.5581	-1.9143	-0.41269	0.72983	-2.8412	1.6456	0.56967	-0.21801	-2.1128	-2.0488	-0.075854	0.47678	0.17661	-1.3334	-0.86613	-0.56233	0.94302	-1.2731	-1.4328	-0.78158	0.52562	-1.9111	-0.62104	-1.2189	0.7269	-0.09876	-1.5776	-1.6365	-0.14434	-1.2023
-6.0916	-5.3572	-4.2353	-6.3355	-6.6852	-4.8766	-5.4759	-5.3903	-5.9565	-5.3097	-5.5624	-5.3934	-3.9501	-4.8647	-4.4185	-5.8581	-3.87	-4.4571	-5.7088	-4.7888	-4.5678	-4.6164	-5.075	-4.737	-4.3451	-4.8137	-4.9448	-5.7145	-5.6275	-4.8372	-4.5789	-4.4559	-5.2316	-3.8812	-4.7197	-6.4262	-4.6268	-4.8415	-4.7171	-5.1435	-5.4951	-5.6953	-5.1044	-4.71	-3.8273	-5.3464	-4.4605	-5.544	-5.5508	-4.9021
-0.21597	-1.2022	-3.0577	-1.6702	-1.7843	-1.865	-1.6986	-4.1114	-0.452	-1.6887	-3.8536	-2.5237	-0.19925	-3.8168	-3.0669	-2.6818	-3.1737	-0.009702	-3.47	-1.9921	-2.7731	-3.1056	-3.2784	-0.74668	-3.1537	-2.555	-2.4823	-1.431	-2.8738	-2.3386	-1.993	-0.97629	-4.4964	-1.5318	-1.9346	-2.3764	-1.4908	-1.5315	-3.9562	-3.1392	-2.0766	-1.126	-0.94639	-2.1194	-2.6326	-3.7237	-2.8974	-1.479	-2.2316	-1.7301
-2.9978	-2.5656	-1.7964	-1.7817	-1.8995	-1.9508	-0.51618	-0.86001	-0.5791	-0.73095	-1.4151	-4.0487	-1.5021	-2.4874	-2.2343	0.10003	-2.9652	-1.3124	-1.4604	-4.0073	-2.4281	-0.53458	-2.6855	-2.4969	-3.306	-1.2086	-1.3916	-0.0023763	-1.3761	-1.6685	-0.5493	-0.17001	-1.541	-1.1697	-0.94199	-2.9652	-1.4022	-3.0502	-1.9988	0.32135	-0.89799	-1.1106	-1.2634	-1.9338	-1.8878	-1.1997	-2.3281	0.33656	-2.2971	-3.2404
-3.4047	-2.9691	-3.3746	-2.4371	-2.5132	-2.3485	-2.9874	-2.328	-2.5358	-2.1798	-2.1984	-1.3838	-1.949	-1.2301	-1.2597	-2.2042	-2.2668	-0.97245	-3.1217	-2.0612	-1.62	-1.5366	-2.8456	-2.4184	-2.5872	-3.0684	-0.40289	-2.0043	-2.9329	-1.6551	-2.0984	-1.8281	-3.5119	-3.5545	-3.948	-1.2625	-2.4642	-3.0379	-2.822	-2.0649	-2.2756	-4.0658	-2.9551	-1.5564	-3.282	-2.1721	-2.7481	-2.8758	-3.7484	-1.8658
-6.8228	-9.4663	-10.548	-9.5925	-10.159	-8.7489	-8.8714	-8.9831	-9.3294	-8.2256	-7.8423	-9.4281	-8.7141	-9.602	-8.9926	-9.8661	-8.4174	-9.1725	-9.0106	-9.1202	-8.9144	-9.9038	-9.5313	-8.6409	-8.4097	-8.0668	-7.9364	-9.1326	-8.2847	-7.8454	-10.093	-9.5839	-9.1457	-9.7096	-10.703	-9.0291	-9.3432	-9.1305	-8.7468	-8.2347	-7.4189	-6.8982	-8.9658	-9.4064	-8.9507	-8.3099	-9.7773	-9.1631	-10.407	-7.8019
1.5592	2.0368	1.9761	2.5696	3.5381	1.6541	2.3196	2.8549	1.6465	2.3966	1.2282	2.2654	1.0919	1.7718	2.5102	2.2048	0.018452	1.5736	0.35814	2.1256	2.3885	2.908	2.7469	0.61158	1.0499	2.5343	1.1451	1.9688	1.3786	1.6207	1.0077	2.2716	1.6837	0.59659	1.5738	1.2051	1.4022	1.1182	1.3983	3.3296	2.0597	0.28092	0.52438	2.1778	0.65026	1.4759	1.6472	1.7983	2.5171	1.961
-8.7661	-10.212	-10.061	-8.831	-9.7459	-8.7087	-9.483	-10.416	-9.3076	-11.052	-8.1614	-8.476	-9.419	-9.3146	-9.5583	-9.6273	-9.4849	-8.0025	-10.409	-9.4849	-9.9164	-9.1597	-9.1031	-8.5151	-8.3223	-9.2595	-7.458	-8.4837	-9.1638	-9.0376	-8.2698	-9.4036	-9.0745	-9.0226	-11	-8.9239	-10.068	-10.308	-10.348	-9.2907	-9.128	-9.2195	-9.5828	-8.2663	-7.751	-9.8313	-9.4138	-9.0673	-9.9465	-9.413
-0.077221	-0.70987	0.14937	-0.022469	1.4129	0.052871	-0.13851	-1.0052	0.95365	-0.0036592	-0.62622	-2.142	-0.66367	0.48059	0.19035	0.93254	-0.074033	0.12601	-0.0082651	-0.27514	-0.35522	0.24343	-0.70496	-0.55232	-0.21911	1.0714	0.32965	-1.2713	0.043356	0.48275	-0.95787	0.46095	-0.65168	1.2656	1.2181	-0.35831	1.6821	-0.65433	-1.2761	-0.031961	1.0615	-1.0286	0.048039	0.16679	0.15249	0.92315	-1.1279	0.88193	1.2378	-0.16112
6.6778	5.9122	7.8479	7.5551	6.8584	7.2635	6.9258	7.3387	6.7459	6.9414	7.4685	6.9391	6.3984	7.2449	6.5023	6.6213	6.7164	6.8251	6.4598	7.1529	7.3928	7.4584	6.9999	6.6255	8.6364	7.4159	7.5262	5.7728	5.4786	7.0601	6.047	7.9001	8.6727	5.4017	7.0791	5.1107	6.0759	6.13	7.2663	6.2014	8.7395	6.5903	7.2345	6.8551	7.092	6.6503	6.4976	5.9106	7.0649	5.9958
-2.9133	-4.0941	-3.0319	-3.1512	-3.8044	-3.0847	-2.2028	-4.87	-3.5075	-3.8428	-2.3316	-2.2131	-5.3595	-2.5909	-2.8606	-2.5678	-4.5864	-4.606	-3.5395	-3.1252	-5.2317	-2.3092	-4.4075	-3.5378	-2.5422	-1.9069	-4.2002	-3.749	-3.21	-3.1563	-3.6919	-2.5772	-2.5031	-4.6168	-3.5344	-2.7059	-4.5543	-1.3113	-2.6743	-4.2016	-3.1927	-4.3116	-3.2706	-4.595	-3.4741	-3.4261	-2.1473	-3.6294	-2.3393	-3.0882
-13.845	-14.936	-14.269	-15.6	-13.336	-13.238	-13.596	-16.118	-15.391	-15.476	-12.929	-13.875	-14.798	-12.914	-14.964	-14.169	-14.526	-14.917	-14.482	-15.03	-13.84	-14.973	-13.875	-14.699	-15.227	-15.085	-15.162	-14.467	-13.813	-14.004	-15.727	-14.408	-15.068	-15.466	-14.954	-15.101	-14.737	-14.991	-14.879	-14.672	-14.256	-15.83	-15.885	-14.231	-15.104	-14.675	-14.826	-14.701	-15.099	-15.069
-0.40186	2.385	0.48436	-0.4847	-1.4662	1.6825	1.5517	-0.11183	0.97788	1.5833	0.88152	0.69813	1.0585	0.17578	-1.2868	1.8765	1.0228	0.78188	-0.025427	0.16837	-0.090906	1.347	-0.34311	0.13968	-0.92576	0.10452	0.98422	0.32294	-0.58822	1.6147	-0.6769	0.76647	0.24508	-1.363	1.6681	1.6225	-0.82071	1.295	0.80696	0.90888	1.7607	1.7658	0.34444	0.29465	1.5978	-0.42831	0.36483	1.9165	0.031675	1.1878
-3.8052	-2.3988	-2.871	-2.2187	-4.1713	-4.1276	-3.7633	-4.1562	-2.7227	-2.7211	-1.391	-2.6627	-2.9702	-1.3797	-2.7975	-1.5312	-2.5043	-3.5557	-2.0989	-1.7239	-2.607	-2.8178	-3.4795	-2.8537	-1.7032	-0.36362	-2.6416	-1.8266	-3.2054	-2.7895	-2.1557	-2.9912	-2.0733	-2.9274	-2.6253	-2.6016	-2.5487	-2.2021	-2.3813	-1.577	-2.7519	-2.3144	-1.5921	-3.1128	-1.7015	-1.3904	-1.8061	-3.6993	-3.6108	-2.261
-0.63671	-0.14766	-0.54974	0.10257	0.98375	0.82115	0.52867	0.49038	-1.4666	-0.50624	-1.0326	1.2856	-0.80234	-0.89751	0.14311	1.912	-0.29266	-1.3283	-0.10996	-0.59165	0.36687	-0.10875	-0.11196	-0.0040239	-0.50636	1.2291	-1.3809	-0.12014	0.53181	-1.5175	-0.086622	1.0384	-0.7444	0.97777	-0.41505	-0.44054	1.0888	0.3799	-0.31864	0.67091	-0.34875	0.41718	-1.7352	-0.18351	0.59902	0.25544	0.21678	-0.39691	-0.29424	0.076784
-12.477	-11.169	-11.811	-12.579	-10.735	-11.817	-10.782	-10.518	-11.007	-12.776	-10.961	-11.506	-12.707	-11.875	-11.948	-12.234	-10.966	-13.011	-12.268	-11.907	-10.752	-10.466	-9.4347	-13.08	-12.759	-11.239	-12.684	-14.122	-11.003	-11.53	-12.653	-11.391	-11.943	-10.779	-12.087	-10.531	-11.26	-10.738	-12.205	-12.631	-11.54	-11.098	-11.816	-11.957	-11.734	-10.578	-11.468	-10.786	-10.066	-11.666
-2.4862	-2.425	-2.7452	-3.512	-4.3708	-4.9617	-1.9171	-3.3388	-4.1604	-2.6448	-3.8599	-2.858	-2.0818	-3.335	-3.6359	-4.9639	-1.2445	-1.8278	-3.2719	-3.4342	-2.9887	-3.3342	-2.6386	-3.6133	-2.8253	-1.873	-2.9017	-2.6443	-2.1734	-0.61017	-3.028	-3.5526	-2.3775	-2.1927	-3.3616	-3.423	-3.2182	-2.6848	-2.4053	-2.8522	-3.7896	-1.6237	-1.7104	-3.4089	-4.6026	-2.9335	-3.2769	-2.6932	-3.1622	-2.2673
7.1208	6.1906	7.6254	7.1482	6.2638	5.2012	6.2202	6.4371	7.4933	7.235	6.1555	5.3855	5.5758	5.8984	5.7187	5.8207	7.1996	7.7367	5.9152	7.1588	5.5894	7.6406	6.166	6.0764	6.7408	5.7817	6.6592	6.7279	8.7196	6.658	5.6942	7.8776	6.6204	8.3759	5.6482	6.7282	5.8301	7.2781	7.5903	6.6837	8.783	6.8281	7.5064	5.47	6.021	5.4713	6.9165	5.6123	7.8676	5.9973
-10.459	-12.209	-11.597	-8.9813	-10.284	-9.5798	-9.7647	-10.281	-9.505	-9.3452	-11.795	-10.59	-10.979	-11.705	-8.5558	-11.236	-11.427	-10.004	-9.8224	-11.538	-11.248	-11.034	-12.051	-10.572	-11.191	-9.9218	-9.9253	-10.392	-11.945	-8.8324	-10.296	-10.899	-8.8594	-9.7579	-9.4788	-9.7136	-8.841	-10.007	-10.336	-9.7844	-11.6	-10.29	-11.344	-10.58	-9.5534	-9.9409	-9.0963	-10.629	-10.618	-9.8899
-8.2819	-9.4905	-9.6487	-7.8638	-9.4424	-7.5703	-10.526	-10.792	-9.3972	-9.7594	-8.3187	-10.946	-7.0893	-10.013	-8.6586	-10.713	-10.344	-8.8682	-7.9155	-9.2009	-10.2	-8.0337	-9.3641	-7.3219	-8.3519	-8.7786	-8.6538	-9.7586	-7.5234	-10.381	-9.5798	-7.608	-8.0292	-10.218	-10.228	-9.4314	-9.5549	-10.113	-9.4823	-9.4512	-9.5524	-9.9001	-10.366	-9.2604	-10.318	-9.4193	-8.2279	-8.1749	-9.9605	-9.245
-10.822	-11.053	-10.739	-10.097	-11.664	-9.6326	-12.269	-11.51	-12.366	-12.372	-9.7496	-11.352	-11.764	-11.859	-12.503	-10.077	-11.287	-11.082	-11.093	-11.318	-13.316	-11.331	-11.11	-12.416	-12.319	-12.157	-10.515	-11.142	-12.128	-10.972	-12.574	-11.166	-11.523	-11.998	-12.595	-11.131	-12.916	-11.493	-11.712	-11.491	-12.493	-11.777	-11.999	-13.23	-12.275	-10.769	-11.815	-11.282	-11.48	-11.278
-4.173	-2.9959	-3.7429	-4.8964	-3.2022	-4.7021	-3.4958	-1.9957	-3.7084	-3.5377	-4.0771	-4.2042	-3.6156	-2.6278	-2.8152	-4.2151	-4.0311	-2.652	-4.1155	-4.0112	-2.9508	-5.8027	-2.3322	-3.3229	-3.4181	-2.7073	-2.5657	-3.4394	-2.2333	-3.5145	-4.0498	-3.9258	-3.2297	-3.1992	-3.7691	-5.3636	-3.1626	-3.3746	-2.7925	-4.5933	-4.4669	-3.6922	-4.2581	-3.0835	-3.6293	-5.0988	-3.1183	-2.9972	-3.0599	-4.5627
-11.778	-10.324	-11.318	-11.249	-11.758	-12.219	-12.256	-10.579	-12.588	-9.9483	-10.609	-10.611	-10.671	-10.836	-11.776	-11.055	-9.7996	-11.495	-9.8666	-11.457	-11.448	-10.414	-11.734	-9.8068	-10.655	-10.652	-10.641	-10.576	-12.02	-10.246	-11.093	-9.7218	-10.215	-8.9253	-11.315	-11.74	-11.399	-10.846	-9.115	-10.569	-10.098	-10.062	-10.657	-10.508	-11.783	-10.776	-9.5436	-8.9573	-10.677	-11.073
-3.4527	-4.5704	-2.8276	-2.036	-2.3168	-3.929	-1.2567	-2.8849	-2.6829	-1.5376	-2.2278	-3.9665	-3.2095	-4.0067	-2.2476	-2.3539	-3.0554	-2.5131	-3.595	-2.6866	-3.6228	-2.6944	-2.873	-2.8836	-4.1717	-5.1901	-1.3149	-3.0264	-3.6216	-4.0679	-4.0175	-3.191	-3.4275	-3.9753	-2.6556	-3.3118	-3.7331	-2.9575	-2.8344	-3.4563	-2.3704	-3.3338	-3.9398	-5.1589	-3.3734	-3.4741	-3.6555	-4.6655	-3.7006	-4.1267
-13.342	-13.091	-10.667	-11.101	-11.486	-12.965	-10.834	-11.785	-11.766	-11.903	-11.299	-12.844	-11.359	-11.056	-12.081	-10.777	-12.007	-13.225	-10.709	-11.673	-10.618	-11.419	-12.53	-12.331	-12.106	-12.486	-11.764	-11.345	-11.633	-13.39	-12.236	-9.9751	-11.188	-13.068	-10.88	-12.103	-10.834	-10.662	-11.408	-10.541	-10.321	-11.533	-11.359	-11.221	-10.351	-12.499	-12.197	-10.359	-11.113	-9.4935
-11.523	-13.513	-12.352	-12.544	-13.682	-12.007	-13.97	-12.886	-12.48	-12.667	-12.129	-12.94	-14.436	-12.408	-14.095	-12.488	-14.26	-14.563	-14.056	-12.426	-11.588	-14.565	-13.674	-14.347	-13.456	-12.601	-12.701	-12.269	-13.875	-13.095	-13.356	-12.387	-13.26	-13.545	-13.102	-12.342	-11.224	-13.083	-13.001	-13.945	-12.855	-13.886	-11.978	-13.057	-12.399	-13.675	-11.884	-13.736	-13.038	-12.378
-1.3784	0.61648	-1.7066	-0.96533	0.16645	-0.80674	-2.3965	-1.4441	0.36208	-0.21136	-0.82986	-2.3818	-0.6755	-1.5161	0.79735	-0.78532	-2.0041	-0.12951	-2.2602	-2.1982	-0.046482	-2.0915	0.23745	-1.1354	-1.1419	-0.75192	0.14914	-0.76864	-1.8564	-0.19611	-1.1087	-0.033064	0.35646	-1.5974	0.41536	-1.6241	-1.1599	0.26899	-0.85617	-2.0192	-1.7806	0.34017	-0.65697	-0.057514	0.18305	-0.78939	-0.010854	-0.90247	-0.014868	-1.2396
-21.709	-20.599	-20.552	-21.188	-20.966	-21.938	-20.196	-21.543	-21.224	-20.58	-21.466	-20.181	-20.351	-21.686	-21.07	-19.621	-20.903	-20.487	-21.327	-19.838	-19.522	-20.569	-20.035	-20.342	-22.021	-21.028	-20.52	-20.765	-21.391	-20.915	-20.484	-22.213	-21.563	-20.118	-22.278	-20.998	-22.165	-21.444	-20.294	-21.899	-20.755	-21.191	-18.622	-22.472	-20.44	-21.621	-18.116	-20.234	-21.365	-21.504
-11.107	-10.133	-10.227	-9.8977	-9.5076	-8.557	-10.544	-10.602	-9.2975	-10.007	-9.7185	-9.6891	-9.5331	-9.9748	-9.4686	-10.708	-10.736	-9.7279	-9.205	-9.9789	-9.7859	-11.338	-10.568	-10.767	-10.796	-12.177	-9.4446	-9.7846	-11.168	-11.674	-9.2639	-10.279	-9.6424	-9.8476	-8.8171	-10.962	-10.206	-9.862	-10.576	-11.933	-10.012	-10.776	-8.6318	-10.333	-9.5621	-9.7285	-10.54	-11.381	-8.6643	-9.1651
-19.819	-21.149	-19.616	-19.616	-21.027	-20.614	-21.606	-22.185	-20.03	-21.765	-22.09	-21.137	-20.467	-19.891	-19.612	-20.234	-19.863	-20.415	-20.825	-19.299	-20.174	-20.156	-19.895	-23.126	-20.336	-20.434	-20.068	-19.862	-19.856	-20.757	-20.572	-20.618	-22.376	-22.541	-21.039	-19.052	-21.342	-20.355	-21.156	-19.894	-21.179	-21.026	-22.114	-20.844	-19.676	-20.064	-20.774	-21.507	-21.331	-19.597
6.9982	6.8253	7.7379	7.0911	5.0429	7.2381	6.2743	7.8278	7.8426	4.9933	7.5506	4.6752	6.1368	5.8837	7.2919	6.031	7.268	6.8836	5.4398	6.5391	6.076	6.8284	7.4318	5.7843	5.7596	6.2927	7.429	5.6744	5.3993	7.4099	7.8502	6.4428	7.5964	8.0927	6.17	6.4163	6.9429	6.9995	5.5739	7.3124	6.4337	5.6567	5.4742	6.4541	8.4792	8.0038	7.0881	6.4089	7.3328	5.6618
-12.795	-13.858	-15.036	-11.351	-12.963	-14.114	-12.757	-12.331	-13.389	-13.966	-13.189	-12.615	-12.472	-14.35	-13.775	-14.081	-13.849	-14.664	-12.463	-13.312	-14.875	-12.792	-13.303	-12.226	-12.336	-14.152	-13.683	-11.586	-13.747	-13.28	-13.388	-12.807	-12.67	-14.183	-13.357	-13.424	-13.218	-12.76	-12.383	-13.536	-12.7	-12.527	-12.845	-13.455	-15.025	-13.292	-13.709	-12.537	-13.521	-13.28
10.119	10.395	9.8492	10.115	8.9885	9.8571	9.81	9.2642	9.0194	9.1558	11.155	9.9331	9.0273	10.074	9.9944	9.7015	10.044	10.204	9.525	9.9361	10.717	10.718	8.1058	9.2454	9.6656	10.764	9.4001	9.9491	11.129	9.8048	9.8514	10.63	9.2714	9.3331	9.1657	9.9323	9.2536	10.303	8.9488	8.5179	9.9668	8.142	9.578	9.1839	9.0237	10.231	8.7747	10.96	10.909	9.7624
6.7342	6.2652	5.6833	7.3504	6.2781	5.7346	7.1677	7.193	7.0618	5.9074	6.7669	6.9499	6.8858	6.7173	7.067	6.6839	6.5443	5.9835	7.7323	6.7172	6.1635	6.1649	7.495	7.2615	7.078	6.959	6.8114	5.1015	7.6112	6.9367	9.1478	6.0297	8.1412	6.9086	7.4821	7.3524	8.781	6.3124	6.0108	8.2225	7.6094	6.2603	6.3963	6.8614	7.0485	7.9943	6.2953	5.7844	6.8288	4.5541
-11.64	-11.006	-10.219	-9.3046	-10.762	-10.02	-9.7168	-9.9815	-13.359	-9.5522	-9.5392	-9.9282	-10.756	-8.681	-11.018	-10.244	-10.784	-9.92	-9.7585	-9.8987	-9.2299	-10.015	-9.2716	-9.7672	-9.6353	-9.0331	-11.329	-11.017	-9.14	-10.615	-11.117	-11.628	-11.276	-9.6636	-8.6801	-10.281	-9.8779	-9.0695	-10.16	-9.3588	-9.6164	-11.448	-8.3274	-9.1586	-9.8847	-10.695	-10.433	-9.8137	-9.1095	-11.841
-9.1948	-10.348	-11.761	-10.732	-11.157	-10.084	-10.709	-9.5923	-11.622	-10.401	-10.55	-10.051	-11.031	-10.42	-8.7309	-10.405	-9.3013	-10.709	-10.929	-10.522	-10.349	-10.19	-10.246	-10.155	-10.495	-9.4585	-12.117	-10.346	-8.9251	-10.752	-10.42	-10.162	-10.323	-8.7639	-9.3098	-10.143	-10.355	-9.0528	-10.864	-10.851	-9.9396	-11.841	-9.8932	-9.4242	-10.014	-9.4823	-9.3161	-11.484	-9.925	-10.433
-7.6076	-6.2589	-6.9735	-5.8663	-4.8555	-6.0659	-5.1115	-5.291	-6.1515	-6.7799	-6.6501	-5.1579	-6.3474	-6.2141	-5.4591	-6.8231	-7.6637	-5.9438	-4.6687	-5.6117	-5.5129	-4.5529	-6.7402	-5.966	-6.211	-7.3334	-5.8571	-5.8634	-5.6178	-7.4664	-7.0992	-6.4002	-5.9682	-5.9633	-6.576	-9.1608	-4.7115	-5.9459	-6.5808	-6.7023	-5.9014	-6.6363	-6.1054	-6.1587	-4.0661	-6.1485	-5.567	-5.8429	-6.5574	-5.7947
-21.251	-23.158	-21.052	-22.804	-21.612	-21.952	-23.736	-22.172	-21.634	-21.79	-21.733	-22.043	-23.803	-22.663	-21.013	-22.978	-21.071	-23.358	-23.176	-22.42	-21.608	-22.182	-23.167	-22.505	-22.836	-23.15	-21.629	-23.142	-20.671	-22.04	-22.634	-21.969	-22.303	-20.781	-22.456	-21.406	-20.431	-22.065	-23.196	-21.998	-22.199	-22.271	-20.776	-21.856	-21.472	-20.736	-21.366	-21.995	-22.782	-21.228
-16.548	-13.503	-14.269	-13.832	-15.694	-14.581	-15.257	-13.208	-15.329	-15.544	-16.175	-15.391	-12.693	-13.596	-13.702	-15.266	-15.353	-14.567	-13.585	-15.154	-14.752	-14.555	-14.862	-13.382	-13.292	-14.177	-13.966	-15.004	-15.821	-14.265	-14.594	-13.992	-13.381	-14.339	-16.454	-14.25	-14.692	-14.427	-14.555	-13.885	-13.507	-15.351	-13.107	-15.298	-15.943	-14.896	-15.105	-13.756	-13.999	-13.474
-10.853	-10.9	-11.714	-9.375	-12.058	-12.09	-12.09	-12.627	-12.93	-12.839	-11.176	-11.728	-11.223	-11.467	-10.391	-12.78	-12.054	-11.636	-12.739	-10.79	-11.743	-10.815	-13.331	-11.656	-9.5351	-11.335	-12.199	-10.434	-11.549	-11.917	-11.221	-11.154	-10.621	-12.684	-10.722	-10.904	-9.7676	-12.08	-10.218	-10.919	-10.642	-12.044	-10.133	-11.536	-10.951	-10.991	-13.421	-11.246	-11.697	-11.117
-12.636	-12.273	-13.727	-12.871	-14.83	-12.804	-13.863	-12.8	-13.327	-13.018	-13.264	-12.538	-14.963	-12.926	-13.691	-14.049	-14.381	-14.288	-13.34	-13.072	-13.367	-13.007	-13.437	-12.689	-13.899	-14.184	-12.692	-13.282	-14.378	-14.372	-14.234	-12.473	-13.124	-13.303	-13.916	-12.415	-12.343	-12.936	-13.134	-11.953	-12.944	-14.007	-14.337	-12.496	-14.288	-13.065	-14.398	-12.351	-13.683	-12.844
-0.095648	2.6221	0.31831	1.3146	0.14131	-0.10765	1.7598	0.0017831	1.3852	1.9512	1.3061	2.5986	1.5773	0.52029	0.29435	2.2462	2.019	1.9619	2.1812	2.0461	0.63697	-0.41427	0.31143	3.1609	1.5889	2.4373	2.3178	0.9515	0.50308	2.1048	0.94149	-0.29596	1.5605	2.1503	1.8046	0.94966	0.48381	-0.070252	-0.066049	1.4032	1.1179	0.39653	1.6034	1.4401	1.2207	0.2195	0.93884	2.1497	1.6222	-0.0928
-0.32558	-1.8604	-1.7263	1.0661	-0.60956	-1.3084	-2.652	-1.9771	-0.66807	-0.70436	-2.3016	-2.2982	0.40654	-1.7455	-0.056889	-0.90021	-1.5593	-1.5593	-1.7554	-0.83296	-0.14183	-2.2645	-2.4209	-3.197	-1.4045	-0.44275	-2.1407	-2.018	-0.56601	-0.56624	-2.213	-0.44399	-0.84043	-2.8065	-1.7121	-1.1243	-0.72219	-1.7968	-3.3198	-0.27616	-1.9619	-2.0761	-1.3593	-0.99803	-1.2899	-1.0629	-0.92392	-0.057172	-0.66099	-1.6138
3.7216	3.6881	4.7288	3.7865	5.5111	5.6218	4.6533	3.8148	4.151	2.1895	5.6192	3.8124	4.5142	4.5313	4.7349	4.6144	4.0438	6.3518	4.5777	4.2418	3.8827	4.9201	4.1073	4.2061	5.124	3.877	5.2147	5.6745	4.1152	4.5185	5.2136	4.3606	5.9767	2.5043	5.5992	5.5074	4.282	4.1081	4.9592	4.6351	3.8739	4.055	4.5767	6.0835	3.5412	4.5697	4.1859	3.9682	3.9844	3.9917
-3.3642	-4.641	-2.6766	-3.4398	-3.5269	-2.186	-1.7443	-1.8277	-2.8011	-1.6037	-4.6998	-3.5212	-3.0305	-2.4497	-0.96716	-2.7625	-2.4508	-3.0059	-2.4911	-2.3147	-3.4841	-2.4409	-2.2887	-2.3204	-2.0409	-2.8669	-2.8357	-2.3822	-2.3354	-2.9686	-2.4754	-2.4906	-2.7639	-3.3803	-3.9376	-2.6774	-2.405	-3.2958	-2.2227	-4.266	-0.19512	-2.3806	-2.5375	-3.2333	-3.2069	-1.6639	-2.7399	-5.5659	-2.0602	-1.7909
-8.407	-7.8627	-8.491	-9.3141	-10.42	-8.9654	-8.0406	-8.9369	-9.217	-8.7063	-11.146	-9.5525	-9.3653	-9.1455	-8.3402	-8.7618	-8.8607	-8.5164	-10.094	-9.9744	-8.3566	-10.02	-8.0198	-9.2478	-9.6271	-8.6663	-8.7228	-7.724	-8.1382	-9.7132	-9.9069	-9.3489	-8.6501	-7.9933	-8.4125	-9.7129	-8.821	-8.6761	-10.739	-8.4167	-8.7847	-9.7188	-7.8838	-8.6908	-10.149	-9.7637	-7.7317	-8.6042	-10.46	-7.9964
1.5046	2.0061	1.0407	1.4453	1.6876	0.25857	1.4663	2.0693	4.0167	1.3515	1.1956	2.1811	2.2516	0.61139	2.4756	1.8729	1.7025	2.7958	1.9635	2.5164	1.0579	3.061	1.626	1.4331	3.5882	1.8912	2.2034	1.952	1.8138	0.9919	2.4181	2.9741	1.3888	1.8241	1.7946	1.7827	0.82584	2.5942	2.1136	3.0364	1.8832	1.0763	1.843	2.9187	1.3057	0.90694	0.87791	2.487	2.0604	1.7173
-14.153	-12.209	-11.871	-13.458	-11.704	-13.308	-13.01	-12.051	-13.412	-13.195	-13.416	-12.698	-13.147	-12.248	-13.59	-11.738	-12.445	-14.485	-13.211	-11.2	-11.879	-13.521	-13.516	-12.472	-12.074	-14.676	-11.99	-13.376	-14.773	-12.293	-12.555	-14.144	-13.617	-12.069	-12.517	-13.118	-14.71	-12.896	-13.327	-12.88	-12.746	-13.72	-14.042	-13.04	-13.422	-12.11	-14.197	-14.47	-12.923	-13.57
-14.477	-13.383	-12.829	-13.352	-15.704	-13.756	-14.52	-13.005	-12.788	-14.372	-12.242	-13.436	-13.375	-15.302	-13.169	-14.594	-15.296	-13.353	-14.637	-14.205	-14.288	-15.582	-14.088	-13.715	-14.285	-15.005	-14.757	-14.667	-13.934	-13.097	-12.802	-12.924	-13.898	-13.124	-14.773	-14.781	-13.745	-14.467	-12.638	-13.576	-14.868	-13.153	-14.193	-15.338	-14.305	-14.253	-14.007	-14.236	-15.462	-15.47
-1.591	-1.2822	-1.4049	-3.0419	-3.5932	-2.6738	-0.80695	-2.935	-0.79025	-0.95022	-1.548	-1.7364	-1.5883	-0.93624	-2.6432	-1.3206	-2.0194	-1.6685	-1.3238	-2.5181	-3.3641	-2.3008	-1.5202	-1.54	0.55621	-1.5918	-0.95161	-2.2383	-2.5093	-2.6189	-2.1186	-2.2587	-2.2423	-1.8308	-2.2187	0.49659	-1.7703	-0.66357	-2.513	-2.2549	-2.1001	-0.2792	-1.4273	-1.736	-1.7893	-0.46011	-2.4188	-1.3104	-1.6996	-0.91691
-21.21	-21.913	-23.514	-22.59	-22.367	-21.671	-22.242	-21.342	-22.56	-21.952	-21.182	-23.161	-21.855	-21.897	-22.657	-22.777	-23.009	-19.896	-22.221	-22.063	-22.977	-23.669	-23.385	-22.194	-23.252	-21.684	-20.955	-21.898	-22.42	-22.287	-22.854	-20.833	-21.902	-22.123	-22.215	-20.977	-21.383	-22.944	-20.832	-22.392	-21.137	-22.375	-22.219	-21.642	-22.804	-22.521	-23.542	-22.736	-22.483	-22.88
-4.4096	-2.4793	-3.2147	-1.3675	-3.8656	-2.7381	-1.5218	-1.8982	-2.5615	-3.3711	-3.0591	-1.1661	-2.5846	-1.2768	-2.3934	-2.8295	-2.925	-1.7162	-1.9867	-2.8459	-2.3114	-1.5419	-3.8916	-3.238	-2.4966	-3.8843	-2.3014	-3.3681	-2.8587	-2.4889	-1.981	-3.3299	-2.9653	-3.4987	-2.5104	-0.9155	-2.4832	-1.6846	-3.6909	-2.2394	-3.2198	-2.3804	-1.0268	-1.9159	-3.3583	-3.1949	-1.8535	-2.9369	-1.5093	-3.4104
-1.2556	-1.5338	-1.8133	-3.9304	-4.0392	-2.5143	-2.1293	-2.2611	-2.5535	-1.9418	-1.9969	-2.5324	-3.2082	-2.7729	-1.6863	-3.1348	-2.6366	-2.185	-3.4833	-4.0547	-4.24	-2.3071	-3.458	-2.6211	-1.7834	-3.5305	-2.4539	-2.413	-1.442	-1.4762	-1.8556	-1.4026	-2.4162	-2.4964	-2.4999	-2.7078	-1.7127	-4.0954	-3.6834	-2.6227	-3.2215	-2.7756	-2.4443	-1.6281	-2.2348	-2.4252	-2.9586	-2.3004	-3.0038	-2.5245
7.0842	6.4351	7.0276	6.2009	6.5084	6.5267	6.7359	6.9331	5.809	7.1382	6.2109	7.1564	6.8108	3.9816	6.5378	5.6675	6.3227	6.1947	6.8583	5.6637	5.0811	8.6816	5.444	7.7432	7.7513	5.7033	6.6302	6.7571	6.2474	6.7263	5.5901	7.1324	7.1714	6.4858	4.9153	6.7248	6.5742	4.9441	6.468	6.0859	5.9476	6.2485	5.7777	7.5157	7.1586	6.8794	6.1364	6.5912	5.7042	6.3581
-6.3708	-5.6596	-5.5413	-7.3348	-6.1668	-5.384	-8.0453	-7.2869	-7.2775	-6.8798	-8.0708	-7.581	-6.6916	-5.8984	-5.7148	-6.636	-4.8005	-7.867	-6.239	-6.1735	-7.8545	-5.0112	-5.157	-6.1896	-5.4814	-6.8998	-3.4432	-6.9742	-5.6472	-6.715	-7.457	-5.8788	-5.5846	-5.5604	-5.9184	-6.4634	-5.0298	-7.5549	-7.268	-7.9597	-7.9332	-9.0302	-5.573	-6.5844	-6.1268	-4.4446	-7.6961	-7.6772	-7.8537	-6.1685
-2.3643	-3.9213	-3.8439	-3.8703	-3.4969	-2.5185	-2.9566	-4.0962	-4.3579	-2.9741	-3.9682	-3.8513	-3.2375	-1.2789	-2.8974	-4.1296	-3.947	-2.789	-3.7544	-3.7019	-3.7283	-3.7942	-4.4817	-3.4798	-3.1206	-3.951	-3.5294	-2.0938	-2.6137	-3.7146	-4.5402	-3.2876	-4.2893	-3.4372	-5.1981	-2.9348	-3.5533	-2.8023	-4.1944	-3.0403	-3.5753	-5.7164	-3.8584	-2.2358	-3.3161	-5.1537	-4.0372	-4.7086	-1.2156	-3.7156
-5.0429	-4.9915	-4.7269	-3.5566	-4.6193	-5.3667	-6.3252	-3.8609	-4.7274	-6.1645	-4.4641	-5.419	-3.853	-5.3236	-5.9146	-5.4584	-5.5242	-4.0719	-6.0247	-5.421	-6.1901	-4.0485	-4.9098	-5.1615	-5.1591	-5.2635	-5.9892	-4.0577	-3.6183	-5.6779	-5.343	-3.6414	-7.2376	-5.0216	-4.7552	-4.0572	-5.161	-6.1942	-6.1496	-3.3998	-4.9796	-5.8969	-5.9242	-5.8881	-5.5039	-4.4472	-5.0551	-6.4123	-3.7562	-4.78
-11.172	-13.426	-12.911	-12.904	-12.566	-12.104	-12.977	-11.549	-13.416	-13.826	-13.287	-14.07	-14.071	-12.871	-13.034	-13.727	-13.227	-12.302	-12.763	-12.688	-14.532	-13.923	-13.554	-12.092	-12.419	-13.468	-14.214	-12.77	-13.281	-12.89	-12.147	-12.588	-12.551	-11.969	-12.774	-13.355	-12.558	-12.717	-13.64	-14.741	-13.475	-11.388	-12.663	-12.812	-13.683	-12.995	-14.657	-13.267	-12.159	-12.951
-9.1867	-10.288	-9.812	-12.348	-10.36	-9.7049	-11.338	-9.5168	-11.288	-9.4797	-10.024	-10.794	-13.005	-10.808	-9.6124	-10.649	-11.603	-9.1501	-10.493	-11.757	-10.679	-11.103	-11.319	-11.204	-11.548	-11.888	-10.832	-10.714	-11.577	-10.815	-9.5576	-11.917	-10.499	-11.719	-9.1747	-9.2294	-11.082	-10.413	-12.033	-9.8484	-11.635	-11.097	-10.818	-11.356	-12.076	-10.14	-10.498	-11.096	-10.469	-10.964
-2.5657	-3.1098	-3.4024	-3.8131	-1.7607	-2.5919	-3.9077	-3.6479	-2.9455	-3.2133	-3.0836	-3.8237	-2.4534	-3.0078	-3.144	-3.009	-3.665	-3.3515	-1.9767	-2.5788	-1.7356	-3.6341	-3.9748	-2.8991	-5.2747	-2.3028	-1.948	-4.115	-3.9612	-4.3571	-3.5234	-3.1364	-2.8292	-5.5168	-4.6642	-1.8813	-2.5739	-2.3737	-2.4838	-3.2218	-2.3051	-4.0444	-3.4739	-4.1701	-2.9691	-1.8532	-3.1088	-4.6369	-4.2331	-2.8295
6.8304	6.2835	7.0862	6.7643	5.5723	5.5709	6.6236	6.6274	6.1713	6.2667	7.1664	7.0535	6.9822	6.7723	6.3411	6.1623	5.3191	7.9557	6.9167	5.6284	6.2344	5.3944	7.7055	7.5849	7.2637	6.9153	5.7275	6.3242	7.0119	7.3754	5.9944	7.0496	5.4779	7.4748	6.6146	6.0608	6.4827	7.3078	7.7676	6.6315	5.3794	8.3202	6.4872	7.3177	6.8481	6.9326	6.9965	8.3058	5.9593	7.3864
-0.83067	-1.333	-1.1719	-1.7049	-0.83428	-1.1391	-1.9496	-1.9178	-1.4073	-1.9843	-1.9434	-0.27869	-2.3071	-1.6156	-1.4138	-1.1262	-2.0225	-1.4798	-2.3396	-1.7482	-3.7527	-2.7647	-2.2851	-2.4911	-1.1582	-1.0072	-1.401	-0.64178	-0.095019	-1.293	-1.7378	0.20709	-1.423	-0.88814	-0.97054	-1.6922	-4.4314	-2.2805	-2.1277	-2.7299	-2.4575	-0.51453	-1.4966	-0.57613	-2.7483	-1.432	-2.204	-1.8511	-0.48405	-3.3973
-4.4759	-1.6481	-2.6077	-1.62	-1.7165	-1.3678	-0.41077	-3.4351	-2.6253	-3.6619	-1.7426	-2.2368	-3.4909	-3.2286	-1.8354	-3.0536	-4.1231	-4.0729	-1.9046	-1.4308	-2.205	-2.0136	-2.3631	-3.9619	-3.9707	-1.9449	-1.0619	-3.2561	-2.6095	-1.9761	-2.3916	-3.0383	-1.4803	-3.638	-3.5569	-1.3042	-3.346	-3.4567	-2.4265	-2.9141	-3.2143	-1.4904	-2.926	-2.2339	-2.1062	-1.8407	-1.2444	-4.01	-2.7715	-2.1374
0.57533	-0.23397	1.9548	0.52516	2.422	0.32341	-1.0525	1.0484	0.90717	2.1221	0.26979	1.3892	1.5379	0.91967	-0.27846	-1.184	-1.3312	0.87017	0.36268	1.3871	0.20522	1.09	0.72216	-0.55705	0.76285	1.2245	0.017662	0.25016	-0.27602	0.90585	-0.23592	1.2161	0.12859	1.3441	-0.17646	0.2063	-0.69812	0.87898	-1.1988	-0.35664	1.9173	1.7034	-0.40683	1.9013	-0.002405	0.40304	-0.29813	-0.91003	0.75707	1.1147
-10.105	-10.168	-10.17	-12.641	-11.776	-10.651	-10.825	-11.317	-12.524	-9.9896	-11.313	-11.08	-11.069	-11.852	-9.7262	-9.9682	-12.993	-10.678	-9.1746	-10.283	-8.7349	-11.359	-9.893	-10.646	-12.395	-10.437	-11.196	-11.006	-11.398	-11.927	-10.904	-10.568	-11.167	-10.543	-11.17	-10.484	-10.381	-10.733	-10.877	-10.564	-9.8952	-9.8966	-9.8632	-12.295	-10.859	-11.854	-9.7617	-10.672	-12.626	-8.0133
-10.368	-7.7137	-9.4475	-8.0187	-9.5511	-7.7344	-8.0163	-10.035	-9.4509	-8.2357	-7.8537	-9.0977	-8.8429	-8.1382	-7.8736	-9.3607	-6.9454	-8.6703	-9.2723	-9.3867	-8.801	-7.4537	-9.2696	-8.8935	-9.3628	-8.727	-8.5466	-10.756	-8.6872	-8.6612	-9.5463	-9.998	-7.2491	-9.3278	-8.6044	-9.562	-9.8206	-7.555	-8.979	-9.0053	-8.2718	-10.723	-8.9301	-10.341	-10.253	-9.6074	-9.0752	-8.0474	-8.6042	-8.973
-0.43202	-0.66788	1.0221	-1.5286	-0.6614	-0.58991	0.1365	-0.45975	0.35615	0.83285	-1.3109	0.69225	-1.1509	0.13744	0.62111	-0.67741	0.1754	-0.47443	-1.0968	0.25985	0.61016	-0.17987	0.81505	0.35588	-0.27052	-0.8958	-0.44272	1.6129	0.63851	-1.391	0.69634	-0.89462	0.10015	-0.45251	1.4638	0.26388	-0.54837	-1.7778	0.75131	-2.0033	-0.28301	-0.46793	0.24065	-0.037623	-0.082946	1.1485	0.29062	-0.26557	-0.31979	-1.0707
-13.207	-13.895	-13.196	-10.763	-12.914	-11.645	-12.343	-11.576	-12.52	-11.737	-13.183	-12.853	-13.465	-12.186	-12.938	-12.287	-12.811	-12.824	-14.345	-13.36	-13.001	-12.817	-11.441	-13.405	-14.106	-13.277	-13.106	-13.251	-12.063	-13.055	-13.661	-13.023	-12.533	-13.183	-13.022	-13.114	-12.558	-13.515	-13.031	-13.12	-11.259	-11.881	-12.904	-11.715	-12.094	-12.921	-12.186	-11.844	-12.948	-12.925
-3.9016	-3.5397	-2.1178	-3.7205	-4.8748	-3.2182	-2.3163	-3.0716	-3.724	-2.9581	-2.1368	-3.0589	-2.6054	-4.1145	-0.67617	-3.2656	-2.1585	-3.1999	-4.8015	-2.9397	-5.9745	-1.9995	-2.784	-3.3094	-2.1957	-3.107	-1.3765	-4.5248	-3.7066	-2.8163	-2.8698	-2.7695	-3.8678	-4.6616	-3.5387	-2.6402	-4.1936	-2.8827	-2.3582	-2.0879	-2.9895	-2.6767	-3.1818	-2.4752	-2.9655	-4.2594	-2.2859	-3.4379	-3.4082	-3.7896
-0.35352	-1.3546	-1.9674	-2.8132	-2.3152	-1.546	-1.3689	-0.90816	-0.11058	-1.5646	-1.575	-0.73816	-2.0945	-0.7531	-2.3859	-0.9358	0.3434	-1.0854	-0.92721	-0.96395	-0.63779	-0.61904	-1.9359	-0.46063	-1.1975	-1.039	-0.94837	-1.2962	-1.1113	-1.4361	-0.44234	0.18684	-0.89317	-1.9267	-2.046	0.29171	-0.73841	-2.0585	-1.273	-1.1269	-1.4822	-0.18729	-1.9887	-1.7908	-3.0175	-0.21817	-1.0872	-1.5104	0.064828	0.25563
-3.353	-3.6164	-2.2962	-1.2279	-3.4871	-4.1612	-2.6902	-2.871	-2.9663	-2.425	-1.8756	-3.1386	-3.808	-3.7067	-3.4053	-2.7025	-1.0206	-4.5905	-3.0454	-3.475	-4.2035	-3.2915	-3.391	-3.1874	-2.9204	-3.5343	-3.4011	-2.1548	-4.5243	-3.1697	-2.2407	-1.8761	-4.1734	-4.6499	-3.3373	-3.5797	-3.5776	-3.5637	-2.4288	-4.2711	-4.1132	-2.9312	-2.5593	-3.0096	-1.7602	-2.5031	-3.3735	-4.076	-3.9841	-1.9364
-3.3649	-3.6333	-2.7442	-3.169	-2.7794	-2.5553	-3.6987	-2.8039	-3.1441	-1.5698	-3.8776	-2.0393	-1.8416	-1.5921	-1.7675	-1.113	-1.288	-3.0822	-1.7397	-3.5904	-1.9149	-2.4987	-3.0607	-3.5528	-2.4196	-1.7199	-2.1784	-4.2416	-2.3723	-3.0721	-2.6181	-4.0274	-3.2895	-2.5949	-1.782	-2.7523	-3.4183	-2.401	-3.5027	-1.9435	-2.7104	-3.2633	-3.3429	-1.6112	-3.7811	-1.351	-3.1835	-2.6058	-3.7887	-3.7957
-12.558	-12.841	-12.141	-14.872	-12.596	-14.111	-13.085	-15.5	-12.998	-13.02	-13.435	-12.397	-11.68	-11.066	-13.004	-12.265	-13.055	-13.245	-11.005	-14.023	-12.269	-12.997	-12.239	-14.102	-13.625	-13.738	-12.333	-14.403	-13.206	-12.489	-13.442	-13.792	-12.658	-12.87	-12.545	-15.374	-12.72	-10.983	-11.503	-13.256	-12.449	-12.194	-12.593	-13.758	-12.991	-12.201	-11.992	-13.036	-12.55	-11.767
-1.8688	-1.683	-0.26072	-0.94637	-2.0696	-0.20958	-0.88869	0.17152	-2.5736	-1.8329	-1.7714	-0.31078	-2.212	-3.411	-3.261	0.20755	-0.89197	-2.1716	0.022505	-1.0924	-2.0422	-2.041	-1.4329	-1.0457	-2.0039	-1.7101	-0.45057	-0.41692	-2.4454	-1.7366	-1.5258	-1.0402	-1.8864	-0.22306	-1.8993	-2.2701	-1.0789	1.0736	-0.67574	-1.1096	-1.8221	-1.5125	-1.3381	-1.2285	-0.4996	-0.20339	-1.6508	-1.4546	-0.28896	-0.84577
2.0428	2.1133	1.0755	2.2577	1.6315	2.2797	1.3605	4.4119	2.2508	3.1476	1.9797	2.739	1.5916	0.90783	1.7235	3.4677	2.5556	2.0569	2.0057	2.2894	2.2444	2.6505	2.9244	2.1709	2.5347	3.0027	2.3831	0.71666	2.5683	2.7368	2.2408	3.0943	2.8593	2.7236	3.1333	0.9343	2.0869	1.6739	0.21945	2.8924	3.0502	3.2744	2.7768	3.483	2.7547	2.2004	1.1932	2.6201	3.8451	2.8072
-12.042	-12.171	-13.204	-12.722	-13.747	-13.109	-13.864	-13.117	-12.062	-12.575	-13.492	-12.708	-11.989	-13.309	-12.256	-14.054	-11.712	-12.706	-13.836	-14.409	-13.148	-13.782	-12.355	-11.628	-12.961	-13.852	-13.961	-14.004	-14.885	-12.718	-12.171	-11.292	-12.274	-14.657	-12.955	-13.554	-12.29	-15.343	-14.806	-13.76	-13.294	-13.751	-12.752	-11.839	-13.781	-12.9	-10.589	-12.268	-14.188	-13.275
-1.0413	-1.2174	0.21791	-1.7724	-2.3085	-1.9641	-0.50375	-2.2478	-0.024854	-0.43291	-1.0808	-1.852	-0.35479	-1.0222	-1.2777	0.3547	-1.4153	-1.6571	-3.6432	-1.9892	-2.7923	-0.84427	-0.87873	-1.6648	-1.2746	-2.0526	-1.771	-0.84659	-0.007544	-0.88602	-1.5488	-2.0101	-1.9645	-0.95757	-0.44998	1.4444	-1.7782	-0.010176	-1.884	-0.25703	-1.0459	-0.9056	-1.8433	-2.6968	-1.5319	-1.3012	-1.5866	-1.1869	-0.24393	0.62772
-10.973	-10.833	-11.869	-11.218	-7.8018	-9.0612	-12.209	-9.9913	-10.875	-10.687	-10.131	-9.5447	-10.357	-10.782	-10.898	-8.9033	-10.275	-11.068	-11.215	-9.4372	-8.5081	-10.672	-10.479	-10.508	-10.505	-10.225	-10.881	-10.739	-10.264	-10.609	-8.2756	-10.95	-12.429	-10.317	-11.625	-11.226	-10.175	-11.772	-9.648	-9.8811	-9.861	-10.309	-10.806	-10.31	-9.7179	-9.2307	-10.239	-10.989	-9.495	-9.384
-1.5837	-0.6588	-1.6496	-1.4113	-2.7947	-0.2738	-1.9674	-2.4962	-1.9494	-2.7554	-0.61278	-1.0972	-1.3208	-1.8512	-1.5453	-0.75068	-0.1317	-1.4943	-0.56741	-0.70372	-1.7807	-1.3187	-0.092138	-1.7616	-1.0644	-2.4294	0.92308	-1.4517	-2.844	-2.7389	-1.31	-0.4322	-1.8149	-1.569	-0.85457	-2.7863	-1.5763	-3.1454	-1.3393	-1.5693	-2.2755	-0.32424	-1.7522	-1.884	-0.21565	0.14577	-1.8338	-2.0977	-1.4325	-3.2679
-10.042	-9.4704	-10.243	-11.129	-8.896	-10.173	-10.615	-11.239	-10.403	-11.42	-10.879	-11.945	-9.3661	-10.336	-10.813	-10.673	-9.8371	-9.7153	-12.554	-9.9087	-10.641	-8.423	-11.684	-11.543	-10.185	-10.772	-10.266	-9.9239	-11	-11.829	-9.3757	-9.275	-10.498	-9.5863	-10.089	-10.395	-9.3069	-10.209	-10.353	-11.084	-10.031	-10.008	-9.7475	-10.38	-9.4978	-11.663	-11.782	-9.647	-10.011	-11.124
6.2096	7.2008	7.8137	6.9913	6.6499	6.1542	5.1979	5.2955	7.0777	5.728	5.7133	6.6346	6.324	7.7595	6.2271	6.6683	6.6314	6.0247	6.9363	7.578	6.7275	5.815	6.7353	5.6367	8.4088	6.8826	6.2439	6.416	5.6764	6.0063	7.115	4.4127	7.2956	8.8084	6.5337	7.5929	7.1154	7.3838	6.825	6.1632	7.0732	7.5704	6.5548	6.632	7.5125	7.2672	6.5189	6.1265	6.6175	7.0631
[truncated: 150 more columns]
