# Supplementary material for: Genetic dissection of main and epistatic effects of QTL based on augmented triple test cross design
Source: PLoS One. 2017 Dec 14;12(12):e0189054. doi: 10.1371/journal.pone.0189054 (PMC5730204; doi:10.1371/journal.pone.0189054)
Supplement: S7 Supporting Information — (ZIP) [file pone.0189054.s007.zip › z2_450_0.2_10.csv]

4.0284	9.3052	8.2397	6.6467	5.8726	5.184	7.3048	9.2064	11.803	8.2366	9.9332	7.8671	6.8831	8.4469	5.9717	3.5621	9.6641	7.1814	10.239	6.9614	4.9634	10.985	9.4758	6.3398	7.9929	4.3992	3.7934	5.4295	8.9841	6.4887	9.2615	6.3679	4.5095	6.7608	9.1371	8.4177	8.4805	8.217	5.7895	4.5112	11.667	6.124	5.5591	5.3317	7.9688	7.4522	4.1357	8.3945	12.12	10.413
-2.4235	0.35105	-5.3708	-2.168	0.96486	0.96557	-1.03	5.72	-0.21733	-1.8011	1.2411	-0.22685	2.2862	-0.50336	-5.3711	-4.3051	-0.6606	-2.0134	-0.22057	-1.4252	-4.0271	1.9135	1.2028	-3.9629	-1.1411	-2.4685	-5.3676	-4.0473	-2.78	-4.7113	1.5164	-3.0257	-1.3076	2.5112	-2.1536	2.9731	0.84103	1.0255	-8.0697	-2.028	0.95787	-2.389	-2.4855	1.0153	-3.7012	-1.2993	-0.36111	-0.69685	-1.1463	-3.1968
3.8076	2.9548	-1.2028	-0.68367	-4.0974	-2.4309	-1.3812	2.4318	-5.6618	-1.0122	-2.0493	2.0792	-2.7347	5.4333	1.9025	1.4923	-5.5413	0.73461	-4.4663	1.0764	0.47987	-2.3714	0.73023	0.21709	-0.98997	-6.2108	-2.6231	-0.65979	-2.2133	1.2687	-0.46084	2.5965	1.3896	0.47287	0.3926	-0.76187	-2.5441	-0.30216	-2.8678	-0.041168	-0.649	-0.98747	0.36309	2.5587	-2.5328	-2.4392	-1.1015	2.214	0.63369	1.5369
-0.46882	-2.7404	-0.11388	-2.0241	-6.0048	-1.504	-2.6699	-4.8077	0.66309	-2.3335	1.1101	-5.6937	-1.4523	-1.2512	-8.683	-4.4353	-5.4504	2.4076	-0.52863	-6.0242	-6.3738	-6.6249	-1.9477	-5.3592	-4.3301	-5.0114	-1.8523	-5.7699	-1.7113	-4.5678	0.98747	0.88048	-2.8475	2.04	-1.4649	-5.0023	-2.2341	-0.8926	-9.0846	-1.3022	-0.67484	-4.6276	-2.7161	-2.0601	-3.4484	-1.3151	-3.2774	-9.2679	1.1549	-0.30251
-5.4539	-7.0365	-10.558	-6.0909	-11.846	-5.2196	-10.234	-6.5904	-9.3945	-7.4126	-10.508	-7.9743	-9.9192	-4.3678	-5.724	-11.921	-7.3018	-7.8835	-5.4206	-10.164	-7.5868	-11.646	-5.5067	-7.9813	-8.2437	-10.997	-3.3753	-4.0399	-4.3075	-6.6331	-10.122	-5.912	-5.0539	-9.9644	-8.4331	-6.8426	-7.6894	-10.472	-9.9408	-8.2056	-8.1988	-8.2564	-8.737	-10.201	-10.343	-7.0073	-7.2254	-7.5135	-8.0796	-7.5645
1.2722	5.818	0.1767	6.7766	2.9709	3.6644	3.7974	2.7146	1.406	0.3226	6.8599	2.5277	3.6636	2.6582	1.7417	0.73189	0.55815	4.4231	-1.9106	-0.034356	1.0841	1.2404	-1.6126	-0.74918	2.3197	4.5609	3.8095	2.2272	5.5346	-1.504	-1.0506	1.5167	2.6349	-0.60283	2.2707	0.91945	-0.15561	2.2355	3.0417	-1.7338	1.9473	-0.19899	0.49598	0.95011	0.89966	5.423	0.99956	0.7425	0.17423	0.1047
3.0406	9.3103	13.706	6.2714	7.1389	1.8037	4.0018	9.8221	5.357	8.5226	7.2184	3.4321	5.1867	8.3475	4.3606	10.53	6.081	10.568	7.0605	4.0351	5.0512	5.9396	7.1927	3.5687	5.2296	4.9812	5.9301	7.4496	5.1601	4.9175	2.5742	6.9297	2.4905	3.6075	9.4851	7.7468	5.771	5.1353	2.8232	11.305	5.2268	6.2454	6.7234	9.4294	5.8797	4.1476	5.9937	9.7283	8.1981	4.58
-10.973	-8.5483	-8.6351	-15.818	-12.82	-9.7791	-9.0201	-9.0413	-11.477	-13.136	-12.427	-11.981	-14.074	-9.6107	-9.2559	-12.693	-13.765	-21.951	-11.909	-13.553	-10.776	-12.93	-11.843	-15.455	-11.918	-8.2447	-10.668	-12.657	-9.4235	-9.7124	-14.023	-9.0886	-5.0294	-11.01	-8.2862	-12.385	-16.611	-12.265	-11.312	-10.923	-15.633	-13.081	-8.2932	-14.556	-12.101	-18.088	-11.532	-11.416	-10.816	-11.154
-7.1848	-6.8022	-2.2787	-6.518	-5.2644	-3.6489	-6.4116	-6.612	-6.008	-3.3935	-2.9755	-5.2684	1.5386	0.29488	-5.884	-1.3777	-6.3054	-8.7167	-1.967	-5.7867	-1.4026	-2.9679	-4.253	-2.0687	-2.9278	-5.2581	-6.3959	-1.7928	-2.6935	-1.1866	-2.233	-5.2999	-1.5076	-6.7155	-4.6311	0.14256	-6.721	-6.4705	0.24157	-6.4621	-5.1076	-4.4414	-3.803	-1.9146	-7.4788	-7.1445	-3.8894	-1.4035	-1.4915	-4.8066
0.043513	-6.0319	-3.8883	-4.0431	5.943	-1.8659	1.8817	5.4185	-0.45821	0.1537	-2.2961	-5.1794	1.9781	2.846	1.6832	-1.9519	-2.249	-4.8563	2.5221	-1.8811	-1.0395	-6.1911	-1.9746	-6.1387	-3.8493	-2.2192	-2.9265	-0.33382	-2.6486	-3.4532	0.98622	-2.4301	-1.4576	-1.8833	4.7475	-1.0931	-4.0927	1.3672	-0.63586	-1.1492	-3.9049	-1.1415	-2.1922	1.6115	-0.26549	0.69467	-2.0526	0.78002	1.0243	2.2243
9.2837	5.9782	7.5732	9.6127	4.7157	7.2854	2.4301	8.7761	4.5603	7.6926	5.1919	7.235	9.4751	8.5356	10.552	5.241	8.2668	4.652	6.5441	6.8755	9.2797	10.617	5.4249	13.072	3.2742	12.28	6.0904	8.6756	8.95	4.8371	4.1699	3.4342	5.1749	11.009	6.4942	9.0454	10.414	5.8042	10.542	10.172	9.2105	14.322	8.2009	6.8256	11.186	7.0681	7.7817	6.4072	8.1123	12.134
-11.84	-15.28	-13.531	-13.886	-13.12	-9.2022	-15.424	-8.4917	-13.456	-12.621	-11.486	-7.7195	-12.439	-11.496	-9.328	-13.418	-12.344	-10.918	-8.9436	-11.507	-13.726	-10.409	-10.647	-11.88	-11.402	-11.27	-14.778	-6.5518	-14.567	-9.1392	-7.1025	-16.429	-11.06	-7.1929	-9.6577	-10.457	-11.035	-11.061	-10.791	-9.8426	-13.518	-14.045	-17.681	-12.121	-13.682	-10.518	-13.36	-7.0306	-14.459	-9.9063
-4.5556	-3.5641	2.1622	-3.8483	-6.3976	-2.5892	-6.5025	-5.3185	-4.7281	-7.4339	-7.9362	-5.8188	-3.8868	-6.7736	-6.2834	-2.3958	-3.2142	-1.5	-3.0648	-8.0415	-3.906	-7.3112	-0.39444	-3.0224	0.57558	-5.6286	-3.1314	-4.1521	-7.1269	-6.4547	-0.75179	-6.5479	-6.4735	-1.5413	-2.4171	-4.5267	-3.0751	-6.4985	-3.7172	-5.9464	-3.7641	-5.1555	-4.7439	-1.5504	-3.4201	-2.3613	-4.9089	-0.97922	-7.9438	-5.4941
6.5999	5.4502	4.0164	8.9113	3.6911	4.2383	6.1711	5.5167	7.1127	5.2484	3.9179	4.3631	7.4599	7.0104	10.396	4.0903	6.5956	7.7885	3.0244	5.5003	12.225	6.8513	6.5008	10.893	8.33	10.396	6.7603	4.3896	4.6064	7.7636	4.0106	6.3709	6.1091	6.7152	2.5152	6.3793	8.4018	8.1822	2.0644	4.2709	4.2477	3.0684	3.4958	8.3966	6.8906	7.3941	3.5465	7.9542	5.3226	2.0233
-15.033	-16.365	-17.074	-14.698	-12.129	-16.117	-15.805	-15.835	-18.991	-18.175	-17.171	-14.004	-12.571	-17.016	-14.798	-15.364	-14.758	-14.29	-17.402	-17.382	-12.774	-18.191	-14.911	-14.978	-14.307	-14.812	-14.075	-7.366	-14.685	-14.933	-12.97	-16.639	-15.683	-15.566	-13.046	-20.934	-7.9996	-15.222	-18.137	-12.25	-10.208	-16.627	-13.461	-12.606	-18.741	-13.663	-15.916	-13.393	-11.917	-13.709
-2.4944	-5.4912	-0.91685	-7.3564	-7.4862	-2.8364	-6.9108	-8.7074	-4.5375	-4.7781	-5.494	-4.0761	-8.7932	-6.4241	0.64718	-6.8936	-5.1354	-5.0252	-7.5441	-1.7441	-7.1223	-6.4219	-0.70477	-3.6601	-5.6485	-4.8746	-8.7977	-6.804	-6.0524	-5.4141	-3.9241	-6.9596	-2.2683	-3.8771	-1.8994	-6.9658	-0.068612	-2.5369	-4.8533	-4.4709	-3.8321	-4.9854	-7.9269	-7.7627	-4.4095	-2.6144	-4.9238	-4.2066	-8.3464	-8.5253
3.2089	-3.523	-5.2203	-3.007	0.19712	-4.1903	2.2182	-2.3375	-1.879	-5.9936	3.8707	5.6683	-5.526	-1.2061	-2.8866	0.17552	-7.5641	-2.3131	-1.3519	0.068994	-4.2408	-0.56356	0.040437	2.4497	-2.1422	2.0246	0.91372	-5.3121	3.3763	-2.7761	-2.6486	-5.1159	1.9278	-4.8551	1.9123	-2.4154	-6.2702	0.17814	0.0772	-4.1733	0.32256	-1.382	1.7567	2.3415	5.064	-6.1086	-1.666	-2.9494	-0.26958	0.29771
-14.765	-11.822	-13.602	-14.321	-11.471	-10.143	-14.449	-13.46	-15.157	-13.331	-9.5727	-13.116	-11.461	-11.689	-11.942	-9.1445	-16.722	-11.17	-13.066	-17.565	-16.384	-11.144	-11.891	-11.194	-13.369	-13.692	-11.116	-15.726	-10.558	-13.218	-12.566	-12.978	-15.671	-16.849	-18.477	-16.672	-11.938	-12.289	-5.4976	-11.278	-13.756	-11.054	-9.7135	-5.1275	-12.831	-14.358	-9.7434	-16.106	-12.071	-7.7404
8.0045	6.3775	6.704	3.6375	9.5851	8.3618	7.9872	3.1012	5.2766	6.573	6.2653	2.197	2.1866	9.0743	5.5875	3.0234	3.7453	3.065	0.092397	7.8465	6.004	3.1355	3.7641	7.3852	6.7433	4.6621	-0.21623	6.4263	4.6455	12.14	4.6384	2.6631	6.1716	5.6561	7.1438	-0.32026	6.5409	5.9935	9.3274	4.0231	5.1721	-0.40978	4.7292	6.7317	3.015	5.9036	8.0387	4.4206	1.596	4.5447
-9.1179	-8.2071	-7.6791	-6.8463	-7.8494	-10.103	-14.751	-6.026	-9.4426	-11.732	-7.0706	-9.3574	-10.483	-8.9857	-8.0696	-11.906	-11.297	-6.5461	-9.5741	-5.0077	-6.736	-10.054	-9.9824	-9.6604	-4.8637	-7.9349	-9.9833	-9.784	-6.7048	-8.923	-9.8506	-10.376	-12.815	-8.9188	-12.193	-9.9418	-11.115	-10.469	-10.11	-7.8317	-11.455	-7.7214	-6.5035	-10.548	-8.7203	-6.5854	-10.497	-8.3606	-6.483	-13.989
-13.954	-13.666	-14.628	-11.425	-15.332	-14.483	-17.102	-12.336	-10.496	-9.9912	-14.605	-10.806	-16.013	-13.859	-14.599	-13.042	-17.24	-16.037	-8.9978	-12.431	-15.502	-15.999	-13.025	-12.575	-11.941	-12.536	-17.572	-16.673	-15.258	-10.534	-6.1344	-11.996	-15.936	-12.634	-13.224	-14.869	-12.951	-11.213	-15.716	-13.603	-12.302	-15.719	-16.275	-10.265	-15.863	-13.71	-10.244	-9.4818	-12.322	-11.539
3.9374	9.6271	7.2262	0.5876	4.5577	5.8874	1.7937	5.1492	9.2974	3.8411	7.8484	3.7073	4.0127	2.881	2.7489	2.1309	-0.13068	6.3359	7.1907	5.9501	7.6013	1.2472	7.7167	5.3522	3.2476	0.54092	6.6448	6.3091	1.0893	5.2373	4.5775	2.78	6.2562	5.2251	5.5622	6.7285	8.5134	4.7031	1.4409	9.6202	5.0614	3.4549	5.1569	6.7283	10.507	8.3982	3.8013	5.3909	6.9781	5.8059
0.56332	0.20765	-4.0056	2.6487	0.4296	-3.2381	1.6538	1.3885	0.29666	0.25504	1.9831	-3.2386	2.0295	-1.5517	-0.86222	-1.1351	1.7291	-2.4409	3.8193	0.21075	-2.9079	1.2038	0.36199	1.5039	-1.3741	1.4848	1.5849	-2.5008	-2.2609	4.635	0.24094	2.8417	0.87314	-0.94023	3.1675	0.56014	1.0105	-2.8348	-0.14261	-2.985	4.5913	-2.7035	3.6767	1.3511	0.57712	-0.5743	3.0203	-0.85773	-5.3887	3.2507
-5.8862	-5.6748	-3.6099	-3.9526	-2.2855	-2.2845	-4.8429	-6.0923	-3.02	-7.4597	-1.2789	-2.507	-0.76782	-4.3655	-6.1651	-4.8273	0.83467	-3.0422	-4.8774	-2.8213	-1.6194	-3.8541	-1.9989	-2.8643	-3.8103	-3.7282	-3.858	-2.1701	-7.4897	-3.9012	-1.2991	-2.6081	-4.6857	-2.922	-1.4394	-2.4726	0.18106	-3.851	-2.1974	0.051022	-4.3238	-9.8942	-1.6378	-2.6279	-0.90615	-3.6952	1.8693	-0.44625	0.33306	-1.4387
7.5373	5.2432	3.4081	4.8275	6.7081	0.43944	8.4103	2.6996	0.3758	-1.5509	5.9092	5.2171	5.6908	-2.3946	0.79142	0.57382	-1.4172	3.944	3.6677	2.1383	-0.39293	1.1678	2.0814	0.74044	4.8781	3.3241	-0.049107	3.7489	0.66533	5.2136	4.352	0.845	-3.2362	-4.4477	-1.5475	2.2562	1.3646	-0.53662	1.9772	1.965	-2.2901	0.049465	2.5043	-0.68465	3.57	0.45837	2.266	-3.827	3.8436	2.191
-12.742	-7.5772	-6.1885	-14.279	-11.498	-10.592	-7.0655	-6.0292	-12.589	-10.63	-11.984	-9.367	-11.219	-13.013	-7.2622	-9.9517	-10.703	-13.601	-8.0584	-11.296	-13.097	-13.144	-8.4639	-10.674	-10.576	-13.636	-6.6844	-8.4244	-6.6805	-10.218	-12.71	-8.455	-8.0236	-10.918	-11.683	-7.067	-9.2804	-16.353	-13.275	-12.144	-10.776	-9.8905	-7.4767	-9.1404	-18.266	-9.7502	-8.5474	-13.119	-10.285	-9.9829
0.66501	6.5483	5.4994	6.0281	3.8281	4.4257	1.6317	6.5018	0.48469	6.0136	4.0474	1.8484	4.3123	2.1095	3.8108	3.2476	2.1803	6.8479	6.3156	4.7102	7.5072	4.3511	2.54	2.6742	6.1068	5.5805	4.1165	8.8041	3.2021	6.0837	5.8334	4.5101	5.0739	-1.1013	4.1967	4.1299	6.6647	0.60308	6.2614	3.344	2.2201	5.8398	8.2929	6.6606	1.5902	1.2029	1.798	2.4054	1.6152	5.7288
-11.905	-14.338	-18.187	-10.322	-12.31	-12.258	-14.849	-9.3133	-12.377	-13.746	-17.455	-15.248	-10.518	-14.705	-13.309	-14.98	-13.056	-12.025	-12.639	-15.423	-9.5464	-16.821	-18.461	-5.679	-12.347	-9.8903	-15.055	-13.952	-13.518	-12.892	-11.067	-16.863	-15.677	-13.245	-16.247	-12.452	-12.777	-11.705	-14.432	-12.492	-14.333	-11.357	-11.154	-13.076	-16.688	-16.327	-17.888	-10.294	-6.5486	-13.647
-1.5208	-1.7523	2.676	-1.1947	-0.29272	-3.3686	2.9446	-0.34412	-0.069654	-1.4251	-2.2756	-4.6319	0.23095	-0.5689	-1.5582	-0.3607	-3.6194	-3.148	-2.0367	0.096574	2.577	0.093995	-5.4564	-0.17603	2.5564	2.6775	-1.3803	1.0063	-1.3677	-2.8642	-3.7822	0.27705	-2.2859	-2.0158	1.7344	-2.5093	-1.9049	1.2157	-0.17633	-2.2265	-1.361	-6.3437	-2.9646	-4.4186	-0.54573	-4.1452	-0.81192	-2.5495	0.96309	-1.3112
0.22745	-3.0057	-0.50978	1.2709	-0.1381	3.4285	4.7771	1.213	2.2862	1.5186	0.25001	6.0508	4.3908	-0.088393	4.581	0.70339	2.3439	0.19414	2.7541	-1.8002	0.87939	-1.7884	-3.5212	3.8176	-1.2413	4.8321	-0.18151	2.7473	-5.2697	-1.5913	3.7803	4.1771	-0.71064	-3.4724	1.6762	-0.45837	1.9888	-1.2246	3.5244	-1.4408	-0.90324	6.833	3.0244	-0.52619	2.5725	2.8501	4.7086	3.9361	5.9399	4.4154
-24.753	-22.457	-24.379	-19.229	-17.276	-22.487	-18.353	-18.23	-19.144	-22.741	-15.495	-17.235	-24.788	-18.883	-23.442	-23.503	-16.311	-19.133	-20.279	-23.374	-24.037	-15.497	-24.993	-20.119	-19.082	-21.248	-25.698	-18.387	-17.946	-20.044	-16.049	-19.338	-18.264	-20.376	-19.91	-23.043	-22.467	-20.108	-20.044	-16.731	-15.538	-21.815	-19.752	-20.908	-21.877	-20.73	-19.196	-20.867	-19.912	-17.674
4.2242	-0.77651	1.1254	2.1029	0.9342	2.9025	-1.2493	3.7434	1.7634	2.1493	0.62235	5.4645	3.6201	2.2348	1.8509	-1.5724	-2.3575	2.2106	0.53195	3.3901	6.7651	2.6909	1.5687	4.3262	1.96	-3.7022	6.358	7.1262	5.7151	-1.1124	-1.4584	0.13103	-1.225	0.40834	-1.5285	3.3567	-0.12319	5.0656	4.4503	2.2575	2.2	-0.2774	0.099289	3.1351	2.7748	5.7459	1.3236	1.4662	1.5623	1.7626
-12.462	-14.477	-16.182	-13.071	-14.448	-10.127	-15.698	-11.966	-11.621	-11.585	-14.801	-15.498	-17.627	-13.448	-16.966	-10.405	-14.971	-12.247	-16.004	-14.564	-13.059	-15.385	-14.604	-15.281	-18.155	-13.766	-17.992	-12.427	-15.016	-12.15	-11.415	-14.808	-11.368	-12.378	-14.963	-15.521	-14.289	-16.661	-13.04	-15.675	-12.467	-16.071	-11.186	-13.414	-14.454	-14.868	-13.946	-13.231	-15.69	-15.769
3.4342	-0.74507	-1.7561	2.6665	-0.10687	7.8122	1.1694	-2.0011	3.8743	3.8504	0.055534	0.41365	5.641	-1.5027	2.4466	4.4643	0.20271	3.2744	3.1836	0.72611	-3.6111	7.401	1.0976	1.2097	-3.158	0.5134	-3.8695	1.8768	-0.4065	4.6156	-4.0711	1.446	3.5893	2.2569	3.0502	-5.3323	0.80168	3.3381	0.54677	1.9265	3.4711	5.4567	-4.4539	0.37909	3.1493	1.2406	-1.6983	0.25171	4.3687	5.0465
-1.4531	-5.5196	-4.7601	-4.3122	-6.2912	-1.2513	0.35818	-2.1908	1.7388	-3.1585	3.075	-3.4208	1.8268	-2.5889	-2.3033	-4.4024	-2.2397	-3.3014	0.2486	-4.0193	-3.5743	-4.1711	-3.9844	-1.4169	-3.9425	0.93631	-0.56653	-2.6459	-3.7038	-4.2584	-4.1525	-0.20206	-0.21573	0.18167	-6.4646	-1.0203	-1.2833	-3.2751	-1.9344	-2.5151	1.5167	1.0346	-3.1748	-0.3533	-0.19337	-3.3512	-2.9308	-3.9974	0.050862	-2.115
-4.5107	-5.0813	1.306	1.5897	-5.5814	0.99356	0.44157	-2.9032	-2.1858	1.4416	2.8217	-1.0672	-5.744	0.9377	-6.7011	0.75527	0.91911	-0.22799	-2.5308	-7.1848	-0.56006	-1.2666	0.23954	0.14153	-1.0125	-3.2715	0.67328	-4.1805	0.25549	-0.18378	0.77253	-2.64	-2.6111	-1.1015	-3.1324	2.9912	1.2669	-2.8997	-3.3646	-1.6666	-0.68578	-2.0327	-4.8428	0.50496	-2.1948	-1.6585	-3.5168	-2.814	-3.8902	-0.27735
3.8052	4.3918	1.6621	3.1853	0.66657	2.089	5.8503	3.4184	2.2007	6.6229	6.3425	6.4639	1.6427	0.73234	6.6606	3.6974	2.8988	3.9826	6.1775	8.5637	1.9646	7.5045	2.2142	5.9194	5.4747	0.36491	1.7367	4.3398	4.4063	8.5576	2.1642	-0.057566	4.8799	4.1761	3.4297	7.7595	7.23	1.3125	2.8741	3.8658	5.5498	-0.87664	7.4113	1.5323	0.82967	3.9406	4.5869	10.406	1.0604	7.7583
-15.52	-5.9332	-10.127	-14.184	-18.484	-14.509	-12.634	-13.43	-12.764	-18.247	-8.1018	-16.003	-16.969	-8.9834	-10.121	-13.896	-11.156	-10.585	-11.552	-12.164	-13.507	-15.82	-14.084	-7.302	-13.423	-6.5402	-10.519	-9.3265	-8.2936	-8.6924	-10.824	-15.56	-12.844	-13.739	-10.991	-11.446	-16.27	-14.281	-12.956	-11.133	-11.642	-13.433	-15.673	-12.61	-12.804	-13.757	-12.073	-17.135	-16.975	-12.414
1.3962	1.0413	4.5668	-1.1083	2.735	4.1672	1.02	0.3777	2.6057	1.3365	0.86652	2.7043	1.4569	6.1936	-3.1603	1.9124	-1.1577	-1.5353	2.7151	0.56264	1.2798	0.49907	4.713	2.3314	0.65153	6.4102	-0.22367	0.20284	3.6587	1.8622	2.0233	3.2173	-2.8569	0.76697	1.9824	-0.42026	0.75702	3.537	1.0458	-1.9263	0.77006	1.296	2.439	3.0245	2.63	2.5054	5.8527	2.5545	-0.96772	0.24436
-7.4776	-7.2147	-3.5058	-2.7515	-0.80751	-1.973	-5.5656	-1.0841	1.152	0.14835	4.3708	-3.6808	-6.9225	-2.5048	-3.4788	-2.4697	1.2317	1.2798	0.96	-5.5809	-1.2075	-2.4246	-0.26751	-4.7561	-2.6433	-1.5857	-3.154	1.4068	0.43846	-2.4068	-4.1343	-0.32425	-4.2128	0.093051	-1.0675	-0.88114	-4.9924	-4.3353	-2.4533	-5.3215	-3.5312	-3.9826	-1.4277	-5.6385	-5.116	-7.1222	-5.9946	-5.7811	-6.0217	-1.0037
-0.16908	0.48098	0.683	0.18722	0.4513	0.46114	0.90064	0.75106	2.8627	-0.56034	-0.25577	-0.28265	1.8384	3.4269	-4.5398	1.2883	-1.7016	-0.64438	2.4144	3.8762	4.1839	0.17744	-0.63579	-0.21173	0.15705	-3.056	1.8471	3.8822	-3.1072	4.9244	-0.39395	-2.5009	0.72631	2.3421	3.0018	-0.49657	-0.31971	0.88212	0.98269	-1.092	-2.2802	1.8878	-1.4375	0.96659	5.3271	1.9944	2.7025	5.5267	-6.0845	0.113
-0.72875	6.9259	1.7568	3.9723	8.8293	7.1537	4.3701	3.1865	-1.3468	4.5423	3.9343	8.3687	5.5253	0.35516	3.3568	4.3578	4.8066	4.9405	3.4666	4.5985	4.5792	4.7816	2.0429	5.6047	3.3394	4.6566	6.1601	3.3743	5.2182	6.5672	1.1153	-0.10259	7.7298	10.88	3.0095	7.281	0.17825	3.0979	7.5089	2.2295	4.644	5.0795	6.919	7.0851	3.4737	3.2321	9.3542	8.9847	3.9766	2.5825
-6.3917	1.1634	-3.4019	-0.68985	-4.9423	-0.38697	-0.60621	1.3484	-2.9914	-0.099831	-1.5019	-2.5033	-3.8378	-0.94692	-2.1471	-2.5345	0.38049	-2.2907	-0.47122	-6.5548	-5.2621	-0.14845	-2.2536	1.3718	-3.653	1.2909	-2.6545	1.3267	0.36033	1.1567	-3.3905	-1.0558	-0.23147	-2.6714	-5.2005	-5.6235	-0.74711	-4.6274	-2.8033	0.90461	1.2905	-3.2771	-1.824	2.6317	-2.1824	1.997	-3.6677	-0.50917	-0.99352	-4.1058
6.1917	6.1601	5.0946	6.7351	7.0005	0.21625	7.4877	5.6347	3.6554	8.847	6.6657	7.7619	4.9288	7.6069	6.8949	5.7617	12.154	2.9012	7.1787	7.1423	11.238	3.9353	5.7823	4.5025	3.0562	5.8095	6.5799	9.9273	13.001	6.5025	2.4605	5.8445	6.3209	8.3423	6.7574	6.5763	3.2842	7.3699	11.75	8.0765	10.327	8.4429	5.4837	3.8962	7.6528	7.8824	6.3426	7.9563	4.3168	9.9993
-3.7478	1.8117	3.6871	-0.5415	0.55741	3.1357	6.0287	-0.25612	2.7783	-3.3851	-2.7325	-0.78292	1.7165	3.2189	4.8312	-0.42525	0.79456	-1.1582	-0.73704	2.3447	4.247	-0.54685	0.030636	0.12103	2.448	-2.2791	0.56003	0.17544	-0.31393	-0.23716	5.2201	0.79988	-0.56204	2.2043	-1.8705	3.5422	-1.5416	0.26059	-1.4847	-4.961	0.79384	-4.3431	-0.35885	1.2148	-0.66659	0.54384	-4.9883	4.7197	0.34776	-1.0784
-3.9879	-9.5586	-8.8286	-9.4311	-2.7783	-1.8373	-8.2991	-0.70823	-6.2671	-7.3637	-3.2288	-4.1365	-0.19845	-3.7213	-1.6761	-3.0032	-8.1052	-2.4696	-8.4339	-2.5436	-6.5301	-5.6431	-6.1701	-1.5337	-0.27728	-6.9677	-6.0619	-3.4494	-8.9719	-5.8488	-1.8199	-3.9338	-5.8175	-7.056	-7.1178	-4.4114	-3.167	-2.4297	-7.1981	-7.2182	-3.0842	-4.3395	0.80234	-4.2566	-3.1307	-1.2654	-3.4357	-7.7737	-4.3244	-3.2542
-0.52611	-5.4757	-4.9071	-4.1689	-2.5195	0.17627	1.265	0.63975	0.94674	-4.6479	1.4935	-3.8259	-3.9785	-6.8134	-4.0467	-1.502	-5.9818	-0.86811	0.95281	1.3176	-3.3838	-3.7373	-2.3616	2.2525	2.2835	-4.8515	-4.5365	-1.2517	-1.1126	-2.9495	1.1036	0.85778	-3.8278	-1.6833	-0.70098	-2.4264	1.4819	-1.6401	-3.0316	-1.2676	-2.7471	0.92221	-1.1347	0.98342	0.18031	-3.427	-1.0927	0.51333	0.77412	-1.2216
-4.3296	-3.3892	-7.9889	-11.932	-12.097	-8.7596	-9.8133	-13.209	-12.483	-7.6245	-7.644	-9.7861	-12.493	-6.9571	-6.5885	-11.117	-7.7602	-10.787	-10.28	-9.2384	-13.552	-10.338	-7.8936	-10.808	-13.495	-5.0077	-4.1649	-12.408	-10.258	-10.555	-7.8454	-5.848	-5.0339	-10.006	-11.399	-8.4722	-8.6094	-11.561	-10.274	-10.909	-5.9195	-6.4202	-11.493	-9.6838	-10.24	-10.437	-8.4587	-7.7519	-10.68	-10.558
-3.9422	-10.17	-10.305	-9.8537	-9.5638	-5.2556	-9.854	-9.216	-13.62	-5.5848	-11.021	-5.196	-10.289	-8.2004	-12.309	-11.513	-7.3104	-12.333	-12.757	-8.0651	-7.7259	-9.5125	-6.2098	-11.739	-4.6059	-3.7559	-11.512	-4.5741	-6.7771	-9.2049	-10.26	-6.3414	-9.4944	-8.211	-9.9642	-11.301	-6.324	-14.804	-10.944	-7.4776	-12.497	-9.9086	-13.49	-8.5144	-9.1278	-8.0332	-10.386	-5.8709	-12.256	-6.6544
-1.3651	-2.349	-0.87691	-0.010539	2.0083	2.0034	0.19986	-3.5175	-2.0916	-4.1374	-2.186	-3.0621	-0.23082	-0.60311	1.0647	-0.39453	1.8895	0.047409	0.89999	0.25883	0.9237	0.22185	1.9496	2.7484	-0.82868	1.2049	-3.6598	-2.9276	1.3684	-2.7573	1.3948	-1.543	0.047831	-0.96078	0.66053	-0.81927	-2.7179	-0.59824	0.30702	-2.8921	3.5966	-2.4848	1.7277	3.6875	0.2545	-1.3566	0.20474	-1.2393	4.1885	1.8893
0.23546	3.5653	6.6	3.6571	8.0123	5.3384	6.4195	2.625	2.8028	7.0175	7.6467	5.8634	6.2371	0.64006	3.6438	8.1725	6.0761	3.3464	1.4148	1.5107	8.4529	6.8817	1.831	3.8086	7.9943	5.2101	3.3015	5.9327	6.4457	4.3535	0.02052	-0.67201	6.7107	6.5855	6.2713	2.6312	0.9025	-0.83485	6.71	5.1427	9.2208	4.9304	5.8804	4.5723	1.2665	0.73053	2.3021	5.1349	2.015	4.8654
10.789	4.7567	5.7841	1.0757	2.7373	7.9237	4.6843	4.5649	3.2781	3.8329	2.2218	2.8971	8.6272	5.7715	3.3578	4.6382	0.1039	2.4089	3.7524	6.2519	4.6929	6.5809	4.0456	8.7078	5.8878	5.783	2.0696	2.8523	6.0711	3.3535	6.4053	9.7832	9.319	9.2402	8.811	3.1114	7.6232	3.8916	3.6875	3.7494	7.7904	5.6304	5.6961	4.5434	5.9182	3.6819	5.352	8.0557	4.9474	0.98613
-3.9114	-4.0956	-2.7209	-6.007	-1.9747	-2.2946	-3.3409	-4.6877	-1.8202	-3.8209	-4.9484	-1.864	0.6194	0.039256	-6.823	-0.46746	-0.16714	-0.81418	-5.99	-5.3696	-0.21148	-4.5622	-0.86344	-6.1403	-1.2362	-0.89873	1.1718	1.8445	-2.159	-3.5469	-5.3113	-5.4225	-5.1965	0.9874	0.84171	1.6973	-3.2347	-6.2223	-2.4621	-0.36643	0.8221	-2.6868	-2.2772	-4.4254	-1.4185	-4.0863	-3.9347	-2.2967	-1.5865	-3.3598
-4.8492	-3.8092	5.5528	1.3194	0.11317	-4.9586	-0.13734	-3.987	-0.43894	-0.68585	-1.7755	-2.1229	2.4076	-4.4898	-2.8925	1.3603	-1.7405	-2.2797	-1.3022	-0.5234	-0.0075354	-0.79593	-3.519	-1.5763	2.8807	-0.2789	-3.9397	3.824	-3.9514	2.4381	-3.1137	-5.5773	-5.4606	-3.9426	-0.65516	0.27848	-0.81327	0.2367	-0.53017	-1.4067	-2.987	-3.3547	-0.67279	-1.9008	-3.1734	-2.4132	2.0836	-4.5421	1.3514	-1.2522
5.5517	4.8538	8.335	13.582	7.9248	7.747	10.629	6.0659	4.4871	8.7751	9.6854	7.1318	8.3282	7.252	5.5438	3.1883	10.783	8.134	9.252	10.045	5.7529	5.6151	4.0983	5.4911	8.3609	5.1703	8.1799	10.776	3.5471	3.7136	2.0677	2.3202	6.0308	9.144	3.7328	7.3945	13.172	9.1569	9.672	10.132	7.8865	3.0829	6.5847	5.4278	6.9487	10.506	5.5106	4.1953	3.4297	5.2267
6.632	-0.40804	0.42948	3.513	4.4142	1.7591	-0.050939	-4.055	5.1613	-1.198	3.8738	0.47447	4.5017	0.81622	2.5216	0.9147	4.4998	-0.47353	0.81335	0.34539	-1.7958	-1.2107	-1.1779	1.1286	-3.2871	-0.99565	4.943	0.38611	-0.14049	3.1177	0.087219	0.63489	-3.6413	2.5332	2.1942	-0.1789	-1.1228	3.8046	-2.7325	-1.9857	1.2274	0.24586	-1.2768	1.1948	2.1049	1.0074	-3.0398	-0.37917	2.072	1.6339
-8.6121	-13.742	-15.141	-12.126	-16.6	-13.37	-11.305	-17.37	-15.743	-11.619	-10.639	-8.5926	-15.751	-12.274	-14.797	-8.0762	-11.006	-10.04	-16.087	-12.08	-12.5	-15.957	-14.016	-20.248	-10.078	-14.035	-10.306	-9.3362	-10.899	-16.409	-12.36	-12.222	-12.508	-10.879	-14.204	-11.63	-6.5321	-18.464	-13.262	-14.337	-14.336	-16.577	-10.565	-11.899	-13.104	-11.946	-16.245	-11.251	-9.6751	-11.501
-8.2816	-3.0648	-4.3761	-6.3033	-4.9371	-2.6554	-1.9383	-4.0462	0.34726	-4.0041	-5.3777	0.93117	-0.20362	0.56744	0.84935	-0.61251	-3.4396	-3.2473	-4.2088	-3.6729	-0.53067	1.6008	-1.925	-5.5124	0.85362	-1.1517	0.1116	-0.59682	-3.8771	-0.58406	2.9666	1.1225	1.2217	-0.8348	-0.36485	-2.712	2.7353	-0.22493	1.9489	-1.712	-2.7145	-3.7425	-0.56984	-6.5538	-1.0767	-2.5047	-0.84176	-7.6557	-2.7288	-3.2545
-3.8338	0.61334	-1.8004	-1.4095	-0.58256	0.52057	-1.27	1.8108	-2.9088	-1.3273	2.6263	-2.2106	2.8582	6.2308	-0.27188	0.22004	-2.3017	3.1802	2.9283	-3.0029	-0.33271	-4.235	-0.82517	1.3922	-0.45169	3.0276	2.0491	-0.67814	3.4599	0.80853	3.3694	-4.7963	0.3697	-4.5519	9.4145	0.44186	-1.7822	-0.18901	0.4445	-4.2929	2.6445	1.5503	-1.0768	1.5929	-1.7419	0.78085	1.8442	4.2654	0.64201	-1.0144
-3.5809	-0.0065286	-5.0875	-2.1417	-0.45681	-2.4871	-5.8272	1.3034	-0.97325	-5.5523	-3.2946	3.2079	0.34246	-4.6011	-0.9895	-5.1855	-2.2972	-4.9954	-1.8408	-2.8962	-5.9693	-4.3306	-0.90824	-1.4736	-4.2579	-0.14691	-4.2843	-1.5802	1.4797	-3.0713	-2.9329	-1.1548	0.51049	0.2851	-0.25745	-6.0675	-5.2934	-0.11766	0.90746	-1.178	-2.285	-0.63329	-1.4367	0.2789	-5.9433	-3.2478	-4.4759	-4.1108	-0.072685	1.2612
4.5072	6.9936	6.1902	6.8915	9.9707	8.7699	7.5398	7.5112	6.0858	7.4702	8.1142	7.639	9.9275	6.0109	8.2555	9.544	9.2436	8.6433	7.9292	2.6184	2.6309	9.7973	5.2323	11.666	4.5347	9.7571	9.9763	9.9186	0.69508	10.439	9.8785	6.997	11.299	5.5818	9.5339	7.2842	7.1828	10.532	10.155	7.9958	8.0099	10.526	9.6608	9.2656	1.7963	5.1994	3.3621	7.4776	5.9263	6.1951
-5.3284	-1.4309	-3.3185	1.2733	-4.1394	-1.6214	-1.7823	-0.72444	-7.1836	-2.5358	2.8654	-6.3122	-7.2611	-1.3623	-6.7159	-3.6687	-2.3356	-4.7321	-9.2014	-0.36669	-0.24434	2.2412	-7.9513	-4.8606	-3.4941	-2.0963	-5.0895	-4.9599	-6.0972	-4.7203	-4.8987	-8.7023	-0.69244	-4.5392	-4.4251	-6.5502	-2.1783	-1.4408	-5.6352	-1.8557	-5.4964	-3.7069	-8.2292	-0.07437	-2.5054	-1.7582	-2.2416	-3.6317	-7.7461	-7.639
2.8515	3.2732	0.91841	0.927	-1.473	3.6849	-0.35331	2.6755	0.39753	2.7578	3.7459	-2.134	2.6899	3.9324	4.4371	1.307	5.1983	0.58853	2.5561	0.66205	2.4616	0.55612	0.86781	5.974	10.923	1.5642	7.2359	2.0005	2.3947	1.1541	1.5752	3.3267	5.4653	3.0854	-3.3696	-0.88964	-3.5498	-1.2463	3.2189	0.17129	2.8195	5.0116	-2.2239	-0.025961	1.2059	-0.71882	3.3883	2.3778	2.4039	5.2457
-5.3713	-6.3284	-8.6885	-10.205	-4.4819	-8.0283	-5.7737	-5.0346	-11.453	-4.078	-11.056	-6.3915	-3.1126	-1.237	-7.9658	-7.3802	-10.726	-6.5547	-7.1452	-9.6414	-8.5319	0.83412	-6.6606	-5.5887	-10.807	-11.007	-4.451	-7.5437	-6.7574	-8.1401	-3.8613	-3.6037	-4.0328	-6.1117	-9.7544	-8.9209	-1.4433	-6.4714	-9.2143	-6.8336	-9.6628	-9.0001	-6.3588	-3.4982	-8.0805	-7.8068	-5.6119	-5.1205	-2.3736	-9.4664
0.21987	-3.0057	-3.2801	2.4329	-1.1542	1.7878	-3.2671	-5.096	-0.09058	-6.6479	-2.8768	-1.6582	-1.1444	-8.0573	0.61196	-6.5735	-7.1476	1.3938	-1.4064	-4.1847	2.8725	-1.5244	-4.3259	-1.5339	-6.2483	1.3027	-5.126	-2.623	-5.5568	-2.4815	-1.5137	-1.2474	-2.7494	-4.8208	-3.7221	-3.6577	-2.7753	-4.8584	-1.1687	-1.2716	-3.7131	-4.4522	-2.0762	-5.9234	-5.2506	-0.78357	-0.26185	-4.8616	-3.7942	-6.4349
-8.4534	-2.7008	-6.4488	-1.8247	-0.9726	-5.1679	-1.9453	-8.3071	-2.4421	-0.20821	2.9357	0.54389	-3.7604	0.06162	-0.50999	-0.46512	-2.7359	0.85058	-5.2933	0.78894	-2.3357	-6.9884	-2.9949	-0.95673	-3.4337	-0.10058	-4.9713	-4.9491	-2.5592	-1.5359	-3.6868	-0.086495	-2.5108	-3.3584	-3.3725	-1.9122	-1.8987	-0.0037402	-3.6658	-0.58271	-3.6836	-4.233	-4.2373	-1.3828	-0.69993	-0.93893	-2.0143	-0.048593	-3.9285	-0.78979
2.2871	2.3365	-1.5888	1.1993	4.163	4.8396	3.0128	-0.60389	4.6139	7.7394	4.5298	9.5821	3.0691	-1.3028	2.5329	1.1636	1.5895	2.4892	7.0409	1.6606	3.5156	2.6864	6.6526	-0.72176	2.8116	3.6909	1.7934	1.1414	4.3944	3.1114	8.7231	0.34968	1.9699	0.44251	0.15298	3.5777	6.1942	7.1896	-0.18031	4.157	3.8622	4.6546	3.5049	4.7394	3.3627	4.9172	2.9025	1.2881	2.7084	-0.067239
-1.5301	-7.0266	-1.8621	-5.8511	-5.0752	-0.77238	-2.1718	-6.2503	-6.8525	-9.2581	-5.3709	-2.5589	-9.0294	-3.0841	-8.1904	-7.2384	-4.412	-6.0856	-7.6433	-3.1699	-2.4742	-7.3826	-6.7835	-7.7408	-8.2747	-4.598	-5.0191	-4.4492	-0.59979	-6.1197	-6.6351	-8.9295	-8.3426	-6.6745	-9.1125	-6.5321	-7.639	-4.2806	-8.5847	-9.2182	-2.1085	-5.744	-6.7971	-3.9138	-10.058	-5.1331	-7.8576	-6.5626	-2.9256	-3.899
5.0696	8.1063	4.7849	4.3827	7.1692	-2.0378	0.90343	3.5848	4.621	4.1723	3.5678	3.9393	8.8842	4.1271	0.7472	2.2598	6.1745	4.482	2.9674	5.6012	0.65073	5.2404	3.7933	3.6606	2.5462	4.6393	8.37	2.3576	3.452	-1.2444	6.0875	2.7371	5.9445	4.8677	5.9236	4.0905	2.4977	5.1609	5.7031	3.9465	4.1214	3.4447	5.8995	2.7108	1.2074	8.2541	6.4656	3.1918	5.1934	5.9479
-10.937	-13.95	-13.33	-3.0407	-11.357	-13.132	-9.6315	-11.761	-8.5943	-6.7979	-7.9834	-12.582	-9.1183	-9.4566	-12.992	-13.628	-14.079	-7.3606	-10.253	-14.938	-7.131	-9.8821	-10.435	-5.28	-9.3426	-5.6955	-7.2287	-7.4659	-5.1029	-4.4753	-11.631	-8.2081	-11.988	-12.919	-8.281	-8.906	-10.574	-12.356	-12.236	-11.023	-8.9844	-11.882	-6.0223	-7.2684	-7.032	-10.53	-12.055	-16.499	-12.253	-6.6051
-12.822	-9.7045	-9.2424	-13.137	-13.223	-15.795	-10.353	-12.473	-8.8896	-10.057	-11.772	-9.7188	-8.1829	-8.088	-10.075	-14.697	-9.7884	-13.126	-8.7746	-7.7052	-13.573	-11.072	-11.55	-12.09	-10.509	-13.432	-10.323	-11.939	-12.354	-10.948	-9.2915	-15.423	-10.072	-12.01	-12.313	-9.8816	-13.865	-10.965	-13.847	-9.8665	-13.76	-14.075	-9.6461	-16.054	-9.2864	-11.643	-18.984	-10.406	-11.372	-8.7526
-11.603	-7.3696	-7.4649	-9.3098	-9.9491	-11.169	-9.3507	-9.6702	-10.974	-11.017	-7.8841	-7.7551	-10.72	-10.407	-13.078	-1.5711	-13.569	-4.5836	-6.9741	-11.391	-9.5642	-11.38	-11.136	-8.5558	-10.385	-8.3319	-16.778	-7.2801	-9.8898	-9.4214	-10.41	-11.987	-9.5552	-7.9011	-6.8295	-11.842	-3.2513	-10.066	-13.354	-12.059	-11.083	-10.266	-8.2825	-10.951	-9.4876	-5.6426	-9.0487	-8.1242	-12.024	-9.1417
3.0088	-2.1203	4.0507	-2.2299	-0.38173	0.19998	-3.8059	-0.30462	1.8512	0.91023	-0.98976	-6.1757	-0.95446	1.3259	-1.4078	-0.41888	-0.88832	-4.7997	-0.87225	0.30738	1.4044	0.75899	1.1896	3.0975	-2.9185	-5.3116	5.1459	1.4129	-4.2484	1.9413	2.1413	-0.99874	-1.6284	-3.3355	2.4268	-2.2624	2.1412	5.7344	0.42735	2.4077	-2.8341	-0.22358	0.12245	-3.5509	-2.5798	-0.6448	-1.4421	0.46682	3.2511	-0.4175
-22.355	-24.063	-17.143	-22.057	-21.838	-23.054	-21.291	-19.653	-15.656	-17.058	-22.233	-19.558	-18.077	-21.292	-21.084	-20.533	-21.189	-25.7	-15.958	-17.769	-19.355	-21.925	-23.262	-22.091	-20.144	-26.463	-20.12	-15.366	-17.181	-14.821	-18.328	-17.523	-22.842	-21.584	-19.726	-19.115	-22.96	-20.76	-24.014	-19.322	-24.393	-22.628	-23.253	-21.141	-16.736	-20.129	-18.846	-24.346	-22.116	-17.058
-5.9424	3.5635	4.2018	2.6243	6.2437	-2.735	1.763	2.2173	-2.7088	4.2473	-4.2136	4.8796	5.8781	-0.53163	4.1764	1.0707	0.70238	1.5618	3.8909	2.221	3.8638	3.169	3.3573	1.1616	0.50962	-0.16244	5.3726	1.3637	2.1488	5.8633	-3.1629	2.4747	1.2727	2.3175	-1.4808	1.259	-2.5822	-3.1319	7.0362	1.7162	-0.062649	3.4084	1.416	2.6293	-1.933	3.3408	4.6985	-1.9677	-0.97398	3.1757
-5.4341	-6.9197	-3.7072	-5.6372	-7.0295	-6.8093	-4.2932	-3.1657	-5.5536	-7.165	-6.6431	-3.7061	-9.4282	-5.9305	-8.5331	-7.3704	-3.0148	-7.2033	-4.4997	-9.2499	-9.5385	-6.0035	-3.8764	-7.0122	-4.6646	-6.615	-4.943	-3.5286	-4.8447	-3.4028	-10.001	-5.6739	-6.5079	-5.3959	-5.9964	-8.8803	-7.141	-7.5294	-2.9462	-7.5012	-3.8639	-4.4582	-7.3624	-6.9604	-9.7693	-2.6736	-7.6324	-4.0627	-7.3752	-4.5132
-10.181	-3.7667	0.61373	-5.239	-3.7961	-4.5034	-1.807	-5.5413	-7.7215	-1.8291	-11.151	-7.0914	-8.0886	-1.5381	-7.9361	-7.8678	-5.0272	-6.5638	-9.5047	-7.1996	-4.0835	-4.376	-8.3813	-8.4537	-4.272	-6.5977	-3.0273	-4.9274	-3.1876	-6.4251	-6.8926	-9.1648	-4.1618	-8.0067	-6.7383	-1.3078	-0.70474	-6.1018	-8.0958	-7.7298	3.705	-2.4267	-1.0149	-7.1649	-0.29048	-1.5907	-5.8892	-2.3104	-5.8734	-6.9616
-2.6554	-4.8987	-7.4585	-0.90538	-8.2638	-8.8546	-5.3136	-7.2191	-4.1217	-6.3924	-3.5649	-5.9818	-9.0955	-11.731	-7.5039	-11.763	-3.1826	-10.351	-6.8014	-8.9316	-9.2645	-1.1043	-10.289	-7.8058	-7.4695	-7.4513	-11.118	-10.735	-8.9726	-10.186	-6.7325	-5.4541	-9.6528	-8.5225	-3.1893	-11.087	-7.0746	-6.5334	-6.957	-10.119	-10.577	-5.8586	-9.1223	-5.3989	-2.7316	-9.0738	-6.5527	-9.5584	-9.0828	-13.144
-0.46265	0.48218	-1.3912	-5.0211	-1.6758	-0.73913	3.1704	0.81338	-5.0549	-0.82683	0.19472	-2.1828	-3.3537	2.0712	0.38391	0.9818	1.3476	1.0448	-0.70057	0.51512	-5.2511e-05	-0.24103	-5.2776	0.09307	-2.6996	2.46	-0.90997	-1.6286	-3.9341	0.60626	-1.7604	1.407	-2.6384	-0.57982	1.1518	1.5713	-3.1379	-1.6085	0.40433	2.1746	-3.6901	-4.7504	-2.1976	-3.789	-3.9069	-2.3687	-0.53131	-3.0594	-2.7459	-0.68514
-0.86192	-2.8236	-2.6341	2.2296	-0.092596	-1.9154	-3.2664	-3.0075	-3.6539	0.16325	-3.8063	-2.7947	4.5885	-2.3283	-4.195	-1.481	-0.049832	-4.7502	-2.9007	-0.25569	-3.5844	-1.8564	-6.5674	-2.1915	-6.3038	-5.5314	-2.6115	-6.1733	0.68223	-3.6311	-1.1577	-2.7378	-5.8551	-4.2319	-5.3697	0.50499	0.34362	-4.975	-3.9698	-5.9175	-3.439	-6.4309	-3.5506	-0.86058	1.3	-0.6497	-5.7832	-4.8011	-3.1434	-7.0077
-2.3757	-6.5985	-0.44137	-5.319	-3.5154	-7.727	-5.2702	-0.73637	-3.8462	-0.41388	-5.9437	-5.6604	-6.2829	-6.8359	-3.6169	-2.0405	-4.3685	-2.0498	-3.5822	-7.7838	-3.2537	-5.6834	2.3201	-1.7074	-3.0433	-7.4495	-4.9357	-2.4869	-3.8375	-0.51792	-3.3326	-4.8326	-0.86744	-7.8988	-5.3735	-5.7307	-3.2616	-0.15683	-3.2956	-7.0397	-5.5222	-5.6013	-6.2183	-5.9734	-8.358	-10.989	-3.7316	-3.0178	-3.2283	-6.0808
-13.799	-9.5598	-13.96	-13.88	-9.7167	-7.2962	-12.749	-9.0607	-8.7069	-12.701	-10.81	-9.2894	-6.6457	-9.5881	-9.5331	-12.42	-12.552	-10.742	-11.007	-10.819	-12.245	-13.409	-15.323	-11.209	-13.396	-13.858	-12.818	-16.282	-15.59	-7.7602	-13.36	-12.524	-9.5906	-8.8188	-5.9755	-12.425	-13.57	-10.251	-8.6328	-9.4008	-8.4691	-8.9643	-15.05	-13.113	-10.415	-10.603	-13.94	-1.1777	-9.7327	-11.568
-7.303	-12.229	-7.8547	-1.6868	-11.817	-3.0612	-2.9195	-6.5137	-5.5683	-7.5645	-7.3641	-7.4338	-5.4759	-10.958	-7.7783	-7.1354	-4.6408	-7.4769	-10.368	-8.0936	-10.521	-9.2625	-8.7502	-9.1593	-9.3191	-7.4029	-7.0714	-6.1094	-8.2649	-8.9006	-9.0127	-9.1605	-5.6264	-5.7893	-6.3989	-10.026	-5.3656	-0.88388	-7.8006	-9.248	-7.9474	-9.2804	-8.0869	-5.0227	-9.1596	-2.3922	-9.6927	-8.0976	-6.7216	-8.8773
-22.162	-20.947	-21.354	-23.922	-19.816	-19.203	-24.951	-21.953	-23.013	-26.899	-23.223	-22.784	-23.956	-21.069	-20.412	-21.727	-24.352	-26.649	-22.482	-18.861	-18.828	-27.106	-19.746	-25.556	-23.315	-20.93	-21.959	-24.282	-20.1	-23.504	-24.643	-21.314	-19.063	-25.395	-19.627	-20.194	-24.251	-23.35	-22.359	-18.344	-26.921	-22.073	-24.874	-23.937	-23.638	-20.171	-24.787	-23.307	-17.435	-17.351
-15.938	-16.122	-11.529	-15.967	-9.6089	-13.551	-13.692	-14.52	-16.259	-12.889	-10.417	-16.728	-12.507	-13.666	-13.068	-14.058	-16.435	-13.854	-13.672	-16.229	-12.767	-19.057	-14.137	-16.06	-14.06	-11.378	-8.6306	-14.979	-15.813	-13.198	-15.233	-12.318	-13.886	-17.225	-15.905	-12.197	-13.887	-14.721	-9.2458	-15.189	-16.377	-10.334	-17.964	-16.284	-13.125	-11.852	-12.854	-12.417	-16.188	-16.065
-6.8607	-1.8702	-7.4551	-5.3597	-4.7745	-4.2245	-3.9863	-3.6218	-6.315	-1.8662	-8.0577	-2.665	-8.4826	-4.3469	-5.8489	-3.4314	-7.9809	-4.7726	-6.3751	-6.2961	-3.4316	-9.5628	-3.6198	-6.0187	-6.3104	-9.1404	-6.6917	-7.5584	1.8084	-3.4591	-2.0724	-5.2571	-6.8513	-10.291	-6.2666	-7.2984	-6.6843	-4.3737	-2.1296	-2.1445	-5.0664	-4.0873	-4.223	-9.6121	-4.0068	-6.1889	-2.1149	-3.0421	-6.3284	-5.7397
-1.4091	-3.9484	-2.1184	-3.9426	-1.9762	1.8212	-2.3716	-1.6911	-4.2242	-3.5895	-0.79548	-1.5489	1.3323	-3.0423	-8.0966	-5.6089	-1.496	-3.5406	-7.7136	-2.0057	2.6833	-3.8368	-4.4134	-0.61407	-6.5595	-1.043	0.58316	-5.2227	-2.0045	-3.2271	-4.4749	-9.4887	-3.5915	-1.7823	-2.4056	-0.3731	-6.4738	-2.1618	-2.4662	-9.9578	-3.2415	-2.7977	-0.94532	-1.74	-0.87175	-4.2049	-4.6548	-0.75622	-2.3874	-2.0706
-2.5721	0.6453	-0.37728	0.39558	-0.0072644	2.6355	-2.2157	0.90581	-2.5194	2.0948	0.31436	-0.0064056	0.12698	-0.5147	-2.0074	0.72655	-1.0015	-2.0029	3.5617	-4.2339	6.5304	0.51827	0.53124	1.8997	-4.9926	-1.2784	0.54033	0.53206	0.49713	-7.8346	-5.5721	1.5475	1.6341	3.1703	1.4527	-4.8711	-0.27993	-2.8155	-2.3674	-3.0392	2.0854	-4.8423	-0.77382	-2.4373	3.3925	-0.20093	-2.1872	-1.9088	3.7319	-0.63276
-9.9815	-4.7307	-4.279	-3.8691	-10.404	-8.0027	-5.6751	-7.9093	-5.1449	-7.7868	-8.348	-7.2919	-0.30962	-3.2001	-8.4061	-6.6711	-4.6532	-8.6471	-4.61	-2.2193	-6.0741	-7.8541	-5.1887	-5.3246	-7.0512	-2.5411	-6.2948	-7.6076	-4.4498	-6.3092	-6.6007	-1.1953	-6.0748	-8.8991	-9.9074	-5.4043	-3.0132	-8.521	-2.7294	-1.8171	-6.0865	-5.6701	-4.0236	-6.1885	-4.9508	-3.7685	-4.6585	-9.6452	-7.154	-6.6748
-6.0281	-4.5928	-3.8416	-0.96239	-3.4988	0.22145	-3.598	-4.5845	-3.0329	-7.96	-4.3559	-9.9879	-5.9169	-2.4871	-3.6591	-4.9263	-6.6747	-5.1106	-0.73382	-2.9645	-3.2704	-5.7549	-4.627	-3.5763	-0.66498	1.4629	-3.4634	-0.77808	-2.5728	-1.9416	-4.55	-3.8128	-3.1216	-5.3351	-1.4909	-7.7943	-5.1154	-0.50794	-3.888	-4.9793	-2.5266	-6.5191	0.57096	0.13085	2.9076	-0.6163	-5.5339	-6.996	-0.21633	-2.4814
1.145	-2.4618	-1.437	-2.2109	1.3725	-0.69362	-0.29759	-5.3952	-0.64544	2.1677	-4.4584	6.3639	3.6015	-0.2496	0.95645	3.1963	1.1362	1.0954	-4.8511	-1.7879	0.52225	-2.397	-3.2195	-4.2639	0.70267	-5.3053	5.5651	-4.0806	0.62102	-4.1283	2.4103	-1.3034	0.14181	4.0219	0.65089	-0.67419	2.5196	-1.6831	-3.0069	-3.6252	4.9501	1.8482	2.6753	1.7358	-1.8787	2.1525	1.4118	-1.1102	-0.75295	0.063904
-13.656	-8.5573	-17.886	-15.425	-10.734	-14.059	-13.647	-14.667	-15.555	-9.8255	-9.0061	-18.369	-17.848	-14.382	-12.653	-14.407	-15.029	-11.753	-8.4724	-12.214	-12.68	-13.009	-11.816	-9.5586	-12.062	-16.385	-13.371	-15.231	-14.767	-12.168	-12.121	-13.208	-12.19	-8.3112	-12.772	-19.383	-12.798	-11.62	-15.319	-12.513	-13.412	-13.298	-9.352	-13.003	-13.645	-12.451	-13.452	-16.796	-16.036	-14.376
-20.224	-24.221	-19.36	-23.71	-20.597	-19.465	-20.506	-17.355	-19.475	-22.054	-23.891	-19.909	-20.155	-21.903	-19.567	-21.353	-19.859	-21.407	-20.469	-22.951	-20.374	-18.533	-22.186	-17.922	-24.996	-22.842	-22.099	-22.88	-17.078	-23.635	-23.343	-25.896	-21.341	-23.883	-21.206	-19.665	-16.958	-19.488	-24.535	-21.987	-20.134	-24.676	-18.749	-23.368	-20.578	-18.944	-21.866	-18.27	-19.953	-21.004
-12.72	-17.76	-16.461	-13.147	-16.111	-12.184	-16.93	-11.181	-9.1334	-15.501	-14.945	-15.66	-17.869	-20.099	-16.742	-15.026	-15.226	-11.612	-11.344	-13.494	-11.028	-16.128	-15.36	-17.708	-11.203	-19.12	-12.099	-13.899	-11.969	-13.768	-8.6395	-15.278	-14.609	-20.463	-14.804	-14.173	-18.087	-13.234	-15.779	-11.301	-11.253	-14.631	-12.701	-15.655	-10.947	-17.083	-14.156	-14.182	-13.925	-16.956
0.33751	-0.99441	0.8053	6.1506	4.0648	0.54889	0.35418	0.068131	2.4035	-0.27662	-0.16863	3.7094	0.83746	2.5609	-0.06144	3.816	1.1673	3.2424	0.65302	3.6804	-0.2862	1.0491	3.2848	-1.5945	-1.5515	-1.4373	2.353	8.0121	0.78765	3.9712	1.5761	2.3686	4.991	4.6977	-0.81544	2.782	-2.1494	5.7854	2.0827	-4.2043	-2.4474	-3.5271	-0.90737	0.44441	0.66245	7.0135	4.5078	-0.14517	3.6069	2.5739
-5.7044	-3.5566	-5.3327	-2.8709	-4.7846	-2.4424	-4.0275	-4.7743	-8.027	-5.4067	-7.5512	-5.5648	-4.5474	-1.5155	-6.4694	-4.7766	-5.6826	-8.5299	-0.82539	-5.7237	-3.632	-8.2297	-9.7866	-5.2689	-3.445	1.6106	-5.1667	-9.1119	-4.6816	-5.8219	-9.5135	-6.8775	-1.4578	-3.5549	-5.4491	-6.0503	-5.3372	-3.8422	-4.4163	-2.6433	-5.6328	-1.6556	-8.8745	-9.0938	-5.063	-10.27	-3.8466	-5.6233	-2.7123	-6.6776
-10.952	-12.806	-16.156	-15.003	-14.712	-16.59	-16.967	-13.296	-14.856	-12.021	-13.918	-13.742	-14.227	-10.574	-13.142	-13.853	-17.018	-12.789	-13.549	-18.695	-18.84	-14.884	-11.787	-14.757	-12.894	-19.243	-14.846	-11.853	-14.711	-13.905	-16.908	-12.648	-15.783	-13.574	-14.567	-15.669	-17.065	-11.805	-14.456	-16.124	-14.432	-15.461	-13.079	-11.95	-19.656	-11.793	-14.988	-14.034	-10.622	-7.1478
-18.761	-22.419	-23.79	-20.222	-30.113	-23.456	-21.664	-24.413	-19.857	-19.186	-21.91	-23.755	-19.717	-22.774	-21.445	-19.879	-19.219	-24.291	-22.704	-20.395	-21.853	-24.44	-23.616	-22.482	-25.334	-20.317	-19.348	-22.722	-21.039	-23.139	-19.777	-19.355	-21.362	-20.43	-22.796	-27.299	-24.417	-25.513	-19.513	-24.949	-24.416	-23.562	-20.299	-20.782	-20.626	-23.085	-20.672	-24.862	-24.777	-23.744
-8.3497	-7.3485	-5.8043	-1.8225	-6.3034	-6.6614	-9.3289	-5.0959	-7.77	-10.574	-2.3385	-0.50281	-3.6631	-5.9616	-2.5623	-4.9462	-4.3621	-5.5182	-3.1191	-11.679	-6.7552	-4.9174	-5.1712	-5.5935	-9.1164	-7.6458	-3.4961	-4.2065	-5.9139	-10.504	-6.8473	-2.8797	-9.5845	-2.5187	-8.2374	-3.5118	-4.51	-8.6688	-8.4428	-7.4653	-4.3532	-10.481	-3.7132	-4.7334	-1.9019	-3.0086	-6.4347	-5.5742	-2.8593	-3.1491
-9.7074	-13.725	-12.636	-14.484	-10.109	-13.931	-9.8669	-14.277	-10.913	-8.8851	-9.1081	-8.5475	-15.291	-6.3912	-13.477	-12.663	-11.949	-8.7771	-15.732	-16.812	-9.6933	-10.434	-13.416	-12.454	-9.0234	-7.8492	-12.146	-11.708	-14.693	-12.343	-10.33	-11.274	-12.235	-12.085	-12.391	-12.513	-12.764	-10.665	-11.019	-14.074	-8.2343	-11.741	-10.331	-11.176	-9.2058	-9.8253	-13.97	-12.379	-11.761	-13.274
16.201	10.499	12.277	9.9786	7.7619	12.822	11.378	10.625	12.91	8.7021	14.593	11.36	13.409	9.5375	7.4591	9.1841	11.132	11.339	10.633	14.086	7.249	11.49	13.566	7.9775	7.1747	10.344	7.9198	8.8406	8.2468	11.878	6.925	12.2	6.1527	8.078	8.8378	7.9939	14.141	6.0547	7.1631	11.368	13.467	8.1545	7.6163	11.386	6.3212	9.5405	8.0752	16.181	8.6872	11.362
-1.9572	-1.4047	-3.4332	0.41589	-1.5198	0.83356	0.90604	-5.6535	-1.9698	-2.8448	-0.45521	-4.4542	-1.6356	-2.6732	-0.017095	-3.3549	1.468	-2.855	-0.42147	-1.1927	-0.047924	0.50453	-6.3289	-7.2248	0.24436	-5.3577	-3.2817	0.27612	-0.15193	-2.8123	-3.4019	1.2996	-3.6031	-1.4095	0.095259	-5.9326	-3.0275	-2.4583	-1.3415	1.1164	-3.7554	1.1951	-1.6286	6.1846	-2.6392	-2.4486	-3.512	-3.7808	-4.3671	0.76755
2.7187	0.40289	0.97742	0.078472	-2.8615	1.1563	3.5004	-0.52563	4.1758	0.22806	-3.1082	-1.324	-2.6561	3.3834	1.1899	0.12883	-0.74513	-0.74349	-0.29972	2.7368	1.5885	2.2522	0.82838	0.34976	-1.8164	4.5618	0.56851	4.8035	1.5449	-0.17363	-1.9734	0.85798	1.9079	4.6715	-4.1589	4.2361	-2.5532	1.8717	5.2628	-4.1064	0.76894	-0.73701	2.8992	5.7437	2.0856	2.1915	-1.7469	4.29	1.0335	-3.072
-13.325	-10.486	-11.141	-9.3446	-14.954	-11.496	-13.665	-10.164	-11.47	-7.655	-7.4458	-14.363	-12.614	-12.432	-5.0436	-13.195	-7.2163	-10.856	-8.0754	-13.266	-6.5883	-9.6199	-12.016	-10.54	-11.02	-10.467	-9.5384	-11.739	-12.383	-10.323	-7.3909	-10.935	-4.4932	-8.0044	-7.3242	-7.7493	-9.9056	-13.742	-7.2771	-12.297	-13.694	-10.658	-7.536	-9.7757	-7.7271	-11.309	-13.58	-12.693	-9.8437	-9.9268
-12.973	-11.849	-11.149	-16.185	-15.461	-13.106	-12.613	-12.053	-15.188	-11.878	-11.453	-14.593	-15.051	-12.322	-10.654	-14.503	-14.781	-9.2709	-9.3401	-10.249	-14.727	-8.274	-10.956	-13.963	-9.083	-11.304	-13.85	-18.804	-12.441	-15.144	-13.731	-11.339	-13.486	-13.171	-18.249	-12.598	-16.517	-13.933	-16.569	-12.136	-14.817	-11.588	-12.594	-16.144	-15.24	-9.2385	-9.7746	-14.448	-14.074	-13.832
-4.4583	-4.697	-5.8756	-3.0925	-6.4134	-2.0016	0.18204	-2.0331	-0.34651	-4.6504	-4.5412	-6.8586	-4.4587	-5.8366	-3.2186	0.93732	0.64657	-3.0593	-0.48311	2.5883	-2.9874	-7.0627	-5.0392	-3.9537	-1.6919	-2.7424	-6.9195	1.1279	-1.769	-3.6049	-4.2177	-1.3901	-3.7419	-3.8707	-7.6266	-6.5292	-2.2697	-3.0746	-4.2663	0.80209	-8.2723	-10.058	-2.99	-6.9055	0.59039	-2.5844	-2.1084	-1.2513	-2.2645	-4.2416
4.7521	3.0409	9.993	10.354	9.3456	10.012	9.9862	9.3108	10.83	10.624	8.8076	9.393	5.9253	9.1168	7.2444	5.1183	7.988	13.995	11.555	8.4855	12.887	10.914	14.527	8.0319	5.6755	6.7375	10.709	10.045	10.067	11.442	11.119	12.294	8.8736	9.2941	9.5489	10.462	8.5217	7.1455	16.438	9.3386	10.825	10.53	13.612	13.909	9.5503	7.9192	6.5408	12.85	9.0955	4.8178
-4.5485	-1.6421	-1.4615	1.7316	-1.4099	-1.1439	0.89059	-0.9107	-1.445	-3.0398	2.1677	-3.0737	-0.0027569	-3.9286	-3.086	3.3171	3.8521	-4.9707	5.673	0.86815	-3.5716	-3.3017	-3.4747	0.40519	-1.7789	-5.8539	2.0652	1.2535	0.46174	0.58217	1.2609	2.2905	2.798	0.13126	-0.93921	-2.6097	0.31127	-2.8529	-3.6454	-0.98156	-3.825	-0.3338	0.52018	-3.6565	-0.71325	-4.4854	-4.3036	-2.9703	-1.1561	0.98832
-11.05	-11.984	-10.303	-10.69	-9.8029	-10.698	-18.91	-14.308	-14.217	-14.603	-15.129	-9.4832	-12.396	-10.39	-13.008	-14.082	-8.1996	-9.8599	-8.803	-13.485	-8.4599	-9.7735	-12.817	-12.753	-10.922	-9.6968	-8.3557	-12.634	-15.471	-5.1695	-6.784	-15.375	-11.706	-3.3172	-8.3708	-11.328	-10.157	-10.615	-14.829	-15.192	-11.956	-11.903	-9.4648	-11.635	-13.17	-10.467	-13.233	-12.093	-10.659	-11.669
4.3	0.010971	-2.0285	-3.1585	0.67225	0.013399	0.068759	0.032997	4.844	3.0238	0.455	2.6323	-2.7299	1.4138	0.43296	-2.622	0.9351	-2.0053	3.2316	-1.6086	-0.16426	1.3021	-1.8754	1.0709	-3.3556	4.8282	-0.78774	-2.4133	6.1288	-1.3188	-0.078945	3.5191	-5.7425	-0.69273	-1.1647	2.2011	4.4777	-1.6208	-1.6223	-4.0171	1.8006	-5.5982	-2.119	1.4704	2.5265	-4.3965	0.30923	0.90716	-2.6426	2.879
-0.054925	-2.7518	-1.3873	1.9358	-2.5477	-2.2295	1.6568	-1.0029	0.72412	-3.9894	-3.1386	0.73452	-5.4459	1.8721	-0.31972	-2.6439	-2.9201	-1.7893	-0.49079	0.89868	3.9243	-0.70739	1.3759	5.2943	-2.6823	4.5852	-0.084013	-1.1373	-3.0635	3.4949	-1.2758	-3.8096	3.1275	2.4587	-1.7052	3.2254	0.44445	-1.9623	-1.2343	-1.8809	0.8702	-0.42802	-0.97031	-0.086456	-3.9894	-0.41734	0.42576	3.6352	-5.983	-4.2546
-12.132	-12.536	-12.111	-3.1682	-9.338	-9.583	-8.4342	-11.54	-14.15	-10.629	-13.698	-8.9583	-13.033	-14.433	-12.814	-6.8678	-17.815	-7.2669	-9.3481	-8.756	-11.029	-9.0005	-7.5509	-9.7093	-16.1	-13.074	-13.841	-11.686	-5.96	-10.962	-11.93	-12.795	-15.141	-12.718	-12.385	-14.706	-9.8558	-11.575	-5.7779	-15.39	-10.426	-14.77	-13.574	-13.791	-12.318	-12.518	-8.4468	-10.52	-10.378	-11.211
-14.796	-16.584	-17.344	-17.154	-17.067	-12.778	-14.921	-16.313	-16.028	-12.392	-19.069	-13.918	-15.007	-13.422	-13.425	-13.196	-12.121	-17.246	-17.289	-12.407	-10.318	-17.358	-13.399	-13.939	-20.998	-11.335	-15.764	-17.528	-9.2871	-17.396	-18.696	-13.056	-13.439	-15.043	-14.263	-14.299	-16.197	-12.023	-17.619	-11.742	-11.726	-14.591	-13.208	-13.157	-11.779	-14.948	-15.017	-15.303	-14.988	-10.172
-5.5325	0.8633	-8.031	-0.058426	-3.4142	-1.2911	-5.1003	0.62817	-2.4808	-1.5953	-1.3934	-2.2352	-0.48784	-3.6536	-4.9997	-3.5885	-0.14871	-5.9214	-2.1782	-0.75392	-5.5265	-0.68173	-5.0605	-1.4786	-4.2037	0.065286	-5.2483	-3.298	2.5685	-5.0168	-0.76017	-0.31717	-5.9846	2.4317	-2.5437	-7.5695	-1.2483	1.3751	-4.5842	-6.2058	2.6568	-1.0065	-6.5675	-1.4149	-4.0594	-2.2208	-3.9134	-3.0861	-5.6018	0.44309
-14.85	-14.099	-10.116	-15.625	-16.072	-14.023	-17.407	-14.297	-18.415	-11.768	-11.065	-12.557	-12.564	-11.203	-17.627	-11.592	-9.0189	-10.273	-14.091	-14.161	-16.281	-13.726	-14.922	-8.8081	-9.7595	-10.777	-9.2337	-18.217	-12.365	-13.379	-12.44	-13.524	-14.851	-9.796	-13.256	-14.825	-12.735	-9.4949	-17.161	-17.817	-16.887	-14.488	-11.823	-13.852	-9.7545	-13.303	-9.1513	-12.6	-14.819	-12.668
1.1078	-3.8351	-2.572	-3.53	-0.12142	2.7919	1.0575	-5.7056	-3.0596	-3.8046	-3.4587	-3.8275	-5.0421	-4.2019	-0.69413	-2.8975	-4.7197	-3.7634	-5.9352	-3.747	-1.83	-3.4209	0.26409	-4.6792	-4.6783	-4.1911	-0.21256	-6.1828	-2.1942	1.6066	-5.0637	-2.1718	1.6049	-3.3271	-4.3838	-0.59761	-0.74131	0.98146	-8.6844	-5.1321	-1.3255	0.058838	-0.76973	-4.4242	-1.4798	-3.689	-2.0425	-3.7422	3.345	0.32334
-4.2355	-4.6629	-6.533	-4.4176	-7.9332	-8.1465	-6.245	-10.2	-5.7086	-6.0098	-9.0801	-0.96835	-8.2007	-8.1942	-6.8295	-4.1207	-9.9835	-1.278	-4.8074	-7.3623	-6.225	-7.5672	-9.0956	-10.443	-7.567	-8.7553	-9.4432	-7.0361	-11.349	-7.2003	-6.3411	-4.4256	-11.452	-5.3183	-10.083	-11.071	-8.7235	-5.6245	-3.8164	-10.47	-8.1764	-5.8751	-6.6317	-10.647	-11.562	-8.3955	-6.5147	-9.8703	-3.6585	-5.7127
-5.555	-5.2272	-3.8	-4.6165	-1.2871	-3.9608	-3.1276	-4.8998	-0.66934	-3.1713	-7.2903	-4.1565	-5.2339	-4.6575	-3.775	-2.4964	-0.57615	-4.0111	-6.3638	-7.8403	-1.206	-1.81	-5.7635	-3.6607	-5.0361	-4.5693	-6.6781	-8.5582	-4.7538	-7.3693	-4.0608	-2.1453	-3.5526	-2.1181	-2.1295	-1.959	-5.5328	-1.9559	-5.7756	-2.2707	-4.8977	-1.4914	-8.6021	-6.4	-5.9025	-3.6029	-3.255	-4.4531	-0.85814	0.23866
-1.8662	-1.1833	-1.5878	-2.8585	-4.783	0.84172	3.0165	-6.41	-4.0358	1.6253	0.94221	-4.5599	-1.1703	-5.6469	-4.4368	-2.7168	-3.8228	-2.8339	-0.81648	-0.93018	-3.4221	0.30596	1.4339	-3.4908	-6.9318	-5.9485	-2.9334	-3.537	-0.062147	-3.7932	-6.9688	-0.78286	-4.0138	-4.396	-5.0435	-1.6489	2.5824	0.4312	-1.9329	-1.265	-6.0842	-2.2988	-2.1396	-2.9795	-1.4599	-5.0463	-2.1482	-7.7834	-0.30609	-3.394
-6.2686	-7.6223	-7.332	-11.886	-11.3	-6.8437	-9.5606	-4.1697	-7.3586	-13.167	-5.5375	-13.275	-10.464	-7.3627	-6.3518	-8.1833	-8.3238	-5.2683	-4.8226	-11.045	-3.7787	-4.0779	-7.2786	-11.296	-5.4592	-2.8736	-10.011	-6.439	-12.683	-8.9532	-5.7197	-7.0796	-6.76	-6.5103	-9.4877	-8.0729	-8.7394	-10.844	-6.994	-9.9666	-7.6276	-7.5077	-8.994	-6.0204	-8.312	-8.0475	-6.9579	-7.438	-7.5592	-5.1497
-2.3295	-2.7071	-2.9358	-3.6987	-0.62231	-4.1033	-4.0758	-5.5039	-4.8274	-0.97363	-2.3238	-7.4383	3.8585	-4.8064	-5.8852	-0.37298	-5.7378	-0.5994	-4.1082	-9.001	-5.4437	-8.7846	-6.3222	-5.9785	-5.825	-8.6995	-9.8321	-4.5948	-2.5494	-3.3737	-1.7382	-1.0123	-2.3104	-2.7431	-6.4961	-7.2307	-2.7973	-5.2639	-6.0651	-0.026849	-5.5615	-4.1328	-5.0782	-0.91878	-7.844	-3.8584	-1.7358	0.77734	-11.743	-3.1884
-0.98981	0.53466	2.9717	1.265	-5.1553	2.2489	-0.77102	1.6345	1.7042	1.6173	2.4817	1.9825	-2.4086	2.2905	5.018	2.2151	-0.94319	2.2267	0.94526	-3.7217	0.41465	0.77758	-1.4135	0.98796	0.048059	-3.0682	-0.12263	4.7999	0.66215	-0.37678	-1.2268	3.2053	-1.6676	-1.5576	-0.79546	2.3265	3.6344	-1.416	-2.2919	-3.9603	1.1892	2.6222	0.30202	1.8926	1.6707	4.5585	1.159	-1.533	1.6834	-2.6429
-2.0491	-3.5188	-4.562	-4.595	-9.5661	-6.6684	-6.6573	-3.1833	-3.9191	0.91857	-9.1528	-2.4902	-3.8302	-6.317	-0.82132	-3.8862	-4.1818	-2.8661	-2.2069	-6.1452	2.3183	-5.3839	2.0049	-3.5701	-5.1566	-10.805	-5.7535	-2.9954	-4.1986	-7.6684	-4.9404	-5.1402	-4.9227	-8.0152	-1.7451	-4.6497	-0.92242	-6.6267	-0.62357	-5.9011	-4.865	-0.70801	-0.98344	-2.1511	-2.0912	-8.2246	-3.3889	-2.5472	-6.4238	-4.8822
-6.7013	-6.2532	-6.3765	-7.4451	-10.679	-2.8782	-8.8011	-5.7735	-5.6117	-1.1831	-8.5312	-6.0881	-6.2083	-1.4146	-6.2974	-5.9542	-3.6854	-7.2372	-4.376	-2.3884	-1.7526	-5.1015	-1.8533	-6.4284	-4.2508	-11.157	-8.3323	-6.1168	-3.1224	-0.67802	-3.3733	-5.8245	-7.7126	-4.1062	-8.6724	-5.3713	-8.0977	-3.7003	-10.206	-7.9292	-10.637	-6.927	-9.8455	-1.7904	-3.5782	-10.702	-3.9008	-4.3652	-8.3066	-6.186
-16.976	-11.823	-14.464	-11.048	-9.4021	-7.6001	-12.063	-15.327	-10.034	-11.818	-10.964	-8.1623	-14.034	-13.122	-8.4414	-11.123	-17.583	-8.069	-9.895	-15.492	-11.894	-10.428	-8.7708	-14.795	-9.0598	-18.185	-13.433	-8.6125	-12.452	-9.1757	-8.771	-14.519	-11.382	-8.9939	-10.489	-12.945	-17.862	-7.2884	-8.7888	-14.148	-12.512	-9.7077	-11.73	-13.501	-12.771	-13.148	-7.719	-8.4182	-14.844	-12.524
-11.076	-8.3776	-11.092	-12.808	-13.726	-11.773	-10.319	-9.1657	-8.1619	-7.3254	-7.2854	-13.134	-11.109	-10.002	-8.4338	-9.1154	-14.69	-6.4862	-8.0069	-12.436	-15.107	-15.85	-11.055	-13.237	-7.5373	-10.612	-12.957	-14.001	-9.1193	-18.038	-11.73	-8.8531	-10.179	-10.533	-12.098	-12.626	-13.943	-12.61	-9.6622	-12.99	-9.9108	-12.096	-8.4035	-15.631	-9.8675	-16.558	-12.972	-11.081	-9.9414	-8.717
4.8626	-2.5048	4.0816	-0.82249	-1.2603	0.65232	-0.62926	1.8389	6.6349	4.4709	-2.0175	3.5213	3.7143	3.7719	2.5111	3.4905	7.1825	0.66953	6.057	0.82441	4.6386	0.76481	0.2372	1.4527	2.6574	1.1531	4.5352	-0.77308	0.83526	2.6988	1.9159	-0.037944	-0.73924	5.8291	0.18351	-1.7643	3.644	-3.0391	0.73395	3.5861	-6.0115	8.2846	2.2602	3.7095	-0.47816	3.4113	1.2876	-4.0628	1.5151	1.0807
8.9001	5.9811	6.6177	5.2726	6.2081	4.2193	4.7571	5.5922	8.943	4.5102	7.685	5.9673	8.1028	5.5948	9.7398	4.1547	6.1823	6.9377	7.3932	4.2051	4.5827	4.3293	4.1462	8.2912	11.379	7.628	2.7068	7.0249	5.15	3.6593	4.5841	6.5423	7.3806	6.9495	5.4238	7.7581	3.5496	4.6967	7.2557	6.7775	11.705	8.7126	10.305	5.9464	4.5851	9.128	6.7234	9.0288	9.2972	6.6145
-14.596	-17.276	-12.181	-15.405	-15.025	-14.385	-11.089	-9.5368	-17.537	-16.164	-11.344	-12.44	-16.652	-11.549	-11.285	-13.238	-11.37	-15.46	-13.921	-14.882	-10.282	-16.622	-14.881	-12.771	-15.483	-9.9612	-10.413	-11.644	-9.5287	-15.466	-10.546	-12.819	-14.282	-13.174	-9.9921	-11.51	-16.717	-17.197	-10.991	-14.758	-17.102	-9.0751	-18.453	-13.381	-15.908	-13.37	-18.261	-15.915	-8.4855	-10.564
3.65	-0.19107	0.15366	2.5347	1.3462	1.6256	3.7651	1.0197	0.34954	1.483	2.2812	3.7822	0.96211	2.8847	0.71481	-2.1945	4.6173	1.0529	0.2997	-0.52306	3.2967	1.0258	-1.6127	0.90474	-1.9922	-0.8962	-0.23457	3.2455	3.4048	-3.3646	0.74348	3.3074	3.3019	-1.1048	3.0744	-0.22317	-0.57082	4.9587	4.5526	-2.2303	3.4258	-0.42448	0.284	0.11475	2.7993	1.5359	4.2661	-0.87198	3.6884	3.5317
-5.1149	-1.7869	-3.4527	-1.5591	-3.0158	-6.5904	-6.3062	-0.43002	0.57698	4.1641	4.1485	-0.64048	-3.7468	-5.0266	0.90933	-3.1447	1.5094	1.4913	-3.4512	-3.1822	-0.93865	-0.88961	-1.6557	-5.6053	-5.3054	-1.7971	-0.28318	-4.0338	-0.052861	-0.23716	-3.7383	1.5871	3.1609	-2.5858	-3.4838	-1.1209	-6.4081	-2.5107	-3.7751	-9.1061	-0.39347	0.041688	-2.7039	0.31134	2.1806	-3.5556	-7.461	-5.973	-1.2858	-4.0863
-21.736	-19.715	-20.329	-14.053	-23.616	-22.635	-20.965	-24.618	-25.603	-19.238	-22.763	-21.485	-20.514	-22.279	-17.627	-23.686	-18.385	-26.495	-19.697	-23.971	-19.581	-23.301	-19.996	-19.052	-19.713	-21.389	-19.252	-22.047	-22.553	-20.951	-24.664	-20.495	-20.87	-20.125	-20.353	-16.262	-18.178	-20.204	-15.694	-21.524	-20.188	-21.699	-17.954	-23.141	-19.646	-20.954	-20.559	-24.987	-23.736	-23.57
-19.012	-14.445	-20.231	-25.254	-24.045	-19.75	-20.86	-21.634	-19.026	-24.243	-16.582	-22.049	-22.092	-25.355	-21.506	-20.008	-22.086	-18.386	-19.747	-19.533	-21.507	-19.917	-19.286	-20.615	-18.377	-19.076	-22.37	-24.366	-22.814	-21.506	-22.263	-20.72	-26.257	-19.519	-20.647	-24.281	-23.143	-20.532	-22.504	-24.918	-23.423	-21.923	-22.731	-19.524	-15.078	-27.196	-17.956	-21.941	-23.7	-19.634
-11.994	-9.6693	-12.569	-20.983	-11.789	-13.4	-12.627	-15.002	-9.1118	-10.109	-11.906	-14.769	-8.1573	-13.678	-16.915	-9.3108	-14.207	-14.117	-13.135	-13.846	-15.617	-14.048	-13.278	-9.6989	-10.656	-12.824	-17.142	-12.39	-13.955	-12.41	-12.971	-17.307	-11.805	-12.805	-8.9935	-13.948	-16.276	-11.899	-16.075	-11.69	-12.569	-14.72	-12.09	-13.155	-13.443	-12.966	-11.068	-12.167	-8.1646	-12.308
-6.2866	-4.9563	-5.8009	-6.5487	-1.3948	-0.99869	-0.7858	-2.8735	-3.2057	-10.523	-6.7705	-0.29407	-3.0143	-7.2965	-1.4173	-2.4419	-4.5221	-6.239	-9.6561	-8.5703	-4.583	-4.2719	-2.4498	-6.8337	-6.9733	-5.2408	-5.6499	-7.2737	-3.9839	-7.6923	-8.9632	-6.5597	-6.554	-6.2405	-4.4462	-4.5922	-2.8164	-5.1122	-4.4933	-9.5578	-2.6039	-4.7319	-5.5477	-5.2177	-3.9726	-8.745	-2.6909	-1.1654	-5.1456	-3.0034
0.034374	4.4909	4.8379	1.5648	6.5487	2.8183	2.3517	1.3863	0.044536	3.6015	0.83178	1.0124	3.2468	0.66628	3.532	0.51424	5.0081	4.5554	3.9325	6.0813	7.6507	5.2286	0.82327	4.3575	-3.9397	2.8543	0.40963	4.2556	1.1292	0.76178	0.39031	4.4954	3.1841	0.16654	2.6186	4.5713	0.09246	-4.0492	2.8368	-0.4826	-0.35102	3.7714	-1.2821	8.3078	3.4961	-2.5913	-2.4597	-2.4005	-0.013392	1.8218
-15.513	-19.685	-13.637	-13.721	-15.44	-13.377	-15.783	-13.35	-15.395	-20.102	-14.232	-14.396	-11.556	-13.631	-16.969	-18.304	-13.592	-13.605	-18.747	-14.645	-14.406	-19.515	-10.742	-14.244	-14.623	-12.467	-12.388	-9.8109	-14.894	-12.878	-13.403	-15.73	-20.077	-11.544	-17.093	-14.349	-14.477	-15.694	-16.182	-12.344	-15.585	-16.329	-13.97	-12.739	-15.619	-13.936	-9.2042	-15.865	-17.042	-12.869
4.2248	6.049	9.0745	2.3381	5.5739	8.7989	5.7735	7.3203	-0.67939	7.5033	2.4864	6.7905	6.0233	4.2906	4.9534	1.6173	8.3457	9.4812	4.9881	7.8036	5.1742	2.2453	4.6185	7.3852	5.5443	6.7417	4.6109	7.0095	7.4479	5.7958	6.3651	2.6718	1.0003	0.47405	6.1599	8.3308	5.4028	10.819	2.704	8.1782	3.7078	9.2633	7.9996	5.3489	6.7848	1.7933	6.1618	7.9485	3.1736	10.644
7.1002	4.6633	1.0224	9.0083	1.4395	7.5789	6.298	7.5137	8.2946	7.5545	2.3457	3.9949	9.9264	4.6675	4.278	9.5287	9.9563	2.8802	8.3792	7.3661	6.1725	6.9807	6.6702	4.3096	10.485	6.1416	1.8009	4.4302	8.0125	6.1212	7.848	3.7646	5.0747	1.6022	10.899	7.1597	5.6734	6.8182	11.155	15.848	8.1891	3.611	8.8561	7.2714	2.8817	9.2748	8.5608	6.7652	11.649	10.296
-10.525	-6.4292	-7.4696	-9.7084	-9.2752	-7.3555	-12.389	-8.6836	-14.753	-4.2765	-8.1945	-9.3329	-11.9	-10.784	-8.5731	-6.0658	-11.306	-10.377	-7.1194	-9.5935	-11.047	-14.122	-9.6888	-11.351	-13.397	-9.7352	-5.2311	-8.8257	-12.76	-10.864	-9.7061	-9.0485	-10.21	-12.321	-1.1888	-4.191	-8.0533	-11.552	-12.315	-6.8424	-7.5642	-3.8769	-7.97	-11.389	-12.584	-10.021	-9.5621	-5.9601	-8.6042	-7.4455
-0.47941	1.5511	3.196	0.81795	3.4917	3.0591	-0.16507	-2.7139	6.0791	-2.9747	-2.2268	0.82067	4.2732	-0.2547	-0.40619	1.5526	-1.8088	-2.2474	3.2251	2.5719	0.19804	-2.6103	-1.1839	-0.29456	-2.6842	2.1788	2.5659	3.6372	0.039011	-2.4483	4.3296	-0.97851	-0.91473	-1.6489	0.60645	-2.2233	0.042346	1.6013	0.86082	-5.5808	-2.0927	-2.7826	1.7246	-2.0391	3.3756	1.1088	2.9653	-1.1821	1.1843	1.5405
-0.20355	-0.075322	-0.74423	3.3914	1.9444	-3.0361	1.5104	1.4607	-0.90571	-0.11279	1.6927	-1.5835	2.5776	-6.2664	-1.8868	-2.1966	1.2384	-0.069397	1.8491	0.13283	1.2817	0.08629	-2.3411	-7.3165	-0.12568	1.1057	5.4133	5.6515	-3.2195	-0.55325	1.8324	2.5769	-0.58199	-0.068156	-2.0673	2.5744	-3.5305	2.2011	-2.4013	-2.0643	1.7416	-2.4116	1.5464	-2.0647	-2.3867	-1.4968	2.3145	-5.313	4.0454	0.6189
-1.7922	1.1655	-4.704	-5.5329	-1.9579	0.23526	-2.4357	-5.4357	-1.8829	-0.72863	4.812	-2.6228	-1.3801	-0.16565	-1.9425	-3.4937	0.20955	-6.7938	-0.15853	-4.6925	-1.1775	2.1933	-1.0286	-2.4809	-4.4733	-3.7668	-2.5329	-1.9225	-1.6825	-0.4133	-1.8376	-3.4578	-1.1929	-1.5657	-2.4936	-4.9926	0.54311	2.1736	-0.54403	-4.7434	-1.4832	3.4086	-0.83795	-0.572	-2.88	-2.0884	-3.87	-1.1375	0.72142	-5.6483
0.20707	-1.9735	-1.0832	-2.5925	-0.090326	-2.4686	-4.9226	3.5151	-1.6914	-0.72545	-1.9057	-0.51089	4.0471	-0.39835	1.6582	-1.4639	-0.24374	2.791	1.9675	0.5776	-1.4831	-3.7758	-1.8315	-0.97188	-0.73229	1.7336	-3.9512	-0.54045	-1.8354	-0.61856	-3.4276	1.3912	1.9219	-1.5993	-0.82908	0.66713	0.27454	6.0669	1.3863	-1.813	-6.593	-0.61663	0.28404	-1.6362	0.40205	0.66984	-0.42715	0.068213	-1.2484	-2.6123
4.4106	0.21353	6.9261	4.3881	6.1282	3.5079	6.5129	2.461	2.6109	15.538	4.83	6.0289	2.7364	4.5858	5.5159	7.482	4.6004	3.245	3.9708	4.0485	3.9723	9.0417	2.8634	6.0274	4.0092	6.3622	0.48971	2.4869	5.9079	7.3588	5.3511	5.9268	5.392	7.5368	3.9187	5.5201	8.9556	3.4346	3.008	2.4818	6.5556	8.3471	7.0622	4.5593	6.3572	7.679	3.9511	3.3714	7.9002	7.5685
3.948	5.3446	10.108	5.5621	5.6802	7.1126	3.4986	6.7168	9.6086	3.2928	7.281	4.517	3.2103	3.7638	0.94613	5.2142	6.7201	4.4517	7.1742	7.2303	7.2884	2.5467	6.2737	9.7937	5.2051	6.5245	1.4546	6.8453	6.8734	0.027108	7.9734	8.6112	3.4333	6.6011	4.3676	5.4617	-0.15303	0.73745	5.6175	4.6082	5.0109	6.9884	5.0433	6.6285	8.8446	4.6119	2.0951	4.5491	6.8095	6.7807
-10.145	-11.558	-13.341	-10.973	-13.747	-13.819	-16.054	-12.285	-9.4285	-8.007	-9.65	-7.9116	-12.749	-9.1816	-9.3848	-10.201	-9.7301	-12.709	-13.086	-13.493	-7.357	-9.2302	-13.293	-6.8195	-10.921	-9.5655	-11.31	-6.3495	-12.249	-12.181	-7.0412	-5.7476	-13.283	-7.206	-8.5533	-7.5349	-16.111	-12.686	-6.2048	-14.752	-9.2365	-11.015	-11.773	-10.817	-11.236	-12.19	-6.8228	-13.204	-9.972	-10.873
2.002	-1.6628	-0.46678	5.1318	4.0079	-0.69913	3.2441	-1.6816	-0.31281	2.1831	5.0955	2.5365	-4.5405	3.4513	-0.98181	1.0249	-0.55987	-0.40691	-1.3443	3.6598	-2.0008	-1.3182	0.87582	0.80069	5.1198	-0.47371	1.6619	-0.90403	-1.8484	3.2832	-0.025479	0.78188	1.9445	0.4929	3.4741	2.9158	-3.1692	6.7753	1.2329	3.9878	4.4346	1.1498	4.1796	0.96782	-1.5126	-0.60461	1.2551	-3.0002	0.03566	3.2023
-14.309	-11.409	-8.2522	-14.851	-12.091	-10.153	-8.5262	-11.48	-8.0937	-13.882	-10.79	-7.4276	-7.2551	-9.087	-10.619	-9.2727	-5.3806	-7.5874	-9.2681	-9.9905	-9.5708	-9.2808	-11.934	-8.4092	-9.7952	-9.977	-11.26	-13.206	-12.938	-9.7137	-12.852	-12.55	-8.3892	-6.8243	-10.817	-11.068	-11.007	-7.1475	-11.026	-8.2732	-8.1167	-8.762	-8.2501	-10.658	-12.165	-8.6339	-13.883	-14.091	-11.243	-10.077
-7.6177	-11.734	-7.968	-15.852	-5.7458	-9.0345	-9.9404	-7.4662	-4.9948	-8.2405	-6.9719	-10.696	-3.8321	-5.1295	-10.129	-4.538	-10.033	-6.8935	-10.957	-9.0198	-8.9144	0.22342	-7.1109	-12.822	-5.7263	-4.2667	-7.2239	-5.6526	-6.2557	-6.7618	-6.7782	-8.1527	-6.0699	-7.409	-8.4485	-9.0316	-9.356	-7.8517	-6.7511	-8.893	-6.857	-7.2038	-4.8146	-6.614	-10.257	-7.8571	-9.1653	-8.7345	-8.1477	-6.3235
-6.0434	0.94756	1.2286	-7.0993	-4.321	-1.8579	1.0647	-1.5038	-1.814	1.8217	1.8672	5.5971	2.48	2.3703	0.70682	-3.0789	-0.48441	-1.1666	-3.699	-0.060844	-7.6996	-4.5934	-3.0566	-1.0948	0.93863	-5.9633	-6.0832	-4.3405	-8.8653	-3.6753	-2.3549	0.14675	-3.4115	0.88956	-0.87192	-0.89557	0.40205	-1.2843	0.7056	-5.402	0.5062	-0.35496	0.40125	-4.8279	-3.6319	-4.3268	-4.2197	0.70249	-4.8396	-2.7749
-10.446	-5.6144	-9.118	-12.638	-11.163	-13.312	-7.3471	-8.9076	-5.7189	-5.8621	-5.1793	-5.8958	-4.7574	-8.6081	-6.0951	-9.5404	-12.258	-6.9479	-9.431	-9.3755	-6.7635	-13.175	-7.7787	-12.676	-9.7027	-5.8613	-12.876	-9.1336	-6.8636	-7.4051	-10.906	-8.6609	-7.5344	-4.4043	-12.065	-6.2214	-11.043	-3.7845	-7.883	-7.0959	-11.403	-10.553	-13.464	-11.295	-11.247	-11.621	-13.872	-4.8843	-8.6465	-10.028
-1.4529	0.74392	-1.809	-0.33981	-0.83776	-2.9622	-4.0562	-2.1681	-3.2254	3.5954	-7.2621	-1.6689	-4.0192	-4.2256	1.6218	-7.1403	-4.8984	-2.8824	-3.7416	-3.5483	-3.3625	-4.6309	-3.2668	2.0763	-2.5613	0.036722	-1.7056	-2.8124	-3.9069	-4.0305	0.64312	-6.3224	-3.9217	-2.1992	-3.3939	-1.5407	-4.23	-1.6607	-0.55168	-5.5359	-0.053014	-4.6643	-2.5898	-0.62578	-2.5416	-2.7762	-4.9897	-1.7574	-2.3141	-1.5628
-3.0218	-0.49397	-4.3721	2.1222	-4.4682	-0.034566	-4.4917	-3.9077	-3.31	-5.8447	-0.12881	-3.9575	-0.77545	-4.282	-2.7144	0.92234	-3.0544	-4.6417	-0.79785	-2.7113	-5.772	-2.5834	-6.856	-0.29566	-3.6818	-6.6865	-1.9013	-0.34637	-4.136	-3.2599	-1.8152	6.2927	-1.0104	-5.9164	-4.2738	-2.767	-0.83423	-3.5481	-3.2694	-5.4833	-1.1015	-3.4787	-5.3638	-1.1235	-3.5147	-5.3871	-2.3588	1.6972	-3.2781	-0.60613
-3.4794	-7.0479	-7.7301	-7.0608	-7.9213	-6.3723	-8.7488	-8.0167	-5.0243	-5.1548	-3.5981	-7.2417	-4.3305	-4.0466	-6.9254	-5.361	-8.9621	-6.8278	1.588	-8.4348	-7.5153	-5.457	-9.8207	-5.6738	-9.5773	-4.7102	-4.1876	-4.3781	-4.6861	-6.4075	-6.8952	-10.894	-2.6629	-6.582	-6.0062	-5.4897	-3.3153	-2.5366	-5.1659	-2.9057	-8.7471	-1.667	-11.769	-7.6152	-9.4798	-10.292	-7.1157	-4.5814	-7.1706	-7.6514
-4.4286	-9.6295	-6.6716	-8.9392	-8.509	-9.7828	-11.46	-12.692	-9.1208	-11.613	-14.841	-11.558	-6.3136	-15.359	-5.7479	-12.344	-7.0917	-7.851	-13.361	-10.919	-11.069	-7.3865	-7.7754	-8.5524	-7.2131	-13.945	-8.2072	-8.365	-11.322	-6.8138	-5.5251	-9.6469	-9.356	-9.4434	-8.9852	-12.529	-10.708	-7.6732	-8.6817	-11.854	-8.6494	-9.7638	-8.6448	-9.5309	-4.5342	-8.8787	-9.4762	-12.01	-8.7238	-8.616
-19.432	-14.932	-12.655	-13.617	-15.034	-17.269	-14.507	-18.572	-13.863	-11.207	-11.876	-11.541	-12.196	-10.575	-10.94	-14.974	-12.025	-10.052	-18.701	-16.89	-18.446	-16.222	-9.6885	-13.952	-13.772	-14.388	-14.361	-15.864	-12.443	-8.3556	-15.651	-14.57	-12.641	-9.3143	-16.219	-17.251	-12.069	-14.395	-4.5679	-9.417	-11.33	-11.903	-11.254	-9.6726	-14.366	-11.809	-13.885	-18.986	-9.3111	-8.9182
-4.9428	-1.003	1.7954	-3.7618	-2.0282	-3.1762	-2.1682	-2.2765	1.8478	-2.8417	-3.2251	-1.2473	-7.3185	-3.7316	-1.3969	0.66574	-2.2571	-0.4764	2.3231	-2.2822	0.080077	-2.5793	-1.0164	0.95612	-1.905	0.4965	-3.1777	-1.2487	-0.63282	0.2352	-1.4941	0.71225	-4.4364	-1.5043	-1.0921	-1.2866	-5.6063	-3.3235	-1.1001	-2.512	-4.959	-1.7448	-3.3299	0.81774	-4.3192	-1.2458	-1.2411	-2.3324	-0.78481	0.41523
2.6711	8.0803	7.7261	3.9224	-0.87901	2.8736	-0.80461	2.0313	2.3756	2.4353	0.61582	4.5123	2.5207	0.65627	1.7352	-0.65896	0.41025	2.8824	3.6707	2.7422	0.37737	2.2995	3.7983	1.2601	4.0181	-2.0428	4.7701	8.2099	2.2301	-1.4658	0.40783	5.4701	1.0121	3.6735	1.94	7.4909	1.7833	8.2811	2.2277	3.314	5.8953	2.5072	2.1279	3.7409	1.2827	0.474	1.8585	4.2633	3.1076	3.9417
-11.26	-16.426	-9.8051	-13.796	-11.613	-11.739	-10.644	-14.875	-16.443	-11.424	-11.679	-12.441	-11.737	-12.25	-16.277	-7.241	-8.0742	-14.616	-11.249	-9.4838	-10.826	-7.4935	-12.039	-5.744	-8.7048	-11.808	-8.9598	-15.582	-14.603	-16.529	-11.583	-8.5518	-16.985	-15.315	-12.033	-16.786	-8.6644	-10.899	-11.659	-16.411	-12.981	-11.234	-9.193	-13.648	-13.634	-9.2975	-13.782	-14.411	-12.469	-9.8125
-0.85113	-1.9435	-0.88148	-0.025427	0.55887	-4.8603	1.6342	3.5204	-1.2384	-2.0682	-2.9157	4.2058	0.29129	-2.2828	-0.40425	-1.2843	0.88804	1.5511	-2.4761	-0.0029944	-2.71	-0.014773	2.1723	-3.4064	-2.7888	-3.2206	-3.7174	-2.2971	-1.1838	-4.7014	-5.8678	-0.39587	-0.37878	-0.27922	-1.2467	0.73432	-1.1321	-2.3585	-3.3664	-3.3028	0.072435	-3.317	-1.5152	1.35	-0.071726	-1.2872	0.89004	-2.6138	-0.81267	-3.159
-7.1432	-4.431	0.42841	-1.7953	-1.2616	0.48849	-3.7433	-1.9365	-5.4604	-1.8793	-3.3554	-2.3799	0.36559	-0.64658	-2.1657	-4.3867	-2.303	-0.60608	0.43807	-4.3344	1.382	-1.5093	-0.9228	-2.7257	-6.1413	-0.8371	-3.2657	-3.7631	-6.4186	-3.261	-5.4256	-5.9952	-1.6318	0.54386	2.0199	4.7045	-5.1396	-1.4425	-8.3373	-5.1642	-1.5463	0.26259	-6.3518	2.4663	-4.6585	-1.2103	-4.5115	-5.8979	-2.8896	-7.4692
-4.4209	-5.9114	-8.0001	-3.6429	0.82598	-0.57834	0.20218	-6.2756	-0.55674	-1.3288	-1.0837	1.3721	-5.1579	-1.3662	-3.6172	-3.0358	-2.6447	-4.2671	-1.4445	-4.4494	-1.7571	-5.4386	-5.1378	0.22328	-1.865	-8.1055	-2.0599	-0.066369	-4.9178	-0.92201	-3.3263	0.63359	-4.4673	-1.9711	2.3854	2.4804	-3.8648	-5.4798	-1.0073	-3.7877	-2.5571	-2.5485	-4.8677	0.30012	-2.906	-6.9993	-1.7783	-5.2262	-4.943	-5.161
3.4118	2.6055	3.7982	2.1241	-1.6534	-2.7648	-0.45161	2.1147	1.2573	3.3532	-2.5323	-0.95714	-2.5611	1.8083	-1.2481	1.2495	2.054	0.77865	-4.326	-2.6579	-3.4216	1.6605	1.2774	-0.19424	-0.2466	2.2829	-0.56808	1.982	1.0982	-3.1401	-1.0966	-3.3027	1.1616	1.7682	-1.2745	0.55596	-1.2474	2.1538	-0.80731	4.3652	1.1048	-0.31952	1.664	2.6696	4.776	3.4063	0.91661	0.49306	0.32095	0.42227
-4.5296	-2.6778	-2.6671	-1.2565	-6.9287	-1.7795	-1.7251	0.92414	-0.91035	-3.2657	0.56574	-3.9366	-1.2064	-0.9721	-0.46449	-2.5398	1.3583	-3.2899	0.66828	-3.4414	-0.94407	-1.4609	2.5032	0.091544	-4.3508	2.574	-2.6822	0.48876	2.1251	-2.7644	0.082384	-3.2897	-2.2557	-3.3526	2.3192	-3.1989	-1.6623	1.4627	2.1257	2.756	-4.1116	-3.2994	0.87507	-4.4056	-0.75823	1.2137	0.11246	-3.7637	3.0545	-0.72996
-14.361	-11.617	-9.5455	-13.084	-15.232	-11.068	-14.219	-11.282	-16.323	-15.011	-15.066	-15.189	-14.557	-11.602	-17.66	-11.882	-9.0838	-17.96	-12.873	-12.612	-14.043	-12.521	-12.155	-10.194	-13.641	-16.858	-3.9738	-10.211	-15.729	-19.4	-8.837	-8.9067	-14.371	-7.2458	-14.372	-12.785	-13.035	-10.324	-7.4716	-9.5335	-16.829	-12.029	-14.033	-12.723	-10.947	-14.869	-14.568	-12.839	-13.448	-14.265
-13.077	-13.075	-13.84	-12.326	-13.753	-14.839	-10.726	-12.654	-9.302	-12.661	-10.928	-11.551	-13.635	-10.518	-8.5573	-12.142	-12.512	-5.033	-15.903	-10.544	-13.17	-9.7164	-10.317	-12.381	-8.7679	-12.509	-15.291	-10.908	-5.3322	-10.384	-14.746	-9.3195	-9.0971	-13.839	-7.3109	-8.8718	-12.915	-11.277	-12.335	-7.4885	-14.231	-9.0871	-8.6145	-14.721	-9.291	-15.842	-11.041	-11.271	-11.564	-17.517
-7.8113	-11.4	-8.121	-13.675	-11.615	-4.1163	-11.501	-13.55	-9.2771	-10.909	-11.052	-7.7556	-9.635	-10.847	-12.323	-5.1142	-5.9418	-16.009	-5.9142	-7.2181	-10.995	-9.9317	-14.031	-11.289	-9.9359	-14.098	-9.5387	-14.787	-8.6946	-6.731	-11.424	-9.508	-13.282	-14.354	-10.217	-16.965	-10.491	-11.319	-11.882	-10.579	-12.392	-7.5833	-15.819	-13.194	-7.6101	-10.778	-7.5649	-13.289	-11.268	-16.819
4.0432	4.1696	-5.8938	7.3311	6.0174	-1.6249	1.6259	6.0043	1.3123	-1.5917	0.14685	2.442	0.7346	5.1235	-2.904	-0.16957	2.6107	0.061415	0.14756	6.929	1.4902	0.94136	2.3753	6.1231	1.0326	8.9907	-2.0031	1.9451	-0.43025	0.67767	6.177	2.2191	4.2269	1.2193	3.1463	-1.0955	2.7972	6.5612	-0.93745	5.2944	2.979	1.3009	1.8659	3.7032	1.4268	1.4568	0.69773	-3.7557	-1.44	-1.0528
-0.54545	-1.3091	-4.3881	-3.0486	-0.3374	2.0536	-7.2687	-4.6489	-1.5666	-2.9812	-1.7905	-1.1502	-5.6517	-3.1102	1.1157	1.0558	-1.3996	-3.8873	0.17096	-2.1267	1.412	6.2325	-5.5286	-2.972	-0.56238	-3.0984	-3.3046	0.958	-1.6277	-6.6015	0.50699	-1.8411	-3.4134	-0.57882	-4.6483	-2.3762	-3.824	-2.7193	-1.7108	-2.1307	-3.2521	-6.5333	-0.5441	-3.4456	-3.742	-6.0708	-2.889	-2.3329	-5.787	1.4549
-6.7181	-9.6433	-8.3057	-10.135	-8.2411	-6.775	-8.0599	-2.9429	-8.3096	-11.287	-9.6503	-12.168	-4.1369	-11.735	-11.722	-11.498	-10.313	-13.357	-5.9647	-5.8405	-8.4246	-9.2603	-6.9995	-9.1109	-8.9696	-13.548	-9.6816	-13.896	-6.024	-12.268	-9.1303	-7.6383	-11.185	-6.1897	-5.9617	-8.6942	-10.526	-9.902	-10.358	-3.9994	-6.329	-9.5294	-9.0618	-11.15	-6.2699	-5.7994	-9.4569	-8.8614	-7.4595	-11.95
-19.029	-22.171	-15.151	-22.983	-22.336	-22.935	-18.927	-22.476	-20.499	-22.568	-16.942	-25.934	-22.221	-24.754	-23.052	-24.151	-25.083	-22.157	-21.971	-23.286	-20.827	-24.841	-24.522	-21.186	-25.011	-26.253	-20.762	-22.577	-17.338	-17.514	-24.999	-21.679	-19.846	-20.536	-25.222	-21.5	-16.083	-22.27	-24.104	-23.34	-23.828	-25.594	-21.805	-20.658	-25.471	-20.746	-18.236	-23.332	-22.628	-21.463
3.8539	7.9739	10.909	6.739	8.3244	11.247	6.2367	6.0958	7.7449	7.2433	8.5236	7.3174	8.5869	10.583	6.7668	11.403	9.1511	6.2995	11.199	12.157	9.0505	10.389	9.8578	7.3874	9.6021	10.308	4.2626	7.2393	9.4321	6.2367	6.9661	12.502	7.7092	8.4351	9.935	9.0643	7.6955	6.5532	7.121	8.259	7.6603	7.2393	10.006	6.3224	4.3073	13.124	10.468	6.5349	9.2613	7.8246
11.956	7.2691	9.2774	7.2763	6.6439	5.5679	7.875	7.9846	7.7572	7.0727	9.0027	15.129	6.5265	7.7417	7.5334	6.2458	5.6582	9.8172	9.6714	11.344	8.7675	6.9402	11.136	11.472	9.3747	7.5856	8.7618	11.626	7.99	11.561	8.4972	11.862	10.385	8.0064	10.881	10.587	5.3581	16.915	5.5145	3.8932	11.477	6.629	6.5693	10.115	5.3874	4.221	9.7272	6.0921	7.2522	8.1683
-5.0449	-7.2396	1.0373	-4.8318	-6.4388	-5.1615	-7.7462	-8.5893	-5.936	-4.8443	-5.9657	-7.8621	-9.7634	-3.9179	-4.6842	-3.5192	-6.0011	-3.0816	-7.8824	-2.1996	-5.8068	-6.6688	-6.784	-5.3993	-5.5654	-3.3135	-6.6552	-0.94353	-11.409	-13.675	-2.817	-5.9529	-9.0872	-7.0982	-5.76	-3.707	-5.0726	-2.8469	-7.7791	-4.5937	-7.089	-2.4818	-1.6826	-7.7907	-2.2637	-9.9796	-0.60333	-4.3771	-5.4359	-3.4645
-21.708	-23.569	-19.291	-18.313	-20.926	-22.316	-20.053	-18.095	-19.832	-18.499	-23.692	-18.544	-21.293	-17.736	-20.375	-24.667	-18.123	-19.971	-22.693	-21.37	-19.145	-19.565	-19.074	-19.584	-19.543	-26.985	-22.123	-24.974	-18.113	-22.218	-20.858	-19.423	-20.144	-19.298	-21.553	-21.838	-23.097	-17.561	-18.708	-22.672	-17.766	-24.823	-22.885	-21.594	-24.392	-23.847	-23.731	-19.101	-20.243	-19.135
-3.6786	-8.2909	-0.38036	-3.6842	-2.3647	-3.0778	-6.0725	-7.205	-2.3562	-3.253	-8.4028	-7.9824	-1.7695	-4.683	-4.6084	-3.9444	-0.79213	-4.1606	-6.6212	-2.4139	-2.9251	-2.9782	-1.3698	-5.0662	-6.2729	-1.3454	0.38796	-3.0351	-5.896	-6.6919	-4.4215	-1.9069	-9.0544	-8.0836	-0.5778	-0.65452	-3.1941	-7.3449	-4.4859	-3.8169	-4.5616	-5.2002	-10.48	-7.7272	-2.4184	-3.7661	-4.475	-6.0899	-3.6365	-5.609
3.4764	-1.1185	-0.789	-1.3331	-0.032656	-5.7808	0.43396	-3.7653	-2.2156	1.734	-1.2655	-1.443	-0.92461	-6.4152	-5.9956	-3.7524	-2.0846	-6.3334	-6.4632	1.059	2.4663	-0.85018	4.1172	-3.1346	-2.4686	-3.9185	-4.9133	-4.736	-1.9999	-2.0723	-2.2018	-12.857	0.11599	-5.1839	-4.1726	-3.5235	-1.8956	0.73472	-5.0133	-1.3396	-4.8939	-1.844	1.1277	-3.4732	-4.0796	0.50222	-0.52158	0.53896	-3.4551	-1.7893
-12.263	-11.813	-14.402	-12.541	-16.16	-12.375	-11.009	-17.162	-14.035	-12.596	-16.834	-12.651	-15.494	-12.355	-11.299	-17.304	-12.042	-14.854	-12.152	-11.985	-8.2906	-10.762	-10.316	-16.706	-14.102	-11.214	-12.331	-12.121	-9.8797	-12.123	-14.065	-12.877	-16.957	-10.759	-10.5	-11.07	-14.79	-14.651	-9.9334	-14.224	-11.773	-17.128	-10.387	-13.771	-11.206	-16.271	-17.092	-17.127	-12.71	-14.797
-9.0863	-12.685	-15.115	-10.265	-13.594	-9.5264	-8.8049	-13.224	-12.284	-4.2039	-14.274	-8.3698	-9.2363	-12.69	-11.786	-10.227	-12.873	-9.6994	-10.682	-12.111	-12.778	-13.098	-10.215	-10.477	-10.996	-8.0342	-8.2937	-13.093	-8.5369	-9.5227	-9.0836	-12.93	-8.5609	-11.031	-10.876	-11.05	-13.924	-8.3849	-8.9562	-7.4904	-11.569	-11.427	-12.433	-11.624	-11.268	-11.324	-9.5328	-8.5169	-9.5695	-13.837
-4.6582	0.84231	-3.2768	-4.5645	-1.0286	1.5212	-0.31315	-4.3261	-0.097274	-4.9692	-0.48632	-0.24033	-2.4847	-0.70075	1.0898	1.5704	-0.94729	-0.48267	-0.57503	2.1087	-3.6282	-2.1667	0.76356	1.7368	-0.63818	-1.5675	0.60984	-5.5436	3.7997	-5.1516	0.51266	-1.5065	0.13354	-3.0624	-3.0195	-0.96985	-0.64844	1.0605	-3.6738	-3.8761	-2.0663	-2.3899	-7.3936	-4.1434	0.79612	-5.4442	1.5036	-4.1455	-3.9283	0.98991
7.6812	8.3651	4.4903	7.1816	9.0828	6.4849	7.855	7.547	12.232	9.0868	9.038	14.244	12.276	13.293	8.1534	7.5125	4.9333	11.528	11.001	11.844	4.1343	10.788	10.797	9.2898	5.1028	6.9638	3.8841	10.246	7.9754	8.1379	7.9094	8.8683	4.7295	7.3364	9.1239	6.1655	9.2428	9.0001	11.268	9.92	9.8991	6.9027	4.7114	11.528	11.169	11.086	8.7434	10.445	8.0964	4.4334
-9.1158	0.061773	-4.9016	-5.9519	0.16321	-3.5864	-1.8035	-1.3433	-4.2386	-7.4645	-2.282	-5.7209	-4.6598	-4.1235	-1.3339	-6.5828	-2.3745	-1.322	-3.297	-2.1144	-8.3974	-4.9954	-7.8649	-2.6164	-7.7777	0.45455	-5.7916	-3.2873	-4.3989	-3.3998	-4.1763	-0.5847	-1.222	-3.9278	-4.6042	-1.3047	-4.6657	0.48991	-5.2447	-4.4551	-4.6107	-1.817	-0.97978	-4.1858	-2.327	-0.78888	-0.75819	-9.6949	-2.2247	-7.2025
-1.5964	2.2926	-0.12463	3.9079	0.13234	-3.0891	0.34489	-1.3805	-2.4379	-4.2641	-5.3704	-0.72078	0.86218	4.1061	3.4895	-5.8246	2.2874	-5.7522	-0.15402	-1.6891	0.90695	-1.4373	0.85533	-1.7089	-3.715	-4.9855	-2.8232	-0.47864	-2.1728	-2.2282	-1.7123	1.3926	0.087943	-0.85282	2.1644	-2.9401	-1.7814	1.0754	3.165	-2.292	-1.8062	2.2657	0.72241	-0.18526	-0.26687	3.5544	0.59936	3.0609	-0.8241	0.48909
-14.234	-8.3625	-12.379	-9.3667	-11.731	-14.733	-11.521	-12.733	-10.692	-11.242	-14.699	-11.409	-9.3857	-12.065	-15.479	-8.4822	-11.56	-8.4317	-10.147	-11.867	-14.919	-11.639	-13.229	-12.336	-10.351	-9.4967	-11.716	-18.098	-9.0708	-14.324	-8.2908	-12.345	-15.135	-13.489	-14.602	-10.736	-12.963	-12.402	-8.5217	-13.438	-10.093	-9.7201	-8.3623	-12.371	-16.689	-15.869	-7.5419	-14.391	-8.6395	-10.124
3.1232	-0.94956	-0.48707	-3.0903	2.1865	-0.87045	0.15394	-2.2041	0.94358	-0.19524	-0.60664	-0.28018	-0.14587	-0.54546	-1.1149	-0.24973	-3.7193	2.6558	-2.498	0.30021	1.9456	-1.6131	1.0034	-4.1786	1.53	-3.8918	2.015	-0.95578	0.9489	3.1954	-2.9837	-1.1066	2.0468	-0.20026	1.1123	-1.1703	-1.8986	1.3544	-3.0725	2.2959	-0.99514	-2.6658	-1.7576	-1.9757	-5.0717	-1.8093	3.2957	1.0985	-1.1261	2.4385
-16.215	-10.804	-14.156	-15.196	-13.219	-13.791	-11.038	-11.442	-10.282	-12.063	-12.844	-14.664	-17.157	-15.005	-9.5638	-7.2382	-15.546	-11.274	-17.673	-12.923	-8.5392	-14.016	-9.0057	-11.228	-13.616	-13.91	-11.506	-13.047	-11.642	-8.8633	-15.888	-14.719	-10.834	-13.208	-7.775	-17.046	-15.802	-10.937	-10.11	-14.709	-9.909	-10.401	-9.9427	-11.374	-17.044	-12.284	-14.693	-10.035	-11.31	-15.143
-0.46835	-4.2273	0.041064	-4.2599	-1.0126	-5.4262	-1.0444	-4.1569	-6.2285	-5.1541	-2.6827	-2.9323	-1.9489	1.5502	-5.8284	-2.9609	-0.12776	-1.2937	-4.9413	-4.9949	-3.7395	-2.4432	-2.0317	-4.6739	0.1123	-1.393	-0.36612	2.1968	-0.47307	-4.7166	-2.823	-3.9316	-1.4616	1.6249	-2.3257	2.214	-2.1662	-2.5847	-1.0262	-2.7691	1.6873	-7.6394	-2.2863	-7.8645	-6.8562	-0.68536	-2.1143	-2.2399	-7.6321	1.0766
-7.6787	-10.872	-8.7214	-12.295	-12.501	-6.324	-11.984	-11.502	-17.787	-12.012	-14.712	-10.909	-15.067	-8.1027	-8.2772	-7.9959	-11.429	-12.998	-11.072	-12.169	-8.3142	-9.7486	-6.1954	-14.387	-12.894	-9.5947	-10.196	-16.705	-12.963	-12.048	-12.068	-6.6388	-5.3255	-7.22	-11.601	-13.786	-12.788	-11.755	-8.1886	-8.7204	-10.624	-11.114	-9.7567	-11.7	-9.2417	-9.5686	-16.132	-10.763	-11.157	-14.34
-10.436	-4.4155	-3.6776	-3.3875	-4.6673	-3.4715	-4.5049	-4.8519	-1.7606	-5.611	-5.3101	-0.56959	-0.43388	-6.6276	-3.9071	-6.9064	-5.3526	-7.2953	-5.4096	-5.8934	-4.2575	-10.369	-4.8036	-6.7754	-6.9856	-6.2595	-6.2153	-8.1802	-4.4214	-7.5966	-0.97066	-2.2929	-7.9296	-5.3315	-2.0579	-9.2114	-10.354	-2.4414	-5.3925	-7.332	-3.9216	-8.7658	-6.8623	-3.2032	-0.8836	-7.7573	-0.49201	-4.8453	-6.7751	-2.0365
-2.2476	-1.147	0.37746	0.46378	-4.1166	3.0524	-0.80411	0.73657	-0.35801	-1.4982	-0.28141	1.6025	-2.7873	-5.3173	-0.039601	-1.3584	-0.53757	4.2557	-2.3622	-1.8884	-1.2479	-0.50182	-3.2836	-1.1432	0.36691	-1.179	-0.70982	-1.0756	0.13213	-0.33277	1.3257	1.1133	4.5145	-3.6459	-2.5483	-1.0485	-0.38751	1.7817	0.10546	3.528	-0.18707	-3.0563	-1.8704	-0.60186	-3.8361	-0.43285	-1.0942	-3.1094	-3.3757	0.064047
-14.142	-10.225	-11.244	-5.3107	-9.5261	-5.892	-13.832	-10.84	-7.784	-8.7584	-13.908	-7.0235	-14.473	-10.506	-7.6816	-11.337	-9.2097	-11.245	-5.7383	-8.2052	-9.3549	-9.4359	-8.3853	-10.673	-7.6662	-11.367	-9.4451	-4.8538	-8.378	-15.119	-12.688	-9.8897	-8.0853	-10.514	-9.6493	-11.296	-12.219	-6.6634	-16.259	-7.0451	-10.623	-12.054	-8.4839	-10.315	-12.018	-13.136	-12.085	-10.525	-10.838	-12.072
-7.9991	-7.3852	-8.7967	-4.2519	-9.7769	-8.288	-8.7021	-7.8324	-5.6141	-6.3802	-10.25	-10.722	-11.593	-8.9936	-7.2643	-10.821	-7.397	-4.3149	-9.4926	-11.559	-10.48	-6.2833	-7.9291	-10.667	-10.175	-7.2369	-11.547	-9.3653	-3.0622	-10.908	-6.7526	-10.328	-8.4978	-7.1899	-13.456	-6.756	-12.024	-12.024	-13.907	-11.903	-9.3303	-11.723	-5.5621	-9.2721	-10.081	-7.2923	-12.647	-8.0761	-5.3613	-10.648
-11.006	-16.536	-8.0253	-11.8	-11.038	-13.609	-12.981	-10.527	-13.488	-13.247	-13.156	-12.972	-9.7903	-11.853	-15.211	-9.0715	-6.0152	-7.1596	-8.4549	-11.553	-10.597	-14.634	-15.383	-15.22	-10.978	-12.797	-11.401	-9.4385	-9.7886	-7.7913	-11.764	-12.366	-11.27	-12.696	-10.721	-10.464	-12.813	-10.824	-10.36	-12.614	-7.9786	-16.331	-11.317	-11.44	-8.9846	-11.877	-9.4967	-16.868	-11.234	-4.2512
7.4862	5.8314	2.8586	2.3604	2.6744	1.9451	5.3076	10.276	11.645	6.6194	0.69783	10.376	4.6558	9.6182	3.5244	4.1252	5.435	0.83675	9.5525	1.2404	1.5482	2.6398	7.7257	7.0431	9.4469	2.4105	7.9671	6.855	7.365	9.2321	6.7422	6.0269	6.0021	4.4667	9.7548	6.7407	3.1512	6.3894	5.6394	7.6822	4.1891	2.2781	4.1626	3.8879	11.26	8.7655	5.5778	6.6651	7.7729	13.101
-6.309	-7.431	-11.982	-5.7135	-6.7836	-15.229	-12.104	-7.2391	-7.4838	-8.5495	-9.5412	-9.6185	-11.656	-12.727	-14.7	-14.539	-10.633	-15.262	-12.16	-12.629	-10.92	-12.799	-12.201	-13.402	-9.8597	-13.703	-8.4525	-10.14	-16.072	-12.201	-9.1369	-6.8909	-6.8903	-9.0587	-14.403	-8.7939	-12.369	-13.482	-6.9875	-12.397	-7.2842	-8.4591	-14.208	-12.145	-8.6484	-16.561	-12.621	-10.921	-15.291	-13.195
3.1659	-1.1392	5.751	4.522	2.2323	-0.28162	2.2538	3.8892	1.534	4.5969	-0.11486	2.4172	6.9335	1.0614	2.1656	1.3314	2.1078	1.6735	-6.6341	4.7926	-2.2461	-1.5852	-2.9779	-0.93798	3.7291	-0.18701	1.3	1.4213	0.79459	0.57815	1.7088	-1.5795	0.03767	-0.85026	-0.3779	0.069164	7.362	-0.36426	3.0991	2.0411	5.1548	1.7949	-2.0725	4.4678	1.3577	0.59886	1.2034	5.1855	-1.7605	3.2683
-14.71	-9.457	-14.055	-14.095	-19.301	-13.64	-11.938	-15.426	-14.507	-13.212	-9.7595	-16.767	-17.365	-20.163	-12.711	-10.776	-14.625	-19.314	-12.318	-16.817	-14.627	-16.3	-15.767	-16.284	-14.461	-16.689	-10.531	-11.922	-20.95	-19.514	-20.141	-13.746	-15.162	-14.073	-12.983	-11.924	-10.917	-17.332	-13.18	-13.084	-10.975	-13.581	-15.451	-16.009	-13.78	-17.11	-16.316	-13.914	-16.209	-12.829
0.68805	6.173	9.6594	3.5204	4.5484	-0.078325	5.2167	4.9164	6.4453	7.1144	7.2861	1.0003	10.108	4.3167	4.2502	5.1208	1.3777	1.6397	5.577	5.4995	3.0786	4.5133	8.9192	7.2225	7.5638	6.8531	4.5015	8.0703	5.2893	4.3721	-0.89985	2.4892	4.7568	1.3699	3.5525	3.9644	10.908	5.6133	5.3188	4.1049	0.72353	7.5343	0.77834	3.0246	4.1694	0.50007	3.1605	3.7173	6.2057	4.1889
-1.3364	-0.30166	0.084183	-4.235	-0.82125	-1.8259	-3.3789	0.019982	-8.1853	-4.4267	0.93359	-6.9582	-5.4753	-1.6474	-5.5196	-3.1678	-5.1389	-3.8453	1.3395	-1.8124	-4.7192	-0.15628	-2.3359	-1.7489	-2.7882	-7.4791	-1.4817	-5.2238	-1.3737	-2.2888	3.5777	-7.1258	-6.9675	1.7199	-2.822	0.55843	-6.9029	-3.0315	-2.0303	-3.9288	-2.3374	-1.1365	-2.6715	-4.0416	-4.5499	-3.0541	-7.0655	-8.6735	-1.9415	-8.4043
7.3922	8.0217	4.153	6.0163	7.2845	9.4841	6.1354	13.457	8.022	8.6445	12.783	9.8493	9.2196	9.641	11.363	4.1734	8.7975	10.503	4.4312	6.629	11.761	11.659	5.7099	7.9883	7.0377	9.9013	11.295	9.2365	4.2814	7.8791	7.9082	9.5268	4.0154	9.4257	7.3098	8.0243	4.7199	10.247	9.5553	8.8277	5.0031	7.3076	6.7379	9.8061	4.3004	5.7718	5.6735	12.087	10.147	8.268
-8.696	-8.5027	-8.7677	-13.17	-8.2382	-12.557	-6.9418	-4.7495	-9.606	-12.109	-12.645	-9.2942	-10.039	-13.758	-10.664	-6.2191	-11.569	-11.088	-13.276	-7.614	-13.622	-8.9729	-10.584	-9.945	-9.8999	-6.8319	-9.1071	-13.32	-5.4225	-9.9685	-11.288	-10.646	-10.394	-12.382	-11.216	-13.908	-16.113	-10.036	-13.088	-7.8593	-13.006	-11.154	-11.001	-10.842	-8.8301	-7.7819	-9.809	-5.9634	-12.146	-12.17
10.477	7.7647	11.825	10.698	12.212	9.7259	9.7156	11.976	11.466	6.8246	5.1445	8.0323	5.0086	5.6054	6.7369	10.304	11.052	10.31	14.502	9.9258	9.9921	4.7662	10.544	14.084	10.526	5.0379	8.9608	9.7846	15.614	11.259	11.221	8.9428	11.694	7.934	14.094	11.651	7.5784	1.8577	12.019	10.905	11.001	12.165	12.362	14.004	12.376	10.227	12.867	10.076	8.856	14.296
-1.612	-0.01624	1.7228	-1.0749	1.0722	0.3582	-2.1197	1.0438	1.9746	-1.2794	-3.7921	-2.0251	1.23	-1.1416	-2.2878	-1.8017	1.3559	0.88022	1.7181	-0.96184	1.444	0.96731	-1.3697	4.8929	-1.1944	-0.84648	0.043718	-0.86125	-0.81318	-2.0316	0.51117	-0.97068	4.4984	-1.4608	-3.5246	1.2759	2.3223	0.37522	2.9649	4.6195	-3.5789	0.60595	2.0466	-0.97824	3.7666	1.8625	1.1319	-0.024738	0.98245	2.0747
-1.2386	2.5099	0.22239	0.34029	-0.6929	0.91307	-0.027053	1.7029	4.3112	1.6858	0.2761	3.5009	2.005	-2.2793	-0.12417	3.2631	1.0253	0.20442	0.30997	5.205	-1.6063	-2.9742	1.0398	4.5517	5.0874	-0.066291	-1.2957	1.2952	1.8932	-2.3098	1.8636	3.8137	2.0236	-0.79963	4.1461	2.5338	5.707	-1.1073	-1.3375	2.6387	2.4004	-0.789	2.9132	5.1461	-0.015724	2.7314	1.139	2.0857	1.8156	1.876
-1.7483	-4.3137	-4.5618	-2.1057	-0.37771	-6.4938	-3.4	-5.7588	0.88093	-5.4868	-4.4952	-3.1174	-4.9735	-5.5446	-2.2433	-0.87415	-0.54236	2.1907	-3.7624	1.2903	-4.9635	-1.5447	-2.3611	-5.2767	0.7756	-3.4425	0.13203	-7.2382	-2.9374	-3.0047	-3.9205	-2.5646	-4.5462	-3.3929	-1.4363	-4.5785	-3.9705	-2.534	-9.1474	-10.169	-7.3506	-9.0315	-6.5207	-3.6765	-1.1047	-7.4352	-2.7377	-1.3464	-3.7711	-2.4737
-11.429	-8.7885	-9.1278	-16.314	-11.386	-9.6624	-10.467	-9.9049	-13.587	-11.274	-11.542	-10.693	-14.151	-12.682	-11.135	-6.9408	-11	-12.14	-11.682	-7.873	-14.008	-11.49	-9.3948	-15.485	-9.4847	-8.2241	-3.8565	-14.022	-9.0229	-13.118	-8.3784	-7.7761	-10.066	-9.2534	-8.6495	-11.561	-15.747	-9.7644	-9.4586	-10.772	-9.5824	-13.454	-11.918	-17.458	-12.707	-9.6244	-7.6562	-6.7175	-10.565	-7.3296
1.3263	-1.326	0.90596	5.6795	-0.089947	0.68966	5.0287	7.1563	4.9203	-2.2493	1.17	3.0269	1.3239	2.6288	-1.7146	-1.1005	1.7931	3.2973	1.6465	-0.57583	3.6017	3.5244	3.5092	3.6373	5.1413	-0.88993	-2.0761	4.829	1.4228	6.9471	2.3159	2.6719	1.8381	-2.7774	5.0179	2.1361	3.2213	3.2715	2.3572	0.17014	2.6009	0.91209	4.8577	1.1119	2.8332	1.1077	3.1908	-1.2884	0.87791	-0.40615
0.92407	0.56455	-2.7913	-0.28981	5.0083	-0.62619	2.5839	-0.31482	2.8075	1.5215	-5.5574	-0.85066	0.02792	-2.0443	-4.117	-0.6723	5.6688	1.7317	-5.1572	-1.8601	-1.2162	4.3053	3.1125	-0.38132	-4.4577	-1.8299	-1.9216	2.1857	0.2468	3.0676	1.3225	1.5633	0.098683	2.8113	-0.079204	-1.6618	-0.047816	-0.63858	6.543	0.68759	0.12727	2.2986	-1.4245	-3.2096	-2.8841	-4.8831	0.031409	-4.286	2.2451	-3.3352
-22.097	-23.759	-21.01	-20.029	-27.439	-24.566	-23.325	-21.327	-24.419	-22.765	-24.483	-21.35	-23.658	-25.815	-21.515	-22.011	-22.126	-24.961	-19.224	-20.718	-20.738	-22.88	-22.58	-19.108	-24.568	-24.956	-21.482	-23.283	-21.227	-19.045	-21.681	-19.353	-21.373	-23.333	-15.768	-23.215	-21.645	-24.168	-20.931	-20.661	-20.454	-23.946	-22.587	-26.019	-26.447	-20.221	-21.445	-21.627	-22.224	-22.248
-1.4937	-5.2543	1.3743	1.2402	-4.6848	-3.0943	-1.8284	0.084708	2.784	-0.84944	-1.4593	-0.83989	0.31182	0.023132	-2.1864	-2.5666	-2.4807	-2.5897	-4.0722	-2.3915	-0.96325	1.3107	1.9554	-0.19548	-1.5319	-0.72803	-0.56197	4.5548	-2.4094	-1.6473	2.5366	-0.35277	-0.68464	-0.61136	-1.5754	-1.8805	0.40905	0.0085039	2.1859	-4.0014	-1.7212	-2.8083	0.42059	1.8615	1.5591	2.4714	3.7671	-2.5581	-1.7463	-0.14033
6.2508	6.6205	6.467	6.7539	8.1024	8.4621	8.8863	6.8711	3.3509	8.8123	5.012	5.6086	6.6873	4.6293	10.896	5.4773	5.5043	6.5707	4.5371	5.5287	8.9654	10.541	8.7978	1.9729	9.9586	7.8822	2.6966	7.5659	9.249	3.278	6.1076	6.0624	3.5958	3.8045	10.395	6.0948	9.1888	2.5953	9.2776	7.6813	7.003	5.0852	9.8429	5.4569	8.2905	3.4992	7.1652	6.9653	4.1785	4.9689
-13.786	-13.405	-12.064	-14.417	-17.669	-12.326	-10.996	-14.948	-19.798	-20.654	-16.858	-14.295	-11.311	-15.734	-11.038	-12.096	-9.3273	-13.177	-15.659	-9.9772	-9.4282	-11.605	-11.193	-11.486	-10.712	-13.095	-12.909	-9.9214	-14.891	-13.468	-11.943	-13.554	-11.955	-12.487	-11.848	-14.445	-14.044	-13.435	-13.129	-13.145	-17.159	-12.233	-11.907	-13.078	-13.902	-12.937	-10.064	-12.803	-14.277	-9.4631
7.0575	8.0267	5.8095	6.0043	8.5478	6.8939	4.1374	6.9551	5.7378	8.2631	7.4628	6.9129	7.2674	7.8263	5.8799	7.8532	8.4977	5.963	6.2167	7.0262	10.18	6.0602	7.5332	6.2655	4.8045	6.4648	5.5554	8.8022	7.6673	7.4441	7.7374	6.7814	7.1932	6.4688	8.1795	7.5041	9.911	7.4165	7.3633	5.4439	6.4439	8.9627	2.1415	6.898	9.6941	5.9032	10.667	6.9205	7.556	4.7085
-8.5813	-5.8287	-9.8583	-12.222	-9.1817	-13.189	-10.224	-9.5185	-11.78	-4.3408	-8.1034	-12.313	-6.8465	-10.676	-9.8397	-5.8515	-9.1974	-10.607	-13.512	-11.509	-11.945	-9.4391	-11.515	-6.6096	-9.4991	-8.0074	-7.4014	-14.087	-10.34	-7.172	-8.6424	-12.514	-5.815	-11.442	-9.4043	-9.9127	-10.496	-9.3226	-8.1316	-9.8823	-10.271	-11.981	-8.0983	-11.063	-8.9217	-9.0975	-7.15	-9.5557	-9.8277	-5.9095
-5.9141	0.13438	-2.3602	-1.8629	-5.9169	-3.8611	-3.2861	0.80175	-6.166	-6.7953	-4.158	1.9894	-5.7435	-2.3269	-3.9495	1.6233	-0.5056	-1.2834	-5.6788	-2.117	-8.2857	-2.476	-3.0939	-3.6381	0.27223	-1.3406	-1.5693	-3.739	-3.3595	-4.753	-3.8388	-2.4953	-3.346	1.5113	-1.7711	-0.83323	-0.29272	-1.9815	-3.4371	-3.0866	-2.8465	-4.1198	-1.0229	-3.422	-8.3576	3.2249	1.7835	-2.9877	-4.8343	-2.1129
-6.7502	-4.9661	-4.8019	-7.8314	-5.1876	-7.3037	-5.433	1.1817	-4.7066	-7.1264	-3.26	-9.8806	-5.323	-4.8207	-5.4004	-6.1321	-10.679	-6.1549	-6.2445	-9.5894	-6.5448	-7.603	-4.7189	-1.3445	-6.0455	-5.2582	-3.8728	-7.6332	-6.1659	-8.2184	-5.8944	-1.582	-5.0093	-6.1685	-7.779	-0.57492	-5.637	-4.2164	-8.2599	-2.8225	-4.0674	-1.7917	-2.7872	-9.6555	-2.7246	-7.857	-6.0832	-4.2872	-6.5972	-5.7338
3.2304	4.4556	2.3212	8.6074	5.2218	10.252	4.437	5.5734	10.188	8.9255	1.5699	8.28	3.2983	3.3998	11.587	6.9997	4.8551	6.644	7.0123	7.1543	3.9567	7.8995	8.1443	8.6375	6.2148	7.892	8.5089	8.751	10.469	10.366	4.4899	5.5378	10.604	7.0328	7.6595	5.0831	5.7515	10.534	6.5576	5.469	4.3631	10.188	1.4202	8.3867	5.5099	9.2443	7.1503	9.6129	5.2705	8.0729
2.1666	0.1649	-0.063578	1.2224	2.2693	-0.43969	4.8266	-0.16712	-1.0109	5.7586	0.88994	3.5754	2.9943	3.8146	4.1964	3.4404	3.6083	1.7176	2.9588	-3.9769	-1.8121	4.4009	4.3612	6.7479	4.5858	-1.0007	2.8078	1.3184	-1.778	6.6556	-2.7146	4.1633	-1.1923	0.31629	2.5123	3.668	1.9938	3.5782	5.0528	-1.0454	4.1369	2.5295	-0.077989	5.505	4.2223	1.1479	6.6603	2.7197	0.15493	0.92835
-1.0078	-1.3042	-0.6015	-1.2172	-2.8424	-3.5433	1.4644	-4.0565	1.5958	-0.68962	-0.40452	-1.3425	-3.1245	-1.0555	-1.8985	-0.89939	-1.2174	-0.8586	-1.6063	3.4574	-2.7978	1.9178	-3.1612	0.38221	3.9788	-1.7171	-4.1525	-3.0902	0.78881	-0.33626	-3.7187	-3.6537	-0.30158	-2.1148	-2.134	-4.4521	-0.6788	-3.2985	-1.2979	2.4624	-7.0352	-2.4605	0.92133	-2.8708	-0.44308	0.52695	0.82382	-0.2095	4.9758	-4.937
-15.172	-18.254	-13.882	-11.95	-15.321	-8.718	-13.663	-12.682	-14.591	-9.8379	-15.89	-13.782	-16.614	-12.433	-16.713	-11.912	-9.7683	-7.5926	-18.653	-11.253	-13.7	-10.81	-11.721	-13.777	-11.465	-11.374	-13.708	-16.249	-14.697	-11.549	-12.402	-11.754	-14.521	-12.873	-12.511	-6.8205	-15.51	-11.166	-12.741	-8.8117	-17.046	-14.665	-12.821	-11.154	-10.759	-15.841	-11.55	-12.513	-12.158	-17.352
0.97825	-1.9811	4.028	-4.0555	2.0877	-1.5004	0.90206	-0.62906	-0.6127	-0.014735	-3.5283	-5.8986	1.3226	2.9943	1.9752	-4.5717	-2.2121	0.23839	-2.3448	2.729	-5.457	0.79651	1.8493	1.4495	0.57953	-0.080383	-0.62628	-0.57598	0.75983	0.85681	-0.29592	-1.7025	-3.3219	0.38689	0.40586	-2.5513	3.534	0.85215	-0.12523	-1.843	1.147	-3.8833	-4.2852	0.51149	-1.0697	-2.068	-0.61093	0.93877	1.6831	0.31843
-0.32576	-1.4039	-0.97573	1.2085	-1.8331	-1.8181	-0.081731	1.397	-1.1489	1.6469	-0.52428	-2.3685	-0.87901	-4.7732	-0.14881	-0.47666	-5.5099	-2.5178	0.25066	0.41107	-5.042	-2.5564	-1.4196	-4.8048	2.7042	2.192	1.9553	-1.1232	-6.6324	-3.998	-0.22456	2.8567	1.5321	6.987	-2.4271	-1.4601	-3.3815	-2.1421	0.059624	0.35543	0.20802	1.335	-0.13989	-0.36493	-2.9408	-0.6247	3.7037	-4.5425	-1.011	4.7253
-5.3447	-8.5881	-6.6307	-11.483	-9.5709	-4.2014	-5.5287	-5.3055	-5.0205	-5.2698	-6.9072	-11.836	-8.2671	-3.8767	-6.4105	-8.3007	-9.4548	-4.6422	-13.047	-4.2161	-4.4243	-5.4108	-5.0673	-10.29	-6.9394	-4.4941	-10.449	-6.3193	-4.8452	-8.1359	-7.1449	-4.868	-8.9451	-1.4005	-3.587	-6.0157	-8.9596	-8.5184	-2.8928	-6.7348	-6.5692	-10.045	-9.4578	-1.4966	-5.5951	-5.8139	-3.8615	-7.9682	-4.9408	-7.491
-0.76039	-1.8781	3.727	0.68253	1.906	-1.0918	0.4665	0.87816	-1.438	0.69769	2.926	-0.87515	0.2511	2.6068	-5.3285	-3.1466	-2.668	4.5718	-3.2449	-2.5524	2.0715	-3.7816	-1.0579	-4.9468	-0.39488	0.37704	0.27851	-5.163	1.5212	0.29127	-0.10592	-6.4677	-3.2289	0.31236	6.1988	2.3075	-3.6758	2.2556	-0.47983	1.2739	-2.0963	-5.4974	5.4915	-3.3686	-2.2589	0.11515	-1.392	-1.8155	-1.1044	0.85567
-10.124	-10.569	-15.154	-14.384	-12.389	-20.802	-18.558	-13.362	-7.9062	-7.1096	-13.487	-16.108	-17.888	-12.817	-14.757	-16.211	-14.952	-16.142	-13.899	-14.66	-13.244	-14.313	-14.386	-14.654	-13.931	-10.965	-14.926	-12.624	-16.396	-11.468	-10.529	-12.269	-12.421	-14.742	-12.964	-14.57	-13.453	-15.04	-12.771	-13.326	-15.128	-10.292	-15.853	-13.673	-13.439	-12.275	-15.582	-15.136	-11.017	-12.711
-3.1988	-1.8454	-1.4761	-2.8175	-2.7113	-1.7058	-1.9508	6.4571	-2.216	0.80482	0.83174	-3.3891	-5.3657	-3.6466	-0.18668	-1.9403	-1.1407	-1.3331	-2.6458	1.9182	3.2764	-5.2757	3.7187	2.3873	0.87912	-0.011075	-0.11815	0.99848	-0.62567	1.0727	-4.5523	0.43392	0.36326	0.15003	0.024632	-0.7083	2.6722	1.486	-1.078	-0.99065	-0.84131	-2.1066	-0.30761	-3.0665	-5.9419	-2.1228	-3.197	0.76554	-6.0204	-1.5747
-8.5783	-4.2996	-7.2209	-1.5531	-6.7821	-4.5263	-3.1552	-6.5614	-5.9999	-0.5836	-2.5532	-2.6041	-2.7966	-3.3024	-0.35138	-3.7382	-5.6987	-7.7231	-2.7914	-2.6731	-0.57829	-11.529	-7.909	-2.8391	-2.2958	-2.8546	-2.4349	-1.7819	0.059889	-3.6173	1.5363	-6.1482	-4.3313	-8.6458	-0.61066	-2.1653	-5.045	-8.6939	-2.2724	-5.9615	-6.3524	-3.3158	-4.8914	-3.4801	-3.2567	-1.1249	-5.8669	-11.138	-2.3895	-2.9053
0.85115	-3.3869	-4.0142	-1.5164	-0.93536	-2.2275	-8.4223	1.1849	-1.5755	-2.9839	-5.2396	-3.6903	1.5061	-3.1867	-3.8727	-4.6589	-5.7912	-0.66399	-2.6013	-3.1784	-4.1667	-3.2385	-1.6322	-0.85239	-6.494	1.4732	-3.2048	-5.7094	-4.4966	-3.2567	-2.0076	-1.0362	-3.596	-3.1847	-3.9696	-3.5476	-4.735	-5.2925	-2.9543	0.43947	-2.7016	1.1952	-5.3202	-3.1253	-1.5906	-1.4649	3.2647	-4.3912	-7.3402	-3.0671
-4.2859	-5.7365	-5.7783	-6.8166	-3.1825	-6.2584	-7.2422	-3.4191	-10.466	-6.4943	-8.2953	-5.3572	-3.6428	-8.9785	-7.3314	-2.6071	-3.7357	-4.5012	-3.0178	-6.9552	-7.4086	-2.4474	-7.1528	-4.1158	-1.8196	-3.2405	-8.0116	-5.7493	-2.4171	-4.0398	-9.6872	-5.3157	-2.7578	-8.6691	-4.55	-3.8936	-9.5571	-4.1864	-6.9633	-2.0937	-1.8975	-6.3483	-5.6111	-9.2183	2.7604	-7.4865	-7.5428	-8.0476	-3.7196	-11.713
-7.4191	-2.7532	-5.6113	-5.4302	-4.7434	-9.4847	-8.3295	-5.2987	-4.2366	-2.4343	-6.6445	-4.1432	-6.8155	-4.1462	-9.9348	-4.8755	-8.6537	-6.8139	-1.096	-7.7231	-8.5366	-2.5651	-4.3854	-8.1519	-3.4211	-1.9667	-1.5793	-9.3326	-0.86628	-3.4418	-1.8682	-7.8422	-3.4338	-7.2514	-4.2787	0.62792	-1.2623	-5.3457	-12.462	-6.124	-8.0129	-1.3058	-6.188	-6.2264	-2.4985	-3.9555	-7.2737	-6.2096	-4.2018	-5.3163
-22.118	-26.275	-20.593	-18.767	-23.74	-22.059	-23.967	-21.501	-22.292	-21.199	-21.136	-22.718	-24.898	-27.472	-21.303	-17.232	-25.515	-21.709	-23.098	-23.602	-19.454	-21.239	-22.339	-20.969	-24.865	-25.917	-19.701	-22.464	-22.728	-17.547	-22.002	-22.455	-20.727	-20.771	-22.309	-18.031	-23.848	-20.575	-22.477	-18.865	-23.269	-21.367	-18.435	-18.186	-22.229	-21.148	-22.234	-25.643	-21.878	-17.699
5.3059	11.909	7.8789	4.7219	8.2098	5.1668	5.7993	4.1444	8.5291	9.0434	9.9188	8.0644	9.2635	9.5721	4.3047	8.7541	8.4642	4.9509	5.6605	9.3539	5.8474	10.147	5.5621	8.5861	6.8986	12.232	0.73135	8.7623	8.8746	7.908	6.2138	7.9477	7.6443	5.4183	6.087	6.6447	12.123	6.2768	10.965	5.813	4.3989	12.078	8.976	8.7525	7.1273	10.376	12.088	7.8696	8.3825	11.084
-6.6564	-8.6102	-8.7529	-9.4081	-8.8771	-13.025	-10.984	-13.213	-15.105	-12.51	-8.3385	-6.7307	-6.9467	-9.9679	-9.9647	-11.967	-10.348	-15.908	-11.425	-13.397	-5.9671	-7.6844	-3.3003	-12.534	-13.305	-7.2646	-10.985	-10.176	-12.767	-11.564	-8.3534	-13.72	-5.5979	-10.025	-8.1787	-9.8492	-11.549	-9.1085	-8.2936	-10.031	-7.7765	-11.338	-10.822	-10.93	-10.509	-11.323	-11.156	-5.2273	-15.101	-11.37
0.60547	4.3995	-0.19511	3.5447	-0.042513	1.573	3.564	1.6522	0.90949	2.3943	3.8064	3.9421	5.3991	2.3612	-1.8707	1.0078	0.49434	1.9341	2.2228	0.64304	4.3807	0.73339	0.41736	4.3046	4.3214	3.274	1.4154	-0.26845	1.2338	2.3088	4.3355	1.3015	3.7891	5.6814	7.722	4.8483	-0.57628	2.466	3.1765	3.8497	2.9548	0.54462	1.4693	-0.17951	1.6969	-0.24501	7.2542	0.78105	-0.37667	1.7326
-3.7293	-2.2833	-3.6782	-2.0689	-3.337	-1.1802	0.076629	1.7449	3.7898	-1.5795	-5.4557	1.1736	-2.3388	-4.6062	-2.5057	0.96728	-0.59502	-5.4371	-3.0604	-1.7634	-0.354	2.481	-2.1459	-4.1066	3.1955	1.4375	-2.6466	-0.1429	-2.9129	-3.7551	-0.19525	-2.5343	-0.43597	1.4769	-3.0742	0.4386	-2.2	-5.3356	3.6999	-0.69885	0.81925	-4.6682	2.6168	-1.477	-2.2912	-0.7797	-2.782	-1.2545	-2.404	-3.8693
0.027199	-2.6177	2.4768	-2.1528	-3.517	4.8924	1.0292	2.9317	1.5584	2.888	2.2494	-3.0567	1.2288	0.72109	1.9011	-3.6461	4.5633	2.2248	6.4642	0.66699	5.2036	4.963	-1.4059	-0.21687	-0.79932	3.7906	1.4502	-3.6909	1.2527	-1.1466	6.7375	0.38896	1.5728	1.5366	4.6768	5.5864	2.7666	-1.6092	5.5149	2.283	2.7123	1.7559	2.7698	-1.5239	0.99399	1.5794	1.5656	0.17197	2.7838	3.3872
-2.0971	-5.7996	-8.7601	-0.96787	-9.0119	-7.2338	-2.9265	-1.1477	-7.4149	-2.9221	-4.2108	-7.7509	-5.0433	-2.0695	-7.7905	-3.2471	-3.6799	-6.1695	-6.8279	-6.8002	-4.0567	0.6962	-2.7267	-6.7039	-2.716	-2.5823	-9.1797	-4.7754	-8.7372	-2.6582	-2.5044	-4.6935	-2.6426	-9.3271	-1.7255	-8.64	-4.8462	-0.73021	-3.5998	-5.8289	-2.956	-3.7231	-7.1806	-8.2327	-8.4236	-8.3907	-4.1702	-3.9446	-6.6303	-4.148
-13.233	-12.671	-12.827	-13.348	-14.463	-6.418	-12.93	-18.33	-8.8209	-13.218	-11.357	-14.49	-11.61	-12.667	-14.85	-11.049	-16.166	-15.13	-7.4612	-16.488	-6.8782	-17.527	-8.1122	-11.746	-12.071	-14.242	-7.8782	-15.988	-9.2297	-14.508	-10.847	-12.645	-10.638	-18.37	-14.909	-13.037	-15.076	-11.04	-14.309	-15.055	-9.644	-14.347	-14.767	-12.804	-11.531	-11.843	-12.397	-10.738	-11.002	-13.997
-17.036	-15.067	-17.28	-16.053	-18.65	-9.234	-14.511	-16.035	-16.991	-11.89	-15.151	-12.891	-11.67	-16.75	-14.4	-14.881	-12.443	-16.13	-14.453	-17.839	-12.492	-13.068	-12.413	-16.767	-12.966	-12.987	-16.279	-15.708	-14.324	-15.226	-9.8742	-16.171	-15.374	-13.026	-11.7	-10.33	-12.613	-12.69	-17.56	-14.296	-19.001	-13.705	-14.697	-14.915	-16.533	-16.387	-13.692	-13.886	-11.358	-17.187
-22.772	-20.829	-20.18	-20.882	-22.93	-20.876	-18.875	-22.254	-22.788	-20.553	-23.845	-19.198	-21.017	-18.602	-26.054	-22.973	-23.666	-21.389	-23.152	-25.365	-18.003	-18.289	-21.411	-25.145	-24.254	-22.589	-20.633	-23.835	-18.954	-24.423	-19.899	-21.709	-22.495	-23.725	-22.921	-25.359	-21.903	-20.794	-25.467	-22.649	-20.513	-21.323	-22.139	-18.765	-24.208	-20.131	-22.278	-26.169	-22.353	-23.33
-2.7028	-3.9078	-0.50811	-2.0872	-7.3546	-4.0503	-7.6253	-6.9875	-4.948	-7.2911	-2.1035	-3.9746	-6.7093	-6.4329	-5.8006	-8.0371	-5.8442	-4.5022	-5.717	-2.1707	-11.914	-4.1233	-6.5022	-7.8525	-3.515	-2.5747	-0.015226	-5.3402	-11.388	-1.8187	-4.426	-6.0435	-4.0082	-4.7909	-8.1819	-6.5219	-5.3044	-3.2388	-7.0691	-5.8709	-4.8856	-8.379	-0.58481	-5.1316	-0.83429	-3.0612	-9.1641	-6.3456	-7.4695	-5.518
0.89358	0.35889	-5.7555	0.66774	-2.1034	-4.8214	-0.38948	-0.36144	-1.0676	-0.26412	4.9583	-3.4542	-3.0486	-2.9612	0.3613	-2.7633	2.3753	-1.2666	-4.7778	1.1219	1.4596	0.45466	-4.1189	-1.366	-1.662	-3.3846	-0.44838	-2.5042	-2.1001	-0.41303	0.063446	-1.2265	-0.12871	-5.4986	-3.9183	-2.992	2.4796	-3.5198	-2.1158	-2.3617	-4.0306	-2.6367	-3.8136	-5.0412	-1.8177	-3.6575	0.20968	-0.89312	-1.3764	-6.5156
4.4581	3.0354	3.6396	-3.2869	4.2309	4.4793	-1.3647	-2.2908	-1.6068	0.30354	-4.1625	-1.8571	0.86852	0.070244	3.6529	0.071248	-0.068872	0.57586	-3.6454	-2.6984	3.8173	-1.2854	-3.8283	1.1907	-0.5565	5.9684	-1.359	-3.4577	1.5484	-0.50992	-0.9483	8.6031	3.3272	2.0463	-1.7948	-3.388	1.5493	0.78769	-0.20143	1.9689	3.6493	-0.050538	-2.3499	0.93307	2.8685	0.39423	-5.6172	0.54307	-2.3898	0.83931
-5.9841	-3.0112	0.98547	-2.2803	-2.1731	-0.73964	-4.1745	2.1595	0.83212	-3.8201	1.7142	-1.5232	-6.7757	-3.7592	-0.11014	2.4828	-4.2276	-4.9886	0.98076	-2.2344	4.5106	0.41937	-2.6675	3.277	-0.39394	3.1477	-3.6315	-3.7133	1.7646	-5.477	-2.3743	-0.099329	2.3537	4.9485	-1.1519	-2.1892	-3.3292	-3.8072	0.98012	-2.0614	1.4029	1.2811	-0.29063	-4.1986	-0.18677	0.51539	0.057395	-1.9142	-1.4586	4.8273
1.7167	-0.91523	-6.2752	-4.6682	-0.2775	-0.64085	-0.71697	-1.0688	-3.0693	-2.6219	3.0333	0.97864	0.19957	2.8626	-4.2926	-0.67122	-4.6056	-4.3914	-3.4461	2.4763	-0.44848	-1.9553	0.031562	-1.9757	2.0106	-5.425	-7.7133	-0.42646	2.6383	1.8455	-6.253	-1.2752	-1.6401	-4.3676	-4.0019	1.6212	0.75364	-3.8453	-0.6998	-0.44319	2.06	-0.32421	0.13278	-0.94926	-4.2159	-0.21556	0.43153	-0.20935	-6.3229	2.2201
-24.369	-19.918	-19.086	-22.743	-21.234	-23.243	-20.928	-20.273	-19.057	-19.212	-16.936	-21.707	-18.04	-21.403	-21.508	-20.25	-20.993	-22.568	-20.906	-22.735	-22.029	-17.639	-16.462	-20.443	-20.173	-28.596	-21.256	-18.64	-21.852	-18.543	-18.237	-21.513	-16.734	-20.252	-20.321	-20.77	-22.832	-24.362	-20.213	-23.799	-20.247	-20.982	-20.447	-21.304	-19.263	-22.43	-19.103	-17.65	-20.405	-20.425
3.4837	0.97346	2.1035	-2.0487	1.4652	-0.12915	-2.8874	-1.6322	-0.70043	2.9608	-3.8515	-4.5506	-0.17447	2.9523	-0.92078	-1.1763	-5.8294	-0.5536	0.61677	1.0742	-3.5499	-2.5252	1.6412	-1.4203	-0.61875	-0.22961	0.47379	-1.5437	1.0205	-4.1874	-1.0453	-0.32341	2.2203	0.87106	1.5591	-1.2583	-1.2574	-2.8193	-0.44381	1.7692	1.0896	1.6283	-0.7841	-1.775	4.1102	2.8767	0.27304	-4.3905	-4.5322	1.6666
-9.0343	-3.5654	-7.3423	-8.4983	-6.4216	-9.6841	-5.0379	-5.752	-8.1263	-3.408	-4.8635	-6.5768	-9.101	-9.0117	-5.806	-9.1285	-5.3284	-9.9662	-10.805	-10.466	-3.1022	-4.6154	-5.0739	-5.0762	-8.4377	-7.6565	-7.1195	-8.8167	-6.9537	-7.197	-11.711	-9.9989	-8.4458	-8.3984	-5.3206	-5.5645	-11.748	-10.341	-7.3766	-7.3144	-7.7805	-9.7646	-5.5107	-7.5785	-8.9091	-8.8507	-11.558	-6.5336	-6.5866	-14.32
2.708	-0.64636	-3.96	-2.8896	-0.89589	-3.2104	2.1994	0.42712	-0.86481	-3.2871	-0.21693	0.0018969	-4.7481	-2.1081	0.7895	0.48803	-2.4531	-0.96831	1.3302	-2.25	-2.3895	-2.3216	-1.3312	1.6442	1.4277	-1.7409	0.11696	1.6148	-0.54277	1.0568	-1.0862	1.2142	0.91857	-6.544	-0.46202	0.84848	-3.3054	2.0085	-4.7929	0.59739	-0.81772	-3.9978	0.62552	-3.6778	6.6392	-0.9937	-1.749	-2.6131	-5.9304	-6.9956
-10.303	-1.6127	-7.6648	-10.369	-5.9885	-9.03	-12.551	-5.1973	-8.3109	-10.73	-4.9901	-15.556	-10.728	-6.3145	-4.8889	-13.923	-2.8178	-11.921	-11.159	-11.992	-6.7799	-3.7924	-10.44	-7.7269	-6.2263	-7.8037	-6.0708	-10.652	-7.7929	-8.7239	-5.8843	-10.686	-10.421	-8.4324	-7.8067	-4.5783	-6.522	-10.239	-8.9478	-6.2217	-9.0249	-8.6922	-9.3954	-7.3559	-9.5975	-8.7501	-7.2106	-6.5617	-7.7437	-13.774
-2.0716	-0.61349	3.8385	3.0949	-0.79869	1.5516	2.5871	3.7339	-1.4103	4.4983	-0.91113	1.6062	-1.4191	-1.6609	-0.66352	-0.73246	-0.25973	2.6743	0.41985	5.105	-0.98794	-0.66377	1.4245	1.1496	-2.9183	3.1226	-1.1277	2.1239	5.3246	-0.50324	-2.5224	0.9784	0.83476	1.6394	-1.5268	0.78703	-1.0381	2.999	5.9421	-1.4382	-6.217	-3.8506	-3.3948	-2.0471	2.4643	3.1453	4.5195	2.5511	0.9903	0.82115
-4.2372	-1.3145	-0.34782	-1.6126	-2.6963	-1.8316	0.021371	-3.5149	-4.2011	-3.446	0.40185	0.94755	-4.2865	-0.14144	-1.9687	-2.4692	-1.1937	-2.7222	1.6234	-0.95695	2.1426	0.64724	-1.9906	0.64635	-0.083165	1.308	-4.0226	-4.5198	0.17344	-3.9737	-2.1544	-4.8068	-1.2647	-0.51854	-2.0327	-1.1677	-6.957	-4.4177	-0.43547	-3.7984	-4.6004	-0.87953	-5.1104	-0.91048	-0.24874	1.0328	-0.66658	-3.9481	3.8958	0.16815
-4.3577	-6.6147	-2.9073	-4.01	-2.2318	-7.9733	-3.1243	-3.6448	-5.7903	-0.55254	-1.5012	-2.9662	-0.47771	-5.5215	-3.3871	-2.4254	-3.6096	-3.8579	2.0611	-5.6239	-6.149	-10.339	-0.67958	-5.2694	-3.7399	-3.7535	-5.0717	-5.7498	-3.9031	-7.0749	-4.3303	-1.2679	-7.1563	-7.8131	-3.2194	-4.4128	-8.9666	-6.9716	-3.8598	-2.2038	-6.0962	-5.4572	-6.1553	-1.3027	-1.8243	-1.0914	-6.0749	-5.5743	-3.1362	-5.8328
-2.6953	2.9301	-2.0243	-3.1789	-3.6654	-3.176	0.74237	-2.5833	-1.5978	-5.5854	-0.6275	-3.9806	-0.94601	0.10831	-4.8459	-2.3801	-0.65534	2.8186	-3.5248	-8.6178	-2.4886	1.407	-3.8217	-1.2661	-2.5497	-7.6389	-2.5252	-6.9503	-1.7234	-0.88363	-3.1719	1.3454	-2.4766	2.1965	-3.9307	-2.4008	-0.22113	-3.1902	-3.0326	-0.97862	-0.35869	-0.72045	-5.423	-4.9141	-3.6611	-0.40346	-0.29192	-3.3369	-1.4825	-1.3628
-25.852	-22.672	-20.717	-22.176	-18.747	-23.898	-20.335	-22.628	-20.441	-18.022	-18.198	-18.611	-20.105	-20.828	-20.531	-23.47	-20.439	-23.183	-21.979	-21.074	-20.964	-22.353	-22.694	-23.248	-22.853	-23.235	-22.536	-20.813	-21.716	-20.522	-26.26	-22.559	-22.693	-21.737	-22.19	-22.596	-25.954	-21.417	-21.965	-22.073	-21.02	-21.308	-24.751	-16.061	-19.448	-19.415	-23.916	-25.442	-17.863	-16.64
-6.5838	-11.12	-11.768	-12.402	-17.83	-8.9529	-13.65	-11.622	-11.093	-9.8399	-11.172	-14.38	-14.97	-12.317	-11.988	-15.323	-12.37	-10.956	-9.3513	-9.7416	-6.9454	-11.036	-11.389	-13.271	-9.9826	-9.1774	-9.984	-12.212	-12.669	-13.553	-9.8508	-12.831	-14.312	-6.156	-8.7864	-12.038	-13.097	-11.827	-9.7399	-12.89	-11.478	-10.221	-12.006	-8.8768	-12.913	-10.889	-7.7355	-10.012	-14.243	-6.8159
-14.239	-13.309	-12.831	-16.382	-17.138	-16.363	-17.17	-15.15	-11.645	-11.765	-16.669	-11.732	-12.518	-14.354	-15.894	-13.193	-16.025	-7.8285	-10.7	-11.694	-18.001	-13.331	-12.297	-13.077	-13.677	-16.046	-9.6755	-13.03	-16.402	-12.548	-16.098	-9.4083	-13.357	-13.999	-12.464	-13.608	-15.755	-11.753	-13.168	-17.37	-15.248	-9.1971	-18.69	-17.116	-14.138	-14.011	-15.314	-12.102	-14.024	-13.274
-0.93205	0.6209	-1.9359	-3.9214	0.14567	-0.52716	0.10408	-0.76819	-1.091	-6.3848	-5.1882	-1.1585	-1.6272	0.37931	-3.0562	0.37631	-1.8055	-2.9076	-4.2458	-1.0603	-3.1464	-1.3559	2.6131	-3.5986	-2.1145	-3.4891	0.44197	-5.9697	-2.0796	-2.763	-1.1862	1.7132	-3.4169	-0.66052	0.80113	-1.9911	-0.78319	0.2428	-1.848	-3.0502	2.9116	-2.6156	0.28115	-5.3901	-3.8337	-0.61105	-3.7086	-4.1756	-4.5763	-2.4106
-13.479	-6.4477	-13.502	-13.607	-10.999	-10.81	-10.044	-12.387	-13.932	-12.402	-9.7385	-8.9401	-14.205	-11.082	-11.9	-12.13	-8.3093	-12.864	-12.117	-12.483	-12.656	-14.336	-13.605	-10.083	-7.6695	-7.5751	-11.821	-15.433	-11.152	-10.28	-12.621	-13.397	-5.3896	-5.4076	-11.098	-13.441	-14.319	-7.096	-15.218	-10.03	-11.367	-10.43	-9.6118	-15.3	-10.96	-7.6572	-12.308	-6.0467	-7.9712	-13.119
-1.5219	-1.409	-7.0158	0.1449	-4.1296	-1.2148	-5.3563	-2.192	-2.193	-4.204	3.2614	0.31596	-4.3562	4.216	1.1845	-0.64757	0.32664	-6.155	-2.8137	-3.5595	-4.2326	-4.2561	-2.8834	-1.4406	-3.4362	-1.7668	-4.1549	-2.2518	-1.3865	-3.6285	-2.6636	1.247	-0.36093	-1.0097	5.946	-4.4707	-0.82793	-3.3472	-2.6689	-0.60328	-5.4906	-0.3401	0.98233	-2.7629	2.3162	-0.18907	-0.93839	2.2741	-4.9222	-0.0086889
-22.067	-26.945	-21.656	-22.914	-23.131	-18.43	-19.679	-20.47	-26.087	-20.387	-22.576	-20.1	-23.574	-21.203	-19.452	-19.453	-19.424	-20.914	-24.816	-23.787	-21.106	-21.867	-22.088	-25.472	-20.952	-23.373	-17.864	-21.514	-24.09	-17.032	-22.178	-24.129	-20.225	-21.245	-15.839	-20.827	-20.72	-26.72	-20.366	-19.797	-25.931	-22.331	-24.591	-22.887	-22.792	-17.47	-20.842	-21.026	-22.464	-23.083
-3.8875	-3.1507	-0.32889	-0.10687	-6.2062	-10.161	-4.2629	-1.5775	-3.1755	-4.9011	0.50014	-3.4349	0.75381	-2.8065	-1.3316	2.8977	-5.5229	-3.1895	0.024724	-2.1306	0.5187	1.0991	-4.3173	-3.8229	-0.9448	-4.1067	-5.3273	-1.8239	-1.3873	-1.7837	-7.1993	-2.8977	-1.3157	-2.5827	-0.27101	-3.4651	-8.7088	-3.4505	-3.9717	-3.708	-1.5544	-0.64436	3.0308	-3.6655	0.59112	-8.1265	1.3652	-1.1922	1.561	2.2764
4.5158	2.9496	2.7451	1.8695	4.9756	4.5732	-0.33231	-0.012805	0.23121	1.3885	2.1961	3.7057	0.22483	0.10187	-0.25187	1.3789	1.664	-0.17548	-1.4269	-0.89704	0.99307	3.2097	3.1608	0.97566	-0.8731	2.6292	5.6319	0.22558	-1.2912	2.3822	4.1366	5.8945	1.2742	0.21891	0.75079	1.1025	-1.0826	-0.36293	1.1295	4.9795	8.3394	-1.864	5.019	2.7591	4.5883	2.4262	-1.1163	2.8742	4.391	0.31735
-20.965	-21.714	-24.356	-16.596	-19.34	-17.38	-22.123	-22.82	-19.613	-19.785	-20.341	-22.645	-22.954	-17.52	-26.464	-24.359	-17.382	-20.192	-15.561	-22.578	-21.822	-18.459	-21.471	-18.602	-20.681	-19.657	-18.419	-22.249	-20.23	-25.023	-23.794	-18.974	-20.193	-16.622	-21.93	-15.31	-15.521	-24.616	-20.633	-17.105	-21.465	-23.532	-23.072	-19.93	-16.402	-21.5	-20.185	-23.328	-18.196	-23.818
-23.268	-24.184	-22.903	-23.96	-24.089	-20.72	-19.588	-19.791	-24.817	-20.395	-25.445	-23.016	-24.178	-22.796	-20.072	-22.363	-20.684	-24.05	-22.075	-23.586	-19.469	-21.507	-21.682	-23.05	-20.033	-18.315	-21.513	-22.31	-21.309	-30.048	-24.138	-22.049	-22.619	-24.492	-23.857	-18.963	-24.561	-22.166	-26.51	-23.435	-21.84	-19.692	-25.242	-16.767	-24.487	-20.684	-22.382	-21.697	-23.094	-23.814
-10.684	-12.783	-15.991	-15.431	-7.74	-11.962	-12.223	-15.724	-17.015	-11.994	-12.862	-10.852	-11.3	-17.507	-13.728	-13.164	-10.098	-11.499	-15.638	-13.072	-13.527	-5.2842	-15.574	-14.787	-12.31	-10.654	-10.839	-15.01	-16.843	-9.5026	-7.4241	-11.233	-15.593	-10.001	-17.374	-8.7266	-9.6626	-13.148	-14.419	-14.903	-14.459	-14.266	-14.955	-14.877	-14.706	-15.307	-13.554	-12.749	-13.019	-15.329
0.82274	0.52373	-4.6928	-1.2012	-2.7816	-2.3123	0.55364	-1.3091	-2.7294	-5.5187	-2.2109	1.9646	-3.8278	-7.7125	-4.1181	-0.56341	-3.2767	-2.8003	-5.9577	-3.5105	0.0089609	-4.412	-3.8064	-7.2895	-1.821	-5.003	-3.291	-7.7864	-6.2607	-3.5198	-8.2374	-5.29	-3.0683	-6.6538	-2.1425	-2.8819	-1.683	-3.6116	-3.8321	-0.49475	-0.19605	-1.9192	0.20685	-1.6825	-2.2818	-1.6878	-3.4655	-6.5601	-4.0216	-5.4179
-9.3601	-11.665	-12.535	-6.1048	-11.154	-12.149	-10.446	-12.333	-7.6854	-13.581	-12.773	-13.316	-8.8632	-7.6532	-9.4681	-8.1239	-9.4743	-9.9987	-11.532	-6.9488	-9.4708	-8.8543	-10.833	-11.928	-12.699	-9.641	-9.2637	-12.362	-12.491	-5.8997	-11.802	-13.941	-15.552	-12.569	-5.2227	-10.021	-9.7728	-11.005	-11.378	-12.425	-14.631	-11.519	-9.9646	-11.372	-13.337	-8.3923	-12.962	-12.284	-9.4225	-12.842
-3.3108	-1.5361	-4.0441	1.1519	-5.738	-6.0829	-7.1305	-5.1795	-1.7397	0.74864	-1.7811	-7.8725	-3.2364	-7.0627	-3.4329	-3.8348	-2.9391	-1.7495	-1.0676	-0.11534	-2.5054	-3.4989	-8.2412	-4.452	-3.205	1.0063	-1.6407	-6.3201	-2.0274	-2.5732	-1.9815	-1.5947	-0.55592	2.8016	0.62832	0.43	-4.8759	-0.25242	-3.4719	-0.45427	-1.3632	-3.095	0.15543	-0.19036	-4.0747	-3.5141	-1.323	-3.357	-2.041	-8.6875
-12.123	-7.1913	-14.225	-12.319	-8.1596	-8.7312	-11.57	-10.496	-11.52	-9.6959	-11.13	-11.791	-10.538	-8.439	-9.202	-6.2861	-11.016	-8.993	-9.0569	-9.6947	-16.277	-8.6766	-12.21	-13.057	-10.275	-11.912	-15.291	-11.044	-12.546	-9.5884	-10.068	-9.8084	-12.366	-12.567	-9.9188	-8.3895	-8.4502	-16.338	-9.9053	-13.545	-7.0179	-7.4388	-11.452	-13.617	-14.573	-12.06	-17.09	-11.822	-11.645	-10.132
-0.34268	-2.1844	-7.6041	-1.387	-3.3211	-11.767	-5.7193	0.15165	-1.4648	-1.0494	-0.82427	-4.4138	-2.2469	-1.606	-4.6141	-5.238	-3.1775	-4.1413	-0.64195	-0.80843	-3.488	0.43582	-0.67187	-6.8478	-10.151	-1.7829	-3.5336	-0.53579	-2.3842	-1.7309	-6.8882	-2.9229	-2.3804	-3.8724	-5.2414	-7.7573	-4.3038	-4.1735	-4.6791	-4.4543	-2.8071	-5.1957	-2.4663	-2.3716	0.007464	-2.3925	-1.9147	-2.3037	-7.2018	-8.1141
-0.78437	-0.337	-1.8794	-3.6215	-4.1287	-6.1179	0.20769	-4.1907	-2.8047	1.4682	-3.299	-0.87084	-0.2266	0.9842	2.6969	0.39415	1.9781	1.0415	-6.0099	-0.95259	-1.546	-3.6258	-2.5707	-4.1304	0.4209	-0.067961	-2.0304	-2.5941	-0.52235	0.58419	-7.507	-0.71516	-4.3597	4.5814	-4.0377	-2.5293	-0.7173	-3.3191	-0.87112	-0.53847	-1.6168	-2.0259	-1.3118	-1.7169	-5.5133	-0.93589	4.2773	-4.8709	-3.0237	0.76898
-9.5922	-5.6636	-5.4362	-4.855	-6.8144	0.89435	-7.3244	-10.176	-4.0344	-8.2211	-3.9299	-7.553	-4.3586	-6.2516	-2.1689	-6.192	-8.8274	-6.8487	-2.2035	-8.5812	-10.454	-10.431	-4.8225	-10.119	-5.2185	-5.7155	-8.3864	-7.7123	-3.2195	-8.4498	-7.097	-6.9642	-5.297	-6.3301	-6.3339	-3.3427	-1.5678	-4.9223	-2.1013	-4.7367	-3.6496	-10.226	-7.3354	-7.3456	-7.3592	-10.176	-4.644	-6.5974	-11.969	-6.8016
-0.37703	-6.1622	-2.0251	-1.7348	-6.0925	-2.6746	-4.6797	-5.8643	-2.4372	-2.2286	-4.1503	-5.0699	-1.6374	-4.9111	-2.843	-3.6702	-3.6198	-6.7232	-5.5297	-6.1264	-5.241	-1.9863	-0.91354	-1.7855	-2.1349	-4.7078	0.70077	-0.70448	-0.7845	-1.5102	-4.2217	-0.56539	-1.7138	-4.4422	-5.8853	-4.7995	-5.0399	-6.4238	-6.567	-2.4145	-3.8856	-8.3624	-0.79366	-3.8776	-5.5218	-4.9352	0.12966	-2.1721	-8.1194	0.97672
0.37738	0.50172	0.71355	0.76933	-1.7916	-1.2834	3.1255	-0.85358	3.5121	-0.15398	-0.87139	4.4506	1.2043	0.21431	4.8843	-0.14657	1.008	4.8405	-0.7291	-0.51424	-0.93317	3.0552	0.26811	1.2891	0.34559	-2.8398	5.5085	1.3823	2.141	-2.543	2.7625	0.50761	0.13189	4.0309	1.0573	5.1958	4.1609	-2.4803	-2.8495	1.3173	2.7168	0.351	-0.86412	4.0976	-3.2389	-0.79108	0.50504	0.7418	4.9343	2.1142
-5.9772	-3.4168	-11.519	-7.1563	-10.32	-4.8025	-6.781	-7.7107	-16.131	-9.9944	-9.5061	-9.6076	-10.109	-5.8307	-8.0847	-9.8686	-8.7372	-8.2379	-9.1765	-11.587	-12.678	-11.166	-9.8985	-10.394	-5.711	-10.524	-10.062	-10.4	-6.0009	-12.607	-12.443	-7.1502	-11.668	-8.0386	-14.599	-4.9112	-11.756	-9.0017	-9.6327	-11.635	-7.8902	-12.469	-9.7426	-8.9049	-12.566	-7.3645	-10.194	-9.9046	-4.7805	-3.3732
-14.064	-11.959	-13.457	-14.949	-6.3259	-10.218	-8.6061	-12.596	-12.6	-7.8405	-16.071	-15.104	-12.601	-13.414	-12.927	-14.466	-13.335	-16.622	-16.472	-16.287	-18.37	-8.6618	-9.4415	-15.815	-12.852	-10.384	-10.839	-15.309	-11.98	-14.404	-11.442	-11.999	-12.681	-11.656	-11.967	-10.219	-15.426	-11.123	-13.224	-12.121	-13.365	-15.311	-12.697	-17.354	-12.379	-9.9284	-9.4802	-16.276	-12.977	-14.189
-7.3989	-8.6457	-12.202	-11.368	-12.894	-11.649	-8.3051	-13.944	-10.257	-9.7281	-14.008	-8.6372	-8.7236	-14.108	-13.132	-7.9595	-7.6599	-10.964	-9.3362	-9.3397	-11.001	-15.451	-7.8511	-10.009	-10.569	-10.941	-13.7	-6.3813	-12.987	-11.225	-5.5093	-9.3429	-10.093	-12.135	-13.087	-8.2088	-7.3752	-6.9864	-9.6866	-13.056	-11.069	-6.3168	-7.8692	-11.478	-9.7036	-8.6511	-9.6628	-11.785	-9.2686	-8.512
-3.0633	-2.3856	1.1277	-2.5172	-1.5416	-3.4535	4.8055	2.0881	3.4132	-3.2374	-1.414	-0.91926	-0.078075	-2.5349	-1.3479	-1.6301	-1.7751	0.23658	-3.3393	-1.8556	-1.1495	-2.444	-1.1212	-2.2416	0.34463	0.91105	1.3325	0.19448	-0.29999	2.9305	1.0229	-1.5414	-5.1984	0.3187	-0.62917	0.94031	-1.4567	-2.4752	-4.4606	0.37027	0.77254	-2.3075	-5.1737	1.9178	-2.1346	1.7129	-0.60331	2.7593	4.222	-2.188
4.9227	0.343	2.5377	2.3905	-2.4112	5.3564	4.2803	1.9356	2.681	4.5806	-0.87951	3.5028	0.7235	3.4615	1.9572	6.9754	0.31609	1.1875	5.9352	7.4117	0.23619	1.3782	2.0151	2.7563	-0.9545	0.48368	3.9751	-2.4999	0.67769	0.039155	2.0443	2.3353	1.733	1.0646	-0.87765	4.4856	4.7696	-0.15315	0.71705	-0.386	4.0518	1.7391	2.1666	-2.8946	4.5503	2.9701	1.514	2.5555	7.2163	3.6328
-0.84331	-3.4687	-3.0603	-5.9978	-11.175	-7.5364	-5.0832	-5.8332	-1.6183	-2.4361	-8.8943	-4.703	-2.9406	-11.766	-5.7737	-7.2659	-7.4319	-3.3592	-5.7259	-5.3384	0.8201	-3.0985	-5.0021	-3.7465	-8.0449	-1.5039	-7.6412	-3.1724	-7.2115	-2.2347	-5.8581	2.3719	-7.2628	-2.5699	-3.3919	-3.0178	-10.314	-2.2982	-6.2225	-6.1584	-6.3715	-11.769	-3.6987	-4.7562	-3.6497	-6.7997	-4.4957	-4.3639	-4.1735	-6.0287
-4.9819	-3.9509	-1.6441	-4.2942	-0.99375	-2.7062	-0.94324	-2.4946	-5.6328	-5.7367	-1.5125	0.11393	-1.8801	-2.6595	-6.2726	-4.1697	-7.3131	-2.4596	-2.8202	-6	0.099021	-4.2947	-0.89695	-4.2232	-1.3617	-6.0887	-3.1246	-4.2652	-0.36408	-0.3156	-2.6761	-5.7052	-1.4329	-4.4189	-5.8271	2.5459	-0.41639	-0.77092	-5.841	-0.80629	1.4659	-4.4985	-0.45207	0.43775	-3.7346	-4.5456	-4.1041	-2.4825	-3.8669	-8.3585
-24.309	-22.354	-23.528	-23.991	-21.643	-23.25	-20.289	-26.454	-19.836	-22.464	-20.826	-25.761	-23.002	-30.352	-19.927	-21.63	-25.312	-21.779	-23.661	-22.363	-20.543	-25.33	-18.56	-23.196	-16.762	-21.192	-21.694	-22.599	-18.996	-21.223	-23.812	-22.872	-20.059	-23.253	-21.895	-22.4	-23.739	-24.965	-24.755	-18.124	-27.704	-19.416	-21.225	-25.708	-19.641	-24.815	-23.786	-20.804	-27.731	-22.603
-11.182	-5.9525	-7.256	-4.6566	-3.6973	-7.6382	-2.1907	-8.4347	-6.8794	-6.9488	-9.8067	-9.1559	-8.9721	-5.1491	-8.0753	-6.3027	-11.312	-9.9179	-6.0803	-9.1126	-10.909	-7.7043	-7.4581	-4.1219	-6.8519	-9.6784	-8.2462	-8.1565	-6.2699	-3.0543	-8.5791	-5.4648	-5.3459	-8.6134	-8.7202	-7.9018	-6.0508	-7.2387	-7.7231	-9.0848	-8.5088	-8.8415	-10.389	-3.4158	-6.2999	-7.583	-9.7324	-5.1857	-7.5588	-8.3099
-7.8392	-12.086	-9.8732	-11.59	-10.652	-13.687	-11.06	-10.71	-9.7412	-11.336	-8.4725	-8.4016	-16.043	-14.935	-17.013	-10.488	-16.069	-8.467	-13.184	-13.381	-15.194	-12.872	-12.018	-9.4886	-8.4339	-11.888	-9.031	-15.479	-7.3947	-13.377	-10.024	-15.422	-9.4895	-10.798	-7.9103	-14.91	-10.261	-8.3951	-10.016	-12.202	-8.502	-13.531	-11.576	-15.33	-11.15	-12.532	-10.84	-8.4494	-9.4901	-9.6038
-10.649	-13.527	-13.603	-10.22	-17.095	-8.9523	-10.831	-12.919	-12.369	-5.9408	-9.9173	-12.679	-14.469	-12.613	-10.043	-12.584	-8.9695	-11.574	-13.7	-12.809	-13.445	-11.314	-11.039	-19.413	-13.554	-7.2534	-11.478	-13.722	-10.87	-9.3799	-11.947	-9.1141	-10.876	-9.4411	-6.4446	-11.839	-12.61	-14.174	-13.632	-9.2977	-16.76	-11.089	-10.485	-10.75	-15.285	-8.4538	-13.267	-11.025	-9.9081	-10.862
1.1694	1.3017	2.3441	2.4962	3.4812	-1.2999	2.7804	5.5789	1.4381	1.7956	0.2191	1.9845	3.8567	3.1516	1.8891	-0.81019	3.8789	0.055286	-0.32474	2.2495	1.2255	0.13446	-1.9447	-5.631	-1.7548	4.1377	0.34672	5.8497	1.3795	-0.98563	3.32	-1.6525	2.1073	3.6226	5.2343	-0.16366	3.5732	1.3419	0.73487	1.9741	0.47647	-1.1762	1.6863	-0.28958	4.2905	1.1213	1.6498	2.2349	2.281	3.0358
0.86815	-1.7579	2.4785	-5.1267	-5.4212	-1.7756	-4.3222	-8.5915	-2.5539	-4.7473	-2.9125	-4.0874	-4.0518	-2.4424	-4.4595	-3.0583	-0.464	-6.3438	-2.7586	-5.7296	-3.8739	-0.96934	-1.9474	0.16445	-3.6355	-3.7095	-5.2966	-6.111	-3.2738	-7.9683	-2.9272	-3.7084	-4.4132	-4.5448	0.49953	-0.81792	-8.9139	-4.4438	-5.4499	-2.0123	-6.2799	-1.2505	-3.4256	-6.5857	-8.9144	-2.0052	1.1886	-4.1958	-4.5265	-4.1098
-8.8035	-9.4505	-11.64	-10.635	-15.73	-8.7697	-11.725	-9.0865	-8.1526	-5.0386	-12.091	-11.288	-10.074	-8.9898	-13.462	-10.165	-9.49	-11.582	-7.5471	-10.193	-9.9458	-7.3788	-13.659	-12.622	-9.7329	-10.642	-8.334	-11.972	-8.4815	-11.675	-14.776	-11.341	-8.217	-11.059	-9.6558	-10.902	-10.684	-12.974	-11.401	-15.393	-15.6	-10.487	-10.256	-7.8297	-10.626	-9.5284	-12.283	-15.119	-8.9281	-12.328
-9.7644	-10.894	-10.759	-6.1388	-11.912	-9.9773	-10.45	-13.161	-6.2968	-13.739	-10.216	-14.414	-9.3695	-7.6557	-11.097	-13.406	-12.019	-9.1333	-9.9751	-11.697	-11.7	-13.511	-13.031	-10.168	-13.476	-13.052	-13.881	-11.417	-12.189	-11.174	-9.4319	-10.983	-8.7841	-11.438	-13.676	-9.7992	-9.2278	-8.8028	-11.192	-10.563	-11.617	-15.962	-10.749	-13.117	-8.8318	-8.6695	-14.445	-16.781	-11.813	-13.557
-12.158	-18.224	-14.1	-15.434	-10.576	-17.013	-16.081	-12.5	-13.034	-18.465	-13.187	-10.317	-12.202	-13.53	-12.426	-15.647	-12.046	-20.088	-16.91	-15.582	-13.312	-14.987	-11.298	-19.179	-14.917	-18.889	-13.309	-16.919	-15.347	-14.233	-11.169	-14.088	-12.728	-17.625	-15.863	-18.111	-13.271	-13.913	-12.868	-16.365	-11.852	-12.379	-13.088	-13.638	-17.46	-17.925	-13.909	-15.48	-18.047	-13.762
-7.0231	-4.4633	-5.5263	-5.7769	1.4678	-1.56	-7.9367	-6.3437	-6.1183	-6.5353	-1.7601	-3.114	-4.252	-6.4467	-6.5679	-0.9496	-0.0035477	-1.2019	-2.8303	-5.2827	-5.7075	1.1609	-4.0332	-3.2517	-3.4726	-2.9685	-2.7611	-5.9142	0.16252	-4.2063	-4.4617	-2.4647	-5.2868	-6.815	-7.6829	-5.0218	-1.3687	0.3515	-3.1424	-3.0832	0.16521	-4.1182	-4.4834	-3.3291	-0.376	-4.45	-4.5779	-5.1661	-6.7428	0.10126
1.7521	-0.22504	2.0308	0.54611	-6.2759	-0.21125	-0.12332	-3.7255	-2.4282	-1.6276	3.3386	1.456	-2.0959	2.5889	-1.7038	-3.6794	-2.6079	-3.746	-2.9034	0.58278	-4.8321	-1.8359	-1.6775	-4.1604	-1.76	1.8174	-5.3215	-0.58094	3.3059	-0.55844	0.77994	-1.4261	3.1981	-4.4196	4.4336	2.0524	-6.1032	-2.8288	-0.29549	1.1972	-1.8001	-0.26561	-3.1842	0.89065	-5.3174	-3.6826	-2.3422	1.5784	0.25737	-1.2517
-13.107	-11.79	-15.944	-7.5032	-13.361	-15.816	-10.638	-12.621	-14.268	-14.512	-12.992	-12.572	-15.954	-10.31	-11.956	-14.236	-7.8421	-13.76	-10.21	-14.824	-12.314	-13.634	-16.033	-10.631	-16.77	-5.065	-6.9402	-14.983	-13.305	-6.6308	-14.467	-9.0435	-17.798	-9.4317	-10.483	-14.347	-11.447	-13.883	-14.717	-14.507	-10.991	-13.072	-14.245	-10.62	-11.733	-15.188	-15.398	-12.5	-6.2417	-16.684
-7.7533	-11.563	-6.0226	-11.74	-11.483	-9.8951	-12.022	-6.027	-7.8934	-12.474	-8.0705	-12.583	-13.73	-10.746	-15.706	-14.974	-6.6474	-11.402	-7.0512	-11.601	-10.971	-7.5609	-9.9229	-10.646	-13.719	-14.402	-11.754	-5.0078	-6.7459	-13.549	-11.068	-9.785	-7.8745	-13.714	-13.59	-9.9299	-10.951	-11.965	-16.239	-14.027	-8.5383	-12.445	-9.0415	-9.7937	-11.223	-7.7671	-5.2355	-11.044	-12.459	-9.3838
1.4158	-2.4079	-1.5677	-3.3057	-3.6771	-0.25949	-8.3534	-6.472	-4.4281	-2.5839	-1.4282	-0.78573	-2.341	-5.5793	-3.6623	-4.6201	-5.7437	4.0203	-2.7708	-2.7196	-2.875	-0.88329	2.0538	-2.2106	-2.4606	-1.1144	-4.8807	-7.4394	0.56175	-0.81486	1.2652	-3.5124	-1.2191	-1.7397	-1.6536	-1.3803	-4.5589	-5.4206	-2.3922	-2.785	0.02522	-1.4922	0.80831	-5.114	-0.56266	-1.9577	-4.4168	0.92295	0.023749	-7.0379
-7.9215	-9.7058	-10.766	-5.7127	-8.7197	-14.035	-3.5228	-11.628	-9.2333	-10.135	-8.4577	-8.5671	-3.28	-12.262	-8.3848	-10.283	-7.3263	-9.27	-10.926	-5.8821	-12.441	-12.866	-10.556	-14.162	-6.9685	-12.308	-6.5599	-5.8299	-6.266	-8.2754	-7.3315	-8.7992	-8.5068	-9.064	-9.3835	-7.9063	-10.25	-7.4873	-12.079	-12.627	-11.808	-10.346	-14.416	-7.4962	-9.1529	-8.5007	-7.3861	-12.743	-8.2875	-9.8339
-0.17302	-5.4109	-4.0072	-3.5439	-7.3259	-5.9561	-2.2643	-2.26	-2.3401	-9.45	-2.3488	-9.6648	-4.5977	1.3393	-5.7087	-2.8675	-3.7264	-3.0428	4.7984	-3.4854	-4.8225	-7.8589	-2.2115	-5.564	-2.5038	-6.7386	2.8958	-1.0165	-0.84253	-3.3765	-5.2357	-3.7951	-6.7341	-3.8915	-4.3322	-4.5643	-4.4603	-5.9428	-5.6402	2.7602	-5.5382	-3.4055	-4.0224	-0.74591	-2.3856	-3.0315	-0.53627	-5.8642	-2.9235	0.38897
8.2176	8.8323	9.959	5.2092	12.687	8.9096	6.4234	10.723	6.5254	4.2611	3.5502	7.6549	4.9382	6.1952	7.5317	9.7352	9.1928	4.3748	7.954	6.9039	5.8625	11.209	6.0067	2.4522	5.0382	7.31	8.9777	9.1964	11.701	4.5244	4.8345	1.5059	3.8987	9.5198	10.238	10.74	6.7211	3.7217	11.145	5.7862	6.0479	4.1916	6.1826	8.6886	8.1615	4.0878	7.7951	4.1227	8.7245	8.8903
-9.6027	-12.103	-7.8893	-10.51	-5.4793	-7.288	-11.014	-8.5128	-13.068	-9.7986	-11.625	-9.0058	-10.925	-7.4465	-9.3565	-7.5197	-11.61	-8.2856	-9.3237	-8.3635	-11.93	-6.5535	-9.9684	-7.8298	-8.928	-11.259	-11.166	-12.413	-6.703	-7.6308	-9.0834	-11.51	-5.7715	-9.012	-10.994	-8.8409	-9.1826	-15.384	-6.1726	-9.3337	-7.2318	-8.1132	-10.365	-10.707	-7.474	-7.4995	-14.858	-8.1239	-11.511	-15.321
1.4526	0.54692	3.4065	-3.1635	1.7313	-4.4807	3.1648	1.2438	2.989	-2.1066	4.8268	5.2574	4.2186	5.3238	-0.024212	1.0586	-0.20834	4.4238	5.2763	-4.4472	2.3197	-2.4666	0.63066	3.9861	-1.1638	3.2933	3.6038	-0.11771	0.21993	4.0051	4.2148	1.0317	7.1494	2.9368	1.8707	3.4825	1.5509	3.2187	1.9601	0.37232	3.6402	0.20939	1.0175	-1.697	3.0263	5.9512	6.1536	1.3976	0.35461	3.1747
-11.287	-13.787	-19.396	-11.397	-11.727	-15.906	-12.92	-17.797	-16.039	-12.69	-10.755	-10.911	-7.85	-11.226	-15.238	-16.329	-8.4823	-13.578	-14.353	-12.656	-14.073	-12.501	-14.833	-15.188	-15.064	-13.026	-10.845	-10.415	-13.914	-9.2907	-13.244	-14.128	-16.609	-11.295	-11.056	-15.327	-11.799	-14.727	-10.522	-9.9802	-12.916	-13.498	-12.711	-10.782	-10.631	-12.059	-12.298	-15.375	-14.357	-13.342
-5.1141	-2.7091	-6.3055	-4.0599	-2.1326	-6.1128	-2.6067	0.06755	-3.68	-2.9155	-7.0593	-3.7599	-4.8895	-1.6861	-3.5752	1.7416	-6.1285	-4.0486	0.17536	-2.5474	-6.4367	-3.9804	-3.1209	-4.0314	-4.8378	-6.049	-5.2463	-0.38704	-5.067	-1.6094	-3.1158	-6.1587	-3.4304	-3.907	-5.8129	-5.7611	0.98296	-6.4858	0.28789	-0.58897	1.988	-4.9105	0.045587	-3.9537	-2.1531	-2.1134	-2.8821	-0.53802	-4.5848	-4.2968
-8.0965	-10.568	-9.3527	-9.6795	-8.2449	-8.852	-12.155	-5.9885	-11.78	-13.431	-12.527	-13.576	-7.7168	-12.801	-12.492	-10.181	-14.121	-5.8651	-11.86	-11.129	-11.684	-10.365	-10.444	-12.075	-9.7435	-15.072	-15.536	-14.706	-15.02	-10.063	-8.7209	-5.9509	-11.588	-10.509	-12.007	-11.539	-8.0259	-13.702	-17.597	-9.0663	-7.6877	-11.027	-5.3075	-12.685	-13.032	-7.3869	-8.7663	-13.869	-7.8411	-11.353
4.6125	1.1583	-7.4564	-0.36817	1.9293	-3.135	-3.1093	1.0952	0.46887	0.33307	-1.7392	5.0797	-2.5953	0.65273	-4.1614	1.1711	-2.6249	-4.3925	-0.91411	-0.51474	-4.0522	-0.99481	0.03838	-1.4822	-3.742	1.5882	-2.7508	-8.0978	1.7848	-0.95606	-1.8201	6.0938	1.8564	2.638	2.5476	4.054	-2.4433	1.5876	-0.46178	1.8621	-2.7735	1.71	0.83323	0.011947	0.13056	0.48409	-3.5694	-1.1129	-2.6231	-1.3123
1.7938	5.9459	2.4379	0.82898	4.7814	-2.4372	1.9251	0.17712	5.3561	6.6529	2.2844	-2.6131	5.897	2.037	2.9247	2.5735	1.3072	3.6436	2.7085	5.8291	1.3715	3.103	-0.56057	7.742	2.2455	-1.8734	2.2138	-0.39274	-0.27378	-2.3264	4.8004	3.8895	3.236	0.46176	4.9677	3.3981	-0.47898	-0.33225	5.8769	0.76904	3.6444	4.2488	0.55069	2.6694	1.4307	2.0375	-0.97436	-3.5745	-2.3149	2.0074
8.3258	-1.9717	5.7448	3.8747	2.8484	2.5494	-2.2163	3.262	3.3459	0.50464	-0.34846	1.1399	5.1728	-0.20595	3.8696	8.1645	1.9109	4.7108	1.4146	2.909	3.0108	2.8088	2.1373	4.8357	2.2771	1.7365	1.4219	0.37252	6.1356	0.38344	1.746	0.93785	7.3112	-0.9804	-0.42933	1.8254	2.3468	2.7745	2.6899	-0.65636	9.3232	-0.83664	2.3647	8.3638	-0.006704	3.2081	6.2203	2.2635	2.1797	4.3933
13.848	10.766	11.201	10.007	11.344	7.4298	9.8396	11.088	7.8092	10.849	11.341	10.67	7.0152	9.8467	11.072	5.1234	12.12	14.029	5.5955	12.065	9.844	9.5093	9.8259	8.5736	9.5317	11.652	9.5389	9.4664	7.8786	12.578	6.5684	5.9052	9.7994	7.3176	11.681	12.53	7.5031	7.2137	8.9393	10.544	14.166	4.8906	5.3497	8.205	6.8728	8.037	12.261	12.134	7.969	11.302
-5.8107	-16.281	-14.891	-9.124	-14.847	-13.416	-13.981	-13.277	-11.476	-7.6888	-13.56	-14.748	-10.045	-12.378	-12.388	-14.598	-14.339	-6.8503	-7.6953	-9.2082	-12.593	-16.306	-14.448	-10.034	-13.406	-13.081	-11.274	-11.499	-11.752	-13.287	-7.5236	-12.629	-13.118	-13.458	-8.7098	-7.8662	-13.138	-14.242	-10.945	-13.856	-10.567	-11.595	-11.315	-16.647	-10.652	-11.815	-12.342	-9.3576	-13.31	-11.754
-1.5015	-7.1819	-1.6332	1.2188	0.78925	-2.8686	-0.61709	1.2554	1.0947	-0.98178	-1.5981	-2.5677	-2.612	-2.4865	-1.515	2.8443	2.129	-2.8806	-1.666	-4.8322	0.087635	-5.7077	0.01901	3.2336	-0.14723	4.0484	-0.3619	0.22082	-0.27529	-4.2297	-2.5778	-3.1302	-6.3053	1.4639	-2.5961	-3.007	-0.38978	4.5965	-2.2613	-1.7193	0.42431	-2.2186	-1.7277	-4.3699	-0.53454	0.20034	-8.4246	4.1842	0.070509	4.8082
-17.832	-10.66	-8.9529	-9.9511	-12.464	-13.08	-17.504	-13.728	-14.378	-13.947	-11.904	-12.986	-17.095	-11.447	-12.3	-11.775	-15.354	-10.481	-13.227	-14.238	-16.914	-9.5786	-12.457	-9.1377	-13.843	-13.895	-15.738	-12.433	-11.738	-14.852	-12.182	-14.751	-13.51	-15.525	-12.735	-14.527	-16.791	-13.678	-11.555	-17.824	-17.143	-12.625	-13.205	-14.382	-13.626	-11.966	-13.05	-9.6692	-12.341	-15.822
-24.727	-20.65	-22.266	-24.243	-21.69	-18.916	-18.695	-20.795	-22.225	-18.495	-19.441	-21.788	-18.725	-20.433	-24.828	-18.828	-18.636	-20.677	-18.144	-20.779	-17.843	-24.576	-23.619	-20.629	-17.804	-18.068	-17.052	-23.763	-16.69	-19.613	-21.821	-21.138	-19.658	-18.263	-20.577	-19.721	-24.614	-20.504	-26.865	-21.512	-22.596	-23.439	-21.922	-14.889	-18.54	-21.942	-24.368	-22.395	-18.921	-23.437
10.817	10.772	6.1994	11.55	3.8876	10.871	9.4686	12.043	9.7322	8.1075	8.253	8.3524	15.886	5.5641	6.5117	10.446	13.365	8.934	11.511	12.443	12.571	11.809	11.694	15.136	9.9339	7.7352	10.03	15.692	10.179	7.1381	8.4128	8.713	11.875	11.507	8.3816	13.391	12.079	4.2598	7.2358	14.171	5.0337	12.292	13.91	6.8559	11.338	7.3271	9.9114	5.8938	8.8794	13.164
4.6871	6.5176	8.1738	1.7221	5.955	6.0927	9.3301	7.3907	2.4917	3.7689	2.0368	4.9809	1.5499	5.4217	7.6021	6.2497	7.9882	5.8464	7.7403	5.7185	9.1929	9.5841	6.0938	1.1954	4.1003	4.7499	8.7757	4.8494	4.6529	4.3959	4.5506	7.0597	6.2376	7.0156	5.5742	6.6199	5.9146	7.2524	6.0431	10.403	8.4729	5.8649	6.4562	7.554	4.6628	7.4931	5.9509	2.0749	3.0801	4.9508
-17.178	-23.27	-16.475	-21.957	-24.419	-23.594	-19.453	-19.1	-22.679	-20.686	-19.044	-19.648	-21.357	-19.512	-22.586	-17.451	-16.748	-19.485	-20.236	-15.351	-21.528	-22.369	-17.562	-22.177	-20.462	-22.97	-23.847	-19.669	-23.003	-27.044	-16.543	-20.763	-19.515	-23.085	-20.041	-24.493	-22.969	-20.254	-17.025	-26.339	-25.054	-17.805	-25.79	-23.225	-17.93	-18.955	-21.129	-16.648	-20.792	-24.505
-3.0145	-0.53858	3.6554	1.4435	-4.9176	-3.369	-6.2588	-3.833	-2.7414	-0.55752	0.13944	-4.723	-4.0186	1.5547	-4.0125	-3.9649	-5.9458	-3.0936	2.0932	-2.1562	-0.76249	-3.9065	-2.6135	-3.4401	-0.14772	-0.21831	-4.0968	0.80431	-0.17022	-5.4245	-1.4028	-0.51571	-3.5196	-7.0281	-2.6898	-2.653	-0.55956	-2.1052	-3.2456	-5.9318	-1.7713	-2.4412	-2.254	-3.1326	-2.152	-1.6232	-5.786	-5.5404	-3.5234	-1.0495
4.2637	5.2146	6.3763	9.9311	1.6012	5.9372	5.0427	4.5282	7.3858	6.3015	6.8005	4.5988	3.7006	8.6063	3.8623	1.9108	6.4088	4.4893	3.4883	6.8766	1.7326	3.2191	1.2987	4.5368	3.9157	6.0272	2.8174	4.6917	5.2472	2.9521	5.0001	2.1087	3.1846	10.458	3.6557	2.0867	3.0962	6.2212	3.888	6.8122	3.4144	7.0331	4.1586	1.3709	5.8911	5.8894	11.51	9.3411	1.9144	5.0717
-9.2898	-12.839	-14.068	-13.32	-12.346	-14.113	-12.556	-13.615	-16.456	-10.305	-14.212	-11.368	-13.274	-13.245	-12.594	-9.3009	-13.866	-14.154	-15.011	-16.943	-9.7234	-14.477	-15.548	-15.596	-11.791	-16.178	-15.111	-12.816	-11.84	-15.841	-14.835	-19.678	-11.41	-14.228	-15.272	-11.289	-12.739	-11.007	-17.601	-11.697	-13.482	-12.002	-17.014	-14.932	-10.308	-14.616	-14.813	-12.224	-11.325	-11.131
-12.745	-15.842	-11.902	-11.198	-8.0072	-13.43	-13.802	-8.6004	-10.677	-7.477	-10.534	-11.02	-12.83	-13.007	-8.3502	-11.328	-10.224	-12.97	-12.339	-12.418	-12.702	-12.685	-13.49	-8.6335	-14.256	-8.6081	-11.662	-12.333	-8.1516	-13.428	-10.442	-9.6027	-10.946	-11.219	-12.657	-11.796	-6.924	-9.4748	-14.41	-12.033	-10.273	-10.937	-12.297	-11.932	-11.215	-11.672	-11.547	-9.2251	-9.5098	-9.0096
8.1156	5.0149	10.499	10.542	6.2085	10.251	3.6933	6.0052	7.861	6.3564	7.2958	7.7469	1.6282	8.4223	8.6145	8.5795	4.8567	6.082	3.9433	8.3009	8.8503	7.3531	9.9141	4.7008	4.4271	10.105	7.5275	9.4405	7.3089	5.6048	4.0441	6.8492	8.6833	5.719	5.3489	9.5182	4.5371	8.7367	4.3366	8.4243	12.269	8.4779	5.2335	8.2091	9.7742	9.6369	7.5161	5.8102	7.3012	7.5906
6.7563	7.6302	7.8989	4.9822	9.5453	5.4724	7.6583	9.2327	5.6525	8.9826	9.8494	11.665	10.819	7.9981	7.9373	3.1734	5.6091	11.746	9.0612	6.7162	9.2018	7.0906	7.4629	4.9074	10.039	5.4297	13.147	3.9915	9.7304	8.0476	6.9631	10.123	8.7114	6.4776	6.833	7.3112	7.9958	6.1094	8.5679	4.4536	13.429	9.3358	2.9079	5.5163	3.6488	7.0946	7.4273	9.8631	9.1163	6.9399
-0.55095	2.9308	-1.3701	0.89813	2.4837	-1.8931	-0.29039	4.1684	2.0864	-2.6611	-2.3463	1.2997	-4.8519	-0.72244	0.89486	-2.8975	2.5548	-1.2249	-4.2716	-0.10804	1.9425	-5.6892	-1.7133	0.13798	0.43496	-2.1974	0.90356	1.243	-3.1481	-3.7551	-2.3834	-2.0637	-1.8834	-6.6323	1.6594	-0.8116	-4.4138	2.1782	2.5363	-6.9726	-4.2346	2.4935	1.0014	-1.0429	-0.22174	5.3134	-4.0491	-1.1554	-1.2481	2.1272
-1.982	1.9215	-2.9711	-0.22683	-2.0247	-0.094155	-5.6718	-4.0762	-2.7275	-4.9413	2.7327	4.1004	0.22037	0.48241	-2.6287	-0.90377	-3.0602	3.3031	-5.4504	-5.4924	-1.8292	-2.399	0.66286	-5.7548	-1.1944	-1.5084	-5.4952	-5.03	-0.85989	-4.5883	-4.2767	-6.9661	-3.0769	-1.3433	-1.3674	-1.7222	-3.0954	0.31485	0.36408	1.6395	-8.1496	-3.7489	-3.568	-7.4949	-0.27262	1.3427	0.57574	-3.1779	-3.7419	2.1501
8.2599	9.364	13.599	11.042	13.29	9.6833	11.881	7.6658	5.3705	4.8722	4.8492	4.3015	8.1377	14.284	6.5034	7.793	10.891	6.6044	10.475	11.56	10.965	11.343	11.797	10.571	16.237	11.742	8.1364	4.3886	11.644	9.9837	7.2433	9.0266	7.966	10.209	6.8514	10.32	9.6745	8.6943	10.246	10.018	9.1583	11.539	9.168	8.8121	9.8853	12.498	12.695	14.143	13.11	11.285
12.386	7.4263	6.8503	10.206	9.8321	6.5916	4.3218	10.393	7.2664	5.5759	9.0451	10.694	5.8781	9.0481	10.766	11.139	2.3764	6.692	5.8961	9.4994	9.4096	10.775	8.22	9.6937	10.514	8.394	8.0151	9.8177	6.6164	11.382	8.6075	9.5395	12.046	8.9155	7.4176	9.4007	12.65	10.547	10.307	7.9076	4.0886	6.1105	9.3863	6.5066	12.629	8.7932	9.6186	10.764	11.767	7.2783
-17.87	-19.507	-15.424	-13.212	-9.2438	-14.163	-13.736	-11.385	-13.045	-18.613	-13.437	-10.676	-10.023	-15.039	-10.969	-15.623	-17.029	-14.375	-17.734	-14.992	-13.131	-14.382	-15.504	-11.607	-20.692	-18.738	-18.05	-11.503	-17.674	-15.263	-12.947	-14.139	-16.189	-14.326	-13.06	-12.017	-11.418	-15.633	-14.217	-11.536	-12.947	-16.027	-17.832	-14.014	-15.05	-13.245	-12.174	-10.868	-8.5034	-11.488
-9.871	-9.6167	-6.8766	-9.6473	-13.104	-11.366	-13.424	-7.7796	-7.2007	-13.149	-13.594	-15.13	-16.124	-9.4215	-3.8729	-11.411	-11.809	-13.294	-9.9416	-11.542	-8.7666	-8.914	-7.5556	-9.2945	-12.214	-11.771	-10.631	-11.555	-7.7537	-12.832	-13.507	-10.752	-8.8727	-10.293	-11.355	-15.445	-6.7016	-10.447	-12.481	-12.968	-10.381	-6.8469	-11.293	-8.7661	-12.837	-8.7491	-5.4877	-11.611	-7.1034	-8.295
0.99025	3.7127	-2.0244	2.3602	2.5915	4.7938	-1.1381	1.7098	3.7825	-1.0242	3.4928	1.5226	0.59971	1.3986	0.17413	0.2469	0.99161	-0.34997	2.4912	1.2855	1.0317	3.6463	0.31357	-0.39263	-0.37557	-1.7159	-1.5389	-2.1229	2.9279	-1.4594	-0.053595	3.9865	3.33	3.2804	4.5664	2.875	-0.30883	-0.027369	2.9761	-0.22562	2.3481	-3.1253	0.088505	1.7651	8.0056	1.0586	3.2792	-0.65139	0.1401	0.0083973
5.2435	6.0475	10.439	3.5508	5.3815	4.2819	10.193	4.003	10.834	12.027	7.392	9.5329	5.5739	3.6841	8.4871	6.5248	6.1615	10.098	2.7883	5.668	7.5085	1.4642	10.759	4.6818	3.269	7.9725	9.6155	6.1895	5.1087	8.6654	4.1979	8.2459	6.743	4.3366	5.3021	9.0534	3.6137	5.1888	4.9931	6.4314	7.1075	4.0149	8.1192	7.4123	7.6472	13.581	5.5685	6.5766	4.3249	2.7034
-2.5589	-4.838	-7.7796	-6.5113	-6.7928	-7.555	-11.496	-12.099	-6.7945	-10.048	-10.696	-8.6126	-7.6267	-10.541	-10.727	-5.5689	-8.8782	-6.9232	-3.7222	-4.299	-8.8552	-9.9102	-12.005	-4.501	-4.9669	-12.518	-6.2318	-4.2699	-7.1164	-6.4358	-3.5883	-6.3806	-8.3347	-12.967	-8.2978	-11.439	-7.5829	-4.916	-2.8758	-5.3957	-4.9542	-9.7002	-10.433	-8.9537	-7.9173	-9.6587	-6.0042	-11.194	-7.8956	-11.818
-10.22	-4.9417	-5.7314	-7.1163	-11.146	-11.906	-9.5249	-7.1045	-3.6844	-9.7009	-4.4314	-3.5481	-11.32	-3.4822	-9.8784	-9.3991	-7.2832	-4.5921	-2.494	-8.0311	-7.5957	-4.3366	-5.7305	-8.0728	-8.9947	-6.157	-6.1512	-6.0191	-7.8258	-4.0168	-3.6908	-8.1439	-5.4845	-12.025	-4.5151	-4.9256	-9.6355	-8.7731	-6.3732	-3.0084	-7.1762	-3.4746	-3.8837	-7.6357	-10.222	-6.7957	-7.2677	-5.4767	-8.3033	-2.98
1.5263	-7.0064	9.042	2.8256	0.98103	0.9564	1.4973	4.9525	-1.4466	0.049958	-0.19798	-2.4212	-0.95356	0.14378	1.0828	3.2428	-0.79556	2.7777	3.2343	-1.1521	0.7418	-1.7646	0.95639	1.9857	3.4961	4.2476	3.8822	0.48365	7.3636	1.0841	1.0751	-3.962	2.358	1.699	0.50394	-0.73167	1.3497	-3.8977	-1.9027	-0.89294	-2.1173	4.6982	4.5482	-3.5793	-1.7603	4.2294	5.4344	2.7732	3.6946	-0.90016
-15.211	-11.388	-13.21	-12.948	-11.149	-10.647	-18.619	-10.208	-14.085	-16.372	-8.9977	-10.788	-16.698	-10.745	-10.572	-16.006	-11.487	-15.025	-12.747	-11.47	-11.696	-15.386	-11.579	-11.139	-13.854	-11.888	-24.365	-10.019	-10.954	-15.763	-14.942	-14.805	-15.39	-10.936	-8.4321	-13.479	-12.4	-16.962	-12.715	-14.47	-12.999	-9.0038	-13.029	-16.521	-14.174	-13.556	-10.911	-16.059	-13.351	-11.591
-2.7882	-5.3161	-2.6586	-5.4068	-5.4185	-9.3104	-6.1185	-10.626	-3.3711	-7.0512	-8.7816	-7.0568	-5.9556	-10.179	-9.8013	-8.7403	-8.0615	-4.5529	-4.961	-2.3938	-6.409	-5.8533	0.3207	-4.0047	-10.105	-1.0316	-3.5237	-3.6774	-5.3455	-4.4032	-3.0123	0.84083	-4.2952	-5.8651	-5.4432	-6.0645	-10.131	-9.2018	-8.7943	-4.2123	-8.5994	-9.8771	-7.5079	-4.0178	-0.82665	-1.672	-7.3423	-5.9255	-6.4462	-4.3723
-10.382	-16.897	-11.486	-13.687	-20.564	-13.454	-14.755	-10.636	-13.476	-14.285	-14.488	-15.564	-11.924	-13.095	-11.39	-14.437	-16.364	-9.7157	-15.993	-12.577	-11.668	-11.953	-16.548	-11.401	-14.917	-13.09	-15.083	-12.55	-13.002	-16.832	-9.3897	-10.376	-9.993	-14.336	-12.754	-16.363	-12.04	-10.784	-8.9538	-17.963	-11.756	-15.325	-9.8041	-12.731	-11.742	-14.444	-14.781	-14.955	-17.794	-15.048
-13.978	-14.98	-17.84	-17.56	-13.819	-19.367	-11.107	-16.134	-20.291	-18.915	-14.141	-12.771	-14.879	-17.395	-18.454	-12.94	-14.197	-15.501	-13.366	-20.509	-12.628	-18.441	-18.696	-11.814	-11.979	-14.864	-12.258	-20.54	-13.708	-17.624	-14.07	-13.357	-11.936	-20.53	-13.084	-15.475	-14.566	-13.01	-16.446	-13.079	-11.47	-12.192	-14.453	-12.793	-11.332	-12.196	-15.244	-13.762	-18.074	-10.448
-16.545	-13.413	-14.214	-14.54	-18.782	-14.288	-17.589	-15.112	-9.8489	-14.063	-13.577	-16.439	-12.525	-17.188	-12.842	-13.769	-15.008	-18.733	-13.723	-11.342	-13.42	-14.719	-13.627	-12.98	-14.504	-11.675	-11.797	-13.093	-14.954	-9.4305	-15.548	-13.934	-14.736	-11.352	-14.083	-19.181	-12.576	-12.336	-16.626	-14.636	-16.593	-17.277	-13.322	-15.504	-10.305	-12.887	-14.324	-12.563	-14.451	-10.638
-2.4958	-4.345	-3.6826	-6.1291	-0.78765	-3.969	-10.214	-6.1866	-1.2674	-1.6109	0.70665	-4.5637	-5.5981	-8.7806	-3.9783	-3.4529	-6.5383	-9.2137	-1.7806	-6.7105	0.63498	-1.6641	-7.2732	-4.0378	-2.9612	-7.0012	-11.846	-2.1672	-4.4123	-4.276	-7.3121	-4.8764	-4.0523	-4.9276	-4.8606	-1.6864	-6.9701	-5.2832	-0.4438	1.4126	-4.9724	-8.0526	-7.2451	-2.3609	-0.50553	-0.87889	-3.8845	-3.2448	-6.6707	-5.9054
-7.1889	-9.3215	-1.877	-6.5669	-4.6001	-11.055	-5.0412	-7.4914	-9.2752	-2.7669	-8.9884	-10.436	-9.4044	-13.101	-10.124	-11.781	-3.1588	-11.105	-3.65	-9.4827	-6.6419	-7.2953	-10.456	-5.0624	-6.6458	-8.9383	-4.1532	-6.8049	-12.582	-6.2372	-8.2206	-9.0263	-12.899	-7.6081	-8.4371	-9.0528	-7.519	-8.118	-7.648	-5.1037	-8.8548	-7.9858	-6.4	-6.9524	-6.3316	-8.7529	-8.9251	-8.8035	-11.921	-7.6416
-16.091	-12.47	-15.284	-12.889	-13.349	-13.39	-15.503	-12.319	-10.799	-11.562	-11.623	-13.348	-17.623	-13.009	-11.852	-14.053	-10.279	-17.345	-13.895	-11.356	-13.569	-12.225	-13.202	-15.715	-12.025	-8.0206	-16.759	-14.054	-11.445	-17.455	-14.421	-19.703	-13.682	-16.606	-14.072	-14.46	-15.34	-14.173	-13.58	-10.276	-14.28	-13.493	-12.442	-12.043	-12.589	-10.612	-12.162	-13.086	-12.61	-11.475
-8.9236	-10.637	-14.644	-12.873	-11.521	-11.599	-15.854	-13.206	-15.294	-11.149	-11.252	-11.483	-7.7904	-9.5807	-17.696	-14.113	-13.35	-18.866	-12.523	-11.64	-16.781	-13.465	-12.58	-10.526	-13.891	-14.551	-9.6757	-15.543	-15.47	-9.0764	-11.58	-10.246	-11.601	-12.962	-10.172	-12.519	-12.307	-16.671	-13.73	-17.269	-6.7973	-17.8	-14.354	-14.63	-8.7923	-13.801	-11.15	-10.887	-13.467	-11.57
6.0903	-0.82509	1.047	1.7228	4.2083	1.4582	-0.70717	3.9928	3.3654	5.7986	3.3354	3.5843	-4.385	5.4604	4.357	3.4125	2.1078	2.5821	1.3825	5.345	5.4408	-3.529	2.8595	0.16591	2.9729	-2.3021	1.4201	3.1028	0.33543	2.6765	-1.2638	2.2918	2.8495	4.2014	3.2946	1.4992	-0.27646	1.6598	3.5833	5.5001	3.6643	-0.81892	4.4882	5.9375	6.4051	7.8596	10.534	6.2725	3.3452	4.15
-13.519	-15.341	-14.074	-15.158	-12.186	-12.218	-11.364	-13.236	-15.688	-14.733	-10.044	-11.636	-15.998	-10.337	-9.1258	-14.883	-13.844	-9.3831	-12.526	-17.101	-9.1271	-13.798	-18.093	-13.668	-14.59	-12.417	-13.358	-11.229	-8.9962	-14.23	-14.568	-12.571	-13.71	-8.5107	-17.422	-14.003	-12.582	-16.347	-14.405	-13.558	-16.612	-12.8	-11.422	-10.697	-10.469	-7.8079	-9.1398	-9.1042	-10.389	-13.928
10.946	9.188	9.5763	11.639	11.602	7.8954	10.441	13.318	7.9328	11.951	9.4339	8.1094	6.918	8.6584	7.2414	8.0531	9.1808	11.469	14.679	8.2346	8.5185	4.3451	12.253	12.407	10.187	4.4517	6.5281	6.4835	0.16376	10.985	10.592	12.837	7.1527	10.13	6.5488	8.2547	13.514	6.1201	11.329	5.8995	7.027	9.9718	6.061	8.9382	10.466	6.1009	11.688	9.1168	10.385	8.9918
1.5391	-8.9563	1.857	-2.3156	-1.8993	-5.9869	-0.83981	-2.9114	-1.2473	1.6804	-3.6885	-3.0885	-4.0907	1.8048	-3.713	-6.1421	-2.6789	-3.8619	0.2099	-3.2116	-4.709	-0.8519	-4.4557	-5.5001	-4.3253	3.2951	-5.6747	-1.5729	-4.278	-9.1831	-5.5713	-3.3475	-2.7467	-1.3518	0.54916	-4.3977	-4.5114	-10.195	-5.249	-5.1858	-2.1349	1.2156	-7.3718	-3.308	-3.4709	0.16994	-9.7627	-8.5333	-1.4781	-2.6917
0.07607	1.5275	2.6248	2.0613	-1.2819	5.3613	7.4592	1.5997	-0.89383	-1.7105	1.2805	2.4329	1.8957	3.1591	3.2718	-2.2215	2.7094	2.6482	4.8568	4.5198	0.023045	-0.53219	4.0109	4.3648	2.2605	-0.60044	-0.70719	1.2061	1.6646	0.26082	0.46709	-1.8711	2.8353	1.1542	-3.4352	-3.0024	1.1103	-1.4149	0.99646	3.3411	3.8169	5.3521	-0.82509	0.23899	4.3082	3.7979	0.2009	-4.9129	-2.3222	1.6471
-11.649	-14.095	-10.554	-9.6013	-11.666	-11.513	-10.337	-11.229	-10.344	-6.7061	-11.938	-11.01	-9.4153	-16.342	-11.237	-11.329	-11.17	-9.4513	-17.524	-13.403	-13.264	-11.132	-8.5888	-16.866	-8.7391	-10.076	-10.284	-7.705	-7.3147	-7.5554	-12.652	-13.581	-12.536	-12.446	-14.038	-12.326	-11.377	-11.314	-8.4722	-10.826	-13.728	-11.863	-8.4565	-14.06	-11.504	-9.9325	-10.151	-15.257	-16.353	-10.036
-1.1643	3.3401	1.1427	0.014397	-1.2048	1.5572	0.32408	-2.7692	0.23988	0.82421	-1.5561	-4.7784	6.4544	5.2885	2.932	3.0271	-3.0708	-1.9064	-2.6432	-0.092866	5.4089	-0.74636	1.1473	2.5974	-2.2887	-2.1207	-0.57323	2.933	-2.0151	-0.71795	-0.36347	-2.3118	5.2413	-2.9408	1.2331	-0.064245	0.94989	0.20375	-1.4094	-1.2402	-0.96298	-1.6122	-1.9716	2.1574	-0.38124	3.2479	0.82364	0.53626	0.76446	2.707
0.57934	-0.77693	-1.2587	0.40367	2.3091	-0.52139	3.3302	-1.2662	3.823	-1.855	1.0543	-3.0361	2.1716	-3.4535	0.78138	1.407	1.6684	-2.5753	3.2973	0.63565	-3.49	3.2123	-0.54369	4.3017	-1.4641	-2.4951	-3.5517	-3.9585	-1.7777	-6.1513	-1.2637	-5.7717	-3.1238	-1.3083	2.8308	-3.1996	-1.4424	-1.4712	-4.454	-9.1193	-1.786	-0.39618	0.31115	-5.5517	-2.6964	-0.78683	-4.7458	2.3442	-2.6984	-2.2624
0.39043	-0.26475	0.29377	-1.8054	-0.27018	1.756	-0.010588	3.1135	-1.1095	-0.88401	-3.9931	0.28712	-1.5112	1.1262	-4.3626	1.2697	-1.5856	-2.4531	-1.2262	0.49773	2.2407	0.11149	-1.1459	-0.84885	2.2584	1.9149	2.0834	-3.488	1.3537	-1.5774	2.0388	-0.30568	2.3967	1.7376	-2.5653	3.3391	-2.6878	2.4312	3.0346	2.4749	2.7266	4.0101	-0.094764	-2.2163	0.13587	-0.57736	0.88493	-3.54	-1.9545	4.7087
-9.356	-16.673	-9.4678	-8.827	-15.546	-16.064	-15.404	-8.025	-11.252	-9.8828	-7.5218	-12.262	-11.769	-10.313	-10.512	-6.5567	-13.31	-14.55	-14.01	-9.9958	-11.599	-7.9216	-9.7945	-7.9734	-12.298	-9.5351	-9.5658	-9.8554	-9.94	-10.861	-11.478	-14.006	-9.4206	-11.647	-10.967	-12.779	-8.8093	-12.136	-12.807	-12.305	-8.9256	-8.0509	-6.2098	-10.113	-12.816	-5.8607	-9.1325	-10.94	-9.3369	-9.866
2.9054	-1.3086	0.55331	-5.8711	-1.3908	-2.6119	-1.6759	-4.9713	0.23535	-1.7438	1.0526	-1.9666	-1.6602	-2.0497	2.0799	5.9216	1.9332	0.59425	1.5743	4.9014	3.2979	-0.1453	-0.59282	1.0212	1.6084	-5.0911	-2.7042	4.402	-0.14558	4.2904	0.23904	1.1487	1.5866	0.73846	0.59269	-2.5102	1.0909	-1.9955	3.6982	2.0007	-2.8547	-0.0077079	-2.4854	1.5971	2.8839	-3.1299	3.7777	-3.7644	-0.26687	2.7519
-13.678	-16.507	-11.108	-11.984	-9.9292	-6.4801	-7.2968	-10.77	-8.4261	-14.077	-10.082	-10.984	-13.49	-11.2	-6.9552	-8.8717	-9.8259	-9.1037	-12.117	-12.097	-16.031	-12.499	-10.85	-10.286	-9.7307	-8.9906	-13.523	-11.869	-11.191	-10.449	-11.594	-15.114	-12.876	-11.574	-10.104	-12.209	-10.732	-17.082	-9.9107	-13.312	-11.494	-10.87	-12.24	-12.857	-10.407	-8.5292	-15.554	-12.852	-14.165	-13.925
-11.254	-2.8021	-12.562	-10.501	-7.1174	-12.68	-8.4033	-5.3017	-8.8176	-11.459	-12.072	-11.773	-12.857	-9.7468	-8.2798	-6.7812	-11.341	-6.3781	-10.051	-9.9288	-15.055	-12.176	-11.114	-8.1175	-9.2824	-11.875	-9.648	-9.5923	-7.4183	-10.758	-10.103	-11.592	-12.332	-8.2704	-10.859	-13.429	-10.222	-7.9866	-7.9787	-12.961	-6.911	-11.255	-7.7742	-11.607	-11.936	-10.04	-15.801	-12.641	-9.9696	-3.7551
2.8194	1.5355	3.7663	6.5384	2.3777	3.4265	1.8514	6.6596	2.2486	1.3237	6.6211	2.5819	5.59	2.1272	5.871	-1.3843	2.5364	1.4974	-0.38569	-2.0235	6.8838	0.70383	3.3242	2.1502	4.6398	2.794	6.2501	3.5427	4.1479	3.8474	4.18	4.5768	1.1489	3.6217	4.8663	4.6363	5.2923	5.3332	3.621	-0.90376	2.6442	3.1964	4.355	2.8751	4.6441	0.93872	1.8439	1.1386	0.57966	7.9157
-5.1994	-5.2629	-1.5583	-2.4129	-1.2344	-1.0748	-5.318	-1.1138	-1.2879	0.045486	-4.7723	-4.3625	-6.0219	1.2771	-2.8393	-5.6137	-5.8867	0.082222	-3.5553	-1.2435	-4.4202	-4.4557	-4.8773	-2.4009	0.087372	-1.2104	-3.3837	-4.8463	-1.3868	-2.9923	-2.6392	1.873	-1.9282	1.2391	1.6529	-2.5685	-3.9936	-4.323	-5.866	-0.14982	0.85697	-2.1811	-2.6355	-5.15	-5.0643	-0.55859	1.6193	-6.6234	2.4614	-1.963
-1.2825	-2.4813	-6.7608	-5.6346	-1.9531	-4.1997	-3.3364	-6.9398	-4.0953	-2.6051	-3.21	-6.1933	-3.3824	-2.8764	-3.2129	-3.2493	-7.4007	-2.9725	-3.7762	-3.893	-8.5342	-9.3977	-3.8152	-3.6705	-4.9209	-3.8243	-0.30899	-6.1603	-0.76222	-0.18478	0.94701	-5.4541	-2.9153	-2.1731	-5.0859	-1.0766	-0.66223	-2.6475	-4.1436	-6.3595	-2.4306	-10.591	0.19954	-2.1721	1.3893	-0.041922	-2.584	-3.4622	-3.0883	-3.6746
2.2086	0.92922	-4.0821	-2.0809	1.1876	-2.2778	-1.6021	-1.8926	-4.3753	-2.175	-4.3668	-2.3266	-5.1519	2.4071	0.33914	0.33473	-3.8735	-4.5249	-4.541	-3.4005	-4.2895	-1.1749	1.6125	-8.6116	0.40252	0.28812	8.1928	-2.7105	3.0123	1.1125	0.56187	1.1851	-1.7914	1.9913	-2.1379	-1.7746	-0.049787	-0.93287	-1.8691	-3.8223	-0.28612	-1.6375	-3.252	2.8836	0.45999	-0.75396	-4.2468	0.077596	4.0882	-4.0187
-10.168	-9.1921	-7.7388	-10.107	-5.948	-11.409	-10.967	-9.6032	-12.094	-12.098	-13.784	-12.847	-11.063	-10.133	-8.3031	-6.9366	-10.662	-9.8765	-9.0714	-14.061	-9.0472	-14.277	-9.7479	-12.776	-10.826	-9.9075	-5.5368	-9.8379	-11.533	-9.6522	-4.3452	-8.2074	-4.0092	-11.62	-11.156	-13.151	-11.218	-12.353	-8.0372	-14.397	-10.956	-9.6332	-7.6365	-7.6272	-9.1452	-12.534	-10.192	-11.636	-12.247	-14.451
-16.098	-11.432	-13.625	-12.06	-15.705	-14.945	-14.26	-15.971	-7.6819	-11.954	-14.421	-13.252	-13.457	-12.378	-13.427	-15.582	-17.078	-10.279	-10.723	-12.393	-13.906	-14.477	-10.121	-13.026	-16.326	-14.816	-13.047	-14.702	-14.415	-14.757	-14.387	-11.389	-9.5512	-16.52	-8.6607	-16.844	-13.475	-11.383	-13.944	-17.612	-15.755	-9.1264	-12.164	-13.539	-11.429	-15.775	-10.984	-17.741	-17.864	-11.698
-11.223	-13.411	-11.187	-9.3404	-14.171	-6.0962	-15.211	-13.822	-14.713	-10.195	-9.9062	-11.689	-9.3199	-15.799	-11.131	-8.8132	-12.386	-15.324	-13.52	-10.693	-11.437	-7.6546	-11.461	-11.509	-13.574	-12.219	-13.551	-9.5683	-12.387	-13.575	-11.465	-17.064	-9.7119	-14.722	-11.676	-11.543	-17.406	-10.905	-12.988	-8.9144	-14.548	-15.156	-14.412	-12.752	-13.889	-11.608	-10.654	-9.7381	-15.466	-14.62
-2.1697	1.5453	-5.0757	4.7476	-5.2323	-3.1316	-2.0347	1.9852	-2.4606	-5.0846	-0.65791	0.049682	-3.3594	-4.7802	2.6328	-0.050087	0.51818	-0.88789	-0.79894	-3.5603	-0.11342	-4.6625	0.64298	2.9753	-3.0702	0.64047	-0.87206	-4.6853	0.54087	-0.69853	0.4548	2.3353	2.4459	-7.6629	-1.1836	0.71346	3.3897	-1.1007	-1.3374	0.3442	-1.9666	1.2753	-2.6912	-1.2366	1.6552	-5.9001	-1.5023	0.31749	-1.964	-1.5778
-0.64372	-5.9704	-0.14481	-6.5556	-7.7049	-2.2316	-1.5055	-5.6093	-2.0516	-4.0991	-3.216	-4.6101	-6.3571	-2.694	-4.6666	-0.19667	0.14674	-3.9432	-4.4581	-1.134	-2.2742	-4.4857	-4.5443	-0.64542	-9.3028	-2.3077	-2.1664	-1.2939	-1.3548	-0.41974	0.9005	-7.3418	-5.3244	-2.5295	-0.31311	-0.21447	-4.3885	-1.791	0.36442	-2.1364	2.6309	-0.37777	-2.3087	-2.0137	-4.0645	-1.8699	-0.38043	-2.5581	-6.8177	-1.8825
4.9382	1.4093	6.3843	8.1788	3.0661	7.1578	7.1489	5.7783	4.7009	7.2201	2.7888	3.9265	6.4319	6.2234	3.7093	3.4507	8.3219	1.3082	6.9875	1.9211	6.4886	4.2321	6.3833	4.8212	5.6754	4.105	3.3363	6.9303	1.8357	4.2723	4.1437	4.8915	2.6929	-0.090546	6.6417	3.1602	6.6401	-1.5999	9.463	5.8064	7.8448	8.8589	6.2016	7.6342	6.1775	4.4972	4.7017	8.5134	2.0269	6.2585
-20.873	-16.553	-27.876	-23.073	-17.035	-25.719	-21.07	-26.985	-27.823	-21.064	-22.441	-23.54	-24.012	-24.988	-23.593	-24.939	-24.675	-18.718	-23.521	-23.377	-18.697	-21.459	-23.021	-22.086	-23.154	-22.282	-22.689	-17.205	-19.688	-24.915	-22.15	-17.848	-23.506	-26.137	-23.747	-19.394	-27.352	-21.238	-20.645	-22.556	-23.172	-18.056	-21.855	-19.162	-25.844	-20.59	-21.249	-23.098	-24.568	-23.359
5.2231	8.1122	5.2265	1.21	8.4463	2.5668	3.4721	4.5677	2.5493	5.2933	7.6666	9.4631	8.9711	3.6193	8.2717	5.108	4.226	9.3541	3.0189	5.4717	6.5292	3.9541	7.0193	7.0019	5.9271	6.8846	6.2036	6.2315	8.379	3.5699	7.5983	0.94661	7.4785	7.1628	7.096	7.8112	3.1687	4.4065	1.6356	6.964	0.75052	7.2805	4.8821	6.7027	1.669	8.2614	4.1416	2.7085	4.0442	1.1235
8.6178	10.18	10.998	8.6824	5.0469	9.499	2.6643	10.522	7.2554	7.7994	7.4886	5.9825	6.2512	5.195	7.4373	8.3277	8.2111	9.7098	10.515	7.3979	6.2921	4.2852	7.9848	3.4065	9.8638	7.6688	5.6253	9.364	6.0538	9.539	9.3094	7.3548	5.8257	9.8221	5.9928	7.3601	4.3432	10.627	5.9212	6.4818	11.389	6.4469	8.1125	6.914	7.3946	8.6854	6.4678	11.593	9.8891	10.354
4.8484	11.81	5.167	7.4783	2.1826	3.6461	6.26	8.4153	3.8616	4.6918	1.4492	8.6879	5.7485	1.6222	8.0807	6.846	4.6498	6.7553	9.8137	2.3186	5.2476	6.8224	5.9084	3.2091	5.1078	6.4925	4.5343	6.8284	5.9113	3.556	5.5238	4.3266	2.0374	3.8442	9.2134	5.8289	7.9727	1.7998	7.0923	9.8431	5.5419	0.59137	3.7653	4.529	3.1405	8.3943	6.3578	1.0536	7.4669	4.843
-12.19	-14.484	-10.507	-8.9061	-8.4499	-6.4135	-11.166	-7.1657	-14.332	-13.191	-13.34	-11.388	-7.2059	-9.5373	-12.222	-10.325	-10.452	-9.4295	-13.643	-11.239	-10.036	-5.9278	-13.475	-11.598	-10.726	-13.31	-12.878	-10.141	-13.995	-13.551	-10.694	-11.106	-10.798	-7.7478	-8.2174	-7.2256	-11.811	-14.258	-9.4334	-12.921	-13.434	-10.019	-12.17	-8.4966	-8.7935	-14.335	-8.9403	-14.64	-15.198	-8.9305
-18.407	-21.23	-20.893	-26.141	-21.206	-22.938	-21.022	-23.771	-24.074	-20.716	-18.52	-21.817	-22.739	-23.937	-19.014	-24.145	-25.689	-16.592	-21.807	-22.195	-22.098	-23.632	-19.467	-26.68	-23.365	-22.672	-23.174	-25.984	-20.977	-26.035	-22.539	-23.678	-20.765	-24.488	-25.971	-20.518	-24.142	-25.648	-24.801	-22.174	-22.844	-18.85	-19.376	-25.057	-17.088	-22.788	-21.247	-20.603	-25.039	-21.699
-21.544	-19.459	-22.736	-28.229	-21.855	-20.846	-19.124	-17.47	-22.291	-22.687	-17.857	-20.862	-16.987	-23.693	-17.863	-24.991	-21.622	-27.837	-26.18	-25.494	-21.229	-18.681	-22.281	-25.858	-25.764	-22.988	-22.519	-26.219	-22.173	-20.486	-26.909	-23.267	-22.683	-22.363	-22.486	-22.316	-25.931	-27.055	-20.446	-20.643	-20.811	-21.041	-28.06	-18.931	-18.259	-20.727	-21.609	-29.302	-21.386	-20.449
-13.475	-14.151	-5.7475	-7.8856	-9.5313	-4.5459	-6.7329	-7.075	-11.338	-5.8793	-5.8361	-7.2042	-4.6294	-6.4429	-6.0906	-4.7515	-9.5273	-2.8997	-7.3839	-7.0988	-2.9954	-0.57305	-5.1175	-3.8049	-8.1026	-10.122	-5.0049	-10.183	-2.3299	-6.8864	-6.9381	-7.4071	-9.2532	-9.5617	-6.108	-0.87914	0.74586	-0.63355	-5.6746	-10.985	-5.7106	-6.0066	-5.6924	-6.4782	-11.852	-4.8145	-5.0945	-3.8743	-5.6791	-3.773
-2.7512	-1.7987	5.8744	0.92259	-0.33359	-4.212	-5.2446	1.0798	-3.1289	-0.41878	-2.1299	-5.4631	1.6285	3.5933	-7.712	-2.6189	-0.54272	-2.0881	0.51292	0.30503	-0.80097	-0.67776	-2.0316	1.2319	4.5142	2.2078	0.05751	-3.5806	2.9037	1.2182	0.33195	1.2332	1.047	-1.2875	-0.5586	3.2186	-1.4928	0.80449	-4.613	-0.66756	-2.1353	-0.16621	-4.1805	2.5966	-3.3745	0.944	-2.6876	-1.4685	-1.461	0.61504
0.68501	1.4472	-1.2237	-2.082	1.7686	4.445	1.5111	1.0071	1.2784	5.1764	4.0416	2.9147	3.6439	1.0198	3.265	-4.1136	0.067131	-4.5308	-0.67406	1.5706	2.4074	-0.071154	0.2628	-3.8703	-3.776	1.8911	2.1278	-2.2885	1.6403	4.4642	1.4794	-0.27602	2.7422	-2.2815	-1.893	1.2136	0.40956	2.5057	-2.2517	0.7833	-0.726	-0.14076	0.52728	2.266	-3.2994	1.3044	5.2547	1.2469	1.5076	3.6539
-17.206	-17.38	-24.033	-15.891	-24.731	-19.556	-24.692	-25.729	-19.607	-21.599	-21.08	-22.416	-21.628	-23.528	-23.619	-25.22	-18.713	-19.267	-16.725	-21.155	-21.228	-22.54	-21.886	-18.084	-22.805	-22.987	-17.515	-20.256	-22.03	-20.627	-21.91	-20.392	-19.657	-19.032	-20.443	-17.327	-20.867	-21.82	-21.524	-21.879	-23.098	-20.969	-21.605	-21.848	-19.533	-19.354	-24.661	-24.504	-20.944	-19.928
-3.7724	-7.9673	-9.0457	-5.5048	-5.6779	-6.6774	-7.9003	-2.3128	-8.6839	-0.17899	0.43235	-4.1634	-9.3541	-6.2749	-2.8591	-0.81182	-2.7444	-5.2531	-2.3854	-6.9072	-9.5135	-7.682	-3.0496	-8.0406	-3.821	-3.166	-6.6975	-2.7285	-3.4848	-8.7591	-1.2939	-5.9475	-3.7968	-5.3666	-0.89515	-9.3562	-2.4711	-2.5258	-2.2184	-1.9124	-9.3427	-5.8628	-4.0608	-7.0066	-4.8326	-8.9684	-2.2953	-7.5658	-1.4836	-2.4714
-8.2763	-6.1196	-11.199	-9.3062	-7.2809	-7.2565	-8.0843	-7.27	-8.432	-11.961	-7.2973	-10.296	-9.382	-9.272	-5.0699	-6.1001	-9.03	-8.0939	-8.18	-4.8477	-3.2217	-10.71	-5.8835	-9.1222	-8.0755	-11.167	-10.168	-9.876	-5.3451	-7.2735	-11.404	-6.8523	-5.9956	-5.276	-3.1985	-5.8622	-7.1653	-5.8082	-8.9131	-6.4785	-11.473	-6.93	-5.4214	-5.4944	-6.7574	-6.3063	-6.8934	-7.1868	-9.0689	-9.6854
0.65625	-3.5925	-0.88449	0.32934	-5.8191	-4.4965	1.0505	-3.3939	0.94392	-2.9878	-3.7067	-0.52285	-4.9604	1.8198	0.36125	-1.6731	-0.082159	0.88885	-2.0482	-2.5857	-1.0668	-1.0311	-1.581	-0.11339	-1.5978	-2.2196	-1.7963	-2.3782	1.674	-2.3638	-2.15	-3.4252	0.3209	-3.7994	-5.3912	-2.6621	-1.1611	-1.294	-0.064975	-4.9713	-1.6102	0.37797	3.9436	-1.3883	-0.49293	-0.65217	4.1325	-2.0751	-1.4485	-0.83941
-2.12	-3.8451	-1.3702	-0.58239	-4.0524	1.6171	-1.4495	-2.4495	-4.8362	-1.4785	0.72807	-2.6989	0.87302	-5.7212	1.4652	1.1973	-1.0714	-1.8105	-2.6394	-4.4402	-0.085676	-1.6527	-0.54706	-4.1077	3.2787	-4.0919	-2.9598	-1.0101	-1.6945	-1.1011	2.0559	3.0198	-0.82817	-5.1583	0.46404	-1.4071	-8.5289	-3.2428	-2.7077	-3.7808	-2.7299	-1.4088	-4.8786	-0.23944	-1.8116	1.1697	-1.8332	-2.4373	-6.6493	-3.8961
-6.2154	-5.4489	-8.5794	-8.2244	-1.7127	-6.5256	-8.9087	-5.7059	-2.2999	-3.1826	-5.8049	-4.1827	-3.2863	-5.8216	-1.594	-1.7371	-0.39115	-5.2234	-1.2883	-6.8446	-3.8619	-3.1835	-3.5447	-3.5202	-3.8335	-4.3282	-8.2553	-0.60049	-5.8029	-1.16	-2.0468	-3.0135	-8.5781	-2.1291	-3.2015	-4.9423	-8.4263	-3.516	-7.9031	-7.9329	-0.76966	-5.7374	-2.8538	-4.7839	-2.6016	-2.2362	-2.1582	-3.02	-5.0582	-3.9312
-1.4075	1.6615	-4.0293	-2.7185	-3.0538	-5.4258	0.78218	-3.5198	1.8847	-1.3989	4.9866	-3.5812	-0.4843	-2.4764	-0.14549	-1.3878	2.8096	3.0058	6.0972	-0.23509	0.46405	1.0137	0.88724	0.44132	-3.2254	-4.2185	0.07543	-1.4506	0.65151	4.5956	1.0663	-0.87157	-2.8547	-4.38	-5.1059	-2.3322	-2.5819	-2.4285	2.5699	-1.062	1.0872	-1.7867	-1.5875	-1.306	2.1224	0.51807	2.538	3.6401	2.7673	-2.4326
-0.75801	-2.1043	-1.2053	-1.1864	1.1978	-1.3679	0.29611	-0.037055	0.014618	2.4874	1.7813	-2.3887	-2.2075	-2.1348	-1.1768	-1.5249	-1.6241	-1.5638	0.49723	-0.60007	0.55534	-0.51563	-3.6087	0.21271	-2.495	1.2132	2.3564	-1.7527	-5.9336	2.0732	1.138	-6.0556	-5.6822	-0.26795	-5.7546	-1.982	0.74238	-2.0588	0.56907	-1.006	0.35374	-2.6587	0.65485	-0.35258	-2.475	1.2349	-2.431	0.60225	-5.7154	1.4583
-12.067	-12.08	-13.393	-11.235	-15.403	-9.8573	-13.452	-10.21	-9.3776	-14.917	-14.763	-11.694	-10.158	-15.606	-14.461	-18.388	-15.291	-14.102	-12.843	-15.095	-11.242	-11.552	-13.165	-9.1657	-11.388	-14.869	-10.879	-18.062	-9.6524	-14.819	-11.073	-10.319	-16.14	-11.701	-15.279	-14.593	-15.135	-13.603	-14.64	-10.982	-10.85	-10.436	-9.4341	-13.087	-15.135	-11.701	-15.274	-13.174	-16.869	-12.224
-5.0987	-5.4347	-5.335	-5.0146	1.4197	-3.0397	-7.0955	-6.6145	-4.0368	-6.6371	-6.6323	-7.387	1.0114	-4.8933	0.83581	-2.2767	-4.6119	0.71288	1.9581	-7.9921	-3.7898	-0.88244	-2.5836	-4.7542	-6.8595	-0.56523	-2.135	-1.8344	-2.6262	-1.0847	0.53612	-2.7374	-2.8579	1.9958	-3.5669	-3.4536	-2.1498	1.2708	0.038684	-6.2019	-1.8327	-1.9024	-5.7819	-1.5327	1.1476	3.2901	0.24145	-6.2395	-0.80447	-6.8753
-8.9466	-5.2217	-9.9434	-5.7061	-7.9611	-5.5821	-12.102	-6.5468	-9.2303	-11.655	-8.9951	-11.899	-9.5832	-10.413	-8.1331	-11.474	-9.6575	-8.4603	-6.4911	-9.0845	-6.289	-16.049	-8.187	-12.613	-10.613	-7.7936	-7.9669	-8.402	-10.401	-9.0922	-8.6693	-11.202	-9.8254	-7.6109	-10.108	-10.527	-14.778	-8.7436	-6.7664	-12.465	-9.3601	-7.9047	-8.2805	-11.839	-11.399	-11.872	-11.15	-9.7517	-11.496	-6.9295
-1.2748	-6.552	-4.1312	-5.218	-3.7352	1.7515	0.5512	-5.4702	-3.3993	-4.2044	0.040635	-4.9048	-1.8661	-3.8261	0.64166	-3.951	1.1149	-2.4628	0.032252	-1.8172	-1.9382	0.44161	-0.78552	-3.9974	-3.4574	-3.1743	-5.1278	-3.8228	-3.9553	-3.971	0.19434	-1.3159	-3.977	3.4547	0.76236	-2.6661	0.68411	-2.403	-1.489	-2.3634	-3.6759	-4.6524	-2.635	-3.9611	-3.5148	-4.9955	-0.52438	-7.5935	0.030713	-9.2489
8.9153	5.2948	4.3206	0.30885	5.0416	4.1402	10.661	7.5924	10.93	10.341	8.3099	4.2427	9.2336	4.6479	5.3627	4.7167	5.1236	9.3196	3.2753	8.3669	5.6174	3.6282	6.9025	5.31	2.8878	-0.0239	7.514	10.308	8.9982	6.1655	4.9665	9.0559	4.2754	9.3993	8.2875	2.5047	11.14	4.5966	7.507	6.7738	3.2274	3.8331	9.491	7.1708	6.419	5.1567	9.449	6.4009	5.738	4.5385
0.31205	-4.5394	-1.6563	1.6975	-0.083996	-3.5995	-0.133	0.97974	-2.6393	-0.5415	-0.99885	-2.9064	4.8158	-3.9381	-3.1974	-2.926	0.12078	-2.2946	-1.6135	0.0534	0.42189	-0.27349	-2.3387	-4.5144	-0.52511	-5.3972	-1.2545	0.81552	-5.3705	1.2138	-4.0006	-0.24229	-1.9286	-3.9463	3.8089	-1.4738	-0.90423	0.5447	-2.4833	2.1589	0.45957	-1.7758	0.64119	1.3095	-1.4165	-2.3467	-2.0321	-4.88	-0.34139	-3.235
-7.5091	-6.5749	-7.7038	-13.426	-11.422	-12.333	-9.7641	-7.0885	-7.1585	-13.919	-10.269	-11.421	-11.101	-6.766	-6.9574	-8.3044	-4.9045	-7.9165	-10.906	-10.037	-12.232	-7.7375	-8.5768	-9.5133	-9.4131	-9.5617	-9.5341	-9.2337	-7.3004	-8.4609	-9.9524	-11.119	-7.3605	-8.9228	-6.5518	-7.9428	-7.9719	-8.6094	-8.1589	-13.915	-10.798	-8.0897	-10.496	-5.9733	-11.011	-10.266	-9.6653	-10.481	-10.43	-10.505
-14.037	-11.716	-12.294	-11.213	-10.55	-11.883	-11.793	-6.715	-9.4167	-14.191	-12.629	-7.6562	-9.8054	-12.552	-9.5583	-8.8025	-15.268	-16.189	-8.0698	-15.034	-10.095	-11.263	-12.403	-13.442	-12.531	-7.1955	-11.422	-9.4396	-9.7257	-15.25	-10.379	-12.47	-9.6316	-12.758	-9.563	-6.8057	-8.5763	-7.0607	-13.456	-6.8344	-8.9554	-10.888	-6.6813	-10.381	-7.9759	-6.7851	-12.053	-14.538	-11.887	-7.5675
-3.3449	-0.48368	-2.4855	-5.6873	-3.4853	-2.7285	-5.6795	-8.0925	-6.0385	-1.6703	-4.3225	-3.9167	-5.8609	-2.4796	-6.1922	-4.9831	-1.1457	-3.2208	-5.8903	-7.3743	-3.7013	-6.4175	-3.1628	-3.4117	-4.5246	4.2085	-6.2082	-2.9007	-2.574	-5.7052	-1.3085	-2.5296	-10.393	-0.8927	-0.99092	-6.3508	-6.2036	-4.456	-1.7828	-2.5741	-5.8662	-5.0904	-2.0188	-4.7249	-4.0637	-6.4628	-7.5249	-1.164	-2.2967	-8.1459
1.4588	-3.5794	3.4882	-3.8587	-1.1809	3.3722	0.01168	2.3066	0.85115	-2.9329	-2.0937	2.929	0.5498	4.8479	0.80539	0.47404	1.6687	2.4155	3.1031	-1.4996	-2.2665	1.2797	-0.02437	-0.058004	3.9844	-3.0531	-0.8739	4.8687	-0.0098846	-4.9318	-1.7489	0.76776	-0.37037	-1.1513	2.3416	-1.6943	-1.549	-0.44797	-0.27904	1.5277	-0.58864	2.4509	0.87608	0.050698	-2.2033	4.9709	1.0378	-3.8084	1.721	0.14756
-3.8584	-17.492	-6.3308	-11.978	-5.6117	-10.092	-10.094	-12.376	-8.3084	-12.005	-12.854	-6.4759	-9.3182	-14.786	-8.8881	-11.995	-10.964	-12.599	-8.0729	-12.618	-13.768	-11.615	-13.767	-6.4944	-10.308	-9.1901	-4.4253	-8.8507	-8.0027	-4.8153	-8.3469	-4.175	-5.4877	-8.8006	-9.0773	-10.348	-10.112	-6.7735	-7.3448	-9.1845	-14.843	-9.8798	-5.3965	-13.711	-12.273	-10.317	-6.688	-9.9101	-9.0836	-7.9614
-2.6051	-2.4873	-1.6804	2.2522	-2.5004	-3.627	0.065119	-5.6708	-6.9634	-6.6722	0.89301	-7.0824	-5.7283	-2.3329	-1.4482	-1.7934	3.4503	-5.6182	-3.0253	-1.8724	-0.38954	-1.9678	-0.91722	-3.0434	-2.6047	-4.2764	2.3507	-5.8254	-3.5813	-0.14121	-2.2058	0.2666	-0.45764	-3.6543	-1.1619	-1.225	-6.8741	-1.6657	-2.5244	1.28	-3.5828	-8.3307	-0.98935	-3.3126	-4.9373	-5.591	-4.2173	-8.2244	-5.7825	0.090303
1.3359	-3.0872	1.4963	2.8118	-0.12857	0.046844	2.9813	1.517	0.22031	0.98298	-1.5503	1.8659	-3.1648	-2.799	-5.1769	-2.9827	-0.57348	-1.4519	0.74367	-0.21463	-1.3064	-1.8005	-2.1174	-3.2286	0.0067612	-1.5349	-1.4362	0.70105	-1.8317	-1.7238	0.23062	1.5659	-7.6664	-3.2446	-6.093	-2.5416	-1.5697	-4.7517	0.33767	3.0384	-1.5827	1.3274	-1.8467	-0.94357	-3.4546	-4.8896	-2.0769	0.39491	-2.4108	0.72267
-12.587	-15.544	-17.683	-15.732	-13.876	-9.9519	-16.233	-10.894	-12.847	-15.472	-8.6965	-13.944	-15.959	-13.549	-11.598	-15.131	-17.49	-14.987	-16.393	-16.254	-10.874	-8.4605	-10.16	-11.876	-12.519	-17.921	-17.72	-19.456	-11.803	-13.689	-12.425	-13.768	-14.836	-11.475	-11.878	-12.768	-16.962	-13.591	-13.117	-17.35	-14.192	-16.207	-18.124	-15.621	-14.784	-12.319	-18.555	-16.066	-15.777	-15.112
-12.025	-16.462	-9.0963	-16.846	-16.612	-9.0402	-15.11	-13.117	-14.943	-14.148	-10.651	-10.429	-9.2512	-7.6385	-7.4812	-14.451	-13.17	-9.6317	-13.477	-13.975	-9.0489	-7.2335	-10.063	-12.114	-11.917	-11.858	-16.227	-11.494	-12.023	-12.741	-10.7	-15.334	-8.9313	-11.475	-16.878	-12.479	-9.697	-12.257	-12.351	-13.183	-10.884	-9.5836	-11.932	-9.0864	-9.9003	-7.8508	-8.8284	-13.018	-11.359	-15.348
-10.673	-3.87	-4.0491	-4.9394	-4.2933	-1.6234	-5.3535	-1.5188	-6.3676	-7.2721	-3.6517	-2.0754	-7.2209	-6.3778	-4.8797	-0.4001	-4.1303	-4.4341	-2.6128	-5.3397	-1.7318	-6.0113	-2.9865	-2.5564	-5.4847	-4.2886	-10.218	-4.1939	-3.7006	-5.7277	-8.9431	-4.7342	-7.8321	-4.105	-4.4517	-7.3479	-3.7739	-4.1586	-7.8829	-8.8243	-5.5958	-9.942	-6.1173	-8.6582	0.22576	-8.5391	-6.5586	-4.4551	-4.5045	-1.7951
-14.595	-13.904	-8.2406	-13.801	-13.596	-14.039	-9.4156	-12.089	-18.652	-11.743	-21.347	-13.786	-15.385	-14.317	-14.436	-11.146	-20.57	-14.624	-8.733	-14.202	-10.936	-11.49	-12.526	-9.8713	-12.151	-14.02	-13.948	-14.223	-10.693	-15.541	-11.226	-14.262	-8.5091	-10.531	-14.245	-10.579	-15.202	-17.25	-14.85	-15.624	-12.892	-10.748	-13.872	-6.6091	-13.644	-12.681	-11.539	-14.52	-13.366	-15.873
4.8412	8.5727	6.0047	-0.82364	5.1012	7.626	2.4441	11.458	6.4539	2.5352	8.8765	7.6197	6.5975	3.5683	6.1087	3.834	5.126	2.8971	8.5081	9.4099	4.0851	9.3502	6.2994	7.0799	7.1837	11.03	5.1095	6.5072	8.2582	11.815	7.833	8.8683	9.2911	8.9912	8.7466	7.2604	4.2599	8.3684	6.5694	2.5215	8.3869	10.095	5.7408	7.493	5.2348	9.4604	5.6051	6.7839	7.0324	5.7509
0.21029	-2.9798	4.3104	2.7597	-0.67575	1.9116	0.455	5.1912	-1.4884	1.1093	1.994	1.856	-4.487	-1.0894	-0.21962	3.9361	-2.6061	4.0739	2.7382	-4.7288	0.6747	2.111	3.2818	-0.0066271	-1.072	-6.5007	-2.8736	3.5428	-0.57662	-0.84488	1.8542	-0.46296	0.86361	4.6756	-1.5505	0.95226	-1.2207	-0.57941	-2.1963	6.1935	0.217	2.9261	3.2483	-1.2912	-2.7457	-1.9567	-2.448	-4.2815	1.533	-0.89626
0.98152	-1.8217	-0.37791	-0.16933	-1.8618	-1.6898	0.22654	-0.99316	2.4029	-1.1965	0.95404	1.4911	-3.5515	-0.45628	-3.3512	-5.0365	-0.15327	-0.64608	-1.8611	7.5126	-2.1987	0.42973	-1.0741	0.75351	1.0817	-0.37001	-0.88867	-1.672	-2.7667	-2.5519	-7.3015	-6.4586	-0.58694	-3.8142	0.12771	2.3163	5.481	0.57781	-4.9704	1.2627	5.5059	-0.32579	-2.3013	-1.28	0.65093	-4.7963	3.6697	-0.010507	-0.1967	1.297
-13.429	-14.615	-18.246	-11.087	-12.348	-13.988	-13.467	-14.082	-12.447	-10.577	-13.919	-7.5573	-13.511	-14.8	-14.381	-17.005	-9.9112	-8.9791	-16.212	-12.131	-11.306	-10.818	-13.32	-16.84	-14.998	-10.206	-8.6461	-15.36	-6.7263	-16.485	-8.6813	-12.96	-14.196	-13.727	-9.9337	-12.004	-8.2202	-17.122	-16.395	-12.483	-12.07	-11.824	-11.748	-11.816	-16.334	-9.4374	-12.51	-7.8574	-10.665	-14.972
2.0948	-0.02957	6.6538	-1.6128	-2.1272	-0.59812	-3.6033	0.37502	2.9969	3.3375	-1.3096	1.9216	-4.1306	2.5177	1.2054	0.79661	-1.1573	2.0656	4.6582	-0.0014731	0.29466	-2.1377	2.269	-1.1667	-0.11566	8.9649	1.6248	-3.5301	6.3276	3.7021	1.744	1.0303	2.4671	5.7127	8.6246	5.0112	-1.8124	3.8947	1.8259	5.1626	1.6641	-0.75351	-3.877	-1.743	0.52231	2.4353	-1.0598	5.0843	2.568	4.7418
-20.822	-16.766	-7.6238	-12.54	-18.039	-14.517	-13.734	-15.258	-15.246	-12.299	-14.391	-15.437	-14.978	-14.679	-11.966	-13.637	-12.249	-13.413	-20.182	-13.003	-17.449	-16.66	-12.087	-15.725	-14.783	-12.66	-11.507	-16.197	-9.8456	-15.92	-13.234	-13.047	-15.121	-10.199	-12.759	-14.91	-15.872	-17.169	-13.562	-12.291	-14.44	-11.698	-12.775	-15.513	-9.3168	-12.489	-15.239	-18.071	-17.054	-16.847
-10.07	-14.203	-11.083	-13.582	-12.612	-10.331	-12.369	-8.8628	-12.972	-7.0734	-9.4885	-11.424	-14.435	-9.9836	-13.294	-11.747	-12.991	-10.254	-13.266	-14.062	-12.223	-14.992	-15.083	-10.446	-10.342	-6.9458	-13.787	-15.086	-14.311	-11.962	-11.43	-10.49	-12.49	-11.822	-15.985	-11.858	-12.079	-13.217	-15.449	-9.9636	-11.494	-17.325	-13.909	-11.109	-16.414	-14.546	-12.303	-10.508	-10.743	-18.61
-3.3357	-3.2082	-3.1844	-0.32355	2.0434	0.19037	3.0567	-2.8125	-2.8145	-8.9987	-1.7928	-4.099	-6.4944	-2.2151	2.6878	-0.73657	-4.6279	-2.815	-0.54813	-2.0579	-2.7171	-4.5989	-4.3693	-2.5107	-4.3176	-1.3988	-4.4292	-1.1808	-2.321	-2.0949	-4.5747	-2.1013	-3.3977	-5.761	1.3618	-5.3802	-5.1351	-0.060376	-2.8269	-7.279	-7.5049	-0.30012	1.4758	-1.936	0.82902	-0.52085	-4.8611	-2.8246	-1.9381	-4.1286
1.4352	-0.20833	-1.8597	-1.5906	-2.1796	1.0281	3.9211	-0.92239	3.5866	-0.50748	-1.2887	1.4041	3.7848	4.4903	1.6291	-0.15076	-5.1143	2.3618	-1.4668	2.8564	2.6562	-2.7335	5.7223	0.98332	3.9186	6.14	1.7907	-1.5367	1.3543	-0.041449	1.0249	5.1452	0.79022	6.1141	2.7246	-0.19244	1.9283	-0.25394	-0.10427	2.4038	4.8205	3.4626	2.9589	0.52297	4.3214	-0.15498	0.38459	2.6297	1.1587	-1.1784
-4.7644	-5.9258	-5.7778	-4.6526	-3.0681	-11.093	-6.8609	-2.6176	-6.3294	-5.3734	-5.4705	-3.1022	-8.1526	-5.3654	-6.0093	-6.4377	-9.1903	-5.4437	-6.6645	-4.0714	-6.9307	0.045634	-6.4576	-6.1887	-1.8085	-8.3149	-9.0966	-0.032688	-4.244	-6.6773	-9.9919	-6.7063	-4.2014	-4.0908	-3.2244	-4.1507	-2.9594	-8.1055	-6.392	-3.4137	-5.5892	-4.3252	-4.8604	-8.9159	-9.0627	-3.3703	-7.6487	-2.2842	-6.0363	-7.8943
8.1141	5.9905	6.7624	11.215	7.3064	6.5842	9.7492	11.549	4.3301	11.322	10.406	5.6112	8.2263	11.196	7.2207	8.7416	7.1466	8.9247	5.3569	7.1737	8.6985	3.3474	8.4019	11.5	7.7431	12.152	8.0767	6.3947	10.964	8.3501	4.466	8.8352	10.92	8.0787	6.8676	4.1639	5.0169	11.535	10.494	9.4214	7.7234	5.3084	8.6414	4.6434	7.2353	9.1316	5.3062	4.6842	9.0793	6.5141
-8.4011	-7.088	-11.234	-2.4716	-9.5368	-8.7605	-8.4927	-8.7722	-13.182	-7.6371	-9.1332	-9.2538	-10.795	-8.7566	-10.018	-5.1094	-10.709	-12.815	-8.8516	-13.311	-7.8854	-10.019	-12.095	-4.8987	-9.7678	-9.767	-8.7221	-8.8369	-8.9202	-11.421	-8.148	-8.5947	-8.987	-10.047	-11.532	-11.517	-11.812	-8.1144	-7.9545	-12.851	-10.899	-8.1696	-10.829	-11.329	-11.685	-5.7175	-2.3616	-11.334	-12.886	-5.3164
-4.5633	-0.50964	-1.6738	-3.947	-6.1695	-1.6165	-2.9269	2.7005	-0.60193	-1.7491	-1.3863	-2.1264	-4.8724	-3.8092	-1.446	-3.5937	1.8258	1.1533	-4.31	-3.9415	-3.763	-1.358	-4.4501	-4.2799	-4.2763	-1.358	-7.8035	-4.5578	-0.18716	0.0077109	-9.976	-1.0921	-4.8949	3.3133	-4.4196	2.8418	-7.6766	-2.4892	0.77111	-0.25659	4.5036	-1.8514	0.65661	-1.6951	-0.84284	-3.2122	-0.5941	-6.1459	-5.1913	-1.1802
1.3235	1.5533	5.0884	1.1418	0.79657	-2.181	0.74875	5.6631	1.4598	5.6708	2.0517	0.99091	-4.9232	7.6756	-1.1983	-3.689	0.43516	-1.8959	1.0339	3.0139	1.1504	0.59374	0.51003	0.52542	-2.7668	-5.0546	3.318	2.7576	-2.1692	0.32423	4.5374	1.8251	-4.9809	-0.99668	-3.7889	2.9259	-2.7339	1.0552	5.3679	-2.7054	-4.3552	2.1141	3.3741	-0.86324	4.3904	-0.48678	-1.3971	-2.1412	2.5448	3.1389
-11.959	-15.925	-18.086	-19.461	-9.9359	-17.433	-16.431	-15.969	-16.328	-15.652	-17.202	-12.96	-12.836	-13.049	-9.7953	-15.659	-18.412	-12.439	-15.97	-15.504	-13.851	-14.118	-11.902	-16.507	-10.611	-16.439	-17.693	-17.415	-13.998	-13.854	-13.484	-14.145	-14.067	-14.447	-15.921	-13.957	-15.891	-19.652	-14.719	-16.839	-19.57	-14.157	-14.889	-15.958	-14.417	-11.331	-16.063	-18.418	-14.36	-15.501
-7.4373	-16.607	-12.592	-11.842	-12.419	-9.6221	-5.2664	-14.059	-12.52	-9.3397	-12.26	-17.653	-12.41	-13.797	-15.43	-7.9251	-10.891	-12.881	-10.01	-12.12	-11.542	-11.843	-14.081	-8.5669	-11.144	-13.913	-13.236	-17.005	-13.165	-9.6296	-12.83	-16.691	-16.685	-10.762	-12.339	-13.5	-11.627	-12.294	-12.308	-13.879	-7.1457	-11.656	-12.729	-15.125	-14.037	-13.082	-13.865	-9.7507	-9.7817	-14.663
8.6267	8.6665	6.3306	4.0045	6.2291	9.7678	9.5746	8.1449	6.387	7.3865	9.4823	7.6341	4.8114	10.508	10.334	8.3805	6.5285	10.764	8.3522	8.6303	7.5873	4.7256	7.9029	7.0689	4.8911	9.83	11.301	9.7334	8.7343	9.2887	5.4442	7.5727	8.3963	6.5384	5.5359	4.5107	7.1848	5.0183	8.0706	9.3001	12.011	6.1732	14.976	8.673	8.0924	7.0012	8.5179	3.2088	5.6328	7.3767
4.2777	-0.23303	-1.6763	-1.4545	1.3529	-1.8324	1.1807	5.9991	-1.8298	-3.8464	-0.23797	-0.15118	-4.6143	-0.24081	0.58342	-3.2649	4.8036	2.4432	3.5227	1.8738	-2.6111	-0.50449	0.09455	2.3344	2.7061	3.7681	4.3583	-2.632	1.8173	-2.3579	-2.0717	2.1511	2.2088	-3.2079	0.91903	-2.6207	1.7831	-2.1837	6.3456	-2.5419	-1.4265	3.2094	1.0973	-0.033153	0.25619	1.8914	3.4002	-3.0805	0.4955	2.3301
-21.077	-24.526	-22.135	-18.076	-21.109	-21.743	-25.328	-22.562	-24.501	-22.024	-20.443	-15.846	-24.031	-23.608	-24.237	-21.496	-20.633	-20.742	-27.915	-25.694	-18.981	-21.306	-20.967	-23.858	-21.655	-23.742	-20.597	-23.06	-18.942	-23.049	-24.295	-20.924	-20.025	-23.463	-22.71	-26.357	-20.924	-23.782	-20.4	-23.268	-26.191	-18.086	-20.597	-22.354	-19.883	-18.402	-20.028	-26.782	-20.769	-18.527
-12.654	-14.093	-14.23	-10.386	-11.22	-15.136	-13.492	-12.191	-14.374	-10.291	-14.948	-11.993	-12.794	-14.856	-14.172	-13.728	-16.16	-15.495	-12.88	-7.8518	-16.957	-16.549	-13.446	-14.623	-13.681	-11.99	-14.59	-10.561	-12.232	-20.416	-15.21	-11.879	-6.7162	-13.906	-14.213	-11.814	-12.157	-12.992	-17.237	-14.536	-14.145	-14.771	-13.589	-11.155	-11.385	-16.248	-14.026	-13.228	-13.338	-14.788
12.921	11.886	7.6928	5.8625	10.737	8.5859	6.5628	12.247	13.574	7.2446	10.308	11.731	14.194	6.1523	5.5075	8.8904	12.603	8.6024	8.5659	11.955	11.754	12.468	7.1457	8.5512	11.893	8.8063	8.1488	11.267	12.328	6.4919	8.8105	8.7673	7.3952	9.9366	7.878	9.5911	8.5704	8.0011	10.049	5.2888	11.208	8.5991	12.264	10.961	5.5624	11.341	10.984	15.949	14.574	12.764
-3.033	1.7411	-1.9958	-1.4597	3.1732	0.38918	1.515	3.7781	0.32266	1.4837	1.4225	1.998	0.73592	3.0086	1.3416	0.060953	3.5982	2.2452	0.97221	2.2935	2.4951	0.35704	5.6672	2.9257	2.9012	1.3492	4.9612	0.93771	-0.87041	-0.75916	3.1259	5.9639	1.9812	-0.19734	0.85856	-1.9748	1.0617	4.4925	6.9395	5.004	3.6981	1.3	5.2134	2.4399	-0.86964	2.9804	6.0104	1.2033	-1.0597	0.18339
0.3049	2.1819	8.207	0.42183	4.4954	4.5311	1.6314	2.6695	4.7543	-0.9752	1.1769	0.81975	3.0446	2.4726	5.3446	5.3793	3.5074	3.7992	6.274	6.9127	-0.96065	5.3956	8.5923	2.8753	6.0902	2.3415	7.4938	8.4956	4.8978	2.8824	6.6374	3.7603	4.6453	-4.4698	6.2695	4.4515	3.2241	1.1589	7.663	6.2759	3.2684	6.1083	4.7694	3.2042	5.0019	7.8425	4.1152	3.9324	0.82608	8.0122
0.75641	-0.15698	3.3038	-0.79472	2.4432	4.2956	-2.4732	0.19718	-1.2165	-1.8117	0.32122	2.6534	4.4133	2.1021	0.49926	-0.075822	5.9841	1.6738	-2.9869	4.6549	-0.047492	3.7586	-2.1745	2.0337	2.294	4.7619	3.6284	-2.5808	2.5165	-0.11089	2.9689	-2.6115	-2.0737	3.1469	-2.9874	-2.0946	2.0773	-1.5147	0.66015	0.42012	1.5524	-0.63447	4.714	4.1671	5.0072	4.6131	3.7002	0.59078	5.1948	1.6084
-10.858	-9.6223	-9.8777	-10.966	-7.3083	-9.512	-9.1089	-11.978	-8.6995	-5.1241	-10.481	-5.54	-8.8991	-11.327	-7.117	-18.264	-11.252	-10.449	-8.6346	-12.783	-9.7272	-9.0905	-8.9868	-10.114	-7.3987	-16.93	-11.793	-12.161	-13.22	-12.208	-13.725	-10.604	-13.209	-9.1001	-13.863	-9.0785	-12.129	-14.019	-10.413	-8.4908	-11.947	-14.947	-8.2067	-8.3483	-7.4216	-4.707	-8.5896	-5.5162	-10.599	-10.045
10.872	1.1601	6.6657	9.2733	9.1784	5.009	9.927	3.781	12.328	2.5009	3.2118	3.4107	7.3972	7.6507	6.4005	8.6489	4.7244	-1.2068	7.0232	7.5824	6.1853	8.0147	3.149	4.8446	10.097	3.2456	5.8416	6.3108	7.4534	8.5773	10.101	8.086	2.1454	8.0252	6.8273	8.2564	9.7904	8.0728	4.6201	6.3281	8.5185	9.7828	3.2789	4.3855	5.3644	7.1879	5.2961	3.4459	6.1543	6.919
10.183	8.6548	13.25	9.1877	8.7655	12.633	8.5059	5.5895	6.3949	11.76	15.555	8.7018	8.8297	6.8808	8.4999	8.8606	8.8254	12.302	10.162	7.9791	10.775	12.649	10.211	7.4866	11.09	11.671	6.7687	10.282	9.978	12.507	10.83	12.241	12.055	8.7813	9.0656	11.221	7.9468	16.957	8.8178	11.061	10.676	9.9775	9.117	9.2107	7.2787	9.1527	7.0103	4.6364	10.185	14.033
-6.3038	-6.8365	-3.6936	-0.46212	-4.0455	-4.4303	-4.105	-1.4508	-3.0889	-2.0321	-6.9304	-5.0799	-2.8863	-2.3374	-5.4055	-6.0572	-6.3435	-2.9254	-4.9153	1.6256	-4.4439	-6.5629	-1.35	-4.5587	-1.9647	-5.19	-1.8166	-2.3523	-3.2647	-6.4129	-4.5589	-0.41241	-10.4	-5.2548	-2.9532	-1.086	-5.0401	-0.40551	-3.477	-2.4941	-3.4431	-6.5423	-3.1306	-7.2053	-6.2601	-6.1535	-1.1572	-0.49898	-2.8632	-2.9807
0.89869	1.5034	-4.5973	-1.3233	-1.0069	0.65374	-2.0715	-0.35491	-0.59897	2.6218	2.5686	-2.8911	3.2027	0.89053	-2.1095	-1.6397	0.41235	3.2229	-0.008105	5.0467	-0.98024	4.6355	1.2811	2.3731	4.6708	3.214	3.5968	3.4265	-3.5484	2.1416	0.7766	-0.57696	3.2679	4.1341	-0.92386	-1.1456	0.63103	-2.1654	-1.5925	0.051233	2.5346	-3.5369	2.7397	-0.73209	-0.75451	2.1909	-2.1781	0.48088	-1.3881	2.4592
-2.8816	-7.9423	-1.258	-3.4484	-2.4489	-1.4583	-7.1549	5.0478	2.1556	-2.5539	-2.355	2.1248	-6.9692	1.6623	-2.5523	0.83496	-5.6119	-0.54519	-1.0837	-1.1674	-5.1256	-1.1621	-1.312	0.10568	-4.3079	-2.1324	-7.0238	-4.7177	-3.8377	0.41894	-7.0898	-2.2395	-5.0948	-5.7436	-4.477	-3.5534	-1.1408	-1.8324	0.42363	3.458	-1.2586	0.59875	-5.2332	-7.455	-5.2942	-1.377	-2.1219	0.89522	1.1771	-3.302
-4.7857	-6.5009	-2.3919	-4.0676	-3.2672	-6.3121	-5.364	-2.231	-5.9241	-4.7792	-4.1255	-5.8549	-4.74	-8.8687	-2.6413	-5.8133	-2.791	-3.6478	-1.8942	-6.2776	-2.9026	-4.3484	-5.6269	-5.7312	-7.2485	-6.3828	-7.5115	-5.382	-7.7604	-3.0205	-0.15436	-4.2186	-3.5812	-4.265	-4.8709	-1.5445	-4.9587	-1.4909	-6.0244	-6.6389	-1.308	-10.896	-3.3734	-4.7329	-8.3743	-3.9716	-2.2884	-2.4764	-6.0663	1.4471
1.7629	0.34339	-1.5765	0.51713	0.099007	-2.6144	0.85174	-1.341	-2.3725	-1.9331	1.1837	0.87021	3.8082	-2.3656	-0.52712	-2.2922	-2.4614	0.96459	-0.074858	0.17832	-0.015449	-1.0083	1.7733	2.0423	-0.7747	-4.9815	-6.4446	-2.5962	2.1209	0.06773	-3.1149	-7.9158	1.5205	-1.0392	-4.8794	-5.1505	-2.2681	3.0471	-0.65855	0.76542	-3.9995	-0.24364	-3.3359	-1.4542	2.0109	-1.331	0.32252	-1.3478	-2.4582	-3.563
5.7772	9.9023	13.163	11.33	12.577	9.4908	8.4703	11.293	9.2177	13.187	5.76	12.766	6.0096	7.2154	7.4352	12.108	9.4656	10.569	11.02	12.431	11.465	9.3106	6.0962	7.891	8.3831	10.517	6.8714	6.8328	5.5473	5.883	7.8288	16.026	7.3213	12.838	8.9836	5.1916	7.2042	11.774	5.9458	13.107	3.4269	15.147	7.4167	12.923	7.0822	14.425	11.758	8.7515	11.863	12.248
-7.5184	5.7461	-0.33839	-1.9656	-1.2367	0.0034494	0.64568	-5.0479	-0.14402	5.2069	3.7222	-2.8068	6.0853	6.8816	-2.8469	0.2182	-2.2431	-0.87729	3.9051	1.6347	-4.9125	-4.2143	1.3137	-0.11275	2.0287	1.9813	2.2837	2.2591	-1.2316	2.0314	-0.62965	3.9636	2.0216	1.5587	-2.4468	5.1694	2.0657	-2.2798	-0.86507	2.4136	-3.7462	-0.87499	-0.68387	1.2675	3.4164	3.8431	1.2619	2.3825	2.3432	-0.50923
-14.2	-8.8553	-17.883	-13.271	-10.264	-14	-14.145	-9.9497	-8.2502	-13.402	-12.305	-10.462	-16.956	-16.639	-10.933	-11.346	-12.152	-12.319	-10.621	-14.656	-15.992	-15.513	-12.886	-10.863	-11.491	-13.776	-11.339	-15.649	-13.225	-9.4954	-12.019	-11.163	-10.857	-11.271	-8.6384	-10.171	-11.985	-14.329	-9.507	-14.8	-9.8547	-9.9629	-14.157	-7.7063	-13.572	-14.208	-9.6573	-14.078	-13.445	-7.2249
-5.4165	-6.4613	-4.0122	-7.6318	-4.6395	-5.5033	-8.7869	-3.377	-5.5952	-5.6968	-4.4591	-4.8493	-4.8069	2.0594	-5.2555	-6.508	-7.2967	-5.5819	-0.64265	-7.6457	-6.184	-2.9677	-2.4338	-4.6262	-1.5416	-5.6915	-6.5043	-2.2534	-7.6531	-6.7341	-7.8715	-5.9973	-8.7287	-3.1847	-6.3394	-5.2243	-8.7726	-7.2112	-6.4693	-6.0216	-8.9137	-8.6778	-4.9632	-5.1234	-9.5003	-4.9444	-3.948	-6.8004	-6.3699	-1.7987
-3.6395	-3.6389	-6.3159	-3.0726	-6.3561	-6.839	-6.8306	-6.4172	-9.4623	-12.651	-7.7326	-6.658	-5.3513	-2.2316	-10.812	-4.1136	-4.4511	-4.0982	-1.9446	-10.468	-6.651	-4.0228	-5.6477	-4.2527	-6.0312	-9.5406	-5.024	-8.8814	-4.9925	-8.3802	-2.0251	-6.5172	-6.1086	-4.4291	-5.4403	-2.3782	-10.083	-3.9753	-6.7467	-5.0765	-4.6889	-5.229	-6.0443	1.0707	-7.3109	-6.931	-7.2433	-8.3887	-4.8775	-8.8981
-1.5224	-7.3549	-3.7315	-8.1126	-3.7022	-2.2863	-4.8625	-5.0888	-3.5926	-5.5674	-6.8563	-2.9612	-3.9793	-6.169	-3.9837	-4.7122	-5.6359	-1.4777	1.8863	-9.2086	-3.3117	-3.055	-5.5093	-8.6163	-3.6116	-5.8912	0.55123	-6.0428	-11.734	0.10911	-4.0093	-5.5663	-5.8403	-3.3717	-7.8419	-3.3536	-6.392	-5.7089	-3.8421	-2.3492	-8.8747	-1.2372	-4.5361	-5.125	-5.9803	-3.7347	-6.8085	-5.8973	-4.3296	-3.8565
-4.7895	-6.1643	-4.4551	-5.5973	-7.6828	-6.871	-4.8989	-1.6575	-4.2455	-3.0046	-1.6256	-4.1472	-5.6467	-6.2816	-7.0971	-6.3688	-3.5765	-5.9928	-3.183	-3.6442	-4.7353	-3.9902	-6.1157	-2.2241	-1.4608	-6.5285	-8.3408	-1.9721	-9.6579	-2.5234	-3.7217	-4.089	-2.1152	-7.224	-8.1242	-6.8145	-5.1504	-6.368	-7.3986	-2.8944	-5.0613	-6.6444	2.1693	-1.742	-9.6407	-7.5264	-6.4476	-7.863	-6.2548	-6.6401
-7.4761	0.082779	-1.6172	-6.0398	-6.1487	-7.2785	-1.3581	-9.0243	-5.4612	-5.7929	-5.0155	-3.7066	-2.6215	-6.7086	-8.347	-11.256	-3.3414	-6.4357	1.1118	-2.3243	-8.5448	-2.124	-3.8935	-6.2162	-4.5403	-2.9046	-2.8702	-3.004	-5.3579	-4.1308	-5.9313	-4.2895	-3.1154	-2.2922	-9.3012	-2.2883	-2.8143	-4.968	1.304	-6.2818	-0.48332	-5.8972	-2.7732	-1.7324	-2.2636	-0.91589	-3.7595	-7.0394	-4.8431	-3.4337
1.9741	1.9313	-0.53647	-2.5684	-0.49492	-1.6735	-1.8517	-1.8387	3.0459	-3.4104	0.51153	-4.4453	3.7988	-3.6188	-2.0413	2.8938	3.799	-3.45	-2.66	-1.2099	0.37931	0.66049	2.992	-5.9514	-1.0913	1.2869	6.1246	-6.6476	-2.3654	-3.504	-3.3122	-3.01	-0.042566	-4.3347	-3.0959	-3.6049	0.54636	0.5953	1.2177	-4.4062	3.3833	-2.9546	-0.2035	2.9294	3.1252	0.6855	-4.7853	-0.15683	-3.7652	-2.366
9.2777	4.3614	7.4246	4.6606	8.9686	7.6672	6.3087	8.2094	8.1187	6.3842	9.2985	8.7664	9.7685	7.0365	5.1334	8.5929	7.6555	5.8595	9.46	8.8004	3.9085	8.9213	11.351	2.1411	6.2749	6.3717	6.2052	7.9946	10.694	2.9376	8.0525	6.8921	5.7156	3.5609	11.384	6.3929	5.0267	8.9121	8.7878	5.9525	9.0409	9.6133	3.5078	3.9327	5.7499	2.8898	11.739	5.4105	10.695	9.6237
-3.5272	-0.4783	-1.8162	-0.48313	-0.42433	-4.8356	-0.72499	-7.7439	-3.563	-2.1362	-0.56599	-2.5789	-3.0013	-3.7322	-0.55353	-6.1816	-9.2499	-0.95247	-4.4851	-1.697	-2.6865	-3.1223	-4.9665	-3.2369	-1.9669	-1.8707	-3.9475	-1.5659	-3.4975	-1.1471	-1.4345	-3.3499	-6.2575	-1.9414	-4.6827	-4.0042	-5.2916	-4.5026	3.4194	-1.3458	-5.3777	-4.0242	0.08396	-6.5765	-3.6391	-2.3611	2.8388	-5.5585	-3.9405	-1.6052
3.4645	-0.97544	-1.7182	-2.6839	-4.8431	1.806	-2.6363	2.3095	-2.2319	2.1225	-0.45412	-2.5605	0.60429	1.8039	-0.49854	-2.8855	-0.90931	-5.14	3.7573	-5.1391	-7.5444	-0.37353	-2.9019	0.83221	-4.0017	0.3933	-0.42449	-1.8318	1.9669	-1.9044	-0.54053	-3.3004	-0.67211	0.69476	-1.6671	-0.2416	0.99394	-0.66929	-0.89765	-3.8157	0.17276	0.20571	-3.3738	0.063661	0.62013	-2.3968	-1.7287	-2.9434	-4.2619	-3.4946
-6.6711	-1.5659	-1.002	-1.5865	-1.2638	-5.3385	2.6741	-1.5492	-0.21428	-1.5649	-2.4183	-2.13	-1.6409	-4.8721	1.4987	-1.0525	-2.7242	2.6029	-0.15504	5.4089	-2.4694	-0.67049	-3.3791	-0.15483	-0.46435	-0.085074	1.6688	-1.3006	0.6336	-0.060013	-1.4506	2.7089	-3.628	0.098326	-2.7236	-3.2735	2.4778	-1.7936	-3.6341	-4.7477	-0.41071	3.9071	-3.8676	-1.4342	2.2377	1.0862	-0.21295	-1.1945	0.25089	0.92944
0.17385	4.7797	2.5354	2.5377	4.2978	2.9942	4.6223	1.492	2.1662	-0.52718	2.1727	1.8081	-2.8905	-1.4404	-1.4862	1.9219	-2.1741	2.7574	-0.41424	1.3821	-1.2022	4.3127	3.1449	0.1982	-0.068036	-1.8285	3.185	1.3585	-5.7973	2.7065	3.1635	3.8576	-0.54151	4.4043	2.7988	-5.9183	1.381	-0.45823	-4.6367	1.5385	1.2813	4.3412	3.6288	2.359	-1.627	5.3219	8.6199	0.58109	2.4618	1.7684
-5.0935	-6.7134	-6.2678	-6.5068	-7.3249	-7.3298	-5.9743	-0.045648	-5.7958	0.14048	-4.2699	-3.0112	-1.5756	-7.7645	-1.5695	-3.1761	-4.5439	-6.3574	-5.3179	-8.8281	-7.9904	-6.6722	-3.5015	-11.004	-9.8376	-1.2647	-4.6432	-5.0486	-5.158	-4.2283	-7.1744	-4.1996	-5.7766	-3.9683	-3.608	-5.2497	-4.0083	-10.264	-4.2115	-4.3918	-0.76838	-2.3035	-5.6853	-1.2101	-9.8272	-9.9451	-3.1057	-8.3811	-5.1605	0.73291
0.92498	-0.56243	-5.1667	-1.8684	-0.89935	0.7196	-0.095937	0.13784	0.29306	0.28023	-0.0093708	-3.3449	-2.577	-3.034	-3.5425	1.674	-2.118	-2.9344	-0.65669	-3.5104	-5.6441	0.56009	-1.7062	-6.2214	-1.2288	-0.84941	-0.37931	-1.9792	-6.4634	-1.9155	-0.83254	-1.8763	-3.5722	-5.0566	-1.0936	-1.8554	-0.90371	-3.6869	-0.6764	-1.81	-5.8996	-1.4346	1.2604	-1.9147	-0.71205	-1.5959	3.6239	-2.449	-1.3307	-2.8262
-3.6595	1.0294	-6.0195	-3.3162	-3.7212	-1.6949	-3.9255	0.36286	-4.0884	-0.42896	2.0501	-5.1261	-1.0137	-2.1606	-2.2766	-1.8033	-2.6424	-9.1446	-3.3123	-3.0719	-1.44	-4.2346	-2.3559	-0.84573	-0.40603	-0.86782	-2.6716	-2.3209	-4.2426	-3.522	-5.6678	-4.7237	-4.7264	-5.0911	-4.8238	-3.8393	-2.7106	-1.5485	-4.8505	-2.3281	-4.2199	-3.7069	-5.0495	-4.9251	-2.0845	-1.5276	-0.95426	-2.3168	-6.5115	1.5246
-2.4298	3.6412	2.5913	0.82744	-0.64188	0.71877	-0.92595	1.2762	-2.8501	2.9487	1.1482	8.0838	-1.8263	-1.386	2.9208	-1.4571	-1.689	0.10357	1.4958	-2.4564	-0.56894	-0.57674	-2.8446	2.1737	6.7959	1.8674	1.4006	-0.054528	1.5199	3.0238	-4.9449	-6.1333	3.897	-0.68757	3.1743	-0.95358	-4.0624	-2.4407	-1.7802	-0.011204	-3.8817	-6.0423	-1.1675	-0.36377	-3.8564	1.0351	0.43318	0.072596	-1.4743	-1.7301
[truncated: 150 more columns]
