# Supplementary material for: Genetic dissection of main and epistatic effects of QTL based on augmented triple test cross design
Source: PLoS One. 2017 Dec 14;12(12):e0189054. doi: 10.1371/journal.pone.0189054 (PMC5730204; doi:10.1371/journal.pone.0189054)
Supplement: S7 Supporting Information — (ZIP) [file pone.0189054.s007.zip › z2_450_0.2_5.csv]

-2.1049	-2.3561	-10.124	-10.337	-6.3501	-4.9564	-5.2547	-11.144	-1.7965	-3.034	-6.687	-1.1517	-9.7274	-12.753	-4.5539	-6.6754	-2.8355	0.053732	-1.6904	-10.534	-3.135	-8.4203	-4.8434	-4.5339	-5.7294	-2.5204	-2.7604	-4.2867	-5.0239	1.9975	-6.304	-4.1788	-7.1395	-2.3727	-7.8781	-2.3676	-7.6312	-2.0846	-4.7279	-0.067486	-2.5971	-6.6852	-5.3456	-4.1125	-4.6677	-7.4981	-0.21323	-4.6875	-3.3355	-3.0361
-13.979	-11.962	-16.977	-16.469	-13.011	-12.762	-14.769	-9.2164	-4.8891	-11.02	-19.388	-9.425	-19.296	-10.626	-11.45	-13.026	-12.052	-9.3216	-16.944	-15.653	-10.904	-16.73	-13.769	-7.2069	-7.0167	-6.7149	-14.545	-13.065	-11.126	-9.1467	-19.995	-14.866	-5.0566	-12.989	-14.264	-10.252	-16.596	-6.9305	-15.346	-5.7059	-13.791	-10.469	-10.961	-6.2944	-5.9175	-10.809	-14.684	-12.214	-11.52	-4.2595
-9.2122	-7.44	-10.928	-12.016	-9.1768	-9.166	-9.2495	-8.8553	-10.658	-12.169	-2.5715	-11.137	-4.4807	-11.995	-13.073	-8.9837	-12.613	-10.778	-6.5923	-17.592	-9.0323	-6.9077	-11.2	-15.405	-10.046	-11.376	-13.552	-8.2744	-13.313	-9.2817	-12.677	-10.039	-10.384	-12.36	-12.98	-9.4291	-5.5975	-8.193	-15.089	-11.314	-17.949	-6.8275	-14.799	-11.976	-18.338	-8.2353	-7.1229	-11.975	-7.5381	-13.323
-3.9905	-9.2748	-19.81	-15.102	-15.255	-3.9415	-4.7508	-8.143	-13.439	-10.291	-8.7633	-6.1163	-13.736	-4.8843	-12.809	-8.7004	-12.609	-3.0585	-5.8167	-11.254	-13.028	-7.2741	-8.2171	-12.223	-6.5292	-15.777	-19.053	-6.5423	-4.6285	-15.493	-8.8456	-7.4148	-11.73	-6.2117	-5.7891	-14.824	-11.326	-13.819	-14.721	-12.11	-9.931	-11.347	-12.501	-13.058	-10.146	-14.761	-10.038	-7.679	-8.091	-6.9876
-22.643	-15.225	-14.92	-16.648	-21.277	-15.56	-29.298	-20.155	-22.47	-22.715	-21.758	-16.444	-17.567	-19.863	-23.783	-17.625	-23.787	-18.201	-18.558	-20.562	-19.324	-25.179	-18.975	-21.194	-26.475	-23.823	-19.876	-17.845	-17.688	-25.461	-18.972	-19.282	-18.318	-22.107	-21.411	-20.32	-20.794	-23.725	-21.065	-17.457	-16.787	-21.217	-21.926	-22.064	-24.57	-21.054	-14.111	-21.312	-23.112	-16.119
-10.578	-10.514	-2.9514	-9.9296	-5.9899	-8.2381	-9.5489	-8.9548	-9.459	-11.671	-12.169	-11.396	-9.1057	-7.5136	-7.8578	-4.8582	-5.7472	-9.0972	-13.098	-13.537	-5.3404	-11.362	-8.9349	-14.841	-9.6154	-2.0868	-10.117	-10.907	-4.7882	-3.9243	-12.699	-9.4911	-11.084	-12.348	-2.3212	-7.5015	-6.6613	-11.558	-12.072	-11.717	-7.9342	-7.0186	-5.9291	-8.8695	-8.9217	-7.4906	-1.7143	-12.252	-7.3771	-6.4639
-6.8562	-13.037	-11.866	-14.54	-16.393	-11.644	-13.926	-15.841	-13.271	-11.063	-10.933	-15.736	-7.0725	-8.5491	-12.521	-13.66	-8.4014	-13.278	-6.7647	-8.5068	-12.272	-11.623	-4.6447	-5.9458	-12.876	-14.27	-13.946	-7.8091	-18.572	-13.799	-9.8062	-10.64	-8.0857	-13.252	-10.964	-14.185	-10.244	-15.328	-10.29	-8.2648	-17.709	-15.266	-12.327	-18.754	-15.707	-12.182	-6.3718	-10.719	-14.236	-17.038
-6.3138	-3.9477	0.56569	-9.2462	-0.054669	-5.1975	-0.035824	0.54252	-0.40664	-2.4383	-3.6934	-6.6827	-4.6626	-3.1685	-4.2471	-2.3318	-0.4981	3.3714	-4.2412	-2.4657	-2.8796	4.2691	-7.943	0.21307	-0.60201	-2.5647	-3.2836	-1.4424	6.1712	-5.597	0.16159	2.695	-1.1273	-6.5004	-6.5032	-4.7597	-6.4159	2.1188	-0.96596	-0.33668	-3.2981	-3.7343	-1.3824	-3.7063	-7.0905	-0.40376	-5.5887	-1.1627	2.1741	-0.21897
2.9129	-0.54034	-9.1022	0.45596	-3.242	-4.2785	-6.6445	-6.7286	0.86634	-6.4731	-4.0942	-7.6575	-1.5041	-2.7903	-0.58153	-0.29418	-6.565	-3.7358	-3.3189	-0.1597	-1.5368	-3.7667	-3.8069	-3.7041	-11.505	-7.0025	-4.4831	-6.2695	-4.6449	-6.3398	-2.5765	-4.0815	-4.7549	-3.6362	-3.541	-9.2549	-14.918	-7.3149	-1.2465	-13.834	-3.6076	-0.32168	-4.3779	0.021351	-1.6226	-5.733	-8.6448	-5.9369	-2.2677	-1.1445
0.70631	4.4079	5.0209	6.1711	0.89942	-1.3091	7.5531	4.2411	1.3024	6.0012	-1.3975	-0.10672	-0.30878	0.9382	5.8725	4.2215	3.4773	5.5359	-3.892	2.3525	2.1129	-1.0452	3.1253	7.0438	8.3759	2.4307	3.0312	4.9264	4.3653	-3.4552	2.6997	-1.8795	-4.3468	2.0029	6.8271	0.59255	-1.7455	5.8369	0.81958	3.4377	-0.86698	1.5363	4.0048	0.43571	-0.074903	-0.4157	-0.2087	-1.0103	-5.1502	-4.0198
1.8147	5.2094	5.4638	5.7821	-0.77173	2.7147	0.48238	2.8367	1.2251	-2.6023	-4.0691	1.3321	-1.1625	2.8039	-6.4578	-3.0078	1.0566	-1.8028	2.0746	12.575	0.53711	2.48	2.2965	11.765	-2.6356	-8.7017	-1.1887	3.0715	4.3365	5.3162	0.5239	3.1401	2.2719	3.3294	-3.484	-3.4053	8.8693	3.9511	-1.9161	-1.0892	4.5719	4.6768	4.3716	6.0414	-2.0838	2.4757	4.5921	-0.46742	-1.832	1.6944
7.5164	6.2982	-2.3931	5.7506	6.3801	2.1475	8.8372	11.027	10.848	9.7217	7.0301	9.8766	4.0075	-1.7995	10.659	7.5147	6.8255	-1.4107	4.7619	1.039	9.353	7.7784	7.2825	2.7977	4.3504	8.393	3.7945	12.005	-4.4036	6.1481	9.0033	8.7042	5.2812	9.9037	12.232	6.1904	4.4334	2.3169	6.1065	4.4463	10.782	2.9572	4.2067	3.8781	6.9651	4.4819	4.5923	7.3733	6.4778	5.5274
0.91611	1.0891	-2.89	-3.9853	-0.51825	2.6814	-1.1233	-2.0664	4.4756	1.4312	4.492	0.12654	-2.1133	-4.087	0.089258	-1.4074	-0.88908	7.5541	5.844	-1.9487	-1.6233	11.489	-2.8499	8.6118	-4.6637	3.5217	-0.022896	7.7636	7.7621	-0.69838	-4.6816	-1.1026	0.50117	-4.3837	1.7301	5.0938	3.3981	7.1816	-2.2739	-9.2363	0.38272	-1.6317	-1.6822	-2.3678	3.1691	-2.6838	0.37333	-2.8915	1.9506	-1.3941
-17.503	-7.3827	-5.9927	-11.581	-5.9746	-7.7734	-7.9427	-6.0488	-9.29	-8.6852	-7.0456	-3.8614	-9.8635	-12.765	-10.08	-5.3977	-10.052	-4.5337	-8.7515	-8.0076	-0.73585	-5.6429	-6.7526	-5.4761	-13.092	-15.477	-9.9956	-10.204	-16.822	-8.8791	-5.2702	-8.3637	-10.836	-13.226	-8.6749	-15.35	-12.123	-5.0117	-8.6432	-7.2698	-8.953	-12.713	-3.1241	-11.171	-10.485	-6.8994	-8.2004	-9.8577	-12.646	-1.1907
1.3528	-1.628	-0.51578	-4.2619	-6.3912	-1.9274	-2.2366	-4.9473	2.1703	-1.3414	-2.7304	-1.7814	-2.1	-5.5847	-6.3176	-0.94131	2.0132	-3.7027	-8.9638	-4.1482	-6.7262	-3.6426	-3.9361	2.8766	5.3714	1.0872	-3.613	-0.42153	-1.6743	-1.3667	1.0468	-2.8864	-3.7118	0.79753	0.25578	2.8313	0.049948	3.4202	-3.0021	-5.2701	-2.5976	-2.9879	0.37904	-0.53596	1.1643	-3.4293	-5.9749	2.3868	-6.4904	-5.8934
-3.3902	-2.6958	-4.0631	-10.947	-9.1572	-9.463	-3.8397	-1.7102	-6.3384	-10.172	-9.4879	-8.5306	-9.1815	-6.4083	-7.8042	-10.887	-8.1958	-8.4078	-8.4957	-2.7377	-11.232	-14.533	-8.7108	-5.3367	-3.7395	-9.5832	-10.085	-7.0802	-9.1671	-11.277	-3.325	-7.9393	-5.8947	-9.5486	-5.6278	-6.0811	-3.548	-9.7706	-10.373	-0.74038	-7.4974	-6.665	-5.2493	-13.298	-11.195	-7.108	-5.9934	-13.174	-7.2241	-12.728
-6.5268	-2.0861	-7.9227	2.3998	2.1337	2.5626	0.35542	-5.4626	-8.2598	0.14076	-2.0373	-8.0588	-0.12499	-3.5574	-1.8316	-0.13524	3.4647	-6.9158	0.49805	-2.3285	0.91206	-2.5494	-7.4727	3.6662	3.9908	0.75358	-1.3805	-0.85078	2.3996	-1.0456	-5.6835	2.3578	3.2199	-0.7806	2.4185	3.8487	1.545	1.8274	-2.1114	-4.8471	2.1761	4.5748	-0.72172	-0.16339	-2.3321	-8.8918	3.1635	2.4516	2.4928	-4.2798
-3.8963	-3.6539	-2.6932	-0.77305	-10.514	-1.3509	-4.0804	-1.2826	-3.4733	-12.363	0.73846	-2.3088	0.26006	-10.069	-1.5377	2.7153	-6.728	-3.6852	-7.4922	-7.683	-1.6721	-8.2155	-5.3874	-2.7227	-2.3425	-3.6191	-2.0949	-4.0501	-6.398	-7.448	0.6726	-9.4206	-5.0203	0.019099	-9.8281	-3.2801	2.3392	-0.94911	-4.1084	-2.1455	4.8273	-0.61028	0.35945	-2.0609	-2.0077	-3.3594	-9.2265	1.3323	-5.7796	-6.4943
0.69933	0.97086	-2.5528	-1.4462	-0.96181	-4.6747	0.43048	1.4704	4.0136	5.5604	-0.21809	-2.3263	0.12522	0.92102	-2.0309	-2.8023	-1.9329	-7.0267	0.89545	-5.3178	-0.74905	3.7188	-9.4415	2.2386	-5.4618	1.9562	3.0438	2.4332	-0.48477	7.0062	2.6817	6.3516	0.51075	3.0924	4.6299	4.1275	2.3837	0.51066	0.60191	-0.12843	1.252	0.25807	0.86414	3.4282	-0.87633	6.9859	-5.6013	2.4885	0.60319	1.1176
-0.61504	2.7456	-0.56663	0.81367	-5.0271	4.9489	-3.7414	3.8091	-3.0791	-2.6707	-8.5734	2.1441	1.8165	3.7101	3.1766	-5.252	-0.98369	-4.4941	-1.7089	-4.6515	-2.5642	2.8426	2.5857	-3.4517	-2.7401	0.65047	-3.4576	2.3084	3.1133	-1.3453	-4.8437	-11.879	0.62453	3.1104	0.63699	-4.63	-2.3391	-5.2236	-4.7361	2.5997	-0.08609	-11.473	1.5469	2.7642	-6.2167	-1.0547	2.7036	-2.3195	-4.9399	1.2518
-12.016	-17.368	-11.685	-7.168	-6.4602	-8.9593	-9.6093	-10.548	-10.649	-11.221	-5.3705	-11.563	-14.02	-3.655	-11.741	-3.8675	-1.369	-8.9469	-6.9216	-9.258	-12.976	-16.038	-6.368	-7.7463	-9.0975	-7.2834	-13.787	-11.197	-8.459	-12.267	-8.062	-7.7813	-5.9342	-4.4995	-8.3419	-6.7846	-5.8992	-7.3872	-16.241	-9.8652	-8.9782	-9.2853	-8.9666	-8.3586	-13.348	-3.3453	-2.0251	-5.2963	-11.192	-13.551
-18.785	-19.871	-14.647	-24.413	-17.999	-20.632	-15.915	-18.097	-27.994	-17.31	-21.23	-22.905	-18.044	-17.415	-18.976	-18.802	-16.2	-23.571	-20.197	-16.847	-16.98	-16.479	-25.389	-20.107	-24.749	-24.53	-15.343	-25.731	-22.931	-21.209	-13.315	-28.43	-24.161	-18.885	-21.009	-21.941	-23.473	-22.342	-26.482	-19.927	-29.09	-20.069	-15.297	-25.796	-26.92	-20.746	-21.688	-19.429	-14.851	-19.155
-3.8253	-12.161	-8.6194	-6.8199	-0.80575	-6.58	-11.207	-3.9666	-7.8616	-8.8786	-1.2911	-9.568	-0.40263	-4.2161	-0.29672	-5.4613	-6.2655	-4.0464	-8.7036	-11.662	-4.2993	-1.3723	-11.037	-7.3404	-5.4083	-7.2323	-6.2757	-5.6971	-11.825	-8.3428	-0.47129	-2.8938	-4.9726	-8.205	-4.2893	-7.1182	-11.666	-8.5146	-13.045	-6.3966	-2.1309	-7.1331	-3.5903	-7.3573	-5.4504	-5.3663	-11.623	-10.25	-3.8317	-6.6028
-4.7003	-7.1819	-7.5452	-3.196	1.3073	5.885	-4.9279	-3.3453	2.6563	-2.5017	-4.7426	2.2786	-1.5733	2.2928	-3.4302	-1.9878	-3.976	-2.359	-7.2924	-0.88803	1.7358	-7.4178	-2.7243	-6.2169	-5.4373	1.6695	-5.3179	-3.3268	-5.5592	-1.7927	-1.3353	-1.8863	-4.6722	-1.7264	-0.68784	-7.1914	-3.7766	-3.1897	5.2929	-1.0794	1.6059	2.1105	-8.7125	-1.3683	-4.5878	-9.3978	-4.246	-3.8511	-2.4115	-1.7107
-0.66102	0.35658	-0.70587	-6.6894	2.3675	-2.2655	-1.4033	-0.68459	-8.4874	-3.3077	-5.5488	-4.9049	-1.3483	-1.4044	-1.6208	-1.9976	-3.0259	-2.6517	-5.5895	-5.0298	-1.1526	-0.65566	-2.0531	-6.5657	-3.2025	-2.2876	-2.8507	-1.0923	-2.1807	-3.7757	-8.6199	4.091	-5.0491	-4.3348	3.0134	2.0945	-4.6132	1.5484	-4.4938	0.25948	-4.176	-1.8389	6.0131	-8.8041	-3.6729	-1.0113	-7.6678	-2.9335	-7.2685	-4.0843
2.3762	2.9061	7.9652	3.2802	1.5302	9.6254	5.3606	5.7689	3.352	4.438	7.748	-0.90046	2.5996	6.1309	11.248	2.0969	1.9452	3.2123	2.6397	5.3474	8.7035	3.5891	7.2506	4.4382	0.5298	5.2454	4.7906	5.7076	-2.095	7.2042	6.7205	2.5602	5.1252	3.9438	-2.3465	4.0354	4.1029	4.3549	8.7447	5.6532	-0.58048	1.2861	7.7701	4.3836	10.821	5.8027	2.9084	13.305	6.937	6.8065
9.2278	2.1369	4.0291	7.0653	14.411	11.402	9.1232	11.007	14.693	11.452	13.295	7.9733	1.6195	10.165	5.4232	14.09	6.0739	10.796	12.48	7.371	18.247	5.2663	8.5186	9.0598	11.535	11.146	9.9258	9.5604	1.662	12.483	9.3188	14.375	8.4806	7.8809	11.584	8.3273	10.725	11.828	5.0439	4.0981	9.334	10.544	10.719	8.2994	14.27	10.555	12.533	15.055	13.762	2.8847
4.7371	3.7624	3.4021	1.1226	4.5884	2.1012	5.1846	6.7023	3.418	0.79727	6.8657	5.6055	1.1462	6.9832	11.32	4.4203	3.7721	-0.42035	2.2083	4.0843	1.4157	6.5307	11.37	0.26134	6.6805	7.0197	6.475	1.8672	7.9121	3.0655	7.3899	7.1939	8.4024	8.8276	8.8786	5.3302	3.0987	1.104	-3.3555	8.5097	-1.5844	-6.2266	4.0047	0.1735	2.7549	6.0208	10.761	6.9991	1.5988	7.1994
-5.0034	1.8439	0.48392	-1.0839	-4.1364	-3.8045	0.30391	-0.90576	-2.978	-2.7147	-2.8793	2.5899	-3.0446	-0.097031	0.27688	3.1379	0.28593	-3.967	-1.5618	-3.1916	-4.5475	2.3546	-2.3165	-0.54401	-3.5758	4.8253	1.7005	2.2419	-7.551	0.92852	-2.714	-0.99575	1.511	-1.0301	1.8813	-7.2007	-1.1407	2.203	-2.2004	2.0473	-4.671	-9.3851	-4.426	-0.016734	-0.85828	-3.9615	-1.0603	1.7403	-1.8802	-5.9503
-8.4383	-11.28	-12.993	-17.58	-10.897	-13.762	-8.6091	-17.066	-16.183	-8.3752	-17.301	-16.988	-10.99	-11.456	-8.7239	-15.088	-9.9939	-16.143	-8.8298	-12.527	-15.997	-22.851	-8.8441	-16.112	-11.325	-13.084	-10.369	-8.9265	-17.065	-16.734	-10.715	-11.677	-14.233	-18.781	-10.312	-10.427	-15.07	-15.156	-10.917	-12.812	-15.415	-14.206	-16.09	-16.213	-12.42	-9.8014	-10.579	-14.152	-10.673	-10.258
-4.8867	6.7656	0.4162	0.98685	6.1337	3.451	0.66088	2.1262	0.21233	-2.9437	3.0606	-5.761	2.7338	-6.064	2.8077	-5.4827	0.72845	-1.2965	0.57418	3.6668	3.8283	0.91124	1.9085	2.588	4.1276	7.4975	0.22153	-0.14718	-3.1143	3.1411	-2.148	-3.1613	-4.774	-8.5026	-1.5239	3.0866	-0.097271	1.0315	5.3044	0.25398	4.532	-1.8318	0.14431	1.4264	1.0369	1.2466	-6.6208	0.62678	-1.8818	3.5834
1.8077	-0.23671	2.2178	-0.20245	2.9521	-0.30315	4.411	2.9102	1.9169	-0.74922	2.4287	1.5588	-2.3116	5.0409	4.7593	-1.0829	4.3284	3.3059	6.5098	4.6097	7.8257	3.7017	-3.305	1.9687	3.5362	0.094218	-3.4938	-0.56973	5.3383	5.0093	3.8056	6.0023	3.3497	2.5797	-6.3586	1.5473	2.0859	6.453	2.7846	3.5287	-3.0952	2.228	-0.13828	-0.71849	1.7401	5.6626	-0.62061	6.7041	9.2798	0.99077
-4.2162	-15.535	-11.4	-5.9241	-13.368	-15.376	-10.903	-15	-13.438	-10.205	-16.326	-6.4539	-7.2759	-11.921	-11.209	-8.9264	-11.648	-17.994	-10.364	-6.3919	-11.74	-11.471	-16.479	-17.56	-13.881	-15.973	-7.2486	-12.529	-11.994	-11.857	-12.871	-10.033	-17.236	-13.009	-14.223	-13.766	-15.852	-9.38	-13.24	-9.973	-15.561	-15.03	-15.451	-0.67807	-15.737	-14.601	-14.693	-6.9437	-10.974	-13.43
5.2503	4.8955	3.8148	5.8029	2.0633	3.3716	-2.3562	3.7268	4.168	3.6657	5.8215	4.618	-3.8343	6.8267	1.3852	-0.31865	7.6243	1.0139	-3.7473	6.4904	-3.6845	5.9937	-2.2851	5.7171	3.5355	0.76381	-1.9601	6.8248	6.9366	3.2498	0.59081	-0.26547	-0.47531	-0.47703	4.9277	1.8192	0.30948	5.7352	1.388	4.9517	3.4295	0.71599	4.6842	6.531	0.25703	1.3062	-0.034943	1.6463	0.76203	-0.63618
-3.6913	2.198	-3.7406	0.61164	1.2489	1.4922	-0.59972	5.9348	2.1972	-0.30614	2.6136	-1.7281	1.7139	6.9846	1.4174	-3.1525	-0.86537	-4.2496	-4.9761	-0.096838	0.013128	-0.0058628	0.3275	0.37257	-2.292	0.22405	-0.40653	2.1587	2.1515	3.0168	4.1891	-2.9588	3.3971	1.6359	5.8691	-5.8737	0.54114	4.8273	2.0693	2.7628	-5.1331	6.4815	3.9015	-1.7237	3.1329	5.2062	-2.9166	2.2206	-2.6136	5.6536
1.1619	-6.3792	-5.3895	-1.99	-1.9992	-1.8427	-1.0576	0.49083	-7.2485	-5.7919	-6.8962	-0.38937	-2.3468	-1.0339	-1.1281	-3.2139	-2.5921	1.365	-3.2042	1.1308	-5.5675	-5.8089	-1.6295	-1.2438	-3.7186	-5.3296	-5.7958	-3.0668	-0.36105	1.7821	-7.575	-0.8559	-1.5466	-4.8555	2.7233	1.5272	-0.5677	1.085	0.16272	-2.5744	-5.8107	-4.1536	-3.5025	-4.4344	2.192	-1.5279	-5.4265	-8.4694	2.0557	-1.5739
-6.8038	-8.7358	-1.3634	-8.8359	-9.3244	-5.08	-2.1962	-10.117	-8.2404	-6.436	-6.4033	-8.6452	-9.8221	-7.4304	-8.1834	-10.698	-4.7597	-9.4629	-3.9887	-10.345	-11.11	-2.9212	-4.5302	-8.3092	-5.7847	-11.01	-10.585	-5.2581	-9.2372	-8.5577	-9.706	-6.6563	-10.927	-10.25	-7.8618	-9.7953	-9.9016	-4.4955	-3.2039	-6.6112	-8.3021	-7.1132	-6.0455	-3.8411	-12.745	-5.9906	-10.977	-11.466	-10.502	-7.3425
-4.5404	-7.3956	-3.5983	-6.4428	-5.5039	-6.3897	2.029	-5.1051	-5.1405	-4.2549	-1.8754	-1.741	-3.0155	-6.0333	-5.7991	-3.2436	-0.29426	-4.0841	-2.797	-7.1642	-10.153	-4.6242	-5.3178	-6.8716	-2.1485	-6.2255	-5.8414	-3.0826	-3.6174	-1.9795	-1.041	-4.9118	-4.0521	-8.1886	-9.7726	-8.9505	-3.2618	1.3478	-4.8295	-1.4988	-5.3283	-7.6343	-3.3132	-1.7979	-0.86593	-8.6567	-3.68	-6.9081	-6.4714	-9.0112
-11.636	-11.475	-7.3817	-7.0255	-11.539	-18.203	-14.996	-9.3908	-11.705	-11.316	-12.93	-13.679	-12.693	-5.1678	-7.454	-11.049	-16.624	-18.222	-11.363	-5.5309	-11.307	-9.3425	-13.571	-18.134	-15.298	-13.586	-11.295	-11.631	-11.076	-10.259	-14.696	-14.128	-12.832	-6.2685	-15.662	-13.248	-17.392	-11.347	-6.9235	-8.0797	-15.351	-16.386	-14.177	-9.0424	-12.007	-7.1554	-13.802	-13.833	-12.677	-5.8437
3.0746	1.5306	1.1859	3.0586	-3.9536	2.9582	2.8179	-3.2503	3.39	-4.5818	4.2633	-3.0628	1.1246	-2.1107	1.4527	-5.4741	-0.25333	2.5248	-0.017054	3.3901	1.6453	1.7746	2.2142	-2.8149	-4.0475	-5.7569	-7.013	-0.28442	3.1095	-3.9147	2.2668	4.7885	-2.7713	3.7118	4.7688	-1.9949	1.7698	-0.68497	2.8201	0.83668	-1.5431	1.0901	0.58094	0.84927	1.3524	-2.6719	2.6482	-0.61285	2.0277	0.086783
-17.058	-10.817	-16.399	-16.957	-14.549	-14.965	-5.8391	-11.738	-6.8966	-6.2845	-10.871	-11.634	-11.367	-9.232	-14.687	-14.679	-8.7945	-9.7028	-10.094	-13.789	-8.074	-16.021	-14.172	-10.503	-7.4451	-17.045	-11.42	-11.619	-15.363	-15.941	-13.948	-14.218	-11.855	-13.813	-9.2742	-13.186	-12.875	-5.9794	-11.838	-10.322	-9.3324	-15.181	-12.536	-12.368	-5.7274	-14.566	-13.434	-9.7651	-9.8471	-12.441
-8.6974	-9.9861	-4.7052	-5.5767	-13.046	-8.0927	-7.7052	-10.803	-8.2525	-14.364	-6.5003	-9.1507	-11.725	-9.0973	-11.189	-6.7925	-7.4059	-6.7764	-19.432	-1.5962	-5.8795	-9.5126	-12.43	-11.962	-9.4952	-9.9174	-4.7847	-8.6546	-8.0019	-13.67	-1.7824	-14.319	-6.8675	-4.3373	-8.4306	-7.0703	-4.898	-13.552	-9.3783	0.77378	-13.009	-13.474	-9.8251	-10.653	-8.0832	-4.2045	-4.9049	-8.9582	-9.6672	-6.6923
-7.8458	-16.302	-10.707	-13.279	-6.7653	-17.062	-15.227	-11.593	-4.6822	-14.461	-5.5567	-5.6619	-12.525	-9.4633	-14.73	-14.85	-9.041	-11.142	-6.8423	-13.771	-13.387	-9.8379	-6.9875	-11.391	-12.325	-17.713	-12.015	-13.093	-14.863	-12.349	-6.9128	-7.5813	-9.9627	-11.922	-10.738	-11.665	-6.6165	-9.0011	-9.8699	-13.636	-19.129	-13.607	-11.848	-11.401	-13.851	-10.538	-4.1574	-6.5776	-9.227	-5.7803
5.286	6.0762	13.243	2.6603	11.321	0.18449	3.2922	7.6792	6.8728	6.7361	4.2208	10.385	7.714	7.795	2.5792	7.717	9.9266	3.198	2.0419	5.306	6.6665	8.5654	6.3097	8.6258	5.6603	7.8364	8.7845	9.9283	8.4338	4.1564	8.4242	10.171	0.080244	2.9864	6.18	3.1039	4.9908	8.3661	7.426	10.458	7.8756	10.282	10.069	11.269	6.6801	8.5672	7.9914	9.1195	10.199	7.438
-8.5695	-9.4806	-9.9056	-16.191	-11.175	-15.484	-9.5757	-18.13	-13.212	-19.743	-13.323	-13.056	-17.035	-9.4647	-16.067	-11.141	-12.205	-6.3808	-16.773	-6.9837	-24.33	-13.002	-13.695	-15.189	-21.307	-10.785	-15.656	-9.4779	-15.661	-9.4591	-12.163	-15.232	-16.75	-15.362	-7.2223	-12.403	-12.151	-15.54	-9.3638	-13.187	-16.329	-12.698	-16.344	-10.986	-16.319	-8.9772	-15.365	-9.5937	-10.833	-13.691
6.5566	-0.3159	-1.7568	-1.2215	-7.4625	0.9526	3.3194	2.3954	-4.3111	-3.3292	-0.92646	-5.5579	-8.9451	1.1824	2.5399	1.5464	0.29569	5.6851	0.17915	-1.5238	-5.1658	-2.34	-1.754	2.1227	2.4842	-1.2173	-0.20788	2.9449	-1.9015	-5.053	-1.7482	-3.7131	5.1211	7.9073	2.5775	-2.7033	-5.0931	4.9861	-2.4766	-0.42188	7.5295	1.217	-3.4211	3.5091	-4.7005	-4.7889	-3.4484	-4.4111	1.3013	-3.362
9.3084	4.3346	3.4577	11.94	6.5536	7.4032	2.435	3.0914	4.2674	11.511	0.47327	6.5709	9.4863	8.7209	7.3851	8.4304	1.1234	4.9143	9.5204	-1.6625	5.801	7.2843	10.002	6.4434	6.8391	9.4487	12.754	12.08	2.8442	10.96	8.7185	7.7508	8.7924	2.5137	2.8091	8.649	7.5166	10.895	8.7644	4.638	11.296	13.209	9.2847	12.368	10.391	10.204	7.3798	6.9502	6.4133	3.5849
-0.58748	-0.42817	-0.48518	0.72989	0.77094	2.286	0.57024	0.55544	-3.8504	-0.52667	-4.0239	-1.0608	1.5141	-2.4729	1.0095	2.2886	-5.9492	4.8499	-4.6779	-2.3581	-1.6525	3.8504	0.5078	-0.58546	-2.2441	0.65855	1.7464	-0.89779	1.8101	-1.4365	-3.5332	-0.69835	-3.7307	-9.4885	0.15864	1.3385	-0.62645	-2.5895	2.5045	0.46789	-1.2712	-0.13587	0.62556	0.58049	-0.12514	-1.8517	-1.3929	-0.066757	4.7205	-3.1265
-8.5649	-3.0026	0.37344	3.3645	-7.7631	-0.75355	-2.0326	-2.9092	5.8219	-2.0642	-2.638	0.073213	-5.89	-5.5143	3.4026	-7.0166	0.79454	-5.361	1.6366	-0.34833	-1.1063	7.8587	-1.4896	-2.204	3.7106	4.7829	0.32134	-4.8491	0.78396	4.3893	2.7793	-4.0637	-3.1333	-1.8902	-0.40729	-0.52329	-1.3326	3.0314	2.6992	-0.32253	-2.9704	6.0177	5.0409	1.5833	-0.028932	2.0372	2.414	-1.3227	-4.4026	-0.45604
-11.253	-5.1045	-6.1279	-2.0692	-2.5972	-5.23	-6.5179	-7.8457	-9.5561	-6.225	-5.1597	-0.77163	-1.3012	0.26407	-8.1847	-3.4956	-7.911	-1.4373	-0.7508	-3.8189	-1.0954	-5.5628	-2.6077	-3.2792	-1.3356	-1.9129	-6.2723	-5.5689	-0.22449	-0.90386	-6.419	-4.5254	1.027	-6.9669	-7.2591	-2.1228	-2.2028	-4.6302	-2.1575	-2.3924	-5.3206	-0.49042	0.30015	-3.6009	0.13166	-3.8707	-3.2336	-3.0983	-6.61	-10.118
9.2366	4.2686	1.3955	-0.79638	4.696	3.2961	0.72623	8.4865	-0.47019	-1.5048	1.9205	8.8958	-0.10665	3.9434	0.4623	8.2348	-0.36716	3.1272	5.1926	-0.51925	2.4615	7.2933	-0.17098	10.975	5.3825	0.72032	9.2175	-4.7164	1.3851	4.7833	9.4732	-0.20377	1.7796	3.3453	2.6275	0.72036	6.9042	3.3328	3.0137	-1.6218	4.9088	6.8619	12.899	9.082	10.324	4.1932	-1.6416	6.0937	5.7702	2.3891
-3.3848	-7.4524	-7.1724	-3.941	-5.6609	-4.231	-4.1234	-3.8004	-8.6105	-5.3617	-4.4275	-1.5524	4.849	-7.3733	0.099258	-9.1612	-4.5577	-3.5178	-7.4833	-2.8397	-5.5658	-5.2514	-9.7869	-2.4995	-11.466	1.8873	-2.7436	3.2986	-11.88	-6.2832	-0.52574	-0.80463	-1.7663	-2.7296	-5.4063	-3.0133	-9.6276	-4.0194	1.2753	-9.8475	-1.6316	-1.1838	-2.4636	-9.8639	-3.3275	-3.1427	-0.30085	-6.3029	-2.4553	-2.8334
-1.9495	-6.3917	-5.2831	-2.6192	-7.2392	1.8565	-6.7049	-4.6336	-5.6224	2.7802	-3.8769	-1.3884	-0.14156	-5.2428	-4.1208	0.50272	-5.649	-3.8633	-2.7592	-7.9656	-4.832	-3.5937	-0.19961	2.372	-2.2237	-5.9024	-5.1825	-5.7875	-3.4476	-3.6646	-2.0183	-0.9832	0.52122	-5.7114	2.4588	-6.6292	-7.4547	-0.59126	-7.4992	-4.6447	-4.7907	-2.2634	-4.8961	-3.0147	0.83909	1.734	-1.6413	0.29947	-5.3282	-4.1214
-2.2696	-0.63369	0.66294	1.1289	-3.617	2.3864	1.6219	1.1475	-3.5801	-5.7657	6.1849	-1.1416	0.69711	-5.025	-0.55382	1.574	-5.8156	1.3194	1.7	0.90745	-2.2889	2.8975	1.0165	0.31956	0.8284	-3.7445	-2.3215	-6.5326	6.6903	0.92436	3.5482	-7.9347	-4.2743	-2.0269	-0.52353	1.9828	0.23603	-1.1609	0.5664	-0.48109	-1.137	-0.10311	2.9319	2.2822	-1.8431	-4.0118	8.0575	-2.3222	0.54761	4.3235
-1.2474	-3.427	-2.5699	6.156	0.16936	-2.5582	1.6747	-1.4214	0.95266	-0.87749	1.9316	-1.8729	-2.5593	-2.7618	-1.895	-3.4997	-1.5022	1.2944	4.0925	-2.256	1.2727	-4.2529	1.6116	-0.6836	1.408	-0.68342	0.60219	-2.8861	-1.2045	-1.3953	-2.526	-2.5615	-6.1535	1.4709	-3.4859	0.19238	-2.2233	0.43767	1.1678	-2.0286	-9.5336	0.23235	0.033997	2.1939	-0.4391	-1.8782	6.5999	2.196	4.6169	-5.9638
1.7665	0.61969	-1.7011	7.4198	0.34866	-3.4367	2.8586	-3.331	-2.4812	2.4068	-6.6619	1.2093	-3.1776	-2.5638	-0.29824	-0.5288	-1.8493	-4.5098	-1.1389	3.1707	-3.0052	-7.0657	-9.0978	4.4351	-2.1096	1.3548	-2.3769	-0.040969	-2.1927	0.035958	-7.8018	-7.3029	-2.127	-0.29768	-1.5505	0.69012	0.66282	-3.874	-0.26324	0.70111	-6.389	-0.76357	2.7914	-2.6568	-3.5826	-2.5522	5.0518	4.1434	-5.0309	0.88834
-4.6808	-4.2536	-0.1296	-6.0976	1.1604	0.1074	-2.7308	-0.43756	2.4751	0.14302	-0.54102	-4.0517	-2.5175	1.8614	2.2453	-2.6771	3.7398	-6.4352	-0.26481	-5.7788	-5.8803	-8.2463	-2.2124	-0.48375	2.1556	2.2335	2.4057	0.89842	-0.51604	1.4702	0.89736	-0.68301	-5.4153	-2.8511	3.6129	-0.34065	-1.852	0.031669	-2.2895	-5.1212	-1.813	-7.2698	2.2479	5.1203	3.9939	-2.3351	-4.5579	-2.0942	-3.4861	-8.5292
-5.1618	-3.1676	0.19058	1.3681	-6.19	1.9615	-4.3521	0.51461	-2.5429	-1.9305	-2.7577	5.9356	-3.0255	-3.8852	-4.4244	1.5869	1.0082	-1.9296	-7.0357	-6.5353	0.06215	-5.2139	-2.1044	-4.0976	-6.6114	-2.3585	-2.0002	-5.0955	-12.98	-7.004	-3.6336	-4.9834	1.6663	-2.7206	-0.019285	-1.9744	-3.8173	-7.867	-4.3458	-1.4638	-3.7015	-7.4397	-4.474	-5.113	-6.5839	-2.9595	-0.2863	-0.79815	-6.5173	-1.2132
-7.9795	-11.765	-17.401	-18.204	-10.578	-16.569	-12.694	-12.864	-10.723	-12.027	-10.644	-11.96	-19.094	-16.259	-6.616	-11.029	-8.1826	-16.846	-11.685	-3.9671	-7.5278	-7.9334	-15.772	-11.75	-14.565	-11.076	-9.346	-12.152	-13.019	-12.533	-14.598	-17.572	-12.982	-12.901	-12.681	-5.4413	-10.289	-11.695	-10.6	-9.2501	-11.315	-12.256	-9.2277	-15.393	-16.726	-11.903	-10.65	-4.3846	-8.959	-11.034
-21.197	-16.535	-20.056	-23.9	-23.282	-23.159	-18.226	-22.547	-18.108	-20.582	-21.864	-23.15	-22.442	-28.431	-19.047	-28.247	-10.283	-17.597	-19.009	-15.722	-14.798	-22.134	-17.713	-18.902	-18.253	-22.018	-20.017	-18.901	-20.922	-14.522	-20.368	-14.677	-14.118	-25.59	-22.837	-21.593	-17.529	-19.338	-15.103	-24.669	-23.885	-22.49	-21.876	-19.895	-25.502	-21.658	-24.218	-24.822	-26.179	-22.37
-4.3594	-4.5191	-4.5695	2.6736	-2.0695	1.2807	0.56096	2.5255	-11.997	-2.4623	-5.4951	-4.548	-8.2871	-9.5626	-1.4286	-6.8574	-1.9939	2.1848	-13.522	-9.8559	-3.8677	6.6588	-7.4446	-1.9354	-5.4453	-6.5968	-10.422	-3.7035	-9.3382	-4.5349	-4.1998	-6.216	-10.06	-5.1399	-6.7541	-2.9436	-8.4751	-6.0575	-3.5578	-6.9897	-4.5337	-5.1098	-7.1887	-10.603	1.2256	-6.9896	-5.6086	-3.8272	-6.1353	-4.1533
-2.5181	-4.3545	-1.6996	-7.9138	-2.5249	-5.282	0.67017	0.86022	-5.8312	-11.027	-7.5321	-3.7204	-5.9747	3.032	-8.2998	-5.0103	-2.9572	-4.0749	-1.7028	-5.32	-4.9014	-3.8862	-9.7332	-15.012	-3.7845	-6.2772	-6.4672	-3.9637	-4.0312	-8.0166	-2.9953	-0.26931	-4.1632	-3.8044	0.32251	-5.6121	-3.951	-2.8126	-5.0378	-1.3963	-2.6411	-5.2812	-2.4144	-0.16275	-2.7391	-2.9825	6.6335	-1.8016	-0.82579	-1.2141
-2.7465	-2.2188	-4.5211	-4.2001	-5.5742	-0.18736	-8.3427	-0.97285	2.5863	1.1875	-1.5497	-4.9543	-5.6609	-10.031	-6.3242	-2.0016	-0.93732	-10.148	-0.33198	-7.897	-4.7114	-4.1019	-2.8849	-0.1324	-7.8488	-9.304	-4.618	-3.2576	-9.105	-2.0797	-3.9688	-3.6216	-4.1479	-2.8618	-4.1029	-6.3658	-8.9755	-4.8073	-3.6294	-4.5124	-3.3001	-6.6107	-3.7139	-5.1453	-1.8522	-1.0507	-7.9435	-5.0854	-2.8966	-5.0537
1.9579	0.61781	-2.2464	-1.9317	0.68386	0.73962	2.0074	-14.397	-0.75723	-4.1963	-3.6063	9.1673	0.3389	1.8784	-0.60682	-3.2194	0.024657	-3.0624	4.1608	-2.2806	-3.7755	1.351	2.2101	-1.3921	-1.1752	1.638	-3.6662	4.0187	-4.722	-1.2547	-1.0415	1.6438	-2.6149	-1.339	3.0858	1.5566	2.6977	3.7457	-1.1801	-3.1139	-1.2028	-0.088786	-1.9266	2.96	-2.1006	-4.0654	-5.1758	-3.2796	-1.4714	0.62112
-12.465	-16.299	-13.69	-11.795	-14.837	-15.971	-12.293	-14.079	-17.892	-11.663	-15.49	-9.3106	-10.635	-15.115	-11.637	-16.865	-14.373	-12.987	-24.376	-17.992	-11.276	-15.768	-13.182	-12.997	-19.636	-13.475	-14.496	-9.0755	-15.899	-14.983	-18.171	-12.851	-15.086	-9.7965	-11.236	-10.666	-17.798	-13.058	-11.528	-10.449	-14.255	-13.233	-13.752	-12.618	-10.338	-15.142	-14.626	-15.078	-12.712	-18.666
-4.9886	-11.715	-10.972	-18.107	-13.676	-12.344	-15.639	-13.453	-10.291	-10.592	-10.462	-11.136	-14.507	-7.6648	-10.503	-14.057	-16.618	-11.562	-5.8882	-13.08	-19.318	-7.5319	-11.783	-14.168	-5.4826	-12.126	-11.391	-11.855	-13.883	-11.585	-9.1427	-20.612	-13.125	-15.065	-17.03	-13.168	-12.962	-15.859	-20.511	-9.9181	-13.461	-12.12	-8.483	-11.345	-11.164	-12.825	-12.387	-16.014	-10.741	-16.15
-2.4444	0.80025	1.0515	7.8698	6.4398	1.1992	0.42205	4.8466	6.3124	9.2565	-0.63348	1.3088	1.5272	2.321	5.4905	1.9202	4.1409	2.2118	6.1025	-3.5934	8.4447	-1.8519	-0.71502	-3.2276	-0.48857	-0.66661	1.0662	-1.3974	0.72322	4.4167	1.5629	-1.7158	5.9076	-2.1012	2.3113	4.8435	-1.7265	2.0995	-0.55778	4.2442	2.6789	6.2282	5.5762	-2.2451	-3.9675	1.9713	3.7546	3.0451	-0.66442	0.19869
-1.8914	-1.3891	-0.82844	0.91418	-3.116	-7.766	1.2059	6.2465	-2.6942	-1.44	-1.7236	-5.6291	-5.8147	3.8587	3.0766	0.71901	5.126	1.7826	-2.7127	-5.5195	2.3374	3.1393	-5.2669	5.7633	7.6369	5.3027	-1.2418	3.6161	-3.9274	0.21396	0.95607	-1.5361	7.9032	-1.5334	1.5365	2.0052	3.7979	0.41216	-4.7455	-7.3657	-0.55928	1.6231	0.8587	1.6765	-1.9196	-3.3467	-7.9571	1.1103	-2.0126	-1.4096
-10.148	-6.4178	-13.304	-11.341	-14.291	-16.242	-12.162	-13.591	-5.1789	-17.258	-9.6296	-9.1933	-12.27	-11.537	-5.0596	-10.826	-14.002	-13.3	-5.9479	-9.9861	-15.451	-11.067	-7.4198	-7.2729	-14.721	-7.3999	-14.897	-9.6902	-11.229	-11.051	-14.749	-16.011	-16.316	-11.36	-8.9618	-13.458	-11.694	-8.2522	-15.007	-10.846	-9.7246	-15.608	-12.328	-13.863	-11.935	-6.7821	-13.58	-10.058	-10.773	-14.709
4.7343	1.9257	-3.341	-6.845	0.018736	-1.4025	7.7924	0.99018	3.22	1.3984	-0.55681	1.7722	-0.49258	1.1137	-3.6451	-4.4279	2.1885	7.4179	1.3547	6.2232	4.3795	4.2891	1.5171	0.76222	6.4261	6.492	7.5387	-1.542	-4.1103	2.3864	2.0182	0.23377	-0.7184	-3.2513	4.7913	0.53717	5.3916	5.8665	-3.6153	2.6116	0.6432	3.3211	3.1922	6.3163	2.3135	2.0738	7.0409	-1.9762	-4.6697	-2.577
-18.66	-19.974	-23.433	-23.325	-21.585	-18.656	-27.281	-16.619	-23.065	-22.803	-20.502	-23.425	-20.791	-23.563	-21.818	-20.96	-20.218	-21.583	-22.129	-21.987	-20.903	-21.065	-29.175	-23.991	-24.846	-11.45	-23.361	-19.386	-23.58	-19.129	-23.608	-20.846	-22.107	-14.958	-14.633	-18.418	-17.435	-28.06	-24.23	-28.235	-23.697	-18.832	-22.211	-20.775	-24.115	-20.675	-21.516	-19.129	-23.787	-16.626
0.1609	-7.3356	-2.2149	-1.1866	-2.6781	2.1858	-0.26846	0.05872	-8.4032	-0.36073	1.1289	0.37203	-5.8249	-3.8447	-4.1224	0.10351	0.45265	2.7099	-4.8944	-0.38669	0.20782	0.97689	-4.7096	-3.931	0.1714	5.2929	1.292	-4.12	1.2915	-3.9536	-3.5862	3.5704	-5.5014	0.76753	0.35965	-3.7739	-4.6794	1.4928	-3.631	0.82243	0.9768	6.3203	2.443	-1.4465	-2.0389	8.0434	3.3035	1.7325	-1.4809	-1.8606
12.051	10.59	13.766	8.3372	8.4155	12.704	11.442	12.719	7.2071	10.003	2.992	13.585	7.0295	10.732	12.77	6.8562	6.4072	9.6938	14.096	4.62	11.079	10.51	12.569	12.889	15.441	17.154	7.3587	7.6515	4.0149	9.343	5.7145	11.097	11.792	11.426	8.3066	13.755	3.3582	7.0157	10.166	8.6237	7.4534	7.3546	5.695	4.9931	16.35	8.6579	16.799	10.635	20.583	3.787
-12.466	-11.574	-8.1174	-10.387	-14.252	-15.732	-18.112	-9.1919	-14.929	-16.357	-12.369	-10.521	-18.252	-18.726	-11.298	-19.04	-11.434	-14.02	-17.895	-17.616	-9.7006	-5.6006	-16.457	-5.9654	-16.272	-16.45	-13.692	-10.351	-9.9402	-21.62	-7.8467	-9.3188	-5.9715	-11.049	-9.7027	-15.89	-9.5696	-18.633	-5.242	-10.524	-18.232	-11.654	-16.579	-15.024	-11.106	-12.802	-8.4079	-6.1666	-9.2359	-11.29
2.6075	3.4488	4.526	-5.6482	5.0144	-0.69239	3.794	6.6917	-0.18941	1.8386	-0.43596	-0.66941	-0.28003	4.0758	-1.0491	3.4699	-6.5809	3.5144	9.0059	-0.18741	2.0371	-3.1578	-0.4671	2.326	5.1312	-3.4062	-0.96036	5.0546	3.4875	4.0725	0.45219	-2.5384	2.1779	5.4016	-0.40512	3.5745	-2.8931	-1.0096	-2.6751	-1.6916	6.7759	-4.7691	1.4159	0.0717	3.8315	4.2902	0.55173	3.0928	6.4112	6.6251
-0.25957	-0.19115	-3.1249	-3.4501	-3.61	-3.1578	2.4532	-3.8649	-3.7183	-9.4913	2.649	-2.1518	-0.36231	-6.8608	-2.7212	-8.6525	-2.3151	-5.2601	-10.181	-3.808	-8.97	-5.5794	-4.6231	-3.2477	-1.5583	-10.579	-3.5122	-8.4366	-7.9347	-11.481	-3.5833	-6.2272	-2.1382	-3.5669	-6.6518	-5.977	-7.9091	-7.86	-0.026425	-8.2731	-6.7441	-3.1261	1.4241	2.5033	-9.6445	-3.1085	-1.956	-5.1928	-4.9807	-5.1023
2.1048	1.7163	-0.81758	-2.7392	0.036734	4.3069	4.187	-3.6865	-2.8961	2.0972	0.85128	3.2833	-1.6086	-3.2491	-1.7304	-0.37429	3.9652	-3.3935	4.5703	4.7732	4.3823	-2.6812	0.035577	-3.2788	2.2608	-1.9135	-5.317	0.050836	0.62334	-0.48699	1.5423	-5.344	1.9144	5.0181	-3.1824	-4.8314	5.2504	2.1172	9.8719	0.58289	5.457	3.7975	-0.029906	-10.436	-3.954	-3.1035	2.7142	4.2336	9.3804	3.6818
-2.8384	2.8485	-7.1983	-4.2818	-5.1258	-2.8438	-2.025	2.4532	-5.4024	4.2819	-2.2	-5.1588	2.2829	-2.8788	-3.3777	-3.1113	-0.4367	-5.4458	-3.5895	-1.2982	2.8605	-4.6267	4.3363	-2.1766	-4.5401	-0.48498	-4.6349	0.61245	3.2786	-1.1643	-6.2422	-0.6827	-0.64995	-6.8768	1.7633	-2.4387	-1.2539	0.60591	1.3474	0.88394	-3.848	-0.68984	-3.1381	-0.46964	-4.5857	1.7493	-0.82401	-4.5873	-3.9089	0.7312
5.7302	5.9758	1.922	12.089	5.4101	8.7164	3.7923	6.9119	7.4535	-1.489	11.625	2.4194	8.3935	5.8841	0.79715	9.1731	7.2605	5.3124	11.028	1.8416	15.254	5.3175	2.7508	8.5079	4.9792	6.5748	4.1349	0.30551	8.8497	6.611	14.454	11.423	9.1149	4.7541	8.475	9.6111	14.239	11.741	7.9891	6.8926	4.7007	6.1181	5.3532	5.0185	5.0465	13.036	8.6095	10.212	6.4796	8.0742
-13.87	-8.8211	-13.207	-9.4832	-13.312	-16.22	-14.376	-17.697	-17.589	-17.555	-9.3663	-9.37	-11.845	-10.576	-9.5007	-13.709	-7.1349	-9.9601	-11.349	-4.6425	-9.8669	-16.938	-16.618	-11.521	-12.676	-12.101	-11.816	-11.523	-13.289	-11.478	-12.462	-13.782	-16.465	-8.4448	-11.522	-18.47	-12.39	-11.229	-7.692	-14.956	-13.31	-9.7365	-11.96	-9.779	-17.546	-15.127	-10.789	-13.005	-16.655	-16.418
9.7307	0.5399	2.0368	-1.1748	-3.6209	2.2657	2.7528	-0.83306	-0.94132	-1.6991	-4.4457	-2.0977	-1.1634	-1.235	-3.0937	3.1276	-4.6506	-1.096	5.3286	-8.4725	2.8729	-2.5931	2.7662	-10.829	-4.4334	3.3428	-1.2191	4.6476	-0.70305	-0.49691	-3.0568	-3.0135	-2.1211	-5.0725	3.9932	-1.2099	0.3477	-2.4359	1.4323	-4.2582	-4.7916	3.1668	-5.3082	-3.4469	-2.2929	-0.59319	7.0127	2.3698	1.0897	-5.2453
-4.4425	-2.6922	-3.2105	-4.5486	-4.8142	-6.8523	-5.0742	-3.5955	-0.54971	-6.7025	-4.4434	-3.7836	-3.6381	-4.6614	-3.5225	-0.85819	-3.3213	-1.1138	-9.0046	-8.0389	-1.6466	-0.03627	-4.6625	-4.9623	-5.0568	4.2028	0.10033	-8.5129	-4.0939	-0.3618	-10.194	-4.0183	-7.7722	-4.2256	-3.0878	-1.049	0.053893	-2.2388	-8.3354	-1.2568	-0.20794	0.77798	-7.7881	-2.4884	-3.2602	1.3678	-1.5902	-3.9805	-2.9963	-4.2313
1.217	-2.0518	0.52338	-1.5855	-3.5874	-2.7644	3.5391	5.6308	-0.45414	8.1765	-0.61299	0.34043	-0.58792	8.4739	7.134	2.7609	5.066	-5.8006	0.629	-3.1884	4.7297	-5.5877	-1.7562	-0.73656	2.9319	0.24626	4.4974	-0.079918	-4.217	-5.8193	-0.045648	-3.9508	3.8087	3.188	6.0191	5.3851	-2.6979	-0.16212	-1.6805	2.1863	-2.4851	-2.4325	-2.55	0.55387	1.5869	-2.3419	-3.4355	-6.053	3.9635	0.41295
-9.1298	-14.444	-9.0205	-11.347	-12.733	-15.257	-9.4751	-12.652	-11.757	-4.6739	-13.496	-14.879	-15.331	-10.81	-17.232	-11.891	-10.079	-5.6332	-9.3238	-7.0279	-7.2869	-12.161	-17.701	-12.075	-11.314	-12.962	-14.302	-14.45	-14.051	-11.602	-17.522	-19.408	-7.764	-13.087	-10.256	-11.483	-7.0292	-14.683	-13.033	-16.792	-10.981	-13.04	-13.373	-11.521	-13.24	-11.387	-7.1749	-9.7171	-13.747	-13.709
0.43251	1.4699	1.8225	0.19963	2.112	1.4248	-3.3404	2.9907	2.6323	-0.042172	2.4619	3.0523	-1.0263	-1.4764	4.2653	2.4091	2.4521	5.3775	-2.7885	6.0061	4.0348	7.3266	0.19304	6.6106	-5.5763	3.0299	2.2082	1.4321	1.9732	3.8738	1.0897	0.26215	0.28221	8.7434	0.57309	-2.0967	-3.7235	-4.4522	1.5135	1.2783	1.8816	5.6626	1.7504	2.4942	2.1643	-0.39607	-3.7096	-1.5036	-2.8567	6.117
-2.0819	3.0118	-3.6665	-0.90224	1.6558	-3.7731	-3.5649	1.2548	0.95766	-1.2296	-6.7698	-2.4775	-0.83854	0.28577	-2.3083	3.2651	3.1549	1.6975	1.2963	-1.3713	-0.44975	0.43502	-3.4208	-7.4009	-5.5081	0.19084	-5.1909	-3.7487	-1.8478	-5.5349	-5.3185	-2.9836	2.2274	-1.4567	2.6916	2.0406	7.6721	-5.502	-2.6187	3.8729	2.8734	1.0803	1.7854	0.4291	-7.781	-1.2211	0.75451	1.7666	-0.62288	-8.0864
-1.6765	-0.70899	-1.5935	3.6573	0.047486	1.1562	1.5208	1.936	2.3297	4.2948	0.90023	4.2814	0.5619	8.2406	0.0037336	-2.5672	-0.49199	2.9133	6.6238	0.3483	-3.0698	5.8468	-5.546	4.7205	4.4178	1.3992	4.1945	0.99366	-0.054436	3.3599	-2.7094	-0.66963	6.4941	1.4863	5.654	0.687	1.2344	6.0347	-8.0869	-2.0323	-3.4563	1.2459	7.8787	5.2865	4.4099	4.7762	0.18484	4.9953	2.4999	-1.1487
-8.5792	-7.4906	-7.0978	-12.274	-12.29	-7.7124	-8.74	-14.558	-9.239	-11.987	-7.2731	-2.791	-7.2445	-10.704	-4.1114	-6.9609	-9.8101	-10.648	-10.251	-2.3981	-15.847	-13.707	-7.7588	-12.709	-9.8819	-13.918	-8.8462	-10.511	-6.7432	-12.145	-11.484	-5.6585	-5.2235	-16.678	-10.467	-5.9354	-9.1609	-11.802	-11.199	-9.6938	-13.803	-8.4861	-11.242	-10.146	-7.9531	-6.5656	-12.009	-13.791	-6.8133	-12.156
-17.68	-23.772	-21.347	-20.302	-21.931	-20.029	-24.542	-19.459	-17.512	-23.789	-16.727	-19.838	-28.073	-18.286	-18.729	-21.956	-24.725	-22.876	-27.029	-16.949	-18.289	-22.893	-24.816	-16.824	-27.679	-22.407	-29.772	-25.79	-19.888	-26.435	-19.94	-19.672	-21.622	-21.557	-21.113	-18.019	-20.209	-21.997	-21.473	-18.249	-19.578	-27.57	-23.908	-28.902	-18.367	-20.843	-19.805	-22.176	-22.623	-20.49
0.76453	2.1155	0.46527	1.3811	-3.9464	-6.3411	-3.8669	-2.1453	-2.2379	-9.2638	2.3796	-2.0605	-2.7476	-2.5636	-2.0651	-9.3007	-0.55004	-5.7807	2.5703	1.5855	-1.8441	-5.2937	-2.9996	-3.8771	-5.5539	-8.3233	3.1641	-5.3053	0.23599	0.28291	-0.81664	-4.6763	0.086328	-0.82091	-1.1691	-10.579	-8.8899	1.299	-2.3615	-7.501	-6.6077	-4.4371	-5.621	-1.7143	0.64362	-11.914	-3.1698	-0.64295	-0.98749	-0.51677
-11.802	-12.227	-12.826	-17.105	-9.3025	-15.211	-12.43	-5.6616	-12.399	-13.775	-5.4912	-13.439	-18.364	-6.0761	-9.7209	-14.465	-11.397	-13.85	-15.251	-14.59	-12.171	-12.387	-11.318	-13.831	-4.8817	-11.183	-5.9762	-13.118	-9.1514	-6.7013	-5.3716	-11.231	-7.5317	-10.281	-5.3502	-11.267	-8.1748	-11.613	-11.689	-12.47	-8.5121	-3.6608	-10.211	-8.4419	-12.086	-11.562	-14.689	-5.5817	-12.679	-13.217
2.3113	-8.6988	-1.4785	-3.4845	0.49159	-7.0889	-9.7656	-6.6642	-7.2006	-0.99964	2.3858	1.4602	-6.1319	-1.1116	0.48227	-4.3915	-5.5455	-6.6636	-6.385	-6.678	-3.2741	-8.2935	-0.077487	-5.393	1.8548	-3.7572	-3.2583	-5.5076	-0.24662	-2.6738	-1.5191	-2.9526	-0.39801	-7.9816	-0.92409	0.97369	-3.8742	-2.3588	-6.9187	3.2753	0.67765	-9.8962	-3.1599	-4.9655	2.6885	-1.3162	-7.2078	-5.3041	-2.4783	-4.4952
13.603	9.3891	9.6779	13.294	4.1921	7.2323	12.179	15.903	3.6823	5.0895	10.986	8.2719	11.588	8.4933	10.781	12.69	11.435	8.9491	5.698	10.268	6.6164	2.5327	8.9343	11.537	8.6425	2.8716	6.319	5.5532	6.8385	8.6788	14.535	4.4634	11.728	6.7829	5.0251	15.99	6.0369	6.2949	3.2798	0.96607	3.801	9.788	5.8544	5.3824	7.8506	1.3267	9.6957	12.886	2.36	3.7813
-6.7272	-7.4517	-11.376	-3.9137	-4.5853	-9.6836	-8.3005	-7.4555	-15.705	-3.7523	-9.5823	-7.6732	-4.6542	-7.9461	-4.7061	-3.5792	-3.977	-7.4474	-5.7926	-6.9776	-6.1174	-7.1372	-10.55	-7.244	-8.7032	-10.094	-3.4601	-2.5473	-8.1917	-0.24293	-0.8566	-9.3181	-5.138	-13.403	-9.7616	-7.7023	-15.534	-10.874	-6.5746	-8.6146	-6.2335	-13.693	-12.244	-8.7971	-3.6123	-12.755	-6.8845	-10.789	-13.902	-2.7339
-5.2945	-2.3274	1.2999	0.55487	3.7122	-4.9024	0.36711	3.4493	2.4999	-7.9202	-2.9399	-1.7051	-0.34963	5.104	-2.1287	-0.023464	3.3146	-0.80534	1.4657	-1.3701	-5.1539	1.6523	2.312	-2.4864	-3.0264	-1.8816	-5.3562	-3.9832	-0.56724	-3.5154	-2.1886	-0.40973	-2.7176	3.2823	-2.2803	-5.268	-3.737	-3.1832	-2.2512	-2.3918	-1.6461	-2.7027	-0.66973	-6.256	-4.6311	1.6686	-2.8392	-0.66549	1.5403	-1.8002
-17.228	-7.851	-12.464	-14.023	-12.526	-10.571	-13.761	-6.7666	-8.368	-9.2472	-12.31	-5.9747	-15.101	-4.6246	-16.926	-4.9616	-8.0606	-15.506	-10.464	-7.9927	-10.606	-11.336	-8.2177	-6.5731	-10.317	-12.494	-11.89	-9.1354	-9.5127	-13.451	-15.125	-14.76	-6.7338	-3.7446	-12.731	-9.3512	-19.869	-8.7017	-10.159	-11.084	-9.4076	-8.3755	-14.849	-6.897	-10.352	-11.524	-13.727	-7.1346	-13.858	-14.81
-0.42263	0.3366	4.7735	5.0584	-2.2211	-0.63302	-1.4656	3.3539	3.8716	3.6261	-0.61524	6.9311	-2.206	-0.13071	4.1222	6.9616	3.3524	0.042604	-1.1592	1.8921	4.409	-0.22616	-0.32028	3.5604	4.144	-0.70475	-3.4428	3.4328	-1.5815	1.2357	0.42101	4.2531	2.6416	0.043361	0.88714	3.7705	6.0689	1.3655	2.8697	9.97	0.67885	2.1107	1.252	2.0823	8.7112	3.843	5.9671	4.4099	4.7614	8.283
-9.783	-7.7407	-9.9818	-9.4969	-10.02	-10.783	-8.7775	-6.3479	-17.182	-6.3932	-7.0843	-9.833	-13.297	-9.1697	-8.7116	-4.2132	-5.9596	-13.752	-8.9563	-8.2716	-2.4028	-7.2619	-4.6446	-4.175	-10.339	-9.7053	-12.953	-6.6471	-5.3195	-3.7697	-14.674	-7.4782	-10.707	-6.2927	-7.8585	-9.1491	-6.0288	-11.147	-10.253	-4.9569	-10.82	-10.643	-13.309	-7.9834	-8.5829	-8.4191	-11.591	-8.8514	-10.74	-6.1118
-11.473	-12.976	-11.669	-14.343	-10.408	-12.029	-14.641	-20.049	-17.969	-14.096	-13.21	-15.375	-20.779	-13.863	-12.12	-10.826	-14.474	-12.649	-17.818	-14.923	-7.9653	-12.395	-15.185	-9.4149	-15.29	-9.3206	-9.7531	-20.137	-16.091	-7.2648	-8.1378	-15.154	-12.563	-14.525	-8.3347	-15.361	-10.654	-17.035	-14.143	-11.088	-6.7534	-11.485	-11.909	-5.2825	-10.552	-16.266	-11.318	-11.609	-19.658	-14.625
-1.4744	4.5672	3.5121	-3.2665	8.3367	3.4376	7.4181	2.6544	5.9338	2.9204	2.1626	0.95409	2.4944	3.4808	-1.4455	-1.0896	4.9372	1.6736	2.9871	-2.1999	-0.31167	1.122	-2.0388	-0.15139	0.91146	-2.8407	1.7998	6.4753	1.4076	3.7969	-5.1645	11.785	1.6312	0.52286	1.9631	-0.82929	-3.3656	5.067	0.58509	-3.2091	4.6572	0.87837	4.5739	8.3362	6.9132	-0.010805	1.816	5.2471	2.1136	1.6529
-0.41909	0.030625	-1.0959	-0.03465	-5.1983	2.9603	7.8427	-1.3252	1.2152	-1.2568	7.3164	-3.6014	-2.078	5.1593	6.9306	0.39491	7.2545	-5.0465	-1.1298	6.0497	-1.152	-2.8183	10.187	1.3347	1.1979	3.8679	7.9666	9.1278	7.9798	5.8645	8.7115	2.6513	9.9357	-2.2567	0.14706	8.3461	6.942	5.0915	0.64185	0.57884	-3.7347	-1.9661	2.268	5.8949	-0.32162	1.408	3.3527	-1.1635	0.93089	1.5793
-7.8979	-8.9514	-12.257	-2.7993	-13.736	-11.968	-14.143	-11.961	-5.5032	-5.265	-4.4535	-6.0185	-9.1009	-5.6164	-7.9164	-12.873	-16.247	-14.837	-8.0525	-6.2203	-8.4948	-12.383	-6.4165	-4.9172	-14.095	-6.4365	-10.985	-8.0696	-6.392	-11.696	-7.5004	-9.3349	-8.8122	-9.3517	-9.6679	-5.6768	-13.195	-6.1547	-8.2679	-10.159	-12.223	-8.1093	-4.3908	-13.024	-13.818	-18.194	-6.0735	-1.6721	-0.32797	-4.7907
-5.7044	-13.63	-16.568	-17.072	-16.713	-11.619	-9.5449	-11.216	-13.968	-14.47	-14.355	-13.976	-12.515	-14.99	-17.695	-11.902	-7.437	-5.3366	-9.2228	-10.129	-6.742	-10.51	-12.231	-12.294	-10.319	-8.973	-16.65	-14.473	-12.134	-13.135	-12.493	-14.56	-16.729	-14.61	-17.365	-16.287	-15.031	-13.074	-13.163	-6.4564	-13.916	-7.1184	-7.6188	-16.757	-13.813	-12.997	-5.6305	-12.637	-11.71	-17.229
0.97915	5.4429	-4.1097	5.7696	-4.7759	-1.861	-0.02135	1.1665	1.0994	-3.1881	-3.9251	3.3559	0.27887	2.7044	-3.6655	-2.6035	-1.74	-0.54342	0.90968	5.3912	-4.1226	2.0847	-3.4366	-6.5134	-4.1803	-0.26602	-0.22374	-1.464	-2.3791	-1.8541	-3.2167	2.1029	-0.472	-2.707	-5.1562	2.2325	-5.928	1.3049	2.5737	0.92942	2.2394	-3.1635	-3.2164	-5.2803	-3.3435	1.1321	2.0906	-0.27902	1.0743	-3.9967
-12.141	-11.937	-9.9389	-10.152	-8.3171	-12.901	-11.838	-12.205	-12.333	-13.632	-8.0841	-9.8033	-5.3113	-17.489	-7.9888	-11.102	-16.223	-10.315	-13.621	-13.595	-10.845	-15.976	-12.818	-15.292	-17.473	-11.481	-17.174	-14.833	-12.734	-13.485	-14.39	-11.046	-10.794	-17.418	-6.9333	-17.243	-14.908	-10.572	-13.435	-6.3782	-14.917	-7.9735	-9.8151	-13.779	-13.899	-16.899	-12.083	-12.257	-9.3582	-18.629
6.3531	1.3779	1.9509	5.7254	-7.6923	-1.322	3.6159	-1.6789	1.2746	-0.098071	-1.9604	-1.4988	-1.7071	0.44458	-1.6946	-4.8634	-0.45254	-2.5078	-3.5156	-1.4527	-5.3747	1.4735	5.6273	-1.9161	2.4184	-3.1111	1.6321	-2.1308	-0.37693	-0.067282	-0.072443	-2.1446	0.72202	-1.1797	-3.3548	-3.8906	-2.2893	-1.9664	-9.8018	-0.35659	-3.5035	0.11035	-0.89272	-0.49494	-1.3416	-1.4074	1.7227	-5.5725	-0.69921	1.344
-2.1841	-10.573	-11.174	-9.7607	-9.159	-8.8371	-3.8166	-6.8695	-5.4827	-10.704	-5.3428	-4.7778	-10.86	-7.6346	-10.225	-9.3982	-5.4861	-9.8538	-8.8564	-11.72	-9.9155	-10.397	-2.2168	-8.6458	-13.297	-6.6639	-6.7772	-7.6448	-12.56	-6.8118	-6.4001	-7.8399	-5.8177	-3.78	-7.7133	-9.4783	-11.417	-6.9633	-10.033	-9.4403	-7.6276	-9.214	-7.2695	-7.0082	-3.0895	-8.4295	-5.1873	-6.7029	-17.188	-10.88
-1.8237	2.917	2.139	1.6229	6.0765	2.2834	1.7867	-4.7161	0.16401	-0.3724	0.93295	-4.465	-0.60165	3.0769	1.9338	2.0839	-3.2478	3.2689	-0.42513	-0.55491	-2.7152	7.1269	0.43618	9.1994	0.061138	1.6461	2.8453	-6.1417	-2.6887	0.91032	2.764	2.1644	-0.8886	-9.1363	-3.0175	-1.9906	-0.62812	-0.56	2.6026	1.9637	3.4901	2.5229	1.1871	3.3553	6.5747	-0.59013	-2.8766	3.6583	0.51195	0.29664
-6.4906	-13.801	-12.174	-12.608	-9.6504	-9.0753	-14.65	-15.862	-16.219	-17.394	-5.0291	-11.942	-9.556	-12.203	-16.512	-13.707	-17.101	-12.722	-10.222	-14.078	-12.427	-14.101	-11.909	-8.6452	-10.345	-14.114	-10.497	-7.0776	-10.642	-12.349	-11.763	-17.641	-9.9036	-10.206	-15.44	-19.485	-25.461	-15.38	-12.195	-10.884	-13.633	-12.53	-10.262	-17.069	-15.81	-11.106	-10.25	-13.974	-17.099	-8.8949
5.7505	6.031	6.8984	1.7929	6.9106	3.4209	3.1851	3.7658	5.6469	7.7636	9.6876	6.0571	2.6267	5.6869	3.1646	7.8732	1.0512	10.645	0.10408	6.1056	11.897	10.677	2.2615	7.0822	1.1296	8.8865	5.6289	1.6501	6.2186	4.2233	9.8556	6.3221	14.909	11.288	8.3279	2.1824	8.7665	0.29201	10.099	3.1445	12.997	7.9128	4.8483	8.0589	8.0009	5.9105	0.0080103	3.9144	7.8873	8.1692
5.879	-2.0054	-0.79312	-2.6011	-1.2041	2.0291	-2.4866	3.1366	1.6238	-6.0616	-1.5646	1.5179	-1.6879	4.9087	1.5192	4.1532	3.6936	-2.4411	4.5171	-2.5232	4.8156	-2.423	0.14221	-2.201	-1.4154	-3.4073	-1.7522	-0.79751	-1.1345	2.2076	0.85231	-3.5697	-4.152	2.6934	-1.3392	-2.2226	-2.3283	-1.0432	0.92327	-5.4377	7.1626	-5.7679	-1.2482	1.3817	-3.57	-7.3008	3.2956	-0.27716	-3.6312	2.6367
-4.2017	-8.3093	-8.2121	-6.0234	-3.0314	0.034464	-10.329	-4.6273	-4.5597	-4.9119	-1.9771	1.958	-0.6573	2.582	-3.8087	-2.9847	-0.12376	-5.9876	-8.6657	-3.7686	-5.6008	-4.4235	-4.1452	-2.4185	-4.0724	1.1777	-3.0217	-3.5376	-4.0071	0.32984	-8.0656	-7.2361	-10.237	-4.5263	-6.1423	-7.0656	-10.1	-6.1113	-5.1598	-3.984	-0.68777	-3.2828	-2.8493	-3.8778	-8.1488	-10.17	-7.3688	3.2643	-6.6882	1.5397
-0.46206	0.01503	7.5927	-8.5223	-4.0742	0.88245	-1.7205	2.1572	-2.9894	6.146	-3.3523	2.4971	1.9344	-5.4806	1.6994	1.1189	-3.9125	-1.0599	0.44382	1.2452	-9.69	5.4384	5.4917	-2.6512	1.4385	-11.586	1.7714	-2.0945	-7.2793	0.0097351	-1.0734	-1.9467	-4.46	-3.742	1.9587	5.8132	0.61631	-3.2288	-1.7656	-1.2944	-0.14292	-2.6937	-0.37418	-5.4313	-8.7257	3.0635	-4.9264	-1.9275	2.3973	2.894
8.6424	15.178	10.705	10.974	6.3177	6.1949	8.1289	12.884	7.793	5.6865	9.9005	18.339	11.805	12.392	16.353	9.7619	11.65	12.869	6.6618	12.309	12.246	8.9399	6.8889	8.6145	8.0178	11.793	9.1396	11.657	8.9471	11.177	7.4091	8.416	11.759	11.716	10.332	4.1515	7.8415	4.4556	7.2192	10.46	-0.67035	6.9107	8.2686	11.641	5.3732	8.5345	12.456	10.644	9.5561	14.058
1.6853	1.9856	-9.0895	-6.2903	-1.278	-1.6056	0.071079	0.13861	-7.9623	-0.61351	1.5758	-3.1487	-3.2285	4.4657	0.73454	4.6095	0.77721	2.6775	-6.2224	-6.5928	-3.7594	3.6231	-7.9761	-5.1189	-7.4648	-4.8769	-7.3063	-0.18998	-7.4003	-0.74008	-0.28774	-3.542	-2.3595	-4.1477	-3.0932	-8.1357	-0.51457	-1.9746	-3.0239	-7.9476	-1.7214	0.77111	0.14881	-0.023535	-1.2782	-2.0121	0.45597	-3.9223	2.2557	-1.7395
-8.1716	-16.359	-14.139	-4.7939	-2.8095	-9.0073	-11.478	-12.234	-8.769	-11.65	-4.0282	-5.276	-16.794	-14.15	-9.8368	-2.1308	-10.602	-9.2938	-12.88	-9.6469	-15.51	-2.4875	-14.272	-7.0589	-9.5645	-9.0389	-1.0717	-7.2176	-12.542	-6.7903	-6.8351	-9.4863	-10.99	-4.6539	-11.962	-9.9122	-7.4406	-12.827	-5.3066	-12.884	-12.277	-8.1499	-12.247	-7.2541	-12.314	-12.846	-14.93	-15.903	-8.2994	-13.117
-6.3883	-10.395	-11.411	-2.5415	-9.8913	-10.763	-2.4297	-7.5086	-8.2752	-1.2445	-7.6299	-5.4164	-11.816	-7.4122	-4.1876	-6.0818	-2.272	-5.4971	-5.7297	-6.0719	-6.9693	-10.319	-9.9084	-10.316	-5.8475	-10.08	-1.6253	-9.3761	-10.815	-10.877	-10.062	-9.9072	-6.3433	-11.209	-10.53	-10.375	-7.6528	-10.771	-3.4823	-3.9574	-3.824	-7.6668	-16.146	-11.835	-9.8596	-6.6851	-8.364	-6.5878	-10.933	-7.22
0.25428	3.4674	-0.87543	4.5351	-1.884	2.3172	4.8504	5.5769	1.5549	-4.221	4.1513	-0.14273	1.2782	-1.1026	1.8174	4.2303	5.7874	2.5745	2.5155	4.5086	6.5256	4.9225	1.8382	0.26019	3.1374	0.011422	5.6055	3.8778	1.9531	3.543	8.5107	0.94797	7.1678	1.7489	0.54663	-0.17181	3.0955	10.234	7.4946	2.5138	2.134	7.1956	2.016	6.8567	10.248	1.1093	2.1297	3.7152	5.433	0.015339
-12.364	-6.3624	-0.7238	-7.9034	-11.71	-10.334	-9.3917	-2.2503	-12.561	-3.2526	-6.2397	-7.4182	-15.528	-9.7465	-7.4059	-11.125	-10.941	-13.253	-11.922	-5.3395	-4.4941	-11.446	-12.051	-5.2588	-14.049	-7.6468	-6.0217	-7.0342	-18.032	-6.4783	-6.8645	-15.809	1.7262	-5.3629	-6.1787	-9.0184	-4.3537	-2.9837	-13.492	-6.5035	-3.7249	-7.1182	-9.029	-12.982	-9.9694	-2.2638	-13.086	-14.746	-7.0287	-14.289
-1.0417	0.16481	-3.4322	-3.6705	-5.1466	-5.7303	2.2176	-2.6188	3.918	2.5077	-3.1223	1.8274	-2.5007	-3.1201	-4.1783	1.5742	2.3612	-3.993	-4.6101	-2.0443	0.66122	3.4374	-2.2737	4.2631	-3.0742	-3.9351	-3.4341	-9.4906	1.4185	1.6687	-7.1454	-10.367	1.4885	-0.037352	-1.2979	0.7571	1.0214	1.4085	-2.5693	-0.5109	3.9974	0.87754	-6.3752	-4.3002	-1.6996	-0.49058	-1.0285	-2.5534	-0.26307	-0.14589
-3.0142	-4.8832	-2.4509	-12.744	1.544	-9.1611	-1.7748	-4.2821	-5.2335	-5.2057	-4.5741	-2.4464	-3.7805	-2.0307	-8.4863	-6.5307	-4.4658	-8.39	-6.4064	-9.1273	-0.25786	-5.523	-0.033468	0.23837	-6.6008	-2.3758	-5.7368	-11.247	1.2012	-5.742	-6.7451	-7.6634	-6.4351	-10.754	-5.1652	-1.3996	-7.7686	1.8613	-6.4059	-5.6052	1.7254	1.4907	-6.3595	0.7832	-2.5855	-10.144	-2.1368	-7.4155	-1.9035	-0.27198
1.312	7.4509	4.9046	0.67042	5.3036	2.5281	5.2964	2.4968	7.7258	5.4268	12.026	1.9336	-1.6895	3.3022	2.4427	7.0299	3.7961	11.381	0.83997	6.7368	3.8199	2.6717	0.22248	5.4068	2.4004	6.961	-0.16212	-3.6575	-1.3569	4.876	7.21	3.9492	3.7389	3.0046	1.667	4.5237	5.8394	2.0004	12.285	1.0158	4.4299	1.9227	1.4328	5.7421	2.7305	2.3077	3.2563	6.3297	4.5345	5.1684
-0.46776	-1.0512	-6.4593	-6.6907	-2.1428	-7.3487	-2.881	-8.3624	-8.4146	-3.7108	0.34648	-3.6907	-2.9309	-6.6035	-6.3961	-9.8745	-2.8821	-3.5008	-6.9158	-6.6504	-1.9523	-1.0095	-1.016	-8.6406	-5.4016	1.2323	-12.193	-6.6865	2.6552	-1.4348	-3.5043	-7.0677	-7.8644	-10.72	-1.4577	1.3775	-4.2374	-4.285	3.8767	-9.3983	-3.1371	-4.2996	-10.334	-2.7576	-4.9194	-5.9002	-2.5088	0.61569	1.7531	-6.3504
-13.553	-16.16	-11.781	-15.164	-5.2885	-10.929	-15.484	-15.008	-12.471	-12.558	-9.5919	-15.474	-10.17	-8.0885	-8.1607	-18.67	-9.8205	-14.605	-15.164	-16.397	-12.249	-16.324	-15.561	-11.272	-13.34	-11.121	-12.498	-13.278	-15.956	-10.301	-10.8	-9.9858	-11.513	-11.066	-7.7356	-19.857	-9.7417	-12.202	-11.893	-12.386	-13.667	-8.1232	-17.727	-11.602	-15.296	-8.7528	-10.474	-13.413	-13.364	-18.119
-5.6395	-6.4831	0.7672	1.3313	-6.2529	-2.2159	-4.8052	-1.137	-2.4694	0.78725	-4.8239	1.1054	-1.8312	1.5882	-7.3438	-2.4553	0.064473	-3.401	-2.7352	-8.8248	0.59216	-10.159	0.0015517	-5.5868	-2.5356	-8.9716	-3.0827	1.5435	-1.1665	-2.9286	-9.622	-5.1342	-1.6	-0.12863	-2.9825	-10.512	-2.5338	3.519	-1.4572	-6.4974	-4.9388	-4.1616	-4.3456	-7.2415	-4.4924	-3.735	-2.727	-5.0997	-0.98187	-4.4959
-10.013	-10.799	-12.81	-11.81	-17.395	-9.3991	-7.7075	-11.825	-9.2797	-10.503	-14.666	-7.6597	-15.558	-11.579	-13.792	-10.707	-10.467	-13.974	-11.145	-7.6682	-10.104	-8.1443	-9.7697	-11.353	-6.3931	-10.707	-7.403	-11.282	-7.9355	-10.373	-7.9855	-10.89	-12.371	-11.12	-11.317	-19.56	-12.303	-9.1712	-14.984	-11.2	-8.5272	-4.776	-12.999	-12.196	-10.71	-9.9065	-10.925	-11.481	-11.353	-14.623
-11.147	-9.8423	-13.654	-13.48	-12.245	-13.344	-15.611	-15.796	-4.2904	-11.712	-10.029	-17.604	-16.272	-12.013	-10.469	-8.603	-16.096	-9.2541	-11.062	-19.242	-11.654	-15.489	-19.603	-13.145	-13.558	-9.2834	-17.594	-9.0236	-19.482	-13.897	-16.949	-9.2795	-19.473	-13.237	-15.532	-4.7979	-12.339	-14.924	-12.809	-6.629	-12.723	-11.38	-16.545	-12.45	-13.587	-16.201	-15.532	-16.641	-11.846	-14.185
2.2544	-4.0526	-0.26402	4.0045	-5.2964	1.5112	1.6723	2.5039	-0.52727	2.8919	-1.5551	-3.8881	-0.50148	1.6992	1.4322	1.3963	-1.4007	-2.3451	-2.5778	-3.8898	0.96141	0.061118	4.6494	-4.761	7.1364	1.2053	4.7509	-0.13177	0.60657	5.9261	-2.3691	1.0932	3.9116	-3.9459	4.0074	0.31954	2.3815	4.7294	-3.4865	1.1567	-4.0702	-3.5451	-2.2714	1.7368	-2.0568	1.987	-7.2613	1.3321	3.3565	3.3536
-0.83605	3.7667	-1.5543	-5.6675	0.13683	-1.4949	-0.27091	-5.2502	-0.41689	-2.1694	-0.74879	-3.1091	-0.0099898	-0.9797	-1.0615	5.5279	-2.6092	-3.4118	-13.117	-1.8722	-0.078805	-2.4183	-4.9564	4.0729	-2.5367	2.0333	-2.4498	-4.3794	-2.4069	-1.7186	-1.9736	-4.641	-3.0445	-9.4189	-0.43587	-2.7785	-7.4361	1.8963	-2.7149	-3.1562	1.4915	-3.9813	-3.2544	-3.2844	-4.188	-0.89173	-0.92664	1.9718	-3.0151	-4.4801
-2.092	3.7426	-2.2341	1.7941	1.2703	-4.5469	4.4694	2.5151	1.5663	1.3025	2.8905	-1.1988	1.9713	0.62734	2.9604	1.0157	-2.0966	1.1293	1.291	-5.8429	1.6981	3.0436	-2.0227	-3.5802	0.9462	-0.89691	5.352	3.1111	3.0861	-2.1707	-6.8832	-4.9864	5.1723	-3.1611	-0.90139	3.268	0.40046	-5.1267	-1.4113	-0.23876	-1.6989	-4.0127	-1.2785	3.3718	-6.1796	-1.8847	0.48112	0.26061	5.0721	3.7473
-1.1815	3.0042	-1.2953	-0.7504	-2.6431	-2.418	-1.694	-1.212	-1.2067	-4.0129	-0.38991	-0.37508	-3.1526	2.4938	0.020035	-4.1003	0.52266	1.8428	-2.6331	4.8792	1.3026	1.9872	0.45206	-1.0893	-0.86817	-3.3381	1.6578	-0.65204	0.40667	0.92175	6.0388	-1.6814	0.17334	-2.2449	-7.092	0.83678	-1.6482	-2.2855	3.3812	-4.2135	-0.14849	0.059027	0.28412	2.5465	4.6936	-2.5143	-0.0014582	-0.97569	3.8831	0.36297
-24.44	-21.191	-20.132	-20.586	-22.084	-22.906	-24.745	-22.773	-26.055	-30.135	-19.816	-22.986	-24.493	-18.126	-22.428	-24.776	-24.129	-19.511	-19.212	-17.679	-22.43	-25.389	-20.783	-20.167	-15.777	-20.96	-25.226	-20.895	-19.943	-19.171	-25.74	-20.98	-17.468	-24.096	-23.141	-19.891	-23.56	-19.112	-18.052	-29.909	-20.163	-22.065	-23.474	-17.74	-12.663	-18.442	-19.841	-20.543	-21.494	-15.016
-3.42	-7.6133	-0.47202	-5.8425	-1.7233	-5.2462	-4.3409	-3.5589	-4.5625	-0.37394	-6.442	-2.576	-6.2348	-4.9745	-3.9598	-3.9237	1.097	-0.33519	-4.8012	-2.5002	-9.3053	-1.7441	1.6075	-3.9536	-5.9945	-4.2637	-5.6638	-8.5269	-1.6044	2.5946	-5.1009	3.4181	-4.7777	-2.4714	-3.5177	-4.1066	-0.84415	-6.2259	6.6369	-11.99	-9.9975	-3.2032	-3.5259	-7.0455	-7.1674	2.7063	-0.71516	-3.0733	-8.1168	-5.4913
-4.6799	-7.5114	-2.8076	-1.9978	-3.0507	-1.5981	1.051	-7.7247	-6.3064	-4.9881	-1.1939	-2.0945	-5.4275	-14.017	-1.46	-7.1773	-3.6106	-4.1369	0.55576	-4.8352	-10.936	-5.959	-4.9361	-3.4772	-6.7364	-3.6723	-6.8511	-1.912	-2.9751	-15.354	-2.2253	-5.3935	-6.5154	-2.2941	-7.5086	-2.6696	-0.98878	-4.7985	-4.8447	1.5194	-0.91397	-4.0866	-10.067	-4.9094	-3.2058	-6.1424	-10.085	-2.3808	1.8809	-0.84566
-3.2366	-2.4879	1.5379	-9.882	0.00030818	4.4461	0.21921	-6.281	-5.8788	-12.212	3.4944	-5.2195	-5.584	-7.7024	-8.6285	-6.4785	-6.0181	-11.769	-7.0554	-2.8052	-4.3377	-10.805	-2.223	-4.3213	-2.3672	-3.9865	1.5972	-5.3225	-3.3729	-5.9175	2.453	-2.9039	-3.2673	-0.50888	-6.856	-5.7388	-1.9515	-7.0969	-5.6756	-2.552	-0.42806	-3.4538	-4.3103	0.23834	-5.1985	-6.4646	-4.2172	-3.1279	-8.8281	-4.5105
-6.1873	-4.6607	-7.7323	-5.3806	0.59868	1.5479	2.0848	0.4908	-3.8913	6.0706	-5.2395	-3.3118	1.6075	-0.94382	0.28847	2.1664	-3.3257	-1.7666	-7.1775	-0.13914	-6.3587	-4.583	-2.6062	0.78638	3.4095	-7.4479	1.7525	-3.2022	-3.4781	-3.1007	2.1942	0.80124	2.5715	2.0144	-0.22254	-8.6122	-12.168	0.35288	-3.408	0.78885	-3.0708	-5.1915	-9.8061	4.9457	-3.6377	-3.4552	-3.5911	-1.3705	1.4527	-6.5412
1.9148	-4.3653	-6.6545	-8.8898	-5.0487	-2.5034	-1.2952	-2.5412	2.897	1.1603	1.4845	-5.6399	-0.16667	-5.3908	-8.9311	-1.5266	-4.3419	-2.6624	-8.8571	-2.6332	-7.2681	-4.2733	-6.0807	-2.5654	-6.4789	-3.4109	-5.4044	1.4601	-4.9801	-1.0656	-6.615	-6.1096	-1.0196	-6.0611	-8.2089	-3.0862	-5.431	-1.4341	3.3979	-0.38496	-4.4609	-1.1608	-0.72275	-3.2257	-4.0261	-1.1623	-3.1286	-4.5148	2.4258	-5.1566
-3.1926	4.3486	5.6087	-1.5752	4.4375	1.527	3.2677	0.58281	0.85837	7.8849	1.5047	2.9896	1.3215	4.9904	-1.5181	-3.0779	1.1073	-2.7636	-2.1323	-0.18998	2.819	5.0322	5.0891	3.0347	2.7725	1.0094	-0.96819	1.6735	0.56583	0.13971	6.9698	3.52	1.6107	-0.9654	-5.1168	2.4101	3.9622	-1.209	1.7744	0.76937	2.6101	0.68263	1.6916	-0.6769	3.4465	-0.8061	3.1328	4.0868	0.45498	-4.2565
5.272	-2.6471	-4.5932	-6.7139	-3.8454	-6.7611	-6.303	-1.8238	2.0795	0.6934	2.1122	-5.4097	1.1277	-7.3685	-0.72352	4.0228	6.8448	-1.7786	-1.936	-6.5516	1.2671	-7.4478	1.8782	-1.5562	-0.39686	-1.1924	-2.4915	-0.15899	-4.1479	-3.7298	2.0228	-0.4576	-4.2492	-1.4779	-2.0383	-1.5793	0.56352	-1.3222	-1.3124	-4.3751	0.96541	-4.6091	-5.4152	-2.261	3.9698	-0.42521	1.2618	-2.7673	0.066428	2.6565
-12.607	-7.8986	-13.494	-17.959	-12.935	-16.625	-9.5433	-12.837	-11.404	-5.7516	-11.754	-19.362	-9.6208	-7.1466	-6.3429	-3.7571	-13.312	-14.414	-11.629	-14.809	-17.855	-14.769	-14.058	-7.2256	-14.5	-14.12	-9.1743	-8.1838	-13.258	-7.4816	-13.435	-7.5017	-11.742	-8.9694	-12.41	-16.509	-11.147	-4.7673	-14.996	-13.666	-14.794	-14.879	-10.97	-11.363	-5.4736	-11.599	-10.011	-11.408	-8.8274	-13.887
7.2873	0.93396	10.412	0.20339	7.2703	5.7217	9.2243	9.2392	4.6588	0.51633	1.1874	2.2172	2.9006	12.607	5.9358	11.162	3.815	7.0102	6.8643	9.2847	8.1496	-3.0147	2.2275	6.2278	5.9945	4.0818	9.5684	5.7166	10.152	9.3158	2.7211	3.9808	7.6303	5.4153	3.5347	8.8009	4.6798	3.2185	6.3963	9.2168	0.79086	6.9826	6.0945	5.2336	6.4056	5.5111	7.3106	3.5451	4.9735	-1.2617
-17.031	-13.636	-20.261	-11.013	-14.833	-16.325	-9.8613	-12.802	-6.3268	-16.37	-12.103	-9.762	-9.8536	-13.755	-17.768	-10.699	-13.181	-8.7259	-10.824	-18.079	-14.002	-5.3063	-9.238	-11.342	-13.876	-10.065	-10.338	-9.0044	-9.4044	-7.9307	-14.746	-6.7311	-12.101	-11.306	-13.3	-9.5344	-6.3857	-14.993	-15.547	-5.6652	-10.125	-14.367	-9.4224	-12.018	-6.8081	-8.7567	-12.261	-10.729	-7.1719	-9.7356
4.7454	6.4779	5.231	7.5357	3.3335	3.8798	3.7478	3.4818	8.3289	-0.72351	10.548	8.6697	3.0444	-0.69378	1.7257	-0.56567	1.1681	2.1971	1.7857	5.8576	6.7044	7.8676	11.818	4.595	9.2818	6.6392	4.8537	5.475	11.765	0.10963	7.9349	4.3283	1.6088	2.1956	2.0109	10.356	10.288	0.63548	5.7548	8.8333	9.2442	7.723	5.1203	3.8679	1.5888	2.3135	4.18	9.8546	8.9506	5.7237
-4.6971	-5.5322	-5.5153	-6.6876	-0.66782	-7.5743	-7.7215	-3.8708	-1.7581	-7.5252	-11.322	-6.7386	-4.7967	-4.5088	2.6402	-13.038	-6.2111	-4.0062	-6.6462	-10.244	-7.5242	-2.9015	2.0299	-1.1124	-8.5617	-4.1203	-4.1293	-5.5602	-6.0148	-4.7781	-7.8288	-5.9105	-10.672	-7.9338	-5.3184	-7.0804	-5.2887	-5.4966	-5.463	-7.4532	-6.7146	-5.1152	-5.1564	-2.1434	-5.9554	-12.109	-3.9574	-5.1603	-2.0772	-4.1216
-4.121	1.5251	0.86646	-6.8128	-2.0003	-7.4654	-3.1386	-4.9158	-3.5243	-5.1495	-1.8046	-3.9639	-1.2511	-9.9822	-6.6408	-5.6323	3.1145	-10.05	-3.2479	-2.4979	-8.523	-1.7535	-5.0169	-8.1875	-2.4466	-5.5245	-0.9458	-4.5201	-5.3241	-3.2449	-4.113	-6.8241	-4.763	-9.0664	-3.4592	-1.7913	2.1299	-6.9921	-1.3996	-3.3951	-5.1002	-6.022	-8.528	-2.7431	-3.3309	-6.463	0.50681	-4.5133	-5.1273	-2.6867
1.5779	-2.9797	-1.0822	-2.0996	-1.9073	-2.6941	-3.5176	-5.4477	3.9058	2.2246	-2.9477	-0.99121	-4.657	-8.9636	-1.3262	-4.4506	-0.22087	-1.2092	3.3676	2.2219	2.4334	-8.1225	-8.6542	-9.1653	-0.48888	0.90787	-2.5954	-6.4578	-4.6129	-5.5365	0.48802	-4.826	-2.8238	-3.34	-0.90387	-2.4932	2.555	0.25126	-3.1587	-3.5803	-2.9731	-0.77403	-5.5414	1.7302	-3.8912	-6.5528	-0.03046	2.0628	-7.4731	-7.3371
-18.831	-11.126	-18.932	-19.662	-20.688	-22.082	-20.966	-22.114	-12.415	-17.918	-16.182	-23.806	-20.634	-21.613	-22.487	-18.03	-22.436	-23.217	-18.939	-22.728	-16.793	-14.475	-21.497	-20.461	-22.07	-22.784	-23.566	-20.892	-21.576	-13.613	-18.233	-24.673	-23.093	-29.387	-17.495	-23.128	-20.471	-18.291	-20.626	-23.857	-23.718	-21.136	-16.252	-21.311	-18.469	-24.104	-17.222	-21.606	-24.473	-17.783
-10.248	-5.8846	-10.546	-11.299	-2.6545	-8.5405	-1.6557	-5.9336	-10.815	2.2593	-9.7463	-9.143	-4.0414	-5.6325	0.88652	-7.3494	-9.9883	-7.7572	-4.9148	-7.4559	-13.245	-4.7287	-1.3288	-3.9905	-4.8689	-5.4002	-1.1113	-7.683	-2.8818	-8.6489	-4.3794	1.8611	-6.9072	-10.904	-10.239	-9.4479	-3.2032	-10.01	-5.8858	-5.9313	-1.4077	-9.0609	-5.2205	-9.3406	-7.7776	-11.576	-3.4955	-13.479	-9.733	-0.031697
-7.4808	-4.5835	-2.3976	-6.7615	-4.5472	-9.3413	-1.7433	-12.545	1.962	-6.5214	-6.4718	-6.9532	-1.4899	-6.0761	-6.9712	-11.361	-7.3025	-9.8682	-4.2939	-1.5935	-13.465	-8.3154	-4.5254	-3.4125	-7.8233	-7.5392	-3.1285	-2.2495	-7.2018	-3.2567	-1.5082	-4.149	-5.797	-1.5655	-6.007	-10.141	-9.7711	-6.1255	-3.3404	-6.8113	-8.1858	-10.62	-4.6472	-6.8395	-5.82	-6.3553	-1.1565	-3.7222	-3.7447	-3.073
-3.439	-1.0013	-1.4307	-10.747	-6.6565	-3.1659	-13.19	-2.0095	-0.015258	-4.7322	-3.5605	-10.459	-2.3871	-3.8122	-5.1172	-3.2402	-11.801	-3.3974	-1.9944	-4.3468	-11.176	-5.8379	-3.3893	0.15022	-11.927	-3.4534	-4.1285	-0.21515	-8.2328	-2.1838	-9.4771	-10.678	-3.0034	-8.1176	-4.2148	-7.9793	-8.204	-5.131	-12.635	-4.4091	-9.1298	-8.4339	-7.103	-6.3082	-7.7998	-12.397	-12.216	-0.75999	0.12626	-11.836
-2.0684	-3.6362	1.6136	-5.3619	-0.31168	0.50381	-6.3291	-1.5623	0.54103	-1.969	0.87607	1.833	3.4626	-2.1721	-7.3273	-5.9704	-0.59951	-2.0566	1.7191	-0.78372	-6.4844	-4.5929	-2.3197	-2.7445	3.9099	0.48735	-8.8086	-0.39275	-1.6471	-9.879	0.66071	-3.7374	-3.0043	-4.3586	-5.6735	-2.8593	-3.6691	-8.8221	-0.85236	-9.0464	-1.6964	-5.4947	0.1343	-7.7147	-0.24829	-5.9733	-8.0791	0.38513	-1.5757	-3.068
-2.0269	-4.7621	-4.3511	-10.336	-7.449	-4.0501	-3.9504	-5.9603	-4.6528	-0.80301	-9.5864	-7.8335	-2.8093	-12.427	-8.1659	0.060313	-7.9002	-13.143	-8.0453	0.40264	-9.6502	-13.706	0.5979	-10.037	-0.72931	-7.7018	-3.4792	-3.6377	-8.8557	-8.1031	-10.056	-1.6835	-3.2598	-9.0395	-10.327	-5.4781	-15.345	-9.5351	-6.3062	-3.5283	-6.4051	-3.6942	-8.7077	-6.0351	-9.8227	-3.0079	-2.7785	-13.303	-2.8175	-2.6321
-7.0882	0.38183	0.35937	-3.3451	-2.7682	-0.28667	0.80248	-1.2571	-1.3937	-3.1016	-8.4536	-5.2971	-5.2659	6.364	-11.09	0.42366	-1.7118	2.2945	-0.32254	-1.4434	-3.8863	3.1644	-5.3682	-2.1763	-5.2014	-0.59405	-4.4353	-3.2324	-1.1268	-2.3402	-5.5695	-2.6007	-3.4563	-2.0693	0.54999	-4.5662	-4.62	-7.1215	3.108	-4.5568	5.0358	-11.614	3.2048	3.2681	-2.0891	-1.0214	8.9254	-2.6254	-1.947	1.7209
-20.263	-9.3974	-11.113	-11.432	-12.222	-13.473	-8.9814	-12.171	-4.6837	-7.4186	-10.517	-12.952	-8.0965	-12.319	-14.759	-7.7074	-6.8889	-14.945	-11.863	-12.023	-6.1428	-6.5399	-7.858	-12.569	-7.372	-13.217	-13.487	-5.0399	-7.7536	-10.699	-3.7171	-15.462	-15.137	-11.748	-10.044	-6.1364	-10.891	-5.1192	-8.459	-10.325	-15.023	-6.3252	-5.0552	-10.789	-7.617	-7.8835	-10.795	-8.7913	-9.1474	-9.6443
1.5847	-0.43037	1.6817	0.92516	-1.7399	4.9522	-2.6317	-0.48019	1.9085	3.1044	2.1527	1.8166	-5.4594	-7.7551	-1.2787	-3.1786	-8.39	-0.47213	2.7395	-4.5094	3.2221	3.1396	-2.1908	-3.5701	-0.18311	-3.8294	-4.7201	-1.3912	-5.7734	0.30576	-4.9014	-4.7432	-2.248	-0.51529	-7.7305	0.94214	-4.0888	4.4173	-1.0982	-2.2028	-0.61415	4.9652	-1.4088	6.6787	-9.0526	-1.8372	-1.1725	-0.54937	-0.6822	-3.5886
2.2217	3.7329	-6.481	-0.14367	0.33689	-0.066069	-1.053	2.8385	-5.8262	3.0223	-2.7937	0.12833	1.1724	3.1833	-8.0904	-2.918	-2.2067	4.4622	-0.49099	8.1217	-1.5649	0.13446	2.0497	1.3062	2.9609	-2.4015	-0.7692	4.2077	-2.1785	4.8541	4.9551	4.3494	1.351	-1.193	-1.9148	-3.0776	2.6991	-1.1489	-5.8472	6.7575	1.6393	7.9319	8.8184	6.1037	-2.0899	-2.7108	1.6549	2.4542	3.7965	2.1137
9.4672	5.7925	1.9883	8.1878	2.7625	6.2581	7.3601	-2.1714	6.1482	8.1615	7.3584	6.2581	5.9114	7.992	5.1997	5.1181	6.954	6.8644	-0.31555	7.057	4.3272	8.3282	10.645	5.2173	9.2778	-0.42104	-3.8494	9.3802	2.6267	9.277	1.4889	4.477	10.117	6.8264	2.5744	3.8109	1.9716	4.221	0.68797	0.35392	9.5288	6.7148	3.1706	1.6191	9.6838	4.5693	4.2379	-0.67877	6.1106	2.3914
-10.361	-8.8871	-10.996	-9.7234	-8.7253	-11.179	-10.243	-9.6666	-7.7187	-8.7463	-12.138	-10.383	-9.1567	-9.013	-5.9379	-12.594	-14.272	-10.511	-6.4083	-6.1249	-12.844	-5.6514	-10.813	-4.9512	-14.463	-10.343	-15.977	-7.1715	-8.4831	-12.861	-14.329	-9.2029	-2.0942	-6.1336	-13.674	-13.827	-12.167	-11.323	-12.311	-12.97	-8.8457	-5.1532	-13.664	-10.165	-13.339	-5.7604	-11.853	-7.5102	-6.4007	-6.6924
-20.094	-15.573	-11.126	-11.365	-14.264	-16.064	-11.051	-11.961	-13.749	-15.19	-9.0726	-15.703	-13.211	-9.1474	-14.003	-8.2514	-14.27	-14.585	-15.017	-9.6745	-9.3753	-12.672	-14.202	-16.661	-11.737	-17.633	-8.725	-9.8905	-16.844	-11.052	-16.236	-16.26	-11.616	-16.078	-12.298	-19.944	-8.4565	-13.394	-14.64	-14.327	-15.312	-9.8707	-8.7554	-7.4659	-13.732	-9.2073	-13.686	-10.349	-9.9377	-13.205
-2.5946	-4.9966	-3.0374	-6.2148	-8.9819	-1.5988	-7.5233	-5.3424	-1.4569	-2.7188	-6.041	-6.8305	-9.9202	-3.4152	-9.5807	-3.8036	-8.5424	-2.6848	3.6106	-3.4723	-0.72651	-1.142	-5.9069	-6.9531	0.13905	-2.2291	-6.6045	-5.4196	-7.3954	-6.7923	-1.6462	-4.6579	-6.5699	-2.72	-2.8299	-5.0529	-5.5589	-4.3053	-3.9563	2.1275	-6.8486	-0.12474	-10.126	-6.918	-3.6255	0.38187	-5.2393	-6.7538	-10.414	-8.6579
-13.314	-9.8962	-16.935	-13.82	-13.09	-9.5247	-11.451	-6.6955	-13.499	-12.054	-10.367	-7.3928	-16.118	-17.611	-7.9729	-20.934	-16.629	-20.658	-8.4121	-13.041	-10.242	-23.869	-16.579	-16.17	-12.412	-11.217	-12.296	-13.528	-7.9196	-9.4643	-10.858	-14.88	-15.459	-11.624	-11.088	-7.0324	-8.7883	-10.15	-8.1822	-17.434	-18.575	-11.22	-9.8434	-12.599	-11.896	-4.5423	-10.464	-7.8895	-19.67	-19.588
-10.135	-17.989	-12.118	-13.302	-12.354	-9.5016	-13.134	-16.36	-10.556	-19.237	-10.89	-11.215	-8.5097	-13.518	-7.0117	-14.528	-15.675	-13.117	-14.606	-17.304	-13.425	-15.467	-17.265	-19.162	-13.094	-10.233	-12.65	-9.4304	-13.067	-13.926	-9.2349	-12.28	-18.276	-12.662	-14.145	-7.818	-16.31	-12.533	-5.7292	-11.075	-10.725	-17.599	-13.841	-9.8743	-10.498	-11.541	-17.842	-13.399	-11.053	-5.9366
-5.6472	-0.18775	4.2061	1.5557	3.7065	-4.3853	-2.428	1.7311	-5.1427	1.1552	-3.4508	1.386	-4.3566	-5.5033	-3.4915	-2.7298	-4.9354	-4.3185	-1.8278	2.9	1.4018	-3.9902	-1.7716	-4.3021	-1.1665	0.59098	-0.87473	-1.8574	-6.7975	-3.2824	-1.844	0.2776	-2.6392	-6.7685	-4.5143	4.9144	-5.2578	4.5144	4.5347	-7.368	-1.4289	-10.662	-2.206	-5.9828	-7.0872	-7.7142	-1.0369	3.939	-4.8797	-1.4137
5.7871	0.49321	-1.7708	2.0563	0.26325	-3.5356	-0.5583	-6.0932	-2.4603	2.2998	-1.0695	-3.1285	-4.6295	2.639	-4.2123	-3.4826	8.4215	2.9576	0.017785	0.63407	-2.8292	0.50566	0.35422	5.1534	-5.615	-2.4836	-0.6319	-2.6078	-4.3283	0.18923	-9.805	1.8668	-2.6107	-3.9602	-0.052488	-2.8228	2.2862	-2.4712	3.7165	-3.5786	-1.224	-3.209	3.6645	-1.4587	-0.16362	-1.8159	-0.7264	2.477	-2.8324	-3.8104
-15.176	-12.438	-22.873	-11.43	-10.527	-8.4351	-16.95	-15.249	-13.408	-13.009	-8.0976	-9.3544	-6.6615	-10.015	-7.8164	-8.6443	-16.164	-12.56	-13.959	-12.012	-10.366	-9.8356	-10.946	-10.72	-7.6439	-9.4985	-6.6813	-17.431	-12.399	-9.9719	-17.498	-12.83	-12.803	-18.179	-6.3233	-10.597	-12.582	-11.747	-12.433	-7.9775	-13.242	-8.6956	-7.2349	-13.339	-12.439	-9.0976	-20.747	-15.799	-8.6936	-14.035
-3.8447	-0.94557	-2.6379	-1.105	-8.6486	0.84702	-7.8197	0.48903	-4.2215	-0.70328	2.4254	-1.1557	-6.2117	-0.24836	0.94481	-3.6303	1.1063	-0.67233	-6.4998	-3.0731	-2.1757	5.9847	-0.0069293	7.8767	-3.0949	-3.5596	-2.7459	2.4683	-4.2556	-1.8342	0.87403	-0.23732	-6.2481	-0.10995	-7.7301	1.623	-1.3368	-8.0584	-0.10312	-5.1897	-7.5432	-1.5206	2.9796	-0.59044	-2.7521	0.95535	-0.62109	-1.8118	-3.4291	-3.771
-15.223	-8.7036	-15.722	-15.98	-12.505	-17.117	-13.348	-13.527	-15.2	-12.322	-21.649	-13.386	-13.886	-12.541	-11.919	-7.7738	-14.042	-15.679	-11.129	-14.549	-14.972	-14.472	-13.376	-14.103	-11.491	-6.7415	-7.3345	-18.441	-10.795	-17.915	-11.447	-9.9582	-10.331	-11.123	-12.526	-18.86	-12.315	-17.078	-14.118	-15.305	-5.0872	-12.735	-16.192	-17.099	-12.074	-11.671	-14.744	-11.096	-16.719	-14.688
9.4403	6.3459	7.6287	12.991	13.719	14.121	5.9383	14.343	9.0502	12.73	12.587	6.9381	11.619	8.6316	13.156	7.5715	1.8562	7.3183	14.119	12.631	12.876	11.239	6.3691	18.586	9.252	3.9358	11.285	11.347	10.731	10.325	9.7728	13.109	13.36	7.2646	10.643	10.418	4.558	3.6726	13.428	8.415	9.1287	0.46538	8.8572	8.4665	5.2108	10.049	5.0247	10.856	15.752	12.831
-4.6355	-9.028	-0.75769	-0.41667	-5.234	-3.1677	-4.2795	-7.374	-5.2673	-8.356	-2.2078	-4.863	-9.1036	-5.8782	4.5641	-3.6026	-4.4166	-11.004	-3.9836	-7.9642	-3.6909	-4.0367	-7.6705	-2.0237	3.3251	-3.4929	-7.0835	-1.1036	-1.1333	-5.7784	1.375	-0.85379	-5.5288	-7.092	-4.4709	0.031302	-3.191	-3.015	-1.0947	-3.8031	2.3694	-4.1245	-5.481	-4.7555	-3.3525	-5.073	-3.2278	-6.3114	-7.7948	-8.6762
3.0387	0.50122	-5.5545	5.1238	0.23144	4.3732	7.2962	1.4578	3.1457	3.001	0.86042	-2.7856	-1.0356	-0.85974	-6.7985	1.0514	-1.1349	-5.6514	-1.7204	3.226	8.2569	-1.4999	-0.5889	5.6869	-1.8764	-3.2831	8.3282	1.9024	4.7174	1.6238	6.8144	0.55904	1.8403	-2.9868	3.4273	9.9804	3.9628	-2.5997	-0.84769	2.6569	-3.7335	0.94641	-2.1834	3.5998	2.6114	-4.5137	-4.0763	-0.25175	2.3586	-2.7872
-6.1942	0.18264	-7.4152	-4.6143	-2.6529	3.102	-4.2174	-3.6768	-2.1054	-1.9643	3.1506	-2.6036	-2.3867	-2.2129	-1.5612	-2.6043	-5.7791	0.23362	-6.2201	-5.8823	-2.5053	-0.75567	-2.9525	2.5456	-3.4895	0.64685	-7.6144	-4.6926	4.019	4.4165	2.3277	-4.1234	-0.24002	-0.047478	-7.161	-4.8457	-1.1052	-4.1607	-3.5299	-2.7724	0.55229	0.91628	-3.8019	-1.0101	-1.108	-0.43209	-5.6055	-5.4381	-6.9742	-2.6447
-18.411	-13.902	-13.339	-13.204	-14.367	-12.683	-11.814	-14.409	-15.307	-14.622	-13.411	-12.657	-4.3632	-18.167	-8.9813	-10.704	-13.554	-14.801	-18.751	-13.879	-15.916	-11.545	-10.404	-15.911	-17.744	-16.952	-16.689	-11.002	-16.07	-12.958	-12.937	-19.416	-6.4567	-17.279	-21.004	-14.621	-15.093	-11.345	-10.364	-11.844	-18.741	-15.206	-11.902	-10.586	-16.284	-6.1393	-12.982	-15.592	-16.932	-13.14
-3.2729	5.1401	1.0309	2.8962	4.9436	-3.0699	-1.9425	-4.85	3.6985	5.3517	-2.6748	-3.8258	2.2864	0.87778	-3.6749	-1.2455	1.1622	3.723	-0.12937	-1.2515	1.934	2.8869	-2.3412	-1.7182	1.2014	-2.3611	-2.4321	0.47429	7.0581	-4.7375	-4.2559	4.3233	0.60306	-0.72557	0.98597	-6.6209	8.6786	-2.9723	3.1604	3.3212	0.25733	0.32862	0.85738	-2.0376	-0.97578	3.2319	4.2852	-4.1352	-2.3074	-2.8249
0.6288	12.852	5.4193	10.501	5.3632	3.6387	4.9218	1.2775	0.28984	1.5084	1.681	3.8689	1.1613	6.4009	0.30353	5.9317	2.8103	3.3046	5.9139	0.87513	1.4152	5.7194	3.7405	4.0928	0.80755	0.424	1.7151	6.1314	4.8613	7.6871	9.301	16.227	10.301	1.1817	1.8845	7.5031	6.2061	8.7475	4.0217	4.4333	2.0349	8.1203	1.6189	12.638	4.0822	8.8745	5.5926	1.6092	8.0014	3.625
4.3147	-5.0209	3.7065	5.4848	3.4169	-5.1811	3.1688	3.0366	-1.0421	-3.8278	-1.1989	0.80035	0.15271	0.52308	-1.2367	-5.4421	5.8254	-0.96487	-1.6938	2.8766	-1.0751	4.7899	3.5098	8.5432	-3.0092	-0.38084	1.4212	1.1709	8.7797	4.5433	0.2913	8.9021	0.13218	4.2044	-2.7716	-1.5819	-1.9107	0.62669	6.3294	0.89968	-3.8888	4.5885	4.6211	2.5462	8.2199	2.9536	-2.0986	5.5165	-3.1338	1.4639
-14.415	-14.621	-15.279	-9.8137	-10.771	-13.576	-15.992	-12.149	-19.677	-14.078	-15.071	-5.4951	-15.476	-13.98	-8.6764	-9.0808	-9.9256	-10.215	-9.4465	-14.751	-12.371	-16.021	-15.316	-14.386	-12.96	-15.572	-16.344	-9.8597	-11.806	-9.7942	-13.17	-13.386	-11.922	-10.183	-13.736	-15.751	-12.299	-18.285	-11.489	-11.8	-11.035	-15.833	-10.393	-13.245	-12.111	-11.466	-11.301	-12.609	-13.356	-15.078
-9.3797	-12.017	-20.912	-11.66	-13.371	-9.5199	-14.113	-4.1441	-9.2251	-11.449	-10.079	-13.696	-13.893	-8.1365	-14.349	-12.799	-17.636	-14.363	-14.401	-13.488	-10.334	-11.724	-17.963	-16.827	-14.102	-13.321	-13.821	-13.222	-16.266	-13.642	-14.093	-10.309	-22.254	-9.4647	-8.8418	-16.699	-10.944	-7.3057	-15.025	-12.837	-13.552	-13.029	-12.536	-6.872	-8.9376	-10.822	-8.4212	-14.662	-11.957	-16.21
-9.0385	-2.4906	4.7745	-1.6863	-10.51	7.6567	0.76241	-3.2668	-0.029914	-0.14288	-1.2928	-2.9891	-2.8985	0.51102	4.3316	-2.711	-2.2203	3.6001	1.9679	1.5472	-3.9358	-2.7669	2.2297	-1.2942	1.0953	-4.1753	1.3923	-2.1633	-2.2933	0.40666	-0.22969	0.48402	5.7542	-0.96285	-0.50917	-2.223	-1.7697	2.0881	-8	-4.5286	1.8718	-0.95401	2.1058	0.97496	-7.3234	5.5731	-1.2698	6.4872	-4.0383	-3.9312
2.6872	-1.2371	2.9676	4.531	-2.399	-8.5193	-9.0797	-1.7918	-0.62722	4.9928	4.6218	-3.0981	2.4966	-0.79278	3.6709	-3.5177	0.54236	4.9988	-4.0702	-3.8242	-7.2095	-1.982	0.44851	1.1881	-2.593	3.1364	-2.7923	-1.2095	-1.4202	-3.3059	-4.5256	-3.5502	2.3892	-4.8295	-1.7014	-3.0314	0.33518	0.22014	1.5711	-5.4291	-1.549	5.6307	0.65425	-1.1309	-6.3147	0.26631	-3.3253	-0.064882	5.2749	-5.3147
-5.4615	-2.1241	-0.33012	-4.0539	-6.9234	-7.343	-3.886	-6.9104	-8.5124	1.8628	-3.8296	-6.556	2.4008	1.4397	0.92639	-8.7755	-3.7738	0.56139	-5.6244	-3.8689	-3.6252	-2.4749	-2.8038	-0.18801	-12.05	-3.0741	-6.3802	-7.3483	0.42403	-0.85024	-0.48038	-5.2249	1.9227	-3.6647	-5.1408	-10.403	0.24763	-0.54339	4.0587	0.032604	-5.8451	-4.3793	-4.6053	-6.4894	-1.2327	-1.7571	-1.6179	-3.2548	-0.25113	-3.5555
-15.125	-7.073	-10.242	-13.27	-9.0111	-5.3129	-11.396	-7.2904	-9.5835	-5.0726	-11.394	-5.5011	-6.3323	-4.7927	-3.6999	-9.7693	-3.6495	-11.4	-11.837	-7.0823	-8.184	-11.448	-5.448	-10.773	-13.195	-16.352	-8.6597	-11.906	-13.83	-8.4407	-7.5832	-9.5692	-11.843	-7.224	-6.6808	-11.021	-8.5108	-14.257	-5.2557	-16.653	-5.3217	-5.1329	-9.4573	-14.744	-0.79783	-13.267	-1.1104	-11.809	-14.077	-10.95
-9.8215	-12.424	-10.505	-11.163	-10.672	-14.683	-4.8625	-13.419	-11.827	-15.19	-8.2757	-1.4337	-14.737	-12.601	-15.112	-14.119	-10.772	-16.457	-10.35	-9.6454	-9.6977	-10.714	-8.0752	-13.67	-13.354	-8.4588	-16.358	-10.527	-10.282	-17.118	-13.928	-10.303	-12.03	-9.3424	-6.3565	-13.688	-15.411	-10.555	-11.931	-10.706	-9.5317	-14.457	-11.941	-12.251	-8.5258	-12.369	-9.1438	-7.4745	-10.03	-12.108
-18.61	-29.486	-19.968	-21.88	-27.418	-14.691	-21.795	-16.126	-27.694	-24.528	-26	-23.188	-22.938	-18.133	-24.568	-19.272	-25.855	-21.318	-27.544	-31.31	-20.564	-25.643	-20.729	-22.183	-18.81	-24.304	-21.33	-27.776	-23.979	-23.751	-22.8	-24.679	-19.623	-19.38	-16.171	-19.79	-16.729	-20.035	-22.506	-19.072	-22.477	-25.013	-26.877	-21.51	-21.753	-17.001	-20.906	-25.929	-21.868	-19.232
5.2882	-0.22462	0.50357	1.2061	7.1173	7.7403	3.6023	-3.3657	8.9047	0.49433	9.7396	-2.521	1.8122	2.1304	3.2145	-2.1483	6.4633	2.4036	0.21172	-3.8948	2.2063	0.50679	1.4171	2.6755	4.6577	-0.89218	2.8236	-1.2352	2.7894	4.4651	5.087	0.79047	2.9357	-1.3908	2.4185	6.4073	1.0977	3.6903	4.2973	1.4985	1.0276	3.9856	3.182	2.2754	1.6598	-1.5572	3.0742	7.924	1.9283	3.3815
-5.1846	-1.3712	-12.418	-6.891	-5.1359	-8.7599	-5.8485	-9.8065	-1.0231	-7.4831	-2.3078	-7.1298	-11.192	-2.5304	-3.4098	-7.4844	-6.5928	-9.0679	-3.2115	-4.5545	0.34826	-10.101	0.4114	-0.27233	-7.6571	-5.405	-5.0502	-5.673	-6.6438	-5.0762	0.64097	-6.6287	-9.8064	3.7473	-5.9471	-10.129	-0.73297	-6.4464	-4.4622	-10.473	-5.1164	-0.20861	-11.606	-9.2281	-8.4586	-7.7924	-0.80673	-5.1896	-11.123	-5.6575
-26.684	-14.914	-25.457	-17.75	-15.902	-24.098	-21.408	-15.959	-21.632	-23.94	-26.802	-24.748	-17.806	-26.732	-20.26	-24.009	-23.634	-29.605	-25.949	-21.15	-15.422	-32.01	-19.864	-21.938	-23.267	-23.286	-14.529	-21.477	-25.48	-24.613	-27.642	-23.581	-26.455	-20.121	-25.129	-22.735	-20.736	-17.198	-17.962	-23.366	-24.797	-22.922	-20.926	-20.97	-24.899	-20.11	-25.05	-22.548	-23.791	-21.575
2.165	5.5609	3.9679	2.6709	6.5776	5.4676	13.862	5.7405	8.4805	7.4835	6.9867	4.7086	6.3264	10.434	10.639	4.2302	9.2373	6.7164	5.1451	2.0078	5.963	3.7315	5.9705	6.3033	10.827	11.015	5.8392	17.285	5.2926	9.3181	11.236	5.3871	3.5138	3.0739	6.5857	3.8978	2.9658	9.5853	4.4848	5.4669	0.86218	3.5477	8.4223	3.222	7.7436	10.268	0.6529	6.9231	11.475	2.1839
-24.045	-21.4	-12.494	-18.662	-18.581	-24.719	-24.53	-26.698	-21.073	-27.684	-22.369	-24.282	-21.899	-17.668	-30.15	-25.051	-26.338	-20.911	-26.345	-23.559	-18.758	-22.083	-24.803	-19.264	-27.417	-20.618	-18.577	-21.876	-18.192	-26.517	-22.313	-21.582	-18.691	-18.419	-14.663	-22.476	-19.721	-21.969	-19.193	-21.96	-23.377	-18.156	-16.234	-21.778	-21.701	-19.257	-16.923	-19.595	-25.964	-25.177
-4.9329	-0.013733	-5.3514	-4.0232	-5.1292	-1.8299	0.17595	-2.2269	-3.6729	1.863	1.7427	-1.5741	1.4102	-1.3734	-2.2224	-0.75733	-4.3881	0.37339	-0.09532	0.8773	0.63427	-3.8381	0.62304	-4.4657	0.43129	-4.4614	0.067962	-1.6823	-1.3311	-4.2383	0.62107	0.54473	-0.27867	5.7835	-5.3233	4.695	-2.5308	-1.9098	-1.1665	-0.46013	-3.5616	-4.8034	-3.7405	3.1154	-6.8309	-0.82666	0.84202	4.1397	4.427	-4.3457
13.692	13.372	7.9983	6.0357	6.1967	12.846	13.356	10.758	5.6138	13.229	6.9457	8.6949	5.8082	8.5838	8.6999	3.1107	11.397	6.849	1.5667	4.6296	11.964	11.969	8.5308	5.4081	10.671	4.452	9.3132	12.092	16.028	10.242	8.0787	13.322	6.3838	6.5468	3.4948	5.4349	8.0638	8.0548	12.805	7.7235	7.9452	10.083	5.8835	9.2057	2.9801	8.6662	3.8951	7.198	9.4435	8.2591
2.7606	2.015	0.0098503	14.108	7.4576	4.0514	5.1233	7.8004	5.049	7.9043	9.9459	8.4879	11.877	6.5579	10.127	9.9627	10.881	9.0627	7.0663	12.836	6.2927	2.2501	2.5438	4.8264	6.8941	12.187	6.846	4.4213	6.2913	7.6188	10.948	9.3798	-1.9066	7.7289	9.7536	6.3959	6.1041	10.23	5.5453	5.5274	3.5548	11.972	5.7405	6.0918	4.4098	4.9663	6.8676	1.9833	6.4641	5.5543
-15.432	-14.763	-14.932	-20.197	-12.131	-22.86	-11.804	-11.783	-16.783	-9.467	-15.845	-7.1108	-12.368	-14.395	-15.417	-10.911	-18.496	-11.104	-20.659	-13.53	-18.075	-13.36	-14.237	-15.787	-15.863	-19.192	-12.979	-12.92	-18.741	-12.999	-13.671	-16.827	-9.0257	-11.935	-15.829	-14.792	-17.602	-13.177	-11.916	-15.435	-14.161	-11.948	-14.359	-12.848	-6.9692	-18.841	-23.329	-18.594	-13.763	-18.827
-19.271	-15.324	-22.954	-20.329	-20.475	-23.896	-18.159	-23.038	-25.593	-25.136	-21.116	-19.534	-17.156	-20.531	-22.835	-25.204	-24.798	-20.764	-21.474	-27.171	-24.452	-22.145	-24.747	-19.635	-24.217	-23.845	-25.77	-30.56	-13.812	-28.191	-23.561	-19.69	-26.233	-21.807	-22.849	-21.154	-21.8	-21.409	-22.354	-14.552	-19.766	-29.23	-24.826	-19.358	-25.368	-26.421	-23.162	-25.04	-17.566	-18.459
-1.0973	-0.95044	0.39296	-1.5181	0.25805	-6.0993	-2.0094	3.5699	6.0128	-0.26612	-7.5302	3.0033	-3.1965	-3.0567	0.87385	-5.484	1.1266	-5.9004	0.60112	-3.6342	1.5836	3.0516	-1.6394	2.8709	0.48276	-2.5752	2.023	-0.21931	1.6428	-3.7375	-6.0359	-3.4033	-4.5708	-3.6629	3.3537	-0.72906	0.28415	-5.5608	-6.8594	-8.0955	-6.5985	-4.4021	-1.5435	-0.92583	-0.042217	2.5828	-6.254	-3.7828	-0.86301	-1.962
3.0644	1.1625	-1.7262	-10.671	0.81181	-6.7725	-6.1178	-6.0874	-4.8049	-4.1028	-5.02	-6.5899	-4.6978	-5.8565	6.2661	-3.2622	-1.2434	-3.2096	-10.007	4.9119	-7.3642	-4.4594	-2.825	-0.062285	3.2679	-0.40556	-6.5633	-3.3209	-6.2947	-0.49417	-2.9067	-3.1779	1.3712	-0.022242	-1.761	-7.012	0.41045	-3.5922	-4.0394	-11.7	-2.9091	-4.2223	-1.9802	-3.6369	-6.9672	-4.6226	-5.2372	-3.5134	-3.9398	-8.5793
-8.4493	-5.1798	-7.3105	-11.426	-1.9249	-8.6263	-2.949	-6.1589	-1.396	1.8808	-7.8052	-6.6606	1.1868	-4.0768	-5.9696	0.18742	-0.34575	3.357	7.9553	2.1207	-0.98692	-2.8974	2.8102	-3.0648	-7.6916	-7.2717	-5.8901	-9.9257	0.40902	4.3506	-9.6487	-8.1503	-7.7389	2.1501	-3.8297	-5.0785	-10.276	-6.9595	-1.794	-0.85059	-4.289	-4.0885	-6.8322	-3.3069	-14.468	-4.4313	-9.2919	-10.609	-2.3274	-5.6119
-11.898	-16.102	-13.862	-3.3333	-8.9401	-10.525	-7.8832	-13.71	-8.0392	-15.273	-10.746	-18.613	-11.706	-6.4017	-11.937	-10.572	-8.5622	-12.531	-11.087	-12.71	-11.021	-11.219	-10.344	-6.8208	-8.8775	-10.408	-13.943	-16.786	-7.0995	-19.495	-12.541	-14.308	-8.81	-7.0034	-14.793	-7.638	-8.5466	-10.413	-10.893	-6.0519	-9.9	-3.9068	-11.857	-12.905	-18.155	-13.21	-13.765	-18.656	-17.736	-15.314
4.644	5.7698	-1.5979	4.6891	-1.7435	10.023	-1.3751	-1.5025	-1.3819	-0.71346	-5.4846	-4.9817	-2.0818	-5.0502	-0.46904	2.4549	2.9622	-6.3244	1.3194	1.5097	-4.4171	0.91688	0.032715	-2.2493	3.7347	-0.34709	0.20043	-0.23208	-2.0496	3.4399	5.2477	-2.918	5.0464	-1.2859	3.4751	1.5322	-6.7133	2.4659	2.3539	1.591	1.3918	2.3142	0.38593	-2.6013	2.703	-1.9835	-1.5172	-0.095578	7.4208	-2.5372
2.8639	-7.9166	-3.932	0.91391	0.44061	2.0755	-1.2885	-2.5024	0.94678	-1.157	3.4514	-2.1545	1.2359	-2.2993	-9.869	-1.8458	2.8334	3.3458	-2.6761	-5.7261	2.738	2.2647	0.87276	0.86933	2.3585	-4.4291	-8.5645	5.1177	-2.0424	-6.4005	2.0106	3.1016	4.7395	-7.852	-2.6631	-2.673	1.21	-4.5871	5.9638	-3.3283	0.27798	-1.6084	-2.5225	-2.652	-3.0547	-8.5134	3.2013	-3.0904	-0.92612	-1.3275
3.225	4.1785	-2.338	9.0575	8.2508	10.252	5.4212	7.8811	5.4167	6.262	12.138	4.6372	3.3053	4.5923	7.9807	2.3483	4.4464	1.1935	7.8361	1.1256	14.035	0.73847	1.0776	2.9553	5.1069	8.9225	9.8313	3.4117	7.0728	6.9282	5.9207	4.8047	-3.3364	4.1233	3.2545	10.641	1.5049	1.3785	1.8113	0.84074	2.8688	8.6931	2.5808	5.147	4.6487	1.9897	2.7834	3.414	0.77142	-1.4553
-4.5349	-0.74404	4.4862	-7.0194	3.8731	-1.2258	2.2011	-3.5867	-3.3655	-2.9565	3.504	-6.6177	-3.679	-6.9618	0.068465	0.46425	0.42893	-2.6394	-0.089675	6.8359	-2.1278	0.10961	5.5777	-1.9974	-3.3531	1.6957	-0.53151	-2.2921	-1.7126	2.7748	0.2586	2.0369	-1.4167	-3.8895	-9.7038	1.0693	-2.9325	-4.0363	-2.7421	-0.95796	-11.127	-4.4133	-1.5653	-0.32985	0.25935	-0.28206	0.67224	-1.2686	-0.41878	-0.59537
-5.1243	-3.2164	-7.5809	-6.5094	1.804	-7.7919	-1.5688	4.0989	-6.6825	-7.5993	-1.8829	-7.8503	-2.8455	-4.1306	-2.8262	-3.5506	-1.4923	-0.041924	-4.2741	-5.3867	-4.9687	-3.7008	-2.9094	-1.8708	-0.20005	-4.3018	-11.134	-3.8916	-2.321	-4.6574	-7.4008	-2.4773	-3.7155	-4.2831	-7.1925	-9.7482	-4.8658	-6.4366	-1.023	-4.9811	4.2313	-7.6176	-7.9203	-5.1755	-0.815	-5.2838	-8.7218	-3.0274	-4.9298	-10.798
1.04	-7.0449	-2.9226	-2.3674	-3.6449	2.2487	-1.32	-2.8673	-5.0853	-6.0985	1.9363	-4.6489	-1.0498	-3.4833	-1.7455	-1.6645	2.7643	-4.4013	1.3188	-2.2653	-2.2521	0.18149	-3.1984	-4.4786	-2.1378	2.1706	-5.4614	-4.0962	-2.5757	-6.2174	-7.2119	2.0452	-4.6571	-7.852	-0.73387	-4.0207	-4.122	-1.3149	-2.019	-6.3482	-0.51528	-0.63911	-7.6635	0.033083	-6.1876	1.46	-6.1371	-0.32684	-6.5901	-8.0497
-7.419	1.695	4.7984	-0.51064	-1.3056	-0.24481	-3.1851	1.1112	-4.1866	1.9838	-5.1681	-2.6543	-2.121	-1.3607	3.2395	1.9936	0.17594	-3.2967	-0.86589	4.5858	-5.7285	-1.7274	-0.32721	1.8416	-3.7774	-3.7757	0.15161	-1.9147	-2.849	1.7508	0.26847	5.9275	-0.29108	1.7335	9.2511	-2.9112	-1.7476	-3.8888	-0.11322	-4.313	4.9263	-0.87962	-0.75767	-5.5646	-1.3737	0.91542	-4.919	5.5397	1.3962	0.41694
-18.763	-22.578	-19.508	-20.87	-25.29	-22.074	-24.38	-23.672	-21.278	-19.69	-21.644	-19.855	-24.036	-19.409	-14.915	-20.152	-20.107	-16.478	-19.915	-21.891	-22.315	-21.389	-23.556	-21.72	-21.404	-22.811	-20.758	-14.769	-22.655	-22.418	-28.714	-20.322	-27.726	-25.625	-17.612	-22.338	-15.266	-26.931	-24.102	-21.899	-22.181	-15.278	-20.437	-18.165	-22.33	-27.481	-20.242	-26.127	-18.793	-20.902
4.2536	-1.4088	4.9533	3.3623	-3.1161	-7.211	-5.0094	-0.68266	-4.8915	-0.47651	2.9502	-1.4859	-1.2166	-6.4089	-4.7853	-0.85058	-0.80768	-1.5991	-0.4114	0.43262	-6.0016	-3.8643	1.0924	-3.9535	-1.9359	1.1562	-1.1821	-0.72302	-6.0205	-4.6038	-4.0272	-2.0028	-2.8626	-3.7158	2.5683	-0.78581	-1.5263	-2.254	-4.1021	-6.6188	-0.86924	-3.5654	1.3358	-1.3485	4.3297	-2.1079	-0.75643	2.6914	1.2336	-0.61201
-7.3378	-4.6425	-3.5829	1.0678	-6.9699	-4.8135	-4.0655	-6.2188	-3.226	-4.5017	-6.1	-4.4144	-7.2038	-0.85015	-5.0151	-3.1449	-6.7319	-4.5905	-5.7281	-5.0113	-0.9454	-0.55551	-8.0055	-4.4153	-4.0121	-10.58	-8.6993	-1.1789	-2.1193	-9.6034	-9.0718	-1.1927	-7.2413	-10.326	-0.33341	-3.6892	-8.777	-6.2599	-7.2355	-7.0637	1.4147	-5.4845	-7.0111	-12.419	-0.088364	-10.727	-2.9282	-6.0626	-4.8227	-2.8899
-5.9855	-11.167	-13.501	-6.4122	-0.5353	-6.1111	-5.9069	-7.2229	-9.3434	-1.8945	-8.503	-8.6154	-10.445	-11.413	-8.7801	-9.7136	-12.204	-10.369	-10.748	-1.4976	-3.5626	-8.7846	-4.3059	-11.246	-14.707	-8.9142	-8.977	-15.388	-0.49009	-8.1766	-10.871	-9.954	-8.169	-16.537	-8.4338	-8.6306	-10.57	-12.635	-10.302	-7.3651	-5.5556	-4.1958	-7.5993	-4.9021	-8.1285	-8.8584	-5.6891	-6.9096	-3.6012	-16.102
-3.2131	-10.251	-4.2956	-8.9891	-7.9277	-15.518	-7.7424	-13.741	-7.9377	-12.144	-10.611	-14.643	-6.4399	-9.1432	-10.515	-13.01	-10.173	-11.265	-7.6133	-11.921	-7.9229	-12.435	-13.161	-14.703	-7.8859	-4.5156	-7.3915	-6.0425	-11.134	-4.8411	-14.291	-10.718	-8.0931	-11.877	-6.7334	-9.9001	-12.309	-5.082	-11.439	-5.7332	-10.291	-7.7371	-14.243	-5.7906	-4.4326	-12.826	-9.108	-3.9452	-6.9301	-11.331
-2.133	-1.5601	-6.0025	-0.33539	-2.1097	4.9824	0.18705	2.1254	-7.1845	-5.7653	-0.092966	-4.8795	1.4472	-1.8791	-2.7502	-2.177	-2.0586	-1.0719	-0.23874	-10.502	3.3664	-2.5595	-7.8848	-2.0648	-0.27806	-0.45077	-1.5538	0.61277	-0.56681	-0.028039	-7.3627	-9.3856	-3.376	1.537	-10.64	-5.0264	-3.2412	-12.867	1.3574	-2.8497	-2.1499	-2.8879	-3.8945	-2.0924	1.4138	-4.8279	-4.0353	-1.7698	5.4271	-4.1648
-14.108	-12.922	-7.5181	-11.258	-8.6831	-13.117	-0.86378	-17.393	-14.727	-17.245	-16.289	-8.31	-5.7854	-13.729	-12.755	-9.7342	-9.6282	-9.5086	-17.973	-15.257	-16.309	-15.077	-16.844	-13.277	-9.5217	-15.394	-10.653	-13.302	-13.383	-11.476	-12.092	-10.101	-12.606	-12.508	-14.701	-13.925	-6.4922	-11.19	-1.2901	-12.937	-15.327	-17.423	-12.401	-8.7218	-8.5613	-15.185	-16.328	-14.434	-14.411	-12.593
-7.8836	-12.071	-14.807	-11.565	-15.24	-12.533	-9.2409	-20.843	-19.653	-11.657	-9.3612	-16.01	-17.248	-16.617	-13.262	-13.981	-13.582	-17.36	-18.362	-16.15	-15.957	-14.163	-16.038	-15.127	-15.685	-14.07	-15.717	-15.747	-11.666	-16.392	-16.826	-12.227	-13.098	-13.078	-18.624	-14.2	-21.985	-9.3005	-13.205	-15.247	-14.144	-16.07	-8.0224	-14.148	-9.9373	-15.742	-13.416	-12.431	-10.01	-16.963
-13.015	-15.061	-11.586	-2.8054	-15.515	-11.829	-15.398	-14.3	-20.561	-12.537	-17.729	-13.219	-14.997	-7.2338	-11.927	-20.08	-12.819	-19.695	-14.454	-14.515	-9.9695	-13.412	-15.358	-13.259	-10.91	-12.021	-15.718	-18.007	-18.612	-12.823	-22.328	-14.389	-13.192	-20.224	-15.754	-9.202	-15.64	-11.667	-18.132	-13.743	-11.354	-14.786	-13.245	-13.477	-15.426	-10.64	-9.5643	-15.233	-12.669	-12.107
-13.201	-6.4571	-13.967	-11.242	-21.698	-15.764	-13.861	-12.454	-14.308	-6.5663	-11.168	-12.646	-14.782	-16.605	-11.848	-17.206	-10.74	-13.689	-19.474	-11.64	-8.4059	-8.607	-9.7738	-11.494	-13.923	-7.5807	-16.505	-11.425	-15.125	-11.905	-10.52	-15.703	-12.67	-16.756	-17.797	-9.8495	-7.4321	-17.597	-16.347	-16.092	-13.236	-15.325	-15.525	-15.196	-9.1027	-12.148	-10.243	-14.66	-9.0808	-11.979
8.7619	3.3918	6.6148	5.4485	3.6214	5.9384	3.8369	0.86928	3.4341	5.6862	0.12441	2.6658	7.2841	-0.54896	0.52025	7.3391	2.3554	6.6783	3.8166	0.82346	7.3929	-0.85145	9.7246	-0.3678	3.4225	8.9592	3.5713	4.7999	4.1998	0.26123	-2.1283	5.633	3.8089	5.6919	3.9264	5.5127	2.312	0.77681	5.8609	0.68807	-1.0152	7.0723	0.82875	1.0658	12.557	3.0176	4.1193	7.7486	10.641	8.8758
-21.069	-19.382	-16.774	-21.821	-19.072	-26.499	-26.335	-22.435	-17.041	-23.361	-26.056	-25.713	-27.285	-22.242	-18.754	-22.73	-17.534	-24.954	-22.11	-20.262	-14.528	-16.292	-18.829	-15.168	-22.891	-23.685	-23.654	-19.133	-18.965	-23.493	-20.25	-16.79	-18.253	-23.146	-26.229	-19.663	-20.684	-20.949	-21.136	-21.12	-20.564	-19.857	-20.249	-23.719	-15.198	-21.707	-20.886	-18.084	-27.023	-23.741
6.4995	3.2508	2.4889	7.8598	4.9309	4.7005	10.347	5.4461	12.915	12.349	7.0035	10.545	11.56	8.5325	11.214	5.6079	6.6255	6.413	8.4137	7.2936	2.9348	6.3001	11.475	11.395	7.488	13.131	4.1646	2.2219	5.9806	9.8104	5.0116	5.1914	6.3189	13.051	8.1217	2.2578	16.362	6.696	8.5939	11.083	2.6137	11.146	6.3645	4.8396	8.5434	8.8664	12.891	4.9766	4.2937	7.4146
-0.13413	-2.0329	1.311	4.6315	1.1695	1.0896	-2.3936	4.2431	-8.0827	3.4744	4.6545	2.8776	-0.58009	5.9912	5.0586	4.1473	0.90708	7.6925	-5.317	2.2857	6.7963	-0.098288	6.7618	-2.0203	0.76482	-0.016955	-0.062876	-0.17595	3.8583	5.7395	1.6978	-0.090477	1.1596	-3.5719	2.359	9.8939	1.8988	3.8738	2.4864	0.37314	4.6581	2.349	2.1699	-1.8543	-2.3049	2.6879	-1.3407	-2.6305	2.9367	-2.1382
-4.6454	3.0007	0.28206	-4.1897	-3.941	-4.2662	0.71987	-3.9458	0.74673	-4.5529	0.48237	-2.9248	-1.6894	1.9409	-6.1609	1.2839	-1.506	-5.501	-4.3776	-2.7875	-3.5763	-3.1185	0.56784	-3.9778	-0.68977	3.3728	1.9328	-4.0149	-0.4553	-2.12	-2.4866	-7.1236	-9.817	-3.6104	-4.8035	-5.2969	-2.6683	-4.0864	-4.7364	-4.1818	-1.6461	-0.45374	-0.24448	-2.1791	-8.0698	-8.5541	-0.46177	-0.11815	-9.0697	-5.9112
-7.8491	-7.4756	-6.299	-11.132	-5.8136	-9.9985	-12.864	-12.282	-8.9219	-9.4198	-1.7019	-12.234	-7.8146	1.5758	-9.3456	-8.326	-1.2968	-10.016	-4.1921	-4.3164	-4.5568	-5.1149	0.15772	-5.9593	-8.781	-6.5034	-3.308	-5.8731	-4.4954	-5.9986	-7.0548	-8.6595	-13.861	-3.9061	-8.3625	-9.2089	-7.6552	-7.6199	-6.4567	-5.3523	-11.558	-12.972	-6.2163	-13.748	-6.3944	-4.0683	-3.6859	-6.093	-0.37806	-5.2194
7.5944	2.7604	6.5469	6.1394	-0.13119	3.7379	11.063	8.3879	5.017	3.5813	1.2407	1.4474	4.1555	5.9602	6.6345	-1.8159	-1.3697	9.3921	3.3697	7.9886	5.0497	5.9616	5.5933	4.6664	9.3572	2.8633	4.4081	2.7856	7.5632	3.146	1.2321	2.9677	5.9936	1.5539	5.2915	4.8725	2.1446	7.2402	11.82	3.1403	2.7415	2.8927	5.0464	-4.5853	9.1136	11.005	3.8479	1.7283	3.3908	10.176
4.5561	0.89109	5.0186	3.7654	1.279	-1.5052	1.1491	-0.7473	4.4982	-6.1124	-4.0681	-2.3188	-2.1922	2.711	-0.52529	-0.17543	1.0875	7.143	-2.0872	4.4302	-3.4865	7.5855	4.1951	-3.1218	-0.14937	-1.9096	4.5292	0.10409	-2.2086	-3.4337	-0.76792	5.2506	4.5665	2.6065	1.99	-3.8345	2.2016	-2.0267	5.5479	-0.39177	1.461	1.0422	6.9626	2.2783	2.6806	3.1618	8.1598	5.5315	3.1083	2.358
-6.5241	3.305	7.0123	1.5996	3.9362	-0.019707	2.9301	-4.6114	6.3997	7.491	6.1095	4.3662	10.704	3.4232	1.8128	5.6329	6.0748	3.0149	4.3853	5.4226	4.2863	6.9071	-2.7361	-6.686	5.9729	-1.8315	8.0265	5.1481	-2.1178	5.1017	1.8931	6.253	6.8653	4.4959	3.1237	4.8561	1.9209	-0.3541	5.4559	-1.012	0.87133	2.8041	8.1659	2.3287	-0.6356	6.4527	5.3982	-1.758	4.3304	6.7811
-8.6762	-16.089	-17.872	-6.2763	-12.787	-11.459	-11.978	-12.255	-10.13	-5.2556	-11.462	-8.557	-18.959	-7.6905	-7.8215	-17.081	-10.791	-11.307	-15.477	-13.844	-14.964	-9.3034	-10.078	-9.765	-13.507	-12.705	-8.9703	-12.028	-16.828	-18.006	-7.7736	-12.71	-15.729	-11.97	-9.2347	-13.757	-16.255	-14.231	-8.0782	-7.3603	-9.8075	-12.691	-13.357	-1.4452	-12.271	-13.807	-6.6498	-15.1	-10.414	-7.0384
-0.61424	6.1067	2.7294	-2.263	7.81	4.1849	2.0983	3.7585	3.4962	0.80727	-0.842	5.3373	-2.8145	-0.87559	1.4292	7.1428	-1.2894	-5.0811	2.2443	-3.5101	0.52062	3.9769	7.4575	-1.0943	7.5687	-1.1375	-0.90014	-2.108	1.0713	1.668	4.6402	9.3989	2.1279	2.788	1.2234	-0.92681	4.5995	4.4742	4.3148	-1.4642	6.9305	6.561	-4.5827	-0.021759	2.0197	-6.7324	6.6986	-0.15999	0.64771	3.0088
-4.2139	1.067	2.1194	-5.9109	-4.4465	4.7188	-2.1431	-1.1405	-0.38932	-4.4849	-3.1666	-7.3922	4.8915	1.4891	-2.5823	-1.2033	-1.2933	2.6133	-3.0436	-3.5544	-1.5343	-0.13237	-3.2356	-7.3414	-6.2205	0.65627	-1.1948	-4.0272	4.1005	-0.030211	-3.6007	-0.54225	-4.5112	-6.8712	0.97758	-2.3399	-6.2527	-3.2404	-1.3445	-1.921	5.1208	-0.27014	-6.0507	2.4657	0.28894	1.9927	-3.27	0.070371	-2.6572	4.06
-1.608	-3.3804	-4.0542	5.9004	-2.8647	-3.3024	-1.2117	-1.5113	-1.2319	-3.0065	-0.67365	5.3927	1.6734	-2.2758	1.4002	-4.2674	1.9904	-0.65726	-1.3675	-3.9016	0.60478	-0.67288	5.1206	4.1263	-0.96077	2.977	-6.3447	0.14116	-1.9085	-0.7832	-1.7622	0.65908	1.4627	1.7789	-1.8476	-0.77899	0.10469	3.5291	4.476	-3.6034	-1.0541	2.8973	-2.1006	5.6601	2.2766	-0.12417	2.1635	3.208	-1.9221	4.3726
-5.5548	-8.318	-10.16	-7.5844	-11.085	-12.5	-18.55	-4.2829	-6.7936	-17.364	-5.1868	-9.2508	-14.287	-12.6	-16.306	-9.6045	-17.118	-13.642	-16.074	-23.233	-10.646	-13.181	-9.0561	-15.506	-15.883	-9.7673	-17.772	-12.475	-16.556	-14.127	-14.546	-13.138	-11.114	-11.155	-12.237	-15.069	-10.197	-8.4465	-15.77	-13.998	-18.987	-16.782	-14.276	-11.04	-9.9913	-13.115	-14.115	-12.487	-12.568	-11.595
-5.9615	-4.6283	0.62346	-5.7084	2.6816	-1.8745	5.6938	-3.1491	-0.18494	1.3707	-1.0808	-1.822	-1.6063	-5.6019	-6.0574	-5.2152	-3.1248	-2.0517	-9.7733	1.9378	-5.908	-4.6274	-0.69454	-0.018561	-1.4616	-4.5717	-2.7193	-3.9182	-1.535	-4.9819	-2.3165	-8.2713	-8.0932	-0.99617	-2.2733	-9.7245	-5.1722	-6.4055	-3.0673	-0.6499	-5.4442	-3.6785	-4.2163	1.6582	-5.4569	-4.1561	-6.7505	-3.4794	-2.487	-1.1473
3.6227	4.7249	-2.6663	1.1202	0.59527	0.20127	0.61048	-1.7736	1.9223	-2.5189	9.2943	0.5229	3.3961	-2.4774	5.1809	-3.9509	3.5482	3.1574	4.4491	4.7782	-0.89408	2.5984	2.6032	5.5997	7.5791	5.2639	-2.3798	-4.1799	5.5505	4.1432	2.4114	2.6045	2.4353	-0.12946	3.8749	-4.0192	-8.6672	-2.7393	0.021216	1.9249	2.6125	3.5371	-0.8097	1.4604	-0.00063502	-5.7327	-0.58409	5.1021	1.6998	-4.056
4.5716	0.061906	-0.14512	-1.6409	-7.1576	-5.1764	4.5112	2.7637	0.11664	0.43455	-1.8528	3.625	2.3602	-2.478	-2.627	-0.1504	4.3004	-1.6881	-6.0558	-7.7868	-2.2619	1.56	1.866	0.94778	1.4255	6.3903	3.1642	1.1287	5.5264	6.1182	-3.1074	7.6705	-0.68611	-4.403	-0.04263	0.21117	0.97435	-1.0269	0.55544	-0.64336	3.9338	2.2532	0.93308	-0.25759	3.1756	0.30695	-3.1533	2.9928	-5.3761	-4.0748
2.3709	-1.4894	3.2529	3.8926	-1.8892	1.0254	-2.8487	-8.7488	-1.5507	1.0972	5.1236	-3.0576	0.73396	-4.0229	2.765	2.5365	4.915	-0.17772	-0.55099	5.3153	7.3915	2.5374	-2.8037	-3.1059	-3.8297	-0.13776	0.43832	0.32084	-3.8381	-4.061	3.8316	4.1789	-0.73562	2.7308	-1.5494	2.2819	3.2889	1.5927	3.4864	3.8613	-6.3617	-2.1171	1.7351	-7.329	2.3422	0.6299	-1.7286	6.9556	1.7934	-0.38458
-11.853	-8.9799	-15.146	-16.584	-11.973	-12.351	-2.3153	-8.3217	-9.5936	-18.041	-8.6391	-17.583	-12.086	-9.313	-10.327	-5.0918	-14.695	-11.705	-13.528	-13.612	-19.224	-9.4737	-10.142	-14.143	-16.618	-8.8564	-15.492	-10.877	-15.183	-10.27	-18.677	-10.548	-12.789	-15.254	-13.624	-11.041	-14.377	-6.9745	-11.77	-14.201	-11.464	-15.023	-10.631	-11.915	-17.305	-16.927	-12.617	-7.7719	-13.716	-15.652
5.8684	10.949	13.148	15.619	13.832	8.4598	11.917	8.1852	7.7348	10.063	6.044	9.9592	12.895	13.45	4.9636	6.6152	17.665	6.4713	13.968	13.172	9.421	9.4726	8.34	8.4619	9.3089	4.6543	6.4364	7.2153	10.856	14.473	7.6022	15.233	9.0588	9.1305	12.674	9.9633	13.159	10.622	9.5006	8.6803	11.621	14.055	7.512	14.705	12.895	3.9637	2.3951	12.701	8.1338	10.353
-7.1913	-2.7508	5.1286	-7.9401	1.0547	-1.4384	-2.2721	-6.4556	-4.8399	-2.8352	-1.3318	-1.6029	-1.6701	-1.9672	5.452	-5.5825	-2.7493	-2.141	-5.2526	0.33508	-6.5305	0.13589	-0.48156	-3.0789	-0.76076	-4.0258	-2.4356	-6.1554	-4.0656	0.75494	-4.9736	-7.5301	-5.4126	-0.51004	-0.54336	-4.5415	-2.3216	-0.76811	-1.3833	-0.11369	-7.2099	-0.61134	-3.903	4.3369	-2.8127	-4.8244	-2.3114	1.1706	2.77	3.2323
-2.0064	1.0883	-8.1016	-3.8811	0.69302	-2.2127	-3.7971	-11.266	-1.1296	-1.1876	-2.0898	-0.88833	4.8049	-5.1986	5.8179	-1.8497	-6.5187	-2.6857	-7.829	-1.3039	7.0559	-8.6107	1.9936	4.0096	-0.18255	-5.6866	0.11944	-5.9871	-1.9643	-7.5165	-1.9661	-5.6129	-2.0471	-1.3267	-5.6479	0.44991	0.074593	-2.5476	-2.2461	-4.4648	-3.9184	-1.0359	7.0953	-2.619	-0.67188	0.89049	9.4879	-8.6937	6.6299	2.3961
1.8313	-0.77285	-2.8818	-4.0357	-7.2857	-3.754	-1.8189	-5.0913	-2.7609	2.1198	-1.624	-2.0625	-4.9705	-0.77331	-1.8799	-6.5376	0.33305	4.5522	-2.196	-1.6087	0.46995	1.7151	-2.548	-3.7314	0.018	0.077119	-2.7001	-7.062	-9.7389	1.3271	-2.5443	0.53276	-6.1536	0.49647	-6.5145	-5.5811	-6.0278	-6.0716	-0.71135	2.5537	2.9885	-1.1391	-4.4231	-6.0413	-2.6737	-7.336	-5.4038	-1.1838	3.49	-0.059263
-26.299	-19.927	-16.529	-23.207	-23.239	-14.429	-17.761	-17.742	-24.218	-18.495	-21.673	-16.815	-21.768	-20.752	-16.201	-25.142	-21.324	-18.376	-22.499	-23.835	-21.304	-17.19	-20.673	-17.606	-16.613	-12.281	-19.543	-18.768	-18.358	-23.291	-18.391	-24.074	-22.116	-20.78	-23.551	-11.979	-24.151	-18.283	-21.129	-18.439	-25.791	-16.33	-28.537	-22.248	-23.283	-19.039	-16.26	-20.332	-19.634	-16.922
-3.8728	-2.5393	-10.331	-7.4062	-10.776	-7.3424	-8.1049	-0.22532	-2.389	-3.6303	-0.94935	-15.99	-3.2395	-7.5139	-7.4021	-9.6466	-6.3241	-6.1952	-4.6018	-5.7124	-7.2219	-6.0653	-0.098487	-2.6182	-3.2631	-5.7864	4.3277	-2.6929	-10.37	-0.85879	-2.4912	-6.3469	-4.446	-4.8359	-2.0171	-3.7093	-6.5338	-4.0108	-8.4722	-8.3828	-11.563	-0.57071	-3.2892	-7.1312	-5.4405	-9.4186	-9.39	-6.4376	-2.7748	-5.3212
-7.2337	-7.5309	-11.701	-7.521	-6.6511	-9.0225	-4.7781	-4.3687	-11.122	-13.175	-9.1588	-8.0777	-11.196	-4.4037	-2.9849	-8.0982	-15.871	-7.8263	-8.6752	-7.9841	-10.676	-6.2262	-0.40797	-5.429	-8.5244	-12.588	-17.821	-8.3318	-13.379	-5.9357	-11.956	-6.117	-4.4927	-13.928	-8.1406	-6.4756	-5.1374	-11.877	-7.7431	-13.107	-9.7918	-3.9843	-12.564	-7.903	-8.6989	-8.9632	-3.8292	-12.507	-9.0554	-11.81
-6.9295	2.4284	-3.6674	-4.2471	-4.6264	-7.4615	-5.2374	-3.3059	-4.2102	-3.5091	-3.2487	-3.9463	-7.3881	-1.5855	-7.252	-7.4835	-3.8755	-3.7614	-6.7948	-2.7494	-0.44176	-6.8547	-5.1159	-1.1354	-3.6625	-6.8997	-4.2068	-3.0633	-4.5943	-7.7908	-1.2393	-4.2237	-7.3844	-1.4896	-2.7736	-6.3754	-1.5623	-3.2393	-6.7301	-6.8488	-3.8176	-0.6037	0.39274	-1.1129	-4.1445	-3.1794	-1.8945	2.4381	-5.8985	-2.0213
-6.1526	-1.7007	-4.2786	-5.3264	-7.4812	-1.3896	-11.116	1.7826	1.6405	-8.0346	-3.8083	-3.223	-9.1895	-1.4872	-1.4733	0.7753	-3.8286	-5.8873	-6.3582	-3.6586	-3.3425	-2.4589	-5.5305	-2.1561	-0.37086	-3.8206	-3.3518	-0.77254	-0.49469	-8.4088	-0.17596	-3.3952	-6.8046	-6.2252	-7.0054	-7.8155	-3.4755	-0.88514	-3.081	0.060267	-7.1499	-2.5007	-1.6837	-3.3006	-5.4298	-3.2327	-0.029672	-6.8758	-0.19587	-2.586
8.2968	6.0421	1.9471	1.3682	5.1509	5.7018	2.7091	5.3946	2.6261	1.8876	0.76224	3.7328	5.0362	2.9527	3.7749	5.2114	2.8421	5.0497	-0.82847	1.1679	3.9146	1.3526	1.4296	8.8983	8.5437	0.84676	4.7374	2.8039	3.575	5.6947	2.3989	0.9923	0.75901	0.057844	3.9528	-1.6395	-1.7637	4.5637	5.3795	0.065446	0.81337	3.9547	4.1363	5.3505	-2.414	-0.57843	0.89475	7.0331	4.6184	0.55929
-13.806	-8.3241	-14.315	-13.748	-14.195	-6.5267	-4.0608	-10.861	-5.6307	-13.183	-16.899	-10.142	-13.561	-8.4106	-12.609	-15.054	-4.3337	-10.725	-6.3024	-9.8191	-5.3136	-11.351	-15.288	-9.1933	-8.4484	-2.7517	-8.8005	-9.8419	-8.1725	-10.147	-18.531	-5.3164	-7.5247	-10.851	-15.888	-6.1172	-11.776	-6.0334	-10.562	-11.516	-7.9897	-6.1746	-9.4777	-9.1665	-7.7626	-11.066	-2.7225	-10.517	-9.829	-6.7932
-2.6227	-1.992	4.1927	1.9704	4.2949	8.0879	3.6508	4.7711	6.187	5.8494	3.7056	4.4664	-2.0889	4.4106	2.548	6.3357	-1.0153	1.9372	1.7373	8.915	3.6533	3.6685	0.8196	8.2308	4.8269	1.9983	1.5682	2.9945	6.6507	-0.36861	7.1173	-2.0453	-1.0481	2.0727	2.158	0.5127	10.487	-0.87051	6.2727	6.9455	5.0262	6.0172	-0.15642	1.2242	3.3202	5.2852	4.5673	0.84007	7.071	3.1766
-4.5987	-5.6036	-3.9907	-2.6133	-4.2383	0.95632	0.73562	0.78135	3.3488	0.83759	-2.9225	3.1216	-1.4013	1.609	2.091	3.7183	0.10755	-4.5272	1.9863	0.76984	-2.475	1.0286	0.24585	0.84704	1.6652	-0.076499	3.9139	4.0595	3.9517	4.1957	-1.8888	-0.65317	2.2842	2.9254	-2.5637	-2.4272	0.41082	1.974	-0.86719	1.7318	0.3356	5.8782	1.1566	-5.8799	-0.69209	1.1953	-1.1761	0.20756	-1.5497	-1.4981
10.078	5.1994	6.4257	7.7963	11.247	13.207	8.3738	10.962	4.4653	5.465	11.673	13.544	8.8609	7.779	7.7638	7.9541	7.4062	2.3813	8.9403	3.5313	6.6708	12.376	6.502	10.555	4.4537	8.3659	9.0846	9.6909	0.89347	8.0403	5.0112	14.577	13.111	12.547	14.029	7.6353	7.2657	4.4801	7.9411	8.877	8.5384	12.42	8.6913	5.8698	6.5585	8.9971	8.242	13.931	5.9659	3.3601
6.8255	4.6641	-0.50066	6.7487	-0.00062896	3.7432	3.6036	0.8993	0.53363	7.9439	0.62336	0.63181	-3.1019	-2.1063	1.0105	0.90368	3.9059	4.6346	5.1723	-2.5375	-0.66673	2.0246	5.6797	-4.359	-0.53885	10.299	-0.61886	3.3205	4.6413	-1.6778	0.63052	4.8196	5.8198	6.066	3.618	3.0382	5.7145	6.1934	-0.091283	6.2827	1.7954	0.19103	-1.4401	-1.7638	3.8411	3.5932	5.0427	2.7572	10.383	6.1335
3.2477	7.036	11.614	8.5929	5.7953	9.4129	11.384	8.7139	8.5573	6.6233	3.7317	13.454	9.618	7.1388	11.188	6.8963	8.8697	8.4904	12.758	6.2838	9.5862	9.9359	3.4776	5.4579	6.5024	8.8785	4.7822	5.1382	10.272	2.5837	11.785	11.242	5.9224	5.351	6.3101	5.972	13.182	7.5397	8.4182	7.1578	9.6661	8.7866	7.996	4.832	7.5953	7.8985	8.0845	11.809	6.2933	9.1831
-0.093304	5.817	6.5691	5.6758	12.331	9.2025	-0.0011984	0.70292	7.66	10.798	-0.064481	4.0098	10.33	4.8953	5.2177	2.9234	10.648	4.6438	6.361	4.4052	5.4474	3.706	2.5859	10.728	4.7776	5.4742	4.7612	6.9984	3.079	2.0702	9.7125	9.9231	-2.481	4.8954	2.5588	5.5112	0.27716	7.0668	5.4137	4.5861	8.7969	3.2867	5.1442	2.9602	0.42067	3.5356	6.781	5.2179	4.6689	7.155
14.656	3.869	6.8105	4.9221	6.3209	3.6094	8.6959	15.36	6.3804	3.5988	11.564	5.9961	8.4694	4.8566	7.875	8.0035	4.0341	3.6758	9.2436	4.785	3.3631	10.44	6.7304	4.2914	13.295	11.969	7.5075	6.2206	2.9013	11.191	1.9318	7.29	9.1574	11.308	4.0043	5.1382	9.5114	4.7661	8.5269	11.596	4.3066	4.3272	9.7399	2.6322	-2.0562	8.8199	11.647	7.0986	5.7608	11.805
-4.4296	-14.621	-17.374	-6.373	-12.251	-10.457	-9.3237	-9.4772	-11.341	-7.5285	-11.567	-11.462	-7.9027	-12.238	-6.8088	-6.1057	-8.2292	-14.449	-12.205	-14.647	-9.9742	-6.7352	-10.699	-10.791	-7.5065	-8.4427	-6.2378	-8.6596	-10.774	-8.054	-12.258	-6.0355	-10.042	-15.82	-13.135	-12.102	-10.891	-11.699	-4.4222	-11.727	-13.573	-12.236	-14.393	-14.41	-8.2971	-8.897	-3.6635	-12.352	-11.062	-2.7596
-10.274	-7.1933	-16.78	-18.591	-16.241	-8.3898	-14.808	-10.533	-12.435	-10.445	-10.658	-15.561	-10.272	-12.452	-13.012	-13.948	-12.417	-10.512	-11.915	-6.5908	-5.7272	-17.009	-16.123	-15.674	-6.1166	-18.278	-13.561	-17.938	-12.301	-14.925	-11.054	-11.416	-7.0452	-8.7262	-18.83	-17.188	-13.05	-14.85	-14.38	-12.987	-13.277	-11.004	-21.395	-10.291	-19.453	-13.082	-10	-14.293	-14.883	-11.599
-4.3741	-5.0349	-3.0665	-1.5537	5.9147	3.6205	-1.5562	6.3129	2.0997	1.6045	-4.3605	-0.27485	-1.1455	-3.8122	-1.3781	2.9905	-2.9988	-4.11	2.3081	-0.84947	-0.66473	-1.8919	-4.3177	-0.093849	-9.1917	2.8367	-7.6532	3.1381	1.1819	-0.73945	-4.9047	0.045418	5.1777	-3.2432	-2.9014	3.247	-0.11678	1.6081	2.271	-1.3159	0.32468	-2.7374	2.045	4.4713	2.1083	1.439	-3.4988	1.7747	1.4602	-2.6252
-7.55	-2.5054	-1.73	4.1747	-2.7244	-0.14974	1.8611	-2.6557	5.9075	-3.8403	-0.23127	2.0123	-0.085619	0.31457	1.04	-0.95605	0.76602	7.5118	-5.5406	-1.5735	-3.0447	0.69236	1.448	0.024991	0.028409	-1.2036	-2.1462	-0.29096	-3.1525	-1.8166	-2.8617	-8.4074	3.2536	5.3745	-4.9954	-1.4069	0.36852	-2.212	1.4171	0.33659	-2.626	-0.78457	-1.5845	0.57243	1.5111	5.9482	5.3294	0.1761	1.2267	2.9831
-13.046	-6.6851	-16.756	-10.23	-15.475	-4.7688	-9.8853	-20.83	-5.8206	-10.967	-5.3094	-9.7807	-9.0222	-8.6315	-10.075	-8.8008	-12.865	-8.1264	-11.039	-9.3363	-13.281	-9.1567	0.29256	-4.2747	-11.18	-6.7236	-10.704	-18.079	-12.657	-6.6875	-16.393	-9.975	-6.024	-12.641	-11.327	-10.094	-9.3419	-16.366	-9.9811	-9.5707	-11.692	-12.792	-15.956	-5.2992	-6.0307	-17.725	-11.794	-14.402	-6.4706	-14.301
1.4473	-4.6907	3.4746	-2.6276	-0.16321	-3.5452	0.89532	-6.8193	-1.7308	-1.7855	2.9216	3.3144	3.0233	-2.1558	2.0482	2.9512	-1.3647	0.31556	-4.9923	1.6443	-1.1759	0.78943	1.0346	2.4736	4.6537	4.2574	0.4911	-5.6225	-3.6501	-1.0535	8.7287	4.3108	1.3334	-4.2981	-3.3595	5.3902	-2.801	-0.75664	-6.0537	-3.3032	-2.6633	1.9797	-1.3902	-1.4397	6.9346	0.24291	3.7429	-2.6738	5.739	-3.778
-2.1135	0.20925	-6.976	-8.8471	-1.0062	-4.4272	-0.11166	3.3975	-3.9635	-2.4392	-1.7851	2.1414	0.10356	-4.9981	-0.58077	-1.1957	-2.9185	1.8084	1.5647	3.176	0.47056	-1.544	-2.7832	-1.9987	-3.9057	-0.2327	-2.0121	-5.7064	2.7422	-4.6763	-0.62985	5.3981	-3.5187	-3.8505	-4.4968	7.9158	-0.25711	-2.2811	0.69078	1.6599	-2.4947	1.3927	2.7792	0.61828	-7.9196	-0.081977	1.758	1.3556	0.72113	-1.5052
-7.8063	-4.2962	-5.9713	0.50615	-4.4898	-9.3395	-4.9593	-5.227	-5.3965	-4.2741	-5.7721	-4.4772	-7.795	-3.2496	-8.1661	-2.1177	-2.449	-1.3164	-7.444	3.8423e-05	0.74666	-4.3337	-6.7611	1.351	-1.8608	-5.7922	-1.816	1.4464	-4.8617	-3.975	-5.1041	-6.6024	-5.6261	-2.7357	-0.047723	1.255	-9.1651	-6.4467	-9.6008	-5.1568	0.70855	-3.5644	-7.5831	1.0073	-0.44856	-4.041	-5.9808	-2.116	-10.423	-5.7195
-4.8739	-7.2033	2.7439	-1.8982	-6.1927	-3.9172	-5.8559	-2.6845	-5.732	-4.3161	2.6813	-5.5221	-4.753	-3.3194	-0.958	-11.739	-0.057432	0.20996	-2.9946	-6.3462	-7.1379	-3.4118	-6.3364	-6.2702	-6.2493	-4.0064	-0.39548	-4.969	-6.5023	-3.8353	-2.7282	1.9407	-1.2093	-6.4961	-4.7666	-0.77699	1.1594	-3.8167	-8.7475	-1.7298	-1.127	-3.9348	-1.9872	1.7041	-2.7169	-5.28	-5.2612	-7.1017	-0.19625	-7.1013
-6.6408	3.5232	-3.252	-3.5865	-5.1185	-0.16196	-4.3296	-4.8097	-3.6511	-0.42457	-3.6508	-4.6489	-3.3913	-6.3868	-0.61704	-0.57194	-8.1456	-4.2001	-3.4639	-4.854	-0.35495	-0.85497	-8.9421	-8.8308	-5.1557	-3.0825	-5.4674	-7.5822	-1.3321	0.41421	-5.7853	0.20855	1.9571	-7.5854	-1.5104	-7.3223	4.9386	-4.5283	-6.5703	-6.8971	-0.18018	-2.3237	-6.7381	-9.4065	-4.4805	1.4588	-1.4687	-5.3694	-9.9602	-7.1221
-12.95	-7.581	-7.0797	-14.076	-6.008	-7.2016	-12.374	-9.9728	-7.596	-11.117	-13.46	-12.823	-5.0238	-11.508	-12.958	-8.378	-11.405	-17.119	-9.8223	-12.554	-8.2336	-0.19427	-8.8903	-12	-9.0203	-4.4443	-12.591	-5.3549	-10.04	-6.3447	-8.6715	-10.254	-8.3435	-11.599	-8.1843	-8.559	-4.095	-10.71	-2.8965	-12.436	-7.4511	-5.8356	-8.6038	-5.5679	-7.6505	-14.844	-9.4325	-9.0594	-6.0208	-5.6903
-11.398	-10.245	-6.1995	-10.387	-8.2339	-13.986	-14.067	-11.613	-14.006	-11.305	-14.618	-12.541	-8.4278	-6.1909	-14.024	-16.511	-15.524	-15.478	-10.848	-9.3376	-15.268	-14.999	-13.757	-6.7956	-18.91	-14.363	-11.152	-9.7931	-9.23	-16.095	-19.696	-14.997	-9.252	-16.215	-15.455	-13.122	-7.2428	-8.8928	-11.573	-9.2262	-10.745	-10.606	-11.704	-15.273	-10.56	-11.545	-11.217	-16.226	-14.971	-8.2935
-8.781	-5.4484	-1.8247	-5.655	-5.4256	-6.4378	-13.945	-8.887	-6.4154	-17.132	-5.6177	-13.715	-8.0289	0.76438	-6.7771	-7.5546	0.90952	-3.8176	-6.4774	-6.9017	-5.6884	-13.268	-9.8378	-5.4801	-6.0758	-10.581	-11.759	-5.5798	-5.0134	-8.6112	-7.1364	-12.522	-5.729	-9.4966	-7.2554	-6.9	-8.3179	-5.1967	-1.9705	-6.811	-3.5478	-5.7736	-5.2995	-11.457	-3.9324	-8.084	-5.7354	-3.2054	-11.443	-7.4791
-8.6324	-9.3614	-10.96	-9.2554	-12.108	-16.201	-14.126	-6.4112	-12.249	-10.548	-7.9097	-6.1231	-7.589	-4.707	-11.687	-14.186	-7.1938	-9.8377	-11.721	-9.8817	-10.001	-11.372	-8.0272	-4.1936	-13.168	-2.8156	-6.3414	-9.6311	-8.3451	-12.56	-7.2219	-5.1757	-10.578	-4.949	-11.521	-0.44221	0.89059	-5.1084	-8.8984	-1.275	-9.1145	-8.3658	-9.1848	-10.428	-8.4526	-6.0321	-12.265	-13.713	-5.9027	-8.5305
-13.245	-12.881	-10.357	-12.517	-9.5969	-14.644	-7.0806	-10.297	-14.292	-13.697	-9.5587	-11.336	-18.839	-11.306	-13.657	-4.5979	-3.7654	-16.499	-8.5702	-9.5559	-10.9	-8.707	-11.257	-11.948	-11.731	-8.7958	-9.7788	-16.257	-14.263	-11.158	-18.334	-13.836	-10.709	-13.702	-10.406	-7.8048	-15.045	-14.851	-14.401	-13.245	-12.673	-8.5528	-12.525	-10.114	-12.122	-9.1698	-12.845	-11.493	-12.381	-14.084
-9.1408	-15.372	-15.786	-16.131	-15.238	-10.715	-14.308	-16.468	-17.666	-12.669	-12.943	-12.937	-11.24	-14.239	-14.944	-9.519	-11.735	-14.663	-13.157	-11.645	-12.454	-15.481	-6.7892	-8.9475	-17.283	-12.068	-13.804	-14.028	-12.81	-16.571	-8.7362	-10.772	-8.215	-13.978	-14.734	-12.283	-16.511	-18.954	-13.1	-10.454	-8.1145	-12.916	-9.1937	-13.934	-12.612	-11.024	-12.63	-11.032	-13.681	-16.674
3.0197	3.5606	1.1638	0.87274	-6.1959	0.68156	-0.38588	10.772	9.0489	0.75153	8.2028	1.0864	1.507	4.1379	-1.78	-3.906	2.833	-2.7301	-4.4934	5.1564	1.7121	-0.36314	-1.9674	7.7704	1.6728	2.8404	0.095935	3.7667	0.0086879	-6.9255	2.9648	0.51959	9.1598	1.3576	-0.40304	0.58338	0.050488	10.26	3.7776	0.072592	0.22461	4.1004	4.0083	1.5042	3.5818	-3.377	2.6451	4.2791	1.0464	3.7811
-0.24337	3.6141	0.43015	-0.94028	-1.6186	3.0356	4.2537	-2.8731	4.3886	-0.18859	4.0621	-3.3451	1.992	4.4704	-1.3016	-4.5799	2.6476	-4.1237	0.91493	0.24122	0.79475	-1.3089	0.25436	0.59907	-7.0548	4.3191	4.7588	6.7046	-1.2862	-1.1794	10.611	-0.79728	-4.3382	6.0981	1.0276	-3.1961	0.11855	0.3256	3.2873	-5.4504	2.6465	-4.1629	4.4394	10.058	-2.0637	0.32522	3.1765	-3.8829	4.7664	-5.0911
-6.4218	-5.1131	-5.0107	-7.767	-9.3508	-7.3754	-9.9613	1.0254	-7.1409	-3.4005	-6.2177	-3.2519	-7.1407	-11.904	-14.034	-5.0099	-4.8385	-8.8819	-8.2284	-10.211	-5.2073	-5.4163	-1.4509	-5.1385	-6.7238	-7.7148	-0.54386	-3.0046	-9.9305	-7.6733	-9.7576	-2.8109	-0.20522	-0.50285	-8.5291	-6.4448	-7.3303	-1.9284	-4.9645	-8.4161	-4.7568	-3.4281	-9.7127	-6.4873	-6.9916	3.3549	-3.3538	-3.8844	1.7015	-5.2335
-16.522	-20.446	-12.801	-15.95	-13.644	-12.608	-8.7642	-6.2227	-10.1	-11.794	-15.758	-5.2324	-11.289	-8.8972	-13.54	-19.13	-8.6815	-10.4	-12.249	-11.837	-11.746	-6.7504	-10.439	-15.613	-7.106	-12.18	-10.288	-13.053	-15.122	-14.059	-12.368	-5.9677	-15.244	-9.4294	-12.078	-12.188	-10.546	-6.3122	-10.238	-14.647	-11.486	-11.951	-9.2883	-10.433	-11.313	-13.325	-8.0189	-15.342	-10.55	-11.572
-1.051	-4.1948	-11.23	-13.047	-8.5876	-6.9285	-1.3987	-6.2909	-7.815	-3.6657	-6.6668	-1.4973	-5.0105	-3.1867	-7.0775	-7.7073	-10.791	-4.5051	-8.1423	-13.637	-6.0931	-2.6833	-11.547	-8.7286	-10.34	-6.1437	-9.2995	-13.97	-8.4076	-8.7686	-10.747	-6.9382	-15.803	-4.3109	-11.167	-7.4475	0.028	-9.1873	-7.3279	-2.4142	-6.1241	-4.2715	-5.7749	-4.5812	-6.2688	-7.6134	-4.3426	-5.1482	-9.1464	-11.144
-21.081	-23.991	-16.776	-20.092	-23.54	-18.207	-24.014	-23.911	-19.282	-32.705	-18.381	-19.616	-21.573	-26.396	-27.715	-21.944	-18.242	-24.474	-22.393	-20.162	-16.676	-22.223	-21.486	-19.538	-25.469	-19.219	-27.065	-28.083	-25.39	-24.372	-22.578	-19.288	-25.384	-24.632	-21.612	-20.572	-27.526	-24.763	-24.496	-26.469	-17.783	-21.271	-19.998	-23.428	-26.691	-22.83	-23.382	-16.599	-23.04	-17.561
-21.474	-21.968	-20.572	-21.013	-16.828	-23.183	-22.829	-18.111	-23.287	-21.653	-23.905	-21.855	-23.876	-17.302	-25.266	-23.086	-15.866	-21.086	-23.415	-18.249	-23.159	-25.997	-23.029	-18.722	-23.767	-25.869	-19.298	-21.75	-20.982	-21.308	-26.941	-18.938	-22.001	-16.514	-20.929	-24.572	-22.084	-18.476	-25.235	-21.588	-23.569	-21.148	-19.552	-15.42	-24.759	-28.149	-25.093	-19.68	-22.266	-19.467
-2.1375	-3.0389	-11.575	-5.5634	-8.4259	-1.8047	-7.6661	-7.7141	-4.4345	-7.9782	-1.813	-2.91	-1.6795	-8.2265	0.4642	-1.6948	-1.1584	-9.5006	-9.4514	-4.5025	1.5993	-1.9523	-1.9157	-7.1605	-4.7699	-4.9853	-0.16483	-8.6549	0.051301	-8.0847	-3.3926	-3.71	-3.1006	-4.0729	-10.114	-4.6258	-5.0686	-1.8869	-0.028165	0.41102	-1.9293	-12.784	-7.5726	2.2049	-5.8596	-2.335	-0.29386	-0.2958	-6.4505	-7.402
-3.0218	-5.814	1.8985	-5.7433	-2.6802	-1.4126	-1.334	-10.621	2.5483	-4.4994	-3.3695	-1.4494	-0.674	0.53938	-3.2732	1.8651	-8.5427	-3.4762	-7.0307	-2.602	-2.0552	0.12495	-1.6072	0.30038	-4.1372	-2.5429	-3.0519	-4.1476	-7.1002	-0.65745	-9.26	-3.0221	-1.5358	-7.0602	0.68947	-9.956	-4.6999	-11.482	-2.1037	-4.5942	-3.5006	-2.7492	-4.1419	-4.0537	-5.4934	-2.3999	-2.7883	-3.2528	-0.2756	-1.5076
-3.7473	-0.051839	6.17	1.8089	2.4105	-3.2827	6.384	6.9263	4.0382	-0.42734	-3.2148	5.2159	-1.3428	-1.2211	-6.4732	-0.11632	-3.0554	-1.0749	1.5528	7.5813	1.5947	4.2748	0.064829	5.6233	-2.2491	4.9978	0.62624	2.3324	-0.30923	-3.7152	-1.1592	7.2822	0.76344	-1.1794	5.1963	4.9248	6.0444	-0.51374	6.7405	1.7729	2.985	-1.2104	2.2583	6.1256	2.5769	11.988	-1.5347	2.8585	0.30127	1.6951
-13.564	-7.1461	-14.304	-12.905	-9.7099	-5.0105	-14.639	-14.592	-5.2913	-7.8054	-16.484	-13.416	-10.084	-6.0923	-7.287	-13.153	-9.5407	-11.907	-7.4938	-12.31	-14.556	-4.0947	-8.3582	-8.6873	-13.349	-12.892	-12.237	-7.3692	-12.542	-7.5746	-14.262	-12.062	-9.6825	-15.661	-16.046	-8.3102	-17.249	-12.192	-15.786	-11.98	-13.903	-9.6865	-7.4963	-7.8012	-9.049	-6.5367	-14.292	-10.887	-10.757	-13.443
9.704	6.8063	9.2811	2.0636	7.8947	7.9254	3.7813	7.6797	9.3268	8.121	7.0103	3.5115	7.4412	6.8728	9.1033	7.4037	7.7595	8.1845	12.606	5.2648	5.4357	10.024	6.2096	9.9995	5.3113	11.417	8.1044	10.349	9.9893	7.9174	8.4703	5.1829	6.2435	10.943	7.1203	4.5296	11.368	12.56	0.86328	6.2519	8.0052	5.6862	10.548	5.7425	3.2215	11.839	3.6249	8.3684	9.0952	1.9784
-5.4228	0.93519	-3.5768	-3.9156	-1.063	4.4007	4.7566	-3.4185	-2.442	-6.249	-2.9096	0.83237	0.47123	-5.4408	9.541	0.034629	3.7833	-0.73101	3.1038	-2.5591	3.0044	-1.5158	4.1451	2.35	0.40722	-3.6307	-1.6007	-4.6178	2.4989	2.4961	-2.474	-4.802	-6.1208	3.7946	0.64703	-4.4563	-3.8877	0.46401	-0.16871	2.8281	-5.6592	-7.4855	0.47861	-1.9766	1.9811	1.6389	4.0651	2.8475	1.0414	2.6623
6.3305	10.159	3.1418	5.1104	7.2529	7.1548	-0.40135	1.4926	9.463	9.5149	6.17	6.983	7.2729	6.6899	3.784	2.8097	6.0042	4.6635	2.9069	13.24	5.3754	7.4478	7.0633	11.126	4.3852	4.0792	9.6391	15.617	8.2121	6.0452	5.2381	4.8215	8.7935	2.7452	9.9684	8.0877	12.175	6.9565	6.136	8.8323	12.244	13.464	9.1616	4.1712	10.372	4.7059	8.1801	7.44	10.101	11.511
-1.6253	4.6148	2.9958	-1.7062	-0.58586	2.2204	8.1417	6.0875	4.7156	-0.58248	2.1578	5.3717	0.70211	4.2071	3.4657	5.4374	-0.75365	3.4427	2.9415	5.8912	-1.3664	1.5588	-0.4665	0.79391	0.53276	-1.7259	1.3547	2.4141	2.7422	9.4523	-0.043433	5.4613	2.765	-2.4391	4.275	2.6931	1.8775	2.6402	2.3783	1.4231	5.0236	4.2771	3.2184	2.5096	0.87496	1.4038	-2.6617	3.9659	1.0854	0.27422
-1.2703	-0.72493	-3.6288	-6.057	-0.85857	3.8339	-1.8	-2.49	0.95686	1.4455	3.8821	-5.0419	3.8831	0.14824	-3.742	-5.8325	-0.063898	3.1586	-5.8982	1.7138	2.4215	1.8088	3.1768	-0.41144	2.5762	-2.0084	-2.0515	3.4707	0.66622	-3.1862	-0.22664	2.679	-5.5757	4.7575	-0.37189	-0.36556	-0.99624	2.8322	-5.0561	-1.5887	-4.9515	-2.4227	-1.4022	2.3022	-4.2911	-1.9242	3.8893	-3.0112	1.0293	-0.34024
-3.7159	2.4089	-4.9027	7.6173	-2.6018	-6.0513	9.7509	5.4523	6.5306	3.3586	3.4064	3.1043	0.22434	4.3871	5.3156	-1.2244	-2.4243	5.2036	-1.081	-0.75879	5.9976	-0.13953	4.6285	-1.5452	1.5686	4.0087	2.5242	7.5031	6.8781	-1.0037	1.8762	0.49369	-1.5607	3.0159	-6.1097	-1.7299	5.1895	6.387	-1.0718	-2.0455	-4.1757	3.2572	-4.5853	-0.53521	-0.82519	0.091489	2.2421	4.6804	1.7687	-6.8458
-5.8209	-3.2726	-13.372	-8.0221	-9.4681	-4.1503	-9.3897	-11.918	-7.5739	-12.108	-5.5441	-10.979	-6.7143	-9.8336	-13.559	-13.975	-11.047	-12.863	-9.798	-10.948	-15.29	-14.409	-11.6	-13.375	-10.019	-8.8117	-8.5706	-9.2075	-11.848	-8.674	-9.7468	-10.562	-6.2994	-5.7326	-6.962	-14.869	-10.245	-11.481	-8.4923	-8.1723	-6.7918	-7.891	-9.4401	-6.7266	-16.433	-14.668	-13.233	-3.1644	-3.3186	-9.328
-3.0033	-3.9091	-4.0491	-0.64058	-1.6822	-3.0112	-6.052	-6.5201	-4.29	1.0084	-2.9705	0.82056	-1.561	-7.4317	-2.5573	-9.0746	-2.4578	-9.5112	-3.6139	-2.7208	-6.2671	-1.3583	-3.9972	-5.6072	-3.4191	-6.9892	-4.5939	-0.96336	-7.0545	1.1354	-6.9949	-16.752	-5.3826	-0.073435	-4.2447	-4.4104	-0.85119	2.898	-1.0168	-2.0027	-3.5772	-8.5005	-6.181	1.4065	-3.757	-7.6685	-4.9165	-5.8755	-8.2983	-7.9401
-6.7301	-13.801	-9.1448	-1.8592	-11.341	-3.917	-1.7509	-12.556	-8.951	-10.845	-9.9625	-7.8996	-12.623	-10.354	-10.22	-6.2404	-7.6715	-11.714	-10.654	-2.4264	-2.9269	-10.519	-10.029	-6.8772	-6.5117	-8.4312	-8.7382	-5.2188	-16.73	-12.1	-12.466	-13.176	-8.5044	-10.206	-2.1273	-8.8508	-9.5995	-5.2716	-9.9418	-12.484	-5.6137	-13.582	-7.1481	-10.837	-9.8774	-12.988	-6.8036	-8.1541	-12.331	-4.7911
-5.2234	-7.1026	0.52974	-7.2275	-8.042	-5.2595	-2.2604	-4.7049	-8.0138	-8.439	-6.2125	-2.1097	-6.1166	-10.257	-5.9605	-1.8644	-5.5633	-3.9106	-7.8233	5.1488	3.0358	-9.3765	-6.752	-9.9701	-7.9395	-3.8459	-3.3893	-9.3056	-2.4229	-10.398	-4.8897	-6.237	-1.9002	-6.4719	-0.7018	0.66826	-5.8564	-0.81261	-5.8558	-1.6597	-2.3542	-8.4497	-0.59082	-5.1941	-3.4415	-2.5771	-0.27633	-0.43697	-10.623	3.1149
-17.829	-24.61	-14.606	-23.593	-23.729	-20.922	-14.65	-18.488	-20.96	-24.738	-23.896	-21.724	-21.77	-23.646	-22.462	-15.149	-15.594	-19.793	-23.23	-24.958	-23.593	-27.013	-21.204	-25.476	-24.084	-21.538	-19.359	-23.061	-13.934	-19.693	-22.025	-23.526	-19.036	-21.929	-16.414	-19.411	-26.366	-21.355	-29.981	-22.484	-27.389	-22.784	-25.471	-21.978	-21.722	-22.315	-22.619	-28.319	-24.004	-18.095
-6.3221	-8.7331	-10.325	-9.667	-6.5872	-9.0406	-4.4951	-2.9104	-8.1189	-10.042	-7.1465	-6.7646	-7.1092	-8.3138	-6.8686	-17.439	-1.5674	-13.365	-5.1935	-10.808	-10.671	-4.6681	-12.291	-10.973	-7.6444	-12.457	-17.473	-7.15	-4.2619	-8.3953	-8.3376	-8.9169	-5.1602	-12.459	-2.745	-2.4295	-11.02	-7.2646	-10.187	-5.2759	-1.7086	-7.1688	-4.9394	-14.303	-8.2751	-10.598	-6.5901	-3.1756	-12.108	-9.8636
-7.4474	-2.1734	-4.6823	-10.192	-3.3128	-9.1799	-6.329	-12.13	-4.8107	-4.8368	-8.8313	-11.672	-4.1115	-5.5015	-6.4135	-1.1682	-8.1924	-3.2254	-6.059	-2.5131	-7.6963	-5.468	-2.3677	-5.7657	-7.0911	-4.0016	-13.311	-3.0687	-6.8264	-6.8943	-1.4326	-3.4455	-6.5337	-2.4559	1.3992	-5.8322	-0.37858	-5.2006	0.65989	-1.7332	-3.0878	-2.9229	2.3305	-8.113	-4.988	-7.8203	-5.0438	-5.5662	-7.0305	-7.5438
-2.9847	2.8563	3.8705	-2.8812	0.53501	4.6121	3.582	2.7657	3.8906	-6.1148	7.7342	1.9483	0.36821	-1.9572	7.9813	2.9115	6.4038	-2.6524	4.7405	4.1885	-2.2748	-1.9053	-2.259	-5.2337	2.5802	2.1498	3.162	0.95853	-6.7845	-0.061834	8.2037	0.79714	7.4745	-4.0576	-2.0419	-0.61277	-0.31305	0.37713	-6.0622	6.0372	-1.436	-0.64614	0.61995	1.944	3.6687	-0.5536	3.6599	5.4706	0.15663	9.3607
12.275	11.136	9.7904	11.924	6.3467	3.1182	9.0559	7.8784	8.4935	10.618	8.4652	6.0786	9.8914	9.5549	6.884	13.359	10.355	6.9866	11.439	13.284	7.1794	6.5949	10.861	10.917	9.8091	4.4995	9.6993	7.0353	6.2949	9.0984	10.031	5.8075	5.7214	9.7165	4.0009	10.298	3.7567	6.1043	5.7755	6.3031	16.285	12.736	4.9753	6.3478	10.024	7.5928	9.5718	13.284	12.853	8.8441
-0.2788	-3.421	-2.4571	3.8164	3.6186	-0.76343	2.5846	-3.4665	-0.031583	2.7023	2.4875	-1.8551	4.8368	3.748	0.87259	1.6978	-0.84218	0.115	-3.3783	2.3383	-0.29268	-1.0493	-2.5134	2.9295	0.83763	0.8903	-0.35219	1.9981	1.1565	-3.4547	1.2138	0.29506	3.4811	5.384	3.9612	1.1415	-0.012518	-0.75425	5.8273	-0.80684	4.6857	-3.842	-1.4576	-1.424	-2.2059	-1.5799	-2.5685	1.2875	-4.2656	-2.1772
-16.875	-16.848	-16.657	-15.77	-10.24	-9.2559	-9.6901	-15.861	-13.935	-22.386	-17.412	-21.231	-9.112	-14.708	-8.9904	-14.952	-14.72	-19.961	-9.0346	-19.953	-11.35	-15.027	-15.076	-9.5477	-7.4094	-11.479	-4.5901	-14.859	-19.781	-10.906	-21.438	-15.685	-11.784	-16.705	-13.087	-10.809	-10.758	-18.261	-9.1941	-15.205	-8.5206	-13.852	-17.477	-14.714	-11.216	-10.415	-13.465	-10.188	-14.245	-16.921
-6.0818	-6.8555	-7.7061	-13.777	-7.1334	-6.2092	-7.1769	-9.5851	-2.8332	-8.2285	-8.5791	-3.7823	-5.1623	-7.7165	-5.4647	-8.5528	-6.2923	-5.6785	-8.9909	-3.4044	-3.7511	-6.387	-13.167	-3.0759	-3.432	-8.1839	-10.54	-7.4737	-8.3133	-10.258	-8.5061	-3.7085	-9.3434	-13.765	-4.9186	-8.2197	-10.738	-8.8577	-11.093	-10.552	-12.007	-9.0147	-9.8052	-10.157	-5.6263	-8.6068	-3.1652	-12.432	-11.655	-10.739
5.1694	4.904	-0.21792	9.6812	5.7432	5.3638	7.1422	4.9307	11.718	-3.2985	3.6067	8.517	0.2933	8.8471	8.0688	6.3294	6.4265	1.0703	7.5707	3.7569	14.014	9.3449	13.403	-1.1011	7.5935	7.2791	7.6146	5.0615	2.0061	3.3374	7.3469	1.7397	-0.85059	2.1067	4.8272	5.1656	11.055	-0.36249	10.575	4.6368	5.311	15.763	8.356	3.563	3.9081	4.6815	7.4036	6.2981	18.003	3.4943
3.4413	-5.0296	-8.7368	-4.347	-5.9823	-1.0985	-1.0371	-2.8099	-4.1354	1.699	-5.0484	2.8305	0.92387	-0.52768	-3.6733	-6.9951	-0.93221	-2.1272	2.0902	-4.9081	-1.0195	-8.2142	-6.6115	-0.16572	-3.2467	-6.4225	-3.5575	-1.4549	-8.1143	-2.7241	-7.3888	-12.671	2.1777	-6.877	-2.5267	-3.4102	-3.7633	-6.5005	-7.4159	-7.3624	-3.9093	-3.3466	-1.8669	0.38265	-2.7261	0.83191	-7.4074	-2.7324	-5.6805	-0.17401
-6.0148	-8.8634	-4.2269	-9.4091	-2.168	-13.879	-8.1065	-10.089	-11.166	-9.6035	-7.8999	-8.6981	-8.0233	-13.22	-5.0866	-6.6618	-7.5359	-10.475	-2.1347	-10.97	-5.0802	-6.5918	-5.7349	-8.3992	-3.7745	-10.619	-12.384	-9.9868	-8.95	-5.0924	-10.394	-9.7217	-8.0918	-4.5464	-7.4505	-11.239	-4.4578	-5.9035	-10.146	-12.181	-8.4753	-14.134	-8.1323	-9.6565	-12.078	-12.585	-6.0208	-13.525	-14.861	-5.1082
-15.516	-15.093	-18.121	-14.217	-18.071	-12.311	-16.825	-15.889	-10.69	-12.983	-14.837	-12.408	-17.303	-15.745	-15.854	-7.3039	-16.216	-22.744	-19.371	-14.217	-18.901	-15.478	-14.602	-18.54	-9.9121	-12.873	-9.3615	-15.703	-10.461	-17.21	-13.955	-14.11	-22.415	-14.813	-13.303	-17.404	-9.1459	-13.029	-12.761	-17.407	-20.225	-20.981	-17.167	-22.401	-14.37	-12.141	-19.107	-17.503	-8.1261	-14.62
-7.7766	-5.6087	-5.1962	-3.1048	-5.5652	-8.3954	-3.6287	-4.068	-9.9307	-7.7795	-8.0272	-4.7204	-9.7026	2.9789	-2.2138	-6.0029	2.1773	0.6886	-0.90577	-4.171	-9.262	-5.5649	-6.7411	-2.1511	-2.0501	-6.5253	-3.7784	-5.8481	-9.0764	-2.394	-7.2235	-2.7415	-2.7697	-6.06	-3.6472	-0.68882	-7.1985	-3.3826	-2.3513	-6.5065	-11.093	-6.7523	-0.8256	-9.9415	-11.62	-3.2533	-5.5871	-2.608	-7.3808	-7.7486
-2.2387	-2.2644	-2.8098	-6.2138	5.1053	0.18185	-0.61633	1.1478	-0.30095	-3.2711	1.2559	1.1307	-0.78825	4.2619	-2.654	-3.6776	4.2825	3.8721	0.68816	1.7872	-3.4077	-0.68529	-3.0402	-2.8128	4.5162	-4.2072	-6.4286	-1.9235	2.5386	5.1293	4.0581	5.8968	-3.5107	0.95092	0.17679	-4.5626	-3.4091	2.3336	-1.8343	-5.0173	1.557	-2.6003	1.0357	2.1948	3.0031	1.4411	0.87515	3.7397	4.3939	-3.8225
-6.7732	-3.2149	-4.878	-5.2686	-12.731	0.59814	0.31605	2.2195	-0.63597	0.54024	-0.48965	-2.4057	-1.4257	-4.3449	-0.74369	-3.4754	-3.6422	-5.1497	-0.35882	-8.7088	0.32944	0.081307	-6.3931	-6.4479	-5.0497	-6.4635	-1.0557	-6.4741	-2.05	-3.5241	-5.5383	-1.4687	-0.54935	2.3302	-0.73162	-4.3858	-4.4152	-4.1245	-5.035	0.561	-5.0489	1.28	-1.7094	-4.7809	-5.6315	-2.9339	-8.0125	-8.5199	-3.4167	-1.6145
6.8684	3.4071	5.3225	7.4739	3.0103	0.93621	0.36279	2.6931	4.2034	1.5987	4.8592	3.6202	3.5602	-2.9093	0.78315	3.174	2.2181	3.8728	5.4947	0.93847	4.4972	6.7704	1.0239	5.4943	7.997	1.0923	6.2581	1.5369	-1.0708	1.7899	0.2012	0.8846	5.605	1.3917	-3.3767	3.4529	11.226	-0.92369	8.5324	7.8577	1.4006	-3.4078	4.7294	2.1588	1.5878	3.8556	1.8033	-1.4912	-2.8147	2.1838
-1.5074	-3.8003	-1.4573	2.4682	-2.7776	1.5834	-1.7447	-3.3116	-6.5227	-6.7816	-0.89596	-1.8678	-6.0764	-4.054	-3.5635	-3.4273	-2.2505	-2.5808	-5.5833	1.0058	-3.8091	3.3384	3.464	-1.1415	-3.8846	-0.0027005	-2.7103	-6.94	-2.0311	-3.5825	-0.69538	1.0187	1.9279	-3.8247	1.6564	-4.7255	-1.4826	-1.0415	-3.0816	-4.4267	-1.7579	-3.8425	0.29529	-1.2731	-4.8282	-5.1817	-0.54605	-11.564	-4.2678	-5.2247
-15.211	-7.5241	-11.201	-9.5224	-7.1733	-9.5112	-13.799	-6.6293	-11.854	-8.9927	-13.266	-11.565	-12.112	-11.542	-15.174	-10.179	-12.44	-14.079	-15.398	-9.429	-10.622	-8.6558	-10.265	-14.96	-11.326	-13.428	-12.427	-7.6328	-13.09	-7.2689	-14.573	-17.974	-21.667	-2.9778	-15.371	-6.2686	-11.513	-10.286	-9.9958	-10.854	-15.83	-13.895	-13.082	-18.423	-12.647	-5.5193	-13.483	-8.815	-11.596	-12.547
-13.771	-11.934	-16.932	-15.589	-15.431	-15.873	-19.863	-19.376	-16.838	-13.97	-15.635	-13.179	-16.446	-15.337	-13.57	-17.398	-17.046	-10.194	-12.127	-12.438	-14.332	-10.204	-12.84	-16.631	-15.421	-19.054	-18.896	-16.327	-20.917	-13.44	-17.978	-19.54	-12.748	-8.1409	-20.29	-18.623	-13.909	-9.9605	-15.21	-20.08	-14.082	-17.129	-14.997	-13.367	-17.389	-16.045	-16.048	-15.496	-19.702	-7.8178
-4.6909	5.2771	-7.5315	-5.6534	2.2337	-2.3029	-5.1531	-1.6981	-5.9311	6.008	-3.2905	-5.7357	-1.9561	0.76079	-3.5878	-1.5556	-5.663	-7.5667	-5.0158	-2.0269	-0.78556	3.3074	-1.5589	-7.4544	-0.12319	-0.91616	4.411	-11.046	-8.0948	-2.4844	-2.148	0.5235	0.032364	-3.0294	-3.6764	-1.8174	-5.9577	-6.8931	-10.25	-7.1268	1.546	-8.2121	-4.496	-0.32314	-3.3861	-7.408	-3.3161	3.1072	-1.2544	-2.262
-5.8807	-3.3999	-4.0737	3.5579	1.902	-4.2005	0.6753	-0.51022	3.9434	1.5789	4.7075	1.0043	-6.7726	-0.0931	-3.1937	-6.687	-3.1987	4.5672	0.5152	1.5045	-4.7168	-3.2572	-5.4004	-7.2187	-1.9735	-2.1706	-5.7359	1.3432	-7.9174	2.0073	-2.7911	-0.52224	-5.204	-9.9667	-0.42749	-3.5485	0.1166	0.35046	-3.2361	-5.1814	1.6258	2.6285	-0.1691	-4.0364	-4.0576	-5.9474	-1.6292	-0.18452	-4.427	-2.7701
-11.89	-7.2222	-7.6918	-13.243	-14.3	-9.7061	-8.6324	-14.134	-2.7377	-9.2738	-10.44	-12.825	-10.388	-11.899	-13.564	-9.7486	-12.353	-11.807	-13.931	-5.5928	-12.282	-6.3068	-5.2234	-14.285	-10.166	-11.993	-13.191	-12.333	-7.0215	-14.241	-6.7962	-8.0138	-10.765	-10.548	-7.6023	-10.395	-11.813	-14.286	-14.595	-10.457	-16.022	-10.929	-8.2313	-9.987	-9.8802	-10.775	-13.634	-10.476	-13.778	-8.4923
1.5026	3.2812	0.48163	-2.0501	-2.2064	1.9345	-0.31163	0.55072	3.0615	0.61542	0.068888	1.0466	2.2768	4.5606	5.0241	1.9035	3.4402	-2.4042	0.40818	2.6517	4.4227	6.0988	-0.074108	7.645	-0.8515	0.24765	-0.95984	6.1075	9.3685	0.69375	3.8376	-3.9381	9.0256	5.2018	3.7982	9.4899	5.1121	-1.5397	0.64744	6.0772	6.4297	-1.8726	5.4421	3.6269	-4.6973	6.2677	-1.0082	0.80956	2.1414	4.1558
-8.6853	-6.5456	-5.1946	-9.6181	-2.8069	-0.83824	-6.8681	-1.8462	-4.5673	-4.7495	-5.6342	-2.0846	-1.8751	-6.2288	-1.8793	1.5746	-6.9486	-4.1793	-4.8565	-6.0989	-4.927	-4.2575	-10.842	2.1927	-3.8202	-2.0279	-4.2706	-8.2509	-6.1801	-7.7202	-0.26707	-2.9871	-3.8423	-6.0804	-5.5982	-5.4253	-5.6042	1.4877	-4.3147	2.0147	-2.6525	-11.169	-2.9531	-4.972	-10.848	-4.7355	-5.4371	-0.549	1.3504	-10.263
-10.369	4.4794	-5.1584	-1.5499	0.93027	-1.4751	5.9139	7.5341	2.0806	-2.1341	-2.1061	-5.5495	0.23017	-4.8873	7.1602	-2.8391	-3.9495	-2.6791	3.3075	-1.962	3.999	-3.6563	-1.8243	-1.6853	0.13043	4.7191	-1.2213	0.11691	1.0765	-1.1304	-5.8515	0.87158	-3.1853	-1.2398	-2.0154	-0.68548	-1.0126	-3.1714	2.1311	-2.1672	0.70825	-6.5206	-5.2578	-4.8417	0.52806	3.3327	-3.3134	-7.5725	-1.3465	5.4202
-4.5636	-11.1	-7.9673	-7.9317	-9.5673	-0.44804	-7.911	-10.39	-9.8587	-6.2757	-11.591	-6.279	-7.2693	-2.3876	-0.041933	-7.1851	-4.0106	-2.9387	-6.2453	-12.859	-7.5293	0.37433	-4.2029	-7.6755	-9.263	-4.153	-5.3795	-3.1695	-10.265	-4.2347	-5.9006	-2.178	-1.0475	-3.7846	-7.0775	-4.8358	-1.7022	-14.934	-13.392	-2.327	-8.1406	-9.3765	-5.9614	-1.8079	-7.4702	-2.044	-12.427	0.16102	-5.4619	-5.0289
0.1508	7.773	-2.4436	4.409	-9.7934	-0.46076	0.13816	4.2331	1.4235	-4.5139	-4.9129	1.2629	-1.9694	-2.8907	-0.80672	0.68838	-0.58062	0.16982	-4.9911	-0.28998	1.882	1.232	-2.4619	-4.1602	1.0032	1.2091	-0.32746	-4.6515	-4.0072	-3.6973	0.86257	0.86214	1.9892	-5.4559	-2.4696	-1.2685	8.6693	-7.8929	2.3308	-2.7942	-8.41	2.6695	2.5871	-6.7839	-2.7158	4.2092	0.92515	6.0882	-6.9241	-1.4339
-5.1363	-2.2154	3.6803	-10.759	0.3305	-5.1162	-0.70649	-4.3664	-3.332	-0.28113	0.26439	-3.5849	-9.3002	-5.4094	0.87574	-0.4386	-2.642	0.40853	-5.2315	0.59999	0.057458	-2.5256	1.4867	-2.7536	3.2168	-6.9393	-3.589	-3.8275	0.54852	-3.2133	-6.4434	1.8872	-4.0219	-0.41664	-3.9479	3.3702	1.9544	4.7937	0.69744	-9.828	-5.4376	3.0432	-5.8383	0.52524	0.57786	1.4593	-0.48691	0.0020026	-5.1161	-0.46514
-0.10713	-0.50332	2.9749	-6.7524	0.27559	-1.3497	-1.0448	0.68889	-6.0194	-7.0294	-4.7122	-0.29673	3.7481	2.8704	-3.7348	-2.4703	-5.3198	-2.1512	-0.32796	-1.9556	-2.7502	-3.1265	-3.7225	-0.10206	0.77154	-4.7209	-9.5504	-2.8402	-0.18787	-5.5729	-2.1799	-6.0793	3.1931	5.019	-0.071258	-3.2831	-4.7167	-4.203	1.4497	0.17816	-2.943	-3.6849	-3.3061	-7.3844	-3.1059	-3.7827	-5.9737	-2.045	-3.9884	3.1321
10.293	7.3381	9.6881	7.9154	10.51	10.07	10.155	8.7071	4.4895	6.4471	6.7039	12.094	3.0269	3.1249	10.129	9.7702	7.0511	12.357	8.4607	8.8753	13.183	6.9472	5.1529	15.325	6.2367	5.8618	9.9724	9.6423	6.8618	2.5343	7.2963	1.5677	2.7274	12.177	9.8298	3.6613	7.7634	7.2237	15.765	12.096	7.0784	6.4908	-1.4105	14.561	4.6699	7.5292	9.073	9.2447	12.665	12.434
-2.3117	-1.7666	-0.43712	-2.5017	-0.47301	0.4912	9.2362	-4.3957	0.89023	0.19832	6.8597	2.5143	-0.011555	-2.5924	7.0187	3.6342	-3.1042	0.89236	-6.5348	-3.1139	-5.1707	-1.1568	-2.0471	0.15351	7.8632	-3.7469	1.9078	8.6508	2.8465	2.0399	-0.56591	3.776	4.6801	-2.008	0.96083	-1.828	-0.93745	-1.2948	-6.576	2.8265	4.2672	4.8199	3.0776	5.1319	0.27993	2.4121	4.245	0.80906	-1.9346	0.0095505
-10.72	-7.1429	-5.6378	-15.927	-15.617	-9.586	-13.155	-9.0388	-8.6243	-10.418	-5.7326	-13.335	-4.6088	-18.566	-10.974	-10.245	-13.256	-12.622	-8.7998	-10.594	-17.625	-4.0411	-11.244	-6.9702	0.12518	-10.442	-13.172	-13.484	-14.419	-6.0636	-7.6297	-9.1419	-10.42	-7.7172	-15.728	-11.187	-6.4074	-5.0757	-8.682	-8.9458	-13.979	-12.574	-6.3892	-11.006	-11.241	-10.5	-11.207	-9.9957	-10.717	-15.776
-12.326	-10.701	-12.266	-14.241	-12.363	-14.92	-11.622	-12.737	-19.22	-19.558	-10.632	-15.152	-17.42	-18.306	-18.391	-17.68	-13.456	-10.693	-14.141	-11.895	-13.378	-13.772	-12.684	-14.12	-11.34	-16.319	-10.271	-9.0784	-12.116	-15.105	-17.266	-10.984	-17.768	-13.762	-12.364	-16.708	-12.966	-18.501	-14.512	-11.634	-17.675	-11.407	-16.035	-14.26	-14.961	-14.121	-11.392	-14.34	-10.279	-12.727
-7.155	4.8633	2.7354	-1.8775	-0.21883	2.9736	-1.0913	-0.1136	-4.3673	-1.1314	1.7894	0.73323	-0.11669	3.7156	-3.6354	-4.3547	-4.9272	3.319	0.43316	0.61572	2.393	-1.8109	-2.0299	3.427	-1.4571	5.3596	2.5528	4.6754	-3.7052	1.3538	0.33775	4.4812	0.52482	-2.2101	1.1849	2.0913	-3.1276	-4.083	-2.2325	-3.4288	0.070445	-2.5805	-0.99475	2.2583	2.3039	1.4967	0.09185	3.2568	-9.6145	-1.8448
-20.37	-23.676	-17.713	-27.805	-17.458	-22.644	-26.825	-25.914	-27.06	-23.399	-22.524	-22.705	-19.087	-24.414	-27.183	-19.458	-23.398	-24.34	-19.466	-23.556	-18.876	-23.361	-26.224	-21.078	-21.449	-17.642	-19.438	-21.673	-24.827	-18.757	-24.35	-24.129	-26.862	-21.863	-23.19	-21.94	-23.831	-25.248	-23.671	-18.605	-24.498	-19.814	-22.748	-21.751	-16.368	-26.086	-29.128	-16.004	-17.569	-15.591
-10.595	-8.9881	-12.457	-14.271	-10.332	-4.2943	-5.2609	-10.665	-9.0444	-10.537	-9.2214	-8.5271	-8.084	-13.536	-12.622	-12.923	-8.7114	-15.433	-14.221	-11.092	-15.84	-13.328	-7.9564	-14.423	-10.763	-14.835	-10.867	-12.155	-7.4832	-14.046	-6.5133	-15.665	-10.204	-13.777	-11.436	-8.7152	-16.235	-10.498	-14.474	-7.6713	-8.0477	-9.6457	-10.928	-12.044	-9.5425	-13.335	-11.844	-7.0654	-10.814	-7.8085
-9.7418	-1.9275	0.81528	4.1859	-7.7326	-1.6766	-4.1579	0.13252	1.4666	-5.1065	-7.463	-1.2794	-5.8484	1.4253	2.8974	-0.93116	0.57976	-0.52935	-3.1411	-4.7314	-0.32712	2.3923	-5.1364	-6.4312	-5.7222	-3.8464	-7.4567	6.3458	-7.6089	-4.4126	0.052328	-5.2964	0.52447	-3.6374	6.0811	-1.7936	0.86163	-6.0977	2.4042	-5.3104	-3.8428	3.973	-6.6471	-2.6069	-5.8479	-2.2342	1.4006	-3.9207	-1.1325	-7.8742
-11.569	-12.584	-18.161	-12.757	-14.722	-21.415	-16.079	-12.242	-15.193	-14.757	-20.662	-16.153	-12.22	-23.334	-13.185	-11.681	-13.732	-16.937	-17.016	-12.229	-14.294	-12.554	-15.324	-13.341	-18.487	-13.619	-11.254	-18.606	-16.366	-14.488	-15.033	-17.938	-20.529	-13.221	-14.912	-12.215	-6.6737	-12.659	-13.567	-16.94	-11.593	-17.972	-18.589	-15.095	-8.8734	-14.824	-9.3828	-12.81	-13.7	-17.686
-15.453	-7.9828	-10.267	-8.4561	-8.2895	-11.287	-6.0992	-12.043	-3.4856	-8.8586	-10.01	-10.044	-10.53	-6.212	-8.2761	-8.4673	-6.7492	-2.6792	-1.2077	-7.565	-4.0389	-14.942	-14.443	-8.5449	-6.116	-11.127	-6.4166	-10.395	-2.8899	-10.838	-7.6541	-8.3418	-12.877	-8.2734	-5.6873	-7.7454	-7.0679	-6.2966	-9.3236	-11.187	-7.9895	-8.0762	-7.0121	-11.156	-11.328	-9.6149	-11.468	-2.6051	-11.065	-8.9435
-6.675	-5.2889	-3.6362	-9.5636	-5.0286	-2.3893	-7.5669	-3.4376	-3.925	-6.0255	-5.2629	-0.6837	-4.583	-6.014	-10.735	-2.0341	-10.275	-9.93	-11.051	-1.7464	-7.1386	-11.374	-6.4614	-3.4436	0.85247	-7.5782	-3.1584	-0.86354	-9.4048	-2.6488	-7.7739	-2.4619	-7.039	-7.7225	-6.7552	-6.212	-1.519	-11.081	-2.196	-5.133	-7.2055	-8.229	-3.4813	-3.1529	-4.9371	-1.4046	-9.9478	-13.998	-7.9947	-3.2959
-1.6349	1.1271	0.78159	-7.9696	-9.3733	-5.147	-0.17343	0.66998	-2.5113	-6.3273	-3.873	-5.1443	-5.1929	-4.6925	-2.8015	-5.634	-10.148	-0.64057	3.1896	-4.9731	-2.8285	-3.3018	-1.4477	-15.58	-3.2261	1.3549	-9.3954	-5.4642	-1.4458	0.28755	-2.1808	-4.5149	0.62213	-5.9889	-5.9211	-3.2112	-5.1568	-7.3064	3.0105	-4.3469	0.41974	-3.4009	-8.3291	-7.5923	-0.0036364	-2.9786	0.14543	0.53215	-3.424	-3.0412
-15.129	-12.484	-17.334	-11.887	-10.814	-17.946	-13.092	-14.338	-12.313	-17.491	-16.973	-16.282	-13.794	-6.3147	-14.696	-10.051	-13.957	-19.735	-19.459	-11.097	-16.857	-10.806	-13.893	-10.421	-5.7525	-11.199	-12.553	-15.564	-12.696	-14.156	-12.619	-20.393	-13.605	-11.98	-17.025	-12.711	-9.9445	-17.258	-18.604	-9.4744	-17.942	-16.847	-14.386	-15.68	-15.661	-15.028	-16.607	-13.007	-18.407	-4.837
-11.868	-15.128	-11.58	-8.9126	-18.71	-12.854	-19.419	-9.0545	-12.111	-9.8576	-13.273	-11.834	-11.693	-6.9726	-11.24	-13.952	-12.237	-7.3694	-13.53	-17.147	-13.52	-17.029	-15.903	-14.066	-16.452	-13.361	-11.504	-10.117	-14.762	-16.586	-9.0894	-10.393	-13.392	-14.431	-17.643	-15.285	-15.437	-17.542	-5.971	-15.892	-13.675	-14.869	-15.618	-16.845	-13.135	-14.736	-16.2	-11.701	-11.601	-12.196
-20.299	-22.086	-23.205	-23.415	-22.014	-21.95	-26.551	-23.116	-22.786	-21.485	-20.922	-17.273	-17.202	-21.834	-21.24	-26.12	-21.671	-20.328	-18.66	-24.793	-18.326	-24.918	-26.66	-21.147	-22.916	-21.439	-22.756	-22.893	-15.281	-22.652	-19.649	-18.826	-30.38	-20.249	-23.68	-16.593	-24.864	-27.191	-18.378	-20.494	-22.52	-23.829	-20.19	-22.978	-18.054	-25.91	-21.136	-20.707	-23.745	-25.276
0.24474	-5.298	1.2519	-3.2762	-5.795	-3.2833	4.8281	-6.8856	-2.4399	-4.4094	0.74775	3.1075	1.8551	10.239	2.8132	-2.5341	-4.1426	-2.0156	-7.8636	-0.035718	-4.1438	-0.19179	-8.8683	-2.7918	-3.6678	-3.563	-3.6274	-0.99773	-2.3712	-9.651	-3.8701	-4.9743	-1.7878	1.5458	-5.1981	0.9396	3.1724	-6.3424	1.5726	-7.7984	-0.26895	-0.026075	-1.5329	-4.3909	-0.73856	-2.9284	-3.5802	5.6587	-7.4948	-5.9153
17.045	11.072	11.943	13.178	7.4826	8.3262	8.7539	8.4989	11.725	7.6229	6.5275	15.712	13.233	13.516	15.51	9.1848	5.048	12.865	6.2748	4.868	12.969	12.187	10.168	7.39	8.1349	5.3723	9.0584	9.8437	13.69	6.7403	13.647	8.5859	15.93	7.213	4.6072	16.318	13.554	15.607	20.37	11.09	9.0323	16.984	13.834	16.144	6.0009	6.3587	11.882	8.3651	6.5582	15.145
1.7657	-1.4406	-5.9292	-3.7071	1.7784	-6.2744	-7.1849	1.4058	2.8901	1.1671	-1.4288	-7.8505	-12.507	-0.50406	0.64073	-0.20328	-6.1633	-2.3691	-2.4729	3.2607	0.11776	-9.1675	0.93081	-9.9093	-3.4238	-9.1302	-2.7985	1.3292	-3.8815	-6.4929	2.2342	-1.4135	-9.3888	-8.0263	-7.7614	-0.81216	-4.0602	0.4034	-5.3293	4.8929	4.3026	-7.9369	-5.9609	1.6624	-5.9817	0.32435	-6.1029	-0.99854	-3.3469	-11.071
-18.66	-22.635	-22.224	-22.838	-24.627	-21.824	-21.294	-21.673	-21.322	-28.387	-22.473	-27.384	-21.721	-20.295	-22.78	-17.074	-22.127	-19.668	-23.399	-22.828	-20.883	-19.308	-16.325	-18.702	-15.539	-20.048	-20.143	-25.424	-20.343	-21.163	-23.302	-22.376	-29.253	-26.239	-23.636	-23.29	-22.792	-23.572	-15.081	-25.045	-20.144	-13.904	-22.433	-18.513	-29.176	-22.429	-22.8	-18.079	-20.698	-19.594
-23.785	-17.734	-15.391	-19.846	-20.952	-24.366	-19.294	-23.328	-29.752	-26.653	-26.273	-23.777	-26.245	-26.898	-28.917	-24.39	-21.634	-20.582	-19.006	-26.995	-20.337	-26.808	-22.872	-20.415	-24.065	-23.779	-15.114	-23.101	-19.421	-23.066	-17.487	-18.968	-27.403	-26.314	-24.602	-20.061	-23.883	-20.072	-21.83	-22.375	-22.25	-25.749	-24.71	-26.581	-22.646	-23.784	-18.681	-23.021	-13.162	-19.298
6.0553	1.3262	3.3029	4.4354	-3.2164	3.9438	6.2173	6.6207	3.8408	2.206	2.3537	2.0906	8.1371	7.0992	4.1399	7.8502	7.5205	0.36691	6.252	9.2252	2.7272	9.7242	3.6007	5.6851	6.8144	2.6976	13.718	6.9097	8.149	9.2526	8.5972	7.9092	6.8724	8.3561	8.6467	5.6705	7.0479	7.6448	10.979	10.371	5.1729	9.4489	1.9367	1.1273	12.647	2.8288	4.4695	3.2351	8.8869	9.0591
-2.4323	-1.9715	1.1767	-8.6171	-0.19759	-2.6875	-6.4308	-3.8067	-2.0667	2.0032	3.8453	-0.88433	-2.4673	5.6601	4.5454	-5.2496	-1.7349	-0.45349	0.40413	-7.8042	-4.9031	0.66481	-2.058	-0.63621	2.6123	-1.4196	-3.9532	-2.6591	-0.3832	-1.9609	3.2794	-7.4083	-7.1779	-6.4164	-0.2428	-1.0037	2.2561	2.427	-8.021	-6.5751	-2.0997	4.1603	1.1839	0.94035	-1.4775	-3.758	2.7964	6.9583	3.3021	2.4011
0.99614	2.8543	2.7398	3.0668	3.0327	0.6793	2.0346	2.2589	-0.10349	0.11443	0.18319	-0.82314	2.1221	2.001	1.6897	1.2153	-0.16139	1.2396	7.0475	-0.50673	-3.284	2.5578	-0.36287	4.0977	-2.5815	0.33113	6.2575	-1.8943	1.3007	2.4848	3.2528	-2.5977	-4.3917	-0.83295	2.8731	2.4106	-0.72928	-1.5063	-0.74805	-3.3226	3.8784	0.4044	-0.055786	-0.84082	1.6855	5.0583	-2.2483	-2.1763	7.7012	0.68895
-2.5604	1.2702	-1.6393	2.8356	-3.839	-6.673	-2.0467	-3.3049	-9.7364	4.8978	-0.77702	-3.9128	-1.1599	-7.9947	-4.2516	-3.1285	-3.2697	-3.945	-1.0211	-6.3696	-2.0378	-0.90227	2.0762	-3.1395	-8.1119	-5.6884	2.4043	-2.7268	-1.1827	2.858	-0.5738	-6.4605	-10.439	0.97749	-2.3788	-5.5408	-3.603	-3.3594	1.1618	-4.1819	-1.2019	-6.3767	-2.7413	3.4815	1.366	-6.4565	-0.96008	0.052657	-1.4984	-2.687
-9.4435	-9.2785	-1.6071	-5.5667	3.0609	-3.5663	-2.7541	4.1974	-0.18726	2.8085	-1.3683	-0.84837	0.73807	-2.4521	0.6525	-2.0082	-7.6515	-5.9314	1.0724	-3.4781	-2.9616	-2.9299	-6.6693	5.198	-5.8047	-1.0704	-1.1185	-1.6946	-8.669	1.267	2.6815	-1.9808	-1.7737	-3.9378	-8.8455	-1.5935	-5.721	-2.835	1.4002	-5.4136	3.3781	-9.1259	-3.8673	-5.9292	-3.3817	7.0126	-0.63838	2.5522	-1.709	-0.96526
-2.4054	-3.4138	-1.8302	8.6378	-4.393	-4.4351	-10.176	1.576	-5.9039	-2.2151	-2.7988	-1.6117	-5.7247	-1.9905	4.1534	-0.86965	-6.131	-1.3659	1.6242	0.77767	0.35812	4.0989	0.23918	-3.5846	-6.3312	-4.8437	-3.2506	1.5355	2.9865	2.0534	-9.3037	0.23157	2.7157	-0.90574	-5.2303	0.61726	-6.6151	2.5229	-4.393	-1.3534	0.5894	-1.0758	2.0884	-1.8831	-2.0896	2.3445	0.97483	0.51994	-5.2501	-5.0091
-8.5051	-8.3052	-12.351	-10.794	-9.3786	-12.138	-6.6883	-8.0848	-9.145	-16.331	-11.525	-11.422	-15.514	-9.9857	-15.242	-10.203	-7.1624	-6.2655	-16.012	-10.97	-12.323	-8.8198	-6.3496	-10.035	-10.652	-7.4831	-16.156	-11.251	-12.645	-12.464	-12.025	-8.2809	-7.4847	-7.3264	-7.5582	-12.386	-3.3478	-9.5476	-14.135	-10.936	-9.9749	-9.8807	-7.5013	-8.1524	-10.289	-8.3818	-11.134	-11.774	-10.31	-9.8741
2.6858	4.2432	8.9225	2.1274	1.8592	2.0883	3.5431	2.596	8.528	2.7154	6.8428	2.1661	3.2508	6.7311	2.6006	3.079	4.3321	10.903	1.9375	-0.35197	6.4298	2.6388	2.5221	5.7089	0.14159	7.1978	6.2272	4.3475	3.5473	2.9677	6.2593	5.0229	2.9988	-0.77915	2.5188	7.0851	8.0981	0.83538	5.5184	4.0873	2.3161	2.7409	12.371	3.5252	2.2705	5.5402	3.2554	5.8964	9.229	6.3258
-2.217	-8.3032	-12.529	-3.4618	-11.403	-3.2633	-12.579	-1.4879	-13.56	-4.8617	-5.6558	-8.0779	-5.6177	-5.8679	-5.3782	-5.4188	-10.163	-2.9978	-10.064	-5.7232	-6.8636	-6.9318	-2.629	-2.0785	-3.4972	-4.4062	-3.4289	-8.5564	-9.5746	-7.0695	-6.3013	-9.2994	-9.7238	-9.9414	-8.6139	-10.171	-5.4556	-6.2618	-9.6991	-10.387	1.3941	-5.2079	-9.256	-13.371	-9.1745	-6.5625	-9.4075	-10.051	-11.124	-9.559
-2.2882	-1.4229	-1.5219	-0.71784	-4.2156	6.5573	-2.8384	-3.7259	-3.2766	-5.6093	1.7157	-4.4339	-3.3035	-0.92052	-0.81691	-1.9293	-2.8936	4.6881	2.5442	6.1057	3.608	1.1416	3.4781	6.5329	-1.3279	-2.7005	-0.19753	-6.714	-0.58462	1.1309	-4.6728	1.7066	-5.3347	-0.9819	4.4039	0.72648	0.65346	1.0816	5.0112	-1.2164	2.1773	-2.6531	1.5706	-0.71861	2.0769	2.3914	-6.53	2.5725	-8.4158	6.2197
-3.9941	-5.9346	-4.6414	-5.9422	-5.305	-4.4329	-1.4229	-4.0061	-4.475	-4.7979	-13.471	-8.0432	-7.0003	3.1039	-2.8411	-4.9594	-4.2561	-7.4242	2.837	-10.21	-4.3129	2.8389	-5.5815	-0.24659	-2.4689	-3.2274	-6.6633	0.89552	-6.4176	4.0557	-6.0793	-4.3731	-2.0304	-5.2754	-1.5339	-2.5458	-0.80999	-3.1352	-0.58003	-0.61674	-6.0183	-5.3781	-9.4094	-4.8396	-1.0931	-5.9569	-0.6016	0.73597	-7.4089	-6.3832
-17.307	-16.241	-17.895	-18.202	-20.208	-11.957	-19.478	-19.006	-18.755	-16.598	-15.735	-13.33	-21.308	-16.696	-17.845	-15.127	-14.081	-14.553	-12.093	-7.6752	-12.452	-23.582	-17.313	-17.155	-14.785	-15.832	-15.37	-9.2705	-12.719	-17.453	-17.553	-14.184	-15.175	-19.7	-14.744	-10.404	-17.23	-6.8058	-14.829	-12.293	-13.55	-17.94	-14.618	-16.494	-22.034	-12.553	-16.164	-9.2396	-14.967	-20.231
-4.6977	0.17257	1.9493	7.8092	-6.4109	-6.2339	-1.2411	-0.65139	4.8865	0.52155	-0.85737	2.4797	1.4973	-4.0822	0.75829	-0.38704	-4.5268	2.2321	0.68151	0.79565	3.9465	-6.0731	1.3352	-0.015284	-0.54253	-6.0443	3.7994	-7.9513	-0.80556	-7.5101	2.2556	-0.12442	-3.009	0.19747	-0.49868	-6.8288	-0.080201	3.9665	6.3193	6.0934	2.4152	-3.43	1.2115	-0.5857	0.88106	-3.7055	0.19458	-2.825	-5.6432	-4.3934
-11.518	-8.9862	-13.237	-6.6379	-9.4176	-9.2153	-6.9153	-7.966	-9.924	-5.8005	-6.6389	-5.5942	-14.044	-7.476	-2.7163	-12.053	-6.6349	-8.479	-5.8288	-9.5968	-8.4934	-10.196	-12.69	-5.1805	-5.0102	-5.51	-6.0484	-10.534	-8.7752	-8.8552	-7.666	-11.769	-12.348	-5.6367	-9.7568	-9.0125	-10.358	-6.6217	-18.207	-13.762	-9.3166	-6.6686	-8.4668	-8.5476	-4.8004	-14.657	-6.1252	-8.535	-4.5898	-6.2176
-16.296	-11.465	-8.9938	-13.025	-11.158	-11.805	-9.1406	-12.392	-14.251	-12.3	-12.855	-7.3249	-12.66	-10.026	-10.639	-11.406	-16.629	-16.346	-14.706	-10.729	-8.7393	-11.163	-15.271	-5.9013	-11.888	-12.36	-12.287	-13.118	-15.022	-9.5413	-14.631	-7.2012	-5.7472	-10.886	-7.2277	-10.659	-8.9905	-12.806	-10.277	-6.2669	-12.677	-16.543	-7.6536	-7.901	-12.27	-7.8928	-5.8139	-9.1713	-17.324	-6.0604
-19.568	-24.001	-22.503	-28.157	-17.409	-26.291	-17.23	-23.978	-19.915	-17.264	-23.291	-20.14	-24.509	-21.897	-24.296	-18.457	-17.314	-21.387	-17.693	-22.384	-19.742	-19.325	-22.094	-22.956	-12.661	-17.585	-18.572	-22.89	-19.347	-22.662	-23.595	-22.208	-23.907	-18.819	-21.077	-24.448	-23.843	-15.017	-19.616	-22.987	-17.828	-18.534	-18.562	-18.301	-23.146	-22.234	-17.512	-20.187	-18.45	-17.455
-4.4499	-1.0501	3.6463	-6.6777	-3.7685	-4.2546	-5.6915	-5.0431	-3.4713	2.2787	0.48211	-7.8275	-5.6617	-1.0397	0.83568	-8.5613	-7.5803	-1.2754	-5.3579	-2.0699	-0.039399	-6.6336	-1.0069	-5.3645	-4.6479	-8.0613	-9.3966	-4.6158	-10.383	2.1249	-6.5266	-0.13111	-0.9368	-3.2989	-6.8214	-2.6537	-6.0285	-2.1811	3.3192	-5.2895	-9.2919	-3.9391	-3.0317	-5.7538	-11.112	-6.536	-7.9591	-1.4136	-9.8402	-3.8607
6.512	-0.96068	5.5811	2.1484	0.3815	5.6137	6.2765	-1.0599	-5.1024	5.0773	5.1343	4.856	13.357	2.6333	7.6787	2.9196	-0.98158	7.144	4.6404	8.8552	1.2408	8.4842	9.6157	5.3153	5.8655	9.778	3.3994	9.1656	8.7484	2.3191	-0.34621	4.5276	-2.4216	5.1604	6.8155	0.4734	-2.2159	8.7371	6.2877	4.1244	2.9649	3.4943	5.0531	2.9041	4.193	2.2813	1.8877	5.1054	-0.57971	3.9054
-5.6097	-1.8188	-6.5171	3.346	3.4024	-6.3075	1.9215	-3.2935	1.233	0.24194	-0.5725	-5.7784	-0.37008	-0.90212	-2.0123	0.49754	-4.2153	-6.3929	-0.040738	-5.4219	-0.63516	-3.2814	1.0687	-8.6384	-2.2007	-1.0597	-1.5718	-5.5605	-1.9422	-5.1663	3.6089	-1.8413	-2.6451	3.1377	3.0633	3.0855	-1.396	-4.0165	4.4671	0.82607	-7.3274	-2.3518	-6.3334	-3.166	-0.7413	-7.9029	-5.0452	3.101	-3.0157	-2.9204
-3.1229	3.8072	-0.30013	-2.2836	5.9518	6.2003	2.3881	-0.92374	2.2863	0.48905	-3.6408	5.5733	6.6389	3.4257	8.8235	5.7915	4.7386	-9.5874	-1.5408	2.8792	2.9197	-2.7003	7.0098	7.3656	11.49	0.58149	3.9769	-0.40917	3.8875	7.1106	0.35498	1.1738	3.9373	4.5145	0.96006	0.81556	4.1384	5.83	6.2468	0.98322	4.2662	-1.672	5.1005	0.58756	9.3431	-1.1772	-2.3468	5.4424	5.1425	-0.46975
-21.176	-11.948	-8.6444	-7.9311	-12.461	-13.369	-8.4683	-18.166	-14.89	-7.6687	-16.336	-10.324	-17.479	-8.0353	-7.0357	-11.039	-10.119	-11.452	-5.7458	-16.426	-12.512	-12.466	-12.177	-16.374	-13.694	-14.197	-13.534	-11.964	-12.725	-12.759	-13.888	-11.244	-11.761	-12.333	-3.9247	-8.4225	-7.3094	-8.1767	-10.6	-12.526	-10.892	-15.835	-11.61	-12.541	-11.998	-12.362	-3.3409	-5.4279	-18.361	-9.4173
-23.438	-26.01	-27.654	-22.005	-22.292	-30.099	-19.091	-18.048	-25.75	-18.15	-23.495	-27.114	-17.077	-23.695	-20.231	-15.657	-29.136	-28.377	-25.148	-22.305	-24.536	-20.782	-21.498	-12.297	-20.358	-15.538	-22.454	-22.035	-25.802	-20.598	-22.78	-16.964	-21.497	-17.96	-13.272	-28.596	-24.997	-17.507	-23.536	-23.257	-24.722	-21.355	-18.456	-24.316	-23.181	-21.179	-16.291	-21.978	-24.838	-17.39
-14.826	-5.5031	-9.2267	-11.106	-11.49	-16.512	-14.683	-8.7764	-8.964	-14.676	-13.228	-16.796	-11.349	-12.767	-16.274	-17.469	-10.909	-17.482	-12.152	-13.498	-16.588	-7.0317	-12.201	-4.0796	-16.157	-8.1781	-11.369	-8.4381	-10.188	-10.233	-13.956	-15.712	-8.9597	-11.605	-10.881	-15.588	-13.431	-11.534	-10.855	-9.5808	-16.882	-12.598	-10.588	-12.712	-10.891	-14.283	-6.8789	-12.358	-7.745	-8.8456
1.729	-3.817	2.2885	6.9885	3.8188	2.3867	-0.68727	6.8927	-5.2422	0.7648	3.6011	-5.3791	-0.32664	-2.3421	-4.196	7.4007	1.0547	0.84267	-1.0624	-3.0138	-3.5386	3.4551	-0.060205	-1.4299	-0.36348	0.94296	-1.1234	-1.0633	-2.8818	0.12913	-0.88158	4.9377	-0.34837	-6.6973	-0.19589	-4.2492	6.1633	6.792	-0.51697	0.043227	4.0001	2.5155	1.8624	-3.5557	-0.41091	3.0609	-2.449	5.652	4.605	-1.0056
-0.010109	0.64671	-3.0061	-3.2752	-5.2319	-0.12905	3.2569	-3.1354	3.3653	2.2233	-3.7742	3.9187	-0.22641	-2.0267	2.5125	3.2066	1.8489	-0.87279	2.6125	1.1208	-1.2475	2.1318	2.6546	-0.11243	1.7785	-0.93097	1.3528	5.7571	3.7592	3.0114	4.2943	0.27031	2.1324	5.0178	1.8748	-7.0261	4.514	-2.0235	-1.7864	0.71481	-0.83652	1.2587	0.75893	-5.1428	1.5355	-1.1649	-1.6844	-0.39416	0.45585	-1.439
7.891	4.4369	10.932	3.321	7.8336	7.9813	11.325	3.3923	3.8826	5.8334	8.7734	5.755	3.3222	11.054	-0.78321	8.5293	7.5813	4.1439	8.971	9.1938	1.4522	6.0914	6.6093	3.4823	5.2182	8.3887	4.6231	8.0876	-0.51138	7.2828	4.4669	6.1124	10.012	8.3927	6.9801	1.7195	4.6944	6.3674	8.697	3.4432	2.6291	1.7337	10.628	8.3273	3.9293	7.5612	11.875	10.078	0.90353	10.656
-5.4722	-9.2064	-1.4509	-3.9294	4.1046	-3.0159	-3.941	-0.60547	-2.0585	-5.6041	-1.1189	-4.7591	-3.4274	-2.5493	0.18367	-10.056	-3.532	-4.3559	-3.0781	-2.5839	2.3442	4.3835	-6.3406	-6.1838	-11.877	-7.4979	0.0076767	-3.4681	-5.496	-3.9998	-6.8282	-3.2324	-7.145	-3.2986	-9.9809	-2.4163	-3.326	-6.483	-4.6512	-6.7972	-0.71734	-3.7867	-2.2725	0.026896	0.89571	-3.071	4.4699	-7.1796	-1.7112	-3.1049
0.81122	-5.8325	-3.2634	-0.73052	-6.6254	-9.2915	-2.1302	2.5089	-8.5926	-7.7312	-8.6378	-9.5605	-6.0214	-3.1998	-7.9246	-9.8069	-7.6284	-9.208	-17.217	-2.1988	-11.15	-5.9212	-4.3426	-2.4772	-9.2746	-8.3865	-7.472	-6.8333	2.5992	-5.1576	-3.4529	-8.1801	-3.7775	-6.2888	-6.076	-9.1849	-5.8212	-6.1795	-18.048	-6.8893	-0.94518	-4.0941	-4.8839	-8.7745	-9.7772	-6.6507	-1.9198	-7.9797	-4.2179	-4.4551
-2.6008	-4.0312	-8.9902	-5.5398	-9.9948	-10.464	-0.43364	-8.6488	-4.0544	2.6342	-10.263	-7.4476	-4.2535	-7.4773	-10.731	-5.8946	-4.1261	-5.7129	-2.7552	1.9115	-3.6217	-1.5605	-8.7363	-3.8166	-3.0982	-6.1199	-10.272	-6.9738	-3.0525	-0.83354	2.1767	-2.7074	-9.7342	-2.5096	-4.9598	-4.3999	-7.6892	-6.7138	-3.6757	-6.2403	-4.1731	-7.0173	-6.6363	-8.5171	-3.9383	-3.8413	-0.0010647	-3.5911	-8.3071	-1.2239
2.9464	3.2421	1.4632	3.0417	7.7372	5.8754	-1.848	-1.3479	3.5272	6.4778	4.1976	3.6826	-1.3989	6.8726	5.7094	-0.37416	-3.2018	3.3977	-5.8812	-4.5995	0.50301	1.0657	1.622	-0.13221	11.082	2.3477	4.4966	2.6746	1.4453	3.0439	0.55417	2.6053	0.36629	4.3602	1.0546	1.8115	2.251	2.6108	2.6883	-4.1429	0.15197	6.1033	2.351	2.6489	3.2653	4.4116	1.8119	-1.1633	1.5038	-0.071277
-2.2665	-0.27095	2.6251	-0.83885	-7.5828	0.37953	2.1485	1.3301	-6.3212	-1.6241	3.646	-6.5372	-2.8439	-2.7405	1.288	2.3473	1.7424	-0.31637	-2.9851	-4.6282	-0.5892	-0.23885	-2.7113	-3.9518	-8.8204	-6.1837	0.13385	-1.9762	-4.7705	4.7661	5.2108	-3.1604	0.35606	0.39767	-5.0125	0.042589	-1.4232	0.07035	0.90789	-0.92217	0.88991	-4.7715	-3.731	0.3262	-2.2426	-4.2599	0.32705	-1.0888	2.3989	0.22312
-12.47	-5.8288	-18.099	-10.681	-12.306	-16.909	-14.429	-19.042	-9.4457	-13.448	-15.854	-13.538	-16.25	-8.911	-14.194	-13.043	-21.536	-12.053	-13.45	-17.025	-10.657	-16.184	-18.131	-11.416	-13.15	-17.125	-20.24	-14.549	-6.7765	-7.2409	-13.949	-13.435	-18.632	-16.469	-9.8278	-17.087	-21.76	-14.409	-16.945	-16.082	-15.965	-16.053	-10.587	-11.896	-15.732	-12.366	-9.1465	-9.4766	-14.536	-13.19
-23.148	-18.143	-18.16	-11.445	-12.993	-11.392	-16.343	-16.659	-11.288	-16.093	-12.707	-17.337	-12.187	-16.924	-6.4508	-16.124	-16.367	-13.758	-12.247	-10.603	-16.82	-10.372	-12.705	-12.382	-13.953	-10.309	-7.7247	-17.163	-17.236	-15.825	-10.788	-14.653	-12.595	-7.7931	-11.318	-17.105	-6.7674	-14.514	-17.318	-13.205	-19.919	-16.341	-15.452	-16.995	-13.364	-16.129	-15.529	-17.443	-13.824	-10.782
-3.9979	-1.6968	-3.8413	-8.1679	0.042453	-3.7299	-9.6616	-5.6076	-5.7923	-2.2531	-9.5826	-9.1145	-8.8165	-3.8246	-2.9244	0.60625	-3.6897	-2.9392	-1.5935	-8.6581	-8.2343	-6.3603	-3.7489	-4.2354	-3.2661	-7.2548	-0.1662	-9.3072	-5.2476	-10.945	-1.5312	-7.0455	4.0533	-3.9907	-3.9356	-0.70577	-9.946	0.047459	-4.7262	-4.9986	-5.4767	1.2427	-8.2327	-5.2852	-4.7277	-2.5556	-1.1793	-1.6592	-8.7751	-7.0421
-6.2417	-9.2726	-2.7029	-8.3783	-3.0221	-7.3004	-6.2789	-9.6134	-6.0676	-5.0913	-11.55	0.72252	-4.0116	-7.0204	-3.3333	-1.1776	-9.1464	-0.63537	-2.9072	-1.6877	-1.4514	-5.6584	-10.738	-10.728	-4.5269	-9.0802	-6.5172	-3.3498	-6.793	-11.182	-10.094	-4.3489	-2.3972	-9.2129	2.6899	-4.6114	-6.7193	-7.4038	-7.759	-9.7599	-7.7089	-4.5066	-9.5102	-6.054	-6.5904	-3.9738	-7.3292	-10.715	-8.6811	-3.7132
-3.7797	-6.6816	-4.1297	-5.5528	-1.7082	-4.7388	0.69651	-3.4454	-4.7733	-7.3463	-3.846	-1.4689	-2.1947	-3.1214	-8.9722	-9.3495	-1.3016	-0.97192	-3.9808	-2.9339	-3.0199	-6.4482	-10.992	-6.166	-7.0372	-5.6815	-5.3424	-1.2955	-0.47861	-0.75043	0.46879	1.2305	-7.0007	-4.9177	-3.1684	-4.4874	-5.4392	-1.4755	4.6195	-4.083	-4.8514	-3.2917	3.8233	2.7549	-5.2124	4.6136	-2.8822	-2.1683	-3.2292	-7.557
-9.5334	6.2094	3.0794	5.345	-2.1586	0.9055	3.0727	2.7187	2.9144	8.2957	3.4503	3.1297	-2.3773	-1.132	1.5584	7.0651	1.1139	-1.0236	2.2922	-0.7096	0.86155	1.5703	6.7184	3.559	-1.9364	-5.4734	0.96084	-3.5846	-1.5939	-0.8745	4.798	4.8131	5.8228	4.0585	-2.8823	4.9732	-4.8761	-5.9959	6.0223	-0.54908	5.5266	6.036	0.20138	-2.7953	-4.3735	-3.8638	-1.6705	-4.2691	1.488	2.8665
-3.0901	-1.2675	-2.058	-2.5661	-3.1854	-8.3876	-2.8376	-3.8624	-8.7011	-2.471	-4.3909	-3.186	-3.0271	-7.5771	-6.0537	-0.93769	-0.65288	-3.9441	-1.1042	-9.991	-2.7853	2.8712	-7.5164	-0.49506	-7.1879	-3.8057	1.3713	-9.5285	5.6892	2.2862	-4.8206	-2.8113	-4.7939	-1.6092	-4.8665	-2.3665	1.618	-0.50256	2.4053	-0.12454	-0.8421	2.0311	0.79431	-5.1509	-1.1544	-7.1817	3.9623	-2.7299	-7.3702	-1.0125
0.82748	0.90793	2.2257	5.5866	-1.4201	0.69141	4.2974	0.50292	0.75841	0.67032	7.1738	10.485	-1.2856	2.9827	-1.1296	-1.4389	7.8503	-2.879	3.7397	1.4825	1.9814	6.7231	1.582	1.3179	-2.0603	-1.0878	2.4137	0.30791	-2.8568	-0.00084569	6.1504	-0.56505	-1.4882	7.038	9.4336	2.9852	3.5145	1.2651	-3.9825	2.1087	1.7868	4.5951	6.0599	5.0394	4.4698	-4.7001	-1.4833	-0.68903	-2.7414	-1.3761
-4.1039	-9.6636	-8.4655	-14.088	-10.111	-7.8095	-11.904	-9.3102	-12.418	-11.854	-6.4506	-13.196	-5.917	-16.607	-7.0201	-7.7164	-5.4344	-10.095	-11.669	-11.347	-11.524	-8.3846	-6.7305	-11.532	-13.509	-8.5426	-11.512	-8.3417	-15.708	-9.8595	-12.46	-8.1995	-7.5678	-1.6818	-8.018	-10.04	-11.325	-13.778	-12.144	-5.7252	-3.0705	-8.8983	-11.904	-11.202	-8.2845	-10.032	-10.368	-7.4087	-7.1924	-7.3392
-9.8829	-13.031	-5.1301	-11.012	-9.6296	-14.852	-12.312	-8.8309	-8.3788	-8.0101	-6.7992	-3.3248	-9.5469	-7.8516	-7.6045	-11.704	-6.4008	-10.964	-9.2543	-10.055	-8.8094	-12.102	-4.763	-6.3691	-3.7887	-5.7117	-7.8673	-9.0155	-6.3489	-17.01	-12.186	-2.9089	-6.3501	-12.299	-7.1318	-13.272	-11.511	-8.8223	-13.613	-7.7852	-6.2129	-9.2144	-9.2279	-7.6722	-11.805	-14.126	-10.359	-11.115	-2.723	-4.0173
4.8552	1.3214	4.2687	-7.4208	0.88941	3.4432	1.3618	6.0822	-1.5323	0.88346	3.5385	3.3993	11.165	4.5882	2.7071	7.7248	4.1894	6.1046	5.8492	5.4863	7.3649	4.6515	6.4015	6.4431	10.261	3.2383	2.4529	5.9	4.7221	3.7747	-3.2712	7.2027	3.7305	9.766	2.4442	9.1989	10.501	3.7876	-1.0507	-0.98855	2.637	7.4719	8.0184	2.5952	2.4477	6.2243	5.506	-0.51706	0.51578	4.8841
-2.1586	0.43125	1.3285	-2.4214	-4.5686	5.3144	-2.9102	-2.6809	-3.5682	-2.7504	-0.51643	1.4142	-1.0147	3.9913	-2.0251	-4.9351	-5.4236	0.89436	0.63999	-0.45579	-7.336	-2.1295	2.2089	-9.2831	-0.11116	-3.4368	-2.1	-6.011	0.5093	-0.83857	3.8647	0.74726	-5.3361	-3.6832	-0.24365	-3.4516	-1.2343	-6.829	1.8729	0.61323	-3.9231	-0.84679	-0.42143	1.1715	-0.35482	3.0866	2.3129	-5.3126	-4.8295	-0.67633
-0.24999	1.5899	4.729	-4.5876	-3.5006	-1.5659	4.4967	4.163	1.4719	0.32029	1.9012	0.14518	0.68394	0.40168	-4.437	-0.24539	1.4508	-2.8869	-4.5129	-4.5075	1.0404	2.7908	4.6147	-0.15684	-2.3047	0.73989	1.9707	0.94882	-0.85212	-3.6714	0.59876	-3.0164	2.8779	4.8625	-0.047342	-4.7797	-3.9969	-0.68378	-0.032475	4.732	-3.6818	3.5356	-12.17	0.62386	-5.6731	-6.4003	0.98965	-2.8951	-1.7785	-2.4352
4.3288	-1.7021	6.5812	2.0484	-3.7075	-0.0025636	5.5863	2.284	3.3372	5.6223	3.744	6.8255	11.276	0.55938	8.8733	4.8365	7.3442	5.2015	3.9215	7.9827	6.0901	0.18582	8.4425	5.0538	4.2271	5.932	5.4653	3.7817	6.6769	5.053	-0.042062	0.72539	1.9947	11.258	2.5141	5.4218	3.1949	1.9758	3.9122	2.3452	0.96068	-0.51727	6.4157	4.1177	9.0704	2.9461	-3.9313	6.3906	1.0341	-1.0033
-6.3469	-11.257	-12.151	-10.84	-12.481	-5.3987	-2.8034	-15.338	-14.31	-15.609	-12.545	-12.211	-12.193	-11.48	-16.991	-11.046	-11.583	-7.9023	-8.4024	-10.75	-15.842	-13.092	-12.645	-15.511	-14.017	-15.478	-10.951	-9.7189	-17.411	-12.107	-10.347	-13.784	-11.758	-15.633	-6.3304	-14.55	-14.709	-13.974	-15.273	-3.8265	-20.74	-14.274	-16.779	-12.663	-19.424	-11.317	-8.5046	-9.7145	-12.127	-13.426
-12.153	-6.9361	-6.7332	-12.113	-15.226	-12.045	-7.7817	-10.922	-5.6376	-5.2646	-11.523	-3.804	-4.1089	-11.6	-9.2547	-9.1929	-15.41	-6.3036	-14.099	-10.344	-3.7921	-10.013	-2.9228	-10.021	-8.4578	-6.8204	-10.387	-9.7811	-9.2553	-9.7173	-2.9041	-8.716	-14.331	-11.352	-8.4532	-12.072	-15.812	-14.411	-2.617	-9.4672	-9.5782	-7.575	-9.8553	-9.607	-5.911	-5.0128	-9.6542	-15.161	-12.838	-10.68
-12.443	-12.92	-5.9493	-7.0948	-3.4398	-8.4424	-9.3935	-8.4494	-8.8931	-9.9186	-8.7121	-11.165	-10.193	-11.071	-11.557	-11.501	-5.4579	-10.903	-10.96	-5.7609	-10.672	-11.543	-9.185	-8.0636	-9.6663	-7.4435	-10.781	-8.0908	-11.21	-4.7907	-9.4385	-6.3473	-10.133	-4.4702	-1.7146	-9.852	-8.0517	-4.0182	-9.5097	-9.1982	-7.992	-1.2294	-11.31	-10.67	-7.5776	-5.064	-11.213	-11.336	-3.3222	-7.6055
4.1045	3.3997	3.8861	7.3388	9.91	4.0895	2.1531	3.8089	1.0696	10.459	6.7854	8.7784	6.5497	-0.42071	5.7634	6.654	7.192	3.2319	4.1672	4.9402	4.9368	7.5688	6.9879	-0.32879	4.5688	5.244	7.7496	9.5074	2.5979	11.547	2.1842	3.7272	12.132	12.525	4.0936	7.871	5.7182	7.2316	11.195	6.9709	8.5532	3.8709	10.977	11.165	11.597	11.799	5.3535	8.7472	7.0408	-2.6219
-9.4525	-15.896	-3.3975	-12.649	-13.647	-6.4873	-18.111	-7.1596	-7.4801	-14.001	-16.442	-7.7564	-7.6915	-19.146	-7.4393	-14.283	-11.718	-10.925	-12.553	-9.7538	-13.956	-9.4656	-9.6918	-13.604	-9.5531	-12.067	-7.6018	-17.135	-11.99	-9.022	-20.359	-12.642	-13.175	-16.771	-14.544	-6.909	-14.695	-12.811	-9.4369	-17.266	-7.2381	-18.095	-13.187	-16.966	-9.0358	-8.8004	-9.0532	-11.471	-13.542	-14.98
-13.708	-13.96	-9.7115	-7.8597	-7.2577	-13.551	-8.6468	-7.7521	-12.156	-15.069	-9.052	-16.275	-12.622	-7.8932	-9.2347	-14.217	-6.8805	-10.079	-9.8931	-9.0238	-16.072	-14.695	-6.9708	-12.771	-15.235	-10.989	-11.124	-5.743	-12.592	-10.445	-5.4251	-15.543	-6.8889	-7.7131	-8.6681	-10.9	-10.755	-14.06	-10.467	-6.6006	-11.637	-7.6398	-13.667	-8.9978	-8.4763	-11.751	-6.8279	-11.75	-12.277	-14.049
-15.374	-15.446	-12.924	-8.0047	-15.202	-14.314	-13.246	-10.957	-9.7714	-10.518	-11.306	-7.1118	-11.233	-9.2411	-18.766	-11.574	-3.5988	-9.1026	-15.299	-13.182	-12.005	-14.826	-10.325	-11.002	-12.883	-7.8404	-11.607	-12.784	-11.263	-15.391	-8.6271	-12.501	-12.133	-12.769	-11.829	-10.862	-14.364	-20.828	-9.6054	-10.323	-18.019	-8.5217	-13.721	-10.928	-11.978	-21.526	-11.314	-12.045	-16.921	-13.688
-15.278	-8.2342	-5.0661	-13.533	-9.9716	-11.603	-17.935	-16.707	-13.874	-14.871	-11.088	-10.686	-8.8385	-13.74	-16.47	-16.022	-11.007	-14.753	-21.529	-13.457	-12.583	-12.677	-16.209	-9.6937	-8.949	-13.733	-18.821	-18.426	-14.028	-14.9	-14.358	-19.542	-10.164	-14.024	-17.835	-15.171	-15.051	-13.844	-13.937	-16.74	-2.3839	-13.28	-9.4128	-15.733	-9.1967	-17.514	-11.441	-10.193	-17.63	-13.676
-0.48596	-3.8455	2.0305	-1.1806	3.4488	2.4739	-2.873	0.61372	0.3389	-2.8416	5.3198	-1.0682	3.1936	-1.8643	1.2144	1.553	2.2666	2.737	2.8918	-4.7809	8.3875	0.73476	-2.8169	-1.7	-2.5818	-0.076195	-1.4233	-0.14476	0.23441	1.914	-1.7252	4.7149	-3.3994	2.6902	-3.2564	-3.8398	-2.9698	-1.0029	2.533	-0.72984	-7.1601	0.93995	1.4438	-3.3801	0.7266	-6.3754	-2.2329	-5.7547	1.9247	-4.718
3.8875	6.6402	6.518	8.3411	-1.0229	7.3937	7.7515	6.292	1.0076	0.014692	8.2641	12.995	5.5371	1.8603	1.6971	10.332	2.4938	7.1561	3.4056	4.7495	0.29642	3.8784	4.5213	1.5599	3.8889	6.7991	8.1663	5.3252	4.992	1.3369	4.7761	3.629	4.4195	-1.4697	-1.3363	5.2853	11.22	-1.7836	10.112	6.6975	1.678	-0.79234	-1.7453	2.1777	3.0179	6.5202	9.9287	1.7057	5.3908	-0.146
7.5136	2.4238	0.55325	4.4434	-1.5798	-2.8406	1.6236	1.1945	-6.5631	0.96821	11.724	8.467	-3.0589	2.5993	0.17973	1.0465	2.8587	-0.98945	-1.7987	1.8269	0.051478	1.4694	2.3909	-1.3874	1.2795	8.261	3.8331	-1.8897	0.82787	1.526	-2.4955	3.2049	1.3348	-0.40783	3.662	2.545	1.3395	3.053	4.1527	4.7846	5.3261	2.5283	3.677	-2.0102	3.3249	4.5137	2.9495	5.4782	-0.28439	1.8418
-16.94	-8.2242	-7.74	-11.637	-8.634	-17.207	-15.237	-8.153	-11.891	-16.205	-10.114	-14.284	-12.603	-11.903	-6.032	-11.724	-12.517	-11.55	-13.519	-15.934	-10.561	-13.662	-15.39	-5.795	-8.1226	-9.6869	-8.679	-13.598	-15.473	-11.111	-14.621	-5.1773	-8.4778	-10.189	-11.736	-8.7217	-13.24	-13.382	-11.124	-12.313	-10.835	-14.112	-12.096	-11.706	-15.595	-6.6191	-10.406	-15.744	-4.5225	-10.673
-13.759	-7.941	-7.6555	-10.237	-11.952	-10.87	-9.3454	-11.812	-13.674	-5.201	-3.4749	-11.386	-14.278	-8.539	-11.289	-9.5408	-11.398	-10.569	-15.533	-9.7329	-15.304	-7.818	-10.451	-10.766	-11.064	-6.8551	-14.192	-5.6344	-13.503	-15.573	-11.313	-11.321	-12.429	-6.5997	-4.8427	-17.231	-4.8849	-14.95	-5.1751	-11.622	-7.8788	-11.424	-14.701	-9.8841	-8.9053	-13.038	-11.956	-12.564	-12.094	-16.691
-19.741	-26.573	-25.757	-23.729	-20.421	-19.937	-21.168	-26.094	-16.612	-23.333	-25.366	-22.554	-18.405	-23.552	-19.205	-23.994	-28.617	-22.51	-17.876	-19.035	-16.997	-26.247	-20.917	-16.636	-28.705	-28.451	-19.522	-23.39	-21.956	-18.568	-23.949	-33.36	-22.622	-23.569	-20.844	-19.261	-29.624	-21.763	-21.364	-19.674	-22.074	-21.139	-24.938	-21.874	-24.913	-21.827	-20.44	-24.928	-22.492	-21.612
14.277	9.4021	10.59	7.7313	13.771	8.1078	6.5603	14.056	16.459	12.793	10.313	13.241	10.511	4.5924	12.592	10.396	10.91	8.0045	11.109	10.149	10.412	8.2827	6.4314	7.1736	6.6462	9.7626	10.399	10.826	4.7797	15.876	14.749	4.5049	8.3696	9.7132	9.0286	9.1914	9.0719	5.2217	1.1953	2.5882	10.158	7.5618	5.2204	14.068	14.544	6.6176	10.895	9.0924	12.528	4.1715
-2.2	1.9494	-2.3584	-1.3139	-2.8383	1.4125	-4.6568	2.0766	-6.138	0.85426	-9.0644	-4.8371	-5.3165	-3.2215	2.8284	-2.987	-2.0615	-5.5632	-2.0194	-6.2909	0.2541	-0.71225	-2.5761	3.1787	-0.062624	0.9041	-0.55863	-8.4666	-0.344	2.7727	0.76628	-2.8458	-7.1369	-4.9765	-0.86097	-3.8905	-0.44324	1.1842	-6.6197	2.1034	-5.1595	-1.2304	-2.4298	-5.9415	-2.9047	-3.7997	3.5689	8.363	3.6829	-2.0784
-0.87031	-6.0533	-6.0447	-9.0718	-2.3781	-10.555	-3.9729	-5.1441	-1.6663	-4.4233	-4.0391	-5.4647	-3.6909	-1.4743	-3.7067	1.9261	-4.9634	-8.7526	-8.9655	-4.9535	0.77032	-1.4801	-4.9911	-7.2413	-3.3692	-3.1324	-10.649	-7.8433	-5.6457	0.09253	-4.8327	-5.1054	-3.3481	-2.3827	-8.1261	-3.3976	-7.7512	-5.0277	-2.6406	1.0195	-7.9531	-5.224	-3.9053	-6.093	-7.9712	-6.7599	-7.9701	-3.4656	-5.7322	2.4175
-16.22	-8.4785	-9.718	-8.5878	-10.892	-13.075	-6.956	-16.486	-14.579	-17.66	-5.0137	-15.066	-12.373	-14.135	-9.0852	-7.1132	-15.043	-7.631	-10.608	-16.699	-12.741	-14.961	-12.48	-15.174	-15.94	-4.5357	-14.864	-13.157	-8.5379	-7.9797	-15.909	-13.503	-12.206	-14.703	-17.829	-8.3529	-12.49	-16.677	-8.7115	-7.8285	-9.7001	-13.937	-17.098	-18.418	-13.127	-14.416	-14.741	-10.44	-12.019	-21.112
-1.3995	-2.7533	-6.7256	-1.9354	-12.872	-6.6667	-2.5133	1.0121	-7.3568	-3.9049	0.1141	-6.5004	-5.3216	-7.0286	8.0064	-8.8467	-10.66	-1.1542	-5.0246	-3.941	-1.3748	-6.3171	-2.1161	-5.748	-7.2291	-4.3709	0.16772	-2.7374	-2.2581	-2.5357	-3.8908	-2.5368	2.9191	-2.2719	-0.51811	-2.059	-5.8599	-0.30489	3.581	-1.0676	-6.3669	0.7689	-4.143	-1.9774	-3.7073	-3.9241	2.0451	-7.5257	0.48556	-2.8688
-4.4389	-1.9932	0.94011	-1.5316	1.4854	-0.16434	-4.5407	-3.0341	0.28594	-2.6582	-3.5719	-5.1072	-4.4428	-6.2177	-0.0023886	-0.29398	-0.42812	-2.4486	-6.1903	-3.1442	-0.72206	-5.5711	-4.0597	-11.27	-3.0803	-4.9263	-0.69578	-7.9344	-6.3692	-4.9321	-4.9726	-7.9145	-2.2299	-2.8443	-4.2755	-0.87154	-3.1833	-4.7872	-3.2661	-8.7453	-4.7828	-5.5052	-4.984	-1.1916	-3.3358	-7.5228	-1.9562	-5.3654	-0.50129	-1.9459
-3.542	-3.4469	2.9275	-6.4379	-0.79342	-5.3542	1.9317	-1.1089	-2.5338	1.5006	-7.5227	-5.0309	1.4573	0.31993	5.9489	-6.6823	-2.1888	5.0319	-0.0029835	-1.8625	-6.059	0.81528	2.0927	-2.6741	-4.8131	-3.3587	-1.3478	2.717	-2.6265	0.83812	4.3237	1.5677	-0.83377	-1.8142	-5.615	-1.6252	-2.6262	-0.52296	-1.5349	-3.1402	2.7331	-2.6008	-2.259	-2.9781	-1.0939	-2.8985	-0.89493	-0.4928	3.8019	-2.2892
-3.649	-1.1656	1.6219	-4.1289	-3.3286	-1.3913	1.7627	0.55793	2.2897	2.2987	-3.9094	-1.492	-2.1856	-0.18442	3.5831	-7.5607	3.4697	-0.82803	3.29	-3.687	0.47783	-12.664	2.0881	-0.77843	-5.255	-1.411	2.541	-0.20188	-4.6331	0.14838	-0.31072	-7.8086	-3.9998	7.4383	-1.2945	-3.4187	-2.3193	0.90098	-1.8745	-5.1891	-3.2628	-2.9065	-4.1906	0.94455	-5.239	-0.45262	-1.7633	-0.37074	-2.6227	-0.7371
-0.87289	0.045145	-8.2749	-3.515	4.6384	1.0802	-4.5743	-3.4437	1.808	-3.1363	-5.4745	-8.217	-3.9416	-4.4749	-4.9041	-6.1666	-0.20141	-2.1769	-4.0949	-4.2238	-4.635	-6.1972	-7.9073	-6.6293	-1.4252	-9.2593	-1.2965	-2.8954	-4.9021	-10.71	-2.4125	-0.29816	-4.8972	0.70752	-6.0443	-4.9615	0.33299	-3.7904	-3.3188	0.3801	-5.4302	-3.8499	-9.5218	-6.4734	0.11799	-0.53767	-2.766	-8.1656	-0.13054	-5.8331
-12.73	-11.354	-14.176	-9.6964	-10.862	-11.634	-9.465	-14.459	-10.568	-13.737	-10.061	-9.8188	-8.7943	-14.049	-13.23	-8.6672	-11.09	-10.583	-10.605	-6.4555	-12.335	-10.509	-10.847	-14.552	-11.233	-13.88	-16.546	-8.3079	-16.182	-16.99	-9.8944	-10.637	-14.807	-11.165	-8.7313	-2.5278	-14.953	-15.48	-11.852	-9.6964	-13.78	-12.115	-13.024	-10.368	-9.7735	-6.5685	-16.585	-16.22	-14.474	-3.8297
-20.326	-20.776	-22.929	-20.326	-22.148	-20.635	-10.757	-21.769	-18.388	-21.64	-11.944	-23.884	-22.49	-15.965	-22.078	-17.445	-19.436	-18.702	-22.991	-24.933	-20.137	-16.945	-21.023	-18.025	-21.711	-21.337	-19.048	-24.143	-21.229	-17.138	-16.796	-18.425	-19.683	-20.05	-20.794	-18.396	-19.393	-16.747	-17.07	-18.622	-21.958	-18.178	-20.364	-19.512	-24.625	-18.608	-20.278	-17.207	-20.863	-17.967
2.8951	-5.2884	-0.92348	3.4412	-2.3434	-3.5854	0.30415	7.1872	-1.1858	-0.56108	-4.8572	0.37187	-1.5123	0.3541	4.0105	-0.75446	0.078552	-4.7581	0.76669	-1.2063	3.7676	5.3969	1.8331	6.4133	0.57993	-0.28152	-2.3135	1.333	4.0059	2.7523	-3.5833	-2.3296	1.5039	5.0703	-4.6512	2.8317	3.4022	-1.4725	0.21827	4.1536	-5.2815	2.0428	5.1419	2.8744	-0.98369	-0.10095	-1.6888	0.16031	-0.13971	1.1078
5.6848	-1.9681	-2.0258	-2.7515	-4.1212	-1.7137	-2.1267	-2.6065	-0.92155	-5.7138	2.1725	-2.8427	1.1529	-1.9524	-6.08	-2.0708	-1.2317	7.5184	6.0795	3.9618	5.7018	2.1744	-0.71584	-1.7889	-0.31818	1.4407	0.13871	-2.3438	-2.7371	-0.62039	-3.106	0.76765	2.243	1.601	-4.1169	-1.6923	0.0010951	2.7403	-1.8387	-4.3594	-2.9229	-5.7528	-5.0981	-3.2208	-3.5628	-7.2657	-3.0896	-2.1471	-5.2132	2.1352
-2.1332	-5.4659	-6.7508	-0.078082	5.559	-1.1487	-4.306	2.7897	2.3896	-3.2041	-0.78556	2.5881	-3.1272	0.85293	-1.2837	0.35904	6.4557	2.26	-5.1623	-1.6941	-3.8483	0.6924	1.6437	4.2228	0.70612	-0.45713	3.5807	-4.894	1.8813	1.9354	6.3512	2.152	1.4171	-5.1669	1.8126	0.7687	1.4072	-5.671	4.8551	-1.3596	8.8638	-3.7692	-1.5551	4.839	-3.0032	-4.9684	-2.5613	-4.9121	-2.0092	-1.435
-1.8637	-4.8925	-0.2176	5.2852	-0.89595	-0.94091	1.9558	4.1822	-2.5518	0.95157	3.7034	-4.2356	4.9152	0.41115	2.7627	3.5917	-1.4148	0.86373	4.6893	6.2094	0.9149	2.0443	0.89403	3.4705	-4.4936	-3.015	4.877	0.92412	-1.9099	-8.1805	6.8282	1.9087	0.11513	0.3496	3.8141	-0.89637	3.1135	-4.3927	0.25621	2.9273	1.7063	3.289	1.9013	1.0931	0.29242	-1.3317	-1.2386	1.0845	4.8217	-1.1831
-6.6795	-12.179	-11.429	-7.087	-16.881	-19.395	-13.639	-13.486	-6.9784	-16.284	-8.1471	-7.4056	-12.175	-16.127	-7.8897	-9.9629	-3.0328	-13.295	-12.496	-14.212	-15.182	-12.4	-11.453	-8.8503	-10.23	-12.123	-12.558	-5.475	-10.715	-13.231	-16.783	-12.533	-14.571	-16.186	-16.412	-13.168	-9.5721	-11.304	-17.676	-8.0235	-13.199	-4.7371	-17.946	-14.6	-4.5835	-10.788	-8.8027	-10.932	-12.48	-13.37
-9.5314	-11.206	-7.5978	-14.696	-8.7176	-13.972	-11.359	-19.01	-6.4291	-6.3233	-12.73	-10.98	-8.4413	-11.381	-7.4085	-13.03	-11.293	-17.871	-8.5527	-10.947	-10.221	-8.9657	-12.457	-11.543	-8.5099	-13.514	-12.357	-10.444	-8.5758	-11.026	-14.285	-16.901	-12.561	-15.592	-12.985	-5.1687	-8.1173	-11.5	-9.7909	-10.561	-13.676	-20.207	-8.9527	-7.7047	-11.103	-8.7308	-9.7874	-12.734	-9.3653	-7.4714
-10.373	-10.371	-7.3406	-15.354	-9.8775	-8.2259	-13.844	-14.21	-11.939	-11.65	-13.634	-13.666	-14.6	-13.467	-10.557	-15.895	-4.9233	-16.886	-16.908	-10.827	-6.2978	-10.361	-8.5385	-14.305	-14.938	-10.789	-14.191	-12.256	-10.189	-12.438	-9.7931	-18.43	-11.191	-11.63	-12.589	-12.401	-18.461	-12.524	-9.1219	-15.152	-11.863	-9.5792	-10.795	-11.028	-5.514	-14.193	-10.631	-13.59	-12.607	-11.739
-17.292	-16.056	-19.465	-10.807	-16.107	-11.97	-6.9722	-11.917	-11.253	-11.326	-10.778	-13.968	-5.2042	-13.522	-10.917	-12.527	-9.5961	-16.876	-14.129	-11.604	-14.75	-9.093	-7.7901	-12.154	-11.641	-10.647	-10.746	-11.132	-7.7636	-14.861	-10.61	-8.8443	-15.721	-20.004	-16.23	-2.61	-12.73	-14.011	-7.9562	-10.57	-12.529	-4.4319	-12.45	-9.6024	-8.3742	-14.342	-4.8802	-14.657	-16.91	-5.3549
1.4561	-8.1406	-1.0211	0.7986	-3.1325	0.50468	4.6144	10.337	7.4363	-4.2467	-2.5602	-3.5482	-3.6873	-3.6865	-1.2513	3.6928	8.5729	-6.3939	-4.5512	-3.3881	2.7807	1.0668	-1.5289	1.8496	-0.22588	0.028364	-3.2536	-3.2495	-6.7122	1.0247	-1.8472	3.2392	3.2337	-0.16075	-3.498	-4.3124	0.89865	-6.5595	-6.5485	0.52759	-1.5728	-1.7171	-8.9208	-2.3164	-1.9435	-3.4983	-3.6002	0.8852	-2.8031	0.2727
-14.016	-14.247	-16.418	-15.685	-22.056	-21.394	-13.865	-14.865	-11.537	-9.2589	-16.55	-8.3873	-17.895	-21.251	-18.358	-12.608	-12.698	-14.553	-9.2255	-19.035	-10.409	-15.296	-13.965	-12.621	-12.356	-15.525	-11.841	-19.172	-12.128	-10.206	-16.682	-17.812	-18.457	-12.571	-6.7863	-18.781	-21.039	-13.544	-12.517	-12.49	-11.165	-12.415	-13.657	-13.18	-7.3206	-15.253	-18.661	-19.049	-10.17	-11.806
-3.9316	-6.52	-5.9683	-5.4519	-2.6601	1.1528	-2.5049	1.3477	-0.31999	-6.9789	-5.6112	-1.2316	-1.223	-4.2102	-4.453	-1.6255	-8.6813	-7.316	-7.7399	1.976	2.5978	1.1052	-2.8581	-5.7734	-3.8054	0.77879	-4.0522	-2.2635	-2.8721	-4.064	1.3011	-2.4407	0.89168	-1.995	-7.5616	-4.5396	-7.2522	-9.1065	-2.6448	1.0081	0.69293	-6.9341	-1.5543	1.0606	-1.4571	0.25418	-12.245	-4.857	-3.2948	-5.3295
-3.6978	4.0073	-7.5073	1.6748	-4.5853	-1.8722	-7.7409	-5.7986	-2.3081	0.44045	-5.7207	-7.8216	2.0333	-4.969	-10.346	-8.1593	2.8227	0.31015	-2.2325	-10.87	-1.013	-8.204	2.5756	-4.8781	-3.779	-5.3478	-2.1883	-1.9195	-0.039596	1.9216	-10.675	-5.6712	-1.1827	-2.3935	-3.6957	-2.195	-7.2692	-0.70897	-6.3965	-0.12481	-2.7842	-3.6906	2.746	-9.9892	-3.9827	-10.458	-3.1416	-2.6294	-4.1796	-8.5487
0.41287	1.3192	3.7207	7.482	0.59827	2.565	3.0252	-0.49271	6.3521	-2.9876	2.1658	3.312	-0.58371	3.8773	2.2665	4.106	2.6757	5.413	6.0873	1.1966	-0.98744	3.7086	1.199	3.4475	-0.25294	2.4122	-1.2303	-1.9064	6.009	2.1864	-0.91008	-2.8413	-3.2236	-1.2978	1.8981	2.3282	4.225	0.63101	-2.1365	5.7948	4.2593	3.7285	-4.4066	-2.218	-2.0307	-0.13208	4.0546	1.5766	-2.7763	-5.4842
-6.5217	0.66062	-4.9429	-4.426	-2.3004	0.061393	-8.2043	-8.7935	0.75246	-7.0297	-7.9263	-5.304	-2.7025	-4.5839	-4.062	0.15637	0.82525	-7.1073	-10.63	-1.6899	0.65244	-6.384	-4.3813	-3.9513	1.8105	-6.9698	-2.3843	-6.676	-3.4719	-4.0951	-4.2115	-10.025	-1.0458	-4.4096	-3.8499	-3.5135	-8.6964	-3.8011	-3.9227	-5.321	-4.1373	-3.9773	1.2805	0.61212	-1.0817	-8.2599	-11.504	-0.20871	-4.7698	-1.4804
5.9724	-1.3531	3.3158	5.1092	4.5118	7.4318	4.3733	4.4262	-1.7238	7.5087	-1.8424	2.3062	-2.6389	-2.8993	6.3803	-0.55806	0.14414	-3.1598	4.2979	2.0076	6.965	9.0813	1.4159	3.6257	1.7455	7.0851	4.1141	0.9254	2.7274	0.94276	-1.1871	5.0447	5.6811	2.2988	3.0147	5.6121	-3.3072	10.335	4.4664	2.1023	-2.9761	10.945	2.7407	-1.9837	-3.0034	5.5275	1.3207	4.4733	-5.195	6.8912
-8.6069	-1.7703	-4.0487	-7.8292	-3.1733	-8.1937	-0.63791	-8.1457	-3.3105	0.097393	-7.2146	-2.3076	-4.5111	-6.4044	-1.8298	1.8431	-3.4133	-4.0559	0.11273	0.48881	0.44238	-1.3866	-5.3639	-3.515	-0.28531	-6.972	-9.081	-3.1617	-4.2309	-6.752	1.1618	-1.2308	-7.7007	-4.1812	-2.1973	-2.3956	-1.6665	-3.0193	-5.6587	-5.4333	-10.018	-2.4887	-1.7609	-8.4807	-5.4107	-10.561	-5.5811	-4.3466	0.65795	-6.632
9.3849	6.3195	10.478	14.43	9.7311	10.834	8.1778	11.52	7.4504	7.7426	9.9358	7.7471	11.143	11.673	7.4536	2.8636	4.4797	8.0478	4.5042	8.7084	3.5195	7.2597	7.7622	9.1253	2.4408	8.0573	12.172	11.102	9.48	11.413	11.48	8.782	5.8081	10.227	9.6568	13.659	8.4681	8.3485	7.5796	2.7791	15.818	10.381	4.3385	4.3886	8.808	10.521	7.1815	4.671	4.7036	6.548
-5.7042	-5.6163	-3.0924	-3.4125	2.2801	2.6493	-1.9187	0.54559	-4.3921	6.7088	3.2934	-8.3251	-5.8093	-4.2714	0.50857	-1.6671	-3.8187	2.2163	-4.5022	-3.0728	-0.79096	-7.1027	-3.5544	-3.3534	-1.9006	-0.84997	-5.6546	-0.40672	-6.6769	-3.9809	-0.0049611	-2.6593	-5.4339	0.141	1.23	-3.8077	-3.1314	-0.19805	-6.775	3.8716	-3.6258	-1.8792	-0.81323	-4.2841	-6.5757	-1.2427	5.8944	2.4211	4.9283	0.062576
6.8455	9.714	0.33762	11.971	4.9487	10.098	3.4063	6.3908	8.3222	4.5884	9.1336	0.29412	7.9891	10.78	5.8084	8.1245	2.3076	4.1978	8.1321	8.0451	2.2935	6.3375	7.8929	6.0461	7.2921	8.8567	11.501	5.7352	11.874	8.9636	16.436	6.4716	3.5401	8.2995	8.1873	-0.68033	12.713	3.689	7.604	10.373	5.1244	6.6707	11.036	2.0995	10.254	10.078	10.325	5.8313	2.9253	6.8127
-14.596	-5.8255	-6.5019	-18.989	-7.236	-8.3662	-9.6105	-10.296	-17.096	-8.6199	-13.458	-10.558	-11.056	-19.269	-11.646	-14.475	-14.729	-9.0779	-9.464	-15.222	-4.9249	-15.579	-14.348	-15.086	-11.758	-1.7594	-7.2326	-13.127	-0.57241	-7.9234	-10.058	-10.059	-9.6625	-9.7759	-2.294	-6.6361	-16.942	-12.291	-10.43	-8.5502	-9.1996	-8.5672	-14.808	-12.187	-12.157	-15.164	-13.364	-16.679	-12.44	-11.427
2.927	-0.17988	1.7286	1.8935	-2.047	2.1746	3.255	5.5161	-1.9696	4.6932	2.925	2.6127	-3.7545	5.0596	-0.54424	3.5056	2.5548	-3.5094	0.43137	1.1748	3.1879	-1.6137	1.0496	7.9708	-1.8195	-1.4815	1.4149	-0.2289	7.7065	-1.4427	-2.1579	2.7381	3.8391	-1.0222	-1.1721	1.7567	-1.0064	-1.5503	-1.1797	0.094576	-0.21206	-1.5662	-4.7281	2.4836	1.2634	4.9608	-2.5736	0.69896	4.7075	0.52148
-4.8734	-1.6886	-7.4756	-1.0426	-4.3226	-6.1471	-2.0397	-5.9373	-2.0182	-6.8304	-7.9389	-11.25	-3.0273	-5.2557	-6.9634	-5.7932	-4.6626	-6.9859	3.4293	-9.9327	-7.0907	-9.4234	0.45651	-0.90788	-6.2012	-1.4627	-8.5675	-3.2542	-4.8267	-7.9128	-11.004	-6.0059	-2.1981	-13.171	-6.1467	-9.5402	-8.3727	-6.7806	-1.5486	-4.7361	-9.8578	-4.217	-5.0085	-9.9113	-7.041	-6.468	-6.2694	-10.089	1.4576	-9.0332
-16.322	-13.359	-16.905	-7.7272	-19.38	-12.468	-11.633	-18.103	-14.678	-7.4559	-19.297	-19.626	-12.15	-23.124	-10.15	-16.096	-15.725	-15.457	-15.484	-7.7013	-14.921	-18.653	-11.05	-16.816	-4.5932	-18.155	-13.11	-13.024	-19.358	-17.159	-14.409	-13.197	-12.89	-20.164	-11.93	-19.927	-16.978	-14.772	-12.818	-11.8	-10.188	-20.972	-11.792	-15.061	-9.0557	-18.362	-13.476	-12.729	-11.188	-17.66
2.1723	-0.45528	-2.2554	-1.7969	-1.1577	-2.3343	-3.3389	-4.0121	-0.69649	2.5848	-5.287	3.0536	3.9996	4.7718	4.1314	-1.9396	5.7871	-4.01	3.041	-1.7358	0.12821	-0.49291	3.4942	-5.1925	-4.0568	2.3101	-1.8541	-2.4909	-1.4612	0.052842	-3.1466	5.168	1.3393	-8.0852	0.028586	-9.8416	-1.1981	-5.143	-3.6423	1.102	8.2408	-0.30044	-5.4616	-3.7626	-0.86573	-9.505	1.888	-6.2348	-3.1171	0.9029
-2.0813	1.3584	-8.8952	-4.5787	-4.7007	-12.783	-5.9299	1.1105	-8.4696	0.43794	0.65917	0.76831	-0.25203	-0.74049	1.6833	1.5367	-0.12508	-4.3143	-1.2613	-2.6894	-7.9334	-5.3977	-7.5	-5.5332	0.0039243	-8.8106	0.88607	-7.1233	3.0074	-0.88051	-6.0822	-6.2022	-2.5991	-3.6398	-3.2313	-7.842	-4.3944	4.2351	-0.58345	-0.34023	1.4369	-4.6932	-3.4385	-2.4679	-0.92595	-0.34924	-2.7458	-2.5017	-4.505	-4.1138
1.6945	0.36844	0.38868	0.19324	-0.37901	3.1484	-3.7567	-0.53863	1.9901	4.4577	-3.4135	10.149	2.198	4.0345	5.9205	1.7402	-0.2225	-2.1915	2.0514	0.11298	0.89238	-1.5884	-3.4659	2.796	9.8967	-2.1761	5.1906	5.0874	1.858	2.5269	5.8661	6.588	2.3677	2.4165	-0.1918	2.0972	-3.731	-5.4761	3.1598	-0.64211	2.8175	-1.097	-0.77157	-3.1657	-2.2115	-0.97571	3.9981	-1.9813	-1.3777	1.1069
10.061	10.726	9.4497	6.2595	8.9867	10.175	11.654	4.2963	5.5541	11.569	6.912	7.4769	10.276	12.494	6.8332	2.3655	11.001	11.634	10.431	4.5078	8.655	6.8258	8.1109	8.0429	11.295	12.377	13.23	6.1049	7.333	9.9188	-3.8305	8.5611	4.8083	5.5862	1.0096	6.913	12.64	3.5171	14.712	14.379	11.118	12.326	-2.3587	7.22	6.8429	10.502	10.082	6.8296	14.086	10.702
10.446	4.0942	6.9336	1.0205	6.0174	15.995	3.4746	5.9149	15.189	0.88438	8.1757	3.9033	2.2608	1.7813	8.2878	2.0094	8.7509	3.913	1.2551	6.7457	3.7199	2.0058	4.6647	4.284	9.6668	9.0274	11.442	7.8235	2.4022	6.7974	5.0767	2.4615	7.5423	6.5358	9.9918	3.6574	3.103	6.687	4.7879	2.9913	0.35405	6.2185	6.2291	4.2708	0.16072	11.408	3.6497	9.137	2.3884	7.6861
-3.7488	-2.914	-2.9648	-3.6993	-9.0529	-7.7867	-5.8055	-3.483	-8.4721	-3.6639	-0.3758	-11.073	-11.22	-4.8584	-4.7311	2.6748	-9.0963	-10.537	-5.2404	-7.0502	-10.462	-3.4336	-2.6814	-3.7359	-9.6935	-11.019	-1.561	-2.4595	-0.90692	-0.50207	-7.8887	-9.9107	-7.005	-1.0404	-6.8915	-5.6536	-8.0456	-4.8825	-4.3293	-4.4079	-8.2849	-5.2342	-5.0079	-3.716	-6.3875	-8.9112	-7.021	-4.2185	-0.58944	-6.9893
-14.064	-11.032	-12.995	-8.0444	-13.792	-12.19	-14.777	-5.5245	-6.6419	-6.0989	-9.0297	-8.8973	-9.4632	-8.9479	-9.0205	-7.6823	-7.7618	-15.695	-17.698	-12.824	-11.62	-10.151	-5.5551	-10.015	-6.657	-12.403	-8.9056	-11.932	-12.913	-11.183	-7.8234	-15.438	-8.272	-11.788	-6.136	-7.5963	-12.048	-6.3773	-8.8833	-12.906	-8.6938	-8.9518	-3.8738	-5.7826	-9.9776	-18.077	-8.1499	-13.878	-10.203	-12.938
-20.381	-23.21	-25.086	-21.041	-20.546	-27.164	-24.655	-25.482	-21.244	-25.416	-19.416	-27.908	-20.703	-23.491	-23.028	-19.46	-22.305	-23.686	-24.897	-24.904	-24.593	-20.484	-18.018	-26.33	-23.259	-22.423	-23.067	-21.609	-26.931	-28.642	-25.143	-20.304	-20.28	-16.873	-13.568	-17.068	-22.095	-22.467	-19.198	-16.178	-23.929	-24.027	-23.145	-25.369	-17.514	-27.581	-21.58	-21.028	-13.09	-16.606
-0.87439	-3.7177	6.062	-4.0271	-1.9894	-5.6713	-7.8541	-11.574	2.6504	5.2315	-2.2458	-1.2016	-1.5637	-3.7283	2.5172	0.10909	5.2746	-3.95	-2.4275	1.2697	-2.9276	-0.76555	1.2926	-1.1044	-5.8598	-9.0417	-5.4005	-1.8769	0.84854	-1.576	-2.3184	-0.84221	-3.9991	-7.5812	-4.4554	-1.915	-1.2712	1.932	-4.9431	4.3473	-4.5724	0.72828	-0.12303	-0.68166	-2.7414	-5.0207	-1.3642	-3.0479	-1.6141	-3.002
-20.441	-12.065	-14.926	-3.2443	-6.8275	-8.594	-12.456	-12.699	-9.9873	-14.413	-13.537	-12.913	-12.846	-12.276	-11.698	-10.967	-12.667	-12.68	-7.0925	-13.973	-12.652	-13.508	-14.835	-17.968	-18.532	-12.161	-11.065	-13.4	-17.259	-12.999	-7.6012	-11.802	-11.879	-11.22	-15.092	-16.327	-9.8428	-13.505	-16.117	-7.0638	-15.003	-16.115	-10.491	-20.461	-11.333	-10.184	-12.43	-7.1884	-6.8499	-16.909
-11.73	-3.223	-11.634	-6.8495	-4.4545	-2.3309	-1.7747	-5.0455	-1.1878	-7.1768	-6.9144	-6.624	-7.1174	-4.3147	-7.6424	-5.4191	-9.9068	-9.7408	-3.9976	-5.9282	-10.129	-3.4021	-8.047	-5.1779	-7.9982	-2.7816	-6.3259	-7.3964	-4.3859	-12.409	-3.0756	-4.4383	-7.1979	-1.6409	-3.0438	-7.4192	-6.0798	-8.5237	-8.9744	-9.5619	-1.8871	-11.604	-4.4971	-2.9651	-11.831	-14.548	-11.92	-8.583	-5.6985	-2.6799
-12.122	-8.8747	-11.34	-8.6787	-12.875	-11.587	-7.2285	-7.9941	-14.635	-10.495	-18.179	-8.238	-12.672	-13.792	-10.639	-11.63	-10.664	-10.161	-6.8296	-7.2176	-9.1531	-18.78	-16.84	-14.308	-12.027	-9.4445	-9.5281	-11.231	-10.58	-7.8896	-16.799	-10.051	-15.973	-8.9184	-8.8317	-7.8491	-11.002	-9.6916	-6.3815	-11.833	-15.121	-13.454	-11.303	-9.3368	-16.53	-12.017	-11.381	-11.814	-9.0752	-12.206
5.0737	6.6932	3.1782	1.1087	5.6825	0.54981	8.9199	5.4356	6.3319	-0.23358	3.0687	7.2485	6.0521	2.534	9.2897	-0.80636	6.0917	-0.44973	-1.0332	8.8978	4.3871	8.2865	3.164	1.8954	9.1792	2.5079	4.9086	7.2689	1.2385	4.2568	-1.2699	5.9497	2.5503	0.40692	0.43063	5.8636	5.2736	0.65223	7.9775	4.945	3.0067	0.67677	3.5162	6.5057	4.23	8.2181	6.4334	10.495	2.8649	-1.515
-3.9058	-3.3401	-8.1581	2.4733	-11.494	-6.7954	7.863	-1.9725	-2.8088	0.51457	1.7494	-2.4228	-6.2476	-1.0662	-6.4279	1.2146	-7.4854	-1.105	-3.6882	-2.355	1.4769	1.5606	-5.779	-7.2427	-2.7136	-0.22014	-10.593	-2.1037	-5.0707	2.4341	-3.457	4.2781	-1.0697	0.37234	1.9352	-2.3652	1.2576	-0.54558	-7.1972	2.8074	-3.4079	-3.1603	3.4322	-3.2696	4.6215	4.8866	-6.0579	4.9213	-4.7987	2.0538
-12.723	-14.618	-9.9503	-19.998	-7.9986	-18.516	-11.714	-9.4944	-17.649	-12.242	-6.7341	-10.608	-12.316	-17.706	-13.534	-12.868	-19.3	-12.026	-9.2221	-15.324	-10.86	-10.054	-9.1362	-14.779	-17.27	-7.7659	-11.06	-8.9775	-13.185	-13.732	-9.3844	-11.624	-17.493	-17.956	-13.315	-11.537	-12.189	-9.6933	-12.366	-12.16	-12.116	-16.351	-19.154	-11.975	-13.813	-10.943	-19.296	-12.205	-15.037	-18.474
1.372	10.63	3.2203	12.225	3.7326	2.3151	12.73	6.0198	11.484	5.0196	6.6781	-0.79703	4.8359	8.8819	3.2363	8.1172	0.2075	11.827	12.997	4.4973	0.90134	3.9184	-0.28058	5.5388	12.597	5.7124	11.864	8.5388	2.1375	9.3818	3.5052	2.0381	3.7467	3.5655	2.9584	1.9374	5.6477	3.6204	6.2587	4.3037	8.7409	5.5819	7.8654	5.4445	8.6467	2.6126	6.4048	5.5294	6.8108	-4.147
-5.298	-1.6459	-9.9227	-8.3428	0.909	-4.5108	-7.2058	-6.0552	1.7983	-7.5432	-5.0139	-1.0173	-4.279	-8.2883	-0.14271	-7.6871	-4.5703	-4.4733	-6.7912	-9.8838	1.2863	-3.7221	-1.3295	-7.5142	-8.2779	-4.5702	-4.7066	-7.3385	-11.925	-3.9357	1.5148	-11.118	-9.0661	0.80557	-11.259	-3.8354	-12.671	-1.2167	-9.1544	-7.1379	-7.5828	-3.634	-3.5695	-8.8002	-7.3801	-4.7546	-3.5936	-0.41982	-9.7362	-3.0846
5.2061	1.403	4.3238	-0.752	-0.86006	0.59937	0.82977	5.254	2.2172	6.6145	4.585	4.3486	3.9739	7.2184	8.6753	8.368	-3.9013	0.0097465	-1.5426	5.8368	3.6919	2.1622	4.5783	5.7001	7.355	8.6961	-0.45402	5.0215	-2.1172	13.255	5.0221	8.6513	6.972	4.0437	4.051	3.8113	13.076	-0.17694	5.2744	4.4852	2.3189	3.3912	-1.1618	8.5186	8.5913	2.9278	4.9695	5.6015	5.4526	-0.043639
2.4262	-7.1645	-4.9223	-8.7836	0.59312	-2.3339	-5.9123	-3.3434	0.85521	4.8647	-10.109	-5.5234	-1.0475	-3.4689	6.232	-5.8812	-7.6715	-6.1389	-1.4192	2.0107	-1.5888	2.6129	-1.0718	-12.103	-0.70186	2.4894	-6.1108	1.0962	-7.3974	-6.6976	-2.4517	1.0632	-0.34838	-2.1471	-1.8458	-8.2981	-8.4078	-5.1906	-3.2563	0.1049	-6.294	-3.5937	0.11229	1.5469	-8.0389	-5.9726	0.13392	-8.9461	-2.5042	-0.8844
-3.31	-3.6215	-3.4278	-11.251	-3.7006	-8.151	-5.0882	-4.5717	1.2106	-2.6941	-8.9233	-3.9806	-4.9755	-5.5601	1.4272	-6.475	-3.8814	5.8115	-8.9239	-3.9012	-6.5119	-2.6624	-6.5513	-1.1756	-0.74972	-4.1584	-1.7343	-3.6095	-2.6976	-11.661	2.5413	-2.1209	-0.35831	-5.8409	1.425	-0.91128	-4.6447	-4.5913	-1.6971	-8.639	-8.7536	-5.4046	-3.8702	1.586	-0.11093	-3.3654	-10.128	-6.899	-5.1128	-2.1388
[truncated: 150 more columns]
