# Supplementary material for: Genetic dissection of main and epistatic effects of QTL based on augmented triple test cross design
Source: PLoS One. 2017 Dec 14;12(12):e0189054. doi: 10.1371/journal.pone.0189054 (PMC5730204; doi:10.1371/journal.pone.0189054)
Supplement: S7 Supporting Information — (ZIP) [file pone.0189054.s007.zip › z2_450_0.5_10.csv]

-10.115	-10.193	-10.317	-8.687	-8.8278	-8.8917	-8.8629	-8.2873	-10.332	-10.932	-11.174	-11.505	-8.8174	-8.4961	-6.3241	-9.9194	-6.6582	-10.004	-8.7464	-8.7924	-8.7811	-8.6908	-10.451	-7.6548	-8.3054	-12.177	-7.5328	-8.8195	-11.969	-10.286	-8.6111	-9.9178	-9.4155	-9.2162	-10.758	-8.1957	-9.1391	-11.447	-9.5661	-9.1333	-9.899	-8.7226	-8.6726	-6.319	-9.4116	-9.1368	-8.5226	-8.2292	-8.0721	-9.7441
-6.0868	-5.438	-5.2057	-3.7549	-5.6523	-1.3066	-5.1931	-3.4779	-5.8279	-2.737	-8.5152	-6.0612	-5.6893	-4.7657	-5.6859	-5.1184	-5.5758	-5.8926	-6.0066	-5.6315	-3.5977	-1.4242	-6.2864	-5.8728	-3.3264	-5.7548	-4.7783	-4.4089	-5.1201	-5.2938	-3.2428	-6.2851	-1.8815	-6.7878	-6.4649	-4.9861	-2.1081	-8.2451	-7.2131	-5.8817	-3.5709	-4.483	-3.9559	-5.3987	-6.1177	-5.466	-5.0897	-7.3818	-4.0601	-3.8468
-2.1901	-2.5786	-2.4797	-1.4089	-1.4278	0.19034	-2.0247	-0.69038	-2.0934	-0.69065	-2.302	-3.2637	2.1676	-1.5693	-2.0356	0.11292	0.73722	-1.0538	-2.8479	-0.25841	-1.5535	-1.2396	-0.62455	-1.2618	-1.027	-1.9089	-0.58932	-0.96611	-2.1135	-1.1903	-0.78867	-2.5311	-0.69693	-1.5203	0.50904	-1.3365	-2.1305	-0.97746	-0.65552	-2.6932	-1.396	-0.78635	-1.0554	0.51593	-1.6185	-1.5091	-1.5884	-2.7381	-0.68851	-0.59457
0.92724	0.94365	-1.0688	-0.20013	-1.0919	-0.21542	-0.55806	-1.6007	1.882	-1.0459	3.045	0.86949	0.40119	1.2054	2.1412	-1.9393	0.30989	2.9681	-1.1933	1.9167	0.60977	0.36674	0.70497	1.0186	0.34587	0.019748	1.6537	-0.52604	-0.079901	0.064206	0.34285	-0.35798	0.6744	-1.0531	2.0079	-0.1874	1.0917	0.056801	1.0846	-0.79553	1.1062	0.32057	-1.4389	0.59958	-2.5744	-0.70842	0.22756	-0.80823	0.71253	-0.35621
-7.684	-4.7457	-4.2898	-6.3403	-6.5997	-6.7641	-6.3017	-6.3067	-5.4095	-7.0522	-5.8297	-5.1973	-6.5867	-4.4894	-4.986	-5.8599	-5.1532	-5.4634	-8.6138	-7.4212	-4.3922	-6.0317	-6.5597	-7.8701	-7.2841	-6.012	-6.2394	-5.2852	-5.7316	-5.6821	-6.9435	-4.3776	-4.4235	-4.8254	-7.0666	-6.5419	-7.3592	-4.6578	-6.6115	-4.1176	-6.1525	-4.8388	-7.9746	-7.0002	-4.1368	-5.101	-7.5221	-7.5178	-6.1171	-5.9161
-11.329	-12.844	-12.882	-11.692	-13.498	-13.751	-14.303	-11.67	-11.803	-11.923	-12.739	-13.664	-12.3	-11.751	-12.035	-12.237	-10.692	-12.522	-13.343	-11.328	-12.416	-13.74	-14.226	-9.5381	-14.024	-13.157	-13.333	-14.511	-14.149	-13.052	-15.481	-15.366	-11.207	-12.122	-11.281	-14.138	-11.989	-11.227	-12.783	-11.937	-12.101	-12.328	-12.918	-12.779	-12.86	-12.82	-12.323	-13.83	-13.135	-12.196
-1.4698	-3.3959	-2.0853	-2.2145	-3.2523	-1.0673	-2.2874	-2.7059	-1.3446	-2.3258	-4.2561	-3.5112	-4.1859	-2.9829	-2.7807	-0.76575	-4.7538	-1.0688	-4.5929	-1.8799	-3.9318	-5.1373	-2.5533	-2.1933	-2.3709	-4.6703	-2.7353	-3.4597	-3.3467	-1.4795	-2.6337	-6.0256	-4.0151	-1.3818	-1.7004	-2.5405	-1.6067	-3.6026	-2.8921	-2.5748	-3.1679	-3.9658	-3.1981	-0.046179	-2.8626	-4.4769	-3.4117	-6.7673	-5.7404	-3.8105
-10.912	-12.075	-12.288	-10.954	-11.733	-14.27	-10.847	-11.287	-10.306	-10.724	-11.614	-10.624	-12.966	-14.532	-11.845	-13.658	-10.66	-10.615	-10.533	-10.768	-11.486	-10.705	-12.624	-9.2796	-12.386	-12.857	-10.913	-11.481	-12.477	-13.253	-11.122	-13.4	-13.689	-12.718	-11.422	-9.752	-11.933	-10.632	-12.965	-13.081	-10.82	-10.998	-10.675	-11.989	-10.884	-11.004	-12.388	-12.602	-11.512	-11.323
6.0796	7.7168	8.1533	6.2205	8.7033	9.2618	5.2277	6.2458	5.0362	6.7999	6.7052	7.5368	6.6764	6.8005	5.7407	6.867	7.5078	7.2441	8.6329	6.6909	6.9006	7.3978	6.629	6.9892	7.6342	7.4297	6.2437	8.4462	6.2223	7.4653	5.6679	7.6926	8.3777	7.1016	9.3449	5.9887	6.8589	6.9321	6.5651	7.5484	6.6585	5.9999	7.5299	7.4748	6.1184	4.2949	7.7538	6.6583	7.0802	7.1492
-9.2078	-11.708	-13.835	-10.048	-11.778	-11.329	-10.797	-11.985	-10.173	-10.441	-12.424	-12.455	-12.382	-12.003	-10.263	-12.108	-11.075	-12.506	-9.7346	-13.304	-10.893	-10.591	-12.021	-10.701	-11.563	-11.722	-11.689	-11.672	-11.211	-11.642	-9.7456	-12.941	-12.31	-13.087	-11.217	-10.405	-13.892	-11.937	-9.3858	-11.235	-9.74	-9.362	-11.586	-13.171	-9.0351	-12.53	-11.394	-11.47	-11.677	-12.07
-0.39387	0.92102	-2.0818	-0.99725	-0.67582	1.3406	-1.7663	-0.66594	-0.75624	0.4685	0.23539	-1.4194	-0.96672	-2.3282	-1.9607	-1.2032	-2.3598	-0.86969	-2.8895	-1.8801	-2.5344	-1.6952	-0.4196	-0.17331	0.078259	-1.6773	-2.2479	0.081179	-3.0467	-1.0887	-1.3491	-0.20481	-0.97095	-2.885	-2.0176	-0.49196	-1.1003	-1.883	0.26096	-0.93907	-2.8468	-3.2827	-1.8541	-0.77271	-0.66886	-1.3132	-1.6999	-2.1854	-0.95904	-1.0601
-12.663	-13.531	-13.303	-12.26	-13.402	-15.192	-13.83	-14.916	-16.373	-16.882	-13.758	-15.854	-12.815	-14.592	-14.436	-16.005	-14.429	-14.607	-13.452	-16.796	-14.026	-15.441	-14.666	-14.152	-13.362	-14.762	-14.539	-14.835	-13.347	-14.856	-16.949	-14.743	-13.544	-14.874	-15.37	-14.379	-13.596	-13.049	-15.239	-14.676	-13.742	-14.754	-13.961	-15.632	-13.933	-14.537	-16.263	-16.409	-14.845	-13.919
1.446	1.3388	-0.52659	-0.12644	-0.2697	-0.3846	0.59459	0.019488	0.40096	2.3237	0.77728	0.75503	-1.3538	0.79625	0.69772	-2.8387	-0.10945	2.1119	-0.83768	2.895	-0.96735	0.46117	1.5591	0.51786	0.72894	1.5343	2.1739	0.67905	-0.59363	0.14249	-1.787	0.63217	1.2375	1.6486	0.75085	-0.71015	-1.036	-1.8946	0.55982	0.99065	2.5604	-0.9293	-1.0342	-0.65854	-1.487	1.9381	1.8214	0.17388	1.0587	-0.19412
-2.7493	-0.36885	-3.9537	-2.9882	-2.3716	-3.1881	-3.0284	-2.0683	-3.5523	-3.038	-2.0328	-5.6786	-3.269	-2.2653	0.0025274	-2.5669	-4.9662	-3.9228	-1.7282	-4.3822	-1.9333	-2.9844	-4.041	-1.3421	-1.8463	-3.318	-3.4095	-2.9203	-4.0166	-2.4721	-2.1593	-6.3519	-2.7417	-3.0896	-5.5343	-4.0374	-2.8783	-0.63491	-3.2584	-2.8265	-3.3371	-2.6863	-3.725	-3.302	-3.4694	-4.5042	-3.719	-3.4363	-5.8193	-1.0847
0.90673	0.73152	2.3921	1.1198	1.421	0.55449	1.6014	1.4584	1.3933	3.6151	0.27897	2.0854	3.283	1.4088	4.1103	3.8516	4.1392	2.681	3.3205	1.8765	4.8242	4.2313	3.7568	4.4688	1.4097	4.249	1.7619	0.24646	0.95876	1.3168	1.0935	-0.055279	1.6415	4.9589	3.0823	0.24079	3.1215	1.9101	3.5296	4.2531	4.822	1.2005	1.1172	-0.59558	4.2219	3.9111	2.7608	3.1726	4.8075	2.8305
-2.0244	-3.5724	-6.005	-4.2219	-1.73	-5.4256	-3.4468	-3.886	-4.0989	-4.6127	-2.0442	-2.357	-3.37	-4.3871	-3.7654	-2.6547	-4.5833	-2.3187	-1.9447	-5.6709	-1.0801	-2.6134	-2.528	-3.6828	-3.3967	-5.8602	-4.6211	-3.1866	-6.099	-5.0671	-2.3755	-3.8775	-4.0055	-4.3988	-3.1218	-2.9465	-2.9843	-3.5896	-6.7838	-2.6645	-5.9199	-3.2779	-2.9823	-4.4666	-4.3841	-2.9169	-6.5227	-2.4206	-2.011	-5.2758
7.5083	7.2992	5.9811	5.0869	3.6475	7.237	7.0431	7.1197	5.1664	6.1667	6.6077	8.2948	3.9509	8.5366	6.9552	5.892	7.6614	6.8938	9.8586	6.4577	8.6052	8.0723	7.7072	9.0649	5.731	6.0504	9.0443	5.8477	7.1962	8.0945	7.6681	7.1596	6.2291	9.0954	7.5763	6.5653	5.9388	6.5626	5.9368	4.3075	5.9633	7.6386	6.54	6.3841	5.2491	7.2284	7.2778	3.8541	9.2934	6.1353
1.6205	1.4311	-1.1415	-0.19785	0.4723	3.1963	0.2369	-0.68433	5.5051	2.6532	0.26844	1.3937	3.6724	1.0756	0.57731	1.6122	-0.073957	3.2566	1.7807	0.80694	-0.20054	1.1708	0.92876	-0.12874	2.4575	2.1403	0.92338	1.7435	-1.1268	0.59132	1.4752	3.6089	-0.98129	0.71417	2.5523	0.30485	-2.3459	3.4025	1.8131	0.059735	0.037268	1.9385	0.60583	2.5926	0.50399	-0.76107	1.7902	-1.2523	-1.8102	-0.29814
-11.103	-14.028	-13.904	-12.49	-11.928	-12.094	-13.179	-13.934	-11.545	-13.128	-12.212	-12.569	-14.755	-11.469	-13.408	-12.165	-13.263	-12.926	-12.406	-15.088	-11.343	-12.33	-12.481	-13.425	-13.364	-15.918	-12.061	-12.471	-14.922	-12.69	-12.296	-10.932	-14.73	-12.668	-12.441	-14.078	-14.359	-12.563	-10.25	-11.802	-12.965	-13.981	-11.503	-11.609	-11.125	-11.191	-13.937	-11.265	-12.857	-13.315
0.70792	-0.0059991	0.25401	0.98571	0.51545	0.44274	2.4235	0.36956	-0.070387	0.66657	1.4508	-2.0853	-0.95662	-0.41331	0.12196	-0.46518	0.91804	1.9908	-0.98783	-2.4958	-0.21144	1.0506	-2.0208	0.31706	2.5222	0.63643	0.015951	-1.1024	-2.5846	-1.4619	0.53513	-0.18736	-1.8084	1.1425	-0.99432	-0.45847	2.8669	-1.1814	-0.25996	1.7533	-1.054	-1.1251	0.50257	-2.0849	-0.59333	-2.1575	0.24478	-3.6967	1.2453	-0.79052
-14.251	-11.7	-13.865	-13.41	-12.605	-14.767	-13.678	-14.867	-15.128	-12.923	-12.696	-11.223	-13.504	-14.269	-13.842	-13.925	-12.111	-13.146	-14.581	-13.067	-11.598	-14.192	-13.686	-14.696	-13.324	-14.369	-13.718	-12.882	-12.859	-12.358	-12.388	-13.087	-14.822	-14.99	-13.209	-14.657	-13.836	-13.566	-11.19	-11.611	-13.761	-11.478	-13.038	-12.31	-11.825	-12.614	-12.628	-12.979	-13.754	-12.466
-5.0542	-5.3538	-4.7825	-5.0279	-4.0718	-5.0957	-2.9939	-5.7739	-4.765	-6.2885	-5.777	-6.6106	-4.051	-4.2867	-6.2454	-5.9493	-5.7905	-4.2697	-4.4049	-7.3266	-4.9687	-4.7721	-5.6014	-6.1645	-5.8372	-6.0233	-2.1127	-7.4936	-5.2864	-4.8078	-4.4785	-3.7522	-3.5537	-5.7747	-4.8982	-4.8179	-6.1958	-4.6496	-2.8944	-3.1782	-4.8769	-4.3612	-6.5915	-6.7446	-4.3554	-4.5189	-5.5357	-5.7337	-4.5459	-6.6831
4.0802	3.0173	2.9698	5.8808	4.634	5.7069	3.565	6.0112	4.514	5.6702	1.8015	4.2443	8.067	5.1307	3.157	3.6612	5.0917	2.4004	4.21	3.6928	5.0961	2.5699	4.7795	3.1982	3.577	4.5165	4.6414	5.6065	1.872	5.077	3.7366	1.2868	6.6738	6.3536	6.2515	6.063	4.7276	7.5058	3.8981	3.1564	4.504	4.9239	4.0231	2.0619	3.961	5.3087	4.3979	4.1304	2.091	5.14
-6.6658	-7.7556	-8.1915	-6.1034	-8.8315	-8.9153	-7.9072	-7.0527	-5.7531	-5.9923	-9.1554	-7.0459	-6.3128	-6.6323	-5.7656	-9.1262	-10.578	-7.6694	-7.4537	-8.5902	-7.4866	-9.9521	-4.1228	-5.8767	-8.507	-8.8352	-8.2791	-6.693	-8.3859	-9.6783	-8.5716	-10.936	-7.8005	-7.9514	-9.2886	-5.5766	-8.1743	-8.3933	-8.2183	-6.8665	-8.0998	-5.6505	-9.0437	-6.5216	-8.0967	-7.0964	-7.1172	-8.7364	-4.8949	-9.5452
-4.1958	-5.0885	-5.3945	-6.3319	-6.9947	-6.1266	-5.5008	-6.6009	-7.7909	-8.096	-4.9747	-6.7851	-6.4934	-8.869	-5.7139	-6.7926	-6.5502	-8.596	-5.9151	-7.15	-8.9652	-6.3813	-4.9572	-6.6255	-6.8807	-7.7183	-4.366	-7.9197	-5.5568	-5.2631	-5.0456	-5.733	-8.8837	-5.9521	-7.6613	-6.1403	-6.3751	-4.163	-7.1655	-8.1461	-5.3718	-6.1296	-6.771	-4.0915	-4.5077	-6.7933	-6.6679	-6.862	-6.5233	-6.3749
-1.8165	-1.864	-0.022578	-2.041	1.5719	-2.7698	-0.84005	-1.5634	-1.5502	-0.55662	1.2409	-2.0657	-1.3965	-1.3909	-2.363	-1.5606	-2.9263	-1.107	-2.4011	0.028612	-2.3149	0.26912	-1.6392	-0.69672	-0.55993	1.9166	-1.2989	-0.84936	0.44164	-2.1493	-1.5359	0.70114	-1.025	-0.61033	0.94653	-1.1516	-1.301	-1.9613	-3.6728	-1.9148	-3.0594	0.5207	-1.1257	-2.2945	-1.4631	-1.1914	-0.62967	-1.7748	-0.75181	-2.6333
-6.6325	-6.9679	-5.2016	-4.4934	-7.0605	-5.8132	-7.0651	-4.5268	-5.1727	-4.1255	-4.5837	-5.8747	-5.3315	-4.6492	-5.3055	-4.4926	-4.8556	-5.7417	-4.2925	-4.4678	-6.7078	-4.8894	-3.6948	-6.6515	-3.3085	-3.94	-4.5616	-2.6	-6.0086	-4.4906	-6.4478	-4.8389	-4.5518	-5.2493	-2.8962	-5.5787	-6.2393	-4.636	-6.6365	-2.1479	-3.6472	-2.096	-4.9194	-3.9191	-4.993	-5.3468	-5.5759	-5.6967	-5.1889	-5.2948
5.8345	6.9474	7.9906	6.8682	7.1431	4.4932	4.9611	8.8389	8.9697	7.7203	7.0178	4.0025	6.0536	3.0311	5.2922	8.1648	6.2277	6.9641	4.9183	7.8763	7.2287	7.3889	7.1016	6.6334	4.9902	7.9061	7.4383	4.5085	6.4527	6.2695	7.1021	4.0146	4.9	5.7324	7.2757	5.2134	5.5609	5.0312	8.3857	7.9413	7.0272	5.0455	7.1248	9.3398	7.3752	5.9373	6.8914	7.9324	8.6897	8.9144
1.6887	0.48755	1.6006	0.39088	-0.55373	-2.1456	0.039941	1.3304	-0.58302	0.96775	1.1179	-0.87254	1.0296	-1.7681	-0.53647	0.8602	0.95613	1.1517	-1.1112	0.22585	-0.66797	0.88823	2.3132	-1.33	-0.20028	0.87307	0.53205	0.13557	-1.7128	1.828	0.88087	-0.71019	-0.91199	0.36148	1.2363	-1.3388	3.1152	-0.32601	0.73896	-0.068144	-0.97514	0.53836	2.0147	-0.16526	2.7736	-0.14035	1.7445	2.2862	1.4332	-1.3345
-0.52111	0.44301	0.58337	1.2313	0.96291	2.6296	0.9775	0.64188	1.9818	0.8614	1.8119	0.95772	1.3646	0.84765	0.58388	0.089528	2.3896	2.316	0.96823	2.9114	1.4327	1.2414	0.23237	0.63427	0.66193	1.3298	0.47026	1.1528	1.3426	-0.066644	0.76805	2.6731	1.977	0.17876	1.3506	0.018796	-0.32577	3.8832	-0.44881	-0.57247	-1.058	-2.6222	-0.05372	1.3051	1.1574	3.5659	2.0806	1.4543	0.8298	1.9389
-0.47365	0.35736	0.73411	-1.9577	-2.1207	-0.01365	-1.0188	-1.4823	0.15628	-1.1581	-0.42109	-1.0719	1.3492	-0.36009	-1.2046	0.29678	-0.55861	0.41831	-1.1615	-1.9379	-2.4145	1.08	-1.9413	-0.007956	1.7661	-1.5824	-0.23699	1.6649	-0.34757	1.4437	-0.35298	1.1013	-0.26096	-1.2963	-0.43194	-0.40852	0.78405	-2.1443	-0.33488	1.5664	-0.094015	-1.8162	-0.3762	-0.61824	1.541	-1.0107	-1.4732	-0.57458	3.1299	1.2571
-8.9223	-9.6595	-8.7552	-5.424	-10.814	-8.8289	-8.5643	-9.4138	-8.6083	-8.1384	-9.7669	-9.3009	-7.2743	-9.6144	-8.6486	-9.7098	-10.642	-6.2976	-8.9177	-9.6251	-10.334	-9.5559	-9.1612	-9.2565	-8.0369	-7.9332	-10.693	-10.357	-8.7883	-8.2241	-7.5032	-8.3751	-8.7537	-8.8674	-7.3736	-9.5864	-7.2151	-10.304	-9.6748	-7.4636	-8.0432	-10.647	-8.0947	-11.103	-8.989	-8.8136	-9.1986	-11.259	-8.651	-7.1346
5.6024	5.0611	3.3443	5.6646	3.7763	4.9774	6.0232	3.9566	4.0361	0.88439	3.6537	4.1459	2.7715	3.6305	4.364	6.2491	4.5348	6.9858	3.7724	6.6655	5.0819	4.8184	3.5331	3.6718	3.4933	2.951	4.6025	2.3437	4.3585	3.9304	7.1844	4.6724	6.2674	2.7915	3.5081	1.9083	3.3658	3.8657	3.864	3.7503	4.9569	4.345	3.4317	4.3253	1.8184	4.0931	4.8757	3.1359	3.8333	4.6307
-4.0766	-3.23	-1.9315	-2.6666	-4.3152	-2.2432	-3.8414	-3.9807	-1.6949	-4.0386	-2.6263	-2.2852	-3.2114	-2.3337	-2.6385	-3.8705	-1.6843	-1.2941	-2.2768	-2.771	-4.4372	-3.0029	-1.4272	-3.2915	-1.6592	-4.9549	-4.0762	-3.3059	-2.9586	-2.6339	-4.381	-2.6354	-2.1567	-4.0244	-1.3657	-1.1145	-0.91763	-2.5177	-1.7471	-2.9222	-4.1922	-3.1662	-2.6341	-3.2037	-2.8786	-5.5372	-3.2334	-3.0485	-3.7189	-1.0074
-14.699	-11.87	-12.079	-13.66	-14.097	-11.874	-12.116	-12.874	-10.443	-13.503	-12.863	-12.117	-12.249	-13.055	-12.159	-12.459	-11.806	-12.622	-8.9504	-14.207	-12.02	-13.483	-10.077	-11.106	-13.794	-13.13	-13.592	-12.981	-11.957	-15.22	-12.065	-12.792	-12.862	-10.76	-13.24	-12.145	-10.768	-12.674	-13.356	-12.224	-13.865	-15.702	-11.907	-12.571	-13.163	-14.245	-13.498	-11.758	-11.021	-14.475
0.090398	-1.432	-2.0731	-1.4432	0.047769	-2.4827	0.34628	-3.2342	-0.2473	-2.9055	-1.9137	-2.9461	-1.5671	0.31057	-1.0449	-2.6503	-3.0283	-1.7903	-0.66715	-0.14255	0.52701	-3.9003	-0.76917	-1.7932	-0.70735	-1.208	-1.5346	1.4958	-0.30985	-1.829	-0.37048	-2.4902	-2.1845	-1.092	-1.0447	-1.0947	-1.5889	-2.5086	-0.30697	-1.0759	-0.62381	-3.2187	-0.76806	-0.96588	-0.20031	-0.54723	-1.604	-1.7128	-3.5027	-0.95561
0.45178	-0.44167	-0.77243	-1.1358	-1.1565	-2.2362	-1.1798	-1.7876	-2.2664	-2.0958	-3.423	-2.4591	0.76797	-0.96345	-0.607	-0.27526	0.12843	-1.7264	-0.46777	-2.1573	-1.2547	-1.7344	-2.8617	-1.6498	-0.13372	-1.8532	-0.55341	-0.7261	-2.9681	-1.0733	-0.89363	-0.91155	-0.67421	-1.9062	-2.3349	1.2449	-1.2599	-0.30529	0.52999	-1.7523	-1.3953	0.074037	-2.293	-1.2179	-3.2931	-2.1209	-2.1416	-0.70194	-0.18324	0.0069851
-1.8914	-3.3029	-2.2228	-0.94659	-1.8761	-2.5035	-1.2809	-4.0005	-1.6459	-0.40661	-0.21135	-2.9808	-0.83983	-1.9047	-2.4555	-3.0069	-2.0596	-1.4496	-4.0285	-2.2691	-0.24079	0.1137	-3.8759	-3.0917	-1.9277	-1.4238	-3.8021	-3.2734	-2.4537	0.5596	-1.5942	-1.9317	-1.4673	0.042286	-5.6101	-1.9751	-3.383	-2.9303	-2.6465	-1.6478	-4.1336	-1.0755	-2.9904	-1.7407	-1.2987	-3.0714	-1.885	-2.3347	-3.2258	-0.57427
-22.434	-23.685	-21.92	-21.099	-24.134	-22.477	-22.852	-21.376	-23.175	-22.363	-20.073	-22.16	-22.861	-21.987	-23.449	-22.471	-22.054	-22.63	-21.552	-23.321	-23.812	-23.052	-21.351	-24.1	-21.873	-24.42	-21.887	-22.424	-20.517	-23.426	-21.71	-19.306	-22.724	-19.309	-19.455	-24.632	-22.22	-23.702	-23.112	-24.298	-22.818	-19.768	-21.24	-20.509	-22.747	-19.487	-23.389	-22.437	-22.365	-24.751
-13.36	-15.158	-12.884	-12.286	-12.738	-13.831	-11.776	-12.805	-11.018	-12.179	-13.249	-12.877	-13.694	-13.772	-11.404	-14.363	-16.188	-12.248	-13.764	-12.154	-14.952	-13.294	-12.232	-12.976	-14.318	-14.381	-12.64	-13.153	-13.812	-12.469	-13.651	-14.587	-14.125	-14.037	-12.883	-14.31	-12.635	-14.545	-14.313	-13.512	-9.9974	-15.322	-14.262	-12.16	-11.767	-11.184	-12.549	-14.215	-13.952	-14.743
12.064	10.076	7.4306	8.3292	9.887	9.2003	9.2922	7.1144	8.4404	8.918	9.4375	10.92	10.479	8.6924	10.042	8.1917	8.7454	9.0986	7.9917	9.1109	9.2641	9.0738	9.48	7.4502	8.284	7.5898	8.2958	6.1663	9.4475	6.6223	9.2003	8.7082	7.0001	6.4433	9.2862	7.7195	8.157	8.6743	9.2019	6.445	8.6867	9.0265	8.756	8.2173	7.2016	9.2215	8.5877	5.8823	8.4255	10.342
-9.8819	-9.632	-11.409	-8.8206	-7.1724	-9.6425	-10.894	-8.5026	-7.8696	-9.6338	-6.932	-11.3	-7.6333	-8.1637	-11.159	-8.7182	-12.409	-8.6916	-7.0855	-8.2525	-8.5669	-9.8058	-9.1943	-9.0139	-10.104	-11.239	-10.176	-9.1363	-9.1056	-8.7507	-9.7322	-10.148	-8.7159	-9.6786	-8.6831	-8.0567	-10.13	-8.4239	-9.1224	-9.6482	-9.6052	-6.3395	-8.8445	-10.304	-9.7908	-8.8046	-6.3663	-9.8236	-9.2991	-8.1387
-3.0929	-0.86067	-0.17924	-3.7774	-1.6768	-2.2141	-3.1971	-3.1274	-0.71465	-3.2482	-1.4143	-0.54457	-1.277	-2.1815	-1.7535	-2.564	-1.102	-1.2916	-0.1423	-1.2235	-3.8029	-1.9518	1.8494	-3.175	1.3695	0.5074	-0.99476	-1.6926	-2.1277	-1.8076	0.68402	-2.7279	0.42021	-1.2685	-3.1042	-0.67541	-1.8284	-2.1561	-1.9391	-2.6202	-2.412	-1.3045	-3.7132	-2.4764	-1.6462	-2.7854	-2.1679	-0.89808	-2.0828	-2.9016
0.79012	0.03272	2.6464	0.16522	0.49321	3.6302	3.2207	1.2979	1.8199	1.8429	2.2145	3.0942	1.3424	1.6014	1.0542	-0.39302	2.8156	-0.72744	1.1705	0.45528	-1.0224	0.60915	2.8426	1.6716	1.4216	0.77877	2.9184	0.58863	3.2484	0.20128	1.2215	0.72454	1.423	0.58937	3.4157	1.7326	2.8278	1.1563	2.5269	1.4778	4.3926	1.1628	0.081267	3.0218	2.4167	3.3395	2.065	2.725	0.65228	-0.1059
-3.2912	-2.19	-0.86313	-0.2994	-3.9854	-2.3022	-3.3668	-2.3792	-1.1661	-2.1455	-2.2374	-2.066	-2.5041	-2.2058	-3.6509	0.90924	-0.52829	-1.7478	-1.3814	-2.6752	-1.527	-2.0567	-1.9013	-4.6027	-2.5492	-1.6506	-0.86068	-1.3291	-4.5255	-0.087631	-4.3953	-1.2369	-5.976	-1.9836	-2.0675	-2.5274	-0.1313	-5.9076	-0.2272	-2.3916	-1.5211	-0.51792	-2.6531	-1.1954	-5.3905	-1.9228	-2.4284	-2.5653	-1.6416	-1.8483
-16.338	-14.033	-14.618	-13.434	-14.109	-16.919	-17.657	-13.874	-15.527	-15.262	-13.22	-15.523	-15.395	-13.772	-13.144	-17.958	-13.756	-13.796	-13.726	-13.781	-14.574	-14.399	-13.341	-15.838	-13.671	-13.203	-13.256	-15.533	-15.413	-14.038	-14.35	-12.584	-14.993	-12.68	-12.989	-14.312	-14.405	-14.241	-13.429	-15.39	-15.713	-16.185	-14.998	-16.191	-13.036	-13.862	-13.909	-14.1	-10.886	-14.899
-1.5316	-0.31379	1.8703	-0.67263	0.88602	1.3675	-0.74584	-1.5354	-0.8679	-0.76363	-1.628	-0.10582	-0.79426	0.94238	-0.31102	-0.06054	-1.0771	-0.3465	0.57578	1.0652	-1.4513	-1.2541	0.094238	1.3181	-0.55748	0.25818	-2.1171	-2.3027	-1.3975	0.12255	0.36638	0.88329	0.42051	-1.6558	1.7016	-0.047433	-0.35757	0.087261	-0.24562	0.38473	1.8158	-1.1666	0.58508	1.8199	-0.9808	2.048	-1.6809	2.7069	0.83778	1.8966
-2.4749	-0.25069	-1.6521	-2.4938	-1.5142	1.4587	-0.90161	-1.7109	-0.98184	-1.0166	-1.4357	1.5732	-1.6042	-0.92151	-0.92903	-1.4395	-2.4685	-0.41951	-0.37412	-1.4242	-3.1956	-1.7385	-1.1524	-1.9734	-1.2625	-0.10823	-0.65905	-3.0478	1.2665	-0.54868	-0.62484	-0.42984	-2.7716	-1.0742	1.9426	-0.78814	-3.0944	-0.21731	-2.0787	-1.1364	-1.2659	-1.1196	-1.1953	-4.2426	-0.81785	-0.18223	-1.1952	-1.1906	0.36035	-1.8902
-0.11552	-0.62654	-2.4952	-2.9142	-1.9999	-1.5038	-2.0288	-1.0695	0.4491	-3.3367	-2.025	-2.2285	-2.3649	-1.1875	-0.5111	-3.581	-1.0037	-1.7239	-0.25976	-3.6274	-0.74629	-2.04	-0.20445	-4.0224	-1.4726	-2.2013	0.7544	-1.718	-1.3778	-2.9246	-2.0232	1.1813	0.25853	-0.28201	-1.7037	-1.2317	-1.0058	-0.45361	-0.84665	0.58779	-1.1184	-0.011132	-0.55367	-2.5193	-1.6653	-1.1469	-3.8525	-3.0773	-3.1952	-1.3591
-12.656	-13.862	-14.203	-12.672	-14.679	-14.193	-12.778	-10.781	-14.898	-15.611	-13.517	-12.408	-11.796	-13.389	-13.465	-14.6	-13.287	-12.63	-13.558	-12.079	-12.195	-13.975	-12.632	-12.446	-14.618	-12.828	-14.128	-13.623	-11.42	-12.276	-12.704	-15.331	-12.197	-11.335	-10.536	-12.33	-12.117	-13.052	-13.916	-12.248	-10.187	-14.05	-13.265	-10.174	-13.106	-13.722	-12.793	-9.715	-13.847	-13.723
0.061398	-0.27347	-1.1811	-0.70132	-1.1453	-1.025	-1.2117	-1.1798	-0.93036	1.0712	0.054103	1.8094	-0.64179	-0.14881	-0.86547	0.2316	0.12211	0.099508	-0.65684	-1.4631	-1.5368	-2.0956	1.5608	1.2819	0.010282	-0.0087531	-0.26049	-0.12412	-0.083674	-0.16678	1.5921	0.24319	-1.8821	0.97928	0.82811	-0.68457	0.6438	-2.0892	0.58095	-0.6912	-0.75875	-0.47954	0.97665	0.42291	-0.2052	-2.1841	-1.264	-0.22978	2.9358	2.1364
-8.5721	-8.5582	-8.6276	-11.242	-10.624	-5.7394	-6.4336	-10.016	-9.363	-9.5423	-9.878	-8.8489	-9.5102	-11.535	-9.7262	-8.3923	-6.7459	-7.1555	-8.2686	-10.138	-7.9299	-8.5513	-10.946	-9.5607	-9.188	-9.1669	-9.1397	-6.3125	-9.8358	-8.8238	-9.9962	-6.626	-10.268	-9.7406	-8.9707	-9.6923	-8.607	-7.1252	-8.1874	-8.8914	-8.9686	-8.183	-8.2895	-11.648	-10.194	-8.1469	-8.325	-8.2472	-8.418	-6.5091
-4.439	-2.5329	-2.3652	-4.9924	-2.028	-3.5671	-6.9548	-2.9829	-3.0141	-4.5765	-4.9312	-4.669	-2.0778	-4.4206	-3.7062	-4.2784	-3.11	-0.6383	-3.3755	-1.4	-4.1551	-3.5835	-3.9628	-3.6442	-3.1892	-4.1229	-2.9312	-4.2149	-1.9726	-3.087	-2.9471	-4.4525	-2.4788	-5.9463	-3.8706	-6.1458	-3.4085	-4.2866	-2.9227	-3.4265	-3.6044	-3.023	-5.8912	-2.0062	-2.2978	-2.7642	-5.899	-3.0498	-3.9432	-6.5178
5.339	5.6632	3.7167	3.493	3.2792	3.4559	3.5397	3.948	2.4075	6.6406	6.6005	4.4136	4.3918	3.6529	2.062	4.4641	3.7017	4.8081	3.9327	2.5843	6.193	3.0635	7.874	5.2094	5.812	4.9499	2.8489	5.4912	4.031	3.0033	3.3237	3.479	4.4712	5.8746	4.2606	4.8591	4.9908	3.6655	5.9112	3.2125	5.9343	5.61	3.0925	6.0425	6.8096	4.499	5.3194	4.1732	5.8702	3.78
-5.1728	-5.5515	-5.7081	-8.3511	-4.9146	-4.7182	-7.0722	-5.5624	-6.3609	-4.7959	-2.6784	-6.1084	-6.7432	-5.4878	-4.1631	-5.8129	-5.8637	-5.4422	-5.51	-4.313	-5.8882	-5.6868	-4.9447	-3.4971	-7.1925	-3.4513	-2.4666	-4.4783	-5.3094	-5.0598	-5.7419	-3.6905	-6.6707	-6.9446	-8.343	-5.9889	-7.935	-1.865	-7.0109	-6.212	-6.4243	-6.9341	-5.1116	-4.6674	-5.5764	-5.4101	-4.7069	-6.0361	-7.3136	-4.6276
-2.1395	-5.0088	-5.0727	-3.3597	-5.1671	-4.1751	-5.1376	-3.041	-4.3973	-2.8424	-5.57	-3.7329	-2.6095	-4.5373	-3.4875	-2.9241	-3.2177	-3.0209	-1.1432	-4.7022	-3.0465	-2.9974	-2.4589	-4.2069	-2.8772	-4.4801	-4.8956	-4.614	-2.4265	-3.529	-3.7415	-4.8403	-6.5108	-3.9591	-5.1036	-5.3722	-4.2161	-7.3024	-3.2671	-3.2873	-4.6014	-6.9374	-4.7047	-4.0631	-5.9914	-4.7308	-6.0893	-3.6315	-4.8179	-4.7627
9.4564	10.785	7.0138	10.691	10.024	9.5082	11.299	12.743	9.1232	10.122	9.9582	8.78	8.5114	9.2014	10.467	10.129	10.639	6.9875	10.661	8.1677	9.9883	9.8868	9.3887	10.351	9.559	9.673	11.525	10.575	9.6967	10.346	8.6133	9.8137	7.7684	9.4675	9.2161	10.903	8.7145	9.6464	10.763	7.9479	13.087	10.082	8.3336	7.9609	8.2552	11.277	8.3234	9.5732	10.899	8.7061
-0.58357	-2.5288	-0.79624	-1.9781	-3.0949	-0.62308	1.0207	0.012255	-2.084	-3.5814	-0.96041	-0.3845	-2.5412	-3.8713	-1.233	-1.4024	-1.0546	1.3235	-1.4954	-0.93927	-0.9919	-1.3239	-1.5111	0.58027	-2.4141	-0.50098	1.233	-0.81049	-0.57437	0.19848	-0.49343	-1.2663	-1.0617	0.13457	-3.8078	-1.7114	-0.17171	-1.7659	-1.555	-1.1692	-0.4204	-1.4186	-0.015543	-1.7508	-3.3901	-2.0834	0.03125	-1.999	-1.1775	-1.1515
0.65915	-1.1513	1.4485	0.45604	-0.1955	-0.018841	1.1187	0.74758	2.2249	-1.7255	-0.81312	0.013629	-0.94193	1.445	1.1114	-0.50406	1.9926	0.94502	0.55878	2.2384	-1.7187	-2.7968	-0.5449	0.87538	-0.83438	-0.62338	3.0705	-0.1959	1.9063	2.5891	-0.99181	0.89208	1.5769	-1.1372	2.2215	-2.1198	0.11279	-0.057334	3.1292	-1.5957	-1.0374	2.0622	1.0168	1.7369	1.1677	-1.4315	-0.70214	-0.84162	-1.2342	0.87676
-4.7223	-3.8918	-3.8086	-2.2557	-4.9576	-2.7195	-4.4323	-4.3702	-4.7321	-7.7027	-3.871	-4.1998	-2.907	-5.6974	-5.4876	-3.2713	-4.8208	-3.8735	-3.135	-3.4766	-3.9861	-4.8043	-4.1505	-4.8723	-3.3533	-3.5954	-6.0611	-4.6332	-8.2432	-3.6102	-4.5017	-5.4507	-5.24	-5.6308	-3.7286	-5.3832	-4.6803	-6.6173	-4.3146	-4.0608	-2.0852	-4.4333	-4.3407	-5.3566	-2.7416	-6.9722	-3.4255	-4.4767	-4.1892	-5.0379
-4.3126	-4.3143	-3.0362	-3.267	-5.2175	-3.2426	-2.9418	-1.9348	-3.0473	-2.6404	-5.0802	-6.0438	-2.2368	-1.8086	-3.2535	-1.2057	-3.3914	-0.77614	-4.063	-4.6609	-5.4226	-3.7551	-2.9669	-1.7009	-5.4051	-1.9204	-3.8912	-3.1477	-4.4348	-5.796	-3.625	-1.8104	-4.9544	-2.9087	-2.3525	-2.8646	-3.2564	-4.9303	-3.1735	-4.6433	-4.0899	-4.0668	-3.0705	-5.3205	-3.9705	-1.8119	-3.7541	-4.13	-4.0324	-3.6644
-1.8385	-2.2873	-0.91367	-0.59434	-1.5778	-0.13506	-1.5417	0.5118	-2.2844	-3.3136	-1.583	-2.6707	-1.3305	-4.5486	-2.543	-2.4047	0.057706	-2.8954	-2.2849	-0.37917	-0.65186	1.4594	1.8078	-3.0058	-3.0102	-1.0645	-0.66042	-0.50973	-1.1143	0.21676	-0.13775	-1.6044	-2.2251	-0.13509	-2.0139	-1.2058	-2.2854	1.9856	-1.0159	-0.51774	-4.3232	-2.2276	0.36163	-3.8498	-2.6544	-3.3631	0.18075	-2.4252	0.58073	-1.4652
-2.9024	-1.6715	-2.8315	-2.1622	-0.91003	-1.6384	-5.7123	-3.0157	-4.2435	0.15515	-2.2053	-4.3611	-4.4482	-2.846	-3.8024	-3.8843	-2.8689	-5.8326	-3.4406	-2.6405	-1.7386	-0.53629	-2.4525	-2.5233	-2.4944	-5.8549	-4.1334	-3.8083	-2.4461	-4.9279	-2.0466	-2.7036	-4.1906	-4.0074	-2.2322	-3.4838	-4.9802	-1.9457	-5.2589	-2.1474	-4.0335	-5.2978	-5.6296	-1.8004	-3.445	-3.8085	-3.6442	-3.9682	-4.353	-1.1099
-5.4732	-5.2083	-2.3469	-1.8935	-2.9706	-4.4309	-4.7724	-4.6643	-4.6016	-3.5893	-1.6423	-4.5565	-3.7022	-2.573	-6.6165	-2.6014	-4.4294	-5.0029	-3.8896	-5.1913	-4.4077	-4.395	-4.7774	-1.3515	-2.3996	-5.1299	-7.1736	-4.4313	-5.9161	-6.1929	-3.7495	-3.04	-5.8884	-2.0531	-5.036	-2.6078	-3.3841	-4.413	-3.3833	-4.7188	-5.6807	-3.4836	-5.0511	-5.4862	-2.9473	-4.2045	-4.6292	-2.4958	-3.0807	-2.0321
3.3137	2.1446	2.049	0.87766	1.704	3.1914	1.7035	2.6815	-0.020908	3.9695	5.3451	0.35877	3.3418	2.1555	4.3026	2.9312	1.895	5.9333	4.3052	2.6959	1.3476	1.8694	3.1345	5.8952	3.4499	4.1054	3.3578	2.7587	2.7398	1.2259	3.9493	2.5063	4.9977	1.1816	3.5579	3.6043	3.6694	2.0821	2.6109	4.1383	4.7989	0.6894	2.7561	1.4704	0.94721	4.0457	3.0838	1.2299	3.5056	0.048569
-4.9744	-3.2101	-3.6777	-4.0077	-5.5547	-2.0334	-3.8051	-3.9213	-4.3208	-5.5447	-5.4374	-6.5875	-3.2257	-5.8398	-3.3886	-1.802	-4.9843	-5.6761	-5.2544	-4.4795	-4.5543	-5.6499	-2.9232	-4.6996	-3.7275	-1.3193	-5.813	-3.7341	-5.4577	-4.663	-5.3768	-3.2399	-3.2284	-4.3172	-2.1364	-3.9674	-5.5368	-6.3108	-5.0301	-4.6502	-7.6376	-3.0539	-4.4601	-4.7995	-4.4523	-2.7441	-5.6529	-0.90663	-4.2245	-1.6851
-18.274	-21.137	-20.163	-19.896	-20.665	-20.864	-21.573	-21.904	-21.685	-20.974	-22.081	-20.365	-20.429	-19.851	-19.685	-20.971	-19.898	-20.853	-21.536	-21.281	-20.069	-20.709	-22.864	-20.585	-19.887	-19.989	-22.49	-19.828	-20.813	-18.01	-19.511	-20.386	-20.015	-20.558	-22.431	-23.555	-20.986	-20.449	-21.462	-19.929	-21.785	-18.542	-21.009	-20.309	-20.963	-20.72	-19.393	-20.279	-20.959	-20.936
3.1671	5.7521	5.64	6.3267	4.309	6.5412	4.4232	5.7449	5.3545	3.3185	4.8559	4.7721	5.1495	4.4609	3.0196	5.2171	3.9044	4.2204	2.1796	5.9499	4.4857	4.0199	4.2656	4.9005	6.8961	3.3767	6.7245	4.932	3.6964	3.9292	5.5364	4.7189	4.8981	2.6299	5.7495	5.9047	4.7616	6.999	3.5447	3.4158	6.2609	3.8282	3.734	3.7297	6.2029	4.4453	6.4816	4.1437	4.3194	4.1999
-5.2261	-4.8259	-2.0398	-6.3462	-3.7891	-2.0771	-4.0485	-3.2365	-3.3128	-3.9265	-4.3038	-5.3311	-4.69	-1.855	-3.1472	-2.6374	-3.3543	-1.2879	-4.334	-4.1735	-3.843	-3.2069	-5.0765	-4.579	-3.7708	-3.0912	-2.8707	-3.2342	-4.8109	-4.5379	-3.224	-4.395	-2.6788	-3.5481	-4.0875	-2.8204	-5.1134	-3.6444	-3.958	-5.4608	-4.3382	-4.5195	-5.5757	-3.9403	-4.5093	-2.9812	-2.7007	-3.586	-2.8	-2.1987
0.27383	0.93617	-0.046389	2.6303	3.2944	2.5921	0.60051	3.143	1.5759	-0.3992	1.3132	1.1943	2.2652	2.3089	4.008	1.3274	1.08	2.3489	0.48406	0.66248	1.9054	0.098515	2.4654	1.1048	3.9889	3.1236	0.57246	0.7465	2.1839	3.0712	4.2078	-2.0821	0.057794	1.8184	-0.17444	0.73751	2.8985	1.9468	4.7275	1.9458	1.7186	2.7402	2.6257	2.1004	0.27201	2.6899	-1.1169	3.5094	-1.639	2.6008
-20.739	-21.226	-20.275	-18.803	-20.968	-18.036	-19.852	-21.684	-17.415	-18.917	-20.561	-21.008	-22.655	-22.446	-20.24	-21.398	-21.542	-20.432	-19.681	-22.601	-19.871	-21.258	-20.521	-21.031	-20.369	-20.12	-19.154	-20.423	-19.926	-20.627	-20.566	-19.576	-20.412	-21.375	-21.233	-21.37	-18.441	-21.164	-20.729	-21.479	-19.512	-22.197	-19.319	-19.634	-21.677	-20.216	-22.946	-20.09	-22.05	-19.805
-22.538	-21.898	-23.571	-24.024	-20.979	-22.308	-21.925	-22.053	-22.189	-21.392	-22.69	-22.268	-22.21	-19.041	-20.364	-21.981	-22.306	-23.41	-20.495	-22.918	-20.751	-20.89	-22.207	-22.935	-22.231	-20.953	-22.826	-24.64	-21.719	-21.97	-22.071	-21.97	-25.934	-23.382	-21.908	-24.048	-22.31	-21.078	-22.436	-21.769	-20.985	-21.98	-22.448	-18.655	-21.775	-20.943	-22.831	-22.289	-21.988	-21.613
-3.9478	-5.8709	-3.8104	-2.5074	-2.5938	-2.0109	-3.2051	-0.91892	-4.6209	-2.5483	-3.6323	-3.8899	-1.0902	-4.0881	-3.2513	-4.479	-2.2229	-5.3486	-2.7603	-2.5515	-2.7947	-1.4043	-4.5031	-1.8722	-3.338	-2.9769	-2.0149	-0.3128	-3.5823	-1.0137	-1.5655	-4.4479	-3.4262	-5.2479	-0.56258	-7.1055	-1.9378	-2.3318	-4.1137	-4.0234	-2.8659	-0.94618	-4.7629	-4.6605	-2.6163	-3.0612	-3.7085	-1.0355	-2.1633	-2.7781
3.6336	2.6692	4.5672	0.53881	2.8565	1.5118	2.6343	1.6762	2.2957	3.6615	1.1232	2.8222	0.7958	0.71118	1.5506	2.878	3.3828	0.72368	1.4981	2.5276	2.0386	1.063	-0.25304	0.89508	2.2112	1.3044	1.3467	2.13	3.6985	0.72854	2.0187	0.38257	2.8587	1.4151	2.7249	2.4174	1.8168	-0.36836	2.8202	1.1453	2.9837	0.60812	-1.341	1.7946	1.3465	2.3602	3.1864	4.033	1.9249	3.208
-21.998	-21.496	-24.645	-23.208	-21.682	-21.698	-21.278	-21.16	-24.347	-22.587	-21.063	-22.025	-21.388	-23.111	-21.909	-22.59	-23.054	-23.668	-22.591	-23.491	-22.107	-20.565	-24.936	-22.639	-24.109	-23.692	-22.469	-19.868	-22.047	-25.121	-23.369	-23.316	-22.327	-22.11	-21.236	-22.67	-22.201	-23.17	-18.675	-19.844	-24.132	-24.043	-23.189	-22.291	-23.47	-21.807	-23.002	-22.549	-23.975	-20.261
3.3173	3.1532	0.67144	-2.2518	1.6907	0.868	1.4741	2.0456	2.6967	1.2948	2.1888	2.387	2.0251	0.5801	2.5211	-1.0654	-0.12071	0.58271	-0.12845	1.4356	-0.031486	1.8542	2.1326	0.79564	0.87486	-0.40974	-0.97562	0.55346	0.36368	0.79862	0.45381	2.2788	0.58523	2.2833	2.2005	1.0312	0.3048	0.294	1.4137	2.1916	1.291	-0.80206	1.1373	1.4177	1.6847	1.372	2.425	0.98691	0.1217	1.3225
-13.149	-12.74	-11.137	-12.239	-13.194	-14.224	-11.669	-11.427	-13.893	-11.339	-13.206	-12.387	-11.535	-12.175	-13.244	-12.586	-12.888	-14.226	-12.574	-12.395	-13.487	-16.437	-13.052	-13.08	-13.257	-13.065	-13.982	-14.951	-12.915	-15.459	-12.398	-14.063	-14.074	-12.494	-14.179	-15.971	-13.252	-14.588	-10.253	-13.848	-15.013	-12.814	-14.75	-13.773	-14.648	-12.255	-14.194	-14.385	-13.732	-14.167
-3.4555	-5.027	-1.7122	-4.136	-4.859	-4.7006	-4.0214	-4.3397	-5.1286	-2.6038	-2.7917	-3.6485	-5.7677	-3.4767	-3.493	-7.8842	-3.8264	-4.5625	-2.3454	-3.7991	-2.5479	-4.8323	-3.499	-3.4263	-6.0136	-3.5374	-1.7046	-3.7323	-3.6932	-5.7808	-3.6292	-4.195	-3.3111	-5.0061	-4.2173	-3.5714	-3.2592	-4.6265	-5.0278	-1.8771	-3.5096	-2.7111	-4.902	-3.3815	-3.8934	-3.6942	-4.5587	-3.4116	-2.1625	-3.2158
0.093597	-0.11757	-0.72298	-1.9235	-0.096127	-0.64652	-2.2271	-0.26139	-1.2578	0.60013	0.02781	-1.5469	-1.0036	0.93494	2.4837	0.7172	2.0751	-1.9128	0.41783	-0.13658	-0.3392	0.89808	1.7482	1.4417	-0.11003	0.9402	0.37933	0.049956	-1.3349	1.6583	-1.1658	-0.30961	0.12349	-0.69478	0.2019	-1.2861	-0.35481	-0.24846	-1.1375	-2.2746	0.70794	-0.59629	0.258	1.5725	-1.2532	-0.45453	2.3649	-0.56416	-1.3358	0.13928
-15.404	-13.76	-11.909	-14.273	-10.85	-11.499	-12.525	-11.085	-11.471	-12.041	-11.767	-11.167	-16.265	-13.108	-11.946	-12.254	-12.22	-11.414	-12.056	-11.901	-12.699	-12.043	-10.209	-13.636	-14.382	-13.504	-13.783	-10.154	-14.002	-14.603	-13.213	-11.009	-11.627	-12.113	-13.215	-12.177	-14.055	-12.704	-12.645	-12.144	-11.053	-12.863	-13.407	-14.475	-14.075	-16.428	-10.645	-12.274	-10.905	-13.983
5.613	5.9557	4.3385	5.2815	4.4152	6.8888	6.5383	4.0863	4.1536	6.0679	4.9279	7.1742	6.3081	4.959	3.2123	6.3681	5.6471	3.9115	4.7588	4.0058	7.0864	5.9076	6.0206	7.0719	6.1245	4.1589	3.7081	4.7106	6.2229	6.4928	4.7584	5.5722	5.4149	5.4691	5.2956	4.0964	5.8221	4.1154	3.6153	3.7816	4.3499	3.2192	5.3616	6.5436	6.6352	5.6564	6.71	6.4955	4.5055	3.9745
-5.5837	-2.9175	-4.7549	-1.9373	-3.9922	-3.4419	-1.0212	-4.7263	-3.5245	-4.4526	-4.4216	-1.4857	-4.0945	-2.8861	-4.2169	-3.3576	-3.8944	-4.4146	-2.8307	-5.3858	-3.2303	-5.5935	-4.1643	-2.1945	-3.4006	-4.9501	-1.9877	-2.1585	-3.4733	-3.8712	-2.9715	-2.9537	-5.124	-6.3925	-4.5022	-0.63058	-5.3837	-4.7265	-5.0583	-2.7296	-1.9534	-2.51	-4.7759	-5.4687	-1.9102	-6.5676	-4.7499	-4.4554	-2.766	-3.0302
0.38148	-0.067355	-1.1454	1.744	-1.3009	0.072181	-1.9093	-0.0025541	0.468	0.41494	-1.274	0.64175	0.028553	1.0905	-0.59132	-0.2758	-0.044588	-0.92525	-1.8594	0.73468	-1.0586	2.5946	-0.030449	-0.81783	1.6759	1.0912	1.1027	-1.4203	1.2004	0.36651	-1.773	-1.3596	1.4216	1.4546	-0.86511	-1.5857	-1.1904	-0.8011	0.025202	-2.3716	0.69331	0.38298	-0.098864	-1.0344	2.2444	2.0873	-1.9315	0.10748	-1.5895	-0.44333
0.54633	1.372	0.79688	2.7816	1.499	2.8686	2.1318	-0.013294	-0.1721	2.527	4.0876	1.0481	3.7279	1.3986	2.7266	1.6921	1.0937	1.0348	3.2367	1.958	0.58727	3.3952	2.6461	1.7874	1.0541	4.6379	2.1095	2.7476	2.5337	0.44738	2.3395	3.0385	-1.1782	1.5799	0.21614	1.7721	3.4271	1.0239	1.2354	0.50576	1.3257	2.0374	-1.264	1.9946	0.46062	2.9472	1.751	3.1848	-0.33184	2.0458
-6.247	-7.2222	-4.5307	-5.9033	-8.293	-4.1126	-7.0201	-6.7196	-4.6191	-3.8982	-5.036	-5.266	-4.021	-6.283	-4.8418	-7.8699	-5.7533	-5.2044	-3.6362	-6.417	-4.3035	-5.3629	-3.9081	-5.6007	-5.4975	-5.1435	-6.1571	-7.0276	-2.7332	-5.9895	-4.5106	-5.114	-5.3772	-5.6726	-6.4954	-6.45	-2.8454	-7.4317	-4.1616	-5.4906	-5.5984	-6.4645	-5.256	-4.7687	-7.3163	-4.2852	-4.4183	-5.1263	-5.9209	-5.846
-4.5979	-5.333	-6.3552	-3.1395	-5.6286	-6.0427	-6.5683	-2.3573	-4.9696	-5.3429	-5.3546	-3.9587	-4.618	-5.8364	-4.5297	-5.5246	-5.2134	-5.5863	-4.5656	-3.5139	-4.7371	-4.373	-3.9716	-3.5298	-5.8309	-3.7461	-5.0092	-3.9335	-4.2312	-4.5721	-5.0514	-7.0176	-4.3449	-5.5145	-3.6452	-4.0061	-4.3503	-5.1596	-5.1856	-4.7143	-2.8291	-5.636	-2.4131	-2.9202	-3.3731	-3.1435	-3.9406	-2.8182	-3.9958	-5.8871
-6.4588	-7.957	-6.972	-6.223	-6.2132	-7.2612	-5.1471	-10.591	-7.7025	-7.2389	-6.2995	-6.0213	-5.9621	-8.1542	-5.3553	-6.6739	-9.2988	-9.6042	-6.2621	-5.5323	-10.017	-6.627	-8.1917	-4.9756	-7.1018	-6.568	-6.79	-9.0332	-9.2345	-8.1346	-8.0746	-7.7427	-5.9373	-8.5385	-8.7103	-6.181	-8.4442	-7.7254	-8.6544	-6.5689	-7.4706	-7.9783	-7.9901	-5.5618	-7.5436	-8.01	-10.34	-7.842	-6.7287	-8.314
-1.5439	2.135	-0.72299	-0.50569	0.67543	-1.1199	1.1295	0.54247	-2.3719	-0.19329	-0.25275	-1.0144	1.9258	-1.1678	-0.19968	-1.6757	-0.45648	0.33805	-0.99481	-1.2751	-1.3505	-1.5338	0.31028	2.7681	-0.22723	-0.78216	-0.85248	0.92478	0.53206	-0.8086	0.28536	0.30877	1.3786	-1.0937	0.84311	1.2649	1.4744	-0.087688	3.0437	-0.92324	0.90223	0.58295	0.65869	-0.63218	-0.74121	-1.16	-0.19736	-1.3231	0.33889	1.0588
-1.8449	0.88542	-1.451	-1.5962	-0.83272	-1.8725	-1.1694	-0.85747	-2.4606	-0.669	0.23281	-1.2199	-1.3121	-3.2683	-1.1702	0.38381	-0.21013	-1.9172	-1.5604	-0.73217	-2.6148	0.11671	-2.0636	-1.8276	-3.1654	-3.2675	-2.7308	-1.553	-1.7387	-1.242	0.91925	-0.5787	-2.3853	-2.1137	-3.1342	-1.2452	-2.8626	-0.80955	-4.0764	-3.3677	-3.1656	-1.8213	-0.73535	-4.336	0.23611	-0.67079	-1.2891	-1.6155	0.90026	-1.7883
-1.9309	-3.9962	-2.4385	-0.64286	-0.61159	-4.1888	-3.2049	-2.2452	-2.1356	-0.089397	-3.4085	-4.0287	-2.1615	-2.4749	-2.7255	-4.0544	-1.413	-2.9971	-2.1583	-1.826	0.043886	-1.0396	0.90543	-3.0517	-1.8905	-2.511	-2.3719	-3.592	-1.4358	-3.8243	-1.8998	-2.8481	-2.1301	-4.242	-3.3768	-2.556	-1.664	-2.9162	-1.4663	-3.5575	-2.0379	-3.7897	-2.9968	-2.2418	-3.5504	-3.5141	-0.27722	-2.5403	-2.0273	-3.1539
-1.6797	-3.378	-3.3661	-1.0069	-3.8712	-0.38876	-0.84312	-3.9578	-1.701	-3.4857	0.69726	-2.4441	-2.4339	-3.2957	-2.9684	-2.9622	-2.0719	-2.6611	-0.8227	-3.6538	-2.7837	-3.365	-2.5334	-2.7555	-0.41409	-1.4443	-1.2585	-3.2595	-1.4095	-3.4035	-1.1307	-3.1726	-4.4305	-1.6394	-1.062	-1.6659	-3.6015	-1.61	-1.6444	-3.9733	-0.67999	-1.4058	-0.55479	-0.85398	-2.9608	-2.0726	-4.2912	-0.53263	0.84558	-0.8307
8.5707	7.9995	6.2502	6.5552	8.306	8.8759	6.3354	8.3732	8.1232	7.1119	10.19	7.204	7.9084	9.4508	5.8586	9.3982	8.2439	9.5216	4.6809	7.0282	6.5342	6.631	9.4311	8.2731	6.932	9.3102	10.621	9.2565	8.4063	5.9387	8.6742	6.6724	7.6937	7.372	8.4161	8.2397	8.8726	7.5311	7.4772	5.6265	8.5469	9.0285	7.3884	8.1215	8.7315	11.1	10.689	8.4119	7.2821	7.6016
-3.2469	-3.4994	-0.46988	-1.247	0.27962	-2.4321	-1.5953	-0.89731	-0.052539	-2.8761	-4.1287	-3.2347	-0.14007	-1.9361	-1.0477	-3.1437	-2.2363	-0.46751	-1.7346	-3.1275	-3.5314	-3.4578	-3.0269	-2.1149	0.82801	-2.1489	-1.1711	-0.31687	-2.9881	-4.0578	-0.60302	-0.42782	-2.3189	-1.6624	-0.58632	-1.3634	-0.63035	-4.0349	-0.59589	-2.9734	-1.808	-1.7871	-1.146	-4.2547	-2.9219	-2.3633	0.98695	-2.1294	-1.1331	-2.1405
-7.1559	-7.4362	-6.0072	-7.8601	-7.4653	-7.4244	-7.3292	-7.339	-7.4929	-7.3549	-13.685	-10.137	-7.9839	-9.2949	-7.6298	-8.0907	-7.8004	-7.1556	-7.6134	-8.6152	-8.0187	-4.3941	-8.236	-7.8338	-7.0919	-7.1792	-7.1052	-8.5276	-7.4078	-5.9	-7.1096	-6.459	-8.4825	-8.4227	-9.4031	-7.3735	-8.3192	-8.3713	-9.6359	-9.8515	-8.622	-9.0137	-7.8687	-8.0937	-5.953	-6.373	-8.0339	-6.6603	-6.7141	-8.2511
-5.6621	-5.155	-6.4798	-4.5995	-5.8009	-6.2956	-5.8276	-8.0653	-6.1146	-5.762	-7.5621	-3.4933	-3.9493	-6.6719	-3.4966	-5.0142	-6.5498	-6.8764	-7.5535	-7.2623	-6.3493	-6.4334	-6.5432	-5.8966	-4.122	-5.0923	-5.4445	-7.118	-5.7042	-7.0584	-8.2085	-3.7878	-5.4333	-5.5073	-4.7263	-5.8728	-7.7958	-2.812	-2.4433	-5.6701	-5.1208	-5.3198	-5.8858	-4.3496	-8.2459	-5.7785	-2.6372	-5.4049	-6.8181	-6.1113
-4.1479	-1.5569	-3.5845	-2.4213	-3.3032	-3.5733	-3.985	-2.2586	-4.9575	-3.0302	-3.4452	-3.3397	-1.7776	-2.4392	-2.0046	-1.6788	-1.3626	-2.1936	-3.7123	-1.0191	-3.4593	-1.5401	-2.5081	-2.2198	-2.9566	-4.5392	-4.0097	-1.7987	-4.1984	-2.8199	-4.0699	-4.1717	-2.989	-2.51	-2.2027	-1.3786	-3.9016	-3.7696	-5.3062	-4.1186	-3.8594	-3.8053	-0.093469	-2.7534	-2.485	-5.838	-0.78005	-2.5815	-3.8933	-2.695
-3.5947	-0.65902	-3.7562	-1.2698	-4.55	-3.1863	-3.5081	-0.31406	-2.0773	-3.902	-6.6182	-2.426	-2.5156	-4.4294	-3.634	-4.6096	-4.5312	-1.6819	-3.2157	-2.016	-1.8435	-2.9724	-3.5572	-3.2739	-2.8541	-2.339	-1.5493	-2.2342	-3.9847	-3.0405	-3.3275	-2.5748	-2.6589	-3.6949	-4.3499	-3.5274	-3.1931	-3.4495	-3.7643	-3.29	-2.141	-0.95308	-2.3145	-4.0232	-1.7506	-2.5873	-2.0942	-1.6614	-2.8853	-1.9626
-14.037	-8.8548	-12.016	-14.759	-13.474	-12.598	-11.893	-11.681	-11.27	-9.8591	-12.367	-11.044	-10.553	-11.833	-13.19	-10.658	-9.976	-9.7428	-11.911	-12.477	-14.054	-11.182	-14.699	-11.919	-12.248	-13.112	-11.041	-12.943	-13.309	-11.399	-9.7267	-10.084	-11.494	-11.351	-11.082	-15.094	-10.518	-10.957	-12.523	-10.77	-11.032	-10.842	-11.369	-11.509	-9.0526	-14.058	-10.975	-10.704	-12.008	-12.255
3.7503	4.3317	4.8221	3.508	3.8402	5.8152	3.3782	5.8375	3.3462	2.4847	3.9314	4.4861	2.6171	5.6359	2.7467	5.8356	4.1742	3.5662	2.2302	4.9461	3.4203	2.0967	3.8851	5.4055	5.2655	6.4661	3.5254	4.8744	4.2649	5.4134	4.2678	2.3524	7.1634	3.1789	2.1247	3.9713	5.1988	3.1335	4.9364	5.3966	3.507	2.3578	5.7382	4.5043	5.5858	2.8913	4.4278	4.191	4.4504	6.5396
-13.041	-15.051	-14.401	-13.989	-18.065	-12.761	-14.073	-13.828	-15.677	-15.862	-14.119	-15.116	-15.662	-14.015	-14.325	-15.265	-12.949	-16.145	-11.016	-15.599	-16.216	-12.702	-14.759	-15.504	-15.313	-14.183	-15.424	-14.701	-14.237	-14.618	-14.241	-14.387	-15.817	-14.157	-15.352	-15.534	-13.427	-14.303	-13.925	-14.793	-13.994	-13.071	-14.783	-14.268	-13.529	-15.277	-16.065	-13.201	-14.658	-16.937
-11.425	-11.199	-11.856	-10.815	-11.87	-11.992	-11.882	-11.353	-15.027	-10.589	-10.514	-11.882	-14.4	-13.227	-11.044	-11.915	-11.4	-10.303	-12.915	-11.124	-9.9674	-12.106	-11.673	-10.096	-10.557	-10.908	-13.279	-11.638	-9.4579	-11.063	-12.453	-11.85	-11.782	-11.286	-9.4307	-11.996	-9.4659	-12.058	-10.529	-11.229	-13.304	-14.038	-9.4919	-9.4995	-9.6228	-9.9661	-10.751	-11.014	-9.8163	-14.265
-11.736	-14.249	-9.6543	-13.714	-12.379	-14.004	-13.213	-12.979	-12.715	-10.764	-12.233	-10.728	-15.257	-11.446	-11.611	-12.673	-11.467	-13.031	-14.3	-11.657	-12.717	-11.668	-11.986	-12.61	-13.193	-13.491	-12.291	-12.334	-11.202	-10.773	-9.045	-11.2	-12.159	-13.891	-12.248	-12.928	-15.467	-10.96	-13.146	-12.227	-11.044	-13.548	-15.609	-11.518	-12.22	-12.387	-13.671	-13.322	-12.592	-13.553
-20.073	-21.763	-19.922	-21.349	-16.94	-22.51	-21.647	-21.054	-21.361	-19.339	-20.177	-18.561	-21.316	-20.227	-21.273	-22.154	-21.731	-20.653	-20.807	-20.36	-20.96	-21.499	-21.428	-19.121	-20.93	-18.198	-22.411	-21.559	-20.212	-21.013	-19.66	-19.404	-21.867	-20.127	-21.171	-21.563	-19.411	-19.51	-23.276	-21.727	-20.739	-18.734	-21.025	-20.56	-20.438	-21.174	-19.866	-22.491	-22.062	-20.454
-1.3552	-0.14467	-0.88309	-1.9612	2.1208	0.5938	-0.41236	-1.6957	-3.3161	3.0482	-1.8168	-1.5498	1.7125	0.97584	-1.9377	1.9183	-1.4078	-1.6716	0.53504	-1.9536	1.1166	-0.72339	0.97414	0.2469	1.3947	0.56739	-1.8648	0.60811	-2.7873	-0.79325	0.22314	-0.4438	0.90934	-1.835	0.33694	-0.26977	-0.5562	-1.4231	0.37274	1.2786	0.60964	0.63615	0.99939	0.018821	-1.9789	0.15627	-2.1753	-2.2889	-2.7336	-1.9075
-23.466	-21.589	-22.579	-22.839	-21.155	-21.962	-23.245	-23.528	-21.433	-24.008	-25.27	-22.494	-21.73	-21.945	-21.911	-22.058	-23.64	-22.981	-21.52	-22.436	-23.992	-21.552	-23.56	-20.714	-23.512	-22.013	-21.935	-22.488	-22.546	-23.169	-21.051	-23.639	-22.195	-22.428	-24.546	-24.09	-23.182	-21.738	-24.893	-22.705	-24.695	-22.114	-23.31	-22.119	-19.917	-23.246	-24.519	-21.79	-21.482	-21.412
-3.8931	-2.7663	-5.3843	-1.8661	-2.9911	-2.5623	-4.6997	-3.6209	-3.8436	-2.0364	-4.5759	-2.7475	-0.94587	-3.9125	-2.944	-2.8685	-1.2149	-2.1687	-1.8122	-3.697	-1.6652	-3.4825	-3.0177	-0.71895	-5.062	-5.6251	-5.7427	-3.9216	-2.8208	-3.303	-3.3913	-4.8998	-5.8607	-3.0121	-5.3442	-1.9139	-5.3797	-4.1357	-4.2542	-2.6522	-3.9489	-3.0978	-4.0879	-4.1851	-5.0843	-6.4322	-4.7459	-5.0184	-4.1316	-4.2065
10.038	10.438	9.7354	9.9867	9.9215	9.8979	10.651	9.8553	9.8524	9.6319	11.329	8.058	7.9385	6.6988	10.609	11.137	9.501	11.947	9.8607	12.055	11.207	11.034	9.0707	12.13	10.271	9.256	11.536	8.2961	10.619	8.4294	9.1182	10.664	9.9584	11.35	10.575	11.063	11.278	10.986	7.6046	9.1859	9.5288	10.27	11.458	10.451	6.4849	10.71	9.265	11.736	10.665	10.623
5.4162	3.5326	3.2967	1.2595	3.6023	1.2496	0.72944	0.62766	2.4956	2.2024	2.9129	4.7533	3.17	2.6369	3.401	2.8971	2.4771	4.1486	0.48159	2.8178	3.4444	4.9801	2.8489	2.0142	1.7421	2.6974	5.5604	5.1086	1.9863	3.3109	1.7021	0.32084	2.5391	4.4153	2.7409	3.3656	2.0125	3.4493	5.1343	3.0102	1.4251	3.9501	2.8801	0.41234	1.7722	1.992	2.1551	3.8216	1.6352	3.1016
2.7828	0.7622	1.6709	1.087	3.0259	3.6372	2.7443	2.1482	4.0217	-0.64314	2.7244	1.7377	0.67807	2.1625	0.083814	1.2407	-0.44175	-0.35005	2.0176	2.3186	2.2954	3.3257	2.0223	2.6455	1.0661	2.4982	2.2828	1.146	2.5729	1.5509	-0.4531	3.0148	0.95096	1.9264	3.2517	0.80973	0.59694	0.60472	0.58134	3.0856	0.78805	4.5812	1.5356	2.3648	0.84889	0.44349	2.9157	2.1057	1.9523	2.8551
-21.053	-22.226	-21.774	-20.479	-22.25	-24.275	-22.098	-21.087	-22.396	-21.547	-24.055	-22.084	-23.432	-23.545	-22.979	-21.684	-22.007	-24.523	-22.387	-20.347	-22.934	-22.631	-20.843	-24.585	-20.943	-21.029	-25.837	-20.093	-20.761	-22.384	-20.244	-22.845	-21.864	-21.076	-21.505	-22.838	-24.034	-22.605	-22.249	-22.094	-23.979	-21.405	-23.447	-23.69	-21.421	-18.346	-19.59	-22.235	-21.571	-21.646
-1.6262	-1.9916	-4.3106	-1.6738	-2.6003	-3.5102	-1.8479	-2.973	-2.1231	-2.8656	-0.45819	0.02568	-3.1968	-4.3415	-1.6342	-2.3123	-5.9541	-1.4555	-2.554	-4.3022	-3.9692	-0.92342	-2.5723	-2.0165	-3.3324	-4.0163	-3.0035	-3.1985	-3.3136	0.077303	-3.3004	-3.1125	-3.8018	-1.5624	-1.5876	-4.2001	-2.7761	-0.37802	-1.5797	-2.3694	-3.1649	-3.6377	-1.1063	-4.6714	-2.1117	-0.30624	-1.7511	-4.3249	-2.1134	-4.9545
1.5587	-0.27416	-0.41272	-1.0883	0.89947	2.1828	-1.3778	-0.57739	0.86288	1.0968	0.19324	-0.98269	2.6028	1.8548	-0.037615	0.34898	0.80858	0.092771	-1.6971	-0.48329	0.48603	-2.4628	0.69904	-1.319	0.85457	2.0582	-1.6395	2.1849	-0.076066	-1.3205	-1.689	0.07198	2.8568	0.81211	0.83651	2.2521	0.087204	0.31076	1.2952	0.69362	2.7929	0.72735	-1.6782	0.5235	1.0031	-0.067492	-2.1549	0.52974	2.2015	-2.1368
-3.1737	-4.5932	-3.9531	-2.0476	-4.6528	-4.8983	-5.6865	-5.2404	-3.1639	-3.4187	-3.753	-7.6725	-5.4171	-2.035	-2.4538	-2.2122	-2.2168	-2.1388	-4.7373	-3.4281	-2.7031	-3.7207	-5.7785	-1.7509	-5.0631	-2.26	-5.4793	-1.4831	-3.0713	-2.8812	-3.2711	-4.3046	-3.5849	-4.17	-1.7655	-0.29418	-2.3816	-2.7305	-2.778	-5.4808	-2.0668	-4.2849	-5.2528	-2.571	-2.1264	-3.7373	-2.6088	-3.717	-2.3448	-3.9704
-11.298	-12.722	-13.929	-13.831	-13.281	-11.366	-12.585	-12.337	-12.836	-15.484	-12.468	-11.702	-10.477	-13.805	-14.612	-14.151	-12.69	-13.432	-11.475	-13.302	-12.649	-14.699	-12.457	-14.642	-11.452	-12.368	-13.426	-12.682	-13.902	-11.784	-9.0986	-11.465	-13.984	-11.934	-11.833	-12.354	-11.854	-14.047	-13.888	-16.624	-13.862	-13.289	-14.606	-11.161	-12.441	-11.351	-12.738	-14.404	-12.88	-16.293
7.6876	8.5182	8.601	10.122	8.4874	7.5996	7.428	5.8807	7.3311	8.6365	7.7935	9.3894	5.7622	7.5643	8.5665	7.5012	9.4485	7.3527	7.412	7.6358	7.6875	6.3355	9.9614	5.7934	5.6418	7.8142	7.7343	7.1649	9.2961	9.4807	7.2953	9.5422	7.3551	8.0002	6.4519	7.9844	9.4594	8.435	8.7293	8.5101	5.1008	7.1855	9.3944	6.8111	9.8751	8.1403	6.3634	6.4484	7.5148	8.309
-1.0734	-3.5616	-2.2401	-2.636	-3.7242	1.2936	0.55662	-2.9498	-3.075	0.39224	-0.93218	-2.3848	-2.4839	-1.103	-1.6017	-1.2803	-2.0593	-2.9087	-0.072644	-0.54598	-0.75386	-1.5951	-3.0418	-2.2416	-1.4307	-3.2066	0.56237	-1.7116	-4.5361	-0.855	-3.9289	-4.0005	-2.5739	-3.3383	-1.9545	-2.236	-1.4896	-2.7626	-3.0917	-1.8039	-0.79544	-1.166	-1.6908	-2.0766	-3.8371	-3.2654	-0.47114	-1.4001	-1.0548	-1.19
3.1902	4.0893	4.3579	5.3126	4.851	4.8109	2.6552	4.2913	5.6269	4.3907	4.8881	3.5182	5.9984	3.3245	4.4602	5.1865	6.2535	5.4315	5.0337	4.7439	3.7707	5.6825	3.9126	4.6593	2.9353	4.3855	5.0156	3.5352	4.1519	3.3893	5.0961	3.2413	6.6839	5.7867	5.0015	3.99	5.7031	4.7319	3.3649	3.5648	3.8966	4.9576	4.1292	3.9211	4.7003	5.0706	4.5086	4.875	4.2397	3.0578
-1.4367	-0.9371	1.1248	-2.193	1.4198	-0.94252	-0.15423	-3.1246	-2.3508	-1.0185	-1.5186	-0.46033	-0.50529	-1.1728	-2.1342	-0.65093	-0.31697	0.14408	-3.1246	-0.23227	-0.061931	-1.0472	-0.7909	-2.6231	-0.24131	-1.2815	-1.8377	-1.5349	-1.8828	-2.0418	-0.89631	1.9132	-0.6896	0.6986	-0.34736	1.2136	0.23215	-1.9615	-1.1335	-1.6745	-0.751	-2.0454	-3.4827	-0.69612	1.7583	1.6407	-2.1107	-1.6642	-0.097219	-0.95328
-12.831	-11.413	-11.56	-8.6555	-10.376	-11.05	-8.499	-13.281	-10.985	-10.123	-9.9719	-10.126	-8.9566	-10.273	-12.561	-9.0574	-11.308	-12.262	-10.163	-10.313	-9.8125	-10.334	-11.843	-9.714	-10.978	-12.646	-11.094	-13.976	-10.098	-11.372	-10.672	-11.099	-11.913	-11.62	-13.038	-10.834	-11.637	-11.903	-10.685	-8.7171	-11.604	-12.068	-9.8518	-9.8182	-13.056	-12.435	-11.073	-13.191	-11.711	-8.8045
6.1698	3.8063	3.5062	4.8854	5.2634	6.4598	5.8762	6.5852	6.4048	6.8581	3.6512	5.9438	1.7355	6.3866	8.5642	7.8322	4.0478	5.3691	4.5526	3.1247	5.2353	5.1862	6.5578	8.0317	5.2571	5.2033	4.0757	6.7441	4.8767	7.2134	6.7686	5.4535	4.2202	5.494	6.159	5.743	6.2494	6.6593	5.934	6.109	4.0189	4.6192	6.6943	6.3682	8.2681	4.78	6.2025	6.0847	2.9261	7.3711
1.7034	-0.0026089	1.3861	-0.46608	-1.7655	-0.6835	1.7074	1.2995	1.3859	1.4803	-0.83135	-0.54899	-0.41855	0.21333	0.10134	-0.64966	-0.68582	0.15563	-0.071938	-0.68847	-0.55959	1.2519	1.2395	-0.51346	0.23855	0.77604	1.2316	2.0281	0.016183	0.67011	2.4943	1.5316	0.98716	0.90193	0.13537	0.62704	-1.8869	0.12774	0.88982	-0.067503	1.5581	-0.030448	0.68272	1.9558	0.38027	1.0477	-0.10984	-0.79758	-0.57606	0.38135
3.0439	1.5678	0.69277	2.4326	1.3174	4.0202	1.9008	-0.51865	1.3722	1.214	1.8052	-2.2978	1.8705	1.2668	0.64739	2.2453	1.246	0.70823	1.8535	1.0649	1.5624	2.38	0.86116	2.1508	4.5744	2.1651	1.1842	1.4971	2.2528	1.8526	2.204	0.79382	3.6301	1.4688	3.0654	2.7139	0.97716	3.7626	1.7744	0.0074473	3.0003	-0.32734	2.1834	2.9091	0.95257	2.8799	2.7932	2.8908	3.7369	2.116
-14.276	-13.642	-16.795	-13.882	-14.74	-10.988	-13.517	-12.906	-15.537	-14.604	-12.767	-12.445	-13.179	-14.964	-12.496	-13.793	-13.641	-12.009	-14.39	-11.903	-12.375	-15.444	-12.958	-17.623	-12.089	-14.581	-13.848	-14.74	-14.663	-13.604	-15.225	-14.17	-12.599	-17.355	-17.33	-14.567	-12.554	-15.418	-16.143	-13.889	-14.141	-12.478	-14.728	-13.659	-13.693	-14.33	-11.222	-13.01	-14.492	-14.762
-2.2025	-3.1471	-3.2054	-5.3251	-3.8205	-4.0282	-4.0239	-0.69108	-2.9331	-3.4501	-0.77288	0.11445	-3.4194	-2.2563	-3.8208	-1.987	-1.0943	-5.474	-3.4289	-0.78991	-4.1295	-2.6557	-3.095	-2.0712	-1.3289	-0.71508	-1.1639	-1.4156	-2.3296	-2.5255	-1.7661	-2.7408	-1.4808	-3.4196	-1.9084	-3.4309	-3.6971	-1.738	-2.7446	-3.6076	-1.719	-5.0647	-5.1823	-2.6056	-2.5149	-2.8056	-0.22266	-1.6898	-2.7402	-5.3664
-2.539	-1.0779	-2.603	-1.8516	-1.1715	-1.5207	-1.1149	-5.0909	-3.0275	-1.5129	-5.0419	-2.3843	-2.5972	-2.5944	-4.3438	-3.3809	-1.7717	-2.7039	-5.0101	-2.1252	-2.3346	-0.37636	-3.6948	-1.3685	-3.8539	-2.3829	-3.1815	-2.2426	-3.2466	-2.2861	-3.0544	-4.5999	-1.8102	-1.6171	-2.1613	-1.5152	-1.8363	-2.4797	-2.746	-1.289	-2.7972	-3.2983	-2.0411	-2.4922	-1.6248	-2.1804	-2.9825	-3.1004	-1.8913	-3.4169
-1.2186	-1.6903	-0.64251	-1.9478	-0.97692	-3.3223	1.2673	-2.837	-2.5606	0.39028	-1.9859	-2.2534	-2.7065	-2.013	-0.61981	-2.5758	-1.4983	-2.3874	-0.38222	0.43331	-2.8915	-4.6795	-2.3026	-0.73598	-2.0364	-0.072639	-1.2432	-0.96942	-2.0026	-2.4843	1.3342	-2.1943	-0.73189	-0.24346	-3.0069	-1.294	0.10102	-0.52008	0.346	0.80214	-0.99029	-1.9244	-1.9435	-0.58345	-1.3855	-0.75784	-3.1956	-3.4238	-1.6568	-1.8327
-12.353	-11.573	-11.725	-10.497	-11.751	-13.791	-12.208	-10.408	-10.368	-11.389	-10.917	-12.038	-10.763	-9.763	-12.773	-14.18	-12.496	-9.7459	-9.5612	-11.864	-11.331	-10.82	-9.632	-11.478	-11.598	-10.519	-14.641	-12.644	-9.8796	-10.73	-9.7381	-10.255	-12	-10.148	-11.144	-10.986	-12.757	-11.173	-10.728	-9.4408	-15.07	-10.433	-11.94	-15.008	-9.9226	-8.5148	-11.458	-10.596	-12.316	-11.847
-1.44	-2.7971	-0.53001	2.3749	-2.2623	-3.2558	-2.778	-1.5872	-2.5516	-4.2741	-1.9722	-0.76005	-1.3022	-0.61277	-3.6373	-2.961	-1.1497	-2.3495	-0.057082	-2.7251	-3.348	-0.59347	-0.81647	-0.39225	-2.7182	-2.3981	-2.2713	-3.4034	-0.46485	-0.91223	-3.1694	-3.4129	-1.984	-3.2217	-3.6562	-1.4531	-1.556	-0.077471	-1.03	0.25252	-0.9625	-1.6011	-1.9161	-0.93871	-0.52389	0.096888	-0.56655	-0.38225	-3.6278	-1.4335
-2.2303	-1.46	-0.42842	-1.8199	-2.3962	-2.2608	-2.167	-3.9386	-1.8039	-3.0126	-0.079307	0.10222	-3.8043	1.3292	-2.6269	-1.437	-3.5414	-1.6764	1.2907	-1.6292	-0.11045	-2.6141	-0.041951	-2.6878	-0.17383	-1.0157	-0.8194	1.1445	-2.0368	-0.69446	0.10124	-3.1246	-0.048101	-0.61484	-1.4038	-1.2176	-2.0879	-0.88206	-2.1018	-0.28407	-0.18458	1.9872	-2.236	-0.057775	-0.037304	-1.7093	-3.771	-1.4106	-1.5004	-0.45971
-2.3672	-3.6287	-1.4386	-3.9195	-0.40228	-1.2263	-4.1766	-2.4909	-2.695	-1.2844	-0.17444	-2.6287	-3.458	0.71132	-0.96399	-1.3333	-1.0698	-0.88942	-0.44705	-2.3026	-0.83143	-1.8526	-0.028729	-0.64476	-1.2623	-1.0458	-1.0931	-1.3749	-1.5423	-1.873	-1.8405	-3.2594	-2.9496	-2.7881	-1.961	-1.6452	-1.6525	-2.0576	-0.87257	-1.2758	-2.9446	-1.6927	-1.8923	-1.9885	-2.65	-1.5556	0.073453	-1.386	-2.5397	-0.30521
-4.7686	-1.9805	-2.7129	-3.9105	-4.7007	-2.5392	-5.8046	-2.8492	-3.7396	-3.5145	-4.6579	0.1274	-1.6428	-3.939	-4.3384	-3.3676	-6.0272	-4.8527	-4.4872	-5.723	-3.3772	-5.548	-4.3554	-4.8099	-3.307	-3.8126	-4.3846	-2.9668	-3.1712	-2.5859	-3.5145	-2.3611	-4.2243	-5.1204	-4.2019	-2.2287	-2.3783	-3.2144	-3.4676	-4.2542	-6.6389	-2.0808	-3.6399	-2.8189	-2.8914	-5.3095	-3.9276	-2.7629	-2.3387	-3.7493
9.7688	11.221	8.8734	9.3059	8.7042	8.4374	10.741	11.643	8.5653	8.4973	11.051	7.7435	11.4	8.4852	10.199	6.5556	9.5685	9.677	12.263	10.405	10.02	10.318	12.196	7.8852	12.437	11.473	9.4463	8.6642	8.1509	7.8906	9.5494	9.2148	10.504	9.9305	10.007	9.3804	9.9387	7.1783	8.482	9.8453	9.5736	9.2235	7.0232	10.719	11.327	9.7231	12.445	8.8432	11.088	8.531
-8.3836	-8.2952	-6.7517	-10.173	-9.7926	-8.8879	-9.6661	-10.05	-6.8866	-9.4875	-9.5911	-7.897	-9.6184	-9.8887	-11.388	-10.502	-8.5589	-9.5713	-7.9797	-9.5267	-11.062	-9.8028	-8.7822	-8.9683	-11.905	-8.3519	-8.9109	-11.491	-11.412	-9.9436	-9.8797	-8.5272	-8.4384	-10.201	-9.3516	-9.8491	-9.5146	-8.7758	-10.658	-8.1242	-8.6613	-7.4302	-10.357	-5.7008	-9.1063	-6.3336	-6.8788	-9.0597	-8.322	-9.7751
-1.4003	0.084899	-2.2239	0.79059	1.5975	-2.5356	-0.42663	0.49572	-1.5382	-2.4933	0.53759	0.22665	-1.7074	-1.6284	-0.36094	-1.9961	-0.73633	-1.057	-0.65103	1.3155	0.4063	-0.77395	-0.19793	-0.64155	-1.0882	-1.4772	0.95918	-2.9495	0.72552	-0.28136	-4.1395	-2.8447	-0.59264	0.75488	0.84551	-2.1285	-0.52527	-1.7314	-1.8602	-0.43984	-0.12219	-1.0267	-1.7664	-1.1611	-1.4394	-0.35818	-1.973	-2.5679	2.528	-1.4872
-12.661	-11.567	-12.389	-10.881	-14.474	-12.76	-14.132	-14.663	-14.39	-13.604	-13.012	-12.489	-13.459	-13.767	-13.838	-13.807	-15.38	-14.699	-12.287	-13.251	-15.311	-12.191	-13.01	-12.623	-12.101	-14.033	-14.778	-13.147	-15.001	-13.709	-11.819	-13.744	-13.081	-10.183	-12.891	-14.434	-14.701	-14.53	-13.363	-12.473	-13.969	-12.271	-11.294	-13.187	-11.936	-14.308	-12.292	-11.668	-12.82	-14.426
-13.5	-11.776	-10.165	-9.9949	-11.473	-12.088	-9.5186	-12.141	-9.8671	-8.7278	-11.986	-10.493	-10.512	-9.8813	-9.8549	-10.362	-11.268	-9.2388	-11.428	-11.337	-11.864	-10.622	-12.067	-11.466	-9.6476	-10.693	-10.157	-9.8128	-11.43	-9.9639	-10.682	-12.017	-11.558	-11.991	-11.293	-10.041	-12.303	-8.9045	-12.391	-8.221	-11.061	-10.521	-11.827	-12.438	-13.701	-8.1516	-10.556	-9.13	-6.9691	-7.6787
-1.5376	0.31742	-1.3346	0.37392	2.2663	-2.4901	1.8089	-1.4842	1.6982	0.25182	-0.47107	1.8305	-0.96801	-0.71869	-2.941	2.0311	0.24319	0.7673	1.3398	1.5309	-0.014368	-0.79906	-1.1433	-1.251	0.93519	-0.39542	0.54178	-1.0818	-0.58283	0.64069	2.1271	-0.13554	0.21998	-2.0045	2.0747	-0.74183	0.92424	1.2525	0.31873	-0.49491	-0.86622	0.8662	1.0965	0.23895	1.6703	0.082328	1.2274	0.46602	-0.5251	1.4731
-2.965	-3.1461	-2.0465	-1.6419	-2.5538	-3.7005	-2.5549	-2.1358	-2.1433	-1.5265	-3.099	-2.2092	-4.5461	-2.8492	-4.658	-2.1032	-3.367	-1.6345	-1.4461	-5.4158	-2.9716	-2.6396	-1.3364	-2.5584	-2.5985	-4.0469	-3.3917	-2.3052	-4.5282	-4.0857	-1.4434	-4.6225	-1.9533	-3.4999	-2.9767	-3.9101	-1.8304	-2.3774	-2.7486	-2.992	-5.2177	-3.3998	-2.3453	-3.0737	-1.6894	-2.7119	-2.2513	-3.8736	-4.7966	-1.709
-10.588	-7.8089	-9.2909	-10.521	-9.6483	-10.273	-8.4005	-8.6831	-8.5018	-10.687	-8.6715	-9.9971	-9.3719	-8.8941	-10.056	-9.6588	-10.642	-9.4788	-7.8865	-7.4037	-10.106	-6.8078	-8.8931	-8.7545	-9.1005	-11.388	-8.9314	-10.999	-7.263	-8.7121	-8.1273	-9.028	-8.0802	-7.8626	-11.087	-6.6314	-7.9685	-10.096	-8.795	-7.0427	-9.6782	-8.9111	-11.583	-9.0415	-9.4899	-7.8295	-10.272	-9.2321	-8.7811	-9.0642
-1.7119	-3.9705	-0.92307	-1.9415	-2.2414	-2.8125	-2.7998	-4.2936	-2.923	-4.1786	-3.7994	-1.8491	-1.367	-4.7553	-4.1809	-2.3456	-4.4075	-0.87802	-4.1337	-1.0797	-3.9178	-2.8015	-1.9887	-1.7197	-4.6909	-4.01	-0.42872	-4.1154	-3.1343	-5.1827	-2.6272	-3.478	-3.8839	-1.4566	-2.461	-2.8918	-4.1052	-3.0081	-3.2175	-3.5178	-1.7816	-3.3878	-4.7883	-2.679	-2.7885	-3.2127	-3.7645	-5.5419	-4.1425	-3.073
-1.5118	-1.9645	-3.2602	-3.0833	-1.141	-0.81972	-0.33696	-2.0089	0.094221	-3.3211	-2.2202	0.65259	0.59772	-1.3401	-1.9972	0.41491	-0.56846	-1.6796	-2.2314	-1.7164	-2.2795	-2.4234	-2.3	-2.0918	-0.59756	-0.30462	-1.9995	-1.2982	-2.5803	-2.7869	-2.0181	-1.4267	-3.7304	-1.4849	-2.2426	0.40575	-3.4642	-1.6828	-2.947	-2.8906	-0.10087	0.41639	-0.64728	-1.4833	-1.3547	-3.7323	-2.6032	-0.075331	-2.9179	-1.1217
-0.70057	-1.4597	-3.9747	-1.2817	-1.0246	-2.8614	-2.2065	1.7176	1.1037	0.79594	-0.40019	0.82167	-1.5503	-1.9072	-1.6452	0.67955	1.0298	-1.7986	-0.21706	-1.8042	-0.70368	-1.099	0.34411	-1.7813	2.2147	0.44501	-0.98274	-1.9897	2.1793	-0.80955	-0.82893	0.62022	0.56797	-0.81781	-0.027094	-1.5932	0.37259	1.5312	-0.88761	-2.6928	-0.99198	-0.36731	-1.5705	-3.4658	-2.2141	-0.084175	-2.1763	-1.2674	-0.98712	-2.1944
-2.7748	-3.8419	-3.995	-4.0887	-4.7973	-4.5663	-5.419	-1.7328	-3.3492	-3.1498	-3.5898	-2.7238	-4.0827	-3.5105	-3.6296	-4.9617	-2.7619	-2.9357	-2.7283	-3.3573	-4.2281	-3.1524	-1.9198	-3.9845	-3.4983	-3.9013	-2.2291	-1.0913	-1.6776	-3.0347	-5.8768	-2.6525	-3.9059	-4.5364	-2.563	-3.8622	-3.4032	-2.8421	-3.2819	-1.8689	-4.5473	-4.0804	-1.9339	-4.5489	-3.3897	-1.4262	-3.5802	-3.7514	-2.9343	-3.2905
5.7924	5.9425	6.0278	8.1639	5.99	4.7272	6.6845	7.276	5.0262	5.3347	7.8064	7.903	6.7285	7.2241	6.0801	7.1063	5.6336	5.7853	6.292	6.5665	7.6497	8.6662	7.9457	7.213	8.7434	7.9613	8.2473	8.0238	6.4406	5.7567	6.0028	5.6206	4.3894	5.9582	6.711	8.0166	6.8764	7.2499	6.5107	6.7502	6.9547	5.5982	6.776	8.2472	9.7291	6.7392	8.2638	7.1644	8.1663	6.2165
-19.793	-23.015	-20.337	-19.94	-17.462	-19.448	-22.836	-18.741	-21.326	-19.447	-21.696	-18.611	-21.027	-20.254	-21.297	-21.984	-21.552	-18.62	-21.064	-21.863	-20.399	-22.687	-21.216	-19.277	-23.958	-20.03	-21.5	-22.354	-23.495	-20.069	-18.489	-19.268	-20.974	-21.159	-20.324	-19.513	-22.944	-23.419	-22.361	-20.391	-22.163	-21.567	-19.861	-19.039	-18.552	-20.217	-19.084	-20.757	-20.454	-20.563
2.0557	-0.54111	2.8933	0.76826	1.9428	2.3674	5.026	1.8815	0.075298	4.4641	1.6241	0.35627	2.8331	0.48727	3.5888	2.5331	3.0282	0.32019	2.3262	2.503	0.38346	0.79195	3.7835	0.44957	3.3801	-0.51307	0.88497	0.36575	0.85641	1.0841	1.0097	-1.583	-0.0028009	3.7261	3.3354	2.2413	1.4856	-0.073167	-0.16962	1.4695	2.384	0.68567	2.7375	2.3698	2.7638	2.1362	-0.099497	-0.21127	1.5214	0.014096
-6.3048	-4.0061	-6.4924	-5.2588	-5.869	-6.8523	-6.1434	-5.8773	-4.992	-7.6284	-5.1368	-7.208	-8.5484	-5.0502	-5.4637	-6.8856	-5.9035	-4.5079	-4.9166	-6.1378	-7.7752	-8.4552	-6.9977	-7.603	-7.1012	-8.4584	-4.318	-4.447	-6.7856	-7.6207	-8.0674	-9.2281	-5.0067	-5.9275	-6.1913	-4.8502	-7.2097	-6.0313	-8.2301	-7.8299	-5.7341	-8.834	-3.5221	-8.0619	-5.3164	-8.9396	-5.9484	-6.5929	-5.0929	-6.9533
-24.053	-22.234	-21.229	-22.444	-24.289	-22.405	-24.309	-21.74	-22.307	-22.598	-21.314	-20.921	-22.967	-21.957	-22.129	-20.696	-22.876	-20.719	-21.389	-20.227	-22.037	-21.469	-22.181	-23.273	-22.065	-22.302	-22.869	-24.929	-22.195	-20.271	-21.255	-22.983	-22.391	-20.421	-21.636	-24.294	-23.161	-22.024	-20.131	-23.614	-21.139	-22.536	-19.27	-21.423	-22.384	-21.527	-22.429	-22.984	-21.594	-21.122
-2.7869	-0.38702	-1.9382	-1.639	1.2338	-0.72402	2.066	-0.66731	-2.3469	-0.61137	1.2221	0.73638	-1.7957	0.11236	0.46613	1.8032	-0.92571	0.24576	-0.47585	-0.42297	-1.1561	-2.0301	-0.94548	-0.44831	-0.78487	-0.40207	0.67832	-0.18063	-0.41978	-1.7296	0.94897	-2.2762	-2.1423	0.62573	-0.21948	0.98568	-0.41943	-3.0265	-0.71642	0.61948	-0.80553	-1.9568	-1.8662	1.0546	0.68065	-0.88756	0.13954	-0.95597	-0.60404	0.068157
-5.4045	-4.2828	-7.972	-4.6424	-5.8176	-6.8122	-6.5589	-5.5039	-5.4306	-5.1902	-6.8259	-6.3896	-8.1674	-4.8044	-5.5323	-7.0995	-6.4654	-6.7543	-6.1786	-5.3076	-6.6819	-6.1197	-7.2559	-4.551	-6.4134	-5.0758	-5.3152	-8.1254	-8.7129	-4.4493	-5.0778	-4.1585	-3.9872	-4.2785	-5.7498	-5.7381	-4.9829	-6.7835	-5.222	-5.7576	-5.5069	-4.477	-5.5208	-2.8016	-7.8029	-3.1673	-5.6639	-3.6753	-5.749	-4.1919
0.28205	1.4242	-2.82	-0.032809	-1.453	-0.37163	1.0759	-1.3327	-0.94189	-1.0963	-0.1839	1.1701	-0.046239	1.7441	-1.0594	-0.15768	1.0324	1.6472	-2.7541	0.80074	1.0119	-3.652	-1.7614	-2.1629	-1.1138	-0.05378	1.3244	-1.7593	-0.22929	0.1205	-1.3828	1.0021	0.30727	0.23327	-0.22968	-0.88625	-2.1542	0.25397	-1.3281	0.33826	0.73134	2.3331	-3.1242	-2.1494	-0.40671	0.51377	-1.0191	-0.90998	0.58043	2.0228
-3.5349	-1.1531	-1.4681	-0.3528	1.4376	-0.059214	-3.0544	-1.4908	-1.5168	-1.0883	-3.2706	0.63803	-0.48622	-0.23391	-2.499	-1.8444	-1.7519	-1.7673	-1.9252	-0.10296	-1.5297	-0.98693	-1.9533	-0.24847	-2.1869	-2.0097	-0.094581	-3.5393	-3.7269	0.2476	-2.7049	-0.37878	-2.8751	-0.72792	-0.025913	-0.78575	-1.1885	0.40926	0.68646	-1.0517	-2.4102	-0.57983	-0.77698	-0.76183	-2.6489	-1.1933	-1.2802	-0.62391	-0.27157	-1.8834
-6.1882	-3.857	-6.852	-2.5522	-3.8574	-6.7305	-2.9884	-5.5784	-6.2727	-6.5772	-5.4751	-6.4567	-4.7749	-4.5581	-3.6627	-6.5116	-7.1852	-4.2936	-6.6129	-4.4974	-6.9344	-6.5292	-4.522	-5.2482	-8.101	-8.0141	-6.1111	-6.9963	-5.8084	-5.3018	-5.5999	-6.6521	-5.9176	-6.8927	-6.5088	-4.6062	-5.152	-7.4017	-6.5022	-4.2963	-6.9345	-7.8123	-2.7895	-4.7434	-4.8773	-6.1762	-5.071	-4.9835	-5.7432	-7.3781
3.6478	3.2149	3.1517	3.2299	2.5511	3.2969	2.4242	3.5693	1.5417	2.5055	4.7262	2.2369	3.0973	4.6407	2.8825	1.9942	3.9263	0.54002	3.299	4.7247	2.8248	5.0937	3.1615	1.4924	3.4126	2.0482	2.2675	3.614	2.321	3.0124	1.5398	4.2929	1.8281	0.25304	3.9538	3.1891	2.2905	3.3867	4.9693	1.1127	0.72847	2.4477	1.2625	3.7135	3.3422	4.0468	3.4962	2.1243	1.5507	4.4783
-5.8461	-5.1628	-4.5802	-7.0186	-5.4198	-5.7411	-5.4308	-3.5254	-2.7092	-4.9697	-6.136	-6.3241	-5.1902	-7.2498	-5.3298	-3.4466	-3.6118	-4.2369	-5.245	-4.1299	-3.8837	-6.4637	-3.3039	-5.904	-5.7935	-4.9446	-5.8399	-5.4984	-8.2977	-4.3773	-4.9931	-4.6692	-7.9663	-3.9851	-5.6664	-5.2189	-4.9196	-2.4837	-3.958	-7.6264	-4.0719	-7.7155	-5.4875	-4.9871	-6.3115	-4.4941	-5.9622	-5.037	-6.1353	-4.5112
-13.04	-13.374	-12.722	-13.796	-10.648	-12.155	-13.245	-14.321	-12.498	-13.944	-12.778	-13.95	-11.941	-12.55	-15.187	-13	-11.312	-12.611	-11.916	-12.188	-13.524	-13.645	-11.702	-10.997	-11.756	-12.151	-12.982	-13.89	-12.706	-12.727	-14.254	-11.903	-12.169	-11.097	-12.398	-10.765	-13.586	-13.041	-10.523	-14.963	-12.927	-14.076	-13.842	-10.326	-11.098	-13.553	-12.557	-13.868	-11.201	-15.059
-12.95	-11.996	-8.9543	-10.991	-12.249	-9.881	-12.993	-11.266	-13.044	-11.249	-9.5897	-11.314	-10.507	-11.297	-11.526	-11.477	-12.115	-16.548	-12.737	-12.271	-10.19	-11.176	-12.675	-12.417	-8.6148	-12.299	-12.16	-12.439	-12.689	-11.619	-8.9293	-12.818	-11.304	-12.328	-12.649	-11.825	-11.123	-11.467	-9.5234	-10.146	-10.642	-11.074	-11.63	-14.709	-9.658	-9.9657	-9.8817	-12.576	-9.9731	-11.507
3.5452	2.1389	5.4228	3.6812	2.3751	3.5971	3.6012	3.3994	1.9024	3.8347	1.2515	2.0492	3.8596	0.98325	4.9117	2.6403	6.2004	3.9983	4.1636	2.9019	3.7639	1.2242	3.7483	4.8575	1.4547	2.1615	2.4299	3.9716	1.8277	2.1428	2.5142	5.1215	1.8504	5.8493	5.9767	2.7181	3.8499	1.269	2.3724	4.0488	3.0028	4.353	5.8234	4.8814	3.5716	4.3211	2.8327	2.5089	1.9346	3.4405
3.4376	3.5802	6.7351	7.0698	4.2076	7.2853	1.2819	4.8649	2.8078	1.7414	5.0209	5.0023	5.2129	5.9016	3.0121	3.2023	4.8073	3.688	3.6027	2.0932	4.0447	3.0907	6.8084	3.8884	1.4971	5.7745	3.5041	4.5325	5.7821	3.6651	2.8014	5.4851	5.2293	1.0487	4.3726	4.2779	6.0115	4.5366	5.5643	5.357	2.834	4.9495	5.5939	5.7024	3.5937	5.1472	6.1757	4.3118	5.9279	1.5757
-5.8897	-7.077	-8.6119	-6.0265	-5.9917	-8.1205	-5.7028	-7.8931	-3.9857	-5.0524	-6.2629	-6.4346	-6.8615	-6.3061	-6.6806	-5.4104	-5.0739	-7.2671	-8.1512	-4.1272	-4.6263	-6.5171	-4.2738	-7.6017	-5.4072	-6.5002	-5.6819	-7.3153	-7.6733	-6.9663	-4.986	-7.0329	-6.7334	-5.7772	-7.0397	-4.3173	-6.9868	-5.8114	-6.6964	-6.6081	-5.0642	-5.6094	-5.411	-4.026	-7.2393	-7.0576	-6.8497	-6.7826	-6.8593	-5.8364
-13.092	-11.629	-12.265	-11.718	-10.182	-10.707	-12.292	-11.664	-9.9943	-13.615	-11.542	-9.5372	-13.418	-11.283	-9.4079	-12.237	-10.073	-11.386	-9.7759	-13.396	-10.969	-11.834	-9.8558	-9.8728	-10.533	-13.381	-11.778	-10.025	-10.52	-13.278	-7.8871	-11.908	-10.084	-12.338	-14.513	-13.473	-11.164	-10.84	-13.238	-13.66	-12.742	-12.158	-11.425	-10.99	-10.918	-11.664	-11.398	-10.581	-11.891	-10.915
-4.7038	-4.29	-4.115	-5.1916	-4.3686	-5.2731	-4.0488	-7.7421	-6.6733	-5.895	-4.6956	-4.8336	-5.6864	-4.4621	-5.5336	-4.5426	-5.4142	-8.6541	-4.2629	-5.3929	-5.6827	-4.955	-4.7549	-5.024	-2.9063	-3.6285	-4.4681	-4.0017	-4.4141	-5.7693	-6.4529	-4.3249	-4.0587	-5.506	-4.302	-3.4726	-5.3115	-5.1835	-4.8863	-4.2474	-5.1425	-3.3021	-4.4216	-4.4093	-4.2295	-3.5172	-2.82	-6.9524	-3.1583	-5.3732
-10.175	-9.7338	-10.438	-10.655	-12.341	-10.125	-12.823	-12.662	-11.837	-11.431	-11.645	-8.9645	-11.424	-11.999	-12.027	-11.919	-14.021	-13.975	-11.11	-12.5	-11.837	-10.196	-11.531	-11.982	-13.69	-12.998	-9.6805	-11.4	-10.585	-11.987	-11.546	-10.059	-10.497	-14.566	-10.483	-11.901	-11.849	-10.203	-10.384	-9.3634	-10.862	-10.203	-10.924	-11.491	-10.979	-10.074	-11.224	-12.2	-11.319	-10.356
-10.7	-8.425	-11.007	-10.257	-9.9772	-10.118	-11.332	-11.358	-10.905	-11.35	-10.212	-10.91	-11.264	-12.034	-9.481	-10.518	-10.842	-12.692	-9.2883	-10.955	-8.5883	-10.042	-11.243	-9.5197	-10.462	-11.508	-10.518	-10.117	-14.577	-9.1456	-10.385	-11.037	-9.4781	-9.189	-10.218	-10.652	-11.138	-8.1587	-8.0934	-9.92	-8.8698	-7.186	-11.102	-9.291	-11.529	-10.283	-9.7469	-7.9392	-8.6751	-12.179
-12.296	-11.665	-9.8371	-12.195	-11.851	-13.23	-10.255	-11.889	-12.799	-10.674	-14.289	-8.9933	-11.552	-11.283	-11.007	-12.379	-12.357	-10.762	-11.738	-11.167	-9.4015	-10.164	-11.363	-11.289	-12.467	-10.323	-10.539	-10.008	-12.857	-11.281	-10.043	-10.454	-11.633	-13.162	-10.19	-11.187	-11.742	-9.9283	-9.1965	-11.468	-10.293	-11.111	-12.499	-10.624	-12.292	-11.094	-11.96	-10.195	-12.117	-12.741
-8.0839	-8.8535	-7.4628	-8.4658	-10.993	-8.7983	-8.4985	-10.376	-6.8349	-10.468	-10.197	-9.1742	-10.03	-9.3633	-11.637	-10.85	-8.012	-8.1529	-12.013	-10.923	-8.5423	-9.9395	-9.2221	-10.876	-8.3902	-9.5612	-11.659	-8.4348	-9.4224	-10.384	-9.9943	-9.6103	-8.5142	-12.304	-10.795	-9.4778	-9.6441	-10.338	-8.8637	-8.8074	-10.825	-9.1827	-5.4653	-6.3173	-11.05	-9.4365	-9.4537	-9.8216	-9.1945	-9.1463
5.1445	4.2019	6.0045	6.5883	4.1131	6.8755	4.1314	4.7435	6.6995	5.2704	4.4237	7.6504	5.1741	5.0577	4.4951	3.6895	4.8059	3.5968	6.0721	7.3654	3.8535	6.4548	5.0126	2.7969	2.1266	3.9164	3.0716	5.3387	5.8474	4.0953	4.671	6.6776	5.8891	3.317	4.1809	4.5312	5.2613	6.0283	4.9983	7.0343	6.0761	6.0561	3.3025	4.2152	4.3832	6.2149	4.7822	4.7229	3.9154	5.0681
-2.9354	0.40984	-1.9071	-2.361	-2.2164	-1.7228	-1.3741	-1.0823	-0.31591	-1.0704	-3.2012	-1.789	1.4194	-3.9531	-1.1056	-2.8328	-3.7238	-1.3661	-1.7532	-1.1444	-0.83528	-2.0348	-1.3524	-1.6159	-1.988	-5.667	-2.5968	0.56703	-1.1698	-2.1361	-0.63677	-0.40515	-2.1942	-3.1984	-1.5529	-3.5099	-2.3374	-1.5463	-1.2689	-0.17322	-1.2364	-1.4257	-2.1497	-1.8523	-1.5478	-2.6814	-1.1317	-1.8959	-2.9973	0.2313
0.89152	1.569	2.472	1.7568	1.0797	-0.24003	0.79328	1.242	1.8162	0.88024	2.9676	0.69876	1.4377	0.79228	1.6384	0.95171	3.1444	1.304	3.4985	1.3429	-0.018058	1.5015	0.67087	2.0693	0.65909	0.82924	0.58936	3.7674	1.2633	-0.081111	-0.29815	2.4657	1.563	0.77911	-0.27695	3.6563	1.9592	0.2349	0.6473	-0.47902	2.2922	1.0872	1.4077	2.3801	3.6017	-0.53681	-0.22583	0.97186	2.4005	1.4999
-3.8209	-4.6024	-4.2651	-3.7128	-3.4279	-3.4938	-2.7189	-5.3747	-4.6194	-2.33	-2.0275	-5.724	-4.9022	-2.5681	-3.1883	-3.1118	-2.7535	-2.8773	-3.4688	-0.53824	-4.8523	-2.5369	-5.2833	-5.6687	-4.2418	-5.3417	-4.2755	-3.1619	-3.2209	-5.4735	-2.926	-4.7071	-5.6029	-4.8097	-4.2997	-4.7449	-4.404	-4.862	-5.3819	-4.8734	-4.0325	-5.3316	-6.5986	-5.0759	-2.9384	-4.7277	-3.5596	-2.2358	-4.6397	-5.1419
-2.6297	-6.2003	-2.7111	-3.2415	-1.2185	-3.5804	-4.7618	-2.7021	-2.7819	-3.4302	-3.5017	-2.1978	-3.7551	-4.2059	-4.7134	-3.8514	-4.83	-2.3672	-4.5684	-3.7925	-1.8065	-3.9259	-4.0017	-3.7613	-2.7391	-4.9933	-3.9375	-5.0002	-3.2025	-5.257	-5.9125	-3.7869	-3.3813	-3.8753	-2.2378	-4.3505	-3.5853	-3.638	-4.5951	-3.4323	-3.3336	-2.5796	-5.0394	-4.7148	-3.2927	-4.2073	-0.86083	-4.8734	-5.4496	-3.5421
0.47653	0.55723	-2.5827	-0.7437	1.5061	1.6744	0.086361	2.3639	0.55728	0.33621	1.6706	1.4083	0.40181	-0.31908	0.8451	-0.078417	-0.64311	-1.0996	0.62204	2.2006	2.4934	0.71143	0.78573	-0.4453	0.87819	0.1208	-0.30276	0.34182	-0.033725	0.4123	1.6876	-0.049367	-0.82266	0.14031	-1.1667	1.3049	1.5039	1.4902	2.1158	1.5616	-2.7664	0.29765	1.4221	0.35027	1.1078	1.6298	-0.57853	-0.62535	-0.016966	0.098136
-11.983	-10.635	-13.242	-13.464	-13.275	-12.61	-11.566	-11.224	-14.488	-12.214	-14.65	-13.604	-14.876	-12.636	-10.217	-11.845	-12.884	-15.638	-13.754	-13.97	-13.927	-10.831	-12.687	-13.603	-12.556	-12.413	-12.596	-11.998	-12.41	-12.078	-11.892	-13.237	-11.237	-12.669	-13.308	-14.658	-11.726	-13.306	-12.984	-13.06	-11.985	-13.581	-12.383	-13.939	-11.619	-11.765	-15.496	-12.6	-11.739	-15.048
-0.77066	1.3701	-0.55095	0.060116	1.4743	-0.76001	-0.70969	-1.4574	-0.13718	0.82584	0.038851	1.8083	0.19271	-2.2061	-0.22891	-0.94697	0.54485	-1.1466	-0.14935	-0.65281	3.4551	-0.42764	0.95701	-1.5184	0.97819	-1.0837	-0.48407	-0.15597	3.2831	0.50999	2.4011	-1.4976	0.37579	-0.27659	0.36743	-0.097409	-0.38501	0.30007	-1.2406	0.42954	-2.7497	-0.29401	0.85725	-1.091	-1.1508	-0.441	-1.0203	0.39932	-2.8495	0.6575
0.4706	3.9888	1.1096	1.1566	1.7259	1.7496	-2.3321	1.9611	1.0427	1.4354	0.99735	-0.15071	-0.010387	1.6646	1.0816	1.0413	2.8405	0.4677	4.0995	1.6867	0.64263	1.147	-0.3164	1.5225	0.18387	-1.931	-0.25019	2.8012	1.4469	1.0359	2.6736	0.94697	0.75668	2.9452	-0.27469	1.1282	3.7682	2.3728	-1.3817	1.6331	4.0575	1.4631	-0.62568	2.2648	1.586	-0.39964	2.81	0.70488	1.2242	2.2083
-9.5331	-8.8148	-6.1575	-8.2888	-6.4673	-8.8792	-8.2934	-9.0761	-6.4048	-7.7563	-6.7486	-8.0364	-7.9004	-9.6246	-10.11	-9.0055	-8.1101	-13.304	-8.7908	-11.153	-9.3026	-7.9256	-11.336	-8.9279	-9.447	-8.1427	-10.567	-9.1438	-9.6479	-10.327	-8.8914	-8.1432	-9.2525	-10.497	-6.7407	-8.1115	-9.7866	-9.3975	-7.6554	-8.6022	-7.4002	-9.2824	-8.7943	-8.9138	-7.8688	-8.4404	-8.7341	-9.1285	-8.2132	-6.2859
6.1121	4.9568	5.6189	6.2683	6.6673	4.3913	5.7329	4.032	3.7372	7.6559	3.9064	6.1325	6.3018	6.115	5.9937	7.783	4.0356	4.3401	6.5238	3.7196	6.692	5.2689	4.046	6.1608	2.9261	5.3808	4.4399	5.8478	5.6558	4.2047	6.1484	4.9922	5.5361	6.501	7.6855	4.551	6.0586	6.664	7.0037	3.7563	7.447	5.588	4.0825	7.7117	4.1548	2.8897	3.78	7.069	5.0257	5.88
-11.573	-12.789	-13.386	-13.715	-12.989	-14.558	-13.876	-12.649	-13.377	-12.81	-14.317	-15.733	-13.178	-12.378	-15.352	-14.186	-11.45	-14.655	-12.973	-12.555	-12.39	-13.13	-14.185	-10.425	-14.185	-12.953	-11.615	-12.768	-10.313	-11.294	-13.701	-12.119	-12.939	-13.728	-14.213	-13.3	-11.407	-13.115	-11.26	-13.983	-12.796	-13.838	-13.359	-11.67	-13.731	-14.272	-14.058	-14.246	-15.03	-15.198
-4.075	-2.6646	-5.5957	-6.3601	-2.6673	-4.4064	-1.6168	-3.2929	-2.6578	-2.4978	-3.8394	-4.0394	-5.1159	-4.1462	-5.3905	-6.7635	-1.9523	-3.8615	-2.5374	-4.3791	-3.8922	-1.3382	-2.7046	-3.9291	-2.2757	-3.4035	-3.7231	-4.6615	-5.3289	-4.4952	-1.1749	-5.4528	-1.5616	-4.7463	-4.3051	-3.0249	-2.6003	-5.3715	-4.9072	-2.5714	-5.1957	-4.4536	-4.1565	-3.18	-2.5662	-3.9222	-4.0907	-3.2764	-1.7172	-4.1507
-7.0252	-7.1217	-7.3395	-6.2246	-6.533	-4.6209	-8.0847	-6.6843	-4.8458	-7.0097	-7.0724	-5.8694	-8.4563	-8.4838	-5.289	-7.4621	-7.4335	-4.0132	-6.2327	-5.6194	-7.4003	-7.4258	-4.4999	-7.1029	-5.7297	-6.6327	-4.4375	-6.9011	-7.0174	-5.657	-4.6653	-5.4506	-6.2163	-6.7152	-6.5314	-6.0092	-6.7429	-6.025	-5.2079	-5.389	-9.7292	-6.725	-6.7943	-3.6672	-6.4736	-6.2171	-7.0373	-7.7649	-8.5569	-6.3936
5.2968	5.2604	2.8843	3.9689	2.3352	4.1384	3.9594	5.6291	4.1489	5.2588	3.0287	4.5755	4.7502	4.2224	5.5932	6.5084	4.2801	4.3967	5.1494	8.3811	5.2227	6.5771	5.9253	5.7615	4.9486	6.674	5.7326	6.8854	5.1047	6.8777	4.5773	6.4162	6.8688	4.8961	6.9948	5.491	6.1738	5.8214	8.0351	5.6905	5.2585	2.9026	5.4195	3.6056	4.953	6.9791	7.4504	4.4108	5.5096	6.5173
-11.491	-12.959	-12.345	-12.357	-10.981	-9.3272	-12.211	-10.248	-10.181	-13.178	-10.842	-13.611	-11.994	-10.502	-13.189	-11.185	-11.173	-11.016	-12.562	-12.978	-12.728	-10.874	-13.644	-11.819	-10.886	-9.6477	-11.269	-10.913	-9.4216	-11.925	-9.0152	-11.083	-11.498	-11.573	-12.192	-10.858	-11.454	-9.0149	-12.803	-11.685	-11.805	-11.492	-11.845	-10.639	-11.727	-12.338	-11.475	-13.685	-9.3248	-13.004
-4.1678	-2.9563	-3.1443	-3.5579	-3.3033	-2.8284	-3.8832	-4.3799	-3.6551	-5.8542	-3.8941	-2.8968	-2.3183	-5.3756	-2.6333	-4.2332	-3.6583	-3.55	-3.3499	-4.001	-2.14	-4.0379	-6.4538	-4.4017	-5.308	-4.5478	-4.8268	-3.7104	-4.1988	-3.7257	-3.6187	-2.0758	-5.8163	-4.1835	-6.4975	-4.1643	-4.3104	-5.4692	-4.7169	-3.2943	-3.3024	-2.0611	-2.355	-4.9008	-4.5672	-4.7838	-2.7648	-4.8343	-4.9241	-2.3896
6.9053	6.3963	5.4181	6.8873	6.5059	6.7047	5.8151	7.1809	6.0834	7.5314	7.1556	5.5276	5.2903	7.0425	10.125	4.9984	6.4494	7.6449	6.9777	5.6199	4.8942	6.5194	7.1106	6.5489	8.6772	5.2367	5.6908	5.2016	6.4312	7.1407	8.2762	6.7479	6.9644	7.6511	5.6207	5.5602	6.5779	5.8394	7.3595	6.2814	8.2452	7.8586	9.2831	8.3752	6.6284	6.7258	7.1159	6.4242	8.2982	7.2652
0.61949	1.0273	0.46945	1.3915	3.7218	2.9862	0.77843	0.81217	-0.68937	1.3055	-0.82317	1.0033	3.8364	2.6614	1.4814	3.7487	0.90361	2.0063	1.462	0.32943	0.27459	2.2093	1.9782	1.6951	3.069	1.7144	-0.38675	-1.2842	2.4701	1.5384	2.0676	2.6692	3.1644	3.1372	3.5143	1.3812	2.023	3.4948	0.30811	-2.4696	0.87021	1.8952	1.2031	1.7485	-0.3048	1.3885	1.8822	1.1995	0.78937	3.0063
7.8631	7.4371	6.0667	8.9038	8.3594	5.9672	9.0752	6.6814	7.1841	8.9797	8.3199	10.199	7.1969	8.0764	6.3294	8.5107	8.0047	7.657	7.3602	7.8703	9.5216	5.7501	6.0512	7.8115	8.5653	8.5255	6.7555	8.6496	8.6912	6.9737	6.3183	7.584	5.2118	10.599	9.3819	7.4372	6.9917	5.8216	8.2342	8.0881	7.4694	8.4023	6.7316	4.3116	8.1437	7.9173	4.2287	5.4757	6.7219	5.1183
-12.299	-11.424	-13.391	-12.131	-16.997	-11.449	-14.587	-13.967	-11.77	-14.008	-11.923	-12.328	-13.411	-12.594	-13.067	-13.631	-15.984	-12.843	-12.849	-13.165	-10.27	-15.386	-11.039	-13.584	-11.97	-14.261	-10.888	-14.124	-13.164	-14.946	-13.284	-13.967	-14.006	-13.154	-12.924	-12.362	-15.573	-13.539	-11.692	-13.08	-12.72	-12.528	-11.062	-12.68	-15.234	-13.477	-11.019	-11.687	-12.563	-13.95
-12.684	-14.54	-14.253	-14.823	-14.71	-13.242	-15.52	-13.381	-12.925	-16.402	-13.609	-12.804	-14.965	-10.364	-13.757	-14.328	-15.099	-14.381	-14.737	-14.221	-14.395	-12.752	-14.891	-13.334	-13.904	-14.477	-14.491	-12.652	-15.19	-14.571	-15.443	-13.92	-12.979	-12.381	-11.449	-13.136	-15.486	-15.713	-16.666	-14.756	-14.146	-14.469	-14.709	-15.686	-13.864	-12.165	-13.526	-13.47	-13.098	-17.287
2.6195	1.846	1.4828	4.0263	2.3901	0.065143	-0.56276	0.66727	0.83744	2.5495	2.9054	1.7149	1.0183	1.498	2.4237	-1.0896	2.6491	2.4625	-0.9223	1.4062	0.41312	0.86041	0.94586	1.8342	2.0837	1.6374	3.063	0.16987	-0.23875	-1.2826	3.5397	2.2193	0.39779	1.461	2.253	0.33586	1.4417	0.20778	2.7598	1.5894	0.9739	1.3336	-2.9079	0.17979	-1.5856	0.50163	1.4874	1.529	0.28704	1.1733
-7.9125	-6.3388	-5.9122	-7.9033	-6.2098	-7.7012	-6.4261	-6.4508	-5.7137	-5.2321	-5.8502	-5.868	-7.2816	-5.3284	-7.9002	-6.4642	-7.8151	-7.3002	-6.0296	-5.2856	-5.5468	-6.4822	-7.6248	-7.8595	-4.4578	-7.5738	-6.7391	-7.6526	-7.5663	-6.382	-5.2961	-8.9012	-6.6049	-6.2839	-3.5119	-4.7564	-5.5016	-4.2286	-6.417	-7.4459	-4.743	-6.7848	-4.2393	-3.1736	-6.8187	-4.4172	-7.634	-7.1843	-5.5981	-5.3481
-5.0735	-6.0946	-3.3001	-3.6864	-3.9383	-4.7842	-4.5053	-3.7477	-4.4983	-5.3017	-6.0104	-8.519	-4.8136	-6.4065	-4.3462	-1.8487	-5.5108	-4.662	-5.4429	-4.9213	-5.2568	-7.0699	-5.857	-6.707	-5.0686	-4.7287	-3.7645	-3.3775	-4.1125	-3.5949	-6.0493	-5.7401	-6.1595	-5.518	-5.4594	-3.7926	-7.1584	-4.5818	-6.3774	-6.1829	-6.6066	-3.3057	-3.7754	-2.994	-3.4206	-5.4972	-3.4413	-3.6347	-5.2313	-4.7851
-14.337	-10.864	-11.893	-12.888	-13.158	-12.165	-11.171	-10.958	-13.108	-13.152	-13.292	-13.096	-12.827	-11.418	-13.553	-11.728	-13.907	-11.446	-13.013	-12.996	-13.516	-11.476	-14.059	-11.506	-13.114	-13.376	-13.98	-12.056	-15.478	-13.456	-12.634	-12.542	-12.157	-11.751	-10.714	-14.723	-12.772	-14.221	-15.182	-11.209	-15.374	-13.918	-13.848	-12.623	-15.038	-14.656	-11.126	-11.837	-14.914	-15.761
-5.8887	-4.3413	-5.1649	-4.6539	-6.2317	-3.6308	-4.8801	-3.5536	-5.2038	-6.5261	-6.4017	-4.8904	-6.5784	-5.7535	-8.1671	-4.6058	-5.1554	-5.0382	-7.127	-7.2237	-5.287	-4.9009	-7.2386	-5.0867	-6.8085	-4.7521	-7.3803	-4.9899	-4.1976	-5.4874	-6.8479	-5.447	-5.0995	-4.7224	-8.1181	-8.3684	-6.8478	-5.5432	-5.1126	-5.8283	-6.482	-4.6638	-5.0886	-8.3173	-4.9982	-6.3214	-4.4333	-2.4381	-6.3903	-6.5909
6.5325	4.6174	5.8742	8.6835	4.4161	3.1958	6.4672	7.6269	6.4707	3.4783	6.3968	5.2293	4.2055	5.1177	6.0467	5.2223	7.0827	4.8071	5.9362	7.9408	4.5853	4.0226	6.8097	6.3474	7.3074	7.4806	6.8147	6.5924	5.8287	4.4658	8.1685	5.8591	5.3333	5.0422	3.0064	5.0495	4.4888	4.4772	4.3786	7.0241	8.0256	5.2893	9.0162	5.243	5.7142	7.2711	4.699	6.2867	5.0164	4.8503
-8.8257	-7.5655	-9.4778	-11.563	-8.6678	-9.8952	-6.8936	-10.909	-6.2933	-8.7633	-10.158	-8.9345	-10.238	-10.488	-8.441	-8.1024	-9.943	-9.4216	-7.5608	-7.7192	-8.0191	-8.7681	-7.6545	-10.035	-10.054	-7.9495	-8.6911	-7.1196	-8.4637	-8.0772	-8.1385	-9.0337	-9.8733	-7.0146	-9.8836	-8.828	-10.232	-10.041	-9.0845	-9.7465	-8.8244	-9.7499	-8.8131	-7.5312	-7.8255	-10.657	-9.8035	-10.087	-11.044	-10.167
-0.17731	-0.34773	-0.60404	1.1127	0.83516	0.4457	0.35089	0.98254	-0.66726	1.341	-0.75195	2.1527	1.1256	-0.69546	-2.1531	-0.92378	1.8162	3.2676	0.40812	-1.3525	0.74013	-0.76729	0.44509	0.58736	-1.8381	0.71218	-0.50241	-1.0009	-1.3819	-0.6545	1.3143	-2.6413	1.9773	0.22383	2.165	0.52182	1.4833	-0.0023183	-0.2688	-0.77993	0.16607	0.54733	-1.9637	0.46439	1.6145	-2.5651	2.1388	1.0888	-0.10358	0.067754
0.53592	0.38844	2.0666	0.59556	0.050644	0.1368	1.5586	-0.72561	-0.076616	2.3725	1.5285	0.72325	0.11931	-0.11084	0.17686	1.23	0.30279	0.87178	0.9218	-0.020168	0.17921	1.0156	2.0063	0.99139	4.225	1.0121	2.0127	1.0517	-0.59715	1.9145	2.0858	0.58063	-0.57388	0.41121	1.4451	0.43621	-0.7133	-0.71333	2.3477	0.22607	0.88881	-0.71794	3.7449	0.5803	0.70948	0.34894	-0.67376	2.4319	-0.30171	0.42504
7.3415	8.8384	8.8664	8.9524	7.3798	10.681	10.913	8.3803	8.9011	9.0295	8.4162	9.9124	8.7266	6.6589	7.7547	8.1069	6.378	10.272	8.4482	9.3039	11.453	7.7377	10.071	8.7066	8.5233	7.8522	8.0619	7.2489	9.6514	7.7077	7.7515	7.2898	8.718	7.4502	10.202	5.3159	7.2025	8.2862	9.8291	6.9035	6.5025	9.7788	9.2515	9.2538	8.1301	8.5615	7.5582	8.5329	9.1997	7.3354
-0.70718	1.0256	1.9696	0.79753	4.1822	1.186	-1.8538	0.61024	3.0783	0.050926	0.97415	0.069656	1.4413	0.92659	2.7246	-0.11307	-1.5081	-0.56467	-0.67291	2.477	0.34741	1.7421	1.4691	0.37559	0.13471	0.81873	-0.79643	-0.83177	1.6668	0.99039	-0.016594	0.69261	-0.064398	1.255	0.99182	0.15266	-1.5194	-1.3603	3.5326	0.68303	2.7813	-1.3217	-0.096107	-1.2396	-0.074932	3.0739	0.58326	0.92909	1.2496	0.3579
-0.36766	-0.58403	-1.0308	-3.3622	-1.9057	0.49684	-2.4584	1.8544	-3.4421	-0.92282	3.6676	0.60503	0.24315	-0.17898	0.61692	-0.93172	0.43906	-0.88092	-1.4073	0.19797	-0.6066	-0.16421	-1.0624	0.23214	-0.54661	0.88452	-0.094188	-0.94558	-1.8808	-0.6144	-1.0349	1.7569	1.353	0.91347	-0.18861	2.7814	-1.1761	-1.0594	2.2502	0.54464	2.6337	-1.2743	-3.5722	-0.0054725	0.39216	1.2227	2.4996	0.60174	-1.0921	0.56198
-14.075	-11.511	-16.728	-15.554	-11.678	-12.401	-14.016	-12.784	-10.923	-14.82	-14.006	-15.14	-14.288	-14.489	-13.639	-13.013	-13.619	-14.31	-15.333	-13.938	-14.666	-12.36	-12.638	-13.229	-12.176	-15.093	-17.311	-14.664	-14.666	-14.727	-14.505	-12.741	-16.333	-13.32	-11.654	-14.155	-13.024	-13.895	-15.299	-14.084	-14.755	-15.556	-13.792	-15.215	-15.633	-14.455	-14.399	-11.495	-13.01	-14.871
7.0166	8.3612	8.0193	9.9127	7.6293	9.5126	9.6122	11.534	6.6414	8.8036	7.6093	8.3685	6.3248	7.8868	7.4228	6.8308	5.9544	7.2538	6.7064	7.8892	8.0559	11.268	7.3517	9.9112	8.4694	8.6393	6.9336	8.5804	7.622	6.8004	6.1067	11.683	11.447	9.299	7.6602	8.0212	8.2087	8.5277	7.1887	5.9462	7.9303	8.3779	8.4082	9.1506	8.3007	7.4052	9.3257	10.839	7.3718	8.0339
2.3389	-0.31822	-0.48525	-2.1382	-2.2929	0.10139	-0.74149	-2.0029	-1.9581	-2.0544	-1.5045	-3.1134	-1.2232	-1.1522	-2.721	-0.9941	-2.1365	-1.9315	-0.23348	-0.99337	-1.6889	-2.8715	-0.81032	-2.3897	-1.1287	-1.1695	-1.6875	0.01136	-1.5439	-1.3164	-1.3665	-2.9372	-0.62219	-1.2474	-1.8653	-2.097	-2.4031	-1.4724	0.96401	-0.92704	-2.6954	-2.1878	-1.3917	-2.5055	-0.75152	-2.9564	0.24435	-1.6957	-2.1454	-0.87289
-12.808	-13.754	-15.318	-15.236	-13.539	-17.232	-13.178	-12.365	-16.261	-15.75	-13.619	-16.42	-15.901	-13.394	-12.794	-16.484	-14.721	-14.448	-16.926	-12.522	-14.707	-12.243	-13.494	-13.924	-13.85	-15.638	-12.942	-13.179	-12.844	-16.312	-16.166	-13.284	-13.716	-14.547	-13.291	-15.214	-13.718	-15.357	-14.566	-10.723	-16.572	-14.369	-15.462	-14.886	-14.61	-14.114	-13.773	-14.684	-15.923	-14.973
-20.425	-21.206	-21.74	-21.338	-19.077	-23.993	-20.774	-23.545	-23.487	-20.239	-20.357	-23.381	-25.003	-20.962	-22.637	-23.784	-22.982	-23.609	-19.847	-22.51	-23.486	-21.897	-21.636	-22.242	-21.524	-21.149	-19.232	-21.404	-20.156	-22.161	-23.227	-23.945	-21.583	-21.361	-23.468	-22.218	-22.208	-22.809	-23.156	-21.068	-23.829	-22.425	-22.951	-24.16	-22.869	-22.822	-22.298	-22.555	-22.771	-24.598
-4.7753	-6.2086	-6.4418	-5.8075	-5.3258	-5.591	-5.2606	-3.9994	-5.3557	-5.3571	-5.4019	-4.6259	-5.0345	-5.872	-5.5518	-8.3972	-7.4838	-6.2932	-6.1592	-7.9884	-4.7283	-5.8767	-5.3382	-2.6255	-6.3711	-5.4653	-6.0309	-3.7682	-5.8172	-4.7798	-5.3287	-5.7408	-6.773	-4.5589	-4.9713	-6.0732	-3.8698	-5.617	-5.2597	-6.166	-7.3191	-5.205	-7.5761	-5.2708	-7.7357	-5.9386	-5.9314	-7.3825	-5.6186	-4.1193
-14.021	-13.794	-14.767	-12.035	-14.794	-15.207	-14.576	-14.699	-13.748	-15.666	-15.015	-14.507	-14.549	-15.779	-14.278	-13.934	-12.16	-14.694	-16.208	-13.698	-14.216	-12.725	-15.297	-12.217	-13.632	-15.013	-14.736	-13.544	-14.988	-15.725	-12.278	-12.959	-12.451	-17.276	-12.946	-16.277	-13.858	-14.549	-12.816	-14.629	-15.319	-13.527	-14.086	-14.626	-13.223	-14.189	-16.36	-15.103	-13.726	-13.561
-7.5844	-10.44	-10.36	-9.574	-9.4237	-10.19	-7.4348	-8.8334	-10.486	-6.3234	-8.2777	-8.9904	-8.4422	-7.4253	-11.111	-8.3675	-8.3439	-11.514	-8.4194	-9.1213	-9.5067	-10.446	-8.7565	-8.0297	-8.9394	-8.2154	-6.5832	-8.8902	-8.6978	-9.1082	-9.1819	-8.6148	-10.251	-9.9404	-8.8614	-9.4773	-8.3846	-10.094	-7.9258	-9.7446	-12.422	-11.457	-8.2232	-5.4993	-8.268	-10.26	-8.7253	-8.56	-10.01	-11.947
9.0608	8.2166	11.398	9.0164	12.679	11.051	8.5276	9.2823	8.4155	9.6249	10.407	9.8613	7.0067	9.8857	9.46	8.1199	9.155	10.695	11.177	9.9886	9.5494	11.326	9.1907	10.578	9.3503	9.692	8.8182	10.509	8.8419	10.231	11.817	7.6738	8.0384	12.226	10.595	8.8173	10.442	9.8224	8.1697	7.6712	11.239	10.634	9.1884	11.4	13.726	8.0939	9.7343	9.385	10.424	11.212
-0.87308	-1.4243	-1.2973	-2.0328	0.53805	0.97234	-1.2976	-0.61656	-0.66487	-2.3786	-1.0905	-2.1799	-0.88766	-0.027141	0.23037	-1.126	-0.81596	0.60022	-0.93531	-1.4015	-2.9464	-2.5523	-0.075541	-0.42491	0.40951	-0.79602	-0.9813	-0.48186	0.53237	-0.64894	-1.6288	-0.24983	-0.0077595	-0.5745	0.037321	-0.69567	-0.080766	-2.068	1.7182	0.064732	-0.93313	-2.6768	-1.0968	0.47545	-2.2838	-1.3274	1.712	-1.099	-0.78358	-1.1005
-20.653	-21.82	-22.958	-21.662	-21.977	-21.872	-23.986	-22.947	-24.257	-22.393	-20.988	-23.558	-22.499	-23.605	-23.742	-21.959	-21.778	-22.978	-22.163	-23.912	-22.585	-21.369	-22.52	-23.068	-22.385	-21.303	-21.632	-22.166	-23.048	-23.389	-23.292	-24.025	-22.538	-23.861	-23.805	-21.184	-21.292	-24.919	-19.594	-19.43	-22.034	-21.201	-22.34	-22.411	-21.262	-23.473	-23.158	-23.501	-19.658	-21.858
-12.106	-15.28	-12.475	-14.229	-13.66	-12.537	-12.527	-11.144	-13.222	-12.408	-12.316	-15.011	-12.817	-12.794	-10.665	-15.155	-13.119	-12.078	-12.112	-12.288	-15.687	-11.692	-12.347	-13.677	-13.241	-13.873	-14.554	-12.095	-9.269	-12.433	-12.204	-12.548	-13.959	-12.22	-13.634	-12.576	-14.301	-11.687	-12.442	-10.906	-11.769	-14.414	-12.783	-15.991	-12.676	-12.334	-14.009	-13.022	-12.944	-13.479
-10.892	-14.335	-15.028	-13.312	-12.113	-13.401	-12.625	-11.612	-13.385	-12.479	-14.686	-11.398	-12.996	-13.844	-13.7	-13.625	-13.499	-13.135	-12.712	-15.081	-13.869	-11.103	-12.282	-12.51	-11.531	-13.649	-11.05	-12.288	-10.522	-12.792	-13.567	-12.661	-12.088	-12.735	-12.65	-13.716	-13.979	-15.235	-15.549	-9.9732	-12.543	-13.086	-13.365	-13.599	-11.123	-12.598	-14.462	-13.892	-14.079	-13.445
-0.19045	1.1478	0.17678	-1.5426	-0.19039	-3.7732	1.8354	-0.60899	-1.8866	1.7208	-0.14145	2.6983	0.68917	0.016431	-0.75853	0.57122	0.20419	-0.64911	1.1618	-2.4071	1.0669	-0.80703	-0.8801	-0.58388	-0.571	-0.49226	0.44466	1.5694	0.47879	-2.0935	-0.87589	-0.50499	-0.40569	1.061	-1.5627	0.026668	-0.79131	1.4531	-0.50465	-2.116	-0.96601	-0.84711	-0.1971	0.75387	-1.5748	2.2294	-0.017623	-0.048029	1.0115	0.41212
-1.5749	-1.4864	-0.21885	-2.1765	-4.0907	-1.7783	-0.66471	-0.53838	-0.51184	-0.62806	-0.72023	-1.4414	-0.38892	-0.32294	-1.6876	-1.2962	0.6991	-1.7671	-0.91189	-3.3676	-1.2332	0.25736	-1.3013	-1.534	-0.89726	-1.1956	0.11076	1.2213	-3.2451	-2.1309	-1.6948	-2.3544	-0.16672	-0.66952	0.15661	-1.7414	-1.7732	-2.4425	-0.21256	-1.4115	-1.8183	-1.357	-3.3474	-0.66681	-1.6018	-1.8345	-1.2659	-0.7174	-1.4133	-1.4306
-9.5567	-8.995	-7.7175	-11.943	-10.784	-8.2944	-7.7091	-8.7785	-9.4989	-8.8494	-11.052	-9.1933	-9.7585	-9.337	-8.4302	-8.0283	-9.4563	-10.48	-9.0678	-7.2848	-7.757	-11.476	-9.494	-9.8123	-9.5099	-9.9431	-9.9129	-10.525	-6.7454	-8.4486	-7.3012	-10.575	-9.3334	-7.5444	-9.0759	-10.376	-9.3481	-9.1526	-6.9235	-10.265	-8.4096	-11.467	-9.6408	-10.813	-7.6105	-10.701	-9.028	-8.8341	-8.9936	-10.879
-0.73873	-1.8255	-1.0677	1.5492	0.073364	-0.79713	0.5395	0.23611	-0.62284	-3.1935	0.012497	-1.6707	-2.404	-2.3065	0.059356	-1.2466	-0.10052	-0.84664	-1.0408	-2.6253	-0.94074	0.39713	-0.12351	-1.3045	-2.4019	0.6542	-0.85976	0.055896	-0.88852	-1.3933	-1.7086	1.2606	-1.8018	0.75016	0.19479	1.9085	-2.5473	-0.93657	-1.145	0.66687	-1.9261	-0.79008	-2.2253	-2.1287	-2.7423	0.024782	-0.64081	0.93894	0.54633	-1.2178
-3.6286	-3.1485	-2.1888	-3.3045	-1.7589	-3.836	-3.675	-2.1542	-2.0967	-5.0005	-3.508	-5.0138	-3.63	-3.6088	-6.1819	-0.99295	-3.027	-3.1269	-2.1364	-5.2819	-3.0453	-5.2919	-3.5804	-1.2862	-0.84287	-1.5675	-2.2828	-3.9176	-3.0882	-5.1067	-5.4136	0.0055429	-4.503	-4.0781	-4.5403	-2.4968	-5.1887	-3.3505	-3.4635	-3.5172	-3.6433	-2.9374	-4.3927	-4.9073	-3.4718	-3.8523	-1.2335	-4.7682	-4.1014	-5.5972
0.56422	0.85945	-0.59991	-0.076448	-0.071846	0.27034	1.3807	-0.50347	-0.80518	-1.2262	-0.49893	1.8588	-1.6835	-2.1095	1.9888	-1.0321	-1.2795	-0.07392	-2.1973	0.89772	-2.0452	0.7313	0.03032	-0.99821	1.0448	0.9046	1.5145	-1.9056	-0.7071	1.6345	-2.3495	-1.9556	-2.2283	0.72037	-0.35565	2.0882	0.43131	0.39769	-0.56479	0.030084	-0.54899	-0.39495	-0.96772	-1.0811	-1.8108	-1.2764	0.32696	0.70027	-0.10477	-0.075454
-1.4841	-0.78141	1.3674	-0.68853	-0.97491	0.18915	-0.7984	-0.59462	-1.2165	1.2297	-2.6384	-0.43593	0.75155	0.93035	-1.8388	-2.0631	-2.5781	0.75509	-2.3419	-2.1751	1.1865	0.047809	-2.4038	-0.45988	-1.4645	-0.58961	1.0851	0.027249	-0.89187	-3.754	-1.5358	-0.2943	-0.47782	-1.6262	-1.5617	-0.21765	-1.0295	-0.19331	-1.1587	-1.1606	-0.97873	-0.56947	-1.7017	0.26795	-0.29465	-1.4378	-1.9805	-2.8177	-1.9503	-2.0853
3.3065	4.4849	5.0899	7.0782	4.4093	5.4955	4.2157	2.7377	4.395	5.0521	4.5621	1.5239	5.1035	2.8378	1.1588	6.7176	5.4594	4.1651	4.4002	4.2682	4.6494	6.2379	5.2998	3.7377	3.2382	4.5443	4.5739	3.5816	2.9293	5.7793	2.8279	3.5902	6.1214	5.6549	4.8627	5.4052	5.5467	5.8514	5.5289	5.3757	5.3045	5.8261	3.5859	3.2417	6.6777	3.471	2.489	3.5669	5.0455	2.628
-3.8113	-2.8131	-4.2189	-3.893	-2.0322	-4.2684	-5.063	-3.841	-3.2705	-5.6518	-3.9047	-4.8569	-6.708	-1.6855	-4.6903	-2.4302	-2.9992	-3.9114	-3.7152	-5.3448	-3.4964	-4.7685	-4.3555	-2.4612	-7.6969	-4.3843	-1.9184	-3.4598	-2.6764	-4.6461	-2.8326	-6.132	-5.5758	-4.6229	-4.2684	-5.5921	-5.526	-2.5763	-2.6839	-1.9534	-4.1834	-4.5121	-3.5921	-2.4166	-3.1148	-3.7055	-4.8822	-4.3887	-2.9766	-2.719
5.0838	6.3937	4.4985	5.9906	5.4771	4.5944	7.9074	5.5243	3.9463	5.1858	5.5926	5.2672	2.8753	7.2298	4.5794	5.6982	6.0897	5.9702	6.4969	5.9358	6.8634	5.9305	4.7865	5.7719	5.0843	4.1375	5.7578	1.8889	6.7271	5.7347	6.1089	5.7302	4.9762	9.246	3.8816	4.5092	7.9297	6.2297	6.5011	5.2535	4.7428	6.222	6.9202	6.7619	5.0115	8.123	5.7677	4.6084	6.432	5.5131
-6.0639	-4.524	-5.2651	-4.1204	-5.7784	-5.2174	-3.9838	-6.6066	-5.7054	-2.075	-5.0974	-5.4178	-7.0632	-6.3948	-5.0195	-4.5139	-3.68	-7.3011	-4.9545	-6.9231	-3.5417	-2.7463	-6.0155	-6.1455	-7.9329	-6.8267	-4.0688	-7.1314	-5.0843	-5.6653	-5.2287	-3.432	-5.1	-6.9847	-6.1833	-4.0305	-5.2106	-4.4995	-5.0088	-5.2328	-8.3451	-2.999	-3.7502	-4.4823	-5.2797	-5.1367	-5.7947	-5.5364	-4.0438	-4.8546
-2.838	-2.9724	-1.9008	-1.1154	-2.7	-0.64821	-1.7127	-1.3097	-2.0637	-1.2595	-0.94905	-1.2286	-1.3077	-4.6956	-1.1336	-2.3739	-1.237	-1.7784	-2.9027	-0.5845	-2.6929	-0.76149	-3.028	0.55797	0.27731	-1.9134	-1.6663	1.04	-3.2235	1.8212	0.54232	-1.795	-0.10479	0.0058494	-1.9006	-1.181	-1.9943	-1.3335	-3.0028	0.58699	-1.8663	0.15241	-1.8233	-2.6112	-3.0757	-2.349	0.77766	-1.9509	-3.0599	-2.1179
-1.0803	0.84589	-3.1431	0.85501	-0.88471	0.022976	1.1112	0.34499	0.76207	1.3439	2.0658	2.1841	-0.76293	0.63391	1.7659	-0.34505	1.0537	-0.6217	1.1485	0.72228	1.4732	2.316	1.4112	0.30411	1.5322	1.4713	-0.038376	0.69275	-0.1903	0.13485	0.96165	1.6722	-0.40477	0.30805	-0.057241	0.53101	1.2373	-0.44174	0.5183	0.46347	1.4332	3.6811	-1.6115	-0.29662	1.0563	0.93982	-1.9504	0.055405	1.5212	-0.69752
-0.40375	-1.4109	-3.0819	-1.7406	-2.7464	-2.7554	-2.8142	-1.7293	-2.9284	-0.82861	-2.0635	-0.53187	-0.49818	-2.0509	0.18195	-2.0327	-0.24491	-2.0565	0.9994	-0.081241	-3.9601	-2.3062	-2.3719	-1.9498	-1.7775	-3.9201	-3.1157	-0.90701	0.42211	-0.72631	-3.4341	-2.8023	-1.7383	-1.8846	0.81593	-1.7686	-2.6918	-3.5526	-0.65284	-1.0637	-1.046	-1.8163	-0.61267	-2.3701	-3.2693	-1.9425	-3.4257	-1.9674	-2.0819	1.6048
-0.063597	-2.532	-0.69448	-0.7084	-0.35312	-4.1084	-1.3728	-3.7629	0.7417	-1.3179	-0.5719	-2.2968	0.93167	0.30535	-0.2929	-1.0938	0.75153	-0.53983	-0.712	-1.8924	-0.88665	-2.5304	-0.36699	1.7465	-2.2053	-0.62424	-0.90027	-1.5737	-2.0439	0.28703	-3.5945	0.4346	-2.0598	-0.99394	-2.2904	-0.96468	-2.2779	-0.54012	-3.6291	-2.6438	0.97375	-1.2683	-0.91349	-2.6967	-1.0488	-1.4146	0.37307	-0.52212	0.80398	-0.088156
-2.9313	-2.8009	-1.1137	-3.1269	-3.176	0.57834	-1.4233	-3.8846	-0.027046	-0.25273	-1.694	-2.2043	-3.6621	-0.9572	-1.296	-3.4912	0.051109	-3.9676	-3.1103	-1.5233	-1.8728	-2.7758	-3.1589	-1.9147	0.039583	0.79662	-2.3611	1.0242	-2.0151	-3.6964	-0.69602	-1.0171	-1.9662	-1.9947	-3.7421	-3.4233	-3.2099	0.28361	-2.7538	-1.6712	0.35442	-3.4495	-0.080015	-0.49582	-2.1374	-2.2151	-2.1887	-0.50324	-4.8916	-0.61642
-0.88379	-0.071761	-2.861	0.32093	-0.068623	0.20841	0.093126	-0.69303	-0.017027	-2.9971	-0.48221	2.0216	0.0983	0.40227	1.4649	-1.0457	0.065542	-2.1286	-1.1401	1.9366	0.33419	-0.82795	-1.55	-0.53308	0.99636	-0.29962	-1.6748	0.62068	0.8198	-0.01699	-1.0706	-1.1673	-0.62529	2.1608	-0.89187	0.45332	1.6666	0.73063	-0.60093	0.62601	0.092617	0.19994	1.5972	2.7006	1.4593	-0.29882	0.56446	-0.15587	0.89183	0.85416
-1.7061	-1.389	-0.35306	-1.1683	0.64468	0.48914	-2.2384	-1.0128	0.62372	-2.3884	-1.4698	-4.3564	-1.6805	0.98097	-0.87069	-0.38051	-0.32406	-1.0726	-2.5283	-2.3452	-0.031833	-2.2729	-0.65046	0.54742	-1.8914	-3.1459	-2.1774	-2.7308	-2.9168	-2.1208	0.6993	-0.78132	-1.7259	0.024917	-2.1138	-1.9364	-0.51477	-2.1116	-1.8306	-1.2122	0.84966	-1.5623	-3.4376	-1.2692	-0.21819	-2.9259	-0.24277	-3.5151	-0.2183	-0.55236
-0.43438	0.83539	-3.6622	-0.87055	1.192	-1.6301	-2.4392	-3.7368	-1.2883	-1.2975	-1.1906	-0.47143	-1.887	-2.0337	-0.25436	0.70305	-0.31754	-0.58456	-0.96987	-1.879	-0.4304	-4.16	-3.3396	-1.0615	-2.6285	-0.18671	-0.23198	0.37529	-1.9516	-4.045	-3.7883	-0.79641	-2.0413	-1.0124	-0.043765	1.2224	-0.11519	-1.2186	-2.2997	-0.27142	-1.2156	-2.3142	0.012709	-2.0787	-2.7431	-1.3179	-2.7502	-1.0778	-2.281	-2.5083
-11.682	-9.7503	-12.285	-11.89	-12.153	-10.595	-12.364	-13.157	-10.769	-14.008	-11.547	-11.046	-11.656	-9.8076	-11.755	-8.6536	-10.98	-11.839	-9.6814	-12.707	-11.895	-11.038	-12.269	-12.02	-11.536	-12.215	-13.441	-10.34	-11.127	-12.413	-10.931	-13.106	-13.993	-11.575	-12.376	-11.022	-11.676	-13.123	-12.877	-11.067	-11.486	-14.481	-10.259	-10.49	-13.888	-8.4982	-12.051	-9.117	-12.044	-12.371
-5.0428	-4.4812	-1.9337	-2.4898	-2.5606	-1.9988	-3.8058	-2.3518	-4.0582	-2.9711	-3.0644	-4.9911	-3.7797	-3.2273	-4.9737	-4.248	-2.2519	-3.6585	-3.411	-3.1559	-3.1104	-3.036	-4.4173	-3.018	-3.3663	-2.9876	-3.9071	-1.4873	-1.9245	-5.7605	-1.7709	-3.3514	-6.7015	-2.7393	-3.4204	-2.5026	-0.26764	-2.9334	-2.4661	-7.1667	0.046361	-4.0269	-2.3425	-4.3719	-6.1683	-2.931	-3.7039	-3.8304	-4.1143	-2.9203
-13.437	-13.455	-13.183	-12.197	-11.278	-13.728	-13.386	-12.966	-10.985	-12.889	-13.06	-12.106	-14.412	-14.064	-13.539	-13.236	-12.176	-11.959	-12.637	-12.004	-11.483	-13.577	-12.2	-12.15	-12.451	-13.539	-11.557	-12.871	-11.39	-12.203	-11.174	-12.354	-12.299	-14.181	-13.279	-15.349	-13.466	-11.215	-12.178	-11.7	-12.512	-14.466	-12.724	-14.234	-11.622	-12.874	-11.592	-11.07	-12.418	-12.602
7.1756	7.5518	8.8065	7.0469	9.6577	6.3558	9.2236	7.4855	7.526	8.4298	7.2984	8.0736	7.9501	8.6337	7.1943	6.9389	7.3271	8.2229	8.1928	7.479	9.8323	7.6426	7.743	7.5148	8.4939	8.6521	6.8838	7.1184	9.5642	7.1045	7.6782	7.9147	7.5373	7.4977	8.2865	8.8219	7.7043	7.7025	10.192	8.9975	10.708	6.1839	6.9295	9.711	6.8148	9.5987	8.2003	7.2234	8.1192	10.829
-1.5421	1.5103	0.41868	0.60647	1.5546	0.82471	-1.2142	3.075	2.3989	-0.29824	0.27194	-1.3891	1.8554	3.2165	3.0973	0.87921	1.7235	-0.44021	1.249	3.818	-2.1689	0.37755	1.249	0.68646	2.9963	0.80983	-2.2717	2.5053	2.6701	3.8938	1.3884	1.6652	1.0699	1.5692	1.4432	2.1701	1.2932	1.7625	3.7863	2.2819	0.48528	1.6171	1.6242	3.4816	1.1398	-0.50561	1.4051	2.0264	0.94925	-0.22626
-3.9274	-2.2153	-4.9493	-6.4987	-2.9599	-2.1753	-2.6772	-3.567	-3.7957	-3.8041	-3.8137	-3.9228	-4.0137	-3.3318	-4.0693	-5.5153	-4.005	-1.987	-3.3748	-3.3372	-2.1817	-5.285	-3.5584	-2.7505	-2.9198	-3.1951	-3.4469	-4.1006	-3.1899	-6.8999	-3.0615	-3.9483	-3.0647	-4.8256	-4.1184	-3.6781	-3.7434	-4.8806	-3.0774	-2.4797	-4.8942	-1.7185	-4.3068	-2.9867	-3.4725	-4.9832	-4.5049	-1.696	-5.0584	-2.815
-14.661	-13.862	-15.088	-14.809	-12.322	-15.185	-14.132	-16.644	-15.305	-12.582	-13.035	-13.172	-12.86	-13.502	-11.696	-17.382	-11.609	-12.077	-13.384	-13.788	-13.144	-14.727	-14.312	-14.022	-14.365	-12.998	-12.854	-14.376	-12.427	-13.737	-14.722	-13.927	-11.624	-14.26	-12.249	-13.451	-14.686	-14.367	-13.074	-13.468	-13.942	-14.649	-12.19	-13.202	-15.406	-14.14	-13.316	-13.493	-15.701	-14.356
-0.98268	-2.627	-0.85404	-1.9214	-2.5037	-0.47539	-2.875	-3.9838	-4.8193	-3.5934	-3.0862	-0.7394	-2.7829	-2.5629	-3.667	-3.3072	-0.82154	-4.1585	-2.1951	-2.6496	-1.1895	-2.2228	-2.1264	-3.5811	-3.0286	-5.6341	-3.4114	-2.1024	-3.9696	-2.6358	-2.8712	-0.94512	-4.3001	-2.0692	-2.9159	-1.5746	-3.5567	-2.031	0.40694	-2.7298	-1.3903	-4.302	-3.2259	-1.6759	-3.2711	-3.299	-2.2759	-1.5228	-3.1045	-2.5672
-2.9285	-1.8924	-1.9037	-2.4385	-2.5041	-0.94724	-1.6869	-2.7673	-1.8176	-2.312	-1.3181	-1.4152	-2.3842	-2.1945	-3.5536	-1.8788	-3.1697	-1.6774	-1.5834	-2.2786	-1.315	-1.9571	-1.6377	-2.4208	-1.2305	-2.4743	-3.8409	-3.6725	-2.7806	-1.4954	-4.2702	-2.4643	-2.6372	-3.9691	-0.85667	-1.8481	-1.4974	-3.3249	-2.1618	-4.1331	-2.687	-1.4997	-2.3657	-3.6321	-3.6197	-4.2895	-1.6572	-2.5195	-2.5438	-1.8709
-18.924	-21.152	-21.264	-20.923	-21.916	-18.881	-21.17	-19.71	-21.301	-20.222	-20.899	-21.451	-20.744	-19.912	-19.809	-21.933	-17.93	-21.092	-19.839	-19.575	-20.555	-22.676	-22.894	-22.925	-20.485	-21.515	-19.312	-19.781	-22.211	-22.781	-22.813	-19.469	-19.327	-21.258	-21.373	-19.337	-20.219	-20.424	-19.074	-19.457	-19.283	-21.336	-21.334	-20.674	-20.28	-17.443	-20.644	-20.121	-18.756	-21.741
-7.303	-3.1096	-4.6549	-3.8329	-2.5481	-3.771	-4.5645	-6.5865	-2.1197	-3.5107	-2.3154	-5.6535	-4.2202	-4.4982	-3.2103	-5.8959	-3.6618	-4.9396	-4.7663	-5.7874	-2.7475	-7.6192	-5.2284	-3.7625	-4.6516	-6.6548	-7.2299	-2.9055	-2.3593	-4.6271	-3.5502	-5.0135	-6.5254	-4.0244	-5.1269	-6.5759	-4.0872	-3.6094	-3.373	-3.9638	-6.4306	-3.3603	-5.7719	-3.668	-2.4861	-2.5558	-4.5097	-3.7624	-3.324	-6.0674
-7.0394	-6.5539	-8.3396	-8.0076	-6.8606	-9.2434	-7.7659	-7.5634	-6.7732	-7.2016	-7.9362	-6.3368	-7.6092	-5.7235	-6.354	-9.5437	-7.5603	-8.0322	-7.3104	-7.0271	-7.1985	-4.9965	-8.0896	-5.8494	-6.3932	-9.0172	-8.9952	-7.5681	-7.4081	-7.6922	-9.8196	-5.0253	-7.3941	-8.4712	-6.0024	-7.6023	-8.2456	-7.1806	-6.395	-6.3337	-6.8391	-9.5908	-5.6954	-9.7924	-7.8063	-6.1749	-8.0213	-7.8657	-8.7179	-6.9879
-11.599	-11.941	-11.926	-10.58	-13.461	-8.8834	-10.304	-12.337	-12.493	-11.915	-10.612	-10.22	-11.054	-13.753	-12.282	-12.042	-10.149	-10.865	-13.187	-13.049	-9.5183	-12.454	-12.884	-13.98	-12.495	-11.101	-11.986	-12.987	-10.582	-11.834	-12.738	-11.098	-11.958	-11.175	-12.759	-10.616	-12.259	-11.736	-12.541	-12.552	-10.861	-9.3549	-10.615	-12.776	-11.755	-12.483	-11.737	-11.52	-9.1816	-11.038
3.2786	2.5923	4.2577	3.8951	3.1326	3.6779	3.7872	2.3919	1.6255	0.52428	2.6814	3.0794	3.0493	3.5365	2.9128	3.4588	3.6609	2.4162	1.4139	2.4248	4.0417	2.4664	1.9317	4.7308	4.3111	2.1148	0.71516	4.326	2.5747	1.3473	3.255	3.6884	4.014	1.6912	2.2296	4.1547	3.4729	2.7686	1.2962	2.4443	2.5258	4.8647	3.1928	1.0702	1.909	3.9743	2.2294	2.8714	5.2974	2.857
-14.016	-12.878	-10.373	-11.431	-14.964	-11.973	-12.443	-13.209	-12.08	-12.782	-13.457	-12.158	-12.849	-12.329	-12.044	-12.082	-10.638	-14.461	-12.153	-14.272	-12.197	-13.998	-14.213	-12.953	-12.463	-12.205	-13.179	-13.397	-13.166	-10.945	-11.031	-12.277	-14.61	-11.869	-11.571	-13.102	-12.807	-15.372	-14.345	-12.964	-12.677	-11.532	-13.288	-10.665	-13.23	-12.137	-12.754	-12.937	-13.872	-13.69
3.4454	2.5721	4.928	4.5412	4.4104	1.7903	4.6935	3.8732	3.498	3.9991	2.8688	2.1419	3.1388	3.7154	2.0186	4.3779	3.0738	1.9097	3.823	4.3849	3.5216	2.1738	4.1527	2.6674	1.4325	3.6506	1.2877	2.2742	3.4481	5.0746	2.7881	4.7314	1.4292	4.6864	4.3958	3.6901	3.5503	3.3157	2.6711	3.3359	0.69186	2.4514	2.6942	3.8328	2.6601	2.9325	2.4471	2.7772	2.5229	4.9229
-20.476	-19.074	-20.139	-20.872	-22.071	-19.806	-19.395	-21.636	-22.122	-20.878	-20.422	-21.341	-22.028	-19.017	-22.467	-22.104	-17.182	-22.312	-21.071	-19.788	-21.397	-21.538	-19.064	-20.264	-20.657	-21.454	-21.403	-21.297	-18.223	-19.612	-20.756	-21.49	-20.056	-20.396	-18.171	-23.2	-19.754	-17.769	-21.233	-18.514	-21.621	-19.18	-20.117	-18.604	-20.662	-20.359	-22.851	-19.242	-20.162	-20.976
-13.271	-13.623	-13.598	-14.894	-15.654	-14.411	-13.227	-13.66	-12.745	-14.753	-13.885	-13.157	-15.073	-16.712	-14.713	-14.883	-16.604	-16.081	-16.201	-15.422	-13.423	-12.973	-14.133	-14.317	-13.901	-14.866	-13.978	-13.107	-15.571	-14.17	-13.809	-15.549	-14.267	-15.145	-16.034	-14.443	-14.241	-15.499	-14.48	-15.502	-14.478	-15.113	-13.603	-14.949	-14.552	-12.432	-13.184	-14.565	-12.677	-15.679
-1.2764	-1.9804	-1.6073	-1.3603	-1.9004	-2.2351	-2.7446	-3.3666	-2.616	-3.8723	-5.5831	-3.3505	-1.7124	-3.0043	-2.5091	-4.0036	-5.4711	-4.7463	-1.6673	-4.2309	-2.2308	-2.5385	-2.0705	-4.6258	-2.9406	-3.6622	-2.209	-4.8172	-4.8633	-1.3481	-3.3873	-4.0705	-3.1126	-3.4828	-3.676	-3.6712	-1.6253	-0.15211	-2.2836	-0.11192	-2.9779	-3.3475	-1.7731	-2.033	-3.0225	-0.67232	-3.1895	-1.3896	-4.8197	-0.46644
-21.453	-22.343	-20.917	-23.189	-21.502	-21.673	-23.253	-23.366	-21.496	-19.64	-24.155	-20.288	-23.875	-22.677	-20.926	-20.663	-19.073	-22.96	-22.296	-24.257	-22.969	-22.614	-21.986	-21.686	-23.804	-22.151	-20.778	-22.386	-22.692	-22.089	-22.211	-21.053	-23.059	-24.693	-22.054	-21.903	-23.599	-24.246	-21.72	-21.789	-22.793	-20.685	-22.512	-21.912	-20.154	-21.478	-23.404	-22.655	-24.316	-20.412
4.8051	4.4531	8.2713	4.8544	5.2305	5.8366	7.9226	6.3443	4.2672	7.0995	3.2389	6.0416	4.9103	5.1719	5.7389	5.17	7.4913	5.0696	6.3561	5.9108	6.7501	7.2578	5.6153	5.214	6.4433	3.7567	5.1742	4.7073	4.4855	6.287	4.5071	5.5209	5.3771	6.3255	5.4101	5.7744	7.1088	5.2248	5.791	5.6759	4.6257	7.2113	5.7112	5.7387	7.6712	4.3046	7.6169	4.3847	5.5981	5.9426
0.65969	2.4239	0.21257	1.4113	0.63797	1.217	0.30813	-1.4648	3.3579	0.65157	1.2564	1.5131	1.8267	2.9487	0.78154	0.95146	3.4653	3.4978	-1.0227	1.1498	3.4039	1.5563	-0.57147	0.94469	1.6712	0.88913	1.8579	0.93877	1.6231	2.4901	-0.087743	4.4402	-0.63106	1.287	0.65223	-0.47075	0.44368	2.4686	1.8394	0.57182	1.1552	3.5338	0.71517	1.489	0.624	2.7988	1.3349	0.93167	-1.647	2.3445
-0.65474	-0.015656	-0.96599	0.41781	-0.97996	0.018655	-2.1961	-0.175	-0.39041	-0.97634	-3.5308	0.88922	-0.64099	-1.9529	1.9546	-2.0359	-1.6548	-0.473	0.8245	-2.4688	-0.1221	-2.4904	0.31545	-1.1975	-1.4358	-1.8228	-1.3787	-0.80869	1.1236	-1.6198	0.99028	-0.99347	-1.4031	-0.57509	-1.4256	-1.1365	0.58594	-0.66179	-1.1051	-1.3382	-0.016606	-3.3921	-1.9256	-0.43291	-3.9454	0.66349	-0.64578	-1.4164	-1.0558	-2.8286
-13.179	-14.614	-14.328	-13.344	-14.375	-14.202	-12.689	-11.917	-15.637	-13.927	-16.061	-14.172	-14.195	-12.852	-15.171	-13.893	-13.349	-14.067	-16.168	-12.614	-14.081	-13.81	-14.488	-13.851	-15.114	-14.763	-14.985	-13.675	-12.64	-15.024	-15.509	-13.161	-14.321	-12.928	-14.583	-16.114	-14.988	-12.643	-14.54	-14.481	-17.99	-14.489	-15.687	-14.777	-14.202	-12.286	-12.948	-14.04	-13.446	-14.266
8.8463	7.3382	6.3598	6.2542	5.5225	6.6058	8.1346	7.2635	4.2163	6.7563	8.978	4.9297	5.1591	6.9094	8.1924	8.6565	7.8575	6.8095	6.1608	5.0794	6.1464	7.2091	9.0321	6.5488	8.2021	4.8502	6.0146	3.9246	8.4083	6.1118	6.7595	6.7412	6.8777	4.6152	7.2928	4.8792	5.5003	6.491	7.0805	5.674	6.6726	6.0004	6.1395	6.9014	7.3724	5.4992	8.4311	8.1148	7.5745	6.8532
-20.634	-23.239	-22.1	-23.916	-21.052	-20.786	-20.723	-22.154	-20.461	-23.534	-22.847	-23.972	-22.027	-22.776	-22.03	-21.356	-20.358	-21.691	-20.279	-19.796	-22.223	-23.021	-22.616	-22.313	-21.119	-21.669	-22.391	-22.022	-24.018	-22.525	-21.223	-23.944	-20.719	-20.047	-23.11	-22.558	-23.75	-21.052	-23.417	-20.027	-23.36	-21.868	-23.118	-21.551	-21.216	-24.471	-22.522	-20.969	-22.205	-21.314
-0.16496	-3.8907	-4.2773	-2.3002	-1.1927	-4.1358	-1.9528	-3.3532	-3.3958	-0.90706	-0.8964	-2.238	-0.7834	-1.9561	-1.1261	-4.0778	-2.2436	-3.167	-4.259	-4.3777	-3.2021	-2.3877	-3.0333	-2.9412	-1.5854	-3.87	-2.7335	-3.2814	-2.7083	-6.6597	-4.4558	-1.4301	-3.1717	-0.70759	-2.6981	-3.5035	-2.143	-2.2343	-2.4969	-2.0324	-2.0389	-3.735	-4.3223	-1.6376	-2.36	-3.2064	-2.8793	-2.5991	-4.678	-3.6035
-9.4996	-7.2284	-7.5564	-11.655	-8.085	-9.1566	-6.5642	-10.004	-9.7546	-8.5158	-8.5697	-8.3942	-10.122	-8.0225	-10.203	-10.647	-8.7066	-9.5207	-7.8563	-8.5338	-6.697	-9.0776	-10.978	-8.8069	-8.5781	-10.995	-8.8323	-9.3851	-10.387	-12.693	-8.6249	-8.2443	-10.274	-9.1332	-8.8157	-9.0671	-8.7085	-11.222	-8.5541	-8.7501	-10.633	-8.604	-10.42	-7.247	-8.5977	-8.5872	-7.2941	-9.9712	-10.159	-11.65
-15.089	-14.362	-11.623	-12.597	-14.275	-11.401	-10.489	-15.343	-13.63	-14.693	-12.478	-11.719	-12.18	-14.627	-12.039	-14.752	-12.7	-14.367	-15.714	-13.535	-12.71	-15.176	-13.386	-15.397	-13.031	-13.463	-12.642	-13.574	-13.479	-12.187	-14.273	-14.06	-14.345	-13.428	-14.315	-14.721	-12.414	-13.374	-11.614	-13.974	-10.938	-13.587	-13.034	-11.563	-14.649	-11.16	-13.762	-10.598	-13.516	-14.211
0.67118	2.3452	-0.63993	-0.3565	-0.6941	-0.31154	-0.8487	-2.2518	1.6397	-0.71287	0.44751	-0.3495	-0.13156	-2.5142	0.90573	1.1459	-0.58566	0.1653	-1.1938	-1.7795	0.93863	-0.88256	1.3479	-2.7019	0.56608	0.89285	1.0146	1.9979	2.2208	-0.40989	-0.92268	0.62993	0.21387	-1.4328	-0.056702	-0.31901	-2.2772	-0.47906	0.3109	-0.15945	0.65165	-0.19808	-0.25015	0.087462	-1.4575	0.56189	-2.2663	0.83252	1.3302	-1.562
-7.9516	-9.9328	-8.7617	-10.984	-9.7199	-9.9717	-8.3364	-7.7198	-9.8814	-8.3776	-8.0008	-8.6179	-9.3398	-7.0483	-10.558	-11.959	-7.9864	-9.4376	-7.6942	-8.7571	-8.9309	-9.8713	-8.3395	-9.9837	-9.8296	-8.378	-9.1618	-10.471	-9.8973	-9.4295	-8.4364	-9.4329	-10.689	-8.2164	-7.8655	-10.88	-7.7081	-9.5639	-8.8951	-9.0167	-8.6918	-6.988	-9.3619	-7.2892	-7.6778	-6.8593	-7.1756	-7.7598	-6.6846	-9.2001
-6.7083	-6.8625	-8.3323	-6.067	-5.6807	-5.0826	-8.4848	-5.9606	-7.556	-6.7279	-4.5652	-4.8045	-5.9373	-6.3499	-5.7689	-6.2167	-5.9711	-5.2992	-7.3422	-4.284	-5.7121	-4.8683	-5.9168	-5.1168	-5.7436	-4.0411	-4.8967	-6.6989	-7.562	-3.5899	-6.9494	-7.1463	-7.0244	-5.3035	-7.4267	-3.8573	-7.2949	-3.293	-3.8187	-6.4239	-7.4533	-6.2827	-5.053	-6.528	-2.9945	-6.5717	-6.4391	-4.9044	-5.8904	-4.7113
1.1156	-0.14905	-0.79464	0.59031	-1.824	0.49912	-0.88443	0.57754	3.0885	0.27569	0.34303	0.27142	2.6279	1.3067	1.7229	0.42044	0.24372	-1.6713	0.88132	-1.118	1.6162	1.481	-0.078074	0.83246	1.1729	2.6878	0.013196	1.039	-0.64744	1.9714	0.71234	-0.46265	1.4354	-0.22483	-1.0378	1.5183	1.3946	-2.6659	-1.1162	1.5037	0.4206	3.2133	1.4161	0.42571	1.5697	0.18143	0.54208	2.3632	1.2271	1.8701
-15.168	-12.672	-13.886	-13.794	-11.658	-13.401	-12.434	-12.52	-11.73	-12.375	-12.254	-10.857	-12.225	-15.02	-13.191	-12.203	-10.985	-11.077	-13.264	-13.548	-14.226	-14.092	-12.231	-10.995	-12.134	-12.153	-13.418	-12.909	-12.755	-16.951	-12.879	-13.18	-10.649	-12.003	-12.087	-11.539	-12.327	-13.332	-11.815	-13.59	-12.137	-14.182	-11.871	-14.227	-13.245	-10.967	-13.085	-12.448	-13.847	-16.776
2.6865	3.817	5.4632	2.769	6.2531	4.6875	4.8203	3.7425	4.6795	4.9246	2.1661	4.0134	4.597	6.5447	2.2567	3.4345	3.514	4.6964	4.9833	5.7356	5.756	2.456	5.2938	4.69	3.7014	4.4157	2.659	4.453	2.1674	2.0866	3.9054	4.8555	4.4978	3.9107	4.1825	6.1079	4.208	3.8383	5.9312	6.4339	5.655	4.4275	4.826	5.2842	5.8939	3.541	4.7656	4.0978	3.3859	3.4468
7.3238	7.7632	9.2852	7.6525	8.8562	5.8753	9.2116	8.5422	7.0131	6.3122	7.7616	7.4131	7.4636	10.416	8.9751	8.5827	7.3213	6.9771	8.725	8.7121	6.7222	7.4119	9.3543	9.005	6.9922	10.006	7.8906	8.0646	6.537	7.8846	8.7905	7.5656	7.9876	8.2448	8.5934	9.1492	7.0401	6.3162	8.2146	8.1294	6.2279	9.2375	8.9625	5.955	6.9983	7.8153	10.654	7.6342	8.4388	8.9614
8.3772	8.3303	9.6581	10.489	12.084	10.919	9.5372	9.2107	8.1797	11.046	11.486	11.172	11.622	11.201	9.4808	9.7402	9.3961	12.18	9.1816	10.829	8.6577	8.4491	8.13	8.934	8.1178	7.6841	10.587	10.506	11.209	11.803	8.684	11.179	8.3268	8.737	8.432	10.616	9.3268	8.8122	7.2328	11.29	7.7708	10.291	9.9447	8.9976	10.079	10.901	10.451	10.405	8.5101	7.4159
-0.62378	-0.25509	-1.1284	-1.6189	-2.4378	-1.5911	-3.1924	-1.476	1.4247	-1.6845	-2.5676	-0.58692	-3.2081	-2.1384	-2.9304	-0.4002	-2.0929	-0.10811	-1.8586	-0.79782	-1.5819	-1.2295	0.92654	-2.5714	2.7999	-1.5735	-0.98344	-0.21	-1.6949	-0.30498	-1.3468	-0.01992	-1.3418	0.21703	-0.022238	-3.6108	-0.028444	-0.90045	-2.1155	-0.89304	-0.76818	0.99764	-0.53211	-1.4821	0.0091569	0.913	-4.0891	-3.5067	0.82344	-3.135
2.6609	0.91311	0.42677	2.446	3.642	-0.27737	1.7013	-1.1398	2.3938	-0.71164	-0.0034275	0.61886	0.1236	0.20228	2.5015	1.2457	1.7676	3.0077	-0.050384	0.014377	-0.60003	0.9239	-0.071965	0.99606	0.94194	0.63055	2.1908	1.4772	2.1033	0.56463	1.3283	0.97047	1.0764	0.65251	0.049182	1.2659	1.1234	2.9466	0.6912	-1.2288	-1.2757	1.8725	1.3753	1.0962	0.83005	3.2835	2.7769	4.32	1.4743	2.0869
-1.6958	-1.1457	-2.0806	0.12153	-2.0743	-4.2469	-2.4545	-0.87251	-1.5999	-1.754	-2.7899	-2.4525	-5.2589	-2.2749	-3.7402	-2.0324	-4.3371	-2.39	-0.62575	-3.135	-1.1639	-1.5154	-6.0673	-2.6422	-1.8937	-1.6777	-4.1893	-1.6944	-4.1729	-1.139	-1.4247	-2.1086	-2.6807	-2.5767	-5.907	-4.4726	-1.8404	-0.12459	-2.909	-1.5904	-3.343	-1.2457	-0.26691	-2.4941	-2.2564	-1.6511	-2.5067	-2.8015	-4.6799	-5.6708
-3.2945	-1.3539	-3.0111	-4.1549	-1.4277	-3.7124	-3.1205	-4.7127	-1.1531	-3.1089	-3.2666	-3.7271	-2.928	-4.111	-2.369	-5.726	-3.735	-3.8729	-3.2427	-2.1989	-5.8433	-3.8974	-2.8932	-1.9251	-2.5543	-5.2212	-3.9556	-2.4014	-6.1092	-3.7431	-0.92683	-3.5809	-3.4743	-1.5484	-1.8363	-2.5953	-2.3337	-3.3174	-3.5295	-3.2047	-2.2805	-2.1828	-4.7519	-3.8879	-5.0499	-4.7992	-2.7267	-3.2055	-3.484	-6.0934
-14.142	-12.601	-14.596	-12.299	-12.931	-13.723	-14.458	-10.307	-12.735	-11.56	-14.017	-12.999	-10.434	-12.873	-12.516	-14.561	-13.379	-11.99	-12.765	-14.038	-12.933	-13.967	-13.471	-14.082	-10.613	-12.738	-12.307	-13.835	-14.43	-12.318	-11.856	-15.732	-12.95	-12.826	-15.696	-13.758	-11.671	-11.697	-13.321	-11.815	-13.775	-14.622	-13.109	-14.175	-12.635	-12.849	-12.939	-14.72	-10.996	-13.433
-6.6031	-4.4302	-4.4266	-5.3595	-5.0024	-3.555	-4.129	-4.4093	-5.6644	-6.114	-5.4004	-5.3626	-4.3491	-5.8341	-3.1985	-6.78	-4.1676	-2.9705	-4.808	-4.0876	-4.3998	-5.7871	-6.3693	-5.572	-4.6552	-5.5756	-6.0873	-7.1851	-4.2039	-5.0797	-4.9255	-6.1688	-5.8656	-5.1854	-4.9791	-5.5347	-1.9287	-5.8525	-3.1103	-6.0685	-4.4646	-4.495	-3.9134	-4.8274	-4.752	-3.6233	-5.6631	-4.6123	-1.452	-1.4948
-11.063	-9.8379	-11.765	-12.817	-12.129	-13.927	-11.099	-8.1255	-12.485	-11.986	-10.545	-11.972	-13.589	-10.155	-10.807	-11.649	-11.033	-10.953	-9.7288	-8.8418	-13.943	-12.827	-11.132	-11.462	-12.953	-11.595	-10.805	-9.9211	-10.299	-11.657	-10.733	-10.329	-11.078	-12.146	-10.765	-10.144	-13.235	-12.291	-14.644	-10.586	-9.4418	-11.261	-9.1869	-12.519	-9.8217	-9.6232	-10.436	-11.721	-12.786	-12.281
-12.447	-10.589	-11.505	-10.867	-10.55	-10.975	-10.358	-11.948	-11.665	-12.842	-10.83	-11.541	-8.5459	-11.828	-12.421	-12.23	-11.674	-10.177	-12.412	-11.285	-10.38	-10.456	-11.281	-10.733	-13.456	-10.812	-10.211	-11.11	-11.774	-11.754	-12.454	-14.058	-11.929	-11.424	-10.846	-9.9601	-11.949	-12.942	-10.443	-10.67	-11.649	-9.1359	-11.769	-11.559	-10.747	-13.48	-14.046	-11.656	-12.635	-12.924
-12.443	-10.562	-11.507	-11.774	-10.249	-11.464	-12.958	-12.269	-12.201	-11.589	-11.349	-11.649	-11.6	-13.317	-13.47	-12.253	-11.8	-10.354	-11.574	-13.71	-10.823	-12.159	-9.2217	-14.168	-8.9894	-13.75	-9.9524	-12.747	-10.823	-11.009	-13.072	-11.944	-12.323	-12.438	-9.627	-12.18	-13.467	-12.219	-10.529	-12.11	-12.521	-10.541	-11.98	-10.857	-12.41	-10.696	-11.357	-11.009	-12.244	-10.558
1.8178	3.8141	1.8978	4.137	2.8869	2.9211	2.6886	3.6749	2.3672	3.4731	2.8627	3.5182	5.1157	4.0202	3.2222	0.24217	2.7316	4.2514	4.0814	1.5802	2.9898	2.4169	3.4722	5.9644	2.0616	2.2548	2.7199	3.1797	3.6819	4.2262	4.5348	2.4585	6.3826	1.5828	4.1239	2.9996	3.1247	2.6967	2.3794	1.2167	2.2054	3.3446	2.5961	1.673	3.6473	0.67573	1.9123	5.2435	5.2763	2.4441
-5.9788	-5.288	-3.0661	-3.8749	-7.7559	-5.3272	-7.459	-4.6233	-7.1203	-4.4718	-4.5408	-3.8148	-4.9106	-4.3924	-5.2569	-5.4391	-3.8907	-5.4899	-4.6137	-6.6884	-5.0806	-7.9771	-6.0959	-5.3748	-4.8232	-6.003	-7.2916	-4.4623	-4.9992	-4.3694	-6.7494	-4.6731	-4.6825	-6.843	-5.8103	-5.4905	-3.3493	-6.9902	-3.9633	-6.6998	-3.1707	-6.2375	-4.2836	-3.6972	-4.5125	-7.0752	-7.3268	-4.4028	-3.4677	-5.4988
-4.9788	-2.4256	0.12947	-1.8999	-2.4644	-0.4613	-0.041472	-1.6435	-2.0151	-0.83703	-1.7688	-3.5605	-1.8346	-1.0123	-0.30165	-4.4762	-1.3373	-3.5374	-2.0356	-2.5293	-1.4207	-2.4051	-3.9065	-0.34721	-1.0813	-2.6719	-1.6068	0.21528	-2.4155	-0.0077076	-1.7455	-3.3365	0.4713	-2.7304	-2.7821	-1.839	-1.2233	-2.5305	-0.13528	0.77109	-0.59894	-0.57187	0.12187	-0.67608	-0.72048	-2.2034	-3.3181	-1.6496	-3.3678	-0.007546
1.3963	1.7375	2.7389	1.331	2.4583	1.2152	0.18574	2.2822	2.3764	2.7185	0.44171	3.2992	1.5168	0.43491	-0.21297	1.4637	2.7144	3.1144	0.30836	0.33971	1.6834	0.45785	3.2142	3.3442	0.99722	1.7415	0.91614	1.7512	3.6578	1.9566	2.8906	1.0256	2.4325	2.4136	2.5226	0.62293	-0.39467	2.8659	0.67649	0.34054	3.4604	3.3741	3.1499	1.0697	1.6232	2.2887	1.4532	2.9579	1.4949	2.727
-3.8726	-2.6429	-3.0603	-4.9661	-2.5984	-3.2799	-1.4359	-4.0327	-5.0518	-3.3657	-4.0064	-3.365	-2.7597	-4.738	-3.3304	-3.5013	-5.6279	-3.1164	-2.7566	-3.7975	-2.7525	0.16098	-4.0649	-3.6694	-3.2688	-2.2633	-1.0106	-3.6352	-5.657	-2.9402	-2.9983	-3.5074	-4.0161	-2.6225	-0.50164	-4.1609	-3.5121	-5.2738	-4.8951	-4.3446	-1.7873	-4.5216	-3.85	-3.3469	-4.2508	-2.8496	-2.7402	-2.4402	-3.1738	-3.6355
-15.582	-17.087	-14.736	-12.41	-14.187	-16.403	-13.729	-15.418	-16.332	-14.993	-13.833	-13.506	-17.742	-14.937	-14.168	-15.025	-14.602	-15.621	-14.406	-14.588	-12.198	-17.066	-14.428	-16.157	-13.614	-14.409	-13.469	-14.391	-13.333	-16.773	-14.11	-15.03	-14.467	-13.986	-12.969	-14.948	-13.643	-15.013	-16.093	-15.408	-13.318	-13.289	-14.45	-13.184	-14.329	-13.433	-15.608	-15.374	-13.664	-16.989
-10.06	-9.083	-9.0997	-8.1382	-9.441	-11.51	-9.1773	-8.782	-8.6817	-9.2633	-9.203	-7.8069	-11.081	-8.5233	-10.481	-7.2045	-10.141	-10.576	-9.1183	-9.1974	-10.225	-6.7401	-8.9414	-10.132	-8.4816	-9.2421	-8.5457	-7.0213	-11.139	-9.1843	-9.5023	-8.9882	-6.0654	-6.6025	-10.513	-10.397	-10.876	-9.7285	-9.3877	-9.5012	-9.6303	-10.093	-8.4084	-7.5818	-10.472	-10.31	-8.2575	-7.6194	-9.6393	-9.0467
-20.409	-21.024	-20.042	-19.612	-20.306	-22.745	-19.804	-19.611	-20.316	-19.416	-22.525	-20.787	-20.194	-20.784	-22.119	-20.323	-21.405	-20.907	-18.552	-19.308	-21.272	-22.149	-20.059	-23.025	-21.598	-18.659	-23.467	-21.45	-20.838	-19.537	-19.924	-20.128	-21.919	-20.633	-20.409	-21.405	-19.02	-21.401	-20.018	-19.576	-21.745	-19.696	-19.996	-20.395	-19.504	-21.177	-20.095	-21.159	-19.927	-19.512
6.926	8.9213	8.2617	10.494	4.362	7.999	4.9182	7.1881	7.6454	6.5192	6.3043	8.3483	6.0027	5.5697	5.6603	6.9987	5.8108	6.8587	6.2507	4.2643	7.8235	7.4586	4.7271	5.2572	7.2223	6.3681	5.893	4.5579	6.0317	6.5257	5.6812	5.4688	7.7582	7.268	8.3756	7.741	4.9178	5.15	7.906	7.9108	5.8603	6.7973	8.3543	6.2766	8.5072	6.223	6.0766	6.1002	8.1224	8.6092
-10.697	-13.068	-9.0428	-12.885	-11.663	-12.168	-9.8873	-13.04	-12.041	-11.324	-11.135	-12.136	-12.464	-11.998	-10.881	-13.344	-10.629	-10.592	-9.3268	-13.679	-9.9983	-7.2155	-11.33	-13.396	-10.879	-9.2073	-10.574	-12.075	-10.171	-12.215	-10.441	-11.125	-11.347	-9.7249	-13.284	-13.6	-9.0558	-11.557	-12.905	-11.442	-10.662	-8.9894	-10.737	-9.858	-12.199	-9.6825	-10.501	-11.921	-11.173	-11.367
-12.666	-12.503	-11.389	-11.682	-11.736	-13.702	-12.741	-11.194	-13.469	-10.893	-14.11	-12.307	-11.485	-11.949	-12.554	-13.493	-11.247	-11.047	-12.301	-13.588	-12.044	-14.851	-11.432	-11.889	-13.024	-12.826	-14.127	-11.643	-13.635	-12.508	-11.493	-11.441	-10.675	-13.803	-14.307	-11.897	-11.943	-13.198	-12.337	-10.119	-10.958	-13.501	-12.115	-11.895	-14.472	-12.415	-11.3	-11.137	-11.658	-11.953
-3.8335	-4.5875	-7.9986	-7.3157	-6.4785	-5.0215	-2.9804	-7.0269	-6.3127	-5.8074	-6.3751	-5.7049	-5.1562	-5.7189	-6.2554	-6.3702	-4.4156	-6.2295	-6.4136	-6.5734	-5.7347	-4.543	-6.9087	-3.9266	-5.2437	-5.4303	-5.5075	-5.6988	-7.1098	-3.5986	-6.0305	-5.0736	-4.0234	-7.0833	-5.1349	-5.1642	-6.4161	-5.9699	-3.3287	-4.0531	-5.5913	-6.8064	-5.6095	-5.8661	-5.0802	-3.7834	-6.9395	-7.3478	-6.3052	-7.9101
-12.916	-14.048	-15.77	-13.69	-11.406	-15.491	-13.554	-14.677	-12.462	-14.194	-13.7	-12.986	-11.954	-12.756	-10.954	-13.653	-13.519	-12.174	-11.271	-11.494	-13.661	-12.91	-14.158	-13.693	-11.233	-12.445	-14.571	-14.378	-13.752	-14.161	-13.324	-11.474	-14.15	-12.694	-13.49	-12.634	-12.847	-11.606	-12.943	-11.275	-11.975	-13.672	-12.372	-14.029	-11.957	-13.268	-11.308	-12.38	-15.974	-12.075
-1.4662	-3.6036	-1.8874	-2.095	-2.2925	-3.1524	-4.3406	-1.5065	-3.065	-1.3067	-3.0022	-3.9992	-3.3	-1.6354	-4.0517	-0.92147	-1.1231	-0.58179	-2.1344	-2.2327	-2.511	-5.581	-2.327	-1.9162	-2.176	-2.3261	1.5061	-1.8477	-2.6619	-3.2966	-2.9125	-3.0859	-5.2761	-3.2452	-2.2107	-1.697	-3.704	-4.8704	-4.922	2.4801	-4.0675	-2.5244	-4.3982	-4.6759	-4.8418	-1.5537	-2.5814	-2.8418	-2.2415	-3.5655
-4.7222	-4.9986	-4.5766	-4.7443	-4.9656	-4.3859	-6.5407	-6.6471	-4.4341	-6.6238	-5.5635	-8.6928	-5.0279	-5.2862	-6.9694	-6.2238	-4.7057	-5.7198	-7.9273	-4.6694	-4.9353	-7.3719	-5.022	-5.0972	-5.8049	-6.6156	-6.4316	-5.4833	-5.086	-6.0184	-3.8778	-5.2295	-6.219	-5.6358	-6.2978	-4.4372	-7.6687	-3.9258	-5.5573	-6.556	-6.5383	-6.1751	-6.18	-4.592	-7.7959	-5.2068	-4.4428	-6.7835	-4.6296	-5.8903
1.2813	-1.1721	-0.36959	-1.5006	-1.5984	-3.4146	0.24093	-2.0652	-0.44753	2.2583	0.92486	-0.028376	-0.42685	-0.84162	0.84555	0.14453	2.5746	-0.90108	-0.87442	-3.0156	0.45447	-0.57064	-0.53812	1.9531	0.83416	1.237	0.69961	2.6375	-0.47395	0.16084	0.47837	-0.061156	0.046768	0.68444	0.71038	-0.65006	-0.53031	-0.22014	2.3678	-0.71456	1.1296	-0.53328	-0.88558	-0.88027	1.3506	0.81663	0.42821	-2.7422	-3.4839	0.75557
-7.2025	-6.8395	-7.639	-7.167	-7.6429	-4.4154	-7.0314	-4.5347	-6.2571	-6.3446	-4.8624	-5.0448	-6.079	-6.6606	-6.3671	-6.1336	-4.6289	-6.836	-6.1385	-5.0566	-6.7282	-5.7913	-3.7095	-4.0575	-6.9056	-4.9943	-6.7049	-3.3892	-6.2806	-2.9388	-5.9903	-6.2748	-6.7704	-5.2087	-5.8693	-6.1998	-6.0477	-4.7385	-4.7416	-6.6987	-5.887	-8.0759	-5.7852	-6.841	-7.3081	-7.482	-4.2196	-4.133	-3.576	-4.836
-5.0573	-6.7414	-9.391	-10.495	-6.8299	-5.4888	-5.4063	-5.317	-5.7858	-6.9017	-6.326	-4.4771	-7.3984	-5.1168	-4.4082	-6.9328	-4.5583	-8.2886	-5.3222	-9.3179	-3.3954	-5.8744	-6.5558	-7.3835	-7.0532	-8.8932	-5.5739	-6.1906	-8.3797	-6.1256	-5.0736	-5.0408	-7.9028	-7.0884	-9.5493	-7.1563	-5.5659	-6.1533	-6.3149	-5.413	-4.5305	-7.1996	-5.9991	-4.912	-4.6607	-6.9625	-6.2098	-6.201	-6.7851	-2.5584
-3.1913	-6.083	-3.1785	-4.58	-3.2741	-1.9348	-0.74136	-4.131	-2.816	-2.6571	-2.7297	-0.0044759	-2.7106	-3.2744	-3.221	-0.30172	-5.5968	-3.3157	-1.7095	-2.2805	-1.7372	-1.6644	0.12448	-1.4692	-0.22537	-3.3166	-3.2466	-0.8339	-0.62708	-2.6647	-0.064617	-2.5498	-2.751	-3.0312	-4.2093	-3.5685	-2.6681	-1.7646	-3.4075	-2.7194	-2.6262	-2.5344	-5.8587	-1.5792	-2.0029	-2.1613	-1.0255	-1.553	-2.7839	-2.3418
1.4484	-1.989	-0.097395	0.14686	0.51968	0.62585	1.7502	1.1106	-0.11273	-0.62031	-0.060704	0.75447	0.24025	-0.82335	0.85272	-2.0889	0.5058	-0.14135	1.0009	0.77478	-0.41532	-0.64931	0.74686	-0.51486	-2.1952	-0.87392	-1.5663	-0.31732	-0.57418	-1.1163	0.32763	-0.11311	0.51809	1.4225	-1.0061	-1.407	-2.3064	0.95334	-1.4494	1.1229	-0.78529	0.79458	-0.56156	1.253	-1.2049	-2.4477	-0.005289	-1.0284	-1.3968	-0.5406
4.7215	6.9752	4.415	5.0935	3.9823	3.3776	5.4837	4.7895	3.6409	5.2885	4.3217	5.3844	5.3528	3.1074	6.0242	4.8344	4.5535	5.0342	3.2434	4.2988	4.5612	3.3565	4.563	3.4564	4.9613	6.047	2.1559	4.1246	4.2047	2.4089	2.9409	1.9789	6.2405	2.3759	4.2083	3.8703	7.1618	5.2328	4.2389	4.9976	3.857	2.9149	3.4745	3.4163	4.4362	1.8906	5.7999	2.5338	3.286	7.4762
-3.3272	-3.1259	-2.3143	-2.1994	-2.9569	-1.6757	-2.5576	-1.5534	-2.6591	-1.8454	-2.0489	-2.304	-1.5974	-3.2325	-1.3198	-4.1733	-1.2246	-3.5668	-2.8228	-1.5888	-2.8337	-1.6455	-3.5175	-3.3102	-2.3739	-3.7537	-2.53	-1.2289	-0.62548	0.97281	-3.1726	-0.79187	-3.5374	-3.4674	-3.8555	0.36649	-3.9093	-2.5451	-2.3565	-1.8102	-2.3239	-2.7132	-0.5315	-3.5885	-5.368	-0.59442	-4.1313	-2.797	-1.0161	-2.4675
1.395	1.1476	-1.7581	0.89614	-0.54722	0.087691	-2.2016	-0.31766	1.4216	-1.4738	1.2567	-0.37124	-1.4527	-1.9293	0.37295	-0.34493	0.52887	-1.6612	2.3706	-0.37572	-0.5996	-0.83587	-1.1709	-0.079262	2.3196	-1.8286	0.070129	1.0336	0.43726	0.026522	0.54584	1.7332	0.027851	-0.56647	-0.19428	0.41741	-0.7933	-2.2117	0.059778	1.46	3.3812	-1.8097	1.6829	-1.9156	0.97668	0.74699	-1.0104	-0.2925	-2.3449	2.6017
3.1657	1.9808	0.82172	1.5989	2.5458	1.1099	1.5607	1.7621	2.1778	2.6896	1.9355	0.44053	2.0259	2.284	2.1836	-0.89518	0.34185	1.1321	2.5186	-0.051724	0.1358	0.75966	2.8597	0.34651	1.3078	3.3217	1.9229	2.8215	1.7093	2.4064	2.3209	-0.11853	0.51505	2.3013	1.5744	0.11581	1.1781	1.0887	-0.74448	1.0365	-0.25747	-0.14811	0.83656	1.1994	1.8301	2.2558	1.84	2.2552	2.1616	0.55001
-2.5487	0.30567	0.25824	-0.94385	0.35824	-3.4893	-0.76929	-1.6222	0.04186	-0.084679	-2.1332	-1.7447	-2.1451	-2.0855	0.20492	-4.0419	-1.4479	-2.4422	-0.73484	-1.9542	-3.0248	-2.4293	-0.9104	-0.63062	-0.94221	-2.3423	-0.50642	-3.3851	-1.1287	-1.3608	-3.8726	-2.605	0.14938	-0.09589	-1.0053	-1.2149	-2.3929	-2.46	-1.9512	-3.0018	0.40554	-3.1026	-1.1789	0.057997	-2.5266	0.45248	-4.3826	-1.0316	0.18148	-2.7057
-12.172	-10.139	-10.543	-10.659	-9.1305	-12.721	-13.803	-11.514	-13.934	-11.324	-12.505	-9.5962	-11.065	-10.982	-12.367	-9.507	-13.412	-12.136	-12.107	-8.5756	-12.811	-12.997	-11.872	-12.346	-12.521	-11.559	-13.258	-12.133	-12.325	-12.498	-12.008	-11.881	-9.5564	-11.558	-10.737	-9.2151	-9.4687	-9.4552	-10.227	-12.188	-10.163	-8.8547	-14.35	-10.623	-11.523	-11.978	-10.344	-10.471	-13.55	-10.863
0.88136	0.43427	-0.056592	-2.2114	-1.5175	-1.8428	-0.72669	0.29179	-1.7112	-0.5667	0.9492	0.49664	-1.8081	1.5275	-2.2342	0.33924	-1.9284	-1.3138	-2.0304	-1.036	-1.9672	-0.95833	-2.8507	-1.156	-2.3789	1.867	0.96234	0.63777	0.27299	0.53383	0.058492	0.016707	-0.29816	-1.0189	-1.6603	-1.8683	1.8501	1.204	1.5459	0.68066	-0.70284	-1.048	-0.27319	-0.36371	-1.1142	0.33686	0.10377	1.6342	0.98792	-0.033279
-16.76	-15.213	-13.309	-12.503	-14.609	-15.248	-14.209	-16.963	-14.128	-13.647	-15.489	-14.648	-15.675	-17.599	-15.144	-13.619	-14.405	-16.241	-14.736	-12.748	-13.822	-15.146	-12.635	-12.252	-15.659	-14.492	-15.485	-16.433	-15.381	-15.936	-11.55	-14.799	-14.959	-13.453	-15.417	-14.212	-14.402	-12.793	-15.447	-13.874	-14	-14.618	-15.545	-15.812	-14.51	-13.153	-15.15	-15.139	-13.387	-16.592
1.2973	0.71916	-0.40608	-0.61973	0.81869	0.45269	-0.27558	-1.6515	2.5813	-0.67821	-0.67603	-1.0622	2.1482	0.67053	-1.7173	0.86907	-2.4488	-0.96718	-2.3158	-0.64985	0.58667	-0.77974	-1.2085	1.7062	0.18502	0.31516	-0.34228	2.1852	0.60658	0.086011	-0.42681	1.5178	2.4808	-0.37633	0.37981	-2.5579	-0.43853	0.32432	0.18126	-2.0499	0.45269	0.54338	-1.0955	-2.1534	1.8964	-0.094789	-2.4077	-1.3768	0.99811	0.84044
2.0736	1.1496	2.8814	1.9052	0.23077	2.4307	1.7977	2.6067	2.4445	1.118	0.42138	4.8453	1.7453	1.309	0.96971	1.8951	3.2504	1.2025	1.8118	1.497	1.7354	2.6222	2.7859	-0.2358	1.1858	1.6087	1.8656	2.8543	-0.79307	3.857	1.9319	3.1771	-0.069397	2.1174	0.69357	1.8059	1.9334	3.1897	1.3087	3.0095	2.049	2.5614	1.2072	0.76971	1.1313	-0.92601	-1.0432	2.5197	-1.5051	2.2807
6.407	7.3305	8.1324	7.1408	7.8565	7.8269	5.7871	6.542	6.1159	7.8866	8.4239	8.1942	10.06	8.4083	8.7197	7.6016	8.423	6.405	6.6251	9.2343	9.6618	7.9443	7.2377	8.8711	8.6506	7.1004	7.3107	9.0005	9.3733	7.7609	8.7903	9.6141	7.4145	8.6032	7.8722	6.3931	6.6682	8.6647	8.4826	7.4797	6.8947	9.2024	9.2355	6.6219	8.3867	10.496	6.6914	9.6505	9.0589	10.3
0.93514	0.58482	-2.232	-1.8912	1.6773	-0.80092	2.6044	0.19646	1.1168	-0.011454	-0.49327	1.3324	0.45461	1.0454	0.31145	0.67022	0.84303	0.81559	1.1114	1.0853	0.68969	2.4295	-0.84812	1.7676	1.0394	0.37992	2.2448	3.9624	-1.7643	1.4235	2.8459	0.39952	-0.77398	1.8122	4.1226	1.3787	0.4405	0.27522	-0.6309	-0.3488	1.3424	-0.72624	1.8151	0.10598	0.28127	-2.3927	0.060085	1.023	-0.34221	1.7745
0.72797	6.9302	3.2861	4.1302	3.2314	5.0022	4.5962	3.4369	4.1043	2.7819	3.7477	4.9959	4.8314	2.6089	2.3361	5.8137	4.0849	5.1522	4.6649	4.8217	5.9751	4.3693	4.3327	5.7091	4.1835	3.6579	3.3346	3.3516	6.3562	6.1427	4.4946	3.6392	2.9403	5.1765	4.2781	4.0907	3.1229	4.1053	4.4179	4.6966	3.7024	6.4743	4.4198	6.6183	3.362	4.9028	4.4891	5.4843	3.507	4.6124
1.5486	0.81387	0.52573	-1.7622	0.8168	-0.33564	-1.1661	-0.77036	-1.3316	-0.57618	-1.4372	0.17105	-0.77352	-0.79934	-0.69334	1.4275	1.8989	0.4374	-0.46838	0.70658	-0.24756	-2.6362	-1.2972	0.27604	0.21303	-0.11519	-0.51574	-1.4121	1.1233	-1.4156	0.29691	1.3117	0.045338	0.10914	1.3232	-0.077515	-2.3181	1.2222	0.34107	-0.63283	-0.68826	-1.3759	-0.70123	-1.5076	-0.86431	1.3743	-1.213	-0.93854	-0.13915	-1.0735
-4.7091	-4.8786	-6.744	-5.3062	-7.0144	-6.1201	-5.0078	-5.7222	-6.4936	-6.4106	-6.3062	-5.6886	-3.2628	-6.0272	-4.9748	-5.49	-6.1713	-4.8529	-8.1733	-3.7131	-5.048	-4.4093	-5.4954	-4.2704	-5.4208	-3.8628	-4.9599	-8.0192	-6.999	-5.5598	-5.8038	-5.1047	-6.0915	-4.7419	-6.7976	-5.9139	-4.9188	-3.7371	-3.5347	-7.646	-5.4237	-5.2023	-6.136	-6.7373	-6.7112	-3.9056	-8.5342	-5.7861	-6.135	-6.1316
0.73907	1.5929	-0.40505	0.83774	0.48439	-0.87016	-0.87107	1.0556	1.654	0.60471	0.64245	-0.44488	1.0616	-0.37891	0.68075	0.44435	2.0174	0.45031	0.59714	2.5642	0.8589	1.9523	2.406	-1.8319	-1.0253	-0.4405	1.4499	1.4881	-2.6853	0.71939	0.65638	0.28515	0.13977	0.1749	0.046459	-1.0011	-0.14696	0.40677	1.1094	1.2121	0.78823	-0.50218	1.3018	-0.18375	0.76951	0.95588	-0.18745	0.94844	-0.32843	-0.37535
0.63863	2.9923	3.4012	2.2075	0.33464	0.63251	1.6779	2.278	1.1843	0.70241	0.21074	0.97965	4.1022	2.2879	-0.010659	-0.58542	0.62296	0.31845	-0.20613	1.4332	0.96292	1.5741	1.8406	2.2898	-0.011181	1.8707	1.9906	2.5946	2.1528	1.6433	1.9814	3.5971	3.1748	0.37637	0.56299	2.1428	0.98051	3.5218	-0.29482	1.1562	3.0914	1.5939	3.5177	5.0907	0.48612	1.4597	-0.04017	2.8123	-0.13125	1.3657
1.0483	3.3428	1.3547	2.3789	2.4224	2.4034	4.2642	1.8531	2.1066	2.587	2.1948	2.7672	1.059	3.1145	4.3909	1.7683	2.5468	3.8884	4.2421	1.1006	3.5264	0.69717	0.23341	2.6489	2.6765	4.1581	0.68073	0.73071	2.3708	3.1748	2.1035	2.8684	2.1712	2.3386	5.4311	0.98515	1.5727	4.0997	1.2174	2.0379	2.2744	2.0955	5.9037	2.2012	1.9683	1.9497	3.2316	2.2667	2.6657	2.3147
-3.6115	-3.7897	-2.4255	-4.4134	-2.9233	-5.1952	-0.026242	-2.0056	-2.8834	-1.5647	-2.9691	-2.4514	-2.3717	-2.6045	-2.6466	-2.0547	-2.3001	-3.2421	-2.3614	-4.57	-2.8564	-2.4887	-2.8812	-3.4809	-1.3692	-0.098944	-2.395	-3.1849	-1.8745	-1.1034	0.36542	-5.2846	-4.6348	-0.7131	-3.8549	-2.8459	-1.7562	-3.5231	-3.0363	-3.7797	-3.094	0.61492	-3.7028	-3.8068	-1.3191	-2.2826	-2.5731	-4.0724	-3.8804	-4.0531
0.2616	-2.0084	-2.9084	-1.1294	-1.1702	-1.0827	-1.2445	-0.59486	-0.89152	0.57165	-0.12273	-1.813	-1.4612	0.20389	-3.6091	-2.0562	-0.36816	-1.2757	-3.1644	-0.24363	-2.1119	-1.5969	-4.9229	-1.6063	1.0665	-0.15192	-3.5762	-0.18777	-1.6888	-0.68956	-3.0762	-1.9514	-2.5979	-1.3078	1.7442	0.00087746	-1.5093	-2.3364	0.043792	-0.18288	-2.8625	1.0579	-0.86299	-0.21812	-2.3747	-0.87136	-0.99093	0.81273	-0.43023	0.24323
-2.0461	-1.6479	-2.3806	-1.2367	-0.86168	-1.8608	-3.4241	-1.165	-1.7302	-2.8316	-3.1146	-2.4119	-1.1354	-1.0198	-4.1168	-3.0682	-1.9601	-2.0742	-4.4635	-2.6192	-4.2282	-3.7541	-2.5081	-1.5281	-3.4794	-0.82691	-3.6433	-2.9635	-3.322	-2.5132	-1.8537	-3.1949	-2.9913	-1.1661	-5.4987	-2.1241	-2.7066	-2.4697	-2.1623	-2.93	-1.7425	-3.9699	-2.8004	-3.3825	-3.6005	-3.2133	-1.2795	-3.4422	-5.4054	-3.6628
-12.144	-11.665	-11.1	-9.6477	-9.6259	-11.088	-10.874	-9.0927	-12.261	-10.404	-10.284	-9.5886	-10.634	-10.274	-11.324	-10.793	-10.053	-10.469	-9.7551	-9.0496	-7.5455	-9.7626	-7.2943	-9.0383	-10.457	-12.127	-9.8306	-11.031	-10.739	-10.538	-9.2403	-11.946	-11.935	-8.2509	-8.817	-9.895	-11.281	-8.8817	-11.26	-6.2028	-10.568	-11.136	-11.019	-10.233	-10.141	-10.405	-11.476	-9.4521	-9.8822	-9.2413
-21.564	-24.051	-21.562	-23.015	-22.912	-20.158	-20.868	-20.381	-22.313	-21.67	-21.337	-21.705	-24.418	-20.064	-21.133	-24.204	-20.538	-22.512	-21.352	-21.524	-22.689	-22.765	-22.062	-21.353	-24.926	-20.532	-24.003	-22.957	-22.8	-24.64	-23.995	-23.453	-24.447	-22.598	-22.424	-19.394	-24.492	-22.144	-24.639	-20.651	-21.033	-24.276	-23.022	-22.214	-23.536	-20.746	-22.274	-23.65	-20.602	-21.696
0.8827	-2.3471	1.3602	0.26402	-0.71216	1.2552	1.6425	-0.9172	0.20136	-0.67175	0.48618	0.92025	-0.35504	2.834	-0.89676	1.5732	0.090766	-0.00086677	0.48737	0.22616	0.68375	1.6315	0.63697	2.29	0.21001	0.54159	-0.47122	-1.6338	-0.3464	-0.56445	1.1078	0.3172	0.88779	-2.0007	-0.76037	0.3492	-1.3239	0.3445	1.0644	0.1845	-1.3438	1.0468	1.7575	1.5906	3.0284	0.14601	0.15671	2.5114	-2.3181	-0.41119
-7.351	-5.5656	-3.9886	-6.5341	-5.6963	-4.7835	-5.5292	-4.9871	-5.8975	-4.4732	-5.6832	-4.5286	-4.6675	-1.1664	-4.5305	-4.4847	-4.5815	-5.4933	-3.4984	-4.4925	-4.8392	-4.851	-6.2613	-4.8949	-4.3258	-3.6173	-7.4872	-6.0454	-6.483	-4.5181	-5.1383	-6.2859	-2.923	-4.3953	-4.8511	-5.9353	-5.6937	-6.7676	-3.8288	-4.7534	-7.2837	-5.1241	-5.432	-3.1772	-4.3202	-4.111	-3.9537	-4.6121	-2.4499	-3.9561
-10.828	-13.793	-11.742	-11.509	-13.602	-12.505	-12.939	-11.973	-12.012	-12.856	-10.747	-13.214	-14.919	-13.05	-12.309	-11.672	-10.794	-12.135	-12.228	-12.847	-13.081	-11.596	-13.051	-11.667	-11.276	-11.623	-12.869	-13.504	-10.906	-8.8561	-11.551	-9.8962	-10.197	-9.5839	-11.564	-9.4352	-12.759	-11.17	-10.699	-13.536	-10.589	-13.264	-11.504	-12.537	-10.739	-9.2811	-11.578	-11.228	-11.017	-11.18
1.1167	-0.8382	2.546	2.0954	0.40607	0.32437	-0.89641	-2.9182	-0.90727	-3.996	0.035016	1.6205	-0.82416	0.74388	-1.069	-0.16141	-0.3655	0.67564	-0.42746	0.66929	0.16839	-0.79792	-1.1572	-2.3654	0.41396	1.7447	-1.0705	-0.23178	-0.96855	-2.1121	0.47836	0.57913	-0.11215	0.98571	-0.54151	-0.96292	-2.9409	-0.52409	-0.71819	2.8397	-1.1489	2.2301	-1.7591	0.85945	-0.28183	1.2764	-0.78524	-3.235	0.15993	-0.93766
2.6772	-2.3162	-0.31975	-0.59065	-2.7481	-3.0699	1.418	-1.1202	0.022062	-0.16056	1.2403	1.5728	-2.8467	-1.224	1.245	-1.473	-2.2991	-2.1266	-2.5459	-1.8712	2.3047	-1.3709	2.3011	-1.6971	-0.78358	-1.6822	0.12224	-0.59088	-2.4181	0.23932	1.0366	0.66902	-0.32614	-1.0977	0.41965	-0.73917	-2.2648	0.73857	-1.5909	-1.0459	0.99134	-3.335	-3.8018	-1.3076	-0.77163	-1.7834	-0.046	-3.1534	-2.102	-1.4784
-3.9538	-2.7158	-7.0742	-3.0875	-2.2865	-3.2601	-4.7942	-4.7178	-1.7812	-3.084	-2.1679	-0.89874	-5.0321	-1.7408	-4.1296	-5.8192	-3.3779	-1.4314	-2.6836	-6.338	-0.78131	-4.26	-1.9648	-2.0855	-1.2602	-2.1205	-3.0343	-2.9522	-2.2405	-1.4577	-2.4621	-2.7253	-1.669	-1.1556	-3.7893	-3.2467	-5.0595	0.32572	-3.145	-2.3936	-2.1146	-0.7015	-4.6768	-3.1146	-3.5512	-2.498	-3.1036	-1.0176	-0.95197	-1.4673
-19.967	-22.807	-19.856	-22.481	-23.646	-21.062	-21.734	-22.973	-21.996	-22.852	-22.211	-20.261	-23.078	-19.958	-22.488	-22.853	-20.091	-22.062	-21.649	-19.626	-21.666	-18.412	-23.02	-22.996	-23.502	-24.186	-20.864	-23.022	-22.119	-22.445	-21.686	-20.791	-20.715	-22.284	-23.36	-20.472	-21.094	-23.178	-19.486	-23.218	-23.159	-23.326	-21.515	-21.484	-19.326	-22.536	-21.429	-21.179	-21.376	-24.02
-2.975	-5.2244	-3.7681	-2.0534	-4.1688	-4.5371	-3.057	-2.0536	-1.3102	-2.875	-2.3857	-3.0417	-2.7548	-2.8086	-1.7242	-3.2863	-3.2026	-2.8775	-4.1891	-5.5097	-5.0677	-1.9288	-2.3926	-3.1333	-4.442	-3.8698	-2.2293	0.27126	-2.02	-1.9711	-2.0062	-3.2771	-1.7608	-0.26861	-1.8114	-3.6792	-3.173	-6.4134	-1.5349	-4.4249	-1.1863	-2.1952	-3.8234	-2.3437	-3.3746	-2.314	-4.0626	-3.8698	-1.8148	-2.2295
3.9766	3.9724	4.2257	5.2954	7.6704	5.3291	5.2864	5.1148	4.4184	2.1904	6.4998	3.7722	5.0665	5.5764	5.2045	6.7159	5.7466	6.7129	6.2526	6.224	5.9334	5.8646	5.9974	4.486	3.9319	7.2537	5.5111	6.806	6.2664	6.047	6.743	5.4767	4.9154	4.4967	5.3381	5.121	6.0307	5.7622	6.6335	4.5605	3.5602	8.1179	5.8817	7.1913	5.0266	6.092	6.3172	4.8351	5.4508	5.3475
-11.241	-11.667	-12.665	-11.375	-13.031	-11.441	-11.199	-13.058	-11.805	-13.066	-10.822	-10.145	-10.499	-9.9506	-12.865	-12.99	-11.685	-11.822	-13.423	-10.854	-13.138	-10.435	-10.868	-11.926	-9.4396	-9.7041	-9.8985	-9.8769	-11.343	-13.758	-11.753	-16.074	-10.033	-12.304	-9.435	-10.884	-12.388	-10.852	-12.028	-11.704	-11.572	-13.444	-11.555	-12.894	-10.847	-14.607	-11.649	-9.8817	-9.9245	-12.163
-10.75	-10.422	-9.5847	-9.3871	-11.582	-13.949	-13.283	-10.007	-14.046	-11.122	-10.53	-10.98	-11.561	-12.641	-11.626	-12.218	-12.014	-12.176	-13.768	-10.747	-12.436	-10.149	-13.043	-13.065	-10.812	-11.961	-9.6587	-11.403	-12.367	-13.991	-13.263	-11.775	-11.706	-13.408	-11.279	-12.32	-10.945	-13.672	-9.9974	-11.838	-10.76	-12.505	-12.271	-11.728	-11.089	-13.192	-13.889	-12.849	-13.601	-11.511
-3.8661	-4.2029	-4.8692	-1.5846	-4.3663	-4.544	-4.1851	-4.6662	-2.4315	-2.1421	-3.2442	-3.3086	-3.4396	-3.2862	-3.8623	-3.9176	-3.1951	-3.2638	-4.9629	-2.5967	-3.0752	-2.9489	-3.3783	-5.4668	-4.5818	-4.8965	-3.6917	-3.8559	-4.1316	-4.0743	-5.6672	-2.5683	-3.9399	-4.1494	-2.425	-2.5018	-1.2584	-4.8122	-2.7191	-4.4131	-4.8317	-4.9074	-2.3321	-3.6075	-4.5588	-4.7444	-2.9624	-4.4584	-4.2468	-1.2142
-10.883	-12.99	-10.319	-10.838	-12.908	-11.986	-11.863	-11.118	-12.067	-11.232	-10.505	-11.812	-9.4968	-10.196	-10.187	-11.229	-11.213	-11.59	-12.361	-10.075	-11.182	-13.971	-14.734	-11.722	-12.014	-11.564	-10.438	-11.219	-11.472	-15.463	-12.733	-9.9514	-13.656	-12.195	-11.154	-11.232	-9.9382	-12.601	-11.337	-11.316	-12.85	-12.001	-13.622	-10.07	-14.085	-11.737	-14.1	-13.057	-9.1613	-11.34
-5.6121	-6.2791	-5.1297	-6.4583	-5.8079	-5.5305	-6.8972	-6.9575	-6.996	-6.5083	-9.9875	-6.4653	-6.8112	-5.8381	-8.0823	-4.3255	-2.2295	-5.3236	-5.5298	-6.4976	-5.94	-6.3559	-7.9313	-6.1588	-4.7794	-5.4593	-4.3689	-7.6609	-7.2085	-5.792	-7.7896	-4.9977	-6.5453	-6.3923	-6.8656	-6.9866	-4.296	-6.299	-7.2835	-6.0933	-4.8346	-5.7789	-6.0816	-7.899	-7.1425	-8.2149	-6.8699	-4.8486	-5.8348	-7.8154
-12.58	-11.002	-13.064	-12.676	-9.6376	-11.246	-10.953	-8.9805	-10.566	-13.371	-13.702	-10.323	-10.659	-12.175	-10.333	-12.67	-11.991	-10.612	-11.06	-9.6008	-13.062	-12.008	-10.831	-12.245	-9.4587	-13.384	-10.518	-12.934	-9.5273	-10.621	-11.905	-10.804	-10.736	-14.605	-9.9462	-10.917	-11.964	-10.968	-10.515	-12.835	-10.676	-11.431	-14.424	-12.129	-11.418	-11.824	-11.057	-11.219	-11.493	-13.919
-11.87	-12.504	-11.556	-12.068	-12.307	-12.537	-11.833	-12.597	-11.351	-12.48	-13.873	-14.293	-12.845	-14.111	-12.372	-7.9352	-10.242	-13.388	-11.417	-12.444	-13.108	-11.379	-10.646	-11.209	-10.804	-11.668	-13.032	-11.143	-11.303	-10.617	-14.627	-10.834	-12.347	-10.284	-11.072	-10.831	-11.88	-11.005	-9.2284	-14.694	-10.426	-11.616	-10.139	-12.053	-11.758	-10.531	-11.527	-10.906	-12.391	-9.6147
9.9777	8.9232	7.7734	9.0434	9.3231	7.2223	8.6209	7.7157	9.0897	10.135	7.7856	9.7821	6.4017	6.7352	10.173	5.2762	8.3022	9.4951	9.3504	9.2091	7.225	7.9957	8.6523	11.153	10.357	6.7892	7.1489	6.3087	7.2901	9.1543	8.5733	9.864	6.1384	10.063	8.757	7.0903	8.45	8.7532	8.8502	8.0927	6.6657	8.247	6.8693	9.4365	8.2384	9.8236	6.6492	9.8474	7.9761	8.0158
-11.156	-9.2142	-9.8502	-11.834	-9.1472	-7.981	-12.147	-11.02	-6.4203	-7.665	-6.5695	-10.195	-8.4104	-7.5085	-11.168	-10.088	-9.1069	-7.3621	-9.2456	-9.9752	-9.6634	-8.8323	-8.9513	-10.505	-10.159	-8.5417	-10.722	-10.787	-8.9991	-8.9953	-9.6248	-11.168	-8.9696	-8.4841	-7.1383	-8.8283	-10.849	-9.6425	-8.1855	-9.3741	-7.8075	-10.567	-8.2676	-8.7467	-9.2507	-8.6856	-8.5182	-5.939	-7.7252	-8.4794
4.848	6.5622	6.0162	5.7568	6.2372	4.6676	5.5779	6.0179	6.6519	6.0685	6.8771	6.3942	5.2815	4.4057	3.7904	7.0118	5.0256	4.4778	6.7249	7.0342	5.5185	6.1637	6.2574	4.8501	4.2834	4.2112	7.8438	6.1607	5.7631	6.003	3.1481	7.9586	7.446	7.6697	6.5796	5.9079	7.0576	7.3536	4.486	6.4642	4.3032	4.9427	6.3667	4.0605	6.843	3.8571	5.6504	5.4973	5.2523	6.1333
-20.262	-22.729	-23.02	-20.81	-23.165	-20.072	-23.156	-21.613	-21.521	-23.827	-19.752	-21.775	-20.261	-23.034	-22.126	-21.012	-21.96	-18.881	-21.846	-22.247	-21.541	-20.673	-22.219	-22.876	-23.884	-21.67	-23.109	-21.288	-20.448	-22.745	-21.393	-25.487	-23.353	-22.77	-19.844	-21.903	-21.719	-26.97	-24.107	-21.023	-21.007	-22.87	-22.139	-24.741	-22.425	-24.676	-21.527	-19.454	-20.948	-20.695
-14.501	-16.58	-12.318	-14.359	-13.512	-14.843	-16.563	-16.297	-15.092	-14.059	-18.119	-12.463	-12.278	-13.417	-16.575	-13.243	-14.641	-16.561	-13.178	-15.445	-15.154	-13.621	-16.073	-15.802	-15.074	-14.692	-13.29	-14.506	-13.793	-15.688	-17.037	-14.978	-14.952	-14.543	-12.713	-13.19	-16.342	-14.578	-14.301	-13.526	-14.894	-14.294	-12.057	-14.451	-15.918	-14.444	-13.506	-15.72	-13.862	-13.152
-6.5713	-1.1487	-4.4029	-2.3042	-3.6413	-4.6144	-4.9106	-5.1793	-2.3838	-3.1791	-2.2237	-3.4018	-1.3045	-4.5491	-3.1623	-3.6969	-2.0481	-2.3692	-6.369	-2.9179	-5.6042	-2.1033	-3.0995	-4.9503	-2.3395	-6.7141	-3.7374	-4.6158	-1.6473	-4.945	-2.5831	-4.0232	-3.4618	-0.79231	-3.1989	-2.1729	-1.1996	-3.2724	-5.0153	-4.1862	-3.9896	-4.8485	-5.3727	-5.8856	-2.5435	-1.2272	-0.61883	-4.4229	-4.9665	-4.3478
-2.5971	-2.5409	-2.2737	-3.1444	-0.60452	-5.3503	-5.6301	-4.0896	-2.5949	-2.0787	-3.9907	-7.0088	-6.5713	-3.0649	-4.1863	-3.5936	-3.6701	-1.5047	-4.7998	-2.4821	-5.7496	-5.1117	-5.8583	-4.66	-4.3896	-2.9073	-4.679	-3.4888	-2.3368	-3.233	-3.5578	-3.7262	-4.9834	-4.2987	-1.905	-4.3918	-4.699	-4.3847	-4.7444	-3.6631	-2.0437	-4.3736	-4.7138	-5.6299	-2.7971	-5.8835	-3.2841	-3.2788	-4.8882	-4.3883
-11.783	-15.765	-14.027	-14.525	-14.638	-12.144	-14.739	-14.896	-14.414	-11.429	-16.335	-13.67	-12.65	-15.308	-13.86	-11.779	-12.308	-11.822	-12.557	-13.526	-14.563	-12.613	-13.824	-14.172	-15.277	-14.5	-16.141	-13.642	-15.849	-12.167	-13.216	-14.078	-13.71	-14.762	-15.838	-14.495	-13.324	-13.953	-15.276	-13.28	-13.387	-15.384	-14.977	-15.748	-14.994	-13.597	-14.899	-15.793	-12.947	-15.394
-4.5948	-4.4735	-2.6931	-4.2747	-5.5131	-4.643	-4.0244	-3.0839	-3.8061	-4.9627	-2.9562	-2.211	-4.2224	-2.2902	-1.1878	-3.0664	-2.6866	-4.8175	-5.0286	-4.3996	-4.0341	-4.1008	-3.8359	-5.3003	-2.0667	-5.7239	-3.219	-3.7582	-3.0457	-4.0396	-4.8173	-4.5516	-4.0834	-3.9707	-3.6077	-2.4715	-0.19595	-2.6483	-4.5564	-2.9797	-3.9483	-6.1599	-5.2493	-4.0761	-4.6039	-4.9396	-3.7005	-2.7798	-3.0449	-3.0367
-0.35209	0.60871	-1.5658	-0.79928	0.78743	-0.3319	-0.79529	-0.16708	-1.2061	1.1924	0.16107	-0.082768	1.4152	0.52783	0.032472	-0.23717	-0.30567	1.9152	-0.88002	0.69953	0.80366	0.68508	-1.9775	1.2606	-0.72547	0.037488	-1.3621	0.48238	0.081474	1.147	2.9935	1.41	0.82696	-0.22331	-0.23173	1.6956	-0.45681	0.015947	1.1262	0.79918	1.5437	1.2643	-2.5639	2.6703	0.5681	0.92652	0.96268	-0.31577	0.31	1.2003
9.589	8.1617	10.407	9.6665	9.6477	7.8671	11.044	6.4702	7.8047	7.4549	7.0445	9.1048	8.1177	9.1449	8.8443	10.099	9.7964	6.9487	9.2407	9.9526	7.0877	8.4809	7.5867	8.7377	6.8371	7.4401	8.0916	8.0664	8.2842	9.564	9.2144	5.9738	8.1934	8.0197	9.7199	7.7334	7.4963	7.9328	8.5481	7.8661	8.8733	6.7576	7.1726	9.8346	10.013	9.0906	8.2074	9.3178	7.6514	7.6349
0.033578	0.41145	-0.61575	-0.15021	-1.8046	-0.47408	0.94354	1.4989	0.78969	-0.75272	2.3037	0.5351	1.5411	-0.69303	-2.1493	1.3023	1.3748	0.96759	-0.42697	-1.2172	-2.1927	-2.1625	0.61526	2.6908	-0.50967	0.81117	1.3004	-0.16107	0.77185	-1.1077	-1.1282	-1.7956	0.1428	-0.56015	-0.32593	-0.64973	0.62926	1.0546	-2.0874	0.04782	2.1338	-0.10441	1.6329	0.96183	-1.3527	3.0414	0.85263	0.14453	0.47253	-0.79903
-2.0721	-1.3445	-1.8285	-2.4495	-1.3418	-3.739	-1.2938	-1.6418	-2.441	-2.4395	-3.1089	-2.6643	-1.716	-2.5006	-2.7135	-1.9378	-2.6045	-2.7304	-2.0168	-3.1221	0.31673	-3.0572	-4.7177	-0.2391	-1.9021	-3.6367	-2.7269	-1.2868	-2.9602	-2.5722	-0.94446	-2.6915	-3.4012	-3.5142	-0.32961	-4.4905	-1.3173	-2.9724	-3.2851	-0.74004	-4.6313	-2.292	-3.742	-3.9966	-3.2776	-1.6042	-0.6262	-1.0544	-1.3731	-1.7976
0.93238	2.3062	1.6003	2.7264	0.79227	0.76042	-0.045541	1.2273	1.7356	1.0702	0.559	-2.0254	2.1629	0.62246	2.0796	0.48878	0.53227	0.14459	-2.4461	1.1626	0.75786	1.8497	0.96039	2.628	0.8083	2.6164	0.40864	1.8908	0.98717	2.4542	1.3468	2.5383	-0.37131	2.6233	0.46431	-0.36946	0.62626	2.8671	0.93355	0.11269	0.27181	2.8131	2.1081	0.66471	-0.056654	1.3695	3.113	1.3103	1.7053	2.4311
-3.1397	-0.79859	-2.3767	-0.70994	-3.1181	-2.3272	-1.4308	-0.29098	-2.9803	-4.1085	-2.2328	-0.55289	1.3813	-1.2164	-2.7358	-0.15792	-2.6054	-2.6515	0.17722	-0.26109	-1.5017	0.17594	-1.8084	-1.5247	-1.3341	1.5073	-1.4273	-1.2565	-0.15662	0.81921	-1.154	-2.8531	-0.5049	-2.0394	-1.4348	-0.71247	-3.1476	-0.44215	-3.193	-0.24984	0.49209	1.1483	-0.5439	0.82986	-2.5611	-4.2641	-1.2748	-1.0947	1.0598	-1.7779
-11.995	-15.992	-12.903	-13.918	-10.941	-11.732	-13.923	-12.135	-11.789	-13.457	-14.201	-15.99	-15.564	-12.535	-12.748	-12.387	-10.047	-12.176	-12.441	-11.711	-12.703	-13.43	-12.178	-12.139	-11.721	-10.64	-12.975	-13.173	-13.932	-12.195	-12.411	-13.615	-14.219	-13.06	-12.68	-13.642	-11.794	-13.477	-12.715	-12.688	-12.737	-12.3	-12.05	-14.181	-12.098	-12.764	-12.862	-11.953	-14.44	-13.137
-10.828	-12.951	-12.473	-10.935	-12.716	-9.5101	-11.083	-11.322	-13.085	-10.762	-12.08	-13.985	-11.073	-12.566	-9.9281	-11.834	-12.539	-10.797	-10.067	-11.761	-9.0383	-10.723	-11.443	-12.429	-10.773	-10.653	-11.528	-12.576	-11.675	-12.629	-13.629	-15.076	-12.623	-11.278	-11.567	-12.303	-10.511	-11.989	-10.956	-10.908	-14.239	-9.6609	-9.4237	-12.538	-12.499	-11.214	-10.782	-11.629	-12.889	-12.056
-2.4782	-0.90897	-0.83234	-0.81883	-0.59421	-1.7178	0.18792	-1.2551	-1.0394	-1.1621	-1.865	-1.9458	-2.955	-1.3003	-1.3192	-1.7707	-3.2729	-2.2761	-3.6948	-2.5885	-0.57832	-0.66715	-1.0784	-1.3328	-3.1153	0.57149	-1.2381	-4.672	-2.2302	-0.9353	-1.518	-2.0863	-3.1948	-3.7621	-1.7986	-2.4982	-1.9265	0.60886	-0.48544	0.64136	-1.1384	-0.42451	-2.5124	-1.1901	-0.76586	-2.207	0.5608	-0.54396	-2.4411	-3.2811
-11.126	-12.888	-11.219	-12.415	-12.313	-9.9612	-12.369	-12.486	-10.903	-13.573	-12.43	-13.1	-12.254	-13.032	-11.888	-12.654	-10.881	-10.871	-8.8324	-11.582	-8.5596	-14.077	-11.941	-12.304	-12.335	-11.454	-11.344	-12.12	-10.565	-11.806	-11.261	-11.316	-9.4405	-12.738	-10.717	-9.7463	-10.386	-13.368	-9.5235	-11.934	-12.874	-11.394	-13.802	-11.526	-10.651	-9.5793	-10.365	-13.974	-9.9911	-14.265
-0.66593	0.20982	2.1547	2.2147	0.96724	0.56065	1.0496	0.23191	-1.5695	-0.010792	0.3555	-0.82403	-0.15058	0.98631	0.22352	0.051356	0.049143	-1.8674	-1.0765	-0.53849	1.8912	-0.42107	-0.096737	-0.28043	-0.65665	-1.0449	0.59667	-1.6993	1.6406	0.96791	1.1558	-0.32461	0.10266	1.9556	-0.79378	-1.0529	1.2898	-1.245	0.54481	-1.2209	2.1276	-0.47355	0.47155	3.1667	-1.2906	0.49865	-1.0342	1.746	-1.3384	-0.9402
-13.907	-14.665	-14.613	-13.514	-13.094	-13.4	-12.553	-12.584	-11.721	-12.854	-14.543	-11.95	-12.811	-15.017	-13.576	-12.832	-15.753	-15.42	-13.739	-14.917	-12.395	-14.292	-13.88	-15.706	-13.59	-13.144	-13.689	-15.27	-13.163	-12.813	-12.414	-12.766	-13.892	-14.844	-15.209	-12.223	-13.858	-14.576	-14.755	-14.294	-12.917	-13.078	-15.153	-14.079	-13.775	-14.083	-15.351	-14.609	-15.519	-12.815
0.18007	2.032	-2.4015	2.3855	1.2325	-0.12895	1.8	-0.29937	3.7349	2.9326	-0.16046	-0.16099	-0.69096	-1.2684	1.9356	-2.5396	0.56377	1.3512	0.65966	3.5739	0.68074	2.9642	0.027812	0.15245	0.44418	0.65996	0.54142	1.0809	-0.24128	1.4476	1.2962	-1.0403	-0.61878	-0.86214	2.5144	0.25742	0.41419	0.20826	0.96259	-0.58006	1.7604	2.3762	-0.12274	-0.10674	1.079	0.6211	2.6051	-0.0076833	-0.54484	-0.7638
-11.575	-13.441	-10.15	-9.957	-9.7696	-10.659	-12.207	-10.787	-11.266	-10.225	-8.7245	-12.065	-10.158	-9.8112	-9.9172	-10.915	-12.453	-11.5	-9.68	-9.7099	-10.402	-10.896	-11.298	-10.708	-10.506	-10.813	-10.429	-11.856	-9.4333	-9.2329	-12.535	-9.0716	-9.7354	-11.47	-10.382	-11.254	-12.073	-10.461	-10.782	-10.395	-12.883	-10.465	-11.641	-9.8291	-12.746	-10.814	-12.099	-10.2	-12.745	-14.152
3.4699	1.5857	2.3781	0.98979	5.4296	2.2589	2.95	1.2593	0.47187	2.4766	3.0208	5.118	1.0474	3.5944	4.8589	3.0979	3.0004	3.1647	0.86807	3.5638	1.3957	1.3982	2.8386	1.4627	6.6585	5.0579	-0.0044334	1.6984	2.4193	2.0179	2.0973	3.2997	2.5824	5.843	1.2517	1.181	2.2958	2.6838	1.2579	1.1829	4.3612	3.5487	2.5652	2.8594	2.4479	2.7716	3.7169	5.0629	2.2848	1.2709
-6.4068	-5.7564	-3.8947	-1.4787	-4.306	-1.8511	-3.8409	-5.2344	-1.4371	-1.8473	-2.5594	-1.917	-3.5917	-3.9628	-4.2526	-3.3836	-1.5346	-5.0361	-2.3404	-2.8028	-4.0296	-3.8955	-1.273	-1.3366	-1.4818	-2.4161	-1.0233	-4.687	-1.5199	-3.5632	-4.045	-1.6044	-3.7874	-5.1499	-3.2939	-1.433	-3.9268	-5.2784	-2.8608	-3.963	-2.737	-2.6906	-3.2201	-2.4405	-6.4982	-4.5549	-1.0688	-2.6144	-2.2177	-3.7476
-2.115	-1.5138	-2.5778	-1.5575	-0.67142	-2.9625	-3.7426	-2.8082	-2.2185	-5.2629	-1.9749	-0.47139	-2.2089	-1.8344	-3.7168	-2.041	-2.7273	-2.2304	-4.6369	-2.978	-3.2618	-0.1548	-6.5476	0.23861	-3.2641	-3.2388	-3.3989	-2.6988	-2.2222	-0.96597	-2.3828	-1.7468	-3.4538	-2.9871	-3.8412	-0.49403	-2.9557	-3.1161	-2.6036	-2.2889	-1.3171	-3.7519	-2.5077	-4.3068	-2.2529	-2.2821	-3.1543	-3.351	-4.1761	-2.945
9.7565	6.4096	7.0333	6.8043	8.5065	6.714	8.4861	7.285	8.4318	8.4924	8.5901	11.152	7.5277	7.5932	7.5863	8.5012	6.4539	9.302	5.845	7.3214	8.8323	6.5905	8.993	6.8269	8.2861	9.1518	11.128	7.5028	7.1443	8.2203	8.8526	9.6352	9.761	6.3323	8.9129	7.2366	7.1864	6.9962	9.3639	8.6075	10.444	7.8175	8.0845	8.0948	8.4832	7.1045	6.9833	7.5469	8.3863	5.8229
-3.0437	-1.9795	-0.39657	-1.7134	-1.2075	-3.1036	-0.23181	-2.3232	-1.3424	-0.46537	-3.5792	0.17254	-2.093	-1.4434	-0.99661	0.88282	-0.54175	-3.7592	-0.43982	-2.3158	-0.11914	0.74448	0.24421	0.60516	-1.7586	-1.8396	0.42896	-1.4901	0.62925	-2.6647	-1.2788	-2.1063	-1.5361	-2.8068	-0.66606	-1.5602	-2.0618	-0.030397	-0.21638	-1.2306	0.28336	-0.64163	-2.6596	0.74592	-1.6535	1.0815	-0.12337	-1.7519	1.8696	-3.615
-5.0202	-3.7045	-3.6703	-3.0838	-3.0369	-5.3337	-4.4612	-4.3713	-4.2956	-1.2461	-5.0862	-2.7653	-3.3213	-2.616	-5.0253	-5.0938	-3.7534	-3.8332	-2.0239	-3.154	-5.3644	-3.3637	-3.9334	-3.2508	-1.9904	-5.4616	-2.2463	-2.877	-3.2736	-3.5862	-3.9575	-4.8104	-5.6279	-4.3249	-5.8172	-4.1546	-3.3609	-2.5409	-4.9726	-5.8149	-3.8122	-4.8434	-4.4496	-4.3057	-2.6874	-6.2983	-5.2955	-2.5124	-2.926	-4.1628
-1.3478	-3.6198	0.46431	0.035841	1.6489	-1.0778	-0.13825	-0.27853	0.51892	-0.91531	-0.69459	0.03133	-2.1223	-1.7745	-0.60549	-2.2571	-0.6777	-0.46839	-0.31159	0.43141	-1.8734	-0.51722	-0.068957	0.40102	-0.28449	-0.41507	-1.6891	0.076656	-0.56149	-0.46991	-1.8351	-0.23979	0.62088	-0.7848	-1.2171	-2.1353	-1.2402	0.19271	1.2368	-0.086304	-2.302	-1.8799	-1.6565	-1.5056	-2.7883	-2.0496	-0.42213	-0.58979	0.31531	-3.0177
-14.121	-16.755	-14.242	-14.646	-15.138	-12.692	-14.624	-15.906	-12.5	-14.2	-15.351	-15.643	-13.393	-13.166	-14.525	-14.45	-15.11	-13.849	-13.512	-12.534	-14.607	-13.097	-14.436	-14.295	-16.189	-16.221	-15.57	-16.875	-14.07	-16.355	-13.68	-13.833	-14.402	-14.574	-14.996	-15.106	-14.873	-14.279	-14.28	-14.936	-13.05	-14.564	-14.744	-14.838	-15.136	-14.669	-14.758	-14.759	-15.041	-14.328
2.9609	2.715	2.247	2.6277	0.6546	1.2613	2.9398	1.9764	2.6998	0.90195	4.6909	2.7958	2.5507	1.5806	3.6358	4.2822	1.5676	2.9488	2.7621	3.2393	3.0327	1.7513	2.5507	2.2727	1.0609	3.8529	2.3105	3.5278	-2.2504	1.283	3.8899	4.0821	1.9374	6.0383	0.51095	2.9062	3.9501	3.3415	3.7965	4.2492	2.7598	4.244	0.88907	3.3191	1.9499	4.6371	0.68869	2.4118	3.3231	4.3008
-10.626	-10.933	-12.512	-11.853	-12.055	-14.591	-12.169	-10.835	-8.2941	-11.229	-12.444	-8.5188	-10.465	-10.666	-12.453	-13.934	-10.756	-11.361	-12.462	-11.166	-13.543	-12.541	-10.25	-13.652	-11.612	-11.583	-12.252	-14.335	-9.7781	-12.308	-12.38	-9.1059	-13.27	-11.77	-12.316	-12.416	-10.754	-10.291	-13.176	-11.469	-11.401	-11.783	-12.604	-10.422	-10.035	-11.759	-13.098	-12.406	-11.39	-11.752
-12.16	-10.21	-10.737	-10.965	-13.749	-15.507	-13.936	-13.085	-9.8774	-9.3365	-10.996	-11.283	-9.0046	-15.399	-10.888	-10.375	-11.193	-11.727	-11.573	-9.0763	-11.657	-9.5379	-10.959	-13.515	-12.349	-13.106	-10.005	-11.856	-11.053	-10.561	-10.97	-11.69	-11.533	-11.81	-12.01	-12.515	-12.476	-12.377	-11.04	-14.039	-13.617	-10.366	-11.413	-9.0589	-11.441	-11.199	-12.714	-11.932	-10.107	-10.631
0.45556	2.817	1.0989	-0.41166	0.60744	0.89934	1.849	-0.74719	2.1071	1.2334	1.2501	0.62265	0.77474	2.5373	3.3426	1.857	1.5824	0.9134	0.26866	0.73891	3.3759	2.1831	2.7904	2.9946	1.5649	3.5343	-1.1033	0.9142	2.3019	2.5301	1.0015	2.8208	0.99223	2.767	2.3049	1.6285	1.8905	0.17167	0.32331	0.56883	0.48271	2.769	1.0416	3.912	3.3065	2.3476	1.1488	-0.021097	1.1365	3.9206
-0.84191	-1.6045	-3.6867	-3.1879	-4.187	-1.3219	-2.0843	-2.0347	-2.3416	-3.0616	-2.7027	-1.6354	-4.7001	-6.6106	-2.613	-4.8566	-3.9677	-4.926	-5.9899	-4.3301	-3.757	-4.1941	-2.8843	-3.1039	-3.5948	-3.1651	-3.1788	-4.0879	-5.6177	-5.6775	-4.1214	-2.7452	-5.5509	-5.486	-2.8447	-6.2502	-4.2557	-4.3882	-4.4574	-2.6546	-5.5783	-4.9891	-3.0512	-3.9641	-4.7505	-3.8066	-4.6549	-2.9524	-5.2322	-4.9482
-13.697	-15.798	-11.628	-13.488	-14.784	-13.87	-12.766	-15.904	-15.298	-14.548	-15.296	-14.392	-17.717	-13.926	-16.503	-13.647	-15.414	-14.506	-13.241	-12.222	-14.818	-15.097	-14.115	-14.966	-14.387	-12.742	-15.476	-15.173	-13.707	-16.612	-14.122	-14.661	-14.835	-15.101	-16.537	-16.029	-14.222	-17.512	-14.888	-14.412	-15.668	-12.219	-13.941	-14.104	-13.616	-13.382	-15.891	-14.259	-12.875	-15.005
-2.6448	-2.0677	-2.2072	-0.56515	-0.88965	-2.519	-0.26264	0.39471	-3.4899	-1.1477	-1.3056	-3.1513	-0.69949	-2.407	-0.91841	-1.4959	-0.68963	-2.3039	-1.1452	0.5991	-3.5662	-2.5789	0.13533	-1.5399	-0.031253	-0.5233	-0.61637	-2.219	-1.1227	-0.21344	-1.0147	-0.79954	-3.1183	0.52914	-0.4303	-2.6044	-1.242	0.68263	-1.8065	-0.14399	-2.7861	-0.36397	-3.2732	-2.7303	-1.404	-1.4014	-1.2251	-2.9333	-0.7971	-1.4818
-9.7799	-8.0739	-7.5207	-9.2576	-10.892	-9.6455	-12.122	-8.2983	-10.361	-7.0927	-8.7483	-8.5902	-8.6298	-9.7641	-9.7758	-6.2387	-8.659	-8.6715	-11.315	-7.4912	-9.2205	-9.2863	-8.1131	-8.567	-8.4513	-9.6968	-9.0789	-8.8205	-7.3404	-8.6447	-8.7738	-7.2344	-10.345	-11.325	-8.5388	-7.5569	-8.6449	-8.5113	-9.1545	-9.2328	-8.357	-10.214	-10.776	-8.8324	-8.4924	-9.5755	-7.499	-10.901	-11.234	-10.371
4.391	2.3964	3.5402	3.4366	3.2608	4.6656	4.1666	4.5341	4.5116	2.6648	3.5686	4.5499	4.9041	4.1236	4.363	5.2078	5.8758	0.98276	3.6694	5.0703	2.3468	5.7658	4.8609	5.0929	7.073	3.0994	4.8119	3.4569	5.3291	2.4654	4.8691	4.5052	4.8849	4.7946	4.2864	5.8142	4.1583	1.8468	6.0102	4.0136	3.559	3.315	4.7716	6.0935	5.6927	4.3604	5.6771	8.2149	3.7386	5.5659
0.60989	3.4458	0.83708	3.2517	3.8828	1.6812	3.4273	0.19188	1.917	0.6553	0.77473	2.0071	1.7795	2.9274	0.61702	2.7374	4.1142	0.80377	1.0665	0.066634	-0.032328	-1.0634	2.9737	3.5148	2.1366	2.1452	3.0656	1.4352	2.4892	-1.6424	1.6855	0.89962	2.1677	1.8432	2.0534	0.32738	1.7737	4.9432	-1.174	1.7685	1.3697	1.5704	1.5856	2.5518	2.4073	2.5528	0.79949	3.2456	2.1229	2.0607
-15.157	-14.172	-15.785	-12.455	-13.716	-14.856	-14.949	-15.063	-13.284	-14.389	-13.846	-11.713	-15.933	-15.626	-15.55	-12.844	-12.849	-15.148	-14.721	-14.345	-16.837	-13.573	-13.338	-16.886	-14.043	-14.282	-13.504	-13.537	-15.428	-13.809	-15.231	-13.34	-15.427	-13.926	-12.805	-14.907	-12.622	-13.396	-16.852	-12.697	-14.187	-14.228	-13.783	-13.35	-13.952	-17.82	-12.869	-14.917	-15.47	-16.172
-3.7841	-4.8366	0.54855	-4.5468	-3.8148	-1.4616	-2.7383	-2.8219	-3.2253	-2.814	-3.5776	-4.0352	-2.8998	-2.2098	-5.8064	-3.4772	-4.275	-3.3477	-2.8442	-4.4453	-3.561	-3.451	-1.0798	-4.699	-3.1332	-3.9713	-4.6237	-0.50213	-3.0872	-1.8477	-1.5214	-4.9073	-4.7416	-3.2789	-6.2856	-5.5921	-3.0002	-2.9721	-3.4394	-5.1736	-4.8587	-2.253	-4.5828	-1.9723	-2.7453	-3.4925	-3.8477	-6.9316	-6.2303	-2.7177
3.2814	1.1694	5.1605	3.9483	6.4315	3.2873	3.0952	2.5023	4.6609	5.1028	3.8667	3.7813	1.0455	5.1339	3.6327	2.0116	5.1381	4.2015	5.82	3.4244	4.1254	6.4488	6.8774	1.8611	4.6058	5.8086	3.2983	4.2078	5.4265	5.5304	5.7302	5.0234	4.8835	5.1252	5.7541	5.8909	4.9664	3.4559	5.4474	2.6569	3.3117	3.1308	4.8568	5.9513	5.7423	6.3094	2.9903	2.8055	5.9837	2.1078
-1.1673	1.188	-0.6582	-1.0123	-0.10314	-2.0039	-2.142	1.0105	0.1579	-1.5079	-1.7103	0.64178	-0.23191	-2.9369	-1.9584	0.60141	-2.5631	-1.77	-0.24024	-1.1982	0.15774	-2.2986	-1.6261	-2.0593	-0.22385	-1.8243	-1.9725	-0.97772	-0.5695	-3.4307	-0.45548	-3.7855	-2.5261	-1.1931	-0.73056	-0.60103	-0.49969	-0.44801	-1.9355	0.35313	-1.9701	-1.0273	-2.1541	-0.21034	0.10854	-3.1852	-2.8853	-0.50923	-0.92614	-2.4937
-7.7266	-5.4981	-5.9612	-5.0819	-5.9715	-4.6883	-5.9877	-4.4391	-3.0937	-8.5057	-6.0072	-4.9917	-5.2567	-4.9803	-6.1924	-6.6631	-4.8103	-7.2566	-4.4236	-3.6824	-6.6904	-6.723	-3.8237	-3.9006	-4.6862	-6.6137	-4.7524	-6.3158	-4.4523	-2.712	-5.6257	-4.9453	-4.3356	-4.5604	-5.286	-5.5538	-4.5689	-7.402	-4.7323	-5.1893	-6.3236	-7.0397	-4.1637	-4.0284	-5.1683	-5.5023	-4.6439	-5.3989	-5.0594	-6.1831
-4.5449	-3.5315	-4.9046	-4.8833	-3.1143	-4.683	-3.5573	-3.4853	-4.6978	-2.2023	-3.4027	-4.0328	-3.7328	-4.0805	-4.3573	-5.4977	-5.3762	-4.8085	-5.25	-3.4251	-3.8893	-5.8861	-5.3124	-2.4173	-3.6742	-3.3522	-4.5427	-4.4355	-5.3778	-2.9131	-4.641	-4.9335	-3.7207	-3.9098	-4.0492	-5.2994	-5.5262	-4.3541	-4.6403	-7.5794	-3.8478	-5.4187	-3.6136	-3.8683	-4.0295	-7.5818	-5.648	-3.4254	-4.4666	-3.6277
-1.6666	-0.45029	-1.818	-3.0693	-1.6556	-4.0405	-0.0090878	-1.5319	0.75238	-0.81826	-2.3546	-0.86845	-2.0269	-1.1188	-1.2236	-2.4734	-1.34	-3.8287	-1.3239	0.3717	-3.3994	-1.7681	-1.9216	-1.3231	-2.2873	-3.15	-3.3667	-0.30752	-0.50155	-1.8837	-1.768	-3.0755	-1.2153	0.91181	-1.6376	-0.8046	-2.2604	-1.7889	-2.0854	-0.83793	-2.4857	0.3165	-1.7078	-3.3309	-1.5222	-0.42568	-0.23375	-1.0606	-2.7622	-0.33687
2.2507	-0.3758	-0.025389	3.0909	1.1216	2.7381	0.16995	2.3883	1.3842	1.7539	2.6519	3.4817	0.99944	2.0571	1.5647	2.0025	-0.44504	1.0444	2.5414	2.4507	0.066284	1.9458	0.66531	1.6705	2.2566	1.4641	1.1933	0.88633	2.5466	-0.1416	1.0167	2.1182	3.8939	0.37546	1.797	1.3207	1.1113	1.4189	0.60929	-0.31318	0.62421	0.2551	2.9496	1.4616	0.94433	1.4856	2.2916	1.3317	-0.75475	4.79
-11.699	-11.762	-11.352	-13.145	-10.319	-15.374	-11.256	-12.173	-13.254	-13.054	-12.222	-11.647	-10.655	-12.479	-13.432	-13.641	-13.021	-11.658	-13.196	-12.492	-13.829	-12.431	-9.7906	-13.277	-13.474	-12.747	-14.378	-14.835	-10.115	-13.07	-12.915	-12.036	-11.362	-12.397	-13.734	-12.503	-14.628	-13.543	-11.888	-13.109	-14.212	-13.839	-13.964	-11.748	-14.86	-9.8182	-13.506	-13.341	-10.406	-12.79
-3.5523	-5.6925	-6.1175	-4.963	-4.3175	-6.1561	-5.0683	-6.1053	-3.838	-5.4357	-4.4035	-5.723	-3.3443	-4.564	-4.8382	-3.4885	-4.9124	-5.941	-4.954	-3.55	-3.9939	-5.2897	-5.6817	-5.9999	-2.765	-2.3817	-5.8949	-4.6765	-4.0927	-5.3663	-5.9183	-5.3222	-7.1661	-5.1414	-3.8928	-5.627	-6.5018	-2.0941	-6.7299	-4.3649	-7.0576	-2.8415	-6.2438	-5.77	-6.2816	-3.8001	-4.9357	-6.7312	-2.2101	-2.7185
-0.78034	1.3224	-1.3584	-0.37312	1.8329	-0.70206	0.57317	0.82767	0.17297	2.5022	-2.3539	-0.61295	1.0984	0.099392	-0.41421	-0.82303	0.77779	-1.3305	1.4978	-1.2062	0.51464	-0.85253	-0.0040179	-0.20283	1.9008	0.67357	-0.65245	0.30041	-0.91297	0.64069	0.789	-0.29727	2.2379	-0.68706	-1.5737	0.86088	2.262	-0.44698	1.1603	2.5151	1.035	-0.90652	2.4605	-0.14871	1.1919	0.9272	-3.2858	-1.4636	-0.28469	0.91358
3.9932	1.9405	1.4648	4.301	3.4253	0.97319	3.0105	1.0795	3.1244	3.4455	2.8063	4.0919	4.2624	2.7781	3.597	3.8138	3.4236	3.4636	4.4319	5.1181	1.4162	5.1838	2.4438	2.8299	3.2646	1.6795	1.1687	0.66519	2.8953	1.8297	1.3747	3.353	1.4587	2.9539	5.3033	1.5495	4.3374	1.4782	3.1353	0.67659	2.2268	0.19721	0.89162	1.268	3.7441	3.0608	3.6211	2.2075	3.7011	1.0834
7.1279	8.8943	7.5281	6.541	6.8366	7.124	6.3831	3.9083	7.8215	5.6281	5.4992	5.4953	6.2731	6.9368	6.1913	5.8316	6.6973	5.7808	5.5457	5.2126	6.8032	7.2574	7.7349	6.2755	5.9628	7.4871	6.994	6.3021	8.7319	4.955	4.3261	8.3273	9.9178	8.7858	6.7696	6.4997	7.3402	7.8215	5.0016	9.1545	6.1925	8.0369	6.3313	7.9774	7.6753	6.3004	4.9596	8.0042	8.0018	6.2307
-12.066	-10.46	-12.501	-12.393	-10.319	-11.942	-12.594	-12.468	-13.505	-14.292	-13.65	-14.33	-13.254	-11.66	-15.222	-11.657	-12.388	-10.707	-12.863	-13.099	-12.338	-13.289	-13.998	-14.249	-11.958	-11.068	-13.725	-13.446	-13.483	-12.277	-12.473	-15.035	-11.651	-16.906	-13.69	-13.126	-13	-12.694	-13.156	-10.285	-13.09	-11.098	-10.693	-13.736	-11.294	-12.167	-13.48	-11.346	-12.695	-11.914
-7.9357	-8.0664	-9.6641	-6.9066	-8.8519	-8.6558	-8.605	-7.6659	-8.5232	-6.4308	-7.7128	-10.265	-7.502	-10.723	-9.7808	-10.53	-8.9088	-6.2093	-9.6092	-8.0604	-9.7418	-8.4447	-9.4574	-7.3972	-10.311	-10.356	-9.8133	-8.191	-8.0633	-8.5842	-10.443	-9.9833	-8.5754	-8.2645	-9.3392	-8.3997	-10.065	-8.2535	-6.8838	-8.4943	-10.32	-10.358	-8.121	-9.9093	-10.227	-9.0137	-9.0809	-9.5209	-11.438	-7.3991
-2.3397	-1.2863	0.59957	-2.0397	-0.083426	-0.88033	-2.2862	-0.73839	0.10783	-3.6612	0.12091	-2.8125	-2.4112	-1.8625	-2.1665	-0.58222	-1.2134	-2.9498	-4.2723	-0.36923	-0.1656	-1.1156	-2.4282	-1.0864	-1.4515	0.82522	-2.222	-0.076483	-1.3953	-2.4184	-0.33805	-0.6493	-0.67859	-2.9801	-4.067	-0.23188	0.41406	-1.0567	-2.0011	-0.053925	-0.58676	-1.5873	-0.75966	-0.3689	0.71488	0.02487	-0.76219	-1.95	-3.2183	-1.6094
-11.754	-14.449	-15.038	-14.176	-16.151	-14.57	-13.814	-14.227	-14.383	-15.482	-12.662	-13.355	-14.104	-13.014	-15.631	-14.934	-13.778	-14.507	-13.166	-14.645	-14.994	-14.422	-15.117	-16.124	-13.748	-13.968	-14.657	-13.821	-12.965	-14.463	-12.846	-14.287	-14.054	-14.376	-13.929	-14.271	-13.472	-15.259	-13.601	-13.719	-14.561	-13.381	-14.963	-14.267	-13.478	-12.714	-14.018	-14.433	-14.085	-13.18
-9.948	-9.6826	-9.9379	-10.14	-10.082	-10.391	-8.2078	-9.8075	-7.132	-9.1018	-9.7089	-8.7666	-10.838	-8.5375	-8.4718	-10.588	-9.5499	-7.9746	-11.405	-9.2192	-7.1121	-9.997	-9.5023	-9.0886	-8.0741	-8.9259	-8.6021	-9.7212	-9.5767	-9.389	-8.7947	-11.099	-8.9732	-7.6403	-10.177	-10.456	-9.6381	-9.5771	-8.3071	-8.8585	-9.61	-9.7616	-10.691	-9.899	-10.986	-8.9732	-7.1873	-10.574	-9.3009	-9.5512
4.7291	5.3122	5.9358	5.4988	6.7511	5.9885	5.97	5.256	4.8414	7.4363	5.4993	6.154	5.7899	6.4951	3.5194	5.3282	7.0185	5.5423	6.2505	3.0944	4.0095	4.9758	3.7641	5.7659	5.073	6.9254	6.1345	5.4898	4.6152	5.4171	4.6287	5.912	4.7414	4.9971	6.6202	4.6708	4.1957	5.7036	4.5907	3.4788	5.2883	4.8646	6.3536	4.884	4.3184	6.474	4.8104	5.4143	5.9746	5.2807
0.88294	-0.082448	3.4292	1.0861	0.72836	0.20005	2.0145	1.8199	3.1835	2.1925	1.0719	0.67885	2.7362	2.0553	1.3164	1.1644	2.4263	2.9359	1.2224	2.1514	-0.5404	1.4739	0.54517	3.3107	3.1287	2.2853	1.0333	4.1847	1.3209	-1.5837	2.4273	0.67137	0.85149	2.6904	1.2035	0.18792	3.5523	2.8614	3.4246	2.3286	1.0155	4.5353	2.3103	2.5547	-0.24193	1.3644	3.5106	1.4248	3.9455	2.7691
5.1588	7.5765	7.4428	5.7972	8.0828	7.8812	6.7792	6.1952	6.3894	7.1386	7.3576	7.7655	9.5244	7.5484	5.0688	6.5621	9.2197	6.608	5.7356	6.6828	6.2101	7.1885	7.0537	5.7413	7.8502	4.7903	5.4932	7.5062	7.0462	5.8146	5.5825	6.9269	6.714	7.7532	8.1324	7.051	6.1822	6.8364	6.8162	6.5329	5.9942	9.6234	8.5944	7.5686	5.8418	6.9273	7.312	8.6566	8.5205	5.8073
-4.437	-4.0067	-4.972	-2.9992	-5.9542	-5.4755	-4.9058	-4.0632	-1.5242	-5.7847	-2.5663	-2.0313	-0.82704	-3.3625	-4.8504	-1.7176	-4.7301	-3.1764	-1.9469	-5.0844	-2.7786	-5.4879	-7.3488	-2.5263	-4.9257	-2.6808	-5.4992	-4.5369	-4.2707	-3.2155	-2.0207	-7.0466	-9.2972	-2.004	-1.7352	-5.1445	-3.9723	-5.3137	-4.3411	-3.1586	-3.4871	-4.1088	-3.6927	-2.5323	-1.4473	-3.1898	-6.1265	-5.547	-3.6971	-2.8089
-7.5778	-7.6838	-7.4454	-6.3772	-10.986	-9.7782	-7.7185	-8.5642	-8.7504	-9.6382	-7.6638	-10.722	-8.4804	-9.5848	-8.1735	-7.4672	-8.0506	-9.8721	-9.3631	-10.397	-7.999	-8.2348	-10.452	-11.669	-7.5378	-10.784	-7.7401	-8.5844	-10.042	-6.7998	-10.405	-8.2473	-8.5402	-8.9254	-9.8381	-9.765	-9.3605	-9.8513	-11.366	-9.6319	-12.647	-9.4229	-8.8528	-8.1201	-9.6633	-10.762	-7.0378	-8.1068	-10.4	-8.7962
1.2064	2.6685	3.7137	1.6881	3.1376	2.9046	3.2374	1.6845	-0.057738	3.6346	1.8678	1.3705	1.8443	1.7419	1.4658	3.2766	1.7886	2.7372	0.56734	2.9702	1.6325	2.4096	0.45734	3.422	1.7136	2.1876	0.322	2.4852	1.9557	-0.051245	0.86234	2.2797	1.3489	1.4767	2.7468	0.80855	2.2254	2.8691	4.3412	0.24185	2.2904	2.0075	2.9957	0.91424	0.78848	1.5277	1.5095	3.3254	-0.16878	3.4403
-7.8319	-7.2522	-8.8255	-9.1286	-9.4272	-7.5673	-8.5206	-9.0845	-9.2815	-7.5516	-10.147	-10.759	-10.091	-6.3605	-7.2984	-9.6157	-8.5801	-8.9417	-10.449	-8.5612	-8.2764	-10.194	-10.73	-8.7431	-9.0918	-9.8013	-9.0476	-9.8486	-8.957	-9.5797	-8.2315	-8.3331	-7.5237	-7.128	-10.442	-7.7189	-6.9845	-7.4069	-7.9162	-8.6031	-8.6661	-9.317	-8.719	-7.595	-10.248	-8.9125	-10.381	-9.7232	-9.5175	-9.1807
2.9843	3.5102	1.3447	3.3948	-0.42714	0.90225	2.9363	1.1805	0.28586	1.979	4.2351	1.6292	-1.2064	1.5142	1.2242	2.0495	1.0353	1.3882	0.56138	0.97222	3.524	0.33108	2.5878	2.6186	4.1678	-0.51647	2.7542	1.8645	2.6195	-0.48774	4.1939	1.082	0.20536	1.535	2.5271	1.5957	2.2059	0.84454	0.17896	-1.6939	0.86966	0.72671	4.3179	1.8772	0.44592	0.55517	0.65838	2.4047	-0.17286	0.27084
-14.506	-11.922	-13.876	-11.726	-12.548	-15.261	-14.65	-12.428	-15.106	-12.277	-13.516	-14.546	-12.033	-15.062	-12.559	-12.466	-14.092	-15.402	-12.741	-13.774	-14.246	-12.787	-12.645	-12.188	-16.494	-14.054	-13.888	-12.528	-13.455	-14.927	-13.263	-14.344	-12.09	-13.958	-13.941	-13.275	-10.113	-12.086	-12.236	-16.296	-12.801	-12.942	-14.813	-13.947	-13.923	-12.105	-10.698	-12.322	-12.493	-14.537
-15.644	-12.086	-13.978	-13.145	-14.866	-12.708	-14.808	-16.234	-13.284	-15.006	-15.702	-16.84	-15.352	-15.819	-12.633	-16.18	-12.648	-14.575	-12.882	-15.041	-14.381	-15.508	-13.067	-13.404	-14.929	-13.036	-12.499	-15.584	-14.107	-15.374	-13.768	-14.547	-14.552	-12.996	-12.098	-14.713	-13.73	-13.148	-12.832	-15.208	-16.795	-13.636	-13.234	-12.02	-13.675	-13.25	-14.571	-14.677	-12.326	-12.762
-3.2965	-4.7642	-5.013	-7.7574	-6.0689	-5.1197	-5.7344	-5.5331	-6.4348	-4.252	-6.0011	-4.544	-5.5695	-5.4511	-6.0296	-5.9479	-4.5921	-3.4871	-6.3187	-6.2651	-5.1982	-6.5504	-7.7227	-5.2606	-5.2266	-5.2716	-6.0678	-3.9659	-5.9888	-5.8863	-5.836	-4.5761	-3.776	-4.9042	-6.8549	-7.6376	-6.6533	-5.6555	-5.337	-6.0605	-7.1477	-7.4829	-3.6558	-3.6095	-7.1573	-7.3917	-3.1553	-8.2283	-2.8151	-5.8175
-1.2897	-3.1486	-2.9249	-2.4803	-1.524	-2.2189	-0.99941	-3.9159	-0.4719	-2.454	-0.74858	-3.8357	-2.3126	-2.426	-2.574	-3.3319	-2.634	-2.6882	-2.8678	-1.9195	-2.3787	-2.0856	-2.1569	-3.8703	-0.1985	-1.8724	-3.031	-2.593	-2.2669	-3.0732	-2.9925	-3.3384	-2.6928	-2.4304	-1.2209	-3.3823	-1.0088	-1.9526	-1.7897	-0.29689	-2.3373	-1.6702	-0.65856	-3.8472	-1.1193	-2.1802	-3.0036	-0.88569	-2.4283	-2.5487
0.58885	2.0512	-0.6877	0.35926	-3.0872	-0.86009	-2.1004	0.49265	-0.40607	-0.85338	-1.2033	-3.0816	-1.4503	-1.7917	-2.7874	-3.034	-0.95293	-0.031106	-0.45825	-0.45274	0.13722	0.88535	-2.0575	0.94199	-1.8603	-2.7009	-1.4001	-1.8865	-4.2555	0.96502	0.32568	0.24607	0.75124	-1.8167	-0.55862	-3.3778	-3.5097	0.15211	0.14487	-0.34045	-0.85502	-2.3775	-3.382	-1.881	-1.3824	-0.75877	0.70304	-2.7672	-2.4068	-2.7453
-2.6101	-3.8598	-4.5032	-1.6649	-3.4863	-3.6241	-3.7025	-4.7814	-3.6784	-5.3768	-6.5611	-4.6443	-3.0201	-5.0281	-2.9115	-1.9336	-4.2599	-4.3272	-3.0264	-4.4107	-0.36004	-4.1591	-4.5831	-2.6505	-4.4897	-3.8588	-4.6521	-4.9344	-3.7491	-5.5451	-4.0311	-3.0465	-3.6213	-5.1869	-4.7181	-2.9583	-3.3301	-4.2423	-2.4595	-6.5712	-6.5734	-2.0059	-4.7102	-2.583	-3.6967	-3.2762	-5.2547	-5.0504	-1.9297	-4.7013
9.7693	9.4535	8.5577	7.527	6.2612	9.4824	8.4378	8.7742	8.6532	10.614	6.5425	6.4708	8.0726	7.9675	7.8372	8.8525	7.919	9.7458	8.9173	7.2189	8.1864	6.1762	6.6492	9.1991	7.6762	7.4734	8.7803	6.9567	6.0631	6.736	9.0184	9.4157	8.6961	7.7869	8.0938	7.9623	5.7871	6.5153	6.8618	7.6406	7.9091	8.2736	7.263	8.0297	5.5154	7.9709	7.8997	7.7777	8.5886	7.1225
-8.9214	-10.19	-11.99	-9.3821	-8.8822	-12.072	-9.47	-9.9083	-10.887	-10.441	-9.4443	-11.82	-11.673	-10.405	-8.4221	-11.344	-11.082	-9.8939	-9.2343	-8.4121	-9.5144	-10.724	-9.9216	-8.6199	-9.8674	-7.3786	-11.612	-9.3363	-6.5758	-12.237	-10.363	-11.792	-8.9515	-11.918	-9.56	-9.8778	-9.0646	-11.699	-10.897	-9.2175	-7.5278	-9.5265	-10.768	-11.77	-10.726	-11.647	-9.6182	-10.922	-11.031	-8.1571
9.7307	8.3482	12.948	10.814	10.3	11.123	8.9276	9.2345	7.9592	10.907	11.809	8.4678	8.8264	10.797	8.5908	8.9932	10.349	11.339	10.125	11.901	10.279	11.719	10.671	9.1635	11.549	9.2637	9.044	11.711	9.229	8.5651	8.7477	10.416	9.7381	7.0629	10.696	11.106	9.1878	8.0924	11.046	7.8276	9.432	7.1097	8.61	9.7705	8.417	9.8259	9.6445	12.202	10.118	8.8342
-14.666	-15.525	-13.586	-13.252	-13.469	-12.795	-11.908	-14.517	-9.7768	-10.659	-12.576	-11.438	-12.305	-12.047	-13.938	-12.497	-12.472	-11.775	-11.489	-13.453	-12.415	-14.554	-11.757	-12.517	-13.468	-13.254	-14.198	-12.692	-11.47	-12.158	-13.259	-13.702	-14.066	-15.494	-12.117	-14.269	-11.178	-10.417	-13.587	-12.969	-12.009	-10.951	-15.387	-12.154	-15.129	-13.336	-11.744	-13.513	-10.695	-10.983
-11.961	-11.813	-11.304	-12.025	-10.308	-11.065	-9.8961	-8.8343	-9.1494	-9.7862	-12.376	-11.486	-10.67	-11.68	-8.5469	-10.041	-11.555	-10.675	-10.744	-9.6741	-9.7164	-10.832	-11.772	-9.5938	-11.291	-10.629	-9.3511	-10.725	-12.43	-9.2813	-11.712	-9.6197	-7.839	-8.1386	-10.851	-9.6281	-8.2793	-9.0385	-9.7567	-9.1652	-10.823	-11.299	-7.8049	-9.7298	-10.979	-11.848	-9.1444	-9.0769	-12.321	-10.096
-8.4208	-12.45	-12.628	-11.931	-10.543	-12.508	-13.506	-12.746	-11.466	-11.894	-12.068	-13.101	-10.589	-11.606	-14.549	-10.57	-13.453	-12.664	-12.312	-13.127	-10.98	-13.165	-12.32	-10.817	-11.571	-11.211	-12.192	-10.616	-11.501	-14.231	-13.033	-14.389	-12.625	-10.392	-11.661	-13.341	-10.193	-10.73	-14.858	-10.014	-11.424	-12.225	-10.729	-12.33	-10.823	-10.868	-9.1248	-13.217	-12.431	-12.507
-13.342	-14.077	-10.848	-13.422	-13.889	-15.703	-14.347	-12.142	-13.007	-14.207	-12.896	-15.269	-15.001	-14.652	-13.212	-11.336	-12.783	-10.946	-12.349	-12.948	-10.996	-13.649	-12.741	-14.3	-12.341	-13.741	-12.166	-9.5235	-14.225	-12.739	-14.997	-14.229	-11.713	-14.701	-12.906	-11.968	-13.926	-12.601	-12.919	-11.964	-12.55	-11.61	-13.5	-11.867	-12.009	-13.008	-14.45	-13.884	-11.284	-12.553
-13.997	-12.086	-14.412	-11.616	-12.215	-13.978	-12.556	-11.982	-11.2	-11.781	-14.791	-14.534	-13.909	-14.388	-12.361	-12.936	-14.45	-12.101	-12.095	-17.401	-13.773	-12.906	-11.865	-12.834	-11.606	-12.963	-12.785	-14.209	-12.397	-12.084	-14.276	-13.435	-11.729	-14.255	-12.893	-12.209	-14.28	-11.05	-13.139	-13.662	-13.702	-13.761	-13.238	-11.313	-14.508	-12.961	-12.313	-13.743	-15.062	-13.911
-3.9982	-5.5299	-3.2056	-3.7502	-3.7371	-3.5483	-5.8539	-5.7826	-1.4498	-4.4363	-5.5735	-4.6844	-2.9142	-6.5038	-4.645	-2.9855	-4.9086	-4.2189	-3.9843	-3.4985	-2.3437	-3.5716	-4.5335	-4.3769	-7.7178	-4.0708	-3.5252	-3.991	-3.9174	-2.6823	-1.3538	-5.6348	-5.6175	-5.4164	-4.7289	-3.6763	-5.656	-2.0202	-5.0098	-4.6	-5.1886	-4.5195	-4.8227	-4.0764	-3.677	-4.2717	-3.8044	-2.6701	-1.2965	-2.6783
-8.1269	-12.212	-10.74	-11.927	-8.299	-10.113	-12.22	-7.2069	-8.5444	-8.2703	-9.3544	-11.461	-8.7581	-8.5891	-9.3278	-10.346	-8.6349	-10.312	-8.2846	-11.119	-10.331	-11.68	-8.2792	-7.5197	-7.679	-8.5068	-11.587	-9.5305	-10.6	-10.658	-10.359	-11.265	-8.6233	-11.738	-9.0969	-10.508	-8.7954	-9.75	-11.833	-10.105	-12.004	-11.773	-7.1154	-11.193	-10.342	-8.5339	-9.7906	-9.5429	-11.237	-9.4598
-12.698	-12.759	-13.158	-16.678	-12.883	-13.697	-14.117	-14.053	-12.59	-14.242	-14.357	-13.069	-13.449	-15.467	-11.265	-11.957	-12.495	-12.359	-13.42	-15.149	-14.53	-13.443	-12.676	-12.226	-12.12	-14.216	-13.091	-14.275	-12.878	-13.669	-12.144	-13.741	-10.472	-11.428	-10.687	-12.205	-14.215	-12.369	-11.93	-14.517	-11.271	-14.704	-14.506	-11.784	-13.391	-12.82	-14.947	-13.402	-11.771	-11.735
0.82537	6.3439	1.7698	4.9156	4.7365	1.3947	2.3736	3.4991	3.1376	2.0633	2.4723	2.6574	1.8862	3.4879	2.3847	1.3145	3.4542	4.3275	-0.19264	2.9706	4.6287	4.026	3.9932	1.8173	1.7086	4.2345	5.4753	2.4407	3.3138	0.83693	6.354	4.0184	2.964	4.0747	2.7427	2.6188	2.6979	2.6591	2.1336	2.7644	2.0338	2.556	3.289	4.1332	4.4136	1.7656	3.2268	2.3298	5.3348	3.5545
-1.4035	-1.3046	-2.3434	-1.5573	-1.9391	-0.69819	-1.6351	-1.8109	-2.5515	-2.1999	-1.1856	0.13202	-1.9535	-0.12105	-0.62592	-4.032	-2.3183	0.7114	-0.48755	-1.2351	-1.851	-3.2012	0.066574	-2.7209	-2.5699	-1.0021	0.66806	-1.1325	-0.30519	0.89931	-1.5133	-2.7851	1.2008	-1.4662	-2.8189	-1.169	0.85832	-1.1963	-1.811	-2.0946	-3.2779	-2.1246	-4.3442	-2.2738	-3.7203	-2.2584	-3.2837	-3.4068	-1.3524	-3.8224
9.7531	6.7661	8.6142	8.9084	8.5837	5.7271	8.7928	9.5766	7.3751	9.629	10.079	6.3356	6.9022	9.3958	8.5038	9.6213	6.9379	7.2109	9.7584	7.1772	6.634	7.8222	6.8103	8.7022	6.2307	8.9918	7.8084	9.624	8.8024	8.0012	8.6501	9.3829	7.3856	9.6234	6.8126	7.0913	7.8152	6.8961	8.0944	7.4725	6.6842	6.0941	8.2222	5.2438	6.7531	6.6272	7.0958	8.2984	9.7112	9.3346
-1.3257	1.9849	2.0689	0.95572	3.1724	1.01	3.7291	1.1587	4.3968	1.5965	2.6704	1.3046	0.41504	1.7909	1.8789	4.7297	0.28709	-1.6491	0.68904	2.3099	1.7399	2.3475	4.2406	1.6372	2.3487	3.232	1.2691	-0.91301	0.95095	0.84922	1.9017	0.47888	2.1296	5.4831	0.83782	2.4518	1.9369	2.5496	-0.21218	2.1927	0.46579	-0.2888	-0.89872	1.329	-0.42073	2.3015	3.9929	1.1241	0.81771	1.638
9.0698	7.3245	6.2172	6.9351	5.4704	6.5521	6.0982	6.4044	6.5964	6.3867	7.5338	7.7938	5.6705	7.9812	7.1966	5.8014	8.4925	9.8167	8.182	8.0976	9.6416	4.6664	6.0555	4.6069	8.2472	9.5684	7.376	7.8191	5.1121	6.1978	5.9801	8.0093	7.0736	9.3409	6.193	8.3154	6.7192	6.9191	7.8812	8.4789	7.0647	6.4214	5.998	7.0096	6.4354	6.2294	6.65	6.6895	4.4207	7.6714
4.272	5.9288	7.0514	4.4027	5.0039	4.6836	4.376	5.3478	5.0841	3.0173	4.9018	6.1854	5.3338	5.2582	8.0727	5.3904	7.5146	6.8045	4.3676	3.9428	5.0027	4.6901	3.2336	6.3997	2.1238	5.3811	6.1298	5.171	4.4032	3.9277	7.0096	3.5539	4.4194	3.8176	5.6523	6.858	5.509	4.8735	7.8222	6.1625	7.3927	6.4873	3.8097	7.9127	6.3767	4.8354	5.3938	4.9451	7.0085	4.3347
8.8093	10.709	8.6734	8.5581	8.5705	10.146	10.077	10.724	8.7996	10.386	10.461	6.9947	9.0183	8.4618	8.8134	9.747	11.673	9.8742	8.974	8.7459	11.511	8.5151	10.297	8.6709	9.4379	10.49	13.721	12.624	9.3372	7.1627	8.459	10.703	7.1304	9.2223	9.6154	8.4026	10.971	10.318	6.4928	9.6272	10.527	7.3159	7.1747	10.031	11.284	10.063	8.1668	7.7735	8.976	7.3184
-10.387	-11.085	-10.879	-12.68	-12.869	-12.173	-11.707	-9.6902	-10.714	-11.225	-13.633	-13.137	-12.627	-12.86	-12.339	-11.775	-12.246	-11.204	-12.264	-9.6668	-12.633	-11.602	-12.562	-11.189	-12.066	-13.781	-11.355	-11.136	-12.967	-11.061	-11.667	-12.978	-10.915	-11.034	-10.506	-10.034	-10.628	-10.977	-11.468	-13.253	-11.454	-11.459	-10.464	-12.509	-12.509	-12.513	-12.185	-13.384	-10.495	-12.183
-4.2583	-0.77766	-3.5185	-4.5401	-1.8419	-4.4601	-3.4602	-2.0988	-3.5398	-3.1632	-1.7241	-3.8946	-1.3583	-0.11481	-2.2004	-0.79294	-3.2557	-1.25	-1.8315	-1.6951	-2.4161	-2.1076	-0.64892	-3.2864	-2.2231	-1.2725	-3.4893	-1.6734	-2.6949	-4.272	-4.3972	-3.5535	0.39944	-1.8627	-3.7492	-2.2872	-3.6744	-2.0942	-2.1455	-2.612	-2.8525	-1.8696	-4.5429	-0.63502	-4.4877	-3.8709	-3.3564	-4.8984	-3.0565	-1.4562
-3.6005	-1.1233	-6.132	-3.7937	-2.505	-3.5194	-5.6327	-4.2995	-5.0155	-4.8042	-3.7853	-6.4665	-6.071	-3.3616	-3.1196	-4.7818	-4.3637	-5.2732	-6.9096	-4.1864	-4.6037	-4.5502	-3.0267	-5.5329	-5.9705	-5.7859	-3.6099	-3.8093	-6.9588	-4.0876	-5.1768	-5.4034	-3.9038	-2.8046	-3.6886	-4.2677	-4.3064	-4.9947	-4.1755	-4.0475	-5.8333	-3.3415	-3.8191	-3.5179	-2.8454	-6.107	-4.683	-4.8434	-4.0804	-3.0747
-8.0625	-9.6255	-9.8431	-9.3195	-9.5723	-8.1869	-8.9269	-7.9369	-8.7205	-6.9967	-9.8947	-8.5866	-8.4174	-6.2746	-8.4984	-7.9671	-6.9016	-9.3524	-7.3664	-5.4127	-8.8443	-10.403	-7.3867	-6.9612	-8.7285	-6.4614	-9.1476	-9.6427	-8.7219	-8.431	-10.415	-8.1216	-7.8422	-11.308	-8.3537	-11.006	-8.4103	-8.3742	-8.8524	-7.7365	-9.0059	-8.2958	-8.9066	-10.844	-8.9471	-9.5781	-8.7716	-8.9562	-10.506	-11.769
-3.2968	-1.5272	-2.2305	-1.2302	-2.3208	-0.67991	-2.5578	0.98858	-1.3918	-2.4194	-0.759	-0.40634	-2.4614	-2.2278	-1.1622	-2.5366	-3.1172	-2.4028	-2.3018	-1.217	-2.7961	-0.91964	1.0854	0.30799	-1.383	-2.3566	-2.2776	-2.5235	-0.45231	-1.5963	0.84178	-5.7136	-2.1068	-1.8531	0.025284	-0.85711	-2.471	-2.2318	-2.7037	-1.2998	0.36244	0.92822	-1.0558	-0.076751	2.2261	-1.3475	-1.2053	-2.5438	-0.76118	-3.2291
-0.53459	0.01671	-1.9485	-1.9136	-1.4831	-0.70763	-0.79338	-1.9295	-0.40952	3.658	0.3861	1.2539	0.14555	0.49082	0.76262	0.96025	-0.35533	-0.27335	-1.1153	0.22382	-0.74448	-0.27069	-0.32797	-0.54051	0.21248	-1.837	0.59025	-0.39534	2.2198	1.0724	-1.2037	-0.28953	0.051281	-0.071813	3.1447	-0.57485	-0.91555	-2.1145	0.5471	0.062963	-1.3637	0.070013	-2.2246	-0.34041	-0.49091	0.061122	0.35451	-1.1643	0.81919	1.7308
-15.156	-17.862	-17.82	-13.72	-14.308	-14.361	-13.21	-17.126	-14.61	-17.056	-15.172	-16.579	-16.99	-12.507	-13.913	-13.989	-15.804	-16.095	-13.788	-14.46	-11.51	-13.894	-13.983	-14.716	-15.813	-17.533	-18.423	-14.063	-14.025	-14.124	-14.951	-14.325	-15.085	-13.25	-15.941	-14.291	-14.591	-13.426	-14.935	-15.025	-15.178	-11.149	-15.415	-14.27	-12.655	-15.4	-13.778	-13.956	-14.402	-13.032
-1.8628	-3.4163	-0.93489	-2.1315	-3.9949	-2.7807	1.0171	-1.5352	-1.1881	0.15725	-2.6517	-1.2227	-1.2478	-2.4216	-1.7657	-2.0857	-1.1506	0.1736	-1.9844	-1.0289	-1	-0.97753	-1.3921	-3.7994	-1.2545	-0.52502	-0.1116	-0.40173	-1.8812	-0.57547	0.31879	0.2563	-3.1437	0.48081	-1.7422	-1.5785	-0.31374	-2.9988	-1.892	-2.9737	-1.1798	-2.3836	-2.0665	-3.2283	-1.5769	-2.237	-1.594	-1.5654	-0.027526	-1.0821
-6.0687	-5.4315	-3.5669	-3.4532	-5.4645	-3.5685	-5.0053	-4.9707	-4.1868	-4.891	-4.7857	-4.9945	-4.7877	-4.601	-5.2435	-5.8096	-3.9628	-1.8982	-1.1024	-2.3706	-1.7979	-3.3214	-5.7998	-4.7871	-3.088	-2.8549	-2.1651	-4.6152	-3.5013	-3.9448	-3.2818	-4.629	-3.1539	-2.7791	-4.7767	-5.2702	-3.7228	-4.5726	-6.1619	-3.7898	-1.8444	-2.6721	-4.122	-5.2451	-2.3384	-4.9807	-4.9995	-2.0759	-3.3058	-5.5045
0.38344	-0.84792	0.14172	-2.3225	1.8308	-0.86397	-0.78156	-2.0835	0.54702	-1.6487	-0.53452	-2.2564	1.255	0.82578	-2.6794	-0.50874	0.16567	-3.2103	-1.4165	-0.31299	-0.55698	-0.25964	-0.65462	-0.60764	-0.21405	-2.2957	0.80903	0.18959	-1.7995	-2.6487	-2.7723	-0.94203	1.7869	-1.5281	1.5565	1.3041	0.53275	-2.4577	-3.4023	-0.78712	-2.3267	0.31929	-2.6742	-2.0494	-2.1142	-2.0862	-0.98267	-0.43769	-2.3311	0.32321
2.3062	2.5951	1.572	5.2307	-0.14238	3.3158	3.4752	4.2385	4.5898	2.9497	4.3148	3.4969	2.2779	3.9286	3.5943	2.3344	4.779	0.431	1.3489	1.6505	1.8493	4.4828	4.0665	1.8885	2.0151	2.9644	4.4001	2.6094	2.6192	0.52301	0.84785	0.19203	4.3685	5.2102	5.232	7.0249	0.98161	1.7837	1.6777	1.5465	0.91478	5.9353	1.5254	2.7371	3.9517	3.3125	2.9024	8.0984	2.9252	3.9875
-11.414	-15.916	-11.863	-13.624	-11.634	-12.697	-11.638	-15.205	-13.359	-14.974	-13.862	-12.212	-14.946	-13.385	-11.654	-14.434	-12.947	-13.272	-13.385	-13.775	-14.233	-13.324	-14.439	-14.271	-16.009	-11.842	-15.651	-10.998	-11.499	-12.622	-14.115	-12.432	-12.859	-11.883	-11.462	-11.366	-11.159	-12.973	-12.962	-12.524	-12.251	-13.481	-14.057	-9.0631	-13.382	-14.428	-12.692	-13.15	-12.219	-11.773
-10.187	-10.621	-12.215	-11.59	-11.804	-11.494	-11.581	-9.7909	-12.92	-10.31	-11.236	-10.281	-11.6	-9.8248	-11.93	-11.955	-12.834	-10.667	-10.278	-9.6875	-6.752	-10.735	-11.411	-10.13	-12.788	-11.476	-9.6871	-11.39	-11.004	-10.465	-12.542	-11.364	-7.9786	-9.9434	-10.871	-8.8206	-10.856	-12.559	-11.425	-8.7826	-9.7166	-10.002	-11.252	-11.373	-9.6972	-12.547	-11.49	-13.447	-11.308	-12.254
-22.041	-22.282	-20.38	-18.614	-21.32	-21.675	-21.608	-21.564	-19.698	-16.573	-20.717	-20.442	-21.413	-21.389	-18.856	-20.354	-20.773	-23.619	-23.484	-20.09	-21.271	-19.741	-20.995	-20.553	-21.289	-19.333	-19.706	-22.089	-19.976	-19.045	-20.341	-22.409	-19.699	-21.251	-21.274	-22.108	-22.797	-23.128	-20.739	-21.294	-20.468	-20.622	-22.177	-21.333	-20.002	-22.67	-19.563	-21.857	-22.807	-19.687
1.5156	1.3603	1.9979	0.026378	1.9342	1.747	1.0075	-0.79597	1.1516	-0.48446	1.2387	2.5167	4.4663	2.4177	1.5715	2.9202	1.116	1.2108	0.91843	2.0535	0.14634	0.024584	0.3631	-0.39232	0.25364	1.0796	0.9554	1.6018	-1.8073	1.6228	0.0022673	1.265	1.848	1.8589	-0.48764	1.8005	-1.0304	2.2483	2.0479	1.1456	2.6331	0.58855	2.558	2.6781	0.57378	1.9717	2.4624	2.5635	1.9203	-0.5514
-4.3894	-6.6991	-4.7263	-6.3423	-6.9025	-3.9598	-6.2573	-7.7762	-4.613	-5.2997	-7.3175	-5.8271	-5.2842	-2.9556	-3.6558	-6.5864	-3.342	-4.9597	-4.1753	-5.0919	-6.4849	-3.7313	-3.426	-5.1511	-6.103	-4.7622	-3.1062	-5.5484	-5.0845	-5.8375	-7.6933	-6.2211	-6.9668	-6.444	-5.8064	-6.9112	-4.271	-4.0749	-6.5907	-7.4935	-6.6175	-4.14	-5.8176	-5.3941	-6.8304	-3.51	-5.7232	-5.4176	-4.2828	-6.2199
2.6967	-0.10253	0.27457	2.9386	-0.0076721	0.88648	0.033478	1.7674	2.0123	2.7314	1.9279	2.3007	2.9087	3.4631	1.4189	5.57	3.1037	5.1861	2.0736	1.6966	1.469	1.4311	2.0239	0.1595	2.4303	-0.63462	1.9809	0.22873	1.8124	2.0837	3.5824	1.0291	1.5728	2.8972	2.1872	2.4075	1.427	2.3635	2.2458	2.7565	0.053351	1.2415	0.94818	1.5975	1.2322	2.3409	-0.24493	0.37147	3.6032	1.9064
-9.7826	-10.299	-9.9569	-11.969	-10.087	-12.777	-12.926	-11.716	-12.484	-11.648	-10.083	-11.104	-8.1563	-12.325	-11.366	-13.993	-12.063	-11.291	-12.074	-12.137	-11.697	-9.5068	-11.497	-13.731	-13.155	-11.181	-10.191	-10.877	-12.995	-10.55	-10.164	-11.544	-11.511	-9.9887	-10.943	-10.808	-11.794	-9.4711	-11.332	-11.155	-12.262	-9.9091	-10.726	-10.036	-9.8117	-10.589	-8.8578	-8.4397	-9.5017	-11.377
0.58744	-0.94355	-0.53477	0.2799	0.47155	0.32581	-1.3242	0.11388	2.1159	1.3422	2.3315	0.15461	-0.6725	-0.63741	-0.016475	1.3344	-2.0465	-0.30274	0.5948	0.89292	1.2533	-0.32915	-3.552	0.037661	-2.134	-1.3894	-3.4596	-1.8837	2.6217	0.58702	-0.40066	-2.0296	1.0435	2.2482	-0.60219	0.52032	-0.50265	2.3506	-1.0166	0.67992	-1.0132	3.0295	-2.0567	1.3014	0.34901	-0.46683	-0.13321	2.5597	-0.90554	-0.023335
-21.946	-19.185	-21.321	-21.177	-24.5	-24.606	-22.438	-22.527	-20.997	-22.393	-21.114	-20.792	-21.385	-23.108	-23.14	-22.987	-25.34	-21.303	-20.208	-22.247	-24.37	-21.209	-22.087	-23.481	-20.608	-22.059	-22.732	-23.301	-22.894	-23.842	-22.789	-22.012	-22.006	-22.53	-20.421	-22.384	-22.087	-20.271	-21.275	-20.71	-21.89	-22.908	-23.234	-21.422	-22.802	-20.293	-22.678	-22.744	-20.464	-22.176
1.6729	1.3248	-0.13652	2.3682	0.9976	2.5944	-1.6832	2.1416	3.5334	-1.5006	2.586	1.6728	0.80772	2.2404	0.74645	-1.3886	1.4214	4.5125	0.50938	2.9091	-0.78921	4.1767	0.42682	2.6987	4.0146	2.0728	0.034647	3.303	0.57978	1.4334	0.32745	1.9047	1.6579	4.0342	0.65505	1.0578	2.2057	1.8223	1.1139	-1.0377	2.3187	2.4977	1.4442	1.1763	1.6277	0.75653	3.0814	1.2907	0.95637	1.9103
-0.34074	5.0361	-0.25422	2.9495	-0.020558	1.379	2.0592	0.78858	0.30245	2.6028	1.6288	0.88851	1.5847	2.0817	1.6281	1.4903	3.4321	1.2464	0.42144	2.2207	2.002	0.16115	2.1103	3.4023	2.6947	1.5981	0.60245	2.4351	4.2525	3.7923	0.98917	2.5331	1.2473	3.3864	2.6961	0.87903	0.71078	4.0261	3.4195	0.74753	0.72412	0.71845	1.9292	1.6369	2.2434	0.82876	1.3229	2.2235	2.7466	4.1298
[truncated: 150 more columns]
