# Supplementary material for: Genetic dissection of main and epistatic effects of QTL based on augmented triple test cross design
Source: PLoS One. 2017 Dec 14;12(12):e0189054. doi: 10.1371/journal.pone.0189054 (PMC5730204; doi:10.1371/journal.pone.0189054)
Supplement: S7 Supporting Information — (ZIP) [file pone.0189054.s007.zip › z2_450_0.5_5.csv]

-3.6657	-2.9721	-1.0296	-2.7639	-1.2469	-3.4529	-3.4585	-2.7116	-1.639	-6.0897	-0.73191	-0.52618	-2.7847	-0.18255	-3.5482	-1.877	-5.8876	-0.67746	-0.64866	-2.767	0.37061	-0.4985	-1.6811	-3.0463	-3.8515	-2.0919	-3.3349	-0.028331	0.63719	-0.91957	-5.5957	-1.3491	-1.8129	-1.6422	-2.3893	-1.393	2.1204	-3.4221	-1.6286	-7.6216	0.11719	-2.1216	-2.3583	-2.1711	-4.1728	-1.4449	-2.8027	-3.6078	-3.7665	-2.8888
-10.152	-12.246	-15.974	-13.376	-11.942	-11.035	-17.499	-10.08	-11.9	-13.503	-15.657	-12.13	-14.397	-17.09	-13.957	-14.381	-13.377	-12.265	-14.004	-12.314	-13.573	-14.862	-12.967	-12.769	-13.902	-14.056	-10.988	-12.365	-11.05	-15.501	-11.102	-12.301	-13.49	-15.978	-13.542	-12.152	-11.307	-14.649	-12.46	-14.977	-13.514	-16.277	-11.448	-13.165	-13.065	-15.398	-13.452	-14.262	-10.725	-12.518
-20.01	-22.153	-19.033	-24.57	-22.129	-22.167	-22.262	-26.181	-21.456	-22.617	-21.421	-23.744	-23.092	-22.348	-22.722	-24.993	-24.189	-21.396	-21.174	-25.426	-25.344	-22.135	-20.389	-19.912	-23.417	-20.433	-17.617	-21.945	-20.078	-22.223	-22.345	-23.66	-23.637	-23.193	-22.77	-20.578	-23.339	-22.208	-19.85	-22.807	-24.134	-23.17	-25.481	-19.404	-23.879	-18.947	-23.319	-22.974	-21.691	-22.665
-2.3284	0.38082	-3.9918	-0.20545	-0.47573	-2.9326	-0.86954	-3.8734	-3	-1.5481	-2.9593	0.23928	-4.2627	-5.1529	-0.16459	-3.0139	-4.5883	-2.1015	-4.1219	0.82534	-3.4959	1.204	-2.2664	-1.9738	-2.3735	-2.2825	-4.3874	-4.2783	-4.6831	-2.3016	-2.3729	1.2464	-3.0041	-3.7858	-4.3789	-2.2198	-2.1321	0.2711	-3.0906	-1.5997	-2.1925	-2.0258	-5.2945	-1.982	-5.3693	1.7525	-2.8534	-2.9741	-6.0665	-2.5953
-2.816	-0.94021	-3.6711	-1.65	1.6574	-1.2445	2.0349	1.7328	-3.3405	0.26897	-2.2639	0.56406	-3.1397	-2.8255	-0.32245	1.0679	-1.1852	-1.746	2.718	-0.018631	0.31983	-1.9483	-4.482	-3.236	-2.8534	-2.3074	-0.054836	-0.67313	-2.8099	2.4112	-1.8117	-1.2573	-0.41307	-1.2951	-2.606	-0.79575	-1.2464	-1.0772	-1.9743	-0.84318	-2.3796	-3.5695	-0.77307	-0.64229	-2.7827	0.7302	-1.6077	-1.1333	-2.1997	-4.1528
-2.4192	-2.5662	-3.0337	-2.1952	0.13007	0.27591	-0.39727	-2.0226	-1.0359	-2.4146	-2.9228	-1.4061	-3.888	-5.0204	-3.0206	-0.64397	-1.9034	-3.4522	-3.4549	1.3933	0.15436	-2.1876	-5.346	-2.1742	-0.5827	-2.4333	-3.9404	-1.2012	-4.8121	-2.0695	-3.6933	-2.5421	-3.4101	-1.6728	-3.5374	-1.219	-1.4311	1.299	-1.874	-3.4995	-2.452	-7.9427	1.0123	-3.2379	-2.7657	-2.486	-1.6498	-4.2019	-1.6569	1.3961
-11.733	-10.287	-13.09	-13.455	-8.6437	-9.9475	-11.852	-14.346	-11.05	-10.982	-12.605	-9.3135	-12.647	-13.908	-10.87	-12.779	-12.5	-10.227	-12.259	-10.25	-12.666	-13.152	-13.239	-10.614	-14.166	-11.262	-11.615	-12.867	-13.513	-11.538	-11.593	-11.926	-13.113	-10.138	-7.5546	-14.399	-10.692	-10.437	-9.831	-9.9105	-10.409	-11.428	-10.919	-12.434	-14.672	-10.576	-11.144	-10.545	-13.277	-12.223
-0.78352	-1.5196	-0.68551	-0.79756	1.3894	0.46732	0.75282	-3.6156	-2.0169	2.2016	1.4846	-1.5991	0.76798	3.4496	-3.5758	1.131	0.36726	-3.0775	-2.3242	-0.5133	0.17175	-0.71855	1.8482	0.72351	-0.061693	2.4869	-0.38043	1.3684	-1.6266	0.70413	1.8221	-0.27829	-1.4939	-0.93997	0.84323	2.4203	-1.8896	2.58	-1.9718	-0.96064	1.5379	-2.1056	-0.015621	1.7071	-1.3554	0.3625	-1.5385	-1.4503	1.4773	-2.3386
-11.261	-12.247	-11.265	-12.861	-13.147	-11.571	-9.0879	-11.045	-8.8669	-10.496	-12.98	-10.317	-10.61	-13.798	-10.604	-9.837	-9.9922	-11.74	-11.347	-7.8373	-14.055	-10.46	-9.9524	-8.8018	-11.694	-6.3006	-10.03	-13.635	-11.508	-9.1329	-8.3529	-12.824	-9.6848	-11.314	-13.43	-11.25	-11.538	-12.389	-11.889	-12.509	-13.382	-10.782	-13.637	-11.586	-10.858	-9.6547	-9.8128	-12.833	-8.9683	-12.907
4.8493	7.4216	5.2156	4.2805	8.1227	5.7451	4.4796	4.0711	4.6008	5.1262	3.6057	4.0565	5.5628	7.3272	5.5796	3.6329	3.8961	6.099	4.2328	8.4077	8.2927	4.3255	3.3951	3.9054	1.5923	2.6005	7.394	3.6617	5.4603	5.2555	6.8242	5.7552	5.3695	3.1449	4.4002	5.5956	6.7469	4.1378	5.3054	7.7069	6.9409	7.0805	4.3473	5.0063	3.5308	8.1753	2.9337	2.203	3.6961	1.676
-10.54	-10.971	-7.8119	-8.0192	-10.38	-10.138	-5.3559	-11.497	-8.3407	-6.5365	-8.9375	-7.6321	-11.159	-8.3603	-11.155	-9.028	-13.942	-9.846	-7.9831	-10.187	-6.8904	-10.839	-7.7693	-8.0625	-7.0364	-9.9576	-8.5302	-8.1111	-10.606	-7.5638	-7.6815	-7.5777	-8.674	-8.808	-7.602	-7.5885	-6.8955	-4.4116	-11.033	-12.317	-5.9961	-9.609	-10.809	-7.7955	-8.0187	-9.4171	-9.0697	-8.3473	-7.9108	-7.8733
1.1628	-0.36611	0.28407	1.3711	-1.3858	-0.52697	2.1737	-2.3758	-2.5352	0.021923	2.7714	-0.13374	2.0045	0.58764	-1.6612	-0.32011	1.1075	1.1836	2.1317	-0.57754	-1.0001	1.8594	-0.29024	2.168	-2.259	-0.70243	0.13791	-0.0075145	0.82757	-1.3129	0.45237	1.2082	2.3415	-0.28944	-1.4119	-2.7792	-1.9203	0.086153	-1.2339	-1.9038	-1.7467	-2.3212	3.0523	-0.91874	0.6903	-0.034505	1.1131	2.6194	-0.85991	-2.2996
0.93432	-3.4143	-2.2545	1.2724	-1.5767	-3.8521	1.8765	0.44898	-1.1206	-0.22776	-0.21817	-1.0774	-3.8228	-3.0144	-2.7326	-0.17798	-0.46235	-0.53576	0.43446	-0.41267	-0.71825	-2.355	-1.7658	-1.049	-1.8588	-3.0321	0.38852	1.435	-3.7138	-1.3812	-4.9085	-0.64692	-0.76132	-2.2436	-0.67526	0.97255	0.24668	-5.3531	-3.2661	0.62982	-3.9918	-1.1282	-2.7844	-3.869	-2.6561	-4.0638	-1.4261	-0.67813	-0.69918	-0.47156
-14.004	-10.465	-10.646	-12.39	-9.2923	-16.827	-12.536	-13.344	-13.396	-14.185	-13.061	-8.1304	-11.277	-12.207	-14.291	-10.09	-14.994	-14.054	-15.574	-12.285	-12.936	-14.071	-13.853	-11.218	-13.247	-11.717	-13.293	-14.176	-12.29	-16.15	-13.76	-15.262	-14.343	-15.009	-11.492	-9.8422	-11.612	-15.288	-12.583	-12.895	-15.034	-13.416	-14.173	-13.282	-11.777	-12.399	-15.045	-14.945	-14.576	-14.838
-22.586	-20.584	-24.417	-22.075	-21.451	-21.056	-22.433	-24.27	-21.125	-21.162	-20.977	-18.793	-23.915	-23.771	-22.395	-24.68	-23.361	-21.851	-25.547	-22.94	-18.56	-21.976	-25.368	-22.035	-20.335	-26.106	-23.483	-19.493	-24.484	-18.906	-22.167	-23.502	-21.195	-21.198	-20.785	-21.097	-21.622	-20.653	-21.421	-21.834	-22.484	-23.462	-25.743	-23.032	-24.308	-22.383	-24.586	-21.214	-20.583	-20.536
-7.8887	-5.1437	-6.5055	-6.5112	-6.0355	-5.4266	-9.2495	-7.4385	-6.7509	-5.1017	-7.27	-6.7815	-5.4919	-6.7783	-5.8917	-8.9527	-5.3261	-3.2351	-7.2577	-6.998	-5.598	-8.4887	-5.0812	-5.2181	-3.5757	-7.2137	-6.1401	-4.6971	-3.6418	-6.1139	-4.6412	-7.3663	-6.5479	-5.507	-5.4313	-5.3236	-8.8119	-4.838	-7.7496	-5.1212	-7.122	-6.4189	-9.3116	-7.7534	-10.376	-7.1951	-6.7162	-1.7132	-6.0497	-6.5622
4.7954	4.5364	3.4951	6.6936	3.8698	5.3898	5.3292	4.4255	2.6945	2.8029	2.8758	4.365	2.9507	3.265	1.6602	1.2643	4.8833	0.029355	5.1707	5.1082	3.6451	2.2868	2.174	7.194	5.9288	3.3134	2.9967	5.2723	6.437	4.3106	2.7046	7.8062	4.923	6.0738	2.0062	5.0322	3.8025	2.3526	3.8738	3.4831	6.5733	2.9843	3.8822	4.3546	4.8901	3.6163	4.9225	3.3115	6.5223	3.9351
-14.36	-12.171	-13.106	-12.256	-9.854	-11.354	-11.82	-10.98	-10.403	-12.53	-9.4543	-13.404	-11.196	-9.532	-12.775	-11.367	-13.034	-10.462	-13.91	-12.18	-9.8747	-13.006	-12.669	-10.202	-8.2733	-11.226	-11.049	-10.859	-9.2458	-13.071	-11.919	-7.8976	-10.991	-12.884	-11.752	-10.937	-11.154	-8.7645	-12.923	-13.122	-8.0883	-16.471	-11.869	-10.455	-14.278	-12.012	-13.887	-9.9497	-12.9	-13.681
0.53177	0.91545	1.3251	3.6346	1.4995	1.3259	4.1751	2.9515	1.6714	2.6081	0.54954	1.3834	1.9546	0.44266	3.7644	4.0199	4.5726	1.9982	1.0999	2.537	-3.4847	-0.27118	1.4299	3.0905	0.69466	2.7537	2.2285	-0.97369	2.0994	2.3293	-0.20633	1.3747	2.2088	5.2455	1.018	2.0252	-0.41949	-1.545	2.3979	2.637	2.0779	5.3787	-0.93957	2.6426	1.3961	0.30219	1.9285	1.2876	2.2737	1.2186
-1.1847	0.621	-3.6766	0.58352	-1.6552	0.38366	-1.0073	-1.5706	-4.2861	-3.4126	-1.2109	-1.5251	-4.5813	-2.1175	-3.1984	-5.4588	-2.4625	-4.452	-1.1204	-1.2523	0.78586	-3.7381	-2.8924	-0.66957	-5.2364	-3.4482	-1.8655	0.43728	-0.77327	0.36802	-0.36087	1.0869	-1.6912	-0.64942	-3.6551	-2.253	1.0634	-0.7063	-0.32149	-2.3283	-0.029498	-2.0047	0.034222	-1.6595	-1.6953	-1.6169	0.035293	-2.5591	-2.0306	-3.1255
-0.050568	-2.333	-4.811	-0.49445	-1.0956	-3.4006	-4.5473	-2.8165	-1.8246	-4.8201	-5.2537	-2.2943	-1.2482	-2.0049	-3.2403	-4.5205	-2.1778	-1.2597	-1.9477	0.29326	-4.3581	-1.2215	-0.56191	0.9179	-3.4521	-1.5118	2.0839	-4.7796	-1.1245	-2.1035	0.70966	-1.1371	-3.682	-1.0527	-4.1148	-0.80964	-4.7326	0.68591	-4.688	1.0811	-1.8619	-1.7883	-2.3955	-0.98737	-0.76864	-3.2196	-2.0441	-4.0977	-1.6919	-3.0983
-13.255	-11.497	-13.269	-12.436	-12.287	-11.936	-11.358	-16.054	-12.875	-12.967	-12.244	-11.183	-9.6406	-9.7534	-11.796	-10.94	-12.83	-8.5155	-9.5729	-10.131	-11.418	-12.244	-13.652	-12.698	-9.6116	-10.506	-15.491	-12.912	-12.2	-11.141	-14.061	-9.4586	-16.133	-11.949	-13.879	-8.6076	-12.381	-13.026	-9.3446	-11.609	-11.94	-15.353	-12.404	-6.5825	-11.289	-10.147	-11.111	-9.2144	-10.39	-8.5588
2.6009	2.2672	4.6763	2.9364	4.4113	3.9361	4.0898	7.1905	6.3479	6.6139	6.1463	5.2046	7.3548	2.9882	4.9337	4.6179	4.5857	4.8163	3.0837	4.4522	2.9793	4.7127	6.1905	4.1488	3.6938	5.4278	4.2447	3.07	5.0316	3.0162	6.851	5.5327	4.2683	5.0041	2.9325	4.145	1.6355	3.2634	3.2387	5.9961	0.57028	5.1473	-0.74496	3.4331	3.7167	5.3996	5.9505	3.8586	4.5753	3.5713
0.049478	-0.032375	-1.6962	-0.74601	-2.6792	1.8287	0.26464	0.53966	0.40585	-2.631	-2.8598	-1.5184	-1.7537	0.69814	-1.5615	-0.91833	2.2569	-0.34989	-3.9171	-1.5071	0.65565	-2.181	-2.2535	1.1551	2.0995	0.173	0.60862	-1.2033	-2.5373	-0.21303	-1.7032	-1.9781	0.92924	-0.48385	0.56883	-2.6689	-1.1063	-3.9204	-2.7415	-1.212	-2.1575	0.88897	-4.6585	-0.40435	-0.42667	1.0897	1.7224	-0.97584	0.1619	2.1107
10.643	4.0868	5.3856	6.9416	6.8847	5.1264	4.843	6.883	3.543	8.2696	8.2853	5.9467	7.4666	8.9294	9.7941	4.4799	3.3459	8.8896	6.2181	10.67	5.9277	6.4804	10.87	6.5836	1.8542	6.4984	5.8149	6.4997	9.1155	9.069	7.1814	8.1987	5.9118	6.0187	6.5124	4.6162	5.9092	4.5038	4.7406	7.1235	8.1641	5.2336	6.432	9.5496	6.3855	7.8533	7.4746	7.2397	9.3324	5.2488
-2.6364	-1.2147	4.1429	-0.73335	-1.5955	0.40999	1.4009	0.74662	1.3752	-1.3671	1.15	0.069926	-0.41617	0.7266	0.94672	4.2067	1.708	1.0947	-0.65973	1.0926	0.7322	1.3666	0.3847	3.0679	-1.4469	-2.3723	3.891	0.53434	-1.7561	2.7161	2.7153	-2.3331	0.68854	0.49394	-1.1611	0.67109	2.7897	3.494	-2.001	4.0971	1.2386	-0.34484	-2.6038	0.46154	2.2115	0.33222	1.1476	-3.3485	-0.2858	-3.8609
-1.5407	-1.3951	-3.5377	-1.0293	0.053308	0.14228	-3.1631	-4.7917	-0.21564	-2.3752	-2.0927	-0.45666	1.537	-0.23026	-1.9797	-0.16106	-1.9593	-2.3897	-2.7581	-2.5893	-5.1624	-0.41153	0.74594	-2.5896	-2.1758	-4.2284	-0.98687	-2.0821	-1.8672	0.50856	-1.9144	-1.5706	1.5026	0.86671	-1.7312	2.0496	0.52991	-2.6785	0.37853	-1.9793	-2.3504	-1.3484	0.64264	0.91196	-0.44192	1.5929	2.8946	-3.5144	-3.6385	-0.4891
-0.41658	-2.1104	-2.6809	-1.9025	-6.0824	-2.8588	-2.5785	-2.7809	-0.047859	-3.9427	-2.2166	-0.45876	-0.99166	-3.9399	-1.0495	0.17926	-0.70866	-3.6604	-3.8398	-2.2166	-3.6211	-2.8063	-3.9611	-5.9254	-4.1918	-4.1455	-3.6817	-1.5979	-5.5018	-2.4656	-1.3262	-3.097	-2.4003	-3.2723	-2.4264	-1.6497	-4.1032	-0.93022	-2.9967	-2.976	-5.7407	-2.6284	-1.9405	-2.1701	-2.6941	1.7052	-1.3536	-3.6113	-0.41005	-2.4238
-9.9264	-12.813	-11.555	-9.127	-12.162	-12.43	-12.426	-12.379	-10.566	-6.7059	-13.201	-10.219	-8.7607	-8.9901	-8.8998	-8.961	-10.698	-8.5433	-12.793	-10.146	-9.1624	-12.418	-8.3845	-11.544	-9.8186	-6.753	-10.438	-10.777	-11.287	-10.687	-9.0205	-9.9897	-10.438	-12.494	-9.9892	-8.734	-8.5581	-10.102	-8.7591	-12.845	-11.26	-9.1776	-12.19	-10.675	-10.681	-13.39	-11.027	-8.8105	-11.46	-10.571
5.023	2.9747	3.7303	5.8013	5.3102	5.4255	5.1932	8.4348	6.0576	6.1165	1.5335	3.4463	3.5343	6.2324	5.1614	7.0537	6.5997	6.5921	5.2693	6.6359	4.5576	4.1433	8.3526	5.2857	4.1141	9.5484	5.9202	4.9599	6.7829	5.9716	3.8727	5.0683	7.6195	7.3045	6.5	4.8508	7.1301	5.1164	2.107	6.529	0.54964	6.9756	5.8047	4.4839	3.7377	2.5028	10.301	6.8504	6.9742	7.3471
1.9686	2.5754	3.2075	2.8132	4.0624	4.4119	-0.28487	0.53138	5.2811	3.9635	-1.5038	2.9485	3.0029	3.5147	3.6542	-1.2626	1.3099	0.82187	2.7131	3.3674	3.1765	0.043717	1.8859	-0.33959	4.1149	0.33693	4.9948	4.2419	2.4301	2.0583	1.9661	3.1319	7.277	6.0365	2.8982	0.88549	2.859	2.8661	2.8512	2.3029	2.3194	2.098	2.8955	0.29556	3.6103	3.2188	2.0466	4.5033	1.5537	2.3317
1.1722	1.9508	-1.8742	-0.95466	2.546	0.23201	3.0994	-1.1216	0.32098	1.9346	3.6349	2.3281	-0.43937	-1.6136	1.1577	-2.0059	2.1708	-0.17208	1.4511	0.89884	-1.0322	-3.351	-0.31099	4.8604	0.30274	0.72088	0.21487	1.1905	0.58734	-2.1674	-1.8509	0.95053	1.3611	-0.75056	-1.5439	5.2613	-0.30607	2.9923	-1.9368	-1.1543	-0.58968	0.46719	-1.9986	2.0986	-1.8353	1.8118	-1.1051	1.1312	-0.2017	0.14121
9.012	7.7546	8.3599	7.539	5.5787	9.6892	9.4834	5.4818	9.036	8.4891	6.931	8.2803	10.398	9.389	6.3718	7.0909	6.8454	6.9709	9.0456	6.3249	7.3016	8.1091	7.6556	6.3165	9.6	12.311	7.8587	10.602	10.019	10.617	10.249	9.2059	7.8241	9.2763	4.9155	9.1091	6.755	6.3261	9.4814	6.2738	7.1629	10.99	9.3918	11.581	9.5839	8.2216	10.941	9.715	8.3487	9.6558
-8.8432	-6.6084	-6.0138	-3.4738	-6.5095	-4.1425	-9.7967	-4.2869	-6.3721	-5.9601	-5.2412	-8.4069	-5.9601	-7.546	-4.5688	-3.5447	-9.9916	-9.7979	-7.5971	-7.4354	-10.806	-5.4978	-4.6242	-3.5498	-7.2774	-6.0887	-5.6666	-5.1604	-3.602	-7.1311	-7.9105	-6.6891	-7.0518	-5.8371	-5.0271	-9.2963	-5.7274	-7.3163	-9.6846	-6.1478	-9.5476	-8.022	-8.067	-7.0272	-5.7888	-4.4894	-1.6155	-5.9575	-6.5814	-7.2162
-9.0187	-8.3506	-7.7631	-8.7332	-8.5538	-8.765	-10.508	-11.399	-9.5039	-8.5993	-9.5498	-9.8775	-10.715	-8.8752	-6.6436	-10.104	-9.4924	-8.8189	-8.8348	-7.8367	-6.3283	-10.247	-6.3088	-7.4958	-8.8014	-10.233	-11.479	-9.7892	-6.7175	-9.7706	-7.6748	-7.7244	-10.698	-7.8422	-10.768	-8.6749	-6.9007	-9.0845	-6.4133	-7.7555	-10.353	-7.2442	-8.8855	-7.7267	-8.5696	-5.9459	-10.083	-10.216	-9.2581	-10.041
4.1144	3.2465	2.9747	6.9186	6.3856	4.0231	7.07	3.5858	6.1312	5.1504	6.5112	5.7492	7.3599	7.3193	2.5683	7.7243	2.42	6.3778	3.57	3.6531	4.2892	6.5178	4.6467	4.3375	8.7385	4.2097	6.2465	3.8321	5.2442	5.1436	4.877	6.6802	7.0439	6.1173	6.4061	3.5575	5.3708	3.7406	8.0143	4.8669	4.0217	2.7645	2.7388	3.1871	7.1826	5.5372	5.5843	5.7597	7.1503	6.8546
-3.2897	-3.1621	-7.1811	0.91558	-5.265	-0.39746	-4.5269	-0.16039	-0.80477	-2.6942	-1.3157	-2.214	-3.3504	-2.1494	-0.95471	-2.9088	-0.74216	-2.0364	-1.0885	-2.9376	-1.8173	-2.912	-5.001	-3.7694	-4.2389	-2.0724	-3.6981	-4.1954	-1.6182	-4.3369	-5.982	0.036819	-2.6126	-1.3808	-2.5173	-2.4022	-5.346	-2.4232	-4.5706	-3.2414	-1.315	-0.35717	-4.7006	-4.5458	-4.2941	-2.9652	-6.8741	-5.0056	-6.2332	-4.622
-3.8782	-1.0994	-3.9191	-2.9733	-2.0131	-2.0865	-2.3496	-2.3148	-1.2304	-3.2496	-3.99	-3.3898	0.30049	-3.184	-1.1058	-2.4891	-2.8646	-2.914	-0.57372	-2.4864	-2.2954	-0.34338	-6.1894	-0.31211	-5.4593	0.195	-0.74516	-2.1011	-4.9467	-0.78624	-3.141	-0.76792	-3.1782	-4.6268	-0.32445	-0.95792	-3.7458	-3.2418	-2.6502	-1.568	-3.0917	-2.2935	-3.4684	-5.2183	1.1179	-2.4745	1.2843	-1.0281	-3.249	1.1551
2.2065	4.7997	5.4056	3.2276	3.393	0.71918	5.6212	3.7471	2.5472	2.5523	3.2704	3.6806	6.6555	4.4015	2.9768	4.1381	2.0215	1.1869	6.1211	2.5292	2.5786	1.0592	2.3761	6.3535	1.2835	1.0301	2.5008	3.0214	4.6458	2.0634	1.8915	-0.47443	3.0352	3.7666	2.3875	0.24257	3.3335	3.2078	4.6805	-1.1958	0.033637	0.77474	1.005	1.483	2.7861	0.99203	1.5423	1.3061	2.0637	1.108
-7.4942	-8.2198	-11.256	-10.781	-6.2586	-3.1045	-8.0249	-4.2336	-9.2864	-8.0239	-6.9376	-8.1591	-6.0798	-8.3796	-5.954	-9.1003	-5.1067	-6.7582	-9.5039	-7.8331	-9.0841	-6.3898	-7.5524	-8.5506	-4.1892	-7.05	-5.8827	-8.4283	-9.0163	-7.4519	-8.2969	-6.3976	-7.4494	-6.3361	-6.4219	-7.232	-11.911	-8.6175	-5.8574	-7.5307	-9.1112	-8.2843	-8.2089	-6.942	-6.5419	-5.6597	-7.2521	-5.8669	-9.4965	-6.1343
-6.1788	-1.9486	-2.421	-2.538	0.051788	-2.4842	-1.8099	-0.12171	-3.0835	-3.449	-1.3981	0.1261	-0.88069	2.1564	2.0892	1.0547	-5.8559	-1.1126	-0.6288	0.86736	-5.2805	-3.2562	-1.7413	-3.5099	-0.56721	-0.32751	-1.8759	-0.40502	-0.34891	-2.4856	-0.91687	-1.6341	-0.39634	1.0828	-2.1046	0.60515	1.9302	-3.6417	-4.5798	-4.1558	-1.1844	-0.40745	-3.5292	-1.4969	0.49083	-1.3072	-1.7582	-2.3002	-0.52926	-1.1612
2.0009	-0.74403	2.2733	2.894	2.5838	1.1132	1.8426	0.80071	2.3092	1.496	1.3882	1.1679	1.686	4.1569	2.8723	0.12447	1.7842	2.1482	0.41306	1.8242	1.9907	-2.5596	-0.41195	0.91648	0.011596	0.50037	0.20803	2.465	1.9209	2.5235	2.8613	1.5318	2.9318	5.7343	0.54366	2.5013	1.5153	2.6578	3.2841	0.86918	1.5864	5.3051	3.8757	1.5723	2.2164	2.3762	2.2816	3.9635	0.66565	2.3306
-23.447	-23.213	-22.349	-20.82	-20.924	-19.671	-21.913	-20.855	-26.144	-22.104	-24.111	-23.273	-23.772	-24.414	-22.381	-27.69	-22.9	-23.379	-23.153	-25.248	-22.076	-20.245	-24.275	-24.009	-26.449	-19.704	-20.43	-21.724	-21.607	-22.336	-21.864	-23.166	-22.958	-22.875	-21.969	-25.498	-22.492	-23.01	-21.97	-23.232	-21.432	-20.112	-20.967	-21.543	-21.333	-22.936	-22.525	-23.866	-21.282	-23.683
3.1405	-2.7152	1.7105	1.1348	-0.55093	-1.232	-3.518	-0.015674	0.45165	-1.1326	1.5986	0.59647	2.9584	2.1666	0.76295	0.87499	0.78457	-3.1159	-0.79689	-1.9486	-1.5637	-1.2833	1.632	-1.2301	0.28006	-0.438	0.57347	1.521	0.86053	0.00057938	-0.96322	1.1961	1.9155	0.50008	0.95929	0.0047944	0.064464	-1.3653	0.62638	-0.74809	1.1772	-1.9031	-0.67605	-0.67943	-0.12226	-0.33268	1.1339	3.0278	2.2062	-4.0634
-14.731	-10.83	-16.84	-14.031	-8.391	-11.983	-13.084	-14.705	-12.126	-11.302	-13.975	-14.981	-14.851	-11.336	-8.8992	-9.0539	-10.098	-10.37	-12.179	-10.595	-11.413	-10.077	-11.027	-13.257	-13.824	-12.183	-14.231	-11.576	-10.254	-12.854	-12.459	-13.625	-8.9297	-12.192	-9.1614	-11.552	-13.001	-10.666	-10.696	-10.223	-12.552	-12.476	-13.389	-13.68	-11.197	-12.008	-10.62	-11.217	-11.358	-15.622
-10.819	-12.573	-13.961	-12.658	-16.202	-10.953	-11.068	-13.362	-11.625	-12.052	-15.06	-11.257	-16.516	-11.148	-10.974	-10.246	-15.901	-12.001	-10.219	-13.149	-13.522	-12.63	-8.7361	-10.425	-10.749	-12.126	-14.21	-7.6786	-11.359	-11.883	-12.313	-9.3724	-12.748	-11.598	-13.168	-11.796	-9.3258	-13.297	-14.366	-11.733	-9.775	-10.639	-13.297	-11.832	-10.381	-11.594	-11.55	-10.934	-11.66	-9.9381
-12.218	-10.984	-12.708	-13.049	-10.778	-9.5693	-13	-13.418	-9.2694	-11.998	-12.571	-9.2685	-13.861	-11.535	-12.927	-12.259	-10.82	-10.444	-13.384	-11.329	-13.916	-12.511	-13.359	-12.589	-11.107	-11.183	-11.841	-11.023	-10.107	-11.986	-14.03	-15.574	-9.8298	-11.964	-10.376	-12.59	-12.032	-6.3842	-9.3464	-9.3929	-11.264	-10.797	-13.362	-11.683	-14.168	-10.773	-7.624	-10.153	-12.369	-10.772
-6.2121	0.20281	-5.7739	-5.2369	-0.9	-3.8757	-2.9779	-1.1691	-0.21258	-3.8199	-3.4474	-1.1975	-5.2899	-7.214	-3.6521	-2.7768	-0.18123	-4.6938	-3.9006	-2.0234	-2.9635	-2.6203	-2.4917	-2.0493	-0.35355	-4.6753	-7.284	-4.901	-2.0814	-0.30391	-0.10193	-4.1955	-1.874	-2.6588	-3.4515	-1.658	-3.36	-2.8675	-3.0263	-3.1547	-3.3761	-2.3226	-3.0049	-4.713	-2.1293	-2.7101	-5.2671	-2.2794	-4.7471	-4.4818
-4.1901	0.27115	-4.641	-3.6841	-3.3918	-0.77252	-4.208	-1.2049	-1.3168	-3.0848	-1.4452	-1.9163	-1.7217	-3.2323	-4.5741	-1.5739	-1.0182	-1.8239	-1.8228	0.21667	-3.4451	0.010117	-4.9258	-1.3833	-0.45761	-0.73679	-2.2856	-3.615	-0.76017	-1.1981	-1.7777	-0.43986	-1.7724	4.4916	-2.7533	-3.3521	-2.3573	-0.90516	-0.58488	-2.6127	-0.41273	-0.053315	0.58817	-3.7384	-2.016	-0.79544	0.077194	0.13128	-3.1078	-2.1945
-12.236	-13.203	-11.941	-10.48	-11.384	-11.791	-10.18	-10.115	-12.562	-8.303	-11.626	-10.154	-14.307	-12.233	-11.102	-8.6639	-9.2697	-11.424	-10.985	-11.966	-8.9587	-8.2716	-11.445	-11.359	-12.269	-10.924	-7.6897	-7.4149	-11.204	-11.009	-11.718	-9.2046	-8.2608	-11.051	-11.279	-8.7911	-10.354	-8.8435	-12.049	-11.189	-9.9685	-15.288	-9.9255	-6.9382	-10.702	-11.283	-8.6138	-8.3436	-9.0097	-8.9495
-6.1248	-9.6479	-11.259	-9.444	-10.114	-7.5491	-11.409	-9.4938	-9.6136	-8.799	-6.9927	-9.5471	-7.0835	-10.968	-8.4758	-11.926	-9.6893	-7.6184	-9.2037	-7.1959	-10.202	-9.7782	-9.2752	-9.1879	-4.91	-10.062	-10.841	-7.7869	-7.6713	-9.1327	-9.0113	-10.298	-6.7796	-11.53	-6.0734	-7.9572	-9.9274	-12.344	-10.493	-8.525	-9.7614	-8.6714	-7.7153	-8.598	-9.24	-10.51	-7.7384	-10.084	-8.6054	-9.7053
-9.6889	-8.4707	-10.78	-12.488	-11.821	-9.9194	-13.62	-12.946	-10.014	-9.8299	-13.046	-11.202	-11.586	-11.239	-8.5517	-14.279	-9.3225	-12.006	-10.63	-14.012	-12.799	-12.649	-14.863	-12.44	-12.993	-10.27	-12.473	-13.686	-12.443	-12.88	-13.986	-14.08	-11.503	-12.208	-8.947	-10.738	-13.31	-8.8783	-14.654	-12.753	-12.322	-10.41	-12.118	-12.971	-12.469	-11.278	-13.416	-10.45	-12.538	-14.072
-25.126	-20.258	-21.55	-24.979	-23.161	-24.031	-19.742	-23.208	-21.485	-19.156	-22.414	-18.567	-22.446	-20.574	-22.549	-22.655	-22.841	-21.672	-21.653	-21.311	-23.364	-26.209	-21.992	-20.54	-20.117	-22.726	-23.065	-21.104	-25.221	-23.433	-24.222	-24.051	-21.551	-21.205	-21.578	-23.672	-24.992	-22.645	-21.332	-21.522	-25.527	-22.137	-22.658	-20.294	-22.959	-21.515	-24.777	-21.614	-20.699	-21.633
-14.731	-14.904	-13.164	-12.181	-9.8402	-10.936	-9.1845	-11.497	-11.537	-13.537	-9.9372	-9.8209	-11.907	-9.7046	-8.3834	-13.262	-14.358	-6.5056	-12.958	-13.216	-12.365	-13.413	-12.137	-10.74	-8.7985	-10.261	-12.893	-14.164	-10.813	-10.348	-11.407	-12.47	-13.071	-10.023	-14.241	-10.44	-13.678	-8.9371	-10.07	-11.338	-10.115	-10.129	-11.12	-11.783	-12.592	-9.0371	-14.941	-12.945	-11.173	-9.0222
7.1528	7.674	10.402	9.8669	11.765	9.1069	10.492	9.4626	9.4913	7.8959	7.0841	9.7614	9.802	6.2982	8.6405	6.3295	8.432	11.781	11.181	10.168	6.9818	8.0981	9.4644	8.4049	10.569	7.9882	12.48	10.521	8.8741	6.5192	6.7994	6.1461	10.102	11.648	9.6152	8.0003	8.531	10.775	8.1951	8.6076	14.877	9.9059	11.279	7.1521	5.0822	9.3494	8.3266	6.2154	7.7274	7.6207
-1.9634	-3.2829	-1.4719	-1.7013	0.55133	-2.8433	-1.6242	-1.6334	-0.72486	3.2433	-2.0887	-0.30174	-1.1079	-1.1701	-2.1561	-2.2201	0.61718	2.8429	0.68679	0.58507	-4.1038	-0.32136	-3.1973	2.3374	-1.8578	-1.1055	-1.8259	-1.1184	1.4176	-2.5654	-1.65	-3.7538	-2.511	-1.5281	0.14885	-3.7662	-0.60418	-2.9306	-1.8502	0.13341	1.0511	-4.3636	-3.4693	-2.0597	0.1268	-1.8667	-2.3942	1.1338	3.229	-2.1262
-2.4595	0.17687	-0.48545	-0.60163	-0.031961	-2.7382	0.054851	-1.8097	-0.31638	1.5711	-0.31309	1.8155	-1.2254	1.2566	0.93612	-0.15435	1.7814	0.013577	-3.0774	0.71776	-1.5945	-1.0114	2.3324	2.1967	-2.51	1.5174	0.28568	2.7634	1.79	-1.1945	-0.71519	0.6213	-0.82643	1.8382	0.86042	-1.5123	2.7914	0.19624	-0.82319	-0.023591	0.74212	3.1236	0.70717	0.24715	4.9708	1.7517	0.97342	-1.6201	-3.6853	-1.8749
0.43617	1.4353	2.9085	0.70045	0.65016	-2.336	1.8236	-1.0917	1.1844	2.751	-1.185	1.8514	-0.82256	4.5455	0.15604	1.9799	-0.777	-0.34306	-0.11561	1.8636	-1.7828	0.29548	-0.47774	-2.4334	4.971	-0.50723	-2.6397	-4.0973	0.64546	2.3096	1.4644	1.1983	-1.4533	-0.70452	1.6323	-0.69352	-2.0904	-1.2973	0.13665	-0.47972	-1.3067	-1.4174	0.54879	0.92481	0.96941	2.5832	-2.0221	0.56798	-0.14406	4.1122
-2.7973	-2.5355	-3.1258	0.80945	-6.0147	-4.0975	-4.1808	-2.2092	-4.6512	-5.7809	-3.2196	-3.7169	-2.7267	-2.822	-4.8409	-8.189	-5.0832	-1.4083	-3.6226	-4.6158	-6.5265	-6.9882	-3.0664	1.4103	-4.8298	-4.6587	-5.3914	-6.2512	-5.7698	-3.7054	-3.775	-4.35	-5.6085	-2.6376	-1.75	-2.8848	-1.5351	-3.053	-2.9393	-3.706	-5.7343	-2.3855	-2.2191	-2.7524	-5.0736	-0.070674	-6.6876	-1.0659	-3.1186	-5.3372
-1.7431	-2.2763	-1.9783	-2.6782	-2.9935	-1.0412	-1.932	-2.5726	-1.8069	-1.0672	-2.9534	-0.30574	1.5458	0.43728	-1.4387	-0.81929	-1.2488	-3.8581	-3.6685	-4.2422	-2.2354	-0.79836	-0.22104	0.24651	-2.6719	0.7378	0.074539	1.361	-1.3469	-2.922	-2.1711	-0.49004	-1.7176	-2.3184	2.0086	-3.2421	-0.64866	-0.36869	-0.83855	-0.71581	-3.8616	-0.21414	0.31217	-3.9863	-2.489	-1.6009	1.084	-0.156	-0.7272	-0.70916
6.3734	7.6093	5.5503	6.5943	5.1899	4.382	5.3293	7.8364	5.0406	5.6729	6.6534	4.9694	4.3679	4.632	9.6429	7.3317	6.4031	5.851	4.9873	4.881	2.9978	6.0022	9.0176	5.1089	4.5586	5.2476	5.7049	4.5498	4.5343	5.7115	7.4532	5.9254	8.86	7.7974	6.1318	6.0598	5.0601	5.2168	7.11	5.085	8.2032	5.91	4.6894	5.8919	4.1994	5.2917	4.1976	5.1593	5.8785	3.6389
2.6592	3.4941	4.7148	4.1528	2.1353	1.9383	2.8594	1.1954	3.2359	3.6095	2.8826	0.76831	6.7312	0.026452	2.667	4.2864	1.8146	4.9027	2.8953	3.5224	3.9066	1.6619	0.78821	0.34251	1.9301	4.3819	1.9222	4.1409	4.604	0.48136	3.3857	2.5684	4.0617	1.183	1.7928	2.3814	0.079517	3.1644	2.4469	2.052	3.991	0.90757	3.6126	3.8805	1.5011	2.3754	3.6662	2.9699	1.4596	1.1802
-14.828	-11.646	-13.775	-16.54	-15.194	-14.023	-13.818	-13.463	-16.108	-12.299	-14.327	-13.231	-12.65	-14.65	-14.065	-14.489	-14.653	-14.231	-14.64	-10.357	-12.004	-17.026	-13.34	-15.445	-14.411	-15.054	-14.102	-15.839	-13.755	-14.68	-12.238	-12.769	-12.971	-13.159	-13.041	-15.373	-15.427	-13.909	-13.121	-14.178	-15.806	-14.982	-14.311	-9.1009	-16.093	-15.236	-13.184	-12.463	-11.861	-13.471
-1.1399	-4.3488	-5.0787	-3.5981	-4.1127	-3.7728	-2.9282	-0.38604	-5.0774	-2.4151	-2.7285	-1.2988	-1.0474	-2.9074	-2.0577	-2.2117	-3.7002	0.15458	-4.557	-0.82757	-3.3501	-2.002	-5.0386	-1.5697	1.2874	-3.3635	-4.7376	-3.8001	-4.7613	-2.8548	-5.1013	-4.3092	-4.4961	-3.5877	-3.2818	-5.3456	-3.7614	-1.6682	-3.1211	-3.9656	-2.8408	-2.71	-4.3147	-4.3592	-1.5569	-2.6716	-3.7244	-1.1757	-1.4603	-1.5222
1.6441	5.5116	0.13058	0.95213	5.099	-1.5816	3.6118	2.786	0.86574	1.861	2.4609	3.1054	5.5823	0.83136	1.7147	0.57106	-0.98933	-0.040027	2.5793	2.4525	3.1647	-1.2453	0.83237	3.804	-0.51141	-0.416	3.3583	0.43301	1.9944	0.15879	0.63648	1.1405	3.2583	1.0658	-1.2335	1.7718	1.5214	4.4352	2.5689	2.3192	1.0028	1.7967	-0.8541	4.224	1.3721	-2.31	-1.9728	-0.92088	2.2113	3.7982
6.4963	3.8157	3.4126	3.0357	2.7034	5.0705	6.3399	5.9833	4.0534	4.2232	5.4713	3.6646	4.542	5.1366	4.5661	5.6202	3.5702	5.6512	5.2966	5.943	1.8545	4.2076	3.1976	5.326	8.3165	3.9098	6.4302	5.9892	4.4054	6.0772	7.421	4.1483	3.3133	5.34	3.5485	4.4301	2.4412	4.1562	5.6101	5.3075	5.8417	5.311	1.7034	3.4622	2.0583	3.9254	4.1186	2.6075	2.7272	5.3655
-2.818	-2.2008	0.13526	0.084432	-2.0483	-2.2524	-0.56064	-0.41034	-1.5173	-2.3028	-0.61437	-0.55155	-1.1645	-1.2051	0.011257	-2.1128	-1.7697	0.71365	-0.98017	1.3543	-0.089786	-0.098293	-1.2577	-1.1433	-1.1299	-0.94027	-1.2154	-2.6108	0.54261	-1.0029	-3.2562	0.50294	2.5912	-2.6733	1.3825	0.20011	0.46618	-0.014534	-1.1564	0.23154	0.23851	-1.438	-2.8623	0.12748	-1.0554	-2.6308	0.053756	-2.2295	-0.55215	-4.9154
-6.1425	-4.1319	-8.0049	-2.9983	-2.6325	-3.2457	-6.9409	-4.0926	-4.2162	-4.6602	-6.9009	-9.0085	-4.6832	-5.9133	-6.3491	-3.9131	-6.4084	-5.641	-4.6505	-6.3518	-5.6352	-6.1988	-5.3199	-7.6108	-7.384	-5.88	-5.6882	-7.0437	-7.9182	-4.845	-6.2369	-6.5842	-4.9955	-5.2314	-4.9223	-8.0598	-5.5449	-3.576	-7.9211	-4.5884	-5.5784	-6.4271	-6.647	-6.1776	-5.1011	-4.894	-0.92764	-3.8773	-4.1462	-5.6261
-16.862	-16.181	-16.792	-17.256	-15.804	-13.347	-12.496	-15.459	-13.977	-14.074	-12.501	-15.107	-14.605	-16.408	-14.62	-14.565	-11.725	-15.536	-11.429	-13.571	-13.969	-15.167	-14.76	-16.87	-13.35	-13.199	-16.541	-16.221	-11.628	-12.565	-15.06	-13.572	-14.151	-14.504	-14.076	-19.032	-14.726	-18.686	-13.471	-16.472	-16.568	-17.241	-14.208	-14.399	-12.826	-13.844	-13.396	-16.905	-14.407	-14.854
1.167	-0.36003	-1.4016	-4.064	-0.38748	-6.5761	-3.5715	-2.2455	-0.96013	1.2781	-1.028	-2.2527	-1.2868	-0.053191	-5.0271	-1.0163	-2.4489	-1.1656	-0.89882	-3.6159	-1.8598	-1.4949	0.44028	-1.7921	-1.1409	-4.4495	-1.9845	-4.1499	-3.8336	-1.8527	-1.7668	0.42877	-1.972	-4.2464	0.29353	-0.70174	-0.27877	-0.38786	-5.6851	-1.4356	-1.6221	-2.0587	-3.3889	-1.8116	-2.4867	-1.326	0.79017	-5.8818	-0.82683	-0.18763
1.4546	1.8508	-0.53025	0.51615	-0.23801	0.93768	0.14085	2.0335	-0.46672	0.53698	1.5469	3.9786	3.1649	4.8759	2.6524	0.26822	3.3537	0.90499	2.2287	0.23822	3.3657	2.0922	2.203	6.534	4.6719	2.6508	1.0376	-0.36947	3.5544	1.1491	3.2093	0.65295	2.4604	1.8418	4.5363	2.5036	-1.4103	1.2186	3.0747	4.3131	2.5894	4.4856	2.6444	1.4166	0.99466	1.9197	4.792	0.17156	3.5506	3.1639
-7.8129	-11.734	-7.0895	-5.0448	-6.6034	-7.1385	-5.1654	-7.5677	-7.6286	-3.0126	-5.9111	-6.1903	-5.3884	-4.7913	-8.1938	-5.112	-7.3592	-2.6881	-10.309	-9.3924	-5.7946	-6.1636	-5.3865	-7.9585	-9.2279	-7.3784	-6.9379	-8.1507	-6.3732	-4.798	-6.518	-6.583	-5.8004	-6.1858	-5.3854	-9.3302	-6.3916	-5.6203	-6.2183	-7.2721	-7.4097	-6.7804	-5.5687	-3.5315	-8.8451	-6.5681	-6.1554	-6.8712	-4.9714	-5.0444
4.1356	5.7908	4.7009	5.9171	3.8482	6.6707	4.7788	7.8124	3.8493	4.6963	2.4965	4.2324	4.5017	3.9913	4.7038	2.5771	9.4812	3.3455	4.1463	3.0246	3.5987	1.8757	5.9681	8.401	1.8837	7.7075	5.9299	4.0545	7.6847	5.2093	6.0214	7.1688	2.0593	7.0304	5.5857	2.3613	5.6611	6.5629	7.4989	7.9084	2.4847	4.2626	8.7442	5.167	5.3492	5.8537	2.9182	5.5093	7.683	4.746
-5.0504	-4.931	-4.4738	-5.5203	-2.5793	-8.7956	-4.7861	-6.194	-5.0908	-4.7107	-1.3454	-5.9471	-3.1859	-3.1607	-8.0228	-4.1571	-5.432	-9.426	-6.1004	-6.5641	-5.5534	-5.5419	-7.0851	-2.5343	-7.9194	-4.9676	-8.0608	-4.7505	-4.0188	-5.2623	-8.0474	-4.0155	-3.2658	-4.1388	-7.2668	-6.674	-5.5385	-5.4097	-1.0858	-7.0262	-7.9205	-8.2781	-3.4614	-6.6079	-6.0544	-6.0167	-5.463	-9.0422	-5.46	-4.9232
-4.8001	-4.8021	-7.2571	-5.0024	-7.5643	-6.1638	-5.5447	-5.0389	-6.9157	-4.1459	-9.1263	-6.8739	-6.9553	-7.5919	-6.2195	-6.0782	-8.5054	-6.6916	-5.9029	-8.3033	-6.4223	-3.7957	-5.9144	-2.6044	-4.5236	-8.8563	-5.5009	-4.1272	-4.821	-3.9778	-5.9095	-7.9579	-8.101	-6.6818	-10.133	-3.3482	-5.4389	-7.8501	-4.6926	-5.2343	-7.0729	-7.2666	-1.7849	-5.958	-4.9665	-8.5252	-3.6682	-5.9299	-7.34	-5.0078
-2.331	-3.6054	-1.769	-3.474	-0.95522	-5.1666	-3.0825	1.3174	-4.5354	0.13635	-2.4475	-0.92399	-3.1198	-1.2707	-3.1251	-0.055491	-4.0268	-4.4485	-3.4263	-1.1153	-0.8832	-3.3233	-4.4714	-3.9703	-2.1219	0.44714	-7.9418	-4.18	-4.3631	-2.0446	-3.6157	-4.3802	-2.9339	-6.916	-0.74696	-2.0095	-3.7558	-1.3779	-3.8582	-4.1317	-3.8428	-2.8973	-2.5363	-2.7785	0.48356	-2.5373	-3.0079	-2.271	-1.0666	-5.8112
-2.3054	-2.8957	1.3442	-2.3705	-1.6579	-2.2496	-2.4994	0.61211	-0.35994	-2.3369	-2.6309	-0.82646	-0.8035	0.95487	-1.4663	-3.5126	-1.8599	-1.1284	-5.9182	-0.92074	-2.8532	-0.62567	1.068	-4.9215	-3.1012	-4.303	-1.8274	0.20818	-5.5066	-3.4708	-0.40859	-0.71986	0.093917	-0.41717	-6.5587	-1.726	1.9159	-0.42441	-2.8983	-2.3982	-2.8009	-2.6966	-3.9697	-0.73522	-2.7611	0.21029	-2.9673	-2.4343	0.5629	-0.81938
-2.5907	-5.7354	-0.3363	0.36433	-1.2011	-0.71524	0.48422	-0.60282	-2.1333	-3.7157	-0.962	-2.4494	-2.2645	-4.5434	-3.0315	1.3864	-3.2928	-3.9305	-3.1172	-3.9023	-2.2006	-1.1315	-2.4317	-3.7722	-1.6798	-4.0057	-1.7822	-4.3902	-2.3239	-2.8885	-1.1588	-0.75421	-2.521	-4.4006	-0.63248	-2.5381	-1.9426	-3.6124	-1.1307	-5.2413	-4.0708	-3.3418	-4.1347	-3.247	-0.93482	-0.801	-5.2381	-4.1583	-0.093808	-1.3237
3.1836	3.7501	1.1636	5.0159	3.3551	3.4971	6.5066	4.1185	5.7011	4.785	2.2979	1.6981	2.9007	3.1959	3.3133	1.2225	2.3241	2.8826	1.7886	2.8488	1.3751	4.9779	3.0252	1.1943	3.3856	2.1458	1.7898	4.1342	4.9264	1.8088	3.5746	2.1001	2.188	2.3814	0.36072	4.5095	1.717	2.8905	2.1129	3.5384	2.7426	0.15908	2.6354	2.9127	4.3858	0.7997	2.3004	1.7104	3.411	4.78
-1.38	-4.0265	-0.86387	-7.1502	-2.551	-1.8838	-6.3171	-2.7222	-4.0543	-5.0043	-4.7822	-4.1939	-3.3447	-6.985	-7.4535	-6.1005	-2.6107	-4.6142	-5.8325	-4.1917	-2.7311	-4.9737	-6.0902	-1.8811	-4.232	-5.4906	-4.3867	-4.0674	-4.1768	-3.6099	-4.6329	-5.9818	-5.3527	-5.0141	-1.9124	-4.2475	-4.4588	-1.4665	-6.4562	-3.0399	-4.7656	-5.3185	-6.3796	-1.2884	-0.53901	-4.9808	-5.132	-2.5613	-5.6872	-3.6355
-15.744	-15.03	-16.439	-16.302	-13.979	-16.395	-9.2833	-15.107	-17.58	-15.992	-16.864	-15.509	-15.713	-13.592	-13.93	-16.281	-15.594	-16.643	-14.047	-15.083	-16.227	-13.595	-13.244	-13.882	-16.06	-13.563	-12.894	-12.76	-14.9	-13.534	-17.506	-17.654	-12.609	-11.842	-17.782	-10.918	-16.6	-7.9571	-13.598	-14.86	-13.238	-13.647	-15.141	-13.682	-14.293	-12.556	-17.45	-10.281	-13.551	-12.967
1.8583	1.6873	1.9481	0.071734	3.4665	1.4026	4.3548	2.5515	0.62878	3.5618	2.2359	-0.37044	2.898	0.77414	-0.26906	2.525	3.5449	-0.14213	-0.11296	1.1864	2.2355	2.46	1.2727	2.4185	1.5133	3.0606	-1.9241	4.989	1.8277	2.1595	2.8921	1.4409	3.3453	3.0053	2.72	-0.2978	4.276	0.50952	5.0629	4.385	0.50914	1.6916	0.65164	1.4588	4.7281	1.3622	1.7221	0.67735	1.9993	2.8322
-13.619	-13.071	-11.3	-9.8443	-9.7844	-13.928	-13.406	-11.185	-12.404	-12.042	-12.168	-14.077	-11.952	-15.363	-11.144	-10.687	-13.446	-10.493	-15.299	-14.969	-12.74	-13.404	-11.072	-12.454	-13.868	-11.689	-14.08	-9.9717	-10.714	-11.178	-12.083	-14.776	-14.553	-12.935	-14.548	-13.523	-10.459	-12.846	-12.903	-12.935	-18.458	-16.023	-13.487	-15.134	-11.83	-12.259	-12.847	-12.757	-13.999	-11.813
7.8512	5.2514	6.3711	7.332	9.1154	6.4669	6.5403	8.3726	9.9992	5.3135	9.1632	5.3978	9.4954	9.3365	7.5758	6.4521	9.1134	7.7572	7.3512	4.8627	8.4244	6.0339	8.469	10.941	9.7143	6.7605	10.026	5.0354	5.3142	8.802	5.6588	5.5236	6.462	9.028	7.2115	9.2255	7.6814	5.9526	5.1275	9.5674	7.0316	7.93	6.006	7.2347	7.9262	8.0233	6.9015	10.441	7.9055	8.5243
2.2316	1.8546	5.1719	1.5946	3.0974	-1.1134	5.1282	0.37688	0.72571	-2.9029	1.9762	3.396	-0.67042	2.8965	0.15769	-1.5195	2.0205	4.414	0.068299	3.5671	3.1173	-1.2149	0.3995	4.122	0.2709	1.4434	-1.1571	1.165	3.1597	1.1355	2.5107	3.8318	5.0167	0.092712	4.0025	-0.54487	0.4477	-0.48774	-0.91478	1.6889	-0.86772	1.4175	1.5604	0.022302	-0.0080278	0.87893	1.3086	-0.31499	3.2602	3.9342
3.1038	1.0787	-0.0099686	3.4923	2.5392	0.38688	2.5539	0.31938	3.417	0.47046	3.9919	1.1129	-0.9191	2.9105	0.057741	2.9896	2.9733	0.60688	1.0381	0.67475	0.4502	0.94251	0.71493	4.0368	3.5371	-0.29068	1.7443	0.72703	1.6644	2.9589	0.1463	3.2552	1.7827	-0.11666	-2.3171	-0.60129	3.7785	1.372	0.084153	1.2137	2.3381	-0.3885	1.9017	2.8299	4.7202	-1.1878	1.3425	1.9045	3.294	-2.7634
-13.077	-15.991	-11.921	-11.717	-11.852	-11.194	-10.957	-8.4795	-13.141	-11.719	-8.5777	-10.055	-11.092	-9.043	-14.816	-12.786	-11.413	-14.843	-12.995	-12.326	-13.546	-11.579	-11.318	-13.326	-14.065	-11.476	-13.195	-13.124	-16.472	-11.6	-16.067	-15.079	-14.465	-13.559	-14.278	-13.694	-15.155	-14.817	-10.557	-14.646	-13.799	-11.971	-12.8	-12.333	-14.308	-12.41	-11.392	-12.185	-15.496	-14.266
-20.083	-22.371	-23.203	-23.177	-23.999	-21.065	-20.62	-20.139	-23.296	-24.409	-21.485	-22.143	-21.523	-24.285	-19.882	-21.346	-24.28	-25.596	-23.269	-21.295	-19.241	-21.787	-21.905	-22.592	-24.533	-21.756	-22.808	-22.58	-20.451	-23.912	-20.576	-18.6	-22.451	-20.955	-23.084	-17.255	-21.58	-22.02	-24.682	-25.046	-24.128	-17.6	-23.321	-20.52	-23.24	-25.253	-21.274	-22.163	-22.046	-22.246
-15.748	-14.062	-12.966	-14.436	-15.273	-13.22	-14.49	-16.236	-17.644	-16.838	-13.964	-15.119	-14.069	-12.67	-18.597	-12	-16.383	-12.046	-18.156	-13.936	-14.9	-15.24	-13.356	-16.061	-14.312	-16.697	-15.703	-11.967	-16.515	-15.943	-13.075	-12.014	-16.926	-15.128	-16.955	-15.752	-16.656	-15.462	-17.845	-15.081	-12.03	-15.752	-15.835	-13.456	-15.744	-17.678	-13.501	-13.144	-13.15	-13.076
1.0161	2.6469	0.1926	5.6849	1.3159	2.2346	3.6746	2.0253	3.9487	1.5765	3.1117	0.3351	3.7674	-0.63301	4.9616	3.0483	3.7768	-0.90547	-1.238	2.3718	0.85503	-1.1297	-1.1998	5.5743	2.3336	1.6069	2.7752	1.7427	1.1633	0.98606	0.96858	2.3587	0.93173	4.4354	0.93971	1.153	2.1314	1.1117	-0.9813	4.0205	6.1993	2.8534	3.2422	-0.87352	2.8446	1.3867	0.29974	5.5403	1.4523	2.3032
-2.7765	1.1205	0.72831	-2.2636	1.0342	-1.0007	-1.768	-1.77	2.1111	0.22107	0.14397	-0.7102	0.82106	4.2449	-0.84317	1.0432	1.5255	5.6323	1.4548	-1.9197	0.48012	1.682	-0.7697	2.0648	-2.2107	-1.141	-0.034752	3.1435	1.7632	1.9256	-0.22839	0.14582	-0.15092	3.7567	1.613	1.5024	0.89067	0.19582	3.3309	1.1729	3.3757	2.2978	1.009	1.9559	0.16652	1.806	2.397	2.0675	-1.0004	3.5271
7.7666	8.9616	11.451	10.564	9.8707	11.207	11.714	9.0145	10.067	8.3101	8.9157	10.307	10.591	10.664	9.9673	7.7279	6.7054	11.392	9.4003	9.1497	9.3267	12.442	9.5383	9.2701	12.44	10.921	10.335	12.755	9.803	7.939	8.3457	10.567	7.7821	9.7684	11.265	11.203	11.675	10.113	8.8376	6.8821	7.2802	10.097	11.431	9.7467	11.761	12.84	9.3769	8.8262	8.5509	11.12
-12.466	-13.308	-14.145	-13.048	-13.86	-14.297	-13.597	-12.755	-11.857	-12.776	-9.7072	-12.746	-11.34	-11.092	-11.432	-11.592	-14.324	-15.443	-12.003	-15.856	-13.828	-14.488	-14.059	-9.9088	-11.893	-13.119	-11.124	-14.03	-17.45	-14.211	-13.592	-11.585	-15.013	-8.6224	-13.542	-15.54	-13.19	-14.859	-15.386	-12.46	-13	-11.511	-11.746	-12.271	-11.252	-13.957	-15.284	-14.159	-16.773	-13.88
-1.1188	3.5772	0.39728	2.5807	1.095	0.35889	-2.2229	-0.0087345	0.11748	1.2446	-2.8507	-2.0198	-0.081456	0.23655	3.1015	-0.11846	-0.83491	-1.0912	-0.81303	-0.15612	0.27541	0.43081	0.64678	-1.216	2.2481	2.3941	0.2603	1.3568	-0.1285	-4.0132	3.8771	-1.5713	2.4441	-0.96614	0.296	0.048776	2.5332	-0.28626	1.3608	2.615	1.5918	-1.1339	-1.5058	-0.62647	-0.66034	-1.0922	2.3146	-1.6515	-0.94857	3.7227
-3.5651	-0.90218	-0.090643	-3.3429	-0.65374	-1.9432	-3.6778	-6.1342	-2.1468	-6.177	-0.20177	0.18346	1.1394	0.31941	-3.1313	-0.22499	0.20074	-2.1115	-1.2582	-1.6872	0.77759	-1.0759	-2.5028	-2.9804	1.5863	1.7812	-1.3817	0.23961	-0.8869	-0.72733	-2.3312	-0.98737	-0.64585	-0.32933	1.1165	0.256	-1.1683	-1.1232	-1.1254	-2.3718	-0.63142	-3.2785	2.7058	-1.1786	-0.40573	-0.18117	-3.1614	0.94644	-2.3882	-0.69098
4.2648	-0.26928	-0.045748	1.7443	-1.627	-0.022103	-1.016	2.5963	1.4638	-0.14446	-0.24309	-3.1748	0.18389	1.0186	1.3127	-0.79566	-2.8396	0.76705	-1.075	-0.093024	2.3081	-0.96082	1.2237	-2.5882	0.62996	2.0893	-0.29417	-2.1249	-3.1508	-4.3739	2.371	-2.6431	-0.70167	-1.0183	-1.169	1.1453	-1.1912	-3.1613	-2.6865	-1.8317	2.7746	-0.41693	0.091053	-0.25276	-1.9014	-0.09645	1.0121	1.2036	1.7794	1.9351
-3.1553	-3.0534	-0.7399	-1.3553	-1.4106	0.2587	0.78976	-0.98519	1.5033	-2.2836	-1.7663	0.037425	-0.22779	1.1439	-2.4548	-1.0218	0.5331	-0.14961	0.3556	1.2381	-2.0674	-0.18755	-2.5304	-2.1455	-3.8631	-3.7404	1.8748	-1.9543	-0.2577	-2.8568	-1.8852	-0.057883	-4.7816	1.1192	0.7128	1.3474	-3.0129	-1.6414	-4.215	-2.9093	-0.2146	1.4614	-2.1917	-0.42123	-0.4675	0.43397	-1.2385	1.3147	-1.1524	-0.64189
-8.0114	-11.517	-10.166	-9.6778	-11.626	-10.384	-7.9815	-6.213	-9.1074	-8.2556	-10.722	-9.3481	-7.2611	-7.9484	-10.56	-5.446	-10.148	-7.0722	-10.569	-6.4378	-7.2583	-10.928	-9.4334	-8.4689	-10.369	-8.2317	-7.4677	-9.7803	-10.631	-9.6472	-7.9658	-8.3547	-10.239	-9.9785	-5.3581	-6.5293	-10.259	-8.3414	-12.617	-6.337	-7.4677	-9.2323	-11.24	-9.9004	-8.8076	-9.5176	-9.0852	-8.4108	-5.8101	-10.241
-9.8272	-7.5081	-8.9492	-9.4732	-13.321	-10.488	-7.2275	-6.4408	-6.8646	-8.5909	-8.0102	-12.623	-8.9648	-13.677	-5.9864	-6.7019	-10.666	-9.2862	-9.7624	-8.4148	-8.1349	-9.134	-8.8891	-9.2296	-6.16	-11.108	-13.323	-7.6566	-9.4697	-10.469	-9.4721	-11.264	-9.1381	-8.0001	-6.4899	-7.4456	-5.1909	-10.985	-7.6165	-9.9244	-10.262	-8.9044	-11.963	-7.1571	-9.774	-8.7534	-11.39	-7.4726	-8.6208	-13.627
-0.61841	-5.9542	-1.6513	-0.88636	-4.3374	-2.1725	-1.1561	-3.6053	1.737	-1.19	-2.6879	-3.5457	-1.8646	-0.97182	-3.4682	-5.4954	-5.1964	-0.99615	-3.5743	-4.1983	1.1216	-4.2172	-1.9795	-3.2841	-1.2729	-0.3515	-4.6889	-0.70505	-3.5557	-3.0396	-0.12854	-2.5172	-2.1502	-2.3045	0.6952	-3.1664	-3.2194	-6.6931	-1.6958	2.0386	-3.6077	-3.2747	-1.7545	-2.791	-4.7657	-3.9894	-2.3295	-2.9779	0.070244	-2.9957
-8.989	-7.8769	-7.5547	-11.743	-5.9587	-11.281	-9.184	-6.4799	-9.363	-9.2729	-7.4362	-9.5276	-8.6642	-9.6545	-6.9254	-9.6105	-8.9133	-9.0179	-8.5032	-6.3453	-9.2409	-11.356	-8.1288	-7.5102	-9.6547	-10.247	-11.004	-6.8177	-10.158	-7.1132	-7.0438	-6.0988	-12.482	-8.4159	-9.7155	-7.9809	-9.2537	-9.4165	-7.8507	-5.626	-9.4143	-8.6521	-6.4339	-6.3023	-9.198	-5.5056	-6.0746	-4.6773	-8.6672	-10.13
-0.17868	-1.4885	-1.8266	-2.9201	-0.2262	-0.69891	-0.30615	1.8987	-0.86593	-0.051492	2.0922	1.5189	1.2424	0.15326	-0.96285	1.9484	-2.1668	-0.43024	-0.93371	1.6152	-0.28955	-1.4719	-2.6996	-2.5446	1.0851	-2.8676	1.4369	4.8225	1.2455	4.0762	0.20296	-3.0701	2.1429	-1.7225	2.7574	-2.474	0.67466	2.1179	-3.548	3.6036	2.4705	-0.96991	2.0611	2.2091	-2.2242	1.2769	-1.1588	2.3587	2.1658	1.3683
-21.501	-24.962	-20.037	-20.926	-22.944	-21.694	-19.785	-23.631	-21.115	-19.33	-21.373	-21.324	-21.37	-23.524	-20.026	-20.134	-22.674	-22.616	-19.826	-25.01	-21.125	-21.554	-22.09	-23.067	-21.61	-22.565	-22.131	-20.854	-21.515	-21.711	-24.095	-22.422	-23.271	-23.028	-22.87	-23.812	-23.376	-21.764	-26.525	-20.831	-18.301	-21.725	-22.262	-22.241	-21.714	-21.504	-20.457	-23.329	-20.995	-20.03
4.1059	6.5372	10.23	6.5909	7.4382	7.7856	6.3206	9.4231	10.921	7.4742	8.691	7.1543	7.403	10.259	8.1984	10.032	9.6746	5.3944	6.3408	9.5223	7.3553	6.5306	8.8807	8.8515	8.7086	6.7209	6.8526	6.4719	8.9564	10.612	9.9263	9.7205	7.3608	11.983	6.6555	6.2741	7.3893	4.1466	5.5928	10.446	7.7585	10.107	9.3171	9.1519	11.67	6.9634	6.4124	9.0756	8.0209	8.1227
-3.1622	-7.1846	-4.3303	-4.1409	-2.4772	-2.1217	-3.7835	-2.8363	-9.588	-2.5185	-6.5931	-4.228	-0.92887	-6.0927	-2.3823	-3.5621	-2.6108	-6.7676	-4.4666	-1.2547	-3.8605	-1.4069	-4.2697	-2.8328	-3.2685	-4.7189	-3.7016	-1.6382	-3.4928	-0.83002	-1.869	-1.8833	-4.8886	-2.4748	-2.9961	-1.2009	-5.0545	-3.0203	-3.2272	-3.215	-5.0736	-4.8259	-2.6578	-3.0495	-2.9478	-2.3018	-3.623	-5.6893	-3.027	-3.7894
-15.481	-7.6757	-13.945	-12.978	-12.489	-10.931	-10.298	-10.509	-12.378	-12.525	-10.624	-12.675	-9.4475	-11.432	-7.7156	-13.227	-10.687	-8.8297	-10.62	-12.117	-10.272	-10.718	-12.679	-10.621	-9.8067	-12.621	-10.419	-12.834	-14.112	-10.193	-9.8665	-12.79	-12.806	-7.9263	-12.025	-14.286	-10.808	-10.905	-11.745	-11.625	-12.577	-13.346	-10.029	-12.35	-10.923	-10.416	-10.514	-11.791	-12.14	-9.2859
-12.41	-11.161	-14.631	-10.199	-9.8469	-12.015	-11.152	-10.462	-9.4406	-10.067	-10.254	-12.08	-11.813	-13.494	-10.799	-11.463	-11.49	-8.9383	-11.359	-9.6803	-8.8738	-11.667	-9.847	-11.289	-10.193	-10.497	-14.384	-13.979	-9.3258	-10.151	-12.318	-9.9615	-10.258	-13.038	-11.896	-9.5666	-11.481	-10.047	-8.8665	-13.606	-11.86	-10.356	-11.064	-9.1603	-12.274	-13.141	-11.399	-13.108	-10.103	-9.2675
-17.734	-17.222	-14.607	-13.6	-13.644	-19.226	-14.42	-11.109	-13.315	-16.879	-13.644	-14.343	-12.532	-11.293	-14.086	-15.951	-12.458	-10.395	-17.166	-12.218	-13.518	-14.837	-12.745	-13.267	-15.801	-14.044	-15.434	-12.027	-12.068	-16.337	-17.352	-11.872	-13.872	-15.357	-15.79	-14.496	-15.505	-15.01	-11.367	-14.267	-17.544	-18.821	-11.419	-16.01	-15.609	-14.74	-12.02	-15.978	-16.74	-13.732
-14.228	-11.03	-15.584	-12.813	-11.832	-13.585	-10.846	-9.0881	-12.35	-13.746	-12.097	-14.193	-9.4225	-12.982	-13.695	-13.507	-11.5	-13.172	-13.852	-13.459	-11.063	-12.608	-13.581	-13.081	-15.985	-14.577	-10.648	-15.798	-15.922	-16.032	-15.319	-14.582	-12.819	-17.861	-13.235	-15.342	-15.484	-12.596	-15.216	-9.7169	-13.275	-12.7	-12.315	-10.896	-12.785	-14.781	-11.415	-10.776	-10.498	-17.004
-4.5157	-5.7711	-2.2624	-5.8935	-3.1976	-5.8596	-6.186	-3.5593	-7.4499	-2.0213	-5.1165	-1.8527	-6.6562	-3.399	-7.057	-5.9389	-3.6095	-1.721	-3.8693	-3.7774	-4.5912	-5.2557	-4.254	-7.5815	-4.0898	-6.1967	-1.8684	-3.2746	-3.8478	-6.1795	-5.566	-3.9967	-3.2773	-3.7896	-6.2658	-3.3453	-2.9285	-2.9737	-1.9457	-4.2261	-6.9985	-7.3285	-1.8653	-6.0847	-4.4943	-1.9783	-2.82	-4.8609	-6.935	-4.7066
7.9954	7.8582	10.705	11.083	7.5852	8.1466	9.2029	6.785	10.859	8.5544	9.2883	5.0241	7.6019	6.4074	6.7121	6.9366	6.352	7.5848	8.5641	9.4236	10.927	5.9613	9.2396	11.345	10.982	7.366	8.5933	8.7977	7.3324	7.9605	7.6827	8.437	8.96	8.4618	10.295	6.5956	9.2404	4.3525	5.4056	9.9284	8.5006	7.529	10.25	10.65	10.285	8.5172	7.9812	6.6188	8.6152	7.527
-5.7106	-7.5587	-7.7845	-6.9263	-4.2869	-6.8279	-6.604	-5.4035	-6.0588	-4.4171	-12.236	-5.7673	-6.6311	-6.0117	-5.4473	-3.169	-6.625	-5.7277	-9.3581	-7.3866	-6.2407	-7.3048	-6.3226	-5.1628	-3.406	-1.5414	-5.2585	-10.033	-5.9656	-7.0499	-10.648	-5.0788	-4.0372	-5.5379	-9.2175	-4.3191	-3.0322	-3.1608	-3.6291	-2.8058	-2.8377	-4.4616	-6.505	-6.2221	-5.219	-6.0258	-8.9838	-4.2935	-6.3501	-4.3564
0.15333	-3.0011	-4.0422	-5.9922	-2.2017	-2.0216	-4.639	-2.4813	-4.1018	-2.4406	-4.5183	-4.417	-0.96723	-0.83493	-2.9043	-3.8064	-3.2803	-2.5077	-0.22121	-1.3369	-6.1688	-0.21932	-3.4971	-1.7524	-1.6843	-1.0243	-0.076013	-2.8208	-1.5023	2.6167	-2.4215	-4.0956	-1.5934	-4.41	-0.14777	-2.8522	-1.8344	-2.9997	-3.325	-4.6613	-0.22386	-3.2184	-7.0966	-1.1376	0.38792	-2.3313	-0.43487	0.60673	-4.7438	-4.2516
1.8552	3.68	0.73187	5.0833	0.50517	1.6479	-3.0313	1.24	-2.3286	1.7611	-0.9019	1.4462	2.2313	1.2341	-1.5764	3.3145	-0.58497	1.727	0.96232	-0.33785	1.9726	-0.077775	2.0581	0.25351	-0.79512	5.1247	0.89948	-1.1067	4.8029	1.7862	0.76771	1.5461	0.91172	-0.21716	3.086	-0.3634	1.7467	0.35064	0.54937	2.0143	2.704	0.32071	2.248	2.2743	2.7229	1.5977	-0.11666	5.991	-1.2894	6.7952
0.31765	-2.0734	2.3236	0.05421	2.4395	-0.2366	4.0819	-0.75325	0.77168	-1.8365	-0.22835	-0.38577	0.88562	0.77746	0.21664	-0.99268	-4.5104	0.60813	2.8387	-2.6265	2.6631	0.10425	0.24489	1.5425	-0.54715	1.2932	0.49928	1.4133	-2.9966	-1.0182	3.4548	1.5491	0.12017	0.63374	-1.324	2.9934	0.5189	2.1563	2.1728	1.3153	-0.2178	0.49407	0.87537	0.4271	0.39038	3.2696	0.60995	1.7702	1.3453	1.3184
-0.1464	-0.95457	-1.6415	0.85653	-1.156	1.3557	-3.7749	-0.23299	-3.1836	-2.2677	-0.26975	-3.5915	-2.0118	-0.10709	-0.6405	-4.1516	-1.9271	-0.50299	-0.26136	2.4519	-0.7714	2.0219	-2.2777	-2.5202	-0.76076	-4.0482	1.6729	-1.8901	-2.0677	-1.5244	1.7106	0.44425	-0.6615	-3.1089	-1.3733	0.56532	-0.65575	-0.095581	-0.55915	-2.8371	0.24444	-2.1349	-2.5737	-1.9831	-4.5177	-2.9623	-1.2455	-1.1009	-0.32398	-2.7966
-14.323	-15.518	-13.833	-15.493	-16.69	-14.024	-11.96	-14.765	-14.574	-17.19	-14.021	-12.567	-13.69	-11.926	-15.113	-15.29	-13.652	-18.696	-12.544	-12.163	-11.959	-17.144	-14.147	-12.419	-15.312	-14.887	-12.412	-15.499	-14.485	-14.31	-11.197	-13.544	-15.441	-15.206	-17.203	-14.785	-15.219	-13.222	-12.574	-19.382	-13.011	-12.839	-16.128	-13.203	-13.453	-14.501	-15.682	-15.121	-14.343	-12.783
-9.817	-8.9522	-11.091	-10.568	-9.3315	-10.654	-12.492	-8.4852	-5.3076	-10.985	-8.8218	-11.255	-9.2236	-8.8918	-11.055	-7.4021	-9.0881	-8.7806	-7.7551	-9.1517	-9.8281	-12.451	-10.43	-8.1541	-11.075	-6.8651	-9.0356	-9.2786	-11.307	-8.2322	-7.4772	-12.531	-7.0159	-10.945	-6.5409	-11.306	-7.8455	-8.9982	-13.11	-10.844	-12.23	-9.4836	-8.4126	-12.043	-10.027	-9.8353	-9.6906	-9.947	-6.863	-10.16
-19.36	-24.551	-23.459	-22.528	-21.583	-22.957	-21.458	-20.019	-20.032	-25.752	-22.513	-21.222	-25.598	-23.833	-21.203	-22.52	-22.081	-23.762	-22.763	-23.5	-20.342	-22.424	-21.588	-23.793	-19.309	-20.549	-23.487	-23.573	-21.137	-22.262	-24.11	-21.779	-22.566	-21.967	-21.394	-20.378	-23.424	-24.068	-20.91	-20.691	-23.197	-21.535	-25.561	-21.736	-24.664	-23.602	-22.66	-22.019	-21.675	-21.057
-12.743	-10.672	-12.308	-8.5914	-10.798	-13.376	-11.271	-9.4979	-10.329	-10.212	-10.151	-9.9306	-12.878	-12.845	-11.993	-9.9193	-13.876	-12.153	-9.0471	-10.792	-9.9784	-9.4314	-9.1278	-10.788	-9.9682	-11.615	-11.055	-11.654	-13.207	-13.341	-12.005	-13.211	-11.63	-11.899	-10.739	-11.887	-12.119	-11.776	-12.315	-12.143	-12.242	-11.889	-12.197	-7.4041	-12.633	-11.367	-12.609	-15.947	-10.552	-10.421
-1.5329	-4.8747	-3.6882	-3.1867	2.31	0.68122	-0.18965	-4.0062	-1.5685	-0.2361	-1.5834	-1.0204	-1.7384	0.54869	-2.4243	-1.3509	-2.3932	-1.0614	-0.78354	-4.0081	-1.9574	1.8195	-1.1229	-0.11698	0.38804	-3.8422	1.5674	1.5067	0.053727	0.35202	-1.7889	-4.3878	-0.45057	-2.5901	-2.7155	-2.0974	-2.426	-2.4209	-0.67978	-2.2005	-0.95703	-1.01	-0.4403	-0.15189	-0.065244	-1.0553	-1.2827	-1.2305	2.6328	-2.7916
1.565	-2.2719	0.14676	0.6612	-2.0887	1.1032	0.89747	-0.6667	-1.4211	-0.8402	0.34663	-1.0336	-1.569	-2.2431	-1.7296	-1.8132	-1.9831	-0.86715	-0.8664	-4.5335	-0.8276	-1.0263	-0.11865	1.4032	1.35	-3.4009	-1.8457	1.5726	-0.52995	-0.34259	0.97862	-3.4011	0.49242	-1.781	-5.0218	-0.19388	1.7728	-0.10204	-0.55644	-2.1583	-0.51971	-1.943	-2.748	-1.7519	-5.5344	-0.38894	-3.0125	-1.1828	0.77384	-0.79254
-13.584	-10.281	-11.77	-11.065	-11.254	-10.454	-9.6164	-15.56	-11.631	-12.755	-14.142	-11.52	-12.877	-7.8569	-10.19	-11.831	-14.193	-10.067	-12.146	-9.1176	-13.382	-9.395	-11.789	-12.095	-10.297	-11.339	-12.586	-11.434	-11.183	-12.138	-13.967	-14.444	-14.169	-14.27	-9.3069	-11.559	-11.443	-10.296	-15.649	-12.375	-12.416	-13.157	-11.7	-10.647	-11.249	-11.949	-12.466	-12.753	-11.881	-11.139
-10.11	-10.419	-11.242	-8.604	-11.623	-8.9872	-11.576	-11.962	-7.9348	-8.2925	-9.9494	-9.2265	-9.7548	-10.321	-7.1225	-9.3583	-7.1749	-9.0619	-10.49	-10.153	-9.8618	-11.006	-11.937	-11.103	-5.793	-10.888	-10.602	-10.341	-10.295	-9.2459	-10.086	-11.191	-14.359	-10.989	-8.723	-11.639	-10.089	-10.363	-9.9523	-8.8691	-11.632	-9.9197	-10.925	-13.085	-8.5551	-12.294	-11.318	-9.7647	-9.2769	-9.4546
-4.1787	0.97113	-3.4273	-5.6645	-1.2683	-4.6771	-5.0224	-3.9383	-2.8863	-8.3686	-7.2228	-5.9021	-4.6743	-3.6251	-3.2484	-3.6855	-2.09	-3.1755	-5.6772	-5.1002	-4.7753	-4.0229	-6.6035	-4.9998	-1.1743	-6.7432	-3.5676	-1.8372	-4.6461	-3.5345	-3.8295	-2.6225	-3.2753	-3.2319	-3.9116	-2.4563	-2.6511	-6.0421	-5.2462	-6.4695	-5.2785	-3.459	-3.7634	-3.9913	-1.6581	-5.188	-0.21046	-5.6934	-3.9361	-1.0206
-15.427	-15.666	-10.768	-14.9	-11.926	-14.922	-15.053	-14.494	-11.969	-17.163	-13.78	-16.469	-14.784	-12.417	-11.875	-14.178	-12.666	-16.018	-12.368	-13.24	-14.772	-12.876	-15.49	-14.353	-13.493	-12.759	-17.813	-12.726	-15.457	-13.085	-13.995	-17.174	-14.791	-13.943	-10.502	-11.65	-12.308	-10.497	-16.503	-12.786	-12.994	-15.078	-13.052	-13.118	-16.918	-15.078	-17.089	-11.942	-12.926	-15.908
7.3625	1.916	5.8968	8.2292	3.2599	3.9737	8.6261	6.4235	6.5488	9.178	6.5153	6.3097	4.2023	10.747	7.0881	9.365	4.2184	4.7983	7.1214	7.778	1.0697	6.9159	7.9066	5.5653	3.7295	5.2468	8.5378	7.6275	7.2993	10.512	4.3892	11.271	4.5256	5.3058	8.4798	7.522	7.0217	5.6201	7.5104	5.8842	3.5843	6.2579	7.9714	6.2208	5.2769	7.8042	7.8386	3.7035	4.9177	5.7953
2.2427	-0.43244	2.3094	-0.97747	2.5127	4.5277	0.86358	0.0094993	2.0593	1.0263	-0.52875	0.61107	-0.78327	0.80684	-0.9071	1.2987	-2.4523	-0.18332	1.0346	-1.5365	-0.41286	1.2944	0.93788	0.09048	0.051831	-2.0935	-0.87745	1.0032	-0.92446	2.7285	-1.1829	-2.5306	-0.49035	1.0132	-0.80788	-1.5381	0.91802	-2.5471	1.4256	-0.3709	-0.55535	-0.1162	-2.1129	-0.17974	1.6042	-0.77544	0.42657	-0.62639	0.01343	0.95729
3.0686	1.2106	-2.3401	-2.2629	-2.4991	-2.1762	0.05346	1.6934	0.018422	0.11674	-4.6189	-3.5796	-2.5221	-0.59848	-1.1427	-3.1752	-3.2642	2.2412	-2.4437	-2.5936	-1.037	-0.74343	-4.4796	-4.8099	-0.69997	-2.2851	-0.50739	-3.1265	-2.9405	-1.2835	-0.74042	-2.633	1.7708	-1.9458	-2.9547	-1.2078	-0.68598	-1.155	0.3575	-1.0542	-2.7119	-0.73865	-5.0568	-1.4351	-0.46784	0.14271	-3.5617	1.0423	-4.2733	0.68927
-4.9896	-2.1919	-5.8564	-3.5703	-4.6899	-0.52714	-1.7449	-0.30304	-6.9428	-2.323	-2.2472	-4.1869	-4.1907	-1.9998	-2.9561	-2.875	-4.054	-4.7316	-4.0875	-2.3378	-5.8984	-4.5014	-2.2047	-1.8324	-2.4153	-5.6128	-4.2531	-3.4648	-5.548	-5.1274	-5.8138	-4.7921	-5.1071	-0.77678	-4.12	-2.1742	-4.3949	-4.0695	-2.8534	-3.4568	3.7852	-1.6258	-0.73053	-4.5603	-3.2365	-3.7981	-3.1139	-3.6033	-4.0239	-2.3285
-1.864	-2.8522	1.1229	0.16696	-1.7832	0.31184	1.5334	2.0134	-1.9481	-0.6784	-0.6157	-0.61363	-1.0783	1.3216	-2.4842	-0.85566	1.8183	0.83366	-0.59591	-0.54124	0.051393	0.59664	0.4007	0.12752	3.1362	0.87737	-2.2809	-1.2216	1.3679	0.98204	0.17225	-1.6348	-0.34406	-2.0377	3.4024	0.59935	-1.0716	-0.19997	-1.991	0.22416	-0.52434	-3.6817	0.97645	0.84158	0.2339	0.506	0.57809	-2.624	-0.28419	-2.3615
-12.957	-17.139	-17.215	-10.87	-15.615	-15.88	-15.704	-13.532	-16.007	-13.491	-15.177	-15.29	-14.946	-18.586	-12.232	-14.632	-10.553	-11.883	-13.801	-15.995	-13.169	-13.309	-14.041	-15.572	-15	-13.336	-10.977	-13.173	-12.148	-14.865	-14.968	-14.085	-15.477	-13.23	-13.855	-15.058	-14.371	-12.021	-13.078	-13.518	-15.83	-15.486	-16.381	-15.71	-13.868	-16.162	-14.12	-13.021	-15.64	-16.839
0.59204	0.80388	0.66409	2.0371	0.93308	5.5605	-1.2531	-1.3519	0.2776	0.61641	2.2135	3.5465	1.119	0.96419	-0.48212	1.1977	2.4725	-1.8458	2.6479	4.0016	0.40168	1.0962	4.0906	2.6167	0.55485	1.4322	3.1003	-0.96083	1.3141	-0.97414	1.8848	-1.3804	-2.3264	0.93582	0.1603	1.6833	-1.1474	0.14773	2.1633	4.6514	4.5955	4.7814	-0.66806	2.7799	6.103	0.83879	1.1033	2.4693	0.12741	3.9195
-14.518	-14.244	-14.835	-16.088	-14.086	-13.395	-14.896	-12.996	-13.15	-16.163	-16.7	-12.075	-11.99	-17.573	-12.796	-13.886	-16.487	-16.319	-14.429	-16.052	-12.323	-16.697	-14.556	-14.176	-13.559	-16.395	-14.115	-12.711	-15.325	-14.289	-17.589	-18.829	-15.202	-15.263	-12.686	-16.464	-14.846	-14.96	-12.865	-13.169	-15.534	-11.775	-17.051	-20.891	-14.356	-14.941	-17.155	-12.305	-15.045	-12.519
1.9971	-0.43242	-0.40295	-1.3264	-3.2833	-1.9254	1.2407	-4.0465	-0.44682	-0.18135	0.38007	-0.83126	-4.2697	-0.57705	-2.6813	-3.9573	-5.1864	-3.2797	-1.8962	-3.4351	-0.33467	2.248	-0.06957	-4.0456	-1.6957	-2.2161	-3.0895	0.38224	-1.5331	0.79665	0.60676	-1.3986	0.39179	-3.6582	-0.009664	-1.7877	-3.3801	-0.042384	-0.14904	2.0491	-3.1899	-2.0033	-2.2303	-2.6638	-1.1806	-1.7573	-1.678	2.9112	-1.1427	0.72833
0.32637	-4.4681	-6.5325	-2.8847	-5.3036	-4.0309	-6.7442	-4.5171	-3.079	-6.0512	-3.2987	-7.8978	-2.8197	-5.8167	-3.6671	-4.1745	-6.6376	-4.8771	-4.6361	-0.57135	-4.4015	-1.7269	-3.1275	-2.9162	-3.723	-5.3997	-4.7143	-4.3175	-2.2849	-2.601	-2.5139	-4.2457	-3.7595	-0.5552	-1.6086	-4.536	-2.2176	-7.1452	-3.3801	-3.9903	-0.79626	-7.6771	-3.0892	-3.2807	-3.3461	-4.0104	-6.1963	-2.6624	-6.1526	-5.7666
-11.619	-13.948	-12.869	-16.141	-13.61	-12.914	-12.341	-11.522	-14.502	-14.763	-13.429	-12.446	-10.857	-11.832	-11.559	-16.539	-13.049	-13.892	-15.231	-15.381	-14.36	-12.94	-13.27	-12.988	-11.843	-14.315	-12.393	-13.866	-15.385	-11.479	-15.875	-14.929	-12.324	-11.98	-13.337	-14.56	-14.447	-13.022	-11.872	-14.031	-15.628	-14.284	-13.432	-13.194	-13.043	-13.482	-8.8921	-13.107	-13.43	-13.584
-20.357	-22.105	-24.712	-21.412	-18.925	-23.75	-20.08	-23.568	-20.39	-24.404	-22.836	-23.262	-20.62	-19.143	-23.55	-23.552	-23.122	-19.806	-26.176	-19.433	-20.396	-21.268	-23.19	-20.857	-23.304	-24.909	-19.78	-22.954	-26.755	-21.853	-25.605	-20.862	-21.536	-25.082	-18.813	-22.624	-23.422	-21.246	-25.366	-23.986	-21.405	-18.902	-23.721	-19.167	-22.965	-24.937	-22.395	-23.067	-20.722	-22.861
-11.474	-13.794	-10.578	-10.651	-12.393	-11.399	-13.099	-14.963	-13.71	-14.427	-13.784	-15.738	-14.992	-16.684	-13.684	-14.592	-12.392	-12.129	-12.623	-12.872	-11.175	-16.649	-12.013	-14.98	-12.827	-16.667	-13.372	-14.476	-14.776	-12.492	-12.625	-13.091	-12.03	-13.754	-17.995	-9.5931	-13.036	-10.97	-13.13	-13.881	-13.638	-14.533	-10.697	-14.242	-13.155	-13.768	-11.809	-14.211	-12.738	-15.783
-2.8902	-3.2048	-0.73724	-0.50819	-1.4384	-3.8135	-2.2039	0.04803	-5.3077	-2.2665	-5.6834	-4.6477	-0.6791	-2.6266	-1.3798	-1.9847	-2.2908	-4.1589	-0.87419	-7.4699	-5.5753	-4.4623	-4.7458	-2.4198	-1.0407	-4.7768	-3.8797	-2.6961	-1.7352	-1.5703	-1.9119	-4.876	-0.98187	-2.4388	-0.94597	-1.0023	-2.9444	-4.135	-3.8728	-2.3072	-1.5037	-1.0675	-3.3881	-1.9755	-0.87504	-0.81581	-2.1731	-2.9471	-1.0421	-4.0808
-22.715	-23.132	-20.486	-22.854	-23.317	-23.333	-20.878	-21.554	-20.642	-22.278	-23.797	-22.222	-21.934	-22.736	-22.362	-19.038	-21.585	-19.865	-23.829	-23.381	-20.928	-20.592	-24.738	-20.568	-25.018	-21.118	-21.47	-22.812	-24.257	-20.203	-19.653	-22.456	-22.193	-24.046	-23.969	-20.575	-23.273	-20.463	-24.042	-20.513	-23.589	-20.335	-21.832	-21.456	-23.472	-20.341	-23.745	-23.516	-20.611	-21.577
-4.2453	-0.00042165	-5.5314	-0.94997	-2.3446	-5.561	-2.8154	-3.2762	-4.5389	-3.9615	-3.7668	-4.1046	-1.9378	1.128	-5.9214	-4.2885	-2.6962	-4.1337	-1.6977	0.24116	-1.8585	0.39293	-1.8069	-4.6611	-3.839	-2.7522	-2.7861	-4.5695	-1.6978	-3.4194	-4.0845	-1.0161	-5.6354	-4.9358	-3.3451	-3.5371	-2.891	-3.56	-4.4075	-4.5046	-5.519	-5.5238	-1.7552	-2.7432	-2.3187	-3.5224	-2.1581	-0.98576	-5.7568	-4.154
-22.326	-20.315	-20.424	-23.068	-20.955	-24.817	-21.025	-23.205	-24.9	-20.302	-21.067	-22.021	-20.479	-19.861	-22.688	-23.489	-24.677	-22.916	-20.909	-20.878	-21.733	-22.351	-24.056	-21.063	-23.939	-23.035	-23.083	-21.499	-22.51	-22.496	-22.468	-22.509	-25.699	-21.078	-22.245	-21.823	-23.378	-23.598	-21.991	-22.769	-23.789	-23.38	-20.586	-22.47	-22.82	-24.702	-22.768	-21.719	-22.551	-22.382
0.96017	-0.11437	0.63471	0.16306	-2.4593	1.5667	-2.8702	1.2871	0.20176	-0.15073	-1.5442	-4.1851	-1.3867	-0.91673	-2.2491	1.1448	0.070338	-1.9036	-3.3606	-4.7343	1.4105	-1.5388	2.2116	-1.5319	-3.2244	-1.5552	0.66957	-0.1456	-3.3252	-2.6763	-0.62163	-1.8881	1.0428	-0.45046	0.92418	-4.946	-0.93942	-1.9969	1.076	1.7032	-2.1762	-2.4902	-2.0194	0.53397	0.53005	-2.1399	0.44813	1.4275	-1.2141	-1.1031
-0.40979	-2.3327	-0.04848	-2.472	-2.6252	-1.2454	-2.9325	-1.7753	-4.6863	-0.035018	-2.9926	-3.1261	-3.8786	-4.1432	-1.9896	-3.0372	-3.8391	-3.2741	-3.2424	-2.8439	-2.9556	-5.2448	0.39908	-2.7285	-4.7426	-5.5791	-5.8726	-3.6284	-6.0234	-1	-2.053	-1.2733	-3.8074	-2.9793	-5.4454	-1.6095	-3.07	-2.5396	-1.7586	-2.6529	-4.7123	-4.8825	-1.9697	-6.4911	-2.446	-2.5588	-3.6186	-3.8337	-4.4143	-3.4952
-12.399	-15.364	-13.606	-17.205	-8.5948	-10.954	-13.085	-12.517	-13.855	-15.533	-15.998	-13.523	-13.357	-12.098	-12.1	-14.249	-13.106	-14.043	-13.287	-11.05	-13.022	-14.516	-13.351	-10.623	-16.147	-14.41	-9.8704	-14.354	-13.89	-13.185	-15.221	-13.66	-9.7261	-11.58	-12.321	-10.042	-12.808	-14.237	-11.007	-12.463	-9.4923	-15.049	-14.477	-12.498	-13.482	-14.516	-17.239	-12.118	-13.564	-13.328
-10.96	-7.7218	-10.277	-7.4056	-9.8009	-9.8125	-11.005	-6.7062	-9.9165	-7.3003	-9.5242	-5.8195	-8.4562	-9.6857	-13.263	-9.7216	-9.4487	-8.9441	-10.118	-12.803	-8.8526	-9.8148	-8.7786	-11.75	-8.515	-12.239	-8.258	-9.9264	-9.5601	-9.2306	-6.1764	-12.134	-9.4925	-7.924	-8.8624	-9.5109	-7.8168	-5.7347	-7.7526	-10.416	-6.9065	-9.4319	-6.165	-9.5679	-10.248	-12.042	-7.3734	-10.846	-9.016	-10.732
1.6386	4.5346	3.3114	4.4625	3.5913	4.411	3.8676	0.58819	5.747	0.41568	3.3906	2.6506	2.8722	2.1659	1.3461	4.2976	1.1848	3.5135	6.0308	6.6035	-0.68562	-0.25686	1.5567	2.4454	4.2818	1.662	3.1418	3.9596	4.1888	4.6559	3.1455	2.7037	2.9906	4.9817	0.5931	-0.63582	2.8699	2.9201	0.98448	4.4111	3.0998	3.9549	3.0173	1.7002	2.2815	1.3692	3.3535	-0.32168	-1.7356	0.73565
-12.826	-11.329	-9.9485	-15.853	-10.488	-13.33	-11.47	-14.693	-15.921	-12.814	-13.089	-14.603	-11.78	-13.693	-11.732	-14.704	-12.584	-12.382	-12.349	-17.314	-15.742	-14.505	-13.966	-10.631	-12.65	-12.238	-13.526	-13.945	-11.492	-17.417	-12.748	-14.672	-17.394	-13.873	-14.355	-9.7032	-12.168	-14.623	-14.645	-13.05	-14.37	-14.513	-11.56	-12.928	-12.569	-14.222	-12.954	-15.781	-13.592	-11.447
0.2856	-0.94668	-1.3087	0.54491	1.4065	-2.4587	-1.7176	-2.1321	-0.92326	-1.2715	-0.60844	-1.491	-0.86218	-3.2399	0.098392	-1.5588	-2.3804	-2.505	-2.4954	-1.8551	-5.9073	-1.2256	0.0818	-3.4133	-3.7082	0.27167	-0.40768	-0.018393	-0.50505	0.47326	-2.6548	0.95557	-0.32903	-0.71435	-2.671	1.1092	-0.19371	-1.2708	-0.62248	-1.8951	-2.3826	-0.28838	-2.1038	-1.4081	0.17009	-2.2404	0.88953	-1.7169	3.0799	-0.070158
6.0573	3.4818	5.6246	5.3427	6.142	7.5959	7.3085	6.6148	5.7026	8.7027	3.1426	6.9991	7.6432	8.4626	5.278	6.4822	8.9739	11.062	6.575	7.852	13.096	4.2996	8.9182	7.212	7.8019	6.0077	9.3944	3.9764	4.654	4.4182	6.6795	6.9991	7.2543	5.2554	9.3762	6.8604	5.7042	7.2944	6.543	4.6319	3.2404	9.8394	4.389	4.8466	11.837	5.8274	4.6901	7.157	5.5894	3.4529
-5.5047	-3.8611	-5.9115	-1.5226	-6.1658	-4.5915	-5.4791	-8.417	-7.8792	-8.712	-5.7547	-5.8297	-2.6551	-8.2158	-4.1885	-4.4142	-8.9013	-5.1849	-7.6648	-7.5562	-4.0842	-2.576	-6.2351	-4.7496	-5.9108	-9.0032	-9.2768	-4.2164	-6.4523	-4.5074	-7.7342	-9.1994	-9.4609	-7.697	-7.2904	-4.368	-6.005	-5.3416	-8.5709	-7.0132	-7.6194	-5.6962	-3.092	-5.4431	-9.5679	-4.8019	-5.7744	-5.5219	-6.2317	-2.7664
4.9728	2.211	3.0882	4.0515	3.2301	-0.41255	2.0497	0.3694	0.23096	2.8288	1.1691	4.3288	3.4845	1.7655	2.7266	3.2512	3.9312	2.6848	-0.15124	0.26303	1.7846	2.679	4.7107	3.0091	1.4071	2.312	-0.30126	0.21971	4.4438	4.0957	1.4841	4.3712	1.4739	3.2591	1.4901	1.3093	2.1	1.3378	3.5467	2.0472	2.2179	4.3271	3.0527	3.8268	-1.2861	5.1795	3.502	4.1485	1.7314	0.90879
-11.606	-10.399	-12.313	-11.548	-13.624	-11.209	-11.69	-11.357	-9.6072	-6.5581	-11.997	-13.27	-11.571	-11.482	-11.409	-12.299	-10.679	-10.994	-11.945	-13.144	-8.3302	-12.837	-11.102	-11.975	-10.838	-12.694	-10.421	-10.443	-9.5109	-12.578	-11.964	-9.3762	-12.019	-12.182	-10.85	-13.592	-12.651	-10.191	-11.731	-8.3718	-11.07	-7.7512	-13.224	-14.237	-9.6394	-10.7	-12.678	-9.3924	-13.068	-13.529
-22.482	-23.565	-22.197	-20.306	-25.142	-23.049	-22.131	-22.601	-21.221	-23.648	-23.176	-20.037	-24.657	-23.268	-25.344	-22.067	-25.184	-21.49	-19.67	-24.683	-22.654	-22.071	-23.978	-19.866	-24.651	-22.601	-18.947	-21.279	-22.892	-17.97	-22.409	-21.309	-21.966	-20.839	-24.229	-20.623	-22.757	-19.189	-23.856	-22.606	-20.021	-20.017	-22.781	-20.545	-21.307	-18.558	-23.697	-23.188	-23.934	-19.412
-1.7464	-2.1642	-1.4882	-0.11319	-1.2909	-1.4458	-1.8793	0.42311	1.3001	-1.3682	-1.1645	-3.1536	-1.9426	0.039939	-3.7916	-0.99335	1.1159	-2.2854	-1.5757	1.2262	0.55476	-1.3394	-3.5889	-2.2864	1.8241	-1.0368	-0.69914	2.3753	-1.2358	-1.371	-3.0687	-1.2156	0.2628	-0.48276	0.37894	-2.3047	0.076454	-3.1411	-0.91968	-2.0553	-1.103	-1.2989	-1.7632	-0.92079	-2.4768	-2.1383	-1.7834	-2.8587	-0.48169	0.34797
-18.245	-22.497	-22.318	-23.509	-26.901	-22.942	-23.008	-20.855	-21.317	-21.505	-21.211	-20.342	-22.099	-24.018	-18.031	-21.851	-25.511	-25.843	-21.937	-25.436	-19.121	-21.196	-19.721	-22.043	-24.036	-25.483	-22.085	-26.496	-22.629	-21.036	-17.782	-19.607	-21.585	-20.618	-25.744	-19.944	-20.979	-21.808	-22.972	-22.537	-22.688	-19.757	-23.048	-20.804	-24.211	-20.797	-21.599	-20.839	-24.723	-23.346
5.5303	-1.8907	-2.0886	-2.1403	-2.4779	2.6671	-4.0909	-3.9335	1.4885	-0.84316	-1.0098	0.6602	-1.0759	2.8352	-0.22444	-0.52763	-1.2588	0.90704	-0.58058	-1.9527	4.292	-0.077589	0.2604	2.3891	-0.78091	-1.8594	1.5014	-1.2782	-0.038291	3.3166	-0.72033	-3.4103	-4.1831	0.71623	-3.0152	-0.4859	1.5537	1.0875	-1.1305	1.1762	-2.8462	0.77125	-0.23428	0.21808	-1.31	-0.068064	0.62675	0.73645	0.83053	-0.065693
-2.7246	-5.0595	-1.0696	-3.551	-4.3757	-4.0743	-4.0765	-1.4415	-3.7774	-4.5037	-2.2147	-0.27097	-4.572	-3.2159	-3.1738	-2.8291	-3.1029	0.95672	-6.4978	-2.2421	-2.8848	-5.3121	-2.2867	-2.9112	0.55831	-0.29565	-1.6097	-2.0113	-2.5236	-2.1142	-2.9215	-3.9982	-4.4683	-3.8781	-4.0891	-2.3218	-1.7317	-4.584	-0.33848	-2.7795	-0.60774	0.40172	-3.9687	-5.5632	-3.3755	-2.8821	-0.72774	-4.49	-4.6408	-0.029966
-0.29032	-1.3195	1.7211	3.5653	-1.0106	0.74633	1.6389	-0.17947	0.80429	0.99567	1.428	-3.5304	0.29764	-0.71623	-0.35729	-0.053648	4.5153	0.70829	-0.22115	1.0309	0.46223	0.36435	3.6289	-2.0091	1.4072	2.0484	1.2491	-0.61289	-1.5759	4.3476	-0.96615	-1.4189	1.8911	-1.1618	-0.3521	-1.6374	1.6634	1.0394	-1.8204	1.1631	2.2566	2.6725	1.1712	3.0003	-2.6213	-0.18452	-1.9419	-1.1354	-1.0192	1.1233
-21.534	-17.406	-20.591	-21.101	-19.607	-20.78	-21.616	-19.463	-17.686	-21.064	-17.917	-20.581	-23.94	-21.11	-19.867	-22.868	-20.914	-21.074	-22.507	-18.503	-25.286	-21.559	-21.197	-21.006	-22.994	-18.749	-24.26	-20.307	-18.037	-22.445	-19.689	-20.964	-18.78	-21.785	-20.853	-18.699	-18.65	-21.257	-22.4	-17.985	-21.155	-24.578	-19.359	-23.197	-20.876	-19.394	-21.287	-21.104	-20.185	-22.783
-11.932	-12.243	-11.087	-11.809	-6.3289	-7.0541	-10.197	-10.576	-9.0859	-9.2465	-7.7245	-10.112	-12.345	-9.9742	-9.2421	-10.516	-15.726	-8.8825	-12.219	-11.13	-11.448	-7.7218	-11.885	-11.812	-11.545	-10.646	-11.984	-12.145	-10.862	-10.051	-11.503	-9.022	-11.143	-10.16	-10.034	-11.501	-11.63	-9.4358	-10.039	-8.3304	-7.8678	-10.066	-11.051	-13.376	-8.5866	-10.311	-9.2512	-9.7827	-9.0973	-14.167
-6.0767	-5.7328	-4.9754	-3.9531	-8.0364	-7.5743	-9.4185	-7.4391	-5.5996	-5.893	-5.3968	-6.702	-8.4948	-3.9719	-4.3842	-5.5276	-5.1399	-4.4047	-5.9692	-3.965	-5.143	-3.4104	-5.881	-4.4944	-7.0545	-2.7422	-6.4454	-5.5109	-6.9226	-3.0866	-5.3512	-2.502	-4.5107	-4.9576	-3.8792	-6.3779	-7.952	-3.9544	-6.5244	-8.4555	-8.5751	-4.5754	-6.773	-6.1574	-4.0294	-4.0644	-3.9638	-8.9586	-4.1374	-3.9054
-6.0903	-0.49244	-2.9831	-0.84014	-6.1484	-0.29538	0.3443	-1.2539	-1.0977	-0.029727	0.19144	-1.0065	-0.29482	-4.039	-1.438	-1.9576	0.27012	-1.5279	-2.9849	-4.2081	-1.8668	-3.7146	-2.3852	-1.3046	-0.7531	-1.1515	-3.1222	-2.877	-3.7159	-2.3898	-1.1142	-1.4854	-1.2888	-0.86402	-4.8172	-4.5102	1.6033	1.1519	-1.0171	-0.010176	-1.5496	-1.4103	0.43151	0.70991	-0.36011	-3.4009	-1.1393	-0.059408	2.822	-2.2051
-1.7986	-2.9469	-2.7054	-2.8915	-4.5317	1.2746	-4.3819	-2.8155	-2.4729	-2.5116	0.32083	2.0192	-0.79864	-2.0764	-1.522	-1.6646	-4.4194	-5.3537	-1.9026	-2.089	-1.9704	0.91493	-2.7758	-6.1727	-2.3107	-0.90595	-3.1843	-0.79876	-2.9477	-4.2675	0.56801	-2.3806	-1.9377	-0.46989	-1.2945	-0.28962	-3.7009	1.0499	-3.7952	-1.491	-2.7761	-1.6413	-1.5237	0.041108	-2.6686	-4.1336	-1.0358	-1.463	-3.1449	-0.026874
8.1269	12.418	6.167	11.091	9.7127	7.855	8.8021	8.4844	9.3159	7.4239	10.572	8.2395	8.1743	7.5828	9.2352	6.7551	7.4942	7.8617	8.034	9.5406	6.7674	8.3902	10.426	8.0283	9.6959	8.5803	10.648	10.221	8.3038	11.514	9.3434	6.5395	3.6338	8.3461	7.0182	5.5759	8.7608	6.539	7.3091	5.6952	5.8526	11.797	13.02	8.3162	11.051	10.807	7.4407	8.0521	10.572	7.5966
-7.3496	-5.2659	-5.857	-9.2623	-5.6156	-6.411	-8.6809	-9.4802	-4.0135	-4.1953	-4.4947	-4.221	-6.9099	-7.2479	-7.79	-8.9406	-6.0707	-7.1833	-3.5968	-6.5142	-6.6083	-6.5227	-6.0694	-8.5598	-5.5861	-6.42	-5.9873	-7.3522	-4.9251	-7.0134	-7.7181	-8.6107	-4.8641	-5.5104	-5.8957	-7.0013	-6.2751	-5.0955	-6.9365	-5.6389	-4.8561	-8.7213	-7.9015	-7.1054	-4.0336	-6.2427	-5.8813	-3.4499	-8.2443	-9.5785
5.9193	5.2439	9.073	4.7702	5.8405	2.6713	5.9614	6.822	2.4157	3.4078	5.2146	3.1781	3.109	4.6017	0.98606	5.3006	8.0412	3.4292	6.1629	6.5494	6.0575	1.8809	3.9333	6.6848	2.6219	3.7507	4.7952	5.7292	4.7978	5.2565	4.7598	5.8741	3.6798	5.972	3.7377	5.2032	4.1028	4.186	4.6135	3.5643	4.5558	7.1674	2.7845	2.6616	3.7144	6.4389	5.7617	6.305	4.9664	2.2282
-1.3701	-3.6228	-5.3538	-6.0184	-5.7871	-5.715	-3.6717	-4.7516	-4.2237	-5.245	-5.1663	-4.4343	-3.5649	-5.3651	-4.069	-6.1883	-4.0873	-5.3347	-4.083	-0.38428	-4.0841	-3.9226	-3.4245	-4.1801	-2.4626	-3.0407	-2.0431	-4.668	-6.17	-7.0708	-5.0568	-3.798	-4.9978	-5.6108	-1.5211	-5.2935	-4.871	-4.3535	-4.591	-4.7183	-4.3294	-4.5933	-5.4874	-4.5467	-3.9132	-6.4956	-5.4576	-3.8921	-0.013441	-6.0748
-3.8155	-2.1967	-5.1285	-0.8326	-3.2787	-4.2712	-1.9747	-3.9795	0.53403	-3.1642	-1.5759	-4.3152	-2.4013	-4.9881	-1.0666	0.036065	-4.3744	-2.6962	-2.1584	0.3686	-1.5155	-3.7553	-2.8233	-3.4271	-2.4048	-4.937	-2.1161	-3.1187	-0.78249	-2.2833	-2.734	-0.41976	-2.0571	-1.204	-4.7119	-0.95291	-2.7526	-2.0947	-0.14777	-4.2694	-4.4644	-2.6388	-3.8466	-3.2958	-2.5975	-0.95798	-1.935	-2.7017	0.57271	-5.1344
11.078	7.9123	9.7329	10.408	8.0136	12.453	12.317	9.5966	10.927	9.2452	10.413	12.219	8.6011	11.547	11.089	9.8782	9.1832	12.268	8.3922	10.463	7.037	8.0406	10.477	8.9535	9.3976	13.515	11.929	5.2452	7.0171	9.1284	8.9241	7.8494	9.8942	7.9409	12.274	7.7351	7.1698	12.155	8.1487	10.209	9.8591	10.623	8.4205	8.4698	5.2771	8.0198	7.8213	13.254	11.562	10.081
-1.6002	-2.7786	-2.2731	-2.9947	-2.366	-2.1898	-2.1814	-3.8062	-2.8888	-4.8818	-2.4218	-3.937	-5.4756	-1.6217	-6.8295	-5.8125	-6.2875	-3.156	-4.9679	-4.4168	-0.91345	-4.1251	-2.7407	-4.0452	-3.866	-6.1306	-2.2226	-2.4739	-4.2439	-6.4261	-4.2959	-5.8519	-2.8618	-1.9342	-2.7695	-5.2927	-5.5652	-2.1069	-4.3994	0.66339	-0.27741	-6.5348	0.58445	-5.9993	-0.69612	-8.4092	-1.1662	-2.8849	-1.9467	-3.9642
-6.468	-4.6223	-4.756	-4.4843	-1.0252	-0.62188	0.11691	-3.0016	-2.4137	-0.54319	-3.2926	-2.9319	-1.0783	-2.2929	-1.0123	-4.4055	-2.7018	-2.9531	-1.6291	-2.9978	-3.2715	-6.6311	-4.3634	-0.59058	-1.3211	-2.8016	-4.5141	-2.7492	-3.6763	-1.8832	-1.4571	-1.3341	-0.67476	-6.994	-1.1868	-0.78899	-2.7901	-3.3743	-0.070223	-1.7726	-1.6981	-1.3987	-1.4846	-0.86528	-3.1003	0.30125	-2.0824	-4.0732	-3.5931	-0.2377
9.1451	4.4471	7.7682	8.1868	6.7087	6.2598	8.2029	6.0589	10.31	6.836	7.0271	7.835	7.1847	7.6866	8.5045	6.3925	7.2234	6.099	5.3003	6.2614	13.129	8.3751	6.6852	9.3077	8.983	6.2429	5.2472	7.934	8.6768	7.8512	8.0501	6.3609	9.2941	8.0363	9.7058	9.1597	11.091	8.4741	7.6519	9.2707	8.5499	8.0761	6.7401	7.5762	7.2674	10.627	6.4494	8.6814	9.5017	9.1973
7.6696	3.7541	6.6363	3.4647	3.7667	1.1091	3.6844	4.03	5.2119	4.4397	1.4743	6.1989	3.7046	2.5085	2.1506	2.9182	3.4696	3.783	4.2214	4.9141	5.635	4.2487	2.1961	1.4283	0.88934	0.96388	3.8738	2.9637	3.681	2.3136	6.783	2.4055	6.0364	3.5213	5.2219	4.5987	7.8715	3.7368	5.311	4.7321	4.5878	1.2514	6.0732	2.9953	4.8954	4.5092	3.0738	7.1919	2.2046	5.6081
-3.8105	-3.1701	-2.5346	-2.1159	-2.7311	-6.1568	-5.536	-0.64856	-1.2827	-3.3842	-4.097	-2.499	-4.1446	0.43049	-2.7467	-6.0551	1.028	-3.9122	-2.174	-2.5218	-2.7773	-3.1369	-3.836	-4.008	-2.5384	-1.9057	-4.2249	-6.5422	-2.1564	-1.1144	-3.4672	-1.5222	-4.4447	-6.7653	-1.6358	-4.4578	3.0294	2.3005	-2.003	-3.3789	-3.7532	-3.8284	0.21243	-1.5512	-4.5706	2.7697	-2.2141	0.78178	-0.4152	-1.9749
2.4886	0.22026	0.44097	2.385	1.3449	3.2331	3.8981	-0.36204	1.5275	1.478	1.6224	2.5844	1.8897	1.4797	2.0431	4.6508	2.1535	0.77499	2.4459	3.4848	0.53357	1.3676	2.4775	0.52153	2.6958	3.0644	1.9156	1.7993	2.6457	2.5595	-0.62797	4.8785	2.9954	3.4725	-1.1631	1.3487	0.27777	-0.32132	3.7341	1.3439	0.30878	2.8423	4.0115	1.5065	3.8815	0.79556	0.58652	3.1354	4.0931	0.51109
-10.049	-11.858	-11.935	-12.884	-11.853	-12.908	-14.194	-14.238	-14.344	-12.837	-15.434	-13.893	-15.06	-15.053	-13.16	-12.96	-17.295	-12.958	-13.765	-12.204	-13.3	-10.964	-11.792	-11.076	-11.362	-10.683	-15.843	-12.925	-9.6756	-12.466	-12.862	-14.359	-14.222	-11.992	-14.291	-12.622	-12.972	-12.783	-15.457	-13.015	-13.71	-13.215	-13.172	-12.337	-11.588	-11.407	-13.117	-15.241	-13.005	-13.175
-13.306	-12.835	-9.9134	-12.412	-12.805	-14.349	-11.7	-12.878	-13.039	-11.647	-9.7993	-10.679	-15.396	-11.593	-10.658	-13.074	-12.162	-13.345	-11.035	-9.3792	-10.437	-12.509	-8.8314	-12.443	-12.664	-11.459	-10.077	-9.7543	-9.7896	-13.966	-10.497	-10.491	-11.574	-12.557	-15.183	-9.9138	-14.168	-14.205	-11.573	-11.813	-9.2298	-11.99	-12.608	-14.453	-14.714	-9.7663	-9.4237	-13.616	-13.078	-10.888
-6.1164	-1.9154	0.011075	-3.9031	-3.122	-0.66506	-0.68978	-3.5399	0.043843	-1.7734	-2.2947	-0.46114	-0.96374	-0.46974	-3.2486	-2.7701	-2.1045	0.36832	-2.9351	-3.8946	-1.8492	-1.67	0.055227	-0.3613	-2.3392	-1.8805	-0.83012	-1.1817	-3.4108	-3.6884	-0.081721	-1.2175	-1.6702	0.90758	-2.7619	-1.2409	-6.1293	-3.6933	-3.1159	-3.009	-2.9573	-4.2208	-6.3579	-2.7479	-4.3561	-2.5421	-4.0621	-1.2105	-4.9169	-0.83392
-11.554	-9.6173	-14.109	-11.752	-10.359	-8.7417	-11.322	-11.535	-11.748	-11.863	-14.163	-11.079	-11.089	-10.187	-13.407	-11.644	-10.326	-11.546	-14.388	-11.298	-11.787	-13.704	-12.936	-12.801	-14.215	-11.235	-10.881	-12.097	-13.406	-11.536	-13.803	-12.723	-11.662	-10.81	-12.601	-13.856	-13.062	-10.832	-11.044	-10.338	-11.517	-10.479	-13.54	-13.443	-11.996	-13.678	-13.212	-13.26	-12.418	-10.414
7.5765	5.0749	2.2464	2.8686	6.8054	6.7895	4.3172	5.1632	6.0852	4.887	6.5242	3.9524	6.6963	3.6401	7.1955	6.2105	2.6824	4.3898	1.2574	4.9969	4.1641	3.5672	9.1568	3.8576	2.0426	5.5108	4.6665	4.5079	6.1155	4.4122	5.9994	4.418	3.7382	3.2572	1.7175	5.1231	6.2274	5.5034	3.8195	4.5323	5.1434	2.81	4.313	6.4768	2.6505	6.6224	5.5374	3.8138	4.5936	2.3448
-11.334	-14.595	-13.986	-9.3973	-13.261	-12.399	-11.822	-11.262	-14.421	-12.96	-10.507	-10.183	-11.98	-12.654	-16.59	-9.3842	-12.561	-14.859	-16.445	-13.447	-14.543	-11.535	-14.274	-12.027	-12.439	-13.565	-15.06	-13.77	-9.5331	-14.884	-15.108	-13.846	-12.772	-10.529	-15.09	-13.657	-9.7908	-10.762	-12.986	-12.352	-12.36	-14.918	-12.573	-9.4988	-11.843	-13.716	-11.677	-12.145	-11.683	-10.109
-9.9937	-11.516	-6.739	-6.5567	-9.9487	-11.153	-10.896	-10.236	-10.944	-8.4865	-6.9101	-9.9618	-13.891	-6.2996	-5.9576	-9.6725	-7.6268	-7.9363	-10.658	-9.6756	-10.169	-9.4015	-7.1822	-8.7082	-7.6261	-12.363	-9.6022	-6.7887	-10.093	-9.6604	-9.9984	-11.676	-9.3137	-9.1509	-11.934	-11.299	-8.1956	-6.0651	-10.195	-9.0128	-9.7537	-7.612	-8.5363	-10.889	-9.5951	-8.2589	-9.1326	-7.6347	-7.0455	-9.5459
2.9533	2.2591	6.9908	6.5844	3.6484	4.5379	5.1363	5.4297	5.955	7.5814	3.6128	2.802	4.1576	4.5438	-0.60441	4.7188	6.3626	7.4087	4.3018	8.108	6.5256	4.8969	7.9946	4.3319	4.9426	4.0384	1.0256	-0.63774	5.9869	5.3489	5.4876	3.4227	3.8468	7.2586	3.8534	1.6672	3.9616	4.4831	5.1794	5.3833	4.7224	2.1118	4.8671	3.0153	-0.10678	6.7317	4.124	3.5936	4.6893	7.0899
-10.471	-11.072	-13.501	-12.754	-10.628	-11.08	-13.423	-8.222	-10.13	-10.147	-12.126	-12.236	-11.288	-12.641	-12.163	-12.088	-17.486	-13.792	-10.758	-11.065	-13.719	-12.557	-14.042	-12.52	-8.9471	-13.525	-10.279	-14.34	-8.531	-11.274	-13.702	-10.098	-11.973	-14.767	-12.182	-10.649	-9.8501	-10.308	-11.544	-13.302	-11.841	-11.454	-10.034	-10.086	-12.166	-12.532	-13.26	-11.116	-10.726	-10.116
7.6016	9.3792	9.1015	10.381	8.1612	6.9327	5.6653	8.8565	13.152	6.9001	8.7753	8.8525	9.9785	8.6783	4.4681	9.5832	8.5758	6.0048	8.3795	6.405	7.983	7.3685	9.879	6.6323	8.2957	7.7334	10.36	11.625	7.8884	10.332	6.8316	5.9456	5.9734	6.2908	7.4329	7.6401	8.8468	4.9823	5.6284	9.4477	7.9055	9.7561	9.7944	8.6573	8.5673	7.0813	6.3472	6.9494	7.2733	8.8177
-10.663	-10.447	-9.3631	-12.061	-11.105	-11.374	-8.8952	-13.549	-9.4004	-10.952	-9.8634	-7.8462	-10.464	-11.846	-11.959	-8.6598	-11.959	-8.1943	-7.4058	-8.8801	-11.25	-12.226	-11.925	-14.305	-9.3002	-9.1185	-8.9663	-11.519	-11.803	-8.8963	-11.52	-7.8305	-8.7392	-8.4666	-9.4721	-8.2664	-8.716	-11.226	-11.039	-10.748	-11.82	-9.8808	-8.4596	-11.417	-14.008	-13.405	-7.6046	-11.4	-10.143	-7.5371
-11.228	-10.243	-11.708	-12.008	-13.373	-13.371	-11.858	-13.375	-9.2942	-8.3955	-14.642	-12.617	-14.005	-12.049	-9.6238	-11.695	-10.189	-8.2319	-10.734	-12.093	-11.902	-8.8451	-10.718	-13.834	-11.567	-9.7349	-12.243	-11.874	-8.2835	-7.9379	-9.3876	-11.23	-13.78	-11.352	-11.571	-8.3995	-11.101	-8.5281	-10.573	-14.274	-8.1581	-12.905	-11.856	-12.778	-11.463	-12.675	-11.039	-13.267	-12.101	-11.473
0.66814	-1.6531	-2.1727	2.5455	-0.79566	0.80133	-2.2137	-0.64008	2.2497	-1.4542	-3.1331	1.734	0.70232	-0.82545	1.6846	0.036284	-1.8509	-2.3066	0.32754	-0.45488	-0.85053	-1.143	-3.2634	4.5217	-0.40713	-2.2201	-2.2515	-1.616	-0.68473	2.8606	2.5294	-2.4244	0.051515	3.045	-0.98535	-2.5311	-1.9106	-4.1782	1.7753	-0.42356	0.97163	1.923	-2.5566	-0.26116	0.63907	-3.1607	-1.8256	-1.6047	-1.4719	-1.2697
-11.825	-10.067	-11.187	-8.5893	-12.656	-13.426	-13.744	-10.712	-10.33	-12.229	-14.283	-11.318	-9.2047	-9.488	-10.509	-10.787	-11.197	-9.6578	-12.856	-12.332	-10.728	-15.295	-11.845	-12.736	-12.733	-12.909	-16.176	-12.39	-8.6955	-12.934	-9.6977	-13.59	-10.69	-8.0237	-12.82	-10.254	-8.4125	-10.729	-11.789	-11.264	-11.664	-13.335	-12.692	-10.555	-12.144	-12	-10.796	-7.8828	-10.585	-13.196
1.7367	0.85928	1.3716	-1.2494	3.6424	1.4177	0.085896	-2.1011	-1.7965	1.5389	0.40232	1.4975	0.077277	0.61678	-3.2654	-1.0821	1.942	0.68929	0.60739	-1.583	1.2581	-0.77811	-2.8521	0.27394	1.304	1.5326	3.4452	1.1952	3.4703	2.3666	-1.6715	-1.8305	1.3335	0.30435	-1.6302	-0.48632	-3.6563	-0.66047	4.0751	1.249	-0.51027	4.1105	-2.3739	-0.38609	1.1181	1.6156	-0.58743	0.35327	-0.88803	-1.1441
-8.3909	-8.8716	-9.6857	-9.1683	-6.8522	-12.489	-10.66	-11.508	-11.248	-11.589	-9.9594	-12.889	-11.245	-11.6	-8.8233	-12.981	-13.384	-12.977	-11.693	-13.36	-13.795	-13.549	-9.118	-13.416	-13.381	-8.2652	-9.3713	-13.306	-7.7117	-10.061	-11.484	-10.697	-11.318	-9.7052	-12.687	-11.551	-11.884	-9.8025	-10.776	-13.846	-8.8614	-10.193	-9.912	-8.3572	-9.1155	-9.8566	-13.052	-10.352	-9.8595	-10.059
-2.2924	-3.0808	-1.409	-1.0962	0.17695	-4.2043	-7.6948	-2.36	-4.2817	-4.1972	-2.9134	-0.85082	-1.7718	-1.3834	-0.85535	-4.467	-5.1583	-2.2929	-5.0616	-5.1081	-2.928	-5.1316	-3.9287	-5.2185	-3.2721	-3.8509	-3.8848	-4.184	-5.7544	-2.3523	-6.7082	-3.0833	-3.1683	-5.0099	-1.6223	-1.8368	-2.0579	-5.4695	-5.1994	1.3706	-5.442	-5.3173	-3.6139	-3.2059	-1.7767	-2.3594	1.2134	-3.0021	-0.52377	-3.4018
-2.6254	-3.0117	-2.314	-3.5132	-4.5408	0.82608	-3.2943	-0.78482	-2.2777	-7.2329	-5.6981	-1.4086	-0.2147	-5.6303	-2.5248	-2.2551	-2.3806	-1.7238	0.98633	-3.565	-4.2386	-3.7592	-2.003	0.21191	1.3083	-2.6536	-1.7312	-1.8389	-0.042132	-2.3053	-0.48574	-0.97124	-1.4277	-4.535	-0.58052	-1.2561	-3.2067	-1.8906	-1.1514	-1.2589	-2.8855	-2.5922	-2.0681	-3.582	-0.57592	-2.8058	-4.8136	-2.63	-2.3274	-3.3141
-11.094	-13.758	-11.328	-11.369	-11.601	-8.6979	-11.212	-10.806	-8.0794	-14.639	-12.556	-10.378	-10.783	-12.191	-8.3555	-11.155	-9.7619	-12.529	-13.662	-11.233	-14.196	-11.207	-12.311	-12.119	-9.2305	-10.818	-12.34	-8.4671	-9.202	-11.7	-9.4397	-11.279	-10.778	-11.584	-12.216	-10.201	-9.7543	-13.321	-9.3479	-13.334	-11.483	-11.585	-10.55	-10.863	-11.017	-10.682	-11.538	-10.28	-11.785	-12.07
8.6843	9.5808	10.174	7.4748	8.4268	8.0033	6.3035	7.3352	4.9835	8.3359	7.423	6.8807	7.424	9.9895	8.3265	10.663	11.44	8.0443	7.6595	8.8387	12.589	7.5999	8.8489	10.909	8.345	7.0756	7.3485	7.7784	7.408	6.2889	7.9279	8.6759	5.1688	7.4433	7.4834	8.5472	7.8492	3.8326	8.4761	8.4327	8.5878	5.3378	6.8931	8.0134	10.128	10.31	8.89	7.5797	10.824	10.717
5.3097	5.6276	6.0128	5.1071	2.3163	7.609	5.2406	7.3446	4.1737	5.9917	7.9676	6.3535	4.9505	6.6326	7.7335	4.3637	2.3155	8.0954	4.073	4.6953	5.9257	4.1567	4.3598	5.6865	5.542	1.6453	5.4271	5.4283	5.6995	6.9559	7.6209	3.8579	4.0964	5.8567	3.3094	7.2548	3.943	6.3713	4.7366	6.8471	8.041	4.4132	6.4831	2.1176	5.4688	6.7785	4.8977	5.8942	6.9478	5.2937
-12.696	-10.507	-9.456	-12.187	-8.5444	-9.681	-13.021	-8.6134	-11.189	-11.829	-12.196	-10.606	-10.054	-10.456	-10.516	-8.8335	-9.5464	-10.755	-8.1108	-9.0785	-12.937	-8.4569	-9.5508	-8.2913	-10.871	-8.7362	-9.7138	-14.962	-10.582	-12.442	-13.341	-14.358	-4.9748	-13.869	-10.001	-11.432	-8.8524	-10.719	-11.885	-11.247	-9.0131	-9.7433	-11.501	-12.927	-9.6785	-9.9611	-9.6792	-9.6067	-10.286	-13.4
-0.72722	0.54381	2.1786	1.224	3.141	3.109	2.9146	0.54563	-2.2609	-0.27815	1.7929	1.1633	-0.11472	0.044478	2.7351	2.1446	-1.4613	0.35926	3.8846	3.6517	4.2959	1.8428	1.9079	2.2951	2.3514	2.6886	1.9561	1.7393	-2.3851	3.9294	3.4247	0.97265	0.27584	2.7099	0.10894	2.0642	-0.37633	2.6754	3.3898	2.281	0.43261	2.6772	3.4292	1.4857	1.7055	-1.3695	-0.56788	-1.679	2.6518	-1.6535
-24.081	-23.94	-21.866	-23.184	-20.695	-21.492	-20.192	-23.565	-26.608	-21.602	-24.364	-25.902	-22.813	-20.076	-20.84	-22.562	-21.694	-23.417	-25.122	-22.081	-21.215	-21.58	-20.007	-22.214	-18.76	-24.319	-19.578	-22.26	-23.509	-25.096	-20.396	-21.169	-22.016	-23.711	-20.338	-20.769	-24.801	-20.9	-22.802	-22.928	-20.474	-22.032	-24.092	-20.726	-23.684	-22.975	-23.205	-22.274	-20.21	-23.995
-5.5086	-5.4484	-4.5516	-5.9525	-5.3318	-5.3567	-6.6021	-4.936	-3.5597	-0.81611	-3.7787	-4.1198	-4.5424	-0.45838	-1.1052	-5.7166	-4.1804	-2.4132	-3.5451	-5.9334	-5.9924	-2.3366	-5.5295	-2.8372	-2.0674	-2.5173	-5.1356	-4.6154	-4.631	-3.9159	-3.6563	-3.5247	-5.1232	-4.738	-4.0555	-1.58	-5.3198	-3.8425	-4.1854	-3.9704	-1.2086	-1.4492	-2.0232	-7.7641	-5.4337	-2.5858	-5.9881	-4.5575	-3.4228	-3.025
-2.6464	-0.84383	-0.38571	0.79921	0.059992	-2.6101	-0.82965	-3.4545	-2.3212	-1.3034	-1.9406	-0.56434	-3.9408	-5.0728	-3.22	-1.9734	0.13082	-2.696	-4.5333	-1.0906	-1.566	-0.12093	-2.2553	-5.1459	-5.4711	-1.0219	-2.007	-2.2319	-4.9335	-0.30202	-1.6168	0.79286	-1.7021	-0.34371	-2.6813	-3.0251	-3.6244	-2.3137	-1.5647	-3.2222	-0.31584	-4.0464	-1.136	-1.6313	-5.4874	-5.7236	-1.9594	1.5969	-0.85137	-3.8015
-11.464	-11.019	-8.1221	-9.4209	-6.5852	-10.507	-6.9188	-11.784	-7.036	-8.3421	-10.065	-10.126	-6.5246	-6.9573	-7.2111	-11.309	-10.792	-9.1253	-8.0546	-8.0978	-6.2441	-9.8948	-9.2302	-8.9968	-10.162	-10.673	-7.3453	-8.7474	-11.216	-6.1526	-12.812	-8.707	-11.593	-9.3704	-10.622	-11.819	-8.5694	-5.498	-9.1846	-10.11	-8.9212	-7.3466	-10.546	-8.996	-11.816	-8.5441	-8.0435	-11.923	-11.937	-8.0593
-2.9472	-2.2976	2.1861	-1.4845	-0.095171	1.0276	-3.2372	3.5182	0.72178	-2.527	1.9396	3.2601	1.4607	-4.9169	-0.7416	-0.92124	-2.1612	-2.4815	-0.33835	3.2987	0.66506	-2.3567	-0.012878	-1.075	1.3094	1.7241	-2.0511	-0.35974	-0.07249	2.2696	2.2879	-3.7866	-3.2888	0.01305	-0.13997	0.80197	0.78871	2.8066	-1.8938	-1.5065	3.0789	-0.18355	0.77231	-1.6456	-1.7612	-1.635	-2.8749	-2.545	0.34038	-2.6606
-3.0753	1.4638	-3.5487	-0.42384	-1.0715	-3.485	-0.82538	-1.8021	-2.007	0.36526	-5.5319	-1.6645	-4.6348	-2.4394	1.1334	-0.017207	-1.5627	-2.102	-2.5198	-4.3919	1.8342	-0.32791	-0.3502	-0.50074	-1.855	-1.8817	-2.4306	-2.5828	-1.7176	-3.3026	1.2455	1.1823	-3.1895	-0.37352	-3.0029	0.19161	-0.28563	-1.225	-0.15457	-0.54417	-0.022169	-1.574	-0.38391	0.53368	-0.47677	1.0103	-3.2102	-4.0351	-1.5894	-4.3307
1.5754	2.0602	2.1298	2.4314	1.7974	0.56158	0.10614	3.1329	1.8203	4.1459	6.2767	4.0941	3.4256	0.68235	2.4907	2.6223	1.2038	-0.38352	0.1009	1.2153	-1.4264	2.6853	2.2191	0.48847	1.4345	2.0255	1.9212	3.3449	3.1521	3.3666	0.10253	2.5252	1.7949	2.6632	0.90122	2.0694	2.8747	0.018385	1.9162	1.0491	2.7787	1.3312	-0.5226	4.6184	-1.1182	1.4484	0.11613	-0.62574	-0.14075	0.69645
-12.343	-12.54	-8.0141	-12.661	-9.8589	-12.252	-11.245	-12.179	-12.65	-12.356	-11.802	-11.066	-12.563	-11.738	-8.891	-10.411	-11.089	-9.403	-9.9845	-13.29	-14.227	-9.5059	-10.147	-12.746	-10.384	-9.819	-11.813	-10.053	-13.721	-11.745	-12.157	-11.501	-11.697	-9.9498	-11.12	-11.331	-12.041	-11.165	-13.707	-9.2004	-12.321	-7.7403	-10.41	-10.197	-9.1309	-11.623	-10.636	-14.437	-9.6715	-12.191
5.9505	7.3031	5.0906	5.342	5.6098	5.5657	3.5227	3.3732	4.9922	7.5473	4.735	5.8402	4.9045	3.8502	1.4809	2.2407	2.1751	3.7058	5.569	2.8496	3.3386	6.6497	0.27771	6.6246	8.494	4.4749	0.29387	6.255	7.3808	6.88	7.4342	6.7408	3.3967	6.6692	5.763	6.3769	3.158	6.4874	1.5826	3.4366	6.0392	8.804	3.5106	5.3603	4.4744	5.195	4.2532	2.7587	3.952	6.4987
-20.226	-20.964	-21.153	-21.462	-21.012	-22.083	-22.823	-20.426	-23.459	-21.77	-19.82	-19.506	-17.898	-20.333	-19.824	-19.722	-19.55	-20.123	-19.024	-22.319	-23.65	-19.077	-21.408	-19.571	-23.29	-19.795	-23.826	-21.437	-20.926	-22.29	-19.818	-24.161	-18.106	-24.239	-25.451	-23.544	-21.765	-18.889	-21.99	-18.297	-24.554	-19.903	-19.862	-22.077	-24.538	-18.537	-19.998	-20.466	-23.918	-19.155
0.77455	0.33884	-1.2252	-2.1107	0.7982	-0.036058	0.35575	-0.36391	0.73976	-1.3462	-0.22249	0.16939	-0.67743	-1.7813	-0.15327	0.74045	-2.2695	0.41096	-1.232	-1.4537	0.52939	0.71934	-1.785	1.3056	2.6781	-2.4826	-2.1623	1.5956	-1.1651	1.5603	1.4173	-1.9396	-1.4574	1.4191	-3.0406	-0.35987	-1.2097	0.10954	1.2586	0.77325	-1.647	-0.74779	0.1264	-0.077214	0.39803	-0.20936	0.49165	0.25981	-1.6025	0.72254
-0.90491	0.62118	-0.71515	-3.6232	1.9259	0.44795	0.0027419	0.21248	-1.249	-0.82291	-1.4033	1.839	-1.3096	0.28545	-0.91184	0.1883	-0.11814	-0.33471	2.2947	-3.1335	2.7378	0.30833	-0.44937	3.0558	-0.97562	1.8549	-0.07907	-1.5071	1.9883	0.063727	2.3554	-0.95402	0.59645	0.0055904	0.30198	1.119	0.39889	0.81932	-0.30195	-4.1831	0.094468	-1.8422	-0.89086	-0.3035	-3.873	1.9135	-1.6058	2.9849	1.344	0.78332
-9.6622	-13.725	-9.2687	-10.031	-12.29	-8.7096	-11.812	-6.7322	-8.6752	-10.829	-14.954	-9.9964	-8.2008	-12.301	-12.444	-6.4787	-11.565	-8.3956	-11.191	-10.159	-8.7378	-8.9982	-9.0899	-6.7853	-10.684	-10.97	-12.653	-11.501	-8.6567	-10.105	-10.35	-11.773	-8.8113	-8.0573	-12.572	-12.347	-12.362	-11.24	-10.126	-7.951	-11.338	-11.223	-9.473	-10.332	-8.0109	-7.7277	-8.7261	-10.082	-9.9348	-11.143
2.1279	-0.47701	0.58421	-2.7679	0.92493	0.60361	0.049373	-0.18237	1.3061	1.1064	-0.3078	2.7927	1.5496	2.3402	1.9941	1.7881	3.2815	3.2441	2.2572	1.92	1.0699	1.5968	-4.3403	3.3187	0.45847	1.9353	1.764	3.3363	2.1737	1.5529	-1.2656	1.279	1.8308	-0.15154	-1.7595	-0.27614	-1.6243	0.26569	1.3306	-0.40797	1.2203	-2.4491	0.57945	0.012183	3.3545	1.8409	2.3355	3.5674	0.17035	1.7042
-14.152	-12.413	-14.7	-13.729	-9.0594	-10.265	-13.054	-12.858	-13.262	-15.138	-16.838	-10.807	-10.864	-12.054	-12.821	-11.143	-11.96	-10.839	-12.405	-11.358	-13.497	-14.606	-11.613	-12.142	-12.27	-9.6631	-14.928	-11.484	-15.817	-12.604	-14.103	-9.3479	-14.789	-13.437	-10.512	-12.674	-10.855	-12.45	-15.391	-13.061	-8.477	-10.784	-13.203	-9.6329	-13.574	-10.283	-9.0613	-11.814	-11.321	-11.691
-12.965	-13.991	-12.623	-12.086	-11.313	-13.341	-11.947	-16.211	-12.478	-11.182	-12.176	-14.53	-11.283	-10.507	-12.545	-15.536	-11.031	-13.385	-12.793	-17.849	-12.832	-13.299	-13.513	-16.07	-15.403	-12.312	-11.257	-15.446	-13.01	-13.345	-15.395	-16.064	-11.347	-13.876	-15.613	-12.109	-12.091	-11.926	-13.589	-11.37	-13.02	-13.741	-13.446	-11.82	-13.663	-14.858	-13.659	-15.267	-13.37	-13.621
-1.3022	-2.2117	-1.9546	1.5652	2.9072	0.26855	-0.2345	1.1326	0.11696	-2.8446	0.66203	1.394	-0.29043	-1.1626	-1.5188	-1.5574	0.20707	0.47288	0.30283	0.44364	-3.0777	-2.6203	0.075177	-0.34438	0.43029	-1.6638	3.769	1.4609	0.34744	-0.6809	-0.75329	-0.34814	-0.36726	-1.9727	0.34593	0.56732	-1.0884	-1.1755	0.60641	0.64078	0.082322	-2.8915	0.65246	-0.31963	-4.4628	-0.093526	0.84678	-1.3679	-2.1886	1.5684
-11.802	-10.196	-14.013	-13.234	-10.484	-11.822	-11.14	-11.995	-12.752	-13.411	-11.879	-12.534	-8.6584	-10.731	-9.0183	-11.918	-8.9639	-12.93	-10.792	-15.218	-13.655	-9.5325	-13.314	-10.893	-11.077	-8.943	-14.606	-13.952	-9.4337	-11.312	-11.572	-11.431	-11.908	-12.562	-10.572	-10.774	-7.4632	-12.255	-15.398	-10.413	-10.408	-14.027	-12.399	-13.67	-15.3	-11.53	-14.075	-10.855	-10.522	-11.526
3.3078	-0.52971	4.148	1.871	0.17737	-1.7804	-2.4228	0.90754	-1.9041	0.97394	-1.4397	-0.29463	1.537	2.194	-0.19501	0.60083	1.6769	0.69094	1.0207	0.22577	2.4675	0.70724	5.8395	-2.6331	-1.1397	0.1853	0.13697	-1.0686	-1.9807	0.79718	2.7199	3.6955	1.9232	3.1035	1.9754	2.3603	0.089776	0.78407	0.66613	-2.747	1.7129	1.3822	-1.3976	-0.3287	-0.24696	1.1001	-1.6006	0.66202	2.1767	-1.7312
-6.0177	-3.6365	-0.98025	-2.8373	-5.2851	-1.1421	-3.3155	-5.004	-1.2081	1.8971	0.47777	-2.6586	-2.872	-8.0704	-0.50375	-1.9947	-4.5297	-3.9533	-2.6663	-3.6038	-4.1184	-1.7225	-3.3469	-3.6014	-5.9152	-4.6216	-4.3753	-0.014687	-2.972	-4.6874	-2.4648	-4.973	-4.6249	-4.1836	-3.0464	-5.208	-5.0509	-2.4836	-2.1957	-7.0705	0.43343	-4.0866	-3.7695	-3.4833	-2.8549	-3.5302	-6.1323	-3.7251	-2.9699	-2.224
1.7084	1.2042	3.8513	2.1281	7.2145	2.384	-0.18365	3.501	2.1521	1.5428	2.7753	1.8701	1.4495	4.105	2.84	3.5869	-0.61847	3.4235	1.0674	1.8213	6.2165	1.9881	4.6134	1.051	0.98963	1.0908	3.9842	1.7705	-1.5543	2.5444	4.5688	-0.25146	1.6173	2.6446	2.7042	3.9881	-0.82619	3.5581	3.1472	5.8116	3.9739	0.97892	2.309	2.6374	-0.38222	2.5448	0.35065	0.90975	3.8144	1.0218
5.9984	8.1217	10.344	8.321	7.7876	6.7321	10.344	9.006	5.5757	6.6529	8.0832	6.2547	8.0425	7.7829	6.2886	4.5076	8.0035	7.3601	6.274	9.0117	8.3176	7.8631	7.8128	6.1457	8.7605	10.52	10.025	7.8121	7.4494	8.2641	8.5016	9.1128	8.7673	8.5726	7.9457	7.6938	10.403	8.8304	8.0532	5.7797	7.3513	5.5884	5.9512	7.2199	7.082	6.8757	3.3367	6.2708	8.9299	8.5335
7.2799	7.957	8.0208	9.0492	7.8748	8.5408	7.2384	10.628	9.9214	9.9012	11.788	5.2046	11.604	7.5445	8.2219	6.0342	6.3029	8.0701	10.345	7.7047	7.3389	8.9932	7.5056	5.0302	9.974	7.1974	8.1788	7.9174	5.565	8.1844	7.6866	7.1262	8.6107	6.7839	8.52	7.5786	9.8502	8.2441	6.1145	9.6625	6.2267	7.6393	7.5649	7.908	8.4165	8.9998	8.6511	5.7005	5.3187	7.1468
-12.554	-14.995	-10.312	-15.203	-9.8465	-15.738	-8.8313	-12.941	-12.976	-12.461	-14.759	-12.435	-15.092	-12.063	-10.438	-11.213	-12.729	-14.956	-11.647	-14.831	-13.068	-17.581	-11.35	-12.579	-15.715	-10.769	-14.25	-15.216	-12.094	-10.596	-11.036	-10.911	-9.227	-12.913	-12.625	-9.4849	-12.608	-11.815	-15.671	-14.481	-11.241	-13.365	-14.356	-12.83	-13.465	-12.777	-14.291	-13.497	-10.907	-10.784
-6.0653	-5.9411	-4.6339	-5.5312	-3.4596	-4.1403	-3.7234	-3.4378	0.28873	-7.1996	-5.0848	-2.4943	-2.6772	-4.4115	-3.22	-3.8551	-5.3565	-4.5428	-3.8753	-5.6565	-3.5612	-4.9128	-3.6915	-3.1751	-2.2639	-3.757	-4.4046	-2.6162	-3.3163	-3.771	-3.3427	-5.3404	-6.8073	-6.1749	-3.2062	-2.1561	-3.1391	-2.472	-6.0042	-1.9867	-2.7107	-1.5894	-6.8657	-4.8493	-7.1745	-2.3487	-6.3797	-1.8171	-5.322	-2.1407
-7.2935	-7.5974	-5.4853	-6.4803	-4.9039	-9.1251	-6.2296	-5.2343	-6.3065	-2.6949	-7.8928	-5.3841	-8.4545	-6.6133	-7.02	-8.3976	-8.6544	-5.9457	-8.2692	-7.282	-5.3367	-4.672	-6.7858	-7.4255	-7.1647	-7.7817	-9.1757	-4.5245	-5.3939	-7.4634	-4.0343	-7.7196	-5.4709	-7.116	-6.3046	-3.9944	-5.1052	-6.975	-5.5298	-5.2694	-6.1042	-5.7674	-9.2604	-8.3955	-10.167	-4.0253	-8.8522	-8.5602	-5.0389	-7.0203
-16.014	-15.415	-12.243	-13.24	-13.411	-17.34	-12.137	-13.799	-14.301	-11.839	-11.195	-15.636	-12.724	-9.6577	-12.852	-12.65	-17.046	-15.519	-15.212	-11.52	-11.492	-13.596	-13.037	-13.72	-16.701	-12.84	-12.484	-13.969	-12.236	-14.047	-16.46	-14.719	-10.416	-12.782	-9.9644	-12.394	-14.355	-16.682	-12.912	-13.564	-11.52	-12.486	-12.49	-14.819	-15.942	-13.19	-15.977	-17.579	-13.368	-15.147
-11.735	-10.092	-10.211	-8.3006	-9.0793	-10.665	-11.232	-11.605	-6.8351	-11.123	-6.8349	-9.199	-9.0461	-10.521	-4.0854	-7.5452	-12.714	-13.255	-7.3869	-9.9291	-9.4719	-11.675	-10.43	-8.6077	-12.599	-11.593	-8.5586	-8.2875	-10.999	-6.778	-8.7713	-10.175	-12.259	-10.672	-6.4706	-6.4515	-10.116	-7.6859	-9.7195	-9.2278	-8.7143	-9.4664	-9.6057	-10.248	-5.7865	-9.7014	-7.2583	-10.617	-8.7598	-10.453
-3.596	1.8505	-0.93266	-3.9705	-2.2149	-4.5488	-1.4331	-4.2131	-3.016	-4.6641	-1.0801	-3.8587	-3.495	-2.3736	-5.1572	-5.4084	-3.2081	-3.3066	-1.2336	-3.3979	-4.8191	-4.266	-5.8003	1.325	-4.6608	-2.0436	-5.3954	-2.1769	-2.1799	-2.9265	-2.2652	-5.2045	-7.1292	-2.4648	-3.5642	-3.0754	-3.6468	-3.6924	0.84028	-1.5051	-4.4912	-4.9388	-2.9732	-4.2218	-4.6675	-4.4201	-1.3506	-2.5622	-4.844	-5.8886
-7.8996	-11.844	-10.737	-11.459	-9.2809	-13.33	-10.376	-14.158	-10.109	-14.309	-11.241	-11.372	-14.251	-9.1833	-10.738	-11.448	-12.033	-12.723	-11.441	-13.149	-12.472	-10.05	-13.545	-10.574	-11.471	-9.7452	-11.753	-9.345	-8.9002	-9.8753	-11.352	-7.4838	-12.107	-12.404	-13.578	-11.084	-11.697	-12.089	-11.315	-11.249	-10.274	-10.346	-11.874	-9.5091	-11.163	-12.404	-9.9063	-12.285	-13.204	-11.71
-14.133	-9.662	-12.046	-13.345	-13.634	-13.406	-10.838	-14.147	-13.882	-12.315	-8.6626	-13.406	-13.058	-15.228	-11.784	-11.783	-16.788	-14.031	-11.649	-12.359	-13.85	-8.4271	-10.699	-11.852	-13.479	-15.893	-12.443	-13.251	-13.881	-16.215	-14.398	-8.4186	-11.245	-15.502	-10.846	-11.878	-10.7	-12.277	-13.915	-10.01	-10.857	-15.011	-12.712	-10.635	-12.741	-13.057	-14.602	-12.709	-12.841	-14.106
-8.0444	-12.125	-9.6317	-11.192	-7.1036	-7.627	-9.604	-11.086	-6.2811	-10.182	-11.739	-9.4251	-9.5662	-9.0514	-9.5616	-7.2797	-9.5317	-6.5756	-9.07	-8.9138	-8.0645	-7.8448	-5.5161	-6.2492	-10.073	-7.1822	-6.0418	-9.3319	-10.949	-8.2357	-7.4083	-10.605	-11.399	-7.9703	-8.9825	-8.0311	-11.594	-9.0513	-10.376	-10.037	-9.4941	-8.6404	-10.98	-5.266	-5.8491	-6.1131	-7.7939	-8.603	-10.736	-5.9466
7.4606	9.8301	9.2674	9.0442	9.0391	7.2625	8.4668	6.5863	8.8928	8.8101	6.7607	8.1126	7.4397	6.4715	9.8332	10.47	7.903	8.5211	8.2742	7.2406	9.5031	4.3146	10.52	9.5851	9.6559	8.8324	8.8506	9.1334	5.5323	6.9605	9.9913	9.117	10.713	7.7528	8.3296	9.8566	4.9709	7.3611	9.1907	7.2405	7.8712	8.6246	6.6155	7.8346	9.6897	9.8716	9.4731	8.7837	9.1459	6.9325
1.9446	2.9528	4.1075	1.0379	-1.4938	1.3497	1.6856	1.6137	4.0135	-1.052	2.4741	1.5724	1.7681	2.1165	1.4182	0.92582	0.7468	2.8844	-1.0681	2.0748	1.5405	1.6303	-0.17952	-1.2754	1.7836	1.9017	-0.87118	1.7962	1.0674	4.0816	1.6975	0.27506	-0.77908	3.8368	1.2454	0.65993	5.0928	2.5298	3.4978	1.3294	2.9158	1.3205	3.4041	0.89306	0.042117	-0.48865	1.248	3.0621	2.4677	-1.5271
5.6917	4.1044	4.054	2.1231	-0.81879	5.9614	5.4383	5.025	3.4203	3.048	3.4803	4.1089	2.7301	4.1903	1.7098	5.9783	6.3922	3.6075	2.6454	2.3307	2.321	4.619	4.892	3.0125	4.6695	4.6977	4.1554	2.2279	1.0858	4.8051	3.3567	5.7736	4.9004	6.4593	6.0076	4.4636	3.2278	5.8414	1.4029	2.8976	5.2559	3.6152	1.8405	6.354	1.019	4.4417	4.159	3.2478	6.5164	4.5262
-0.53093	-4.2423	-3.4442	-2.3429	-2.2665	-5.6732	-0.61486	-6.5525	-2.3392	-4.5664	2.1165	-5.6928	-3.6236	-5.6587	-3.2949	-4.6076	-4.0645	-3.5859	-1.2118	-4.98	-2.4336	-2.4468	-3.9768	-5.3864	-1.7464	-2.4236	-5.8905	-6.4958	-2.6204	-0.81117	-3.1079	-5.8346	0.032546	-0.54915	-3.8724	-3.3537	-0.78266	-3.0759	-3.7002	-4.1676	-3.7009	-0.44314	-5.1777	-2.2198	-2.8429	-0.7638	-3.5729	-2.0741	-6.9941	-0.1024
-4.5573	-2.3154	-3.8621	-9.134	-7.1919	-8.7231	-6.353	-5.1861	-5.2416	-4.1128	-5.0958	-4.2405	-6.0429	-4.678	-0.85493	-6.1925	-6.9759	-6.0743	-7.8455	-2.6404	-7.1204	-6.7523	-3.1572	-4.2532	-6.9977	-4.3047	-5.3692	-5.3131	-4.4969	-2.0143	-7.266	-9.5184	-6.0674	-2.2348	-7.764	-2.9463	-6.5794	-5.7384	-5.7769	-2.9776	-7.7421	-3.5986	-2.5115	-1.9882	-3.6148	-4.9534	-3.7179	-5.3771	-5.5522	-1.5705
-3.5075	-0.86249	-1.4933	-0.14761	-2.4029	0.11015	-0.045485	-2.0505	-0.17351	-1.7532	1.9682	0.7905	-1.6722	3.159	-0.10163	2.0854	4.7216	1.1147	-2.5718	-1.5738	0.033839	-0.57459	-5.1232	-0.40499	0.55545	-5.0183	-1.0346	-2.8218	-1.4782	-1.7789	-2.1167	-1.0277	0.81608	-1.5309	-3.904	-2.9729	-2.7339	3.1198	-2.6255	-1.295	-2.7591	-2.7878	0.7554	-2.6653	0.51289	-2.4994	0.20941	-0.95907	-2.7299	-0.85131
-4.5746	-8.2821	-5.724	-6.1021	-2.3296	-6.6802	-4.5096	-2.385	-5.4171	-4.4925	-1.3542	-3.1393	-5.877	-6.9461	-3.5835	-5.1636	-7.0786	-7.7455	-7.2481	-7.5467	-5.0104	-3.2044	-3.4019	-2.1998	-4.1575	-6.4975	-5.9788	-3.0587	-4.8875	-4.1912	-6.2901	-6.8384	-4.3295	-7.5503	-4.1324	-4.5976	-9.8302	-8.6641	-4.549	-3.4557	-2.6388	-6.0498	-6.2549	-4.3163	-4.4802	-3.798	-5.4008	-9.1594	-8.2881	-7.6884
-3.279	-3.7833	-3.1966	-2.8703	-3.6367	0.67222	-4.2732	-2.8653	-3.4097	-1.8278	-2.4976	-0.85261	-1.8666	-4.1362	-4.9504	-0.82417	-3.4825	-4.5275	-1.2209	-5.1562	-5.1892	-1.7928	-3.9521	-5.3164	-6.9936	-5.5496	-1.0238	-0.55701	-1.9689	1.155	-2.6966	-4.4182	-2.4512	-3.8778	0.11687	-2.3827	-4.1681	-5.0689	-3.9755	-4.0932	-1.4053	-4.921	-3.3017	-2.0839	-1.0327	-2.6564	-5.8317	-0.062995	-6.7336	-4.3157
-13.728	-9.9688	-11.12	-13.572	-9.5281	-13.051	-10.727	-13.819	-10.632	-11.357	-14.113	-15.027	-12.217	-13.034	-11.589	-14.236	-11.184	-14.064	-10.424	-7.7825	-13.63	-14.082	-12.369	-10.31	-16.169	-15.096	-12.092	-13.089	-7.102	-10.307	-15.647	-12.78	-11.036	-11.391	-13.75	-15.384	-14.065	-14.444	-12.482	-12.857	-12.202	-10.49	-13.811	-14.563	-12.27	-13.338	-11.706	-13.551	-12.924	-13.224
-3.0142	0.9678	1.5665	-0.82242	-2.2858	-1.0986	2.1661	-0.14389	-0.42334	-1.2863	-0.93843	-0.66677	-1.2986	-0.1635	-4.0896	-0.027463	0.86663	0.40406	-3.3777	-0.31155	0.051527	-0.2582	-2.3208	-0.31962	-0.62729	-2.2385	2.3719	-0.16683	-2.7237	0.29075	-0.76526	-0.22514	1.1287	0.50197	-1.9348	0.53134	-2.385	-3.9189	-2.9845	-2.2046	-4.9935	-1.0629	-0.39493	1.001	1.5572	0.072245	1.9271	-4.3879	-0.38661	-2.692
-7.1008	-3.2696	-5.7403	-7.9192	-7.5993	-6.5382	-3.9925	-5.9404	-7.5617	-4.9519	-6.1778	-8.2751	-7.374	-6.8522	-4.9968	-8.4852	-7.1292	-6.9271	-7.0505	-6.4901	-5.2589	-7.1703	-4.4862	-3.8618	-6.434	-4.8756	-4.0374	-6.1486	-7.03	-4.9224	-7.0269	-8.5381	-6.5608	-5.634	-8.6002	-4.0788	-9.3773	-2.4333	-5.5096	-6.1347	-8.2675	-8.0824	-11.183	-8.8472	-7.0377	-7.0165	-8.3636	-7.0852	-8.481	-3.164
-17.022	-13.561	-12.685	-12.187	-12.996	-14.163	-12.503	-10.34	-13.62	-14.346	-11.916	-11.541	-15.434	-13.472	-8.4914	-14.671	-11.253	-13.96	-15.684	-13.653	-12.576	-12.399	-15.198	-16.169	-14.07	-10.083	-11.276	-13.045	-14.088	-10.905	-13.994	-13.49	-12.902	-13.245	-11.359	-11.181	-12.841	-10.693	-13.693	-10.884	-15.293	-11.965	-13.372	-12.634	-14.77	-15.291	-14.696	-11.326	-12.89	-16.265
-0.043889	2.2399	-0.35874	-0.6066	2.5737	0.78854	0.17337	-0.12864	-2.2902	-1.5579	-0.59993	0.50498	2.7126	-0.92346	0.95686	-1.5283	-0.48922	0.4707	-0.77436	-1.1115	-0.3597	0.0032681	-1.7552	-1.5747	0.60488	1.8906	-3.001	1.4967	-0.43753	-0.73928	-2.9537	-1.4556	-4.1063	-0.92316	1.3964	-0.027598	-0.60512	-0.36999	-0.39379	-0.21119	1.2501	-3.2425	-0.011484	0.92529	2.2148	-1.2235	-1.5877	-1.3347	-0.65584	-0.048095
-2.4786	-0.12447	-2.0763	1.0289	-2.444	-3.2083	0.85482	-6.042	0.038658	-1.4256	-1.3411	-4.2701	-2.5825	-1.6027	0.17012	-4.0286	-4.9212	-1.6576	-4.9286	-4.4475	-4.9004	-2.9015	-0.36637	-4.1568	-1.4899	-3.9391	-0.44886	-1.063	-4.674	-4.3832	-2.1933	-0.020302	-3.5479	-2.3828	-4.1845	-4.1576	-0.31481	-3.2529	-2.412	-0.16095	-1.6821	-3.2012	-1.6971	-2.4944	-4.2857	-1.1496	-5.1035	-3.2783	-2.7272	-2.9679
0.033378	-1.9179	-3.1242	-1.571	-1.6345	-0.97693	-0.95145	-0.48304	-1.2639	1.1546	-1.6287	-4.6528	-3.5211	-2.2964	-1.8668	-0.72903	-2.1856	-1.7277	-2.511	0.11436	-2.5941	-3.3208	-0.67579	0.08159	-0.32859	-2.3777	-3.3057	-0.967	-0.3654	-1.6582	1.0719	-0.55179	0.67257	-0.76511	0.48555	-0.18944	-1.1949	-2.3414	0.11716	-2.6425	-4.1122	-2.8035	-3.0704	-1.4543	-2.2096	-1.672	-0.060051	-3.4234	-3.6311	-4.3505
-1.1695	0.10218	1.2138	-0.36628	2.667	1.8025	2.6136	0.08202	2.0035	1.9419	1.6098	2.5244	3.4778	0.82125	2.3189	2.2498	2.3389	2.4531	5.3599	2.96	2.8264	0.40349	1.4016	0.61244	3.0199	2.1894	2.6851	3.5805	3.4916	1.8777	4.6285	1.9487	2.8884	2.6861	4.2738	-2.9774	4.2234	5.0766	2.4689	3.5477	0.91529	4.5213	5.4596	1.2141	3.8334	3.5204	3.6608	6.2017	0.41528	4.4004
-4.871	0.49966	-3.8337	-5.3056	-3.9769	-2.4593	-1.3317	-3.3068	-4.8401	-2.2476	-5.0174	-2.176	-5.092	-4.2715	-2.9748	-1.8125	-2.6864	-4.5239	-0.94773	-3.0023	-6.4425	-2.4823	-5.4517	-4.5264	-5.5572	-3.6965	-3.4735	-3.5609	-5.0702	-0.3495	-3.6101	-0.90892	-3.3224	-4.8047	-4.267	-1.8248	-3.2124	-5.61	-1.7095	-3.7886	-2.395	-4.5289	-4.2916	-1.6726	-3.3199	-3.4646	-5.5386	-1.7145	-5.0969	0.89113
-11.815	-14.09	-11.784	-16.221	-12.41	-9.532	-12.073	-11.781	-12.85	-9.6889	-11.875	-11.817	-12.068	-13.378	-13.013	-16.854	-11.314	-12.002	-11.828	-15.092	-15.213	-12.559	-13.133	-14.093	-12.447	-14.876	-15.304	-13.937	-12.944	-14.256	-14.395	-14.476	-11.71	-12.659	-11.84	-9.9648	-13.575	-12.838	-13.07	-12.388	-11.601	-12.3	-13.715	-11.971	-12.608	-15.464	-14.835	-11.412	-13.991	-11.167
5.652	6.1006	4.5946	6.311	8.638	6.0522	6.9725	6.383	6.3043	4.9825	2.0156	4.5358	8.5845	6.176	6.9169	3.6955	10.006	6.0707	8.8298	5.4327	6.9083	6.7173	5.7656	5.0838	8.9842	6.848	9.781	4.7106	8.3417	2.9964	7.75	4.2392	4.5144	5.3313	5.809	7.3536	7.8743	10.431	8.1565	8.6272	4.8	8.9293	5.5606	6.5753	7.6533	7.6719	3.7253	5.4813	6.6467	8.341
-10.528	-11.031	-13.107	-10.873	-9.5484	-10.427	-15.125	-14.473	-11.043	-9.3006	-12.588	-11.683	-10.349	-12.173	-12.773	-10.85	-10.56	-12.499	-10.333	-13.155	-10.925	-10.705	-10.112	-8.5113	-11.846	-8.523	-9.2915	-12.947	-13.156	-5.3506	-14.579	-9.8133	-9.9513	-9.9849	-14.122	-12.037	-11.01	-13.57	-14.178	-11.974	-11.556	-10.042	-14.505	-13.261	-11.299	-14.115	-9.1687	-12.9	-8.3497	-9.87
-3.3291	-4.4758	-4.9524	-5.0838	-3.4777	-3.9766	-5.776	-5.9608	-3.6993	-4.9187	-5.3046	-5.1073	-3.0706	-5.2501	-2.7421	-6.6986	-5.1073	-3.5682	-4.2213	-4.2259	-5.0286	-1.6684	-1.4551	-5.5527	-2.5763	-3.468	-2.0384	-5.4803	-4.5896	-1.8272	-4.9146	-5.6307	-4.6131	-3.6455	-7.7242	-3.7585	-6.1156	-6.5319	0.53249	-4.2086	-6.4072	-3.9476	-3.6954	-1.8048	-2.3	-3.7203	-7.4775	-5.0127	-4.9848	-5.2172
-4.3165	-1.7476	-6.5705	-4.5778	-3.0997	-6.8581	-2.5849	-4.0413	-4.195	-3.2954	-4.0357	-7.7048	-3.7832	-2.2791	-4.0106	-5.7612	-5.9351	-5.7227	-4.3282	-6.4774	-2.6132	-3.341	-4.7445	-4.7721	-4.0169	-5.5489	-3.184	-5.6027	-4.0098	-5.7941	-5.2833	-7.2328	-4.4089	-5.7066	-6.3681	-6.6344	-7.6875	-2.969	-6.1772	-4.3424	-3.5169	-3.3185	-2.8395	-1.417	-2.0026	-6.0471	-5.9162	-6.7923	-5.9969	-4.8077
2.3294	2.1962	-1.7581	-2.0366	3.8544	0.33656	2.306	0.47346	3.0552	2.3095	3.458	6.0315	0.65638	-1.8351	2.2685	0.54319	-0.11908	-0.65786	1.9528	-0.4318	-0.32842	2.3434	3.5864	1.4548	5.3625	1.876	3.5301	2.6485	2.929	-0.65557	1.732	-0.84474	0.055604	-1.7462	3.581	1.6365	3.1722	2.8655	0.56355	1.6511	5.3775	0.87379	3.282	-1.365	1.0095	-1.3226	1.8021	3.4463	2.2033	1.1374
6.1309	7.9569	9.1337	7.6102	6.7459	6.8619	8.0523	7.2869	9.2628	8.7815	10.574	6.2928	4.8694	8.6802	7.6008	11.947	5.2004	9.2475	6.904	8.3849	11.003	5.2769	5.2576	8.8088	9.9445	5.3982	7.7259	10.251	5.9399	7.9884	9.7694	9.8114	9.1828	7.674	9.4302	7.7593	5.6946	10.789	6.6279	8.1385	4.4658	9.6574	6.8375	5.9092	5.9692	4.551	8.0094	9.2523	8.0433	6.479
-14.07	-12.543	-14.078	-10.286	-13.702	-11.99	-12.94	-13.312	-10.583	-9.3464	-10.878	-12.655	-9.9903	-11.883	-9.9212	-9.7771	-12.8	-14.989	-15.339	-11.898	-13.348	-12.439	-12.663	-11.152	-9.6745	-11.696	-12.432	-12.912	-10.15	-11.651	-11.989	-13.799	-10.968	-13.873	-11.203	-10.613	-9.5824	-9.5704	-11.922	-13.401	-14.995	-10.056	-10.536	-12.296	-8.5274	-8.258	-13.796	-10.16	-11.581	-8.3336
-2.9389	-4.1499	-5.6768	-2.9128	-0.15665	-2.4747	-3.083	-5.6642	-3.0164	-5.5334	-3.9133	-5.508	-3.3718	-6.1093	-5.0959	-3.266	-4.3626	-1.1003	-5.8066	-3.1696	-4.4743	-6.5151	-3.446	-3.4192	-3.603	-5.4943	1.8262	-1.6829	-2.7838	-4.0102	-1.4855	-3.0984	-3.7975	-4.372	-1.1931	-3.3692	-3.1076	-2.4544	-1.998	-2.8839	-7.3777	-3.2105	-5.0092	-3.1882	-2.2848	-4.1564	-7.0796	-3.4266	-3.9727	-1.792
-2.4191	-1.5754	-0.58899	-4.085	-1.5591	-2.5643	-2.7821	-6.61	-1.6335	-4.0278	-3.6908	-2.1773	-1.5155	-0.34341	-3.6462	-5.3204	-1.1651	0.97585	-1.7566	-2.9196	-1.4943	-1.5881	-3.4703	-2.9014	-1.5038	-2.7441	-3.2434	-0.28076	-5.4015	0.17035	-4.0167	-2.2928	-3.9829	-5.0317	-4.7191	-4.6461	-2.6906	-2.107	-1.6737	-2.8986	-1.7944	-3.0746	-2.7568	-3.9557	-1.5555	-0.51669	1.2072	-1.6039	-1.2016	0.5488
5.0229	6.5467	0.029178	0.99583	1.6351	-1.728	3.1107	1.6746	2.2442	1.8822	2.5094	2.342	-0.67845	3.4853	-0.53417	4.6372	2.9228	0.75292	2.3015	0.91232	-0.55503	0.43443	-0.56653	-0.87383	3.1965	1.0594	3.3349	3.4776	0.2612	3.7303	0.79391	-0.99617	3.7604	1.2287	3.1392	1.9912	-0.0024853	5.1711	1.3161	2.9699	1.6016	2.43	-1.1095	1.2381	3.3	3.8017	1.2639	2.2767	0.31692	0.48153
4.1163	5.4758	4.3477	3.6271	4.3009	7.4152	2.9708	3.6015	6.8648	5.0383	2.6985	4.9284	6.7945	5.1793	5.7936	4.8482	5.1364	2.567	6.0921	3.7182	1.8833	3.2351	3.1624	2.6887	6.896	2.4548	5	5.0533	4.2795	-0.025175	3.5279	5.0036	4.6767	3.987	6.3879	3.2856	4.0902	7.2369	3.3226	4.2254	4.2452	5.6818	2.4115	3.3438	5.212	4.8703	5.6254	4.2508	4.3466	5.6513
5.0924	2.9549	-1.2434	4.4383	4.9146	2.1102	3.8817	1.7889	3.4494	4.8557	4.3428	3.8993	4.6801	3.6342	4.0846	3.0457	1.458	5.0571	3.4385	1.5059	3.1123	0.44149	3.1574	1.7715	3.0903	2.8376	3.2851	5.0577	1.4755	2.6891	4.1437	3.1617	2.4786	5.6999	0.77141	3.7328	1.1997	4.8659	1.2115	0.18326	4.7809	1.4689	0.8632	4.0096	2.4477	4.726	3.7727	1.931	2.8297	5.1346
6.0165	4.874	7.3075	4.2189	8.0752	6.9645	5.6987	7.2698	4.7261	7.4586	4.981	6.5415	5.2089	5.7119	4.3486	3.3905	6.4618	5.2343	5.1121	6.7026	5.4659	6.5137	5.5319	7.6113	4.8596	4.2287	2.9617	6.0855	7.5573	5.7955	7.1661	6.8594	7.0241	4.7622	4.2266	6.187	5.6396	2.7923	4.5876	6.2046	6.259	4.1481	3.5876	2.8147	5.5408	8.3258	3.501	5.5719	4.5129	3.779
-2.5261	1.1323	-4.1194	-3.2081	1.248	1.3734	-1.0698	-0.82903	-1.3322	-1.4694	-3.4098	-1.5405	0.73664	-1.3705	-0.33498	0.27117	-2.7318	0.5253	-0.46219	-0.65	-0.30615	-2.655	-2.5608	-2.1143	-3.5668	-0.8056	-1.3321	-3.6674	-0.71446	0.3872	0.80624	-0.015535	-2.1613	0.57307	-0.084208	-5.6897	0.85832	-2.6751	-0.45391	-1.7226	-1.4133	0.0062518	0.53482	0.60163	-1.1981	-3.4244	-4.3025	0.63551	-2.1361	-1.2761
-10.773	-9.1939	-11.583	-17.008	-16.845	-12.989	-14.108	-15.583	-13.977	-11.263	-13.481	-11.386	-11.938	-14.325	-13.261	-13.139	-13.328	-12.391	-15.64	-12.503	-14.277	-14.843	-13.915	-13.062	-13.825	-11.772	-17.065	-14.099	-13.982	-13.143	-16.451	-14.179	-12.954	-11.257	-12.79	-12.671	-9.7054	-13.126	-12.694	-10.481	-11.236	-14.891	-11.134	-14.548	-12.47	-15.661	-13.278	-13.444	-16.357	-13.299
-8.4358	-9.7746	-11.27	-8.959	-8.7008	-9.2172	-9.9432	-8.9544	-7.6774	-7.2257	-10.149	-11.997	-4.7566	-8.1517	-6.9369	-10.146	-3.5995	-9.8009	-10.9	-2.6614	-8.3857	-10.596	-3.7567	-6.189	-7.4002	-8.974	-7.889	-6.9119	-8.964	-5.4082	-7.2492	-10.514	-10.682	-7.3004	-6.4365	-9.9019	-8.4553	-9.873	-8.8916	-10.745	-6.3266	-7.203	-5.1601	-9.1849	-7.5508	-8.5439	-7.1089	-3.1363	-7.4629	-8.4481
-0.035917	-0.67205	-1.3882	2.3154	0.72222	2.3688	1.4686	0.2501	2.8156	-3.6921	0.47727	2.0224	0.14732	0.37134	0.71137	3.5867	1.0444	-3.1727	-0.50098	-0.85333	3.1748	1.8695	1.9695	1.09	0.34784	2.4539	-0.36988	-0.91695	-0.66019	-0.9497	3.3568	-0.2921	1.4872	-3.2521	-0.99841	0.10206	-0.18368	-4.0003	2.053	1.9743	-0.70224	0.42638	0.75401	0.045195	-1.3769	0.59107	-2.1452	1.8977	0.51721	2.2842
0.80678	5.6969	1.1349	-0.46767	4.0299	2.7482	4.0497	3.8495	0.18778	2.8029	2.72	-1.2757	0.81151	-0.51776	-0.38595	3.257	2.8334	-0.8278	3.8418	2.3569	5.0169	2.4597	1.8945	0.7369	0.97258	1.7517	0.051581	3.0034	-0.91483	3.087	1.2068	3.0612	3.9163	3.6817	2.5622	1.9516	1.3316	-0.085276	3.4166	0.16659	3.4746	1.9757	-0.75597	3.7802	0.30133	4.2161	0.92977	3.5948	0.87114	2.3069
-9.2546	-9.1293	-6.906	-12.147	-9.4081	-12.59	-8.2527	-11.464	-9.0583	-10.814	-10.554	-10.857	-9.3113	-13.201	-11.973	-11.968	-10.521	-12.552	-7.558	-10.338	-12.062	-8.5952	-12.369	-11.355	-10.952	-11.941	-13.689	-11.718	-12.117	-11.496	-8.036	-13.702	-12.234	-12.985	-9.1486	-11.283	-8.0265	-15.23	-10.794	-8.1114	-9.3893	-7.7263	-12.196	-11.947	-9.9407	-11.904	-11.452	-12.284	-11.847	-11.217
-9.1291	-10.14	-7.5363	-10.737	-11.056	-9.3015	-10.205	-11.729	-10.015	-11.939	-13.852	-8.8837	-12.19	-8.6761	-13.143	-10.994	-11.46	-8.4922	-10.132	-9.9302	-10.692	-9.0093	-12.634	-10.182	-7.7948	-13.445	-9.7361	-12.413	-8.8158	-11.53	-9.9733	-15.005	-13.407	-11.415	-7.4633	-8.0002	-12.023	-10.11	-8.4227	-10.67	-11.506	-9.6667	-10.856	-10.846	-11.268	-12.231	-9.8074	-9.5179	-11.319	-10.962
-16.153	-11.528	-11.435	-14.217	-13.761	-15.873	-12.326	-14.193	-13.312	-12.886	-12.322	-15.865	-12.943	-12.705	-16.454	-14.391	-13.319	-15.692	-10.977	-13.229	-13.793	-14.143	-16.582	-15.773	-10.564	-16.24	-17.105	-17.384	-11.06	-12.193	-10.999	-15.636	-12.615	-13.874	-14.503	-15.254	-14.214	-13.001	-12.759	-13.742	-12.769	-11.484	-16.396	-12.357	-12.165	-15.787	-10.864	-17.886	-9.3995	-12.084
2.2929	3.4959	1.8235	-0.11843	2.7257	2.8524	3.0121	2.9784	1.3141	3.0978	4.8792	2.0413	4.2611	-0.060659	-2.8049	2.4277	2.1729	-0.17702	1.1953	3.6136	0.99588	3.4653	0.52254	1.5957	1.6045	1.6474	2.3732	5.9572	2.8099	0.98546	2.5094	-0.7192	-1.2137	0.71212	0.88356	0.86873	0.83979	5.4201	2.9542	3.2704	-0.13935	-3.0846	0.96516	3.6003	-2.2568	1.036	1.6297	2.5015	0.32947	0.43331
2.7334	3.9602	5.9184	5.2312	5.0822	5.9144	4.8107	6.3939	0.9935	4.0851	3.4783	5.9969	5.0379	6.6236	3.9472	8.3608	5.5087	5.1372	6.2833	4.7647	4.3768	5.1686	5.1354	9.179	6.5229	5.953	7.4971	4.8189	4.3984	4.5671	5.4174	7.7074	4.9059	6.0995	8.0641	6.3293	3.6806	5.9494	4.5354	6.0607	4.6435	5.9457	4.2091	4.2374	2.5098	4.1646	4.7016	2.7614	4.5717	4.7093
-4.5138	-3.6613	1.0002	-1.8387	-2.3029	-2.65	-3.0511	-1.4436	-5.4181	-5.2961	-1.102	-0.15223	-2.7461	-5.8843	-0.60904	-2.0934	0.089208	-0.095283	-3.5381	-1.8506	0.045691	-2.6254	-0.87943	-1.2522	0.45603	-2.6643	-1.8922	0.35755	-0.85012	-0.75764	-3.041	0.78347	-2.2091	-6.0166	-4.4227	-1.249	-0.70164	-3.6837	-0.023742	3.0677	-0.87432	-5.6779	-0.1335	0.56399	-3.1174	-0.21104	-1.4393	-1.7468	-0.68744	-1.1708
-9.0464	-10.633	-9.6741	-10.783	-6.8355	-9.9968	-8.3068	-7.8852	-8.8812	-10.388	-7.0875	-11.644	-11.591	-7.9342	-11.024	-7.592	-9.8901	-8.0333	-9.285	-11.042	-11.469	-9.489	-6.912	-8.4638	-7.3409	-9.1453	-9.3484	-7.1578	-12.392	-8.4175	-9.1997	-8.8094	-6.1005	-9.2288	-9.6983	-8.5873	-3.1611	-6.3075	-11.189	-9.3912	-9.8319	-8.7699	-12.163	-6.6361	-8.5918	-8.3784	-8.1381	-6.788	-10.036	-8.5131
6.6908	3.0175	4.6274	3.3453	5.1597	2.7399	4.2151	8.1161	2.9013	8.7916	6.1225	6.512	5.2893	4.7532	7.2066	4.1735	6.1122	6.1518	4.207	7.1558	6.6322	4.3893	5.4169	4.9272	4.8037	6.1658	6.4935	5.2586	5.1098	2.2334	5.4925	7.2212	4.2323	5.737	5.2182	3.458	5.5817	6.3276	6.4122	5.8673	2.2966	4.8671	5.5986	4.3387	4.5367	3.8622	2.0661	4.363	5.3991	6.2323
-3.5815	-3.3388	-1.1786	-2.5652	-0.36131	0.46835	-4.7178	-4.5585	-0.50049	-1.0794	-1.2015	-1.2871	-3.8895	-3.6182	0.0032744	-0.47176	-2.3799	-1.2823	-2.0187	0.31238	-0.70062	0.34944	-0.01541	-0.50085	-3.9443	-0.32149	-1.5881	1.4764	-1.2873	0.29651	-0.0083379	0.10923	0.75566	-3.1145	-1.1428	0.15759	1.8139	-2.4453	-1.6409	-1.1767	-2.277	-2.2821	-4.0108	-2.6743	-1.9864	-5.1718	0.82303	-4.2454	-0.36761	-3.9247
-5.8055	-6.895	-8.2085	-7.2138	-7.3495	-7.4065	-7.7222	-7.1487	-5.4462	-7.2034	-6.9837	-8.0416	-7.3724	-6.0952	-7.1107	-8.1379	-7.3213	-7.4343	-6.3783	-6.0767	-5.3637	-8.3311	-10.251	-8.2665	-8.2319	-7.8817	-5.1594	-5.0097	-8.5949	-9.6677	-7.1654	-5.5547	-10.711	-5.0702	-9.4915	-7.1245	-7.7358	-9.7861	-5.6637	-10.885	-8.5593	-6.9488	-6.7207	-7.2957	-7.8828	-6.7303	-9.8641	-8.4638	-2.9759	-5.7665
-1.3488	-0.18267	-2.6676	-1.1045	-4.4552	-0.86214	-0.17873	0.60384	-1.9621	-0.56714	1.6984	-1.0333	-1.3175	2.9579	1.6311	-3.8583	-1.4749	-0.65917	-4.2348	0.69857	-2.1196	-1.2105	-2.169	3.6432	2.2894	-1.094	-0.31624	4.2074	-1.4195	-0.98917	-1.1764	-0.67768	0.97585	0.29071	-2.8145	-3.8306	-1.386	0.35579	0.9169	1.3092	2.3487	-0.65461	-0.56486	-2.6616	-3.307	1.4988	-0.36222	-0.25903	-1.9883	-2.9179
-4.0063	-3.059	-2.3212	-2.9323	-1.3921	-0.89921	-1.5594	0.50413	-5.1427	-2.6305	-0.68607	-5.6558	-0.36932	-3.8545	-2.015	-0.13315	-1.3045	-1.4716	-0.49321	-0.68834	-3.2347	-0.20284	0.94501	-3.5467	-1.9997	-4.4386	-1.9289	-0.52342	-3.7382	-2.4139	-4.5341	-1.5952	-0.70167	-0.21214	0.1521	-3.2339	-1.8438	-0.010844	-1.3529	-4.0874	-3.5294	-1.3257	-2.9613	-0.26565	-1.5888	-1.4845	-2.3474	-2.7293	-6.2255	-4.9549
1.0055	1.2873	1.0516	0.82439	-3.2085	-0.031127	-3.0319	1.1597	0.17633	0.17617	-0.96217	0.62037	-1.6182	-0.49874	0.93016	-2.9317	-0.72504	0.34469	-2.254	3.8618	0.38721	1.0239	2.2793	-2.4578	-0.97129	1.9194	-1.2952	-1.8082	-0.29167	-4.5499	-0.30935	1.1693	2.1877	5.3496	-2.6358	2.0809	1.2642	-0.96904	-1.8966	-0.33026	0.3623	-1.4419	-2.8908	-0.49217	-3.4235	0.87048	-0.70553	1.4503	-1.1965	-1.6474
1.6678	-1.1339	-0.96172	-4.7239	-3.1381	-1.6101	-0.40951	1.5841	-1.8595	-2.3867	-1.0459	-0.65027	-5.3199	-2.2721	-3.7505	0.66588	-3.1343	-1.7638	-2.199	-3.4309	-1.6199	-4.0016	-5.4196	-7.3093	-2.6418	-3.4798	2.1543	-2.4175	-4.5818	-0.054221	-3.4512	-4.4544	-3.1434	-0.98672	-0.48542	-1.6847	-3.4437	-0.33738	-0.23698	-5.4483	-3.1174	-4.1742	-2.7186	-3.9224	-0.53975	-4.0799	-2.4768	-2.1375	-2.5229	-1.9361
-10.913	-11.312	-12.365	-9.4382	-12.095	-13.412	-13.109	-11.501	-13.175	-12.054	-11.545	-12.552	-11.201	-12.022	-11.796	-11.919	-10.233	-12.13	-11.586	-12.747	-12.901	-12.122	-14.527	-10.548	-13.078	-14.953	-7.0571	-13.33	-11.598	-10.454	-9.8803	-9.8989	-9.7471	-11.581	-10.969	-14.221	-11.575	-12.177	-12.996	-9.4927	-10.583	-7.5865	-11.213	-10.348	-13.592	-9.6774	-13.333	-11.816	-8.7926	-11.07
2.0231	-0.98516	3.6047	-1.9215	-1.2886	0.33259	-1.656	-1.3936	-1.3841	0.29992	-1.2974	-2.782	1.5799	3.3284	-1.199	-0.35068	0.059302	-1.0008	-2.1426	0.71446	-1.4559	-2.2454	-1.9343	1.7445	0.061146	1.4967	-1.798	-1.67	-1.0049	-0.89397	-1.9275	-2.2279	1.1596	-2.4253	1.1333	-3.6591	-0.1265	1.6799	1.7267	-2.6445	0.44178	-0.83231	-0.64832	-0.40811	-0.78976	-0.096471	-2.3293	2.595	1.0226	0.64304
-10.105	-13.773	-11.436	-12.989	-12.674	-15.298	-11.723	-13.667	-12.093	-15.476	-12.145	-12.515	-10.633	-10.858	-13.587	-14.679	-11.954	-15.987	-12.907	-10.47	-13.411	-15.532	-14.08	-12.886	-11.619	-10.764	-11.264	-13.15	-13.437	-12.719	-8.7065	-12.307	-12.562	-12.113	-10.551	-13.637	-13.984	-14.534	-14.711	-13.895	-13.715	-9.5296	-13.467	-15.467	-13.064	-12.321	-13.011	-15.034	-12.409	-13.552
-2.7918	-0.91501	-3.7953	0.24022	0.72087	2.7171	-0.47828	0.072508	1.078	0.50761	1.0066	-0.12317	-0.85252	-1.9645	0.66262	-0.86923	0.078539	-1.6389	0.35672	-0.11398	-0.38284	2.2749	-0.35067	0.63756	-1.8876	1.199	1.3638	-3.0524	0.35827	2.2045	1.1281	-0.87129	-2.2424	1.4052	-0.7347	-1.902	-1.8105	1.225	0.45317	-2.2087	0.16292	4.2015	-2.6544	0.016936	-2.3758	0.30219	0.42704	1.3207	0.38416	1.8836
0.16018	-0.75586	-1.0474	0.010505	-2.0976	-4.6988	-3.3805	-1.3614	-2.0853	0.38047	-1.754	-0.65895	-2.0739	-2.4274	-2.892	1.2069	-1.8115	-5.207	0.52081	-2.2701	1.7829	-3.2842	-4.6889	-0.70986	0.47475	-2.8648	-5.3101	-3.0978	-3.0656	-0.063767	-3.3561	-2.5933	-3.4832	-2.0102	-1.0589	0.78172	-2.8894	-1.9562	-3.533	-3.2337	-1.4045	-3.7156	-3.5549	1.0963	-4.6798	-2.3127	-1.0899	-1.9867	2.9355	-2.3463
0.894	0.60875	-0.24943	-1.1055	2.2028	2.7004	2.2889	-0.042584	0.46909	2.7679	2.2386	1.5192	2.1714	1.4786	3.2507	-0.92687	1.0187	2.3557	5.2792	1.9943	1.958	0.15809	-1.8286	0.46013	4.1027	1.0989	2.0611	0.92295	3.6729	3.5127	1.3692	2.276	1.7332	0.57899	2.8423	4.7686	1.7123	1.4513	0.84141	0.91484	1.8613	0.36678	-1.2399	-1.3462	-0.92998	2.6125	5.126	3.8529	4.9621	2.084
6.8338	7.2746	8.6888	8.9832	5.941	4.582	4.9402	4.3006	6.972	6.6432	7.1624	5.339	7.4447	1.4696	5.3981	6.3144	5.4671	6.2942	9.9674	6.0918	7.0754	5.1594	8.7474	6.5302	8.2445	6.8764	7.6532	7.6437	4.874	4.8866	4.7162	7.1588	6.0068	9.2988	5.424	4.4221	5.6584	6.6503	8.5476	6.9384	5.6904	5.8051	4.0593	6.0364	8.2196	8.4807	8.225	4.5278	9.59	7.5073
-10.346	-13.076	-11.053	-11.48	-15.612	-14.013	-12.852	-11.739	-10.192	-14.721	-14.624	-9.2125	-13.703	-12.308	-10.171	-7.7444	-14.192	-12.337	-11.402	-12.828	-14.247	-9.7633	-9.1448	-10.142	-15.49	-13.506	-10.347	-11.555	-12.406	-11.608	-9.9528	-10.752	-11.554	-9.356	-10.673	-12.352	-12.878	-11.942	-12.115	-10.439	-12.511	-12.491	-11.511	-14.138	-11.754	-12.351	-11.939	-11.695	-10.162	-12.287
8.0949	4.9209	5.2921	3.9035	3.6385	4.8587	3.5014	5.7361	4.4905	7.6584	2.1036	3.8594	6.5401	3.2913	8.5318	3.8565	1.4122	4.2277	3.1892	2.9452	3.0626	3.3859	4.0941	8.2327	5.6385	8.2777	2.3942	4.2209	4.8499	5.4045	2.1228	3.8533	6.4321	5.53	4.2798	4.1498	4.5482	-0.0076202	3.9949	3.7977	0.81698	4.4816	6.8547	7.084	3.4331	5.1537	7.5829	4.4029	5.8558	9.6711
-0.57076	-1.343	-1.7078	-2.9341	-1.4277	-2.9453	-5.3556	-2.5453	-3.3856	-3.1886	-2.4399	-2.1832	-2.8147	0.12729	-2.347	-3.9937	-4.3784	-1.4802	-2.3419	-4.8876	1.3767	-2.9515	-4.1285	-3.7446	-2.7654	-1.2981	-1.5726	-1.768	0.1319	0.051057	1.0381	0.39645	0.098641	-3.531	0.16392	-1.9846	-5.7705	-1.4281	-3.0732	0.26571	1.7814	-0.086406	-3.5339	-5.2968	-4.0725	-4.281	-3.0404	-0.88638	-0.50663	-4.0273
-5.4097	-4.4893	-2.56	-2.8961	-5.2061	-2.4949	-5.4963	-2.7369	-3.5488	-4.2597	-0.69208	-4.4703	-3.8186	-4.326	-4.7335	-8.4	-4.2598	-3.5888	-5.684	-5.3979	-4.5542	-5.0904	-1.9218	-2.1485	-2.0829	-4.5771	-7.6168	-4.7136	-2.8585	-4.9993	-6.3713	-2.1268	-6.4776	-4.421	-3.2572	-2.3418	-5.2958	-5.9026	-7.0979	-5.6276	-4.565	-1.8329	-3.7694	-2.9452	-6.4687	-2.8148	-1.804	-2.2148	-4.3601	-3.9901
-5.4023	-1.0328	-3.7508	-2.6456	-3.3764	-2.6728	-2.1701	-2.9935	-3.8906	-1.7478	-2.8544	-1.6926	-1.8907	-3.6408	-2.8543	-5.2226	-2.2853	-1.7322	-5.9879	-1.2363	-0.36781	-1.5086	-0.31447	-4.5197	-3.9753	-4.3179	-4.7712	-2.1286	-2.4844	-1.8763	-2.0255	-1.0809	1.4954	-2.1569	-2.7041	0.37786	-1.0247	1.0693	-0.75118	-3.9987	-1.5427	-0.36248	-2.2025	-1.9825	-4.6461	-1.2999	-1.5882	-7.54	-1.0195	-5.2535
-3.1474	-3.1318	5.0238	0.61077	0.89287	0.31972	-4.2242	-1.5825	-5.1213	-3.2725	1.5564	-2.0747	0.3988	-4.683	-1.1704	-1.2583	-3.1035	2.3834	-0.38741	-0.48252	-1.136	2.0014	-1.2204	-4.8787	-3.7885	2.2317	-3.4234	1.9474	0.27505	-1.4226	-2.2441	2.1732	-3.1043	-2.1629	-1.2409	-1.5385	-5.3422	0.27609	0.26593	-2.86	-4.2178	-1.9453	-0.22344	1.8017	-0.73767	-1.2403	0.66061	-0.71591	-3.9336	0.073447
2.7601	3.4368	0.25115	2.2153	2.8138	2.7856	2.5725	3.6587	2.5919	5.7758	4.1192	4.0634	3.261	1.7653	0.558	6.4518	1.0711	4.3594	4.2209	3.1083	-0.36214	4.9451	4.7782	0.25768	0.82785	4.6865	2.9164	4.7305	-0.29264	4.5196	5.0877	2.5112	0.36602	0.13676	2.449	1.2956	-0.73193	3.54	0.66806	2.3529	2.4192	-0.94722	3.5451	5.6126	1.3861	4.6888	0.52248	1.3465	1.2304	2.6257
-11.058	-12.62	-12.957	-18.276	-13.309	-17.648	-11.947	-15.33	-11.936	-13.866	-11.599	-16.922	-13.195	-11.832	-13.72	-14.677	-12.266	-14.455	-11.558	-14.068	-12.821	-14.523	-11.396	-13.726	-15.609	-11.874	-13.067	-11.185	-13.109	-13.715	-17.57	-14.697	-17.768	-10.973	-10.847	-15.391	-14.053	-11.369	-13.533	-13.559	-12.756	-12.846	-14.031	-12.299	-9.4917	-11.931	-14.044	-12.801	-10.134	-12.692
-10.792	-10.883	-7.8079	-10.925	-11.479	-10.214	-12.615	-15.063	-11.511	-10.998	-13.573	-9.0765	-12.197	-15.441	-11.217	-10.819	-12.595	-11.952	-10.161	-12.655	-12.59	-12.328	-10.89	-14.662	-11.179	-8.676	-11.645	-15.522	-12.723	-13.1	-9.3099	-11.254	-11.858	-13.307	-10.192	-13.996	-13.172	-12.427	-6.024	-13.771	-14.456	-11.335	-10.674	-11.364	-12.21	-10.895	-12.947	-13.757	-7.7747	-10.41
-0.97011	1.1428	-1.6863	0.70948	-1.3267	1.2997	-2.0023	4.403	-0.019292	-1.4604	2.5827	-0.8269	-0.2289	0.47718	-2.2725	1.5611	0.93656	-2.7698	-0.78579	-0.23491	0.10688	2.2643	0.96883	-0.25843	-0.065897	1.1432	-0.044416	-2.4311	-4.4122	-1.7237	-0.87025	-1.7911	-0.94509	-2.9012	-0.4399	-0.51812	-2.4731	-2.3763	-1.5537	2.2583	3.8704	-1.3113	0.35728	-1.5394	0.35504	1.7149	-1.5737	-2.3879	-0.56144	0.22396
1.1717	8.0315	2.3032	7.7765	5.9906	8.1737	5.003	5.7256	8.068	2.5391	2.8228	7.0372	7.3386	5.307	3.2164	5.8054	7.3513	7.3387	4.429	7.0856	3.2994	8.4745	4.8087	3.8459	5.5561	3.9709	4.7152	9.4203	7.1499	4.649	2.1855	6.8627	7.2205	3.8471	5.9849	5.1898	4.8337	4.7149	4.2068	7.1337	6.9074	6.536	4.8095	7.1081	3.9472	9.0937	5.3898	6.9964	5.4691	1.9998
7.4329	11.055	8.097	9.0687	9.0059	8.3321	9.6308	6.8398	7.7195	7.5775	8.9793	8.4943	8.6239	10.633	7.3273	6.3132	5.8946	7.1304	9.9542	7.3816	10.005	9.6807	9.3399	10.162	5.3493	10.775	7.4148	6.6253	9.1993	8.949	7.932	9.4181	7.2059	7.3722	6.2078	8.7039	7.5144	8.4519	10.19	9.2576	7.0685	13.587	10.807	6.9269	10.485	7.3786	10.97	8.5899	7.156	10.183
5.7588	4.2527	7.2606	5.782	6.3979	4.1138	5.6441	6.9694	5.5249	2.8226	5.6319	6.7111	4.2222	6.7491	3.8359	6.9851	4.133	4.0792	4.7179	4.589	2.6868	6.7049	5.0903	4.5378	3.3024	6.5105	5.6145	4.1578	1.8658	5.3731	5.8389	5.0407	6.8862	2.0713	5.7084	3.707	3.0974	3.2284	7.7439	3.1529	4.1422	4.5404	3.8563	5.0538	3.105	5.7548	3.2429	7.2557	5.0643	4.1014
-3.2282	-2.753	-6.0767	-6.6841	-6.4895	-4.9685	-4.841	-7.985	-4.8626	-2.7043	-4.36	-8.9591	-7.8484	-3.6507	-4.576	-5.0044	-8.8236	-5.4334	-6.707	-5.342	-5.2239	-11.39	-6.6124	-7.7526	-8.8159	-5.9852	-4.0017	-4.8146	-5.2467	-4.5645	-4.6136	-4.0288	-6.4368	-3.4183	-3.4037	-5.0968	-5.8776	-9.4572	-2.0052	-5.5726	-4.9742	-7.6273	-3.5468	-5.3115	-5.8783	-1.3237	-4.6694	-3.8913	-4.2315	-4.4883
-14.445	-13.661	-13.145	-15.077	-12.389	-16.422	-9.1967	-8.1813	-12.861	-13.711	-14.495	-13.365	-12.994	-11.044	-10.852	-12.853	-11.192	-12.184	-15.928	-10.685	-17.485	-10.581	-12.232	-10.107	-13.664	-12.194	-13.939	-9.0494	-13.822	-14.605	-7.8779	-12.843	-12.502	-11.332	-12.502	-11.584	-12.504	-11.745	-16.833	-12.958	-11.277	-15.045	-12.935	-11.721	-13.629	-15.489	-13.969	-14.17	-10.244	-9.2506
-5.7579	-3.3349	-5.7127	-2.8953	-8.9728	-5.1403	-8.0666	-5.511	-3.3822	-2.6283	-9.4708	-2.8784	-7.34	-4.934	-5.7782	-5.3972	-7.1849	-4.2039	-7.0063	-5.4962	-7.9178	-6.6315	-9.1527	-6.1188	-8.8532	-5.2797	-3.9886	-7.1226	-2.3004	-1.4121	-3.7244	-7.4882	-6.3788	-6.2693	-4.496	-5.6482	-5.522	-7.199	-4.9758	-6.3973	-5.5638	-2.639	-3.4029	-3.7318	-5.3588	-5.3223	-2.8319	-7.8207	-7.5497	-8.0405
-3.3843	-0.38484	1.4016	-2.707	-2.5555	3.5782	-2.3206	0.6734	-1.5894	-0.85446	-1.6854	-5.4848	-0.2758	-0.56217	2.1883	-0.85117	-0.96604	-0.92771	0.32972	-3.4753	-0.019981	-0.92772	-0.46636	-1.0104	-2.8153	-5.6599	-1.8924	-4.5447	-1.7626	-0.59426	-3.9764	0.14866	-1.9716	-1.9479	0.24301	0.33217	-1.3706	0.11056	-1.8993	0.13103	0.67596	-0.62215	-3.4838	-5.1646	-1.9116	-0.74639	-4.7026	-1.7623	0.75315	-3.2318
-1.7709	-0.5825	-3.7736	-2.2572	-2.7817	-3.3443	-1.806	-2.6325	-2.1122	-3.7294	-4.7664	0.081805	-1.0116	-0.0054156	-0.88875	-2.9473	-1.1294	-1.4186	0.02361	-1.9563	-0.47216	-3.2501	-1.7101	-2.0716	-0.56438	-5.1609	-3.2696	-3.7664	-3.7068	0.29705	-0.83825	-2.3297	-3.7138	-0.65826	-1.3181	-2.0433	0.55475	-2.0307	1.3437	-3.4786	-3.1087	-0.47038	-4.1644	-0.059699	1.041	2.1583	0.62772	-4.2453	-1.951	-0.59317
-10.396	-11.328	-15.281	-13.229	-12.949	-13.773	-12.328	-12.687	-14.269	-13.075	-14.715	-11.822	-11.55	-13.208	-13.877	-11.595	-10.787	-13.339	-12.745	-12.222	-11.006	-11.798	-14.768	-14.302	-10.103	-13.41	-14.12	-14.627	-12.952	-10.616	-11.382	-8.5898	-12.685	-12.287	-10.319	-13.797	-14.341	-14.175	-15.478	-12.344	-12.301	-10.164	-14.45	-15.094	-14.579	-13.396	-10.311	-14.06	-17.401	-14.016
-0.9434	-2.3631	-1.9996	-0.62372	-0.50599	-2.9972	-2.4877	0.039779	-3.9896	-0.6731	-0.0019514	-3.8282	-1.5604	-4.9119	-0.98263	-1.4242	2.3367	-2.0049	-1.6055	-1.1338	-1.9616	-0.4961	1.4013	-2.0591	-1.8175	-3.4777	-2.159	-1.6142	1.6023	-2.4875	-0.73098	-0.19639	-1.2584	-2.775	-3.6251	-2.1433	-1.3513	-0.93952	-2.2634	1.5007	-3.3171	-0.23775	0.47982	1.0655	-2.4911	-2.8327	-2.4458	-2.2987	-0.1256	-2.2294
-3.7471	-3.5748	-5.2762	-2.9585	-3.6359	-5.2255	-6.7086	-1.38	-1.8868	-2.5525	-1.7617	-3.6082	-4.9933	-3.8642	-7.3496	-2.9935	-3.7299	-2.3264	-5.1166	-5.0242	-3.325	-3.4528	-1.8436	-0.57019	-1.6544	-1.8933	-4.2866	-0.84116	-3.3229	-2.9568	-1.7474	-6.1016	-1.7814	-1.294	-3.2195	-4.9267	-1.8278	-5.1296	-4.6573	0.0011714	-1.4975	-0.46712	-1.8834	-3.3515	-2.6567	-2.0965	0.54379	-3.008	-0.42843	0.09644
-11.861	-11.229	-15.612	-13.191	-11.594	-11.34	-12.615	-8.9295	-13.346	-11.515	-13.006	-15.043	-13.317	-9.8789	-14.792	-12.619	-13.302	-14.531	-13.165	-11.282	-13.163	-14.573	-13.76	-12.797	-11.965	-16.888	-11.213	-12.538	-9.8131	-13.336	-11.179	-10.031	-13.377	-10.388	-9.3082	-14.946	-14.737	-14.546	-13.476	-11.017	-14.254	-11.941	-14.187	-11.653	-11.53	-11.483	-15.343	-15.086	-11.322	-12.507
-3.2777	-5.0086	-5.5536	-4.9743	-4.5546	-5.7377	-6.9528	-4.1165	-5.7669	-3.1	-9.102	-2.0575	-3.6418	-2.9449	-5.1437	-5.1362	-7.0831	-4.3504	-3.1623	-5.2359	-3.8264	-4.2038	-4.1462	-3.2674	-4.3616	-4.953	-0.6863	-2.6633	-6.1177	-4.0212	-4.2271	-6.25	-5.0029	-4.4583	-7.5435	-5.2867	-7.7846	-3.3116	-5.2644	-7.8594	-4.0785	-7.55	-3.5193	-5.1825	-5.3952	-5.0475	-3.4274	-4.5097	-3.992	-7.3098
-0.084192	-0.047193	-1.3632	-3.1959	-3.3344	0.70563	0.15971	0.16071	-0.86677	-0.091116	-1.7119	-2.3397	-2.7054	-0.34382	0.43928	-2.1378	2.535	-1.2835	0.55483	-1.8451	-3.7802	-2.0617	-1.5241	0.37673	1.7265	-1.6288	-2.7654	-1.207	-1.4765	-0.37228	-1.874	0.52028	-2.6941	-1.6506	1.0121	-2.1234	-1.5461	-1.5111	-5.8403	-0.18234	-4.7277	-1.6568	-0.74844	-3.9658	0.3984	-2.3256	-0.16465	-2.1254	-3.8073	-1.3589
-2.718	-6.1981	-4.6828	-5.9985	-9.3027	-3.907	-5.217	-5.1463	-6.9131	-6.391	-8.5937	-10.235	-4.0242	-4.688	-4.2657	-7.8765	-4.7897	-2.271	-5.5004	-5.0962	-10.452	-5.8974	-7.1793	-8.055	-7.593	-4.3226	-5.6648	-6.4455	-4.9989	-6.0145	-5.99	-4.6681	-2.5191	-4.3182	-6.0717	-6.5771	-2.8612	-6.0311	-7.1565	-4.2055	-7.4597	-5.7728	-7.5725	-7.7124	-5.0101	-6.1928	-8.4591	-6.938	-5.2285	-9.0555
-23.491	-23.226	-22.386	-21.301	-20.402	-24.149	-22.457	-21.242	-19.938	-23.026	-21.283	-22.591	-23.521	-23.452	-21.773	-22.875	-22.721	-17.497	-21.161	-24.692	-23.482	-21.954	-21.134	-22.822	-24.63	-23.146	-22.359	-20.115	-21.283	-23.071	-20.95	-20.505	-23.009	-22.437	-20.005	-23.513	-23.89	-19.355	-20.07	-23.394	-22.368	-19.505	-22.618	-20.843	-23.254	-21.542	-23.158	-21.694	-19.117	-24.198
-10.196	-10.346	-9.0179	-9.3538	-9.6648	-11.582	-11.699	-10.43	-9.2639	-8.6511	-11.581	-10.593	-11.771	-12.759	-8.4667	-10.801	-8.6609	-12.673	-9.2322	-12.37	-10.866	-12.698	-9.5834	-14.467	-10.989	-8.3809	-11.023	-12.157	-10.746	-9.0528	-10.862	-10.964	-10.949	-11.385	-7.9015	-9.8962	-12.324	-13.851	-9.8279	-13.21	-11.294	-9.3275	-9.5302	-7.8767	-6.3016	-7.8032	-9.8945	-9.6877	-13.876	-8.7267
-5.9508	-4.0056	-1.946	-6.342	-2.7649	-2.9156	-2.1925	-1.6096	-3.541	-2.9626	-3.1479	0.93384	-3.118	-1.4854	-1.7385	-0.92896	-3.7737	-1.9265	-2.8965	-0.18109	-1.0128	-4.1446	-4.322	-4.2371	-1.3747	-2.2515	-2.3545	-4.5206	-0.52767	-3.5518	-6.2304	-2.3823	-4.3205	-3.5228	-1.7765	-1.1423	-4.1072	-0.77475	-2.1242	-2.074	-2.627	-0.38665	-4.0007	-4.9685	-2.62	-6.0071	-4.2142	-2.9312	-2.0673	-4.2677
-8.5126	-2.6733	-4.4112	-9.9315	-9.6927	-5.1001	-7.3626	-7.5694	-4.8637	-7.3094	-5.2799	-6.9216	-5.2928	-4.5195	-8.2678	-7.0909	-7.9641	-6.0472	-7.243	-6.6217	-5.9184	-6.5368	-4.9585	-8.6748	-8.2258	-7.3886	-6.7233	-5.0919	-6.6324	-5.5741	-5.9958	-5.1656	-7.7011	-5.8541	-6.0726	-6.0581	-5.4038	-5.2283	-5.1252	-8.5031	-7.5044	-5.7734	-8.9785	-6.2959	-7.4779	-4.6756	-5.0028	-2.6447	-7.944	-8.8223
-11.51	-12.765	-12.253	-12.877	-9.5884	-10.721	-11.914	-12.301	-15.26	-10.927	-13.865	-10.944	-11.177	-10.329	-14.709	-14.431	-10.311	-15.893	-10.749	-10.554	-13.078	-11.791	-10.945	-14.006	-12.63	-8.8074	-8.0042	-11.209	-13.626	-10.937	-12.539	-9.692	-11.298	-11.289	-13.907	-11.165	-9.2911	-14.401	-11.585	-11.733	-10.51	-12.715	-11.15	-11.994	-9.9995	-13.11	-13.129	-11.037	-12.089	-10.597
-7.9814	-8.0938	-10.783	-10.772	-10.127	-10.578	-11.325	-11.594	-11.258	-9.3947	-10.145	-12.35	-8.3389	-10.538	-9.9888	-11.603	-8.9153	-11.676	-10.952	-13.64	-9.7399	-9.5951	-7.4031	-9.6428	-10.055	-12.081	-6.8932	-10.909	-10.501	-8.0485	-13.151	-7.5964	-9.3785	-10.913	-12.062	-10.384	-7.8308	-10.268	-10.549	-8.3877	-11.262	-6.8163	-9.4517	-9.6472	-10.702	-9.4576	-10.002	-8.1953	-8.5689	-10.199
-2.1013	2.3594	-0.81163	2.3518	1.8229	4.5883	1.8183	1.2677	5.4518	3.5139	1.428	2.3442	3.9271	5.9475	1.7171	4.4423	4.072	4.5937	1.643	3.4435	2.939	3.489	0.38198	1.804	-0.49876	4.8948	1.8518	2.6147	4.5548	4.5118	3.7818	1.9301	-1.3301	2.0366	0.58946	1.7532	6.0627	3.6279	4.961	5.903	4.5551	2.4248	2.7394	3.9	2.9638	2.0727	3.0917	4.348	3.1469	2.3367
-26.025	-22.36	-24.623	-21.847	-20.081	-24.52	-20.16	-22.68	-19.073	-23.143	-19.857	-26.316	-17.126	-20.668	-24.915	-21.176	-22.699	-24.453	-22.525	-21.113	-22.768	-26.981	-21.815	-19.639	-21.979	-20.151	-22.694	-20.407	-20.396	-20.676	-24.548	-24.037	-21.831	-21.244	-21.8	-18.353	-23.543	-21.333	-19.374	-17.934	-23.867	-22.443	-22.463	-24.054	-22.306	-21.912	-25.217	-20.716	-22.851	-24.261
-1.8753	-1.6339	-0.22184	-2.9806	-1.1023	-1.7641	-3.5399	-1.2246	-1.5504	-1.9383	-1.0629	0.85651	-2.4815	-3.9246	-1.6275	-1.6865	2.4558	-3.0206	-0.94508	-1.1735	-4.3408	-2.9982	-0.32779	-2.9413	-1.1335	-1.018	-3.1341	0.23314	-2.0654	-4.4276	0.67872	0.55267	-4.0079	0.67127	-1.596	-1.1614	-2.604	-0.6173	-2.733	-0.72969	-0.83533	-4.5406	-6.6384	-2.9658	-1.4532	-2.4819	-2.1058	0.89518	-3.4314	2.946
10.042	6.662	7.4873	8.1933	8.1231	7.6689	5.9778	7.5093	6.0508	10.252	6.78	8.2795	7.8669	7.8463	9.5768	8.1628	9.9257	7.6585	6.3648	9.6257	4.9745	9.2921	12.414	3.9206	9.7499	6.2354	6.4444	9.4066	8.6418	9.0231	10.856	7.4094	8.0173	9.9468	7.4974	9.3964	6.3853	7.1045	7.7991	5.9815	7.2194	9.2758	7.2676	7.1337	6.5133	9.9089	10.411	8.6924	9.9357	8.7708
0.65492	-1.8403	-2.0429	0.51799	-0.78706	-0.52092	1.0592	-2.5545	-1.9192	-1.0601	-1.3945	1.01	0.61918	1.1238	-1.4338	-1.3194	-3.2194	-0.74321	-3.593	-1.1094	-2.5567	-1.7781	-2.3017	-4.3625	0.81809	-3.0812	0.72535	-1.7565	-1.61	0.26974	-3.4082	-0.40513	-2.0153	-0.96306	0.12538	0.014894	-2.6815	-3.8181	-1.92	-1.8956	-4.477	-2.3392	-0.24245	-0.92072	-2.3505	0.79299	-1.9438	-0.19585	1.2264	0.11934
2.6611	0.013457	1.1745	0.39082	-1.7235	2.2427	0.5589	-0.43983	-0.5976	1.3709	1.1861	-2.2028	-0.1457	4.1312	0.86179	-3.8286	1.1643	2.3599	2.3116	-0.41516	1.0606	-0.83914	-0.42928	-1.6637	-1.403	-1.1771	-1.4932	-1.3826	-1.7671	1.7017	0.8439	-3.3406	1.2214	-0.18802	-1.165	-3.329	1.1502	-2.0856	-0.46596	3.556	-3.2485	0.19832	1.4886	-1.4761	0.43954	-0.44032	3.1187	-0.81372	-0.50531	-0.48766
-9.7353	-7.4331	-6.7916	-6.5883	-7.2645	-7.5587	-8.7683	-6.7346	-8.9363	-6.7505	-6.469	-7.5655	-5.145	-7.9114	-7.8599	-8.6389	-6.6485	-7.0544	-9.3881	-5.8779	-7.7768	-6.8368	-8.9881	-7.1237	-6.9264	-6.8081	-8.8651	-7.901	-4.5425	-7.4443	-5.4004	-5.5331	-5.1887	-3.0715	-7.0557	-7.5418	-6.5414	-8.4251	-8.5066	-9.4267	-7.0542	-7.5313	-9.1791	-7.1104	-7.0641	-6.9383	-4.659	-9.5498	-6.0374	-7.8594
-5.0972	-4.1846	-6.6519	-7.3652	-4.112	-6.4709	-5.9248	-4.0919	-5.6302	-6.7516	-5.6127	-8.7082	-4.306	-5.5966	-3.0106	-6.6258	-6.2101	-5.9977	-8.8975	-4.4	-8.3247	-5.0099	-5.2855	-6.7233	-7.8271	-5.0321	-3.3356	-5.2145	-5.2397	-5.6884	-6.7549	-7.8984	-5.7255	-4.6813	-5.6675	-5.9586	-3.8848	-5.8196	-7.1137	-5.3572	-2.6971	-8.9844	-4.6133	-7.3641	-5.4866	-5.5267	-6.7071	-6.5554	-7.0184	-2.3459
-12.165	-11.007	-13.513	-15.031	-14.478	-15.027	-9.9155	-10.458	-14.332	-14.784	-16.481	-13.503	-10.597	-17.354	-11.189	-12.64	-15.986	-13.069	-11.697	-13.94	-13.79	-15.072	-13.484	-10.009	-11.8	-10.625	-14.207	-11.87	-15.115	-12.915	-16.384	-15.81	-13.358	-12.498	-12.335	-13.589	-12.697	-9.4117	-11.556	-13.754	-11.828	-12.006	-13.978	-10.938	-12.748	-11.742	-13.137	-11.73	-10.185	-15.345
-10.579	-12.722	-11.234	-11.422	-10.425	-10.113	-9.2745	-9.4663	-9.0694	-13.543	-12.425	-11.339	-14.876	-8.8001	-10.5	-11.57	-9.9597	-9.944	-7.6034	-12.903	-14.294	-8.9461	-9.3574	-8.0111	-11.898	-9.3049	-11.685	-11.958	-12.086	-11.919	-10.01	-12.425	-10.914	-10.81	-9.2124	-10.244	-12.752	-12.515	-10.4	-11.532	-7.4392	-12.829	-9.9876	-10.845	-8.6377	-9.094	-11.191	-11.346	-9.0953	-11.232
-9.5879	-11.904	-12.579	-12.539	-13.408	-8.5751	-9.8568	-8.5158	-13.118	-13.736	-9.7098	-10.862	-11.065	-11.895	-7.767	-9.8222	-8.9964	-9.86	-9.8648	-10.545	-11.278	-9.0102	-12.597	-11.292	-11.438	-11.216	-11.143	-11.484	-12.169	-9.8133	-9.5501	-12.498	-15.015	-10.228	-11.95	-11.666	-12.364	-12.361	-9.7646	-10.912	-9.8606	-11.763	-11.655	-13.627	-12.828	-9.2693	-11.793	-10.304	-8.3392	-12.926
-11.696	-14.692	-15.238	-11.077	-17.543	-15.468	-14.887	-14.263	-14.255	-14.42	-14.75	-15.176	-16.773	-13.238	-15.687	-14.264	-14.308	-15.268	-12.255	-16.098	-15.55	-15.268	-15.938	-16.21	-14.074	-14.092	-13.084	-13.839	-15.674	-11.847	-15.475	-14.802	-14.083	-16.49	-13.79	-14.105	-14.577	-14.041	-16.01	-17.424	-11.887	-15.71	-16.144	-13.136	-15.48	-14.763	-12.697	-11.344	-12.737	-10.87
-5.2767	-6.0179	-8.019	-9.0835	-7.6971	-6.91	-6.5799	-6.1243	-6.8901	-7.267	-5.2982	-6.4619	-9.6322	-6.4624	-2.9462	-3.7831	-7.7691	-7.7939	-5.7353	-7.5595	-4.7426	-5.2448	-6.2457	-11.889	-4.6611	-9.1655	-6.7248	-7.3372	-6.1107	-5.2122	-9.341	-4.6198	-5.2712	-6.3347	-3.5547	-6.8977	-8.9325	-5.9272	-5.3475	-6.3443	-3.2008	-3.3676	-8.7444	-7.0948	-7.864	-8.4457	-6.3378	-4.1036	-7.5636	-4.0265
1.7052	0.34038	0.56318	-2.0256	-0.80054	0.44609	-1.2478	0.7398	1.0176	0.67432	1.9721	3.6069	-0.2667	-3.0895	3.0548	2.9466	0.224	-0.97522	-0.38792	1.8421	0.29066	-0.22266	2.6275	2.6586	1.7014	2.2409	0.20058	4.3616	-0.78836	1.8901	-0.26654	-1.8515	0.85435	-0.90336	1.5212	0.8896	-0.64143	-1.6417	2.78	1.1112	-0.84038	0.40527	1.122	0.66304	-1.49	2.4633	0.61272	-0.35377	-1.6496	-3.6981
-9.2825	-11.873	-10.705	-11.54	-10.294	-12.364	-8.9811	-12.052	-12.246	-12.066	-10.518	-11.799	-12.361	-12.475	-12.44	-12.901	-11.966	-11.053	-12.444	-11.586	-13.299	-10.871	-11.382	-13.381	-12.066	-10.058	-14.092	-10.219	-10.079	-14.896	-10.534	-8.9539	-8.1933	-11.567	-8.986	-11.85	-12.124	-10.517	-11.014	-12.676	-11.27	-12.344	-12.968	-10.415	-9.4724	-12.282	-9.8458	-13.096	-9.122	-9.2433
10.9	11.017	8.4546	8.8249	9.0025	8.6268	10.497	10.361	8.6361	9.1903	10.448	9.4328	10.067	10.542	9.1311	7.2025	8.4773	10.748	11.312	6.926	8.6818	7.227	7.7181	10.2	9.5477	8.0619	10.862	10.522	11.659	8.5256	5.1236	7.6503	10.726	8.1794	13.566	11.381	10.486	7.2844	10.173	9.7215	9.4048	13.807	12.653	12.435	7.6385	8.4352	9.0417	9.2748	9.044	8.8366
0.87037	0.050413	-1.7565	-1.8904	-2.2607	-3.0927	-2.6342	0.32055	-1.5447	-0.4566	0.9248	-0.51149	1.1814	0.019424	-3.5846	-3.6574	-1.18	-2.0895	0.3039	3.4522	-2.2271	1.2194	-1.1527	-1.8905	-4.3282	0.073296	-2.0896	4.3103	-0.58411	0.43437	3.2357	-2.287	-0.030138	0.33516	-1.284	-1.327	1.3598	1.3124	0.1465	1.0333	0.17791	0.86434	-2.5058	-0.57074	1.924	3.4812	0.51045	-1.2894	-1.3454	2.2529
-10.287	-8.1405	-11.615	-8.7017	-9.5711	-9.4046	-8.4871	-11.829	-10.452	-8.5632	-11.558	-12.37	-10.145	-9.8014	-12.321	-10.696	-12.03	-6.2901	-7.7027	-11.308	-10.072	-11.84	-12.361	-8.3198	-8.3227	-12.116	-12.909	-7.9978	-10.568	-11.747	-7.5983	-7.8689	-11.921	-8.1928	-13.706	-11.907	-10.182	-12.413	-10.93	-10.227	-11.616	-12.335	-11.795	-8.7854	-8.473	-11.063	-9.6654	-9.8326	-10.248	-9.5211
9.1357	8.8497	8.8454	9.8333	7.5561	7.2178	7.757	6.8941	5.5537	6.6736	9.2137	10.322	9.1608	7.7233	10.465	10.988	8.254	9.1638	8.0291	10.541	6.5753	7.8894	7.0939	6.0115	3.7517	9.7446	11.346	10.353	9.5255	8.8482	6.5968	8.0895	4.276	5.0899	8.5365	8.5129	10.119	8.1049	6.2989	6.7562	8.2631	6.8021	7.9006	7.6804	8.2696	8.5263	9.1338	7.1975	8.8414	7.0571
-8.4864	-8.5185	-8.0614	-8.6589	-11.121	-10.602	-6.8093	-8.6039	-8.6568	-9.3708	-9.6703	-9.23	-11.205	-7.0263	-10.966	-7.6766	-13.269	-10.647	-8.9992	-9.09	-10.922	-13.513	-12.473	-11.606	-7.5517	-11.519	-6.8328	-10.159	-7.9583	-11.404	-12.518	-8.9126	-10.319	-11.756	-11.424	-7.7105	-8.6247	-9.982	-8.8317	-9.485	-9.051	-11.467	-6.8357	-11.754	-10.602	-11.334	-11.842	-12.104	-6.9134	-9.7061
-12.338	-11.426	-13.162	-8.091	-9.9421	-9.7633	-8.8848	-9.8599	-12.047	-12.75	-9.5912	-9.8279	-12.449	-4.723	-11.915	-10.379	-11.363	-8.8486	-9.1197	-13.45	-6.9171	-10.942	-11.281	-12.379	-11.951	-8.3094	-10.035	-14.122	-10.002	-12.228	-12.558	-12.278	-11.969	-12.686	-8.2065	-7.1893	-12.342	-9.7301	-10.932	-11.368	-13.155	-14.07	-12.026	-8.2212	-11.273	-9.8855	-8.8887	-9.7243	-10.725	-7.9178
-10.693	-16.765	-10.408	-13.457	-11.591	-12.831	-12.23	-11.688	-13.035	-14.385	-11.595	-13.677	-13.663	-13.544	-15.278	-14.476	-12.885	-14.296	-11.522	-16.961	-14.333	-11.555	-11.274	-13.515	-11.426	-15.622	-9.0195	-10.011	-12.265	-14.67	-13.143	-14.103	-13.803	-13.9	-17.691	-15.168	-10.142	-16.488	-11.183	-13.971	-13.582	-10.336	-12.712	-15.682	-14.749	-11.494	-14.326	-14.099	-13.854	-14.003
1.4383	3.7597	-0.1818	-1.8646	-1.6279	2.9613	0.010279	0.86635	-0.024818	-1.8236	-0.065759	1.831	0.84895	2.8581	0.84728	4.812	2.2552	0.58079	3.0878	2.549	1.0906	2.3454	-2.3322	-0.23313	-0.81786	1.7539	1.1145	1.7458	-0.39236	-2.9491	0.6225	0.55766	1.1179	-2.1601	0.77221	2.5287	-0.24678	-2.4993	2.8762	0.70479	0.30517	2.4173	2.3076	-2.108	-0.78782	-0.30945	2.801	2.0896	-0.64295	2.0233
-3.9955	-3.525	-7.1651	-1.2201	-4.9714	-3.4974	-5.8359	-3.782	-6.0445	-4.7762	0.43668	-4.9779	-6.8924	-6.6407	-5.5174	-3.284	-4.1824	-2.2079	-1.3631	-5.1307	-6.2067	-6.3701	-3.1879	0.29492	-2.8941	-5.1213	-4.7248	-4.668	-4.4968	-5.4875	-4.9192	-1.5472	-3.2222	-2.9237	-3.6287	-1.0987	-1.5572	-3.9183	-5.0926	-5.5744	-1.5465	-2.588	-0.11187	-5.664	-2.6811	-4.1092	-0.51103	-1.4084	-3.5978	-2.5286
-14.486	-10.336	-9.6098	-12.55	-12.398	-12.834	-10.322	-12.215	-13.954	-11.595	-14.288	-12.735	-10.681	-12.994	-14.31	-12.926	-11.565	-12.74	-9.1779	-9.1238	-12.13	-13.943	-12.965	-14.153	-11.887	-12.441	-11.721	-13.854	-12.38	-8.1631	-8.4112	-16.351	-12.983	-10.838	-10.209	-11.302	-10.633	-14.098	-15.853	-13.322	-12.455	-14.605	-12.508	-13.925	-15.131	-10.164	-14.587	-12.03	-13	-13.138
5.9546	7.6611	4.0878	9.0482	8.8564	9.7789	7.4173	10.673	8.9885	12.94	5.6326	7.0311	10.949	9.9303	9.578	7.3233	9.7949	11.086	5.8782	6.7903	6.2688	4.974	11.718	8.7806	7.4475	6.7144	9.4389	8.5829	6.4698	13.297	9.5901	10.561	8.453	9.8217	6.6758	9.115	8.1922	6.9808	9.1395	8.7261	11.483	7.4358	10.737	6.3893	10.489	11.359	13.539	11.35	8.0131	7.5721
-8.3567	-3.7962	-7.2341	-5.1815	-3.647	-5.2474	-5.5637	-8.2018	-4.5771	-4.5817	-8.9874	-4.5779	-6.8236	-5.2652	-5.9793	-4.6859	-8.3326	-5.0807	-5.6534	-4.8209	-9.063	-4.845	-8.3392	-3.7867	-4.6946	-4.6735	-4.529	-2.1033	-6.9641	-6.8921	-4.9454	-7.0766	-6.311	-4.984	-6.1204	-2.4734	-7.034	-4.3201	-3.1995	-8.4634	-5.1206	-4.7228	-6.478	-9.3784	-8.8509	-8.2411	-5.0222	-5.6263	-3.3888	-5.1844
7.9694	7.7796	7.4353	3.6629	7.246	5.002	4.1877	8.8224	4.3327	1.6579	6.1756	4.4647	4.5104	7.835	8.984	5.0725	4.3702	7.3314	5.2564	1.9181	8.0115	9.1283	5.7979	6.5412	4.7081	4.987	4.6289	4.6965	8.8893	6.998	7.5935	3.8975	7.784	1.5712	7.5142	5.2428	5.5318	6.0984	4.4863	5.1704	0.14222	6.9607	-0.10277	4.4898	6.9702	6.8159	5.4659	4.7193	5.6088	5.8071
-22.049	-21.07	-21.981	-20.117	-23.17	-20.648	-25.543	-23.548	-23.166	-21.138	-19.661	-21.753	-20.669	-23.094	-19.101	-21.981	-19.798	-24.085	-22.667	-21.675	-21.931	-19.754	-22.24	-22.088	-23.781	-19.344	-24.547	-23.856	-19.532	-22.776	-22.966	-22.653	-23.588	-20.056	-20.297	-20.108	-20.912	-20.856	-21.828	-23.053	-24.097	-23.005	-20.76	-22.418	-24.409	-22.767	-22.555	-20.802	-22.029	-23.921
-13.149	-13.774	-14.094	-10.51	-17.792	-13.469	-10.281	-18.85	-15.283	-13.032	-15.657	-15.71	-15.682	-12.462	-16.362	-11.825	-13.861	-14.592	-13.219	-12.047	-15.405	-12.559	-14.164	-14.409	-16.296	-15.276	-16.999	-15.324	-14.368	-16.429	-15.462	-13.583	-16.592	-17.978	-12.951	-11.329	-16.599	-14.052	-12.532	-15.646	-13.14	-12.352	-14.136	-13.54	-11.592	-12.661	-13.944	-12.664	-16.065	-15.931
-12.14	-10.962	-15.931	-11.084	-12.52	-13.537	-13.421	-12.938	-11.08	-12.337	-16.078	-12.805	-14.144	-12.121	-12.894	-16.126	-15.757	-13.495	-13.202	-14.033	-11.468	-14.556	-13.073	-13.326	-18.39	-13.339	-17.362	-14.01	-16.076	-14.83	-11.858	-14.683	-14.606	-14.03	-14.767	-13.941	-11.468	-13.918	-14.977	-14.962	-14.332	-18.12	-13.873	-16.121	-16.46	-17.238	-13.082	-13.185	-14.918	-15.18
-2.3519	-0.87982	-0.84577	-2.3249	1.8251	-0.8662	-2.465	-1.2621	-2.3066	-3.9404	-1.2214	-3.4763	-2.9037	-0.5326	-2.6146	-5.16	-2.6424	-1.4054	-2.4596	-1.4868	-1.2604	-3.0875	-3.6803	-0.64738	-1.7704	-2.4659	1.4954	-3.9855	-3.7777	-4.4702	-3.0107	-2.8926	0.55399	-1.7906	-1.3789	-2.5338	-1.003	-3.8113	-2.968	-2.595	-1.5839	-4.7308	-5.5864	-6.7589	0.048748	-2.255	-4.5499	-2.7512	-0.63612	-4.3838
0.086093	-4.1532	3.3235	1.9577	4.2611	1.5236	2.0452	2.1516	-1.8486	-1.9422	2.6986	3.3734	1.9036	0.41539	4.2612	0.31728	1.2195	1.8296	2.9382	-0.58097	1.6731	2.9229	-1.5039	-0.038599	-1.2137	1.3361	0.49416	2.805	0.99278	1.0687	3.6304	-2.0989	-2.0622	3.2589	1.3474	2.2004	-0.82203	0.50474	0.39953	3.9706	-0.34309	0.98569	1.0867	3.562	-0.32328	1.2998	3.2201	3.1729	2.8083	2.9742
-6.9442	-7.4527	-5.5277	-5.7136	-2.7888	-3.4861	-6.1728	-4.7836	-6.1835	-3.9257	-5.3997	-4.0448	-6.0116	-4.5823	-4.4703	-4.2174	-4.5978	-2.9067	-6.6996	-3.3529	-3.5243	-4.463	-3.4732	-6.5691	-3.9374	-6.3344	-2.5149	-3.5168	-2.0273	-5.7626	-5.98	-4.0519	-5.6584	-10.106	-3.9098	-2.271	-3.4581	-4.2316	-4.2163	-4.0826	-3.0571	-5.5084	-4.9104	-5.3108	-5.743	-5.1079	-7.1405	-4.3443	-4.3515	-4.9824
7.3943	9.5557	5.5852	9.1129	5.5828	6.3386	5.4965	5.4541	5.6967	4.889	7.24	9.0865	8.3379	8.006	4.4608	11.264	5.5005	8.2234	8.3451	5.0931	7.125	4.6647	4.0873	5.9407	5.3202	6.983	7.8186	6.991	3.9843	5.7129	6.9548	7.322	7.2418	8.1839	6.4498	4.7414	4.6598	6.0687	2.8935	5.1852	4.7722	4.8789	7.5795	6.8088	8.7563	5.2288	5.6867	4.3372	6.8345	12.666
-6.95	-5.4138	-2.2282	-2.3888	-6.1837	-5.7595	-5.3223	-3.9477	-4.7107	-5.1806	-2.0191	-7.322	-2.6704	-4.1029	-3.1252	-5.0886	-5.3874	-0.93077	-5.9496	-2.5795	-6.0617	-5.9191	-3.6876	-3.6286	-4.4905	-4.5982	-4.9113	-1.5799	-6.5857	-1.324	-4.9016	-5.6432	-3.485	-7.6829	-7.2995	-6.7669	-8.3575	-4.6156	-1.7374	-5.2029	-1.3479	-2.3301	-2.9662	-1.3748	-3.7671	-4.3545	-3.9801	-3.7136	-4.5858	-4.8465
-12.362	-15.647	-14.338	-15.124	-14.332	-12.127	-12.18	-13.481	-13.846	-8.2258	-13.295	-10.224	-11.872	-13.685	-11.363	-12.549	-10.905	-10.274	-12.821	-12.405	-11.281	-15.392	-14.36	-13.873	-12.333	-14.328	-13.688	-14.723	-10.834	-11.035	-11.71	-14.826	-14.43	-15.3	-14.107	-9.6232	-11.564	-14.808	-13.2	-13.991	-11.38	-10.971	-13.651	-12.109	-12.038	-13.18	-12.198	-10.844	-11.542	-13.575
-11.505	-11.223	-7.0507	-9.1564	-7.8561	-10.338	-9.7789	-10.236	-11.578	-10.143	-7.3766	-7.5285	-7.1441	-10.332	-9.1988	-12.692	-8.0552	-4.8377	-9.7551	-8.6541	-7.3611	-8.4405	-9.8223	-12.497	-9.9285	-11.457	-7.6153	-10.253	-9.431	-9.5024	-10.066	-10.678	-10.561	-8.9221	-9.4915	-9.8329	-9.0011	-7.0174	-8.9455	-6.29	-7.2872	-11.501	-12.084	-6.6524	-7.9993	-11.116	-11.135	-12.094	-8.5714	-9.9971
1.848	-0.082571	3.1196	0.096437	-0.041719	-0.68542	2.8515	4.8395	4.3144	2.5019	1.4428	3.2534	1.134	-0.14545	2.8772	2.6788	-0.69149	-2.7367	0.8528	2.5328	1.7277	5.1353	2.2517	2.8459	3.2521	-1.3261	2.705	2.3334	1.111	1.1162	-0.33499	1.824	0.99161	-1.5786	1.2906	0.72651	1.0789	1.7893	1.1094	3.5672	2.5099	2.0003	3.3862	2.0075	2.7585	3.2899	3.0102	-0.71237	2.195	-0.92064
5.1677	0.96232	-0.28353	3.5159	-0.71866	4.6243	2.0678	2.7914	3.5203	0.35715	4.4604	0.62985	3.6243	2.042	0.29595	0.50153	0.79943	-0.53152	1.4377	1.363	2.9801	-1.8447	3.2062	3.5738	1.803	1.7317	1.4932	1.3498	1.6612	1.4599	0.29737	2.8974	0.54792	0.65317	1.4283	-1.2861	-0.56423	1.9017	2.2278	2.9348	-1.4417	5.6452	2.712	0.94687	-0.11888	0.39647	1.1583	1.2172	1.2509	1.6777
-9.1484	-8.189	-9.1741	-9.2417	-10.687	-9.4795	-7.7485	-9.3792	-8.2181	-10.235	-9.6896	-11.066	-8.8552	-8.9324	-10.065	-12.908	-10.118	-6.3098	-8.7598	-10.739	-11.675	-9.0846	-6.6804	-9.3822	-10.176	-6.2548	-8.3199	-4.9075	-10.352	-10.603	-12.924	-9.9201	-11.499	-8.3316	-9.6869	-7.3281	-9.4902	-7.381	-8.3722	-7.1877	-8.3976	-10.366	-9.3393	-9.2178	-8.7058	-6.0526	-6.2422	-7.878	-9.586	-6.3339
10.308	10.714	10.141	11.014	8.9396	7.6218	11.752	9.9102	11.075	10.077	9.6406	11.166	11.401	10.934	11.116	7.9549	9.4433	6.5774	9.5716	10.453	8.8454	11.405	10.245	11.739	9.135	16.377	7.8947	10.076	10.935	9.9876	6.2974	8.8734	12.222	9.1616	6.9147	7.5792	10.775	6.209	7.6366	11.94	5.9968	8.0776	10.419	10.19	9.1488	6.2543	11.631	9.2707	9.2528	10.126
-0.26108	-0.88421	-4.1938	-3.9671	-0.73203	-4.3641	1.2849	-0.68441	-1.2057	-1.9724	-1.7694	-4.6873	1.7749	-1.6046	-3.7544	-2.6692	-2.4522	1.6235	-2.8983	-0.60857	-0.01139	-3.8879	-1.4522	-0.22331	-1.8401	0.44133	-1.5204	-1.4784	-1.5945	-1.0355	-1.3264	-0.45119	-0.11838	-1.7137	-0.60985	-2.0523	-2.7695	-1.0697	-1.1919	-1.2628	-0.3468	2.7223	0.81098	-2.8888	-0.66717	-2.0352	-0.40499	1.624	0.68803	-4.311
-12.481	-11.658	-12.861	-11.125	-12.616	-13.599	-11.322	-11.336	-11.856	-12.453	-11.649	-13.976	-11.387	-14.426	-12.351	-12.216	-11.549	-12.355	-11.255	-13.766	-8.5547	-9.1541	-14.372	-11.29	-10.995	-10.155	-11.338	-11.492	-9.8582	-12.951	-11.326	-12.882	-12.188	-11.434	-13.686	-11.818	-12.346	-14.002	-12.001	-12.25	-11.816	-11.202	-14.64	-10.387	-14.271	-13.997	-13.041	-15.159	-13.342	-11.423
-1.6807	0.32966	-4.0775	2.7646	0.87598	-0.42959	3.3618	-1.3254	-3.2237	0.53294	0.15766	2.8127	1.3561	-3.179	-0.040416	2.1681	0.84341	2.3879	-1.3343	-5.0489	1.9219	1.0167	-1.4536	1.324	0.22348	-1.0315	0.92257	5.1064	1.3918	-0.96753	-1.2789	0.61542	2.3442	-0.37591	2.8964	0.56343	1.1186	-1.2854	-1.614	1.3223	-2.1304	-2.3614	1.1056	0.98865	-4.7483	1.9109	0.52309	-0.12061	0.65541	0.55602
-10.78	-11.423	-10.096	-11.518	-9.6668	-9.8646	-11.314	-9.1732	-9.7877	-8.4098	-10.591	-6.4329	-11.007	-7.0188	-9.3839	-11.389	-8.5321	-10.388	-6.8854	-7.5471	-10.462	-11.008	-10.266	-7.2397	-9.8826	-12.994	-10.49	-9.4895	-10.67	-9.6028	-14.141	-9.0128	-6.8985	-8.9049	-6.9125	-7.5406	-10.525	-8.0839	-9.7454	-11.469	-9.1039	-5.9624	-10.284	-9.496	-10.408	-7.3869	-9.5519	-9.4844	-7.104	-10.514
-22.705	-22.33	-22.593	-22.234	-23.519	-24.904	-22.372	-22.955	-19.645	-21.418	-24.857	-22.426	-19.745	-21.402	-20.728	-22.174	-21.957	-20.871	-16.745	-22.408	-22.512	-22.949	-22.708	-22.286	-21.729	-20.833	-21.514	-17.787	-22.969	-21.621	-24.022	-21.146	-23.068	-22.346	-22.157	-22.159	-23.331	-26.442	-19.554	-20.945	-22.671	-22.513	-24.931	-23.898	-21.76	-21.753	-24.27	-23.541	-22.95	-21.31
7.3637	8.925	6.2295	9.5582	9.2986	9.5361	6.8366	7.5322	6.0526	6.6651	9.8919	7.5522	6.4861	9.0425	8.3435	8.9019	8.3304	4.2694	8.8174	7.7526	5.0928	4.9398	6.8834	6.1453	5.4069	6.7052	5.1541	4.7491	7.1934	5.2324	7.9624	6.5922	7.6887	10.707	6.0312	9.4706	6.7217	8.8607	9.6946	8.2607	7.148	6.5368	4.3357	6.4421	7.2678	8.8666	8.7301	8.2114	5.3503	7.2902
-3.7452	-5.4115	-4.3608	1.0974	-5.9198	-2.7436	-3.573	-8.9592	-3.7233	-3.5299	-3.0914	-1.4366	-2.5415	-2.1513	-4.542	-1.3967	-3.7961	-4.1977	-3.1216	-2.4954	-4.6484	-3.0592	-2.7763	-1.1594	-2.9508	-5.8351	-9.4135	-0.87121	-4.3374	-3.2063	-2.1815	-3.4811	-5.2314	-3.8411	-5.3076	-5.728	-2.9196	-3.5824	-4.6739	-2.3182	-1.9723	-4.0625	-3.884	-0.47374	-4.0118	-6.0278	-2.4626	-3.827	-2.2452	-5.3425
-6.4163	-5.9966	-4.1326	-5.1337	-1.2918	-5.2989	-3.6045	-3.1193	-2.2805	-8.5612	-5.5862	-2.6769	-4.0308	-3.0292	-3.0558	-4.3174	-4.5912	-2.4885	-3.2574	-4.3138	-1.4413	-3.3758	-4.4447	-0.61453	-4.3956	-4.4694	-1.4132	-5.2459	-2.6137	-5.5252	-1.8579	-3.5472	-5.6993	-3.8844	-3.4396	-7.4106	-2.3852	-0.044563	0.36212	-1.5761	-5.7786	-4.8089	-4.045	-2.0241	-5.1337	-6.2398	-5.652	-6.0019	-3.3362	-3.7011
-9.6991	-8.0669	-12.557	-9.9091	-11.575	-8.8767	-11.736	-10.236	-11.394	-8.1415	-11.3	-9.8827	-7.805	-11.822	-9.275	-11.12	-6.1539	-14.57	-11.535	-10.727	-10.691	-8.1392	-11.858	-9.661	-11.608	-13.436	-12.177	-9.9568	-7.116	-12.101	-10.279	-10.047	-11.043	-6.0579	-12.009	-8.9348	-9.5551	-7.3913	-9.0889	-9.0161	-12.514	-12.436	-7.3017	-11.445	-10.031	-6.2238	-10.375	-8.9353	-12.211	-7.728
-0.6911	1.4803	0.43398	3.7393	1.8378	-0.99507	2.1917	0.63528	1.3993	-0.015546	4.2943	0.83892	0.42905	-2.2165	0.61192	-0.18508	-1.5241	-0.27353	-3.7832	0.027946	2.7177	1.4727	-2.067	0.33133	1.3569	-1.2916	-0.88762	2.5163	-0.16383	-1.4183	-1.3409	0.35049	-0.61674	0.27513	1.1063	0.54389	5.2706	-1.6153	-1.4391	0.81223	1.4345	-0.52734	2.0452	-0.55616	1.2036	1.4854	2.068	-1.201	1.8965	-3.5838
-2.708	-2.2738	-2.0617	-1.0614	-3.0874	1.0561	-6.4743	-3.7931	-1.7292	-1.7478	-3.2304	-3.8166	-0.13648	-0.99108	-4.111	-1.2719	-5.514	-4.051	-4.5951	-2.7648	0.19059	-3.8799	-4.525	-2.0643	-0.30865	-3.9281	0.66646	-2.7724	-4.5348	-0.24604	-4.1482	-3.382	-5.9897	-1.3243	-0.12824	-1.651	-3.5053	-2.5886	-1.918	-1.2944	-2.4467	-1.7626	-2.3233	-6.499	-5.178	-1.6735	-3.0378	-0.74324	-0.46954	-3.4008
-4.1357	-2.2897	-5.4744	-2.3057	-2.9622	-6.7054	-4.3896	-3.5009	-4.142	-3.8244	-4.4601	-4.1694	-5.7018	-1.8947	-7.1418	-2.2852	-4.1637	-4.1959	-1.888	-4.7221	-2.3419	-1.8993	-3.5608	-5.6127	-2.5416	-4.6357	-3.8906	-5.3646	-6.1934	-3.5154	-3.5677	-3.8463	-6.0684	-4.1994	-3.2544	-4.221	-3.2196	-6.0626	0.10295	-4.7209	-7.3519	-4.0499	-0.6768	-4.7927	-4.9784	-5.233	-0.83036	-3.9254	-4.8117	-5.7507
-12.942	-13.321	-11.718	-12.771	-12.249	-15.206	-9.9792	-11.534	-11.279	-9.4247	-10.934	-10.279	-12.671	-10.95	-14.682	-13.293	-11.369	-8.8211	-13.297	-14.436	-12.878	-12.08	-12.715	-14.189	-14.974	-12.925	-13.129	-13.868	-9.6864	-10.703	-11.954	-13.768	-12.237	-13.98	-11.669	-12.99	-12.281	-13.362	-11.578	-15.332	-11.705	-13.141	-14.289	-14.289	-9.5187	-16.122	-12.792	-14.588	-11.746	-16.544
-9.6127	-10.38	-11.113	-10.95	-11.44	-10.276	-11.596	-11.654	-7.8516	-8.9996	-7.3978	-9.079	-9.9326	-7.1799	-8.9839	-12.62	-8.9468	-10.625	-9.1841	-8.3037	-8.426	-8.4338	-6.9891	-8.2995	-6.7312	-6.7406	-11.291	-8.8283	-5.5659	-9.2143	-7.4224	-9.1815	-9.3834	-10.245	-10.585	-7.1335	-5.9522	-11.973	-8.7741	-8.5515	-12.643	-8.6847	-8.0209	-9.0553	-9.582	-9.4541	-9.9307	-9.8121	-8.5824	-8.5515
-13.362	-13.475	-15.575	-8.6804	-14.392	-13.955	-15.468	-11.238	-13.819	-13.42	-10.741	-10.458	-11.423	-13.915	-12.923	-11.127	-13.624	-13.087	-11.613	-16.258	-12.626	-9.9122	-13.782	-13.01	-13.578	-13.925	-15.906	-13.703	-13.86	-11.546	-13.33	-9.5981	-16.072	-10.866	-10.853	-11.855	-9.0634	-15.287	-12.619	-14.387	-12.403	-14.236	-10.676	-11.702	-12.96	-13.229	-15.393	-14.903	-13.254	-12.976
0.57068	0.58617	-0.67465	-1.7501	-2.5643	0.92436	2.7084	-3.8308	-1.9661	0.72816	-6.151	1.4439	1.7422	-1.8176	-4.4843	0.14104	-0.91857	-3.3773	-3.19	-2.3585	0.39881	-2.8494	-0.27584	-1.7016	-0.99322	-6.8454	-5.3928	1.1991	-1.9711	-4.8065	0.52018	0.86687	-1.8736	-0.70835	-6.7372	0.30766	-0.31386	-1.251	-0.82269	-0.65373	0.25783	-4.4031	-1.563	-5.3025	1.6742	-0.18259	-0.92381	1.0114	-3.0606	0.062934
-9.1992	-9.9623	-8.5524	-7.4342	-13.972	-11.134	-10.246	-14.202	-8.5167	-9.7766	-10.833	-8.4849	-10.519	-10.027	-9.5274	-8.5412	-11.047	-10.527	-11.786	-8.9564	-9.0978	-11.085	-11.265	-9.1355	-11.167	-9.3968	-11.307	-11.294	-9.6346	-10.281	-12.776	-11.601	-9.9213	-11.518	-9.7546	-10.428	-9.1498	-9.9027	-7.1979	-9.3145	-10.022	-9.8787	-11.337	-10.603	-11.937	-6.361	-11.299	-8.7363	-10.29	-10.294
-1.0003	-2.8398	-1.9862	-3.2987	-2.1993	1.5462	1.0932	-3.1433	-2.1524	-1.0837	-0.71849	-1.7987	-2.8413	-6.1235	1.3801	-5.6578	-0.094007	-0.90864	-0.81063	-2.5856	-1.1477	1.6022	-1.1581	-0.88515	-4.0831	-4.4523	-3.5664	-2.0137	-1.1954	-2.1141	-4.7571	-0.40951	-0.91249	-1.9216	-0.47517	0.85981	-1.924	0.51541	-5.2961	-2.8369	-1.2916	-5.2079	-0.29152	-1.1112	-0.8971	-2.4986	-5.2857	0.7155	-0.88806	-2.1055
-7.0049	-1.5178	-0.028256	-3.6028	-2.4403	-2.7083	-1.0515	-3.7871	0.36774	-1.6553	-3.7225	-4.6812	-5.6265	-5.931	0.18006	-1.4802	-2.3255	-1.2008	-1.4317	-3.8062	-4.2096	-1.1915	-3.8663	-2.1367	-3.11	-1.9246	-2.366	-2.7759	-3.1256	-1.838	-0.64314	-3.3109	-3.9174	-2.6007	0.35952	-1.9883	-1.5999	-2.0812	-3.7782	-3.7941	-4.5996	-3.7022	-1.5729	-2.5423	-0.10439	-2.2223	-2.0545	-3.153	-2.9074	-3.3637
-3.8597	-0.61566	-2.3576	-4.9221	-5.6871	-3.264	-4.8325	-1.244	-4.6831	1.1828	0.8017	-3.8481	-2.9374	-3.7418	-5.0345	-2.6649	-0.467	-3.6637	-2.1396	-3.7163	-4.945	-5.3073	-3.4737	-1.3107	0.99367	0.8947	-3.2881	-2.3597	-3.1185	-3.5899	-1.9237	-0.73208	0.73805	-3.6814	-2.6775	-1.5886	-3.9862	-4.1029	-3.1422	-6.3247	-1.8497	-3.0023	-4.4006	-3.8618	-3.4925	-2.8727	-3.823	-5.3712	-3.4895	-4.0116
-5.3737	-8.6813	-10.149	-6.1617	-9.1537	-8.4075	-6.2853	-2.2841	-8.8695	-8.5786	-1.4399	-4.5027	-6.6631	-5.7264	-6.1935	-9.7167	-3.908	-6.5785	-5.0106	-9.7174	-4.1077	-8.4394	-9.8979	-5.5641	-9.9953	-6.148	-5.9198	-3.7787	-5.5657	-4.9435	-4.9595	-3.1693	-6.911	-7.5163	-6.6737	-3.2525	-5.3265	-7.2201	-2.3575	-8.2887	-7.294	-5.8668	-6.2521	-5.995	-8.2965	-8.5491	-7.7903	-3.7192	-7.0073	-8.9124
2.9522	-1.3206	-1.2694	-1.4112	0.62983	-2.0944	2.42	-0.72709	2.5481	-0.21435	3.4908	-2.5769	-2.3453	-0.28378	2.0028	2.6912	0.86286	-3.657	0.26693	3.9715	-0.093782	0.26583	1.3712	1.2313	1.1663	0.35333	2.3082	-0.99768	0.90314	-0.69839	1.1323	0.88773	0.63347	0.63999	0.8613	0.41771	1.2734	-0.62993	0.66228	4.0234	-0.56749	-0.71974	0.35686	-2.1591	1.5133	1.4847	-0.73141	2.5698	-0.77244	0.7855
-2.6316	-3.8135	-3.8123	-4.5711	-4.1113	-0.94174	-3.2062	-1.2999	-3.6047	-4.3643	-3.0699	-2.5813	-5.1375	0.3458	-6.1046	-2.7993	-2.9138	-2.6033	-0.15829	-1.5891	-2.6244	2.251	-1.0707	-4.5666	-4.9981	-6.1444	-3.335	2.3409	-2.1611	-3.1259	-3.8082	-1.374	-1.8207	-2.6526	-3.3044	-1.5056	-2.2082	-4.2942	-5.1983	-1.5746	-0.40056	-4.4243	-2.859	-4.0205	-0.048037	-3.0365	-5.1009	-4.3671	1.3806	-3.8051
1.9112	1.6214	0.93415	2.433	2.8668	0.30239	4.9395	0.55176	2.4621	1.9157	2.1586	-1.1165	2.3044	3.438	1.1581	3.2382	0.60573	4.075	-1.2796	0.091559	4.4204	1.4877	1.1735	2.3849	3.5919	1.0609	3.497	-2.15	1.3361	1.088	3.5493	0.81264	-1.9317	1.4727	1.7685	2.2022	2.4131	1.4023	-0.81704	2.027	-2.671	1.7713	1.2684	0.22896	-0.085834	1.9091	1.683	2.1305	1.3278	-1.1009
-0.74029	-4.3275	-1.5754	-2.9799	-2.0811	-2.327	2.1458	-0.18946	-3.7475	-1.6838	-2.1419	-3.9069	-1.8219	-2.6706	0.11648	-1.2386	0.10589	-2.9058	-4.0376	0.81327	-1.6883	-2.8396	-3.6161	-2.8217	-2.2408	-2.0123	-3.5924	-3.5906	-4.0161	0.019603	-3.1217	-2.8721	-1.2677	-3.9654	-2.6679	-3.0947	1.937	-2.1352	-2.7933	-1.0275	-1.1189	-0.48643	-1.3314	-1.6967	-2.8384	-1.2802	-0.059799	-1.7306	1.9107	-1.648
-4.3426	-3.6419	-2.4197	-2.8957	-4.7161	-3.2745	-1.9964	-4.9136	-1.6212	-1.9482	-2.8907	0.24208	-3.5838	-3.4739	-2.0781	-2.2488	-8.9566	-2.7507	-5.7456	-4.5078	-4.4105	-5.2179	-3.925	-3.2204	-2.6435	-2.085	-6.0528	-3.3096	-1.1559	-3.2124	-3.5788	0.24652	-0.30794	-1.4092	-3.3069	-7.1603	-4.8345	-2.8455	-5.3163	-3.5821	-4.7203	-3.2073	-4.2957	-6.7096	-4.0888	-2.7672	-4.6514	-4.1405	-5.2456	-4.2146
7.7231	10.598	11.602	7.1195	11.182	10.911	12.097	7.0809	6.8732	10.957	7.3275	10.94	11.954	8.9457	10.139	12.167	9.8867	8.2101	7.3404	8.5044	13.044	13.839	6.3366	9.1759	8.306	9.0878	8.9615	11.385	10.032	10.171	8.1435	11.378	9.977	12.451	14.102	8.2011	10.811	7.7776	8.2939	5.5157	9.4807	12.035	7.5981	10.538	12.134	8.9445	11.003	9.6723	9.0474	10.125
-5.3742	-2.2557	-1.223	-2.3219	-2.7818	-4.2172	-3.1398	-3.0794	-1.8022	-3.3298	-6.8371	-0.16832	-5.2735	-3.1541	-2.3335	-3.1127	-3.6525	-0.016217	-3.6287	-4.7198	-7.133	0.20681	-0.62639	-3.8927	-1.0507	-2.4285	-3.6634	-2.6592	-3.429	-3.399	-4.7402	0.012164	-2.6614	-3.8246	-7.0585	-2.3338	-0.2501	-5.249	-1.4581	-3.9725	-1.919	-8.1085	-2.2892	-5.6119	-0.43722	-2.6114	-0.86259	-3.0249	-4.1109	-6.5268
-0.21434	0.37344	3.8455	-0.3792	-0.11569	-1.8525	-0.7523	3.3158	2.1779	3.9481	0.98281	2.6012	2.2441	2.0134	0.13259	0.051517	1.2263	7.0189	0.71841	3.435	-0.22127	0.73021	2.3205	-0.27185	2.4156	-0.6948	-0.38789	5.3541	-1.7115	3.0062	2.2946	2.2079	0.21393	2.4024	-0.95553	3.0537	2.1485	0.31643	2.1173	1.3884	5.0077	1.9258	3.0305	-2.2011	2.7243	0.25895	-0.088571	-0.14752	1.7161	4.0079
-1.9266	-2.4836	-4.6318	-1.5495	-5.2234	2.2539	-0.55962	-0.62628	-3.5187	-4.4157	-0.81605	0.68095	-4.2354	-2.3418	-3.6503	-3.0559	-1.0558	-2.3479	-6.0776	-3.8001	-0.17177	-3.8573	-3.7567	-3.2192	-1.2834	-5.2524	-0.52318	-3.3808	-0.92551	-3.24	-3.5844	-0.51591	-2.5944	-4.2227	-1.4879	-4.6482	-3.4631	-1.59	-1.4363	-4.014	-5.9336	-3.366	-4.0918	-1.0127	-4.8866	-1.5277	-1.3564	-2.093	-3.1285	0.45794
-12.143	-14.555	-12.833	-10.98	-11.399	-10.981	-12.269	-12.493	-11.716	-15.398	-11.155	-12.584	-10.416	-13.747	-12.132	-13.826	-11.935	-11.699	-14.634	-12.464	-12.545	-13.199	-12.452	-12.21	-15.641	-12.938	-13.013	-13.763	-13.137	-15.511	-9.9293	-13.954	-12.016	-15.263	-13.285	-12.658	-12.242	-13.045	-13.578	-10.061	-15.385	-14.573	-10.607	-11.57	-11.951	-13.743	-14.805	-10.263	-11.629	-12.787
-3.3408	-1.0151	-1.1545	-2.966	-6.1481	-3.75	-6.2056	-4.7184	-4.3157	-4.5211	-4.3832	-3.0859	-9.1916	-3.0535	-1.775	-0.79496	-1.7784	-3.3247	-5.3801	-1.998	-6.0102	-3.1785	-1.4663	-1.6622	-2.3078	-1.0147	-5.1765	-2.2292	-0.83021	-4.7038	-1.9664	-3.9687	-4.0949	-2.7006	-0.17837	-2.4143	-1.4985	-2.2506	-2.1701	-3.7867	-5.1728	-3.9857	-4.8591	-5.4617	-4.8873	-2.2397	-2.6642	-5.0613	-1.4614	-1.3124
-1.2945	-4.0495	-1.1763	-4.0653	1.7145	-0.77212	-3.2373	-3.135	-2.7719	-0.59182	-4.6121	-3.6643	-2.4611	-1.4531	-1.2497	-2.4058	-3.4647	0.62813	-4.3945	-2.6481	-3.1041	-2.4973	-0.39791	-2.9745	-5.8911	-7.299	-2.5475	-4.1596	0.30072	-1.4104	-3.1944	-8.6138	-2.0714	-4.1853	-6.8659	-5.7078	-1.7674	-2.8119	-0.39358	-1.4731	-1.4513	-1.2007	-0.62955	-4.8308	0.25017	-3.2672	-0.55748	-3.3586	-2.8072	0.2281
-0.71551	-6.8069	-3.8584	-2.3093	-3.219	-1.8645	-1.9827	-3.5799	-3.0822	-2.7508	-1.2163	-1.304	-0.28891	-3.3966	-1.9293	-1.2973	-0.32611	-2.8064	-3.8321	-4.8581	0.31801	-1.8098	-0.17175	-1.8071	-5.1998	-2.3048	-1.3659	-3.9446	-1.2296	-0.37527	-2.0141	-3.6112	-1.4098	-3.6322	-1.047	-0.25546	-1.8149	-0.57755	-5.024	-7.2707	-1.9157	-2.6579	-2.5062	0.08373	0.60326	-2.8291	-3.3184	-0.26543	-3.3412	-2.8537
-11.085	-13.272	-12.168	-8.9786	-10.168	-12.343	-10.57	-14.633	-10.208	-13.186	-12.299	-14.176	-14.751	-9.0193	-12.626	-10.848	-10.484	-11.506	-13.266	-12.876	-10.751	-11.446	-12.37	-13.001	-9.5013	-12.78	-11.834	-9.6498	-9.5499	-9.9197	-10.387	-13.101	-12.642	-13.421	-10.847	-12.163	-8.9798	-13.095	-9.2873	-12.182	-13.339	-11.24	-8.3895	-12.248	-12.061	-11.992	-10.915	-11.868	-13.951	-12.65
-6.833	-6.1822	-4.0724	-6.7979	-6.1321	-8.101	-6.0143	-10.239	-5.4523	-6.5007	-7.2229	-6.8759	-5.7964	-8.064	-8.6947	-4.3087	-5.1404	-8.3466	-5.5645	-7.7594	-5.7353	-6.3935	-9.2347	-8.1121	-6.0094	-7.8371	-8.3565	-5.3461	-4.546	-8.9844	-6.9359	-4.1954	-6.8553	-4.3032	-7.5265	-7.1793	-5.9965	-4.6857	-6.2852	-1.3358	-4.2897	-5.3532	-5.303	-7.6196	-8.7195	-7.6033	-6.6665	-6.3856	-9.6031	-8.1129
-17.209	-12.69	-14.786	-13.14	-15.586	-17.015	-15.145	-12.183	-15.471	-16.095	-13.623	-16.258	-17.558	-15.454	-12.157	-15.127	-11.679	-15.922	-16.075	-13.447	-12.446	-12.848	-19.525	-15.455	-14.88	-15.564	-15.67	-17.041	-14.852	-12.809	-14.095	-13.518	-15.388	-12.083	-14.709	-9.8925	-13.151	-16.354	-14.332	-16.725	-14.477	-17.474	-15.677	-13.155	-15.887	-12.219	-13.398	-11.794	-11.11	-16.741
-7.5073	-5.5077	-7.7074	-6.2528	-6.683	-5.5712	-5.3933	-6.2694	-6.7746	-4.0192	-8.1617	-2.8417	-4.2156	-2.7319	-6.443	-10.906	-8.1623	-6.2229	-5.5675	-8.4597	-6.7413	-6.8031	-2.8089	-1.8603	-4.6709	-2.9727	-4.5817	-4.8708	-7.53	-3.392	-7.6114	-5.0382	-7.4975	-2.9729	-8.5503	-8.2154	-5.9139	-4.7512	-7.838	-4.6643	-4.4175	-4.3032	-6.5711	-6.431	-6.8461	-4.3351	-4.9347	-4.9936	-3.9042	-4.6804
2.0753	4.3305	0.5744	3.3257	2.2878	-0.17057	0.61039	-0.70219	1.9375	4.7997	-0.74617	-1.3754	2.387	-2.32	2.9854	3.2368	-1.1139	0.45622	-0.38238	-1.4709	-0.087155	-1.4496	0.047802	-1.8742	-3.7523	1.8659	-0.61031	0.20737	3.7756	-1.643	-1.3042	-2.0588	-2.2405	3.9145	-0.34216	-2.0771	2.8436	1.6805	1.761	1.1187	0.15785	-0.15763	0.61179	-1.4516	-0.58217	2.3282	5.1549	-0.39389	2.1194	1.5774
0.2027	-3.1869	-2.4775	-1.5086	-0.92002	-3.1301	-3.2361	3.4032	-0.084545	-2.4379	0.98387	1.1402	-0.55512	0.46046	0.42315	-0.00044603	-0.068346	-2.3482	4.3336	-2.927	-1.1745	-2.4105	-0.3076	-1.971	1.1566	3.268	0.26775	-5.2469	3.7226	-0.30382	-1.4581	-0.34843	-1.0357	0.94678	2.6011	1.3094	-1.8671	-3.0708	-0.54502	-0.30125	-3.51	-2.1234	-2.6978	-0.96205	-0.15912	-3.2441	-2.6267	-1.23	-5.8809	-3.5801
-1.0813	-1.6565	-2.6826	-2.0076	-3.5037	-3.6343	-1.5737	-3.9218	-1.539	-4.9402	-2.3781	-4.1367	-0.0036393	-2.1642	-2.2921	-0.43506	-0.65658	-3.363	-4.3483	-1.8007	-3.6856	0.02823	-2.0609	-4.3182	-0.74371	-1.4763	-2.4463	-1.1864	-2.8312	-2.4808	-3.5071	-3.756	-0.37904	-2.6989	-3.6509	-5.58	1.4082	-2.2032	-3.4056	-2.5094	-0.83916	-3.1505	-3.3845	-4.6785	-2.0317	-3.5232	-3.744	-1.7566	-1.5063	-8.1055
-0.060298	3.5489	2.9208	4.4811	2.0093	-2.0804	-1.9694	2.6487	2.1935	2.8388	3.7828	2.2634	2.1003	3.4986	3.7512	-0.039635	2.0219	1.0985	6.2064	1.256	3.7376	1.4362	4.1516	0.66845	2.9662	0.81993	0.18919	2.2942	0.0031749	1.8175	3.5089	1.5684	5.2356	0.53887	1.6745	2.4848	1.8302	1.3682	-0.57813	3.7112	4.6916	2.9837	1.3485	4.7148	4.5762	2.7861	1.3901	4.4583	-0.96334	3.9572
-2.323	-4.6052	-6.0397	-4.3084	-3.8562	-4.115	-4.9172	-1.4589	-2.0544	0.69244	1.0878	-0.020426	-1.9967	-1.4467	-4.8297	-4.4652	1.8817	-2.8238	-0.29602	-0.55865	-1.9112	-6.4778	-0.43197	0.33155	-0.99149	-6.2053	-3.9871	-1.4076	-4.2238	-2.2939	-1.6936	-0.11266	-2.7222	-1.1599	-1.2762	-1.9574	-3.2919	-1.2795	-2.3101	-2.43	-5.4527	-7.7432	-2.4864	-3.2486	-4.5827	-4.0276	-0.35997	-1.2649	-1.9332	-2.9957
7.112	3.7716	7.9294	6.0479	9.9612	5.8687	6.3886	6.2009	5.9564	10.074	4.0145	4.222	8.441	5.9731	7.6691	9.3246	3.6255	5.9458	8.3087	8.0081	4.3356	7.1964	4.8793	9.7423	8.7027	4.2648	4.9791	5.176	6.5915	7.6876	4.9668	7.8567	4.1007	10.26	6.1689	5.8434	8.8844	5.8886	10.9	8.7947	9.9102	5.4807	6.2786	10.505	3.1877	7.0343	4.5829	6.2062	6.9975	4.5697
5.1206	3.2226	3.3236	3.9205	4.358	6.1959	2.5592	5.2514	4.8081	4.2697	6.851	8.1982	4.0483	4.7515	5.1479	3.9329	4.244	7.1733	3.6473	4.9765	2.9295	4.6534	3.8981	0.88284	3.1435	7.2351	5.2727	2.53	4.8903	5.7555	6.1339	7.515	5.7521	5.7471	5.9182	5.5265	5.28	9.0315	2.7999	9.5311	2.8071	6.9712	3.5823	4.4845	4.2196	6.603	2.8283	3.186	4.5036	5.6186
-19.709	-16.955	-20.986	-18.695	-19.894	-16.561	-19.653	-20.219	-23.039	-19.144	-23.602	-18.549	-18.931	-19.989	-20.999	-24.56	-22.117	-21.007	-22.166	-22.061	-23.001	-21.433	-18.756	-20.794	-19.814	-23.915	-21.092	-26.609	-21.564	-18.161	-22.576	-19.365	-21.441	-20.333	-19.48	-19.481	-22.016	-22.573	-21.386	-17.979	-20.004	-22.792	-22.514	-20.284	-24.591	-19.95	-21.554	-22.116	-22.846	-21.025
-8.2116	-9.8049	-10.338	-9.5773	-10.34	-11.339	-9.779	-10.534	-7.0986	-9.4103	-10.174	-11.236	-10.783	-6.9932	-8.915	-11.839	-10.136	-11.622	-10.189	-11.366	-8.7179	-8.387	-8.7988	-12.123	-11.64	-10.812	-10.741	-13.463	-9.8078	-10.521	-10.177	-8.6274	-8.6889	-11.913	-8.9606	-10.822	-11.42	-8.472	-10.496	-9.1976	-10.272	-11.822	-10.783	-9.2469	-9.0526	-12.107	-9.004	-9.88	-8.5918	-8.6641
-3.6217	-4.42	-0.42688	-4.1317	-4.9155	-2.6294	0.11068	-4.4002	0.18817	-1.5817	-4.3152	-5.7019	-3.7283	0.15607	-2.7599	-0.84764	-2.9748	-6.7581	-0.76134	-2.2104	-1.1321	-2.1745	-3.9325	-5.6558	0.03044	-4.3433	-1.4039	-3.8517	-3.5427	-3.444	-4.814	0.3639	-2.5936	-2.0938	-1.3018	-0.83117	-3.8392	-1.7621	-1.6939	-2.8703	-0.44904	-1.1684	-3.2126	-1.5149	-1.2369	-3.3407	-1.6345	-2.4402	-4.1095	-2.9515
-14.731	-19.636	-12.923	-13.056	-14.093	-14.665	-14.013	-12.385	-15.246	-14.688	-14.95	-12.518	-14.672	-14.62	-13.419	-12.252	-14.466	-14.822	-13.596	-15.936	-14.022	-14.407	-17.151	-14.017	-16.981	-14.878	-14.714	-16.571	-12.967	-13.182	-14.563	-16.9	-17.468	-16.514	-10.264	-8.541	-12.559	-11.099	-17.74	-15.658	-13.167	-12.47	-14.337	-15.677	-14.867	-13.737	-13.348	-12.934	-15.22	-10.646
-0.11247	-3.7878	-4.4576	-3.9547	-3.0865	-3.6086	-5.9058	-0.56453	-2.5247	-6.2375	-6.1745	-4.3874	-3.7776	-2.7887	-0.088802	-3.0126	-6.9302	-1.3888	-4.8194	-2.9735	-2.1697	-5.7785	-4.5482	-3.6677	-0.47334	1.3767	-5.125	-4.6672	-1.5376	-3.7472	-2.4051	-4.7447	-3.7844	-3.6015	-0.60103	-3.7201	-5.4026	-2.9866	-0.11985	-4.6346	-4.1693	-1.7784	-3.2765	-1.3363	-1.4847	-3.8527	-0.84682	-5.0075	-3.3485	-5.1543
-12.415	-14.26	-12.807	-15.414	-13.943	-13.069	-12.86	-12.587	-15.341	-14.234	-13.684	-12.85	-14.5	-14.659	-12.774	-16.879	-12.461	-12.877	-11.355	-14.673	-12.224	-12.482	-13.322	-10.935	-17.556	-12.21	-15.821	-16.114	-13.564	-12.432	-13.924	-11.657	-14.704	-13.095	-11.219	-10.331	-13.162	-13.992	-10.384	-11.891	-12.731	-11.142	-13.446	-12.427	-14.357	-15.795	-10.872	-12.574	-13.584	-14.372
-2.9083	-0.17592	-1.7844	-2.1031	3.1429	-1.4401	-2.0019	2.8617	-1.2321	-0.44803	-1.0211	-1.762	1.5013	2.8004	-0.0015156	-0.72618	0.9747	-0.089437	-1.9657	1.6186	-2.3597	-0.91507	-0.53681	-2.5634	1.914	-0.84366	-0.6382	-1.6137	-0.1168	0.27491	-4.4134	-2.5312	-1.491	-3.036	-1.0538	-3.1884	-2.4479	0.22738	-3.4202	0.54621	2.0921	-2.809	-0.22792	-1.3453	-1.9607	-3.3786	2.6222	0.22732	-0.090236	0.1691
-11.389	-13.422	-8.7592	-14.474	-12.751	-13.094	-14.02	-15.464	-9.3831	-15.145	-15.447	-10.857	-12.433	-13.738	-12.924	-13.358	-10.889	-13.696	-9.1504	-13.508	-13.363	-10.84	-12.951	-11.136	-13.526	-14.001	-11.243	-11.397	-14.307	-12.73	-13.885	-14.482	-10.456	-13.008	-12.449	-11.041	-13.145	-12.901	-12.121	-14.265	-12.19	-11.747	-10.651	-12.545	-14.973	-9.2641	-11.861	-11.545	-12.529	-10.128
-1.761	-5.4375	-3.8521	-5.7335	-3.8941	-0.47768	-1.6444	-2.5202	-3.4946	-4.084	-3.3781	-3.7288	-1.3118	-3.8037	0.2242	-2.1568	-5.9457	-2.9208	-4.9191	-2.1417	-3.4427	-4.5939	-3.1425	-0.79473	-4.2884	-1.9654	-0.6762	-3.1971	-4.0113	-4.2656	-3.5037	-2.8932	-3.9374	-1.4261	-2.5307	-4.117	-2.4251	2.9882	-4.8241	-1.5304	-2.5931	-1.7992	-1.4709	-0.50795	-2.3818	-3.4427	-2.157	-3.0524	-3.2092	-3.7336
-12.428	-15.265	-13.555	-10.994	-11.433	-15.072	-10.804	-16.176	-14.15	-13.111	-13.095	-12.611	-10.754	-10.635	-14.363	-11.574	-13.214	-12.382	-13.694	-14.768	-13.657	-11.643	-13.826	-8.7135	-11.866	-13.235	-12.461	-13.126	-14.215	-14.785	-14.798	-13.241	-14.507	-12.929	-13.274	-12.457	-13.74	-10.106	-15.947	-14.408	-14.935	-10.062	-14.217	-12.626	-14.039	-10.907	-16.455	-14.893	-14.809	-11.886
6.1004	0.594	3.9112	1.5506	1.1904	0.7982	2.0996	3.4874	2.7148	6.0216	4.301	1.7513	0.52992	4.2943	2.6899	-2.8829	1.184	2.9675	3.5637	3.6209	3.1754	1.9758	1.4096	1.5018	2.4813	2.0228	2.7035	2.5612	1.504	3.9105	2.0475	2.2952	0.52015	3.7884	4.951	-0.14531	3.9106	3.2879	3.1357	3.4033	3.7786	2.3359	3.9995	4.031	2.7067	4.9034	1.5366	2.3883	0.018538	0.9501
-12.372	-12.888	-10.492	-9.0427	-7.3556	-13.19	-12.653	-11.125	-8.6684	-11.798	-12.191	-10.436	-12.247	-12.012	-10.422	-9.0485	-11.545	-10.845	-12.17	-8.5393	-8.7453	-9.1256	-11.842	-9.1316	-9.1596	-7.6313	-12.824	-8.5156	-10.888	-12.096	-12.255	-8.0153	-10.884	-11.548	-9.0127	-12.484	-13.326	-9.9371	-9.0595	-11.29	-9.3646	-10.23	-9.8885	-14.048	-10.639	-10.343	-12.75	-11.151	-7.1865	-9.8958
-2.9333	-3.8418	-0.84002	-2.9311	-5.0319	-2.2108	1.6756	-0.22998	-5.0018	-6.2705	-3.2272	-0.63943	-4.3394	-3.5125	-3.0767	-3.141	-0.97016	-3.2243	-0.99457	-1.9775	-1.8368	-2.0038	-4.0884	-1.1694	-4.6974	-2.6115	-4.9875	-3.3476	-4.3026	-3.4323	-5.5696	-6.9747	-4.1697	-4.9424	-3.6762	-2.0003	-4.6366	-3.8438	-6.4851	-8.0537	-4.6914	-3.3522	-4.1719	-1.1098	-2.5718	-0.9327	-1.9617	-4.4833	-2.6242	-2.6942
10.421	6.7605	10.227	9.2848	8.3513	9.1755	7.7296	9.1622	10.237	8.6245	6.3079	9.261	6.9869	8.6424	8.6494	8.7171	8.7135	13.054	6.0454	9.6432	10.942	4.6533	11.921	7.6912	9.4261	9.83	8.4076	6.6	10.548	8.1011	11.208	10.57	10.072	10.942	6.2308	8.7418	9.3601	6.7748	8.8937	7.4375	9.1877	9.847	6.2286	10.144	11.571	12.45	8.3007	7.5491	8.6915	9.9162
0.23816	-1.8431	2.9249	0.40131	-2.257	0.14933	-1.9644	-0.14627	0.31886	-4.5264	0.23626	-2.6046	2.2914	-3.6394	-1.2486	-2.3101	-2.5607	-2.2755	-3.6665	-3.1979	-2.7042	-2.8517	-2.5363	-2.5682	0.90433	-2.9236	-0.46355	-0.030636	-3.098	-0.35877	-4.4502	-0.64718	-1.2738	-1.7284	-0.38254	-0.56232	-2.0211	-3.7118	-4.3958	1.6479	0.92424	0.16588	-1.0167	-2.7973	-0.4161	-0.3127	-4.3323	0.86507	1.002	-2.3847
-11.283	-16.359	-11.187	-11.865	-12.623	-6.7684	-11.478	-14.058	-9.0397	-10.533	-10.687	-10.195	-11.075	-9.3008	-12.324	-10.611	-12.883	-10.968	-13.359	-10.826	-8.9711	-13.072	-11.934	-6.9639	-10.671	-9.5286	-9.0286	-12.737	-9.9502	-8.8817	-11.794	-9.8672	-12.505	-11.895	-11.971	-9.3448	-11.674	-11.653	-8.4261	-9.8603	-12.747	-13.656	-10.38	-11.903	-13.879	-8.0325	-11.282	-10.771	-13.237	-6.4616
-2.9347	-0.37162	-0.83813	-3.5296	-1.7927	-2.0087	-1.5735	-2.7166	0.84001	-1.8163	-6.222	-0.28065	-2.1638	-1.3247	1.3936	-3.5297	-0.30827	0.25469	-0.63393	-2.85	-2.4725	-0.12026	0.6779	0.28553	-1.5132	-2.552	-2.299	-1.6556	-0.24474	2.1528	-0.59219	-2.4634	-0.03543	-3.0963	1.262	0.21182	0.17865	-1.241	-2.6039	-4.7125	0.56858	0.01511	-2.484	-1.8106	-2.3823	-1.6644	-1.2751	-0.17707	-2.7261	-0.636
-0.33156	0.56655	0.043938	-0.73782	-0.26178	-2.8325	-1.079	-0.55804	1.7038	0.37276	-1.3942	-0.14604	1.1386	4.087	0.77665	1.1386	0.40679	3.5695	-0.0074105	0.32245	3.0791	-1.4421	0.90746	-0.31211	0.44747	2.6074	-1.385	-0.19725	0.91534	0.50997	-1.0731	-0.96233	3.5647	-1.5032	-3.1895	-0.11304	1.5452	0.93971	0.52993	1.1251	1.4015	0.49262	0.96215	0.18667	0.86538	0.84088	-0.34187	-3.6023	-0.18326	-0.2544
-1.8283	-0.86586	3.2847	-1.0567	1.9525	-2.0954	0.69962	-3.4982	-0.84566	-2.0122	-1.9059	-3.0796	-0.20639	-0.26488	-3.5067	-2.5729	-4.3333	1.338	-4.5815	-3.0471	-2.8674	-4.0556	0.40424	-2.9476	0.11075	-4.1787	-3.6612	-1.0417	-1.0942	-2.9313	-0.98015	-3.2802	-0.84307	-1.5867	-3.4357	-3.2838	-2.4754	-3.1837	-1.8376	-3.3059	2.0773	-2.3967	1.7822	-1.2517	-1.0258	0.98316	-3.3831	-4.6932	-4.6656	-0.61988
-9.5385	-11.284	-12.123	-9.1621	-9.5461	-12.082	-9.8144	-7.7546	-10.161	-10.48	-8.5398	-11.999	-9.5219	-7.5454	-8.0046	-10.592	-11.079	-8.8268	-7.9616	-11.738	-9.0852	-8.8798	-7.7628	-11.048	-10.541	-10.658	-9.0132	-5.8015	-8.643	-9.6674	-9.995	-9.2135	-13.289	-13.224	-11.077	-8.0302	-9.1076	-8.4048	-7.0687	-9.0527	-8.872	-11.907	-7.0224	-10.306	-13.456	-13.236	-10.976	-10.633	-8.3379	-9.7193
-4.9003	-3.0054	-9.5586	-7.2028	-3.788	-3.6532	-4.8874	-0.60831	-6.5915	-5.1135	-7.078	-4.0682	-8.0177	-6.6893	-3.4021	-2.0042	-2.9895	-4.2924	-6.4738	-4.0066	-4.1555	-4.9969	-5.9612	-4.3754	-3.3236	-3.852	-5.4592	-5.5365	-4.0268	-6.8481	-6.6226	-5.6045	-6.7246	-4.9698	-5.3692	-5.3644	-6.6	-5.5905	-5.9101	-7.9014	-2.3853	-5.6386	-5.0851	-5.7236	-2.6663	-5.497	-1.9841	-1.1129	-4.8183	-8.0887
-9.3262	-10.419	-10.643	-10.48	-10.383	-9.6387	-9.7383	-7.1039	-10.265	-9.3484	-11.31	-10.012	-8.4166	-8.1652	-8.2237	-10.801	-10.365	-8.4605	-11.378	-7.0386	-8.019	-8.1765	-8.6868	-12.337	-9.6683	-8.3896	-9.3656	-8.1112	-11.271	-10.643	-8.5246	-8.3992	-7.9941	-8.7419	-10.616	-8.1736	-8.1486	-9.1065	-7.7464	-7.3114	-9.205	-12.103	-9.3098	-8.334	-8.2829	-9.8044	-10.075	-10.962	-9.4197	-10.039
-12.046	-10.505	-12.197	-10.107	-10.335	-11.206	-11.085	-11.666	-12.259	-14.053	-9.4211	-12.389	-10.905	-11.282	-9.8954	-11.817	-8.786	-10.486	-12.188	-9.6776	-12.111	-10.979	-13.1	-13.228	-15.295	-10.454	-12.088	-10.303	-7.9995	-9.6201	-12.557	-12.762	-14.628	-12.371	-8.8345	-12.677	-11.287	-11.949	-15.122	-14.327	-13.55	-15.117	-11.531	-9.4063	-11.644	-10.942	-10.217	-12.486	-15.495	-8.1694
0.51655	-3.4822	-2.3443	-3.7811	-3.4736	-3.3585	-3.6645	-4.6827	-4.7845	-4.2601	-2.822	0.55762	-2.5888	-0.93835	-2.4116	-4.3689	-5.15	-5.5118	-3.9806	-7.1439	-5.8198	-4.0402	-2.1341	-5.1167	-5.8792	-4.1367	-4.896	-1.0384	-3.7651	-4.6379	-3.3031	-3.9959	-2.4313	-4.8183	-1.9087	-1.4306	-3.4182	-3.0865	-3.5617	-2.3676	-1.0161	-3.3755	-4.6551	-3.9433	-2.2372	-0.29242	-6.2109	-4.6515	-3.1015	-2.6845
-10.738	-11.158	-15.289	-15.096	-10.662	-8.2432	-10.764	-11.441	-12.11	-10.946	-9.9464	-9.9413	-9.8626	-12.399	-10.303	-14.679	-12.356	-9.7073	-10.151	-11.802	-12.359	-12.506	-13.282	-13.255	-9.8067	-13.337	-11.073	-14.436	-11.268	-8.5324	-10.978	-10.292	-8.572	-8.6882	-9.9772	-14.084	-13.065	-10.439	-9.7834	-9.6483	-8.3107	-13.104	-12.607	-10.536	-9.1969	-12.164	-11.517	-10.025	-10.618	-12.808
6.5237	4.9068	6.3115	6.7723	5.2136	6.849	7.2173	4.5867	6.7383	5.0845	12.006	8.7666	4.1298	7.9457	8.7765	5.4234	6.013	5.1103	8.2478	7.6608	6.7716	5.7604	6.081	8.8292	7.5492	7.8682	8.4662	7.1766	6.8433	6.3554	9.245	3.4498	8.4875	7.0046	6.7931	5.6088	8.6238	11.999	7.2134	6.9749	7.3711	6.2433	5.0884	8.9287	6.478	7.5347	8.4015	9.1491	5.2679	8.4275
-0.456	-2.3602	-1.2205	-4.7436	-0.85858	-0.50284	-0.41163	-4.9994	-3.3293	-2.6982	-2.3149	-3.3367	-0.15229	-0.36739	-4.4584	0.14028	-2.5398	0.29328	-5.872	-2.4002	-1.8666	-1.546	-1.6514	-3.3282	-0.81356	-3.0407	-1.9124	-2.9625	-5.524	-2.7168	-3.2144	-2.3132	-6.1426	-0.80127	-3.3117	-4.4037	-2.8112	-1.5112	-1.891	-1.475	-0.80438	-3.5078	2.0414	-0.75967	-0.19608	-5.3646	-6.5143	-0.91982	-2.9191	-3.3955
-21.872	-20.551	-20.127	-23.509	-24.676	-21.062	-20.268	-22.91	-22.76	-24.285	-23.302	-23.937	-22.491	-22.405	-25.132	-18.326	-21.69	-21.846	-20.49	-23.542	-24.444	-22.37	-21.243	-18.883	-22.933	-24.097	-22.359	-19.399	-19.925	-21.758	-22.55	-19.457	-18.777	-24.963	-22.116	-18.944	-22.277	-25.028	-24.285	-22.009	-22.082	-26.303	-19.031	-20.184	-21.999	-22.829	-25.365	-22.21	-21.161	-20.966
-1.3322	-1.3082	-3.8378	-5.0047	-3.3028	-2.1844	-3.3687	-7.6181	-4.5148	-2.6431	-1.6464	-3.4069	-3.0679	-3.9255	-4.0247	-0.83761	-0.9008	-3.4633	-1.0875	-2.9222	-3.5715	-2.8279	-4.1993	-2.4601	-3.983	-4.8314	-2.7943	-3.0292	-2.3402	-3.4835	0.18148	-4.3698	-4.5924	-1.6164	-3.5403	-1.0593	-4.473	-2.4192	-4.9993	-3.4311	-4.4991	-5.4397	-1.5287	-1.4099	-2.6024	-2.8365	-6.7785	-3.279	-3.437	-5.0793
2.1103	2.2947	-1.2748	6.5908	-0.52978	0.37544	4.9146	5.1255	1.1021	1.1189	0.041211	-0.70127	-0.16068	2.2626	2.3059	1.1139	2.4403	3.953	2.0624	0.83912	3.9727	2.3315	5.7085	2.575	-0.31959	3.6988	0.86043	2.6378	-2.0638	-3.7486	3.1807	3.5018	-0.31981	3.225	0.18702	0.78866	1.9848	1.0357	2.1823	1.2646	2.3654	1.7924	1.9446	2.6476	4.8029	1.0822	5.0391	1.9141	0.71248	-1.5702
6.6753	2.9516	6.705	4.8807	3.9234	2.8936	2.108	5.4165	6.0235	3.6558	4.8767	4.3665	7.7009	2.5721	2.1801	7.6771	5.5277	4.0166	6.729	9.9794	6.1677	2.6021	7.163	3.9498	5.6036	5.873	2.5057	7.1211	4.0873	5.4071	5.7505	5.607	3.7914	6.2334	5.9372	5.5389	5.0645	6.9097	1.7473	5.4975	5.1281	2.5788	0.81566	4.52	2.7005	8.1226	5.4617	2.8647	4.1966	5.5557
-15.412	-13.288	-11.6	-11.377	-16.004	-10.413	-13.579	-12.825	-15.561	-14.739	-11.489	-16.285	-11.846	-11.943	-12.043	-15.47	-13.506	-14.007	-13.292	-11.639	-13.102	-11.24	-15.077	-14.865	-10.135	-16.035	-13.508	-17.139	-14.232	-12.447	-10.935	-13.883	-15.105	-12.399	-15.22	-12.655	-12.852	-10.319	-13.261	-14	-10.72	-15.2	-13.387	-12.291	-12.73	-15.425	-13.785	-11.346	-12.985	-15.524
-6.174	-5.8127	-5.4791	-4.9844	-5.5138	-4.5064	-8.4965	-6.6613	-5.757	-6.9452	-6.8367	-10.457	-2.2041	-5.566	-4.5591	-5.6219	-6.7767	-5.9689	-7.487	-7.5921	-2.4262	-4.1608	-7.906	-4.1009	-5.2626	-7.2038	-7.2333	-2.8182	-7.159	-2.4629	-7.3153	-5.8441	-4.7776	-6.8836	-3.7587	-7.1578	-2.7302	-5.606	-7.156	-5.2134	-7.097	-6.7265	-6.4266	-7.6832	-3.6688	-4.6484	-6.1104	-6.9576	-8.3726	-3.2761
2.5337	-0.38257	-1.0515	2.1284	0.96435	-0.6849	0.64569	-0.75609	-2.6355	-0.40838	-3.8207	0.025747	-2.7172	-0.72766	1.4627	-3.3721	-0.2223	3.4505	-2.4451	-1.9318	-0.94574	-3.0069	-1.2466	1.5826	-3.6189	0.46055	2.0098	-3.1625	-0.68443	2.4119	2.9072	1.4299	-1.0763	-0.28896	-5.1841	-1.711	0.79874	3.0624	2.8731	0.67735	0.87117	1.5329	-1.5075	-2.011	0.77689	1.3713	2.9057	-1.9721	-2.8548	1.9145
-1.4453	1.3708	-0.36322	3.5222	2.4141	3.8249	4.4927	1.6681	-0.16724	2.7988	0.21263	-4.0612	0.60008	0.27994	1.8451	1.5497	2.2824	1.2405	1.9249	2.8538	3.5208	4.1755	0.77279	2.1636	0.22185	0.96968	1.9377	5.4731	1.9694	1.8321	0.70992	3.2059	2.3292	-0.8236	3.2297	3.3129	4.1981	4.5988	1.5049	0.26451	2.7037	2.9611	0.75355	-0.18653	0.2007	1.024	1.5567	0.44353	-0.91787	2.6952
-2.025	-6.1369	-1.504	-4.7823	-0.1426	-2.1007	-5.3215	-2.6808	-2.6145	-2.5174	-2.9818	-2.1706	-1.9539	-0.36794	-1.2383	-2.844	-2.6215	-5.4627	0.69313	-2.5498	-4.8552	-1.8461	-4.9129	-0.21621	-4.1944	0.25054	-6.3808	-2.0302	-4.0769	-4.3216	-2.2022	-5.8723	-2.357	-3.0036	-0.55508	-0.15376	-3.9597	-3.6785	-3.4835	-2.0755	-0.26003	-2.1256	0.64601	-2.6714	-0.99259	-1.8359	0.5679	-1.8795	-2.6622	-2.3162
-4.2186	-4.9858	-3.1131	-2.7301	-3.4061	-3.4277	-4.5005	-4.3311	-5.8281	-3.6726	-2.7354	-5.6705	-4.5393	-2.9143	-2.4423	-4.6707	0.39249	-2.5043	-3.4908	-2.9171	-4.5869	-1.219	-3.5077	-4.6211	-5.0976	-3.6861	-6.8768	-5.0521	-4.1402	-0.85843	-4.4438	-0.51385	-2.1325	-3.0265	-3.3444	-1.6053	-3.8638	-1.6943	-4.1457	-4.8852	-3.439	-1.9567	-4.5731	-4.3341	-1.2359	-4.4964	-4.5948	-4.6395	-1.6988	-0.22979
0.33506	0.99779	-0.56914	1.0983	2.0275	3.9787	-0.632	3.4035	3.4138	1.1242	1.1596	3.1161	1.8052	0.73826	3.3028	0.073845	1.1389	0.71985	-0.30805	0.013157	-1.2915	0.18878	2.1753	-2.2679	-0.15832	3.6266	-1.2264	0.69543	1.7817	-0.79542	-1.9216	2.729	1.0702	2.2068	2.7844	0.36513	0.79201	-1.6665	-0.067265	-0.44106	0.24141	-1.1599	0.19624	5.6924	-2.3394	-0.74768	2.2399	0.92962	2.3763	0.77602
5.2171	7.2442	10.555	5.1408	8.8286	10.931	7.6198	10.319	4.6724	6.8692	5.4145	4.2489	11.81	8.0135	6.2318	6.5835	4.985	5.5962	4.4651	8.3266	7.8935	5.4955	9.3128	7.6444	5.5809	5.4606	5.785	8.0374	6.7736	5.42	8.512	3.8721	7.5128	7.7932	7.8614	9.0211	8.2863	7.0375	3.8145	6.0705	5.0624	3.9427	5.0977	7.3618	7.6864	6.3656	6.358	7.3751	6.2972	6.5452
-2.2313	-1.1836	0.91925	-2.2437	-0.36655	-3.0515	1.4478	1.264	-0.63229	-2.8035	-0.49529	-0.38514	-1.6942	3.4994	-1.8904	0.036136	-1.6023	-2.6463	-0.34372	3.0161	-1.2814	-0.53439	-1.6415	0.95176	2.4029	0.90256	-0.61908	0.27679	-0.76664	0.82807	-1.7372	-1.0441	0.98662	2.1572	-0.91755	2.0038	0.78738	-1.6292	0.0030349	-1.0888	2.5695	-0.80048	3.0766	-1.0578	-2.5481	-1.5809	2.5094	-0.23163	1.6911	-0.60934
3.6522	6.0443	5.2377	4.1034	4.5412	5.5729	7.1649	3.5329	7.9977	5.8603	10.791	6.3299	8.5449	4.5786	5.2013	6.1403	3.3083	6.9282	6.3251	6.8475	7.2247	7.9541	6.9127	4.0659	6.4186	6.149	6.7726	8.0936	6.9627	7.1408	6.4822	5.7282	3.5056	4.4614	7.3273	11.373	8.3075	8.1489	8.4365	6.4674	7.4533	6.798	6.8353	4.298	9.1473	9.4007	5.1815	9.5832	8.9145	5.382
-5.0625	-5.5881	-5.7018	-4.5093	-4.7708	-1.6573	-5.331	-7.1853	-3.5333	-5.7224	-8.6531	-6.1671	-5.143	-5.035	-5.2742	-2.7308	-6.7461	-10.386	-3.7022	-6.1756	-6.3047	-5.5538	-2.8997	-2.3649	-3.1126	-4.9593	-6.0416	-7.9231	-3.2791	-5.1332	-7.1549	-5.0583	-8.45	-7.6906	-6.534	-4.6191	-4.735	-7.0207	-5.642	-7.3454	-1.4053	-3.6544	-4.166	-2.0008	-4.2671	-6.8173	-2.8448	-6.3825	-6.3873	-3.6712
7.8072	8.1292	6.5383	6.2592	5.7678	9.8961	6.2806	7.6949	9.1645	6.7369	8.0221	8.66	7.2599	7.9946	4.5557	6.3969	7.2648	7.2998	5.9139	6.9243	5.5251	4.5581	8.8142	5.4553	8.6076	4.1685	7.2314	4.3836	7.5082	6.8212	3.6307	5.5342	7.001	1.8954	4.8981	8.2978	5.623	5.2105	8.5894	6.1607	4.6689	7.5085	6.2995	7.1451	6.3876	8.7515	4.6021	8.2834	8.177	6.6374
[truncated: 150 more columns]
