# Supplementary material for: Genetic dissection of main and epistatic effects of QTL based on augmented triple test cross design
Source: PLoS One. 2017 Dec 14;12(12):e0189054. doi: 10.1371/journal.pone.0189054 (PMC5730204; doi:10.1371/journal.pone.0189054)
Supplement: S7 Supporting Information — (ZIP) [file pone.0189054.s007.zip › z2_450_0.8_10.csv]

-10.625	-11.634	-11.105	-11.535	-11.026	-11.3	-11.071	-11.992	-11.494	-11.72	-12.031	-11.572	-12.33	-11.155	-11.651	-11.023	-10.288	-12.012	-12.069	-12.18	-11.575	-11.402	-12.689	-12.025	-11.484	-10.925	-10.955	-10.442	-11.385	-12.137	-11.806	-10.913	-11.774	-11.164	-11.799	-12.025	-11.715	-11.535	-11.235	-10.992	-11.527	-12.293	-11.311	-11.819	-12.023	-11.817	-10.897	-12.332	-11.612	-11.196
-4.9358	-5.3192	-5.9568	-4.2924	-4.9649	-3.7331	-5.2557	-4.1139	-6.0121	-5.0154	-3.2426	-4.0688	-5.7523	-4.426	-6.0472	-4.8757	-5.0982	-4.7989	-5.3823	-3.4911	-5.3835	-3.9387	-4.7202	-4.4372	-4.3142	-5.3619	-4.7044	-5.8317	-3.8051	-4.0249	-3.8347	-4.5576	-4.2408	-4.57	-4.2239	-3.2206	-3.9448	-4.6796	-3.6054	-4.6346	-5.4869	-3.7245	-5.5918	-5.3179	-5.8968	-3.8157	-4.6569	-4.3921	-4.6241	-4.4542
-13.258	-12.01	-11.186	-11.988	-11.977	-11.165	-11.647	-11.866	-11.467	-12.038	-12.436	-11.224	-11.601	-12.089	-12.132	-11.576	-12.109	-11.46	-11.611	-10.728	-10.757	-11.575	-10.659	-11.52	-11.465	-12.826	-12.144	-11.357	-12.156	-10.774	-12.774	-11.561	-11.74	-11.706	-11.567	-11.244	-10.9	-11.72	-11.164	-12.581	-11.919	-11.383	-11.88	-11.696	-12.199	-10.632	-10.55	-11.445	-11.593	-11.62
-1.2268	-2.7527	-1.1689	-1.5674	-1.7818	-1.9072	-0.93448	-2.2108	-2.8689	-2.2635	-0.7831	-1.6872	-0.93286	-2.0354	-1.4601	-1.3711	-0.65785	-1.0159	-0.98923	-1.6212	-0.27767	-1.1352	-1.5366	-1.5516	-1.6213	-1.4346	-1.0166	-1.4646	-0.78488	-0.77925	-1.3693	-1.181	-1.0488	-2.0693	-1.5954	-1.6097	-2.7691	-1.1478	-0.90012	-2.2682	-2.822	-2.111	-1.9371	-1.4605	-2.2033	-0.92009	-1.1895	-3.2322	-2.5041	-1.2034
4.4218	4.9167	6.2895	4.3232	4.9328	4.383	4.8441	5.511	4.2576	5.0685	4.9262	4.6757	5.218	4.4496	4.6811	4.265	4.6471	5.491	4.9162	4.6889	4.9052	4.1548	5.0597	4.7402	3.4034	4.2831	4.1476	5.9871	4.0374	5.0295	4.4777	5.1502	4.1316	4.1855	5.3644	5.771	4.5963	4.808	4.4748	4.7527	5.135	4.9277	4.7855	5.1165	5.3346	5.3894	5.7158	4.9805	5.7141	4.6818
0.68	-0.471	-1.4128	0.66476	1.1043	0.43883	1.0501	-0.19969	-1.2179	-0.76502	-0.59672	0.49501	0.82425	-0.30986	-0.40066	-0.87582	-0.10645	-1.0445	0.27858	0.53609	0.030706	0.41168	-0.082921	-0.77454	-0.45574	-0.59356	1.9387	-0.2895	0.38412	-0.41029	0.064972	0.78292	-0.24079	0.026345	-0.65853	0.21865	-0.95292	-0.039042	0.5145	0.89199	-0.58381	-1.014	0.1763	-0.15067	0.13163	-0.041586	0.042851	0.16967	0.58378	-0.40572
-0.50464	-0.3612	0.45599	-0.88286	0.011486	-0.37084	-0.9055	-0.3479	-0.2362	-0.12684	-0.33461	-1.0781	-0.20422	0.41015	0.82604	0.17961	-0.6906	-0.48644	0.069965	0.15386	-0.93957	-0.50494	-0.011512	-1.3663	0.18772	0.27245	-0.28996	-0.89052	-0.85541	-0.52866	-0.34197	-0.23964	-0.51668	0.22497	-0.90777	-0.509	-0.3514	-0.54692	-0.62476	-0.68658	0.34711	0.23368	-0.084685	0.97456	0.29464	-0.89282	-0.31969	0.52541	-0.63392	-1.1827
-12.291	-12.453	-10.245	-12.929	-12.055	-11.589	-12.159	-12.023	-12.067	-10.837	-11.396	-10.949	-10.865	-12.837	-11.999	-12.012	-11.115	-12.081	-12.484	-12.891	-11.242	-12.624	-10.556	-11.751	-12.262	-11.843	-11.118	-12.214	-10.574	-11.063	-11.579	-10.433	-11.426	-10.936	-10.527	-11.821	-11.551	-11.579	-11.576	-11.194	-11.579	-11.691	-12.012	-10.263	-11.002	-11.011	-11.73	-11.757	-10.774	-11.115
-3.4894	-3.7813	-4.045	-2.9677	-3.1808	-3.1566	-2.9776	-4.1474	-4.4356	-4.7968	-3.0093	-3.6987	-4.556	-3.2756	-3.7034	-4.3338	-4.2869	-4.3653	-4.5908	-4.085	-3.4896	-3.495	-3.6502	-3.5423	-3.6183	-3.4402	-3.7001	-2.8236	-3.3295	-3.0755	-4.2118	-3.684	-4.1011	-2.7565	-2.6206	-4.1921	-2.7896	-2.587	-4.8271	-4.6322	-4.3872	-4.1857	-3.7158	-3.7844	-4.0203	-4.1253	-2.2672	-2.8493	-4.4914	-4.7486
-4.2943	-4.0122	-4.4964	-3.5907	-3.7697	-3.4357	-3.158	-4.4109	-3.7935	-4.0961	-3.5917	-4.3772	-3.5198	-3.0354	-2.7051	-4.0311	-3.312	-4.1026	-3.4592	-2.5457	-3.74	-1.8142	-3.7595	-4.4122	-3.7551	-4.7295	-4.4901	-3.9616	-4.6806	-2.7319	-3.8717	-2.6989	-4.2228	-2.6329	-3.2009	-3.6221	-3.6378	-3.604	-4.3877	-2.7482	-4.136	-5.3012	-4.0325	-3.3248	-3.797	-4.5722	-4.2344	-3.9124	-4.225	-3.0338
-5.0994	-5.6087	-5.5003	-4.9877	-4.157	-4.406	-5.5273	-5.0057	-5.4438	-4.7856	-3.8632	-4.4982	-5.5607	-5.7575	-5.2829	-5.5433	-5.4139	-5.2312	-5.8287	-4.6662	-4.2786	-6.202	-3.9662	-5.3643	-5.126	-5.1731	-4.5768	-4.6479	-4.3477	-5.2308	-5.5343	-5.1769	-5.4832	-4.219	-6.3034	-5.181	-3.9423	-5.2425	-4.8004	-5.4961	-5.42	-4.9722	-5.4846	-3.9326	-5.3057	-4.6625	-5.6413	-4.0975	-5.6969	-5.3115
-2.6314	-2.7325	-4.1161	-2.7747	-2.814	-2.8901	-3.1421	-2.2726	-2.8677	-1.802	-3.0637	-1.4428	-1.715	-3.1287	-1.8549	-2.9356	-1.4398	-3.3073	-1.676	-2.0158	-1.2627	-3.9008	-2.4083	-2.8984	-3.6677	-1.4148	-3.2605	-2.5818	-2.7134	-1.7779	-2.2982	-3.0135	-2.7727	-2.2007	-2.5441	-3.5172	-2.295	-3.3799	-3.0987	-1.4723	-2.7057	-2.7572	-3.0498	-3.313	-2.6436	-2.3415	-1.6876	-3.447	-2.6906	-2.0668
2.1073	1.9738	2.0542	1.724	1.3351	1.9616	1.8577	1.5315	1.518	1.8157	1.5805	1.3841	1.3544	1.2584	1.8948	1.4665	2.3005	3.1961	1.4412	1.9985	2.1417	1.331	2.5337	1.6702	2.0662	1.3243	2.2376	1.7362	1.4947	1.2201	1.2631	3.0428	1.7089	1.9729	0.96041	1.5907	2.4647	2.143	2.1485	1.5325	1.3858	2.2553	0.2484	2.7186	1.0005	2.4547	2.547	1.4036	1.8602	2.5981
-10.94	-10.314	-9.3106	-11.819	-9.5263	-10.308	-11.021	-10.078	-9.6825	-10.351	-10.402	-10.287	-9.9113	-9.7544	-10.403	-10.561	-9.9208	-10.056	-10.874	-9.9721	-11.222	-9.5253	-11.214	-10.191	-10.272	-9.7593	-10.403	-10.11	-9.4954	-9.7468	-10.598	-9.238	-10.644	-10.694	-10.368	-10.149	-11.011	-9.4057	-10.886	-9.6306	-9.9553	-10.087	-10.333	-11.192	-10.117	-10.697	-9.5972	-9.446	-10.649	-9.4248
-10.62	-11.261	-9.8302	-11.226	-10.714	-11.017	-10.457	-11.856	-10.687	-11.016	-9.9924	-11.074	-10.457	-11.176	-10.61	-10.291	-10.693	-11.414	-10.753	-10.669	-12.041	-10.17	-10.062	-10.755	-11.443	-10.581	-11.043	-10.338	-11.887	-10.926	-10.625	-10.392	-10.806	-11.345	-10.635	-11.614	-9.9489	-10.716	-11.866	-10.577	-10.543	-11.355	-10.061	-11.906	-11.17	-10.246	-10.356	-10.771	-10.622	-11.309
-24.23	-22.535	-23.948	-21.131	-22.457	-23.055	-21.899	-22.229	-22.008	-23.487	-22.086	-21.549	-21.628	-21.799	-22.688	-21.957	-21.755	-24.049	-23.022	-21.926	-21.707	-22.299	-22.314	-23.347	-22.466	-23.309	-23.239	-23.052	-22.855	-23.074	-22.161	-21.595	-22.508	-21.938	-22.302	-20.695	-22.46	-21.515	-22.843	-22.949	-22.213	-22.703	-21.859	-23.371	-21.763	-22.727	-22.383	-23.269	-21.744	-22.55
-3.5211	-3.1429	-3.6843	-4.04	-3.3117	-4.0328	-3.8828	-4.1052	-3.5982	-3.9093	-3.1048	-4.6242	-4.5169	-3.7986	-4.016	-4.4282	-3.1656	-3.0024	-3.8233	-3.9976	-3.7898	-3.2375	-4.3212	-3.6428	-3.338	-2.9579	-4.003	-4.3982	-3.02	-2.7275	-3.8237	-3.0715	-5.1502	-3.9292	-3.1242	-2.6506	-4.0808	-4.287	-3.3536	-1.6646	-3.9634	-3.9423	-4.5319	-3.4505	-4.3125	-2.5646	-3.3973	-3.2348	-2.7009	-3.9248
-0.05156	-0.11168	-0.40257	-1.0057	0.38422	1.0388	-0.74488	0.10904	-0.33201	-0.26617	-1.0196	0.2166	1.0453	1.6754	-0.10623	-0.58048	-1.7634	-0.4757	-1.2892	0.73392	-0.17172	-0.13361	0.35948	0.74535	1.3733	-0.01354	-0.79282	-0.38839	0.29778	1.8029	-0.76903	-0.10975	-0.34467	0.3425	0.99052	-0.17392	0.57654	0.76766	-0.44272	0.065945	0.50547	0.13932	-0.35896	-0.62191	-0.6695	-0.15975	-0.80458	-0.17227	-0.65827	0.95628
-13.532	-12.831	-12.314	-12.753	-13.008	-12.388	-11.349	-12.651	-12.562	-12.749	-12.383	-13.63	-12.447	-12.664	-12.686	-14.056	-12.567	-12.439	-13.134	-12.606	-12.413	-12.544	-11.799	-11.977	-12.738	-11.546	-13.591	-13.668	-13.645	-12.839	-12.947	-13.396	-12.658	-12.526	-12.166	-12.898	-11.648	-12.287	-12.65	-12.436	-12.403	-13.358	-13.138	-12.904	-13.501	-13.911	-12.454	-13.12	-12.422	-12.685
-11.987	-12.574	-12.341	-10.542	-11.904	-11.789	-11.35	-11.407	-12.586	-12.081	-11.365	-12.026	-12.76	-11.764	-11.191	-10.794	-11.146	-11.348	-11.463	-12.268	-11.625	-12.61	-11.019	-11.83	-11.624	-11.471	-11.163	-11.317	-11.987	-11.529	-11.494	-10.727	-11.583	-12.124	-10.88	-12.137	-10.946	-12.112	-10.359	-11.659	-11.662	-11.462	-10.196	-12.535	-11.711	-11.401	-11.855	-11.79	-11.473	-11.869
0.31106	0.92687	1.7794	1.1365	1.8434	0.57816	1.9644	1.502	1.3778	1.2158	1.8321	-0.4919	1.7147	0.37388	0.91712	1.3983	1.0959	1.574	1.9816	0.47858	0.30337	1.5109	1.4047	1.7062	1.1905	1.6071	1.0921	1.8343	1.068	2.211	1.5493	0.93862	1.693	2.5815	1.9562	2.3022	1.171	0.94184	2.0746	1.0008	2.4626	1.5592	0.96383	1.2195	1.7576	0.8254	2.1498	0.71764	0.88601	1.9918
-1.2397	-1.485	-1.0641	-1.1544	-1.8129	-1.4216	-1.1751	-1.2081	-0.10605	0.086955	-1.8037	-1.8092	-1.3161	-1.2265	-0.92518	-1.6181	-0.71083	-1.5582	-2.9454	-0.61834	-0.44908	-1.1198	-1.2857	-0.95144	-1.4386	-1.802	-1.0032	-2.2923	-2.2651	-0.9964	-2.0743	-1.776	-1.6762	-1.4347	-1.4141	-1.4342	-0.36976	-1.7605	-1.4635	-2.1772	-1.1165	-2.6579	-1.0243	-1.2368	-0.99933	-1.2734	-1.8082	-1.5213	-2.6279	-0.6497
-12.461	-10.363	-11.488	-11.165	-10.985	-10.786	-10.986	-10.998	-12.176	-11.924	-12.296	-10.758	-11.998	-11.333	-12.442	-12.46	-11.997	-12.703	-11.427	-11.815	-12.943	-11.975	-12.799	-11.748	-11.402	-11.221	-12.145	-11.779	-11.683	-10.661	-11.623	-11.335	-12.03	-11.339	-12.454	-11.218	-11.557	-11.538	-11.319	-11.627	-11.639	-12.019	-11.667	-11.462	-11.452	-11.942	-11.472	-11.388	-12.284	-11.732
-11.492	-11.927	-10.581	-10.88	-10.732	-11.214	-11.493	-11.471	-11.368	-11.905	-10.421	-11.072	-9.9839	-12.385	-12.539	-11.071	-11.626	-10.397	-12.269	-10.557	-11.866	-11.229	-11.815	-12.406	-11.885	-11.221	-11.558	-10.972	-12.386	-11.51	-12.171	-12.348	-11.098	-11.782	-11.691	-9.8673	-11.98	-11.743	-11.422	-12.054	-12.157	-11.963	-11.268	-11.275	-12.587	-11.161	-11.624	-11.607	-10.259	-11.477
-15.406	-13.701	-15.121	-16.34	-14.107	-15.119	-15.818	-15.935	-14.636	-13.693	-14.661	-14.595	-14.378	-15.575	-14.76	-13.251	-14.743	-13.978	-14.585	-14.474	-15.116	-14.891	-13.721	-14.653	-14.224	-15.146	-15.56	-14.939	-15.382	-14.563	-15.312	-15.09	-15.316	-14.185	-13.917	-14.759	-14.541	-14.285	-14.715	-14.464	-13.668	-15.329	-15.069	-14.598	-15.092	-15.006	-14.093	-14.659	-15.998	-15.125
-21.987	-22.308	-22.536	-22.169	-21.729	-23.2	-22.239	-22.818	-22.48	-22.049	-22.267	-22.223	-22.517	-21.597	-22.672	-21.905	-21.341	-22.21	-21.622	-22.857	-21.425	-22.362	-22.072	-21.959	-22.438	-21.156	-23.369	-21.997	-21.522	-23.88	-22.394	-22.075	-22.434	-20.986	-22.34	-23.294	-23.166	-23.302	-22.743	-22.984	-21.89	-22.065	-22.128	-22.91	-21.504	-22.185	-22.153	-21.38	-21.883	-22.349
-2.1106	-1.2436	-0.86625	-1.5733	-2.4638	-0.89054	-1.3427	-1.9492	-1.4768	-1.525	-2.3685	-1.4665	0.030872	-1.4871	-2.2598	-1.5807	-0.71892	-1.2153	-2.4156	-2.4359	-0.79432	-1.3433	-1.0279	-1.5891	-0.24194	-1.9567	-1.9689	-1.5562	-1.6474	-0.66107	-1.7542	-0.2859	-0.36476	-1.8726	-1.3335	-2.01	0.0031584	-1.6839	-2.6424	-1.8465	-0.81746	-1.7283	-2.2945	-0.92751	-2.1197	-0.75643	-1.3603	-2.0459	-2.0382	-0.77364
0.63468	-0.40531	0.15899	0.3064	0.36655	0.11917	-0.062722	0.16247	-0.12866	0.038085	-0.76181	-0.12092	-0.63699	1.0661	0.50337	-0.21898	0.79611	1.2275	0.47571	0.89335	0.59997	0.85759	-0.70206	-0.26189	0.3831	0.29072	0.032808	-0.43815	0.726	0.36296	-0.16035	-0.17757	-0.21947	-0.62668	-0.57253	0.27555	-0.40486	1.5251	1.1431	-0.28293	0.18025	0.25152	-0.39166	-0.44889	-0.17301	-0.26684	0.67508	1.7775	-0.2706	-0.88066
-2.1298	-3.329	-2.695	-2.146	-3.474	-2.8714	-3.0547	-2.8354	-2.6027	-2.5591	-1.9015	-3.6551	-3.9447	-2.642	-3.5612	-3.3585	-2.6114	-4.2471	-3.784	-3.1063	-2.2333	-3.1445	-3.938	-2.3692	-4.0929	-3.3485	-1.6765	-4.1517	-3.1675	-2.4154	-3.2351	-2.209	-3.7922	-3.9471	-4.205	-2.6008	-3.816	-3.6079	-3.541	-4.1173	-2.8087	-3.7091	-4.4381	-3.7458	-2.2575	-4.2964	-3.1943	-2.6868	-3.6761	-3.8738
-3.852	-2.8718	-2.9198	-4.579	-3.5747	-3.4558	-2.5877	-4.2791	-3.7328	-3.3669	-3.9689	-2.8694	-2.5514	-4.169	-3.8982	-3.9472	-2.5215	-4.3783	-3.8706	-3.6672	-2.7691	-3.6763	-3.9814	-3.4871	-2.9788	-2.1524	-3.3833	-3.1426	-2.9659	-3.008	-3.8362	-3.3759	-2.7921	-3.0991	-4.232	-3.1895	-3.7649	-3.833	-3.8552	-5.1259	-2.5871	-3.5701	-3.7398	-3.9167	-4.2375	-2.8141	-3.6965	-3.0692	-3.4755	-2.5621
-1.309	-3.0758	-2.2514	-1.3746	-1.0959	-2.8699	-2.5644	-1.8911	-2.2236	-1.773	-1.4941	-2.4728	-0.42553	-2.4404	-0.57047	-1.3896	-1.4988	-3.516	-1.5629	-1.7457	-1.972	-2.5943	-0.76895	-1.0143	-2.0242	-1.6895	-1.6837	-2.1078	-1.8583	-1.2657	-1.8631	-1.6053	-1.4281	-1.3435	-1.9535	-0.83334	-2.001	-1.9321	-1.6725	-0.82201	-1.4584	-1.2244	-2.0215	-0.80718	-2.4825	-1.8267	-1.1517	-1.5718	-2.6502	-2.3102
-0.91007	-2.8076	-1.4583	-1.0485	-0.65459	-0.86525	-0.35372	-1.3478	-0.77452	-2.4936	-2.0465	-1.2904	-0.72715	-0.74128	-1.1419	-0.91466	-1.0026	-0.38859	-1.3589	-2.4061	-1.4357	-1.6809	-1.4158	-1.9376	0.54522	-2.6328	-2.4863	-1.5105	-1.759	-1.2556	0.72777	-1.4398	-0.97056	-1.677	-1.2568	-3.0376	-0.81114	-1.2707	-0.89155	-0.66697	-2.1765	-0.83597	-1.0805	-1.6647	-2.0712	-1.2157	-1.2537	-2.1076	-1.4827	-0.58138
-14.254	-13.923	-14.862	-13.461	-13.671	-13.936	-14.376	-13.671	-14.837	-14.365	-13.99	-13.133	-12.744	-13.552	-14.041	-13.857	-14.852	-13.329	-13.392	-13.921	-13.549	-11.772	-14.501	-14.776	-14.783	-13.375	-14.147	-12.742	-13.257	-14.283	-14.145	-15.932	-14.079	-14.585	-13.997	-13.962	-14.953	-13.984	-13.87	-14.451	-15.706	-15.095	-12.91	-13.367	-13.819	-14.317	-14.342	-14.334	-14.687	-13.737
-12.386	-14.398	-14.654	-14.293	-13.925	-12.986	-15.129	-14.47	-13.918	-13.603	-12.816	-14.423	-13.677	-14.069	-14.922	-13.901	-13.726	-13.601	-12.944	-12.412	-13.754	-12.416	-14.544	-13.99	-13.531	-14.418	-15.208	-13.873	-13.724	-13.84	-14.156	-14.438	-13.354	-14.517	-14.135	-14.104	-14.495	-13.603	-14.181	-13.877	-14.059	-13.793	-14.704	-13.985	-14.003	-13.885	-14.484	-14.357	-14.812	-13.572
2.732	2.9845	2.086	1.6075	-0.15605	2.464	1.2363	2.6618	1.2182	3.0588	1.1044	2.806	1.2077	2.3297	2.0128	1.4177	2.244	1.9303	2.2085	0.75656	1.1527	1.2944	1.808	1.6477	2.5404	1.1903	3.0592	2.0646	2.366	1.1942	1.4272	3.2124	1.8471	2.0311	1.9366	1.3516	1.8987	1.3152	2.3694	1.6558	1.8239	2.2655	1.9638	1.7762	1.2363	1.7425	3.2359	3.1434	1.8398	1.7793
-5.7704	-5.1101	-5.2339	-6.3115	-5.8788	-5.4816	-6.0345	-5.0348	-5.322	-4.8795	-5.4736	-6.4356	-5.3794	-5.2753	-5.1652	-4.9081	-5.6778	-6.6345	-6.2083	-4.1917	-5.3913	-5.8263	-5.7651	-5.8813	-5.9364	-5.5849	-6.3263	-6.069	-5.7758	-5.3836	-5.3295	-6.2403	-5.3941	-4.4485	-5.3083	-4.7643	-4.2782	-5.8348	-6.0246	-5.4692	-5.7118	-6.318	-6.2023	-5.4679	-6.2913	-6.5044	-6.6412	-5.615	-5.5505	-6.0016
-9.7131	-8.0268	-10.085	-7.9517	-9.7076	-9.7349	-9.0262	-9.887	-9.2175	-9.0186	-7.5013	-8.8804	-9.6565	-9.3619	-8.7375	-8.5767	-9.0357	-7.8042	-8.5373	-8.9161	-7.5446	-8.7342	-9.8447	-8.8182	-9.2659	-7.3573	-7.8211	-8.9793	-8.3782	-8.2209	-9.3942	-8.6376	-9.1151	-9.11	-8.8033	-9.5723	-9.5129	-8.6985	-9.5608	-8.509	-8.6127	-8.7725	-9.7441	-7.5298	-8.8782	-8.113	-7.8909	-8.1847	-8.3333	-9.68
-2.4375	-1.7511	-2.9035	-2.1783	-3.2695	-1.3121	-1.5464	-1.7876	-2.9967	-2.4603	-3.6389	-1.7788	-2.4117	-3.0964	-2.6337	-2.9267	-3.312	-3.0046	-2.509	-2.3371	-2.2687	-2.6091	-1.243	-3.6457	-2.9276	-2.3636	-3.185	-1.7836	-1.5302	-3.5708	-2.7184	-2.5039	-3.4948	-3.7308	-3.531	-1.8663	-2.9442	-2.8051	-2.4502	-2.4276	-2.2185	-3.2598	-1.1413	-2.2136	-2.4419	-3.3089	-2.56	-1.9911	-2.2293	-2.0444
-5.0429	-4.0988	-3.798	-4.7703	-5.2107	-4.7314	-4.7619	-4.2779	-5.0636	-4.3881	-4.6821	-4.2536	-5.1127	-4.7044	-5.2476	-3.9074	-4.2874	-3.6438	-5.1615	-4.5871	-4.1031	-4.1392	-4.1641	-4.9175	-4.4787	-4.8818	-3.8529	-3.9924	-4.8482	-5.5474	-4.399	-4.71	-4.6378	-4.7622	-3.9969	-3.9809	-4.7123	-4.4156	-4.1711	-4.7048	-5.578	-3.8111	-4.0098	-4.0829	-4.4179	-4.0892	-4.5991	-4.9283	-3.3659	-4.8047
-0.75727	-0.6288	-1.5314	-1.327	-1.218	-1.6789	-1.3044	-0.33988	-2.2335	-1.8723	-3	-1.8662	-1.4054	-0.95378	-0.84866	-1.2896	-0.73218	-1.394	-0.89531	-0.77218	-1.7864	-2.7451	-2.0175	-1.5934	-0.98388	-1.625	-0.3484	-0.37326	-1.2356	-0.853	0.026882	-1.1915	-0.91968	-2.1141	-1.3507	-1.1072	-0.78952	-1.8216	-1.2033	-0.65841	-0.47626	-1.4539	-2.0094	-1.7821	-1.338	-1.8348	-0.40033	-0.63941	-1.4833	-1.5645
0.075769	-0.4408	0.21601	0.023364	0.16332	-1.193	-0.19389	0.41094	-0.51865	-0.20595	-0.52863	0.37305	-0.36329	-0.38263	-0.63263	0.667	-0.018242	-0.36082	-1.0154	-0.52598	0.20388	-0.47508	-0.49443	0.75001	-0.81323	-0.61048	-0.7122	-0.096515	1.3812	0.22286	-0.18316	-0.098596	-1.5464	-0.036249	-0.63624	1.1338	-0.16617	-0.045045	0.0027104	-0.31223	0.48227	-0.031063	-0.30043	-1.1205	-0.42845	-2.0702	0.22616	-0.51637	-0.040537	-0.42495
3.9426	4.0741	5.368	4.3708	5.5435	4.6756	4.6223	4.5976	4.8014	4.5041	4.3766	4.7722	5.0586	5.3866	4.9222	5.2676	5.4067	3.7618	6.3098	4.6426	4.9723	5.205	4.7735	4.4186	5.1909	4.6847	4.8193	5.4543	4.6931	4.6593	5.5178	5.3463	4.9396	5.1937	5.1191	5.5378	4.7731	5.0668	5.3832	4.9096	5.1986	4.7108	5.0098	4.7311	4.4243	5.9912	5.2135	4.3352	5.204	5.4519
-13.955	-14.635	-14.254	-15.126	-14.521	-14.402	-15.162	-14.545	-14.251	-15.038	-16.057	-14.246	-13.032	-14.375	-14.603	-15.612	-13.517	-14.735	-14.486	-14.026	-15.399	-13.97	-14.368	-15.763	-14.885	-15.124	-14.457	-14.967	-14.185	-14.766	-14.95	-14.181	-14.437	-13.715	-15.7	-15.434	-12.981	-14.418	-14.221	-14.329	-14.91	-15.247	-14.455	-14.168	-14.72	-16.21	-13.734	-16.188	-14.903	-13.675
1.6641	1.037	1.8459	1.68	0.81221	1.1501	2.1549	0.63093	2.1529	0.69677	1.2454	0.90498	1.3665	2.0715	0.46509	0.64888	1.5852	1.2942	1.7401	2.1749	1.5497	0.82481	0.48267	1.3893	1.8627	0.98315	0.49763	2.0078	1.2669	1.069	1.1818	2.3007	1.5039	2.1045	0.88169	1.7676	0.7843	2.0923	1.8122	1.1448	-0.20126	1.1631	1.8114	1.9316	1.4791	0.59592	0.88084	3.1351	1.0518	0.61455
-22.724	-21.281	-22.015	-21.871	-23.079	-22.815	-21.693	-23.356	-22.509	-22.86	-21.818	-22.304	-21.788	-21.895	-22.824	-21.744	-23.091	-23.069	-22.093	-21.756	-22.268	-22.229	-21.678	-21.405	-22.207	-21.87	-22.061	-23.021	-22.4	-22.387	-22.384	-21.586	-22.18	-22.148	-22.723	-22.97	-22.007	-22.836	-21.766	-22.018	-22.055	-22.18	-22.025	-22.362	-22.634	-21.824	-21.394	-21.934	-22.826	-22.361
-22.313	-22.561	-23.067	-23.264	-23.041	-22.348	-21.747	-21.818	-22.62	-22.332	-22.871	-21.725	-21.609	-21.661	-22.569	-21.45	-22.743	-22.515	-21.981	-22.462	-21.624	-22	-21.417	-21.358	-22.15	-21.062	-21.986	-22.428	-21.504	-22.551	-22.987	-22.101	-22.657	-22.164	-22.006	-22.409	-22.371	-22.333	-22.638	-22.679	-22.739	-21.887	-22.969	-21.77	-20.93	-21.979	-22.397	-22.487	-22.556	-21.772
1.4258	-0.10416	1.1875	-0.46795	1.0249	0.70765	0.20589	0.59151	0.40484	0.39836	0.11526	-0.96164	-0.03761	-0.30502	-0.37611	-1.004	0.23757	0.45442	0.34726	0.080554	0.46484	0.83535	-0.12148	1.3675	0.33837	-1.0617	0.6117	0.17027	-0.65523	0.15079	0.50047	1.5136	0.04233	-0.76807	-0.31763	-0.68098	-0.72069	-0.29927	-0.45087	1.0566	-0.26852	0.034804	-0.73226	-0.55378	-0.28799	-0.18741	-0.28114	0.5254	-0.31401	0.023348
-22.027	-22.493	-23.42	-22.232	-22.716	-21.104	-20.676	-22.758	-20.814	-23.077	-23.304	-21.952	-22.161	-22.122	-23.149	-21.157	-22.253	-22.301	-22.885	-21.088	-22.031	-22.52	-22.505	-22.508	-22.209	-21.47	-21.962	-23.201	-21.86	-21.619	-22.746	-23.505	-22.651	-21.47	-22.93	-21.904	-22.127	-23.715	-22.128	-22.908	-21.476	-22.375	-22.036	-22.41	-21.957	-22.904	-21.676	-21.241	-22.135	-21.766
-2.9758	-2.0181	-3.126	-2.528	-4.3377	-3.2537	-3.0921	-3.008	-3.5856	-2.6297	-2.2455	-2.0155	-2.6328	-2.3663	-2.8375	-1.7905	-1.5571	-2.2127	-2.2268	-1.7078	-3.0126	-3.6261	-2.1401	-2.2824	-2.3915	-2.3891	-1.2926	-0.90096	-2.3312	-3.7743	-2.0263	-2.5861	-2.2663	-2.6669	-2.8755	-2.9581	-3.3549	-2.3993	-2.3348	-3.0558	-2.7932	-3.5381	-2.3288	-1.3952	-2.338	-2.5011	-3.0322	-2.7887	-2.0823	-3.046
0.095122	0.11169	0.72038	0.51208	0.85638	1.2288	0.71937	-0.56483	0.37931	1.1258	0.45073	0.5663	0.93544	0.13334	-0.074344	-0.14735	-0.75632	0.49392	1.414	-0.64185	-0.85967	0.086294	0.2431	-0.1337	0.28101	0.16164	1.2151	-0.56072	0.68544	0.8578	-0.26837	0.85226	0.27967	-0.15276	1.9248	-0.62924	0.68794	-0.70367	0.77144	-0.30494	0.81266	-0.42052	0.73694	0.7546	0.58839	1.0693	0.80052	0.27703	-0.042389	-0.038624
1.0289	1.0962	1.2091	1.9756	1.5864	2.442	1.609	2.2047	2.6224	1.6631	1.5038	0.91273	1.5146	2.8253	3.2502	1.7561	2.1669	1.2356	1.5465	1.6038	2.3521	0.95354	1.0036	1.0019	1.7464	0.44983	1.7972	1.7481	2.7275	2.7755	1.3732	2.1125	1.5828	0.64687	1.1311	2.7183	-0.25748	-0.3583	1.8272	1.854	1.5945	1.3257	0.76275	1.6243	2.7253	2.1288	2.4181	0.9058	0.17911	2.3458
-0.29001	-0.41904	0.87893	1.0578	1.0682	-0.55827	0.18095	-0.014392	0.76681	-0.42048	0.033681	-0.93563	-0.14197	-0.019484	-1.0296	-0.44608	-0.4035	-0.50896	0.56816	-0.58657	-0.80869	-0.8025	-0.71062	0.49836	0.26214	0.70968	-0.99616	-0.39176	-0.10311	-0.55852	-1.0589	-0.875	-0.69177	-0.88777	-0.28084	-0.16837	0.35066	-1.3699	0.92735	-0.50361	-0.9318	-0.56069	-0.22609	0.26793	-0.42869	-1.2394	0.67663	0.3745	0.020389	-0.59395
-13.87	-14.924	-14.476	-14.726	-12.747	-13.609	-14.336	-14.876	-14.632	-13.822	-14.282	-14.149	-13.974	-14.338	-14.956	-14.528	-13.963	-13.213	-14.497	-15.527	-15.348	-14.657	-14.964	-14.826	-14.003	-14.908	-15.605	-14.933	-14.656	-15.358	-14.465	-14.656	-16.089	-14.665	-15.418	-14.789	-13.678	-14.601	-13.384	-14.634	-13.544	-14.338	-14.405	-14.115	-14.323	-14.118	-13.951	-15.08	-14.589	-14.181
-14.12	-12.874	-13.276	-13.23	-13.735	-13.241	-14.012	-12.652	-12.12	-13.468	-13.557	-12.445	-12.339	-13.953	-13.588	-13.021	-12.077	-12.524	-14.038	-14.033	-11.982	-13.682	-13.966	-12.523	-14.107	-13.154	-13.992	-12.309	-13.662	-13.123	-12.976	-14.573	-13.548	-12.668	-12.385	-13.272	-13.586	-12.361	-12.158	-13.132	-13.241	-13.683	-13.303	-13.027	-12.007	-13.902	-13.685	-13.339	-12.274	-13.036
3.3104	3.769	3.4898	4.1762	3.7115	2.8714	2.4932	2.3965	3.5	3.0089	2.3198	3.5184	2.6535	2.6893	2.4249	3.4168	2.0111	2.6115	3.1075	2.8956	2.5719	3.3609	2.4897	3.1725	3.4439	1.7691	3.9389	3.6151	2.5924	2.6951	3.3251	1.7406	2.3344	2.5771	2.2169	3.6987	3.3072	2.3125	3.3425	1.2675	2.653	2.5856	2.0696	1.6335	2.5148	2.4488	3.1109	2.5993	1.4468	2.8948
0.24286	0.70272	0.21408	0.6588	-0.19789	-0.70007	-0.32612	0.11265	0.24275	0.74803	0.18977	-0.29973	-0.062585	-1.2672	-0.20573	-1.5878	-0.3078	-1.4467	1.0397	-0.98283	0.51817	-0.54082	-0.21696	-0.21565	-0.066804	0.6463	-0.53616	1.2228	0.60894	0.064942	-0.75743	-0.87953	0.20941	-0.72132	-0.61388	-0.090594	0.51414	-0.21297	0.57386	-0.47811	-0.37669	-0.046243	-0.14099	0.71129	0.16474	0.56358	1.8236	1.2296	0.33922	-0.28035
-8.8205	-9.5473	-8.7283	-9.4702	-9.3623	-8.9568	-10.4	-9.0437	-9.8326	-9.2836	-10.009	-8.6502	-9.8787	-9.6318	-9.2626	-9.3652	-9.9174	-8.4784	-8.5147	-9.1374	-9.6031	-8.7572	-9.6754	-7.8867	-9.777	-9.3053	-9.5705	-9.8234	-8.8215	-9.2359	-9.3262	-9.5254	-9.9479	-9.5004	-8.8215	-8.7909	-10.733	-7.9356	-8.6887	-8.6288	-10.16	-9.9993	-8.4253	-9.5227	-9.4142	-9.7888	-8.8381	-9.7422	-9.3419	-9.6247
-13.402	-14.558	-13.777	-13.543	-12.926	-13.504	-13.147	-13.338	-13.476	-13.69	-14.064	-13.021	-12.895	-11.877	-13.876	-13.304	-14.193	-12.447	-13.209	-13.052	-12.978	-13.827	-13.529	-13.841	-13.609	-13.145	-12.968	-13.224	-12.631	-13.296	-13.975	-13.687	-12.505	-13.335	-13.791	-12.267	-13.931	-13.028	-13.345	-12.584	-13.483	-12.976	-13.767	-12.723	-12.997	-13.655	-13.238	-12.041	-12.234	-12.767
-21.842	-21.426	-22.589	-22.313	-22.751	-22.859	-21.924	-22.668	-22.346	-21.969	-22.171	-21.746	-22.273	-22.425	-22.247	-22.143	-22.535	-22.599	-23.268	-21.161	-22.979	-22.567	-22.747	-22.136	-22.655	-23.236	-21.472	-22.719	-23.333	-21.72	-21.806	-22.805	-21.55	-21.716	-22.334	-21.541	-22.847	-22.849	-22.017	-23.317	-22.304	-22.282	-22.257	-21.805	-22.386	-22.572	-22.429	-23.25	-22.108	-20.314
5.072	5.5868	5.4914	5.3766	6.1681	5.0654	4.8701	5.4776	4.5517	4.6688	4.6607	5.3549	4.479	4.6618	5.0588	4.7183	5.7958	5.5216	5.1111	4.7877	4.8524	4.8105	4.675	5.7443	6.1273	5.3058	5.8792	4.6337	4.5965	4.8822	4.8045	5.5869	5.9579	5.1348	5.1402	4.3505	4.9239	4.6294	4.9836	5.3333	5.0404	5.4537	3.7782	5.3134	5.5478	5.1031	4.8977	3.7148	5.9248	4.0113
0.24249	-0.064989	0.84633	-1.3946	0.077437	-0.10256	0.22717	0.17003	0.61433	0.3124	1.5291	-0.14659	0.44712	0.21926	-0.16226	1.9107	-0.17377	1.0548	0.66896	0.15756	-0.091056	1.1681	0.44202	0.0058267	0.53789	-0.30338	0.88241	0.7662	-0.062333	-0.23076	-0.060347	-0.76147	0.97767	-0.23897	0.076323	1.2286	0.74272	-0.1501	0.28629	0.85935	0.99363	0.63381	0.73569	-0.18685	0.09582	0.55098	0.83769	0.074336	0.75022	-0.017024
0.97591	1.2491	1.979	2.3496	2.254	1.7939	1.7897	0.87506	1.6998	0.96056	0.7922	0.95744	1.0748	2.5308	1.7365	1.1111	0.6312	1.8813	2.9813	2.1372	2.35	1.0951	1.9091	2.3218	3.1017	1.8766	2.5835	1.1958	1.7719	0.91956	2.1682	1.7568	2.0264	1.0849	0.48771	2.49	1.8421	1.6189	2.3345	0.32414	1.3207	1.8564	0.79173	2.0021	2.2613	1.472	3.3246	0.6398	0.75124	1.1057
-1.2421	-0.80612	-0.47501	-0.99427	0.39906	-0.56563	0.4111	-0.37381	0.06994	-1.115	-0.0394	-1.0033	0.33391	0.30768	-0.44807	-0.53061	0.84406	0.21362	0.81515	-0.015145	-0.062414	-0.161	0.53975	0.36853	-0.099688	-0.53627	1.1321	-0.53598	0.36581	-0.27124	-1.5064	-0.32332	0.01626	1.074	0.058287	-0.58429	0.2566	-0.25626	0.27334	0.042914	-0.64328	-0.053154	-0.27156	-0.12309	-1.1153	0.25502	-0.14036	0.14954	0.53358	0.28723
-5.3371	-6.1473	-5.1978	-5.9618	-5.4439	-5.751	-6.0247	-5.8064	-4.8829	-6.4224	-5.9247	-6.291	-5.4343	-6.3636	-5.3161	-5.2574	-5.8065	-5.9374	-4.3058	-5.4036	-5.1891	-5.9495	-6.4887	-5.2667	-6.0123	-5.3584	-6.4448	-5.4655	-4.5869	-6.4623	-5.1912	-5.1824	-4.8167	-4.7774	-6.0072	-6.6307	-4.7269	-5.403	-6.0779	-6.1873	-6.0743	-5.5853	-5.4528	-4.8499	-5.9485	-5.7974	-5.0601	-5.8203	-5.6472	-6.1508
-3.5027	-2.4089	-2.4632	-3.8925	-3.6356	-3.9366	-3.7657	-2.8875	-2.625	-2.7939	-2.8002	-4.0549	-2.6222	-3.1247	-3.5399	-4.098	-3.6479	-3.2116	-2.7873	-2.4185	-3.4014	-3.7147	-3.6814	-2.6187	-3.4912	-3.5272	-3.2551	-3.1195	-3.2553	-2.6862	-3.2269	-2.2318	-2.8363	-3.4482	-2.8961	-3.3292	-2.4396	-4.3359	-2.8131	-3.9078	-3.5306	-3.2767	-3.0226	-2.8439	-3.7813	-3.0581	-3.802	-4.4139	-3.954	-3.2929
5.9172	6.2669	6.1542	6.0931	5.0956	5.3652	5.5244	6.7728	6.353	6.1915	6.1007	6.1451	5.5474	5.8077	5.9209	6.4187	5.6924	5.5594	5.3118	4.6316	5.6713	5.6028	4.8757	5.6334	4.2326	5.9047	6.3206	6.406	4.9895	5.7296	5.7993	6.1241	5.6292	5.8714	5.8187	5.1635	5.7667	6.3357	5.8505	6.2977	6.6149	5.2721	5.5317	5.1366	5.9145	4.987	6.1206	6.5267	5.7124	5.7453
-5.4909	-6.5777	-6.2781	-6.4936	-6.8641	-6.5068	-6.8429	-6.5381	-7.3658	-5.5389	-7.0849	-6.2301	-6.1802	-5.9991	-7.1808	-6.1468	-5.3788	-7.1559	-5.6985	-5.9897	-6.0384	-5.4205	-5.5177	-6.6869	-5.5772	-7.2561	-5.8025	-6.6829	-6.0705	-7.5337	-5.5174	-5.7002	-5.0979	-7.6392	-6.2398	-5.881	-6.9986	-6.0346	-6.7626	-6.4664	-5.5492	-6.3888	-6.2504	-6.6019	-6.4795	-7.0425	-7.0248	-7.1467	-6.1688	-5.6558
7.9091	7.5443	9.494	9.0851	7.4212	7.9359	7.6807	7.3221	8.337	8.4686	9.0489	8.6064	8.7304	9.2731	8.1106	8.0631	7.853	8.8787	9.1161	8.9101	9.3269	8.5004	8.2546	8.4705	8.9328	7.126	8.8932	7.7069	8.8036	8.4917	9.9866	8.2723	8.3785	10.075	8.9942	8.264	9.5603	8.8519	8.1499	8.8285	9.0173	7.7254	9.1077	8.0798	7.7196	8.5534	7.31	8.4724	8.4431	7.4112
-0.66195	-1.6027	-1.0685	-0.90238	-1.1296	-1.4725	-1.4573	-2.0312	-1.2999	-0.55329	-2.5485	-1.6267	-1.0781	-2.5923	-1.0783	-1.4743	-2.6823	-0.93799	-1.4471	-0.54593	-2.1239	-1.8986	-2.0504	-2.001	-1.5237	-1.1415	-1.1077	-0.543	-2.0328	-1.0836	-1.8847	-0.63482	-1.4716	-2.0094	-1.0884	-0.44293	-0.76683	-2.0225	-1.0343	0.085968	-1.2423	-1.0719	-2.5511	-2.1078	-1.2735	-1.812	-1.9722	-0.45126	-1.1185	-0.33773
-4.3344	-5.4025	-4.6972	-5.0536	-5.0363	-3.9352	-4.5086	-5.0909	-3.8435	-4.4606	-4.0591	-5.5817	-3.5886	-4.2901	-4.7748	-4.9652	-5.3898	-4.5884	-4.649	-4.8513	-3.868	-5.2346	-4.5164	-4.7046	-4.6386	-4.054	-4.3466	-5.3916	-4.3831	-4.975	-4.444	-4.5952	-5.322	-3.8491	-4.9822	-4.7806	-4.9472	-4.0735	-4.4517	-2.8107	-4.6575	-5.0746	-4.2991	-5.3593	-3.5915	-3.3571	-3.9013	-4.2843	-5.6985	-4.0227
-5.6776	-4.8652	-4.9365	-5.0479	-5.3031	-5.5103	-5.9575	-4.5748	-4.9375	-5.9128	-6.2778	-4.6143	-4.3618	-4.9667	-5.135	-6.4348	-5.804	-4.8002	-3.9803	-4.7416	-5.3905	-5.5117	-4.3151	-5.4577	-6.0822	-5.7631	-4.6396	-5.3569	-6.4498	-5.1172	-4.0794	-6.2556	-5.0702	-6.3434	-5.8134	-5.1944	-5.2297	-4.5369	-5.6268	-4.2153	-4.7158	-5.5094	-4.9818	-5.2765	-5.4251	-5.1414	-4.5262	-5.3515	-5.5214	-4.7251
-8.4573	-9.5015	-8.4315	-9.0272	-9.4348	-9.2694	-9.5776	-10.046	-8.9332	-8.0045	-8.8916	-8.7038	-9.3023	-9.7161	-7.9487	-8.6205	-9.3135	-8.2875	-10.454	-9.4914	-9.7334	-8.5398	-6.7595	-8.8182	-8.9532	-10.033	-9.135	-8.5446	-9.9535	-8.4147	-8.3517	-9.2785	-9.4094	-10.359	-8.1598	-9.5871	-9.7657	-8.6371	-11.139	-9.542	-8.9314	-9.4034	-9.7633	-9.4455	-8.0021	-9.9051	-9.0198	-7.9424	-10.346	-8.3408
-1.1479	-2.9297	-1.867	-1.4093	-0.7258	-0.024816	-1.9213	-1.5288	-1.4898	-1.5116	-0.48218	-0.50543	-1.3584	-1.918	-1.3743	-0.70849	-1.12	-0.76532	-1.0429	-1.2337	-0.79228	-1.3895	-0.993	-1.0172	-1.6123	-1.4845	-1.2869	-1.6332	-1.0231	-1.0813	-0.47211	-1.2981	-0.51914	-1.5091	-0.99565	-1.3587	-2.4236	-2.6992	-2.5171	-2.0866	-0.28213	-0.77975	-1.6152	-1.1447	-0.60428	-1.6887	-2.1642	-0.39291	0.12294	-0.94932
1.9321	2.1872	3.3541	2.6933	2.0905	3.4652	2.9627	2.5864	2.2516	3.545	1.9035	2.4587	1.9512	2.7332	2.4829	2.9892	2.4741	2.756	3.7898	1.9666	3.7559	2.2477	3.8006	2.1471	2.2755	1.366	2.7061	3.2466	2.6574	3.1271	3.1048	3.9388	2.7765	2.551	1.8317	3.2039	3.5322	2.698	3.3771	2.8705	2.7138	2.5706	1.6332	1.8482	2.7351	1.7985	3.4152	3.1494	2.2485	3.6855
-9.4229	-9.0127	-8.6968	-9.4134	-9.0979	-10.059	-9.2932	-10.103	-10.099	-8.4403	-9.7959	-9.9937	-8.7919	-9.174	-10.404	-8.9551	-9.5252	-10.008	-9.0633	-9.2716	-9.344	-9.2618	-8.1536	-9.7919	-8.3897	-9.3092	-9.3459	-9.8541	-10.649	-9.6181	-9.428	-8.299	-9.3322	-10.898	-9.7422	-9.7222	-8.3076	-9.9775	-10.156	-8.9343	-9.3067	-9.2011	-8.2608	-8.8247	-8.8533	-8.5196	-9.0647	-10.187	-9.8302	-9.1819
-0.16378	0.76635	-0.098364	-0.3199	-0.089602	0.17152	0.1294	-0.026026	-0.53071	-0.03472	0.023801	0.6777	-0.62546	0.13019	0.16339	0.29709	-0.45292	-0.34925	1.1528	-0.20517	-0.62777	-0.70447	-0.030654	0.96399	-0.8411	-0.76633	-0.61953	-0.14528	-0.28665	-0.75306	-0.72901	0.095913	-1.3899	0.73155	-1.3564	0.15177	-0.15468	-0.067655	-0.39341	-0.25094	-0.69597	0.2397	-0.85725	-0.019412	0.39745	-0.25523	0.35256	-0.21151	-1.274	-0.87361
8.7946	10.204	7.8788	8.1634	9.3244	8.7846	8.0811	8.3345	7.7831	8.011	8.9175	8.9833	8.8189	8.2685	8.4387	9.2674	8.8769	8.5696	7.9526	9.5777	9.9958	8.4183	9.2305	10.116	8.6326	8.601	9.1996	9.2919	8.4488	8.052	10.067	9.6809	8.431	9.1802	9.5624	8.1981	8.7459	7.9368	8.1989	9.4659	9.0695	9.5193	8.7423	8.6522	8.3982	9.2852	9.0502	9.2706	7.756	7.6842
0.60152	1.9343	1.281	0.76081	1.9106	1.0304	0.74049	1.8122	0.78608	0.26772	1.2643	0.76602	0.54507	0.54187	0.19038	0.74464	0.67276	1.3564	1.184	0.98988	1.395	0.67251	0.92984	1.5008	2.0808	0.33474	0.46369	0.81397	1.6311	1.1682	1.7291	0.46671	1.81	2.6342	0.42443	-0.01555	1.0957	2.37	2.33	0.56787	1.0534	0.69297	1.5254	1.8621	1.3146	1.9459	1.5277	0.21272	0.73127	0.24606
-3.1475	-3.6655	-2.4862	-2.9586	-3.5733	-3.1021	-2.1031	-2.4016	-1.5707	-2.5074	-1.9512	-3.4335	-1.9272	-2.6446	-2.5986	-3.3244	-2.9709	-3.0313	-3.4879	-2.3134	-1.7337	-2.1618	-2.5945	-3.1675	-1.268	-1.4551	-2.1167	-2.6371	-3.6206	-3.1426	-1.6439	-2.7705	-2.8095	-2.1812	-3.3205	-2.2955	-2.5567	-2.6667	-2.2838	-1.6584	-1.6095	-2.4619	-2.4544	-1.6713	-3.4796	-2.7261	-4.1601	-1.9786	-3.6713	-1.9569
-13.295	-12.922	-11.967	-13.628	-13.319	-13.323	-14.24	-13.975	-13.584	-13.836	-15.623	-14.777	-12.535	-13.922	-14.768	-13.971	-14.331	-13.495	-13.899	-13.991	-13.831	-15.078	-13.247	-14.644	-13.628	-13.403	-14.55	-14.378	-13.71	-14.006	-13.266	-13.216	-15.201	-14.857	-13.253	-13.197	-14.09	-14.012	-13.355	-14.036	-15.068	-13.894	-13.941	-13.932	-14.335	-14.271	-14.611	-13.552	-13.685	-12.851
-1.622	-1.3168	-1.998	-1.2436	-1.6088	-1.2592	-1.4108	0.031759	-1.1451	-0.39139	-0.7497	-1.6045	-1.9864	-1.2811	-0.76613	-1.5153	-1.3874	-1.3718	-1.0745	-0.90242	-2.5235	-1.586	-1.323	-1.3903	0.065177	-1.9281	-2.6613	-0.94688	-0.89497	-1.8758	-2.2345	-1.5377	-0.55841	-1.8764	-1.739	-2.1652	-3.1269	-0.56506	-1.6165	-0.86161	-0.72527	-2.0875	-1.0959	-0.70949	-1.1885	-1.5182	-1.5606	-1.6834	-1.4589	-1.6496
-22.598	-21.743	-22.746	-22.484	-21.593	-21.744	-22.619	-21.509	-22.597	-22.557	-22.38	-21.423	-21.858	-21.398	-22.076	-22.188	-22.63	-22.109	-22.308	-21.983	-21.378	-21.61	-22.247	-22.41	-22.01	-21.833	-22.191	-22.079	-22.974	-23.4	-21.037	-22.236	-22.859	-23.269	-22.566	-22.181	-22.103	-22.81	-22.178	-21.739	-22.472	-22.349	-22.341	-22.443	-21.995	-22.69	-22.058	-23.174	-21.023	-22.237
-4.745	-3.3509	-2.6787	-3.8662	-3.5346	-4.4334	-4.4154	-3.8137	-4.3196	-3.1499	-4.0455	-3.7332	-4.766	-5.1252	-4.6463	-4.1178	-3.8653	-3.5667	-3.6763	-4.9064	-3.8749	-3.6009	-3.9216	-4.901	-3.7022	-5.0794	-4.5154	-4.9603	-4.4766	-4.1843	-4.583	-4.6043	-3.9977	-3.8277	-3.8017	-3.5195	-2.6471	-4.476	-3.5468	-5.5111	-3.5594	-4.1922	-5.1592	-4.2364	-3.0864	-3.7761	-3.5049	-4.3547	-3.9562	-3.1036
-3.0962	-2.4548	-2.4747	-2.2871	-2.9338	-2.29	-2.3625	-1.5799	-1.5934	-3.488	-1.9985	-2.5231	-2.7278	-0.83566	-2.3886	-2.2925	-2.1597	-3.1767	-2.1953	-2.5542	-1.908	-3.4644	-1.4216	-3.0935	-1.6738	-2.7951	-1.9771	-3.8578	-2.1523	-2.5016	-3.2433	-2.1838	-2.8059	-3.1452	-2.972	-2.7117	-2.3601	-3.2019	-2.4373	-2.7047	-2.7764	-2.4047	-2.9183	-3.205	-2.0466	-2.615	-2.3545	-1.8857	-2.7642	-2.6167
-3.3646	-2.7014	-2.8637	-3.0124	-3.1079	-2.0754	-1.6836	-1.9941	-1.4234	-2.973	-2.7575	-2.9499	-2.4789	-2.3898	-2.6204	-2.6485	-2.4958	-1.0352	-3.9432	-2.5451	-2.8011	-2.4841	-2.2719	-2.753	-2.2927	-2.4782	-3.2285	-2.1914	-4.0805	-3.4827	-1.4103	-2.1711	-2.5082	-2.182	-2.9526	-3.8492	-2.6948	-2.8216	-4.0367	-2.0257	-2.6269	-2.0515	-2.4732	-2.4655	-1.8888	-2.1674	-3.1941	-2.7189	-2.2564	-1.3944
-3.4589	-3.8891	-3.2798	-2.9622	-2.5749	-4.1124	-2.1267	-2.4035	-3.5315	-3.2921	-2.5027	-3.2878	-2.7864	-3.6667	-1.5433	-2.3551	-3.6985	-2.2447	-2.5355	-3.9126	-3.0717	-2.5811	-2.7074	-2.1188	-1.8873	-2.5963	-2.5117	-2.9533	-2.5303	-1.6999	-2.4867	-3.0073	-2.7717	-2.8586	-2.7737	-2.4223	-2.8663	-3.6619	-2.5792	-3.0597	-2.7342	-2.5624	-2.1393	-2.5712	-4.1262	-2.959	-3.1462	-3.2441	-2.2317	-2.94
0.63857	1.2178	0.44103	0.44625	-0.45614	-0.041582	-0.48665	2.2478	0.20972	0.76434	0.33764	0.038392	1.0522	0.42682	0.66193	0.6877	1.3202	1.6523	0.42113	1.0414	-0.74956	0.9928	1.9032	-0.23051	1.1	0.43957	-0.46253	0.46218	0.038788	0.60594	1.296	-0.24053	1.4385	0.62538	0.48339	0.85941	0.13812	-0.093775	0.79589	0.56727	0.0037204	-0.086608	-0.69862	1.4357	-0.55617	-0.58179	0.31377	1.3381	1.2049	-0.89962
-10.712	-9.8003	-12.33	-11.091	-11.011	-12.154	-10.499	-10.946	-10.59	-11.094	-10.77	-11.057	-9.8491	-11.304	-10.823	-12.123	-10.13	-12.612	-10.706	-10.242	-11.039	-11.088	-12.601	-9.7778	-10.835	-10.006	-11.204	-10.515	-10.39	-9.9923	-10.367	-10.416	-10.848	-9.2262	-10.916	-10.549	-10.067	-11.159	-11.409	-10.259	-10.311	-10.307	-10.525	-10.57	-9.7831	-11.056	-10.754	-11.201	-10.184	-9.6345
7.8809	6.863	9.3329	7.6364	7.388	7.6329	8.5218	6.5265	7.9242	8.0326	8.2296	7.2531	8.0076	6.8254	8.554	7.7415	8.2377	7.4259	7.2308	8.7039	7.6268	8.3529	8.8117	7.1519	9.5047	9.2846	7.6112	8.4154	7.2496	8.0395	7.9427	8.2677	8.0304	7.1954	7.6259	8.285	7.3475	8.2768	8.006	6.9399	8.2888	8.9691	7.4845	7.851	8.7481	8.5323	8.1775	8.1532	8.2264	8.4771
7.1639	7.512	7.7114	6.9643	6.7331	6.6671	7.422	5.1032	6.3436	6.4972	7.4001	6.322	7.2627	6.8286	6.6452	6.708	6.8946	7.2111	6.9103	6.2288	7.664	6.6765	6.2602	7.2296	6.7784	7.5726	6.2366	6.2608	5.7635	7.6958	6.9272	6.4766	6.1089	6.448	6.7514	8.3008	6.5614	7.3325	7.8514	7.1904	6.861	6.9312	6.1006	6.8098	7.1089	6.8415	7.9754	7.3827	6.4317	7.4426
0.34328	0.29309	-0.44312	-0.33647	0.0051277	-0.87378	-1.0936	-1.2224	-0.36891	-0.10425	-0.18064	0.17885	-0.35334	-0.35136	-0.13312	0.27248	1.0497	0.96648	-1.7586	-0.58949	-0.32692	-0.80392	-0.0044843	0.10593	-0.51638	0.29046	-0.41414	-0.25887	-0.59058	-0.099811	-0.44969	-0.32466	-0.34934	0.29934	-0.062375	-0.81774	-0.68689	0.068379	-1.1217	-0.19054	0.042696	-0.41283	0.58837	-0.82969	0.12311	-0.33247	-0.065414	0.57426	-0.56965	-0.2285
-10.94	-10.514	-11.133	-11.149	-11.535	-11.241	-10.361	-10.417	-11.057	-11.508	-9.7581	-11.108	-11.234	-11.079	-10.779	-11.433	-10.364	-11.51	-11.502	-10.472	-11.052	-11.191	-11.494	-10.597	-10.502	-10.358	-10.026	-9.849	-10.403	-10.913	-11.5	-11.566	-10.583	-12.038	-11.151	-11.249	-11.653	-9.8788	-11.045	-9.8987	-9.3703	-9.5437	-10.333	-10.768	-10.706	-11.406	-10.687	-10.572	-9.9482	-11.009
-1.6507	-1.7829	-0.91588	-1.9909	-0.5797	-1.0744	-0.8292	-2.4503	-2.4558	-1.2488	-1.6602	-0.4189	-1.7704	-0.31899	-1.8939	-1.0383	-0.17009	-1.6779	-1.765	-0.84057	-0.60081	-1.3191	-2.0707	-1.4331	-1.2737	-0.69714	-2.1774	-1.8212	-2.2062	-1.7892	-1.2249	-1.0704	-2.106	-0.43677	-0.88681	-1.1071	-1.3279	-1.2307	-1.0859	-1.2788	-2.2809	-1.1947	-1.7764	-1.2363	-1.4724	-1.5432	-1.6661	-1.5085	-1.4694	-0.54435
-1.0305	0.62507	0.46861	0.051474	-0.25667	0.54319	0.81857	0.054901	0.18478	1.1752	0.97146	0.35912	0.8051	-0.33008	0.77574	0.10144	-0.30676	0.8761	-0.11868	1.2961	0.28382	-0.38652	0.24565	0.50913	1.1796	0.27309	-0.67052	-0.51701	0.28212	0.68344	0.11632	0.80191	1.2189	1.17	-0.19292	-0.93845	0.87741	0.53379	0.054369	-0.25403	0.43703	-0.10271	0.11183	0.36679	0.63021	-0.31488	0.21563	0.0043987	1.0303	0.17822
0.40448	0.60285	1.8259	1.6356	0.56273	0.93728	1.0934	1.2444	0.12502	0.32073	1.1923	1.6131	0.11226	1.5425	1.2835	2.4829	0.70903	1.5719	1.3004	1.8204	0.91351	0.64076	1.713	1.079	1.8864	0.77912	0.34539	2.2436	1.4601	1.9303	1.7187	0.36005	0.99082	2.68	0.46991	1.3671	0.81299	0.32708	0.9528	0.45374	0.92936	1.2393	1.1918	0.53799	1.2166	1.5907	1.8128	1.5767	0.80757	1.7672
-4.265	-4.7966	-5.0145	-4.52	-4.7109	-5.4674	-4.355	-4.6821	-3.0687	-4.9246	-4.4585	-4.1319	-5.1198	-5.1372	-5.4491	-5.2681	-5.2447	-5.2246	-4.5846	-5.6257	-5.3318	-5.5951	-4.8101	-5.2993	-4.9219	-5.0612	-4.8113	-4.2387	-4.4011	-3.9973	-4.3809	-4.6615	-4.3044	-4.6957	-3.915	-4.0018	-5.2844	-3.9566	-5.8954	-5.4251	-5.4199	-3.334	-4.355	-4.0824	-3.3909	-3.7777	-3.9374	-5.1112	-5.373	-4.4933
7.021	7.5209	5.7254	6.6673	6.9248	6.9065	5.9568	6.2903	6.1125	5.9709	6.2461	6.4481	6.7384	7.3728	6.1251	7.0335	6.8172	6.5848	7.0132	6.5087	6.371	6.6185	6.9813	7.7413	6.0323	6.5929	6.7525	7.1998	7.0813	6.5425	7.7053	6.3269	7.6631	6.623	8.0998	6.6989	7.3227	7.1101	6.2172	6.2309	6.4835	7.217	7.9611	6.6572	6.02	7.1224	6.6163	7.7352	7.3735	6.4017
-8.5795	-10.25	-8.9105	-8.431	-8.6679	-9.7019	-8.7319	-9.3558	-8.1362	-8.4005	-7.5291	-9.2403	-8.8742	-9.2051	-10.771	-9.4694	-8.2319	-8.621	-8.8144	-9.6817	-8.7153	-9.3283	-8.8847	-8.6938	-9.1809	-8.8889	-7.9294	-8.4511	-9.7886	-8.2601	-8.1728	-8.5835	-9.7108	-9.3093	-9.0994	-9.6199	-8.6086	-9.4942	-9.9	-8.615	-9.8593	-8.6178	-9.0875	-9.3725	-8.7435	-9.691	-8.8789	-9.3105	-9.6194	-9.611
-3.4661	-2.3907	-3.7336	-3.306	-3.0063	-3.3797	-2.6513	-2.0755	-3.2408	-3.4865	-3.5127	-3.588	-3.9247	-4.2711	-2.9432	-3.1078	-3.1157	-4.2047	-3.4364	-2.1432	-3.7665	-1.7523	-3.3658	-5.2238	-2.7917	-3.5712	-3.6459	-3.1489	-3.2618	-2.4324	-2.6676	-2.6864	-2.1124	-3.3129	-3.6915	-3.6223	-3.0179	-2.9039	-3.846	-2.6258	-3.1678	-3.2584	-3.4267	-3.7237	-3.3189	-2.9188	-2.2368	-3.7843	-3.0971	-3.0933
-11.588	-11.079	-12.525	-12.318	-11.31	-11.447	-11.123	-13.02	-12.041	-12.954	-12.29	-12.338	-10.926	-11.894	-12.475	-10.822	-12.253	-12.441	-12.15	-11.961	-10.629	-13.191	-11.641	-12.26	-11.835	-13.267	-12.25	-12.251	-11.419	-12.41	-11.605	-12.409	-11.499	-10.399	-10.967	-12.068	-11.112	-12.182	-12.129	-12.669	-10.81	-11.012	-11.314	-12.233	-11.963	-11.855	-11.909	-11.386	-10.902	-12.556
-21.412	-20.799	-22.666	-21.809	-21.168	-21.902	-21.891	-21.833	-22.571	-22.083	-22.328	-21.294	-21.59	-21.945	-22.441	-21.865	-21.725	-22.871	-23.01	-23.243	-21.923	-21.419	-21.904	-22.67	-21.809	-21.927	-22.844	-22.355	-21.445	-21.806	-22.516	-21.069	-22.601	-22.911	-21.869	-22.206	-22.31	-22.91	-22.325	-22.491	-21.446	-21.574	-21.604	-21.941	-21.55	-22.589	-22.793	-22.209	-22.645	-21.641
-10.186	-10.823	-11.513	-11.632	-12.055	-11.786	-11.795	-12.369	-9.5952	-10.977	-10.071	-12.329	-11.624	-11.985	-11.993	-10.318	-11.555	-11.231	-11.037	-11.453	-11.706	-11.978	-11.906	-11.834	-11.446	-10.242	-10.296	-11.194	-11.852	-11.14	-11.282	-12.117	-10.947	-11.077	-10.281	-10.957	-11.773	-11.562	-11.787	-11.989	-12.032	-11.071	-10.604	-11.049	-12.125	-10.491	-11.072	-11.525	-10.759	-11.612
-4.2191	-3.1921	-3.2114	-3.7125	-3.2973	-3.9733	-3.1903	-3.7629	-4.0098	-3.5046	-4.2469	-3.2866	-4.1055	-3.5562	-3.9774	-2.832	-3.4301	-2.7282	-3.2928	-4.7474	-3.1136	-4.583	-2.7575	-3.9747	-2.8567	-4.7712	-2.8816	-3.0531	-3.5262	-3.5712	-3.0369	-4.0218	-3.6948	-2.4028	-3.239	-4.0155	-4.2807	-3.919	-3.1945	-3.5122	-4.3742	-4.5565	-3.4918	-2.6548	-2.0828	-3.1964	-4.3482	-2.8135	-2.7444	-3.7634
-4.0429	-3.193	-3.207	-3.0509	-3.4482	-4.5061	-3.2954	-3.7754	-4.9651	-2.4126	-2.6005	-3.3097	-3.9144	-3.887	-4.497	-3.471	-3.7021	-3.1068	-3.6389	-4.2769	-2.8487	-2.9986	-3.603	-2.9899	-3.3502	-4.8272	-3.4998	-3.0244	-3.2485	-4.3672	-2.7693	-3.7518	-3.1075	-3.4072	-3.3513	-3.6989	-3.7422	-4.861	-2.3972	-3.1719	-4.2433	-3.082	-2.468	-4.1142	-3.5448	-3.1684	-2.2944	-3.6184	-3.6329	-3.1862
-2.9358	-2.5036	-3.1941	-3.8271	-2.8768	-3.169	-4.7404	-3.5055	-3.7947	-1.8911	-2.7008	-3.7734	-2.6032	-3.517	-3.2439	-3.5291	-3.0662	-4.2143	-2.6799	-2.2837	-2.4531	-2.3395	-3.8659	-3.3325	-3.78	-3.2071	-3.0779	-3.8439	-3.2147	-2.3743	-3.7616	-3.1403	-2.548	-3.2754	-2.8621	-2.8223	-2.9201	-2.7455	-4.7576	-1.7375	-4.4692	-3.3383	-2.1927	-3.2645	-3.3441	-3.0871	-2.9596	-3.6619	-3.2613	-3.0867
4.8653	3.8431	4.0523	5.3246	4.801	4.7467	4.8469	3.4228	4.9256	4.4702	4.2193	3.539	4.9712	5.1089	3.4036	4.4255	4.278	5.2514	3.0929	3.3656	4.9201	3.7941	4.5599	4.2062	4.7064	4.5857	3.1939	2.9266	4.7739	3.6659	2.616	4.6891	4.8332	4.9373	3.9413	4.4225	3.4295	4.9739	4.0528	4.036	3.319	3.5921	3.992	4.0141	4.6243	5.0183	3.964	3.3875	3.6157	3.9365
0.31801	1.302	1.9938	1.2031	2.0243	2.628	1.0812	1.742	1.4274	2.3488	2.1675	2.7817	0.45943	1.7994	1.3688	1.2074	1.1597	2.3821	2.2386	2.1503	1.8613	0.92851	1.6596	2.161	1.3382	2.0677	1.7634	1.8417	1.2337	1.5301	1.2083	1.0233	1.4001	1.6058	1.0992	0.94783	1.4816	1.836	2.0807	1.9323	3.1509	2.4414	1.267	0.48488	2.1444	1.3894	1.0839	1.527	2.0888	1.3631
1.3296	1.332	1.6004	1.4528	0.74453	0.43742	0.84411	1.0295	1.8043	2.3664	2.2403	1.6642	0.99747	1.9893	1.7986	1.5273	0.52831	2.6453	1.1072	2.0007	0.4845	1.7723	1.8842	1.0866	1.5463	1.7858	1.5071	1.1389	1.1923	1.853	1.0893	1.1107	1.3836	1.2278	2.4905	0.66546	1.6523	2.4752	0.66825	0.28376	1.3846	3.0511	1.93	2.2099	1.2897	1.4032	1.1351	1.1506	1.8382	3.1121
-2.4764	-3.3198	-3.2273	-2.6487	-2.9463	-3.1231	-2.4048	-2.9236	-1.1589	-1.5697	-3.1237	-1.4594	-2.4061	-2.6912	-2.6407	-2.7079	-1.9028	-2.8532	-2.2338	-2.287	-2.8082	-2.8697	-2.2306	-2.6436	-2.8124	-2.9229	-2.8045	-2.4775	-2.701	-3.0035	-3.1833	-1.6725	-2.3917	-2.2604	-3.0139	-1.8533	-2.088	-1.987	-1.3854	-2.7554	-2.8502	-2.8379	-1.7729	-1.5662	-2.5051	-3.6332	-3.6333	-2.8474	-2.7923	-2.1641
4.2796	4.1901	4.7123	4.6147	3.7536	4.0186	4.8851	4.1646	4.2709	4.8262	4.5203	3.9545	4.2837	5.0894	5.1072	4.3486	4.7704	4.5208	4.658	4.4162	5.3811	3.5509	4.5468	3.9059	4.3557	4.783	5.1804	3.7393	4.5238	4.5212	5.7546	3.9029	4.4058	4.3981	3.5627	4.8214	4.0057	4.1936	3.865	4.2648	4.1208	4.9519	4.3879	4.8381	4.1558	4.9538	3.9818	4.2292	3.7922	4.7245
-5.5863	-5.615	-5.0452	-6.6629	-7.1542	-5.7623	-4.8099	-6.6272	-5.3897	-6.0803	-4.6896	-6.685	-6.5426	-5.8972	-7.2975	-5.449	-5.3491	-6.405	-5.1761	-4.3145	-5.0804	-5.4283	-4.8789	-4.5791	-5.9222	-5.1413	-5.2735	-5.3822	-4.1742	-6.6706	-5.7601	-5.2742	-5.3732	-5.5653	-6.4853	-5.5019	-5.6815	-5.4354	-5.0397	-5.4119	-5.3718	-5.945	-5.2563	-5.2315	-5.8213	-6.1859	-6.6098	-5.6733	-4.9437	-6.2551
-1.6481	-2.4629	-2.7898	-3.1946	-3.8179	-3.2416	-4.6301	-3.5287	-3.5156	-2.5445	-3.1595	-3.5057	-3.819	-3.225	-3.2441	-3.7166	-3.1934	-3.9889	-4.4716	-2.67	-3.9019	-3.1936	-3.0764	-3.9293	-3.305	-3.06	-2.8258	-3.9669	-3.5708	-3.0404	-4.1364	-4.4865	-4.3853	-3.3876	-3.7521	-3.2214	-3.0113	-3.9506	-2.4964	-3.2309	-3.1153	-2.8836	-4.6911	-3.4932	-3.1438	-3.3749	-3.8908	-3.1438	-3.3603	-3.006
-9.4942	-10.577	-10.864	-10.082	-10.16	-10.938	-10.499	-10.326	-9.3327	-9.4294	-10.225	-9.9835	-11.618	-10.848	-11.06	-10.802	-10.079	-10.44	-10.222	-10.139	-10.766	-9.5364	-11.479	-10.441	-9.057	-10.676	-9.1012	-10.87	-11.198	-10.501	-9.4397	-10.364	-10.214	-11.059	-9.9082	-9.1256	-10.357	-9.9034	-10.019	-9.9446	-10.732	-10.892	-10.318	-10.711	-10.225	-10.051	-10.113	-9.5148	-9.9063	-10.309
-9.8058	-11.003	-10.031	-12.159	-9.988	-11.262	-11.194	-10.488	-11.367	-10.701	-9.335	-10.816	-10.804	-10.311	-9.6311	-11.748	-9.5707	-9.8196	-11.176	-10.991	-9.9727	-9.3414	-9.6979	-10.53	-10.643	-11.093	-9.7085	-10.677	-10.507	-10.866	-10.508	-10.871	-11.215	-11.301	-11.778	-11.25	-10.794	-9.2579	-12.429	-10.197	-9.1512	-11.79	-10.125	-11.547	-11.254	-11.459	-11.54	-10.087	-10.75	-10.384
-0.76637	-0.12043	-0.47034	-0.8585	-0.41882	-0.83082	-1.1649	-0.012127	-0.79245	-0.89708	-1.3384	0.36517	-0.56529	-0.090146	1.2886	-0.075948	-1.5992	-0.43268	-0.79514	-1.0985	-1.6336	-0.077505	-0.57585	-1.5617	-0.67859	-2.1233	-0.80996	-0.80352	-1.3068	-1.6148	-2.0496	-1.1782	-2.423	-1.6091	-1.6325	-1.7115	-0.37183	-0.31713	-0.41917	-0.96367	-0.15456	-1.1715	1.2086	-1.4439	-0.97967	-0.31882	-0.29131	-1.4195	-1.6258	0.090748
6.253	5.2022	5.4744	6.2531	5.1856	5.3803	5.077	5.9883	5.5061	5.4187	5.9816	4.5583	4.4565	5.1677	5.1947	5.4134	5.396	5.3963	5.0066	4.5657	5.7997	7.0423	5.0036	6.1081	4.4742	5.0116	6.9153	5.3783	5.9146	5.9318	5.4599	5.2233	5.5095	6.0906	4.9738	5.0772	5.6589	5.3849	5.9236	5.8957	6.531	6.3148	6.2885	5.4473	4.6084	4.5998	4.1911	5.8849	4.6121	5.3172
-0.034858	0.65918	-0.97901	-0.06958	-0.45323	-0.09197	0.95297	-1.0943	-0.89762	-0.55666	-0.63008	-1.0202	0.20561	-1.08	0.52311	-0.8225	-0.33473	-0.087489	0.16501	0.17425	0.68814	-0.10622	0.011543	1.1176	-0.71508	-0.085103	-0.33228	0.65628	-0.19032	-1.173	1.2169	-0.61552	-0.38041	-0.14912	-0.57025	0.24929	0.20488	0.55336	-1.0015	-0.43431	0.23527	-0.096397	0.34083	0.20671	0.52324	0.2031	-0.79628	0.59801	-1.0328	0.83196
6.6867	6.5685	6.1251	7.4402	6.5707	5.8383	5.8016	6.8455	5.9766	7.0597	6.6239	7.032	5.4062	6.3626	7.4265	7.416	7.7781	7.3702	7.2044	5.0955	7.5383	5.5691	6.5875	7.5267	7.4865	6.995	7.2668	6.232	7.3468	6.5405	6.6759	6.1816	6.5432	6.5161	7.0801	6.7807	6.9486	5.8444	7.2991	6.7139	5.326	7.898	7.5271	7.0954	7.5488	7.0252	6.4352	6.7255	6.5819	6.8613
6.8493	9.0805	8.5133	7.1984	8.5293	7.6418	8.2551	7.4479	7.8369	7.5044	7.0446	8.1781	8.5828	7.5027	7.1552	8.4264	9.1852	7.4134	8.0922	7.748	7.6382	8.2441	8.2461	7.9764	7.3075	7.5977	8.1688	7.9842	8.4293	7.8318	8.0612	8.9486	7.5138	9.5457	8.8875	9.1713	7.1224	9.1832	8.0144	8.2205	7.98	7.921	7.5108	8.2985	8.6636	7.554	9.4711	8.1652	7.7466	7.483
-0.31874	1.0602	0.3214	0.66746	0.27597	-0.93632	0.96448	-0.54313	0.40051	-0.03764	0.96789	0.25346	-0.30111	0.62322	-0.53081	0.40498	0.64356	1.0305	-1.0219	0.037873	-0.060726	-1.0674	0.84649	0.23239	-0.14914	0.75409	0.19442	-0.81079	0.43151	-0.17612	0.52186	-0.65032	0.26356	0.054556	-0.51722	-0.46779	-0.45403	0.94459	-1.0551	0.54942	-0.26782	-0.26238	-0.12568	0.39676	0.7118	-2.3188	-0.55809	0.8971	-0.60537	-0.42685
-12.2	-12.391	-11.995	-11.317	-12.197	-12.929	-12.377	-11.988	-11.371	-11.452	-11.721	-11.731	-12.384	-10.559	-11.539	-11.073	-11.355	-11.784	-11.535	-10.557	-12.609	-10.074	-11.761	-11.137	-11.26	-11.092	-14.065	-11.861	-11.991	-11.261	-12.061	-10.723	-10.526	-10.511	-11.956	-10.499	-12.134	-12.146	-12.684	-11.383	-12.121	-11.067	-11.462	-11.52	-10.963	-11.75	-11.057	-11.752	-11.783	-11.77
-0.16437	-0.43491	-0.96644	-0.59611	-0.52337	-1.3432	-1.257	-1.031	0.0056299	-1.1272	-0.6713	-1.6615	-2.0925	-0.66917	-0.91724	-0.37	-1.2396	-0.99569	-1.3437	-0.83512	-1.0073	-1.887	-1.147	-0.8273	-1.0349	-0.9483	-0.39532	0.038587	-0.69141	-0.68589	-0.30362	-1.6376	-0.97473	-1.3641	-1.4791	-1.4121	-1.9747	-0.073387	-1.0462	-0.43875	-1.319	-0.47508	-0.66047	-1.5643	-0.90878	-1.0468	-1.1787	-1.2278	-0.34619	-0.18403
-22.757	-21.15	-22.84	-22.101	-21.903	-22.339	-21.293	-20.737	-22.313	-21.87	-21.869	-21.927	-22.036	-22.867	-21.77	-21.984	-21.861	-22.332	-22.944	-21.992	-21.906	-22.479	-21.693	-21.706	-22.056	-22.152	-21.7	-21.895	-23.077	-22.154	-21.713	-21.429	-23.185	-21.775	-21.118	-21.393	-21.363	-22.444	-21.516	-21.981	-22.341	-23.024	-23.431	-22.3	-22.338	-22.273	-21.716	-21.705	-22.082	-21.885
-14.016	-13.542	-13.741	-13.444	-13.27	-12.786	-13.169	-13.562	-13.078	-13.586	-13.284	-14.037	-14.196	-13.867	-14.076	-14.418	-13.346	-11.405	-13.382	-13.165	-13.474	-13.954	-14.011	-13.101	-12.994	-12.754	-13.256	-12.414	-12.822	-12.478	-13.069	-13.217	-12.347	-14.285	-14.223	-12.581	-12.717	-12.816	-12.795	-13.358	-11.987	-12.954	-13.419	-12.609	-13.092	-13.032	-13.291	-12.668	-13.378	-13.106
-22.278	-22.629	-22.097	-22.065	-22.511	-21.514	-21.368	-21.408	-22.769	-21.893	-21.911	-22.236	-22.29	-23.116	-21.536	-20.948	-22.064	-22.422	-22.334	-22.392	-22.639	-22.875	-22.783	-21.329	-23.126	-22.113	-21.559	-22.772	-21.925	-21.957	-21.813	-22.603	-22.059	-22.288	-21.665	-21.224	-21.828	-21.888	-22.811	-21.529	-22.988	-22.358	-21.377	-22.555	-21.885	-21.372	-21.06	-23.033	-22.345	-23.074
-4.6073	-5.2602	-5.3827	-5.633	-5.3636	-5.0222	-6.4703	-5.5521	-4.987	-5.9884	-4.7709	-4.3932	-4.3223	-4.3495	-5.5934	-5.1637	-4.3007	-5.8649	-5.8328	-5.1085	-5.3616	-4.8537	-6.1364	-6.0371	-5.3364	-4.1292	-4.7321	-4.9041	-4.7621	-5.6636	-5.6173	-4.9271	-5.4686	-4.1472	-5.3621	-4.5343	-5.4134	-5.2195	-5.2476	-5.4656	-4.5678	-4.8176	-5.0171	-4.863	-4.9776	-5.4246	-4.7083	-5.0508	-5.379	-4.8058
-0.79998	-0.95432	-1.5495	-0.42743	-1.4354	-1.3225	-1.1419	-0.61898	-1.0195	-0.20376	-1.9977	0.60317	0.59197	-1.3071	-0.96233	-0.75162	-0.54326	-1.3599	-0.5213	-0.85171	-1.2	-1.9206	-0.14231	-0.39514	-0.1677	-1.1679	-1.4959	-1.0728	-0.51737	-0.64965	-0.6887	0.066774	-0.7966	-1.2924	-1.6218	-1.915	0.02137	-0.86352	-0.31319	-0.45352	0.16684	-0.44852	-1.402	-1.9085	-1.4767	-1.3073	0.2316	-1.1632	0.69191	-0.1068
-1.9981	-0.91134	-0.75701	-1.3081	-0.066028	-1.6505	-0.3913	-1.2981	-1.5683	-1.1004	-1.3067	-1.241	-1.072	-1.2044	-2.4316	-1.0597	-1.8254	-1.7551	-2.4513	-1.7607	-1.7023	-1.4394	-1.5774	-0.23136	-0.65735	-1.7928	-1.6703	-1.7827	-2.223	-1.0736	-0.88123	-0.20742	-1.125	-2.5941	-2.4773	-1.1837	-0.59651	-0.95118	-1.9201	-0.37004	-0.86196	-2.6842	-1.96	-2.0958	-1.8829	-1.0015	-0.97089	-0.74336	-1.3986	-1.2516
2.2252	1.338	1.4659	1.6289	1.8131	0.8101	1.3012	1.2835	1.0931	2.642	1.6833	1.3922	1.4901	1.4189	2.5775	2.505	1.8749	1.899	0.55516	1.3867	0.60458	1.386	2.0933	0.58523	1.8331	1.4472	2.0319	2.0919	1.2169	1.9467	1.6773	1.0105	1.565	1.4846	1.4946	1.756	1.3166	1.8624	1.6025	1.6198	1.2987	2.5514	1.4356	1.8959	1.756	2.5147	1.4885	1.3553	1.7823	1.5192
-3.3118	-1.8757	-2.8481	-2.24	-2.8574	-2.5455	-1.6115	-2.5505	-2.958	-2.2033	-2.8739	-1.6019	-1.9783	-2.8545	-2.565	-2.1852	-2.4916	-2.8965	-2.0656	-2.6261	-2.1426	-1.3085	-3.5323	-2.9448	-2.6617	-3.4355	-2.5295	-2.7765	-2.219	-2.8028	-2.6818	-1.3853	-2.4938	-2.4318	-2.5508	-3.7892	-2.4728	-3.1165	-3.3169	-1.9574	-3.3292	-2.4757	-2.3884	-2.0003	-1.8162	-1.6268	-2.1774	-3.5968	-2.0252	-2.6896
-0.14041	-2.6938	-1.3641	-2.5983	-1.2266	-0.95099	-1.1784	-1.4557	-1.7927	-1.3576	-0.90492	-0.67877	-0.64281	-1.2144	-1.5059	-1.6798	-1.586	-1.6981	-1.3574	-0.28962	-1.6644	-2.4227	-1.8773	-0.83391	-0.24755	-1.7595	-1.1016	-2.2271	-2.2868	-2.7016	-0.39496	-1.2817	-0.50355	-1.3762	-1.8828	-1.5133	-1.3189	-1.9939	-0.60569	-1.2618	-1.4017	-1.2474	-1.7103	-1.9532	-2.1001	-2.1761	-1.352	-1.8564	-2.6208	-0.40695
-4.1397	-1.6384	-2.9089	-2.3789	-2.4863	-2.2279	-1.6428	-2.2289	-2.8806	-3.0469	-2.6825	-1.8937	-1.5186	-2.1539	-1.7394	-4.852	-1.3228	-2.6654	-2.6014	-2.4395	-2.6458	-1.3112	-3.4212	-1.6637	-2.1094	-3.2987	-2.6051	-2.8672	-1.7224	-2.8784	-2.1452	-3.9622	-2.3669	-4.0716	-3.5905	-2.1818	-2.5254	-3.1163	-3.3247	-2.2916	-2.2469	-2.8232	-2.7535	-2.7085	-1.4902	-2.8719	-1.614	-2.5075	-2.514	-2.5264
1.7549	3.08	3.9127	2.4396	2.9084	3.8927	1.4995	3.5968	2.7107	2.6527	3.9447	3.2433	3.1739	2.9405	3.0422	3.0942	3.7748	3.4931	2.6191	2.0496	3.2515	2.1537	4.2569	2.8091	2.5469	3.6422	3.9097	3.6566	2.588	1.9793	3.5422	2.9876	2.6622	3.7573	1.6137	3.7661	2.9461	2.1702	2.5279	2.725	3.4664	3.6375	2.0398	3.5154	3.9395	4.719	3.4217	2.797	3.8571	3.3221
-12.972	-14.031	-13.752	-13.994	-15.129	-13.519	-13.542	-13.533	-12.714	-12.694	-13.494	-13.58	-13.776	-12.919	-13.77	-13.027	-13.923	-12.428	-13.037	-13.554	-12.948	-12.672	-12.548	-13.025	-13.542	-13.249	-13.915	-13.428	-12.231	-14.255	-13.205	-14.034	-15.218	-12.391	-12.704	-13.795	-13.586	-13.375	-14.159	-13.086	-13.139	-13.527	-13.247	-13.435	-13.214	-13.871	-13.912	-13.758	-13.807	-13.362
7.7279	7.9315	8.1309	8.2529	9.2459	8.8639	7.7004	7.4182	8.4295	9.4392	9.3373	8.4343	8.8343	8.3317	8.6772	8.6098	9.6959	8.1741	9.2267	8.0926	8.5422	9.2106	8.7677	8.8809	8.8032	8.4224	8.0664	8.78	7.8057	9.2098	9.5204	8.4885	9.6507	8.8327	7.6121	9.3749	7.635	8.4001	8.521	8.8151	8.3059	9.4196	9.074	9.8393	9.663	7.0958	7.5284	8.5933	8.9044	8.9651
-14.467	-14.744	-14.957	-15.083	-15.531	-15.053	-13.198	-14.763	-14.407	-15.235	-14.741	-14.91	-13.57	-13.87	-13.043	-14.924	-13.647	-14.671	-14.176	-14.687	-14.746	-15.521	-15.347	-14.49	-14.498	-14.806	-14.894	-15.215	-14.772	-15.55	-14.056	-14.327	-14.448	-14.681	-13.414	-14.774	-14.916	-14.115	-15.132	-13.421	-13.375	-14.585	-14.472	-15.134	-14.189	-14.207	-15.554	-15.474	-14.718	-14.475
-13.842	-13.974	-14.926	-14.521	-15.097	-14.543	-14.36	-14.544	-13.755	-15.083	-13.109	-14.632	-14.937	-14.405	-14.778	-14.065	-14.501	-13.253	-15.583	-14.658	-15.593	-15.793	-14.811	-14.055	-15.238	-14.765	-15.386	-15.083	-15.323	-13.796	-14.984	-14.301	-15.966	-13.799	-15.421	-13.967	-13.602	-14.657	-14.67	-14.949	-14.966	-14.068	-14.462	-14.076	-13.603	-14.499	-15.026	-13.725	-14.312	-15.553
-3.7358	-3.5495	-3.399	-4.6187	-3.5173	-3.9779	-3.5292	-3.3541	-5.0082	-4.2132	-3.1568	-3.8478	-3.938	-3.3354	-5.0426	-4.6568	-3.2806	-3.0444	-4.4218	-3.4029	-4.8899	-3.8871	-3.22	-3.6329	-3.0415	-4.2994	-3.857	-4.2968	-4.6525	-4.2482	-4.767	-3.1471	-4.4256	-3.1161	-3.7596	-3.7686	-4.6497	-4.2846	-4.5678	-3.6873	-3.5174	-4.2112	-3.3423	-3.4477	-3.9351	-3.399	-4.5404	-3.1543	-3.7367	-4.8551
-20.539	-20.393	-20.526	-21.25	-20.215	-21.072	-21.423	-20.581	-19.608	-21.102	-21.143	-20.484	-20.871	-19.943	-19.883	-20.157	-20.689	-20.953	-22.038	-21.045	-19.611	-20.403	-20.666	-22.225	-20.212	-20.766	-19.963	-20.687	-20.44	-20.888	-19.65	-20.865	-20.896	-20.76	-20.904	-21.061	-20.665	-21.743	-20.623	-20.158	-21.064	-19.705	-21.168	-21.117	-21.112	-19.585	-21.771	-20.536	-20.805	-19.967
-4.8101	-5.6237	-5.1284	-5.6237	-5.723	-4.7869	-5.9616	-5.5102	-5.1703	-4.4448	-4.9585	-5.8304	-4.2596	-5.8662	-6.0944	-5.3973	-5.636	-6.1302	-5.53	-5.5426	-5.3348	-5.6864	-5.4224	-5.172	-5.8652	-5.8912	-6.0208	-5.2984	-5.0473	-5.1907	-6.0357	-4.5978	-5.6666	-6.018	-5.3269	-4.4579	-6.2381	-6.7922	-5.6902	-5.1784	-5.3361	-5.4985	-5.2742	-5.1388	-5.3472	-5.0349	-5.9572	-6.0448	-4.8889	-7.0862
-2.0446	-2.2182	-3.2081	-2.3749	-2.719	-2.7391	-1.0382	-2.893	-1.9856	-2.2928	-3.6372	-2.9189	-2.4065	-2.7553	-2.0142	-2.4475	-3.6946	-1.6046	-2.8668	-1.9307	-2.4495	-2.3481	-2.843	-4.4983	-2.2616	-2.0936	-2.5552	-0.84425	-2.2003	-2.6183	-3.5798	-2.1136	-2.573	-2.6498	-3.0833	-2.0416	-4.2692	-2.8498	-2.6905	-3.421	-1.6175	-2.8109	-1.1877	-1.7538	-2.7294	-2.4356	-2.3518	-2.7637	-1.7392	-2.4857
-2.6202	-2.7448	-1.7514	-1.841	-2.1866	-3.3021	-1.5941	-1.469	-2.491	-1.5389	-2.8265	-3.2587	-2.8533	-2.4994	-1.6438	-2.0411	-2.5087	-2.806	-2.8018	-3.1049	-3.0412	-3.4004	-2.249	-3.347	-3.0233	-1.538	-2.869	-2.1724	-3.0333	-2.6949	-3.2272	-2.4355	-1.5855	-2.5688	-3.2494	-2.3198	-3.0135	-2.2724	-2.1452	-3.18	-2.5149	-2.4349	-2.1636	-3.4909	-1.8063	-2.3159	-2.5022	-2.5255	-2.6856	-3.5238
6.444	6.7736	6.8937	5.7297	7.1038	7.1378	7.1352	5.2997	7.3368	7.1127	5.8325	7.0893	6.691	6.8748	6.7553	6.2845	6.9573	7.4418	6.139	6.8225	7.2478	5.9739	6.0948	7.0634	6.8008	6.9581	6.5138	7.0259	6.7123	7.999	6.4993	6.5579	6.8758	7.5386	5.5631	7.4558	7.7029	7.5152	6.275	6.4555	6.4981	7.1853	6.1602	7.3221	6.8523	7.5435	7.5348	7.0155	7.8208	7.4682
-13.4	-14.667	-14.602	-14.113	-14.36	-14.74	-13.685	-14.045	-14.514	-13.647	-14.218	-14.614	-14.96	-14.764	-13.569	-15.479	-13.495	-12.424	-13.361	-13.941	-14.586	-14.185	-14.42	-14.268	-15.354	-14.962	-14.747	-13.66	-14.881	-15.248	-14.164	-14.307	-14.677	-15.078	-14.028	-13.666	-13.128	-14.804	-14.13	-14.608	-14.266	-14.834	-14.22	-14.33	-14.473	-13.903	-14.305	-14.886	-14.59	-14.348
-11.522	-13.417	-13.374	-13.243	-13.324	-12.762	-13.816	-11.684	-12.464	-12.602	-12.441	-12.719	-12.657	-12.09	-12.585	-13.131	-14.379	-12.459	-12.669	-12.499	-13.393	-12.403	-13.084	-12.91	-13.041	-13.555	-12.737	-12.536	-13.24	-12.313	-12.52	-13.224	-13.386	-13.307	-13.115	-12.584	-11.926	-12.8	-12.858	-12.935	-13.834	-12.768	-12.061	-13.247	-12.303	-13.408	-13.087	-13.712	-12.708	-13.336
0.18659	0.42458	0.077037	0.64305	1.533	0.4453	-0.82024	1.4661	1.2115	-0.19291	1.7708	-0.37616	-0.0050982	-0.22395	0.38377	0.57369	0.18797	0.87208	-0.095138	0.44823	0.30354	0.72039	0.017776	-0.14715	0.64881	-0.064127	1.3456	-0.579	0.47079	1.3927	-0.51469	-0.3717	1.6457	0.66187	1.1699	-0.26132	0.17418	0.8051	0.719	-1.3173	0.62587	0.37506	0.33554	1.0278	0.48023	0.83856	0.8256	-0.1606	0.48597	0.80602
-2.6166	-3.2625	-4.2107	-4.0563	-3.1038	-3.3209	-4.1763	-3.8816	-2.5618	-4.2834	-3.8564	-4.3387	-4.3556	-4.4514	-5.1014	-3.2169	-4.6096	-3.8713	-3.8617	-3.8943	-4.6364	-4.4921	-3.023	-3.9439	-3.5537	-2.953	-3.6885	-3.2344	-3.6375	-2.3774	-3.6162	-3.9397	-3.6926	-3.1095	-4.4269	-4.5983	-4.1419	-4.3847	-4.1556	-3.445	-4.3587	-4.2072	-3.6551	-4.0208	-4.9594	-3.8441	-3.7091	-4.4509	-4.4345	-4.7065
-4.8899	-4.1038	-3.8901	-3.165	-3.5925	-3.6232	-3.0942	-5.0552	-3.9551	-3.098	-2.0641	-4.0768	-3.8083	-4.0337	-4.489	-4.8597	-4.9387	-3.8101	-4.0198	-4.3487	-4.0364	-2.9086	-4.0815	-3.3833	-3.9435	-3.6925	-3.4399	-3.932	-2.9785	-3.3476	-3.4026	-3.0774	-4.9674	-3.0349	-4.5114	-3.1536	-3.6756	-3.8367	-4.462	-3.547	-4.4076	-3.9416	-3.0662	-4.4717	-3.3533	-3.5714	-3.1621	-4.0684	-4.0972	-3.4696
-1.2016	-1.2765	-1.8262	-1.9324	-1.8815	-2.0707	-0.94817	-0.44025	-0.62869	-1.6473	-1.06	-1.6729	-1.4212	-1.563	-0.79802	-1.7397	-0.6993	-1.4466	-1.443	-0.59191	-2.3811	-2.1992	-0.79942	-1.2359	-1.94	-1.0568	-1.412	-1.4132	-1.041	-1.0523	-1.4539	-1.2143	-1.4949	-2.4152	-1.88	-1.5433	-1.287	-1.0912	0.16021	-0.75976	-2.0296	-1.8842	-1.507	-2.2176	-1.1376	-0.58606	-0.74158	-2.0274	-1.4437	-2.0989
-2.1791	-1.3729	-0.55019	-1.3193	-0.10483	-2.0881	-1.641	-0.098677	-1.2193	-0.16107	-0.98536	-1.3313	-1.1904	-1.4113	-0.32458	-1.022	-1.0302	-0.48597	-0.13674	0.37534	-1.3616	-0.85641	-0.71529	0.20254	0.12663	-0.63755	-0.6689	-1.2534	-0.58314	-1.1483	-0.25035	-0.32233	-0.93699	-0.96458	-1.2225	0.18966	-0.57224	-0.39911	-0.96864	-1.145	-0.29	-1.0923	-0.91443	-0.6403	-1.6038	-0.56499	-1.2298	-0.91349	-1.1034	-1.0393
-3.9046	-4.9998	-3.991	-4.1983	-3.4859	-3.8043	-4.1034	-4.3696	-3.3462	-3.8406	-3.8901	-3.8394	-4.4534	-2.2599	-4.1714	-3.9342	-4.1474	-3.5252	-4.4187	-3.5198	-5.459	-4.2855	-5.3172	-5.345	-4.0404	-4.6082	-3.6033	-3.3934	-3.2251	-4.4488	-3.9128	-3.8857	-3.7777	-4.6233	-4.2241	-4.6115	-5.2487	-4.0481	-5.2739	-4.617	-3.0367	-4.042	-3.6816	-4.0063	-3.8821	-4.435	-3.8894	-4.9383	-4.1753	-4.6076
-1.6746	-3.6276	-3.1274	-3.2946	-3.1161	-3.1248	-2.9594	-3.8778	-3.2658	-3.7159	-4.5105	-3.7766	-2.7592	-3.8919	-3.2769	-2.9152	-2.3931	-3.2786	-3.0043	-3.299	-3.5658	-4.5715	-3.803	-3.1792	-3.5937	-3.2652	-4.1213	-2.8157	-3.6001	-3.9451	-3.3324	-4.608	-2.8272	-2.8131	-3.0678	-2.8528	-2.1029	-3.0086	-2.8349	-3.3853	-2.8671	-1.6944	-3.4517	-3.3824	-4.0286	-4.4471	-3.5053	-3.1491	-3.9654	-3.8888
-5.7699	-4.7274	-5.3794	-5.1665	-6.2404	-5.9372	-6.1924	-5.5727	-5.5608	-5.9055	-6.1362	-4.5271	-6.0306	-5.3711	-5.3908	-4.4032	-5.0148	-6.1157	-4.3499	-7.2054	-5.434	-4.9146	-5.6293	-5.3853	-6.1323	-6.1623	-6.6643	-4.9176	-5.326	-5.2699	-4.4279	-5.6882	-5.3882	-5.6648	-4.9655	-5.4395	-5.3275	-5.7003	-6.0292	-4.7548	-5.9822	-4.9984	-5.5747	-5.5497	-5.9402	-5.7859	-7.2331	-5.7129	-6.1648	-5.9372
-3.1912	-4.0993	-2.8602	-4.5184	-3.6673	-4.2491	-3.93	-3.8882	-2.8612	-3.4045	-3.7619	-3.9741	-3.6836	-4.2819	-3.1923	-2.9006	-4.1762	-3.0205	-2.8136	-2.9303	-3.2681	-3.4207	-3.4703	-3.683	-3.4661	-3.3407	-3.2073	-4.9208	-3.4438	-4.1441	-3.6326	-4.7962	-3.1965	-3.6237	-3.2978	-3.775	-2.8179	-4.8992	-3.3662	-4.2032	-3.2355	-2.7508	-3.2973	-2.5591	-4.1182	-4.1312	-3.9442	-3.9369	-2.8998	-3.5959
-8.0423	-8.0032	-7.8009	-7.3627	-7.0332	-8.7052	-8.0639	-6.9807	-8.0119	-7.4454	-7.0903	-8.5613	-5.8903	-7.5834	-7.7861	-7.756	-7.5543	-8.8673	-8.1003	-7.4458	-8.2901	-7.6184	-8.0137	-6.4202	-8.1814	-7.2955	-8.25	-6.2804	-6.8081	-7.3522	-7.5555	-6.7218	-7.7571	-8.1138	-8.0303	-8.2297	-7.687	-6.2677	-7.5485	-7.7495	-8.0898	-7.4203	-6.8251	-8.724	-8.7005	-7.332	-8.6299	-6.648	-7.6119	-6.2745
-4.973	-4.8407	-5.3477	-5.1998	-4.5058	-5.8017	-5.5909	-4.7149	-5.2511	-4.8861	-5.548	-6.4048	-5.4872	-4.7049	-5.4006	-5.9939	-6.6823	-6.4001	-6.7353	-6.5831	-5.1491	-5.3403	-5.0748	-5.1844	-6.0205	-6.3482	-4.6952	-6.4591	-5.3525	-5.5093	-4.9766	-5.7371	-4.819	-5.5147	-5.6296	-6.2644	-6.0711	-5.6264	-5.2978	-6.4972	-4.8105	-6.1163	-5.8326	-5.4378	-5.5664	-5.6926	-5.2828	-5.943	-4.7901	-6.4989
-13.78	-14.661	-14.409	-14.563	-13.757	-13.91	-14.066	-14.414	-14.517	-15.71	-14.092	-14.342	-14.01	-15.635	-14.161	-15.598	-14.883	-14.895	-14.47	-13.976	-13.35	-14.519	-16.065	-14.215	-14.483	-15.722	-14.036	-14.989	-14.676	-15.42	-14.967	-14.302	-14.738	-14.252	-14.387	-15.289	-14.434	-14.059	-14.361	-14.525	-13.773	-14.69	-14.623	-14.93	-14.723	-14.33	-13.9	-16.062	-14.594	-13.331
-11.322	-12.1	-11.834	-12	-11.611	-11.176	-10.74	-10.879	-12.442	-10.976	-11.864	-11.439	-12.127	-11.296	-11.608	-11.786	-12.192	-11.253	-11.538	-12.713	-11.307	-13.7	-10.726	-11.76	-11.455	-11.187	-11.665	-11.064	-11.699	-10.545	-10.584	-10.89	-12.51	-11.811	-12.655	-11.64	-11.823	-10.301	-11.518	-12.116	-11.516	-11.253	-11.408	-11.269	-12.023	-12.217	-12.792	-11.441	-11.62	-12.047
-7.8433	-7.9037	-7.837	-7.0842	-7.7265	-7.5904	-7.1383	-8.0282	-8.2671	-7.3781	-6.76	-6.4728	-6.5507	-7.2577	-8.0448	-7.7538	-6.8236	-7.2781	-8.252	-7.1592	-6.982	-7.8248	-7.8721	-8.7994	-6.9814	-8.0865	-8.3145	-7.0337	-7.7362	-8.1	-6.961	-8.5308	-7.8944	-8.1595	-7.6116	-7.3866	-7.0789	-7.4681	-7.3968	-8.1013	-7.5805	-8.4873	-8.1965	-7.03	-8.2789	-7.9294	-6.4591	-7.043	-6.2944	-8.5971
0.27116	0.012237	0.90745	0.82111	-0.90418	-0.49591	0.2174	-0.13691	-0.19653	-0.65762	0.40143	0.38616	-0.017951	-1.4315	0.21632	-0.77807	-0.96611	0.80842	1.1646	0.48436	0.07304	0.1831	-0.1154	0.6607	-0.4769	0.61272	0.69832	0.62283	1.1723	-0.24728	0.082698	-0.57498	-0.40318	-0.036279	-0.2456	-0.87299	-0.0092424	0.0059288	0.37974	-0.60856	-0.51709	0.71179	-0.54074	1.3078	-0.033265	-0.27669	0.96959	0.22185	-0.33355	0.35722
-11.008	-9.9394	-10.614	-11.317	-11.653	-10.546	-11.255	-10.546	-10.644	-10.524	-12.025	-10.157	-12.003	-11.423	-10.545	-11.062	-9.934	-11.263	-11.584	-11.182	-9.9915	-10.882	-11.224	-11.063	-10.095	-11.05	-11.628	-10.956	-10.832	-11.294	-11.343	-11.296	-10.021	-11.983	-10.392	-10.87	-10.904	-10.073	-9.2502	-11.311	-11.615	-10.88	-11.2	-10.731	-11.824	-10.673	-10.531	-10.975	-10.654	-11.094
1.7999	1.3188	1.9362	2.0887	3.2163	1.6845	1.8256	1.2284	1.0345	1.8123	2.538	1.168	1.9451	1.5267	1.7154	0.83115	1.6699	2.3248	1.8672	1.7831	2.3379	1.7269	1.101	1.9914	1.9092	2.3892	2.5404	1.4389	1.6076	1.5334	2.5704	1.353	3.0644	1.3005	1.7662	1.4885	1.079	2.188	1.3144	1.2073	1.4766	2.1442	2.1734	1.386	1.3701	1.1127	2.4856	1.4694	2.8881	1.7199
8.5487	10.042	8.4479	7.783	8.8817	8.7645	7.5783	8.6046	8.6133	8.2685	8.0784	8.59	9.6715	8.9293	9.2675	9.0665	8.6004	8.7834	8.6703	7.6053	9.5629	8.2778	8.106	8.3851	7.5688	8.2246	8.5617	8.0859	9.0503	7.4191	8.6397	8.0977	8.6168	8.4876	9.5314	9.7571	9.1437	7.8131	9.5295	7.9231	8.4848	8.7522	8.8688	9.5519	7.7804	9.4556	7.6346	7.4811	7.7658	9.0494
-1.1858	-2.5377	-0.024353	-1.6176	-1.0859	-0.94075	-1.2478	-1.208	-1.3052	-0.18565	-1.349	-1.7723	-0.70576	-2.1738	-1.3241	-1.6971	-2.0139	-1.825	-1.7857	-2.1294	-0.8881	-0.81157	-1.2357	-0.80153	-0.63234	-1.5078	-1.9768	-1.4088	-1.7078	-1.1425	-0.91605	-1.7537	-1.0369	-1.7167	-0.98424	-1.7291	-1.3007	-1.8655	-0.93279	-0.13059	-2.238	-1.6918	-1.3865	-0.92123	-1.3311	-0.21194	-1.8202	-1.682	-2.1032	-1.6886
-0.1409	-0.28468	0.87398	0.94799	0.66474	0.48701	0.14259	0.64978	0.48898	0.80788	0.21663	0.012317	0.74088	-0.23059	0.47881	1.4528	0.62262	0.88574	0.15255	0.66626	0.83876	0.26649	0.97431	0.25199	1.7423	0.1205	0.76009	1.3432	-0.45303	-0.23286	0.043189	0.29961	-0.081894	0.046124	1.4733	0.36525	1.5276	0.14283	-0.93362	-0.19178	1.1555	-0.028995	1.7172	-0.24677	1.3178	0.8794	0.2033	1.6846	0.25331	1.0266
-7.2517	-6.4701	-7.5644	-6.3605	-6.3462	-5.5887	-6.7451	-5.5946	-6.5183	-6.7708	-7.5188	-7.0945	-6.4227	-6.0006	-5.9751	-6.1247	-6.8651	-7.68	-5.7057	-7.3989	-5.7361	-6.5434	-5.9202	-6.8813	-6.5874	-6.4935	-6.5449	-6.9758	-7.9462	-5.8071	-6.3654	-6.2179	-5.8442	-5.9917	-6.9742	-6.9205	-5.9948	-5.8629	-6.6296	-6.8188	-6.1706	-7.1222	-6.1214	-7.2977	-6.6813	-6.6693	-6.0325	-7.258	-8.309	-5.1313
-12.712	-13.26	-12.773	-12.954	-13.564	-13.61	-13.139	-12.898	-13.077	-12.699	-12.303	-11.875	-13.286	-13.183	-12.39	-12.282	-11.591	-12.908	-13.877	-12.926	-12.87	-12.325	-12.021	-12.579	-13.112	-11.873	-13.339	-13.21	-11.767	-11.927	-12.273	-13.441	-12.42	-12.641	-13.062	-13.021	-12.253	-12.543	-12.214	-12.942	-12.649	-13.484	-11.408	-12.725	-12.108	-12.599	-12.638	-13.396	-12.483	-12.983
-10.828	-12.007	-10.694	-11.937	-11.597	-11.984	-11.195	-11.106	-12.73	-11.278	-11.679	-13.095	-12.227	-11.938	-11.244	-12.102	-12.378	-10.505	-10.956	-11.471	-11.315	-11.961	-12.003	-12.375	-12.194	-10.754	-11.439	-11.892	-12.117	-11.779	-11.532	-11.479	-10.942	-11.357	-11.16	-12.287	-10.273	-12.678	-10.687	-11.414	-12.051	-11.822	-11.348	-11.901	-12.111	-11.839	-12.254	-13.098	-11.476	-11.925
1.6955	1.6496	1.9244	2.0214	1.2253	1.5657	0.68341	2.4898	1.1979	1.5668	0.72951	0.73281	1.4404	0.96145	1.5907	2.1705	3.035	1.2907	2.4528	2.3022	1.7347	1.71	0.65741	2.2323	2.7678	1.6261	1.061	1.5535	1.2046	2.2642	1.8017	2.3076	1.5005	1.0578	1.6272	1.9294	2.3079	1.8603	1.0365	2.0801	0.96528	0.3562	2.6357	1.4968	0.73752	2.3539	0.71619	1.3211	1.3085	2.5982
-12.972	-13.851	-12.768	-14.085	-13.531	-13.474	-13.223	-13.171	-13.159	-13.507	-12.843	-12.893	-12.567	-12.887	-13.13	-12.648	-12.978	-14.024	-12.806	-12.972	-13.566	-12.843	-13.728	-13.999	-11.297	-12.453	-12.652	-12.559	-12.81	-12.302	-12.236	-12.608	-13.403	-13.116	-13.032	-13.44	-12.397	-12.303	-13.756	-13.49	-12.371	-13.003	-13.877	-12.196	-13.047	-12.297	-12.803	-11.996	-13.506	-13.88
-14.202	-15.701	-13.241	-13.372	-14.833	-13.559	-13.452	-13.899	-14.329	-14.316	-14.153	-14.548	-13.916	-14.021	-13.236	-14.872	-14.719	-13.919	-13.559	-13.455	-14.914	-13.699	-13.015	-13.722	-14.642	-13.501	-13.863	-13.557	-13.816	-14.304	-14.598	-13.214	-13.935	-14.739	-12.949	-12.788	-14.655	-14.069	-14.576	-14.594	-14.415	-13.639	-14.72	-14.197	-13.416	-13.846	-14.326	-14.124	-13.337	-13.54
1.3739	0.75948	2.2958	1.3932	1.5391	1.6788	1.6821	1.5784	0.90428	1.2675	1.08	2.1094	1.9813	2.1328	0.85274	1.6419	1.0098	1.7027	0.93597	1.5451	2.68	1.905	-0.076126	1.5218	1.6899	1.0052	2.9363	1.9682	0.94045	1.2862	1.5831	2.0191	1.3584	0.91185	1.4853	1.5129	1.8877	1.8795	2.274	2.4522	1.0762	1.5266	1.9022	2.4354	2.0375	1.4623	2.04	1.5318	1.9678	2.0495
-1.0739	-2.2795	-2.7585	-2.9402	-1.3363	-1.7712	-2.0213	-2.1392	-1.663	-1.8071	-0.89312	-1.9446	-1.61	-2.7259	-2.8289	-1.0669	-2.3426	-1.0094	-2.0113	-2.565	-1.4772	-1.9639	-0.6946	-1.5404	-2.3787	-2.5559	-2.3601	-2.5013	-1.4089	-0.72076	-1.8001	-1.304	-0.14325	-1.6979	-0.90542	-2.0611	-2.1916	-1.3341	-2.441	-2.3828	-1.5946	-2.1022	-2.0001	-0.43126	-1.5147	-1.829	-1.5434	-1.6569	-1.6154	-1.5274
-5.1943	-4.9186	-6.3634	-6.4833	-5.2941	-5.0327	-6.0282	-3.7765	-5.8603	-5.5012	-5.0363	-5.4239	-5.952	-4.0254	-5.2795	-6.8989	-6.0969	-4.8017	-3.551	-6.2876	-5.9493	-6.7044	-5.396	-6.9071	-5.5169	-4.965	-6.9654	-5.7377	-5.5557	-4.809	-6.7812	-6.2615	-6.7004	-5.9382	-5.9554	-5.8939	-6.0002	-5.3619	-5.3481	-6.0794	-5.9053	-5.851	-5.5324	-6.6408	-5.6376	-4.9613	-4.8512	-5.0186	-5.4896	-5.4882
-13.38	-13.536	-12.499	-12.509	-11.4	-12.168	-14.024	-12.938	-12.909	-13.412	-13.301	-13.249	-13.127	-13.549	-13.254	-13.891	-14.242	-13.558	-13.857	-13.893	-13.746	-12.862	-13.349	-12.31	-13.241	-12.686	-13.779	-13.916	-13.678	-12.007	-13.613	-13.467	-13.457	-13.196	-12.664	-13.087	-12.79	-12.941	-13.426	-14.18	-12.878	-12.438	-13.601	-12.249	-13.429	-13.097	-13.641	-12.842	-13.122	-13.782
-9.3081	-8.8999	-7.93	-9.3417	-8.1907	-9.6475	-8.6524	-9.3968	-9.204	-8.2817	-8.1509	-9.3708	-10.585	-8.1817	-8.8691	-9.7282	-8.4649	-9.8602	-9.5467	-10.135	-10.278	-8.9017	-7.9471	-9.3557	-9.9442	-8.2547	-9.7866	-9.2021	-9.223	-9.7317	-9.5885	-9.4567	-8.5369	-10.054	-9.1047	-9.3183	-9.73	-9.1017	-8.3377	-8.6582	-7.7882	-7.8581	-8.4345	-8.3197	-8.3236	-8.6706	-8.4207	-9.6036	-8.8012	-8.5339
-12.174	-13.629	-12.371	-12.304	-11.979	-12.058	-11.535	-12.261	-13.008	-12.493	-12.726	-12.297	-11.827	-13.794	-11.738	-13.371	-13.589	-14.878	-12.262	-13.22	-12.631	-12.835	-13.405	-13.039	-12.987	-12.149	-12.171	-13.037	-13.16	-13.194	-12.43	-12.072	-12.537	-11.489	-12.452	-12.673	-13.618	-12.573	-13.354	-12.171	-12.986	-12.512	-13.233	-13.126	-11.299	-11.865	-12.973	-12.763	-12.367	-13.006
-11.898	-13.261	-12.77	-12.249	-12.833	-12.482	-13.447	-12.232	-13.123	-11.596	-11.843	-13.9	-13.026	-11.848	-13.009	-12.786	-12.682	-13.93	-13.097	-12.82	-13.537	-12.421	-12.588	-12.087	-11.839	-13.175	-12.254	-12.721	-13.158	-12.434	-13.081	-11.971	-12.472	-12.797	-14.044	-11.637	-13.28	-13.008	-13.396	-12.984	-12.467	-12.544	-13.752	-11.703	-12.624	-13.143	-12.835	-13.352	-12.129	-12.553
-13.307	-11.976	-12.807	-11.431	-12.12	-12.873	-11.496	-12.835	-13.332	-12.651	-13.741	-13.451	-12.607	-12.748	-12.396	-12.695	-12.365	-11.94	-12.554	-12.751	-13.292	-12.52	-13.77	-12.929	-12.419	-13.211	-12.298	-12.387	-12.353	-13.318	-12.1	-12.078	-12.239	-13.121	-14.042	-11.916	-11.331	-12.473	-13.171	-13.259	-12.223	-12.325	-13.104	-13.134	-13.989	-12.798	-13.866	-12.842	-11.881	-12.275
-3.6373	-3.1666	-3.9466	-2.8197	-3.684	-2.9235	-2.7658	-3.4281	-2.7035	-2.0884	-3.3596	-2.5042	-3.4179	-3.5107	-3.2051	-3.4263	-2.2226	-2.9323	-2.7296	-3.6831	-4.3452	-2.315	-2.9826	-3.5964	-5.0509	-2.3864	-3.4375	-2.7733	-4.3594	-2.9701	-4.364	-3.9671	-4.049	-3.9666	-2.754	-3.358	-3.3042	-4.0403	-3.4188	-2.2467	-4.1796	-2.9601	-3.6728	-2.7421	-3.9206	-3.7747	-3.3756	-3.179	-4.6161	-2.8625
-12.698	-12.834	-13.551	-13.669	-12.621	-13.216	-12.85	-13.738	-13.729	-12.348	-14.158	-13.361	-12.54	-13.78	-13.294	-13.049	-13.033	-13.427	-12.873	-13.522	-13.23	-13.457	-13.355	-12.816	-13.364	-13.425	-12.594	-13.665	-13.271	-12.283	-12.944	-14.333	-12.07	-12.739	-12.663	-13.896	-12.876	-13.333	-12.775	-13.101	-14.496	-13.757	-13.202	-11.905	-13.113	-13.127	-12.965	-13.695	-14.196	-13.343
-14.945	-14.409	-14.799	-14.286	-14.811	-14.781	-14.265	-15.114	-13.112	-15.077	-15.294	-14.398	-13.736	-14.252	-15.26	-14.696	-14.702	-15.026	-14.074	-15.381	-13.143	-14.341	-15.014	-14.261	-14.893	-13.824	-14.863	-14.383	-13.613	-14.399	-13.75	-13.113	-14.164	-15.436	-15.047	-14.466	-14.247	-14.418	-14.309	-13.506	-14.76	-13.847	-13.587	-14.041	-13.566	-14.99	-14.148	-15.274	-14.304	-14.328
-22.463	-21.396	-22.228	-21.574	-21.132	-21.964	-23.556	-22.176	-23.127	-21.293	-22.417	-22.657	-22.181	-22.143	-22.581	-23.119	-22.879	-22.93	-23.466	-22.131	-22.768	-22.486	-22.818	-20.399	-22.835	-21.343	-22.377	-22.357	-22.092	-23.235	-22.547	-22.676	-22.698	-21.707	-22.03	-22.952	-21.412	-22.247	-22.344	-21.955	-22.178	-22.303	-21.472	-21.679	-21.776	-21.858	-23.611	-22.491	-22.141	-22.889
-23.147	-20.71	-22.393	-22.118	-22.594	-23.106	-21.701	-22.077	-21.455	-22.487	-21.629	-21.727	-22.826	-22.001	-23.838	-22.991	-21.582	-22.869	-21.908	-22.459	-21.775	-22.856	-22.176	-22.542	-20.773	-22.191	-21.611	-21.738	-22.067	-22.013	-21.35	-22.552	-21.155	-22.617	-21.795	-21.678	-22.657	-23.637	-22.135	-22.122	-21.096	-22.859	-22.907	-21.574	-21.995	-21.773	-21.565	-21.717	-21.794	-22.258
-3.7173	-2.456	-3.6572	-3.1394	-3.3119	-2.9231	-3.1453	-3.2916	-4.5206	-3.7491	-4.0971	-3.8049	-2.3741	-3.2483	-3.4516	-3.3523	-2.7146	-2.9483	-2.6452	-3.9334	-3.3543	-3.357	-3.5807	-3.3403	-3.3807	-4.0694	-3.0396	-3.88	-3.2244	-2.9399	-3.1976	-3.7856	-3.3934	-4.0602	-4.1403	-2.6259	-3.7064	-3.3557	-3.7229	-3.5762	-3.5164	-3.4519	-2.1114	-4.1726	-3.097	-4.5304	-3.2118	-3.5976	-2.0526	-2.4351
-6.8673	-8.2673	-8.6943	-8.4359	-8.7216	-7.3083	-8.2147	-7.2872	-7.9102	-7.0909	-7.8153	-8.4594	-7.9145	-6.6726	-7.8231	-8.0258	-7.6482	-7.8341	-6.3394	-7.7102	-6.9162	-7.8213	-7.0275	-7.2501	-7.5469	-7.9664	-7.8742	-7.3302	-7.1925	-7.1175	-7.9018	-7.6766	-7.513	-7.7787	-8.9129	-8.0467	-8.2022	-7.3499	-8.4398	-7.4654	-7.6662	-6.7464	-6.6766	-8.3561	-7.2103	-7.4795	-7.7606	-7.6579	-7.5979	-6.6637
4.3681	4.4195	4.3685	3.9828	4.2143	4.9256	3.1975	4.9824	4.6303	5.0454	4.4393	4.7677	4.2036	3.3223	4.088	3.7049	4.4931	4.1403	5.2734	4.7123	4.9229	4.6308	4.1302	4.9183	4.4144	4.5842	4.0936	4.8171	4.5188	4.1956	3.9994	4.9305	4.3201	4.4448	4.7147	4.03	5.5436	5.2899	4.4796	4.3837	3.7357	5.461	5.694	3.5898	3.4397	4.4164	4.9399	4.6932	4.2773	4.4994
-15.508	-15.129	-13.833	-15.081	-13.74	-15.355	-14.865	-13.516	-15.68	-14.096	-15.016	-14.556	-14.83	-13.819	-14.872	-15.035	-14.421	-15.588	-14.469	-15.353	-14.897	-15.768	-16.258	-15.191	-14.626	-14.234	-14.548	-13.876	-15.776	-14.346	-14.953	-15.111	-13.395	-14.428	-14.489	-14.563	-13.832	-14.861	-15.018	-14.006	-14.913	-14.477	-15.53	-15.752	-13.162	-14.512	-14.774	-15.636	-14.802	-13.662
7.9915	7.4839	8.7746	7.0706	8.734	8.5747	7.8188	8.6656	7.6077	8.5248	7.8195	8.1887	8.588	8.5013	7.6276	7.875	7.9811	7.2006	7.4814	7.75	8.6025	7.0723	8.1225	7.6664	8.3081	8.0537	8.0708	7.944	9.172	8.5427	7.7968	7.4546	8.1271	6.6526	9.6625	8.2294	7.3142	7.7649	7.6055	8.2526	7.7573	8.6851	7.9319	7.891	8.8033	8.0555	6.3892	8.3284	8.9368	7.4021
-14.544	-14.427	-14.494	-14.624	-13.96	-15.171	-14.412	-13.866	-14.72	-14.266	-13.937	-14.035	-14.237	-15.711	-14.493	-14.267	-14.471	-15.196	-13.905	-14.802	-14.695	-14.743	-15.24	-14.265	-14.599	-14.913	-14.598	-14.635	-14.252	-13.569	-14.638	-14.74	-14.767	-14.522	-14.105	-13.48	-14.42	-14.374	-15.04	-13.212	-14.442	-14.418	-15.468	-13.999	-14.761	-15.059	-14.888	-14.484	-14.02	-15.572
4.5822	4.0782	4.0306	4.161	4.689	5.4802	4.3675	4.1219	4.2191	4.816	4.9326	4.1259	4.7734	3.5823	4.2051	4.1396	5.0007	4.8834	3.8461	5.4504	4.003	4.7853	4.4558	3.8701	4.1156	4.1136	4.5947	5.5075	4.4251	4.6683	4.5019	4.1082	3.87	4.584	4.8182	3.7979	4.3248	4.8024	5.1721	5.1078	4.8871	4.1499	4.291	4.435	4.006	4.0153	4.8776	4.2587	5.6546	4.4025
3.0243	3.042	2.1903	1.9276	4.0684	3.2175	1.8666	2.5482	3.1581	3.6279	3.1367	3.6589	2.1188	3.5758	2.6457	2.0773	2.7684	3.9526	4.8118	3.1329	2.8956	3.7663	2.7305	3.0192	2.7592	2.992	2.4105	3.4217	2.094	2.7546	3.5388	3.2399	2.3382	3.3409	4.2622	1.428	2.9296	3.2669	2.8978	2.4453	3.3778	1.2557	3.0361	3.3664	3.1189	3.3673	2.3218	2.7894	2.8079	2.9901
-21.41	-22.049	-22.546	-22.571	-22.282	-22.716	-22.272	-22.064	-22.171	-21.167	-21.24	-21.946	-23.149	-21.456	-22.619	-22.698	-22.704	-22.13	-23.124	-22.33	-22.994	-22.483	-22.378	-23.162	-21.628	-20.623	-22.121	-23.436	-22.545	-21.624	-23.594	-22.297	-22.064	-22.023	-22.925	-21.962	-21.776	-22.757	-22.205	-21.926	-22.738	-22.603	-22.444	-22.542	-23.054	-21.76	-22.542	-21.965	-20.81	-22.392
6.8385	6.8836	7.0752	7.5485	6.6369	7.3407	7.5288	5.9966	6.1093	6.352	6.283	6.6705	7.1031	6.7993	6.7846	6.4651	6.9527	6.702	6.2595	6.289	6.9044	5.746	8.0197	7.4086	6.6684	6.8875	6.9168	5.6843	6.486	7.6182	7.4279	6.802	7.2434	7.2739	7.1551	7.7925	6.8181	7.3834	7.9812	5.9557	6.3978	7.0498	7.2157	7.0255	6.9736	6.7309	6.726	6.9639	6.221	5.7071
7.3846	8.0422	6.5747	6.7884	7.1767	7.0552	7.8619	6.3115	7.2025	7.0592	7.3506	7.1049	6.0897	5.7915	7.1661	6.6679	6.198	7.1594	5.1954	8.0223	7.3477	7.3926	8.1014	6.3087	7.2441	6.086	6.6382	6.0066	7.0901	5.8489	7.167	6.8198	7.6832	6.3628	6.216	7.3205	6.4135	7.0575	6.9107	6.9595	6.8814	5.9956	6.4237	6.6495	7.3481	6.9555	6.5559	5.6826	6.506	6.9067
-2.4042	-2.8343	-1.2127	-3.0688	-1.7306	-2.1658	-2.9901	-2.5993	-3.0804	-1.9709	-3.2483	-2.9691	-1.348	-2.5732	-1.8545	-2.5898	-2.1205	-2.7516	-3.4983	-2.445	-1.5188	-3.1084	-2.6636	-2.0056	-2.0011	-1.6051	-3.8561	-2.8696	-2.7127	-2.8657	-1.8493	-2.9534	-3.0568	-1.9119	-2.085	-1.4622	-3.14	-2.6267	-2.7307	-2.0924	-2.1044	-3.6863	-2.2655	-2.4529	-2.3698	-1.396	-2.9155	-2.0252	-1.8346	-2.4822
-14.199	-14.926	-13.743	-15.203	-14.236	-13.297	-14.307	-14.87	-15.159	-14.407	-15.103	-13.934	-13.958	-15.387	-14.753	-15.465	-14.569	-14.96	-15.079	-14.894	-14.874	-14.748	-15.354	-14.575	-13.736	-14.672	-15.017	-14.166	-15.09	-15.904	-14.759	-13.548	-13.98	-14.456	-15.292	-14.105	-14.927	-14.681	-15.49	-14.751	-14.695	-14.179	-15.641	-15.398	-15.308	-14.385	-13.888	-14.746	-14.369	-15.629
0.19749	0.23208	0.53648	0.72931	-0.17025	0.15616	0.17514	-0.010593	-0.31943	-0.39979	-0.32415	-0.56608	-0.53508	0.019122	-0.27792	0.61273	-0.25746	-0.2911	0.63084	-0.40503	-0.0081435	-0.38665	-0.18431	0.59207	0.050358	-0.92004	0.60458	1.5416	-0.17689	0.60059	0.10878	-0.46624	-1.2694	0.16809	-0.51779	0.44844	1.6556	-0.69314	-0.16781	0.329	0.051523	-1.174	-0.18614	-0.11873	-0.070194	-0.73097	-0.31792	-0.75733	-0.77297	-1.315
-11.683	-12.379	-11.817	-11.579	-10.219	-12.365	-12.394	-11.872	-11.834	-12.286	-11.888	-11.686	-11.733	-11.146	-11.838	-12.702	-12.064	-12.18	-12.287	-11.998	-11.768	-11.783	-13.003	-12.665	-11.524	-11.931	-10.912	-11.906	-11.778	-13.141	-10.796	-11.81	-13.023	-11.959	-12.223	-12.293	-11.712	-11.995	-11.733	-12.455	-12.469	-12.011	-10.516	-12.892	-10.597	-11.656	-11.053	-12.563	-11.464	-11.877
-2.7788	-3.3585	-2.8319	-3.7608	-2.294	-3.7394	-3.2957	-5.1978	-2.9569	-2.1609	-3.4297	-3.1013	-3.9953	-2.45	-3.8215	-3.6962	-3.4219	-2.5633	-4.7559	-3.5494	-3.3019	-2.9999	-3.3064	-1.6636	-3.7645	-3.8438	-3.6378	-2.7331	-2.8039	-2.7637	-1.9856	-3.7209	-3.306	-2.801	-2.9269	-2.8928	-1.8857	-1.7357	-3.5947	-3.0699	-2.7358	-1.4649	-3.6232	-3.3342	-3.7379	-3.4012	-2.7747	-3.4764	-3.3187	-4.0167
-21.929	-22.649	-21.714	-22.604	-22.747	-22.639	-21.758	-20.938	-21.865	-21.105	-23.411	-21.685	-22.13	-22.671	-20.859	-22.333	-22.308	-21.741	-22.351	-22.636	-22.649	-22.524	-22.201	-21.562	-22.603	-21.682	-22.002	-22.964	-21.797	-22.568	-21.928	-21.95	-21.48	-22.212	-22.123	-21.584	-22.021	-21.542	-22.287	-22.619	-21.801	-21.457	-22.092	-22.985	-22.28	-21.067	-22.678	-22.543	-21.15	-22.37
-1.4585	-2.8108	-2.2754	-1.7644	-1.5402	-1.7076	-1.5125	-1.9466	-2.6555	-1.7943	-1.0988	-0.97742	-2.5947	-2.268	-1.8862	-1.4595	-1.6983	-0.9507	-0.99351	-1.4484	-0.8862	-1.9574	-1.1851	-1.4261	-1.2907	-2.1225	-1.3212	-2.5327	-0.74264	-2.1592	-1.0489	-2.8101	-2.0705	-2.0369	-2.6334	-2.2409	-1.9489	-0.97727	-3.351	-1.8513	-2.2673	-2.0851	-3.1565	-2.6641	-0.71804	-1.4631	-1.5789	-2.3032	-1.7267	-1.9472
-0.74808	0.98124	0.66554	-0.035644	-0.72348	-0.083897	0.22973	0.10382	0.75023	0.9656	-0.8191	-1.1794	-0.59477	0.38972	-0.54771	0.38411	-0.59956	0.47772	-0.89251	-1.5667	-0.64923	-0.25726	0.83246	0.39247	0.39232	-0.56724	-0.95809	-0.58274	-0.91306	0.47386	1.8357	0.54429	-0.1893	-0.74866	0.13961	0.97426	-0.34341	-0.38837	1.0708	-0.72219	0.37667	0.23279	-0.32787	-0.55259	-0.15627	0.84407	0.54898	0.26662	0.11686	0.47176
-11.739	-11.768	-10.762	-11.977	-11.705	-12.139	-12.878	-11.676	-11.749	-11.319	-12.523	-12.456	-10.749	-11.198	-11.401	-10.816	-11.747	-12.26	-11.554	-12.319	-10.889	-11.005	-11.721	-11.239	-12.276	-12.275	-11.489	-11.799	-10.139	-11.207	-11.479	-10.722	-11.185	-10.775	-11.33	-11.92	-10.579	-11.379	-11.985	-11.451	-11.795	-11.122	-11.412	-11.762	-11.688	-11.74	-11.538	-12.004	-11.676	-11.97
0.32417	-0.56545	0.79685	0.52696	-0.50319	-0.78898	-0.62819	-0.51198	0.1009	-0.25632	0.55042	0.29889	0.63168	-0.98321	0.074097	0.32022	-0.55518	-1.6204	-1.0773	-0.6892	0.48696	0.82403	0.57032	-0.45825	-0.22531	-0.49034	-0.93818	-0.84327	-0.14993	0.10056	0.26368	-0.21387	0.71667	-0.11132	0.86737	0.30295	-0.69944	-0.8193	-0.60762	-1.132	0.28448	-0.31606	-0.13889	0.66586	0.44903	-0.37122	0.17764	-0.49066	0.69912	-0.11297
-0.70176	-1.3641	-2.0634	-0.60158	-0.48354	-0.96388	-1.1857	-0.88579	-2.0362	-1.2825	-1.519	-0.23899	-0.49478	-1.3095	-1.6413	-0.6138	-1.8207	-0.81598	-1.6486	-1.227	-1.0832	-0.56893	-1.0645	-1.7828	-0.78916	-1.8905	-2.1785	-1.4197	-1.1207	-0.8845	-1.9425	-2.1564	-2.6817	-1.0055	-0.90315	-0.90931	-0.83378	-1.4324	-1.6972	-0.47428	-1.7369	-1.0713	-1.2835	0.2884	-3.5735	-1.3648	-2.157	-1.7907	-0.82054	-1.0217
-10.603	-11.676	-12.418	-11.527	-12.209	-11.195	-11.876	-12.033	-11.432	-10.893	-12.652	-10.822	-11.35	-11.347	-12.754	-11.174	-12.222	-12.595	-12.606	-12.338	-12.467	-11.985	-10.872	-11.558	-11.804	-12.178	-11.036	-10.542	-11.781	-10.701	-11.568	-12.655	-12.147	-12.086	-12.945	-10.391	-11.15	-11.244	-12.707	-10.984	-11.67	-11.332	-11.733	-11.901	-12.006	-12.07	-10.929	-11.716	-11.998	-11.364
8.6523	8.6554	9.5186	8.969	7.8278	8.0344	8.6625	7.5762	9.1046	7.8398	7.8816	9.9598	8.0206	8.0154	8.5924	7.3851	7.1616	8.3599	7.1225	8.1488	9.8335	9.8421	8.8614	8.5033	8.4795	9.1285	8.6596	9.7105	10.422	8.7956	7.7713	8.1598	9.6484	8.5923	9.8753	9.1782	8.8648	9.5568	8.8886	9.136	7.8555	8.8634	9.1988	9.2787	8.7296	9.3861	10.313	9.2104	8.9671	8.4418
-6.4359	-7.0762	-5.3209	-6.9583	-5.0805	-6.8198	-6.0263	-5.9996	-7.2649	-5.5104	-5.5943	-6.9274	-6.6025	-5.9298	-5.4696	-6.0779	-6.5136	-5.9236	-7.2818	-7.1594	-7.2741	-6.0379	-5.7234	-5.4801	-7.2714	-6.739	-6.8979	-6.1317	-6.6521	-6.6748	-6.872	-5.8877	-4.8332	-6.9693	-6.4054	-6.1769	-6.6029	-6.2048	-5.9857	-5.9874	-6.2763	-5.8049	-6.6648	-6.9895	-8.0144	-6.4267	-6.9185	-6.9748	-7.0399	-6.3196
-3.0305	-3.6708	-2.6402	-3.3329	-4.7432	-4.2494	-4.3363	-2.9113	-4.5287	-5.0124	-3.8696	-3.546	-4.0674	-3.0389	-3.5081	-2.6161	-2.1466	-4.1298	-4.6509	-3.7192	-3.0587	-3.933	-4.3076	-3.7698	-3.4012	-4.0302	-3.8103	-3.6461	-3.4125	-4.3465	-3.8243	-4.5506	-3.7761	-4.1085	-2.7831	-4.6681	-3.3646	-3.2111	-3.715	-4.4132	-2.9417	-2.5914	-2.9895	-3.9178	-4.4565	-4.3564	-5.0223	-3.5547	-3.9669	-3.236
-13.249	-12.418	-12.85	-13.322	-11.535	-11.807	-14.549	-13.244	-14.193	-12.744	-13.465	-14.25	-14.27	-14.358	-12.895	-13.357	-12.632	-13.22	-14.094	-12.826	-13.155	-12.676	-11.84	-12.322	-12.672	-14.234	-13.528	-12.391	-13.07	-12.541	-12.519	-13.823	-12.585	-12.82	-12.751	-12.991	-14.027	-11.676	-12.705	-12.212	-13.76	-12.845	-13.398	-13.703	-13.547	-13.967	-12.954	-12.285	-13.635	-13.095
-22.055	-22.787	-22.55	-21.821	-22.533	-22.755	-22.284	-22.937	-21.52	-21.138	-21.289	-22.036	-22.91	-21.727	-21.589	-21.916	-21.637	-21.961	-23.018	-22.847	-21.549	-21.729	-22.82	-22.885	-21.131	-22.444	-22.464	-19.959	-22.448	-21.715	-23.416	-21.516	-22.508	-21.778	-21.958	-22.862	-21.436	-23.879	-22.372	-21.618	-22.801	-21.419	-21.571	-22.133	-22.248	-22.28	-22.893	-23.096	-22.155	-22.518
-14.15	-14.022	-13.657	-14.103	-13.455	-15.085	-14.82	-14.069	-13.797	-13.95	-14.151	-14.623	-14.461	-13.69	-13.201	-13.639	-14.06	-14.163	-13.584	-13.874	-13.42	-13.676	-15.26	-14.828	-15.495	-14.286	-14.484	-13.2	-13.702	-12.928	-14.21	-15.135	-14.552	-14.193	-14.344	-14.691	-12.835	-13.959	-14.273	-13.636	-13.482	-13.949	-14.144	-13.647	-14.159	-14.465	-15.039	-14.941	-14.035	-15.196
5.7272	5.4923	5.2412	5.2731	5.2049	5.083	4.5332	5.8887	4.9617	6.374	6.0216	5.8251	5.4153	5.8552	6.1275	6.0632	6.593	6.5357	5.6264	4.8931	5.4822	6.2206	5.4604	5.5832	5.9586	5.297	6.1848	4.9748	5.0734	6.2061	5.9872	6.297	6.5346	4.5796	6.4498	7.2247	5.2827	5.9789	6.0576	5.8688	5.1453	5.3723	6.4593	4.4706	6.0663	5.7721	4.9218	4.9813	5.9254	4.9407
8.8317	8.6231	9.6213	8.6376	8.0768	7.6896	8.4167	9.0222	9.1355	8.8779	8.577	7.6014	8.9495	8.3859	8.0875	9.4063	8.5254	8.3154	7.7045	8.1574	8.8541	9.6917	8.9282	8.1632	8.6128	8.3729	7.6777	8.4901	8.2874	7.6625	8.9141	8.5254	8.9828	8.3094	8.9008	8.9855	8.0625	9.6305	8.3327	8.8767	8.2096	8.8985	7.829	9.22	7.0591	7.7618	7.8556	8.5544	8.5336	8.0851
-1.2212	-1.323	-1.9118	-1.1712	-1.3886	-1.4923	-2.9779	-2.2688	-1.4686	-1.5889	-2.4249	-1.0971	-1.9769	-2.139	-0.88203	-2.2283	-2.9534	-2.0625	-2.9553	-2.5082	-2.319	-1.0422	-2.1561	-0.48555	-0.992	-2.2459	-1.4093	-1.6811	-1.6965	-1.9136	-1.4705	-1.4533	-2.006	-1.5363	-1.4943	-2.6169	-0.59413	-2.2777	-1.2553	-1.7529	-1.301	-1.7893	-2.0444	-1.461	-1.2528	-2.1748	-1.8123	-2.3447	-1.4736	-1.0009
-14.244	-14.313	-13.072	-13.783	-14.362	-14.655	-14.482	-14.482	-13.844	-13.654	-12.977	-14.16	-14.677	-14.228	-13.458	-13.758	-14.231	-14.196	-15.157	-14.964	-13.954	-13.62	-14.341	-13.843	-15.014	-13.887	-15.063	-13.512	-14.692	-13.516	-13.823	-14.559	-13.971	-14.419	-13.926	-14.441	-15.177	-12.945	-14.66	-14.824	-13.622	-14.101	-14.909	-12.725	-13.91	-14.634	-14.421	-13.554	-13.773	-15.295
-12.147	-11.169	-10.902	-11.76	-12.923	-12.49	-12.33	-11.573	-10.957	-12.243	-12.394	-11.505	-12.02	-11.61	-11.335	-12.629	-11.197	-10.766	-12.109	-10.989	-11.992	-11.463	-11.61	-12.6	-10.33	-11.655	-10.707	-11.552	-11.686	-11.254	-11.649	-12.331	-12.205	-12.911	-10.878	-12.226	-12.084	-11.75	-10.75	-11.034	-11.81	-11.117	-11.174	-12.005	-10.406	-12.513	-11.369	-10.464	-11.391	-11.183
-11.616	-11.932	-10.182	-10.695	-11.244	-11.863	-12.64	-11.422	-11.444	-11.251	-11.393	-11.645	-11.995	-12.038	-10.21	-11.249	-11.529	-11.478	-11.078	-10.514	-11.645	-11.747	-10.935	-12.661	-11.358	-11.185	-11.276	-10.833	-10.798	-11.871	-10.702	-10.691	-11.629	-10.8	-11.65	-10.882	-11.93	-11.934	-10.184	-11.091	-11.846	-12.262	-12.388	-12.214	-11.944	-11.802	-10.719	-12.199	-10.61	-12.207
-4.9783	-4.8935	-4.8493	-4.4798	-4.0786	-4.373	-3.3731	-3.9748	-3.6557	-4.9329	-4.6339	-4.627	-4.0341	-4.8221	-3.6648	-4.2234	-4.0856	-5.2627	-3.8701	-4.5885	-4.6356	-4.3224	-4.1996	-4.8412	-5.3836	-4.0822	-4.6756	-3.4361	-4.5305	-3.6409	-4.2607	-4.6466	-2.9365	-3.917	-3.6524	-5.6991	-3.8972	-4.7952	-4.5795	-4.7578	-5.9774	-3.8781	-4.8177	-4.2036	-4.6522	-5.027	-4.7814	-4.7134	-4.3316	-5.2628
7.4798	7.0245	6.5873	6.8916	6.9425	7.2898	5.9407	6.558	7.1959	7.0037	6.643	6.0228	6.3423	8.4159	6.1268	7.2041	7.4908	7.1975	5.645	6.2345	6.5997	6.7771	6.9219	5.5109	6.0134	6.2951	5.2811	6.6405	6.2539	6.6568	6.7204	6.1015	6.1161	7.1993	6.4879	6.9185	7.5755	5.9599	6.1469	5.9049	7.7377	7.0346	7.1932	9.0722	7.6178	6.6933	6.3573	6.2219	6.3743	5.9644
-4.6669	-4.4678	-4.9747	-4.8573	-4.0381	-5.2339	-5.1976	-3.6951	-4.937	-3.9364	-4.9192	-5.2583	-5.0078	-4.4374	-4.4327	-3.5509	-5.2928	-4.6414	-3.5261	-3.8023	-4.571	-5.7503	-4.0346	-4.9616	-4.6572	-4.2664	-5.4949	-4.9242	-5.1649	-4.9784	-4.5597	-5.1257	-4.7147	-4.0791	-4.1132	-4.9579	-4.5993	-3.8134	-4.038	-5.6187	-5.2646	-4.3217	-4.2025	-4.9656	-3.5383	-4.0576	-4.35	-5.3281	-3.072	-4.3607
0.75859	0.43119	-0.031226	0.45102	-0.48593	0.27973	1.3598	-0.55165	-0.72853	-0.72985	-0.27489	0.67102	-0.059881	-0.18679	-0.79647	0.69837	-0.041004	-0.30606	-0.27913	-1.2065	-0.25085	1.0435	0.634	-0.53169	0.88395	1.2523	-0.68691	0.78512	0.85728	-1.5885	-0.050607	0.028983	0.57741	-0.45933	-0.6401	-0.21284	0.17876	0.62312	-0.52495	-0.56625	0.83444	0.69949	-0.12267	0.41459	-0.78268	1.0374	-0.12294	0.17071	0.47443	-0.35763
-2.8966	-3.6562	-3.6124	-3.7104	-4.2802	-4.1386	-4.7267	-5.0514	-3.8383	-3.3364	-4.0083	-3.0573	-3.4886	-3.1786	-3.3678	-3.9054	-3.701	-4.1746	-4.5384	-4.1473	-3.1079	-4.7534	-3.7173	-2.8626	-3.6051	-4.4464	-3.4373	-4.3108	-5.0446	-4.2839	-3.7957	-2.9092	-4.1475	-3.4223	-4.6251	-2.4982	-4.3606	-4.3127	-4.1049	-3.8785	-3.1839	-2.6877	-3.9507	-3.678	-2.7499	-3.8973	-4.5494	-3.8248	-4.2388	-4.519
-1.3669	-0.51884	-0.38653	-2.2632	-1.1659	-1.1381	-0.95728	-2.502	-1.8359	-1.2998	-0.40492	-1.8053	-0.99166	-0.91381	0.031266	-0.84691	-2.0413	-1.8031	-1.0067	-1.6193	-2.5677	-1.4978	-2.1059	-1.3112	-1.8164	-1.5322	-1.5605	-3.0343	-0.87994	-1.4712	-2.0724	-0.58727	-2.0829	-1.305	-2.5207	-1.4877	-0.69326	-1.3941	-0.70302	-1.9702	-1.6466	-2.4081	0.2414	-2.481	-1.711	-2.112	-1.1151	-0.67581	-1.4703	-1.6209
-1.6664	-1.8797	-2.5323	-3.1595	-2.9891	-2.512	-2.1487	-3.0059	-2.7985	-1.4312	-3.4527	-4.4201	-0.95608	-2.3289	-2.7556	-2.4326	-2.6346	-3.3674	-2.6545	-1.8768	-2.1826	-1.6259	-2.7848	-2.4263	-3.0055	-0.94376	-2.8821	-3.5403	-2.3135	-2.5374	-3.1151	-1.5224	-2.3034	-2.0563	-1.6913	-2.6219	-2.2729	-3.9799	-2.0467	-2.6141	-3.284	-1.7498	-2.8444	-2.3319	-1.9583	-2.087	-2.7538	-2.3155	-1.8388	-2.7004
-10.985	-10.932	-11.561	-10.886	-12.266	-11.447	-11.09	-12.489	-11.848	-11.577	-11.37	-11.419	-11.593	-12.114	-12.044	-11.634	-12.675	-11.221	-10.837	-10.856	-11.083	-11.431	-10.458	-11.279	-11.872	-12.297	-10.495	-11.671	-12.003	-12.024	-11.22	-12.132	-11.186	-11.629	-12.33	-10.598	-10.817	-11.181	-12.128	-10.689	-11.538	-12.673	-11.586	-10.967	-11.86	-11.288	-11.679	-11.371	-12.151	-11.422
-11.274	-10.421	-10.715	-11.367	-11.104	-9.6802	-10.905	-11.018	-10.87	-11.665	-10.944	-10.557	-9.4916	-10.15	-10.874	-10.794	-11.864	-12.314	-10.13	-11.774	-11.688	-11.514	-11.318	-10.222	-10.116	-11.17	-11.523	-11.011	-10.416	-10.902	-10.853	-11.166	-10.341	-11.802	-10.028	-10.851	-11.487	-10.688	-11.101	-12.011	-10.667	-10.823	-10.482	-11.297	-11.036	-10.981	-11.01	-10.451	-11.754	-9.9604
-13.127	-12.257	-14.504	-13.259	-12.75	-12.182	-13.725	-13.337	-12.377	-12.341	-13.365	-13.53	-12.942	-13.685	-13.639	-13.025	-12.706	-13.079	-12.748	-13.522	-13.21	-13.593	-11.904	-12.235	-13.037	-12.368	-12.766	-13.561	-13.659	-12.606	-13.871	-14.226	-12.797	-12.438	-13.598	-13.061	-12.997	-13.058	-13.355	-12.367	-12.336	-12.983	-13.093	-12.621	-12.785	-12.952	-12.674	-12.035	-12.35	-14.349
10.227	9.1832	10.013	7.7618	9.3257	9.8897	9.9426	10.438	9.5107	9.7072	9.8182	9.293	10.654	9.5933	10.12	9.7002	10.465	9.9211	9.6248	8.8106	9.4225	9.482	8.8363	9.3257	9.6537	9.6219	11.439	8.4719	10.401	9.4502	9.6775	9.3985	9.6688	9.6072	9.0987	8.6557	9.4171	9.078	10.249	9.3474	9.5621	8.809	9.2372	8.8852	9.5687	9.3952	9.127	9.9241	9.7561	9.9945
-14.283	-13.422	-14.748	-14.932	-14.447	-14.922	-14.543	-13.481	-14.076	-13.977	-14.423	-14.89	-13.875	-15.212	-13.459	-13.619	-14.697	-14.06	-14.393	-14.86	-15.462	-14.8	-13.936	-14.509	-14.201	-15.246	-15.044	-14.089	-15.495	-15.809	-15.581	-14.949	-15.29	-14.891	-14.644	-14.47	-15.649	-14.131	-14.313	-14.114	-14.16	-15.33	-13.697	-15.559	-13.133	-15.694	-14.701	-14.625	-14.977	-13.29
-3.2775	-3.3106	-2.3541	-3.3927	-2.4478	-3.1007	-2.0538	-3.6219	-2.7298	-3.6193	-3.4119	-1.9376	-2.7976	-3.9533	-2.1425	-3.8326	-2.6158	-2.9251	-2.4504	-2.053	-3.9136	-2.2708	-2.8626	-2.6492	-4.169	-3.5389	-1.2149	-3.4752	-2.4022	-3.4372	-3.0112	-2.2791	-3.7212	-3.7658	-2.4144	-3.6727	-3.6139	-3.5902	-2.5143	-3.6462	-2.8682	-3.0548	-3.605	-2.8134	-3.6014	-2.6864	-4.4309	-2.0668	-3.3212	-2.9222
-0.35404	-0.60495	-0.33463	-0.44583	-0.1195	1.0978	0.88866	-0.85016	0.40986	0.54437	-0.058237	-0.27356	0.10744	-1.0162	-0.22384	-0.15146	-0.37354	0.77014	0.53037	-0.50688	0.67785	0.25243	0.45218	-0.38851	-1.2668	0.8489	-0.39731	0.1138	0.99117	0.057752	0.3094	0.41798	-0.5406	-0.52706	0.58546	0.41614	0.43985	-0.64674	0.57929	0.18213	-0.079871	1.1067	-1.1509	-0.95626	0.27685	0.15155	0.043374	0.50565	0.70212	-0.0073771
1.2096	1.1999	1.6797	0.68514	0.68251	1.5895	2.1532	1.6283	2.0154	0.16394	0.93889	0.74934	1.3794	0.68404	0.84903	0.94935	-0.033674	0.51352	1.5515	0.71057	0.93735	0.61539	1.6642	0.85453	1.3984	0.81393	0.75302	1.5145	-0.20246	0.15095	1.2083	2.0593	-0.075676	0.41986	1.0824	2.2461	0.5541	0.68108	1.9397	1.4701	2.0958	1.2097	0.94118	1.5377	1.1288	1.746	1.9165	1.4079	2.022	-0.21095
-12.147	-11.47	-12.129	-12.61	-11.074	-11.946	-11.363	-11.412	-11.861	-12.18	-12.082	-11.246	-11.753	-11.279	-10.787	-11.487	-10.354	-11.185	-11.177	-12.343	-11.753	-11.768	-10.585	-11.697	-11.593	-10.818	-12.233	-11.218	-12.06	-11.99	-11.834	-11.949	-11.43	-11.62	-11.582	-12.844	-9.5862	-10.498	-12.35	-11.415	-11.751	-10.893	-11.662	-11.241	-11.726	-12.394	-11.677	-10.204	-11.642	-10.964
0.040398	1.1894	0.53134	0.083962	-0.24352	1.2503	-0.33768	1.0743	0.34241	0.75783	-0.38362	0.35629	-0.18671	1.6609	-0.2173	-0.81615	0.1766	-0.031462	1.3986	1.6526	-0.28928	0.59183	0.95776	0.76279	0.40374	1.0757	1.0548	0.80683	2.1578	-0.49586	-0.093704	-0.59151	0.5131	0.27064	0.45114	0.65501	0.63888	-0.024839	-0.83679	1.3859	1.3231	1.4599	0.62687	1.1544	1.1303	-0.49756	0.67647	1.0569	-0.039423	1.102
-1.6196	-3.7888	-3.172	-2.2224	-3.079	-3.4658	-2.1236	-1.6933	-1.8366	-1.6613	-2.2574	-2.3629	-1.6564	-2.8383	-2.3993	-2.2918	-0.73257	-2.3699	-2.8632	-2.5234	-2.3612	-1.0251	-2.0807	-1.3672	-2.7179	-2.8693	-3.3866	-2.4462	-2.1618	-3.2201	-2.51	-2.9504	-2.0114	-2.7886	-2.1234	-3.039	-1.8372	-3.8466	-2.9723	-3.2189	-2.316	-3.5016	-2.7151	-3.1955	-2.3923	-2.0095	-1.8928	-3.0691	-1.3554	-1.5712
-10.822	-11.529	-11.372	-11.943	-11.195	-10.99	-10.67	-11.904	-11.46	-10.405	-10.623	-10.82	-11.259	-12.009	-10.497	-11.441	-12.26	-11.072	-12.383	-11.164	-10.929	-11.364	-10.023	-11.285	-11.525	-12.014	-11.899	-10.248	-11.737	-11.762	-12.273	-12.599	-10.373	-11.458	-11.625	-11.082	-12.294	-10.945	-11.218	-11.547	-11.289	-11.974	-12.644	-12.252	-12.261	-11.941	-10.226	-10.535	-10.369	-10.625
-1.8177	-2.5346	-2.3389	-2.4752	-2.283	-1.3908	-0.40968	-0.53788	-1.5505	-2.1145	-1.7005	-1.0967	-0.99293	-1.1406	-1.2832	-2.0818	-2.1451	-0.74637	-1.682	-0.71036	-1.913	-4.3823	-2.5145	-1.8413	-1.6009	-2.7337	-1.5727	-1.239	-2.4348	-2.9011	-2.06	-2.0933	-0.70941	-2.0809	-3.0608	-2.3066	-0.89378	-2.0003	-2.0264	-1.8619	-1.348	-2.5829	-2.2469	-0.85239	-0.92935	-1.0954	-1.7493	-1.4533	-1.9358	-1.2985
-5.3743	-5.7576	-5.149	-5.1758	-4.8629	-4.3287	-5.6868	-5.0722	-4.7599	-5.6073	-4.8708	-5.1275	-3.9959	-5.8983	-5.6019	-4.859	-5.11	-4.8748	-6.1153	-4.6322	-5.0784	-5.4531	-5.1854	-5.2356	-5.7134	-6.2534	-4.756	-4.7492	-4.5038	-4.9001	-4.2964	-3.7622	-5.9682	-4.4914	-4.551	-4.982	-5.0577	-4.6616	-6.2672	-5.6259	-4.3392	-4.8126	-4.7274	-5.5309	-5.4339	-4.6696	-4.7419	-5.9305	-4.6845	-4.0689
-9.1785	-9.4818	-9.4243	-9.4792	-8.8749	-8.872	-9.0989	-9.7873	-10.386	-10.543	-9.1317	-8.9075	-9.5443	-8.7106	-10.257	-8.9507	-8.0548	-10.164	-9.2057	-9.8749	-9.951	-9.1311	-10.253	-9.1548	-8.7874	-9.001	-9.0109	-10.205	-9.9804	-8.577	-9.6467	-9.0734	-9.0172	-9.5198	-8.1192	-8.8357	-8.2083	-8.4923	-8.7744	-10.044	-9.6838	-10.303	-9.1817	-9.8411	-8.9987	-8.3068	-9.8404	-8.4499	-9.6311	-10.512
-5.6046	-5.1502	-4.4079	-5.0938	-5.1723	-5.8756	-5.4696	-5.8235	-4.6672	-5.6148	-5.3003	-4.1779	-5.1263	-6.3747	-6.2826	-4.9168	-5.2356	-6.1704	-6.212	-5.2078	-7.2653	-5.3983	-6.2962	-5.1332	-5.3758	-5.2905	-5.8502	-5.6003	-6.2892	-4.8859	-5.5138	-4.8589	-6.3883	-5.6531	-6.013	-5.6375	-5.1891	-5.3678	-5.1964	-5.7519	-6.0529	-5.9953	-6.8995	-6.1254	-4.6955	-5.9556	-5.8443	-6.627	-4.8195	-4.8828
-9.8443	-10.691	-9.7143	-9.9893	-10.106	-9.4255	-10.255	-10.617	-10.491	-9.9435	-9.479	-10.793	-9.9563	-10.234	-10.6	-9.1448	-9.783	-11.312	-9.8911	-10.998	-10.925	-10.031	-9.8575	-11.012	-10.695	-10.983	-9.933	-10.442	-10.774	-9.674	-10.278	-11.247	-9.9654	-9.569	-9.9663	-10.566	-10.338	-10.275	-10.472	-9.7333	-10.253	-10.351	-11.144	-10.348	-10.404	-10.3	-9.3301	-10.675	-9.3019	-10.485
-3.5376	-2.6702	-3.6517	-3.3141	-2.7869	-3.5801	-2.4287	-3.0454	-3.7752	-3.6271	-4.742	-3.2343	-3.6742	-3.9311	-3.4823	-2.8298	-3.3585	-3.3077	-2.4364	-2.9422	-4.4217	-1.6774	-4.1646	-3.5348	-2.5361	-2.9726	-2.4029	-4.1427	-3.2426	-3.7258	-3.4399	-3.1738	-2.7823	-3.1915	-3.2187	-2.8675	-4.0936	-2.9486	-3.3599	-3.5665	-3.1967	-4.1881	-2.0475	-3.5574	-3.6424	-2.329	-2.9734	-2.8115	-3.6693	-3.6571
-1.8384	-2.4693	-1.8948	-2.5253	-2.0453	-1.932	-1.4106	-1.7694	-1.3131	-2.0746	-1.3807	-2.2565	-1.5052	-2.0422	-1.7731	-1.7272	-1.2156	-1.848	-2.2466	-1.6453	-2.5659	-1.987	-0.4145	-1.6032	-1.2267	-1.7681	-2.2848	-1.1656	-2.1118	-1.0481	-1.9161	-1.5051	-2.1175	-2.0152	-1.8355	-2.1314	-2.1598	-1.7982	-1.7984	-1.0101	-2.2443	-2.3603	-2.1931	-1.5914	-2.1797	-3.327	-1.4427	-1.9019	-2.2088	-1.3802
-5.1686	-5.4503	-4.3949	-4.4087	-4.022	-6.2372	-6.3239	-5.2186	-5.2522	-4.5587	-5.6093	-4.8724	-4.176	-5.5117	-5.2447	-3.4328	-4.4886	-4.4364	-4.4907	-5.723	-5.38	-5.2639	-4.5834	-5.1339	-5.0911	-4.3107	-5.1606	-6.0593	-4.7062	-5.6602	-5.9088	-4.7803	-5.18	-3.7571	-4.8667	-5.0464	-5.4415	-4.0733	-5.3939	-5.9213	-6.3187	-5.4643	-4.6772	-5.4323	-5.0051	-4.8901	-5.4802	-4.1134	-4.7839	-4.7766
-13.12	-12.196	-12.166	-12.849	-11.449	-12.156	-13.021	-12.288	-12.567	-12.961	-12.987	-13.018	-11.636	-12.521	-13.133	-11.648	-13.793	-12.472	-12.643	-12.517	-13.314	-12.687	-13.265	-12.377	-12.622	-13.501	-12.218	-12.821	-12.118	-13.232	-11.961	-12.636	-11.881	-12.29	-13.937	-13.255	-12.682	-12.588	-11.88	-12.855	-13.084	-13.711	-12.549	-13.442	-11.959	-13.243	-13.32	-13.312	-12.523	-13.972
-0.92784	-1.8316	-2.2973	-1.5276	-1.6775	-2.9767	-0.46137	-1.1571	-2.743	-1.6658	-2.0803	-2.114	-0.41407	-1.0301	-1.9171	-1.5417	-1.5405	-0.013373	-0.50403	-1.6801	-0.1334	-1.3475	-2.2792	-0.29749	-0.52076	-1.6457	-1.1132	-1.1116	-1.2473	-2.0452	-1.1621	-0.050914	-1.1699	-0.63286	-1.4211	-0.78022	-0.345	-1.495	-1.7201	-0.99119	-1.1586	-1.7174	-1.1469	-1.6826	-1.0612	-0.36809	-1.4717	-1.0184	-1.2433	-1.0987
-4.5448	-6.4558	-5.0182	-6.0235	-5.8985	-5.7133	-5.6809	-6.6457	-6.0699	-6.8672	-6.6155	-6.1381	-5.3521	-6.0833	-5.5062	-5.2884	-4.6995	-5.5338	-6.0592	-5.9923	-4.7869	-4.598	-5.7616	-7.0091	-5.888	-6.0464	-5.0965	-5.0373	-4.8845	-6.2015	-4.6757	-5.9381	-5.7365	-6.5998	-6.4434	-6.4193	-4.4913	-5.9223	-5.2241	-5.306	-5.2237	-5.9091	-5.8668	-6.5416	-5.4313	-5.1686	-6.6207	-5.3098	-5.8536	-5.6912
2.1433	3.175	2.9385	4.4405	4.4775	3.0333	2.7938	3.6357	3.3122	3.6232	2.9157	3.1135	3.0221	3.5393	2.8932	4.1449	4.3308	4.1043	2.5742	3.1871	3.6629	3.2805	3.0601	2.4436	3.9472	2.6136	3.3193	3.1344	1.5653	2.4623	2.9612	3.0185	3.5209	1.7371	3.2652	2.3879	3.9624	2.3059	2.3074	3.0275	1.6639	2.9741	2.8713	2.948	3.9162	2.8866	2.2717	3.4073	2.5746	2.4088
-13.454	-13.396	-13.452	-13.246	-13.01	-12.863	-12.835	-12.018	-13.075	-12.856	-12.938	-12.873	-11.87	-12.273	-13.587	-13.324	-13.86	-14.134	-13.259	-12.199	-12.61	-13.787	-13.298	-13.27	-12.717	-14.22	-12.857	-12.055	-13.198	-13.82	-12.132	-13.661	-13.681	-12.591	-14.081	-12.212	-13.012	-12.569	-11.191	-13.474	-11.964	-11.05	-12.719	-12.241	-12.567	-13.219	-12.718	-13.262	-12.839	-13.546
0.53242	1.38	0.14494	-0.44082	0.13125	0.66431	-0.69117	-0.025023	1.3028	1.1029	-0.50698	0.77406	1.0007	-0.36596	0.39001	0.34239	0.20144	0.59962	-1.0484	-0.33905	0.93824	-0.24864	0.43325	0.58974	0.78217	0.34738	0.50704	1.089	0.21389	-0.97508	-0.91433	-0.014722	0.63337	0.16472	-0.094156	-0.357	-0.7205	1.1375	0.3802	0.022697	0.10989	0.78617	0.0020843	0.8493	0.72591	0.83573	0.14568	-0.46848	1.1197	2.0205
-2.3713	-1.7299	-2.792	-2.126	-1.3592	-1.4534	-2.2799	-2.0324	-1.7784	-1.9056	-2.0155	-2.4739	-2.2968	-2.9755	-3.0705	-2.6044	-3.1823	-3.7998	-2.4254	-1.7911	-2.2073	-3.642	-2.4023	-2.8432	-2.3901	-2.0481	-3.4725	-2.3432	-2.2019	-2.788	-3.6018	-1.9921	-2.527	-3.7806	-1.5804	-2.8543	-3.9818	-3.401	-1.9565	-3.1098	-2.2651	-2.1093	-2.7432	-2.6107	-2.7433	-2.3981	-1.4041	-2.7326	-2.9685	-1.4088
3.4446	4.5222	4.3001	4.2752	5.0196	3.7367	4.4566	4.794	5.1438	3.9425	4.0614	5.198	4.1722	3.3593	3.8448	4.2075	4.3746	4.5855	4.1198	3.8827	5.0036	4.4373	4.0696	4.8417	3.8296	3.9308	5.0067	4.7409	5.2436	4.2003	4.7773	5.2377	4.329	3.6394	4.5301	4.5669	4.5761	4.838	4.5184	4.2791	3.657	4.3219	4.9617	3.6251	3.8441	4.9082	3.5634	5.4994	4.6239	3.4593
-13.772	-12.818	-12.241	-12.304	-12.824	-12.87	-12.156	-12.518	-13.18	-14.195	-12.62	-12.762	-13.479	-12.565	-13.171	-11.95	-12.584	-12.499	-11.568	-13.476	-14.174	-13.192	-12.703	-13.28	-12.906	-13.825	-13.628	-12.316	-12.836	-11.534	-12.984	-13.196	-12.931	-12.522	-12.907	-13.219	-12.108	-12.802	-12.62	-11.818	-13.863	-14.297	-13.936	-12.262	-11.728	-12.388	-12.036	-14.459	-12.556	-13.066
-3.3488	-2.0806	-2.7015	-2.2771	-3.6735	-3.2412	-3.6331	-2.6262	-2.9917	-2.9789	-2.6332	-2.7127	-2.9516	-2.6359	-3.372	-3.243	-2.8174	-3.8835	-2.4046	-3.2791	-3.5527	-2.4482	-3.6444	-3.7901	-3.1282	-2.7183	-2.3132	-3.2345	-4.3063	-2.1616	-2.9215	-2.8115	-2.3967	-3.0403	-2.16	-2.5337	-4.1611	-2.5046	-2.2491	-2.676	-3.2996	-3.2933	-3.1134	-2.5009	-2.9376	-2.7374	-2.5989	-2.5557	-2.7641	-3.8936
-12.726	-13.601	-14.127	-12.944	-13.852	-13.464	-12.633	-11.896	-12.014	-13.196	-12.455	-12.06	-14.023	-13.669	-12.979	-13.383	-13.813	-12.862	-13.453	-13.239	-12.798	-13.649	-12.416	-12.095	-12.233	-13.09	-12.996	-13.422	-13.879	-13.676	-13.235	-12.579	-13.097	-13.219	-12.748	-13.687	-13.019	-14.086	-13.021	-12.996	-12.742	-13.999	-12.668	-12.879	-13.806	-13.907	-13.915	-12.931	-13.768	-13.599
-3.2569	-3.15	-3.6301	-3.2836	-2.8436	-2.6521	-3.2759	-3.3753	-2.3874	-2.9887	-3.3575	-2.7226	-3.2801	-3.3274	-2.1006	-4.3264	-2.9462	-2.4057	-2.1688	-3.3927	-3.6612	-2.9474	-3.1411	-2.7929	-2.6391	-3.1281	-3.8651	-3.1029	-2.8083	-4.7149	-2.9149	-3.8257	-3.1447	-3.3515	-3.5058	-2.5598	-3.3254	-2.7543	-2.7204	-2.8298	-2.5388	-2.2584	-2.6727	-2.5698	-2.254	-3.0779	-2.9678	-2.8867	-3.0199	-1.9733
-3.163	-3.2461	-3.4017	-3.4752	-2.3988	-1.897	-3.4328	-1.9029	-2.7915	-3.1465	-3.7494	-3.6578	-2.8671	-3.5133	-4.008	-2.9543	-4.7653	-3.6441	-2.5596	-4.4142	-3.8124	-3.7465	-2.5824	-2.7901	-3.4082	-2.7371	-2.7207	-4.0257	-3.2968	-3.5802	-3.8398	-3.2627	-2.9381	-3.3992	-3.2914	-3.4108	-3.5874	-2.9746	-3.0008	-3.2967	-3.6198	-4.5497	-2.4849	-2.5951	-3.8887	-1.7952	-2.5025	-3.3971	-2.9999	-2.6662
-10.375	-11.074	-11.279	-11.613	-12.219	-9.9142	-9.8711	-10.753	-10.278	-11.413	-10.918	-11.45	-10.777	-11.507	-11.165	-10.504	-9.9932	-11.235	-10.821	-11.547	-9.4227	-11.354	-10.097	-11.519	-10.939	-10.637	-11.656	-11.877	-10.564	-10.327	-11.477	-10.799	-10.073	-10.426	-8.8732	-11.422	-10.427	-12.057	-10.348	-10.483	-10.538	-10.953	-9.4542	-10.483	-11.461	-10.684	-10.139	-10.235	-10.743	-10.732
-13.591	-14.664	-15.165	-14.519	-15.081	-15.472	-12.528	-13.335	-13.556	-14.529	-13.753	-15.889	-14.97	-13.881	-13.931	-15.563	-14.791	-14.825	-14.789	-15.109	-14.722	-15.217	-14.173	-12.817	-14.686	-14.168	-13.661	-15.226	-13.838	-13.869	-14.787	-14.007	-14.856	-14.285	-13.592	-14.532	-14.242	-14.473	-13.924	-13.782	-15.015	-15.403	-14.629	-15.108	-13.896	-15.005	-14.333	-14.438	-14.29	-14.794
0.27981	-0.35291	0.20574	0.54126	1.5273	0.037022	0.45232	-0.42425	0.0088894	0.75384	-0.14791	0.10738	0.81628	0.078422	-0.20468	0.87982	0.85565	-0.017702	0.52586	0.74152	0.78642	-0.12964	0.88473	0.29039	0.41703	-0.00018422	-0.018566	-0.099498	-0.22109	0.26619	0.20038	0.14941	0.48182	1.1489	0.49513	1.2155	0.27805	0.33413	0.53471	0.041812	-0.10367	0.55263	0.96433	0.423	-0.81677	0.48828	0.8785	0.15978	-0.5649	1.1876
-10.703	-10.524	-11.226	-11.645	-10.241	-10.192	-11.011	-11.165	-11.209	-11.843	-11.658	-11.364	-10.443	-9.8784	-10.657	-10.947	-10.217	-11.298	-10.565	-10.686	-11.074	-9.7831	-10.406	-11.333	-10.565	-11.613	-10.61	-10.649	-11.002	-11.06	-10.903	-9.7242	-10.476	-11.724	-10.269	-11.078	-10.628	-10.268	-11.74	-11.032	-10.815	-10.768	-10.322	-10.084	-11.014	-10.342	-11.27	-10.055	-10.061	-9.4766
-14.582	-14.958	-14.545	-14.528	-14.374	-15.113	-14.728	-14.63	-14.637	-14.465	-14.468	-14.63	-16.143	-15.078	-15.375	-13.981	-13.58	-15.985	-15.093	-14.287	-14.816	-13.843	-14.976	-14.759	-13.803	-15.134	-14.987	-14.546	-15.451	-14.715	-14.153	-14.547	-14.333	-15.073	-15.366	-14.242	-15.243	-15.551	-14.124	-13.946	-13.226	-15.295	-14.002	-13.682	-14.84	-13.906	-15.512	-15.114	-14.612	-14.918
-15.095	-14.415	-14.462	-15.015	-15.478	-14.778	-14.929	-14.16	-14.912	-14.357	-15.658	-14.784	-14.21	-14.057	-14.309	-13.931	-14.722	-14.487	-13.804	-14.979	-14.004	-16.008	-14.704	-14.465	-14.862	-14.731	-14.372	-15.423	-16.007	-14.411	-13.761	-15.127	-14.953	-15.133	-14.646	-13.727	-14.8	-15.738	-14.114	-13.746	-14.977	-14.93	-15.405	-13.827	-15.523	-15.312	-13.971	-14.35	-14.444	-15.224
-21.812	-22.725	-21.251	-21.995	-23.02	-21.495	-22.634	-23.242	-21.923	-22.493	-22.421	-22.052	-22.56	-22.542	-21.794	-23.381	-21.694	-24.011	-22.196	-22.594	-22.351	-22.094	-22.683	-21.853	-21.709	-21.745	-22.074	-21.732	-22.083	-22.435	-21.698	-21.709	-21.955	-22.19	-22.066	-23.084	-21.867	-22.333	-21.394	-22.209	-22.991	-22.695	-22.256	-22.406	-21.995	-22.099	-22.629	-22.841	-22.639	-22.275
9.4435	9.4924	11.18	8.5573	9.7438	8.8663	10.455	9.705	10.725	9.9668	10.439	9.6641	9.7085	10.12	9.9097	9.539	9.4943	9.4747	9.5304	10.822	10.109	9.4417	8.631	8.9058	8.6457	10.941	10.367	9.6007	9.838	10.791	8.8279	9.5402	9.2793	10.549	10.106	9.6567	10.053	9.4856	10.227	9.549	9.3609	9.2908	9.1684	9.4327	10.168	9.1652	9.7646	10.795	9.7256	9.8826
-1.2578	-0.85358	-0.34564	-0.28473	0.17621	-0.44551	0.47956	0.25726	0.42028	-1.2224	-0.030772	-0.67961	0.13625	1.2588	-0.065216	-0.21055	0.25649	-0.4571	-0.12266	-0.27029	0.18632	0.27579	-1.5288	-0.45889	0.18306	0.41031	-0.5967	-1.005	0.12671	1.1986	0.40586	-0.40344	0.73293	0.67912	-0.065989	-0.074738	0.32063	0.40341	-0.23956	-0.12843	-0.47975	-0.60526	-0.69119	-0.70723	1.5175	-0.51322	0.84942	1.2279	-0.52944	0.24348
-1.5511	-0.014421	0.2535	-0.73292	-0.16526	0.081711	0.3909	1.1207	0.60166	-0.78708	-0.034983	0.33304	-0.40387	-0.34662	-0.40291	-0.3743	-0.63619	0.76597	0.012195	-0.54016	-0.48113	-0.2565	0.73144	-1.1804	-0.089752	0.1382	0.76549	-0.33129	0.24535	1.0266	0.21446	-0.14757	0.69132	-1.0859	-0.78809	-0.20861	0.36082	-0.15487	-0.29393	0.69278	0.1271	1.2573	0.83596	0.36439	-1.1963	-0.016111	0.4364	0.6137	0.43276	-1.1073
-7.0249	-6.0147	-6.0914	-5.4314	-5.5441	-5.5685	-6.8508	-5.8352	-5.9211	-4.6587	-5.0773	-4.974	-5.4496	-5.3125	-5.4321	-5.5172	-6.3162	-5.9121	-6.3071	-5.4334	-5.4995	-4.7432	-6.1696	-5.8559	-5.7625	-5.4059	-6.3611	-6.7315	-5.058	-5.1979	-5.1835	-6.3559	-6.5008	-5.1905	-5.3999	-5.8195	-5.212	-6.065	-6.0872	-4.811	-5.3619	-5.6283	-5.4203	-5.7925	-6.3382	-5.1257	-5.6547	-5.7962	-5.1904	-5.3677
-11.455	-11.406	-11.452	-11.745	-11.793	-11.828	-12.152	-11.341	-11.342	-11.928	-11.584	-11.655	-11.391	-11.604	-11.465	-11.149	-12.151	-11.337	-12.065	-10.681	-12.445	-12.214	-11.724	-11.044	-12.833	-11.817	-11.481	-10.713	-11.153	-10.292	-10.637	-11.792	-10.555	-11.738	-10.783	-10.311	-10.144	-11.05	-10.625	-12.088	-11.696	-12.364	-10.982	-11.917	-12.495	-11.851	-11.465	-11.778	-10.944	-11.424
-15.659	-14.292	-13.921	-14.372	-14.908	-14.228	-14.107	-14.27	-14.966	-14.398	-13.941	-15.562	-13.68	-15.212	-15.445	-13.716	-13.563	-13.86	-14.851	-15.886	-14.349	-14.151	-13.49	-14.8	-14.645	-15.734	-14.174	-15.178	-14.967	-14.204	-14.317	-14.119	-14.757	-14.175	-14.925	-13.874	-14.291	-13.107	-15.497	-15.135	-14.905	-13.737	-14.013	-14.513	-14.882	-14.051	-14.491	-15.287	-14.151	-14.333
-2.9948	-2.4553	-3.508	-2.5978	-2.8807	-1.8515	-3.352	-3.1863	-2.2892	-3.4931	-2.7039	-2.9597	-4.0239	-2.807	-4.4757	-3.312	-2.1499	-3.64	-2.1744	-2.4952	-3.1007	-2.3877	-3.1412	-2.91	-3.0274	-5.3259	-2.5278	-3.0129	-2.8349	-3.3514	-2.5816	-3.3178	-3.7341	-3.1426	-3.7648	-4.0436	-2.624	-2.9422	-2.0563	-3.4076	-3.0846	-3.8569	-3.7828	-3.7868	-2.3725	-3.3397	-3.1691	-3.4819	-3.9996	-3.1693
-13.863	-13.864	-14.708	-14.211	-14.394	-13.827	-12.665	-13.335	-13.72	-14.124	-14.342	-13.606	-13.04	-13.359	-14.072	-14.67	-14.969	-12.711	-15.108	-13.06	-14.21	-14.315	-14.105	-13.611	-14.84	-12.962	-14.05	-13.396	-14.942	-14.017	-13.732	-13.821	-14.702	-13.238	-15.014	-13.181	-12.595	-13.87	-14.185	-13.41	-14.257	-14.662	-13.939	-14.582	-13.268	-15.055	-13.527	-13.525	-13.596	-13.389
-4.7485	-4.0661	-2.949	-4.5289	-2.9144	-4.4391	-3.2393	-3.4753	-4.7323	-3.5895	-2.4724	-3.703	-3.9203	-3.6514	-3.5535	-3.9888	-3.349	-3.5761	-4.2167	-3.5316	-3.1866	-4.3564	-3.4819	-4.5854	-2.9041	-3.3378	-3.2556	-3.2924	-3.0018	-3.3483	-3.6926	-2.7416	-4.2091	-3.4601	-2.8809	-4.1731	-4.243	-3.7234	-3.4823	-3.2485	-4.1627	-4.0981	-3.0248	-3.9211	-3.5575	-3.2936	-3.4823	-3.6592	-2.498	-3.7674
2.1825	1.761	1.9608	3.0285	2.2012	0.80139	1.5027	2.112	2.1626	2.1317	1.5394	1.9296	1.677	1.4793	2.0363	2.1426	2.6782	1.697	1.5175	2.3462	3.5991	1.7785	1.3484	2.2144	2.4743	2.433	2.6571	1.4414	1.1665	2.4668	2.1606	1.5369	1.7344	1.9825	2.2257	1.9453	1.9278	2.7787	1.7504	1.6211	1.264	2.117	2.6413	2.2084	2.3409	1.9357	1.0223	2.5886	0.73393	2.8062
-3.5997	-3.4133	-3.1903	-2.4773	-2.7194	-3.3562	-3.241	-2.7686	-3.4998	-4.2007	-3.6742	-3.3721	-3.7381	-2.8857	-3.4469	-3.1876	-1.4713	-3.9234	-3.113	-1.9449	-2.654	-2.9682	-2.9287	-3.0925	-4.2585	-2.9688	-3.1863	-2.4467	-2.7413	-3.4942	-2.6326	-4.8643	-3.1477	-3.2302	-2.7122	-2.7917	-4.2154	-3.3475	-2.9015	-3.1748	-3.1132	-3.2436	-3.5344	-3.5029	-3.0093	-2.3755	-2.4731	-1.8437	-2.217	-3.5772
-0.89958	-2.1586	-0.97465	-0.69987	-1.3724	-0.90176	-1.2197	-1.0884	-1.8482	-1.8181	-2.6767	-2.5931	-1.2622	-0.20515	-1.1837	-0.86946	-1.3877	-1.4237	-1.2441	-1.0925	-1.2012	-2.1213	-1.1965	-1.1693	-1.8496	-1.8254	-0.61601	-1.1501	-2.256	-2.6145	-1.6501	-1.3588	-1.0603	-2.2019	-2.0585	-1.0617	-2.2056	-1.7531	-1.9461	-1.7344	-1.4434	-2.13	-1.3059	-0.49279	-2.3097	-1.0969	-2.5092	-1.2702	-1.9782	-0.91255
1.313	1.4547	0.72557	1.5007	-0.54188	0.27129	0.42839	-0.39972	-0.010447	0.22283	1.0508	0.5771	0.46851	0.69374	0.3207	-0.58487	-0.22376	1.7307	-0.50045	0.20941	0.33379	1.296	0.74753	1.3328	0.15485	-0.94931	-0.23602	0.31969	1.0547	-0.31978	-0.050648	0.57571	-0.42488	0.73145	0.25408	-0.68951	0.047443	-0.32696	-0.23387	1.3543	-0.69247	-0.17938	0.48623	0.13885	0.87629	-1.3807	1.0025	0.10449	0.0042319	-0.18343
-12.897	-14.672	-13.292	-14.13	-15.132	-13.768	-13.971	-14.881	-14.376	-12.761	-14.528	-14.286	-15.593	-14.023	-14.067	-13.79	-14.451	-14.438	-12.727	-14.633	-13.577	-14.89	-12.965	-14.552	-12.732	-14.555	-13.542	-14.858	-15.166	-14.285	-14.438	-14.74	-14.329	-13.479	-13.136	-13.987	-12.205	-13.121	-14.08	-14.208	-14.089	-14.548	-13.625	-14.868	-14.259	-14.088	-14.227	-14.086	-14.465	-14.02
-4.2417	-4.9146	-4.8484	-5.6075	-5.6733	-5.453	-5.4667	-4.4238	-5.8133	-5.5821	-5.6261	-4.4677	-4.8798	-4.1388	-5.2076	-5.3079	-5.8375	-5.4098	-5.1357	-4.9418	-4.6453	-4.7593	-4.1864	-3.9865	-5.1425	-5.4982	-5.4308	-5.4518	-4.8992	-5.0592	-4.3906	-4.3226	-4.2816	-6.3115	-5.2375	-4.7587	-6.196	-5.411	-5.3491	-4.8301	-3.8831	-4.9196	-5.0264	-4.9017	-5.6681	-5.9665	-4.2257	-4.4387	-5.4925	-5.7217
6.8697	8.2672	8.4002	8.1968	8.1204	8.2612	8.3965	7.7994	9.3781	8.1999	7.6548	8.8242	7.7695	8.4817	8.8288	7.6248	7.2844	8.6954	8.5561	8.3974	8.4943	7.8402	8.6141	8.6998	7.9302	7.5473	8.9394	8.7601	8.0907	7.7815	7.3473	8.1044	8.3701	7.3317	7.9159	9.3582	9.5333	8.23	8.2369	7.7884	8.1886	9.1847	7.8905	8.1421	8.6278	7.4881	7.3665	8.6692	8.3498	6.7672
-11.889	-11.41	-10.6	-11.485	-11.255	-12.207	-11.214	-11.801	-11.921	-11.667	-12.477	-11.74	-10.78	-11.729	-10.3	-11.005	-12.516	-11.069	-10.111	-11.418	-11.477	-11.526	-11.281	-11.746	-11.207	-11.305	-10.334	-12.799	-11.206	-11.221	-12.022	-11.168	-11.195	-10.643	-11.2	-12.047	-11.576	-11.249	-11.098	-10.921	-12.18	-11.675	-10.476	-11.236	-12.775	-11.921	-11.541	-10.61	-11.063	-11.773
-5.7102	-5.6702	-4.7327	-4.368	-3.8522	-4.8958	-4.3975	-4.6818	-5.6587	-4.3913	-3.5608	-4.7118	-6.0305	-3.7186	-4.2987	-4.2297	-4.8279	-4.7503	-4.889	-5.4499	-4.9486	-5.6524	-3.9896	-4.9715	-4.4143	-4.8598	-5.1711	-5.3732	-4.9907	-4.0239	-4.4538	-4.2149	-4.6416	-4.2874	-4.7433	-5.0865	-4.8009	-4.2244	-5.4131	-5.4953	-4.922	-5.2808	-4.8788	-4.9236	-5.4959	-4.3424	-5.954	-6.3086	-4.7235	-4.0055
-3.3569	-1.6594	-1.7342	-3.8	-3.1571	-3.8278	-4.5249	-3.27	-3.0517	-2.6876	-4.002	-2.9307	-3.4737	-3.9713	-2.9775	-2.6646	-2.9955	-1.7787	-3.363	-3.0716	-3.9106	-2.3965	-4.8145	-3.3811	-3.0438	-2.6127	-3.4685	-3.3651	-4.3921	-4.0889	-3.7134	-4.0347	-3.001	-3.7998	-3.2077	-4.293	-2.6905	-3.8472	-3.2429	-3.5993	-4.1372	-3.9792	-5.0141	-2.741	-3.2383	-3.626	-2.8012	-3.4675	-3.8729	-3.622
-1.3219	-1.6132	-1.0989	-2.9915	-1.6217	-0.63252	-0.73727	-2.1802	-1.7962	-1.365	-1.5649	-1.6192	-1.6823	-1.633	-2.0521	-1.1455	-1.1148	-1.4004	-1.8799	-2.65	-1.6704	-1.6182	-2.0384	-1.5747	-1.2633	0.2031	-2.0633	-1.989	-1.6133	-0.79529	-2.1398	-1.4593	-1.8572	-0.75003	-1.8214	-1.0589	-1.6284	-1.0172	-1.2935	-1.3707	-1.4029	-0.64784	-1.3856	-1.6395	-1.7552	-1.9069	-2.3599	-1.3297	-1.1261	-1.222
-0.93148	-2.3039	-1.3308	-1.0358	-1.654	-1.1823	-1.719	-1.1921	-1.2749	-1.5378	-1.8481	-0.35687	-1.1295	-1.6656	-0.63813	-1.5837	-1.2584	-1.5367	-0.72939	-0.99754	-0.68927	-0.79587	-1.8349	-1.1349	-1.4042	-1.7348	-2.2857	-1.3056	-1.7015	0.20444	-2.1961	-1.0626	-1.1123	-1.1379	-1.8077	-0.98827	-2.0385	-2.6947	-1.9112	-0.4902	-2.2409	-1.8185	-0.92518	-1.0345	-1.7857	-1.3172	-1.4997	-0.40459	-3.2111	-1.1198
-2.5101	-1.0615	-1.4323	-1.9247	-1.911	-0.68172	-1.1769	-0.49978	-1.6825	-1.3258	-1.357	-1.3734	-0.77259	-2.0266	-1.1636	-1.0838	-0.9469	-1.5825	-2.2241	-1.9132	-1.527	-2.0804	-1.4819	-1.6453	-2.1052	-1.7953	-2.1347	-0.11075	-0.28229	-1.3056	-1.6534	-2.6114	-4.2397	-0.78157	-1.0116	0.16598	-0.41411	-1.4757	-1.0142	-1.1978	-0.67627	-1.2975	-1.2256	-1.4077	-1.1578	-2.0802	-1.5875	-1.3974	-1.6931	-1.9164
7.9459	6.6422	7.7005	7.4005	8.6595	7.1604	7.3621	7.3167	7.8543	7.2469	7.4158	7.4019	8.8771	8.2223	9.4756	8.3995	7.9612	8.0224	7.0445	9.0111	7.1302	8.2378	7.9868	8.2834	8.0638	8.9856	8.2367	8.5863	8.1322	6.9416	9.6784	7.9845	7.7138	9.5966	8.3674	8.1951	7.4303	6.8004	7.6655	7.835	8.6699	8.867	7.7664	8.5579	8.6187	7.5929	8.3817	7.3845	8.4815	8.8343
-6.367	-7.8532	-7.0868	-7.4374	-6.4594	-8.887	-6.4731	-8.1886	-7.8737	-8.2756	-7.8983	-8.6889	-8.0244	-6.5504	-6.784	-8.5781	-8.0999	-7.9856	-7.491	-7.6142	-9.1207	-7.6925	-7.9949	-7.3298	-8.5743	-8.7566	-8.3222	-8.2052	-7.6221	-7.3881	-8.0021	-8.1104	-7.5709	-7.5974	-7.7792	-8.0714	-7.3196	-7.3778	-7.5656	-6.8275	-8.5935	-8.0337	-7.4066	-7.7378	-6.945	-7.8147	-7.2885	-6.2239	-8.0972	-7.5711
-6.7478	-6.9287	-5.4165	-6.7528	-6.4368	-6.2034	-5.6566	-5.1565	-6.4885	-4.7595	-6.3337	-7.5797	-6.8517	-6.0924	-6.7	-7.4482	-6.9857	-7.5502	-7.564	-5.8938	-6.2541	-7.2381	-7.0477	-5.9405	-5.8905	-5.8488	-6.5813	-6.3936	-6.5655	-6.2194	-5.6197	-7.8373	-6.2061	-6.645	-5.6939	-6.9967	-7.288	-7.9103	-6.2379	-6.6839	-6.7039	-5.3476	-6.763	-6.9738	-6.9141	-7.0786	-7.4839	-4.936	-7.5091	-6.492
-11.906	-12.956	-10.747	-12.48	-10.872	-11.802	-11.267	-10.794	-11.235	-11.907	-11.21	-11.582	-11.754	-12.535	-10.9	-13.708	-10.127	-12.017	-11.518	-11.372	-11.607	-11.733	-11.576	-11.719	-11.539	-13.404	-12.333	-11.707	-11.254	-12.806	-12.253	-11.376	-11.867	-11.533	-12.38	-11.699	-11.387	-13.132	-12.966	-11.343	-12.097	-11.637	-12.534	-12.04	-12.198	-11.626	-9.8983	-11.17	-12.042	-11.999
-12.888	-13.152	-12.608	-13.549	-13.447	-13.047	-12.73	-13.12	-13.374	-12.127	-13.22	-13.052	-12.787	-12.64	-14.157	-13.624	-14.206	-12.184	-13.792	-12.6	-13.326	-13.564	-14.141	-12.778	-13.386	-12.396	-11.525	-13.067	-12.774	-12.731	-13.358	-13.597	-13.492	-13.461	-13.012	-13.228	-13.912	-13.272	-13.946	-12.697	-13.792	-12.362	-13.716	-12.957	-14.014	-13.409	-13.505	-13.377	-12.801	-13.005
4.117	4.3001	3.7086	4.3854	3.794	2.9766	4.5031	5.4268	4.9622	4.2981	3.699	3.238	4.2601	3.5285	4.0179	5.5536	5.0592	4.3939	3.9721	4.2335	4.4373	2.9225	4.8535	3.6274	4.0009	3.3702	4.1998	3.5171	3.8021	4.9656	4.8789	5.0405	3.242	4.5493	5.4168	4.5094	3.661	4.8723	5.2227	5.1925	4.5999	4.8445	4.4048	4.4861	5.1989	3.4809	4.681	4.2293	3.9279	4.7241
6.4988	7.0082	6.1955	6.5093	7.1262	6.0051	6.6259	7.0766	6.5931	6.4371	7.4225	6.4124	7.175	7.9221	5.9233	6.4115	7.1937	7.4364	5.8273	7.4294	7.6971	7.7707	6.7902	6.7422	6.4991	6.0438	7.5461	6.9403	7.2212	7.7209	6.6559	7.443	7.6722	6.3258	6.8218	7.2316	7.2598	7.0503	6.7723	6.9366	7.8745	6.0788	7.1893	6.6016	7.2682	7.439	6.5061	6.5585	6.9413	5.9255
1.0746	0.95007	1.6427	1.448	1.2057	1.2387	0.46436	1.0984	0.30662	1.2484	1.52	-0.0050373	1.2054	1.1019	-0.81425	0.39893	0.53825	1.3614	1.9223	0.9462	1.4353	0.57195	0.7985	1.9026	1.6136	1.3881	2.101	1.1234	1.3183	0.59762	1.4157	1.1233	1.3501	1.8628	0.92881	1.1454	1.0739	1.3651	0.65743	0.55486	0.69031	2.1429	1.7844	1.2406	1.0027	1.4864	2.1667	0.76758	1.3706	1.4337
-6.7051	-8.6472	-7.3748	-8.5923	-8.2634	-6.7133	-7.2451	-6.6263	-7.8556	-7.6269	-7.6795	-7.4035	-8.3919	-6.6723	-7.564	-8.1817	-7.2834	-7.3921	-7.8475	-7.7	-7.0399	-7.3193	-7.1005	-8.6493	-8.9718	-6.6635	-6.3026	-7.9916	-8.6447	-7.8618	-7.5744	-7.0779	-7.1617	-7.2798	-7.4183	-7.584	-7.8439	-7.4348	-6.2498	-7.6387	-7.7546	-7.4401	-6.7542	-7.9275	-7.3056	-6.8802	-9.1406	-7.3066	-7.0924	-5.7886
-13.917	-13.277	-13.495	-13.186	-14.363	-13.577	-12.944	-13.183	-13.448	-13.843	-13.347	-14.002	-12.52	-13.713	-14.651	-13.359	-12.929	-13.257	-12.48	-13.449	-12.885	-14.056	-13.622	-13.62	-13.783	-11.752	-13.325	-13.782	-13.563	-12.269	-13.98	-13.012	-13.343	-12.833	-13.956	-12.364	-12.683	-13.831	-12.403	-12.798	-13.84	-13.834	-13.57	-13.712	-14.118	-13.413	-14.212	-12.569	-12.824	-13.985
-1.2088	-1.9309	-1.4388	-2.1348	-0.46483	-2.5003	-1.1761	-0.61194	-0.79172	-0.022528	-1.5509	-1.2114	-0.89398	-0.27884	-1.7876	-0.87865	-0.32018	-0.91341	-0.18572	-0.68877	-0.96708	-1.3826	-0.81103	-2.4489	-1.1176	-1.7559	-1.6333	-0.97203	-2.0727	-1.2781	-1.4291	-0.99164	-1.2253	-0.927	-1.4966	-0.56298	-1.1313	-2.1571	-0.71448	-1.1282	-2.8097	-0.10952	-1.0626	-0.59554	-1.4207	-0.38729	-0.82229	-1.1677	-1.6756	-1.2119
-0.097794	0.6012	-0.003221	0.1531	0.046269	-0.43264	0.28914	-0.29336	0.055842	-0.3242	-1.0262	-0.9285	0.30208	-0.34926	-1.1024	-0.37856	0.14893	-0.51435	-0.44535	-1.0013	0.46527	-0.022093	0.16486	0.24322	-0.67393	-0.14042	0.23078	-0.095723	0.1672	0.6239	-0.55159	-0.68302	0.021144	1.0294	0.82854	-0.23019	-0.22029	0.57041	0.92534	-0.58269	-0.68917	-0.4967	-0.10209	-0.14305	0.83548	-0.59237	-0.46939	-0.4658	-0.81837	0.10171
-11.084	-11.193	-9.9309	-11.134	-9.4063	-9.6756	-9.5621	-9.7828	-10.24	-9.8955	-9.2426	-11.168	-11.054	-10.373	-10.663	-10.792	-10.762	-10.863	-10.096	-11.121	-9.2429	-10.606	-12.083	-10.015	-9.8612	-10.161	-10.319	-11.004	-9.0842	-9.7709	-9.748	-10.274	-9.6758	-10.028	-9.7702	-10.205	-11.06	-9.8794	-9.6007	-9.8243	-9.5642	-10.392	-9.1043	-8.9776	-9.5711	-10.003	-9.9613	-9.8283	-10.141	-10.974
-6.1052	-4.4524	-4.1952	-5.0746	-5.1731	-4.5316	-5.8351	-5.1277	-5.7817	-4.8733	-4.0368	-4.1053	-3.9541	-4.7826	-5.7914	-4.6213	-4.6303	-5.0874	-4.8502	-5.5037	-4.4385	-4.9957	-4.3446	-5.3	-3.8397	-4.4947	-4.2678	-5.1607	-4.9681	-5.7835	-4.8385	-4.4363	-4.8757	-5.6579	-4.8107	-4.3335	-5.5606	-5.4503	-5.3364	-4.6015	-4.8078	-4.5908	-5.6598	-5.2375	-5.0595	-5.0474	-5.1301	-4.8301	-4.7839	-5.2839
-10.85	-10.395	-10.368	-10.486	-10.203	-9.9908	-10.891	-11.127	-10.602	-9.9121	-10.42	-11.283	-10.512	-10.066	-10.741	-11.695	-10.062	-11.697	-11.376	-11.355	-10.479	-10.72	-9.9714	-10.994	-10.716	-10.457	-10.441	-10.846	-10.331	-10.47	-10.424	-9.8721	-10.399	-11.657	-10.334	-11.507	-10.51	-10.682	-11.878	-9.6359	-10.967	-11.89	-10.982	-11.532	-10.82	-9.4198	-11.55	-10.614	-10.247	-11.463
-4.9883	-5.0665	-6.0445	-6.3569	-5.3365	-5.2462	-5.4502	-6.3863	-4.3754	-5.1101	-5.5441	-3.9686	-5.8468	-6.7711	-5.5775	-4.3406	-5.5303	-5.3976	-5.1478	-6.4034	-6.4038	-6.392	-4.8544	-5.4964	-6.9705	-5.6552	-5.3173	-4.5678	-5.6716	-5.5449	-4.7879	-6.2061	-6.8785	-4.9372	-6.5178	-5.8476	-5.2215	-4.8613	-5.8084	-5.4755	-6.8784	-5.4831	-6.2918	-5.8217	-5.8517	-5.4412	-5.875	-5.5242	-3.4424	-5.5543
-11.749	-10.447	-11.04	-9.6638	-10.231	-9.8466	-10.422	-9.0486	-8.7484	-9.3447	-9.4035	-10.454	-9.7288	-9.0139	-10.403	-9.7325	-10.486	-10.312	-10.936	-10.907	-10.146	-10.9	-10.686	-9.815	-10.4	-9.4755	-11.014	-10.46	-9.7281	-12.632	-9.606	-10.019	-10.273	-9.2821	-9.4405	-11.069	-10.581	-10.139	-10.027	-9.8572	-11.028	-9.2344	-9.7978	-10.235	-9.2589	-10.19	-10.022	-9.0787	-11.06	-9.8083
-7.4734	-6.3562	-7.0701	-8.4221	-7.5029	-7.7933	-6.3846	-7.8441	-6.6499	-7.6341	-6.732	-7.6376	-6.0064	-8.4545	-7.0604	-7.0878	-7.6069	-6.7981	-8.0746	-6.9135	-7.3611	-8.5717	-7.9283	-6.5795	-7.6263	-8.7	-8.3857	-6.4893	-7.6221	-8.1616	-6.766	-8.0889	-7.8838	-7.0549	-7.774	-7.7846	-7.9658	-6.9859	-8.6722	-7.7332	-7.8377	-7.599	-8.201	-8.8319	-7.4286	-7.8288	-7.6577	-7.4282	-7.2176	-6.6726
3.6256	4.2851	2.8259	3.8783	3.3193	2.9409	1.8648	2.39	2.1893	2.4006	3.3054	2.6808	2.7162	2.5017	4.3506	2.7813	3.8438	3.5459	3.078	2.7279	2.1867	3.3363	2.6604	1.7389	3.1768	3.763	1.0199	1.2688	2.7202	2.7597	2.4848	1.8364	2.255	2.8831	4.2074	2.6174	2.6962	2.9761	2.7769	3.9922	2.8154	2.4032	2.4607	2.6401	2.9468	1.8594	3.5206	2.4864	2.2631	3.2102
1.1009	-0.32501	1.0129	0.82659	-0.56189	0.33351	1.0789	0.23948	1.1226	0.14207	0.12874	0.73824	0.19918	0.56409	0.87953	0.1406	-0.024413	0.04456	0.13186	0.31857	-0.11839	0.24911	1.2333	0.28202	0.54096	0.59759	0.018119	-0.67032	0.61784	0.62568	-0.47311	0.27385	0.38964	-0.29132	0.25836	1.0928	-0.00019347	0.1392	-0.14928	0.16557	0.56621	0.68987	-0.060399	1.2133	0.50588	0.95825	0.37795	0.49418	0.85157	0.34147
-13.173	-12.25	-13.29	-14.105	-12.04	-12.191	-11.765	-12.946	-13.801	-12.476	-11.583	-12.639	-12.218	-13.297	-13.133	-12.413	-11.403	-13.077	-12.393	-12.637	-11.542	-12.415	-12.673	-12.834	-12.8	-12.173	-12.393	-12.369	-11.474	-13.172	-13.879	-13.37	-12.822	-12.396	-12.743	-13.228	-11.256	-12.094	-12.938	-13.459	-12.666	-12.152	-14.193	-12.405	-12.779	-12.854	-13.071	-12.665	-12.271	-11.495
-2.7906	-2.972	-2.9844	-2.5558	-2.2288	-2.7442	-3.4044	-2.1355	-1.9781	-3.7246	-2.842	-2.0563	-2.5522	-2.5053	-1.6147	-1.6376	-2.925	-1.6062	-4.0402	-2.4344	-2.2778	-2.1847	-2.6377	-1.7514	-3.3639	-1.7156	-1.6679	-2.7035	-3.3214	-2.9513	-2.0497	-2.7434	-2.5367	-2.5541	-2.0187	-3.8398	-3.7499	-3.27	-2.9737	-3.3344	-4.2533	-2.7971	-2.5404	-3.6107	-3.9005	-2.2042	-2.4407	-2.732	-1.8739	-2.262
-1.7723	-0.4241	-1.7116	-1.1773	-0.31262	-2.3237	-1.692	-2.2613	-0.89382	-1.0822	-1.4683	-1.3137	-1.3878	-1.724	-0.76384	-1.069	-1.0928	-1.7349	-1.3552	-2.5095	-1.2455	-1.5526	-1.4761	-1.3798	-1.0302	-0.99974	-1.7258	-1.3879	-1.9812	-2.3388	-1.42	-0.89178	-0.64828	-1.2624	-1.9072	-1.3184	-0.77915	-0.85751	-0.72896	-1.4411	-2.0961	-1.1897	-1.3553	-1.6777	-1.6806	-1.5258	-1.5139	-0.81221	-0.71719	-0.45462
-22.465	-21.6	-22.424	-21.505	-22.555	-22.171	-22.016	-23.076	-21.418	-22.653	-23.34	-22.269	-22.606	-21.598	-21.822	-21.437	-22.631	-21.881	-21.613	-22.315	-21.504	-23.036	-22.17	-22.287	-21.808	-22.187	-22.658	-22.859	-21.71	-22.331	-22.999	-21.889	-22.846	-22.695	-23.191	-21.264	-20.908	-22.579	-21.525	-22.396	-22.202	-22.416	-21.671	-21.58	-21.135	-22.008	-21.341	-23.002	-21.371	-22.299
-4.2892	-2.5237	-3.6275	-2.3851	-2.7301	-2.5556	-3.1113	-3.3269	-3.8332	-3.7195	-3.4824	-2.1792	-2.6514	-2.1102	-3.8506	-3.1934	-3.3042	-3.1821	-2.8208	-4.31	-2.6546	-2.8554	-4.6243	-2.6112	-2.7815	-2.1382	-2.6797	-3.8967	-2.6081	-2.2343	-2.117	-3.5066	-2.6141	-3.539	-3.424	-2.9795	-1.9861	-2.2307	-3.0759	-3.7904	-4.8831	-3.6159	-2.7449	-3.6216	-3.3642	-3.2045	-2.8435	-3.8963	-2.6483	-3.3366
-13.355	-12.67	-12.438	-12.675	-13.101	-12.576	-12.475	-12.634	-12.561	-12.784	-13.103	-12.555	-13.382	-12.699	-13.805	-13.762	-13.183	-13.628	-14.007	-13.759	-11.348	-12.118	-14.511	-12.902	-14.33	-12.238	-12.242	-13.383	-12.504	-13.258	-12.49	-11.857	-13.352	-12.946	-12.71	-11.879	-12.723	-13.668	-12.815	-12.774	-12.826	-12.68	-13.295	-10.959	-13.766	-13.134	-13.316	-13.205	-12.072	-12.445
-2.0327	-1.8422	-0.63394	-1.9038	-1.9147	-2.1483	-0.50137	-0.1108	-1.7296	0.95553	-1.805	0.064178	-0.41724	-1.7055	-1.5754	0.65712	-0.94026	-1.4946	-1.7552	-1.401	-1.3985	-1.9973	-1.3094	-2.0892	-1.3585	-1.0506	-1.4173	-1.5406	-0.49063	-0.27099	-1.737	-2.3935	-1.3811	-1.4117	-1.4009	-1.3243	-2.4885	-0.74413	-0.4376	-1.2159	-2.0557	-0.87663	-1.2098	-3.4715	-1.4691	-1.6508	-1.3477	-1.5679	-1.7046	-2.7786
-11.029	-10.844	-11.746	-10.788	-11.478	-10.811	-12.377	-12.461	-11.291	-11.277	-11.607	-11.918	-11.61	-12.093	-10.984	-12.46	-11.268	-11.19	-12.024	-11.923	-10.911	-11.188	-10.755	-11.88	-11.03	-11.379	-11.522	-11.667	-11.605	-11.548	-11.802	-10.634	-10.618	-11.423	-10.547	-11.87	-11.347	-11.491	-12.371	-11.517	-10.946	-11.04	-11.511	-11.979	-11.759	-11.227	-11.225	-11.067	-12.586	-10.774
0.30843	1.5537	1.7933	1.7449	2.6131	2.4059	2.1452	0.89013	1.8715	2.25	1.6002	1.4034	0.58018	0.78037	2.3911	0.89971	2.0923	2.276	2.3212	1.427	1.6917	1.6588	1.4619	0.20381	0.89924	2.9127	2.3056	1.6085	0.62068	0.84912	2.0344	2.0056	1.7326	0.92314	0.96184	2.3354	1.5791	1.4273	1.7277	0.6074	1.3384	2.0199	1.55	1.9164	1.4519	1.6051	2.2906	0.62971	2.2303	1.6232
-2.7886	-3.0814	-2.1357	-1.8184	-2.788	-4.0778	-2.7284	-2.982	-3.4773	-3.3405	-3.2413	-2.552	-2.3236	-2.648	-2.6251	-3.1065	-1.965	-1.9914	-2.8037	-2.4789	-3.5805	-2.8995	-1.9499	-2.5517	-3.4037	-2.5319	-2.8365	-1.685	-3.1642	-2.3315	-1.6627	-2.6547	-2.8608	-1.9854	-2.8117	-1.5335	-1.983	-2.6892	-2.635	-1.735	-2.9844	-3.6971	-1.9916	-3.0263	-2.3314	-2.0462	-3.6415	-2.3626	-2.3664	-2.9928
-2.2019	-0.60767	-0.78646	0.40751	-1.4112	-1.5115	-2.3216	-1.6625	-1.1464	-1.7017	-2.5075	-0.8968	-0.96183	-1.9849	-1.1053	-2.0099	-1.3456	-0.59484	-0.91029	-0.18	-1.0597	-1.5625	-2.2288	-1.0462	-0.90247	-1.8588	-1.1093	-2.5453	-2.3243	-1.9348	-0.80051	-2.0346	-2.3944	-0.27215	-1.9421	-1.7822	-1.1695	-1.1594	-2.411	-1.5704	-2.6474	-0.42367	-0.86114	-1.7798	-0.25338	-2.0032	-0.26078	-1.2763	-1.5437	-1.0671
-11.16	-10.009	-10.225	-10.775	-11.503	-10.3	-9.3326	-10.423	-10.274	-10.873	-10.479	-11.659	-10.537	-10.589	-10.769	-9.808	-10.751	-10.938	-10.052	-11.886	-10.42	-9.9845	-10.347	-10.071	-10.399	-11.322	-11.519	-10.248	-10.711	-11.075	-11.14	-10.46	-10.31	-11.733	-11.122	-11.104	-10.893	-11.207	-10.298	-10.785	-10.135	-12.363	-11.36	-11.367	-10.764	-11.264	-10.399	-10.625	-10.558	-10.416
9.7771	9.379	8.7614	8.2236	8.5459	10.064	7.4409	8.7511	7.922	9.0961	8.54	8.5264	8.2532	8.2598	8.1958	8.4615	8.3511	8.693	8.3084	8.9726	9.2446	9.0169	8.4354	8.6532	8.3297	7.9082	8.8097	8.773	8.5092	8.9795	8.0868	9.2555	8.1211	8.6155	7.8108	10.372	8.3025	9.0742	8.0124	10.317	7.6172	8.7698	7.3224	7.6338	8.5429	9.5187	8.4089	9.1404	8.1308	8.549
-11.091	-9.6394	-10.056	-10.928	-10.365	-9.8633	-10.379	-9.42	-10.078	-11.368	-10.063	-11.137	-10.561	-9.9753	-9.9132	-10.581	-9.8533	-10.372	-10.56	-9.4133	-11.03	-9.743	-9.9907	-10.404	-8.8924	-9.3202	-10.839	-10.124	-9.8572	-10.487	-9.6017	-10.242	-9.7349	-9.8605	-10.668	-9.9291	-9.4057	-9.8139	-9.4145	-10.205	-9.4912	-10.59	-11.639	-10.117	-10.053	-10.202	-9.9367	-10.454	-10.114	-9.784
-2.1951	-1.5394	-2.8767	-3.6683	-2.1716	-3.2696	-3.0552	-1.8475	-2.5511	-1.5393	-2.7637	-2.1741	-2.5327	-3.2835	-3.445	-2.8859	-2.3775	-3.0606	-2.2334	-2.8444	-3.2698	-2.0955	-2.5752	-1.7606	-2.0225	-1.2263	-3.1537	-2.8725	-2.6424	-3.4909	-3.0446	-3.6008	-1.9657	-3.1261	-3.0003	-2.6855	-2.408	-2.6632	-1.9085	-2.7938	-2.9652	-3.2012	-3.3448	-1.774	-2.1499	-2.2881	-2.8404	-1.4869	-2.0824	-2.6384
8.2366	8.7809	8.5197	8.3985	7.7928	7.4601	9.107	9.1193	8.7054	8.728	9.7167	9.106	9.7939	9.7826	8.8681	7.4679	8.901	9.1179	9.584	7.4117	7.5449	8.8359	8.9915	8.3761	9.6515	8.1051	8.5702	9.6778	7.9009	9.2522	8.0313	9.8277	8.1122	8.3637	7.8236	9.0031	8.6598	8.8987	8.2382	8.6049	8.7086	9.0008	8.2804	7.9656	8.9494	8.7032	9.5258	8.581	9.0628	7.3187
2.4637	1.1001	1.518	2.1712	1.5109	1.5238	1.1107	1.5411	1.4005	1.183	1.9249	1.8327	2.6771	1.3064	3.4126	1.7854	1.4065	2.1993	1.7341	1.545	1.9328	2.7358	2.0197	1.4913	0.72467	1.1223	0.93155	1.5381	1.7455	1.5402	1.6041	1.8296	1.4034	2.7251	0.91867	2.0543	1.4646	2.1086	1.4196	1.726	0.48529	0.61792	1.5885	1.3112	0.39596	1.6822	1.3835	1.4027	2.2661	0.81876
2.5552	3.6167	3.3427	2.1207	3.5571	3.2333	1.5746	3.8634	3.1105	2.5838	3.0073	3.0733	4.0113	3.7656	2.8105	3.2699	2.6753	3.0133	4.28	3.7555	2.8847	3.0719	3.6447	4.1607	2.8226	2.8956	2.918	3.3462	4.5012	3.0604	3.1217	2.9197	2.4785	2.0403	2.7862	3.5204	3.0232	3.7156	2.5949	2.5753	4.7346	3.4319	2.8521	2.5031	3.1081	2.9788	2.1193	3.8085	3.241	2.6829
-21.825	-22.603	-22.993	-22.387	-22.507	-22.083	-22.462	-22.876	-20.965	-21.762	-22.114	-22.927	-22.471	-23.124	-22.222	-22.596	-21.725	-22.926	-22.371	-22.481	-22.549	-22.522	-21.065	-21.91	-21.494	-22.221	-21.895	-21.941	-22.354	-22.772	-21.755	-22.695	-21.202	-20.61	-21.496	-21.85	-23.713	-21.835	-21.841	-21.38	-22.003	-22.293	-22.974	-21.815	-22.616	-22.63	-20.932	-22.953	-22.504	-22.265
1.4731	2.6109	1.2172	2.0263	1.4958	1.6391	2.2159	2.8782	1.5114	1.0165	0.75477	1.3142	1.2879	1.1773	1.985	3.4298	1.9893	1.5245	2.2698	1.9836	1.5663	1.8032	2.4513	1.4576	0.43897	1.5151	2.1661	0.53496	1.6119	1.8089	2.2847	1.6766	1.9138	0.60784	2.1596	1.778	2.0109	0.83933	2.6806	1.6716	2.1989	0.9154	2.0025	2.359	1.3477	1.9339	0.28169	2.8582	1.3404	1.4607
0.16491	-2.75	-1.8635	-1.7443	-1.702	-1.045	-1.4983	-2.8052	-1.0525	-0.1328	-0.54869	-1.7182	-1.1468	-0.14099	-0.69417	-1.1752	-0.53608	-1.5209	-1.2676	-1.2244	-1.4334	-1.72	-0.88001	-0.86439	-2.1884	-1.9206	-1.8438	-1.8782	-0.85266	-0.38378	-0.30815	-1.6015	-1.6725	-1.2038	-1.5928	-1.8676	-1.5136	-0.54236	-1.8579	-2.06	-1.1243	-2.1841	-2.1964	-1.9273	-1.4543	-1.8022	-2.4599	-1.6593	-2.4414	-1.8846
4.7154	4.1462	5.7525	6.157	4.7207	4.6909	5.6486	5.8661	5.3088	4.9501	5.3207	4.8995	4.1018	4.4072	4.7828	5.0984	5.8968	4.5102	5.5858	4.6603	5.6096	5.2366	4.8783	5.725	5.2803	3.6266	4.5875	6.0791	5.6037	5.3396	4.9403	5.3613	5.3148	4.3444	5.3722	4.3292	4.7775	5.5123	4.8824	5.6368	5.2395	4.6132	5.7984	4.9668	4.9696	5.3381	5.3634	5.5605	5.1176	4.712
-3.831	-2.618	-1.0832	-2.0477	-2.2044	-3.0262	-2.8141	-2.8936	-3.1	-2.5687	-2.4161	-1.8513	-2.6758	-2.6912	-2.2315	-2.3335	-3.2886	-2.9543	-2.6443	-2.5473	-3.3841	-3.7662	-2.4114	-2.8351	-2.4639	-2.2975	-2.0717	-2.7528	-2.0182	-1.8264	-2.4013	-3.2269	-2.3026	-3.2703	-2.1477	-3.3756	-2.3452	-2.117	-2.048	-2.5953	-3.0688	-2.1853	-2.0142	-2.6385	-3.1783	-2.2394	-2.1671	-2.5581	-3.5661	-3.2701
-2.3222	-0.64126	-2.3096	-0.10578	-1.3437	-0.31934	-2.104	0.049747	-1.4027	-1.4349	-2.0185	-3.5379	-1.3672	-0.66583	-0.84055	-2.0009	-0.91532	-0.96138	-0.98899	-1.1155	-0.90406	-1.7115	-1.3681	-0.76215	-0.86815	-2.7171	-1.6309	-0.74245	-0.6855	-0.46748	-1.3639	-0.79431	-1.0359	-1.0101	-0.92094	-1.4921	-1.7517	-0.7284	-2.4619	-1.6938	-2.0907	-1.388	-1.6413	-0.32404	-1.5467	-1.0385	-0.79828	-1.0632	-0.17922	-0.75778
-9.3139	-10.809	-8.5179	-9.8967	-8.3389	-9.4228	-9.0888	-9.733	-9.5871	-9.8508	-8.3444	-8.9099	-9.1445	-9.8163	-9.7889	-9.114	-8.6326	-9.3609	-8.6317	-9.4407	-8.7948	-9.7691	-9.4323	-8.7792	-9.3214	-9.4578	-10.535	-9.3997	-10.019	-9.7243	-9.9568	-9.3084	-9.3969	-8.8766	-9.0671	-8.3762	-9.2858	-9.2755	-8.5773	-9.4713	-8.3961	-9.5225	-8.4465	-9.407	-8.3282	-9.7928	-9.334	-9.4501	-9.4187	-8.8932
-3.107	-2.1514	-2.1091	-2.6238	-2.8537	-1.778	-2.3877	-2.2848	-2.1031	-2.4506	-0.58035	-1.5928	-3.3275	-1.236	-1.7834	-3.5207	-2.2893	-1.5358	-3.558	-1.9792	-2.3551	-3.0189	-1.9783	-1.3212	-2.1718	-3.1598	-2.8824	-2.6667	-2.1749	-2.096	-2.6464	-3.0945	-3.508	-1.3162	-3.0568	-2.0035	-2.7745	-1.6666	-1.6006	-2.3351	-2.464	-2.3589	-1.409	-1.5654	-2.773	-3.19	-2.0274	-1.77	-2.039	-2.6737
2.3223	2.1306	3.1913	1.801	1.1787	1.4575	1.5243	1.8344	1.5308	0.78926	1.3558	0.71568	1.3484	0.93426	0.80682	1.3122	1.0973	2.0567	1.4516	1.6032	1.9284	1.3651	1.8678	2.1966	1.7711	1.4153	0.90743	1.37	1.8971	0.9472	2.4665	1.9627	1.4232	0.41921	1.228	2.2922	2.1058	1.3933	1.2173	1.146	1.4637	1.5785	2.9002	0.59762	2.3235	1.2965	0.52217	2.9229	1.4711	1.9491
-13.857	-13.73	-14.364	-12.365	-13.047	-13.967	-14.21	-13.868	-14.273	-13.907	-13.973	-13.979	-12.253	-14.303	-13.05	-14.839	-14.318	-13.587	-12.242	-13.577	-14.079	-14.152	-14.529	-13.907	-13.625	-14.474	-13.105	-14.401	-14.052	-14.576	-12.446	-13.806	-13.266	-13.544	-14.256	-13.678	-14.058	-14.484	-13.777	-13.874	-13.622	-13.842	-14.618	-14.176	-13.133	-14.125	-15.204	-13.68	-12.763	-14.875
-1.1523	-1.1088	-0.53848	-0.99327	-0.23797	0.15383	-0.055604	-1.1596	-0.59451	-2.1278	-0.57737	-1.7691	-0.17177	-1.3547	-1.1612	-1.9059	-1.7843	0.13312	-1.3349	-0.38181	-0.82206	-0.44297	-1.0604	-1.6228	-0.45036	-0.53585	-1.3021	0.33396	-0.34043	-2.5405	0.25087	-0.61339	-1.3747	0.52037	-0.77556	-0.98729	0.74962	-0.93424	-0.27156	-1.1397	0.056389	-0.78336	-0.064075	-1.631	-1.2976	0.56131	-1.2798	0.14835	-0.32951	-0.48209
-11.457	-10.882	-10.381	-10.464	-10.866	-10.447	-11.231	-9.4724	-10.723	-12.615	-11.661	-11.083	-10.443	-10.99	-10.697	-10.53	-10.546	-10.367	-10.244	-11.65	-10.943	-10.946	-10.893	-10.874	-11.286	-11.884	-11.557	-10.922	-11.296	-10.353	-9.7146	-11.062	-10.722	-10.543	-10.594	-10.668	-10.674	-9.9409	-10.861	-10.574	-10.027	-11.157	-10.482	-11.018	-11.117	-12.017	-9.7988	-10.651	-11.377	-10.38
-13.348	-12.976	-13.892	-13.086	-13.301	-14	-13.167	-14.042	-13.731	-14.172	-15.344	-13.007	-15.399	-13.636	-14.143	-14.13	-13.683	-13.53	-12.8	-13.702	-14.249	-14.511	-14.297	-13.126	-14.637	-13.57	-14.563	-12.945	-13.523	-12.631	-15.3	-15.018	-12.51	-13.687	-14.565	-13.715	-14.681	-15.023	-15.686	-14.626	-14.764	-15.174	-13.788	-13.812	-15.027	-15.081	-13.799	-13.49	-13.042	-14.39
-1.9475	-1.3176	-2.062	-2.036	-1.9476	-1.4921	-1.4854	-0.78731	-1.9674	0.080615	-1.0738	-0.71038	-0.094887	-1.7485	-0.83643	-1.1528	-1.607	-1.8723	-1.8003	-0.55627	-1.5883	-1.3521	-1.0373	-1.4678	-1.662	-1.2892	-0.70064	-1.227	-0.82544	-1.5677	-1.159	-2.1682	-1.2257	-1.1266	-1.8008	-0.52719	-1.7448	-1.6611	-1.1667	-1.2933	-0.82194	-0.44858	-1.0902	-1.1149	-1.6179	-0.65737	-0.23145	-0.44178	-1.0726	-1.5825
-12.834	-11.451	-12.082	-11.335	-12.752	-12.237	-11.412	-11.31	-12.779	-12.031	-11.526	-10.817	-12.279	-11.69	-11.214	-11.272	-11.671	-12.141	-11.097	-11.1	-10.9	-10.917	-11.695	-11.597	-11.071	-11.202	-11.264	-11.93	-11.695	-11.366	-11.835	-11.878	-11.369	-12.048	-11.848	-11.042	-11.02	-10.651	-12.257	-12.011	-12.099	-12.16	-11.778	-12.013	-12.065	-12.204	-12.464	-11.841	-10.242	-12.89
-11.256	-11.183	-11.277	-10.898	-10.681	-11.709	-10.02	-10.705	-11.35	-11.723	-11.483	-12.232	-11.594	-11.023	-10.696	-10.284	-10.949	-10.599	-11.273	-11.463	-10.78	-12.056	-11.973	-10.586	-11.22	-12.564	-10.697	-11.143	-11.705	-12	-11.454	-10.34	-11.116	-11.254	-10.975	-11.951	-11.152	-11.662	-10.737	-11.386	-11.651	-11.88	-11.555	-12.022	-11.181	-11.089	-11.262	-11.185	-12.105	-12.034
-3.3309	-2.2151	-1.6686	-2.4135	-2.6845	-2.5418	-4.0075	-3.5337	-2.8809	-2.3611	-2.27	-2.3332	-1.9832	-1.5583	-2.0858	-2.4106	-1.7112	-3.0354	-1.8367	-2.1665	-2.4388	-2.6097	-3.0037	-2.8186	-2.6053	-2.4611	-3.2406	-1.8659	-3.5653	-2.6639	-2.7237	-2.6475	-2.1004	-2.2228	-2.6124	-2.7229	-1.7061	-3.1408	-2.6408	-1.8332	-2.3234	-2.2691	-2.7095	-1.8458	-4.2522	-3.639	-3.6067	-3.0236	-1.9351	-1.5354
5.6681	6.0589	5.6646	6.3275	5.6967	4.2874	5.3144	5.8183	4.7737	5.1351	5.7983	5.7104	5.8876	5.4863	4.9524	5.1434	4.9586	6.8252	5.6687	5.7276	5.9032	5.3677	5.0185	6.0065	5.9187	5.3873	6.0891	5.5835	4.5878	5.2233	5.3004	4.6238	5.9626	6.4174	5.7347	6.2472	5.0141	5.5284	5.9475	6.5548	4.6354	5.6028	5.2612	5.0195	5.6828	5.6136	6.1464	5.4084	6.4169	4.84
7.7445	6.5347	6.4683	6.0354	6.5877	6.5853	6.625	7.2774	7.1557	6.6048	7.9519	6.7303	6.0778	6.8119	7.9744	6.1255	7.5092	7.5561	6.1733	6.6928	6.4287	7.3164	7.0776	6.9415	5.9681	8.0294	8.1142	6.2238	6.8941	7.76	6.705	5.9674	7.3401	7.1613	6.1259	6.5637	6.7579	6.6095	6.615	6.9578	6.025	6.9757	7.0552	4.7535	5.8708	7.1455	6.2141	7.5942	6.7976	7.2873
-13.967	-15.102	-14.07	-15.308	-14.159	-13.184	-14.79	-14.438	-15.394	-15.344	-13.931	-14.965	-14.426	-14.189	-15.075	-14.026	-14.009	-15.219	-14.236	-15.059	-14.246	-14.159	-14.834	-14.959	-14.808	-14.549	-15.503	-13.862	-16.201	-14.431	-14.066	-13.779	-15.047	-14.592	-13.955	-14.639	-14.383	-14.349	-15.093	-13.626	-15.316	-15.42	-14.812	-14.119	-14.611	-14.741	-13.328	-15.245	-14.19	-14.214
-0.16856	-0.085467	-1.3474	0.55936	-0.35129	-0.10328	0.81812	-0.57599	-0.58817	-0.060095	-0.39631	1.241	-0.74849	0.14652	-0.42963	-0.10357	0.24669	-1.0234	-0.66753	-0.71296	-0.71997	-0.53626	-0.94731	-0.50277	-0.71901	-1.2102	-0.73084	-0.61168	0.42646	-0.74848	0.93415	1.0801	-0.74779	-0.33838	-0.22683	-0.66047	-0.85656	-0.78445	-0.70465	0.47053	-0.97398	0.4221	0.9801	-0.2472	-0.12566	-1.224	-0.28967	-1.2889	-0.26736	-0.077182
-12.78	-13.813	-12.447	-12.239	-12.34	-11.229	-12.704	-13.09	-14.273	-11.55	-13.208	-13.334	-13.358	-13.117	-12.954	-12.742	-13.033	-13.07	-13.012	-13.043	-13.148	-14.029	-13.25	-13.851	-13.142	-14.285	-13.394	-12.703	-13.033	-13.55	-13.328	-12.822	-13.64	-12.527	-14	-12.663	-14.987	-12.821	-13.678	-13.668	-12.926	-13.23	-12.847	-13.582	-12.395	-13.648	-13.694	-12.842	-13.676	-13.243
0.10003	-0.10658	0.25937	-0.25611	1.2792	0.2224	0.29574	1.1566	0.026427	0.57304	0.6119	1.1986	-0.084716	0.45355	-0.19539	0.47101	0.089509	-0.2889	0.57297	0.60354	-0.075627	1.755	0.55184	0.12306	0.48039	0.27296	-0.32815	0.054926	0.48879	-0.54988	0.0066224	0.36789	0.61445	1.2647	-0.15376	0.8182	1.7195	-0.30857	-0.21775	-0.37924	1.175	-1.0203	1.246	0.51756	0.93586	-0.046212	0.62652	-0.51041	-0.44749	0.86056
3.805	3.637	5.6005	5.4379	4.5916	5.413	5.0111	5.1518	5.423	4.6831	6.016	4.7465	5.1118	6.2002	6.6864	4.5388	5.9464	4.7887	5.1338	4.293	4.1593	4.8375	4.3765	5.4039	5.1428	5.3558	5.1262	4.3123	4.5868	5.7606	6.0366	5.0629	4.7579	4.7497	5.6674	3.2447	4.8767	4.9732	5.4893	4.9925	4.9394	5.9495	5.1939	4.7604	4.9371	5.9572	5.5538	4.4803	4.3509	5.724
-6.0186	-4.6411	-6.0194	-5.3387	-6.177	-4.3453	-4.4242	-5.3311	-5.5938	-5.4523	-5.9137	-5.0113	-4.7767	-5.8947	-5.2098	-5.6251	-6.1017	-6.0813	-6.4679	-6.035	-4.3766	-5.4473	-5.1114	-6.0437	-5.3331	-4.7971	-6.8262	-5.9206	-4.4742	-5.2833	-5.6625	-5.3546	-5.3058	-6.0823	-5.9137	-5.6973	-5.3689	-5.1578	-5.5902	-5.8771	-5.8219	-5.7277	-5.8856	-6.3616	-5.6609	-5.9717	-5.8703	-5.5234	-6.5801	-6.1241
0.27995	-0.84884	-1.2789	0.19957	0.74073	-0.07384	-0.33668	0.47926	-0.20593	0.83742	0.90276	-0.7242	-0.82978	0.32594	0.26166	-0.43167	-1.4113	-1.6024	-1.3393	-0.49592	0.012617	-0.73168	-0.40925	-1.1705	-0.7915	-0.88701	-0.098357	0.53696	0.26918	0.59022	0.013324	0.21278	-1.1697	-0.10203	-0.97076	1.0636	-0.046969	-1.0924	0.63552	-1.5217	1.7281	0.55279	-0.65498	0.99136	0.56228	-0.26586	-0.72442	-0.25012	-0.13213	-0.22054
6.413	5.8307	6.4356	5.9584	6.0942	4.896	4.9218	4.27	4.94	5.5857	5.2167	6.6981	4.1875	6.2668	5.9897	5.6867	5.5388	5.7035	5.4165	5.4847	4.8791	5.3028	4.8789	5.4045	5.3756	5.9105	6.2382	6.6186	4.6014	5.1947	5.3387	6.7927	4.5876	5.9573	5.711	6.342	6.2517	4.8517	6.1225	5.0553	5.3284	5.5702	4.9828	5.2356	5.8581	6.1568	4.9832	4.3723	5.5108	6.1642
-1.2165	-1.8373	-2.6115	-2.7697	-3.6723	-2.1031	-2.0275	-2.2789	-2.7835	-2.7766	-2.2326	-1.7103	-1.0914	-2.4902	-2.3062	-1.9947	-1.8766	-2.2028	-2.3117	-2.3817	-2.105	-2.1493	-3.0444	-3.0065	-2.5163	-2.7986	-3.0807	-1.8595	-2.5235	-3.1808	-1.4767	-2.7709	-2.3062	-2.4931	-2.53	-2.4336	-2.3309	-3.9085	-2.3025	-2.1468	-2.4081	-3.5175	-3.2489	-3.3298	-1.8911	-1.7956	-1.6522	-3.1113	-3.0753	-2.8796
-3.306	-4.5056	-2.9787	-2.5401	-3.2481	-3.7954	-3.7441	-2.7573	-2.7389	-3.5613	-4.1227	-3.2473	-3.0535	-1.8952	-3.4653	-2.9411	-2.6093	-3.1197	-3.3225	-2.788	-3.3196	-3.4963	-4.0911	-2.6086	-3.6895	-2.8359	-2.1582	-3.3827	-3.4278	-3.5547	-4.2924	-3.0691	-2.8583	-2.89	-2.8756	-3.1054	-4.2244	-3.1028	-4.9419	-3.0299	-2.3991	-2.7263	-2.6955	-3.3547	-4.6012	-2.791	-2.609	-2.825	-2.703	-4.4408
-1.5282	-0.86811	-0.31351	-0.75875	-2.5444	-3.0253	-1.5827	-0.7709	-1.6064	-1.143	-2.2093	-0.40126	-1.6403	-2.1333	-1.8359	-0.72788	-0.77357	-1.7997	-0.57988	-1.2161	-0.79099	-0.83438	-1.9689	-2.578	-1.7897	-0.26592	-1.2057	-0.97494	-0.74753	-0.51971	-0.67389	-1.2034	-0.3355	0.14802	-2.5304	-1.8799	0.04693	-1.2964	-1.5919	-1.0873	-1.3814	-1.8375	-0.77638	-1.7057	-1.4287	-0.868	-2.0976	-1.971	-0.74625	-2.0634
-3.3339	-2.065	-1.1917	-2.5358	-1.7957	-3.7517	-2.2449	-2.677	-3.2517	-2.0626	-2.584	-2.9726	-2.2864	-3.5872	-2.9256	-2.3848	-3.5151	-2.0927	-3.3742	-2.9649	-2.6993	-1.0968	-1.7052	-2.4382	-2.7035	-2.3846	-2.1089	-1.5097	-1.8881	-2.4877	-2.7749	-3.1166	-2.6943	-3.1261	-2.7627	-2.5441	-2.0431	-2.1843	-2.1971	-2.889	-1.0464	-2.7229	-1.3941	-3.0601	-1.9573	-2.1493	-3.2399	-2.207	-2.5448	-3.0195
-21.914	-22.921	-22.948	-23.732	-21.386	-22.805	-22.755	-21.812	-21.357	-22.79	-23.285	-22.517	-21.927	-23.153	-22.863	-22.077	-22.871	-22.044	-22.687	-22.245	-22.353	-22.225	-22.937	-22.445	-21.712	-22.379	-21.154	-22.579	-22.087	-21.569	-21.269	-23.254	-23.031	-21.895	-23.186	-22.557	-22.298	-22.611	-22.315	-23.204	-22.325	-22.536	-21.537	-22.183	-22.372	-22.335	-23.948	-22.251	-21.273	-23.096
-0.15988	0.7375	0.48409	-0.22002	1.4282	1.3749	0.72119	0.79508	-0.13085	1.2833	0.50625	1.1821	1.2578	-0.46888	-0.24819	0.16196	0.43754	0.41903	-0.34681	0.08532	0.13601	-0.24988	0.52176	0.48516	0.048303	0.3662	-0.70305	0.48449	0.43656	-0.62648	0.741	1.8516	0.98738	1.4171	-0.021516	2.1292	0.23083	1.0249	0.78391	0.41231	0.20175	-0.52842	-0.060231	-0.040107	0.73188	-0.047293	0.50842	0.33575	-0.022725	0.80595
0.64033	0.36361	0.814	-1.0975	0.30679	-0.34299	-0.42443	-0.020416	-1.2795	-0.26567	0.22449	1.4521	0.58061	0.64738	0.22019	-0.44974	0.22109	0.039556	0.050974	0.29252	0.18676	0.16838	-0.91009	0.64089	-0.78903	0.44625	0.049924	0.3867	0.99897	-0.41109	-0.28219	-0.71689	-1.0229	0.44819	-0.20888	0.57418	0.077963	0.3043	1.4395	-0.76273	-0.52702	-0.58824	0.91754	-0.6177	0.46148	-0.3748	-0.78357	0.58531	-0.17125	-0.29216
-0.62108	0.30812	-0.82585	-1.2478	-1.0671	-0.39454	-0.0091369	-0.2985	0.18069	-0.69134	-0.75198	-1.238	-1.32	-0.98918	-0.40713	-0.42308	-0.87253	0.85341	-2.093	-1.0812	-0.18842	-0.9212	0.21956	-0.85115	-1.6464	-1.2368	0.7263	-1.9708	0.093705	-0.237	-1.4252	-2.645	-0.13572	-0.13945	-0.97105	-1.8067	0.26733	-1.3264	-1.3576	-0.77666	-1.4463	-1.6651	-0.41176	-0.91768	-0.088773	-0.74763	-1.5202	-1.5775	-0.91944	-1.3201
-1.0859	-1.8651	-1.0193	-1.8347	-0.89888	-1.278	-2.7782	-2.5261	-2.1556	-0.88422	-1.5641	-2.3854	-1.9898	-1.1868	-1.2259	-2.3014	-0.8828	-1.3916	-0.58466	-1.7254	-1.1383	-1.7258	-1.6015	-1.4892	-0.81161	-2.2139	-2.0028	-1.6138	-2.8691	-2.2134	-1.4807	-1.7811	-1.3656	-0.88059	-1.2429	-1.5747	-0.64699	-1.3545	-0.55782	-1.4317	-0.86775	-0.74955	-1.2174	-1.931	-1.2207	-0.7662	-1.8727	-0.37156	-2.5845	-2.0631
-4.1064	-5.3016	-5.4597	-5.214	-4.8119	-5.2662	-4.5713	-3.66	-4.8095	-4.8015	-5.6554	-3.8852	-5.3617	-3.9007	-4.0332	-3.7618	-4.8361	-5.0904	-5.0775	-5.9275	-4.4006	-4.5375	-4.4053	-5.065	-4.7268	-3.1675	-6.0731	-4.5045	-4.727	-4.0969	-4.8526	-3.3681	-4.0803	-3.2448	-4.3164	-4.3244	-5.0587	-4.39	-5.0693	-5.2737	-3.4462	-4.5271	-5.1297	-4.2526	-5.6508	-4.5875	-4.9193	-4.7003	-4.6346	-4.5065
-0.49979	-0.69126	0.77989	-0.032054	-0.044331	0.18423	-0.46845	-1.2574	0.70518	0.10378	0.44888	0.2531	-0.29277	-0.74765	-1.2593	0.12662	0.93635	-0.76861	0.70033	1.1275	0.26257	-0.36206	-1.1623	-0.3834	0.39299	-0.50573	-0.51701	-0.20747	0.47081	0.20657	1.1938	-0.7212	0.84148	1.0127	-0.48551	-0.043735	0.42918	-0.61451	0.099795	0.14402	-0.11232	-0.37726	0.69451	1.0814	-0.22344	-0.045392	-0.61544	-0.54965	-0.43008	1.554
3.0131	2.641	1.6773	3.5652	3.9844	2.4853	2.4746	3.3222	2.7546	3.1084	2.311	3.1506	2.1791	2.4618	3.1972	2.1842	3.181	2.9671	1.7339	1.5904	3.0628	2.4812	3.8862	3.1618	2.5835	3.9839	3.4124	3.1069	2.8118	2.4024	3.4921	2.0202	3.1883	2.9217	2.7835	3.1936	2.9506	2.3233	2.0957	2.1533	2.5881	2.5776	2.7769	2.6259	3.4399	3.0925	2.5693	2.1298	2.6562	1.4499
-1.8416	-1.9396	-2.4057	-2.4477	-2.4759	-3.4922	-1.3452	-3.3711	-3.054	-3.0622	-1.4649	-2.5124	-2.4029	-1.5938	-1.9513	-2.3406	-2.0032	-2.502	-2.6698	-3.8294	-3.0785	-2.4931	-0.66185	-3.3954	-2.008	-3.2422	-2.7823	-2.0128	-2.6713	-3.0014	-1.7367	-2.3475	-3.5199	-2.4863	-4.0922	-3.7349	-3.2618	-3.2141	-2.5346	-1.4721	-2.3908	-2.4702	-2.6947	-2.73	-1.7778	-2.6589	-2.4116	-1.6822	-2.7497	-2.5049
5.8231	6.4811	6.5125	7.2109	7.3548	6.9087	7.4329	6.3557	7.3786	5.808	6.9842	6.3731	6.962	6.3472	6.7213	6.2698	5.5812	6.1521	7.3009	7.3143	5.6412	6.5152	6.5924	7.1092	7.2149	7.3409	6.8322	7.1201	6.1913	7.1961	8.1973	6.1697	6.8392	7.1154	6.6522	7.7465	6.1579	7.1776	6.6451	6.7174	6.4147	6.631	7.0428	7.1028	7.2705	6.7828	6.9176	7.6242	6.8969	7.7172
-6.2411	-6.6474	-7.0148	-6.2214	-5.9272	-6.4866	-6.6926	-6.7094	-6.4633	-6.8203	-6.7636	-7.2828	-5.8361	-7.7592	-5.8101	-6.7898	-6.3737	-6.137	-6.2238	-5.5176	-6.0676	-6.1679	-5.4628	-4.943	-5.6991	-6.686	-5.9251	-5.9121	-6.8355	-7.155	-7.7743	-7.1595	-5.8914	-7.1967	-5.7999	-6.5046	-6.5243	-7.6198	-5.7593	-6.4435	-6.261	-7.0112	-7.2088	-6.5883	-5.0704	-6.4381	-7.9066	-6.5774	-6.4415	-6.2239
-8.5831	-8.8297	-8.5205	-10.199	-9.0779	-9.5946	-9.8407	-9.8427	-9.0237	-10.138	-9.297	-8.8153	-8.8996	-9.3304	-9.3523	-7.9103	-9.0868	-10.095	-10.117	-8.4963	-10.787	-8.8748	-8.5359	-9.5094	-9.4186	-10.002	-10.123	-7.7848	-8.7135	-8.4378	-10.108	-8.4064	-9.7057	-9.8845	-9.1102	-9.0218	-9.7055	-8.7214	-10.321	-9.7094	-8.7164	-9.9607	-9.4687	-10.371	-9.0038	-8.8822	-9.7333	-9.8463	-10.284	-8.3654
-0.13785	-1.9723	-0.10592	0.57326	-0.20881	-1.3311	-0.4416	-1.2729	-0.31145	0.51369	0.34087	-0.277	-0.33246	-0.3083	-0.67931	0.0082735	0.26906	0.46096	-0.1978	-1.154	0.089249	0.85082	0.17066	-0.70966	-0.65234	0.21821	-0.074425	-0.31333	-0.38179	-1.0142	0.55884	1.4053	-0.060443	0.71396	-0.32046	-0.10639	0.28889	0.4259	0.9261	0.48505	-0.60384	0.040219	-0.73008	0.029372	1.1596	0.10519	-1.143	0.71562	-0.60715	-0.65517
0.57441	0.49365	0.90248	-0.71197	-0.44058	0.45076	0.3464	-0.96189	-1.3385	0.30269	0.07313	-0.0085433	1.5589	0.037444	0.4356	-0.24891	-0.36029	0.44815	0.77174	-0.64454	0.29377	0.73911	0.30976	0.66667	-0.49128	-0.66538	-0.070024	0.26222	0.97201	0.4398	0.083759	0.27708	0.38418	0.39922	0.74593	1.4484	-0.45184	0.98568	-0.19865	-0.83187	0.64879	0.53879	0.64892	0.0089048	0.73992	0.1823	-0.062423	-0.25997	0.39942	0.3172
-0.86895	-0.51884	-0.039074	-1.2359	0.0094182	0.17145	-0.80265	-0.12329	0.14383	1.077	0.21403	0.40978	0.44286	-0.21547	-0.3234	-0.36316	-0.56124	-0.36264	-0.1475	-0.50936	-0.84731	0.65568	-0.29952	-1.3486	0.050839	-0.046425	-0.40671	-0.54599	-0.15743	-0.75202	-0.82933	-0.82457	0.24725	-0.071393	0.082377	-0.83258	0.6382	0.92779	-1.2024	-0.33525	-0.37275	-0.63624	-0.86335	-0.47057	-0.057111	0.49415	0.31092	-0.58129	-0.4328	-0.22989
-2.3251	-0.48858	-0.71366	-1.6309	-1.2619	-0.46219	-1.6886	-2.0377	-1.0801	-1.7421	-2.962	-1.6435	-0.31526	-2.333	-2.2001	-2.0507	-1.3544	-1.0929	-0.79253	-2.216	-0.42239	-1.2264	-1.0489	-0.33828	-0.68984	-1.8523	-1.7129	-0.55413	-0.81834	-0.12388	-2.1821	-1.6545	-2.4248	-1.0485	-1.8722	-1.5196	-2.2958	-0.82655	-0.36371	-2.001	-1.6508	-2.4397	-0.72575	-0.29168	-0.96259	-2.0409	-2.1631	-1.2035	-1.0906	-1.4605
-22.044	-22.366	-22.101	-22.096	-21.711	-22.016	-22.894	-21.918	-21.669	-22.296	-21.904	-23.016	-22.394	-23.07	-22.495	-22.126	-21.584	-23.023	-22.523	-21.852	-22.029	-22.2	-23.375	-21.639	-22.118	-22.965	-21.36	-23.143	-21.352	-22.601	-22.244	-22.405	-22.919	-22.791	-22.759	-22.322	-22.073	-21.404	-22.441	-22.769	-21.787	-21.339	-22.776	-23.86	-23.006	-22.515	-21.92	-22.569	-22.262	-22.005
-1.1564	-1.4854	-1.9995	-1.9904	-0.97368	-1.8444	-0.36258	-0.70688	-1.3236	-2.8346	-1.1693	-2.9571	-1.6272	-2.0881	-1.3317	-0.069169	-0.74349	-1.7616	-1.1988	-2.0332	-1.2605	-0.49233	-1.1319	-2.4522	-1.2894	-1.699	-1.5054	-1.104	-0.48301	-1.5348	-1.1441	-1.4118	-1.1432	-1.3134	-0.99367	-1.695	-2.1902	-1.6457	-1.2587	-1.7551	-0.81635	-1.1698	-1.6386	-1.5191	-0.80681	-1.4227	-1.6088	-0.92934	-0.29269	-1.3702
-0.3997	0.33398	0.44979	-0.80396	0.19328	0.55149	-0.89637	-1.3558	-0.048658	-1.2326	-0.51352	-1.4092	-0.006776	-0.17884	-0.50596	-1.4581	-0.088399	0.53072	0.66946	-0.026377	-0.38819	-0.70455	-1.6262	-0.53132	-0.40787	-0.75659	0.54377	-0.88562	0.87067	-0.882	-0.38404	0.10377	0.0062705	-1.0858	-0.48137	-0.40837	-0.19749	0.87981	-1.0144	-1.641	-0.72898	0.068874	0.20901	-1.0361	-0.16071	-1.1922	-1.74	-0.9535	-1.403	-0.10527
-12.439	-10.218	-11.9	-11.257	-12.06	-11.455	-12.279	-11.658	-11.549	-11.217	-10.327	-11.231	-10.258	-11.924	-12.148	-12.101	-12.35	-11.455	-12.565	-11.03	-11.884	-11.443	-11.829	-10.769	-12.358	-10.619	-9.9718	-13.282	-12.633	-12.508	-11.668	-11.238	-12.907	-10.398	-12.358	-10.994	-11.335	-11.21	-11.721	-12.273	-10.083	-10.786	-12.333	-11.394	-10.486	-11.732	-10.849	-12.422	-11.904	-12.305
-23.08	-21.199	-22.008	-22.84	-23.248	-22.142	-21.453	-21.83	-22.336	-22.338	-22.642	-23.014	-22.319	-22.427	-22.701	-21.627	-22.171	-21.942	-21.55	-21.936	-21.981	-21.199	-20.874	-23.051	-21.219	-22.182	-22.06	-21.596	-22.799	-22.324	-22.153	-23.057	-22.808	-22.559	-22.85	-22.657	-21.409	-22.031	-22.196	-21.524	-22.39	-21.689	-22.37	-22.637	-22.164	-22.637	-22.125	-22.207	-22.128	-22.265
-1.2247	-0.59681	-0.87041	0.2413	-1.5251	-1.636	-0.6109	-0.28125	-0.32697	-1.3903	-0.30663	0.68563	-0.48326	-0.97414	0.15548	-0.51283	-1.3816	-0.74747	-0.97204	-0.73075	0.55882	-1.7538	0.80522	0.14951	-1.4066	-0.91988	-0.28971	-0.07354	0.71731	-0.31841	0.13494	-0.45705	0.051095	0.10976	-0.25338	1.6288	-1.2589	-0.75492	0.048505	-0.71252	-0.83585	-0.8054	-0.17383	-0.016188	0.49256	0.018822	-0.66689	-0.87704	-0.80837	0.064726
-13.595	-14.246	-12.735	-12.198	-12.13	-13.928	-12.159	-13.96	-12.691	-13.099	-12.705	-14.466	-12.505	-13.437	-14.003	-12.332	-14.275	-12.679	-12.83	-13.189	-12.251	-14.001	-13.116	-13.614	-12.499	-12.609	-14.175	-13.474	-13.251	-12.918	-13.343	-12.044	-13.554	-12.737	-12.501	-13.181	-12.136	-13.155	-13.544	-12.328	-12.618	-13.365	-13.028	-12.515	-12.658	-12.174	-12.932	-13.083	-11.833	-14.134
-7.822	-7.9847	-8.2642	-7.9426	-7.6316	-8.3426	-7.3816	-7.6808	-7.8157	-7.8352	-7.1571	-7.2656	-8.0868	-7.1722	-7.2165	-7.9647	-7.8301	-7.0078	-7.2232	-7.0418	-8.1122	-6.9912	-7.7627	-7.4203	-7.4795	-7.8844	-6.4625	-8.6868	-7.7693	-7.2667	-7.133	-6.8227	-8.2266	-7.4852	-7.7933	-7.7777	-6.9764	-7.6497	-9.079	-7.7281	-8.0421	-6.9315	-8.0033	-6.594	-7.918	-7.9021	-7.6013	-8.2528	-7.7137	-8.335
-1.1086	-1.5647	-1.5034	-1.9363	-2.0828	-2.1124	-1.6636	-1.8883	-2.1534	0.47345	-1.1673	-2.2962	-1.8274	-1.0934	-1.8149	-0.96316	-1.2058	-0.9301	-1.6448	-0.90525	-0.47193	-2.1834	-1.0839	-0.43139	-1.0658	-0.83373	-1.5507	-0.3141	-1.7929	-1.165	-1.1776	-1.271	-2.2639	-2.3242	-1.5299	-1.1295	-0.67215	-2.1822	-1.0888	-1.467	-1.4892	-1.499	-1.4801	-1.1508	-2.0066	-1.2026	-1.9033	-1.0606	-1.896	-0.41694
-6.1291	-6.3561	-6.3271	-5.732	-6.4467	-6.6582	-7.4913	-6.4492	-6.1027	-5.7381	-7.6335	-6.1585	-6.1491	-6.4633	-5.7038	-6.886	-7.0714	-6.2676	-6.1326	-6.0883	-4.6657	-5.7975	-7.0456	-5.8381	-6.9161	-6.0626	-6.5956	-5.6486	-6.074	-8.0048	-6.4034	-6.5595	-6.3926	-6.452	-7.6564	-6.3807	-6.3428	-6.1089	-6.4766	-7.0664	-5.7053	-6.1731	-5.8183	-6.3017	-6.7448	-6.6933	-5.8301	-6.2038	-6.4977	-5.8859
-4.7557	-4.3617	-3.7736	-4.2862	-3.3743	-4.7442	-3.4055	-3.6251	-3.4856	-3.7633	-3.1464	-4.3236	-3.2023	-3.9158	-3.2002	-3.273	-3.9128	-3.1515	-3.8106	-3.2278	-4.1084	-3.7439	-3.1644	-2.5894	-3.4499	-4.4136	-4.3295	-3.3456	-4.5586	-4.0949	-3.6208	-3.8854	-3.7726	-4.4686	-4.1013	-3.4649	-3.5398	-3.2569	-4.6485	-3.3632	-4.4489	-5.5695	-4.169	-3.5387	-3.7331	-3.3456	-3.7877	-3.9543	-4.3069	-4.3655
10.063	9.982	10.811	9.1264	9.1367	9.3664	9.2641	8.7122	9.5923	10.308	9.6956	11.189	11.143	9.3029	9.4777	10.438	9.7887	9.7042	9.5531	10.317	10.409	11.324	9.529	10.032	9.4135	9.79	9.0023	7.9717	10.396	9.8305	9.7876	10.057	9.0309	9.9108	9.488	9.5943	9.2238	8.2636	9.9981	9.4318	10.267	10.485	10.123	9.7921	9.3601	9.6477	9.3834	9.3779	10.266	9.4368
6.9329	7.0386	6.8234	6.4842	6.4123	6.4675	6.7797	5.6917	5.9908	6.0218	6.9298	5.4071	7.2976	6.8782	7.387	8.0647	6.0816	6.4251	7.426	5.9168	6.8699	7.706	6.227	6.6644	6.9798	7.4061	6.8663	6.7994	5.8809	6.4902	7.4498	7.3434	6.4064	6.7173	8.1005	6.976	7.8195	6.1625	8.0256	7.2939	7.2815	6.104	7.577	6.925	7.4925	5.874	6.5016	6.1947	6.8304	7.1268
-10.489	-10.634	-10.098	-11.958	-10.531	-10.914	-10.763	-11.906	-10.899	-11.305	-11.134	-9.7599	-10.617	-11.548	-10.239	-11.093	-10.889	-11.525	-10.146	-9.6515	-11.38	-10.765	-10.109	-11.435	-10.242	-9.842	-11.007	-11.037	-10.25	-10.539	-11.709	-10.367	-10.41	-10.537	-10.582	-10.189	-10.654	-10.051	-10.177	-11.022	-10.879	-11	-9.9509	-11.312	-10.636	-10.338	-11.03	-10.714	-11.164	-11.664
0.15622	0.31073	0.20434	1.1961	0.49835	0.83821	1.6303	-0.038142	0.35212	1.0595	-1.4184	1.2844	0.42013	0.86435	0.36629	-1.0346	-0.23679	0.75407	-0.33353	-0.91063	0.073729	0.88064	1.0789	-0.34603	-0.089385	0.11226	-0.15491	0.92926	0.9079	0.057652	1.3358	0.61297	0.48366	-1.3671	0.54949	0.29838	1.1217	0.17689	-0.089785	-0.32763	0.20073	0.96513	0.81018	-0.42986	-0.4518	0.80698	0.45675	0.11914	0.22755	1.4574
1.8632	2.7681	2.6354	2.0876	3.1331	1.7636	2.4869	1.8416	2.2862	3.6102	1.9919	2.5024	2.0684	2.1593	1.6581	1.6583	2.2332	2.5091	2.7835	2.8647	2.2926	2.2295	1.7989	3.2436	1.7543	2.7628	1.1339	1.9453	1.8013	2.3023	2.4186	2.7727	0.80452	1.4044	2.7892	2.1882	1.8394	2.4148	2.8685	2.219	1.9317	2.9605	2.8023	2.8909	2.7999	1.7039	3.0913	4.0485	2.8613	1.5298
-7.4297	-7.1244	-8.7991	-7.4592	-6.7708	-8.0588	-6.7327	-6.3393	-7.3541	-7.6006	-7.9213	-7.0628	-6.1334	-8.7972	-7.154	-7.9011	-8.0042	-7.6113	-6.4964	-8.0618	-7.0105	-7.5012	-7.8657	-6.7358	-8.5107	-6.6742	-7.5855	-7.1478	-7.7985	-8.5112	-7.6904	-6.3503	-7.3118	-7.5821	-8.2898	-7.3165	-7.6807	-7.545	-6.7293	-7.4831	-7.7325	-9.1275	-7.8689	-7.8026	-7.8403	-7.9208	-8.505	-6.7834	-8.1326	-6.2107
-11.867	-11.55	-12.903	-10.827	-10.755	-11.814	-13.178	-11.344	-11.853	-11.845	-11.45	-11.444	-11.174	-11.255	-11.814	-11.395	-11.312	-11.226	-11.521	-11.837	-11.604	-12.094	-11.799	-12.5	-11.54	-12.66	-11.881	-10.78	-12.11	-11.318	-10.558	-12	-11.633	-12.036	-11.509	-11.286	-9.9419	-11.646	-11.152	-11.466	-12.321	-11.224	-11.913	-11.708	-11.735	-12.099	-12.147	-11.495	-10.964	-11.574
-6.2938	-6.025	-6.099	-7.1685	-7.3825	-6.6193	-7.0098	-6.8749	-6.3154	-7.7013	-7.3336	-6.1977	-5.7806	-6.2811	-7.1397	-6.6823	-7.2018	-5.9784	-5.7493	-5.6437	-7.1239	-5.904	-5.6126	-6.5464	-4.8163	-6.4607	-5.6575	-6.6992	-5.6109	-6.7853	-4.54	-6.8656	-6.2258	-5.3151	-7.261	-5.4066	-6.9017	-5.8649	-6.7302	-7.9714	-5.9703	-5.6146	-5.8378	-6.3574	-6.7899	-5.4493	-6.5187	-6.7953	-6.5339	-5.8054
8.3037	6.4872	6.8034	6.18	6.2549	7.1739	6.2007	6.2642	5.6622	7.4281	8.0042	5.6932	6.0765	7.4245	7.2241	6.4092	6.8327	6.4768	5.98	6.5204	6.2462	7.1797	6.9983	6.7571	6.6729	6.2931	7.3792	6.143	5.8725	7.6607	6.7365	7.5197	7.6552	6.1839	8.4274	6.0989	6.6057	7.0007	7.0254	6.9698	7.0517	6.3606	6.0353	7.7679	6.8489	6.2243	7.1647	7.6159	7.7878	6.4355
-12.421	-13.84	-11.594	-11.405	-13.638	-12.79	-12.533	-12.912	-12.192	-12.738	-13.6	-13.106	-12.8	-13.152	-13.322	-12.825	-12.664	-12.167	-13.005	-12.132	-13.485	-12.44	-12.483	-12.11	-13.055	-11.873	-12.72	-13.553	-12.398	-12.797	-12.451	-11.272	-12.507	-12.782	-12.27	-12.707	-13.232	-12.611	-13.62	-11.648	-13.308	-12.293	-13.841	-11.82	-13.572	-12.627	-13.139	-12.238	-12.217	-11.991
3.2029	2.3839	2.5254	2.063	2.3339	2.0545	3.3625	3.2321	3.4524	1.6746	3.5537	2.7464	3.0071	2.6848	3.0894	1.534	2.8251	3.3036	1.9379	2.976	2.5937	1.0964	3.8818	2.5416	3.9572	3.9709	2.5529	3.1096	2.8754	2.3036	3.982	3.5961	3.9139	3.1293	2.0981	2.195	3.3704	2.1043	4.1363	2.2683	2.253	4.0873	2.544	3.0153	2.9423	1.7272	3.1832	2.228	1.9056	2.2701
-22.27	-21.148	-22.059	-22.128	-21.259	-21.976	-22.317	-22.159	-22.359	-22.279	-22.156	-22.621	-21.961	-23.684	-23.546	-21.591	-22.161	-21.942	-22.226	-22.22	-22.851	-22.245	-22.464	-21.54	-21.414	-22.625	-22.58	-21.904	-23.157	-21.892	-21.825	-21.499	-21.467	-23.077	-23.08	-21.999	-23.177	-22.184	-22.92	-22.746	-21.858	-22.854	-22.703	-22.343	-21.193	-22.511	-23.345	-22.695	-22.021	-21.771
-0.82448	-1.2816	-0.37606	-1.3159	-2.4767	-1.5164	-0.97038	-1.5389	-1.0694	-0.57976	-1.8252	-1.1749	-1.2544	-2.2064	-1.1471	-2.1509	-1.6888	-1.1389	-0.849	-1.068	-0.98975	-1.055	-0.89681	-1.8988	-2.0674	-1.4264	-0.67219	-1.5621	-1.5968	-0.12911	-0.90042	-1.2872	-0.85044	-0.79909	-1.8578	-1.3787	-1.3344	-1.5156	-1.8611	-1.3254	-1.8966	-2.6168	-0.38708	-1.5425	-1.1531	-2.0058	-1.5927	-0.78088	-1.6652	-0.95777
-3.0067	-3.4025	-3.5411	-2.303	-2.2699	-3.2534	-2.6448	-3.3153	-2.6062	-2.7261	-2.9465	-2.8271	-2.0545	-1.0286	-2.1504	-1.656	-1.9119	-2.4064	-4.1136	-1.9669	-3.1032	-1.2058	-2.8854	-3.1912	-3.2287	-2.5282	-3.307	-3.847	-3.2775	-2.1543	-2.6774	-1.9663	-2.8547	-2.5138	-3.8606	-2.6678	-3.1124	-2.795	-2.4392	-1.4951	-2.6359	-2.4532	-1.9848	-1.8109	-3.0998	-2.2372	-2.2938	-2.9492	-2.4897	-2.8358
7.1359	7.8563	6.9951	7.6031	8.2305	8.0321	7.2466	7.3373	7.1422	7.4392	8.2009	7.5271	8.0627	7.9561	7.2616	8.1637	8.6369	7.9158	7.5661	7.6577	8.265	9.2128	8.4584	8.1489	8.761	8.1499	7.6948	9.4425	8.4931	7.5119	7.1203	9.1784	7.974	9.025	8.2442	7.1492	8.9974	8.1972	8.2247	7.9726	8.8806	8.2851	8.0394	8.4647	7.2419	7.5887	7.9323	8.7689	8.5922	9.2829
-2.9823	-3.8064	-4.2948	-4.274	-3.6703	-4.4688	-3.4944	-4.4558	-4.1729	-4.3566	-3.1431	-3.9846	-4.6787	-4.7509	-3.5517	-3.3986	-2.996	-3.8171	-3.7764	-2.622	-3.9462	-4.182	-4.4511	-3.4659	-3.8398	-4.2558	-3.9122	-3.5354	-3.3715	-4.3101	-4.2603	-3.8822	-4.206	-3.9158	-4.0628	-3.7662	-4.5344	-4.7896	-3.9292	-2.6945	-3.2012	-4.2898	-2.4094	-4.3351	-2.5937	-2.7063	-3.7125	-3.5363	-4.4362	-3.6041
-23.367	-22.19	-23.21	-23.538	-21.779	-21.881	-22.106	-21.813	-22.781	-22.252	-22.872	-22.104	-21.873	-23.279	-22.275	-22.952	-22.097	-22.096	-22.163	-21.509	-22.472	-22.619	-22.846	-22.486	-22.166	-21.589	-21.373	-22.051	-21.05	-21.478	-21.056	-22.896	-21.377	-21.271	-20.418	-21.095	-21.983	-22.148	-21.103	-22.173	-23.46	-21.168	-23.09	-21.915	-23.317	-22.322	-22.934	-22.393	-21.517	-22.296
4.8596	3.3463	4.4612	5.9701	4.594	4.6605	2.936	4.4789	4.2287	3.9751	4.3214	4.8473	5.2297	4.7107	5.8615	5.0085	5.7324	3.3786	5.2121	3.6017	2.7783	4.5313	4.8068	4.8652	3.2635	3.7896	4.9075	5.3013	3.8623	4.3718	6.1691	2.6322	4.3461	4.4768	4.3152	3.8524	5.1227	4.8973	4.0531	4.1224	5.5618	4.1419	3.5758	5.0984	4.3013	4.5872	4.0968	4.9267	4.7233	3.3968
9.3522	8.4389	9.8543	9.2939	9.3179	8.4444	10.692	10.364	9.9523	8.8915	9.8266	9.6076	9.892	10.215	9.7309	9.9792	8.7264	10.695	9.344	9.8011	10.563	7.716	10.536	9.7963	9.7438	9.2594	9.672	9.6555	9.4628	8.6943	9.3693	9.7417	9.5365	9.5013	11.016	10.036	9.3293	10.063	10.482	10.106	9.439	9.4404	9.6297	10.275	9.3802	9.4324	9.8995	10.096	10.967	9.5216
-10.075	-10.135	-10.769	-10.712	-11.554	-11.36	-11.468	-10.056	-10.039	-10.269	-10.407	-11.078	-10.885	-11.591	-11.476	-10.688	-10.268	-10.526	-11.377	-9.7633	-11.412	-10.703	-10.288	-11.568	-10.731	-10.431	-10.815	-11.009	-11.157	-11.108	-9.6542	-10.741	-10.222	-11.006	-11.037	-10.894	-11.054	-10.878	-10.624	-11.487	-10.976	-11.53	-11.05	-11.419	-10.212	-10.697	-10.021	-10.366	-11.694	-10.96
-0.035656	-0.11486	0.61135	-1.2743	-0.58488	-0.40964	0.22131	1.3982	0.59216	0.081373	-0.78725	-0.012338	0.82396	0.4303	-0.2159	-1.0209	1.3658	-1.2135	-0.18095	-1.0329	-0.45187	0.57064	-0.99143	-1.1194	-0.15951	-0.079284	0.13269	0.79998	-0.093266	0.93072	0.53052	-0.54612	-1.1384	-0.92103	-0.82904	-0.46576	-1.0259	0.017071	-0.15669	-0.20358	-1.4136	-0.2999	-0.13298	-0.26359	-0.29743	0.1334	-0.32979	0.5955	-0.98343	-0.26427
-0.25037	-0.88249	-1.0205	-1.3275	-0.71567	-1.7171	-0.6885	-0.2026	-0.57867	-0.99593	-0.20768	-1.2568	-2.2952	-0.92978	-1.2981	-2.2833	-1.9283	-1.288	-0.093628	-1.0677	-1.7718	-1.6631	0.22626	-0.58463	-0.42791	-0.12813	-0.53394	-1.6305	-1.2588	-0.90328	-1.0291	0.24139	-0.41506	-1.4166	-1.1171	-0.66968	-0.72493	-0.49706	-0.12927	-0.86298	-1.1081	0.81975	-0.27514	-0.90771	-0.86512	-1.1215	-0.74308	-0.79827	-0.43557	-0.98862
-11.543	-12.151	-10.878	-11.404	-10.771	-10.806	-11.313	-11.175	-10.073	-9.9567	-10.706	-10.123	-10.948	-10.331	-10.711	-10.048	-11.728	-10.735	-10.524	-10.94	-11.381	-11.391	-10.34	-9.6449	-10.671	-10.941	-11.197	-10.989	-11.202	-9.4078	-11.149	-10.282	-10.297	-10.253	-12.434	-11.026	-10.183	-10.659	-13.174	-10.654	-10.936	-11.203	-10.451	-11.323	-9.9096	-10.075	-11.093	-11.109	-11.206	-12.04
-3.3735	-3.0106	-1.5488	-2.0074	-1.1335	-3.0654	-2.7143	-2.8428	-1.4663	-1.5168	-1.6141	-2.3802	-1.3692	-2.8486	-2.2164	-2.2043	-3.2802	-2.3852	-2.4111	-1.3937	-2.7775	-2.0493	-2.4936	-2.394	-3.0507	-3.1002	-2.2071	-2.1585	-2.2005	-2.7325	-1.2426	-2.5734	-2.0401	-3.1149	-1.696	-2.1654	-2.4994	-2.3933	-1.8298	-1.6816	-3.1864	-2.5852	-2.6815	-1.4542	-2.6428	-0.72682	-2.5068	-1.9104	-2.3357	-2.9136
1.7639	2.4582	1.2562	1.1738	1.3367	2.217	0.77485	1.7942	1.3095	0.35337	2.4721	2.56	1.5402	1.8706	1.1632	2.0199	0.47423	1.6761	0.6356	1.0575	2.456	1.4094	1.8469	1.6308	1.2433	1.4465	1.505	0.67116	0.65961	1.1122	1.8336	1.6017	1.9181	2.3025	1.9072	1.0523	0.65295	0.64899	2.4068	1.7725	1.3275	2.2728	2.1551	2.9542	2.2598	1.589	0.80243	1.9284	1.9785	1.6973
-14.127	-14.028	-13.178	-13.559	-14.551	-15.248	-13.264	-13.821	-13.571	-14.32	-13.708	-13.866	-14.376	-14.375	-13.127	-13.799	-13.324	-13.74	-14.07	-14.906	-13.41	-14.531	-13.631	-14.912	-13.879	-14.635	-13.202	-13.689	-14.696	-13.111	-14.562	-13.795	-13.987	-14.201	-15.151	-13.983	-13.304	-13.085	-14.328	-14.093	-14.664	-14.451	-15.068	-14.806	-14.459	-14.57	-13.132	-14.289	-13.914	-13.595
-2.2981	-2.7286	-2.2442	-2.0531	-3.3469	-3.1336	-1.9381	-3.3632	-2.3161	-1.9779	-2.9248	-3.0694	-1.4676	-2.7177	-1.6939	-2.5796	-2.5268	-1.5279	-3.217	-3.5556	-3.4584	-3.026	-2.1034	-1.7586	-1.278	-1.9487	-2.6571	-3.3943	-2.5116	-2.0275	-3.9109	-3.4238	-2.4257	-2.7019	-2.554	-3.7921	-2.9191	-3.4197	-2.0776	-3.8995	-3.182	-3.3174	-2.1079	-2.8356	-2.5155	-3.438	-1.7294	-3.1311	-2.5902	-3.1523
-6.0459	-5.8458	-5.1773	-5.287	-6.6617	-5.1407	-5.9225	-6.3726	-5.7483	-5.31	-5.3355	-4.9105	-5.4119	-6.5568	-5.9261	-6.825	-5.0452	-5.3679	-6.0226	-5.9614	-6.7197	-5.5419	-5.4728	-6.6951	-4.9852	-5.0027	-4.8688	-5.614	-4.8603	-6.3047	-6.377	-5.5595	-5.3181	-5.9226	-6.4054	-5.8052	-4.9957	-5.0403	-5.2465	-6.6668	-5.676	-6.5789	-5.5204	-5.3163	-5.8924	-5.6514	-5.5436	-6.0329	-5.6301	-5.6142
-10.402	-10.808	-9.3758	-10.276	-11.241	-11.322	-11.644	-11.222	-10.737	-11.461	-10.961	-10.933	-10.99	-12.079	-10.219	-10.543	-10.903	-10.62	-9.2616	-10.155	-11.373	-11.019	-12.715	-10.224	-9.8447	-10.494	-10.422	-10.449	-10.29	-10.086	-10.675	-11.274	-9.6734	-10.347	-11.103	-10.506	-11.145	-10.194	-11.14	-10.926	-10.323	-10.512	-10.649	-10.663	-10.475	-11.523	-11.017	-11.227	-10.149	-10.554
10.907	10.09	10.08	9.9657	9.3129	9.9813	10.877	9.7055	9.318	9.713	10.484	10.477	10.713	10.365	9.7856	10.51	8.9584	9.7537	9.5093	10.765	9.8457	9.3534	9.3178	9.9451	9.2921	9.3159	9.7861	10.692	9.9698	9.2636	10.164	9.049	9.1119	8.5988	11.121	10.129	9.7919	10.633	9.6511	9.214	9.776	9.8633	9.722	10.371	9.7045	9.2904	9.9598	9.565	9.9796	9.7901
-3.1248	-2.6663	-2.3556	-3.8051	-3.7977	-3.3709	-3.9904	-3.6859	-2.4946	-1.6588	-1.7921	-3.3185	-3.9394	-3.23	-4.5637	-4.1468	-2.8239	-3.0236	-3.0551	-2.7483	-3.3422	-3.3349	-1.9905	-3.6583	-3.4447	-2.7624	-3.4526	-2.1608	-3.8953	-4.0139	-3.2152	-3.1581	-3.4344	-2.753	-3.3218	-2.9922	-4.1453	-3.7304	-3.6965	-3.6848	-2.8609	-3.9689	-3.2167	-3.9718	-3.7341	-2.9313	-2.0652	-4.4598	-2.7836	-3.8737
9.3293	9.4815	9.6812	9.9004	8.131	9.6186	8.5398	9.9753	8.9009	9.8799	8.6837	10.018	8.3881	10.037	9.5342	9.4494	8.823	8.795	9.1662	9.6862	10.284	9.2763	9.6031	8.6161	9.449	9.701	10.277	7.9294	9.7874	9.7563	9.6536	9.1533	9.4997	9.6524	9.021	9.7072	9.3329	10.819	10.605	10.79	9.9178	10.649	9.4304	9.3476	9.5001	11.081	9.2485	10.016	9.5164	10.435
-21.295	-21.019	-21.427	-22.269	-20.75	-21.427	-19.38	-20.937	-20.571	-19.437	-20.248	-20.743	-19.789	-21.382	-20.588	-19.665	-20.922	-19.242	-20.898	-21.131	-21.285	-19.618	-21.192	-20.649	-21.088	-21.284	-19.888	-21.59	-21.313	-20.929	-21.289	-20.087	-20.132	-20.948	-20.784	-21.608	-20.977	-21.04	-21.091	-20.853	-20.698	-21.869	-22.201	-20.393	-20.616	-22.086	-20.12	-20.857	-20.642	-21.224
-13.035	-11.885	-12.176	-13.159	-13.302	-13.841	-13.158	-13.804	-13.257	-14.032	-12.559	-13.739	-13.721	-13.978	-13.698	-13.016	-12.608	-14.655	-13.159	-14.034	-11.59	-12.794	-13.343	-12.366	-13.496	-13.277	-13.361	-13.612	-13.784	-14.017	-13.07	-13.844	-14.039	-13.926	-13.014	-13.361	-13.643	-13.836	-14.074	-13.486	-13.714	-13.003	-12.4	-13.586	-14.202	-12.451	-13.881	-12.34	-13.802	-14.074
-13.165	-12.776	-13.598	-13.085	-13.328	-12.379	-13.078	-12.508	-12.357	-13.042	-11.763	-12.827	-13.409	-13.059	-11.973	-11.035	-11.971	-14.087	-13.083	-13.042	-12.937	-13.335	-12.193	-11.962	-12.557	-13.656	-13.6	-12.774	-13.054	-12.033	-12.946	-11.49	-12.206	-12.432	-11.976	-13.049	-12.63	-12.831	-11.776	-13.188	-12.187	-12.694	-11.465	-13.713	-12.942	-12.164	-12.37	-11.074	-12.987	-12.45
-11.531	-9.9779	-11.206	-10.78	-10.399	-10.712	-10.9	-9.857	-10.033	-10.697	-11.438	-11.692	-11.074	-9.7928	-10.833	-9.7943	-9.2715	-11.063	-11.037	-11.25	-11.701	-10.67	-11.418	-11.728	-11.138	-10.463	-9.6678	-10.703	-9.7221	-10.731	-11.14	-11.075	-10.581	-10.573	-11.472	-11.466	-10.812	-11.373	-11.025	-9.4367	-10.406	-10.219	-10.734	-11.056	-10.839	-10.909	-10	-10.722	-10.345	-11.758
-8.5615	-8.7771	-7.9978	-8.8202	-9.3032	-7.7867	-9.0922	-9.7461	-8.9231	-9.1444	-8.0232	-10.149	-9.4956	-9.1108	-9.7355	-9.8726	-8.1645	-8.7759	-8.7771	-9.165	-8.4248	-8.2115	-9.0318	-8.6124	-9.7432	-9.1479	-8.2021	-9.3913	-8.7223	-8.6796	-9.9248	-8.6278	-9.3138	-9.0432	-8.7571	-8.5466	-8.0414	-8.9154	-8.9263	-9.405	-9.9678	-10.02	-9.3484	-8.3966	-9.5686	-8.36	-10.225	-10.016	-10.083	-8.2052
-1.506	-2.566	-0.085125	-0.22265	-1.3471	-1.772	-1.684	-1.8959	-0.83056	-0.16916	-1.2527	-0.71903	-2.604	-1.1418	0.16123	-0.82725	-0.47651	-1.1581	-1.4826	-1.5902	-0.764	-1.3746	-2.0971	-1.6267	-1.7846	-1.883	-0.85011	-1.6745	-1.0657	-1.7292	-2.2066	-1.4322	-1.6572	-1.5437	-0.23177	-2.4732	-1.1577	-1.5263	-1.0447	-1.8432	-1.4258	-2.3331	-0.98484	-2.0736	-1.9384	-1.0607	-1.1421	-0.89762	-2.2329	-2.9264
-1.4631	-2.0051	-0.90582	-0.90777	-1.1437	-0.73015	-1.7801	0.33719	-2.1871	-0.70427	-1.2959	-1.1015	-1.6985	-1.2673	-2.0097	-1.5198	-2.4119	-1.5116	-1.9317	-1.5377	-2.6521	-0.78321	-1.5749	-1.9139	-1.3289	-2.161	-2.3351	-1.0191	-1.0768	-1.1059	-0.563	-1.7804	-1.1652	-0.31308	-1.3998	-0.28899	-0.82992	-2.4564	-1.7321	-1.2608	-1.5158	-1.1017	-0.77829	-1.4546	-1.5227	-1.792	-1.6989	-1.6274	-2.2397	-1.2824
-4.3564	-4.2502	-4.6444	-4.7998	-3.3328	-4.9989	-4.0166	-3.2017	-3.7812	-4.6926	-3.9297	-3.649	-4.1137	-3.6448	-3.9067	-2.8278	-4.1492	-4.2744	-4.001	-3.8512	-3.0761	-3.0198	-3.5372	-3.458	-4.3157	-3.0466	-3.7044	-3.7543	-3.0654	-4.4809	-4.3192	-3.467	-3.4657	-3.3026	-4.3351	-4.3449	-3.727	-3.3338	-3.7422	-3.4337	-3.6329	-4.0063	-3.644	-3.8629	-2.8589	-3.6076	-3.0888	-2.7384	-4.3215	-5.3867
-0.2131	0.58669	1.6441	2.9598	1.5495	0.49794	1.8005	1.9603	1.6777	0.10218	0.72625	1.1935	0.73234	1.4789	0.2144	1.5715	2.6753	1.264	0.93583	0.19502	1.1824	2.3559	0.77858	0.76666	0.71231	2.0084	1.4321	0.42861	0.94965	1.0265	0.69805	1.1019	1.1295	2.0148	0.91669	0.50679	1.1749	1.9279	1.3327	1.7757	0.93692	0.48921	0.069704	1.3046	0.63504	1.2115	1.163	1.8002	1.3165	0.41057
-13.737	-14.372	-15.978	-13.845	-13.796	-15.233	-15.377	-15.122	-14.659	-14.549	-14.609	-14.414	-14.531	-14.289	-14.316	-15.234	-15.204	-12.908	-14.884	-14.478	-14.538	-13.173	-13.512	-14.737	-14.052	-15.582	-14.771	-15.278	-13.828	-15.213	-14.354	-14.254	-15.485	-14.521	-14.484	-15.874	-14.561	-14.296	-14.321	-13.342	-14.796	-14.481	-14.781	-14.32	-14.717	-15.618	-14.198	-15.839	-15.084	-14.396
-2.6353	-3.3828	-2.6313	-2.8326	-3.1631	-2.5983	-1.7663	-2.0994	-1.9582	-2.1594	-2.4429	-3.0083	-1.8943	-1.4079	-2.1244	-2.6388	-2.626	-3.2338	-2.356	-1.5284	-3.1009	-2.0333	-3.2998	-2.5297	-2.5224	-3.1679	-2.0833	-2.1323	-2.0326	-2.6551	-1.8161	-3.316	-2.4685	-1.908	-2.7812	-2.7576	-2.2947	-2.5839	-2.2423	-1.7069	-3.9851	-2.7142	-3.1269	-2.2379	-1.7533	-1.4668	-2.716	-2.4595	-3.3808	-2.0366
-3.4203	-2.7226	-3.743	-3.4599	-3.7505	-3.4293	-3.9717	-2.9301	-3.3577	-3.2638	-3.1903	-2.5511	-3.7361	-3.3531	-3.8448	-3.8345	-2.6053	-4.8158	-2.8383	-4.2863	-3.2318	-3.0836	-3.5763	-4.285	-2.4398	-2.9517	-3.765	-4.3073	-4.4934	-3.798	-2.6432	-3.266	-3.6365	-3.116	-3.7043	-3.8339	-3.1955	-3.1127	-3.4624	-4.5614	-2.7649	-3.6404	-2.9811	-3.119	-3.3759	-4.6075	-2.4145	-3.8534	-3.0681	-2.9776
-11.962	-11.998	-13.371	-12.55	-12.96	-13.224	-12.016	-11.966	-13.856	-12.976	-10.931	-12.023	-12.983	-12.316	-12.058	-13.937	-13.206	-13.12	-12.968	-12.117	-12.52	-13.452	-12.988	-12.769	-12.815	-12.93	-12.364	-13.371	-13.678	-13.401	-13.713	-13.304	-11.15	-12.614	-12.954	-13.303	-13.212	-13.516	-13.362	-12.618	-13.01	-12.832	-12.217	-12.866	-12.843	-11.531	-12.504	-12.998	-12.376	-11.589
-6.2451	-5.6456	-6.2013	-4.9596	-5.3562	-6.0437	-5.3632	-6.8042	-5.1995	-6.2108	-6.5037	-5.5182	-5.4101	-6.2956	-5.9711	-5.715	-5.6038	-4.7329	-6.4469	-5.4127	-5.9095	-5.9379	-5.1476	-6.1945	-4.6549	-4.9681	-5.2312	-6.8427	-6.3249	-5.7401	-5.7211	-4.7017	-5.95	-6.4456	-5.7703	-6.8366	-5.7597	-5.2168	-5.055	-5.022	-5.0255	-6.0246	-5.8558	-4.8958	-4.6205	-5.309	-6.658	-5.8318	-4.8386	-5.9594
-2.4467	-2.6189	-3.9599	-3.2066	-3.8489	-3.4206	-2.3667	-3.6212	-3.3879	-2.7186	-2.4149	-3.6038	-2.907	-2.9453	-2.0418	-2.6309	-2.8452	-2.9028	-3.4503	-3.5425	-4.9741	-3.8823	-3.9323	-3.4006	-3.464	-2.7741	-4.0706	-3.8031	-3.0294	-3.2678	-2.3851	-3.2138	-4.2737	-3.4527	-2.586	-4.0288	-3.0333	-3.2752	-3.9661	-2.8388	-2.6498	-2.8796	-3.5676	-3.596	-3.1789	-3.954	-1.8403	-3.4445	-3.2116	-2.6012
-22.009	-21.488	-22.335	-22.528	-22.023	-22.315	-21.992	-22.514	-21.876	-22.389	-22.165	-21.814	-21.999	-22.981	-22.366	-22.555	-20.997	-22.426	-22.206	-22.696	-23.204	-21.832	-22.168	-22.857	-21.581	-22.429	-23.5	-22.406	-22.687	-22.346	-21.239	-22.384	-21.851	-22.135	-22.176	-22.014	-22.318	-22.477	-20.185	-22.236	-21.707	-22.401	-21.096	-21.795	-22.368	-22.724	-22.117	-21.306	-20.957	-21.263
2.2199	2.3848	0.48337	1.4522	0.53022	2.2361	1.8432	2.9347	1.7539	1.4499	0.78363	1.1639	1.5151	1.5764	0.48666	1.4619	2.3973	2.3602	2.5023	1.6153	2.3914	2.8691	1.905	2.4913	2.6216	1.4011	1.8303	1.8988	2.506	3.0658	1.831	-0.28843	1.1171	2.1288	1.8459	1.6992	0.99974	1.6342	2.14	2.2901	2.7779	0.33784	1.8482	0.29049	1.7397	1.4926	1.9187	1.4806	0.83176	1.2637
-14.115	-13.767	-13.42	-13.901	-14.374	-13.583	-13.719	-14.188	-13.969	-13.632	-14.127	-13.058	-12.923	-13.477	-13.175	-13.549	-14.008	-13.083	-14.381	-13.908	-13.956	-14.592	-13.538	-14.32	-13.98	-14.784	-13.37	-14.762	-14.253	-12.678	-13.151	-13.968	-14.585	-13.696	-13.933	-13.877	-14.125	-15.085	-13.939	-14.764	-13.573	-13.526	-12.635	-12.936	-13.644	-14.426	-14.563	-14.627	-13.579	-13.233
-10.715	-11.457	-11.309	-11.714	-11.675	-11.663	-11.678	-10.819	-11.025	-11.739	-11.44	-10.76	-10.475	-11.309	-11.068	-12.636	-11.318	-10.76	-10.87	-10.366	-12.117	-10.956	-11.852	-11.388	-11.357	-12.156	-11.529	-10.677	-11.209	-11.692	-11.046	-11.354	-11.81	-10.728	-12.048	-11.745	-10.037	-11.139	-10.389	-11.454	-10.778	-11.685	-11.054	-11.004	-11.425	-9.8682	-11.403	-11.162	-9.8154	-11.809
4.6139	4.5137	4.8958	4.226	5.7552	3.9007	5.394	5.1074	5.3089	4.6917	5.0423	4.4617	6.3092	4.38	5.4167	5.649	5.1824	5.9492	4.8072	4.7365	6.0832	4.8835	5.8681	4.3207	5.7281	4.3613	5.0003	4.0972	4.7574	4.6913	5.0894	4.8447	4.5247	5.376	5.5139	6.0871	5.4005	4.6198	4.8005	4.4177	5.2741	5.0042	5.29	4.7124	3.7937	4.7545	4.9032	3.9764	4.7103	3.8721
2.7082	2.1273	1.9616	2.2011	2.5514	1.3067	2.2171	2.0433	2.4205	2.9553	2.2905	2.3116	2.8444	2.6107	2.2415	1.6989	3.4597	2.6017	2.719	2.2521	2.5677	2.3944	3.7497	2.3328	2.23	1.4223	2.2889	2.7075	2.6886	2.7804	2.5058	1.89	3.3728	2.0697	2.2532	2.4839	1.5525	3.12	2.6637	2.4528	1.5109	2.2938	2.3106	2.5668	3.0043	2.0831	3.499	2.1364	3.1559	3.3422
-4.7066	-5.7554	-4.6943	-5.1845	-5.4259	-4.6608	-5.8108	-5.8514	-5.497	-5.5045	-6.2702	-5.3521	-5.4119	-5.7267	-5.3859	-5.7266	-5.3832	-6.6575	-4.5438	-5.5177	-5.7601	-5.8751	-4.1255	-5.2324	-5.4831	-5.9987	-5.3075	-5.141	-5.837	-5.6015	-5.1612	-5.3274	-5.9513	-5.5361	-5.5711	-5.2907	-4.72	-5.1646	-4.3429	-5.975	-5.7976	-5.561	-4.1566	-5.0104	-5.3825	-5.1215	-4.6145	-5.0176	-5.7126	-5.1286
-3.5404	-2.7622	-3.1366	-3.4601	-3.2392	-3.5533	-4.1611	-4.0506	-3.4511	-3.3767	-2.7155	-2.7585	-2.9607	-2.6466	-4.048	-4.7619	-2.6784	-3.0631	-4.0142	-3.2533	-4.908	-3.4948	-3.4448	-3.4042	-3.693	-4.5792	-4.0756	-3.469	-4.373	-4.5485	-4.1501	-2.8008	-4.6425	-4.5228	-3.8972	-4.264	-4.6847	-3.2681	-4.2276	-3.8945	-4.1952	-3.73	-3.7049	-4.4298	-4.3426	-3.2726	-2.744	-4.1727	-4.1864	-3.6892
-21.267	-21.797	-21.904	-21.733	-22.115	-22.267	-21.926	-22.18	-21.448	-22.541	-22.126	-21.85	-21.844	-22.999	-22.274	-22.46	-22.988	-22.686	-22.292	-22.471	-21.83	-21.322	-23.037	-21.21	-21.976	-22.712	-22.375	-22.371	-22.071	-22.097	-21.365	-21.947	-21.608	-21.835	-21.898	-23.002	-21.94	-21.959	-22.067	-21.943	-21.963	-21.483	-21.064	-21.471	-22.592	-21.241	-23.054	-23.302	-23.139	-21.576
0.5399	-1.1676	-0.96933	-0.32701	-0.53801	-0.42386	-0.44336	0.34944	0.76975	0.22402	0.25457	0.091692	-1.4414	-0.86196	0.36372	-0.73075	-0.14903	-0.55306	-0.84718	0.68175	-0.4831	-0.44448	-0.074163	0.39824	-0.98406	-0.6578	0.92951	-0.21911	-0.84407	0.66893	0.68049	-0.77109	-0.98021	-0.64974	-0.070286	-0.036933	0.609	-1.0042	-0.076708	0.45977	-0.14728	-0.21871	0.26931	0.082387	0.097213	-0.61083	1.2214	-2.1629	-0.37558	0.21526
-11.145	-11.146	-10.948	-11.54	-12.08	-12.462	-10.7	-11.548	-12.065	-11.466	-11.879	-11.112	-10.272	-11.502	-12.499	-12.25	-12.076	-11.643	-11.298	-10.782	-11.13	-11.172	-11.507	-10.836	-11.754	-11.358	-12.163	-11.448	-11.303	-11.315	-11.755	-11.28	-11.641	-11.507	-10.842	-11.389	-10.992	-12.897	-11.686	-10.965	-11.937	-11.691	-10.416	-12.922	-11.673	-12.711	-12.242	-11.471	-11.163	-12.493
5.3236	6.633	6.8473	7.1944	7.3481	6.8812	6.7315	7.5955	6.8411	6.7153	7.3387	6.7667	6.3069	6.1891	6.3456	7.1775	7.5058	6.9979	7.9846	7.2223	5.4933	6.677	7.2271	7.1367	6.5604	7.033	7.4223	6.9419	5.8354	6.3871	7.4622	6.8207	6.1519	6.5163	8.6157	6.5554	6.4197	6.876	5.2426	7.5474	5.9489	7.6763	7.1063	6.4574	6.2815	6.5865	5.7643	5.951	6.253	6.9314
2.595	2.7887	2.0875	3.3554	3.8289	4.3065	2.6357	3.2582	2.8094	2.58	2.7458	3.3896	3.1073	3.7828	2.9312	3.7124	2.6935	2.221	2.4956	3.5641	3.3945	3.051	3.3639	3.5767	1.493	2.1733	3.3903	2.4352	3.1269	3.3221	4.4886	2.3907	3.3767	3.048	3.3905	4.6467	3.7673	3.7062	2.3665	3.7694	3.3947	2.8008	2.6647	2.2053	2.2182	2.1389	2.5699	2.1712	2.5449	2.7811
2.111	1.9928	2.5218	2.6917	2.5407	2.0465	3.5256	3.3007	2.1958	2.1745	2.3125	3.8621	2.3792	2.684	2.4681	1.9719	3.2513	2.1338	2.7534	2.709	2.9566	3.4678	2.6012	2.7517	2.8017	2.1103	2.1584	2.1628	2.4097	3.6235	2.1816	1.9464	3.4274	2.8394	3.1999	2.5041	2.7638	2.3968	2.3252	2.5131	2.3486	3.264	1.6753	2.7784	3.2322	3.4575	2.4597	2.8574	3.5067	2.6698
-5.3825	-4.4153	-5.5038	-5.6421	-5.7642	-6.1773	-6.1054	-6.156	-6.7143	-6.3699	-6.2321	-5.9469	-6.0059	-6.6186	-5.928	-5.7121	-5.1656	-5.5627	-4.9314	-5.5609	-5.5472	-5.3097	-6.42	-5.5021	-4.6286	-4.9747	-6.5808	-6.1301	-5.1165	-4.5115	-5.5421	-4.8401	-5.5522	-5.7671	-5.7565	-5.3708	-5.5243	-5.3493	-6.5658	-4.9382	-6.2094	-5.9061	-4.4046	-6.7523	-5.5125	-4.9681	-6.7071	-5.9671	-5.6093	-6.3947
5.2879	3.854	4.9256	5.2024	4.6251	3.4111	4.9759	4.1681	3.7475	3.5321	4.9272	3.5243	4.5026	4.4413	4.0498	4.4293	4.9313	4.3052	4.0665	3.1142	4.0108	4.734	4.3199	3.9941	4.2262	4.3808	5.333	4.5662	3.5915	4.1994	4.2937	3.7577	3.8794	4.3264	5.0988	4.5729	4.3624	5.7023	4.627	4.8505	3.2039	4.2573	4.648	4.8544	4.4464	5.0161	4.6052	4.7741	4.051	5.893
-22.01	-21.532	-23.366	-22.592	-22.009	-22.695	-21.931	-22.163	-22.764	-22.928	-20.662	-23.076	-21.976	-22.306	-23.016	-21.992	-22.363	-21.518	-22.463	-22.408	-23.129	-22.472	-22.584	-22.077	-22.055	-22.429	-21.756	-22.92	-21.94	-22.533	-21.555	-22.72	-21.344	-22.951	-21.753	-22.513	-21.967	-21.3	-23.213	-22.768	-21.752	-23.424	-21.465	-22.862	-23.18	-21.835	-23.007	-22.872	-20.675	-22.622
2.2923	1.1763	2.3492	1.6436	2.4155	1.7983	1.4755	1.7074	1.0986	1.5697	2.163	1.5408	0.29563	2.6587	1.0861	1.1736	1.7875	0.94419	1.4031	2.0618	0.75394	1.8808	2.5056	1.126	1.4283	2.3347	1.1768	1.7572	0.64079	1.2655	2.7679	2.2433	2.833	0.95923	2.0058	1.3821	0.80977	2.9141	1.0153	1.7091	1.7628	2.1584	1.6155	2.0549	1.8257	1.9174	0.73792	0.47815	1.2584	2.5293
-3.5821	-2.8265	-3.7233	-4.6413	-2.9492	-2.6988	-2.7516	-3.053	-3.4364	-2.395	-2.9697	-3.1922	-3.6878	-2.9543	-2.6592	-1.8527	-4.4142	-4.2371	-3.6997	-3.2372	-3.57	-4.0578	-3.659	-2.4073	-2.9276	-2.2246	-1.7258	-2.4639	-2.1565	-3.0496	-4.0813	-2.8517	-2.9951	-4.0208	-2.9446	-3.763	-2.9324	-4.4595	-3.0253	-2.6153	-3.1539	-3.7556	-3.3912	-3.6182	-3.3297	-2.9702	-3.6527	-2.906	-2.8557	-2.0335
[truncated: 150 more columns]
