# Supplementary material for: Genetic dissection of main and epistatic effects of QTL based on augmented triple test cross design
Source: PLoS One. 2017 Dec 14;12(12):e0189054. doi: 10.1371/journal.pone.0189054 (PMC5730204; doi:10.1371/journal.pone.0189054)
Supplement: S7 Supporting Information — (ZIP) [file pone.0189054.s007.zip › z2_450_0.8_5.csv]

-21.171	-20.657	-20.337	-21.433	-20.902	-20.594	-20.666	-19.659	-19.59	-20.99	-21.047	-20.658	-19.698	-19.981	-20.813	-20.963	-20.542	-21.264	-19.962	-21.101	-20.313	-20.549	-21.12	-19.667	-21.254	-20.979	-21.022	-20.591	-20.67	-18.526	-20.751	-21.291	-21.106	-18.557	-21.71	-21.986	-20.532	-21.021	-20.316	-20.225	-21.746	-21.833	-20.45	-19.678	-20.244	-20.628	-21.839	-19.493	-21.807	-21.327
-13.261	-14.042	-13.345	-13.633	-14.864	-12.687	-14.643	-12.382	-13.526	-15.739	-12.502	-14.408	-13.764	-14.476	-15.671	-13.376	-14.858	-15.415	-14.282	-12.727	-13.437	-14.411	-13.107	-14.091	-15.374	-14.897	-14.746	-14.36	-13.285	-14.29	-14.958	-14.188	-15.347	-13.315	-14.447	-14.376	-12.439	-13.752	-13.17	-14.709	-14.377	-14.207	-13.56	-14.889	-14.501	-15.154	-14.711	-13.623	-14.822	-12.969
-13.337	-11.632	-12.501	-12.878	-12.324	-13.014	-12.538	-12.017	-13.833	-14.71	-13.846	-12.485	-13.907	-12.827	-13.506	-12.132	-11.209	-11.144	-12.868	-13.34	-13.547	-13.525	-13.812	-13.907	-13.504	-13.487	-14.732	-13.473	-14.332	-12.191	-15.419	-13.08	-13.841	-13.433	-12.927	-11.856	-13.456	-13.698	-13.393	-14.291	-13.936	-12.437	-13.835	-10.917	-13.693	-13.741	-12.989	-12.899	-13.654	-13.018
-2.9745	-1.9665	-3.3671	-2.75	-3.5102	-3.557	-1.8815	-3.1644	-2.0178	-1.1994	-2.8148	-3.409	-3.0548	-2.1707	-3.9764	-3.7096	-3.5974	-5.9105	-4.575	-1.9338	-2.3236	-3.3321	-4.2146	-1.9535	-4.4078	-3.1434	-3.3291	-3.5283	-3.7378	-3.7506	-2.8696	-3.8826	-3.3688	-3.7122	-3.6192	-1.2481	-3.6634	-4.4541	-4.0039	-2.1699	-3.1442	-2.5141	-4.3192	-4.8921	-3.0247	-3.163	-3.5431	-3.1959	-2.1179	-1.9127
-0.38653	-1.1208	-1.9166	-2.8057	-2.636	-2.1611	-1.0727	-2.3775	-0.81256	-1.4531	-1.8168	-0.90575	-1.7661	-0.29176	-2.1602	-1.1327	-0.64284	-2.2238	-1.7269	-2.3269	-1.8017	-1.9156	-2.5998	-2.0153	-0.90015	0.099817	-0.56413	-0.88349	1.0936	-2.1473	-1.591	-2.0966	-2.2161	-1.8741	-0.26611	-1.4796	-0.34155	0.31242	-1.1332	-1.3111	-0.81458	0.081828	-1.0327	-0.96223	-1.6985	-1.9985	0.76671	-2.2339	-1.2774	-2.2011
-2.4314	-3.9548	-3.095	-3.9155	-1.1394	-2.2928	-3.0707	-3.9547	-3.4939	-2.3898	-2.5991	-3.5006	-3.2432	-2.4542	-2.9312	-4.4902	-3.556	-2.8246	-1.5223	-3.2386	-2.7889	-3.3692	-2.0943	-2.9949	-1.8948	-4.4922	-3.5695	-2.054	-3.7516	-4.1048	-3.7742	-1.5296	-2.0295	-3.633	-2.2423	-1.9384	-2.17	-3.5621	-3.1841	-1.9081	-3.0518	-3.4051	-3.7362	-4.3109	-3.7979	-3.6747	-2.759	-3.9034	-3.7167	-2.6699
9.1041	9.6061	7.8645	8.402	8.6861	8.1473	7.3454	9.8592	9.4705	8.9209	8.392	8.0718	7.8377	7.8523	8.205	9.8603	9.0549	7.426	7.6708	8.529	8.3627	9.0825	9.145	9.2197	7.7886	9.5005	7.4088	9.2153	8.6043	8.855	9.9536	7.3879	7.727	9.9114	8.5713	8.0795	8.495	8.2479	8.2784	9.388	8.0433	7.8371	9.0123	8.8482	8.9467	7.5986	8.7458	8.1541	8.3204	7.3221
4.029	2.2218	2.4658	1.1084	0.29312	2.5268	2.6737	1.8242	2.5102	1.5932	3.4229	1.2834	1.3439	0.77842	2.0562	1.7558	2.6533	1.3217	1.7031	2.346	0.21856	2.6621	1.5049	0.38583	2.2195	-0.24312	2.2501	1.4407	3.6494	1.5704	2.9246	1.4713	1.7156	2.0597	2.1419	1.5537	2.5612	1.5034	0.29114	1.5219	2.5311	1.2428	1.092	2.8377	1.6513	2.0863	1.9084	1.8855	3.5441	0.96166
-5.4087	-4.2	-3.1359	-4.1289	-4.5161	-3.6712	-4.7354	-4.1582	-4.0408	-5.2866	-4.1472	-4.2026	-3.9668	-4.7247	-2.5598	-2.9083	-4.0529	-4.1196	-2.9152	-3.0143	-4.6059	-4.0944	-4.5146	-4.6452	-4.4822	-6.8909	-4.8157	-4.9083	-3.5647	-4.3964	-4.1367	-5.3005	-4.6884	-5.3259	-3.9867	-5.0243	-3.7523	-3.3808	-3.7224	-4.8494	-3.2864	-4.4063	-2.5866	-4.8727	-5.5736	-5.2205	-2.6005	-2.1476	-4.61	-3.054
-4.8707	-6.2844	-7.0865	-5.164	-5.3779	-5.2957	-4.3316	-7.5769	-7.5099	-6.5271	-5.8858	-5.9042	-3.4827	-6.7344	-4.3049	-5.8164	-7.0185	-6.561	-5.4383	-5.9849	-6.0654	-6.8542	-6.0626	-5.7778	-6.1611	-5.8196	-4.5398	-4.8178	-4.6104	-4.7455	-4.9006	-4.8809	-5.974	-5.7523	-2.9872	-4.6104	-6.0878	-4.1313	-7.2747	-3.9162	-5.1386	-3.6838	-6.7682	-5.7418	-5.6186	-7.6962	-5.7019	-6.3214	-5.2879	-5.1204
-12.956	-11.311	-12.357	-11.528	-11.57	-11.673	-13.43	-11.083	-10.098	-11.12	-11.684	-11.311	-11.989	-10.876	-11.242	-12.46	-12.511	-12.216	-12.12	-11.292	-13.466	-12.127	-11.245	-10.936	-11.7	-11.825	-12.993	-11.455	-11.278	-12.01	-10.95	-12.736	-11.855	-11.263	-10.393	-12.355	-11.919	-9.7973	-11.494	-12.758	-11.881	-12.386	-11.932	-12.781	-12.092	-12.498	-11.882	-12.555	-12.785	-10.185
-2.854	-2.8981	-2.7386	-3.3903	-2.5407	-2.7152	-2.9205	-2.4364	-1.9982	-1.6384	-2.9501	-3.2841	-1.7532	-1.939	-2.1418	-2.5265	-3.8016	-2.8609	-3.195	-3.2226	-3.4968	-2.6337	-3.8121	-3.0653	-2.3002	-1.0872	-3.6052	-1.7453	-2.2813	-3.5027	-1.9879	-2.1749	-3.6579	-4.2998	-2.8942	-3.6302	-2.4573	-0.49524	-3.0347	-1.7965	-1.6511	-2.0965	-2.6923	-4.3587	-2.5039	-1.947	-0.85952	-2.1561	-2.3356	-2.0317
-14.959	-14.603	-13.519	-13.264	-14.952	-13.806	-14.141	-13.448	-14.363	-13.114	-13.387	-13.066	-12.861	-12.691	-14.384	-11.299	-14.627	-12.548	-13.273	-13.616	-12.136	-13.543	-13.449	-14.505	-12.929	-14.293	-14.582	-12.674	-14.267	-13.671	-13.511	-13.758	-12.802	-13.693	-12.133	-11.176	-13.182	-13.4	-13.056	-13.701	-12.743	-13.039	-14.792	-12.19	-14.265	-13.245	-13.158	-13.74	-13.883	-12.706
-1.4718	-2.4153	-1.4052	-1.2387	-1.9178	-1.9335	-1.5665	-1.459	-1.0059	-1.4346	-1.5123	-1.7054	-3.1291	-3.175	-0.29419	-1.597	0.14872	-2.5109	-0.76908	-1.3344	-1.7573	-1.5571	-1.9863	-1.1833	-2.7798	-1.2617	-1.263	-1.1237	-2.8835	0.4149	-1.5693	-0.60975	-1.3938	-0.85282	-1.8159	-2.6958	-0.57482	-0.44247	-1.9445	-1.7898	-2.3625	-1.6642	-1.9974	-0.26985	-0.91639	-2.7571	-0.70296	-2.0882	-3.4155	-0.54845
9.1271	8.9482	7.6792	9.6644	9.2565	8.2702	9.2685	10.499	8.9395	9.0822	8.8498	8.9195	11.019	7.2299	9.2283	8.9172	8.3487	7.725	7.8495	9.6286	8.607	9.6045	8.9286	9.1582	8.2754	8.3861	8.6952	9.848	9.1024	8.8093	7.8874	8.7546	7.8747	8.3077	7.0644	8.8528	9.7009	9.3831	8.5437	8.7252	8.3908	8.6935	8.3143	9.2341	7.1582	8.1615	9.5438	7.8106	9.8594	7.4679
9.4324	10.802	9.4494	9.1679	8.734	9.2274	9.787	10.145	10.645	9.2281	9.8606	7.7482	9.2023	9.7419	8.7333	9.6627	10.902	10.193	8.2464	9.9539	8.4837	10.577	10.039	10.078	11.308	9.2816	10.961	10.365	9.6796	11.69	10.27	9.441	10.327	9.8887	9.8923	9.6737	8.9625	9.8896	9.0456	11.387	8.9817	9.3603	10.452	10.36	10.643	8.6125	9.5573	9.0587	9.8563	8.2228
-21.326	-22.147	-22.181	-22.792	-22.709	-21.407	-22.846	-21.62	-22.917	-22.966	-22.338	-21.221	-23.267	-23.811	-22.557	-21.371	-21.814	-22.287	-23.794	-23.676	-22.363	-21.386	-22.238	-22.323	-21.906	-21.619	-21.948	-22.557	-21.781	-21.556	-21.762	-22.505	-22.063	-22.421	-22.919	-22.296	-23.517	-21.66	-21.099	-21.709	-21.829	-22.907	-23.231	-22.688	-22.33	-20.581	-22.912	-22.972	-21.646	-23.229
-21.745	-20.373	-20.929	-21.447	-22.272	-21.035	-22.34	-23.266	-21.027	-21.048	-21.784	-19.818	-23.453	-20.933	-23.598	-22.927	-23.56	-23.11	-22.681	-22.213	-23.314	-23.658	-23.09	-21.85	-21.997	-21.949	-21.481	-21.935	-22.719	-25.231	-22.021	-22.428	-23.503	-21.915	-21.359	-21.665	-22.987	-21.918	-20.256	-21.3	-21.313	-23.707	-22.814	-23.919	-22.363	-23.724	-20.233	-22.526	-22.8	-22.865
-4.3285	-4.172	-4.3745	-3.7796	-5.225	-4.8752	-4.6948	-3.7195	-4.0678	-4.1003	-2.3162	-1.8329	-2.773	-4.6953	-3.5192	-4.1431	-4.3586	-3.6817	-4.1129	-3.9551	-5.2879	-4.9168	-4.8925	-4.7111	-3.8549	-3.8048	-5.2446	-3.7288	-3.9734	-2.3515	-4.8927	-4.0813	-4.4966	-3.5117	-5.0888	-4.1535	-4.9982	-5.726	-4.1738	-4.0492	-5.0346	-3.9387	-3.3539	-4.3181	-4.58	-4.4542	-4.1634	-3.8335	-3.1636	-5.171
-21.177	-24.476	-22.942	-23.074	-22.673	-22.066	-21.571	-21.94	-22.005	-23.243	-22.235	-20.1	-22.778	-22.023	-22.38	-22.608	-21.491	-22.018	-21.102	-23.283	-22.977	-22.669	-23.834	-21.187	-22.856	-22.609	-22.285	-22.664	-22.803	-21.251	-21.117	-21.951	-22.938	-22.364	-22.927	-22.662	-22.116	-21.398	-21.923	-22.796	-22.51	-20.218	-21.432	-21.052	-22.251	-19.966	-22.373	-22.497	-22.077	-23.003
-0.82931	-1.7999	-1.5622	-0.48295	-1.4787	-2.126	0.02944	0.10542	-0.7545	-1.8044	-2.4487	-3.4386	0.1912	-0.39358	-1.8665	-1.6661	-1.3334	-0.8891	-1.6891	0.15945	-2.0082	-1.908	-0.17057	-1.063	0.90977	-0.64814	-0.86846	-0.86145	-2.6114	-1.906	0.23185	-0.079029	-1.975	-0.33952	-1.4949	-1.7392	-1.3048	-0.20164	0.65456	-1.8592	-1.2689	-3.0527	-2.5317	-1.4202	-1.3583	-1.1531	-0.70391	-0.91778	-1.1004	-1.5628
-13.869	-12.399	-13.798	-12.996	-12.681	-13.416	-13.449	-13.639	-11.821	-12.797	-12.072	-10.972	-13.333	-12.665	-11.833	-14.798	-12.723	-12.682	-12.603	-12.038	-12.495	-11.577	-11.909	-12.851	-13.82	-13.755	-11.435	-11.467	-12.458	-11.482	-13.442	-11.68	-15.116	-13.424	-12.766	-13.752	-12.568	-14.137	-12.21	-13.653	-12.829	-13.395	-11.709	-12.79	-13.472	-13.094	-13.557	-12.848	-12.559	-11.756
-5.7792	-8.0655	-5.102	-6.5127	-6.1216	-7.0915	-7.0479	-5.7593	-6.3276	-6.5251	-5.6106	-5.1331	-5.7447	-7.5897	-7.1194	-6.014	-5.4151	-5.2889	-6.4785	-5.6105	-4.8612	-6.2121	-4.6556	-5.5754	-6.7248	-5.678	-6.389	-6.9426	-7.6482	-6.7884	-6.3167	-6.8573	-6.6133	-6.1904	-5.9778	-6.5596	-7.6339	-6.8398	-5.5515	-5.4601	-5.1729	-7.7746	-6.8928	-5.7263	-6.3233	-6.9808	-8.1666	-7.4179	-5.7561	-6.138
-2.7778	-2.5289	-1.5406	-2.4669	-2.1209	-2.7673	-2.3279	-2.0032	-3.4895	-1.7526	-2.5942	-2.7124	-2.3907	-2.3436	-2.6948	-2.4832	-3.5598	-2.8557	-0.46891	-2.3217	-4.4474	-3.1215	-1.3977	-3.4236	-4.6543	-4.6516	-2.1653	-3.1003	-4.3935	-2.6076	-2.2255	-2.054	-3.5864	-0.91277	-2.8676	-2.8988	-2.3116	-3.5589	-3.9026	-2.1308	-1.7886	-3.5544	-1.8305	-2.3562	-1.8348	-4.0619	-2.7986	-1.8586	-1.2858	-3.5976
-0.96607	-3.2021	-1.4122	-1.7347	-0.75206	-2.4233	-2.1493	-2.1586	-1.4972	-1.5886	-2.043	-3.233	-3.2849	-1.8456	-3.0054	-1.7636	-0.83423	-1.2115	-2.7939	-3.5077	-2.606	-1.2393	-2.3972	-3.5911	-4.4744	-1.0462	-1.9378	-3.4932	-2.4951	-2.6011	-3.2656	-1.4942	-2.7434	-1.3946	-1.4213	-2.9967	-3.1015	-2.843	-1.2468	-0.60224	-0.6996	-3.2184	-3.1845	-1.3119	-1.6116	-3.0458	-2.8471	-1.3063	-1.0825	-4.743
5.5782	6.9206	5.2326	5.6651	7.2948	6.6965	7.4395	8.0825	7.0984	6.4462	5.1018	8.2543	6.1924	7.5869	7.9675	6.6582	6.0894	6.888	6.1474	6.5234	7.7964	7.193	6.2634	7.5076	6.4899	7.4678	6.9067	6.8999	6.9618	7.0752	6.5012	7.8552	5.6749	6.089	7.1532	6.1191	6.3521	6.0886	7.2705	7.3627	6.4194	7.5197	6.1481	8.4894	5.7355	6.0915	7.4991	5.7034	6.3519	7.0242
4.5525	4.6859	4.2798	5.7548	4.1688	4.8469	4.8038	5.3649	4.7841	5.2062	4.6626	4.4163	4.1493	4.441	4.2579	6.3189	3.2898	4.6485	2.9265	5.6394	4.8007	3.9977	4.1719	4.5409	3.3047	6.2996	4.3454	5.3025	4.2193	6.001	4.7194	4.5786	3.8132	4.973	2.937	3.1832	4.4923	4.3067	4.7641	3.7654	5.0027	4.4618	2.7588	4.2213	3.3319	6.6552	6.0323	3.9504	3.6428	4.1467
-10.504	-11.112	-12.371	-9.8745	-11.886	-13.012	-10.292	-12.506	-9.8959	-12.889	-11.975	-11.298	-11.723	-10.945	-11.043	-12.23	-12.205	-13.057	-11.576	-10.031	-12.473	-11.702	-11.181	-11.986	-13.025	-11.917	-11.912	-12.861	-10.697	-13.036	-11.401	-12.776	-9.9824	-11.239	-10.42	-10.591	-11.251	-11.607	-11.914	-10.668	-11.647	-10.992	-12.685	-11.285	-11.978	-11.617	-11.828	-10.887	-12.766	-11.087
-1.864	-1.9861	-3.0262	-2.9097	-1.9391	-1.7551	-0.53778	-0.78927	-1.6009	-2.8432	-2.4235	-2.347	-1.2357	-2.4709	-0.38937	-2.1707	-0.47747	-2.2766	-2.2058	-1.2956	-0.78684	-2.4097	-2.8909	-2.3254	-3.2214	-3.2549	-3.5699	-0.69534	-1.7355	-1.799	-3.0631	-2.0647	-2.0113	-1.0777	-2.1946	-2.0091	-3.2394	-1.3793	-1.0048	-2.8753	-1.1939	0.74696	-2.5598	-2.9192	-2.9831	-2.0128	-3.5894	-1.3448	-2.132	-1.1624
-3.8661	-2.5802	-3.784	-2.7427	-4.6734	-2.2159	-4.4095	-5.3397	-3.7563	-2.3876	-2.4366	-3.883	-2.4625	-3.9393	-2.4673	-3.695	-4.4885	-2.6901	-2.9584	-3.0933	-3.6598	-4.8553	-3.3894	-2.2231	-2.9515	-2.4755	-3.585	-3.4662	-4.2397	-2.4516	-4.1027	-2.543	-2.5908	-3.2813	-3.0463	-2.0275	-1.7905	-3.71	-2.8034	-3.2435	-3.3323	-3.9609	-1.9275	-2.1973	-3.1719	-4.4175	-2.5665	-3.2861	-2.7901	-2.737
-11.778	-13.101	-12.493	-12.723	-13.509	-11.224	-13.396	-13.841	-12.882	-12.666	-12.281	-12.162	-12.876	-13.617	-12.75	-13.601	-11.463	-9.4053	-13.207	-12.044	-13.686	-14.033	-12.705	-14.043	-12.813	-13.43	-13.184	-13.22	-13.663	-11.593	-12.906	-14.119	-12.905	-11.984	-13.288	-14.199	-12.205	-11.919	-14.119	-11.81	-12.095	-12.927	-12.853	-13.262	-12.368	-12.276	-14.264	-12.476	-12.423	-14.607
2.4641	2.503	4.5628	2.6282	2.5392	3.6542	3.6948	2.8485	4.4609	3.4259	2.0398	2.6011	1.0314	2.2096	2.8842	1.2302	3.737	1.6079	1.9025	2.3798	3.5	2.9318	1.9715	2.5693	3.3061	1.3881	2.7022	2.7906	2.8343	1.9402	2.049	1.2466	2.0777	1.8298	1.7879	1.4052	4.1518	1.8483	3.3747	3.7539	2.7188	1.9546	2.8653	2.6974	2.4909	1.2085	2.1855	2.329	2.3592	3.2138
-4.6183	-3.6332	-4.7555	-2.7352	-4.0523	-4.1841	-3.9663	-5.7645	-3.537	-3.4638	-5.3133	-3.9699	-4.7805	-3.5577	-4.3396	-4.394	-3.4961	-4.0418	-3.8659	-4.1412	-2.7752	-3.7217	-4.5876	-5.0063	-4.5711	-3.4336	-5.0848	-4.7544	-2.5756	-4.805	-5.648	-3.7332	-3.7314	-4.5301	-3.1692	-4.0372	-5.9097	-3.1353	-3.5528	-5.2359	-5.5608	-4.5824	-3.1024	-4.7815	-5.3563	-3.7455	-4.642	-3.845	-4.5303	-5.4223
0.53421	-0.73162	-2.0417	-1.1947	-1.0537	-1.0207	-1.3368	-0.88548	0.24115	-0.87647	-0.0081494	-1.6705	-2.332	-0.57454	-1.4025	-2.2533	-0.69504	-0.77199	-1.1461	-0.15391	-2.8712	-0.50151	-1.5974	-0.29099	0.1464	-1.7229	-1.6463	-1.4367	-0.53687	-1.5897	-1.2425	-1.2962	-1.3239	-0.20144	-1.6122	0.050457	-2.7512	-1.2133	-1.0601	-0.71297	-2.0081	-2.499	-1.4674	-0.654	-0.38194	-1.2268	-1.4045	-3.3406	-0.68928	-3.1238
0.82491	1.732	0.4823	2.2525	0.96859	1.9541	2.4233	1.1033	2.1619	0.8416	2.3999	1.2545	2.0434	1.3069	-0.91508	1.3782	1.9979	2.1231	1.6349	2.2967	-0.38813	2.3794	1.385	1.7276	1.4254	0.7683	2.247	0.93358	0.45009	2.2169	1.9818	-0.74728	2.1041	0.46857	2.5033	0.33703	-0.3789	1.7971	1.5385	1.1582	3.1181	0.79683	0.26528	1.4879	0.24659	2.4642	0.74449	1.8079	1.4789	-0.18042
0.31412	1.0909	1.5516	-0.23076	0.22721	1.5459	1.0211	1.0185	1.3478	0.037163	-0.095497	1.6409	-0.21012	0.12912	-0.0318	-1.2823	0.46658	0.91925	0.1978	0.25381	-0.85556	0.097009	1.1216	0.46045	1.9132	0.060675	0.3422	0.22234	0.88721	1.9326	-0.02553	0.36029	1.9082	0.51985	0.060489	0.44338	0.86746	-0.27718	-0.18885	1.6973	1.5622	0.95481	0.076081	-0.2057	0.058663	-0.62066	-0.3588	1.4666	-1.1113	-0.43312
-13.404	-11.452	-13.592	-14.33	-13.539	-13.603	-12.937	-13.791	-12.822	-12.942	-13.344	-14.019	-14.914	-13.224	-11.767	-13.78	-12.358	-13.92	-12.969	-12.297	-12.865	-12.482	-13.087	-13.456	-12.82	-13.043	-12.783	-13.008	-12.322	-13.455	-12.669	-13.029	-13.502	-13.437	-12.132	-13.802	-14.774	-13.356	-14.444	-13.591	-14.489	-14.391	-13.229	-14.05	-12.974	-12.697	-14.42	-13.561	-13.721	-12.677
-6.4924	-7.2876	-5.1914	-5.4464	-4.8104	-6.1946	-5.3106	-4.3337	-5.1437	-4.6553	-3.6405	-6.8221	-4.48	-7.6736	-6.3336	-6.5674	-5.2079	-4.4305	-5.0673	-6.2802	-5.5677	-5.8084	-5.1129	-4.5468	-6.0414	-5.0618	-5.2682	-4.9982	-5.4822	-4.2122	-4.8954	-5.5768	-5.6858	-5.506	-4.9761	-5.3857	-7.4458	-5.112	-6.245	-5.5027	-5.1952	-6.3056	-5.1142	-6.6189	-5.2898	-5.7083	-6.7076	-5.5597	-3.7789	-7.4885
2.5071	3.2567	2.1207	4.5873	2.3177	3.8617	2.3767	3.6138	4.3034	1.6749	2.9445	2.23	1.825	2.0366	3.7661	2.9031	3.5931	2.4906	3.5944	2.1425	2.1908	3.9047	1.4165	3.3121	4.3652	3.0966	3.0379	1.3408	2.2512	4.0432	3.0289	3.4177	3.5661	4.1035	2.1626	2.0497	1.8298	4.0735	3.4949	3.6462	2.2971	3.7065	2.875	3.3052	3.6333	2.2047	3.7698	2.4236	3.0829	4.0576
-5.0415	-4.4818	-5.7733	-2.4871	-4.9907	-5.6397	-5.5268	-4.3036	-5.1435	-4.7751	-4.8915	-6.6669	-3.0571	-4.7661	-5.679	-4.916	-3.5707	-2.8825	-4.5752	-3.7298	-5.1153	-4.015	-4.5466	-4.6378	-4.7918	-5.8772	-5.6545	-3.0176	-3.7367	-6.1254	-6.2306	-4.7211	-4.2986	-4.8011	-4.4567	-4.0534	-5.4386	-5.1681	-6.0405	-5.1607	-4.6937	-3.571	-5.1837	-4.1747	-4.0454	-4.8154	-4.7551	-5.2213	-5.3586	-5.6435
-2.1971	-2.3299	-4.5878	-4.6276	-4.0426	-3.135	-2.3325	-4.4887	-5.7777	-3.9494	-3.684	-3.4819	-3.4269	-2.6118	-3.8876	-3.4931	-2.9421	-3.6907	-5.575	-3.3243	-3.4368	-3.8639	-4.1112	-4.0031	-3.6699	-4.4831	-4.1559	-5.4239	-5.2863	-5.8274	-5.5923	-3.6618	-2.5538	-3.6705	-3.2992	-3.9032	-3.3995	-5.8648	-4.0733	-3.3515	-5.2573	-4.6569	-3.1128	-5.8539	-3.2955	-2.6818	-4.7213	-3.1252	-3.9827	-3.7523
-0.68694	-0.21657	0.075935	-0.64023	-0.37824	0.28204	0.30914	0.28724	0.70949	-1.4343	-0.88849	-0.5903	-0.82908	0.72246	-0.52424	-0.037579	-1.8552	-0.85574	-0.77284	-1.1746	-1.1854	-3.2397	-0.93207	-0.63398	-0.6505	-0.86202	-2.0967	-0.26397	0.062282	0.60267	-0.16109	0.012914	-0.65322	-1.1311	0.0051792	1.3143	0.99626	-1.2247	-1.3043	-0.69448	-0.48787	-0.88201	-1.2626	-1.1027	-0.5555	0.57386	0.30057	-0.35315	1.1722	0.79426
7.7613	6.9359	5.4181	7.4358	7.3642	8.0078	7.2296	7.5781	6.6105	6.0118	6.5213	8.1149	7.441	6.3906	7.4494	8.0037	7.7292	5.6496	7.0028	9.4443	6.3397	7.8379	5.9797	6.8249	7.6324	7.8398	7.0161	6.9018	7.3283	5.8738	7.2043	5.4619	6.7788	6.2198	6.035	5.8491	6.9059	6.1308	7.9369	9.3066	8.2813	8.451	7.0383	6.1683	7.9977	6.8956	6.7275	6.811	7.0082	7.6491
-10.553	-11.311	-10.489	-9.6705	-9.0934	-9.7005	-10.179	-10.231	-10.155	-9.5524	-10.638	-10.439	-8.8493	-9.298	-9.7174	-9.4154	-11.501	-10.658	-9.6727	-9.9611	-9.754	-11.808	-10.73	-9.5192	-9.9028	-9.8427	-11.076	-9.2711	-10.534	-9.9329	-9.3588	-9.6937	-9.0031	-8.9522	-11.404	-12.446	-10.485	-10.901	-11.085	-10.596	-10.309	-8.5155	-9.4323	-10.755	-9.8436	-10.121	-9.696	-9.6334	-8.4616	-11.306
-9.0036	-8.5751	-7.7792	-8.4592	-10.759	-9.6067	-8.3863	-9.4036	-9.4264	-8.6821	-8.4172	-7.8346	-8.6829	-8.342	-9.2815	-9.548	-11.75	-10.596	-9.5008	-7.5233	-8.9956	-8.3218	-7.7262	-10.202	-8.9015	-8.0981	-8.5662	-8.3589	-8.6727	-7.7867	-9.9703	-10.431	-10.705	-8.8479	-9.2762	-9.2564	-8.5305	-8.928	-7.8483	-9.2007	-9.9034	-9.7178	-9.3509	-8.1174	-8.5936	-7.9521	-9.4638	-8.1019	-8.6607	-10.085
-7.3702	-7.4061	-6.9171	-6.966	-6.0079	-8.5792	-5.4809	-6.9565	-5.4518	-7.5202	-7.2124	-7.1047	-5.8979	-5.0505	-6.2343	-7.4447	-6.4506	-7.228	-6.1478	-6.7939	-5.3187	-6.044	-6.4208	-5.3359	-6.8179	-5.0864	-7.0954	-5.5564	-5.2926	-8.1881	-7.8169	-5.3038	-6.5267	-6.9643	-7.1022	-5.896	-6.3076	-7.9057	-7.4261	-5.8349	-5.9994	-6.1266	-6.6951	-5.1649	-7.3277	-7.3051	-7.4695	-7.4495	-6.9552	-8.3508
-23.95	-22.933	-21.9	-22.087	-22.787	-23.41	-21.879	-21.784	-21.827	-21.762	-22.51	-23.63	-20.448	-20.915	-19.761	-22.8	-23.645	-22.267	-22.317	-20.736	-22.184	-22.847	-22.095	-23.05	-22.6	-22.599	-20.905	-22.795	-22.23	-22.353	-22.579	-22.599	-23.15	-22.629	-21.965	-24.508	-22.904	-22.367	-23.432	-21.301	-22.186	-22.676	-22.248	-22.023	-21.047	-23.286	-21.263	-22.19	-23.206	-25.074
-14.572	-14.972	-14.754	-15.053	-14.001	-15.097	-15.407	-13.609	-14.942	-13.152	-13.43	-13.667	-14.937	-14.154	-13.339	-12.564	-14.673	-15.107	-15.214	-14.584	-15.611	-15.254	-14.389	-14.394	-14.41	-14.293	-12.031	-13.802	-15.784	-14.313	-14.355	-15.234	-16.6	-13.242	-15.538	-13.838	-15.509	-14.922	-15.258	-13.976	-14.98	-14.726	-14.959	-15.092	-15.689	-15.38	-13.907	-15.369	-16.218	-14.546
2.2062	2.8333	0.57624	-0.69178	2.4533	0.39122	2.9562	3.231	2.4218	0.12138	3.2168	3.2577	0.94017	0.66226	3.1909	1.9727	1.1468	1.7283	1.4055	3.0145	0.98954	0.80551	1.6847	2.5579	1.8632	1.3326	1.2945	3.4766	1.6939	1.7793	2.5167	0.34792	1.7909	2.4104	2.1523	2.1158	1.6548	0.54962	1.8425	1.3902	1.2718	0.59778	1.7322	1.3184	1.5238	1.7367	1.0312	1.0604	1.575	1.5563
0.20051	-0.32313	-0.2316	1.2283	1.2222	0.51277	-1.1037	2.1102	0.43394	0.76027	0.17739	-1.3511	-0.017643	-2.4066	-0.71389	-0.85117	-1.175	-0.42591	-0.60639	-0.39767	-1.8604	-2.3719	-0.18571	1.7725	-0.73992	0.79154	-0.64344	-0.15985	-1.3507	-1.1571	-0.90467	-0.17621	0.024416	0.40998	-1.8786	2.8236	0.68367	0.35818	-0.62071	0.39873	-2.4915	0.40176	0.3016	-1.6656	1.0618	-0.029061	-2.0866	-0.70154	0.22173	-0.40596
-6.2014	-5.868	-5.9585	-5.2569	-5.634	-7.0855	-6.5924	-6.0962	-5.6145	-5.2301	-5.1387	-6.0515	-5.7561	-5.8798	-5.5622	-5.6391	-4.8493	-5.106	-5.8434	-6.0542	-4.1749	-7.7662	-5.4422	-6.4291	-6.3223	-4.3649	-5.2952	-5.3854	-3.8416	-6.0765	-6.0103	-5.9584	-6.4095	-5.9452	-5.4854	-7.9086	-5.3813	-5.4331	-4.5318	-6.3974	-6.0992	-6.2194	-3.7103	-6.8398	-4.1708	-5.475	-5.275	-5.6105	-5.5239	-4.1945
8.0128	8.2992	6.6512	8.7846	6.311	7.0204	7.8177	7.6807	7.8125	5.5483	7.3882	6.467	6.7975	5.7833	5.732	6.3525	6.9888	7.0966	7.1719	7.2044	5.6717	7.3413	6.8575	7.1374	6.2768	5.4912	7.2185	3.81	7.8712	6.8945	6.5653	7.3732	6.8118	6.1595	7.3735	7.0962	7.35	6.9744	6.509	7.7682	6.5678	5.807	7.8529	7.2052	6.6152	6.8388	5.7957	7.0825	7.0942	5.5956
-3.2491	-4.3891	-2.2738	-4.3939	-1.6478	-2.302	-3.9837	-4.2011	-3.0336	-2.9556	-3.1184	-4.2308	-3.5072	-3.3219	-4.535	-4.1056	-2.695	-2.2533	-2.0901	-3.1623	-3.3451	-3.8269	-2.9492	-4.1977	-4.9845	-5.1957	-2.7911	-3.7838	-2.0035	-3.5767	-2.8505	-3.3885	-3.1124	-3.9389	-4.064	-3.5977	-2.9268	-4.6297	-1.5855	-3.4112	-3.3057	-4.1109	-1.7238	-3.6212	-2.5345	-3.2938	-3.1103	-3.565	-1.6987	-4.7669
-11.539	-11.841	-11.244	-13.056	-13.106	-13.083	-13.004	-12.419	-11.589	-13.063	-12.558	-13.407	-13.067	-12.118	-13.663	-12.229	-13.593	-12.865	-11.694	-12.924	-14.342	-13.938	-11.584	-14.771	-11.42	-12.989	-12.574	-12.164	-12.961	-11.84	-12.635	-13.381	-14.612	-13.266	-11.609	-11.155	-12.724	-13.282	-12.565	-11.358	-13.803	-13.344	-11.745	-11.158	-12.672	-13.492	-13.705	-14.021	-14.007	-12.645
-0.12397	-2.7146	-2.8772	-2.5099	-1.816	-0.54781	-2.3737	-0.92797	-0.66643	-2.8348	-2.0229	-0.9505	-2.2303	-1.0877	-2.0837	-1.4573	-0.24325	-0.84318	-2.336	0.3428	-2.646	-2.6556	-1.7776	-1.664	-1.6929	-1.5538	-1.8225	-1.1769	-2.2336	-1.2793	-3.0745	-2.9602	-1.2378	-1.9162	0.0080297	-2.4558	-1.2834	-1.7607	-1.0349	-0.29645	-3.3058	-2.4723	-1.0514	-0.46519	-2.0517	-1.6829	-2.4048	-1.2813	-2.4887	-2.664
-1.748	-0.52933	-1.187	-2.1003	-0.74617	-2.2669	-0.39955	-2.2937	-0.04587	-0.33888	-0.72821	-0.77119	-1.0592	-1.3202	-1.1587	-1.7968	-1.102	-1.2607	-0.90427	0.32232	-1.9152	-1.1433	-0.96849	-0.77072	-2.1197	-1.08	-2.2406	-0.86397	-0.62076	-1.5496	0.0057453	-1.7953	-1.2282	-1.2193	-2.07	-1.3188	-0.68904	-2.2335	-1.563	-1.5309	-1.571	-0.41156	-1.9781	-1.7224	-1.6333	-2.447	-0.24394	-1.9931	-1.4497	-1.0852
-22.272	-21.1	-22.15	-22.31	-23.932	-21.846	-21.916	-23.952	-23.157	-19.521	-23.163	-22.184	-22.962	-22.047	-21.515	-22.861	-21.831	-23.042	-22.507	-23.294	-22.756	-22.525	-22.802	-22.602	-22.533	-20.984	-22.427	-21.923	-21.03	-22.245	-23.305	-21.701	-23.504	-21.182	-20.972	-22.803	-22.985	-21.008	-23.28	-22.221	-23.026	-22.055	-20.898	-22.405	-22.687	-23.169	-21.774	-21.76	-23.122	-22.333
0.1522	-2.7092	-1.1765	-1.9966	-0.35382	-1.5968	-2.3151	-1.9524	-2.3923	-1.5718	-1.7069	0.16028	-2.2565	-1.533	-0.55824	0.84921	-1.1007	-1.687	-1.6151	-1.3414	-1.8066	-0.45354	-1.5813	-2.8945	-1.6919	-0.55055	-0.26361	0.21402	-1.3301	-0.73624	0.81384	-0.030034	-1.1345	-0.69695	0.63583	-1.3693	-1.7021	-2.0418	-1.9642	-2.8837	-2.0882	-2.1109	-0.48566	-2.6744	-1.265	-3.0638	-0.35236	-3.0825	-0.75937	-3.0309
7.8309	7.8734	6.4595	8.0409	5.1054	8.2407	6.6724	7.7508	7.3057	7.9005	8.7708	5.5841	5.2693	6.6479	5.9403	8.2955	6.5274	7.1462	7.5157	5.8568	6.3179	6.7635	7.219	6.4479	5.0287	6.0009	7.422	5.9427	7.6837	6.9531	7.6425	5.4686	6.3078	8.2773	6.2388	8.0924	7.6054	7.7153	5.5201	6.86	6.7631	5.5527	7.1819	6.4159	6.0803	6.2451	5.8501	6.9466	6.7442	6.6077
-7.9628	-7.1674	-7.1021	-6.9562	-7.2759	-8.4437	-7.0042	-8.0756	-8.3206	-7.6897	-8.4091	-6.9167	-9.0427	-5.7242	-6.3125	-7.4603	-6.2575	-8.2118	-7.8381	-9.2033	-8.1155	-7.0432	-9.4081	-6.6673	-6.8242	-7.0909	-7.3021	-6.8504	-7.3119	-7.8344	-5.5864	-9.2993	-7.5292	-7.1739	-8.7964	-9.3597	-7.6711	-6.8513	-6.9171	-8.1052	-7.8552	-6.8308	-7.0268	-7.7684	-7.5775	-7.0281	-7.5829	-8.0904	-9.5499	-7.459
0.6911	0.79378	1.3567	2.2882	-0.23923	2.6553	1.8414	1.4399	0.98744	1.884	1.2156	2.4037	2.7287	1.8783	3.8629	2.161	0.43559	1.8233	0.35653	1.7213	3.0025	3.0717	1.9607	2.4578	1.2083	2.1633	0.48664	1.6416	1.6624	0.14507	1.4617	2.6003	2.286	1.4607	1.6347	2.2401	2.8345	0.88148	0.89718	1.4315	0.12113	3.7153	2.1816	2.3916	1.5559	2.2325	0.83822	0.63529	3.3131	1.6258
-12.5	-13.982	-12.875	-10.734	-12.184	-13.809	-12.889	-12.053	-13.176	-12.64	-10.652	-14.662	-11.998	-13.173	-14.384	-12.499	-12.961	-12.01	-12.365	-12.668	-13.56	-14.072	-12.605	-12.248	-12.918	-13.399	-14.143	-13.264	-12.983	-13.33	-11.998	-13.122	-13.62	-14.001	-12.642	-15.287	-13.095	-13.905	-13.577	-14.591	-13.366	-13.521	-13.544	-12.712	-13.317	-12.227	-12.921	-12.95	-13.407	-12.432
-7.4705	-8.2384	-9.8491	-7.4122	-9.233	-8.317	-8.6235	-9.1704	-7.9052	-8.2953	-6.8387	-10.493	-9.4148	-8.4121	-8.2313	-8.8474	-8.0765	-9.4862	-10.409	-8.2879	-9.6128	-9.0052	-8.8814	-7.1971	-9.0722	-9.2026	-8.626	-7.87	-11.059	-6.8995	-9.1933	-8.8042	-9.1022	-9.6132	-8.3351	-10.117	-9.0728	-10.095	-9.9053	-9.676	-7.6916	-8.8391	-10.918	-7.6521	-7.8532	-10.149	-8.001	-8.7218	-9.5194	-9.9987
-0.85527	-1.6768	-1.79	0.1956	1.2227	0.60254	-1.7928	-0.65419	-2.0123	-1.0559	-1.5532	-0.091677	0.16339	-0.012675	0.3665	-0.25011	-1.0418	-1.1438	-1.2833	-1.2609	-1.1769	-0.82984	0.14963	0.2545	-1.0797	0.12508	-1.4315	0.133	-0.39102	-2.1412	-0.45663	-1.2327	0.82926	-1.6587	-0.42817	-1.1871	-1.013	-0.2303	0.61094	0.3635	0.66913	-0.38304	-1.5966	-0.76472	-1.1441	-0.62336	-0.29763	-0.92379	0.913	-2.2039
0.84754	-0.29969	1.0062	-0.66162	2.2909	0.34294	0.42901	-1.7154	-0.18362	0.77632	1.2154	0.74284	-0.21435	0.10727	1.4715	0.26409	-0.061586	0.1751	-0.077442	0.26148	0.15164	1.2183	0.29356	-0.54571	0.6172	0.1451	-0.0034773	0.97464	0.82401	0.34262	0.83413	0.0063048	0.4731	1.0069	2.3665	1.3485	0.27594	0.6094	2.0319	-0.65038	2.4967	0.60439	1.2818	1.9528	1.246	0.64058	-0.040284	0.16736	-0.59287	0.3223
-6.5342	-4.9254	-5.04	-5.0467	-6.2974	-7.1253	-5.6828	-3.5901	-5.7209	-4.713	-5.1329	-4.6543	-4.0759	-4.8396	-3.8555	-3.8357	-5.3465	-5.4055	-4.2687	-3.2411	-5.1068	-5.0251	-6.0742	-5.4149	-5.8077	-5.9997	-5.1515	-5.2595	-6.8461	-4.2991	-2.5301	-4.5538	-4.3063	-4.7672	-6.1982	-4.7989	-4.8554	-5.1964	-5.8964	-3.2021	-4.2476	-5.25	-5.8219	-4.3438	-4.4099	-4.2373	-4.7675	-3.3511	-4.3925	-5.1925
-3.559	-3.1204	-2.4681	-3.8097	-2.4917	-1.9819	-3.8259	-4.4463	-3.422	-4.1069	-3.7609	-3.8599	-3.323	-1.3027	-2.0367	-3.839	-4.3929	-3.9695	-1.6444	-1.52	-2.0912	-4.283	-4.3881	-5.4395	-3.1606	-2.8644	-2.641	-2.0341	-1.7504	-3.3344	-1.559	-4.3199	-3.0812	-3.2365	-4.1128	-3.0354	-3.1252	-2.207	-2.5723	-2.2429	-4.2308	-2.7156	-2.9915	-1.2094	-4.3004	-4.7043	-4.921	-3.4764	-1.7083	-0.7519
-9.3061	-9.0027	-10.125	-9.2352	-9.6835	-9.6176	-8.9221	-9.157	-10.098	-10.179	-10.203	-8.1751	-8.2878	-7.8009	-9.6505	-9.4436	-8.8683	-7.8405	-9.4339	-9.4648	-10.716	-10.22	-10.28	-10.537	-10.073	-8.44	-9.499	-9.432	-9.2225	-9.4927	-7.5416	-9.244	-10.149	-8.3238	-7.9795	-10.412	-9.6768	-10.1	-9.0188	-9.6484	-9.5244	-8.8539	-8.9796	-10.398	-8.062	-8.6694	-9.0345	-9.2348	-9.1011	-7.6923
7.0574	8.3454	6.5443	5.8378	6.3537	4.4891	6.9327	7.5296	6.591	6.4176	7.4963	6.4172	6.7265	4.949	6.9099	6.9279	7.8843	6.1863	5.0162	5.2451	5.803	7.4304	6.1664	6.0756	6.0428	7.8052	6.9057	7.4884	6.5253	8.6284	5.7906	8.7313	6.8405	6.5261	5.687	5.8169	8.2042	6.0006	6.5443	6.4634	6.8975	7.2129	6.3618	7.4213	6.2855	6.5406	8.5729	8.279	7.1449	7.7831
-11.319	-12.782	-13.583	-11.632	-13.501	-11.72	-13.366	-11.287	-13.448	-12.455	-12.657	-13.176	-13.638	-12.576	-13.182	-11.363	-12.857	-12.857	-12.683	-12.422	-14.744	-12.689	-12.519	-13.683	-12.635	-13.56	-11.952	-12.881	-12.752	-12.236	-12.062	-13.379	-12.501	-14.514	-11.991	-11.616	-13.338	-13.557	-11.79	-11.595	-13.509	-13.681	-14.555	-12.662	-11.181	-13.155	-13.478	-12.94	-13.504	-13.38
-10.265	-10.584	-11.402	-10.192	-10.82	-10.39	-10.057	-12.432	-11.715	-12.417	-10.78	-11.681	-10.799	-10.597	-9.5177	-10.44	-10.973	-10.907	-9.8474	-9.6948	-11.587	-12.292	-11.077	-11.958	-11.786	-11.625	-10.869	-11.983	-10.089	-9.6491	-10.375	-9.4831	-11.267	-10.11	-10.726	-11.5	-12.213	-10.215	-9.5422	-9.3051	-10.733	-12.865	-10.017	-10.527	-9.6722	-11.552	-10.554	-12.382	-10.499	-10.494
-9.9732	-9.6843	-11.056	-10.126	-10.917	-9.9759	-9.1747	-8.0287	-8.3171	-7.3951	-8.4376	-7.9209	-8.7788	-8.3932	-10.46	-8.7686	-9.4839	-9.8765	-10.191	-11.493	-9.5827	-10.432	-9.6507	-9.4486	-8.3597	-9.7438	-8.8476	-9.9537	-6.6066	-10.797	-9.5608	-9.5097	-8.6892	-10.124	-9.009	-9.2582	-10.352	-11.137	-9.7199	-8.4424	-11.27	-10.61	-9.794	-7.6553	-10.445	-9.4162	-11.188	-9.2025	-10.581	-9.2383
0.029736	-1.1012	0.10983	-0.64193	-3.3261	-0.62746	-1.2358	-2.074	-1.216	-0.49563	0.14231	0.19091	-1.8453	-0.31514	0.69736	-0.51383	-0.7658	-1.8411	-0.59574	-0.47358	-3.2321	-2.2604	-0.87632	-0.45099	0.23029	-1.2471	-2.2632	0.2968	0.26011	-1.3777	-1.1491	-1.9606	0.16598	-2.301	-0.059795	-1.4182	-1.4184	-2.309	-1.25	-0.75209	-2.4674	-0.86718	-1.6197	-0.032954	-0.01721	-1.6981	-2.8147	-1.4089	-0.14756	-1.5334
-2.9847	-1.614	-2.0203	-2.4857	-2.0728	-3.3365	-2.2513	-2.3978	-3.9873	-3.144	-1.0527	-1.684	-1.9362	-1.5336	-2.943	-2.0684	-1.4484	-2.6679	-4.1827	-1.368	-3.9035	-2.6147	-3.0596	-2.0526	-1.778	-1.5353	-2.7637	-2.6531	-2.0262	-2.146	-0.86767	-2.1344	-3.6094	-2.5567	-1.8826	-2.7178	-2.1081	-2.422	-3.171	-2.6321	-3.1692	-1.9152	-5.9387	-3.0597	-2.9935	-3.623	-2.8215	0.2756	-3.1261	-4.2149
-6.487	-8.0041	-8.4251	-8.6624	-8.9392	-8.9753	-6.0916	-8.3201	-6.4783	-8.4024	-6.4764	-9.0777	-8.3971	-8.2628	-7.5328	-7.7262	-7.9796	-7.7805	-6.0053	-8.5677	-7.7208	-6.8556	-6.3348	-6.1756	-7.4047	-9.5282	-7.5277	-8.3186	-8.485	-6.3717	-6.8615	-5.9447	-7.2068	-7.5369	-9.5238	-6.4579	-7.2164	-6.6017	-7.749	-7.3847	-9.5034	-7.5133	-8.1599	-7.3773	-6.367	-7.5852	-7.2614	-8.3021	-7.2382	-8.2361
4.7149	3.9486	3.1508	4.7092	3.8828	5.0318	5.1502	5.8159	3.427	4.6397	3.7674	3.1203	2.8992	3.4843	4.0774	4.5558	3.8442	5.0358	4.5219	4.6036	4.9742	4.4233	5.3983	5.2692	5.2721	5.3074	4.822	3.179	4.7188	4.7266	4.5277	4.906	3.1059	3.6724	3.8254	3.6265	4.7056	2.8672	4.4389	5.8261	4.7716	3.8527	4.6268	2.9878	3.8015	3.5545	4.8171	4.0227	4.8207	3.7201
-11.406	-12.516	-15.144	-13.452	-12.832	-12.574	-13.131	-12.871	-12.733	-12.112	-11.372	-13.105	-12.027	-12.84	-11.697	-12.11	-12.607	-14.378	-13.746	-14.037	-10.759	-12.838	-11.839	-11.876	-12.514	-12.582	-12.023	-12.14	-13.639	-14.866	-11.875	-13.323	-13.616	-12.583	-13.004	-11.813	-12.524	-12.067	-12.303	-12.905	-12.523	-13.66	-13.372	-12.676	-11.441	-12.465	-13.84	-12.944	-13.393	-14.175
7.0281	7.1167	7.1948	7.1296	6.5943	6.7648	5.2992	7.8246	5.347	7.2865	6.4612	6.0989	6.1565	6.8338	7.556	5.3239	8.7998	8.6275	7.9792	5.5498	6.6863	7.4612	6.2948	6.0702	7.2013	8.0231	6.3783	7.2241	7.3659	6.8123	6.9359	4.7953	7.5609	8.4011	5.7276	7.0769	6.9367	6.7339	7.5543	7.4221	6.5495	6.3957	6.3866	4.4495	7.0036	5.6602	5.5399	6.7894	6.63	7.6118
-2.2966	-4.9183	-3.5039	-2.6197	-4.2658	-4.8467	-4.0122	-2.4405	-2.5566	-2.7754	-4.5816	-4.2349	-2.7026	-2.3287	-2.0511	-1.9641	-3.6618	-2.0103	-3.8796	-2.9243	-3.5441	-3.9183	-4.3483	-1.8699	-3.1692	-1.4367	-3.4143	-1.7413	-2.9281	-3.717	-2.9442	-3.49	-2.089	-3.1937	-1.9743	-3.5931	-3.0769	-3.0607	-2.5976	-2.946	-3.3466	-2.7648	-3.1353	-2.0227	-4.7837	-4.4595	-3.4572	-3.3722	-3.6854	-3.7173
0.0029167	-3.2081	-1.6529	0.19604	-0.93722	-1.5044	-2.3188	-2.5941	-1.3592	-1.1815	-2.8009	-1.0232	-1.1339	-3.2723	-0.69552	-1.9601	-1.0763	1.3378	-0.96079	-0.85737	-1.4314	-1.1987	-1.3261	-2.7834	-1.8543	-1.402	-0.014992	-0.84052	-0.99508	-0.59088	-0.79389	-2.1375	-2.1579	-1.5487	-1.4594	-1.1576	-2.4829	-0.78191	-1.8505	0.020625	-1.7206	-2.0994	-1.6014	-1.8221	-0.57003	-1.8669	-1.2545	-2.3413	-0.65707	-2.9617
-1.8643	-1.993	-2.0923	0.17908	-3.6091	-1.6653	-1.5546	-0.91698	-1.6948	0.018277	-1.9207	-1.963	-1.117	-0.9458	-0.83982	-0.61891	-0.18468	-0.94303	-2.4178	-3.474	-1.6696	-2.1577	-1.2962	-1.2851	-2.1475	-3.0369	-0.19935	-0.47058	-1.025	-0.1869	-1.6056	-0.46397	-0.42486	-0.23681	-0.91631	-1.9626	-1.2164	-1.8625	-0.2277	-1.0951	-1.0866	-1.1258	-1.2437	-1.8388	-1.196	-0.85859	-1.3432	-1.7065	-1.0402	-1.2712
-3.3483	-3.3068	-2.6612	-2.6279	-3.1973	-4.4553	-4.8717	-3.325	-3.7628	-4.5076	-2.2354	-3.945	-3.8937	-3.001	-5.0768	-4.3388	-2.574	-2.4129	-3.3815	-3.6607	-2.7527	-3.3119	-3.2252	-3.4491	-2.9222	-3.9493	-3.3004	-3.325	-3.4731	-5.1399	-2.5881	-4.494	-3.9561	-4.49	-3.6402	-3.5036	-3.5293	-4.3942	-4.6072	-2.3277	-2.9506	-3.2322	-2.1767	-4.7579	-4.8552	-2.928	-4.0212	-3.5654	-3.6428	-4.1713
-12.03	-12.374	-13.013	-12.83	-11.445	-12.041	-12.196	-11.586	-11.699	-12.002	-11.348	-12.561	-11.377	-11.972	-12.101	-12.872	-11.818	-9.8783	-11.937	-12.683	-10.2	-12.41	-11.671	-11.956	-11.516	-11.381	-12.141	-12.086	-13.551	-11.201	-11.206	-11.67	-11.936	-11.255	-11.761	-12.421	-11.579	-12.386	-11.326	-12.138	-11.395	-13.711	-13.015	-10.408	-10.139	-13.038	-12.308	-11.985	-12.411	-11.052
0.41772	0.20518	-0.46016	0.43916	-1.6917	0.36009	-2.2808	0.12715	0.66911	-0.73205	-0.7745	-1.2705	-1.3914	-0.1182	-2.6959	-0.36021	-0.97271	1.3815	-0.80364	-0.79052	0.021168	-1.005	-0.69034	0.28068	-0.37875	-0.91554	-0.5363	-0.44736	-2.4805	-0.60968	-0.22128	0.65727	-0.095443	-0.7881	-0.56529	-0.49579	-1.3338	-0.2207	-0.031044	0.19002	0.72389	0.24131	0.58227	0.34437	-1.4441	0.054814	-0.68916	0.48742	-1.2929	-0.74664
-10.539	-11.064	-12.674	-12.089	-11.759	-12.409	-10.714	-12.916	-10.114	-12.092	-10.178	-11.409	-11.292	-12.492	-10.859	-12	-13.538	-10.228	-12.691	-12.747	-10.325	-8.6248	-11.689	-11.341	-11.566	-11.385	-12.093	-12.283	-11.86	-10.436	-10.603	-11.533	-11.907	-12.156	-10.866	-9.7143	-11.571	-11.318	-11.194	-10.466	-13.363	-11.813	-11.263	-11.273	-11.41	-11.991	-11.475	-11.64	-11.957	-9.0008
-5.5166	-3.4529	-3.1836	-4.7958	-4.8213	-4.0658	-2.7151	-4.5635	-3.1823	-3.1422	-3.573	-4.7372	-4.7468	-1.0716	-4.6129	-4.2849	-3.6237	-2.8644	-3.9863	-2.9617	-3.2354	-4.2634	-3.3402	-4.7347	-4.5907	-4.586	-3.4321	-3.4811	-3.3722	-3.3101	-4.3701	-1.9935	-5.1798	-4.0021	-3.8676	-3.3161	-4.9004	-3.7202	-4.7757	-3.7014	-3.0816	-3.839	-5.095	-5.0284	-3.602	-2.162	-2.8346	-2.6706	-3.4783	-3.8824
-13.248	-12.798	-13.555	-14.324	-13.086	-12.054	-12.574	-12.692	-11.893	-12.684	-13.463	-13.933	-13.343	-14.133	-12.692	-11.272	-14.174	-13.201	-16.224	-13.794	-12.45	-12.368	-13.732	-13.798	-14.131	-14.316	-14.199	-12.868	-12.702	-11.583	-11.879	-12.691	-13.489	-12.577	-13.324	-13.658	-11.156	-13.255	-13.965	-12.584	-12.934	-12.879	-14.448	-13.068	-14.474	-14.391	-13.079	-12.678	-14.035	-14.094
-2.5943	-2.1069	-1.8146	-3.6053	-3.4013	-3.3768	-2.3701	-1.5061	-3.355	-3.7908	-2.3011	-2.4223	-2.8768	-2.3438	-2.2469	-2.9425	-2.5567	-2.6883	-3.3225	-2.7987	-1.5622	-3.4192	-3.4799	-2.4525	-1.8717	-2.3614	-3.3159	-3.1297	-2.6503	-3.2042	-2.0641	-3.8666	-1.5098	-2.45	-1.5219	-1.0156	-2.3754	-0.7667	-2.842	-2.632	-3.953	-3.0333	-3.8111	-3.9318	-2.738	-2.6394	-2.5392	-3.0761	-3.6671	-4.0213
-21.824	-20.991	-20.558	-20.452	-21.146	-20.841	-20.201	-21.254	-19.408	-20.88	-20.977	-20.275	-19.601	-21.143	-22.513	-22.389	-21.659	-21.966	-21.332	-20.251	-21.139	-19.676	-20.914	-21.029	-21.715	-20.807	-19.434	-20.941	-20.286	-19.909	-20.304	-20.969	-20.744	-20.339	-19.833	-21.83	-19.055	-18.993	-19.935	-20.635	-19.466	-21.49	-18.669	-20.993	-21.066	-21.007	-21.738	-21	-20.275	-22.305
8.209	6.3067	6.7709	6.7541	7.6407	5.6794	7.4834	6.2762	5.5082	5.9242	7.2353	6.7201	8.146	6.1439	5.5342	6.2425	6.5225	6.9356	7.4941	6.9953	8.339	6.8072	8.3283	4.9313	6.6593	5.5305	6.3165	6.6337	6.1841	5.7359	7.2973	6.1533	6.2746	6.2806	6.5888	6.9323	5.7579	6.8476	5.6931	6.3903	7.4362	7.6111	6.4085	6.4664	5.973	7.3703	6.9634	6.0859	7.4415	5.808
-12.87	-11.288	-11.841	-12.076	-12.632	-11.002	-12.578	-11.718	-11.354	-11.031	-11.219	-10.711	-10.935	-11.229	-10.812	-10.482	-11.433	-10.771	-10.596	-10.689	-10.443	-11.125	-11.549	-12.396	-11.094	-11.556	-12.889	-12.547	-10.503	-12.079	-11.842	-10.083	-11.548	-10.059	-11.371	-11.66	-10.095	-11.833	-11.252	-11.078	-11.831	-10.122	-12.037	-11.212	-10.998	-11.464	-12.392	-11.934	-11.655	-9.7961
-0.49431	-0.87701	-0.14958	1.6928	0.54856	-0.56005	0.20334	0.87985	-0.84474	-0.35042	1.1052	0.085591	-0.96733	0.49462	-0.049692	-0.39589	0.41229	-1.297	-0.62428	-1.2026	-0.88884	-0.90036	0.30017	-0.84802	-0.03635	0.70688	-0.99001	-1.2066	0.19985	0.12979	-0.013878	-0.50683	0.76183	0.23898	-0.41499	-0.38049	-0.10023	0.13765	0.091146	0.043234	0.63597	0.13452	-0.068623	0.51062	0.85103	-1.1335	-1.1205	0.89525	-1.6161	1.2505
-10.897	-11.851	-11.265	-12.659	-9.4315	-12.171	-10.851	-10.017	-11.553	-12.506	-9.5408	-12.93	-11.849	-12.16	-11.686	-12.896	-12.123	-11.95	-10.701	-13.09	-13.164	-11.484	-12.299	-11.146	-13.059	-11.612	-11.065	-13.228	-12.56	-11.503	-12.37	-11.047	-11.344	-11.858	-11.902	-10.69	-11.678	-11.873	-13.048	-12.356	-12.485	-11.273	-11.801	-12.702	-12.297	-12.344	-13.856	-10.269	-13.011	-11.124
6.1297	6.9353	7.107	8.0649	6.0432	6.7179	6.3175	5.4956	6.5019	6.6854	5.9576	6.7882	6.3988	6.7787	6.7768	7.3634	5.5316	6.9135	8.6925	6.5708	6.1666	7.9614	7.1162	5.5248	8.297	6.6022	7.2212	6.5519	7.6833	8.4382	4.9288	6.5111	7.3742	5.8747	5.5841	9.1927	6.1064	5.2105	5.6097	6.0958	7.2474	7.5024	7.679	7.6583	6.1952	5.9972	6.7593	6.1133	7.9807	5.2874
-0.92689	0.35419	0.44844	0.10883	-0.3799	-0.82648	-0.9398	-0.17109	-0.58112	1.0973	1.3725	0.73397	-0.069113	0.22488	0.12846	0.069336	-0.50005	-2.2215	-0.40144	-0.68963	-0.39431	-1.6134	-0.50928	-0.68151	-0.56002	0.87342	1.5254	1.7685	1.3195	1.7805	0.32095	0.86374	0.92753	0.060365	0.21774	0.043766	-0.96589	1.4509	0.11704	0.15636	0.0069849	1.6795	0.63073	1.0047	0.18576	-1.0693	1.7427	0.47328	0.75825	-0.3366
-0.32984	0.44477	0.11144	-1.8494	-0.086807	-0.52243	1.5383	0.056104	-1.1859	0.99377	0.022476	0.21529	0.99624	-1.7045	-0.93642	-0.10564	0.1703	1.7391	-1.4075	-1.7438	0.13061	1.6166	-0.19152	1.4256	0.081145	0.44766	-1.7219	1.5573	0.24572	0.027347	-2.3832	-1.2076	-0.06503	0.19202	0.032995	-0.99078	0.28482	-0.51093	-0.22318	1.1051	0.22504	0.43187	-0.69337	0.77536	0.43893	0.22555	-0.78528	-1.3249	-2.0949	1.1973
9.596	6.9197	8.1768	7.3997	7.1717	7.9603	8.0559	7.4732	8.3575	6.619	7.6014	7.9883	7.0352	6.4025	6.5634	8.8346	7.4038	8.2831	7.6286	7.542	7.6971	7.5322	7.2593	7.984	9.2501	9.3264	8.1252	8.3597	7.7353	7.561	8.128	8.4164	7.6851	7.3048	8.3631	8.1777	5.8924	9.2992	7.0916	9.3893	8.7026	8.0978	8.0066	7.9787	8.741	6.8843	8.61	8.0755	7.7635	7.6868
-12.52	-13.281	-13.93	-12.8	-11.708	-12.916	-12.138	-12.391	-13.799	-12.812	-12.591	-13.893	-12.686	-12.565	-12.683	-13.071	-13.777	-13.107	-13.855	-14.766	-14.895	-13.407	-13.749	-12.978	-12.219	-13.241	-12.624	-13.711	-12.619	-14.556	-13.291	-13.202	-13.5	-10.553	-13.448	-14.093	-12.424	-14.114	-14.837	-11.576	-14.136	-13.806	-13.477	-13.832	-11.867	-13.618	-14.493	-14.539	-12.726	-13.802
0.30284	0.50443	-1.0718	0.60697	1.037	-0.036507	-1.0862	-0.73065	0.082774	-0.54422	-0.26817	0.69679	0.5452	-0.22295	0.12186	-1.6127	0.53893	-0.15066	-1.3838	-1.4344	0.61682	-1.5159	-2.083	0.16486	-0.82729	0.11191	1.5894	-0.26198	-0.9263	-0.12484	-1.1161	-0.050935	0.11279	2.5108	0.35828	-0.72269	0.19436	0.4738	0.87089	1.8776	-1.2608	-0.29257	1.3219	-0.33838	0.20423	0.53831	-2.0666	-2.2997	0.33492	-0.063785
0.79701	0.70394	0.71914	1.1181	2.1571	1.0841	2.3015	1.3707	2.118	-0.25315	0.45979	2.8116	1.5794	1.9778	1.8356	0.42238	-0.087704	1.2094	-0.049604	1.5545	0.42471	2.5858	2.1333	0.9308	2.2983	0.82431	2.0122	-0.27303	2.2864	1.7278	0.57165	1.4793	-1.6644	1.5182	2.0404	3.2385	2.5702	2.7939	-0.077896	-0.12318	1.4447	1.2093	1.5356	0.33478	0.97603	1.2519	0.58544	1.8818	1.2865	1.4304
-10.608	-10.528	-9.066	-11.167	-9.2374	-8.8844	-11.109	-8.6568	-8.1981	-10.751	-10.114	-10.302	-9.3378	-10.37	-11.207	-12.764	-8.2117	-9.682	-7.9832	-10.359	-9.3396	-10.873	-8.4363	-10.807	-10.716	-9.5459	-11.363	-10.539	-10.524	-10.535	-10.391	-11.53	-11.487	-9.1818	-10.907	-9.8862	-10.465	-8.3731	-9.8154	-9.2122	-10.712	-10.245	-9.677	-11.601	-11.5	-9.1332	-10.923	-10.77	-9.2115	-10.575
-3.956	-3.968	-5.3727	-3.979	-3.5213	-2.4661	-3.0422	-1.9443	-2.5974	-1.7784	-4.5874	-5.2694	-4.2161	-2.8719	-2.892	-4.5993	-2.4686	-5.6601	-3.9228	-3.6658	-4.8695	-2.8287	-3.5322	-3.5006	-3.665	-3.3867	-1.5453	-2.2521	-2.1593	-4.7142	-3.4726	-2.9051	-3.3668	-4.2684	-4.4395	-3.3644	-2.2711	-2.4175	-3.9007	-3.0541	-3.8977	-3.5544	-4.5036	-3.1053	-3.417	-2.7682	-2.8635	-2.4714	-3.0627	-3.8319
-5.5208	-5.5461	-5.8128	-6.3089	-5.6677	-4.8226	-5.7132	-4.8805	-7.3327	-5.8598	-7.7104	-6.4438	-7.1445	-6.5408	-6.6404	-7.9632	-5.751	-6.0946	-4.7825	-7.1142	-6.3517	-7.2877	-6.1768	-7.0557	-4.2786	-7.8705	-7.0445	-7.2297	-9.2826	-7.7874	-6.2751	-5.8386	-6.8362	-7.3889	-7.2506	-7.8863	-7.5976	-6.8575	-6.9185	-6.7817	-5.0403	-5.7566	-5.4306	-7.2823	-6.9458	-6.0546	-4.5748	-5.4937	-7.0337	-4.8901
-3.0202	-6.5131	-6.2189	-4.2524	-5.3456	-4.8935	-4.66	-4.0815	-5.6218	-4.6096	-6.0009	-5.3102	-5.3259	-5.0351	-4.6097	-5.7174	-5.6494	-5.1755	-4.3766	-5.4507	-4.4155	-5.532	-5.5591	-4.725	-5.1488	-4.5579	-6.0665	-4.7555	-7.1359	-3.5534	-4.0371	-4.9692	-4.9157	-5.6495	-4.7529	-5.7008	-6.5986	-4.1833	-4.9038	-6.126	-4.8167	-5.3425	-5.8012	-3.9116	-4.8025	-5.0516	-4.4268	-5.2957	-4.79	-5.7542
2.1667	0.74247	0.38073	0.24028	0.39205	1.188	2.4255	0.9043	0.90115	1.3536	1.2753	1.9396	-0.1305	2.3166	2.58	1.7075	1.4575	1.7819	1.5127	2.3692	1.2315	2.2693	2.671	2.4312	2.5243	1.6978	1.9897	1.4132	1.1604	3.5166	1.7689	0.82159	1.7257	1.2384	2.2871	2.8701	2.0348	0.49398	0.26073	2.3529	3.7077	1.3737	1.5777	3.2507	2.3908	1.8296	2.4211	1.7276	0.60625	0.65495
-4.8873	-6.3456	-6.5917	-4.4289	-5.438	-5.0911	-6.2945	-6.6936	-5.7605	-6.1912	-5.6489	-4.8426	-6.55	-5.2664	-5.1991	-4.8994	-5.5765	-6.1425	-6.5361	-5.1497	-5.9824	-5.6721	-7.4796	-5.2062	-7.2496	-6.165	-7.1577	-5.9652	-4.7237	-6.433	-5.4878	-4.3609	-5.6275	-5.1342	-6.2967	-4.7001	-5.2756	-4.8246	-4.5204	-5.8213	-5.7224	-4.3119	-6.6309	-6.0141	-5.2837	-6.0468	-4.1261	-7.9241	-6.11	-4.0997
6.9695	4.4949	4.4902	5.8747	3.3803	6.4674	3.9202	4.5164	4.5785	4.2399	3.7063	3.2722	5.0847	3.2572	4.321	5.013	4.628	5.0671	4.2914	1.7673	4.2254	4.983	4.2905	2.6307	5.4325	4.8013	4.1113	4.9371	4.2629	4.3812	4.0532	4.1884	3.3848	3.6747	3.3979	3.9866	5.7685	5.208	5.505	4.1439	4.1398	4.684	4.1843	4.3744	4.3842	3.0917	4.332	7.8415	5.237	4.0427
5.7978	5.8921	5.5789	5.0738	5.5058	4.7349	6.312	6.0969	5.6781	5.6121	6.7103	6.5579	6.6654	5.3306	5.6049	4.1951	3.4686	6.3812	4.0192	4.6009	4.7388	4.4869	5.8455	7.7408	4.3559	6.0036	5.4213	5.1827	5.4933	5.0593	6.141	4.1139	5.689	5.8167	6.201	5.8331	4.914	5.1076	5.7274	6.1995	4.9968	5.2515	5.0793	4.8516	6.8085	3.727	5.2385	3.918	6.5806	5.3676
1.6812	1.8695	2.0846	1.1729	2.5808	1.6478	2.4866	1.6335	1.8763	1.1292	0.94812	1.8427	1.4255	2.8491	2.8947	2.0843	1.0584	1.1065	2.2687	3.3678	0.71423	1.6249	1.7083	2.4783	2.7387	0.73793	1.1759	1.094	1.5955	2.0565	2.1939	2.0858	1.0289	2.3517	3.4735	2.4592	3.4795	1.2776	3.0324	1.6401	2.2176	2.9248	1.033	1.8926	2.1129	1.3088	2.7613	1.9497	2.2092	1.7408
9.9391	8.6482	7.4081	8.9441	8.7194	9.3493	7.994	7.8545	9.5461	10.437	7.3411	8.6695	9.167	7.5173	7.7465	7.2409	9.5376	7.1918	10.083	6.9693	9.5834	8.1967	7.8328	10.317	8.313	9.7925	7.9685	7.9337	8.3818	8.0577	9.4745	8.3317	8.0473	7.8136	8.889	8.5297	9.1493	8.0078	9.4633	8.3691	7.9762	7.4951	8.7018	8.7856	9.4175	8.2487	9.2009	7.6622	10.107	10.205
-11.234	-13.666	-12.223	-13.02	-12.445	-14.818	-14.284	-12.935	-13.094	-12.122	-13.111	-12.114	-13.041	-13.943	-12.42	-12.161	-12.904	-13.686	-13.675	-12.901	-12.237	-11.777	-13.35	-11.834	-12.713	-13.386	-13.617	-15.339	-11.585	-12.682	-13.217	-12.881	-13.619	-13.43	-12.003	-12.564	-13.101	-12.625	-13.548	-13.861	-13.162	-13.516	-13.034	-12.223	-11.656	-12.575	-13.124	-11.998	-13.499	-13.419
-3.9267	-3.5195	-2.7344	-5.4967	-2.8581	-4.4088	-3.6714	-5.37	-3.722	-4.8236	-6.6111	-5.4036	-4.8129	-3.3962	-6.1879	-4.424	-4.9238	-4.1018	-4.3562	-4.7722	-3.8056	-3.6344	-4.8106	-5.5068	-5.654	-4.932	-4.754	-5.3254	-4.5882	-4.1832	-4.2909	-3.7786	-3.9401	-5.781	-5.7404	-5.578	-7.0732	-4.0506	-5.1396	-3.5698	-4.6352	-5.9697	-5.2864	-4.2468	-4.5281	-6.1915	-6.0766	-5.6401	-4.4381	-6.2868
5.7027	7.4323	5.8414	6.2221	7.0952	8.4726	7.1287	7.4825	6.6506	8.058	7.0692	5.6032	5.0112	6.4305	8.5008	8.1344	7.0459	4.1965	7.1647	4.9411	5.1485	6.2792	6.8514	6.826	7.6086	6.7563	7.561	5.3711	7.6894	7.0826	6.7088	6.3688	7.6119	6.7606	7.9568	6.2544	7.7049	5.5481	8.6656	8.6107	6.3324	8.0741	8.7223	6.2147	7.5171	6.0157	6.6394	6.6894	6.545	5.656
5.5079	8.0522	4.4729	3.7722	6.9607	5.2188	3.7688	6.1822	6.5137	5.7504	5.516	4.9207	5.7134	5.02	4.9505	5.8131	5.7869	5.253	5.195	5.7639	6.0228	5.4246	4.4198	6.5099	6.589	5.3911	5.6159	3.9637	5.0846	7.6523	4.4362	6.2255	6.3648	6.1033	4.659	5.0008	5.3854	6.4153	5.1099	5.9524	6.8942	6.609	5.91	4.9465	5.5604	5.0366	4.8059	5.7736	6.2736	5.1032
-1.8643	-1.3097	-0.87305	-0.93852	-1.7085	-1.8857	-1.5272	-1.7472	-2.781	-0.098791	-1.3605	-2.868	-0.18004	-2.7129	-1.3437	-2.1396	-2.6288	-1.6016	-0.69717	-0.53394	-2.1443	-1.8265	0.10361	0.3427	-0.16101	-1.1744	0.14845	-1.9034	0.29313	-2.7528	-1.1821	-2.0848	-1.1558	-1.2919	-1.8132	-1.1659	-1.4286	-0.89354	-1.6864	-3.281	-0.42942	-0.42021	-1.8224	-0.77222	-1.8755	-2.1915	-1.9637	-1.6373	-0.18204	-1.9184
1.9355	3.2557	2.8265	1.8166	3.1832	2.0039	2.868	3.5448	4.1191	3.1105	3.0345	3.0392	2.0959	2.7222	2.3215	3.785	2.7389	2.8291	1.5132	3.7028	4.4339	3.1732	2.6144	2.9578	1.4768	1.2447	4.226	1.9052	2.032	3.2184	2.4584	2.2293	3.3275	2.9807	3.0316	2.2718	2.5639	4.7006	2.1655	2.4773	1.6485	3.3357	2.2648	1.3312	4.3001	3.7319	3.002	3.5405	3.5691	1.9395
-21.907	-22.518	-22.006	-22.779	-22.163	-21.383	-22.104	-22.455	-23.38	-23.265	-22.1	-21.314	-21.898	-23.822	-21.498	-21.984	-21.274	-22.922	-22.222	-21.447	-21.945	-22.411	-22.004	-21.144	-20.778	-23.38	-22.649	-22.58	-21.244	-23.158	-22.881	-22.677	-21.989	-21.572	-22.479	-22.268	-20.405	-21.961	-23.968	-24.675	-21.827	-22.091	-22.054	-22.277	-20.7	-21.732	-22.316	-22.868	-22.724	-22.314
-23.477	-21.554	-22.431	-22.329	-23.07	-21.004	-21.5	-22.078	-22.117	-21.75	-21.772	-22.177	-23.657	-22.918	-22.303	-22.889	-21.254	-21.967	-21.892	-23.834	-20.679	-21.284	-22.413	-22.307	-23.611	-20.856	-22.06	-22.8	-21.623	-20.586	-23.519	-22.208	-22.859	-20.875	-22.27	-23.604	-22.861	-20.59	-21.42	-20.698	-21.954	-20.955	-21.378	-22.025	-21.658	-21.382	-22.891	-22.361	-21.612	-22.463
-0.69853	0.14638	1.2945	-0.36609	0.039863	0.49667	1.5299	0.41847	1.405	-0.8313	-0.072981	0.1639	-0.28017	0.31173	1.1455	1.3107	0.50902	-1.6149	1.5625	1.3913	-0.4087	-1.3413	1.6816	-0.60765	-1.2035	-0.019745	-0.53191	-0.11543	0.23666	0.033758	-0.50559	0.64761	0.14569	0.38336	0.86419	-1.2161	0.57626	0.23211	-1.0944	-0.23374	-0.67743	-0.6139	-0.47627	-1.1126	-0.74913	-0.3064	1.1602	0.64008	0.87033	0.3892
8.7872	8.5808	7.8568	10.424	7.8611	10.788	9.2563	9.0118	8.2701	7.7102	8.3445	7.3853	8.2945	7.4584	8.7908	9.0677	7.5391	7.5925	8.1224	8.4622	9.5587	8.0791	8.7659	8.5399	7.5869	8.1226	10.384	7.5577	9.2385	8.0252	8.5682	8.6351	10.909	7.0089	8.4859	8.864	8.7573	10.125	8.3371	7.79	7.446	6.7175	8.6901	8.1324	9.0067	8.4577	8.8553	9.5856	7.1156	7.6856
-4.2979	-4.3125	-2.7155	-5.243	-4.7036	-4.6732	-5.4623	-4.0431	-4.7767	-4.2635	-4.8305	-3.8092	-3.3866	-5.3055	-4.7355	-4.3703	-3.6032	-4.1133	-3.7822	-5.4351	-2.162	-5.5445	-3.2569	-4.9044	-4.3951	-4.737	-4.3278	-4.5177	-4.8659	-3.6082	-5.0912	-5.7119	-4.4322	-5.4431	-4.7416	-3.6027	-4.0942	-6.3704	-5.579	-5.0118	-4.6828	-4.418	-3.1927	-4.2436	-3.7032	-3.3701	-5.8537	-5.7102	-4.1216	-6.7258
-5.6792	-6.2007	-6.8804	-8.4164	-8.7229	-7.4418	-6.5552	-7.3428	-8.4568	-6.1323	-8.6161	-7.0558	-9.4097	-7.137	-7.1501	-9.1019	-6.443	-8.0458	-7.8792	-7.5036	-6.593	-7.676	-6.1456	-7.938	-7.1719	-5.8281	-7.3903	-8.1365	-6.3064	-9.7462	-6.8915	-7.208	-7.7061	-7.824	-6.9161	-8.6634	-7.5496	-6.4644	-7.8723	-8.4076	-8.5565	-6.3957	-6.9111	-6.91	-7.8376	-8.9617	-7.0264	-7.5643	-7.2664	-7.6694
-0.48983	0.59197	-0.85649	-0.32968	0.77835	-0.01679	1.1565	-0.26979	-0.17026	1.2943	-0.099095	-0.0061899	-0.44407	0.033085	0.40875	-0.081895	-0.051901	0.78016	0.62458	-0.30446	2.3239	-1.4671	-0.11188	-0.60643	-0.84175	0.79805	0.44547	0.57641	-1.1949	1.1329	0.39467	-0.090689	1.0003	0.79594	0.86918	2.5002	-0.708	0.31695	0.29079	-0.33103	0.5543	1.1638	-0.14551	1.443	0.77362	-0.63212	0.063609	1.5466	0.72454	1.2252
-4.1708	-2.5288	-2.3118	-2.5316	-3.4803	-3.3463	-3.2716	-2.982	-4.3592	-2.1192	-3.415	-3.8951	-4.0166	-3.3149	-1.5878	-2.7069	-2.8098	-4.3395	-2.4669	-3.2887	-2.1587	-4.1492	-2.9062	-2.4143	-2.5312	-3.7655	-2.7559	-3.1092	-3.6182	-1.8979	-2.8502	-4.0534	-3.2738	-3.334	-3.4311	-4.3332	-2.7753	-4.113	-3.1517	-4.2515	-1.8687	-2.996	-3.6426	-1.18	-2.8174	-2.328	-3.204	-2.8583	-1.9971	-5.012
-1.9916	-1.7148	-1.4197	-2.17	-0.043568	-2.2869	-1.7366	-0.16232	-1.5652	-1.0793	-0.39151	-1.64	-0.47504	-1.6613	-2.0129	-2.7907	-2.0739	-1.1566	0.1235	0.13889	-1.8776	-2.2585	0.65072	-1.8878	-1.057	-1.1942	-1.9489	-1.4211	-1.2276	-1.3928	-0.82539	-1.7792	-0.8484	-2.6103	-1.7991	-1.5734	-0.33484	-0.60316	-3.1842	-1.9839	-0.93668	-1.8887	-1.8743	-0.97272	0.63863	0.022394	-0.39046	0.84554	-1.6179	-2.1646
-14.675	-13.552	-14.306	-13.83	-12.699	-15.756	-15.265	-14.728	-13.348	-14.374	-14.349	-14.705	-14.261	-13.264	-14.827	-15.244	-15.237	-15.319	-14.792	-14.206	-12.911	-14.278	-14.673	-14.444	-16.287	-15.253	-15.128	-15.387	-15.684	-14.795	-15.974	-15.814	-14.057	-14.419	-14.553	-15.282	-13.099	-14.425	-14.444	-16.256	-15.527	-14.007	-13.865	-12.943	-14.759	-14.858	-14.511	-13.793	-13.716	-14.171
-9.3909	-8.707	-8.8498	-9.7805	-9.6197	-8.6604	-9.4363	-9.4684	-10.678	-8.7641	-8.7275	-8.726	-10.208	-9.948	-9.2878	-10.007	-10.294	-9.9641	-9.9211	-10.829	-9.0167	-10.016	-8.5656	-10.689	-9.8567	-7.8153	-10.019	-9.7993	-7.1313	-9.3663	-8.6712	-9.9121	-9.3213	-9.1283	-8.3042	-9.8523	-9.8172	-8.6003	-9.7089	-8.9903	-8.1446	-10.265	-10.426	-10.68	-8.2751	-9.9992	-8.2413	-9.2372	-10.934	-8.6491
3.2503	3.541	3.0768	3.0685	3.7481	3.5535	3.0235	1.922	2.9211	1.9404	2.342	4.1103	3.2229	2.8879	1.993	2.0552	2.9311	2.6655	3.1575	3.8515	2.8692	2.2518	0.8408	3.5254	2.2473	3.5498	3.3269	2.335	1.1279	2.3558	3.2749	2.799	2.2924	4.2391	3.3983	2.9042	1.6531	3.9086	3.4899	3.893	2.017	2.317	3.7354	0.28762	0.65829	2.5751	2.1495	1.2117	2.404	2.1771
-4.7596	-3.0567	-2.8756	-2.8505	-5.7015	-4.4802	-2.0437	-4.7874	-4.0559	-3.9837	-3.6164	-2.4376	-3.6993	-4.9073	-2.7298	-3.3297	-3.7522	-2.7359	-4.6269	-3.1354	-3.5906	-4.5283	-3.0397	-4.2467	-4.562	-3.4231	-2.3786	-3.417	-3.7635	-3.3883	-2.8421	-1.9475	-4.2703	-3.671	-4.6376	-4.4156	-4.5888	-5.0472	-2.9434	-3.7451	-4.3122	-4.5047	-3.7238	-4.6494	-4.175	-4.6492	-2.7838	-3.6763	-3.7663	-3.6101
1.8921	1.5013	0.55858	2.484	2.4737	0.2396	1.3574	0.96752	1.2213	0.15348	-0.42986	1.5676	2.3592	1.8638	0.41027	1.1579	0.67333	0.86741	1.0638	-0.63815	0.19711	1.3324	1.5247	-0.6388	2.8725	-0.76857	1.9637	2.2696	0.055313	0.82724	1.0051	-0.8326	1.3889	0.92121	1.2173	0.31184	0.22747	0.67465	1.7006	2.0814	0.053434	-0.1641	1.4966	0.88894	1.1823	3.093	1.3901	1.6719	0.48048	0.30963
-3.5483	0.040232	-2.3439	-3.608	-1.8984	-0.75883	-4.6011	-1.1703	-3.6961	-1.7606	-0.44227	-2.9247	-3.6779	-2.9397	-1.3116	-2.1485	-3.0531	-1.5762	-1.7103	-3.0617	-1.0224	-2.1945	-2.3075	-0.6865	-2.1826	-1.073	-1.5334	-2.3175	-2.7779	-1.6745	-2.0539	-3.0754	-1.5861	-1.4455	-1.9559	-2.0901	-2.9604	-1.7615	-3.3501	-2.5916	-1.37	-4.2141	-2.8956	-0.70888	-2.394	-1.5781	-2.0506	-1.2165	-1.8536	-1.7321
-1.814	-2.6885	-2.4573	-1.2526	-2.1709	-3.7641	-3.2489	-2.2251	-3.0678	-3.2754	-4.1392	-1.4006	-2.5212	-2.449	-2.3052	-3.5229	-3.0599	-2.1067	-1.2799	-2.7531	-2.4572	-3.9477	-4.3256	-2.0451	-3.5513	-2.5994	-1.8307	-2.468	-2.4482	-2.986	-2.6892	-3.1897	0.066753	-1.6922	-3.256	-3.8448	-0.66441	-2.1372	-3.1682	-4.2579	-1.1451	-3.1443	-2.4614	-1.6763	-2.8517	-2.0341	-2.327	-4.1334	-2.6273	-2.0448
4.6385	4.3394	3.7429	3.4067	5.9704	4.0932	5.12	4.6889	5.7891	4.7435	3.7901	3.9443	7.0782	5.1868	4.5228	3.1635	4.7636	6.814	5.358	6.2282	4.5818	5.4973	5.3275	4.4034	5.8036	6.0779	5.3328	6.7105	4.559	3.4241	5.2055	4.6713	4.1559	5.3554	4.2612	3.8634	6.1506	4.6122	3.7521	4.8807	4.8919	6.0671	4.9336	4.9526	4.8683	4.5924	4.9787	5.611	3.5777	5.6099
7.1545	5.695	5.8035	6.1965	6.6648	6.8117	8.2707	8.3373	6.6317	7.4635	6.6991	8.4183	7.8691	7.7759	6.0516	5.289	6.3498	7.5151	6.9616	8.0472	7.4954	6.6002	6.954	8.692	6.8452	6.3236	6.6803	6.6541	5.4344	6.5135	7.3119	6.4032	8.3303	6.7963	8.336	6.7713	8.9967	6.0158	6.434	7.0061	7.0011	5.59	7.4354	7.9697	6.9613	8.2891	5.7885	8.1326	6.494	6.9671
-11.836	-12.904	-12.796	-11.689	-10.956	-11.519	-10.545	-11.113	-10.849	-11.959	-12.175	-12.045	-13.622	-12.07	-10.405	-12.965	-10.765	-12.51	-10.614	-11.128	-10.53	-10.594	-12.325	-12.304	-11.314	-10.736	-11.39	-12.527	-11.422	-10.417	-12.772	-12.144	-11.521	-11.254	-11.664	-12.793	-10.53	-11.803	-12.291	-11.693	-12.05	-12.508	-12.888	-11.939	-12.512	-11.864	-10.485	-10.814	-11.144	-11.809
-11.97	-11.802	-12.188	-12.402	-10.669	-10.702	-11.991	-12.145	-10.141	-10.634	-11.345	-11.517	-11.947	-11.089	-12.203	-12.222	-11.784	-12.327	-10.848	-10.312	-10.012	-12.84	-11.196	-10.423	-11.725	-12.265	-10.901	-11.199	-11.902	-10.752	-11.903	-11.8	-10.585	-12.352	-10.693	-10.586	-11.026	-11.531	-11.928	-10.935	-11.115	-12.149	-13.572	-11.81	-13.204	-13.038	-12.073	-10.551	-10.727	-12.167
-5.0499	-4.7266	-5.6508	-2.7916	-6.9737	-5.0418	-4.6267	-5.1865	-4.943	-4.783	-6.2131	-6.0751	-4.8993	-5.3724	-3.8447	-6.2124	-5.605	-5.5633	-5.2496	-6.0944	-6.203	-6.0406	-6.2954	-4.8371	-4.2543	-6.8416	-4.8195	-4.8863	-5.3765	-4.8972	-5.0456	-4.169	-5.2149	-2.9435	-3.6899	-6.2648	-3.6752	-4.2339	-3.573	-4.3392	-4.1674	-4.6797	-5.2869	-5.6903	-5.2695	-4.276	-4.4543	-6.1872	-5.3263	-5.2388
-3.6689	-3.3001	-4.447	-3.3671	-3.2269	-3.4578	-3.2565	-2.5542	-2.2085	-1.9905	-3.2801	-3.3035	-3.8921	-3.5694	-4.0935	-2.4649	-0.75967	-3.7343	-4.0273	-2.9915	-3.3269	-5.9497	-1.6719	-1.7928	-2.3593	-2.5332	-1.5203	-4.3979	-3.2442	-4.2671	-2.3978	-4.1866	-2.5642	-3.1156	-2.8255	-3.3554	-3.0256	-3.0512	-2.2613	-2.389	-3.8284	-2.8406	-4.7212	-4.8377	-4.1139	-4.157	-3.8579	-4.1996	-2.2564	-2.4217
-11.451	-13.425	-12.783	-10.918	-11.921	-12.029	-12.163	-12.338	-12.065	-12.818	-11.514	-11.957	-11.382	-11.512	-11.588	-11.634	-11.773	-12.12	-12.847	-12.491	-12.156	-13.257	-10.759	-11.662	-12.257	-11.628	-11.415	-12.863	-11.442	-10.652	-10.105	-12.381	-10.574	-11.915	-10.334	-13.278	-11.097	-12.767	-12.412	-11.485	-11.682	-12.101	-11.877	-11.564	-11.312	-11.125	-12.869	-11.415	-12.207	-11.183
-1.2439	0.2783	-0.85113	-0.074871	1.1022	-0.42373	-0.16366	-0.2529	-2.4132	0.057921	-1.1813	0.4586	-0.55225	-2.1771	-1.1281	0.23551	-1.2505	-0.18008	0.93247	-1.8119	-0.98891	-2.628	0.82946	0.1449	0.49573	-0.096287	0.62733	-1.0688	0.42934	-1.7	-0.090538	0.14342	-0.25124	-1.0473	2.0513	0.21198	-1.3939	0.21862	-1.3754	-0.96388	0.133	-0.38012	-0.57329	0.32355	0.6417	0.41673	-0.12803	0.16873	-1.1376	-0.23586
5.6088	5.8049	6.252	4.9316	6.4112	5.5462	6.9148	5.0275	5.1801	5.3449	4.9781	6.6528	3.8202	5.7845	4.8169	6.0425	5.5235	5.6399	5.0951	6.4451	5.2623	5.6979	5.6608	5.1324	5.0077	5.9083	4.8724	6.5517	4.3191	4.8254	6.7721	6.6239	5.2933	7.187	6.9281	4.6836	6.1746	6.3605	4.9269	6.7619	4.5349	5.1425	6.6369	6.7036	6.7753	5.6998	5.0236	5.8549	6.3176	5.6237
2.916	3.2581	4.8637	2.2723	2.1233	2.8588	3.6781	2.5329	3.6833	3.6714	2.2467	3.4211	1.5444	3.3443	3.4421	5.2251	3.5807	1.2979	2.5418	3.7423	3.2719	4.0061	2.1225	4.6745	0.58468	4.0859	1.2756	3.4912	3.2128	2.6213	3.1698	3.6008	3.2321	2.6134	2.6588	2.0974	3.4427	2.4855	4.5014	3.6249	2.2511	4.0125	3.4538	1.6174	1.6619	3.8023	2.543	2.9173	3.0956	3.7008
4.9019	4.6307	4.7776	6.9318	5.5997	5.5758	5.0513	4.3978	6.1999	5.8647	7.0142	5.7274	5.9286	6.4978	7.9265	6.5716	5.2259	4.1718	5.459	6.7863	6.1098	5.3127	5.984	4.478	5.863	6.3174	6.4376	5.3344	6.8844	5.3361	5.2144	5.838	5.5271	5.2768	5.6591	5.8223	3.9516	4.2483	6.7184	4.7836	5.3054	4.663	6.4358	3.8483	5.3464	4.4196	5.3916	5.6248	6.9396	5.0365
4.303	3.8878	6.1897	3.4575	5.7373	3.8407	3.8657	4.4005	3.7612	5.8586	5.6355	5.0556	5.6629	4.5074	3.8827	4.4391	4.9548	4.4525	4.7507	5.2133	4.0927	5.1305	3.8103	2.906	4.7947	4.0173	6.3567	3.6078	6.0173	6.8308	4.1537	4.2444	3.947	3.8265	3.8121	3.0829	2.5462	4.8725	5.56	3.8901	4.62	3.6914	4.0468	2.8732	4.956	5.4754	2.7645	6.0757	4.4277	4.772
2.067	1.8136	2.4261	1.9867	0.93253	2.6722	2.1955	0.75217	2.752	4.0292	2.4098	1.7223	2.2771	1.0846	1.5706	1.158	1.8931	2.1824	2.2716	1.7766	-0.26232	2.7265	4.1521	0.76333	1.1525	0.34352	0.85265	-0.14167	2.9733	1.3087	3.1676	1.5872	1.2826	1.9262	0.44143	1.476	0.39754	1.2357	3.0955	2.8833	2.8918	2.4937	0.48762	2.0341	2.556	-0.12069	2.1147	1.9693	1.1216	3.0071
-2.7861	-3.7024	-4.3168	-4.5398	-1.4568	-3.3645	-4.6729	-4.9344	-2.7386	-2.0011	-3.156	-2.0378	-5.2694	-2.8776	-3.2119	-4.7058	-3.2504	-3.5646	-4.2788	-2.0604	-3.6148	-3.1906	-2.9756	-2.8941	-2.6306	-2.4051	-2.1351	-2.4013	-0.038196	-2.5081	-3.0021	-4.1693	-3.9374	-4.0878	-4.1347	-4.1052	-2.9119	-3.6784	-3.8792	-4.1803	-3.8236	-2.5967	-4.4287	-3.0721	-3.542	-3.1414	-4.7651	-2.4142	-5.0982	-3.0814
-4.0094	-5.1616	-1.7793	-2.4243	-3.5147	-3.6058	-4.0604	-3.0428	-2.9063	-3.3492	-1.8788	-2.8946	-4.1191	-3.2893	-2.0991	-3.8678	-4.7075	-4.7253	-2.4688	-3.5507	-3.8598	-3.0279	-4.1877	-4.1307	-3.5785	-3.9215	-3.0803	-4.2198	-2.5617	-4.1148	-3.4671	-0.8238	-1.7227	-6.0953	-2.5426	-3.2188	-2.9214	-5.5976	-3.0595	-4.3752	-3.848	-3.1859	-3.4092	-2.3154	-3.3526	-3.3179	-3.4505	-2.9754	-3.6193	-3.0934
-11.758	-10.774	-13.074	-10.308	-11.726	-13.489	-9.6393	-9.7538	-11.933	-10.417	-11.337	-11.285	-10.911	-11.657	-10.004	-12.34	-11.403	-10.461	-10.361	-9.9884	-12.508	-10.146	-11.579	-12.736	-11.256	-11.778	-11.317	-10.79	-10.817	-13.376	-12.871	-14.026	-9.2507	-10.897	-9.9325	-10.87	-10.911	-10.006	-13.364	-14.041	-11.625	-11.449	-11.021	-13.299	-11.432	-11.465	-10.278	-11.37	-10.285	-12.046
-0.21048	-0.66414	-1.9135	-1.4344	-1.1049	-2.1349	-1.545	-2.6972	-1.1848	-1.0236	-1.7582	-1.3723	-0.88038	-2.5502	-0.74506	-2.7544	-2.7201	-2.2388	-2.764	-1.6456	-1.4827	-0.17899	-1.5869	-1.4988	-0.80429	-0.41299	-0.67845	-1.5663	0.21758	-0.8718	-2.1363	-2.2934	-1.3669	-0.30837	-1.9942	-1.4958	-1.9478	-2.0625	-1.7106	-1.6264	-1.2126	-1.8768	-1.7386	-0.68192	0.81718	-2.4439	-1.6078	-2.1905	-0.67339	-1.2505
-22.325	-21.535	-22.835	-20.943	-24.324	-20.772	-21.466	-20.789	-23.931	-22.016	-21.902	-24.053	-22.752	-20.76	-23.091	-22.476	-22.582	-20.585	-21.988	-24.96	-21.958	-20.911	-23.821	-23.929	-22.271	-22.058	-22.369	-22.374	-22.965	-21.818	-21.898	-22.399	-21.947	-23.327	-21.447	-22.086	-22.908	-23.161	-23.075	-22.903	-22.323	-23.023	-20.551	-21.865	-22.792	-21.915	-21.257	-22.391	-22.233	-20.556
-9.3767	-8.713	-9.2575	-8.2135	-8.4973	-8.2172	-7.5427	-10.075	-8.2949	-8.9171	-8.8583	-9.5305	-9.8922	-9.0342	-8.4045	-8.6039	-7.5048	-10.329	-9.4458	-10.095	-9.0735	-9.7184	-9.999	-10.613	-8.875	-8.8716	-7.63	-7.3838	-8.4179	-8.4173	-8.2481	-9.4097	-6.581	-8.0388	-8.8858	-9.1415	-8.8235	-9.6836	-8.5318	-8.4256	-9.4534	-10.883	-7.4367	-8.8517	-9.5576	-8.195	-8.4382	-9.3187	-10.598	-9.1621
-0.50665	-1.3913	-1.269	-0.83821	-0.36667	-0.54146	0.92599	0.5104	-1.5716	0.27654	0.82827	0.36398	-0.59669	1.1879	0.52747	-0.079168	0.94903	-1.0243	0.45225	0.17897	0.2341	-0.72021	-0.3213	-0.90559	-1.2215	-1.5303	-0.75217	-1.7639	-1.3764	0.75832	-1.0095	1.2794	-1.8211	-0.13774	-0.26157	0.28101	0.74953	-0.10538	0.55662	0.97058	1.4809	-0.1804	0.52734	2.114	-0.68841	0.011031	-1.2766	-1.2271	-0.70764	-0.38303
-10.484	-11.529	-10.414	-9.8574	-12.055	-9.9654	-11.925	-9.6117	-11.067	-10.461	-12.755	-10.015	-10.645	-10.036	-10.01	-11.043	-11.22	-11.053	-10.733	-12.176	-12.03	-9.3851	-10.944	-10.104	-10.273	-12.457	-11.589	-11.214	-10.38	-9.7202	-10.125	-11.232	-9.2907	-11.663	-10.031	-10.956	-9.2826	-10.441	-10.029	-11.922	-11.195	-10.349	-10.961	-11.216	-9.9608	-11.698	-11.372	-11.63	-9.7517	-11.369
3.846	4.0334	5.7525	4.3146	4.4931	5.7318	4.6031	5.3793	4.7731	2.7198	2.0666	4.8122	4.3798	3.3548	4.445	4.5743	3.4355	3.8502	4.3074	3.8654	5.0238	4.9526	4.8295	3.6552	6.3425	4.148	3.9812	2.4311	3.467	3.8207	5.3119	3.714	3.341	4.0307	4.6813	5.0853	2.7741	4.0703	4.4031	5.7356	2.9889	5.7826	4.8868	3.205	5.7753	4.0533	2.9839	4.2875	5.1118	4.333
-10.011	-10.103	-10.181	-10.709	-10.629	-10.53	-8.8332	-10.026	-9.8181	-8.304	-9.4419	-8.9222	-10.298	-9.6485	-9.569	-9.7676	-8.666	-10.135	-7.5634	-10.083	-9.4779	-8.0359	-10.172	-12.829	-8.4282	-9.2998	-7.4678	-7.0293	-8.4656	-8.5955	-10.839	-10.072	-7.4265	-10.882	-8.6374	-10.65	-8.1321	-9.75	-9.1858	-10.455	-8.7784	-11.871	-10.531	-8.1156	-7.0194	-8.538	-8.668	-9.7819	-10.347	-11.058
-3.3728	-3.5754	-2.3907	-4.0436	-3.2689	-3.4929	-3.0058	-3.3721	-2.4827	-2.1976	-1.6607	-2.5761	-2.2125	-1.4835	-2.1559	-4.6509	-2.3524	-3.8379	-3.577	-1.894	-3.3072	-2.8211	-2.0095	-3.5169	-2.4494	-5.0933	-3.8958	-2.0065	-5.2669	-4.783	-2.0724	-4.6117	-4.7176	-3.4513	-4.3138	-2.9457	-3.5231	-4.3523	-2.1569	-2.3029	-3.6662	-3.6946	-4.5012	-4.0038	-3.3619	-3.3165	-1.515	-4.0314	-4.5739	-3.1706
2.2348	1.5799	2.1807	1.3766	0.8754	2.936	1.6596	1.1647	0.20684	2.3439	-0.72044	2.6863	0.44382	1.52	0.33004	1.9796	-0.91843	-0.30633	1.1938	1.0013	2.6331	0.89338	2.5283	1.6994	2.0323	0.10647	1.4609	1.8956	1.1575	2.0832	1.7814	1.8666	2.3105	2.1565	2.6549	3.8558	1.3196	0.84575	2.4537	2.4662	1.5409	1.0864	2.1742	0.58151	2.1501	2.2632	2.8599	1.8634	1.5387	1.2751
-2.665	-3.0572	-3.0519	-0.6226	-2.4579	-1.8514	-1.7681	-3.8005	-2.0231	-1.7415	-3.3571	-2.5661	-2.0025	-2.298	-2.5491	-1.5545	-1.3651	-3.2421	-1.4353	-2.5209	-4.026	-2.7343	-3.4468	-2.1588	-2.7991	-3.2939	-2.8191	-0.84702	-1.2494	-4.0748	-1.7283	-2.4943	-3.2947	-2.4264	-1.251	-1.0201	-2.0815	-2.7545	-3.1408	-2.88	-2.1969	-1.7627	-2.4547	-3.3346	-1.5249	-3.4822	-3.2545	-1.8225	-4.0033	-1.5971
-2.5575	-1.279	-3.3559	-1.7778	-1.6127	-1.0406	-1.9654	-3.6758	-3.3901	-4.3395	-2.6339	-2.2437	-2.4658	-0.6717	-2.5956	-4.2629	-2.3793	-2.619	-2.2799	-2.2864	-2.4678	-2.8721	-2.9999	-0.50754	-2.0002	-2.5626	-3.2182	-0.94733	-2.4914	-2.2742	-3.7325	-2.2307	-2.9588	-2.565	-2.4652	-2.315	-4.3624	-2.5733	-3.7958	-3.6346	-3.4394	-2.8413	-1.9911	-1.5879	-2.1256	-3.9843	-2.0199	-1.7014	-3.3495	-3.805
-3.0618	-1.489	-2.6656	-1.6045	-1.5901	-1.2588	-2.4401	0.1404	-2.5299	-2.1031	-1.8143	-1.3965	-3.4597	-1.517	0.019443	-0.92101	-2.1995	-0.68311	-2.0338	-0.63365	-1.6958	-2.5942	0.43795	-2.31	-2.631	-1.022	-2.0361	-1.4604	-0.3974	0.6878	-1.7872	-1.8771	-1.2695	-1.559	-0.45669	-0.38693	-3.0249	-1.7978	-1.5851	-1.1425	-1.3165	-1.7818	-0.46866	-2.9069	-2.1226	-2.2016	-1.0383	-1.4831	-0.85997	-1.27
-1.3117	-3.3766	0.027111	-1.1834	-2.3134	-1.7667	-1.2936	-0.69553	-1.8433	-3.1626	-2.7661	-2.8985	-2.0267	0.13935	-2.3378	-2.3138	0.17001	-1.7178	-2.2139	-1.3695	-1.9885	-3.1731	-1.4681	-2.6062	-2.6761	-1.2664	-2.1648	-2.1464	-3.2716	-1.1813	-1.2222	-0.24518	-1.8855	-0.72352	-2.9719	-1.2296	-2.8684	-2.7333	-3.0283	-1.9324	-0.68871	-3.2386	-1.4364	-0.69867	-2.4801	-1.2635	-1.5993	-1.0274	-1.0864	-1.1948
-4.2928	-4.0899	-2.8727	-4.9683	-3.939	-5.7308	-4.8335	-3.1336	-5.1689	-3.939	-5.6419	-5.6637	-6.0409	-5.2906	-4.232	-6.3117	-4.2312	-3.9814	-5.9183	-3.5507	-6.1594	-3.7421	-4.1764	-3.81	-5.0098	-4.7651	-5.5347	-5.4781	-5.185	-5.2363	-4.3293	-4.9352	-3.4664	-3.8478	-5.048	-1.7167	-3.2078	-4.6413	-4.4325	-3.3044	-5.2896	-3.7218	-4.187	-2.8944	-4.2202	-5.1779	-5.2849	-5.583	-3.2812	-5.5515
-13.331	-12.15	-12.789	-12.422	-13.752	-11.932	-12.216	-12.277	-13.988	-13.48	-13.691	-13.427	-14.653	-14.397	-12.804	-13.623	-12.996	-13.171	-14.906	-13.048	-14.284	-12.253	-13.226	-14.145	-13.948	-11.817	-12.251	-12.859	-13.854	-13.758	-10.736	-12.755	-14.085	-11.555	-13.639	-11.028	-12.165	-12.959	-11.108	-13.259	-13.155	-11.559	-11.929	-10.908	-13.894	-12.815	-13.195	-12.484	-11.969	-12.599
-21.862	-20.517	-20.781	-20.314	-21.741	-21.692	-20.619	-20.066	-20.561	-21.81	-21.601	-20.572	-20.556	-21.128	-21.097	-21.528	-21.513	-21.069	-20.601	-20.93	-20.654	-22.615	-21.171	-20.825	-21.29	-19.921	-22.011	-21.094	-21.674	-19.988	-19.3	-21.211	-21.202	-21.862	-22.786	-19.981	-22.749	-21.302	-19.844	-20.66	-21.664	-19.531	-20.775	-20.412	-22.534	-19.551	-20.009	-20.626	-21.431	-20.342
11.657	9.5496	8.7498	9.7665	10.664	9.7242	8.8033	9.8009	10.417	10.351	8.9145	9.4837	11.051	9.538	10.745	9.4146	9.5109	8.7985	10.407	8.4659	9.776	9.8073	11.906	9.9749	9.7287	11.246	10.29	10.761	8.7177	9.4954	10.771	9.0737	8.743	9.7373	10.013	8.2536	10.22	9.7758	9.0402	9.2617	9.981	10.429	9.9862	10.45	9.1351	10.791	8.2835	10.858	10.691	9.0693
4.5863	4.7631	4.7268	4.7028	3.4719	3.5369	4.7002	4.6061	5.1531	4.1071	4.0238	5.2504	3.8036	3.5529	3.7065	4.3885	4.4988	3.5548	5.1451	3.1031	3.821	4.4076	4.737	3.572	3.6178	2.7872	3.7534	3.9072	3.9685	5.5729	4.3194	4.7021	3.5715	4.206	2.2501	3.6702	4.178	5.2739	4.75	4.8847	3.7038	4.5957	3.888	3.2983	5.8944	3.4064	4.7726	4.9315	4.1679	5.1351
-11.294	-14.609	-13.371	-13.336	-13.481	-14.242	-14.232	-13.022	-13.215	-12.846	-14.405	-14.826	-11.328	-13.106	-13.916	-12.289	-13.772	-14.245	-13.818	-13.704	-14.264	-13.499	-13.393	-13.782	-13.691	-12.435	-14.392	-12.216	-12.016	-12.95	-11.411	-13.178	-15.051	-12.237	-13.177	-12.567	-13.89	-10.952	-13.105	-14.977	-13.217	-13.659	-11.877	-12.891	-14.31	-13.681	-13.098	-13.681	-12.76	-14.885
-7.0278	-8.5515	-5.5704	-6.4853	-6.3903	-7.4349	-6.5021	-7.7984	-6.9611	-7.1428	-6.261	-6.1429	-6.1174	-5.7558	-6.7071	-5.6943	-5.6676	-6.6743	-6.1307	-6.9132	-5.3194	-5.5486	-6.8946	-5.3501	-6.0968	-5.3531	-6.2411	-5.7712	-6.0912	-6.6302	-7.5865	-8.1928	-7.0969	-6.0238	-7.0723	-8.2108	-6.941	-6.1668	-4.4924	-4.7619	-5.5867	-5.5347	-6.3548	-6.0355	-5.9534	-6.0567	-6.8417	-5.8384	-6.9942	-5.5157
-0.073798	0.15551	-1.1381	-0.54984	0.24002	-2.7307	-0.078393	2.3534	-1.3231	0.3683	1.5542	-0.67344	0.29323	0.064726	-0.6916	0.50769	0.22052	-0.32888	-1.0633	0.27591	0.69764	-1.6283	0.85469	0.2909	-0.71625	-0.67559	-0.54313	0.42695	-1.9746	-1.274	-1.044	-0.94852	-0.76194	0.20771	-0.27463	-1.6527	-0.71482	0.33111	0.3698	-0.78891	-0.47478	-0.059469	0.43063	-0.66902	-0.54244	0.055141	1.4735	-1.3854	-1.8372	-0.4926
-2.737	-2.8187	-3.3022	-4.257	-4.9561	-2.8037	-3.7083	-3.2813	-4.5242	-2.4722	-3.3227	-4.7059	-2.6377	-3.7805	-3.7015	-3.9297	-2.5946	-3.7991	-3.1552	-3.0219	-2.6552	-1.0919	-3.4345	-3.1939	-2.4904	-3.968	-4.5546	-4.0656	-4.3952	-4.2764	-3.827	-4.952	-3.3326	-3.9526	-3.2866	-2.6271	-4.3009	-4.3149	-4.9916	-3.0909	-3.7926	-4.9595	-4.7904	-3.3435	-3.5792	-3.924	-1.5034	-3.3814	-3.8605	-4.7577
-9.2306	-8.5796	-10.156	-8.5806	-9.1561	-9.7872	-9.6074	-9.013	-9.3472	-10.186	-9.0631	-9.9315	-9.1801	-10.74	-8.2683	-8.2004	-10.041	-8.612	-7.2776	-9.161	-10.026	-8.6953	-9.6204	-10.814	-9.4661	-9.4986	-9.1726	-8.5995	-9.2832	-10.716	-9.1777	-8.8001	-7.3651	-8.4834	-9.8019	-9.7914	-9.9451	-8.5712	-9.9181	-10.773	-9.6911	-10.503	-8.5196	-8.9304	-8.4179	-8.8383	-9.384	-8.7474	-9.0105	-7.9973
11.873	9.4082	10.156	10.691	9.1809	10.658	9.4062	10.16	10.268	9.4269	8.1438	10.336	9.3855	9.6041	10.183	10.956	11.727	11.046	9.619	9.0408	9.8322	10.968	9.8908	9.9444	9.1599	9.565	11.022	9.4595	9.6356	9.8768	10.12	10.332	9.5018	9.1458	9.9116	10.559	9.4761	9.8764	9.7477	10.575	9.719	9.7466	10.689	8.5364	9.7161	10.796	11.509	10.179	10.371	9.7712
-13.626	-12.35	-13.893	-13.375	-12.989	-13.234	-12.186	-13.731	-12.961	-13.867	-11.588	-13.182	-10.721	-12.787	-13.49	-13.471	-13.585	-11.325	-14.543	-12.297	-14.484	-13.633	-12.849	-13.679	-13.157	-12.618	-14.565	-14.258	-13.361	-11.356	-14.959	-12.93	-12.629	-12.168	-14.747	-11.1	-12.404	-12.094	-12.361	-12.603	-12.517	-13.979	-12.671	-14.335	-12.504	-13.875	-13.069	-13.961	-11.675	-13.275
-5.7648	-7.3035	-6.699	-3.2713	-6.0289	-6.6002	-5.0884	-4.7421	-4.6039	-5.5892	-5.335	-5.2183	-6.525	-6.3055	-5.5153	-6.0712	-5.2832	-4.8006	-6.8432	-7.8576	-6.4836	-6.6371	-4.7494	-4.3265	-5.7493	-5.7436	-5.961	-5.8287	-7.012	-6.0709	-5.4996	-6.6018	-6.6702	-5.7011	-5.8537	-5.3572	-6.4693	-6.4891	-6.5734	-6.4104	-4.1505	-3.8185	-5.7605	-4.8981	-5.0932	-6.0508	-5.4378	-4.9404	-6.7247	-5.7182
-0.086459	0.42579	-0.88369	0.2051	-1.0177	0.57069	0.51827	0.12616	-0.41962	0.55525	0.037644	0.82158	-1.3136	-0.43883	-0.43265	0.67122	0.3784	-0.3205	-0.11851	-1.6617	-1.7707	-0.47003	1.6143	0.29206	0.4727	0.75622	-0.44307	0.33842	1.0456	0.90345	1.4115	0.57572	-1.4284	-0.58131	-0.56391	-1.2262	-1.463	0.93401	-0.39761	0.29904	-0.11239	0.66906	-0.5719	1.1056	-0.36734	1.9863	0.17774	-2.1088	-1.0894	1.1877
-4.3304	-2.7108	-5.4304	-5.8248	-4.7609	-4.5919	-3.9494	-3.3644	-4.3075	-6.0025	-4.1902	-6.5083	-5.6901	-5.2605	-3.5667	-3.2824	-5.4407	-4.1194	-4.3326	-6.2453	-3.9736	-3.2063	-5.2899	-3.2258	-3.6849	-4.8121	-3.5509	-5.3192	-3.1435	-5.3707	-3.8342	-3.6716	-4.3069	-4.404	-4.5052	-4.1928	-4.9917	-2.8738	-5.438	-5.9805	-4.3937	-4.3489	-3.7303	-5.7857	-5.7933	-5.2487	-5.8199	-6.1725	-5.7662	-4.2793
-22.76	-22.203	-21.989	-22.638	-22.703	-23.11	-22.104	-22.489	-21.899	-23.478	-22.461	-24.368	-21.604	-21.382	-24.157	-21.814	-22.15	-23.236	-22.375	-24.541	-22.475	-22.067	-23.053	-21.47	-21.722	-23.637	-20.433	-21.817	-22.486	-23.216	-23.141	-22.587	-23.304	-23.609	-23.263	-22.429	-23.347	-21.133	-22.259	-22.562	-22.545	-22.191	-21.321	-21.472	-21.244	-21.823	-22.458	-22.552	-21.046	-22.097
-8.2742	-10.269	-7.5346	-9.1676	-8.5632	-10.427	-9.7796	-7.3647	-8.4729	-10.216	-7.8115	-8.4362	-6.7325	-9.1374	-9.4002	-9.5261	-9.529	-8.5709	-8.8959	-7.6077	-9.2877	-9.5573	-10.387	-8.4266	-7.52	-8.847	-7.929	-8.1699	-8.811	-7.2584	-7.6534	-9.5702	-9.5503	-8.5952	-9.8652	-8.7682	-9.2061	-8.7533	-10.094	-8.4828	-9.3421	-10.743	-10.094	-10.124	-9.3493	-10.028	-7.3543	-7.8809	-8.6397	-8.704
-11.562	-11.967	-12.584	-11.668	-12.154	-10.989	-10.866	-10.365	-10.297	-9.4862	-11.088	-11.2	-10.418	-11.928	-11.399	-10.906	-8.6448	-11.066	-10.89	-11.168	-12.039	-10.596	-9.5722	-9.9707	-10.446	-10.023	-13.113	-11.423	-12.94	-10.35	-11.81	-11.336	-10.883	-10.768	-12.452	-11.45	-10.269	-11.019	-10.806	-11.369	-11.548	-11.705	-9.6153	-12.275	-10.613	-9.7707	-11.863	-12.818	-10.557	-10.374
-4.2239	-3.8384	-5.0674	-3.6483	-2.9156	-3.1412	-4.8796	-3.4236	-4.1061	-4.7592	-4.146	-3.7404	-3.8814	-3.0223	-3.387	-4.5117	-3.3023	-3.0194	-3.9014	-4.2892	-3.5565	-4.5631	-4.3895	-5.1166	-4.7176	-3.7446	-3.7161	-3.7844	-3.7015	-2.8064	-4.8985	-3.4019	-4.8695	-3.4415	-4.3938	-3.1871	-3.8818	-2.3349	-3.372	-5.009	-4.5578	-3.9672	-5.1865	-3.3365	-4.2566	-3.7533	-2.7472	-3.7417	-5.0917	-4.3355
-2.9615	-3.2763	-3.6656	-4.1944	-4.103	-3.8433	-4.1878	-3.4646	-3.6656	-3.0094	-3.7528	-4.2149	-3.8102	-3.3026	-3.5524	-2.9496	-3.2412	-3.0683	-2.8722	-3.4656	-3.8934	-3.297	-3.2571	-2.1279	-3.5998	-4.8969	-3.1786	-3.6349	-3.1767	-2.5209	-4.35	-3.6113	-2.3895	-2.5637	-3.8623	-3.0336	-5.2161	-4.3578	-4.6184	-3.3154	-3.5754	-3.7069	-3.5507	-3.574	-3.6534	-5.6061	-4.3106	-4.6122	-3.3893	-2.6382
-6.1308	-5.5367	-6.0235	-6.5325	-6.6141	-5.8704	-5.7686	-6.3331	-4.7717	-5.3457	-5.8669	-3.5616	-3.9875	-5.1328	-6.7968	-6.7717	-5.9188	-4.8921	-6.5624	-5.002	-5.4102	-5.0695	-6.3649	-6.4618	-4.988	-6.5235	-4.8653	-5.3072	-5.9088	-5.8378	-5.9332	-5.4409	-5.6557	-5.6942	-6.3877	-7.22	-5.3665	-6.9835	-5.1101	-5.0951	-6.1366	-5.9152	-4.9235	-4.8977	-5.5754	-5.786	-4.612	-6.6995	-5.9077	-6.2138
-1.4999	-0.76729	-0.54981	-1.9093	-0.68492	-1.3521	-0.80539	-1.4593	-0.97279	-1.815	-0.29341	-2.6201	-0.17947	0.23252	-2.2981	-1.8055	-1.7017	-0.41151	-0.55271	-1.6609	-0.60851	-1.0514	-1.9744	-2.2448	-0.61911	-0.10048	-0.84399	-0.86563	-0.77714	-0.087585	-0.74611	-0.73568	-0.40296	-1.447	-0.53123	-1.9072	-0.056144	-2.4466	-1.0392	0.2148	-0.19149	-1.509	-0.73763	-0.07013	-1.4371	0.52857	-1.1172	-0.86599	-1.3703	-0.46411
-14.064	-11.974	-13.721	-13.331	-11.781	-12.158	-14.324	-13.702	-12.497	-13.645	-14.546	-11.339	-13.092	-13.64	-12.77	-13.443	-11.657	-13.202	-13.658	-14.349	-13.176	-12.327	-13.92	-13.796	-14.143	-12.575	-11.096	-13.201	-12.5	-13.942	-13.117	-13.348	-13.265	-12.155	-14.193	-12.816	-12.878	-12.531	-12.82	-11.245	-11.788	-11.599	-12.932	-12.483	-13.551	-11.463	-13.299	-12.977	-13.539	-12.644
-14.016	-12.65	-12.704	-11.84	-12.952	-14.622	-13.744	-12.965	-13.676	-13.236	-12.721	-13.996	-15.587	-14.044	-12.868	-12.795	-12.283	-14.313	-11.297	-12.19	-13.601	-12.248	-14.09	-13.575	-14.005	-14.836	-13.112	-13.307	-13.114	-13.84	-12.802	-14.897	-13.114	-12.539	-12.48	-12.302	-12.381	-13.8	-12.611	-13.385	-12.626	-12.606	-13.678	-12.65	-13.482	-15.063	-14.179	-14.217	-13.014	-12.999
-13.199	-13.745	-14.231	-13.483	-13.851	-15.448	-13.304	-12.749	-13.121	-14.551	-14.838	-13.607	-14.167	-14.726	-13.061	-14.081	-12.806	-13.876	-12.537	-14.398	-15.985	-14.23	-14.724	-12.326	-13.309	-15.022	-12.68	-14.711	-15.83	-13.75	-15.051	-14.382	-14.683	-14.557	-12.84	-14.525	-15.019	-13.117	-14.981	-13.11	-15.552	-13.146	-15.344	-13.4	-13.116	-15.171	-13.815	-14.854	-14.215	-14.441
-3.2196	-3.6905	-5.0129	-3.718	-3.2311	-3.5639	-3.1316	-3.9251	-3.4578	-4.7497	-2.5799	-2.6871	-4.9102	-4.7035	-4.2101	-4.1428	-3.0079	-3.9823	-3.5307	-4.4496	-3.1703	-2.0113	-4.4145	-3.3109	-3.0509	-3.9013	-3.2782	-1.8177	-3.4383	-2.0528	-2.8771	-3.8754	-3.6837	-4.2024	-4.5094	-2.7496	-4.3108	-4.345	-4.664	-3.3085	-3.8248	-3.6925	-4.0367	-2.9236	-4.9073	-2.3801	-4.1845	-5.1713	-2.5626	-3.1933
6.7191	6.9935	7.0148	6.4354	7.2929	7.916	7.9774	6.9649	6.5662	7.8809	6.8345	7.1435	5.6716	4.8705	7.3024	6.6262	6.7143	7.8168	5.6079	6.2945	7.4644	6.7986	8.0881	5.5324	6.8459	6.8012	7.8037	6.3493	7.0808	6.3002	6.0092	5.89	6.418	8.4324	7.1402	5.637	6.9625	6.655	8.0014	5.8847	6.0474	4.3889	6.188	8.0853	7.3845	6.9185	5.5532	5.7824	5.6624	6.8527
-14.044	-13.912	-14.303	-12.382	-12.592	-14.577	-12.835	-14.504	-14.527	-13.238	-14.809	-12.946	-11.843	-11.612	-13.013	-13.658	-15.493	-12.698	-13.423	-14.299	-12.116	-13.74	-12.84	-13.542	-13.242	-13.82	-13.52	-15.002	-14.383	-13.185	-13.672	-12.826	-14.114	-14.552	-12.38	-13.098	-12.383	-14.006	-13.212	-12.532	-11.738	-11.611	-12.666	-14.353	-13.759	-13.784	-14.219	-13.224	-12.161	-13.387
-15.313	-11.574	-11.745	-12.579	-11.563	-12.061	-12.937	-11.285	-12.532	-11.259	-10.589	-14.734	-12.008	-12.874	-10.21	-11.99	-12.424	-13.481	-12.965	-12.308	-12.588	-12.639	-13.113	-12.127	-12.731	-14.31	-13.145	-11.29	-12.602	-13.213	-14.968	-12.886	-11.808	-12.252	-13.468	-13.344	-12.375	-14.127	-13.743	-11.578	-12.339	-13.143	-12.859	-11.913	-11.714	-12.726	-12.232	-11.94	-13.344	-12.391
4.385	5.1919	5.9443	4.9912	4.3309	4.7868	2.7734	3.4999	4.0431	4.2	4.0015	4.559	4.5143	5.2626	4.7715	4.5266	5.0424	5.1888	5.3703	4.1569	4.7586	5.2862	5.1786	5.4115	5.601	5.9086	4.4195	3.8137	6.0297	3.5599	4.886	4.2401	5.146	6.3973	5.0905	5.6217	5.8731	5.4172	4.4378	4.9617	5.6587	4.7125	5.6111	4.5002	4.864	5.4519	4.4259	4.3467	4.5604	3.0568
-9.885	-10.177	-10.688	-10.716	-10.471	-10.279	-9.7025	-10.465	-9.621	-10.472	-11.156	-11.333	-9.7802	-11.411	-10.652	-9.9731	-11.568	-10.564	-11.659	-9.93	-11.129	-11.193	-10.859	-11.16	-12.606	-11.746	-10.428	-9.7724	-10.642	-11.612	-10.71	-10.517	-9.4632	-10.65	-12.125	-10.98	-11.591	-11.712	-11.136	-9.3083	-12.523	-12.079	-10.962	-10.532	-12.622	-11.506	-11.527	-10.404	-11.538	-10.012
-7.8204	-5.2942	-8.253	-8.3911	-8.4089	-7.5878	-6.8394	-7.568	-7.0272	-7.8735	-7.4126	-8.4374	-7.4119	-7.3769	-6.6836	-8.3531	-7.4065	-7.3944	-7.7597	-6.7797	-6.0864	-6.324	-6.8959	-6.4886	-7.597	-6.1291	-7.6794	-7.9442	-6.9515	-7.968	-6.8097	-6.4109	-7.1746	-8.2526	-6.7468	-8.1273	-7.434	-7.9766	-6.9994	-9.0979	-9.2788	-8.4555	-7.2693	-6.5339	-6.7065	-7.8037	-5.7739	-6.548	-7.7901	-7.2027
-2.629	-0.61278	-0.74963	-0.054058	1.2539	0.3304	-0.19866	1.1565	0.56494	-0.56866	0.60691	-1.1765	-1.1887	1.1832	0.86725	1.0395	-0.015851	0.5435	1.4511	-0.59655	-0.37832	-0.094171	1.5405	-1.0036	-1.2807	-1.4008	0.86525	0.22895	-0.4862	-0.71278	-0.55368	1.0335	-1.2419	-0.41387	-0.95465	-0.063217	-1.0072	-0.6368	-0.85434	0.67944	0.58083	-0.75758	-1.8314	0.86742	-0.08699	-0.90632	-0.73772	0.93945	-0.30194	-0.91613
1.9739	0.73553	-0.08418	1.1426	0.47584	0.21769	0.69558	1.3397	-0.57187	0.83279	1.2941	-1.0666	0.42735	0.70564	1.4392	1.9984	1.1114	1.1225	-1.3723	-0.40419	-0.48963	0.10553	1.0584	1.0056	0.84642	0.73648	0.39055	2.5582	0.91807	-0.75027	0.49985	0.0048899	-0.2878	1.5822	0.1483	1.205	1.1946	0.87715	0.93659	0.74478	-0.77263	-0.2031	-1.8613	1.3813	2.2273	-0.061885	0.1448	0.77433	1.7705	-0.34056
-14.263	-14.231	-14.086	-15.002	-14.911	-15.263	-13.41	-13.323	-14.392	-14.2	-15.384	-14.031	-15.078	-15.787	-15.767	-16.113	-14.578	-12.94	-14.95	-12.798	-14.782	-16.57	-14.001	-14.095	-14.697	-14.112	-15.038	-15.559	-14.464	-14.851	-14.26	-14.454	-14.658	-15.751	-14.481	-13.981	-15.145	-14.042	-13.442	-14.818	-14.095	-14.15	-13.646	-14.177	-13.197	-12.759	-15.834	-14.068	-15.567	-13.295
-3.3466	-2.003	-2.8695	-1.9861	-0.92165	-3.1485	-0.39725	-1.8579	-1.0858	-0.4067	-1.0491	-2.2193	-0.88977	-1.375	-2.4752	-3.7701	-1.7056	-2.1814	-2.1886	-1.4341	-2.5239	-3.5321	-2.4763	-1.1773	-0.99792	-2.794	-2.1118	-1.0995	-1.8754	-1.0006	-2.4839	-2.3452	-1.4502	-1.1921	-0.86293	-1.0414	-2.059	-1.7033	-2.6284	-1.5433	-2.0921	-3.9377	-2.2736	-1.6799	-1.9102	-1.5972	-1.8565	-1.5848	-0.79965	-0.91527
-0.20076	-0.65862	-0.51121	0.53034	-0.33306	-0.24665	-0.18046	-1.2174	-1.3951	-1.007	-1.3905	0.28698	-0.23258	-0.60706	2.4263	0.050656	0.29408	0.64726	-0.47375	0.48831	1.8473	1.9952	0.36079	0.76152	0.19409	-0.95394	0.67038	-0.75833	-1.214	-0.14575	0.043364	-0.42502	0.98107	-0.62346	-1.3377	0.56413	1.2664	-0.61927	0.1408	1.3738	2.5186	-0.47247	-0.44287	-0.69554	-0.61554	-1.6189	0.4276	1.074	0.65055	-0.48356
-5.3452	-5.6389	-5.7199	-5.2733	-4.5821	-4.8943	-6.4748	-5.0863	-5.2159	-5.0484	-4.3445	-4.0857	-5.32	-8.0368	-5.0998	-7.5412	-4.9491	-7.2483	-5.7739	-6.1784	-6.5144	-5.4878	-7.0766	-5.5713	-6.1512	-5.6076	-5.6342	-6.6531	-5.1665	-5.3285	-5.3035	-6.533	-4.7947	-4.3576	-6.7051	-6.2848	-4.4268	-7.2306	-5.1427	-7.7709	-3.6487	-5.3697	-5.6396	-6.7772	-5.1556	-5.1999	-5.1034	-5.6955	-4.3895	-6.1203
-7.4875	-8.5578	-7.6127	-8.9726	-7.5627	-9.5425	-8.2898	-8.7676	-7.2599	-8.1853	-10.878	-8.8158	-9.3461	-8.8012	-10.987	-8.7446	-8.5032	-10.192	-8.8145	-8.7198	-9.2899	-8.0198	-8.3125	-9.4533	-9.8298	-9.0547	-11.037	-8.1482	-8.7184	-8.7794	-9.858	-8.7	-9.239	-9.0524	-9.3182	-9.6062	-8.9319	-9.5993	-9.285	-7.1937	-7.8182	-10.845	-10.962	-7.8043	-10.194	-8.1877	-7.7898	-8.9208	-8.7842	-9.2899
-10.705	-12.536	-11.223	-12.201	-11.43	-11.941	-13.015	-10.825	-11.968	-11.68	-10.676	-11.341	-10.875	-11.693	-11.805	-9.6666	-11.121	-11.697	-11.834	-12.416	-11.698	-13.185	-10.76	-13.143	-11.863	-12.003	-12.243	-11.568	-12.149	-12.471	-12.224	-11.823	-11.522	-11.45	-11.216	-12.742	-11.706	-11.438	-10.3	-10.045	-10.959	-10.385	-13.489	-11.5	-11.756	-10.971	-11.709	-10.696	-10.55	-11.538
-19.879	-19.655	-20.541	-20.822	-19.719	-19.715	-21.505	-20.615	-20.264	-20.951	-21.511	-19.615	-19.996	-21.659	-20.732	-20.145	-19.088	-21.653	-20.77	-22.349	-20.941	-18.937	-21.303	-20.795	-21.091	-20.136	-19.608	-19.774	-21.184	-22.018	-22.073	-19.647	-21.366	-19.961	-20.4	-21.461	-21.962	-20.436	-20.066	-20.842	-20.808	-20.281	-20.368	-21.182	-21.652	-20.049	-21.078	-21.968	-19.28	-18.999
5.0789	4.5973	4.3993	5.3853	5.3623	5.5325	4.3854	7.5982	5.7441	5.1553	3.8918	6.714	4.5969	6.5595	4.8312	6.4132	5.5226	6.0733	4.4997	6.3547	6.8794	5.489	4.9719	7.4809	4.6857	5.6828	7.3779	5.6828	6.7504	5.8248	6.246	5.5774	4.8481	4.6194	3.6178	6.2613	4.5335	7.9458	4.8418	6.1832	6.7209	6.4013	6.4714	5.6085	4.8114	3.2442	3.9811	4.1225	5.6998	4.9154
-2.885	-1.4781	-1.1625	-3.0106	-2.8238	-1.0136	-1.6956	-2.8934	-1.3835	-4.0411	-2.0926	-1.1383	-2.0066	-2.9429	-2.2976	-2.223	-2.2288	-0.31431	-3.1613	-1.8107	-1.4625	-2.0092	-0.81649	-1.9926	-1.9487	-2.2575	-2.1172	-0.73503	-1.1351	-2.658	0.6822	-1.8859	-1.8682	-1.4213	-0.42102	-1.3171	-1.0305	-1.2672	-1.1778	-3.1941	-1.4298	-2.2179	-1.1178	-1.9008	-2.2812	-2.2996	-2.2066	-1.6763	-1.6829	-2.8766
-11.6	-13.724	-12.372	-13.963	-12.325	-12.873	-11.879	-13.836	-11.792	-13.619	-12.528	-10.668	-13.049	-14.785	-11.9	-12.322	-12.167	-13.915	-12.805	-12.535	-13.223	-13.102	-13.714	-13.415	-12.12	-11.092	-12.629	-14.154	-12.662	-12.382	-13.041	-13.419	-14.604	-12.156	-11.365	-13.563	-14.757	-14.149	-13.007	-13.216	-13.063	-12.779	-12.734	-13.116	-11.475	-12.772	-13.653	-12.284	-13.167	-12.706
-8.3628	-7.0603	-8.139	-7.1795	-8.9653	-8.7574	-6.0851	-7.3079	-8.8422	-7.6832	-8.1436	-7.7893	-9.4158	-7.5609	-7.2607	-9.2549	-6.7766	-6.9498	-9.9995	-8.4758	-7.4933	-7.1296	-9.9937	-8.0229	-8.1324	-8.015	-7.5548	-7.3576	-8.5321	-7.0895	-7.4873	-6.8271	-8.0719	-8.9174	-8.6537	-7.1561	-6.6706	-10.047	-5.8489	-8.0712	-5.989	-5.7924	-8.5091	-8.6752	-6.9533	-5.7619	-6.6273	-7.9119	-8.063	-8.4351
-11.181	-11.652	-11.118	-10.458	-9.5799	-10.831	-11.307	-10.864	-11.429	-10.569	-11.287	-10.436	-11.839	-10.524	-11.053	-11.907	-9.8012	-10.069	-10.453	-9.9443	-11.437	-8.8312	-10.793	-10.928	-11.769	-10.644	-10.639	-11.609	-10.235	-9.0212	-10.212	-11.373	-11.663	-11.12	-10.366	-12.365	-10.367	-11.169	-11.101	-10.543	-9.2234	-11.7	-9.8157	-10.953	-11.181	-10.982	-11.529	-11.208	-11.098	-10.176
-14.084	-14.881	-15.063	-14.175	-12.808	-14.903	-14.675	-15.224	-14.892	-13.716	-14.583	-14.037	-14.381	-12.457	-16.467	-13.542	-14.617	-15.131	-15.629	-17.475	-16.491	-15.325	-15.448	-13.016	-14.617	-14.009	-15.798	-14.232	-13.108	-14.712	-15.155	-12.633	-14.498	-14.817	-14.15	-14.352	-14.976	-13.804	-15.25	-13.077	-15.219	-14.798	-14.345	-14.986	-17.174	-14.731	-13.899	-15.194	-14.371	-16.282
-11.405	-9.7127	-11.259	-10.196	-9.2423	-10.748	-11.742	-10.124	-11.165	-10.84	-11.135	-9.7567	-10.756	-12.165	-9.5861	-9.9934	-10.458	-10.122	-12.416	-11.132	-10.169	-11.957	-9.9746	-10.285	-10.78	-11.715	-12.063	-12.067	-10.532	-12.232	-11.719	-9.8219	-9.8871	-12.599	-10.831	-9.9403	-10.54	-9.5674	-10.742	-10.29	-11.339	-12.421	-10.449	-10.779	-10.99	-8.8207	-10.883	-11.477	-10.635	-10.049
-10.368	-9.2123	-11.064	-10.925	-9.9111	-9.8235	-10.802	-10.045	-10.183	-10.741	-10.13	-10.942	-10.078	-8.5411	-10.839	-9.6582	-10.52	-10.989	-9.6578	-10.165	-9.3442	-9.9267	-10.207	-9.4859	-10.498	-10.576	-9.4053	-11.441	-10.791	-9.0409	-10.717	-10.944	-8.7682	-9.7196	-10.836	-9.9988	-11.648	-11.581	-10.555	-9.8103	-9.0791	-9.4276	-9.5226	-10.749	-11.286	-10.325	-10.254	-11.575	-8.8022	-10.298
2.0898	1.649	2.2132	2.6699	3.6307	1.4871	3.1164	2.8629	1.8483	3.8952	3.5405	2.7852	2.4739	1.7356	1.1929	1.2183	3.0238	2.3592	1.5815	3.378	4.9169	2.682	2.0498	1.7953	2.1866	2.0809	2.6095	2.282	2.0813	4.1489	2.5289	3.0903	2.3346	3.567	2.31	4.2126	1.3105	2.1957	2.848	4.0792	2.6443	2.0869	2.9692	3.1171	2.8162	1.5987	2.6566	2.947	3.6283	5.3533
-9.6011	-8.125	-8.8019	-7.1274	-8.3065	-8.9247	-8.7829	-7.6446	-8.3379	-9.0353	-9.127	-8.3968	-9.6771	-10.136	-7.4564	-9.2697	-10.167	-9.2159	-10.087	-7.6615	-8.1312	-11.148	-9.5413	-10.173	-7.9444	-9.9145	-8.5914	-10.231	-10.89	-8.7437	-9.0528	-7.2042	-8.7434	-9.9712	-9.2066	-10.096	-8.8984	-10.199	-7.96	-9.5089	-9.1796	-9.4136	-8.484	-9.1866	-8.2004	-11.104	-8.5348	-9.2513	-8.2663	-9.299
-4.8145	-5.7985	-3.91	-5.6163	-5.8649	-5.5915	-6.0677	-5.8605	-6.0753	-5.9178	-5.7581	-6.245	-3.9162	-5.6768	-5.4125	-6.0166	-4.8566	-6.4527	-6.1519	-5.7199	-5.4119	-6.8875	-4.6858	-5.002	-6.6013	-6.9664	-2.9421	-5.6457	-5.3701	-5.5689	-4.6331	-5.9478	-5.7758	-7.4414	-5.7939	-6.6051	-7.2557	-5.5905	-5.2852	-6.3676	-6.2408	-4.8188	-5.8542	-4.4996	-6.3142	-5.9266	-6.5919	-6.4515	-4.673	-5.1837
0.51842	0.022502	-1.702	0.58625	-1.3242	-0.59177	-0.18969	-1.2935	-0.16873	-0.49878	1.8629	1.4692	-1.5348	-1.8476	-0.62985	-0.61895	-0.33408	-0.14889	1.0375	1.1607	-0.75916	0.78358	0.54167	-0.40038	0.20494	0.044924	-0.28938	0.70217	-1.4678	1.0839	-0.62262	0.76839	-0.76769	-0.25082	-3.2329	1.0034	-0.20847	-1.018	-0.91804	-0.27712	0.44877	0.54182	0.56204	-0.57576	-0.53158	-0.24712	-1.6013	-0.85735	0.39176	0.21453
-22.206	-21.895	-21.535	-22.553	-23.556	-21.653	-22.226	-22.165	-22.27	-20.97	-22.172	-21.68	-22.556	-21.165	-23.005	-21.942	-23.161	-21.841	-22.245	-23.036	-22.161	-21.358	-22.136	-23.071	-20.949	-23.438	-22.595	-23.128	-22.456	-21.656	-22.881	-22.111	-21.504	-21.065	-22.208	-22.423	-21.517	-22.064	-20.911	-21.638	-22.278	-22.414	-22.432	-22.209	-20.413	-22	-21.701	-23.311	-22.629	-21.659
-21.734	-22.295	-23.54	-22.747	-20.693	-21.262	-22.765	-22.929	-21.503	-21.886	-22.028	-20.784	-22.083	-21.818	-21.013	-21.232	-21.505	-23.389	-21.614	-21.49	-21.705	-22.054	-21.708	-23.917	-21.361	-22.58	-23.092	-22.346	-23.884	-22.857	-23.632	-22.827	-21.173	-21.021	-24.308	-22.139	-22.308	-22.57	-22.943	-22.399	-21.398	-22.044	-21.389	-23.22	-22.413	-22.066	-22.027	-24.098	-22.801	-23.011
1.5485	0.67794	2.4633	1.3588	2.4261	1.2679	1.2089	1.3956	0.85603	1.4077	0.87217	2.4953	3.3764	2.4354	0.8994	-0.33117	0.36353	1.8255	1.2079	1.8296	1.0011	1.1863	-0.25679	0.60743	1.6077	1.5053	0.6813	0.99873	0.31914	1.8603	0.65876	1.0694	1.8629	1.5306	0.21586	1.6178	-0.077518	0.16968	-0.62356	0.61633	2.3199	1.1652	0.17904	2.0785	2.1345	1.7128	0.21169	1.9255	1.8026	1.1505
-12.938	-12.509	-12.418	-13.053	-13.102	-13.262	-12.861	-12.112	-12.976	-12.677	-12.162	-12.636	-14.582	-13.625	-13.312	-11.741	-12.355	-14.131	-13.294	-13.548	-10.421	-11.217	-13.6	-11.861	-11.43	-13.815	-13.793	-14.443	-12.243	-13.065	-12.613	-14.649	-11.379	-12.884	-13.27	-12.782	-12.751	-11.938	-12.953	-13.079	-12.939	-12.634	-11.362	-13.082	-13.058	-13.34	-11.697	-13.541	-13.047	-11.805
-1.4204	0.39331	1.419	-0.91915	-1.2103	1.4682	0.72955	1.0341	-0.5233	0.69386	-0.31182	0.56919	0.22559	0.8317	1.5026	1.6848	-0.87204	1.5599	2.3865	0.28544	0.10312	-1.2151	-0.23652	-0.3069	1.0796	1.9156	-0.33387	0.14418	0.16216	0.069911	-0.031528	-0.86315	0.68864	0.78366	0.55802	-0.42786	-1.7855	0.90552	-0.10733	1.2125	1.5757	-0.45177	0.26583	0.99429	-0.94174	-0.24927	-0.4653	0.052937	0.3644	-0.073454
5.4642	3.7315	4.2847	5.2489	3.1607	4.3962	4.9003	3.8926	2.685	2.8514	3.1656	2.7931	5.1911	3.7015	3.5746	3.3317	5.1291	3.4566	4.2004	4.3637	4.2415	4.0611	3.349	4.0807	6.773	4.5924	4.4849	4.3636	6.4909	4.1863	4.4534	2.4987	4.9334	4.5605	4.9898	2.9271	6.069	5.5112	4.8004	4.2394	5.2226	5.0561	4.3423	4.6714	5.1255	4.323	5.0005	3.9813	4.272	3.6263
-1.3254	-0.15716	-1.5588	-0.2715	-0.78707	0.0012061	-1.0134	0.36664	0.35029	-0.98723	0.73769	0.98402	1.1208	1.2777	-0.91504	0.15622	0.041454	-1.163	0.11677	-0.89982	0.89655	0.46592	-1.3388	-0.68484	0.12294	1.2635	-0.40313	0.24628	0.49936	-0.55287	0.92113	-0.7773	-0.066812	-0.88985	-0.073039	0.6999	-0.23017	1.5244	0.15481	-1.0991	-0.14756	-1.0617	-0.93367	0.70717	-1.5662	0.57437	0.66743	-1.3825	0.96068	0.099428
0.26955	-1.0919	1.2825	0.74001	0.91301	-0.42603	-0.55815	-2.037	-0.47337	-1.1135	-0.41989	0.73037	0.64237	0.66737	-0.52978	-0.64944	2.2167	-0.44112	-0.70208	0.12301	0.68938	0.5731	-0.75808	-1.6365	-0.38017	-1.2292	-0.072254	-1.0024	1.1986	-0.3581	-1.6583	0.3233	-2.0755	-0.023705	-0.40579	0.67982	-0.73251	0.17766	0.4914	-0.031379	0.55075	0.28497	-0.70613	-0.33894	-0.068722	0.32508	0.62558	-0.3429	-0.61671	-0.91594
-1.9823	-0.44039	-1.1617	-1.3575	-1.8349	-2.2011	-2.8095	-2.3312	-0.96942	0.24951	-0.80776	-0.47664	-0.86595	-1.9356	-1.5556	-0.64865	-1.2565	-0.26189	-0.28351	-1.32	-1.0699	-1.9031	-0.46138	-0.73231	-2.1345	-0.87525	-0.59443	-2.0255	-2.1695	-0.59782	-2.0237	-2.5604	-0.07142	-1.7937	0.26842	-0.95802	-1.7486	-1.5183	-0.78209	-1.1254	-0.61093	0.39165	-0.52778	-2.746	-1.7273	-1.1014	-0.9318	-1.8704	-1.0119	-0.65449
-12.579	-13.971	-14.137	-12.48	-12.758	-12.066	-13.9	-13.483	-13.081	-13.17	-14.16	-13.82	-13.828	-12.277	-13.65	-14.488	-12.786	-12.12	-12.937	-13.119	-13.34	-12.539	-14.379	-14.155	-12.159	-13.595	-12.064	-11.735	-12.747	-13.527	-11.465	-13.811	-13.878	-13.501	-12.836	-11.505	-12.315	-11.651	-14.052	-13.219	-12.106	-13.211	-13.053	-12.578	-12.084	-13.928	-13.282	-13.419	-12.301	-12.496
7.6425	6.4905	5.8682	7.7778	7.0534	6.1441	5.7338	6.7111	8.3663	8.1739	6.6814	7.3149	5.5417	7.1717	7.8547	6.6409	5.042	7.4988	6.9775	7.5856	4.7843	6.1439	6.0036	7.1341	6.7141	7.8798	6.6275	7.2494	5.9739	7.0876	6.8053	7.3135	7.3038	7.2845	8.0005	5.1119	7.7865	6.472	7.4773	6.3764	6.8255	7.1234	4.6151	6.4345	6.4553	6.3288	6.2494	7.637	6.6394	7.2385
7.6401	8.8493	9.6031	9.0175	9.4889	8.5937	7.3988	8.0639	8.8955	8.1605	6.1608	8.5275	8.6754	10.257	7.7406	9.7537	7.5293	9.1272	7.0769	8.8244	9.3702	7.6137	8.4979	8.8042	8.9658	8.9653	7.8672	10.033	8.8978	8.0005	9.0587	7.7082	6.8951	9.163	8.627	7.2554	8.3351	8.4421	9.1762	8.3911	9.3621	8.4641	8.6077	7.051	10.025	8.9205	8.6643	8.9484	8.9149	8.0921
0.5043	1.9663	2.276	2.7497	0.80264	3.0712	0.61756	2.4114	1.7611	2.0897	0.48825	0.69461	2.7232	2.8169	2.0533	0.83786	0.87635	2.3763	1.3137	1.7729	2.5176	0.74618	1.7668	2.1781	1.1989	2.0025	2.2605	3.4124	1.3476	0.98995	2.872	2.6805	1.4896	0.11618	0.55309	1.9735	1.7908	1.3439	2.4021	2.3236	3.5132	1.9785	3.2247	1.1001	0.91299	0.74018	1.0636	1.1226	2.5718	2.5215
-23.122	-20.471	-22.527	-22.248	-22.502	-21.409	-23.031	-23.206	-22.292	-22.373	-19.168	-20.212	-22.686	-22.709	-22.002	-20.561	-21.964	-22.824	-22.345	-21.136	-22.826	-22.053	-23.308	-21.822	-23.408	-21.02	-22.632	-22.184	-22.297	-20.811	-21.306	-22.433	-21.374	-21.413	-22.265	-22.47	-22.717	-22.755	-22.048	-23.277	-21.015	-23.003	-21.056	-19.815	-23.567	-22.12	-22.604	-21.923	-21.393	-23.941
7.9	8.1938	9.3621	8.3827	8.7501	8.4907	6.5426	8.1379	7.4634	7.7422	8.5841	9.2814	7.9851	8.5045	10.778	7.0059	7.5708	8.0125	8.583	6.7605	8.6992	7.5167	7.1903	8.228	6.1993	9.679	8.8078	7.294	7.9063	7.5829	8.0048	9.1802	7.5374	7.8653	8.3171	6.7516	8.3697	7.9387	8.3942	8.7531	7.9557	9.5357	8.1469	9.0898	7.911	7.2454	7.7144	6.6989	7.8037	6.794
-13.503	-14.015	-13.678	-14.818	-12.665	-13.895	-13.495	-15.298	-14.673	-15.07	-15.13	-14.874	-15.266	-14.278	-15.484	-13.807	-15.748	-13.904	-14.564	-15.131	-13.974	-13.743	-14.436	-14.193	-14.889	-13.583	-14.012	-13.965	-15.168	-14.223	-16.09	-15.133	-15.476	-15.144	-15.024	-15.353	-15.965	-15.262	-12.312	-14.201	-15.503	-14.013	-14.122	-15.233	-14.791	-14.339	-14.311	-14.642	-14.318	-14.785
-5.7082	-5.2194	-6.0428	-4.2052	-4.56	-3.0838	-3.2129	-5.3928	-4.1618	-5.1079	-2.7012	-4.0999	-5.4838	-5.5953	-5.4984	-4.0081	-4.717	-4.1915	-4.8092	-5.3163	-4.4099	-3.989	-3.3118	-5.771	-5.8044	-5.714	-4.2285	-5.3763	-6.4635	-4.3182	-3.5414	-4.064	-4.1289	-4.4089	-4.9584	-4.0748	-5.3606	-5.6045	-5.5586	-4.9687	-5.1197	-4.3722	-2.8629	-5.2505	-5.3642	-5.2266	-4.958	-6.42	-4.8679	-4.3455
-4.2326	-4.6479	-2.6759	-3.0587	-3.7377	-2.487	-3.0834	-3.8757	-3.0957	-2.2119	-2.8912	-3.2226	-3.2049	-4.1919	-3.5279	-3.4639	-3.6277	-2.885	-3.1321	-3.6724	-4.8939	-3	-3.1886	-2.0784	-3.2589	-2.8407	-3.7683	-1.7103	-3.4729	-3.0307	-3.8737	-2.9102	-3.0651	-3.4134	-2.9522	-1.6408	-3.3228	-3.4388	-4.1144	-4.324	-4.1084	-2.4246	-3.8426	-2.7237	-5.0737	-2.7952	-2.2387	-2.5508	-3.1182	-3.2815
-7.3475	-9.2979	-6.669	-5.3741	-7.4265	-8.6372	-8.3214	-8.8934	-6.9443	-8.1374	-6.5653	-8.1012	-6.4614	-8.197	-8.4954	-7.4328	-6.8608	-8.2297	-8.4073	-7.1488	-8.2311	-6.7772	-7.928	-9.2238	-6.9569	-7.0744	-7.4328	-7.0722	-7.0611	-5.8424	-6.392	-7.0773	-7.9058	-8.5466	-5.8493	-5.5763	-9.6501	-7.6403	-8.1196	-8.1495	-8.0987	-8.1722	-7.8455	-7.2658	-7.1508	-6.9011	-7.0315	-8.4219	-6.4514	-5.9899
-16.348	-15.064	-14.691	-14.688	-15.069	-14.076	-15.344	-14.284	-14.592	-15.978	-14.339	-15.72	-14.018	-13.869	-15.256	-15.076	-14.334	-15.802	-16.489	-14.046	-15.74	-15.398	-14.123	-14.554	-14.018	-14.464	-12.885	-13.825	-13.648	-14.553	-15.332	-13.722	-14.795	-14.302	-13.994	-14.903	-13.686	-14.297	-15.1	-15.592	-14.436	-13.979	-15.441	-13.905	-13.924	-15.596	-14.326	-14.66	-13.453	-15.391
-11.285	-12.333	-12.62	-11.575	-11.272	-8.6037	-9.9581	-11.811	-10.672	-10.61	-11.257	-11.878	-11.756	-10.124	-10.542	-9.4628	-10.696	-10.842	-10.543	-11.448	-11.416	-10.709	-11.802	-12.028	-11.477	-9.657	-10.584	-10.136	-11.472	-10.785	-11.377	-10.442	-10.832	-9.9225	-9.8613	-9.3542	-10.129	-11.922	-10.753	-11.847	-9.9242	-8.4677	-11.097	-11.196	-10.602	-9.9322	-10.585	-12.704	-10.15	-11.449
0.77741	0.87272	0.56077	-0.18148	1.6507	2.0416	0.88557	1.9476	1.9768	1.3717	-0.093862	1.0264	1.2254	0.78356	0.25442	1.3144	0.26526	1.8812	-1.5356	0.53751	0.82992	0.12119	0.81703	1.7976	0.34371	0.68749	1.7192	0.026098	-0.90176	0.0018221	0.54453	0.90416	1.7519	-0.82331	-0.37492	0.12415	-0.43052	-0.30014	-0.54638	1.6061	0.47252	0.57447	1.3185	1.0858	0.079833	0.11569	-1.0006	1.0146	-0.81419	0.96999
-14.417	-12.961	-12.119	-13.068	-13.854	-12.666	-12.341	-11.978	-13.671	-12.047	-11.534	-14.564	-12.537	-14.282	-13.534	-13.312	-12.948	-13.154	-12.262	-14.726	-13.438	-13.872	-13.249	-14.539	-12.504	-12.809	-12.349	-13.376	-12.447	-12.726	-11.779	-12.012	-13.786	-13.383	-11.49	-14.149	-13.757	-13.033	-12.531	-12.839	-13.519	-13.624	-13.19	-12.069	-12.69	-12.784	-12.541	-12.229	-13.324	-14.833
-3.4641	-4.7871	-6.0634	-3.3588	-4.5513	-4.1061	-3.2023	-3.9096	-4.7575	-5.7738	-6.2563	-4.4639	-3.6334	-3.7323	-3.0735	-5.7636	-6.4605	-4.0269	-5.6794	-3.7753	-6.0037	-4.1745	-3.6968	-5.3151	-4.2759	-6.2525	-5.0545	-5.3625	-5.6279	-3.2236	-6.1092	-4.3871	-4.8743	-5.2882	-4.5184	-3.2491	-4.7465	-5.2821	-4.9096	-5.4952	-6.1578	-5.2784	-3.0395	-4.9729	-4.2844	-4.2373	-4.4558	-5.8089	-3.8424	-5.547
4.5429	4.2832	3.8145	3.6073	4.472	4.4575	5.9	6.0372	4.8274	4.5882	4.6753	5.8245	4.0954	3.7621	4.7225	4.0518	4.0354	4.4405	3.0917	3.2119	4.9036	4.4663	4.6876	3.8058	5.6172	3.8171	3.6336	4.9217	4.144	5.2657	4.6514	5.4581	3.9384	2.454	3.0579	4.6889	5.8587	3.3983	4.8214	3.5167	4.1729	3.5917	3.7909	5.4272	3.5742	5.0097	4.6548	3.1826	4.1594	2.3922
-3.2771	-3.6805	-3.8108	-4.7054	-4.0048	-4.2741	-3.8601	-3.8469	-4.7391	-4.578	-5.1941	-2.867	-3.7492	-4.4193	-3.8126	-4.3793	-4.2491	-2.3581	-4.7631	-4.303	-6.3833	-5.8089	-0.99187	-1.5689	-4.4394	-4.8389	-3.8308	-3.8254	-2.5735	-3.2716	-4.704	-4.594	-4.2761	-3.7191	-3.5398	-2.7501	-4.912	-3.831	-4.609	-3.0418	-4.7927	-2.6314	-3.5164	-3.664	-3.8989	-4.1352	-3.5301	-4.6869	-5.1246	-3.5248
5.6388	5.6758	6.2755	6.0989	6.4056	8.2168	4.54	6.8735	4.3071	5.1309	6.2647	4.569	6.6057	4.68	5.8929	4.9856	5.0424	4.8099	6.3732	4.7261	5.1835	5.2511	5.5442	6.076	5.9477	8.5056	6.3846	5.4484	5.7447	5.7873	3.9257	6.7077	7.9353	5.4803	5.6525	6.3705	5.4791	6.5455	5.7814	5.311	4.5911	5.7942	5.6845	5.1423	5.1178	5.9604	6.1802	5.9753	4.9466	5.0321
-3.1994	-2.4027	-3.0435	-3.5759	-3.1633	-2.1968	-5.0593	-2.9852	-2.0841	-1.654	-3.1692	-3.8863	-2.5277	-3.0695	-3.8776	-3.0184	-3.2654	-2.7342	-4.5396	-5.8977	-2.788	-4.0126	-3.0254	-2.0657	-1.8592	-2.0466	-4.8553	-3.179	-1.8532	-4.0217	-1.8539	-4.3149	-2.9976	-3.6139	-2.7606	-2.991	-3.2995	-4.7862	-3.3234	-3.0945	-3.0859	-3.147	-3.1854	-1.5858	-4.0285	-3.9949	-3.3701	-3.3211	-3.0945	-2.9078
-1.2476	2.1946	-1.7204	0.099636	0.65575	0.5616	0.38561	1.368	0.26675	1.521	-1.0855	0.17539	0.19189	-0.80247	-0.25423	-0.093235	0.37494	-0.13076	0.39388	0.11531	1.5041	-2.4111	-0.87591	-0.61015	-0.11743	-1.1801	-0.71772	0.74937	0.80557	0.73071	-1.145	-0.87376	0.24747	0.15612	1.2318	0.56894	-0.45126	-0.95969	-0.38269	1.1152	-0.11224	-0.10039	-0.28281	-1.3076	-1.0294	0.57627	-0.018935	-0.31561	-0.63811	-0.57641
-0.97479	2.2799	0.80594	-0.56822	1.2796	-0.5512	-0.59734	0.070273	-0.22742	-0.29242	0.18542	1.0798	0.37026	0.0056521	-0.43436	-0.056196	-0.31241	0.73295	0.21743	0.79259	-0.77229	-0.046844	1.5948	-0.31725	0.90554	-0.18832	1.0259	-0.41905	0.77417	-0.26024	-0.35379	0.32564	-0.097673	-1.0363	1.1748	0.80821	0.04739	0.70471	0.75328	0.6283	2.0179	-0.96785	0.21348	-0.9529	0.43077	1.6662	0.99243	0.24416	1.5992	0.43587
-4.0943	-7.153	-6.1667	-7.0114	-5.3342	-7.2883	-5.838	-5.7044	-5.9472	-5.8338	-5.1462	-3.8505	-5.432	-6.3402	-5.0625	-5.2023	-6.9844	-5.0201	-6.7521	-7.259	-4.8051	-5.9924	-7.6697	-5.2963	-4.7819	-5.4137	-5.2541	-5.3434	-5.4012	-4.8845	-5.9126	-5.1765	-4.6782	-4.7272	-4.815	-5.8968	-7.2174	-5.0006	-5.1443	-6.4943	-4.7539	-5.554	-6.7838	-6.1544	-3.4997	-6.4074	-5.0024	-7.5592	-5.1529	-5.7072
2.2944	2.4468	3.0505	1.0838	1.8191	0.40425	2.3006	2.3972	2.6677	2.0171	1.5406	2.7356	2.5029	2.1278	2.2981	1.1602	2.5224	1.3292	1.5407	3.0849	3.0825	2.2749	1.5607	2.1605	0.86568	0.94847	1.7901	2.4064	2.2033	1.0729	1.1131	1.6809	1.6608	1.6928	1.5635	3.1068	-0.1021	1.6272	2.3885	1.1175	1.7921	2.0141	1.3524	3.1051	3.6115	1.3017	0.83316	0.099391	1.727	-0.82478
-11.211	-11.808	-10.938	-11.507	-11.508	-12.124	-11.4	-11.581	-10.703	-9.8854	-11.659	-11.135	-11.414	-11.615	-12.123	-10.858	-10.747	-13.495	-12.266	-11.079	-10.755	-10.76	-11.277	-10.912	-10.182	-12.528	-9.5011	-11.767	-11.154	-10.697	-10.871	-11.154	-11.622	-11.346	-9.9308	-10.484	-10.612	-11.708	-10.775	-11.448	-10.165	-9.9928	-11.215	-11.644	-12.849	-9.943	-12.306	-11.266	-11.054	-11.329
-1.2443	-2.1546	-2.3153	-2.0132	-1.9971	-3.2362	-2.3791	-2.4714	-4.2031	-2.8217	-4.2147	-3.606	-2.7054	-1.7226	-2.4398	-3.5979	-3.628	-1.9479	-3.2513	-1.7749	-1.649	-2.5857	-3.3297	-2.7037	-3.7969	-2.7165	-2.5359	-1.1781	-1.8646	-2.2993	-3.3076	-3.2118	-3.9241	-2.4661	-2.0409	-0.85372	-1.5923	-4.4951	-2.3874	-2.6353	-2.299	-3.2324	-0.65215	-3.0936	-2.4983	-1.6442	-2.9433	-1.8114	-2.8157	-3.3714
-2.979	-0.6775	-3.3891	-4.0927	-2.0598	-4.0907	-4.1437	-4.6842	-1.2269	-1.9865	-4.4897	-3.8347	-5.2123	-3.5455	-4.7474	-2.8962	-3.6746	-4.4181	-2.9659	-3.5734	-2.7226	-2.2493	-5.2861	-2.0652	-2.3977	-3.4633	-3.2489	-4.1742	-3.5139	-2.0362	-4.1378	-2.3694	-1.8699	-1.5888	-2.9037	-4.2021	-3.7826	-4.3183	-2.047	-4.2693	-3.1678	-5.0062	-2.5041	-3.8888	-3.2604	-3.7382	-3.9643	-2.438	-2.616	-3.9967
4.2112	4.7266	5.3343	5.6055	4.0828	3.5042	5.3418	4.1962	5.5032	5.3292	4.8304	3.7244	6.8079	4.5826	5.0823	3.8691	3.3116	5.4101	3.9954	5.3549	4.8538	5.2917	3.6029	5.35	5.0872	3.8134	5.0561	6.0539	4.1374	4.9704	4.9842	5.0298	5.6407	5.4864	5.2973	4.6668	3.5456	4.5474	5.3581	3.9466	4.2235	5.171	5.2369	5.0763	6.0168	4.573	5.4932	4.9867	7.0129	6.3162
-3.6185	-5.2084	-6.3003	-5.0415	-4.9179	-5.0999	-6.5314	-7.114	-5.7884	-5.0136	-5.7156	-4.9057	-5.2363	-5.6885	-6.6811	-6.3942	-6.1475	-4.5967	-6.3536	-5.5607	-5.7355	-6.8949	-5.7787	-4.8555	-6.0698	-5.9975	-5.8951	-7.2039	-6.1179	-5.6496	-4.3466	-5.9319	-6.7515	-4.6935	-6.6439	-5.8122	-4.8533	-5.3688	-6.6316	-6.7277	-5.7773	-4.5289	-5.8875	-5.2397	-5.4231	-6.6501	-5.4156	-5.5496	-5.0987	-5.3684
2.0957	4.5084	2.6788	2.0288	3.6221	3.5962	3.5456	3.2399	4.4926	3.502	4.7706	2.7928	2.8734	2.8853	1.5274	1.2049	3.3787	4.2853	4.1612	3.2775	3.9079	3.5208	2.7533	1.0207	3.2262	2.9917	1.8621	1.6643	2.6915	3.2777	2.9942	4.1343	2.0634	3.525	3.8684	2.5011	2.3862	3.2292	2.0424	3.1065	2.0997	3.1854	2.7311	5.0478	1.2274	3.778	1.9329	4.7561	3.3381	3.6785
-0.92166	-0.51305	1.7476	1.6507	1.1018	-0.13739	0.12535	0.3102	1.7577	-0.86949	0.97383	-0.36802	-0.99491	1.3002	0.41116	1.0066	0.77121	0.70125	0.50643	0.52616	-0.072799	0.30273	-0.77502	0.89472	1.399	0.41872	0.90781	0.13954	-1.1032	-0.20875	1.8814	-1.0597	-0.83389	1.8897	-0.33413	0.36616	0.10709	-0.35678	0.67776	0.085711	1.5603	0.015195	1.3573	1.6157	0.29353	-0.36949	-0.94365	0.99507	-0.33206	-0.62615
-8.2231	-10.282	-10.921	-9.4282	-9.5136	-9.5632	-8.9756	-9.7324	-9.7832	-9.6949	-9.3359	-9.7242	-9.3248	-8.2863	-9.3203	-9.438	-9.2619	-11.925	-9.3529	-10.386	-9.5831	-9.5946	-8.2641	-9.5978	-9.1486	-7.5559	-9.0938	-8.9071	-10.01	-9.1706	-9.728	-10.511	-9.4778	-9.9601	-8.4678	-9.4145	-9.8345	-9.28	-8.6722	-10.551	-10.643	-9.6221	-9.3277	-10.125	-10.468	-7.4182	-8.9945	-10.783	-8.6112	-9.573
-14.041	-14.511	-13.226	-14.48	-14.625	-14.066	-14.686	-13.919	-13.392	-14.267	-14.108	-14.999	-13.821	-13.684	-14.217	-12.237	-14.846	-14.354	-13.548	-14	-12.253	-14.702	-13.596	-13.838	-13.411	-12.605	-14.164	-12.725	-13.739	-14.541	-13.821	-13.75	-14.691	-14.205	-13.812	-15.597	-13.377	-13.769	-13.973	-13.869	-12.048	-14.284	-13.909	-14.487	-14.798	-14.242	-13.335	-14.044	-15.316	-14.506
-5.5686	-4.6107	-6.247	-3.4305	-6.596	-4.5878	-4.2279	-4.9011	-5.2588	-4.3774	-4.801	-5.6251	-4.5666	-4.6867	-4.1284	-4.3748	-5.3089	-5.1132	-3.5621	-5.6821	-6.0697	-5.4066	-5.8884	-4.2382	-5.6428	-4.5779	-6.729	-4.8309	-6.7887	-4.9404	-6.0333	-5.0893	-5.0336	-4.4592	-5.2905	-5.4196	-4.182	-4.0909	-5.2991	-4.9327	-5.0599	-4.2545	-5.5558	-4.5894	-3.559	-4.7577	-4.1359	-3.0869	-5.4304	-4.8868
-9.6188	-10.95	-9.8787	-11.161	-10.227	-11.129	-10.892	-11.156	-13.449	-8.2886	-10.391	-10.224	-10.066	-9.3723	-10.966	-9.9901	-12.048	-12.348	-11.782	-10.502	-10.369	-11.162	-11.032	-10.568	-12.502	-9.897	-10.262	-9.7932	-11.665	-10.621	-11.792	-11.221	-11.131	-11.005	-11.511	-9.4433	-10.052	-10.806	-10.83	-10.608	-10.822	-10.511	-12.387	-11.267	-11.117	-11.783	-9.8648	-11.685	-10.989	-12.162
-11.163	-12.009	-11.851	-10.443	-11.325	-10.715	-9.43	-12.877	-10.551	-12.284	-10.142	-12.005	-11.138	-10.966	-12.797	-11.476	-12.778	-10.872	-10.69	-12.419	-10.899	-10.795	-10.966	-11.355	-11.44	-12.058	-10.898	-11.394	-12.063	-12.674	-12.012	-11.73	-11.771	-11.231	-12.3	-12.661	-12.459	-12.179	-11.205	-12.589	-12.698	-12.075	-10.938	-11.078	-11.973	-11.563	-12.275	-11.072	-11.243	-11.479
1.3927	2.7095	2.3395	2.595	1.8799	2.2055	4.0196	3.2105	1.5081	2.7004	0.98806	3.5195	1.3379	1.7853	2.2731	2.6703	1.4613	3.7022	2.5469	3.4109	4.541	1.9116	3.2831	3.0999	2.8266	2.3235	1.3661	1.7819	1.5066	0.78545	3.247	2.3167	2.9357	3.5184	3.9402	2.0365	4.1583	1.7079	3.6078	1.8391	2.0618	3.2887	2.5126	3.8675	2.8065	2.0192	2.5486	3.6854	0.95815	1.5136
1.4718	-1.3036	0.60446	1.4871	-0.050634	1.6462	-0.042401	1.2966	-0.6185	1.221	-0.089627	-0.69143	0.82957	-0.61471	-0.25673	-0.341	-0.92245	1.5762	0.30602	0.40531	1.112	-0.20894	-1.0922	1.6053	0.19779	1.0165	0.93455	-0.65578	-0.95319	0.63599	1.4169	-0.24281	1.5029	2.4074	-0.19166	0.29419	2.0199	0.22754	1.1839	-0.13876	0.024283	1.5721	-0.078557	2.0266	0.16378	0.091904	1.3478	-0.043401	2.4552	-0.60403
2.7901	4.5642	3.3521	2.3479	2.5637	3.7822	1.9084	3.4861	4.2074	2.8122	4.5048	3.0239	3.5454	3.2368	3.0532	3.3816	1.8193	1.8739	2.3459	0.75944	2.3527	4.7719	3.9064	2.5463	4.5676	1.4565	3.7273	3.6316	2.9646	3.0076	1.6886	4.1406	2.126	2.5055	3.0917	2.6156	2.0275	1.3957	3.234	1.6053	3.806	2.5094	3.9581	3.3258	3.6372	2.8918	4.5863	3.6169	2.1606	3.1706
1.0234	-0.86271	1.026	-0.4771	-0.67838	0.34398	-0.14204	0.22636	0.34436	-0.15827	0.24843	-0.87438	0.76198	-0.72987	-0.97457	0.11067	-0.84338	0.91647	0.21941	-0.33685	-0.44457	-0.82768	-0.024742	-1.366	-1.1601	1.1594	-0.92474	-0.89323	-1.0609	0.31404	1.0864	-0.95988	-1.6336	-1.0373	-0.27071	-0.67309	1.3252	-0.96874	-0.58392	0.57467	2.3055	-0.7853	0.41954	0.24778	0.69057	-0.84442	1.3658	0.19724	0.56056	-0.17446
-4.9513	-4.2025	-5.5998	-3.9185	-4.7872	-4.484	-4.9464	-6.0533	-5.3192	-4.5376	-6.2969	-4.055	-4.3823	-4.8517	-5.6383	-4.8082	-3.0551	-4.2597	-5.0549	-4.3141	-5.184	-4.2452	-6.2523	-5.0153	-3.7002	-3.298	-3.4973	-4.4198	-5.0953	-5.4881	-4.5104	-5.1884	-4.3983	-5.4049	-5.342	-5.1685	-3.6024	-4.5923	-4.2899	-3.5066	-5.1423	-3.7964	-5.6532	-3.2373	-4.9418	-3.4085	-5.5155	-4.8372	-4.0414	-3.2151
-5.4859	-7.8152	-4.7902	-5.104	-5.4789	-5.232	-5.9592	-4.6408	-6.3498	-7.5158	-5.0433	-4.5118	-5.5095	-6.9363	-5.7097	-6.455	-5.6247	-6.0121	-4.7405	-5.9883	-5.1247	-4.7265	-5.325	-5.3394	-5.5945	-3.6137	-4.7104	-4.9845	-6.9142	-6.9758	-4.5807	-5.4025	-6.0343	-6.1059	-6.1307	-6.7904	-5.1659	-4.9772	-5.5287	-4.498	-7.4024	-4.6295	-3.6974	-5.491	-5.5722	-4.8646	-5.601	-5.4333	-6.4704	-5.4743
-3.8438	-3.3588	-1.8671	-4.4561	-2.9377	-4.9764	-2.6956	-3.0609	-4.1444	-4.6493	-2.9673	-3.8087	-3.527	-2.6503	-4.8345	-4.3031	-4.0682	-5.0819	-3.6738	-5.2368	-3.7131	-2.5254	-4.1543	-3.4206	-4.1773	-3.5309	-3.8119	-1.9955	-4.0141	-2.8803	-3.486	-3.6866	-5.0452	-5.0108	-3.3494	-4.4356	-3.4777	-2.8492	-2.9768	-1.7203	-4.1759	-3.0753	-4.4178	-4.0523	-3.4249	-2.8126	-4.0444	-4.9785	-2.2542	-3.9895
-9.4891	-12.065	-9.905	-10.865	-10.409	-10.76	-10.407	-10.189	-12.458	-10.719	-11.477	-10.052	-11.757	-10.476	-9.288	-11.646	-12.315	-10.802	-11.677	-11.941	-10.92	-10.674	-9.2251	-11.314	-9.4316	-10.824	-9.691	-11.048	-10.068	-11.704	-10.355	-11.557	-10.167	-10.389	-12.739	-11.395	-12.218	-10.012	-10.566	-9.5999	-11.349	-10.224	-12.187	-9.3498	-11.687	-11.639	-10.38	-10.046	-9.9052	-9.4891
1.5361	1.4862	2.9535	0.10653	1.9988	3.8689	3.9857	1.7371	2.0028	4.2481	3.5728	2.7416	2.7321	2.2817	2.1675	1.8063	2.9003	2.0482	3.1707	3.2876	2.6143	3.7447	1.2025	2.9846	3.3681	3.5681	2.3816	2.9039	2.1664	4.8237	2.0353	3.4246	5.3069	3.3076	2.6602	3.1003	3.3341	2.2633	2.8492	2.5746	2.1175	4.862	2.1408	4.9869	2.027	3.1999	3.8338	2.1972	3.1783	3.5049
-6.0887	-4.425	-6.4484	-4.9725	-5.7309	-6.0076	-6.2064	-3.9518	-6.0682	-5.8374	-5.8488	-5.7504	-5.6528	-6.5405	-4.5262	-7.079	-5.712	-6.0645	-6.4981	-4.7157	-6.4583	-5.7577	-5.8899	-5.7658	-6.3758	-5.7128	-4.5874	-5.213	-7.0302	-7.6549	-3.5246	-5.4134	-6.0811	-7.2357	-5.0972	-4.8092	-5.5212	-5.4446	-5.3408	-5.6762	-6.954	-5.2169	-3.4989	-4.7925	-5.0773	-6.3912	-6.3967	-6.3355	-5.1743	-5.4884
-9.2104	-8.889	-9.5094	-9.418	-8.19	-9.094	-8.0203	-9.8637	-9.5538	-8.3235	-9.7054	-9.6821	-8.2689	-8.287	-9.8217	-8.7951	-11.012	-8.6885	-8.9499	-7.1936	-8.7386	-11.247	-7.6239	-7.1422	-8.9712	-9.2341	-9.1985	-9.5964	-9.3929	-10.975	-9.2523	-8.7352	-9.4224	-8.6295	-8.911	-9.2715	-9.7376	-6.627	-8.6547	-8.8746	-7.2079	-8.3706	-8.42	-9.7205	-7.5807	-8.092	-8.9404	-10.317	-8.896	-7.3744
-4.821	-4.0071	-4.1873	-5.1884	-5.5366	-4.6286	-5.8097	-5.7592	-3.7366	-5.4635	-3.0766	-4.4889	-2.2485	-5.3215	-4.7639	-2.724	-5.3855	-2.5259	-5.3722	-4.0407	-4.1912	-5.985	-3.2619	-3.2582	-4.0399	-3.8834	-4.1156	-5.7753	-4.897	-3.6839	-4.3646	-3.8758	-2.7063	-4.2057	-3.4267	-5.2469	-3.8357	-2.669	-5.9304	-3.8598	-5.5087	-3.8026	-5.4457	-3.6335	-4.4136	-3.6722	-3.8045	-3.7305	-4.8112	-2.6137
-8.9267	-10.112	-7.6163	-8.7488	-10.097	-8.9305	-9.2276	-8.1408	-8.1122	-10.086	-8.8262	-9.2855	-8.7497	-10.104	-8.5578	-9.3265	-8.2941	-7.6404	-8.3734	-6.9704	-7.6572	-9.3477	-9.8346	-8.2491	-8.3949	-8.1508	-9.0714	-8.7138	-8.5335	-8.0421	-9.7637	-8.7028	-8.748	-8.4109	-9.8554	-6.4597	-9.2031	-10.182	-8.8725	-8.5689	-9.3736	-9.8145	-8.0657	-9.1111	-8.8126	-9.5528	-8.9355	-6.3502	-8.4161	-9.2425
3.1799	2.6254	1.497	0.55768	2.3062	1.5527	0.36495	3.0213	2.0804	0.40716	2.4148	1.5272	2.1445	1.5772	0.20059	2.9001	2.3375	1.8422	2.3585	1.8963	1.3542	1.2541	1.1259	0.33132	1.6374	2.5873	2.15	0.60907	0.091628	1.0992	2.5026	0.28899	1.1833	1.3027	0.59481	0.18948	1.489	1.8962	3.9855	1.9677	3.2944	0.68057	0.39189	1.5459	0.071694	1.6128	1.5367	0.60958	2.0585	0.61537
7.4431	8.2968	7.9386	9.1611	9.758	7.998	7.4455	7.2588	8.1125	8.5819	6.2446	10.183	8.0854	9.0493	8.8385	7.1854	7.4709	6.5724	7.3834	8.4983	8.9172	7.6627	8.4879	9.1008	8.7445	8.1183	6.9159	8.9866	8.3272	9.0049	8.791	7.4324	7.3145	9.2373	8.5409	8.0127	8.05	8.561	10.07	9.158	8.4977	8.5949	7.264	7.5216	8.4121	8.1129	8.0059	9.0105	8.4002	9.0541
-8.5941	-10.204	-9.7592	-7.7113	-9.0828	-9.6989	-8.2328	-10.176	-8.2311	-8.529	-8.5242	-9.9826	-10.678	-10.926	-8.843	-8.7791	-10.322	-11.076	-8.5626	-8.45	-7.7876	-9.0597	-9.5522	-8.4506	-8.2106	-10.453	-9.3915	-10.368	-10.769	-8.6646	-8.8976	-8.9712	-11.138	-9.409	-8.6439	-10.693	-8.7465	-8.0829	-10.312	-7.3069	-11.833	-8.0955	-8.6977	-8.4684	-8.4976	-9.7217	-10.682	-10.55	-10.158	-9.7117
0.77541	1.7528	1.6955	2.3201	2.9566	1.2379	1.1223	2.3709	2.8436	1.1978	2.9157	1.1644	0.49135	0.26573	3.1022	2.7262	1.2874	0.22822	0.5897	1.6105	-0.82603	2.6516	2.1885	0.99744	3.079	2.0778	3.1821	2.9492	0.9318	1.8929	2.4477	0.56883	0.40084	1.3579	1.4348	1.4814	0.2005	1.0334	1.8625	0.93313	2.3096	1.0613	0.27109	-0.38741	2.129	1.5039	0.9134	1.8296	2.9171	2.0915
-4.6736	-3.5474	-2.4673	-2.5647	-2.8935	-3.8939	-4.2025	-3.2625	-4.1279	-4.4291	-2.4166	-3.8182	-3.4718	-2.5714	-2.7515	-4.942	-3.2271	-4.5886	-2.0663	-2.9068	-2.9689	-3.6394	-4.4249	-4.28	-5.8402	-4.245	-4.0389	-3.019	-2.4587	-3.1018	-2.6217	-5.1075	-2.8554	-3.3125	-2.5784	-3.2472	-2.8365	-3.1689	-3.4751	-2.1485	-3.581	-3.5137	-4.3987	-2.3037	-3.1091	-2.6796	-3.9992	-2.8561	-2.4451	-2.548
-8.9498	-12.057	-9.9095	-10.118	-10.68	-8.9795	-9.5043	-11.537	-8.3528	-8.6	-10.072	-9.7376	-10.522	-10.266	-10.723	-9.0645	-8.8382	-11.181	-9.1284	-9.3025	-9.6461	-10.266	-8.9146	-10.071	-9.54	-9.52	-9.7182	-10.617	-10.447	-10.225	-9.0917	-10.989	-11.009	-9.1614	-8.8395	-9.3931	-8.2678	-10.555	-10.839	-10.421	-9.2664	-9.8284	-9.7843	-9.0924	-11.121	-10.267	-9.3291	-9.5616	-10.156	-7.6496
-0.86254	0.42328	0.38896	-2.4531	-1.0412	1.9618	0.97765	-0.18872	-0.9404	-0.55238	1.7759	2.1291	-0.26721	0.66928	0.8746	-0.32126	-1.0779	0.30876	-0.36515	1.4407	-1.3526	-1.373	-0.9866	-0.16147	0.64371	-0.12485	-0.014176	-0.12774	-1.5049	-1.4702	0.59092	0.39264	-0.39242	-0.81258	-0.27807	-0.51579	-0.7077	0.082598	0.59677	-0.65471	0.75712	-0.31109	-2.0216	-0.34723	1.2534	-1.773	0.6303	0.49473	-0.43595	-1.2346
2.3841	1.7295	2.9282	0.47546	2.784	2.1194	1.6048	1.0896	3.434	2.3019	2.6434	0.84643	1.1377	1.32	3.3658	1.2143	1.7292	2.4024	1.3822	1.2597	2.048	3.1193	0.65163	1.5085	2.4257	0.82769	1.9431	1.5453	0.18754	1.8465	1.6402	1.8177	1.6879	2.4794	3.1863	3.4966	3.6516	0.61523	1.2569	2.883	2.2787	1.8846	1.2891	3.404	1.6379	0.83935	2.5198	2.2881	0.6961	1.5487
6.2051	6.644	5.7526	6.9053	4.9839	6.4006	8.866	7.0197	5.4276	5.7062	6.682	6.3607	7.2878	6.5742	6.3387	6.8417	6.5425	8.6145	5.5537	5.6002	5.406	6.3757	6.783	6.9888	6.3371	6.9302	7.3183	6.4979	8.1189	4.9005	7.5606	7.6862	5.619	6.1919	5.9808	7.4404	6.6724	5.5091	5.0801	6.5973	5.4754	7.5631	6.9173	6.5871	7.4336	8.0398	7.8412	6.5644	6.7894	6.284
-11.957	-10.741	-10.083	-9.2537	-10.474	-11.096	-9.6075	-11.122	-9.485	-12.072	-8.5818	-9.5666	-11.284	-11.241	-11.925	-10.971	-11.553	-10.701	-10.248	-10.397	-9.2926	-11.349	-11.125	-9.1506	-11.913	-11.498	-12.005	-10.195	-10.979	-11.786	-12.236	-10.92	-11.225	-10.493	-11.172	-11.018	-12.41	-11.436	-9.0147	-11.595	-10.282	-10.895	-10.898	-9.1489	-10.221	-11.945	-10.855	-10.452	-10.469	-10.415
7.6269	6.2147	7.9787	5.9193	6.3489	6.3385	6.6267	6.478	7.1536	6.3319	6.8878	5.0439	5.4597	6.7943	5.7901	7.5194	6.7971	7.7408	5.6365	7.269	7.6535	6.865	7.4021	6.0274	7.4509	6.2903	6.6646	5.2267	7.4449	4.9433	6.68	6.3681	6.141	5.8145	7.434	7.0382	6.7039	6.4907	7.2187	6.5058	6.4247	7.0607	7.1899	8.7137	6.2766	5.6929	7.2625	6.7353	7.3127	7.4306
2.7535	1.8014	1.2935	-0.56343	0.20923	1.0186	0.61697	2.3011	0.91293	-0.3324	1.1299	1.1512	1.0032	1.7804	1.4957	2.6825	1.3902	1.5947	1.6383	1.0901	2.5054	3.2237	0.51324	0.39061	-0.31458	1.413	0.89592	2.5951	0.42015	2.0374	-0.013851	1.2275	3.3916	0.70833	0.09715	0.6586	1.162	1.9756	1.3732	1.3346	2.0941	0.65356	1.4137	-0.79407	1.3301	1.2579	1.0738	0.13921	1.2308	1.573
-0.79905	-2.4504	-2.2794	-2.2986	-3.0437	-1.0459	-3.6394	-3.4881	-3.2967	-2.9038	-1.7084	-2.9433	-3.9117	-2.3637	-2.652	-2.326	-3.3995	-1.1456	-0.49874	-2.1644	-3.5679	-2.3195	-1.2716	-3.424	-1.7017	-2.1085	-2.7153	-2.7942	-2.9834	-2.513	-2.5417	-1.7589	-1.9953	-3.5655	-3.3347	-3.5162	-1.4613	-3.2964	-4.3353	-2.4914	-2.6912	-1.3564	-3.8621	-2.4042	-0.73727	-2.6598	-1.6767	-5.0127	-2.4628	-3.2131
-3.2942	-1.6783	-4.2716	-2.8747	-3.6692	-2.1698	-4.0209	-1.1482	-1.8567	-2.291	-2.5543	-3.3608	-2.4836	-2.3172	-2.2385	-3.8675	-1.3522	-2.236	-2.2207	-1.0198	-2.3003	-3.2647	-3.3228	-1.2658	-2.5122	-1.2704	-3.6698	-3.7367	-2.7919	-3.0473	-3.5491	-2.4846	-1.6353	-4.0731	-1.0492	-1.9581	-3.2352	-4.3713	-4.1706	-2.712	-0.75331	-2.6206	-3.8407	-4.227	-2.5535	-2.3144	-2.3393	-2.7052	-3.806	-2.3252
-13.158	-13.34	-11.575	-12.372	-12.08	-11.399	-12.003	-11.899	-11.549	-13.178	-11.627	-11.791	-12.954	-13.297	-14.117	-11.239	-13.102	-14.604	-14.418	-12.758	-13.782	-12.335	-12.699	-10.772	-11.924	-12.944	-14.55	-14.628	-13.028	-14.309	-14.28	-14.048	-13.211	-11.572	-13.119	-12.365	-12.342	-13.068	-12.276	-12.949	-13.198	-13.463	-12.201	-12.487	-13.333	-12.2	-12.25	-10.568	-12.745	-12.786
-9.9775	-10.021	-11.341	-12.551	-13.178	-11.535	-10.444	-10.369	-12.203	-11.429	-10.821	-12.589	-11.912	-10.451	-11.657	-13.169	-11.668	-11.342	-12.251	-11.705	-10.786	-12.081	-11.624	-12.639	-10.452	-12.012	-11.897	-10.442	-12.252	-11.113	-13.429	-10.403	-11.087	-11.602	-12.398	-10.471	-10.421	-11.507	-12.465	-11.884	-11.148	-13.363	-12.778	-12.257	-11.343	-10.418	-11.812	-12.617	-11.561	-11.854
-1.5715	-0.9956	-2.0876	-0.84071	-1.8473	0.32088	-1.9579	-0.079924	-1.8058	-2.9884	-2.1619	-0.79678	-1.4802	-0.94764	-1.9084	-0.91479	-4.1056	-1.7663	-0.72195	-0.9569	-1.2009	-3.0504	-0.92896	0.14691	-2.7664	-1.4787	-0.2577	-0.97679	0.66565	-3.0039	-1.4616	-2.5323	-1.0245	0.39162	-2.6648	-1.1654	-1.2631	-0.84492	-1.3369	-1.7512	-1.6745	-0.43011	-3.0452	-2.8494	-0.88171	-1.4405	-2.2914	-0.23775	0.08889	-2.6111
-4.4182	-4.6873	-2.986	-3.7124	-3.0585	-3.5319	-3.7537	-1.9077	-3.5827	-3.2112	-3.5215	-4.1802	-4.954	-3.5294	-4.996	-4.8697	-3.9656	-3.8528	-3.4305	-5.2282	-3.8456	-3.1573	-3.0877	-2.8311	-1.3933	-1.6993	-2.8564	-4.1254	-3.8146	-4.25	-4.1887	-3.0769	-3.8816	-4.8037	-2.5087	-4.8946	-3.5001	-4.6133	-4.7678	-4.1504	-1.7608	-5.1242	-3.0651	-3.4994	-3.87	-1.7947	-3.2591	-4.8343	-3.9723	-4.2039
-5.6873	-4.9284	-4.1341	-6.3609	-6.8478	-5.0991	-4.9346	-7.252	-5.4363	-5.856	-6.0781	-5.4388	-6.3305	-7.8458	-5.3379	-5.8764	-6.8805	-5.2747	-5.329	-5.0832	-5.379	-4.5478	-5.3977	-5.1455	-5.2464	-5.2151	-4.7421	-5.0682	-5.394	-5.3307	-4.683	-6.8315	-4.7994	-5.9258	-4.7198	-4.3998	-7.332	-5.6947	-6.1615	-5.723	-4.2847	-5.7269	-4.8235	-5.6762	-6.168	-6.1958	-5.3256	-6.1832	-6.0739	-4.9685
-23.011	-21.883	-21.943	-22.784	-21.462	-22.42	-22.398	-21.726	-21.716	-22.04	-21.866	-22.191	-22.309	-20.629	-22.337	-22.479	-21.34	-22.344	-21.949	-21.495	-22.661	-21.827	-22.124	-21.224	-21.813	-20.987	-21.606	-21.626	-22.968	-20.3	-22.457	-21.139	-23.084	-23.962	-22.251	-22.231	-22.358	-21.578	-22.88	-22.443	-22.913	-21.54	-22.81	-22.062	-22.224	-22.786	-22.177	-22.514	-23.066	-23.164
-10.175	-10.372	-10.329	-10.764	-10.247	-10.829	-9.981	-11.974	-8.8996	-11.306	-10.378	-12.383	-11.442	-10.935	-10.862	-11.249	-9.827	-11.319	-11.485	-10.88	-11.758	-9.764	-11.982	-9.9295	-9.4378	-11.707	-11.646	-12.34	-11.321	-10.236	-9.4295	-10.84	-9.7402	-10.856	-10.928	-10.586	-10.588	-10.592	-10.451	-11.568	-9.1777	-9.6467	-10.507	-10.802	-10.189	-11.768	-10.906	-11.045	-10.865	-11.6
-5.0178	-5.5895	-4.3263	-4.2917	-6.3154	-5.6399	-6.9045	-3.8677	-4.2362	-4.3676	-5.6553	-5.0418	-6.4931	-5.3842	-5.9731	-5.7616	-5.0392	-4.5711	-6.8533	-4.1023	-5.0881	-5.3565	-6.2803	-5.2604	-4.7943	-4.3746	-6.3934	-8.1484	-6.5712	-6.6561	-6.2589	-6.4464	-7.4238	-4.4782	-5.319	-5.5708	-5.6102	-5.9865	-7.0351	-6.968	-6.7486	-7.3826	-5.8882	-5.6569	-5.4835	-5.3517	-6.0069	-5.0963	-4.2209	-5.3023
-3.3884	-2.219	-3.7857	-4.2682	-1.9227	-3.2273	-2.448	-2.2725	-1.2163	-3.2163	-3.5985	-2.8325	-1.8546	-3.274	-3.6152	-3.3977	-1.9686	-4.2335	-3.3277	-4.0112	-1.3626	-0.040565	-2.3076	-2.674	-4.7157	-1.2626	-1.7924	-2.0952	-2.3824	-4.1097	-1.2007	-3.5996	-1.0777	-2.9843	-2.3284	-1.883	-2.1418	-2.4055	-3.5185	-1.6482	-2.8485	-1.1566	-2.1125	-2.6965	-1.8953	-2.2321	-2.027	-2.0545	-3.5196	-2.4264
0.35226	-0.73708	0.53709	-0.6252	0.82209	-0.28893	-0.41617	0.47176	-0.20608	-0.36226	0.0415	-0.3957	-0.56125	-1.4551	1.7605	1.0594	-0.48435	1.1976	0.39565	0.24723	0.048891	0.090309	-1.6472	1.3416	0.22235	0.76564	1.0527	-1.0363	1.0344	0.46077	-0.8729	0.54388	-0.05904	-0.19017	2.8237	0.81467	0.89626	1.0537	0.79451	0.38418	0.33774	1.0504	0.022942	-0.13756	1.7029	-0.92859	-0.48532	-0.92697	1.6292	1.2878
-11.128	-10.031	-11.416	-10.446	-12.518	-10.965	-10.676	-11.855	-11.956	-10.83	-11.134	-10.215	-10.143	-12.24	-12.277	-11.664	-11.421	-10.826	-12.186	-13.081	-12.479	-12.656	-11.079	-10.509	-9.9139	-12.336	-11.444	-10.779	-12.299	-11.371	-11.051	-10.82	-11.902	-11.616	-11.827	-11.033	-10.853	-10.998	-11.63	-12.508	-13.909	-11.885	-12.649	-11.376	-11.033	-12.417	-12.259	-12.481	-11.006	-11.351
-9.4497	-9.1223	-9.7416	-9.0322	-9.5651	-8.7604	-8.9826	-7.3458	-9.2242	-9.1825	-9.3151	-10.724	-10.301	-10.064	-11.058	-9.4312	-8.4655	-9.063	-8.8049	-8.642	-8.0232	-8.3775	-9.9323	-7.448	-9.2528	-9.5432	-8.457	-7.5186	-8.2545	-8.7086	-9.3559	-9.1973	-7.7472	-7.2903	-9.622	-10.276	-9.7393	-10.276	-9.372	-8.7957	-8.7114	-8.2215	-8.9565	-9.5358	-10.557	-9.2714	-9.7893	-7.6773	-10.128	-9.7457
-2.9255	-3.0353	-1.9168	-3.5434	-2.0923	-2.2261	-1.4542	-5.2444	-2.4406	-2.1929	-3.9719	-3.1843	-2.2172	-4.268	-3.1211	0.19073	-2.6953	-1.8881	-2.6973	-2.7483	-3.3013	-2.5711	-1.3958	-2.003	-1.8348	-0.17146	-2.0202	-1.742	-2.3296	-2.2443	-3.5822	-1.81	-3.1011	-2.6264	-1.9477	-2.4036	-2.7435	-2.0856	-4.0902	-4.2594	-2.1297	-3.2081	-3.2608	-2.6719	-2.9709	-1.8729	-3.16	-4.7312	-3.8279	-1.6696
-12.954	-11.09	-10.329	-10.321	-12.211	-11.971	-10.672	-10.966	-10.63	-12.651	-13.293	-10.697	-12.631	-12.568	-13.11	-11.266	-11.841	-12.06	-11.021	-11.187	-12.769	-12.59	-12.155	-12.15	-11.234	-12.462	-10.488	-11.562	-11.997	-9.952	-11.441	-11.701	-11.095	-13.025	-10.89	-12.002	-9.9287	-12.161	-11.698	-11.713	-10.249	-10.866	-12.523	-12.416	-11.23	-10.78	-12.487	-11.385	-11.315	-12.542
0.68263	2.1829	0.48686	0.70089	2.2585	2.4657	3.9683	3.4299	2.0604	1.7432	2.0987	1.3836	3.1611	2.7485	2.4558	2.0187	2.2976	1.2494	0.4665	1.8744	2.8748	1.3831	1.5998	2.8556	1.0711	0.71639	2.4993	2.5153	0.7769	1.4469	2.5893	2.3409	2.2521	0.69935	-0.81021	0.044023	1.8214	1.6405	1.0099	2.1381	1.871	1.3898	0.31933	1.3189	1.0989	1.4782	3.3123	1.3479	0.62404	1.1232
7.2619	8.1423	10.123	8.3001	9.5216	9.2864	8.018	8.0342	9.2091	8.3569	6.2267	10.111	8.1945	8.3807	6.0225	9.0184	8.8862	7.4285	7.8627	8.3748	8.829	10.72	7.767	8.1653	8.5793	8.0967	8.9105	9.2137	8.9654	8.0252	9.6536	10.14	8.2153	8.8482	7.5481	8.3586	7.7351	8.4172	9.8523	7.9467	8.2335	6.7719	9.5017	8.8297	9.6678	7.2168	7.3709	9.0017	7.7098	7.6921
6.3284	8.0702	8.5925	9.5759	8.4523	9.8909	7.0702	8.6062	8.1968	8.3187	6.4506	7.5338	6.826	7.5781	9.1827	8.6235	7.2992	7.0579	9.2284	6.8831	7.6091	8.5651	8.7622	7.5606	9.1424	7.1176	8.3891	7.8694	6.6955	8.0359	8.197	8.3541	6.6453	7.5067	6.5611	7.2125	7.2484	8.8963	7.1977	6.5625	7.8629	7.5409	9.0907	8.7598	6.7533	9.3459	8.4473	8.5835	7.9404	7.0516
-2.1033	-3.4514	-1.518	-3.6545	-3.9607	-5.1006	-2.3038	-2.8312	-3.4966	-3.6189	-3.7216	-1.613	-3.2176	-3.5561	-4.1126	-4.5022	-1.4869	-4.0989	-3.6804	-2.8175	-1.8449	-2.6533	-1.7155	-2.2136	-0.74998	-1.3112	-3.6263	-2.6826	-4.8003	-1.2876	-3.8071	-0.60779	-4.425	-2.6385	-2.5704	-3.4971	-3.6084	-1.1463	-2.2807	-3.0702	-4.5298	-1.1645	-3.1853	-3.7099	-3.7322	-2.6495	-3.4025	-2.5443	-4.2845	-2.3481
1.1898	0.15332	1.3419	1.7323	0.31588	0.20891	-0.23026	0.93743	-0.73993	0.72884	2.344	0.97516	1.8082	-0.50532	0.39262	-1.158	0.13987	-0.082356	0.79573	0.5378	0.54945	0.3772	-1.0875	0.84465	-0.15705	0.55329	0.56204	0.1949	-0.2408	2.49	1.1791	2.1571	1.1142	-0.90115	-0.038847	0.082272	-0.19048	1.428	1.1482	0.07344	1.3278	-0.94445	3.3109	-1.0587	-0.66095	-1.8213	0.61897	-0.41032	0.99645	0.15259
4.2624	5.9253	4.6232	6.0605	2.2377	3.8515	3.092	4.944	4.4222	3.6693	3.9404	4.9589	4.141	4.8355	3.3296	4.6586	4.3293	5.5215	3.1998	4.5975	5.2884	5.5962	4.9316	3.637	3.5426	4.1009	4.235	4.0877	4.9801	4.0689	2.6855	3.6436	5.5542	3.1159	4.8904	4.8181	3.5967	4.6256	4.9295	5.9778	3.4061	4.2198	4.7811	5.8892	6.1418	4.9898	4.1014	3.2977	5.0943	4.2311
-3.0689	-2.3617	-2.4959	-3.9913	-0.30439	-2.6888	-3.26	-3.7869	-2.201	-3.1729	-2.9127	-1.5987	-1.6798	-2.5615	-1.6395	-2.7659	-3.1693	-3.0326	-4.0941	-3.183	-2.6713	-2.3682	-3.1555	-3.7585	-2.3445	-2.9841	-2.7298	-1.9376	-2.6835	-2.0523	-1.2246	-3.4028	-2.354	-0.80546	-2.8261	-2.5952	-2.7548	-2.2317	-2.6362	-2.8151	-1.7484	-3.4257	-3.1389	-3.1556	-1.8683	-3.9877	-1.5726	-1.4554	-3.1533	-1.9085
9.4211	7.6951	8.3004	7.7953	8.4284	9.4193	9.7668	7.9193	9.0543	7.6536	9.1741	8.107	8.5758	9.2436	10.567	8.3907	8.1407	9.5027	10.158	8.4116	9.119	8.3546	9.8985	9.948	9.1895	8.4911	7.9294	9.3464	7.323	9.1158	9.0481	9.1633	9.2197	7.5613	9.5407	11.235	7.9587	10.76	8.8236	7.3944	7.0862	9.2082	8.942	7.2958	10.053	8.8715	8.164	8.0025	7.7467	8.8738
-5.9724	-4.8056	-6.0157	-8.5825	-6.1655	-6.9428	-6.245	-7.3786	-6.5792	-6.3251	-6.9081	-6.2494	-5.9476	-5.9691	-6.7758	-6.3369	-6.2164	-5.5785	-5.7742	-6.2563	-8.1013	-5.9827	-7.9156	-6.3815	-5.5175	-7.2945	-6.7449	-7.5557	-7.4062	-5.7866	-8.6757	-5.7391	-5.2302	-5.5504	-6.5263	-5.4484	-7.1331	-7.2816	-5.8153	-8.4599	-5.559	-4.7851	-5.7427	-5.4214	-7.0801	-6.5051	-7.6175	-6.1031	-6.7524	-5.6027
-14.036	-13.451	-13.1	-13.538	-12.517	-13.217	-14.594	-12.615	-14.183	-13.733	-13.641	-14.395	-12.713	-14.712	-13.204	-13.829	-13.235	-13.888	-12.973	-14.206	-13.046	-13.712	-12.446	-12.475	-12.105	-14.163	-13.824	-13.325	-12.85	-14.716	-14.607	-12.031	-12.02	-11.714	-14.69	-13.135	-14.094	-12.134	-13.931	-12.787	-13.524	-13.565	-14.508	-10.62	-13.127	-12.978	-14.296	-12.166	-14.436	-13.101
-12.694	-12.425	-12.26	-13.204	-11.191	-13.817	-14.091	-12.339	-12.756	-12.492	-12.928	-12.449	-13.477	-14.304	-14.375	-11.571	-11.318	-10.341	-12.571	-11.233	-12.576	-13.047	-12.378	-14.083	-14.266	-13.397	-14.624	-13.514	-12.723	-13.652	-11.265	-11.699	-13.346	-12.868	-10.863	-13.231	-13.293	-13.738	-11.663	-13.575	-13.379	-13.396	-12.601	-12.441	-13.614	-13.715	-11.594	-12.057	-12.335	-11.707
-4.1543	-5.1002	-4.4757	-4.8691	-6.9561	-3.3796	-6.3727	-3.864	-4.9973	-3.9318	-4.0457	-5.2626	-3.9164	-5.2796	-4.4793	-5.9501	-4.0008	-4.3035	-6.1108	-5.0067	-5.6372	-4.4111	-3.9835	-4.529	-5.0738	-4.3782	-4.7723	-4.5417	-4.5562	-4.9505	-4.2782	-5.5938	-3.6928	-4.8452	-6.3617	-5.4378	-5.7825	-5.0437	-3.4436	-5.8827	-5.0742	-4.8019	-3.7476	-5.3812	-4.5148	-4.9196	-4.3995	-6.5335	-3.8331	-4.9968
-5.2555	-4.4511	-3.8693	-4.8549	-4.6458	-5.1106	-5.7923	-6.108	-4.2906	-4.1602	-5.2979	-4.527	-5.6047	-6.093	-4.5491	-2.4667	-6.0193	-4.0483	-6.1045	-3.9268	-4.086	-4.7035	-4.5001	-5.0721	-3.7103	-4.5167	-4.676	-3.5231	-4.6168	-6.7801	-3.7556	-3.8088	-4.8041	-5.5951	-3.6036	-5.3789	-4.9318	-4.8349	-6.218	-2.4348	-4.2542	-5.2945	-5.9846	-5.2216	-4.9413	-4.4898	-5.2127	-5.4795	-6.6117	-4.7158
-1.9413	-1.5723	-1.8122	-2.1295	-1.2376	-1.807	0.087503	-0.38181	-1.6279	-0.6801	-0.67067	-2.2994	-0.20941	-2.743	-1.8111	-1.4382	-1.5274	-0.079745	-1.4753	-1.1255	-2.1793	-1.8017	-1.0029	-1.5669	-2.4758	-0.91843	-0.58326	-2.3705	-1.174	-2.1882	-1.5381	-1.4331	-2.7667	-0.78584	-0.81602	-1.39	-2.1629	-1.8978	-0.53576	-1.7072	-0.89718	-1.7262	-1.0684	-1.436	-0.55051	-1.9351	-1.4097	-1.9219	-1.2079	-1.6306
-3.8669	-4.8861	-3.8399	-2.4855	-3.6639	-4.3943	-4.5562	-4.0092	-2.398	-4.4362	-2.9191	-1.951	-2.6549	-2.5707	-2.2352	-3.09	-2.4308	-2.8701	-4.5073	-2.5916	-3.2716	-3.2159	-4.0418	-3.8609	-3.1732	-4.5838	-2.8312	-4.1065	-3.1197	-3.8787	-2.2992	-3.5505	-3.7036	-3.4954	-2.7322	-0.34594	-3.1835	-4.2575	-1.7232	-4.243	-2.357	-3.0622	-2.9597	-4.683	-2.8683	-2.1708	-4.0717	-2.0757	-4.369	-3.0582
-1.4711	-1.3227	-0.61315	-0.41115	-2.0084	-2.1733	-1.2093	-2.4226	-1.0503	-1.5413	0.42696	-1.9087	-1.297	-0.52298	-2.0568	-1.5488	-1.9736	-2.8742	-3.1001	-1.6125	-0.033901	-1.2409	0.14532	-1.9425	-1.8732	-3.8747	-1.2742	-0.80166	-2.6778	0.30163	-1.3934	-2.6048	-0.16714	-1.5779	-1.4932	-0.6106	0.24128	-3.4096	-1.7965	-1.4783	-1.7283	-1.5384	0.41629	-0.46762	-2.8025	-2.2259	-0.58886	-2.2377	-1.3967	-1.386
-3.7861	-4.1288	-2.5105	-2.9997	-3.4414	-4.213	-2.945	-3.2673	-4.1083	-2.0512	-4.9774	-4.7785	-1.4364	-3.7757	-4.392	-3.297	-5.5221	-2.4401	-5.5055	-4.2049	-4.1001	-4.8947	-5.186	-4.6485	-3.5967	-4.1533	-3.2887	-4.8216	-4.3169	-3.4186	-4.1503	-4.5797	-4.9322	-2.9145	-3.8696	-3.8077	-3.503	-3.8343	-4.1582	-4.5778	-3.4326	-3.413	-2.0574	-3.5793	-3.7287	-4.5495	-3.9156	-4.1349	-3.9854	-3.3259
1.7026	2.0981	1.9973	1.3684	2.0068	1.9665	1.4565	2.4978	2.5023	0.36056	2.1129	0.26992	0.52536	1.3843	1.6022	3.1119	3.9615	2.8798	1.2381	0.86246	1.3011	0.95053	2.5496	1.5883	0.84344	1.0161	0.085677	2.6557	0.27546	-0.057682	-0.078172	0.76497	2.0993	2.034	2.638	1.1963	2.0987	2.5873	0.96143	2.0219	1.2459	1.5659	-0.57513	1.9011	1.3796	1.3668	2.6663	3.0845	0.63706	0.94708
9.8258	9.1628	8.2147	8.354	6.9027	7.6284	8.9769	7.5805	8.835	8.8065	9.0686	7.6516	7.2967	8.6838	9.26	7.7841	7.4489	10.47	7.5775	9.1004	9.8845	9.0275	9.2273	8.919	8.6988	9.2092	8.051	8.1132	8.2831	8.8049	9.1751	8.5615	8.659	8.3987	9.703	8.7808	8.7476	7.581	9.3249	9.0268	8.2678	7.9994	8.5375	8.9647	8.8896	8.2989	9.5862	8.8609	8.7762	8.0268
-8.1747	-10.145	-8.9241	-9.609	-9.0852	-9.5998	-8.771	-6.2149	-7.9596	-8.0781	-9.0143	-7.9999	-9.6902	-8.8004	-10.317	-9.4638	-9.9127	-10.317	-8.6455	-8.6341	-8.0015	-10.759	-7.7625	-9.2317	-8.7153	-10.518	-9.2647	-9.675	-9.9033	-9.0795	-9.1985	-9.3721	-8.0193	-9.943	-8.8137	-8.32	-9.1335	-8.5723	-9.5463	-7.8915	-7.5769	-9.2898	-9.3135	-9.9812	-8.4118	-9.0273	-9.1195	-7.6745	-7.1465	-8.3194
0.4444	-0.54239	-1.5411	-0.93617	1.0534	0.26084	-0.14848	0.36792	-0.43829	0.928	0.32297	-0.10712	1.0505	-0.16539	0.13134	-0.39643	-0.90973	-0.92181	0.17924	-1.1736	0.4458	1.7724	0.063028	-0.95276	-0.096453	0.65727	-0.21744	1.7646	-1.8317	0.95144	1.4571	-0.81747	0.28719	0.67487	-0.036713	1.5445	-0.39378	0.81082	1.175	0.38049	-0.53013	-1.4526	-0.0082029	1.644	-1.145	-0.83064	-1.3965	-0.32618	-0.37551	-0.88839
3.7399	4.0435	4.0711	3.6862	3.919	4.7387	2.0847	5.3677	4.0434	3.688	3.628	5.3876	5.222	3.9356	3.8345	5.2383	5.0867	4.4068	5.615	4.1125	3.1898	4.7773	3.9523	3.8367	3.512	4.9934	4.0095	4.9023	3.2728	3.4782	4.1179	4.4104	4.5352	5.0868	4.7311	2.5386	4.011	3.9975	3.6679	6.0801	3.911	5.8506	5.2764	3.4523	3.9692	4.1378	4.2852	4.0357	4.7816	5.1258
11.048	10.312	9.5347	9.8704	8.1032	8.8554	10.283	9.0497	8.587	9.3639	9.4567	10.625	9.3343	8.8814	8.4625	9.0373	10.74	9.583	9.1078	10.495	10.853	9.8551	8.4732	9.5447	9.7593	9.5161	9.9873	10.633	11.376	9.6321	9.9582	9.8276	9.9658	10.477	9.3218	9.3264	9.9835	8.8784	10.768	11.436	9.234	11.584	9.2434	10.349	8.538	8.3098	8.6345	10.842	8.3464	10.993
-13.937	-14.644	-14.234	-13.172	-13.643	-13.326	-13.11	-13.462	-12.866	-11.944	-13.791	-12.622	-11.589	-12.549	-12.542	-13.124	-13.725	-12.612	-13.716	-12.681	-10.75	-12.645	-13.623	-13.459	-12.962	-13.233	-13.779	-12.738	-13.941	-12.036	-13.907	-12.407	-11.951	-13.046	-13.334	-13.257	-13.766	-15.011	-12.709	-14.04	-13.065	-12.93	-13.883	-14.12	-13.751	-12.098	-13.188	-13.832	-13.345	-14.14
-2.1026	-1.6269	-2.028	-1.4309	-1.6886	-1.3492	-0.7743	-1.0968	-1.267	-0.27321	0.14346	-1.9122	0.085585	-1.7689	-1.1046	-1.4899	-1.3851	0.28524	-0.84365	-1.5904	-0.82101	-1.6966	-1.8067	-0.93512	-0.74079	-0.55445	-1.8457	-1.7142	-1.7855	-1.046	-1.8621	-1.7438	-1.6373	0.48164	-0.77531	-0.8605	-0.51788	-1.3895	-1.9556	0.41582	-1.94	-1.7752	-1.6173	-2.4633	-2.8562	-2.0357	-2.4886	-0.6493	-3.1159	-1.7864
0.11204	1.1138	0.61596	2.49	1.4607	1.4309	1.1534	2.2184	2.7302	0.30931	1.6858	2.6943	1.3855	1.9327	1.4594	2.2264	1.6126	1.5872	1.9484	2.2127	2.7483	0.37874	1.0391	1.9206	1.1964	2.4322	2.6193	2.1806	2.254	2.6024	1.976	1.7146	1.6614	1.8659	1.5306	2.5779	1.6972	1.7186	1.5501	0.98596	1.267	1.93	1.7217	0.77222	2.0705	2.0893	2.1158	1.3998	1.9806	1.4096
-13.001	-11.894	-12.805	-12.284	-12.956	-12.627	-12.379	-12.253	-14.02	-12.868	-14.019	-14.173	-13.348	-12.788	-11.621	-14.037	-12.27	-13.588	-12.617	-14.087	-13.738	-13.528	-11.548	-12.994	-12.981	-11.2	-13.095	-13.717	-13.348	-13.793	-13.184	-13.536	-12.363	-11.727	-13.465	-14.764	-12.84	-13.512	-14.076	-12.611	-12.635	-12.797	-14.786	-13.122	-11.944	-14.343	-14.774	-14.49	-13.15	-13.562
2.1616	0.51855	0.0013129	1.2382	-1.211	0.42725	-0.30972	0.5022	-0.060502	0.44957	1.3542	1.5804	-1.3299	0.29833	-1.3292	1.3872	0.39527	-1.5084	-1.1143	-0.81001	-0.00074118	-1.1505	0.4118	-1.467	1.4559	2.4777	0.70514	0.22753	0.26372	0.19786	0.89254	-0.44328	-0.49612	1.0715	-1.4758	1.3469	0.20443	-0.90053	0.42684	0.16547	0.1936	0.19274	1.316	0.03477	-0.84667	0.44605	0.14174	-0.0089513	0.35443	1.434
8.4665	7.9388	6.6172	7.7767	7.6356	8.8763	7.1886	7.5078	8.6271	6.5624	8.0421	8.7649	8.5097	7.5472	7.9538	7.6401	7.1583	9.438	8.5188	7.4573	8.706	9.1993	7.7352	9.3666	7.9156	6.9348	8.9928	8.8718	8.53	8.8163	7.9581	8.0006	8.4745	9.4534	7.7468	7.7441	7.9424	8.9958	7.5839	8.7953	7.4051	7.2905	8.9315	7.5644	7.8882	9.8458	8.327	7.3727	6.2939	7.1655
3.8103	5.5372	5.9474	4.5969	6.3757	3.8101	4.8716	4.766	4.9505	5.5001	5.9914	5.6144	4.3633	5.1962	5.3383	5.7704	4.6863	6.8459	3.6701	6.2139	4.081	5.8877	5.3245	5.2169	5.6932	4.4282	4.6462	6.2185	4.5275	6.1065	6.5632	3.3468	5.2394	6.2063	5.6759	5.0878	6.2012	5.4178	5.7803	5.1468	3.3474	6.6348	3.8933	3.8242	5.3818	5.1363	6.3424	5.0148	5.5627	5.6908
-1.8209	-0.80943	-3.0535	-3.0081	-2.1498	-2.9475	-2.7915	-3.6148	-3.4867	-3.2469	-2.7963	-2.5781	-2.2045	-3.1866	-3.4449	-3.1328	-2.3767	-1.6316	-2.4697	-2.4776	-2.6927	-1.7198	-2.9067	-2.614	-3.9167	-3.8946	-4.0132	-2.3128	-3.0062	-3.0691	-2.268	-3.1182	-3.8381	-1.4473	-2.8967	-3.5202	-1.624	-2.9166	-3.8313	-2.2461	-2.2838	-2.5533	-1.9218	-1.8741	-3.1082	-3.0408	-2.9497	-3.5763	-1.9293	-3.2171
-22.101	-22.356	-21.158	-22.304	-20.231	-22.398	-21.94	-22.433	-20.587	-21.523	-22.809	-23.34	-21.9	-21.184	-22.992	-21.342	-22.492	-21.737	-21.451	-22.451	-21.932	-23.168	-23.011	-22.925	-22.549	-22.602	-22.513	-21.624	-21.183	-21.922	-22.247	-21.467	-22.534	-21.374	-21.867	-21.001	-21.554	-23.637	-21.974	-21.865	-22.567	-22.357	-22.055	-22.018	-22.12	-21.91	-22.389	-23.274	-21.645	-21.273
-12.362	-13.136	-13.286	-12.905	-12.497	-13.403	-11.933	-13.801	-12.712	-12.628	-13.351	-13.428	-13.063	-13.491	-13.499	-12.462	-14.714	-12.478	-13.223	-11.648	-12.652	-11.372	-14.469	-14.097	-13.654	-16.032	-13.205	-13.8	-12.795	-12.62	-14.189	-12.893	-14.346	-12.293	-14.162	-12.815	-13.005	-13.899	-12.77	-13.446	-13.459	-14.039	-14.298	-12.461	-13.245	-12.898	-14.641	-12.971	-12.644	-13.597
-1.2958	-1.7702	-1.4113	0.22022	-3.4649	-0.87024	-0.9803	-0.049801	-1.0038	-2.5177	-2.1728	-1.6254	-2.0482	-3.0395	-2.8936	-0.076091	-2.2089	-2.0602	-2.3036	-2.6036	-1.3495	-1.987	-1.2261	-0.011099	-1.7756	-1.4666	-1.4382	-2.3934	-2.0807	-1.7728	-2.627	-3.5426	-3.2817	-1.8506	-3.2157	-1.8436	-1.1316	-1.4671	-1.9728	-1.0548	0.13753	-2.0175	-0.47932	-1.0387	-1.9102	-0.25142	-2.5715	-2.9278	0.021586	-2.8516
-11.784	-9.9778	-11.862	-11.776	-11.896	-10.021	-11.591	-9.7189	-9.4623	-9.2856	-10.324	-11.06	-11.109	-9.5053	-11.351	-11.085	-11.275	-11.932	-10.178	-11.939	-10.966	-11.453	-11.376	-12.739	-9.6298	-12.037	-9.6034	-9.7573	-11.202	-10.036	-12.127	-10.569	-11.737	-9.8816	-12.852	-11.102	-10.736	-10.005	-10.406	-10.137	-11.074	-10.053	-11.741	-11.915	-11.145	-10.747	-10.433	-10.39	-12.323	-11.849
-2.9655	-1.915	-2.8184	-3.3451	-2.2306	-2.9817	-0.53514	-2.5243	-1.6936	-2.8133	-2.4443	-1.3241	-3.6675	-2.8048	-3.8366	-1.5999	-2.7844	-2.1223	-0.11931	-2.9113	-2.0109	-3.1958	-2.25	-3.2363	-2.7371	-2.5112	-3.4466	-1.2303	-1.3902	-2.6938	-3.3068	-2.1419	-2.5912	-3.2112	-2.6782	-2.4141	-2.2024	-3.0702	-1.1517	-1.0828	-3.0223	-2.1546	-2.1308	-1.7295	-3.1238	-1.6003	-1.3637	-3.0826	-2.1089	-2.7518
-1.5552	-1.6992	-2.133	-2.3222	-1.8926	-1.9291	-2.0296	-0.51129	-1.1522	-1.0395	-1.1472	-1.4058	-3.016	-2.1071	-1.7989	-2.0913	-2.5301	-1.6946	-1.2165	0.060828	-2.6675	-1.2773	-1.8825	0.41471	-1.5239	-1.6054	-0.88443	-0.96282	-0.73506	-1.5592	0.079222	-1.7594	-2.4818	-0.38115	-0.59919	-2.1192	-3.2781	0.38105	-3.6899	-0.5626	-0.23272	-2.5321	-2.5966	-1.3287	-1.4485	-1.5274	-1.6502	-1.4633	-2.2271	-0.5962
-3.8467	-4.0732	-4.4091	-3.2496	-3.6929	-2.7508	-2.2759	-3.7761	-2.9389	-2.8721	-3.9759	-5.2856	-4.051	-4.267	-5.4925	-3.4161	-2.7682	-1.2155	-3.9736	-2.7339	-4.8325	-3.6729	-3.6187	-3.81	-2.943	-2.269	-2.0663	-4.4576	-3.7926	-2.3221	-3.0327	-4.2238	-4.733	-3.0376	-3.5712	-4.0115	-4.8261	-3.9595	-3.6945	-2.7943	-3.1645	-3.7535	-3.7599	-3.8338	-4.119	-4.3476	-2.1721	-2.48	-3.1001	-4.546
-1.5735	-1.8989	-2.0879	-3.3618	-2.2507	-1.9407	-2.5194	-4.4888	-1.4819	-1.2847	-2.8204	-3.332	-1.7261	-3.797	-3.173	-2.6819	-0.68897	-2.2118	-1.2475	-3.3861	-2.4531	-3.4203	-0.97987	-1.3874	-3.7877	-3.8464	-3.5059	-2.3156	-2.7617	-3.5045	-2.0167	-1.4011	-1.7257	-2.9005	-2.2283	-2.3716	-1.9961	-2.825	-1.951	-1.8793	-2.8716	-2.963	-2.2962	-3.2385	-1.6869	-2.8134	-1.6912	-1.4072	-2.3541	-3.1349
-10.926	-13.866	-10.453	-11.766	-13.294	-14.378	-13.7	-12.867	-13.579	-12.414	-12.449	-13.369	-13.392	-13.059	-13.762	-11.039	-12.18	-11.951	-12.932	-12.511	-12.92	-13.418	-12.827	-13.972	-13.699	-10.975	-13.592	-13.376	-13.399	-11.865	-12.738	-11.735	-12.746	-12.279	-13.026	-13.514	-13.132	-15.494	-12.138	-13.334	-13.226	-13.02	-14.303	-12.599	-12.937	-12.884	-13.892	-12.877	-13.108	-13.883
7.5249	6.9856	8.1691	6.1552	7.1394	8.7151	6.2328	7.237	7.2117	8.1249	7.4788	6.3042	8.2597	8.3312	8.3487	8.4146	8.4284	7.4044	8.298	8.8018	9.1775	8.4421	8.2911	6.3536	10.352	8.5447	9.4741	7.7782	8.7042	7.2366	7.7472	8.6106	8.682	6.7018	7.9057	7.3738	6.9582	7.9992	7.6584	9.1535	8.0249	7.4314	8.2874	6.6138	8.1841	6.7626	7.9012	7.6469	8.7307	8.0297
-10.531	-12.029	-11.497	-11.671	-12.997	-12.337	-12.031	-10.737	-10.685	-12.206	-10.791	-11.035	-12.738	-11.366	-11.454	-12.807	-12.565	-12.759	-11.047	-11.017	-12.796	-12.505	-11.987	-10.385	-10.879	-11.534	-13.741	-11.026	-12.559	-9.9954	-11.91	-12.335	-10.435	-11.626	-10.511	-11.415	-12.013	-12.375	-11.414	-12.448	-12.098	-11.811	-13.083	-11.66	-11.168	-10.889	-11.216	-13.31	-11.535	-10.933
1.1098	1.7419	1.839	2.0916	0.77488	2.4096	2.6964	1.9683	2.024	1.1971	2.3411	0.75997	1.3912	1.0844	0.89618	3.6992	2.2979	1.0516	1.2716	0.80516	1.7799	2.4644	3.1805	1.2288	1.2026	2.4252	3.3757	2.3286	1.2409	1.0159	1.1903	1.029	0.43367	0.87267	3.0821	0.45769	1.6392	3.6958	2.9331	1.982	2.6377	1.1947	2.6045	1.9147	2.3791	2.4518	0.035709	0.93665	1.5719	1.8766
-3.6879	-1.2936	-0.60641	-0.20392	-2.018	-0.52634	-1.0768	-1.3483	-2.6722	-2.011	-1.2262	-0.91132	0.10166	-0.36207	-0.51054	-0.0025628	-1.1369	-0.16897	-0.65024	-0.67388	0.11497	-1.4498	0.30755	-0.4388	-0.29127	-1.1536	-1.658	-1.7913	-1.7237	-1.7155	-0.85794	-1.5783	-2.064	-0.073093	-1.3981	-0.088507	-2.0796	-2.0364	-0.77722	-0.98849	-2.354	-2.2732	-2.2781	0.0015876	-1.3284	-0.6954	-1.4278	-0.32613	-3.351	0.2384
-0.031447	-1.1454	1.2594	1.218	0.24301	-0.76885	-0.60206	-0.23847	0.96304	-2.2888	1.1612	-0.87889	-0.20893	-0.39752	0.10712	-0.34098	-1.0148	-0.11744	0.81853	1.6219	1.8724	0.57167	-0.30156	0.7673	-0.38962	-0.80119	-0.25528	0.28058	0.86844	0.26353	-0.15543	0.68949	-0.083658	1.0448	-0.46827	-0.22846	0.243	-1.4026	-0.0018795	0.39842	-0.48723	0.23074	0.42821	-1.2244	1.4551	-0.84213	-0.25775	-0.038275	-0.23585	0.28641
3.0634	3.5039	4.5558	4.4566	3.9194	5.0388	3.8618	5.8041	5.637	3.5746	2.7723	3.8761	3.5481	3.3248	3.5053	4.3603	4.2811	3.7318	4.9639	4.4646	3.761	5.7589	4.6833	6.6375	3.7325	4.1724	4.1409	3.4309	2.8668	5.0494	4.3591	4.265	3.9025	4.3721	5.035	3.2336	4.2136	3.7283	2.328	5.3472	6.3538	4.6134	3.9353	3.8942	3.0648	2.8091	2.934	2.7306	5.2519	3.9711
-9.9536	-10.896	-9.9211	-9.3337	-9.2531	-8.9082	-9.8174	-8.3407	-9.8553	-8.7541	-9.2506	-7.9915	-10.64	-9.0064	-9.328	-8.8783	-9.8231	-9.1488	-10.261	-9.2683	-9.4384	-8.1373	-9.7028	-7.2353	-9.3533	-9.0338	-8.2218	-9.8906	-9.1333	-8.0525	-9.4796	-8.8818	-9.1416	-6.5052	-10.082	-9.1858	-6.8816	-9.0679	-9.6861	-7.932	-9.0634	-9.486	-10.527	-8.5361	-10.156	-7.6277	-8.6023	-9.0177	-10.096	-10.095
-10.277	-11.518	-12.782	-11.947	-10.057	-10.871	-12.231	-9.774	-11.713	-12.447	-13.886	-9.0158	-10.393	-11.572	-11.939	-11.276	-12.632	-12.255	-12.403	-11.909	-11.003	-12.155	-11.348	-10.621	-10.291	-10.717	-13.179	-10.927	-11.574	-11.202	-10.883	-12.235	-11.484	-10.964	-11.919	-13.49	-12.115	-10.98	-12.34	-13.376	-10.384	-10.817	-11.628	-11.106	-12.789	-12.246	-12.942	-12.879	-9.6358	-12.971
-9.1008	-8.42	-9.9111	-11.03	-8.5404	-9.8725	-8.3095	-8.4894	-9.4085	-9.6942	-10.564	-9.4346	-9.7987	-8.6763	-8.9083	-9.292	-10.837	-8.8138	-9.6251	-8.5748	-11.474	-10.027	-9.7913	-9.5048	-9.5713	-9.6805	-9.7375	-9.8115	-9.1897	-9.4391	-8.2538	-7.8766	-10.425	-9.997	-9.634	-9.8337	-7.4171	-8.224	-9.8766	-10.334	-9.0018	-9.2546	-8.2934	-10.332	-9.4296	-10.054	-8.3331	-8.4506	-10.648	-8.7841
-5.2541	-4.4853	-5.692	-3.4566	-7.314	-4.4476	-4.3029	-3.5905	-4.2338	-3.8352	-5.7325	-3.8742	-3.8951	-5.822	-3.489	-5.2918	-3.053	-4.1151	-4.7925	-4.9785	-7.1131	-5.1522	-4.9009	-3.5654	-4.5474	-5.2142	-4.3353	-5.6217	-5.8499	-6.285	-5.3316	-5.8374	-3.6421	-4.9718	-4.7697	-5.7316	-5.8363	-6.3998	-5.6614	-6.3503	-6.1713	-3.7034	-5.9541	-5.3856	-4.6647	-4.5428	-5.0936	-4.6948	-3.7829	-6.1785
-0.9786	-1.1774	-0.041394	-2.43	-2.0293	-0.20177	-0.2136	-2.0819	-2.1539	-1.6012	-1.7754	-1.1735	-2.3425	-2.4767	-0.66425	-0.30232	-1.6342	-1.3749	-1.8781	-2.4786	-0.98051	-2.6442	-0.41139	-1.2086	-0.73912	-0.58057	-2.1495	-1.8298	-1.516	-2.3621	-3.3513	0.52079	-1.4667	-1.7778	-1.4419	-2.5859	-1.007	-2.3157	-2.518	-2.2448	-2.0907	-1.8367	-1.1713	-2.9392	-0.098938	-2.7009	-0.82985	-0.30993	-1.9887	-2.3065
7.5001	8.6763	7.3489	9.1157	9.1976	7.8289	8.1001	8.2788	8.5101	7.7916	7.4565	7.5652	10.801	8.4038	8.1716	9.4324	7.9085	9.5564	7.3575	9.2888	8.3169	8.9791	7.8996	8.5884	8.4386	8.1278	9.1395	9.3134	7.8602	8.2762	8.4676	9.1086	10.074	9.3635	9.947	6.983	9.691	7.5058	8.2164	8.0788	8.304	10.837	8.7832	8.1231	8.4537	9.5529	7.9826	8.9534	8.65	9.283
-5.1578	-2.8045	-3.2214	-4.5827	-3.4514	-5.9638	-3.132	-3.5411	-2.7255	-2.8269	-2.9414	-5.3028	-3.2765	-3.0222	-2.6557	-3.4296	-2.0943	-1.5872	-3.3889	-3.7732	-2.3287	-3.6267	-2.1142	-3.7858	-3.6725	-4.1924	-1.4348	-2.0669	-3.5858	-3.6141	-2.9934	-3.6834	-2.7258	-3.085	-2.6837	-2.6351	-3.0456	-4.768	-1.5731	-2.9555	-3.5506	-2.7837	-1.2166	-2.8305	-2.6431	-1.9349	-2.0673	-2.7974	-1.5242	-2.0686
2.6281	4.3076	4.2005	3.1155	3.0856	4.9831	5.2763	3.2695	4.2656	4.2973	4.0026	4.8222	5.5043	5.1971	4.5377	3.5073	4.1079	4.5731	4.569	4.739	5.7158	4.0897	4.1826	5.8197	3.8702	5.4581	3.2882	2.9148	3.2848	4.5802	6.1462	3.2741	6.0846	4.9202	4.4883	2.675	3.9335	3.8461	5.3617	3.8086	4.4005	4.447	4.5444	4.6222	4.4374	5.8224	3.5503	4.4517	5.4192	6.448
-2.8441	-2.6677	-1.9618	-3.0618	-2.2023	-2.135	-2.22	-2.9483	-4.8682	-2.564	-0.83213	-2.6813	-0.91686	-4.2024	-3.0775	-3.2557	-3.0633	-2.9185	-3.4898	-2.9436	-2.7449	-1.9306	-3.7984	-3.0196	-2.191	-2.0617	-4.3495	-2.8189	-3.63	-2.9106	-2.3095	-3.9407	-0.54128	-3.2921	-2.6554	-4.8677	-2.629	-2.8878	-1.9326	-2.2112	-3.0628	-2.6096	-3.6144	-1.6735	-3.5176	-1.2869	-2.8071	-3.7162	-3.5502	-1.598
-1.7656	-2.792	-0.33767	-0.93741	-3.8084	-1.0762	0.82759	-1.6257	-1.533	1.0599	-1.7011	-2.418	-2.5275	0.21395	-2.2015	-2.0601	-1.004	-2.3741	-2.5775	-3.4692	-0.54363	-1.3386	-0.4795	-1.5282	-1.1834	-0.12455	-2.6442	-0.22098	-0.92894	-2.8013	-2.3296	0.6159	-2.6387	-1.5239	-0.31937	-3.2436	-0.50886	-1.7111	-2.6946	-2.1329	0.12942	-1.9276	-2.2301	-0.79583	-0.66416	-1.7634	-3.0791	-0.52823	-0.92717	-1.888
-0.60067	-0.41708	0.79883	-0.026042	-0.073904	0.63685	-0.58085	0.65747	-2.3375	-0.21545	-0.06887	0.82809	-0.10532	-2.0348	-1.4054	-0.47341	2.1911	0.13466	-1.2616	0.14418	0.31671	0.13563	0.10017	0.087071	-1.3837	-2.3877	1.4331	-0.92787	0.19507	-0.25732	-0.6933	-0.67498	-0.062099	-0.64164	-0.43701	1.5903	-0.63574	0.50199	-0.14698	-1.8653	-0.29383	-0.4539	-0.29846	-0.97389	-0.18492	-0.804	-0.20741	-0.24413	-0.078689	-1.2415
-5.1781	-5.2716	-4.9655	-5.8054	-4.2499	-4.6578	-4.2765	-5.0638	-5.093	-5.0418	-5.8441	-5.8441	-3.8127	-4.6872	-4.4186	-5.2199	-4.9631	-6.5552	-4.2044	-4.5759	-4.3309	-4.4788	-4.0002	-5.3858	-5.4869	-4.2774	-2.8048	-3.5148	-5.2771	-4.1731	-5.5286	-5.4911	-5.6048	-5.4019	-4.0384	-4.2403	-5.4073	-3.3502	-4.623	-4.4463	-4.1473	-6.1014	-5.4174	-5.7212	-4.1011	-5.8103	-3.8552	-4.7144	-6.8239	-5.2612
-12.318	-12.569	-11.926	-11.416	-13.361	-14.507	-11.65	-13.773	-12.436	-10.144	-12.606	-14.03	-12.207	-12.229	-12.732	-12.656	-13.364	-13.481	-11.937	-11.493	-12.278	-13.843	-13.647	-14.132	-13.332	-11.757	-12.18	-12.178	-14.491	-12.157	-13.605	-12.163	-11.806	-12.494	-13.726	-12.412	-13.388	-13.478	-13.01	-12.765	-13.181	-12.461	-12.958	-11.264	-13.954	-12.7	-12.516	-13.906	-12.084	-14.386
-1.9697	-2.5478	-1.0773	-1.6749	-1.383	-2.7869	-1.213	-2.7085	-1.0162	-2.9207	-0.55722	0.34506	-0.41368	-2.0865	-0.030406	-1.7081	-1.0522	-0.41598	-2.1399	-1.0391	-1.2656	-0.26774	-1.1313	-2.2911	-2.5821	-0.87393	-1.8568	-1.3409	-3.5524	-2.9589	-2.7771	0.093481	-2.4514	-2.2664	-1.94	-1.5412	-0.12992	-0.099258	-1.0954	-1.2378	-1.4855	-0.23607	-1.5733	-1.4086	-1.9947	-2.1142	-1.7211	-1.3418	-1.4116	-2.5784
-6.3182	-3.6007	-2.7288	-5.4882	-4.8663	-4.6489	-4.6405	-4.9141	-5.3657	-4.8843	-2.7861	-4.5039	-4.5263	-4.3297	-5.7222	-7.2144	-4.2916	-6.3739	-5.222	-5.0439	-4.0993	-3.2167	-5.2921	-4.2772	-4.8027	-6.2681	-4.5581	-5.5616	-3.9977	-4.5787	-3.3263	-3.8984	-3.8774	-2.3866	-3.36	-3.4313	-6.2892	-4.8079	-5.1834	-3.6299	-3.2855	-2.4786	-4.8828	-4.9964	-5.2711	-4.3361	-5.6623	-3.4641	-4.3082	-4.3609
-11.826	-10.956	-11.487	-12.51	-11.187	-11.402	-10.908	-11.855	-12.003	-10.482	-10.075	-11.347	-11.894	-11.12	-11.636	-10.327	-11.6	-11.783	-10.279	-10.393	-13.627	-12.308	-11.997	-11.568	-12.917	-11.758	-11.51	-10.946	-10.318	-11.811	-10.934	-11.653	-12.15	-12.087	-12.867	-11.448	-11.197	-12.12	-9.8839	-11.176	-9.9236	-12.244	-11.066	-10.788	-10.157	-11.881	-10.503	-10.21	-11.253	-10.712
-15.869	-15.113	-14.573	-14.523	-14.582	-13.266	-14.569	-14.841	-15.095	-12.83	-14.783	-14.668	-14.558	-15.485	-15.758	-14.32	-14.424	-13.891	-14.499	-14.324	-13.891	-14.154	-16.12	-14.281	-12.998	-14.04	-15.049	-15.407	-12.976	-16.197	-15.756	-15.495	-13.394	-14.855	-14.49	-14.558	-14.567	-17.107	-14.723	-14.4	-14.443	-15.079	-17.045	-15.386	-13.981	-14.186	-15.291	-12.796	-15.695	-14.472
-5.4671	-4.1311	-6.7557	-4.8355	-4.0849	-4.035	-3.8751	-4.9004	-6.1772	-4.9244	-4.6962	-4.23	-4.9664	-5.1806	-4.2086	-5.9838	-5.3805	-5.0655	-6.3474	-5.9252	-4.6298	-5.4762	-5.9953	-5.7377	-4.5056	-4.6483	-5.1667	-5.3605	-4.1306	-4.3897	-4.3152	-5.8038	-6.242	-6.9772	-5.7459	-4.7711	-4.3578	-5.135	-5.6104	-5.2916	-3.9151	-5.7512	-5.4211	-5.2301	-3.9368	-4.5853	-6.1772	-5.3662	-3.7445	-5.9796
-14.112	-12.506	-11.46	-13.283	-12.475	-12.195	-13.366	-11.31	-13.757	-14.674	-12.826	-14.342	-12.304	-11.912	-13.366	-12.885	-13.886	-12.001	-13.667	-12.741	-13.997	-12.843	-12.313	-13.435	-13.309	-13.149	-11.977	-13.351	-11.723	-13.711	-13.386	-13.475	-13.694	-12.464	-15.877	-12.964	-11.99	-13.586	-11.868	-13.291	-12.778	-12.503	-13.064	-10.935	-11.301	-13.739	-13.871	-11.889	-12.412	-13.179
-14.503	-15.393	-13.459	-15.127	-13.14	-15.384	-14.453	-15.419	-15.002	-14.025	-13.837	-14.903	-15.926	-14.045	-12.96	-13.983	-14.945	-13.34	-14.097	-14.125	-14.343	-15.189	-15.69	-15.786	-14.599	-15.618	-14.199	-13.212	-12.654	-15.325	-14.391	-13.978	-16.583	-15.791	-14.959	-15.29	-13.357	-13.86	-13.837	-15.166	-14.426	-15.314	-14.978	-14.419	-14.677	-14.781	-14.688	-15.78	-14.207	-14.932
3.5229	6.8798	3.582	5.2404	4.9857	5.7893	4.2824	5.3524	4.7957	4.4691	5.9296	5.5079	7.2785	5.3547	4.4826	5.2292	4.0279	5.0416	5.4166	4.2252	4.7813	4.9156	5.5271	5.7763	5.4683	5.1817	5.6166	3.9073	4.9908	6.3932	4.8321	4.115	5.3026	5.9382	5.1511	4.4788	6.2582	5.4107	5.5052	3.6274	5.4823	6.9606	6.8096	5.8672	4.82	3.7777	5.4914	5.5608	6.5354	6.1733
1.6825	3.5519	1.8985	2.4258	2.1013	0.5964	0.66082	3.4014	2.2389	1.943	0.16572	1.0895	3.0399	0.55308	2.4608	0.92987	2.0821	0.90889	3.9097	2.1526	2.6869	1.5222	3.1604	0.83617	3.1963	3.3036	3.3153	2.5191	2.9627	0.92066	2.4858	2.2058	1.315	0.96321	2.6581	1.9625	1.1646	2.5924	1.8236	1.2127	2.471	1.4431	2.1839	2.6407	2.5396	2.0501	1.7516	1.6059	2.1369	1.1263
8.8344	10.221	9.2828	10.184	10.036	9.8718	9.5725	10.81	9.9599	9.9776	7.4497	8.8703	10.749	10.65	9.2143	9.2716	10.762	10.586	10.947	9.6556	10.44	9.339	8.5528	9.5824	8.9686	9.8396	10.956	9.9845	8.3037	11.51	9.88	10.963	9.7978	9.9728	9.738	8.3697	10.324	9.3908	8.0579	8.7104	10.076	11.13	10.537	10.872	10.416	8.8938	10.115	9.3284	7.2324	9.6139
1.4926	-0.2121	2.3238	-0.091897	-0.13345	1.5644	0.35237	0.16021	-0.04695	0.24987	0.50793	1.557	-0.4023	1.072	0.63937	-0.45893	-0.15626	-0.50476	0.27121	0.35195	1.7467	0.97236	-0.56114	1.5709	-0.57772	0.80444	2.3629	0.14093	1.1208	0.1693	-0.5342	1.4459	0.13272	-0.60382	0.15369	-1.0798	1.1403	0.60461	0.01106	0.028657	1.0309	1.5948	0.15629	-1.171	-0.041656	-1.5144	2.4133	-0.60921	0.42745	1.4284
-2.4491	-0.92686	0.018619	-3.4888	-1.6178	-0.38233	-1.7992	-0.66045	-2.8989	0.041788	-1.7248	-2.3873	-3.4144	-0.93377	-1.9073	-1.0102	-0.76286	-1.3512	-1.245	-1.2929	-1.882	-0.23149	-0.53958	-1.0273	-1.3474	-1.4032	-0.29025	-1.1427	-1.6661	-2.1705	-1.1227	-2.4029	-1.6806	-0.87302	-2.2083	-0.84624	-0.67553	-0.46412	-1.6914	-1.4618	-2.8995	-1.377	-1.9935	-1.1367	-0.48116	-2.1121	-0.73943	-1.6189	-1.7	-1.9738
-12.088	-10.761	-11.803	-12.389	-10.814	-11.004	-11.139	-11.538	-10.207	-10.602	-12.299	-12.484	-9.3839	-11.28	-9.5327	-9.661	-12.802	-11.197	-10.201	-11.491	-11.819	-11.315	-11.841	-12.611	-11.993	-13.831	-12.681	-13.565	-12.741	-12.575	-12.675	-12.327	-10.398	-12.467	-10.715	-12.626	-12.77	-10.224	-12.13	-10.467	-10.3	-11.397	-11.666	-11.23	-12.193	-11.733	-10.249	-13.068	-11.44	-10.839
-2.5193	-3.4118	-2.6558	-3.8852	-3.9141	-2.7947	-2.6125	-3.3099	-2.9683	-2.3263	-2.2714	-2.3175	-2.9919	-3.9855	-3.4645	-2.2569	-3.6753	-3.4087	-3.3179	-1.5302	-3.8311	-4.0141	-2.0921	-2.7327	-3.5468	-3.582	-3.8167	-2.5235	-5.0266	-3.7353	-4.098	-3.452	-4.2637	-3.3996	-3.1463	-1.9404	-1.4376	-4.0788	-3.7189	-3.4755	-3.2961	-2.446	-2.6038	-3.3614	-2.1684	-3.3995	-3.0846	-3.2657	-4.9841	-3.5617
-2.2148	-3.0882	-2.9138	-2.0347	-3.8341	-1.3295	-1.9257	-2.9393	-1.6684	-2.6916	-2.1933	-2.1906	-1.751	-1.2865	-1.6981	-1.8049	-2.8126	-1.1495	-3.111	-1.5837	-3.862	-3.9738	-2.8735	-0.63152	-2.9481	-2.9074	-2.9149	-3.0059	-2.6834	-2.7674	-2.4222	-2.5007	-2.1917	-3.397	-1.0776	-1.5394	-2.5226	-1.4494	-2.6284	-3.1362	-3.0223	-3.8543	-1.5492	-2.0459	-2.3395	-3.3022	-2.6042	-3.8572	-3.4287	-1.9723
-0.20229	-0.64043	-0.047841	-0.63051	-1.0274	1.837	-0.76079	-0.36864	-0.62848	0.16989	-0.99016	-0.3444	-0.16913	-0.19646	0.73775	-0.19887	0.17429	0.39811	-0.32344	-1.1521	-0.60065	1.1455	0.11257	0.016185	-0.088428	-0.14764	0.2841	0.8427	-1.1883	-1.1237	-0.23849	-0.89176	-0.10261	-1.123	1.3415	-0.28654	-0.078255	0.36869	0.043418	0.51342	-1.8893	0.33144	-0.08078	-0.68703	0.26506	-0.25651	-0.23352	-0.50719	-0.063487	-0.038953
0.57902	0.55624	-0.64198	0.38835	-0.1771	-2.2215	1.0082	1.2892	-0.43104	-0.13047	-0.010097	-0.031219	-0.6544	-0.089062	-0.93562	-0.64778	1.4303	-0.22162	-0.68289	-0.77054	-0.52482	0.073206	-1.3935	1.1351	-0.33173	-0.8008	-0.6538	-0.78129	-0.62298	1.0518	-2.12	-0.87511	0.36382	0.43934	0.024828	0.23206	1.3091	0.50167	0.45803	-0.23328	1.2761	0.60089	1.4852	-0.72924	0.77497	-0.6962	-1.284	-0.79608	0.60608	-1.0174
-12.688	-11.688	-12.816	-12.727	-12.815	-12.15	-11.739	-11.567	-12.869	-13.091	-12.646	-13.167	-11.621	-11.603	-12.038	-13.111	-13.673	-12.469	-14.371	-12.702	-11.358	-12.015	-13.172	-12.912	-13.127	-11.874	-12.007	-13.374	-12.991	-11.814	-11.886	-13.083	-14.129	-13.817	-11.921	-12.925	-12.323	-13.922	-13.206	-13.001	-13.564	-11.461	-13.248	-10.817	-13.118	-13.87	-12.456	-14.17	-13.342	-13.905
1.9806	3.1497	1.3627	0.68793	3.0921	1.3356	2.6217	2.1909	1.5321	1.5023	1.3127	0.7189	0.34486	3.1583	1.7562	3.2282	1.1755	3.1627	1.9172	2.0273	1.283	2.6623	0.71463	2.2395	1.4736	0.98234	0.63956	1.722	1.2942	1.9073	2.3102	2.6813	2.5767	0.98772	1.3017	1.189	2.8605	1.5425	1.9482	1.6211	1.2861	1.6471	2.8296	2.2541	1.3542	-0.44977	2.5125	2.4348	3.5683	0.32124
-3.7508	-6.0768	-4.8911	-4.1114	-5.6042	-5.3096	-4.9152	-3.8568	-4.9728	-5.1798	-3.0575	-4.6865	-4.8637	-4.2655	-3.8629	-5.3982	-5.8657	-4.8834	-4.8862	-3.9151	-4.8074	-5.1305	-5.9628	-4.7284	-3.5538	-5.8798	-4.7754	-6.027	-5.0594	-6.2993	-5.6144	-6.3062	-6.558	-5.655	-4.6393	-5.475	-5.6535	-4.8549	-4.4617	-5.1146	-4.8833	-5.8785	-5.4624	-5.7534	-5.514	-6.3012	-5.203	-3.5003	-4.9375	-5.0043
-3.2344	-3.6797	-2.1295	-4.074	-3.6213	-2.8647	-2.9946	-3.8433	-2.312	-3.6081	-3.3657	-2.2279	-4.0862	-4.13	-3.433	-1.6439	-2.9698	-3.0111	-2.0909	-4.0509	-2.7446	-5.0672	-3.3013	-4.2308	-2.9316	-3.3828	-3.1123	-3.7934	-2.3444	-2.9768	-3.4743	-2.4699	-3.5496	-0.35184	-1.8451	-4.0798	-3.0982	-4.4038	-2.3512	-3.3262	-3.4277	-3.3401	-2.8334	-3.3093	-3.1514	-2.3696	-2.7387	-3.4378	-2.2083	-4.2687
1.5046	0.57794	2.3104	1.9849	0.472	1.8695	-0.12743	1.2515	1.5733	1.0535	1.9972	0.85057	2.774	1.2624	3.148	2.2804	2.1753	3.0154	0.96581	1.6239	0.26825	1.1945	1.6834	1.4785	-0.54842	2.0956	3.5702	-0.27009	2.0193	1.6375	2.5695	1.348	1.6636	2.6076	1.6984	0.41448	-0.35158	1.5171	0.26099	0.77123	0.63665	1.6158	1.6087	2.1795	2.1761	1.2795	3.5343	0.89226	1.4185	2.6064
-13.256	-13.92	-11.198	-10.975	-12.973	-11.396	-10.715	-11.678	-11.611	-10.12	-12.509	-12.807	-12.977	-10.815	-10.024	-11.439	-11.844	-11.669	-11.676	-11.6	-11.863	-12.029	-10.664	-11.732	-10.487	-11.486	-10.942	-12.197	-11.512	-13.088	-10.319	-11.619	-12.506	-12.899	-11.615	-10.136	-12.038	-11.496	-12.013	-12.222	-11.985	-11.468	-12.212	-13.602	-11.216	-12.837	-12.459	-12.338	-11.11	-11.993
-12.725	-13.933	-13.579	-12.842	-13.259	-13.505	-14.157	-12.819	-12.806	-13.91	-13.419	-12.932	-14.233	-13.329	-13.593	-15.418	-14.25	-13.587	-12.833	-11.914	-13.901	-13.829	-13.093	-12.765	-14.418	-15.119	-12.872	-13.379	-11.941	-13.98	-12.549	-14.141	-13.079	-12.944	-12.975	-13.641	-13.921	-13.487	-12	-12.862	-12.637	-13.637	-12.163	-14.246	-12.71	-13.466	-12.082	-13.289	-14.203	-12.536
-22.89	-20.726	-22.507	-23.11	-23.241	-23.328	-22.835	-21.346	-22.115	-21.629	-21.335	-21.65	-21.426	-22.922	-21.089	-22.468	-23.205	-22.386	-22.907	-23.558	-22.443	-22.56	-20.795	-21.861	-20.967	-21.92	-22.395	-22.893	-23.225	-21.972	-23.135	-21.626	-24.491	-21.667	-21.088	-22.577	-23.025	-21.917	-20.884	-23.303	-22.515	-22.026	-23.113	-21.49	-22.838	-21.315	-20.861	-22.183	-23.256	-23.831
-0.61557	0.51935	-0.80861	-1.2646	0.88113	0.72935	-0.050395	1.1165	-0.29298	1.6221	-1.0701	0.80405	0.37996	-0.79003	0.42512	-0.96521	0.42508	-0.57085	1.036	1.2994	-0.25693	-0.15482	-0.87361	-0.306	-0.36897	0.68423	0.24974	0.86419	-1.1176	-0.42997	-1.8454	-0.68355	-1.3285	-1.1077	0.39819	1.3126	1.1578	0.37957	-0.45151	1.0283	-0.40506	0.39153	-0.30132	-1.2569	1.5451	0.46966	1.8568	-0.77779	0.043376	-0.041166
-0.75033	-1.9836	-1.2758	-1.3352	-0.57923	-1.5094	-0.77038	-0.41157	-2.6905	-0.3597	-0.23885	-1.5718	-0.34001	-0.57995	-0.6309	0.99175	-0.99081	-0.71888	-1.1866	-1.6143	-1.1299	-1.7931	1.1314	-0.51045	-0.65676	-1.6785	-1.7433	-0.32765	-1.2915	-1.6009	-1.3405	-1.0555	-0.77946	-1.1843	-0.76334	-2.0951	0.38567	-1.8724	-1.716	-0.74762	-1.3497	-1.3583	-0.11238	-0.84578	0.0062289	-2.2042	-1.261	-1.675	-1.7588	-0.98598
1.957	2.429	2.6781	1.9127	3.0315	2.1112	3.1604	1.9424	1.8118	2.1021	1.3322	3.2441	3.4508	3.3405	2.0786	3.2078	3.41	2.5164	2.8237	4.6616	2.2322	3.473	1.4983	1.1954	4.4306	3.9827	4.1701	3.8624	2.0614	2.535	2.3003	1.6071	2.9773	3.1264	1.5822	2.6752	1.5189	3.6261	3.5041	3.056	1.9397	1.2997	4.2584	2.8286	2.4539	3.7198	2.3514	0.4484	2.5929	1.6306
-5.2367	-3.0581	-4.519	-4.9869	-6.4862	-4.1687	-5.2121	-4.3464	-5.7482	-5.3524	-5.0796	-4.2787	-4.6046	-5.9376	-5.1888	-4.8933	-4.3549	-2.8857	-4.4344	-5.8256	-4.8164	-5.3768	-6.1679	-4.1857	-5.0211	-7.7081	-5.2285	-3.8097	-4.9398	-6.4469	-5.4793	-4.5003	-3.4524	-5.8281	-3.9416	-5.6885	-6.2543	-5.1475	-6.3165	-6.1953	-4.9433	-3.5345	-5.451	-5.5269	-3.921	-5.4965	-3.0689	-4.4576	-3.6155	-5.3386
-3.7577	-4.8202	-5.5642	-5.3686	-4.4497	-6.1781	-4.7641	-4.3286	-4.262	-4.8502	-3.7977	-4.5764	-3.9694	-3.5192	-4.4103	-4.6527	-4.1601	-5.7613	-4.9661	-4.1263	-4.8926	-5.1719	-4.7834	-5.2187	-5.2785	-4.6763	-5.0027	-5.2244	-5.775	-4.0858	-4.9887	-4.0902	-4.4914	-5.4759	-5.691	-5.6094	-4.705	-4.2571	-4.5769	-4.2026	-3.3398	-5.4726	-3.2147	-5.9905	-5.625	-3.702	-4.5503	-5.3013	-4.066	-3.576
2.7673	2.1474	1.7204	2.6233	0.99428	2.936	0.97694	0.49148	1.7746	1.5763	2.1204	3.3133	1.3465	1.3927	1.8711	1.8896	2.3886	0.71834	2.9378	0.41983	0.4057	1.6891	1.9618	1.0857	0.81319	2.0063	3.8506	1.376	1.127	2.9528	2.1703	2.4117	3.523	2.3526	2.6713	1.1614	2.6235	0.78267	1.709	1.5643	1.7784	1.9983	2.2712	1.8264	1.2386	2.3408	0.32704	1.5414	3.5719	2.0104
-14.092	-13.368	-13.398	-13.026	-13.197	-13.044	-13.805	-14.601	-12.5	-14.059	-14.347	-12.945	-13.35	-11.834	-12.264	-11.807	-12.024	-13.36	-12.861	-13.996	-12.56	-11.939	-11.427	-13.416	-13.245	-14.067	-13.635	-13.669	-13.74	-12.064	-11.911	-13.615	-11.409	-12.225	-11.828	-12.63	-13.946	-12.818	-12.87	-11.582	-13.07	-12.133	-12.449	-12.757	-13.54	-12.863	-11.537	-12.755	-14.322	-12.044
-3.0207	-1.6315	-1.7069	-0.039755	-2.6866	-1.6595	-1.6884	-1.6535	0.35996	-3.6367	-2.9879	-1.4342	-0.74518	-0.33152	-0.86283	-0.64338	-0.97274	-0.3521	-1.8511	-1.9541	-1.4373	-1.9076	-2.9293	-1.6054	-2.4545	-0.63065	-1.8395	-2.107	-1.5643	-2.4073	-1.6661	0.27282	-2.4244	-1.0817	-2.7711	-0.45918	-1.0493	-3.2706	-1.0872	-2.5953	-0.72388	-1.1186	-1.5068	0.083999	-1.9433	-1.2728	-1.8727	0.36103	-2.0479	-0.94487
1.3807	2.3313	2.1717	1.3982	1.7406	4.6344	1.9155	1.6798	1.809	0.46653	1.4837	0.90304	2.0327	1.7072	1.3919	1.9214	3.0188	1.2025	1.897	1.4065	1.2803	1.2148	2.9248	1.5078	1.2691	1.2063	1.2974	1.84	0.33038	2.4735	2.0338	0.65231	0.14706	2.0908	1.7543	1.9645	2.8328	2.6538	1.5967	2.5827	1.4401	0.87006	1.4189	1.8967	0.89479	2.0538	2.8314	0.4083	1.1751	-0.24506
7.3355	10.168	8.4699	8.5618	8.2375	8.0945	8.0821	7.5693	6.9729	6.473	6.4185	6.9278	6.6106	8.3492	8.5622	8.6132	8.0235	8.3771	7.7712	8.0438	7.9111	8.5579	9.0429	7.2702	10.098	9.7473	7.6465	7.2843	7.4326	6.5004	7.6783	8.5148	7.4685	8.7561	8.6235	8.0176	7.9295	8.5768	7.3102	7.118	7.8804	9.7934	8.7567	6.8999	7.7445	8.8605	8.5255	5.4621	6.4046	7.851
-12.138	-13.019	-13.02	-12.935	-12.075	-12.294	-13.934	-12.011	-12.251	-12.453	-13.637	-13.226	-12.815	-10.884	-11.649	-12.631	-13.565	-12.857	-13.439	-11.926	-11.579	-13.335	-14.044	-11.915	-11.87	-12.028	-11.835	-12.277	-10.936	-10.984	-11.989	-14.707	-12.526	-12.873	-12.058	-13.077	-11.185	-12.324	-12.986	-13	-14.222	-12.62	-12.93	-14.237	-12.294	-12.336	-11.317	-12.812	-13.402	-14.146
-13.42	-11.285	-13.234	-13.795	-13.076	-13.627	-13.041	-13.283	-14.139	-13.335	-13.73	-14.703	-11.547	-11.258	-13.438	-12.443	-14.029	-13.754	-13.986	-14.676	-12.298	-14.541	-12.624	-13.243	-12.963	-11.775	-14.348	-13.557	-14.08	-12.39	-14.717	-13.576	-14.69	-12.398	-12.845	-14.193	-12.761	-14.75	-11.051	-13.784	-14.736	-12.183	-11.947	-12.317	-16.412	-11.354	-12.633	-11.329	-13.951	-12.165
-11.512	-11.651	-11.625	-11.856	-10.806	-10.931	-11.447	-11.982	-11.397	-11.264	-12.389	-12.186	-10.351	-9.9771	-10.755	-11.039	-12.596	-11.77	-10.595	-10.799	-10.457	-12.887	-11.566	-11.603	-10.922	-12.103	-11.105	-10.774	-10.541	-10.174	-9.3935	-10.061	-9.2215	-11.822	-11.076	-10.585	-12.589	-10.382	-10.247	-11.833	-12.212	-13.025	-11.546	-11.831	-11.121	-11.904	-12.269	-11.381	-11.472	-12.249
-0.4305	-0.48863	0.10722	0.9336	-0.64554	-0.38038	-0.86815	-2.3579	0.3409	-1.3179	-1.0573	0.10327	0.20149	0.72705	0.37145	-1.8144	-1.3447	-0.26187	-0.52329	-0.39993	-0.69806	-2.0188	-0.62196	-2.1323	0.12298	-0.98828	-1.8516	-0.38918	-0.23582	-1.9392	-0.74364	-0.5043	-1.0971	-0.64649	-0.7691	-2.9346	-0.39692	0.53261	-0.80325	-0.2926	0.98995	-0.49925	-1.0545	0.28199	-0.92526	-1.919	-0.10797	-1.6286	-1.0604	-0.26761
-7.401	-5.4354	-7.4897	-7.5997	-6.072	-6.001	-6.5837	-6.3859	-6.8784	-6.8029	-6.2509	-6.4919	-5.9668	-5.4441	-5.2631	-6.1443	-8.1075	-6.7218	-6.2506	-6.3667	-7.5626	-6.5767	-5.6645	-5.2325	-7.5837	-7.5343	-7.0673	-6.8393	-6.0609	-4.9244	-5.5905	-6.6279	-6.9961	-7.43	-5.922	-6.4738	-6.4898	-6.1964	-6.4607	-7.0756	-6.0882	-6.4658	-7.5487	-7.1767	-5.6881	-7.8605	-7.0479	-6.4159	-5.5664	-6.5548
-3.0369	-3.357	-4.3394	-3.3896	-3.8488	-2.9878	-3.3201	-2.4428	-3.5184	-2.1636	-3.4632	-3.3454	-3.1424	-4.1901	-3.0671	-2.3418	-4.1202	-4.6049	-3.2979	-4.0887	-4.7292	-4.6192	-2.0166	-4.8151	-2.1445	-4.7373	-2.7652	-5.3393	-2.6708	-5.3196	-3.803	-3.2282	-2.2531	-4.5695	-1.3876	-2.5774	-3.3902	-4.1729	-3.0664	-3.7886	-1.9214	-3.015	-3.0482	-3.4909	-2.9526	-4.0398	-3.2303	-4.1695	-3.4453	-2.5487
8.0666	6.6365	8.0053	7.0397	7.9874	7.3805	7.8742	7.5378	9.1894	7.0251	8.4528	6.3331	8.5669	8.3269	7.5825	7.6404	7.9255	8.5477	6.8677	8.4571	8.5658	7.6048	8.7915	8.8715	9.252	6.5546	7.8092	8.694	7.2419	8.4701	7.2593	6.8705	7.0672	8.1133	7.2554	8.653	8.8561	7.4955	7.7922	7.1064	9.4375	6.8394	7.8475	8.3523	7.6222	8.082	8.4308	5.9122	9.0492	7.9013
-1.7774	-5.0798	-5.1032	-0.8879	-2.6028	-2.2563	-4.6401	-2.8609	-3.36	-4.2252	-3.7324	-3.2681	-2.5008	-4.8624	-2.6696	-2.5366	-2.12	-2.6194	-3.1978	-4.1613	-2.5679	-4.4834	-3.3174	-3.61	-2.5276	-1.7646	-2.3758	-1.9691	-2.9502	-4.0103	-2.7741	-4.0386	-3.1792	-4.9924	-3.2567	-3.3367	-4.364	-2.7771	-3.0897	-3.9667	-3.0336	-2.2879	-2.1097	-3.0467	-3.5193	-4.3671	-3.5205	-5.691	-2.0716	-2.7388
-14.556	-12.32	-14.318	-11.661	-12.306	-12.487	-12.848	-11.822	-12.862	-14.752	-14.317	-12.813	-11.177	-13.688	-12.861	-12.5	-11.856	-12.356	-12.9	-13.555	-13.051	-12.658	-13.421	-11.614	-12.634	-12.833	-13.184	-14.159	-12.815	-11.505	-13.223	-13.189	-14.175	-15.144	-11.842	-12.155	-11.671	-13.451	-13.229	-12.334	-12.588	-13.983	-13.778	-11.936	-10.98	-13.381	-13.468	-13.355	-13.505	-12.516
-1.877	-0.98002	-0.88485	-1.5808	-2.38	-1.1731	-0.36067	-1.8859	-2.4203	-1.0556	0.38276	-1.6913	-0.96379	-2.5867	-2.3506	-1.1856	-0.9647	-1.6351	-3.1283	-2.1006	-2.5881	-2.9158	-2.0807	-2.9246	-2.6585	-1.828	-3.1237	-1.4342	-0.35649	-2.4625	-2.5485	-2.2991	-1.5556	-2.0191	-1.0845	-0.12419	0.061321	-0.94303	-3.224	-1.0226	-1.1953	-1.4691	-3.1694	-0.80348	-3.0197	-0.79401	-0.58871	-3.4356	-0.43489	-1.9133
-5.6784	-6.0227	-4.3125	-6.0859	-4.1004	-3.9385	-4.0104	-4.7369	-5.8519	-4.8134	-4.9352	-5.3319	-7.1615	-4.5724	-7.1362	-5.5997	-6.4578	-5.3233	-5.9321	-5.078	-5.595	-5.4365	-6.2072	-4.405	-5.7424	-5.6533	-5.4299	-4.5997	-6.3579	-4.8351	-5.3331	-4.4497	-6.8673	-5.9033	-6.082	-3.7854	-6.7668	-4.7895	-5.4472	-5.1955	-3.7419	-4.9312	-5.9915	-6.5708	-4.6372	-4.99	-4.6589	-7.07	-6.8053	-5.1409
-12.16	-12.505	-11.771	-13.003	-12.129	-13.235	-12.669	-11.638	-14.593	-12.296	-13.227	-13.24	-13.026	-12.221	-13.686	-12.469	-12.069	-12.456	-13.356	-12.788	-12.059	-11.832	-14.656	-12.66	-12.897	-11.635	-12.048	-11.626	-12.564	-12.897	-11.848	-12.811	-13.933	-13.621	-10.342	-12.647	-13.79	-13.786	-12.877	-14.01	-12.469	-11.401	-11.886	-13.669	-12.061	-12.598	-13.432	-12.841	-13.731	-12.885
6.4974	5.9936	5.4505	5.9392	5.138	7.46	5.7176	7.474	6.9151	6.6901	6.6105	6.1833	5.9247	5.918	6.0585	7.0954	6.9181	7.7238	7.5451	6.608	7.6293	6.6393	6.5487	6.3387	6.9539	5.7451	8.2573	6.2888	8.1032	8.184	7.8362	6.429	7.0853	5.5716	7.3172	8.1419	7.3159	7.2231	7.3563	7.4507	7.4813	6.5971	7.845	5.3439	7.0143	7.0008	6.6593	7.2065	7.0791	8.5293
9.4261	7.3093	8.7697	7.46	7.6264	7.3973	8.5664	8.0388	8.4764	7.4715	8.6691	8.0139	7.9185	9.4243	10.05	8.8287	8.8151	9.0569	8.7445	10.347	7.6279	9.1173	9.8825	8.1334	10.063	8.7475	9.7438	8.7105	9.6293	9.7729	9.6421	8.0391	8.867	9.1019	7.9818	8.158	8.9995	8.2066	9.1416	9.1337	10.855	8.9596	8.4521	9.1495	7.184	8.3535	7.1237	8.687	8.1941	10.037
-5.2339	-6.5373	-6.9682	-5.1122	-5.6108	-5.2363	-5.0402	-6.3382	-5.2435	-6.1241	-6.7058	-7.0657	-5.1971	-5.7909	-6.1061	-6.5518	-6.618	-6.6082	-5.8114	-7.2881	-5.7285	-5.0737	-6.2023	-7.7278	-7.6921	-7.2249	-8.0506	-6.9848	-6.6152	-6.4422	-5.7152	-5.4795	-6.8555	-6.9496	-4.8487	-6.559	-6.5226	-5.9151	-7.1375	-7.4975	-6.683	-8.0267	-6.0864	-5.4707	-5.3856	-6.3668	-5.8172	-6.1344	-5.7327	-6.0754
-14.634	-15.581	-15.142	-14.171	-13.636	-14.109	-13.691	-15.4	-14.852	-14.039	-15.163	-14.719	-13.85	-14.083	-14.259	-15.944	-14.099	-14.254	-13.524	-15.778	-14.533	-16.669	-15.826	-13.517	-15.283	-15.344	-15.091	-14.311	-15.839	-12.705	-14.568	-13.566	-15.683	-13.752	-14.288	-14.6	-15.743	-15.316	-14.765	-15.209	-15.081	-15.555	-14.526	-15.071	-15.243	-14.121	-15.339	-14.102	-14.586	-15.145
-14.479	-12.186	-13.861	-14.203	-13.956	-14.068	-15.648	-13.209	-14.826	-15.363	-15.483	-14.869	-15.236	-14.809	-12.878	-13.654	-13.701	-14.046	-13.647	-14.259	-14.521	-15.846	-14.45	-15.561	-14.504	-14.331	-15.668	-14.141	-13.415	-14.208	-15.145	-12.608	-15.022	-16.057	-14.97	-13.639	-14.833	-15.356	-13.404	-15.396	-13.744	-15.517	-14.731	-14.585	-14.13	-14.043	-15.853	-12.992	-14.656	-14.82
-19.855	-20.889	-21.284	-20.249	-21.117	-21.988	-21.394	-20.254	-20.016	-21.772	-20.771	-20.618	-21.934	-21.9	-20.948	-19.185	-19.554	-22.293	-20.546	-20.639	-21.445	-20.08	-21.909	-22.117	-21.894	-20.184	-21.683	-20.395	-21.104	-19.866	-22.472	-21.434	-21.319	-20.776	-21.462	-19.447	-22.062	-20.116	-19.28	-18.652	-19.968	-20.463	-20.327	-20.292	-20.401	-21.088	-19.974	-18.987	-21.635	-20.971
1.2769	0.93972	0.73324	2.0634	0.22336	1.3902	1.4547	0.37904	1.9571	0.93413	1.3887	2.3914	1.4773	1.1164	1.3574	2.4904	1.9999	1.5178	1.1189	1.394	0.76954	0.55769	0.16992	1.5005	0.59814	1.5485	1.8743	2.4894	1.3252	-0.36398	0.72096	-0.084749	1.7665	2.1077	0.96999	2.1884	0.71241	1.0189	0.93471	1.2314	3.2217	1.9398	1.7966	1.2282	2.8749	2.138	0.59749	0.84616	1.5652	0.44046
-0.082235	1.9707	2.7023	2.1387	1.7833	1.7564	1.6371	3.8374	2.7477	1.3435	3.0165	1.03	3.1198	2.4459	1.9466	2.6068	2.9561	3.4548	1.5999	1.6592	2.6794	1.1587	4.2617	3.2087	3.6718	2.3423	3.4267	1.7254	3.6225	3.3843	2.7363	1.3633	2.6915	2.7285	3.4482	1.7905	2.6529	4.2204	2.9094	2.2717	1.9386	3.8397	3.6586	3.0034	1.9678	2.4664	1.7238	0.1864	0.63994	2.014
-22.289	-21.303	-21.493	-21.678	-22.223	-21.642	-22.507	-21.592	-20.96	-22.016	-23.28	-23.967	-20.157	-21.969	-22.754	-23.287	-22.151	-23.407	-23.007	-23.664	-21.734	-21.459	-21.322	-21.215	-22.469	-23.625	-21.97	-22.171	-22.666	-22.605	-21.341	-22.595	-22.971	-21.447	-21.88	-21.764	-22.804	-23.048	-22.701	-20.571	-21.406	-20.739	-23.295	-21.405	-22.276	-22.376	-21.129	-21.709	-20.304	-22.347
-9.6021	-11.711	-10.847	-13.332	-11.62	-9.0034	-12.033	-11.138	-9.7356	-11.277	-10.408	-10.213	-11.501	-11.789	-12.917	-9.3249	-11.373	-11.669	-11.887	-10.099	-9.4634	-9.7667	-10.927	-11.275	-12.35	-11.004	-9.7722	-11.771	-10.646	-11.042	-9.7541	-9.2507	-10.764	-8.7459	-9.3805	-12.141	-10.159	-8.371	-11.225	-11.984	-12.044	-12.87	-9.5072	-10.696	-10.847	-10.998	-9.7313	-12.167	-12.388	-11.139
3.2935	-0.31437	3.9185	0.23044	1.3966	-0.06949	1.3829	0.33849	1.2216	1.5942	1.0702	1.6385	1.955	2.1487	0.2087	1.556	0.72525	1.2827	1.7279	2.5631	0.83593	0.96353	1.2618	2.0855	1.1778	1.0346	1.481	0.63825	2.1298	2.1392	0.3893	0.54059	0.21382	1.9087	1.8354	2.5453	2.2099	2.2395	1.3656	1.9376	1.306	2.6719	2.1698	1.3401	2.212	1.8903	2.8618	1.2866	1.4307	0.33362
7.6973	5.2568	7.8015	6.6164	5.5941	6.0965	6.9342	4.7267	4.9349	6.552	5.4758	4.7117	5.5807	6.515	3.8047	5.588	6.8267	5.5326	4.2545	5.6911	4.0621	6.8881	4.9477	5.7144	6.3976	5.7936	5.6167	3.9345	5.9472	6.0744	5.8271	6.3457	7.0503	4.7872	4.5044	4.0361	5.9732	4.78	6.6189	5.4976	5.7586	5.9858	5.3132	5.3441	5.0154	5.4347	4.2487	5.9887	5.9287	5.7477
-14.415	-12.817	-13.058	-13.344	-13.04	-12.174	-12.274	-13.332	-12.597	-11.072	-12.356	-13.725	-14.184	-13.465	-13.227	-13.835	-12.232	-12.854	-13.56	-13.41	-15.128	-14.198	-10.601	-12.039	-12.611	-12.397	-13.129	-13.206	-13.243	-13.025	-12.525	-11.602	-13.013	-12.888	-12.419	-12.937	-14.916	-12.488	-13.355	-14.827	-12.027	-13.667	-13.32	-13.804	-13.655	-14.122	-14.525	-14.943	-11.379	-12.878
0.21524	-0.32161	0.6008	-0.16785	0.42061	-0.67634	1.4425	-0.070926	-1.5747	0.079598	-0.053201	-0.50836	0.92688	0.13702	-0.35228	-1.6052	1.077	0.62525	-0.41824	1.1832	-0.23938	-0.18985	-1.1228	0.25149	0.17087	-0.89146	1.1261	0.32492	-1.2834	0.39739	1.0967	0.40661	0.29221	0.90559	0.25772	-0.44238	-0.61332	0.13999	-1.9193	1.662	1.3522	-0.62402	-2.1047	-0.24069	0.229	-0.89703	0.6893	-0.23467	1.0283	0.086407
1.0177	2.4704	2.5047	1.7037	1.153	0.90928	2.1228	1.3858	0.85852	2.2678	1.4537	2.4231	1.8647	1.4561	3.33	2.3884	1.2249	0.07169	0.61329	2.9217	0.64987	1.3616	1.8815	1.1064	1.3061	1.6748	1.1823	1.8368	1.5958	1.285	2.5474	1.6807	2.3668	3.6436	2.3893	1.7267	0.41119	1.2289	2.457	2.0457	0.79015	1.2365	2.5052	0.95439	0.0029378	0.052819	2.3144	2.5115	0.81508	1.0971
-1.074	0.76116	1.7214	-1.044	0.85846	-1.8106	-0.27404	-1.0404	0.92179	0.086687	-0.55786	0.30884	-0.89543	-1.1468	-1.1188	0.34246	-0.037819	0.21074	-1.6275	-0.97539	0.17638	-0.23706	1.0431	-0.14324	-0.50581	-0.11435	0.14578	0.36063	0.74929	0.38759	-0.73793	0.37611	-0.69874	-0.44331	-0.58538	-0.646	0.46233	0.38863	1.6932	-0.47627	0.42719	-0.28688	-0.37919	0.69398	-0.24707	-0.28573	1.1067	-0.30055	0.75327	0.22336
-0.94516	-0.68401	-1.8313	-2.6574	-0.95474	-0.66151	-1.1087	-2.6026	-1.8202	-1.0704	-2.2811	0.3525	-2.3165	0.061404	-2.2102	-3.128	0.074585	-1.9263	-1.2235	-1.0062	-1.0377	-2.3924	-2.03	-2.4176	-1.7996	-2.4863	-2.1073	-3.0764	-1.9838	-1.5437	-1.4247	-0.089279	0.0016244	-0.62422	-2.7662	-2.68	0.35355	-1.1193	-1.3311	-1.9918	-3.0985	-0.51287	-2.5513	-2.0276	-1.1488	-1.4555	-0.58727	-2.0397	-2.315	-0.69121
-8.1842	-8.8878	-10.291	-10.143	-7.5524	-9.2738	-9.3246	-10.413	-9.0171	-9.1686	-9.3759	-8.4289	-8.3028	-8.89	-8.7762	-7.9077	-8.3291	-8.4892	-8.7499	-9.9461	-9.3683	-9.4432	-9.6541	-8.1489	-9.42	-8.6561	-9.9025	-7.1212	-10.467	-9.4051	-7.9339	-8.0032	-8.1221	-10.922	-7.1125	-8.6886	-11.058	-8.5068	-10.307	-8.0668	-8.4625	-7.2529	-9.6773	-9.5165	-8.6265	-8.9239	-10.024	-9.2387	-10.707	-10.463
-24.313	-22.782	-22.225	-21.418	-22.976	-21.753	-21.243	-22.006	-22.781	-23.099	-21.629	-21.739	-22.6	-22.008	-22.267	-20.867	-21.728	-22.626	-21.724	-21.492	-22.242	-22.365	-22.924	-22.34	-21.135	-22.908	-22.189	-22.425	-22.761	-22.755	-21.877	-22.894	-20.898	-21.867	-22.516	-22.64	-20.854	-22.107	-23.953	-22.531	-21.512	-21.288	-22.064	-23.708	-21.462	-21.44	-20.967	-23.049	-23.653	-20.702
-22.796	-21.033	-19.839	-22.176	-23.003	-22.93	-22.591	-22.696	-21.204	-23.364	-23.451	-21.613	-22.886	-21.095	-22.409	-22.547	-22.667	-20.346	-22.243	-22.558	-23.226	-20.731	-21.848	-21.941	-22.612	-23.205	-22.423	-23.534	-21.015	-20.717	-21.724	-21.691	-22.501	-22.269	-22.259	-21.594	-23.077	-22.186	-20.966	-23.127	-22.622	-24.055	-22.657	-21.509	-22.923	-21.391	-21.592	-21.706	-23.976	-21.482
-0.21255	-0.62239	1.7514	0.30886	-1.0322	-0.12166	-0.10139	1.1423	-0.20098	0.1255	-0.50737	0.43859	-0.38362	0.2131	0.19804	0.61096	-0.55951	-0.53753	1.2144	0.029197	0.7752	-1.0915	0.053657	-1.3124	0.54435	-0.06368	-0.039132	-0.88225	0.046964	-0.55853	0.7129	0.13738	0.036348	0.97705	-0.17548	-0.57802	1.0693	0.066944	0.76239	0.2243	0.76522	-0.62505	0.46114	-0.48315	0.98878	-0.10726	-0.42719	-0.65391	0.87726	0.40251
2.6432	2.5506	3.16	2.8977	2.0266	1.7876	1.7046	1.1588	3.0856	2.1663	2.8242	2.7503	1.9274	3.0723	3.6928	1.8954	2.6707	2.0362	3.4217	4.8603	3.2625	2.1786	2.8217	3.4525	1.5941	2.4625	2.1417	1.3563	3.476	2.5046	1.7817	2.1538	3.2575	2.432	3.5904	3.1424	2.2983	2.0605	1.1884	2.766	1.1244	2.1889	2.469	2.5323	1.7064	2.3232	2.7506	2.6312	2.0239	1.0715
-12.975	-12.595	-13.11	-11.593	-13.714	-15.181	-13.643	-11.914	-13.326	-11.492	-12.395	-13.06	-12.298	-12.746	-12.858	-11.484	-14.282	-13.269	-13.009	-14.97	-12.317	-12.189	-12.047	-11.88	-12.531	-12.849	-12.109	-12.851	-13.236	-13.787	-12.164	-13.192	-13.713	-13.072	-12.514	-13.131	-11.934	-10.938	-12.753	-13.612	-13.155	-10.099	-13.24	-13.553	-11.54	-13.599	-12.171	-14.391	-12.333	-13.31
-14.787	-14.484	-14.997	-13.156	-15.349	-14.693	-14.63	-15.262	-12.247	-15.585	-15.14	-14.43	-13.473	-12.375	-14.241	-13.89	-13.138	-13.306	-14.501	-13.927	-13.954	-12.792	-13.925	-12.448	-13.53	-13.594	-13.464	-12.245	-13.954	-13.753	-15.116	-13.735	-14.512	-14.894	-14.266	-15.771	-13.516	-15.564	-14.862	-12.269	-12.721	-14.849	-12.698	-14.412	-13.283	-12.636	-13.055	-15.131	-13.875	-12.085
-4.2735	-4.697	-4.1057	-3.9606	-3.1947	-3.4656	-4.0526	-3.3591	-3.9137	-1.9383	-4.3243	-2.7638	-3.4788	-5.0265	-5.2222	-3.9047	-2.7428	-3.8057	-3.6242	-2.7213	-3.6017	-3.08	-4.2952	-4.3207	-4.6105	-4.5522	-4.9802	-4.5775	-5.9026	-3.7444	-2.4849	-3.8086	-4.0457	-4.6012	-5.3009	-4.4949	-3.7798	-3.1409	-3.6334	-2.6353	-1.7021	-1.7115	-2.7221	-4.1199	-3.1755	-2.4958	-3.4908	-4.1621	-3.962	-4.5369
-2.999	-1.9478	-1.8748	-3.2393	-2.8855	-1.1069	-1.4812	-1.533	-1.6117	-2.4479	-4.4547	-2.4643	-3.3883	-3.4448	-3.7078	-3.9848	-3.1335	-4.5304	-3.1815	-2.01	-3.2443	-3.9876	-0.94516	-3.7546	-2.5585	-1.8911	-3.6254	-3.1926	-3.164	-2.581	-2.4526	-1.6482	-2.9518	-2.1784	-1.9818	-2.2217	-4.6767	-0.86276	-3.0994	-3.3343	-4	-3.4737	-2.0953	-2.611	-2.2613	-1.4142	-2.0252	-2.655	-4.056	-3.0852
5.1796	5.029	2.0131	3.751	3.8156	3.0308	3.0625	2.7514	3.9311	2.7551	1.7678	3.5525	1.9706	2.0074	2.0801	3.3417	3.3235	2.1843	2.6573	4.1043	3.2316	3.114	3.0532	3.7252	3.1256	3.0317	2.4018	1.881	4.2418	1.5009	2.3498	3.8266	3.0601	3.8884	3.4701	4.6112	3.0912	1.971	2.6809	3.5258	3.4991	3.6471	3.357	2.6687	2.5303	2.0531	3.0888	3.1604	2.1512	3.832
-4.7148	-5.0166	-5.9536	-5.7028	-4.5145	-4.7498	-6.3678	-5.0149	-5.1788	-4.2193	-6.4188	-6.2409	-6.2259	-6.0798	-5.235	-4.6934	-6.1755	-5.4894	-4.2402	-7.2357	-6.9246	-5.709	-4.22	-4.255	-4.2641	-7.114	-4.9097	-6.6467	-5.1761	-6.6992	-4.7267	-5.4853	-5.6089	-6.1226	-4.4129	-4.9781	-5.774	-6.1981	-5.2432	-3.338	-4.4414	-4.9813	-5.5516	-5.528	-4.2197	-5.3692	-7.231	-4.9288	-5.2864	-6.4284
-23.136	-21.749	-22.444	-22.852	-20.888	-21.327	-20.911	-23.013	-23.333	-21.209	-24.13	-21.871	-22.354	-22.141	-21.907	-22.586	-20.95	-21.977	-22.747	-21.24	-21.148	-22.125	-20.377	-22.06	-22.682	-21.743	-22.643	-22.413	-20.557	-21.422	-21.7	-21.839	-22.915	-21.393	-22.083	-20.207	-20.497	-23.193	-21.616	-22.478	-22.639	-21.718	-21.483	-22.26	-22.726	-20.946	-22.896	-20.781	-21.426	-22.012
-10.953	-11.351	-10.716	-10.689	-10.578	-11.175	-11.423	-11.225	-9.9684	-10.523	-11.403	-10.708	-11.245	-11.861	-11.495	-9.9936	-9.6078	-10.235	-11.421	-10.673	-10.789	-9.8508	-11.657	-10.729	-12.481	-9.2088	-11.558	-11.122	-11.035	-10.734	-11.593	-11.068	-10.565	-10.267	-12.265	-10.76	-11.511	-11.969	-9.5363	-10.058	-9.9557	-9.2199	-11.095	-9.6661	-10.58	-11.739	-9.7517	-10.614	-10.875	-11.995
1.069	1.2913	1.1236	1.7003	-0.015433	0.94378	0.88341	1.3138	3.2943	0.32571	2.3961	1.7319	2.0907	2.1491	0.24137	1.0964	0.83682	1.2445	1.5715	0.9382	1.0333	2.1632	0.59622	1.2789	-0.84229	1.779	1.0933	0.63751	1.6368	2.2935	0.4516	0.64848	2.0237	0.35724	1.185	2.6117	1.3327	1.2142	3.2365	2.1055	1.9959	2.1986	0.51048	0.76148	1.4525	0.96524	1.4232	1.4376	1.6467	1.3064
-13.407	-10.873	-11.223	-10.763	-11.847	-10.819	-10.672	-11.553	-11.118	-9.3052	-11.192	-11.261	-9.8175	-12.918	-11.525	-12.89	-10.725	-11.483	-13.053	-10.624	-11.903	-11.857	-11.143	-11.099	-11.207	-11.958	-12.688	-11.738	-11.752	-11.6	-12.653	-12.271	-11.887	-12.124	-10.862	-9.9063	-11.809	-11.58	-13.153	-13.348	-10.168	-10.93	-11.564	-11.634	-11.566	-11.37	-11.669	-11.075	-14.326	-12.104
1.3405	3.1147	1.2278	1.9752	1.131	1.5885	1.5826	0.94888	0.60287	3.2226	3.6988	1.2996	1.5538	2.2428	1.0154	0.47127	1.2564	2.1496	1.8485	1.7433	0.098199	1.482	2.0991	0.51241	2.9331	2.8827	2.341	2.2518	1.7478	0.68538	2.1714	1.571	-0.40873	2.6854	0.92136	2.111	1.5027	1.0856	1.4009	1.769	3.3837	1.9003	1.4732	2.3083	0.72507	0.25995	0.88514	2.4661	1.993	4.0929
-1.0819	-2.2823	-3.1579	-1.5993	-2.4811	-2.01	0.074967	-2.8509	-1.8619	-1.9924	-1.0561	-0.91866	-2.1703	-1.788	-3.3282	-1.313	-1.0844	-0.70328	-2.4438	-2.0116	-1.3111	-1.8564	-1.7858	-1.5453	-1.8502	-1.1282	-0.90739	-2.4245	0.24185	-2.6048	-2.3422	-3.5474	-1.2833	-0.99356	-2.3669	0.52644	-2.3737	-1.7323	-1.4547	-1.5176	-0.74174	-1.1441	-1.6716	-1.8714	-2.1839	-0.90285	-0.58538	-0.1801	-3.8046	-1.3332
1.6407	1.1184	1.1838	-0.51656	0.85118	-0.12495	0.24809	-0.48873	1.198	-1.1449	-0.1564	-1.1462	-0.61	0.085918	0.74668	-0.64557	1.3393	2.2844	1.5303	0.060861	-0.55152	-0.65206	-0.7422	-0.57669	-0.60217	1.3619	0.67558	1.2823	-1.7816	0.76297	-1.3249	1.5177	0.22873	1.4116	1.5301	1.2781	0.84243	0.47132	-0.89086	0.85562	-0.41397	1.5414	0.46972	0.00042227	-0.45782	-1.1968	0.080886	-0.53838	1.6097	1.1639
-12.799	-12.602	-13.925	-13.539	-12.737	-14.364	-13.364	-12.697	-13.969	-14.59	-14.87	-13.683	-14.819	-14.384	-13.989	-15.886	-13.589	-15.786	-12.832	-13.955	-12.74	-14.692	-11.266	-13.335	-13.885	-14.77	-13.147	-12.411	-14.043	-12.12	-13.748	-13.883	-13.765	-13.52	-16.055	-13.147	-13.938	-13.462	-12.534	-12.731	-13.296	-13.976	-14.831	-14.048	-13.328	-14.173	-14.105	-14.929	-12.519	-12.975
5.8884	7.443	7.33	8.0663	8.0798	7.6174	6.3664	7.1554	6.9523	5.5558	6.3032	5.8083	6.4966	5.3148	7.1592	7.1037	7.3953	8.7662	5.8795	6.7769	6.5977	6.0062	6.7458	7.1118	6.6289	5.8257	7.1556	6.8649	6.8566	6.5074	7.6103	6.1853	5.8169	8.8866	5.4597	6.8443	7.1707	6.5157	6.0008	7.3338	8.5268	6.3548	6.9346	7.5339	5.2923	7.159	8.1162	6.3168	7.9104	8.2577
-3.8317	-5.5591	-3.7523	-3.7567	-3.5466	-4.4528	-5.8913	-4.8237	-4.5635	-4.9811	-4.0603	-4.5917	-4.1816	-4.137	-4.8714	-3.5768	-5.025	-4.8242	-5.0833	-5.3574	-4.3932	-3.7455	-4.1509	-4.1823	-4.1115	-4.3061	-3.8453	-4.192	-4.9375	-5.424	-4.5112	-5.4599	-4.6481	-3.3569	-4.1226	-7.8888	-4.5067	-3.8878	-4.8934	-3.3053	-4.3383	-6.0841	-3.6161	-3.3078	-2.8303	-2.67	-4.8923	-5.5507	-4.0371	-4.6739
1.7214	2.8357	2.4965	0.59174	2.4251	2.0268	3.4185	1.1609	0.17309	2.6187	0.83677	2.6082	1.8882	1.9075	3.9923	3.1004	1.2722	3.3148	0.94482	1.8641	-0.32082	2.6849	2.8456	2.9974	0.52693	1.1035	0.92309	1.5807	0.64551	1.1867	2.3006	-0.19439	1.3875	2.6211	1.2561	0.88139	0.72221	2.0049	2.834	2.388	2.2443	1.2654	-0.029309	1.2514	2.5405	4.3066	2.3124	1.1993	2.0922	1.3506
0.82133	-0.045448	-0.39263	-0.73208	-0.059053	1.3418	0.0163	1.149	-0.70443	0.67919	-0.0095182	-0.40062	0.31016	1.4981	-0.78921	1.8661	1.6701	0.64999	1.1248	-0.015368	1.4318	-0.38504	-1.079	0.74362	2.3778	1.617	-0.53983	1.8876	0.86933	0.011858	-0.52256	0.13707	-0.40607	-0.46534	1.9367	1.7258	-1.678	1.5003	0.033095	1.4057	-0.38672	0.79436	0.20879	1.5354	-0.22268	-0.73166	1.9756	0.022536	2.1796	-0.1523
-9.1965	-9.0027	-8.5715	-9.3699	-9.7692	-9.7437	-8.5522	-8.9029	-9.7101	-9.8052	-9.4249	-8.009	-10.512	-8.9924	-8.6951	-9.168	-9.8441	-8.176	-10.888	-9.0606	-8.3008	-7.3118	-7.9391	-9.0459	-8.5148	-10.62	-10.141	-9.7719	-9.4733	-7.7645	-10.343	-9.7904	-8.686	-9.537	-9.1044	-9.3914	-7.8645	-10.062	-7.5562	-7.6528	-9.2423	-9.0521	-10.032	-8.9706	-10.716	-8.1703	-8.718	-7.2238	-9.4236	-9.4433
-4.9589	-5.3529	-3.5075	-3.1242	-6.805	-5.6029	-6.5171	-5.611	-4.8975	-5.5513	-4.7169	-4.7348	-5.4659	-4.1887	-4.5185	-5.2299	-5.6808	-5.2855	-4.2704	-6.0852	-4.3563	-5.1965	-5.6747	-4.6155	-4.1598	-6.2586	-5.9679	-6.0903	-5.9527	-5.5203	-4.2245	-5.9629	-5.0879	-4.4436	-5.1535	-4.4391	-4.4672	-3.9043	-5.4435	-4.7994	-4.3394	-4.6692	-4.8881	-5.6429	-4.8727	-4.2474	-4.3141	-5.6637	-5.0817	-5.7698
-2.2853	-2.5165	-2.4949	-3.6573	-2.549	-1.2363	-1.4438	-2.5609	-3.0525	-1.2405	-2.7012	-2.414	-1.7048	-3.2702	-2.6414	-2.3856	-3.3168	-1.8145	-2.4319	-3.4875	-1.4655	-3.6034	-3.7197	-2.2567	-3.5039	-1.5988	-1.7223	-2.4922	-1.7576	-4.1159	-2.3212	-1.1775	-1.9961	-2.2117	-4.0655	-3.7473	-3.338	-0.19608	-2.6138	-2.4927	-3.2559	-2.356	-4.5634	-1.7493	-4.1211	-3.4541	-2.5785	-3.6778	-2.0321	-0.56612
-10.613	-10.535	-9.7131	-11.154	-7.8484	-10.065	-9.9586	-10.346	-8.3576	-10.987	-10.218	-10.336	-10.665	-10.19	-9.2687	-11.046	-10.085	-11.421	-11.376	-9.5838	-10.231	-9.5687	-10.703	-10.211	-10.286	-8.515	-11.13	-10.804	-9.7646	-9.608	-9.4442	-10.547	-10.652	-10.404	-10.579	-9.9867	-10.046	-11.473	-9.9428	-11.107	-10.381	-8.3834	-12.528	-9.3779	-9.126	-11.364	-10.333	-8.4091	-9.9362	-12.182
-2.9498	-1.9621	-3.1657	-4.2923	-2.1895	-3.963	-3.6377	-4.336	-3.4294	-4.9662	-2.8341	-2.8051	-2.8283	-3.2574	-4.44	-3.2774	-3.4905	-3.1666	-4.694	-3.4393	-2.9627	-2.973	-4.2465	-5.1506	-3.0806	-3.2279	-3.511	-2.6883	-3.355	-2.3534	-4.2184	-4.5234	-2.547	-4.38	-5.0422	-4.4976	-4.2035	-2.7385	-4.1518	-2.1098	-4.6304	-2.3549	-3.1834	-2.2199	-3.2694	-4.5354	-1.6747	-3.7122	-2.4388	-4.2765
[truncated: 150 more columns]
