# Supplementary material for: Genetic dissection of main and epistatic effects of QTL based on augmented triple test cross design
Source: PLoS One. 2017 Dec 14;12(12):e0189054. doi: 10.1371/journal.pone.0189054 (PMC5730204; doi:10.1371/journal.pone.0189054)
Supplement: S7 Supporting Information — (ZIP) [file pone.0189054.s007.zip › z2_500_0.2_10.csv]

-23.762	-22.296	-23.654	-16.905	-23.293	-23.67	-24.588	-20.396	-25.33	-20.887	-26.022	-21.012	-24.524	-25.009	-18.495	-19.727	-23.529	-21.651	-18.636	-23.333	-19.918	-22.917	-15.963	-18.607	-17.66	-18.713	-20.507	-22.962	-21.22	-19.015	-21.112	-16.625	-20.921	-19.691	-13.825	-21.505	-20.831	-18.218	-18.793	-15.337	-21.284	-22.344	-20.447	-17.646	-19.571	-17.876	-21.201	-19.179	-20.162	-13.246
-13.248	-12.727	-5.789	-13.331	-8.7315	-9.0346	-11.045	-11.608	-9.9449	-14.657	-6.0901	-4.8783	-6.743	-9.0293	-7.1293	-11.174	-11.876	-6.0344	-10.303	-11.695	-9.0899	-10.494	-9.9817	-11.725	-11.621	-9.2013	-5.1642	-13.621	-11.696	-6.2592	-11.531	-10.133	-9.7293	-9.9162	-4.9008	-14.192	-9.9812	-8.0238	-9.2503	-4.8938	-5.8348	-12.746	-10.498	-8.021	-4.6007	-12.245	-6.3846	-7.0467	-5.3742	-8.1591
-5.5096	-2.8643	-5.1911	-4.9981	-3.5417	-4.2548	-3.9903	-5.2884	-3.2703	-4.1532	-6.1535	-8.5736	-1.8511	-8.1067	-5.4832	-5.1894	-3.6287	-2.6209	-7.3612	-6.5194	-5.1454	-3.0993	-4.5777	-6.0608	0.022005	-7.0647	-0.97283	-6.4535	-2.8434	-4.3624	-8.9221	-2.4436	-6.113	-8.265	-2.2501	-6.0302	-7.1416	-0.90542	-3.2472	-7.0697	-2.8316	-6.9905	-6.4906	-7.2356	-7.7317	-7.6444	-5.9633	-8.474	-5.5485	-8.303
-22.009	-20.949	-19.725	-20.838	-19.642	-24.869	-16.933	-22.332	-16.359	-23.385	-21.543	-19.349	-23.137	-23.462	-14.667	-24.872	-21.535	-21.064	-21.161	-16.982	-20.686	-21.751	-21.806	-20.012	-22.768	-23.896	-17.093	-21.982	-21.782	-21.312	-21.677	-21.635	-19.333	-22.291	-19.262	-21.114	-18.842	-20.663	-22.037	-19.331	-19.017	-19.628	-23.059	-19.093	-26.342	-20.784	-25.387	-23.18	-23.625	-17.924
-4.6932	-10.424	-1.9297	1.231	-5.6892	-6.5583	-5.2146	-9.2453	-5.5017	-4.5659	-2.7743	1.9902	-8.2272	-3.5159	-4.7998	-7.1705	-1.5188	-6.2459	-4.135	-2.4622	-3.7999	-3.9083	-6.3397	-6.5031	-4.1077	-4.048	-0.40704	-4.1713	-3.4797	-4.5026	-3.9919	-6.7467	-6.2586	-2.5212	-3.1066	-6.4347	-0.6812	-4.6347	-5.8405	-6.6864	-3.6502	-5.9258	-6.0336	-4.3056	-1.3732	-3.1839	-4.2437	-6.9762	-6.2866	-1.111
-22.525	-20.259	-18.788	-19.155	-20.73	-21.336	-24.512	-24.085	-20.849	-18.245	-21.891	-19.16	-18.156	-19.413	-25.882	-18.874	-19.815	-23.907	-21.136	-21.101	-20.399	-16.26	-24.013	-15.347	-21.785	-15.443	-20.643	-19.858	-19.35	-21.489	-19.244	-21.423	-22.472	-22.885	-21.362	-23.099	-18.405	-20.464	-21.544	-20.852	-20.194	-18.906	-20.231	-19.768	-20.21	-16.418	-19.935	-21.133	-23.078	-20.43
4.2549	-3.7011	4.9546	3.8388	4.7667	3.3005	1.2184	2.4088	0.93838	10.02	1.8189	7.5621	-0.13262	3.301	5.7837	3.7532	0.843	5.2117	4.6609	4.633	6.9153	6.5128	0.94233	1.2787	0.96674	3.4442	2.7188	-1.351	3.279	3.5395	0.077324	5.2196	2.0615	1.5968	1.3786	1.5652	4.9755	-1.0744	2.9853	3.8275	2.8478	4.8516	4.7556	0.74509	8.6436	1.343	2.8439	-0.48946	0.6876	-2.203
-4.7655	-5.5631	-9.1361	-15.103	-8.3284	-11.463	-8.214	-11.346	-5.9792	-11.531	-11.978	-10.43	-7.3014	-7.0325	-10.151	-7.2236	-11.213	-12.769	-7.8538	-7.62	-7.4221	-8.0864	-8.6539	-12.313	-8.6974	-8.2416	-11.834	-11.575	-11.799	-12.524	-11.182	-5.2733	-9.8075	-8.8351	-10.696	-11.183	-8.7308	-5.5452	-11.061	-7.4049	-7.4717	-8.4549	-11.525	-11.594	-8.3213	-5.1081	-7.1671	-11.246	-9.1726	-10.96
-4.9356	0.032545	-0.51477	-4.7156	-3.7352	-0.41958	-4.6897	-6.2324	-3.7702	-3.2901	-5.4859	-3.1652	-2.6422	-6.9033	-2.0223	-2.9406	-7.3455	-2.6032	-5.626	-0.42675	-2.4405	-2.2488	-4.0272	-3.7847	-3.6474	-0.63358	-6.6757	-1.5593	-8.4498	-1.1825	-4.3768	-4.7531	-6.0109	-8.2954	-2.3618	-6.8879	-5.879	-7.2448	-6.5783	-3.9433	-0.97775	2.5166	-1.8394	-4.1227	-7.8114	-5.9522	-4.9735	-5.5211	-4.4232	-2.6172
-9.6398	-11.098	-11.421	-15.36	-10.57	-14.633	-14.007	-13.358	-19.856	-13.773	-14.494	-10.62	-11.271	-12.403	-17.195	-15.313	-10.027	-12.89	-12.125	-18.763	-12.508	-11.878	-12.773	-10.202	-9.504	-12.623	-16.829	-10.127	-11.789	-13.39	-14.613	-13.036	-14.387	-15.754	-8.9922	-12.939	-15.734	-9.2114	-11.556	-7.7571	-13.825	-14.645	-10.927	-9.5752	-11.314	-18.261	-15.712	-16.463	-9.2886	-13.489
9.0626	10.709	11.526	7.9531	7.2168	9.3064	6.9799	11.217	7.9624	10.255	5.6494	7.686	9.4755	11.873	4.8665	4.7304	10.895	6.8227	8.562	7.9226	6.2031	8.5905	6.0413	6.2201	9.3691	8.9071	10.435	7.4296	9.5446	5.6658	7.0652	9.6671	9.2856	10.17	8.4064	9.3867	10.221	5.9016	10.036	7.6622	9.2202	6.3349	10.875	7.4622	4.8489	8.105	7.2832	10.376	9.1081	3.8272
-11.617	-17.859	-11.286	-13.471	-12.431	-13.041	-11.144	-7.0126	-12.134	-8.71	-12.956	-9.1494	-10.042	-16.62	-14.113	-13.047	-8.5814	-14.726	-9.201	-15.558	-13.326	-11.678	-14.834	-13.075	-16.032	-15.134	-15.832	-13.694	-14.078	-10.475	-14.936	-10.699	-13.648	-9.5712	-13.689	-14.774	-14.067	-12.178	-14.22	-12.905	-11.994	-12.111	-14.055	-11.494	-11.13	-13.134	-12.471	-12.865	-13.405	-16.249
-3.2291	-3.387	-0.57794	-0.91155	-1.0323	-0.58432	-1.7238	-1.6569	-0.90638	-0.18293	-0.28555	-6.3215	-1.4439	0.39473	3.2371	4.6387	2.9349	1.0834	-3.5059	-6.0524	-2.4186	1.3899	-1.3736	1.8017	-1.2058	0.30687	-2.4419	-2.0995	-3.5332	-0.27358	-0.35378	2.0897	1.2048	-1.3514	4.1894	-2.2463	-3.2626	-5.0815	-1.6779	-0.51356	-3.9074	-3.1959	-6.068	3.3083	-1.617	-0.41371	-2.4637	-5.0004	-0.97595	-3.6269
-15.334	-13.166	-10.4	-13.264	-11.716	-12.66	-13.883	-13.513	-11.753	-15.647	-15.209	-17.263	-16.103	-12.849	-6.2651	-9.7124	-17.31	-13.164	-14.851	-12.36	-7.5949	-13.075	-14.189	-12.611	-14.792	-13.128	-15.488	-14.581	-10.405	-6.8896	-12.579	-9.0033	-8.4335	-14.023	-15.381	-15.18	-14.847	-15.488	-14.044	-11.53	-13.596	-10.871	-9.5482	-10.355	-14.846	-8.1739	-13.141	-11.616	-13.232	-13.574
0.81942	-2.2371	-4.8037	-0.97278	-2.35	0.075254	3.8849	-5.57	0.91306	-5.7967	-4.0375	0.55327	-3.1615	1.1935	-0.9559	3.2981	-1.0056	-2.151	-0.14367	0.068541	-0.31701	-1.1609	-2.5949	-0.36551	-3.3205	-4.1691	-1.7574	-1.8737	-2.5344	-2.6864	2.5407	0.20041	2.513	-3.1279	-2.325	-0.70437	2.9471	-2.7242	0.82015	1.836	-2.0025	-3.9369	-5.5685	-4.2183	-1.6532	-3.6082	-4.8367	-1.6873	0.72215	-2.2693
-6.4064	-5.2057	-2.5992	-4.4392	-0.085526	-1.87	-1.4955	-4.7502	-7.6345	-7.1017	-6.2984	-4.6253	-2.7016	-0.00064462	0.34907	-4.9521	-1.3356	-0.93778	-7.2035	-2.3324	-0.31758	-2.4447	-5.5112	-4.7072	-2.8136	-8.8553	1.1919	1.3046	-3.0904	-3.1034	-7.1622	-1.9732	-4.3742	-1.3012	-0.43235	-1.9533	-4.1815	-3.8235	-1.4299	-5.5868	-1.7613	-7.9073	-8.9247	-1.5211	-2.1477	-4.5385	-7.2668	-5.1482	-3.1402	-4.6395
-9.3859	-14.422	-11.284	-14.984	-10.47	-16.714	-14.175	-11.148	-9.2683	-10.424	-12.879	-11.618	-12.083	-8.8761	-13.555	-9.589	-15.351	-14.407	-12.307	-14.294	-13.358	-14.851	-12.283	-9.3446	-12.718	-12.284	-8.1928	-10.367	-17.343	-16.389	-11.936	-9.1805	-12.398	-9.5568	-7.1861	-13.512	-8.4484	-18.274	-10.879	-14.758	-13.961	-10.071	-14.505	-6.1215	-10.33	-8.9593	-14.895	-14.39	-16.642	-10.808
-12.845	-13.834	-14.922	-5.7224	-11.106	-11.648	-5.7758	-8.8867	-9.2271	-6.978	-13.132	-7.7617	-6.4021	-8.9873	-8.8967	-10.885	-6.7964	-8.3364	-9.2845	-10.479	-8.511	-10.351	-8.0001	-10.806	-7.3748	-8.7923	-7.9412	-8.5162	-5.9568	-8.6722	-11.004	-12.013	-6.6561	-4.6219	-6.8789	-9.7397	-6.8592	-11.559	-10.463	-13.61	-13.343	-9.5921	-9.8801	-14.441	-5.7153	-3.5038	-9.3578	-8.5645	-11.197	-13.401
-4.3261	-8.2879	-8.3404	-7.5578	-9.8144	-5.2807	-9.0622	-6.6908	-6.8424	-3.2144	-6.6971	-5.1212	-7.0414	-6.7504	-2.2478	-5.0146	-11.178	-7.8204	-3.3421	-8.6139	-3.2728	-2.4546	-4.1912	-7.0002	-8.5027	-6.1935	-6.4387	-4.502	-5.4949	-6.7463	-4.4007	-13.109	-5.1581	-5.7711	-3.6581	-6.6076	-9.0625	-6.5274	-8.67	-6.0626	-5.4241	-5.9586	-5.1233	-9.6926	-8.3268	-9.0336	-7.6113	-6.6832	-8.1491	-7.71
1.4155	3.0385	-0.20822	-0.68065	1.5798	-3.4464	0.065419	-1.524	5.3438	-3.9457	2.577	-0.59914	-2.732	-3.0651	-0.56459	1.4286	0.77295	-2.9141	4.3367	2.4804	-1.7663	0.99706	-0.84377	3.0732	-7.0689	3.3549	-3.6315	-2.2317	1.3922	-1.4718	-1.5462	0.25806	-3.6366	4.7296	0.43702	3.5837	0.23905	-4.5179	-0.043637	-0.48173	4.0506	-1.5449	2.6534	-0.59897	-2.7765	-3.0551	-1.5335	-0.72295	2.8097	0.882
-9.2666	-3.6203	-4.5443	-5.5574	-8.7467	-6.5279	-3.9527	-0.82669	-2.8834	-3.163	-4.2136	0.23215	-7.8068	-5.2302	-1.2864	2.2063	-8.6351	-4.0719	-0.50906	-1.0725	-4.1843	-2.3103	-1.0984	-7.1821	-6.437	-2.8993	-5.0351	-6.9844	-4.1207	-3.2096	-4.7459	-3.4476	0.49908	-7.6417	-4.1793	-7.3326	-6.5603	-2.1491	-7.8991	-6.3719	-6.5775	-5.3028	-0.39113	1.6574	-3.3657	-3.7203	-3.735	-11.602	-4.0637	-5.7398
6.8979	-0.35496	2.5222	1.2775	3.1547	5.6054	-0.038611	7.8942	4.1989	6.1195	3.2855	5.4137	3.5274	4.9207	9.8363	4.0366	7.9715	-0.0053552	6.9633	4.3267	1.2844	2.6549	3.5008	9.8899	5.6748	6.65	3.6044	1.9846	0.31192	5.0532	3.8606	1.2842	9.2436	3.7214	4.7685	-3.3343	8.3118	1.6769	3.374	8.0325	6.193	2.5854	3.5048	9.2673	0.45428	0.19776	7.2228	2.5988	7.423	6.3829
9.8491	5.9119	11.221	11.606	13.466	8.4441	10.143	7.8434	5.5093	8.0368	9.0497	12.361	7.0234	5.5133	7.0126	4.8208	9.327	6.3186	10.966	7.0561	8.9246	9.3268	7.295	5.4063	5.264	5.8604	10.256	10.88	9.2579	10.161	6.6947	8.4029	8.7982	8.3217	12.888	7.5481	11.774	9.9462	6.6506	8.1427	11.952	4.3012	6.692	10.778	7.0212	5.0641	7.9323	6.7537	8.4872	8.0406
-16.285	-12.137	-14.577	-14.496	-15.532	-19.916	-13.495	-11.045	-18.195	-13.839	-12.619	-18.761	-14.323	-13.862	-15	-15.976	-17.195	-12.368	-16.84	-12.914	-15.452	-13.607	-11.521	-19.104	-18.659	-14.08	-15.261	-11.767	-13.747	-10.954	-16.787	-16.645	-16.015	-14.142	-14.924	-20.445	-14.032	-9.626	-15.333	-15.12	-18.662	-15.161	-14.715	-17.196	-11.226	-14.072	-11.725	-14.868	-13.534	-14.11
-1.4269	-2.1434	-1.3515	0.28	1.374	-3.5938	1.4809	-5.4632	-0.057394	-4.3658	-1.6468	-3.4337	-5.0094	-2.0475	-4.663	-3.2253	-4.6248	-7.2237	-1.4168	-3.0747	-1.4949	-2.7278	-2.817	-1.605	-5.9494	-3.7591	-0.15344	-0.20153	-1.1766	-2.4764	0.23679	-1.4137	0.53245	-2.4158	-0.12203	-6.6024	-3.3379	2.1611	0.91665	0.73418	-6.3211	0.49593	1.4059	-4.9019	-3.806	-6.5885	-4.0399	-1.6024	-2.8684	-6.1049
-12.743	-9.9098	-11.002	-12.799	-10.123	-9.5569	-8.5961	-13.101	-6.8796	-10.755	-5.8818	-13.478	-9.266	-12.839	-12.281	-8.3854	-8.3373	-11.866	-10.131	-12.371	-13.245	-11.319	-6.2702	-5.3292	-9.3941	-10.972	-14.636	-14.013	-8.8875	-15.272	-10.479	-10.56	-9.2356	-7.4414	-11.376	-8.9043	-9.732	-9.248	-9.0955	-9.644	-10.463	-9.1313	-8.7548	-12.447	-12.461	-6.1325	-10.366	-13.402	-12.71	-10.075
-14.157	-15.853	-16.108	-13.686	-14.864	-11.844	-12.422	-13.276	-16.26	-12.04	-8.9663	-12.863	-10.216	-12.806	-11.163	-15.332	-13.208	-12.363	-11.286	-14.987	-10.962	-12.911	-11.826	-13.11	-14.893	-14.443	-10.471	-14.208	-14.28	-14.031	-14.401	-10.075	-13.5	-14.292	-11.126	-12.599	-14.219	-15.073	-8.2759	-18.016	-11.377	-14.195	-14.819	-12.251	-14.208	-11.081	-11.398	-15.849	-14.316	-14.701
-3.7977	2.9458	-3.7583	4.7645	-2.8095	-1.3383	1.1358	4.0701	-1.0817	-3.8591	1.1265	-1.6222	4.3693	5.7691	-0.2857	-2.0012	-0.46922	0.10393	1.0368	-1.5394	-5.4415	-0.62373	1.7888	0.72747	0.84098	-2.0505	-1.0472	-1.6856	-0.99151	2.297	-0.05624	1.398	-3.9536	3.8291	1.3537	0.57646	-0.55515	0.95831	-4.8981	0.31205	-4.6775	0.6345	1.1737	3.3651	-0.88612	-0.77041	0.45154	1.2014	-1.2838	0.87166
4.2047	9.3228	4.7527	1.8629	2.0036	2.4356	0.88156	3.8628	9.4331	7.3846	9.7702	4.9707	3.4917	5.6624	7.8491	7.3021	5.7395	6.6739	4.643	6.3062	5.2315	6.8245	0.070499	7.4344	0.94489	6.5227	6.6215	5.3441	2.2773	-0.44021	3.4294	2.3011	1.8254	8.2134	7.2727	3.6674	9.9475	3.5567	5.2999	6.3539	3.3316	7.5796	7.7649	4.1496	3.4787	5.5012	5.1461	6.241	7.2062	6.0114
2.3986	-5.0601	-3.5638	-3.7185	-1.8677	-5.603	-0.60707	0.93562	0.65825	-1.2386	3.3904	2.1489	-0.35438	-3.8945	-3.1543	-2.8976	-3.8206	-0.70953	0.99157	1.3932	-2.6542	-5.4634	-2.2309	-4.6938	-0.64648	-3.9087	3.6317	-4.7645	2.4207	-3.2831	0.29756	1.29	-3.0624	-2.7106	-4.1473	-0.74988	-1.9291	-0.61958	-4.8034	-2.6448	-2.7485	-3.3314	-4.9127	-1.6793	0.050422	-2.0687	-2.9577	-0.35862	3.8711	1.0702
0.82826	0.16128	1.5989	1.0901	-2.0145	-2.3733	1.2194	0.48244	-0.55756	-0.044616	0.69826	1.575	2.3427	6.2224	0.18506	0.30215	0.25781	-2.5168	3.8529	-0.25921	-0.92256	1.7025	4.4258	-2.3926	-2.4848	0.60834	2.7276	2.0235	-0.82441	2.4954	-1.8028	-0.60212	-0.24508	-1.0303	-1.4776	0.061419	-3.7378	-1.1267	0.83263	-1.0025	0.51621	3.2188	2.251	-0.40947	-1.6467	-0.48787	-1.6471	0.56523	0.12148	-4.3752
-12.768	-14.878	-11.216	-13.552	-13.477	-7.8787	-15.215	-8.6903	-10.228	-12.156	-12.695	-10.261	-8.3122	-9.6923	-9.5025	-8.8935	-8.418	-15.658	-8.4989	-10.288	-9.6118	-12.461	-8.7786	-11.088	-15.99	-13.315	-12.393	-11.724	-15.881	-9.7326	-12.19	-8.2987	-9.401	-8.9012	-15.003	-10.546	-6.3714	-10.725	-13.473	-8.2052	-9.5343	-13.953	-6.3524	-8.6282	-6.6869	-10.06	-8.0575	-9.1247	-11.948	-5.366
-16.057	-9.6932	-15.135	-18.86	-12.331	-11.516	-11.198	-12.164	-12.235	-14.313	-15.971	-15.228	-16.882	-13.655	-11.967	-18.694	-14.977	-12.939	-14.382	-18.205	-14.838	-16.323	-13.579	-16.521	-16	-17.706	-9.6839	-20.126	-15.058	-15.852	-14.537	-8.7181	-15.129	-12.57	-12.465	-16.481	-7.876	-17.41	-13.066	-12.664	-14.101	-17.051	-16.838	-13.474	-17.575	-13.808	-11.917	-12.228	-17.374	-16.247
-6.6257	-4.7738	-7.0081	-3.0051	-4.8848	-8.0485	-5.9774	-5.4489	-4.2418	-4.4281	0.013471	-4.4888	-1.3253	-4.6515	1.0654	-1.8956	-4.1962	-4.9243	0.61541	-1.485	-4.7156	1.3398	-6.7616	-5.3691	-2.3228	-5.6036	-2.4302	-4.5815	-4.123	-2.9428	-7.1386	0.024945	-1.4724	-4.5156	-5.9717	-9.1721	-4.5846	-7.311	-2.1785	-2.7348	-4.6478	-0.055873	-6.2507	-4.0514	-3.6077	-1.1315	-6.9451	-1.6013	-4.1763	-0.42636
-16.726	-14.699	-13.692	-12.262	-11.073	-14.1	-18.666	-10.902	-13.004	-12.683	-17.067	-11.956	-18.884	-17.712	-14.834	-12.305	-12.5	-16.921	-13.807	-18.14	-11.636	-19.03	-12.257	-14.852	-15.952	-14.568	-12.078	-12.937	-10.732	-9.3636	-17.193	-9.4654	-16.121	-17.265	-16.085	-8.8624	-14.785	-15.517	-15.786	-14.499	-15.717	-18.705	-17.475	-13.106	-18.62	-18.584	-12.818	-20.061	-10.9	-11.755
-15.593	-15.03	-13.847	-13.533	-17.71	-18.775	-16.755	-17.506	-18.252	-15.393	-13.563	-16.461	-9.8399	-13.737	-13.168	-12.225	-17.29	-10.517	-16.558	-16.272	-14.937	-15.803	-14.413	-9.6558	-19.339	-12.781	-16.666	-14.444	-12.134	-9.4543	-16.364	-13.901	-13.115	-19.606	-12.304	-14.579	-13.867	-17.17	-15.08	-13.409	-17.463	-10.56	-18.28	-11.33	-16.615	-9.6596	-14.2	-12.5	-16.272	-15.556
-2.6763	-8.1413	-5.7163	-6.8114	-6.6757	-7.7661	-8.7736	-2.8964	-7.7545	-3.5408	-6.2678	-1.366	-6.2456	-6.9616	-4.0772	-9.3646	-8.2436	-3.1953	-2.5315	-5.6762	-5.7026	-7.5445	-8.5807	-8.1063	-12.63	-7.5338	-12.643	-2.4961	-8.2947	-10.853	-6.3417	-10.243	-6.2615	-5.2003	-7.3819	-4.6358	-6.4194	-7.5224	-6.2791	-12.365	-8.9991	-6.2654	-8.0349	-6.6898	-12.184	-2.9576	-2.8755	-4.2956	-6.5805	-10.366
-4.9308	-1.9371	-3.5473	-2.0797	-1.637	-5.2794	0.25601	-0.80359	-4.3372	0.59017	-3.668	-2.5318	-0.76184	-1.6862	-1.9598	0.89605	-3.2937	0.52916	-2.9714	-3.0728	-3.7446	-2.1043	-3.2984	-0.70161	-6.3493	-4.1566	-2.4307	3.7009	0.3395	1.0699	-0.47319	-1.333	-1.7811	-2.3055	-3.9912	-0.64661	-3.6471	-2.1769	-0.62042	1.7766	-2.1122	-0.63182	-0.29209	1.9836	-6.0104	-1.6397	2.3308	-1.3619	1.6306	-4.4982
-4.4778	0.0010539	-1.3096	3.8177	3.3329	-1.3005	-0.86466	-3.0544	-1.0494	0.82994	-2.9285	2.3052	-0.76768	-0.50901	-3.5299	2.259	5.5818	0.17192	-2.1327	-2.6192	3.6033	4.2719	0.36265	2.2342	4.6857	-3.0249	-1.9943	0.096363	0.83362	0.99249	2.2832	-2.8935	-3.3479	-0.78846	0.47126	2.568	-5.2394	0.443	-3.5811	1.9797	-1.1127	1.9007	-3.6918	2.726	-4.3802	-2.1348	0.84217	3.6342	1.7709	4.5574
0.79434	0.67483	-3.2592	3.2346	2.3513	-2.2129	1.0886	4.2013	4.6395	-0.37626	-1.5549	-0.32603	-0.61903	1.6094	-2.7472	-1.9538	-2.0983	0.99838	2.4208	3.9062	0.036073	2.5135	2.3234	-1.5739	-1.4126	-0.7553	2.4054	-4.7418	3.2996	2.4697	-0.84373	2.7055	2.1224	-4.0785	6.2777	2.5725	2.0873	-1.263	3.6546	2.567	7.2721	0.36351	0.023657	-0.25568	3.4232	0.98994	4.7012	-1.9587	-0.36509	-0.83327
-13.827	-12.021	-13.214	-12.157	-8.1869	-12.892	-13.881	-13.475	-8.9841	-12.024	-10.933	-12.096	-13.381	-10.043	-10.136	-13.137	-13.339	-12.712	-10.503	-14.053	-9.2924	-14.204	-9.9153	-15.214	-14.29	-11.173	-6.2252	-10.338	-10.512	-11.49	-9.7675	-12.159	-8.8082	-11.275	-12.909	-9.9859	-14.089	-10.832	-8.8831	-15.451	-8.6829	-13.693	-6.6984	-15.566	-11.877	-12.426	-12.382	-11.977	-7.7128	-12.206
-11.65	-4.3718	-5.3417	-2.248	-3.413	-8.3866	-9.9187	-9.5973	-7.9644	-12.169	-6.4197	-3.631	-8.972	-14.159	-8.8014	-5.8981	-6.3216	-11.91	-9.6798	-5.9425	-14.762	-6.9288	-7.1426	-9.4033	-10.241	-8.7525	-11.137	-8.8983	-5.9708	-9.6163	-11.054	-9.4553	-10.889	-13.519	-7.6695	-11.417	-11.583	-10.483	-10.873	-13.085	-10.348	-8.8418	-10.387	-9.2507	-7.9802	-9.9591	-9.1034	-9.1138	-7.5056	-6.3222
6.9257	10.12	4.0646	6.5467	5.5671	6.8727	10.071	5.6901	9.3425	10.388	7.0245	8.1783	6.2031	5.9517	8.3685	8.2332	9.0424	7.2747	5.8729	2.0048	11.249	5.9652	9.6057	10.179	8.1654	5.6811	8.3874	6.791	4.4724	3.3723	6.2126	6.215	6.1723	4.6989	8.4082	8.2168	7.5482	5.7442	8.3391	10.039	6.9071	8.7081	4.3017	5.6893	7.7595	8.0863	6.2469	7.9054	6.5173	8.3961
4.7894	-2.2928	-0.80396	2.5	5.9593	1.216	4.9981	1.1502	1.4549	1.1821	2.216	3.4114	1.9903	2.0088	2.0822	5.9385	-3.7906	2.9855	5.6461	2.4124	1.8495	5.5698	2.8692	0.90607	0.56653	2.0058	1.1353	-2.0388	6.3105	2.82	2.3076	-0.80463	5.7326	-1.6551	3.1286	0.88923	1.0225	3.3776	2.0173	4.3305	2.857	5.4019	3.2717	7.8162	-0.22067	3.2599	-2.6498	1.2203	-0.61725	1.1309
-0.073111	2.038	1.114	1.7041	4.4506	3.005	-1.917	-1.289	-4.2704	-0.33539	2.8655	1.2267	0.73519	0.47126	2.9698	1.3315	-1.1865	2.0319	-1.7019	-0.44759	-0.83971	0.091999	-2.8492	0.53146	2.7259	2.2321	4.2431	-0.26124	0.98276	-0.71134	1.982	0.51249	2.2056	-1.9085	2.6115	-0.68934	1.9575	-3.1179	3.288	3.3161	-0.062601	1.3158	4.785	-2.9398	9.2246	6.3508	2.1263	4.556	-0.087291	3.1244
-13.354	-10.419	-10.281	-13.958	-11.544	-11.864	-12.79	-12.962	-12.929	-12.662	-12.041	-11.522	-9.6902	-12.572	-12.163	-15.942	-13.214	-8.0997	-8.2956	-11.381	-13.252	-13.093	-5.2621	-10.127	-15.201	-9.1058	-10.667	-11.735	-11.864	-7.5842	-12.266	-10.785	-10.158	-9.276	-12.477	-11.156	-10.862	-9.7973	-9.4976	-9.8588	-13.865	-9.908	-11.497	-8.5978	-8.7362	-10.599	-11.153	-12.541	-10.88	-11.186
6.8858	5.2881	7.4712	3.4503	3.8013	2.0559	4.5163	7.4591	2.4491	4.6281	7.1841	4.9441	5.5804	5.8804	8.6508	7.429	8.9854	7.8686	7.4184	5.0589	7.8481	2.0472	10.25	2.459	3.2215	7.0044	3.7122	8.088	4.3663	5.5458	5.9908	5.6755	5.9546	6.6175	6.6365	9.2741	6.4517	7.6447	2.09	5.6477	10.069	8.8359	9.0924	6.0844	2.1018	4.7201	4.3699	4.5302	6.0565	3.5591
5.725	-0.36635	3.5694	-0.14687	2.8723	-0.9638	-1.0524	4.4578	1.7259	5.5883	3.4838	-0.43668	0.56225	6.3409	2.7547	2.1986	1.0144	2.2462	0.94683	4.8594	-2.1933	-4.1564	-3.2211	-2.1699	3.4905	1.1698	-4.4669	-0.17445	5.519	1.5215	3.3471	3.3804	5.7516	0.0093394	0.26763	2.6682	-0.23497	2.4132	0.27187	0.73476	4.8568	-0.17173	-0.78392	3.4229	5.3391	-1.2109	-3.037	1.118	0.53877	-1.3685
-12.116	-13.23	-13.971	-12.824	-13.064	-9.691	-16.39	-11.043	-9.1511	-15.519	-13.333	-13.582	-15.113	-14.152	-11.072	-15.249	-8.7709	-10.636	-12.073	-10.521	-15.272	-12.161	-14.515	-13.761	-16.341	-11.868	-12.41	-12.113	-17.664	-15.09	-13.562	-12.341	-12.8	-8.6999	-12.714	-14.717	-11.539	-10.755	-17.046	-6.8061	-13.205	-14.232	-13.094	-12.97	-13.458	-13.139	-11.189	-12.917	-16.649	-14.539
7.1648	1.7432	5.3314	0.38048	4.5309	3.434	3.9988	0.75793	3.6924	3.8851	4.3108	2.1075	-2.2326	3.6452	3.049	5.1975	1.9833	0.2575	2.2717	4.4758	2.9677	3.6781	-1.2272	1.4912	1.2988	8.6216	3.1417	0.65027	0.94873	-0.49625	-1.8134	6.2455	-0.58811	7.5808	3.359	1.4453	2.4407	-1.1667	0.12996	1.6127	2.723	3.3013	0.68466	4.2986	1.28	0.18797	4.6409	1.8913	6.8033	3.0157
-4.4215	-4.797	2.7739	-5.2544	-2.1355	-0.5427	-5.6839	0.43556	-0.6452	-2.0298	-2.4121	-3.6069	-6.2649	-1.2256	-4.1193	-6.6902	0.080851	-0.92275	-0.79981	-1.9571	-9.042	-3.9856	-2.4472	-4.8682	0.46213	-5.9308	-0.40012	-8.108	-1.2849	-0.84408	-4.3809	-1.962	-4.2199	-2.0558	-5.2365	-4.3933	-1.7903	-2.9375	-3.3789	-3.7955	-0.64384	-3.9407	-3.2164	-1.5078	-4.6934	-6.1202	-8.4579	-1.3056	-3.2998	-3.0716
-15.373	-16.395	-18.086	-10.367	-11.581	-14.25	-12.446	-16.406	-16.516	-16.604	-14.334	-16.048	-14.766	-11.264	-13.149	-16.635	-19.56	-15.55	-14.991	-10.89	-11.431	-13.117	-18.632	-10.972	-17.039	-16.501	-11.33	-16.221	-13.774	-16.265	-16.339	-13.938	-14.039	-11.258	-19.127	-13.575	-9.0322	-10.042	-11.46	-16.511	-18.458	-15.594	-11.799	-14.238	-12.396	-12.891	-12.687	-15.746	-12.848	-15.267
-5.9854	-9.2296	-10.481	-13.238	-5.6329	-9.6967	-8.486	-11.844	-11.922	-8.6969	-10.882	-4.5023	-9.2463	-5.6079	-3.9979	-12.653	-8.4386	-7.8261	-16.466	-6.7089	-11.465	-9.4541	-12.538	-7.0308	-11.552	-5.1138	-8.5963	-9.7524	-8.2326	-12.322	-8.4223	-11.87	-9.5796	-9.5083	-7.7271	-6.9647	-4.9259	-11.556	-15.191	-4.9923	-4.7264	-13.436	-5.9956	-14.14	-8.4284	-11.779	-6.5596	-5.6028	-8.0662	-9.5305
-6.7887	-1.4119	0.98341	-4.3	0.90469	-6.0352	-1.4466	-3.2252	-2.2403	-1.0975	-2.6118	-1.0579	-3.8451	0.35391	-6.1932	-6.0665	-0.76995	-7.0801	-1.5772	-1.7712	-2.6214	0.26205	-0.91942	-3.556	-3.0064	-3.3975	-2.2117	-5.2181	-2.1796	-6.8091	-1.0264	-1.8052	-5.7466	-9.2461	-1.6118	-1.4919	1.0436	-2.769	-0.51416	-3.4983	-2.4022	-3.7351	-4.1165	-3.3336	0.21761	-4.623	-0.35907	-0.64887	-5.1617	1.2455
-12.017	-10.003	-10.893	-13.749	-7.7704	-9.0085	-7.3233	-9.5495	-10.431	-8.1839	-11.441	-10.138	-11.789	-9.0438	-10.93	-10.19	-9.4034	-13.716	-10.331	-11.424	-7.5736	-10.469	-10.589	-10.604	-12.86	-12.017	-14.112	-9.0518	-10.312	-12.309	-9.3437	-9.2079	-10.431	-10.879	-7.9044	-13.006	-13.664	-11.353	-13.886	-13.369	-13.734	-11.718	-12.3	-14.54	-10.491	-12.622	-11.09	-13.041	-12.364	-11.818
-1.3256	-3.0002	-4.6417	-1.1033	-1.7822	-1.6289	-4.4431	0.7979	-1.915	-1.5249	-0.15049	1.0319	-4.4401	-3.5443	-4.9786	-0.78573	-1.0046	-8.3487	-7.7009	-4.6681	-7.5316	2.7976	-0.94821	-0.72043	-3.5115	-4.2516	2.0745	1.6172	-2.5902	-0.89266	-5.2509	-3.2006	-0.46449	-8.1001	-4.4645	0.0589	-2.6925	-0.54753	-1.0255	2.8389	-1.2031	2.6787	-2.2487	-1.1291	-3.4281	-5.369	-5.3673	-4.1505	-4.3365	-2.9705
-2.5337	-10.09	-2.5997	-9.8918	-7.3569	-6.9743	-6.2376	-8.1736	-6.2006	-8.657	-8.7647	-5.1536	-11.445	-6.6011	-10.028	-7.6423	-8.7149	-10.509	-10.84	-10.83	-10.109	-9.1744	-7.5794	-13.135	-4.7224	-5.8051	-6.8081	-8.1996	-9.0513	-4.8334	-8.2897	-5.9849	-11.473	-7.5329	-11.073	-2.4247	-12.507	-7.3335	-8.5428	-5.4313	-4.7578	-8.0843	-10.306	-4.6642	-5.1963	-7.936	-11.533	-5.8744	-6.5136	-7.5469
8.7282	3.7988	7.2504	4.593	6.2344	5.9522	5.1479	8.5631	4.6772	7.5581	0.24701	8.3098	5.7662	5.2188	4.9041	2.2472	-1.4883	8.4302	2.889	4.4185	7.259	7.5439	6.029	3.7262	2.9618	4.475	8.6215	6.863	4.1662	4.4191	1.5011	5.7923	5.0879	1.2195	4.8467	2.9914	9.4873	6.3809	5.3981	6.2015	6.5398	5.3021	6.3935	4.7037	2.4757	3.8815	6.4774	6.5229	6.0129	10.006
-0.84598	0.81543	5.611	3.7829	2.7294	0.37351	3.9389	1.2434	4.6319	0.041708	-0.22151	3.7046	1.2877	5.654	1.0829	5.7281	2.2566	2.3983	5.2922	1.9981	7.5173	4.0092	6.7563	5.9557	7.6935	0.92119	5.0164	3.422	3.5022	2.3659	4.1478	3.9657	4.1175	1.7274	2.8016	4.4041	5.3165	2.218	2.7352	4.4958	1.7239	-0.70559	-1.8399	0.97992	1.8058	4.5536	1.1464	3.9338	5.7948	4.9351
-9.581	-14.768	-16.248	-13.327	-11.921	-10.897	-12.086	-15.377	-13.836	-18.865	-6.6297	-14.027	-12.06	-13.372	-13.126	-15.516	-14.459	-8.2463	-13.406	-14.007	-14.529	-13.862	-12.606	-18.428	-11.932	-12.071	-13.039	-13.771	-12.9	-14.072	-11.128	-12.895	-9.9698	-15.441	-12.781	-13.883	-17.317	-12.543	-9.3755	-12.489	-10.555	-13.621	-11.543	-9.6675	-18.527	-19.034	-13.298	-7.0272	-15.667	-11.443
0.049039	-6.7095	0.55823	-4.1245	-2.1727	-3.255	-4.5616	-5.302	-0.28216	-7.4794	-1.1095	-5.6324	-1.8304	-5.1695	-5.5463	-4.0667	-3.9853	-3.1532	-4.1406	-5.8423	-6.5701	-0.80049	-0.24105	-4.9896	-6.8463	-3.8326	1.1036	-4.6444	-0.15254	-3.4689	-4.1564	-6.987	-3.7181	-1.1607	-5.1876	-1.2497	-10.24	-5.4477	-2.6631	-6.4018	-2.8342	-5.1634	-5.1789	-2.4738	-3.1684	-3.4104	-2.6082	-4.0098	-1.8609	-3.9515
-12.926	-13.638	-14.523	-11.899	-14.893	-13.988	-9.3406	-11.058	-10.76	-16.13	-14.419	-9.4673	-9.9155	-9.5033	-9.8752	-12.285	-16.823	-14.323	-14.864	-12.262	-17.068	-13.867	-9.5816	-13.229	-13.217	-15.346	-13.721	-8.326	-16.674	-18.485	-12.497	-14.621	-19.101	-13.506	-15.444	-14.283	-14.623	-14.111	-14.971	-11.788	-12.143	-12.568	-9.6314	-14.958	-14.458	-12.44	-18.396	-17.301	-9.7315	-17.574
-13.342	-10.404	-10.893	-12.187	-11.402	-16.872	-7.7061	-11.435	-16.224	-17.109	-15.837	-9.1218	-12.248	-12.873	-15.61	-14.852	-9.8828	-12.816	-10.546	-11.206	-12.218	-9.498	-11.148	-11.601	-9.053	-15.229	-10.07	-11.193	-10.282	-14.532	-13.96	-10.314	-13.359	-11.574	-13.656	-13.121	-16.13	-12.943	-10.418	-17.309	-12.811	-13.02	-12.157	-12.921	-12.561	-10.601	-17.178	-14.2	-10.759	-14.978
-2.4999	-6.0468	-5.2865	-4.0976	-5.2608	-4.1323	0.87108	-4.6781	-4.7638	-6.3186	-6.9852	-3.3052	-5.874	-7.665	-2.3901	-8.2526	-7.1667	-3.9555	-6.5563	-4.1431	-4.9914	-3.4552	-7.0262	-3.6156	-7.1384	-4.5079	-7.9234	-6.5354	-9.6926	0.40734	-7.4919	-8.4856	-3.6482	-3.6646	-7.7326	-5.1627	-2.2662	-0.48154	-0.53688	-6.0722	-4.2892	-3.0463	-10.774	-7.8397	-3.0026	-4.23	-4.3706	-6.3399	-7.2718	-9.4911
-7.6385	-9.4164	-10.642	-8.4617	-12.533	-9.2445	-12.582	-11.961	-9.3538	-11.094	-12.09	-13.595	-10.56	-13.613	-11.19	-6.9299	-10.036	-9.6972	-8.3127	-8.5236	-12.758	-9.9698	-6.5443	-9.1167	-11.516	-11.174	-11.047	-13.386	-7.5491	-9.3681	-11.078	-15.516	-9.7815	-13.677	-11.284	-9.1649	-9.8318	-8.476	-8.4594	-6.5191	-12.191	-9.853	-9.6943	-9.6024	-12.152	-12.456	-13.395	-8.4442	-7.9216	-11.771
-22.278	-22.436	-21.253	-21.128	-17.262	-21.714	-21.749	-23.303	-20.273	-23.639	-24.055	-19.56	-23.775	-20.395	-26.128	-22.229	-19.581	-22.391	-21.549	-24.435	-23.887	-21.941	-24.116	-30.535	-21.791	-22.47	-20.032	-22.755	-19.334	-20.457	-17.753	-20.999	-18.102	-20.703	-20.713	-24.296	-18.845	-24.955	-23.587	-24.328	-20.969	-20.457	-12.944	-21.341	-27.563	-18.826	-21.846	-17.917	-23.775	-26.397
-6.7585	-6.3823	-1.5527	-6.2493	-8.9688	-3.1472	-4.6812	-7.8351	-3.9218	-4.5693	-8.8271	-10.104	-9.9373	-8.6232	-9.0597	-4.6112	-9.0908	-4.7655	-1.6337	-6.6454	-7.7591	-4.36	-3.8544	-1.4187	-1.7939	-3.8195	-7.2618	-8.3466	-5.9717	-4.2213	-5.1887	-6.496	-2.0113	-7.441	-1.8281	-4.0488	-4.6625	-5.7307	-6.3568	-7.5182	-7.7675	-6.2191	-6.438	-3.2591	-6.8632	-7.0948	-1.2453	-11.361	-3.0741	-6.9134
7.8999	7.9726	4.6904	7.9669	5.3674	5.6448	4.3081	8.294	6.4139	6.6304	2.6988	7.8644	6.4842	6.302	3.5057	6.3848	8.1143	8.6681	10.269	4.5417	11.624	7.4237	3.9261	8.807	3.1183	8.1103	3.311	8.6966	10.353	6.2666	7.1398	5.1051	6.1414	7.4088	9.5049	10.78	8.0563	8.9124	2.9334	12.174	5.3793	6.4916	9.4772	3.2124	6.8268	9.019	2.5438	9.1839	3.4554	8.1517
0.77081	-0.20532	1.4369	-1.6097	-2.3058	-0.67914	-2.2157	0.96683	-2.3883	3.7215	3.0428	-1.6856	-0.076614	6.5347	4.2984	0.49297	-1.1696	-4.1622	4.6003	-0.12611	-1.3328	-4.5522	-2.1501	0.44824	-2.6017	2.4556	0.70862	2.0945	1.0305	-0.53539	1.0654	-3.5301	3.4111	-6.8507	2.733	-0.36429	-1.533	-0.75602	0.070577	-3.2823	0.76345	1.2757	-1.3138	4.0567	-3.976	0.2155	-0.78849	-0.24022	-0.95807	-0.18224
-1.3361	2.6422	5.8765	4.2096	5.7537	-1.251	-2.4198	2.5385	-0.99028	-1.5161	-0.14705	-1.3554	-0.73729	-3.1609	3.7324	-3.7504	3.8685	-0.25238	-1.0276	2.4031	3.1083	0.94758	2.7389	-1.0736	3.1728	0.6829	-1.5701	5.1897	1.8211	-0.79791	2.6795	3.1557	0.20259	0.40392	4.2243	-0.54594	-3.6254	-1.011	2.7413	-0.27864	1.0414	0.34895	-0.62116	1.8974	-0.21251	0.83977	-1.4463	6.8357	0.59378	-2.3832
-6.6636	-2.052	-0.99429	-8.1364	-7.0183	-2.3284	-10.389	-7.0617	-5.6639	-7.5212	-5.6708	-6.3868	-5.636	-4.0434	-5.7379	-8.0941	-6.0616	-6.4771	-6.3144	-8.3295	-8.5465	-3.6598	-5.9781	-7.8347	-6.251	-7.1088	-6.2975	-5.4373	-5.0407	-2.7089	-5.3506	-2.6616	-7.4471	-3.2808	-3.556	-6.2086	-5.6047	-9.4898	-4.4042	-8.7511	-4.7157	-7.2462	-4.4805	-1.9609	-0.68547	-8.0718	-6.4214	-7.837	-6.5404	-8.2908
-5.8777	-4.5754	-0.68215	3.4101	-0.80301	-8.1686	-2.0165	0.75126	-1.4171	-2.7393	1.6574	3.1083	2.8281	0.39765	0.26519	-5.3691	-2.7313	-1.9033	-1.1176	0.29346	-1.6489	-1.1162	-0.91457	-0.15356	-0.019008	-2.2597	0.42277	-2.2052	-0.19979	2.6292	-4.8311	1.7048	-3.0962	-1.9979	-0.47058	0.53684	-0.13397	-2.6209	3.3064	5.4169	-5.1375	-6.4681	1.1533	-0.18235	1.2898	-5.3124	-4.1506	-3.5234	1.1017	-0.60839
1.3361	-4.1599	-1.9732	-4.1827	-0.74049	-1.3198	1.6069	-3.4874	-0.34978	-1.6056	2.4675	-3.6969	-0.48767	-0.72331	-5.7864	1.5061	-0.57772	-2.9396	-1.7898	-1.5725	-3.2363	-3.2273	-1.6117	3.8001	0.88981	-3.1653	2.7547	-4.3129	-0.11756	-4.0327	1.6926	5.0664	-2.2107	2.1027	-5.8352	-2.9881	-0.56352	-5.6889	-3.6962	0.2571	1.5196	0.65328	-2.6513	-2.4161	0.65752	-1.2871	-3.9068	0.78953	-1.6867	-3.9651
0.29393	-1.7723	0.10644	-4.1387	-5.2477	0.65838	-9.2323	-4.3851	-3.8488	-3.4617	-1.7121	-2.1457	-1.09	-5.4925	0.13419	-6.625	-1.9648	-7.1978	-3.5076	-0.95014	-3.5023	-2.6892	0.37638	-3.8817	3.328	-1.9553	-4.7315	-5.8882	-6.6411	-3.0334	-0.69456	-4.2507	1.338	-1.6015	-2.7926	-2.2371	-4.8208	-8.9226	1.0015	-4.503	-4.2103	-1.431	-0.58245	-6.3027	-1.9902	-7.895	-4.5606	-3.7039	1.78	0.45312
1.1272	5.8731	8.608	7.085	6.6586	2.3317	3.4903	4.2122	4.9034	8.0003	-0.21879	5.7119	2.2737	4.8717	1.3428	6.2136	2.6976	7.1854	0.75125	4.3584	5.5422	3.4487	5.5411	6.6334	6.1992	1.7283	3.5695	4.7927	2.1202	4.5805	9.8898	3.9685	0.76763	3.4978	6.6317	8.5766	1.7907	1.1869	2.7797	7.2515	3.8469	8.1908	10.719	6.3121	7.3965	6.2092	2.0925	7.4809	7.5992	3.4378
-1.5016	0.38854	-1.7556	-3.5456	-3.9617	-7.2115	-1.2911	0.27265	2.0717	-3.7179	-3.4572	-2.4087	-6.6239	-2.7683	-2.2413	0.04481	-1.4003	-2.0036	-3.8262	-3.3985	-7.0128	-2.7055	-0.0038545	-1.534	-3.8225	-0.93722	-3.6461	-0.3228	-2.0926	-3.3794	-4.4406	-2.8343	-2.3441	-5.1721	-2.0918	-0.68733	-6.9822	-2.3881	-1.337	-3.1122	-2.1386	-1.4016	-5.8328	-2.0544	-6.8686	-5.1646	-2.1675	0.41881	-4.8097	-0.46744
-4.543	0.3624	-3.8292	-3.1641	1.4084	-3.3306	-0.66955	-4.8316	-7.1269	-6.408	-5.666	-5.4066	-1.6609	-3.1144	-4.0536	-6.3567	-3.3535	0.50809	-4.4288	0.83775	-1.8243	-6.0242	-3.8985	0.6926	1.9276	-2.1783	-7.2295	0.47981	-4.6417	-1.6286	-4.2619	-9.6826	0.58521	-4.5526	-1.0215	-1.7582	-3.93	-1.3067	-4.205	-4.7083	-2.5017	-4.9599	-2.4287	-7.7715	-6.2671	-0.53232	-1.5682	-3.6376	-4.5157	-2.376
-8.762	-6.5294	-8.9692	-9.0983	-13.056	-7.5886	-11.774	-13.535	-14.436	-10.612	-10.743	-9.0285	-14.963	-9.1805	-14.705	-10.742	-9.1578	-9.8639	-13.762	-8.9258	-9.9078	-12.073	-6.4334	-5.0604	-14.733	-11.268	-9.2431	-7.4889	-10.121	-10.025	-4.3744	-15.057	-10.482	-17.916	-9.8044	-12.769	-4.5193	-8.61	-11.434	-13.732	-15.019	-6.682	-15.872	-11.078	-9.7892	-11.339	-11.987	-13.534	-8.6894	-16.61
-11.96	-8.4343	-11.447	-11.045	-11.226	-15.399	-12.805	-17.188	-13.816	-16.032	-12.631	-14.651	-12.929	-10.71	-15.158	-12.919	-16.223	-18.142	-13.143	-13.775	-16.388	-11.563	-17.43	-15.461	-10.829	-12.937	-10.829	-13.164	-16.446	-16.036	-16.649	-14.853	-17.241	-11.775	-15.667	-19.384	-14.471	-14.234	-10.892	-11.997	-12.717	-18.166	-15.484	-10.978	-13.08	-15.495	-13.928	-15.047	-15.196	-14.863
7.5404	0.77359	-0.49371	0.86296	-0.84305	-0.36246	2.9235	2.1807	-2.1475	0.27479	0.12334	5.9457	-2.1456	0.79121	0.16414	2.6647	-1.6763	10.927	6.5506	2.9823	5.368	4.4916	-0.33854	0.0097549	6.8359	0.3128	4.463	-0.69409	-3.6142	-0.68499	1.7865	-1.6541	3.2359	-1.0494	-0.40834	3.451	-0.033383	1.1104	1.0195	1.3464	5.6117	1.3857	-0.17698	4.5213	-1.0023	1.8275	3.0594	3.0244	1.303	-0.99135
-11.743	-5.8725	-7.0477	-8.5045	-4.7876	-10.606	-12.188	-8.8665	-7.7392	-10.958	-11.338	-8.3885	-6.0105	-8.5836	-10.838	-10.343	-7.5999	-9.5537	-5.97	-12.199	-8.0028	-7.0784	-10.021	-10.318	-8.0725	-9.4161	-5.6389	-6.9222	-13.115	-13.755	-9.9469	-5.8161	-12.571	-9.5953	-8.1286	-5.5804	-12.212	-8.7764	-7.4964	-9.0823	-11.769	-13.358	-10.427	-3.1719	-8.9634	-6.591	-8.5746	-12.325	-7.155	-9.6908
-3.6468	-1.4676	1.3778	-2.6241	-1.2292	-3.7604	-2.9655	-1.5046	-0.73688	-1.889	1.3929	-1.8569	-3.0009	-3.4941	-1.8301	-0.58909	-0.66424	-7.1193	-3.5136	-2.2335	-2.2005	-5.6294	-3.0306	-1.2604	0.44788	-0.041822	-4.7511	-5.6452	-10.423	-9.7386	-3.9919	-1.7508	-3.7296	-1.1673	-4.2761	-2.206	-3.6508	-4.025	-3.093	-3.0001	-3.8741	-5.8717	-5.5316	-2.2672	-3.9995	-5.3776	-4.1946	-2.153	-2.8792	2.9548
1.525	-0.26438	-0.3362	2.0491	3.4274	2.4082	2.6985	1.0873	1.0253	-4.3856	1.7597	2.4684	-1.9586	2.7849	1.2722	1.6761	-0.55332	-1.9855	-3.774	1.8764	-0.38522	3.2149	2.868	2.1701	-2.224	2.0443	-1.2355	3.3199	1.0426	0.98317	-0.24672	-3.966	7.8971	-0.027575	2.1156	0.30328	-1.5945	2.6125	4.8644	3.0424	4.8248	3.0473	1.9619	-3.6691	1.7843	-2.5297	3.8324	5.5934	3.3047	3.7919
-15.834	-14.612	-14.742	-9.1178	-15.853	-11.341	-13.338	-14.202	-16.268	-13.17	-12.461	-13.872	-15.11	-11.805	-14.162	-16.788	-13.237	-15.784	-14.834	-11.65	-10.965	-13.576	-15.196	-10.748	-13.8	-15.956	-10.467	-13.661	-10.255	-12.564	-13.763	-10.998	-15.413	-13.193	-11.039	-14.56	-15.845	-11.057	-12.272	-11.174	-8.3352	-14.148	-16.921	-14.473	-13.296	-15.264	-15.126	-15.757	-16.553	-14.255
-13.03	-15.274	-14.362	-14.714	-15.627	-12.375	-13.657	-11.63	-10.9	-14.089	-17.365	-9.5142	-13.711	-14.626	-14.043	-16.115	-15.487	-16.291	-14.306	-16.622	-14.65	-11.593	-15.251	-12.727	-13.425	-19.962	-13.878	-16.684	-16.591	-15.355	-17.882	-11.663	-14.786	-15.939	-11.062	-13.012	-13.196	-12.998	-18.095	-15.036	-14.631	-10.523	-10.626	-12.163	-14.997	-14.67	-16.932	-16.648	-9.8659	-11.651
3.3196	1.1177	3.1485	-3.1398	1.6196	-4.0738	-7.8946	0.39552	0.76905	-3.0968	-2.961	-1.4636	0.98832	-4.0204	0.68239	-3.4258	0.34845	1.5041	-2.6323	1.1587	0.035711	-2.9907	2.8848	0.054679	-1.5038	-1.5168	-1.5182	-6.785	1.0793	-2.9783	-0.50731	-0.98666	-2.4216	0.53482	-3.5228	1.9969	-2.3775	0.12325	0.31101	-3.6736	-4.9077	-4.5466	4.8762	-1.3477	1.9796	2.5844	-5.1959	-8.1146	-4.0031	-0.23984
-0.55222	-6.3306	-2.3853	-2.2851	-4.5655	-7.6952	-2.0341	-5.2218	-0.076209	-0.059303	-5.1711	0.34903	0.17714	-1.9992	-0.53785	-4.7969	4.7001	-4.3511	-0.81021	-7.1866	1.774	-0.53324	-0.46818	-1.2647	0.78606	-3.0664	2.6371	-2.1111	-0.94442	-0.10127	-1.0858	-2.1804	-4.6384	0.59955	-1.3412	1.1413	-3.2986	-2.6005	-1.4513	-3.156	0.27718	-2.9266	-3.4422	-3.0164	0.13842	-1.4096	2.8403	3.3805	2.0179	-3.8192
-13.905	-14.312	-13.072	-7.1614	-13.327	-15.165	-10.586	-13.457	-9.2252	-11.798	-13.619	-16.087	-14.347	-11.755	-8.8571	-12.527	-11.165	-5.0477	-10.467	-12.317	-15.077	-15.341	-14.964	-13.8	-14.226	-12.755	-18.104	-12.881	-13.52	-10.35	-12.941	-16.082	-13.759	-11.829	-11.662	-13.513	-14.197	-15.513	-16.312	-19.84	-11.522	-12.569	-8.9667	-11.695	-11.535	-13.664	-14.68	-15.354	-10.911	-11.375
-19.738	-26.87	-21.085	-23.617	-26.571	-20.354	-18.477	-22.953	-21.55	-20.19	-17.978	-21.805	-17.932	-18.025	-16.047	-18.604	-23.037	-16.237	-21.748	-19.965	-24.83	-16.383	-23.419	-20.796	-22.176	-20.275	-23.151	-23.9	-18.52	-19.14	-21.426	-24.584	-19.479	-25.661	-24.964	-17.574	-21.492	-20.183	-23.904	-17.296	-22.643	-16.259	-24.064	-22.019	-20.633	-17.741	-19.237	-24.06	-20.931	-22.544
-24.707	-20.267	-17.952	-18.594	-26.707	-20.965	-20.487	-20.069	-21.796	-23.725	-21.212	-26.634	-19.636	-20.874	-21.392	-18.495	-17.803	-21.168	-17.564	-19.477	-22.902	-21.512	-18.788	-25.838	-22.502	-21.324	-21.129	-17.579	-22.061	-16.601	-16.253	-21.104	-16.838	-20.93	-19.262	-18.625	-21.825	-21.22	-20.548	-21.354	-21.917	-17.805	-22.714	-19.725	-24.336	-21.623	-22.174	-18.33	-20.177	-22.865
-11.77	-14.367	-14.158	-13.674	-11.857	-14.354	-14.579	-15.829	-15.342	-13.981	-14.87	-16.2	-18.113	-15.255	-17.727	-15.476	-13.176	-15.013	-13.372	-14.582	-14.714	-15.236	-11.566	-14.831	-10.894	-15.751	-13.963	-19.681	-15.056	-11.431	-13.696	-12.921	-17.31	-16.778	-15.891	-16.027	-11.969	-17.398	-15.486	-20.013	-13.811	-12.822	-12.809	-17.101	-12.034	-16.396	-16.12	-10.582	-19.005	-14.133
-8.7449	-11.454	-6.3492	-11.838	-12.409	-6.9072	-13.865	-16.938	-8.3132	-11.986	-7.5083	-11.535	-7.8739	-8.3893	-15.315	-15.933	-9.3667	-13.103	-10.457	-13.557	-10.609	-13.273	-9.9375	-12.157	-10.722	-14.652	-12.642	-9.6743	-12.259	-13.639	-8.3323	-12.476	-6.6552	-8.5019	-11.972	-13.132	-11.326	-11.518	-13.861	-10.666	-10.736	-11.186	-9.7994	-14.302	-12.899	-13.561	-10.075	-10.705	-9.707	-9.2556
-6.7208	-5.0498	-3.4298	-4.1029	-0.62941	-6.7569	-4.6928	-8.6801	-7.1286	-4.8237	-2.7262	-6.8128	-1.4397	-7.4278	-3.9059	-3.215	-7.5702	-7.7405	-4.5072	-5.6229	-2.8453	-2.8331	-6.4336	-6.6579	-1.2135	-5.4303	-1.757	0.089547	-7.8435	-3.2632	-6.5517	-2.3487	-2.8932	-5.4927	-4.3712	-3.8565	-3.8715	-5.1317	-8.2759	-5.1088	-6.28	-6.7501	-11.174	-7.25	-7.0229	0.13067	-8.3461	-5.158	-5.6251	-3.7042
-3.7965	-3.1572	-3.4037	-1.6489	-3.3938	-4.9099	-7.158	-4.947	-2.2978	-0.82846	-5.6209	-6.4527	-10.227	-4.6492	-1.0574	-7.4623	-6.4131	-4.621	-4.5722	-5.0014	-2.4331	-4.8075	-5.0518	1.6037	-1.7669	-6.0294	-5.2833	-8.2713	-5.6304	-2.2209	-9.5166	-4.9336	-7.991	-6.59	-8.4912	-1.5659	-2.4191	-4.9791	-0.83323	-4.4086	-2.9649	-6.6281	-6.2724	-7.4262	-10.742	-8.5877	-3.4196	-5.8121	-3.9544	-1.2442
-10.494	-10.135	-11.681	-9.751	-11.143	-8.4574	-11.245	-12.772	-8.089	-13.192	-9.9733	-11.6	-9.6959	-13.851	-6.986	-11.606	-11.451	-10.109	-9.5625	-11.399	-8.9948	-10.566	-12.988	-14.12	-8.5894	-8.9464	-9.309	-5.3222	-8.3885	-9.4101	-7.8348	-15.057	-11.616	-12.088	-10.667	-12.196	-9.5726	-10.135	-14.444	-9.9348	-8.2788	-8.9683	-9.8586	-6.8921	-8.6561	-12.212	-9.083	-15.879	-8.9858	-9.24
0.94725	0.34801	-0.2811	-0.75122	0.93888	-2.6271	-4.3027	0.20089	-1.1044	-4.3334	-3.6783	-1.5346	-2.6774	3.8109	-5.5037	-1.7782	-2.5433	-1.218	0.056215	-3.6152	0.026901	-0.98882	-1.2315	-4.4369	-4.6156	-3.9845	-1.6255	0.37354	-0.74062	-3.7461	-1.199	-1.5864	2.0224	0.62272	-4.5132	1.0265	-1.2732	-0.3522	2.7644	-2.7605	-1.2486	0.26723	4.8625	-1.7275	-3.424	-6.927	-2.1968	-2.4882	-1.7746	-1.6855
-15.874	-11.948	-17.741	-14.364	-10.372	-15.186	-15.185	-9.4453	-12.075	-10.624	-8.9213	-13.941	-10.208	-12.476	-16.571	-10.189	-14.131	-15.541	-10.202	-15.379	-12.939	-5.5294	-12.696	-10.29	-10.381	-12.777	-6.8388	-13.048	-14.662	-11.67	-14.298	-12.998	-15.86	-6.8503	-13.161	-11.334	-9.5506	-13.722	-9.8494	-14.76	-12.904	-11.051	-10.913	-13.871	-12.218	-16.167	-10.138	-12.36	-13.901	-14.537
-9.5258	-8.9811	-14.692	-9.797	-11.517	-7.6473	-12.203	-9.5461	-10.145	-11.994	-16.273	-15.132	-13.353	-10.827	-15.23	-7.4451	-14.567	-10.147	-9.3521	-6.2875	-7.5446	-10.949	-6.3531	-11.228	-10.593	-10.188	-13.107	-14.357	-11.362	-12.641	-11.057	-12.063	-9.5731	-11.033	-10.278	-10.518	-12.129	-11.601	-9.6272	-16.449	-13.145	-13.44	-10.418	-12.05	-12.185	-8.5936	-12.895	-15.539	-11.614	-12.159
1.0965	1.1765	5.4287	2.0793	2.4766	4.7625	1.2708	-1.842	4.134	1.2914	0.11643	0.69118	3.1717	2.3078	4.5691	-0.87276	0.49692	-1.0968	-2.9575	4.6957	4.9474	-0.079534	1.7802	2.6624	3.853	3.7825	1.2726	0.045623	0.77758	-0.50448	3.7087	-0.7368	2.8685	0.79367	-2.456	-0.15596	0.89739	-2.0215	0.97804	-3.3574	4.4341	1.5644	-1.0452	2.1674	1.6026	2.0537	1.3186	2.8407	-0.22095	2.8789
1.365	8.8332	3.79	9.5799	3.5921	1.7943	1.9934	5.0078	5.5414	0.46309	3.7099	6.2629	2.6002	2.5769	7.2556	4.7516	1.182	6.361	8.1336	6.3918	3.7572	5.162	4.2911	4.5655	5.3637	3.7834	1.9876	7.2839	4.731	3.0312	2.5095	3.1379	7.5495	0.2339	3.122	6.6142	5.2156	1.7579	7.0478	5.379	5.5787	-0.80568	2.5818	1.9175	0.51087	10.894	4.4173	4.7537	3.4319	4.5577
-7.7932	-12.512	-9.4267	-9.7948	-15.97	-12.312	-15.144	-15.119	-11.018	-10.423	-12.162	-7.8293	-8.933	-7.0411	-10.07	-5.8171	-12.571	-13.286	-13.268	-10.459	-13.947	-13.42	-9.3933	-11.405	-11.879	-10.942	-8.7483	-8.0971	-16.024	-14.139	-10.811	-9.4667	-6.2462	-10.142	-16.045	-8.5785	-12.527	-6.2535	-13.614	-7.8786	-13.586	-14.004	-11.086	-6.8536	-10.918	-13.196	-13.366	-8.509	-8.1222	-8.6667
-1.8128	-5.2278	-2.4736	-1.679	-1.4289	-8.5845	-4.8437	-4.1241	-4.2356	-6.2267	-4.6287	-8.289	-4.3382	-4.4299	-3.6701	-5.0769	-4.3289	-2.5621	-7.0472	-2.3631	-0.097511	-5.2602	-6.0695	-1.286	-1.3298	-6.2881	-2.2535	-6.4508	-9.6175	-2.8327	-2.9806	-2.8892	-7.0273	-5.7044	-7.971	-4.2517	-8.6844	-8.1966	-8.201	-3.5628	-6.9221	-7.8567	-1.8173	-4.0876	-4.3157	-4.553	-6.2443	-6.7637	-2.8464	-4.493
-11.647	-11.285	-16.578	-13.637	-13.987	-9.6577	-12.598	-10.389	-14.202	-12.013	-10.698	-14.958	-12.794	-13.722	-10.962	-12.717	-16.136	-16.863	-14.038	-16.004	-13.374	-13.313	-10.709	-15.503	-11.593	-10.482	-11.988	-9.1129	-11.053	-16.842	-14.484	-16.387	-12.229	-8.467	-12.894	-12.015	-15.121	-11.536	-11.982	-12.209	-9.7618	-16.861	-10.1	-16.132	-12.73	-12.376	-15.919	-13.795	-11.329	-11.991
5.7411	8.3422	7.7687	6.2363	9.1123	10.145	10.682	4.8733	5.1998	10.83	4.4625	8.7138	2.4876	5.6721	6.3284	10.746	13.029	9.6861	12.961	8.9599	8.3078	8.3154	8.9453	12.557	12.895	10.698	8.3252	6.294	9.613	8.7663	10.344	7.1578	11.88	6.3098	8.8369	3.6066	10.335	7.5068	6.9924	6.5133	11.748	9.5052	14.217	5.6741	9.2372	8.5074	5.2898	8.9502	6.7377	12.74
-9.3995	-12.802	-9.8826	-15.486	-12.241	-10.647	-9.6814	-13.122	-14.965	-5.9271	-6.0014	-8.7112	-13.695	-14.158	-15.641	-12.038	-8.1587	-9.4031	-10.08	-10.193	-15.459	-12.185	-4.7262	-9.9183	-12.829	-13.816	-7.5596	-8.6258	-11.001	-14.328	-10.036	-11.068	-10.789	-12.139	-5.3737	-8.5603	-14.222	-10.263	-11.321	-13.408	-14.361	-13.938	-11.195	-12.609	-12.943	-11.216	-12.079	-13.745	-16.682	-11.871
12.457	8.8998	3.4611	11.887	9.2485	6.0793	5.4522	4.0481	5.3424	6.955	7.3357	10.118	8.7706	6.6386	9.6945	9.5141	9.1715	7.5874	7.8182	4.176	4.5763	1.6941	7.8429	6.3455	4.0232	2.7639	8.0089	5.4273	7.2408	9.3734	3.511	4.7543	7.3983	8.2204	4.284	7.3249	7.6584	4.5588	7.9046	7.8	1.9353	8.4666	7.4957	7.6058	6.7923	3.6736	9.7561	5.9635	6.1858	8.2677
-4.2291	0.76181	-3.4612	-1.6359	-3.5462	4.7106	-5.6385	-4.1287	-0.11529	-4.1694	-1.6388	-1.2889	-3.502	-2.178	-4.295	-7.6122	-3.8545	-0.64544	-3.2896	-0.96777	-3.6526	-3.0395	-2.5467	-6.5098	-0.96768	-1.0088	-3.2107	-0.14162	-3.4665	-2.5511	-4.4389	-4.1101	-2.5434	0.92297	0.63509	-0.50989	-3.611	-3.3539	-1.9361	-1.5071	0.09043	-1.5687	1.3963	-4.6581	-1.2736	-1.6988	-8.0663	-5.3397	-2.1463	-0.95346
-3.2366	-1.8648	-0.5786	1.7384	0.4643	2.2064	1.0508	2.9599	-1.6205	0.54412	-4.1755	-5.165	-3.8673	-2.0413	-0.13798	-1.5348	-5.1968	-2.2576	-0.24879	-2.278	-3.324	1.8106	-3.9986	-1.9094	-3.9181	-4.5722	-6.1677	-0.34462	-1.7324	-0.27072	-4.308	2.8614	-5.2951	-2.0435	-1.2202	-3.1874	-2.8761	-3.217	3.7739	-4.5054	-0.70197	-4.0963	-0.28129	-3.793	-3.8855	0.81888	-3.0071	-3.4393	-2.5074	-5.1016
-5.1478	0.1278	-4.76	-7.1633	-6.0197	-4.423	-2.415	-6.4145	-0.85059	-3.7784	-5.4109	-9.2461	-4.274	-5.2432	-5.2607	-11.063	-5.8592	-4.6756	2.4396	-2.4266	-3.0854	-0.052325	-4.6621	-4.0548	-8.0086	0.70446	-4.2241	-1.7455	-7.2695	-0.72997	1.1385	-4.9136	-2.1488	-1.1285	-3.7918	-4.7179	-5.7535	-1.1906	-6.2168	-2.8385	-7.8473	-3.948	-2.2873	-3.4977	-5.9179	-2.986	-6.6553	-3.6274	-4.8475	-3.2862
-14.252	-8.8616	-12.919	-12.06	-14.31	-8.7755	-12.487	-12.824	-14.693	-13.511	-11.413	-12.609	-10.768	-13.457	-12.311	-14.409	-13.547	-13.611	-14.959	-12.981	-9.6884	-13.326	-16.164	-11.914	-11.479	-15.064	-14.252	-15.269	-13.213	-11.767	-16.243	-11.252	-15.338	-14.972	-11.746	-10.027	-13.329	-12.629	-11.853	-17.556	-7.5341	-16.847	-11.629	-14.361	-14.398	-10.396	-13.072	-13.278	-13.832	-13.178
-4.2206	0.28923	3.2117	3.5816	-1.4062	0.35198	-1.0094	0.45225	5.8136	-0.80055	2.5873	-1.3073	0.6751	2.6061	-0.31423	2.9062	6.3062	3.1125	4.4263	-1.1699	4.3584	3.1674	-1.0586	3.0659	0.90505	-0.22162	-2.2675	-1.1654	6.2595	1.6374	-1.2704	0.30086	1.0361	2.4693	-0.019048	0.28148	-0.42065	4.4651	2.1049	-0.32617	-0.52741	-0.80762	-0.024434	0.034932	4.314	-0.51642	-0.47588	-0.93284	1.2864	-0.16348
7.492	5.7626	7.5822	0.82623	13.534	15.484	8.7457	11.686	10.119	12.918	10.313	10.165	9.6359	8.8531	13.779	10.591	10.951	6.1861	6.3652	5.9079	7.312	9.3629	8.5874	9.3926	5.8498	7.4357	8.2474	8.0843	9.306	9.0333	3.6586	9.136	9.9318	9.9081	14.503	8.3211	9.0578	4.7311	13.269	10.273	13.884	12.012	9.6447	12.024	11.34	10.299	7.2025	8.9264	8.0443	6.7897
-7.3139	-14.933	-7.2072	-10.217	-10.136	-6.3122	-9.6407	-12.608	-10.622	-10.435	-6.3596	-9.0729	-9.6412	-5.2177	-5.181	-9.4724	-6.4616	-10.306	-9.072	-9.1346	-10.467	-6.2618	-10.165	-9.6218	-6.641	-4.2013	-10.327	-11.217	-11.863	-6.5239	-6.8466	-1.1783	-8.6023	-7.3728	-6.1782	-7.8762	-13.446	-11.201	-3.4029	-8.0847	-11.39	-4.3419	-3.0401	-9.116	-10.632	-13.459	-11.622	-8.7424	-9.985	-7.411
-6.2039	-7.7948	-12.541	-7.8143	-5.0648	-6.3674	-7.0268	-8.8362	-6.4895	-8.3576	-7.1325	-7.0044	-8.2388	-9.7915	-6.2681	-10.45	-7.9581	-7.0766	-9.5768	-9.3147	-6.9634	-4.28	-11.689	-9.289	-10.695	-6.7021	-4.2679	-8.1646	-8.9701	-4.781	-12.867	-8.2559	-7.2573	-11.012	-10.687	-10.541	-0.13609	-8.3025	-6.9464	-5.3607	-7.7291	-6.58	-4.1493	-9.8018	-4.3053	-7.0316	-7.0238	-6.8652	-7.7839	-3.1112
-5.4658	-7.2062	-2.7807	-9.1112	-5.7683	-7.0526	-5.7994	1.3164	-2.3222	-3.9681	-3.2204	-4.7367	-1.0474	-4.7821	-7.4108	-3.361	-3.5864	-5.0482	-5.7193	-4.2016	-1.6808	-2.2215	-4.53	-3.6953	-1.0602	-4.8747	-4.1086	-0.53916	-10.708	-8.5154	-0.42132	-5.7664	0.38246	-4.6083	-9.4968	-4.1218	-2.5562	-4.1854	-2.9625	-5.3605	-7.7942	2.2974	-5.624	-8.4288	-3.8492	-5.7942	-3.9649	-3.0143	-8.9848	-5.376
-3.1876	-2.014	-4.4689	-0.36832	-1.4703	-2.9004	-0.82013	-2.0278	-1.293	-4.2975	-4.6857	-2.64	0.19952	-5.7769	-4.5774	-0.050316	-4.2789	0.84408	-1.3187	-1.9368	-1.1426	-5.6956	1.8025	-4.8919	2.6243	-2.5872	-1.5829	-1.4411	-0.89391	-1.3368	0.88547	-2.201	0.83762	4.6423	-1.7956	-5.9918	0.014503	-0.74394	-0.087617	1.3225	-1.9071	-3.3402	-0.10257	0.44275	4.9562	-3.7474	4.7772	-4.2371	-1.8576	1.5251
-15.066	-17.405	-15.564	-15.829	-14.568	-11.162	-12.771	-17.886	-15.145	-12.643	-15.61	-16.441	-16.21	-14.624	-15.002	-15.729	-12.94	-16.777	-14.138	-15.951	-16.572	-12.411	-20.484	-15.111	-14.203	-12.164	-17.838	-15.788	-14.73	-13.024	-14.813	-15.561	-11.22	-12.915	-10.352	-15.328	-17.322	-16.382	-13.683	-15.741	-15.768	-9.686	-16.377	-12.944	-12.254	-18.892	-13.678	-15.106	-15.163	-13.191
-6.5784	-1.0159	-3.8969	-8.2599	-5.4479	1.4671	-4.6841	-1.4597	-4.2867	-0.34173	-6.2105	-3.6679	-1.781	-5.5608	1.6357	-4.4214	0.80235	-4.4777	-6.9248	-4.9163	-4.8479	-3.2947	-2.5147	-6.623	-2.1621	-2.6477	-6.3955	-3.9785	-8.0955	-4.8177	-4.6547	-7.8839	-5.5709	-5.3738	-4.3446	-1.2562	0.63446	0.13274	-3.2742	-6.5192	-2.3911	-3.6018	-5.6607	-4.2142	-8.43	-4.6757	-5.9999	-7.7636	-1.9834	-10.27
7.9106	7.2391	11.337	7.8318	12.383	12.926	8.7553	13	9.2607	12.582	13.954	8.6246	10.808	9.521	4.443	10.645	7.3935	10.255	10.246	14.344	12.572	11.683	7.4539	10.028	7.6184	11.289	11.221	9.6019	8.8902	11.399	7.0255	10.317	9.71	10.029	7.2882	9.8163	13.402	10.975	10.615	10.398	6.2174	8.3095	9.2933	9.5187	12.655	10.077	8.2098	10.468	13.05	10.067
-3.7645	2.324	3.054	0.83711	0.9475	1.7727	-1.3163	1.0619	-0.31143	2.7994	0.78641	-1.5364	0.82419	-0.19031	-2.6776	2.2124	-0.016759	0.037631	-2.7016	-1.6263	5.4298	3.2294	0.40937	3.8099	-4.1137	1.7822	2.3297	3.0465	-2.5994	-2.6496	1.4171	-0.63431	-0.61621	-1.8158	-3.7582	1.5196	-0.31713	4.84	0.37255	2.5525	-0.75765	-2.0558	0.21786	-1.6992	2.8636	0.79724	2.2956	2.3511	4.1859	1.4088
-1.1134	-0.39477	-3.3015	-8.0051	-4.2427	-5.4145	-6.2796	-7.7772	-11.007	-3.2317	-5.7959	-2.3922	-10.88	-1.5511	-8.1926	-4.0506	-3.3042	-1.8469	-6.1129	-6.4791	-6.1303	-6.877	-2.3338	-3.1541	-5.7166	-5.6302	-4.9965	-0.56654	-1.7119	-1.7242	-0.43363	-5.9942	-2.3947	-2.2968	-4.2425	-3.0256	-3.9221	-6.6185	-2.2154	-4.7447	-4.2778	-1.5761	-6.5309	-6.1545	-2.8682	-2.9788	-6.2307	-4.9891	-9.1027	-6.5628
-13.065	-15.432	-10.923	-12.35	-11.398	-15.456	-9.7975	-13.46	-15.508	-11.058	-9.0333	-13.852	-11.47	-11.536	-21.939	-14.532	-9.9341	-14.466	-15.748	-16.054	-14.979	-14.641	-12.862	-15.912	-16.259	-14.376	-12.167	-10.483	-16.303	-16.075	-13.544	-10.695	-12.205	-15.28	-13.264	-14.747	-15.276	-12.225	-10.469	-15.392	-13.727	-17.108	-11.906	-10.435	-19.315	-12.365	-15.549	-18.207	-18.152	-14.281
-10.837	-7.2025	-11.031	-8.3861	-14.149	-13.885	-15.577	-12.574	-10.633	-12.778	-11.011	-4.9763	-11.04	-8.4046	-14.778	-12.7	-9.9319	-12.019	-10.38	-11.922	-14.743	-9.1026	-8.7477	-10.468	-10.944	-7.7812	-7.6442	-5.3165	-15.485	-11.997	-11.935	-11.731	-9.2707	-11.445	-14.588	-10.186	-14.465	-8.8302	-8.7904	-11.32	-14.597	-8.2128	-10.675	-10.064	-10.029	-12.901	-10.749	-15.517	-11.189	-9.5695
3.1066	-1.899	-1.836	-1.3209	0.80633	-0.9517	-2.9633	-0.23561	2.1976	2.6339	-1.3692	1.1239	0.29865	-0.51715	1.2454	6.0837	0.53804	-1.2506	0.050254	2.9128	4.6568	-2.3984	1.3929	-0.10592	0.79744	1.9736	-3.8273	4.2676	0.45629	-2.7458	1.6609	2.2713	-0.37901	1.4522	5.4311	3.3233	2.359	-0.080505	-1.8072	-2.0067	-1.2684	-0.3982	-0.69575	-1.3032	-2.7447	1.5597	0.21311	5.8733	1.767	4.3787
-6.2035	-8.8233	-5.4413	-9.8508	-5.5079	-4.2859	-5.5632	-9.2296	-5.827	-13.209	-6.1736	-7.9298	-10.015	-7.248	-4.902	-8.9414	-11.066	-10.937	-7.1178	-8.945	-9.0873	-8.334	-9.4344	-6.3713	-6.4681	-9.3245	-9.7941	-10.307	-8.779	-7.8169	-3.8803	-9.6254	-0.6825	-7.9459	-9.2873	-0.90151	-10.61	-5.5126	-4.9114	-10.877	-7.8491	-6.4252	-8.2665	-5.034	-4.0409	-6.3429	-4.573	-2.9738	-6.6704	-8.4656
-7.2252	-2.2465	-1.9703	-4.0743	-6.2178	-4.3129	0.32058	-3.8241	-10.061	-8.0355	-0.39106	-5.7196	-6.9676	-3.6762	-8.7174	-6.5279	-4.6524	-7.8884	-8.4059	-4.6224	-6.9154	-2.2858	-2.967	-3.1494	-3.9792	-2.0645	-2.5356	-5.3727	-5.1742	-8.4092	0.68048	-8.9556	-4.5557	-1.2659	-3.9968	-3.91	-5.5906	-3.6484	-6.5719	-3.7471	-1.3865	-7.2257	-5.5086	-3.3228	-2.9704	-2.9205	-3.2677	-2.2461	-4.3305	-2.6111
-14.814	-15.314	-11.252	-6.1445	-8.9465	-10.373	-13.943	-10.952	-12.309	-12.826	-8.2396	-10.367	-11.669	-13.062	-10.242	-16.292	-9.0944	-11.339	-12.373	-11.413	-12.582	-12.418	-7.7752	-10.361	-11.266	-16.595	-10.201	-15.61	-11.911	-12.348	-8.0965	-12.93	-10.569	-9.5048	-10.69	-9.6364	-12.591	-10.033	-9.1633	-11.051	-10.653	-14.757	-10.667	-8.0596	-14.184	-11.251	-12.797	-11.973	-8.9231	-12.102
1.4273	5.5097	7.5287	7.5998	7.5164	8.7928	7.5375	10.458	4.3636	3.2067	4.8353	11.288	5.1427	5.3826	3.5647	5.8193	11.819	6.6865	8.6456	8.1707	3.8857	3.6991	8.7545	8.3011	4.9489	11.616	4.6972	13.211	2.5541	8.4106	4.4288	9.4211	8.0424	6.4876	4.517	3.1767	11.259	8.2691	3.4296	8.8957	5.8142	1.5117	4.7593	9.8506	6.6997	7.9439	4.5559	4.1774	7.6062	2.5369
-12.127	-4.0659	-7.3434	-6.8658	-6.852	-3.9	-5.3003	-0.30345	-1.5878	-5.3711	-6.5204	-5.7134	-0.94521	-2.3868	-1.6111	-4.1524	-13.36	-1.9877	-4.1181	-6.596	-6.4663	-4.228	-7.333	-5.3083	-7.2558	-9.0449	-6.2066	-8.0615	-4.3931	-6.9062	-3.371	-6.1138	-9.532	-5.7687	-2.854	-6.1378	-3.6491	-3.3583	-4.383	1.1687	-10.618	-5.9977	-1.8257	-5.0274	-5.8122	-0.40888	-4.2497	-5.3627	-6.6747	-2.6979
2.2166	-0.4376	0.9039	2.1635	0.79787	2.535	2.9868	2.0595	1.7608	3.13	1.7313	1.2617	3.176	2.5554	2.9595	6.9963	1.2108	5.654	2.0167	7.3966	5.5939	2.7784	5.9256	4.8449	1.7081	5.173	5.8409	3.1704	3.1424	1.1943	3.267	5.2736	5.1767	6.9046	0.6167	3.7149	1.8644	2.2888	1.6721	3.2784	4.7212	7.5889	2.7907	0.96047	5.053	-0.33925	6.6006	7.4619	-2.2275	7.5073
-3.8827	-3.6486	-1.8954	-1.0935	-1.2505	-4.8863	1.5098	-2.8653	-0.2266	0.36441	-1.3593	-0.09882	-4.3863	-3.4563	-0.99679	-0.42727	2.1886	-1.5637	-2.9864	-2.5675	2.4765	-1.3195	1.5201	2.7282	0.61109	1.4852	1.716	-1.5195	-3.2403	-4.9488	-2.5666	-0.48321	-0.87354	-2.0082	-1.005	3.2412	-1.4061	-2.5041	-1.1895	-2.1695	-1.5114	-1.312	-2.8979	-2.2542	-4.4374	-0.75009	-1.6919	-6.2974	-2.2091	-5.1388
8.6756	6.3958	3.8944	2.4185	3.007	5.4169	-1.0406	1.6691	6.4623	6.3425	2.4655	4.0937	6.42	2.564	4.5745	5.7128	3.4182	3.6393	6.8959	3.9893	3.7186	10.177	5.3314	6.5985	5.6059	4.3996	7.1513	3.9559	2.5795	5.0431	10.42	2.6355	-1.378	5.2236	6.3785	6.4966	2.6676	3.9792	4.0514	5.0326	6.4438	3.4556	3.6818	5.5618	8.2603	10.487	2.8174	4.2752	1.2576	7.428
-1.121	0.47475	-4.2023	-3.8978	-4.1293	-2.9814	-6.9093	-2.4764	-1.7195	0.25096	-3.0761	-2.7404	-4.997	1.3457	-7.3712	-2.8757	-3.1978	-2.8655	-5.0285	-2.9274	-6.1498	-4.7918	-8.2742	-9.0508	-4.5977	-1.9479	-5.8803	-0.28821	-4.1737	-7.9762	-3.2089	-3.413	-6.3076	2.3841	-1.9771	-1.6045	5.2055	0.83307	-3.5951	-4.4995	-0.05957	-6.8134	-2.8567	-0.60873	0.36847	-0.66387	-6.0574	-6.6394	-2.3857	-2.5797
-0.90449	2.6746	-0.43244	-1.3232	-1.6882	0.83066	-3.5417	-4.7649	-0.30062	2.1423	-4.1712	-2.0979	0.075721	-0.98893	0.32768	-2.8253	-4.636	-2.5534	4.4464	-1.1826	3.4343	-4.0869	-5.3902	0.29628	-0.15673	-5.2419	-0.64448	2.2053	-1.4641	-0.0015757	0.32569	3.5258	0.083332	-1.2811	1.8095	0.99003	-3.4883	-0.45599	-0.61207	-0.2416	0.37561	-5.1537	0.35508	-1.903	1.5951	7.8185	0.40171	-5.527	-0.29879	2.5102
-0.34721	2.7959	6.2278	5.1403	1.2947	0.041019	1.7867	4.3027	2.0486	6.1194	3.5135	2.1293	5.638	6.2076	4.8103	-0.35658	5.9115	2.2109	2.3642	5.1895	3.4653	2.4092	5.4957	2.6239	3.2173	5.2294	7.5827	3.4198	0.38948	7.6986	3.8615	1.2188	2.0725	5.652	4.5411	7.8592	2.518	-1.2715	1.3552	0.16441	3.2268	1.1515	2.3364	3.1278	-0.28939	3.6074	1.5667	2.7721	4.5626	3.7046
0.94011	-2.3699	-3.9085	-1.0227	3.444	-3.0115	-0.6292	-6.5937	0.41388	-2.516	0.63888	-1.2817	-7.918	-4.3332	4.4987	-2.5394	2.206	-2.4568	-1.1504	-6.0672	-1.6344	3.0625	-2.9905	2.5543	1.0019	-2.3023	-0.87519	-3.8477	-5.1007	1.6687	2.1929	-3.5073	-1.6679	-2.0516	2.7339	-2.3462	-0.70922	-1.2719	-4.9054	-3.4061	-3.2495	-2.4466	1.4505	-0.34943	-0.51717	-0.11768	-1.2612	-2.9816	-6.5223	-0.3696
-1.7608	3.7823	2.7549	-2.2211	6.7286	-5.6775	0.83645	5.3843	2.4959	-1.63	0.24803	-1.8496	1.9515	0.24815	-0.052572	3.5179	0.47429	-1.9816	-2.7172	2.5109	-1.156	-0.69204	0.057174	-0.87371	-2.3123	0.93171	-6.493	-0.88803	-6.0297	0.42076	4.0558	-1.4061	3.3735	0.16293	0.60496	3.1385	-1.4434	0.15022	-2.9657	5.3046	1.6772	1.8065	2.2807	1.4523	-0.86577	0.26998	-0.72167	-1.0955	1.5511	-1.875
4.8573	-2.6248	-4.8619	-2.3111	-4.972	-0.1134	-5.5774	1.0217	0.024844	-5.3726	-3.3717	-7.6711	-5.5417	-5.3278	-5.4201	-3.2511	-4.4101	-6.4637	1.4084	-2.5833	3.085	-1.1089	-1.7439	-4.6737	1.4007	-1.0013	-1.6994	-6.77	-5.5772	2.6723	-8.2124	-2.4146	-2.5821	-1.2793	-4.967	-2.9893	-3.6637	-2.3175	-3.242	0.87291	-3.4238	-4.6987	0.25984	-6.6426	-2.9578	-3.3133	-2.9209	-2.5782	-1.319	-3.0527
-4.2714	-6.0953	-0.24013	-5.9489	-10.61	-0.24117	-3.8637	-2.1748	-5.233	-1.744	-5.8013	-5.5711	0.085187	-3.7542	-5.24	-8.3144	-5.8826	-7.7331	-5.4884	-1.3512	-3.5278	-2.2183	-0.2061	-6.0014	-3.7773	-1.116	-4.3878	-2.1586	-9.6525	-8.3968	-0.85118	-9.5674	-8.4764	-4.19	-2.5647	-0.46776	0.21118	-2.7714	-9.2686	-2.1623	-6.2916	-4.5006	-3.6118	-6.1631	-7.1053	-7.501	-4.4791	-1.7996	0.44925	-4.3067
2.5215	5.194	3.6517	0.23385	7.0355	5.9685	-2.3646	0.83688	1.6966	3.5474	1.0576	5.8088	0.72487	0.43299	0.81124	2.4925	-0.053816	-0.10338	2.8313	0.52188	3.2674	1.285	0.30389	1.1949	1.2792	-2.3892	0.23799	-0.39091	2.5522	5.8322	-1.8118	1.5573	0.88293	-0.84167	0.80103	4.1268	3.0353	-1.8246	2.6094	2.2064	-0.57132	1.9408	0.079344	0.30374	2.445	5.1735	6.3639	2.2897	3.1634	-0.36984
-20.126	-9.7449	-19.538	-10.211	-13.129	-15.638	-9.5257	-19.388	-14.409	-12.637	-15.195	-18.641	-19.596	-16.516	-13.501	-16.06	-18.391	-19.011	-17.185	-10.537	-17.006	-15.558	-15.592	-16.479	-12.376	-13.155	-14.48	-13.104	-14.822	-14.039	-13.546	-17.364	-20.443	-14.884	-14.94	-10.986	-14.57	-14.201	-15.943	-17.164	-18.099	-16.179	-13.272	-14.022	-11.799	-14.675	-16.235	-14.421	-13.994	-15.593
-3.6775	-4.7528	-1.1794	-4.2653	-5.6173	-3.8681	-6.5113	-2.5765	-5.5172	-7.412	-4.9091	-4.1665	-2.4038	-4.2175	-4.9019	-2.6374	-2.8002	-4.475	-7.598	-7.2559	-4.4731	-3.9019	-4.3259	-6.2563	-1.6712	-3.8893	-3.918	-0.29628	-5.1521	-7.2277	-4.4039	-3.4318	-0.64457	-6.7863	0.256	-8.5111	-0.032272	-0.861	-2.2409	-4.5896	-2.468	-1.7742	-5.4742	-4.3892	-6.6645	-4.9583	-5.8513	-6.6844	-2.6286	-4.1404
-0.071781	-2.5296	1.525	-3.3519	-3.8168	0.94188	4.3428	-1.7004	1.0627	-4.4179	-3.2324	-1.9254	2.312	2.6938	2.7389	1.4147	0.9854	2.9496	2.0806	-2.1093	0.16267	3.5522	4.7779	3.7433	0.88576	-2.5992	1.51	-4.6467	-1.526	1.8696	-1.0575	-3.3208	-3.0488	-2.9222	-1.5145	-5.4983	0.49928	-0.14672	2.7079	2.2573	3.071	-1.5004	3.5636	1.9741	-0.88902	-2.0759	-0.074847	-0.30713	4.3037	2.0564
7.2157	2.2788	0.13156	0.32378	0.35268	-2.0439	-0.50433	3.1457	3.8736	-0.64403	1.8913	1.4936	3.1286	2.9856	1.6861	4.4195	-2.3426	4.3104	-0.72695	-1.5499	-0.46092	3.8719	-0.71972	-0.58811	-1.6328	2.0886	-0.66686	-2.9744	0.3901	0.27872	0.77077	2.5241	4.9647	2.5358	2.8061	-1.7062	1.5835	7.1384	-1.003	-0.86721	4.7696	2.3311	3.5604	2.4034	3.6218	2.468	2.4829	0.60562	5.8639	2.7501
-12.991	-12.044	-9.5291	-9.4328	-11.286	-11.968	-13.787	-11.161	-7.9815	-10.548	-10.38	-7.4899	-9.4365	-11.251	-13.368	-9.3608	-10.534	-9.5891	-7.412	-11.513	-6.0211	-11.182	-11.998	-10.552	-13.301	-10.778	-12.826	-10.863	-10.132	-7.5928	-10.345	-12.739	-6.2917	-13.152	-7.963	-11.04	-6.019	-15.382	-12.055	-10.01	-4.8005	-10.534	-10.425	-7.0414	-11.792	-12.882	-13.659	-10.329	-10.824	-10.368
3.2727	0.56664	-5.0678	-3.0144	-0.10282	-4.9098	-0.45994	-6.1461	-6.9461	-0.48605	1.8762	-2.9879	-2.6742	-4.174	-0.068514	-2.2353	-2.999	0.1663	-3.9597	1.7745	0.21403	-1.5346	-7.0235	-7.0187	-4.2929	2.3902	-3.6183	-1.073	-4.009	-4.7373	-4.9041	-1.7273	-3.1506	-0.90997	-2.2221	2.5204	-0.51977	-2.2896	-1.2573	-3.6302	-1.7755	-9.1756	-3.2425	-2.1614	-4.8404	-2.4404	-2.7555	-1.0045	-3.5827	-0.56936
10.532	8.6897	8.9437	12.303	6.3479	1.2366	10.477	10.437	11.445	9.2638	8.5188	9.6409	10.202	7.9627	6.1141	10.221	7.1143	6.4189	9.7858	9.7553	8.5714	6.9957	9.274	12.01	12.24	9.1725	8.0697	14.442	12.867	9.8913	14.98	4.0941	3.3772	7.7809	8.9716	11.27	11.205	8.2444	8.7322	5.4899	8.2245	10.714	10.331	9.6564	7.9712	12.296	13.253	8.5019	7.3375	8.398
-2.352	-2.7935	-2.8396	-0.44842	-0.46007	-2.4126	-2.1842	-4.4582	-0.013259	-0.86049	-0.74616	-0.59914	0.16287	-3.3338	-0.93279	-1.8633	-3.1811	-6.6544	3.5955	4.8368	3.7878	-1.5093	1.5003	2.5059	-1.1968	1.5375	0.49733	-0.68283	-2.8899	-4.1506	-5.0926	-1.0194	-3.6417	4.1141	1.4801	-2.8677	-2.2735	-2.1826	-3.4553	5.0886	-3.0826	-1.7972	-0.043401	-0.91834	1.1438	-1.0578	-1.6794	1.1806	-0.80864	-3.2954
-6.348	-5.7254	-2.3759	-5.3704	-0.66789	-2.9289	-7.084	-9.5213	-7.6801	-4.2093	-8.0956	-3.568	-2.5228	-1.3723	-7.4937	-3.1075	-2.3466	-1.6377	-0.40535	-6.4895	-4.3715	-7.6855	-6.0581	-5.045	-3.3082	-4.2679	-0.31577	1.1569	-5.271	-5.9277	-5.701	-5.179	-1.8516	-1.274	-1.7762	-0.67819	-9.9771	-6.4841	-5.7801	-7.1098	-6.4788	-7.4429	-2.3429	-3.3756	-3.9091	-3.9767	-4.9532	3.3044	-6.8791	0.94955
-24.87	-21.05	-17.941	-21.262	-18.45	-19.184	-18.5	-20.862	-21.409	-20.186	-23.52	-23.173	-23.74	-18.664	-23.099	-23.477	-18.876	-19.554	-19.05	-22.868	-19.297	-23.442	-24.817	-18.02	-20.638	-21.841	-17.798	-19.169	-26.049	-20.671	-16.351	-24.88	-18.823	-20.966	-19.856	-21.365	-21.562	-20.923	-18.053	-16.289	-25.557	-17.564	-23.991	-18.958	-21.595	-19.282	-22.162	-19.427	-24.556	-19.914
-0.70224	-2.7194	-0.47542	3.0276	-5.8382	2.7839	-2.6348	-0.3877	-5.406	0.95256	-0.52408	-2.1324	-1.7263	-3.0028	-0.39147	-1.0297	-2.7008	-1.3913	0.93195	-5.272	-1.6428	1.311	-1.4001	0.56566	3.2889	-1.3404	3.6831	1.8044	-0.52308	-3.0173	-0.9104	2.164	-2.6822	-1.4379	0.75974	0.44767	-3.9243	2.5413	-1.5768	-5.4483	-3.7269	0.30366	0.62209	1.2621	-2.7638	-2.4009	-3.2543	-0.13721	-4.3983	-1.0865
0.5725	-0.50324	2.5491	0.91699	-0.34461	0.56058	4.0551	-3.2795	-1.3281	-4.0934	-3.9748	-2.7457	-5.0108	1.2543	-0.87669	1.3546	-4.658	-1.4811	-2.1961	-1.5438	-1.1753	0.13446	1.9234	-8.6323	-1.9245	1.6649	-2.7804	-2.6173	-2.4131	-3.9947	0.07462	6.3534	-3.3523	0.69739	-5.6779	-0.50133	-1.4813	1.6878	-2.7723	-0.15215	4.2804	-6.7023	-0.78812	-3.6929	-0.34962	-2.4346	-2.5435	-4.7522	-0.96637	-6.6789
0.96047	-6.5236	-4.5828	-3.6309	-5.0197	-2.6508	-1.8246	-0.95873	-6.529	-1.4452	-4.1595	-0.70056	-2.3403	-8.0127	-5.4818	-3.0437	-6.1867	2.418	-7.5813	-7.7264	-3.0704	-7.73	-0.46004	-0.10097	-0.93497	-5.695	-4.5565	-4.0656	-1.6292	-4.0299	-2.4807	-4.7971	-2.371	-5.0717	-5.3809	-1.1317	-4.0737	-2.6242	-2.9464	-3.9351	-1.7536	-1.7092	-2.4447	-0.74299	0.9109	-2.0388	-5.9394	-4.2257	0.63974	-2.8647
4	1.9832	3.1166	5.5711	2.7519	8.7616	4.1239	6.2642	5.9649	6.1127	7.3957	6.8054	5.0151	4.2967	7.2088	4.7381	3.3685	5.32	5.1779	5.7225	5.7094	5.9713	7.0687	7.2541	3.1059	5.3938	3.2475	3.6251	5.3912	5.8191	2.6204	6.3629	7.6257	7.706	3.0386	1.2941	4.2062	4.394	3.4546	8.411	3.9781	5.5687	4.273	6.1583	8.1406	6.3701	4.4227	3.0995	7.6603	12.376
-0.29577	-2.9342	-2.2138	-8.0523	-5.0741	-8.3091	-1.2336	-1.968	0.51143	0.94919	-4.2927	-5.8658	-6.1863	-2.7873	-5.5273	-5.9972	-4.4847	-3.1971	-5.6308	-3.2936	0.12388	-5.5159	-4.1305	-3.3189	-6.8709	-2.9881	-4.2454	-4.117	-5.8414	-4.5289	-6.9611	-4.9671	-5.5648	-0.35902	-1.7073	-0.97838	-1.415	-4.8106	-3.8535	-3.0333	-6.5139	-3.9077	0.24023	-1.6954	-3.4255	-8.8398	-5.4838	1.3386	-2.8631	-1.7246
-6.5377	-0.96852	0.53442	0.32708	-0.57364	2.3951	-2.6882	-2.7134	0.19526	-1.7377	3.1453	-1.5614	-2.6624	-1.2438	1.1597	-3.8739	-0.24945	2.5885	-0.60361	0.32508	-0.048017	-1.6077	0.34382	0.36593	2.0614	0.26292	1.3929	-3.1315	-2.6397	0.5025	0.70326	1.3205	1.7701	0.0028646	0.18479	0.45071	-0.43042	-3.8031	-3.1148	-1.2327	-1.2427	-1.8438	2.714	1.4135	-1.175	-1.8272	-0.86042	-1.4737	-4.8165	-1.7473
-1.1617	-1.0472	-3.7466	-0.14098	-2.5778	-3.0531	-1.5892	-3.4115	0.63726	-8.7146	-4.7638	-8.921	-6.7322	-3.2667	-5.7754	-2.8757	-5.4676	-4.3838	-6.6642	-3.1361	-4.5216	-2.9996	-5.0173	-3.8726	3.6576	-5.637	-5.3073	-5.6247	-5.796	-6.2502	-2.3941	-9.3901	-1.7099	-0.93873	2.0345	-2.6731	-5.6943	-4.5061	-4.414	-4.3154	-10.63	-1.6524	-1.6086	-0.069418	-4.3198	-2.2384	-2.8742	-0.76079	-3.8029	2.4721
-12.107	-16.168	-18.497	-14.099	-15.455	-9.6674	-13.961	-14.542	-9.7001	-17.157	-14.021	-12.147	-12.289	-12.346	-14.22	-12.415	-12.775	-14.83	-13.049	-16.804	-16.743	-15.974	-12.542	-14.088	-7.148	-10.376	-10.835	-12.543	-10.485	-14.663	-13.768	-13.898	-14.647	-17.031	-13.97	-17.314	-19.402	-17.177	-12.845	-16.216	-18.417	-14.499	-11.201	-12.364	-15.759	-8.9744	-13.62	-9.9927	-15.147	-11.763
0.8324	-2.9243	-4.5315	0.15688	-7.4884	-1.5645	-0.71232	-0.77821	-2.9772	-3.4241	-2.4455	-2.3625	-5.0489	-1.3436	-8.4255	-2.7763	2.9358	-0.56287	-3.855	5.7723	-4.5421	-4.0756	-0.34293	-2.3624	-3.4181	-3.1647	-7.8948	-1.164	-3.6402	2.7961	-3.715	-3.7507	-1.6016	-2.5885	-1.4058	0.81782	-4.4711	-1.7327	-5.1219	-3.5705	-4.8417	-1.0756	-5.6127	-5.2776	-2.1289	-4.0723	-4.2581	-2.4116	-4.4625	-3.5181
-6.6312	-5.8612	-2.9474	-2.9021	-2.5167	-5.1724	-4.2869	-1.6153	-4.5692	1.1721	2.9222	0.12286	-1.2726	-2.0552	2.9101	1.4085	-2.2501	-2.4247	-1.4631	-4.7378	-5.7856	-2.9435	-2.741	-5.7645	-7.6176	-5.2456	2.8343	-3.6716	-5.3308	-0.40764	1.3742	-4.1418	-0.066427	-1.2057	-1.9258	-3.9963	-0.63474	-3.4901	-1.0624	2.9139	-6.1326	-0.095748	-1.6899	-1.3632	0.50174	-4.5221	-3.5262	-2.3727	-2.2007	-5.1762
-1.5409	-1.2133	-1.1931	-2.4301	-0.41236	2.2395	-2.8862	1.5893	1.0714	0.95797	1.9298	-2.5804	1.7709	2.8113	-3.2646	-6.5447	-2.5306	-5.505	1.8344	1.5218	0.93522	-3.441	0.2188	-4.0657	-0.57279	-3.901	-0.32277	-2.1961	0.20048	-1.7175	0.6491	1.9678	-1.2278	1.9727	-1.2926	-0.89867	-0.33509	-2.0855	-1.6594	2.3357	2.6057	2.705	-0.35516	-5.8213	1.0353	0.11665	0.73868	-4.9217	-4.8831	-4.185
7.632	0.61658	6.0319	2.1915	-1.0061	0.51755	10.308	6.4773	5.4741	2.8899	5.8789	7.3706	7.3158	4.448	2.8087	2.3399	5.1931	2.8777	2.3063	2.6201	1.2176	7.7087	7.0799	4.5023	3.406	5.5106	3.6124	10.013	7.0654	5.8949	5.5621	3.0896	1.2066	4.1367	2.1637	4.4842	3.7531	5.1095	4.7653	4.8391	0.80592	3.115	9.3932	6.5197	7.1398	8.8194	6.6863	5.1909	5.9574	6.2167
3.7153	4.906	3.4753	1.8793	3.122	4.442	8.1395	5.8339	4.3245	6.2244	4.4626	1.3447	5.4238	6.7553	4.1806	5.5935	3.0577	8.6677	3.1918	5.642	4.205	4.7394	3.0334	6.673	3.9268	2.1849	4.7235	2.1497	11.592	7.6181	1.6221	4.5106	3.2503	6.4381	2.3757	4.3078	2.6576	1.8247	9.0661	7.4373	1.8695	5.0219	2.3459	2.3649	0.99616	2.3423	10.266	4.8513	0.22834	8.0376
0.48958	4.0501	-2.4315	-1.0907	1.0484	-0.66023	-5.8629	-4.0303	1.6666	1.0969	-0.39803	-0.51354	2.1999	3.1758	2.4539	1.4665	2.3742	2.2817	6.1368	-1.6907	2.0019	1.1538	0.99821	4.6761	5.3692	3.7492	1.93	-0.88969	3.3287	-4.5748	-0.25898	-2.9364	-0.18451	-0.16365	0.079194	0.81746	1.9984	1.4456	-2.3928	-2.6181	-2.0536	-0.24166	-2.8916	-0.99786	-0.82481	-3.4627	6.4711	1.4964	1.4734	2.5373
-22.165	-12.276	-16.707	-15.183	-16.963	-17.528	-10.787	-12.536	-9.7892	-15.744	-10.174	-11.438	-15.186	-13.769	-10.209	-18.423	-16.795	-18.126	-18.141	-11.474	-10.571	-10.627	-15.255	-17.287	-15.373	-12.799	-12.362	-17.161	-8.9932	-13.653	-11.065	-18.959	-18.152	-15.615	-10.273	-16.155	-14.924	-10.317	-13.313	-18.47	-13.625	-11.947	-18.199	-17.681	-14.244	-13.729	-13.879	-18.976	-17.594	-16.394
-6.0805	-11.775	-13.412	-12.448	-11.288	-9.8382	-15.063	-11.244	-14.988	-9.0609	-6.1661	-6.5079	-13.818	-10.315	-11.79	-12.323	-7.1771	-8.4755	-9.537	-6.9792	-9.512	-9.627	-9.296	-7.6388	-9.6366	-4.4682	-9.1452	-9.6842	-10.15	-9.6018	-7.4041	-11.123	-13.133	-11.436	-6.8136	-4.1157	-2.422	-8.606	-7.2073	-9.1576	-8.1332	-5.8757	-13.462	-13.126	-7.0197	-6.7879	-8.1393	-11.138	-5.8817	-9.6363
-12.26	-9.4199	-7.423	-13.813	-16.448	-14.48	-10.826	-8.163	-10.437	-13.639	-11.517	-12.196	-10.828	-10.773	-11.232	-10.683	-13.618	-11.457	-12.381	-11.795	-7.2824	-7.8186	-12.157	-10.373	-15.564	-15.748	-10.568	-12.846	-13.513	-11.056	-10.7	-14.465	-10.359	-11.95	-7.671	-10.852	-10.714	-14.915	-11.617	-8.8269	-13.411	-16.033	-13.076	-12.366	-13.163	-8.3533	-13.252	-13.627	-9.4527	-13.841
1.0784	6.235	7.0779	5.6135	-1.9027	3.1881	5.9055	4.2347	-1.9517	3.2282	3.1947	6.6948	5.3144	3.0073	3.9486	4.7505	1.7888	-1.1849	4.319	-0.1073	1.7017	4.267	0.19489	0.29314	3.0493	0.37513	2.0897	-2.1273	1.1626	7.114	6.5842	2.7837	0.91145	3.3808	0.58135	4.615	5.8282	-0.14548	1.5896	2.8554	5.7087	6.2926	4.0749	2.318	0.99515	-0.5378	0.96312	1.9506	3.1302	2.1102
-11.72	-11.854	-7.8288	-15.341	-14.5	-10.232	-15.171	-12.931	-15.333	-9.4105	-9.4704	-11.048	-12.316	-11.075	-7.9484	-11.425	-8.9539	-13.924	-9.025	-12.174	-7.3317	-6.7912	-11.816	-8.0204	-12.853	-8.934	-14.481	-14.257	-8.3586	-9.8698	-10.146	-15.287	-8.1253	-6.5997	-12.115	-10.751	-9.3454	-9.0731	-11.096	-10.606	-8.3708	-11.873	-13.71	-10.008	-8.5963	-11.741	-10.444	-13.286	-8.8405	-8.828
4.3603	-3.3545	3.6313	3.2537	1.8288	-2.6501	3.1063	0.29954	0.67697	1.5816	1.7617	-1.3869	3.1921	-0.84421	3.0362	-1.793	-5.274	-3.0256	5.6902	0.42974	2.0291	0.68276	3.3221	2.7419	3.049	1.8031	-0.10291	2.417	-2.2952	-2.6521	5.7438	3.4036	-1.7062	-1.1077	-0.12322	6.9137	-1.5606	0.86875	6.0863	3.1584	2.5737	3.6042	1.8761	2.5689	-1.0112	-0.24501	-0.49123	-1.578	0.08886	0.21515
-0.45654	-2.6898	-2.6214	-2.3497	1.4951	-2.3164	-5.3875	-0.0084293	-3.1039	1.2624	0.0028104	-2.4442	-2.1414	-7.0569	-1.0315	-2.1065	-5.9786	1.2627	0.56955	-2.8632	0.028997	-1.8253	-3.9056	-1.1706	0.094569	-2.345	-4.3673	-5.0807	-1.5162	1.5133	-0.10554	0.47108	-3.7475	3.906	-4.8373	-0.35645	-0.72289	0.66348	-1.2499	-2.3541	0.7011	-5.3752	-0.24912	-1.5538	-2.2345	-2.4752	-0.56253	-6.3278	1.4782	0.92308
1.3719	-1.8987	1.0754	-1.9748	6.587	0.82109	-2.495	2.5573	1.9779	3.0342	1.5216	1.8183	-4.1951	2.5767	1.542	-0.95161	0.77348	1.3787	-3.8101	-0.85754	1.5781	-3.4328	-4.0956	1.7897	3.6654	1.66	-1.425	-0.55721	-1.1555	-3.4658	0.55093	-1.3344	-0.34727	0.65826	-3.1538	6.6895	-3.4949	1.7916	-3.6061	3.5323	1.1377	-1.7571	-2.0908	-2.14	-3.0135	-1.4534	-0.97007	-0.56741	-0.56445	0.61262
-12.09	-11.393	-11.095	-9.2436	-8.7472	-5.2667	-8.0048	-12.383	-8.4549	-16.997	-12.69	-10.786	-11.64	-12.3	-10.086	-10.296	-7.6185	-12.647	-10.398	-8.5092	-9.8461	-11.027	-6.8978	-10.399	-9.659	-12.655	-13.339	-12.496	-10.37	-7.5801	-5.6397	-11.789	-11.731	-10.461	-11.387	-10.67	-10.518	-11.584	-12.137	-8.8518	-11.474	-10.53	-15.924	-11.848	-7.8839	-8.7604	-13.596	-9.5986	-8.8936	-8.3585
-14.019	-10.152	-12.015	-10.198	-11.987	-16.95	-17.166	-12.014	-12.969	-10.096	-12.868	-17.484	-16.044	-15.972	-12.225	-8.8492	-10.196	-15.614	-12.608	-12.254	-15.109	-13.58	-13.669	-8.183	-14.368	-11.912	-16.97	-13.243	-12.863	-10.274	-10.657	-14.981	-13.936	-7.6414	-13.87	-12.585	-12.922	-9.1158	-11.931	-14.612	-18.026	-14.771	-15.477	-14.02	-14.517	-14.577	-14.355	-10.672	-9.5939	-13.18
3.9268	3.501	3.8308	6.9202	2.8605	9.6305	6.7095	5.0059	7.5702	5.9338	5.0899	4.4286	5.6501	0.82734	7.8001	5.4064	5.8366	2.8714	4.424	5.8085	8.4915	5.4168	6.4404	0.24541	5.0404	3.0553	2.7432	3.7363	3.3614	2.0924	4.4808	8.3611	6.86	3.2465	2.4463	1.8718	5.4546	2.1106	5.4642	0.91899	7.0456	5.0169	9.831	11.347	1.5832	0.46033	0.435	9.3555	4.649	4.1096
2.8002	1.1239	-0.85817	-0.25408	1.5291	-2.3381	-1.5666	0.69007	-1.534	-2.2253	-1.1032	1.1106	1.5704	3.1553	-0.46258	-0.86679	-0.66013	0.4797	-3.2966	-2.4065	-1.8642	1.4931	-1.8928	-1.6762	-3.7129	-0.62763	-1.9869	-3.7832	-2.3359	1.2962	1.3418	0.73004	-3.7744	-2.5308	-0.057651	-3.3724	-1.6511	1.6563	-1.8434	3.3003	1.8827	-0.46203	0.15984	0.21903	0.28911	1.8271	-2.2857	-0.55969	-1.5344	0.98159
-8.4572	-19.383	-13.611	-10.293	-13.193	-14.143	-15.918	-10.375	-10.121	-15.753	-17.751	-9.6011	-16.296	-14.653	-13.948	-14.955	-13.04	-15.24	-21.651	-11.422	-15.036	-14.619	-11.138	-12.749	-15.968	-19.459	-17.682	-16.524	-12.65	-15.78	-14.947	-15.546	-15.604	-17.095	-10.992	-12.968	-15.277	-17.637	-13.429	-11.669	-13.161	-10.85	-14.27	-14.881	-13.366	-15.501	-14.19	-12.171	-13.497	-13.924
-9.2493	-9.7345	-9.4998	-11.981	-11.565	-16.436	-10.804	-9.6483	-10.448	-9.9769	-10.871	-8.4061	-9.0871	-8.86	-8.7683	-10.004	-9.6577	-12.055	-12.31	-13.345	-8.5241	-9.5639	-11.745	-13.178	-5.423	-17.407	-9.6114	-11.471	-10.527	-10.552	-7.9262	-9.7748	-9.0139	-7.3839	-12.176	-11.583	-11.045	-15.724	-13.196	-12.173	-9.5697	-8.9648	-10.773	-9.8453	-8.0237	-12.23	-9.7975	-11.647	-12.052	-11.915
-10.686	-10.508	-8.9927	-18.12	-11.893	-13.897	-11.735	-12.209	-17.249	-12.511	-17.014	-13.346	-21.092	-11.907	-13.068	-15.667	-17.443	-14.221	-14.441	-15.506	-18.566	-12.587	-9.9717	-14.128	-19.027	-12.597	-12.98	-12.683	-17.576	-14.107	-10.471	-11.707	-19.679	-17.333	-11.978	-18.84	-17.308	-12.2	-15.658	-12.94	-17.333	-14.47	-15.462	-13.414	-14.927	-14.808	-17.111	-15.594	-12.084	-10.877
2.6868	10.227	7.7601	7.465	9.4203	9.2673	6.9028	9.16	6.3713	8.9683	8.0797	6.5203	6.8926	7.7282	2.5461	4.8055	9.0002	0.073937	7.7625	8.8829	7.6675	4.5627	3.7552	7.0784	1.6904	5.4529	5.9308	4.8405	0.35849	8.1417	7.9534	8.1198	0.38419	5.7949	3.2038	6.1608	9.7599	11.303	6.8886	4.1252	8.0593	5.5898	6.2005	8.8079	5.9053	7.8248	9.1361	1.448	7.5436	6.2434
0.28789	-1.9719	-7.1867	-8.0439	-4.5278	-8.2144	-4.0949	-5.262	-5.798	-1.1151	-5.1127	-1.779	-4.9722	-7.2211	-7.6977	-7.2193	-3.3329	-8.9087	-5.6998	-2.7842	-8.1678	-8.3351	-5.1636	-0.53422	-6.4056	-4.5651	-5.7204	-5.8893	-6.9391	-5.5993	-7.4613	-2.5381	-7.3459	0.45301	-6.5746	-4.5808	-8.1869	-3.8579	-9.3178	-8.5692	-6.639	-6.4697	-4.686	-6.7631	-6.4045	-3.8118	-3.0004	-7.4858	-4.3115	-3.869
-2.7995	-4.9986	-10.776	-2.4383	-0.63911	1.4021	0.90673	-1.6126	-2.2616	0.65136	-0.1478	-0.18053	-4.1006	-3.1739	-7.5823	-4.6009	-0.43821	-2.5358	-1.5177	-5.9438	-5.5144	0.28076	-4.9787	1.8999	-6.6862	0.56101	-7.635	0.303	-1.0017	-0.62767	-2.6304	-2.8767	-0.13266	1.618	-3.7346	-2.3269	-4.7874	-0.56852	1.3926	-4.2216	-2.2619	-0.10945	-1.4877	-2.3833	0.81177	-3.4424	-1.3944	0.35029	-1.3687	-5.1382
4.4487	-1.5953	-3.0827	4.5558	0.40595	0.70917	0.53734	0.84168	0.028551	4.6214	0.23647	1.7442	0.52186	4.0518	4.1913	1.2334	0.66347	-1.5441	-0.45069	3.0268	1.0951	6.4506	3.4435	-2.8542	-1.5352	-1.0662	0.61906	2.1353	5.926	-0.039219	2.9527	3.6635	1.549	-0.77706	0.45266	-0.98665	2.8527	3.2063	4.0319	3.0425	1.5792	3.9242	3.6387	4.0689	-0.82871	2.4328	2.6889	0.57587	5.5605	0.11838
11.183	3.7551	6.8716	7.6485	9.1498	11.209	9.8764	9.1542	5.8446	9.1339	10.803	9.9024	13.181	11.325	5.4954	6.8597	9.4897	9.3361	8.3225	4.8004	6.0993	10.037	8.6744	5.4918	9.9599	7.4763	4.3162	6.0969	12.215	7.0898	6.1736	8.5699	7.1575	9.6571	7.9019	8.5291	6.2816	9.3597	6.6732	6.2752	5.5333	10.239	8.4008	8.6317	4.6647	7.0149	6.1623	8.8979	9.2665	7.2705
-5.1002	-4.6459	-3.542	-2.3257	-8.6566	-4.299	-1.4008	-4.1241	-2.9896	-4.4063	-3.9946	-5.365	1.7368	-2.5472	-2.795	-2.7384	-5.2911	-3.8135	-4.4795	-8.9302	-4.6002	-5.8252	-6.048	-2.8394	-8.2783	-7.6588	-2.61	-2.9505	-7.009	-1.1575	-4.2253	-3.0307	-3.5876	-6.9094	-3.1161	-4.3536	-3.3145	-2.5379	-4.0595	-10.067	-4.2891	-3.8057	-4.3583	-6.1276	1.6118	-9.9226	-1.7184	-7.8356	-7.5768	-4.1002
0.42518	2.8531	1.7884	-6.37	6.4142	4.6931	-0.75647	-0.42272	-1.0606	-4.6674	-6.8405	-2.5451	2.8995	-0.92479	-1.4092	-0.026549	0.9544	4.6642	-0.34575	1.486	1.756	-3.1615	-4.752	4.3418	-3.7091	-0.27407	0.26568	5.5035	-0.92462	-0.68176	0.55243	-2.8437	-3.7096	1.8973	0.07671	-0.17919	2.2308	2.2751	0.62352	-2.1225	-1.9979	-4.2247	2.4349	2.4024	-0.87339	-2.0424	-3.5719	-0.801	-3.0661	4.2251
-2.6885	0.32958	-0.6888	3.5625	-0.18915	-0.19844	-3.5955	1.6902	2.462	-1.1799	-1.7139	-0.26682	-0.71175	-0.21715	-1.6299	-1.7736	-1.699	1.0375	-2.9035	-2.0649	-1.5546	-0.86721	3.3487	-0.14343	-2.0525	3.7661	-0.90662	-1.399	4.1187	0.63004	3.4764	-1.61	2.7572	1.9024	0.44981	-3.266	-0.20408	0.30342	-2.9293	3.8738	0.55289	2.5231	-2.1826	0.88205	0.98731	1.7652	-2.7453	0.96249	2.2188	-0.73945
-4.493	-2.3019	-1.4675	3.0967	1.6883	1.0326	0.61303	-0.11114	-1.8577	2.694	3.9828	0.52725	1.3204	-0.70459	2.0319	-2.2845	-0.62148	1.0325	1.6496	-0.98724	1.4935	1.412	-0.12009	-0.57917	2.3027	1.0128	-0.1819	-0.75409	-1.6775	4.5084	-0.87845	0.42767	2.9388	-3.9826	1.0453	-3.2027	1.8849	-0.47738	-0.65474	0.7235	-5.8104	-1.5701	3.0292	1.2736	0.31474	3.3037	-0.68386	1.149	0.91768	-6.2751
-6.9468	-2.5987	-6.1874	-3.8543	-5.1877	-4.564	-7.49	-5.7304	-2.3003	-4.7935	-1.1251	-6.7592	-5.6098	-6.538	-3.9306	-3.4695	-6.9017	-5.3049	-6.0663	-4.8776	-7.4456	-5.8252	-4.1878	-4.8161	-10.698	-4.2597	-7.7951	-2.5166	-0.003579	-10.36	-5.6078	-2.6019	-3.353	-6.2294	-5.2021	-5.2639	0.15354	-3.4317	1.0904	-2.5766	-3.2523	-2.3564	-5.3856	-7.8141	-3.219	-6.8497	-10.275	-5.9252	-4.5844	-3.6793
7.5822	9.0939	8.9891	11.606	9.864	12.421	9.9855	10.593	10.304	14.11	7.1149	12.233	6.7202	7.9598	8.3963	7.6946	11.071	11.389	12.036	10.156	7.317	14.512	10.462	8.3169	5.3558	9.0215	10.086	9.817	9.3395	9.8961	8.0599	10.731	6.449	11.617	6.4375	7.5248	13.191	6.6274	6.2472	4.9808	9.8775	6.4858	11.28	6.8006	12.909	9.4359	7.764	8.7016	8.8334	11.538
-0.15322	-6.1611	-8.0696	-9.2951	-7.3166	-7.4654	-5.0585	1.47	-5.8065	-5.1575	0.39488	-8.4805	-4.9064	-3.3673	-5.5887	-3.9445	-1.392	-4.8883	-6.1762	-1.3761	-6.5198	-5.1205	-3.5486	-10.833	-5.4682	-4.0628	-6.7939	-6.0305	-9.8684	-3.4291	-2.5131	-7.7592	-4.8567	-3.9499	-0.94832	-7.2916	-3.2108	-3.8369	-3.5964	-4.7849	-4.5318	-2.3132	-5.15	1.5626	-8.012	-7.0294	-4.6865	-3.2385	-3.8455	-1.4589
-4.9317	-3.4934	-4.3883	-4.343	-5.4314	-4.1101	-2.5663	-2.1753	-7.8642	-3.6102	-6.1177	-1.0582	-6.427	-3.4131	-5.9198	-3.6526	-7.3733	-6.6515	-5.9407	-5.773	-3.7626	-7.1467	-3.6275	-9.0545	-2.5979	-0.29501	-3.6168	-3.4721	-6.2996	-0.10857	0.62249	-3.6675	-5.5698	-4.9947	-6.9052	-2.9179	-6.1998	-1.0492	-5.8079	-4.0122	-4.9655	-4.2601	-3.4932	-3.5273	-3.7121	-0.49274	-4.6716	-7.2714	-3.3424	-4.7923
-19.317	-20.095	-25.105	-18.851	-19.582	-20.079	-21.325	-17.928	-22.711	-19.397	-20.867	-23.663	-22.985	-21.421	-22.793	-17.609	-16.039	-19.391	-24.506	-24.207	-20.088	-22.361	-16.537	-14.486	-22.074	-19.008	-20.486	-21.427	-20.172	-21.981	-17.405	-19.672	-17.902	-20.119	-23.349	-21.901	-19.856	-22.882	-22.6	-19.113	-22.832	-19.716	-25.156	-21.001	-20.997	-19.761	-18.596	-17.515	-19.759	-19.252
1.8434	-0.1202	-0.92637	4.1215	4.3109	4.1737	-0.46462	2.383	-1.5038	-0.59653	-1.7801	3.3586	4.1493	-0.81274	0.22297	-1.1939	-1.1993	-3.9488	2.1843	-0.97478	-1.9983	1.4884	1.545	3.7191	4.3262	-1.7431	0.44947	3.5647	3.1578	1.6662	-3.0179	0.38312	1.8267	2.9335	-1.7641	1.7743	3.8624	0.0483	0.52226	2.2376	0.47259	3.3327	0.57475	0.88819	-0.21781	4.0038	1.2707	4.9073	3.0579	-3.5253
-3.969	-7.9464	-6.1518	4.5146	-6.4622	-3.5694	-8.3845	-2.2402	-3.0169	-4.5942	-10.953	-5.0816	-9.5111	-9.354	-3.1672	-4.8063	-6.0225	-6.4663	-2.1776	-4.9382	-4.5793	-4.304	0.076642	-12.712	-4	-7.5421	-8.686	-4.9984	-4.0043	-3.426	-5.2116	-4.7233	-9.4925	-1.5469	-4.2462	-4.9375	-13.378	-8.5649	-3.2305	-12.19	-6.311	-9.2112	-5.1246	-5.5122	-5.0634	-6.0641	-5.8371	-7.9179	-7.7883	-5.9118
-22.827	-22.144	-26.482	-21.175	-19.518	-22.366	-23.688	-21.917	-17.112	-21.519	-22.452	-22.695	-16.28	-24.84	-18.959	-23.365	-21.889	-17.763	-25.341	-22.013	-20.766	-23.676	-23.667	-23.047	-23.698	-26.56	-21.304	-20.475	-22.93	-20.978	-24.022	-23.152	-23.938	-21.324	-20.125	-20.973	-22.682	-22.314	-20.173	-26.827	-23.561	-19.552	-20.145	-28.931	-22.19	-23.066	-23.26	-25.493	-18.976	-21.111
-3.2323	-1.597	0.25202	-4.8569	-0.67471	-0.25538	-3.2832	-2.452	-0.23996	-2.2322	-2.9741	0.35533	-4.8711	-2.8767	-0.29613	-3.6811	-1.2512	0.22773	-5.9293	5.2606	1.3734	-2.6033	-2.7174	-1.1745	-10.1	-5.3082	0.30991	-2.6117	-4.7575	-3.4782	-1.7613	-3.5383	-2.6789	0.87721	-5.2096	-4.4881	-0.62108	-5.0482	1.0328	-5.5024	-4.0535	-2.3017	-0.12206	-0.98636	-2.6666	-3.1032	-0.63592	-1.9231	-0.42485	-4.6828
-12.305	-13.851	-14.795	-8.4329	-12.853	-16.789	-17.097	-17.438	-10.745	-11.615	-17.611	-15.323	-15.696	-9.7389	-13.422	-15.251	-12.795	-10.21	-10.344	-11.071	-8.8223	-14.387	-10.644	-13.267	-13.322	-11.864	-10.013	-12.21	-15.229	-15.384	-13.086	-7.7728	-13.757	-13.281	-7.9508	-14.961	-5.674	-11.406	-10.825	-12.724	-13.49	-9.0928	-12.159	-9.5219	-14.784	-13.242	-13.393	-16.994	-11.97	-11.852
-10.035	-12.985	-11.243	-11.355	-13.945	-13.426	-14.803	-6.7076	-7.444	-15.835	-10.757	-9.1069	-12.386	-12.805	-7.0004	-15.684	-11.111	-15.719	-12.683	-9.2145	-4.6993	-11.66	-16.449	-7.0681	-14.061	-12.387	-9.3981	-10.567	-13.85	-9.5559	-9.8034	-14.495	-10.979	-9.0843	-14.441	-11.289	-8.2688	-11.253	-13.933	-13.729	-9.8343	-10.696	-16.234	-16.97	-10.987	-10.825	-14.847	-7.8623	-9.8105	-12.614
-3.4562	-1.335	1.2024	1.0518	0.21588	-1.0845	-3.1944	-2.8693	-0.78324	1.4856	-4.6826	-1.0302	0.61506	-4.2241	-2.1736	2.0018	-3.2926	-0.27021	-0.57889	-3.1989	3.7624	-5.825	0.75974	-4.6714	-0.10941	1.1371	0.019146	2.7079	-0.28495	0.81566	-0.67466	3.2132	2.4777	-2.7631	-3.372	-6.9792	-2.7706	-2.0333	1.5467	0.13926	1.3843	-3.2957	2.8247	-0.091176	-4.8355	-2.9575	-6.4981	-2.901	1.7481	-0.91323
-0.53046	1.6892	-0.41564	-2.4928	0.52965	-4.216	0.96099	2.3667	-1.7215	-4.3171	-0.038823	-0.83409	1.8442	-4.0385	4.9498	0.11107	0.82958	-1.4786	-4.0387	2.3451	-1.0313	0.0072605	2.6109	-0.45293	0.17059	3.6386	-4.4275	-1.38	-1.7304	1.3088	-1.4285	0.93511	0.50194	2.332	0.45691	2.1355	-2.8831	-2.9608	1.5257	0.3698	-2.6911	6.5945	1.3563	0.48903	-2.628	3.2101	2.1279	0.98428	7.1517	1.8312
3.3553	2.6051	-0.32324	-0.17933	-1.7777	1.8696	6.3092	-1.3669	1.5705	2.9842	-0.38854	-3.5672	-3.9408	-1.3188	2.6167	2.5574	-1.5982	-1.6854	-2.5918	0.24079	4.3262	3.1429	-0.1039	2.5577	-0.11788	-3.643	1.4973	-2.3229	-1.0072	0.49099	0.86318	4.4277	2.0261	2.1313	2.3199	-0.59603	-2.5603	-1.7972	-1.9796	0.94186	-1.0489	0.17678	2.9168	2.753	2.6005	0.078994	-2.3912	-1.2994	0.54239	-1.8494
-5.9437	-14.236	-10.12	-10.073	-14.338	-9.351	-12.135	-11.952	-4.6412	-10.466	-16.393	-9.1387	-11.256	-11.443	-12.135	-14.15	-10.849	-7.9201	-8.4032	-14.22	-9.4927	-7.8671	-11.499	-10.887	-15.044	-13.675	-13.695	-11.47	-9.4798	-11.415	-8.0167	-12.481	-12.088	-10.198	-8.0978	-10.212	-14.83	-15.865	-12.265	-12.519	-8.1279	-11.436	-9.5087	-17.189	-14.268	-14.132	-7.1012	-11.634	-13.853	-11.048
-11.263	-12.055	-12.002	-11.37	-8.5623	-11.267	-12.757	-11.193	-9.5445	-9.8581	-5.8429	-9.4529	-8.0315	-7.9959	-6.6851	-10.392	-10.633	-9.4515	-8.0983	-13.335	-9.0849	-10.307	-5.6523	-5.9104	-11.244	-11.57	-9.4166	-9.1249	-13.926	-12.824	-9.3979	-11.729	-12.868	-10.809	-10.228	-9.0703	-9.9764	-11.849	-10.695	-7.8656	-9.7334	-7.0552	-12.89	-12.582	-7.8636	-14.611	-10.001	-11.954	-11.196	-13.914
-5.248	-6.0592	-8.7611	-2.6527	-4.4758	-8.8747	-2.7841	-7.3596	-7.0865	-0.38956	-5.3071	-1.1957	-4.6449	-4.5247	-2.2448	-2.5367	-6.5911	-10.114	-3.2973	-7.587	-1.3752	-7.6056	-4.8512	-5.8501	-4.4194	-5.3187	-4.3386	-4.1664	-0.39662	-7.3466	-0.35586	-3.2396	0.30656	-6.1673	-5.7409	-6.7113	-6.3283	-3.4402	-8.847	-6.1774	-2.4468	-7.1001	-5.7955	-8.7714	-2.9992	-5.6519	-7.6155	-5.2432	-1.9512	-6.1976
4.4571	0.49361	0.84548	0.29526	-2.4692	-0.14059	0.018098	-0.28075	-0.40498	1.2886	-0.43154	4.7073	0.59015	2.73	3.8727	2.4135	-1.496	-1.2026	1.2069	-3.08	0.98217	1.6984	3.1548	3.0518	1.3528	1.2281	1.688	-3.2456	2.5931	-1.2561	0.78827	-0.59376	1.7561	-1.6319	1.4085	-2.1948	2.0879	-3.6772	5.7789	2.2118	4.0081	-1.9632	-2.1168	-0.017611	2.3822	-1.6134	1.559	-3.5912	5.6475	1.4188
-0.678	-1.6076	0.075329	-1.4773	1.0037	4.6303	0.675	2.8221	-3.0579	3.6271	-1.6632	1.8971	-2.3225	-5.2298	-2.1599	3.8275	1.5337	1.8669	-0.37382	-1.7871	1.1571	1.001	1.8313	-2.0742	2.423	-3.8406	5.3781	4.3277	-0.65579	0.37372	-0.51306	1.7191	-1.906	-2.7588	0.094174	-1.2854	5.3946	2.6471	-0.54548	-0.70014	1.3157	4.1479	1.9245	-1.0637	-0.9336	1.9699	3.0167	1.7416	-0.69602	1.5547
-6.5249	-1.6403	-2.2908	-7.7372	-7.5284	-4.8348	-6.009	-10.109	-1.8623	0.86465	-4.2012	-4.3444	-5.3713	-8.0738	-6.5616	-2.7842	-3.5077	-4.5132	-4.3684	-7.3814	-5.8486	-4.2841	-4.0407	-3.6271	-4.8683	-7.8863	-5.8111	-6.8684	-4.4245	-5.7629	-7.9391	-7.1763	-4.4632	-1.6262	-4.1683	-1.8645	-6.5777	1.1459	0.19319	-3.2248	-3.0245	-1.4918	-5.4584	-7.8849	-4.179	-3.3747	-2.4015	-7.1765	-4.532	-6.082
0.14331	-4.4538	-3.2127	-0.55207	-4.1405	-1.0872	-3.9181	-1.9221	-6.3691	-2.2923	-1.5148	-0.66873	-3.8686	-6.1162	-5.7093	1.8379	-5.5228	-8.1028	-2.6569	-0.96604	-4.8349	-6.1318	-2.8447	3.1576	-4.4403	-0.51345	-3.7821	-3.8798	-1.8207	-3.9759	-4.1903	-1.7704	-4.8019	-3.9257	-5.9042	-4.4891	-5.6537	-0.017037	-1.2948	-6.8503	-0.99521	0.023773	-1.6204	-4.3587	-10.385	-5.0544	-3.4276	-4.6292	-1.6722	-5.8823
1.1807	4.0644	2.0459	-1.7843	0.26562	0.52714	2.1546	-1.6821	0.46304	2.7408	1.003	-1.1919	-2.763	-1.3889	-1.5325	-1.0412	-1.2726	-0.23597	-3.2837	2.0037	2.1758	-0.65596	0.4346	-2.7792	-1.1629	-0.83728	-2.3856	-0.24401	-1.027	2.638	3.2072	-1.6002	-2.0403	-0.060487	-2.8565	1.5897	-1.265	-4.5503	1.8528	-3.3324	-0.69655	-0.74803	-2.1749	0.31188	-1.4175	-1.2963	-0.061118	-0.2609	1.5525	-0.033537
-12.051	-14.893	-11.428	-11.047	-11.616	-11.804	-10.595	-15.119	-12.083	-12.733	-13.535	-16.339	-14.957	-9.8986	-13.48	-9.4311	-16.267	-12.903	-13.198	-17.491	-11.654	-15.196	-15.445	-11.933	-14.743	-15.838	-12.513	-11.612	-13.614	-9.5743	-16.009	-10.607	-12.516	-15.611	-14.566	-10.956	-15.9	-12.589	-16.595	-14.759	-12.133	-12.166	-10.036	-16.971	-11.262	-12.547	-10.743	-11.559	-13.034	-8.4474
0.45055	-1.1631	2.2194	-0.96917	2.617	3.4249	-2.4246	-0.09152	6.0571	-2.2439	1.1186	1.9674	1.2293	5.2634	2.117	-3.8459	1.8742	-0.42092	2.8564	-1.1166	1.6541	4.2748	-2.3525	-2.1607	3.1274	3.8141	5.1569	3.3538	-2.105	4.594	-1.6564	-2.0359	-1.3913	-1.3298	-1.4524	1.5012	1.8665	5.1573	1.5754	-2.4693	3.1862	1.6851	0.72274	2.119	0.46493	1.8232	-3.1829	1.8467	0.83128	2.2235
-14.54	-11.264	-13.348	-9.276	-9.8389	-12.567	-8.9507	-9.6751	-8.9786	-11.379	-14.916	-7.3884	-12.363	-15.985	-11.857	-14.882	-9.802	-11.51	-13.882	-16.763	-7.1617	-16.501	-9.7064	-11.85	-11.096	-12.207	-10.367	-11.182	-13.678	-14.026	-11.199	-14.127	-9.8373	-7.0109	-15.504	-13.409	-7.8163	-8.0322	-13.797	-9.565	-11.822	-10.261	-10.141	-9.8723	-8.0327	-12.152	-7.8191	-15.49	-11.599	-12.044
-2.6091	-1.9558	-2.0609	-4.8426	-6.4126	-4.6109	-5.1794	-8.2889	-3.012	-7.6475	-3.286	-4.786	-5.8364	-7.7671	-9.1954	-7.6117	-7.7989	-8.5592	-8.961	-4.3365	-10.953	-6.1788	-6.7722	-0.86959	-5.271	-3.6874	-6.8426	-3.8982	-5.2603	0.096481	-4.9738	-10.984	-10.1	-5.52	-7.0922	-8.7051	-2.6876	-7.6334	-8.7549	-6.4938	-3.5611	-3.3047	-6.7421	-3.4773	-5.2474	-8.2092	-1.9964	-3.9412	-4.5178	-5.4233
-2.4785	-1.665	0.39069	1.2251	1.729	-3.463	-7.3633	-9.1282	-5.2035	-1.6633	-6.9022	-2.5483	-4.0965	-6.9261	-2.3603	-2.2518	-3.2362	0.53305	-2.9288	-6.0858	-5.4657	-3.5582	-1.5128	-3.3292	-0.064748	1.1449	-3.5861	-3.6946	-6.7212	-3.0345	-0.68283	-8.751	3.1945	0.37105	-1.7171	-1.6232	0.56266	-0.91099	-7.1929	-2.4145	-0.76756	0.12524	-3.5906	-2.3597	-5.647	0.64269	-3.8721	-7.6619	-0.43205	-3.6756
-13.055	-9.9107	-12.216	-11.166	-13.018	-15.12	-14.359	-12.23	-13.789	-11.179	-13.18	-15.918	-16.671	-15.963	-11.762	-15.038	-10.462	-11.425	-14.176	-11.652	-16.293	-15.74	-13.497	-12.447	-13.902	-14.602	-13.783	-11.974	-17.144	-16.565	-7.5015	-12.613	-14.926	-15.218	-12.737	-14.125	-11.659	-15.16	-13.414	-11.355	-17.56	-12.811	-14.392	-15.055	-12.392	-12.208	-12.333	-12.135	-10.139	-10.484
-7.1534	-4.055	-5.8391	-6.2556	-7.0897	-12.828	-8.086	-1.0792	-6.5826	-7.1423	-6.6827	-4.7912	-4.237	-6.9726	-3.879	-1.4756	-6.4495	-6.0903	-9.4684	-10.177	-8.0653	-11.455	-5.6822	-8.5432	-3.6963	-8.6614	-6.8344	-6.7587	-8.0222	-5.7034	-7.8303	-7.6392	-6.7632	-4.6637	-8.6909	-9.8342	-7.471	-6.6419	-8.8872	-10.026	-7.9092	-11.85	-10.384	-6.7738	-2.7914	-6.2271	-8.782	-11.378	0.39281	-8.8491
4.2126	3.347	3.19	2.746	2.5067	1.5815	2.7708	2.2732	4.6672	2.6606	3.8627	4.8512	1.7066	-2.6166	4.2784	-2.6015	2.3754	0.50394	3.8686	0.28018	0.79197	2.2135	2.9378	-1.1913	-1.4177	2.8574	-3.4978	7.2488	1.0039	-0.59324	1.8784	-0.76611	6.5037	3.3818	-3.1877	0.79822	2.3672	1.7637	-0.7591	1.5426	2.9331	-2.6737	-2.2077	0.95932	1.3657	0.13883	2.2129	4.6088	3.9708	1.3464
3.22	-0.060159	0.26867	3.9298	2.7982	5.959	3.5046	2.0152	4.7616	2.4886	4.5746	4.4535	4.8577	-1.8698	3.6854	3.7745	4.2531	7.1499	6.3069	7.6213	4.0477	4.3143	1.1224	0.94667	7.6344	1.5924	1.969	1.2555	0.67365	0.72256	4.423	1.828	3.2324	-0.50269	2.7248	6.4606	2.2093	9.3736	3.3364	5.2595	-0.56314	6.1244	-1.2053	1.7101	3.6351	3.639	4.7346	3.6614	0.1592	5.7872
-2.246	-1.6874	1.4512	0.77616	-1.6245	0.36875	-1.1811	-1.7305	-1.911	-3.3787	-0.85233	-0.39739	-2.4036	-4.5373	-1.7423	-0.91061	-2.3272	-0.1465	-4.1502	-0.89993	0.68517	1.6362	1.5607	-0.65334	2.5198	1.443	-0.29242	-0.51302	2.2021	-1.7452	0.78513	-0.52444	-0.44826	-2.0698	3.7369	0.55712	3.0586	5.5688	-1.2426	-1.7454	-2.3301	-0.37446	1.3027	0.97975	2.4391	2.177	1.7725	-0.594	-0.47506	-5.4203
-11.819	-11.092	-14.826	-13.502	-8.7435	-12.619	-14.757	-12.184	-14.45	-10.924	-12.132	-11.189	-14.144	-15.186	-15.331	-11.448	-12.271	-10.637	-7.7718	-8.7333	-13.223	-11.078	-9.8097	-11.946	-11.095	-12.338	-7.9347	-11.899	-11.542	-13.683	-12.494	-11.241	-15.57	-8.1012	-11.474	-9.8244	-13.018	-8.1983	-14.186	-7.9418	-16.58	-13.342	-18.136	-11.01	-11.586	-11.622	-7.0392	-9.655	-11.091	-7.6125
-5.6843	-4.0773	-6.8101	-5.1476	-2.2654	-4.4474	-6.9224	-3.2366	-5.8748	-3.1267	-7.812	-5.5991	-2.9207	-4.4153	-3.7196	-8.696	-6.6345	-4.4285	-3.4711	-2.6978	-9.6497	-8.1847	-12.751	-0.30002	-4.6443	-6.5361	-3.9814	-6.9505	-8.2448	-6.3253	-5.0152	-4.3594	-9.3238	-11.532	-9.3882	-6.118	-9.6909	-7.8033	-6.0915	-4.9949	-3.1469	-4.9176	-10.847	-5.8836	-4.9558	-8.7323	-1.3109	-8.6584	-3.1287	-3.2504
-1.4179	-1.6282	-1.5378	1.3375	-3.0562	-1.8764	0.019554	-1.4563	1.9984	0.86446	1.449	-1.9011	-1.2015	0.016343	0.91481	1.6312	-0.99158	0.081248	-3.0661	-2.4865	-1.1535	-0.74701	-2.3035	-2.9047	-1.9806	0.75385	0.21379	-0.83323	-1.718	0.92243	-1.7249	0.75844	-0.75758	1.8952	-0.50594	2.1555	3.5387	-2.345	0.28716	-0.021155	0.054375	3.7716	6.4647	3.9227	-1.9904	2.5617	0.15732	0.3843	-1.815	3.0643
-5.2536	-1.8151	-7.4088	-7.0047	-2.8675	-7.4485	-8.5819	-5.2133	-6.9847	-4.7579	-3.8688	-7.6048	-6.0422	-11.414	-8.7189	-6.8433	-3.5586	-5.4849	-6.8354	-1.5771	-0.46349	-9.5736	-2.2203	-10.141	-3.7607	-5.5257	-3.9842	-3.9844	-4.9755	-3.6618	-1.6899	-8.8347	-5.5482	-5.6375	-6.2488	-7.0672	-2.7611	-4.2752	-5.3507	-3.3771	0.28834	-3.452	-1.2047	-6.5967	-8.7956	-6.7318	-5.6394	-4.4991	-9.1401	-5.6548
-8.914	-8.7158	-12.853	-9.9833	-8.448	-6.235	-5.0717	-7.3045	-11.848	-5.3269	-7.819	-4.6165	-4.4879	-8.341	-10.981	-4.7251	-7.7985	-11.813	-13.957	-10.733	-10.346	-10.476	-12.291	-12.327	-11.376	-5.4962	-5.4965	-10.851	-12.163	-8.0167	-9.162	-7.7064	-9.7001	-10.992	-9.7429	-10.778	-11.924	-7.5288	-11.339	-8.478	-12.145	-12.034	-9.8005	-6.0772	-8.0344	-11.484	-9.1351	-13.187	-9.0277	-3.9196
-3.7014	-3.7983	-7.7214	-6.2627	-4.9663	-5.8968	-4.6753	-5.4665	-8.2577	-2.742	-5.2682	-5.6003	-4.3934	-6.7306	-4.1619	-7.5405	-1.8011	-5.4795	0.72141	-4.0881	-2.4878	-4.0293	-8.0935	-3.5048	-9.216	-4.2988	-2.7238	-6.9601	-1.3963	-4.1934	-14.426	-10.128	-4.725	-7.071	-6.0929	-7.0039	-2.6551	-3.9017	-12.246	-3.2441	-5.7397	-2.3625	-3.4382	-3.7204	-8.8553	-6.1807	-5.8146	-9.2219	-3.2146	1.814
-10.25	-1.8436	-6.7501	-2.2398	-0.18657	-8.6036	-1.9457	-9.0871	-7.9189	-0.79806	-5.4852	-4.8602	-7.6435	-4.7934	-1.3949	-4.5852	-2.7198	-3.4007	-4.4868	-2.9531	-9.3662	-6.7134	-6.5667	-8.1478	-1.2876	-4.4004	-5.1034	-3.364	-6.8333	-6.1345	-3.6976	-6.5307	-1.2603	-7.8615	-3.4669	-8.902	-3.4241	-5.2811	-6.1085	1.5004	-6.1061	-11.783	-2.455	-4.0187	-3.3105	-5.3535	-4.2609	-5.4657	-2.0026	-1.6525
-4.0163	2.5235	1.056	-0.87815	0.99429	1.315	-1.0693	-0.32667	-1.7967	1.0717	-3.2088	-1.4996	1.3626	-2.3595	-1.0981	0.94251	1.2727	4.8422	2.2188	-0.078148	-4.6309	-2.7943	-1.2434	-1.8304	-1.4072	-0.83965	2.091	-3.2142	-3.7403	3.6237	-0.25116	-1.2326	-1.7343	-1.372	0.20714	0.17882	5.0708	0.6406	7.5799	-1.844	2.5826	4.3133	0.32706	-1.1924	1.5774	-3.2442	-2.0305	4.2993	-0.63745	-2.2945
-11.223	-8.6028	-9.2199	-10.43	-4.4141	-12.016	-7.0476	-11.028	-8.1463	-10.028	-10.998	-9.7833	-8.2033	-5.9342	-5.7787	-11.008	-12.742	-10.028	-8.9498	-11.354	-9.2149	-13.296	-13.381	-9.3991	-9.533	-6.6932	-7.7809	-9.0529	-10.558	-8.9284	-9.1797	-7.8556	-10.99	-7.0034	-10.294	-8.7378	-12.548	-5.597	-10.128	-9.6341	-7.0547	-12.522	-9.1746	-13.042	-10.37	-12.319	-7.3254	-9.9595	-9.7782	-9.4494
-9.746	-13.026	-12.447	-6.5756	-12.253	-5.4846	-7.3069	-14.114	-12.594	-12.601	-14.208	-11.965	-10.883	-7.215	-2.3892	-7.6939	-8.8987	-15.463	-11.374	-14.615	-10.058	-12.422	-5.9067	-10.028	-10.8	-13.45	-11.392	-11.82	-8.7921	-11.44	-9.8809	-9.318	-13.186	-4.909	-9.7961	-12.65	-10.926	-5.6664	-8.2654	-7.143	-11.038	-13.45	-11.305	-12.988	-9.8515	-9.9302	-12.994	-8.1738	-12.257	-8.3114
-3.2699	-1.6189	1.0128	-0.55106	1.2876	-0.21697	-2.8511	-0.00041139	-1.8787	-2.1947	-4.667	2.8568	-0.39411	-1.8259	-2.9029	-5.2518	-3.1259	-2.7362	-4.3836	0.93806	-2.8516	-3.6636	-0.47982	1.3946	-1.5492	-5.2549	-1.5671	-1.6718	1.5357	-2.7992	-2.4459	-3.9683	0.61113	-1.383	-0.91444	-0.66379	-3.4786	-2.177	-5.0537	0.40549	-2.8594	2.9335	-3.2623	0.83991	-1.7131	-3.2634	-2.3079	3.0966	-3.3014	-3.2199
-0.96071	-4.8787	-4.4445	1.8648	-3.9574	-5.0116	-5.3862	-0.6014	-6.6077	-1.8923	-2.6191	-1.2534	2.4459	-3.1962	0.22632	-5.9829	-0.17277	-2.3343	-3.9517	-1.8892	-4.4906	-1.0227	-1.802	-0.83857	-2.9545	-5.1332	-0.71619	-5.1198	0.093112	-2.6318	1.4927	-2.0739	-0.16099	-7.6913	0.23674	-0.81575	1.3368	-3.0425	-0.64418	1.1141	-4.4126	-0.62986	-2.5067	1.167	-3.2327	1.5397	-1.1207	-2.8614	-2.5129	-4.5377
-11.826	-10.56	-8.9405	-8.0099	-7.698	-7.9891	-9.3349	-13.66	-7.9092	-8.8158	-10.615	-7.4031	-12.698	-7.2809	-6.8149	-8.0481	-10.445	-8.9527	-8.0716	-12.774	-5.2924	-8.1842	-9.0528	-8.0073	-11.525	-9.8718	-9.8682	-10.78	-10.78	-9.1736	-6.3528	-6.551	-9.585	-9.0365	-11.751	-8.8225	-11.748	-7.2115	-7.6718	-9.4597	-9.8145	-12.093	-11.847	-12.199	-6.8919	-8.428	-11.825	-11.15	-12.275	-9.8293
8.67	8.4009	14.718	12.015	12.358	8.2843	12.484	11.386	13.108	13.149	12.184	2.6679	13.892	10.337	11.194	10.953	8.279	7.8916	9.4592	7.7863	5.896	9.1031	8.6334	10.176	10.464	7.8695	12.731	10.01	7.0656	6.7441	9.8803	11.866	13.863	9.6994	10.594	7.1239	9.2964	13.013	8.3972	10.357	12.501	4.2721	7.4695	7.9178	11.319	9.79	9.9649	10.156	8.9393	11.224
-8.8883	-8.5268	-7.3362	-14.874	-12.99	-11.927	-15.5	-9.1728	-10.288	-7.8548	-11.675	-11.5	-10.76	-9.6408	-12.781	-13.713	-12.054	-6.0168	-11.279	-10.885	-12.727	-9.3345	-7.6841	-11.57	-10.605	-10.876	-10.105	-8.2775	-8.228	-8.0306	-10.324	-12.555	-13.002	-13.896	-13.488	-12.584	-12.022	-10.023	-13.895	-12.438	-12.741	-13.112	-8.0771	-14.868	-12.424	-11.742	-10.874	-10.221	-5.3285	-9.1844
-7.5617	-2.5138	-7.0477	1.3094	-7.1688	-2.4101	-1.0586	-7.0411	-1.112	-5.9433	-6.2661	-1.1165	-7.2112	-3.2076	-0.67639	-4.9107	-1.748	0.35012	-4.8502	-4.962	-2.3917	-2.2283	-1.2035	-9.6144	-3.6201	-0.42325	-8.8914	-3.9613	-2.6312	-2.0186	-5.772	-3.3244	-6.3191	-4.4682	-4.4854	-2.4816	-7.9888	-5.2904	-3.0492	-6.0783	-3.6148	-2.768	-2.2911	-3.7568	-4.3453	-0.85906	-3.817	-4.003	-5.3108	-7.9052
-5.1578	-0.79946	-2.1425	2.4214	1.2883	-0.56646	-2.7579	-1.7878	-2.5671	0.22794	2.7982	-1.1439	-1.6434	-2.1699	-2.4507	0.25432	-2.6452	-3.3009	-3.9823	-3.7096	-1.0698	-1.9818	-1.3305	-3.0496	-1.5946	1.6307	0.98723	0.84324	-0.50347	-1.5576	2.1058	-5.0074	2.228	-4.2192	-0.54789	-0.43906	-3.315	-3.8026	1.4261	-5.9026	-1.7276	-3.7559	-0.99095	-4.636	-2.8502	-3.298	-1.5157	-1.4469	-2.4103	4.0115
-15.396	-13.848	-12.34	-15.77	-17.79	-10.332	-13.73	-13.27	-15.33	-18.859	-10.256	-11.941	-9.0996	-12.69	-7.2118	-15.181	-11.552	-16.157	-10.615	-9.3777	-15.238	-12.548	-10.7	-9.8793	-13.824	-9.5058	-14.669	-9.0523	-12.228	-10.366	-14.066	-14.753	-14.358	-8.6167	-9.0208	-16.058	-9.9233	-15.258	-11.76	-14.685	-14.185	-12.975	-10.708	-16.016	-14.371	-13.62	-11.042	-14.405	-15.203	-12.298
0.073991	1.3384	0.25206	1.9864	3.6717	1.8795	1.0955	5.9749	1.7132	0.57854	0.014556	-0.88384	7.6613	0.75483	1.1149	1.6799	2.8027	-1.0732	6.8871	3.3202	5.0796	4.1767	0.17576	4.6579	2.9264	0.76435	-0.68565	4.5784	7.7029	7.3466	-1.39	4.0263	2.0538	2.3105	1.8598	-3.6124	1.79	5.2568	0.061669	5.9643	2.7762	-4.6907	3.2615	2.5478	6.7067	0.018935	3.1277	1.2517	0.19329	3.8735
-4.3886	-7.6835	-2.2959	-1.2667	-3.2696	-7.8363	-4.5639	-2.8578	-6.682	-4.7914	-4.2321	-7.4367	3.1279	-6.7287	-2.3639	-4.9013	-1.5082	-0.52222	0.58551	-5.5807	-7.094	-2.6738	-5.025	-1.5985	-2.8827	-5.2803	-5.2483	-0.58309	-1.831	-4.1469	-3.4704	-3.0501	-3.6571	-3.1423	-2.4348	-7.4471	-0.27032	-4.7167	-2.6899	-4.8451	-0.94293	-3.7361	-0.51458	-3.3627	-6.5274	-4.5159	-0.97065	-4.8749	-1.5004	-0.10664
-6.6985	-1.2574	-6.3794	-5.2441	-4.0034	-6.7222	-4.3061	-3.438	-1.0526	-5.6718	-2.2273	-3.6037	0.22245	-3.7939	-4.1878	-7.1283	-7.4198	-5.3171	-3.0219	-2.9871	-5.0137	-4.0719	-4.5068	-1.6749	-5.84	-11.713	-1.6521	-2.4436	-5.5649	-5.1564	-5.2159	-4.2356	-6.721	-0.19966	-4.5949	-8.3818	-5.1726	-7.3252	-7.3504	-3.5675	-5.5026	-3.0289	-5.0552	-3.5991	-3.9733	-6.848	-5.8903	-4.0546	-4.7318	-8.8299
4.1769	4.8999	8.7703	3.6956	4.5385	7.9898	3.7732	6.0901	9.0072	-0.77164	6.0911	7.0759	2.1671	4.3333	10.127	6.2141	7.6615	5.6184	7.9663	5.8667	6.1239	2.4532	2.5689	5.4129	1.0912	5.0372	2.5624	5.4266	6.0979	10.579	5.0459	3.8055	1.8173	5.0659	3.3876	7.9704	5.9603	4.7485	4.7178	4.2255	4.6567	10.891	6.2754	1.0454	6.2306	3.619	2.545	7.2196	5.3436	7.6842
-12.121	-10.996	-11.509	-11.883	-11.291	-12.852	-14.745	-11.846	-13.242	-7.6178	-11.648	-6.0255	-11.377	-13.4	-12.008	-16.082	-10.591	-12.767	-13.029	-7.3168	-12.27	-10.476	-4.5712	-7.2601	-10.288	-8.6927	-9.5064	-9.7503	-14.067	-11.444	-9.2288	-6.8358	-6.1201	-15.282	-10.601	-8.4356	-12.154	-12.275	-13.116	-11.357	-12.686	-11.391	-10.064	-8.7277	-7.0787	-14.645	-9.2283	-10.723	-12.297	-12.452
3.9956	2.0873	1.2044	3.8416	6.6458	2.4674	6.4418	0.73614	4.5857	1.0797	4.2382	5.5534	7.1971	3.2244	4.8431	3.7498	4.7318	8.2046	-3.3254	8.4729	6.4915	4.4059	0.71347	6.3411	2.848	2.5835	9.3198	6.4433	-0.53234	6.0315	8.5129	2.417	3.755	6.4543	2.5487	4.297	2.4066	2.1386	6.1781	2.3441	6.9055	2.939	0.7424	6.5589	5.1037	3.0136	1.1243	3.5071	3.0965	4.2055
5.4004	3.3744	-1.7892	0.68731	-0.49569	-2.6661	2.7037	3.7286	7.2079	0.29248	1.4913	6.5827	3.7297	0.36628	-1.5909	2.1019	6.8171	1.3237	-2.1388	4.0912	1.6226	-0.82788	5.3521	1.4176	-5.4261	0.9202	2.0241	2.1362	-2.8043	5.1072	5.3373	6.3868	0.83779	3.1708	0.36333	2.6155	4.2691	-1.8486	0.77293	0.041575	1.7612	-1.6277	1.5546	3.4976	5.8212	-0.87386	2.1097	-1.2277	-2.4262	-0.69411
2.7851	2.2706	0.66251	1.0738	3.4992	4.2051	8.1028	-2.5588	7.1085	0.44728	3.639	0.25811	1.2691	-0.45009	1.3244	1.0665	2.0821	4.7867	1.1026	2.7054	4.2292	1.5979	4.3484	-0.32898	-3.003	-0.089234	-0.073337	2.9243	2.3938	1.6008	-3.7204	3.0861	5.6684	2.1785	4.4354	-0.09461	2.245	-1.0047	1.1799	-1.8474	1.6942	2.2598	-2.9492	4.4996	-1.4746	1.6479	2.2915	0.4778	0.57032	6.1383
-13.277	-15.314	-12.303	-15.685	-11.093	-9.8702	-9.8625	-15.136	-18.191	-17.767	-15.31	-14.537	-11.152	-15.423	-14.129	-14.551	-13.047	-11.308	-13.239	-11.589	-11.096	-13.492	-12.825	-13.202	-12.131	-14.156	-11.597	-10.232	-14.49	-15.879	-17.878	-17.013	-12.625	-13.839	-10.131	-14.626	-13.059	-17.23	-14.447	-10.559	-14.676	-11.197	-13.177	-12.885	-7.11	-12.597	-13.072	-10.627	-16.212	-5.2988
-16.174	-18.955	-7.8656	-11.709	-16.409	-12.532	-13.39	-15.517	-14.858	-13.881	-17.921	-15.966	-17.259	-12.535	-12.48	-11.758	-14.822	-14.893	-15.307	-11.238	-15.526	-12.604	-16.376	-17.605	-13.511	-9.8062	-15.705	-17.218	-12.193	-15.191	-12.769	-14.92	-13.679	-13.7	-12.647	-15.547	-12.893	-17.593	-16.75	-11.723	-11.747	-11.221	-12.709	-13.386	-13.581	-16.512	-13.034	-10.454	-11.11	-19.817
0.77367	-1.4208	3.5844	-0.42496	2.2684	1.2133	2.9205	-0.56346	1.8154	-1.301	3.9589	5.1794	-2.9495	0.93262	-0.19007	-1.3876	-0.14147	3.5558	0.12295	-2.6966	6.4957	1.5091	1.6445	2.1803	3.3606	6.9597	-3.3659	-0.67478	-0.85666	3.806	7.2401	2.657	1.3517	0.73831	0.3959	-2.1332	0.55495	-3.2893	-2.7791	0.50934	2.34	1.8427	-0.09153	1.1342	1.3849	1.5176	0.32552	2.4992	1.4229	1.8998
-6.2593	0.012595	-2.7607	-4.1821	-2.6082	-4.2001	-3.1386	-7.1625	1.6959	-1.348	-5.7649	-4.0622	-1.2037	-4.7676	-3.7926	-2.7454	-3.8895	-5.5585	-4.4681	-3.1522	-3.9424	-2.8135	-5.8334	1.6421	-1.6163	-4.2656	-3.0854	-4.2728	-1.54	-1.8452	-6.8989	-4.9582	1.4514	-6.9265	0.08954	4.1017	-2.8545	-6.4972	-7.8005	-1.3566	0.10582	-2.3081	-2.3301	-6.7546	-1.2639	-2.3281	-1.5957	-3.0222	-0.56541	-1.644
-15.633	-10.026	-16.526	-8.6869	-12.972	-16.241	-14.543	-11.493	-12.529	-14.271	-13.199	-14.629	-16.304	-15.597	-12.577	-13.117	-11.911	-15.165	-15.469	-12.586	-12.321	-19.033	-13.835	-13.896	-13.035	-9.0282	-15.748	-13.836	-12.357	-15.691	-10.883	-11.831	-16.409	-12.544	-9.0919	-16.367	-13.201	-11.824	-12.083	-14.919	-15.119	-18.367	-16.075	-14.134	-8.056	-12.059	-13.67	-13.136	-9.4195	-10.418
-7.8263	-9.5215	-6.5772	-4.6705	-9.2224	-4.0581	-7.121	-5.5941	-2.6333	-6.8808	-8.3108	-1.2589	-1.9821	-3.6772	-6.3388	-5.9919	-9.1672	-0.42796	-1.8156	-5.9394	-5.8993	-4.121	-4.4753	-2.6458	-2.7511	-9.8243	-5.3058	-4.399	-3.5464	-2.3902	-5.3136	-1.9341	-1.5769	-4.3884	-2.2121	-6.0303	-5.4086	-7.6738	-3.401	-0.87283	-3.2783	-6.1831	-2.9478	-6.0756	-1.8402	-1.2405	-3.1511	-5.7178	-5.837	-6.3601
3.7727	7.1171	8.1289	7.4209	6.0692	8.1179	7.4858	8.6484	4.6667	10.694	5.5549	6.3884	6.3171	6.0642	10.309	4.4641	5.1471	1.8115	7.4721	6.4707	8.5795	9.3017	8.1313	4.1164	8.6852	4.6214	8.9078	5.5992	9.9202	5.8418	4.3418	6.0199	7.2792	5.3006	-0.95105	6.4878	7.7529	7.0288	4.082	8.9508	8.3694	7.9299	7.8686	4.8368	6.0042	9.7178	8.9995	2.7585	6.2362	5.019
-0.14906	-0.3361	3.9702	-0.66793	-2.0282	2.3995	-0.98129	-1.5549	-0.0075817	-1.2887	3.5829	-4.3721	0.32736	0.2507	1.3726	-0.19512	1.9576	-0.77656	-0.41874	-2.4622	1.063	-0.48714	0.79964	0.15714	-2.2607	0.5084	0.39863	-2.1411	-2.2075	2.4908	-3.8223	1.0999	5.0621	3.2371	-1.412	1.5746	-0.84903	-0.2145	-2.0698	-6.6557	0.84946	2.0738	-2.1346	2.9966	-2.951	0.47216	0.60578	2.0936	-0.6073	2.8284
2.0706	10.253	5.2824	0.068981	4.6179	3.4831	6.3009	6.7819	2.3534	8.182	3.729	0.22176	2.6527	2.6164	0.76479	3.525	5.4873	2.0434	5.1639	7.2678	3.5149	0.35021	-0.79186	4.5185	5.1085	3.3071	3.9089	7.416	3.1949	5.1659	4.5837	6.7777	2.998	5.6165	0.94766	2.9187	4.0589	5.1855	5.4248	4.6862	3.1466	2.604	7.5645	5.2245	4.2238	2.219	1.9797	4.9077	0.42318	3.8465
-4.8613	-6.2972	-4.7584	-1.5937	-0.54981	-4.4393	0.7153	-0.1648	-1.4516	0.39887	-0.68275	-1.5452	0.19549	-8.0608	-1.053	0.37103	-3.0449	1.5768	-2.1247	-2.5236	-3.2131	-5.2297	-0.16882	-4.3307	-5.166	1.5335	0.83332	1.0785	-0.60415	1.1075	2.2914	-1.6324	1.7973	0.34583	-0.62847	-2.6511	2.9328	-2.0836	-1.3142	0.93299	-4.5571	-0.94887	-2.3277	-6.5361	-3.6221	-1.8938	-2.278	-0.26611	-2.6222	0.019316
-8.0883	-7.3233	-2.0119	-3.3247	-2.0833	-3.0159	-4.6573	-1.1067	-6.4666	-3.007	-10.908	-2.1507	-4.5522	-5.3008	-5.623	1.2226	-3.0846	-1.206	-7.2222	-7.8794	-3.6419	-2.5887	0.035459	-2.961	-1.8749	-5.9896	-1.8014	-4.3653	-6.5625	-10.232	-3.0452	-3.5304	-3.4432	-4.0381	-9.4491	-2.9087	-3.451	-0.011674	4.1253	-5.7494	-6.3505	-1.7674	-5.6422	-8.6168	-5.7871	-5.0989	-5.2608	-7.0745	-5.4552	-3.372
-5.6349	-0.45304	-3.289	-1.3345	-5.0394	-2.7128	-3.0473	-1.4708	-3.5975	-4.4482	-2.2444	-2.0928	-3.9961	-3.0929	-2.9226	1.0846	-2.3783	-3.7166	-4.6311	-2.4615	-0.0067684	-6.7393	-1.4982	-1.4685	-4.7309	-5.312	-1.2461	-3.8427	-6.0147	-7.4049	-3.2718	0.35042	0.33705	-1.6089	-4.6798	-6.3646	0.044822	-2.9595	-3.1332	-5.3629	-0.66066	-3.6513	-1.9231	-1.7208	-4.0011	-1.4274	-1.1964	-4.496	-3.9338	-2.5918
-10.895	-3.5217	-11.579	-8.1764	-10.263	-9.6431	-6.2677	-12.599	-9.1248	-6.0113	-10.44	-12.109	-12.32	-11.747	-11.442	-12.209	-7.9044	-7.3533	-10.735	-7.9949	-15.491	-5.8061	-10.97	-9.9574	-7.6876	-8.9637	-9.1122	-8.5926	-10.439	-11.855	-8.2773	-12.454	-13.066	-6.3776	-11.339	-9.135	-7.3241	-6.2967	-12.04	-9.7546	-12.794	-7.7703	-9.4462	-7.7317	-11.974	-9.7804	-10.279	-5.0015	-9.3634	-8.03
3.5105	0.83217	-2.127	3.2372	3.6165	-2.7075	-0.87248	4.6871	4.9222	6.7658	-2.7324	1.1296	0.82211	-1.5033	4.1604	2.0752	-2.2244	2.9033	-4.0249	2.6653	-1.0134	-1.5246	2.3529	-1.2345	1.2352	-4.4334	-0.38679	2.6287	-0.24779	0.12718	-0.54713	1.5254	1.5505	-0.62127	4.1409	0.98744	1.9306	-4.1163	3.3463	4.9152	1.3901	2.8625	-1.4699	1.7638	1.5966	4.3747	5.6878	0.99741	2.9706	1.8653
-2.0349	-6.6538	-4.2	-8.6756	-1.9398	-3.284	-7.9211	-7.9966	-7.644	-4.4397	-6.9192	-7.6258	-10.61	-6.813	-4.4427	-7.6221	-6.6955	-2.049	-3.137	-3.8976	-0.40446	-7.2494	-4.6999	-2.5029	-7.3245	-2.9936	-5.7593	-1.6624	-4.3074	-5.8372	-3.0344	-5.8316	-4.5213	-7.464	-5.672	-4.8209	-7.5367	-1.0109	-5.8843	-4.8188	-1.9003	-3.1489	-8.9569	-3.8407	-3.3994	-6.4052	-2.6809	-4.419	-3.503	-4.9256
0.0047864	1.0007	-6.3043	0.71516	-1.5571	-0.20337	-0.77469	-2.4965	-1.0449	-0.71093	-8.9445	-1.3887	-0.77452	-8.0951	-3.5613	1.8561	0.79829	-4.6526	-2.9722	-2.3911	-5.0951	-6.134	-4.687	-4.0667	-4.4431	1.3068	-3.2144	-3.1148	-5.4801	-2.4787	-3.3597	0.29524	-1.7804	-1.8642	-3.7231	-1.4245	-1.4699	-4.4236	-6.9564	-2.9974	-5.8148	-2.7177	-2.2938	0.66255	-2.4144	-2.5241	-4.5036	-1.6373	-3.7036	-7.6041
0.41406	5.2883	-0.75329	-0.92158	4.3729	6.3813	2.0377	0.77216	1.4712	-2.0863	-0.48108	3.6384	9.6505	-0.37131	-0.91717	2.298	-4.3616	4.218	-0.30172	-0.18275	4.7395	2.1538	-2.1748	4.3842	1.4923	3.7779	-3.502	5.6669	0.0052506	3.9407	0.095405	0.6705	3.6832	3.034	-0.68444	-1.2676	-2.9272	-0.76068	-2.7079	-0.39321	2.4317	-1.4287	2.4386	3.0475	1.0388	0.17336	3.2657	-1.1616	-2.563	0.057852
-7.0665	0.012725	-2.726	-7.2459	-1.4237	-7.0371	-3.0298	-0.0067745	-5.4159	-2.0741	-2.6818	-2.8246	-0.9314	-6.1494	-6.2311	-7.5706	0.79258	-0.62103	-5.8196	-1.0194	-3.1296	-6.6537	-3.4385	-7.7117	-0.88206	-7.2214	-2.3833	-5.7049	-2.3927	-3.8532	-5.1784	-0.86536	-4.2366	1.1224	-4.0003	-3.3811	1.3378	-2.7206	-3.6793	-4.9392	-5.9993	-6.7796	-3.2132	-0.22797	-0.8997	-3.8266	-5.4171	-4.0931	-4.9021	1.9103
-10.389	-15.199	-10.323	-9.5569	-11.171	-13.235	-11.541	-7.9704	-6.5295	-9.1528	-12.379	-13.286	-12.55	-10.579	-10.057	-12.859	-9.6772	-8.7658	-13.134	-13.666	-13.314	-15.57	-13.738	-13.592	-11.796	-15.679	-8.4339	-6.4462	-11.883	-12.415	-10.792	-11.095	-12.053	-16.166	-12.418	-11.968	-8.2512	-14.261	-9.0989	-13.983	-7.2336	-10.378	-13.174	-11.429	-9.9465	-15.23	-7.828	-12.21	-13.108	-12.493
0.55129	2.5524	-0.99955	1.0652	0.80852	3.1612	-0.15309	-6.7164	-2.5167	-1.0718	-1.6096	3.5357	-0.76449	-1.9861	-0.024832	-2.5772	4.3011	-1.4091	0.79372	-0.96069	1.74	0.72792	1.5076	1.2918	1.7175	-3.6874	0.88558	5.2007	2.1865	0.07606	-3.1101	-2.7911	0.43478	0.18265	-2.4696	-0.061228	0.34619	1.5069	1.5159	-0.42877	-0.051974	4.2264	-0.78012	0.97165	-0.48789	-0.49027	3.3774	-0.44493	-0.066743	-2.4715
-5.522	-3.0961	-2.5782	-3.0035	-2.94	-6.7688	-6.8393	-9.8538	-7.5687	-1.2973	-2.0501	-2.0801	-5.2234	-2.126	-2.6564	-4.3873	-2.38	-9.2803	-5.9045	-7.6326	-5.7803	-4.5189	-4.9549	-4.6957	-4.9876	-0.27468	-4.451	-4.5136	-2.4191	-4.3403	-3.6197	-7.5698	-5.6042	-0.98475	-4.7333	-3.2948	-8.8049	-2.4526	-3.4848	-1.7091	-8.1946	-4.6453	-1.6319	-8.0199	-3.6601	-5.4151	-4.4946	-2.68	-5.8401	-3.9258
-4.1939	-2.6168	-2.1382	0.34425	1.0368	-2.5119	-0.95713	-6.8462	-3.1981	-1.7138	-2.0859	-4.9076	2.4346	-0.23163	2.3049	1.7799	-6.749	-0.9295	-0.28398	-1.3147	-3.4917	-2.6516	-1.3169	3.385	1.608	3.9596	-1.6396	6.2951	-3.014	-1.5103	-1.6446	-1.6858	-3.4447	-1.6823	-1.9058	2.5148	0.096336	-3.4034	-2.0433	0.16064	-4.8945	2.5407	-1.0629	-8.2606	0.17308	-1.1664	-1.3554	2.337	-1.6409	-1.9455
5.4968	3.3841	5.75	7.0317	5.023	6.2856	6.2366	3.2359	7.4539	7.5764	7.4291	4.8312	5.2827	3.3561	6.8509	9.1026	8.9451	8.0039	10.755	2.3698	8.6013	6.1143	3.3163	4.7318	5.0425	8.3053	7.3533	6.4949	7.4944	3.7643	4.8706	2.7594	3.0019	5.3307	10.39	3.8635	10.309	5.6183	2.6241	4.7137	5.8925	5.7445	3.0388	5.3709	11.565	8.0619	3.8824	2.1659	3.916	6.3709
-1.5387	0.65516	-0.95651	0.088402	0.64651	3.5316	-2.9262	-0.14076	1.2086	1.4623	-0.046374	2.3715	5.8339	-1.5428	-0.32723	-0.23826	-0.2339	1.8878	2.7603	1.2154	6.3853	6.732	3.7471	1.6358	2.3854	1.5648	2.8943	-2.8145	0.83032	-3.4938	0.60358	0.32478	-2.3754	-3.4304	2.9234	6.4038	-0.95019	1.5858	0.61395	1.1383	1.0809	-0.88347	2.0962	0.58389	-1.1485	3.1913	2.4524	-4.856	3.3339	0.49104
-2.6029	-0.42755	-4.4077	-3.0798	1.4543	-5.5639	-8.65	-1.8447	-4.43	-2.4097	-1.2276	-7.2571	-3.126	-6.5343	-8.2629	-0.83891	-2.0621	-0.38156	-3.6531	-4.0577	-2.0456	-8.183	3.1383	-7.6918	-1.3844	-1.1136	-1.8887	-2.2855	-3.3693	-4.3045	-6.528	-1.8654	-1.7634	-3.6913	-4.385	-3.5723	-4.2381	-3.1501	-3.6375	-5.1955	0.44751	-5.5608	-3.65	-1.3464	-4.3664	-2.82	-7.7619	-5.1864	-6.6928	-3.1045
-17.088	-9.3727	-14.338	-16.763	-14.58	-19.763	-13.315	-15.557	-14.039	-15.298	-15.25	-13.857	-14.265	-17.396	-17.637	-12.827	-14.82	-13.339	-16.339	-17.351	-19.939	-15.2	-16.38	-11.18	-16.09	-12.314	-16.735	-14.064	-15.449	-13.576	-16.727	-19.889	-14.692	-16.891	-18.947	-12.895	-13.345	-17.925	-12.637	-12.877	-13.505	-16.672	-13.868	-14.926	-16.949	-14.002	-16.307	-17.369	-12.877	-11.017
-9.5732	-9.7163	-10.5	-12.907	-10.016	-12.23	-11.655	-9.4664	-9.3747	-16.285	-14.249	-15.088	-13.543	-9.2807	-13.413	-11.666	-4.5433	-9.8166	-12.086	-11.221	-17.948	-13.888	-10.954	-16.729	-8.4277	-11.691	-12.779	-12.29	-10.702	-13.172	-9.5271	-12.437	-16.637	-7.9536	-14.154	-11.993	-12.268	-9.8056	-12.471	-10.058	-15.691	-7.3239	-13.615	-10.507	-9.935	-11.383	-13.024	-12.635	-16.634	-13.084
-12.988	-13.449	-13.874	-13.326	-8.4196	-13.895	-13.458	-11.082	-13.412	-17	-12.691	-12.971	-10.225	-9.5968	-6.684	-10.665	-12.993	-12.573	-16.607	-8.7611	-14.202	-11.341	-14.476	-7.4942	-13.104	-6.2016	-13.999	-10.111	-12.35	-6.8019	-12.614	-15.186	-13.633	-13.452	-8.8601	-12.091	-10.054	-11.404	-10.607	-13.928	-14.204	-14.642	-10.809	-11.705	-10.191	-16.366	-14.841	-13.429	-11.123	-12.004
-1.7886	-3.8792	-3.6053	-3.488	-6.2142	-4.709	-3.0363	-7.0132	-8.4395	-4.0353	-5.5766	-7.1838	-6.7117	-8.146	-5.74	-10.01	-8.182	-4.7728	-6.7532	-0.64085	-6.3162	-8.2249	-10.772	-3.1593	-4.7233	-9.8696	-4.3483	-10.583	-3.2108	-2.4829	-3.6198	-3.2203	-3.8658	-0.40044	-7.1174	-6.8983	-5.5261	-6.015	-5.9254	-5.6524	-8.8708	-0.062447	-5.4943	-1.4141	-5.6455	-5.742	-7.4675	-2.7835	-4.3395	-5.1219
-2.3326	-5.8315	-3.4964	-3.2733	-2.1866	-3.9642	-6.9949	-4.5023	-1.8282	-3.9761	-2.916	-3.1404	0.50776	-0.30593	-6.9907	-7.2758	-1.0123	-0.70108	-4.9709	-0.1931	-2.5055	-1.0742	-3.2288	-4.1497	-2.367	-2.1069	-6.6715	-1.9811	-3.1068	-1.4204	-4.7101	-5.0323	-2.6464	-1.5377	-0.49366	-2.4554	-6.0276	-5.7192	-3.8778	3.0198	-4.7369	-5.4454	-4.1318	-0.4287	-1.9722	0.65638	1.6961	-0.13049	-6.6303	-2.5924
-6.553	-5.8566	-6.3384	-8.118	-7.3097	-9.4563	-8.7708	-12.023	-13.019	-11.989	-8.7063	-8.5689	-10.209	-7.1712	-5.5435	-11.073	-9.3757	-11.768	-8.6304	-13.562	-8.3128	-8.5159	-11.196	-8.7278	-10.624	-10.651	-12.476	-8.7175	-7.9045	-13.285	-5.3289	-6.8474	-8.6793	-7.6316	-9.6412	-16.06	-7.9013	-9.3722	-8.1605	-10.641	-9.0126	-10.656	-8.6524	-10.517	-8.5778	-12.1	-11.127	-9.3431	-10.106	-10.733
-5.9524	-3.3493	-4.7008	-3.3311	-9.7594	-6.1154	-3.2706	-0.73596	-4.3198	-4.4285	-4.6662	-3.9317	-4.2344	-4.877	-3.0722	-4.4717	-1.9079	-0.63873	-6.1129	-3.2839	-3.373	-4.2242	-5.9871	-1.884	-1.967	-8.2494	-7.2832	-5.3566	-6.1901	0.30805	-10.497	-5.0735	-5.0012	-3.7879	-3.5775	-0.40384	0.99265	-3.7269	-3.9683	-6.2141	-5.3143	-1.1024	-2.1043	-4.6359	-5.7881	-1.6075	-2.2203	-5.4588	-3.0284	-3.4578
-6.2126	-8.1936	-6.2163	-1.9982	-0.67607	-4.5171	-4.1869	-3.5806	4.4726	-6.9729	-4.1369	-0.53387	1.5492	-6.148	-7.346	-2.1109	-6.0197	-0.6749	-4.799	-5.4802	-7.4073	1.8786	-3.1003	-6.4528	-4.0686	-3.913	-0.5992	-3.3724	-5.4662	-8.3969	-6.7158	-6.6868	-4.3088	1.0905	-3.245	-8.8169	-4.7992	-3.7802	-6.7549	-8.7687	-2.0491	-1.8742	-3.4932	-5.6642	0.13868	-3.1476	-3.9057	-9.7024	-9.2033	-4.173
-19.582	-19.091	-22.523	-21.154	-22.92	-18.761	-20.54	-24.873	-21.979	-24.287	-20.063	-22.091	-19.972	-21.746	-20.134	-22.819	-19.907	-20.815	-19.071	-15.982	-25.742	-21.669	-22.347	-21.703	-22.984	-21.123	-21.976	-23.043	-20.957	-24.851	-26.442	-23.712	-25.928	-25.738	-27.716	-28.473	-23.545	-22.311	-22.81	-20.633	-18.839	-22.991	-23.307	-19.054	-21.924	-22.374	-15.699	-24.32	-23.455	-21.51
-7.2554	-2.1731	-2.7981	6.9755	-3.4661	-6.5523	-6.1278	-1.9786	-4.8827	-2.3646	-0.30565	-3.4791	-3.3993	-3.5941	-3.9991	-1.9929	-3.5751	0.19352	-1.5739	-0.29391	-5.4155	-5.6559	-2.6564	-1.5034	-1.2586	-0.48117	-0.66216	1.1173	0.45045	0.81967	1.0714	-0.60652	-0.18559	-2.0576	-0.073258	-1.1867	-0.41437	-1.7948	-3.4042	-7.4086	-4.639	-5.4075	-2.3778	-7.5445	-0.86648	-3.1706	-0.21943	0.87271	-3.284	-2.116
-0.64408	-4.6493	-1.2989	-3.2365	1.4747	-2.6405	-0.73587	-1.3818	-2.5229	1.3311	4.6366	0.21181	-4.6475	-1.5167	-0.26181	-5.3779	0.26356	-2.6286	-2.3094	-4.2191	-0.23944	-5.4202	3.0275	-1.8033	0.70115	0.17463	-2.7533	2.869	-7.7044	-0.75821	2.9344	2.5027	-1.714	-0.63543	-5.2766	1.3242	-0.58456	-0.9282	-1.139	-0.69427	1.56	-3.228	3.9457	-6.8301	-3.555	-3.2825	-2.6491	0.086227	2.7034	1.4556
-0.11779	-4.7936	-2.4224	-6.6676	-3.8731	-4.7424	-0.3958	-8.0948	-8.8811	-7.2056	-3.8205	-7.9008	-5.2309	-6.4931	-6.7062	0.12642	-2.3456	-4.4614	-3.7421	-7.9464	-2.4799	-6.3439	-3.7666	-9.6079	-3.4872	-3.9641	-5.9642	-3.7599	0.26052	-1.4619	-2.7798	-4.1289	-7.6175	1.4858	-4.2434	-5.6379	-6.6781	-2.4986	-6.1161	1.5668	-3.7391	-1.4049	-7.6699	-4.4475	-3.6388	-5.5192	-2.9319	-5.973	-6.3729	1.0749
-14.419	-11.169	-11.762	-10.82	-11.436	-10.295	-10.82	-11.713	-12.682	-16.084	-14.232	-13.665	-14.393	-14.858	-11.909	-13.501	-13.648	-13.781	-10.968	-4.5602	-9.7793	-11.787	-13.215	-10.337	-7.8496	-12.656	-10.142	-11.108	-7.503	-12.455	-11.664	-12.01	-14.781	-7.4365	-10.498	-14.893	-8.0542	-10.049	-12.877	-11.946	-11.286	-12.195	-8.2494	-6.3196	-8.488	-11.405	-13.612	-10.631	-11.842	-12.344
-8.4846	-4.4818	-2.4976	-1.0098	-2.5086	-2.945	-5.0051	-2.5605	-4.2944	-8.706	-4.169	-3.3945	-2.2455	-3.0555	-5.202	-2.8406	-7.8843	-2.588	-8.3501	0.60303	-3.2692	-1.8143	-6.25	-3.6953	-7.4468	-4.568	-9.3726	-8.0772	-2.4051	-7.7838	-2.9119	-8.093	-4.4213	-5.6602	-3.627	-3.8394	-3.4997	-11.072	-7.2372	-3.5126	-1.0065	-5.2326	-4.6971	-3.6782	-4.993	-2.7799	-3.7224	-5.3154	-6.4943	-4.566
-0.42699	2.737	1.5724	-0.44721	-2.1166	1.6331	-4.2666	1.5645	-0.087422	1.3377	-6.2381	0.3477	-0.29611	0.62056	-1.2497	-1.7267	0.088542	0.54635	0.18851	2.8849	-0.62993	0.17882	-1.6272	-3.39	5.3255	-0.83802	2.085	4.4591	-2.2577	-1.7962	3.8303	-4.1806	-1.3563	0.62524	3.2481	-3.5371	-2.657	-4.1715	-0.23214	0.40032	3.6563	-1.1196	-2.8924	-0.58568	0.020387	-2.2838	0.63121	0.17123	2.8446	-0.67826
-18.733	-16.915	-14.649	-15.878	-16.081	-13.42	-13.985	-17.269	-17.008	-13.344	-13.561	-16.513	-6.8523	-20.378	-13.411	-11.682	-13.089	-9.8814	-16.879	-16.251	-10.371	-16.604	-5.7845	-9.9603	-13.465	-17.939	-16.876	-13.183	-18.311	-13.613	-17.895	-20.55	-12.906	-11.006	-11.901	-8.7181	-11.661	-15.726	-13.6	-16.052	-14.711	-15.403	-14.452	-16.008	-9.5017	-16.44	-14.363	-19.258	-16.252	-13.296
-14.596	-12.634	-14.1	-6.6325	-12.43	-13.802	-8.335	-6.0365	-9.619	-15.118	-12.467	-11.35	-10.999	-15.032	-13.746	-15.235	-9.8708	-8.0478	-12.363	-14.833	-14.868	-10.773	-15.367	-5.1206	-12.044	-13.028	-13.516	-9.6212	-12.442	-8.9964	-13.897	-11.79	-8.5488	-11.23	-11.695	-9.1055	-16.801	-14.905	-13.554	-13.607	-11.967	-12.528	-12.71	-14.013	-18.507	-8.7003	-10.885	-8.9615	-12.304	-16.584
7.2151	-1.5228	-2.8229	0.32545	-0.66819	4.1325	-2.1201	2.4838	0.028703	-1.4468	3.8795	3.1552	4.7881	0.54202	2.2502	1.0936	-0.77402	0.65297	0.20726	1.3691	3.4535	-1.3379	2.2225	5.8819	0.80557	0.61012	3.0009	3.4695	0.63146	4.6371	1.7682	-0.52597	5.6039	1.7419	3.4823	2.4452	-2.7977	0.86347	-1.4837	-0.44351	4.3055	0.85253	-0.7926	0.11058	3.5989	-0.85232	-1.5448	-1.4119	1.1798	5.619
-12.065	-14.687	-15.165	-13.922	-15.751	-18.065	-12.73	-13.127	-13.052	-15.638	-15.375	-12.782	-14.98	-17.271	-11.203	-13.963	-10.84	-15.724	-11.857	-15.374	-17.806	-13.975	-13.687	-11.083	-13.713	-10.047	-15.008	-14.194	-16.115	-13.308	-13.568	-14.631	-11.796	-15.131	-12.61	-12.004	-15.301	-13.138	-9.6062	-13.286	-10.779	-11.938	-18.226	-8.9757	-16.346	-11.216	-13.347	-20.32	-12.612	-12.057
-7.1409	-3.2604	-0.59743	-3.5317	-3.1153	-5.2884	-9.3451	-11.639	-2.0764	-2.3233	-7.8626	-6.9539	-5.6566	-8.6431	-3.7882	-0.98371	-4.2142	-4.3945	-1.3329	-7.1595	-2.0796	-3.9762	-2.1163	1.6794	-6.9671	-4.3481	-2.1935	-3.2895	-6.0962	-4.6091	-3.6337	-4.0813	-2.7987	-5.2958	-1.8874	-9.2163	-5.0566	-4.6155	-2.1952	-4.3911	-5.2317	-7.9981	-5.156	-8.3644	-3.7517	-4.8787	-1.2238	-0.52645	-1.6304	-4.8006
-6.4288	-2.7588	-7.3092	-5.5425	-6.0674	-5.6409	-9.0778	-4.5662	-5.0731	-3.3486	-4.0899	-2.6638	-9.0194	-5.8166	-4.079	-7.1582	0.64298	-4.8327	-6.866	-5.2276	-7.2249	-6.8212	-3.2846	-1.1452	-1.2283	-5.3737	-8.0451	-2.7027	-4.2551	-2.4787	-7.2678	-9.0935	-2.8917	-5.4802	-5.12	-5.0352	-7.3126	-2.0864	-7.2967	-3.8162	-7.3273	-1.6486	-2.8359	-2.1856	-2.8291	-2.7548	-3.6015	-4.6292	-4.093	-3.4595
-5.5386	-7.5464	-10.614	-9.1338	-6.3136	-10.052	-10.011	-3.7307	-6.8693	-10.221	-14.631	-7.8226	-12.259	-10.473	-3.7884	-8.8672	-7.9578	-9.1	-8.019	-8.3222	-10.023	-8.6429	-10.498	-12.931	-6.5043	-13.122	-11.444	-7.4078	-11.895	-7.8985	-5.9949	-8.9905	-10.995	-8.0071	-8.9098	-7.6042	-9.0912	-10.733	-9.2921	-6.4505	-6.6866	-5.4605	-9.4131	-9.9986	-3.6284	-9.9715	-8.8981	-9.2678	-10.607	-4.7022
7.3133	6.5942	7.0356	7.5589	8.8247	4.7489	5.1691	8.4121	5.5133	9.9847	6.406	9.0543	6.4088	6.5593	11.847	2.4218	7.7372	11.174	11.676	13.271	5.9295	9.1231	5.4042	9.6519	10.928	9.1013	6.7295	14.831	10.433	5.6758	12.222	8.8796	11.508	8.8033	8.7728	4.3526	6.8081	10.907	12.548	9.1916	12.658	12.635	8.5812	8.361	14.38	6.9027	7.6653	7.0876	7.2529	11.678
-10.737	-9.2797	-14.934	-11.93	-13.271	-7.6059	-8.3483	-12.045	-14.273	-7.7878	-10.932	-10.493	-13.47	-7.9569	-8.9536	-7.6102	-13.104	-11.216	-10.629	-11.197	-10.211	-13.619	-9.5667	-10.183	-10.537	-16.173	-9.0851	-8.3538	-12.088	-9.5817	-12.217	-9.1551	-8.4453	-13.914	-12.78	-7.398	-10.046	-10.258	-7.1567	-5.2559	-9.8721	-7.4123	-13.022	-13.162	-8.3503	-10.715	-11.724	-10.933	-14.804	-12.953
-10.094	2.1588	-5.7191	-1.7939	-2.2732	-1.488	-2.3258	-4.6102	1.4017	-1.1519	-3.534	-4.0022	-1.5426	-6.6963	-7.4946	-1.3818	-3.1237	-5.1624	-1.7336	1.943	-2.0924	-2.2748	-4.6707	-1.6899	-3.4147	-2.5798	0.11218	-6.866	-6.5689	-4.2179	-2.2876	-4.35	-2.258	-1.6799	-0.75887	0.66736	-5.0406	-2.4106	2.7693	-2.5989	-4.4771	-1.6703	-4.0966	0.99484	-2.7294	-2.7402	-2.4906	-3.5882	-5.3214	-4.9403
-11.194	-5.7301	-9.5499	-10.122	-9.9593	-9.619	-12.139	-10.909	-12.853	-7.1089	-9.8583	-13.3	-11.381	-8.9231	-18.301	-11.407	-8.2013	-12.234	-10.317	-8.3121	-11.237	-12.109	-12.894	-13.64	-11.753	-11.755	-15.46	-9.8441	-10.443	-13.529	-11.84	-15.263	-12.547	-12.536	-15.067	-16.079	-10.05	-11.499	-11.953	-6.8321	-15.559	-10.979	-10.673	-12.477	-9.3723	-11.045	-7.1326	-13.336	-13.669	-9.476
4.8103	2.6883	7.426	9.8544	6.5613	6.8711	6.3712	7.3114	4.1105	11.016	5.2538	3.8918	6.852	6.3318	5.2794	3.3001	8.6527	6.7535	4.1544	6.3445	2.3033	5.1409	7.4813	4.7321	3.4744	4.8993	9.637	4.9629	2.6095	7.4641	4.0632	1.1662	8.9014	3.1917	6.6601	6.1094	4.4343	6.3717	5.5673	1.5174	-0.99386	6.0503	7.9886	5.3842	1.843	4.6614	3.1318	7.3343	7.9965	3.4066
-14.398	-13.63	-12.673	-14.944	-11.096	-17.415	-16.253	-12.499	-17.82	-7.3894	-12.808	-18.988	-10.187	-18.634	-15.812	-10.711	-10.385	-15.201	-13.732	-18.073	-12.464	-15.638	-14.212	-15.311	-12.168	-11.294	-10.624	-16.551	-12.297	-11.789	-15.655	-17.247	-12.646	-8.5618	-10.887	-15.358	-9.1699	-14.323	-10.906	-7.9603	-13.608	-18.311	-14.732	-11.238	-15.103	-11.721	-8.6477	-9.4977	-15.219	-14.768
-1.3702	0.95345	-3.109	-5.6257	-1.6404	-2.2051	-1.0626	-4.2774	-2.4812	-5.7522	-2.9297	1.5341	-6.8784	-3.7269	-7.0453	-1.9135	-5.9834	-4.3879	1.3182	-1.6468	-0.81456	0.38627	-1.425	-0.58771	-3.2189	-6.4539	-0.45798	-2.8465	-4.4047	-7.0548	-2.6199	-5.8428	-2.97	0.30882	2.806	0.12328	-2.655	-2.3152	-2.4373	-3.7409	-1.9288	-3.7161	-2.4733	-1.6078	-4.8084	-0.96288	-1.9262	-1.7945	0.39784	-3.2568
-3.4992	-2.8807	-7.3357	-7.0189	-3.7522	-0.36686	-6.3987	-4.5743	-4.0491	-3.42	-2.9664	-5.5914	-6.6344	-4.3404	-5.0163	-6.2542	-7.788	-2.7311	-4.2196	-2.0164	-3.2751	-3.0204	-2.9984	-7.5299	-1.2493	-3.1193	-1.2239	-3.2692	-4.3052	-4.9603	-7.2591	-3.5239	-5.0477	-3.4873	-7.411	-3.8908	-5.4175	-1.9168	-5.7133	-8.3486	-0.57632	-7.5672	-4.5681	-2.4825	-4.0421	-4.2561	-2.7732	0.53906	-3.5616	-1.0721
-5.178	-0.49962	-0.51055	-3.578	0.34063	-3.0089	1.4474	-1.2637	-2.9563	-0.8749	-2.4691	1.7164	3.9001	-1.825	-0.54218	-3.8687	-0.16053	-1.4955	-1.6049	2.0836	1.2168	-0.91762	-3.4087	-2.1458	-2.6202	-2.5911	-5.3984	1.6886	-1.8716	-5.2522	-2.9305	2.0066	0.5569	-1.9483	2.544	1.1758	0.78517	1.0036	-1.9014	2.5594	2.5673	-0.97112	-2.5152	1.0222	-3.4862	-3.9129	-3.5056	-1.3797	-8.8525	-1.258
2.1454	1.5856	-0.64868	-2.7764	-2.2128	-4.6312	-4.7326	-1.0741	-2.5772	-2.3073	-3.3907	-3.6239	3.0434	-3.6704	-2.4755	0.94964	-3.8614	-1.1183	-3.3705	-4.745	0.8414	-4.6085	0.40594	-2.1817	-3.3246	-2.0929	4.7956	-3.2842	-0.5162	-1.8978	-0.086895	1.0026	2.3634	-3.0993	-4.0185	-3.2171	-1.7487	-0.15847	-2.3265	-3.1114	-1.9809	-2.6295	-0.15972	-2.3506	-4.4347	1.2571	-0.33563	0.2124	-3.4052	-2.4756
-0.99228	-4.3896	-7.0854	-0.96796	-7.2428	-3.4744	0.3652	-5.1455	-3.2456	-3.9615	-3.6306	-2.0071	-2.634	-7.3777	-5.1561	-2.8714	-9.1474	-2.0537	-8.2128	-2.2531	-3.9172	-1.029	-0.08689	-6.5305	-3.2472	-4.4294	-2.3427	-3.8582	0.25611	-2.162	-8.1441	-2.4407	-4.0458	0.80359	-2.4457	-3.7938	1.8857	-4.4745	-4.9237	-3.0536	-5.9832	-0.30283	-4.7493	-4.5759	-1.7418	-2.8711	-0.59546	-7.8016	-1.5943	-4.1514
-8.3888	-7.6597	-15.792	-9.8459	-10.572	-14.313	-7.8143	-14.619	-11.006	-11.423	-13.317	-6.1496	-10.769	-11.858	-9.8137	-10.366	-8.3471	-12.763	-11.67	-7.0754	-12.203	-12.226	-11.087	-10.851	-11.089	-16.158	-11.428	-9.8475	-14.134	-9.6758	-13.91	-8.3456	-11.315	-14.943	-3.6362	-15.11	-4.7458	-13.298	-11.53	-11.509	-10.212	-10.232	-10.701	-12.863	-9.4489	-7.5757	-8.643	-8.4645	-8.8404	-5
-21.483	-17.924	-22.234	-18.554	-19.912	-20.45	-22.005	-24.651	-20.392	-16.076	-22.537	-18.3	-22.644	-19.665	-25.89	-19.592	-18.617	-20.932	-20.562	-22.729	-20.964	-21.029	-23.334	-18.306	-26.857	-24.102	-19.64	-22.282	-21.895	-18.997	-19.285	-19.215	-15.951	-18.738	-18.502	-23.742	-20.981	-26.126	-22.727	-21.3	-19.744	-19.616	-16.835	-20.606	-21.618	-20.656	-22.238	-27.114	-22.402	-20.376
-3.1601	0.34502	-9.0915	-1.2386	2.5725	-0.74174	-1.9099	-2.1611	5.7166	-2.6319	-1.1183	4.6148	5.1765	-0.50004	-1.9499	6.6057	0.39568	-1.928	2.9126	6.5599	4.7251	2.6691	-0.42048	-1.7705	2.4151	1.7477	2.868	0.17358	2.5426	-2.559	5.0062	-1.8255	-1.2867	-0.41239	0.92177	2.6923	4.2375	0.39184	0.39478	2.1177	0.68322	-1.9986	-0.92717	3.4836	5.071	-3.1075	4.9279	3.3527	1.6504	2.7208
-9.6137	-12.927	-9.2511	-9.6471	-12.899	-8.6021	-12.277	-10.866	-8.9668	-9.4646	-8.8643	-7.581	-13.018	-15.715	-14.015	-11.136	-12.861	-9.6193	-13.008	-12.661	-10.201	-11.057	-8.7935	-15.552	-15.304	-11.192	-11.315	-12.544	-11.914	-12.373	-7.843	-13.706	-11.736	-10.078	-6.9382	-10.512	-12.723	-12.676	-11.561	-14.161	-9.1361	-11.901	-15.335	-12.646	-10.535	-9.2336	-15.168	-7.9807	-12.284	-8.9702
-2.7496	-5.4154	-5.2867	-4.0439	-6.051	-2.1766	-3.2292	-1.4402	-4.4072	-5.4095	-0.5779	0.57636	-3.9357	-3.9683	-2.2632	1.7967	-1.4784	-2.8874	-2.1992	-5.0403	-0.68827	-2.0802	-3.4587	-4.7545	-5.6335	-1.2397	3.4409	-3.7579	1.4993	-3.0864	-7.1681	-2.6527	-7.2778	0.32123	-2.9917	-1.5813	-3.2775	-2.9689	-5.1205	-2.6598	0.11448	-6.0484	-1.5807	-7.5231	-1.6814	0.75333	-5.9084	-0.59918	-3.3732	-0.1184
-7.1397	-6.9014	-3.9923	-3.6344	-8.1015	-4.0244	-2.2615	2.1758	-5.8142	-4.9916	-4.1441	-5.7421	-4.5414	-5.4263	-6.2505	-6.5955	-9.9709	-7.6019	-3.6871	-3.5849	-3.3474	-4.2113	-5.8454	-8.5641	-11.462	-8.9029	-3.6099	-5.8532	-6.5229	3.5415	-6.1463	-4.3772	-6.8844	-8.8789	-2.7363	-4.8758	-7.216	-6.1959	-7.157	-8.0151	-3.1047	-5.7885	-6.1932	-5.7755	-7.3967	-6.2748	-5.6706	-6.5205	-4.8857	-3.6338
-2.3254	-1.6904	-4.0135	-0.015435	2.7156	0.085006	-7.1118	-1.5129	-5.9448	-3.4602	-7.4643	-5.6578	-0.34526	-2.7419	-2.1535	2.0792	-2.0568	-9.5753	0.27588	-1.9431	-4.5887	-7.6478	-3.199	-5.867	-4.1087	-3.1464	-3.1716	-4.0105	-1.1968	-2.8515	-1.2426	-7.6477	-2.9528	0.03214	-1.8404	-3.5449	-3.7469	-1.7984	-6.1489	-0.034823	-1.2615	-4.3389	-3.709	-3.0268	-5.1085	-4.3714	-3.3562	-1.3687	-1.2882	-2.0203
-15.062	-8.1167	-11.606	-8.3384	-12.258	-11.573	-10.727	-13.721	-12.298	-13.671	-9.935	-12.966	-13.017	-13.786	-17.629	-10.671	-8.6887	-8.1254	-13.734	-14.361	-12.852	-11.461	-11.836	-12.738	-14.897	-12.427	-15.579	-12.935	-8.3008	-10.224	-14.625	-6.882	-12.207	-18.933	-12.689	-14.862	-9.5992	-13.446	-14.365	-11.93	-12.02	-11.798	-8.4327	-9.3394	-13.044	-8.7723	-10.591	-12.192	-11.1	-8.1048
1.8231	-5.5085	-7.6339	-1.3455	-5.2761	-6.6053	-1.003	-1.62	-7.0264	-3.9227	-0.10304	-0.31317	-3.7511	-3.1734	-1.4292	-4.41	-1.6513	-4.4367	-0.45794	-4.8336	-5.1034	-6.0347	-0.6851	-2.8797	1.1184	-1.5121	2.9438	-4.6707	-4.2442	-0.81552	-6.4777	-3.5376	-3.4503	-1.7697	-4.9977	-2.0134	-3.2027	-0.74332	-4.2037	-5.4803	-3.2865	-2.1248	0.87485	-2.811	-5.6092	-1.2974	-2.6637	-2.7877	2.0505	1.6177
-27.357	-24.657	-20.241	-26.366	-21.183	-23.162	-22.46	-17.174	-20.054	-17.941	-25.645	-17.056	-20.651	-21.812	-19.466	-20.17	-17.453	-26.905	-20.455	-24.58	-18.349	-21.85	-21.203	-20.926	-23.366	-18.189	-26.461	-28.188	-21.038	-21.181	-23.788	-23.506	-24.92	-18.19	-19.979	-22.617	-18.865	-24.793	-22.409	-23.717	-23.774	-21.496	-24.134	-21.986	-24.868	-20.077	-24.981	-19.693	-21.621	-24.007
0.20485	-0.20232	0.93189	3.8907	6.524	2.1944	7.0482	-0.58115	1.2093	2.6598	4.3884	5.4421	1.6439	2.9501	2.3882	2.6872	3.4743	7.0657	1.5314	-1.952	2.6123	1.4277	7.4152	3.1365	6.1661	1.784	1.3937	0.16729	-1.5782	2.9515	-0.91444	-2.2863	1.3217	1.0117	3.3666	-2.0429	-2.6752	1.0111	2.4845	7.0187	2.8466	1.1129	3.669	3.6872	0.93491	-2.2485	-3.0835	0.03682	-1.2334	-2.157
-8.4062	-11.707	-11.313	-12.117	-8.3487	-11.311	-11.015	-12.727	-8.3788	-11.542	-14.267	-10.442	-11.629	-10.94	-12.827	-9.8115	-8.4927	-7.5622	-11.26	-5.3043	-14.618	-7.8087	-9.4402	-7.1052	-13.116	-9.3935	-6.3714	-11.28	-11.885	-7.5118	-10.093	-12.092	-10.534	-7.318	-4.3106	-12.929	-14.04	-14.324	-13.316	-5.8181	-6.0968	-13.5	-10.37	-14.501	-11.012	-10.281	-11.032	-11.756	-12.332	-7.6097
-10.41	-9.0752	-9.4492	-7.6521	-7.6789	-11.115	-4.73	-10.665	-7.6283	-9.4765	-5.7955	-9.8918	-7.808	-5.1884	-8.2703	-9.6	-10.191	-7.0562	-6.8729	-8.4989	-6.0964	-12.878	-9.2416	-10.287	-7.9024	-6.5308	-7.5687	-9.4787	-6.0426	-8.76	-5.9877	-10.647	-7.0799	-15.445	-4.9824	-7.8168	-8.2703	-6.2014	-9.1392	-6.2017	-9.5307	-2.7996	-7.1197	-9.3871	-9.2403	-7.6703	-10.692	-6.3926	-5.8268	-4.3941
-9.2842	-4.872	-8.7117	-4.2251	-6.1995	-7.7274	-3.3626	-6.3664	-1.0906	-10.381	-5.6745	-1.9255	-7.6395	0.099773	-4.162	-7.2015	-4.5279	-4.292	-3.9812	-6.0199	-8.1653	-6.0515	-5.7181	-3.4028	-6.3438	-6.0316	-10.815	-6.2254	-5.0101	-2.564	-3.063	-2.0401	-4.9549	-6.5802	0.41891	-7.1013	-6.3351	-4.757	-2.9946	-7.0054	-4.1637	-4.2574	-5.1504	-6.7748	-3.5748	-7.1104	-6.3581	-6.3892	-2.6279	-0.28645
-2.4471	-4.561	-10.377	-0.83144	-4.2231	-6.9251	-9.9605	-6.4001	-5.1092	-2.859	-2.4981	-4.0508	-4.9221	-6.5416	-5.6817	-11.725	-6.8006	-6.4049	-8.1318	-5.5268	-8.1453	-4.0601	-7.9058	-4.5082	-7.599	-6.989	-5.9651	-2.5522	-7.4169	-6.6925	-1.9725	-3.7366	0.17089	-4.0116	-4.4294	-7.7899	-6.7032	-6.525	-5.1612	-8.1861	-3.6576	-2.1638	-5.3301	-3.8139	-8.445	-4.3695	-4.2891	-13.352	-4.1208	-5.3186
-2.2996	-4.5247	-7.1731	-10.963	-4.1917	-3.8808	-6.8073	-6.8055	-3.3178	-7.2129	-7.6217	-6.3248	-1.0571	-3.6962	-8.5137	-2.5292	-6.1981	-3.7231	-5.6833	-8.3305	-4.9011	-4.0236	-8.3419	-2.227	-4.9844	-8.4032	-10.916	-4.6917	-5.3617	-8.1478	-3.8985	-3.2702	-10.674	-3.8993	-9.5539	-4.6035	-6.3691	-6.9763	-6.2505	-5.59	-6.0733	-10.071	-7.2324	-5.638	-4.7441	-7.5264	-3.6258	-6.5024	-8.159	-7.2643
-9.7271	-13.788	-10.897	-10.282	-11.465	-6.4107	-10.058	-11.438	-8.8587	-11.85	-13.747	-9.9941	-10.079	-8.7232	-8.8217	-12.166	-9.7164	-11.251	-12.423	-13.831	-14.368	-10.751	-11.944	-10.548	-8.689	-11.058	-17.382	-8.666	-12.143	-10.169	-9.5331	-10.689	-12.818	-11.386	-10.871	-12.852	-6.7062	-10.463	-5.9001	-13.061	-9.7176	-9.3998	-9.441	-10.496	-6.8902	-12.623	-15.144	-11.497	-11.305	-16.159
-10.223	-12.357	-5.701	-11.068	-15.546	-12.816	-8.2478	-12.298	-6.1956	-12.453	-12.911	-12.147	-11.525	-12.314	-8.7369	-15.989	-11.751	-6.1335	-12.637	-10.255	-17.706	-14.24	-11.779	-13.104	-7.3087	-13.076	-11.352	-13.226	-9.6576	-14.271	-14.138	-11.2	-10.701	-11.356	-10.066	-14.822	-12.93	-12.692	-11.505	-8.8861	-11.489	-12.603	-14.088	-11.273	-12.429	-11.435	-11.291	-13.343	-9.8754	-6.6672
6.9855	10.815	6.4044	3.8937	6.259	8.9089	8.8838	5.7794	5.5553	11.483	5.2934	4.7368	4.4455	6.45	6.9245	11.497	6.5697	7.6077	11.478	7.2066	12.343	9.8801	9.0643	8.5498	8.742	11.468	6.0316	7.8537	7.687	5.5668	7.4057	9.8979	3.1339	4.0823	9.355	9.0355	8.4183	9.0869	9.1403	7.7658	7.8039	6.2259	7.0814	8.9687	9.011	7.889	4.6655	7.3791	3.8725	7.4807
-5.8986	-2.4487	-8.5677	-2.7824	-6.5999	-5.9285	-5.2348	-3.4951	-5.0854	-1.341	2.3089	-3.3547	-4.7988	-6.9189	-4.9685	-2.4547	-1.9173	-5.7272	-3.7839	-4.2819	-7.4172	-4.4385	-8.22	-9.6032	-4.9607	-7.5899	-3.5251	-2.2762	-7.0063	-4.7053	-3.1086	-8.91	-0.9534	-5.3464	-0.18258	-5.8804	-7.9358	-9.757	-6.7125	-5.4432	-6.3823	-0.3696	-7.5137	-5.403	-5.632	-10.382	-5.9345	-7.9897	-2.8423	-6.1593
2.6397	0.52727	4.127	6.7415	0.25192	1.3755	4.1106	3.2663	4.6026	1.6141	-1.7222	2.4247	3.201	5.4136	5.3012	3.6417	4.0654	3.5938	5.2514	5.5804	-0.346	3.1454	4.5887	5.1083	1.7677	6.2355	3.2597	3.8025	7.0113	9.8114	2.9606	2.21	6.2387	5.6114	5.2614	6.2867	7.3369	2.9998	10.667	2.3543	1.4883	7.6363	4.4805	6.2214	2.2448	4.6834	1.7223	6.1768	8.33	2.9898
-1.8614	-0.83772	-6.7473	-3.0748	-2.7628	-2.06	-2.1083	-1.3273	0.60709	-1.8427	-2.5141	-1.7314	-3.0373	-1.9925	-1.8764	0.84452	-4.5786	0.1725	-0.61662	1.7736	-0.36801	-5.9282	-4.9148	0.48053	-6.2537	-0.24053	1.4418	-3.7886	2.0517	-1.6405	-1.3694	-1.5578	-3.3636	-4.2248	-8.7631	1.088	0.27397	-4.182	-5.023	0.79278	0.32575	-4.3959	1.371	0.79016	-0.45575	-2.9635	-5.6376	-3.2728	4.4669	-2.0713
1.1086	-0.025622	-4.04	-1.6381	-3.1623	-0.64232	-1.8434	2.921	4.4221	-4.2432	-4.2944	5.8682	-0.18202	-4.6416	1.4291	1.5751	-2.4135	0.80821	-3.5208	0.49203	2.1678	1.5955	0.10044	1.1254	-1.7555	4.0544	1.1261	-3.1941	-2.7546	-1.6758	-0.20208	0.011453	-3.8312	2.1819	4.583	0.33164	1.9024	-2.5075	0.6456	-3.5026	-1.3899	0.25074	5.2022	0.65142	-2.4772	-5.0166	1.8104	-1.2721	1.1075	-3.0868
2.1226	-4.5065	-2.4295	-1.6179	-2.9932	-0.67858	-2.6936	0.38726	0.28849	-1.3643	0.38117	1.949	-1.4399	4.9526	0.088535	-3.1876	-4.1397	-0.26545	0.76365	-0.031719	-4.2942	-0.70189	-1.6545	-1.5574	-1.2795	-2.3549	0.1095	-3.218	1.7214	1.6751	-2.9298	-1.3814	-0.086807	0.95269	-1.5117	-1.3892	0.93604	-2.0627	-1.5647	-0.88525	-1.4029	-1.5397	-0.8736	-2.0605	-6.0505	-1.8743	1.9015	-4.1722	-0.24082	-3.889
-13.048	-14.87	-16.159	-13.171	-6.2728	-12.017	-11.319	-13.389	-10.724	-14.787	-14.851	-11.342	-16.69	-17.274	-13.181	-14.805	-12.191	-14.375	-15.321	-12.708	-10.123	-8.0401	-11.538	-16.065	-18.712	-16.075	-13.575	-13.155	-12.115	-10.353	-17.87	-13.32	-16.193	-10.671	-16.525	-9.5385	-11.23	-16.082	-14.255	-15.719	-11.04	-11.168	-10.182	-11.055	-12.372	-7.0948	-12.395	-15.321	-14.243	-13.068
-4.8909	-2.963	-7.3852	-2.1835	-7.5825	-4.9106	2.0561	-4.4267	-8.613	-4.5429	-6.8083	-3.9418	0.11234	-5.5286	-2.9452	-2.1955	-2.221	-6.4051	-3.883	-10.328	-6.0558	-6.1361	-5.6001	-8.6525	-4.995	-11.358	-4.0488	-6.6967	-11.522	-9.6745	-4.8369	-8.3113	-4.3804	-7.0446	-5.117	-10.909	-7.1586	-9.8229	-7.4614	-5.4398	-9.0477	-7.4543	-5.1606	-4.5115	-10.284	-1.9797	-8.5347	-5.8501	-1.9148	-1.1551
-8.6721	-11.306	-12.127	-11.771	-12.537	-11.231	-9.0318	-12.332	-7.5119	-12.024	-9.4911	-11.962	-10.519	-8.4505	-11.221	-11.879	-9.5341	-14.278	-15.165	-15.548	-11.557	-6.5834	-8.6409	-9.4917	-12.118	-12.003	-8.725	-8.9977	-9.9104	-8.6104	-13.098	-9.9345	-12.636	-13.13	-12.074	-14.984	-10.783	-9.688	-11.707	-9.1792	-10.111	-5.6932	-11.474	-16.782	-11.482	-11.007	-15.044	-10.045	-5.3924	-8.7622
0.18013	2.8895	2.4833	-1.4858	1.1339	2.5454	3.397	3.555	3.7319	0.24513	1.1221	-2.0222	4.7277	4.5196	3.1755	5.2693	-0.70796	4.1752	1.4246	0.97757	-1.654	8.7693	5.2631	1.3572	-5.6795	1.7771	4.0782	-3.0543	1.8256	1.1857	2.5984	2.1939	0.011629	5.1745	1.3258	3.0761	0.94038	2.2687	1.802	0.61518	-1.6635	-3.4882	3.3207	3.8278	0.14265	0.90233	1.795	3.1238	-2.1213	6.9981
2.9122	4.285	4.3392	3.2456	2.7976	3.0706	-0.745	2.7521	1.6563	4.1918	3.2323	5.7259	2.0541	4.2019	7.7087	4.7615	-0.8069	3.0432	-0.054888	2.1078	6.6449	5.6412	4.0136	1.4457	0.3537	5.7851	4.1057	0.95115	5.1694	6.9924	-3.4099	5.6705	-1.928	3.0409	1.3875	1.9865	3.3642	0.99908	-0.61788	-1.0669	5.8476	2.4861	4.7221	4.0754	2.9284	2.9119	3.6855	5.9735	-2.6987	1.4334
-10.746	-13.406	-10.657	-9.0715	-10.442	-10.378	-11.368	-8.3861	-10.719	-10.796	-13.782	-7.2636	-5.8489	-13.562	-10.546	-10.49	-10.537	-13.236	-10.25	-11.611	-13.532	-10.196	-12.722	-13.384	-11.439	-11.511	-9.8224	-9.6678	-9.8254	-7.2016	-9.8751	-9.8221	-5.0948	-14.507	-11.186	-15.442	-7.5569	-8.7688	-6.0519	-8.4149	-12.58	-8.9565	-10.4	-10.022	-8.3925	-13.278	-12.736	-9.7368	-6.1718	-9.9631
7.8285	7.6457	3.0915	2.7878	3.3305	3.0999	3.6799	1.7456	3.7914	9.9097	1.2018	2.6335	6.7236	6.7817	4.407	1.9574	2.9917	5.1184	5.3291	11.806	4.1624	6.8209	1.8537	7.4427	1.2917	-0.91969	2.8265	3.2909	4.7453	3.6321	2.9654	6.8759	1.8357	4.7181	3.2693	2.8139	7.3752	7.9086	1.9624	3.4696	5.6143	1.2385	-1.9397	3.8984	5.4542	4.723	1.9995	5.3464	5.9433	2.4236
-7.5915	-4.6939	-3.6181	-0.66161	-5.3127	0.1002	-4.6693	-2.1095	-2.7467	-2.2142	-5.2203	-0.0041836	-4.7434	-10.103	-6.2467	-5.3854	0.50747	-5.1719	-10.163	-0.68471	-6.0166	-0.46895	-1.5035	0.51423	-4.3694	-3.5264	-4.3309	-3.7447	-2.6577	-2.3943	-2.0313	-4.0719	-4.2554	-1.0482	-1.7462	-1.6696	-3.2292	-1.7512	0.67721	-1.2167	-7.2366	-4.7976	-2.2294	-2.2458	-2.3277	-0.020278	-3.3472	-5.8995	-6.5057	-1.6846
-12.032	-16.535	-14.782	-14.013	-13.298	-13.081	-17.204	-15.305	-13.355	-15.199	-12.547	-14.195	-18.291	-14.212	-17.358	-13.813	-12.763	-14.55	-13.539	-12.839	-10.963	-12.771	-18.028	-16.881	-14.529	-11.487	-11.383	-17.112	-18.987	-17.103	-13.946	-14.452	-16.176	-15.95	-13.308	-16.167	-13.714	-13.178	-18.462	-14.949	-11.913	-14.006	-20.07	-13.304	-10.33	-14.844	-9.0344	-16.149	-15.168	-15.228
-23.616	-24.176	-23.031	-23.549	-21.062	-24.422	-22.458	-28.415	-24.215	-16.713	-24.497	-29.409	-18.988	-26.092	-24.148	-22.109	-26.891	-21.134	-24.198	-20.481	-21.193	-19.768	-21.041	-19.713	-21.165	-21.287	-20.013	-24.531	-28.258	-29.319	-24.255	-23.272	-22.821	-28.427	-21.118	-25.139	-23.387	-24.405	-20.18	-21.722	-19.245	-24.643	-22.504	-21.079	-20.833	-24.612	-22.709	-22.703	-21.186	-25.947
-5.9702	-8.1	-2.4385	-6.783	-4.3218	-7.3012	-2.5116	-4.1121	-7.452	-7.1129	-3.5394	-4.5404	-5.1535	-4.1641	-5.5692	-9.7386	-1.4603	-7.1875	-2.3903	-4.0144	-3.4752	-7.9713	-3.9115	-5.6919	-11.027	-1.7938	-5.4275	-4.8912	-3.5029	-3.97	-1.6553	-4.8233	-5.4631	-6.6625	-0.12306	-2.5937	-5.908	-4.6018	-7.2555	0.38229	-3.4479	-2.421	-5.9263	-5.1112	-1.9764	-1.0635	-4.714	-5.2826	-4.5023	-11.109
-3.177	-3.4332	-3.5212	-2.6087	-4.889	-4.3503	-3.8836	-0.93607	-6.3898	-2.1218	-2.5668	-8.9104	-8.2382	-2.552	-4.4045	-1.4341	-3.3612	-3.2806	-3.7	-6.7052	-1.0772	-4.2332	-6.5535	-5.0936	-7.1998	-1.1073	-5.95	-7.4028	-6.5344	-4.4818	-4.8342	-6.5678	-6.7476	-6.1852	-4.8504	-6.0888	-5.8189	-5.9316	-5.8577	-2.1844	-1.9015	-7.2957	-1.0948	-4.9176	-5.5371	-0.07974	-8.5578	-4.8801	-3.4471	-1.168
-2.8454	-6.7355	-5.0223	-4.2035	-3.0215	-2.435	-1.8045	-4.4352	-3.3709	-2.506	-6.0012	-7.1818	-6.6246	-4.8535	-5.6208	-5.1255	-4.3257	-1.4122	-6.8877	-1.3424	-3.994	-3.4968	-3.2079	-3.2006	-0.37436	-5.5826	-5.4889	-1.7787	-2.5994	-4.9822	-2.9338	0.031225	-5.3043	-5.963	-5.5095	-6.0437	-4.2931	-4.427	-1.4416	-2.5454	-2.3494	-1.7424	-2.1001	-1.7819	-5.8489	-2.8203	-1.8224	-5.2159	-6.5807	-4.6317
1.1855	0.069379	2.1278	2.6549	2.201	-2.9757	-1.6545	-8.3145	-1.7475	-1.0315	1.7325	-1.8041	1.381	-2.0445	-0.75073	-0.46794	-3.9539	1.1948	-1.223	1.9834	-2.3268	-3.987	-0.010388	-2.8473	-0.46269	0.56748	-5.5838	0.036245	-0.69267	-1.793	-2.5138	1.0158	-2.0985	-2.2828	0.7149	-0.73341	5.1394	-3.0566	-3.0684	1.3504	-3.9576	-1.7687	2.1376	-0.19119	-1.5415	0.57864	0.39813	-5.8851	-0.29315	-0.96993
2.1957	-2.1744	-3.0211	0.86928	-1.1183	1.4819	0.70123	-1.0893	-4.1529	-2.2858	0.44095	-3.1785	-2.1705	-0.5993	1.9227	-5.2247	-1.8643	0.2926	1.5814	3.8438	2.704	0.88304	1.036	-3.5178	-0.96181	2.9018	-1.9691	0.38821	0.61536	1.3504	0.50787	-0.62411	4.3425	2.5698	-0.95013	-2.1687	-3.2967	2.2284	2.741	-0.23481	0.5134	-3.8883	2.8155	2.1919	-2.5225	-1.2073	0.60704	-0.17174	-1.5636	-2.3975
-20.852	-21.433	-25.099	-22.169	-19.756	-22.262	-20.529	-24.306	-22.189	-23.236	-18.446	-19.151	-23.723	-19.85	-22.974	-24.135	-18.109	-22.153	-17.411	-25.871	-21.328	-20.129	-28.944	-19.283	-18.609	-23.882	-19.092	-21.64	-23.833	-21.395	-28.867	-21.066	-19.465	-23.054	-21.812	-21.925	-21.239	-20.046	-22.113	-22.491	-16.119	-17.792	-20.465	-23.136	-25.504	-18.365	-23.425	-23.312	-23.664	-20.001
2.2184	-4.1345	-3.5415	1.5884	1.8984	-3.0498	-2.2252	-4.0044	-0.095148	-2.624	-1.3413	-3.2461	-1.6063	-5.9089	0.8993	1.2512	-3.9924	-1.82	-0.46227	-2.0819	-3.3634	1.6388	-2.7577	-0.35165	0.47243	0.71858	-2.9614	-8.0904	0.7374	-3.4145	3.0434	-5.1766	-0.60008	1.1527	-3.1823	-5.6834	1.8687	-2.0523	-0.61955	-1.6373	-0.97159	-1.8407	-1.4403	-0.064557	-1.6854	-0.86671	-0.8279	-1.3213	-0.59784	-2.552
-0.23233	-1.843	-2.7308	1.8427	-2.8453	-0.87998	-1.8616	-3.4641	2.0596	2.9207	4.8844	0.87733	-0.9569	-0.28531	3.0482	-1.1611	0.16648	-0.49557	1.0088	-1.3589	-0.063239	-0.4	1.1997	1.2147	3.9377	4.8006	1.6434	5.8636	-0.10181	1.6585	1.2501	-0.19426	0.3668	0.6661	-2.3768	-3.6804	2.3278	-2.2689	-0.93397	1.6324	2.3282	-2.5668	-1.309	3.7185	-0.64507	-3.9452	-1.742	-2.6534	-0.60717	-0.15092
-5.1769	0.52631	-1.7158	-5.709	1.2589	-2.9522	-5.2807	-0.073833	-1.5213	-2.8196	-0.99323	-3.2543	-0.30069	-4.1327	-0.82506	1.6079	-4.2999	1.975	0.46488	-5.5759	-2.3596	-0.12013	1.2586	-6.5512	-1.2172	-0.041732	0.21447	-9.5064	-1.3804	-4.2518	-6.0995	0.23355	1.0183	-2.201	-3.9596	-0.319	-1.799	-3.5449	-1.648	1.0735	-5.9064	-6.6613	-3.0688	-1.6987	1.2497	-3.628	-3.1137	-5.8026	-7.7088	-0.8405
-3.8187	-9.2056	-1.5114	-1.4797	-1.1864	-3.0106	1.7809	-2.1489	-3.6897	-2.8304	-2.2203	-0.87265	-6.6163	-8.3267	-1.7596	-3.843	-4.7522	-5.6551	-2.0495	-0.88747	0.34111	-2.3059	-3.073	-5.7921	-3.6845	-2.9727	-3.6643	-7.6348	-8.1105	-4.6431	-8.1233	-2.6451	-0.23119	-0.99032	3.3661	-1.449	-1.8704	-1.1925	-4.7592	0.66174	-7.6823	3.5253	-1.847	-1.5088	1.2055	-3.5552	-4.1558	-5.8183	-2.3809	-0.36358
-10.61	-13.166	-12.474	-11.183	-10.319	-14.983	-11.015	-16.39	-15.045	-19.181	-16.944	-14.758	-13.06	-9.1873	-15.847	-15.554	-11.411	-14.546	-13.048	-12.85	-12.127	-11.071	-13.336	-13.345	-14.984	-14.754	-15.88	-13.845	-14.507	-13.544	-18.854	-12.377	-16.444	-15.726	-12.737	-11.549	-15.592	-11.137	-11.903	-13.682	-12.659	-14.045	-15.47	-16.556	-12.579	-14.147	-18.937	-17.924	-15.948	-18.795
-0.088086	1.2078	-2.3984	-0.18994	0.87516	1.2073	-2.6392	3.1078	1.6605	-1.0829	0.23681	1.629	-3.9364	-2.266	-0.83265	-3.2028	1.1607	3.5352	4.3517	-4.3284	0.019853	-1.422	-3.0332	-0.84495	0.86492	4.0056	-5.995	0.6074	3.2446	2.6561	-0.82319	-2.4451	-3.8357	-0.21619	3.9658	-2.4493	-1.7434	3.158	-1.1056	-7.3533	-4.1009	2.0882	1.7292	3.4494	-1.9326	-1.3456	-1.7409	2.0777	2.4189	-0.85952
-3.7342	-6.6638	-7.1711	-6.958	-5.5326	-9.9749	-7.7252	-5.3842	-6.4299	-7.9371	-8.3536	-6.0933	-5.9615	-5.7957	-6.301	-7.9564	-8.6118	-6.763	-7.6311	-7.2107	-3.9675	-5.7788	-3.9255	-8.777	-5.1623	-8.2948	-2.014	-1.9555	-8.0186	-1.854	-5.0031	-6.1706	-3.4533	-1.0201	-3.2412	-5.877	-3.9774	-5.9116	-7.3764	-5.3576	-6.7412	-6.5689	-4.737	-2.8375	-8.4771	-5.3795	-3.2294	-7.618	-3.5593	-5.211
9.2044	10.9	11.722	8.4975	16.239	7.9856	3.9701	6.1643	10.939	10.216	6.8555	8.6587	2.8848	13.073	11.582	4.7446	8.3416	8.2669	5.747	9.664	8.5909	7.0374	4.8596	5.3083	8.2748	8.0848	4.9775	7.6391	10.166	7.5166	4.1944	7.9329	15.34	12.495	5.6917	9.2176	9.9795	8.1278	7.438	11.105	5.6042	8.177	9.4317	12.31	10.456	4.4119	8.4081	12.164	8.8638	12.644
-2.0797	7.0787	8.26	6.5397	8.2972	-0.93731	5.2127	6.2707	3.9251	4.5126	9.5001	6.3294	8.0709	6.9896	1.2094	3.8682	6.091	8.0793	5.9667	5.3974	2.0217	3.5401	4.221	6.656	4.2031	8.1434	9.0305	6.9687	4.7085	5.8854	10.093	9.9017	4.9182	12.597	7.1694	2.0535	7.3171	8.9265	7.6406	7.5125	6.4835	8.5647	2.824	2.1048	2.2193	4.3659	3.0914	4.9224	9.7787	1.8222
1.8808	-1.8792	-4.2958	-2.6318	-0.093591	-2.2662	-3.4793	0.72085	-1.1541	0.47959	1.5393	-6.0025	-1.3042	0.27116	-5.075	2.098	-0.46991	-1.8467	-2.8859	-6.6827	-2.5119	2.8963	-2.6655	-3.2651	1.3402	-1.5238	-1.6936	0.5451	-1.804	-5.0717	-1.1343	0.7634	0.44568	-3.2176	-2.7119	-5.1592	-1.5181	1.3633	-1.8519	-2.6994	1.2952	-3.7449	-1.3758	1.8756	0.10052	-0.085154	2.9631	-0.11462	-0.25201	-1.1503
2.9883	1.6938	4.976	0.12853	4.2229	0.61814	3.761	2.6537	-2.268	-0.68507	2.7432	0.55825	0.73928	3.0931	5.7665	5.4784	1.6813	1.7682	3.4816	6.2467	0.98665	3.1041	2.8205	2.9587	1.0598	2.782	2.9541	6.7797	1.593	2.6844	3.4644	3.2335	2.8845	-0.062079	3.064	1.8026	3.0557	0.74526	3.336	2.2724	-1.9866	4.5697	2.3234	3.3401	6.2041	5.4653	4.0137	4.3259	-1.2655	5.7845
3.2629	3.7473	-6.1348	-0.39649	1.989	-0.93076	-1.0522	1.3991	-1.1201	2.3193	-2.4138	-7.1857	-2.3222	-2.8013	-1.4335	-2.6094	-0.16699	-6.8166	-0.96292	-1.1789	1.4913	-2.0336	2.8078	-3.1593	-2.4077	-2.7832	-0.39588	-1.4154	0.92202	-3.7837	-4.9455	-0.34701	-0.96489	1.6914	-2.236	-0.5246	-0.71328	-3.103	-2.2217	1.3706	0.087909	-4.0301	-1.2761	-4.6303	-1.4537	-2.7531	-0.14134	-5.0863	1.024	-0.57244
-3.2783	-6.19	3.8058	0.18816	-1.1397	1.428	-2.891	-1.7113	-3.4797	-4.026	-3.7244	-0.94038	-4.2664	2.2335	-4.8442	4.5341	0.20189	0.21251	-1.7931	-2.8934	-3.9681	0.056197	-5.6136	1.2464	-4.9204	-0.7951	-0.59932	-4.3546	-1.6931	-3.2866	-2.9015	-1.512	-2.5249	-1.2025	2.5225	-3.5217	-6.3401	-0.42463	0.70158	-1.0005	-0.055311	1.0715	-4.2319	-2.9896	-1.8522	-0.38144	-3.0509	-5.1132	-1.9936	-3.5099
1.3156	1.4913	0.81554	3.1783	1.3129	0.64256	-0.78319	-0.072073	-0.031389	4.1033	2.6317	1.4492	-0.20898	-0.69727	-3.7464	-1.8456	0.99795	2.1753	-3.3674	-0.17173	0.29684	5.1416	2.463	1.3829	4.5082	0.34379	0.06361	0.53779	-0.61631	1.6285	-0.35711	-0.53239	0.18996	2.0429	0.21869	-1.392	-0.35007	3.7029	-5.9801	-0.64782	2.1178	4.2785	2.3551	-3.035	0.7691	-3.7429	-0.1302	2.6331	5.9751	-2.4652
-3.7652	0.97166	0.36204	-2.7356	-2.4418	4.2693	0.36726	-5.556	-0.032202	-0.33418	0.9397	-2.6122	-0.45142	2.4374	5.9032	-0.72888	4.6298	-5.9854	-0.69585	1.09	-0.76808	2.0732	-0.60893	3.2538	-1.095	0.91751	-1.6607	2.0027	-3.1039	-2.7168	-1.9877	2.1306	0.70917	2.6659	-0.87214	1.6583	-2.3547	-2.6719	-2.6138	3.2322	2.199	0.64668	1.478	4.4272	4.8524	0.019994	3.3376	-1.4528	4.9586	1.1956
-5.4506	-6.0739	-1.7026	-0.75019	-6.7318	-1.9797	-4.1692	2.4822	-4.4668	-3.6673	-5.2836	-4.8579	-5.0452	2.7637	-6.3579	-6.4004	-2.6232	-3.0886	-6.3455	-1.8594	-4.7011	-3.5109	-4.1053	-0.5971	-8.809	1.041	-7.916	1.2967	0.17938	-6.7793	-2.0905	-4.0838	-0.43495	-2.9061	-4.0382	-2.5502	-4.2487	-0.4567	-2.2031	-4.5468	-1.5017	-4.6725	-5.8582	1.7597	-3.6089	-5.2602	-3.9262	2.5283	-6.6489	-0.67886
-14.652	-14.512	-11.883	-12.991	-9.7803	-11.181	-15.766	-13.695	-14.147	-17.087	-14.405	-11.223	-12.588	-15.566	-15.843	-17.124	-11.107	-10.677	-15.125	-14.514	-16.608	-17.012	-14.351	-10.72	-17.239	-11.019	-12.381	-16.017	-13.302	-11.212	-14.745	-18.145	-12.742	-12.082	-17.05	-9.6842	-20.558	-13.961	-11.864	-13.22	-13.929	-10.987	-11.134	-15.989	-13.471	-10.871	-10.816	-13.383	-13.415	-16.027
-0.76577	0.56356	4.6776	-2.5875	-3.4785	3.1206	2.1215	-0.54513	-0.25858	1.1578	-2.9977	-3.259	3.1491	-2.857	2.6827	1.6731	-0.3623	-5.1677	1.3609	0.90721	-0.70422	1.6109	1.1767	1.9453	3.6845	4.5174	-1.7363	0.60809	2.5278	-2.5513	-2.1635	-3.446	3.5832	-1.3889	0.14143	4.582	0.595	0.18896	-0.65872	3.4619	-1.7304	3.9194	-1.4114	3.1251	2.8988	2.9655	-0.9908	5.8226	1.8164	0.92322
0.89611	1.5014	3.436	1.4428	-0.84701	-1.6231	2.5317	4.1607	2.8415	1.8871	-1.7879	3.2397	-0.1969	3.9034	0.75066	-0.99925	3.7391	-0.46092	7.4431	2.3417	3.8731	2.7492	-0.10891	3.6458	0.96752	6.4514	6.5419	2.9896	5.7091	-0.33837	1.7899	2.7817	-0.20842	0.70385	-0.22419	1.9317	-0.83934	3.7577	3.0868	2.4597	5.7169	0.53261	2.5821	3.1915	7.0905	1.3587	0.55362	0.99	2.077	0.32311
-6.3657	-6.3485	-6.8899	-2.8031	-7.8833	-5.3937	-5.9987	-4.8728	-5.985	-6.4003	-5.7612	-4.0657	-5.144	-4.9524	-4.1245	-7.8605	-7.4543	-9.5166	-7.3852	-4.6846	-7.2754	0.90458	-4.8267	-3.7923	-6.4162	-7.1637	-7.5315	-3.056	-9.6769	-4.3068	-5.0214	-10.305	-9.589	-4.9972	-6.1854	-8.3358	-8.3509	-4.4172	-1.1185	-4.1065	-6.3309	-4.8642	-4.0395	-3.2015	-9.611	-6.3915	-8.0505	-7.0379	-5.4974	-4.6733
-10.97	-12.682	-15.861	-15.953	-11.374	-11.746	-11.342	-15.279	-15.487	-10.109	-13.826	-15.455	-11.27	-14.114	-14.568	-12.138	-13.864	-12.675	-16.362	-17.943	-12.12	-13.671	-13.584	-12.58	-14.473	-13.519	-12.483	-8.9591	-13.791	-15.658	-13.63	-14.557	-13.614	-16.707	-13.482	-8.1654	-15.283	-13.166	-10.026	-8.0588	-12.645	-13.667	-12.325	-14.335	-18.688	-12.283	-18.925	-14.679	-12.095	-11.073
-2.173	-0.49586	-5.4546	-4.7643	-2.2393	-1.916	1.4342	-3.3494	0.71317	-2.6177	-0.70938	-0.67907	-1.7456	-0.75324	-2.6783	-2.4982	-2.9004	-2.5353	-0.066917	3.8566	5.1565	-1.206	-0.12991	-4.0042	0.51605	-1.6294	-3.787	-0.85626	-3.421	0.7814	1.127	-0.89476	0.41398	1.9129	-3.7072	-1.2987	0.88162	-5.6042	-0.64924	-7.1691	1.0215	-2.2615	-3.6708	-0.99276	-3.4468	-8.5189	0.55941	-4.1912	-2.7126	-3.662
-0.5602	1.2117	-6.174	-2.2417	-1.9935	-7.4632	-0.88451	-1.136	-4.9409	-3.4664	-4.9104	-4.3542	-0.21184	1.8271	-0.79196	-3.1296	-5.391	-3.7098	-1.9019	-1.7824	-6.7284	-1.3959	-3.85	0.78992	-4.9569	-0.81276	-3.7335	-1.2051	-5.7154	-2.8396	0.32525	-3.3703	-2.1773	-3.958	-1.3825	-0.2506	-4.3135	-3.4356	-0.68803	-4.6483	-3.531	1.4316	-2.4701	-6.1441	-3.5585	1.6603	-3.9747	-3.0178	1.2087	2.6297
-0.93753	-4.0528	-0.24219	2.797	-1.1803	5.8641	4.164	0.10728	-2.7576	1.1803	0.025507	1.3568	0.60102	0.6461	-0.36731	-1.4507	0.51028	-5.8039	2.1552	1.3301	-1.0606	0.92915	0.72062	-2.8125	-3.4584	1.2282	-3.8355	-3.8996	-1.3407	-0.078034	-1.5053	0.87864	1.59	-2.792	-3.834	-1.0274	-4.4306	-0.73943	-2.9982	5.7313	-4.5523	-2.7054	-0.1143	-2.2347	2.55	0.60244	0.5191	-0.29167	2.5475	0.28303
2.5844	5.1205	2.2785	5.9225	0.3508	6.9582	4.5847	3.8988	2.3027	4.3124	4.457	6.5559	3.9499	1.49	3.4873	10.328	2.2046	1.946	3.9782	6.1748	7.1228	2.2904	4.6157	3.0517	9.9467	5.2427	0.088805	3.1072	4.8224	6.9161	6.1802	1.7078	8.2724	-0.78446	2.6888	6.2098	9.1819	5.9965	5.2204	3.6979	1.8868	5.6444	5.952	4.3304	5.6697	2.3268	6.0451	7.9808	4.2601	0.94847
-4.6577	-1.5622	-7.2408	-5.2042	-3.4483	-2.8958	-5.9322	-1.9444	-3.5299	-6.6	-3.3763	-7.6867	-2.1818	-5.9906	-6.1968	-1.4842	-6.6356	1.3108	-4.4624	-5.3434	-6.6332	-4.9238	-6.5831	-9.1385	-7.8631	-9.1838	-5.9206	-6.7878	-5.7725	-3.9254	-7.6786	-3.9947	-4.6497	-1.6155	-5.7426	-3.978	-5.3502	-4.5259	-5.1137	-10.418	-6.6787	-4.6058	-6.1439	-9.6386	-5.9916	-3.1642	-2.6823	-8.9457	-3.3652	-5.1816
-12.864	-11.488	-13.302	-12.608	-15.275	-16.353	-8.4139	-14.821	-16.223	-12.515	-13.671	-12.176	-16.078	-14.514	-11.499	-13.412	-12.909	-14.779	-12.097	-14.42	-16.54	-13.85	-16.713	-10.863	-7.8285	-13.266	-13.849	-9.8341	-11.038	-14.888	-12.107	-14.663	-10.993	-16.712	-11.945	-12.102	-12.919	-9.3802	-16.173	-13.899	-13.998	-14.564	-16.756	-8.4943	-13.142	-12.174	-11.914	-14.151	-14.935	-12.522
-16.376	-13.017	-12.322	-16.426	-10.476	-9.5465	-16.721	-11.388	-10.686	-13.567	-10.961	-10.976	-9.5687	-13.113	-13.727	-19.844	-11.815	-9.9634	-13.592	-15.991	-9.9739	-13.174	-14.753	-13.432	-14.774	-13.178	-14.065	-12.393	-19.385	-17.206	-13.306	-11.941	-10.725	-9.7663	-10.983	-16.245	-15.304	-12.941	-13.405	-13.043	-13.496	-12.126	-11.531	-10.971	-10.646	-16.066	-15.479	-9.3319	-13.743	-9.6989
-13.95	-13.939	-9.732	-15.002	-12.772	-9.4582	-15.128	-12.522	-12.512	-11.902	-9.0347	-15.191	-13.904	-15.687	-11.569	-12.15	-19.06	-15.877	-11.958	-10.326	-13.132	-18.128	-14.634	-12.471	-12.977	-11.538	-15.762	-9.4729	-13.152	-14.175	-14.712	-12.588	-11.073	-16.061	-12.519	-10.458	-13.538	-9.8333	-14.841	-17.435	-16.29	-12.928	-11.881	-14.387	-12.257	-14.855	-13.803	-11.942	-10.624	-12.148
-11.56	-11.948	-13.168	-10.951	-9.6277	-8.0089	-7.9281	-12.512	-10.508	-14.814	-8.4391	-9.7096	-12.072	-9.7567	-10.994	-9.7153	-12.443	-13.184	-10.505	-10.254	-5.3453	-10.294	-10.914	-12.294	-10.587	-7.1648	-11.783	-13.768	-13.17	-16.185	-9.8575	-12.569	-7.5248	-9.5431	-8.0347	-6.0839	-6.2479	-12.981	-7.5283	-10.427	-8.6185	-9.8327	-11.755	-11.38	-8.6812	-10.551	-10.079	-7.7994	-12.599	-9.7707
-0.34483	-0.9619	4.1894	-0.96742	0.6691	0.75726	-0.2481	0.31418	3.643	1.6357	-3.7546	3.6042	4.5885	-5.0828	5.144	0.2015	2.1916	2.4807	0.1932	1.1144	-5.1784	-0.18382	2.7662	5.0946	1.19	1.0022	2.4714	6.1259	-4.2379	0.36548	-0.90802	-2.0436	0.28926	-0.67997	0.86051	-3.9645	0.96344	-0.84627	0.93293	-2.1985	1.0309	1.8517	-2.0346	-4.0022	5.4544	5.6917	0.85564	1.0234	4.9994	3.0128
-2.2034	-1.5333	1.3442	-3.9223	-0.5163	-1.549	-1.767	-0.70053	3.3803	-3.6856	-2.8967	-0.20201	-1.5083	3.3724	0.15883	-5.2034	-1.1665	-4.3228	-4.7253	1.0196	-0.84176	-0.80545	-5.2642	-0.50213	-0.87694	-3.0614	2.6624	-1.5162	-0.043466	-2.3444	-2.6117	-0.42999	3.2554	-1.2664	-0.9515	0.67857	-3.8437	0.31096	-3.0258	0.63867	-3.4982	-1.0184	-3.431	-2.2269	-5.4813	-6.9566	-0.45669	-5.4007	-1.6219	3.1659
3.477	9.3594	6.0424	4.4698	3.8919	5.025	6.8204	1.1346	6.5973	7.0884	1.3858	5.9853	0.97402	5.1906	3.4795	2.1497	5.4741	9.1237	6.9236	7.1937	-0.53039	3.2127	7.4333	7.0053	7.1656	7.2876	3.7226	3.4225	8.2367	5.2433	6.9679	6.5021	8.0334	4.9508	7.6371	8.2455	9.9242	9.0488	7.2787	6.1003	8.5128	3.099	9.7424	10.026	5.8686	9.0488	7.6029	3.1442	3.9039	2.4782
-3.0655	-7.1331	0.42531	-4.4092	-0.37341	-3.4958	0.80967	0.99705	2.0358	3.1662	-2.097	-4.3252	0.097082	0.6202	-1.7845	-1.3309	-1.0599	-2.1193	-1.0076	-1.8571	1.5142	-1.477	0.76186	-7.7822	-1.2375	0.8585	0.66299	-3.8553	-2.0414	3.8063	-3.6182	-1.1166	-1.7983	-6.1845	5.7304	-0.75145	-4.7446	-6.2727	-2.2466	-2.5187	1.5131	-5.7645	1.8112	-2.3461	0.35939	1.5191	-5.3018	-5.4873	0.69508	-5.3793
-2.6843	-0.12324	-2.464	-0.99934	-7.2641	-4.8277	-0.10749	-2.7699	-3.7463	0.24588	-1.0507	2.6901	-3.9647	1.8141	-2.1743	-1.8561	-4.8911	-1.6369	-3.61	0.32243	-6.1675	-3.4848	-8.6057	-3.8454	2.963	-1.9944	0.80646	-1.5216	-2.1667	-0.56923	-3.3133	3.0089	1.0784	-2.3301	2.374	-0.43972	0.70006	-0.96014	-0.04222	-4.666	4.5272	-1.9517	-4.1496	0.96818	-2.5214	-1.4141	-1.8196	0.59199	-2.3998	1.0042
0.30558	-3.1799	3.2207	0.1633	-0.78406	1.7541	-0.064295	2.2038	0.046403	0.76116	0.66505	1.9907	1.5563	2.4658	2.4094	0.92846	-1.6575	-3.5485	3.7942	-0.78618	1.2603	3.6368	1.3412	-1.5719	2.5513	5.1214	-0.76316	2.0598	0.538	0.67698	3.4721	2.4333	4.2324	3.2115	-3.5093	-1.2643	1.088	6.1877	1.7018	4.0812	1.9844	2.7068	-2.425	-1.8717	2.8445	-1.0021	1.9286	0.65101	-1.1427	0.15945
-7.4698	-6.571	-2.1722	-2.1099	-6.7304	-7.515	-4.3858	-4.412	-4.5059	-8.0727	-8.7984	-2.1158	-4.3361	-4.0204	-2.1205	-1.0701	-4.6044	-6.718	-6.9623	-7.3407	-2.656	-5.2974	-7.6223	-6.8407	-6.2149	-7.2254	-7.8095	-5.3263	-7.1826	-5.8944	-4.2108	-6.578	-7.8037	-1.76	-8.1813	-6.8144	-1.769	-1.5808	-4.903	-8.0864	-3.6104	-4.7655	-4.6179	-7.9423	-4.2794	-8.9501	-1.2153	-4.4867	-4.6439	-7.3401
1.4669	-1.6463	2.4971	1.1546	1.144	2.7486	2.78	-0.26292	6.8436	4.7227	-1.9936	2.6821	1.1541	-0.83753	0.98715	5.4676	2.7992	-2.2163	3.8323	4.4047	-3.0653	0.70282	3.4881	3.6316	-0.79777	5.8231	3.1004	5.0982	1.3856	-0.42777	5.678	-4.0132	2.7808	2.1332	0.19009	3.3943	0.022909	13.494	-0.67626	2.4896	2.0832	4.2935	7.0732	5.3594	-3.182	4.13	7.2434	2.2164	-0.17081	0.15746
-12.353	-6.4304	-11.43	-10.681	-11.07	-8.6258	-10.385	-9.0913	-9.6075	-8.5761	-10.287	-12.074	-14.612	-13.308	-10.829	-9.624	-9.2916	-8.1028	-10.047	-15.003	-12.005	-6.0709	-11.498	-7.821	-11.665	-11.282	-13.236	-10.696	-6.1845	-10.444	-12.816	-12.832	-9.1446	-9.8289	-12.04	-10.483	-13.224	-12.937	-16.097	-11.254	-13.446	-8.189	-14.999	-13.279	-11.273	-15.075	-11.887	-12.045	-13.483	-11.574
-5.5074	-9.2754	-3.8284	-8.0211	-5.3967	-3.767	-6.0483	-4.6409	-4.439	-1.2147	-1.3861	-5.3901	-4.6835	-7.5167	-6.6565	1.2625	0.74088	-3.1112	-6.3617	-5.7112	-5.6332	-3.559	-0.14122	-4.4462	-4.6648	-5.1792	-5.4918	-5.9687	-1.2661	-10.509	-7.0059	-0.81359	-8.3304	-6.1293	0.51492	-4.8031	-3.0443	-1.0351	-1.9208	-4.1822	-4.5196	-3.8539	1.0669	-4.1167	-0.90353	-2.8999	-4.3025	-5.4491	-5.1515	-2.8014
-1.816	-4.6249	-5.8144	-0.44895	-3.0447	-1.921	-7.84	0.53741	-6.9518	-3.1853	-3.7464	-5.1258	0.81243	-5.5803	-3.6052	0.11401	-3.4491	-6.0378	-3.6564	-2.6838	-5.8492	-0.83362	-6.8723	-2.1522	0.45398	-1.0686	-6.0693	-6.4346	-4.4837	-5.0107	-1.6087	0.75832	-1.0833	-3.8575	-2.3029	-2.2987	-3.8329	-6.1741	-1.3685	1.4786	-1.6103	-2.3787	-1.8188	-1.617	-0.13236	-1.1874	0.92943	-2.4583	3.2858	-3.1501
-4.1377	-1.377	-2.3452	-5.4061	-3.1783	-1.7147	-1.8476	-3.864	1.3675	0.2176	-6.8509	-3.3695	-6.0781	-7.5582	-0.6319	-7.8976	0.58527	-4.048	-2.5838	-0.11523	-2.0451	-2.8471	-5.4087	-1.7693	-3.7556	-5.4516	-2.5093	-0.25299	0.6448	-3.7065	-4.2756	-3.578	-1.3476	-4.5463	-1.8376	-3.3888	-1.371	-4.3577	-2.1162	-3.9783	-0.48958	1.4531	-2.2514	-0.76337	-3.277	-3.1726	-4.1626	1.268	-2.4156	-3.9673
8.1478	5.8709	2.5206	7.3954	10.365	7.6192	5.0805	6.8801	5.0424	8.4808	6.9464	9.3181	8.5586	6.0186	6.9035	6.471	3.4521	5.9979	5.7877	4.7627	7.8119	3.7542	9.623	10.72	3.1819	4.3625	7.138	7.6233	3.4315	3.8607	2.6252	9.907	7.0875	9.2599	3.3245	9.6242	5.6535	0.96084	9.2464	9.1669	5.4186	2.6374	6.5328	8.199	9.6755	7.987	6.4376	9.5271	6.4125	11.276
0.17729	0.603	0.31829	-3.3215	0.26158	-1.5285	4.6165	1.089	-5.9304	2.0125	7.0568	-1.3945	-4.6075	0.24384	1.5159	-2.2264	-2.7289	4.8374	1.6682	-3.805	-0.93819	-2.2985	-2.4667	-0.89559	-0.71546	-0.051925	1.9464	0.067984	-0.081501	0.11668	2.8857	0.18099	0.29258	2.5915	3.0367	1.6643	4.9183	-1.3425	3.4809	-0.75718	-0.51866	-3.5594	2.6864	-4.0521	0.27459	-0.36785	-0.65928	-1.4163	3.7482	-0.4761
0.014451	1.3289	1.276	0.55167	3.7229	3.5499	2.3782	2.6752	0.74421	7.0146	0.62235	6.8193	0.98738	2.6245	2.8833	4.3877	3.4645	1.3523	3.088	-2.3479	-2.0908	5.161	8.3021	2.5539	0.99409	3.2792	2.8659	0.66908	2.9793	1.4857	1.7969	2.2986	1.1286	0.42856	-2.5578	-0.30164	1.9701	-2.132	-1.8978	0.1152	-1.707	1.9008	0.43338	4.6274	2.3817	1.6131	2.2411	5.314	3.0686	3.3497
-3.9051	-3.595	-0.40908	0.54849	-2.5458	-1.0452	-5.5422	0.24768	-1.8257	-2.8249	-4.6859	0.04567	1.6768	-4.5781	-0.09387	-2.0444	-4.7418	2.6216	-1.9699	-0.68469	4.4305	-4.7841	-1.4093	-1.9707	0.33408	1.4667	-3.0572	-0.40021	1.2466	-0.58797	-0.042843	-0.8936	-2.509	0.034062	1.2635	-3.0114	-2.5056	-1.8293	0.95602	-5.486	1.9915	-1.7358	-4.1296	3.3059	-4.7563	4.3298	-0.64895	0.62038	-0.73572	-6.0795
-21.257	-19.799	-19.697	-16.641	-25.988	-23.66	-19.911	-17.783	-18.904	-23.209	-15.559	-21.047	-22.167	-22.895	-20.048	-22.907	-19.271	-20.766	-22.605	-18.362	-18.91	-21.736	-20.752	-25.005	-20.688	-18.098	-21.613	-22.944	-18.25	-15.943	-19.773	-27.624	-18.704	-19.411	-20.644	-19.6	-22.843	-18.81	-21.908	-23.932	-19.724	-13.776	-21.323	-23.214	-22.06	-21.653	-21.975	-17.519	-20.799	-13.295
-10.457	-6.3552	-3.3015	-3.8936	-4.6923	-6.2786	-4.2479	-3.5923	-3.2821	0.26858	-1.1734	-1.5566	-4.0636	-6.396	-3.657	0.67024	-1.206	-7.1194	-4.6454	-8.1144	-2.3904	-2.1051	-4.7867	-2.0018	-3.179	-6.0476	-4.1077	-5.9527	-7.9291	-3.8409	-4.1657	-3.4755	-5.6164	-3.9143	-6.3255	-3.5303	-0.96873	-5.3843	-4.0322	-4.6502	-2.9627	-3.6685	-3.6131	-3.2105	-7.036	-4.833	-3.0559	-5.8559	-7.5088	-1.1539
4.8393	2.8939	-0.24664	6.9312	-1.7254	1.0352	5.6313	5.1087	4.9291	2.6866	1.9375	5.2986	-1.6309	0.57094	6.6354	0.10353	4.6874	6.0302	2.4526	3.5998	1.8572	2.5841	0.78754	-0.0052788	3.6327	6.7502	4.3099	3.1303	-0.55802	3.836	0.99973	2.4684	6.716	2.4794	-0.90675	0.11974	-0.00208	4.7983	0.22494	6.4908	-1.5282	1.4747	2.8996	2.2238	3.7588	0.079313	4.6972	1.8545	4.3532	1.6379
-5.6753	-3.1082	0.015036	-3.5558	-1.2792	2.6987	1.2143	-1.937	-4.7959	1.2561	-3.9031	-4.2363	-3.6759	-3.5114	-6.2577	-0.99865	-2.1702	-1.909	1.0661	-1.3849	-5.4828	-2.0409	4.0073	-6.4388	-1.5379	-0.46046	-2.6896	-0.61166	0.91018	-7.1534	1.9003	-1.9245	1.9321	2.2295	1.3194	1.0304	-5.6177	-4.6822	-1.0013	0.71224	-1.2397	0.59761	-6.0243	-2.3386	-6.0698	-0.60187	-2.5004	1.081	-3.3927	-7.9881
-19.954	-18.412	-21.128	-22.201	-23.66	-23.74	-21.321	-25.29	-19.651	-22.03	-26.267	-21.494	-22.36	-19.247	-23.63	-16.644	-18.218	-21.334	-23.63	-20.961	-17.052	-22.104	-22.484	-21.421	-21.632	-21.249	-23.274	-20.865	-23.677	-24.135	-21.24	-20.152	-18.917	-24.403	-21.589	-19.701	-22.974	-19.626	-17.919	-25.882	-23.333	-26.053	-23.486	-21.069	-20.261	-22.216	-23.781	-20.759	-22.931	-22.796
1.8404	0.75529	2.6422	4.9887	3.8029	1.5683	0.00093447	-4.2156	-2.3943	5.0922	-1.5265	0.72448	-0.49751	0.18369	-0.64805	0.023413	1.9444	-0.52924	4.2147	-2.4587	-0.22438	0.55634	-3.5652	-3.2074	0.35059	-4.4743	0.63743	4.0825	-0.43069	-2.289	1.0411	-1.2648	2.4127	-3.4271	-0.079203	3.5101	1.9932	1.0916	-0.3305	2.349	1.2439	2.9861	3.6359	-1.013	-1.1091	0.094109	-0.252	-3.8952	2.1668	0.071113
-0.65186	-3.5154	0.63504	-0.15629	-3.8547	-0.19389	-3.359	-6.691	-1.0163	0.43664	-0.95896	-0.65918	-1.41	-4.7601	-1.0237	-1.1073	-3.3819	-7.0302	1.3415	-6.2467	-1.4308	-1.958	-7.4259	-4.3288	-0.69272	-1.7734	-1.6948	2.4479	-6.8272	-3.0159	0.95716	0.95992	-5.9241	-6.1024	-0.47467	-0.85853	-4.0077	-4.249	-1.9357	-4.1614	-3.9313	-3.3412	3.5827	-6.2778	-5.8366	-2.5608	-3.4566	-5.8139	-0.38221	1.7649
-1.65	0.10488	1.7309	2.4071	-2.2308	0.8915	1.2555	2.8551	3.2011	0.68745	-0.1316	3.6758	2.4516	0.14017	1.864	4.6098	-1.919	4.775	1.2647	3.202	1.1176	1.2687	1.1887	-0.4226	1.9002	-0.013529	2.6733	-2.9381	-2.0107	-1.7205	4.0491	-2.9831	3.1354	-2.9506	1.4956	0.82371	4.0947	-0.81496	0.63852	3.873	3.3673	1.8168	3.3687	2.3837	2.5323	0.88731	-2.0998	4.6608	-4.0593	0.27771
-6.5789	-12.637	-9.7839	-11.004	-8.83	-6.474	-7.0974	-8.9168	-6.6286	-5.1972	-7.7837	-9.4545	-8.9077	-10.748	-4.211	-11.232	-11.782	-7.1655	-13.108	-9.3753	-9.2762	-7.6495	-8.7972	-9.9053	-7.2841	-9.5901	-5.5356	-11.054	-8.0659	-6.0974	-7.823	-8.5803	-11.52	-5.4804	-10.84	-6.6112	-8.7713	-9.9461	-6.8305	-6.9775	-5.7442	-9.6713	-6.2473	-12.48	-11.047	-6.7168	-9.5118	-10.848	-8.3743	-5.6437
-8.9456	-11.876	-11.532	-9.8575	-12.465	-10.749	-6.261	-9.4878	-11.321	-9.7908	-8.7391	-14.945	-11.62	-8.3312	-10.69	-10.322	-13.43	-5.9196	-10.208	-3.1432	-9.0608	-6.992	-10.597	-10.546	-10.493	-7.8218	-5.6834	-3.5741	-10.7	-9.6516	-14.062	-10.678	-8.8522	-7.4015	-5.4677	-9.1947	-9.0778	-9.2326	-9.0965	-14.243	-8.0552	-12.79	-9.6092	-10.532	-8.8976	-9.6132	-9.9602	-10.182	-7.6094	-9.2966
-4.3624	-1.0532	-7.4804	-4.1228	-2.9271	-1.8874	-0.41988	-1.4361	-5.7815	-4.5996	-4.4353	0.29518	0.64428	-7.9658	-3.4075	-0.87558	-2.2264	-4.6907	-0.46119	-1.2773	-7.7543	-3.9446	-0.75867	-6.4809	-1.681	-0.85952	-1.745	1.1939	-4.8002	-4.7877	0.44004	-8.3096	-1.3456	-5.0264	-4.4581	-2.3425	-0.012097	-4.3864	0.26863	-5.8398	-2.0149	-0.095195	-2.8292	-3.6125	1.4206	1.4406	-1.5028	-4.1605	-0.13319	-1.74
-13.655	-15.487	-9.391	-11.33	-16.492	-13.021	-14.907	-13.553	-15.636	-13.788	-16.598	-17.672	-12.335	-17.523	-16.446	-11.838	-16.709	-16.822	-17.228	-15.221	-17.606	-9.4973	-11.184	-14.552	-15.997	-10.147	-14.179	-15.297	-12.989	-12.616	-11.717	-19.139	-12.867	-16.409	-11.355	-16.201	-15.52	-16.968	-13.195	-16.397	-11.259	-17.569	-15.573	-11.385	-8.8295	-19.59	-14.698	-18.33	-15.744	-13.194
-9.3346	-13.037	-11.144	-14.857	-9.2293	-13.721	-15.331	-13.079	-16.332	-11.304	-13.965	-12.076	-13.499	-13.266	-14.24	-12.913	-12.34	-19.247	-11.617	-13.244	-12.679	-14.542	-11.391	-15.876	-10.812	-9.6995	-13.05	-10.124	-18.562	-14.822	-11.113	-11.353	-13.172	-13.968	-8.5764	-11.122	-15.749	-13.065	-17.024	-13.282	-12.452	-13.705	-14.299	-16.039	-11.818	-13.557	-16.659	-11.789	-10.912	-16.338
0.29012	-6.8778	-3.6991	-4.0155	0.14456	-4.4249	1.5489	-2.8399	-3.2616	-6.0115	2.4621	-7.2886	-0.03056	-3.5189	-2.4238	-3.251	-3.9868	-1.8921	-4.6344	3.3817	-3.1306	-2.4267	-1.6553	-6.3059	-4.1428	-8.9087	-2.2694	-4.1376	-5.377	-3.542	-9.4908	-4.3609	-1.3017	-1.1181	-3.1552	-4.9523	0.4434	-0.45708	-2.6629	0.21211	-6.2075	-2.821	-1.8066	-4.5969	-6.846	-6.136	-1.2293	0.43374	1.2564	-5.609
-22.272	-20.882	-22.474	-26.367	-22.247	-23.917	-21.358	-24.16	-18.942	-22.63	-18.728	-20.403	-23.866	-22.026	-18.424	-25.708	-22.576	-24.574	-22.944	-24.141	-22.732	-23.951	-26.51	-22.352	-21.938	-21.97	-23.07	-22.147	-20.636	-23.381	-20.69	-20.19	-22.83	-20.868	-22.044	-22.756	-26.134	-23.082	-23.01	-23.994	-20.174	-22.187	-22.086	-14.823	-21.502	-22.511	-21.438	-18.975	-28.292	-24.536
-16.306	-15.721	-7.4184	-11.233	-9.3549	-7.9502	-13.291	-16.441	-5.3505	-12.375	-12.848	-12.658	-7.5878	-9.5064	-10.759	-11.734	-12.242	-9.8087	-12.539	-13.066	-13.351	-16.103	-6.1199	-12.305	-10.371	-7.5629	-8.9269	-8.2866	-11.704	-7.0047	-8.5404	-10.516	-11.652	-9.8865	-11.789	-5.321	-9.2803	-10.708	-7.1651	-11.462	-8.2388	-9.6475	-8.1707	-17.377	-13.739	-14.702	-13.62	-11.472	-8.8731	-12.113
-11.708	-9.3969	-9.6318	-8.3086	-10.77	-10.625	-11.407	-11.814	-11.462	-10.259	-16.495	-11.087	-11.813	-9.2342	-10.463	-8.2921	-8.9353	-9.9725	-13.567	-13.742	-12.692	-14.635	-13.43	-12.223	-10.303	-16.15	-11.085	-10.498	-9.1478	-9.6572	-12.972	-13.622	-13.454	-12.587	-12.021	-10.318	-10.447	-10.484	-11.57	-9.9442	-12.62	-9.5551	-7.3721	-10.591	-10.003	-9.7837	-10.335	-10.545	-14.621	-12.11
-18.077	-23.048	-21.155	-20.064	-22.913	-22.854	-25.029	-20.467	-22.655	-18.87	-24.046	-20.173	-21.968	-23.172	-16.484	-21.533	-20.638	-20.317	-19.038	-21.752	-21.429	-22.888	-28.206	-17.918	-21.631	-19.321	-18.603	-18.532	-22.577	-21.07	-18.936	-16.674	-21.488	-19.196	-18.281	-19.896	-21.78	-21.144	-18.511	-19.687	-22.867	-23.673	-20.996	-22.995	-20.625	-21.74	-16.317	-25.932	-21.815	-17.149
-5.6261	-0.67284	-6.7575	-9.5873	-4.5548	-3.7563	-3.8525	-6.2824	-13.215	0.88151	-4.1176	-6.2344	-8.5721	-2.5783	-2.435	-5.1824	-3.2951	-6.6798	-2.5616	-3.8631	-5.0415	-3.2797	-4.5423	-6.7202	-4.7289	-6.0363	-4.0221	-3.1076	-2.3035	-5.4816	-2.2183	-1.7753	-8.9367	-8.0426	-8.9173	-2.1543	-6.5328	-2.3805	-4.7685	-7.2609	0.25111	0.80235	-3.68	-8.0516	-5.1756	-6.5829	-3.7427	-9.1873	-6.6874	-5.119
-5.987	-4.2353	-3.2584	-3.7648	-3.3069	-4.2756	-3.5811	-8.1673	-3.2364	-7.4368	-2.9974	-2.1235	-5.3247	-2.1842	-6.6063	0.98114	-3.4914	-4.0246	-4.1592	-3.3181	-5.5306	-7.9369	-5.8956	-5.4267	-5.8369	-7.5411	-9.9925	-6.0733	-3.2182	-4.0496	-2.6805	-3.5971	-6.1291	0.7725	-3.4492	0.022747	-3.643	-1.4563	1.4095	-1.2113	-4.3385	-3.7507	-4.2613	-5.5458	-1.7594	-6.0711	-5.1185	-6.554	-5.4297	-6.8464
0.65978	-2.7267	-7.0697	-2.1929	-10.232	-4.0461	-4.9349	-3.7941	-7.0799	-2.7542	-3.7791	-8.3547	-3.9575	-5.4539	-5.0607	-4.6824	-7.7214	-9.0526	-8.0395	-3.6819	-4.9843	-4.7014	-10.057	-6.6348	-9.225	-11.544	-2.3921	-5.8954	-11.416	-7.47	-3.7814	-6.5044	-4.1872	-6.1386	-5.7452	-4.0419	-7.9395	-3.3775	-8.6846	-6.2792	-6.5424	-7.8693	-6.2854	-3.6183	-4.2649	-3.888	-3.1931	-4.3978	-2.3463	-5.0296
-19.324	-14.929	-18.97	-13.08	-9.6476	-13.424	-14.508	-16.425	-12.251	-13.757	-15.361	-15.121	-13.983	-13.609	-15.575	-11.65	-13.822	-15.276	-12.243	-10.576	-16.338	-17.039	-13.019	-12.975	-12.163	-16.599	-17.934	-10.53	-17.271	-11.797	-16.526	-13.569	-13.87	-15.731	-16.609	-11.835	-12.719	-18.174	-14.826	-16.065	-14.153	-14.105	-21.168	-13.123	-12.272	-11.195	-12.487	-16.863	-15.88	-17.371
-13.267	-11.25	-6.8906	-8.5836	-10.737	-12.957	-12.914	-14.368	-12.604	-9.9915	-11.849	-10.041	-9.9135	-10.644	-11.867	-8.9452	-11.238	-15.519	-11.409	-7.5513	-10.063	-16.142	-10.849	-12.686	-12.438	-12.905	-10.076	-15.334	-11.994	-8.3813	-13.775	-10.014	-8.8473	-8.2678	-16.212	-12.641	-16.128	-12.192	-10.836	-12.764	-10.262	-9.9061	-13.439	-15.127	-9.4488	-11.18	-10.789	-11.848	-11.475	-12.228
-3.3477	1.4985	-4.7686	-1.1748	-0.18987	-1.8878	3.3744	2.6572	-1.3344	-0.060765	-2.7564	-5.5387	-3.3494	-4.0958	-1.6806	3.7242	0.016281	0.65592	1.9236	-4.027	4.83	1.7139	-1.1067	-1.6556	-1.4729	2.4774	3.313	0.048129	-0.43945	1.4787	-0.42899	0.67187	2.053	0.88348	3.3941	-8.3658	0.95485	4.2931	-2.1585	1.5027	1.6108	-5.8404	5.2357	1.3673	-3.5773	0.0049691	-2.7175	1.2018	-3.0251	-0.5022
-9.8729	-3.7645	-5.7251	-6.3447	0.83457	-6.7627	-7.1922	-1.2497	0.61578	-6.1158	0.17406	-4.2827	-5.5483	-2.0256	-3.8538	-7.7909	-3.5165	-6.3856	-4.0893	-6.4027	-6.688	-5.666	-6.4549	-3.2303	-4.4583	-5.5597	-8.3648	-2.0057	-5.8959	-5.7548	-4.9164	-9.8421	-3.6492	-7.2048	-3.7169	-4.1821	-8.7885	-4.0343	-1.1169	-1.8382	-8.847	-4.972	-5.647	-2.556	-4.8355	-2.183	-2.4362	-0.99685	-7.3581	0.70747
-4.7762	-4.0608	-1.9024	-4.6804	-8.2933	-3.0609	-6.7552	-1.0036	-6.0657	0.3996	-8.2594	-3.7648	-1.3387	-2.1549	-5.2404	-0.89922	-4.7829	-4.3641	-10.372	-6.05	-1.1305	-0.49193	-2.2013	-0.23567	-1.2805	-9.0853	-3.1457	1.1225	-2.9995	-3.6554	-0.7305	-1.8568	-5.1271	-3.8741	-7.0069	-2.7452	-3.9175	-5.3047	-6.4991	-5.5246	0.68165	-4.8464	-0.099156	-1.629	-6.205	-1.3562	0.24338	-4.4224	-5.3555	0.20023
-2.74	-4.8414	-1.9916	-3.0605	-0.98839	-3.5184	-4.137	-6.3246	-8.4239	-3.9322	-1.0587	-2.6982	-0.70503	1.2744	-6.545	-7.2959	-4.2744	-2.4575	-5.2635	-3.9385	-5.8293	-8.8994	-3.749	-4.0092	-2.301	-0.20208	-0.56585	-1.901	-1.3419	-4.4536	1.8734	-6.5284	-2.2561	2.413	-5.4861	-8.5834	-5.2062	-7.6421	-3.9552	-5.6238	-3.6334	-3.2131	-5.0891	-2.2026	-2.7959	-6.0448	-6.0415	-3.7231	-2.9111	-6.1219
-7.5982	-5.9979	-4.0498	-3.6573	-3.4199	-5.2995	-5.0654	-6.7228	-4.5808	-4.9541	-1.4043	-8.8496	-4.5411	-4.9311	-7.9822	-6.1383	-2.7072	-5.331	-7.1458	-3.1161	-4.9074	-3.212	-4.1166	-3.0006	-1.615	-6.5501	-7.4887	-7.0722	-5.7884	-4.7343	-0.81666	-6.1584	-5.0456	-6.2955	-6.3501	-8.6145	-4.2386	-5.8286	-3.2778	0.10769	-6.3695	-6.6899	-6.0633	-7.2822	-2.9094	-5.0155	-7.1799	-4.1694	-2.9625	-5.1819
-16.081	-20.054	-10.525	-14.077	-16.382	-13.723	-16.571	-12.492	-15.048	-11.218	-15.248	-14.247	-16.126	-9.0139	-15.556	-11.181	-12.942	-15.49	-15.648	-14.442	-16.698	-17.397	-17.377	-13.089	-16.634	-22.027	-18.526	-11.966	-10.736	-15.627	-18.775	-14.349	-12.127	-15.891	-13.051	-15.24	-17.214	-11.923	-18.196	-12.891	-12.643	-18.586	-15.199	-13.999	-13.289	-16.777	-15.458	-14.732	-15.051	-14.68
0.61922	1.3157	0.12883	2.3228	0.44525	3.5902	1.0648	4.1486	-0.48844	3.1727	2.7552	-1.6017	-0.57515	-2.5353	2.7794	3.2763	1.7159	3.6169	-0.79104	-1.1628	0.59824	0.81374	3.4056	-1.91	1.3006	-2.4637	1.9907	-3.7903	0.50335	-1.9063	-6.1054	4.4475	-0.1616	1.9576	-0.58382	0.10478	3.1693	3.3646	-0.63611	-0.1902	-3.6511	-2.6913	-1.3271	2.307	0.34851	-1.9438	1.7557	-0.6215	2.0083	5.6421
-12.069	-15.444	-15.206	-14.067	-13.321	-15.58	-18.375	-12.588	-16.572	-11.731	-15.056	-16.614	-10.445	-13.977	-17.157	-16.284	-17.926	-14.683	-13.147	-12.141	-18.226	-13.196	-17.05	-10.658	-13.471	-14.805	-14.788	-16.91	-15.42	-16.691	-13.805	-13.567	-13.737	-15.912	-13.285	-13.187	-17.246	-11.43	-12.985	-11.088	-10.505	-12.152	-14.808	-13.437	-12.2	-14.387	-14.949	-17.461	-15.678	-6.6608
-8.5065	-4.4124	-8.4917	-9.5137	-6.3984	-8.1122	-10.298	-5.9076	-6.2925	-4.1059	-7.1853	-10.518	-7.7616	-8.3178	-7.0994	-5.9865	-6.9644	-4.2279	-5.6821	-1.6873	-9.5992	-2.8634	-4.8615	-5.4594	-5.6591	-6.8596	-5.3371	-8.2545	-5.8799	-5.2548	-7.6942	-6.1301	-7.7499	-9.2957	-7.2654	-5.4055	-4.8172	-8.3688	-8.3725	-8.0798	-6.8857	-3.4547	-9.7769	-6.2437	-9.879	-9.9684	-10.722	-8.814	-3.1186	-3.1701
0.33945	1.1493	-2.944	0.26361	-1.5218	-0.25182	-3.2244	-2.1026	-2.497	-2.8684	-2.575	-0.62649	-3.1436	-4.7796	-0.083792	0.55419	-0.54296	-4.6769	-2.8945	-0.035415	4.2641	-2.1957	-3.0468	-2.4827	4.1801	-4.5493	3.8441	-2.4452	2.4712	-2.0195	-3.4667	-7.0897	-1.2364	-0.56765	0.74515	-0.86388	-2.5054	3.3098	-1.9746	0.47748	0.67992	-1.5094	-0.67739	-3.8431	0.25473	-4.3205	1.7208	-2.3525	-1.2971	5.2161
-1.2432	-0.60037	-3.1297	-0.8812	-0.36434	-1.4494	-2.1357	1.8575	2.4831	0.30348	-0.61089	2.6763	-0.91869	-1.4347	-2.8381	-2.044	-1.9071	-2.351	-5.4347	0.025896	-3.044	-4.6331	-0.1925	1.6357	-7.2772	-1.3763	-3.271	-0.19408	-3.5345	0.11299	-1.0902	5.4093	1.1583	-6.4497	-0.19311	0.94511	-1.5602	2.5013	-0.24745	0.65184	-3.3264	2.4854	2.4323	0.40345	-3.759	-5.0485	-1.5727	-1.4088	0.70255	-4.0722
-6.5887	-10.178	-12.392	-13.978	-8.6122	-18.978	-12.219	-16.902	-16.404	-11.459	-12.848	-13.016	-11.817	-18.531	-11.837	-11.029	-9.3055	-16.667	-15.928	-12.322	-7.4836	-14.865	-13.409	-11.778	-14.122	-14.818	-10.952	-9.2741	-11.528	-12.485	-12.829	-13.296	-10.546	-9.9764	-12.412	-14.911	-15.696	-12.231	-12.844	-7.2404	-12.771	-8.3972	-16.442	-10.808	-17.446	-15.301	-16.308	-12.45	-17.259	-10.426
-5.4694	-8.8663	-8.7333	-11.772	-5.69	-8.8037	-11.021	-5.1199	-8.5995	-4.4859	-7.0247	-9.1618	-11.938	-7.0677	-9.2796	-14.825	-10.4	-2.3787	-9.1197	-9.0798	-9.8491	-6.6071	-11.471	-14.994	-6.8396	-8.8481	-11.167	-8.4824	-6.8038	-8.1926	-6.559	-12.636	-5.6935	-11.372	-14.174	-11.569	-8.051	-11.801	-7.4348	-7.3835	-8.6607	-9.0247	-12.455	-9.8661	-5.7254	-6.6744	-9.2001	-8.3619	-4.8762	-8.8666
-0.30374	0.89402	-1.3161	-2.6307	-0.057821	-2.924	-4.0893	-4.2263	-3.2828	-3.3715	-2.0248	-3.3463	-1.0397	-2.3029	0.12043	-1.4874	-2.8079	2.1565	-4.5918	-3.0316	-1.0197	-1.3889	-1.84	0.62797	2.8434	-0.14482	-0.88469	-5.3709	-4.9954	0.96323	-2.144	-6.0473	-2.6565	-2.7382	-4.7035	-4.5714	-1.7722	-0.63354	-0.79942	-4.0794	2.5624	-3.5411	-0.77409	-2.4652	-3.0662	-1.4768	-4.252	0.87184	-2.1393	-2.8127
-13.153	-12.679	-8.1478	-13.482	-13.802	-16.651	-12.832	-14.646	-15.321	-14.583	-14.222	-13.541	-8.134	-11.544	-17.6	-14.486	-12.623	-10.748	-15.381	-11.862	-19.074	-17.978	-12.218	-11.587	-13.216	-14.397	-13.355	-8.9568	-11.276	-17.373	-10.904	-15.213	-16.12	-16.039	-17.308	-16.511	-11.793	-10.513	-13.418	-16.743	-14.003	-16.156	-13.901	-12.872	-8.3384	-13.41	-15.701	-13.981	-16.054	-9.8077
-13.94	-11.116	-15.369	-17.285	-13.288	-14.201	-6.1207	-15.02	-6.9414	-15.94	-8.7282	-9.6405	-9.0333	-11.579	-12.059	-15.995	-14.228	-11.903	-9.8191	-10.173	-12.111	-12.184	-11.63	-9.023	-11.477	-14.491	-10.071	-16.728	-8.8435	-11.133	-16.372	-6.14	-14.243	-12.891	-8.9351	-9.7743	-6.8148	-10.104	-11.556	-8.3506	-10.151	-10.53	-13.183	-9.6365	-14.449	-11.198	-12.015	-12.134	-9.8565	-9.9541
-2.9928	-3.9367	-2.7005	-3.2379	-1.4524	-3.2331	1.358	-3.0044	-3.8634	2.6463	0.81666	2.2746	-0.69089	1.1825	-0.5833	-0.57703	-2.6721	3.1894	-4.8612	1.4436	-2.4863	1.5749	-0.089245	0.70094	-1.3658	-0.043449	2.5119	-1.0023	-0.058856	2.3595	-2.0635	4.6106	1.4947	-0.55064	0.057332	0.88096	2.2974	0.41375	-2.2781	0.92213	0.4749	-0.16898	-3.0053	-2.9416	2.4456	-1.9784	2.0006	-1.3038	0.67794	0.70195
-5.5103	-5.5711	-4.5513	-2.1422	-3.3068	-4.8997	-3.6423	-1.2529	-4.4965	3.1397	-2.9035	-4.2088	-4.5144	-1.7948	-3.089	-0.89486	-5.2902	-6.1734	-4.7486	-3.0971	-5.5869	-2.0347	-0.10379	-2.7858	1.4123	0.39562	-4.6281	-7.8414	-1.9655	-1.1504	-2.282	-5.047	-1.3628	-6.7353	-3.1725	0.24814	-5.1817	-6.2899	-2.4063	-5.578	-7.9109	-4.4485	-3.8721	-5.7509	-1.8563	-7.0346	-1.8074	-3.0052	-5.0208	-1.4913
4.433	3.3804	5.6807	9.3329	4.4151	1.5577	3.0633	4.4163	10.439	8.9794	9.8471	-0.20018	3.9066	4.8463	7.64	5.9931	5.3262	7.9405	6.1871	3.5795	2.325	6.5398	6.9855	2.8002	7.9696	3.4752	8.1303	8.6868	8.9649	6.0937	7.5232	10.298	5.1383	5.7679	5.6552	4.2459	9.5993	5.9235	6.2107	3.2966	5.0533	2.4354	7.0463	8.1771	10.061	7.6892	7.2475	6.4803	6.5289	9.5885
-10.72	-7.6717	-6.5533	-11.792	-9.9107	-11.192	-12.114	-9.2106	-14.349	-12.747	-10.078	-9.7919	-14.105	-10.912	-8.8075	-10.281	-7.5692	-19.1	-10.348	-9.2489	-7.2839	-13.803	-13.858	-15.282	-8.2203	-14.745	-10.571	-12.968	-12.794	-12.783	-13.274	-9.3847	-13.649	-15.496	-14.172	-10.476	-9.7583	-9.2395	-7.2853	-10.973	-9.3354	-14.052	-10.942	-19.241	-12.376	-12.19	-9.5795	-12.101	-13.632	-13.279
-2.8874	-1.3201	1.4362	-5.7567	-7.2876	-4.6306	-3.825	3.626	-1.9881	-1.5219	-1.5998	-7.9086	-8.722	-2.9583	-6.1598	-3.5614	-3.2811	-0.19901	-0.95786	-1.339	-5.0443	2.3332	-0.70151	-6.4667	0.4384	-2.1036	-4.8183	-5.9774	-2.8932	-4.6253	-3.9433	-1.4257	-2.046	-2.3951	-1.3715	-1.1543	-1.4274	-1.5245	-1.6179	-6.1995	-1.2261	-3.2071	-5.9187	2.179	-2.6377	-2.943	0.12448	-0.0378	-9.7985	-6.8689
-10.556	-6.949	-8.1195	-11.689	-8.0501	-12.093	-12.354	-15.474	-8.3016	-15.409	-11.495	-10.604	-12.237	-8.5511	-10.085	-6.4097	-13.426	-9.8768	-16.831	-9.7699	-11.83	-15.644	-12.258	-11.948	-11.98	-12.75	-12.072	-10.098	-6.5322	-9.1089	-9.059	-6.2261	-11.233	-10.682	-11.462	-10.827	-9.139	-11.974	-13.212	-10.805	-14.302	-13.697	-11.48	-10.817	-10.723	-6.8148	-9.6925	-8.105	-11.728	-10.051
-12.735	-10.83	-14.421	-13.61	-17.912	-17	-9.9398	-13.548	-13.035	-13.635	-15.866	-15.948	-10.48	-13.549	-13.931	-14.165	-13.759	-13.064	-10.194	-8.1195	-12.652	-17.381	-12.124	-16.115	-12.739	-10.295	-11.046	-10.711	-11.991	-11.209	-16.169	-14.075	-11.026	-13.814	-12.612	-13.218	-13.535	-13.295	-12.167	-16.81	-11.08	-9.68	-10.427	-8.0548	-14.59	-16.186	-15.416	-10.185	-8.5868	-13.705
0.070356	2.8782	-1.6978	1.3618	-1.1132	1.8286	1.6432	-3.5411	3.372	1.2196	-0.060155	2.5394	0.77458	5.1796	-2.0844	1.7021	6.2579	1.1212	-4.0106	1.1092	-1.8011	0.12932	4.7565	1.0743	-2.0537	0.42954	-4.1625	-0.018749	0.0052359	2.7393	-3.6893	-1.8269	-3.0861	1.6694	-2.703	4.5597	-1.4885	-1.6415	2.3532	-0.95835	-0.57678	-1.8214	0.46853	1.6235	0.29566	-5.1054	4.1679	-4.6841	3.7574	0.64619
-5.1768	-11.654	-5.6967	-5.5577	-8.7146	-6.8496	-9.2734	-10.593	-8.8694	-5.8529	-3.6437	-10.458	-6.5085	-4.9373	-9.3189	-8.9997	-1.9132	-4.6893	-10.62	-7.3499	-9.4646	-4.5485	-9.6501	-9.5832	-13.265	-2.3433	-5.2682	-7.1456	-5.8296	-8.6417	-5.144	-9.2421	-9.2208	-4.9943	-10.21	-9.8885	-5.979	-5.374	-8.9419	-9.9309	-6.256	-6.9567	-3.3419	-3.1983	-7.9437	-7.0962	-5.9699	-8.568	-7.1771	-7.0423
3.717	7.4425	1.3619	0.42923	4.9638	-1.5598	2.2023	3.3661	3.0477	3.2311	4.7018	1.1322	-0.31368	4.4238	3.5594	0.44029	7.1037	5.2066	3.5886	6.5239	2.9271	1.3227	1.5134	1.1798	4.3469	3.1215	1.4774	2.9284	3.2441	1.6548	-2.1371	-4.5613	1.9652	4.2423	6.6564	1.1862	-1.6753	3.0932	1.6672	4.7202	5.3279	2.1928	4.3898	3.8729	-0.90353	-1.3674	1.3146	6.656	4.7821	1.9456
6.1671	12.227	5.5248	9.4392	6.851	6.8039	10.055	12.104	7.8235	7.6159	9.7344	12.977	7.2901	8.4523	8.6489	7.609	9.7406	8.2928	5.723	5.2689	11.519	8.2185	14.054	7.942	7.801	8.7976	16.433	3.6218	9.1746	10.866	7.2541	10.115	9.3579	9.396	7.6546	5.0717	13.024	5.0123	8.5906	8.9286	12.209	9.6101	10.074	7.3454	4.6205	9.0591	7.188	9.2848	14.439	9.5234
-3.1755	2.2965	-1.2735	4.2981	2.7127	3.2868	-3.9629	4.9735	-1.5772	2.9337	5.8451	4.7968	3.3662	-0.91832	0.84315	1.065	0.4489	2.0453	0.37346	5.8514	3.1978	3.3439	0.683	2.7291	-0.37171	-0.020996	-2.6932	-1.2695	1.1474	3.9763	1.3135	-2.2551	2.715	2.5279	4.9865	0.27303	2.3919	0.34703	0.062273	2.311	1.5424	3.4731	4.5112	0.4477	-0.48324	3.8346	-0.68336	4.1311	-0.13828	6.4405
-1.8432	-2.6356	-0.18511	-1.912	-1.2335	-3.4777	-6.6089	-3.0669	-2.3696	-7.7704	-2.3961	-1.963	-1.1142	-0.25729	3.4341	-4.7441	-3.8084	-2.5358	-2.6342	2.1974	-3.0492	2.9361	-3.3089	0.52941	-5.2879	2.9731	-2.9054	0.053352	2.2067	1.5419	-3.6101	-1.1447	3.2867	-1.4525	1.0614	-3.4349	-2.618	-1.5769	-3.3055	-2.3196	-2.0768	-3.2839	-4.8904	-2.1084	0.11716	-0.43125	0.50838	-3.2408	-1.7239	-0.11853
2.9907	4.5933	3.8975	3.0758	0.77569	1.5954	-2.0582	-4.7128	-2.267	-1.8639	-1.099	7.7005	3.7539	2.3908	2.4	1.3599	4.8513	2.0375	2.4282	1.943	-1.0828	-0.29866	1.413	0.56056	4.0567	3.1679	0.17663	3.4171	1.6498	3.2233	9.1354	-0.50528	3.297	-2.6299	0.36236	0.77146	1.8161	-0.26847	0.5833	1.9144	3.1989	1.2624	1.8529	-0.685	1.4654	1.5302	2.9744	-0.92347	2.5679	0.60728
3.7757	1.985	2.8982	2.3172	-0.24329	1.7546	1.2578	0.84598	0.92451	6.3588	6.0374	-0.20956	2.5486	4.7876	4.7557	0.67586	6.5124	0.058016	3.2854	1.7341	0.39194	4.7147	0.91146	-0.45761	1.689	1.9444	2.1826	-1.116	1.5664	4.0145	-2.3683	1.594	3.2359	1.503	3.4782	1.1076	0.28947	-0.31245	4.9373	-1.3701	-1.2154	1.9692	3.2079	4.6754	5.6013	0.55012	-1.6186	2.6519	-0.26569	2.5858
-8.4108	-15.506	-16.03	-11.96	-11.48	-16.515	-10.502	-11.938	-10.361	-16.523	-16.007	-12.552	-13.623	-11.72	-6.8439	-13.121	-10.632	-12.772	-12.225	-14.186	-12.617	-10.761	-14.11	-14.123	-10.465	-14.889	-16.388	-8.1637	-9.1962	-12.773	-13.573	-14.063	-13.514	-13.719	-16.059	-13.29	-7.7647	-12.203	-11.101	-10.817	-12.585	-16.673	-12.356	-15.216	-13.297	-10.808	-9.3327	-16.383	-15.783	-17.476
-10.82	-13.987	-9.419	-10.517	-11.653	-10.684	-14.118	-6.5823	-10.371	-11.005	-15.434	-11.426	-11.783	-11.115	-8.372	-3.5615	-8.0241	-7.1704	-8.3564	-16.597	-8.9994	-8.96	-17.217	-11.215	-12.836	-11.599	-10.358	-8.5872	-13.144	-9.062	-12.688	-11.796	-10.315	-11.185	-10.933	-12.027	-11.019	-11.187	-12.748	-8.635	-6.8567	-11.153	-6.5077	-6.9736	-10.856	-16.179	-11.36	-10.439	-13.015	-10.176
1.9221	2.4912	0.17225	-0.24468	4.2185	2.9537	5.335	1.1378	-2.1075	0.055624	1.0535	-1.9726	-5.0276	1.1538	2.7725	0.84446	2.2071	-0.96432	-0.12474	2.9117	4.0766	3.0546	-0.27847	1.2724	2.7366	0.25648	2.1118	2.6089	-0.060768	-1.2203	1.3445	1.3197	2.3178	1.4482	3.2921	7.6876	2.8683	-0.69752	-2.5559	0.78643	3.8681	-0.17586	0.63247	-0.30227	-1.1584	3.2297	-2.098	-0.37311	0.090011	0.089658
-8.1685	-1.5604	-2.8949	-3.6423	-4.2485	1.525	-3.4892	-3.4635	-8.7544	-5.0485	-1.1236	-4.8822	-4.5282	-5.4001	-5.461	1.7113	-6.344	-2.8949	-2.6981	-4.5061	-5.1046	-7.8686	-4.0249	-2.087	-1.6797	-2.5462	-3.0101	-0.35242	-3.3255	-5.3645	-4.9669	-2.5134	-7.2117	-3.2653	-5.3162	-1.0288	-1.8218	-2.0558	-4.6217	-5.5958	-6.5745	-5.3743	-4.0219	-3.4962	-4.3377	-8.8508	-1.2816	-2.4799	-6.878	-1.1073
-24.01	-22.233	-18.823	-24.341	-23.196	-21.995	-21.08	-19.595	-22.6	-18.108	-23.903	-20.812	-22.429	-24.293	-23.263	-18.062	-25.613	-20.085	-26.026	-24.047	-24.908	-22.978	-23.169	-25.077	-20.998	-24.919	-26.363	-26.657	-22.471	-18.303	-22.571	-19.47	-21.893	-21.152	-16.944	-25.993	-15.34	-22.152	-23.81	-19.901	-19.124	-22.821	-22.047	-17.189	-20.69	-17.029	-20.658	-26.952	-22.682	-18.794
-23.46	-26.211	-25.37	-18.459	-20.503	-26.012	-18.069	-21.986	-23.471	-21.949	-23.809	-23.322	-21.492	-19.091	-22.311	-17.474	-23.897	-15.973	-18.945	-22.379	-22.428	-23.662	-19.679	-17.6	-22.359	-24.747	-23.095	-23.214	-21.104	-22.555	-24.521	-19.24	-20.797	-19.821	-21.584	-25.625	-23.498	-22.866	-21.264	-25.964	-21.165	-23.045	-20.545	-22.535	-22.222	-21.108	-22.223	-15.091	-20.067	-24.844
-13.7	-9.413	-8.2861	-6.3986	-7.5673	-7.3101	-4.2315	-7.2127	-8.1758	-2.5173	-5.8437	-2.2882	-8.9751	-6.5299	-4.8607	-8.4038	-6.2616	-4.9027	-10.143	-4.2575	-1.352	-7.9516	-6.1116	-2.7303	-7.1327	-5.9182	-10.416	-2.9834	-7.9686	-11.269	-10.452	-6.433	-4.6142	-7.5621	-7.8381	-3.49	-7.5784	-6.4536	-1.2966	-5.4261	-7.6887	-12.821	-8.9464	-5.8349	-9.4144	-2.2944	-4.0139	-10.081	-12.169	-5.1538
-10.15	-15.793	-16.155	-17.956	-13.796	-14.595	-9.456	-15.512	-11.122	-15.342	-17.774	-17.043	-16.828	-8.4397	-17.772	-16.456	-16.576	-11.857	-13.873	-13.462	-14.056	-15.817	-18.342	-15.415	-11.642	-14.467	-14.576	-12.809	-11.659	-13.057	-18.257	-14.944	-17.883	-10.849	-17.673	-12.201	-12.366	-17.938	-15.374	-14.193	-14.696	-17.114	-17.186	-14.533	-20.523	-19.994	-12.047	-18.983	-12.639	-15.288
-8.8471	-10.364	-12.648	-11.403	-8.9549	-13.454	-12.753	-5.2625	-9.0893	-9.6985	-7.9337	-9.9283	-11.94	-15.184	-12.81	-6.6215	-11.52	-8.8955	-11.756	-9.599	-9.7962	-9.4246	-11.714	-7.9436	-1.7618	-11.383	-13.451	-7.8516	-7.7424	-7.7878	-6.1906	-9.5572	-13.01	-9.5292	-9.3141	-10.714	-12.946	-8.58	-14.031	-11.45	-13.788	-13.078	-9.4645	-5.2895	-10.458	-12.229	-9.9288	-10.014	-10.465	-11.988
1.8098	6.1477	3.7201	2.7272	1.4602	3.1624	-0.13147	3.9321	4.999	7.4914	2.6784	4.9069	7.4037	1.3634	4.203	6.5537	3.5172	5.0042	6.9882	7.158	2.1092	6.1813	9.8005	4.5132	5.7011	3.3703	6.0295	4.8952	5.5489	1.3314	5.021	1.9985	12.827	-0.73442	4.3494	4.465	6.3172	1.8082	1.5781	8.0691	2.7814	4.0073	4.9883	4.9244	5.2419	6.323	2.4212	2.1346	5.037	4.2579
-4.8286	-2.5932	1.5556	0.017529	-0.64369	4.3034	-1.5819	-4.7932	7.0352	-2.7864	3.912	-3.0593	-0.62353	-2.442	3.4186	2.3823	-4.2742	1.6383	-0.19614	-2.573	1.1447	-0.79096	3.624	-2.2394	4.9423	-1.8852	-0.49266	-5.1713	-3.8078	3.1754	-0.90763	0.33969	0.59427	-0.83189	-2.5413	-3.2213	2.3446	1.6055	1.2015	-2.4138	-1.5505	0.426	-3.0364	-0.26856	-0.3205	-3.8618	2.5201	-0.58116	-0.67877	-0.95566
-4.0458	-1.5242	-5.3357	-3.7622	-1.5177	-4.7789	-3.3045	0.9825	-2.8762	-0.67792	-6.3481	-1.5137	-2.3755	-0.10959	-2.7842	-3.6639	-4.7233	-5.146	-6.8371	-1.8658	-3.604	-6.5126	-2.7138	-3.4141	-2.9265	-0.75853	-4.9874	-4.8369	-4.0504	-2.2932	-5.8554	-3.6878	-5.154	-1.2297	-4.4935	-8.327	-4.4531	-4.1034	-3.3846	-3.8622	-3.8824	3.106	-2.6679	-6.88	-0.78105	-2.1281	-1.1563	-6.7547	-5.6316	-8.1871
-27.107	-25.817	-20.912	-23.132	-25.499	-20.398	-21.596	-17.867	-24.298	-21.754	-18.964	-23.693	-25.087	-20.968	-24.459	-21.856	-16.105	-22.088	-16.39	-19.706	-20.172	-21.566	-22.278	-24.606	-20.427	-22.438	-20.909	-21.92	-18.798	-20.161	-14.158	-23.424	-18.774	-23.684	-18.333	-18.933	-23.335	-22.892	-22.802	-23.915	-22.075	-22.906	-22.933	-22.949	-24.012	-21.321	-21.537	-21.561	-20.786	-23.441
3.7665	7.6212	3.0534	8.8209	5.4702	1.9636	8.0638	6.3382	12.703	3.2334	7.3136	0.96664	1.694	-1.5959	4.8635	5.818	2.0098	5.8679	7.7333	6.4555	9.5784	7.7361	3.7454	7.6604	14.448	9.8761	7.2661	11.378	10.034	12.763	4.4273	10.227	2.9321	9.5015	2.037	5.024	6.8031	5.1293	8.3777	7.9371	7.1227	5.2691	6.4087	7.2599	2.5446	0.2125	7.7821	5.8313	5.695	2.2619
-1.9345	2.3018	-0.42838	-1.2371	-3.1344	-5.399	-2.6099	-2.552	-3.8511	-3.9654	-4.3182	-6.2582	-0.088216	-1.7048	-4.5411	-1.3957	-0.78038	-0.59672	-1.4096	-3.0896	-5.5216	2.5463	-5.784	-0.16814	0.2251	-2.6734	-2.1902	2.9436	-3.8698	-6.2796	-4.6578	-1.0748	-6.3071	-4.9135	-3.0116	-1.386	-0.42301	-6.2279	-0.73885	-5.0623	-2.1199	-3.2071	-4.0509	-5.8537	-2.627	-1.9029	-5.1202	-3.091	1.3571	0.53893
-1.1412	2.6376	-0.13728	-2.2328	-1.8685	-2.2449	-2.7367	-2.5271	-0.068165	-2.597	-1.9471	-0.58607	-1.9556	-4.255	-3.8979	-3.5487	-0.41654	1.9766	-0.18992	-3.1979	-4.5765	-1.7785	2.306	-3.4387	-6.0727	0.1287	-0.79145	1.7988	-1.4726	-1.2054	2.1389	3.1295	-0.8737	-1.7966	-1.9811	-0.3158	0.94131	-2.8495	-0.50609	0.50087	0.4111	-1.6027	1.2306	-0.71279	-8.2624	-0.9571	3.2822	0.88339	-3.237	3.0981
-5.343	-9.8012	-7.983	-9.2073	-8.7545	-9.0695	-8.6843	-7.4594	-8.5925	-11.172	-9.887	-2.7322	-9.3072	-11.96	-11.505	-6.7952	-11.623	-8.2745	-10.262	-8.4693	-11.97	-6.1745	-13.897	-9.6765	-12.253	-9.4053	-10.339	-13.913	-7.9944	-7.7712	-12.647	-11.14	-10.678	-7.0362	-7.7367	-11.638	-5.3373	-12.164	-6.9112	-9.1107	-9.7302	-8.7729	-9.751	-11.305	-6.4128	-4.6564	-10.454	-7.7529	-12.442	-9.1594
-26.398	-23.986	-24.1	-19.827	-13.989	-25.915	-23.144	-21.436	-22.679	-25.978	-21.631	-19.404	-23.86	-24.243	-20.714	-20.677	-24.282	-20.336	-23.208	-22.76	-18.36	-19.849	-26.626	-18.09	-28.313	-27.22	-22.834	-23.913	-19.26	-22.455	-23.921	-22.033	-23.439	-23.601	-20.395	-23.056	-23.974	-25.451	-22.524	-20.9	-25.76	-21.089	-21.012	-24.897	-21.426	-17.267	-21.412	-22.485	-24.517	-20.254
2.4583	3.4709	6.4817	3.3425	0.58322	0.124	3.586	2.4716	1.1655	2.0133	1.019	0.67085	-1.1986	0.50481	1.8032	1.4479	-2.2235	-1.4759	2.2406	-0.16095	2.6455	2.6794	4.2771	-0.18567	2.5227	1.8007	4.3641	0.15493	0.1165	1.0958	5.8607	1.3469	-1.8985	-0.70305	-3.1137	4.5369	-1.1204	0.76212	0.86521	6.2828	-1.6363	2.8666	-1.0817	-0.12608	-1.6232	-2.6391	1.7463	-1.1631	0.16222	2.1223
-12.917	-10.294	-12.218	-12.705	-11.003	-12.299	-8.821	-7.2991	-9.9808	-9.6267	-10.618	-10.872	-4.1275	-12.693	-8.9358	-11.765	-5.2762	-14.743	-10.283	-11.383	-9.5646	-10.078	-11.949	-10.741	-11.867	-8.7195	-9.5565	-10.075	-10.979	-12.946	-10.722	-12.666	-13.136	-13.774	-7.5061	-10.13	-10.79	-8.1712	-10.229	-11.614	-11.988	-14.832	-13.193	-6.8198	-6.2305	-10.032	-12.845	-12.053	-15.186	-10.896
-5.8798	-7.6346	-0.58474	-8.5062	-7.9521	-8.3209	-3.6897	-8.848	-8.7077	-4.6697	-4.1695	-6.3323	0.82133	-6.0339	-5.4406	-7.18	-4.9675	-5.7938	-3.5921	-3.7828	-2.9589	-6.3586	-6.5373	-6.8801	-6.5592	-4.2805	-7.3064	0.018458	-8.1222	-5.2997	-9.31	-1.8518	-7.471	-3.4465	-7.5207	-5.3726	-0.46908	-7.2615	-2.9076	-8.3491	-1.7571	-5.472	-6.6963	-4.9971	-6.1424	-7.515	-1.0765	-7.2948	-6.9342	-9.9616
3.9216	2.2165	0.34752	4.7352	1.7737	7.1388	1.8383	3.808	-2.4909	4.4287	-0.13383	-1.4937	0.14456	2.1234	7.769	-4.514	-0.84825	2.5148	0.020941	-3.9952	2.1103	-3.121	-1.2648	0.28714	1.766	4.2968	3.6353	-4.9128	7.9227	2.4098	-1.1853	0.63061	2.5301	5.1365	1.3611	-2.8786	3.5326	2.4874	-0.88629	-3.113	-0.84937	6.3526	7.8504	3.2502	1.9028	4.28	-1.0626	2.9817	-1.0808	1.6563
-4.8879	-2.5665	-6.8105	-6.7952	-2.9633	-3.2112	-7.6948	-4.347	-1.5455	-5.0038	0.48733	-4.4431	-0.29477	-0.27079	-2.6324	-0.63383	-5.7258	-4.3934	-5.6081	-3.7501	-1.0481	1.6612	-3.9224	-2.9586	-6.0918	0.21393	-1.3882	-4.2945	-3.0972	-1.7855	-2.6898	-0.36578	-3.1461	-3.9052	-0.91337	-6.4826	-6.1117	-2.614	-3.4332	-1.7378	-3.491	-2.439	-3.7352	-0.96062	-4.9359	-2.0825	-4.763	-2.8458	-6.2323	-1.9825
0.83444	0.61545	-1.7041	-1.9466	-3.193	0.48476	-1.436	2.785	-4.4304	-1.3085	0.24435	0.55047	3.1428	2.063	1.0844	-0.60785	3.0002	-4.1605	2.9897	5.5319	1.4163	1.3899	-2.2984	3.7126	0.25498	1.47	0.51245	3.6596	-2.5256	1.5618	-1.261	4.5954	0.66907	-2.9653	0.6353	1.0692	0.17341	2.8953	-0.70848	-2.2635	-1.6591	0.83645	-0.68117	-1.3701	-4.7687	-1.3446	-1.0352	-0.83153	0.74227	0.18246
-9.443	-11.041	-7.6116	-3.6592	-2.0323	-5.2542	-2.9318	-9.1255	-9.7114	-3.8508	-3.7377	-10.814	-4.5038	-3.2583	-7.5046	-5.2094	-6.4862	-5.4509	-3.1202	-8.1781	-5.2076	-8.1917	-4.863	-7.2103	-2.0504	-5.9739	-2.444	-5.1855	-2.6826	-3.5363	-8.6392	-2.8001	-5.3318	-4.0195	-1.8808	-3.6064	-5.7674	-4.0498	-7.0938	-10.008	-7.7308	-5.1449	-4.499	-3.416	-4.2525	-4.586	-9.5511	-4.785	-5.913	-7.5066
-13.292	-10.768	-9.0181	-14.465	-10.728	-14.865	-10.892	-10.576	-10.674	-10.07	-8.8549	-8.8202	-12.779	-10.727	-13.129	-9.9371	-14.265	-14.892	-9.9192	-11.121	-13.337	-14.042	-12.313	-10.036	-10.367	-12.64	-10.453	-9.8293	-9.5698	-12.472	-6.9506	-13.258	-8.9735	-9.8846	-10.17	-12.018	-15.032	-11.585	-8.6491	-15.003	-9.0813	-12.995	-10.165	-13.087	-8.5837	-12.388	-15.097	-12.55	-11.707	-10.992
4.8804	6.0039	6.4644	2.8544	8.258	3.9579	6.9938	6.2138	6.422	6.1181	8.8745	7.6898	6.1334	7.6579	2.5246	7.5727	5.8162	0.91293	3.74	7.5986	7.7611	5.3	5.349	4.4949	8.764	4.2582	5.9358	4.4348	4.8395	6.5738	8.7145	6.7482	6.657	7.3294	12.827	3.0109	2.8736	5.6773	7.4121	8.9077	7.1743	8.922	6.9389	6.3155	4.4133	2.6912	7.206	-0.44922	10.168	0.8853
6.785	6.7527	9.1255	4.3628	10.446	5.3197	8.536	3.8394	6.4993	5.254	5.2363	6.4355	10.456	5.9752	7.5705	10.698	8.5371	7.5161	4.0382	11.986	9.5143	2.5048	6.7893	0.88806	4.9938	4.0329	10.783	6.9101	6.5541	5.7878	2.7699	7.4879	5.4824	3.7577	10.437	9.0896	11.194	6.4339	5.4812	6.2405	5.4532	8.04	3.9765	7.7899	8.6719	4.4172	6.563	9.0354	7.6536	3.8026
-11.266	-5.9521	-16.227	-9.7425	-8.8384	-8.9331	-9.9712	-5.7894	-6.909	-8.4461	-7.4053	-8.7268	-7.2342	-12.91	-6.7016	-9.7631	-14.376	-10.589	-8.6267	-10.938	-11.219	-9.8242	-6.74	-13.037	-9.8864	-8.4447	-13.066	-10.079	-6.9918	-5.9713	-9.704	-11.494	-10.537	-15.286	-7.37	-7.7329	-8.787	-7.0171	-5.7677	-9.7845	-10.722	-1.8421	-10.85	-12.81	-6.5152	-9.66	-5.582	-4.7497	-11.424	-9.1743
-1.3873	-5.532	-5.4699	-2.8341	-3.5924	-4.0867	-5.5706	-4.2121	-3.1729	-3.3014	-4.7247	2.8321	-2.3429	-3.8863	-2.9048	-9.3208	-7.406	-3.9326	-2.7803	-1.7193	-4.3049	-5.9022	-2.2601	-3.8774	-4.5696	-4.2097	-3.7665	-3.0868	-5.7761	-5.641	-2.9116	-1.3024	-0.39001	-4.6694	-3.3941	-6.2283	-2.6548	-7.2823	-5.5835	-7.4421	-0.13623	-1.554	-0.88329	-5.8541	1.0714	-3.4539	0.33739	-5.317	-6.7077	-0.97318
-5.8543	-2.2884	-9.517	-5.0224	-6.0085	-1.2359	-5.7355	-5.269	-5.3654	-3.5466	-9.5014	-1.4518	-6.1596	-8.2925	-8.4346	-4.0725	-5.9034	-3.8292	-0.52444	-1.2231	-7.0246	0.21726	-2.4025	-6.3968	-4.8819	-2.739	-4.6467	0.38085	-5.6639	-2.1602	-2.7298	-2.8455	-7.4921	-4.0627	-1.9739	-3.7077	-0.2747	-4.043	-3.0554	-5.6923	-0.077499	-6.2668	-0.4226	-0.56696	-4.5063	-4.1098	-4.1351	-9.6021	-3.1984	-4.0782
1.9363	-1.5135	-3.2825	0.94179	-2.628	-0.91743	1.366	-1.9484	-0.4846	-3.3925	-0.38143	1.2238	2.1391	-2.0423	1.1453	-1.81	-1.1004	-0.38294	0.73106	-0.86694	-3.1984	1.4068	-0.29874	3.3719	0.98722	-0.92826	7.7015	-2.5808	-4.4163	-4.8783	-0.31104	-4.2691	1.1257	3.9702	-0.88776	1.5082	0.69577	-0.6569	-3.0507	1.2036	-2.9507	0.70261	-2.8068	-0.7033	-0.84096	-1.7448	2.1449	1.3764	-0.45133	-0.39034
-8.7454	-2.8832	-6.5548	-3.5504	-0.54874	-5.8127	-1.6705	-4.6982	-3.5082	0.81079	-3.3746	-6.6491	-7.3116	-1.5175	-1.7391	-3.6073	-5.085	-4.879	-4.7266	-5.5405	-1.964	-1.1969	-4.8484	-7.8306	-0.074712	-5.6968	-3.4585	-0.89022	-2.0039	2.0363	-2.2624	-3.4847	-5.0786	-1.7403	-9.51	-3.4905	-4.211	-4.8248	-3.0949	-3.0991	-4.4459	-4.5496	-5.4474	-4.7592	-5.0441	-2.4939	-0.71136	-1.2287	0.57357	2.3195
-25.504	-22.432	-17.231	-20.672	-16.334	-16.327	-19.539	-24.078	-19.804	-20.237	-26.019	-19.611	-21.647	-21.055	-21.226	-21.922	-19.65	-23.441	-23.641	-22.318	-26.24	-23.405	-23.367	-20.143	-23.118	-19.99	-25.173	-17.482	-22.532	-20.303	-21.832	-22.526	-24.388	-23.694	-22.691	-24.183	-22.785	-21.737	-23.967	-23.327	-19.069	-21.566	-20.407	-24.887	-21.108	-21.314	-19.498	-21.634	-20.641	-22.046
-10.415	-9.9314	-7.3156	-14.216	-9.7266	-7.2274	-11.505	-10.128	-5.771	-10.159	-10.11	-7.2004	-9.6427	-1.4513	-8.2816	-11.339	-4.8362	-7.3257	-10.884	-7.0398	-10.925	-10.622	-4.6324	-8.2891	-11.755	-8.648	-7.6746	-9.6038	-8.8149	-6.8517	-7.7367	-11.38	-6.7107	-11.558	-9.2138	-7.235	-9.5201	-6.2106	-5.9005	-7.8073	-8.3641	-12.314	-8.0319	-7.5252	-7.2667	-12.559	-8.2057	-12.796	-5.1112	-10.843
-7.4576	-6.6741	-7.0794	-3.6999	-0.17564	-5.9132	-1.1571	-5.0452	-3.9047	-3.3601	-4.4007	-1.9949	-6.257	-7.254	-4.0332	-2.0581	-2.4159	-0.1446	-4.8576	0.39955	-4.6062	2.114	-5.9842	-5.938	-2.5355	-1.3143	-4.7639	0.42762	-6.1832	-0.029201	-6.8749	-6.2516	-5.9438	-2.4587	-4.3716	-3.4522	-2.5816	-3.4038	-8.8662	-3.3751	-6.4741	-5.1167	-1.8748	-6.4189	-1.9088	-4.1962	-8.5651	-4.4158	-4.891	-7.9862
-7.6543	-5.1917	-6.5778	-7.1072	-5.4434	-1.9812	-5.0807	-5.9226	-2.1438	-5.8076	-7.7908	-4.1969	-5.4839	-5.3151	-5.6062	-3.8344	-0.89373	-2.5434	-1.5923	-5.3095	-5.3794	-3.6388	-4.1505	-3.5084	-8.2156	-5.0863	-5.0618	-6.2436	-6.8575	-1.3648	-9.9649	-5.6781	-4.5469	-4.0859	0.095113	-2.7523	-4.4985	-2.6238	-3.728	-1.8647	-9.0195	-2.1604	-5.4285	-0.36115	-6.4589	-2.9025	-1.1151	-0.37742	-5.3277	-9.3287
-2.9201	0.73998	-2.3872	-2.8978	-7.6884	-3.3063	-2.6151	-4.6339	-6.6766	-6.2605	-4.4678	-6.5592	-2.7767	-6.0424	-5.0889	-8.3393	-8.2693	-3.6085	-1.6936	-4.2325	-6.8862	-2.9649	-2.0215	-4.3531	-6.2008	-3.5325	-5.0768	-1.6224	-0.92561	-6.3854	-5.1531	-3.5444	-1.1382	-7.4407	2.2863	-4.328	-2.8768	0.7292	-5.689	-3.5246	-4.135	-4.5184	-3.5723	-4.1804	0.34869	-6.1688	-2.011	-4.609	-5.1292	-4.5324
-1.424	-4.785	-2.0254	-4.6432	-4.2588	-4.0394	-3.0667	-4.5546	-3.9776	-3.3777	-1.3343	-4.942	-1.9186	-3.3672	1.5217	-2.5324	-2.2988	-1.1005	-5.6252	-1.2877	-7.1387	-5.2674	0.51641	-3.221	2.4924	-4.6154	-5.6915	-1.6486	-3.0962	-4.6925	-5.9873	-2.0365	-5.7165	-1.3595	-4.415	-3.8236	-0.62421	-5.6436	-3.2877	0.27168	0.26341	-4.8594	-5.6565	0.0046935	-0.62185	1.0755	-1.4506	-2.9806	-5.041	-6.0398
-9.5443	-11.651	-6.2688	-7.7022	-4.2864	-3.9814	-9.995	-14.387	-10.634	-11.787	-8.5913	-12.424	-9.9477	-6.3326	-10.698	-10.873	-10.407	-9.9841	-10.347	-7.8384	-8.5043	-8.1745	-10.581	-8.383	-7.7073	-5.9373	-5.3475	-7.0564	-10.874	-9.8046	-10.838	-4.7598	-10.338	-10.355	-9.0298	-10.161	-7.5313	-11.156	-12.19	-13	-4.4104	-8.8215	-10.788	-7.0646	-9.7538	-12.182	-7.3343	-7.3928	-5.481	-13.733
-8.4599	-13.668	-7.374	-10.671	-8.6444	-10.438	-10.701	-8.0026	-13.838	-10.709	-13.653	-7.5275	-9.6159	-6.6046	-7.8208	-11.444	-11.888	-13.047	-8.7788	-8.5861	-10.455	-8.5344	-6.8001	-12.139	-7.0145	-11.985	-13.029	-8.1007	-5.7895	-12.291	-7.0879	-12.179	-8.2446	-9.5672	-4.7886	-12.34	-5.3233	-11.071	-13.599	-9.748	-6.0622	-10.755	-12.602	-10.245	-6.7799	-11.981	-5.5867	-6.4578	-13.198	-10.247
10.909	7.0934	6.4057	8.7066	7.6094	6.8146	11.314	5.2138	10.365	9.6189	7.1184	8.9593	9.4284	8.645	10.235	7.519	7.5698	12.904	7.907	4.7028	10.315	9.7817	7.488	12.099	10.81	9.2962	7.1405	6.0401	6.3742	7.0703	8.8596	10.381	7.6741	6.8157	6.1457	10.115	8.4853	6.2045	2.733	7.6456	9.6274	5.6519	7.6137	8.209	8.4217	8.1369	3.3524	7.6232	5.1184	6.5144
-1.57	-6.2646	-2.796	-2.5403	0.4097	-2.6413	0.34144	-4.8445	-9.4209	-7.5431	-1.7222	-3.8421	-4.6733	-6.5153	-2.4397	-10.956	-5.0443	-1.6007	-0.50811	0.46874	-6.9549	-5.5679	-3.7508	-2.3142	0.95872	-5.5038	-3.7556	0.73418	-6.4429	-1.6024	1.0662	-2.6584	-6.567	-2.0797	-1.9445	-2.0617	-2.4239	2.9026	-4.3491	-4.9884	-1.0064	-2.9863	-0.68146	-6.7115	-2.7174	-3.6629	-2.8361	-3.3452	-6.7534	-4.827
-15.328	-12.287	-12.565	-14.71	-12.465	-14.781	-12.993	-17.247	-12.349	-16.599	-11.505	-13.035	-13.027	-12.377	-13.573	-18.01	-13.504	-12.288	-8.1178	-13.815	-16.925	-14.187	-17.778	-15.863	-16.417	-16.307	-14.721	-11.72	-10.683	-10.865	-13.884	-8.9347	-12.418	-12.218	-13.073	-13.43	-20.378	-11.705	-9.7637	-13.378	-15.961	-14.692	-12.621	-11.806	-12.003	-16.821	-12.35	-13.828	-14.383	-16.64
-21.809	-20.083	-22.421	-24.496	-20.906	-26.807	-21.167	-21.885	-21.675	-22.773	-20.673	-25.352	-19.998	-18.584	-19.467	-24.819	-21.631	-20.795	-19.751	-20.021	-23.223	-19.156	-17.507	-21.125	-23.85	-21.43	-24.915	-19.953	-18.268	-20.955	-22.599	-22.277	-23.781	-23.538	-20.201	-26.68	-22.453	-25.106	-22.705	-19.655	-20.804	-17.864	-23.959	-21.588	-19.501	-18.192	-22.459	-23.701	-17.082	-20.5
-24.533	-19.07	-24.466	-23.747	-23.179	-21.307	-19.678	-19.505	-17.952	-16.007	-23.59	-22.411	-24.065	-20.128	-20.106	-19.648	-18.819	-23.18	-24.02	-25.665	-20.898	-22.445	-26.118	-26.341	-22.577	-20.726	-21.305	-24.884	-23.165	-25.787	-22.869	-20.796	-18.289	-26.224	-25.555	-20.688	-22.251	-18.883	-18.274	-24.085	-23.128	-20.945	-22.927	-19.815	-17.335	-23.653	-23.353	-20.882	-20.545	-20.476
1.9624	-4.6704	-4.7169	-2.9949	0.65026	-3.2668	1.3742	-6.351	-4.3742	0.37061	0.68492	0.83348	-4.5965	-2.0269	-1.9737	-7.7512	0.88007	2.6819	-0.81943	0.73988	2.1706	-2.9029	0.85323	-2.91	-2.3644	-3.4629	-0.25418	1.4392	3.8431	-0.70441	-3.4131	2.7211	-1.3813	-0.33031	-3.2175	2.9489	-2.4703	2.1733	-2.6077	-0.4748	0.46861	0.034699	-0.93181	-4.7117	-0.54588	-1.3812	-1.2534	-1.6291	0.03737	-1.3727
-20.911	-21.137	-18.34	-18.133	-23.098	-20.022	-26.105	-21.106	-22.899	-22.624	-22.178	-20.161	-15.888	-19.828	-19.788	-18.611	-20.524	-20.832	-16.99	-19.274	-15.451	-19.994	-19.374	-13.681	-19.144	-21.223	-21.14	-20.4	-17.153	-22.34	-21.858	-20.125	-19.786	-20.145	-20.927	-17.992	-27.827	-21.44	-21.69	-18.442	-20.016	-20.642	-22.101	-19.807	-20.699	-19.471	-16.723	-20.302	-26.987	-18.454
5.9139	4.702	2.4003	5.8869	5.5922	6.5802	3.1466	4.2754	8.7997	9.4083	6.2231	2.5391	4.6446	5.136	5.6397	8.0844	7.8144	8.7042	4.1593	2.4586	5.4508	6.2531	5.3366	2.2561	6.4633	2.4787	3.3421	3.6379	1.8247	2.7936	5.7267	6.3311	7.7901	2.0926	4.769	2.1615	1.3462	6.9271	5.2446	3.0099	2.9134	5.2113	3.5335	10.717	7.7339	2.2098	5.8896	6.3339	3.9137	5.4641
-9.7036	-12.287	-10.499	-15.673	-11.429	-10.967	-11.107	-11.03	-14.553	-9.5566	-12.309	-11.263	-15.887	-10.158	-13.491	-11.69	-8.4867	-12.844	-9.5707	-11.815	-12.79	-15.892	-11.204	-14.931	-13.571	-10.469	-8.8936	-10.684	-9.2697	-11.28	-12.871	-11.262	-15.748	-7.1906	-11.856	-10.242	-16.513	-12.825	-10.088	-8.3644	-11.264	-11.294	-12.975	-8.2911	-7.5371	-8.4909	-15.995	-8.5098	-13.582	-15.987
4.8777	6.7379	6.077	13.384	10.265	7.1017	13.531	11.482	5.6469	10.789	11.734	6.1725	11.035	9.0167	12.854	8.3049	7.899	9.7479	9.0244	8.5365	6.3725	5.6791	9.9146	6.4231	7.5851	9.1204	10.691	6.0827	4.3537	11.271	10.888	8.2082	10.912	16.349	7.6419	9.9173	7.7321	12.104	7.2318	2.9069	7.228	8.7548	12.372	9.2573	10.822	8.5797	10.299	6.4273	6.3975	8.9133
-8.1345	-12.527	-12.101	-11.82	-10.995	-12.379	-16.259	-13.269	-17.309	-14.914	-15.583	-13.43	-13.442	-11.775	-16.1	-9.6911	-14.441	-7.872	-16.113	-13.788	-13.478	-13.58	-12.127	-16.315	-11.984	-14.016	-11.807	-11.848	-12.988	-11.824	-16.69	-14.32	-14.254	-15.246	-10.238	-13.535	-12.327	-10.388	-16.905	-17.287	-16.398	-15.384	-15.141	-15.74	-10.281	-16.3	-13.674	-11.416	-11.578	-17.022
-13.392	-13.232	-12.943	-11.634	-14.46	-14.692	-13.93	-13.282	-11.962	-16.399	-15.595	-9.354	-13.746	-17.216	-14.216	-9.7088	-13.815	-13.117	-12.774	-14.82	-9.3081	-14.353	-16.389	-14.908	-8.7579	-12.494	-12.178	-15.059	-18.48	-15.361	-10.744	-14.668	-12.013	-9.559	-9.7998	-14.435	-14.31	-12.2	-12.413	-18.693	-11.801	-13.793	-14.033	-10.273	-14.029	-14.841	-15.516	-13.081	-19.55	-13.948
-1.2421	-1.5525	-5.8139	-2.5114	-0.33261	4.5182	-1.9035	-3.0977	-2.6095	3.9758	5.0191	5.1426	-1.8852	-0.7229	-2.0121	-3.6311	1.8595	2.2808	4.8968	3.3953	2.905	-0.22438	2.8833	-0.09475	0.42788	0.52716	-1.0626	-0.81425	-3.6452	-1.7557	0.0034883	-1.0052	-0.28538	-0.35233	-3.0218	0.91638	-0.27234	-0.29985	0.3289	-2.439	-1.354	-1.7169	-2.7082	-0.63779	2.2569	3.229	-0.45108	-2.8171	4.0483	-7.7062
-9.2268	-9.1697	-11.599	-9.2989	-10.163	-12.331	-12.806	-13.081	-10.816	-6.9558	-10.485	-11.646	-11.81	-10.227	-15.547	-10.358	-12.533	-10.952	-7.5496	-14.171	-12.861	-11.14	-9.9258	-16.275	-15.04	-11.463	-12.511	-10.559	-8.904	-11.488	-7.58	-13.862	-10.623	-14.846	-11.149	-10.184	-7.7494	-15.818	-12.316	-4.7693	-11.627	-13.306	-14.082	-14.952	-12.639	-16.651	-7.7605	-11.778	-11.239	-12.672
9.2595	3.8711	9.5015	7.79	8.6989	5.4115	5.7502	9.953	6.2284	3.3634	9.0564	4.5118	8.4491	5.5045	7.7637	12.51	7.1254	9.4095	4.8231	7.1458	8.3834	11.168	9.3631	1.0271	8.5766	6.444	6.2405	8.7207	4.9738	4.2987	5.872	8.3906	4.0079	4.2819	11.197	6.8287	10.524	6.0863	6.1481	2.7047	5.2438	5.6142	6.5513	9.4234	8.5983	9.9208	6.889	7.2525	7.1668	8.2222
[truncated: 150 more columns]
