# Supplementary material for: Genetic dissection of main and epistatic effects of QTL based on augmented triple test cross design
Source: PLoS One. 2017 Dec 14;12(12):e0189054. doi: 10.1371/journal.pone.0189054 (PMC5730204; doi:10.1371/journal.pone.0189054)
Supplement: S7 Supporting Information — (ZIP) [file pone.0189054.s007.zip › z2_500_0.2_5.csv]

-14.416	-6.9057	-9.0798	-12.99	-11.956	-16.411	-5.3386	-12.028	-8.7838	-12.972	-6.7653	-8.2684	-11.078	-16.005	-10.025	-10.185	-12.961	-7.4039	-11.749	-11.707	-9.3725	-14.633	-9.408	-16.596	-14.321	-14.204	-7.3713	-17.235	-14.773	-12.938	-10.107	-12.707	-12.865	-2.9683	-15.721	-10.11	-17.051	-11.35	-11.218	-11.57	-9.5328	-10.614	-15.393	-4.9423	-8.249	-4.8844	-12.139	-13.45	-13.44	-10.559
-3.3584	-19.979	-3.0835	-13.658	-24.066	-9.2291	-8.7379	-10.286	-8.4139	-15.416	-13.234	-14.255	-10.965	-12.799	-7.7907	-11.087	-12.336	-14.405	-18.158	-9.5488	-15.272	-14.959	-8.0903	-13.407	-12.716	-17.965	-11.513	-11.689	-7.799	-14.088	-6.68	-13.83	-7.0677	-13.829	-10.515	-12.005	-16.098	-13.985	-9.815	-14.902	-12.046	-18.076	-8.2206	-14.771	-10.295	-12.46	-20.82	-10.129	-14.081	-10.699
-11.632	-10.741	-13.112	-10.861	-15.136	-12.412	-17.989	-10.337	-14.18	-16.153	-8.3188	-4.2399	-16.815	-12.873	-7.84	-13.118	-14.022	-11.417	-11.091	-12.335	-10.563	-6.7317	-11.205	-13.786	-7.0862	-14.389	-16.449	-15.733	-20.41	-8.3293	-15.87	-14.932	-11.36	-13.131	-8.147	-16.713	-10.369	-14.309	-13.035	-8.1377	-5.0378	-10.526	-9.2388	-13.078	-14.916	-12.093	-9.348	-6.2448	-15.442	-9.8053
-4.1964	-1.8446	5.4013	-1.4216	-6.7399	-1.13	-4.8003	-8.7414	-0.55558	2.9635	2.7681	-1.3115	-2.0534	-2.9583	-1.1767	-1.4492	2.3557	-7.8385	-6.4894	0.61419	2.7531	1.4766	-5.1942	-2.6635	0.65376	-5.2588	-3.0544	-3.7178	0.21778	-2.9615	-0.85242	4.3808	-1.9724	-3.261	7.7966	2.3561	-1.7131	-6.7616	-3.1647	-9.4944	4.0387	-2.9305	-0.40304	0.54549	0.4752	-3.013	-0.4485	-2.378	0.028243	-5.5042
-2.7175	-8.4402	-9.402	-5.6383	-8.8307	-12.336	-9.7142	-15.292	-6.1157	-5.2012	-8.4412	-10.172	-13.586	-10.893	-8.8826	-4.6261	-6.624	-7.5921	-8.7757	-7.382	-5.4959	-10.106	-7.5274	-4.2943	-3.4888	-10.672	-9.0898	-12.864	-11.375	-5.8304	-13.972	-10.976	-9.1587	0.98515	-4.7887	-6.6381	-4.5335	-9.7675	-7.3594	-10.51	-6.9942	-9.3177	-5.6763	-3.3775	-11.158	-9.8578	-4.9065	-4.6534	-8.3786	-0.3662
0.48546	-2.6525	-5.8391	-6.1897	-0.14508	-2.4139	-3.352	-2.4593	0.0067137	-7.2586	-2.7598	-2.2383	-1.4923	0.20237	-7.5719	-2.0604	-2.3231	0.33734	0.39135	-2.0155	-4.5484	-6.9075	0.029568	-3.1356	2.9539	-3.2262	3.8412	1.949	3.2417	2.1661	-4.6332	-4.942	-10.664	4.7904	-6.2082	-2.9537	-7.6637	-0.76737	0.7273	-7.4442	0.6405	1.3851	-6.9719	-0.95546	-1.4351	2.6047	2.9614	-3.5785	-8.4497	-1.675
1.0085	-1.2615	-2.8686	-1.48	-1.2404	-3.918	-0.85868	-3.1274	5.7421	2.0669	3.6876	-0.092914	0.53683	-3.4909	-0.94684	-7.4549	-5.8822	-2.0552	-1.2239	-1.3011	-1.2068	0.63533	-2.9508	-1.7641	2.1883	10.833	-0.46017	3.4768	0.78847	-0.42092	1.7502	-2.5845	-6.4309	1.4429	-1.3076	3.6478	-0.80702	-5.9137	1.7033	-0.50115	0.91135	4.8595	2.5235	-1.6386	-0.76147	0.59262	-3.3829	-2.5801	3.8182	-1.458
-11.437	-7.8174	-15.838	-18.698	-13.138	-10.249	-16.934	-13.575	-20.665	-15.541	-14.433	-12.416	-9.4261	-13.036	-15.677	-13.707	-16.532	-9.2197	-18.755	-5.5074	-15.893	-10.832	-13.089	-13.03	-7.5802	-11.906	-19.795	-7.3463	-12.132	-15.148	-17.563	-13.281	-13.836	-17.031	-11.175	-13.611	-6.4776	-10.705	-6.2976	-15.781	-11.218	-8.3027	-15.336	-15.181	-18.841	-13.594	-19.908	-8.9438	-11.098	-19.065
7.9706	6.1538	8.9791	4.0229	7.2439	-0.47697	7.4428	3.6182	0.86814	0.27567	3.7566	4.5948	7.0459	3.9334	0.94169	0.89413	-2.27	-4.1553	3.4389	-2.9592	4.0135	2.7224	-1.4332	-2.6981	1.2434	11.776	3.2929	6.784	4.2468	0.079295	3.2927	1.6112	1.799	2.7908	1.1891	-1.4819	-0.22105	2.3158	-4.066	0.2965	10.17	8.4558	0.99032	1.9827	4.1077	2.7696	5.6642	-6.4173	4.3409	2.1131
-7.4619	-1.8409	-14.747	-10.077	-14.642	-8.0252	-8.9805	-11.325	-8.3183	-8.5959	-14.869	-12.356	-10.71	-5.537	-6.8695	-10.942	-11.805	-16.567	-19.847	-6.9078	-16.361	-14.79	-7.2039	-10.266	-11.548	-16.454	-8.2481	-10.776	-6.8349	-8.5394	-21.057	-8.8242	-14.887	-6.9541	-6.3713	-11.146	-8.4126	-12.615	-9.7658	-8.7109	-11.651	-13.256	-14.586	-10.984	-6.0418	-14.234	-12.648	-15.602	-10.739	-10.644
-11.95	-15.37	-14.999	-10.05	-15.614	-14.983	-14.96	-9.1026	-7.2208	-15.595	-14.23	-12.946	-12.475	-18.199	-16.997	-19.005	-7.8524	-16.477	-13.773	-14.423	-16.745	-20.014	-14.661	-14.365	-9.5599	-9.3193	-10.405	-14.87	-11.145	-16.866	-15.795	-13.774	-13.487	-15.31	-9.3911	-15.35	-5.7405	-14.615	-12.41	-15.969	-15.427	-12.252	-5.3957	-11.169	-15.048	-19.707	-15.687	-11.766	-10.798	-19.759
-4.0717	-1.9532	3.2279	-3.1518	-3.7693	3.0448	0.65645	4.8816	-5.4733	4.3956	3.8754	-4.3498	2.3496	0.49735	2.4773	2.8585	1.3767	2.3457	1.1711	2.9956	0.11617	4.0436	-0.74186	-6.9532	2.3107	-2.2129	3.4553	-2.1621	5.7792	1.5101	-0.75576	-0.6586	4.6741	-2.4263	7.1647	-0.52279	2.1155	1.5937	0.89829	-0.56124	5.9884	-0.39262	-1.1485	5.5134	2.2884	-5.7781	0.97404	-0.57843	3.4482	1.5637
-4.2811	-7.7545	-2.5461	-3.9656	-6.4917	-6.0881	-0.38101	-11.92	-10.403	-10.303	-5.3092	2.5769	-8.6665	1.8409	-6.2623	-6.4492	-2.6135	-8.4105	2.1572	-7.6235	-3.0472	-5.2945	-6.4884	-5.9455	-5.5419	-3.6266	-4.451	-9.4994	-9.9295	-5.4564	-5.1084	-6.3904	-2.1844	-6.506	-5.7505	-2.2513	-2.3225	-2.4593	-1.7306	-0.011907	-3.5463	-6.1555	0.0017921	-9.6305	0.96663	-10.217	0.22757	-9.0664	-9.9201	-4.3702
1.684	-3.6336	-2.7853	5.9745	-1.813	-2.65	1.9313	3.5902	6.6153	-0.81877	1.3775	-2.0277	-1.5422	0.095679	0.90585	-1.0685	1.2713	2.6555	2.1549	3.042	2.9795	2.7701	1.7228	2.1259	-4.5389	-1.4822	1.3702	-7.5541	3.2744	-0.97448	-2.2273	-3.7161	-3.7485	-2.6025	-4.9589	-6.9777	1.1724	-0.35971	-2.8006	-1.9102	1.1839	-3.9041	-5.1267	0.52794	-10.302	3.5412	-1.5815	-3.3132	-0.7686	-1.9124
10.65	-0.59727	8.2191	8.4364	11.509	12.305	10.392	12.789	12.847	9.4811	9.4819	4.5779	12.304	10.022	7.399	10.177	9.3232	12.821	12.822	9.7175	17.024	13.16	8.9786	2.9877	10.233	12.357	10.385	13.594	6.9802	13.2	8.6716	10.617	13.639	2.78	11.968	9.1273	21.108	16.704	9.5476	4.0738	12.967	10.229	15.638	7.1257	5.533	12.131	7.5092	8.2751	10.511	5.0508
-4.8931	-0.50881	-12.977	-6.5548	-1.0953	0.16451	-1.1382	-2.5965	-6.2938	-0.98597	-3.3336	-1.856	1.2354	-3.604	-10.335	0.97699	-5.1191	-4.6075	-10.378	-3.128	-1.1739	-1.7536	-1.9917	-3.8905	5.0585	1.1454	-1.2713	-6.3058	-6.3484	3.7846	7.0034	-6.1338	-0.50322	-3.3171	1.5895	-2.3443	-6.739	-2.6442	-6.0361	5.7508	3.1965	-3.3918	1.0467	-11.708	-3.7618	-4.0543	-6.3002	0.0030858	-1.9199	4.6596
2.9392	-1.9316	-1.8915	-7.474	-5.8971	-3.8332	-0.71751	1.7294	-0.97028	-4.3504	-6.0019	-1.0816	-4.8267	1.5959	-0.44524	0.49704	-3.7067	-5.181	-3.8968	2.7097	0.72639	-1.7924	-5.2395	0.2481	7.0492	-3.3873	-2.0172	-4.3961	3.9989	-2.3528	-4.0295	-3.8811	1.549	-2.0701	-4.4154	-4.6641	2.4189	-0.86396	-4.6034	0.82327	3.7974	3.2836	3.645	-5.2453	-7.9244	-4.8609	-0.1155	2.0282	-0.54789	-1.9849
-4.2816	-6.2906	-3.8491	-7.7408	2.4816	-11.809	-1.0245	-1.6949	-1.2497	-0.59188	1.67	-5.7907	-10.847	0.49733	-1.858	-2.8488	-7.4893	0.98007	-4.1414	-3.8439	1.6062	-7.1335	0.065122	-5.0035	-6.1815	-3.6962	-6.5463	-5.6899	0.32349	-0.13545	-4.9133	-2.9207	-1.3909	2.6492	-0.57275	-3.1653	-14.869	-7.6494	-0.3377	-4.552	-7.8304	-5.5485	-7.1522	3.6319	-3.8744	4.5895	0.53293	-7.4179	3.7364	1.6397
0.41424	1.253	-1.9582	0.37799	-3.3011	-0.95811	-4.7964	-4.2174	-5.3682	-8.6994	0.40558	-1.8361	-3.4589	0.12488	-0.92758	5.3439	-2.4108	1.1758	-9.8158	3.8	1.0462	-0.1621	-6.0418	-5.9596	1.7794	3.3662	-0.23478	2.7017	6.5358	-1.2884	-4.253	-6.9004	4.4129	-0.60767	-0.36194	1.1047	1.2839	-2.2841	-2.1585	-3.6313	0.96533	6.044	-4.6203	-1.5248	2.6798	0.0038695	-3.2435	-3.9408	-7.1832	-2.669
-7.5418	4.7938	-0.15069	2.4876	-4.3174	-5.5006	0.63061	0.8476	-3.2813	-4.9433	2.5756	-2.4559	1.1334	-3.6759	-3.7534	2.7367	0.87284	2.1214	-0.72982	-2.1293	-1.7839	4.9207	-5.3207	-2.7447	6.3231	-3.0764	-3.8732	-5.5483	-1.9147	-2.2217	-2.6612	4.7055	-4.1845	2.6634	-5.147	-5.999	-4.1181	2.9122	-3.0935	-6.9243	6.3992	-7.2855	3.0063	-3.4568	-9.2812	-3.3782	-7.9178	-1.8466	-7.2243	-5.6365
-0.9729	-3.9537	1.7025	2.7652	3.4675	6.9162	-2.2023	-1.0779	-2.942	-0.87114	7.3281	1.3424	-1.5007	4.4543	1.6784	-4.6987	0.67204	5.9283	5.9232	3.3216	-2.7953	1.7955	-0.66405	7.0061	-6.1545	1.7002	0.75701	1.4972	-1.1285	5.178	8.48	-2.9893	-2.4862	7.8132	5.3839	0.36375	0.3073	-0.39565	-1.7374	2.1851	-0.89732	5.9282	-1.8021	7.4279	2.3423	4.0874	6.5429	4.9861	0.26979	7.8418
-18.587	-22.65	-22.723	-20.509	-18.654	-21.081	-20.912	-19.906	-25.449	-26.547	-25.712	-17.737	-21.33	-19.208	-20.128	-19.433	-20.718	-23.046	-23.036	-20.931	-19.872	-18.574	-18.359	-27.005	-26.689	-26.177	-20.084	-26.636	-23.688	-21.595	-31.675	-17.838	-23.143	-25.314	-23.229	-24.081	-18.258	-19.837	-27.795	-19.698	-28.963	-17.292	-23.984	-20.641	-25.403	-21.894	-23.226	-20.316	-19.867	-22.769
-10.93	-17.743	-10.13	-16.227	-10.046	-8.6963	-13.848	-8.722	-12.352	-8.1992	-11.834	-12.008	-9.8101	-12.09	-6.5994	-12.437	-9.4014	-14.388	-18.669	-12.525	-12.99	-14.36	-8.6541	-13.309	-10.599	-15.723	-19.69	-9.46	-14.666	-12.481	-14.715	-6.5801	-12.268	-8.8974	-7.9137	-7.2857	-12.767	-19.792	-7.5287	-7.5789	-12.329	-12.329	-12.5	-9.8292	-10.489	-12.806	-11.256	-9.0921	-14.117	-13.908
5.9036	-3.1234	-2.7247	6.2212	-2.1681	-3.6259	-5.2985	1.1034	-2.4438	-6.7087	-1.0633	-2.7542	1.3773	-2.2886	0.89523	1.5236	-1.331	-0.70051	1.4264	-9.292	1.3123	-3.7739	0.029298	-3.075	0.0057408	0.64098	1.5931	-6.2888	-5.8984	3.9438	-7.1753	-0.23877	1.1849	0.0070721	-3.5344	-0.43417	2.2761	-4.557	1.9211	-3.1389	-2.7571	1.1854	0.44469	4.5878	-2.0077	-0.023428	-2.476	-4.799	0.071623	2.2618
0.56595	-4.7923	-0.46699	7.6876	-1.9932	1.1157	-3.5424	0.57271	4.3337	1.8401	4.1412	-2.077	9.9317	6.7875	0.56659	-1.7638	3.7777	2.2869	1.3962	-0.72594	5.9121	3.6281	-1.3959	-2.531	3.8543	-6.7349	1.6236	3.2639	9.0469	1.6324	5.0697	0.5074	-0.27296	8.8854	6.1182	-2.7067	-5.2664	-0.89956	4.5632	4.1217	7.7544	3.5535	0.46203	1.477	9.2331	5.5654	-0.51248	5.4031	-2.2505	-1.653
-5.557	-4.8854	-4.7532	1.1279	-1.9792	-0.91507	-2.6168	-6.7786	1.3755	1.1573	-9.0248	-5.1182	-7.919	3.9311	-0.42157	3.0126	-2.8888	-3.295	-4.5267	-1.5866	0.33197	-3.4342	-1.0175	-5.4281	5.617	0.44076	-0.48	2.0671	-2.747	1.1655	-7.9437	5.5144	-0.58942	1.8179	-1.1342	-0.42959	-8.9763	3.903	-1.0459	-2.9488	3.8092	-10.728	0.084682	-0.65999	-2.6446	-4.5647	-2.8871	4.9517	-3.493	-2.5515
2.204	7.1832	5.0976	6.8046	11.042	4.7288	11.628	6.8138	6.1043	11.788	10.466	4.1355	3.6581	10.4	9.9881	9.6041	4.2765	13.486	0.72587	-2.8605	5.6102	13.521	8.6139	9.1907	6.1891	1.0087	7.5637	10.073	8.7743	9.4612	7.2646	6.1605	10.01	-5.2777	9.9829	2.6858	9.017	8.6743	13.897	3.1838	5.5144	2.8271	8.1859	6.9532	6.535	12.568	7.6628	5.2413	6.4062	2.8224
3.8381	7.0664	9.1081	8.9725	3.6887	6.7734	10.203	1.5979	8.4536	9.0577	8.3936	5.8792	2.1618	8.0846	4.2847	7.1045	-0.01287	2.764	5.2067	13.429	-0.73443	8.7608	4.9213	3.0298	9.4475	8.0994	3.7875	3.4324	5.6549	6.1926	0.9449	8.5569	4.3162	-2.4771	10.6	6.8353	6.6076	3.826	5.9375	7.7702	5.2069	12.557	4.6948	11.898	15.397	9.1496	5.9911	6.5762	11.352	6.4289
-9.4826	-7.0951	-10.966	-10.422	-7.9078	-8.509	-4.9246	-2.2334	-3.3002	-5.6198	-6.4631	-4.3028	-4.9599	-8.1031	-5.5044	-6.7127	-8.6561	-1.918	-6.6109	-16.434	-7.2884	-6.5683	-12.719	-3.835	-3.7911	-8.1686	-9.9957	-11.424	2.5731	-4.1322	-3.0943	-9.3699	-0.51225	-7.5134	-4.316	-4.7546	0.28367	-13.428	1.0525	-5.4155	-17.389	-0.84152	-2.9002	-2.2476	-7.2583	-11.189	-9.7338	-6.4195	-9.2525	-4.7687
-12.761	-4.6824	-13.877	-7.0003	-5.7681	-11.8	-13.46	-11.977	-16.323	-14.464	-14.402	-6.0778	-10.566	-14.361	-10.729	-14.6	-17.365	-11.071	-6.4507	-11.141	-14.422	-17.435	-8.019	-13.407	-10.701	-10.872	-7.7253	-8.8998	-7.9162	-3.2659	-10.477	-6.2469	-8.7896	-11.914	-13.205	-12.749	-12.938	-10.855	-8.8869	-9.8442	-3.2226	-9.3596	-7.0943	-7.0741	-13.149	-4.67	-10.326	-11.847	-11.369	-8.3017
-23.226	-20.079	-21.451	-24.921	-17.186	-23.105	-16.529	-22.709	-27.332	-16.233	-26.936	-22	-20.278	-25.835	-21.59	-22	-32.049	-22.542	-18.976	-25.013	-26.893	-22.303	-28.621	-17.868	-23.662	-20.231	-24.712	-20.703	-24.827	-23.841	-25.161	-27.385	-24.01	-24.348	-20.469	-13.944	-30.943	-26.869	-23.211	-18.425	-21.151	-19.948	-20.582	-21.318	-22.597	-19.936	-23.469	-25.243	-19.196	-24.874
-3.3786	0.36329	-9.1712	-10.363	-12.201	-12.099	-3.6037	-6.0304	-5.2249	-7.025	-10.586	1.3091	-12.454	-9.9076	-5.1115	-4.6787	-10.592	-6.4982	2.2991	-5.8897	-4.9284	-8.9324	-9.6773	-4.0369	-12.639	-5.6295	0.49506	-5.7527	-1.4534	-9.7936	-5.7538	-14.246	-2.4214	-6.8341	-5.623	-5.2271	-1.6183	-13.515	-2.4015	0.38435	-5.7268	-4.3514	-2.6484	-8.4621	-8.0088	-4.4769	-2.4899	-6.4066	-4.736	-3.7909
-10.654	-9.7656	-13.385	-13.062	-13.4	-7.9227	-6.2382	-15.535	-12.774	-9.1049	-13.157	-3.364	-7.3099	-15.685	-10.293	-13.402	-12.233	-12.54	-12.614	-14.914	-3.2695	-17.117	-12.895	-14.72	-20.156	-1.2193	-10.034	-7.9314	-12.149	-10.501	-19.721	-12.24	-14.687	-6.6726	-8.5156	-18.071	-11.577	-11.164	-15.566	-7.8239	-11.61	-8.3265	-9.0447	-16.664	-11.695	-17.484	-8.2818	-10.377	-12.845	-15.278
-5.492	-1.0732	-2.8486	-8.4526	0.54874	-1.114	4.0048	-5.8333	-2.6676	-3.3804	3.4049	0.14832	-6.9743	3.0433	0.81327	0.95096	-3.8505	-8.5127	0.41168	0.62642	2.8401	-14.188	-2.2668	4.6528	0.63439	-4.328	-4.2895	3.0116	1.2913	-0.92886	-0.41198	-2.9346	1.7733	-7.3507	-0.95502	0.55134	-6.3156	1.6419	-8.4189	-4.7154	5.3861	-2.0091	2.0371	-8.323	-7.8438	-3.6784	-1.0132	-6.09	-1.3923	-6.9547
1.49	0.74763	-2.7497	1.6045	6.1552	-1.237	5.2083	-2.5978	-3.9674	-5.8973	-0.38021	-2.1346	-5.0574	-7.705	-5.7669	3.6975	5.9064	4.9664	0.74207	7.0495	-6.8049	2.2477	-3.472	-3.1591	3.5717	-7.1818	-0.014796	2.0904	1.2386	-4.1475	-3.8537	-1.6379	-12.028	4.535	-10.485	-2.458	-3.6038	1.8813	-7.3214	-9.7475	-3.7226	5.7887	-1.7946	-5.4639	-2.846	-5.2661	-7.0298	-2.1216	2.2564	-1.9506
-18.376	-10.574	-14.65	-9.0682	-11.078	-11.868	-15.037	-10.416	-15.672	-12.16	-12.246	-14.597	-15.669	-10.541	-13.351	-8.7295	-9.2957	-9.9238	-14.769	-12.997	-13.387	-12.718	-12.565	-14.633	-16.774	-10.113	-7.4779	-14.395	-10.682	-12.753	-14.925	-11.555	-14.048	-8.147	-8.2952	-5.807	-16.774	-13.384	-9.8873	-6.5974	-17.613	-8.7806	-19.716	-13.631	-14.764	-9.5607	-14.343	-13.353	-15.419	-6.5612
-8.5979	-14.326	-13.634	-16.938	-16.483	-15.247	-12.01	-14.428	-14.947	-14.046	-17.174	-15.353	-9.2993	-16.509	-10.504	-13.787	-16.765	-6.9811	-17.122	-11.434	-11.83	-11.282	-15.779	-16.855	-18.418	-15.968	-12.282	-19.099	-14.36	-15.748	-17.347	-8.4363	-12.807	-16.015	-10.703	-14.392	-12.91	-16.614	-11.865	-12.545	-6.9384	-7.596	-17.763	-12.343	-12.826	-9.022	-20.076	-12.324	-19.71	-7.9409
-7.589	-14.354	-17.782	-17.362	-13.018	-15.077	-14.362	-6.3168	-11.965	-8.4196	-17.634	-13.093	-15.563	-21.932	-18.834	-8.9642	-15.09	-10.551	-12.984	-13.282	-9.3278	-14.831	-14.515	-12.939	-14.782	-9.3639	-8.5434	-14.757	-13.954	-9.8364	-11.601	-8.7945	-12.089	-16.525	-17.862	-18.378	-11.177	-15.881	-16.619	-10.056	-13.927	-19.869	-14.788	-22.377	-11.365	-14.807	-12.922	-5.54	-8.7324	-8.3666
-8.7289	-15.47	-14.736	-12.734	-14.272	-9.5795	-16.28	-10.267	-16.276	-8.1802	-10.811	-15.87	-10.532	-22.259	-18.53	-16.615	-17.411	-15.53	-11.327	-12.015	-17.474	-11.089	-11.046	-10.903	-6.5454	-7.8827	-10.229	-12.594	-7.9535	-17.841	-10.229	-12.07	-8.0356	-8.5124	-10.185	-9.0099	-8.6929	-8.0393	-11.345	-6.2967	-8.5783	-13.461	-6.2036	-14.963	-13.399	-13.186	-5.0642	-8.2465	-11.389	-13.159
-8.8544	-13.346	-13.089	-5.3383	-14.675	-10.533	-11.119	-9.688	-22.143	-7.0869	-13.977	-10.814	-16.477	-8.285	-15.712	-12.584	-11.372	-17.83	-15.685	-12.732	-12.622	-12.166	-9.3708	-10.134	-12.802	-10.033	-12.212	-18.48	-17.478	-11.475	-11.572	-15.972	-12.749	-16.316	-9.4029	-10.33	-13.534	-10.828	-11.052	-16.642	-11.88	-17.14	-13.257	-15.79	-8.5607	-7.7006	-10.474	-4.7424	-8.1859	-12.278
-26.806	-25.404	-20.854	-21.935	-22.316	-13.561	-21.852	-18.428	-26.793	-20.869	-18.54	-26.406	-21.67	-23.69	-22.127	-21.543	-25.335	-14.917	-22.111	-23.004	-19.691	-15.035	-19.47	-21.206	-24.22	-20.135	-15.985	-24.394	-22.201	-21.377	-16.605	-20.914	-17.11	-19.305	-22.305	-25.093	-20.841	-18.553	-18.851	-19.423	-21.481	-20.225	-22.109	-23.377	-21.882	-18.109	-21.612	-15.524	-26.61	-34.01
-14.988	-7.5618	-13.934	-14.279	-5.7886	-12.871	-6.9812	-5.6822	-20.195	-14.405	-16.218	-11.423	-11.289	-12.833	-12.451	-15.106	-11.041	-16.08	-12.685	-15.074	-8.9858	-14.169	-13.098	-14.535	-10.667	-17.966	-17.797	-9.6459	-3.2443	-9.0307	-13.206	-12.117	-12.114	-6.6516	-18.032	-7.4423	-11.388	-6.3477	-9.0013	-8.1787	-11.317	-11.765	-13.03	-13.541	-12.293	-10.783	-8.3663	-10.979	-14.059	-8.2397
-6.8828	2.7544	-10.768	-5.7441	-1.5273	-3.9947	-8.7639	-7.3711	-10.519	-7.8184	-3.3005	-10.867	-6.4946	-8.1276	-0.25758	-10.793	-7.8471	-8.503	-11.328	-5.9356	-0.74123	-4.8876	-11.857	-14.332	-7.8028	-10.424	-0.27821	-9.6149	-3.6363	-13.541	-9.8463	-7.356	-8.4591	-12.776	-9.5551	-11.626	-9.3143	-12.671	-10.264	-12.886	-8.563	-8.9039	-11.421	-8.1628	-4.9218	-6.6482	-9.7819	-9.589	-8.9088	-11.129
-5.8333	-0.28354	-3.5708	-6.5492	-8.2088	6.7792	3.2691	-2.0115	-2.8736	-1.5363	-4.1933	-4.6836	0.79972	0.17891	2.4114	2.6096	-3.7699	0.38749	-9.1482	0.18474	2.8211	-8.5517	-1.7284	-9.3721	-1.8096	2.6844	-5.7035	-1.6854	-4.1113	-1.8555	3.263	2.1181	-4.5418	-5.3742	-12.513	0.84279	-9.5091	0.74511	-1.2221	-0.45701	-8.4837	1.5255	-8.6585	3.347	-1.0921	1.8299	-4.1428	-1.2828	-4.6973	-0.77295
-6.0816	-16.596	-11.825	-12.918	-13.251	-14.773	-0.59673	-8.9268	-14.471	-14.563	-7.7368	-9.3985	-14.874	-8.8108	-5.8077	-11.055	-11.994	-3.7648	-6.3823	-5.2033	-14.219	-8.6822	-5.5206	-7.9744	-6.6281	-8.0467	-8.9115	-1.0183	-6.5925	-7.7468	-11.347	-15.09	-11.135	-7.8502	-9.5248	-6.9954	-12.883	-9.2458	-7.5618	-7.4533	-5.608	-7.5962	-9.9384	-11.246	-4.767	-11.015	-6.1217	-7.2308	-7.1442	-11.476
-19.387	-12.612	-7.6367	-9.7835	-16.744	-20.036	-13.288	-14.911	-13.596	-14.747	-15.887	-12.818	-10.988	-15.234	-11.282	-11.709	-13.374	-13.87	-12.92	-9.2976	-13.465	-13.748	-18.377	-14.027	-15.952	-8.7949	-19.048	-16.538	-18.773	-14.407	-13.018	-13.319	-17.566	-9.436	-10.792	-11.401	-11.861	-15.711	-11.941	-6.4398	-10.642	-15.251	-11.611	-10.9	-10.37	-15.755	-12.603	-18.144	-23.518	-11.636
-1.5543	1.7472	2.0083	-2.0413	-0.96821	3.4158	2.9573	7.2392	3.5033	2.6951	-0.32369	6.1845	-2.7456	8.5846	-1.2219	2.0566	-1.3496	0.99425	0.059412	0.40702	3.9285	-1.875	4.5907	1.6114	3.8281	4.8725	0.38263	3.1588	-0.037644	3.3045	0.3931	5.4843	2.9881	-1.5497	5.7027	4.3389	3.3463	5.3376	7.8312	-3.7147	-2.8414	7.5005	2.1674	1.3535	2.41	12.827	5.4507	1.4514	-0.70074	2.8424
-6.0443	-1.2576	-1.2919	2.153	-6.1821	3.9315	0.7452	-3.9722	-4.155	-5.834	-5.9197	3.3316	-4.6284	-4.6636	0.69961	0.97662	-5.9995	-3.5262	-0.78405	-4.6142	-3.0583	-0.70213	-1.1093	-2.2461	-4.086	-2.9468	-2.8195	2.2659	-2.468	-7.3631	2.7755	2.4484	-5.2686	-9.0531	-0.33653	1.0485	-2.983	-2.6767	-3.7176	-3.0207	-3.2396	-11.454	-1.6536	-6.0554	0.77424	-0.72447	-0.59942	3.0619	-6.9712	-0.84164
6.8303	2.1946	0.50938	3.6136	2.5402	1.078	-1.055	5.165	-2.1167	-0.4228	0.016047	3.2861	-1.3511	8.1779	-0.18506	-1.347	-3.8821	-3.4798	3.8363	7.9485	5.5927	4.796	2.2199	-1.3336	-0.67421	-2.688	-0.34264	1.2682	2.0447	5.7978	0.93265	2.3926	-1.2888	-2.956	-2.1348	6.9146	0.68727	1.5322	4.7774	-1.9536	5.9165	1.4102	1.3835	-0.74946	3.7079	6.9805	6.4728	-1.1595	-2.1907	-0.21686
-0.54481	-0.67979	-4.8663	-6.9463	-5.8996	-7.2847	-5.9003	-4.7932	-5.8052	-4.377	-4.1882	-8.7914	-8.782	-0.79879	-1.4296	-4.2499	-11.031	-9.927	3.1345	-1.2289	7.1009	-2.8202	-4.3015	-3.8703	-0.91176	-1.3712	-8.1664	-6.3499	-3.6818	-4.207	-1.3647	-6.0149	-2.3194	0.21347	-3.8164	-6.9266	-1.7559	-6.2217	-7.4785	-0.1367	-7.9304	-6.2334	-10.458	-5.6274	-0.07909	-7.2893	-5.0614	-3.2679	-5.3771	-3.3452
-16.285	-7.226	-21.714	-17.085	-13.53	-11.25	-8.3561	-12.34	-12.175	-11.654	-10.356	-11.114	-18.303	-13.195	-12.089	-17.623	-17.186	-11.869	-14.98	-14.026	-17.665	-12.255	-10.365	-15.927	-13.022	-17.032	-15.968	-10.355	-18.718	-21.989	-10.828	-15.963	-17.874	-26.404	-15.553	-17.257	-13.28	-13.434	-15.778	-8.8701	-10.409	-15.431	-9.6355	-18.457	-15.079	-10.665	-12.873	-19.235	-10.715	-9.3486
-3.546	-2.2616	-3.183	0.40928	5.0944	-6.7785	1.9089	-4.4004	-3.2351	1.2971	-2.0006	-4.9702	-2.8743	-3.6612	-6.3027	4.5993	-2.6765	-6.8073	-0.71754	-4.9645	0.58842	3.5082	-0.36025	-7.2797	1.6271	-3.6326	-3.3483	-8.2362	-6.0049	-8.6692	-2.6571	0.51085	-6.6224	-7.6466	-2.898	-0.16512	2.2735	-2.6629	0.35182	-0.64692	-2.2013	-2.2216	-6.3876	-3.9181	-6.9065	-4.3257	0.34655	-0.077321	-6.6241	-0.034781
-1.7515	-4.5656	-0.049411	-3.244	0.050058	-4.73	-3.1056	-3.6768	-4.6126	-6.9903	-6.0012	2.3535	-2.7338	6.2332	-0.55003	-2.0364	-5.39	0.80176	-3.2191	-1.4296	-0.70355	3.7907	-5.0785	0.47801	-3.4019	2.2897	-0.55886	-1.9254	0.22772	2.7256	0.72614	-4.7213	-2.1646	4.4507	0.63728	3.9571	2.2031	-5.7169	-0.0087555	2.6342	-3.2734	-6.2327	-8.8216	4.7584	-5.3759	-1.3771	-0.19305	1.3294	-0.42147	-6.679
3.1948	-2.8767	5.8661	8.39	0.77166	2.7757	3.9126	-3.6567	4.087	3.9842	8.4884	4.2025	7.0707	3.7978	4.5334	2.6838	6.717	1.9353	2.1711	10.389	-0.70074	11.491	-1.7852	3.7109	-0.89812	5.4989	0.75199	-0.12997	-6.9973	2.1983	-3.1175	1.9625	3.602	0.050223	6.7689	3.6464	1.8658	3.8902	1.2375	6.4635	-1.1261	6.4778	0.96745	3.8059	6.3468	9.1529	5.0708	-3.7889	3.4376	4.6003
-1.639	-0.28844	-3.0505	-7.4468	-1.6895	-7.173	-9.3667	1.0902	-5.2786	-8.8214	-2.1783	-2.1115	-5.4235	-1.5035	-2.2138	-6.8643	-3.404	-3.7686	-4.0539	2.3847	-8.869	-3.4458	-10.513	-1.1209	-9.1656	1.3688	-6.5104	-2.6383	6.273	-2.6976	-0.60936	-2.7684	1.5212	-1.0789	-3.5737	-9.08	-6.0335	0.92083	-2.816	-6.7028	-2.2645	-3.2094	-4.8577	-7.3139	-7.4097	-5.9433	-10.236	-3.7504	-3.6748	-3.2461
-0.94347	0.88639	-3.9128	-1.1669	-5.5224	-2.7723	5.7435	-3.235	-8.1527	-2.6915	-0.19036	-7.0391	-3.5942	-5.1225	-6.0642	2.3994	-0.92874	-1.9395	-1.7294	-2.1918	0.48945	-3.2894	-0.20252	-4.5784	-1.1472	3.4793	-9.7249	-0.073857	-1.6093	0.52269	-0.75739	3.7272	-0.29585	1.1962	2.2303	-6.1398	-6.2428	-1.2834	-1.2784	-8.3552	-2.8798	-2.4629	1.0282	-2.8033	-6.9129	0.72696	2.4689	-1.3306	-0.37351	4.8025
-19.752	-13.103	-19.977	-8.3239	-16.795	-18.982	-12.845	-9.8858	-10.747	-20.957	-17.025	-12.17	-8.6165	-14.275	-14.55	-12.68	-15.462	-17.162	-17.752	-26.326	-13.716	-12.457	-13.003	-15.639	-11.727	-16.945	-17.058	-15.621	-16.813	-14.21	-14.851	-10.538	-18.813	-21.483	-15.546	-14.511	-14.926	-8.8134	-17.641	-14.13	-17.195	-18.524	-13.217	-13.733	-13.174	-12.866	-21.035	-9.4756	-11.475	-20.952
-20.762	-21.28	-24.791	-18.6	-22.699	-22.629	-22.228	-23.559	-18.966	-18.771	-22.053	-20.712	-30.978	-19.811	-23.496	-27.679	-20.451	-18.998	-23.754	-19.825	-20.248	-17.816	-24.613	-29.356	-22.164	-22.375	-25.045	-20.328	-23.319	-30.859	-24.252	-20.86	-21.662	-17.974	-25.44	-23.341	-24.009	-15.947	-24.852	-22.265	-24.913	-20.976	-23.429	-24.456	-25.038	-24.368	-24.821	-21.409	-20.091	-27.735
-16.203	-21.943	-10.133	-8.1737	-10.066	-8.1151	-10.451	-13.365	-13.044	-12.654	-12.858	-12.616	-15.614	-13.767	-17.418	-17.101	-12.607	-17.137	-16.936	-20.829	-8.7143	-18.396	-14.965	-18.041	-17.068	-12.467	-18.288	-10.327	-4.8756	-13.688	-17.774	-10.262	-11.984	-7.0985	-11.652	-18.06	-21.775	-15.228	-20.97	-10.064	-10.241	-14.453	-15.195	-12.165	-17.518	-10.135	-12.685	-10.182	-14.843	-11.308
-17.062	-14.121	-6.4308	-11.789	-12.734	-12.856	-9.3687	-5.2166	-11.993	-4.899	-9.7813	-7.6245	-7.5059	-15.125	-12.084	-9.5393	-6.9781	-11.879	-6.1601	-18.524	-10.778	-5.6601	-10.718	-4.7201	-10.047	-5.3645	-8.7798	-11.374	-9.468	-12.123	-14.534	-21.592	-15.1	-11.605	-12.395	-10.847	-12.841	-4.3792	-9.9312	-14.772	-9.112	-8.8916	-7.7624	-14.857	-8.1613	-7.5306	-7.1642	-11.669	-10.357	-9.8643
-13.302	-14.191	-12.842	-10.479	-8.1422	-17.478	-14.614	-17.83	-16.909	-13.275	-16.176	-9.6373	-21.117	-12.544	-10.071	-11.733	-10.403	-7.2077	-8.4875	-12.617	-24.131	-7.2845	-16.728	-15.557	-11.277	-10.659	-13.9	-8.5293	-2.7261	-15.858	-18.502	-14.332	-18.267	-17.802	-22.106	-14.575	-13.473	-10.593	-15.341	-13.914	-13.149	-10.609	-3.6668	-13.654	-15.973	-13.041	-23.604	-14.429	-8.1865	-16.416
-23.233	-19.688	-13.971	-12.455	-16.754	-14.718	-17.24	-9.5011	-14.283	-9.8456	-12.483	-10.679	-8.8829	-17.865	-11.238	-9.7728	-13.381	-14.763	-5.447	-6.876	-10.847	-15.41	-11.543	-13.214	-18.043	-12.977	-17.4	-17.035	-13.562	-17.245	-12.181	-12.728	-14.583	-8.3417	-12.913	-10.624	-12.118	-14.07	-11.028	-9.7337	-14.943	-15.329	-14.526	-11.66	-9.6314	-16.779	-15.585	-15.765	-6.6102	-14.388
0.21858	-0.26676	-1.7047	-4.7512	6.1271	10.458	-3.0537	-9.0127	0.35784	-0.62388	3.7208	3.1436	2.5307	-3.2417	2.4028	-3.9554	0.24103	-3.7529	0.46319	-0.52513	-3.4345	-7.2726	-7.4563	-1.8045	-1.9323	2.8459	1.2476	-1.4049	-0.89294	4.1536	6.6456	-3.2129	-2.2798	2.1151	-0.12452	-0.0395	0.27827	-0.018421	-0.15707	-4.9215	1.9251	-2.2067	0.57896	4.2022	-1.7548	1.3453	-0.080852	-0.257	-8.0344	-2.5308
-2.3283	-4.8536	-8.5538	-4.8094	-4.3755	2.3363	-1.7125	-2.5142	1.1389	0.86637	2.1428	-0.73776	-9.5389	1.7345	3.5772	-7.6602	1.5931	-1.0468	-2.9429	2.9551	-5.1707	-1.8969	-2.9764	-0.85133	-0.01628	-6.3367	-7.7188	-1.6779	0.067831	-1.4728	-3.9858	0.79285	-9.7216	0.11861	-4.2079	-3.1756	-0.39146	-4.5288	-3.3507	2.5315	-2.5247	1.227	4.7626	8.5504	1.808	-3.1258	-1.0993	-7.1985	-4.1496	-3.5441
6.6845	4.3688	1.7792	9.475	2.4794	5.085	8.1929	11.6	3.6147	-1.8723	4.3803	3.8379	-3.8973	-2.1067	12.448	7.201	-5.2217	0.10306	3.7464	7.3138	0.47704	3.8267	3.1886	9.7469	7.6566	8.1889	0.30754	3.245	7.5851	-0.26936	4.6056	5.3407	5.7803	7.7242	8.3754	5.5129	2.1729	7.2544	6.1416	5.6502	2.5099	5.1406	6.1663	5.9814	-0.46425	-0.58519	6.6053	13.073	1.6098	1.6572
-24.925	-22.471	-31.97	-17.32	-21.723	-22.678	-18.801	-22.963	-23.319	-29.079	-22.063	-21.497	-17.539	-26.716	-18.624	-20.821	-19.721	-22.498	-27.205	-21.407	-18.952	-21.495	-17.042	-26.402	-24.091	-20.887	-23.64	-25.147	-22.031	-24.47	-24.519	-22.983	-22.81	-14.093	-19.953	-18.058	-21.559	-19.783	-22.794	-23.999	-23.289	-24	-29.488	-19.155	-23.557	-20.515	-18.149	-25.179	-21.009	-27.291
8.7873	7.1749	7.5524	13.08	5.9104	8.3478	6.5947	4.7112	1.3207	7.2124	10.529	7.354	13.85	10.572	5.3774	12.041	10.989	11.103	3.7418	13.784	4.463	6.0153	5.9816	7.7411	11.39	6.5297	8.0837	13.485	8.0571	9.7767	9.3312	8.6825	7.6043	13.372	1.3014	4.1801	-4.9004	1.785	8.1313	12.161	12.095	5.1057	9.0777	4.3721	3.3253	-0.95875	9.1596	10.617	9.4537	6.593
-23.621	-18.193	-20.157	-25.315	-16.577	-24.352	-17.45	-20.286	-23.622	-22.329	-27.45	-22.193	-22.748	-16.552	-26.916	-26.1	-22.734	-17.446	-16.419	-21.356	-21.988	-25.116	-24.324	-28.249	-22.453	-22.003	-22.709	-20.598	-21.287	-22.101	-21.62	-26.417	-24.825	-22.249	-20.953	-22.643	-24.268	-28.024	-19.839	-28.994	-18.428	-16.028	-19.356	-27.56	-24.216	-22.788	-19.26	-27.032	-26.546	-17.537
-24.996	-15.199	-14.911	-22.775	-14.63	-26.511	-18.133	-25.928	-26.487	-32.039	-22.471	-23.482	-25.031	-22.768	-25.835	-23.802	-22.507	-30.988	-25.533	-25.16	-18.67	-23.403	-28.653	-19.703	-21.027	-21.897	-22.358	-22.901	-20.768	-17.509	-21.307	-18.168	-23.313	-26.528	-23.818	-16.539	-22.346	-19.868	-25.909	-20.357	-24.801	-25.148	-19.462	-21.269	-16.887	-22.4	-24.637	-23.534	-20.925	-19.266
-2.6907	3.0511	1.758	5.3134	4.9938	6.5543	-1.2911	5.5544	2.8507	8.5707	6.8233	4.8041	2.1049	-0.24704	7.7644	1.5167	3.9567	3.3888	7.0453	2.1414	6.3725	2.1376	-1.2221	-1.4981	6.6664	0.3702	3.729	-3.5956	0.92485	3.2916	-1.2245	0.023155	-1.7038	6.0709	4.3452	3.5757	0.40995	-4.3548	3.9358	1.8909	0.85702	-0.32049	6.1343	3.474	-0.3553	4.9637	4.4477	9.9052	-1.2532	7.7199
-15.622	-6.6501	-8.217	-8.9554	-10.939	-14.019	-9.027	-5.8793	-6.4752	-7.2822	-6.7787	-13.222	-9.0563	-12.932	-11.568	-9.8978	-12.321	-9.4287	-8.8354	-4.3513	-8.8752	-14.129	-9.6867	-2.9969	-10.265	-9.5955	-8.0486	-7.2679	-6.1466	-5.8735	-0.57704	-8.4655	-6.0621	-7.7129	-5.7011	-11.101	-12.76	-13.721	-13.082	-8.4658	-9.1986	-9.1083	-9.0535	-0.058882	-3.7046	-7.4886	0.43109	-11.158	-5.4878	-9.4217
-6.8818	-8.5107	-6.8218	2.607	2.7736	-3.738	-5.9495	-2.7074	-6.98	2.2478	-8.7855	-3.5669	2.4413	-3.8903	-0.43826	-1.6332	-6.7096	-0.62904	-9.0249	-2.7844	-4.1926	-3.6624	-1.6091	-5.1215	-1.4113	5.7	-11.026	-9.5307	-2.7853	-1.8426	-1.7624	0.13885	-2.7496	-0.90221	-8.5812	0.90961	-10.106	-5.0087	-5.0686	-6.6481	-3.368	2.6121	-7.7615	-5.9338	-2.8071	-4.9378	-0.63237	-6.9499	-9.0132	-7.2515
-0.92302	-4.3771	-9.2538	4.8159	-4.7198	-1.5988	-2.1147	-0.77563	2.6274	-0.80068	-1.8673	3.8306	-2.4699	0.9736	-1.7703	0.71488	-7.6303	3.0697	-0.27002	-0.12804	4.5501	4.2831	-7.1911	0.91253	3.9993	-2.0766	-6.1146	2.6274	-0.80147	4.0537	3.0007	-6.1319	-1.7275	-0.97294	-5.499	-0.26619	-1.3109	-0.84062	6.1301	1.5343	4.024	-2.2589	1.2717	0.58704	-1.3484	1.686	3.158	-0.41684	-1.5231	-1.0983
-9.254	-10.129	-15.34	-18.852	-17.705	-9.2787	-20.846	-19.387	-16.208	-9.6854	-17.551	-15.604	-18.384	-15.506	-17.57	-16.594	-15.605	-15.925	-17.394	-6.3079	-6.7999	-15.047	-14.551	-15.315	-20.577	-17.495	-13.981	-17.814	-16.648	-16.817	-19.8	-19.788	-14.584	-16.527	-12.121	-13.072	-19.259	-19.251	-14.73	-18.38	-16.667	-13.108	-15.578	-25.002	-11.931	-16.488	-9.4587	-10.603	-13.541	-16.463
0.63517	-1.3109	-3.9686	-3.1427	-2.7095	-0.75322	-1.2226	-0.58884	5.3365	0.19849	4.3821	2.3373	5.7758	-0.46055	-0.79755	-1.7055	-2.1633	-3.7977	-2.5589	1.6232	1.5007	1.832	-5.4766	-0.65632	2.122	-2.6745	0.4367	3.1147	-1.7426	3.7315	-0.45587	1.0196	-1.964	4.0553	6.4472	-0.5968	1.7224	2.4224	-1.1781	3.9194	1.6003	-1.845	-6.1344	1.2341	1.6281	-7.6129	0.83969	-1.5066	1.3953	-0.040992
12.003	9.0667	6.2262	17.184	7.5798	7.0775	8.9964	9.6835	7.8279	7.9997	10.469	15.684	12.854	13.077	6.5044	11.782	3.2849	8.6308	7.5767	9.5649	9.3475	10.871	8.5049	8.5195	5.0701	11.721	9.6734	10.865	7.1029	16.716	11.991	9.5224	8.5436	9.8311	13.058	5.6959	10.052	7.0069	2.843	8.1785	5.1917	2.7552	11.362	13.55	4.0338	6.9428	10.285	5.1818	11.711	6.2213
-13.639	-4.2467	-7.6612	-8.7407	-8.9085	-10.115	-9.0193	-10.859	-1.2278	-13.209	-9.5335	-5.5642	-2.2959	-10.124	-1.0157	-14.733	-7.575	-9.61	-10.806	-14.013	-8.8271	-6.2877	-9.8325	-14.529	-13.377	-5.8542	-13.062	-10.936	-13.481	-11.455	-11.053	-8.0918	-11.928	-19.895	-12.649	-10.918	-11.894	-3.1841	-6.7132	-16.964	-8.8135	-5.6674	-17.22	-8.4191	-13.193	-8.3825	-14.087	-5.9373	-7.4515	-11.346
-11.449	-1.1026	-8.0593	6.4875	2.0513	-1.5625	1.8478	-5.0623	-2.0507	-5.6271	-5.2963	-3.1306	-3.3047	-6.8963	6.1736	-1.1357	-4.6492	-7.0745	0.95639	2.5364	-5.5796	0.54065	-0.14491	-6.4466	-6.6422	-6.1677	-3.5517	-4.6878	-2.2772	-7.3023	-4.2457	-0.20314	-6.6772	-3.3773	-6.6238	0.40629	0.84443	-0.94641	2.6196	-2.0028	-7.1644	-2.2339	-1.1738	-4.1025	-0.64397	-1.5183	0.22441	-6.9882	-4.4504	-0.7829
-13.111	-14.915	-8.8959	-18.307	-10.006	-11.437	-11.946	-10.042	-16.629	-20.966	-16.178	-12.261	-15.948	-15.612	-20.731	-6.8675	-13.318	-18.192	-15.884	-19.958	-14.966	-8.4597	-21.143	-12.786	-10.111	-8.3225	-17.522	-12.98	-16.506	-12.075	-12.951	-10.394	-16.54	-14.607	-10.009	-13.72	-9.1998	-13.056	-18.365	-5.6057	-10.327	-9.0466	-4.9987	-14.201	-18.346	-12.909	-12.644	-11.343	-12.785	-12.239
-2.6924	0.19191	-1.3812	-10.628	0.50509	4.7026	-3.7687	2.2563	6.2549	-0.11313	-8.7245	-6.0273	-0.94565	-0.44415	-2.1643	-3.8195	-2.6284	3.3134	-0.9735	-1.3013	0.90237	-4.5785	-8.5099	0.97295	-0.3168	-4.0153	-5.4702	1.8004	2.6186	-5.5192	-5.6583	-1.0939	2.389	4.6321	-8.0055	-4.0063	-3.3878	1.5349	3.1421	0.43217	-5.4019	-2.0709	-0.80858	-4.0285	-7.2741	-6.9685	-6.5581	-1.8802	-1.0954	4.5358
-6.313	-3.6592	-1.8083	-5.3269	-15.033	-7.4753	-2.0418	-0.3956	-7.7608	-4.6313	-8.387	-6.4389	1.5719	-0.86663	-8.2133	-6.9989	-8.0374	-2.3588	0.23228	-4.9724	-4.0627	-4.5032	-9.9601	-4.2171	0.65332	-1.4049	-3.5509	-1.2613	1.2219	1.503	-5.5551	-6.0969	-6.6129	-4.8974	-5.7504	-6.9695	-2.9795	-0.11782	1.2149	-4.1614	-3.8541	-12.205	-1.4683	-7.4575	-2.4159	-8.3613	-5.4974	-6.8176	-2.0767	-7.1401
-2.4201	-5.7211	-1.2257	-4.8872	-4.0815	-0.98919	-1.6129	-2.8258	-3.9128	-3.0276	-3.1702	-10.55	-4.053	0.10908	1.9084	-5.4406	0.2904	1.5401	-7.2868	-12.23	-1.4942	-0.31514	-0.31087	-11.743	-7.4942	-8.6523	-4.0354	-7.5124	-1.0394	0.30701	0.19388	-4.4925	-1.5558	-2.5779	-4.3767	-4.857	-4.5048	-9.8018	-6.1808	-4.3537	-3.7703	0.17933	-5.5912	-4.2269	-5.4057	0.032482	-9.4501	-6.3076	-10.252	-1.103
-2.1425	-0.51486	-0.80543	-2.0723	-0.73695	1.6882	-6.4434	-8.1919	-7.3257	-5.3141	-2.9947	-8.8864	-3.199	-1.2737	-2.9424	0.70819	-5.7406	-4.8862	-4.0545	-3.5374	1.893	-2.5255	-0.12048	-0.75168	-12.488	-3.9311	-3.5521	-0.53307	0.4194	-3.0119	1.9621	11.013	-3.4196	-1.2009	-6.3226	2.6662	0.44877	-3.2152	-4.8662	-1.4638	-5.4344	-7.9341	-1.3693	3.2136	-2.4468	-7.4675	-0.25935	-7.4578	-10.638	-0.43674
2.8502	2.7766	4.2075	5.9802	4.5069	2.4872	9.8393	9.7433	0.21201	-3.6852	2.5899	5.1195	8.7344	8.0035	5.5079	11.782	-0.10992	9.4735	10.604	5.1509	8.3528	9.159	6.91	7.0801	4.8804	11.638	9.5236	7.5904	2.4448	8.8178	8.4732	6.304	3.6051	0.93514	5.6065	12.505	3.8045	3.7673	10.473	12.489	5.0332	7.848	3.0152	4.5725	6.1296	12.33	12.163	7.7954	10	6.9303
2.1532	5.627	4.3805	8.5027	3.3225	2.8121	-2.1632	8.8332	5.8987	6.903	4.318	9.5637	6.2431	3.6851	6.0904	6.2008	14.675	7.5733	1.587	7.8386	8.1444	0.22831	4.7145	5.2155	-0.26693	4.2473	3.4728	-1.0567	0.72086	4.9714	3.5179	6.46	4.3297	2.9148	6.005	0.46964	13.52	10.318	-1.6415	5.8349	3.4486	8.0104	4.8646	1.1664	5.8496	12.297	4.9059	6.5709	4.5627	6.8045
-6.3146	-9.5302	-8.9597	-15.507	-12.324	-9.5638	-5.6587	-15.911	-13.947	-8.0143	-16.843	-12.165	-10.487	-6.8597	-13.857	-8.836	-16.89	-10.613	-13.483	-8.7095	-8.2985	-12.115	-13.585	-11.602	-8.7534	-10.428	-13.95	-9.5101	-13.299	-13.523	-5.8799	-7.4462	-8.2283	-12.039	-15.684	-13.116	-12.712	-9.3419	-10.711	-12.624	-12.449	-8.436	-13.87	-11.419	-8.4813	-11.732	-14.22	-8.5301	-14.191	-6.5491
3.213	2.175	5.7449	5.325	-1.6944	-3.2059	6.2536	2.4044	2.6082	1.3591	-1.4278	-1.8764	0.19398	-1.501	-4.3901	-2.3924	4.8199	0.4776	-5.7256	2.8867	-1.0011	-4.0201	2.9058	2.1994	-1.2679	3.9628	-2.8483	3.2529	5.1176	-0.54499	-0.20394	4.4198	-1.841	0.30807	-0.22824	-4.2209	1.6701	2.9238	2.7184	-3.0231	3.1558	1.9132	1.5949	-0.0083061	5.9409	2.5581	0.41924	3.5914	2.2052	2.8379
-15.283	-17.301	-18.192	-13.518	-10.962	-16.454	-16.391	-15.305	-6.6489	-18.044	-16.813	-12.127	-14.64	-13.969	-8.6505	-8.7479	-6.1459	-9.903	-9.7391	-15.24	-15.232	-8.051	-14.304	-5.7781	-15.462	-14.14	-12.999	-10.624	-17.429	-13.222	-9.3899	-15.973	-12.175	-5.3208	-15.477	-10.877	-10.725	-11.281	-16.162	0.53015	-8.791	-6.6638	-16.653	-12.73	-9.7372	-12.757	-14.217	-17.407	-17.129	-11.425
-2.7044	-8.2981	-6.9481	-7.7248	1.2603	-9.1759	-5.7747	-6.643	5.4029	-5.4172	-9.4708	-10.012	-4.3521	-3.2189	-10.262	-6.2733	1.5571	-5.5035	-6.2219	-11.248	2.4238	0.92064	-4.5545	-5.9737	-9.5104	-5.6979	-9.3284	-1.9877	0.66758	-4.2066	-1.2315	-5.634	-0.8462	-3.0067	-7.1303	-2.1414	-2.2897	-9.7669	-4.4627	-7.0433	-2.7344	-1.389	-2.5848	-6.3747	-2.9068	-1.4892	-5.8638	-7.5922	0.63629	-8.7987
-2.0135	-0.088369	0.47959	-3.4848	-5.1229	-5.005	8.0434	-3.5157	-7.3889	5.4087	0.72926	0.21896	-0.68586	6.3184	2.1608	-2.0526	0.79351	3.5127	-3.1717	1.4896	2.5933	7.698	-5.0215	-3.2269	0.80283	2.9922	4.5312	-4.3214	-2.1325	4.3935	-1.743	-0.79546	2.9171	1.0611	-4.7133	3.3207	-3.4969	0.5126	-2.3841	-0.33427	1.7783	0.20141	2.2073	1.3148	3.3217	0.98471	3.9076	-1.0977	-4.8576	-0.36163
6.4993	-1.589	3.8583	-0.03559	7.8329	-2.379	-1.5769	-3.9846	8.0771	2.9616	2.6682	-1.096	-0.11186	7.1749	-6.2188	3.3416	-1.0987	1.703	3.5271	0.21307	4.2746	3.3093	14.248	1.0106	-4.6624	-1.1674	5.6943	1.3097	-0.096179	2.0554	9.5522	-5.3992	4.7705	1.6876	0.46806	1.4434	5.0151	1.1226	8.0725	3.594	4.6766	4.0042	1.768	-4.2544	-1.2406	0.30296	1.8254	0.63261	-3.8612	4.3209
7.6349	-0.41077	-1.0081	2.4051	3.2166	4.2903	-2.142	3.2231	5.8572	5.2969	-3.4348	-1.2433	6.5935	6.8043	-3.3083	-2.7168	7.9727	-1.9265	0.70695	9.4625	-3.2415	2.2657	-0.37277	9.1177	1.6614	-6.2039	1.3717	9.9283	-7.3567	5.2412	3.2623	1.6683	2.1733	2.7496	5.6659	10.125	-1.7997	11.734	0.11684	1.6591	-0.29791	3.1577	-1.5453	-4.2994	3.4467	-4.1498	6.693	3.326	9.8592	0.90601
-8.0412	1.156	-5.0383	-3.2516	-3.5402	-6.262	-3.4687	-8.8467	-5.4589	0.087793	-6.1581	-8.9282	7.8237	-7.2052	2.3393	-2.5522	-0.92641	-1.4586	-4.4739	1.5284	-0.085735	0.14747	-5.0755	-6.4028	-6.5159	-1.967	-3.0138	-2.7231	-3.3992	-9.4319	-1.8285	-0.7188	-5.0723	-5.9954	0.060116	-7.1948	-4.0915	-4.4769	1.8145	-1.9962	-4.2669	-0.63002	-4.673	-4.8173	-10.01	-8.3727	-1.9466	-1.6689	-4.6494	-6.4819
7.646	12.131	-1.4925	1.1597	11.549	10.416	8.3684	6.8061	11.332	3.5065	10.043	16.302	14.206	8.0948	19.497	13.609	9.5199	15.83	9.5074	11.782	0.15782	6.9565	11.032	12.06	9.0858	14.297	9.7902	-3.5246	17.369	3.9275	2.9686	7.8135	4.5205	7.8975	13.053	7.7486	9.912	3.5686	8.3628	10.09	6.7113	13.427	10.803	8.192	7.1578	9.6581	9.1939	7.9017	9.0093	7.9199
-7.0412	-8.9343	-5.4677	-8.2987	-8.5832	-8.9274	-6.9571	-1.0947	1.0367	-9.0559	-6.8032	-3.8487	-8.2322	-5.26	-9.0243	-4.6714	-14.094	-11.558	-6.0854	-4.5933	-5.8611	-5.3662	-8.4087	-7.7905	-0.92857	-9.3134	-6.9682	-4.1701	-7.6119	-6.8208	-1.6718	-7.2044	-0.5962	-10.606	-2.7418	-11.788	-4.5038	-6.004	-5.832	-9.1949	-9.0473	-1.9172	-5.0726	-10.738	-6.9147	-0.79164	-10.23	-4.1444	-3.7414	-7.2168
-13.618	-11.036	-11.464	-13.23	-8.6956	-19.325	-10.889	-8.5198	-20.578	-13.472	-13.942	-10.842	-10.049	-10.378	-10.321	-11.923	-8.6212	-14.168	-15.157	-6.1927	-11.779	-10.135	-14.026	-14.676	-17.261	-20.846	-8.9671	-10.281	-12.081	-10.766	-5.4351	-15.624	-14.393	-19.444	-9.895	-16.089	-21.143	-16.525	-16.653	-10.58	-11.839	-18.764	-11.784	-5.914	-12.69	-19.387	-20.078	-14.496	-15.791	-15.015
2.6231	0.78174	6.6194	-0.47188	4.3507	1.9888	-4.4433	-2.332	-0.95308	-2.0461	7.2656	-1.4768	3.4763	1.9157	-1.6191	1.1832	4.2215	-0.90422	1.2795	-2.1258	-2.1389	2.444	4.0313	2.604	7.0303	-3.9826	-0.75287	-7.9698	-2.0028	0.91096	7.837	-0.78126	-0.45625	4.046	-0.20415	-5.2885	1.9175	2.9561	-3.2401	-2.068	7.1016	1.2527	1.725	5.6262	1.7413	0.056672	7.8032	5.2429	4.6976	1.2467
1.8775	-9.2071	0.76401	1.9178	3.9159	-3.8613	-0.86733	2.2579	-0.81111	-12.1	5.3464	-0.63278	-1.3754	7.0385	4.6685	2.393	1.0445	1.0085	1.4885	-2.0327	-2.7572	-1.9198	-1.4838	-0.48316	2.1235	0.62696	1.6151	-3.0452	1.5736	-3.8541	-1.2113	-2.4916	-1.5148	-0.38556	-1.2307	5.0248	0.89411	-0.2722	5.1007	5.2902	0.27048	-1.6687	5.2301	3.7679	-4.198	4.0755	2.9978	5.8802	1.6499	1.7033
9.968	2.8018	9.0377	6.2796	12.359	4.1027	2.7217	4.9524	8.4876	0.071101	2.2879	2.4413	-1.4456	2.7583	6.5717	0.66694	10.915	6.1305	8.463	0.77231	6.8505	2.9332	6.7207	9.4637	5.8162	3.7708	7.3968	9.0859	3.8099	8.7015	7.9924	10.548	10.194	6.1563	8.3806	5.4042	2.1894	10.228	7.7688	5.2998	5.1009	10.611	8.3559	4.2913	4.6748	7.2341	6.2842	2.3468	8.1853	6.8255
-4.2057	0.32665	-0.01785	5.1856	5.9365	-2.8791	-9.7299	1.6971	-5.7647	0.90074	-4.3648	-2.4835	3.4777	-4.0201	5.0556	-4.4257	3.5079	-5.2714	-10.664	-2.7375	1.495	-6.494	0.7727	-6.239	-2.7031	-4.8016	-2.2486	0.35249	-3.4636	-0.78918	-0.38011	-4.9004	-4.1352	4.5223	-1.9358	1.528	2.373	-2.329	-5.0577	-8.2881	-2.2667	-1.3507	-2.6964	2.1424	-3.257	-0.42591	-4.7269	-3.768	-0.93354	4.8876
-13.543	-12.552	-15.325	-12.085	-3.9998	-12.35	-10.34	-12.264	-5.1157	-12.302	-11.937	-18.253	-14.971	-16.908	-12.336	-11.332	-11.784	-19.364	-9.3143	-11.696	-10.591	-18.934	-16.44	-15.006	-15.173	-14.153	-12.743	-10.039	-14.219	-18.333	-16.891	-13.305	-10.936	-13.852	-14.325	-11.048	-14.896	-11.859	-6.2316	-8.784	-11.26	-13.641	-21.86	-12.926	-12.328	-15.105	-11.676	-9.884	-12.002	-19.502
-20.283	-19.76	-17.845	-17.533	-30.072	-23.89	-27.165	-23.092	-19.548	-29.52	-15.732	-19.986	-20.532	-17.83	-18.656	-27.087	-18.34	-18.068	-20.624	-27.911	-25.156	-23.729	-19.09	-25.219	-26.453	-24.075	-24.69	-19.057	-25.107	-27.385	-22.624	-20.301	-24.33	-21.167	-18.634	-21.192	-24.946	-27.368	-24.773	-21.583	-9.9177	-27.634	-24.099	-21.588	-19.535	-24.401	-23.405	-26.094	-19.369	-22.238
-11.954	-7.6438	-12.182	-6.6841	-12.053	-5.5301	-8.0931	-11.22	-10.542	-6.4289	-4.3585	-11.252	-7.0676	-14.862	-10.809	-2.6584	-4.0918	-11.536	-9.6758	-10.326	-12.652	-12.01	-15.294	-7.3417	-5.8011	-6.9808	-8.5565	-9.7308	-10.135	-1.5943	-6.3032	-7.2598	-19.451	-11.726	-7.5772	-8.696	-15.012	-9.3567	-7.0404	-4.5189	-3.8432	-7.1552	-12.235	-13.797	-5.1092	-6.8806	-14.883	-8.4528	-8.4053	-10.16
-5.2998	2.6993	1.2083	-5.3792	3.9468	-7.7314	-1.1164	-1.4907	1.7867	-1.6806	0.65389	-0.27618	1.6209	-3.2367	-3.7727	1.9727	2.0383	-1.4095	-6.4036	1.22	5.1608	1.9298	1.2961	4.9314	-8.4407	-4.0423	-3.2846	-2.0394	1.2256	3.0743	-1.0121	-4.1264	-0.87441	2.7799	-1.2375	-2.9727	2.343	-7.5042	-3.853	1.2844	1.5344	-2.9803	-5.6609	-4.2501	-9.4152	0.12632	-2.8275	-3.2057	-5.7538	-0.77643
-15.33	-10.884	-7.6119	-8.5003	-10.905	-7.2544	-8.4882	-11.403	-13.568	-8.2064	-18.113	-13.916	-8.8943	-9.4182	-5.885	-9.3524	-12.903	-12.168	-8.5412	-5.6	-11.092	-13.488	-13.746	-12.254	-12.405	-12.918	-4.1501	-12.089	-16.404	-3.8367	-10.01	-12.15	-16.941	-7.8993	-14.675	-9.2091	-8.1949	-12.152	-7.3088	-12.348	-10.633	-12.174	-11.4	-12.173	-9.5797	-10.015	-5.1184	-8.0077	-14.203	-12.519
-1.5746	1.1617	-0.3721	-2.3472	3.6291	5.6412	3.1592	-1.3222	-4.0103	-4.2044	-7.3873	-6.332	-1.6044	1.7206	-1.3276	-3.4664	-2.406	-4.7164	-6.3457	-5.3483	-6.0876	1.3464	3.3153	2.0031	-4.95	0.86819	0.1245	-7.7448	6.7108	-2.1722	-2.4871	-4.09	-3.9759	-4.2504	-0.57062	0.67364	-3.8797	-3.6442	-0.40647	1.6124	-5.7122	-1.844	-3.4865	-1.0164	-4.1395	-1.2445	1.5346	2.5142	-2.6726	2.1605
-6.4549	-0.16807	-0.83592	-4.6587	2.7283	4.7601	-6.0945	-7.7384	-0.46784	-0.045053	0.39002	3.2081	-0.26805	-5.6148	1.8724	0.11494	3.2173	-4.5579	-2.4841	7.1986	-0.46058	4.4307	3.7033	-3.9409	-6.5239	-4.9756	0.14045	-3.1764	5.1325	-3.6413	0.89177	4.6829	0.62455	-5.2356	-0.49973	0.40571	-0.38024	-0.89391	-2.2683	1.5221	3.4556	-0.48094	-2.0056	-4.4066	-0.61196	0.72883	1.3775	-4.6754	-3.7048	4.9673
-8.76	-15.992	-18.511	-11.035	-12.336	-8.1132	-13.755	-9.1001	-16.102	-11.259	-15.822	-12.983	-17.673	-11.917	-10.662	-14.583	-18.342	-12.371	-14.305	-9.9474	-13.25	-18.183	-17.582	-11.615	-9.6624	-15.064	-8.37	-16.482	-17.002	-15.118	-17.238	-14.886	-15.892	-10.887	-10.388	-17.209	-13.811	-14.941	-16.089	-11.151	-15.639	-9.6852	-15.393	-14.554	-12.121	-12.249	-17.001	-4.4138	-15.157	-17.674
-8.3757	-8.5465	-1.9709	-5.7755	-6.2621	-4.5268	-4.0298	-0.42643	0.7864	-0.8498	-6.5298	-1.2368	-1.4836	-8.2339	-0.8824	-4.8432	-5.4286	-4.6272	-6.7604	-4.1832	-9.6156	-0.43636	-1.8054	1.6198	-8.0285	-7.0981	-5.9703	-10.169	1.4647	-8.7549	-6.1707	-6.2383	-6.1512	-2.9528	-5.8275	-0.43529	-3.2946	-4.0449	-2.7432	-2.3407	-4.3289	-5.124	-0.35524	-6.848	3.2394	-0.97908	2.0941	0.46247	-0.1988	-0.14135
-12.683	-18.44	-8.6051	-15.632	-11.538	-14.125	-14.283	-11.39	-14.541	-18.897	-14.209	-6.8465	-14.771	-12.734	-14.116	-10.566	-15.845	-11.02	-8.3173	-17.782	-6.8471	-15.019	-7.7212	-17.756	-9.8725	-18.966	-11.08	-21.224	-9.7326	-14.436	-14.084	-15.977	-17.116	-23.305	-8.3096	-6.3332	-15.958	-14.31	-16.984	-13.273	-10.238	-14.861	-11.983	-15.998	-11.524	-7.7809	-14.04	-17.803	-14.857	-11.738
12.061	6.5039	7.5017	13.645	11.34	8.0083	9.3245	6.512	3.3113	6.8392	9.2003	4.7377	1.0784	1.8181	2.7182	1.316	12.005	11.818	9.2679	5.5088	9.1051	2.9543	7.2787	4.1022	7.7676	7.9069	13.413	10.665	4.4572	2.4126	9.2956	4.8811	8.5413	10.505	10.245	12.564	5.6108	10.868	3.5984	3.4234	6.147	6.8891	10.882	4.5613	11.152	1.9265	3.9632	0.89249	1.4	-1.6829
-11.106	-5.9167	-14.725	1.4729	-7.8995	-1.7292	-2.0918	-9.3274	-5.5782	-1.7417	-9.0672	1.0251	3.6454	-5.1051	-5.2308	-4.919	-2.2579	-7.7161	-5.4337	-8.2165	1.2036	-3.9327	-4.9187	-10.036	-5.0073	-5.1361	-2.9708	-4.4243	-5.5832	-10.167	-9.0479	-11.021	-7.5897	-1.7443	-9.9988	-7.0875	-4.8534	-6.1947	-10.105	-5.142	-0.31535	-3.6366	-4.96	-2.3586	-6.0197	-14.681	-2.0976	-4.1957	-5.839	-4.2687
10.528	10.402	10.833	9.6659	7.9929	10.058	12.731	10.376	19.45	12.324	3.325	15.236	12.145	16.407	9.1229	8.88	6.6816	10.499	7.311	6.9236	14.214	6.9001	11.985	6.7881	16.685	16.679	6.1263	16.225	11.299	12.197	8.7927	7.0194	9.1183	14.425	18.549	10.975	13.884	7.5544	11.008	13.439	7.3828	2.5319	9.0131	12.833	10.401	9.2581	13.93	12.412	9.133	16.087
-2.3826	-6.9668	-7.6074	-6.2565	-8.7193	1.1382	0.38315	4.4324	-0.16874	-1.9908	1.1426	-0.30895	-5.4765	1.4387	-1.853	-2.9981	-6.0882	1.3622	-4.9724	-6.3349	-5.6482	-7.2731	-3.3941	-1.6072	-6.9271	-2.7028	-4.3234	-6.6053	-5.2246	2.1287	3.3012	5.1324	-5.8775	0.62593	-6.3251	-3.7503	-0.069293	0.12629	-6.5529	2.2464	-4.4642	-3.1106	0.49252	-4.3755	3.0566	-5.6147	-2.6122	-4.8279	7.0846	-7.7049
8.4481	6.8207	6.6181	10.614	-1.2109	8.9598	6.9106	12.011	5.7801	3.5262	-0.47598	7.6538	5.7735	9.3619	12.025	12.733	9.4002	9.0793	6.5259	4.893	9.9038	5.7916	5.5228	4.0153	4.3273	3.0772	3.6133	1.3543	8.3408	1.8717	6.9532	6.1212	4.7361	7.3988	11.361	8.7579	6.6346	2.7905	1.5908	4.1682	6.0969	10.027	2.8467	6.8878	1.0747	4.0772	6.4711	1.5009	10.263	5.555
0.71476	0.74735	-2.4905	-1.1288	-7.0124	2.063	-5.9145	-2.6135	-5.5714	-4.1786	-6.6836	-0.16965	-1.4256	-7.5035	-0.51256	-9.624	1.0699	-4.9014	-0.9375	-3.5886	-2.8997	0.98878	-3.6123	-9.7146	-3.7125	-7.1678	-2.8482	-0.31919	-5.3147	1.1917	1.8278	-4.4096	-7.546	-2.9958	-8.8218	0.28703	-4.5853	1.8183	4.3101	-2.6499	1.6435	-5.6813	-5.3415	-0.24061	0.81578	-2.3866	-0.67499	-2.1785	-5.1287	-2.3978
-4.7865	-0.39313	-2.8561	-6.0372	3.3085	-6.4172	-4.908	-2.5326	-13.841	-1.7418	-11.51	-4.4993	-1.1193	-5.8086	-13.446	-12.576	-3.473	-5.6782	-1.7183	-1.4514	-6.1483	-5.6422	-10.152	-8.1592	-7.1825	-3.7738	-5.0399	-0.18279	0.15694	-6.1642	-11.129	-5.3672	-3.2131	-4.1722	-2.6263	-9.3719	-5.739	-5.4896	3.1367	2.9683	-3.412	-8.862	-9.8705	-6.357	-6.4412	-1.8512	-5.7113	2.1402	-7.4647	-9.949
-16.251	-19.917	-26.82	-19.508	-20.76	-18.233	-20.8	-26.331	-16.369	-20.495	-22.331	-17.172	-22.417	-28.014	-22.304	-24.19	-25.106	-24.344	-16.561	-19.375	-20.849	-24.615	-19.27	-22.511	-21.487	-24.241	-23.84	-26.431	-19.968	-26.203	-28.43	-21.51	-23.121	-23.644	-23.81	-21.673	-24.313	-27.284	-22.368	-24.609	-17.815	-19.489	-16.135	-23.2	-27.941	-20.909	-24.494	-23.983	-23.51	-26.892
-6.881	-7.8714	-12.336	-15.797	-18.54	-12.44	-13.184	-17.193	-13.755	-8.9047	-8.6219	-14.26	-9.2907	-4.8077	-14.108	-3.984	-6.8582	-10.404	-8.725	-9.6015	-14.331	-16.258	-14.365	-8.5876	-5.8863	-11.91	-15.051	-3.9362	-12.912	-7.2043	-3.7131	-9.7831	-13.343	-11.665	-5.5624	-12.594	-11.161	-18.482	-9.0961	-11.774	-7.5271	-7.1892	-16.865	-13.199	-8.7789	-7.2293	-9.9851	-13.779	-4.8864	-3.8277
-2.4245	-0.61041	-3.1036	-11.047	0.56358	-4.2126	-2.9445	-2.9851	-11.466	-5.6247	-9.7283	-3.1034	-0.21066	-7.1795	-2.0913	1.4506	-2.2013	-1.3242	1.1434	-3.9438	-5.375	-6.837	0.24116	-2.428	-7.373	-0.09421	-4.1656	-1.6589	-7.4637	-1.7522	-0.4042	-1.2451	-6.006	-7.7439	2.8526	-6.6581	-3.2369	1.6444	-4.1421	-5.9809	-2	-3.3536	0.76896	3.9722	-7.4432	2.0736	1.5257	-3.2372	0.33576	2.6039
-17.023	-15.318	-13.623	-8.8027	-15.281	-15.598	-12.592	-7.1784	-16.995	-13.228	-9.9989	-14.385	-16.574	-9.8216	-14.412	-20.264	-14.468	-17.727	-9.3718	-19.029	-19.939	-11.248	-7.259	-10.598	-10.904	-9.3574	-10.293	-17.835	-11.92	-20.418	-15.128	-12.745	-15.619	-12.941	-14.012	-12.202	-6.2764	-16.739	-13.601	-11.621	-11.303	-22.64	-15.625	-15.768	-10.035	-16.711	-15.453	-10.34	-10.065	-12.967
-9.4737	-7.7659	-10.739	-14.396	-8.2549	-10.258	-13.445	-8.7103	-8.0249	-10.31	-11.264	-13.126	-11.287	-15.09	-4.9236	-6.9758	-8.307	-10.296	-13.937	-8.0892	-13.141	-6.916	-0.7804	-11.41	-8.248	-8.6195	-7.0259	-1.7068	-10.097	-11.282	-9.068	-6.4364	-8.6857	-9.4169	-14.576	-7.6087	-5.3872	-5.3494	-11.541	-10.92	-4.3088	-7.4628	-3.7222	-7.377	-13.931	-7.9869	-5.4591	-10.969	-11.632	-3.7055
1.1322	-0.62892	0.44205	-1.5652	0.88667	2.4886	6.0638	0.25795	3.5738	1.8913	4.0506	1.3666	11.226	4.507	6.3642	-5.2681	3.9414	4.0477	-1.9233	5.0941	-1.3053	1.9488	1.937	5.1309	-5.5976	1.8657	4.716	-2.6015	4.7596	2.5834	-1.2173	7.4339	-0.49166	2.1265	0.82754	0.28049	-4.2536	2.428	2.4906	5.7099	8.4975	-5.7613	-1.0808	7.1011	2.4183	-0.78831	2.3112	4.0389	2.6835	-2.643
-5.467	-4.1744	-3.436	-1.5945	2.998	-5.0858	-0.054747	-12.318	-7.979	0.17294	3.7301	-1.6501	-2.6157	-1.5737	-3.5228	-8.0854	0.047085	-5.5246	-0.036116	-6.5158	0.59863	6.1191	-13.202	2.5124	-1.5077	4.4804	-2.5201	3.9148	5.2006	-2.0096	-4.3682	-7.9934	-1.3359	-12.41	-0.065411	-6.9904	-4.5033	-5.0981	1.7352	3.6354	-3.4608	2.6094	-5.2579	-5.1323	3.5029	3.0776	-1.5136	-2.5067	-0.68088	-2.9362
-10.305	-6.1806	0.19338	-2.6346	-3.364	-3.7403	-5.4311	-4.9048	-8.8864	3.6385	-2.4748	-4.9413	-3.06	-4.0145	-2.0894	-3.0627	-6.1734	2.8272	-8.108	-0.80494	-9.8981	-7.3867	-7.8148	-2.7785	2.4917	2.4697	-7.9794	-2.4083	-8.3529	-2.6245	-2.8758	1.2745	-7.4945	-2.5817	-9.1765	-5.7836	-5.4359	4.676	-6.6377	-4.4065	0.25922	-2.1739	-3.7991	-0.36554	-7.684	-3.9377	-2.289	0.65552	-1.8126	-2.6688
-1.3212	-3.0228	-7.6778	0.68911	0.97315	-5.5137	0.10125	-1.3724	-2.5129	-1.1498	2.6419	-2.3154	-0.091119	-4.9495	-5.7351	-1.4788	0.74424	0.50415	-4.4745	7.6015	-1.5066	-1.8351	-9.0276	-1.8199	-2.8558	-3.1074	-1.0041	1.1712	-0.86563	-5.9475	-1.5359	5.9052	2.0691	-2.7893	1.8384	4.4805	3.7338	-4.2256	-0.37196	-1.54	-5.6477	-4.4941	-2.933	2.3131	3.5963	0.027125	-0.70145	0.97065	-4.3315	2.1944
-14.978	-9.2098	-15.409	-10.891	-9.1177	-7.6233	-12.23	-12.254	-7.4829	-13.309	-12.451	-8.6612	-10.959	-10.922	-18.095	-10.553	-10.186	-5.3084	-10.137	-17.739	-8.9119	-16.377	-9.9032	-8.4938	-5.3081	-13.212	-4.1831	-14.227	-9.9162	-5.3996	-16.338	-2.2341	1.769	-10.8	-10.977	-10.466	-9.5884	-13.032	-17.923	-12.605	-11.157	-4.5074	-6.284	-11.962	-13.391	-8.0749	-15.394	-20.26	-5.9599	-2.6609
5.6299	13.482	16.068	10.209	9.1407	0.4641	4.2851	15.362	7.8414	6.7642	9.7304	9.9355	12.636	5.125	7.7732	14.767	3.2821	8.991	5.0223	7.6799	4.2439	9.8944	8.8617	2.3588	11.464	7.6981	12.761	-0.73038	11.163	11.051	8.5809	7.4899	12.66	2.8868	11.649	7.2413	3.5315	3.8257	11.636	10.765	16.37	17.469	6.1353	4.0046	14.312	7.8998	11.126	3.6621	3.4159	11.982
1.7319	-5.4079	4.8707	-3.3681	1.5769	-2.0384	-1.0098	-3.793	0.44312	-6.8639	-2.3126	6.0007	-5.5422	4.8252	-1.0816	0.50872	-5.7847	1.0445	5.953	-5.9295	-2.9566	4.2206	-1.8861	0.66237	-6.5439	-0.65665	5.602	-1.8709	-1.5517	-0.6738	-0.57354	4.4762	-3.0698	-1.765	-6.9949	-0.94695	0.71237	-8.8878	1.2413	1.1386	0.4998	1.4915	-4.5161	-2.1052	1.6925	-3.689	-2.8057	-8.0871	-2.0602	0.24162
-9.3035	-8.0782	-7.3858	-3.3925	1.1183	2.1791	-3.5479	2.9046	-6.0022	-5.3099	-0.22374	-2.2843	-2.427	-3.0331	-8.787	-2.1751	-1.6604	-2.9977	-2.8776	-6.6041	-2.4892	-6.3083	-3.7997	2.2743	-6.7102	-2.0671	-3.4043	1.8165	-7.7021	-6.3808	-7.784	2.3441	-0.35984	-6.4984	-8.1381	-5.0026	0.66863	-7.5641	-3.4439	-4.0416	-3.4682	-4.4734	-4.706	-3.0226	-8.2007	-4.3107	-3.1016	-4.0708	-6.3656	0.0227
-2.2746	-10.31	-9.1961	-10.88	-13.062	-5.4133	-11.962	-13.924	-10.124	-5.2702	-7.2459	-4.8999	-2.9989	-8.6968	-1.4602	-8.3804	-7.1981	-5.6063	-5.5349	-5.1516	-10.224	-14.483	-9.7593	-6.7113	-4.794	-4.7884	-5.9951	-8.9446	-9.4305	-2.0847	-12.38	-2.55	-9.4272	-7.0988	-6.9568	-6.0095	-8.5931	-10.3	-7.9214	-11.365	-13.194	-12.792	-9.385	-12.583	-5.6514	-10.241	-10.485	-16.212	-9.1792	-12.718
-11.217	-6.6712	-8.7408	-12.239	-9.9537	-12.749	-5.8007	-8.4984	-10.52	-7.6336	-13.707	-10.49	-9.8561	-7.6068	-12.701	-11.77	-8.802	-14.575	-8.0968	-6.094	-10.508	-5.5656	-13.861	-16.223	-4.0365	-9.2851	-7.276	-10.861	-9.3806	-12.91	-10.124	-9.9304	-11.417	-10.283	-13.417	-11.339	-9.2262	-10.638	-18.828	-12.661	-9.281	-9.1556	-15.417	-13.663	-13.575	-9.294	-5.9161	-12.315	-7.3074	-12.778
-0.14165	-4.3948	5.6843	-5.8267	4.1332	-3.7457	-2.5004	-7.988	0.74481	5.9139	-2.0038	-0.19929	0.19279	-1.7141	3.3277	-5.2557	-7.6914	-4.4408	5.4194	-5.2374	-0.50166	1.1911	2.8101	-2.2136	3.7639	-1.5468	-1.224	-5.161	2.2242	3.1716	5.5012	-0.524	-1.1685	3.7055	2.0775	2.4202	1.6232	-5.7852	-0.41083	-1.1308	2.8866	5.7815	2.2937	0.78689	-8.0491	-0.018594	-1.7646	-0.44604	-1.5531	-6.5196
5.7515	-3.4478	3.9332	-0.52853	-0.89588	2.0352	0.60145	-2.9631	-2.6409	9.3475	7.2046	-2.5545	-1.323	2.4027	4.9294	-2.518	-3.3287	0.13017	0.70396	-10.403	-1.7017	-2.6016	2.335	0.74314	-1.8095	1.2519	1.667	-0.48817	-2.2146	1.1458	-2.1565	0.12949	6.0371	-4.818	-4.1633	1.598	5.3687	-5.6726	0.061093	-5.2316	-3.8155	4.8706	5.0877	-2.0633	-6.7821	6.6326	-1.3085	-4.6125	2.8268	5.578
8.8933	13.025	17.134	6.6716	7.8662	12.123	10.981	5.1811	7.3376	8.8467	1.8187	3.7256	1.7759	6.8655	2.0711	4.0371	5.5388	-0.66177	4.738	10.07	8.3895	6.5105	-0.2966	0.53733	3.913	2.4619	4.28	9.8982	8.3828	13.717	6.9481	5.5185	9.3359	5.6701	4.4112	8.6621	6.4217	3.3473	9.9126	6.3471	0.010549	3.9083	1.5518	5.5071	2.4164	9.7886	9.2196	8.0806	2.8082	4.5965
13.237	3.1672	10.559	10.582	9.9256	6.0377	16.112	15.126	9.8258	5.921	6.51	6.9841	7.7783	2.0041	14.38	7.9059	8.599	8.9809	14.046	7.4131	4.9483	12.708	9.0237	10.535	2.8609	10.838	9.2366	8.5659	10.317	7.4576	5.4454	11.423	-1.8863	5.063	9.809	3.6125	4.9742	11.444	11.817	11.74	9.1098	0.6399	8.8948	11.721	8.0762	2.9468	10.789	8.6024	9.3346	-1.6151
-0.75091	5.7304	-4.2161	-4.7919	4.673	0.72943	5.5637	0.2521	0.53658	-1.1878	-4.4154	-4.5604	-7.6498	2.2815	0.42401	-3.3612	-5.0692	-5.4713	-3.5556	1.9235	-0.37712	5.3193	-2.9343	0.50591	3.4654	-0.023535	0.033656	0.66516	-5.4791	-3.4421	3.1595	-1.1526	-1.0317	-2.4858	3.9072	-0.89331	2.8789	0.65347	-2.3393	-0.47808	-6.1601	-0.5007	8.3772	-2.7361	3.9855	5.1975	0.64097	2.5783	0.43797	1.82
3.2679	-0.90243	1.7892	-5.8483	-4.659	-2.2065	-7.3226	-2.1989	-6.283	-5.7027	-5.6085	-1.5267	3.6573	0.75633	-10.12	3.4237	-0.55807	-6.4241	-5.486	-3.1927	-3.739	-5.7391	2.6836	-0.30652	-2.3155	3.5526	-1.4936	0.68937	2.419	0.41529	-7.6016	1.3825	-0.43264	-3.3668	6.4389	0.46929	1.5381	-1.9943	-0.74021	-5.355	-1.6954	-4.2843	-4.9269	0.28085	-5.852	-6.0918	-3.3063	0.99479	-1.2361	-3.0972
-1.4432	0.14429	4.2191	1.1504	0.24521	-3.291	2.6211	0.61538	-5.2589	-5.4479	0.087407	-0.055184	-0.11555	1.9997	-4.2687	2.817	0.72366	-5.6585	-3.2911	-2.3224	-5.0063	-2.2301	-7.5084	-3.0941	-3.4289	-0.60243	-2.3572	-11.957	2.9848	-9.3645	-8.9546	-1.5507	-1.9572	-2.2934	-4.325	-4.9036	-4.2819	-8.1417	-2.4506	0.91818	-6.3825	-2.9656	-2.5959	-3.3133	-3.7473	-6.8123	0.82468	-6.8627	-0.32792	4.3596
-5.0253	-12.481	-15.303	-13.523	-12.771	-21.333	-11.712	-9.5201	-13.734	-7.7706	-5.7756	-13.812	-7.4921	-16.731	-8.7535	-16.606	-7.0805	-8.4887	-9.2122	-12.612	-8.8859	-6.3987	-5.6024	-8.9525	-7.4703	-11.51	-8.3432	-9.994	-18.953	-7.9112	-18.373	-13.217	-15.653	-13.331	-11.057	-6.3866	-8.0499	-9.3972	-11.114	-18.416	-10.549	-13.318	-11.466	-11.991	-4.7814	-13.972	-8.5618	-16.373	-16.401	-11.446
-19.072	-13.279	-11.613	-20.482	-14.078	-16.924	-10.619	-14.273	-16.568	-14.567	-19.77	-17.661	-13.679	-14.897	-6.2176	-16.81	-17.528	-9.8735	-15.704	-2.4542	-23.122	-12.454	-16.16	-15.501	-8.7295	-14.731	-16.079	-20.532	-14.169	-17.265	-18.449	-18.309	-8.2325	-19.949	-8.9112	-13.466	-18.57	-18.504	-11.21	-13.164	-16.277	-15.225	-15.147	-11.036	-11.499	-8.1202	-11.582	-15.242	-16.576	-13.385
2.9705	4.386	4.8849	6.7298	-1.2412	-3.1064	1.1129	-1.6909	4.1356	3.5285	-2.7924	-6.7981	-4.7976	-0.81227	0.27409	-5.0025	-3.9198	4.0058	-5.3295	-0.45794	0.71525	1.6997	-1.2138	-0.53443	-4.4474	-5.85	-8.8499	0.32331	2.9113	1.0885	-1.4251	-1.6035	-3.1906	-0.083805	4.1432	-2.5771	-3.1219	-9.8389	-4.4931	3.7431	-3.4989	-1.2069	3.3729	3.6844	0.94843	-3.9066	0.12123	4.1097	-2.894	4.3744
-0.06829	0.00061777	0.29311	1.9499	-1.0057	-4.6599	3.0443	2.5355	0.2488	2.1035	-3.2969	-2.7455	-3.2475	-3.5869	2.0899	-1.4735	1.3789	-3.5421	1.0246	2.2386	-1.5431	-1.4797	-1.8729	-3.2395	-0.014396	-1.2134	3.179	-4.8433	1.4456	4.112	0.32961	2.3451	4.762	1.281	-0.87648	-3.9287	-1.1465	-3.2718	-1.9354	-2.4417	-4.5797	-1.2588	-0.85448	-5.4799	-6.2263	-6.6337	-1.9784	0.12905	2.6836	-2.8856
11.365	7.3031	9.7092	11.357	9.992	15.666	9.3542	14.2	11.277	9.9372	14.928	10.745	9.0965	6.6711	10.381	7.5402	11.592	4.3795	7.837	8.1602	13.991	6.3972	7.1044	16.022	11.513	18.985	13.297	10.175	8.8604	4.2514	8.6805	3.7494	8.8285	9.7663	3.9447	7.4186	16.772	8.3914	13.454	15.683	14.007	8.635	8.6631	6.8063	7.3111	20.173	5.9706	11.923	3.3408	11.356
-7.4016	-0.59911	2.1847	-7.7252	-12.262	-14.847	-7.3317	-7.1261	-10.151	-5.7651	-7.2569	-7.3245	-14.014	-1.6013	-6.0802	-5.7481	-2.2584	-5.6848	-7.5249	-5.1382	-7.3296	-1.2819	-2.8668	-6.0155	-7.1742	-5.6972	-1.4702	-7.0399	-6.6548	-5.2841	-10.804	-6.0222	-12.274	-2.3846	-5.6786	-2.9796	-6.4897	-4.1376	-2.6575	-6.1377	-8.7506	-6.0614	-4.6258	-12.583	-9.0624	-5.6602	-3.3814	-6.6902	-12.083	1.7077
-14.08	-15.223	-19.662	-17.371	-15.756	-15.039	-9.2899	-9.1677	-9.9536	-8.7258	-9.9273	-11.689	-5.5509	-10.048	-8.3348	-7.1419	-11.628	-9.1113	-9.9587	-3.8653	-11.07	-10.942	-15.101	-12.179	0.85405	-11.983	-1.2702	-9.6332	-6.4523	-10.674	-13.518	-10.01	-2.5572	0.47888	-9.4075	-9.5298	-12.964	-9.8462	-8.1947	-5.7816	-9.861	-4.4357	-6.35	-15.134	-13.358	-8.0939	-10.94	-14.499	-9.571	-8.5518
-18.205	-21.567	-20.303	-19.769	-20.738	-25.582	-21.066	-17.428	-20.295	-21.147	-26.444	-22.908	-19.577	-22.567	-22.796	-21.043	-25.916	-27.41	-28.925	-19.153	-21.15	-19.565	-17.622	-23.703	-25.537	-23.742	-28.625	-24.91	-24.885	-20.79	-21.853	-21.52	-19.124	-28.886	-24.219	-21.901	-26.929	-23.45	-16.177	-28.588	-30.25	-20.739	-24.411	-15.496	-20.796	-22.525	-23.873	-16.587	-21.532	-19.94
-11.204	-18.085	-8.5597	-14.389	-15.216	-7.4746	-18.34	-15.225	-14.306	-16.808	-20.792	-1.646	-15.763	-12.26	-14.637	-16.77	-15.566	-16.359	-13.228	-15.288	-11.941	-22.504	-9.644	-17.434	-13.41	-15.122	-12.98	-14.289	-19.087	-16.488	-17.599	-8.9994	-15.256	-17.918	-10.041	-13.725	-14.229	-10.562	-17.694	-19.106	-9.3541	-14.592	-15.394	-12.908	-9.4297	-15.374	-15.947	-14.522	-12.022	-16.85
-7.1913	-5.075	-6.4432	-14.539	-4.2	-9.2134	-9.7589	-2.7324	-11.17	-6.8136	-8.0792	-9.8085	-10.231	-15.774	-8.356	-6.8253	-13.212	-13.617	-6.6202	-6.976	-18.535	-10.289	-7.768	-14.769	-14.841	-7.2661	-9.6088	-6.5546	-6.6889	-12.134	-8.3603	-5.8323	-7.8046	-12.47	-6.5407	-6.2497	-6.012	-16.419	-4.3575	-15.312	-9.4125	-4.7414	-2.8488	-11.1	-6.4804	-12.693	-18.099	-4.2357	-10.433	-0.94702
-13.221	-13.275	-11.181	-18.435	-15.415	-18.106	-7.0561	-18.546	-7.5259	-11.482	-8.6299	-12.363	-10.742	-6.3186	-9.0108	-20.213	-16.09	-11.631	-15.864	-9.2895	-12.76	-8.2383	-12.543	-11.399	-11.242	-8.8762	-18.391	-20.482	-14.409	-7.9397	-17.358	-4.7365	-9.1223	-13.193	-9.9533	-13.289	-12.877	-10.724	-12.028	-18.006	-13.618	-6.9104	-14.881	-14.27	-16.872	-4.3887	-7.3871	-7.1407	-11.621	-5.9546
1.0082	-0.76516	-2.6363	1.6755	-3.517	1.7183	-7.9644	-0.15096	3.0316	-2.7453	-4.6296	-1.0869	-0.4476	2.6167	-0.068892	0.1064	4.1833	0.63161	-8.7614	0.068261	-1.8587	6.8167	-7.7459	2.0533	-4.4619	-9.2834	0.64499	3.6319	-1.3128	1.9126	1.2168	-0.71731	-0.58777	0.37884	-3.0106	-1.7542	1.964	-5.6511	0.64071	1.3586	-5.295	-2.2364	1.0139	3.375	10.07	-0.97538	-8.0803	1.979	-0.88253	2.05
-22.467	-19.717	-26.619	-23.407	-23.578	-24.169	-22.335	-17.945	-22.213	-17.082	-15.325	-20.058	-15.82	-15.854	-21.746	-13.818	-20.711	-21.98	-20.75	-25.063	-18.875	-16.987	-21.04	-21.999	-22.382	-22.867	-22.782	-21.211	-19.886	-22.39	-17.51	-23.558	-26.085	-23.507	-22.195	-23.62	-19.934	-18.324	-16.238	-16.448	-23.04	-29.847	-18.143	-25.256	-27.231	-16.464	-27.653	-20.08	-23.439	-22.833
-11.499	-14.466	-11.419	-6.7532	-14.601	-13.528	-3.9685	-7.2185	-6.7976	-6.8846	-12.538	-6.6216	-10.976	-10.612	-6.5402	-10.744	-7.0885	-12.726	-5.1279	-4.4827	-2.8237	-14.136	-9.9708	-11.679	-7.1333	-10.135	-12.201	-7.3816	-8.1162	-5.3821	-13.67	-10.464	-11.396	-11.121	-9.1406	-10.288	-3.9498	-5.364	-11.583	-7.1242	-10.528	-6.8502	-6.5227	-8.4812	-11.356	-11.095	-11.725	-12.103	-9.5207	-8.4264
-22.517	-15.555	-16.076	-15.861	-19.201	-18.852	-26.692	-23.408	-27.455	-18.45	-20.281	-21.229	-23.009	-25.983	-19.431	-16.947	-22.771	-16.001	-18.574	-25.387	-16.638	-17.507	-17.587	-15.089	-22.987	-17.272	-20.508	-22.825	-24.973	-23.512	-20.362	-18.093	-13.233	-18.267	-22.418	-24.386	-15.319	-19.489	-23.519	-20.165	-24.019	-21.6	-18.863	-20.964	-28.586	-25.104	-25.37	-17.802	-18.4	-19.91
3.2736	-0.96694	6.5667	4.8256	3.7445	-5.8598	1.0514	-6.7239	-2.1202	-3.9721	5.3628	0.024367	0.51034	3.1022	2.6119	-0.40058	4.5748	1.1619	4.1765	-1.6807	-1.7286	3.93	-2.6243	4.3462	9.0696	-1.0836	-6.0941	2.5284	0.46659	-5.8149	3.5661	-6.1948	-0.69025	9.6042	-3.885	0.13462	0.16828	0.14306	3.5838	-3.7374	1.6158	3.5161	-0.48677	3.5889	-6.7809	-2.5311	0.71309	-4.1742	-1.853	-5.533
-24.092	-14.421	-21.239	-19.868	-24.889	-21.034	-21.399	-21.289	-20.564	-16.024	-18.009	-24.108	-29.221	-20.198	-19.689	-16.678	-14.131	-22.095	-20.306	-19.253	-20.937	-17.345	-19.591	-15.802	-23.871	-21.526	-25.839	-17.744	-17.598	-24.247	-24.026	-12.626	-19.588	-18.775	-24.58	-20.98	-24.812	-28.067	-17.019	-19.985	-24.773	-21.709	-20.946	-20.857	-23.159	-14.495	-25.001	-20.707	-26.999	-19.408
7.4298	9.2118	3.5118	5.3639	11.529	5.0984	18.066	6.7922	6.1137	6.8209	2.9001	5.6032	4.3037	11.011	7.0056	1.7228	-0.8206	4.5574	9.2426	5.5079	4.2692	-0.22816	6.4981	2.0065	3.715	8.8688	7.2669	0.074269	9.98	4.5207	13.977	9.9548	12.079	11.383	9.642	3.2672	6.0492	8.2175	-0.14191	13.933	10.326	11.704	4.3838	9.4461	4.3404	6.5817	0.50497	12.643	2.8595	4.9378
-0.74688	-4.7792	-1.1601	2.8609	3.3276	-0.94812	5.2133	4.5412	0.13743	2.4878	1.9622	2.1576	3.234	-0.73143	-1.8246	2.6592	5.0473	-7.3202	-2.1808	6.999	3.6718	4.1113	3.3136	-2.2658	-1.2543	-1.9673	-1.1091	0.74433	0.10986	3.0088	-2.4554	-3.7474	4.7289	-2.9585	-7.1229	-0.10183	2.5948	0.70153	-0.91011	-1.5561	1.0263	-0.73558	-3.1557	-1.861	-3.0567	-5.6793	0.39297	-1.5768	3.214	1.6725
3.6303	0.13035	-5.3189	-1.8312	3.9795	-2.2595	1.0113	2.3247	-2.6127	2.9654	1.9973	1.8285	-7.6479	-0.51076	0.27051	2.4545	0.62251	-3.8443	-2.5532	-3.1289	-2.7864	1.3849	-2.6495	6.1733	-1.6454	-6.348	2.3307	-6.1295	5.4834	1.0318	5.686	-7.0129	2.3662	-5.3332	-3.1899	-0.081948	-6.4031	3.1383	2.0416	-1.3404	11.763	-14.396	-2.5755	7.684	-7.5222	-0.51574	3.4967	-6.6652	-0.72954	7.9266
-0.62503	-5.1759	0.80885	-5.8358	1.8056	-6.2072	0.19767	-7.5579	-6.1773	1.8251	0.7528	-3.3049	-2.4422	-4.1864	1.7734	-5.5953	2.4291	4.2031	-5.3474	-2.7567	-0.18034	-2.7224	-6.1101	1.1225	0.89521	0.039116	1.2785	-0.030891	4.4469	-3.6018	-4.6328	-1.8664	-4.8242	-3.5592	-4.3451	1.379	-7.124	-2.4514	0.67716	-3.2028	-6.4279	-4.0743	-2.8017	-9.3673	-3.3217	1.4535	-3.6545	-1.3429	-6.501	-3.1682
5.182	-4.5934	-3.454	-6.7466	-6.0128	-1.6796	-5.5937	-1.6719	-4.4792	-4.7229	1.3017	-1.2634	-3.5876	-0.61543	-10.453	2.3075	-1.3299	0.15521	-0.23858	0.21416	-3.4462	-0.67252	0.64811	2.7284	0.058302	-5.2435	-3.6273	-5.4235	4.3536	-0.021418	-4.3583	-9.1881	-3.5005	-6.15	-3.6084	-6.0202	-6.6196	-6.5612	-5.0074	-3.5759	-3.984	-2.4705	-4.7284	-0.83034	1.0121	1.9848	-6.43	-2.3713	-1.2341	1.7901
-16.051	-16.88	-11.22	-15.742	-18.665	-10.285	-12.53	-12.424	-6.3913	-15.096	-13.249	-15.096	-10.812	-15.618	-9.0141	-14.105	-14.063	-12.031	-16.202	-12.199	-12.246	-14.034	-13.653	-11.456	-13.449	-16.962	-11.929	-18.499	-6.8736	-14.94	-15.344	-17.756	-16.177	-17.041	-12.958	-15.077	-11.409	-12.199	-7.4298	-13.221	-12.526	-23.305	-13.461	-15.075	-10.106	-10.783	-10.924	-13.637	-9.087	-21.944
4.7708	2.542	0.075357	0.45065	2.5393	4.2924	4.1358	8.6302	-1.2154	-3.9197	1.5352	4.6036	7.0936	-2.6506	2.8307	-5.3197	4.1893	4.7625	2.2118	-4.9174	2.5276	6.7038	2.2005	-6.0717	6.7847	2.2388	-0.043753	-6.2561	-0.9475	4.664	-2.768	3.0246	5.5036	0.22054	7.5514	8.3191	-1.3867	-6.4642	2.3371	-8.7869	-3.1272	0.68427	3.9651	1.8081	-7.8913	1.7459	-5.0889	-3.1453	1.7262	-0.8928
-3.9051	-5.1584	-6.3084	-3.833	-10.041	0.22903	-0.27482	-7.1003	-10.7	-9.6408	-6.5394	-7.8809	-1.021	-4.604	2.2258	-2.8067	-8.8618	-1.5192	-1.9787	-1.4517	-4.2136	-5.0429	-2.4356	-8.9532	-0.28886	-6.7905	0.62339	-6.1109	-7.8192	-3.4193	-0.64294	1.5476	-8.228	-3.2225	-8.1016	-5.7668	-4.4334	0.99959	-6.7432	0.88089	-1.6411	-1.3158	-6.2966	-1.1367	-7.6936	-3.0881	-3.4008	4.7523	-7.6597	-5.1306
-5.2753	-2.0774	-0.72861	0.30064	0.25803	-3.8362	0.70209	-3.7179	5.1176	2.64	0.42026	3.4857	5.3474	0.57205	3.4469	4.4752	-0.07586	-1.0841	-1.791	-0.87423	1.1388	2.0098	11.328	-1.6232	-2.629	1.4609	3.3756	4.5558	0.026423	0.74781	0.65626	-3.499	-5.6831	1.1249	2.1196	0.22507	0.47895	-6.0684	5.6591	0.51023	6.3456	0.84976	-1.5411	4.0494	-8.265	-1.0254	-0.84004	1.3155	2.0945	0.36269
-0.086389	-7.2217	-2.2893	0.53308	-0.77968	1.0429	-4.4412	-0.47503	0.95553	-2.144	-6.6139	-8.843	-4.4507	-7.6998	-10.215	-3.2362	-1.8724	-1.2267	-6.8845	-5.2988	-1.4881	-5.9805	-4.3772	-11.262	-5.8606	-4.2908	4.0685	1.9537	-2.2775	-2.6299	-3.9422	-9.9127	-1.634	-0.98378	-2.898	4.7692	1.2354	-2.2278	-5.2454	-5.5179	-9.0421	1.2835	0.98997	-4.409	-2.9743	-6.4414	-0.74725	-6.1058	-5.9341	-1.5768
-1.8943	-1.2627	0.20288	3.8171	-1.6079	-0.00058909	-4.7149	-1.0556	-5.7174	4.2532	1.1315	-9.6901	1.05	-2.9312	0.02489	-1.9716	6.7393	1.2703	-3.3812	-4.9727	-6.0289	-2.898	-1.4502	2.303	1.7881	-5.7903	2.1993	-6.6571	0.22875	-1.7588	-0.57326	6.7667	-1.7041	-3.1392	-1.6072	-0.97455	3.6087	-4.7023	-5.5131	-3.1443	-8.2869	2.885	-1.0553	4.5775	3.5015	5.5281	-8.3356	-2.778	-0.52288	0.090006
-12.824	-13.193	-14.842	-9.5684	-10.123	-11.853	-14.075	-16.717	-13.705	-16.168	-19.408	-17.035	-19.046	-12.468	-15.345	-10.35	-20.231	-19.047	-12.306	-17.791	-10.225	-19.58	-11.249	-16.002	-16.712	-14.154	-16.228	-9.2968	-17.936	-14.892	-16.469	-22.125	-16.541	-15.169	-14.888	-10.667	-16.887	-13.824	-16.951	-19.08	-15.23	-15.382	-21.095	-10.175	-15.047	-10.297	-14.787	-22.041	-11.979	-14.672
-17.603	-11.395	-14.567	-18.136	-20.422	-15.095	-14.377	-17.1	-17.594	-14.942	-21.429	-14.295	-11.861	-16.218	-13.782	-11.551	-14.451	-10.255	-14.41	-8.6796	-18.345	-15.31	-10.471	-11.364	-14.931	-18.726	-13.938	-14.108	-17.419	-13.38	-14.731	-16.024	-17.017	-13.516	-15.232	-14.582	-14.734	-14.208	-16.446	-17.855	-19.862	-14	-12.149	-12.41	-13.145	-15.428	-16.465	-19.397	-12.364	-15.059
-13.051	-8.175	-6.634	-16.821	-6.5878	-9.8627	-10.658	-8.189	-9.751	-17.924	-4.6917	-10.795	-12.579	-7.6558	-11.667	-12.187	-8.6968	-7.5697	-7.9429	-7.8445	-9.6467	-10.376	-11.391	-7.3684	-7.4162	-11.018	-16.006	-6.7825	-17.534	-10.695	-15.695	-7.5919	-9.3967	-11.549	-11.359	-16.055	-9.1238	-8.0919	-10.146	-11.455	-10.757	-9.0602	-6.7846	-8.8025	-11.162	-10.945	-16.263	-2.0364	-11.767	-9.3319
4.2224	-1.7003	-6.237	-1.3538	-0.29829	2.5374	4.0261	3.5314	-3.7292	-2.7442	-0.79805	-1.3778	0.66241	5.1377	-3.469	-3.4827	-1.7421	-7.3668	1.4928	-3.6217	-6.5382	0.84142	-1.6639	2.08	-7.1092	-1.6972	-2.1335	-2.4266	-1.8842	1.5479	2.8362	2.0055	-0.72723	-6.3692	-3.2617	-5.1792	-5.6937	-3.262	0.90524	1.8994	-0.015984	-5.4333	-3.2117	0.33342	-3.1509	-3.3945	-1.8333	-1.3717	-2.2243	-5.0026
-8.7735	-11.14	-7.4647	-8.2585	-12.063	-8.6118	-13.484	-13.163	-5.6084	-12.09	-9.3873	-6.8784	-18.082	-11.529	-7.2681	-7.1027	-10.356	-15.335	-11.097	-6.1614	-13.678	-10.154	-15.224	-4.6046	-5.5056	-9.4903	-15.206	-6.1689	-8.0546	-11.908	-10.567	-7.4734	-13.798	-10.052	-8.7787	-9.7357	-12.697	-9.844	-12.786	-5.5983	-12.577	-10.944	-9.5036	-10.595	-12.767	-8.2392	-9.4343	-11.479	-9.1478	-9.96
-13.342	-12.092	-14.651	-14.485	-14.823	-13.09	-6.5886	-12.672	-16.036	-9.63	-16.03	-13.711	-18.765	-15.273	-14.6	-14.162	-17.339	-16.052	-15.825	-17.213	-11.016	-13.751	-17.849	-12.181	-13.753	-12.781	-14.489	-13.158	-11.892	-16.094	-18.307	-9.2805	-9.596	-11.951	-13.245	-16.518	-11.04	-14.294	-22.136	-14.979	-24.199	-14.643	-12.934	-12.814	-18.2	-12.757	-11.52	-14.749	-16.285	-9.0464
-3.486	0.90407	0.13516	0.086738	-1.549	0.517	5.3845	0.51927	7.6472	4.0923	4.536	3.7338	1.8456	-2.3103	4.7527	4.4516	0.87903	2.9655	-0.84037	-0.21234	8.0237	1.4551	4.5706	0.92947	3.7377	-0.3397	-1.4136	1.2432	-3.231	5.8635	1.4335	-5.0457	2.0443	4.2665	-0.67121	2.5158	3.8241	0.73115	1.7463	2.2218	-2.0758	1.6649	-3.6011	-5.3327	0.085114	5.45	4.3783	0.50005	6.2547	2.5174
-0.42017	8.1999	9.6991	11.142	8.1195	6.4634	10.702	8.4163	5.0545	5.2642	10.416	4.6899	8.1021	10.234	11.911	4.9354	-0.027172	-0.43155	8.4514	5.1898	3.0225	7.8559	1.92	6.0967	13.314	9.4962	8.4711	12.256	6.968	10.522	8.1273	7.3687	7.0917	11.284	2.6235	14.461	4.6576	-0.48002	9.4713	3.9575	7.4627	8.1964	0.15128	0.70627	2.3872	9.1767	6.1835	3.1566	14.968	11.037
-17.714	-16.164	-9.6991	-4.8199	-11.908	-6.5253	-5.3412	-8.6125	-10.929	-8.1882	-14.198	-15.332	-8.2429	-7.9578	-10.351	-18.61	-8.2671	-13.726	-11.841	-11.633	-9.1801	-6.692	-7.6318	-11.577	-10.398	-9.416	-17.211	-12.387	-11.589	-11.04	-14.697	-15.564	-8.5648	-11.561	-12.103	-11.811	-15.246	-10.012	-15.839	-8.1238	-7.5959	-7.7831	-7.4362	-10.812	-17.368	-6.4187	-10.605	-11.928	-14.069	-9.0844
4.3477	6.9776	-2.9351	1.8005	-1.1114	-0.65133	4.8735	-1.8195	2.1259	-3.7315	6.9742	3.3198	5.566	0.30105	-0.61407	4.8953	2.715	0.081155	5.5044	-1.8448	-4.275	6.9839	-3.6475	-3.482	1.8143	2.0039	-3.4975	-3.5936	-2.5487	0.040998	0.50427	-2.2568	3.8041	2.0709	2.5503	-3.6281	-3.2386	5.4034	-2.5349	-0.79084	3.5739	-2.8986	5.1516	-0.73917	4.0607	2.5093	0.56778	0.29789	-1.5324	-2.1429
-11.585	-11.824	-18.034	-10.805	-14.74	-9.8768	-16.23	-10.147	-14.76	-13.513	-12.414	-12.558	-7.8967	-13.865	-14.487	-7.6995	-13.892	-10.979	-11.256	-12.395	-15.165	-21.511	-12.724	-12.681	-15.827	-13.775	-16.404	-14.337	-16.451	-12.296	-9.9878	-14.426	-11.143	-14.447	-13.6	-11.861	-11.16	-17.721	-11.168	-14.962	-4.5551	-6.9959	-9.1235	-11.627	-8.4091	-13.368	-10.715	-9.8857	-13.743	-12.753
-9.5995	-4.5128	-13.792	-20.786	-6.6445	-13.707	-16.315	-9.7211	-10.627	-6.5819	-10.821	-13.952	-11.095	-12.151	-10.424	-19.04	-15.681	-15.29	-16.542	-11.014	-16.983	-17.599	-19.07	-8.5881	-9.5658	-9.0446	-11.434	-11.688	-13.823	-12.643	-11.262	-16.882	-16.041	-5.3242	-13.475	-14.557	-12.779	-15.839	-13.388	-14.577	-14.323	-18.6	-5.6645	-16.958	-12.774	-12.135	-10.823	-13.688	-10.674	-15.564
-6.3387	-13.344	-14.14	-6.5969	-10.912	-4.4865	-5.1269	-12.982	-12.361	-8.3788	-4.5732	-6.5391	-8.3692	-7.296	-15.613	-10.757	-8.349	-12.035	-10.94	-9.6376	-8.596	-6.2124	-8.9992	-15.319	-9.2558	-12.039	-8.7273	-6.3522	-10.794	-5.2314	-13.421	-17.003	-7.1801	-10.72	-8.8832	-9.2044	-14.761	-11.904	-1.4613	-7.3548	-11.276	-9.7527	-13.059	-9.2088	-13.459	-5.7127	-12.507	-10.003	-10.771	-7.3731
-7.8254	-6.9681	-3.2997	0.60585	-3.6901	-4.4778	-1.4367	0.36526	0.70373	-2.1354	-2.9844	-1.3462	-11.901	-4.6394	3.5491	-0.16766	2.8724	-3.7238	-2.7753	-3.7825	4.1491	0.41098	-5.8372	4.2545	-3.1196	2.1617	-7.0508	0.60723	-5.7474	0.53545	-0.37021	-3.3929	5.417	-1.7979	-2.7983	-0.019478	5.946	0.70753	0.13804	-6.3225	-0.18151	0.39822	2.0996	3.7806	3.8846	0.90378	2.9534	-4.9233	-0.50837	-1.8543
-21.611	-20.417	-23.319	-19.581	-24.05	-20.87	-21.101	-23.689	-24.222	-23.302	-22.002	-22.204	-12.25	-14.033	-16.571	-20.168	-26.131	-26.817	-18.887	-27.539	-24.984	-21.821	-16.551	-23.791	-27.34	-20.473	-20.331	-20.949	-25.582	-24.392	-18.811	-18.369	-19.649	-18.79	-21.17	-27.656	-19.347	-16.412	-31.171	-27.313	-22.044	-24.973	-22.52	-22.863	-14.774	-24.939	-20.279	-24.324	-19.36	-26.121
8.7466	9.1354	9.1802	8.6003	13.429	13.456	9.2726	4.9825	4.4456	10.581	11.087	7.9407	12.113	9.1124	15.546	6.5719	8.2221	11.174	8.1263	15.859	7.487	11.825	7.5531	12.296	10.107	1.3797	6.7006	10.816	8.4983	8.4839	5.1498	4.9823	13.149	8.7242	17.203	10.999	9.4527	6.4146	9.0585	4.769	3.7454	6.3132	11.195	6.0507	11.664	7.5374	5.677	13.739	9.3912	7.0381
6.8143	8.0011	8.0933	-0.42268	4.8	11.337	10.949	5.3627	1.1714	6.2088	5.1906	10.153	8.8	2.9788	8.4805	8.3852	7.5635	2.4419	1.2553	2.3467	4.7221	12.858	14.918	7.9954	5.6246	2.7678	9.2622	5.7801	3.4883	3.9118	3.7086	10.229	5.9485	13.434	13.216	7.2242	3.8139	5.7578	0.3398	0.19692	7.3625	4.4946	14.939	10.582	6.4206	10.212	3.2505	4.346	2.7823	9.6232
-1.7418	-6.493	-9.3033	-5.4578	-6.2069	-2.853	1.9761	-0.82211	-5.754	-4.8314	-6.4701	-0.25257	4.1362	-6.3467	-1.7952	-13.119	-5.1381	-1.0161	-0.84108	-2.8873	-1.4322	-4.0927	-5.4252	-1.4923	-4.4766	-5.456	-8.1501	-1.5858	-3.5604	-2.0836	-1.7849	-7.2587	-0.34123	-6.002	-4.4839	-4.516	-9.0762	-8.264	-7.6338	-3.5817	4.0842	0.78446	-4.528	-3.667	0.29998	-4.7046	-3.1571	-5.8361	-7.6712	-1.7784
-13.256	-9.9504	-20.441	-7.4619	-16.908	-11.053	-14.387	-5.9663	-13.307	-11.982	-15.891	-20.585	-7.2851	-10.034	-16.904	-15.178	-16.568	-11.661	-11.997	-9.6697	-13.907	-12.463	-8.2911	-12.082	-12.767	-13.423	-16.79	-10.734	-10.654	-3.2752	-14.085	-13.371	-4.1906	-16.354	-11.159	-11.718	-12.701	-7.9717	-14.294	-14.481	-11.031	-14.232	-12.459	-13.985	-15.012	-11.921	-8.6201	-8.2846	-14.674	-16.342
-0.055943	6.0514	0.56816	0.79691	1.8399	4.1571	0.56812	0.98405	0.41242	5.9618	4.7254	0.022932	1.6249	4.5302	-1.4438	3.945	-0.049206	3.2038	-2.0401	6.6059	1.3172	3.9827	4.8348	1.0632	11.72	7.428	4.2389	13.462	7.1059	0.13795	3.0684	-1.295	3.2311	4.6494	6.5617	-0.089173	1.8747	3.9102	0.79888	3.1808	6.8171	7.0232	3.1214	1.2941	5.3507	3.4926	1.9894	-2.7976	-1.3126	1.0838
-3.2189	-9.9415	2.4794	-4.1487	-1.753	2.2429	3.2881	-9.6017	-1.5745	-2.4079	-3.2291	-4.4989	0.15029	0.66419	-4.4895	-3.9283	-1.0304	2.3753	2.7709	0.4306	-4.8563	-2.0327	-5.3365	-0.16911	-4.6406	-0.95302	0.099493	-0.70772	-2.7192	-4.7295	1.6966	4.1111	-5.226	-3.3954	-1.7322	3.168	0.54623	-9.2977	2.1636	-1.4712	-10.176	-0.66008	-2.067	-0.90324	-5.6622	2.2821	-2.4288	4.1746	-0.11258	-1.0543
3.6378	3.064	1.4348	0.29701	4.2161	8.6757	9.678	5.7263	2.1277	8.3111	6.7107	4.9435	9.3669	7.1696	-1.077	8.9969	10.021	1.8709	-1.9488	0.77767	2.8885	3.5329	7.9881	5.5185	10.019	13.138	4.9264	4.1808	13.228	5.6087	5.1165	-0.4523	7.5686	5.0208	4.7093	6.8552	4.3063	5.8066	8.0368	7.0569	8.5349	1.8723	4.3609	5.6977	3.9373	5.7727	15.054	4.4223	8.1106	0.54498
6.6668	7.2633	7.1534	10.987	8.1764	0.58957	6.2999	7.2802	13.322	8.1534	7.945	5.8836	7.6866	4.7013	8.2972	4.6851	9.0753	9.1208	2.1676	3.0915	3.578	8.3337	2.2413	8.6386	7.7204	6.6002	9.7887	11.864	6.429	5.293	10.219	13.026	3.3311	6.1711	3.5104	8.6624	5.7406	8.4827	7.4488	1.8814	4.0776	4.2845	7.9195	9.9551	2.9944	2.7991	3.8742	6.8654	4.5952	11.106
1.8228	2.6197	-1.5298	9.8775	-1.678	-0.48923	7.7021	-0.51558	8.9163	-5.8177	9.2212	1.5992	10.158	-3.9492	6.441	1.7287	2.5136	9.0372	2.0402	-1.0922	5.6256	-1.0321	-2.2107	4.6917	2.4654	2.061	6.0969	0.82582	-1.8845	2.7874	-2.6545	-0.71685	3.285	1.0575	3.0282	3.2738	7.8281	2.7435	-3.0674	2.2545	9.632	-5.5902	4.163	3.9131	6.0976	-1.3081	4.5014	-2.704	2.2187	0.62239
-14.108	-8.7271	-11.574	-11.309	-15.536	-8.7823	-11.32	-18.251	-13.619	-12.743	-13.665	-13.713	-12.285	-17.892	-10.919	-15.682	-12.989	-13.87	-9.8989	-12.765	-15.69	-17.574	-14.534	-16.994	-14.403	-15.533	-10.79	-14.897	-11.16	-5.8058	-8.9458	-7.4717	-12.59	-15.203	-18.057	-11.019	-14.577	-17.036	-16.63	-10.575	-12.84	-13.723	-12.251	-19.308	-14.165	-13.803	-11.677	-17.62	-12.976	-14.707
9.8923	-2.2312	12.775	5.3906	9.0118	9.4009	8.1637	1.5632	7.9782	8.4134	0.81506	7.3811	4.4675	6.793	6.8873	5.0458	7.7895	2.7746	7.1237	3.7348	4.2612	10.382	9.74	2.6262	5.6417	-1.2748	7.2501	6.0053	7.8725	6.6113	6.4297	6.3121	7.1747	-3.5948	7.958	7.6292	7.6903	1.4113	0.095823	8.6599	6.6037	8.0333	5.9666	7.5552	3.6459	9.5465	8.2848	8.2065	11.812	7.9567
-5.9765	-6.301	-8.0876	0.58599	0.25284	0.79886	-6.8441	-1.7339	-5.5423	-8.6506	-6.0238	-4.902	-7.865	-1.3	3.8279	-6.9287	-0.69487	-5.3811	-1.6071	-1.6804	-2.5005	-1.5855	-2.8444	-3.0739	-9.0635	-5.6756	-4.7799	-3.0042	-10.039	-1.3487	-3.126	0.63202	0.37627	1.5445	-5.8283	-8.9653	-5.0351	-1.781	-3.1472	0.083138	-1.8239	4.5751	-0.22219	-4.5451	-1.8146	-4.8809	-0.9822	4.0241	-2.6018	-3.3199
-6.3674	-9.9685	-1.486	0.4962	-9.6044	-0.79624	-4.2424	1.7741	-3.8411	2.6522	-5.6463	3.9546	2.1408	3.5294	-0.3069	-1.8709	0.85821	5.2264	-2.5402	0.32275	-6.586	1.5108	-5.7028	0.63686	3.4777	-1.9841	-1.47	-4.4465	-3.3588	-5.1976	-6.0757	-6.7532	1.94	-3.3752	-0.67125	-2.7453	-4.9125	-0.28888	-1.6085	1.2468	3.2123	-0.92232	-7.0864	-3.7649	-2.4686	1.947	-2.9969	-4.1348	-2.6066	3.4022
-3.002	2.6499	0.3843	2.324	-1.4921	6.3997	0.9433	-0.40101	-2.0899	2.1271	4.667	1.0584	2.3702	7.2407	-1.9863	5.2688	4.6794	-0.6157	0.11915	4.193	-4.2862	2.4594	0.75639	4.4312	0.21056	3.3392	-1.2055	1.9263	3.6198	-8.385	5.3693	-4.4253	-0.19053	0.99863	0.39007	8.7578	1.3299	3.4913	0.88313	2.5084	3.7791	-2.6871	-0.36096	1.7851	-4.1466	0.26554	0.75029	-0.52795	1.0883	4.3912
-24.614	-29.779	-23.507	-25.459	-17.065	-24.393	-24.292	-14.879	-30.594	-19.236	-17.465	-22.715	-21.8	-21.215	-28.7	-26.612	-27.411	-24.953	-17.168	-18.303	-23.631	-17.775	-23.762	-26.332	-20.23	-19.235	-22.258	-18.133	-26.318	-19.992	-16.325	-18.287	-16.155	-25.262	-21.198	-20.514	-23.278	-20.783	-15.731	-27.042	-27.573	-20.633	-19.9	-19.763	-25.222	-25.182	-17.825	-27.743	-23.304	-24.139
-2.8209	-1.4747	1.6677	-5.8927	-0.037145	3.7183	-3.6351	-2.8171	-6.8406	2.2795	1.1527	-2.2796	-1.0051	-6.0873	3.5756	-2.2801	4.6882	-5.9955	3.6063	-6.7064	-3.0159	-1.8797	2.1918	-2.3011	0.10487	3.6969	-0.99459	-5.2033	1.6081	-1.7191	0.21645	1.6962	-1.9799	3.4078	-3.8543	-9.1959	2.2878	-3.7777	-1.2855	-6.2965	-5.4057	-1.6513	-9.7839	0.46499	3.0293	-1.4434	-5.5262	2.1121	1.8452	-2.9206
-9.7283	-10.706	-7.9199	-4.1428	-6.773	-4.1573	-11.996	1.4173	-5.675	-10.874	-5.6885	-7.9162	-9.3199	-5.1404	-2.0437	-1.4617	-8.6492	-7.9378	-3.6263	-4.6826	-2.9803	7.9832	-10.266	-11.225	-4.3602	-7.2999	-7.034	-14.688	-2.598	-4.0802	-11.332	-6.0157	-5.0844	-0.71456	-4.4717	-6.2878	-7.2198	-10.198	-5.1067	-0.89341	-4.5414	-6.0094	-8.1042	-3.4634	-10.557	-13.509	-5.0214	-10.318	-9.116	-7.9298
-6.8008	0.019633	-2.9928	-4.0393	-4.3135	-5.4862	2.0035	-9.1252	-1.8746	-5.4744	0.46085	4.7731	0.50089	0.58618	-10.857	-5.8451	-2.8517	6.285	-5.0657	1.402	-4.3628	-2.7598	2.7985	0.69939	1.7123	-1.8192	-2.8494	-5.2609	-2.6988	-3.1033	-3.4503	-1.7684	-6.2128	-8.3543	-6.5155	-7.4897	-4.2784	-7.1557	-2.0607	-8.0055	-4.464	-10.966	-0.80504	-1.1971	-4.069	-1.2091	-3.5429	-4.3618	-0.92824	-10.692
-3.0133	1.7136	-2.91	-9.3002	-0.80039	1.8253	-0.79653	-2.0074	-4.9073	-1.2513	2.0111	1.0812	-3.1948	0.099894	-6.0366	-0.3003	5.6945	-0.49642	6.4285	5.0625	-5.1267	-2.2251	1.4155	4.7972	1.0402	-2.0057	-5.6311	-3.7587	-7.558	-2.361	-2.3551	-10.882	-3.452	1.0261	0.68872	-4.4102	-2.2462	0.44144	3.8403	-3.264	0.65094	-5.6457	1.7573	-4.4513	7.4273	4.5905	1.7039	-2.2527	-5.2488	-3.5198
-4.5884	-7.7246	-7.1719	-8.066	-8.125	-7.0868	-9.0237	-3.057	-4.1269	-2.8125	-1.6705	-3.719	-5.7658	-3.8414	-8.3728	-14.349	-6.1245	-10.35	-2.9154	-8.1908	-6.5623	-1.6528	-5.4158	-3.9221	-4.1163	-6.1578	-3.9181	-2.9521	-1.3959	-5.2818	-12.603	-0.9565	-5.4375	-9.1538	-7.5806	-6.2658	-9.557	-7.8049	7.0961	-8.1766	-2.8195	-11.087	-6.2779	-5.7941	-8.2893	-1.2982	-9.9372	-1.1538	-8.441	-2.406
-1.4835	13.151	1.0917	5.7493	3.5971	-3.931	6.2417	-1.9039	3.5077	9.0967	-2.5304	4.6109	2.1807	0.89904	7.5083	5.1427	1.4685	1.4709	9.1997	4.8582	10.679	5.2443	-2.5655	-0.63934	3.5069	-0.95707	6.4774	-0.26618	2.0287	7.2159	-0.95595	5.0437	7.3754	4.8879	4.9996	3.5954	4.9646	6.3041	-1.0273	2.3735	2.8775	12.338	5.205	2.733	6.9674	3.0338	6.5852	3.9306	4.2643	4.0664
-11.032	-9.7107	-12.673	-8.6952	-7.5693	-6.4301	-18.151	-7.7847	-8.9803	-11.009	-11.244	-10.898	-7.2993	-15.848	-11.876	-9.8299	-14.466	-11.401	-15.763	-13.396	-9.2748	-3.683	-11.78	-13.048	-10.572	-11.246	-9.1256	-15.602	-13.433	-13.51	-11.879	-16.506	-13.089	-5.8644	-12.753	-8.9652	-8.1238	-8.4726	-13.84	-17.943	-5.7664	-14.719	-9.4379	-10.015	-23.139	-14.788	-13.318	-6.976	-13.351	-7.3519
-1.1435	-2.068	-1.657	0.74844	-2.0716	-1.3667	0.99168	5.5707	3.212	-1.7283	-1.0103	6.1264	2.9487	3.961	1.1343	5.1761	-2.2404	-0.042873	-2.0452	-3.6506	5.2378	-1.8333	-7.316	7.7762	-4.8456	0.11199	5.3646	-3.8005	-3.5741	-4.1941	-3.2115	-0.50373	-5.2375	-1.4518	-3.6836	-5.6837	1.5332	-5.3538	0.85148	2.6472	-1.2734	-0.37543	-1.7163	-1.1907	-7.1079	0.4378	2.7561	-2.2975	6.9848	0.043438
-16.703	-16.688	-10.57	-17.299	-12.86	-9.8128	-10.108	-12.221	-13.595	-13.618	-11.657	-14.104	-18.958	-17.635	-14.158	-11.373	-5.3865	-18.254	-7.7404	-15.987	-13.898	-16.851	-6.6805	-16.362	-14.326	-10.498	-11.732	-18.46	-11.604	-16.682	-18.506	-9.9928	-17.423	-17.42	-16.195	-16.337	-14.532	-12.237	-17.734	-20.552	-14.432	-10.144	-12.739	-15.523	-24.439	-10.746	-17.098	-18.379	-11.261	-14.934
-3.7438	-9.0417	-1.6095	0.90337	-1.4983	5.91	-5.3478	6.5628	7.6723	2.5165	-2.1762	-0.51541	1.2418	2.8654	-2.5362	4.5778	2.2297	-3.2096	-5.2581	-3.7262	0.93521	1.0656	-4.97	0.0053053	0.27132	1.0812	-2.9798	0.72616	0.054349	-2.7881	-3.7733	-3.842	-0.96526	2.3739	-1.6817	4.6254	-2.2654	-3.2013	-2.4047	-0.47023	-1.8505	3.8174	-4.7914	6.3547	-0.18429	0.8499	-6.9498	-1.9383	-8.3328	-4.4975
-11.027	-8.261	-17.65	-11.635	-13.602	-20.737	-11.822	-19.387	-9.9864	-12.939	-15.327	-17.677	-18.028	-11.616	-11.215	-8.6024	-17.395	-12.857	-9.663	-10.627	-16.45	-12.793	-17.436	-12.19	-18.788	-15.486	-16.247	-12.059	-19.336	-7.5574	-17.056	-16.954	-13.397	-14.08	-20.625	-17.771	-11.866	-12.413	-17.835	-9.1123	-17.822	-14.653	-10.633	-18.01	-14.455	-13.649	-16.944	-16.129	-9.8133	-14.1
1.7208	-4.4765	2.8027	8.0234	4.9921	-1.4382	3.9323	1.3449	-5.5351	4.7438	3.4968	8.4513	4.0891	9.4652	-0.78434	-5.2632	3.5344	5.3765	5.3811	0.44756	-2.2429	1.3262	-1.1731	1.3653	-1.938	3.623	-3.6553	-1.4945	-2.2144	-0.057722	-1.7888	3.6495	-0.8567	-4.5769	0.87119	12.34	3.178	1.622	0.82684	9.5156	7.3104	3.2671	-6.4611	0.83744	-0.344	7.5743	-0.98804	9.3425	5.2094	-2.4947
-14.019	-8.0066	-16.836	-11.826	-13.134	-14.938	-10.004	-13.405	-20.231	-8.509	-11.263	-12.305	-10.281	-12.373	-21.831	-10.915	-3.8745	-17.606	-10.93	-11.725	-14.035	-13.968	-13.904	-8.5363	-11.346	-13.932	-14.484	-9.1315	-9.7695	-13.719	-11.698	-10.833	-15.48	-14.134	-10.104	-12.799	-9.6003	-12.735	-14.302	-14.595	-14.463	-12.602	-8.2144	-9.1127	-16.989	-15.157	-16.031	-14.648	-13.175	-6.0581
-4.1338	-2.9548	-0.76749	-5.6343	1.8154	-6.1056	-8.3604	-10.452	-8.8218	-9.445	-5.7552	-8.2481	-11.332	-14.301	-6.8485	-8.63	-9.4432	-11.894	-12.342	-5.6477	-1.9576	-7.387	-6.6611	-11.3	-1.6277	-13.275	-10.135	-5.5921	-9.6124	-8.4328	-2.5788	-4.3873	-2.3605	-0.76586	-12.335	-9.1838	-4.8637	-3.0318	-3.1134	-8.1368	-0.20615	-7.8869	-5.6318	-5.4635	3.7575	-10.164	-4.5852	-10.181	-8.1503	-3.1775
1.7413	-0.11478	-0.23814	0.5682	-1.2306	6.4338	-1.9114	0.59968	-1.5336	-8.9803	4.0496	-1.1926	-5.282	0.55844	-1.2665	-7.0184	-1.8935	-10.312	-0.014222	-3.0717	0.6196	-0.012549	-5.4055	-2.3427	-1.0261	-1.4979	-2.7592	7.3985	-4.2965	2.5772	-4.9401	1.1262	0.17045	0.61977	2.9689	0.287	-0.33829	-2.8044	1.2716	1.1424	3.7303	-1.5035	-0.62584	1.8057	4.6047	-2.5637	-4.9988	-5.9364	-3.1123	-1.5596
-7.7642	-16.028	-8.9509	-9.6229	-12.797	-8.3363	-16.839	-9.3689	-12.078	-10.197	-4.272	-12.525	-9.5601	-6.4375	-12.308	-14.643	-14.376	-11.389	-14.059	-9.0033	-12.583	-13.29	-10.44	-11.303	-7.2954	-9.4082	-13.555	-2.6269	-8.4584	-9.3281	-11.514	-6.7608	-8.1224	-7.3022	-12.754	-12.095	-4.9431	-9.6838	-15.774	-10.014	-9.545	-11.724	-9.2382	-9.7505	-6.1158	-16.585	-8.4899	-12.988	-14.839	-14.462
4.7532	2.3408	4.5229	7.0104	-4.4385	4.9439	6.6162	0.91111	6.4496	5.6563	-0.43738	-1.0136	8.2505	7.0141	7.0321	3.4677	8.5526	4.6095	3.0593	11.861	11.39	-2.6924	7.0077	0.45313	2.8256	4.755	4.3958	6.5096	5.1791	3.9512	0.077411	9.1197	11.412	4.3423	5.3263	1.4144	8.9037	4.5814	-0.23126	8.2872	10.121	8.672	7.1839	1.1628	9.455	-1.1179	3.9848	5.8094	3.616	4.6989
-9.3508	-9.988	-12.335	-5.6308	-6.7803	-13.957	-5.2621	-8.4689	-13.878	-12.597	-8.7579	-12.713	-14.118	-15.127	-7.2364	-6.7155	-9.3673	-12.816	-10.882	-13.873	-12.172	-9.4627	-10.203	-7.8178	-7.3926	-7.5532	-7.8491	-6.8896	-6.3146	-11.974	-12.846	-9.8797	-13.98	-7.6236	-17.5	-16.974	-17.232	-7.3465	-13.913	-5.337	-17.366	-8.6129	-9.8556	-12.031	-9.163	-10.856	-6.5446	-20.381	-14.064	-1.7901
5.3946	5.1138	-2.1775	-4.0405	-5.5074	1.791	0.67435	0.55889	4.4395	2.8541	-2.7426	-2.9176	-0.13998	1.0875	0.64347	0.23067	-3.3108	-4.7438	8.919	1.9312	0.88671	-2.4821	0.23139	1.5346	1.2235	-0.97057	-1.4204	0.9884	-1.4967	-2.6548	2.8476	4.5323	7.7041	-4.0689	1.9769	1.6313	3.2799	2.2328	1.5591	4.4926	1.9353	-2.6279	-0.73317	0.30521	-2.8547	2.119	-3.1245	0.091811	1.237	-4.4068
-3.9866	2.866	-2.1401	0.51469	-6.1095	-5.7539	-0.26459	-10.156	-8.3322	-1.7501	-0.15275	-6.9152	-5.6163	-5.4512	-9.1629	-6.2163	0.34953	-7.2056	1.3767	-1.731	-5.0113	0.13088	5.0344	-4.1517	-10.901	-5.0479	0.98248	-6.4819	-3.2692	-3.4678	-4.4127	-1.069	-2.6983	-7.0328	-5.807	-0.87907	-8.7517	-1.866	-5.5926	-12.112	2.9516	-4.2438	-4.6094	-9.8791	2.8591	-2.2987	1.2053	-7.6872	-3.8628	0.52944
-16.628	-24.323	-27.204	-17.723	-25.025	-22.44	-23.319	-23.324	-23.864	-22.408	-25.355	-19.363	-22.375	-25.954	-15.62	-29.395	-25.155	-27.067	-16.659	-17.577	-22.308	-19.806	-17.992	-20.734	-23.742	-12.882	-22.695	-10.911	-20.589	-22.04	-27.515	-20.325	-23.577	-23.576	-18.897	-18.92	-21.275	-22.355	-16.455	-22.442	-24.445	-20.545	-20.027	-23.895	-19.024	-15.929	-19.983	-23.165	-19.267	-17.81
-1.5527	-1.122	5.0652	0.088363	3.2259	-2.5706	-6.0551	1.8024	3.5238	0.73725	1.7466	-0.85309	6.3913	1.7867	5.1742	-2.4105	3.7394	-0.11078	0.90277	3.1511	0.37976	2.3745	-2.5823	-0.010915	4.6203	-3.3394	-1.1985	-3.362	4.9304	-2.3374	0.84632	-3.5442	5.823	-4.3938	-1.079	5.0694	-3.2172	-1.5771	-6.3541	-1.994	2.925	1.5764	-0.82982	-1.1776	-1.3519	-3.8738	2.6863	-6.7364	3.5072	-6.1523
-4.5292	-5.9188	-2.9234	2.5524	-3.7146	2.8757	1.9634	1.3592	3.1849	-7.4604	-1.0344	-5.0721	-3.6106	-2.6022	-8.1602	4.7893	-0.43846	-4.853	1.4405	-3.8282	-1.9429	-3.5333	-0.38566	-0.071391	-4.7139	-2.5233	-5.3212	-4.0608	-6.2829	3.0509	-1.4273	0.91253	2.5926	0.18865	-6.162	0.53005	-6.1786	5.0339	-2.957	-4.0283	-1.7851	-6.1662	-0.93816	-2.4117	0.6394	-2.5484	7.1016	-4.5302	-1.6444	-0.21081
-7.1682	0.21232	-4.3273	-6.7001	-3.2381	-8.4332	-6.7103	-1.7196	1.0985	-4.2864	2.1394	1.4433	-9.3269	-2.1954	-3.6703	-5.3456	0.047317	-12.887	-5.1415	-7.7645	1.4782	-5.8824	-2.7738	-12.274	1.5617	-4.333	-0.88063	-2.6231	0.66477	-3.7579	-5.5352	3.6737	-0.4232	-6.6973	-0.60561	-3.5419	1.4363	-3.8173	-2.5244	-12.912	-6.6908	-1.7609	-3.0644	-4.081	-6.937	-5.7383	2.2624	-3.6164	-7.6908	-6.3552
-2.8206	1.278	2.9632	-1.2857	-1.0279	2.6275	-0.63135	0.68753	2.1162	0.58605	0.64321	0.26373	-7.9082	1.3622	2.5662	-11.041	-1.9411	-0.19387	-2.8863	-6.5466	-1.0209	-3.6207	3.4177	0.60292	-2.0971	-4.2968	2.1034	-6.5388	5.0212	-6.1147	2.5527	-5.5063	4.641	-3.3027	-2.1749	3.3095	-3.4534	4.2267	-3.0016	-2.7501	-5.1268	4.1603	-4.5069	0.55631	-4.8855	-0.93618	1.5762	-3.0775	1.3789	-0.537
-12.073	-10.417	-9.7993	-10.759	-11.607	-10.421	-11.746	-10.126	-10.197	-18.242	-4.3545	-7.1122	-17.452	-8.809	-7.7554	-13.46	-9.0062	-14.107	-8.9535	-4.8999	-16.431	-8.8634	-10.701	-9.8657	-15.634	-11.471	-11.093	-11.695	-13.168	-11.056	-16.359	-9.1893	-8.194	-7.0668	-13.003	-8.0146	-14.85	-14.659	-9.2255	-9.7763	-9.8085	-8.8833	-18.039	-6.5467	-12.137	-13.715	-8.2118	-10.048	-11.737	-10.131
12.589	3.4395	9.4447	0.24802	4.5973	5.4447	5.4077	9.5293	1.0405	3.4616	5.3057	4.9909	7.3611	1.8927	3.5479	-0.65372	-1.6118	4.8195	5.9993	11.739	1.7969	6.022	4.4047	7.4115	6.3594	10.158	7.0511	6.2597	4.9952	4.0384	3.0389	-0.93007	4.6283	13.629	3.1062	1.7322	2.3271	3.3472	-2.6445	13.748	2.4422	5.4098	10.342	9.0485	9.1468	7.5835	4.8395	0.78286	5.585	5.9324
3.8508	-2.455	5.1139	5.1862	2.352	-3.0745	0.29379	1.5036	0.053324	7.6908	-3.2189	3.8816	6.5685	3.2864	1.776	-3.499	4.2561	6.2119	6.3584	-2.6867	6.1239	-2.7155	1.6017	3.169	3.6616	1.2309	1.798	-4.9696	0.16487	2.5782	1.4831	3.8563	9.2656	6.1511	-1.7928	13.022	7.6883	3.0597	9.3049	-0.16694	0.13097	3.7009	-1.6049	-8.9811	5.8815	0.24436	-1.1464	-0.82633	2.1998	4.9133
-2.5549	5.1786	3.4132	-9.107	2.5939	-4.3245	-8.4532	0.93493	-4.4912	0.4397	4.5766	2.821	1.3771	3.3359	0.52433	-0.78004	2.9041	-4.0478	-0.95955	-0.058476	-3.4112	-3.9131	5.0637	1.6276	-2.5136	1.5528	-2.7367	-0.43571	-7.1176	-4.1661	-5.7879	-4.3983	0.97045	1.7985	-0.75062	-2.9351	-1.3377	0.54587	1.0044	-1.3175	2.6566	0.67683	-0.47572	1.7167	1.5041	-3.2917	0.49033	-1.403	3.0298	-1.2768
3.6667	-2.5212	1.0111	-1.4916	-10.536	-7.2261	-3.2693	-3.4505	-5.6222	-1.4456	-8.769	-0.03931	0.60924	-1.6672	-2.8818	-4.6939	-0.59272	-2.3925	0.52938	-1.6551	3.4821	-8.8951	-4.0404	-2.664	-7.7579	-5.3783	-4.188	-4.5221	-7.4142	-3.0189	-3.9618	-11.174	1.3928	-6.7301	-5.3457	-3.014	-1.0701	-5.9138	-5.5127	-0.90504	-9.6432	-2.229	-3.0677	-8.0023	2.8087	-6.7106	-8.6949	-7.6637	-5.0324	-10.642
11.402	-0.1431	3.3784	7.5072	10.413	7.9436	5.2061	8.5317	10.258	7.439	5.0474	5.0406	3.9802	1.4972	7.2129	11.663	8.7934	9.046	8.5768	-1.0942	7.3128	1.3452	10.292	9.5606	8.5037	12.98	2.821	3.6449	11.226	8.8028	16.908	8.2686	7.4966	14.591	8.3156	5.7998	15.531	7.5342	3.3897	5.2775	9.2504	8.8363	3.051	5.1541	11.912	3.9749	14.291	10.02	1.3941	8.9162
-12.642	-8.2256	-11.084	-6.995	-12.942	-6.783	-10.198	-6.7403	-10.5	-8.4515	-13.454	-18.092	-8.4193	-12.126	-9.9822	-9.0205	-11.946	-5.0883	-14.259	-5.9784	-7.6312	-11.91	-5.0745	-13.489	-10.565	-7.2163	-8.8679	-8.6321	-11.831	-12.129	-12.624	-6.8345	-14.431	-10.967	-7.3346	-11.539	-10.565	-12.626	-8.4711	-14.356	-7.1602	-7.787	-14.59	-1.9903	-16.707	-3.9079	-7.504	-13.341	-15.474	-9.0979
-12.639	-14.161	-8.7867	-12.289	-7.9774	-15.405	-9.5892	-9.6706	-14.396	-10.753	-15.367	-11.25	-9.0939	-13.887	-15.104	-16.771	-10.624	-12.427	-16.808	-9.7204	-8.2747	-14.303	-10.237	-11.411	-14.414	-15.91	-11.33	-9.0084	-20.071	-12.691	-15.169	-5.8237	-11.493	-22.325	-16.829	-19.81	-13.893	-10.647	-17.521	-15.16	-11.785	-9.4825	-12.061	-6.2552	-14.371	-13.306	-17.535	-14.518	-12.14	-14.618
-1.0397	0.86988	-1.3424	2.9818	-1.1752	-0.93473	-2.8406	4.6331	3.4087	1.6829	6.5533	7.8455	7.0981	-3.7763	-2.5523	-1.8451	0.12981	2.0917	0.02909	5.2693	-0.016592	11.085	5.1986	3.529	0.64326	2.0634	-7.5485	-1.8165	-2.5588	3.3261	4.2897	2.2351	-3.2102	1.4345	6.4362	6.7664	-2.7115	1.7992	4.2095	1.7717	8.1313	-3.1601	0.45265	-3.3565	0.70758	6.315	3.6779	3.8621	1.6701	-3.628
-10.719	-17.869	-17.615	-9.5536	-10.613	-12.524	-14.189	-10.725	-13.493	-13.142	-6.9701	-16.699	-14.146	-10.569	-21.413	-5.8113	-10.408	-7.8574	-5.4068	-16.215	0.14447	-7.9346	-12.047	-14.845	-4.57	-5.8542	-14.316	-9.7826	-18.717	-7.9201	-11.788	-10.787	-8.561	-10.68	-5.0237	-8.0728	-6.8917	-10.741	-8.5265	-11.491	-12.175	-10.173	-2.5008	-6.8107	-12.075	-15.623	-8.5072	-12.982	-8.3618	-9.6478
-0.8933	4.4665	-2.1775	-3.5333	-3.6864	6.1929	3.9779	1.5804	1.564	1.1255	-4.9074	-1.7992	-2.0276	2.109	0.38045	-3.8626	-4.1659	4.2771	-3.186	1.5046	-5.2575	0.21553	3.5926	5.9942	1.1895	-3.7596	0.28184	-8.1419	0.34047	1.9328	-0.30238	0.50616	-4.7158	-1.2642	2.0842	-4.2333	-0.64502	1.3632	-4.627	-2.2529	2.6215	-0.46578	3.1271	0.60305	2.1941	4.4016	2.3504	-0.88814	-1.8146	3.0058
1.7115	-1.4137	0.74348	-5.5125	-2.2794	-0.76052	5.883	3.9231	-4.2986	3.2788	3.4399	1.3741	-5.2902	-4.0139	2.9324	-0.30009	-3.3932	0.64633	0.13225	0.81421	-1.5189	-1.6198	-0.36948	-2.1122	11.29	-0.49571	0.017494	1.0968	0.99828	-6.261	8.3961	5.4131	5.171	-0.040271	2.9502	0.39999	3.5511	-6.877	1.523	-1.3357	-0.066609	1.5991	-5.1288	1.647	-2.167	2.6366	2.0078	-3.4429	11.567	-3.4031
-7.8562	-4.4516	-2.4643	-2.6211	-9.985	-6.7355	-7.1098	-2.0343	-0.057189	-8.5582	-9.1704	0.48436	-3.2753	-2.2637	2.7246	4.9113	0.13678	-8.8734	-6.4634	-7.0839	-3.2221	-7.7443	-1.0858	-0.38163	-4.9611	-2.3306	-6.0841	-3.7003	-0.76351	-2.08	-9.7925	-3.5145	-2.9521	-10.01	-3.3793	-4.9787	-0.87778	-1.1819	-7.5627	-10.564	-5.5998	-1.8917	-5.6534	-6.872	-5.0196	-4.7535	-0.93142	-0.83592	-10.799	-0.45188
7.0541	-2.6573	0.25219	3.187	6.7558	4.507	-1.6267	9.3831	6.5729	-1.2254	-0.20458	1.3473	-3.7092	6.254	-0.81891	5.1311	2.4084	-2.1085	2.852	0.48581	6.6236	4.7551	3.0263	2.6689	0.55066	3.2843	8.5097	1.7664	5.8966	-2.7518	-2.7389	9.0586	0.23677	2.6076	3.5312	1.7136	-2.1812	2.7312	6.9883	5.3569	1.4724	-5.3716	-0.13428	2.6328	-0.62776	1.9846	2.4543	3.9156	2.6138	-0.90703
-24.25	-13.137	-14.13	-19.717	-5.2068	-12.244	-13.95	-14.46	-8.5101	-12.068	-10.43	-3.4822	-10.888	-21.191	-13.542	-18.873	-10.961	-7.2463	-9.3833	-23.084	-12.963	-18.01	-13.721	-16.325	-9.3867	-17.835	-16.832	-8.3276	-15.25	-14.511	-12.724	-9.6356	-14.432	-14.92	-10.945	-8.2856	-14.353	-13.914	-11.776	-12.616	-9.9119	-16.063	-11.224	-13.472	-15.511	-12.81	-10.213	-10.572	-16.286	-15.255
-2.7675	-2.8308	-10.073	-8.2409	-1.3002	-3.7815	-7.5051	-4.6632	-5.5723	-3.2829	-6.4684	-1.305	-0.51811	-1.4936	-3.9853	0.16265	-1.6933	-1.8827	-7.4279	-5.5459	-6.9632	-4.9118	-5.9989	-2.0205	1.7766	-3.0551	-7.4806	-6.6743	-0.92062	0.96026	2.5132	0.55765	-7.1073	-10.187	-1.3792	-2.9632	-4.2066	-2.6549	-5.9658	-1.8309	-6.0132	-3.824	-3.3741	4.2235	-5.4076	1.3382	-5.3983	-7.8747	-2.4527	1.4839
5.636	8.734	3.211	0.94415	1.3536	13.348	6.5215	-2.2285	11.158	4.5865	4.2966	4.2121	9.863	9.3795	-5.7906	0.092802	5.2701	4.5214	3.9682	0.88144	4.5966	7.2894	11.022	4.5166	4.1866	3.1301	2.89	5.7817	4.349	-2.5407	6.076	8.0486	5.6948	3.1726	10.96	2.5911	5.3546	5.9784	6.8354	9.5378	5.8905	6.5783	7.6394	3.5981	8.7328	3.0231	6.2573	7.477	3.4044	12.023
11.062	2.2502	1.9577	4.2226	5.0233	17.555	11.661	7.1757	7.1543	4.8738	10.802	9.7811	4.6726	9.8546	1.5918	5.8946	4.2359	9.3805	3.0231	14.154	6.3584	4.5471	2.9027	7.0522	13.18	7.1543	7.5563	14.749	6.8759	1.3828	2.4922	4.1932	-0.0028415	7.2844	8.9015	6.6048	8.7129	6.249	10.698	-1.413	9.3099	-0.59919	6.4577	4.487	8.7309	5.695	4.7601	5.5483	12.609	7.5295
8.1111	3.2504	4.7232	10.298	8.9492	8.0447	11.073	8.2767	7.0339	3.3535	12.404	15.054	6.4706	13.893	7.7928	8.617	8.2282	16.353	4.8456	9.0972	10.037	7.9887	6.3017	2.4543	12.486	4.2718	9.8327	3.207	15.333	4.9986	11.502	-0.29503	6.7986	8.8915	5.5562	8.3987	7.0777	12.495	11.67	9.2171	4.0352	10.128	6.9576	15.06	5.1643	10.665	7.8199	9.5196	6.1903	11.258
2.8266	3.8696	7.1241	3.0117	6.6102	7.1756	-1.3191	2.1525	-0.16602	-3.294	3.9068	2.0555	6.4912	-2.9662	1.8835	2.0224	-1.511	-1.0371	3.5768	-1.1463	0.88004	3.9577	-0.72059	-2.2096	2.1721	-0.1109	1.9459	0.99173	0.32273	3.3172	3.4804	6.6989	0.73918	0.52513	1.1032	-4.1526	4.9909	-4.7781	-4.4754	9.8449	-2.5122	-1.788	2.4351	-0.26484	0.52823	-0.12345	5.5793	-1.2046	5.0616	4.8945
-7.2033	-17.83	-6.9867	-10.024	-3.4957	-4.2627	-3.4935	-4.9539	-4.5709	-9.0206	0.78775	-5.6132	-2.7481	-1.682	-7.665	-4.8436	-4.5294	-1.9648	-0.98862	-5.8248	-8.2028	-6.3504	-4.565	-9.3792	-2.4191	-5.9741	-2.0003	-1.8918	-3.6641	-6.0483	-9.8279	-7.0854	-2.7485	-2.2526	-6.4488	-0.5303	-0.8304	-10.822	-7.0105	-3.1234	-13.231	-7.1979	-1.7162	0.58363	-4.6019	-8.5875	-7.508	-5.9253	-5.3505	-8.1474
-1.9538	-3.1545	-3.2941	-2.7243	-3.8807	-1.0025	0.030357	-7.9028	-10.538	-10.858	-6.7949	-3.76	-0.081204	-7.9641	-3.5652	-10.362	2.1866	-8.1582	5.6818	-2.9764	0.3951	-6.6903	-0.955	-2.4233	-1.6422	-4.6633	-2.9618	1.5286	-5.728	-1.2543	-3.8898	-3.2247	4.0135	-7.5602	-8.2287	-1.4927	-3.9803	0.19161	-3.8756	-2.1536	-6.8625	-7.3569	-1.6678	-4.4311	-5.7545	-2.712	-0.23095	-0.68391	3.3167	3.7952
-8.0074	-3.2573	9.2982	5.6656	-3.7911	-2.914	-6.8118	0.99583	-5.204	2.4196	5.1397	-4.5007	1.7945	-1.3417	0.24807	-4.5869	-0.16387	1.684	-1.4336	-0.96609	-4.0611	-8.3216	1.5343	3.9144	-6.6919	-2.5121	-3.4516	0.96434	-4.6962	-9.035	-0.26705	-0.10932	4.765	-2.0583	0.29067	4.2737	-4.9213	-4.5145	-8.6599	-3.5626	7.6404	0.060421	-2.9628	-7.7503	-2.745	-1.1763	-0.60257	-7.2015	-0.50975	-10.659
-20.714	-22.862	-22.767	-18.83	-19.037	-23.535	-24.649	-29.839	-23.186	-27.346	-22.413	-24.326	-27.88	-16.888	-23.295	-22.053	-24.803	-28.928	-19.81	-27.258	-19.284	-20.769	-26.144	-18.653	-23.711	-22.163	-16.535	-24.872	-28.966	-20.631	-20.125	-19.758	-24.03	-21.522	-16.879	-23.564	-26.606	-22.047	-21.8	-22.126	-22.951	-24.536	-16.36	-13.283	-26.265	-16.586	-22.799	-30.336	-26.239	-20.531
2.038	5.1864	-2.7096	4.7267	2.0969	3.2491	-0.43551	4.479	8.3719	1.6373	3.6907	2.7559	9.1759	-2.604	-5.9187	0.048333	5.5429	0.31159	-0.85882	-1.0544	-0.06013	10.376	-3.7812	4.6278	2.8217	2.552	2.336	3.4957	4.1529	1.427	3.4294	-2.5468	-5.045	-1.2138	-5.0279	0.19683	1.7774	0.6196	1.8686	1.2502	5.3969	5.0562	3.71	0.82665	3.5433	2.9706	-0.90179	4.3705	5.2539	3.5963
-4.0739	-1.4895	-6.2317	-0.39204	-4.9625	1.9946	-0.54322	1.7039	-4.808	1.5344	0.83754	-1.7566	-7.6086	5.1866	2.9171	-0.54145	7.4822	-5.4059	-4.0697	1.3392	1.8482	1.4207	2.2578	-5.7993	5.5035	1.3405	-2.239	-0.48918	-2.6516	3.1286	3.8025	2.1579	5.9176	4.6338	1.3047	2.4293	2.2759	0.36882	-1.2764	-3.2818	-2.5263	-1.7287	-3.6109	-0.32991	1.8689	-7.2085	-6.0987	-0.81966	1.7184	-0.34299
-7.1747	4.7494	-0.64414	0.25238	3.3356	-0.25519	5.4615	-2.6753	2.3928	-2.7403	-3.8407	3.0403	0.48798	3.6995	-0.2825	-0.13054	5.842	-0.54444	3.0749	-5.3617	1.8044	2.4777	3.5722	-2.2118	3.7733	-2.2732	0.090492	-0.35032	2.0352	0.56733	0.99785	4.4117	3.1356	5.3023	0.978	-1.6472	-0.77561	-1.4342	-0.42729	2.4528	-6.4835	3.9288	2.2894	1.5399	-1.7396	1.9246	1.7506	4.471	0.32226	1.9913
1.028	-4.5004	-2.0882	-4.1003	-0.90053	4.3852	2.2639	-0.65149	0.0025571	-0.7524	-0.38438	6.6346	-0.80571	0.73079	-0.42516	-4.2943	-3.7899	-5.18	2.6137	-6.5437	-0.20164	-5.6181	-8.0779	0.6965	0.46678	-2.1201	2.7083	1.2355	-9.8568	-4.9296	-5.2321	-3.2376	4.0941	5.724	-2.7613	0.075824	9.8974	-0.78224	-2.1834	6.0776	-0.63873	3.3024	-5.0459	-5.9714	1.7742	-0.60621	4.3874	4.4556	0.71853	-8.7079
-18.871	-16.649	-25.639	-15.591	-21.991	-20.323	-26.797	-23.885	-20.949	-28.062	-16.612	-24.188	-22.865	-26.468	-24.575	-20.819	-29.457	-21.69	-20.339	-24.603	-23.219	-25.761	-19.579	-22.439	-20.213	-19.409	-14.699	-20.467	-22.407	-23.449	-22.635	-19.528	-16.043	-17.371	-20.216	-27.067	-23.804	-16.714	-17.386	-27.78	-17.949	-28.295	-20.252	-19.867	-22.452	-20.431	-17.757	-14.52	-17.435	-25.307
10.34	11.793	2.8514	1.7531	2.7898	14.354	14.009	5.6044	9.8001	2.2684	7.6175	1.4836	13.501	6.2448	4.1959	3.2499	7.6798	8.8092	4.2295	10.151	9.5526	14.066	17.286	12.157	11.181	9.0315	8.4392	3.3588	5.4968	8.6652	7.9475	4.1183	3.9413	6.9635	-0.52484	9.4143	2.6132	10.058	12.045	9.0563	3.4612	5.7405	4.6878	10.744	2.1855	6.1156	7.708	3.5796	13.731	5.0251
-3.85	-8.2334	-2.7153	-2.8033	-0.03932	2.2215	-1.5363	-7.0907	-3.7944	-8.9612	-2.5854	-7.3757	-4.9339	-4.906	-1.5224	-5.847	-1.9984	-1.2612	-12.354	-6.0713	-1.535	-5.8203	-6.2577	-0.3824	-8.2133	-5.0521	-9.4321	-4.2302	-5.9258	-6.2083	-5.2029	-2.0255	-7.7589	0.27782	-2.0296	-4.4419	-2.631	-1.3793	-5.5562	-6.5327	2.0179	1.0421	-5.4299	-6.622	-5.3438	-4.0101	-1.7012	-6.5066	-4.3101	-9.5161
5.3373	7.1213	9.7084	6.5175	3.9996	7.0365	2.5273	3.82	7.4993	9.4628	11.443	12.297	4.9315	7.236	10.092	7.124	12.078	8.3247	9.0338	9.2014	5.6374	7.6879	4.1759	5.912	5.215	12.329	3.0972	6.7033	2.4268	9.9996	0.67091	7.4034	7.6737	0.58421	8.7844	3.0818	3.1653	7.5142	9.9771	5.2264	1.9313	7.8564	6.7146	9.2333	7.0969	4.7989	9.1941	5.8488	1.9102	6.7176
-17.184	-15.225	-13.11	-9.5135	-19.318	-25.987	-18.128	-16.085	-19.657	-12.638	-13.102	-14.945	-18.11	-12.291	-14.232	-8.8038	-16.496	-17.356	-20.844	-16.155	-13.145	-11.043	-18.612	-11.744	-10.49	-15.31	-14.291	-15.882	-16.56	-10.703	-15.299	-16.113	-16.248	-16.225	-9.7668	-14.891	-11.895	-5.4276	-13.362	-10.389	-7.5957	-18.374	-15.03	-12.122	-21.961	-13.287	-16.27	-12.62	-9.97	-14.754
-28.711	-19.034	-23.263	-19.963	-18.961	-22.845	-14.708	-21.752	-16.903	-21.781	-18.889	-20.948	-21.139	-21.145	-24.089	-20.958	-17.985	-20.643	-20.299	-21.532	-19.671	-18.281	-14.245	-18.616	-22.459	-21.642	-23.013	-23.948	-26.215	-21.719	-22.367	-18.894	-25.454	-24.999	-26.076	-27.943	-21.54	-21.941	-14.855	-23.025	-18.57	-25.556	-25.989	-12.81	-15.219	-17.231	-17.997	-13.167	-23.59	-20.543
-21.585	-19.661	-22.221	-23.876	-24.478	-28.315	-26.315	-26.686	-25.396	-17.623	-19.942	-23.742	-21.382	-20.11	-20.467	-23.957	-20.134	-16.94	-17.333	-20.863	-19.074	-15.891	-18.94	-23.578	-18.891	-26.499	-20.643	-19.499	-14.954	-24.514	-19.241	-21.161	-22.31	-18.517	-13.797	-21.543	-21.573	-17.847	-28.507	-24.328	-16.599	-22.464	-16.094	-23.667	-22.227	-10.999	-17.659	-21.021	-18.689	-19.56
-0.089846	1.5796	5.4303	-1.0516	3.9029	3.213	2.6749	-0.52936	3.7857	-3.7023	6.1782	6.2396	0.78133	-3.4805	7.3539	5.3875	2.166	0.51415	0.97678	0.022601	1.9715	-2.1823	4.2516	0.27955	2.5001	9.8062	3.5581	-4.6577	4.9155	-2.4402	1.0306	7.3389	-1.3121	1.2085	3.2197	3.3781	7.6915	-0.45858	13.838	3.992	1.2518	-3.491	7.429	8.2231	1.9044	1.7351	6.3591	-2.1872	0.51415	5.8856
-5.6171	-5.6232	-6.0937	-11.124	-8.9696	-8.459	-2.8884	5.3471	-3.4122	-4.4143	1.3325	-6.5229	-6.2807	-2.1885	1.3805	-3.8409	-3.8268	-5.0604	-0.87139	0.93761	-8.0347	-0.50745	0.58547	-6.1374	-2.5985	-2.7805	-10.176	-6.4325	-3.4953	-1.1308	0.06115	-7.5411	-6.8348	-5.4489	-4.6303	-5.2633	-4.4361	-3.7111	-11.589	-5.649	-0.96468	-4.974	-1.4365	-2.5432	-7.7871	-8.809	-8.7603	-7.8178	-8.7539	-2.6679
-11.478	-8.2302	-3.4571	0.46289	-8.6672	1.7601	6.2763	2.6032	1.7056	-2.0467	-1.0305	-0.11139	-2.6356	-5.0564	-2.1415	2.4722	2.2698	-8.2476	-2.5411	-2.8521	-5.9058	-0.23281	1.4858	1.639	-8.542	-3.6533	-4.8618	9.1359	0.060895	-8.2235	-5.1113	-1.8053	-0.066565	-4.9605	-1.0055	-2.1376	-7.2267	-0.010496	-3.2624	-1.0024	-1.0292	-9.2306	-9.3704	-3.7438	-0.83514	2.3365	-1.1495	0.77172	-3.454	1.7577
-21.564	-24.17	-14.19	-18.312	-20.479	-21.633	-16.944	-21.361	-20.361	-32.962	-21.049	-23.831	-18.354	-24.184	-17.057	-23.956	-20.324	-21.814	-22.305	-15.557	-21.391	-20.349	-21.688	-21.362	-21.344	-18.807	-15.195	-21.742	-19.559	-19.084	-19.92	-12.223	-23.679	-27.472	-19.849	-18.861	-22.857	-15.446	-24.637	-22.698	-22.222	-22.25	-15.197	-16.694	-22.846	-20.616	-21.789	-18.225	-19.149	-20.773
2.5701	-5.3588	-7.6461	-7.0397	-0.71861	0.64688	-3.8175	-6.3153	-0.85935	-8.3486	2.5217	7.6095	3.0059	1.5123	2.5319	-2.5147	5.3275	0.54252	0.46087	-7.8343	3.6022	-5.581	1.9311	3.8675	-3.7022	-5.2903	6.535	-4.8989	-2.0162	-1.8305	-4.7531	-8.0674	-3.6544	-4.14	-3.4013	-0.82601	-2.1731	-6.0848	-4.616	-0.67967	-2.684	-0.5046	-5.1159	0.99415	-7.4961	5.0934	-4.629	-11.517	-0.079518	-7.247
3.1667	-1.6176	3.297	-1.1272	1.4182	5.5828	1.6804	-1.3037	4.9944	7.2122	2.3821	-0.095187	6.5756	-1.7802	4.6153	3.4314	2.4465	4.8668	-0.18805	0.60842	4.9182	-4.9478	7.1375	4.552	-6.5169	1.9203	-1.0801	3.0193	-4.8038	7.8987	0.016104	3.2124	7.6528	1.9587	-6.0037	2.6778	3.8839	1.8478	-1.4952	-0.39559	1.3387	2.3675	-1.2678	0.29257	0.67286	-1.8851	3.9147	3.4418	-1.1163	2.9886
-10.209	-10.053	-4.3475	-8.4994	-7.6193	-5.445	-8.365	-10.699	-6.6324	-4.7933	-9.9498	-9.2665	-10.091	-9.7598	-10.888	-9.3244	-16.622	-19.059	-5.4913	-9.4691	-5.4084	-10.803	-6.9531	-13.552	-13.8	-13.13	-8.808	-8.652	-13.225	-9.1253	-6.861	-3.6209	-9.1398	-14.698	-6.9463	-5.7161	-17.538	-6.8465	-13.745	-17.323	-8.329	-7.0023	-12.194	-12.567	-11.979	-12.258	-3.793	-12.52	-12.09	-8.6239
0.53572	-0.74409	-5.664	-3.9285	-1.9593	-2.0664	0.23808	0.26298	-2.372	-1.18	-3.69	2.8061	3.2911	2.5108	-2.7901	-2.553	-7.1972	4.2118	-2.5956	0.35756	5.7429	0.61858	-1.6268	-4.3321	-6.2667	4.261	0.22069	0.2614	4.5988	1.5196	-8.3928	-1.7217	-3.4727	1.6036	0.77222	-4.697	-7.9769	-4.2541	0.6088	1.1428	-6.8056	0.32806	9.6817	8.0187	-1.4103	-0.76846	-3.706	-2.6376	2.3656	1.8041
-2.7701	0.26258	1.5593	0.64386	-1.8872	1.0324	-6.7223	3.6868	-6.3283	-2.1003	0.26421	-0.36774	1.1814	3.8537	3.6316	-1.9614	0.44225	2.5147	4.4357	0.49398	-5.0775	1.1196	-3.5076	1.1859	4.3862	-0.48736	-2.4726	6.9944	-0.60843	2.8264	6.4086	-0.59208	1.6357	4.4118	-4.0472	-1.2079	0.84103	-1.3302	-3.1638	-1.5946	-2.1683	-5.7251	4.699	-1.0431	8.4865	0.83399	5.233	-2.5039	1.7586	5.9284
-2.3682	-4.4296	-8.5617	0.38173	-2.0623	-2.7361	-0.9645	-6.5807	-10.821	1.4406	-3.772	-6.7148	-5.2329	-3.8369	-6.1081	2.99	-2.4563	2.7684	-6.4912	-5.2798	-4.6979	-9.3872	-6.8168	-6.0292	-4.8531	-0.20304	-6.3887	-4.3846	-1.6037	1.2265	3.7572	-5.9219	5.2975	-0.68783	-2.626	0.87745	-2.8335	-3.9404	1.8417	-3.098	-2.9424	0.30981	-0.47443	-8.186	-2.6103	-3.682	-1.5431	-0.72482	-2.149	-2.9509
2.5674	8.9788	4.0026	3.6174	3.7778	3.9861	10.715	-0.55619	4.5631	-1.3635	5.2586	6.0603	0.90871	7.4784	1.264	-0.5017	6.5128	5.9172	3.9036	13.288	5.1194	1.802	-0.15531	7.4693	7.5894	1.551	5.6595	15.676	2.939	1.698	4.7289	5.9398	12.017	8.6374	7.022	2.5796	-0.69132	8.4328	8.515	8.5037	4.365	7.4788	4.7008	7.4901	3.8119	8.795	4.5446	13.208	13.064	0.80526
-26.258	-17.578	-21.557	-27.747	-17.686	-26.426	-19.011	-19.384	-20.3	-23.194	-19.511	-19.947	-32.737	-19.769	-25.762	-29.108	-24.852	-27.609	-23.157	-20.618	-23.963	-21.518	-26.862	-19.454	-19.095	-23.258	-24.881	-23.678	-26.769	-19.083	-18.709	-24.928	-15.282	-20.122	-18.743	-20.113	-23.901	-23.376	-27.063	-22.05	-27.916	-27.941	-20	-20.699	-23.743	-22.42	-25.301	-29.376	-24.872	-25.602
8.2783	4.7849	4.6039	1.0942	2.1734	2.1194	4.0505	-4.4228	7.6037	-2.7958	3.3726	6.9409	-5.9656	2.301	7.3825	2.165	3.5665	3.5981	-1.6485	4.3161	4.4282	2.9762	4.8711	-2.6683	-1.5952	4.2222	4.8824	0.18519	1.2868	2.6052	2.11	-0.26095	-1.5171	-0.56386	6.4003	1.4916	6.6985	1.4015	2.7265	2.7754	1.4346	2.4304	1.4123	1.9071	-1.819	5.9262	-4.5701	4.3706	0.61732	2.9577
-12.473	-18.461	-17.74	-11.733	-13.563	-6.574	-12.175	-16.28	-13.602	-10.898	-10.306	-11.119	-10.222	-12.192	-16.022	-22.829	-20.35	-13.676	-11.087	-9.3014	-10.383	-5.9329	-12.367	-6.372	-12.844	-11.726	-15.491	-11.695	-10.536	-16.11	-2.7294	-5.4344	-5.1095	-11.97	-12.38	-9.883	-17.559	-11.77	-13.13	-14.619	-10.733	-6.2121	-15.809	-7.2607	-10.502	-6.8513	-9.5201	-12.364	-10.537	-15.282
12.514	5.8105	9.0049	3.2245	11.311	5.8766	7.5798	4.5541	5.3665	1.7378	10.932	6.1639	6.9959	0.99235	2.7476	3.7127	5.5593	9.5391	8.5591	8.313	3.9193	3.2559	8.0986	3.785	6.7805	11.315	7.0806	7.9648	2.9239	8.2059	6.1978	11.062	7.4189	10.814	1.727	9.0076	5.1748	4.5899	6.6446	7.9479	10.184	6.2539	5.734	13.251	8.3687	12.275	2.4404	7.1705	5.0086	1.4138
-9.7982	-1.5756	-5.0871	-7.1335	-7.734	-0.87529	-6.9506	-6.222	-1.4611	-5.7157	-13.853	-3.8562	-8.0811	-4.7495	-0.68055	-10.854	-5.9804	-6.4544	-8.0653	-11.163	-6.5049	-11.29	-7.9549	-13.117	-3.9001	-6.2524	-5.9775	-1.2648	-6.9421	-3.5787	-6.9897	-1.6999	-7.0881	-1.5039	-1.2541	-2.7057	-5.5171	-10.553	-2.2692	0.67266	-5.4842	-6.9386	-1.6057	-5.7482	0.56033	0.26291	-2.5602	-4.4335	-9.7575	-10.413
5.3431	2.5095	3.9759	4.2831	1.0561	8.469	3.6986	9.0025	6.0563	11.125	1.695	2.5456	5.6582	3.3284	-6.2815	5.3989	6.4401	6.1291	5.3472	7.8007	-1.565	10.237	6.1907	-1.7559	10.137	8.5456	2.8904	5.3576	1.2999	3.2674	10.005	3.1284	5.2267	0.7585	5.526	3.9356	3.3827	7.633	5.5892	9.2033	7.5739	9.4639	1.7444	1.7687	-0.55662	5.6216	11.817	4.7532	7.44	4.3199
-2.5543	-9.3897	-2.0207	2.1037	-5.0986	-7.6819	-7.0155	-2.9103	-6.1584	-3.7874	1.8802	-0.92658	-2.2268	-3.8678	-10.847	-7.1547	-2.4794	-7.8419	-3.7375	0.032416	-0.67524	-3.1989	-1.9475	-0.22546	-1.9755	-5.1759	3.7378	3.9048	-2.5951	-3.5591	4.1137	-7.5238	-0.45939	-1.1027	-5.2532	-5.4583	-2.044	-2.4509	-2.3769	-1.4959	-0.5251	3.2857	3.8587	-1.0536	-2.9854	-2.5021	-9.6604	-0.10288	0.86015	-1.6811
6.2752	10.237	11.981	10.632	4.6907	9.325	3.484	10.087	8.4057	13.583	13.411	10.507	7.0737	6.9713	11.817	9.0418	14.709	7.7789	9.1935	14.685	10.7	2.4955	6.2941	14.455	11.715	13.994	8.9979	2.326	16.573	6.7958	10.323	12.267	15.985	10.981	9.2734	7.9307	8.5775	9.8927	6.9517	13.995	17.143	11.831	9.8795	7.1188	6.6037	12.534	7.5909	11.945	7.2374	7.1357
4.308	7.896	-1.0327	-3.8661	1.7565	-4.9637	5.1999	3.7433	-3.0792	-5.2926	0.096134	-2.9711	-1.5676	-0.9782	1.2664	-0.574	-3.3373	-9.2703	-3.1331	-3.6631	4.1175	-2.5068	-5.2629	-2.1219	-2.4287	-1.1648	3.1414	-1.4459	-2.1634	3.3763	-10.031	0.56166	-0.77513	-5.4629	3.343	4.5855	3.3464	2.9678	-7.7283	-0.16388	-0.87608	-4.2699	3.0383	-5.7507	-3.4428	4.5136	0.31204	2.3403	2.3011	0.66573
-16.081	-19.959	-19.355	-12.722	-10.551	-15.378	-19.528	-13.352	-17.897	-20.868	-13.362	-16.335	-13.805	-11.37	-13.841	-16.637	-12.293	-13.444	-10.745	-17.612	-15.983	-18.604	-13.463	-19.134	-14.119	-17.273	-14.868	-17.484	-12.456	-8.358	-13.72	-12.34	-14.943	-13.868	-14.567	-18.625	-18.618	-11.429	-14.471	-14.902	-14.834	-16.118	-8.3466	-18.688	-14.712	-14.112	-16.923	-17.267	-16.709	-13.672
0.55321	-3.2723	3.4121	-9.7334	0.56356	1.8132	1.5548	0.50846	5.2082	-2.3846	-1.0169	-3.9776	0.84199	-2.386	1.4647	-4.8577	-5.9744	6.3903	-7.9076	-2.098	-1.3458	-7.1222	-1.0268	-3.349	-2.4787	0.032499	2.0308	-4.4023	-2.7111	-0.47795	2.1605	-1.0347	0.70281	-8.8863	-10.89	-2.6295	-4.9159	-3.8919	-2.4565	-7.3273	-7.8409	-0.26866	-0.91165	-8.7489	-4.5825	-7.1624	-4.5812	-7.8697	-0.37736	1.8262
1.2337	-7.139	-8.118	-11.501	-5.9844	-6.5873	-11.332	-0.13227	-14.863	-4.6243	-11.462	-4.449	2.2992	-13.653	-8.784	-7.5171	-11.258	-5.7716	-4.1596	-8.3313	-8.5698	-2.4365	-10.647	-8.2146	-7.9573	-14.823	-5.5733	-7.811	-14.278	0.70947	-8.5053	-5.1545	-8.1081	-3.6954	-2.7861	-7.0518	-4.6674	-7.4663	-10.571	-11.28	-3.4855	-12.495	-7.1244	-9.3809	-5.7136	-2.8033	-5.8235	-4.0798	-4.7792	-8.3055
1.0871	-6.424	-4.0499	-7.6197	-7.971	-8.1797	-1.1754	-1.5696	-4.8358	-13.48	-6.6983	-13.364	-5.4616	-2.4281	-6.1297	-12.92	1.0465	-9.781	-9.3542	-9.8995	-11.23	-8.7193	-6.736	-10.221	-4.1788	-2.715	-7.7181	-9.4666	-3.9505	-7.7292	-7.909	-8.839	-5.8711	-8.2941	-6.4844	-2.8133	-6.9108	-5.6388	-11.055	-3.0318	-10.408	0.66905	-10.257	-1.756	-5.1335	-6.2589	-11.996	-4.8585	-0.99298	-4.9956
-0.095222	2.5689	0.682	0.56732	-6.9868	1.626	0.90892	-3.2961	5.6571	-0.062692	-2.4253	2.715	0.48481	-3.1316	0.24288	1.7972	-1.5455	-0.56238	-2.0414	-0.16082	1.7158	-8.7247	-2.0399	2.4279	-0.69088	-4.6876	1.7224	-1.9822	-4.2137	-5.652	4.3871	-0.42666	1.1148	4.6598	0.53261	-0.18469	2.8285	2.288	-1.4165	4.8427	1.0494	4.9186	-0.4978	-0.71684	-1.2832	0.60777	0.14667	1.5377	-0.4942	3.8484
-2.2329	-1.0863	7.2652	-3.7695	0.99564	9.0682	-1.7987	0.21164	0.53273	-5.9466	-0.24083	3.8035	-1.1584	-3.0446	4.3064	-1.5653	-4.9399	-4.1764	-5.1387	-1.7025	0.51579	-0.020508	0.014134	-2.4166	-2.6088	0.34532	0.89095	-4.6105	-4.2777	1.6024	-2.0096	0.8289	-0.42996	-8.0482	-5.6613	2.8752	8.0221	1.7263	-7.7482	0.11665	-2.1973	-2.7191	-3.6334	0.64071	-2.1841	5.9306	-0.58879	2.1042	-3.557	0.52637
-4.0051	0.90097	-0.95969	-3.4695	6.4501	-4.5124	-3.1175	3.5743	0.27341	-6.0801	1.7927	-9.3131	-8.0977	-3.6889	4.4929	-1.2317	-3.5929	-1.1064	-0.17005	-1.7138	5.3684	5.0052	-3.5266	3.8375	0.94865	-5.8537	-5.0082	-6.596	-4.4017	-7.0554	2.3827	-1.5797	-0.73832	-3.8056	-6.8349	-4.542	-3.2016	-2.8402	-6.8533	-6.0173	2.1787	-1.6884	-6.4891	-1.8488	3.9845	0.022082	-2.3763	-6.8045	-0.30345	-5.2708
-1.3431	-1.548	-1.5098	0.92768	-6.8052	-6.7034	-8.5266	-4.8702	-6.3647	-2.1457	-3.2149	-6.1124	-8.5572	-10.54	-6.6848	-9.9476	-3.9485	-2.8913	-3.5279	-4.5551	-1.7851	3.4467	1.2982	-7.4502	-6.1834	-2.2753	-3.0736	-1.9688	-1.5242	-1.253	-4.5826	0.38732	-3.2855	-2.5308	-4.5921	-13.218	-0.53798	-8.7235	-3.1483	-9.9712	1.1681	-3.525	-1.0404	-7.4506	-3.6996	-2.7113	0.81348	-6.7205	-0.36302	-6.6272
1.516	-3.999	3.6081	1.2162	2.6861	5.8979	0.73089	-7.7374	1.3555	-0.51263	0.77297	-3.8423	4.7467	-10.007	-0.035948	-0.98734	-2.4566	-2.7266	-6.1588	4.8805	-11.824	-2.1237	4.8363	1.1938	-4.022	-4.0681	0.49711	-3.8315	-4.3456	-8.9536	4.153	-3.8004	-6.8368	-4.2501	0.036841	0.82123	-3.6572	-4.3031	-3.0865	-0.33802	-2.2942	0.27476	-3.548	-7.3892	2.0181	-5.9025	-5.4025	3.752	-11.54	-1.6805
-8.889	-17.427	-6.13	-13.441	-12.59	-17.226	-13.743	-16.006	-10.119	-12.423	-10.359	-8.236	-15.873	-12.069	-12.388	-14.939	-16.399	-16.468	-10.177	-12.961	-16.142	-10.878	-12.605	-11.514	-6.6233	-15.199	-16.062	-9.3103	-21.834	-17.24	-9.1718	-16.426	-11.827	-12.903	-14.396	-12.92	-8.2624	-8.4802	-13.763	-11.41	-17.568	-16.097	-16.336	-11.828	-6.5032	-10.827	-17.331	-18.411	-8.2155	-11.772
3.1024	-1.2698	0.61338	-2.2087	-1.1988	1.4737	4.8792	9.6907	7.8743	4.0249	2.8762	0.56611	2.2223	3.2226	-0.35935	-7.556	4.9551	-0.84644	2.0463	2.3082	6.8356	2.9365	-1.6506	3.1789	-0.67302	4.2416	4.9987	7.9703	-0.28273	-3.525	-0.50403	1.9395	13.13	7.8385	-4.3025	0.67561	1.9389	-2.2857	-0.88747	-2.4856	7.1521	5.3648	-1.3557	-0.76321	3.0943	-3.369	1.4868	2.6254	3.68	1.6272
-5.2524	-10.383	-3.9215	-4.927	-11.93	-2.0602	2.2643	-1.2025	-3.6601	3.5453	-2.4046	-7.0517	-3.9582	-5.6576	0.45409	-5.7439	-6.882	-3.281	5.2913	-4.7801	-2.2233	0.24577	-5.1205	-1.0609	-4.5397	-1.8361	-4.0952	-6.1796	-6.7061	-8.7424	-1.518	-8.7953	-1.3526	-4.8437	1.7949	-7.4306	-4.2653	-6.7985	-1.908	-2.5148	-0.88535	-5.6242	-7.5362	-6.4253	-1.5747	-6.1323	-4.9816	-1.0784	-4.081	0.39958
-7.423	-3.0234	-5.5101	-3.8479	-0.29294	-5.2799	-2.5932	-6.2798	-0.50214	0.31745	-5.177	5.0111	-2.9071	3.2835	-0.57218	-1.0719	-8.6197	-2.4354	-4.6587	-9.384	0.69196	-7.6004	0.69473	-4.0566	2.476	-3.284	-1.5709	-4.2948	-6.0689	4.3902	-2.0935	-3.3146	-5.0002	-4.5234	-3.1977	0.40369	2.5547	0.35239	-0.51729	-0.62082	5.185	5.5773	-7.1298	-3.7286	0.11834	1.8554	-2.8304	2.288	-0.60465	-0.59858
-0.25886	-2.3592	-2.0881	1.1378	-0.45036	-0.89116	2.0207	-1.4038	-1.1516	-3.0101	-2.8086	-4.0409	-0.59635	-1.8528	1.7314	-5.4625	6.257	-4.1385	3.8467	0.42141	-5.4424	-6.0972	-5.742	-3.1753	2.0101	-5.19	-7.6508	0.8624	-1.0566	-6.033	1.331	-4.2873	-6.9974	-0.087497	-3.4799	-0.78065	2.7355	-7.9043	-3.1259	4.5074	-2.2155	3.242	-7.9736	-3.2435	2.2151	-3.7152	-0.26541	3.0501	-12.55	-3.9314
-13.308	-16.256	-8.7628	-11.89	-10.642	-14.307	-12.187	-12.815	-9.8	-2.3239	-8.2069	-9.7262	-12.643	-12.995	-14.505	-9.6075	-13.668	-9.7914	-6.8234	-6.0778	-8.0784	-8.2822	-8.9976	-6.9335	-8.7036	-14.287	-2.6046	-13.452	-6.1673	-10.014	-8.0994	-3.7458	-12.003	-15.795	-8.4391	-2.1183	-12.666	-6.6711	-5.0486	-9.0516	-13.369	-7.8779	-10.679	-10.071	-5.8794	-10.807	-4.7948	-9.117	-14.36	-10.431
-5.9871	-8.5525	-8.1691	-9.9457	-3.7701	-9.9826	-8.1021	-7.7436	-12.046	-4.0335	-9.9903	-7.7764	-6.8359	-9.1541	-5.288	-12.232	-9.8423	-6.4079	-7.1781	-8.1995	-16.364	-10.37	-7.5321	-8.5031	-8.2328	-10.588	-10.18	-14.928	-9.7732	-5.1696	-14.034	-12.152	-1.0714	-6.2559	-7.2317	-7.844	-8.7728	-12.166	-11.232	-9.5884	-12.308	-12.533	-13.064	-10.606	-11.851	-9.6253	-9.5017	-8.2849	-7.2929	-6.4164
-11.02	-3.6749	-4.9411	-7.1695	-3.8019	1.8965	-2.2962	-9.9482	-7.0723	-6.9703	-0.29577	-5.2666	-5.275	-10.615	-6.4054	-7.8853	-6.2542	-4.7297	-10.178	-7.5246	-0.26815	-5.2345	-3.1788	3.9452	-5.7241	2.0376	-8.7024	-13.939	-5.8276	-0.38295	-3.536	-8.4294	-5.8831	-6.6494	-0.26195	-7.2139	-3.6129	1.2528	-8.6488	-10.221	-4.0297	-9.2123	-5.7999	-1.5284	-0.38282	-7.7633	-6.1202	-9.7035	-4.9913	-3.6639
-2.1399	-7.6481	0.15187	-9.152	3.5574	-5.4038	0.66244	-6.4442	1.2776	-0.83181	-3.0507	-0.52486	-1.0172	-6.0988	-0.76157	-2.0047	0.22879	-7.0979	-4.9714	0.92649	-4.7924	-0.091574	-5.6325	0.57931	-3.4449	-6.9508	-2.6812	0.57449	-2.2197	-0.22907	-7.7472	-2.9624	-2.1659	-2.0306	1.3248	-6.5127	-2.0119	-10.811	-0.069471	3.885	0.05797	-4.6673	-0.20345	-3.4671	-5.4559	-2.87	-11.84	-1.8695	-1.7733	-3.0173
-4.9474	0.048308	-9.1726	-4.7276	-2.6092	-2.9693	-3.4291	-5.8626	-11.433	-2.6699	-5.8706	-4.9379	-0.020028	-9.4811	-5.7819	-10.459	-4.315	-2.9946	-2.589	-3.983	-1.8901	-1.8508	-1.4081	-6.4897	-6.2011	-2.9218	-6.588	-0.69513	-3.7137	-3.52	-1.1547	-9.1833	-1.7573	-1.7711	4.5599	-4.0493	-1.4957	-8.8808	-1.8935	-2.3488	-5.0704	-2.5313	-8.3367	-8.3666	-3.6767	-4.7566	-4.2607	-8.0485	2.3248	1.1248
3.6035	-5.7194	3.1374	1.0546	3.0569	0.96951	0.8121	0.4289	-2.4835	0.86591	-0.83522	-1.8449	0.57821	6.2354	1.3514	-2.1011	-2.7036	-3.7951	2.4344	2.8454	5.7189	-2.586	-3.901	-0.3501	-0.33641	-4.6432	-1.041	4.9082	-4.0563	-0.50192	-5.3957	2.692	1.3899	-10.537	-2.9064	-2.2463	-7.3482	3.1285	1.9078	3.23	-1.3688	6.2688	-0.68854	-8.0307	0.93086	-5.9183	-4.79	-1.1598	5.2097	-3.2005
-3.4453	-1.4908	0.44442	-3.1135	-2.5448	-6.8898	-4.424	-13.222	0.6782	-3.4945	-6.3821	-7.1068	0.061055	-1.0721	-8.4399	-4.0059	-8.591	-3.8269	-2.8087	-8.4547	-7.8096	1.6504	-7.8807	4.0931	-5.5024	0.58541	-0.79545	-12.227	2.2679	-2.3024	0.22974	-10.901	-0.16036	-0.49655	-4.3467	-7.8234	-0.81825	-3.9061	-3.6674	-3.2538	-4.7882	-9.9016	-3.3675	-1.5195	-4.1488	-0.70034	-1.6347	-4.9604	2.5123	-12.533
-4.1599	-3.9999	-3.7849	-6.8959	-7.0337	-3.1897	-2.4406	-2.0051	-1.1299	5.045	4.6629	-14.867	-2.7429	-4.7937	1.4942	2.3896	-4.3683	-1.9316	-0.43623	-1.6644	-1.818	-1.555	-5.3014	-4.3911	-7.1018	2.1249	-5.3679	-1.7955	3.1004	-6.6825	-8.2214	-7.8881	-8.1377	5.7634	-1.3945	-5.1976	-2.5138	-1.322	-0.79352	-1.0093	-6.5744	-4.0165	-6.1588	-0.43841	-3.0575	-3.5926	-3.9042	2.6021	-9.5384	-4.1208
3.551	-4.1611	-7.2892	-2.5723	1.0798	-8.1406	2.6423	2.9624	1.6948	3.2091	-2.6455	0.3306	1.4984	-7.9431	-0.53709	0.3166	-1.7983	-0.31951	-2.8648	1.6169	-0.59306	5.79	1.4774	6.7481	3.8191	-1.604	2.4	-4.5864	-1.533	-4.9653	1.7437	-0.75377	3.1257	-3.4045	1.6432	-2.9536	2.5907	-3.0757	-2.0844	-3.9314	1.6638	3.2518	-2.6373	6.6594	-0.26013	1.0716	-5.1593	0.97984	4.4568	-3.6284
3.6241	-0.25704	-1.2673	-0.32232	3.9464	5.3595	-4.2833	-4.0458	4.8315	-2.8643	-6.1678	-4.1819	0.92656	-3.8131	-0.2215	-4.6625	-5.3365	-3.4392	2.1853	-4.22	0.093157	-2.7326	-3.2289	-0.71066	-4.8441	0.96502	-0.58826	0.26458	-1.3923	-2.5215	4.9759	-0.31496	3.1223	-3.5635	-5.5099	-1.8216	-2.7368	-2.7424	-1.9418	-2.4541	-0.87078	4.9283	0.56873	5.4212	-1.1345	-8.7796	-5.9382	-7.6264	3.0476	5.5054
-5.16	0.48445	-1.299	-0.018562	-2.5827	-0.97484	-7.0568	0.78059	9.4873	-5.9059	-5.7515	-1.7422	-1.5899	3.8475	-1.6777	0.76531	-2.9803	-2.7038	1.0475	-4.0099	4.9021	-4.2251	-2.4566	2.1779	-2.3128	5.0147	-7.9049	-2.5864	-0.94063	-6.7014	-0.74761	-8.12	0.040518	2.4596	-1.934	-4.6097	-4.9501	-5.5229	-2.1906	-6.5014	2.5993	-5.8821	-7.1175	2.7159	-10.462	1.7256	-1.7218	-5.3971	0.81321	-1.3967
-0.090515	-0.19524	3.6035	2.3804	5.1715	6.6789	10.75	0.59808	2.232	1.8018	5.3083	-2.2962	0.85551	2.6083	5.8125	4.0495	10.047	1.2108	4.1682	-1.0683	4.231	1.4587	1.1352	0.3399	5.71	2.8503	3.0518	4.1925	10.186	1.5191	6.7105	2.6807	4.0099	1.0983	4.2656	-2.9613	4.9728	4.3288	6.7763	0.4876	5.1802	9.9012	1.0999	2.5442	4.8722	0.76395	0.3057	-3.2489	1.2456	7.247
-15.666	-3.6422	-12.027	-13.498	-10.462	-4.7626	-8.8738	-12.925	-14.939	-13.471	-16.32	-11.272	-18.361	-5.7668	-11.866	-15.756	-15.508	-8.4758	-11.038	-4.5465	-12.151	-8.2568	-9.3467	-8.6483	-6.3785	-5.9122	-11.517	-9.6621	-14.155	-14.21	-5.5906	-10.137	-8.4427	-15.261	-10.551	-7.3183	-13.289	-14.031	-3.6895	-9.4136	-10.447	-10.298	-11.439	-9.8962	-13.486	-8.7165	-7.9531	-16.592	-15.499	-12.966
-4.639	-2.3931	1.2269	-4.5508	-7.4218	1.5619	-7.4764	3.1463	8.4113	-2.8778	-7.9861	0.81088	-3.7263	-2.0279	-2.3625	-0.68362	-4.0494	-7.429	1.5218	3.4367	-7.7292	0.22292	-2.34	-7.9485	1.7149	-2.485	1.6407	-6.353	-2.4028	-4.7564	-8.2107	-6.0946	-1.1837	-0.14467	-3.65	-2.6602	-1.2761	-3.188	-3.4343	-7.8793	2.8532	-0.067311	-3.4208	-1.653	-8.0091	3.9509	-7.687	-0.8253	-4.5038	0.39167
0.56098	0.92252	2.2621	0.403	-0.72821	-2.7571	2.3667	-3.6942	3.3479	-2.4788	0.37688	1.0307	2.9371	0.0053241	7.4668	-1.0153	3.5438	-0.29673	-0.35283	-0.63839	3.0657	6.1781	0.87126	1.1216	-0.98993	-2.0684	2.3072	-0.52846	0.47744	3.7533	3.3731	-0.15109	1.1697	-0.64821	4.6972	-0.4598	0.53655	-1.7425	4.8351	3.3797	-0.81525	0.99907	-3.2539	0.69622	6.2585	2.9248	4.8792	6.3945	1.6959	-2.9074
-9.2761	-19.438	-12.1	-11.585	-16.145	-12.625	-6.9337	-11.424	-10.9	-14.441	1.0671	-9.493	-10.458	-11.962	-14.306	-10.321	-8.2797	-11.79	-15.097	-15.231	-9.4679	-10.285	-11.85	-13.672	-12.466	-11.838	-10.674	-11.628	-17.583	-3.4002	-9.2201	-12.727	-12.742	-14.764	-6.7922	-6.174	-16.82	-10.508	-13.985	-12.419	-14.834	-10.64	-16.625	-9.2192	-13.215	-5.5835	-16.947	-7.1978	-5.9518	-9.4353
5.392	-1.5564	-1.5511	-3.7285	-2.1192	-0.40837	-1.8483	-8.3532	1.5838	0.73272	0.11192	0.35669	3.4434	2.0921	-0.65435	2.451	-2.6394	-1.144	1.0323	-2.3486	-0.75873	-2.251	4.6722	-2.617	-7.7387	-0.98157	1.1516	-2.9339	-3.6649	-0.81031	-2.669	1.9481	-4.1097	-3.2745	-1.0642	1.5694	3.8527	-5.2013	1.8222	1.2829	4.2772	-0.56548	4.8411	-1.3979	1.4826	-4.9684	-4.4844	8.2772	-3.1289	2.8366
-6.0722	-7.0278	-6.2397	-10.234	-5.7896	-7.0237	-2.8706	-8.8232	-14.146	-2.6585	-6.0457	-4.833	0.65698	-15.578	-5.1061	-3.6126	-11.316	0.87064	-10.888	-4.2181	-3.7202	-4.3662	-7.369	-8.7444	-8.8386	-3.0483	-7.3632	-3.1155	-7.8453	-10.06	-9.2117	-5.093	-15.799	-8.8392	-0.35907	-11.52	-7.4161	-4.7803	-0.149	-8.0989	-3.7452	-4.6422	-3.6163	-6.3652	-5.4022	-5.5548	2.2464	0.68804	-12.928	-6.9226
0.0008864	-5.461	-11.697	-0.36261	0.53618	-3.9439	1.2549	-7.3345	-5.3685	0.63747	-3.0269	1.4609	-7.3238	-2.8379	-5.0452	-5.5989	-1.2009	-11.002	0.41239	-2.1609	-7.1728	-1.5242	-2.9987	-1.1969	-8.8974	0.01458	-3.6462	-4.2662	-4.7285	-5.0193	0.23436	-1.6105	1.7633	-6.7009	-4.8429	-7.7902	-0.23277	-2.2636	-5.6009	-7.7029	-0.38887	-4.5068	-8.6721	-1.7612	-1.1351	-4.3286	-6.0451	-2.2967	-3.6963	-4.2413
5.9271	-1.9497	-3.8911	1.7941	-2.3103	3.0315	2.6756	-6.8142	5.6982	0.85743	-1.3931	5.5366	2.7087	-3.1442	1.007	3.329	3.1513	-2.4105	1.4707	8.7266	3.3257	6.1766	6.2086	1.0948	2.6425	4.4646	-3.4146	-1.5804	-3.4276	4.1846	-6.4002	0.54187	1.7161	-1.4296	-1.7378	-6.905	0.96842	2.2789	0.32859	-3.3461	-0.048711	-3.1318	-0.79205	-2.6047	-0.54212	-4.7263	-3.0147	0.73163	-6.9623	-0.3385
1.023	-2.0296	-1.9281	1.3356	1.8219	-0.11978	1.4512	2.3355	-5.6863	-1.832	0.50601	-5.3897	2.4068	-2.2929	-4.444	-3.2637	-8.1609	-3.7647	-1.9776	5.6722	4.4128	-1.5535	-0.5484	-2.7268	0.498	0.82767	-4.2478	1.9265	6.4256	0.52812	1.0747	-3.3624	-2.1674	-2.7428	-3.3775	-5.2586	8.7769	4.5131	-0.21445	-7.5005	-4.8323	1.3446	1.4107	3.3001	1.8754	-3.9521	6.4872	1.5863	6.912	-5.3249
-0.31082	7.3517	6.2738	-4.7273	-3.0109	-2.78	4.1451	6.0396	4.7406	4.1452	5.2277	-2.9777	1.7387	2.5646	0.49131	-2.1855	1.0637	1.1338	0.83503	3.5145	1.6231	-0.897	-3.1361	5.3277	-1.482	4.2717	0.66354	-0.27406	-3.1703	2.5624	8.7041	-0.54585	-1.7377	-4.1819	1.3552	-6.2406	3.1801	-5.264	-3.2081	-1.5535	-2.7481	3.1398	-3.0897	0.52161	3.2296	2.7831	4.9089	2.0872	6.5657	3.1148
-0.18396	-2.151	-2.5462	-2.2534	-6.363	-4.4109	-2.35	-1.1745	-7.4486	4.6058	-4.514	0.082303	-6.3718	-8.3109	0.10599	-2.6127	-3.8119	3.284	-9.1574	-8.602	-6.7517	2.4899	4.8495	2.8635	-2.5812	-6.6633	1.3384	-4.62	-2.6077	-1.0112	-0.22604	-1.7182	-0.924	3.7029	-8.6575	-6.3254	-2.2731	0.021186	1.2809	-6.7694	-2.1355	-0.59528	-3.0082	-6.8778	3.7416	-0.044128	-1.4347	-2.6435	-0.91993	-5.7099
-0.44817	0.19762	-0.61842	8.1478	-6.9101	2.0741	-4.1391	-1.4753	2.12	2.9443	-4.0006	4.2988	-6.5165	-1.052	4.5958	2.6158	0.81838	-2.9216	-3.7093	2.5207	0.28772	-9.2649	1.3086	3.0425	-6.9731	-1.2935	-3.3787	-1.4029	1.9961	0.74699	-2.8606	0.21851	-0.67347	-2.3598	5.8781	-3.2235	0.28137	-1.8847	-5.0838	-0.96425	1.6182	-2.4987	-3.0794	6.3998	-4.6247	-1.8005	-4.1524	-2.2757	-0.48909	-3.5321
-18.197	-13.854	-12.827	-19.535	-16.216	-15.648	-13.756	-13.055	-15.205	-14.182	-9.952	-18.985	-15.041	-15.88	-14.016	-16.765	-8.6608	-19.448	-14.692	-10.07	-14.255	-16.613	-14.559	-14.37	-8.5792	-14.141	-9.7957	-12.105	-15.425	-16.066	-13.007	-20.711	-23.018	-11.782	-13.778	-8.4194	-14.848	-15.603	-15.244	-18.582	-17.681	-16.001	-14.966	-10.25	-17.131	-17.174	-11.814	-9.7089	-12.025	-13.233
-2.5608	-3.9576	-2.3897	-4.3734	-3.0377	-3.6052	-7.5583	-5.8621	-3.056	-2.2492	-9.519	-8.3291	-1.3841	-1.8412	-5.744	-4.9299	-5.6329	-5.4066	-8.9652	2.9351	-5.1397	-6.281	-8.1037	-0.62063	-6.2071	-3.5428	-7.2088	-4.4719	-1.2217	-0.84263	4.3499	-2.3658	1.102	-4.1318	-10.412	-6.6061	-14.329	-8.9507	-2.4577	-5.8771	-0.1726	-3.0577	-0.36274	-4.1031	-6.3061	-7.2925	-2.0263	-4.0183	-8.7932	-6.5473
1.3771	-0.39228	4.8474	-7.3264	-4.2856	-0.78599	-0.66407	3.7266	-0.50956	-7.1474	-1.4524	-1.2151	-6.6578	0.7837	-3.5397	0.91281	-8.6604	2.1198	-0.52109	1.2753	0.68114	-2.213	-2.3288	-3.2096	-0.2746	-1.7116	-1.2506	1.6946	-0.74804	-3.5125	-3.5117	-3.9605	-6.8441	-4.1017	0.6064	-0.52638	3.9825	-0.29913	-1.1567	-2.8039	3.2322	-8.3419	-4.287	-1.9168	0.71674	-2.9229	-5.0499	-3.3961	0.00096682	-7.2708
-15.873	-17.098	-13.047	-16.89	-9.7136	-18.299	-20.898	-11.124	-4.0033	-15.283	-15.507	-15.374	-12.324	-11.345	-10.688	-16.458	-14.545	-12.397	-17.12	-6.635	-12.512	-16.674	-11.51	-17.564	-2.8957	-12.57	-17.29	-10.171	-16.076	-12.64	-13.804	-6.7517	-12.563	-10.9	-8.4717	-14.457	-8.3311	-9.7464	-11.157	-12.625	-17.6	-22.859	-16.661	-9.7939	-13.843	-14.25	-19.352	-15.925	-15.222	-17.154
-9.6879	-10.989	-10.411	-9.0446	-5.943	-11.862	-10.017	-10.771	-11.828	-15.942	-11.775	-8.3836	-11.787	-9.0386	-10.644	-12.469	-12.777	-13.851	-12.247	-12.618	-10.685	-9.7087	-15.566	-13.372	-10.318	-17.717	-5.5458	-7.553	-13.166	-10.382	-8.6651	-8.494	-5.2426	-12.051	-10.738	-10.462	-12.185	-13.819	-13.638	-17.468	-9.8843	-14.706	-7.8315	-14.999	-9.8655	-5.3267	-7.8207	-11.428	-17.599	-8.7634
-8.4548	-6.5654	-5.728	-7.6689	-3.6416	-5.6038	-6.465	-6.1379	-3.9755	-4.1328	-2.214	-6.9101	-8.9596	-7.2352	-4.9745	-7.4021	-14.581	-6.869	-9.9303	-5.0932	-6.865	-3.3335	-9.3827	-1.9555	-8.0352	-1.4409	-3.0282	-3.5474	-14.576	-3.2735	-6.8359	-2.1354	-5.4135	-8.5557	-7.4029	-8.6113	-4.9552	-7.519	-10.016	-9.6811	-1.5184	-15.409	0.98008	-1.7787	-8.0207	-4.4731	-13.654	-7.5727	-3.2002	-9.9219
1.9103	-2.9186	2.5031	6.6078	7.215	6.097	2.3903	7.4692	-2.3731	9.2185	7.5709	4.8832	1.8148	2.3599	8.876	8.1422	9.427	-4.2285	-0.16132	9.1494	-3.4895	4.0089	7.2135	3.8434	7.3875	1.8634	3.6285	5.1241	4.4025	9.0857	4.7026	-0.083908	-0.057124	6.8289	11.207	7.0917	9.7733	-0.68087	9.1454	6.6712	2.0639	8.4961	2.5037	2.422	3.8175	6.7709	5.9886	5.4658	9.9507	2.5248
-18.316	-19.421	-21.485	-18.615	-23.952	-26.114	-26.674	-19.784	-20.139	-19.145	-26.869	-25.451	-19.918	-24.181	-23.337	-27.129	-23.983	-15.939	-19.266	-20.184	-14.977	-24.72	-22.105	-19.866	-29.434	-22.684	-22.315	-22.394	-27.526	-17.237	-20.52	-20.162	-23.575	-24.618	-29.175	-19.635	-20.06	-21.599	-17.481	-25.449	-24.013	-27.593	-20.611	-27.12	-22.287	-20.341	-26.489	-21.204	-26.891	-21.498
-11.205	-7.0187	-12.714	-7.5931	-10.903	-13.902	-10.889	-6.8712	-11.476	-13.509	-11.457	-15.944	-5.8741	-12.682	-8.1676	-8.6448	-12.066	-7.9629	-9.342	-15.97	-10.508	-11.379	-11.911	-8.6722	-9.471	-8.7564	-10.16	-9.3021	-9.8698	-6.6789	-17.009	-8.2307	-15.422	-10.813	-16.978	-10.932	-8.9967	-18.393	-12.144	-7.821	-11.831	-9.5637	-3.7703	-15.569	-16.557	-12.281	-8.8591	-7.7946	-7.4355	-14.878
-3.8063	1.9452	-6.9066	-1.674	-1.5434	-2.0563	-6.3197	1.3896	-13.915	4.5788	-0.0040226	-4.6608	-12.201	3.3283	-1.9079	-5.2085	2.6304	-1.3075	-8.2228	-6.4996	-4.2816	-6.5909	-4.9371	-5.7931	-9.1899	-7.8203	-7.595	-10.879	-2.8178	-1.2859	2.5639	-1.1645	-8.951	-7.9096	-5.26	-1.8867	-3.2262	-4.4483	-8.4554	-3.4465	-7.1003	-8.8653	-1.3165	2.4169	-4.4763	-10.338	-3.9192	0.97544	-5.7665	-6.6813
0.86638	-3.2839	2.3806	6.6941	0.72557	4.6994	-5.7867	4.5901	1.7696	-0.58077	5.779	5.9894	2.6113	8.3803	8.4659	0.66151	2.7987	2.457	4.7218	5.4582	1.494	1.645	-3.5447	5.4489	-2.5894	0.86994	3.8128	-2.1291	1.7233	-3.3528	1.566	11.785	1.4102	-0.31691	1.8421	7.022	3.1045	-1.92	1.0221	6.0638	4.6231	1.2756	1.7424	3.8225	2.7633	7.1375	1.8942	12.047	2.1518	-0.4818
8.3262	9.4431	4.0294	8.3814	5.4149	11.007	10.347	3.4049	3.6462	10.135	4.6178	3.272	5.9534	11.312	12.414	9.5135	6.2654	7.4882	7.0501	6.1677	6.6504	8.8676	10.328	9.3401	9.0551	13.438	8.0163	5.886	13.426	3.0054	4.567	9.0576	1.6091	4.2474	4.7589	8.6728	2.6258	2.0551	3.7554	4.5883	5.9868	5.6624	2.7146	3.2162	8.386	6.8888	4.6314	5.8034	10.951	12.963
-2.2508	1.1555	3.368	1.0843	3.2525	5.0482	3.4802	8.6373	0.11985	6.5999	0.69447	4.2447	5.3339	7.7491	3.4865	6.8416	7.5226	4.8187	6.761	9.1866	5.6275	1.4555	-3.5266	6.73	0.85646	5.7376	2.4585	2.1071	7.3215	8.3368	-6.7306	7.2092	3.2464	14.767	0.37311	5.8251	8.7478	2.1527	8.9682	6.9919	2.5016	-2.3943	2.6088	9.1554	-2.9769	9.103	10.819	-1.0416	5.3459	4.1507
-8.6736	5.8016	2.5197	-2.3903	-3.8843	0.29912	-3.1122	-2.5963	-1.3105	1.2227	-3.0191	-8.1512	-4.1357	1.7615	-3.9546	0.13361	-10.57	-9.71	2.9051	5.351	-8.4045	-1.4825	-4.0145	-0.062957	-2.2666	1.0027	-5.6164	-6.3393	-2.1527	-0.21721	-4.8631	3.8022	0.15715	-2.73	0.52577	2.524	-3.3794	5.1241	-1.3404	-0.72024	0.64067	-2.0065	-6.3984	-9.0759	-5.5825	-1.0256	1.4381	-2.3501	-6.246	-5.7673
-0.68855	1.101	0.9671	-5.9677	2.6451	-0.54658	-5.1135	0.24577	-1.4482	0.5822	-4.3026	-0.80542	-5.9991	-3.0978	4.0505	-5.3203	0.26367	-2.9397	-2.4475	-1.958	-2.9107	-0.22748	-1.2475	1.8791	-2.3682	-0.44131	-1.8855	-4.8923	1.3316	2.1444	-5.6851	-1.2616	-3.1036	-0.79418	2.7467	-2.3108	-9.8393	-2.6658	1.0129	0.86199	-2.8474	0.6518	2.1761	-0.047433	1.1687	0.21558	1.0204	-5.976	-2.1079	2.6571
-4.7004	-1.6624	-0.97414	-4.3476	2.9716	-1.5954	-9.1922	-3.557	-7.5872	1.7172	1.1655	-9.6656	0.46818	-7.2029	-7.5485	0.38013	1.8807	-3.1356	-4.293	-6.466	-5.8396	0.66177	-1.834	-2.5493	-1.6644	7.6472	3.8068	-6.4338	-0.62263	-3.673	-7.4961	-0.97585	-5.2499	2.026	-6.5122	-5.4013	-2.8424	-3.7013	4.2961	-3.6692	-1.2512	1.1747	-0.46495	-8.2875	1.6073	-5.4732	-4.4894	-8.2826	-3.1885	2.0201
-3.1935	-5.9013	-0.22976	-10.275	-3.1472	-9.9677	-12.609	-1.6024	-14.36	-11.987	-5.0114	-4.7334	-6.2183	-8.4261	-2.5868	-6.446	-7.608	-5.1858	-0.28202	-9.7823	-2.7764	-2.1714	-7.4135	-4.9698	-7.7628	-7.3813	-7.2886	-7.3023	-5.7621	-12.544	-9.6089	-18.982	-5.213	-3.4282	0.45031	-8.221	-1.7887	-2.7445	-5.1669	-5.5587	-15.493	-3.3715	-5.4503	-2.1209	-11.754	-9.3585	-15.228	-7.4932	-2.2735	-6.1573
1.2329	4.4603	-3.7336	1.2592	3.6691	-2.8209	-1.0788	-5.8208	-3.6066	-7.0703	2.5187	-4.4108	-1.6655	-5.4526	-1.5862	-2.2114	-3.0908	-3.1151	-1.2609	-1.4543	-5.3035	4.5599	-4.7963	-3.113	-0.90041	-3.8756	-2.9751	-1.4486	0.14824	-1.5444	-4.6104	-1.2709	5.3579	-2.3003	-6.5579	7.4294	0.67352	0.24315	-2.0914	1.6841	2.187	-4.3989	-3.5753	1.359	-1.9914	1.3587	-6.5178	-3.3664	-3.0329	0.36931
-3.6044	-2.8883	-5.0278	1.5913	-14.309	0.14045	1.9033	-3.1107	-7.9603	-4.5064	-2.0984	-1.4149	-2.8601	-1.9813	-2.5394	-0.29933	-0.89834	-2.7898	-0.33811	3.7984	-5.9242	-3.7115	0.28688	-8.255	-4.4077	2.7491	-5.171	1.3794	0.54325	-2.192	-0.6501	-7.2408	-3.6868	-4.0724	-0.55327	1.0744	-6.1376	-7.6613	-0.054886	4.6272	1.7785	-8.4178	-8.6028	-7.2702	-5.0334	-0.068089	-5.6538	-1.3038	-6.0752	4.4975
6.2603	7.3307	10.894	14.268	8.0246	8.9528	7.9695	6.1394	12.018	8.2935	5.7719	11.83	3.7228	11.665	14.367	2.3822	4.1861	0.31782	5.6048	9.2372	4.0258	9.5458	6.627	4.0394	1.9057	10.541	-0.49477	6.014	5.3388	14.506	14.022	7.723	7.2647	11.456	12.128	10.746	8.8235	18.722	6.3427	11.9	10.16	13.43	6.6098	7.3099	2.1372	3.9233	7.3877	10.502	14.755	8.7823
-8.0254	-8.58	-14.301	-12.062	-11.645	-12.067	-12.257	-14.11	-13.619	-14.603	-15.455	-16.926	-7.23	-10.661	-17.861	-12.497	-15.406	-6.7868	-14.297	-14.392	-5.3666	-11.913	-6.5657	-14.395	-11.57	-9.28	-12.084	-13.577	-17.739	-15.732	-15.949	-5.8399	-18.721	-6.2853	-9.7201	-9.7438	-13.868	-8.8475	-9.9075	-10.73	-13.461	-13.947	-14.889	-10.212	-10.551	-13.197	-12.748	-16.943	-9.5006	-5.9379
4.2539	3.0921	3.8681	14.821	8.1206	4.5961	5.0466	3.6696	3.1733	8.5219	5.0751	3.031	2.8595	3.2107	12.706	7.0285	0.26008	13.183	11.219	6.2821	3.3933	6.7654	6.1347	1.3102	7.5107	12.329	6.3555	10.212	5.3607	-0.89786	8.3059	8.5108	10.071	5.6398	5.9434	7.3862	8.7273	6.8548	6.8521	6.5781	1.7225	6.4082	9.537	6.0866	4.46	2.7318	13.125	1.9482	5.6429	4.3953
-4.5983	-5.2048	-5.8248	-9.9114	-14.445	-4.4815	-6.4086	-4.2931	-6.1659	-8.3453	-11.673	-1.6867	-4.7151	-1.6013	-2.2047	-8.432	-5.0695	-5.3211	-1.2041	-8.0717	-3.2348	-2.0346	-5.7859	-8.7042	-5.5261	-2.5874	0.39253	-3.0185	-11.971	-3.2021	-6.1605	-7.8186	-4.2754	-1.2464	-7.5316	-10.188	-10.098	-5.5861	-4.8308	-6.6899	-6.102	-8.8878	-7.9052	-4.3858	-0.35014	-4.3125	-6.9072	-1.9805	-1.3438	-11.357
-8.1681	-5.6073	-3.35	-7.2713	-2.5292	-10.316	-8.5666	1.4861	-4.5292	-3.646	-1.8281	-8.5742	-5.6888	3.8768	-9.7484	-2.2676	-5.0646	-14.014	-8.5776	-9.1471	-3.3163	-10.073	-12.209	-9.7563	-1.8255	-10.451	-9.2385	-8.4587	-4.2313	-5.259	-7.3779	-0.94553	-10.813	-5.1552	-6.6501	-7.6877	-6.7304	2.8582	1.9463	-0.70607	-6.8995	-5.9391	-1.2035	-3.3867	-1.5821	-0.66232	-11.054	-2.2424	-9.908	-5.3368
-0.40658	-1.2441	-0.89831	0.2513	-5.2441	3.9209	4.5147	-0.30903	4.4526	0.22639	1.3756	-3.5344	-4.7822	1.8507	2.5682	5.9735	4.3641	1.4024	6.0371	3.8827	2.1289	-2.7098	0.078743	1.9167	-0.86391	-0.53152	-3.3441	1.5341	-2.2793	-0.48865	7.0838	-2.3575	1.1832	2.884	-0.353	-0.59948	2.9383	-0.40808	3.377	1.0894	-1.1934	-1.2965	-0.096642	4.0731	3.0149	1.8301	3.6324	-0.64953	4.1762	0.80441
-1.6592	4.8387	-4.7865	-2.5659	2.951	-3.2202	-4.4468	-1.7586	-4.7997	0.7024	2.394	5.6295	8.0173	-5.0024	1.0085	2.2673	8.9467	2.1885	6.6859	5.0335	4.8224	0.1215	-3.5016	4.513	7.1914	-2.8578	7.3131	11.3	1.8052	-0.68704	3.7542	3.0739	0.77269	1.0965	10.047	-0.10182	2.7484	2.5783	-0.21492	2.7024	8.8778	2.8168	1.496	10.055	4.1179	5.2784	8.2763	4.4939	-0.38297	5.5497
-2.1334	0.18735	-1.4643	-1.4943	-6.0695	-7.5001	-5.9834	-7.006	-7.9007	-8.5824	-3.5575	2.1589	-10.171	-2.7415	-4.0883	-4.2254	-4.2034	-2.1397	-2.8934	-1.1708	-3.1414	-6.683	-6.146	3.2197	-5.2242	-4.0198	-6.26	-4.5791	-3.9643	-6.9971	-6.0216	-1.5226	1.0724	-5.7867	-6.6731	-4.5404	-10.04	-3.8855	-2.4937	-4.4294	-0.59343	0.030162	-10.745	-6.9582	-3.9112	-2.43	-2.9654	-5.6028	-8.1395	-6.0541
0.063379	4.6047	7.2106	17.738	4.7432	2.1196	4.2558	8.8778	6.6518	4.8712	0.84037	2.6242	6.8445	8.6983	6.5279	0.67942	6.427	2.5547	0.33406	12.328	3.0802	5.0742	8.4669	1.6143	3.889	7.8661	8.3413	7.9991	11.603	5.6623	1.6402	7.2266	7.1194	8.7024	8.5535	10.21	0.86646	4.9582	8.0589	5.9984	9.0743	10.625	9.691	-0.98719	8.4361	9.7025	4.4268	2.4058	1.6012	10.349
-30.121	-17.801	-23.001	-24.508	-23.55	-19.289	-23.47	-19.97	-22.538	-21.59	-22.061	-13.129	-22.754	-21.025	-24.947	-22.289	-19.608	-22.097	-20.185	-23.663	-18.665	-19.599	-21.687	-17.924	-16.196	-28.142	-21.256	-22.372	-19.23	-21.03	-24.193	-18.001	-27.257	-25.063	-21.738	-20.246	-19.287	-24.569	-19.6	-29.476	-21.431	-20.065	-15.054	-16.751	-21.826	-23.276	-20.727	-17.496	-22.09	-21.537
0.66632	-8.6879	-1.7428	2.7665	1.4328	-2.2968	0.1981	0.5968	3.569	0.52529	7.244	4.5666	4.9288	4.4929	2.3414	-2.2269	1.3491	2.298	4.1168	4.2616	-6.795	2.9182	1.7322	4.3732	6.9937	0.8984	1.8168	4.2895	9.7687	-0.28038	5.647	8.4818	-2.4016	3.1761	3.347	1.1162	3.0135	0.89084	6.3177	10.02	2.6641	5.7538	1.4772	5.4822	-1.2482	4.0955	2.2334	9.5898	2.9579	4.9641
-0.061757	-1.0598	5.3404	0.7084	-0.46248	0.23751	3.2669	1.1825	-7.3091	6.7305	2.5377	10.695	-7.5089	3.2039	-1.3449	2.0524	2.1562	4.1215	-5.4401	1.3879	-3.0576	-1.1744	0.092006	-0.008493	-3.0333	1.9452	4.0653	2.2139	4.593	-0.74462	5.8517	-1.0833	4.3128	-3.8051	-0.34407	5.3638	-5.3017	-3.8839	3.224	3.8947	-0.62084	0.1502	5.5102	-5.8112	-1.3088	0.55494	4.2828	-7.2391	2.6367	-5.0906
-17.158	-16.911	-14.259	-11.554	-10.037	-18.695	-12.27	-13.008	-17.134	-9.8812	-11.129	-6.6297	-6.3687	-10.72	-18.842	-13.129	-10.612	-15.317	-9.8886	-13.851	-13.038	-13.902	-6.9605	-11.447	-12.249	-7.5105	-19.33	-7.1289	-13.692	-7.8268	-18.384	-14.678	-12.267	-7.7578	-9.0566	-12.219	-15.003	-8.752	-11.577	-15.017	-14.224	-6.7329	-7.6959	-8.6891	-15.828	-5.0722	-10.795	-12.108	-13.995	-14.619
-0.28994	-3.4568	4.1355	8.1776	3.713	12.069	6.1647	2.9637	6.04	3.3442	2.5725	3.1933	5.4458	1.2862	10.083	5.8771	6.2172	-0.075628	0.59119	8.8429	4.7781	7.1363	0.15725	2.8097	-0.22145	-1.8133	3.3574	7.8005	6.9897	2.5648	6.286	2.414	9.1365	-4.5238	-2.9506	4.9075	-2.0991	-0.58005	8.5614	9.6995	4.6986	-1.4472	2.6615	7.34	-0.35201	4.4697	8.8498	4.541	5.5677	-6.3543
-3.0144	-0.77925	8.3626	5.3724	-1.7239	-3.1277	0.67314	-6.8763	-1.0328	-0.31574	2.832	-8.8345	-4.8363	-4.9107	5.1099	-2.9826	-1.5255	-4.8391	-7.28	1.6583	0.54133	3.0186	3.3298	-5.1328	-4.8331	-3.0193	-1.9408	-5.3113	-2.7488	7.3086	-2.0799	-7.7836	-1.5388	-6.6899	7.9962	-0.34905	-2.3236	-1.1685	-4.7284	-0.70303	2.7877	-0.94324	-0.94471	-1.029	-13.731	-2.796	-4.1477	-9.7861	-4.8307	0.42508
3.0523	-1.8926	-5.7523	3.2753	-10.588	1.0201	-0.68375	-2.1152	1.9576	-1.8103	-1.1485	-2.8769	-1.5135	-5.9704	0.15716	-3.8116	-1.2629	4.3235	-0.067181	-1.2166	3.5555	0.48431	0.3964	-1.1915	3.9337	3.712	0.9219	-4.0554	-0.9711	2.1791	-0.96235	-0.85774	-0.10752	2.1977	-8.1807	-3.8956	-0.69516	-3.4061	-8.0969e-05	1.8224	2.6662	1.1199	-1.9507	-2.9802	-2.1872	-0.32699	-2.0005	2.7684	2.042	0.75542
-10.561	-11.616	-10.237	-10.072	-10.455	-15.616	-9.2857	-10.269	-14.097	-11.914	-11.875	-7.8397	-12.066	-18.635	-14.92	-14.672	-18.714	-17.078	-18.132	-14.168	-9.4175	-5.2375	-13.006	-5.7563	-12.23	-6.8723	-11.756	-12.938	-15.263	-15.231	-7.1581	-14.571	-12.757	-11.877	-12.914	-13.415	-14.95	-8.157	-13.156	-24.919	-11.963	-16.51	-12.411	-11.769	-16.077	-13.491	-22.537	-7.8763	-11.666	-13.807
-3.4313	-2.0281	0.71673	-6.5758	2.1404	-3.6266	-7.6507	4.2027	-1.0642	-2.8052	-5.8208	3.395	-4.5957	2.3037	-4.0013	-4.8489	-6.4426	0.59535	2.2944	-6.6898	0.98164	3.5615	-3.7471	-1.8119	0.048993	-1.4178	-4.6434	1.5799	-2.3005	1.1868	-1.5839	-6.8259	-4.0799	-2.5913	-4.1217	0.49851	2.5795	3.1937	6.7791	-4.2945	2.5614	-2.6029	-6.0931	-8.7569	-0.58554	-0.81269	-2.2901	1.7954	-0.28014	-6.484
-4.6128	-1.6695	0.61885	7.5279	2.6546	1.2643	1.3475	0.63561	-0.4649	1.0865	0.82541	1.2574	-5.743	-3.7364	-2.191	-4.5944	-4.9837	5.7453	-5.1139	-4.7149	-1.4089	-3.6946	1.3327	-4.7938	0.89674	-2.9221	0.25631	-0.70852	-5.9863	-0.61747	-3.8615	-0.95063	5.8487	-1.9761	-5.0657	-0.56935	0.47959	-0.95485	1.7077	-2.0069	2.4901	-5.018	-4.4614	4.335	-4.5858	6.1685	-2.7599	-6.6087	-2.4037	-2.6154
6.8962	4.897	4.1509	-3.9756	7.1252	2.6608	-0.17435	6.9336	-0.67314	9.026	4.1339	-1.9463	4.4823	6.2355	0.40704	4.1843	5.3041	-4.7952	2.4073	5.1749	1.7614	-1.9928	6.7383	3.9725	2.3824	3.3804	4.0544	8.3705	1.0715	4.7751	-0.84597	3.5312	-0.46658	1.2984	-0.72064	5.051	6.6768	5.8688	-0.21351	2.7896	2.0092	0.95476	3.3681	8.1583	2.9207	4.1583	2.9123	7.385	2.1811	1.9483
-2.595	4.1057	0.82617	3.9501	7.6757	6.2536	2.49	0.74978	-0.64714	7.6227	4.816	4.7845	9.2114	1.7865	1.0251	-0.41022	-1.081	6.2979	5.0679	6.2732	0.86012	7.1993	6.3092	0.53199	1.3054	14.022	4.702	3.6395	7.7698	7.7888	3.7456	5.652	7.3007	2.5023	1.7425	9.4245	5.178	1.8654	3.0233	2.8983	9.738	6.372	4.5677	4.2196	7.3318	4.9661	2.8976	8.4128	4.1245	4.1523
7.8149	5.8032	5.6977	8.807	7.7018	2.3247	1.3096	4.9309	2.8472	2.3612	0.55521	12.126	4.3247	3.7557	8.0066	0.65805	13.713	5.6275	8.3128	4.8471	7.4055	9.185	9.129	2.7021	2.7962	4.0367	3.5812	7.9825	-2.169	0.51039	3.0253	4.7439	7.7311	4.4631	4.7368	7.3391	3.2305	5.3956	4.8122	9.0214	5.9762	3.5081	3.3127	4.5575	3.1177	8.7317	6.3867	2.7204	1.0327	4.0299
1.7616	1.8718	3.9771	3.843	7.6261	9.0463	11.8	11.516	10.111	4.2641	8.4458	1.1888	10.431	4.2864	7.8583	12.212	2.9095	5.5182	2.7311	10.744	8.7592	4.0465	7.4884	12.828	7.6286	7.3826	9.9747	10.241	6.1783	1.7155	3.7858	6.4613	8.415	3.4176	3.8522	6.5172	6.3175	7.4545	14.393	6.22	9.9562	7.713	6.4726	11.705	10.12	8.8869	3.0308	5.897	5.6317	6.7419
5.7512	7.1816	-4.8391	-2.0788	-1.4412	2.7042	2.5997	2.0455	2.9102	0.25384	7.0468	2.7733	1.1494	2.0441	5.3462	6.5406	-1.1637	1.6024	1.949	1.6995	-3.6829	3.5369	-0.91688	-1.7433	-4.9222	6.1005	2.0207	6.9739	-3.0257	0.96993	5.3663	4.8718	0.71355	-3.4949	0.63343	1.9177	-3.3668	-9.0426	-0.98464	-0.38706	-2.9772	5.6441	2.4535	3.2883	-0.064275	0.10705	-2.6269	1.8142	-0.84171	-0.56936
-11.439	-16.088	-13.241	-14.103	-11.404	-10.569	-16.217	-4.5636	-11.723	-14.848	-10.075	-16.232	-13.568	-7.6588	-14.141	-6.0755	-9.2617	-15.194	-11.927	-9.7053	-15.049	-14.204	-13.806	-21.032	-13.148	-9.9725	-10.48	-7.0478	-11.701	-8.3857	-13.624	-16.151	-10.59	-10.14	-17.787	-15.991	-10.252	-12.707	-10.646	-11.946	-20.616	-1.3404	-16.297	-9.0731	-15.288	-14.653	-12.079	-14.036	-9.0927	-17.475
6.1219	13.631	3.5542	12.317	4.928	10.001	14.088	11.275	10.806	8.8907	9.4888	13.532	10.38	14.146	5.4372	13.525	10.672	14.285	11.82	8.7302	16.29	10.455	10.091	11.823	13.653	6.4076	12.735	11.088	11.214	12.564	11.808	9.3673	5.7722	6.5893	7.2985	4.0588	13.445	8.7351	5.6544	13.384	10.432	16.538	12.983	11.855	1.2696	12.528	11.103	7.5094	9.6453	5.4728
-0.3362	-1.9793	2.3986	-7.2066	0.15141	4.5163	2.5577	4.2906	-5.4337	3.5796	-4.539	-1.3191	-1.1654	-4.2985	1.0048	1.0474	-4.2248	-0.70882	-0.31647	1.2188	6.0154	0.79386	1.1123	-0.47664	-3.0787	-5.4038	2.2857	1.8712	4.3676	0.31167	2.1827	-0.94349	-2.4645	2.4829	-1.8853	6.3145	-6.7575	1.2551	-2.6758	-2.025	0.54549	-1.1907	-3.1335	-3.7327	3.2111	-5.1063	7.0623	1.3492	-0.82289	3.9122
-3.9974	-1.9177	2.1205	-0.75779	-0.054019	-0.049368	-7.3826	-0.92055	1.8337	2.8306	0.88147	-0.94309	-3.2272	7.4001	0.63371	-7.2742	-2.101	-1.7257	-4.5933	-2.8485	0.48787	-1.8188	-6.6709	-0.51616	-7.2349	6.2438	1.0978	1.3587	4.7921	2.9394	-0.6211	-4.2608	1.3955	-3.9684	-8.7262	-8.2825	-0.13899	3.1721	-0.16435	-3.413	-2.1884	-2.4105	-6.2692	-0.78221	-8.0421	-0.28872	-1.3983	-1.4483	-9.1814	2.8667
-21.882	-14.738	-8.9454	-14.253	-12.846	-12.672	-15.583	-12.875	-16.193	-13.318	-17.255	-13.032	-9.8311	-7.4574	-14.233	-14.702	-17.878	-16.323	-12.003	-16.905	-14.904	-17.9	-16.247	-14.241	-11.739	-16.699	-7.6113	-9.1601	-17.155	-13.359	-12.502	-14.274	-10.608	-17.274	-12.532	-9.2603	-11.255	-17.394	-10.406	-14.14	-14.013	-15.141	-17.508	-13.323	-18.806	-16.817	-20.041	-14.229	-14.305	-15.224
3.9651	-1.0138	-3.2284	-3.9731	-4.0657	1.2686	-0.43508	-0.40335	-1.8394	8.705	3.2924	-7.5158	0.30433	-3.5958	0.49091	-1.0527	3.7922	-5.6041	1.2841	-0.51613	-2.5499	-2.0063	-3.9019	-1.8889	2.491	2.9837	-1.0263	-5.8752	-1.9407	8.8385	3.0582	2.491	0.6486	-1.1795	4.8863	3.5099	-4.8039	5.4254	5.492	0.98892	-1.0933	5.2078	-3.5492	0.62726	2.4973	-1.4633	2.7387	-2.1076	0.87846	2.468
-7.0278	-5.1529	-3.9395	-5.2089	-0.18306	-1.4278	-9.1218	-0.3319	2.1545	1.3158	0.39309	1.1134	-2.9016	3.1344	-1.9345	-5.2078	-1.6773	-0.7198	-6.8209	0.33635	0.45869	-8.3483	-5.4217	3.1571	-1.5992	-6.1614	-1.0089	-3.3294	-6.5303	-7.8007	-4.7284	-6.2724	-8.0325	-7.9384	0.43996	-3.4999	-3.4262	-3.8857	-6.7271	-3.1252	-4.7546	-1.466	-2.2899	-5.0664	-3.3436	-5.019	2.6229	-3.3607	-7.5515	-3.8823
-1.3094	6.4962	4.1683	1.4476	1.4533	-0.058148	-7.2292	-9.4124	2.4025	-6.8993	1.0776	3.1905	0.53131	2.4366	1.0035	0.52336	4.6424	0.62302	1.2582	5.0705	8.9816	-0.1769	2.1064	-0.56637	0.26205	2.9852	0.49143	1.3796	-1.5418	3.567	-0.77719	1.3171	1.2703	4.1697	-2.0627	-1.8442	4.945	6.788	7.8841	3.1642	0.24946	1.0206	4.0021	0.80246	-1.9657	-0.31249	9.8913	0.091018	-0.94482	0.3633
-24.232	-20.828	-22.212	-18.408	-16.335	-21.331	-22.778	-19.98	-22.224	-22.52	-28.314	-27.427	-17.663	-19.003	-25.158	-18.497	-19.614	-28.047	-15.519	-16.391	-22.197	-24.005	-21.291	-23.863	-25.125	-23.833	-17.539	-20.281	-19.661	-21.759	-26.142	-25.471	-15.767	-25.974	-14.953	-15.782	-26.323	-23.727	-21.784	-22.578	-23.326	-21.251	-21.021	-23.176	-23.293	-26.073	-23.732	-19.925	-20.005	-21.123
-2.8517	2.0037	-3.9908	1.0739	-4.1673	3.225	-1.6314	-1.6259	0.44273	-4.9973	-5.8235	-3.8436	-1.9892	-0.8528	-3.7059	7.7029	0.14352	-0.79928	-4.5777	-3.5971	3.7829	-0.41598	-5.3799	4.4593	1.1553	-4.1321	-3.8279	0.62549	-1.8269	0.1227	1.3465	1.6808	-1.4763	-2.493	3.4428	6.0217	-1.5416	-2.0655	-2.2099	4.6127	0.72464	6.1606	-5.2622	3.523	0.93215	-2.3953	1.5707	5.4179	1.459	4.3497
-10.844	-12.404	-12.1	-8.1463	-11.239	-14.349	-8.5135	-7.4121	-12.048	-6.5639	-13.602	-15.987	-11.689	-12.328	-14.886	-18.466	-7.083	-10.316	-7.7666	-10.444	-12.596	-6.1392	-9.4297	-13.243	-7.1542	-9.5195	-7.6013	-8.9464	-7.9189	-17.749	-10.184	-5.8952	-14.635	-10.031	-12.723	-10.142	-13.265	-5.4324	-16.385	-14.245	-11.113	-6.9938	-6.5348	-11.463	-12.574	-5.734	-6.9455	-12.101	-0.5064	-3.4596
5.4774	7.0473	7.4251	8.2105	3.763	5.7917	6.7001	9.9376	-0.74695	5.2436	13.25	7.2103	6.6172	4.5053	4.6473	6.216	7.1133	7.7616	0.53147	1.961	7.586	10.2	10.889	5.6382	5.1378	7.1812	5.4678	0.52742	10.367	3.2842	1.0894	0.47857	9.7734	-3.4027	8.0196	3.0938	6.7347	1.9337	-3.4314	5.0611	7.0883	7.3714	12.92	11.629	9.8572	0.57375	-0.27534	9.5323	9.9054	1.5431
-9.0274	-13.785	-7.9397	-11.567	-9.1344	-8.2654	-11.857	-9.9819	-6.2278	-11.483	-12.706	-15.509	-10.69	-11.563	-11.015	-14.207	-19.569	-15.454	-18.403	-12.814	-10.948	-5.8404	-6.6511	-12.841	-8.7429	-12.611	-8.5463	-21.643	-10.143	-9.8439	-17.506	-10.939	-13.18	-13.132	-8.521	-11.549	-11.723	-12.309	-15.793	-18.106	-18.054	-1.1229	-12.382	-11.742	-18.318	-13.407	-5.2467	-22.451	-12.558	-12.605
-5.5317	-7.8902	3.0041	-2.944	-3.5636	-6.8426	-2.6883	-6.0088	-14.938	-12.286	-3.2868	-10.052	-10.981	-4.3202	-5.01	-1.3094	-3.5226	-3.2689	1.0796	-8.595	2.8122	-2.504	-8.5591	-5.9037	-5.0779	-2.6457	-1.4376	-4.9531	-3.5344	-10.064	-8.6914	-4.5278	-9.0722	-4.9188	-7.6004	-2.3182	0.7437	-8.8985	-4.7683	-14.404	-6.9111	-10.828	-7.1555	-7.39	-11.418	-5.2277	-8.073	-9.8286	0.90136	-6.8297
1.0706	1.1835	-4.7103	-1.6127	-1.3576	2.2459	-4.9735	-7.1856	-8.215	3.6273	4.7825	1.1503	1.3159	7.7632	0.053323	-10.579	-4.3036	-3.7516	-0.32468	-1.279	3.9592	-9.6148	-5.0048	-0.37454	-3.53	-2.2953	1.1775	2.3333	-0.95143	-0.61941	-0.36931	-6.4646	3.804	-3.171	-1.1825	3.2621	0.060503	-0.46662	-5.0535	-7.6447	5.6821	1.4138	-7.1545	-0.24685	-2.1156	4.226	1.5378	-0.44633	-4.8944	3.4166
-5.9577	2.167	-11.308	-4.8632	-2.6051	-7.775	-0.58652	-4.7388	-3.9689	-4.9781	-4.1974	-3.9182	3.7832	6.151	-7.2168	-11.777	-7.3282	-7.0698	-7.3653	7.0117	-3.9233	-0.91383	-2.7367	-5.6303	-4.3724	-8.2275	-3.1034	-3.0846	-5.043	4.5255	2.8973	-2.3635	-2.9671	2.9237	-2.2096	-4.3697	-4.1921	0.6016	-8.3501	0.042502	-11.415	-2.8056	-4.543	-4.1969	-3.5959	-5.5066	-1.7313	-10.318	-9.2742	-0.90985
0.024374	-0.67264	3.7566	1.7756	-3.9206	-3.4443	-3.3812	-5.8499	-6.3235	-6.5201	0.46026	-3.4189	0.096587	-3.416	-4.0389	-4.2177	1.2365	1.048	-1.9429	1.0077	-0.82789	-0.60481	-2.4831	-7.4398	-4.3902	-4.5735	-3.8573	-3.4285	-7.7129	-4.1524	-4.6727	3.4165	1.6076	-4.4371	-9.3952	-3.222	1.2435	-6.1328	-2.0618	-3.0445	-6.3547	0.86911	1.4189	-8.8413	-5.9562	-3.498	-0.76287	1.084	-9.5873	-2.131
-4.5799	-4.6296	0.34663	-5.6268	-5.4801	-10.088	0.42961	-1.2572	0.803	-2.5979	-4.2572	-0.33715	-3.7955	0.48584	-1.4075	-6.6609	-6.4741	3.152	-6.5468	-4.1353	-1.9553	3.5681	-2.9603	1.7177	-2.633	-0.48617	6.1435	-2.2366	4.0807	-2.3514	-6.7728	1.3154	-1.4047	5.6609	1.843	-3.1594	-0.19391	-0.55826	-4.7014	-2.4877	-0.80105	-10.733	1.0344	-5.3125	-1.6052	-4.8897	-11.722	3.0885	-1.2034	-3.5782
-12.733	-10.51	-13.869	-9.5423	-19.917	-7.459	-6.8572	-13.284	-8.099	-18.382	-14.885	-17.24	-13.531	-12.521	-15.573	-9.121	-13.211	-10.592	-13.271	-11.933	-8.9447	-3.3544	-9.0974	-14.331	-12.245	-9.942	-12.776	-11.029	-17.813	-12.004	-10.224	-2.1003	-11.843	-13.411	-11.953	-15.066	-14.651	-12.417	-10.074	-12.075	-10.964	-11.591	-20.224	-12.161	-15.765	-13.614	-12.337	-14.706	-14.647	-11.836
-9.4263	-7.1057	-7.2469	-9.8991	-14.222	-11.42	-15.781	-12.246	-12.319	-12.224	-11.479	-15.928	-12.325	-13.208	-20.885	-22.104	-6.1541	-11.391	-13.984	-13.945	-14.156	-10.283	-6.6794	-14.199	-17.652	-12.491	-8.6252	-11.787	-10.583	-12.206	-11.088	-21.144	-10.514	-10.659	-9.585	-17.359	-9.9188	-12.288	-17.838	-11.682	-16.846	-15.865	-15.208	-11.392	-14.574	-17.843	-14.002	-7.2931	-11.362	-13.91
-6.321	-8.0628	-8.4962	-11.027	-9.9882	-5.4133	-12.2	-18.461	-11.721	-6.884	-3.8256	-11.369	-6.9093	-10.384	-4.0341	-9.1588	-17.681	-9.4106	-10.326	-8.4411	-11.036	-18.384	-11.75	-15.887	-16.517	-12.942	-1.46	-8.6276	-7.8668	-15.109	-18.096	-15.515	-7.4957	-14.023	-11.537	-7.2294	-6.5746	-10.897	-10.117	-12.443	-10.75	-11.095	-11.304	-14.458	-11.222	-9.6042	-8.2911	-7.0664	-8.6139	-10.998
-2.685	-0.94433	-5.1961	-6.5994	-11.176	-7.5482	-5.4827	-8.1377	-4.1803	-9.0877	-3.3478	-10.382	-7.1774	-5.5658	-5.0707	-14.075	-1.9993	-3.9028	-7.2722	-8.1803	-13.754	-3.336	-7.3578	-6.1536	-10.927	0.14002	-7.6445	-5.8541	-10.568	-6.2057	-8.5675	1.4939	-4.3241	-3.4741	-5.5535	-4.0842	-2.4658	-6.1226	-3.2673	-10.841	-7.2099	-0.84688	-12.089	-8.769	-1.4605	-8.7854	-3.0064	-3.5082	-13.11	-5.0681
6.3537	8.9759	6.5247	3.2103	15.413	2.262	3.6047	-0.81397	0.84908	5.1941	13.206	12.598	-2.9789	6.5858	6.4316	4.0994	5.0493	3.8895	1.5399	-0.71794	8.0765	5.7795	10.497	8.2499	-0.52908	2.8675	5.2387	11.642	9.2925	6.3645	8.324	0.30139	-0.42574	3.9905	5.2585	4.4436	4.0922	5.2225	7.8755	4.9136	-2.1229	4.6138	-1.9165	7.8503	4.2173	13.749	6.0629	7.4329	11.384	6.64
1.4544	0.004378	0.14836	-1.4084	-2.975	1.4593	0.53567	-6.8786	4.478	-1.8359	2.6607	-5.8158	-6.8502	1.3956	-0.41929	2.6128	0.13517	1.5268	-0.93117	1.9865	-3.1498	-1.6084	3.1273	-2.7259	-4.5223	0.83907	-3.5581	0.6909	6.3704	-5.0277	0.74479	-0.51456	-4.0814	1.0887	-2.3891	-0.37493	-0.027956	-2.0502	-3.9567	3.7364	-3.4793	-0.33035	-1.9713	-3.9539	-4.7035	-3.7616	-4.7961	1.4524	0.2766	4.7762
1.2762	-3.6609	1.4831	1.7518	3.3764	-0.58882	0.83836	-1.0249	-0.57238	2.4916	-4.2056	-6.0205	-2.0569	-2.1407	1.4395	-5.3523	-6.8632	-1.8096	-1.654	0.40616	-2.6852	6.0296	-2.4623	-8.0918	-6.7872	-3.2261	-2.692	-0.36313	-3.9271	0.66418	-2.3894	-3.7451	0.40809	0.87753	1.8296	3.2153	-5.1301	-4.2883	0.14876	-0.072198	-5.9304	-5.8727	2.1606	0.26431	-0.39764	1.7063	4.1309	-4.3902	-4.4273	-1.5959
-18.907	-26.381	-23.797	-15.712	-22.562	-20.626	-17.128	-21.704	-19.183	-23.45	-20.629	-17.06	-21.065	-22.957	-17.661	-21.737	-16.118	-23.41	-22.069	-25.173	-22.081	-17.34	-26.331	-23.729	-19.557	-21.369	-12.166	-19.502	-20.235	-18.286	-22.451	-25.083	-27.83	-21.493	-19.102	-17.926	-25.806	-25.865	-19.249	-21.878	-21.434	-19.964	-26.109	-27.302	-25.288	-25.679	-22.492	-23.096	-17.645	-20.885
9.168	7.0911	9.5011	8.6979	4.2333	10.492	7.2302	10.208	7.2913	1.8536	11.962	5.7764	0.20351	9.2714	2.5019	12	13.869	5.8816	12.131	3.413	9.8199	6.9742	6.7826	9.5517	7.2228	4.7003	7.7458	6.9814	9.5393	10.713	11.218	4.3443	12.886	9.1537	11.5	1.229	4.3324	13.015	11.947	4.8134	8.957	7.9246	7.4654	8.4612	7.4249	3.1451	7.6243	15.97	11.936	5.1886
4.39	3.2512	2.141	-0.15005	3.6467	6.0487	8.3655	-1.9461	0.05132	1.7629	9.7989	-0.040508	3.8924	5.3791	7.0215	2.3875	9.4209	11.788	5.3587	0.79308	-4.7672	3.5809	8.3044	-0.55994	2.2889	3.3998	5.9104	7.3806	4.6462	8.9231	5.2064	4.9394	7.1805	1.0819	6.6318	3.2867	6.3831	2.8884	-1.5536	3.1828	7.7243	9.5672	4.9808	2.0605	7.4821	1.1758	4.2731	7.6155	8.0703	1.2297
-17.428	-7.8764	-9.8923	-16.286	-18.521	-7.6755	-9.1091	-11.624	-7.8409	-10.736	-13.854	-12.531	-9.0341	-9.8789	-13.391	-14.805	-15.571	-10.819	-4.1016	-17.387	-14.163	-13.56	-11.769	-12.694	-9.4096	-16.362	-14.532	-9.1281	-1.6765	-5.8216	-6.8258	-9.9687	-11.585	-9.8827	-6.6977	-9.634	-12.31	-16.497	-10.716	-16.912	-3.9194	-11.793	-6.7595	-7.4988	-14.889	-7.9876	-12.177	-6.0562	-12.062	-8.9897
-4.925	-2.6682	-1.8734	-1.2167	0.87475	4.5377	0.4464	3.9256	1.3947	-4.2173	0.99169	-2.4772	-2.0572	0.23869	-2.6712	-1.2419	-3.2386	-3.7414	3.3534	-1.2832	0.10178	2.3166	0.27489	3.7748	1.4742	4.9259	-3.1916	-1.7304	6.0781	0.66321	3.1181	1.2	-7.0323	5.6416	-3.3373	-0.39788	4.2087	0.15973	-7.9887	2.4178	0.5349	2.2865	2.1872	1.1025	-2.8763	-0.77145	4.8303	1.7149	-0.039521	-5.6662
-3.6017	-0.47396	5.5744	-1.1211	1.8456	5.8997	2.2611	7.1067	3.369	-5.5126	-1.9321	0.95948	2.2686	-0.081099	1.5673	4.4111	1.209	4.6863	7.5907	-3.9199	6.1187	-1.4562	-3.2239	4.838	-3.7036	1.9	-1.9794	5.6463	2.0239	-1.1283	-4.9799	5.4075	0.5277	-0.68405	0.7807	10.66	-5.0073	3.9761	-3.6175	-3.3165	-7.878	4.4567	-0.75182	3.6921	-0.31412	2.7951	1.2665	-3.4034	6.0806	-0.96903
-1.1496	-0.046056	-5.7114	-1.5911	-0.58553	0.61787	4.188	1.7541	-1.9935	-4.0398	-5.4414	-5.0721	1.7497	1.8836	-3.5925	1.9768	0.16958	-2.9431	1.4991	-1.6305	-7.4831	-0.40886	1.8641	1.5271	-0.004	-4.6903	-3.3827	-2.5456	-0.01935	1.7923	-7.0759	-1.2291	-1.2845	0.80492	3.3247	2.7073	-3.1166	0.089971	1.4398	-3.1241	2.0801	-5.6045	3.5801	-5.317	-0.9324	-2.7313	6.9267	-2.2265	1.4251	-2.3628
-9.1321	-10.633	-13.364	-13.538	-14.201	-10.714	-11.377	-12.792	-14.196	-15.024	-16.287	-13.037	-13.915	-16.22	-15.601	-10.309	-8.9266	-6.9834	-14.739	-10.041	-13.715	-4.9602	-13.986	-15.561	-19.843	-12.222	-15.284	-6.5824	-16.639	-12.082	-14.679	-16.853	-16.171	-11.064	-14.249	-17.857	-20.532	-11.14	-10.712	-14.584	-12.734	-12.984	-15.336	-9.2581	-14.417	-8.5962	-10.49	-13.82	-16.176	-19.672
1.6531	3.4883	-5.7156	-3.003	-1.5768	3.2532	3.7455	-7.0553	-9.8587	0.44409	-3.8057	0.54813	-2.5748	4.1075	-3.9567	-1.3147	4.0298	0.40943	-3.922	-0.1096	-5.9524	-2.5986	8.3738	-0.98095	1.8431	4.2763	-1.0688	-0.68394	-2.066	1.1905	-2.814	1.1964	0.29364	-2.8646	1.4115	-3.3647	-2.9987	1.5741	-1.4146	-1.4954	2.041	-0.20356	4.3845	-4.7676	1.012	-0.9695	-1.8029	-0.25907	-0.73085	2.6653
3.6149	-8.0295	-8.1772	-6.3434	5.1624	-2.4465	0.26033	4.4186	-5.9121	-2.2317	-5.3425	-0.78774	-7.8121	-0.23132	-8.5925	-9.0384	-4.1666	-5.1363	-1.4127	-11.278	-5.2459	1.4681	-5.2129	-6.9307	-5.0779	-2.3002	-13.012	-7.8559	0.3262	-3.6561	-6.3673	-0.29508	-1.8122	-2.3548	-4.2953	-4.8313	2.0524	-5.7975	-1.9664	-1.901	-7.6076	0.70675	-10.047	-4.5707	-2.1282	-7.5441	-8.4387	-4.7812	-6.0161	-1.7023
-0.4131	-6.7549	-9.0883	-2.9354	-10.795	-3.8297	-6.9692	-7.8626	-14.428	-8.4412	-6.8681	-10.652	-1.292	-5.9841	-3.7221	-8.4852	-7.1906	-15.758	-2.6742	-10.521	-13.054	-3.2751	-2.3133	-9.4418	-0.78622	-4.02	-7.5458	-5.7297	-4.55	-7.4586	-11.149	-1.2615	-5.4124	3.5124	-6.7384	-11.335	-7.2975	-8.4776	-1.3649	-7.4919	-3.1725	-4.0618	-10.82	-8.4341	-3.663	-6.4196	-4.4429	-9.6862	-8.5553	0.72864
-9.1854	-4.9654	-6.3936	-3.8226	-0.11005	-0.52276	-1.7302	-3.8878	0.27315	-1.9323	-8.2563	-2.3635	-3.024	-2.7307	-1.228	-13.436	-3.5886	2.1072	0.042488	-2.6592	-4.8178	-1.2884	0.64601	0.73499	-3.6998	-4.0895	6.9916	-2.2306	3.5778	-6.8123	1.8428	-1.7415	-1.2629	1.7064	-7.2726	-3.5425	-3.1223	0.61924	-8.3457	-4.4421	-4.2855	-2.3982	-3.7213	-2.2756	-6.6484	-1.7148	0.57615	-0.030336	3.5183	0.81006
-10.854	-9.181	-10.54	-14.801	-15.366	-6.1596	-18.075	-8.5888	-18.302	-10.687	-7.6492	-15.95	-12.73	-14.697	-11.13	-9.7034	-11.668	-17.466	-16.668	-12.275	-15.772	-15.23	-16.572	-17.218	-12.869	-11.045	-9.0734	-17.896	-11.589	-12.336	-10.558	-10.624	-12.505	-12.126	-12.274	-9.1224	-17.693	-18.311	-16.966	-15.902	-17.081	-9.7519	-10.697	-12.568	-9.5071	-13.513	-8.5009	-14.547	-21.032	-15.547
8.8084	7.4951	16.978	14.519	10.753	8.9818	4.5877	9.3368	7.9965	10.744	7.6417	12.455	13.877	14.809	8.5168	12.546	9.7929	10.242	8.5905	13.175	17.105	5.3232	14.22	3.7275	11.639	13.965	10.52	6.1307	7.6676	10.285	8.5501	7.4081	8.6586	8.4875	15.351	12.077	16.484	10.989	8.402	11.569	9.1536	10.275	7.5783	5.905	8.5368	8.387	13.572	3.8985	10.368	5.24
-13.001	-16.275	-18.214	-14.127	-9.3756	-12.991	-15.417	-13.657	-15.726	-17.198	-14.081	-16.19	-14.627	-14.97	-12.662	-17.618	-3.8576	-9.6823	-9.842	-12.767	-15.889	-17.758	-12.757	-12.767	-3.1992	-8.9823	-13.833	-11.386	-12.677	-12.696	-9.0316	-11.322	-13.843	-10.38	-14.688	-13.703	-9.1894	-9.8692	-17.86	-16.011	-12.428	-8.1492	-14.974	-14.169	-11.046	-16.769	-10.495	-15.284	-14.986	-17.216
-3.33	-5.9279	-7.1223	-6.0814	-4.653	-5.1227	-2.746	-4.7309	-1.2701	-7.3432	-0.52151	-12.339	-7.39	-0.68818	-8.7551	-2.2697	-4.1312	-2.1109	-3.4411	-8.0976	-1.5223	-1.8759	-4.8776	-10.461	-4.0562	-4.258	-1.6857	-4.9227	-7.5628	-7.7946	-3.6453	-7.531	-3.358	-11.304	-2.7949	-7.6204	-8.2978	-0.47912	-0.97272	-8.6799	-4.9883	-7.2696	-5.0734	-3.4098	-9.4675	-6.4853	-10.862	-0.64416	-7.0894	-6.836
-12.628	-15.224	-7.6935	-14.621	-14.442	-13.49	-14.771	-13.367	-9.7472	-8.6944	-14.356	-9.1792	-12.02	-16.523	-13.914	-17.662	-13.564	-3.7973	-12.43	-12.871	-13.6	-14.402	-21.7	-11.224	-5.3604	-13.316	-12.385	-6.8262	-11.954	-12.773	-17.189	-12.256	-17.958	-10.142	-13.857	-17.918	-8.8299	-15.616	-9.1505	-6.0327	-16.162	-16.576	-13.863	-11.305	-18.224	-12.544	-14.097	-17.545	-11.717	-11.423
11.004	-6.0606	-0.83568	-0.6513	0.58597	2.3479	5.6572	-2.8996	-3.864	-4.3146	0.87284	5.0102	-8.9355	-0.4927	-0.25113	-0.28302	-2.3999	-3.9656	-4.7825	-3.2594	1.8012	-3.1362	-1.196	0.0839	-0.24229	-5.2506	-5.1556	-7.1257	0.52366	-6.3459	-3.9323	-6.5853	-0.18155	0.23248	-7.0872	-4.4269	-0.027101	-3.7118	4.1756	5.3826	3.9598	-1.4935	-6.6462	2.1728	1.3767	-1.2357	-6.0426	1.8934	0.065395	-12.097
-5.1432	-3.0157	-6.5812	-3.3083	-1.2704	-3.1898	-6.958	-2.4131	-1.933	-1.3471	-7.1354	0.69728	-6.2282	-10.042	0.22304	0.16195	-3.9007	-8.3888	-3.17	-3.9123	-6.6711	-1.1278	-4.2225	-0.22395	3.0446	-5.9148	-1.4504	-7.9102	-2.4751	0.15228	-1.9785	5.3975	-4.6057	-8.2029	-4.1254	2.5171	-2.9931	-7.6896	-0.86983	1.4743	-6.8851	-5.141	-2.7502	-1.2472	1.6893	-0.0027829	2.9739	-1.4111	-11.822	1.6926
-4.4872	-2.4018	-0.82577	-3.4424	-7.0278	-7.8137	-2.6062	-7.7726	-1.3392	-8.711	-0.72809	-6.2372	-7.2013	-4.5707	0.2803	-3.0715	2.761	-6.2531	-2.1338	-9.4475	-1.9608	-4.981	-4.82	2.3081	-2.555	-9.8741	-6.9231	-5.8454	-6.0072	-6.6051	1.0337	-6.2402	0.80321	-3.0247	-8.4558	-8.6495	5.1916	-4.832	-8.7556	-2.8256	-7.075	-2.5835	2.7553	-8.2169	3.5629	-1.6056	-3.9449	-5.4208	-3.5414	-4.5952
-17.56	-11.065	-11.885	-11.709	-17.949	-14.475	-12.511	-14.575	-20.532	-17.76	-10.39	-16.579	-10.658	-9.685	-11.601	-15.366	-17.709	-17.2	-10.077	-14.921	-10.939	-11.7	-12.287	-11.813	-14.946	-13.383	-15.054	-19.861	-14.472	-23.086	-10.715	-14.773	-12.668	-10.439	-9.505	-8.0304	-14.128	-10.816	-21.521	-14.637	-12.207	-17.748	-9.4274	-9.673	-7.0639	-8.7293	-12.171	-13.709	-12.757	-15.286
-4.1769	4.5743	5.0239	-3.9004	-2.6092	4.7999	-0.93862	-2.6947	3.818	-2.3808	3.8972	1.2536	-3.5735	8.2119	-0.72774	4.7016	-4.7354	0.12398	-0.12073	0.58617	-0.96398	-1.2711	-0.71811	-4.0407	0.23105	-1.8915	2.6968	-7.6987	5.0578	-2.6073	-3.2098	4.1466	-5.1052	3.8881	-1.1997	2.8143	2.8458	0.94908	-6.8595	-1.5359	-2.9343	-0.7923	-2.9275	2.4576	-1.2941	-3.541	-6.8111	1.8536	-2.6615	2.1435
6.311	7.2701	13.278	3.8431	15.371	10.985	10.137	10.631	7.3297	13.129	10.435	2.3072	8.5054	9.8077	11.314	8.0518	7.5233	7.6462	13.082	8.7444	14.264	9.7526	12.237	13.389	11.692	15.134	3.7946	12.815	8.1805	4.2877	12.768	11.923	7.1159	6.8652	9.0465	2.7682	8.301	2.446	5.1646	9.3279	12.092	13.151	12.764	11.37	2.0948	11.627	7.5364	8.3727	11.651	10.508
2.8035	14.902	6.9484	12.669	9.4068	9.0722	5.0932	7.2287	6.3395	14.064	9.6311	5.5816	11.052	13.418	10.807	9.0121	9.8497	5.9732	11.781	15.686	6.5858	9.42	10.435	0.30908	15.125	5.3729	6.3716	13.849	2.5604	5.7008	5.6219	8.2774	7.121	11.5	8.2398	13.751	7.7443	3.8195	12.825	9.7901	6.6625	12.906	9.5852	10.79	7.0497	13.607	5.2829	10.797	8.1762	10.299
4.0809	1.7304	1.7373	-2.8454	-0.15052	3.7918	-3.0139	5.0571	-6.2232	-2.2276	6.3025	4.8819	-9.593	0.20775	9.634	3.7735	7.1259	0.63193	3.1912	5.5263	-2.0516	-1.152	-5.6143	3.382	-4.2387	-2.4052	-1.4326	8.8178	2.6921	6.414	1.3043	0.55875	1.4115	-1.5241	-3.5095	-3.0821	-2.8765	-4.487	-0.82197	0.36934	0.87577	2.7502	4.8296	-2.0646	5.621	-4.3758	3.9507	4.8289	5.9035	4.2593
-13.481	-17.969	-8.7017	-12.958	-13.933	-12.008	-13.885	-18.257	-13.93	-15.626	-10.972	-15.41	-11.294	-15.157	-15.879	-17.699	-15.801	-9.405	-13.373	-15.107	-14.079	-17.804	-13.48	-21.909	-13.717	-14.191	-5.6409	-16.665	-10.575	-18.573	-9.1725	-14.924	-9.4871	-14.593	-13.706	-16.549	-19.119	-14.961	-9.2356	-11.275	-16.624	-9.8806	-11.348	-14.592	-13.463	-6.6036	-15.574	-17.248	-14.608	-13.204
-13.565	-7.9489	-6.6218	-18.02	-12.202	-15.186	-20.092	-12.401	-15.58	-10.4	-10.281	-16.99	-14.316	-11.028	-13.836	-11.703	-15.318	-15.594	-7.8077	-10.393	-13.954	-17.774	-14.293	-11.735	-16.06	-19.085	-8.1365	-9.5202	-7.4859	-11.587	-12.818	-8.0876	-13.138	-9.8779	-14.027	-13.267	-6.9795	-11.401	-11.954	-5.6792	-7.843	-7.9635	-14.977	-11.379	-10.543	-9.7965	-6.6984	-10.088	-11.051	-22.512
-17.226	-10.566	-5.8215	-9.1318	-14.848	-14.059	-11.992	-9.2978	-11.646	-12.854	-12.218	-2.8784	-7.3362	-13.838	-9.5196	-12.148	-8.7402	-10.067	-17.062	-10.828	-9.5278	-8.4413	-13.328	-7.4679	-10.273	-9.3465	-12.548	-8.0594	-4.2834	-3.8588	-10.744	-9.5047	-10.972	-10.49	-9.3902	-15.407	-11.273	-14.116	-14.518	-10.831	-19.564	-10.485	-17.87	-11.677	-6.0809	-12.053	-10.968	-10.23	-11.304	-7.6321
1.1122	-9.8245	1.5449	-0.9571	-5.6276	-2.402	-4.5105	-2.6568	-1.8329	-4.5746	-8.9077	-1.3938	0.40259	2.3263	3.779	-3.5183	2.4484	-0.16676	-0.83056	-0.70325	-3.0766	-0.54672	-6.1677	-4.707	3.5496	-1.758	-6.0368	-3.9949	-1.3841	-7.7928	-3.7779	7.3729	0.6735	0.70129	-4.4133	-5.4559	-2.181	-2.2283	3.9569	-1.5118	-2.6003	-5.3332	-1.6241	6.4879	2.6783	-4.4782	4.1454	-0.79866	5.0009	-4.2864
-1.273	-0.98251	3.1627	1.8939	5.1116	-3.7952	2.6402	-1.5784	-8.123	-3.4367	-0.26374	-1.1061	-1.4835	-3.7608	-1.362	-5.2418	-10.945	-7.1045	-5.5532	-7.501	-1.1288	-2.524	-5.8032	4.6055	-7.4362	-1.5647	1.4304	-5.3781	-2.8593	-6.098	-5.3387	0.55882	-2.7133	-0.20802	-1.7213	5.5175	-5.4305	-1.9315	-1.1685	-1.4436	2.8888	0.29731	0.28235	-3.0948	0.42505	1.5125	-3.6629	-6.8008	2.9147	-1.4966
-0.97768	1.1534	1.7165	-3.745	-6.1458	-3.4769	-4.854	-1.2587	-5.0355	-0.52338	3.3439	-2.0973	-1.7342	0.81107	2.2389	-3.1914	-0.40631	-5.7939	2.2533	-2.5425	-4.9027	-0.85451	-3.1776	-4.561	-2.0484	2.0278	-3.0967	-3.2925	1.73	6.2039	-8.7595	-0.24153	-3.3478	-3.8255	-4.8287	-0.67527	-0.51805	-1.0319	-6.658	-3.3148	5.4788	6.0963	-2.279	-0.4132	-6.582	-1.3739	-4.4827	1.5413	4.1268	-7.3329
7.1914	3.4597	6.5793	3.5041	3.4482	3.5559	3.0039	7.0782	7.6915	11.358	8.831	7.8349	11.514	4.9851	7.2368	8.8595	5.77	6.5745	3.4923	6.5746	3.5078	4.6308	1.2162	1.7711	11.624	9.5392	3.913	6.9331	1.462	2.9424	4.9169	7.377	12.277	3.7841	5.2179	2.9552	2.1166	11.46	6.5995	4.3631	-0.38824	8.9634	7.5622	1.5377	14.09	4.5989	1.893	-1.3801	7.7333	8.3984
-3.971	-1.0877	-4.4212	-4.4466	-7.3714	-9.2958	-12.081	-7.5425	-1.1123	-3.0697	-5.8936	-3.7759	-1.3793	-7.8373	-4.3138	-10.681	-7.1121	-14.647	-4.469	-7.2027	-1.5049	-9.0181	-10.621	-5.7106	-9.5614	-6.1454	-10.255	1.0223	-8.6491	-7.4518	-9.3461	-5.5046	-2.57	2.6972	-4.5563	-5.6347	-11.114	-2.2139	-11.053	-5.3128	-2.5798	-8.303	-3.3326	-4.5561	-3.4243	-9.4638	-9.212	-5.6255	-10.921	-5.0221
-10.126	-12.281	-16.994	-9.7748	-14.674	-10.672	-8.9158	-10.237	-12.729	-13.143	-15.479	-14.056	-7.7732	-12.601	-16.442	-14.48	-12.076	-7.6696	-11.619	-11.8	-7.7436	-7.5074	-10.715	-12.358	-13.416	-19.748	-10.311	-14.459	-19.373	-18.615	-12.318	-11.19	-4.7358	-20.932	-16.622	-9.8753	-15.79	-13.949	-11.509	-7.7589	-17.609	-13.963	-8.9247	-13.6	-11.88	-10.988	-8.3085	-15.287	-14.544	-8.9925
-0.41924	-2.0032	1.3566	-1.7128	3.3969	5.171	0.48788	4.3445	2.9226	3.3577	-4.6917	-4.2507	-2.5447	-5.8021	2.2815	-2.5284	1.0372	-4.3109	1.7633	2.2827	-3.3803	-1.3197	5.8929	-8.8489	-4.237	2.0034	4.7665	2.637	-1.7991	4.4661	-1.3034	-1.9229	-2.0545	3.3358	-0.99707	-2.5604	1.2974	5.918	-2.6327	9.9489	-0.60312	-1.061	4.5239	1.5821	3.0917	5.3281	4.8245	1.8874	-6.4917	0.046271
-2.0873	3.7393	-2.4436	-5.1306	-2.8671	-0.22893	-2.7129	-3.2443	-1.5597	-1.123	-2.7756	0.50694	2.5711	-0.69479	-3.4786	-6.4397	1.7982	-1.4673	-3.0882	-6.2328	5.0589	3.5861	-0.69206	-0.94056	-1.9243	-1.6531	1.0249	-1.0093	-1.9533	-1.1634	0.13873	3.0515	-2.6536	-1.2677	9.8584	1.511	-2.4833	-4.496	-0.76878	-4.4107	-0.41429	-6.0301	1.5481	2.3198	-2.6191	-0.042943	-8.8503	-1.0178	-0.69648	0.81214
-7.1409	1.43	-0.91644	0.3729	-6.8905	-5.8241	-4.0817	-7.8956	-1.8938	-1.7475	-4.0682	-0.61788	-7.0842	-7.6754	-6.3708	1.1211	-5.8455	-0.36954	-2.0861	-3.2196	-8.1153	2.6425	-2.7545	-5.2039	-7.2822	-13.704	-4.1285	-5.2099	0.80786	-9.5679	-2.5019	-8.9065	-2.765	-2.5405	-4.7446	-5.4422	0.23228	-4.233	-4.4453	-11.059	-6.5757	-1.8008	-4.4951	-3.5824	-1.8641	0.36324	-7.753	-6.7938	-7.9091	-1.3657
-21.536	-15.556	-27.372	-20.316	-21.055	-23.457	-16.787	-20.267	-23.703	-23.517	-17.42	-20.837	-15.389	-24.658	-21.049	-27.682	-11.958	-15.356	-17.064	-19.5	-21.311	-30.552	-16.172	-17.947	-24.28	-19.531	-19.625	-21.515	-24.28	-19.819	-18.217	-18.756	-23.483	-21.689	-25.861	-22.776	-28.337	-25.586	-24.087	-20.522	-25.335	-22.594	-18.161	-25.892	-20.178	-24.855	-22.637	-27.196	-24.786	-18.204
7.225	9.2848	10.969	7.1867	11.827	1.7319	13.426	10.914	13.567	6.0353	3.8058	14.501	2.3789	8.6388	8.6703	11.238	11.48	10.648	16.344	9.0615	7.8431	13.747	10.012	9.575	8.439	7.6372	4.5214	14.035	5.8069	5.0557	6.5024	6.9577	11.607	8.0341	8.4088	10.537	8.6182	9.674	7.0281	7.7996	9.3876	14.329	6.4458	10.308	7.2888	13.157	10.953	12.151	0.96749	7.4014
-10.084	-1.8791	-7.0832	-10.083	-5.946	-2.2762	1.1742	-6.3384	-0.16864	-4.4792	-3.6255	1.0841	-4.2239	-5.6076	-5.5239	-4.3634	-2.9409	-8.5243	-7.9679	-8.3552	-11.032	-6.4851	-6.0219	-3.6675	-2.5292	-0.4745	-1.6951	-5.977	-1.397	-9.3331	-4.5041	-0.78363	-4.0949	-9.0845	-5.8701	-3.8948	0.43592	-7.8741	-1.5436	-4.5717	-6.1348	-3.4661	-7.0557	-6.6163	-11.99	-2.0191	6.2692	-5.5171	-0.73876	-7.3508
12.603	6.3413	8.7428	7.7814	7.1523	8.5252	1.5418	3.8209	4.1411	8.6264	5.4276	3.8542	8.2407	-0.64989	4.0049	12.236	6.0516	9.2906	8.3126	2.682	3.1914	4.6855	7.573	10.325	7.0973	5.5445	5.5698	11.006	10.6	6.8837	4.8845	0.98594	9.6139	2.4781	9.3444	5.7413	15.809	4.2007	5.1443	9.3719	12.643	4.9701	5.8855	3.6824	-2.5889	7.7322	9.0668	3.4991	5.2585	10.336
6.7957	-0.98594	2.9532	4.2057	7.2127	-2.1544	-2.1049	-3.3346	4.4926	2.0564	-2.1154	3.3139	-2.7757	-4.5459	1.8499	-2.4349	4.9009	2.071	-6.0733	3.1617	-0.49796	0.81508	0.011939	-2.3555	-1.2171	0.70299	-4.6485	6.2652	-2.6278	7.3749	-5.0394	0.49209	4.8649	1.0776	-1.8731	0.57117	1.7828	-0.23198	-0.48415	-10.208	-5.1915	2.9978	-2.1566	-3.4228	-1.8477	-0.17994	0.48219	-1.693	1.9347	3.2615
-12.701	-9.5216	-11.895	-10.403	-13.619	-15.456	-10.232	-14.287	-13.84	-8.4902	-20.316	-8.5904	-16.404	-18.104	-10.858	-11.446	-14.702	-14.727	-10.837	-17.787	-12.702	-8.2877	-9.7874	-10.178	-11.762	-9.2071	-9.0337	-12.689	-12.037	-11.074	-11.378	-8.985	-5.2945	-12.58	-14.63	-16.989	-14.871	-6.2071	-17.221	-13.087	-5.9972	-15.195	-19.747	-12.152	-9.1421	-7.1496	-11.442	-11.859	-14.096	-8.524
1.9439	8.2295	1.7705	1.5745	1.8949	0.41074	2.1898	6.8023	2.4955	1.6462	1.3596	6.927	1.5164	6.0016	12.388	13.869	0.322	3.0031	4.8353	5.0049	4.2982	0.020326	7.3811	11.698	4.3189	2.9694	2.8949	2.3133	-1.7614	6.6936	7.7555	7.4083	4.915	4.0368	-1.0178	2.2239	0.54516	3.9851	6.8841	6.6296	9.0735	5.446	3.1856	11.044	0.009774	3.5437	1.2948	-2.4628	2.9338	8.7138
5.1182	2.4362	5.2072	10.676	3.3055	4.1164	8.3529	5.1239	7.6573	9.4627	0.71524	6.6575	2.412	4.2526	9.6511	6.0616	6.6427	2.8087	10.7	-1.0303	0.69562	3.9395	1.5763	6.1611	3.2286	5.669	9.3256	9.1544	1.142	7.5086	4.6221	7.5168	-1.8344	10.316	3.0951	5.4644	3.0199	5.3833	3.3044	6.7826	5.0975	9.9126	3.6319	2.9074	11.499	5.2332	8.3431	8.0785	0.92459	2.6529
-1.279	-4.5289	0.17924	-2.7612	-7.3366	-1.8638	-1.7766	-7.3417	-3.6577	-8.7595	-5.1252	-2.6345	-7.0509	1.6816	-5.5082	-8.2318	-0.66457	-1.991	-4.3923	-0.26736	-3.2376	-2.8677	-7.6539	1.9957	-7.8568	-5.6101	1.6449	-4.2421	-3.49	-4.7883	-11.43	-5.8443	-9.5056	-3.783	-0.88553	1.6024	1.4103	-5.3976	-5.2478	-3.8973	-7.3872	-7.9344	-1.5635	-1.7235	-4.3419	-6.2809	-9.3994	-5.378	-4.1946	-5.9751
-1.0283	-5.7889	0.7439	-7.7415	-1.8251	-5.5374	-2.2075	-1.4407	-0.51297	4.9244	-3.0318	-3.0105	-0.4174	-7.5516	4.383	1.9371	0.011017	8.6832	-4.8267	-1.7483	-2.3738	4.446	1.6544	4.4676	-1.5273	1.8339	-2.3281	1.3751	-2.2673	-5.5444	-2.7717	-2.6321	-1.595	-4.3491	-1.0359	-4.037	-1.1173	-2.701	-1.6265	-3.5331	-5.6577	-1.044	-4.3925	1.8794	0.12994	-4.8482	-2.6228	-0.30968	1.4379	0.80194
2.0839	0.3917	2.8424	1.7778	7.2294	3.6914	1.6497	3.7823	3.5574	8.4338	8.6985	7.5906	4.9098	13.145	2.8879	0.58457	4.5423	4.5331	1.3788	4.5829	4.225	8.4698	4.2079	4.0214	6.3744	5.1047	3.5186	10.049	6.7534	6.717	1.2594	3.1742	5.0337	6.2565	4.5191	4.3532	6.9971	-2.2264	8.4091	1.5102	10.228	3.4252	11.437	5.5086	12.946	1.9375	0.60376	2.227	-0.43918	5.3571
-25.229	-21.057	-23.71	-15.953	-27.336	-19.402	-21.843	-21.996	-23.229	-22.988	-27.85	-23.924	-27.05	-22.729	-20.52	-24.186	-20.501	-23.704	-19.446	-23.55	-23.181	-20.897	-25.792	-24.725	-14.073	-26.242	-22.306	-23.528	-24.675	-20.042	-21.593	-20.822	-23.852	-22.434	-23.884	-20.902	-14.669	-19.516	-22.13	-21.982	-26.99	-19.592	-21.332	-20.421	-21.283	-33.809	-24.468	-23.859	-18.888	-19.939
-4.2739	-6.9245	-1.851	-0.12094	-3.5473	3.3797	1.5327	0.024382	5.2695	-7.5099	6.2844	1.1625	-0.61435	-1.1671	-3.5233	-1.5897	-5.3152	-8.8186	3.1937	2.7676	-2.0361	-3.4305	3.3864	2.9437	1.3006	-5.47	-3.2683	1.2224	-2.6778	9.4589	1.1931	1.4519	4.3376	-1.4653	-5.3358	0.78497	-5.5528	2.4849	-5.6296	-0.15891	1.6022	-1.9307	2.8588	-3.0451	0.044594	-0.42851	3.4488	2.9947	-1.1061	-0.97328
1.4684	-5.738	-6.0034	11.711	3.1396	-0.61328	1.8601	-3.1805	-1.0975	6.7856	4.1541	0.73851	3.8456	3.6452	5.2458	-0.79949	-2.5087	-0.94521	-5.9063	-2.1347	1.548	-2.2901	0.79182	-5.7415	-5.0627	-4.6731	-1.2865	-2.5354	0.30294	0.25437	-4.1184	1.4663	0.25627	3.663	-2.9916	-5.1802	-2.6853	-1.9013	-0.31593	-0.84802	-2.3803	-3.1539	3.6454	3.0096	6.9755	-0.32988	3.8307	3.45	4.401	-1.0485
-13.137	-15.686	-15.505	-10.302	-16.429	-18.77	-11.8	-11.565	-11.803	-10.425	-12.148	-14.862	-11.933	-13.027	-17.667	-14.068	-13.692	-14.58	-12.552	-15.904	-9.1608	-12.08	-14.527	-18.696	-21.6	-9.2456	-12.945	-11.771	-19.314	-20.055	-10.025	-14.87	-14.985	-14.536	-14.707	-14.697	-7.9511	-13.46	-17.455	-10.754	-9.7802	-13.159	-10.956	-11.54	-10.611	-7.9924	-16.071	-3.2735	-10.953	-12.908
-5.8547	-3.578	0.66832	6.0626	1.8674	0.4596	-2.6949	-8.5572	8.7515	-5.3556	1.8987	0.97564	-3.9076	-4.08	8.1355	-2.8157	4.4921	1.2875	13.276	-1.3695	-0.2934	2.4816	4.0699	-2.2022	-3.9258	-8.3481	-2.1298	-0.80034	6.3993	-0.30511	3.3615	6.4833	0.76832	4.8148	8.1288	-0.30077	1.5122	-6.2145	-4.5831	-5.7624	-4.7465	-2.7418	4.1655	-3.6387	2.5315	0.72395	1.3223	-0.18679	-2.5913	-0.55065
-8.7238	-14.753	-10.315	-7.4782	-13.704	-8.9085	-11.306	-11.464	-10.649	-8.9266	-4.2035	-9.866	-16.205	-7.3784	-11.202	-12.224	-12.496	-5.3939	-6.1158	-15.874	-11.391	-6.4884	-6.872	-10.049	-12.441	-10.97	-9.1163	-5.6918	-8.3716	-12.967	-11.932	-12.182	-8.1627	-2.7382	-8.7019	-11.304	-7.3776	-13.78	-7.0861	-12.875	-12.566	-7.0625	-9.5095	-14.59	-12.178	-7.6293	-7.8978	-10.522	-12.217	-10.742
-13.588	-2.6239	-7.3286	-9.6958	-9.0279	-5.0389	-14.696	-6.9685	-0.94039	-9.5869	-10.65	-12.969	-11.761	-9.619	-3.2585	-6.6473	-7.3318	-9.716	-3.7262	-8.5971	-14.152	-10.41	-7.4282	-9.6482	-9.9722	-9.4348	-5.8106	-9.7346	-5.2813	-2.3894	-13.987	-8.975	-14.12	-1.1755	-4.3422	-13.081	-5.6942	-5.553	-10.383	-11.327	-6.9801	-10.766	-12.941	-6.5996	-8.7117	-15.353	-4.5545	-6.7753	-13.577	-14.546
-14.518	-8.4291	-19.172	-11.58	-17.195	-14.329	-12.388	-13.686	-12.995	-16.778	-13.869	-14.17	-15.578	-14.487	-16.266	-11.388	-17.513	-9.4728	-9.5358	-12.872	-9.9966	-16.579	-6.8685	-14.949	-12.242	-14.517	-11.427	-8.9172	-12.097	-9.8394	-15.448	-10.119	-2.9993	-19.613	-14.992	-12.718	-2.7741	-11.956	-13.349	-16.023	-12.211	-13.612	-14.052	-16.739	-9.6578	-15.18	-16.669	-15.969	-14.803	-9.2307
-0.16068	0.86375	-5.7435	-8.7949	-0.73859	-2.3703	-5.4773	0.65052	-5.2302	-8.7395	-2.5891	-4.3642	0.50345	-8.6124	-6.9466	4.197	-8.6379	2.2495	-5.9516	-9.1347	-2.8793	-3.4281	-2.4972	-4.4833	-3.456	-0.41785	-5.0077	-8.1215	-4.1538	-9.8252	-5.3957	4.8373	-7.2984	4.2811	-5.4256	3.2158	-0.41031	-7.9072	-5.6931	-8.1648	-10.403	-5.092	-3.5583	-2.9794	-2.2856	0.33787	-2.3197	-3.2365	-4.8346	-1.4772
-1.307	0.95699	1.2141	-2.2968	-3.4749	-1.0352	2.8275	-9.2594	-2.8201	-5.5944	-4.7403	-3.846	-3.8998	-6.8341	1.5466	-4.0001	-5.9144	-3.5171	-5.3446	-2.4396	-3.0791	3.4186	-4.9372	-5.795	2.4021	-4.3683	0.45733	0.53509	-10.571	1.0638	2.0317	-3.7489	2.4609	-0.26082	-0.16065	3.0236	-6.7475	-7.0377	-4.6669	0.06115	-1.4082	-4.1114	3.6561	-1.1471	-0.13365	-5.6539	-4.4022	-5.1492	-3.6762	-3.5817
-17.179	-12.773	-14.85	-10.356	-13.352	-17.878	-14.502	-16.95	-5.0141	-13.715	-18.417	-10.855	-13.01	-11.225	-13.356	-13.782	-22.448	-12.326	-19.693	-15.357	-12.649	-19.199	-12.451	-14.059	-13.895	-12.406	-15.022	-12.109	-8.8133	-13.849	-8.0563	-9.8106	-15.382	-19.205	-15.13	-12.6	-18.753	-11.097	-17.954	-9.2085	-7.8801	-12.43	-6.9783	-7.3871	-12.411	-16.929	-7.7906	-10.151	-20.125	-9.9861
-4.6211	-5.8176	-2.8684	-7.1639	-0.35923	-0.18928	-4.3755	-0.73791	-7.0845	2.4922	-1.5471	2.2305	-2.1441	4.1373	9.6847	-3.8604	-1.3187	-4.3918	4.9962	3.6024	-10.067	-0.59432	-7.7155	-0.58079	0.65451	-2.0596	-0.46535	-3.6711	-0.26404	-0.35469	1.3193	-0.77722	-4.5936	2.2223	0.2457	-2.6897	-2.6172	2.6821	-7.2034	0.44565	-4.4439	0.2638	6.1959	-3.5585	-2.4025	-2.266	-2.3158	-0.71494	-6.4776	-1.8066
-8.4505	-10.052	-8.1434	-2.6661	-4.2988	-3.1925	-1.7876	-10.104	-7.7733	-2.4566	-8.5029	-0.12114	-1.8269	-0.55028	0.64632	-5.2039	-0.13847	-7.2896	-8.3729	-0.55854	-5.7192	-3.6224	-2.568	1.2313	-0.8078	-3.5464	-10.262	2.907	-1.3822	-2.7625	-2.4459	-1.8478	-8.1397	-5.1609	-0.28333	-1.2715	-3.0904	-3.4016	-1.2945	-0.25521	0.0039481	-5.0519	-2.2982	-4.997	-9.4615	1.8445	-4.786	-9.3706	-4.1658	-13.105
-0.68577	-5.5399	-3.017	-3.1768	-4.0127	-1.1689	-1.567	3.5636	-3.2446	-4.111	-4.1465	-3.7641	-0.19606	1.4008	0.40824	-4.1281	1.3655	-0.014382	0.43286	1.8186	3.6319	-3.178	-5.1934	1.8818	-2.017	-2.2012	3.7114	4.3965	-0.14454	-2.4652	-8.5142	-0.021099	-7.8323	-8.1045	-0.94474	0.77137	-7.5015	-2.7692	5.6059	2.1822	3.4105	-4.5471	0.34922	-2.9912	-2.1217	-0.13733	-3.1689	-2.2795	4.1307	1.8405
0.66802	-0.14087	-1.5483	2.3968	0.098449	5.0858	-0.98152	-6.5719	-1.1144	-3.4933	-6.2886	-3.6412	-3.0753	2.1333	-4.9166	1.7044	0.36551	-7.904	-0.15261	-4.8087	2.4747	-2.3718	3.8355	-11.644	-1.4144	-4.1906	3.1895	-5.1348	-3.1304	-3.852	-4.5099	2.4665	-0.87353	-2.4242	3.6766	4.2545	0.50127	-4.8184	-1.0932	-3.0379	-5.4386	-3.3323	-0.053201	-7.1167	-2.4094	4.3082	0.11334	-5.3836	-0.73159	1.2829
1.2378	-6.3326	-2.8094	-2.1236	-3.4972	-7.3381	1.9358	-7.7386	2.6374	-1.7137	3.2813	-10.606	1.4393	-2.463	1.049	-0.12672	-0.99741	5.1777	4.2456	-2.4371	0.85976	6.3303	-1.4632	3.0045	-6.8728	-0.99025	-5.9408	-6.0235	-3.7521	7.5258	4.9699	5.7394	-6.7174	-3.1056	2.125	-8.6921	0.6449	-1.621	4.7201	-0.86032	8.1857	-3.1989	4.318	2.9678	-1.3129	3.6879	0.070691	2.0031	4.4983	5.46
-0.85165	-4.4327	6.1946	-5.868	-1.9706	-1.5997	-3.088	-1.8744	-1.2902	0.38008	-5.7351	-1.2677	-8.096	-4.0101	-4.5038	-5.2838	7.6723	1.1572	-6.7583	-1.5806	-7.6794	-9.393	-7.016	-5.868	-0.37818	-7.7823	-3.3304	-6.0429	-5.8672	-5.0433	1.7681	-4.9075	-5.129	-5.7542	-3.733	-3.9933	-2.8708	-4.7861	-4.7642	-5.196	0.20194	-9.0252	2.548	-1.1449	-6.0149	-10.125	-7.0361	-7.8163	-6.0712	-4.6559
-10.377	-11.644	-15.02	-11.927	-12.208	-16.385	-17.693	-12.251	-8.1227	-14.826	-16.294	-17.597	-14.919	-17.273	-10.896	-13.925	-9.9026	-20.746	-9.3167	-15.324	-12.244	-10.926	-16.558	-12.239	-13.782	-9.3475	-15.44	-17.67	-9.1768	-15.863	-8.4131	-12.367	-10.698	-15.973	-14.544	-14.559	-10.402	-15.208	-10.874	-10.339	-9.1478	-14.694	-14.632	-16.124	-7.83	-13.286	-9.026	-11.894	-16.966	-9.8677
-5.1304	-4.1263	0.47225	0.62259	-3.2749	-4.5409	-1.6883	-4.9078	1.0251	-2.5656	-12.026	-1.5515	4.1512	-1.4253	-7.0543	-1.6793	-2.4863	5.1183	-0.77233	-2.4216	-5.0404	-1.8759	-6.0756	-6.1789	-6.2301	-11.836	1.2517	1.6639	0.62993	-7.2004	-5.1951	-6.8454	-4.3741	-11.755	-3.8983	-5.2202	-3.1248	-3.3455	-5.5954	-2.3478	-6.6075	-7.463	-2.0518	-2.9538	-5.3786	-7.2596	0.94136	-0.0096928	-0.43314	-4.14
-1.2211	-1.7015	-9.8026	-2.7433	-3.69	0.065836	-4.784	-2.7683	-2.0824	-2.134	-2.1358	-2.4282	-12.484	-1.6961	1.4493	-3.3029	-5.5	-5.7873	2.5167	-1.2154	-5.9427	-5.2349	3.6411	-4.5146	-4.8534	-2.8422	-9.631	-2.8083	1.0399	-8.2409	5.0149	-0.52608	-1.2038	-0.4789	-5.3022	-1.5213	-3.2492	-5.5572	3.0308	-1.4942	-8.7774	-0.87887	-3.1446	-2.486	-4.6651	-9.7053	-2.7866	-2.4489	-1.7236	0.91738
-19.455	-14.527	-14.102	-9.002	-16.191	-16.795	-9.6628	-14.485	-20.716	-12.688	-15.786	-12.461	-12.372	-11.983	-19.568	-23.501	-14.337	-12.986	-15.201	-20.787	-13.569	-22.958	-18.093	-16.291	-13.66	-16.511	-12.919	-12.204	-12.807	-16.291	-8.9836	-9.4457	-9.7373	-14.429	-16.051	-13.101	-18.448	-17.349	-16.261	-21.138	-15.691	-16.699	-15.526	-6.2103	-4.9228	-15.32	-8.6795	-17.05	-12.954	-20.539
-12.662	-4.2873	-12.52	-9.0235	-13.099	-6.5209	-9.9093	-10.271	-14.225	-14.239	-3.6406	-8.6353	-16.968	-9.6507	-14.226	-12.257	-10.501	-7.5627	-12.486	-7.2293	-8.9323	-19.132	-12.95	-7.9403	-16.597	-18.196	-9.8232	-12.828	-11.794	-9.47	-4.8124	-12.652	-14.973	-11.583	-12.75	-13.213	-10.808	-6.5757	-8.3723	-8.8236	-20.415	-10.457	-11.386	-6.9722	-9.9296	-12.065	-15.602	-7.2896	-9.153	-13.949
-2.382	-6.3298	-0.57609	-7.9034	-2.9691	-2.6949	-6.9	-2.4901	-6.8763	-13.549	-1.6838	-0.82379	-6.9711	-11.581	-2.3176	-5.9442	-7.1667	-4.6942	-4.0669	-9.0425	-9.7607	-9.4178	-3.6857	-6.5797	-6.4965	-1.4195	-6.9437	-10.323	0.13125	-8.035	-5.2702	-8.4862	-7.9363	-7.0058	-4.7688	1.4051	-9.8471	2.1252	-7.0563	-0.4982	0.10398	-13.341	-5.415	-8.898	-6.1815	-5.0775	0.99274	-0.9143	-13.533	-5.3731
-3.2878	-6.2419	-3.2447	-2.0527	-1.1921	-3.9043	-5.096	-1.2561	-4.4077	-10.971	3.7554	-2.3785	-4.8729	1.6539	0.36974	-7.8597	-5.2826	-2.5118	-2.0743	-5.7911	-0.48772	-3.7428	-7.4171	-2.1535	-1.8445	-4.1869	0.94958	-3.4787	-0.13642	-1.8498	-4.9206	-9.7252	-3.3122	-3.1415	-5.3875	-0.57117	-6.6886	-4.2063	-0.40942	-1.7013	-6.7213	-3.8766	-2.2814	-4.1138	-1.1708	-10.956	-5.608	-6.7659	-3.8781	-6.3854
0.38448	1.7893	3.9408	2.4667	1.5254	3.7967	-1.1794	2.0406	-4.8492	0.082743	4.0578	-0.43007	2.0101	3.8677	3.3674	3.4807	-1.4844	0.4269	4.0533	6.0249	4.3968	-1.4921	-2.6302	-1.6243	-5.2053	5.4929	1.0073	4.3243	-1.622	-1.3656	4.7584	2.7888	5.4683	3.8021	5.025	6.3621	-0.95655	0.035584	7.4894	-3.0408	2.8493	-4.0388	6.5545	1.5509	2.999	2.5094	3.7385	3.6976	-5.1499	1.2477
-0.36921	1.0074	5.6506	1.3566	-0.97471	-6.364	9.4528	3.5357	4.2113	1.0185	3.2684	1.5748	-3.4199	5.0776	1.4496	2.695	5.4887	4.271	3.2057	-2.8491	2.9493	-2.7924	2.3493	-5.7656	3.496	2.1661	-0.5656	2.0953	0.67524	1.5444	4.3292	1.0754	4.4074	-1.6026	3.273	-1.0737	0.67983	2.1737	2.8484	2.6898	0.21098	2.6258	-0.49135	-0.1172	7.3153	3.8261	-4.5398	-0.99109	4.0531	-4.7451
-16.488	-15.73	-16.994	-17.069	-13.967	-14.494	-12.032	-16.26	-13.574	-13.088	-11.578	-11.595	-15.58	-15.654	-19.597	-17.143	-14.049	-17.949	-16.549	-11.168	-14.162	-17.976	-17.988	-13.545	-12.998	-17.729	-16.432	-11.64	-17.565	-15.25	-16.272	-15.079	-12.493	-18.684	-12.038	-11.426	-13.112	-15.12	-13.513	-15.965	-18.4	-11.988	-17.121	-17.113	-5.8927	-10.906	-11.572	-14.589	-15.194	-12.743
-5.6328	-6.5294	2.2506	1.0807	-3.5485	-1.8311	-1.8063	-4.2676	0.24824	-5.2966	-2.2737	2.5021	-0.26716	-3.0363	-4.8016	4.467	3.2615	-2.509	-5.752	-0.19284	-5.7682	-0.3426	1.8743	1.7269	-7.4616	2.9416	-5.9023	-2.9262	-4.928	2.7326	-4.583	-6.7845	3.5312	2.5542	-3.3034	-3.0161	-0.2402	1.4018	-4.5395	-8.765	5.4108	-5.8929	4.2387	-1.7938	1.3288	-1.4956	2.4495	2.7076	-1.9906	-0.54703
-22.034	-13.872	-10.015	-10.186	-14.28	-14.85	-17.107	-14.296	-6.8941	-17.635	-15.465	-6.2286	-11.044	-13.202	-14.065	-14.668	-15.841	-16.451	-17.527	-16.966	-9.2835	-10.278	-14.249	-13.248	-16.081	-9.9819	-9.6917	-21.967	-9.2753	-13.196	-15.328	-15.531	-10.74	-10.465	-14.718	-21.507	-15.251	-15.653	-14.453	-10.482	-7.3532	-21.874	-18.464	-8.28	-8.3205	-12.814	-16.248	-12.638	-20.433	-14.677
-15.523	-5.022	-6.0134	-9.8747	-8.7913	-2.7628	-4.4196	-7.2507	-6.4001	-9.8357	-2.7588	-2.5498	-9.8867	-11.763	-10.746	-7.1773	-9.2562	-9.9516	-2.6837	-8.9384	-10.063	-10.738	-7.3429	-5.5408	-7.8865	-6.3886	-4.8202	-14.837	-9.7215	-10.839	-9.8534	-4.8889	-9.6587	-7.0389	-3.0982	-13.544	-13.989	-9.8001	-11.367	-8.0467	-7.9371	-5.6032	-7.2289	-6.2643	-15.411	-12.889	-8.5367	-9.207	-7.7094	-3.0472
1.4567	0.46777	-9.2949	-8.3908	-2.6668	-0.020688	-3.8128	-2.9319	2.0123	4.1692	-5.9044	-3.5002	-1.8024	3.536	2.1639	0.14094	-0.25041	-0.5159	-4.2357	-5.9232	2.3357	5.3408	-3.5862	1.4209	-4.8323	-1.6389	-5.1859	-1.0344	3.0945	2.0692	-0.3403	1.1622	-2.7948	2.3767	1.7824	0.18906	3.8885	0.1126	-3.3569	-8.3426	-0.68291	-3.7134	4.6618	-6.5063	-4.9579	-5.7101	-0.112	0.1144	0.93039	6.4285
-6.1268	-0.67841	-7.3924	-15.01	-6.7095	-6.0121	-5.0479	-1.8454	-3.994	-2.3851	-5.3441	1.6808	-6.5584	1.2569	-8.5241	-4.56	-6.2669	-5.9932	-3.294	1.5835	-6.6599	-7.3181	0.20889	0.32832	-1.5284	-0.02585	-3.8562	-8.2202	-4.3374	-1.1815	-2.7503	-2.2218	-6.3298	-7.2388	-0.6494	0.79855	-4.1263	-0.70549	-9.3697	-9.7575	-5.0552	-1.5578	-8.0079	-3.2924	-7.2972	-4.3028	-5.1482	-1.0323	-3.5161	0.25455
3.3146	5.047	-2.9347	-3.3576	-3.2617	2.8782	-6.272	-9.685	-1.9367	-3.2017	-5.3761	-0.029839	-2.0805	-1.772	-7.1397	-0.70436	-3.349	-0.014556	-12.394	-0.58676	-3.9109	-2.9779	-8.7502	1.2112	-7.7037	0.14859	-3.8974	-3.9157	-2.0134	-2.398	-0.36045	0.077638	-3.3293	-4.238	-10.48	-0.90064	0.34713	-1.0376	-3.574	0.9578	-4.0863	1.1356	-5.8629	-9.7219	-6.0184	1.4574	-7.842	-10.258	-0.51863	0.0078045
-4.4027	-7.3267	-6.3685	-5.5216	3.9028	-2.397	-12.404	-2.7734	-12.747	-15.38	-3.3665	-6.6429	-10.249	-11.15	-4.5684	-4.758	-4.2313	-3.9407	-7.597	-12.928	0.67952	-8.3364	-4.2504	-6.2333	-8.0741	-6.6628	-7.0371	-10.254	-4.026	-2.4608	-2.3217	-6.7797	-4.544	-5.5592	-2.0916	-4.3031	-8.297	-3.3758	0.34554	0.78851	-2.4075	-7.652	-9.2115	-9.53	-9.4711	-11.137	-3.61	-4.615	-7.9366	-5.2675
-0.88909	-1.7795	2.7435	1.153	-2.0385	3.4401	0.86889	2.5963	-0.68391	5.7761	0.00485	-0.5834	-3.9468	2.3848	3.2129	-3.8177	-0.086393	3.8598	-3.2602	1.4007	5.6735	6.5532	-0.67309	-1.0303	1.9294	0.091677	-5.6833	0.022013	0.67843	-3.1967	-3.6912	2.9784	-1.8576	-0.34676	2.7515	-6.6098	2.7583	5.3865	2.3554	5.1043	-3.973	-0.7448	1.3869	2.6511	-5.4972	2.221	3.4708	-4.6752	-0.23628	-3.3111
-13.268	-10.244	-5.72	-8.6559	-6.4881	-5.7127	-8.0711	-12.791	-9.81	-13.238	-15.957	-4.6416	-10.602	-12.432	-5.7163	-7.6282	-10.725	-6.8478	-9.1632	-6.6755	-7.8796	-5.99	-6.9559	-2.7089	-8.1256	-13.877	-10.96	-12.838	-7.2832	-5.1285	-10.708	-6.6853	-11.976	-4.5785	-9.7119	-6.6413	-7.0898	-7.1601	-10.431	-1.4868	-6.3852	-6.5041	-10.999	-0.41523	-12.279	-5.169	-3.6217	-5.0121	-9.6967	-4.0914
0.52595	0.15455	-0.87082	2.9179	-2.1981	2.2484	-3.5225	-1.9792	-2.3303	-3.5433	-1.7304	1.7987	2.5985	-5.2602	-3.9112	5.4492	-1.2192	-4.7561	-4.7835	-1.0733	5.9522	-3.2683	-5.832	-1.8763	-13.206	1.9675	-0.78865	-0.898	-4.9786	-2.4922	-2.5985	-1.0662	3.3804	2.3841	-1.0433	-0.4438	-0.63468	6.1124	-5.1793	5.248	-11.16	-0.27757	-3.061	-5.8833	-8.6871	-1.8299	1.2057	-1.4497	-6.2975	0.16518
-8.4764	-8.4609	-11.8	-10.24	-6.8535	-13.166	-17.702	-4.6511	-10.043	-8.5316	-8.8187	-12.013	-10.265	-17.212	-9.668	-5.1767	-19.932	-14.024	-10.796	-11.268	-18.937	-10.038	-11.904	-15.868	-8.0918	-9.8491	-9.257	-9.9524	-12.914	-11.777	-13.571	-12.269	-10.816	-10.908	-12.759	-12.765	-10.151	-10.616	-7.0727	-11.41	-14.06	-13.18	-13.786	-11.926	-9.9826	-7.4977	-17.061	-13.413	-12.6	-11.495
-9.1911	-9.7989	-11.307	-12.798	-15.328	-13.658	-11.772	-11.693	-8.3803	-12.65	-12.09	-13.482	-13.343	-13.006	-8.6858	-9.9777	-18.623	-15.906	-12.112	-10.697	-15.535	-11.681	-7.2747	-7.5349	-7.5025	-12.784	-10.673	-11.884	-10.74	-7.1988	0.11096	-7.3814	-14.939	-15.746	-12.706	-9.4181	-20.675	-10.934	-5.0944	-12.722	-10.824	-13.479	-6.1939	-13.291	-7.2077	-12.928	-12.067	-16.71	-13.37	-10.436
1.9847	5.2553	1.0651	2.0687	0.62989	3.2904	3.8082	-3.9612	0.86823	1.2289	6.0547	2.0033	-3.299	-5.9996	1.8712	-4.7407	1.422	-12.871	2.977	-2.1551	-3.4464	0.6069	0.23856	1.4302	4.7617	-7.3119	5.1624	6.8588	-6.8571	0.92493	-1.0504	4.8106	-3.84	3.0052	1.5972	-0.71905	5.8798	-2.2488	-1.8257	-1.9302	5.5911	1.6263	2.0045	3.6419	-1.6032	0.92766	-0.072588	-0.70118	-4.8548	-1.1105
-9.2626	-7.968	-6.0445	2.9177	0.52642	-3.713	-3.7127	-1.0935	-6.21	1.0278	-5.1824	-0.45644	-2.6034	-4.6427	-1.6931	-2.3607	-9.3697	-1.9532	-0.83144	-3.4155	-6.3923	-4.166	-8.7792	2.2923	-11.571	-7.8395	-8.3199	-5.7496	-6.103	-4.7905	-4.1812	-6.054	-1.3194	-2.184	-5.4561	-1.2098	4.1179	-2.8931	0.21745	-5.5729	-3.5214	-1.9234	-7.1326	-0.4304	1.8093	5.1403	1.8248	-4.5929	-1.7402	-5.5284
-7.5071	-2.6403	-3.9153	-3.126	-6.0247	0.19494	2.0272	-7.0029	-8.8112	-12.196	-2.4802	-1.8833	-5.2594	-13.29	-3.1201	-10.432	-7.6768	-2.5139	-5.5589	-0.47598	-2.7658	-1.4217	-2.9035	-5.749	-5.0309	-4.5789	-4.0095	-9.6228	-7.3053	-1.6278	-6.0555	-10.665	-5.2845	3.6536	-0.72332	-7.4011	-6.0076	-4.3136	-5.2239	-6.9931	-0.74931	-6.1606	-2.3971	-7.4733	-6.7365	-3.3811	2.8242	-0.38142	-5.181	-7.2495
1.4947	0.45794	-1.4975	3.8268	-1.3428	-2.7296	10.052	0.80712	-1.0011	1.2302	1.8113	-11.975	-6.0167	0.26466	1.9157	-3.9053	0.97583	2.0509	-1.7005	6.0205	-2.7936	-4.9947	1.2599	-3.8724	0.90203	-2.4345	-6.8071	-2.5064	-2.6774	-1.5199	5.9745	0.26196	2.428	2.0354	-1.0246	9.1204	7.2715	-1.6936	0.075647	-2.7485	2.1777	-1.0557	0.38692	-7.4285	3.5675	-2.1545	1.1544	-2.2467	-8.4318	-0.75698
2.5033	-5.2252	-8.4691	-7.9469	-7.1705	2.0996	1.4772	-5.1828	4.7171	-1.9608	-0.82584	-1.9255	-7.3201	-6.5617	-0.21258	1.3781	0.74008	-5.7374	0.040997	0.41716	-3.4257	0.45597	-6.7055	-2.2363	-1.2648	-3.6682	-9.3546	-4.8677	1.982	-5.3918	-1.178	-3.1675	-7.7407	-0.3839	-2.0368	-1.9128	-4.9435	-3.099	-1.3281	-1.4394	3.6654	-1.1071	-3.4848	-7.0501	0.71525	-4.2413	-0.73377	-2.5306	-4.1403	-9.0517
0.62746	-1.1239	-10.039	-9.8252	-4.6103	-2.1121	-6.524	-6.6111	-3.6216	-3.9159	-6.1963	-4.91	0.16011	-5.3197	-7.4767	-6.9599	-4.868	-6.7195	-4.6838	-5.4054	-4.7357	-8.1024	-1.2746	-6.0848	-4.8701	0.058529	-2.6453	-0.92827	-2.224	-8.8734	-4.9298	-6.7059	-4.5505	-7.5577	-4.4403	-4.1421	-7.6372	-5.0756	-6.0752	-1.9708	-8.0053	-3.5048	-4.5389	-7.3084	-10.361	-11.747	-10.439	-8.3635	-4.8553	-1.2954
-7.7094	-11.747	-11.39	-8.093	-14.133	-10.117	-4.7393	-8.5655	-4.7319	-7.7971	-13.114	-16.438	-6.4536	-6.0441	-18.521	-12.286	-8.4388	-10.961	-7.2087	-8.5903	-12.299	-18.539	-6.3648	-14.647	-6.582	-13.637	-16.442	-16.14	-14.231	-13.886	-10.621	-14.202	-12.459	-16.301	-12.63	-15.063	-11.727	-15.65	-11.212	-15.856	-6.5195	-15.859	-17.597	-13.906	-13.24	-4.7917	-10.096	-8.4292	-10.569	-7.1935
2.3092	0.24779	6.3968	7.2458	2.4089	3.7492	-2.1934	0.72381	1.5216	0.71498	-7.3967	-3.1043	-2.9553	-4.8475	5.9409	-3.2792	0.030067	0.53968	6.5095	-5.6457	-4.9021	0.46502	1.2521	1.4499	1.5355	9.5778	-2.8899	4.8643	0.37431	-2.375	-5.8114	-1.788	-3.4573	-2.9324	2.5777	-3.791	4.3251	-0.073683	0.28956	3.0574	7.4362	1.2749	-3.7973	2.606	8.6685	0.23626	-1.9331	-0.13695	2.5658	1.1634
-1.5637	5.1675	6.0025	9.725	13.631	2.4137	6.0891	12.374	9.1872	10.76	8.7077	9.6392	12.142	7.6668	10.412	7.283	10.049	7.9083	13.275	0.79359	7.028	6.7152	9.0075	9.9415	6.6301	4.3247	3.5504	4.2481	10.983	5.1892	5.1759	7.2453	2.2252	8.9929	12.412	8.9479	7.0884	13.166	5.2944	7.6931	3.5532	6.1771	7.6657	13.602	4.7734	6.3927	12.716	1.9429	8.832	6.418
-1.5173	-9.2802	-5.3719	-10.057	-4.8192	-6.2597	-5.6134	-3.7328	-8.2171	-10.823	-3.1284	-9.2782	-7.5008	-12.312	-5.6937	5.6331	-11.629	2.5323	-7.0574	-8.54	-1.391	-6.0651	-4.4763	-11.756	5.8356	-7.6549	-5.1648	-6.3498	1.4695	-8.9207	-7.1571	-3.1786	-3.5867	-2.2245	-10.812	-13.869	-6.1692	-9.9297	-3.7923	-9.5324	-10.696	-15.15	-2.5906	-7.8754	-9.9186	-4.4574	-12.398	-9.6995	-5.6986	-9.4739
-11.447	-6.8947	-9.8616	-12.16	-11.16	-5.237	-7.9527	-15.551	-14.798	-13.109	-10.473	-8.901	-10.604	-14.034	-7.1322	-6.2441	-7.7184	-8.3141	-4.3517	-15.118	-16.745	-16.491	-11.855	-15.03	-16.068	-13.656	-12.169	-11.817	-9.3084	-9.6636	-9.2375	-12.211	-5.718	-12.46	-4.9055	-11.451	-14.198	-11.127	-6.7398	-9.9567	-8.0305	-20.429	-9.9955	-5.7368	-12.97	-10.871	-9.6114	-11.022	-15.642	-16.526
-12.514	-5.098	-2.3627	-7.6746	-4.3634	1.3142	-2.7769	-1.2826	-2.1701	-2.0521	-0.71954	-3.9098	2.9803	3.1428	1.5822	-0.3082	-0.18993	0.76961	-6.9077	-3.6383	-0.86152	-4.4901	-2.5626	-2.1418	-1.7212	-7.2911	-3.9693	0.095568	6.8107	-3.25	-5.2067	-5.5994	-2.3401	2.2058	-1.9712	-3.0689	1.6291	-4.2614	-3.7014	-1.4329	-2.4514	0.70194	-5.1283	-1.8233	-5.3623	-4.0178	-4.1674	0.63577	0.4355	-4.1525
5.3747	0.30766	7.3525	9.2533	2.7031	-4.6147	4.8457	8.707	4.0162	5.6256	6.5214	-1.3957	4.9877	2.5246	11.944	3.0635	0.63428	-0.94591	5.4541	7.6249	2.4227	5.4406	7.7711	8.371	7.4095	7.0443	2.6521	8.8654	4.2006	6.482	4.0858	0.68464	10.485	12.069	10.146	8.6215	8.4113	2.5289	9.1426	6.4729	8.2959	2.4841	4.1962	1.1796	11.772	5.7764	6.1093	9.7687	3.9524	6.2983
-1.4114	-5.8613	0.37158	-2.3785	-1.5162	2.0508	2.7217	2.1369	3.6294	-6.1038	5.8537	6.3292	-4.2433	1.8154	1.8998	1.1584	-2.1653	-1.1206	-4.4355	3.383	0.10854	-1.3412	2.6595	-4.9732	-3.909	3.6947	4.1653	2.4729	-3.6684	-0.39711	1.5286	5.1777	-0.90756	-4.0113	2.8001	-14.845	1.4516	-2.7279	2.0783	-0.68461	-0.62681	1.1076	5.1285	5.0741	-2.1058	3.4235	-1.923	-1.8608	-6.8897	-6.511
-4.9426	-1.7863	-4.7938	0.13099	-10.126	-8.2409	-11.271	-0.43112	-4.0529	-9.3233	-0.7731	-3.3332	0.61357	-3.5159	-0.08518	-5.2442	-3.0853	-8.7133	0.0035117	-4.0785	-8.3751	-7.3021	-6.2517	-4.8787	-1.141	-3.6612	-7.4066	-0.65604	-8.4461	2.7862	2.967	-5.0177	-7.7416	-1.9733	-5.3804	-3.9488	-1.328	-4.0287	-5.302	-4.4571	-4.8406	6.0204	-0.34049	-0.73662	-3.3222	-11.263	-5.3905	4.5476	-3.5514	3.7849
4.4099	-6.3655	1.3603	-8.2677	1.1112	3.4424	-4.0538	-7.7024	4.6597	-5.5139	-7.0119	-3.6469	-1.8778	-7.3166	-6.7551	-5.539	-5.9832	-1.2084	-0.81118	-2.7697	-6.151	-8.4651	-6.4795	-0.65704	-6.8005	-9.7738	-1.3488	-2.3959	-7.2061	-4.884	-0.62613	-0.48953	1.8185	-8.7054	-2.9556	1.4172	0.27961	-2.0043	9.0555	-6.0184	-0.90295	-6.4636	0.10831	-4.5646	-1.1972	-4.7852	-8.4971	-7.4493	-1.1161	-6.6775
-15.613	-11.168	-11.613	-15.506	-15.071	-19.334	-12.487	-10.696	-12.918	-15.602	-15.638	-16.306	-8.0567	-19.764	-16.948	-20.529	-15.909	-20.333	-15.408	-10.857	-15.69	-24.24	-12.038	-14.97	-20.692	-13.476	-9.8184	-16.756	-18.809	-11.82	-7.8243	-13.581	-14.608	-18.184	-15.418	-12.146	-17.871	-16.806	-14.517	-20.894	-19.131	-13.411	-13.561	-17.707	-11.095	-15.569	-22.019	-13.786	-11.132	-17.554
2.3271	0.7519	5.3914	3.8595	-3.4349	1.2444	0.10582	3.259	-3.1548	-1.6899	4.6089	-3.2507	1.9183	2.5211	2.9973	-0.85253	0.78196	-6.3037	-1.8577	-2.9884	-2.1368	10.928	-1.7303	3.3973	3.406	1.0887	1.7797	-2.0093	-2.2546	3.0488	4.7378	5.5873	1.838	-4.1358	1.9117	4.3865	6.5547	3.1974	2.6106	-1.6683	-1.2589	-0.28532	0.75609	1.5403	0.15986	1.5955	5.7839	4.0037	6.7986	1.1175
1.373	-2.8635	5.0917	1.4304	2.8638	-1.6652	-1.897	2.1204	-0.78611	-3.0018	1.4444	-4.5129	-1.6352	1.8187	2.8188	1.619	-0.84881	-1.1556	2.2151	-1.8995	-0.05978	6.6775	-7.9641	-0.66626	1.6758	-8.3731	4.8199	5.0455	-0.38238	-2.9067	4.0694	2.3228	-0.27831	5.2273	-3.7232	-3.8407	11.478	-6.6062	-1.6282	-4.6369	2.9998	-0.72178	-4.305	-4.4553	-1.0195	-1.1632	2.2127	-3.8961	-4.3602	-1.2519
8.4731	14.056	14.317	9.1732	-0.81508	9.2897	5.9549	10.884	10.222	11.643	13.404	9.2056	10.837	10.949	10.243	7.8999	9.4909	4.8633	4.8129	7.3211	6.5282	1.7378	12.204	4.4512	7.9135	5.9083	8.9653	5.6228	3.0533	5.2116	1.4664	7.3805	6.6119	11.637	9.625	13.251	8.8457	4.6224	13.92	3.8395	5.5021	10.433	11.662	10.763	-2.8138	4.3952	13.179	12.905	3.0849	10.222
-13.386	-14.05	-10.869	-16.869	-12.665	-17.926	-14.555	-11.477	-16.125	-22.035	-18.525	-17.756	-9.3822	-19.009	-10.58	-15.235	-17.958	-12.323	-11.189	-8.8804	-14.12	-15.206	-22.18	-20.668	-14.169	-16.007	-14.377	-17.792	-13.707	-16.395	-15.724	-13.255	-16.077	-16.952	-19.837	-18.585	-18.897	-15.568	-11.849	-11.469	-13.973	-13.617	-14.477	-14.306	-10.939	-16.315	-13.586	-14.074	-14.755	-20.347
-2.2481	-8.5057	-9.5612	-6.7759	-14.305	-3.571	-8.8778	-12.529	-9.1936	-5.8125	-13.095	-3.6814	-2.8408	-8.0553	-9.0028	-7.8742	-11.958	-10.387	-3.0272	-7.3307	-7.8409	-8.3733	-9.7989	-14.796	-7.8521	-7.9099	-9.2512	-11.74	-9.6731	-4.7812	-14.547	-9.7945	-11.061	-10.554	-7.1544	-0.5448	-3.6327	-4.9153	-4.9771	-7.5673	-12.557	-5.8576	-12.171	-5.7459	-13.544	-12.443	-8.9983	-2.9853	-8.3529	-9.2842
0.00044724	4.8818	6.4593	6.9328	7.5706	0.91782	5.5159	-3.7077	-1.5099	2.7217	10.111	11.027	5.5554	1.328	7.1965	5.4034	-4.6808	5.1703	5.7536	6.1923	3.7431	3.8763	2.4837	5.4644	-0.49024	4.4032	2.8789	7.5467	3.2643	7.014	10.058	0.78895	10.099	7.3325	-0.012088	7.3644	3.6252	0.40907	6.6294	6.5309	-0.19813	2.4697	2.188	0.85251	4.0631	10.486	0.41956	3.0868	-0.42192	11.995
-12.914	-16.142	-8.9646	-9.5932	-15.486	-19.017	-13.479	-12.958	-15.96	-10.622	-10.442	-18.921	-19.98	-14.96	-19.544	-12.163	-14.072	-15.631	-15.695	-14.334	-16.973	-13.547	-18.463	-4.4861	-7.0332	-10.898	-8.6226	-12.946	-18.955	-10.804	-17.149	-11.759	-13.12	-14.088	-11.128	-12.839	-15.35	-21.074	-10.758	-9.3892	-16.682	-16.654	-15.693	-12.477	-17.121	-11.462	-16.287	-11.941	-18.6	-9.2579
-8.8937	-12.58	-13.252	-10.723	-7.3176	-20.344	-15.399	-8.8699	-20.8	-9.7447	-11.422	-5.2597	-11.5	-11.195	-8.9016	-10.7	-7.9095	-18.016	-8.1921	-11.166	-6.2353	-16.077	-6.4478	-5.1564	-8.4666	-12.681	-12.886	-12.255	-8.4577	-7.2829	-16.047	-10.041	-13.916	-3.9191	-12.985	-14.349	-13.794	-13.259	-9.9137	-7.5531	-13.821	-15.418	-10.095	-14.185	-9.3563	-10.161	-14.442	-12.822	-7.9291	-14.092
-11.735	-19.807	-11.429	-18.526	-11.123	-10.985	-9.7737	-9.1383	-10.777	-9.8069	-16.476	-15.622	-9.3428	-6.0169	-9.2104	-8.3862	-12.697	4.5759	-11.236	-11.584	-15.663	-17.354	-6.0264	-9.8256	-13.829	-10.701	-8.5314	-15.601	-10.533	-11.838	-8.611	-5.6399	-11.647	-10.513	-12.185	-16.72	-13.634	-24.339	-14.399	-14.873	-6.691	-12.07	-13.506	-12.263	-8.3545	-12.164	-7.686	-8.9665	-15.717	-14.36
7.4821	3.5012	12.569	7.3715	8.9001	13.101	5.9209	10.289	9.2069	7.052	7.6253	6.0174	3.1102	3.6031	11.569	8.6187	6.2583	6.6731	13.033	7.2509	8.9875	11.481	7.1647	2.9601	13.336	7.9725	16.882	10.095	4.7256	10.023	14.842	6.0243	2.5406	8.7566	8.0182	7.5975	11.652	3.0237	8.3132	6.9783	13.653	17.4	4.9116	5.7334	11.922	12.454	8.8775	8.666	11.142	2.1992
4.381	0.75282	-3.1409	1.5385	-0.63062	-3.6347	-2.7446	-4.8654	1.0189	2.1515	0.2844	-0.42615	-2.3291	-4.4003	-1.1047	0.18463	5.2159	-2.5136	-0.71987	-1.8464	2.5075	-4.2085	0.42412	4.2008	0.95325	1.9705	-5.8188	6.5562	0.38487	1.5738	3.3996	-1.2303	2.0253	0.80854	-2.3455	3.753	5.3463	3.9123	7.7332	5.7395	-3.7875	6.2684	1.3894	-2.1888	0.63631	0.16855	-0.62401	-3.3088	0.48059	-4.1566
0.16545	5.7793	4.9822	-0.60982	2.0133	-1.9278	1.4958	-3.6118	-0.44681	3.7112	1.6416	-7.4061	-0.28091	-2.9103	7.8417	4.1682	8.4086	-0.83186	6.4396	-0.015091	-0.55433	6.5966	0.52009	-8.5979	6.12	-2.515	4.6701	2.1203	-2.3693	3.1304	3.3571	0.33374	2.0724	1.6117	1.1154	4.7204	0.96488	2.2107	0.62605	-3.4637	5.846	0.71981	1.76	7.329	3.6346	0.94847	-2.1682	2.8989	0.49206	-2.6443
-9.6914	-6.7579	-10.927	-13.191	-21.15	-15.804	-13.758	-16.959	-18.291	-18.201	-13.15	-11.907	-9.9232	-11.15	-18.906	-14.845	-17.648	-11.536	-9.4599	-18.169	-10.47	-19.983	-16.629	-19.776	-14.69	-12.328	-15.241	-15.264	-15.042	-9.0932	-24.276	-13.742	-15.464	-10.143	-18.305	-15.17	-13.926	-15.661	-11.991	-13.123	-13.973	-20.061	-14.515	-14.233	-16.029	-15.837	-13.637	-11.907	-20.209	-17.457
[truncated: 150 more columns]
