# Supplementary material for: Genetic dissection of main and epistatic effects of QTL based on augmented triple test cross design
Source: PLoS One. 2017 Dec 14;12(12):e0189054. doi: 10.1371/journal.pone.0189054 (PMC5730204; doi:10.1371/journal.pone.0189054)
Supplement: S7 Supporting Information — (ZIP) [file pone.0189054.s007.zip › z2_500_0.5_10.csv]

8.5239	7.689	9.5367	6.2051	9.6698	8.5381	7.6057	7.5485	9.6279	9.0679	7.7988	7.6692	9.7785	7.7349	8.1478	6.3617	7.9895	8.8241	8.1721	9.642	8.2971	8.179	8.4676	7.4028	6.2269	8.5964	5.6072	8.8122	6.7581	7.4246	9.0001	7.952	8.4841	7.4253	8.1704	7.9395	8.8958	7.7458	6.0762	10.438	7.5159	9.5232	7.9337	8.1699	10.712	5.9707	10.069	8.4822	6.02	8.9825
-16.054	-13.226	-13.876	-13.605	-15.275	-14.523	-14.361	-16.59	-14.986	-15.016	-13.809	-13.144	-14.265	-14.552	-13.236	-16.259	-12.218	-15.581	-11.948	-13.776	-16.745	-14.276	-14.406	-15.126	-12.955	-15.556	-13.813	-15.401	-14.756	-13.98	-14.621	-17.876	-12.607	-15.06	-13.93	-14.681	-12.505	-14.463	-14.821	-15.179	-13.926	-16.11	-13.219	-15.443	-14.164	-13.214	-16.354	-12.97	-14.323	-14.122
2.7384	4.2149	5.2708	1.7337	0.89225	2.9849	2.5257	7.9322	1.96	3.8983	4.1763	2.098	3.0085	4.23	3.1333	1.5911	2.3123	2.3384	2.421	4.2013	1.6725	2.3848	1.8891	2.82	1.5111	4.1754	2.5947	1.7397	2.2636	3.0118	2.5275	2.2475	2.4857	2.8481	4.7841	3.2552	3.9796	2.8992	2.3737	3.651	4.4765	3.1713	3.648	3.0002	0.87311	4.0838	3.4139	1.1434	3.0534	0.83095
-14.496	-13.527	-14.532	-15.408	-16.141	-12.828	-14.698	-11.606	-13.569	-12.897	-12.187	-15.401	-13.137	-14.221	-14.687	-13.567	-13.189	-13.304	-14.82	-14.544	-13.32	-13.399	-12.38	-14.43	-15.253	-13.56	-12.425	-12.038	-13.883	-14.046	-16.058	-13.386	-15.847	-12.509	-16.042	-11.581	-15.79	-15.137	-16.321	-13.407	-13.812	-14.922	-13.871	-12.591	-16.364	-14.658	-13.591	-12.32	-13.723	-15.682
1.7567	-0.76489	1.0666	-0.62767	-0.29578	0.60266	3.0527	0.64903	2.1598	-0.46304	1.2717	1.2615	0.015649	1.1856	3.3515	-0.022218	1.0406	1.0906	-0.41596	-1.3935	-0.23223	1.159	1.0462	2.1404	-0.14095	0.025321	-0.32498	1.0987	1.8945	-1.5466	-2.3468	-2.339	0.45392	0.84401	-0.088861	-0.78553	1.1412	-0.59723	1.7177	1.1868	-0.32413	0.47004	-0.1993	3.2225	1.4298	1.9624	0.91494	2.8224	-0.52663	-1.9728
6.3664	7.9213	10.395	6.4301	7.6578	8.6894	6.1472	7.4052	6.4492	3.9795	9.1229	4.9383	9.0779	6.2045	5.0731	5.7114	7.0589	8.3982	5.6975	7.6042	5.4734	7.0714	9.5172	7.1025	6.0903	6.658	8.213	8.8914	5.3429	5.6083	3.6021	6.9743	8.1619	6.0856	5.2687	8.4464	5.1173	7.8048	7.1497	6.0664	8.3001	7.1925	6.4817	7.6097	4.2667	6.3737	7.2851	8.3808	5.726	10.671
-10.314	-12.284	-12.644	-10.782	-14.065	-14.484	-12	-13.12	-12.951	-12.981	-13.126	-14.811	-12.917	-14.492	-12.061	-12.626	-11.585	-12.667	-11.258	-14.2	-11.711	-11.593	-12.427	-13.58	-13.811	-11.954	-12.786	-11.674	-13.956	-12.382	-10.878	-12.331	-12.41	-12.432	-12.882	-13.269	-12.557	-12.714	-14.052	-13.715	-12.767	-11.352	-12.734	-12.958	-13.483	-15.937	-13.726	-13.965	-15.019	-14.367
0.40464	-0.24981	-0.91573	0.15068	0.23926	1.4188	0.43186	1.9852	1.5953	-0.11308	-1.0325	0.004815	-0.95883	0.87709	0.64762	0.54501	0.49627	1.6668	-0.57509	-1.209	0.45944	1.3425	1.1148	-0.6036	1.8231	-0.88439	-0.089967	0.56367	0.88601	2.3101	-0.37446	0.8094	0.9605	-1.1217	0.75763	-1.0766	0.48675	1.6551	-0.52763	0.42641	0.63373	-0.84287	0.57558	2.2036	2.4696	0.9347	-1.3763	0.88396	2.028	-0.13448
-1.327	-2.2036	-1.9847	0.91256	-0.52709	-2.4457	0.81382	-1.1809	-4.3668	-2.0757	-1.4474	-2.0551	-1.9522	-1.7162	-2.7138	1.3915	0.080965	-0.89784	-3.2769	-2.6857	-1.0944	-0.25064	-0.54817	-3.3008	0.011703	-1.9175	-2.6732	0.66218	1.8817	-1.5273	-2.7987	1.4558	0.29588	-2.0394	-1.1555	-1.4228	-2.6311	1.4148	-1.9484	-2.9223	-0.060907	-2.6581	-1.5366	-5.0147	-1.8638	0.58009	-1.8294	-1.1571	-0.96909	-1.0643
-15.377	-12.789	-12.277	-11.254	-14.95	-11.083	-12.205	-10.755	-13.161	-12.399	-13.894	-11.284	-14.661	-13.552	-11.835	-12.844	-14.054	-9.2487	-13.026	-13.566	-12.177	-11.49	-15.387	-13.599	-13.692	-12.031	-13.948	-11.944	-13.252	-15.229	-14.492	-13.357	-14.211	-14.129	-14.496	-11.466	-11.168	-12.343	-14.103	-12.77	-12.911	-13.289	-13.857	-13.655	-10.76	-13.761	-12.544	-14.592	-13.357	-11.682
-10.845	-8.7476	-9.6706	-9.1331	-8.672	-10.684	-7.7492	-10.609	-9.7278	-8.6075	-13.842	-9.2994	-12.505	-10.273	-10.665	-9.1619	-9.9071	-9.5651	-8.6503	-11.042	-10.219	-10.902	-9.6303	-12.021	-10.532	-10.707	-10.425	-10.498	-10.445	-9.4046	-12.568	-8.0739	-11.041	-11.208	-9.4311	-10.253	-10.987	-11.043	-10.462	-11.975	-9.2058	-10.9	-7.8814	-8.5651	-7.9455	-7.5687	-11.689	-11.038	-8.2396	-9.0338
1.2225	1.6148	0.0078984	3.3334	1.3615	0.46166	2.8041	0.16763	3.3156	2.7775	1.128	0.25592	0.15383	0.25559	0.84754	2.1973	-1.0775	3.1994	2.4295	1.1209	1.0518	1.7551	2.7163	1.431	0.48047	1.8571	1.5943	3.4892	1.8175	-0.11784	1.3143	0.71825	1.6313	-0.094184	4.4606	-0.28172	0.056372	-1.1586	0.27058	1.9603	0.72947	0.16012	0.72897	-0.9837	1.6155	1.9533	2.164	1.5674	0.83486	-0.28578
7.0131	6.7804	8.9299	10.632	7.2761	9.2726	8.946	6.8376	7.2617	8.5724	8.7885	5.3118	8.7867	5.0097	9.2669	8.6237	6.4682	5.9058	7.8751	8.2751	9.2678	7.024	7.835	8.3266	5.3322	8.5439	9.1196	7.6755	9.6299	8.1754	8.8788	8.4294	9.4426	7.1761	8.631	6.144	7.5724	10.443	6.0412	8.0284	5.7683	9.3179	6.9791	6.9171	7.5043	6.757	7.9528	8.9098	8.2879	7.2214
-4.9245	-6.5559	-0.054996	-3.1922	-2.9129	-1.9763	-6.2413	-2.5764	-3.2796	-3.6434	-5.3473	-3.9199	-2.119	-5.3007	-2.9551	-5.1364	-2.4151	-2.7348	-5.5776	-4.6028	-6.0558	-4.0679	-2.2711	-4.4277	-3.0578	-3.7252	-4.6368	-1.0911	-2.6763	-3.8724	-5.0993	-5.4127	-3.3457	-3.4233	-2.8434	-5.6792	-3.7273	-1.9191	-2.9737	-4.4245	-4.3401	-4.2447	-4.1034	-3.5887	-3.4332	-3.7115	-3.8519	-5.2198	-3.5818	-4.9634
-0.7954	-2.0802	-2.4815	-2.2054	-1.0562	-2.0279	-1.3492	-0.22283	-1.9103	-0.64018	0.48862	-2.0338	0.55289	3.4843	-1.6093	-0.05715	-2.593	-1.085	0.22964	-1.5049	-1.6252	-0.77001	-0.62893	-1.4133	-2.3613	-1.7629	-2.6835	0.28976	-2.495	-0.22894	-0.97503	-1.4502	0.93445	-2.6336	-0.92061	-0.38163	-1.8034	-1.3901	-1.3968	-2.3677	0.7633	0.43421	0.51889	-0.85391	-1.3706	-2.0297	-2.2307	-1.0139	0.16798	-1.9718
-3.8851	-0.56377	-1.3172	0.10496	-1.2015	0.87588	-1.7017	0.96043	-1.1543	-0.34352	-0.78065	-3.4268	0.61535	-0.7667	-3.8732	-2.0683	-0.70159	-1.9917	-0.78359	-1.8336	-2.1156	-2.1556	-0.42042	1.3923	-2.5594	-2.5757	-0.48761	0.016831	0.85079	-2.6781	-2.3845	-0.41987	-2.1653	0.044966	-0.081321	-0.56427	-1.6703	1.0491	-0.67913	-2.5763	-1.6848	-1.828	-0.78885	0.90924	-4.1663	-1.5026	-1.601	-0.90818	0.70627	-1.7973
-1.1644	-1.9741	-3.2445	-1.7747	-3.072	-3.0668	-2.4869	-3.4406	-1.7104	-1.4048	-4.152	-1.3581	-3.0487	-3.11	-2.9394	-3.2796	-1.3659	-0.79148	-1.3592	-2.0048	-2.354	-3.7421	-1.4444	-1.7885	-1.7257	-2.2294	-3.1105	-4.2692	-2.6886	-2.5567	-0.19125	-3.9932	-3.1091	-2.272	-1.4253	-2.3026	-3.3997	-3.8316	-2.6361	-0.20527	-3.6677	-1.5844	-2.6584	-3.2589	-3.0985	-2.2076	0.041945	-1.7059	-2.1743	-3.1845
-6.3623	-5.0455	-3.8997	-6.5816	-5.6	-4.9252	-6.8019	-4.5706	-4.8659	-4.0978	-7.2171	-7.7939	-6.7507	-3.6299	-5.1665	-5.0707	-6.6054	-6.1616	-4.4288	-8.1427	-8.5199	-4.7835	-7.372	-5.1853	-2.7191	-5.6597	-3.1494	-5.5359	-7.779	-6.3913	-3.8641	-5.406	-3.6174	-6.1541	-5.6352	-4.7063	-4.1564	-7.0194	-7.4561	-6.9781	-5.9816	-5.1265	-3.0447	-6.6393	-5.2051	-5.2917	-6.3044	-6.3648	-4.6025	-5.174
-4.4011	-3.4702	-4.3619	-3.3804	-3.4137	-3.8556	-2.5576	-4.0984	-2.1356	-2.2052	-2.9477	-3.6731	-3.0726	-0.35232	-1.9245	-2.0221	-2.4056	-1.9731	-0.85752	-3.582	-2.0237	-2.1411	-1.5178	-3.7794	-4.721	-3.3099	-3.8268	-3.9443	-4.6422	-4.3603	-2.8203	-3.5636	-2.175	-0.28287	-1.8462	-4.9838	-3.0035	-1.6105	-1.9486	-3.9552	-4.0295	-4.3742	-1.467	-2.2461	-0.75397	-3.1084	-0.35099	-3.7101	-2.2256	-1.5991
-2.46	-3.8433	-4.7047	-0.29615	-4.703	-3.4382	-4.1863	-3.3119	-1.9148	-2.7723	-4.425	-4.5387	-1.86	-0.56269	-0.73791	-3.153	-3.5243	-2.8682	-5.1404	-3.0134	-3.9188	-0.58305	-3.5218	-2.9928	-3.4636	-4.0573	-2.6852	-2.1271	-2.2118	-3.2476	-3.8737	-4.1443	-3.7328	-2.1325	-2.3102	-3.2023	-7.5514	-2.2468	-2.0098	-4.4621	-4.504	-3.0668	-2.1562	-2.201	-3.7739	-2.299	-5.9351	-4.6785	-4.2742	-3.3202
6.4785	4.2593	6.5839	5.4115	8.2225	5.3407	8.8672	8.4762	7.2942	5.8552	5.4559	5.4956	5.479	8.7326	6.7011	7.1617	5.7986	4.392	5.5405	6.7408	6.3424	4.2003	7.0742	7.6747	6.9733	8.7838	7.9726	7.1683	8.5024	7.7705	5.056	4.5893	9.4774	6.5722	7.054	3.6381	8.8457	7.6819	7.1604	5.7036	6.4321	6.9012	6.9369	6.632	7.5713	5.6797	8.8962	5.3399	6.2346	4.6251
-3.596	-3.7137	-1.2476	-3.4692	-3.7412	-3.8369	-2.5279	-2.8766	-4.7335	-5.4314	-4.127	-4.5857	-3.8055	-4.9703	-2.9183	-4.694	-4.2371	-3.5723	-4.1157	-4.7694	-1.7224	-3.5954	-3.1377	-2.8692	-3.526	-3.2914	-3.4925	-3.4299	-4.6479	-2.5129	-1.8517	-3.6638	-2.2284	-2.7201	-2.3632	-4.8536	-7.8147	-1.9927	-1.7857	-4.7193	-0.90175	-3.2478	-2.5595	-1.3216	-4.115	-3.189	-5.4921	-0.97652	-1.1746	-4.579
1.8473	3.4277	2.4282	2.8809	3.8474	3.3934	2.3647	3.2294	4.5038	2.4334	1.562	2.6449	2.0216	3.8057	2.995	2.4812	2.4546	1.6375	2.3152	0.53598	2.6479	0.66713	2.029	-0.24916	3.1908	2.7106	1.3799	3.9742	1.0255	2.9192	3.8743	3.6729	2.3117	1.7065	1.956	2.4075	3.6294	2.376	2.5188	0.56416	2.6178	2.7176	1.077	4.9872	3.0839	2.8743	3.4466	2.1267	2.9905	5.4435
-0.1784	-4.5996	-1.4522	1.1603	-2.4151	-4.4043	-0.59588	-2.5927	-0.11731	-3.2646	-3.1987	-3.2963	-0.54495	-1.6909	-5.3482	-2.8413	-0.50769	-4.9646	-2.9979	-5.5208	-2.8597	-3.0433	-1.7572	-2.8575	-5.3384	-1.5158	-3.896	-0.88437	-4.1812	-1.5465	-2.6675	0.31636	-1.7742	0.62493	-2.8808	-1.0537	-3.4866	-0.00039145	-1.0435	-1.7613	-2.9922	-1.1075	-3.978	-0.93396	-1.785	-1.0888	-2.7918	-3.0625	-2.7062	-3.7686
10.532	8.943	7.3792	8.6523	6.8447	8.8007	7.5439	8.9005	6.035	8.2146	8.6818	9.2812	9.3731	9.1957	11.883	11.058	6.7125	9.3377	7.2458	7.0982	5.3754	7.8759	8.2046	9.9061	7.8297	6.2095	8.6327	9.6104	8.3166	9.4199	9.6586	9.3265	10.195	10.92	7.2259	9.1378	10.295	7.3894	11.401	8.4723	8.4353	10.445	6.9731	7.009	7.7012	9.4287	6.5715	7.5951	7.7956	7.2698
1.2656	-0.70997	0.38959	1.3171	0.86126	-1.4028	0.63333	2.2424	0.50068	0.7851	1.9323	-0.87103	1.1247	-0.092902	0.56576	0.83206	2.5103	-1.7536	0.29412	0.82319	-0.76949	1.1511	1.2947	-1.2589	-1.0763	1.0765	0.96711	-0.81777	0.93964	-0.27704	2.472	-0.047817	0.61904	0.11708	0.34028	0.40092	0.76443	1.1872	0.46916	2.5015	-0.50644	0.54271	-0.56997	0.51513	0.21668	1.7465	3.169	2.1027	0.46261	0.78589
-1.5572	-3.5642	-1.3764	-3.7944	-2.2336	-2.607	-0.40631	-0.91476	-1.0303	-1.5063	-4.2326	1.3091	-0.55293	-0.11044	-1.6213	-2.1389	-0.12874	-2.0853	-1.0769	0.3421	-2.725	-1.8104	0.063064	-0.14493	-2.5653	1.5718	0.25264	-1.1264	-2.4053	-2.7034	-1.1548	-2.8069	0.14419	-1.9398	0.74284	-0.36124	0.39692	-0.40887	1.0631	-0.5892	-0.71051	-2.1999	-3.4628	-1.1147	-0.8411	-2.3236	-2.0253	-1.4323	-0.4615	-2.687
-11.679	-16.191	-14.243	-9.251	-11.511	-12.243	-10.473	-12.984	-12.094	-11.47	-9.8985	-13.583	-12.032	-11.25	-12.435	-9.5493	-12.861	-11.018	-11.148	-13.772	-13.478	-10.273	-11.252	-12.029	-12.055	-10.393	-12.761	-11.647	-11.153	-11.048	-11.28	-11.994	-12.055	-11.764	-9.4491	-10.315	-13.141	-13.737	-12.612	-12.067	-9.8344	-11.992	-12.572	-11.42	-11.255	-9.4964	-11.499	-10.464	-10.874	-11.877
-10.481	-14.371	-12.281	-14.595	-13.034	-12.389	-13.745	-12.198	-13.683	-13.138	-14.575	-14.624	-10.903	-12.517	-11.673	-13.759	-11.958	-13.639	-13.078	-14.008	-12.854	-13.088	-11.929	-13.035	-12.062	-12.483	-11.668	-13.05	-13.099	-12.538	-14.71	-14.183	-13.714	-10.785	-14.199	-12.321	-15.389	-14.192	-13.828	-15.89	-12.925	-13.917	-14.475	-15.002	-11.734	-11.947	-12.773	-11.247	-10.76	-12.291
-4.0181	-5.8798	-5.0533	-6.5845	-6.4551	-8.1759	-4.2795	-6.1999	-7.7186	-4.0353	-4.8846	-3.4835	-6.8306	-2.8108	-3.7774	-4.8038	-4.6996	-5.8142	-2.0329	-7.2964	-6.1927	-5.0916	-5.7311	-5.1664	-6.0033	-7.3166	-6.2669	-7.7737	-4.9313	-6.3768	-4.7548	-7.8998	-6.8303	-5.6997	-6.9424	-6.8157	-6.7252	-5.5761	-3.5847	-6.886	-6.9014	-5.1671	-5.5447	-7.4795	-6.7416	-6.9689	-4.21	-3.5791	-4.8743	-4.6791
-15.048	-13.601	-16.294	-13.054	-13.391	-16.42	-15.141	-14.597	-13.876	-14.435	-15.798	-16.648	-15.522	-15.607	-15.088	-13.569	-14.641	-13.927	-14.967	-14.87	-15.421	-14.636	-13.708	-14.936	-12.546	-15.868	-16.476	-15.038	-13.92	-15.557	-15.276	-10.926	-15.612	-12.647	-15.336	-15.054	-14.248	-16.88	-16.752	-13.886	-15.052	-13.74	-13.757	-12.512	-13.413	-14.783	-13.694	-15.37	-15.751	-13.401
-2.8202	-5.4575	1.3208	-0.49282	-3.5621	-3.3469	-2.3477	-1.7122	-3.2241	0.065549	-2.0556	-3.6361	-2.9679	-4.642	-4.5814	-1.1678	-4.4401	-2.6308	-1.9	-0.34662	-2.1001	-0.37044	-1.5264	-2.1282	-0.50044	-1.2061	-2.2202	-0.16274	-2.918	-1.0676	-2.3586	-1.2656	-5.8016	-4.2946	-3.2316	-4.7256	-3.4336	-2.5186	-2.3182	-2.2306	-4.621	-2.3215	-3.3652	-2.8612	-0.88461	0.46158	-3.422	-4.3052	-1.5658	-4.8753
0.95175	-1.3186	-3.2885	-1.2174	-1.9836	-2.2477	-1.368	1.1131	-3.7926	-0.41355	-2.0781	-2.8232	-0.33761	-0.63692	-1.5084	0.39289	-3.9064	0.12466	-2.3915	-2.1111	-0.68274	-2.1167	-1.7317	-2.233	-2.1049	-2.7697	-2.8038	-2.0533	-0.6266	-2.5144	-1.9799	-0.6467	-1.8108	-2.1683	-3.857	-0.9217	-2.373	-2.8257	-3.1412	-1.9315	-0.16064	-1.5381	-1.0592	-2.5443	1.3546	-1.9077	-2.7521	-0.58447	-1.9699	-0.88464
-1.4272	-2.0159	-0.75143	0.41435	-0.030453	0.7871	0.031957	0.84009	1.2813	0.50853	-0.60246	-1.7837	-0.83445	-2.4936	-1.0023	-0.36636	-1.6557	-1.1195	0.57175	0.62276	2.0472	0.67913	-0.32389	-1.6424	0.60392	-1.7356	-0.75281	-1.4086	-1.2812	0.31066	0.50548	-1.0825	-1.819	0.52965	2.5839	-0.54271	1.2113	0.42676	1.3757	-1.1271	0.14235	-2.4767	-0.56869	-0.92945	-1.5157	-2.8352	-1.5982	1.1592	0.22808	-2.2631
-1.0674	-1.7447	-2.7288	-3.423	-1.6454	-2.33	-1.8542	0.66196	-3.387	-3.0702	-0.81388	-2.4199	-1.3885	-0.3036	-1.5266	-1.6072	-1.2372	-2.8988	-2.8393	-2.5281	-3.2891	-2.6624	-4.5478	-0.97095	-1.0773	-1.7758	-1.1767	-1.2819	-3.8906	-0.61547	-4.0172	-3.6501	-1.8266	-0.51314	1.1291	-3.6883	-1.7276	-1.8019	-2.6071	-0.44771	-2.4029	-2.7648	-2.885	-2.4157	-1.0009	-1.0486	-4.3971	-2.767	-1.4298	-1.7651
-3.5575	-3.2692	-5.0164	-0.22286	-2.304	-2.8316	-1.1775	-0.33761	-3.8839	-4.323	0.0036311	-3.5251	-1.0375	-1.7196	-3.7599	-3.3817	-2.6084	-3.9711	-2.3904	-1.8244	-3.7818	-3.3622	-2.1961	-3.2007	-4.0445	-3.4391	-4.2234	-3.1371	-3.244	-3.7977	-4.2451	-1.3133	-1.227	-2.1847	-0.47629	-2.2186	-2.7643	-2.9701	-1.3837	-2.823	-2.3404	-0.76842	-2.3282	-4.0912	-2.2287	-2.3739	0.15326	-0.38317	0.15388	-4.0431
-2.8778	-1.8973	-0.86931	-1.3816	-2.2908	-2.1404	-3.3471	-3.6846	-0.53833	-1.5236	0.68236	-1.2719	-0.31526	-3.2411	-2.6489	0.16573	-2.3525	0.50507	-2.1379	0.16034	0.096809	-1.1344	1.6927	0.08116	0.33173	-0.81386	-2.3996	-1.7777	-1.9043	-2.4355	-0.65226	-1.3027	-0.997	-1.7428	-1.7538	-2.9765	-3.0746	-1.3773	-1.3653	-0.40924	0.99664	-2.8516	-1.2894	-1.4936	-1.6595	-1.6126	-1.3678	-1.4148	0.59572	-0.86814
-12.741	-14.131	-13.456	-11.262	-13.548	-11.938	-13.958	-14.382	-14.412	-14.719	-12.689	-12.959	-12.181	-10.857	-13.619	-13.631	-12.917	-14.89	-14.328	-13.346	-12.478	-14.785	-13.219	-14.796	-12.346	-14.306	-12.039	-13.35	-10.992	-13.791	-13.928	-13.909	-14.506	-12.456	-12.735	-12.482	-12.705	-13.361	-13.711	-14.309	-12.865	-13.685	-13.427	-13.803	-15.186	-14.197	-15.163	-14.123	-14.31	-12.894
-2.1182	-4.9111	-1.9738	-1.0996	-2.1863	-1.5263	-3.1115	-3.325	-2.1678	-1.272	-3.5299	-2.7895	-0.98222	-1.5046	-3.4664	-2.6815	-2.4076	-2.568	-4.338	-1.9417	-3.4838	-2.9057	-4.394	-1.9765	-3.4412	-3.2768	-2.6754	-4.1582	-3.2846	-1.1076	-1.4345	-0.43802	-1.7889	-3.0958	-0.25216	-1.9556	-1.2832	-4.8832	-0.81927	-3.5432	-3.265	-3.7566	-0.31744	-0.23603	-2.7359	-3.9515	-2.8745	-2.7285	-2.496	-1.7287
1.7495	3.7524	1.0244	2.9694	2.5057	5.8309	3.6291	3.264	2.6925	3.2077	3.7264	3.4169	1.2481	1.6109	3.2286	4.1001	1.5591	3.0846	4.5319	2.4494	4.5988	5.3641	2.6803	1.5328	5.6674	2.8974	2.269	1.7709	6.0682	4.7563	3.2131	4.2655	2.0114	1.2874	2.9588	2.6465	1.2801	3.392	1.0154	5.3193	4.4464	3.682	2.1668	3.3941	2.5317	4.0971	2.8095	1.9251	1.6039	4.2457
0.87402	-0.31877	-0.42606	0.79739	0.25719	-0.56017	-0.31765	-0.56227	1.533	0.39657	-0.042311	0.049358	0.76314	0.53367	0.6562	-0.198	0.28914	-0.94641	-0.24796	-0.58028	-0.30228	-1.3685	-0.2792	-0.062218	-0.64593	-1.4156	-0.33687	0.14334	0.65018	-1.2178	-1.2339	1.1377	-0.88551	1.44	-0.6933	0.73084	0.057971	0.031372	-0.12421	1.0246	0.79379	-0.39955	0.86986	-2.3174	1.0744	-0.5239	1.2165	0.27367	-0.031601	0.69407
3.4671	3.1322	2.497	4.1881	2.5868	2.5668	3.698	1.1801	4.106	5.3986	3.6725	2.218	2.8573	2.506	2.9548	3.7034	0.73889	4.1954	1.2967	4.5742	4.3534	2.2222	0.51871	2.5696	4.2777	3.8055	4.6738	2.4361	3.2696	4.8951	4.0127	1.6256	1.9295	1.5432	3.6268	4.0282	1.6393	2.9928	3.3614	4.2906	3.0749	5.2427	4.6969	1.6224	3.2767	1.4541	3.3328	1.973	2.4598	1.4139
1.2091	0.11297	-0.18612	-1.4957	0.19018	-0.38763	1.0246	-1.2972	2.2078	1.559	0.85137	0.30752	-0.79781	-1.2254	0.018707	-1.0484	-2.373	-2.9047	-0.57922	-0.55004	1.6594	0.32592	1.2693	1.5958	0.66852	0.63944	0.51762	1.8895	-0.80468	1.1685	0.99886	-0.77302	1.2268	0.45743	-0.9444	0.55724	-1.9695	0.51605	-0.84665	-1.3627	4.5315	1.4451	0.68969	0.1406	0.53361	-0.26573	0.3359	1.0338	0.91956	-0.24182
-13.156	-14.623	-12.092	-12.683	-15.115	-15.475	-15.366	-12.597	-12.296	-15.751	-13.524	-14.874	-15.455	-15.374	-14.267	-14.75	-14.294	-12.427	-14.33	-16.965	-14.214	-14.946	-15.321	-14.677	-13.961	-14.603	-14.191	-13.267	-11.074	-14.079	-11.24	-12.702	-15.813	-15.878	-13.037	-14.66	-14.17	-13.32	-13.415	-12.999	-11.784	-11.233	-15.867	-13.062	-12.788	-12.349	-15.23	-13.902	-15.049	-14.774
-22.228	-21.818	-21.346	-20.848	-21.702	-21.356	-23.49	-21.703	-21.049	-22.517	-21.696	-20.653	-21.757	-22.353	-22.771	-22.243	-21.695	-23.943	-22.843	-20.412	-21.6	-22.532	-23.989	-21.145	-23.488	-22.817	-22.94	-23.251	-21.461	-22.228	-23.395	-21.611	-22.894	-22.786	-19.613	-20.795	-24.965	-22.039	-23.453	-22.137	-22.405	-23.373	-23.045	-21.484	-22.006	-21.244	-21.946	-22.935	-23.382	-21.009
-13.498	-12.613	-13.769	-14.355	-13.191	-14.063	-12.544	-13.811	-11.635	-13.614	-14.334	-14.534	-11.447	-15.761	-12.707	-12.652	-14.079	-11.532	-11.654	-14.575	-12.762	-11.179	-13.828	-14.003	-13.089	-11.295	-12.731	-12.421	-12.218	-14.028	-13.113	-12.779	-13.018	-12.529	-12.42	-12.596	-12.105	-11.624	-13.271	-12.496	-11.36	-11.631	-12.772	-15.595	-11.501	-12.788	-13.011	-11.501	-12.946	-11.135
0.81863	2.7724	1.5086	0.073806	1.3675	3.2192	0.76581	3.0277	0.99638	4.6238	1.1459	1.4607	1.0732	2.5059	2.0225	-0.095719	2.2248	1.9469	0.97655	1.5006	-0.010492	2.0682	1.7123	2.2602	2.4302	2.5761	1.7976	4.3445	0.28439	1.4965	2.283	0.58788	2.633	2.6782	0.99612	-1.2047	-1.0188	1.9299	3.8935	0.82677	2.4951	0.69933	0.66901	2.3106	1.8355	0.32694	1.7862	3.7292	1.729	2.3453
9.4366	10.355	8.0096	6.5231	7.0245	7.3263	9.6916	8.6793	8.8769	8.7341	6.4329	9.9641	8.5133	8.804	6.7859	10.081	7.5415	9.9826	7.7606	8.4469	9.1147	8.986	8.9813	8.2743	9.9084	8.312	9.1801	7.0728	9.2089	10.436	7.0586	9.4856	8.9372	10.439	10.81	8.1121	7.3097	7.2671	10.427	8.3822	9.2749	9.7676	7.566	8.5028	7.2359	8.7976	9.0552	9.1288	7.732	8.3938
-7.3206	-4.9098	-4.7747	-4.3937	-5.5286	-5.0278	-4.8267	-6.6748	-6.2071	-2.7811	-5.714	-4.9178	-1.947	-5.9711	-5.8456	-5.3706	-5.1937	-4.4708	-4.1987	-4.6836	-3.7609	-3.2745	-6.3154	-6.3207	-7.0311	-6.037	-7.946	-3.784	-5.1768	-6.1535	-6.1089	-4.7739	-4.2418	-5.4753	-6.4003	-5.1208	-8.1312	-6.42	-3.1692	-3.5801	-5.9726	-6.4257	-3.0961	-5.6287	-4.1118	-4.8791	-5.2437	-5.6022	-7.5901	-4.5585
-3.1441	-3.9975	-3.7373	-5.5724	-5.2141	-5.1164	-3.3299	-3.829	-5.347	-3.0892	-2.3968	-2.8067	-2.2047	-2.975	-3.5965	-1.7831	-5.3735	-3.4284	-3.2461	-2.0814	-4.0211	-2.5998	-6.5444	-3.1672	-3.0066	-3.416	-2.5851	-3.5076	-0.98146	-5.8344	-1.4897	-2.582	-4.0741	-3.2694	0.103	-3.5845	-3.4617	0.30661	-4.3175	-2.0319	-4.173	-1.3244	-1.6068	-5.1586	-3.8433	-1.8483	-3.3715	-3.0371	-4.2104	-4.2434
-9.2166	-12.831	-11.617	-12.707	-11.993	-9.8089	-11.13	-11.362	-9.8837	-10.599	-12.929	-9.636	-10.53	-12.383	-12.592	-10.897	-10.87	-12.847	-9.666	-10.341	-11.591	-12.134	-10.823	-11.896	-8.8959	-10.848	-11.512	-10.702	-12.405	-9.2633	-11.877	-10.294	-10.559	-7.8385	-12.083	-12.377	-12.205	-8.9944	-14.159	-10.424	-11.171	-12.914	-10.951	-11.176	-10.637	-8.9842	-10.782	-11.999	-9.6265	-12.692
-3.6991	-0.99497	-2.2313	-6.2926	-4.0901	-5.1224	-3.2351	-4.2716	-4.7604	-2.2308	-5.798	-5.8771	-2.6457	-3.5102	-1.5589	-1.4473	-3.9715	-5.7423	-5.9056	-5.2657	-3.4042	-4.1463	-4.8402	-2.5123	-3.6417	-3.4149	-2.756	-5.3011	-3.1177	-4.4635	-4.0983	-0.53437	-4.0076	-2.0721	-2.5541	-3.1828	-3.1048	-3.4528	-2.9802	-4.1245	-3.3786	-4.2762	-3.3057	-2.2192	-3.8715	-4.5961	-3.6491	-4.2893	-6.146	-3.4223
-1.9505	0.70968	0.26816	0.46886	0.55116	-0.87275	-1.572	1.5371	-0.23401	-1.0059	-0.9262	0.98431	-0.80867	-0.21808	-1.9544	1.246	-0.30247	0.90965	-1.3331	0.31624	-0.11017	0.17208	-0.4108	-0.10729	-0.82702	-1.9141	-0.4271	-0.29763	-2.2814	-0.56081	-0.34254	0.49526	1.3519	2.0011	-1.0262	-3.1252	-1.1261	-0.08778	0.6308	-2.6856	-1.3427	0.35979	-2.4986	-2.3067	0.27134	-0.82317	-0.00046381	0.75878	-1.2085	-1.3418
-14.355	-13.885	-12.076	-12.788	-12.376	-14.215	-10.797	-11.421	-14.45	-13.428	-11.08	-12.697	-13.522	-12.039	-13.049	-12.749	-14.469	-12.127	-12.75	-12.384	-13.675	-12.336	-11.085	-13.041	-14.727	-12.397	-13.883	-13.354	-13.868	-12.68	-12.731	-14.056	-14.464	-11.305	-11.285	-12.47	-11.7	-13.158	-14.897	-13.375	-11.913	-12.222	-12.65	-13.287	-12.5	-13.219	-13.314	-11.599	-12.767	-12.335
-1.2714	-2.3945	-1.0092	-2.0135	0.30261	-3.8619	-0.69495	-0.3925	-2.0325	-1.0301	-0.58419	-3.2459	-1.842	-0.61512	-0.16544	-0.58763	-2.4701	-1.576	-2.0341	-1.1425	-1.5196	-0.47538	-5.02	-1.3997	-0.62553	-2.3421	-3.0233	2.0885	-2.7794	-1.7591	-2.3327	0.40591	-1.5425	-0.82333	-2.9418	-1.675	-3.1455	-0.53651	-1.5573	0.08444	0.85602	-2.9379	-2.9211	-0.91327	-1.7718	-1.7181	-0.27993	-0.95034	-2.3386	-2.3167
-0.39548	0.8783	-0.67694	-1.2482	-1.6816	0.27176	-2.2969	-0.10635	-0.22904	0.42043	-0.18801	-1.6275	-1.6738	-0.37649	-1.4153	-0.45221	-2.9859	3.0226	0.042133	-0.24004	0.96486	-1.8065	0.082167	0.6585	0.98285	0.42425	-1.4211	1.3635	1.2716	0.55754	0.37482	2.3768	0.02454	1.6182	-1.3931	0.83943	0.028563	1.8054	2.3284	0.9008	-0.19445	1.2371	0.86222	1.0819	-1.1744	1.4088	1.0381	0.78442	-0.21883	-0.59443
3.7537	4.6203	4.7191	5.8643	5.9744	6.3843	3.2779	5.0159	5.6842	5.4093	5.6335	6.0224	5.8284	5.9175	4.9926	6.67	5.6901	4.6237	5.0912	6.2673	6.7712	7.0475	5.2873	3.3232	3.8645	6.2935	4.4373	4.4479	4.988	7.9274	7.1424	4.8384	7.0043	7.133	5.0099	6.7511	4.8864	7.9969	6.2587	4.2029	4.0907	3.9277	6.7375	5.508	6.5027	6.894	6.7833	5.1607	3.9724	4.9362
-1.5776	-1.9862	-3.8499	-3.7409	-4.596	-4.08	-5.2293	-3.4572	-4.6663	-3.9773	-3.3268	-2.6379	-3.2448	-3.8558	-1.8996	-5.2785	-4.4686	-4.6337	-2.8013	-4.3714	-2.3565	-3.7412	-3.9964	-5.7806	-1.7907	-5.7922	-3.9829	-3.5973	-3.2561	-3.2213	-4.7157	-4.6726	-4.1419	-5.844	-4.8253	-5.5926	-3.9366	-6.3805	-4.6019	-4.3563	-5.3233	-3.1907	-3.7177	-5.1382	-3.7525	-4.2155	-5.1766	-4.9396	-3.3944	-5.2246
-2.2566	-0.31984	-2.5199	-2.6838	-2.7452	-1.7395	0.17445	-2.4993	-0.39808	-2.2339	-1.6466	1.1532	0.07688	-1.8959	-0.47353	-0.68012	-1.2673	-2.4122	-2.0891	-2.4044	-0.13273	-2.5712	-2.4228	-0.13367	0.77218	-2.7139	-1.5814	-3.1063	-3.2811	-2.3743	-0.52226	-3.5974	-0.85624	-0.47345	0.66584	-3.3835	-2.7617	0.99573	2.4758	-1.6713	1.0534	-0.84346	-3.8788	-2.0503	-1.164	-0.31761	-3.0515	-1.7449	-2.3078	-1.4541
-11.949	-9.1766	-11.682	-10.167	-11.828	-9.8325	-12.071	-12.75	-9.2682	-10.002	-11.151	-9.4383	-10.615	-9.0573	-12.386	-9.4721	-8.7088	-9.8977	-10.836	-11.804	-10.415	-10.574	-10.918	-10.466	-7.9748	-8.9319	-10.945	-8.6523	-10.636	-11.608	-9.873	-10.326	-10.371	-10.015	-9.7776	-7.8283	-9.1538	-9.2506	-9.7342	-9.7649	-11.05	-10.423	-9.6535	-8.8695	-11.273	-10.057	-9.3226	-11.234	-10.424	-11.383
-12.668	-10.194	-8.6702	-9.2943	-11.624	-12.126	-12.215	-11.452	-11.462	-8.9148	-9.1189	-10.261	-11.775	-9.9473	-12.934	-8.7861	-9.0915	-10.84	-13.63	-10.367	-10.523	-11.805	-8.7771	-11.435	-10.545	-10.228	-14.009	-11.195	-9.153	-8.0664	-12.476	-13.362	-11.048	-9.1578	-10.934	-12.378	-10.916	-10.367	-10.111	-12.783	-8.1938	-9.9528	-9.571	-9.9623	-12.042	-10.493	-12.858	-9.7229	-10.193	-10.05
-2.7441	-2.8913	-4.6892	-3.27	-1.1493	-4.241	-3.2408	-3.5822	-4.8731	-4.3542	-3.3508	-3.8894	-3.5142	-3.4082	-4.9303	0.35772	-1.8662	-6.1793	-2.4823	-3.0836	-3.9759	-1.9878	-1.8466	-2.609	-3.1479	-6.343	-5.3874	-2.9853	-2.6916	-1.8187	-2.4587	-3.8097	-4.612	-5.3108	-1.9421	-3.409	-2.6382	-4.117	-3.7786	-1.8862	-0.2396	-5.0263	-2.2869	-2.1347	-4.4709	-3.1854	-2.4594	-0.66409	-3.3438	-4.9547
7.5731	10.02	7.9367	10.631	6.4643	8.3055	9.3307	8.2374	9.2901	8.0381	7.3703	7.7701	7.9964	9.6042	10.373	8.3682	5.7706	8.8004	6.7389	7.1615	8.1278	7.2509	9.1673	8.8258	9.8063	9.822	8.5525	8.853	8.5182	9.6146	7.0768	8.4017	8.9517	9.5056	9.576	7.6287	8.3657	9.0425	8.2949	5.9643	8.7384	8.4284	9.0879	8.3701	9.2889	6.6005	7.7934	10.073	9.1602	10.915
-14.664	-13.948	-16.692	-14.582	-15.231	-14.101	-14.019	-16.539	-13.664	-14.061	-14.583	-16.488	-14.466	-14.319	-12.938	-14.787	-15.432	-17.083	-17.598	-15.406	-13.906	-16.251	-15.341	-15.682	-14.435	-16.666	-13.252	-12.967	-10.764	-12.648	-16.37	-15.578	-15.518	-12.744	-15.413	-13.155	-15.877	-14.84	-15.309	-15.75	-14.886	-14.304	-14.533	-17.053	-16.344	-14.064	-13.164	-14.045	-15.995	-16.81
-21.836	-21.582	-22.206	-21.282	-26.441	-20.146	-22.631	-19.146	-23.662	-21.1	-24.728	-22.077	-23.123	-20.823	-22.198	-22.999	-23.555	-22.188	-23.568	-23.739	-21.934	-22.149	-23.797	-26.147	-24.064	-21.4	-23.253	-24.354	-21.814	-22.955	-24.405	-23.175	-21.34	-21.836	-22.216	-20.463	-23.43	-21.708	-19.701	-22.667	-22.829	-23.771	-22.074	-22.67	-21.382	-23.2	-23.091	-21.892	-24.719	-21.729
-9.6277	-10.825	-9.1813	-10.923	-11.077	-8.6521	-10.18	-11.658	-10.811	-9.0565	-10.396	-11.282	-9.0202	-9.4808	-9.7486	-9.5296	-8.7461	-11.323	-9.4631	-9.5704	-10.838	-8.9057	-11.115	-9.7244	-10.622	-12.412	-10.874	-11.147	-10.722	-10.592	-9.4283	-12.781	-11.95	-11.427	-11.862	-11.961	-9.8699	-9.5833	-12.972	-9.665	-10.417	-12.561	-11.644	-11.049	-11.298	-10.905	-10.407	-11.17	-10.718	-11.665
-9.3852	-10.834	-9.5845	-9.731	-10.67	-10.175	-8.5167	-9.1703	-7.1849	-8.1472	-8.3087	-10.211	-9.2495	-7.9442	-11.07	-10.078	-6.6364	-10.347	-9.5557	-10.127	-8.1728	-9.0628	-9.0765	-10.679	-7.0248	-10.016	-6.5029	-7.7637	-9.1358	-8.6437	-9.6637	-8.8185	-6.9019	-8.5045	-8.587	-8.2365	-11.834	-9.3778	-6.362	-10.196	-10.091	-9.8706	-8.3099	-11.537	-9.1755	-10.969	-9.0405	-7.4382	-10.742	-9.6708
-1.4583	0.14926	-0.2282	1.451	-1.6664	-1.6288	-1.0621	-0.86345	0.14519	-1.6967	-1.2272	-2.7506	-0.36081	-2.2952	-0.57655	-2.273	-1.8451	-1.8345	-1.1793	-1.9078	-1.3618	-0.12499	-1.4523	-3.3938	-2.4151	-3.0783	-0.00106	-3.2879	0.059218	-0.33519	-2.3597	0.28288	-1.5377	-3.3045	-0.36306	0.25404	-1.6929	-1.1909	1.3223	-2.8656	-2.1413	-0.34773	-2.5878	-1.6441	-1.6792	0.94629	-4.1352	-3.4834	-1.4499	-0.52554
-23.749	-20.957	-22.533	-20.887	-19.244	-22.18	-21.719	-20.361	-19.556	-20.286	-20.559	-20.471	-20.216	-21.646	-22.853	-21.75	-21.654	-21.263	-22.621	-19.589	-23.088	-23.085	-21.455	-21.415	-18.971	-20.567	-19.164	-21.577	-18.25	-20.576	-21.678	-20.791	-21.671	-19.798	-20.011	-22.352	-19.935	-18.376	-21.486	-18.858	-18.975	-21.074	-22.507	-22.602	-19.418	-23.613	-21.776	-19.032	-18.451	-22.371
-2.8104	-2.0448	-4.8822	-3.469	-2.1732	-4.4082	-2.2814	0.021477	-1.3622	-5.1539	-3.5796	-3.8307	-2.9382	-5.5774	-3.3555	-7.1475	-4.9058	-1.1294	-4.3296	-4.1775	-4.2571	-3.5891	-3.3297	-3.7327	-1.0428	-3.7942	-5.6534	-1.6768	-3.5173	-2.6869	-4.6507	-2.0977	-3.7921	-4.1634	-3.5019	-4.1236	-3.9024	-5.0859	-2.6805	-4.6211	-2.8936	-3.4831	-4.2103	-3.5582	-5.4895	-2.8985	-3.3019	0.038896	-3.5178	-5.8567
1.5573	2.0021	2.3059	1.418	0.76786	1.2782	-0.3232	2.6576	2.2029	1.2698	1.562	1.6522	2.0397	2.2573	1.4034	1.9816	0.58918	1.864	2.6325	1.0005	3.7773	3.2222	1.3319	1.5809	3.078	0.54477	1.9606	1.6138	0.87824	2.9862	3.2738	-1.8376	3.4174	1.5649	-0.7227	0.58815	-1.1571	1.4794	0.52933	2.2283	1.1556	3.4081	1.1112	0.17745	1.1852	-0.26168	4.3948	0.44397	0.19518	0.48645
-4.3335	-1.9461	-2.2931	-5.0177	-1.1759	-3.4371	-2.7172	-1.0055	-2.5839	-3.5137	-3.7366	-4.5442	-1.7751	-3.026	-2.721	0.71185	-0.81044	-2.6255	-1.2853	-5.0569	-1.8044	-0.48522	-1.6143	-1.4792	-3.7887	-3.3881	-1.5848	-2.9028	-4.655	-1.8469	-3.4842	-1.1392	-2.3789	-1.9347	-2.5178	-3.0896	-2.055	-0.20152	-1.3418	-2.402	-2.9573	-4.0708	-4.224	-1.4733	-0.81406	-2.8446	-2.4597	-1.582	-2.4758	-1.7923
-1.6724	-3.7035	-1.0851	-3.4729	-2.7982	-4.5188	-2.8756	-4.1575	-2.7873	-2.0686	-1.7858	-3.5638	-2.9061	-3.3328	-1.4353	-1.3402	-4.3031	-2.6353	-2.1387	-1.5132	-3.7696	-2.5188	-3.3051	-1.1273	-3.6713	-2.1512	-4.2351	-5.2553	-3.6942	-1.6899	-2.2531	-3.958	-2.8924	-2.7696	-2.7601	-1.8821	-3.9746	-2.0661	-2.8875	-1.026	-1.8142	-3.8086	-3.7755	-3.1876	-2.7293	-0.12874	-2.0741	-2.1683	-3.5161	-2.8804
-10.605	-11.486	-11.2	-10.937	-12.113	-12.153	-13.19	-12.872	-10.449	-12.458	-11.547	-9.9436	-9.9356	-10.226	-12.822	-12.522	-9.7114	-9.4947	-9.9273	-10.373	-10.679	-10.238	-13.102	-12.162	-11.017	-10.985	-12.615	-11.829	-11.28	-12.153	-11.926	-9.1307	-10.138	-11.148	-10.011	-12.194	-10.814	-11.391	-9.9836	-12.075	-10.401	-11.214	-13.37	-10.146	-12.475	-11.936	-9.2023	-9.9452	-10.011	-12.184
9.0668	10.703	9.3456	7.9511	7.8048	9.4675	8.2095	8.1111	7.8834	7.4979	7.464	8.5088	6.2816	8.8179	8.7448	8.0035	7.8151	8.5461	8.6581	9.5402	7.1564	8.7471	8.6379	10.05	10.047	8.7903	8.6667	8.7395	5.9167	10.471	7.7138	5.1517	8.9779	9.6784	8.2722	8.1248	6.9116	6.9654	8.4213	9.7491	10.443	8.1693	11.332	6.5115	9.0829	10.914	10.455	7.8648	7.4555	8.5153
2.0731	1.1579	2.8528	4.1744	3.7437	1.4261	4.744	1.7181	0.93776	3.1303	2.0359	3.4148	1.3245	3.1897	2.2056	2.5101	3.9949	1.4698	2.2014	2.62	3.2203	1.7604	2.9324	1.6954	2.7392	2.249	2.9175	1.5767	0.7744	1.8496	0.31688	1.1574	0.82998	4.1023	0.84881	0.20847	0.13853	1.354	2.7654	0.46736	1.9051	-1.2032	2.3758	1.3706	-0.21472	0.87875	1.4622	2.2147	1.0455	2.7032
2.4869	1.8807	2.0065	1.0539	2.7424	2.8693	0.67094	0.70416	2.0547	3.1336	0.5458	3.1628	0.94679	3.6151	2.6765	2.2875	1.5579	1.5726	3.9696	3.2122	2.6225	2.4685	2.36	1.8807	1.4381	1.4209	3.7702	0.39511	1.7518	3.8153	2.0223	0.17748	3.1213	2.4345	3.6945	1.7784	1.2883	0.92322	1.5236	2.0807	1.8768	3.731	1.874	0.99397	2.855	0.96234	1.3144	4.3757	-0.37773	1.4136
-2.5993	-3.6297	-1.3884	-4.2195	-1.1354	-3.9845	-2.5352	-1.4922	-1.7593	-2.0088	-1.6961	-1.6238	-1.8223	-4.1538	-5.7061	-1.3673	-3.4048	-2.776	-3.066	-3.3725	-5.0383	-1.1235	-2.2724	-0.74018	-2.943	-2.3155	-1.6655	-3.1969	-2.3799	-2.2262	-0.75401	-4.0065	-0.86745	-4.3781	-1.6825	-2.5812	-3.5354	0.34113	-0.91441	-2.66	-3.3991	-2.6222	-0.5214	-5.6937	-2.6168	-0.34086	-0.78715	-1.4711	-2.2645	-3.0527
-14.958	-10.027	-14.337	-9.9806	-10.568	-12.771	-14.049	-11.615	-10.599	-12.637	-13.541	-13.314	-13.704	-13.342	-12.941	-11.772	-13.599	-12.758	-10.83	-13.892	-11.704	-14.04	-13.312	-13.103	-11.564	-15.259	-11.328	-14.238	-12.389	-13.562	-13.886	-13.403	-10.915	-13.881	-12.986	-15.389	-11.463	-13.685	-13.498	-12.929	-12.173	-13.486	-11.158	-13.972	-11.852	-13.609	-13.369	-14.495	-15.796	-12.249
-4.459	-2.9899	-4.2695	-1.5695	-5.4724	-4.2123	-3.0833	-5.9758	-4.5648	-5.9218	-4.4708	-2.568	-4.9139	-4.2675	-3.9174	-4.2322	-5.5698	-2.9019	-2.9453	-3.4619	-4.6593	-4.9779	-5.2644	-3.3358	-1.5948	-4.6961	-4.1981	-1.9119	-4.8954	-2.0869	-2.8328	-3.9338	-4.8091	-4.6679	-5.5516	-5.1045	-4.2333	-5.2326	-3.6942	-6.605	-4.1807	-4.1149	-0.867	-1.3229	-3.911	-1.961	-3.5961	-4.7371	-4.319	-4.6897
-14.697	-11.717	-15.737	-15.744	-16.15	-14.113	-13.973	-14.356	-14.047	-14.86	-16.83	-14.351	-13.771	-17.984	-15.028	-14.009	-13.405	-16.024	-14.549	-15.726	-17.341	-15.16	-14.13	-15.708	-14.963	-12.999	-15.951	-14.421	-15.453	-16.282	-11.367	-15.256	-12.7	-16.369	-13.521	-15.059	-12.912	-14.081	-13.277	-15.229	-15.38	-13.935	-14.36	-14.708	-15.122	-14.561	-13.733	-16.089	-15.366	-11.785
-19.871	-20.27	-21.275	-20.734	-21.127	-21.873	-22.108	-21.923	-21.557	-22.197	-20.574	-21.308	-18.937	-21.15	-19.168	-20.735	-23.116	-22.71	-18.732	-19.877	-21.784	-21.447	-21.131	-19.592	-23.4	-20.945	-21.768	-21.351	-21.851	-22.354	-21.86	-20.483	-19.101	-21.632	-18.531	-20.605	-22.096	-21.128	-22.772	-18.585	-21.444	-20.805	-23.467	-18.349	-20.067	-21.858	-22.46	-20.581	-21.337	-21.608
-1.153	0.78419	-1.8625	0.68205	-3.1132	-1.9064	3.1961	0.91566	-1.227	-1.3412	-0.8051	-3.346	-1.1617	0.89328	-1.3773	1.1041	-3.2268	-0.87806	-0.11334	1.4981	0.70879	-0.85392	-1.4745	1.4746	-1.5394	-0.20112	-3.3365	-0.36509	-0.11108	2.1438	-0.40776	-0.72422	0.5891	-0.8133	0.1202	-1.1083	-0.92218	-0.7999	1.4953	-0.92755	-0.98735	0.50501	0.089188	-3.4736	-0.92483	-0.98068	-0.10038	-2.7196	-1.8956	-1.4451
-1.8093	-2.9371	-4.6517	-3.4933	-4.2861	-5.7664	-1.784	-4.5406	-3.3428	-2.8644	-3.896	-5.2652	-3.5251	-5.4307	-2.8315	-5.483	-1.6035	-5.6407	-3.226	-2.2379	-2.9481	-6.0773	-1.9575	-4.0907	-3.3096	-0.78698	-2.7284	-2.9848	-0.58016	-2.0072	-3.1496	-3.269	-2.5162	-3.9547	-1.4868	-0.89009	-2.7877	-5.5267	-2.6681	-4.4408	-1.4749	-3.4395	-0.55741	-5.107	-4.0905	-4.9096	-3.7741	-0.92903	-0.72666	-3.4016
-15.334	-14.873	-14.053	-15.504	-12.456	-15.85	-14.952	-14.67	-14.381	-14.216	-15.498	-12.365	-15.93	-13.755	-15.242	-14.066	-14.069	-12.402	-15.206	-14.029	-14.217	-16.706	-14.049	-14.133	-14.612	-13.206	-14.096	-14.526	-14.395	-12.388	-15.25	-15.585	-14.152	-14.404	-13.549	-15.192	-15.422	-15.491	-18.409	-12.45	-16.02	-14.192	-16.216	-12.655	-15.672	-13.518	-15.829	-14.78	-15.429	-16.083
-3.4417	-6.5734	-3.9018	-7.6018	-5.6998	-6.5592	-3.7758	-4.3413	-6.6061	-6.6703	-6.0893	-3.8898	-4.6879	-6.2511	-5.7693	-5.1237	-5.8516	-6.3022	-5.222	-4.7919	-5.1599	-6.7756	-5.2456	-5.5971	-4.869	-7.2485	-4.7062	-4.6135	-6.4254	-4.9015	-5.6375	-4.9991	-4.2765	-4.6456	-5.4633	-5.2903	-3.8132	-4.4875	-3.9273	-5.6266	-5.9682	-2.7551	-7.7917	-6.7581	-5.446	-5.8576	-6.7294	-7.4757	-5.1907	-4.1468
-14.685	-10.941	-10.861	-12.101	-10.973	-10.996	-11.113	-9.1188	-12.007	-10.764	-11.355	-13.625	-11.088	-11.009	-13.824	-10.025	-9.2624	-13.043	-9.8111	-9.7357	-12.454	-10.994	-11.506	-11.396	-13.193	-13.414	-10.972	-12.48	-14.322	-12.283	-12.463	-10.204	-12.929	-12.002	-12.805	-13.348	-11.052	-11.478	-12.596	-12.749	-10.055	-11.859	-10.417	-11.071	-12.429	-11.888	-10.989	-11.411	-10.38	-10.875
6.7608	3.401	3.652	5.0035	6.0373	6.8192	4.1274	6.7334	6.9195	3.8701	5.5564	4.7158	6.0476	2.2546	5.0648	4.9497	8.9967	5.9479	4.6736	8.1287	5.7221	5.0239	5.8227	5.3812	7.2617	5.7195	5.9939	5.7847	6.922	6.932	4.7883	5.0982	4.7921	5.3191	3.8004	5.5498	4.1235	6.3536	5.6033	6.8958	6.6973	6.8765	6.4013	5.9755	3.3651	5.8408	4.4251	5.401	4.5035	3.5963
9.5017	9.1518	8.7282	8.9995	10.933	10.634	7.9929	10.149	9.3869	11.288	10.28	6.213	11.202	9.9602	10.734	9.597	8.4395	10.805	10.076	8.0023	8.1488	9.6974	11.12	8.4737	9.7029	10.225	10.446	10.479	11.261	10.491	7.3936	9.6315	9.4937	8.6175	9.763	9.1713	12.759	12.372	8.2555	9.9467	9.6695	9.0879	10.104	8.8226	8.6644	11.948	9.7087	10.449	10.909	12.012
-11.982	-14.343	-13.206	-13.621	-15.415	-12.915	-14.914	-12.641	-15.821	-13.362	-15.121	-13.555	-15.144	-16.32	-13.424	-14.672	-16.635	-14.26	-13.919	-14.665	-13.19	-15.67	-15.637	-14.388	-16.142	-13.971	-14.151	-12.411	-13.426	-13.74	-13.054	-13.879	-15.28	-11.826	-15.114	-11.225	-14.109	-14.46	-13.63	-14.609	-17.191	-14.487	-14.726	-13.429	-14.259	-12.732	-14.637	-14.267	-12.75	-13.455
1.4857	0.81519	2.5105	1.2367	0.46929	2.3258	2.6346	0.77351	0.94714	2.8689	1.6026	2.4644	1.3924	3.0307	2.4707	1.574	1.2064	0.24554	1.9741	3.4884	2.749	0.64357	1.5615	-0.15283	2.2325	0.38728	2.1877	2.2083	2.862	0.46701	0.52011	-0.59408	2.8441	2.3932	1.0396	3.9352	0.32062	-1.3263	1.6729	3.2993	0.18451	3.6756	3.3817	0.60492	2.5818	2.5532	0.5306	1.5126	3.2562	1.1578
-3.0088	1.8706	-3.032	-0.42	-1.3104	-2.0683	-1.905	-3.2751	-1.8705	-2.4506	-1.4568	-2.4798	-2.0746	0.55015	-3.3246	-2.0245	-0.014546	-4.1789	-0.36355	-2.2673	-1.0921	-1.138	-0.52037	-0.21577	-2.5107	-0.74741	-0.73616	-1.503	-3.4499	-1.1136	-2.9262	-2.0692	-0.51292	-2.1247	-0.90487	0.56397	0.39234	-0.77634	-2.9963	-1.6527	-1.0446	-2.112	-1.4309	-2.6068	1.0998	2.0526	-1.4612	-0.85473	-1.0616	-0.61486
1.607	-0.4911	0.33828	1.4461	0.23655	1.9547	-2.3747	1.0244	0.0050622	-1.5553	0.4368	0.70392	2.2615	1.3569	1.3236	-1.4147	-0.52215	0.92512	-0.761	0.98256	-2.3089	0.7799	1.1379	-0.66405	1.6595	2.8497	-0.82889	-0.17872	-1.0334	0.83262	-2.0874	0.34921	1.5603	-0.14998	1.1956	2.2126	1.3824	1.2778	2.051	1.1643	-1.4809	-2.3066	-0.47132	0.78511	-1.0059	1.7644	1.573	0.49161	-0.24234	-1.6532
5.4626	2.7104	5.3677	4.7405	4.7833	7.1232	5.7534	5.4796	5.961	4.3045	5.5341	2.9911	3.9965	5.1384	6.3977	4.0427	5.8444	3.188	7.1137	3.9538	5.396	5.1668	4.1885	3.0328	7.3745	5.3346	2.9993	3.5399	5.5378	3.8006	4.8127	5.2295	4.8011	4.5884	5.92	4.5872	3.4926	4.3324	6.2544	6.4956	3.5138	4.5392	4.2629	4.6983	4.8996	5.7411	5.0128	2.9999	4.1189	5.627
-3.5195	-1.881	-3.5542	-1.8806	-2.9676	-5.5289	-4.6743	-3.7804	-2.2959	-5.4119	-3.0283	-2.2066	-6.1591	-5.7268	-2.9859	-3.6369	0.78992	-4.4695	-3.5838	-4.7365	-2.6578	-4.8099	-2.5709	-4.1232	-4.8325	-3.8754	-4.0453	-2.6573	-3.4999	-4.4716	-4.2201	-3.4424	-3.6494	-3.145	-3.4432	-3.1403	-4.5603	-2.6097	-3.9838	-5.0558	-4.5381	-4.6127	-3.7303	-4.1917	-5.213	-3.6661	-3.9786	-4.3793	-2.747	-4.906
-22.167	-21.852	-22.321	-21.562	-22.767	-23.535	-21.395	-19.866	-22.09	-20.835	-22.468	-24.456	-23.658	-21.841	-22.441	-22.804	-22.877	-22.584	-22.627	-22.958	-23.317	-23.314	-22.853	-23.079	-23.49	-20.845	-25.551	-23.379	-25.131	-23.233	-21.422	-22.402	-21.791	-22.161	-22.647	-24.159	-22.401	-20.324	-21.72	-23.906	-21.371	-21.313	-22.574	-23.028	-20.024	-23.308	-21.34	-21.931	-21.205	-20.825
-13.349	-11.537	-11.991	-12.674	-14.114	-11.794	-13.641	-10.046	-12.011	-12.68	-12.547	-13.211	-12.208	-12.78	-9.8375	-12.996	-13.285	-12.554	-13.292	-11.829	-13.38	-11.922	-12.245	-13.079	-14.166	-14.091	-12.664	-14.219	-13.663	-11.145	-13.138	-14.72	-12.971	-11.729	-14.276	-12.78	-14.056	-14.435	-14.595	-12.081	-14.446	-12.131	-12.967	-12.105	-12.971	-14.461	-11.94	-14.026	-14.274	-11.756
7.7902	6.0898	5.7084	8.0495	8.64	7.4053	4.9477	10.093	8.1876	9.6428	5.5841	9.0222	6.1385	7.6223	7.1527	7.2351	5.6981	5.1538	5.3902	6.5704	8.0986	7.4263	4.8114	7.3854	9.1379	7.5061	7.9476	2.5641	7.9863	7.5668	5.4268	8.3045	5.8525	8.3514	4.2738	3.4248	6.8975	7.4347	4.4961	7.1145	5.9233	8.1193	8.1155	6.0967	5.4324	7.7832	4.8394	6.9976	7.449	8.4575
-8.1072	-10.418	-10.929	-8.9239	-9.182	-8.3299	-9.9804	-9.8533	-12.274	-8.7167	-9.3519	-8.6867	-10.753	-7.6836	-8.2434	-10.18	-8.8643	-9.1169	-8.4879	-9.9938	-7.938	-8.7014	-8.6664	-8.4521	-8.1954	-9.8713	-8.4048	-8.2027	-8.3346	-10.652	-8.0463	-8.5062	-8.0256	-9.7813	-9.4583	-7.53	-9.2574	-9.7021	-7.3414	-9.0527	-10.553	-8.9361	-8.1784	-7.939	-7.4062	-8.7644	-7.321	-9.0423	-10.065	-8.7046
-0.56314	-0.928	2.0955	0.78525	-0.44348	-0.10672	0.0077014	-0.65207	-0.81078	-0.19468	-1.7365	-1.5001	-0.58522	-0.88654	-0.36281	-0.28052	-0.49293	-0.59158	-1.1864	0.10448	0.35953	-0.56559	-0.35655	-0.18953	-0.54076	-0.88847	-0.64353	1.8059	0.61592	-1.1198	0.40437	1.9008	-0.68609	-3.2081	0.35734	1.1848	-1.0498	-0.22992	0.69933	-1.4054	-1.2099	-0.64043	1.2181	1.7631	-0.11163	-1.4707	-0.89761	1.4162	-0.020136	-1.4283
0.74239	-0.72797	-1.3786	-0.12459	1.9566	0.82314	-0.67137	-0.20031	-0.20486	-0.045406	0.40193	-2.8094	0.27059	-1.9634	2.0641	1.1732	0.63565	1.3313	0.82966	0.32232	1.0717	3.5876	-0.63244	0.97191	1.7961	-0.49488	1.5828	-0.39096	2.1526	1.0757	2.864	-0.43353	2.6285	0.050531	3.8534	0.56623	2.316	-1.0212	0.5057	-1.7882	2.5093	1.7411	1.284	-2.8171	1.2566	-0.22436	-0.53239	-0.91713	0.51974	-0.64142
-1.1653	-1.6637	-0.9713	-0.1889	-0.26516	-1.1671	-1.5376	-2.8387	-1.959	-1.1472	0.39702	-0.94638	0.16616	-1.216	-2.6895	-3.7017	0.51742	-3.5896	-1.5699	-1.4464	0.083599	0.92904	-3.2124	-0.84544	-2.8394	-1.7886	-1.1464	-0.5581	-1.4868	1.2904	-0.45163	-2.1543	-1.565	-0.75502	1.1218	-1.0565	-2.3469	-0.1159	-1.9692	-2.1632	-2.8234	-2.7801	-0.93558	-1.527	-0.72668	-2.4179	-1.6491	1.1859	-1.597	-0.95395
-2.1362	-0.89754	-1.3526	-2.68	-0.6019	-1.0422	1.7021	-2.6585	-1.5707	-3.4909	-0.97109	0.17232	-1.5016	-2.4389	-1.0911	-1.4148	-1.1402	-1.2909	-1.5045	-1.4352	-2.5774	-2.4914	-2.689	-2.415	-3.2151	-1.2269	-0.74762	-2.0964	-1.9582	-0.70535	-2.0205	-2.1495	-2.09	-0.2055	-2.9289	-1.9033	-2.8743	-3.8411	-2.0564	-2.9195	-2.4262	-1.357	-1.7401	-1.4993	-1.0542	-0.77221	-3.0639	-2.5818	-2.6995	-0.94665
-3.3453	-2.3607	-1.7297	-1.0942	-3.7099	-1.6602	-2.2813	0.12174	-1.8267	-4.9077	-1.9765	-1.7804	-3.5096	-1.7729	-0.37064	-1.5694	-3.9004	-3.1978	-1.006	-3.4752	-3.4803	-5.9828	-2.6051	-2.9688	-3.15	-3.4506	-4.9051	-1.5189	-3.9836	-6.3308	-4.1721	-0.54752	-4.063	-2.7466	-4.9185	-2.5276	-1.6324	-2.5868	-1.9817	-1.4364	-3.4108	0.73658	-3.6545	-3.5904	-1.9083	-2.2572	-3.2595	-4.3169	-1.9982	-4.3927
-8.4729	-9.7177	-7.5756	-10.446	-7.0163	-9.1342	-8.5782	-6.9792	-9.8288	-9.8816	-10.693	-9.0305	-9.0928	-9.4851	-7.063	-7.9033	-8.2135	-6.3141	-9.6295	-9.4517	-8.6071	-8.5806	-10.136	-10.856	-8.8053	-7.777	-8.3082	-10.68	-9.9412	-10.352	-7.662	-8.6541	-8.196	-8.1281	-7.3359	-7.9492	-8.17	-7.034	-7.8062	-7.2507	-9.3623	-8.1301	-9.6222	-9.5765	-10.371	-7.6079	-10.546	-6.7668	-8.7196	-9.721
-1.5298	-2.9033	-3.0568	-4.9618	-4.3204	-3.6957	-4.8159	-4.5898	-3.3183	-4.2393	-1.9355	-5.0441	-2.2626	-2.9395	-2.765	-1.2541	-3.8963	-2.1199	-1.6781	-3.3584	-2.895	-4.945	-1.7582	-4.2896	0.27161	-3.1205	-3.5361	-3.5296	-2.3315	-2.7785	-3.8198	-2.9222	-3.174	-2.5183	-1.9125	-3.155	-4.4352	-2.7322	-3.5337	-3.7297	-3.0445	-3.0002	-2.7901	-1.2839	-2.6565	-3.0601	-2.2073	-2.5684	-3.9691	-4.497
-11.495	-7.5532	-9.4157	-12.334	-9.4765	-9.7794	-10.779	-11.93	-12.319	-10.815	-8.4637	-10.184	-10.33	-10.811	-11.393	-15.33	-12.206	-10.995	-10.828	-8.9056	-8.6875	-9.4393	-9.5688	-9.5004	-10.035	-10.479	-10.055	-10.767	-9.7838	-10.161	-11.373	-10.641	-8.8758	-11.078	-9.7621	-11.371	-11.269	-10.085	-11.196	-9.0241	-11.545	-9.1718	-8.7103	-12.039	-11.405	-10.951	-9.7468	-9.3633	-10.291	-11.242
1.2991	-0.6427	-1.4256	2.1115	-1.0558	0.63778	0.79825	1.0047	-1.237	-0.34072	3.2482	-0.38002	1.92	-1.7642	-3.1495	1.9075	2.1008	3.7917	1.1809	-0.12615	0.41704	-0.51223	-1.9228	1.8033	-1.0014	0.73364	-1.439	-0.93776	1.2418	-0.25906	1.7188	0.6062	1.7798	-0.53063	2.6848	1.2604	0.16796	3.3809	-0.34046	-1.4545	2.7953	1.3005	0.81511	2.0385	-0.090966	3.4345	-1.0807	1.1631	0.94703	-0.014631
-10.32	-11.496	-8.0621	-10.563	-9.5021	-10.106	-9.9348	-12.662	-12.532	-11.165	-10.488	-11.071	-9.4365	-10.31	-10.62	-9.6639	-10.222	-9.5215	-7.2976	-10.167	-12.068	-8.7217	-9.6455	-9.4451	-10.665	-11.053	-11.15	-12.209	-10.573	-9.7977	-9.8274	-11.911	-10.952	-12.091	-8.7648	-10.606	-11.125	-13.179	-10.184	-13.785	-8.3727	-9.4805	-8.9227	-11.94	-10.151	-9.9254	-8.8126	-10.984	-10.579	-8.6815
-0.71565	-1.6952	-3.096	-2.0967	-1.5385	-3.5312	-1.297	-3.7859	-4.968	-3.2846	-1.1958	-3.0565	-2.6612	-1.8097	-1.4287	-2.6801	-1.9889	-4.346	-4.3006	-2.3228	-2.9983	-3.2192	-2.6295	-2.4586	-3.9581	-4.6102	-4.4792	-3.2906	-5.0977	0.0011007	-1.6989	-1.1555	-2.4059	-1.4147	-3.2827	-3.1092	-2.5056	-2.4502	-2.8098	-1.8656	-2.8119	-2.3926	-4.2767	-3.3872	-1.7465	-2.1313	-1.5125	-3.1638	-2.6994	-3.9603
-6.7116	-3.4992	-3.1536	-4.4582	-3.641	-2.3959	-0.80126	-3.2238	-3.5305	-0.92747	-3.2829	-4.6811	-2.2403	-4.4918	-4.269	-4.0561	-2.7843	-3.8575	-5.1258	-2.3623	-1.9297	-5.4035	-2.7876	-2.9679	-3.2166	-1.1644	-3.1424	-5.0639	-2.8532	-5.0826	-2.842	-3.3016	-2.3906	-2.6819	-2.54	-2.1785	-3.997	-2.7752	-1.9433	-3.8242	-2.755	-2.6244	-0.45317	-4.6516	-3.4132	-2.7168	-4.665	-3.8748	-2.0417	-2.6544
-8.3095	-10.187	-9.4799	-8.7443	-11.536	-8.718	-8.7181	-12.119	-9.8552	-10.175	-10.27	-10.842	-11.065	-11.299	-8.8847	-10.611	-9.8076	-10.982	-9.7438	-11.671	-12.033	-12.085	-10.115	-9.8196	-11.34	-11.831	-11.918	-8.4867	-13.837	-9.472	-13.302	-9.9003	-12.192	-9.51	-12.67	-10.185	-10.686	-11.937	-11.248	-12.983	-12.546	-9.0246	-10.998	-9.8286	-9.741	-11.851	-11.457	-10.809	-9.6835	-12.117
-9.5732	-6.3698	-7.7494	-8.052	-9.1569	-10.436	-9.9899	-8.6724	-10.263	-8.3346	-9.8086	-9.7048	-9.2675	-9.8276	-8.8563	-8.4252	-7.9172	-8.2938	-10.175	-9.5417	-6.4699	-8.5499	-10.114	-10.08	-7.3342	-7.569	-6.9943	-5.5714	-8.6648	-8.8082	-10.155	-9.6048	-9.8538	-8.8045	-8.8765	-7.7573	-11.457	-10.076	-8.5346	-9.4058	-10.398	-6.2384	-6.7412	-9.1193	-8.7666	-9.9257	-8.1476	-7.9005	-8.7687	-8.0566
0.90732	-2.3736	-2.0464	-1.5551	-1.3164	-1.2744	-0.44449	-0.29766	-3.0313	-0.32699	0.33639	-0.87071	-0.56542	0.83355	-3.0756	-2.2233	-2.2294	-0.66601	-2.2434	-0.91619	-2.3964	-3.3405	0.23269	-2.2095	-1.791	-1.1331	-0.53283	-0.077484	-1.1507	-2.9105	0.020328	-1.1876	-0.36918	0.05099	-0.87346	-1.4444	0.024021	-0.042991	-1.7597	-1.0226	-1.2141	-0.16129	-0.48045	-1.356	-2.1209	-2.2495	0.70611	-2.8034	-1.4956	-1.4355
-8.9185	-9.0856	-8.6723	-8.4	-6.1053	-8.3821	-7.6793	-5.5386	-6.467	-8.2058	-6.8536	-5.6889	-7.0706	-7.9112	-5.9816	-8.2509	-7.9204	-8.3335	-7.156	-7.0437	-6.8236	-8.8949	-8.1908	-9.4731	-5.0828	-7.9727	-8.6649	-8.0076	-6.7655	-6.5825	-7.7669	-6.8877	-7.6569	-8.4336	-6.239	-8.813	-7.8205	-7.5571	-7.8243	-8.2532	-5.2225	-7.5071	-8.0603	-8.5308	-7.3749	-5.3868	-5.8018	-7.3165	-9.8001	-7.4556
-2.8926	-5.4854	-1.391	-2.0481	-3.2232	-6.108	-2.6145	-3.6592	-2.7365	-4.6398	-2.004	-2.3001	-3.1762	-3.5161	-2.3307	-3.3771	-3.444	-4.5651	-3.3202	-3.0729	-3.5846	-4.2332	-4.328	-2.2049	-4.5299	-4.6649	-4.145	-3.3506	-4.278	-5.8204	-2.6781	-2.8646	-3.4635	-6.659	-3.9651	-3.1625	-1.5021	-4.6791	-3.6205	-2.7441	-1.4074	-3.5786	-1.8575	-3.5948	-4.5503	-3.1707	-3.66	-2.2815	-4.2256	-4.5195
-8.8768	-9.3418	-9.0108	-11.418	-8.3306	-11.182	-9.8566	-9.1413	-12.915	-8.8974	-9.444	-7.3142	-7.3237	-9.4426	-8.7096	-11.245	-8.887	-7.0241	-7.0344	-7.5439	-9.2368	-7.2801	-8.2447	-9.2455	-8.1908	-7.5067	-8.9216	-10.057	-10.714	-9.789	-8.1474	-11.41	-7.9226	-8.583	-8.6417	-7.9593	-7.0009	-8.6561	-7.9848	-8.8879	-10.058	-8.6384	-8.9327	-8.4463	-7.2252	-8.4444	-10.237	-9.6434	-7.2096	-9.8972
10.026	8.1157	9.6202	10.768	7.5421	8.3519	5.8084	9.2526	9.9799	9.4817	9.2283	10.531	9.8073	9.6788	8.7179	8.565	7.0456	9.9237	8.0379	7.6071	7.3205	7.9994	7.0171	8.0252	8.4262	10.286	8.5313	8.6928	10.931	9.9975	7.845	10.533	9.6462	6.5286	6.0972	8.4547	5.431	9.3995	8.9273	10.205	8.6138	8.2423	8.7839	9.3538	7.6435	7.8627	7.9346	6.9758	8.0978	9.4608
-0.96711	-0.94534	2.175	1.6064	0.15751	1.3369	-2.7936	0.37642	-1.2675	-1.0128	-0.039139	0.25622	1.4703	-0.42377	0.43795	0.78041	0.070237	-0.2272	0.078714	1.5865	-1.1304	-0.6001	-0.47576	2.8513	-1.3687	-1.7892	0.48612	1.3121	0.14002	-0.86718	-0.90946	-2.3762	0.60546	-1.9643	0.94343	0.20389	-2.5747	-0.76343	-0.26726	-0.26227	1.4728	-0.50198	0.34495	0.7279	-1.6084	0.24402	0.14933	0.16932	-1.8401	0.17184
2.7724	2.0955	2.957	2.3239	4.8091	1.6507	3.52	0.086843	3.6984	-0.12817	2.231	0.08959	3.2458	3.695	2.9061	4.6477	4.4469	3.8559	3.378	2.2287	3.2853	2.6339	1.9854	4.4454	2.1153	3.2057	4.409	3.1059	1.6657	1.7498	4.6676	2.625	3.4863	2.2903	4.0605	3.4564	2.6473	3.9684	1.1588	2.9172	2.4903	2.9022	3.4484	2.4275	3.2176	5.1946	2.7293	4.0338	4.2468	3.6254
0.049496	-0.91303	-2.4335	-3.9251	-1.9567	0.47378	-0.6866	-3.4639	-2.0848	-2.4184	-3.5966	-1.3199	-2.1153	-1.1939	-1.6705	-1.6432	-1.5305	-0.81339	-4.3053	-0.46678	-2.7544	-4.0286	-2.7566	-2.0843	-1.8469	-3.7524	-1.5588	-4.1065	-2.7831	-0.033351	-1.5945	-2.3054	-1.848	-1.2309	-1.2771	-2.9167	-0.8513	-4.5099	-1.598	-1.4328	0.50372	-1.681	-0.0076695	-2.2124	-1.5536	-4.7132	-3.8509	0.35823	1.765	-1.1204
-4.4864	-2.8225	-1.7786	-0.13711	1.0355	-1.5443	-1.0557	-2.0248	0.17735	-1.7264	-2.2165	0.93265	-2.5075	-1.6968	-1.9415	-2.2888	-1.1623	-0.56075	-0.76132	-1.3134	-2.482	-2.9451	-1.8664	-0.93669	-2.9718	-0.87041	0.69236	-0.26708	-3.2225	-0.66651	0.052276	-3.0381	-2.9595	-0.26183	-1.4283	-2.3802	-0.25439	-0.49773	-2.5681	-4.0815	-1.6379	-1.4117	-3.212	-2.7555	-1.8465	-1.4342	-1.5955	0.58237	-1.7484	-3.1878
-5.1093	-5.3419	-5.1109	-5.6418	-5.7272	-4.8799	-6.1447	-4.8988	-6.4444	-5.3419	-3.3993	-5.8562	-4.6106	-5.3766	-5.496	-5.3257	-5.3884	-3.4888	-6.5228	-3.1825	-6.2417	-5.1477	-5.5567	-7.1621	-4.4825	-5.427	-4.9867	-5.3789	-6.8937	-4.5304	-5.0678	-8.954	-4.3349	-5.8036	-5.3347	-6.9032	-7.8616	-3.7752	-5.4123	-5.8637	-8.2209	-7.3939	-6.1795	-7.1908	-5.4131	-4.7591	-5.2181	-4.9968	-5.9005	-5.824
-1.8583	-3.1608	-0.19039	-2.0584	0.481	0.63776	-0.80027	-0.80019	-0.17986	-1.1353	4.5366	-1.5132	0.73596	-2.0202	0.60372	0.025993	0.18716	-0.66918	1.6837	-0.64988	-0.58214	0.68233	-0.53685	1.3238	0.072605	-0.30022	-1.1702	0.82074	-1.1935	-0.67905	-0.69682	-1.6473	-0.64146	1.0092	-0.18092	1.8842	-1.8335	0.86441	1.6654	0.11075	-0.031622	2.3961	1.573	-1.3559	0.616	-1.7159	1.9788	0.55089	1.0606	0.072781
-10.837	-13.749	-13.497	-12.679	-11.738	-15.918	-13.192	-14.475	-13.79	-14.881	-12.307	-12.774	-12.913	-12.609	-11.592	-12.149	-14.134	-11.044	-12.27	-11.298	-12.469	-13.782	-11.097	-11.01	-10.911	-14.437	-12.009	-13.029	-14.879	-12.097	-13.194	-13.516	-11.292	-12.89	-13.378	-11.28	-10.404	-13.542	-12.833	-13.022	-12.145	-10.457	-14.315	-13.171	-12.67	-12.134	-13.246	-10.116	-11.742	-12.347
-14.407	-13.588	-13.126	-13.413	-13.972	-15.413	-15.664	-13.91	-13.894	-15.661	-14.039	-13.885	-11.942	-15.097	-13.253	-15.32	-12.486	-11.631	-13.208	-12.058	-13.935	-12.925	-12.87	-14.486	-15.142	-13.264	-13.944	-13.287	-13.793	-15.948	-15.427	-13.729	-13.472	-14.599	-14.32	-12.232	-14.37	-13.803	-15.436	-15.125	-13.85	-16.515	-12.424	-13.849	-13.141	-14.566	-12.898	-10.441	-11.98	-14.461
-4.346	-2.6018	-0.62174	-1.9336	-4.6347	-5.2532	-3.4335	-2.307	-3.89	-3.9489	-3.0037	-2.1456	-2.2721	-3.4413	-2.9439	-4.538	-3.3385	-2.7937	-5.0368	-3.6342	-2.5931	-4.2298	-2.6607	-4.4818	-1.1908	-5.5136	-3.2383	-3.3022	-4.0149	-4.3575	-2.1025	-0.30301	-4.6397	-3.2519	-3.6471	-4.9645	-1.9035	-4.452	-2.6545	-2.017	-3.2508	-1.3742	-5.0322	-0.2052	-3.9854	-2.3078	-2.8473	-4.9893	-2.1971	-2.0644
-1.9756	-0.21826	-1.3057	-1.3208	-2.5822	-2.12	-2.3488	2.2904	-1.3596	-2.3289	0.18604	0.6862	-2.065	-4.076	-2.7016	-2.9027	1.2902	-2.2947	-0.38092	-4.0493	-3.9304	-1.1953	-2.4337	-3.8817	-2.2789	-0.97323	-2.0463	-0.28815	-1.7745	-1.399	-4.0874	-1.7221	-0.016935	0.22226	-1.4772	-1.8084	-4.0768	-0.84429	1.5668	0.062447	-0.22446	-1.1483	0.063785	-1.8848	0.58986	-0.24722	-3.5877	-0.34071	-2.5126	1.0151
-3.678	-4.1175	-4.57	-2.1617	-3.782	-5.9786	-3.2064	-3.0662	-4.9087	-2.0274	-5.0889	-3.3937	-2.1455	-4.4322	-1.8371	-2.3836	-4.9747	-2.4308	-2.0662	-4.3527	-4.8799	-3.0226	-7.499	-5.4995	-4.8297	-4.6755	-1.5559	-4.1112	-4.4762	-3.9232	-3.6217	-2.7674	-4.1673	-3.4281	-3.8685	-3.3317	-3.5426	-4.0185	-2.589	-6.1053	-4.7847	-0.93193	-4.6409	-2.7411	-6.583	-3.7694	-4.4876	-3.8741	-3.9107	-2.1213
-1.3614	0.62606	-2.0155	-2.1268	0.9045	-1.1726	-1.8401	0.47489	-2.4167	0.094778	-2.1527	-0.45281	-0.95769	0.81633	-3.3462	1.0836	0.011012	-0.38587	0.073874	1.5155	-0.95354	0.71414	1.204	0.22496	1.5455	1.0754	-0.8858	-0.41724	-3.3377	0.43792	1.5349	-0.61047	1.0743	0.5119	-0.50669	0.84777	-1.7315	-1.2344	-1.1606	-0.24224	1.2225	-1.6272	-0.81361	0.042604	0.90386	-0.99097	-1.5709	-0.90661	1.9045	-1.9664
-1.4897	-1.7747	-2.4184	-1.422	-0.10738	0.8215	-1.8556	-2.732	1.32	1.0211	-0.60394	-0.86963	0.93622	-2.3916	-1.3918	-0.19334	-2.5055	-3.4272	-3.2318	-2.8601	0.027718	-2.0059	-1.0304	-1.1068	-3.3327	-0.40123	-1.8225	-2.7036	-1.3844	-3.2042	-2.1978	1.865	-2.3392	-0.71764	-1.1089	-2.4106	-3.2469	-2.1047	-1.6876	-3.5996	-2.6585	1.3841	-2.4512	-1.3567	-0.25564	0.27506	-0.80126	-1.1581	-1.7833	-2.7687
-10.711	-8.0686	-10.316	-11.371	-9.8454	-12.754	-11.075	-8.5361	-10.415	-7.4523	-13.645	-12.373	-11.536	-10.471	-10.939	-8.7759	-10.565	-10.298	-10.303	-8.9495	-11.683	-10.571	-12.901	-10.827	-9.5857	-12.487	-7.2666	-12.552	-12.305	-12.29	-10.439	-8.9815	-12.229	-11.602	-9.4877	-8.8207	-12.624	-11.027	-9.5031	-12.995	-9.0862	-9.6402	-8.7614	-12.058	-11.243	-9.8425	-13.285	-8.6985	-9.2653	-8.9245
-11.98	-9.5755	-11.339	-12.972	-9.7104	-11.963	-10.752	-12.454	-13.678	-12.799	-9.2947	-11.138	-13.881	-12.741	-11.17	-10.786	-10.185	-13.291	-12.866	-13.239	-9.2766	-10.32	-11.625	-12.244	-11.773	-11.619	-12.044	-10.806	-12.63	-11.001	-10.965	-11.605	-11.208	-9.5887	-11.571	-12.777	-13.554	-11.567	-13.092	-11.515	-10.977	-11.509	-13.466	-9.9723	-11.066	-9.941	-10.682	-12.23	-12.033	-12.841
-1.9358	-1.0438	0.12794	-3.6113	-1.9947	0.080764	-3.453	-1.2738	-2.0554	-1.9959	-2.1722	-0.35128	-0.71274	-1.6491	-1.5072	-3.7641	-0.68727	-2.3732	-2.2387	-0.64099	-2.9972	-2.311	-3.1736	-2.7838	-1.1866	-1.3075	-2.6415	-4.544	-5.798	-1.0295	-2.0254	-2.6495	-2.7265	-4.7696	-3.5059	-1.9691	-3.9846	-2.7369	-1.7542	-2.4979	-2.1854	-4.1531	-0.92649	-3.4691	-2.3942	-2.5944	-4.2988	-2.7334	-2.9414	-4.7455
3.1275	2.8486	3.0091	0.51342	2.3693	0.018396	2.2183	0.24947	0.50393	2.3816	0.39842	1.4019	1.8728	0.46614	-0.80422	2.5584	0.32732	1.3617	3.202	2.2494	3.1494	1.3631	-0.54201	1.7969	1.5072	-0.030035	0.77392	-0.14999	3.713	0.64853	2.9455	2.1493	1.7336	-0.47972	3.5065	1.5035	2.9992	1.6024	-1.0797	2.2212	0.27728	-1.8429	0.47715	1.3768	-1.0545	1.8827	1.1174	1.1857	2.7144	1.4004
-5.2331	-7.4117	-6.8331	-7.596	-6.1254	-5.9796	-6.5878	-6.13	-9.3027	-7.3636	-9.5101	-6.2703	-7.1926	-6.7404	-6.3895	-4.0471	-7.479	-6.8262	-7.3657	-6.2463	-5.4702	-8.583	-6.5258	-7.8276	-5.2381	-7.9796	-6.4764	-7.0439	-6.2068	-5.6081	-5.3119	-4.0187	-7.4168	-8.8127	-4.9141	-6.397	-7.2534	-6.4751	-8.6338	-5.5047	-8.5325	-5.5696	-4.2989	-5.7188	-6.0143	-4.9539	-5.5687	-7.8464	-8.0627	-6.4083
-5.8034	-5.2657	-4.4994	-6.1271	-5.3114	-4.6273	-2.622	-5.0291	-4.886	-4.8405	-5.8415	-6.5235	-5.0041	-3.7332	-4.5848	-1.4683	-4.2444	-7.0293	-4.8286	-5.0062	-4.017	-4.4905	-3.3854	-5.7864	-2.8837	-3.2959	-5.945	-5.2352	-4.121	-6.1273	-5.8679	-5.4687	-5.5837	-4.147	-3.9885	-6.5027	-4.8054	-6.6368	-5.8465	-4.2756	-6.3968	-4.7434	-3.5605	-4.8475	-6.0769	-5.9175	-3.8901	-5.4601	-4.7488	-2.9595
-3.0279	-4.6165	-5.6827	-4.0294	-2.1536	-4.1227	-2.7868	-3.8736	-4.2357	-2.5284	-4.8058	-2.2169	-1.8696	-2.4366	-3.6904	-2.3308	0.22694	-2.9	-2.6276	-2.9186	-1.2034	-2.3861	-5.8025	-1.3203	-2.5488	-3.9234	-2.3512	-2.6758	-3.9327	-4.8554	-4.3185	-1.4941	-3.3869	-4.525	-3.5966	-3.843	-3.7159	-3.3196	-2.6701	-1.2383	-1.7932	-3.3316	-0.33469	-1.1201	0.43028	-2.3727	-3.0524	-2.2776	-3.6229	-2.6323
0.32318	0.80145	0.14804	1.5858	3.1694	-1.5443	-0.65956	2.7192	1.1059	-0.41979	0.3663	-2.5866	2.8177	4.0862	0.81508	1.3088	1.0785	3.12	2.1781	2.2872	3.3358	0.81218	0.928	3.0678	1.9114	0.21006	1.1481	0.43334	3.1483	3.1181	0.9054	3.7724	2.4521	1.435	-0.62727	2.3122	2.1027	2.1607	-0.91324	-0.2137	2.2533	2.2053	-0.014619	1.3026	1.716	0.55272	0.78941	1.6743	2.3863	1.8989
-6.8927	-5.7274	-5.4812	-6.6533	-4.754	-6.2384	-9.2047	-6.0605	-3.4446	-3.8014	-7.2573	-4.5171	-7.1184	-5.3947	-4.6759	-8.0777	-7.6771	-4.5467	-6.2639	-5.7989	-5.1318	-5.4813	-5.747	-3.4545	-4.3661	-5.9235	-4.5227	-4.3364	-6.835	-5.9076	-4.212	-6.1934	-6.3211	-4.3828	-4.9714	-4.4545	-4.3063	-5.2966	-6.9418	-4.1956	-7.4528	-6.1153	-6.5597	-4.4023	-6.2747	-6.7308	-4.9739	-3.982	-4.0513	-6.0236
-0.11256	-1.1788	-0.82568	0.050204	0.17673	-3.0395	-1.4197	-0.36363	-0.70878	0.17898	-0.7123	1.3699	-2.6712	0.42789	1.3789	-2.3679	-2.8183	-1.5626	0.23209	0.45492	3.2741	-1.7945	-0.91328	-1.7023	-1.2208	-0.93762	1.0788	-1.0827	-2.5715	0.38161	0.078674	-0.42684	0.13405	-1.1041	0.48899	2.5219	-1.4487	-0.62803	1.5425	-1.9572	-1.3253	-1.8452	0.096751	0.21757	0.58721	0.43375	0.88709	-0.24831	0.56199	-2.8872
-1.3351	1.8117	0.28063	-0.70772	-0.51004	1.8861	-0.82487	1.5755	0.71024	0.61675	0.84687	0.70515	2.563	-0.12805	-0.077099	-0.60802	0.82341	-0.63216	-0.88603	-1.9833	1.4408	-0.74	0.30778	-0.3773	0.65209	-0.28444	1.4361	1.6175	2.1877	-0.41035	0.32516	0.085231	1.7732	-0.91617	1.4619	-0.36402	1.3615	2.3492	2.8008	-0.79353	1.3762	2.092	1.5272	-0.29619	0.50831	-0.15328	-1.2694	-0.20961	-0.31545	-2.249
6.8629	8.7681	4.596	7.207	7.0862	8.6678	6.6941	9.7331	8.7993	7.3513	7.7255	8.2268	8.0412	5.6357	5.5192	6.35	5.0517	8.1527	8.4854	7.5414	5.6313	8.1263	7.0566	8.93	9.245	8.6583	8.208	7.7703	8.2793	7.22	6.4519	9.314	8.1269	7.71	7.2598	10.78	10.186	8.4222	9.2264	7.9822	7.643	6.107	8.1971	6.3568	7.7008	8.5004	8.6542	7.6888	11.482	7.5458
-19.697	-20.54	-19.099	-19.399	-21.274	-20.301	-20.552	-22.034	-21.115	-21.05	-21.642	-22.68	-18.918	-20.571	-20.625	-20.978	-19.722	-18.455	-19.559	-22.529	-19.147	-22.655	-19.993	-20.321	-20.19	-20.116	-18.136	-20.024	-22.479	-19.023	-23.894	-20.99	-19.552	-21.097	-21.89	-20.185	-21.522	-23.076	-21.62	-19.588	-21.694	-22.464	-18.721	-20.873	-19.688	-22.5	-20.421	-18.831	-22.113	-20.464
6.3097	7.8498	8.5708	6.5964	8.4445	5.9894	5.9465	8.9902	7.6167	6.5413	7.9726	8.9674	6.0914	10.702	7.8568	7.2727	8.7527	8.2316	8.6319	9.6928	10.841	8.2204	8.91	9.3945	8.6523	6.4137	9.5629	5.7116	8.0675	6.7437	6.0963	8.9658	6.9276	9.3791	7.6736	5.5591	7.6519	8.6819	8.307	7.6851	8.7272	8.2537	9.1297	8.2849	9.4157	7.9194	7.9091	7.1323	8.8608	7.5395
1.7355	2.0891	2.3584	3.1642	0.79631	3.2454	0.56202	0.63693	0.96042	2.1922	0.8585	-0.85333	2.5878	0.70127	4.2559	1.6613	1.9225	1.5272	0.78153	2.0461	-1.4099	0.12989	1.2698	0.86805	1.7034	3.7323	2.1159	2.9352	1.4838	-1.0822	-0.24823	2.7393	0.80227	2.4136	-0.40598	2.7379	3.1361	1.522	0.092597	1.6368	3.0015	3.051	-0.11295	1.0038	0.74975	0.16758	2.9258	2.2761	1.1799	3.4575
-21.979	-20.689	-23.484	-22.33	-21.59	-22.849	-23.611	-22.852	-21.354	-22.149	-20.408	-24.3	-20.413	-20.239	-22.679	-22.225	-21.62	-23.555	-22.886	-21.278	-21.291	-22.227	-22.257	-23.838	-23.396	-20.505	-22.64	-23.499	-23.795	-21.532	-21.626	-22.373	-23.151	-22.85	-22.743	-23.091	-23.72	-20.958	-23.108	-24.259	-24.284	-21.225	-22.204	-24.476	-20.989	-23.371	-23.64	-22.698	-22.422	-20.182
-12.984	-11.652	-11.696	-12.101	-12.739	-12.539	-11.205	-15.298	-11.129	-13.893	-11.749	-12.389	-11.005	-11.849	-12.546	-12.861	-12.616	-14.777	-12.756	-12.641	-11.119	-11.871	-11.885	-10.299	-14.651	-12.319	-13.446	-12.395	-12.58	-12.998	-14.352	-13.624	-13.799	-12.676	-12.291	-13.462	-12.879	-13.978	-12.536	-14.302	-11.226	-11.898	-13.054	-12.38	-10.272	-14.449	-11.311	-11.968	-13.653	-14
10.176	8.8583	10.135	11.442	9.6554	10.638	9.4687	8.8517	8.5629	10.96	11.255	10.504	10.269	10.832	11.825	10.121	8.3256	10.613	10.259	10.827	8.2507	9.1615	9.3888	7.2491	9.9746	8.9997	10.004	9.7252	6.4702	10.378	8.3925	10.953	10.804	10.581	12.511	9.3791	9.8047	8.7335	9.9092	10.129	9.8	9.984	11.27	10.118	11.297	10.21	11.042	8.4533	9.519	7.7115
-8.3343	-7.3681	-10.194	-9.1565	-8.3421	-8.5034	-8.8909	-6.5379	-7.9165	-7.1214	-7.0657	-8.5049	-4.3319	-9.131	-8.0859	-7.3345	-6.8114	-7.2134	-7.011	-8.5416	-5.133	-5.8511	-6.2003	-10.977	-7.1778	-9.1978	-7.4618	-8.0559	-8.2608	-7.9081	-7.3767	-4.1331	-9.233	-7.6974	-8.998	-6.8117	-5.0179	-6.9492	-7.9135	-8.0222	-7.6374	-5.9559	-6.8502	-9.3008	-6.8269	-8.6475	-7.6742	-4.1569	-7.2569	-8.0446
-5.7079	-5.7167	-6.4589	-5.0212	-5.5332	-6.7768	-5.2066	-8.5745	-6.8099	-7.0952	-4.4504	-6.093	-4.3956	-4.0595	-7.5785	-3.5038	-5.3362	-4.8484	-8.1285	-7.0843	-7.0324	-5.1838	-7.4988	-4.4889	-5.0102	-6.8285	-4.9576	-6.3953	-4.953	-3.4295	-5.8297	-4.3772	-5.5809	-6.3236	-6.7	-5.255	-4.4646	-4.0755	-4.4611	-4.4493	-6.1615	-5.9954	-3.4426	-4.0971	-4.0336	-5.3334	-7.6361	-4.6471	-4.2174	-5.7295
9.5791	11.77	12.255	7.3613	8.697	10.283	8.2275	9.089	9.3198	10.701	10.596	9.4489	10.572	9.4463	9.788	9.4233	9.9767	10.686	8.9102	9.9333	10.625	9.5188	10.916	7.0389	8.4351	13.199	9.3543	10.197	7.4247	11.596	8.1355	9.1633	9.5555	10.556	11.589	9.746	10.93	12.48	9.7691	12.837	10.354	9.3431	9.0932	8.1164	10.47	10.142	9.6917	7.3566	9.1903	9.2406
-0.038388	-2.1663	-0.11463	0.5929	-0.0079572	0.65753	1.0374	1.0822	1.6936	0.073833	-0.74077	2.3102	-0.14972	0.82905	0.21792	0.50907	-0.30994	2.2464	1.8694	-0.14627	-1.4011	-1.0941	-0.439	0.57823	-0.2698	-0.21552	-2.067	0.52162	-0.88066	1.7572	3.4054	1.5644	-1.1284	1.08	1.6409	-0.86808	-2.1452	1.3344	0.71604	-1.7714	2.5271	1.3838	0.16069	-2.1453	2.0393	0.58199	1.0973	3.6534	0.13999	-0.23754
-5.6291	-3.3366	-3.5304	-4.4523	-2.0572	-3.5017	-3.9733	-2.2022	-5.8125	-2.3755	-3.7612	-2.7004	-5.1162	-3.1434	-4.5221	-3.8479	-3.676	-6.2243	-4.6555	-3.7348	-5.6711	-3.8206	-4.245	-3.532	-4.3758	-3.2011	-0.1539	-2.5709	-3.1439	-3.2201	-3.3243	-5.2981	-4.7318	-5.6296	-3.4426	-6.5793	-2.7233	-2.5285	-6.5631	-3.924	-1.67	-2.0574	-5.0791	-5.2168	-2.8776	-2.5906	-5.365	-4.003	-1.9293	-2.4506
-10.8	-13.015	-11.768	-13.108	-11.653	-11.389	-11.43	-11.734	-12.368	-13.238	-13.553	-11.147	-11.107	-11.982	-11.246	-13.109	-11.745	-11.769	-13.771	-11.696	-11.992	-12.352	-11.105	-9.9721	-12.301	-12.714	-13.526	-11.192	-14.523	-11.979	-11.603	-12.511	-12.81	-11.395	-11.722	-13.238	-12.158	-12.24	-11.188	-11.497	-12.814	-11.011	-9.6396	-11.73	-11.99	-10.48	-11.031	-10.704	-12.893	-11.583
-3.0372	-0.76385	-3.0638	-3.5311	-4.689	-5.0783	-3.8597	-4.3013	-3.4247	-3.7049	-4.0923	-3.2787	-4.2031	-3.3739	-3.5347	-4.1815	-6.8274	-3.1298	-4.4965	-3.4621	-5.5962	-3.3178	-4.0465	-3.5538	-4.1286	-2.5461	-4.8834	-4.8237	-3.5736	-2.5293	-4.8966	-4.445	-4.6454	-4.5772	-5.283	-3.5618	-3.6358	-4.2191	-4.1772	-4.0103	-3.8885	-3.9661	-3.232	-4.8267	-4.944	-2.2805	-4.3966	-2.9715	-1.7289	-3.6226
-12.797	-9.6515	-12.26	-12.492	-14.245	-13.256	-11.999	-13.014	-10.424	-14.939	-14.823	-12.008	-12.143	-11.743	-13.426	-11.044	-13.9	-13.901	-14.559	-14.029	-12.017	-13.772	-12.36	-12.646	-12.607	-15.126	-12.1	-13.473	-12.769	-14.139	-13.352	-12.606	-14.01	-12.714	-13.581	-13.408	-12.169	-11.729	-11.475	-10.583	-11.716	-11.18	-13.104	-10.371	-11.516	-11.634	-12.54	-12.702	-11.529	-14.588
1.6245	2.7782	0.81267	1.7162	2.2852	2.3583	3.396	2.4948	5.1311	2.6391	2.7747	3.2947	-0.18096	0.51266	4.8904	3.1335	3.6116	0.92347	3.8819	2.2409	1.9617	3.4871	2.7973	1.91	4.3378	2.7492	2.778	1.4346	1.5636	2.507	2.9556	1.9088	2.7312	2.7077	2.362	0.22622	1.6438	3.3848	3.621	1.8915	2.4621	4.0873	2.5538	2.5815	4.0367	2.6577	3.7645	3.6753	2.1644	3.2775
-4.3004	-4.9247	-4.4045	-3.3423	-2.9677	-3.1087	-2.5597	-1.8373	-3.3517	-2.5661	-0.53768	-4.7493	-5.5429	-1.7915	-2.2296	-3.3197	-4.5788	-2.8422	-5.2501	-1.2342	-4.4186	-3.2184	-1.6205	-4.7963	-0.56104	-2.345	-3.7345	-3.5998	-4.8531	-3.3217	-3.5359	-4.6028	-0.50563	-1.7545	-3.1644	-2.0495	-5.0734	-3.0009	-2.7729	-2.9704	-0.62511	-3.5346	-4.8876	-3.7585	-2.884	-3.2725	-3.2883	-3.0478	-3.106	-3.1839
-2.573	-3.6266	-0.9734	-3.3312	1.3514	-0.29856	-0.37613	-0.38984	-2.2162	-1.2762	-3.7377	-1.2195	-1.9396	-2.791	-1.9318	-1.4213	0.46606	-0.7765	-1.9523	-1.0246	-2.4461	1.3128	-1.2044	-0.94935	-1.3926	0.29555	-0.42526	-2.2428	0.3118	-0.6346	-2.9342	-3.779	-0.78342	-2.5362	-0.29781	-1.6487	-4.5056	-1.3283	-2.2255	-0.14028	-1.2412	-0.98359	-2.5985	-3.1609	-3.6692	-2.1362	-1.1541	-1.5121	0.19556	-1.2473
-0.68891	-1.2929	-0.89806	0.025172	-1.4671	-0.26431	-1.8416	-2.9219	-0.058441	-3.301	-2.962	-2.35	-1.49	-2.3654	0.15064	-1.734	-0.85299	-2.7765	-3.9436	-1.0604	-2.5665	0.28464	0.78732	0.37221	-0.2363	0.056895	-0.45973	-2.0663	-2.4214	0.76118	-1.9633	-3.445	-3.2358	-2.4082	-0.25701	1.0639	-1.6268	-1.912	0.12134	-1.8017	-0.43368	-1.771	-2.8381	-0.27178	-0.9702	-3.061	-0.79936	-1.9955	-1.2026	-1.793
-11.838	-9.4609	-13.267	-10.324	-11.228	-11.449	-11.23	-11.377	-12.002	-11.516	-10.491	-13.59	-11.041	-10.778	-10.716	-9.4804	-11.363	-11.451	-11.994	-10.07	-10.391	-8.5837	-13.763	-11.501	-12.497	-11.245	-11.696	-10.61	-13.527	-14.002	-12.016	-11.691	-11.088	-10.303	-10.788	-13.708	-13.809	-12.376	-11.842	-10.358	-12.65	-11.292	-11.425	-8.7045	-10.386	-13.298	-10.222	-9.3214	-12.025	-12.516
-5.5107	-5.969	-5.0475	-4.2415	-8.2563	-1.8467	-5.6549	-4.0485	-4.3417	-5.8358	-2.2939	-4.6692	-4.404	-6.2645	-7.023	-4.9987	-5.3045	-4.4367	-7.0939	-4.6489	-8.7537	-4.8523	-5.1596	-5.4971	-5.3239	-7.3414	-3.908	-5.1771	-6.4372	-5.0464	-6.9679	-4.8848	-4.9661	-5.2294	-4.7964	-5.4909	-6.567	-5.4579	-4.4773	-4.9694	-3.4098	-6.6121	-2.3966	-3.6545	-3.2329	-4.5618	-5.2661	-6.6096	-6.2329	-4.688
-2.8407	-3.6024	-4.2049	-3.2015	-3.0403	-2.7464	-3.0357	-3.5696	-4.3001	-2.6235	-0.81121	-2.536	-3.8651	-3.0838	-3.243	-3.9723	-2.1646	-4.8749	-4.9975	-3.5332	-3.5819	-3.6078	-4.6764	-4.536	-3.9428	0.54868	-4.5031	-2.2926	-2.1794	-3.7258	-3.969	-4.2156	-2.1347	-3.8104	-2.1889	-3.237	-5.296	-4.3443	-3.9064	-4.3844	-5.0602	-5.3335	-5.2535	-3.0296	-2.4559	-4.1558	-6.9808	-3.3897	-2.9964	-1.6765
-4.6711	-3.7348	-1.4587	-5.3934	-2.9138	-2.4247	-3.0886	-5.4305	-3.7857	-4.0174	-2.503	-3.6887	-3.1394	-2.6293	-3.6416	-1.6624	-1.8991	-3.5848	-4.6234	-5.0431	-4.0551	-5.4809	-4.2977	-5.5668	-1.5956	-2.2531	-1.6949	-4.7703	-3.6204	-3.4968	-2.0051	-4.4084	-0.9892	-4.4602	-2.7099	-2.6888	-5.4313	-3.2017	-4.0755	-5.7005	-5.206	-4.9538	-3.6452	-2.8385	-1.6636	-3.2528	-3.0177	-5.3337	-1.5546	-5.1113
-1.3615	-1.7836	-1.2683	0.29516	-0.005904	-1.0531	-0.642	-1.9567	-2.7311	-1.4774	-1.9732	-0.3224	-0.074598	0.26194	0.20567	-0.99433	-1.6618	-1.0169	-0.87689	-2.1441	-1.0258	-1.2333	-3.0285	-2.048	-2.2229	-0.47012	-2.3719	-1.7138	-1.6093	0.31819	-1.3645	-1.7337	-1.0869	-1.5032	-3.4291	-2.0837	-0.82433	1.664	0.047897	0.22907	-3.7259	1.3902	-3.2457	-3.0015	-0.46067	-1.1007	-1.2065	-1.5107	-0.80075	-3.1704
-11.771	-11.38	-10.276	-12.55	-11.984	-12.402	-9.8918	-11.77	-15.043	-10.387	-11.159	-11.751	-10.888	-14.062	-12.091	-12.348	-11.726	-12.819	-10.569	-13.493	-8.8866	-11.204	-10.982	-11.448	-13.068	-10.853	-11.673	-10.461	-12.805	-9.1638	-11.441	-12.154	-12.73	-10.951	-10.646	-12.089	-12.124	-12.241	-13.157	-12.77	-10.508	-10.078	-11.559	-8.158	-11.3	-12.393	-12.49	-9.0625	-12.902	-10.619
-13.446	-13.266	-12.974	-11.068	-13.009	-15.529	-12.247	-12.955	-12.954	-14.105	-14.248	-13.243	-12.396	-12.916	-14.804	-14.342	-14.103	-11.899	-12.666	-12.348	-13.571	-12.087	-11.096	-13.231	-14.146	-14.897	-11.364	-14.904	-13.153	-11.803	-15.601	-10.374	-12.767	-14.314	-14.49	-10.936	-14.599	-12.755	-12.783	-14.427	-12.304	-12.536	-13.812	-13.163	-13.785	-13.586	-13.513	-12.953	-14.754	-11.604
-5.2253	-4.3842	-1.93	-3.8393	-5.7135	-3.5913	-2.9293	-3.4165	-3.8375	-1.6733	-3.6147	-4.1211	-4.9674	-3.8647	-0.8524	-3.1146	-3.7815	-4.4636	-2.484	-2.0194	-3.5964	-1.0528	-1.5759	-3.7681	-5.4884	-2.9043	-2.6666	-2.8543	-4.4137	-3.6195	-2.9657	-3.8894	-4.6555	-3.5916	-4.4167	-3.9178	-4.1413	-4.7981	-5.1418	-2.4623	-5.5241	-0.70937	-4.0307	-4.8607	-4.6368	-3.9961	-2.1197	-3.9052	-2.13	-3.2844
3.8635	2.7943	2.2161	3.4135	4.0165	0.67128	2.5752	3.4898	3.4811	4.5086	1.623	2.6109	3.3284	4.2629	2.9627	2.9592	3.2336	3.2012	1.7214	2.1202	3.2057	2.9129	4.6353	1.9873	3.5403	2.2434	2.3592	4.7934	0.87535	3.5374	2.3179	1.1692	4.3312	3.4916	1.5604	4.4645	2.9252	2.272	3.8933	1.8409	2.5986	3.7118	0.56463	4.9571	2.4138	3.9639	1.777	1.506	3.1511	3.5636
-0.44538	-1.8346	-3.2001	-1.557	-1.7078	-2.2157	-2.8253	-0.077695	-1.7515	-1.855	-1.3836	-2.95	-2.8532	-0.58298	-0.6526	-1.5299	-0.75741	-0.53775	-3.2082	-1.7166	0.0084495	-3.227	-3.1301	-3.5461	-2.7758	-0.40471	-0.99678	-0.42475	-0.42994	-1.3409	-2.3696	-0.6962	0.14045	-4.0269	-1.2341	-2.0265	-1.7058	-1.5506	-4.7331	-1.5259	-4.3408	-2.9868	-2.2114	1.0918	-1.4436	-1.0381	-1.116	-0.76225	-1.6106	-0.1944
-9.0519	-5.7374	-7.0502	-7.3196	-6.6876	-7.1046	-9.981	-7.4772	-8.375	-7.4723	-7.1332	-7.9435	-6.298	-9.4785	-8.0863	-6.0103	-9.1257	-8.4009	-9.0546	-5.2144	-7.9705	-7.3209	-7.2634	-6.561	-6.2548	-7.8059	-8.7712	-8.0119	-8.0654	-6.8229	-4.1538	-7.6266	-9.5468	-8.544	-7.0465	-9.7192	-8.9068	-6.8653	-6.7786	-5.6593	-6.9829	-6.4256	-6.2232	-8.3381	-6.7754	-7.2725	-7.0613	-5.7124	-7.6859	-7.4718
-24.207	-23.879	-17.791	-22.683	-22.851	-21.299	-23.111	-21.711	-21.022	-21.812	-25.378	-23.101	-20.461	-22.413	-22.482	-23.044	-21.065	-22.569	-23.011	-21.281	-21.485	-22.258	-20.344	-23.119	-19.542	-23.145	-22.585	-22.084	-22.993	-23.101	-20.586	-21.36	-22.123	-23.71	-23.641	-21.702	-21.254	-20.252	-20.103	-23.886	-22.303	-20.715	-20.649	-22.356	-22.016	-20.901	-23.607	-22.184	-22.471	-21.377
-11.563	-9.9809	-10.829	-13.64	-14.356	-12.791	-10.793	-11.937	-11.781	-11.004	-11.228	-10.533	-10.109	-12.369	-10.433	-12.037	-11.324	-10.38	-10.688	-11.692	-11.451	-11.356	-12.105	-11.45	-11.782	-11.755	-14.128	-11.705	-13.001	-12.338	-10.658	-11.778	-11.352	-8.5985	-9.4368	-12.045	-10.545	-11.931	-9.3765	-11.478	-12.43	-10.406	-14.058	-11.991	-13.929	-13.316	-10.857	-14.477	-11.67	-9.7887
-1.7089	-0.54068	-4.3638	-2.3825	-1.4468	-1.8212	-1.8754	0.7108	-1.7339	-1.0617	-2.3755	-1.0432	-2.5856	-1.4125	-0.18372	-0.92301	-1.0231	0.66765	-0.43529	-2.6191	-3.6721	-1.3569	-1.1546	-1.6404	-0.55322	-1.0547	-2.7763	-4.0745	1.0853	-1.628	0.51563	-1.035	-4.4801	-1.1108	-2.0239	-1.0266	-1.7214	-1.4195	-0.46844	-1.1052	-2.4359	-2.6433	-2.8018	-2.2908	-2.8942	-2.6975	-2.5178	0.5902	-1.2834	-2.7893
-0.37269	-0.83148	0.025546	-1.0759	-1.1657	0.28354	0.07375	0.011976	0.91524	-0.88512	-1.6266	0.020951	0.22575	-0.33482	3.1403	-2.7724	-0.00091777	-2.4409	1.8763	-0.24137	0.1954	-1.1609	0.1723	-1.4438	1.4557	2.006	1.6079	2.1358	-0.62356	-0.78316	0.033024	-0.03475	-1.2258	1.6641	0.83627	0.78131	0.75157	-0.29428	-1.1722	0.84074	-0.040438	-1.3347	-0.98026	-0.94454	-0.35707	-2.2254	-0.44994	-1.1896	-1.9543	-3.0996
-10.879	-10.991	-15.029	-14.343	-12.887	-11.432	-13.003	-9.6411	-14.193	-10.434	-14.507	-11.472	-15.808	-11.507	-11.055	-15.064	-13.03	-12.063	-11.764	-13.279	-12.622	-12.313	-10.759	-10.839	-12.828	-15.791	-13.966	-13.043	-10.646	-11.287	-10.5	-13.309	-12.947	-13.64	-13.219	-11.074	-11.604	-12.303	-12.592	-12.655	-12.26	-14.26	-13.563	-14.362	-13.32	-12.601	-15.427	-12.537	-16.887	-13.015
-23.773	-23.383	-21.986	-21.222	-21.154	-19.617	-21.8	-22.093	-21.773	-21.476	-20.393	-24.039	-21.939	-22.136	-23.884	-20.485	-19.656	-21.157	-20.27	-22.334	-22.22	-23.464	-21.742	-22.099	-21.748	-21.578	-22.321	-20.976	-22.58	-22.996	-22.188	-23.125	-22.623	-25.311	-21.452	-23.008	-22.156	-20.486	-21.496	-23.589	-21.958	-21.575	-21.267	-20.948	-23.41	-24.166	-24.677	-21.85	-19.738	-21.634
-1.9107	-3.9728	-4.2592	-3.0236	-1.2593	-2.7124	-1.7927	-3.1761	-5.1671	-0.97152	-3.8993	-0.23212	-4.0044	-3.8739	-3.7746	-3.6442	-1.8631	-0.13743	-2.9994	-1.4797	-0.91032	-2.935	-1.9393	-2.9714	-3.296	-1.6802	-1.9453	-3.5976	-2.9126	-2.8191	-3.1592	-2.6715	0.0061356	-1.8912	-2.2296	-0.78297	-4.3534	-3.2139	-2.395	-2.0872	-1.8253	-2.3889	-0.58254	-1.4512	-2.3785	-2.3387	-3.8348	-3.843	-2.0795	-2.3954
2.3543	0.87208	-1.3979	1.3575	0.45813	1.9317	2.5345	0.092356	2.5804	3.0128	1.2378	0.49675	3.1975	1.6659	-0.19978	-0.41035	-0.3031	0.93025	-0.04009	1.9749	1.4972	0.76245	0.18817	-0.57753	0.48616	3.8765	3.1393	3.7488	2.3857	0.2622	2.4978	1.1554	1.0615	2.2919	1.4618	3.1989	1.0344	3.0458	2.9468	1.3753	1.2965	-0.17646	1.4262	1.4281	0.47081	1.3603	1.598	2.6346	-0.95007	2.1454
-0.64415	-1.1025	-3.2373	-2.7974	-2.5172	-0.5648	-3.1728	0.31601	-1.35	-0.12552	-0.83074	-1.8061	-1.4285	-1.3946	-1.5678	-1.6249	-0.95127	-0.071606	-2.7813	-1.3075	-2.1416	0.40274	-2.6232	-2.22	-2.2977	-1.5773	-1.79	0.25514	-2.6108	-4.2798	-3.263	-1.1718	-1.3125	-2.3145	-0.60893	-3.0118	-0.62676	0.79991	-1.8517	-0.36705	-1.6636	-4.1013	-2.1101	-0.38628	-2.123	-1.7856	0.56298	-3.7459	-2.8237	-0.65782
4.6959	2.5715	0.78708	4.338	0.93114	1.4004	0.33011	1.3605	1.7553	2.7732	2.2536	-0.15118	2.4269	0.7664	0.27997	2.117	2.8428	2.8748	-0.53356	1.3714	1.1248	0.25385	4.4495	2.5023	1.1242	2.1989	2.9378	1.2692	1.6478	1.0289	2.085	1.6444	3.6217	1.8331	2.1192	2.2824	2.7058	3.6394	4.5361	1.7791	1.4898	0.88866	2.1902	1.3457	0.1382	2.4392	3.0853	1.2588	2.7451	1.7444
-3.5457	-4.0582	-5.349	-4.0295	-3.3183	-2.6647	-3.2559	-3.5583	-0.50546	-3.8685	-3.3665	-2.3882	-6.4901	-4.5353	-5.4807	-2.8005	-4.0511	-5.8155	-3.9062	-2.7118	-4.1525	-4.8553	-5.3618	-3.576	-4.6177	-1.7758	-5.3237	-5.4438	-4.2605	-3.3682	-4.2975	-1.965	-4.1859	-2.8463	-4.6526	-4.2584	-3.8711	-6.4845	-5.1124	-5.0928	-5.2363	-4.1311	-3.8099	-4.3517	-3.3283	-5.5493	-4.7948	-4.4075	-1.7039	-7.2552
-5.6027	-4.3602	-4.3202	-5.8895	-4.8605	-6.0951	-5.4981	-5.3961	-5.9829	-5.0592	-4.3297	-6.9279	-5.465	-7.5477	-5.5192	-6.9762	-4.762	-5.5697	-4.3415	-5.5932	-4.195	-6.0487	-7.0701	-5.268	-5.5886	-6.8039	-5.8217	-5.0984	-4.1827	-3.329	-5.8343	-5.3881	-3.9514	-6.3166	-4.176	-5.7001	-5.5237	-6.4983	-4.4486	-4.1237	-4.2305	-4.8822	-5.4189	-5.2853	-5.3761	-5.6845	-3.574	-4.4305	-8.4584	-5.9859
-0.19964	-2.6611	-2.209	-1.5715	0.1277	-0.36224	1.6534	-0.33683	-3.0862	-2.5925	-0.44055	-1.3803	-2.3949	0.61765	-3.5135	-2.5978	-2.1705	-0.1453	-0.56154	-0.92559	-0.135	-3.1643	-0.0014141	-2.0644	-0.83183	-2.1621	-0.85231	-0.52786	-2.2967	-1.4879	-0.87654	-0.51131	-1.7538	-1.4671	-0.4426	0.46374	-0.48533	-1.649	-2.0671	-1.6269	-2.2803	-1.4048	-0.52953	1.149	-2.2247	-1.1739	-2.6771	-1.9498	-1.3395	-2.7413
-12.879	-13.883	-13.567	-12.061	-9.7469	-9.0898	-10.769	-10.645	-12.619	-10.389	-10.981	-14.892	-10.95	-11.416	-10.689	-9.4289	-13.135	-10.583	-9.8373	-10.621	-11.701	-9.6905	-12.378	-11.114	-10.684	-11.314	-11.431	-10.213	-11.738	-11.511	-13.285	-12.146	-13.653	-12.931	-10.612	-8.8083	-10.581	-10.105	-11.959	-11.608	-9.1881	-12.925	-12.448	-13.215	-11.975	-12.307	-12.11	-12.608	-11.148	-11.173
-6.8641	-4.5809	-7.8814	-4.9944	-7.3933	-6.7426	-6.4304	-6.1552	-2.8131	-6.399	-6.1065	-6.1684	-6.7036	-5.3605	-6.3784	-6.0316	-5.2093	-5.9982	-4.2181	-3.5163	-6.1647	-4.7945	-5.0489	-7.7286	-5.36	-7.9325	-5.9498	-7.6302	-8.5142	-4.1365	-4.3072	-6.2733	-6.402	-5.5781	-5.8541	-5.4678	-3.5133	-4.706	-7.191	-3.9906	-5.1826	-3.863	-3.9238	-4.902	-7.1291	-5.3472	-5.432	-5.0537	-3.3697	-4.1004
-3.6936	-7.3695	-7.1496	-5.8351	-2.1147	-4	-6.7753	-6.0415	-3.6085	-4.2723	-4.4056	-5.1009	-4.3664	-4.8009	-5.1276	-5.766	-4.8829	-5.6897	-4.0732	-2.3153	-5.098	-3.595	-5.0753	-5.2739	-3.0177	-2.5859	-4.0127	-5.9162	-6.5002	-5.286	-3.6547	-6.7278	-4.8751	-6.2658	-4.2548	-4.7018	-3.718	-5.0104	-5.2874	-5.8726	-4.7002	-4.6286	-5.8417	-6.2836	-7.0765	-7.9476	-4.5195	-5.8257	-5.1292	-4.3471
-2.2321	-2.1176	-1.9969	-3.7574	-4.1536	0.19428	0.31641	-1.6976	-1.001	-0.29484	-2.6516	-3.7225	-3.2092	-2.0207	-1.2579	-2.015	-0.70034	-3.0001	-2.8372	-0.27122	-1.7467	-0.79903	-1.632	-1.9264	-1.9114	-1.7585	-0.13391	-1.7915	-0.60058	-0.67954	-0.63483	-2.694	-2.9757	0.0045232	-1.519	-1.4078	-2.7526	-0.9852	-0.98068	-1.7003	-1.864	-3.4534	-1.1	-1.2604	-3.7084	1.1506	-1.4	-0.050884	-1.0441	-1.4736
-2.8533	-1.6025	-2.0681	-3.7054	-3.8233	-4.6762	-5.1496	-6.6047	-1.8745	-3.501	-5.9569	-4.3564	-4.6187	-4.6879	-4.9932	-5.1968	-3.0811	-5.1662	-2.6283	-4.2717	-3.0004	-3.4478	-4.9191	-3.3303	-4.121	-2.3845	-4.983	-3.2316	-3.4494	-4.665	-1.3925	-4.9766	-0.50535	-5.4874	-1.9415	-4.1406	-2.9289	-4.3026	-4.6268	-2.5644	-4.5286	-4.025	-4.3075	-3.1769	-6.1432	-1.6356	-5.2432	-5.161	-3.7995	-2.065
-15.039	-12.569	-12.334	-12.854	-13.718	-12.856	-11.996	-15.014	-15.667	-13.564	-12.632	-12.79	-15.341	-10.688	-14.85	-14.373	-13.724	-13.674	-13.963	-13.129	-14.439	-14.273	-15.758	-13.758	-13.319	-12.642	-10.844	-13.525	-12.764	-13.926	-12.116	-14.189	-13.76	-14.123	-12.098	-13.529	-12.544	-14.2	-12.425	-12.215	-13.742	-12.88	-13.222	-15.391	-14.308	-14.433	-11.318	-13.641	-12.983	-14.041
5.533	6.1835	6.1493	4.3016	4.9732	8.0691	4.9445	6.5173	4.1493	5.531	5.1979	5.1444	6.7353	5.7047	7.6445	7.901	5.4851	5.2441	5.6219	5.7795	7.8871	4.7759	2.8173	6.9968	5.7244	5.791	6.034	3.3685	6.8841	3.544	5.4553	3.1736	6.0424	7.3357	5.0467	6.4967	4.8791	4.7278	4.8574	6.2984	5.4171	5.0331	3.3905	5.69	4.4518	6.4669	4.1443	6.6604	8.8056	6.1491
-20.072	-21.914	-22.183	-23.81	-23.289	-21.528	-21.759	-23.577	-22.363	-21.148	-22.659	-19.453	-23.66	-22.063	-22.09	-23.042	-21.015	-22.238	-25.004	-22.156	-22.371	-22.74	-21.76	-24.437	-21.294	-21.875	-23.421	-22.296	-23.061	-23.169	-22.083	-21.674	-20.233	-21.728	-21.218	-22.564	-22.62	-21.804	-21.06	-25.807	-22.362	-21.445	-21.414	-21.221	-21.26	-23.424	-24.085	-24.224	-22.716	-23.268
-0.16093	-1.8296	-0.36284	-2.6891	-1.6439	-1.8526	-1.8805	-3.2048	-3.5117	-3.7123	-1.423	-2.697	-1.538	-1.2963	-0.27738	-2.8349	-4.0641	-2.5798	-3.3417	0.043132	-3.9048	-3.0046	-4.8747	-2.3861	-2.1771	-2.2589	-1.5041	-0.98174	-4.58	-3.8944	-2.5879	-1.2772	-1.4001	-1.655	-3.6301	-2.3033	-1.0411	-2.3596	-2.7712	-2.8491	-2.7605	-2.8734	-3.5298	-1.6035	-4.9493	-3.1596	-1.953	-1.5293	-4.0198	-3.6715
-0.68394	-0.0010574	-0.66766	-2.0702	0.8052	0.58389	1.2698	-2.0934	-2.1121	-0.65527	1.1113	-1.4089	1.0506	-2.066	-1.305	-1.6313	-3.413	0.85994	-0.30968	-1.4988	-2.5953	0.97745	-1.9327	-1.9257	0.13006	-1.9263	-0.93225	-3.3443	-2.1876	-1.2646	-0.91967	-2.8644	-2.9328	-0.50491	-1.76	-1.0927	1.4245	0.69965	0.98022	-2.4423	-0.12121	-0.008938	0.62015	-1.5277	-1.5827	-1.2266	-1.504	1.0029	-3.1292	0.23853
-13.326	-13.666	-14.149	-12.47	-10.911	-14.472	-14.087	-12.463	-12.228	-12.812	-14.008	-11.868	-14.153	-13.822	-13.919	-12.338	-11.514	-13.405	-10.742	-14.907	-13.724	-12.302	-11.348	-12.165	-13.25	-14.014	-11.02	-12.423	-13.56	-11.332	-12.244	-13.741	-11.619	-12.405	-13.305	-12.394	-11.514	-13.817	-13.395	-10.921	-11.784	-14.933	-12.449	-14.248	-13.572	-11.859	-11.516	-13.543	-14.925	-11.474
-1.711	-3.8456	-1.9755	-2.924	-1.8711	-2.4412	-1.9999	-6.0227	-4.5989	-2.0282	-1.936	-2.6129	-3.9305	-2.7618	-2.4122	-3.8768	-0.70165	-4.4472	-2.5856	-1.6571	-3.3318	0.66183	-2.6066	-1.6795	-2.935	-2.6647	-2.5364	-2.4984	-0.2873	-2.2933	-3.8948	-0.7399	-1.4582	-2.3862	-2.3723	-1.4378	-4.3184	-2.6236	-2.3894	-3.1376	-1.7042	-3.5752	-0.98897	-2.7654	-4.211	-3.1201	-3.5108	-2.5053	-3.0098	-2.5421
-10.742	-12.799	-12.144	-13.215	-12.885	-12.639	-12.313	-13.023	-15.269	-13.017	-13.377	-11.599	-13.345	-11.052	-14.179	-11.216	-15.218	-13.599	-13.578	-13.892	-13.341	-12.258	-11.7	-10.974	-14.517	-15.323	-13.874	-11.545	-10.951	-14.72	-13.474	-12.584	-15.196	-14.76	-12.566	-11.935	-13.327	-10.528	-14.513	-10.351	-15.241	-11.79	-11.687	-13.621	-13.817	-14.247	-15.01	-14.348	-13.79	-12.072
0.49233	2.6415	0.58781	-0.57135	1.5654	3.1002	-1.6179	-2.4563	1.0623	0.7492	1.3911	1.5387	-0.88592	0.063067	0.46962	1.8248	-1.4742	-0.7841	0.6496	1.6149	1.7845	-0.15422	0.53098	-0.22554	-1.4526	1.7207	-1.0665	-0.011259	-0.87141	0.020704	1.196	-0.40817	-0.60882	0.23107	-1.474	0.0089862	-0.32085	-0.98331	-1.1197	0.60912	0.69498	2.898	1.8381	-0.087018	-0.034105	1.3676	-0.82787	1.0522	-0.099218	-0.24256
-14.604	-11.538	-14.803	-13.767	-11.443	-13.052	-14.845	-15.061	-11.984	-12.429	-11.83	-11.437	-13.307	-13.538	-14.637	-13.214	-11.708	-13.319	-12.066	-9.6388	-12.065	-15.541	-12.34	-11.848	-12.79	-15.745	-13.116	-12.884	-15.249	-12.338	-14.509	-13.719	-11.285	-13.619	-16.04	-14.596	-14.073	-13.879	-9.9879	-13.255	-13.612	-14.374	-11.082	-10.736	-12.091	-13.786	-14.11	-12.467	-13.06	-13.75
-1.2744	-0.39078	0.096286	-1.2677	-2.0913	-1.1745	-1.6452	-2.5295	-1.5864	-3.1685	-1.6379	-0.99059	-3.4857	-1.283	-3.1185	-2.4899	-1.1489	-0.87098	-0.77632	-0.87689	-1.5291	-3.2284	-0.14585	-1.965	-3.257	0.85312	-2.6757	-2.1784	-3.2536	-2.4807	-0.55398	-0.29226	-1.9445	-1.547	-0.61975	-1.4689	-1.2221	1.826	-1.9296	-2.3722	-2.7412	-2.075	-0.56928	-2.3343	-3.5822	-1.6914	-2.1011	-2.3578	-3.4563	-2.6421
2.6849	0.33265	0.27269	-1.3669	-0.047571	0.058521	0.61853	-0.39799	-0.74086	-1.6634	0.48611	-0.60528	-0.97065	-0.76441	-0.94422	0.95776	-2.1383	-0.037753	-2.1907	-1.2535	-0.28032	-0.104	1.6309	0.25597	0.24274	-0.25037	0.12746	1.5795	0.43227	1.9234	0.67608	-3.3284	-0.16387	0.1686	-0.4329	-0.078802	0.43192	-1.0079	0.98329	1.1628	-1.6822	-0.44748	-2.0437	1.4406	-0.50516	-0.60715	1.231	-0.035899	-0.55966	0.69589
-4.1033	-5.0648	-5.0985	-2.7566	-2.9618	-1.9172	-2.2572	-2.7902	-3.8159	-6.4909	-0.70422	-4.0667	-3.025	-3.6091	-4.7606	-1.6459	-4.1541	-2.0745	-1.5962	-2.0491	-2.0368	-1.2291	-2.9343	-2.1128	-4.7723	-5.7046	-2.1871	-3.824	-2.3411	-5.3268	-3.2257	-2.7887	-2.4706	-2.9918	-2.3239	-3.174	-0.95051	-2.0391	-2.603	-3.5658	-4.4982	-1.4703	-3.684	-1.9946	-3.6225	-2.6106	-2.7559	-3.2506	-1.2398	-0.91962
1.2632	0.23624	-2.3157	-1.3353	1.2768	0.68549	0.57569	1.6134	-0.4255	-0.66643	-0.25982	0.90657	-0.29595	-1.1372	0.48125	-0.060477	-1.5635	0.18414	0.040594	0.95777	-1.4606	0.32563	-0.47727	0.38985	1.1316	-0.42191	2.397	-1.6096	1.9104	-0.71583	-0.90419	-1.9165	0.39541	-0.41616	-0.8177	2.1661	-1.1952	2.489	-0.35085	0.13325	0.3238	1.1297	0.17012	1.3007	-1.1997	-0.35276	1.0735	-0.40676	-1.4264	1.2526
6.95	5.9573	7.6529	6.2325	5.5463	8.1176	6.9906	7.1118	7.6062	6.7536	9.4564	5.9435	9.8865	7.4797	7.041	5.4396	7.5657	5.722	10.105	6.1009	7.0972	7.834	7.129	9.0725	5.6747	7.3875	6.5337	6.303	6.1909	6.9126	9.9024	5.8073	9.0108	6.4988	8.699	4.5525	5.8662	6.901	7.0147	7.7821	7.8719	6.3809	7.0278	9.0491	5.5245	6.7882	9.6829	6.8646	6.0215	5.1897
-14.272	-13.951	-12.982	-14.954	-12.929	-13.485	-13.627	-14.857	-12.85	-12.216	-15.876	-13.289	-14.912	-12.236	-13.075	-14.858	-14.153	-13.605	-14.451	-14.325	-13.42	-14.236	-15.321	-13.907	-11.838	-14.809	-13.118	-11.737	-11.862	-15.023	-12.5	-12.714	-14.097	-15.274	-12.095	-12.568	-15.446	-13.678	-13.238	-15.017	-13.008	-16.853	-15.097	-18.229	-14.568	-14.238	-14.832	-12.856	-12.377	-15.092
0.64578	2.9576	-0.36838	0.37211	0.97104	1.2601	0.91269	-1.0407	-1.5232	1.6715	0.36384	-1.4141	0.48446	0.75343	-1.5139	1.4401	3.348	1.5121	0.53666	0.64725	-0.75475	0.24086	1.0169	0.018962	0.16347	1.2036	-0.16726	-0.83797	-1.2259	-0.024714	-1.3961	1.6492	0.64714	-0.49903	1.4351	0.65818	1.1256	1.3772	1.0028	1.8516	1.7034	0.369	-2.4753	2.0638	0.49089	0.57352	0.50445	0.34353	0.48432	0.32411
-1.4483	-0.6274	1.0428	0.434	0.76879	1.5113	-1.1743	-1.5848	0.12212	0.70245	-2.2827	-0.33061	-1.8227	-2.4805	-0.26923	-1.278	1.4278	-0.19609	0.56477	-1.6621	2.3538	-0.55763	1.5253	-1.051	-1.3673	-1.0895	-0.56062	0.70181	0.17916	-2.4119	0.27619	0.58952	-0.14215	1.4389	-2.2496	0.71988	-0.22126	-0.87646	0.023047	1.0846	-0.48175	-1.4777	0.89911	-1.5078	-0.87544	-2.745	1.9705	-1.169	0.55014	-0.20086
-0.047839	-1.3265	-2.7845	-2.8846	-2.0409	-2.075	-3.8463	-2.6506	-3.247	-2.7855	-2.1469	-2.4929	-2.7857	-3.1989	-1.7221	-3.204	-2.6346	-2.3831	-4.7284	-2.5654	-1.4896	-4.3599	-0.48611	-1.9861	-2.6013	-2.6669	-0.96403	-1.091	-4.2281	-2.8277	-2.6932	-2.4064	-2.4059	-2.7751	-2.6633	-2.0535	-3.4785	-3.3609	-3.2887	-1.8443	-5.1887	-2.6471	-2.8177	-3.6793	-3.4377	-3.2541	-0.48006	-4.3378	-0.48821	-4.4024
-4.5789	-2.7279	-4.1114	-7.1768	-4.1998	-2.9756	-3.4879	-4.4815	-5.2836	-4.2905	-3.6054	-3.7224	-3.0906	-4.478	-4.3914	-3.2355	-3.7804	-4.1807	-2.7797	-2.5386	-6.0392	-3.0441	-2.5587	-3.2719	-3.5435	-3.6283	-4.9845	-3.4765	-5.0163	-3.9333	-5.0188	-4.2729	-4.8995	-1.8444	-5.7565	-4.6272	-3.0014	-7.3731	-4.2688	-3.6563	-6.4215	-3.1208	-7.4377	-4.527	-4.573	-5.3713	-3.3975	-4.1167	-4.8445	-4.4812
-1.4792	-1.3327	-1.4468	-0.51732	0.039198	-0.95331	0.67113	-0.96543	-4.0625	-2.172	-2.8934	-1.1928	0.4127	-0.09163	-2.2218	-1.0454	-2.8292	-0.22582	-0.24284	-3.4119	-0.35021	-1.8051	0.09042	-1.9799	-2.5683	-2.0511	-0.96516	-1.2739	1.0115	0.27374	1.4795	-2.0839	-0.40347	-2.048	-1.2966	0.39052	-2.0617	-1.1463	-0.22219	0.53958	-1.6662	-2.3671	-0.7675	-3.7133	-3.159	0.52456	-4.1026	-0.67503	-3.5307	-3.5268
-4.4207	-1.2849	-3.2819	-5.1902	-1.5743	-1.8335	-3.0345	-3.6709	-0.26195	-1.7647	-3.0216	-3.4381	-1.5532	-2.1781	-0.85929	-0.85121	-2.2483	-4.2823	-5.1259	-3.3518	-2.7303	-2.7053	-0.38137	-1.715	-1.3726	-0.82941	-2.2898	-2.6091	-2.967	-1.9077	-3.1595	-3.0908	-3.3548	0.2416	-1.5653	-2.6418	-3.1347	-4.9304	-2.2452	-1.839	-3.6922	-3.0784	-1.3923	-3.1121	-1.8522	0.66241	-4.3577	-5.1626	-4.9354	-2.9655
-10.399	-9.1074	-11.938	-10.861	-11.092	-11.228	-10.248	-8.4275	-10.679	-13.045	-10.83	-10.804	-13.609	-9.41	-12.702	-8.4687	-12.36	-10.083	-9.9556	-12.431	-9.9139	-12.488	-11.299	-10.868	-10.572	-9.1852	-10.893	-10.509	-8.5906	-9.1013	-11.516	-11.554	-11.478	-9.517	-10.885	-9.9531	-8.3605	-8.954	-11.734	-10.741	-9.9295	-9.9167	-11.42	-9.002	-12.235	-9.9038	-11.277	-9.4303	-12.568	-10.936
7.5643	6.606	5.1676	5.3924	6.2987	7.6039	6.4279	4.8246	7.6284	7.3997	3.9545	6.5607	6.2294	5.225	7.2395	5.1528	7.5463	7.0031	8.0359	5.3551	5.5742	6.5641	5.7586	8.0264	7.7241	6.9529	7.8059	5.5749	5.1361	7.1579	6.7065	7.5891	6.5946	6.9686	7.7528	7.499	7.3321	5.9766	6.1998	4.6451	6.1977	5.0352	7.165	6.8689	9.9402	7.8198	7.4278	3.4238	8.7719	7.447
-12.161	-15.102	-13.847	-13.598	-13.716	-14.315	-13.012	-15.014	-16.479	-14.914	-15.351	-15.186	-12.904	-12.919	-13.413	-14.579	-16.105	-12.664	-13.354	-16.711	-14.109	-14.192	-13.036	-14.583	-12.74	-12.803	-15.682	-14.776	-15.226	-14.316	-12.571	-15.799	-13.594	-14.82	-15.713	-14.236	-16.646	-14.809	-15.786	-13.776	-14.384	-12.892	-13.348	-16.219	-13.96	-14.764	-12.953	-15.742	-15.221	-15.424
-5.4408	-7.4831	-6.9904	-5.2344	-4.8396	-5.6382	-7.0658	-6.2378	-6.9171	-5.9447	-7.8597	-6.9736	-7.3972	-4.7973	-4.9454	-9.0654	-6.3443	-7.1677	-7.2401	-5.8809	-5.5979	-4.2198	-4.9441	-6.3599	-6.2661	-6.0486	-6.8286	-7.7012	-7.3002	-6.9019	-6.8764	-6.6177	-6.3129	-6.5192	-7.955	-6.7621	-6.9334	-5.4322	-5.2742	-5.3718	-6.3044	-6.5656	-7.1635	-6.7489	-7.1335	-5.5612	-7.0252	-8.2958	-8.5035	-3.4327
-0.50489	-1.3734	-1.8479	1.3965	-0.26229	0.70815	-0.4239	-0.33758	1.3627	-2.052	0.16756	-0.87096	0.022863	1.8636	-1.0434	-1.0069	-0.7562	0.3841	1.3795	2.5519	-0.10362	-0.64854	0.16334	0.85901	0.31968	-0.96129	0.82267	-1.3202	0.74971	-2.7249	1.3409	-1.4134	-0.73142	-1.1164	1.033	0.509	0.15082	-1.5704	2.5616	-0.58581	2.032	-0.67867	-0.92002	-0.35081	-1.693	0.52477	-1.1328	-1.1693	1.0835	-1.6888
-3.7567	-0.45613	-5.5971	-1.2336	-0.47001	-3.4763	-3.4411	-2.9537	-5.2397	-4.0439	-6.0688	-2.2316	-2.8847	-4.6333	-2.9125	-2.7011	-4.3765	-3.0582	-3.7466	-3.2614	-2.4806	-5.1265	-2.9078	-4.4268	-4.6478	-3.0274	-5.8183	-5.0073	-3.592	-4.9754	-2.6043	-1.3969	-5.5221	-2.9894	-3.5886	-4.7709	-5.0324	-1.7633	-4.0711	-1.8433	-4.668	-3.6362	-4.275	-3.9653	-5.627	-6.2269	-5.9465	-3.2622	-2.2005	-5.5752
-0.68788	0.38345	-1.9692	-0.65789	-0.32662	-0.016344	-2.2406	0.28846	-0.37956	-3.2111	0.98091	-1.7432	-2.3103	-3.001	0.51097	-3.0057	1.0282	-2.4445	-1.218	0.40165	-1.0357	-0.55887	-1.2757	1.0041	-2.1941	-0.58393	-4.5656	-0.79271	-1.5755	-1.5407	-2.0432	-0.17197	-1.3359	-1.3174	-1.3618	-0.22489	-2.2239	0.10539	-0.34477	-1.5783	-3.348	-1.5693	-3.3057	-0.55719	-1.5549	0.83898	-1.2853	-2.5089	-1.4455	-0.40646
7.7749	6.7571	7.8943	7.1485	8.0892	10.071	6.5245	9.7745	8.6917	7.9898	8.7024	8.2595	9.1913	8.5253	8.8342	9.0825	7.8564	12.558	7.8584	5.3709	8.196	5.5808	8.0653	9.7947	7.8918	10.211	7.6171	8.1734	8.661	10.172	6.8893	7.6742	7.8515	8.8733	8.154	8.9647	7.1068	8.6531	7.6744	5.9705	9.6749	8.3314	7.6403	8.0945	8.4349	7.074	9.1063	7.886	6.8919	8.5385
-10.029	-11.148	-10.762	-11.854	-12.497	-9.9804	-10.519	-10.955	-9.7038	-10.497	-11.168	-9.9735	-10.416	-11.09	-8.4992	-11.658	-9.2152	-8.1393	-10.586	-10.045	-8.5202	-10.066	-9.6494	-11.227	-10.602	-9.5341	-9.2387	-10.491	-8.6044	-13.055	-8.871	-9.4365	-10.131	-12.93	-9.6112	-9.3636	-7.809	-9.7619	-10.494	-9.7567	-8.493	-8.8479	-9.2271	-10.985	-9.8727	-11.952	-9.6729	-10.457	-12.057	-8.7315
-2.1031	-3.6141	-2.6444	-2.3341	-2.6073	-4.107	-3.5935	-4.4038	-4.0316	-3.5716	-3.9502	-2.9477	-5.1749	-4.2488	-4.1481	-2.0665	-4.316	-5.603	-4.3622	-2.8715	-4.7049	-2.7964	-2.1438	-3.3619	-3.3629	-4.1519	-3.1729	-4.975	-2.2595	-3.6208	-4.1812	-4.5267	-4.0166	-5.0644	-5.4992	-4.2301	-2.3442	-4.3278	-5.1422	-2.7551	-5.1287	-3.8712	-3.2002	-3.4187	-2.5604	-3.2072	-6.0769	-5.031	-3.8514	-2.8286
-4.8329	-4.7126	-2.3176	-2.1686	-2.6009	-4.8768	-3.4653	-3.3801	-4.6839	-2.8748	-1.5657	-2.9855	-3.0353	-3.1568	-3.3524	-3.8361	-2.2289	-3.1097	-0.46377	-3.1731	-3.3613	-2.2514	-2.8556	-2.4554	-1.5218	-5.161	-3.1525	-0.72478	-3.4153	-2.2885	-4.5305	-3.0286	-6.1337	-3.8106	-3.7361	-4.4979	-4.3301	-2.0873	-2.6158	-4.6762	-1.4274	-3.1897	-5.6147	-2.1631	-1.6157	-1.1573	-4.5706	-3.0346	-4.0526	-2.593
-1.4118	-2.3736	-1.8235	1.3164	-1.6605	-0.63859	-2.3446	-4.0887	-1.8574	-0.6487	-3.5933	-3.2918	-1.5469	-2.8084	0.24312	-0.96529	0.32566	-1.6237	-0.9189	0.99294	-1.3509	-2.7623	-0.47234	-2.0573	-1.4075	-2.0958	-1.7108	-1.0793	-1.6698	-1.6312	-3.9513	-3.119	-1.1474	-1.4245	-1.7059	-1.5445	0.073527	-1.233	0.8938	-1.0817	0.27861	-1.5625	-2.6743	-1.4656	-0.69407	-3.4676	-0.53469	0.18559	-1.8096	-0.70347
-9.9633	-10.979	-11.76	-9.9974	-8.8361	-10.093	-11.131	-9.2215	-11.104	-10.395	-10.126	-11.683	-8.5122	-9.4613	-10.572	-10.625	-10.953	-10.488	-8.4004	-13.926	-10.663	-10.461	-12.415	-11.538	-9.8276	-11.221	-11.178	-9.3059	-11.956	-8.7952	-8.681	-9.3242	-7.5908	-10.331	-9.7745	-9.6857	-9.1291	-10.346	-10.435	-11.489	-8.2745	-10.977	-9.0043	-9.2807	-12.375	-9.7601	-8.9676	-10.498	-8.9761	-12.256
-0.7306	-0.31415	-2.4521	-2.337	-1.5888	0.051095	0.64756	-0.73325	1.1017	-1.9269	-1.8915	-1.0448	0.35587	0.67014	-0.068304	-3.6063	-0.60166	-3.5227	-1.1621	0.34007	-3.1338	0.24251	-0.78962	-2.1209	0.86381	0.95892	-1.2401	-0.52114	-0.58459	-1.8723	-1.2632	-1.8058	-3.401	-0.67984	-1.209	-2.3007	-2.9283	-0.65974	-1.8338	-1.4731	-0.57965	-2.1872	-2.2663	-0.70619	-1.0882	-1.0661	-0.96905	-1.1035	0.25062	-2.3462
-1.1587	0.97535	0.76777	-0.091486	0.22015	1.6761	0.97497	1.5652	1.9388	2.3745	1.7358	2.0568	0.38444	1.3968	-0.15994	1.0556	1.3533	-0.68948	1.3616	3.9834	-0.81645	-0.5693	2.4263	0.29268	-1.2958	3.5647	-0.1012	2.1621	0.6027	2.0118	-0.11473	0.26197	0.1505	3.0502	2.5468	1.8495	0.72354	0.86347	1.538	2.6009	0.097094	1.4892	0.86676	0.32537	2.0204	-0.21514	1.3972	0.53863	1.1548	1.0487
1.0799	-0.99193	-1.3826	3.3098	-1.2452	1.4106	-0.95428	0.57859	0.093745	0.63759	1.3111	-0.24876	1.1667	1.0393	-1.1218	0.98711	-0.59107	-1.4254	1.5914	-1.0721	1.3866	1.4203	1.3163	1.2945	2.9628	2.069	0.62062	-1.4818	-0.80643	-1.1783	-0.46279	-0.46786	1.4277	-0.029055	0.59942	2.5851	-0.62211	-1.5262	0.80588	-1.4428	0.14062	0.16189	-0.005232	-0.99578	1.8331	-1.0037	-1.0786	1.8117	0.29058	1.9203
7.6129	11.296	8.1671	8.994	8.3678	7.5226	8.8185	8.7687	9.7889	10.224	7.069	9.7644	7.4508	7.6788	7.5539	8.1084	9.9104	10.883	7.5415	7.8753	6.6164	9.1532	8.0071	8.5187	8.4199	9.4164	7.555	8.9854	8.2763	8.0397	11.106	10.716	8.5886	11.038	7.3677	7.4824	7.9446	8.6758	8.1305	10.752	8.4977	8.6838	8.3068	10.599	6.4579	9.5378	5.5885	6.5421	8.3088	7.9287
5.7418	5.9254	5.5576	5.2443	4.2094	5.016	8.3022	5.6115	5.2434	4.9376	3.7903	4.6713	6.3595	4.896	6.0811	5.5681	5.1365	4.7998	6.6859	6.1339	4.9262	3.9309	5.0364	7.9818	5.8831	4.5028	4.4808	5.4164	4.6491	6.8108	5.5051	6.1602	8.815	6.5132	5.2099	5.0294	3.8402	4.7426	5.8709	5.2309	4.0647	4.7088	6.8789	5.5467	5.1483	5.9658	6.4611	2.9162	5.9992	3.2817
-15.322	-16.505	-14.978	-16.67	-14.722	-17.004	-15.235	-14.368	-15.463	-14.1	-13.487	-14.504	-13.983	-14.837	-14.438	-13.761	-16.494	-15.194	-15.206	-15.29	-13.473	-15.139	-15.395	-14.909	-15.052	-14.048	-14.301	-15.341	-14.673	-12.138	-16.106	-15.497	-15.291	-15.43	-14.243	-13.248	-12.664	-14.218	-14.371	-15.293	-15.025	-16.707	-15.862	-13.823	-14.714	-15.453	-15.198	-14.637	-13.608	-12.824
-1.1789	-0.7511	-0.89112	-3.1198	-3.9184	-0.050803	-0.53762	-2.1992	-3.2009	-1.6839	-2.1374	-2.2071	-0.99493	1.0642	0.14803	-1.8152	0.68106	-3.5313	-2.8498	-3.5382	-0.11543	-1.036	-1.5703	1.5003	-1.2834	-1.8278	-1.3572	-2.0781	-1.5221	-4.1913	-2.1006	-0.4986	-1.3479	-1.0768	0.50264	-1.2949	-0.89915	-0.54505	-3.2104	-1.5857	-3.616	-0.75479	0.60369	-0.37249	0.46592	0.62434	-0.5474	-2.5975	-0.95913	-0.2278
-2.6614	-5.0602	-1.3065	-0.65321	-5.4902	-3.1068	-3.9459	-3.5721	-3.2161	-5.0804	-3.3992	-2.1411	-4.2422	-2.2011	-2.9333	-3.5964	-2.6035	-1.3055	-5.0393	-5.2789	-5.1712	-1.8079	-1.6493	-2.7226	-5.0586	-3.6622	-4.2709	-3.9872	-2.4857	-3.3681	-1.9243	-1.6811	-4.4274	-2.456	-3.9103	-1.5377	-0.23676	-4.0375	-2.7224	-1.4246	-3.2196	-1.1781	-2.7557	-4.4254	-2.9784	-3.6892	-3.7482	-2.4815	-3.1644	-5.4331
-12.198	-12.564	-13.476	-10.025	-11.201	-12.478	-11.75	-11.196	-12.59	-13.741	-10.586	-12.846	-11.225	-13.202	-10.666	-12.368	-14.215	-12.67	-11.9	-13.442	-11.848	-13.462	-12.321	-12.964	-12.536	-13.335	-13.02	-12.453	-10.987	-11.387	-12.718	-9.8793	-13.344	-10.933	-8.8505	-10.117	-11.159	-11.171	-10.305	-11.096	-10.319	-10.753	-13.684	-11.642	-11.389	-12.543	-10.504	-11.466	-10.733	-10.913
0.43272	2.449	-1.0503	-0.047459	1.4427	0.77667	-0.82259	0.59246	1.6239	2.3291	-0.12689	0.69568	1.6466	0.32973	0.57463	-0.18809	-0.75547	-0.56057	0.51095	1.0204	1.4763	1.305	1.6741	-0.84814	-1.6033	-1.16	-0.34147	-0.14288	-1.4932	-2.6772	1.1367	-0.35835	-0.75578	-1.31	1.4644	0.5411	-0.29335	-0.28296	1.682	0.71393	-0.68997	-0.77444	0.8114	0.16709	-0.98593	0.050537	1.0667	0.36001	-0.30686	-0.27601
-15.137	-11.777	-11.988	-8.5796	-12.276	-11.848	-13.326	-13.063	-12.25	-10.316	-13.32	-10.945	-12.148	-13.778	-13.838	-14.623	-13.985	-12.334	-12.127	-11.833	-12.042	-12.377	-11.925	-14.523	-12.583	-13.084	-15.154	-14.799	-11.272	-11.856	-15.368	-13.736	-11.317	-14.694	-11.437	-13.732	-12.208	-14.207	-12.961	-13.265	-12.402	-11.262	-11.569	-13.962	-11.028	-12.281	-14.121	-13.658	-12.844	-13.073
1.1815	-2.3882	1.3317	1.2053	1.0488	1.0966	1.6059	-0.50004	-1.7077	-0.5449	0.053353	0.84487	0.078387	-0.33338	-0.32298	0.44192	0.75794	1.0663	1.6881	-0.22992	0.31289	-1.7518	0.70869	2.4688	0.67385	-0.60597	-0.13041	-0.030278	0.1333	-0.97807	3.0243	-1.7274	-1.6499	0.54104	0.66076	0.58223	-0.3626	0.5627	0.78242	1.2286	-0.066876	3.1851	-0.090782	-0.743	0.25553	-1.0855	-1.6241	-0.041805	-0.35774	0.26165
-9.8364	-11.159	-7.8736	-10.378	-9.0748	-9.4564	-8.8167	-10.79	-9.769	-9.1933	-11.843	-6.9047	-10.145	-8.1971	-10.854	-9.2051	-7.7189	-10.345	-9.8434	-11.815	-9.8049	-10.103	-7.5233	-9.5801	-8.6758	-8.9738	-9.4401	-9.9327	-8.358	-6.8086	-9.7826	-10.466	-10.102	-9.7467	-7.9653	-9.7219	-9.9071	-7.731	-8.8608	-8.7695	-10.903	-9.2485	-10.373	-10.854	-9.3523	-8.8071	-8.7028	-9.4622	-9.6556	-6.6784
1.2816	-0.63099	0.18745	-0.20097	-1.6021	-0.30296	1.518	-0.48805	1.6877	-1.5068	-2.406	-1.0758	-0.91063	1.2621	-0.68103	-0.61054	-0.27516	-0.22084	1.0856	-0.27439	-0.5202	1.1811	-0.96999	-1.2567	-0.30256	0.93567	-0.40946	-0.95828	-0.6214	0.59728	0.43446	0.15558	-0.82921	2.7132	-3.3587	2.1478	0.47288	-0.46476	-0.5001	1.1072	0.28469	-0.21322	1.9016	0.34662	0.37894	0.99231	0.83561	-1.3173	0.81869	1.9698
4.0957	2.2341	2.2368	2.1556	-0.077467	3.8858	1.0372	2.3929	3.3245	0.56059	2.0501	1.6173	1.9168	3.1428	3.5432	2.811	2.6917	1.388	0.57824	1.0935	3.9668	2.2194	1.2203	2.0243	2.0411	1.7507	3.5967	-0.013575	3.5648	0.48001	1.6269	3.5292	3.0467	-0.72975	2.0248	2.2514	3.2683	1.4318	3.6507	2.6746	3.0632	0.83692	2.3186	1.4275	3.7059	2.889	1.3618	1.6688	1.7912	0.12248
-1.2741	-1.5002	-1.5656	-0.64914	-0.11079	-0.90329	-2.8679	-2.6313	-1.3598	-2.1203	-4.1865	-0.4462	-0.080521	-1.9482	-0.72519	-1.0597	-2.1583	-2.6091	-2.9346	-2.5022	-2.4431	-1.5241	-0.18369	0.75995	-0.4336	-1.4071	0.87503	-0.63512	0.30306	1.0793	-3.0674	-1.3103	-2.0589	-2.2576	-1.2097	-1.4179	-1.2784	0.86395	-1.1018	-0.016911	-2.1889	0.74331	0.096868	-2.9101	-0.05259	-3.71	-1.5246	-0.6778	-1.518	-1.9146
-3.6322	-3.7341	0.35732	-4.2055	-1.7967	-4.5162	-2.5396	-1.1312	-2.1111	-2.5271	-1.5864	-2.7683	-2.1768	-5.887	-2.9078	-1.3056	-1.0385	-3.0805	-2.6051	-3.0225	-2.3461	-1.7217	-2.3781	-0.37653	-2.5821	-1.1778	-3.797	-2.647	-2.2954	-1.6307	-3.1974	-4.6018	-2.2414	-2.6486	-3.1802	-1.6797	-4.1616	-2.7927	-1.2774	-2.6232	-3.4399	-3.2512	-3.3666	-2.7069	-3.2453	-3.71	-3.2454	-3.7822	-3.8622	-1.591
-2.6	-3.6766	-2.0111	-3.8943	-2.092	-1.5474	-2.4735	-0.93258	-0.97	-1.0766	-0.91973	-2.0038	-4.7155	-4.7811	-4.2001	-2.4392	-4.0581	-3.1367	-2.8183	-1.6643	-2.1213	-1.0214	-3.234	-1.8934	-2.1355	-0.55522	-0.61278	-3.1496	-4.2429	-2.1584	-4.3056	-2.5746	-0.29563	-2.2573	-2.2085	0.084138	-3.8265	-3.8758	-0.4886	-2.9274	-4.8609	-0.13038	-2.576	-1.4128	-2.8627	-1.3898	-4.6678	-4.0944	-3.3856	-2.9622
-0.80916	-0.8789	-1.5178	0.36043	0.26643	-1.2382	-0.28596	-2.218	-0.96768	2.0633	-0.70134	0.53351	-0.50831	0.18081	0.4467	-0.10518	-2.1603	-2.2665	-1.4033	-0.32168	-1.1112	-3.1677	-0.77958	-0.90173	-1.6239	-1.1961	-0.66853	1.5208	-1.3493	-2.3697	-1.2727	0.96426	-1.4828	-0.87847	-1.5761	0.52323	0.98235	-1.3943	-2.8186	-0.53022	1.4003	-2.567	-1.7694	-2.2804	-1.5313	-0.98295	-1.1359	-2.4568	-0.71931	-0.84725
0.69992	-0.18723	-2.8686	0.67818	0.0018855	0.0070322	0.46922	2.8553	0.18185	2.7816	0.17773	0.64351	2.005	-0.88037	-0.094673	-1.6303	0.77449	-1.2307	0.61489	0.36704	-0.4189	-1.0717	1.0407	-0.48691	-2.1733	0.67643	-0.058687	-0.88102	0.18541	-0.26028	-0.52281	0.3441	1.4458	0.75248	0.71474	0.72157	-0.31827	-1.3532	-0.71153	-2.2649	0.46566	-1.0591	-1.3919	0.16885	-0.98116	-0.47332	-0.56629	-0.7457	-0.86479	0.85385
-12.324	-11.422	-9.9689	-12.831	-10.801	-11.862	-12.574	-10.338	-11.149	-9.2675	-10.9	-10.372	-11.375	-10.123	-11.352	-11.594	-11.069	-11.686	-11.332	-10.989	-11.795	-10.846	-12.13	-10.37	-12.568	-10.793	-9.7651	-10.585	-11.536	-11.102	-10.918	-10.871	-11.789	-10.995	-11.803	-15.682	-11.441	-11.572	-10.024	-11.019	-13.265	-12.591	-11.503	-12.861	-12.597	-13.632	-10.71	-11.342	-9.885	-10.776
9.7945	7.7887	8.3993	10.215	9.6959	9.7925	10.448	11.868	7.8495	7.9478	9.8015	11.386	10.484	8.7229	10.883	8.8424	7.6728	9.83	10.182	9.7377	8.6602	9.2278	11.344	7.5763	11.2	11.387	9.9552	11.041	10.574	11.741	10.149	12.037	11.017	9.5375	8.3355	8.5199	9.7279	9.8223	9.7119	10.54	10.4	9.4038	9.7081	11.213	11.495	10.216	11.682	6.8276	12.145	9.5962
-0.25683	-0.79193	-1.6058	-0.51263	0.20281	0.18506	-1.7343	-1.4308	-3.208	0.78188	-1.1199	-2.9346	-2.8842	-0.57861	0.074903	-2.6193	-2.1735	-1.3251	0.42133	-1.3021	-1.9575	-0.83116	-1.4764	-1.7632	-2.3571	-3.6016	-2.6954	-2.7189	-1.4783	-0.33753	-2.0795	-1.6867	0.13262	-2.2845	-2.9621	-2.7694	-2.1959	-2.1119	-1.9305	1.1543	-1.2156	0.56224	0.88273	-1.0513	0.32108	-0.78783	-3.7226	-4.184	-0.93432	-0.036985
-0.48111	0.42666	1.1084	0.4122	-1.3531	-2.7632	1.2159	-1.3073	-1.3036	0.078366	1.5086	-2.287	-2.8133	-1.9568	-0.84119	0.58531	-0.41341	1.0009	1.3703	1.0052	-0.45506	-1.2788	-0.94841	-3.2224	-0.12749	-2.1717	0.56735	-0.38102	-2.9434	-0.53411	-1.5712	-1.947	-1.2682	-0.64521	-3.969	-0.95638	1.2797	-1.352	-0.82241	-1.125	-1.1313	0.17429	-1.848	0.54149	-1.0421	-1.3495	-1.9813	-2.2056	-0.96907	-1.6731
6.1269	8.1707	6.4723	7.279	8.2701	6.3301	6.0917	6.6343	4.1524	7.1774	6.2146	3.8096	6.5535	6.5059	4.5551	7.0687	7.5039	7.8017	8.0411	9.2836	8.4579	8.0293	6.2834	6.7681	6.5255	9.398	8.7732	6.1978	6.9179	5.2898	6.6686	5.8267	6.5683	3.8298	6.2271	4.6924	6.1617	5.8464	8.5102	6.1027	6.6667	6.8371	7.7376	7.0993	4.0046	8.0294	6.8794	4.6441	6.3541	7.6173
-2.6764	-4.1175	-1.4124	-2.6784	-0.32538	-3.2379	-0.059561	-2.9196	1.0003	0.18564	-2.097	-2.1611	-0.90091	-1.9086	-3.6252	-3.029	-2.5337	-0.75696	-0.8541	-1.2528	-1.3997	-1.0299	-1.4367	-2.2477	-2.5694	-2.3398	-0.52885	-1.2117	-0.34781	1.5497	-1.0754	-0.4574	-0.33785	-1.9589	-4.6381	-2.0064	-2.9868	0.66299	-1.47	-3.1335	-1.053	-2.1886	-0.46574	-1.859	-1.505	-2.6378	-1.937	0.63684	-3.3004	-2.5788
-10.796	-12.171	-12.304	-9.679	-9.2431	-10.693	-8.4373	-8.6547	-9.1008	-10.196	-9.0829	-8.7551	-10.318	-11.106	-11.773	-9.0454	-12.848	-9.5322	-8.219	-8.6694	-11.382	-13.155	-10.181	-10.133	-10.72	-11.905	-12.025	-10.315	-11.672	-11.086	-11.592	-12.207	-11.421	-6.9211	-10.215	-13.046	-11.127	-12.642	-11.182	-9.9546	-9.8616	-11.532	-12.221	-9.8816	-10.634	-13.018	-10.667	-11.035	-10.193	-9.9522
-15.226	-15.809	-14.244	-11.72	-15.644	-13.823	-13.697	-14.514	-11.808	-13.116	-11.254	-14.518	-12.934	-11.792	-12.094	-14.186	-15.453	-12.662	-13.545	-10.835	-16.901	-12.737	-13.566	-11.468	-11.367	-13.055	-12.993	-13.479	-11.913	-11.619	-12.975	-10.415	-14.697	-12.616	-13.883	-12.429	-15.681	-13.347	-13.08	-13.575	-10.733	-14.179	-14.068	-13.244	-12.005	-12.804	-13.563	-14.44	-14.004	-11.588
5.1225	3.385	0.26822	4.4885	4.7382	2.6445	1.0711	3.598	3.5933	2.668	4.2119	5.084	1.5834	3.9084	2.1433	2.4746	2.0638	1.858	3.3168	4.3892	3.1646	4.9679	1.5278	1.615	3.3733	3.6189	2.1632	3.5981	3.237	1.0892	2.6892	0.92276	3.9163	6.0714	3.6646	1.7117	3.3664	0.80134	4.1595	1.5203	3.7602	4.4529	2.2557	1.6315	3.8127	1.9046	3.7271	2.9327	2.4339	2.4658
-6.7849	-5.4658	-3.8856	-4.9403	-4.22	-4.2109	-6.2932	-3.4097	-2.8218	-4.9231	-4.4745	-5.7888	-4.8636	-3.9536	-4.0554	-5.5079	-5.1232	-4.7276	-4.1654	-3.4926	-4.3918	-6.1884	-6.5078	-6.5249	-4.6403	-2.8664	-4.5304	-6.383	-6.2338	-4.1443	-4.1202	-6.6399	-4.0987	-5.8921	-5.8063	-4.643	-4.8925	-3.0324	-4.5006	-3.2504	-6.7238	-6.1237	-8.0249	-5.159	-3.4902	-4.3687	-2.8599	-6.9881	-4.8645	-4.1458
-21.129	-22.127	-22.204	-22.063	-21.953	-22.601	-18.988	-23.391	-22.84	-21.762	-21.201	-23.569	-22.301	-22.877	-22.999	-22.414	-22.409	-22.438	-20.549	-20.112	-21.249	-21.728	-25.484	-22.428	-21.642	-22.315	-22.492	-21.181	-22.296	-21.303	-21.618	-21.898	-23.821	-20.619	-21.238	-23.65	-23.948	-22.361	-19.27	-24.701	-21.986	-21.871	-18.985	-21.06	-21.97	-21.856	-22.045	-20.114	-22.141	-20.157
8.396	3.7497	6.975	4.1448	4.6056	5.8184	5.7956	8.0725	6.3903	7.7008	6.5084	7.8712	8.3555	7.1198	7.1835	5.6342	7.0066	7.1066	7.5576	7.8273	8.0235	7.1204	6.2644	7.7157	8.4558	6.1974	8.1824	8.4113	6.138	6.1017	4.8295	6.4656	8.2214	6.9835	4.949	4.7914	7.6285	4.4253	6.5288	7.5849	8.6637	5.659	6.8114	4.5857	6.2884	6.2276	7.5073	8.7243	7.4249	5.9163
-15.943	-14.665	-12.393	-14.697	-15.303	-16.423	-14.784	-14.803	-14.501	-14.419	-13.441	-14.854	-12.775	-15.266	-14.448	-14.105	-14.672	-11.62	-13.752	-14.602	-15.526	-13.534	-15.566	-15.889	-15.124	-16.187	-14.303	-16.234	-13.412	-17.262	-13.144	-17.298	-16.809	-15.579	-13.163	-14.366	-16.544	-14.822	-13.621	-13.334	-14.059	-15.588	-14.305	-15.221	-12.91	-17.14	-14.31	-14.473	-14.365	-14.609
-2.0399	-4.2439	-2.3376	-2.0402	-4.5186	-2.1542	-6.0138	-2.672	-3.4922	-4.7307	-3.3943	-4.812	-1.7879	-3.3774	-3.9101	-6.419	-2.7916	-3.7855	-2.5227	1.4063	-3.5762	-5.3625	-2.4931	-2.884	-2.8754	-4.6099	-5.4101	-2.5298	-4.1537	-2.4445	-1.678	-4.2916	-4.0136	-4.0842	-2.0049	-2.5313	-3.7444	-3.9308	-4.0691	-4.5178	-2.4205	-2.984	-3.1147	-3.6891	-4.2471	-2.8551	-1.343	-2.9087	-3.2752	-5.03
-12.892	-14.569	-12.897	-15.106	-14.097	-15.437	-12.067	-15	-14.992	-15.664	-14.75	-15.135	-14.606	-14.972	-13.217	-12.731	-14.265	-13.714	-15.837	-14.732	-15.158	-13.938	-14.432	-16.301	-14.866	-15.794	-14.417	-14.407	-15.185	-15.369	-14.577	-15.386	-15.667	-15.578	-12.812	-15.668	-13.445	-15.652	-15.847	-14.206	-14.048	-13.354	-15.793	-14.006	-15.85	-15.429	-16.434	-14.687	-13.147	-14.455
7.1753	6.639	7.6484	7.527	10.407	8.7605	9.0795	8.6491	8.2971	7.3459	7.866	7.8431	7.0514	9.1571	10.105	9.569	8.668	7.0217	7.7711	7.4684	8.201	10.858	7.4442	10.448	8.07	7.4784	7.2456	7.9429	8.2451	4.7241	8.6368	7.5546	9.0668	8.7142	7.4351	8.8608	8.457	7.995	9.2508	6.5729	9.3829	7.7747	8.1522	5.6251	10.967	4.7082	7.8572	7.2849	9.6865	7.9807
5.4956	7.3089	4.4095	8.067	6.4784	6.074	5.1906	5.278	5.5422	8.2924	8.2307	7.339	5.7747	10.691	4.5445	4.7455	6.6571	6.3844	8.4122	5.052	8.4716	8.4915	8.6682	7.2144	8.1546	7.2957	7.5509	6.1596	7.0716	8.4801	11.613	6.9251	7.2485	7.3671	5.208	6.9709	7.118	4.8613	6.8545	4.462	7.0716	6.9206	6.6797	5.8185	7.1979	7.4243	8.087	7.1031	8.0469	4.2569
-3.5213	-0.55411	-0.14139	-1.271	-1.5612	-2.411	0.073504	-1.7757	-0.28057	-4.4974	-2.2973	-1.8477	-0.80143	-0.98509	-0.056997	0.30769	-2.062	-2.192	-0.88202	-0.57632	-2.4788	-3.2845	-0.90132	-1.3867	-0.80382	0.082098	-1.7803	-2.3145	-3.3498	-1.692	0.4246	-1.4212	-2.5522	-3.5217	-1.055	0.27426	-1.824	0.27214	-0.98764	-2.2648	-0.91183	-1.9361	-3.9121	-0.49663	-2.4636	-2.3092	-2.8394	-1.503	-3.6772	0.55055
-21.861	-19.263	-21.281	-21.566	-20.053	-21.461	-22.33	-23.126	-23.237	-22.437	-21.419	-22.668	-23.296	-21.096	-22.249	-23.729	-19.794	-22.345	-21.635	-21.461	-20.736	-21.768	-20.515	-21.425	-22.943	-23.404	-23.083	-22.38	-22.3	-21.742	-22.444	-21.438	-24.37	-21.969	-21.972	-23.106	-24.735	-19.66	-22.436	-21.343	-21.248	-22.011	-19.768	-22.451	-23.083	-21.893	-23.346	-23.145	-23.186	-21.514
-20.605	-22.136	-22.012	-20.495	-20.151	-21.558	-19.313	-20.747	-21.307	-19.456	-20.207	-19.436	-21.269	-22.277	-19.177	-18.124	-21.034	-23.912	-22.627	-21.214	-19.811	-19.713	-20.92	-21.765	-19.485	-21.475	-20.753	-18.126	-23.123	-20.007	-21.546	-21.123	-20.289	-20.427	-21.201	-18.416	-20.41	-21.666	-16.883	-21.622	-19.487	-21.227	-23.282	-20.035	-21.348	-20.973	-22.656	-21.906	-21.759	-19.227
-8.3687	-7.1245	-6.7839	-10.177	-8.988	-8.8755	-6.6851	-7.855	-9.8952	-9.9701	-8.928	-9.7435	-7.6496	-8.4799	-8.938	-9.8803	-8.5802	-11.428	-9.5321	-7.2266	-10.619	-9.273	-8.8762	-11.118	-8.3497	-8.5705	-7.8776	-8.7332	-10.397	-7.9424	-8.8174	-11.554	-7.7827	-9.7881	-8.5049	-10.5	-8.0143	-9.4917	-8.17	-11.318	-9.0072	-7.5975	-8.9466	-9.7318	-7.342	-9.9686	-9.944	-6.6645	-6.854	-8.2942
-14.937	-13.43	-13.87	-14.881	-13.033	-13.522	-11.676	-10.837	-15.793	-12.836	-15.74	-10.914	-13.467	-15.114	-13.927	-12.85	-16.027	-13.478	-14.364	-14.102	-13.114	-16.391	-13.926	-14.588	-10.99	-16.862	-13.622	-14.894	-14.779	-15.401	-13.568	-14.247	-14.071	-13.288	-11.699	-17.143	-14.683	-12.713	-13.282	-14.319	-12.922	-12.054	-15.178	-13.767	-13.658	-14.105	-12.468	-13.268	-11.886	-14.905
-3.7426	-3.1797	-4.8834	-3.6253	-6.0731	-5.4098	-2.5562	-3.7625	-5.1646	-2.5062	-3.6381	-3.6277	-3.0243	-3.5639	-3.7712	-2.2908	-2.9538	-4.3315	-1.7831	-3.5625	-3.8827	-2.9481	-3.199	-1.4188	-4.0058	-2.7249	-3.5938	-6.1764	-2.0129	-4.4779	-4.5065	-3.8486	-4.9557	-3.998	-2.7953	-3.2736	-2.9061	-2.8758	-3.6238	-3.3285	-3.6495	-3.9798	-3.1827	-2.2988	-3.1758	-3.1134	-4.8202	-5.2497	-5.2087	-3.1885
-14.067	-14.089	-11.999	-17.05	-15.478	-13.374	-13.592	-12.184	-14.9	-12.467	-15.248	-14.018	-17.188	-14.627	-14.134	-16.462	-14.214	-13.648	-15.8	-13.709	-13.291	-18.01	-13.366	-14.343	-13.481	-12.457	-15.9	-15.926	-14.739	-13.605	-13.738	-14.193	-14.684	-15.134	-12.105	-14.985	-12.704	-14.412	-14.127	-17.297	-16.778	-10.726	-14.611	-14.135	-14.117	-14.598	-14.482	-14.211	-13.325	-13.752
-16.139	-14.563	-18.015	-15.197	-11.963	-14.386	-15.437	-12.774	-15.091	-14.906	-13.124	-15.789	-13.559	-13.191	-16.004	-13.046	-14.126	-17.055	-13.933	-15.342	-13.242	-16.4	-15.512	-12.906	-14.851	-14.228	-14.233	-14.964	-16.217	-15.578	-12.86	-13.92	-17.679	-14.967	-14.398	-14.715	-14.006	-14.114	-14.006	-13.714	-14.373	-12.671	-15.221	-12.39	-15.334	-15.689	-13.289	-16.213	-13.305	-14.874
-6.6133	-9.2098	-8.7412	-5.3255	-6.708	-8.9327	-6.8196	-7.0223	-6.3993	-4.7135	-8.7356	-6.4953	-6.7011	-8.0956	-6.8289	-5.4274	-8.3684	-6.6998	-6.4412	-8.8284	-9.0485	-4.9235	-6.1673	-8.1731	-6.6434	-7.4921	-8.5568	-7.6737	-7.8241	-8.9861	-7.1793	-6.8731	-7.5038	-7.9228	-4.6539	-7.0274	-8.387	-6.2674	-7.6789	-6.5636	-7.5433	-9.2681	-8.8245	-7.6809	-11.208	-6.1373	-6.9043	-5.6021	-7.8804	-7.7336
-12.508	-13.656	-15.122	-13.528	-16.178	-14.442	-13.642	-16.243	-16.342	-12.145	-15.51	-15.418	-11.731	-14.157	-13.224	-14.417	-15.567	-11.333	-15.425	-14.536	-13.072	-15.356	-13.204	-14.71	-16.126	-14.87	-14.417	-14.699	-15.582	-16.034	-14.006	-16.248	-13.773	-14.165	-15.26	-15.897	-17.368	-15.287	-14.505	-15.025	-14.608	-14.706	-15.085	-14.759	-13.829	-14.431	-13.623	-15.621	-13.101	-16.749
2.239	-1.1125	-1.3246	-1.5883	-0.61719	0.68298	-2.4789	-0.0049486	-0.91284	0.63056	-2.1361	0.80732	0.1585	-1.6072	1.5168	1.9809	0.86407	2.1906	1.6276	0.18012	-1.8214	-0.72587	1.0746	0.52466	-0.79596	-1.7915	-1.958	0.8348	-1.8117	-3.4168	1.343	-0.77322	1.1286	-2.1654	-0.96376	-0.40125	0.37374	0.2049	-0.056778	-1.9342	0.78654	-1.5098	1.3408	-2.3273	-1.7651	-1.544	-0.23482	-0.02592	0.70922	-0.2111
-11.457	-8.9474	-13.147	-10.491	-11.514	-10.957	-11.914	-10.626	-8.5058	-10.822	-10.897	-10.174	-9.9862	-11.021	-10.28	-10.548	-10.527	-11.132	-13.363	-10.418	-13.346	-9.5562	-11.053	-12.464	-10.054	-9.0548	-12.412	-10.448	-12.156	-11.248	-10.331	-8.8697	-13.126	-10.905	-10.4	-13.095	-12.296	-12.484	-8.938	-11.604	-9.4632	-10.664	-11.163	-9.9068	-11.6	-11.739	-10.759	-9.5232	-8.5306	-9.3602
-19.79	-19.468	-21.591	-19.649	-20.795	-20.166	-18.99	-23.284	-22.155	-21.231	-18.676	-22.538	-17.765	-21.762	-23.204	-20.724	-21.037	-22.433	-20.556	-21.709	-18.891	-20.069	-21.671	-19.992	-19.454	-19.704	-19.409	-22.01	-19.991	-20.041	-21.684	-19.833	-20.218	-20.094	-20.076	-19.663	-20.056	-18.556	-21.543	-19.844	-21.757	-18.842	-18.431	-22.399	-21.618	-21.702	-20.846	-22.093	-21.344	-19.385
-2.2542	-0.945	3.5962	0.73917	-0.52743	1.6519	-2.2694	0.15812	1.2455	0.93746	-2.3716	-0.96726	-1.2808	0.051471	-1.6424	-2.4499	-2.0459	-1.1984	-0.029869	-1.617	1.1339	-0.99029	-0.56489	-0.48691	-1.9316	-0.83723	-1.1441	-2.2049	0.80293	0.14412	0.53024	0.77959	-0.26402	-0.53005	0.50482	0.71917	-0.74397	-0.88424	-0.7053	-0.14875	-1.1367	-0.37153	-0.66583	0.73642	-0.42645	-1.3679	-2.0865	0.1154	1.0353	-2.1516
3.9829	2.5858	3.4513	2.6169	3.1229	2.517	2.787	5.8788	1.9433	1.6893	0.59757	1.0124	3.6658	2.479	2.8327	2.5557	1.5226	4.249	4.6853	3.7473	4.0258	2.0192	3.1074	2.4469	2.589	2.6732	1.2078	2.8298	2.1969	3.0154	2.2766	2.4395	3.6579	3.1407	1.3322	2.0911	0.8539	4.1528	-0.77602	2.0718	2.0543	2.0773	3.9919	2.4703	1.0492	2.5847	1.4887	1.0801	3.438	4.7589
-4.2357	-3.9664	-3.7003	-4.1119	-5.9469	-5.4221	-4.3167	-4.7823	-4.7401	-4.5136	-4.3698	-5.757	-5.8232	-3.7535	-4.1541	-3.5423	-3.9039	-4.9187	-4.3143	-5.0516	-3.8528	-2.4087	-3.2667	-5.6396	-4.7594	-3.2961	-4.5898	-4.8686	-5.2348	-4.1969	-7.3962	-5.5822	-3.801	-4.4389	-3.5994	-1.9812	-5.7863	-4.6456	-6.4977	-3.6482	-4.6397	-4.4511	-4.6726	-4.8493	-6.0278	-4.842	-2.8642	-5.1935	-3.616	-5.1976
-3.7979	-6.1379	-3.0544	-3.6243	-3.1736	-5.8999	-4.9178	-3.5552	-5.0577	-4.2388	-5.3877	-5.286	-4.884	-4.0384	-6.9987	-3.6877	-5.3093	-5.4826	-5.3069	-5.3308	-5.9341	-2.4795	-4.7704	-5.1084	-5.2328	-3.2687	-5.0485	-6.4505	-5.1884	-6.3706	-5.3118	-6.4902	-4.951	-2.3444	-5.5576	-4.0794	-3.5267	-4.2595	-6.0167	-5.2797	-5.2906	-5.3848	-4.6311	-6.0117	-5.7606	-5.9218	-6.2073	-6.7888	-6.3331	-5.0276
-12.402	-8.103	-9.447	-10.712	-9.7853	-9.6812	-10.273	-8.1447	-9.9264	-8.8265	-8.3427	-8.7769	-9.8748	-7.6527	-7.7246	-8.3367	-10.21	-8.8343	-9.2619	-9.9534	-9.6633	-8.9394	-8.1804	-10.851	-8.1241	-9.4712	-9.3461	-9.7444	-7.8736	-8.2687	-8.0747	-8.0005	-10.871	-9.3152	-10.341	-9.9747	-8.1281	-7.9316	-8.5152	-8.8378	-8.5053	-9.1478	-9.2445	-9.4843	-9.3243	-9.4994	-9.5416	-10.83	-8.8885	-8.1479
-10.026	-8.7563	-9.8279	-9.5214	-9.7186	-8.1698	-5.4263	-8.9034	-8.681	-9.1877	-9.7548	-10.857	-9.4103	-9.9099	-10.6	-8.8965	-6.2896	-11.625	-7.9714	-10.271	-7.5647	-9.7366	-8.6128	-9.8762	-7.6283	-9.689	-6.0883	-7.3164	-10.666	-9.2669	-9.0665	-8.2655	-8.3985	-9.5194	-8.4016	-8.4891	-8.8481	-8.6634	-9.7975	-8.0729	-9.975	-7.8635	-8.716	-7.7665	-7.3746	-6.3243	-7.8805	-9.7753	-9.235	-7.7943
-0.54283	1.1802	-1.2519	-0.58337	-2.3398	-0.32153	-1.0575	0.76394	-0.69203	-0.043017	0.69712	-1.1561	-0.36673	0.58104	-1.1584	-2.0913	-0.6348	-1.7007	1.373	-1.905	-2.5308	0.42459	-1.6547	-1.1499	-2.4096	0.33869	0.91225	2.1457	-0.58775	-1.9008	-1.4953	-0.67199	-0.24078	0.61756	-0.62296	-1.5564	-2.2648	-1.225	-1.8665	-0.33492	-1.2638	0.18024	-2.4674	-3.488	-0.37908	-0.19764	-1.6921	1.1354	-1.6984	-1.662
-2.3543	-5.9756	-4.7964	-4.8642	-7.9602	-6.9879	-6.3143	-5.6331	-6.2005	-6.3642	-4.3339	-5.3751	-5.1332	-6.0947	-6.2648	-6.0351	-6.5726	-5.0931	-6.8112	-6.5136	-6.0221	-5.5985	-5.526	-5.0422	-6.6244	-4.8443	-3.9897	-5.6787	-4.8157	-5.6066	-6.1651	-5.0869	-4.6317	-6.0916	-4.7983	-4.4538	-2.7598	-6.5031	-4.6983	-5.6886	-8.2718	-6.1593	-4.2194	-5.039	-4.2584	-6.4388	-6.7015	-6.2232	-5.9587	-5.7428
3.6804	-0.052651	0.35157	0.27791	0.01606	-0.32777	1.2688	0.60254	-1.5318	-1.6421	0.0745	-1.014	1.0808	1.3864	1.6181	1.1349	2.0452	0.18423	1.2247	4.1267	1.7313	0.27608	2.1444	1.5122	2.595	-1.0212	-0.17491	1.618	0.84206	0.047506	0.45667	1.731	2.6132	0.92673	-0.30158	-0.38416	-0.039222	2.5697	0.89378	0.51736	3.7318	1.8438	-0.48049	3.9389	-0.8852	3.038	1.0758	3.3059	-1.5093	1.8531
-2.4028	0.91489	2.1267	-1.2865	-3.5719	-0.36216	-1.4385	0.37618	0.56513	-0.047147	4.2631	1.9203	0.15545	0.35219	2.3235	-1.7584	-1.2879	-1.0952	1.7553	-2.482	-1.0776	-0.37809	0.41206	-1.1243	0.64291	-0.81747	-1.5843	0.76974	2.8035	0.96872	-0.41689	0.27101	-0.016166	-1.2526	1.1555	-0.8206	1.6631	-1.0018	1.2449	-1.4016	1.0742	-0.042261	-0.66594	-0.94999	-0.97175	-0.10941	-1.0222	1.6505	-1.3861	-3.9459
4.3919	3.674	3.4038	5.1679	3.336	3.5411	5.0212	6.7592	1.0676	4.4941	3.0158	3.7157	6.9341	3.9239	5.2637	6.269	3.6204	6.9094	3.9577	3.2039	3.3574	4.9787	5.4584	3.347	4.594	4.4955	4.2827	5.0889	4.7267	4.0757	5.0016	4.1321	4.4941	2.2931	5.0781	4.8148	4.6191	3.2044	3.1781	2.6086	5.0903	4.7042	2.5197	3.9772	5.9364	3.6977	3.7775	3.676	3.6929	2.836
-4.19	-1.9319	-2.0501	-0.37701	-3.948	-3.9106	-1.8532	-3.6876	-4.0502	-2.6553	-2.3733	-1.9894	-1.8134	-2.2315	-3.7813	-3.6848	-2.0921	-3.0774	-1.831	-4.1655	-5.6124	-2.1276	-5.0143	-3.461	-2.8744	-0.57643	-3.155	-1.6476	-1.3851	-0.53749	-1.3745	-2.1075	-3.123	-0.56607	-0.99738	-4.9839	1.2087	-1.6444	-3.4776	-2.4759	-3.4068	-6.538	-0.38947	-3.6655	-0.90211	-0.95086	-1.9189	-1.5054	-3.6648	-0.019071
6.4822	7.266	5.962	4.8699	7.3958	5.5638	7.7293	7.0456	6.4107	6.6037	6.9473	7.2725	7.5836	7.3651	7.828	5.3436	5.2552	5.4245	7.2879	7.6741	6.5292	7.2315	5.686	6.2424	7.3194	5.7661	8.6055	4.358	4.5452	8.8501	9.9958	7.4263	6.976	7.4394	6.8008	7.1836	7.5641	8.1651	6.2377	7.8968	8.3832	7.0928	8.9796	8.9724	5.4045	8.1997	6.2763	6.0997	6.8794	5.7698
-4.2156	-4.3882	-5.9259	-7.0201	-6.5533	-6.5257	-4.474	-6.2016	-4.4494	-5.3499	-4.5585	-6.6033	-5.7559	-4.7809	-6.2889	-5.1905	-6.8649	-5.4869	-4.9441	-6.9331	-5.266	-4.664	-6.715	-3.8338	-5.8126	-3.9193	-6.0389	-4.8944	-4.5744	-3.4151	-6.1207	-6.571	-5.0116	-7.3174	-4.8891	-7.4568	-7.4282	-4.7508	-5.4933	-8.0455	-5.3783	-3.3368	-6.2975	-4.915	-5.3913	-5.8583	-6.9339	-6.6853	-4.9115	-4.7074
-2.0293	-3.3214	-7.1776	-3.6645	-3.0003	-1.1803	-4.8397	-4.4764	-5.4154	-3.7267	-2.7279	-3.0628	-3.1945	-2.7986	-2.0086	-4.2499	-4.632	-4.3502	-4.2898	-3.6559	-1.9581	-1.8518	-5.2127	-3.9157	-4.4732	-4.1535	-2.6451	-4.2697	-4.8002	-3.2961	-3.5883	-1.2305	-5.3169	-3.7731	-3.3905	-4.1931	-4.7267	-1.4869	-4.1088	-4.1726	-3.6228	-4.4574	-2.1731	-4.1112	-2.4781	-4.0339	-3.7551	-1.6636	-4.2674	-1.7039
-2.1611	-6.8463	-7.2695	-4.299	-4.7837	-5.5422	-4.6397	-7.221	-5.5663	-4.5566	-6.491	-4.4055	-6.9369	-5.0485	-6.2619	-6.9231	-6.4851	-6.5218	-7.4934	-6.0929	-5.7456	-5.9607	-7.5668	-7.002	-6.218	-2.5629	-5.1272	-5.3167	-4.6588	-5.8521	-6.4684	-5.1462	-4.5108	-3.1863	-5.152	-6.5307	-5.4703	-5.4891	-6.8731	-5.3935	-2.8715	-6.3595	-8.098	-4.9626	-5.9152	-7.0825	-7.0496	-2.1895	-5.2157	-3.5749
-2.6717	-0.34786	-1.5194	0.013514	0.25096	-1.6148	-2.3879	-2.915	-1.1755	-1.2981	-2.2082	-1.8929	0.66175	-1.4609	-1.7513	-1.7169	-1.4103	-0.41203	-1.5659	-4.6163	-1.7238	-2.4798	1.3018	-2.5925	-0.21579	-1.5715	0.81394	0.4721	-2.3378	-2.5627	-3.1672	-2.5185	-2.3117	-1.4941	-3.1151	0.46137	-1.6048	-0.16776	-4.9306	-1.3382	0.065694	-2.0374	-1.1607	-1.5963	-1.6877	1.0301	-2.1615	-2.5865	-1.4915	1.2609
0.042611	-2.412	-2.6206	-0.76458	-2.5939	-0.14784	-1.994	-1.9303	0.41277	0.042017	-1.275	-0.79626	-0.90599	-2.4494	-3.1033	-1.4987	-2.3182	-0.11067	-2.8425	-2.5643	-2.7535	-2.4175	-1.8475	-1.7528	-1.5316	-1.1897	-1.6386	0.46672	-0.41439	-1.6443	-4.0129	-3.9688	-1.0381	-1.4355	-2.6362	-5.7244	-0.23654	-2.8042	-0.52238	0.4714	-1.0589	-2.1323	-1.2896	-1.4405	0.95677	-1.5716	-0.071077	0.47352	-1.1406	-1.237
-0.7245	-1.0609	-2.3219	-0.83666	-2.4334	-1.0704	0.081027	0.81518	-1.9673	-0.36254	-1.1244	-0.95163	-0.55447	-0.78549	0.80662	-2.605	-0.15815	0.5116	-1.7299	1.1274	-1.0511	0.026879	0.54663	-1.1157	-2.476	-1.0599	-1.6599	-1.2122	-1.3918	-3.9484	-0.6415	0.48629	-0.3695	-1.1609	0.56075	-2.005	-3.8129	-0.89904	-1.7852	-1.3082	0.46746	-1.0339	-1.3965	-2.2672	-2.4354	-0.22399	-1.3664	-0.38165	-3.4751	0.40319
-11.283	-9.5097	-9.967	-14.945	-13.289	-13.008	-14.211	-12.889	-13.049	-12.83	-13.822	-13.863	-13.516	-13.248	-12.599	-10.88	-14.364	-12.837	-11.849	-11.629	-13.263	-14.831	-11.077	-13.386	-11.278	-14.009	-12.276	-13.299	-14.114	-12.978	-12.884	-12.896	-14.22	-13.919	-13.845	-11.798	-13.128	-15.299	-13.516	-12.014	-12.989	-12.349	-12.474	-12.152	-15.312	-13.858	-14.983	-12.736	-14.524	-13.414
-23.226	-21.606	-23.182	-22.748	-24.21	-20.57	-20.624	-21.329	-22.6	-21.887	-21.948	-22.475	-22.103	-23.776	-22.962	-22.964	-18.673	-21.44	-24.07	-21.804	-20.548	-21.742	-22.433	-22.584	-23.357	-22.192	-21.188	-23.193	-22.188	-21.293	-23.568	-21.006	-24.98	-24.321	-20.908	-23.744	-24.165	-22.577	-23.834	-22.352	-22.947	-22.364	-21.023	-20.815	-21.669	-22.94	-20.244	-24.15	-20.475	-23.942
-1.7349	-1.7296	-3.3899	-0.89016	-0.65263	-1.8315	0.79177	-0.88868	0.3304	-1.5317	-1.9676	0.16914	-3.1521	0.61022	1.0598	-2.2123	1.1388	-0.44152	1.152	-2.4786	-2.1268	-2.4091	-1.3451	-0.13538	0.11624	-0.4009	-2.2106	-3.2974	1.2655	-2.9668	-3.0261	-4.9647	-0.412	-0.12359	1.7984	-0.10652	-1.9599	-0.024175	-2.109	-0.52439	0.21811	-1.0387	-4.9612	-1.0112	-1.6944	-1.9445	-1.1479	-0.17684	-3.1309	-2.0777
-1.4648	-1.7283	-3.0156	-3.3112	-1.1309	-1.1955	-2.1276	-0.90118	-0.74307	-0.78068	-0.72474	-0.60036	0.26045	-1.624	-1.5105	-0.81287	-0.63413	0.048584	-0.95798	-2.1604	-2.4111	-0.59384	-2.263	-0.64145	-0.30844	-0.58241	0.096877	-1.9681	-2.7617	-2.5776	-1.9334	1.2404	-1.9688	0.13189	0.11638	-0.54973	-0.21933	-2.0562	-1.5305	-2.2717	-2.2228	-3.063	-0.81347	-2.1152	0.36966	-3.0944	-1.7029	-1.0315	-1.2172	-3.8286
-0.60675	-0.023381	-1.2464	0.4411	0.3031	0.29345	0.22719	-2.8071	0.24797	0.40362	0.81231	-0.83954	-0.42015	1.2965	0.05383	1.2848	-1.0369	-0.06768	-0.88593	-0.60264	0.32748	0.11802	-1.0502	-0.75926	0.084604	0.39298	-0.78725	-0.12795	0.77181	0.26836	-0.030025	-0.40796	-3.7567	-0.28462	0.12197	0.59099	0.88383	0.77398	0.10473	-3.8913	0.63433	-0.52217	-0.052604	-2.0145	-0.88173	-0.88475	0.66276	0.64704	-0.57318	0.2422
-3.1256	-1.6188	-4.4675	-1.4241	-4.7893	-1.5104	-3.8261	-2.2627	-0.44054	-4.2185	-3.3294	-3.3198	-3.3876	-3.2562	-1.5936	-0.69636	-2.2307	-3.0524	-4.1742	-1.0668	-2.6491	-2.8324	-4.805	-2.3469	-2.7379	-1.9725	-2.5554	-1.6347	-3.7517	-2.8807	-3.6964	-6.0056	-3.5516	-1.5548	-0.73041	-1.4273	-1.5356	-1.5398	-3.1648	-4.6423	-1.8141	-1.1019	-4.9108	-5.6239	-2.2674	-4.3643	-2.49	-1.2103	-3.4799	-2.1537
-5.8295	-7.4017	-4.9234	-8.6784	-6.4253	-5.4182	-6.9461	-6.8097	-6.7419	-4.8127	-8.6731	-6.8131	-6.1544	-7.3483	-7.2299	-7.8628	-5.3696	-8.873	-5.2947	-5.1177	-5.7341	-5.9206	-4.6533	-6.5281	-6.0968	-5.8465	-6.9606	-4.3623	-8.3801	-5.3188	-8.3928	-6.8741	-6.3326	-5.8865	-4.7372	-5.8174	-7.2881	-8.4298	-7.7673	-6.8034	-8.0805	-5.2404	-6.8946	-8.6487	-7.2766	-6.2305	-5.9167	-6.5155	-6.1331	-5.3072
-1.9943	-3.3969	-6.1425	-3.6524	-3.9553	-5.7212	-4.2098	-4.8782	-5.2025	-3.5748	-5.3386	-6.2628	-5.1422	-8.3875	-4.5797	-5.3559	-4.1024	-6.7589	-4.7477	-5.4765	-4.4604	-5.7712	-5.8506	-3.9009	-4.1791	-4.2694	-3.0698	-3.2365	-5.5744	-5.9471	-4.0004	-4.5389	-3.4269	-4.4765	-5.1374	-6.5126	-4.4622	-5.1689	-6.1163	-5.2357	-4.4641	-5.8685	-7.0795	-4.0507	-6.0552	-6.2058	-4.3546	-4.6644	-3.2073	-3.2178
-22.095	-20.545	-21.376	-20.486	-22.371	-22.512	-20.22	-21.398	-20.392	-19.452	-20.198	-19.649	-18.876	-23.868	-20.533	-19.855	-21.518	-20.085	-18.677	-21.702	-22.056	-19.605	-20.799	-22.293	-20.177	-20.678	-21.885	-20.952	-21.101	-23.901	-22.189	-18.413	-21.748	-22.008	-19.843	-20.267	-23.074	-21.901	-21.027	-18.954	-21.961	-21.73	-20.097	-21.818	-21.157	-21.87	-19.426	-21.54	-20.85	-20.665
-2.2428	-3.9127	-3.3941	-3.8668	-2.9635	-3.65	-3.7339	-3.1264	-4.3824	-4.3892	-4.7144	-3.9198	-4.0414	-3.5473	-4.9231	-6.7095	-5.0786	-5.514	-4.6194	-3.5258	-3.3739	-3.5239	-6.0192	-2.4342	-5.2625	-5.8093	-3.4857	-5.2062	-4.405	-3.3234	-4.1141	-4.444	-4.4522	-4.1201	-4.3418	-2.507	-2.3827	-2.806	-3.4099	-4.9268	-2.663	-4.0791	-4.5126	-6.123	-4.7538	-5.0649	-4.722	-3.3251	-5.7908	-1.8541
-11.472	-13.658	-12.323	-12.887	-12.948	-10.906	-12.875	-12.845	-12.823	-13.683	-12.295	-13.788	-11.931	-11.14	-13.76	-12.691	-13.716	-13.262	-12.842	-9.8988	-11.591	-13.443	-12.421	-14.335	-12.864	-11.721	-13.903	-13.373	-10.958	-13.253	-11.737	-11.852	-14.726	-12.972	-11.194	-12.792	-13.173	-13.601	-14.49	-12.724	-12.26	-12.69	-13.847	-12.146	-13.487	-12.641	-11.941	-10.316	-16.369	-11.458
7.5072	6.4907	9.2687	6.6664	9.4736	8.0212	8.2916	6.4322	8.5279	7.6197	7.33	8.1502	4.8533	7.7025	7.7097	8.1013	5.7774	8.7857	8.6415	10.257	7.2869	9.6289	9.6781	7.8515	7.9495	8.2254	6.993	7.8892	7.202	4.3476	6.3051	7.2886	7.2996	7.0467	8.3025	7.6129	7.3998	7.7947	7.7631	6.5445	7.23	8.7655	5.725	8.9246	8.4029	9.401	9.9467	9.9608	8.054	7.2407
7.7642	9.2741	10.189	7.0358	5.8578	9.0459	7.8769	10.29	8.0283	8.9627	7.6377	9.7615	8.5125	7.5458	8.6681	8.123	8.7571	7.5993	5.1385	7.7834	9.486	7.0604	6.5665	8.3181	7.6199	9.7503	8.6173	7.9972	8.8238	7.3092	7.7303	6.9354	7.7142	7.4569	6.5364	8.142	7.395	7.1586	7.7547	7.2217	9.3217	7.7535	9.822	8.5833	8.0595	6.0783	7.6482	5.3687	9.7868	7.762
-10.263	-12.386	-10.093	-10.776	-7.3676	-8.0315	-9.3765	-10.394	-7.8219	-8.3162	-8.3719	-9.1693	-9.9483	-8.7729	-9.7652	-9.1705	-7.7919	-8.1097	-9.7997	-9.2457	-8.2369	-11.17	-8.0661	-7.0505	-11.389	-5.982	-9.6536	-9.7888	-7.7467	-9.395	-7.4226	-10.082	-9.3357	-10.996	-8.8971	-11.278	-11.542	-10.097	-8.3124	-8.2985	-8.6366	-10.181	-8.2482	-7.003	-8.4595	-7.1345	-10.098	-9.6737	-7.2931	-10.126
1.4806	1.0714	-1.3928	2.113	1.9228	1.0345	2.0232	-0.79784	1.5564	1.6401	1.0767	1.1787	-2.7836	1.9218	0.80753	1.8282	1.7355	-1.0263	1.3777	0.38467	2.404	1.7098	-1.5711	0.39511	0.75641	1.2851	0.84998	1.9907	-0.74393	1.2711	2.3265	1.9039	2.189	-0.26664	0.34575	-0.20975	1.9041	2.0085	1.9385	0.65479	0.3229	1.285	0.8542	2.9064	1.5934	1.1903	-0.21868	1.7257	0.73131	0.17411
-0.84279	-1.215	-0.29321	0.26438	1.3526	-0.060995	1.4995	-0.12643	2.3991	-0.5628	-0.16715	-3.723	-1.0785	0.31907	0.26418	1.2023	0.96591	-0.095246	0.61732	1.3738	-0.23958	1.9285	2.4783	0.76802	-0.20002	-2.2094	1.0059	2.3401	0.20132	2.0656	0.89588	0.27236	1.4999	-0.54585	0.51432	-1.8558	1.0397	1.7987	1.074	0.14896	0.013979	1.1333	1.1292	-0.42616	0.45255	-0.89491	1.9418	-1.2133	1.0391	0.81942
1.4711	1.404	1.7018	0.41251	-1.9627	1.1519	-1.6342	3.5671	0.73414	-0.19521	-0.40682	1.4714	-1.1921	-0.87397	1.9232	0.46504	-1.9259	-0.59087	3.851	0.082531	1.6638	-0.41917	-0.14747	-0.42467	-1.6582	3.411	-1.7452	0.55005	0.50345	1.4169	1.6809	-1.2657	-0.81314	-0.31573	-0.95179	0.60807	0.94208	-0.086873	2.693	0.88827	0.10368	-1.221	-0.76227	0.23588	-1.2627	-0.28865	1.067	1.9076	1.5733	0.18112
4.8568	3.6209	5.2668	5.8312	3.6508	6.1778	2.7002	2.8494	4.8596	5.0575	3.9604	2.3921	5.9884	5.471	4.6416	2.5678	4.3733	3.3576	3.2006	3.009	5.5114	5.4117	3.5346	5.3235	2.6181	5.9849	3.2855	2.2675	2.3882	5.3817	6.7651	3.2328	1.8604	2.3849	2.06	4.7968	2.3656	4.8874	4.9952	3.8513	2.7425	5.0004	4.5204	5.9019	3.7942	3.6107	2.8509	3.8115	5.4885	2.1564
0.95786	-1.8967	2.8171	0.90894	1.7654	-0.9446	1.7792	1.2977	2.4924	-1.5061	2.5825	1.1433	0.10496	-1.6404	1.7407	-1.5491	0.6389	2.1029	0.40677	-0.97807	-2.5434	-1.9091	0.8151	-0.16409	-0.9463	0.045917	0.68707	0.77826	0.91344	1.3068	1.4606	-2.3787	-1.3338	1.7097	1.4414	0.70348	-0.5389	-0.55582	0.10827	0.24602	0.78188	-1.3921	1.3917	1.0315	0.76183	-0.36703	-3.5425	-0.86244	-0.2411	-1.1917
-5.8263	-6.1107	-4.1056	-4.66	-7.353	-5.56	-4.527	-3.1425	-4.7679	-4.8074	-3.6346	-3.4096	-4.3692	-3.855	-5.4754	-5.9388	-6.1753	-4.4331	-6.0888	-4.3656	-3.3099	-3.9127	-3.3064	-4.2013	-3.4699	-6.604	-3.5912	-5.2897	-4.6077	-2.2043	-5.0598	-2.526	-3.8927	-4.4915	-6.2773	-6.2822	-5.5483	-4.7099	-5.4826	-5.858	-3.1287	-3.5729	-4.2865	-5.0867	-2.5975	-3.3774	-2.5502	-4.8456	-3.5506	-7.2028
-10.123	-10.226	-10.447	-8.5694	-11.272	-9.1408	-7.5481	-9.1232	-6.6948	-9.9539	-9.8407	-6.8516	-9.5926	-8.8115	-10.251	-8.7434	-8.2381	-9.251	-7.896	-9.2736	-11.742	-7.65	-9.2844	-11.782	-7.6763	-10.314	-8.4028	-9.9834	-7.8543	-6.9344	-10.028	-9.885	-8.6012	-9.7038	-9.3036	-9.9136	-11.557	-6.5418	-10.349	-7.0481	-10.517	-8.9127	-8.637	-7.4978	-8.6218	-10.028	-9.1314	-5.9778	-7.8747	-8.2807
0.52926	1.8635	1.409	1.5045	0.44321	2.5683	-1.3162	-0.59929	1.0987	2.2587	-0.11652	1.3557	0.69715	0.22732	2.4977	1.605	0.040303	-0.22907	0.8147	0.43658	0.43905	2.1167	1.8915	1.191	0.18475	-1.2071	-1.2909	2.407	0.14066	-1.33	0.4427	-0.12984	0.82293	-1.3487	2.0371	0.23024	-0.43925	-2.2663	-0.39578	-0.61456	-0.81877	1.6654	-0.74484	1.0771	-1.9165	2.4986	-3.1528	0.57888	1.6368	2.2108
0.99399	1.226	1.7945	1.8963	4.5614	2.7367	-1.5618	0.84052	1.8359	0.6033	0.78246	4.1167	2.0942	3.351	3.3085	1.9993	0.56196	2.7209	0.64395	1.6577	1.7057	0.53222	-0.1489	1.1355	0.71275	2.6972	1.5756	1.7378	0.74191	2.0214	0.90353	0.87848	0.67953	-0.067771	1.2673	1.844	1.5268	3.2103	2.9512	1.6067	0.093822	1.2329	1.0901	-0.00351	1.9834	1.0007	2.3146	2.3425	0.94168	3.1044
-0.64555	-1.5497	0.47147	0.052704	2.4687	-0.53954	-0.49901	-0.42907	1.0227	1.6616	2.9026	1.1561	-0.64109	0.10179	2.2464	-1.0492	1.7443	-0.60246	-0.49142	-0.34172	-1.0244	0.15917	-1.9281	-0.024967	-0.48389	-1.4963	2.3231	-1.5367	-0.9817	-0.16704	-1.177	0.93809	-1.2177	0.23991	-0.52169	1.2307	0.083738	-1.7418	0.72157	0.12238	-1.2805	-2.7612	-1.5038	-1.754	2.6825	-1.4727	0.75324	-0.68832	-0.32346	0.84344
-2.4469	-0.081684	-1.7218	-1.1318	-0.49443	-1.5661	0.84945	-1.6017	-0.44428	-1.9297	0.6324	-0.55315	-0.82363	-0.87866	-1.1196	-1.9472	-0.10297	-0.24929	-1.3281	-0.22393	-1.0662	-2.6392	-0.97696	-1.2351	-1.8485	1.7295	-1.7425	-0.14895	-1.6298	-0.4466	-0.16699	-0.29205	-0.68902	-0.39513	-1.3119	-0.020809	0.57393	0.45099	0.5069	-0.87819	0.70865	-2.8436	-1.3165	-0.95827	-3.2961	-0.67816	-1.7739	-0.50459	0.27246	-0.49005
-4.6073	-3.3958	-4.5728	-4.4996	-3.3581	-4.8623	-3.3249	-2.7032	-5.2032	-4.7479	-3.608	-3.6475	-4.8045	-4.6087	-3.1832	-3.5877	-3.8073	-3.628	-3.8351	-1.9147	-2.0729	-4.9544	-2.7935	-5.2304	-4.6547	-4.177	-4.5789	-5.4985	-3.9081	-4.3948	-3.6612	-2.1123	-1.6851	-4.177	-3.7544	-5.0651	-3.5749	-3.4076	-6.1011	-2.9461	-6.5549	-6.4046	-3.0971	-2.8196	-7.205	-2.1343	-3.4807	-4.6693	-3.4298	-4.5957
5.451	4.484	3.842	6.3981	4.1862	6.1509	2.1176	5.5761	6.1906	5.6178	4.6164	4.764	7.2082	7.5053	4.3051	4.997	5.6275	3.2371	4.7897	4.6604	3.6505	5.1669	5.5156	3.9778	6.4377	5.7976	5.0017	5.6715	6.4438	6.7145	4.6935	5.9299	2.9818	2.9796	4.3232	5.7474	6.8962	4.3385	5.2433	4.1449	4.4793	3.7524	7.2116	3.961	5.5101	5.5496	4.8395	2.3687	6.606	8.3078
-2.5422	-3.2563	-6.5225	-6.1354	-5.43	-5.6957	-5.4806	-6.8261	-4.0739	-4.3419	-5.938	-5.3863	-4.3152	-3.8194	-8.5859	-2.4374	-3.0755	-6.1824	-4.4149	-5.9798	-5.9086	-3.3258	-6.6618	-6.3085	-4.6785	-6.3382	-7.7364	-4.7554	-4.798	-3.6493	-5.7823	-4.9467	-4.9642	-4.4274	-4.5619	-3.6608	-3.0312	-4.6302	-4.1622	-5.9977	-3.0611	-4.3894	-4.5095	-3.7163	-6.4053	-3.9375	-7.0705	-6.9356	-3.1538	-1.1467
-3.8493	-2.1058	-0.81305	-2.6113	-2.5002	-1.3282	-4.2246	-1.1912	-2.1359	-5.4964	0.73092	-1.623	-2.6264	-2.7948	-3.8675	-2.2185	-2.1234	-1.9249	-1.8935	-1.7619	-1.9401	-3.4592	-1.7808	-1.8166	-2.5122	-1.0309	-1.5992	-1.6704	-3.4059	-0.59443	-4.2194	-4.3634	-2.6446	-0.76125	-2.3474	-0.60609	-3.724	-1.133	-4.4119	-2.9129	-3.0747	-0.69703	-3.3267	-1.7545	-2.6818	-1.3308	-3.21	-1.3698	-3.5105	-1.4132
7.827	9.9163	10.494	9.8438	8.8391	7.8509	8.9448	9.1912	9.1856	8.6154	6.9357	8.8006	6.4207	8.0712	8.2217	8.5155	6.788	10.275	7.8748	9.3444	9.1263	9.3987	7.4035	9.7514	7.8484	10.769	7.0877	8.84	10.233	9.2722	6.8731	9.1568	8.5632	7.7313	5.4584	7.877	10.628	10.233	9.3393	10.281	9.8263	8.8533	7.5417	8.518	8.5083	9.2292	8.2211	9.2028	9.326	6.8103
-9.9508	-12.817	-13.735	-11.473	-15.309	-12.783	-11.766	-14.809	-11.943	-10.542	-12.066	-13.428	-12.072	-12.375	-14.977	-12.61	-11.032	-12.657	-13.501	-10.545	-12.557	-12.388	-13.324	-11.579	-13.673	-13.61	-14.559	-12.106	-12.961	-12.69	-13.377	-14.432	-11.717	-12.56	-12.274	-10.033	-13.985	-14.111	-11.917	-10.741	-14.415	-11.4	-12.752	-14.719	-14.143	-15.782	-14.046	-12.945	-10.722	-13.915
-3.9465	-5.2406	-2.8441	-4.4477	-3.5415	-3.7922	-2.8673	-4.49	-4.2498	-3.5847	-3.4697	-4.6606	-5.5577	-3.7833	-3.5983	-3.614	-5.3243	-5.8515	-5.0069	-4.2445	-2.5363	-3.9993	-3.7908	-6.2489	-1.5464	-4.1511	-3.0265	-2.6372	-4.8374	-5.3512	-4.6456	-5.2644	-4.7144	-4.991	-3.5636	-4.0665	-5.4046	-5.1235	-6.096	-2.5859	-5.0539	-6.6585	-3.7807	-4.3197	-5.4606	-4.0819	-5.1631	-4.4045	-6.2335	-4.3118
-3.2492	-1.5676	-2.4187	-1.3043	-1.726	-2.2124	-2.101	-2.9403	-2.8509	-2.3965	-1.6685	-1.1624	-1.1854	-2.0571	-0.18414	-4.7468	-4.4232	-1.6756	-1.6785	-0.52855	-0.31714	-1.0594	0.22234	-2.6402	-3.5338	-1.1556	-2.7022	-1.3178	-0.76688	0.0654	-2.7859	-0.86707	-2.606	-5.6804	-4.2141	-2.4865	-3.8636	-2.8931	-3.6476	-1.6524	0.045024	-1.9984	-2.9396	-2.7619	-1.4765	-1.6514	-0.78598	-2.409	-2.7169	-0.32723
-3.5004	-3.1033	-3.1562	-1.6715	-2.8807	-4.5426	-3.1932	-0.4195	-3.3673	-1.2169	-1.3601	-3.4891	-3.1431	-3.8681	-2.8975	-2.506	-1.894	-3.3349	-1.8462	-3.4065	-3.3462	-2.4859	-2.8112	-1.261	-0.50747	-2.7653	-3.5706	-0.89305	-2.1539	-2.5258	-0.75908	-0.69161	-0.55123	-1.6714	-3.2061	-2.4191	-2.0555	-2.5701	-1.2421	-1.7809	-1.584	-3.6034	-3.7233	-2.8105	-0.16845	1.0567	-3.1911	-3.8427	-3.8582	-3.7886
-8.5909	-10.28	-9.4683	-9.6998	-9.0047	-9.5648	-10.723	-10.246	-11.06	-9.5789	-10.056	-7.8902	-10.289	-8.9501	-9.9207	-8.9152	-9.2961	-8.5738	-7.9517	-9.8785	-9.4529	-9.4527	-7.9057	-11.258	-9.6971	-8.9234	-8.9244	-9.4474	-11.158	-10.783	-9.9395	-9.6247	-9.3996	-9.5628	-9.8516	-9.5067	-7.296	-10.087	-8.6399	-9.9252	-12.364	-9.7469	-8.4679	-7.3186	-7.1569	-8.0654	-9.3527	-8.0451	-10.909	-8.4459
-0.21292	-0.11376	-2.0527	-1.2983	-1.9376	0.35015	1.9853	-0.17586	-0.87123	-0.32098	-1.2068	-0.41816	-1.5146	-0.87626	-1.2266	0.23609	0.30743	-0.1568	-1.8111	-1.6731	0.20629	0.48873	-1.5858	-0.96662	-0.44202	-2.3698	1.961	-1.691	-1.1193	-1.6131	-0.38646	-0.91966	-1.1642	-0.63778	-0.18613	-3.1535	-3.9237	0.15328	-0.97746	-1.3244	-0.46454	1.1125	-1.9704	-3.2197	1.6562	0.0021884	-0.69101	0.053835	-2.5171	-1.0107
7.1872	6.8432	4.0764	5.6076	5.9126	5.3734	5.2484	4.4838	5.3948	5.2717	6.2953	5.9075	4.251	6.8025	6.2678	6.4527	5.435	6.0608	4.2442	4.6468	6.0807	6.0182	6.7135	6.3654	6.0101	7.7731	4.7869	3.9847	8.3627	5.2556	4.7087	4.9035	4.4751	4.7352	5.5028	5.4375	4.7154	6.9329	5.1328	5.1807	6.1173	6.6362	5.7862	8.5945	7.4715	6.8475	6.9206	7.0814	4.6082	4.8245
-0.44284	-3.8165	-2.2041	-3.8199	-2.2971	-2.8196	-0.64552	-4.1426	-2.5293	-2.7309	-4.018	-1.9781	-2.5911	-5.0873	-2.4177	-1.1207	-1.5932	-1.2717	-2.3278	-2.7082	-2.6237	-2.0711	-2.2931	-3.6898	-1.9695	-4.7615	-3.602	-4.4572	-4.6703	-2.1799	-2.7358	-2.6075	-2.3583	-2.9534	-2.874	-1.1804	-4.2195	-0.8591	-3.7221	0.060333	-3.0085	-1.6029	-3.9849	0.58172	-2.6599	-4.2626	-3.1077	-3.5087	-2.1404	-2.9433
-12.205	-13.298	-9.8777	-14.227	-13.213	-12.562	-11.616	-12.483	-13.469	-12.637	-11.159	-12.705	-12.492	-10.668	-11.503	-13.812	-11.642	-13.757	-10.379	-13.247	-13.111	-13.825	-12.317	-14.915	-13.333	-13.723	-12.343	-13.491	-12.482	-12.594	-12.602	-13.589	-13.588	-13.309	-12.285	-14.599	-14.205	-12.841	-11.037	-13.951	-14.24	-12.918	-13.241	-12.922	-14.968	-13.509	-12.482	-13.728	-11.823	-11.765
-1.2874	-0.43148	-1.9809	0.635	-0.18307	-0.78428	-1.3794	1.78	1.3653	0.50135	-1.8493	1.7981	-0.36777	0.50187	0.50102	-1.3266	-0.094434	-0.97049	0.062442	0.20932	2.4523	-1.4971	-1.6803	1.2849	-1.6606	0.57298	0.3491	-0.66382	-2.1011	-1.7899	1.7885	1.027	-3.2149	-0.076262	0.074085	1.284	-0.54632	1.0421	0.11	-0.63922	-0.50797	-0.34321	-1.4763	1.9543	-0.67082	1.1317	0.72228	0.41534	-0.72853	-1.1287
-24.374	-22.273	-21.48	-21.613	-23.136	-22.234	-21.323	-22.375	-23.93	-23.129	-21.861	-21.569	-20.975	-20.836	-22.083	-21.515	-24.039	-23.43	-23.18	-22.125	-19.803	-23.576	-20.722	-23.429	-22.231	-21.403	-21.994	-23.829	-22.297	-22.76	-20.969	-22.218	-20.614	-21.347	-22.655	-20.789	-23.762	-24.242	-19.571	-24.085	-19.048	-22.717	-22.455	-22.561	-20.571	-24.051	-21.46	-21.887	-21.159	-25.398
-11.357	-7.4077	-9.4025	-10.305	-9.1291	-8.2416	-10.319	-8.88	-9.1897	-9.9422	-8.5962	-12.795	-9.1526	-10.55	-10.556	-9.2006	-10.158	-12.2	-10.664	-12.707	-9.4345	-9.8754	-9.7186	-11.412	-10.009	-11.338	-9.322	-10.429	-6.9932	-10.581	-9.2519	-10.438	-9.4933	-9.6987	-9.7774	-8.7345	-10.627	-9.5887	-11.414	-9.8751	-9.7532	-10.109	-11.197	-11.16	-11.251	-10.037	-9.2239	-9.3722	-8.0433	-11.058
8.9824	9.204	8.2287	7.4058	8.7718	8.0577	7.4199	7.4652	9.1079	7.3108	5.4725	10.664	7.1748	12.722	7.8548	8.8918	6.2025	9.379	9.9585	10.031	9.0202	11.088	6.4397	9.7856	10.077	9.9959	8.961	9.3474	8.7277	9.1563	8.9478	8.033	9.5769	9.0776	7.6688	8.6262	8.533	10.325	9.1054	9.0015	9.1561	6.7524	7.5961	9.4583	8.3525	7.4431	8.0402	8.1663	9.5436	10.637
0.10713	-1.0863	-3.2819	0.60546	-0.91433	-2.3569	0.055897	-3.1347	0.12524	1.2193	0.8767	-0.87151	-3.5035	1.7316	-0.51623	-1.3236	-1.455	2.1183	-1.3419	0.079398	-2.3589	-1.9506	-1.1998	-3.0283	0.29678	0.10303	0.39139	-0.71599	-1.1707	-1.5703	-3.2975	-0.52075	-0.72454	0.19039	0.90275	0.80773	-1.9646	0.90431	0.195	0.010557	-0.71341	0.23339	-2.57	0.38742	-0.11808	-1.547	-0.059817	-0.32059	0.37564	-1.2981
0.59215	1.8309	1.5093	-1.039	2.1798	0.66622	1.7136	0.29514	-2.0432	-0.49722	1.0642	-0.58863	-1.5153	-0.52121	0.99709	-1.1252	-0.42028	1.7471	-0.11401	2.3537	1.1925	1.0693	0.84842	0.86905	0.97252	-0.92695	0.15318	-0.64998	0.78819	2.4859	0.83361	0.75663	-0.27817	-0.56246	1.8204	-0.076765	0.65273	2.1322	-1.3549	1.6159	0.26075	-1.4531	2.4964	-2.4661	2.1853	2.5556	1.0779	1.0411	-0.91178	-1.0819
-0.43891	1.7785	2.3733	2.2147	2.2075	1.311	1.2278	0.85242	-0.96625	1.9604	1.8906	1.9372	0.77458	1.3745	0.75027	1.3569	2.255	1.4001	1.8982	-0.38077	2.3049	1.0044	1.3867	1.002	-0.23054	2.5206	1.4323	3.7054	1.758	1.963	0.94698	0.53901	1.8353	0.87503	2.895	1.7675	2.0675	1.3119	3.7284	0.6919	1.7582	0.53487	0.94607	-0.99593	1.1225	4.4079	1.7637	2.5343	0.53789	0.4795
7.6644	10.465	7.6321	8.2468	7.9134	5.9037	8.0308	6.6294	8.0749	6.8925	7.7922	8.1182	9.224	7.3265	7.2961	6.4402	9.5098	7.9931	9.4625	11.055	10.496	8.4923	7.3888	8.656	7.5238	10.195	8.095	7.7769	8.859	7.4946	5.8241	8.7385	8.756	6.6082	8.3955	7.584	7.4023	7.1618	10.375	9.2307	8.8692	9.6015	8.2425	7.6386	7.7896	5.676	8.6149	8.5811	7.6791	10.184
-4.2891	-4.5061	-5.5353	-5.5696	-4.9792	-6.5835	-3.5012	-7.1255	-3.9182	-4.8498	-2.0927	-5.7966	-3.9358	-3.2677	-5.7364	-5.1743	-4.4553	-5.8641	-4.2265	-5.4934	-6.6852	-4.8156	-5.1889	-6.6209	-3.6685	-5.9866	-4.4361	-3.0527	-4.8623	-3.3374	-3.7943	-3.0219	-5.4713	-5.1709	-3.5361	-4.0028	-6.5347	-4.4347	-4.2661	-4.8741	-3.7444	-4.4719	-6.2401	-3.5482	-4.6849	-3.0074	-4.0106	-5.3818	-5.3639	-6.0485
-10.071	-11.104	-11.003	-9.461	-10.189	-10.818	-11.249	-11.722	-13.174	-8.5514	-13.221	-11.778	-10.657	-11.919	-9.1541	-9.8152	-8.8063	-10.615	-9.6159	-9.7392	-11.096	-9.9312	-9.0944	-12.255	-8.065	-13.375	-8.2166	-10.057	-11.383	-9.3714	-9.1496	-11.718	-8.8905	-10.918	-9.8869	-11.648	-8.8783	-10.499	-10.506	-10.489	-11.292	-12.064	-10.711	-11.18	-11.032	-9.2275	-12.158	-10.426	-10.291	-11.761
-5.6826	-3.8839	-4.9652	-7.1738	-5.5675	-6.098	-2.1847	-4.9295	-5.1978	-4.4326	-6.3716	-5.3921	-7.2492	-4.9097	-4.6147	-6.5987	-5.2498	-5.0388	-4.8357	-3.6197	-3.5823	-4.4001	-8.3691	-6.5015	-6.1806	-3.8649	-4.3432	-5.6465	-4.7481	-5.4034	-5.4075	-6.8738	-4.2192	-3.4741	-6.5826	-3.8318	-3.4992	-3.9907	-4.8009	-4.4437	-6.2175	-5.8671	-4.3166	-5.7504	-3.3163	-3.7188	-7.2357	-4.5383	-5.0151	-3.7118
-2.3276	-4.0221	-3.2254	-0.62952	-1.8753	-3.8725	-1.5364	-1.9682	-3.2843	-3.7691	-3.6884	-4.004	-1.3314	-3.1417	-1.0001	-2.7074	-3.5714	-1.8456	-2.9813	-2.9944	-3.3803	-1.9291	-4.3923	-3.6915	-0.37993	-0.20457	-3.3864	-1.1886	-2.6366	-3.3592	-3.5523	-2.7459	-2.0034	-3.9379	-1.1323	-2.34	-3.1956	-3.6904	-2.8918	0.14187	-4.0035	-2.2646	-3.7338	-3.1236	-2.9657	-1.4355	-2.4179	-3.5912	-3.2922	-3.122
0.76895	1.3392	2.6222	2.617	3.991	1.8179	1.6608	2.8388	1.1552	0.28867	1.5596	1.8489	3.2366	1.1803	4.1087	0.82775	3.1605	0.74384	-1.1149	1.9727	2.1585	-0.17577	1.7833	1.208	2.0735	3.038	0.60051	1.8345	3.4721	1.6019	1.9439	1.5898	0.79721	-0.91582	0.21639	-0.51623	3.6979	0.019519	0.98146	0.68268	0.13342	3.1255	1.8262	3.1836	3.8243	-0.25952	1.0591	0.041332	1.1981	0.91433
-2.1549	-2.6792	-1.7949	-4.3149	-2.0127	-3.9459	-2.9127	-4.0881	-3.1307	-3.849	-0.85634	-4.7642	-2.6394	-3.4601	-3.8758	-3.5828	-2.81	-3.7448	-3.484	-3.555	-4.2029	-2.9216	-4.6161	-2.356	-3.1657	-3.3231	-2.078	-3.9405	-3.8048	-1.6548	-3.8689	-1.9182	-2.1559	-1.8924	-3.7761	-3.5979	-1.4927	-3.0065	-4.1863	-5.1994	-4.3174	-4.0204	-2.4102	-4.4439	-3.3421	-3.0678	-4.066	-5.1825	-5.4564	-5.1341
-1.8207	-5.5103	-1.6671	-4.1385	-1.9865	-1.1725	-1.9787	-4.3527	-2.7307	-4.8694	-5.0451	-1.2627	-2.569	-0.44142	-6.4973	-2.1681	-4.5384	-5.4783	-1.8652	-4.9588	-3.0203	-3.3917	-1.4894	-3.2321	-4.2863	-2.4246	-3.649	-1.4407	-4.7183	-3.3277	-3.0775	-1.6248	-3.4704	-2.7727	0.23613	-3.1746	-3.7044	-6.338	-4.2946	-1.6503	-3.355	-3.3441	-2.5752	-3.1428	-2.5491	-4.3631	-2.39	-5.0154	-2.6052	-5.3376
-22.547	-22.141	-22.462	-22.426	-21.055	-19.639	-23.415	-20.402	-22.024	-20.359	-22.751	-20.566	-21.753	-20.384	-21.828	-22.146	-23.165	-21.92	-20.594	-22.781	-22.016	-22.639	-20.662	-20.504	-19.351	-20.592	-22.498	-21.884	-21.452	-24.031	-22.55	-20.882	-19.755	-22.733	-21.585	-21.14	-20.836	-22.569	-22.023	-20.218	-18.884	-22.329	-25.488	-24.497	-22.129	-22.055	-20.988	-21.921	-21.044	-22.088
-3.1062	-3.0197	-3.592	-2.7273	-1.7803	-3.5013	-1.7771	-3.6645	-4.0538	-4.2445	-4.4413	-1.4149	-0.7859	-3.0697	-2.0287	-2.9025	-2.8818	-0.57157	-1.6538	-2.9446	-4.5134	-3.6774	-4.0095	-1.2667	-3.1471	-4.3146	-2.1435	-2.3392	-3.1064	-1.4172	-1.7631	-4.6032	-1.4196	0.12312	-5.3206	-0.42272	-4.7341	-2.2833	-1.41	-3.4387	-1.256	-1.0465	-1.9682	-2.8772	-5.517	-2.2776	-4.8815	-0.4457	-1.3939	-0.72311
-11.986	-13.74	-9.7303	-14.536	-13.345	-12.687	-13.864	-11.768	-13.006	-15.272	-14.163	-13.401	-12.325	-13.162	-12.084	-16.384	-11.86	-14.691	-14.286	-14.125	-13.348	-14.153	-13.511	-16.381	-13.425	-12.971	-11.382	-14.611	-14.383	-11.625	-11.468	-13.211	-11.888	-10.779	-12.381	-12.542	-14.318	-13.41	-14.253	-14.117	-13.523	-13.496	-11.322	-13.074	-10.703	-13.703	-12.423	-11.549	-12.648	-13.774
-12.991	-11.569	-11.582	-11.176	-12.17	-13.081	-11.866	-12.55	-10.531	-12.018	-10.831	-12.359	-11.401	-11.743	-12.184	-12.273	-13.294	-9.3205	-9.7226	-10.571	-16.3	-13.127	-9.0829	-12.751	-11.508	-11.705	-10.415	-11.832	-12.484	-13.08	-11.423	-13.566	-13.344	-9.2291	-12.438	-11.432	-11.506	-10.387	-10.593	-10.106	-11.157	-12.436	-12.987	-14.237	-11.192	-13.919	-14.841	-10.406	-10.026	-10.414
-6.2971	-7.6871	-9.8193	-7.8539	-8.0969	-7.7972	-8.6159	-5.7621	-7.6193	-5.4107	-9.4836	-9.5005	-9.236	-8.03	-8.0783	-8.6747	-7.3733	-5.3745	-8.5754	-8.108	-8.2247	-8.8727	-8.0997	-8.104	-6.0976	-6.1526	-7.4798	-5.6258	-8.278	-8.6622	-7.4054	-7.8002	-8.9863	-8.4932	-7.3093	-7.134	-10.732	-6.305	-6.7668	-6.5148	-8.4678	-7.7119	-10.312	-8.1831	-6.0697	-8.9663	-7.9638	-6.7751	-7.4248	-6.4222
-11.492	-11.201	-10.217	-10.58	-11.869	-12.332	-10.309	-12.157	-10.838	-10.342	-9.2541	-9.9735	-12.744	-10.581	-10.842	-10.988	-10.784	-9.6038	-12.374	-10.744	-10.953	-10.414	-7.881	-9.3478	-9.9142	-11.652	-10.61	-7.5744	-12.015	-9.1115	-10.42	-11.554	-13.875	-10.66	-9.9209	-11.031	-10.979	-11.981	-10.434	-8.4362	-11.886	-11.481	-12.339	-11.918	-11.413	-9.5072	-12.072	-10.183	-9.9754	-10.042
-13.255	-14.381	-11.876	-11.57	-12.181	-14.433	-14.008	-12.723	-14.51	-13.885	-11.977	-10.892	-15.27	-12.999	-15.418	-12.586	-13.832	-13.392	-13.606	-11.439	-12.751	-12.979	-13.465	-13.06	-12.022	-12.641	-11.976	-14.92	-11.059	-13.109	-13.331	-10.826	-15.193	-14.62	-13.539	-13.23	-13.296	-13.095	-13.214	-15.434	-12.934	-11.949	-11.576	-13.586	-13.384	-14.317	-13.407	-12.422	-13.433	-10.976
0.62425	-0.028357	0.35681	-0.42373	1.96	0.22133	1.65	-1.7407	-0.68919	0.78391	0.38118	-0.12518	-0.15882	2.65	2.4103	-0.99697	-1.7611	-0.23302	-2.972	0.48129	2.4805	-0.14079	1.5762	-1.2423	0.96878	-0.97712	0.24342	-1.5286	0.8535	-0.32871	-2.4341	-1.1642	2.5152	-1.6842	-2.8619	-1.4946	1.6228	0.9368	1.2956	1.0254	-0.54506	-0.49838	-0.36167	-0.1594	2.011	2.0779	0.95005	0.36976	0.45195	-1.716
-2.4558	-0.50705	-4.2667	-3.0383	-1.5419	-1.9897	-3.2594	-1.4569	-1.2918	-2.0738	-2.5879	-3.1322	-2.9459	-1.972	-0.5784	-2.7832	-1.701	-1.1653	-3.2374	-1.3699	-4.352	-1.3663	-1.1044	-1.9108	-2.3963	-1.6986	-0.52891	-4.1526	-1.8974	-2.147	-3.5024	-1.8217	-2.9023	-3.0477	-1.5695	0.39795	-3.492	-2.1286	-0.12662	-2.9325	-0.88824	-3.4769	-0.88219	-5.3355	-1.9762	-4.7359	-3.1623	-3.1043	-1.9833	-2.201
-3.4895	-3.3295	-4.3751	-3.0267	-5.2682	-4.1114	-5.6887	-2.4766	-3.7205	-5.8038	-2.2444	-4.1167	-5.5623	-2.1258	-3.9782	-3.2405	-3.0416	-2.4463	-4.5881	-3.8597	-2.9612	-4.474	-2.9873	-2.8482	-5.9532	-2.2452	-2.1989	-1.4545	-4.153	-1.3754	-3.4331	-4.7746	-3.3509	-2.8225	-3.3972	-4.5591	-3.5244	-1.8667	-4.3251	-3.5663	-4.5393	-3.3052	-2.6262	-2.9217	-4.6172	-3.349	-2.052	-2.4675	-6.3475	-2.6788
-3.8335	-3.2159	-0.89631	-2.1916	-2.977	-3.1765	-3.7009	-2.7871	-3.1185	-2.5464	-3.8552	-0.38886	-3.4776	-1.4047	-2.9791	-2.1559	-1.5571	-0.021095	-1.8236	-2.6785	0.053417	-3.7589	-2.62	-3.2656	-2.5047	-2.3757	-3.1377	-3.6092	-1.8363	-0.084527	-3.3142	-0.61604	-3.09	-3.9837	-1.7885	-3.7244	-2.8327	-2.3485	-1.9343	-2.2287	-2.6408	-3.7029	-3.1291	-1.5757	-4.3811	-3.2799	-4.0421	-1.9927	-4.9534	-1.2641
-7.7402	-6.8459	-9.2238	-10.521	-8.5564	-7.6913	-7.6486	-8.1891	-10.095	-8.5101	-8.667	-8.913	-10.099	-10.314	-9.1137	-7.9633	-8.4608	-6.5289	-9.3846	-9.2113	-7.1843	-8.7546	-9.0736	-8.9189	-9.001	-8.5702	-11.301	-9.8854	-10.249	-7.6266	-9.0836	-8.8162	-9.707	-7.994	-9.5948	-7.6229	-10.525	-10.436	-9.3742	-12.13	-9.2783	-8.3286	-8.9561	-8.4015	-8.288	-9.6621	-7.4715	-6.165	-7.0157	-8.2322
3.146	2.0641	0.59706	0.14159	2.131	2.1006	-0.42038	0.32836	2.1694	0.36413	-0.29458	0.77939	2.5191	-0.023021	0.71939	1.5588	1.2977	-0.83612	1.1275	-0.97646	0.35629	0.26537	1.406	2.7188	0.30444	1.8134	2.9022	1.4058	1.5219	-0.66231	1.2718	5.162	2.6819	0.21892	-0.99248	-0.15109	0.301	-0.58387	-0.66127	0.55231	1.4966	-0.31745	1.3824	1.7987	3.8353	2.2306	3.6504	2.296	0.39897	1.2465
-2.3505	-0.69776	-4.4464	-1.7889	-1.7501	-1.2753	-3.8302	-0.90016	-2.2665	-3.5846	-4.4549	-3.2691	-1.3981	-2.9047	-3.071	-3.7656	-2.6467	0.94197	-0.89643	-2.102	-1.8118	-0.75772	-1.8416	-4.225	-2.7184	-0.91504	-2.1067	-1.9757	-0.89211	-1.8036	-2.0467	-2.567	-1.6273	-1.2836	-4.5365	0.022257	-0.48291	-1.7225	-1.6958	-3.1305	0.7158	-1.7053	-4.6258	-2.457	-1.6664	-0.71393	-1.2127	-3.3011	-4.6843	-4.7791
-11.454	-8.4083	-11.523	-11.334	-11.984	-10.929	-11.693	-10.873	-10.738	-10.933	-10.141	-10.964	-10.704	-9.6759	-11.656	-11.205	-10.113	-13.207	-13.213	-13.399	-11.752	-9.9213	-11.892	-11.869	-11.913	-8.7607	-11.036	-11.57	-10.115	-11.305	-10.196	-11.644	-8.2157	-12.28	-8.5035	-8.8285	-9.8409	-9.6752	-9.4603	-11.485	-12.09	-11.473	-9.9897	-10.933	-9.0374	-12.204	-11.832	-10.67	-9.473	-10.065
3.9321	1.6887	4.6963	6.1349	5.9194	5.0893	3.5804	7.6278	3.8262	3.6185	1.9705	3.2676	4.8822	4.5358	3.713	2.3287	3.2692	2.8276	4.3765	3.739	4.805	3.0991	5.6753	3.991	3.2659	5.4188	5.9139	4.4265	3.7991	2.8849	3.5306	4.1432	5.7513	5.4193	4.4186	5.5335	7.1534	3.5761	3.2964	5.0885	3.715	3.9046	4.4941	5.7641	6.6835	3.6928	5.953	4.7468	3.2704	4.1815
5.4457	5.2012	4.7747	3.571	3.3079	5.263	8.1444	4.4946	6.7306	4.1444	6.5675	3.9493	6.6027	4.91	6.7968	4.7453	4.7772	3.1258	4.727	7.1952	4.2828	4.2582	4.3539	2.9557	5.1062	5.7721	4.4307	4.5162	5.6334	4.707	4.8103	3.9499	6.4411	6.5085	4.3604	4.4837	9.5082	4.8246	7.669	4.7941	4.1749	5.2932	3.2511	4.4569	3.5786	4.4052	5.164	4.9848	5.575	5.2712
0.096588	1.2531	0.36918	4.6283	-2.241	1.3888	2.7996	-0.29942	2.7189	-1.3203	0.95669	1.5506	2.2652	1.5514	3.5183	-0.28101	2.97	4.09	-0.42318	1.2948	1.116	1.2199	-0.3172	0.22225	2.8847	0.46731	1.6303	1.2292	3.1725	3.7267	2.3411	1.9658	2.1535	1.5815	1.5297	0.52765	0.93464	2.1923	2.1543	2.7592	0.32014	1.0342	3.2755	3.1905	2.3023	3.9936	2.0976	2.3358	2.9368	1.5358
-0.0842	1.4967	-1.215	-1.7193	-0.51904	-0.35262	0.25159	0.82058	-3.2344	0.021706	-1.0297	0.8841	-0.46597	-3.6773	0.69216	-0.33425	-0.11008	-1.0917	-0.5801	2.2323	0.96314	0.69516	-3.2204	-1.2764	0.34537	1.6587	-0.90398	1.4391	-0.16496	-1.4617	-2.0933	-0.91643	-0.37567	3.017	2.8445	-0.75441	-0.89991	-1.3379	-0.42488	-1.1406	0.21679	2.0441	-0.66337	-0.25471	-0.44247	0.52065	-0.64729	0.51603	-0.57987	1.5211
-12.355	-13.587	-12.866	-12.019	-13.125	-12.36	-9.0696	-9.7688	-13.942	-14.812	-13.807	-12.642	-11.362	-15.953	-13.934	-12.888	-12.875	-12.31	-13.573	-12.688	-11.135	-13.411	-13.367	-12.105	-10.848	-9.8397	-11.466	-10.159	-12.166	-13.67	-11.504	-14.523	-11.653	-10.826	-12.683	-11.546	-12.396	-13.983	-12.322	-11.518	-11.051	-11.571	-13.54	-13.079	-12.254	-11.32	-12.877	-13.079	-12.046	-12.691
-4.8201	-2.6576	-5.4003	-2.8084	-3.9808	-6.7184	-3.0175	-5.5597	-6.0165	-5.0466	-3.2748	-3.7855	-3.4788	-6.8599	-6.042	-7.146	-6.8536	-4.2814	-4.1936	-5.1646	-2.9288	-3.3377	-4.3435	-5.5088	-6.3284	-5.3507	-6.1269	-5.0993	-4.7779	-3.4559	-6.72	-4.5581	-5.1355	-5.8199	-3.3886	-5.6592	-4.9664	-5.0853	-4.3987	-5.36	-7.3269	-7.4797	-5.2946	-5.2157	-4.8937	-3.6179	-3.8205	-2.978	-6.4291	-7.2216
-5.3383	-5.4288	-4.0489	-3.348	-1.6162	-5.871	-2.989	-3.2515	-3.9474	-5.0169	-5.4571	-5.026	-5.7231	-4.9682	-5.7658	-3.9127	-8.0461	-2.061	-2.5311	-4.7767	-2.9684	-3.7817	-0.84483	-3.8734	-4.6359	-4.972	-5.2682	-3.4373	-6.3019	-5.6648	-4.3301	-3.115	-4.8187	-4.1143	-4.8135	-8.6862	-6.4206	-2.7922	-2.2263	-3.7077	-6.3303	-3.4155	-4.3029	-6.7215	-5.3776	-4.8098	-4.7612	-5.2032	-4.7148	-5.2613
-2.8052	-2.7279	-5.7976	-4.8414	-4.9211	-6.1256	-7.0373	-3.7918	-6.9729	-2.4337	-3.5276	-4.7085	-2.6634	-3.6718	-3.1016	-3.4044	-4.2043	-3.4727	-4.3253	-4.4713	-4.4357	-7.3291	-2.3718	-4.5771	-2.1127	-5.1693	-3.4759	-5.1818	-4.3145	-3.8888	-7.6586	-3.1848	-3.536	-2.8397	-4.8686	-6.1199	-4.1144	-5.2689	-3.1911	-2.7476	-4.1212	-4.2426	-5.0155	-2.7873	-5.1268	-3.2424	-4.4149	-3.958	-2.168	-5.1999
-3.3365	-1.1553	0.68982	0.69392	-2.9915	-1.7631	-1.2893	0.46951	-2.2441	-2.4986	-2.2908	-1.4169	-3.7836	-2.1657	-0.21815	-1.6077	1.2659	-1.1701	-0.30162	-2.7944	-2.782	-1.5726	-0.85826	-0.85771	-2.0975	-3.2577	-0.42397	-1.6527	-0.4296	-2.0445	-2.1236	-1.7861	-2.2801	-0.28527	0.53523	-1.061	-3.3528	-0.46905	-2.4524	-1.4346	-0.77839	-3.3857	-0.40126	-4.0649	-3.173	-1.6706	-3.4519	-1.2211	-2.4666	-0.97299
-7.6972	-9.363	-7.9137	-10.008	-9.368	-9.0448	-7.4024	-7.0917	-10.676	-9.5481	-9.7649	-13.26	-11.342	-8.0199	-11.099	-8.6129	-10.409	-9.9726	-9.6503	-9.9826	-10.15	-8.3219	-8.7473	-8.7721	-9.1928	-10.619	-10.305	-11.96	-9.2739	-11.315	-9.3203	-8.9412	-8.1602	-11.006	-8.0771	-10.878	-9.5987	-7.5989	-9.3659	-9.0502	-8.4215	-12.771	-9.3348	-9.9112	-10.483	-8.5272	-9.9654	-11.668	-8.0505	-7.2863
-15.099	-11.578	-13.141	-11.464	-14.62	-14.074	-12.95	-13.966	-14.276	-15.161	-12.418	-12.187	-12.577	-12.239	-10.09	-11.38	-13.706	-14.426	-13.97	-12.509	-14.204	-9.9873	-14.218	-13.664	-13.495	-13.571	-14.083	-15.174	-15.917	-10.481	-12.666	-13.493	-12.806	-13.81	-11.918	-14.33	-14.993	-13.92	-13.4	-17.384	-13.476	-12.016	-11.932	-13.081	-10.354	-12.661	-13.474	-15.584	-13.196	-14.397
1.8131	-0.59856	-0.16078	-1.2618	0.3436	-0.057343	0.48637	1.1509	-0.73902	-0.38803	0.38947	-0.61862	-0.80212	1.7632	1.0273	2.8896	-1.0741	1.2319	0.44777	2.1241	-0.083088	1.3043	0.51198	2.9767	1.017	0.21799	-1.6752	1.0994	0.97608	0.96215	-0.081783	2.1959	-1.8169	0.58891	0.99596	-1.7357	-0.86264	1.4893	-1.3771	0.81537	-0.039898	-1.2923	0.53643	0.19852	1.8893	-0.12535	1.2964	1.9342	3.6228	-1.2457
-16.501	-13.651	-13.773	-12.599	-15.305	-13.69	-14.96	-14.362	-14.726	-13.738	-14.836	-14.815	-14.376	-10.672	-14.327	-14.836	-15.698	-12.704	-11.489	-13.193	-14.036	-13.982	-12.517	-13.959	-10.579	-14.685	-13.118	-14.836	-14.756	-14.726	-11.556	-14.387	-15.106	-12.905	-11.98	-12.842	-14.27	-12.788	-11.524	-16.307	-13.915	-12.661	-16.129	-15.46	-15.274	-13.703	-14.317	-14.638	-14.952	-13.142
0.70528	-2.066	-2.3403	-0.39713	0.031134	-2.0206	-0.98228	-0.84761	-1.2792	-0.021217	0.78462	1.5948	-1.5491	-0.37742	-0.055413	1.3677	-0.80393	1.3951	0.99343	0.5041	-1.8001	0.3167	-1.4639	-1.2164	-1.2503	0.99114	-1.3563	-1.8614	-0.13056	-1.917	-0.30559	0.55601	0.53084	0.73881	0.39866	-1.3116	-0.50945	-0.35108	0.66452	1.4516	-1.6644	1.5287	-0.00089297	-1.1039	1.1627	-1.9584	-0.74196	-1.2389	-0.01726	0.39305
-12.669	-9.9832	-11.586	-11.355	-11.095	-10.391	-13.334	-9.6501	-13.82	-12.984	-10.591	-11.273	-11.155	-11.869	-12.192	-13.413	-10.894	-12.044	-11.068	-11.402	-10.975	-9.2418	-12.094	-12.503	-12.194	-11.073	-11.633	-12.265	-11.269	-10.324	-12.22	-12.292	-12.868	-12.011	-10.666	-12.705	-13.269	-11.963	-10.242	-11.217	-11.504	-12.765	-10.721	-8.7141	-12.883	-13.074	-13.321	-12.83	-11.296	-10.404
-4.0153	-1.605	-4.4827	-3.3698	-3.425	-4.4577	-2.8664	-5.9021	-1.7943	-2.1687	-2.0203	-1.6899	-1.8372	-6.9669	-1.1366	-3.7856	-3.2177	-4.1534	-4.6413	-1.9209	-2.8248	-4.3318	-3.0841	-6.0599	-2.5845	-2.3203	-3.4271	-4.1502	-1.3948	-3.0617	-2.4508	-2.6928	-0.87941	-4.8829	-3.1124	-2.8592	-3.8507	-4.2104	-3.5543	-3.7404	-2.8993	-0.84437	-2.2631	-5.0683	-2.0896	-2.4587	-3.6002	-3.2893	-2.866	-4.8371
-22.619	-24.117	-22.588	-22.28	-20.701	-21.601	-23.5	-21.347	-22.572	-22.238	-22.087	-22.231	-22.118	-20.861	-21.303	-23.039	-21.07	-21.826	-21.79	-23.958	-23.757	-21.276	-21.618	-21.476	-22.405	-20.848	-24.038	-21.363	-20.63	-22.344	-22.685	-21.219	-21.205	-23.355	-22.414	-24.025	-21.959	-23.177	-22.174	-20.792	-23.347	-22.503	-21.227	-23.11	-22.088	-24.968	-25.298	-22.66	-21.798	-22.722
-1.5223	-0.18835	0.39842	1.1362	0.47284	-1.5051	-0.12942	0.63052	2.125	1.1617	-0.54257	2.2467	1.4932	0.90771	-1.7957	-0.89493	1.4328	-0.73056	-2.1187	1.2174	-1.2176	-0.58276	-0.66315	-0.67158	0.21714	2.5877	0.43498	-0.8397	-1.1642	-0.23503	-0.60924	-2.2644	-0.061105	-0.17235	0.64574	0.95396	1.9815	0.72964	-1.153	0.21294	0.96125	0.95838	0.41035	1.1278	1.7661	0.9393	-2.7213	0.35826	0.86349	0.58514
-13.865	-11.605	-13.48	-14.528	-13.965	-15.323	-13.762	-12.312	-11.63	-11.266	-10.72	-12.861	-13.737	-12.463	-14.89	-14.181	-14.574	-13.192	-15.547	-12.711	-15.592	-10.808	-13.165	-15.336	-11.983	-13.629	-13.847	-12.752	-13.502	-14.853	-12.265	-13.186	-12.463	-13.155	-13.141	-12.986	-13.535	-16.404	-10.493	-12.153	-12.555	-13.872	-13.583	-13.83	-11.978	-12.991	-13.189	-13.099	-13.78	-13.974
-4.1507	-3.151	-1.2528	-1.3709	-1.6503	-1.9348	-2.953	-0.91773	-0.99798	-1.3751	-3.7774	0.1796	-0.47926	-2.8844	-2.4001	-2.0593	-2.0326	-0.68593	-1.7537	-3.038	-2.1673	-1.1812	-0.68503	-1.1184	-2.3266	-2.0168	-1.745	-1.3706	0.56979	-1.6212	-1.1215	-1.8385	-2.1916	-2.6703	-3.2911	-3.9975	-3.7356	-1.5706	-1.8838	-1.6666	0.72821	-2.9918	-2.0471	0.60809	-0.84511	-0.48855	-3.1842	-1.7619	0.39342	-2.5319
0.88537	-0.40989	-2.7032	0.52466	0.64487	-2.2393	2.5454	1.7967	2.1272	0.20985	3.8507	0.76901	-1.1804	-1.2944	2.6435	0.34384	1.1474	0.62431	0.98511	-2.4543	0.85021	1.8445	0.034339	1.3398	1.4751	3.4188	0.96616	2.4543	-1.3056	0.46637	0.7583	-0.020001	-1.13	0.90786	0.16415	1.6737	-0.96566	-0.51095	-1.3131	0.96864	0.99416	-0.44946	1.0422	-0.52171	-0.056728	-0.51526	-1.185	-0.26889	-2.9328	0.32399
-12.2	-11.067	-10.413	-11.267	-11.235	-8.8964	-12.39	-11.045	-11.609	-11.581	-10.108	-13.395	-10.117	-10.961	-11.867	-10.983	-13.934	-10.061	-11.624	-11.191	-11.394	-11.706	-11.756	-11.912	-11.537	-9.966	-12.021	-12.068	-10.59	-14.208	-13.137	-11.056	-11.213	-11.774	-14.022	-12.048	-10.527	-11.954	-12.551	-11.625	-12.71	-13.127	-10.553	-11.509	-9.8849	-9.1581	-13.183	-12.611	-11.813	-12.029
-7.2233	-10.589	-9.6531	-7.6746	-9.4838	-9.36	-8.9959	-8.8008	-6.1244	-8.5716	-9.4261	-8.1971	-9.3906	-6.7706	-9.9796	-9.1507	-8.0901	-7.0329	-8.4353	-8.1622	-8.6135	-12.556	-8.0163	-8.1354	-8.9129	-7.8173	-10.672	-10.862	-7.2527	-10.459	-9.8062	-9.2993	-8.6211	-7.4709	-10.901	-8.8692	-10.323	-8.6549	-9.2862	-9.5341	-9.6071	-9.6393	-9.7805	-11.102	-7.9493	-11.474	-8.838	-6.3819	-7.1652	-8.6956
2.0606	1.7781	2.2794	3.4477	1.5625	1.1657	3.4814	4.8342	1.5665	3.2208	4.0251	2.0291	3.7634	2.1399	3.834	4.716	4.0431	1.202	1.6681	2.0165	4.3761	1.9665	2.3208	3.0086	3.124	3.701	3.5841	1.3541	4.1165	3.3515	4.7869	3.1981	3.0453	1.9325	2.832	1.0289	3.2854	3.8872	3.3464	1.5044	3.9392	3.5205	3.6595	4.7808	4.8234	2.6146	2.8471	4.0414	3.0746	3.6023
1.0611	-1.1181	0.18444	-1.2585	-2.9064	-0.62282	1.1909	0.45813	-1.2325	-1.5175	1.7019	0.38874	-0.35444	0.90698	-0.002867	-1.1785	0.69282	0.86941	0.90269	2.3572	-1.6118	0.55235	2.1225	1.5362	-1.1334	-1.0567	-0.63746	-1.672	-0.092143	-2.2129	1.7851	0.80019	0.57898	-1.8515	1.7511	-1.0985	-0.015851	-0.54409	1.2077	-0.73202	-0.94725	-1.2152	0.93426	1.6948	-0.15891	1.3324	-2.7615	-0.2124	-0.74045	1.6542
-0.18925	0.13399	-1.2358	-1.8894	-1.89	-2.8872	-1.5866	-1.148	-2.0187	-2.4146	-1.5917	-0.57388	1.2991	-2.5235	-1.6093	-1.1796	-0.92071	0.3801	-0.023557	-1.0486	0.15127	0.15584	-3.665	-2.7935	-0.54208	-0.82198	-1.1132	-2.3001	0.17153	-1.591	-3.5657	1.5943	-2.4426	-3.9096	1.2763	-2.3268	0.74123	-0.52004	-2.7583	-1.6804	-2.4586	-0.28198	-1.2471	-0.49747	-4.0251	-1.0362	-2.1471	-1.602	-5.6004	-1.7157
-8.8989	-10.479	-10.026	-9.7073	-11.451	-8.9958	-10.767	-7.1732	-9.5123	-11.154	-9.9457	-11.915	-9.5301	-11.664	-9.8425	-9.1464	-9.6164	-9.4125	-10.058	-9.378	-11.297	-8.9845	-9.7313	-8.0811	-9.1477	-8.0195	-12.434	-8.9448	-10.104	-8.4762	-9.9494	-11.053	-9.6923	-8.7869	-9.2277	-10.003	-9.3285	-12.188	-5.9653	-11.381	-10.326	-10.384	-7.6618	-8.624	-9.1489	-11.886	-10.503	-8.5726	-10.4	-11.225
3.8782	3.0317	3.3839	2.3396	3.2334	4.6429	0.97849	2.6905	5.3701	0.91451	6.6024	2.073	4.4484	1.8596	-0.78316	1.5309	2.4453	1.4183	2.8154	3.8372	2.8556	0.92461	3.0789	3.669	1.7264	3.0867	3.1016	5.5319	5.0857	1.5893	3.6778	0.70438	2.8969	3.1562	2.4886	1.7554	1.8042	3.1677	2.8039	2.77	3.567	3.6516	3.5966	2.783	2.1293	4.2301	5.0988	2.1626	5.0756	4.1007
-7.4972	-3.0955	-6.6709	-4.7866	-7.4202	-5.4956	-4.8753	-7.1297	-4.1624	-4.4937	-5.5062	-4.2708	-5.7601	-3.8842	-5.1784	-4.5922	-4.3479	-4.4398	-7.6435	-4.3101	-4.5703	-6.7881	-4.7491	-6.5732	-7.0303	-5.8869	-5.3206	-4.3847	-7.1318	-4.2326	-5.9981	-4.3646	-5.2361	-4.1811	-5.8216	-4.8504	-5.4413	-4.5451	-5.2933	-5.6302	-2.3971	-5.6834	-6.5405	-5.3981	-5.5556	-3.8264	-4.8971	-6.9032	-5.6424	-4.0022
4.8849	7.0272	6.5822	7.2138	8.3159	4.9075	5.6201	6.2532	6.5221	6.7669	5.9904	6.3924	6.0913	7.1962	5.4962	7.6022	5.5791	5.1143	7.425	8.628	7.7206	10.039	6.7689	5.9183	8.2115	7.1702	6.5471	6.2819	8.4849	6.8193	5.0751	8.1743	5.438	5.9975	4.943	6.5191	5.5815	4.8409	7.7788	8.1019	7.361	6.3583	8.3261	4.6855	6.38	8.4903	8.3956	7.773	8.9155	7.3855
-15.904	-13.335	-14.049	-13.325	-14.401	-14.899	-15.13	-12.154	-14.284	-15.262	-15.757	-15.939	-14.547	-15.081	-13.432	-14.828	-15.827	-14.369	-15.859	-15.829	-14.585	-17.099	-12.451	-12.018	-16.003	-14.426	-14.999	-13.959	-17.148	-14.159	-12.415	-12.595	-13.45	-14.379	-11.608	-14.31	-13.859	-12.466	-14.722	-12.748	-15.081	-15.45	-16.302	-17.788	-12.601	-15.538	-15.029	-15.389	-13.23	-11.161
1.8878	-0.11353	0.088449	0.85186	3.475	2.3819	2.7434	0.76988	0.85267	0.016328	0.44869	-2.1947	3.18	1.914	2.9426	-3.1116	0.57509	1.4687	0.18762	0.64159	-0.99676	0.487	-1.1781	-1.1548	1.1465	1.1229	-0.30706	0.94104	1.347	0.018042	-2.909	0.51699	0.44784	1.6382	3.475	0.90839	-0.26375	0.70195	1.9578	0.29936	1.4323	1.1186	0.52237	0.53413	1.2582	0.78567	3.4428	-2.1292	2.8051	0.31322
-22.561	-22.03	-22.716	-20.411	-24.209	-23.436	-19.406	-22.366	-21.697	-24.107	-23.589	-23.803	-22.314	-22.589	-22.205	-21.106	-21.2	-22.44	-21.33	-22.93	-21.726	-20.511	-20.883	-22.247	-22.535	-23.916	-21.367	-22.05	-20.589	-24.46	-20.762	-26.146	-22.925	-24.418	-21.983	-22.988	-22.917	-21.511	-22.92	-22.581	-22.381	-21.254	-22.16	-20.445	-20.933	-22.552	-21.792	-23.488	-22.393	-23.937
1.2043	0.038033	0.2611	-1.1927	-1.1907	2.7852	1.2986	-1.6459	2.093	-1.0439	1.1406	1.229	0.41476	-0.41598	1.0372	0.29607	-0.20945	1.6865	1.0093	0.43595	2.3329	1.0019	1.3768	0.86169	2.0606	-1.7355	2.2055	-1.5157	0.61559	1.4189	3.2948	1.0887	0.19265	-1.052	0.96381	-1.2472	0.53925	-0.25548	-1.9462	-2.3908	3.0342	-1.8884	0.28485	0.10997	0.10274	0.81469	1.4548	-0.38596	-1.2986	0.25294
3.4708	0.83617	2.8195	1.8408	1.8925	2.4757	1.8527	1.1158	2.3269	-0.11803	0.96346	1.9221	1.4881	2.2579	2.1318	2.2692	1.6139	1.9842	2.1066	-1.1402	-0.059199	3.5416	1.8485	0.71285	2.8212	2.8904	-0.060257	0.87373	1.717	2.0584	-0.38474	3.1691	1.682	0.47077	2.428	3.0082	3.044	1.8138	2.2712	2.1537	0.83855	3.9078	1.8966	1.1285	2.9705	0.45535	2.23	0.72826	-0.34192	-0.060129
6.8381	5.0452	5.2535	6.3157	7.9208	6.1889	5.6656	4.9623	7.489	7.3913	7.5935	4.9105	8.6109	7.0797	6.6111	7.3853	6.7295	6.016	5.8719	9.8858	7.2614	5.765	4.9066	8.3529	6.1089	6.9648	7.7085	4.2713	7.3891	7.5842	5.7178	6.0978	6.0965	5.5301	6.823	7.4799	5.7438	5.3537	6.6939	6.7204	8.614	9.4941	7.3019	7.4938	6.6476	8.7141	8.6136	4.9569	6.7733	6.2678
-4.8071	0.22097	-4.3923	-3.0751	-2.9058	-2.6654	-2.7677	-4.6712	-1.989	-3.6667	-0.29343	-2.5987	-4.7345	-1.1158	-6.8271	-4.349	-3.1107	-3.066	-1.9821	-5.8629	-2.1173	-2.7596	-3.315	-1.704	-2.1195	-3.8835	-2.0005	-4.0273	-3.6349	-1.7106	-4.3316	-1.2343	-4.1107	-2.1276	-3.5898	-2.739	-4.4861	-3.5609	-2.6303	-1.7541	-4.6882	-0.56256	-5.215	-3.7776	-3.2441	-2.4852	-4.5956	-2.3045	-4.8422	-3.7486
-4.151	-4.2007	-3.8954	-3.239	-2.3659	-3.4538	-1.9227	-1.4376	-1.5148	-3.4494	-1.7423	-0.44807	-0.22428	0.41058	-4.3634	-3.5888	0.42204	-3.2979	-3.7568	-2.085	-1.358	-1.6505	-1.498	-1.7321	-2.341	-2.6405	-3.2657	-1.8589	-2.0285	-4.0244	-3.4791	-2.2419	-2.7688	-1.7021	-0.77158	-3.0343	-3.8481	-2.304	0.61276	-4.376	-2.6128	-1.825	-2.5205	-2.5535	-1.7275	-3.6055	-3.1795	-2.3434	-3.2578	-2.1319
-13.146	-11.605	-14.604	-13.741	-9.7714	-13.117	-14.265	-14.535	-11.914	-14.233	-11.197	-12.291	-13.428	-13.805	-10.709	-13.15	-11.027	-11.667	-13.175	-8.6225	-10.6	-10.103	-13.188	-13.666	-11.666	-11.845	-11.553	-13.959	-11.862	-12.245	-12.846	-13.459	-12.93	-14.884	-12.478	-12.165	-12.828	-13.837	-12.673	-11.651	-12.976	-13.649	-13.714	-13.058	-11.647	-12.845	-12.697	-14.671	-13.808	-11.477
-1.6603	-5.9829	-4.8872	-5.031	-5.5546	-2.052	-1.5412	-2.6597	-2.7387	-3.4531	-3.888	-2.9323	-2.349	-3.5744	-4.1649	-1.6729	-4.7129	-3.9531	-4.4751	-1.7985	-3.7751	-4.062	-3.5448	-1.8846	-3.6066	-3.8712	-4.1877	-3.1254	-2.9681	-3.9699	-2.0326	-5.2086	-4.1174	-2.022	-0.21334	-3.7195	-1.8669	-4.4123	-3.7895	-2.5453	-2.0704	-4.9232	-7.0895	-3.5417	-1.2712	-2.1699	-3.2941	-3.792	-1.8262	-5.0028
-3.3218	-5.4038	-1.5747	-4.5022	-3.59	-4.0885	-2.8697	-4.1748	-2.6843	-4.4002	-2.7367	-3.9364	-5.0306	-2.901	-3.4686	-3.7406	-4.5792	-1.5757	-0.5083	-2.6954	-2.369	-4.3309	-1.0052	-5.3505	-3.7243	-2.5671	-5.9703	-4.1953	-2.5066	-3.1181	-2.9202	-3.6955	-2.202	-5.4769	-2.7308	-4.8883	-3.0345	-1.1519	-3.6826	-3.7138	-4.2472	-3.0054	-5.7609	-3.357	-3.3535	-2.3012	-2.8404	-2.7871	-1.3088	-4.1798
-1.1155	-1.611	-3.2396	-0.17203	-0.58201	-2.4916	-1.2477	-3.249	-3.5291	-1.3178	0.18842	-2.4316	-2.0518	-1.2788	-0.21216	-0.80509	-1.3788	-2.9057	-2.8513	-0.72709	-1.6328	-1.2564	-2.4436	0.99269	-0.45114	-3.8046	-0.51448	-0.65232	-0.10277	-1.7954	-2.8661	-0.75715	0.50297	-3.4958	-2.5064	-1.6113	-3.0252	0.36447	-1.7423	-0.3305	0.40895	-0.080871	-1.694	-0.45571	-1.854	-1.6377	-3.4972	-1.2857	-2.9785	1.8128
-0.37511	-4.0684	-1.3024	-0.87996	-3.0658	-1.4873	0.11442	-1.6548	-2.2924	1.9589	-2.084	-2.6822	-0.10536	-1.3428	-2.065	-0.8079	-2.7691	0.039145	0.72256	-1.0008	-2.3495	-0.60136	1.0196	-1.1098	-2.5305	0.55274	-1.1924	-2.3899	-0.87442	-3.6879	-0.76076	-1.6054	0.16552	-1.0717	-0.22802	0.22812	-0.84253	-3.6791	-0.25287	-1.578	-1.742	-1.9118	-1.535	-1.5239	1.5405	0.096027	-0.23877	0.51956	-1.3225	-1.0299
-21.544	-21.269	-20.951	-22.182	-20.6	-19.079	-20.9	-21.225	-22.698	-21.067	-21.7	-23.516	-23.014	-22.18	-22.009	-23.329	-21.885	-22.542	-23.076	-21.746	-21.222	-20.873	-21.885	-20.458	-20.944	-22.529	-23.493	-23.657	-20.095	-20.976	-22.906	-22.73	-22.526	-21.326	-20.108	-22.876	-24.895	-19.999	-22.858	-23.782	-23.247	-22.862	-23.696	-22.52	-22.429	-22.868	-23.246	-23.336	-19.52	-20.872
0.76576	1.1584	2.3767	0.74563	4.1401	0.46347	1.8892	0.35946	2.5306	-0.18027	1.4442	1.3486	2.6129	2.6809	3.8233	0.74379	-0.58889	1.3436	0.38886	0.80451	0.064562	0.18881	3.9594	1.883	0.72993	3.4931	0.95336	0.25668	1.0699	0.56817	0.24348	1.3046	0.132	1.1655	1.9861	1.8499	3.22	0.43015	1.6756	-0.15035	-0.59958	2.0412	1.2265	0.51708	1.9856	-0.593	0.66076	2.4145	4.6197	0.19065
-2.3456	-1.6982	-3.4027	-5.1508	-2.8601	-2.3604	-4.4163	-2.1305	-1.2194	-0.42513	-2.1268	-1.9152	-2.0064	-2.5028	-1.5559	-1.7489	-2.6708	-3.56	-2.6612	-0.62335	-1.0004	-4.7435	-5.0487	-2.5511	-4.4006	-2.7769	-1.6978	-1.7606	-0.2851	-2.2597	-5.1506	-0.83484	-2.4708	-4.4904	-2.1043	-2.5341	-1.3747	-2.8265	-2.955	-4.1014	-3.9895	-3.3016	-4.2699	-3.902	-3.278	-3.7739	-2.2923	-2.0489	-1.192	-3.2658
-2.3653	-1.7593	-1.2353	-0.828	-3.9329	-1.0153	-0.077581	-1.0013	-4.3611	-0.19812	-0.18775	-0.55742	-1.1334	-2.9553	-2.4269	0.62925	-2.3794	-3.3358	-2.394	-0.31754	-0.89455	-0.047698	-4.0627	-3.7204	-3.311	0.026174	-4.1318	-3.2669	-1.3745	-1.202	-2.5699	-1.523	-0.19311	-2.1537	-3.487	-3.5323	-1.2118	-3.8945	-2.7708	-3.4824	-1.9943	-3.1796	0.034345	-1.5185	-0.064988	-1.2528	1.082	-1.3957	-2.6714	-2.2879
-2.3662	-2.2222	0.0083649	-1.1	-1.1481	1.7182	-1.1894	-2.1409	0.53571	-0.50437	0.82527	0.039038	0.40048	0.74775	-0.046503	-0.45713	1.1951	-0.37781	-0.084954	1.0672	0.18548	-0.68003	-0.31981	-1.208	-0.13544	1.942	0.045053	0.10781	-1.9061	-0.16486	-3.0956	-0.44762	0.7828	-3.4608	-0.0029919	-0.16017	-0.36141	0.16624	-0.15108	0.35812	-2.2532	-0.7656	-1.6384	-1.174	1.2799	0.42491	-0.53494	0.24624	-0.18459	-1.28
1.4428	2.3752	0.1231	0.28141	2.6448	1.4669	2.989	-1.106	1.3522	-0.28728	0.20304	1.6167	-0.31242	0.51129	1.007	2.6229	3.3031	3.1405	1.1732	0.22683	2.2531	-0.44668	1.571	-1.8637	1.2944	1.809	2.4067	1.3374	-1.1217	1.5041	0.83698	1.5744	2.0996	2.7905	0.81749	1.3763	1.8971	3.5371	-0.091616	1.0048	3.1141	-0.15137	1.1412	1.5102	1.3366	3.408	2.6672	1.1218	2.4143	2.4767
1.0496	3.5202	0.35086	1.9958	1.2344	-0.36174	1.3174	2.4038	2.9211	-0.92724	0.86856	1.3188	2.2156	2.3227	2.0758	0.53565	2.8392	-1.3854	4.0967	1.5103	1.2904	0.74468	1.2136	2.1349	0.45608	0.75539	1.5089	1.9692	2.6917	-0.24926	2.1708	1.0295	-0.061779	-0.39565	2.757	2.3452	2.3459	3.0179	2.0227	2.1033	1.0495	1.4211	1.8692	-0.10249	1.9041	-0.24837	1.6797	-0.69966	2.5587	1.288
3.3637	2.3942	-0.11487	3.7101	1.8552	3.6472	2.8681	4.5326	2.0429	2.4584	2.3411	2.1407	2.6769	4.0582	3.3944	2.6092	1.6733	4.5273	5.1134	3.3022	2.6235	1.8974	4.2947	4.6121	3.6181	0.69438	4.9724	1.9803	3.273	3.0962	3.7861	5.7433	2.5313	0.84396	3.654	4.7108	4.9695	2.202	3.0073	3.9545	2.6004	3.6901	2.9555	1.3524	4.3544	3.0802	1.3931	4.668	2.7521	2.6723
-3.6003	-2.9763	-2.9482	-2.8293	-1.2384	-1.9322	-1.5293	-1.2906	0.57932	-3.2364	-4.9499	-3.5077	-2.7345	0.57026	-2.2605	-4.4431	-3.1616	-1.7402	-3.991	-4.5174	-2.5324	-2.4202	-2.4516	0.081428	-4.5149	-2.6802	-4.1388	-4.0784	-4.4078	-4.02	-1.8597	-2.8898	-3.0019	-2.5092	-0.66329	-1.6719	-2.9314	-2.4908	-0.45345	-4.1131	-3.8236	-5.2041	-1.3765	-3.1781	-3.4333	-1.2958	-1.5803	-3.4312	-3.3619	-4.1501
-14.063	-14.403	-14.54	-13.649	-14.669	-12.922	-15.463	-16.837	-15.733	-15.223	-13.726	-13.136	-16.012	-14.588	-14.524	-15.503	-14.425	-11.991	-16.585	-16.455	-14.078	-14.483	-13.747	-14.356	-13.865	-16.798	-15.676	-15.659	-14.957	-14.507	-17.219	-13.718	-16.013	-13.166	-12.987	-14.818	-12.945	-14.433	-13.241	-13.574	-13.234	-15.389	-12.296	-14.835	-14.991	-16.665	-15.353	-13.283	-17.329	-12.712
-9.7567	-7.2681	-10.877	-8.0654	-8.6766	-8.5713	-9.5188	-10.374	-11.463	-9.9833	-6.1045	-6.833	-9.0058	-11.184	-9.3148	-7.0579	-9.0376	-12.138	-9.5037	-9.2138	-7.5263	-8.7907	-8.3829	-9.2648	-8.2875	-10.411	-10.884	-10.248	-9.1998	-10.056	-9.8439	-8.0935	-8.9326	-8.4099	-9.1518	-7.4123	-9.4949	-8.0244	-6.3972	-9.3354	-7.6195	-10.516	-11.428	-8.3002	-8.0791	-10.964	-7.3286	-8.0596	-8.5068	-8.3553
-21.555	-22.509	-23.882	-20.714	-21.286	-19.64	-21.342	-23.002	-22.775	-22.509	-21.004	-22.74	-22.83	-24.594	-23.695	-22.802	-22.491	-21.666	-21.582	-21.083	-21.972	-20.447	-20.786	-22.676	-21.862	-22.843	-20.975	-20.681	-20.94	-22.911	-24.172	-22.404	-23.212	-21.897	-20.67	-22.134	-21.924	-20.25	-23.271	-22.523	-21.673	-22.331	-21.024	-22.172	-21.206	-21.784	-23.517	-22.202	-21.76	-19.731
3.4844	2.4032	3.1841	4.0246	2.4892	4.8704	2.6585	1.8201	0.38226	2.6175	1.5227	1.6405	2.6431	4.6572	3.2586	2.737	2.4581	3.0588	3.4763	2.3368	1.8996	0.73961	1.5758	4.0888	2.2832	4.4088	1.6292	2.5169	4.8781	2.745	4.9576	4.9272	2.7195	1.7756	3.1574	3.6576	2.3389	2.3787	0.35017	0.44162	1.1113	3.8897	1.0882	1.3314	4.2979	4.4936	3.2292	2.2659	2.2803	4.5693
-14.601	-11.167	-14.488	-12.856	-11.767	-13.382	-14.761	-11.156	-12.828	-14.238	-12.387	-15.051	-11.397	-12.097	-13.054	-10.207	-13.255	-14.934	-14.347	-10.24	-12.489	-13.466	-11.654	-12.87	-15.149	-11.768	-14.067	-13.031	-11.265	-13.618	-10.807	-12.367	-12.487	-15.017	-12.004	-12.78	-13.331	-12.235	-14.056	-11.879	-14.13	-12.118	-11.92	-10.841	-12.214	-12.387	-15.236	-12.938	-14.564	-11.629
-4.2693	-4.5922	-4.2001	-3.1754	-1.6828	-4.2213	-3.1223	0.87094	-3.022	-1.339	-0.35145	-5.277	-2.1289	-2.1339	-2.8632	-1.4282	-3.2882	-3.4286	-1.2275	-3.7558	-3.7912	1.3707	-3.3896	-3.9994	-2.5799	-2.6649	-1.9112	-0.10335	-2.7685	-3.0724	-4.2699	-2.8628	-2.5951	-2.6103	-2.7653	-3.0831	-0.57071	-5.8776	-0.41529	-1.3806	-3.1093	-2.2755	-2.3466	-1.4244	-0.72602	-2.2578	-0.94523	-1.9716	-1.5555	-2.8963
-12.025	-12.197	-10.725	-12.412	-13.899	-12.248	-10.345	-12.859	-13.729	-14.108	-12.558	-14.185	-11.448	-14.326	-12.282	-12.374	-14.1	-13.136	-13.007	-12.342	-13.254	-8.8606	-11.201	-11.465	-13.298	-11.903	-13.582	-11.688	-12.361	-10.78	-13.739	-11.689	-11.85	-12.56	-11.362	-13.163	-11.333	-8.668	-11.268	-12.262	-10.314	-13.647	-11.706	-12.32	-11.87	-13.668	-13.292	-11.791	-13.398	-12.58
-0.64423	0.89931	-2.915	0.3762	-2.5315	-0.00050352	0.5408	-4.1722	-2.7999	1.5989	-0.88891	-1.2605	-2.5019	-4.4375	-1.4121	-1.0264	-1.0678	-2.6283	-4.4001	-2.7566	-1.3719	-0.62358	-0.65285	-3.724	-1.6941	-1.1138	-0.92	0.81646	-0.90976	-1.5133	-3.1694	-1.7217	-0.59773	-0.8868	-1.9359	-2.1775	-0.63491	-1.2987	-1.3872	-1.9485	-2.7506	-2.0829	-2.2342	-2.1582	-0.42205	-1.9747	-2.1412	-0.24003	-0.16852	-1.8582
-11.558	-13.057	-12.404	-12.184	-12.969	-11.407	-9.4997	-13.022	-11.43	-11.496	-12.241	-10.745	-11.163	-13.251	-11.331	-11.045	-12.756	-12.513	-11.38	-13.646	-9.9224	-11.421	-15.023	-10.455	-12.397	-11.411	-10.319	-13.116	-13.299	-12.422	-11.771	-11.519	-11.436	-12.539	-13.125	-14.215	-11.236	-10.954	-12.333	-10.837	-11.94	-13.755	-10.42	-11.592	-15.304	-10.899	-12.725	-12.177	-11.671	-12.334
6.0116	4.2481	6.3738	7.5	5.9614	6.7901	5.6626	5.1289	4.8724	6.7434	7.4002	3.4935	6.0944	4.7533	4.3385	4.9528	5.6877	4.6702	6.3982	5.0366	5.2975	7.0273	5.9501	4.8777	3.4915	6.3335	6.3135	5.3522	5.0022	5.5635	7.7019	5.4521	5.83	4.4718	4.4816	6.0724	5.1253	7.3047	4.143	4.5359	6.3188	7.8172	6.4045	5.5774	4.0516	5.9953	5.2353	3.5619	4.0865	4.4057
-1.4795	-0.84822	-1.9148	1.2294	3.189	1.522	-0.62258	0.2428	2.0627	2.3598	-1.1253	0.95016	-0.1405	0.61938	0.0089098	-0.65442	3.2817	0.035923	0.71187	-1.1115	-1.2811	2.261	-1.3087	-0.62558	2.2681	-0.41889	0.37359	1.7893	-0.77541	1.3859	-1.0858	0.82923	1.0839	1.5407	1.4931	1.2504	2.148	2.8731	-0.61717	0.47655	0.058166	2.2717	-0.041607	0.57219	0.59579	3.1875	1.2558	-0.61213	1.6577	2.412
5.278	2.1803	3.6909	3.4408	4.8606	1.5142	4.0318	3.079	5.891	5.8826	4.0061	7.549	4.3329	4.0501	4.8208	6.3264	5.5279	4.5436	5.2799	6.4934	2.5179	3.3034	2.7846	4.5775	4.8087	3.9673	5.8791	5.4263	3.2531	5.104	4.9591	3.4277	3.1973	5.2855	3.3223	5.7042	2.7945	4.6548	3.5665	3.5383	5.5378	4.3507	4.8893	5.759	5.6243	3.5002	4.4381	4.0418	4.291	3.9013
-1.591	-1.8336	-2.2125	-2.5933	-1.8235	-2.5646	-0.48046	-1.575	-1.518	-1.1022	-1.1361	-2.4109	-0.47317	-1.6704	-3.2834	-0.56223	-2.9654	-0.80294	-1.9711	-3.135	-1.4231	-1.7564	-2.2516	-2.4505	-3.2705	-0.76311	-2.1487	-3.3502	-2.3113	-0.88874	-2.3844	0.61923	-0.78922	-2.5473	-0.74593	0.25192	-1.7732	-2.1206	-1.604	-1.184	-0.98574	-2.5437	-4.2866	-1.587	-2.1014	-1.3004	0.19657	-3.9574	-1.9585	0.98737
-5.1253	-2.5203	-5.1174	-5.3607	-2.4803	-5.0456	-3.9611	-3.8673	-4.4356	-4.774	-2.8629	-5.7958	-5.4309	-4.8874	-3.2174	-2.1791	-1.2015	-3.7529	-5.7379	-6.1679	-3.6634	-4.8939	-4.3365	-2.9266	-5.1034	-2.7769	-4.229	-2.9528	-2.5058	-1.8394	-6.6158	-1.5665	-5.8061	-4.5916	-6.1892	-4.5729	-6.8237	-3.5692	-4.2428	-4.1141	-4.5568	-3.0622	-2.4895	-2.0917	-4.001	-3.9928	-4.6966	-4.0207	-4.3778	-3.4899
-0.69654	0.20944	-1.8145	-0.025329	0.78358	-1.1785	-0.49792	-3.6028	-0.66037	-1.6195	-1.9464	0.14969	-0.72862	-1.9514	-0.48286	-1.5835	-2.9542	-0.99539	-3.84	-0.31657	-0.8814	-1.2829	0.35376	-1.1797	-1.5901	-2.2423	-0.70326	0.67526	-0.63156	-1.0061	-2.7335	-1.131	-3.1546	-2.9675	-1.1553	-3.0438	-1.2694	-1.827	-1.126	0.25511	0.19622	-1.048	-0.9625	-3.9414	-2.7373	-0.7248	-0.81802	-0.65093	-2.5164	-0.78645
-5.2314	-1.322	-3.5865	-3.2403	-2.5996	-2.3349	-2.6732	-4.1014	-2.923	-6.3154	-2.0667	-2.9052	-3.1624	-2.0123	-5.088	-2.6029	-3.3771	-3.8676	-2.639	-4.6602	-3.6537	-4.8818	-5.5239	-2.7617	-4.0091	-0.49271	-5.8647	-2.2762	-5.1241	-4.7482	-1.151	-4.7271	-1.5428	-2.4951	-3.9237	-3.6482	-1.9689	-4.4025	-2.8203	-3.5578	-2.6408	-1.9681	-5.3799	-1.2145	-5.2994	-5.5564	-0.11888	-1.3738	-3.9606	-5.6566
-6.0914	-9.1012	-1.261	-4.7134	-6.2205	-2.9661	-6.5585	-3.8302	-3.5766	-3.3435	-4.9249	-5.3188	-4.1644	-3.0139	-4.8007	-1.69	-5.6516	-3.696	-1.5185	-4.6227	-3.6043	-3.6869	-4.842	-4.3869	-3.229	-1.2349	-6.5565	-4.385	-5.5489	-6.2997	-4.4106	-4.9273	-3.8485	-4.6481	-3.8474	-3.2432	-3.0383	-3.1476	-3.5227	-3.4658	-4.719	-4.6775	-2.9855	-1.8439	-3.4966	-4.8189	-3.8842	-3.2557	-2.5011	-3.7443
-14.832	-14.13	-11.534	-14.031	-13.473	-13.492	-13.28	-13.531	-10.672	-13.066	-14.107	-13.588	-12.999	-11.082	-14.162	-13.031	-12.776	-13.453	-13.012	-12.908	-13.17	-11.98	-12.985	-14.17	-15.149	-11.662	-11.909	-14.273	-14.45	-13.376	-13.961	-15.179	-12.626	-14.45	-14.151	-12.981	-14.125	-13.91	-11.62	-13.92	-14.123	-11.946	-12.456	-10.822	-11.935	-13.476	-14.122	-10.8	-14.075	-11.92
-2.7335	2.2466	-0.12225	0.11535	-0.80009	0.91454	-2.0248	0.91034	-0.37812	-0.5299	0.92917	0.77865	-1.2964	-0.35738	1.3117	0.94335	-1.0161	-1.021	0.21573	0.020898	0.15332	1.0583	1.1166	-0.47035	1.9053	-0.35052	0.36523	-0.35534	-0.39361	-2.4737	0.61552	2.6889	-0.34927	-0.78413	1.299	0.93597	0.3406	-1.0857	1.6404	0.7901	-1.0551	-1.4517	-1.4949	1.2716	0.2043	-0.69695	-0.27962	-0.6117	4.0291	0.16282
-3.5695	-6.2375	-6.1511	-5.9385	-4.8243	-5.6869	-6.1883	-6.732	-5.141	-5.3635	-4.4493	-8.3753	-6.0512	-4.2363	-5.8744	-4.9479	-3.8772	-5.6028	-6.223	-6.804	-4.8698	-3.6414	-6.9246	-5.9558	-7.4412	-5.7537	-7.491	-5.4178	-6.6922	-4.7287	-5.6104	-4.3804	-5.2165	-8.2826	-6.4902	-5.8447	-6.492	-7.6379	-7.484	-5.0893	-4.294	-5.8497	-5.677	-6.777	-4.8008	-6.8896	-8.4438	-5.7245	-6.2497	-5.8174
3.9793	0.33963	0.14845	3.9597	1.3023	5.6833	3.4011	1.6263	-0.45589	1.6663	0.68243	1.4937	2.308	3.088	-0.43024	4.4559	2.5724	2.016	2.9979	1.5061	3.8071	2.1573	1.851	0.68543	4.3679	2.1455	1.0471	2.0728	2.1126	3.5376	2.9273	2.4003	-0.1881	1.073	1.1943	1.4096	2.0156	1.6801	1.913	0.9194	2.4841	1.0673	1.2536	-0.18774	-0.15041	2.9842	3.7578	0.94099	-0.74959	2.1286
-8.5126	-6.6732	-8.1885	-9.9295	-9.876	-10.707	-8.6639	-11.035	-8.4154	-9.104	-10.123	-8.9962	-8.86	-9.8323	-10.819	-10.01	-9.2184	-7.992	-9.579	-8.4108	-8.4808	-9.387	-8.9016	-6.712	-9.4711	-9.2963	-8.6192	-9.4851	-10.094	-9.6158	-8.4652	-8.5851	-8.8975	-8.3148	-13.466	-10.214	-9.9335	-6.6984	-6.0592	-7.5153	-9.1283	-8.7104	-7.8438	-9.4894	-6.2739	-10.938	-6.4317	-12.163	-10.815	-7.583
4.6739	3.9907	3.6372	4.148	5.4605	3.7083	7.5941	5.4233	3.0599	4.8122	4.5412	4.2553	4.7066	7.2446	6.7543	6.8383	4.4117	4.8103	3.989	5.161	6.4099	5.2009	3.4373	2.3191	2.9827	4.7563	7.0423	5.1251	3.4694	3.5577	4.8342	3.4376	4.9223	5.6044	3.1977	3.8773	4.0368	4.23	5.8509	3.2245	4.5499	5.5641	6.1538	2.8088	2.8151	5.644	4.1117	4.9145	4.5542	4.4757
-7.8313	-11.295	-12.23	-9.8168	-7.8799	-7.463	-9.0927	-7.8896	-8.8568	-11.078	-9.8416	-6.8674	-8.268	-11.736	-9.5483	-7.5188	-7.0432	-9.062	-8.6752	-7.9067	-10.157	-7.7767	-9.9285	-7.2561	-7.4239	-8.8473	-9.0417	-8.9819	-10.195	-11.445	-9.5829	-8.4109	-9.1766	-11.854	-9.4606	-7.6042	-10.457	-8.6365	-11.346	-8.7169	-6.359	-9.7918	-8.0504	-9.6541	-9.5923	-7.6127	-9.9717	-6.3678	-10.693	-7.1427
-10.697	-11.219	-13.665	-11.683	-11.355	-12.271	-13.713	-14.203	-8.2056	-13.263	-12.615	-11.468	-11.692	-10.146	-11.919	-13.011	-12.346	-10.765	-12.483	-11.693	-10.844	-14.019	-13.019	-14.207	-10.726	-12.913	-13.493	-13.182	-11.688	-11.091	-12.012	-10.927	-13.859	-12.686	-12.471	-11.062	-12.55	-13.286	-10.457	-9.1974	-13.523	-11.233	-12.892	-10.951	-10.195	-14.667	-12.042	-11.786	-12.7	-11.199
11.378	8.6349	8.9043	6.193	7.1829	8.1311	9.7167	7.7043	8.6915	7.1307	12.041	7.8067	6.7432	8.8512	6.0903	7.6578	8.4843	8.5255	6.0792	6.8557	7.2724	7.1655	8.262	7.3535	6.5258	8.5724	7.9805	7.0657	6.6751	5.8672	6.7394	5.1721	7.6614	6.4468	9.335	4.6234	8.2133	6.7441	8.3332	6.9534	6.3001	6.2052	6.3491	8.3268	8.0912	8.8645	8.9494	7.9458	9.2716	7.9887
-13.653	-13.387	-13.446	-10.992	-13.649	-14.283	-14.098	-12.83	-14.422	-14.755	-13.353	-13.554	-11.175	-14.416	-9.6734	-13.039	-12.971	-12.856	-11.078	-14.716	-14.596	-12.161	-11.845	-12.919	-12.868	-12.531	-14.216	-14.567	-13.902	-13.301	-14.349	-13.585	-13.331	-13.253	-13.347	-14.415	-13.98	-13.512	-11.306	-13.67	-13.062	-14.355	-13.45	-13.663	-13.893	-14.858	-12.953	-13.476	-13.506	-13.1
-2.2015	-2.935	-4.1913	-1.7051	-0.96951	-1.8371	-3.3468	-2.1657	-0.61407	-2.3095	-2.5528	-1.9233	-2.8814	-2.5968	-1.3539	-1.7918	-2.6189	-2.1167	-4.7319	-5.5103	-5.33	-0.88371	-1.3688	-4.6172	-5.1132	-5.0355	-2.1334	-2.3096	-2.8063	-2.4785	-3.4099	-3.7609	-2.0252	-4.8896	0.37567	-4.3648	-2.4893	-1.2109	-4.2866	-4.6324	-0.10598	-3.9687	-2.4643	-2.8217	-1.2276	-2.282	-2.9663	-2.4981	-4.5105	-4.4646
-13.13	-10.757	-12.709	-11.551	-13.378	-10.505	-10.892	-10.178	-9.2233	-12.974	-11.676	-12.413	-12.022	-12.063	-13.655	-10.993	-10.443	-11.724	-14.35	-14.054	-12.669	-12.076	-13.361	-12.052	-12.802	-11.158	-12.127	-12.247	-12.512	-11.502	-10.606	-11.625	-10.195	-10.635	-13.087	-13.051	-11.557	-11.453	-12.876	-13.008	-11.076	-12.99	-11.657	-12.227	-10.881	-11.16	-13.076	-10.471	-9.9159	-12.082
-14.81	-13.341	-15.218	-13.811	-15.379	-13.446	-13.608	-13.865	-16.448	-14.411	-13.821	-15.364	-15.528	-13.79	-15.078	-13.732	-13.512	-14.718	-16.155	-14.247	-17.107	-13.895	-12.636	-13.252	-13.655	-13.602	-14.063	-15.483	-15.021	-16.417	-14.549	-15.736	-14.055	-15.631	-16.332	-15.453	-12.987	-14.683	-12.535	-15.024	-15.302	-15.505	-13.226	-16.62	-13.809	-15.414	-13.326	-12.337	-14.021	-11.096
-0.4717	1.2117	3.4614	2.3432	0.48437	-1.7011	-0.10124	1.4714	5.1246	1.7312	1.9174	0.49408	2.9289	2.2649	-0.74358	4.2215	1.2108	2.348	1.4416	1.8732	2.7599	0.73245	-1.6636	1.4879	1.3221	1.5774	0.75608	0.63731	1.8575	3.721	0.51025	1.9416	1.3621	0.37802	1.3248	0.2205	0.66388	3.9341	-0.38124	3.6155	1.6396	1.4958	3.6779	2.7634	1.4481	1.5625	1.1314	1.9274	2.3407	0.84693
-3.2035	-0.95956	-2.5202	-1.7379	-0.88958	1.0219	-2.8814	-1.1058	-1.6533	-2.2136	0.7816	-2.9921	-1.7313	-2.0136	-1.0324	-1.6203	0.9917	-1.6556	-1.3624	-0.8973	-1.9075	0.40865	-0.72262	-2.149	-2.2631	-0.056161	-2.4215	-0.088855	-0.65412	-1.3432	-0.58209	0.69044	-0.69421	-0.79233	-2.5657	-0.6	0.45026	-0.0035834	-1.3941	-3.5317	-0.59481	-4.3707	-3.7396	0.90892	-1.0179	-0.68977	-3.7574	-3.5583	-0.10066	-0.49296
2.9634	2.6399	3.3562	1.7434	3.219	2.9555	2.9234	4.2066	3.448	0.11177	4.1502	2.7647	5.4231	1.4286	0.6813	2.0671	3.1189	6.0413	3.8503	2.5051	1.6217	2.8328	2.2435	1.1091	2.8022	2.5665	4.5712	1.0397	2.6613	6.0674	3.7181	4.0642	3.6377	3.4286	3.916	3.6671	5.2008	3.7955	4.4505	3.2889	3.1335	3.0513	4.2362	3.3195	1.8243	3.832	3.3844	3.7007	2.0071	3.764
-9.296	-9.5079	-9.5939	-9.6301	-9.7536	-9.1532	-8.3196	-11.888	-10.474	-11.06	-7.336	-9.7429	-10.491	-7.2156	-7.215	-9.569	-9.3391	-8.9402	-8.1698	-9.4476	-8.8318	-10.897	-9.9798	-10.616	-10.221	-8.2678	-10.981	-10.621	-8.777	-9.424	-9.0196	-10.451	-9.2668	-8.7488	-8.3503	-9.491	-8.7617	-8.3766	-7.6413	-10.572	-9.0943	-7.2776	-8.1777	-11.719	-9.5672	-10.367	-9.2318	-7.1461	-11.425	-8.5253
-4.3021	-3.5017	-3.0708	-3.5758	-2.9733	-3.5148	-5.0956	-4.1065	-2.0639	-4.1772	-5.0387	-4.3134	-3.99	-4.4215	-2.6896	-2.729	-4.9208	-3.3355	-4.3929	-4.6798	-1.3591	-5.1964	-5.8223	-3.6176	-3.5257	-5.8761	-3.1422	-1.9544	-4.0739	-4.1326	-3.9725	-4.1129	-4.713	-1.0696	-5.1662	-3.0839	-5.2088	-3.7602	-4.8331	-3.8728	-2.7374	-4.0962	-4.2126	-4.4986	-4.837	-4.0023	-3.4661	-4.0928	-6.4127	-0.37392
-6.2613	-3.2875	-6.6539	-2.3177	-6.9309	-3.0431	-3.9199	-3.7414	-4.6755	-4.1567	-5.257	-6.3236	-6.6609	-5.2296	-5.9056	-5.3832	-5.2346	-4.0942	-5.7553	-6.3801	-2.6028	-6.0715	-5.7372	-6.0708	-6.0856	-5.0819	-5.8686	-3.8269	-4.4519	-5.0903	-3.3022	-4.7875	-7.5856	-4.701	-5.7942	-6.8863	-3.39	-6.9656	-4.1106	-8.1328	-6.3316	-5.8655	-5.4673	-5.0836	-6.0711	-4.9805	-2.8783	-6.5122	-2.5413	-7.565
7.5274	8.6966	7.9866	8.0475	8.8286	7.3576	9.7971	5.6668	11.385	7.8518	10.438	6.3253	9.8311	6.8496	7.3488	8.0473	8.196	6.9858	9.107	8.553	8.8511	8.0583	8.3323	7.7606	7.4204	9.2133	7.0143	8.0173	7.2634	7.265	7.3444	7.8208	6.338	4.9798	8.0372	9.1396	7.5907	9.1151	6.3248	7.5593	7.8153	8.4769	8.4258	7.3155	8.417	7.4173	7.3774	10.551	7.4468	7.4446
-12.183	-14.328	-9.8603	-10.88	-10.455	-12.047	-10.833	-12.486	-11.555	-10.678	-13.575	-10.849	-9.3461	-10.787	-12.013	-10.938	-11.278	-12.913	-12.465	-12.665	-10.995	-10.102	-10.157	-10.68	-12.935	-12.493	-11.708	-12.082	-12.993	-11.94	-13.069	-9.7245	-11.764	-12.482	-11.146	-10.439	-14.478	-11.739	-7.5608	-10.775	-11.435	-10.524	-10.506	-11.97	-10.9	-12.213	-11.813	-12.938	-10.767	-12.704
-0.072512	0.18014	0.93877	-1.373	-0.04779	2.0975	-2.9697	1.1947	-1.1356	1.1679	-0.33126	-0.28819	-0.79522	0.55273	1.023	0.41637	2.5467	1.3214	-1.6408	-0.081861	1.9332	-0.077525	2.2149	-0.13666	-1.2582	-0.26926	1.0009	-1.4544	0.011204	1.8393	-0.33453	0.098776	0.20536	1.9085	-0.36666	2.6678	-0.40058	1.2287	-0.13781	1.0264	0.57568	0.63721	1.4456	1.1729	-0.82478	-0.73887	-1.9417	1.7879	0.60252	0.43235
-6.4227	-4.4173	-4.1468	-5.7289	-5.0287	-5.6582	-4.8776	-5.8207	-2.2953	-3.9791	-2.9622	-5.8942	-2.0299	-4.2546	-4.4175	-5.7856	-4.3413	-3.6892	-5.8687	-4.7358	-5.7694	-5.628	-4.3167	-4.5464	-4.0705	-3.4243	-5.4369	-6.8873	-5.4157	-6.2071	-2.6156	-2.2452	-5.5981	-4.7298	-4.8294	-4.6691	-4.408	-4.1163	-5.3289	-3.7309	-4.6438	-4.095	-5.9813	-5.1438	-5.6887	-6.1072	-4.5491	-3.2421	-7.6893	-5.235
-5.5567	-7.1453	-7.3852	-8.8765	-8.6984	-5.3955	-9.4507	-6.7953	-7.5693	-10.023	-6.9192	-6.571	-7.2124	-8.6471	-8.1723	-6.9005	-7.8106	-6.1764	-8.2489	-6.396	-8.3185	-8.9227	-8.1194	-7.6359	-6.7648	-7.4914	-9.1701	-7.1524	-5.5025	-7.6292	-7.5076	-5.6337	-9.0209	-7.1151	-6.9813	-9.1321	-6.4089	-7.0724	-9.1525	-8.7253	-9.2153	-6.4003	-9.3531	-8.7193	-9.3836	-7.1937	-8.8824	-7.445	-8.8895	-6.1878
9.7729	11.858	9.3731	11.082	11.454	6.9234	7.3299	9.5518	11.224	8.5904	10.308	13.349	8.8441	13.087	7.3843	10.409	7.2544	7.9617	9.4241	10.185	10.528	10.187	9.3261	9.1907	9.7363	11.136	14.175	9.21	10.617	9.3819	7.9947	9.9321	9.1904	10.22	9.5089	9.2373	9.6152	10.559	8.0861	7.9207	10.312	9.7862	10.656	9.3853	8.888	7.5956	9.746	9.4068	10.62	10.897
-5.177	-5.603	-6.398	-7.5548	-5.362	-8.2465	-8.5956	-5.0589	-5.806	-7.7509	-6.859	-6.3507	-6.1202	-8.1846	-7.4027	-6.95	-6.3537	-4.153	-7.076	-6.1653	-6.315	-5.9755	-8.3199	-7.9085	-8.0059	-7.0129	-5.668	-5.189	-5.1252	-7.138	-6.1279	-5.3174	-7.9707	-3.846	-5.3158	-6.0774	-6.4621	-4.0636	-6.4667	-5.6602	-6.0446	-7.8125	-7.9295	-5.4141	-6.4795	-4.6796	-5.7454	-5.8051	-5.6353	-7.7652
-7.0157	-6.0976	-4.5179	-3.6051	-6.4128	-5.9752	-3.5952	-6.4256	-6.2181	-5.7551	-6.313	-4.8646	-4.8377	-7.3003	-6.2566	-6.9736	-7.0763	-4.8162	-7.0685	-3.738	-3.8444	-5.5925	-4.9197	-7.4533	-6.2214	-5.3053	-7.8183	-5.7674	-4.9088	-4.4432	-4.5003	-6.4237	-5.062	-4.7126	-4.1874	-6.0655	-5.4004	-6.7482	-6.0463	-4.7621	-8.8519	-6.3048	-6.9967	-6.7625	-6.3471	-4.5664	-5.6928	-4.8383	-6.5529	-6.7481
4.2615	1.0524	2.4054	4.1683	4.9196	-0.66919	2.9057	1.5865	4.8475	2.4309	4.3121	4.367	2.5986	-0.25414	1.894	1.0575	2.5855	2.8514	4.3375	2.7545	1.8437	3.9327	3.3648	1.1047	3.475	6.2113	3.0246	2.0517	4.7924	3.6763	3.0292	0.080638	2.0519	1.6995	4.0665	3.5878	2.2728	1.5125	4.0933	4.0916	2.59	2.1866	5.9138	4.9373	2.8324	3.5685	3.7594	3.6215	2.919	3.4977
-12.163	-12.915	-13.612	-13.113	-9.8637	-11.587	-13.745	-11.726	-12.7	-10.315	-12.861	-12.015	-12.205	-13.516	-12.201	-14.569	-11.282	-12.349	-11.778	-12.126	-12.099	-11.161	-12.798	-10.372	-12.026	-13.413	-10.762	-13.553	-13.16	-12.348	-12.032	-14.642	-14.71	-12.859	-12.506	-13.394	-11.213	-14.535	-12.783	-12.475	-13.676	-14.4	-12.707	-13.266	-12.497	-11.663	-12.759	-12.012	-12.934	-15.15
-12.479	-14.214	-12.149	-14.662	-14.284	-13.031	-14.435	-13.015	-14.475	-15.283	-12.327	-12.998	-15.125	-14.67	-12.115	-14.047	-15.455	-13.644	-15.693	-13.049	-11.254	-14.941	-12.072	-12.534	-13.51	-12.352	-13.365	-12.119	-13.371	-12.356	-11.929	-11.975	-13.115	-12.985	-12.692	-13.012	-15.063	-11.289	-13.522	-10.464	-15.673	-13.9	-12.703	-12.668	-13.278	-13.159	-12.429	-12.119	-13.827	-13.872
-0.5476	3.5685	3.7264	2.7293	1.3855	1.2561	0.28877	2.2176	-0.39941	2.6939	1.1085	4.4049	1.7159	1.8961	3.819	2.3876	0.19743	2.7216	1.2487	3.7173	2.6889	1.324	2.5228	0.8355	0.18708	1.4266	1.2458	1.9985	2.5098	0.63366	2.5051	2.1271	2.4132	1.7753	2.9728	-0.21392	2.4618	2.2175	0.84141	2.1503	0.78377	0.55564	0.56678	2.9091	0.12517	2.9539	0.5108	0.60893	1.4378	0.86957
-1.38	-1.3247	-0.74186	1.0007	-1.3588	-2.5443	-2.1401	-5.0597	-0.44163	-0.35196	-1.6174	-0.78649	-3.3256	-0.70569	-0.53471	-1.2188	-4.0109	-2.2557	0.46315	-4.568	-1.3254	-0.55533	0.19718	-0.97597	-0.99167	0.24566	-3.3628	-2.0376	-0.49756	-1.421	-0.1381	-1.9162	-2.0369	-4.1	0.018759	-2.9215	-0.59806	-3.0614	-3.4683	-0.67904	0.2382	-0.85	-3.0488	-2.3645	-1.2473	-1.3077	0.3446	1.7848	-2.1045	-1.8563
6.033	5.7546	6.1337	4.7962	7.4015	7.2998	5.6675	6.1733	7.2002	7.8969	9.3311	6.6721	6.2578	7.3778	6.7102	7.948	6.2135	7.1352	7.6709	5.1078	9.6411	7.3398	4.7252	8.5286	5.9909	9.5867	6.8777	7.5321	5.9101	6.8271	8.8146	7.9228	5.5893	7.3879	6.1661	7.3658	6.4582	4.0787	6.0327	5.9198	6.8567	7.7757	6.3078	5.2217	7.8064	6.2218	7.6172	7.8809	5.7535	5.3425
-0.57628	-1.1894	-1.0145	0.93411	-2.1393	-2.0406	-0.69483	-2.3093	0.86207	-1.3801	0.68469	-2.5151	-1.2027	-2.547	-1.2899	-3.1632	-0.46814	-2.5283	-2.711	-1.7532	-1.5683	-2.7837	-1.1875	-1.7349	-0.54601	-1.0631	0.76267	-0.30756	1.979	-2.0484	-1.2633	-0.64566	-2.584	-2.04	-0.53013	-0.97766	-0.22651	-5.5718	-0.73592	-0.4262	-1.0174	-1.7521	-1.1929	-0.95186	-0.035158	-0.96324	-0.60324	-2.2274	-1.7245	-1.689
-7.7738	-8.7969	-8.0678	-7.7247	-9.6288	-6.5777	-6.5037	-4.7914	-6.7545	-7.1467	-8.2607	-6.6243	-7.8896	-7.6368	-5.9149	-7.8695	-8.2948	-6.095	-7.7719	-9.1551	-9.0125	-8.1085	-8.538	-6.7625	-5.4726	-7.8152	-8.2259	-8.6774	-6.9267	-5.4696	-6.3319	-9.774	-5.3856	-9.9203	-8.0559	-6.5557	-8.3219	-8.0634	-9.3979	-7.8926	-8.3469	-6.2942	-8.0068	-9.8779	-8.3213	-4.5396	-5.6949	-8.5554	-7.9154	-9.108
-0.82013	-2.9582	-3.8129	-2.9984	-2.3489	-1.4652	-1.7423	-4.4545	-2.074	-1.7104	-3.2069	-2.6108	-1.2388	-1.6536	-1.948	-3.8462	-3.251	-2.8416	-4.2746	-4.5306	-1.8333	-4.2149	-4.6492	-2.0763	-0.1046	-4.0012	-3.0193	-1.112	-1.9918	-4.1018	-2.1676	-2.966	-4.0854	-2.3429	-0.83133	-2.9901	-1.0944	-1.5604	-1.6026	-3.8504	-2.3563	-0.9034	-1.4316	-2.3567	-1.1238	-2.0164	-2.39	-2.5255	-1.7653	-2.4768
3.2861	3.6967	3.9472	4.5616	4.1165	3.7548	3.749	4.2057	5.0366	4.35	2.5518	5.8218	3.7739	0.26221	2.1814	5.1035	7.7247	5.9183	4.9098	0.19824	3.2716	5.1643	4.772	3.8051	5.4526	2.0136	2.0982	2.4921	4.2994	3.0453	5.7166	3.5155	4.1833	4.6087	4.1721	3.651	4.6882	5.3272	2.5287	6.5092	5.0736	6.8439	3.0741	3.8619	2.0612	4.7143	7.3976	3.1245	3.6127	4.4709
-5.8152	-5.6055	-7.5045	-8.4597	-9.4961	-9.3193	-8.3517	-5.6634	-7.1453	-9.1078	-6.5553	-11.245	-8.886	-7.6831	-8.124	-7.6777	-8.5732	-8.7591	-7.542	-6.0268	-8.2957	-9.2376	-9.5309	-5.6766	-6.8166	-7.7795	-7.6268	-9.3307	-8.7268	-7.5061	-7.2204	-7.2053	-6.7231	-6.1948	-7.0796	-9.6594	-5.8244	-7.5793	-7.2997	-6.3808	-7.6065	-6.6149	-6.1495	-5.953	-6.9331	-8.3362	-5.9402	-5.3821	-9.5329	-7.6555
3.7757	2.6034	1.9181	-0.014674	1.4731	3.6441	1.9037	3.9099	1.9503	3.393	2.3999	1.7582	4.5744	2.3227	3.1508	3.2141	3.6172	5.4389	2.5675	3.3518	4.4892	2.4831	3.0622	4.3708	0.14602	1.8815	0.99568	2.7667	3.8373	1.3488	-0.050797	2.6147	2.6092	0.63996	2.4881	3.5288	1.8637	0.82829	2.4583	1.7606	4.4726	1.8848	1.6504	3.3213	2.9067	3.9975	3.7969	1.5826	3.2915	3.7675
-13.085	-13.44	-15.573	-15.086	-13.88	-13.271	-11.334	-11.25	-12.301	-11.746	-15.371	-14.389	-11.975	-12.125	-11.105	-13.248	-13.871	-11.903	-11.956	-13.892	-15.629	-13.542	-10.804	-12.41	-13.68	-13.718	-12.478	-12.5	-13.801	-13.558	-14.063	-12.039	-14.542	-15.264	-11.429	-14.145	-12.528	-13.054	-13.425	-11.203	-14.619	-12.617	-12.626	-11.328	-14.058	-12.305	-12.255	-12.708	-11.909	-12.831
-3.3863	-2.241	-1.208	-1.1067	-1.6573	-3.4492	-1.6198	-2.047	-4.3234	-0.91754	-3.4318	-3.5416	-4.1508	-2.8785	-0.78417	-2.2788	-0.69282	0.71014	-1.8295	-0.62286	-1.4759	-1.334	-0.89172	-1.184	-1.4557	-2.0618	-1.9339	-3.5706	-1.187	-3.2235	-1.2182	-2.1135	0.05008	-1.5449	-3.3172	-0.8896	-2.5575	-0.44574	-2.9662	-2.9781	0.28612	0.73804	0.046862	-3.2546	-3.3702	-2.9077	-0.71519	-3.7892	-0.71701	-2.4929
0.54254	-1.9243	-2.784	-1.6752	-1.349	-0.22907	-1.2471	-4.2197	-1.2364	-1.8062	-0.11951	-1.031	-1.9979	-0.50394	-0.9855	-2.4019	-0.84118	-1.3405	-2.0729	0.91031	-0.60222	-1.6274	-2.6181	-2.0532	-1.6895	-2.4918	-1.0058	-0.025986	-0.84773	-1.844	1.025	-0.71237	-0.96075	-1.306	-1.8009	-2.7404	-2.7527	-3.3232	-0.49194	0.33786	0.62804	-1.5073	-1.5621	-1.9406	0.44098	-2.1851	-1.009	-0.014071	0.36736	-2.0036
-3.5785	0.86773	-2.7811	-3.5047	-1.4776	-4.1104	-6.1758	-4.3938	-2.643	-4.9316	-2.0419	-2.2769	-4.1853	-3.0372	-2.4205	-3.1067	-3.4329	-3.3615	-2.8103	-2.5605	-3.2358	-2.7116	-1.9038	-2.3239	-1.8934	-4.2937	-1.7198	-5.5087	-5.0803	-2.9056	-2.6396	-5.5948	-2.2923	-2.3534	-1.6513	-3.2582	-5.1817	-2.4603	-5.0783	0.039393	-3.9152	-1.7283	-4.8331	-3.462	-2.0311	-3.5827	-3.5624	-4.2953	-3.4731	-2.7226
4.6934	4.8212	5.9158	4.2649	4.8826	3.0631	2.906	6.3071	4.6443	3.4807	6.0848	3.2774	5.6439	5.7197	6.4865	3.4249	3.6792	4.0161	3.8119	4.1924	5.8305	5.2542	4.6931	3.2532	2.4553	4.8946	7.1931	3.768	4.851	4.2359	3.0493	4.9311	3.4695	3.976	1.6682	5.4219	4.6083	5.6644	5.5526	6.3229	3.5991	4.6537	5.9842	2.528	4.4292	6.62	4.6591	1.8165	3.4399	4.4807
-3.0555	-3.7925	-5.007	-5.4365	-1.8895	-3.1242	-1.5747	-4.2281	-3.9912	-3.0106	-1.2356	-3.3145	-4.412	-4.0494	-2.7778	-2.6496	-2.9319	-0.38839	-4.4239	-5.7159	-2.3387	-4.7679	-3.9647	-2.2952	-3.2881	-3.0003	-1.5048	-0.8637	-5.8848	-6.3605	-5.3811	-3.0694	-4.2863	-3.952	-3.6623	-2.8955	-5.5869	-2.9676	-2.7427	-7.0056	-2.9871	-2.6978	-4.5513	-3.3856	-3.5648	-4.4786	-3.3878	-6.3673	-3.2406	-4.0974
-3.5643	-6.992	-4.0129	-2.6924	-4.4139	-3.5396	-5.2197	-6.7409	-4.0553	-4.5677	-2.8683	-4.0308	-3.7098	-6.4469	-5.479	-5.6101	-3.6558	-6.4977	-4.7613	-5.8106	-4.9718	-4.8937	-4.3837	-5.7523	-7.0851	-2.9547	-5.0305	-5.4316	-4.2602	-3.1605	-4.5073	-3.7483	-4.8675	-3.448	-3.2236	-3.7859	-3.9749	-5.824	-4.2764	-6.4796	-5.4957	-6.2057	-1.731	-4.1466	-4.3209	-6.7218	-4.5295	-3.0486	-2.178	-6.3237
1.6883	2.7854	0.82674	-0.20377	0.94204	1.7708	1.9191	3.5313	2.9157	-0.86726	3.0169	1.3671	1.6067	0.55958	0.3396	1.219	2.1111	2.973	1.8319	-0.24678	0.53846	-0.64609	1.7899	2.3284	-0.92107	2.2659	1.4835	3.0113	1.2921	2.3207	3.6737	3.6725	0.72654	3.1949	3.1881	3.3574	1.1861	0.53401	1.4492	0.78631	2.8373	1.4907	0.51095	0.89534	3.8182	3.7345	2.145	2.3607	1.5287	0.37709
-2.2565	0.6964	3.1698	-0.41021	1.7314	-0.68348	1.7631	0.35317	0.87366	-0.048905	1.0006	0.67662	1.0828	2.6236	2.0154	2.9824	1.19	3.0363	0.55061	0.18251	0.98429	-1.6566	1.6808	1.1446	-1.8941	2.3551	1.0048	1.2198	0.96321	0.21	0.41041	0.79107	-0.054696	1.2349	-0.85432	0.4684	2.7181	-0.69279	2.3232	1.5959	0.89707	0.29706	0.97525	-0.6641	1.5357	2.4221	1.3709	0.84008	0.27298	1.3036
-3.7555	-4.4186	-4.5791	-5.0323	-3.1694	-4.118	-2.3408	-4.7504	-3.6512	-3.5307	-4.5794	-3.0215	-4.575	-4.1404	-4.7678	-2.5942	-4.0438	-4.3537	-4.0909	-4.2128	-5.4648	-4.2745	-5.425	-3.5718	-4.2749	-5.1448	-4.0883	-3.7682	-3.0122	-5.0688	-4.6156	-5.1755	-3.6803	-4.8217	-4.1663	-4.1763	-4.8948	-3.2708	-3.6268	-5.2654	-3.1888	-4.6616	-1.8742	-2.6713	-4.6189	-5.3425	-3.41	-5.811	-3.3054	-2.0656
-0.69801	-2.5864	-2.1999	-2.0018	0.40686	-0.58944	1.2073	-1.3894	-2.7836	-2.2644	-0.48332	-1.7962	-3.028	-1.4367	-1.434	-1.1978	-2.8039	-1.9617	-1.4264	-1.4499	-2.7319	-2.1634	-0.69306	-2.1861	-2.739	-1.6281	-2.0365	-2.2213	-1.7891	-1.3023	-3.0479	-3.3287	-2.6392	-3.5528	-0.88084	-3.5924	-1.659	-0.95841	-0.71972	-3.2384	-3.7555	-1.9519	-0.26764	-1.0661	-2.4856	-0.96125	-3.1097	-3.0886	-0.70568	-2.2719
0.14759	-2.5176	-2.2227	-0.74628	-2.7468	-0.23452	-0.71672	0.010626	-3.2975	1.0209	-3.1305	-2.7258	-1.7946	-0.34772	-2.3024	-3.7466	-0.97155	-2.7501	-2.0654	-1.168	-0.33936	-0.78234	-1.412	-2.4376	-1.8617	-4.385	0.13545	-1.0779	-2.7213	-0.62763	-1.536	-0.80047	1.1058	-1.3027	-3.2012	-2.226	-1.2334	-2.6319	-0.18242	-2.2164	-1.4271	-1.7348	-0.3953	-2.9075	-1.1677	0.01155	-1.8027	-0.57672	-0.29858	-1.4648
4.9352	2.5492	2.5072	2.9211	2.2018	2.6925	1.1701	5.8476	2.5791	3.8957	3.996	3.2856	3.02	2.9226	4.9716	5.071	4.4185	3.7704	3.5157	0.79833	3.0223	1.9398	3.8784	4.816	2.3675	6.2321	4.8697	4.5897	2.2884	2.726	4.4728	1.9062	5.5197	3.1179	2.4927	2.0207	1.456	5.4093	2.7611	3.1877	3.3365	4.5159	3.3437	0.42581	4.6675	2.8443	3.6313	5.6181	1.7065	4.3069
4.4064	8.5367	5.8629	7.5068	8.4296	3.6872	6.469	6.9215	6.8246	5.743	7.1893	6.3417	8.4727	9.3274	5.0646	6.4129	7.8264	8.0295	8.7284	6.3006	4.8588	4.692	6.4865	8.1642	7.1109	6.937	9.3501	5.843	7.9317	6.4959	7.3881	6.5004	7.8434	7.3697	6.6478	6.7059	3.8817	8.2302	6.9585	8.018	9.627	8.1094	8.5294	7.9681	5.8727	7.8535	5.2351	7.8085	5.8233	6.2996
-12.817	-12.674	-13.868	-13.932	-12.513	-12.103	-12.766	-13.851	-13.485	-13.48	-12.142	-13.021	-12.63	-11.865	-14.172	-9.6655	-14.059	-14.254	-12.755	-11.833	-12.618	-13.703	-15.484	-11.564	-14.016	-13.212	-13.595	-13.384	-12.044	-11.472	-12.638	-12.368	-11.175	-12.774	-14.249	-14.528	-12.299	-12.906	-12.887	-15.312	-14.078	-12.587	-9.9036	-14.008	-12.393	-13.001	-13.819	-14.038	-11.735	-13.628
0.14401	-1.4677	-4.3805	-1.9697	-1.3342	-4.0827	-4.4811	0.78662	-1.0894	-1.6082	-1.577	1.1827	-0.066613	-2.6378	-1.8867	-0.98793	-4.0287	-0.20784	-0.33599	-3.8702	-1.0721	-0.9426	0.049595	-1.0048	0.49518	-1.3257	-2.3676	-1.4916	-0.27643	0.0011699	0.073761	-1.9984	-1.8298	-0.98597	-4.8412	-2.246	-0.042697	0.91789	-2.9971	-1.8778	-1.4128	1.4596	0.00025176	0.18392	1.7278	-2.1424	-1.4252	-2.6303	0.72426	-0.54444
-13.443	-13.49	-12.946	-14.938	-13.824	-13.23	-12.494	-13.115	-17.029	-15.529	-12.988	-14.751	-15.646	-14.023	-15.023	-11.818	-14.094	-15.323	-12.402	-15.455	-14.729	-17.213	-14.136	-13.097	-15.666	-14.626	-14.932	-10.655	-16.156	-13.548	-15.186	-14.164	-14.157	-14.903	-12.806	-14.683	-14.589	-13.363	-13.834	-14.976	-14.814	-14.807	-13.762	-14	-15.049	-14.897	-12.622	-15.08	-14.496	-13.948
3.2556	2.5445	4.5045	5.4877	2.6338	6.5062	1.6936	1.3118	1.8261	3.45	1.2512	1.0771	2.9631	3.5341	1.568	3.3776	4.2555	1.361	2.7823	3.4139	2.4227	3.4188	2.1016	6.0788	2.8062	3.853	2.8413	1.6368	1.1868	2.3589	0.63341	2.9532	2.8192	5.4374	4.8923	4.4243	1.1996	1.3588	1.2578	2.6563	1.0612	2.0092	2.9018	4.0427	3.5148	1.8869	2.9	3.4149	5.5259	1.3196
5.1681	-1.136	1.344	3.7907	3.1625	3.3371	4.6204	2.134	3.1837	3.0303	4.7561	2.8912	1.5716	1.6435	5.1364	3.1523	3.5698	1.8159	3.4696	2.6584	-0.12423	1.199	2.7297	3.4635	2.9125	4.5006	0.66222	3.8348	3.0306	3.3955	2.1026	2.923	1.5659	4.4221	2.9	1.6321	3.6801	2.7987	4.0756	1.9094	2.0901	5.2302	2.2018	0.016984	2.5288	1.1402	1.8267	3.2125	3.4165	3.5663
-9.545	-11.939	-10.107	-10.388	-11.155	-11.417	-10.851	-9.9054	-11.277	-9.3351	-11.489	-10.199	-10.672	-11.051	-10.043	-10.397	-9.9231	-11.21	-9.8537	-10.445	-10.432	-12.639	-13.691	-11.656	-9.1596	-10.005	-10.986	-11.612	-9.9097	-11.599	-10.947	-12.735	-9.3273	-12.142	-9.6884	-9.4827	-11.155	-9.754	-11.366	-11.228	-12.606	-9.7478	-10.718	-12.539	-10.568	-10.271	-9.468	-10.883	-11.394	-9.1822
-12.955	-12.526	-12.744	-14.831	-11.864	-14.397	-13.573	-11.528	-11.573	-14.563	-12.632	-13.315	-13.262	-13.011	-13.782	-13.486	-13.803	-14.948	-14.123	-11.576	-12.092	-11.692	-14.21	-13.933	-12.028	-14.699	-13.877	-13.762	-11.728	-12.783	-13.126	-12.867	-14.359	-16.015	-13.246	-14.458	-15.016	-13.225	-11.611	-12.509	-14.595	-12.499	-12.991	-13.494	-15.01	-14.039	-14.212	-12.717	-13.684	-12.269
-19.633	-20.921	-23.849	-24.497	-23.012	-20.989	-19.766	-21.075	-24.095	-21.835	-22.623	-18.998	-22.118	-20.54	-23.266	-22.696	-20.917	-22.189	-22.353	-20.964	-22.098	-20.94	-22.678	-21.095	-22.944	-22.091	-24.781	-21.021	-22.864	-24.178	-24.257	-21.636	-21.696	-23.365	-22.821	-22.965	-22.459	-22.878	-18.929	-22.044	-22.549	-22.537	-22.085	-21.069	-22.245	-22.01	-22.138	-21.023	-20.792	-23.711
-2.8021	-0.19904	0.84207	-0.19718	-1.2742	-0.30563	-2.5357	-4.2683	-2.6842	-0.85462	0.85097	0.64546	-2.402	-0.20268	-0.29102	-3.4692	-0.86805	-2.5576	-1.6793	-0.30406	-0.26667	0.93279	0.15776	-0.44197	-2.12	1.0735	-0.88	-1.0293	1.2648	-1.7377	-1.474	0.46311	-1.518	-2.1172	-1.9872	0.65142	-1.2615	-1.5897	-1.806	-0.56088	-2.8146	0.033138	-1.7468	-1.4094	0.15087	-1.5183	-1.08	-4.4084	-0.77137	-1.2748
-2.3937	-0.7354	-0.28111	-2.8498	-2.4377	-0.94003	-0.74507	-1.7614	-2.288	-3.375	-0.69519	-1.1101	-3.2357	-0.15893	-2.5754	0.755	-1.7058	-2.8611	-2.5723	-1.7162	0.37419	-3.8341	-1.2312	-0.9329	-2.2832	-0.61964	0.0041601	-0.98861	-1.5238	0.11244	-0.4593	-3.6786	-1.0046	-1.4736	-2.8682	1.9074	0.78187	0.1484	-4.0504	-0.79063	-0.92785	-1.5329	-1.4425	-0.3961	-3.8094	-3.4891	-1.2678	-2.2219	0.533	-2.5099
8.3127	4.6872	7.3754	8.4536	8.4415	6.2568	6.7948	6.1366	7.1538	3.8259	7.1463	7.133	4.8132	8.5688	8.0054	7.2891	7.0928	8.0232	5.8319	7.9915	7.2969	4.325	8.5483	9.4667	8.7774	5.8989	6.1237	6.8654	6.4983	6.2875	5.2998	6.8453	6.2165	6.6604	4.8722	4.9101	6.5813	7.2966	5.8239	5.8418	6.8564	7.1127	7.0366	6.852	6.725	6.3316	5.7453	6.6469	7.496	7.3479
8.8829	6.9698	4.4148	5.6752	7.0691	7.5304	5.8268	6.935	5.9277	6.715	6.9636	7.1963	9.1624	6.4479	6.9261	6.5235	5.3271	5.5418	3.6421	7.2336	7.6913	8.0537	3.6342	4.7066	6.0731	5.0462	6.1373	6.1753	5.4944	5.7289	6.4184	6.9697	6.5852	5.8637	9.6632	5.2009	8.4139	5.8843	6.6178	8.862	6.5381	6.2354	4.5135	5.7495	6.1119	7.0086	6.7514	6.1186	6.854	6.4269
-0.34053	1.6671	2.2092	2.9624	0.58597	1.8635	4.6033	1.0424	0.84892	2.6829	-0.84694	2.3924	0.72525	0.20492	-0.31848	1.4639	1.2228	3.631	0.37129	0.13086	0.69552	2.0088	1.6919	2.7878	0.64569	1.481	-0.65195	0.22988	3.3849	0.21019	2.2519	0.60246	2.2375	0.68656	1.7881	-0.0048571	-0.77128	1.3122	1.6078	-0.074122	-0.12332	3.5671	0.89954	0.68831	1.3953	0.97515	1.9645	0.88427	0.86394	1.8586
-4.266	-2.7851	-3.6634	-2.9042	-3.3012	-2.9453	-5.5078	-2.8352	-4.3381	-4.2099	-1.982	-3.1395	-2.1362	-2.0432	-3.3429	-3.6281	-6.4033	-2.2985	-3.3589	-3.6257	-2.9188	-2.5015	-3.5458	-5.2657	-4.7415	-1.9243	-1.4316	-6.372	-2.6778	-2.9614	-4.4519	-2.9958	-6.1282	-3.4485	-4.7419	-3.6187	-1.7178	-4.7798	-2.3066	-5.7084	-4.217	-4.1654	-3.4137	-2.4759	-5.4214	-2.9282	-4.4973	-5.0307	-3.3234	-0.60155
-0.3767	-1.527	1.5162	-2.1946	-0.15257	-1.2303	0.20869	-0.22751	-2.0737	-2.1602	-0.54809	0.26007	-1.7015	-1.053	1.5574	0.35588	1.3059	0.91901	-1.0114	1.6477	1.5873	1.2336	0.068784	-1.9607	2.0256	2.3935	-1.7892	0.16938	0.37204	0.355	-0.96334	0.12474	1.1812	0.74937	1.7037	0.7117	0.59697	-1.0389	0.1612	-0.066758	-0.14726	0.85625	-0.090317	1.3706	0.49028	-0.29462	0.96945	0.16705	-0.30424	1.5796
[truncated: 150 more columns]
