# Supplementary material for: Genetic dissection of main and epistatic effects of QTL based on augmented triple test cross design
Source: PLoS One. 2017 Dec 14;12(12):e0189054. doi: 10.1371/journal.pone.0189054 (PMC5730204; doi:10.1371/journal.pone.0189054)
Supplement: S7 Supporting Information — (ZIP) [file pone.0189054.s007.zip › z2_500_0.5_5.csv]

-3.3757	-1.7665	-2.0683	-1.1608	-2.3542	-4.2547	-0.71006	-4.1463	-3.9946	-3.6349	1.0267	-5.846	-6.4648	-1.8338	-0.57927	0.12283	-3.3484	-3.3586	-4.9731	-3.7772	-1.5478	-1.1285	-4.9823	-3.0561	-1.2022	-3.6912	-1.5929	-3.8698	-6.068	-1.8615	1.011	-3.9317	-2.7069	-1.9258	-3.4429	-2.4979	-4.6551	-4.1787	-3.5435	-4.1078	-4.8073	-1.0706	-4.1243	-5.7576	-3.8526	-2.7867	-1.8837	-2.5469	-2.4142	-5.2798
-1.9077	-2.0256	-1.9649	-0.37541	-3.4098	-1.5258	-2.003	-0.74638	-4.5971	-3.6614	-1.9464	-1.6377	-1.4746	-2.3716	-0.79923	-3.1418	-4.4184	-0.60675	-0.62219	-3.8166	-3.7182	-3.7234	-2.7456	-2.4767	-3.7168	-1.6775	-2.8547	-5.1698	-1.5582	-5.0856	-3.8577	-4.8619	-3.5846	-2.0171	-4.6242	-3.6332	-0.89135	-1.556	-2.8152	-1.9913	0.56041	-0.77844	-3.0521	-2.3207	-0.5947	-3.5206	1.2068	2.0112	-1.0783	-4.6666
-2.358	1.2887	-4.3957	-0.0403	-1.5239	-3.6192	-1.3807	-1.3097	-2.6239	2.6055	-4.5639	-2.332	-3.666	2.877	2.175	-0.32963	-1.4105	-1.7307	-4.2929	0.1125	1.5462	-3.4105	1.0402	-0.51921	0.54081	-0.95641	-3.2702	-3.5514	-1.5015	-2.1036	-2.2912	-2.5027	-2.6785	-0.95977	-0.88442	-2.3029	-2.6564	-0.50535	-2.4262	0.81611	-0.82746	-0.00085475	-0.58548	-2.373	-3.2897	-3.3044	-0.37963	-3.047	1.1506	-2.9117
-0.73263	-3.5347	-2.6614	-3.0239	-0.11476	-2.212	-2.5923	-3.072	-3.5397	-1.9773	-1.0665	-1.9433	-1.5725	-2.4637	1.416	-2.9695	-5.4796	-3.1075	0.53872	-3.9966	-2.6571	0.21398	-4.9613	-0.47725	-8.9056	0.043988	-0.0094647	-0.23824	-0.30542	-0.75762	0.4448	-5.9588	-3.8971	-0.52327	-3.1984	-4.9247	-1.5035	-3.5886	-3.0362	-2.3789	-2.8997	-0.19445	-1.897	-2.6692	-1.2516	-5.367	-5.1209	-4.8798	-5.1563	-4.9316
-1.3243	-0.50752	-1.6662	-0.99052	-2.6396	-1.7922	-0.0084646	-0.23813	-1.0076	0.33868	-1.6031	-4.1011	-2.0597	-2.1981	-0.20427	0.76511	0.43464	-1.3492	-3.5986	0.24241	-1.2207	-2.2271	-1.0284	-0.95666	-1.94	-3.9123	-2.9658	-2.7851	-1.5398	-0.56689	0.15287	-4.8961	1.0887	3.0383	-4.2176	-0.80132	1.3526	-1.0109	0.28562	-1.3517	-3.3679	-1.1427	-1.4183	-2.9865	-0.080479	-0.63809	-1.1023	-0.9837	-2.307	-1.486
-5.7499	-7.9955	-9.0481	-2.9592	-6.8934	-10.347	-5.2539	-7.639	-10.811	-5.5487	-2.8025	-6.263	-7.8439	-7.7392	-5.1404	-3.612	-7.0208	-7.4398	-8.1964	-6.7299	-6.2252	-11.141	-4.1768	-5.8125	-9.1421	-6.4701	-5.1879	-5.1835	-6.2109	-7.8492	-8.5141	-4.6755	-4.6966	-8.8137	-8.6311	-7.3895	-7.0847	-7.7251	-3.4424	-5.7637	-4.0265	-8.0096	-5.0836	-6.4891	-8.2118	-9.4258	-2.9463	-6.4834	-6.7719	-6.7353
9.1079	10.693	12.217	8.5711	10.116	10.206	12.746	9.1342	10.053	8.6457	8.0095	10.402	12.25	8.7649	10.747	8.415	8.8348	9.4573	9.1962	11.432	9.9731	10.223	6.7649	9.8916	10.732	10.067	11.374	9.4952	8.2845	10.175	11.757	11.496	5.8303	8.747	7.8287	7.5388	9.4317	10.987	7.069	11.515	10.464	6.003	11.966	8.4039	9.9756	13.303	13.136	9.7407	10.784	8.6023
-10.491	-10.29	-8.0542	-8.6687	-6.9004	-7.6815	-5.982	-11.489	-7.5729	-7.6299	-10.476	-7.4437	-6.6889	-6.7245	-4.1141	-11.232	-8.0519	-3.8132	-7.4464	-6.9328	-8.2301	-7.8829	-9.4108	-6.735	-10.554	-5.9433	-6.6417	-10.61	-8.2191	-9.37	-8.4207	-8.1533	-6.6571	-5.4219	-6.8062	-7.2276	-5.4537	-3.7557	-7.5279	-7.3649	-7.1329	-9.9148	-5.218	-10.362	-5.9499	-7.8912	-7.687	-6.4572	-7.2506	-6.5435
-1.1385	-0.25144	1.2997	-3.023	1.8951	0.96018	2.5387	0.61663	-2.1344	-1.0616	-3.0064	-1.71	1.5431	0.64016	1.2461	0.52108	-2.4327	-4.6365	2.4248	0.40408	-0.48977	-1.0872	0.5292	0.3037	1.5942	-2.2468	1.8992	0.83462	-2.4109	0.73796	0.035579	0.022221	-0.555	-1.2695	-3.5312	1.1935	0.61317	-2.8117	-2.6804	-1.8217	-3.1184	0.77861	-2.1431	-0.13014	-2.5959	1.8154	0.78032	1.4202	-0.35643	-0.42587
-2.3755	-1.4278	-5.5064	-2.3633	-4.9338	-2.5618	-3.7997	-5.4016	-1.6371	-6.0577	-3.7673	-1.9039	0.50944	-3.3871	-4.7903	-1.7004	-4.8692	-2.9376	-0.85702	-3.1538	-3.3604	-4.055	-3.487	-3.3161	-3.8095	-5.2106	-2.6576	-6.41	-2.631	-0.25062	-4.6923	-3.1363	-2.9269	-4.175	-1.807	-5.0066	-3.2222	1.0039	-1.6655	-0.87965	-0.76648	-4.5327	-6.2772	-3.0928	-4.1792	0.86167	-4.6045	-2.7805	-2.7297	-7.1147
-2.8201	-1.8127	2.0496	-0.76491	0.15898	0.39221	3.3469	0.41522	2.9515	-0.80867	0.82819	-2.2524	-1.0558	2.2318	-2.6151	-1.2259	2.5504	-2.423	-0.19029	1.5745	-0.37287	1.9453	1.7217	1.6083	0.17758	-1.6898	-0.025952	2.6089	1.4946	0.62138	-2.6451	2.1382	2.2933	1.6505	1.0237	4.1417	2.2024	1.4226	2.2556	-2.2917	0.20102	-2.0866	2.9113	0.17772	-0.73034	-2.1601	1.8808	-0.044257	3.4543	-1.9651
-9.3797	-9.0371	-9.0026	-12.267	-12.925	-9.9972	-9.7828	-9.729	-11.564	-10.169	-9.4884	-11.469	-9.4932	-14.756	-11.395	-13.895	-10.174	-11.544	-9.3256	-8.3362	-11.572	-9.4949	-12.156	-9.9624	-10.955	-13.93	-10.478	-11.074	-10.685	-10.177	-8.3709	-9.619	-11.164	-11.571	-10.999	-9.4209	-5.3301	-10.276	-8.9441	-12.161	-10.743	-9.4556	-11.856	-13.001	-12.183	-11.581	-11.221	-8.3119	-11.523	-12.861
0.24472	-0.76914	0.62401	3.5334	-0.17638	1.0892	3.3079	-0.55691	2.1907	4.3743	0.87608	-0.14702	2.6295	-1.7644	2.7097	0.013152	0.96326	1.8251	2.0844	-1.4873	4.0675	2.6722	0.76302	1.8613	1.1492	0.48648	2.3382	2.1962	-0.5717	-0.28225	2.1209	3.3903	1.1389	0.69352	0.97488	-1.0177	0.18658	-0.81324	-0.60641	1.2123	1.1074	3.5428	0.61482	-0.32396	4.5854	-1.0121	0.19901	2.0306	-0.69853	2.8918
-14.218	-13.866	-10.57	-14.805	-15.95	-14.684	-14.281	-15.786	-16.342	-17.612	-13.822	-13.135	-16.702	-14.571	-12.295	-13.553	-14.294	-16.134	-13.084	-12.636	-10.348	-15.386	-14.914	-15.339	-11.41	-13.908	-14.086	-15.018	-15.751	-15.036	-13.606	-12.881	-13.929	-13.218	-11.076	-11.957	-17.347	-15.145	-14.821	-17.059	-16.601	-15.552	-17.347	-12.902	-14.07	-11.523	-17.692	-16.915	-15.403	-16.231
-10.721	-11.147	-9.6098	-14.146	-13.215	-13.454	-11.503	-11.653	-9.8875	-8.7556	-9.6155	-9.9303	-11.763	-13.658	-10.231	-9.3554	-9.4778	-11.11	-10.663	-11.082	-14.057	-12.216	-10.265	-11.597	-8.7868	-13.556	-7.8968	-9.637	-9.715	-9.6406	-10.375	-13.484	-16.476	-12.398	-10.863	-13.217	-10.552	-10.854	-8.9615	-9.9177	-13.022	-10.757	-10.368	-9.5399	-9.4162	-9.1122	-8.9472	-11.83	-11.671	-12.027
4.0981	7.4362	7.3524	6.2515	5.8955	6.7664	5.8269	3.323	3.3968	6.3812	7.7493	5.7702	9.7991	10.189	10.576	6.0932	7.2137	7.2532	4.9385	8.7063	8.8906	8.1794	3.8762	7.9239	5.3393	9.9028	9.2226	7.8951	6.4613	6.472	8.7618	5.894	6.5345	8.0021	7.6965	7.3294	6.6204	4.0261	8.9143	5.1329	7.8561	6.6537	7.0756	8.5333	7.5603	5.608	7.1287	4.7746	5.0768	6.0067
-12.78	-15.25	-15.492	-15.85	-14.895	-13.137	-14.189	-17.348	-13.428	-12.899	-16.424	-17.547	-14.457	-16.134	-15.55	-13.699	-13.025	-15.174	-15.726	-13.587	-15.746	-16.636	-15.738	-13.451	-19.927	-13.272	-14.767	-16.146	-12.066	-15.744	-16.32	-14.511	-11.337	-15.58	-12.747	-14.485	-13.843	-15.683	-14.207	-16.989	-13.085	-15.606	-14.694	-14.117	-15.774	-14.375	-15.631	-14.878	-13.024	-10.605
-9.1179	-11.131	-12.204	-11.797	-13.445	-15.649	-11.183	-11.703	-10.579	-15.398	-7.9642	-10.181	-7.0619	-12.31	-11.809	-9.9257	-10.471	-13.247	-11.089	-10.475	-10.349	-8.7199	-14.613	-13.013	-9.3729	-12.402	-13.847	-12.713	-11.824	-10.958	-11.577	-14.345	-8.6096	-8.5604	-12.692	-14.581	-11.883	-10.33	-12.19	-12.639	-14.352	-13.845	-7.6122	-10.714	-9.1869	-12.162	-11.197	-13.594	-13.72	-12.715
1.8222	0.16417	0.94615	2.8473	1.3479	0.43943	2.505	-0.15024	-0.068013	2.9571	2.6832	-0.96128	0.0061767	-1.7196	3.9402	-0.52278	0.862	2.5783	-2.1086	3.6793	2.423	1.3257	2.0226	0.98903	-2.1348	5.8211	2.014	0.51082	1.9392	4.5689	2.5932	2.3901	-1.1627	2.2407	-2.1666	0.72369	1.2946	1.9812	1.6652	-0.050618	0.38778	1.101	0.65531	-0.096818	3.6476	2.9882	2.4097	0.74318	-1.4469	0.30862
-14.652	-15.764	-14.904	-12.06	-13.703	-12.289	-14.132	-13.592	-14.33	-13.215	-15.566	-11.323	-13.125	-11.828	-16.05	-16.04	-13.758	-15.977	-16.67	-11.264	-13.866	-16.573	-14.847	-13.923	-13.458	-15.362	-15.329	-15.247	-12.501	-12.798	-13.362	-12.716	-13.621	-9.2506	-14.022	-10.241	-14.414	-14.7	-12.46	-14.093	-15.026	-12.275	-11.629	-15.601	-14.22	-15.57	-14.195	-11.74	-12.794	-16.24
-6.0098	-9.8223	-6.9973	-9.834	-9.2617	-7.8101	-6.1062	-4.5295	-9.9402	-6.3678	-8.4347	-10.256	-3.6161	-8.8831	-9.3083	-7.8057	-8.4521	-8.037	-3.4435	-8.0947	-4.227	-8.9678	-7.2873	-5.7462	-8.0339	-10.429	-4.6684	-7.8441	-5.4323	-9.6602	-5.7146	-8.1361	-7.4445	-9.304	-10.534	-7.06	-10.82	-6.1984	-6.8562	-7.3648	-8.7344	-7.3629	-8.5483	-4.6705	-9.588	-7.3018	-9.4773	-8.7436	-7.704	-9.4418
2.4658	2.9907	1.7813	0.46065	1.3044	4.9456	3.8026	2.8779	2.2514	2.5147	4.9503	0.33626	2.1668	1.3819	-1.4645	-0.49221	2.3714	0.80958	5.2341	2.2838	3.1748	-0.62103	0.93854	2.3835	1.1714	2.0187	2.9192	-2.4359	4.6525	-1.8241	2.3744	0.16134	4.1419	3.5426	0.47038	1.5513	0.27493	1.1352	2.6591	1.9485	1.2271	2.2407	1.6294	1.4904	-0.9768	0.31192	1.2469	-0.27135	2.2587	1.84
-12.341	-10.957	-11.992	-14.443	-8.1198	-12.084	-10.513	-12.15	-13.337	-10.463	-10.926	-13.949	-12.068	-10.958	-10.592	-8.3618	-11.807	-14.839	-13.862	-10.507	-13.661	-11.655	-10.594	-12.056	-8.4867	-12.338	-11.123	-10.936	-13.117	-11.742	-11.375	-8.9313	-10.382	-13.771	-16.099	-11.173	-14.828	-10.847	-12.734	-10.454	-9.8401	-14.557	-11.804	-10.898	-9.3516	-13.599	-10.695	-9.6692	-11.62	-10.544
-0.70446	-2.8284	-0.93155	0.90844	1.125	-1.8065	-2.5052	-3.0523	-0.30534	-3.1815	-3.3639	-1.7517	-2.9465	-1.8229	0.19172	-3.5736	-0.20824	-2.7085	-2.3932	-0.64567	-2.2769	-1.2086	-3.1368	0.056243	-1.9673	-0.31414	-1.9369	1.7971	-2.642	0.93691	-1.5605	-0.67115	0.0022336	-3.0213	-0.54687	-0.84362	-1.9541	-1.1236	0.33122	0.42983	-2.2107	1.0283	0.94716	0.1316	-0.83618	-1.619	-4.6331	-4.441	-7.6209	3.3524
-18.32	-20.443	-17.994	-20.108	-17.455	-19.666	-19.749	-18.756	-20.54	-22.741	-19.336	-20.993	-18.195	-21.607	-19.819	-15.73	-21.234	-18.059	-17.287	-19.979	-19.454	-20.509	-21.032	-21.238	-20.615	-19.56	-18.253	-20.191	-20.916	-23.139	-22.127	-20.133	-22.491	-20.086	-21.306	-21.011	-21.247	-24.811	-21.766	-16.289	-19.967	-20.463	-19.744	-18.362	-21.027	-20.243	-21.287	-18.881	-21.739	-21.966
-12.484	-10.177	-10.117	-7.5173	-9.8647	-12.542	-7.8415	-14.328	-13.088	-12.517	-11.08	-6.676	-9.3091	-9.0166	-13.476	-8.7094	-11.404	-9.9119	-11.228	-11.66	-10.685	-13.582	-9.6154	-10.701	-10.407	-13.308	-9.2916	-12.091	-9.5826	-9.3585	-11.681	-8.721	-10.227	-13.336	-12.411	-9.2573	-13.794	-11.949	-11.428	-12.831	-10.25	-9.6721	-10.113	-10.558	-10.568	-9.7744	-11.286	-10.65	-7.9932	-10.849
-13.157	-10.44	-8.5433	-11.908	-9.9496	-10.304	-7.6614	-9.6902	-13.848	-12.312	-7.6951	-12.492	-8.2422	-13.166	-8.2266	-11.179	-7.8157	-11.839	-11.763	-11.256	-11.732	-13.984	-8.5254	-14.218	-11.768	-8.9861	-9.8091	-11.301	-15.059	-12.335	-9.8032	-8.1038	-12.77	-11.161	-10.602	-11.977	-12.511	-8.9096	-8.4433	-12.856	-9.6119	-9.5482	-13.616	-15.139	-9.2736	-12.533	-11.379	-6.5038	-9.8537	-12.06
1.7296	0.25053	1.3269	1.7779	-0.11433	0.38721	0.18582	-1.0485	-0.49551	-0.17232	-2.3643	0.54138	0.1534	-0.3405	-0.89541	2.1052	-0.14306	-1.4688	0.64991	3.831	0.52555	-0.11873	-0.72675	0.98409	-3.6953	0.14883	-2.6616	3.2357	0.75013	1.1374	-2.2312	-2.5742	-0.59521	0.40898	-1.2617	0.77091	0.44738	-1.0572	-0.88315	-1.9558	1.5958	-0.13304	-0.0058637	-1.2065	-4.6041	2.9209	-1.38	0.43139	2.3808	-2.1215
-4.5652	-3.5535	-2.9503	-6.21	-3.7424	-1.4743	-5.5495	-4.9649	-3.7745	-4.9644	-3.6047	-5.4373	-2.5726	-3.2101	-4.1585	-1.5483	-4.5985	-6.2475	-5.7744	-3.5081	-2.9106	-6.291	-5.0857	-1.7677	-2.3891	-3.4759	-5.5836	-7.4802	-5.1504	-1.4328	-5.6848	-4.234	-4.991	-3.3868	-1.9762	-5.9538	-4.2794	-4.865	-3.6348	-3.5354	-5.5487	-3.0841	-1.5379	-0.6664	-5.06	-1.6342	-4.6859	-7.1928	-3.7974	-3.0257
-4.4484	-2.1324	-3.0971	-3.9267	-2.2282	-2.6585	-2.8538	-6.2353	-3.0491	-2.9132	-1.4122	-4.1838	-2.8597	-0.44926	1.2776	-4.5772	-0.53474	-3.5065	0.13753	-1.0996	-1.8843	-0.77991	-4.1716	-3.6066	-5.3344	-2.2861	-2.8205	-7.2954	-2.6038	-1.349	-4.2178	-2.1013	-4.2525	-3.5172	-2.6538	-4.4379	-4.4785	-1.7769	-4.6657	-6.6764	-1.8317	-4.989	-1.4167	-2.5379	0.22763	-5.4677	-3.4449	-2.9235	-2.9392	-0.10103
-12.114	-14.477	-13.702	-14.478	-11.981	-15.196	-13.731	-13.952	-12.966	-15.795	-16.079	-13.282	-11.956	-13.005	-15.842	-13.205	-14.72	-16.695	-18.42	-11.492	-11.721	-18.889	-14.188	-16.049	-10.686	-15.04	-14.443	-11.935	-13.287	-12.843	-14.447	-14.362	-13.181	-13.233	-14.145	-12.642	-15.635	-14.789	-12.919	-15.501	-13.774	-13.757	-16.014	-12.017	-10.185	-12.956	-15.593	-13.898	-18.788	-14.189
-11.855	-11.23	-11.284	-15.586	-12.013	-10.777	-13.186	-12.692	-13.471	-10.576	-13.093	-13.676	-8.9972	-16.512	-16.897	-12.914	-9.2479	-10.087	-14.859	-9.3421	-14.987	-10.414	-11.828	-14.868	-13.142	-10.93	-10.111	-13.714	-13.072	-14.734	-9.5888	-9.6658	-13.549	-14.187	-13.824	-14.109	-13.178	-15.478	-11.618	-12.692	-12.817	-13.642	-16.236	-9.9003	-11.901	-13.613	-17.064	-15.591	-15.535	-12.172
-7.2085	-6.7917	-9.9764	-10.051	-7.8998	-6.9123	-6.8303	-9.3902	-10.496	-8.32	-9.7364	-8.0309	-11.191	-7.1156	-9.8083	-8.0553	-11.122	-10.118	-10.994	-8.4024	-9.6826	-10.09	-6.7778	-9.4601	-8.0855	-10.125	-8.4483	-9.0959	-13.181	-8.3331	-6.3006	-10.358	-8.5283	-11.208	-9.66	-6.9235	-10.477	-11.061	-10.755	-9.4211	-9.4913	-5.7503	-13.518	-9.3761	-10.674	-9.9378	-10.446	-11.539	-12.267	-8.2578
-11.052	-14.821	-14.155	-15.223	-15.132	-12.321	-12.799	-11.049	-17.066	-16.045	-13.501	-15.075	-13.202	-13.15	-14.474	-11.605	-15.778	-14.617	-15.805	-14.399	-13.167	-14.12	-13.313	-15.456	-13.391	-10.386	-9.5999	-13.013	-14.316	-14.487	-14.742	-14.765	-12.241	-13.421	-13.494	-11.005	-14.918	-10.803	-12.382	-15.324	-15.215	-13.345	-9.8608	-12.415	-14.572	-15.541	-15.547	-13.498	-19.301	-12.733
-14.933	-15.542	-14.312	-13.246	-13.246	-12.327	-12.505	-11.613	-13.947	-12.012	-15.559	-14.095	-10.091	-7.7568	-14.144	-11.073	-13.293	-14.56	-12.976	-13.477	-10.652	-13.883	-11.314	-12.841	-8.1497	-15.25	-13.832	-13.428	-9.757	-12.024	-13.867	-14.386	-11.071	-12.602	-13.084	-14.257	-13.1	-15.807	-13.859	-14.047	-8.714	-12.623	-16.133	-13.258	-11.597	-14.115	-12.455	-9.7486	-9.9714	-14.31
-2.4796	1.285	0.047672	1.1881	0.57082	0.59789	-1.6707	0.50771	-4.5797	-1.3347	-2.3424	0.69579	-1.2909	1.0378	-2.8922	-1.9113	0.41494	-0.24353	-4.4018	2.0913	0.21944	0.55149	-0.046924	1.2463	3.8016	2.7344	2.4722	-0.94452	1.4826	-1.476	-2.6704	1.0441	3.3793	1.6262	-1.0612	-1.7735	1.0762	0.5103	-1.4057	-0.25681	-1.8187	1.5897	1.9846	-1.3657	0.10232	-1.7134	1.6628	-0.023418	-2.7092	-1.5742
4.1519	2.6344	3.2618	4.9654	7.6535	3.7519	8.5993	4.6115	4.5474	4.7018	5.959	5.2914	4.4239	4.5514	8.2871	5.3281	5.8252	8.2453	4.5799	4.7314	5.9621	4.1616	3.4165	2.3658	3.9174	4.5047	1.2482	4.1979	1.8043	5.9091	5.8042	3.5228	2.5009	2.4025	5.5888	6.4622	5.8769	5.7026	5.6215	5.581	4.2494	5.2766	4.843	5.1844	3.7902	8.0789	7.0709	3.732	8.1029	4.1512
-17.521	-21.448	-21.476	-20.924	-23.032	-21.353	-19.162	-22.247	-18.214	-21.115	-19.574	-18.821	-19.898	-19.127	-18.822	-22.142	-22.97	-21.449	-19.017	-22.027	-21.791	-20.821	-17.554	-24.175	-20.446	-19.38	-20.963	-22.301	-22.535	-25.502	-18.827	-20.131	-21.3	-17.074	-20.841	-24.569	-20.184	-19.177	-23.438	-21.924	-18.626	-18.816	-22.177	-21.026	-17.593	-21.13	-23.398	-20.48	-22.733	-22.413
-4.6852	-2.9685	-2.771	-2.3176	-4.2793	-0.65932	-0.3275	-5.2382	-0.78127	-2.0278	-1.8674	-5.1103	-0.46838	0.3915	-2.0011	-5.8412	-1.1235	-2.4203	-5.5178	1.2615	-0.81712	-7.1189	-1.6468	0.73126	-2.0079	-3.8095	-2.6675	-4.853	-2.0902	-6.6804	-4.0072	-1.8769	-1.8023	-3.8482	-1.6385	-1.98	0.27405	-1.0405	1.1275	-1.3374	-1.5557	-3.7619	-2.9994	-2.685	-3.6417	-0.011916	-1.0954	-3.1126	-2.9386	-3.2886
2.6521	-3.0889	-2.2048	-1.6081	-0.061705	-0.50049	0.51125	-0.0080929	0.17255	-1.1355	-1.3058	-2.359	-1.5513	2.4598	-2.2461	-0.6792	-4.1593	3.8418	0.61829	1.3976	-4.0144	1.3434	0.94559	1.867	-2.0025	-3.3131	-2.1277	-1.07	-0.54991	-0.58951	-0.51953	0.87322	1.7846	-0.58147	-0.91015	-1.5435	0.1221	0.6439	2.1903	0.42995	0.81844	0.63095	1.9301	2.288	2.3392	-0.33477	-0.14775	1.1901	0.57135	0.6399
3.1661	5.3383	3.4818	1.835	7.0135	3.9463	5.0264	3.9683	2.6097	7.4795	4.6424	9.7129	3.5926	5.6216	0.96975	0.36421	9.8193	6.8673	6.0899	3.4144	4.8302	6.3884	4.5009	4.0625	1.7211	3.8014	4.5032	4.8346	1.9239	3.5549	4.9561	2.8056	3.2164	6.3966	5.3163	2.9147	3.1775	5.7409	7.4014	3.2206	0.59058	3.8147	3.0041	5.7805	5.7496	2.9301	7.3285	4.3399	2.552	2.3551
-4.4285	-4.4102	-6.492	-7.2628	-8.1506	-2.419	-4.4588	-7.0025	-5.8794	-3.5647	-4.7455	-6.4367	-0.058534	-3.1972	-2.0432	-2.3501	-5.0105	-8.0187	-5.3772	-5.5745	-6.1078	-5.523	-4.7136	-4.5833	-6.9205	-1.8543	-5.7932	-7.0393	-2.4581	-3.7302	-3.8808	-8.454	-6.1193	-4.9526	-5.3441	-8.8956	-6.9075	-4.6359	-3.1507	-4.9625	-5.4	-2.8709	-1.6699	-2.1268	-3.4263	-4.863	-8.1342	-3.8564	-6.4232	-8.7611
-2.492	-1.7155	-1.5095	-2.54	-2.7101	-3.5783	-6.1265	-2.3061	-4.5008	-3.5505	-4.011	-2.4677	-3.8587	-1.3271	-3.1904	-3.7483	-6.5644	-5.1114	-3.5985	-5.9132	-3.2553	-2.0565	1.4146	-4.2804	-2.9051	-6.3073	-3.2701	-3.6987	-5.7631	-3.7062	-4.5187	-0.73408	-4.9103	-2.6862	-7.1156	-5.6258	-1.4911	0.40844	-4.6038	-1.7955	-2.4026	-2.1799	-4.7483	-4.6456	0.88015	-3.3846	-6.4121	-3.2011	-1.5	-7.0705
-20.592	-22.958	-16.986	-23.494	-19.261	-21.916	-20.097	-18.845	-19.823	-20.961	-23.425	-20.873	-22.708	-21.49	-19.85	-21.417	-14.808	-21.009	-18.709	-27.002	-20.58	-20.772	-20.788	-24.017	-18.996	-14.855	-22.334	-20.646	-22.327	-19.728	-21.801	-15.907	-22.377	-23.268	-20.542	-20.023	-23.085	-18.241	-21.142	-20.026	-19.108	-21.904	-18.776	-21.173	-17.774	-21.488	-19.115	-21.954	-21.835	-18.815
-9.9605	-12.851	-11.084	-13.65	-12.866	-12.799	-10.996	-12.094	-12.969	-10.972	-10.474	-10.181	-15.171	-14.301	-11.28	-12.033	-9.1276	-12.211	-11.343	-11.359	-11.791	-13.239	-12.256	-8.1542	-9.7632	-13.026	-12.567	-11.906	-11.924	-13.432	-10.078	-12.24	-10.952	-9.7264	-9.1916	-12.349	-9.9837	-12.245	-10.291	-14.868	-12.154	-10.612	-12.9	-14.235	-11.859	-12.824	-14.165	-11.605	-7.1706	-12.299
-11.212	-13.844	-12.141	-16.12	-11.055	-12.272	-9.7549	-16.101	-12.427	-12.035	-10.4	-13.128	-14.119	-10.004	-15.703	-14.263	-13.11	-12.541	-10.616	-10.48	-9.887	-13.771	-12.786	-11.92	-10.999	-12.708	-12.211	-11.901	-11.13	-12.689	-8.9685	-13.723	-14.174	-8.2329	-14.261	-13.63	-12.43	-10.738	-12.059	-11.988	-10.338	-9.5925	-14.504	-12.005	-8.0368	-14.1	-12.78	-9.4139	-11.896	-15.22
3.179	1.3969	-3.9903	-0.93636	0.35683	-3.9426	-0.90538	-0.45146	0.020268	0.080226	-1.1895	-1.5336	-1.2303	-3.0567	-1.3133	-4.0891	-4.5937	-2.4974	-2.1734	-2.3736	-0.90829	-0.25657	-0.097561	0.93388	-2.6822	-1.4973	-0.37379	-4.1609	-4.3945	-2.5451	-1.2952	1.1202	0.1296	-1.8281	-0.28892	0.71952	-2.4137	-1.2047	-0.42124	-1.5403	-2.7352	0.025346	-5.6657	-2.9623	-1.5639	-2.8047	-5.4029	-0.49627	1.527	-0.064485
-8.7235	-6.1988	-9.3784	-7.5587	-8.979	-7.1905	-9.6149	-7.8217	-7.2769	-10.481	-10.117	-9.9454	-7.1666	-10.78	-9.903	-11.31	-8.1893	-12.014	-8.1127	-7.0597	-7.3979	-9.2372	-10.29	-8.8182	-10.457	-10.107	-10.357	-3.4997	-7.4945	-7.8081	-7.5039	-10.635	-7.2568	-10.042	-5.1912	-7.3498	-10.781	-10.64	-8.305	-7.7917	-9.3192	-7.0995	-8.8566	-7.2231	-6.9954	-8.5622	-9.5806	-9.1724	-8.9487	-10.765
-11.724	-14.72	-16.852	-14.951	-15.458	-13.605	-14.394	-14.472	-13.981	-15.113	-10.218	-16.691	-14.081	-17.286	-15.784	-14.567	-12.266	-12.941	-15.472	-11.698	-14	-15.252	-16.998	-17.602	-15.912	-12.503	-16.994	-14.044	-14.222	-19.624	-16.698	-16.254	-13.785	-11.278	-14.637	-14.287	-16.078	-15.549	-9.7545	-14.106	-14.278	-13.998	-13.439	-18.961	-14.92	-13.652	-15.122	-12.311	-14.622	-15.559
-2.7757	2.748	2.4585	3.036	-1.9657	2.4064	1.5978	-0.12113	-3.1636	0.23948	0.2285	0.023699	1.0348	0.34717	-3.2922	0.88494	2.5525	1.5731	-3.2266	0.37018	-1.5903	1.0517	-0.47325	1.1529	-1.2626	0.58642	-1.5358	-0.22659	-0.17163	-1.284	-1.8098	-1.2391	3.7447	-1.0446	-3.0731	-0.88939	-0.1264	0.37265	-0.0191	-2.0896	-0.8834	-0.8097	0.92477	-0.48149	-1.55	1.2137	-2.1991	-2.8671	-3.8716	3.2892
4.7963	7.1769	5.5943	7.0453	5.3902	2.4699	8.799	8.6438	3.5298	7.6189	2.0445	6.3699	4.7481	6.113	6.8231	8.3785	6.0139	4.7518	5.3436	3.5952	6.0328	6.2237	7.8217	3.748	4.6647	2.5235	6.5638	4.3694	6.2376	4.0061	7.033	8.0092	4.815	5.0924	2.8636	4.1945	6.872	6.9161	5.0717	3.6602	-0.38512	3.3567	2.5461	5.0776	3.9709	5.6133	4.3948	5.1065	5.2523	4.527
-2.0123	0.51952	2.3462	0.86406	-2.8994	-1.9453	-0.16084	-1.104	-3.5827	-1.027	-1.1669	-3.0763	-0.40646	-0.31306	-1.9511	-1.7401	-2.0961	-0.20171	-0.64318	-0.34397	-2.3899	-0.88422	-2.0882	0.56089	-2.3212	-2.9879	-1.0153	-2.5002	1.516	-0.71067	-0.19887	0.95593	-1.9911	-2.5411	2.2655	-3.9844	-2.2636	-0.22278	-1.735	-2.1577	-4.7017	-1.8118	2.9175	-4.2804	-0.74492	-3.4059	-1.087	-4.2074	-4.0924	-1.5922
-2.2489	-1.0654	0.66013	-2.6342	2.6874	-4.5281	0.26434	-1.4844	-1.332	0.52771	1.9755	1.2244	-1.8942	0.12556	-1.4323	0.57488	-3.2202	0.23161	2.7676	-1.9415	-0.17508	-2.1455	-0.43293	2.5699	1.1698	-4.9162	2.3402	0.42587	1.7433	-0.92735	-4.4465	1.0761	2.8798	-2.4531	2.2875	-1.1795	0.97892	-1.9362	-0.7508	0.47624	-1.9075	1.6214	-1.1878	-3.0221	-2.7184	-2.6686	0.54607	-1.6794	2.7334	2.1742
9.315	7.6534	8.8201	7.6314	8.3708	7.3188	6.2184	4.8603	7.7759	7.1607	5.933	8.8806	10.271	10.053	7.0778	10.116	9.6054	8.2706	6.7683	9.7113	12.287	9.511	9.819	8.1963	8.1019	9.8178	8.4472	9.0471	10.744	4.9745	7.7702	9.5623	10.817	9.6217	7.1771	12.4	8.9697	10.479	8.5822	9.7724	9.922	6.3204	5.2503	5.8186	8.4045	8.9274	8.1173	9.3546	10.057	11.082
-14.849	-14.086	-11.754	-13.986	-13.01	-10.672	-12.47	-13.61	-13.303	-12.568	-12.579	-14.012	-10.657	-13.638	-13.891	-15.919	-14.992	-13.739	-15.155	-15.48	-11.376	-16.116	-11.163	-17.091	-19.309	-13.931	-16.094	-13.137	-15.809	-15.864	-15.396	-11.124	-15.938	-13.492	-15.67	-15.347	-14.003	-15.233	-10.19	-13.542	-12.859	-13.823	-14.478	-16.185	-14.787	-12.802	-10.884	-12.723	-12.863	-13.72
-8.6684	-13.819	-14.624	-14.365	-12.066	-15.327	-13.255	-13.659	-14.365	-13.098	-11.249	-15.242	-13.098	-14.479	-16.351	-11.684	-10.717	-10.636	-11.173	-10.977	-17.856	-10.992	-10.44	-13.661	-13.712	-14.302	-11.936	-13.45	-14.936	-11.451	-12.343	-11.734	-13.625	-15.62	-11.699	-13.189	-12.973	-16.231	-14.03	-14.15	-12.759	-10.55	-13.468	-13.141	-10.01	-15.145	-9.9667	-12.868	-13.238	-11.649
-13.111	-8.8139	-10.903	-10.641	-7.8439	-10.288	-12.075	-11.899	-11.124	-11.339	-13.389	-10.962	-11.476	-10.753	-13.577	-11.647	-11.281	-12.844	-12.217	-13.423	-10.872	-9.8115	-11.12	-10.557	-11.492	-12.682	-13.222	-13.505	-10.673	-10.674	-12.655	-13.061	-11.357	-12.568	-11.515	-11.562	-13.426	-12.681	-14.274	-12.369	-10.545	-12.438	-11.195	-10.877	-14.599	-11.749	-11.127	-12.375	-14.338	-9.7373
3.628	2.1233	6.2737	3.0897	3.5995	2.3505	7.4605	1.1392	0.21373	3.9394	2.6005	3.4865	3.9189	5.4406	1.8617	-1.3739	1.8272	2.5501	0.65044	2.1535	3.6334	3.4528	3.0038	2.8197	4.9519	-0.46164	-0.081045	5.8949	6.0783	3.2336	3.4233	3.9455	1.3872	1.3906	3.1826	2.0507	1.4082	3.1119	1.2473	2.7769	6.2656	5.401	1.5632	5.8469	3.1176	1.1336	0.0020799	2.1267	4.2009	3.0576
3.7519	2.7953	3.0976	0.86974	1.5258	6.1608	1.4014	0.26211	1.3492	0.87988	0.26746	7.8499	4.6956	3.8145	4.8467	3.2859	2.5602	3.4312	0.69688	6.7049	2.4251	6.3441	3.4067	5.837	2.6365	3.333	3.7929	3.3279	3.2637	3.6462	1.3794	2.1252	-0.0094969	1.7116	3.8479	4.9233	0.69018	3.2942	2.2905	3.2492	3.0409	5.1438	2.679	4.1559	0.36461	0.75175	2.6259	2.3992	2.7266	3.9434
3.1264	-2.9402	-3.6876	-0.49436	0.50933	0.59538	-1.0996	-0.12106	-2.5407	-0.86734	0.83433	1.1036	1.0159	-3.5349	-1.1302	-0.70547	-0.2202	0.059206	-0.40397	0.24204	0.78728	-1.9464	0.98883	-0.54901	0.079955	2.6939	-0.43163	-2.1134	1.5408	1.7141	-5.0538	2.5269	1.2318	-1.6593	-1.1563	-1.6652	0.3469	0.76859	1.4975	1.9085	0.97198	-2.3676	-0.99034	-1.479	4.4312	1.7808	2.2301	-1.4723	2.0623	0.94687
-1.5787	1.7154	-4.0627	-1.0302	-3.2689	-0.15121	-3.9945	1.6767	-1.2102	-0.86338	2.4541	-3.501	-0.87849	1.6203	1.7187	-2.3011	-0.66257	-2.4082	0.24361	-1.6993	-2.2184	-1.7229	-2.0205	0.44544	-2.537	-0.69942	-5.5366	-0.69156	-2.2734	-1.1327	2.202	-0.3429	-2.2784	-1.1399	-2.1037	-1.7864	-1.4415	-1.2165	-1.875	-1.9421	1.7775	3.4693	2.2315	-2.5104	0.72781	-0.89822	-4.1502	-0.57521	0.77838	0.35809
4.1685	6.4311	6.4493	5.3709	4.9006	6.7203	5.6201	9.4626	4.5677	3.9222	1.4093	2.7276	5.2538	6.1557	3.9596	4.5291	5.4325	6.3963	6.4455	4.5939	6.077	5.4418	5.52	5.1982	7.4621	2.303	5.889	5.578	7.6211	7.9487	5.0391	5.1753	2.6609	4.6225	9.0935	-0.82434	8.5916	9.6099	4.1515	4.1926	6.4167	3.4345	8.6085	5.2256	4.02	4.6412	5.2641	6.8482	8.9242	3.0657
-13.926	-10.705	-15.626	-14.455	-15.444	-11.406	-16.124	-14.064	-16.275	-15.655	-11.621	-13.707	-16.507	-13.518	-14.675	-14.552	-14.77	-14.717	-13.4	-15.648	-16.017	-12.441	-14.229	-11.327	-12.816	-11.388	-12.498	-12.028	-12.308	-16.841	-15.485	-15.821	-15.895	-12.938	-15.404	-15.714	-15.125	-16.545	-13.208	-13.91	-14.522	-13.308	-13.078	-15.512	-10.881	-12.014	-14.394	-13.141	-15.985	-15.51
-3.1425	-6.2516	-4.2728	-7.2986	-5.0248	-8.0906	-8.0451	-4.593	-4.9294	-7.5211	-7.2836	-6.4134	-8.7847	-7.7584	-8.2616	-2.8075	-2.841	-4.922	-5.3504	-6.4634	-6.0087	-3.8683	-7.6912	-4.3233	-6.338	-4.4093	-7.2493	-6.665	-3.2477	-6.8601	-4.0605	-7.0562	-5.7271	-4.9606	-1.3238	-3.8019	-2.479	-4.6027	-4.5438	-4.5823	-6.2685	-4.6484	-4.7672	-7.689	-2.9832	-11.415	-5.8402	-5.1851	-7.0666	-3.6063
-4.9281	-1.6883	-3.1048	-2.7138	-3.4219	-1.4208	-0.5168	-3.1159	-0.46043	-3.4045	-2.6549	1.5181	-4.8127	0.69018	-2.2791	-3.8531	0.67068	-4.6554	-2.5545	-4.4293	-1.8116	0.41945	-3.0345	-3.9757	-1.4711	-4.1547	-6.398	-5.0543	-1.0868	0.90056	-0.87675	-1.6936	-2.3289	-2.4344	-2.6856	-5.4333	-4.9876	-0.15276	-4.1871	-0.42123	-3.0955	-3.7869	-3.5881	-0.38676	-6.0495	-1.016	-2.978	-3.5983	-2.4417	-1.9466
-0.34303	-0.26157	-0.6225	-1.6642	-0.71841	-0.46952	1.0829	1.2649	2.9499	2.1351	1.5065	4.8897	-0.99595	0.023869	-3.3011	-0.073848	-1.0458	0.4587	3.2083	-2.4949	4.5869	-0.25389	3.1045	-0.32363	-2.5014	3.2752	-0.5285	1.4332	-1.5329	0.67606	2.2147	0.98589	2.502	-2.2036	-2.5997	2.2524	1.9508	-1.772	-0.85283	-1.4132	-1.8015	2.3955	0.95394	1.5191	1.1599	0.029089	-1.8757	-1.3792	-0.94659	-3.1049
-23.625	-21.773	-19.914	-21.743	-23.174	-20.396	-20.61	-19.589	-24.975	-23.815	-21.231	-22.264	-21.43	-23.996	-23.812	-20.819	-23.169	-20.785	-23.412	-20.494	-18.207	-23.166	-21.835	-21.099	-19.893	-23.112	-20.741	-23.618	-26.142	-24.322	-21.648	-21.547	-22.561	-23.105	-21.848	-24.716	-22.671	-21.051	-23.552	-20.368	-23.418	-20.335	-22.815	-23.315	-23.111	-21.588	-21.94	-21.942	-23.323	-22.102
-20.63	-24.905	-23.508	-21.718	-22.797	-23.161	-19.775	-23.078	-22.301	-21.883	-20.588	-24.249	-18.808	-23.476	-22.05	-21.488	-22.682	-24.253	-21.151	-20.691	-19.718	-25.072	-21.001	-24.407	-21.229	-22.695	-23.528	-22.411	-24.182	-24.32	-25.075	-20.276	-22.199	-20.129	-18.6	-22.88	-24.662	-24.003	-22.564	-21.367	-20.918	-22.952	-23.548	-20.959	-23.363	-23.109	-19.712	-23.256	-23.126	-20.655
-0.99212	2.0989	-3.5983	0.6015	-4.8462	0.30435	-3.6752	0.84896	-2.0752	-0.6932	-1.5891	1.5219	-1.2024	-0.46892	0.80416	-3.5452	-0.82415	-2.252	-1.3296	0.052831	0.66315	-1.46	-3.7493	-2.6917	-4.1365	-2.1936	1.1474	-3.5226	0.83898	-1.988	-2.0813	-0.083242	-1.5691	-1.9532	0.70344	2.0662	-0.62129	2.2437	-3.6507	-2.4622	-2.7852	1.444	-1.6161	-1.7448	-0.56245	3.0388	-1.1172	-0.13025	-0.61867	-1.9552
6.835	5.1698	4.9062	6.8612	8.4214	8.7958	3.361	6.5375	8.9657	7.682	6.233	8.5976	6.9446	6.0139	8.7319	8.1542	12.554	11.107	6.0204	10.214	6.7913	8.4971	8.5938	8.1177	7.2155	7.8983	8.2637	9.5351	10.032	9.9284	8.2692	7.065	5.705	8.9419	5.0948	5.354	7.7244	7.3868	7.3909	10.803	9.2173	9.8227	9.9023	8.4874	7.737	6.4921	9.6247	7.6595	10.148	7.7567
-8.9058	-10.439	-6.869	-8.161	-9.0703	-8.8052	-8.1308	-7.1856	-6.4318	-8.4232	-8.9769	-7.2401	-9.0684	-12.216	-8.8794	-14.438	-7.3972	-12.025	-9.2716	-10.201	-7.2272	-9.8296	-11.284	-9.3465	-10.257	-10.421	-10.906	-10.258	-8.5056	-7.6335	-9.4641	-8.9633	-11.057	-10.061	-9.8413	-10.367	-7.0888	-5.8978	-7.3871	-5.052	-8.9525	-7.5641	-8.9472	-8.463	-5.9814	-11.525	-6.5562	-10.649	-10.594	-4.1407
-6.3436	-2.2465	-3.861	-3.9152	-2.2636	-4.8688	-3.7336	-2.705	-4.2736	-3.253	-3.7325	-6.5282	-3.1656	-3.387	-0.58618	-4.9453	-4.9171	-3.4365	-3.713	-3.2276	-3.5833	-4.1919	-6.4718	-6.1126	-5.0315	-4.5506	-3.7374	-5.1933	-3.3559	-2.2922	-2.2802	-5.323	-1.172	-6.4149	-4.7681	-3.3332	-3.6587	-1.8978	-4.3589	-4.227	-5.1567	-6.1989	-3.6696	-2.5794	-7.8029	-1.2809	-5.2307	-5.9139	-5.4637	-2.6949
-1.5993	1.1246	-2.7757	-1.2398	-2.0474	-0.87955	1.7179	-1.2702	-1.8588	-0.56578	-3.0888	-2.1581	-1.74	0.040839	-4.0283	-0.51914	2.6743	-1.3905	-2.5339	0.23313	-1.8315	2.2433	-1.2153	0.11031	-2.6771	-1.0529	-1.9748	-0.96355	-1.7501	-1.1389	-3.2361	2.7845	0.99267	1.2943	-1.5845	-1.7153	-0.095579	0.15545	-0.36943	3.2915	0.10272	-3.5231	-0.99086	1.4227	0.92784	0.91509	-1.7337	-2.1333	-0.76387	0.53204
-6.5826	-5.326	-3.1695	-2.7165	-6.6699	-5.553	-5.8901	-7.6589	-5.134	-3.8954	-5.2196	-1.9715	-3.4344	-5.3917	-4.9049	-4.4628	-5.3771	-3.4584	-3.983	-6.4833	-8.4533	-10.036	-5.3358	-3.1443	-7.2586	-6.7758	-8.1117	-3.3726	-5.0025	-6.2013	-3.3735	-4.6959	-4.9712	-5.9138	-7.2776	-5.6795	-5.6736	-2.3535	-5.356	-3.5494	-2.9625	-9.6028	-4.8664	-4.8598	-6.1854	-5.5663	-5.0676	-4.545	-5.0178	-6.2627
-13.441	-12.477	-15.433	-15.119	-12.69	-15.288	-15.01	-13.754	-15.564	-15.665	-17.427	-12.94	-16.337	-17.773	-13.9	-13.411	-14.953	-13.659	-15.245	-13.189	-15.238	-12.769	-16.401	-14.235	-18.843	-13.522	-15.285	-15.547	-17.144	-9.0776	-10.357	-17.136	-14.673	-18.688	-16.499	-13.943	-11.422	-19.875	-16.018	-17.846	-16.544	-14.708	-17.108	-17.517	-16.038	-15.9	-13.263	-14.106	-14.728	-14.46
-9.2674	-9.6104	-5.9656	-8.833	-9.211	-11.101	-8.6391	-10.152	-9.1002	-7.836	-8.8525	-8.5332	-8.6312	-8.1107	-9.6161	-8.131	-11.083	-11.587	-6.9266	-8.344	-7.4643	-11.211	-10.562	-8.0061	-8.6888	-9.1807	-7.882	-13.487	-9.444	-11.666	-9.9751	-11.026	-9.2137	-11.023	-8.3885	-8.3311	-7.2494	-9.4082	-7.5432	-11.607	-10.225	-8.6703	-9.1722	-5.7838	-9.0592	-6.5092	-7.8919	-9.0607	-7.4705	-9.1652
-10.244	-12.25	-9.8146	-10.892	-12.578	-11.027	-13.99	-15.609	-9.8443	-12.764	-11.649	-13.803	-8.0227	-13.885	-14.649	-11.3	-13.608	-13.434	-12.935	-8.023	-13.961	-11.674	-9.1796	-15.196	-10.364	-10.983	-12.073	-10.68	-9.2029	-11.457	-10.248	-15.696	-11.183	-10.263	-13.351	-10.714	-9.8788	-12.074	-10.535	-13.335	-14.053	-16.374	-12.603	-11.835	-12.512	-14.108	-12.442	-12.562	-14.204	-15.312
9.7158	6.8622	6.4871	6.8339	13.026	8.6603	9.6441	8.6158	8.8771	6.345	10.249	9.4678	8.6114	8.1856	7.3908	7.3279	4.6212	8.4635	8.9742	9.8741	9.4307	9.5619	7.5602	8.2871	8.0007	7.9035	9.9555	10.058	6.0138	6.914	8.9739	9.8405	9.6689	8.4559	6.0774	6.4415	7.5398	6.0443	9.7598	8.7179	12.267	6.9427	8.5782	10.833	7.6686	7.6405	10.176	7.7282	9.3716	8.9512
-2.1231	-0.88971	-2.1925	1.9827	2.2823	1.6676	0.087541	-1.6084	0.43187	-1.6559	-2.6421	-3.663	2.9155	1.8917	-1.0504	0.15823	0.23485	-2.6581	-1.7818	-1.0272	3.4749	1.3207	2.0295	-4.5011	0.5772	1.6244	0.25877	1.6901	1.9235	-1.8988	-0.49682	0.060221	0.1402	-3.7681	-1.0599	-0.11325	-0.35698	0.72349	1.8362	4.3467	-2.8843	-0.57174	-1.1678	-1.5382	0.91023	2.0093	2.4682	0.70885	1.7032	-0.022736
1.7562	1.5988	1.7272	2.2649	3.619	4.4584	2.7416	5.3314	3.8344	4.6039	3.3055	3.1132	1.3619	3.2744	2.4836	3.3256	5.3995	2.8661	4.6439	3.1392	3.6614	5.7376	3.7461	4.6175	3.3578	2.9072	4.4979	6.0855	5.3959	2.586	1.871	1.0276	3.1418	4.5021	0.066101	-0.12602	1.49	5.741	2.19	4.4759	-1.1725	2.9942	3.5308	2.9398	-0.62073	4.2966	-1.0444	4.5095	2.5006	3.715
-3.6982	-5.3231	-5.4169	-4.627	-5.034	-2.9997	-5.6145	-3.8295	-4.6532	-3.7694	-2.1162	-4.7152	-2.172	-4.5823	-2.5058	-2.4832	-6.2855	-3.4497	-3.1124	-4.8607	-3.4315	-2.7115	-1.2355	-5.7742	-4.6017	-4.0493	-6.5804	-4.4757	-5.1474	-6.1388	-4.5065	-4.8598	-5.3615	-4.6068	-2.9865	-1.5501	-1.1804	-1.7435	-3.2544	-3.205	-6.067	-2.672	-4.0466	-3.139	-4.1922	-1.744	-5.8471	-3.8372	-3.7758	-3.3738
3.2767	0.79167	2.9423	2.8206	5.2328	1.0288	2.3975	1.7006	2.767	-0.5919	-1.5377	-0.41849	4.771	3.3742	4.2637	1.6482	3.0896	0.85503	0.062837	3.0044	-0.83046	2.7759	1.9836	0.75858	4.6589	4.2368	2.5023	0.69573	1.5399	2.6636	-1.2934	3.6108	-0.22165	0.17501	1.3482	-1.4212	3.6595	3.1076	2.3526	1.1656	-0.3068	1.0593	0.44875	1.7509	1.3418	0.44971	4.4403	-0.37312	0.80435	1.2517
-3.9582	-5.2659	-6.3266	-3.9747	-5.0213	-2.0073	-2.3964	-6.5522	-7.8416	-5.5639	-5.4579	-2.6875	-3.514	-4.8663	-3.7288	-6.331	-2.1459	-1.5335	-3.0784	-2.4341	-5.8333	-3.9344	-5.3128	-2.7576	-5.293	-6.2009	-2.507	-1.7739	-3.559	-1.492	-5.1345	-3.165	-6.6954	-1.4478	-2.5293	-3.7416	-4.9229	-5.4818	-4.3731	-5.3579	-3.6002	-3.1261	-5.3794	-4.0179	-1.0416	-1.8737	-5.0895	-2.903	-3.1592	-4.1265
-5.4895	-7.8203	-3.9158	-4.9481	-6.2635	-4.3454	-1.3728	-1.2125	-3.9871	-1.7911	-4.0228	-6.7203	-4.7773	-4.3323	-4.4686	-3.6359	-2.4097	-4.3347	-4.53	-4.4918	-3.459	-1.8737	-4.2623	-5.5814	-4.043	-1.9155	-5.9027	-3.0269	-1.7723	-0.45274	-1.5906	-5.18	-4.4549	-3.1118	-3.1073	-7.1273	-4.4848	-2.4644	-3.5233	-2.7558	-2.0735	-3.4885	-4.7623	-5.3743	-4.4494	-4.6803	-4.3447	-5.6665	-4.4622	-3.6428
0.97717	2.0471	0.95191	-2.0746	-1.5453	0.75349	3.7177	-1.5276	1.3563	2.0329	-0.53315	-1.9331	0.27239	-3.0258	-1.8904	-1.5946	-3.2035	-0.55503	1.3222	0.70272	-2.1024	-0.33157	-2.0841	3.3081	-0.51984	-0.3785	-4.0434	-2.4519	0.76363	1.0778	-1.4071	-2.7107	2.2663	-1.3659	2.024	0.28549	3.2901	-3.4723	-2.551	2.1099	2.4841	-0.57319	-1.7695	0.6586	-1.1834	1.3145	-0.68879	0.59283	-0.91768	-2.8341
-2.5733	-4.3652	-1.3969	-1.9816	-3.4802	-1.7133	-0.21218	1.2838	-7.7188	-2.4737	-4.5051	-2.732	-3.4709	-1.7605	-4.014	-2.6415	-2.4115	0.16138	-3.7421	-3.2327	-0.38453	-2.073	-2.3833	-3.2498	0.23593	-3.7299	-5.0974	-0.30257	-3.8798	-1.7702	-5.7974	-5.1799	-1.7853	-4.0826	-1.5769	1.0312	-0.98694	0.46277	-2.8304	-3.0545	-2.0674	-1.7974	-3.8305	-2.6324	-4.7287	-4.1349	0.46176	-0.95783	-1.6519	-3.0367
-9.2215	-9.1963	-8.5885	-6.1951	-9.5129	-7.846	-7.687	-8.971	-9.9938	-11.587	-9.2957	-5.7196	-9.788	-9.8534	-8.8425	-10.15	-10.402	-12.068	-7.3719	-6.7102	-8.2391	-8.1735	-8.3675	-7.2516	-10.113	-14.059	-8.4278	-8.5757	-11.071	-9.8746	-10.014	-7.3727	-7.7031	-7.9958	-9.4374	-8.1081	-9.1727	-7.9223	-12.436	-11.009	-6.2616	-10.091	-8.7436	-8.7616	-3.9262	-4.7603	-8.8602	-8.8922	-6.6126	-12.835
-2.7455	-3.2579	-6.3285	-1.3028	-4.0222	-2.7622	-2.7195	-0.6336	-1.95	0.38552	-4.8398	-3.1175	-5.0723	-5.4483	-1.1585	-1.3268	-2.4322	-4.3711	-2.7481	0.69831	0.41886	-3.2664	-2.2739	-1.3238	-1.9667	-0.97474	-2.587	-0.94993	-4.8086	0.88125	-5.9616	-5.4501	-1.0533	0.44	-4.341	-3.4842	-2.2966	-2.967	0.71836	-3.3324	-2.796	-1.3483	-3.3358	-3.0308	-2.4307	-0.87984	-1.6547	0.39208	-5.0945	-2.3115
-7.5418	-7.6983	-6.0286	-10.343	-4.6409	-4.3259	-4.7664	-4.5772	-5.5195	-9.3188	-0.70251	-6.6287	-3.8424	-6.988	-4.7571	-7.5868	-4.7903	-8.8817	-4.2037	-3.8856	-4.6029	-5.8578	-7.0351	-6.3867	-4.5734	-5.2003	-5.6319	-5.3241	-4.5232	-3.8939	-7.7859	-4.4486	-5.4256	-4.9891	-5.8819	-5.6601	-7.8588	-7.1125	-6.4145	-3.0599	-4.686	-3.5015	-2.549	-5.3861	-6.79	-4.764	-5.3278	-8.4156	-5.6621	-3.5787
-8.1008	-7.699	-8.6735	-6.5222	-10.194	-9.5341	-4.6019	-9.6132	-10.687	-11.306	-9.112	-8.3969	-6.3139	-9.0291	-10.111	-10.892	-11.884	-10.235	-9.7987	-5.0157	-10.49	-9.4168	-8.7795	-10.115	-4.4158	-6.7307	-9.1788	-11.175	-10.703	-11.103	-9.7478	-11.653	-11.499	-10.52	-10.157	-6.5223	-9.6929	-11.821	-6.4188	-10.55	-11.35	-8.3028	-9.0471	-11.731	-7.2381	-8.088	-7.1239	-6.5574	-9.591	-9.8735
5.9752	2.9549	9.5702	7.5377	5.7903	6.0367	7.4125	4.6683	7.4944	4.5044	4.8433	5.5705	6.6846	4.7115	4.8258	5.4675	5.6788	4.9159	3.7091	3.6686	7.9889	8.2056	7.3028	5.0671	6.5244	8.0051	5.6417	6.0821	5.321	6.5306	5.5537	5.6891	5.79	6.05	3.8576	4.9776	4.2105	4.8824	5.2114	8.4474	6.507	3.7828	3.5785	4.9904	6.3633	8.1319	4.4754	3.1181	3.4773	7.1375
8.767	10.535	6.8154	5.1439	7.4621	6.9091	6.5502	8.3062	6.4475	6.9287	8.8791	7.4938	9.1462	6.044	8.5595	6.5801	8.0708	8.3386	10.045	10.156	6.1718	4.8669	8.911	7.7876	7.3357	10.773	8.4479	8.4421	10.112	8.8173	7.9202	10.326	8.7873	3.4136	6.5569	7.6326	11.417	9.4131	9.8869	9.5019	7.4657	9.4419	7.3024	8.6686	9.5062	7.456	6.892	7.3258	9.4758	5.0891
-12.926	-10.509	-11.246	-12.934	-8.4103	-9.6657	-9.4405	-11.003	-10.17	-7.1948	-12.622	-12.436	-9.1645	-9.7738	-11.685	-9.9177	-10.724	-13.118	-14.607	-13.387	-12.761	-9.7747	-8.1771	-8.6755	-10.598	-11.931	-10.798	-11.375	-10.232	-12.725	-11.092	-9.0151	-11.484	-9.4932	-10.19	-9.7527	-11.895	-11.505	-11.236	-12.541	-13.235	-11.638	-9.7334	-14.008	-10.796	-7.6668	-10.28	-12.628	-12.79	-9.9815
-1.8989	-0.65594	1.1403	2.0279	-1.1722	-0.83739	-0.0013431	-1.7115	4.5226	-1.0393	-1.8346	-1.9267	1.4368	1.2444	-0.2127	-0.56064	0.30623	-0.68454	0.18348	-1.2871	-1.244	1.9717	1.0036	-2.1101	-3.3873	1.274	-0.57636	0.91087	-2.0763	0.55202	-2.3043	-2.231	2.6779	-0.57556	0.74589	0.59439	-4.1257	-4.0094	0.4541	2.1335	0.70989	-0.97819	2.1878	-2.6955	-2.4603	1.0466	-3.0045	2.336	-2.7212	0.36001
0.21773	-4.4545	1.8795	-5.0122	-0.53472	-3.9467	-2.4468	-6.7611	-1.0111	-2.3479	-2.5161	-1.1547	-2.5286	-3.1052	-6.7159	-2.3434	1.0625	-4.8396	-1.0924	-3.7789	-3.672	-3.4158	-2.7014	-1.9145	-0.46065	-2.977	-4.1475	-4.91	-3.6904	-3.5075	-0.15251	-2.002	-4.9706	-1.1127	0.97474	-2.8302	-5.6474	-1.9719	-2.1151	-3.6912	-3.0244	-1.4117	-5.0939	-2.3353	-3.5232	-2.2181	-2.4718	-3.9228	-4.0869	-2.4254
0.86179	-0.80525	-0.70844	1.3124	-1.7295	-1.7851	-2.1915	2.1711	-1.6783	-0.92258	-1.537	2.4088	-0.43834	-0.66271	-0.45536	-1.1246	3.8583	-2.3074	-0.60675	-2.3524	0.023419	-3.7424	-2.4719	1.5718	-3.8341	0.46987	-1.4705	-2.8573	-1.3621	-2.9133	-1.5277	-1.8481	-2.231	0.37979	1.3294	-2.9579	-0.85101	-0.76364	2.5358	-0.67388	-0.03428	-2.4021	0.70024	0.083389	-2.7812	1.1203	0.42283	-1.2054	1.7778	-3.0175
-12.891	-9.2071	-11.567	-11.088	-12.041	-11.523	-10.698	-11.001	-10.235	-12.197	-13.158	-8.8342	-10.615	-8.3451	-11.38	-12.921	-8.988	-14.258	-9.6545	-8.5098	-11.185	-9.1951	-10.991	-9.774	-9.2893	-13.544	-12.774	-7.4267	-7.4211	-10.868	-8.2873	-9.9633	-12.61	-10.393	-12.708	-11.7	-10.628	-12.778	-13.813	-13.056	-9.7858	-8.8866	-11.037	-12.284	-8.9887	-16.014	-11.241	-11.458	-10.308	-11.42
-11.967	-10.573	-11.347	-9.2311	-13.227	-11.381	-11.182	-11.006	-11.223	-14.517	-12.459	-10.735	-7.9508	-13.256	-8.5657	-9.4113	-10.432	-8.6331	-13.332	-12.081	-13.092	-11.747	-11.472	-14.61	-11.623	-12.119	-13.412	-11.58	-10.553	-12.118	-10.504	-10.139	-10.644	-9.5075	-10.847	-11.466	-12.621	-12.872	-11.555	-8.4782	-13.762	-10.808	-11.305	-11.331	-10.144	-10.173	-12.205	-11.535	-11.506	-9.8491
-10.907	-13.683	-12.869	-13.96	-14.17	-12.343	-13.316	-9.899	-14.352	-11.495	-12.113	-14.312	-12.792	-13.174	-13.803	-14.83	-11.558	-12.326	-11.419	-11.044	-10.601	-13.572	-13.879	-13.287	-13.457	-15.209	-11.748	-13.59	-13.631	-12.532	-13.67	-13.069	-9.192	-12.785	-12.421	-9.7279	-12.572	-14.415	-13.663	-11.503	-10.128	-13.907	-15.359	-8.9444	-13.999	-13.663	-11.277	-11.853	-14.04	-12.554
-8.9769	-11.461	-7.269	-9.6939	-7.5336	-11.154	-9.4775	-12.104	-12.262	-7.9448	-9.4474	-11.048	-8.5682	-11.962	-10.712	-8.5945	-10.35	-9.8391	-11.294	-11.72	-7.283	-10.481	-8.1881	-7.2433	-8.3553	-12.884	-10.166	-6.3677	-9.8601	-9.4266	-7.2197	-6.6123	-8.4771	-11.432	-11.794	-9.6292	-9.9702	-10.354	-11.52	-11.798	-7.7901	-10.091	-12.597	-9.9233	-8.7617	-5.7918	-4.2278	-10.561	-7.2708	-9.1682
12.652	11.304	10.258	6.248	14.403	8.8526	9.2796	9.9997	9.7998	7.9013	12.241	10.671	10.453	9.4261	11.954	7.691	9.6523	6.7958	10.163	9.0669	9.3461	9.8127	9.6177	6.7535	11.904	11.492	5.5456	9.8465	7.6467	6.8021	9.3186	11.535	8.7515	11.721	7.5182	12.146	10.279	9.886	8.8144	9.9643	7.5989	8.1659	8.0987	9.706	9.6205	9.6853	8.22	11.951	12.611	10.903
-16.491	-13.205	-10.617	-10.673	-10.264	-15.809	-13.011	-12.142	-13.504	-8.6025	-10.404	-11.685	-12.49	-13.244	-10.644	-15.432	-12.483	-12.666	-9.2091	-10.768	-13.019	-12.54	-9.3092	-10.83	-11.684	-9.4686	-9.7488	-11.232	-10.559	-7.9356	-12.224	-9.8423	-11.851	-11.663	-13.207	-13.81	-12.891	-10.62	-12.265	-11.088	-9.4999	-10.264	-9.6862	-12.528	-13.279	-9.6568	-12.214	-9.5257	-14.409	-8.7962
6.6403	4.2201	6.2959	5.911	6.6679	7.5063	5.995	0.79008	2.1035	2.8407	8.0681	6.6852	6.6892	4.4243	5.6144	7.634	3.6561	5.3786	5.6007	7.4111	6.7247	5.8279	4.7755	5.4457	4.2709	4.8856	4.2805	6.0555	3.7301	5.3787	4.2458	6.6397	8.2439	5.3025	5.8878	2.8101	5.2785	7.4338	7.3361	7.1545	6.6599	3.9686	2.0115	7.8317	2.2883	6.5218	7.5664	2.806	6.5944	6.3595
-0.76064	0.79136	-2.0978	-1.5734	-0.42487	0.72696	-0.99682	-0.5362	-2.9221	-2.907	-0.21363	-2.6474	-0.30773	-1.5253	-1.3233	-1.669	-0.99103	-0.18581	1.6959	2.0795	0.041752	-5.2485	0.75412	1.9704	-2.945	-1.6317	-2.0439	-3.7102	0.49387	-2.2815	0.081377	-1.4549	-1.082	1.3003	-0.44301	-0.63207	0.7734	-0.72603	-1.4453	-2.5693	-2.1118	-0.54084	-5.9158	-0.094832	-1.2905	-2.4382	0.20602	0.22908	-3.0545	-4.4901
-14.581	-9.1214	-12.495	-9.8516	-7.9143	-7.849	-9.2779	-10.177	-9.623	-7.7699	-5.8699	-7.6089	-9.5682	-10.546	-8.6969	-11.161	-11.578	-9.1348	-8.5487	-8.317	-10.661	-8.6314	-10.962	-5.5612	-8.9153	-6.5203	-9.3169	-4.8139	-13.176	-11.908	-7.954	-7.5638	-9.6835	-8.6967	-8.4336	-12.542	-9.7513	-10.196	-7.8403	-8.2597	-11.287	-6.6666	-7.4283	-8.9424	-8.425	-9.0299	-7.8735	-9.9468	-9.1435	-7.698
-6.4454	-3.77	-2.6493	-4.613	-5.3577	-2.7633	-3.7759	-2.9665	-5.2418	-4.4135	-1.1254	-0.94342	-2.2071	-3.3404	-3.7441	-5.1082	-3.0015	-4.0053	-0.029405	-2.738	-3.9525	-2.1173	0.37139	-6.2025	-0.95087	-5.3278	2.4837	-2.3115	-2.4068	0.7876	-4.2772	-4.2996	-4.5341	-5.0022	-6.0086	-0.40774	-7.0592	-2.4916	-1.9609	-1.8262	-4.9134	-2.482	-4.9333	-5.1364	-5.2293	-2.4895	-5.1444	-5.6227	-1.9299	-4.5845
-0.91429	-2.916	-0.8267	-0.42519	-4.7849	-0.7364	-8.1183	-4.4966	0.86707	-3.8458	-5.9893	-2.6416	-4.0518	-1.9959	-5.5748	-3.9151	1.9608	-4.7723	-0.96607	-5.0028	-1.2201	-2.3543	-3.8388	-6.7366	-5.3788	-4.1245	-0.95897	-4.5613	-4.8986	-3.3911	-3.9073	0.22797	-3.1191	-3.9001	-4.211	-2.7639	-5.4159	-1.7892	-1.509	-3.0332	-4.5432	-4.9734	-5.3114	-6.0572	-4.7175	4.2081	-3.63	-5.3617	-0.419	-4.9197
3.1319	2.9995	8.221	6.1095	4.4812	2.2593	5.9262	5.247	5.909	5.7563	5.5313	4.2316	7.1575	0.96567	8.98	2.9702	6.58	2.3366	4.5927	3.1471	4.4134	6.1326	7.1016	4.2294	6.7196	7.0572	4.4965	7.0181	8.0372	3.864	5.0826	-0.37774	9.7174	8.7942	6.3929	8.9136	5.2542	6.626	5.9661	5.3308	7.7113	7.4531	7.1927	9.0426	7.9198	6.8023	6.5526	3.2042	10.162	3.167
-7.1142	-9.0249	-5.9104	-8.1665	-6.405	-5.5102	-7.2459	-8.6253	-8.6919	-4.2894	-5.6431	-7.4068	-7.9278	-6.3756	-4.4374	-6.8182	-4.6553	-5.3494	-9.7643	-8.6896	-7.247	-8.5651	-7.3847	-7.8862	-6.2071	-5.8845	-4.3517	-5.1224	-9.3091	-3.1402	-6.2345	-7.1423	-8.1471	-8.5372	-5.5099	-9.2107	-8.9675	-11.211	-6.7359	-9.6403	-9.1718	-7.4078	-7.8259	-7.4541	-9.0717	-7.0467	-8.0494	-6.3871	-5.7803	-5.0747
-4.9301	-7.1187	-7.5886	-3.1368	-4.6716	-5.3735	-4.5683	-4.1416	-3.5953	-4.1987	-5.3393	-3.64	-6.5215	-9.0991	-6.0069	-4.1756	-5.9706	-6.3866	-6.7284	-5.9853	-1.8295	-7.1543	-4.906	-7.519	-5.4918	-6.3266	-6.6207	-7.5913	-2.6945	-1.6237	-4.4402	-1.5298	-5.9804	-5.6831	-5.9081	-5.3568	-8.1141	-0.098366	-4.6832	-4.9217	-6.0119	-5.6675	-6.4961	-3.4324	-3.6423	-6.378	-4.3083	-5.4058	-7.1291	-8.8592
-9.3975	-8.953	-8.9282	-12.756	-10.731	-7.8169	-12.304	-9.0766	-12.292	-12.16	-10.549	-8.0936	-9.2392	-9.6005	-10.29	-9.992	-8.7768	-11.37	-11.66	-12.519	-11.41	-10.156	-9.8307	-11.106	-10.862	-11.049	-13.143	-10.733	-10.381	-12.565	-11.448	-12.719	-10.018	-7.7592	-12.182	-10.533	-10.938	-13.881	-10.083	-8.6649	-11.84	-9.8627	-13.597	-9.4552	-13.435	-10.512	-12.031	-11.942	-11.595	-9.1666
6.9764	9.0522	11.067	7.5031	5.1448	6.46	10.717	10.855	7.7521	8.0855	7.2554	10.014	4.8738	7.3592	8.8465	7.4781	6.4322	7.9871	7.671	9.4972	7.4721	3.4002	10.002	6.332	8.0323	8.5815	9.1292	6.7492	8.3151	7.1883	9.3552	6.7116	6.3299	7.5512	7.5353	6.8765	6.1875	5.9955	8.6528	7.6491	10.806	8.38	8.8584	8.1501	6.128	8.4276	4.8048	10.048	9.1362	12.328
0.17639	-0.2148	-1.9337	1.9802	-2.2955	0.4685	-5.6382	1.815	-1.2112	-1.3366	-1.6096	-1.3752	-1.3019	0.62304	-1.6345	1.6589	-2.6868	-3.6265	-0.10659	1.1374	-0.90879	1.5593	-0.47033	-1.1206	1.0899	-1.2272	-0.26477	-2.8579	-0.51848	-1.1782	-3.0648	-1.4145	-0.13708	1.2095	-0.99043	-3.2477	-0.27632	-4.7841	-1.1814	1.1713	-1.6031	2.3972	0.39534	-3.1293	-4.2106	0.23657	-2.7764	-1.4301	-2.369	-4.5101
-14.712	-13.375	-14.248	-10.699	-10.491	-15.449	-12.022	-11.384	-11.624	-12.003	-13.947	-12.113	-16.672	-13.755	-12.119	-17.103	-12.552	-14.457	-14.392	-12.288	-14.737	-11.724	-13.149	-12.271	-12.752	-16.049	-11.733	-14.689	-9.9309	-11.35	-12.303	-10.74	-9.3082	-15.941	-14.379	-14.673	-9.8614	-13.121	-11.404	-13.576	-13.707	-10.648	-10.587	-15.719	-13.212	-11.26	-12.774	-13.251	-14.742	-15.067
-13.233	-12.054	-12.241	-15.861	-11.176	-13.287	-13.98	-10.727	-15.177	-11.802	-13.233	-12.525	-10.557	-9.8235	-13.779	-12.331	-15.103	-10.999	-11.74	-12.602	-12.925	-13.109	-11.246	-11.226	-13.474	-12.003	-13.04	-12.371	-12.403	-11.76	-11.446	-13.912	-12.849	-11.424	-13.532	-11.112	-11.69	-13.25	-12.747	-14.102	-12.147	-11.14	-12.329	-12.357	-12.636	-13.002	-13.813	-9.5292	-14.809	-10.885
-3.4462	-1.7507	-3.4547	-1.4876	-3.6659	-2.6048	-2.0292	-2.6574	-4.0348	-2.7166	-4.8643	-3.5191	-6.3242	-1.5427	-2.1712	-5.8404	-4.5801	-5.0532	-2.9235	-6.4505	-0.22942	-5.517	-3.8657	-2.6268	-0.1874	-4.1273	-2.6047	-0.17712	-4.8522	-3.9497	-4.9878	-2.5007	-1.6522	-1.1412	-4.4828	-4.1933	-2.8645	-0.30121	-0.80034	-1.3972	-3.9629	-3.0508	-5.6379	-4.1185	-2.1237	-0.89671	-5.0305	-3.2349	-3.2147	-5.4875
-13.79	-14.336	-10.696	-12.369	-15.888	-14.191	-11.42	-11.747	-15.207	-12.323	-14.328	-12.241	-14.03	-13.516	-16.508	-16.429	-11.781	-14.552	-10.934	-13.007	-12.287	-16.966	-13.116	-12.52	-15.656	-11.519	-16.566	-12.864	-12.854	-12.614	-12.332	-11.73	-12.692	-10.272	-14.173	-14.209	-12.559	-14.41	-11.052	-10.121	-13.042	-15.752	-15.048	-15.625	-13.186	-12.766	-11.939	-12.144	-13.982	-14.74
-13.726	-10.098	-16.533	-14.915	-16.563	-15.598	-15.166	-15.42	-13.482	-15.677	-15.473	-12.081	-13.897	-15.356	-14.232	-14.47	-15.023	-13.007	-14.938	-13.531	-14.067	-13.337	-14.328	-13.416	-14.656	-15.867	-13.836	-11.724	-17.387	-14.847	-15.414	-12.397	-20.339	-14.526	-15.565	-14.659	-13.855	-15.771	-16.57	-14.401	-15.606	-14.28	-13.625	-15.596	-15.906	-15.49	-15.616	-10.385	-13.58	-15.359
-21.843	-18.717	-20.883	-21.869	-20.311	-19.868	-21.237	-21.207	-18.852	-18.834	-21.278	-20.698	-20.074	-18.949	-22.839	-19.193	-21.021	-20.524	-19.809	-19.191	-18.583	-21.551	-20.78	-20.041	-18.54	-22.803	-21.391	-18.202	-19.065	-23.618	-23.394	-19.553	-23.46	-18.905	-18.335	-18.952	-21.509	-20.216	-18.094	-24.997	-19.956	-17.098	-18.434	-20.964	-22.771	-21.837	-19.085	-22.527	-19.677	-20.133
-6.6978	-6.9539	-7.0357	-6.7764	-6.1374	-5.0428	-6.8636	-3.2921	-8.1295	-5.5515	-3.5903	-7.9888	-4.344	-5.8422	-4.3976	-5.0218	-7.876	-10.918	-1.9855	-7.1342	-4.8542	-6.1389	-9.4173	-5.1933	-3.7648	-6.4597	-5.7406	-4.698	-8.4728	-6.8158	-5.6611	-7.3282	-1.6652	-5.882	-7.1788	-7.7506	-6.0593	-6.9745	-3.7506	-6.3879	-4.9778	-5.28	-5.5102	-6.818	-4.3967	-4.2642	-4.5789	-6.6928	-8.2703	-4.8627
-21.595	-21.705	-21.366	-20.671	-24.45	-22.975	-23.019	-22.666	-21.302	-19.947	-20.621	-19.715	-23.315	-22.194	-19.05	-20.69	-22.041	-22.344	-21.808	-22.031	-16.569	-18.985	-19.388	-20.591	-18.016	-19.065	-19.224	-20.088	-20.254	-18.613	-20.739	-26.643	-20.605	-20.165	-22.286	-20.259	-18.878	-19.222	-19.696	-20.882	-20.433	-21.596	-19.334	-22.328	-21.068	-23.077	-21.121	-19.202	-21.198	-24.204
-4.002	-3.1618	-3.3264	-3.1774	-5.1982	-4.3743	-6.5459	-4.0004	-5.9473	-6.2387	-0.88521	-4.6677	-1.52	-7.1042	-4.2322	-3.9878	-0.9298	-4.2332	-3.0212	-5.043	-6.95	-2.122	-7.091	-3.0162	-3.5437	-3.135	-3.7787	-5.6431	-4.4644	-6.8694	-4.0722	-5.2919	-8.6581	-0.66877	-7.3156	-3.4665	-3.9659	-4.2306	-1.3977	-5.7439	-4.4499	-1.3844	-3.4972	-3.1723	-3.7103	-3.5484	-3.0779	-5.5349	-1.5771	-3.4929
1.6013	2.3648	0.28614	-1.7032	0.02651	2.348	0.053081	-2.2072	0.38887	-0.27596	-0.336	-0.1349	-0.57965	-3.0521	-1.9099	1.1808	-0.72987	-0.47297	0.36097	-1.1758	0.74991	2.8483	-2.0028	-5.3222	0.098742	-1.592	0.42743	0.24723	3.075	2.1758	0.53776	1.6217	3.9504	1.8951	-1.8593	2.8565	0.25981	0.46824	0.98487	-2.4741	2.0236	-3.0419	0.3992	-2.459	0.21508	1.8216	-0.88058	-1.0654	0.94255	-2.334
-3.771	-0.68463	-4.3117	-6.9944	-4.4876	-6.5706	-7.6969	-6.4262	-6.3187	-2.8279	-6.2644	-2.3934	-3.6886	-5.5696	-0.18195	-2.508	-6.3506	-6.0696	-7.4214	-6.8314	-5.29	-5.786	-4.9766	-5.6888	-4.4778	-4.5722	-6.8114	-3.6042	-1.4337	-3.447	-8.5226	-4.8322	-5.5473	-4.7652	-1.9244	-6.4561	-4.4424	-4.7715	-4.756	-6.0625	-4.9423	-6.3966	-2.684	-4.5734	-4.1789	-3.3904	-4.1217	-5.0429	-6.1168	-5.5295
5.4573	6.9674	9.0752	5.6475	3.7569	5.8196	6.2225	7.1008	7.9019	4.4898	6.659	4.43	8.9575	8.3779	5.941	6.5493	6.0198	7.0373	4.8695	4.5862	4.7414	7.4316	5.8071	6.5461	7.233	9.705	5.4118	9.4969	5.4423	6.618	8.1198	5.1531	9.3714	4.1891	5.387	9.9912	6.8788	4.6816	5.255	4.108	7.2589	7.5476	2.8294	5.2221	7.1989	10.836	10.407	4.9471	10.203	6.5614
1.0105	-1.5846	-4.8027	-5.7934	-3.2984	-3.6397	-4.5875	-4.2698	-3.627	-5.5407	-5.9454	-4.6219	-3.2679	-2.9323	-5.0928	-1.7545	-3.7738	-2.8347	-4.4541	-3.4963	-5.0727	-3.885	-4.6395	-3.6317	-1.6719	-1.4076	-6.1684	-3.8997	-4.0516	-2.6805	-4.8556	-8.886	-1.9868	-3.4909	-1.5852	-1.315	-3.5674	-1.9902	-2.6727	-2.0216	-4.5344	-3.4633	-7.0099	-1.5979	-0.28881	-2.2372	-3.6733	-2.1727	-4.5019	-2.7654
-12.394	-12.263	-10.851	-12.026	-11.077	-11.963	-13.248	-10.809	-8.2341	-11.121	-11.929	-9.4888	-11.96	-10.67	-8.8404	-10.608	-14.308	-12.986	-14.737	-11.022	-10.839	-12.198	-11.376	-11.369	-11.405	-13.057	-10.796	-11.13	-11.682	-10.299	-8.8	-14.032	-11.116	-12.647	-12.298	-10.788	-13.198	-10.284	-11.353	-13.735	-10.42	-11.582	-11.382	-9.7487	-10.259	-12.597	-12.26	-10.674	-11.029	-11.714
1.7974	0.57911	-0.73943	1.4222	0.62865	0.16125	0.16548	-2.568	-1.9493	1.3819	2.1226	0.93977	-0.61533	0.84749	2.2176	0.22661	-0.56575	3.9093	0.58719	0.24631	0.49146	-2.1115	-2.3529	-1.3813	0.90128	-2.6278	1.0481	-3.5532	-2.3996	2.0075	-1.4589	-0.024552	-3.392	0.0092499	1.0547	1.5297	-0.25547	2.1443	0.57849	-2.651	1.9579	1.4787	-0.69791	1.5249	2.9285	1.9983	1.9217	3.6604	1.5878	0.81248
-2.9088	-6.5707	-2.8682	-4.5136	-4.0097	-3.3685	-4.9986	-4.8129	-3.1678	-3.1843	-6.0182	-2.7352	-5.314	-4.1931	-1.2516	-7.3872	-6.9408	-1.7085	-5.7233	-1.5005	-2.7578	-1.4758	-3.8743	-2.7392	-4.0409	-3.4971	-3.1441	-2.8779	-2.5328	-5.7791	-3.9096	-2.5044	-5.8427	-6.9317	-1.887	-1.8877	-3.8708	-3.8039	-2.5955	-5.329	-0.86524	-1.7356	-5.4298	-1.6649	-2.9949	-5.7185	-2.8235	-5.172	-6.6367	-4.8785
-10.998	-11.165	-12.961	-11.656	-10.01	-10.723	-9.4789	-8.0207	-12.043	-10.717	-10.139	-8.6919	-9.8439	-12.152	-10.229	-9.0984	-11.315	-9.0576	-11.901	-11.298	-10.478	-9.8949	-9.0696	-10.004	-9.8748	-7.3672	-8.9932	-8.5308	-9.471	-10.977	-7.3825	-12.432	-10.418	-10.64	-9.9531	-12.231	-8.7688	-7.3501	-6.2276	-11.498	-10.768	-10.014	-9.1405	-9.9596	-12.338	-9.5561	-13.587	-9.7177	-10.872	-12.181
-2.7289	-6.3243	-4.8881	-6.4437	-4.4234	-6.7782	-6.9297	-3.0319	-4.397	-6.7351	-3.0993	-4.1523	-3.4525	-4.0443	-6.8563	-3.5112	-2.9082	-6.4335	-9.3933	-6.7012	-5.7427	-5.0845	-5.2658	-7.4387	-4.5513	-4.6938	-6.5404	-6.9858	-5.9804	-4.7413	-6.5133	-9.4331	-5.5865	-5.8119	-6.5881	-7.4585	-5.3024	-4.5241	-3.7728	-3.5902	-6.4639	-4.995	-5.001	-4.7446	-4.3501	-6.0883	-4.7273	-3.9612	-6.1751	-7.9089
4.2284	6.2242	8.5958	8.4993	4.2617	7.5947	5.7221	6.8094	7.6014	8.0104	8.5238	6.9201	6.2474	6.4704	9.2415	6.8907	4.8439	8.6912	7.3194	7.7467	6.1719	8.977	9.3009	7.0128	8.2206	7.2679	8.8289	5.5529	7.0857	8.0774	4.9063	6.7717	6.6907	7.8551	4.0874	5.9229	5.7748	7.4001	9.5797	5.6673	6.8196	7.2969	8.719	6.2093	8.5532	6.9185	4.3861	9.6351	5.7472	8.5708
-12.732	-14.27	-15.744	-13.149	-13.402	-15.072	-13.129	-13.727	-17.528	-12.054	-14.445	-15.267	-12.736	-14.724	-13.565	-13.194	-16.321	-13.86	-15.097	-12.245	-17.827	-13.379	-12.658	-14.862	-12.147	-17.045	-14.864	-10.664	-17.793	-13.36	-12.182	-11.819	-14.499	-14.386	-15.044	-15.904	-13.828	-18.796	-15.133	-12.816	-12.257	-11.444	-14.724	-11.672	-16.34	-12.607	-14.563	-13.677	-10.799	-16.981
-12.87	-13.035	-13.975	-10.716	-9.0057	-12.647	-13.805	-10.097	-14.86	-12.58	-11.414	-12.759	-12.604	-12.637	-11.091	-10.316	-9.7835	-12.38	-10.828	-10.842	-10.5	-9.2122	-14.351	-10.6	-11.156	-10.897	-11.898	-12.094	-8.5813	-11.544	-8.1011	-10.834	-10.242	-11.573	-14.228	-10.93	-8.2987	-13.193	-12.299	-11.885	-9.9407	-10.96	-13.127	-10.413	-10.597	-14.305	-11.991	-9.0798	-10.487	-13.8
-1.986	-1.4061	-2.8492	-2.3766	-0.55734	-2.2171	-1.9844	-3.3118	-1.8207	-3.9515	-0.49548	-0.66435	-5.8256	-2.5883	-1.7999	-2.8558	-1.7492	0.27543	-3.4292	-2.7261	-5.9512	-3.4412	-0.65053	-4.3168	-6.1634	-2.7071	-4.5468	-4.0873	-0.17714	-1.9708	-3.2531	-0.10292	-2.5633	-0.033814	-1.2786	-2.6554	-1.8716	-2.2882	-1.8974	-3.7088	-2.872	-0.81707	-1.3693	-0.40806	-1.0561	-3.9938	-2.1555	0.66366	-2.1399	-1.3521
9.5127	10.126	7.1701	4.2745	3.6653	7.3984	8.311	3.8345	5.1154	6.2853	8.309	6.3427	8.6072	7.3673	5.7304	7.9464	7.3531	6.981	8.5315	7.5149	8.2102	6.8345	9.2253	6.8703	6.4639	6.135	9.9036	9.1993	8.392	5.924	8.7168	6.7473	7.2937	6.4295	5.6648	4.2587	7.7809	9.8454	8.3943	10.077	8.8133	7.9325	5.8427	7.7602	4.6978	8.5753	0.36911	7.2458	4.9796	8.8556
-7.892	-6.0868	-9.913	-7.7504	-6.8279	-9.2158	-10.143	-7.1698	-8.2323	-9.1883	-10.651	-5.3802	-7.5282	-11.979	-9.5893	-9.4038	-10.202	-8.6871	-9.3039	-7.6035	-7.6792	-11.484	-5.92	-9.77	-7.6917	-11.736	-9.2179	-9.5049	-10.463	-10.332	-9.4738	-10.294	-9.7942	-11.01	-8.4489	-4.029	-8.548	-8.5442	-9.7415	-12.108	-10.414	-7.7723	-12.595	-6.5416	-9.2667	-9.6257	-11.947	-8.4108	-7.6441	-8.0009
0.61868	1.6956	-2.3666	-1.6111	0.32927	0.5835	-0.62584	0.49585	3.6079	0.52751	3.7363	-2.3545	-1.1014	-0.8514	1.2925	-0.23637	-1.3884	0.38817	0.031238	-1.8711	-0.79924	-2.3581	0.53777	-1.6179	2.2362	-2.8407	0.15844	1.4497	0.53873	0.11028	1.0028	-2.7464	-1.1421	-1.0856	2.0056	0.89876	1.4688	0.76933	0.97412	2.7881	-1.3907	-0.96342	0.52721	3.5567	2.8304	-0.74178	2.2479	-1.2982	-0.99812	2.8391
-4.1586	-7.0209	-5.4333	-5.152	-8.0843	-5.7343	-4.1473	-0.73028	-4.0806	-5.5146	-6.091	-4.7855	-3.1756	-3.5984	-5.3229	-4.1257	-0.23306	-4.4668	-1.9807	-4.0999	-4.578	-0.95883	-2.2804	-5.0069	-4.5112	-3.4815	-2.6545	-2.1811	-0.81836	-2.8676	-2.541	-3.9041	-2.4433	-2.5617	-0.31163	-5.0855	-2.9387	-3.6495	-2.9773	-7.5376	-5.7965	-4.2427	-4.8511	-7.2522	-3.5884	-4.4171	-3.2466	-2.823	-4.8714	-0.32531
-2.2299	-3.5748	-1.4533	-0.68396	-1.6432	-4.8947	-2.7636	-3.0469	-3.9901	-2.3149	-2.2292	-1.1841	-2.7882	-1.5883	-3.847	-2.7622	-4.7031	-0.57092	-2.5464	-6.4059	-2.5773	-4.5832	-1.5094	-5.8771	-1.9155	-3.491	-3.2032	-0.85755	-3.5939	-2.7839	0.42847	-0.75526	-1.9554	-4.341	-2.3784	-2.5241	-1.3262	-0.94759	-1.4305	-4.6049	-1.3088	-3.3155	-1.9872	-3.4798	0.3345	-1.8405	-3.8496	-5.2952	-2.7503	-2.0885
-11.433	-7.5674	-9.0554	-10.298	-8.5397	-10.369	-9.1741	-7.8203	-10.462	-11.724	-7.7017	-8.9234	-4.7997	-10.239	-9.0834	-10.942	-11.085	-7.3055	-8.2777	-11.06	-7.2292	-7.2477	-9.1743	-7.2445	-8.3633	-8.2765	-11.307	-4.3029	-6.2756	-9.5848	-7.7596	-7.1556	-8.6024	-8.9956	-10.979	-7.4362	-7.1307	-8.2054	-11.894	-10.382	-10.874	-8.6642	-9.7244	-9.3775	-10.126	-10.534	-10.98	-8.9531	-9.1029	-13.775
0.48995	-0.37232	-3.0033	0.18233	-3.0313	-0.30791	1.7113	5.1614	-2.2164	-0.35008	0.1537	-0.86049	-0.0053977	-0.27	1.1406	-0.10981	-2.0834	1.0288	0.027735	-2.1633	-2.7256	-1.2197	3.1987	1.757	1.8244	0.87973	3.7471	1.1795	-3.7803	0.67202	1.2083	-0.88046	0.96284	2.2153	-1.5354	2.6772	2.2492	0.61489	-0.74516	1.5936	1.2666	3.974	0.85624	-2.0391	-1.0375	1.2803	-1.983	-0.14721	1.3132	-0.47424
-1.1531	-1.0956	-0.196	1.0078	2.0673	-2.7409	-0.27333	-1.6218	-1.3783	-1.0163	-2.3036	-1.7054	-2.2812	-5.7361	-0.51492	0.42581	-3.9426	-3.2052	0.27924	-1.2159	-1.9627	-0.67611	-2.3114	-0.35316	-1.5332	-4.9851	0.96573	-5.1651	-3.427	-0.4857	-4.2067	1.4079	-3.7119	-5.1017	0.07734	-1.8299	-2.4637	0.73487	-2.5144	-0.26455	-1.5182	0.19198	-3.5757	-5.2723	-3.2118	0.54725	-3.5894	-0.37198	-1.9202	-5.777
-5.7795	-2.0836	-2.055	-3.3488	-1.843	-4.1068	-3.5345	-4.7336	-2.618	-6.8902	-5.2404	-6.1118	-4.018	-5.3943	-0.7234	-2.0007	-5.5374	-6.8591	-1.9841	-8.1111	-8.7028	-6.0756	-5.8019	-1.9072	-4.6515	-4.6844	-6.307	0.66148	-3.6406	-4.6634	-3.2347	-4.4297	-5.1927	-3.5168	-2.583	-3.2025	-6.1358	-2.471	-5.3156	-3.6628	-4.3187	-3.4583	-6.4245	-3.0522	-4.3949	-2.9633	-5.3034	-5.6683	-8.7396	-2.2052
6.0408	5.4702	4.793	7.5646	3.9713	4.9423	7.8017	5.6623	7.063	7.2269	4.1511	5.9093	8.1896	6.0405	5.8623	5.9426	6.8143	7.5792	5.8624	8.9603	4.6162	5.3063	6.1011	9.6672	5.4275	6.4929	8.3826	7.9389	8.933	4.5053	8.0002	7.5816	8.2514	7.648	6.7287	6.5422	4.4842	6.7447	9.044	5.8095	6.3961	6.6508	9.4935	6.8717	5.3483	6.8882	6.9159	5.9757	6.6089	9.8293
-19.684	-18.484	-21.425	-19.156	-20.516	-21.506	-20.805	-23.69	-19.09	-21.047	-21.084	-22.579	-19.889	-19.726	-20.204	-22.309	-21.593	-20.696	-19.066	-23.122	-18.752	-21.51	-22.863	-19.956	-19.288	-18.527	-22.407	-21.567	-20.811	-20.736	-21.374	-20.732	-21.181	-18.954	-24.265	-20.337	-20.426	-18.746	-22.403	-21.22	-20.84	-19.766	-20.255	-19.845	-20.414	-17.686	-24.259	-20.689	-20.672	-18.421
-5.5125	-2.6901	-4.7501	-5.3801	-6.4119	-7.5867	-5.638	-3.5663	-4.6917	-4.3109	-8.1578	-7.7386	-8.3892	-3.4993	-6.7787	-4.9416	-10.613	-4.2016	-2.3196	-5.5329	-5.5037	-6.728	-5.7388	-7.4875	-3.3231	-6.4573	-3.9442	-6.4861	-7.5395	-2.3638	-6.822	-4.9889	-4.3387	-6.126	-4.0463	-4.5151	-4.8893	-1.537	-3.9042	-5.9394	-4.5166	-6.9244	-4.9017	-5.5768	-5.996	-4.8708	-6.3987	-6.6278	-1.7044	-4.1635
6.5827	5.6699	10.18	8.3219	8.2466	4.6907	5.5386	8.1623	6.0411	6.0164	4.428	6.3493	6.6044	6.5861	8.0798	4.6177	5.8545	8.0344	6.5059	10.574	6.2262	8.0826	4.5084	5.7188	6.2162	6.4699	3.1001	6.9629	5.7876	5.6513	4.8614	5.7666	8.9471	6.7231	4.7223	5.8405	9.248	6.9691	6.7693	5.9755	4.883	6.7137	5.7966	4.6028	6.9161	8.9446	5.4028	3.936	7.9274	6.3624
-14.082	-12.878	-12.61	-14.913	-13.68	-10.102	-13.109	-12.377	-14.65	-11.884	-13.25	-13.31	-14.584	-10.642	-12.741	-14.358	-11.88	-12.555	-13.773	-11.432	-12.065	-15.203	-11.811	-15.695	-11.141	-13.101	-12.504	-12.671	-13.174	-13.132	-9.5139	-12.592	-12.353	-13.339	-11.292	-13.529	-12.709	-12.871	-13.507	-16.062	-12.242	-15.061	-12.684	-12.567	-12.054	-10.993	-11.212	-10.828	-13.477	-15.23
3.7468	6.9471	8.3211	6.1764	13.553	3.9575	9.5	9.4363	6.0015	6.4592	8.1278	5.8585	8.8378	9.5898	6.7769	7.7919	8.139	6.0308	6.9274	7.1885	5.6221	8.568	9.2242	9.6614	6.7698	8.3007	10.14	7.2361	6.0171	9.5142	7.7917	7.146	5.5776	8.8087	11.616	12.376	4.8425	6.5646	9.0017	8.7264	6.8862	10.141	9.0906	10.676	6.7267	9.1721	11.222	7.3343	6.1995	7.2914
-2.7315	-3.588	-2.6041	-3.2163	-3.285	-1.917	-1.1782	-2.0287	-2.6532	-3.1108	-1.8945	-3.0636	-1.686	-2.9195	0.5068	-6.2862	-2.0129	-2.6148	-3.1737	-3.6407	-1.7574	-4.3277	-2.387	-4.6557	-1.2735	-1.2721	-1.3581	2.2812	-2.9804	-2.3359	-1.0623	-2.1472	-1.995	-3.156	-5.4087	-4.5983	-2.1641	-3.0633	-3.5128	0.12942	0.27819	-2.9091	-2.6718	-0.015655	-4.8504	-4.2931	-4.472	-2.3984	-2.2627	-2.3561
-0.041068	-3.9196	-2.5029	-4.5492	-3.6799	-6.4209	-2.1192	-4.2239	-3.9893	-3.5882	-2.2567	-6.0618	-1.4868	-5.6864	-5.5347	-7.4115	-2.5015	-1.619	-2.5608	-3.5403	-2.6341	-5.0484	-3.9074	-3.6615	-3.4486	-2.6057	-2.8709	-1.6998	-2.2077	-1.5329	-0.53251	-5.6319	-3.0838	2.1853	-3.2481	-6.7906	-3.378	-6.5536	-1.2404	-0.44052	-5.1004	-8.1272	2.4395	-3.5269	-5.2341	-0.29986	-7.7577	-3.8528	-2.0887	-4.7258
-8.5691	-10.349	-10.477	-9.7685	-9.3784	-10.374	-9.1427	-11.307	-7.9916	-11.907	-7.8946	-10.723	-11.336	-10.828	-11.983	-7.0922	-7.9218	-8.0569	-7.3783	-12.598	-11.936	-10.721	-7.5245	-11.058	-11.146	-8.5241	-12.266	-7.528	-7.041	-10.739	-7.9311	-8.7143	-12.726	-10.664	-9.4359	-12.297	-13.065	-4.9194	-8.5859	-8.7256	-9.2093	-10.317	-4.6569	-11.578	-7.9296	-11.66	-8.8956	-9.8889	-9.0416	-9.367
-15.606	-15.024	-10.346	-15.532	-15.024	-15.344	-15.263	-15.352	-12.932	-12.051	-15.802	-14.428	-11.997	-18.703	-16.935	-18.001	-15.859	-11.198	-12.831	-16.514	-16.724	-12.299	-14.65	-15.52	-15.36	-13.875	-13.27	-13.252	-16.885	-15.735	-18.022	-12.809	-15.513	-13.99	-14	-17.07	-11.242	-18.723	-13.488	-16.244	-13.095	-15.147	-15.033	-15.909	-14.632	-15.685	-14.011	-15.868	-12.316	-15.039
-2.2546	0.023668	-3.7007	-4.1405	-1.4608	-0.62616	-1.1324	-2.8615	-2.8073	1.0604	-3.0583	-1.9596	-1.7139	-1.5656	-3.0698	-3.6602	1.4902	-4.8137	-4.704	-4.3755	-1.8461	-5.1179	-6.3069	-5.1946	-2.4786	0.15675	-5.9261	-0.76425	-1.6165	-4.9844	-3.9266	-4.9321	-5.1188	-3.197	-1.6833	-3.1188	-2.3138	-3.8103	-2.4299	0.65512	-6.2092	-2.1293	0.031766	-1.1892	-3.469	-2.9734	-2.639	-2.8122	-2.2369	-0.81091
8.566	10.891	11.31	6.1829	5.3931	6.6224	8.6102	8.7298	9.8497	7.35	10.202	8.6569	8.162	10.96	9.773	6.94	8.3668	7.2472	6.2368	7.8176	12.927	6.5896	7.0653	8.1925	11.266	8.6442	8.8782	8.2005	7.7397	9.0476	8.0573	7.6723	9.355	5.4779	6.5575	8.4711	7.8902	7.9546	10.473	7.425	9.3124	6.1088	7.4828	6.82	6.9713	5.1811	7.4348	7.8258	8.121	6.9649
2.1077	-0.040919	-2.4158	-1.0974	3.4869	-0.026285	-1.4105	-1.3823	0.57775	-1.3341	-1.5228	2.2128	0.31196	-4.2922	-0.21877	0.33258	1.6145	-0.20248	-1.086	-0.10091	0.6342	-2.2994	-2.0414	-1.4522	-1.4328	-1.1549	2.0233	-1.5578	-0.80349	3.3779	-0.75322	-0.087041	1.1695	4.4922	-0.41627	2.2987	-1.1525	1.522	-1.1411	0.1096	1.4127	0.63293	4.0991	0.25041	0.4371	-0.96176	1.1254	-1.3214	0.71614	0.42602
-3.5844	-3.8953	-2.8545	-6.7863	-1.3378	-4.3089	-5.4935	-3.5042	-3.7533	-1.8868	-3.4985	1.3444	2.2294	-5.7701	-1.5863	-1.1582	-5.584	-1.9223	-4.4251	-1.1072	-3.9339	-3.4242	-2.0327	-4.0615	-2.8082	-1.8541	-7.075	-6.2617	-5.2539	0.57488	-4.89	-5.9837	-3.349	-2.3743	-4.8599	-0.41522	-2.4234	-5.2654	-3.5757	-3.2417	-3.0069	-4.2537	-0.42785	-0.75075	-4.1506	-2.5333	-1.304	-2.8183	-4.8438	-4.5834
-9.5391	-11.861	-10.608	-10.12	-9.8513	-9.7967	-10.213	-9.197	-12.282	-9.7035	-7.581	-8.5917	-10.054	-7.4828	-9.2855	-11.215	-6.052	-10.305	-9.2901	-8.2879	-8.2112	-11.604	-10.693	-8.4695	-6.1336	-10.001	-8.3892	-10.39	-9.5611	-9.0151	-8.7818	-10.99	-13.187	-11.334	-12.451	-9.4828	-10.549	-10.369	-10.508	-10.89	-9.8452	-7.8824	-8.5949	-9.975	-9.1121	-9.2538	-8.8747	-11.077	-13.18	-7.6558
-23.125	-23.051	-22.053	-18.036	-22.787	-21.46	-23.532	-21.26	-24.213	-22.246	-22.583	-21.068	-21.998	-22.672	-23.128	-20.92	-21.451	-24.199	-21.46	-17.269	-22.265	-25.244	-21.065	-23.835	-25.251	-23.641	-21.391	-21.313	-20.76	-24.572	-22.785	-23.883	-22.988	-22.692	-22.183	-21.7	-24.701	-20.992	-18.333	-20.639	-19.369	-22.434	-20.984	-22.662	-20.164	-19.568	-20.456	-23.208	-22.076	-24.365
-9.3457	-13.765	-13.763	-14.215	-8.5231	-10.918	-11.441	-12.396	-15.506	-10.428	-8.0982	-9.5824	-9.4543	-13.512	-13.8	-10.258	-9.8554	-9.1783	-12.275	-10.437	-9.7248	-12.256	-12.407	-12.884	-9.9898	-10.689	-14.324	-15.043	-9.4697	-9.2313	-12.038	-10.348	-10.549	-13.384	-13.692	-8.9006	-11.39	-10.736	-8.7611	-7.6342	-10.705	-10.03	-12.72	-12.835	-8.319	-12.048	-10.189	-10.589	-9.2637	-9.6845
1.5771	7.2444	8.0243	6.2797	6.5858	6.5321	7.1617	8.3965	7.1295	7.4052	7.0509	6.4634	7.3059	6.2762	4.0974	8.2973	8.4946	6.1418	5.1658	7.0083	7.3242	6.2292	5.2425	9.0397	6.7409	4.4586	8.8906	4.5812	4.4395	6.692	7.4319	8.7147	7.5315	8.7299	7.006	6.865	6.3105	8.5119	5.6988	6.0625	8.1091	6.1459	8.7065	9.7673	7.6026	6.2721	10.469	6.3087	8.5401	5.9419
3.2124	1.7888	3.8555	3.4755	-0.51396	5.8708	1.2884	1.2727	3.5013	2.0853	3.9983	2.5661	0.97002	-1.9126	0.086642	3.6389	5.3107	6.4437	2.5507	4.0352	1.8277	4.1517	4.782	2.2571	0.98069	3.902	4.3612	3.0863	6.7375	4.0028	3.8431	3.0117	4.185	5.7964	2.0136	4.6114	2.2812	5.1851	2.4582	3.1935	0.51447	2.7569	3.1526	8.2498	3.0489	1.9285	4.6177	6.6467	4.5865	0.23247
-20.192	-25.383	-21.737	-20.287	-25.122	-23.219	-19.825	-22.041	-18.679	-22.493	-19.637	-22.653	-22.234	-20.347	-22.645	-22.836	-20.375	-22.031	-20.767	-24.378	-23.547	-21.553	-18.196	-19.219	-21.021	-21.021	-24.268	-22.685	-22.453	-19.662	-21.331	-20.882	-24.357	-23.814	-23.014	-22.691	-21.972	-23.491	-23.693	-19.959	-22.289	-21.875	-23.414	-22.194	-22.561	-26.09	-23.242	-24.942	-22.164	-22.909
-9.6304	-6.6052	-11.077	-14.478	-6.2387	-11.893	-10.389	-11.513	-9.7506	-11.233	-11.826	-11.725	-9.6819	-11.279	-11.021	-8.784	-12.455	-13.566	-11.603	-10.815	-9.5295	-12.3	-11.381	-11.269	-10.829	-11.245	-9.9846	-11.396	-10.423	-13.037	-11.595	-9.942	-14.801	-11.746	-10.412	-14.359	-10.768	-10.716	-9.7636	-9.0191	-12.357	-10.391	-12.097	-7.5834	-12.91	-7.2814	-12.73	-15.955	-12.683	-12.796
7.008	5.9159	7.7322	4.8692	8.5301	8.1355	7.1173	6.4769	10.493	7.5958	5.4938	7.9147	8.612	6.0229	8.4258	4.9166	6.7603	6.3659	9.4457	9.8011	8.6167	6.8484	7.4392	7.5438	6.4886	6.9173	4.0623	5.8111	9.5155	5.3667	4.291	6.2302	6.7878	5.9099	8.1365	7.314	6.3001	8.9851	8.7292	8.5124	7.7425	8.3889	6.3684	8.9738	6.3994	6.7941	9.3247	7.9727	6.6722	4.1847
-3.2585	-1.1143	-0.61195	1.8595	-1.2669	1.4985	0.59656	0.66466	2.2508	1.9359	-0.24719	2.5294	2.2269	-1.8761	0.040825	1.9559	0.42712	-1.9497	1.3483	-3.1187	-3.5004	0.55859	1.2797	2.1398	-0.9076	0.53299	0.83328	3.1271	-4.5553	-0.83664	-0.62554	0.43015	-2.9535	0.36608	0.1806	-3.048	-0.72185	1.1981	-2.3146	0.31673	0.6277	-1.887	0.62204	3.494	1.2784	0.1183	0.9145	2.598	0.7227	-1.0445
-2.1049	-1.0222	-1.8592	-4.6839	-4.233	-0.68815	-3.4012	-2.2603	-3.9481	-2.5926	-1.3698	2.7734	-3.058	-1.047	-3.2872	-1.7711	-2.454	-2.0917	-4.3897	-5.5161	-2.837	-2.1604	-6.2571	-0.80486	-5.4035	-2.9107	-4.899	-2.6142	-4.8887	-6.0083	-7.1688	-2.6107	-3.3195	-4.9388	-3.0415	-4.7829	-2.076	-3.1447	-2.4667	-2.8204	-2.263	0.66059	-4.1439	-1.1103	-1.8372	-7.6295	-4.5684	-2.7952	-3.2652	-0.19406
-4.7302	-1.875	-4.4946	-3.1466	-7.1791	-4.8987	-8.3878	-5.2397	-5.2226	-7.0926	-5.8355	-6.1197	-3.1814	-4.4423	-9.6671	-5.3175	-2.4501	-6.3765	-4.8934	-7.8789	-4.2255	0.31905	-7.4703	-6.6278	-4.9843	-4.946	-4.2781	-6.9802	-5.892	-7.0715	-5.5206	-6.5883	-5.4553	-7.7875	-5.5389	-4.3218	-4.3194	-6.0188	-5.4415	-3.4202	-4.5398	-4.8196	-6.7322	-5.1578	-5.066	-3.2454	-4.7822	-5.0724	-6.4632	-8.0948
6.866	4.2325	5.8074	3.3746	8.1859	7.4057	7.3792	6.011	5.945	5.5778	8.2942	6.2638	8.902	7.3595	6.4024	5.0119	5.5265	7.9344	7.3969	7.4793	6.2258	6.0716	3.7573	5.4079	5.942	6.2035	5.0522	5.0725	7.4402	4.2511	4.6608	8.0163	7.6619	10.063	8.9396	6.6176	7.2718	7.5887	8.4235	4.2567	4.719	7.3279	6.0468	6.5092	7.2304	8.4279	3.4177	6.9235	11.565	7.8925
-0.71755	-2.0536	-0.56602	-4.0521	0.12627	-0.91477	-1.6292	-0.52117	-2.8068	-0.63209	-2.4798	-3.2714	1.6318	-4.3198	-0.057181	-2.3712	-1.4615	-4.3342	-0.31882	0.37958	-3.2917	-1.3968	-1.803	-2.6515	-1.332	-1.6163	-2.7398	-0.71562	0.91351	-3.1064	-3.2306	-0.62287	-0.61083	0.12738	1.4124	-1.3979	-3.6121	-1.0817	-4.2587	0.78321	-0.70003	-2.7656	1.987	-2.6737	-1.127	-0.56026	-2.1037	-2.1463	-1.8533	-2.5974
-5.6864	-9.1045	-8.919	-9.2624	-8.1651	-10.663	-12.007	-12.108	-7.7703	-8.5488	-7.8516	-10.263	-11.124	-11.713	-11.018	-9.047	-8.0908	-8.4283	-7.0825	-9.9705	-6.3702	-12.99	-4.7041	-10.097	-8.8169	-10.42	-9.8328	-6.945	-10.688	-7.8458	-9.509	-9.8675	-9.4028	-12.339	-9.125	-12.685	-7.3672	-7.3713	-5.5979	-9.0385	-7.9859	-11.412	-12.25	-13.937	-10.299	-10.389	-6.3795	-12.24	-11.945	-6.1853
-22.649	-24.203	-22.977	-22.395	-24.489	-22.027	-21.476	-22.596	-18.588	-19.301	-23.262	-21.5	-22.634	-23.817	-25.996	-20.497	-21.32	-23.145	-20.196	-21.57	-21.214	-20.16	-21.395	-19.773	-22.593	-21.54	-26.625	-21.44	-24.051	-19.318	-22.281	-20.357	-23.411	-24.73	-22.083	-24.103	-22.273	-20.971	-24.691	-24.956	-26.383	-23.985	-22.32	-18.794	-20.425	-20.514	-20.492	-23.32	-18.886	-23.108
-8.748	-9.8505	-10.522	-8.5611	-12.186	-11.248	-9.4305	-10.418	-10.974	-13.306	-9.4119	-9.3892	-10.643	-7.9149	-10.651	-11.266	-7.9151	-10.832	-8.2523	-8.18	-8.8759	-7.905	-9.1793	-10.483	-8.0532	-9.2836	-11.047	-9.333	-12.097	-6.6022	-5.3734	-9.1228	-9.791	-9.1573	-10.804	-7.791	-10.667	-12.411	-8.0061	-9.3543	-7.7899	-6.3684	-7.6884	-9.0191	-7.2089	-8.2803	-9.4493	-2.0345	-10.974	-9.2496
-16.636	-13.092	-15.733	-14.926	-10.65	-13.612	-14.65	-14.781	-16.711	-14.978	-15.391	-12.983	-14.058	-10.52	-13.85	-17.773	-13.697	-12.936	-15.179	-16.325	-11.644	-11.352	-16.146	-12.623	-14.464	-15.463	-17.437	-13.913	-11.413	-19.948	-11.358	-14.872	-17.974	-13.543	-13.882	-14.534	-15.821	-14.76	-13.907	-13.762	-17.277	-16.88	-14.76	-15.312	-11.33	-13.241	-9.9151	-14.452	-12.738	-16.748
-12.636	-9.8602	-7.7606	-9.7051	-7.1255	-7.8269	-8.9548	-7.5894	-13.725	-11.151	-10.405	-6.9877	-11.381	-8.6027	-7.8431	-11.463	-9.0862	-7.5643	-8.1475	-7.9602	-10.793	-7.8802	-11.448	-11.744	-7.3536	-6.7177	-9.5632	-8.3244	-10.628	-10.496	-11.55	-9.358	-7.6719	-10.644	-9.6563	-9.6981	-9.3946	-11.524	-11.84	-11.767	-10.255	-10.55	-6.6191	-9.1524	-8.3251	-10.899	-11.617	-10.328	-8.4112	-12.403
2.7428	-0.34907	-0.37479	-0.74372	0.015565	-1.9136	2.6656	0.15126	-0.39125	0.1561	0.73881	1.514	-2.1647	-0.91846	-0.98879	0.76715	-0.81859	-0.55342	1.5885	1.6561	2.0746	1.9496	3.2012	-2.4679	-0.91129	0.56754	1.5219	0.7146	1.6593	-0.95361	0.75478	-1.518	-1.6393	0.19014	1.0532	-4.4139	-1.4779	-0.041578	-1.5507	1.3937	1.134	-0.78055	-1.2117	0.66546	0.063893	-1.4902	2.473	-2.2006	2.8537	0.0016173
-13.481	-11.743	-11.522	-14.081	-13.319	-13.774	-13.774	-9.4619	-13.998	-13.866	-11.681	-13.285	-14.047	-14.519	-12.365	-13.582	-15.897	-16.952	-14.184	-13.13	-13.233	-11.906	-14.353	-11.832	-16.725	-12.022	-14.688	-11.807	-13.449	-13.123	-10.57	-13.375	-13.793	-7.7213	-14.839	-15.192	-16.122	-15.461	-13.191	-14.77	-13.076	-11.607	-13.406	-12.572	-13.262	-10.878	-12.896	-12.026	-14.245	-14.032
0.25226	-1.0096	-1.5787	0.39735	2.3523	-0.11417	0.44755	-0.15966	2.7219	-0.23931	-1.0879	-0.96363	-0.96995	0.093214	-2.2635	-0.98748	-3.9795	1.5555	3.2876	-0.50582	-1.8442	-1.019	-0.016123	0.51791	-3.5942	-1.321	0.78278	-1.7581	0.88174	-1.3202	-1.2288	-0.094673	-3.1121	-1.4554	1.5545	2.2802	-1.0692	-1.4362	-2.2591	-1.3774	-1.3568	-0.75151	-0.97668	-2.8344	0.46518	-1.5764	1.0231	-0.46002	0.53229	-1.5442
-14.385	-13.034	-13.062	-13.443	-13.355	-13.392	-11.839	-10.737	-8.2989	-13.4	-11.789	-12.462	-8.911	-9.5601	-11.253	-10.685	-12.343	-8.3771	-13.126	-8.9428	-16.517	-14.026	-12.976	-11.636	-11.421	-10.021	-10.661	-10.153	-12.107	-12.549	-10.849	-12.908	-12.996	-10.363	-12.409	-11.933	-10.458	-12.749	-9.7807	-11.894	-13.344	-14.057	-10.316	-14.303	-9.5065	-7.5642	-10.972	-11.545	-11.147	-9.1868
-1.8191	3.0522	-0.36376	2.8823	-2.6438	-1.0932	1.713	-5.4561	1.2481	-0.7774	0.35698	-0.52335	0.16423	0.60325	1.676	0.82788	-0.17714	0.40066	-0.015144	-4.2308	-4.009	-1.013	-0.12541	-4.7378	-4.0284	-1.1636	4.1384	-1.3991	-1.5134	0.43267	-2.2439	-0.58944	-0.78375	-1.8512	0.79135	1.1153	0.67753	-3.6062	0.28201	-1.3258	-0.5543	-0.88356	-0.31948	-1.4459	2.5413	-2.4758	-0.537	0.11842	-0.68512	1.0713
-22.202	-21.803	-23.618	-22.88	-22	-20.72	-24.149	-20.577	-20.19	-20.474	-21.59	-23.621	-25.582	-24.029	-23.683	-19.792	-21.393	-22.419	-17.782	-21.591	-20.173	-22.125	-20.18	-22.385	-19.693	-25.466	-20.328	-21.787	-23.84	-20.52	-19.904	-21.073	-20.772	-24.572	-25.389	-23.393	-20.973	-19.199	-23.263	-26.016	-21.583	-22.635	-21.079	-20.7	-22.517	-21.448	-23.988	-22.334	-20.795	-21.025
-6.9345	-8.8533	-7.8112	-7.8546	-10.323	-8.8406	-9.8344	-9.9549	-8.218	-5.6748	-9.0023	-7.1051	-7.8984	-10.285	-10.77	-11.473	-8.4656	-10.458	-11.387	-6.6644	-7.1411	-5.9364	-9.6503	-9.7921	-10.023	-8.4923	-8.6481	-8.5097	-10.58	-10.528	-7.4909	-9.3232	-5.569	-6.6263	-10.148	-9.1129	-10.538	-11.625	-9.5869	-6.3972	-6.5731	-11.037	-9.2559	-9.0677	-10.716	-10.411	-8.494	-9.6156	-5.7359	-6.2502
-1.059	-0.26084	0.38245	3.698	0.3323	2.7787	1.39	0.28058	2.6238	-2.4248	0.71372	-0.00073803	-1.3205	0.36026	-4.1251	1.9352	0.54811	4.4243	1.7961	-1.4121	0.309	1.0995	2.4082	-0.44816	-2.713	1.4012	3.0405	-2.2504	-2.1262	0.98209	-0.80217	0.28923	-2.2324	-1.1841	1.5901	0.88182	-0.60964	-0.24286	1.8529	-1.5608	0.97313	3.5612	-0.21441	1.4407	2.9805	0.33588	2.3764	-1.2153	-1.122	-0.084462
-4.5159	-4.3872	-3.156	-3.375	-5.9866	-8.2415	-1.8714	-5.2948	-3.601	-12.385	-4.6871	-6.4659	-5.157	-4.8506	-6.4221	-4.5736	-6.3533	-3.7771	-5.707	-5.5853	-4.3619	-4.4358	-4.1332	-4.1105	-3.9204	-2.4082	-6.2783	-5.8406	-4.9283	-6.0081	-3.3873	-0.7573	-5.9905	-3.5044	-5.3127	-3.5077	-5.9606	-5.5192	-6.8274	-3.115	-5.8628	-5.8255	-3.163	-5.8415	-3.665	-4.6272	-4.0477	-7.3123	-4.9754	-2.6531
-3.4389	-8.233	-6.3211	-6.6943	-7.8364	-7.9188	-7.0029	-10.114	-7.2262	-7.9402	-10.026	-11.45	-9.3301	-7.8433	-8.1968	-7.63	-8.5809	-7.5317	-7.1396	-8.4349	-5.3296	-9.4449	-10.924	-9.2401	-7.0678	-7.9666	-4.9467	-7.0704	-6.1108	-6.52	-8.2593	-6.1834	-8.8358	-8.4835	-4.9273	-3.8283	-5.947	-8.6078	-8.6595	-9.4368	-8.1159	-7.296	-11.668	-7.45	-7.2854	-7.8966	-10.724	-10.616	-4.6572	-7.6295
-10.643	-10.8	-11.461	-8.4621	-13.765	-12.401	-14.647	-11.746	-7.1415	-11.777	-8.5104	-9.4484	-10.179	-10.26	-9.8995	-10.073	-9.0358	-10.61	-14.995	-8.5392	-8.3159	-9.6504	-9.7479	-6.0863	-7.5959	-12.894	-9.3959	-9.503	-10.04	-11.372	-7.9533	-9.1213	-10.215	-7.4154	-8.5898	-13.341	-8.988	-11.836	-11.473	-11.457	-12.768	-10.618	-11.512	-10.557	-11.726	-10.877	-9.2327	-10.975	-8.2571	-9.3166
-1.5726	-1.115	-2.7815	0.72982	0.60873	-1.3002	1.5254	0.021422	-0.90597	-0.93005	0.44429	-0.034672	1.7843	-1.912	-0.33251	-1.3662	0.14195	0.53134	-4.5045	0.47964	1.2871	-4.0132	-3.2717	0.54046	-3.4644	0.28706	0.88448	-0.82652	-1.2552	-0.61196	0.50781	-1.6772	1.7128	-5.0048	-1.0887	0.15229	-0.063546	-2.7233	-4.6721	-1.9492	-3.7728	-1.6826	-2.0076	2.7556	-3.0613	-1.2639	-0.27759	-1.9654	-0.29969	-0.2842
-3.5766	-5.9117	-7.4667	-7.4197	-12.711	-8.6446	-10.867	-8.1545	-8.8487	-5.5292	-8.6494	-12.291	-5.8496	-8.1152	-8.0861	-9.0095	-6.3854	-5.0069	-8.6559	-4.7724	-8.327	-7.0884	-6.8658	-10.497	-5.4965	-10.808	-9.0443	-9.9356	-9.21	-8.3225	-5.4489	-11.199	-5.5641	-9.9264	-8.3768	-7.9741	-9.0558	-8.6593	-7.8335	-4.998	-6.871	-7.8209	-7.0452	-7.1521	-6.341	-9.9641	-6.1636	-7.4126	-5.6297	-6.7525
-1.2014	-3.6254	-0.45283	-2.8117	-0.66662	0.15707	1.4927	-1.2838	-0.18491	-2.3212	-2.1908	-0.15273	-3.2126	-1.366	-2.3053	-0.25668	0.78847	-2.3123	-2.6573	0.21812	-1.1213	-2.667	1.6198	0.14322	-2.7529	0.043565	0.56067	0.36141	-5.1393	-0.94	-4.2186	-2.1931	-4.5658	1.2552	-4.918	-2.8975	-1.5949	-2.3991	2.8402	-0.61356	1.9112	0.97663	-1.3156	-1.1324	0.51716	-0.32278	-1.7511	-2.4425	0.24605	-0.53869
-9.9134	-7.4612	-11.364	-10.467	-11.994	-9.6166	-12.02	-10.2	-10.559	-10.226	-9.8052	-10.795	-11.234	-9.2803	-12.988	-11.839	-8.0079	-10.484	-8.2504	-11.338	-10.465	-7.6821	-10.422	-8.8459	-8.6591	-7.2402	-11.465	-13.262	-12.047	-8.4535	-8.8283	-11.406	-9.564	-8.2703	-11.001	-8.9276	-10.272	-9.079	-12.22	-13.659	-9.1563	-12.111	-13.565	-9.1356	-11.957	-12.761	-8.2485	-9.9357	-11.562	-10.677
2.6001	0.84488	0.15154	1.699	-0.70553	1.6839	4.5791	1.19	1.1486	2.8378	3.2422	-1.1748	2.8596	1.6894	3.6538	2.6634	3.0491	-0.24481	-0.059278	-1.0953	1.2372	3.779	0.11648	2.1018	-2.8765	3.2507	4.3548	3.1481	1.9961	3.9513	2.6636	2.3806	0.27944	2.1367	2.1607	2.6787	3.8137	3.2174	-0.1677	-1.1304	0.76394	2.1517	3.0914	-0.60294	0.76536	0.10115	2.2553	-0.53017	6.5811	2.256
-16.494	-12.352	-11.422	-11.038	-15.61	-17.756	-10.485	-15.6	-11.708	-14.456	-16.874	-15.494	-16.879	-15.309	-13.101	-16.94	-10.778	-12.596	-13.838	-11.846	-16.28	-12.568	-14.292	-12.825	-15.84	-14.014	-12.922	-14.011	-16.14	-10.446	-14.316	-10.975	-14.361	-13.619	-13.403	-14.416	-13.531	-14.564	-16.337	-13.949	-15.505	-15.634	-13.433	-15.19	-9.116	-12.288	-13.979	-14.946	-13.337	-15.497
4.5994	9.2321	7.0054	6.6446	6.6558	8.1885	8.0509	5.7469	4.852	3.174	8.5165	6.2706	6.8502	6.8715	4.4766	11.134	8.8214	4.7306	9.1321	5.8065	5.8098	4.9417	7.8059	7.0208	4.8956	7.9109	6.7477	6.4508	9.3904	7.2262	6.8943	6.2112	5.1054	8.6615	9.6563	7.3653	10.157	6.3275	4.3027	5.6095	4.494	6.3205	7.4641	6.8094	10.387	6.7605	10.963	7.5545	6.0007	6.9424
-13.339	-15.443	-14.36	-14.276	-17.806	-14.303	-16.565	-12.887	-14.277	-14.398	-15.68	-13.43	-12.827	-17.062	-15.264	-14.421	-15.238	-18.779	-13.081	-13.895	-17.144	-13.626	-15.029	-16.162	-17.471	-14.087	-14.332	-14.735	-15.796	-10.345	-15.252	-16.548	-14.066	-16.348	-11.597	-15.265	-16.567	-13.603	-13.852	-18.408	-16.031	-16.229	-11.425	-16.035	-12.712	-15.212	-13.953	-18.466	-15.789	-15.658
2.2007	-1.7322	-1.5899	2.4919	0.65545	1.9668	-1.6089	3.8924	-1.9821	2.4288	1.0803	-1.1587	0.92866	2.0713	1.6401	2.3371	-0.55158	4.039	-1.8847	0.77916	-0.61285	-0.77402	1.8071	-2.04	0.15301	-0.48896	1.1553	2.7674	2.5137	-0.66838	-0.0068973	-1.1726	-1.2854	3.1016	1.2102	1.7402	1.2105	0.76658	-1.9081	-0.2247	0.54556	0.76281	1.2206	0.26193	1.2954	-1.8662	0.41016	2.5977	2.2331	0.9474
-3.4998	-7.3181	-3.3564	-3.5351	-5.9593	-3.483	-3.9039	-2.7179	-0.84966	-2.9546	-4.1601	-4.6929	-5.7481	-3.4667	-2.2345	-3.8454	-4.5618	-4.3684	-2.287	-3.4138	-2.8218	-2.0574	-2.7817	-3.5737	-5.2338	-2.774	-3.9158	0.088074	-2.8216	-4.3021	-2.8147	-2.9277	-4.1896	-6.639	-3.9305	-4.9759	-0.20833	-2.1851	-3.8623	-5.3454	-3.1349	-2.284	-1.5753	-1.2536	-3.1824	-3.8359	-2.6857	-0.83365	-1.1154	-4.978
-8.4532	-12.519	-10.502	-9.1465	-9.553	-10.638	-13.034	-11.326	-10.676	-9.7471	-8.984	-11.807	-8.4767	-8.4275	-10.224	-8.8611	-12.413	-11.424	-11.124	-12.508	-7.4456	-13.234	-10.937	-15.115	-11.957	-8.9766	-11.087	-10.847	-9.3709	-11.556	-9.5578	-10.418	-10.194	-11.503	-9.7585	-8.9588	-8.1246	-8.8321	-10.077	-9.398	-12.997	-9.2951	-12.601	-11.579	-8.7971	-8.4823	-8.9532	-12.911	-8.8009	-12.989
4.9662	3.933	0.95144	-2.6474	2.0093	3.1736	2.7803	1.2724	1.2227	0.24177	1.025	4.7125	0.68854	1.6095	2.1991	4.8443	3.3729	2.8353	0.40499	0.94649	3.0951	2.2392	-0.44722	3.1545	-2.056	0.87631	5.0563	0.53146	3.0902	1.6223	1.6411	-0.41276	0.040384	2.8377	4.7221	2.2382	-3.6698	5.1422	-0.61268	3.4517	1.5169	-1.2581	0.56781	0.39427	1.8077	-1.2472	2.633	0.38614	4.1968	-0.043137
1.9386	0.27258	-1.0001	3.2109	2.9184	4.7573	0.55757	5.0053	4.6587	-0.9015	1.415	3.0881	2.7472	2.4855	3.3269	2.6191	-0.61076	4.131	-1.4145	2.7311	-1.7305	0.18762	4.2475	0.054709	2.6982	1.1356	3.4295	3.6318	0.54835	1.5145	2.578	3.457	1.2669	5.1155	1.4649	2.7335	-0.82369	4.9553	0.0093786	0.85603	2.1601	0.95682	2.0204	3.6265	0.97685	2.8651	4.0595	-1.0885	0.23154	1.5961
-11.241	-13.523	-9.3635	-9.9212	-14.256	-9.572	-12.508	-9.515	-8.7529	-10.548	-12.25	-8.4581	-8.8631	-10.316	-10.889	-10.152	-11.824	-6.7879	-11.738	-9.9169	-12.55	-11.882	-13.188	-12.008	-9.3741	-8.5204	-11.724	-12.577	-10.784	-8.7142	-9.7981	-9.0349	-12.247	-10.239	-6.9998	-12.02	-11.505	-11.76	-13.55	-11.82	-14.002	-10.393	-10.684	-10.416	-10.411	-11.357	-14.828	-13.46	-10.746	-9.8748
3.7305	7.6157	6.4391	5.3818	2.8875	6.4676	3.2361	4.8208	2.5158	4.2278	3.4733	3.9425	3.3093	2.7104	4.9974	4.7779	5.8221	5.7999	3.0543	5.8842	4.5376	5.7666	6.1298	3.8552	7.8021	2.6989	5.5279	1.6395	3.3576	4.0389	7.0042	4.0973	1.3201	5.1839	5.2435	3.5295	5.5844	6.3819	8.7297	3.7261	4.0846	6.7234	4.7208	5.6969	5.3867	5.0111	5.5329	3.9296	1.9736	5.6988
-1.261	-2.3673	-1.2367	-1.2463	-2.4476	-5.9436	-3.2407	-2.6835	-3.3593	-3.4203	-2.5028	-4.3169	-2.9175	-2.2224	-2.4915	-4.3253	-5.2859	-3.7773	-1.7897	-2.961	-4.5017	-1.0458	-4.5934	-0.41527	-4.3335	-4.0995	-1.5229	-5.7819	-4.9636	-0.44669	-5.4801	-2.5179	-1.3561	-3.3357	-5.5403	-3.1837	-2.8391	-2.9753	-5.0324	-1.4355	-4.4288	-2.6174	-0.9596	-3.6024	-3.9928	-2.3312	-1.754	-1.4049	-3.3262	-5.2525
-4.8287	-3.9007	-5.976	-6.1748	-8.1862	-4.8816	-5.0909	-5.2362	-4.2014	-2.0187	-4.8249	-8.4791	-7.6501	-4.6706	-6.8773	-2.9352	-5.0939	-5.2279	-8.4085	-5.8669	-6.1853	-3.5994	-5.3953	-7.8169	-1.0079	-3.713	-6.1412	-2.7885	-6.5492	-7.2281	-4.4094	-6.8304	-11.299	-0.97035	-4.3587	-7.111	-4.4189	-6.6063	-7.7556	-1.7855	-5.7515	-5.4953	-3.0898	-6.318	-7.2903	-6.2896	-6.5136	-7.5972	-4.5836	-8.1953
0.027389	-1.4372	-0.18223	-3.9223	-3.7956	0.56975	-4.4497	-1.2998	-5.0453	-0.66254	-2.6306	1.7994	-1.7856	-0.3435	-3.3435	-3.8877	2.3983	3.5243	-1.6238	0.027324	-0.025353	-0.7635	1.8492	0.81997	-0.22112	-1.6135	-2.3606	-1.794	-2.5208	-0.42402	1.9167	-2.2073	1.9409	-1.9364	-3.6615	-3.4096	-0.46455	-2.2392	-1.7983	-1.1329	0.25923	-0.32668	-1.8054	-0.88921	3.7476	0.89458	-0.23544	-1.5665	-3.0359	0.47316
1.2231	-1.0963	2.8111	1.9088	-0.94311	0.52107	1.0888	0.87143	1.1947	-2.3431	1.8402	-2.2468	2.4089	1.4826	0.48987	-0.30184	2.6437	1.2681	-1.1829	1.9521	-1.2567	-2.7337	4.4377	2.3875	-1.4293	0.56	1.6863	3.1525	1.044	-1.2196	1.7048	1.0192	0.17222	-0.9068	0.51337	1.998	0.84224	-2.2764	1.3335	0.85961	0.1528	2.6465	2.9855	0.50476	2.8418	-1.3876	-0.52325	3.8454	3.8824	0.062771
-11.785	-8.4894	-10.595	-14.978	-8.1603	-9.6445	-13.712	-10.567	-9.0502	-8.3399	-9.5966	-9.6082	-10.222	-11.39	-10.327	-10.84	-10.14	-11.124	-6.9461	-10.017	-11.011	-10.017	-8.338	-8.1923	-6.1985	-9.5419	-14.101	-10.273	-11.859	-10.387	-9.4792	-9.2066	-11.383	-10.281	-10.233	-10.138	-10.303	-8.4738	-10.473	-12.133	-8.9243	-11.854	-11.198	-10.787	-11.895	-8.7026	-9.4723	-13.563	-8.4986	-11.997
-13.795	-13.609	-12.881	-14.266	-14.104	-11.611	-14.011	-12.013	-16.393	-15.394	-12.037	-9.7326	-11.411	-10.935	-13.21	-8.098	-10.058	-13.138	-12.996	-12.09	-15.04	-11.772	-12.578	-13.888	-12.668	-12.915	-11.388	-12.268	-12.47	-14.184	-13.392	-16.453	-14.416	-13.201	-17.239	-12.927	-13.755	-14.405	-16.195	-12.873	-15.613	-11.784	-10.834	-14.474	-11.859	-12.077	-12.997	-11.552	-10.976	-12.538
-9.5737	-9.886	-11.085	-9.649	-9.138	-11.147	-9.6031	-9.6589	-11.406	-8.9976	-8.5756	-10.583	-10.378	-8.1522	-9.3998	-10.621	-11.059	-12.74	-6.3059	-9.4192	-8.3156	-10.019	-12.776	-9.98	-7.7763	-9.0685	-12.107	-13.88	-9.9705	-9.317	-12.088	-12.012	-10.267	-10.07	-10.017	-11.744	-12.257	-10.539	-9.8841	-5.9743	-10.252	-10.638	-10.127	-8.5138	-12.98	-10.465	-10.47	-8.3889	-10.509	-11.237
7.3283	8.2076	5.9654	4.9367	8.6645	8.2137	7.3198	9.6016	4.7829	6.5258	4.6618	6.4778	6.3119	10.556	10.987	9.0653	8.9052	8.5337	8.3179	5.3951	10.572	9.0077	7.071	9.7137	6.2867	9.5875	5.8372	8.6536	5.9954	9.0934	8.661	5.6998	11.356	8.5703	7.0734	10.428	6.8497	8.545	8.541	10.044	7.8516	12.066	8.0073	9.3303	5.0434	7.8451	7.0118	9.1954	3.0383	8.6251
-1.4293	-0.96762	2.3698	-1.2923	0.56633	-0.27313	1.2183	0.02312	-0.21613	1.2849	-1.6101	0.27395	0.9764	-1.1018	-0.57665	1.6455	-0.39276	-0.89544	-0.27678	-0.76005	1.0184	-2.4147	0.04598	1.1741	3.274	-0.35435	-0.60308	2.4659	-0.22208	0.42853	1.3092	-0.13542	2.2599	-0.65838	-1.965	0.37069	0.632	0.59283	-3.5424	-0.89668	-0.095025	0.95867	3.1793	-1.7587	1.542	0.86977	-0.79935	-2.4864	-0.50167	-2.8514
-10.851	-15.708	-12.528	-12.636	-8.9886	-11.024	-14.051	-13.993	-13.675	-11.591	-14.008	-11.923	-17.675	-15.264	-15.89	-14.76	-15.157	-11.415	-13.172	-15.978	-10.266	-13.554	-17.617	-14.846	-12.156	-13.523	-12.178	-16.777	-16.328	-14.956	-14.352	-13.501	-15.724	-15.141	-13.952	-17.094	-14.355	-15.176	-18.582	-13.509	-13.168	-13.889	-15.504	-13.974	-15.268	-13.196	-13.112	-13.238	-14.066	-15.788
-1.1381	-1.7312	0.23834	1.2813	-1.5773	-4.9929	-3.5367	-2.7035	-0.39141	-0.056361	-0.081817	-1.5038	-1.6343	1.5038	-3.6446	-3.0489	-2.5425	-1.8691	-2.7497	-0.44713	-2.9682	-3.7713	-2.4439	-3.3052	-4.0939	0.13205	-1.3782	-2.4617	-3.5322	-2.1767	0.6979	-2.4455	-3.4586	-1.9161	-1.9632	-3.2459	-4.7074	-2.1913	-3.2828	-2.1253	-2.2499	-5.4674	-1.4861	-3.6152	-5.9149	-1.7022	-4.1377	-2.7207	-4.896	-2.6739
5.5485	2.8297	4.4988	3.6555	7.3567	5.7778	5.3542	1.8032	6.1977	5.7411	3.2287	3.0473	2.0715	2.9545	4.7635	5.3236	2.4938	5.9222	2.9454	4.4973	0.7874	2.2342	2.4246	5.24	1.129	3.7741	5.0977	6.5291	4.3731	6.5883	-0.083027	3.9369	4.3923	6.7439	8.1835	2.2331	8.0918	0.63886	5.2247	4.2018	4.1512	5.8082	6.2571	2.1966	5.2039	3.2993	4.4087	3.7525	5.9474	4.9227
-25.269	-20.407	-25.04	-21.089	-23.582	-21.567	-21.311	-23.599	-24.087	-21.705	-19.018	-20.13	-23.96	-22.751	-22.852	-24.593	-22.111	-21.235	-22.448	-21.195	-22.871	-19.418	-20.752	-22.254	-23.043	-22.312	-22.124	-20.511	-26.064	-24.979	-22.727	-21.568	-21.186	-21.661	-21.2	-22.684	-21.596	-24.093	-20.293	-19.809	-22.754	-21.653	-20.952	-25.114	-23.665	-19.588	-18.498	-21.052	-21.304	-20.532
-22.552	-22.614	-20.627	-21.943	-19.875	-24.91	-20.839	-24.749	-19.963	-22.959	-24.832	-25.479	-21.509	-21.652	-21.506	-21.513	-21.679	-21.268	-21.416	-22.449	-21.127	-21.36	-20.047	-24.049	-20.442	-23.462	-22.618	-25.602	-21.842	-23.959	-21.479	-21.324	-20.46	-23.662	-23.059	-22.54	-20.266	-22.88	-23.698	-20.138	-20.69	-22.771	-21.619	-19.636	-23.824	-21.355	-22.359	-22.424	-20.666	-22.355
0.09261	-0.34607	-0.63045	-0.49631	0.5022	1.1374	-0.49659	-3.3182	-2.6614	0.77156	0.64512	1.448	0.36575	0.37348	1.5602	0.51091	-1.7042	-2.8584	0.26252	-2.5035	1.6328	2.1958	-2.2214	-1.661	-0.49316	-0.88121	-0.81741	1.0301	-3.8508	-0.32887	-2.0883	0.95353	1.3196	-2.3644	0.10457	1.5668	-0.20241	2.3635	0.48207	0.58074	-0.59083	-2.1179	-0.094682	-2.0365	1.7027	1.7047	2.2015	1.1251	0.43214	-0.71919
0.50866	2.1217	3.1356	3.0305	4.1256	7.7426	4.9794	-1.4257	3.8975	2.9726	2.6707	3.851	3.2113	4.9402	1.3489	1.5125	0.46563	6.044	3.5886	2.3103	5.4177	0.63292	0.31043	5.2785	1.8586	2.7587	2.1279	3.0095	3.3882	1.4392	-0.11721	2.2968	2.6686	2.9968	6.1575	4.5508	5.6292	4.6423	0.35056	1.2663	3.718	2.856	1.2792	2.368	1.7246	4.8744	5.4958	3.2302	2.7292	3.4096
3.7363	1.1537	0.33402	1.2885	-0.30037	-1.785	-0.65025	-1.8389	-0.18798	-2.4233	0.092133	0.20276	2.4208	-1.862	-0.93914	-1.6503	1.744	-1.157	0.28225	2.1099	-1.4566	0.72405	-3.8206	1.1235	-1.8632	4.5114	-3.4769	-2.346	-0.3283	3.8449	0.69438	0.59693	0.42748	-0.247	-1.5843	-0.16929	0.62466	-2.2066	1.035	-1.49	1.3643	-0.9359	1.9981	-0.37646	0.63969	-0.78262	-1.0815	-2.3985	-0.90206	-1.7104
-13.461	-16.818	-15.385	-11.116	-11.227	-16.674	-12.975	-14.325	-15.894	-15.591	-14.288	-14.997	-14.834	-14.558	-15.367	-16.262	-13.989	-15.828	-15.065	-14.958	-12.738	-15.324	-13.304	-14.708	-16.222	-16.3	-12.68	-16.145	-16.148	-14.891	-15.218	-17.429	-17.575	-16.855	-14.843	-12.978	-14.123	-15.561	-15.06	-16.258	-14.141	-12.245	-14.527	-14.191	-17.276	-19.817	-15.376	-19.378	-15.252	-16.559
10.494	9.3623	10.334	11.974	7.3419	9.5236	6.9043	6.3459	8.0619	10.818	8.2339	7.9577	9.6039	6.187	8.2001	7.5857	9.7677	9.8137	9.2789	11.202	7.1277	4.2231	8.2196	8.2777	10.897	9.1947	8.8128	6.2382	8.4208	10.346	9.5615	8.5818	9.2368	9.0226	8.2661	4.2215	9.5898	10.393	7.0953	8.1009	8.8621	9.8097	6.7983	5.1211	5.4967	6.4725	7.2804	7.4183	7.1185	6.5741
-13.408	-11.319	-14.785	-12.468	-16.499	-12.683	-12.016	-11.771	-12.879	-12.978	-10.17	-11.982	-13.796	-14.077	-12.013	-10.879	-13.008	-12.669	-11.324	-14.883	-13.472	-13.686	-13.364	-12.215	-13.01	-10.901	-11.677	-13.353	-14.066	-12	-14.381	-11.065	-13.697	-17.564	-10.993	-12.058	-11.14	-10.608	-13.247	-16.11	-13.038	-11.285	-9.8356	-14.642	-13.865	-14.29	-15.244	-13.76	-13.9	-8.337
-11.324	-9.8939	-10.226	-11.182	-8.4888	-12.603	-11.411	-7.4543	-9.6443	-9.5971	-14.246	-9.7994	-11.318	-10.672	-14.208	-11.584	-9.2171	-12.802	-11.839	-10	-11.618	-9.52	-9.74	-12.348	-9.8866	-12.992	-11.947	-9.3567	-9.9511	-9.9634	-10.354	-12.211	-10.709	-6.9676	-9.5901	-7.0438	-5.6191	-9.2749	-11.196	-7.8596	-9.9121	-10.723	-11.404	-15.22	-11.179	-12.825	-10.747	-12.931	-12.85	-11.528
-1.9387	-0.16267	-1.2134	3.2016	-0.040401	-2.6865	-0.76796	2.0765	-0.26663	3.5792	0.37578	0.17119	0.64235	-0.80711	1.8998	0.45113	-1.8543	4.184	1.3464	1.9712	0.5688	-0.89554	0.48041	0.79726	1.3848	-1.0724	-2.7298	0.75932	-0.8393	-0.92721	0.47481	2.5698	-0.031419	1.9758	0.037399	-0.39146	-0.015274	2.0522	0.42016	2.5873	0.26481	2.3456	0.82505	1.1386	-0.8174	2.6981	-0.26771	3.6931	-0.13317	0.36723
6.7706	6.2098	7.6327	8.0201	6.365	5.0032	6.1563	7.579	4.9678	10.24	6.2698	8.4499	7.107	5.8764	9.0873	2.6207	10.66	9.0931	7.1629	9.9653	5.0257	7.0881	8.9227	9.4644	6.5923	9.5484	7.8159	5.481	13.482	4.6958	4.8489	3.6094	6.2222	8.5495	3.5629	1.749	3.7426	6.8395	9.2337	8.9601	10.498	8.7503	4.1975	8.3194	4.2227	5.3756	3.0842	8.4809	7.0123	3.763
-2.664	-3.5426	-0.94004	1.5732	-0.44043	1.2603	-0.14026	0.18349	-1.8103	0.90885	-1.6066	-0.36007	0.3573	0.12515	-0.49233	-2.3394	1.1182	-4.4503	-0.49255	-1.1173	-1.5923	-2.7885	3.5889	-2.3762	0.57059	-3.9228	-0.51348	-0.78888	0.78343	-1.8528	-0.30264	-3.1012	1.046	1.5828	1.2599	-1.1494	3.8867	0.69444	0.85391	1.335	0.37309	0.44597	-1.4546	-0.2005	-3.0018	-1.1587	-2.7117	2.8768	0.49082	-0.48529
5.92	5.8035	5.0436	8.9848	9.024	9.6393	9.4019	6.2802	6.319	6.1073	3.1371	6.0432	4.1442	5.2749	7.1215	5.8205	9.3232	2.4683	7.8668	7.537	4.4402	8.591	7.3736	8.1548	7.0661	8.3202	3.6915	4.3345	5.331	6.2902	3.4572	5	3.9316	7.9039	5.5966	7.2289	6.4593	8.0568	6.1027	7.5961	6.7778	7.6895	5.9554	5.8632	4.546	6.5936	8.4514	3.82	8.1717	8.6714
-1.6589	-1.8397	0.78461	-0.91634	-2.9956	-0.4565	-0.75306	0.94624	-4.6671	-1.1733	-1.5423	0.019979	-0.38912	-1.025	-3.8015	-2.1903	-1.3853	-1.7128	-3.7913	-2.9044	-3.502	-0.97083	-3.2665	-0.8825	0.62126	-3.5331	-2.6376	-0.68268	-3.9533	-2.1367	-0.76175	-1.208	-0.071628	-1.2935	-2.0983	-2.8351	-0.59854	-3.6814	-0.94811	2.33	0.62078	-1.0296	-0.72955	-1.3071	2.3811	0.88966	-1.8976	-1.5305	-1.3865	-4.0047
-7.3141	-7.1363	-11.805	-10.53	-6.1211	-9.5825	-3.3006	-6.5331	-9.1805	-8.695	-6.4845	-7.156	-8.0108	-10.882	-9.0355	-9.7518	-10.668	-8.1429	-5.3404	-6.4325	-7.8645	-6.644	-5.9862	-8.0374	-7.0068	-3.6145	-8.3292	-5.0876	-7.2486	-7.2868	-6.3457	-9.8792	-9.2537	-6.2507	-10.575	-7.3831	-8.7182	-8.5502	-8.1681	-6.3568	-4.3188	-9.9412	-6.205	-8.3775	-10.24	-7.5057	-6.3585	-7.9286	-7.9748	-6.1085
8.7783	4.0964	5.8384	6.9138	5.9681	8.0326	4.6855	8.2973	6.0436	9.0644	8.4159	4.4854	5.4569	1.1924	4.4192	8.1205	4.0355	5.9562	4.6797	7.5165	4.3821	4.7601	4.4133	6.1055	2.5616	6.0442	4.4359	5.6427	2.5553	6.9909	4.6884	4.5351	2.6986	5.0421	3.8261	6.4553	3.3327	4.8659	6.3454	5.9498	4.3629	6.0436	4.7741	5.8509	4.4514	4.5717	6.3277	4.8739	4.6549	6.6227
-9.3595	-12.799	-8.1959	-9.6427	-12.211	-11.493	-11.425	-11.807	-9.9471	-13.23	-12.206	-10.797	-11.163	-9.5237	-13.983	-10.249	-11.406	-9.246	-10.69	-12.029	-14.615	-16.528	-11.312	-9.7097	-9.3425	-10.708	-11.367	-14.262	-9.4999	-11.626	-11.266	-10.882	-13.867	-12.155	-14.277	-10.478	-9.855	-12.885	-15.365	-11.316	-11.051	-10.513	-12.317	-12.099	-8.837	-11.67	-12.929	-11.659	-15.585	-9.732
0.76376	-1.2485	-0.98601	0.033096	0.41799	1.2419	-3.1906	-1.4596	-3.7735	-0.47971	-0.081177	-1.6114	1.8508	0.79767	-1.0203	-0.12355	-0.27018	2.2697	2.7746	0.58395	-2.5417	1.4316	-0.36412	1.4996	-0.28412	1.5184	1.273	-1.1824	1.8203	-0.73575	2.1686	1.5848	1.6186	1.3791	0.38262	0.63087	-1.0273	2.4395	1.2377	-2.9093	-3.7033	0.30355	-1.4516	3.1626	2.7424	-0.097939	-0.32654	0.81662	2.8275	-1.4971
4.7613	0.067591	-0.53334	2.117	-1.1095	0.76926	3.4635	0.019487	0.13078	2.2484	1.4792	-1.4088	2.5509	1.5042	0.22722	2.0947	-1.33	3.8803	2.0172	1.484	0.26445	1.4979	2.8723	2.364	2.5694	2.6619	0.99677	1.9139	3.2278	1.1889	0.5281	3.2988	-0.15807	2.0135	2.0028	2.509	2.5825	1.4112	2.4108	1.8191	1.6018	1.8533	0.99076	5.0298	0.073112	3.1049	-1.8673	1.0442	3.7183	0.48143
1.8174	5.6915	4.0702	5.2318	4.1462	5.4898	7.1202	5.4464	3.9891	4.4753	5.1133	4.0775	3.9665	7.882	5.7508	2.1249	3.2718	7.1242	7.8253	5.5669	7.8127	5.5252	3.0136	5.0017	4.3957	6.7136	3.7894	4.7312	6.2226	3.7727	3.1861	2.0519	5.6002	7.2928	6.9783	2.9568	4.2864	4.6844	4.5045	3.8791	6.8613	5.5973	7.3267	7.447	4.7084	5.4409	6.0422	6.505	9.7253	2.4743
-2.6079	-4.4501	-3.3024	-3.1711	-4.5989	-4.4521	-1.0309	-1.0869	-2.9002	-3.1778	-4.1375	-4.3024	1.6958	0.76342	-5.4073	-3.201	-1.7426	-7.8307	-4.4622	-5.3125	-2.6283	-3.9709	-2.9495	-1.8816	-0.97413	-3.3823	-2.8919	-3.6763	-3.1262	-5.5844	-4.5606	-3.967	-1.7137	-5.4608	-5.3271	-5.1072	-5.1385	-5.6831	-0.61807	-0.52857	-3.5535	-2.6553	-0.54274	-0.60886	-4.5703	-1.4432	-3.2434	-2.2804	-0.61631	-1.0255
-0.67352	-2.1847	-3.7029	-2.9991	-5.8356	-3.8956	-3.8724	-4.3369	-4.6946	0.072284	-4.1564	-4.0053	0.11273	-2.122	-6.4431	-3.5841	-3.7117	-1.5461	-3.3356	-1.7978	-2.4909	-1.9519	-6.8104	-0.77778	-4.8779	-2.4316	-2.1723	-3.9341	-4.1533	-2.1904	-5.9981	-4.3766	-1.3524	-1.9663	-6.1192	-3.0048	-1.5688	-3.5092	-2.6304	-5.22	-2.4697	0.30607	-2.9563	-1.574	-3.6882	-0.89105	-2.5387	-3.1593	-5.6839	-5.9729
5.1768	3.53	2.8763	3.9698	2.4345	4.0227	1.6721	3.7878	2.4147	3.7882	3.416	3.4102	5.011	2.5866	0.42159	2.1136	3.2013	2.5496	3.4944	-0.40528	2.3443	5.7979	3.7171	1.0915	3.0003	0.0815	3.3191	1.2314	0.97239	0.23996	0.76092	3.5315	3.955	1.4903	1.6293	0.74638	-0.8346	0.82565	2.6494	2.116	3.4066	4.1374	1.0766	-0.73616	4.9554	4.0484	2.3125	3.1323	0.71869	0.4899
-0.066937	5.1825	2.4817	-1.177	0.30211	0.84149	6.5201	0.051395	2.1452	1.8645	1.284	3.9701	0.94375	4.1462	2.9511	4.7792	3.2217	1.1669	-1.1414	1.8731	0.026461	1.6329	1.7353	2.5131	0.57282	5.6042	-1.248	1.9375	-0.42851	2.2031	2.8225	1.078	1.2737	3.4921	5.5418	1.3421	3.3578	-1.2235	0.79304	-1.4448	0.40191	2.7172	2.9643	4.8066	0.013869	2.5557	0.61446	2.579	0.95949	1.2457
-1.1576	-2.7511	-3.0995	-2.756	-0.51165	-6.4544	-5.5219	-2.2198	-2.9012	-3.1612	-3.9494	-6.4781	-1.5075	-3.6818	-1.8387	-5.1353	0.12274	0.87347	-3.2542	-3.9625	-1.7154	-2.4563	0.33995	-3.5605	-2.8306	-1.482	-1.835	-0.23289	-4.4269	-3.1289	-1.2343	-1.7482	-3.7802	-3.8151	-2.0876	-2.9124	-2.9945	-3.517	-1.1962	-4.1212	-1.3272	-3.4507	0.11495	-3.628	-4.575	-2.874	-3.4555	-1.2341	-5.9538	-5.692
1.1984	0.73756	0.34177	3.2043	4.6851	3.4722	4.5108	4.246	4.0601	3.841	4.3393	6.3117	3.9567	4.8874	6.4227	-0.88091	2.1767	5.2845	5.1525	3.4146	1.9408	5.5704	2.9909	4.1975	-0.25225	3.2187	-0.22929	5.1496	4.9495	1.8433	4.2591	1.8782	1.8097	-0.18492	0.66112	5.8273	1.041	2.6301	1.9084	5.0962	2.3311	1.2881	1.1466	3.4905	4.9433	4.7307	2.1294	4.9161	3.6409	0.83672
8.1488	7.4253	8.6321	8.0616	6.6929	6.1693	9.9493	9.191	6.9598	9.3545	5.3343	5.5955	6.0634	8.558	8.4227	10.641	7.8029	7.9263	7.6569	8.837	8.194	9.1034	7.1489	8.0784	7.3927	5.9072	5.2973	7.4051	9.9332	8.3424	12.303	8.7104	4.7178	6.784	9.8669	8.2909	8.1121	9.0438	7.31	3.7595	10.135	11.051	5.9952	9.9459	8.5367	10.179	7.6743	10.996	7.5754	11.271
-6.8271	-6.4976	-4.1485	-6.3654	-6.5655	-6.4791	-3.8996	-3.7546	-5.7708	-4.4379	-3.4851	-4.5716	-4.8347	-5.912	-5.778	-3.0012	-3.9595	-7.4485	-3.992	-5.3034	-5.4644	-5.3811	-8.9896	-8.3064	-4.2367	-2.5824	-3.3044	-4.986	-7.607	-6.3171	-4.645	-6.2505	-3.9002	-6.2919	-9.4371	-5.3956	-6.9275	-9.8918	-6.5823	-4.5768	-8.2005	-10.089	-7.491	-7.9033	-7.0196	-7.7061	-5.231	-4.1675	-5.6287	-5.0418
-3.8787	-7.3507	-0.34361	-3.6006	-2.5627	-6.9506	-2.6135	-2.9233	-7.1047	-4.3558	-4.666	-5.3814	-5.2019	-1.0084	-5.094	-4.923	-4.9888	-7.9804	-4.1313	-5.118	-7.3252	-3.156	-4.5904	-4.2548	-1.7774	-7.0702	-7.6125	-6.2754	-2.3734	-5.3261	-4.9188	-3.2447	-3.9482	-5.7654	-2.505	-3.0836	0.054479	-3.7791	-1.3823	-0.47658	-4.7224	-4.6867	-4.2684	-1.9343	-2.5387	-4.5339	-4.2329	-1.6469	-5.3578	-7.0279
-1.6431	1.1487	-1.1335	0.081293	-0.76308	2.7987	1.4709	-1.2841	-0.45138	0.28209	0.048412	-1.0581	-0.60328	3.6552	2.8152	-0.65301	-1.2858	-1.8725	-1.1753	0.21373	-0.78283	-1.0741	-1.928	0.61685	-0.10596	-1.5223	-1.7034	-1.5216	0.29325	0.79896	-0.9966	-1.3154	-0.37275	2.0784	-1.0244	-1.4531	-0.07283	0.41207	-0.53404	-1.3975	0.49057	-0.90814	1.0295	1.8738	-2.4197	-5.0593	2.6781	-0.88673	3.016	1.5935
-8.84	-5.5801	-10.066	-5.9775	-3.4679	-3.0201	-6.647	-6.5552	-7.6123	-8.8586	-6.364	-6.3038	-4.4974	-4.6905	-5.1328	-6.3042	-4.5628	-5.4932	-6.0693	-2.9375	-4.138	-6.442	-6.0233	-4.8524	-8.6296	-7.1562	-6.7251	-6.8115	-6.9339	-8.5748	-5.3091	-5.5486	-9.5097	-4.984	-6.1788	-7.7006	-8.9747	-5.7119	-10.157	-8.1389	-10.58	-5.4534	-6.9312	-5.4328	-6.3083	-7.5118	-9.479	-5.3114	-6.7013	-9.004
-4.9875	-3.116	-3.1732	-2.6808	-3.2431	-4.5872	-4.9108	-1.8211	-3.4254	-2.3815	0.36089	-4.629	-3.077	-1.9646	-4.5814	-2.8182	-1.8786	-1.9079	-0.95074	-3.0316	-3.5886	-3.367	-1.0523	-4.1641	-2.5307	-4.8017	-1.3915	-5.8142	-1.8588	-4.0481	-0.94007	-2.5111	-6.1359	-2.2671	-2.6184	-5.0461	-0.34123	-3.9512	-0.92392	-4.4771	-1.5309	-4.4371	-3.775	-1.1331	-5.0671	-3.5232	-4.9367	-1.1291	-4.872	-0.80452
11.803	8.4082	11.534	8.298	8.3754	10.407	10.744	7.403	8.4687	7.5699	10.522	10.932	8.4778	8.3075	9.885	5.1348	10.343	7.9074	10.915	7.2937	9.4797	9.5629	8.4865	8.1532	11.055	11.297	8.9796	10.701	11.378	8.8744	13.279	11.339	6.2835	10.913	10.36	9.9164	10.888	10.744	8.4062	8.7359	8.2345	9.6322	8.8621	8.9753	8.2381	9.7672	12.571	8.8962	9.6258	7.7429
-14.942	-15.303	-12.016	-14.095	-12.143	-11.677	-15.233	-13.322	-12.537	-12.204	-13.236	-16.755	-10.501	-13.845	-13.88	-13.884	-10.254	-14.274	-11.131	-12.676	-14.119	-13.81	-12.402	-11.612	-12.251	-13.614	-10.517	-10.655	-12.965	-13.388	-13.538	-12.739	-13.807	-11.988	-13.233	-14.224	-12.153	-13.716	-16.068	-12.788	-12.558	-12.167	-11.455	-12.775	-11.344	-11.695	-14.024	-11.632	-9.5032	-13.858
-3.1971	-0.62063	-1.419	2.6002	-1.3038	-0.292	-1.8863	0.072863	-7.0271	-3.398	-0.36413	-1.646	-3.6453	-1.7438	-1.7522	-2.4252	-1.5222	-3.5047	-2.0682	-3.3182	-1.5978	-1.7125	-1.3196	-1.9371	-1.9874	-3.485	-1.8171	0.12734	-3.7297	-2.0287	-0.77206	-1.4969	0.17163	-1.9089	-2.9592	-4.2062	-4.0402	-2.2486	-2.5522	-0.10698	-3.6022	-2.9664	1.1428	-1.2452	-0.080509	-0.35307	-1.4494	-1.6814	0.032815	-1.7777
-22.073	-20.823	-22.552	-20.412	-21.175	-21.044	-24.499	-19.126	-22.118	-25.173	-20.767	-21.327	-27.554	-20.42	-23.335	-22.439	-20.163	-21.188	-24.025	-22.438	-23.772	-21.598	-24.964	-20.951	-24.83	-22.008	-21.615	-22.451	-19.58	-20.236	-19.167	-22.677	-22.408	-22.745	-22.756	-22.527	-22.561	-21.34	-24.279	-21.821	-18.255	-22.198	-21.797	-22.874	-20.16	-23.934	-20.804	-21.495	-23.715	-23.229
-0.21068	0.8621	-3.4267	-4.3672	-0.33201	-4.3715	-0.95806	1.3092	-1.9856	-4.7861	-3.6794	-1.0986	-5.6511	-0.96837	-0.95181	-4.0487	0.082748	0.22233	0.58722	-3.2569	-2.5523	-2.9487	-0.42217	-3.4575	1.9928	-1.8943	-1.9627	-1.4435	-1.3978	0.24147	-1.0279	-3.432	-3.7082	-2.1844	-1.5995	-1.2516	3.0298	1.9593	0.91447	-2.3661	-1.3412	-2.1504	-3.9739	-1.167	0.47607	0.023768	0.86895	0.68753	0.02486	-4.053
-17.056	-13.784	-12.339	-13.97	-12.827	-15.696	-9.5713	-16.225	-11.969	-13.271	-13.83	-15.024	-11.92	-14.702	-16.435	-11.172	-14.749	-12.254	-11.749	-11.732	-15.897	-14.04	-17.009	-14.533	-15.803	-16.209	-13.205	-14.099	-15.227	-16.124	-14.867	-14.518	-11.967	-14.787	-14.569	-14.566	-15.2	-16.814	-14.994	-14.601	-13.62	-17.11	-11.731	-7.5617	-16.186	-14.795	-12.097	-15.118	-14.647	-11.264
-14.136	-10.425	-14.568	-14.216	-17.326	-16.054	-15.535	-12.424	-13.799	-10.817	-19.903	-15.642	-14.913	-12.766	-14.624	-19.345	-15.453	-11.815	-17.914	-15.898	-15.153	-17.444	-13.564	-15.188	-19.338	-15.937	-15.015	-13.111	-14.646	-15.219	-14.443	-19.36	-14.312	-16.223	-15.649	-16.904	-12.101	-16.884	-14.187	-14.791	-12.83	-13.611	-15.669	-13.333	-15.84	-14.216	-14.248	-15.44	-16.719	-13.723
-11.22	-14.724	-18.234	-13.366	-12.902	-15.779	-13.197	-13.057	-11.191	-12.57	-10.252	-13.863	-14.261	-11.225	-10.827	-8.1785	-11.45	-10.32	-7.5764	-11.886	-15.432	-13.994	-13.943	-11.344	-15.019	-13.651	-11.579	-10.413	-15.781	-11.373	-10.763	-14.7	-12.161	-11.33	-10.733	-11.336	-11.368	-10.438	-12.313	-13.664	-9.9599	-10.892	-13.945	-12.801	-10.196	-17.717	-17.809	-13.274	-11.789	-14.539
-2.6742	-1.8111	0.93087	-0.98393	2.1906	-2.2398	-0.69994	0.35193	-1.2607	-0.40246	1.8645	-0.3431	2.6859	-3.5031	-0.92893	-1.582	-0.66798	0.054134	-2.6493	0.20071	-1.1357	2.0093	-0.20454	-1.0026	2.884	-1.7926	0.75802	0.31834	0.72168	-0.42792	-1.2761	-0.23075	-0.41569	0.59413	2.6859	-1.8115	0.73339	-1.1538	-3.2597	-1.5375	-0.80992	-1.5356	0.41921	0.84803	0.0073658	-2.008	0.25263	0.89529	0.81682	-1.744
-0.99459	-1.6069	-1.874	-3.4164	-0.92695	1.3821	-0.72173	1.6646	2.8088	2.0985	-2.2655	-2.6679	4.3944	-0.22925	4.3178	2.4929	1.3663	0.56042	0.84792	-1.2968	-1.6731	0.53638	-1.4196	2.4148	-0.58077	1.1047	-2.6401	0.79452	2.1265	-0.71689	-2.7433	0.36524	-0.50137	-2.9346	-1.4656	-0.70044	3.9545	1.3992	-2.0735	-2.4056	2.6418	1.0723	1.7444	-1.476	-0.70649	-0.68971	-3.4268	-2.5073	0.9942	-1.8685
2.6521	3.3831	-0.56134	1.0653	3.773	2.3881	-0.40483	1.6172	6.9925	0.13102	2.6094	3.9337	0.8563	5.3384	2.7993	2.803	3.9095	3.5443	0.20681	0.60198	-1.1281	-1.0407	-0.23225	2.3798	-0.030508	1.4134	3.865	-1.4216	1.9869	1.8441	-0.023765	-0.86823	-0.60569	-0.21383	1.9741	3.1594	2.6432	0.95936	-1.0755	3.0514	3.1162	4.3172	2.7631	0.41908	0.71706	1.6611	1.0969	0.14527	-0.25803	-1.5638
-22.671	-19.634	-25.982	-24.675	-23.258	-24.925	-23.128	-22.28	-26.797	-22.652	-19.833	-20.993	-24.122	-27.842	-19.863	-23.605	-22.108	-23.337	-22.545	-24.086	-24.582	-19.731	-20.981	-24.233	-21.519	-20.184	-21.266	-22.634	-21.773	-18.081	-19.446	-24.294	-24.154	-18.313	-21.935	-22.629	-22.21	-21.448	-23.276	-24.813	-24.276	-21.696	-22.145	-23.272	-19.577	-22.067	-23.989	-22.978	-25.651	-21.882
2.1914	-1.6822	-0.70124	-1.4805	-1.457	-2.9731	-2.1544	1.3078	-5.0842	-1.7106	-3.8777	-1.3883	-0.86926	-2.6415	-2.3101	-0.52406	-1.9631	-0.80789	-2.1961	-0.012703	1.0988	-0.96868	1.7658	-3.2331	-2.462	-1.106	-4.3476	-2.4293	-2.8543	-2.1977	-0.12723	-2.6419	-1.8836	0.38949	-2.7918	-5.7878	-2.2731	-1.3937	-5.0792	-0.50806	-2.6769	-1.8485	-0.827	-3.2506	-0.56635	1.0514	-2.9396	-3.5302	-0.75803	-5.472
8.6884	9.8852	9.1532	9.4403	6.6714	10.592	7.3687	9.5928	6.3674	7.2953	7.2258	12.83	8.0335	7.7988	8.5196	11.004	10.989	9.5562	8.4581	10.107	6.6014	8.5079	11.297	8.774	7.8027	10.594	9.7037	9.281	8.1379	8.0983	7.7288	7.7531	9.6078	9.8115	8.6938	10.198	6.972	8.2975	10.095	8.3223	7.5094	8.0256	8.0134	8.6118	13.396	12.053	6.6473	11.508	9.8892	6.169
-1.4542	-2.5692	-2.8149	-0.78903	-1.9832	-2.7627	-3.2845	0.40054	-1.7041	-4.0588	-1.4776	-2.264	-0.02526	-4.404	-3.4627	0.30301	-2.2429	-3.3704	-1.9348	-2.1123	-2.1366	0.79095	-1.746	-2.5606	-0.85029	-0.28412	-0.064771	-5.2663	-1.871	-1.3934	1.2287	-0.80476	0.21117	1.3871	0.69907	-3.777	-0.94113	0.60975	-1.5985	-3.0824	-3.5118	-2.2016	-3.1684	-1.981	-0.5885	-0.34655	-0.031871	-0.53711	-1.0751	-2.0194
-5.2354	-3.2964	-3.1635	-3.8	-0.75576	1.0086	-1.7766	-2.6146	0.086556	-4.1687	-7.4242	-1.4553	-4.7301	-4.2291	-6.5214	-1.9806	-2.0406	-3.5988	-1.2467	-3.85	-4.8267	-2.2309	-2.0046	-2.0217	-2.7261	-4.5516	-4.8033	-2.6761	-5.0096	-2.3033	-1.3165	-3.0226	-3.8379	-1.7891	-2.9656	-0.94893	-5.3115	1.5243	-4.0422	-3.0953	-3.3135	-2.3523	-3.8456	-3.621	-0.93365	-3.5678	-1.9815	-3.2347	-1.8271	-5.7316
-12.708	-14.608	-13.81	-16.057	-18.92	-15.16	-15.048	-13.36	-12.747	-14.512	-13.653	-16.085	-16.803	-11.105	-18.351	-16.786	-17.184	-15.781	-12.501	-13.893	-18.305	-12.876	-15.326	-13.985	-11.879	-13.983	-11.768	-18.392	-16.095	-12.909	-16.446	-18.615	-10.612	-12.894	-13.435	-15.112	-15.793	-13.428	-15.18	-13.334	-16.048	-13.812	-13.698	-14.622	-10.458	-12.289	-16.457	-16.642	-14.761	-11.519
-0.62803	1.0367	-1.0554	3.9885	-0.58004	-2.4288	-0.53977	-1.4061	2.4267	-0.84699	-0.31478	0.21637	0.31707	-0.81491	0.87938	0.97637	-3.8594	2.9488	-0.79167	-1.1071	-2.5477	1.0806	0.49409	2.595	-0.56146	0.55848	0.89148	-1.2648	-0.73182	0.10108	-1.8824	-0.60448	-4.3691	2.2414	-1.3788	2.3658	1.5144	-2.3454	0.91086	1.7494	-1.1783	0.66214	-1.1349	0.68465	1.4774	1.2048	0.93995	-1.6708	-0.79393	-1.0443
-23.767	-20.427	-18.356	-20.198	-19.454	-20.436	-18.331	-17.804	-21.783	-20.679	-23.202	-26.179	-20.373	-22.679	-19.411	-21.556	-21.005	-19.946	-18.182	-21.291	-20.331	-20.99	-22.352	-17.119	-21.897	-21.368	-20.763	-22.125	-20.029	-18.873	-20.956	-19.787	-18.759	-17.99	-19.156	-21.863	-18.783	-18.744	-18.807	-21.555	-21.608	-16.776	-22.148	-24.907	-22.309	-21.091	-20.068	-21.483	-18.773	-24.069
1.6875	2.5816	4.1613	1.2444	-0.57624	-0.30982	1.929	-0.2908	6.9942	0.95454	1.2583	-0.46773	0.0008368	-1.5558	1.1439	2.2947	2.1915	3.1647	2.3963	-0.57195	-0.062496	1.6685	-0.29712	0.72351	-0.29975	3.3925	-0.97719	-0.37388	2.1833	-1.4237	1.4099	-0.61473	-0.39694	-3.329	2.3471	2.8326	2.1212	3.7627	-0.66131	4.0863	2.2403	3.5787	3.1488	3.2688	2.4264	0.84603	2.6816	2.3171	3.0783	1.8299
-1.6338	-0.12278	0.72889	-0.60932	-1.8764	-4.9725	-1.5424	0.65838	-0.8774	-1.7232	-1.8848	0.21456	0.015403	6.2485	0.23111	2.436	0.048623	-2.273	0.0011005	-0.91948	2.2699	-0.5199	0.63507	-0.52097	1.0648	0.83491	-1.2985	3.3362	1.5077	0.67363	-0.25944	2.4316	2.0855	0.56794	0.087643	0.25325	2.7411	-1.3505	0.19495	-0.8936	0.46178	0.56018	-2.1563	0.47021	0.55518	2.0224	-0.89737	2.543	1.472	4.7778
0.55977	-0.13449	1.6062	-1.5586	2.3041	0.90146	-0.28584	3.4265	1.5126	-3.4133	1.1966	-0.22007	0.51434	1.462	2.134	2.3036	4.1968	-1.0298	3.8086	-0.84954	1.2463	0.62145	3.8052	-2.6228	3.1421	1.1517	-1.1478	3.9989	1.3244	0.79616	2.1441	-0.38793	2.7458	1.25	0.81013	1.4861	0.81945	4.0053	4.4547	2.0924	1.4589	1.3201	2.0878	2.0686	-0.40252	1.4956	4.0466	1.5981	0.96341	0.53571
-0.0836	-2.7127	-0.90346	-0.57058	-4.4281	-0.98705	-1.3032	3.6452	-0.0043942	-4.4811	-0.98215	-1.3027	-4.4428	-3.6276	0.63397	-4.4317	-4.569	-6.0845	-2.3365	-4.1093	-1.8751	-3.7802	-2.9751	-3.7426	-1.6481	-6.791	-2.1937	-3.5076	-0.16239	-4.4882	-4.4358	-3.4563	0.12738	-1.933	-0.33641	-1.704	-2.9191	-2.0419	-2.4977	-0.90977	-0.06437	-4.0508	-6.3514	-1.1887	-4.9852	-2.1446	-5.2349	1.1737	-1.0568	-2.5307
-9.8406	-10.124	-10.334	-12.612	-13.414	-13.012	-10.127	-10.761	-10.579	-7.0428	-16.683	-10.619	-12.191	-11.448	-13.221	-12.91	-13.015	-8.6195	-9.4241	-13.97	-11.085	-10.621	-14.082	-8.493	-10.896	-11.245	-10.625	-11.985	-8.6605	-12.835	-9.8412	-13.786	-11.786	-8.619	-10.595	-11.713	-11.561	-11.196	-13.845	-13.09	-15.345	-12.239	-10.452	-10.241	-12.014	-9.8992	-9.115	-15.162	-13.288	-13.195
-4.9421	-6.6926	-4.7976	-5.8589	-4.4687	-2.8791	-5.1881	-2.944	-4.1694	-6.4916	-3.9068	-4.6227	-3.4467	-2.9586	-0.69756	-4.2643	-2.6301	-4.9456	-2.0713	-6.1936	-6.5749	-1.6887	-4.5734	-4.2103	-7.0347	-3.5528	-2.6004	-2.8316	-3.7922	-2.2101	-1.2689	-1.87	-1.8271	-2.3439	-4.8105	-1.5055	-3.2935	-0.86385	-3.113	-5.4043	-5.0726	-2.7295	-4.4518	-2.9981	-3.294	-0.9973	-3.2809	-4.2577	-0.58909	-5.0842
7.9781	7.1222	5.9636	4.3297	6.2335	6.0855	7.103	8.4995	6.7678	7.0738	6.0902	5.2379	8.7222	6.107	4.3933	7.1509	8.3058	8.212	6.5658	6.8362	5.3754	3.6488	8.0764	9.3106	7.5923	6.4735	5.9944	5.8076	6.721	7.0074	3.0796	7.4387	4.9389	6.3504	6.6979	5.041	4.6384	6.7673	7.8516	5.5465	8.2433	5.9508	3.1757	4.6525	7.9863	4.6535	6.4303	7.1924	5.703	6.2676
-1.4892	-1.8795	-5.1682	-0.38774	-4.796	-4.5781	-0.84246	-3.1049	-0.84603	-3.7374	-2.4923	-4.6696	-2.578	-5.4563	-4.7974	0.45357	-3.7132	-4.4417	-3.2007	-1.6114	-2.3427	-3.4052	-3.817	-0.30233	-1.6664	-2.3563	-5.3641	-1.9543	-3.1954	-4.2111	-4.3055	-0.24806	-2.1782	3.3164	-5.4791	-3.9346	-5.6834	-4.5036	-6.8106	-3.72	-3.1598	-3.3798	-1.9685	-4.0773	-2.1361	-6.7009	-3.7371	-4.6919	-2.7583	-1.267
-5.3102	-5.2491	-2.648	0.8163	-5.1868	0.030125	-4.7121	-5.138	-8.6415	-6.6198	-4.563	-2.8651	-4.8041	-6.2974	-5.1899	-5.1958	-2.572	-4.4346	-6.536	-3.6878	-5.144	-5.737	-3.7847	-5.3959	-3.0057	-8.0027	-5.2724	-4.3772	-5.6633	-7.6298	-3.1552	-6.6847	-6.9993	-7.4321	-4.5784	-7.6351	-5.7827	-7.7619	-8.3501	-6.4748	-4.1514	-2.8667	-7.5425	-6.682	-5.804	-5.4089	-4.4592	-0.99186	-5.3529	-4.391
7.742	2.9135	7.6235	6.8405	6.7696	8.0314	8.1463	8.297	9.8866	8.7004	7.3238	7.6514	10.901	2.9594	9.2378	8.9926	6.7165	7.8221	6.894	7.9631	8.1194	8.7292	9.9112	9.9239	8.5979	7.4643	8.9576	6.1711	7.0624	8.3603	6.1478	9.3501	6.434	10.149	10.773	11.915	8.2437	9.4402	8.8646	8.9034	8.1153	7.4568	7.3974	11.143	8.1751	6.9929	6.8863	4.0643	8.5794	8.2528
-2.431	1.9432	0.0063214	-2.7379	-1.2828	0.8166	-0.68792	0.62184	1.1999	-0.55434	-1.9468	-1.6953	1.5358	-0.31786	-0.11477	-0.99595	-0.2694	1.3603	0.23787	-2.461	-1.9183	-0.079721	0.26381	2.1547	0.27699	0.4745	2.2118	-0.59281	0.23489	-3.3357	-0.50291	3.6679	0.22304	2.4618	1.5634	0.15707	4.7531	0.26472	1.2316	-3.1778	-0.27271	0.0043456	0.34044	-0.42428	-0.045931	-1.4194	1.5761	-0.2717	-4.0074	1.19
-12.409	-10.969	-7.2009	-10.128	-9.36	-8.9389	-12.71	-12.474	-12.306	-13.367	-14.35	-11.449	-12.72	-11.99	-11.057	-11.133	-13.652	-12.026	-13.192	-9.0316	-13.8	-13.092	-11.258	-9.4053	-11.265	-9.0184	-12.475	-8.9878	-11.874	-12.355	-11.7	-9.6866	-10.956	-13.78	-11.501	-12.503	-11.344	-10.976	-13.174	-11.796	-9.2294	-11.474	-16.422	-13.889	-11.955	-9.1367	-8.6364	-10.662	-8.5721	-10.111
-11.811	-9.4093	-14.932	-10.772	-9.3737	-11.15	-10.998	-13.13	-12.039	-10.533	-14.085	-11.772	-13.89	-12.102	-12.343	-10.937	-14.002	-12.164	-12.7	-8.0892	-11.425	-15.209	-14.078	-11.082	-12.506	-10.891	-13.648	-14.288	-11.567	-12.263	-11.069	-12.532	-12.095	-8.3068	-5.6009	-14.498	-13.875	-11.338	-8.7756	-10.161	-13.937	-13.464	-11.717	-14	-12.92	-10.199	-14.22	-8.818	-11.426	-13.031
1.2013	2.2825	1.6724	2.1184	-0.64257	0.97755	1.3128	0.169	0.73719	-2.5609	-2.4747	2.0393	0.37449	0.66445	-0.53843	3.5542	-0.81883	0.48354	0.74059	1.6221	1.1191	0.081228	0.18115	1.3037	-0.8191	-1.194	1.9533	2.027	-0.16003	-3.0492	-0.12301	0.00042133	-2.2608	-1.8686	1.2494	0.63326	-2.3824	-1.1372	-1.6345	-0.37791	1.2339	0.38143	1.1168	0.21359	2.2496	-1.7014	0.8717	1.7043	-1.8497	-0.84063
0.92715	0.46245	-0.72193	-4.7659	-1.0113	-0.70948	-0.098937	-1.0418	0.47729	-2.9281	-3.2838	-0.071931	0.6628	-1.1835	-3.1195	1.5814	-2.102	0.46848	-2.2644	-1.9723	-2.0973	-1.1935	-1.0253	-2.7746	-0.80177	-3.3579	-3.5199	-2.0956	-3.5613	-0.59333	-0.21701	-2.3635	-2.1348	-0.65835	0.28081	-2.8565	-2.9923	-0.54915	-1.1217	-1.8897	-1.4981	-2.6624	-1.9254	-2.7117	-1.2941	-1.5149	-0.49552	-3.78	-1.2351	0.57659
-13.749	-12.563	-13.906	-15.75	-12.391	-16.339	-13.551	-17.402	-18.235	-13.791	-13.667	-14.915	-16.317	-11.213	-13.098	-15.723	-16.396	-16.037	-15.462	-13.314	-15.088	-14.169	-16.589	-14.398	-13.948	-14.15	-14.981	-11.436	-15.621	-15.795	-15.278	-19.512	-13.45	-17.527	-17.956	-16.201	-15.371	-12.125	-15.887	-16.266	-16.328	-14.176	-9.6369	-14.906	-15.189	-13.837	-13.474	-13.965	-14.776	-12.875
-13.724	-14.143	-12.883	-12.548	-14.141	-10.636	-10.414	-11.758	-12.646	-11.879	-14.677	-10.781	-14.915	-15.165	-11.31	-14.954	-12.909	-9.593	-12.208	-14.014	-12.327	-15.75	-13.656	-12.765	-13.247	-20.255	-13.985	-13.753	-10.321	-14.676	-12.312	-13.68	-10.646	-12.972	-16.291	-13.947	-13.821	-13.27	-13.164	-12.833	-10.235	-12.708	-12.607	-13.532	-13.271	-11.013	-14.434	-11.454	-13.959	-12.018
1.9241	-2.5446	-3.1754	-1.0322	-1.5639	-3.1544	-1.6149	0.63215	-5.4525	-5.4596	0.66362	-6.0976	-2.7993	-5.0053	-2.3268	-0.80229	-4.4058	-2.7596	-2.8005	-2.656	-1.6102	-1.3881	-2.1685	-4.5061	-6.5647	2.719	-1.2739	-0.98645	-6.2239	-1.4336	-2.0236	-1.6693	-2.4996	-4.1824	-0.67188	-4.2376	-3.6343	-3.8124	-1.2419	-2.8007	-4.5307	-4.2622	-3.4148	-1.6657	-0.31067	-5.8678	-2.9307	-1.7172	-5.4326	-0.2598
-10.643	-8.9967	-13.857	-10.323	-12.444	-9.9989	-9.4051	-9.1185	-7.8931	-8.9709	-7.8299	-8.9254	-8.6266	-11.195	-11.533	-9.6896	-11.911	-7.3664	-13.755	-10.544	-14.329	-14.29	-10.1	-9.6507	-10.078	-6.9531	-9.5478	-10.906	-10.537	-10.875	-9.502	-9.1421	-10.979	-12.305	-9.6529	-9.1057	-13.016	-9.9573	-7.1731	-9.2926	-8.3559	-10.764	-11.889	-9.2312	-10.022	-8.9274	-11.478	-10.094	-11.267	-10.298
4.7331	3.5155	6.214	6.3125	6.5516	5.5389	4.4684	4.4181	5.7942	4.0027	4.4036	4.6564	5.5	1.8437	5.9598	4.314	4.5571	4.2355	4.7326	2.7999	4.4975	5.5663	6.4129	1.6365	5.87	7.5932	4.2552	0.13498	5.0624	7.5539	6.0403	8.1924	6.9769	6.2748	3.8686	5.7896	4.5092	3.3017	3.3208	4.82	6.1181	5.0158	5.7084	5.3108	4.9888	6.8889	2.6502	5.0545	5.72	2.1125
-1.6518	-4.8733	-4.3443	0.49079	-3.302	-1.7074	1.2097	-2.6254	0.47323	0.55542	-1.7716	-1.9492	-3.7653	-1.9297	-0.63903	-1.4377	-0.32572	-1.3996	-1.9343	-0.25991	1.3185	-3.7622	-3.3832	-4.6267	-0.43352	-5.2099	-1.747	-1.1235	-3.0137	-2.8889	-3.3749	-2.1266	-5.2103	-2.3007	1.0866	-4.4435	-2.1645	-4.4293	-1.9283	-0.84077	-3.3708	-3.7325	-3.8019	-0.13131	-3.6543	-2.7479	-0.37823	-1.1744	-3.1559	3.0996
6.7903	6.8955	6.6162	7.4063	4.8971	8.7731	6.0621	9.4782	10.848	7.0086	8.9958	7.9224	8.9469	7.2135	5.6214	7.2557	9.002	8.7658	9.6867	5.5934	7.436	9.3751	7.3611	8.1401	8.4382	6.0582	6.7423	6.1846	6.0128	7.3	11.858	6.7533	10.125	5.183	8.8737	10.131	5.8845	9.5946	10.679	9.3556	7.9347	8.0765	6.9999	9.3371	9.8778	8.038	8.948	7.8993	7.9323	7.3037
6.755	8.0743	8.8733	4.0562	7.4525	9.0787	8.7859	10.297	9.2131	4.6637	7.5873	7.6661	8.8174	7.5828	9.2848	6.3108	12.069	6.5392	11.5	6.5032	5.2705	7.7228	6.7833	6.8995	5.7201	4.5235	8.3138	7.9913	8.2954	7.0732	8.4023	7.9265	7.2274	8.8407	5.8586	9.9347	6.6767	4.8208	13.355	10.568	10.815	9.4474	7.0791	7.6861	9.0335	10.638	8.9781	9.1179	6.1915	8.206
1.5481	-0.63052	-0.43019	-1.699	-0.89842	1.2053	0.34959	-3.2122	-0.34893	0.59303	3.4404	-1.536	-1.8719	-2.6267	1.1144	-3.0549	-1.4697	1.5856	0.31541	-0.64834	0.38131	-1.5007	0.2002	0.73067	0.97938	1.998	1.0482	1.4868	-1.7698	0.29081	-0.43607	-1.1356	-2.5035	-0.7102	0.88851	-1.1481	-0.54602	-1.0991	0.53957	1.9732	-2.806	4.4542	-0.61043	-0.34813	-1.7979	-1.7818	1.0195	1.5872	0.29532	-1.2539
-15.37	-12.7	-12.903	-14.746	-13.97	-10.891	-13.489	-14.533	-13.052	-10.135	-13.969	-13.57	-14.36	-11.73	-13.814	-15.92	-13.079	-14.419	-12.689	-13.747	-12.504	-15.083	-15.19	-14.968	-14.807	-11.939	-10.205	-13.15	-11.568	-16.821	-14.993	-12.206	-14.346	-16.397	-12.452	-15.252	-16.33	-17.109	-12.758	-12.907	-11.427	-11.349	-17.501	-13.266	-13.18	-11.723	-11.745	-14.714	-13.096	-16.208
-1.5343	-0.06868	-2.3414	-4.2526	-3.59	-0.72377	-1.2411	-1.5765	-0.59957	-2.0726	-3.3326	-2.3332	-0.16926	-1.9659	-0.83928	-4.1723	-1.4285	3.5037	-1.2994	-3.1858	-3.0301	-3.3096	-4.8142	-1.394	-1.2338	-0.77308	0.022387	1.7173	-3.2381	-0.32755	-1.9035	-4.9627	0.40371	0.8668	-1.5341	-3.5271	-1.2819	-0.37497	-4.2552	-2.8017	-1.4834	-3.6549	-1.7375	-1.1399	-1.7187	-0.78254	-1.6048	0.036225	-3.7252	-0.65754
-4.7194	-2.8057	-0.715	-2.368	-4.5605	0.82948	-3.6007	1.4573	-2.6613	-1.2772	-2.225	-1.3437	-2.6508	-2.8004	-2.1494	-1.1788	-0.5925	-3.2063	-5.6884	-1.9966	-1.946	-3.4812	-3.6206	-1.5437	-0.58483	-2.6419	-4.4665	-2.596	-4.3263	-5.3529	-2.5587	-6.726	-2.9145	-2.6572	-2.2	-1.1887	-0.32818	-0.38553	-5.9442	-2.7532	-2.3063	-3.8865	-0.87422	-2.2714	-4.5376	-2.9131	0.036846	-1.7136	-2.7948	-0.88407
-13.576	-10.236	-11.34	-9.6707	-13.558	-12.755	-11.118	-8.1224	-14.472	-12.81	-9.6264	-9.1564	-10.213	-11.659	-12.94	-9.9899	-10.733	-9.6406	-9.8482	-9.8057	-13.031	-10.585	-12.849	-13.299	-10.434	-11.056	-13.258	-11.021	-12.419	-12.181	-11.246	-10.643	-15.014	-9.989	-13.642	-9.9175	-7.5886	-11.09	-13.045	-10.473	-11.978	-8.5341	-10.926	-11.01	-11.377	-11.807	-10.394	-10.78	-8.2964	-10.066
4.2751	5.0029	1.9176	2.7329	4.9443	3.2778	3.9657	-0.56584	4.3516	5.4586	1.848	2.0931	4.4399	4.4231	5.0426	3.7225	5.309	0.80444	0.39695	2.6663	3.2212	5.2747	0.45215	3.2999	7.6482	6.547	3.5405	5.5595	2.2597	2.8259	3.7206	2.8052	1.8683	2.6899	3.1098	2.4739	4.8102	-0.11251	5.6352	3.2102	3.8215	0.57008	4.8381	2.3631	2.1487	3.6799	2.7788	3.5638	1.8334	5.3743
-13.164	-15.554	-16.927	-18.04	-13.968	-16.329	-13.221	-12.737	-13.788	-14.212	-15.092	-17.849	-16.202	-17.583	-14.332	-16.512	-14.668	-13.817	-15.248	-12.655	-15.617	-16.66	-16.578	-17.216	-12.59	-14.847	-17.19	-18.229	-14.296	-14.701	-16.107	-15.028	-11.992	-17.623	-17.03	-15.638	-15.938	-14.407	-12.465	-14.817	-15.938	-13.841	-14.02	-15.041	-10.309	-14.455	-12.704	-14.111	-13.542	-18.927
2.2597	2.3166	-0.44444	2.9652	1.0037	0.96644	1.5834	2.9724	-0.30363	-0.038591	-2.7454	-1.6786	0.64209	3.083	0.58876	0.30569	-0.65521	-0.75732	-1.3946	-2.1284	-3.0342	2.5349	2.2985	-2.1271	2.8244	1.7618	1.7035	-1.0268	-0.81255	-0.079965	-1.0536	2.6969	3.4611	1.5093	1.9481	1.4462	-1.2099	2.2423	-1.4102	-2	3.8349	-0.8913	2.9	-1.0685	0.30685	-1.0531	-1.4391	5.8861	2.1777	0.78208
-10.34	-7.5753	-11.015	-10.129	-10.035	-11.101	-10.232	-11.005	-11.035	-10.558	-10.039	-8.6273	-11.002	-8.362	-10.369	-8.5811	-12.409	-11.077	-9.7638	-10.457	-8.462	-15.295	-13.307	-11.459	-11.346	-12.017	-12.7	-12.03	-9.6959	-14.45	-9.1561	-9.2649	-13.564	-13.585	-9.9039	-7.6559	-12.899	-11.285	-11.783	-10.72	-9.6782	-11.17	-10.633	-8.3598	-9.574	-9.657	-8.2455	-11.149	-12.171	-9.7081
-0.2812	1.5178	-0.69084	-1.8324	-0.61621	-3.2497	-2.8213	0.72538	-3.0025	-3.4087	-2.0504	-0.61789	-1.899	0.015522	-1.2318	-2.7905	-0.77754	-1.4124	-3.0225	-5.0184	-1.5845	-0.66313	-5.0991	-0.35035	-3.7864	0.50212	1.1036	-0.56763	-1.5686	-0.66132	-1.5432	0.43862	-2.128	-2.8259	-0.46956	-1.1292	-1.9089	0.14126	-1.6819	-1.829	0.5098	-1.2548	-2.9886	-1.1637	-3.8416	-0.62698	-3.5761	0.34225	-3.8571	-2.118
-6.7912	-12.864	-10.081	-8.8252	-11.381	-9.5355	-12.088	-11.246	-10.86	-12.046	-14.706	-10.79	-10.824	-10.899	-11.507	-12.697	-14.116	-10.48	-11.379	-10.373	-10.989	-11.413	-14.551	-13.432	-12.839	-9.463	-10.727	-12.905	-7.5949	-10.784	-11.081	-12.216	-12.162	-12.448	-12.835	-12.302	-12.544	-11.134	-14.32	-10.926	-13.841	-13.888	-14.503	-9.86	-10.198	-8.9201	-9.7695	-11.606	-13.639	-12.267
-2.2337	1.7631	-4.2495	-0.59443	-0.30761	-4.0708	0.19188	-0.54621	-2.3861	-4.1404	-3.2393	-4.8411	-2.0801	1.1145	-2.93	-1.0125	-1.9672	-1.8369	-3.9626	-3.5309	-1.0418	-3.3571	-5.2802	-4.2906	-1.3952	-2.8877	-4.0399	-6.9086	0.10296	-1.4317	-2.9801	0.4745	-4.4299	-6.0843	-3.1785	-2.8961	-3.6613	-0.15184	0.25061	-5.7028	-3.3241	-1.5563	-7.5512	-4.8213	-3.1576	-3.8765	-1.6567	-0.81776	-2.3456	-3.0547
3.5979	4.4892	5.1956	6.0209	5.4321	4.0117	3.4264	3.8954	2.3244	0.25332	3.3867	3.0734	7.4646	5.0318	6.9279	5.3678	5.0611	4.524	2.8592	2.2685	4.9924	8.9718	5.6612	5.2788	3.0053	6.056	0.68066	5.8553	3.3781	2.9937	5.2079	5.4267	5.4035	0.91142	5.6116	4.2673	7.4849	7.5772	4.1732	5.3521	5.06	1.6542	9.9496	6.9164	3.0766	4.7252	4.3156	2.6455	2.14	5.5808
-11.099	-12.189	-10.292	-10.527	-12.061	-11.47	-12.587	-12.472	-12.041	-11.972	-9.6356	-11.23	-11.368	-12.403	-10.451	-8.8843	-9.6092	-12.39	-10.136	-12.003	-10.373	-11.231	-11.368	-9.0118	-7.3035	-11.273	-14.029	-11.501	-12.502	-11.119	-14.982	-11.113	-10.403	-12.664	-8.593	-10.233	-11.838	-13.372	-9.7726	-12.178	-12.095	-13.038	-11.024	-11.998	-10.455	-11.714	-12.058	-11.569	-12.614	-11.234
-11.897	-10.714	-11.931	-10.808	-14.779	-11.747	-10.96	-13.098	-11.653	-13.057	-11.91	-10.743	-13.255	-10.997	-10.832	-12.904	-8.6957	-11.298	-11.854	-14.637	-11.389	-12.652	-8.8622	-9.6208	-14.912	-12.772	-14.691	-14.348	-9.5632	-11.895	-9.8602	-13.375	-11.338	-10.493	-12.986	-14.158	-9.2645	-13.944	-14.776	-10.4	-11.385	-11.733	-9.7158	-11.899	-10.45	-14.038	-14.372	-11.679	-14.416	-8.9725
4.3607	1.2224	-3.0495	1.3602	2.9082	3.3188	5.9725	0.31796	3.5526	0.44885	1.9316	-1.4215	4.8513	0.52977	-1.9799	-0.097212	0.95075	0.8608	0.49954	3.6648	0.81563	6.0522	0.55638	5.5929	1.4452	-0.85474	2.0007	0.61915	-0.11672	2.3539	4.9702	1.3876	4.9777	3.3721	2.2651	1.589	1.3464	0.74882	1.3509	1.4101	4.1037	-0.63957	4.9176	2.0562	2.5624	2.5984	1.5034	-1.2212	0.49766	0.93292
-2.577	-1.8764	-5.185	-3.3101	-7.7818	-2.4856	-8.571	-6.4224	-5.8141	-0.61956	-5.3289	-3.9132	-2.0234	-3.0812	-3.6731	-3.8553	-0.47912	-6.2296	-4.6626	-6.2484	-3.2018	-1.6516	-5.1542	-2.2122	-8.7477	-7.6594	-0.84872	-6.0587	-6.2141	-4.6114	-4.4282	-0.040597	-3.2035	-4.3747	-5.0935	-5.6461	-5.4157	-3.3591	-2.6532	-3.1377	-3.6297	-7.9174	-4.9167	-4.2752	-3.6892	-4.2257	-2.111	-5.3739	-4.3113	-3.8097
-24.345	-22.442	-23.275	-19.149	-22.745	-20.305	-23.452	-20.676	-21.633	-20.066	-21.126	-23.027	-16.928	-18.962	-22.944	-24.68	-23.676	-21.618	-20.66	-23.024	-20.276	-22.588	-22.431	-16.712	-21.237	-22.413	-23.067	-23.124	-23.981	-20.564	-18.063	-23.921	-20.449	-21.633	-24.114	-23.689	-21.354	-20.144	-23.371	-24.385	-23.158	-22.494	-20.691	-20.752	-22.814	-21.04	-19.622	-21.728	-19.743	-20.853
-1.3157	-2.8914	-3.6236	2.7932	-0.68303	-1.8014	0.15279	-0.82568	-1.1581	0.6771	-0.14635	-2.1174	-1.9875	5.2229	-0.48935	-1.2472	-1.293	-3.8185	-2.5484	-3.9515	-1.5111	-0.43152	0.054913	-0.91156	-0.99525	-1.0255	2.9803	-2.8061	2.0358	-2.4664	0.24449	-1.7054	-2.7449	-2.3028	-1.3999	1.9336	0.38653	-4.0247	0.95254	1.0015	-2.9227	-3.4433	0.15777	-0.052686	0.31677	-4.755	0.11292	-0.45309	-1.7499	0.85667
0.020313	0.16115	0.068422	1.0157	-0.44703	0.56157	2.9521	2.8117	0.22362	2.0351	-1.3852	-0.41094	0.38417	0.66191	-0.77733	0.82373	1.0138	-0.82297	-2.0078	1.0708	-0.7935	1.4868	2.2423	0.46789	2.5823	2.0125	2.0709	1.4782	0.32304	-2.7422	-2.217	1.4915	5.99	-0.85075	-0.82638	-0.3718	1.5925	1.1327	-1.0863	1.6773	0.6778	0.092089	-0.0032723	-2.7523	1.4579	0.97298	0.48404	0.6581	1.2887	0.096847
-8.6091	-9.2385	-8.8775	-8.449	-9.7947	-6.2618	-4.1233	-7.0054	-6.5175	-7.2231	-5.3677	-4.7755	-8.2821	-9.5767	-6.5879	-6.4401	-8.9554	-9.1377	-8.1845	-4.9243	-6.3186	-7.7316	-7.0996	-11.009	-7.4552	-7.3058	-6.7236	-5.2762	-5.4127	-6.1292	-7.2978	-7.5787	-3.9295	-10.869	-9.0879	-7.0732	-8.3122	-10.519	-4.2511	-5.7813	-8.4215	-8.4356	-7.1356	-8.1682	-11.563	-4.8162	-8.1509	-10.154	-5.3838	-10.275
0.6382	-2.3714	-1.6563	-1.1107	-0.26235	0.25854	2.5235	-0.79441	1.2767	-2.4609	2.1675	2.3737	1.496	0.77342	0.23146	0.84723	-0.464	0.14755	-0.52439	1.6547	3.0149	0.64877	1.9733	2.0029	-1.9448	0.35911	-0.10702	3.2417	-0.27051	4.2158	-1.4479	-2.7747	2.6239	0.13918	0.23551	0.69301	1.7846	-0.15305	-1.474	2.5266	0.24922	1.407	2.0462	0.29422	0.80245	2.0696	4.4675	-1.1736	-0.71977	-0.74272
-13.935	-14.119	-10.924	-11.785	-13.027	-12.083	-11.481	-15.554	-17.444	-15.492	-15.262	-15.192	-15.169	-17.309	-13.699	-16.21	-15.512	-15.769	-14.812	-15.952	-13.703	-15.174	-13.872	-13.219	-12.999	-13.454	-14.536	-15.43	-15.71	-16.625	-13.684	-14.176	-16.817	-13.057	-17.052	-7.7984	-12.769	-13.619	-18.072	-13.843	-13.536	-14.859	-16.351	-15.018	-16.346	-12.245	-13.227	-13.567	-14.89	-13.595
-14.635	-11.693	-9.6572	-11.815	-12.479	-9.2936	-12.333	-11.745	-10.918	-13.328	-13.233	-14.521	-12.038	-13.876	-12.876	-8.1755	-11.267	-10.541	-10.988	-12.839	-10.097	-11.736	-10.493	-11.556	-10.23	-11.341	-9.2839	-10.118	-12.99	-9.7568	-12.101	-12.782	-12.911	-15.039	-10.187	-10.854	-13.487	-11.229	-11.73	-11.087	-11.938	-10.838	-8.1521	-10.26	-10.976	-9.1119	-9.7913	-11.121	-14.26	-10.48
-2.8522	2.7276	-0.82793	1.0127	3.9527	2.035	-0.34695	-1.849	-0.95942	0.46198	1.2908	-1.2796	-4.5113	-0.6947	-3.5062	-3.0978	-0.10803	2.9741	-1.7398	0.15063	2.1614	-3.246	1.0187	-1.9056	1.4815	-0.0896	3.7335	1.2548	1.1919	-0.13636	0.23097	0.78075	2.1012	0.13469	-1.7139	3.1899	-3.1239	-3.1231	2.7574	0.47098	1.0161	1.8339	-1.7914	2.6779	-0.21598	-2.375	2.753	0.83723	0.61568	1.5947
-1.3429	0.35313	-0.8756	-0.34604	1.3761	-0.79696	-1.6336	4.8439	-0.94142	-1.2273	0.98302	0.32669	-1.2824	0.60119	-2.062	-2.4345	3.3859	0.15394	-1.4756	1.0515	-2.2192	-0.92022	0.65773	-0.63166	-0.47344	1.1172	0.61826	-0.2504	2.9278	-3.3227	1.0454	3.2397	-1.9749	1.0966	-0.76457	0.44825	-0.51333	0.5147	0.83355	1.2487	-4.575	-1.1254	-2.1581	0.06159	0.94031	3.061	0.2092	0.26622	-1.2843	0.01835
5.5965	1.1525	2.3103	0.86622	-1.8834	0.86602	1.6564	0.98581	1.4563	1.6445	2.9174	4.6969	4.3635	-1.0123	1.6583	3.9716	-0.032419	3.2006	1.4165	2.6828	0.36403	3.1994	0.80975	0.63551	-1.3221	2.4503	1.6686	0.24222	0.34883	-0.53154	0.99428	4.3341	-0.9359	1.1185	5.0213	-0.57587	1.0983	1.8838	4.2294	2.3911	-2.6441	4.9869	-0.80656	1.8323	3.8761	3.3928	5.2841	1.5733	0.65082	2.3689
-1.809	-1.7277	1.7118	-1.1598	-1.682	-1.4903	3.4461	-1.0107	-0.93789	-2.5858	1.0588	-0.81279	3.2957	-3.8129	0.80768	-4.8858	-1.1249	-2.0889	-1.3058	-4.7223	-1.9945	-0.052382	-3.0161	-0.80348	-1.7642	-0.20412	-0.53973	-1.945	-1.2417	1.2245	0.27618	-1.1078	-2.2591	-3.2353	0.69908	1.5122	-1.123	-1.2232	-1.4837	-2.127	1.6197	-0.1182	-0.99331	-4.9823	-1.5852	-1.0685	-1.396	2.0155	4.1807	-1.0447
4.3167	3.2566	4.164	4.0081	5.2267	8.2227	2.5325	4.0819	5.8812	4.5008	5.2016	5.8205	4.4516	6.0728	4.1675	8.0169	5.1418	3.8721	6.5287	5.4446	3.8325	5.016	1.4828	1.0548	4.1302	5.3018	4.4178	3.489	7.0463	4.6124	5.0318	6.0005	1.3922	4.2344	3.4535	6.0655	3.6821	3.5895	6.1702	5.527	5.321	6.2947	2.9042	7.6011	4.3261	2.9199	2.6039	5.9924	6.5445	3.3698
-9.3864	-10.179	-7.6241	-11.467	-12.271	-5.3074	-11.349	-13.152	-9.1237	-12.493	-12.201	-8.2345	-10.73	-11.161	-7.6785	-8.8788	-7.6317	-6.6161	-11.253	-14.459	-8.7986	-10.791	-6.1809	-11.447	-10.945	-9.9593	-9.53	-12.205	-11.492	-10.576	-14.323	-9.4216	-9.7309	-11.474	-11.249	-10.587	-10.068	-7.7699	-11.361	-12.462	-13.971	-11.152	-9.9266	-11.279	-11.119	-9.1334	-11.735	-7.3341	-12.217	-13.939
-4.8219	-1.9636	-0.13678	-4.2457	-0.47495	-2.5068	-1.1271	-2.5129	-0.26249	-1.0978	1.9175	-3.0325	-1.709	0.37649	0.75092	-1.7984	-0.87908	-1.6426	-1.747	-2.9972	1.0988	-1.3044	-1.9188	-4.2799	-1.4002	-3.1702	0.8844	-1.8945	-0.084138	-1.399	-0.65538	-0.71493	0.60496	-3.1894	-1.0621	-0.47936	0.98355	-1.3611	1.2011	-0.66646	-3.7043	-1.1419	-0.41401	-1.215	-2.5314	-1.8968	-2.554	-0.10344	-4.0386	-2.6734
0.5892	-3.4293	2.1609	0.31936	-0.4673	-0.83259	-1.4645	-1.8285	0.042111	-3.3036	-0.54501	-1.1375	-1.4994	0.33782	2.1324	2.0156	0.85731	-1.385	0.68942	-0.58904	1.0569	-1.8869	0.48389	0.61303	-0.90886	-1.3193	1.2795	-3.1085	-3.4289	-0.69863	-3.0443	1.8534	-0.32281	0.54056	1.6394	0.41248	-0.83947	1.4287	-1.8688	-5.1775	0.44898	2.8602	-1.111	1.2638	-3.008	-2.6489	-0.77489	-2.7925	-1.5163	-2.1493
-10.324	-10.207	-11.646	-13.785	-9.1122	-11.292	-13.12	-9.5323	-11.565	-9.1074	-9.3897	-10.759	-8.3817	-11.213	-15.043	-11.232	-12.191	-12.529	-9.7495	-8.1809	-8.188	-11.454	-10.062	-10.313	-11.253	-9.6494	-10.823	-11.688	-11.656	-14.966	-9.5455	-8.9657	-10.905	-12.076	-10.01	-13.022	-11.805	-11.905	-7.84	-9.9596	-10.109	-11.502	-11.097	-13.608	-9.4724	-11.64	-12.408	-11.28	-9.203	-9.5674
1.9944	0.85302	0.65554	1.4275	2.5384	1.3237	-1.2874	0.77848	2.7604	0.39386	-1.7246	-1.0906	2.6173	-0.4036	-3.111	-0.39604	2.1027	-0.27684	-0.072434	2.7268	-2.055	-2.5727	-0.65223	0.53247	-0.27377	-0.63932	-3.209	-2.9937	2.8405	0.094628	-2.1536	-0.57752	2.035	-0.68091	1.0345	-0.14788	1.5204	-1.9755	0.4297	3.0506	-1.0047	-0.51624	0.83845	-0.3125	-0.79452	1.0271	-0.69908	-3.502	1.6735	0.45583
12.368	8.6473	9.1676	8.7357	12.291	7.7614	12.239	12.052	11.535	10.428	10.855	10.877	8.8425	9.6449	10.048	10.124	11.465	11.983	7.3365	9.3537	9.1411	13.697	8.6141	10.396	10.572	11.829	11.734	11.22	10.713	10.171	10.617	10.664	7.9703	9.4689	9.9663	11.753	11.619	7.6375	11.271	11.325	11.134	9.5931	11.043	12.222	8.9419	8.8995	10.882	9.6593	11.006	8.9058
-7.4056	-10.742	-7.8643	-5.3189	-8.4774	-8.2738	-7.261	-4.5984	-5.749	-12.369	-6.6995	-6.4504	-6.7295	-5.6399	-8.7933	-7.0704	-9.4229	-7.001	-6.1032	-5.9665	-6.5554	-8.4386	-6.399	-8.463	-7.843	-7.95	-6.9899	-8.766	-6.4955	-7.5623	-10.486	-5.3401	-9.0078	-8.3856	-6.8469	-9.9436	-5.9889	-7.1679	-6.2514	-8.755	-6.775	-11.035	-6.4179	-8.7089	-8.9625	-5.8677	-9.0452	-9.0698	-7.2395	-3.9725
-1.3424	2.1323	-2.2514	0.1319	0.29225	0.11562	-0.10181	-2.4585	0.032261	-0.78388	-1.6603	1.2209	0.35356	2.3398	1.7142	0.69635	-1.4404	-3.364	0.39306	0.82291	1.1551	2.4836	3.1178	-2.3263	-2.6603	-1.0501	-0.22242	-1.7248	-0.72156	-1.3532	-0.80092	-1.0907	-0.19124	-1.8912	1.8971	-0.18857	-3.2341	0.29164	1.0588	1.5255	3.0619	1.0805	1.4455	-0.041965	0.091815	-1.9063	-0.1699	-0.037896	-2.3778	2.8361
-11.127	-11.541	-11.083	-11.444	-11.522	-12.099	-10.017	-12.154	-16.199	-10.535	-10.166	-13.437	-9.9457	-11.953	-11.374	-11.589	-16.509	-9.6052	-10.899	-11.364	-13.106	-13.184	-11.481	-12.129	-12.255	-9.6976	-11.327	-10.986	-11.312	-12.218	-12.803	-14.492	-10.519	-13.115	-10.722	-10.671	-11.372	-10.683	-11.414	-11.675	-11.499	-11.369	-15.128	-11.139	-13.131	-10.526	-11.244	-10.319	-10.322	-14.187
-17.83	-15.481	-16.647	-15.128	-14.084	-16.423	-10.303	-14.987	-13.844	-14.692	-9.5592	-13.567	-15.692	-14.474	-13.963	-11.766	-11.755	-11.07	-16.405	-14.394	-15.734	-14.512	-12.846	-13.352	-12.057	-15.386	-14.585	-12.917	-12.164	-13.426	-13.853	-17.177	-13.49	-12.059	-12.523	-14.641	-14.014	-15.273	-14.468	-15.051	-13.561	-13.454	-15.301	-15.748	-15.583	-14.012	-15.953	-13.951	-15.1	-12.072
-1.7707	-0.56503	-0.36943	-0.21241	-0.82646	-2.6249	-2.7577	-2.7693	-2.566	1.9743	-2.4009	0.14616	-0.82633	-2.9015	-0.16651	0.68962	0.72297	0.69718	3.0413	-0.22862	-0.58467	-2.7134	-4.1497	-1.2228	-0.3801	-1.4037	-0.46236	0.020375	1.6186	-2.6928	-0.68877	1.6542	-1.6646	0.71019	-3.0985	0.91496	-0.63294	-2.0901	-1.7966	-1.8806	-1.4973	-3.9604	-2.9186	-1.2021	4.5021	0.67811	1.8889	-1.4988	-0.28692	-1.2403
-12.225	-10.98	-14.526	-13.813	-11.404	-16.268	-15.019	-15.077	-10.946	-13.356	-13.512	-16.409	-11.338	-13.527	-15.463	-15.279	-13.204	-13.951	-10.605	-12.449	-15.047	-9.6828	-13.765	-14.016	-13.202	-12.522	-14.445	-10.724	-12.633	-12.858	-12.186	-11.921	-15.557	-14.639	-10.717	-11.263	-12.914	-11.229	-15.372	-14.951	-12.944	-11.051	-15.029	-12.691	-15.119	-9.7141	-14.314	-15.065	-11.678	-12.082
5.9095	8.3172	8.6557	9.2356	10.24	6.9357	12.779	7.734	8.9281	10.443	8.0797	11.597	4.8447	11.421	10.316	10.956	10.976	11.307	6.4339	8.6483	8.8729	5.5921	11.622	2.9064	7.806	4.447	11.221	8.9847	8.9136	8.6969	10.343	6.8803	7.6227	9.0046	5.7607	9.5031	8.7631	11.581	7.0104	7.4533	7.9511	6.007	6.2696	5.0449	8.8814	8.6624	7.3518	10.84	7.7416	7.3828
-9.4492	-12.207	-12.261	-14.242	-14.141	-12.928	-12.572	-9.2419	-13.159	-13.946	-10.689	-11.005	-15.706	-13.869	-13.292	-10.743	-9.2514	-13.33	-8.2879	-11.75	-11.602	-12.577	-13.467	-9.1476	-10.493	-13.733	-13.677	-13.984	-8.922	-13.345	-13.374	-9.5287	-11.116	-6.8195	-13.163	-10.78	-12.076	-13.136	-13.004	-11.449	-12.162	-11.943	-14.52	-12.944	-14.757	-12.015	-10.521	-11.964	-11.247	-12.71
6.2953	7.0986	9.3279	5.6884	9.966	5.6884	6.2444	7.1065	11.735	6.1372	5.7865	7.4736	8.2695	7.557	5.9002	7.9983	7.7598	5.1872	8.0006	4.1649	7.346	7.0377	6.5265	6.5255	6.4885	7.2022	8.0353	6.9553	5.7385	5.1747	6.1052	5.2983	7.6097	5.9402	8.0263	6.0589	7.2597	6.9951	8.1295	6.4894	7.0131	5.662	7.8543	7.2209	7.5204	3.9114	6.6813	6.3559	6.115	6.6016
-14.747	-11.428	-9.8286	-15.064	-10.368	-12.256	-9.1998	-15.622	-13.384	-11.832	-7.9462	-9.8715	-13.389	-11.653	-10.825	-8.6936	-12.485	-11.446	-9.2321	-11.941	-11.901	-13.417	-11.352	-13.123	-8.7994	-8.4724	-12.221	-13.714	-16.002	-12.79	-10.216	-11.767	-14.392	-12.432	-13.256	-9.5013	-11.281	-11.671	-11.616	-11.382	-6.7023	-10.94	-11.297	-12.357	-13.841	-9.4594	-11.633	-8.8331	-10.539	-9.7645
3.3493	5.8783	5.108	4.1823	3.7587	5.3898	2.4109	5.5037	3.1034	2.4202	5.4537	2.611	1.6248	3.8617	4.9084	5.1979	6.1205	3.7418	7.4391	6.7107	6.5477	3.9097	1.2696	5.2239	2.6254	2.4517	5.3636	3.6861	3.2826	2.2056	3.3494	3.6617	4.6292	6.3126	5.5409	3.0581	8.6493	6.8892	4.272	7.1182	4.2518	1.9229	4.6035	2.1863	3.5573	5.4385	-0.59639	4.3433	2.9498	5.3761
-4.0822	-5.8666	-3.3337	-4.0315	-4.5488	-5.3025	-3.9432	-4.9424	-4.9786	-7.3274	-4.057	-5.9095	-1.824	-4.0425	-5.648	-3.8904	-1.4832	-4.659	-4.505	-3.9761	-1.578	-4.8785	-3.1776	-3.4621	-5.7585	-7.4687	-4.6477	-3.0544	-4.093	-4.8131	-2.2034	-4.7406	-7.7584	-2.1047	-3.6879	-4.8686	-6.4861	-6.6425	-1.3584	-2.7735	-5.8899	-5.9356	-6.3198	-6.925	-2.506	-4.0284	-3.5184	-5.1927	-2.681	-3.5865
6.9831	5.7568	8.4393	7.9697	6.9815	5.0202	5.6356	8.0192	4.408	6.8668	5.572	5.3812	9.304	5.7977	8.0706	5.6876	5.7585	7.0317	6.1861	5.6812	5.2158	4.966	2.7012	7.0996	4.6232	5.8225	7.614	3.9944	6.5132	4.7974	6.7745	4.4641	3.0894	3.2472	4.3482	5.904	9.1895	5.5821	7.0574	5.9859	6.5533	5.4015	5.2389	7.8359	4.4207	7.0613	8.048	7.0453	4.938	4.675
7.0582	8.498	10.25	7.3618	6.3719	3.6547	7.601	7.4946	5.6982	7.5946	9.9024	5.4422	9.3376	3.5322	5.4114	3.9412	4.9766	7.5635	6.7785	8.2382	5.29	5.6959	7.2397	6.5676	4.4631	5.3292	7.5048	6.1795	9.212	6.2088	10.773	8.8121	7.5422	9.3331	7.3523	7.9201	8.6163	7.1383	7.0227	4.503	7.2133	10.132	9.0814	7.4894	8.6858	5.9341	6.9035	6.298	5.5536	6.1616
-1.4822	-2.3726	3.4821	-4.7703	-0.9385	-0.97566	-3.0226	-2.8699	0.77976	-2.9838	0.67121	-1.3661	-2.1792	-2.1976	-2.5487	0.55975	-1.5864	0.20045	-0.70034	-0.9099	1.6965	-3.7088	0.079786	-1.1339	-3.7617	1.7416	-4.673	-1.7335	-3.8279	0.079847	-0.16421	-0.77896	-1.7577	-1.3977	-2.3302	-3.6174	-1.1466	-2.1048	-2.6502	-5.5396	-2.8202	-1.8598	-2.0173	-1.0351	-3.6393	-0.64489	-4.1817	1.7734	-2.9047	-1.5277
-7.6937	-12.074	-8.5607	-12.612	-11.194	-11.759	-9.5386	-13.619	-11.741	-9.9764	-14.521	-10.061	-10.795	-16.131	-7.5877	-11.516	-6.4351	-10.413	-10.315	-11.923	-11.502	-11.706	-13.468	-10.734	-12.332	-8.6522	-8.6174	-10.962	-11.892	-10.582	-9.2595	-13.177	-8.12	-13.222	-10.348	-9.8938	-10.419	-6.208	-10.802	-10.817	-10.52	-7.0551	-9.1215	-11.846	-7.7948	-9.1441	-12.576	-8.4104	-10.471	-8.2526
0.82857	1.5466	2.3265	1.897	-0.79782	7.1497	5.2167	-0.61523	1.8693	1.1868	1.1952	1.3559	3.9173	4.1637	2.9563	0.47308	1.7915	1.4629	3.0276	1.1898	2.9963	0.78211	-0.67246	2.5053	1.7086	2.8534	0.54622	0.25404	3.4815	0.041365	1.098	0.60198	2.9333	1.1464	3.6979	0.75208	3.9827	0.55887	2.2434	2.6666	2.8054	3.1278	2.2286	1.4502	2.5796	1.0877	-3.1334	1.9633	1.7658	1.2151
-1.6341	-2.0584	-2.1957	-0.031298	2.0013	-2.4377	-3.409	0.43471	-2.4238	-1.0733	-2.7007	-1.7445	-2.1474	-4.6506	-1.9739	-1.8556	-1.782	4.5619	0.1478	0.079685	-3.5839	-0.30796	-3.8396	-2.0126	-2.8601	1.6613	-2.6666	-2.3945	0.070915	1.3904	-1.856	0.53005	1.916	0.77174	1.5707	-4.6685	-0.63086	2.6212	0.81969	-2.2244	1.0041	1.3975	-2.0889	0.82762	1.3555	-3.9562	-1.2358	0.4847	-0.98142	-0.25149
-13.818	-16.776	-11.952	-15.924	-14.825	-11.098	-11.001	-13.222	-13.021	-12.994	-12.683	-18.174	-15.792	-13.807	-13.079	-13.103	-14.043	-13.949	-14.725	-16.99	-13.881	-12.904	-12.266	-10.757	-15.508	-13.751	-15.17	-15.681	-10.979	-12.032	-13.444	-15.644	-13.094	-12.773	-14.492	-15.191	-14.825	-11.628	-11.883	-13.257	-11.537	-11.229	-15.94	-14.717	-11.658	-11.204	-9.6834	-17.185	-15.941	-14.569
3.3007	4.1698	7.7159	3.2777	4.6641	5.9294	6.0023	5.7526	4.6148	5.0062	5.0696	6.4549	1.3747	3.3548	3.5991	4.5573	3.6073	4.6593	5.5488	6.894	4.6374	0.8593	5.1691	4.873	4.5104	3.7034	5.8951	7.4514	6.517	4.4735	5.9023	5.2018	6.4732	2.1442	5.3786	5.693	6.2956	5.7298	4.0224	5.4969	6.6804	4.2752	4.703	5.1311	4.5027	3.3532	5.1889	3.236	3.9282	4.5741
2.2512	1.5004	0.39279	-0.1218	-1.1988	-1.2479	-0.35973	-0.7421	-0.84541	2.1381	-0.02048	-3.4228	1.9344	0.050255	2.7406	0.73311	2.7266	-1.6859	0.028651	-3.1261	0.15721	0.50941	2.998	0.77496	2.1721	1.8113	-0.086583	-0.62334	-1.4951	0.96364	-2.1062	3.8928	0.20307	0.12809	-0.63675	0.048317	-3.2061	-0.64209	-2.2488	-1.2783	-3.4921	1.8058	-2.2263	-1.9302	2.3399	-2.6687	-2.0276	2.6304	-0.64767	-2.4278
-12.666	-12.253	-6.8363	-9.8848	-10.378	-7.4607	-8.3367	-8.0464	-11.469	-9.0855	-9.2502	-5.9249	-10.43	-4.4602	-10.444	-7.6136	-10.285	-8.9705	-5.2833	-9.3489	-11.274	-10.624	-7.6495	-9.5846	-7.6576	-12.019	-8.1698	-7.4226	-10.135	-13.042	-10.493	-8.5968	-9.4705	-8.4755	-10.747	-8.9607	-10.598	-10.437	-7.4056	-4.2615	-7.8883	-11.304	-8.4574	-6.6972	-8.4485	-8.4852	-8.8903	-10.32	-13.201	-6.4947
4.5066	3.5776	4.1197	3.2289	4.709	4.2816	9.3017	7.2638	6.3309	7.6759	7.8729	7.5266	6.9858	5.8881	7.3314	5.0607	8.4181	5.5998	7.5213	6.219	5.9461	7.5878	2.3697	6.0955	6.6466	7.6381	5.1003	10.135	9.6278	6.355	6.3887	10.178	6.5642	6.7078	6.9125	6.3636	6.0399	9.662	5.8103	6.2295	6.0579	5.6081	8.7695	8.5149	9.0399	5.4755	6.7737	5.4766	9.0648	6.8308
-14.057	-14.015	-10.009	-13.594	-8.4757	-8.8515	-8.6319	-12.43	-11.558	-11.163	-9.6848	-9.3222	-11.645	-8.3223	-7.2939	-7.7577	-11.083	-10.487	-12.346	-11.301	-10.065	-8.1009	-11.741	-9.4156	-9.4497	-9.8902	-11.187	-8.712	-12.343	-11.495	-9.2581	-13.619	-13.319	-8.8942	-8.8021	-12.862	-9.3093	-12.823	-8.1184	-9.0535	-13.773	-10.171	-8.3006	-13.132	-10.003	-9.5038	-10.409	-14.153	-10.345	-11.569
-1.9036	-0.91835	1.8469	-0.78444	-1.6502	-0.078702	-2.5326	0.39483	-0.63398	1.2095	-1.3148	-2.0229	-1.3472	-2.0377	-1.3194	3.2933	2.3578	-3.8652	0.84758	-3.2354	-1.369	-3.227	-1.8515	-1.9631	-2.9368	-0.8774	0.039629	-1.4118	-1.6707	-0.77788	0.17333	-2.9486	-2.9858	-1.3448	-2.0781	-0.29822	-1.4477	-1.5344	-0.046616	-0.47196	-1.4882	-1.6027	-1.2224	1.3736	0.6619	-0.68282	-5.0894	0.26857	-3.7455	-1.9183
2.0264	1.8392	-1.4104	-3.9982	-2.6364	-3.5471	-1.7533	2.528	-5.2906	1.8952	-2.7537	0.092367	-1.739	-2.4739	-2.3383	0.16592	-3.1005	0.31252	-0.88106	-1.6201	0.016369	-3.2543	-3.0297	-4.6398	0.78489	-1.4924	-3.242	-1.5368	-4.073	-3.0727	-3.9255	-2.1557	-4.6207	-2.0866	0.079771	-0.78176	-0.64314	0.65819	-1.9047	-1.0532	-1.2858	-1.1743	-0.20547	-0.4421	-4.3574	-0.49427	-0.38641	-0.18405	1.9342	-0.21165
-12.213	-10.347	-9.2508	-9.064	-10.23	-10.878	-11.012	-9.3901	-11.828	-9.4787	-9.8378	-8.1217	-9.2233	-10.862	-9.5514	-11.909	-8.2148	-7.5912	-9.1434	-11.124	-10.75	-6.8398	-10.151	-8.8658	-6.1764	-6.7807	-7.1403	-8.5679	-8.6259	-11.703	-11.342	-9.7395	-11.365	-5.7781	-12.457	-10.694	-9.8954	-8.6339	-8.2512	-11.282	-7.2497	-11.712	-9.3726	-6.3021	-9.695	-13.605	-8.8224	-10.891	-8.9039	-9.3391
7.0223	8.3682	9.39	10.595	5.1162	9.2395	8.1855	7.722	6.1818	9.3208	9.0493	7.9632	8.2655	8.7415	5.8108	9.8894	7.1338	8.4467	11.492	8.9941	8.3941	7.6469	6.3313	8.7563	6.9241	9.1103	11.764	3.5791	12.26	4.9519	7.7839	8.7132	5.6102	8.062	4.8415	8.5634	6.7708	7.3934	7.7028	5.7917	8.0352	5.7089	5.7368	6.385	5.4322	6.3163	8.7033	12.001	3.8284	5.8657
-1.6331	-3.419	-6.7036	-5.6506	-4.1399	-4.6319	-5.0389	-5.8885	-1.2344	-3.3208	-4.9918	-2.9906	-7.2459	-3.4226	-4.8971	-3.6796	-5.8382	-5.3427	-3.6922	-2.4632	-5.9307	-5.1807	-3.6024	-6.2542	-4.0481	-2.2701	-6.6596	-4.6698	-4.0497	-6.5278	-3.6318	-3.8485	-3.3532	-6.6507	-2.7571	-3.5174	-3.0616	-4.1514	-4.351	-3.3479	-2.7573	-3.1919	-2.9055	-9.353	-5.2669	-2.0974	-8.8579	-5.786	-4.2637	-4.754
-3.0885	-1.1576	0.051836	-1.1902	1.0161	0.84606	1.2774	0.30441	-1.7987	-2.1347	-0.33479	3.0701	-0.018181	2.723	-0.019469	1.5695	1.2813	-1.6919	1.3648	-2.9957	0.69268	0.67693	1.4974	-0.75266	-0.38008	0.28328	0.84996	-1.8555	0.46715	-1.3677	-0.019255	-2.5893	-0.59239	1.0965	-1.1143	2.1682	0.38333	2.368	-0.18935	-1.3256	1.7844	-0.30046	-1.0801	-0.80401	-1.064	-0.073735	-1.0532	-2.7542	-0.56754	0.35016
-10.534	-13.942	-12.835	-12.402	-14.416	-12.318	-12.446	-16.875	-9.8156	-13.549	-11.265	-11.13	-13.515	-13.93	-12.819	-11.505	-13.699	-12.672	-13.887	-13.478	-9.0357	-12.829	-11.674	-15.569	-12.36	-12.482	-15.649	-10.84	-9.7186	-12.121	-15.061	-11.316	-12.865	-14.717	-9.5251	-11.215	-11.453	-11.792	-11.122	-15.615	-16.792	-12.823	-10.01	-10.428	-12.497	-14.555	-13.841	-11.843	-15.435	-14.482
-23.016	-20.598	-22.268	-18.666	-21.982	-21.726	-23.693	-22.479	-22.229	-24.266	-21.646	-20.643	-23.875	-19.352	-22.1	-23.492	-23.441	-18.332	-21.497	-22.644	-22.673	-19.341	-20.947	-21.095	-21.713	-25.426	-19.017	-20.79	-20.572	-22.794	-20.954	-22.844	-21.167	-22.054	-22.913	-21.511	-23.515	-20.2	-22.988	-23.683	-22.722	-17.768	-20.537	-21.688	-23.141	-25.609	-26.085	-22.553	-19.152	-21.761
-0.72111	-3.4548	-0.69102	0.8101	-1.0098	0.2801	-1.1759	-2.1888	3.0524	-2.0475	-0.16531	-0.98818	1.4826	-2.7273	-1.9135	-2.1749	2.3244	-1.113	-1.3959	-2.7749	-1.985	-2.0262	-2.8332	-3.3343	1.0301	-0.96876	-1.8363	-6.4026	-0.74122	-2.9108	-2.3394	1.0438	0.47183	-2.2828	-1.7496	-2.5599	-4.3914	1.3718	-2.0722	-0.72636	-1.595	-1.6662	-2.7889	-2.1365	-0.44592	-5.1032	0.18164	-3.2409	-1.6521	-0.97242
-4.3578	-7.785	-8.2726	-5.6999	-8.276	-1.3811	-8.4637	-7.6911	-6.3686	-8.6729	-5.6038	-9.7578	-7.6524	-6.9512	-7.0161	-5.118	-6.7153	-4.8266	-6.4102	-7.4493	-9.7711	-7.4719	-8.6095	-6.4273	-10.115	-4.7322	-8.3205	-3.4485	-6.3716	-3.0145	-7.6901	-6.6544	-5.0481	-8.8904	-5.1039	-6.6652	-7.5519	-1.6853	-5.7939	-4.0647	-5.9095	-6.1303	-4.348	-8.1324	-4.2301	-6.8223	-6.1908	-8.6751	-7.3888	-5.141
0.092117	1.3277	-1.6642	1.5775	0.54385	4.1697	1.4959	0.18539	0.087777	0.37678	2.0007	0.50724	-0.18422	0.48753	0.65851	1.7753	1.2922	0.93162	1.143	-1.7824	1.8895	-1.4288	-0.62542	-2.218	-5.8923	2.3049	-3.8253	0.32954	0.06446	0.3221	-1.3457	-1.2852	3.442	-2.3494	1.2148	-1.9057	-2.6034	-1.4049	0.55948	-2.6387	0.78799	-1.6696	-5.1637	0.39757	0.79602	-1.7841	-2.7422	-3.0143	1.6201	-0.67506
7.3303	7.9813	9.2559	9.0397	7.4102	7.4087	11.616	8.1556	9.9302	9.9681	8.4314	9.8841	9.3792	9.0453	8.959	7.0195	6.0491	6.3288	7.2531	5.0967	4.6195	8.6417	6.0349	7.5159	4.755	7.1682	8.8346	11.46	9.7763	8.5688	7.4044	8.5987	6.1279	5.9488	8.5002	9.6382	7.3077	7.0081	7.8289	7.9167	5.914	11.215	8.6095	8.6195	5.3661	12.635	9.4091	11.478	9.3007	8.4417
-3.9048	-2.5484	-3.605	-3.2718	-1.1492	-0.43361	-0.91833	0.20885	-0.14779	-3.6292	-2.259	-0.035416	-3.6376	-5.8964	-4.6713	-5.4321	-2.7204	-3.4942	-2.3714	-4.1196	-2.8028	-5.2531	-1.8713	-0.096094	-1.6455	-2.6382	-2.1402	-5.7973	-4.8212	-6.1818	-0.93218	-4.668	-3.5417	-0.30906	-1.277	-4.7887	-0.37218	-0.99277	-2.6919	-4.059	-2.3283	-4.7083	-5.3537	-6.666	-1.957	-3.1015	-1.9245	-4.2351	-2.7588	-2.6911
0.42752	-1.2017	-2.7528	-2.5029	-1.3662	-4.4144	-2.3216	-2.5086	-2.7431	0.88668	-3.7742	0.44869	-0.26105	-2.576	-2.1328	-2.8188	-2.7282	0.22109	-1.9876	-0.53402	-2.1466	-0.95072	-4.0729	1.596	-0.87113	-2.7167	-0.50092	-2.3195	-5.0449	-4.8779	-1.4657	-2.0895	-1.5597	-2.984	-2.9862	-0.24179	-1.0449	-0.23099	-2.767	-2.4442	-1.7163	0.77975	-1.5738	-1.5485	0.99981	-0.38376	-3.9896	-1.728	-0.97436	-3.6267
-21.824	-20.756	-19.534	-20.864	-18.766	-20.16	-20.145	-21.797	-17.599	-20.611	-21.318	-20.788	-21.065	-19.032	-24.812	-22.849	-19.992	-20.956	-22.012	-19.757	-22.402	-20.691	-22.327	-19.153	-23.835	-21.889	-17.313	-18.691	-22.008	-21.074	-22.671	-20.286	-22.621	-20.037	-20.892	-19.422	-20.905	-22.093	-19.215	-18.307	-18.906	-19.992	-21.388	-22.888	-17.949	-22.421	-21.518	-21.662	-18.99	-17.18
5.8682	5.9435	8.7059	9.0059	3.1859	3.7152	5.6555	6.0148	8.9267	8.9952	7.0464	7.4985	5.611	6.9199	9.2595	4.3995	7.368	3.0568	6.8828	7.2075	5.2349	9.7443	10.921	6.2598	5.4404	9.3629	9.331	11.055	4.4769	8.7628	8.9236	3.436	5.7508	6.3109	8.7133	6.1389	6.7319	9.3827	4.0026	6.3508	7.14	6.0685	9.4531	5.1688	8.6738	4.5069	6.525	8.4974	7.161	3.0658
-16.172	-16.329	-13.029	-15.663	-12.607	-13.868	-13.009	-13.835	-9.1881	-14.747	-12.193	-9.5796	-14.152	-11.026	-11.022	-14.975	-13.323	-12.862	-11.933	-13.189	-15.463	-11.968	-11.793	-14.718	-13.57	-10.827	-14.487	-12.01	-15.249	-10.517	-10.752	-11.807	-12.082	-12.751	-11	-11.267	-12.308	-14.255	-11.87	-12.783	-12.489	-14.153	-12.383	-11.482	-15.946	-10.164	-11.531	-9.6355	-12.979	-9.6439
-0.031079	3.8916	-1.2368	-1.259	1.3666	-1.5406	1.9213	0.15083	1.686	0.31029	0.29678	0.90184	2.5407	-2.4376	1.6605	-0.86269	-1.9582	1.2686	0.65457	1.2249	0.016574	2.0932	-0.13524	-2.4187	-0.42302	-2.6401	-0.29241	1.5451	-0.6546	-1.8161	-1.9781	-0.4966	0.84079	0.38078	-0.45862	1.5483	-1.9841	-0.37389	-0.69882	0.49283	-0.9897	1.9052	-0.45652	0.88545	-0.12134	-2.69	1.0173	0.53887	1.2983	1.4548
1.4053	-1.4447	4.1092	-2.2334	-3.7958	-1.6542	-0.80531	1.8753	4.9013	-2.7057	0.88144	0.51117	1.0555	-4.8358	-0.21249	-2.3961	0.39109	4.479	-0.51865	0.42147	0.56806	-0.83809	1.3169	0.066978	1.495	1.5169	-1.4732	-2.7729	0.77298	-2.436	1.7435	3.7718	0.48998	-1.3803	0.43352	0.048545	-0.6541	0.47668	1.878	-3.2938	-0.86923	-2.3728	1.0413	-0.5178	0.92234	-0.97407	-0.24731	0.43226	0.16998	0.96541
-4.9242	-5.3033	-4.1502	-6.0961	-4.7849	-3.393	-6.2963	-2.4025	-5.529	-8.9596	-8.4162	-8.1758	-3.8941	-6.5405	-3.1284	-3.2325	-6.7102	-4.4341	-6.8531	-4.8733	-3.7367	-5.4969	-3.9253	-3.5786	-3.9045	-6.2727	-4.5836	-1.1079	-4.5078	-4.0098	-5.0325	-4.3402	-1.1394	-4.3873	-4.1949	-3.4061	-5.1351	-4.4635	-3.0685	-4.2477	-3.5862	-5.0869	-6.1054	-4.218	-5.5733	-6.6931	-7.1347	-5.7396	-3.6822	-2.7817
-1.2922	-2.3482	-2.9675	-3.688	3.0526	-3.6771	-4.0336	1.1227	-1.4673	-0.038927	-4.1357	-3.006	-1.7622	1.0159	1.728	-1.5153	-4.2619	-2.6787	-2.9886	-1.3873	-4.3857	0.2837	-0.78848	-1.5671	-2.1493	-4.469	-3.2298	-1.4077	-2.4167	-3.1786	-2.1236	2.5445	-2.527	-6.5164	-0.40344	-1.2856	-2.1524	-2.1845	-3.9868	-1.2038	-1.5847	1.8203	-1.9948	-0.15232	0.78454	-2.2985	1.1872	0.59219	-2.0828	0.14366
-5.3541	-6.4216	-3.4876	-5.5389	-4.2624	-5.6832	-5.0164	-6.075	-1.7758	-1.5864	-3.0167	-5.26	-4.2457	-4.6502	-5.0707	-3.5621	-4.8493	-3.9436	-3.3883	-5.5202	-3.269	-7.4695	-5.0095	1.0727	-1.6102	-4.0624	-0.2456	-6.3092	-4.5916	-3.8896	-2.1998	-5.1831	-8.4608	-1.31	-4.8672	-3.8501	-4.715	-6.5191	-4.0964	-5.5474	-4.6123	-2.5497	-3.3135	-3.5167	-7.5874	-0.46834	-3.7676	-3.4529	-1.6803	-3.8917
-12.503	-14.319	-14.695	-12.547	-14.809	-11.323	-14.739	-11.985	-15.912	-16.661	-11.683	-14.125	-13.44	-12.307	-13.722	-13.094	-15.864	-15.865	-14.579	-13.072	-14.23	-12.362	-13.929	-13.194	-11.627	-16.458	-11.887	-11.155	-12.061	-12.906	-13.023	-15.465	-13.417	-8.3712	-12.486	-12.452	-11.419	-14.545	-13.299	-12.187	-15.76	-11.956	-15.059	-13.037	-12.597	-13.882	-13.555	-14.77	-13.934	-14.132
-8.5344	-10.749	-11.145	-6.6319	-9.9658	-10.581	-12.749	-8.8999	-7.3036	-12.38	-10.239	-10.929	-14.176	-13.174	-10.78	-8.5807	-12.476	-12.613	-12.395	-11.955	-9.2247	-12.158	-11.702	-11.939	-10.876	-12.234	-8.83	-10.846	-10.57	-11.981	-8.6622	-11.79	-13.077	-13.326	-13.435	-11.566	-7.8986	-10.054	-10.068	-8.6865	-13.924	-13.628	-11.327	-10.431	-12.387	-9.962	-11.567	-9.0023	-13.979	-9.9453
-0.72311	-1.371	-1.7326	0.39633	1.5523	1.0642	3.3404	0.77387	-0.61997	2.2906	0.45254	1.9169	1.6571	3.3819	1.7992	0.60896	1.6489	2.1955	5.0199	2.7499	3.3864	1.3876	-1.2595	4.0668	2.3364	1.3949	-1.3277	-0.44036	0.23202	1.8473	-0.020343	3.1825	0.698	-1.5827	1.2623	1.7136	3.3373	1.1785	2.3638	3.4007	2.501	0.72944	1.7236	0.53458	2.7052	2.6558	0.70034	0.065058	3.8639	3.1617
-1.8565	-2.4164	-3.3053	-2.5334	-3.3056	-4.6843	-4.9365	-4.8209	-2.7715	-6.489	-3.3457	-6.115	-3.5012	-4.8733	-2.137	-5.4217	-4.7827	-4.0004	-5.3097	-6.5565	-5.2629	-5.0238	-1.6629	-3.469	-3.692	-5.1916	-0.7855	-4.9005	-6.1964	-2.657	-3.8878	-4.1261	-1.1193	-1.1947	-1.6684	-4.8272	-4.9253	-2.1806	-5.5293	-4.4922	-0.52779	-5.6084	-6.8512	-1.1835	-2.4909	-2.5441	-2.1539	-1.3539	-6.4363	-4.5287
-3.2373	-3.2344	-4.5196	-2.3277	-5.0353	-3.3305	-5.1262	-4.5076	-3.9221	-5.3448	-4.4609	-1.4028	-4.9567	-3.6388	-4.6709	-2.7076	-4.6195	-4.3033	-1.1298	-3.8216	-3.4612	-4.307	-5.7163	-3.668	-3.1117	-4.564	-5.2469	-3.2522	-4.4574	-5.1884	-3.4103	-4.7832	0.72319	-2.1104	-1.2349	-4.3298	-3.2328	-3.7976	-7.397	-0.65572	-4.8818	-3.751	-2.0599	-4.2479	-2.1272	-5.8859	-2.3322	-4.486	-6.0618	-5.0203
-8.9114	-9.5042	-11.927	-10.667	-11.325	-12.073	-13.691	-9.2866	-12.107	-10.482	-13.462	-12.434	-12.268	-14.446	-8.5664	-11	-9.7657	-13.144	-11.07	-10.61	-11.154	-10.527	-11.657	-13.151	-13.49	-10.966	-10.944	-10.481	-9.3542	-12.078	-9.7237	-9.7871	-10.675	-10.842	-11.79	-16.363	-9.1404	-8.0047	-11.632	-13.195	-11.165	-14.327	-9.3584	-15.596	-12.604	-8.2797	-13.955	-11.434	-10.722	-10.722
-3.4916	-2.5167	-4.8691	-0.3603	-3.6515	-5.0159	-4.3483	-0.86583	-6.1021	-8.7101	-6.767	-3.5366	-4.6271	-6.5309	-2.9901	-2.2218	-6.616	-7.7894	-4.0127	-2.9422	-3.6933	-5.2345	-4.2928	-3.4761	-3.8671	-5.0289	0.70581	-4.8541	-4.6965	-2.8147	-5.5706	-1.269	-10.757	-3.4164	-5.4431	-3.3713	-5.6855	-7.6048	-5.5587	-4.7907	-3.962	-3.3862	-2.2368	-2.6615	-3.9496	-3.9186	-3.6795	-1.4663	-5.8937	-0.47001
-18.007	-13.979	-12.399	-14.126	-16.15	-12.333	-15.163	-13.929	-13.143	-16.111	-14.647	-16.538	-12.239	-12.769	-13.967	-16.538	-12.95	-16.072	-12.854	-11.785	-12.959	-15.205	-17.302	-12.16	-13.828	-15.735	-17.011	-15.02	-15.654	-15.054	-12.89	-12.469	-15.285	-16.031	-12.942	-13.048	-15.172	-16.668	-12.936	-14.959	-13.538	-15.96	-14.626	-17.541	-11.811	-19.753	-16.412	-16.29	-13.058	-15.464
-4.4809	-2.1444	-3.3186	-2.4479	-2.4932	-3.1703	-7.8166	-3.1138	-3.5534	-4.0182	-4.606	-0.86634	-2.3031	-6.7935	-3.4522	-6.2912	-4.0451	-5.3577	1.9289	-2.6303	-4.5141	-5.8198	-3.3729	-5.8115	-2.8285	-2.9119	-6.6105	-2.9279	0.21205	-1.2431	-1.8702	-2.6539	-3.5386	-3.4829	-3.7202	-6.7179	-4.708	-3.062	-2.3221	-4.1806	-4.7384	-0.89803	-3.1931	-3.9794	-5.2283	-4.1438	-4.2039	-6.0938	-4.0602	-3.5713
-24.756	-23.249	-21.642	-21.723	-21.166	-21.992	-23.576	-23.037	-23.243	-21.012	-20.985	-22.347	-24.732	-20.459	-20.589	-22.786	-20.734	-19.697	-23.287	-23.573	-20.645	-20.228	-21.531	-19.72	-23.013	-24.824	-23.438	-22.324	-19.435	-21.493	-21.417	-23.795	-22.698	-20.537	-23.532	-21.554	-19.878	-20.745	-19.691	-20.768	-19.848	-23.737	-17.493	-21.209	-21.418	-24.867	-23.377	-21.15	-23.427	-22.598
-11.644	-13.763	-10.506	-8.0705	-13.746	-15.73	-12.772	-11.97	-12.449	-15.312	-11.381	-11.711	-10.961	-13.653	-10.847	-10.458	-12.597	-11.801	-12.92	-10.1	-14.443	-11.939	-11.45	-14.427	-16.151	-9.4064	-8.8215	-7.5426	-12.062	-12.893	-15.431	-10.44	-10.912	-10.171	-14.18	-12.646	-13.3	-12.149	-11.887	-11.83	-12.859	-11.343	-11.852	-14.252	-12.577	-9.9842	-11.588	-12.758	-10.411	-12.287
-3.9122	-2.0684	-0.71903	-3.6844	-5.7673	-2.1623	-3.801	-2.4348	-4.4942	-3.4711	-7.4748	-5.6145	-5.2962	-1.5385	-4.1336	-3.3684	-3.0667	-0.76536	-5.9025	-6.5092	-2.9321	-4.7783	-4.9065	-3.54	-3.3724	-7.3584	-6.1612	-4.6282	-5.3371	-2.8736	-1.506	-8.6474	-4.7403	-5.537	-5.7231	-2.6056	-3.1479	-0.39772	-4.2549	-2.8852	-5.9047	-3.7476	-4.9287	-4.269	-3.3246	-2.2099	-4.1553	-2.1705	-1.0327	-4.0599
-1.4321	-1.6795	-5.4272	-4.2215	-4.3597	-2.8098	-3.2708	-3.9306	-3.7484	-1.289	-3.7177	1.0739	-0.58721	-2.4397	-1.4261	-4.9424	-2.8971	-1.5362	-5.3698	-2.1837	-2.4413	-3.4685	-2.6969	-2.5534	-3.5554	-5.4849	-0.28099	-1.0191	-1.0484	-0.97028	-3.9829	-3.6034	-6.9543	-5.3831	-2.6258	-1.9737	-2.542	-5.9423	0.75497	-2.4021	-3.2878	-3.2291	-2.9984	-2.4962	-5.9783	-3.0236	-3.1747	-4.0879	-1.552	-3.6448
6.1611	3.1996	7.1233	3.4098	5.5694	8.0564	4.0376	4.5209	5.1183	5.8882	4.517	4.2564	0.7859	6.4521	5.0401	7.6243	6.048	2.7414	2.8047	4.4587	8.5108	3.3655	4.1916	7.5702	10.135	4.2448	7.5105	5.5581	5.0923	7.7332	4.5784	3.8589	8.9383	2.0886	2.6655	2.884	5.7321	3.3199	8.6991	4.672	4.3506	6.0913	2.3693	3.9435	3.6915	3.42	5.6039	5.4702	6.8137	7.7207
5.6783	6.811	6.0518	7.0964	8.63	9.0256	6.4998	5.5303	6.2699	5.4934	4.9235	9.063	3.6437	6.6846	5.3619	8.9342	4.6773	5.8486	7.3817	8.447	5.2506	5.0442	4.71	7.4797	7.9709	4.4181	5.6055	8.2646	6.1268	3.6371	4.4749	4.6194	1.1674	5.3878	4.3759	5.3349	6.2013	4.8319	6.7686	5.0813	7.5496	3.5788	7.2943	5.6039	3.4355	6.8297	4.9572	6.1876	5.2284	4.2823
-0.72926	1.3823	2.3299	1.1651	3.7363	-0.6738	2.3995	0.65609	4.3889	1.7222	3.5159	6.3931	1.0541	3.3987	3.91	-0.41839	-2.3182	1.121	1.2486	1.7521	-0.66771	1.1833	2.1521	0.23581	-0.30294	-0.6518	4.2878	2.4617	5.0623	3.1103	2.2202	-3.0109	0.93043	1.0697	0.74852	1.1158	6.7006	3.7794	1.8763	0.29306	0.33488	3.9442	1.7485	3.8442	-2.0226	-1.0041	-1.1917	2.8626	0.21983	1.0699
-1.4042	-5.257	2.1282	-2.5187	-2.5412	-0.65815	2.1761	-0.50276	-3.4765	-1.6994	-2.6073	-2.5179	-2.1287	0.068233	-0.76716	-0.53094	-0.26486	-5.0494	-0.27491	-2.9056	-0.54076	0.30604	-3.487	-2.9627	0.25995	-3.4963	-3.5964	-5.0977	-0.82003	-2.7748	-0.61476	-0.76808	1.539	1.4183	1.4026	-0.90504	-2.0241	-1.5864	1.5527	-2.6426	-1.8149	-2.1291	-3.5082	1.605	-3.0992	-2.7392	2.9296	-0.75218	-3.3642	-3.2431
8.6847	7.546	11.726	9.344	8.0728	7.0473	5.6487	8.6137	8.2896	5.0392	7.1682	7.5398	9.5255	8.1439	10.549	5.2763	10.471	7.6016	5.596	4.7904	6.9737	6.2832	8.592	9.6497	5.5725	8.1407	6.853	11.1	7.2342	10.778	7.0136	8.8565	8.6421	5.1796	9.2418	7.6901	8.8538	11.653	9.7119	8.8068	6.0709	8.2037	8.9975	7.8086	9.2174	8.3109	6.3413	6.3364	9.1945	8.3665
-5.13	-4.5107	-5.1797	-1.3093	1.0985	-2.0453	-2.1438	-2.1496	-0.22355	-3.6168	-1.744	-5.3365	-0.52635	-4.1289	-1.7625	-3.4805	-2.8991	-3.4362	-1.4172	-4.5631	-2.304	-5.4549	-3.2724	-2.5961	-1.1723	-3.0436	-3.2285	-1.1104	-5.1618	-2.5312	-1.4755	-1.2457	-2.1223	0.53103	-2.7164	-2.6676	-4.3913	-1.4714	-0.81539	-1.9769	-1.8233	-2.4098	-2.4133	-1.321	-5.2278	-2.5162	-1.364	-8.0095	-2.1412	-2.6094
-12.804	-13.085	-12.545	-11.628	-12.742	-12.957	-9.9483	-10.187	-12.548	-11.936	-11.277	-14.764	-9.9213	-14.77	-12.669	-12.528	-11.869	-12.392	-14.5	-12.168	-10.897	-13.577	-14.353	-12.992	-11.661	-13.427	-12.896	-11.854	-13.217	-9.52	-11.797	-8.4568	-15.318	-12.104	-10.76	-14.992	-14.033	-16.981	-17.291	-11.224	-9.5208	-16.399	-13.796	-15.102	-14.124	-11.315	-10.843	-13.87	-13.396	-11.883
-10.655	-10.443	-10.616	-10.802	-12.602	-11.531	-14.634	-10.727	-10.248	-14.515	-14.503	-10.105	-12.308	-9.8613	-13.145	-13.056	-9.8663	-11.516	-9.7428	-15.972	-14.133	-11.731	-12.305	-13.087	-10.759	-11.909	-9.599	-14.026	-12.381	-13.037	-9.93	-12.053	-8.5894	-9.4249	-12.023	-8.7505	-11.878	-14.009	-12.564	-8.8122	-15.73	-11.554	-13.158	-10.191	-11.263	-10.423	-13.021	-7.725	-14.495	-12.987
-3.0157	3.5122	-0.75785	3.0797	1.9524	2.9872	1.5728	-0.01431	0.22432	1.9552	-0.31133	1.6491	-1.1737	1.0342	0.10015	1.3578	-1.2896	1.8834	1.4342	0.96642	-1.0128	0.52165	-3.7366	2.3729	1.5635	-3.6156	0.67265	-0.91883	1.9456	-1.9544	-0.016688	-1.0991	2.5914	-0.25899	-2.8867	-2.2499	-0.51873	-0.51647	0.2176	1.0595	0.46192	-3.4619	-0.62853	2.4706	1.5033	2.1481	3.5895	2.4064	-0.77271	1.7943
-11.009	-9.279	-13.755	-9.7671	-13.308	-10.813	-10.263	-10.758	-10.874	-11.422	-11.782	-11.224	-11.682	-11.751	-11.676	-11.546	-9.1158	-12.087	-9.404	-9.0429	-10.559	-11.049	-7.835	-11.54	-12.636	-13.774	-9.6806	-10.895	-8.1295	-10.518	-10.319	-10.646	-9.7175	-10.676	-10.274	-11.735	-10.59	-9.4606	-14.734	-12.386	-7.9188	-12.951	-13.982	-12.276	-9.6371	-9.4928	-10.785	-11.062	-11.038	-12.291
-1.6862	-2.075	1.238	0.039233	-1.6398	1.8374	1.4215	-5.0149	-2.828	0.077286	-2.0032	-0.54292	-2.837	0.25115	-1.7794	-2.5942	0.3091	-4.2915	-2.6054	-1.7262	0.63048	-1.8685	-2.6618	-2.5022	-0.42535	-2.1885	-3.1024	-0.44806	-2.6859	0.2337	-1.3988	2.2097	0.12975	-2.4329	-2.0929	-1.0573	0.35062	-0.1815	0.21107	-1.3177	-4.5716	0.44308	-0.84919	0.070759	-4.1958	-2.2711	-2.7114	-1.5284	-0.18913	-2.7546
-0.69595	-2.7102	-0.3403	-2.8487	-3.3461	0.97407	-3.0105	-0.52982	0.95412	-1.691	-1.2238	-5.2139	-3.7592	-1.2229	1.8984	-3.3749	-2.1429	-2.4147	-2.4399	-2.2423	-1.609	-0.53312	-1.7642	-0.74682	-2.0474	1.2811	-0.58432	-3.1966	1.215	1.849	-2.4082	-0.28092	0.040279	-5.3139	-0.0256	1.1055	-2.182	-4.2517	-0.87738	-1.7114	0.64756	-2.5485	-3.7855	1.8452	-1.3546	-0.044278	-0.42887	2.1806	-2.389	-0.066397
-8.6822	-12.042	-10.282	-9.7488	-11.532	-12.784	-11.328	-13.537	-7.8322	-12.334	-8.2871	-11.657	-11.272	-10.896	-14.165	-10.508	-12.221	-11.412	-12.005	-12.723	-8.3743	-10.057	-8.4478	-10.489	-8.0728	-12.796	-9.8532	-16.986	-8.5994	-7.6363	-11.019	-10.867	-10.889	-9.7212	-10.274	-10.034	-11.552	-7.7136	-10.185	-12.293	-13.39	-10.473	-11.456	-8.9137	-10.091	-10.218	-10.667	-13.046	-12.888	-12.534
8.5775	4.6507	8.405	5.6585	3.4797	3.8158	4.3845	6.5983	4.6212	1.4388	5.7949	4.1961	3.4989	6.2776	4.6013	3.774	7.3368	4.9209	4.0952	2.9288	5.6083	8.7907	8.6596	3.8429	5.7045	5.697	5.8348	6.269	9.6714	4.3579	5.3836	5.9182	5.1511	9.1775	6.1676	8.6734	7.0712	3.5525	10.958	6.971	6.9837	8.6553	10.246	6.1923	3.5082	5.7931	6.6963	2.126	6.1654	5.8379
7.1836	7.163	6.7294	6.1817	9.5781	5.1902	6.4097	5.9094	5.903	7.1791	4.3019	6.1397	8.1305	7.7627	5.5675	5.5644	5.4044	6.9043	7.0564	7.7673	7.4778	6.1546	9.2716	8.475	4.1491	7.2929	7.8172	4.4149	4.9327	7.0556	3.0606	8.7213	6.8522	5.7429	5.9191	9.8587	2.9064	4.8744	6.0681	6.1847	8.6724	5.7495	6.2822	7.1439	9.0979	8.1279	4.5632	5.1655	4.9151	6.2048
-1.6822	-1.3616	-1.7999	-0.25535	-0.9509	-1.5211	1.4305	-0.45117	0.81036	-0.0033303	-0.0039073	0.026129	2.3017	0.76516	2.203	-0.6446	3.2457	-0.47826	4.4501	0.12869	0.77139	0.19248	-1.672	-0.2236	-2.5695	-0.20123	-2.0741	-0.50287	2.2696	3.1127	0.51603	-1.5306	0.065002	2.1108	1.1496	1.3559	0.43187	4.0833	-3.8984	0.26573	1.1619	-0.40446	-0.89729	-1.8757	0.94266	-1.4154	-1.2128	-1.7707	-1.9769	-0.67856
-8.7234	-14.517	-12.552	-10.792	-12.437	-9.0215	-6.7109	-13.413	-7.5433	-12.302	-9.2933	-11.184	-7.268	-13.655	-10.162	-11.943	-11.117	-10.505	-9.8047	-8.841	-11.528	-7.8323	-9.7888	-11.179	-10.483	-12.246	-11.346	-11.734	-11.779	-11.553	-9.5878	-8.6236	-11.058	-13.296	-9.2013	-8.4165	-10.426	-11.496	-10.871	-8.6705	-9.2979	-13.102	-11.579	-12.568	-10.701	-12.712	-8.1504	-8.9998	-12.278	-11.456
1.1353	-2.9873	-4.0355	-0.74816	1.541	-1.5143	1.4671	-2.0135	-0.73315	-5.2089	0.16555	-1.1811	-2.1965	0.30451	-0.067797	-1.311	0.51718	-2.8178	0.26908	-5.9042	-3.0888	-5.0217	0.94059	-0.58825	-1.8216	-1.7952	-2.8062	-1.8667	1.781	-0.017717	0.75504	-0.13302	-1.4546	-1.6467	0.11366	0.76429	-5.2586	-3.2982	0.77337	-1.528	0.11461	-2.5912	-1.0906	-0.84688	-1.135	0.054603	-4.8153	2.0549	-1.9688	-4.915
-7.7393	-9.1839	-8.2445	-9.6896	-9.8047	-10.64	-8.1166	-9.3912	-6.1436	-4.1474	-12.547	-11.121	-9.4271	-9.8526	-5.2038	-11.053	-8.9836	-8.0579	-8.9326	-11.012	-12.283	-8.1599	-9.6365	-10.302	-8.4528	-10.034	-10.944	-8.7759	-8.4419	-5.733	-10.318	-10.935	-10.489	-9.0291	-11.369	-7.7677	-9.1013	-7.4889	-11.455	-8.1814	-8.9131	-10.963	-6.1964	-9.7823	-9.2626	-10.486	-11.514	-10.663	-10.065	-4.9678
0.85128	-0.28995	0.12236	-2.2852	-0.72749	1.9209	2.8714	-2.5756	1.9323	3.088	-1.4715	-2.1775	-0.74091	-3.3529	1.7641	-1.0787	-2.1903	-3.2187	-3.3503	-1.547	0.85499	-1.9743	0.1294	1.1311	-2.5476	-0.54445	-2.2722	-4.8462	-1.891	-2.2397	0.915	-4.0179	0.20454	2.6938	-1.8421	-1.0448	-1.7551	-0.55707	-4.2369	0.40624	-3.8091	-3.0777	0.2789	-1.7148	-2.7388	-0.69952	-3.4249	-2.5959	-0.74672	-1.9662
-22.5	-23.835	-24.482	-20.815	-21.235	-25.081	-22.418	-23.71	-20.344	-21.242	-20.522	-22.613	-23.561	-23.804	-22.152	-24.374	-23.884	-18.214	-24.433	-23.287	-22.421	-23.256	-21.598	-21.72	-21.012	-23.451	-22.209	-24.191	-25.323	-22.956	-22.355	-22.56	-20.879	-19.118	-25.815	-23.84	-20.759	-22.695	-22.949	-22.19	-22.765	-22.713	-21.934	-22.958	-23.222	-21.241	-20.084	-20.081	-22.79	-19.056
-14.894	-14.836	-13.683	-11.58	-13.164	-15.353	-13.826	-12.452	-15.071	-12.856	-14.715	-12.88	-15.089	-13.328	-15.321	-11.346	-12.431	-12.231	-12.188	-12.549	-15.455	-12.753	-13.388	-14.699	-14.204	-13.36	-15.994	-17.781	-15.479	-16.422	-11.702	-15.055	-15.11	-11.36	-11.158	-14.202	-10.244	-14.072	-12.27	-12.984	-11.617	-12.17	-15.624	-11.565	-11.75	-12.787	-15.306	-13.573	-12.981	-10.315
5.4907	8.4498	11.187	6.6697	7.8114	4.7416	6.1956	1.4135	4.1191	8.4864	4.3992	5.7745	6.7988	9.605	5.8495	5.0103	8.1059	6.233	6.6571	6.9908	8.5713	9.5954	7.7098	9.8312	7.0066	8.9932	7.8864	5.2911	5.4301	7.6393	9.3924	5.0157	4.1883	8.4024	5.8103	4.9579	3.5963	2.8192	6.7944	9.3549	5.4716	8.992	7.2651	6.3263	7.2204	4.6009	5.5613	3.837	6.3943	4.8944
-13.954	-13.898	-12.62	-11.792	-13.098	-12.615	-12.706	-12.754	-12.297	-13.67	-12.121	-13.681	-9.6484	-15.444	-13.378	-13.135	-9.06	-12.336	-14.492	-16.284	-13.91	-11.904	-14.279	-11.715	-11.683	-9.1855	-10.893	-10.339	-12.994	-16.319	-13.824	-13.052	-10.486	-12.967	-12.903	-12.775	-12.02	-10.937	-13.093	-13.603	-13.073	-15.76	-14.71	-14.41	-14.289	-13.681	-14.481	-13.75	-11.424	-9.6535
3.2696	1.3481	2.0904	0.65683	1.6003	1.2422	4.6001	3.0371	-1.8259	3.6298	-0.25495	2.9135	-0.33449	2.398	2.487	1.1171	-1.0042	1.3558	3.4183	1.4821	-1.3409	2.8083	-1.1207	2.1602	0.50888	1.9405	0.0075738	2.3315	1.4432	0.20523	1.629	1.5553	0.83782	1.1674	1.3052	3.5666	3.704	4.2067	-0.060582	3.8042	0.3582	2.1537	2.0876	2.1941	0.34583	-0.8061	3.0675	4.6296	1.8225	4.5766
-4.466	-7.4105	-7.2692	-5.3572	-9.4849	-6.8098	-5.7204	-6.9261	-5.5734	-5.9751	-7.0508	-7.2004	-3.1345	-4.1713	-5.1171	-5.8064	-9.8746	-7.9678	-3.9007	-7.1653	-3.5748	-6.9205	-4.3487	-3.9681	-6.9846	-5.6162	-8.9651	-5.5138	-6.921	-7.1837	-7.4781	-7.8119	-3.5087	-8.8241	-5.5767	-8.0094	-5.5355	-8.3469	-8.5062	-7.4826	-7.1122	-8.7956	-8.6362	-3.9107	-10.147	-6.6913	-4.833	-4.7471	-7.5482	-3.8445
3.8115	2.0275	1.328	3.8245	2.6292	0.13707	-0.53149	3.4564	1.1799	1.9883	-0.43806	-1.6665	3.5585	3.797	-2.1263	0.48555	6.2628	0.80239	5.9708	3.9385	3.4388	1.5822	4.3014	4.253	4.293	4.0872	0.26806	5.0294	1.3031	3.4833	2.2899	3.1	0.44149	1.2788	2.1231	0.79192	2.8712	3.248	2.5563	1.8182	3.4199	3.6057	2.9042	3.155	3.5866	1.406	1.3955	5.4601	2.3422	7.6011
-13.351	-11.889	-14.116	-13.341	-11.9	-12.204	-10.166	-14.862	-14.138	-11.935	-15.264	-11.37	-9.0123	-12.643	-10.661	-12.247	-11.415	-12.748	-11.484	-15.433	-14.304	-13.908	-12.857	-12.584	-15.613	-14.409	-13.538	-14.72	-13.038	-13.157	-11.897	-11.487	-13.215	-12.442	-15.974	-14.163	-14.221	-14.029	-10.761	-12.462	-14.632	-17.283	-14.704	-16.715	-13.305	-15.658	-12.391	-12.045	-12.142	-13.945
2.4743	-1.2273	2.1723	1.3112	-0.26492	-4.4449	4.4162	-0.65308	-1.1285	1.0992	0.61473	0.79421	-0.28681	2.3777	0.73495	-0.39455	-0.19665	-3.5565	-3.6863	1.9371	-0.88271	0.20245	-3.1391	-1.8619	2.5321	1.4638	2.5352	0.16367	1.7825	0.62817	-0.35643	-0.57865	0.10542	0.99585	2.8842	0.96809	4.1811	-1.3269	0.55355	1.0752	1.1165	3.4419	-2.7624	-1.031	-1.1784	3.505	1.9952	-0.8478	-3.4673	-0.8838
-2.3129	-1.6998	-4.5462	-3.5027	-3.5531	-4.1746	-0.78075	-4.8878	-3.1751	-3.0976	-0.95892	-2.5954	-1.983	-2.4092	-4.083	-2.6534	0.91929	-3.9988	-2.3496	0.28755	-2.5556	-3.8109	-2.2627	-2.0191	-2.5785	-2.9487	-1.8786	-4.5961	-3.4421	-0.61834	-1.9446	-0.75545	0.57412	-1.2114	-3.4625	0.6052	-2.3523	-1.2339	-1.718	-1.6049	-1.972	-4.0152	-4.6142	-3.9048	-1.0857	-3.824	-1.8027	-1.9798	-1.359	-0.21508
2.5709	-0.77355	5.0688	3.6843	-0.14943	4.5741	1.9791	3.9411	2.371	3.4445	4.9219	4.7368	6.0704	2.2454	7.0169	2.9759	0.6993	4.9634	2.1198	4.3468	0.922	4.291	3.8386	5.4716	1.5085	7.1387	1.9492	2.7807	1.2359	0.54444	0.92266	7.0171	5.1953	6.509	2.2889	1.5205	5.1527	0.6024	5.7209	5.8022	0.21269	2.7587	3.3764	1.6437	3.3977	2.191	6.2711	1.4276	-0.22146	1.6394
-1.3159	0.21466	0.28775	0.39779	1.8057	1.1278	-0.41384	-2.157	0.39914	4.2426	1.0881	-0.42434	2.9012	-3.8991	0.60807	1.9126	2.0523	-2.2628	0.61782	2.698	-0.3729	0.67932	-1.458	-0.76088	-0.22309	0.26238	4.1438	-0.25631	3.1431	1.0501	0.47143	-1.1483	3.6912	-0.45072	2.4093	-2.9107	0.58567	0.14912	0.5196	0.88304	0.20427	1.0164	2.327	-0.37056	0.050796	-1.4912	1.7994	-0.71771	-1.9145	1.162
-12.661	-12.848	-12.525	-13.38	-13.49	-11.932	-11.73	-13.356	-14.504	-11.592	-10.327	-11.226	-10.732	-9.6766	-9.2056	-9.423	-12.491	-12.581	-7.7132	-13.401	-11.2	-13.197	-14.316	-10.897	-10.902	-9.7352	-13.569	-13.024	-13.329	-11.061	-10.807	-14.241	-11.683	-10.381	-14.713	-9.8375	-11.433	-8.4731	-14.053	-11.089	-13.885	-11.883	-9.8018	-11.082	-10.223	-14.262	-10.632	-7.1825	-13.337	-10.101
-11.737	-9.5293	-9.238	-12.73	-8.9039	-7.3015	-12.769	-9.0364	-12.48	-11.835	-11.105	-7.5539	-10.432	-10.035	-9.5407	-10.29	-9.8556	-8.5959	-7.3118	-11.541	-10.126	-9.8589	-14.414	-12.601	-9.4589	-9.6668	-10.269	-9.4674	-13.353	-9.2783	-14.137	-10.076	-11.628	-12.041	-8.0928	-11.09	-9.7902	-12.384	-13.045	-10.507	-11.165	-9.6076	-13.22	-10.588	-11.987	-11.295	-11.191	-12.653	-10.183	-9.0718
-3.2096	1.3942	-1.7181	-0.034397	1.488	0.39098	1.1605	-2.3592	0.6482	-0.83912	0.068413	1.8804	2.4044	0.46075	1.8325	-0.96712	0.078836	-2.195	-3.3796	-1.5738	2.1488	0.016431	1.5291	-1.0882	1.2636	-0.18303	-1.9967	1.3123	2.1531	0.99703	0.84492	-0.77162	1.1103	1.8817	-0.29238	0.12672	-0.55907	0.46695	-2.9794	0.91075	2.1925	0.010859	2.5408	-1.3383	0.37366	0.86375	-0.70746	1.2589	-0.2657	-1.3772
-2.9603	-1.5894	-2.9816	0.35594	0.028547	-1.5542	0.069849	0.67667	-3.237	-0.8964	2.0652	-1.808	-5.8336	-0.88189	0.79194	-2.1386	1.6318	-5.0541	-1.9397	-2.928	-1.5824	-1.7438	-2.9489	-0.47907	1.4219	1.1253	-2.4413	2.0003	-0.79201	-0.3242	-4.3594	-3.5575	0.20953	1.1584	1.7661	-3.7662	1.2632	-0.84541	-0.18529	-3.5894	-0.80471	-1.5795	-1.1036	-1.34	-0.85468	-0.85638	-1.0138	-0.42668	-0.67138	-0.39802
-19.759	-23.415	-24.099	-22.172	-23.292	-23.027	-23.122	-25.469	-19.464	-23.828	-24.596	-22.369	-21.722	-19.307	-22.253	-23.417	-18.25	-21.607	-22.002	-22.445	-20.388	-23.319	-23.899	-19.322	-21.991	-19.003	-21.462	-22.001	-19.407	-20.022	-20.999	-20.887	-23.717	-24.719	-22.742	-22.398	-23.212	-21.454	-19.695	-22.119	-20.093	-20.362	-20.968	-21.552	-18.506	-22.122	-20.01	-22.375	-22.52	-21.472
0.84295	-2.0527	-1.8868	-1.4107	-1.0877	-3.1875	-3.7055	-0.97825	-2.5509	-4.9601	-1.0301	0.06913	-2.8851	-0.28662	-2.9307	-1.097	-2.1339	-0.085381	-2.772	0.14052	1.6497	0.4013	-1.747	-1.106	-1.5402	-3.7037	-3.3062	-0.86021	0.19581	-0.80882	-0.28753	0.71406	-1.7698	-2.7559	-2.1089	-3.7412	-0.47732	-2.0051	-3.1386	-2.1846	-1.9311	-1.2454	-3.1915	1.4849	-1.9755	-3.1016	0.01011	-1.5132	-4.0591	-3.736
-3.052	-4.3694	-3.0258	-5.0199	-1.9835	-6.087	-4.9088	0.30554	-2.6922	-5.8067	-3.1053	-1.6141	-4.0075	-5.5046	-1.6322	-4.8691	-2.5727	-4.2956	-4.7299	-6.3533	-1.6095	-4.3638	0.50289	-4.6954	-0.72561	-4.4363	-3.5931	-2.8376	-4.0884	-4.3201	-2.5171	-2.9704	-4.8102	-4.9976	-7.8655	-3.0684	0.99011	-4.0651	-2.741	-3.0599	-1.9122	-3.8816	-2.8171	-3.2831	-6.3179	-5.2888	-2.7	-5.9656	-3.4761	-4.0169
-12.862	-10.925	-13.289	-11.995	-15.63	-12.94	-15.515	-16.557	-13.281	-11.109	-13.516	-14.553	-13.079	-14.351	-17.102	-11.881	-15.225	-11.394	-12.284	-13.773	-12.359	-11.35	-14.024	-12.746	-14.6	-16.094	-10.533	-14.404	-14.744	-14.444	-10.809	-12.361	-12.188	-11.161	-12.49	-14.122	-13.547	-13.897	-12.587	-10.89	-13.847	-12.377	-14.299	-14.48	-15.511	-12.911	-12.697	-16.632	-10.765	-15.664
9.7847	8.6136	8.8653	6.5457	5.3408	6.7802	6.5032	8.7794	9.3582	9.6772	10.364	12.031	7.9291	9.2445	10.215	3.6964	5.6648	8.1944	6.9734	7.1322	7.9283	8.9646	8.8679	6.7689	6.0975	5.1792	7.815	12.091	8.8363	6.908	6.6414	7.5364	7.141	9.7376	8.6833	4.8826	8.706	7.8343	6.2352	6.6265	11.473	8.0598	9.096	9.6727	7.1222	8.9073	5.3239	7.2231	4.2331	5.9208
-0.10125	-3.1178	-2.161	-3.2042	-0.61956	1.0555	-0.70475	-3.5489	-0.31303	-2.5613	-1.4836	-2.2658	0.017702	0.63581	0.11252	-1.675	-1.1865	-2.3717	0.74053	-3.9918	-0.35147	-4.0169	-5.5845	-3.3893	2.4183	0.56511	-2.1807	-4.4255	-0.62571	-2.0266	-1.1364	-3.9309	-2.1644	-1.2079	0.72127	0.05195	-0.84553	-1.7377	-3.7666	-1.3734	0.79373	-2.966	-1.1501	-1.044	0.91399	0.55605	1.1893	1.1581	-0.45748	-4.2238
1.9442	-0.51417	2.4774	1.1846	4.2472	1.7697	4.1483	1.8586	2.452	1.4696	-3.7932	0.43652	2.6487	2.5888	3.2997	-0.58799	-0.50731	0.909	3.4799	0.11287	-0.93278	2.156	1.9405	3.101	0.058479	1.9592	2.5222	2.6295	3.2335	2.2758	3.2636	1.434	1.7961	2.737	-0.7537	2.2451	2.6357	2.3479	4.5532	-1.0392	-0.098594	-1.2421	2.4505	-1.2015	-1.0903	2.4796	-0.73483	0.90016	-2.1613	2.1423
8.3674	8.3085	8.7571	5.1125	10.475	6.0004	10.64	9.5422	5.0783	6.3667	7.9975	6.4828	6.9922	4.4659	8.8298	6.8306	8.963	7.9664	6.2366	6.3989	5.5926	6.0956	8.6761	5.3044	6.0732	6.9501	6.6545	5.8634	8.0703	4.7999	4.6416	6.2239	7.4615	5.2296	8.3277	5.1865	8.6003	2.7435	7.0774	7.9793	8.0669	4.0261	7.2721	5.5965	5.8103	7.5561	4.4736	8.3596	7.5724	6.8437
-2.8735	-7.5619	-3.3438	-4.0615	-6.4928	-5.0885	-5.9682	-3.3085	-2.4776	-5.8829	-5.9014	-6.4338	-5.4138	-6.094	-2.631	-3.4524	-7.3032	-3.8249	-5.3784	-6.0699	-5.5117	-3.208	-6.7311	-8.4882	-2.9231	-6.6629	-4.2865	-8.1598	-8.5537	-4.8561	-5.8407	-0.9315	-7.2812	-4.9024	-5.5019	-2.5558	-9.0476	-7.294	-7.0505	-4.6687	-3.1091	-5.2455	-1.4084	-5.5186	-4.3169	-5.3922	-6.367	-8.4112	-5.0432	-7.769
-17.83	-13.141	-14.851	-14.748	-14.796	-12.683	-13.354	-17.832	-15.65	-12.415	-13.316	-15.138	-13.601	-11.658	-15.308	-15.9	-13.724	-14.522	-15.131	-14.168	-12.022	-14.01	-15.56	-12.698	-14.321	-16.718	-13.523	-9.0977	-11.824	-14.93	-12.097	-17.444	-15.336	-12.792	-13.663	-15.321	-12.293	-11.733	-14.426	-13.632	-12.455	-12.776	-12.005	-11.823	-14.773	-12.589	-11.493	-13.748	-15.652	-12.423
1.206	5.0999	2.1211	3.3958	1.1675	0.47496	0.82168	3.9635	2.5895	2.2808	4.1723	4.8565	3.4236	3.2836	4.8879	2.5572	4.2591	5.471	5.2486	1.0599	6.744	1.1166	2.3785	-0.14558	4.1892	3.4143	0.62267	4.2392	1.7142	0.80074	1.7783	1.0402	6.2914	2.8126	4.1971	1.7651	-0.042488	1.7533	2.1902	1.6543	4.8116	6.0402	3.386	2.2249	4.0568	3.9697	3.7361	2.2467	0.43086	3.6141
-3.0752	1.1613	-1.6985	0.79611	-2.6135	-2.6202	-2.9325	-3.3188	-3.6591	-1.5784	-4.3748	-2.4927	-5.7277	-0.81345	-1.3078	-3.2015	-2.3952	-4.9359	-0.018461	-1.7942	-2.6672	-5.2109	-1.9417	-3.6976	-0.93494	-1.1132	-2.8921	-2.6045	-2.4482	0.1046	-1.8797	-1.7856	-0.45065	-2.8662	1.5855	-1.9456	-4.2383	-0.098143	-2.0565	-1.5146	-0.21212	-0.55273	-0.24352	-2.8076	-3.5078	-2.6383	-4.7591	-3.0886	-1.261	-3.1639
-15.27	-13.298	-10.99	-12.846	-10.913	-11.286	-9.7563	-8.8062	-11.498	-10.659	-10.886	-10.421	-8.567	-15.044	-9.3701	-14.621	-7.3408	-15.112	-13.593	-12.994	-10.164	-11.614	-11.942	-9.6412	-12.661	-9.7263	-9.325	-10.037	-11.183	-12.797	-13.49	-14.804	-10.459	-15.481	-9.6186	-13.207	-10.585	-15.673	-9.0563	-13.095	-11.092	-12.856	-11.461	-12.143	-11.654	-10.369	-9.2379	-11.502	-14.885	-10.123
0.336	2.4684	2.0329	4.768	0.98256	0.58121	2.9124	-1.0265	1.1069	2.7722	2.1501	3.8028	2.1155	4.5417	2.6568	3.757	0.72166	-1.4187	1.7262	1.644	5.9659	3.5742	1.7969	-0.21812	2.8668	1.6011	1.0698	2.2303	0.99926	0.78736	1.1907	1.2107	3.4792	1.0598	-1.0739	2.0171	2.9993	4.8146	-2.3715	0.3651	2.2563	3.0484	-0.57255	-1.3381	2.2357	4.2297	-1.0618	2.1701	2.7079	1.317
8.8629	10.923	10.116	11.559	7.173	12.588	13.285	9.1065	11.845	8.9956	9.8893	8.0928	7.8049	9.7789	11.334	9.0331	10.851	6.9375	13.583	10.408	9.7286	9.5063	13.432	5.2171	9.2777	7.2883	13.406	9.2775	8.7985	9.9459	7.9251	11.991	10.429	6.1128	7.6419	9.6449	9.6424	9.2633	7.6638	10.963	13.506	6.272	11.544	7.7158	10.596	10.872	10.243	6.4236	12.178	10.664
-0.92009	0.55658	-2.3969	-1.1407	-0.13119	-2.982	-0.93718	0.40226	0.72905	4.3567	0.0072917	-0.57919	-1.3134	-1.4755	-1.5019	1.2624	-5.5101	0.3253	-1.2919	-1.6974	2.4238	-0.59361	-2.1864	1.0574	0.068349	0.28764	3.5508	-0.76796	-0.42034	0.15293	1.2886	-0.50959	-0.90731	-0.65616	0.64658	-1.2722	0.6539	1.2016	0.42763	0.38733	-0.21642	-0.68015	2.9098	-0.28755	-0.96938	1.7172	2.5415	1.3718	-1.947	-1.5172
-2.7381	-0.15035	-1.6993	-1.3186	1.8652	0.27715	1.7085	-3.3983	-0.98613	-2.241	-1.5689	1.0204	1.7269	-0.57512	-1.7499	0.92907	1.2214	-2.0222	0.60179	-0.92592	0.53297	0.68204	0.6608	-0.45499	-2.241	1.3022	0.20584	0.85641	0.23599	1.6519	-0.038402	-0.13642	-0.20606	0.70923	0.75418	-2.9025	0.86377	0.44083	1.7857	0.3798	-1.4793	-1.0672	-0.35066	-1.0531	0.22487	0.70115	0.067996	-1.1544	3.7748	3.3479
-12.884	-12.043	-8.7145	-13.96	-12.448	-15.547	-13.66	-12.046	-12.445	-15.028	-17.07	-11.945	-15.102	-15.808	-13.175	-14.075	-13.339	-12.386	-10.371	-14.336	-13.696	-15.073	-11.212	-12.833	-14.291	-14.105	-14.647	-10.599	-11.313	-15.228	-11.951	-11.492	-13.458	-14.288	-13.418	-12.517	-13.728	-12.601	-13.494	-13.227	-12.89	-13.382	-10.879	-16.301	-14.186	-16.071	-11.343	-14.567	-12.864	-13.073
1.6696	6.4679	5.5704	6.2014	3.5137	5.3167	3.9651	4.7343	5.4487	4.1155	7.6159	8.1686	4.588	4.0403	4.4812	3.5654	6.3057	4.2923	3.2276	4.3584	5.5347	5.9004	7.9112	5.4103	6.3561	4.4624	6.3603	5.6632	5.7785	3.6763	3.4685	4.1513	4.763	1.604	2.5269	6.2878	4.4153	5.6129	7.9587	4.4314	3.9104	2.5739	7.3935	5.3662	5.1686	6.0925	5.9963	6.5189	7.4776	5.3125
-13.099	-14.306	-13.288	-10.981	-13.832	-13.252	-14.736	-15.308	-11.39	-14.821	-14.357	-13.672	-12.48	-13.018	-13.029	-10.508	-10.63	-12.823	-12.326	-14.586	-12.634	-15.141	-11.52	-13.655	-12.954	-13.637	-15.083	-11.656	-10.897	-11.336	-12.397	-11.374	-9.9565	-13.338	-11.278	-16.35	-10.521	-13.157	-9.9594	-12.145	-14.293	-12.667	-14.154	-17.149	-14.128	-11.22	-11.7	-16.617	-14.023	-9.2202
-15.466	-12.93	-12.382	-14.251	-14.794	-13.373	-16.087	-13.334	-14.584	-14.144	-9.6077	-12.541	-13.266	-10.505	-17.348	-13.57	-12.804	-12.404	-14.484	-14.035	-13.186	-15.914	-13.436	-14.927	-15.062	-17.218	-12.962	-13.956	-11.734	-13.542	-10.878	-13.409	-11.668	-12.431	-14.456	-11.084	-13.146	-13.503	-10.903	-13.161	-11.015	-10.722	-15.456	-16.252	-13.41	-13.852	-12.302	-10.151	-11.332	-12.608
-12.765	-14.524	-17.451	-12.825	-16.902	-17.284	-14.57	-11.612	-15.639	-14.087	-13.494	-11.078	-13.128	-11.347	-9.7575	-15.14	-12.536	-12.426	-11.309	-16.213	-14.883	-11.97	-18.729	-12.191	-14.024	-14.313	-12.144	-14.705	-14.741	-13.734	-13.594	-12.914	-15.206	-12.072	-12.148	-13.259	-15.762	-12.46	-15.433	-10.422	-13.203	-15.243	-16.697	-14.705	-15.934	-15.38	-14.131	-14.418	-12.971	-12.906
-4.5239	-1.8331	-3.9123	-2.633	-4.319	-2.9847	-1.5653	-5.8982	-5.372	-4.0692	-2.4233	-0.85326	-2.6297	-1.829	-7.2348	-1.5675	-3.4903	-7.3522	-5.3204	-2.4919	-2.5275	-3.4147	-1.3331	-1.7279	-7.1017	-3.5999	-3.741	-3.7086	-5.3241	-5.645	-4.1374	-4.6667	-2.5463	-5.4702	-4.0887	-2.0554	-2.2738	-6.5476	-3.8881	-2.7383	-6.1953	-4.6901	-2.5643	-5.1563	-4.4754	-4.6013	-1.7199	-6.4083	-2.3518	-6.0031
-6.3231	-6.717	-7.4643	-3.9761	-6.5386	-0.28459	-4.3014	-2.9413	-2.0593	-4.1746	-3.6339	-2.4514	-6.2755	-0.34998	-4.1455	-3.3521	-4.9509	0.6384	-5.2634	-4.2623	-4.1532	-3.127	-3.129	-3.4441	0.4916	-4.7699	-2.1496	-4.0141	-4.253	-4.1793	-3.4032	-7.309	-5.9179	-5.236	-2.6832	-3.8616	-1.1318	-4.0324	-3.3296	-5.6626	-0.8451	-5.0563	-4.8977	-3.0633	-3.7497	-0.50524	-3.1332	-2.9042	-2.1786	-5.9844
9.5112	5.5955	11.315	8.5194	5.3213	7.8369	6.4204	10.63	9.0228	7.5198	9.5995	7.2363	6.3767	8.7039	7.4449	7.8494	7.1833	11.414	7.8805	7.5947	8.1373	10.69	8.3321	5.3365	8.0543	10.448	4.393	6.0191	8.6723	7.3804	9.188	7.0945	12.835	6.7632	7.2286	8.6351	5.7758	5.034	13.148	8.558	8.7216	10.941	7.3772	8.3028	8.3756	7.63	8.3473	9.8198	9.7395	9.1658
-0.91596	-2.9502	-1.0086	-1.4647	-0.34084	-1.9614	0.10131	1.0783	-0.069323	-1.2229	-0.44161	1.759	0.8877	-2.2204	0.53714	-4.3534	1.57	-2.1333	0.67146	-0.59265	-1.5268	1.0876	-0.53839	-0.81716	2.2633	0.81518	0.93026	0.22884	0.21328	-3.8878	0.88535	-3.8186	-2.6609	-4.728	2.1745	3.8018	1.2217	2.6998	-0.53261	-0.91588	1.0534	2.2994	-3.0156	-0.55715	0.67578	0.9684	0.74561	-3.5827	-1.8808	-1.5858
-9.2579	-10.63	-10.245	-13.986	-15.394	-17.201	-12.235	-12.223	-13.436	-7.9762	-12.15	-10.219	-10.297	-10.632	-11.646	-10.78	-11.306	-11.918	-14.895	-9.8194	-9.9519	-15.478	-13.043	-11.602	-12.533	-12.9	-13.268	-10.387	-13.701	-11.63	-12.154	-9.7179	-9.5026	-9.0366	-14.636	-10.847	-13.606	-12.516	-13.131	-13.902	-11.702	-11.797	-10.319	-8.0682	-11.157	-17.019	-10.447	-8.9984	-11.649	-8.984
5.768	3.6361	2.221	-0.76118	1.5791	2.3821	0.2081	-0.33854	1.5001	2.3706	1.3269	1.8356	5.2723	3.4901	-0.82996	0.49626	1.8965	-1.2336	-0.18924	4.3697	2.1209	6.441	-0.083873	-1.142	1.4121	1.1772	4.3796	3.8538	1.4089	1.6285	2.0024	-1.1783	-0.18294	1.4417	4.5755	-1.4705	1.9663	-0.42992	-1.026	2.0071	-0.47574	0.52045	0.3785	4.3653	3.423	-1.5632	3.6601	2.7009	-0.10246	2.4653
-3.7244	-5.5659	-4.6085	-4.4621	-5.6441	-2.2418	-4.3125	-2.3553	-1.9585	-1.4715	-6.2635	-2.2661	-3.5517	-6.94	-3.2856	-5.5793	-2.7985	-6.0377	-4.0963	-7.0656	-4.4748	-4.5504	-2.9773	-2.6767	-5.4564	-4.7002	-3.5287	-3.2625	-6.5067	-3.8126	-4.3281	-4.2395	-3.2652	-5.0263	-5.4768	-3.4212	-7.4048	-6.4035	-4.1238	-3.4913	-4.8416	-4.7542	-4.5011	-6.3625	-2.0779	-2.7202	-2.8311	-3.3363	-5.8049	-3.1756
1.7192	3.0943	-2.0201	1.6988	0.88991	1.0125	-0.59284	-3.2024	-0.62078	-0.79844	0.83262	-1.0308	1.5256	1.1393	2.9962	0.21378	0.40398	-2.0167	1.8545	2.6	-1.0359	-2.3814	-0.85054	0.77877	-1.1175	-2.1967	-0.38749	-0.77099	-0.59677	2.9072	-0.80268	-1.1463	-1.7222	-2.5472	0.15558	-1.0366	-1.6532	1.5299	-3.4993	0.44419	-0.68491	1.5993	0.93513	-3.5656	-0.18455	-2.0118	1.0012	1.7072	0.40682	1.3632
-7.89	-6.7792	-4.9285	-8.1223	-5.2646	-6.7792	-4.459	-6.6848	-5.8642	-5.1999	-5.9214	-7.5596	-5.6708	-7.9642	-3.2431	-5.4551	-1.4766	-6.9355	-2.7661	-3.8458	-5.8943	-5.1291	-3.4234	-6.5376	-3.1901	-4.9385	-5.3838	-6.4195	-5.6523	-3.099	-5.8868	-8.149	-6.9083	-5.5475	-8.256	-8.1946	-5.6116	-6.2414	-7.1481	-6.3846	-3.1791	-6.8609	-6.385	-7.3833	-6.4244	-5.4921	-5.6027	-3.1237	-7.6633	-6.2118
-1.5401	-2.1249	0.027441	-1.9194	-1.912	-5.4743	-1.4606	-1.5739	-1.2065	-1.9361	-2.7345	-4.083	-0.64025	-1.2057	-4.0212	0.79083	0.33872	-2.8377	-1.5854	-1.1228	-2.1179	-0.96592	0.55351	-0.3131	-2.9245	-2.5427	-1.1474	0.14883	-2.6222	-0.82074	-2.8166	-1.8161	-4.1375	-3.047	-0.37576	-0.27242	0.97027	-4.0674	-2.4593	-1.1643	-0.87438	-0.31143	-5.0756	-2.9899	-3.7421	-0.47351	1.2433	0.79044	-0.49043	-4.4174
-0.55445	2.0648	-0.90629	-3.1821	-1.5419	-1.104	-1.1569	-2.1451	-0.3423	2.3199	1.0835	2.8482	-0.70833	0.28678	-0.85611	0.89866	0.94508	0.5431	-0.35792	3.58	-0.2259	-2.0514	4.8625	0.41262	-0.49238	-1.1543	-0.025906	0.49634	-0.83921	0.99224	1.7943	-2.1167	-2.0234	1.7223	-3.3356	0.84136	4.5894	-1.5908	3.4072	0.83083	1.206	-1.4831	-0.45161	-0.84475	2.9443	-1.1956	2.5379	-3.3289	1.9525	0.24671
-24.621	-18.158	-23.317	-20.789	-24.852	-17.087	-20.52	-22.575	-22.728	-21.303	-20.712	-21.851	-20.975	-20.828	-23.423	-25.719	-21.417	-23.792	-22.075	-24.019	-23.011	-20.572	-28.332	-18.389	-21.714	-20.641	-26.387	-22.877	-23.88	-19.899	-21.402	-27.001	-21.124	-19.819	-22.233	-23.498	-22.681	-18.194	-21.586	-22.423	-23.256	-24.527	-21.907	-22.182	-19.686	-21.194	-25.212	-23.451	-25.106	-21.482
-8.4454	-5.7097	-1.8661	-1.9065	-3.5905	-5.6947	-3.1444	-2.2811	-6.0911	-3.4714	-0.93072	-1.675	-3.0856	-4.4503	-2.627	-3.4701	-4.2611	-1.1606	-4.8976	-2.7789	-4.8667	-5.5929	-3.7921	-4.671	-6.6934	-3.1676	-0.56332	-5.1313	-5.6164	-5.5779	-5.2439	-3.934	-4.6224	-2.629	-2.55	-6.9977	-5.5619	-2.4385	-4.2913	-1.0816	-5.5859	-3.1149	-3.651	-2.2439	-4.4572	-2.667	-4.1263	-1.3053	-2.9432	-3.1217
-2.8912	-7.5299	-3.605	-0.24978	-3.4984	-1.7385	-0.71931	-1.517	-2.711	-0.84541	-3.6434	-0.49284	-3.281	-2.5913	-5.6806	-0.96114	-1.4121	1.181	-0.37449	-3.3266	-2.7375	-5.6955	-1.3753	-4.6442	0.14035	-1.5915	-2.2238	-0.47839	-3.3236	-1.65	-2.8622	-1.3934	-5.205	0.48808	-2.9481	-1.9631	-5.4695	-2.007	-1.6625	-2.1006	-1.483	-1.8605	-3.0289	-1.4495	-4.6426	-1.402	-4.7092	-3.3746	0.17892	-5.0201
-9.412	-9.5065	-9.4428	-12.2	-8.2247	-11.099	-11.361	-10.993	-10.12	-8.9489	-13.316	-9.2399	-9.8248	-12.528	-8.939	-8.8439	-11.187	-15.225	-9.3884	-9.5691	-9.6145	-13.701	-7.7075	-7.7111	-12.119	-11.27	-13.19	-11.99	-6.5534	-9.2704	-12.888	-11.839	-14.146	-10.059	-10.251	-14.018	-12.358	-6.4572	-10.683	-6.3239	-9.7399	-12.092	-9.8197	-12.393	-10.311	-5.7833	-10.742	-9.0815	-9.7478	-8.1578
-1.2768	-0.83247	-0.1809	-1.748	-0.47726	-0.35772	-2.7682	-2.0945	-1.1752	-1.4047	-0.98939	-3.1379	-1.0604	-1.9932	2.6241	-4.1599	2.3405	-0.98467	-2.8133	-1.8107	-1.7382	-0.46925	-0.069322	-0.57594	-0.41742	-3.8632	0.28326	1.5364	0.021123	1.3068	-2.2703	0.70122	-1.969	-0.51781	1.8683	0.8254	0.57734	-1.8209	1.9668	1.4986	-4.4537	-2.0798	2.4133	0.33598	0.48345	0.066271	1.0154	-0.32833	-1.2452	-0.015235
2.5287	0.70905	1.4134	-2.5619	2.0109	1.9631	0.54133	-1.7492	2.3074	1.8034	-1.8182	3.4957	-0.60886	2.171	1.9188	1.1892	-0.49141	3.0613	0.10055	2.8378	-0.77816	-0.88233	0.16291	-0.34163	-4.147	-1.1079	-1.0836	2.3523	1.0178	2.395	-0.34577	0.58734	-0.77284	-0.5452	1.2667	-0.9892	1.1454	0.75432	-0.47041	1.2207	0.57221	1.3496	-0.79109	-1.115	0.4857	-2.4418	-1.6844	2.08	1.3914	-1.88
-1.3097	0.054903	0.41723	3.5645	-0.56822	1.1453	3.0491	0.13572	-3.0406	-1.2452	0.5051	-0.0053132	0.036188	3.6844	-1.8098	-1.3442	-1.3203	0.49533	1.9216	-0.88161	3.3074	-1.3677	-0.86823	-0.61606	-1.3971	1.1593	0.51886	-0.10783	-0.34887	-0.11319	0.7045	0.87388	1.4617	0.14882	-0.23297	1.9206	-1.0688	3.441	2.6331	-0.1374	-0.61581	-1.1915	0.37039	0.099272	0.93953	2.2141	0.25401	0.1957	-0.44295	-2.1418
-12.638	-13.58	-12.896	-12.721	-12.565	-11.199	-12.557	-10.798	-9.3787	-10.487	-14.613	-10.977	-8.7862	-13.13	-11.707	-16.619	-7.8532	-14.51	-14.427	-13.415	-15.276	-12.992	-12.314	-10.764	-10.965	-11.014	-13.089	-13.604	-15.906	-17.367	-10.144	-12.551	-12.257	-12.918	-11.671	-9.4824	-15.553	-14.08	-13.609	-16.685	-13.352	-12.781	-13.385	-14.901	-12.954	-16.921	-10.155	-14.014	-10.342	-12.335
-1.9509	-5.3579	0.091646	-4.632	-4.063	-0.85788	0.47558	-2.9042	-4.7046	-6.8065	-6.2005	-5.4571	-5.5587	-1.8172	-2.42	-4.3212	-2.6885	-2.9925	-4.5568	-2.2451	-1.5894	-4.1669	-7.1496	-2.1305	-2.5325	-4.6708	-4.2353	-4.4825	-2.0292	-3.2514	-2.9848	-6.8742	-7	-1.6358	-2.8789	-3.627	-2.0353	-2.6371	-0.64943	-0.88856	-0.61196	-4.7917	-1.5993	-4.3116	-0.2244	-4.7496	-0.9782	-3.2616	-4.179	-5.9601
-13.755	-9.6286	-13.181	-13.079	-13.648	-12.894	-11.317	-13.303	-13.299	-12.945	-15.888	-9.8918	-12.727	-8.4057	-11.394	-11.578	-13.097	-10.524	-13.138	-14.35	-9.3899	-11.245	-11.131	-10.581	-11.045	-11.241	-13.93	-12.605	-12.607	-13.663	-8.9834	-12.127	-10.904	-12.935	-13.045	-11.335	-10.317	-10.948	-11.788	-10.745	-10.553	-10.563	-11.784	-10.266	-12.728	-13.57	-13.765	-9.8333	-12.59	-5.1962
0.85493	1.1704	4.0804	0.4021	1.6435	1.9652	5.2344	1.8965	-4.1708	1.0696	0.34715	5.718	2.5258	4.7035	-0.79043	4.3356	0.75916	0.21572	-1.4509	3.1898	1.1081	1.2415	-1.8265	4.2272	1.7441	2.9729	3.71	1.2364	5.0688	0.13764	0.33363	2.7892	-2.067	-0.77169	-0.30697	2.2487	0.042392	0.15479	2.3935	-2.1089	2.69	-1.502	1.2103	-1.1142	-1.7835	3.0962	0.96622	1.7422	1.7059	2.0258
-3.9613	-3.1511	-2.9773	-0.17012	-0.056139	-2.3932	-3.1579	-0.062494	0.59435	-0.63345	-0.13754	0.79761	-1.3605	-4.873	-2.6273	-0.91964	1.7871	-0.1271	0.53247	-0.58446	-1.626	-3.386	-1.566	-1.9628	-2.0022	-3.1186	-3.1211	0.0098713	0.48025	0.79795	1.4468	-2.0807	-1.0944	-1.1021	-1.6292	-3.4377	-1.5374	0.80041	-2.296	-2.2554	-0.38207	2.774	-1.4873	0.0079705	-2.1351	1.1209	-3.6379	-2.7588	-2.0805	0.75324
2.5071	3.3196	2.8919	5.0191	6.1586	0.81957	0.22466	2.5993	1.6494	2.6322	4.732	4.0635	2.3538	3.5411	3.1444	2.9338	2.949	2.0338	0.81422	2.9345	0.12969	2.0111	4.3852	2.8468	2.0985	3.1889	-0.93853	2.0637	2.7904	5.8455	4.7693	5.5831	1.7367	1.2006	0.58374	0.59558	5.6773	5.5705	4.4684	5.5966	2.5673	-0.53958	1.8241	3.3854	5.2378	1.5431	5.7613	0.5274	1.224	2.0484
-11.46	-11.899	-12.174	-12.181	-10.68	-10.607	-8.0208	-11.479	-10.223	-6.4408	-9.5618	-9.3092	-10.236	-10.585	-10.834	-12.975	-8.8087	-11.783	-10.688	-9.5213	-11.934	-8.3257	-15.297	-10.856	-11.138	-14.268	-11.723	-10.42	-8.2433	-10.392	-7.3025	-12.136	-11.901	-9.8956	-12.239	-9.1033	-8.8843	-10.485	-9.7641	-9.0685	-9.9846	-10.615	-7.0372	-9.8481	-8.4167	-10.88	-8.9506	-9.0302	-6.6579	-9.1422
-5.1289	-3.4809	-4.4312	-1.1092	-2.3506	1.0625	1.0646	1.1098	0.92267	-4.1632	0.24452	-1.8754	1.3233	-2.5274	-2.066	-2.0234	2.77	-3.4788	-4.2417	-2.588	-3.3048	-3.8861	1.2994	2.2784	-4.2735	1.9052	-0.31388	0.96256	-1.3579	-2.937	-0.40749	-3.2046	-1.2759	0.6335	0.23638	-2.7719	-0.63322	-0.84502	-2.7609	-1.7466	-3.9477	0.76436	-2.4823	-2.8814	-1.9337	-2.1461	-1.6139	0.33822	-4.8308	-2.5806
-4.9222	-4.7996	-6.706	-3.6012	-5.6286	-4.495	-6.6158	-6.4262	-7.6563	-5.372	-7.9116	-4.2135	-4.4615	-4.1707	-6.4857	-4.7183	-3.6721	-4.5955	-0.90024	-5.8136	-9.3995	-5.5302	-3.3841	-4.8728	-5.065	-6.6372	-7.0149	-6.8465	-5.6923	-4.1627	-3.2017	-5.2946	-3.0368	-1.0421	-1.8046	-3.2654	-5.9253	-4.7489	-4.8146	-5.2018	-3.9279	-6.839	-6.6679	-3.7781	-5.1669	-3.874	-5.1848	-5.5866	-7.3417	-3.0091
-0.073017	-0.85871	-1.3622	-1.2272	-1.589	-0.68599	-1.2376	-1.5528	-3.7738	-4.4774	-5.103	-1.9236	-5.0541	-2.0905	-5.2459	-1.8603	-2.6458	-2.5784	-2.0462	-4.3933	-4.3041	-0.60862	-3.7418	-5.0926	-3.4835	-4.2071	-2.5119	-0.95795	-1.9298	-3.4123	-1.8201	-1.1236	-0.75921	-1.4735	-3.9088	-1.5122	-0.73169	-3.3596	-5.7905	-0.86147	-4.1027	-3.4309	-4.8374	-0.23982	-2.3022	-2.6194	0.039562	-3.4782	-6.0506	-2.9697
2.3458	2.7559	1.886	-0.8409	2.239	-0.72181	4.2931	7.123	0.66442	4.4245	0.33713	3.2778	0.31767	3.6257	3.442	2.4576	3.1936	-1.5653	1.7333	2.9804	3.3077	2.8427	1.7824	0.57618	2.3103	1.0386	4.0806	3.1302	0.59082	1.9651	2.6425	1.8671	3.1837	3.4296	-0.59949	2.0262	0.42141	1.6004	1.9149	1.9497	3.5805	3.842	0.88106	1.7861	-2.041	2.5871	0.91668	2.1705	1.2587	5.0612
-9.8095	-10.634	-13.823	-12.962	-12.297	-11.715	-9.2705	-15.258	-12.767	-10.045	-11.045	-11.327	-10.673	-13.382	-10.742	-13.058	-12.321	-9.2174	-8.9382	-10.602	-10.708	-9.4099	-12.631	-12.223	-10.944	-15.237	-9.7457	-12.287	-10.499	-12.438	-10.017	-10.354	-11.418	-11.897	-12.323	-11.541	-6.9452	-12.158	-9.1001	-9.5622	-11.166	-12.291	-7.5176	-10.121	-8.7433	-12.342	-13.487	-12.322	-12.349	-11.571
-13.365	-15.618	-12.761	-15.191	-17.596	-15.846	-12.627	-9.7489	-11.982	-13.631	-14.008	-11.625	-12.182	-11.568	-12.988	-13.882	-12.07	-14.646	-13.662	-9.2824	-14.814	-15.401	-11.805	-12.67	-15.508	-12.981	-14.314	-12.373	-16.314	-15.817	-10.194	-15.042	-13.197	-11.633	-14.687	-15.272	-9.1285	-13.925	-10.671	-16.157	-12.369	-11.183	-16.492	-11.01	-11.49	-13.046	-10.389	-11.991	-11.322	-9.0898
-11.022	-11.575	-8.351	-10.702	-9.6025	-13.826	-10.625	-10.505	-11.705	-10.047	-11.866	-10.765	-11.548	-8.9712	-12.98	-11.862	-9.065	-12.232	-12.015	-12.046	-11.574	-7.3236	-13.795	-9.9457	-10.077	-11.689	-9.8875	-10.021	-7.5564	-10.71	-12.402	-11.213	-10.341	-12.128	-14.573	-12.896	-13.181	-10.917	-11.804	-12.302	-10.13	-13.489	-10.956	-11.435	-11.008	-9.8402	-11.487	-10.973	-13.568	-11.3
-7.9414	-5.5935	-4.1179	-6.3119	-3.6325	-4.4326	-3.4206	-6.0059	-5.4125	-2.7086	-7.2029	-5.144	-3.0281	-4.8791	-2.3503	-6.7197	-7.1112	-4.5346	-6.2008	-7.1048	-6.9295	-5.884	-3.9725	-7.9092	-3.0552	-6.4823	-6.164	-8.3343	-1.7432	-3.3377	-6.8679	-7.6674	-7.1281	-6.2946	-5.3819	-5.0902	-2.8405	-3.8656	-5.3649	-1.9652	-5.2789	-8.7296	-6.519	-7.2343	-4.4459	-6.3601	-7.4084	-7.5397	-8.1805	-6.1627
5.9105	5.6769	3.0944	5.9374	6.6006	6.8858	9.6817	2.9432	3.8225	7.1501	9.1973	1.9791	3.8534	6.5627	4.8834	4.6015	3.767	5.0231	5.8028	3.9084	3.7481	3.3471	6.7634	4.487	4.4885	8.047	5.853	3.7598	3.7543	3.9269	3.8134	7.7472	3.2441	4.8824	6.5734	6.4549	4.112	3.0281	7.3682	4.9191	5.9785	8.1372	4.3173	6.1024	6.861	8.1293	4.7918	4.5227	9.0167	3.5284
-3.6562	-4.3757	-6.5746	-6.8518	-7.853	-6.4902	-5.2307	-5.0168	-5.4228	-6.9459	-5.2586	-6.7542	-4.1836	-3.3762	-5.8498	-3.9406	-2.2529	-4.9398	-5.9055	-3.7698	-4.1388	-5.4856	-7.0981	-4.6537	-5.8807	-4.1853	-8.2079	-7.1023	-6.3399	-5.8111	-5.0792	-8.0822	-1.8875	-4.7696	-4.5102	-5.2419	-8.5114	-7.1481	-3.4949	-4.3284	-5.3169	-6.7989	-6.8423	-5.1797	-4.2718	-4.4374	-4.2919	-9.7044	-3.105	-3.5056
-12.927	-14.622	-11.743	-12.564	-14.308	-11.252	-13.025	-15.328	-12.606	-10.881	-12.813	-12.387	-13.697	-11.275	-12.504	-14.031	-13.296	-13.237	-14.372	-12.888	-14.152	-14.251	-10.655	-11.522	-14.788	-13.326	-10.435	-10.427	-11.188	-8.9113	-11.79	-12.82	-12.362	-12.524	-15.157	-10.994	-14.217	-13.677	-13.469	-12.102	-9.6346	-12.703	-11.41	-13.112	-13.597	-12.015	-9.359	-11.99	-11.63	-8.1795
4.6468	6.5603	5.2781	2.536	4.6052	5.9296	3.7526	4.7323	5.4181	5.2257	3.4228	4.5474	7.7452	6.1414	6.1982	4.25	3.2386	4.9373	6.512	2.8789	4.007	8.0176	6.1146	6.3476	4.8883	6.9434	4.2219	4.8281	5.7284	6.6884	6.0961	3.9696	5.3461	6.6275	3.1423	5.3774	5.2469	3.2812	3.3555	6.5056	5.9501	6.7913	4.323	4.3631	5.299	7.0382	3.6909	2.5294	3.5233	3.0481
-10.311	-8.2687	-10.885	-9.5945	-9.4352	-11.198	-10.633	-9.5433	-10.982	-9.2232	-12.503	-12.9	-11.17	-11.661	-10.639	-9.7324	-13.043	-8.5461	-10.073	-14.047	-12.183	-12.696	-10.539	-11.942	-10.109	-9.8246	-8.8509	-9.629	-8.9314	-10.171	-11.42	-10.468	-7.1772	-8.7099	-8.0744	-12.813	-11.805	-9.2468	-12.497	-11.549	-8.5653	-13.458	-12.773	-10.887	-11.196	-12.76	-9.2833	-11.077	-11.278	-14.278
-15.519	-11.693	-14.266	-16.873	-15.623	-12.294	-14.947	-12.226	-15.397	-17.805	-17.203	-14.294	-12.42	-16.654	-17.011	-14.794	-14.999	-11.733	-15.121	-13.295	-14.7	-11.917	-15.166	-12.48	-15.648	-10.981	-12.748	-17.918	-12.417	-18.053	-15.054	-14.923	-11.027	-14.554	-14.325	-12.32	-13.583	-16.243	-13.688	-15.337	-13.12	-13.845	-13.059	-15.4	-17.397	-13.708	-12.084	-12.687	-14.5	-16.032
-8.5295	-7.7507	-6.6039	-6.7298	-9.6914	-7.0712	-9.3656	-7.024	-9.5994	-8.1084	-7.316	-4.7814	-8.7634	-8.2957	-6.8877	-6.8299	-7.3429	-6.5585	-7.0742	-3.0268	-5.4843	-5.73	-7.4615	-9.6215	-7.5669	-6.6271	-6.2522	-6.6095	-4.111	-5.4548	-6.4861	-7.3414	-4.3804	-6.6413	-7.4986	-8.4843	-6.4352	-7.2199	-4.414	-6.6056	-10.534	-6.7659	-6.4988	-5.7233	-8.7109	-7.6203	-9.7025	-9.4322	-7.4847	-5.1002
-13.366	-10.438	-10.641	-11.446	-11.291	-11.437	-11.716	-12.955	-13.33	-14.251	-12.359	-13.36	-10.521	-10.445	-12.003	-14.102	-10.127	-13.485	-12.479	-12.748	-11.648	-14.456	-12.013	-11.692	-12.361	-13.017	-10.057	-16.319	-13.808	-10.198	-12.342	-11.165	-13.045	-14.67	-11.269	-12.558	-12.756	-13.625	-11.557	-12.648	-8.3922	-12.351	-12.713	-12.526	-10.69	-11.656	-11.018	-10.064	-11.908	-10.769
-0.61276	-4.1838	-6.7778	-5.5623	-5.0226	-2.4392	-6.8113	-1.1652	-6.5921	0.0052164	-1.9179	-5.9067	-2.9565	-1.8045	-4.5767	-3.3761	-4.1816	-2.2314	-3.7657	-4.5778	-2.8109	-1.3052	-5.165	-3.0823	-3.9661	-2.8428	-3.3463	-5.8188	-0.27994	-1.948	-3.6443	-2.4117	-3.1446	-1.6797	-3.1214	-0.15049	-1.6186	-6.1271	-4.79	-2.0222	-2.1593	-1.1197	-4.8923	-4.383	-3.6565	-4.2955	-4.8597	-5.1849	-5.7398	-1.3322
0.83586	0.64323	-0.30392	-1.3212	-2.3017	1.6682	0.34242	1.7743	0.75307	-1.1827	0.10864	0.58938	0.20055	-2.566	-0.87412	-2.7561	-2.2953	-2.6894	3.9988	-2.9542	0.18449	0.77941	1.9864	3.1613	1.2031	0.23935	-0.46628	0.43181	0.54174	1.8164	-2.2013	-0.66246	0.25977	3.0706	3.1417	2.2084	4.7468	0.32192	-0.52597	1.7607	-0.038543	-2.2384	2.2748	1.0164	-1.9737	-1.2574	2.0958	2.506	1.1857	2.7604
-3.079	-5.0744	-2.333	-6.0844	-1.0163	-4.7772	-1.8135	-5.2146	-3.3833	-2.7749	-5.3758	-3.1635	-4.2031	-2.9581	-5.4271	-5.5541	-2.7744	-4.6328	-5.2328	-3.8113	-3.6407	-3.5759	-3.5793	-3.9224	-3.4331	-1.2389	-2.2203	-5.8094	-2.671	-3.7373	-4.0032	-2.5424	-4.0258	-5.5382	-4.7954	-5.2309	-5.0805	-2.776	0.57582	-1.412	-2.693	0.14288	-1.8191	-4.4949	-2.4844	-5.507	-3.5363	-1.9348	-2.8463	-2.8262
-0.15991	-3.8404	-4.5669	-1.7462	-2.5205	-1.3957	-1.5653	-3.5909	-3.9748	-3.1745	-3.5561	-4.0964	-0.33479	-1.3263	-1.8084	1.7424	-3.8761	-2.1524	-1.3256	-0.65906	-2.1341	0.048767	-2.2973	-1.59	-3.5193	-0.52256	-2.7809	0.74953	0.051519	-0.47746	-3.5196	0.22582	1.9764	-0.76483	0.96689	0.93059	-3.4278	-0.39881	-1.026	-2.9834	-1.8647	-2.6978	-3.441	-0.095333	-1.1961	-4.0588	0.96095	-0.75209	-5.4429	-3.3589
-1.3105	-1.4651	0.010524	-1.1481	-3.5611	-3.5617	1.5263	-3.1817	-2.2198	-0.35319	-1.0382	-1.2426	-1.2875	-1.8667	-6.2018	-1.5266	-2.0777	1.1003	-1.1795	-0.30379	-3.3302	-1.2118	-2.7674	-1.4005	-0.37907	-0.66215	0.54535	-2.4338	-3.0112	0.42795	-0.45389	-0.88363	1.3477	-3.4265	-0.84947	-0.14011	-0.54612	-2.7924	-1.1643	-0.80717	-1.6488	-1.5087	1.0838	-4.5006	-1.6908	-3.3657	-4.2657	-5.6326	0.23148	-0.86994
-12.09	-13.02	-13.637	-10.983	-11.011	-12.496	-10.347	-11.025	-9.9133	-9.9217	-9.5956	-10.725	-11.211	-9.4874	-13.155	-14.039	-9.9958	-8.7089	-8.6471	-9.9935	-11.171	-9.7399	-9.9106	-11.939	-13.95	-12.344	-12.879	-8.3695	-9.5508	-13.988	-9.4568	-11.167	-11.037	-12.453	-10.337	-12.673	-7.8331	-10.006	-11.107	-10.935	-11.516	-8.6292	-8.8112	-12.287	-10.568	-10.665	-11.271	-9.4118	-11.535	-9.9528
-20.222	-20.466	-22.28	-19.746	-20.957	-19.53	-18.914	-20.519	-21.822	-19.946	-17.05	-20.472	-21.822	-23.012	-19.517	-17.573	-20.552	-17.634	-20.49	-22.362	-19.943	-20.406	-27.136	-19.891	-18.043	-21.135	-19.264	-20.6	-23.201	-18.958	-21.197	-18.471	-22.617	-20.389	-20.553	-18.02	-18.278	-19.106	-22.59	-21.514	-21.282	-19.838	-23.057	-21.176	-20.953	-19.632	-22.232	-20.912	-23.531	-24.874
-3.6006	-0.24852	-2.4286	-2.9405	-1.6218	-1.1813	-1.5091	-0.45214	-2.0548	0.15192	-1.5863	-3.6198	-2.3774	-2.8441	0.73623	-3.6397	-3.9385	-3.4407	0.41521	0.31588	0.89131	-3.0636	-0.34129	-0.11609	-3.4767	-0.045707	-2.4572	0.226	-0.61065	-0.89613	-0.60788	-4.9104	0.40954	0.067746	-5.3437	-2.5922	2.769	-3.0107	-3.7135	-1.9707	-3.4013	0.94827	-2.1601	-2.1459	-3.0809	-3.5335	-4.5483	-1.9991	-0.93217	-3.1959
-0.68906	1.3104	4.0205	-2.153	2.5855	-0.73827	3.162	-0.20216	3.3191	-1.9348	0.9235	-2.7082	0.49636	-1.9236	-2.7466	0.63591	-2.0826	1.6752	-5.0686	-1.6272	-0.90421	-0.53731	0.59189	-0.088666	0.38699	0.87537	-0.54632	1.4288	-0.118	1.3096	2.0204	-0.045325	2.8334	1.177	0.69615	-2.5336	-1.2739	1.5707	-3.0221	-0.43252	-0.92688	-3.3646	-0.42702	2.7231	0.033129	0.72772	-3.8426	-0.39785	3.4508	0.17823
5.1269	3.9267	5.1362	4.1877	6.1563	4.9087	4.1472	4.4181	4.7193	4.9017	5.7167	2.9255	7.0368	3.939	5.7602	5.8904	4.2825	4.3762	4.4883	4.4043	7.3327	7.406	4.3321	5.8795	2.7043	4.3438	4.8582	1.859	2.6629	1.0497	6.3707	2.3473	6.5514	5.6353	3.3805	4.957	7.0879	2.7894	4.8941	3.1006	3.266	3.384	4.1954	4.895	11.207	4.0691	6.9485	3.8706	7.1939	4.3423
-9.2181	-12.754	-11.344	-13.316	-14.279	-10.747	-11.588	-11.981	-13.71	-12.844	-9.2338	-11.621	-12.019	-9.1936	-11.099	-9.9213	-11.237	-10.841	-11.174	-11.629	-9.9763	-12.202	-12.459	-10.014	-9.8935	-13.685	-11.698	-14.12	-10.033	-10.599	-15.365	-9.9796	-8.9587	-12.615	-12.699	-12.779	-9.1299	-12.227	-12.41	-13.643	-10.885	-13.576	-13.318	-14.747	-9.572	-8.7936	-9.5957	-13.809	-10.756	-10.321
1.2126	2.1641	-1.4425	0.76454	-2.2093	-4.1778	3.7782	2.4451	1.0496	1.1513	-2.6032	-0.95754	-2.2212	-0.10928	-3.5524	-2.6668	1.4221	-0.6784	-1.3022	0.41585	2.2825	-0.86379	-2.3109	-4.8522	0.43731	3.2889	0.9255	0.19897	2.2697	2.2346	2.056	-2.3497	0.19493	-1.067	3.5534	1.2417	3.7106	-3.0104	-6.3594	-0.4804	-0.76229	-2.2257	3.4124	2.295	2.7046	-0.87263	0.30852	0.17436	2.4983	0.22591
-10.131	-11.548	-12.492	-7.9666	-8.1795	-13.27	-10.431	-11.406	-9.1517	-14.374	-9.5357	-9.3758	-11.406	-9.5772	-10.134	-5.9614	-11.273	-13.57	-13.464	-7.2699	-12.695	-10.353	-8.675	-10.664	-12.798	-11.848	-9.0364	-12.233	-11.876	-13.248	-16.262	-10.758	-11.377	-8.9582	-11.021	-13.064	-11.723	-11.027	-9.8517	-13.142	-10.98	-15.961	-12.584	-13.088	-13.188	-11.762	-9.5361	-9.8855	-12.139	-11.416
-2.7537	-4.657	-3.8975	-4.3525	-5.0963	-0.35434	-3.3266	-0.93352	-1.4236	0.2543	-2.1887	-4.3671	-4.5826	-0.74556	-0.62759	-1.8905	-2.5459	-2.4977	-2.7284	-0.27873	-4.5788	-1.5398	-4.3908	0.32268	-2.1689	-5.5758	-3.459	-2.2688	-1.9704	-1.6534	-2.6559	-2.4797	-1.8639	-1.1347	-1.9931	-0.79359	-2.8174	-4.3441	1.5239	-0.91322	-5.5923	-1.8063	-3.1211	-0.29961	-4.8018	-4.7647	-6.3117	-1.1597	-0.28127	-1.8238
-0.92252	-1.3186	-1.1478	-2.511	-2.1974	-3.2005	-4.7353	0.56446	-0.29268	-0.42721	-1.5748	-0.37712	-3.5997	-1.0172	-1.2788	-6.1326	-2.8372	-0.56231	-2.2433	-1.4487	-2.0009	-2.3366	-1.0289	-3.8536	-1.5945	-2.5879	-3.4534	-2.4043	-2.2707	-3.5898	0.3365	0.16126	-3.1948	-2.7066	-5.5369	-0.82586	-3.0835	-1.5976	-1.9231	-0.14152	-2.3356	-3.1073	-7.1987	-2.9877	0.54705	3.64	-1.6322	-4.3425	-3.2211	-3.1584
-7.4882	-10.388	-13.216	-11.877	-10.837	-9.4411	-13.537	-11.097	-14.042	-11.462	-11.117	-8.5219	-12.353	-9.0438	-11.614	-8.8998	-13.221	-12.294	-10.392	-11.923	-10.898	-13.617	-9.1037	-11.294	-13.027	-16.024	-10.396	-8.3799	-7.396	-9.6795	-15.008	-9.235	-12.401	-11.584	-11.392	-10.265	-12.044	-11.183	-10.834	-14.416	-11.471	-10.925	-11.502	-7.9448	-11.292	-10.148	-8.4804	-12.474	-10.692	-7.9603
8.7332	8.6484	6.0338	5.2402	5.7286	5.5587	7.7562	9.8247	7.0992	8.7058	8.5244	8.0902	8.5254	8.7972	6.5645	9.3682	6.8795	10.702	8.8079	6.9025	11.706	8.2211	6.6554	6.753	8.6785	8.3527	8.2916	8.5976	9.918	8.8903	7.033	9.4643	8.135	9.1599	8.5887	6.3807	8.3968	6.9871	9.4899	7.9426	9.0805	6.3697	6.2667	6.3017	8.6963	7.8337	9.2454	8.4471	7.8604	7.2078
-5.4492	-3.1789	-7.8235	-10.008	-3.821	-4.1592	-7.6106	-3.7333	-6.9715	-7.3456	-7.6019	-5.0189	-3.5566	-3.3177	-6.3745	-7.1033	-4.0662	-5.5108	-3.7136	-3.7335	-1.5323	-3.862	1.2513	-6.1581	-4.6227	-2.5315	-5.2676	-6.9494	-5.6556	-4.4095	-3.1506	-5.0487	-2.5759	-7.1357	-4.4025	-3.5482	-4.6589	-4.1261	-6.6759	-6.6369	-3.5859	-4.2073	-6.972	-6.7971	-7.5604	-4.6788	-3.3585	-6.2871	-6.545	-2.4855
6.9608	3.1435	3.307	5.3802	10.513	2.5077	6.554	2.6479	5.6455	5.182	6.3664	2.8354	4.8601	7.1692	3.026	9.1797	4.2594	3.0537	4.6937	5.9451	6.8766	5.7763	6.2179	3.802	6.0867	4.334	4.4027	3.6906	5.9593	3.0981	6.669	5.1442	1.2104	2.9803	5.0705	5.5307	3.9419	6.2759	5.1236	1.7127	6.7792	3.2961	6.0501	5.2225	4.3645	6.515	2.6163	4.026	4.0982	5.3117
[truncated: 150 more columns]
