# Supplementary material for: Genetic dissection of main and epistatic effects of QTL based on augmented triple test cross design
Source: PLoS One. 2017 Dec 14;12(12):e0189054. doi: 10.1371/journal.pone.0189054 (PMC5730204; doi:10.1371/journal.pone.0189054)
Supplement: S7 Supporting Information — (ZIP) [file pone.0189054.s007.zip › z2_500_0.8_10.csv]

-2.7331	-0.479	-1.5062	-1.0211	-1.0847	-3.092	-1.2755	-2.2862	-1.4026	-1.6529	-0.56868	-2.1809	-0.57027	-1.6643	-1.8852	-0.83646	-2.3145	-0.50711	-0.70374	-1.4789	-1.4073	-0.1466	-1.0946	-1.7026	-2.0103	-1.3123	-2.0356	-2.2601	-1.994	-1.2142	-2.1583	-2.7083	-0.49884	-1.7051	-0.18983	-2.0101	-0.24626	-1.4374	-1.623	-1.2495	-0.88496	-1.5018	-1.915	-0.2358	-1.3868	-0.7885	-1.2389	-1.5449	-1.3183	-1.3015
4.3989	5.1582	4.6417	5.9172	4.9243	4.6011	5.706	4.9905	4.964	5.0897	4.4686	4.2647	4.2673	5.0517	4.9684	5.4125	4.2582	5.0288	4.8502	4.7062	4.9042	5.0019	5.3659	4.0704	5.7205	5.4343	3.7972	5.4377	4.2186	4.08	5.9875	5.8862	5.9566	5.2958	4.545	4.0616	5.2073	4.2893	4.9978	6.0501	5.2459	5.865	4.5459	5.5936	5.4015	4.4731	5.35	4.8271	5.4739	3.9679
-11.966	-13.155	-12.088	-13.269	-13.208	-13.891	-12.435	-12.612	-12.701	-13.972	-12.884	-13.638	-12.393	-12.463	-13.253	-13.008	-13.8	-13.011	-12.966	-14.29	-12.31	-13.983	-12.266	-11.974	-12.495	-13.322	-12.744	-13.002	-12.696	-14.14	-12.922	-13.11	-12.605	-13.961	-13.191	-12.789	-13.925	-12.978	-13.418	-13.43	-12.424	-13.037	-12.943	-11.698	-13.464	-13.873	-13.217	-13.692	-12.628	-13.36
-1.2984	0.069468	-0.13567	-0.084807	0.037874	1.0905	0.16487	-0.095106	-0.21272	0.012349	-0.22571	0.086772	1.0319	-0.059009	-0.83025	0.64686	-0.75204	0.2448	-0.24083	-0.021581	-0.39775	-0.066925	0.50131	-1.0529	-0.80015	-0.35849	0.0060872	0.35176	-0.32274	0.61411	-0.30837	-0.45747	-0.2495	0.17502	0.076742	-0.63969	0.088395	-1.2708	0.19913	-0.38992	0.79714	-0.90756	1.2854	0.60106	-0.083495	0.44402	-0.075233	-0.2349	0.6113	0.028316
-7.2598	-8.3987	-7.286	-9.0764	-8.1203	-6.5576	-6.5029	-7.4668	-7.7387	-6.3568	-8.0631	-7.0845	-7.1852	-7.1498	-6.7525	-7.0156	-7.9079	-6.5036	-5.5716	-7.4943	-8.1027	-7.6618	-7.436	-8.5326	-7.7729	-7.3658	-6.9447	-7.1097	-7.4015	-7.8303	-7.2144	-7.5207	-6.8385	-8.206	-6.4225	-7.8995	-7.9451	-7.7408	-8.2302	-7.1223	-7.5296	-8.1311	-7.8422	-7.1124	-8.2173	-7.4735	-6.5306	-8.7278	-7.4347	-7.9514
-6.3762	-7.7512	-7.5525	-7.2919	-7.6819	-7.6523	-7.7414	-7.8265	-6.7757	-8.0251	-8.0476	-7.797	-7.481	-7.6337	-8.2643	-7.2284	-6.5921	-6.8353	-7.0774	-7.8696	-8.4489	-7.3164	-7.6915	-8.0405	-6.8533	-6.1437	-6.1793	-8.2157	-8.0051	-7.6589	-7.767	-7.9779	-7.1606	-7.7542	-8.3483	-5.9434	-7.9711	-8.4528	-6.7261	-8.3822	-7.5271	-7.4765	-8.7831	-7.8374	-8.1347	-8.4739	-6.0957	-6.7521	-7.0024	-7.6009
-11.726	-9.6482	-10.78	-10.77	-10.855	-10.349	-11.339	-10.948	-11.546	-10.989	-10.405	-10.227	-11.664	-9.7037	-10.442	-11.271	-11.148	-11.155	-10.511	-11.699	-9.0673	-11.589	-10.928	-10.897	-10.734	-9.957	-11.571	-9.2476	-10.823	-10.439	-11.771	-12.239	-10.448	-10.245	-11.23	-10.56	-10.678	-11.175	-11.848	-10.596	-10.945	-10.602	-12.337	-9.8395	-10.909	-12.314	-10.812	-11.514	-10.782	-11
8.053	8.2426	7.8041	7.9963	8.4155	6.5746	7.4712	7.7325	8.6621	7.8978	7.3747	8.5166	8.2797	7.9801	7.6837	8.0856	7.6905	7.8531	9.0778	8.6078	9.1409	7.1917	8.2487	7.9659	9.6065	8.4401	7.9816	7.9459	7.2132	7.392	8.2832	8.2153	8.714	8.1988	8.4211	8.2787	8.4709	6.7874	8.3773	7.8779	8.9853	7.7993	8.2967	7.4906	7.9919	8.7136	9.1115	8.0488	8.2882	8.2702
0.047376	0.84952	2.0551	0.54388	1.502	0.65776	2.2514	1.6573	2.1312	2.2983	1.3472	1.1785	1.5705	1.0864	1.4975	1.0612	2.4468	1.5503	0.66444	0.45973	2.9052	0.22148	2.2454	1.6692	2.1482	1.6691	1.8154	1.4486	1.6001	1.3301	1.0122	1.3878	1.9675	1.7482	1.3733	1.5099	1.5219	1.4417	2.4085	0.8341	1.9369	1.896	1.7003	0.20903	1.6793	1.5841	2.0242	2.4293	2.3131	1.4894
-4.6768	-4.214	-5.3069	-4.5369	-4.8447	-5.4459	-5.4724	-5.5218	-4.875	-4.1	-4.942	-5.9153	-5.9533	-4.6207	-5.9056	-4.902	-5.4202	-4.6734	-4.7083	-5.2622	-4.6125	-4.0508	-4.6429	-4.9597	-5.7113	-5.5362	-5.3625	-5.2968	-4.8495	-4.4469	-4.9121	-4.602	-6.2633	-4.6747	-5.0236	-5.3014	-6.1086	-4.6798	-5.0578	-5.3337	-4.4505	-5.804	-4.3022	-6.0262	-6.0173	-5.8976	-4.5877	-5.1382	-4.6481	-5.1382
-6.332	-6.7062	-5.8293	-5.6147	-6.8026	-5.8727	-6.3271	-6.9136	-6.2564	-5.9064	-7.4672	-6.7702	-7.6866	-6.3485	-6.5111	-5.8802	-5.9446	-7.3557	-6.9857	-6.2764	-6.51	-5.7474	-5.5485	-6.8617	-6.7284	-6.9039	-6.0948	-6.8676	-5.9048	-6.0578	-6.986	-6.4933	-7.5672	-6.7574	-6.6668	-5.8713	-6.6348	-5.7238	-6.4924	-6.005	-7.4468	-6.762	-6.5145	-7.4896	-6.8139	-7.4651	-5.654	-5.6135	-7.3875	-6.1932
-3.7864	-4.0524	-1.5973	-2.4145	-3.625	-5.0597	-3.578	-2.6777	-3.4379	-3.3188	-3.8391	-4.207	-3.9562	-3.9755	-3.1268	-2.372	-4.2683	-3.9447	-2.358	-4.2542	-3.7231	-3.5894	-3.6821	-4.0685	-2.6827	-3.2413	-3.8773	-2.1426	-3.6542	-3.2098	-4.1991	-3.2212	-3.7602	-3.8081	-3.6862	-4.0511	-2.9404	-3.0428	-3.1363	-3.3883	-3.5004	-3.5159	-3.0976	-3.5998	-4.4202	-4.0281	-3.0058	-3.6267	-2.5103	-3.6243
-0.7416	-1.5836	-1.4027	-1.8339	-0.88226	-2.1798	-1.8986	-1.8269	-0.82908	-1.1739	-0.023027	-1.874	0.0016073	-1.4069	-1.5358	-1.0541	-1.3908	-2.8946	-0.78864	-0.82489	-2.5574	-1.371	-2.1944	-2.1769	-1.4582	-1.7732	-1.7953	-1.3213	-2.1138	-1.3519	-0.76838	-1.4413	-2.6202	-2.2159	-1.8813	-1.1886	-0.76986	-2.1964	-1.2805	-1.7607	-1.0748	-1.4755	-0.9984	-0.96848	-1.2902	-1.793	-1.0636	-0.53897	-1.6269	-1.1866
0.074826	0.36595	-0.42243	-0.2587	-0.24804	-0.48273	-0.025833	-0.35121	-0.028377	0.11518	-0.49391	-0.27356	-0.71657	0.79999	0.65862	0.11011	0.19391	0.70705	0.77078	-0.84881	-0.7128	-0.096346	-0.75019	-0.7617	-0.1703	-0.77702	-1.0975	-2.0002	0.0043529	-0.30004	-0.00042911	-0.10187	-0.76936	-0.91654	-0.69786	-0.5628	0.12005	0.092749	0.42815	-0.6961	-0.45225	-1.0037	0.82364	-0.086502	-1.718	-0.62537	0.0002933	0.1607	-1.1864	-0.29389
-3.8409	-3.0643	-3.6138	-3.5017	-3.1873	-2.9601	-2.912	-4.1729	-3.4324	-3.2465	-4.0623	-3.4405	-4.1289	-2.8718	-3.0895	-3.5523	-3.7485	-2.4396	-3.4831	-3.4768	-3.498	-3.2958	-2.2433	-3.3393	-3.7229	-2.6605	-4.1995	-3.0762	-2.4024	-3.1579	-3.1693	-2.8236	-3.1184	-2.4504	-4.2864	-2.5863	-2.245	-3.4459	-3.8061	-4.164	-2.4327	-3.307	-3.2854	-3.2996	-2.9738	-2.9143	-4.6611	-3.0481	-3.3719	-2.5988
-2.5726	-1.8403	-2.6367	-2.1991	-1.2863	-2.1735	-0.50572	-1.8781	-1.1096	-2.3079	-2.0357	-2.2047	-1.6595	-1.5235	-2.1762	-0.73844	-2.8068	-1.5854	-1.7849	-1.7335	-0.89236	-0.58833	-1.3402	-2.1896	-2.3322	-1.9009	-0.90197	-0.90483	-0.69202	-2.4749	-1.7843	-1.0264	-1.6175	-0.51942	-1.7701	-1.999	-1.6627	-0.79515	-2.2073	-2.0347	-0.56049	-1.0848	-2.4542	-0.43203	-2.5796	-2.5711	-1.4704	-0.97754	-2.101	-0.90689
-12.811	-13.854	-13.235	-13.078	-13.793	-12.132	-12.82	-13.659	-14.256	-13.56	-12.931	-13.692	-13.207	-11.662	-13.126	-12.863	-13.662	-13.585	-13.537	-12.717	-14.03	-12.319	-13.072	-13.134	-14.269	-13.701	-13.384	-12.9	-13.486	-13.101	-12.932	-11.893	-12.95	-12.757	-13.647	-13.113	-14.187	-12.451	-13.559	-12.969	-13.689	-13.62	-13.02	-13.457	-13.741	-12.797	-12.987	-12.982	-13.256	-13.377
-4.4444	-4.2073	-3.8308	-4.8199	-4.6595	-4.8253	-4.4578	-5.0543	-4.6068	-4.911	-4.0497	-4.8641	-5.6536	-4.7754	-5.5371	-4.309	-4.3208	-5.1048	-4.7645	-4.4598	-4.922	-4.8238	-3.931	-4.9375	-4.3049	-4.0726	-4.2967	-3.5925	-4.2784	-4.5822	-5.0349	-4.7664	-3.6904	-4.2069	-3.8896	-4.1415	-3.8808	-3.9772	-4.6355	-4.4781	-4.4556	-4.6792	-4.9378	-4.8736	-4.3544	-4.6218	-3.6907	-4.2819	-5.0107	-4.5884
-3.9524	-3.6083	-4.004	-4.5363	-3.8134	-3.8788	-3.5221	-2.9556	-3.7047	-3.847	-2.8849	-3.4246	-3.1678	-3.5844	-2.9756	-3.9475	-3.4761	-1.8793	-3.7374	-4.4568	-3.1502	-4.3609	-4.1832	-4.2219	-4.047	-3.8692	-2.8695	-3.7785	-3.436	-3.1673	-4.9202	-3.8525	-4.3129	-3.9636	-3.6949	-2.8686	-3.9184	-4.3515	-3.8265	-3.975	-4.0942	-3.9494	-3.009	-3.559	-3.4603	-4.9068	-3.9601	-3.8157	-3.0794	-4.0919
9.8396	8.9086	11.532	11.073	10.062	9.4236	9.8906	9.5958	11.262	8.6423	10.529	9.4263	9.7349	9.7578	9.1687	10.724	9.1389	9.7543	9.3669	9.9452	9.947	9.3995	9.9104	9.8104	9.3924	9.2328	9.6135	10.828	8.9701	9.4858	8.9693	9.4249	10.271	9.049	10.004	10.37	10.454	9.8115	10.976	10.758	10.223	9.9667	9.8556	10.858	9.223	9.7988	9.247	9.7939	11.066	9.9887
2.5262	1.7161	3.3304	2.8778	3.2018	2.3855	2.9242	2.4004	3.597	3.5604	3.5203	3.4579	3.078	1.6362	3.1594	2.5051	2.5228	3.1632	3.296	2.8039	2.7322	2.6741	3.2243	3.6503	2.6169	2.9123	2.1088	2.7112	2.3719	2.8238	2.0605	3.6459	3.2139	3.1288	3.9747	3.708	3.4323	2.8344	2.4628	3.9414	3.05	1.8044	3.4268	2.4881	2.5201	3.1522	3.4216	3.349	3.6452	3.4273
-10.288	-10.444	-8.9232	-11.263	-10.984	-10.002	-10.721	-11.327	-9.4602	-10.752	-9.8208	-9.3296	-10.578	-9.502	-10.642	-10.189	-10.456	-11.28	-10.497	-9.9783	-9.2376	-10.348	-10.678	-10.647	-10.828	-10.807	-11.106	-10.664	-10.846	-9.9621	-11.126	-9.5147	-10.788	-9.0362	-10.598	-10.698	-10.135	-9.4421	-10.253	-10.141	-10.497	-9.6919	-10.478	-10.411	-10.478	-10.086	-9.5567	-10.277	-10.078	-10.256
7.0424	7.4175	5.5737	6.5114	7.305	7.8285	6.1033	8.1157	6.8742	6.5401	6.7932	8.2185	6.4972	5.7597	6.3599	6.1183	6.3633	7.1642	6.6773	6.136	6.7192	7.8707	6.4493	6.6679	6.3073	6.6259	6.208	8.0429	7.1927	7.2129	6.4482	6.5021	7.2197	6.2995	7.1672	7.8059	7.1452	6.2337	6.2096	6.4118	7.5829	5.8839	6.2667	6.7035	5.4913	5.9574	7.2246	6.7421	7.0243	7.6656
-22.725	-22.344	-21.834	-22.743	-22.115	-22.103	-22.478	-21.649	-21.841	-22.922	-22.049	-22.284	-21.21	-21.849	-22.107	-23.33	-23.444	-21.804	-24.466	-21.525	-22.502	-21.574	-22.854	-23.241	-23.011	-22.855	-21.353	-22.771	-22.535	-21.791	-22.291	-22.376	-22.353	-22.853	-22.083	-21.926	-22.237	-23.093	-23.502	-23.037	-22.153	-21.681	-21.862	-23.04	-23.087	-22.539	-21.413	-22.119	-22.016	-22.41
-3.1801	-2.9085	-2.8151	-3.3795	-2.5719	-1.4446	-2.8044	-3.1133	-2.5972	-2.0561	-2.6284	-2.6101	-3.7105	-3.7396	-3.1825	-3.1684	-3.7418	-3.4043	-3.6408	-3.5779	-3.0033	-3.1942	-3.209	-3.2517	-3.8238	-2.7538	-2.9143	-3.6954	-3.3403	-3.1088	-2.3669	-3.1329	-4.1103	-2.0858	-2.9549	-1.6872	-3.0012	-3.6702	-2.9551	-4.3845	-2.9029	-3.7777	-3.3676	-2.8628	-2.6	-4.7093	-2.9876	-2.4813	-2.4522	-3.5221
-4.5977	-4.3885	-4.0197	-4.7532	-3.8054	-4.0594	-3.4251	-4.3619	-3.4285	-2.7472	-4.3654	-5.3275	-4.7902	-4.2083	-4.3169	-4.3182	-4.8	-3.089	-5.4914	-4.3929	-4.3145	-3.8164	-3.283	-4.0786	-5.3213	-4.9347	-5.7677	-3.869	-4.2567	-3.735	-4.7775	-4.0867	-3.1571	-3.7466	-3.5257	-4.4477	-3.9407	-4.4908	-5.4657	-5.7182	-4.4369	-3.4092	-4.6746	-3.7858	-2.904	-3.7615	-5.2269	-4.0212	-3.9815	-3.384
-2.5328	-2.4675	-2.2962	-2.5136	-2.5163	-2.2322	-2.4482	-3.0073	-2.4033	-1.4758	-2.9407	-2.2148	-1.8876	-2.3125	-1.7302	-2.4263	-2.1531	-2.4236	-1.7741	-3.0517	-2.4251	-1.9191	-3.2025	-2.4479	-1.9998	-1.8901	-2.9771	-2.5021	-2.2791	-2.067	-3.8439	-2.2182	-1.5549	-2.0873	-2.8381	-1.8612	-2.4106	-2.2595	-2.5074	-1.0806	-3.2167	-2.2392	-1.5516	-2.9289	-2.697	-3.4113	-2.1857	-2.8013	-1.5356	-3.8562
-21.712	-22.728	-23.334	-22.353	-21.711	-21.945	-21.757	-22.46	-23.218	-20.948	-22.332	-21.845	-20.835	-21.761	-22.77	-22.172	-22.422	-21.366	-22.535	-22.935	-21.669	-22.351	-21.32	-23.668	-22.205	-21.2	-22.552	-22.181	-21.929	-22.233	-22.816	-22.684	-21.712	-22.58	-22.248	-21.466	-23.115	-22.988	-22.285	-22.674	-21.381	-21.173	-22.575	-21.958	-20.91	-22.783	-22.088	-23.052	-22.119	-20.824
-1.3493	-1.865	-1.5737	-2.4222	-3.0695	-1.5643	-1.7538	-1.932	-2.1872	-0.59678	-2.2786	-1.3439	-2.3309	-1.6255	-1.4274	-2.0152	-1.6852	-1.6348	-2.1269	-2.0935	-2.4661	-1.9491	-1.1799	-1.9917	-2.2794	-2.5205	-1.6775	-2.1556	-1.8792	-1.2789	-0.94635	-1.6506	-2.2626	-1.6401	-2.0259	-2.0938	-1.9465	-1.9272	-1.1887	-1.2891	-2.0736	-2.9192	-1.9434	-1.5632	-0.52348	-2.0796	-1.0581	-0.87153	-1.3171	-1.2737
-8.5701	-8.7424	-9.1329	-9.2688	-8.6126	-8.233	-8.8359	-8.7196	-8.2184	-8.9564	-9.4966	-10.063	-9.966	-7.7765	-9.3813	-8.9057	-8.6419	-9.5407	-9.6399	-9.1373	-9.0979	-9.547	-8.6231	-9.5649	-9.2891	-9.6322	-7.8641	-9.0221	-7.8607	-10.29	-8.6087	-8.4596	-9.6928	-9.6081	-8.733	-8.4253	-9.3555	-8.2267	-9.9535	-9.2242	-9.5657	-8.8928	-9.8721	-9.1254	-10.926	-8.4919	-10.157	-8.9824	-8.6002	-7.3913
6.3696	5.648	4.8771	5.101	4.9912	5.7104	4.1959	5.0891	3.4732	4.754	4.9152	4.9222	5.9572	5.2813	5.1598	5.6366	4.1296	5.3362	4.3015	5.4179	4.0007	5.1965	4.588	5.3098	5.4895	5.5044	4.5722	5.5075	4.0707	6.2045	5.5563	5.1635	5.8594	4.946	4.5303	4.0068	4.7525	5.617	4.8708	4.6551	5.32	3.5234	5.9536	4.5231	3.8725	4.0883	3.3679	5.9333	6.0296	5.7035
-3.8941	-2.8361	-3.0786	-3.4007	-2.5921	-3.8616	-4.1355	-1.9065	-2.6283	-3.5172	-2.541	-2.7577	-3.756	-3.1135	-2.3215	-2.9875	-3.9014	-1.7581	-2.5065	-3.237	-2.2411	-2.2765	-3.372	-3.4333	-2.6543	-3.2859	-2.5718	-2.9864	-1.6251	-1.5526	-4.2459	-2.4473	-2.9236	-3.582	-3.9192	-3.3325	-3.2693	-2.6166	-3.7869	-4.8056	-3.4769	-4.7692	-3.3294	-2.5403	-2.7597	-3.5929	-3.7872	-3.2465	-3.2182	-3.3998
5.3295	5.7226	6.1705	5.1746	7.2755	5.7825	4.9319	5.4071	4.3205	6.2584	6.1611	5.8296	6.1978	4.8965	6.2704	5.3659	5.7765	3.9921	5.1517	5.2937	5.8739	6.659	5.5339	6.8147	6.0336	6.9822	4.744	5.3362	4.9698	3.6042	5.1034	5.3146	6.8006	5.2717	6.012	5.8102	5.708	5.1838	5.4787	6.3938	5.7252	4.7016	5.813	6.1013	4.9526	4.9514	5.2002	5.6005	5.5953	5.9492
5.8421	6.3209	5.1879	5.7403	4.9693	5.1794	5.935	4.7395	6.1579	4.9898	4.771	5.8026	6.1007	5.391	5.8673	5.7251	5.8324	4.7	5.1486	6.2061	5.1853	5.3069	6.0707	6.1652	6.0895	6.1969	5.5622	6.061	5.3524	5.9106	5.6372	6.1812	4.887	5.5978	5.653	6.125	5.7353	5.0232	5.5063	5.5721	5.6677	4.7681	5.1262	4.9738	6.4198	6.9721	4.7516	6.3523	5.366	5.8456
-20.067	-21.596	-21.86	-19.817	-21.495	-20.965	-20.301	-22.39	-20.977	-20.223	-20.288	-19.483	-19.758	-20.688	-20.224	-20.984	-20.971	-21.186	-20.727	-20.889	-19.071	-21.82	-20.315	-20.022	-20.546	-20.468	-19.599	-19.663	-20.243	-20.623	-20.879	-20.937	-20.384	-20.413	-21.13	-19.467	-20.663	-20.456	-20.55	-20.682	-21.512	-20.511	-21.653	-20.827	-20.499	-21.138	-20.75	-20.452	-20.54	-19.985
-0.51554	-0.82273	0.22955	0.75609	0.67816	0.0023986	-0.2003	0.91945	0.61123	0.68525	-0.1106	-0.64437	0.80662	0.18162	0.18703	-0.98325	0.61005	-0.4843	-1.4123	0.4177	0.87543	0.2309	-1.4149	-0.16047	0.23506	0.35708	0.77852	0.36471	0.87959	0.026237	0.76597	0.67638	0.61059	0.039284	0.086256	0.25849	0.44384	-1.0721	0.64228	-1.795	-1.1648	-0.085622	-0.98164	0.59686	-0.37136	0.79788	0.3235	-0.29511	-0.036428	0.15954
4.2932	2.3519	3.3	1.7772	2.8286	2.5226	1.9328	3.4277	3.0417	3.0284	3.195	2.779	3.0141	3.2237	3.1215	2.0465	3.0554	2.7424	3.2476	2.7708	2.6076	2.2743	2.8251	2.8324	3.0871	2.5237	2.5966	1.8559	3.6743	4.1915	3.9262	1.9393	4.2117	2.7828	2.929	3.6609	3.7612	4.2395	3.3161	3.0587	3.3843	3.4054	2.5367	2.8837	3.118	1.9632	3.0197	3.427	3.2723	4.1458
8.6872	7.359	8.1589	7.7869	8.0204	8.3936	7.819	9.0607	8.714	8.0546	8.4912	7.7239	8.4037	7.2651	8.013	7.5962	7.4761	7.8036	8.1694	8.407	7.1394	8.3366	8.3227	8.2593	7.9114	7.7551	8.3926	7.6234	7.3145	8.1293	7.8944	7.6336	7.7263	7.5977	8.5655	7.8177	7.5312	7.2569	8.594	8.2402	7.5404	8.0021	8.4032	8.8741	6.9355	8.3137	8.0734	7.5462	7.2048	7.5975
-4.8433	-4.6604	-4.9654	-4.9722	-5.3349	-5.7621	-5.9488	-5.537	-6.402	-5.5668	-5.5826	-5.4954	-4.8411	-6.7497	-6.3163	-5.8941	-5.8872	-7.0512	-5.7828	-7.0081	-5.0534	-5.5147	-6.2116	-5.0032	-6.1748	-5.9191	-6.0966	-7.1549	-5.2071	-4.7011	-6.1333	-5.7574	-5.6498	-4.9371	-5.1723	-5.8484	-5.3886	-6.124	-5.377	-5.869	-4.9923	-4.0776	-6.389	-4.8912	-5.9226	-5.983	-5.964	-5.601	-7.4542	-5.4896
9.5276	8.0318	8.6537	10.24	8.6367	9.2596	7.8221	8.5858	8.5663	8.8475	8.2824	8.1406	8.7876	7.7666	7.3881	9.1025	8.23	8.5042	7.6489	8.8328	7.0793	7.698	9.376	7.7205	8.6892	8.5816	8.2452	8.8082	7.8182	10.11	8.2163	8.5349	8.9375	8.1435	8.5268	9.7882	7.9808	9.1897	8.4226	7.8064	9.4464	8.8281	9.81	9.896	8.5869	8.9946	9.211	8.1486	8.0086	8.7404
6.8131	8.7182	7.4965	8.2924	8.5783	6.7998	7.3366	8.0638	8.79	8.6097	7.6171	7.9796	8.9895	8.2711	8.14	8.8232	7.1784	7.9256	8.0824	8.6258	8.6429	7.3614	7.5456	7.7501	7.1631	8.52	8.5866	7.0214	7.6443	7.5196	8.1049	7.8036	7.2868	9.5872	7.7679	8.4579	9.1677	7.8053	8.7725	6.9245	7.8078	8.3862	7.5954	9.1259	7.5211	7.7843	8.5915	8.2856	8.3412	7.5601
-0.95017	-1.3353	-1.2957	-0.96752	-1.8481	-1.9699	-1.3291	-2.9553	-2.5219	-1.6201	-1.4077	-1.2466	-1.7594	-2.1611	0.39515	-1.6847	-1.759	-1.2903	-1.9002	-2.2465	-1.9724	-2.3304	-1.1947	-1.4588	-0.4228	-1.59	-1.4296	-1.847	-0.8662	-1.341	-0.65477	-1.6394	-0.55557	-1.3845	-1.2472	-1.0336	-0.96261	-1.3111	-2.4189	-1.589	-2.0871	-1.8917	-1.1116	-1.2129	-2.3594	-1.5713	-0.80743	-0.52967	-1.0467	-1.7336
-4.2906	-3.9467	-4.4141	-4.3524	-5.6279	-5.1585	-5.2175	-5.2734	-5.0958	-4.9667	-4.0653	-4.2076	-5.3731	-4.567	-5.1067	-5.2835	-5.19	-4.72	-4.2385	-5.5904	-5.6966	-4.4583	-5.896	-5.2429	-4.9741	-4.4757	-5.7856	-5.0504	-3.3779	-3.8249	-4.2661	-5.6062	-6.5411	-5.0807	-4.9136	-4.3772	-5.327	-5.3249	-4.9515	-4.4399	-5.7411	-4.7381	-4.4392	-4.6126	-3.9343	-4.4201	-3.2562	-5.3388	-3.7984	-6.0647
0.97837	2.036	1.4978	1.6587	1.0685	0.88818	1.2252	1.6676	0.53944	0.35827	0.71571	1.858	1.8126	0.45656	1.5655	1.0849	0.93715	0.62024	1.5633	1.7536	2.4153	2.2445	1.249	1.1834	2.2615	2.8754	2.782	2.2889	0.83858	1.3508	1.6054	1.2869	1.777	1.9296	2.196	1.6351	1.6998	0.82219	1.2386	2.2914	2.0453	0.94781	1.2035	1.3735	1.37	1.6633	0.9572	2.2686	1.8353	0.034575
2.483	2.6067	1.2943	1.3732	1.8287	2.4782	1.0987	1.7172	1.2201	1.1347	1.0801	0.44521	1.0958	2.7832	1.3007	1.0641	2.0652	1.9938	1.0702	1.9994	0.63432	1.0327	1.6972	2.938	1.0578	2.2586	2.2407	1.3512	1.3213	1.9618	2.3497	1.6571	1.4469	1.6842	1.8004	1.2707	1.7218	1.6029	2.0127	2.1133	1.8184	2.0779	1.22	1.3284	2.7979	0.96593	2.0705	1.78	1.236	1.7439
5.2173	3.8999	4.0409	4.7434	3.6809	4.2956	4.4238	4.147	4.2612	5.7263	5.0166	5.214	3.437	4.0663	4.1883	5.3076	5.5004	3.5217	6.0689	5.1598	5.1897	5.2061	3.997	4.5273	5.2132	3.7835	3.7748	5.0163	4.3618	4.959	4.8986	4.0139	4.9464	4.1859	5.1969	5.1598	3.7706	4.2329	2.6052	4.7185	5.2955	4.7413	4.8528	3.4129	4.3271	4.6974	5.6495	5.883	5.9867	4.6164
-13.163	-14.343	-14.091	-15.277	-14.451	-15.956	-13.76	-14.373	-14.328	-14.842	-15.139	-13.228	-15.644	-14.693	-13.209	-13.414	-14.759	-14.032	-13.556	-13.404	-14.338	-13.597	-13.96	-13.865	-13.86	-13.769	-14.032	-14.339	-13.433	-14.121	-13.706	-13.639	-13.299	-13.881	-13.638	-14.759	-14.87	-14.645	-14.625	-13.143	-13.507	-13.37	-14.264	-13.904	-14.379	-13.79	-13.491	-14.124	-13.886	-14.405
-2.0148	-2.1339	-1.8659	-1.8999	-1.5671	-2.6669	-3.9144	-2.404	-3.1748	-3.5534	-1.8607	-3.0379	-2.6213	-2.8818	-1.3356	-2.5936	-3.5623	-2.4638	-2.687	-2.5866	-3.17	-2.8621	-1.919	-3.7601	-3.3386	-2.7173	-3.7673	-3.2108	-2.6744	-3.1906	-2.5846	-1.8424	-2.7126	-3.6463	-2.363	-2.5222	-2.7747	-1.7524	-2.6306	-2.31	-1.7499	-4.0365	-2.506	-2.0508	-2.6284	-1.5074	-3.8499	-2.6372	-3.4899	-3.0668
-8.6053	-9.1299	-9.6279	-7.8245	-7.9115	-9.5794	-10.213	-9.0858	-8.855	-9.3417	-8.9677	-8.549	-8.3712	-7.9961	-10.225	-10.405	-9.1365	-9.7335	-9.3699	-9.4401	-9.2858	-9.9436	-10.062	-8.916	-8.7671	-10.361	-8.5896	-9.42	-8.6824	-9.7083	-9.6099	-8.9961	-8.9609	-9.076	-9.9547	-9.7488	-8.491	-8.9788	-9.9802	-10.579	-10.263	-8.7503	-9.0653	-8.486	-9.873	-9.6853	-9.6984	-10.337	-9.3821	-8.8553
-2.2828	-4.4912	-4.3966	-4.6343	-3.7545	-4.5783	-4.5962	-4.479	-4.271	-5.1537	-6.1099	-3.794	-3.9782	-4.6311	-3.4649	-3.1926	-4.098	-4.4197	-4.0051	-4.7958	-4.4841	-3.377	-5.2339	-5.2397	-4.8703	-3.9746	-5.2516	-5.3688	-3.5811	-4.1715	-3.6094	-4.5984	-3.6632	-2.5527	-3.8855	-4.7078	-3.9426	-3.5528	-3.8453	-3.7532	-4.1501	-3.7024	-5.2044	-4.0561	-4.1288	-3.4837	-3.9323	-3.2809	-4.5256	-4.1006
2.3194	3.9524	4.4465	3.1053	4.4025	2.765	3.6154	2.4107	3.177	3.404	2.806	3.093	2.9881	2.6705	3.1543	3.746	3.1067	3.646	3.7751	2.4817	2.846	3.1592	3.7729	4.0326	2.9087	2.8593	3.7445	2.3633	3.3882	2.4677	3.4861	2.8388	2.7935	3.1794	2.7317	2.759	2.676	4.1259	1.3562	2.9489	3.1346	1.4597	3.4081	2.7921	4.0163	3.1653	2.7582	2.6761	2.8022	3.6172
-13.306	-14.056	-13.955	-13.667	-15.162	-14.58	-14.328	-13.666	-14.864	-14.015	-13.409	-13.781	-14.246	-13.171	-14.358	-14.166	-14.092	-14.61	-14.056	-14.135	-13.973	-14.229	-15.082	-13.958	-14.376	-14.994	-13.398	-13.642	-15.429	-14.39	-13.393	-14.173	-13.81	-14.347	-14.351	-14.63	-13.189	-14.425	-13.968	-13.465	-13.313	-14.092	-13.892	-13.534	-13.071	-14.397	-13.126	-14.228	-12.944	-14.604
-2.4279	-2.6092	-1.6825	-1.4828	-1.3335	-2.3193	-3.3374	-2.7302	-2.2682	-2.0904	-2.4327	-4.9547	-1.586	-2.4329	-1.6362	-3.0045	-2.8127	-2.5627	-1.5296	-1.7265	-2.6325	-1.3431	-0.83539	-2.6133	-1.8082	-2.0882	-3.2522	-2.2331	-2.3671	-1.424	-2.9331	-1.3188	-3.3167	-1.8483	-3.1441	-2.1738	-2.1069	-2.1464	-1.5677	-2.4367	-2.3221	-2.7439	-2.5284	-1.8507	-1.3016	-1.6909	-3.6504	-2.1556	-2.6527	-2.9518
-10.298	-11.253	-12.766	-11.026	-11.096	-12.247	-10.962	-11.669	-11.21	-10.416	-12.076	-10.964	-11.678	-11.571	-11.759	-11.262	-11.641	-10.844	-11.82	-10.722	-11.151	-12.905	-11.462	-12.939	-10.458	-11.957	-11.396	-12.301	-11.347	-11	-11.331	-10.622	-11.315	-11.456	-12.136	-11.65	-11.81	-11.862	-11.539	-11.677	-11.768	-11.891	-11.644	-10.602	-11.107	-10.815	-11.789	-10.586	-11.54	-11.835
-2.2597	-3.6782	-3.3728	-1.9884	-2.9134	-3.0912	-3.0633	-3.1701	-3.3458	-2.5767	-2.7723	-3.3694	-2.8191	-2.4121	-2.565	-1.5231	-2.0541	-3.6683	-2.7888	-2.8721	-2.8226	-3.0212	-2.1838	-2.1636	-2.9367	-2.3364	-2.7658	-2.8077	-2.1723	-2.2631	-2.0161	-2.8253	-1.7934	-2.9816	-3.172	-2.7673	-3.2774	-3.8325	-2.1789	-2.737	-3.1547	-2.7108	-3.1113	-2.6677	-1.9644	-2.2193	-3.4827	-2.6384	-1.8689	-2.2211
-3.6389	-3.8118	-3.1652	-3.5312	-4.1537	-4.1165	-3.7077	-3.638	-4.5755	-4.3554	-4.0565	-4.755	-3.9615	-3.6056	-3.8721	-5.1898	-3.3488	-3.3532	-2.8484	-2.2637	-3.1772	-3.6573	-3.3318	-3.9147	-2.9429	-3.7672	-2.9885	-3.4534	-3.9904	-5.3413	-4.3975	-3.7727	-3.6665	-4.1073	-3.9049	-4.3996	-3.0448	-4.693	-4.3805	-3.9236	-4.7635	-3.4524	-4.2162	-4.6243	-3.4078	-2.8682	-3.5535	-3.3305	-3.5125	-2.9597
8.5984	6.8618	7.629	8.3265	7.4499	7.9695	8.3232	6.571	7.1871	7.5039	7.3785	8.5127	7.4085	8.838	8.032	7.8588	9.0103	7.2797	8.221	8.6956	7.4101	7.7938	8.3231	8.1401	7.6202	8.4669	7.1963	7.4555	7.9368	8.4565	7.9551	8.0323	7.2223	7.436	8.1941	8.8283	8.1399	7.4526	8.6042	6.9099	7.4389	8.535	7.6065	8.578	7.4446	7.4995	6.1335	6.8666	7.6873	8.9619
-13.553	-13.35	-12.501	-13.282	-12.108	-12.283	-12.409	-12.425	-12.808	-13.462	-12.435	-12.661	-12.357	-12.745	-13.927	-12.307	-12.66	-12.677	-12.445	-11.831	-14.427	-13.09	-13.104	-12.933	-12.62	-13.909	-12.544	-12.407	-12.62	-13.152	-11.94	-13.92	-12.043	-11.609	-12.891	-13.813	-12.922	-12.392	-13.392	-11.926	-14.008	-12.997	-13.148	-14.05	-13.313	-11.828	-11.93	-12.481	-12.835	-12.037
3.7338	2.9794	2.8597	2.2173	2.6155	1.5609	2.7404	4.3319	2.3986	3.8338	3.8501	2.943	3.4536	3.3885	3.0215	2.5256	3.5298	2.7806	2.3264	4.0198	3.0807	2.0897	3.7106	3.5207	4.0692	2.5413	3.6851	3.0976	3.7311	2.8956	3.7765	2.8715	3.8175	2.5865	3.0854	3.6008	3.1149	3.4823	2.3854	3.9736	1.9776	1.9846	3.7233	1.9364	3.4016	3.3603	3.339	2.9003	3.4498	2.6702
-10.781	-10.779	-11.32	-11.539	-10.922	-11.514	-11.171	-11.406	-11.312	-9.9151	-10.606	-11.467	-11.147	-10.848	-11.177	-11.762	-10.801	-11.658	-10.548	-11.131	-11.192	-11.144	-12.512	-10.48	-10.925	-9.8434	-11.772	-10.653	-10.934	-10.512	-11.116	-11.699	-10.108	-11.188	-9.8234	-11.439	-11.126	-10.096	-11.116	-11.399	-10.805	-10.015	-11.111	-11.581	-10.901	-11.237	-10.759	-10.763	-10.13	-11.452
-9.454	-8.9302	-7.6881	-9.3186	-9.4531	-9.3008	-9.4444	-8.8886	-7.9191	-8.8439	-9.5614	-9.2586	-9.3257	-8.3052	-9.0707	-9.8661	-9.2438	-9.5163	-8.8954	-8.0493	-10.439	-9.523	-8.4959	-9.3047	-8.8056	-9.0969	-9.2981	-8.1561	-9.1318	-9.079	-9.4553	-10.797	-8.9109	-9.9045	-9.8989	-9.1631	-8.8169	-9.8807	-9.7082	-9.5405	-9.7267	-9.1988	-9.2465	-10.559	-9.4095	-9.8337	-8.0028	-9.8795	-10.691	-9.4044
-11.517	-9.8403	-10.959	-10.161	-10.563	-10.671	-11.751	-10.979	-11.31	-11.036	-10.485	-9.8518	-11.591	-10.178	-10.314	-10.002	-10.582	-9.9932	-10.221	-10.617	-11.016	-10.214	-11.189	-9.3804	-11.064	-10.395	-11.411	-11.951	-11.078	-10.287	-12.3	-11.36	-10.88	-10.341	-11.169	-9.6652	-10.137	-11.206	-9.9017	-10.952	-11.377	-11.074	-11.191	-11.174	-9.2933	-10.513	-9.788	-11.54	-11.3	-10.999
-4.9589	-5.6316	-5.6717	-6.5808	-4.9862	-5.6641	-5.5116	-5.9502	-4.7026	-5.9807	-6.2182	-6.7962	-5.8519	-4.833	-4.351	-5.1539	-5.6243	-5.5881	-4.7066	-5.4347	-6.3114	-4.9022	-6.1667	-6.1102	-5.1124	-6.0046	-6.9444	-5.5872	-5.0683	-5.5127	-6.2694	-5.7641	-5.9684	-5.5893	-5.4134	-5.8562	-5.2528	-4.9856	-6.1366	-5.344	-5.2163	-4.7495	-5.7477	-6.3499	-5.007	-4.9729	-5.1412	-5.5273	-5.8552	-4.8895
-12.829	-13.185	-13.28	-12.304	-12.768	-13.213	-13.156	-13.907	-12.19	-12.549	-12.006	-13.681	-12.944	-13.982	-13.123	-12.733	-14.152	-13.702	-13.468	-13.875	-12.051	-13.617	-14.117	-12.887	-13.768	-13.499	-13.939	-14.05	-12.287	-12.795	-14.223	-13.562	-13.81	-13.391	-14.377	-12.944	-12.063	-12.624	-13.798	-13.055	-12.929	-13.688	-13.004	-13.363	-13.148	-13.119	-12.665	-11.677	-12.542	-11.569
6.5176	4.9837	4.7781	5.5579	5.8484	6.0165	4.7738	5.8504	5.6407	5.7675	6.096	5.0717	5.6947	4.7905	5.979	4.753	4.3633	4.7761	5.9154	5.8837	5.367	6.3349	4.5768	5.5211	5.0482	4.6795	5.2153	4.9208	5.2802	5.0593	5.5677	5.0271	4.4864	6.3089	4.3143	5.244	6.2386	6.7158	5.0349	5.701	4.9788	4.1069	5.8167	5.3434	4.9293	5.0541	5.0398	4.5816	6.2068	5.2278
1.9586	2.1681	1.1978	1.2534	1.3001	1.4409	1.3352	1.0196	1.2628	1.8312	1.8492	0.93475	1.4398	1.6712	2.6138	2.0221	2.1504	0.75409	0.33576	0.60483	1.244	1.6191	2.2737	1.7339	1.0333	1.7046	0.65967	1.01	2.1636	0.32325	0.61474	0.82592	2.7306	0.82079	2.686	1.531	2.3857	1.3638	1.9786	2.2632	1.6195	0.4987	0.5078	2.2816	2.2573	2.4958	2.1389	1.9583	1.5461	0.73534
-13.978	-13.452	-14.144	-15.043	-13.765	-13.583	-13.593	-13.408	-13.66	-13.843	-14.823	-14.493	-14.827	-13.347	-14.527	-14.454	-14.005	-14.233	-14.665	-14.008	-13.96	-13.887	-14.02	-13.255	-14.655	-12.68	-13.244	-13.972	-13.927	-13.857	-13.864	-14.642	-14.187	-14.559	-12.836	-14.152	-14.779	-13.955	-15.247	-13.592	-14.323	-14.113	-13.685	-15.399	-14.107	-14.647	-13.578	-13.824	-13.488	-13.555
0.74915	0.7627	-0.058959	0.50238	0.33301	0.23955	-0.020392	-0.432	1.2483	-0.19788	-0.21527	-0.37516	1.401	0.16652	1.028	-0.36007	0.98368	1.0126	-0.18533	0.11823	0.62196	0.19523	0.4834	0.77713	0.44944	0.73009	0.7129	0.37982	0.49227	0.66947	0.075757	0.90545	1.1259	0.85487	0.62763	0.8886	1.1998	0.13757	1.1328	-0.24406	0.77697	0.43526	0.90669	1.0213	0.43839	0.60063	0.65132	0.76001	0.29769	-0.28442
-12.647	-13.518	-13.057	-13.637	-13.581	-12.947	-12.362	-13.885	-14.164	-13.041	-13.61	-14.336	-12.991	-13.529	-13.41	-12.752	-12.705	-13.409	-14.056	-13.441	-13.068	-13.112	-13.917	-13.134	-13.777	-12.699	-13.79	-12.348	-13.801	-13.431	-12.938	-13.075	-13.55	-13.864	-12.899	-13.916	-13.08	-13.651	-13.129	-13.082	-13.598	-12.205	-13.481	-13.773	-13.66	-12.654	-13.853	-13.181	-13.524	-12.573
-21.881	-21.7	-22.565	-23.054	-21.721	-21.373	-22.297	-22.566	-23.604	-22.627	-21.829	-22.426	-22.507	-21.987	-22.249	-22.695	-21.288	-22.384	-22.2	-22.27	-23.007	-21.432	-23.312	-24.052	-22.948	-21.455	-21.651	-22.585	-22.818	-22.192	-21.955	-23.406	-20.959	-21.251	-22.252	-22.063	-21.195	-22.376	-23.293	-21.691	-21.553	-22.256	-21.738	-21.481	-21.519	-21.551	-22.722	-22.564	-22.304	-22.805
-14.201	-14.601	-13.594	-15.389	-15.002	-14.248	-14.922	-14.246	-13.892	-14.616	-13.354	-14.514	-14.202	-15.328	-15.409	-14.54	-14.585	-14.342	-15.593	-13.352	-14.685	-15.513	-14.123	-15.275	-14.18	-15.492	-14.942	-14.326	-15.514	-14.174	-14.48	-15.292	-14.315	-14.486	-13.534	-14.305	-14.703	-15.177	-13.525	-15.031	-14.672	-14.37	-14.579	-15.387	-14.653	-14.191	-15.26	-13.437	-16.233	-13.334
-2.6175	-3.8533	-3.905	-3.9108	-3.7369	-4.1862	-3.7064	-5.1274	-3.5952	-4.925	-3.4051	-4.1288	-2.3568	-4.0708	-3.2833	-4.4781	-4.6819	-4.53	-5.1883	-2.8412	-4.5732	-2.7225	-3.3082	-3.538	-3.567	-3.9605	-4.7684	-4.4524	-3.0949	-3.9803	-4.1721	-3.8252	-4.2353	-3.5815	-1.777	-4.141	-3.342	-4.9138	-2.4295	-4.1392	-4.0001	-3.4684	-3.6974	-3.3716	-4.4711	-3.8625	-3.7273	-4.4682	-3.642	-3.7365
5.9544	6.3589	5.9776	7.433	5.8098	6.1267	6.0832	6.8243	6.6858	6.0987	7.3501	6.2459	6.7196	7.0213	6.8039	6.8947	6.1478	7.2613	7.4344	6.4707	5.9384	6.4292	6.8542	6.9542	6.9139	7.6714	7.0756	7.3162	7.0857	5.8545	7.5184	7.0645	7.1753	7.8924	6.5691	7.9905	6.9851	5.3987	7.1281	6.1274	7.8574	7.0611	6.8973	6.4406	5.5305	6.5002	6.9305	7.7851	6.9118	6.7234
-1.4024	-1.6677	-2.6687	-1.1944	-2.1601	-2.4835	-2.2527	-1.8899	-2.2368	-1.3863	-1.8786	-2.1984	-1.4616	-2.2333	-1.2519	-2.3144	-2.2829	-1.5869	-1.8286	-2.7646	-2.1198	-1.0539	-1.9579	-1.1711	-2.0265	-1.0013	-1.8113	-1.4846	-1.9751	-1.5833	-2.9373	-1.9242	-1.7929	-1.0319	-1.3089	-0.69717	-1.869	-1.5612	-1.1827	-1.4293	-1.4161	-1.4958	-3.036	-1.9785	-2.369	-1.0704	-1.4801	-1.3895	-2.2902	-1.8372
-10.925	-11.23	-10.667	-9.6474	-10.249	-9.4197	-10.358	-10.809	-11.029	-11.214	-9.8697	-10.221	-10.355	-10.847	-10.13	-9.9455	-11.049	-9.5293	-10.265	-11.823	-9.6949	-10.027	-10.8	-11.69	-11.551	-11.337	-9.3574	-10.672	-11.429	-9.5138	-11.322	-9.6274	-10.195	-9.7964	-10.141	-12.053	-10.502	-11.327	-10.094	-12.469	-9.6884	-10.481	-11.906	-10.991	-10.915	-11.315	-10.196	-11.453	-11.407	-11.455
-12.105	-11.293	-11.246	-11.039	-10.644	-11.226	-10.965	-10.849	-11.578	-10.356	-11.943	-12.227	-10.784	-11.763	-11.394	-11.123	-9.8146	-11.475	-10.329	-11.068	-11.641	-11.93	-10.805	-12.079	-10.29	-11.686	-11.86	-12.004	-11.841	-10.888	-10.333	-11.881	-10.704	-11.336	-10.904	-11.339	-11.751	-11.057	-11.643	-11.897	-12.011	-11.427	-11.029	-10.415	-10.296	-11.64	-11.685	-11.91	-11.864	-11.793
-14.338	-13.049	-14.83	-14.072	-13.449	-14.31	-14.114	-14.812	-13.985	-13.938	-14.029	-12.981	-13.598	-13.176	-13.818	-12.846	-14.536	-14.691	-13.876	-14.328	-14.661	-14.497	-12.916	-13.89	-14.157	-13.906	-13.659	-14.143	-13.755	-13.638	-14.091	-15.306	-14.232	-14.035	-12.637	-13.589	-13.807	-14.247	-13.749	-14.098	-14.104	-13.713	-14.293	-13.887	-14.516	-13.961	-14.324	-15.954	-14.141	-15.037
-11.521	-12.202	-10.195	-11.3	-10.785	-11.46	-12.1	-11.143	-11.275	-11.633	-12.251	-11.357	-11.526	-10.832	-10.519	-11.53	-11.436	-10.666	-12.315	-11.871	-11.511	-11.723	-11.592	-10.776	-11.876	-12.072	-12.318	-12.026	-10.889	-11.543	-10.696	-10.838	-11.835	-10.671	-11.519	-12.587	-11.334	-12.124	-12.877	-10.999	-10.921	-12.61	-10.604	-10.406	-10.502	-11.236	-11.047	-11.539	-11.33	-11.504
-12.494	-11.881	-11.059	-10.888	-12.459	-11.522	-12.258	-10.921	-10.566	-11.275	-12.118	-11.25	-12.034	-11.2	-11.975	-11.249	-12.173	-11.868	-11.999	-11.856	-11.428	-12.558	-10.872	-11.792	-11.678	-12.161	-11.775	-11.896	-12.565	-12.296	-10.983	-10.686	-12.061	-11.472	-10.363	-11.281	-11.428	-11.797	-11.289	-10.649	-11.744	-11.792	-12.37	-11.423	-12.269	-12.145	-11.635	-12.516	-11.231	-11.354
-1.1629	-1.2935	-0.90668	-0.92064	-2.6692	-0.97791	-2.1878	-1.2621	-2.3032	-1.4833	-2.2852	-1.7416	-0.38223	-1.4969	-0.76015	-1.8784	-2.1069	-2.2682	-2.1196	-3.1066	-1.4093	-1.41	-1.8524	-1.1814	-0.84905	-0.52972	-1.0386	-2.4903	-1.4499	-1.2936	-0.056553	-1.1911	-1.1334	-0.85908	-0.99489	-0.67977	-2.1125	-1.8082	-0.5872	-1.5861	-1.8704	-0.95876	-2.0527	-1.1734	-0.63244	-1.1282	-1.9161	-1.32	-0.60129	-1.7027
2.9716	2.8974	2.7955	3.9535	2.2658	2.6607	4.3364	2.8727	2.6764	3.8188	2.7749	3.4036	1.2048	3.4944	3.001	2.3538	2.7018	3.4792	3.9477	3.9487	4.3456	2.4328	3.177	3.1799	2.4086	2.1146	1.7236	1.8355	2.9282	1.9146	2.838	2.2765	2.6569	2.5361	3.6966	2.3378	2.2799	3.5453	3.5038	2.9745	4.2055	2.9909	3.6745	2.5219	3.4886	3.0446	3.8549	2.9991	2.8511	4.3421
8.1844	9.3379	9.5193	10.186	10.866	9.9134	8.9121	10.226	10.033	8.9073	9.9076	10.628	11.685	9.8377	10.753	11.524	9.3263	9.6711	9.1243	8.8883	8.8283	9.0303	8.9031	9.4168	10.691	9.2685	10.58	9.5288	10.734	9.3122	10.826	9.4725	9.7225	10.546	9.6597	10.03	10.895	8.7034	9.345	9.8408	9.2889	9.8602	10.349	9.7628	9.0615	9.7301	8.4808	10.218	9.5283	10.33
-0.95621	-1.4388	-0.25948	-1.413	-1.3251	-2.2005	-1.6079	-1.2538	-1.0366	-2.1293	-2.3271	-1.7029	-1.1686	-1.9372	-1.6427	-0.44843	-2.8371	-1.5313	-1.399	-1.1781	-2.1883	-1.8027	-2.2164	-1.0242	-1.5897	-1.4083	-1.6382	-2.6007	-1.8813	-0.47768	-1.5036	-1.285	-0.39782	-1.6926	-1.1848	0.032122	-2.2292	-1.0185	-0.55054	-0.24082	-1.1299	-1.9797	-1.5767	-2.1617	-0.79641	-1.1703	-1.5194	-1.3822	-0.22246	-1.5441
-22.465	-21.528	-21.335	-22.979	-22.241	-20.858	-22.948	-23.209	-22.068	-21.543	-21.878	-22.422	-22.693	-23.089	-22.768	-23.115	-22.268	-21.756	-23.082	-22.125	-22.139	-21.815	-21.316	-22.062	-22.249	-22.324	-21.498	-22.7	-23.027	-22.899	-22.303	-21.271	-21.409	-21.117	-22.358	-21.929	-22.008	-22.966	-23.125	-22.179	-21.67	-22.119	-22.956	-22.4	-23.03	-22.706	-22.294	-21.752	-22.99	-21.698
-2.232	-1.4023	-3.9899	-3.323	-3.4352	-4.2404	-2.8042	-3.3729	-2.7651	-2.3894	-3.1736	-3.2603	-3.6251	-3.1981	-3.0441	-4.2591	-4.0832	-2.2903	-2.7085	-4.4804	-2.5167	-2.2726	-2.7588	-3.0022	-3.4833	-3.3162	-3.375	-2.7794	-4.1475	-2.1043	-2.1914	-5.3633	-2.9176	-2.4315	-4.2557	-2.4907	-4.7392	-3.9487	-4.087	-2.6692	-4.39	-3.6623	-2.9951	-3.4161	-4.4378	-2.5914	-3.7398	-3.9656	-2.6534	-3.0763
7.0928	8.5432	7.9271	8.2499	8.1608	8.1981	8.4277	8.9554	7.0438	7.5388	8.6943	7.8608	7.754	7.5848	8.851	7.8755	8.1186	7.4776	8.1334	7.9027	7.605	8.1439	7.5553	7.6524	7.5815	7.9357	8.7218	7.8654	8.7414	7.4112	8.5123	7.8107	7.6411	9.2002	8.0818	9.0863	7.2533	8.3923	8.0995	7.275	6.8653	8.2693	7.3269	6.4979	7.3879	8.4806	7.3374	7.8306	8.4623	9.0372
-2.3661	-2.2069	-1.1985	-0.79927	-1.3215	-1.0659	-2.1579	-0.63539	-1.7509	-2.1813	-1.5099	-2.2253	-1.6001	-2.149	-1.8621	-1.4184	-0.87859	-1.4181	-0.81264	-0.70025	-0.46141	-1.2321	-2.027	-1.216	-0.77913	-1.5361	-0.13487	-1.8069	-0.70538	-0.98096	-1.6907	-1.4351	-0.94799	-1.9027	-1.2055	-2.1858	-1.8239	-1.7333	-1.487	-1.6657	-1.7711	-1.5835	-0.58738	-2.0655	-0.97995	-1.4861	-1.6468	-0.67256	-2.0322	-1.7227
-4.5602	-6.1729	-6.7501	-5.867	-6.7603	-6.0078	-5.1786	-5.4822	-4.8958	-6.6376	-5.7522	-4.9341	-4.7908	-5.6971	-5.1767	-6.5412	-4.7883	-5.4222	-6.3351	-5.4812	-5.9967	-6.0155	-5.4522	-4.9358	-5.7782	-6.0418	-5.8641	-5.7195	-6.38	-4.4428	-6.0063	-5.5788	-4.5187	-5.7394	-4.7615	-5.1134	-5.5265	-6.8017	-5.3717	-4.9123	-6.2808	-6.1491	-5.3994	-6.0087	-5.0512	-5.8368	-5.3025	-6.6012	-5.0906	-5.7294
-1.6183	-1.0159	-1.1643	-0.5405	-2.3094	-1.8129	-2.4598	-0.98082	-0.68253	-1.9693	0.30143	-2.0953	-1.8046	-1.2551	-1.5851	-1.3566	-1.1555	-0.28494	-1.4425	-0.98773	-0.35439	-1.2253	-1.8576	-1.3893	-1.1123	-1.1529	-1.0519	-1.71	-0.6047	-1.5417	-1.2984	-1.9908	-0.87783	-1.5707	-0.020312	0.29538	-1.697	-1.2599	-0.18763	-1.2512	-0.7618	-2.084	-1.2463	-1.0585	-0.7417	-1.0697	-2.1529	-2.8733	-1.6305	-0.82279
-21.443	-22.015	-22.51	-22.084	-21.359	-21.484	-22.438	-22.945	-23.442	-21.912	-21.541	-21.981	-23.27	-22.005	-22.412	-22.24	-22.318	-21.936	-21.436	-22.515	-22.637	-22.195	-22.336	-22.055	-22.242	-21.874	-22.006	-21.83	-21.638	-22.243	-23.077	-21.203	-23.3	-22.593	-22.398	-22.346	-22.162	-23.463	-21.044	-21.443	-20.505	-22.174	-23.28	-22.889	-22.234	-22.103	-21.549	-22.543	-21.295	-22.647
-3.5716	-3.7831	-5.3211	-3.695	-3.4244	-3.8915	-4.8718	-3.5333	-4.3298	-4.1263	-4.161	-3.8724	-2.5972	-2.723	-2.9134	-3.0445	-4.0975	-5.0466	-4.5972	-4.3452	-4.6054	-3.7396	-4.8873	-2.4467	-4.4723	-3.9893	-3.4735	-5.0029	-4.5356	-3.6033	-3.9109	-2.4701	-3.7154	-4.0549	-3.5056	-3.4797	-5.5064	-3.015	-4.2308	-3.7565	-5.0481	-4.2021	-3.2781	-3.2498	-4.1604	-4.6231	-4.1666	-2.8138	-4.2209	-3.9042
-4.9328	-4.253	-3.4531	-4.0774	-4.5617	-3.3138	-4.1548	-4.8594	-4.9209	-3.263	-4.4434	-4.1106	-3.7981	-4.4087	-3.5065	-4.8307	-4.0268	-4.4725	-4.1019	-3.6886	-4.6986	-4.1871	-4.4867	-3.7204	-4.1436	-4.887	-3.0692	-4.0162	-3.8909	-3.824	-4.297	-3.5227	-3.8081	-3.407	-4.5313	-4.5549	-4.7557	-4.0244	-3.657	-3.3993	-2.8291	-4.1235	-4.5914	-4.4606	-6.0073	-5.1366	-4.2105	-2.904	-6.0728	-4.3094
-2.8632	-2.3362	-3.6443	-3.8879	-3.0707	-1.9559	-3.3619	-2.5737	-4.4301	-3.7096	-3.0705	-3.7584	-3.1238	-3.3612	-2.9737	-4.3199	-3.2601	-3.465	-3.799	-3.1937	-3.3222	-2.9654	-3.317	-1.6661	-3.5145	-2.9412	-3.4211	-4.0337	-2.9647	-3.3747	-3.2317	-2.6808	-2.737	-2.039	-3.1544	-3.9088	-3.013	-3.8011	-2.5493	-3.1237	-4.083	-2.2457	-3.1873	-4.3037	-4.4611	-3.754	-3.041	-3.4391	-3.3421	-2.2479
-11.792	-12.307	-13.374	-12.907	-13.283	-13.411	-12.404	-12.343	-14.581	-13.154	-13.638	-12.601	-13.335	-12.561	-13.626	-12.798	-12.831	-12.745	-13.751	-13.731	-13.77	-12.345	-13.911	-14.17	-12.276	-12.841	-13.225	-12.52	-13.671	-13.76	-13.299	-13.164	-13.536	-13.427	-13.346	-13.402	-13.531	-13.84	-13.868	-14.114	-13.053	-13.012	-12.656	-13.533	-13.821	-13.243	-12.469	-13.055	-12.487	-11.76
-0.010481	-0.57015	1.6936	0.4491	0.23644	1.4111	-0.090728	0.41868	0.27107	0.97724	0.35998	-0.68318	-0.022728	0.38274	1.3883	1.3129	0.77513	0.054151	1.5845	0.51984	0.99164	0.43528	1.2451	0.38275	0.30801	0.35925	0.59133	0.53685	0.17686	0.19126	0.6423	0.5853	-0.10412	0.44728	1.1234	2.5262	0.74483	-0.64319	0.89391	0.16347	-0.41517	0.6395	1.7295	-0.6062	0.71539	0.49185	0.074348	0.55166	0.63043	0.34745
1.6611	1.6932	1.4612	2.149	1.2535	1.4102	1.6614	2.5191	1.9095	2.1017	0.63102	2.1925	2.4694	1.5189	2.5573	0.82424	1.5564	3.2296	1.4674	1.7972	2.9637	1.6931	1.8901	1.5102	2.1023	1.635	2.8876	0.94416	1.1462	2.1309	2.0218	2.7303	1.3135	2.2189	3.386	1.3409	1.754	1.4222	1.465	1.7145	1.7945	0.95607	1.2569	2.4853	1.7504	2.5239	2.4373	0.79926	1.5061	2.0633
7.3228	7.8481	5.9227	7.1453	8.8425	7.2518	8.3023	8.6203	8.5089	8.2417	6.9901	7.2786	8.4791	8.875	7.8519	8.2047	7.6937	8.9431	7.4064	7.8128	10.125	9.0739	8.1632	9.2392	8.617	8.2258	8.1643	8.2046	7.2395	8.0331	7.144	7.6431	7.5938	8.5132	7.7464	8.7072	8.1357	7.4457	7.9799	7.765	7.7645	7.201	8.4714	7.484	7.7013	8.0907	7.8728	8.0313	7.9296	7.4553
8.7621	7.4618	7.4931	7.1616	7.1641	8.8978	7.7596	7.4879	9.6579	8.6104	8.7026	7.299	7.2888	8.5451	7.5411	7.7303	8.2964	7.5754	8.2089	7.8212	8.098	8.1946	8.3228	8.4693	8.8363	8.1518	6.5182	7.2876	7.3256	6.7074	8.3137	8.0121	8.276	8.0334	8.7929	8.4413	7.3716	6.5206	8.8927	8.0156	8.0862	7.4449	7.6691	8.0619	9.308	8.5596	8.1108	7.1672	7.1727	7.9942
-14.995	-14.532	-13.894	-13.576	-15.072	-14.913	-15.477	-14.524	-13.941	-15.135	-14.603	-15.413	-14.013	-14.57	-14.047	-14.68	-14.191	-14.358	-14.508	-13.606	-14.771	-15.161	-13.926	-13.781	-15.47	-15.163	-14.714	-13.566	-14.823	-14.058	-14.738	-13.733	-14.454	-14.79	-14.414	-14.733	-13.631	-13.474	-14.929	-14.706	-14.152	-14.393	-14.472	-14.587	-14.815	-13.916	-13.783	-13.288	-14.566	-14.272
-11.265	-11.49	-10.791	-11.441	-11.942	-11.724	-11.35	-11.371	-11.576	-10.918	-11.815	-10.992	-9.7622	-11.681	-10.819	-10.602	-11.276	-11.362	-11.512	-12.298	-11.738	-10.646	-12.013	-11.867	-11.094	-11.308	-10.997	-10.133	-11.772	-11.365	-10.57	-10.889	-11.62	-10.818	-11.836	-11.888	-11.659	-11.045	-10.501	-12.024	-12.212	-9.9637	-11.377	-11.663	-11.863	-11.917	-12.213	-10.889	-10.845	-11.997
-13.565	-12.24	-13.667	-13.159	-12.824	-12.861	-13.17	-12.456	-13.834	-13.518	-13.373	-14.05	-13.024	-11.598	-13.833	-13.092	-12.691	-13.661	-13.774	-13.707	-12.981	-13.364	-12.133	-12.297	-12.779	-11.795	-13.934	-13.503	-12.28	-12.929	-13.333	-12.884	-11.88	-13.027	-13.119	-13.542	-12.605	-13.691	-13.562	-12.708	-13.299	-13.526	-13.419	-12.717	-12.974	-14.301	-13.178	-12.406	-12.516	-12.754
7.376	7.6945	8.4005	9.1509	6.6321	8.4606	7.3802	8.99	7.8338	9.0387	8.6951	8.0506	8.0489	8.3873	8.3251	7.269	6.8372	8.6186	7.4648	7.9905	7.7238	8.1957	8.84	8.4179	8.4812	7.9857	7.7343	8.0781	7.721	6.6861	8.904	7.4389	8.3503	9.443	9.0402	8.9263	7.6793	8.8841	7.6616	8.7107	8.4264	8.2499	8.2077	9.445	9.0563	7.9896	8.671	7.9795	8.4214	8.4191
-15.082	-14.947	-15.022	-15.444	-13.548	-14.182	-14.005	-13.933	-15.154	-14.695	-14.094	-13.337	-14.931	-14.985	-15.696	-14.178	-15.396	-15.532	-15.379	-14.064	-15.453	-15.033	-14.248	-14.385	-13.716	-15.773	-14.094	-15.178	-15.014	-15.622	-13.515	-14.592	-14.741	-14.752	-15.397	-15.118	-14.938	-16.121	-14.008	-14.708	-15.016	-15.49	-14.911	-14.357	-15.555	-14.525	-13.87	-13.942	-14.235	-15.283
-6.3082	-6.8855	-6.7171	-6.5444	-6.9553	-6.9544	-5.3901	-6.1521	-6.476	-7.377	-6.0878	-5.7442	-5.8878	-6.9075	-6.6487	-6.7156	-5.3571	-5.8864	-6.3827	-6.7056	-5.7192	-7.0036	-6.0108	-6.3712	-6.5568	-5.7422	-6.4769	-5.1199	-6.0743	-6.8942	-7.2205	-5.6734	-6.2071	-6.194	-6.5165	-6.5993	-6.7546	-6.3119	-5.8151	-6.8482	-5.3947	-4.0362	-6.2234	-5.6666	-5.5805	-7.1718	-5.7824	-6.6678	-7.2613	-5.881
0.77979	0.048499	0.14039	0.70441	0.7493	0.15336	0.54513	1.2954	0.051556	0.16337	0.71197	1.3562	0.16354	-0.4847	0.46967	0.54727	-0.29228	0.26322	0.017789	0.43453	0.70576	0.96539	0.43007	1.4995	0.35991	1.173	-0.063657	0.9377	-0.096801	-0.0439	0.59356	0.22792	0.30954	1.1933	0.58365	0.38396	0.89557	0.052964	-1.3274	-0.17892	-0.34414	0.04333	0.33701	0.54436	0.45355	1.2023	-0.46609	0.51496	0.21701	-0.35127
-3.6279	-2.5556	-2.3745	-4.1492	-2.5476	-3.3307	-3.3025	-2.9626	-2.7199	-3.2816	-3.6422	-3.5889	-1.8327	-3.3113	-3.3765	-3.7271	-3.3525	-2.8006	-2.2207	-3.0507	-2.8678	-3.0751	-3.8633	-3.6922	-3.7439	-3.5191	-3.7029	-3.751	-3.5739	-3.4718	-3.6937	-2.324	-2.6621	-2.9317	-3.7048	-2.991	-3.5942	-3.2061	-2.7907	-3.0224	-3.5616	-2.4876	-3.5383	-3.0954	-4.3201	-2.3543	-3.3075	-4.007	-2.5534	-3.2946
-0.6557	-0.80008	-0.71193	-0.27994	-1.0513	-1.6891	0.023159	-1.1047	-1.1422	-1.4702	-1.3641	-2.2563	-2.0379	-1.4132	-1.9636	-0.44632	-1.4777	-1.8491	-1.1987	-1.4555	-0.70595	-1.9512	-0.62003	-1.5356	-0.92462	-1.6899	-2.663	-2.1682	-1.991	-1.6153	-1.1829	-0.92146	-1.8169	-2.2218	-1.6452	0.35069	-0.85923	0.021705	-1.4088	-1.5381	-0.83756	-0.5145	-1.0622	-1.5112	-1.1596	-0.49391	-1.1002	-0.93963	-0.52789	-1.055
-13.454	-13.994	-14.787	-12.89	-13.604	-13.193	-13.868	-13.992	-14.004	-13.226	-14.136	-14.262	-14.174	-13.671	-12.192	-14.002	-13.9	-13.241	-14.726	-13.196	-13.329	-14.187	-13.585	-14.859	-13.926	-13.725	-14.284	-14.784	-12.985	-13.97	-14.793	-13.222	-14.462	-13.793	-14.119	-14.879	-13.604	-13.399	-14.62	-14.89	-12.833	-14.959	-13.968	-14.935	-13.697	-14.977	-13.725	-14.771	-15.097	-14.853
-0.17905	0.12006	-0.91034	-0.23113	-0.60628	0.41686	-0.97444	0.12546	0.14302	0.09856	-0.41073	-0.58541	0.40788	-0.10836	-0.062283	1.6323	-1.4219	-0.459	-0.46544	0.06504	-0.15172	0.72129	0.80735	-0.97033	-0.23083	0.7869	-0.73769	1.6081	0.67441	0.78511	-0.39863	-0.0030448	0.52265	0.38888	-0.52836	-0.10315	0.64075	0.01996	-0.79963	-0.21364	-0.24321	-0.54741	-0.24959	0.90926	0.14114	0.77112	-0.25396	0.42869	0.57424	-0.47994
0.4558	2.0124	1.4049	2.5481	1.6171	2.7606	0.79459	3.4014	2.419	0.78458	0.78171	2.6322	2.274	0.13012	1.4125	1.6134	1.3107	2.9125	2.6159	0.87163	2.6143	3.3241	3.0329	1.9815	0.87057	2.2104	2.365	1.8474	1.6264	1.5077	0.99021	1.703	1.6813	0.58568	1.1492	2.07	0.69946	2.3877	0.94353	1.3652	0.98998	0.75182	0.92949	1.252	1.7601	2.142	1.257	0.74708	1.7365	1.7692
-6.8254	-7.7205	-6.9363	-6.2165	-6.5837	-5.7723	-5.9395	-6.6623	-6.1793	-5.7781	-7.4172	-7.1301	-6.9438	-5.7474	-5.2304	-6.0182	-5.7306	-6.5477	-6.8354	-6.4199	-6.2894	-5.3969	-6.8095	-6.0786	-6.5056	-6.3756	-6.6788	-5.3453	-6.6073	-6.6606	-5.8815	-6.4564	-6.4667	-5.939	-5.5946	-6.689	-6.3767	-7.0101	-6.6097	-6.3469	-6.4882	-5.6088	-6.8045	-7.2022	-7.1415	-6.1401	-7.572	-7.2204	-5.7367	-6.0298
-14.455	-14.128	-14.475	-13.597	-15.538	-14.086	-13.833	-15.206	-13.909	-13.855	-12.386	-13.523	-14.19	-14.09	-14.117	-13.971	-13.94	-13.348	-13.895	-13.463	-13.48	-13.561	-15.02	-13.619	-14.848	-13.976	-13.253	-15.199	-15.409	-12.856	-14.521	-14.398	-13.81	-14.247	-13.932	-13.489	-13.384	-14.397	-14.068	-14.426	-13.429	-14.01	-15.496	-13.817	-12.903	-14.28	-14.515	-13.842	-13.605	-14.069
-11.695	-12.081	-14.122	-12.923	-13.322	-13.848	-12.755	-13.897	-12.128	-12.418	-13.029	-13.115	-12.56	-13.789	-11.654	-12.599	-12.617	-13.499	-13.085	-12.46	-13.487	-13.569	-13.918	-13.009	-12.119	-12.676	-13.405	-12.456	-13.264	-13.685	-13.998	-13.783	-12.067	-13.513	-12.435	-12.279	-12.4	-12.597	-13.077	-12.392	-12.726	-12.36	-13.144	-13.049	-13.262	-12.778	-11.67	-13.308	-12.939	-13.209
-13.415	-13.527	-13.536	-12.809	-12.756	-11.922	-13.179	-13.481	-11.925	-14.766	-11.642	-13.361	-13.228	-13.3	-13.148	-12.54	-13.662	-13.267	-12.339	-14.546	-13.271	-12.155	-13.559	-12.761	-14.484	-11.76	-13.594	-13.926	-13.664	-13.758	-13.629	-12.573	-13.472	-12.719	-12.096	-12.807	-12.915	-13.614	-13.597	-13.384	-12.73	-12.948	-14.038	-13.499	-13.166	-13.57	-12.86	-14.072	-13.354	-13.635
-2.0512	-3.8741	-3.3639	-3.6087	-3.1114	-3.7099	-4.2991	-2.8967	-2.9315	-3.471	-3.9828	-3.3491	-3.0474	-3.1293	-3.978	-1.932	-3.2759	-2.6672	-2.9566	-4.0458	-2.3621	-3.2658	-3.5323	-2.294	-2.8468	-2.8742	-3.6333	-3.7334	-1.4937	-3.7916	-4.3123	-2.2362	-3.3967	-4.0784	-2.9707	-3.3964	-1.8916	-3.1655	-3.8371	-2.7794	-3.8464	-3.0944	-3.7366	-3.231	-2.956	-2.7522	-2.8675	-3.115	-4.2078	-2.0862
-3.3566	-3.1411	-2.5884	-2.5336	-3.1933	-4.5087	-3.5725	-3.4087	-3.2481	-2.5236	-3.8425	-2.3779	-3.5409	-3.6395	-4.7141	-3.2053	-2.4731	-3.4273	-3.7909	-3.9747	-3.9437	-2.6297	-3.1432	-4.024	-2.2734	-3.3069	-2.1183	-1.5409	-3.1732	-4.4776	-4.0787	-3.044	-3.7438	-2.632	-2.7618	-3.5096	-3.7684	-2.7162	-3.0576	-2.7288	-3.3772	-3.7707	-3.2325	-3.1369	-2.1347	-2.9601	-4.2474	-3.5379	-3.1587	-2.5428
-4.7685	-6.3763	-6.0669	-5.7183	-5.8689	-6.2203	-5.465	-5.5868	-5.4033	-4.6463	-5.5992	-4.9504	-6.3692	-4.683	-5.2766	-5.8267	-5.8651	-7.0188	-5.3712	-4.9352	-5.1627	-6.1802	-6.4103	-5.5012	-4.9488	-6.0478	-6.1147	-6.205	-6.0068	-4.7872	-6.1091	-6.2214	-5.1761	-6.5223	-5.789	-5.5134	-5.3203	-6.4197	-5.8091	-6.3017	-5.7259	-5.1336	-5.9987	-5.6741	-5.9099	-6.1729	-5.8871	-5.2879	-5.9981	-4.634
-4.3523	-3.0714	-3.7262	-3.2441	-3.9003	-3.7525	-3.0281	-2.2566	-3.9373	-3.4663	-3.8879	-3.4289	-2.1009	-4.3779	-3.4533	-3.4084	-2.3524	-3.8567	-3.6518	-3.8841	-2.6101	-3.9919	-3.4907	-3.1291	-2.9217	-3.061	-3.3719	-2.8551	-3.5325	-3.7501	-3.9468	-2.4393	-2.6642	-3.2502	-3.7548	-2.0192	-3.5253	-2.2556	-2.9821	-2.7417	-4.7168	-3.508	-4.7082	-3.1368	-2.6514	-2.7035	-3.336	-3.0792	-4.41	-3.5963
0.21509	1.3524	1.9511	1.3441	2.0867	1.6638	1.5135	0.71685	1.1236	0.5927	1.5214	2.1662	2.5823	2.364	1.3486	0.93218	1.1725	1.6458	2.018	1.3924	1.5084	0.71355	2.0133	0.87859	1.798	1.2527	1.8243	1.3346	1.0835	1.1172	2.256	1.21	1.2706	1.8051	1.2691	2.33	1.0151	1.2508	2.219	0.41223	1.8026	0.98124	1.7358	2.9197	1.7002	1.2013	2.2253	2.1236	1.7003	0.26808
3.9564	2.8024	4.195	2.1328	2.3491	2.8928	3.5602	4.4002	3.8979	2.8087	3.321	1.9893	2.7389	2.1992	3.5517	2.21	3.04	3.157	3.1419	2.4537	2.7884	3.3653	3.5151	4.2865	2.709	1.8493	1.5868	1.9527	2.7851	1.9909	3.2525	2.5783	2.4583	3.6467	3.5151	2.5151	3.1423	2.8126	3.2702	2.6292	3.6982	3.4617	3.0895	5.107	2.8361	3.238	2.56	2.0887	2.3824	2.7053
8.2773	7.1559	7.5014	8.4779	8.044	7.9708	9.3094	9.2586	8.4184	9.3878	8.0315	8.098	8.4218	8.1835	8.3885	8.2115	8.7619	8.0985	8.8545	9.2507	9.723	9.9576	9.5214	8.1284	9.2846	9.3866	8.9569	9.8804	8.2933	8.3969	8.7775	8.2651	9.2725	8.3059	6.9243	8.611	7.5167	9.8683	10.021	9.1031	8.5169	6.5092	7.5988	8.0809	8.8807	8.7943	7.8084	7.851	8.2854	8.8643
-2.9262	-3.151	-2.5709	-3.4061	-3.3772	-3.3722	-3.7659	-3.9768	-3.6105	-3.4668	-4.4849	-3.6726	-3.7819	-3.9954	-3.8974	-3.5148	-3.6345	-3.9464	-4.4963	-2.8357	-3.789	-4.2595	-2.2907	-3.0771	-3.8825	-4.3519	-2.5536	-2.9068	-3.571	-3.4529	-2.743	-4.1472	-2.7049	-2.7208	-1.5265	-4.1305	-3.3733	-1.8272	-2.9435	-3.5698	-2.8757	-2.2476	-3.3295	-3.3221	-3.4128	-2.451	-2.9162	-2.0418	-2.7968	-3.1057
2.6607	0.95411	2.1616	2.0655	1.7052	2.2863	2.0601	2.3026	1.871	1.5161	0.45178	1.3279	0.93294	3.1469	1.8559	2.5474	2.6694	0.96331	1.0582	2.7463	-0.25186	1.9373	1.6947	2.09	0.8141	2.5015	0.73814	2.4171	2.347	1.2709	1.4607	2.1639	2.3484	1.929	1.983	1.2498	2.1578	2.3005	2.1904	0.75626	1.5344	2.0002	1.624	1.5399	1.5803	1.1655	1.6079	0.98029	1.7851	2.2031
7.9557	9.1645	9.6838	7.7949	9.7782	8.2024	8.2468	8.2705	7.5561	10.483	8.8738	7.8005	8.7899	9.209	9.1764	10.07	8.4067	7.5892	8.9308	8.4048	9.4962	8.1559	8.6101	8.478	9.8263	8.4115	9.0676	9.1318	8.5076	9.5593	9.1149	8.5575	9.0631	7.3473	8.5713	8.4801	7.9409	8.0201	8.7971	8.3154	9.7251	8.6822	7.7769	7.9077	8.4062	8.0976	9.2965	9.3448	8.3084	9.0382
-0.0070474	1.4762	0.44174	-0.12858	1.1594	1.4856	0.11176	1.2836	0.076489	0.69663	0.086031	-0.30857	0.84787	0.55796	0.36828	-0.2955	0.57919	-0.28708	1.1212	0.2669	-0.19147	0.7375	0.80805	2.6269	0.94493	0.42914	0.82594	0.42841	-0.041705	0.16702	0.40878	-0.24276	-1.0861	0.35212	0.64351	0.28482	1.5386	0.40074	-1.0609	0.38863	-0.86847	0.57616	0.11411	0.09487	-0.050475	-0.71999	-0.50786	0.080545	0.37398	-0.0030486
-1.6471	-1.3302	-2.0869	-0.84868	-1.1995	-1.6025	-1.2362	-0.92732	-1.2654	-2.1114	-1.2906	-1.8091	-1.722	-1.1598	-1.6213	-0.63763	-1.5731	-0.97357	-0.93154	-0.72919	-2.0407	-1.4215	-1.4449	-2.4541	-1.9569	-0.37014	-1.6616	-1.3815	-1.5801	-0.74677	-1.8191	-1.7601	-1.5359	-1.6577	-1.179	-0.89841	-2.5811	-1.5177	-1.3127	-0.72393	-2.1004	-1.8446	-1.9052	-1.2578	-0.80343	-1.4757	-0.31333	-1.1319	-1.6826	-1.3536
-12	-10.261	-11.908	-12.416	-10.372	-12.861	-11.691	-11.87	-10.453	-11.541	-11.031	-11.748	-11.453	-10.808	-13.14	-11.5	-11.189	-12.512	-12.288	-11.401	-10.739	-12.171	-11.859	-10.198	-10.708	-12.336	-12.204	-10.777	-11.693	-12.165	-10.497	-11.053	-11.748	-12.849	-12.78	-10.955	-11.557	-11.197	-11.459	-12.159	-11.516	-11.321	-11.632	-11.766	-11.183	-12.148	-11.293	-12.572	-11.936	-11.532
0.62066	1.3845	0.40977	0.11321	0.2948	0.21775	0.86053	0.62493	0.52184	-0.13067	-0.20235	0.21147	-0.28734	0.23592	0.12772	1.1469	0.88088	0.056158	0.58371	-0.49488	-0.2682	2.3186	0.46339	0.88233	-0.25199	0.89394	-0.050219	0.91435	-0.29286	-0.52453	0.58725	1.9435	-0.13394	-0.15638	-0.38618	-0.040451	0.19593	0.95453	0.40247	0.056962	1.722	0.13372	0.6681	1.2855	0.51579	1.1127	0.88372	1.1362	0.43509	0.79961
-10.99	-10.547	-11.967	-11.325	-11.338	-11.396	-10.579	-10.508	-11.386	-11.344	-11.662	-10.592	-11.672	-10.62	-11.37	-11.344	-11.652	-12.256	-10.806	-10.956	-11.399	-11.993	-11.587	-11.27	-11.499	-11.47	-10.94	-11.547	-13.445	-12.144	-11.645	-11.368	-11.192	-11.644	-11.116	-12.216	-11.291	-10.717	-12.259	-11.69	-11.513	-11.099	-11.481	-12.782	-11.776	-11.638	-12.184	-11.408	-11.827	-12.109
-2.362	-1.0596	-0.12779	-1.7877	-0.57809	-1.8444	0.080109	-2.2376	-0.51329	-1.6093	-0.20427	-1.577	-0.72859	-1.0899	-1.1035	-1.426	-1.6677	-1.0589	-1.576	-0.69609	-0.81471	-1.7065	-1.5803	-1.9717	-1.2211	-1.1836	-0.79069	-2.0281	-0.88815	-1.2482	-0.079341	-1.415	-1.1654	-1.8854	-1.1621	-1.862	-0.73125	-1.2945	-1.3474	-1.0816	-0.46677	-1.8213	-1.8682	-0.69002	-1.2627	-0.90992	-1.7356	-0.71447	-1.468	-1.3718
-13.294	-13.031	-13.745	-12.397	-14.105	-13.063	-13.195	-14.714	-14.007	-13.037	-11.997	-13.151	-13.419	-13.789	-13.036	-13.612	-13.052	-12.618	-13.801	-14.095	-13.227	-13.275	-13.723	-12.321	-14.994	-13.419	-12.913	-13.925	-11.96	-13.283	-13.811	-14.278	-13.099	-13.656	-14.115	-12.712	-13.503	-13.525	-14.353	-12.475	-13.459	-12.077	-12.95	-13.724	-13.023	-12.709	-13.165	-13.305	-13.586	-13.491
-0.47957	0.48253	0.29689	-1.1676	0.17917	-0.35969	-1.5999	-1.2036	0.59559	0.69935	0.16661	-0.38296	0.10326	-0.25359	-0.32576	0.49342	0.36254	0.20354	0.075052	-0.19781	-0.89059	-0.20688	0.052614	0.92089	0.1276	0.6357	0.49929	0.083673	-0.8361	-0.28174	-0.22808	0.089892	0.49389	-0.376	-1.2935	-0.15363	-1.3108	-0.11151	0.49922	0.22241	-0.096965	0.32737	-0.95534	0.22538	-0.32479	-1.3903	0.89812	-0.22747	-0.14925	-0.84751
-11.851	-11.719	-11.799	-10.45	-10.668	-10.918	-11.577	-11.185	-11.346	-9.9383	-10.74	-11.181	-9.9165	-11.206	-11.174	-11.501	-11.519	-10.236	-10.502	-11.274	-10.095	-11.695	-10.24	-11.767	-12.282	-10.892	-11.65	-12.143	-11.246	-11.95	-12.074	-12.013	-11.227	-11.692	-10.571	-12.081	-11.31	-11.904	-10.992	-11.445	-11.101	-11.355	-11.999	-11.537	-12.456	-12.413	-12.134	-13.037	-11.541	-11.269
4.5072	5.6984	3.9027	3.9564	4.1008	4.2271	4.9957	5.1034	3.7846	4.2217	4.4302	3.619	4.4577	3.369	5.1339	4.1697	4.169	5.1222	3.9086	3.6656	3.3713	3.3528	5.3446	3.9445	4.449	4.0488	4.3799	4.4545	5.2703	5.1541	4.9061	5.6313	4.3339	4.2936	4.1745	5.1114	4.5286	5.3134	3.8982	4.8108	4.5718	3.8151	3.8262	3.7871	5.9124	5.9646	4.5814	3.6005	5.2342	4.6981
-12.661	-13.634	-13.157	-12.729	-12.499	-11.889	-12.657	-12.064	-11.886	-14.197	-11.667	-13.149	-11.923	-13.197	-13.058	-12.525	-12.975	-12.062	-13.307	-12.975	-13.716	-12.459	-13.878	-12.51	-13.157	-12.2	-10.724	-11.686	-12.005	-13.161	-13.585	-13.373	-12.525	-12.352	-11.971	-13.596	-12.444	-13.569	-12.624	-13.309	-12.951	-14.325	-12.275	-12.165	-12.282	-12.83	-13.555	-13.052	-12.754	-11.622
-1.714	-1.0218	-1.6574	-0.70935	-0.82276	-1.86	-2.0779	-1.4578	-1.8503	-1.6017	-1.039	-2.9778	-2.3653	-2.3091	-1.2652	-0.60157	-1.5677	-1.9787	-2.0397	-1.7185	-1.0501	-1.3328	-0.51286	-1.7312	-0.72401	-1.143	-1.4047	-0.95416	-2.1748	-0.91977	-2.246	-1.6712	-1.6283	0.03938	-0.72482	-1.0774	-2.8786	-0.4867	-0.92289	-1.601	-0.8625	-1.0444	-0.21098	-0.047075	-1.6292	-0.51314	-1.5336	-1.2558	-1.2253	-1.2325
-4.8782	-4.909	-4.2385	-4.1942	-3.4693	-3.6288	-4.7846	-3.9409	-4.1876	-4.8937	-3.7886	-4.5331	-3.8841	-4.9643	-4.8268	-5.1044	-3.7324	-3.8855	-3.0016	-4.6174	-5.6611	-5.9171	-5.7534	-4.7681	-5.3905	-4.7622	-3.7072	-5.5065	-4.1358	-4.9855	-3.8835	-4.6754	-4.0077	-3.5329	-4.1133	-4.8075	-4.2026	-4.5251	-4.246	-3.6394	-4.3189	-3.8716	-6.0535	-4.1777	-5.7139	-4.4439	-5.1977	-4.2966	-4.4238	-5.0222
3.0583	3.7686	2.2977	2.5605	2.5081	2.353	2.299	2.1219	2.6535	2.9162	3.3824	2.7812	1.8207	3.5705	2.2403	2.5576	2.129	2.4007	2.8025	2.9863	3.013	2.35	2.7642	2.8222	2.7844	2.783	1.6401	3.3276	1.9889	3.398	2.5704	3.1306	3.3869	3.7702	1.4757	2.5572	3.0258	3.0942	3.2417	2.2594	2.7477	2.1249	1.2809	3.0494	2.0285	3.0064	2.0205	2.4362	2.3786	2.4702
-9.8471	-8.7344	-8.9302	-9.7513	-9.3252	-10.573	-9.4699	-9.3689	-7.96	-9.0788	-9.5917	-9.623	-8.7121	-9.3925	-9.3855	-9.6372	-9.5276	-10.016	-10.667	-10.402	-8.8934	-9.5982	-9.0825	-8.493	-9.8932	-8.988	-9.5961	-10.01	-9.2969	-9.4091	-10.129	-8.9549	-8.6076	-8.1838	-8.6915	-9.2818	-9.1443	-7.6823	-9.9034	-9.3257	-9.142	-8.8853	-9.154	-9.0493	-9.3315	-10.355	-8.88	-9.602	-8.9569	-8.6105
-12.268	-13.408	-12.959	-13.023	-12.539	-13.057	-11.686	-13.044	-12.453	-12.715	-12.618	-12.816	-12.504	-13.284	-12.991	-12.913	-12.647	-12.721	-12.735	-13.748	-12.594	-13.322	-12.578	-12.269	-11.222	-13.097	-12.311	-13.165	-12.195	-13.023	-13.598	-12.115	-12.959	-12.832	-12.288	-13.028	-12.766	-13.47	-13.164	-12.596	-13.486	-11.622	-13.015	-12.587	-13.564	-12.988	-13.309	-12.517	-13.724	-13.862
-21.205	-20.934	-21.721	-20.913	-21.331	-21.457	-20.39	-22.283	-20.885	-21.364	-21.531	-21.273	-21.602	-20.52	-21.661	-20.728	-20.316	-20.39	-20.37	-21.076	-19.866	-19.158	-20.787	-19.541	-20.463	-20.705	-20.72	-19.183	-21.651	-20.499	-21.028	-20.418	-20.304	-22.398	-20.052	-21.105	-21.528	-20.068	-20.17	-20.91	-20.839	-20.48	-20.518	-20.792	-21.367	-21.008	-21.321	-19.603	-20.878	-20.827
-10.609	-11.078	-10.333	-9.8792	-10.134	-10.894	-10.133	-9.3866	-9.0041	-9.9788	-8.4851	-10.39	-9.8168	-10.544	-11.239	-10.531	-10.888	-9.6164	-10.847	-10.05	-10.323	-11.189	-10.552	-9.6547	-10.385	-9.9961	-9.2952	-10.089	-10.388	-10.063	-10.519	-10.272	-11.224	-10.01	-11.266	-9.4963	-9.7104	-9.7931	-10.767	-9.5958	-9.9074	-10.767	-10.244	-10.414	-11.101	-9.8241	-10.374	-10.173	-10.69	-9.917
-2.105	-0.88334	-3.4545	-1.2628	-2.4517	-3.1383	-2.3567	-1.0412	-2.7911	-2.5403	-0.85314	-1.8609	-2.3034	-0.92752	-1.8845	-2.0088	-1.7694	-1.8502	-3.4803	-1.9359	-1.4215	-1.0458	-2.3323	-1.7633	-2.499	-0.81651	-1.8169	-2.4898	-1.7776	-1.6185	-1.2462	-2.5647	-1.4362	-1.8353	-1.4588	-2.8139	-1.2585	-1.2043	-1.9659	-1.9608	-2.0659	-2.2036	-1.2927	-1.5115	-1.8639	-2.445	-1.8466	-2.7881	-1.8445	-2.2448
-6.2801	-5.5705	-5.8117	-5.8914	-6.4239	-6.6675	-5.8976	-5.8042	-5.4501	-6.1703	-5.3936	-6.0898	-5.5997	-6.1461	-5.4793	-5.5264	-6.4891	-6.0804	-6.9047	-4.9936	-5.7703	-5.2131	-5.0467	-5.8604	-4.9422	-5.7319	-5.3514	-5.3505	-5.7332	-5.6603	-5.446	-5.1718	-6.3279	-5.1589	-4.5787	-5.4148	-6.6537	-6.0356	-5.7613	-5.8671	-7.2071	-6.6215	-4.6489	-4.6526	-5.9391	-5.7286	-4.7671	-6.6461	-5.8198	-5.803
-1.1688	-0.33756	-1.7025	-0.97829	-0.37881	-0.74414	-1.0586	-2.0018	-2.1843	-2.381	-1.2985	-0.85056	-2.5873	-1.2475	-1.0419	-1.2249	-0.46045	-1.3066	-1.3584	-0.79589	-0.1772	-1.5869	-0.66705	-1.429	-0.015462	-1.2319	-1.8097	-1.3006	-0.92282	-2.4806	-1.0346	-1.5222	-0.81555	-1.2377	-0.51708	-0.29675	-0.65376	-1.988	-0.15691	-1.6344	-1.716	-0.91514	-0.57964	-0.81165	-1.3958	-0.76272	-1.1682	-0.64926	-0.79807	-1.7373
-14.873	-12.447	-13.966	-14.085	-14.067	-14.406	-13.245	-13.394	-13.569	-14.418	-14.524	-14.984	-14.36	-13.525	-14.286	-14.227	-14.112	-12.591	-12.748	-13.096	-12.37	-14.082	-14.637	-13.462	-14.247	-13.509	-14.392	-15.135	-15.409	-14.001	-13.231	-14.994	-13.964	-14.703	-14.323	-14.696	-13.827	-13.755	-13.316	-13.896	-13.918	-12.865	-14.149	-13.857	-14.376	-13.392	-13.597	-13.297	-13.992	-14.17
-2.2104	-3.3708	-2.8761	-3.3996	-3.2242	-4.1944	-3.7956	-3.6401	-1.6869	-2.7525	-3.5051	-3.3423	-3.2	-3.2527	-3.0746	-3.233	-4.008	-3.7653	-3.5318	-3.8037	-3.4701	-2.3744	-3.4278	-2.6135	-3.0797	-3.4819	-3.5459	-2.4891	-3.4806	-3.1909	-4.2696	-3.3006	-3.1264	-2.5401	-2.4998	-2.885	-3.7456	-3.3981	-2.8663	-3.8636	-3.2004	-3.6223	-2.8913	-2.9211	-3.652	-2.9134	-3.1582	-3.0853	-4.2115	-2.6048
-13.134	-13.242	-12.769	-13.07	-12.703	-11.798	-13.751	-13.16	-12.667	-12.675	-12.818	-13.624	-12.419	-14.249	-14.331	-13.504	-13.755	-13.679	-13.18	-12.327	-11.832	-13.212	-13.392	-11.569	-13.436	-12.529	-12.923	-12.64	-13.755	-13.049	-13.828	-13.387	-13.249	-12.412	-12.946	-12.826	-12.455	-12.107	-12.427	-11.577	-12.747	-13.529	-11.381	-12.059	-13.175	-11.637	-13.225	-12.216	-13.463	-12.016
-4.2333	-1.783	-4.5354	-3.114	-4.3885	-3.5948	-2.9235	-3.2209	-2.9915	-2.7617	-3.4242	-4.0806	-2.7515	-2.7934	-3.6863	-2.7263	-3.7302	-2.8957	-3.6234	-1.9567	-3.3537	-3.0102	-2.2874	-2.0238	-3.7809	-2.6044	-2.5023	-3.3343	-4.0294	-2.8127	-4.0453	-4.2031	-3.6249	-4.3844	-4.5388	-4.0541	-3.5425	-2.9017	-3.5195	-4.8345	-3.6167	-2.4412	-4.9403	-2.9192	-2.6727	-3.2351	-1.892	-3.316	-2.0545	-3.8599
-4.7756	-5.0377	-4.4285	-6.0929	-5.898	-5.3072	-5.766	-3.3424	-4.4564	-4.3239	-4.8697	-5.461	-4.9482	-4.3559	-4.9582	-4.8007	-4.7747	-4.8857	-4.623	-4.9135	-5.0188	-3.8358	-5.3582	-4.3067	-4.0578	-4.3763	-4.8905	-4.6417	-4.4443	-3.4408	-4.8556	-3.5645	-5.4696	-5.3828	-4.3156	-3.973	-3.9388	-3.2928	-5.8137	-4.5715	-3.8405	-4.5057	-3.28	-3.982	-4.4776	-4.2839	-4.054	-5.7055	-3.9214	-5.0624
6.3378	7.0373	7.0951	6.6584	6.0231	6.9383	7.4774	6.6702	7.0187	6.1683	6.3454	7.5366	6.1488	7.0343	6.7747	7.1472	7.503	7.1478	7.0373	5.8092	5.9622	6.0213	7.6547	5.9673	7.353	5.8101	6.8916	7.3953	7.6657	7.1669	7.0926	6.565	6.2177	7.0872	5.755	5.7726	6.5496	6.8105	6.2346	6.6185	6.0958	5.8761	6.7828	6.1042	6.5681	7.5887	7.0611	5.6602	7.0264	7.05
-20.831	-20.824	-20.071	-20.524	-21.008	-20.24	-21.491	-20.541	-20.87	-20.905	-20.598	-20.402	-20.971	-20.569	-20.725	-22.113	-21.653	-20.684	-21.254	-21.685	-21.056	-20.457	-21.303	-20.861	-21.305	-20.563	-20.54	-21.508	-21.47	-21.069	-19.841	-21.758	-21.391	-21.47	-21.962	-21.452	-20.459	-20.341	-20.732	-19.69	-20.804	-20.754	-21.04	-21.426	-21.356	-21.326	-21.253	-21.221	-20.214	-21.097
0.15324	-0.02823	-1.3975	-0.5774	0.55816	-1.8755	-1.093	-1.1557	-0.6608	-0.63973	-0.71732	-1.4068	-0.046365	0.24668	-0.64935	-0.65247	-1.6177	-1.3499	0.85163	-0.46663	-0.52426	-1.0114	-2.2362	-0.91204	-1.1159	-1.1965	-0.48688	-0.56053	-0.12748	-0.41435	-1.5687	-1.5071	-0.47736	-0.49895	0.30682	-0.8042	-1.4303	-0.93914	-0.81024	-0.0087878	-0.43583	0.32025	-0.34087	-0.3662	-1.054	-0.49104	0.71523	-1.0329	-0.34518	-1.78
-3.1534	-3.3112	-3.4927	-3.5265	-4.8473	-1.9302	-3.9962	-4.54	-2.6488	-2.9421	-3.3395	-3.8749	-4.1683	-4.1238	-3.355	-2.511	-4.0606	-3.5143	-4.9452	-2.109	-3.1699	-4.3067	-3.0453	-2.9883	-3.2183	-3.186	-3.5564	-4.2572	-3.5375	-2.7022	-3.0981	-2.8151	-3.3513	-3.5159	-3.0691	-3.7722	-3.6947	-3.8889	-4.203	-3.1332	-2.9484	-3.5714	-3.0899	-3.2448	-2.8217	-3.0747	-1.7398	-3.0186	-4.0057	-3.9718
-2.7573	-2.7714	-2.2343	-2.1697	-3.3751	-2.1675	-3.1216	-2.3909	-3.3965	-2.9613	-1.9787	-2.8797	-2.3169	-1.7488	-2.9568	-2.5477	-2.6603	-4.018	-2.6784	-2.3546	-3.8506	-1.5196	-3.5096	-2.1825	-1.9902	-2.9927	-1.7381	-2.4863	-3.0112	-2.3887	-2.3297	-3.2766	-3.0786	-2.6247	-1.6289	-2.7631	-2.954	-1.4254	-1.5144	-2.8941	-2.8108	-2.5656	-3.2744	-2.6466	-2.3927	-1.6939	-2.5641	-2.2935	-3.8341	-2.4243
-0.25846	-0.011464	-0.042039	0.11156	0.38863	-0.10642	-1.3217	-0.48564	-0.22078	-0.11156	0.75016	0.22409	-0.26661	-0.53556	0.52983	-0.12539	-0.55963	-0.95464	0.87642	-0.15564	0.88173	-1.5902	-0.34092	1.212	-0.15294	-0.21808	0.033791	0.14453	-0.29578	0.43679	-0.28592	-0.2213	1.0127	-0.17794	-0.2064	0.61882	0.38605	0.37203	0.73317	0.63091	-0.40036	0.038098	0.82095	-0.55046	1.1631	-0.20612	-0.76831	-0.14785	0.34382	-0.80252
-1.2044	-0.10442	-2.0082	0.61267	-1.2031	-0.87057	-0.10304	-0.26513	-1.7271	-0.74531	-0.84627	0.32089	-0.65434	-1.401	-1.634	-1.189	-0.89982	-0.14571	-1.0738	-1.612	-1.3142	-1.2761	-0.51842	-0.37128	-1.0608	0.036282	-1.3163	-0.8426	-0.68087	-1.6602	-0.20369	-0.16282	-1.3064	-0.27917	-1.7497	-2.5121	-1.6887	-0.58818	-1.8604	-0.44658	-1.3717	-2.361	-0.64655	0.99713	-1.595	-0.66108	-0.73305	-0.74576	-1.6543	-1.0802
-4.1033	-3.3074	-3.2193	-3.1776	-3.0633	-4.6192	-4.4888	-3.9233	-4.4034	-4.0883	-3.8855	-4.549	-4.0937	-3.341	-4.4213	-4.2235	-4.6476	-4.6977	-4.5672	-4.4818	-3.4032	-3.1629	-3.7386	-3.3347	-4.5305	-4.4306	-4.8301	-4.9843	-4.0998	-3.7519	-5.998	-4.0791	-3.0921	-4.1996	-4.576	-5.0053	-3.1514	-4.5503	-5.5984	-3.8116	-3.425	-3.1435	-4.5982	-3.789	-4.2319	-3.3898	-3.7096	-3.334	-2.7511	-3.9236
-4.6201	-4.074	-3.6189	-4.2699	-4.5415	-4.5074	-3.5991	-4.3388	-3.5821	-4.3051	-3.478	-4.1692	-3.1059	-4.1741	-5.6815	-4.8151	-3.3136	-4.9672	-3.2301	-4.3684	-4.2564	-3.7489	-4.0563	-4.0033	-4.4729	-4.0819	-5.0883	-3.8107	-5.6973	-4.8978	-4.879	-4.2671	-3.9171	-4.7919	-4.3457	-3.3989	-3.722	-5.0033	-5.4667	-3.797	-4.229	-3.9473	-3.7678	-3.2459	-5.2759	-5.0966	-4.0352	-4.8	-4.2438	-3.7607
0.23389	-0.88212	0.097511	0.62572	-0.45363	-0.12981	0.25729	-0.69943	0.2463	0.075143	-0.16178	-0.78218	-1.831	-0.47739	-0.90563	-0.71559	1.1989	-0.70314	0.42131	0.11282	0.2941	-0.56847	0.64763	-0.1235	-0.30336	-0.87206	0.24588	-0.22964	-0.75325	0.56435	-0.14788	-0.5187	-1.475	0.20073	0.29141	-0.69293	0.3006	0.04219	-0.31396	0.75559	0.17412	-0.38723	-0.070427	-0.12626	0.77167	-0.070629	0.89522	-0.28726	0.16631	-0.63751
4.714	5.3501	4.7502	5.8777	4.1768	4.3	4.657	4.9009	5.511	5.4564	5.063	5.8975	5.0014	4.3365	6.1502	4.9688	4.9127	5.3164	4.7522	4.548	4.6391	6.0036	5.155	5.9435	4.2254	4.583	5.3781	4.0002	5.0146	4.9371	5.2551	4.3411	5.7785	5.9106	5.7984	6.0261	4.5861	5.3224	5.7358	5.0598	4.6742	4.6704	5.841	5.0467	4.1041	4.9456	4.6887	4.8729	6.2599	4.9387
-1.4564	-2.3072	-2.5813	-2.5058	-2.2354	-2.1118	-0.19126	-1.7268	-1.1234	-3.043	-2.3426	-1.8479	-1.9133	-1.879	-3.1636	-2.1635	-1.839	-2.8178	-1.4748	-2.7449	-1.1658	-1.3111	-0.87737	-2.4855	-1.8671	-1.9891	-3.1059	-1.9107	-1.4727	-2.0452	-1.7996	-1.3366	-1.6543	-1.6355	-2.3928	-1.8323	-1.8468	-1.4936	-0.99652	-1.3318	-2.2381	-1.9546	-1.2897	-1.3448	-1.4191	0.37352	-1.715	-0.85876	-1.1607	-1.9456
1.1243	-0.37086	-1.2638	-0.004863	-0.17733	1.1148	1.2739	0.8357	-0.68454	0.95784	0.51823	0.25647	0.29519	0.28484	0.27132	-0.23892	1.2946	0.59368	1.1327	2.1577	0.31267	0.48039	-0.54817	0.28248	0.58357	-1.227	0.53781	-0.018649	1.7502	-0.46893	0.7633	0.30759	-0.033997	-0.97284	-0.38563	0.386	1.2274	0.3412	-0.12754	0.33083	-0.64527	0.33881	0.88016	0.80381	-0.18595	-0.24933	0.92636	-0.09564	0.59131	-0.47317
-7.448	-7.0363	-7.5513	-7.4151	-6.5061	-6.7827	-7.1256	-7.1448	-7.6272	-7.0815	-8.5321	-7.3682	-8.1781	-7.8189	-7.733	-7.5739	-7.34	-7.3236	-7.6298	-7.3158	-6.7565	-7.4539	-6.5347	-7.4418	-8.9021	-7.062	-8.3873	-7.6935	-6.5575	-7.1687	-7.0129	-6.8371	-7.3227	-7.7059	-6.5235	-7.4768	-7.6753	-7.9319	-6.6487	-7.6208	-7.5433	-6.5374	-8.6432	-7.673	-8.4085	-7.9541	-7.0719	-6.9473	-7.4877	-8.3881
-7.1441	-7.8826	-6.159	-7.9731	-7.4127	-7.2288	-8.1098	-7.389	-8.2186	-7.2538	-7.9353	-7.8598	-8.5117	-7.1691	-8.0784	-7.9065	-7.3411	-8.4451	-6.0477	-8.0609	-7.2975	-7.3099	-7.7751	-7.2875	-7.3311	-7.4054	-8.3858	-7.6312	-7.0208	-9.0097	-8.4048	-7.6286	-7.9698	-7.0342	-7.0611	-8.0958	-6.8257	-7.1497	-8.7049	-6.9525	-6.923	-7.0221	-6.5166	-7.2985	-8.2219	-9.0196	-6.3212	-8.0269	-7.4979	-6.9071
-1.538	-1.227	-0.62122	-1.5218	-1.3033	-0.34044	-1.2906	-1.8899	-0.67586	-1.2588	-1.3778	-1.5386	0.022731	-1.0168	-1.0623	0.017536	-1.1046	-2.2288	-2.3227	-1.1831	-1.1685	-0.86274	-1.8475	-3.1379	-0.75902	-1.1953	-1.4717	-0.45778	-1.2157	-0.69789	-0.83113	-2.2621	-1.6298	-0.83767	-1.6867	-0.17695	-2.2207	-2.3282	-2.0248	-2.0282	-0.50396	-0.43691	-0.57101	-1.629	-0.46378	-1.1462	-2.2837	-1.5059	-2.17	-0.64042
-4.3247	-4.3716	-4.4594	-4.0914	-4.1583	-3.1701	-3.6397	-4.3182	-6.9114	-3.3939	-4.3153	-4.167	-4.1875	-3.7445	-4.3453	-5.6937	-3.375	-4.2307	-3.8948	-5.645	-4.7499	-3.5053	-3.5861	-5.001	-4.1055	-3.5858	-2.9566	-4.5327	-4.3199	-4.4295	-3.8691	-6.3671	-4.4289	-4.8761	-4.4101	-5.0167	-4.6871	-4.8292	-3.5372	-4.088	-4.2506	-3.7558	-3.8435	-5.2368	-4.5637	-5.8911	-5.3839	-4.5189	-5.6051	-3.9138
-0.86157	-1.1396	-1.1188	-1.6026	-0.32378	-2.8292	-1.1059	0.56391	-0.8229	-1.2745	-1.0039	-2.9757	-2.391	-1.9777	-1.6584	-2.3459	-1.7622	-0.12338	-1.8597	-1.2755	-2.1437	-1.7103	-2.0131	-1.4838	-0.038269	-2.1607	-2.1937	-0.93556	-2.4988	-0.71193	-0.31397	-1.0684	-1.2877	-1.811	-1.4914	-0.7399	-1.5109	0.62464	-1.467	-1.4765	-0.83086	-1.0237	-1.2936	-1.9382	-2.142	-1.7921	-1.6993	-1.3829	-0.5098	-1.055
-20.967	-22.199	-22.237	-22.75	-22.424	-22.186	-22.982	-22.648	-23.004	-21.667	-22.747	-22.377	-22.311	-22.806	-22.063	-22.835	-22.24	-22.368	-22.849	-22.782	-21.986	-21.362	-21.969	-23.414	-21.911	-22.147	-21.258	-22.352	-22.29	-21.965	-21.871	-21.713	-22.053	-21.926	-22.008	-22.919	-22.573	-22.183	-21.848	-22.133	-22.353	-21.662	-23.812	-21.722	-22.103	-21.792	-22.041	-22.7	-22.782	-22.3
-4.026	-3.3116	-3.7348	-2.6243	-4.2862	-3.7754	-3.7808	-5.0367	-3.7396	-4.3302	-3.6314	-3.6049	-3.125	-3.0301	-2.2242	-3.5961	-4.0061	-2.8298	-4.2425	-3.8613	-3.2712	-4.1383	-2.8889	-4.1365	-3.541	-3.0105	-4.6103	-3.1038	-3.3251	-3.14	-3.5145	-2.8829	-4.2489	-4.4931	-4.7812	-4.279	-2.9402	-3.1288	-3.8217	-5.2393	-2.7519	-4.2831	-3.3021	-4.6674	-3.3748	-3.1941	-3.5109	-4.0779	-4.4883	-3.667
-20.836	-20.716	-20.063	-20.609	-20.133	-20.141	-20.773	-20.432	-19.732	-21.293	-20.59	-21.143	-21.736	-20.728	-20.883	-21.174	-20.624	-21.045	-19.98	-21.038	-20.121	-20.492	-21.264	-21.152	-21.067	-22.513	-21.31	-20.582	-20.223	-20.55	-20.806	-21.481	-20.803	-20.059	-19.404	-19.534	-21.518	-19.904	-20.948	-20.793	-22.107	-21.282	-21.099	-20.417	-21.304	-21.707	-20.918	-21.219	-21.296	-20.775
-4.2021	-5.1705	-5.262	-6.2171	-4.6104	-4.6609	-4.463	-5.0289	-4.335	-5.7559	-5.2305	-4.4905	-5	-5.8022	-5.0194	-5.9552	-5.5008	-4.1292	-5.5507	-4.6561	-5.1052	-3.8341	-4.7971	-4.5232	-4.8998	-4.9783	-4.839	-5.3176	-4.4414	-5.3183	-5.8933	-5.0736	-5.2437	-5.0749	-5.1572	-5.0631	-5.365	-6.3673	-4.7529	-3.8579	-4.3834	-4.9293	-5.2544	-4.8474	-5.8379	-5.5542	-4.2408	-5.1111	-5.788	-4.9866
-5.5407	-5.3847	-5.5626	-5.6493	-6.2462	-4.3674	-5.6446	-5.1474	-6.1262	-5.8363	-5.1982	-6.3893	-5.8505	-5.8884	-6.7451	-5.4328	-5.3796	-6.5542	-5.8365	-5.998	-5.2035	-5.3245	-4.9704	-6.088	-5.7167	-5.8326	-5.3167	-6.0778	-5.4859	-5.3873	-4.9338	-6.3006	-4.8725	-6.3352	-6.0313	-5.7728	-5.2992	-5.5975	-5.2943	-5.5866	-4.8339	-5.6312	-3.3668	-5.1623	-4.855	-5.0741	-6.5965	-5.7164	-5.4504	-6.8364
-5.335	-3.2936	-3.9925	-5.8911	-4.7994	-5.4778	-4.3166	-3.9219	-3.9376	-4.2301	-5.0419	-4.0898	-5.1703	-3.825	-5.1373	-3.6551	-4.0278	-3.8726	-3.0772	-5.4109	-4.4967	-4.8955	-4.256	-4.7881	-5.4111	-5.0717	-4.7911	-4.8244	-2.8426	-5.1841	-4.9198	-4.5721	-4.6162	-5.5054	-4.282	-4.6656	-3.9024	-4.5654	-5.0052	-4.88	-3.436	-4.5843	-5.2906	-3.6963	-4.9977	-4.322	-5.6678	-5.1728	-3.942	-4.8704
-2.3056	-3.4864	-2.6511	-3.1612	-2.5626	-1.6394	-3.055	-3.483	-1.7665	-2.9511	-1.5981	-1.6356	-2.8166	-2.0158	-1.7364	-2.8165	-1.184	-2.4359	-2.7628	-2.0058	-2.5434	-2.1313	-2.9939	-2.7167	-1.0382	-2.2898	-1.4998	-2.5193	-3.3054	-2.3525	-3.4239	-3.2519	-1.8907	-2.6091	-2.0075	-3.1284	-2.1979	-3.9239	-1.5718	-1.9317	-3.2039	-2.1131	-2.4525	-3.0409	-3.0732	-3.7297	-2.4139	-2.277	-1.9861	-3.2503
-0.98564	0.35699	-1.0396	-0.53339	-0.43833	0.13285	-0.53234	-0.17643	-0.28457	1.3481	-1.251	-1.2019	0.014955	0.61389	-0.327	-1.0184	-0.86778	0.83398	-0.26196	-0.05269	0.24707	-0.13276	-0.85265	-0.3257	-1.0007	-0.89997	-0.59977	-0.029383	0.4693	-0.99864	-1.1274	0.38443	-0.35044	-0.48856	0.41278	0.0408	0.29407	0.18666	0.037306	-0.087557	0.23892	-0.40355	-0.3044	-0.10688	0.15943	-1.025	-0.43684	-0.53768	-0.57563	-0.65433
-0.42257	-2.2968	0.058328	0.23029	-1.1778	-0.15438	0.84694	-0.91698	0.17764	-0.0088564	0.38329	-0.67037	-0.066813	-0.48511	-0.16343	0.069088	-1.817	-0.86395	-0.35904	-0.83057	0.36127	-0.90431	0.68804	-0.7407	1.2989	0.25897	1.0126	-0.2162	-0.57128	-0.68452	0.47727	-0.15001	0.079019	0.70074	0.12217	-0.048848	-1.0548	0.032437	0.1099	-0.17897	-0.76204	-0.1059	-0.0089866	1.083	-1.1284	0.081583	0.26695	0.55764	-1.0749	-0.26871
8.6226	7.9297	8.5836	8.7802	9.1385	9.4435	8.623	9.0703	8.5708	8.418	9.3857	9.3347	8.6538	7.9105	8.8076	7.4843	8.8047	9.0187	9.161	8.4035	7.7625	8.598	9.1202	8.2363	7.8441	8.7413	7.9513	8.5555	9.8071	8.6278	7.9997	8.3456	8.8735	7.8313	9.071	7.8319	8.5579	9.0417	7.5586	8.9462	8.5471	7.77	8.962	8.7746	9.7697	7.8108	8.2785	8.6505	8.8751	8.897
0.23099	-0.39301	-1.3473	-1.2147	-0.1084	-0.39596	-0.77108	-1.2995	-0.50381	0.1191	-1.6676	-0.48833	-0.28754	-1.3212	-1.1609	-1.7285	-1.2616	-2.0107	0.054373	-0.21305	-2.3588	-0.023294	-1.2153	-0.83224	-1.1489	-1.0487	-1.1137	-0.74181	-2.1776	-0.84833	-0.42196	-0.86639	-0.4797	-1.222	-0.85188	-1.1084	-0.96315	-1.0633	-0.98648	-0.75057	-0.05458	-1.554	-1.9939	-1.3031	-0.064537	-0.71816	-0.98805	-1.6843	-0.62321	-0.15029
-2.4982	-2.73	-1.7699	-1.9853	-2.8193	-3.6362	-2.5394	-2.8763	-2.5124	-2.3453	-1.9559	-1.5073	-2.9741	-1.7568	-2.8738	-3.187	-2.3734	-1.804	-3.2776	-1.808	-1.877	-1.4271	-2.7594	-3.1257	-1.156	-3.4579	-2.6773	-1.1355	-4.0193	-3.8432	-3.3624	-1.3881	-2.3552	-1.2788	-2.2941	-3.4808	-1.6198	-2.5664	-3.6334	-0.55807	-1.9543	-2.0339	-2.2787	-2.2703	-1.781	-2.5766	-2.8844	-3.597	-2.0071	-2.6441
1.6941	0.88204	1.0914	2.504	0.71392	0.80962	1.3742	2.2271	1.3436	2.8258	1.3348	0.63821	1.7555	1.9773	2.2375	0.85801	1.3745	2.45	2.8021	2.7784	1.357	1.5592	0.85785	1.3852	1.8952	2.2333	1.8162	2.19	1.5137	2.6259	1.8787	1.9741	0.60458	1.2483	2.8602	1.8364	1.8301	1.9213	1.4566	2.018	0.49286	2.0999	3.167	1.9825	0.16689	1.0954	2.0308	2.209	1.2261	2.1481
-0.9883	-0.47784	-0.74448	-2.2381	-1.9363	-0.32706	-1.1678	-1.6401	-0.36554	-1.8625	-1.7259	0.0059933	-2.775	-1.8705	-1.4397	-2.7882	-1.9786	-0.56726	-1.373	-1.0762	-2.1334	-0.21294	-2.4223	-0.14328	-1.0139	-1.5491	-0.6779	-1.3744	-0.70317	-1.7888	-2.0202	-0.28047	-1.2705	-1.0148	-1.6488	-1.1441	-1.8229	-1.3349	-0.42923	-0.34414	-1.1198	-0.84555	-1.5752	-0.34873	-0.94136	-1.1685	-1.6525	-0.99935	-1.5147	-0.89035
-12.508	-13.657	-14.236	-12.681	-13.253	-13.08	-14.032	-13.672	-13.156	-14.175	-12.949	-13.824	-11.776	-13.406	-12.888	-13.487	-14.789	-12.529	-13.136	-13.876	-12.183	-12.734	-13.177	-13.402	-13.227	-13.978	-15.215	-13.052	-13.073	-12.674	-14.213	-12.848	-13.387	-13.752	-12.582	-12.453	-12.919	-12.796	-12.439	-14.086	-13.845	-13.14	-13.9	-14.285	-12.519	-12.555	-13.889	-12.877	-13.324	-13.969
-12.932	-13.299	-11.605	-13.11	-12.051	-13.388	-12.262	-12.576	-13.802	-12.615	-12.617	-13.367	-13.738	-12.65	-13.67	-11.966	-11.862	-13.32	-13.418	-13.472	-12.152	-12.504	-13.356	-13.433	-12.173	-13.386	-12.803	-12.479	-12.316	-13.532	-12.034	-12.663	-13.348	-13.063	-12.766	-12.715	-12.648	-12.486	-13.234	-11.819	-12.864	-13.469	-14.986	-12.076	-12.964	-13.04	-12.585	-11.971	-12.789	-13.618
-9.463	-10.448	-9.4672	-10.317	-9.041	-8.3169	-8.1958	-9.3858	-8.6224	-8.9036	-9.6598	-8.5143	-8.9948	-9.717	-8.3521	-9.1971	-9.0092	-8.3389	-9.8791	-8.8428	-9.8869	-8.6959	-9.4609	-9.0341	-10.46	-8.4991	-8.8968	-9.3211	-9.7292	-9.3085	-10.121	-8.7035	-9.449	-9.1957	-8.6499	-8.0505	-9.2664	-9.2966	-9.7952	-8.7497	-7.2725	-8.7367	-9.3203	-8.8779	-8.5253	-8.3034	-8.0685	-9.2406	-9.1036	-9.327
-21.404	-20.242	-20.415	-21.263	-20.62	-20.947	-21.707	-20.732	-20.136	-21.339	-21.191	-20.838	-19.67	-21.133	-22.088	-20.818	-20.243	-20.943	-21.013	-20.842	-20.103	-19.807	-21.431	-20.537	-20.254	-21.139	-20.747	-20.025	-21.175	-20.839	-21.377	-20.665	-21.282	-20.18	-19.656	-20.702	-19.949	-19.412	-21.617	-21.803	-20.471	-20.785	-20.319	-21.418	-20.079	-21.167	-21.698	-20.551	-22.169	-20.29
-12.704	-12.799	-13.061	-12.764	-13.6	-14.115	-13.092	-12.182	-12.05	-13.316	-11.584	-12.971	-14.561	-13.507	-13.175	-13.11	-11.469	-13.527	-12.41	-12.822	-12.445	-12.963	-14.369	-13.268	-13.036	-14.196	-12.501	-13.299	-11.95	-13.814	-13.539	-12.648	-13.148	-13.492	-12.607	-13.219	-12.607	-14.396	-13.387	-13.626	-13.241	-13.533	-13.801	-14.973	-12.569	-13.206	-13.327	-13.65	-13.081	-13.38
-15.045	-13.7	-14.403	-13.702	-14.206	-14.742	-13.115	-14.497	-14.715	-14.149	-15.642	-15.449	-15.76	-14.012	-15.23	-14.022	-16.246	-14.654	-13.111	-15.089	-14.924	-14.57	-14.357	-15.097	-13.795	-14.703	-13.807	-15.118	-15.477	-15.296	-13.839	-14.457	-14.141	-14.466	-15.15	-13.524	-14.301	-14.76	-14.861	-15.652	-14.956	-15.278	-14.711	-14.892	-14.08	-14.796	-13.994	-14.564	-15.506	-14.361
1.0545	0.42773	-0.2709	0.28256	0.055451	-0.82277	-0.091881	-0.8605	0.22307	-0.50103	0.59326	-0.92548	-0.30502	-0.37399	0.62076	0.30507	-0.4341	0.59983	-0.23828	0.88195	0.26218	0.42304	0.028549	-0.53492	0.73616	-0.39101	-0.81624	0.1992	0.1957	0.3014	-0.99099	-0.36589	-0.24477	0.2791	-0.036955	-0.44193	-0.19179	0.14685	0.82869	-0.613	0.2297	-0.85927	0.48385	-0.49897	-0.19268	-0.87858	-0.24916	0.81162	-0.82153	0.99838
-0.44736	-1.1721	-0.39443	-0.035625	-1.5274	-0.5544	-0.98423	-1.1539	-1.4836	-1.6076	-0.74111	-0.13871	-0.81821	0.20218	-2.268	-0.60349	-1.8498	-0.78955	-0.31838	-0.40907	-1.3486	-0.78605	-1.2681	-1.8745	-0.65443	-0.272	-1.1387	-0.71923	-0.18944	-1.0172	-2.1374	-1.721	-1.7964	-0.6072	-1.1708	-1.495	-1.2001	-0.86934	-0.99898	-1.3325	-0.85395	1.0057	-0.84787	-0.42661	-0.36726	-0.38401	-1.3792	-1.7042	-1.7321	-1.3418
6.2549	6.6529	5.9895	6.5762	6.7439	7.7385	6.3019	8.1021	7.3914	5.9259	7.3072	6.3627	7.4263	4.918	7.0575	7.99	7.5591	8.3712	7.1136	6.9944	6.6058	7.5198	7.526	7.4684	7.3053	6.6686	5.4216	6.4266	7.0387	7.5168	7.7856	6.7979	6.4868	6.1237	5.8198	6.908	6.3536	7.8894	7.1334	7.6593	7.3506	5.1308	6.3526	7.3116	6.9664	5.8297	6.4229	7.3368	6.4597	6.7904
3.807	3.407	2.472	2.3836	3.9644	2.4934	2.4535	2.8596	3.262	2.3744	1.6828	1.6816	3.5743	1.5717	3.2232	3.0869	1.5102	2.1095	2.955	2.1517	2.1624	2.2995	2.456	2.845	2.8334	2.3201	2.4195	2.6522	3.1799	3.0309	2.8201	2.7668	2.583	1.9259	2.2099	2.0345	2.0058	1.7881	2.5704	1.5772	2.8535	3.6053	2.5743	2.3835	1.3956	3.7952	2.2977	3.1388	1.3103	3.4231
-1.0091	-2.6193	-1.939	-2.501	-1.4572	-0.4467	-1.7313	-0.57689	-1.754	-1.6088	-1.2296	-2.7019	-1.5823	-1.6151	-1.46	-1.9242	-2.1076	-2.4991	-2.4091	-1.8678	-1.234	-2.0177	-2.4728	-1.6624	-1.5472	-1.9342	-0.91734	-2.4668	-2.8836	-2.1247	-0.49245	-1.3414	-2.5986	-1.7926	-1.4046	-1.3888	-2.1783	-2.1017	-1.8831	-0.68117	-1.5191	-2.3642	-2.4192	-1.4998	-2.1361	-2.1274	-1.9062	-1.7766	-1.313	-1.6347
-0.18247	0.27456	0.15793	1.1129	0.23543	-0.38117	-0.69983	0.057352	-0.18539	0.65646	-0.17833	-0.0063955	0.020486	0.32155	0.62358	0.35444	0.44445	-0.099463	0.37307	-0.21939	-0.81985	-0.21419	-0.66022	-0.80929	-0.26139	0.44978	0.75698	0.57381	0.58289	0.1422	0.57111	-0.23379	0.49774	0.38249	0.22111	-1.3631	0.74506	-0.11461	0.094451	0.42433	-0.304	0.46233	0.35928	-0.022738	0.57915	0.92468	0.11277	-0.50066	-0.71597	0.80346
-14.87	-14.764	-14.306	-14.658	-15.782	-14.173	-13.025	-14.231	-14.532	-14.67	-14.072	-13.585	-15.305	-15.13	-15.432	-13.958	-14.522	-14.146	-14.39	-13.303	-14.117	-16.123	-13.206	-14.445	-14.274	-14.178	-15.376	-15.116	-15.17	-14.519	-13.013	-13.402	-14.365	-15.052	-15.203	-15.584	-15.427	-14.362	-15.286	-14.531	-14.559	-15.945	-14.761	-14.98	-14.822	-14.649	-14.843	-14.548	-14.306	-15.273
-5.5914	-4.8975	-5.8717	-5.7364	-4.2335	-4.9743	-4.1236	-4.2322	-4.3108	-4.9382	-5.207	-5.2166	-5.0331	-5.2117	-4.9547	-4.3688	-5.8367	-4.9189	-5.6866	-5.5394	-6.2665	-5.907	-5.5725	-4.8523	-4.2521	-5.1454	-5.3199	-6.512	-4.332	-5.6178	-4.7474	-5.5709	-5.7492	-4.4887	-3.9176	-4.3002	-5.3266	-4.8248	-4.1107	-5.1929	-5.5837	-4.8929	-3.7586	-4.1152	-4.265	-5.9354	-5.6418	-4.2573	-5.3403	-6.8554
4.4719	4.4858	5.0777	4.2461	3.6367	4.8328	4.3462	4.5367	3.857	3.6186	5.0984	3.9182	5.8601	4.3607	3.6914	3.8195	4.5217	3.9798	4.1344	4.179	3.8966	3.9014	3.6981	5.0568	3.6641	4.8503	5.1918	3.7204	3.763	4.6545	4.2336	4.1203	3.4301	4.4385	3.6421	5.2459	5.3964	3.8037	4.3455	3.6353	4.3793	4.9241	4.4236	5.0748	3.6423	3.3336	5.3367	4.6023	4.9104	5.1988
-2.1444	-3.6328	-3.8023	-1.9873	-3.0494	-2.7817	-3.0146	-1.7339	-3.1417	-1.9581	-1.886	-2.6849	-1.5179	-2.2471	-2.0559	-3.5345	-1.6279	-3.5224	-2.8852	-2.9127	-2.8719	-1.7008	-2.9599	-2.8412	-3.7513	-2.2821	-2.0257	-3.4935	-3.1506	-2.4273	-1.6375	-2.0605	-2.2029	-2.7777	-2.153	-1.49	-2.5701	-2.6855	-2.6289	-2.7329	-3.6697	-2.722	-1.6075	-2.3698	-3.6235	-1.9239	-1.9794	-2.839	-3.1247	-1.8272
-2.532	-2.0996	-1.325	-2.3435	-2.6715	-2.0424	-2.7658	-2.1182	-2.773	-2.6849	-2.1807	-2.0936	-3.6003	-1.3357	-2.8369	-3.1098	-2.6279	-3.0119	-1.6356	-2.1291	-1.5725	-2.2203	-1.1956	-3.2499	-2.2414	-2.2634	-3.1137	-2.7102	-2.1912	-3.8429	-2.7591	-2.1734	-2.9883	-1.7935	-3.6669	-3.0953	-3.3353	-2.7496	-2.1543	-2.594	-1.8276	-2.7931	-4.1347	-2.4866	-2.5388	-3.0317	-2.1082	-1.866	-4.1236	-3.3788
-14.859	-14.358	-12.996	-15.174	-13.835	-14.627	-13.915	-15.397	-14.053	-14.336	-15.494	-14.192	-15.801	-14.537	-13.251	-14.38	-14.044	-14.152	-14.731	-14.407	-14.03	-14.571	-15.147	-14.737	-15.716	-14.211	-15.576	-13.517	-13.482	-14.547	-15.244	-15.167	-15.067	-13.86	-14.311	-14.756	-14.886	-14.743	-14.886	-14.143	-13.388	-13.843	-15.181	-14.154	-15.232	-14.394	-13.892	-15.123	-14.949	-15.041
-10.383	-10.437	-9.7911	-10.437	-9.8323	-11.42	-11.184	-10.036	-10.72	-10.348	-10.003	-10.038	-8.9972	-11.404	-11.367	-10.391	-10.592	-10.175	-9.6821	-10.6	-10.994	-9.6331	-9.3866	-10.102	-11.522	-10.753	-10.813	-10.805	-9.4386	-9.7835	-9.8292	-10.666	-9.8662	-9.1426	-11.056	-9.538	-10.294	-11.056	-10.58	-10.568	-9.9896	-10.071	-10.878	-10.119	-10.35	-10.236	-10.2	-8.6553	-10.553	-10.34
-13.042	-13.706	-11.999	-12.411	-12.83	-14.081	-12.827	-12.286	-13.609	-12.147	-13.149	-12.996	-12.489	-13.553	-13.047	-13.92	-13.201	-13.973	-12.705	-12.65	-14.388	-13.337	-12.69	-13.303	-13.961	-13.427	-13.034	-13.26	-14.23	-12.997	-13.231	-13.555	-13.665	-13.04	-11.169	-13.696	-12.787	-12.501	-12.756	-13.181	-12.133	-13.071	-13.15	-14.047	-13.527	-12.97	-12.441	-12.478	-12.616	-13.454
7.5813	6.652	6.524	6.3228	6.0618	6.6131	7.3757	6.6781	7.0697	6.3875	7.9664	7.4104	8.2269	5.8146	6.1413	6.6392	8.5905	6.7935	6.7746	6.8382	7.5391	6.2523	6.5941	7.492	7.3548	6.7932	6.4573	6.8518	5.6913	6.7861	5.7425	6.2519	7.5009	7.3149	7.357	5.9558	6.854	7.6596	5.5929	5.7479	6.2104	5.9841	6.6639	6.1899	6.5586	8.1658	5.244	6.7122	6.8657	5.6109
-12.366	-12.185	-13.469	-12.134	-12.583	-12.344	-12.529	-12.643	-13.909	-13.34	-13.702	-13.217	-12.791	-12.39	-13.572	-12.521	-11.727	-12.463	-12.267	-12.33	-12.67	-12.842	-12.042	-13.066	-11.992	-12.628	-12.817	-12.996	-13.379	-12.541	-12.393	-12.802	-13.184	-12.728	-12.446	-11.988	-12.316	-11.312	-12.82	-12.373	-14.071	-13.486	-12.54	-13.196	-12.281	-12.892	-13.19	-13.744	-13.066	-12.678
-4.434	-3.7832	-4.1737	-3.5079	-4.0939	-3.9708	-3.5205	-3.2265	-4.0431	-4.2332	-3.2842	-4.0394	-4.1659	-4.1661	-3.4082	-4.7883	-3.1651	-4.6524	-2.5381	-2.8902	-3.1617	-3.2345	-3.0172	-4.9676	-3.5491	-3.3095	-3.894	-4.1369	-3.8907	-3.3333	-3.599	-5.1364	-3.0549	-4.3946	-4.3905	-4.3944	-4.0228	-3.9893	-4.6932	-4.483	-4.2742	-3.6095	-2.7954	-3.7225	-3.926	-3.5068	-4.7949	-4.3303	-4.0476	-3.0301
-0.6431	-2.2884	-0.81656	0.11063	-0.093	-0.92005	-2.1732	-1.1922	-0.76764	-1.2262	-1.2403	-1.2	-1.5686	0.35919	-0.37002	-0.13594	-1.7475	0.087911	-2.279	1.5514	-0.48794	0.47145	-0.4118	-0.29428	-0.89077	-0.14791	-1.0612	0.17979	0.51404	0.51497	-1.1816	-1.1347	-1.7109	-0.64517	-1.0374	-1.2308	-0.86289	-0.73514	-1.0743	-1.3101	-0.72881	-0.88207	-1.0926	0.042685	-0.50197	-1.1393	-0.9146	-0.51207	-0.92007	-0.90341
7.1869	7.6482	8.1264	7.5223	8.0782	7.3861	7.959	8.9086	7.8992	8.8961	8.5219	9.3855	9.2127	7.9955	8.8029	8.1255	8.0443	7.9909	8.386	7.5016	8.765	8.0512	8.1901	7.1668	9.713	7.7391	8.8307	7.278	7.4981	7.5842	7.6414	7.3332	7.9531	8.4435	7.6663	8.4514	7.9611	7.8073	7.7389	8.2654	8.4424	9.1592	8.4734	7.5442	7.188	7.9456	7.7741	7.8741	8.3939	7.653
8.5599	8.7957	8.5864	8.7167	9.571	7.7698	8.6279	8.6464	9.3476	8.831	8.8652	8.9509	9.8297	8.7185	8.7552	8.3848	7.1331	8.7584	8.5114	8.798	8.3979	8.8498	8.3161	8.0599	8.8577	7.7365	8.3777	7.844	8.4569	8.6361	7.7624	7.4304	7.6387	8.3828	7.9207	6.8205	9.1825	8.9703	8.1801	8.7938	8.2477	9.6676	8.315	8.0529	8.9815	8.7454	8.0043	8.3743	8.1678	8.1791
-14.203	-14.835	-15.654	-14.924	-14.75	-13.682	-14.294	-14.054	-14.291	-14.218	-14.552	-13.775	-14.679	-16.188	-16.338	-16.179	-15.213	-13.897	-14.088	-15.36	-14.408	-13.36	-14.462	-14.393	-15.11	-15.245	-14.969	-15.396	-14.772	-14.564	-14.529	-13.158	-13.44	-13.732	-13.147	-14.1	-14.465	-13.94	-14.404	-14.743	-13.819	-13.399	-14.451	-14.94	-14.561	-15.107	-13.801	-13.831	-15.315	-13.982
-14.245	-14.141	-13.704	-14.416	-14.05	-15.41	-14.488	-14.838	-13.828	-14.363	-13.476	-15.215	-14.636	-13.445	-13.823	-15.255	-15.079	-14.575	-13.852	-16.088	-15.236	-14.051	-14.39	-14.627	-15.164	-15.369	-14.99	-15.413	-13.924	-14.156	-14.835	-13.873	-15.347	-14.325	-14.636	-14.795	-13.933	-15.31	-14.691	-13.865	-14.962	-14.345	-13.781	-14.02	-14.055	-14.625	-14.009	-15.409	-14.265	-14.995
-4.5264	-3.5279	-3.0853	-3.7234	-4.0283	-1.6145	-3.8815	-3.6627	-3.8955	-3.2505	-4.2406	-4.1392	-3.6612	-3.5367	-4.059	-4.5685	-4.1625	-3.5907	-4.1637	-4.8394	-4.3984	-2.954	-4.7218	-4.6776	-3.3045	-4.575	-4.9415	-4.3374	-4.9049	-3.8663	-2.2412	-5.0603	-3.31	-4.573	-3.2736	-3.2813	-3.9766	-4.5239	-3.5625	-3.5434	-3.2224	-3.191	-4.35	-4.1626	-3.1024	-2.8909	-3.4615	-4.8602	-2.1978	-3.2629
-2.3631	-1.5195	-3.2401	-2.088	-4.0997	-1.6072	-2.1823	-2.7937	-3.8963	-2.6148	-0.99408	-3.4061	-2.7171	-2.5883	-2.9834	-2.9255	-2.9749	-3.0697	-2.8445	-2.7167	-2.8934	-2.7353	-2.4709	-2.5599	-2.3026	-3.4114	-2.5218	-3.3551	-3.0053	-3.1998	-4.53	-0.27797	-2.0761	-2.5168	-3.1214	-2.2556	-2.6001	-3.3419	-1.1396	-2.9659	-1.7665	-2.4025	-3.1109	-2.5542	-3.8519	-2.8148	-1.6517	-2.5767	-3.027	-2.2625
-2.2328	-1.8202	-2.1226	-0.19097	-0.48828	-1.1988	-0.41294	-0.84924	-1.1769	-1.9115	-0.89163	-1.8993	-1.7876	-1.0216	-0.86613	-2.4451	-1.9307	-1.1104	-1.7225	-1.2439	-1.2402	-1.0039	-0.55514	-1.55	-0.40346	-1.3993	-0.43996	-2.2606	-1.7687	-1.4337	-1.4106	-0.020007	-1.8389	-1.6915	-1.3626	-2.0352	-2.0636	-1.1236	-1.2034	-2.5955	-1.0813	-1.2593	-1.7939	-1.4023	-1.3474	-1.5478	-1.994	-0.97777	-1.1277	-1.3066
-2.906	-3.2241	-2.2067	-2.4538	-1.2234	-2.6314	-2.9315	-3.6171	-1.8499	-3.6904	-2.1348	-2.9338	-2.8957	-4.013	-1.7207	-2.3025	-2.4818	-3.4485	-1.6259	-3.1957	-2.354	-2.9458	-2.4988	-3.5956	-3.7902	-2.9643	-2.2949	-2.8218	-2.733	-3.1869	-1.8507	-1.6293	-2.4902	-2.6351	-1.9343	-2.5502	-2.8888	-3.6289	-3.5644	-3.0515	-2.662	-2.7086	-2.8375	-2.5377	-2.9813	-2.0167	-2.8375	-2.7432	-1.6864	-2.4854
-2.8159	-2.2216	-2.1112	-2.9048	-2.7852	-3.2284	-2.9787	-2.1014	-2.5487	-3.3801	-2.4892	-3.4091	-3.544	-1.9948	-2.8619	-3.3538	-2.2827	-2.9588	-3.1616	-2.8384	-1.9537	-3.2356	-3.131	-3.3946	-2.5197	-1.876	-2.5676	-2.2164	-1.579	-3.6521	-0.83389	-2.2862	-2.9975	-1.5369	-2.823	-1.9169	-3.3858	-3.9736	-2.8586	-2.6346	-1.4112	-2.1867	-2.0682	-1.7987	-2.0476	-2.8734	-2.0016	-3.7339	-3.5822	-1.7629
8.5772	7.4985	8.6873	8.311	7.8804	7.6102	8.4768	7.8902	7.9953	7.7393	6.8246	8.2678	7.383	7.8067	7.8908	9.0134	8.0097	7.8579	9.1745	7.764	7.7208	8.6073	8.7625	7.714	8.3059	7.8037	8.5824	6.7251	6.8402	8.3076	7.4457	6.8234	8.5106	7.6587	7.6894	9.0427	7.7081	8.0928	8.2412	7.0927	8.1403	8.2293	6.2117	7.9754	8.1994	9.2145	8.2325	7.3745	8.1143	7.2215
-3.6437	-4.3589	-4.4691	-2.4546	-3.7228	-3.1195	-4.1019	-3.6157	-4.522	-2.5788	-3.8123	-4.1871	-3.3113	-3.7741	-3.5137	-4.1826	-3.861	-4.8297	-4.791	-5.2302	-4.9348	-3.4675	-3.7574	-3.921	-4.1528	-4.6341	-4.7386	-3.0734	-5.224	-4.0959	-3.9023	-4.2062	-4.2125	-4.194	-3.432	-5.3626	-4.5892	-3.1769	-2.7186	-3.9894	-3.625	-3.5746	-4.2571	-4.5967	-4.8476	-4.2746	-4.1104	-3.804	-3.4498	-5.5089
-11.235	-10.958	-10.841	-9.7898	-11.357	-11.118	-11.63	-11.613	-11.577	-11.606	-9.7502	-11.35	-10.375	-10.551	-10.676	-10.899	-10.071	-11.048	-12.193	-9.9832	-11.406	-10.97	-10.042	-11.179	-11.023	-11.59	-10.172	-11.849	-11.181	-10.905	-10.258	-11.127	-10.615	-11.505	-10.8	-11.544	-10.35	-10.38	-10.944	-9.802	-10.25	-10.449	-11.052	-10.817	-9.4999	-11.567	-10.16	-11.67	-9.9133	-11.821
0.54502	-0.0053054	0.26908	0.016046	1.2969	0.14767	0.56986	-0.92982	0.67599	-0.48102	0.026035	0.74643	-0.18094	0.37057	1.0153	-0.9553	-9.5257e-05	0.42851	0.57506	1.0196	0.3813	0.15208	-0.37356	1.2998	0.73445	-0.39563	0.57716	-0.39637	0.18419	1.1972	-0.24622	-0.098981	1.2176	1.9142	-0.43162	0.75622	0.53908	-0.5542	1.0371	-0.32816	1.0015	1.4434	1.8589	0.060113	0.18577	0.6719	1.1955	-0.0061232	0.75325	1.216
-1.3493	-1.7947	-1.0953	-0.66387	-1.899	-2.1578	-0.69255	-0.60627	-1.0862	-1.8965	-2.295	-1.3896	-1.2672	-2.0616	-1.9138	-0.66101	-1.3498	-1.4058	-1.2783	-1.4567	-1.1082	-1.1315	-1.0332	-1.7837	-0.67893	-2.2959	-1.0397	-1.3767	-1.0288	-2.0473	-1.2919	-1.9104	-1.2844	-0.4382	-1.3223	-2.2321	-1.704	-2.6226	-1.7242	-0.3261	-2.0792	-3.161	-1.0709	-1.1817	-0.36973	-0.47219	-0.58344	-1.7639	-1.3619	-0.82062
0.038341	0.36296	0.88035	-0.89812	0.19506	-0.67031	0.38005	0.22063	0.10406	-0.17887	-1.0759	0.35132	0.13052	-0.3532	-0.13222	-0.095341	0.53067	0.089085	-0.82925	0.30389	-0.022689	-0.22935	0.56045	0.487	0.60306	-0.43668	0.76088	0.79356	0.31814	-0.44191	-0.85034	-0.081265	-0.99868	-0.77174	0.37106	0.19582	-0.0099297	-0.017015	-0.15439	-0.42254	-0.63186	0.71387	0.56748	-1.1493	0.63695	0.12798	0.52528	0.55447	-0.3171	0.17085
-1.966	-3.093	-2.3141	-1.261	-2.3042	-2.844	-3.2563	-1.3195	-1.8761	-2.4836	-2.4547	-2.4271	-1.6672	-2.2723	-1.2069	-3.2639	-2.7804	-1.8468	-2.8509	-2.5285	-3.1385	-2.9319	-1.2596	-2.7868	-1.7653	-1.9155	-2.8195	-2.7456	-3.3017	-1.9608	-3.137	-2.5175	-3.4845	-2.3417	-1.5689	-1.0608	-2.4289	-1.914	-3.7209	-2.6905	-2.9856	-2.2552	-1.778	-3.0024	-1.9407	-2.4068	-2.0873	-3.843	-2.4817	-2.3231
2.9203	3.3169	1.7525	1.7234	3.4294	3.4341	3.7094	2.9878	2.464	3.3907	3.8555	2.3648	4.1924	3.2572	3.3151	3.731	2.8147	2.5625	3.0959	2.8147	3.0163	2.4097	3.9972	3.3461	3.7245	3.3241	1.5549	2.9163	2.4078	3.0684	2.0704	2.5359	1.8711	3.4658	2.7523	3.536	2.5961	3.0664	2.6256	2.8968	3.2499	2.4552	3.5814	3.7368	3.5596	3.2781	4.475	3.3833	2.868	3.8814
-3.7851	-3.8867	-4.3157	-3.2878	-4.2662	-5.3602	-4.5711	-4.2556	-4.9597	-5.0625	-3.9541	-4.1858	-5.4088	-4.108	-3.4814	-4.3592	-3.6108	-4.2031	-4.4643	-4.0632	-3.7597	-4.1823	-4.9886	-3.9448	-4.7249	-4.2239	-4.0111	-3.5528	-3.121	-2.3349	-4.3848	-4.9373	-3.5216	-4.0195	-4.8138	-4.7459	-5.4917	-2.9041	-4.0498	-4.1685	-4.8751	-4.0878	-4.614	-4.0519	-4.703	-3.9492	-3.9736	-4.3606	-3.7866	-5.1221
-10.336	-10.343	-10.911	-10.466	-11.066	-11.138	-10.653	-9.7821	-11.001	-10.429	-12.292	-10.176	-11.091	-11.133	-11.65	-10.062	-11.08	-10.29	-10.874	-10.401	-10.643	-11.024	-10.021	-11.052	-10.184	-11.423	-9.9663	-10.03	-11.408	-10.579	-10.644	-9.128	-10.497	-11.775	-10.783	-10.127	-10.597	-10.111	-10.688	-10.53	-10.878	-10.936	-11.005	-9.8739	-10.576	-11.584	-11.35	-9.813	-10.424	-9.63
-13.268	-14.004	-10.951	-13.139	-12.929	-13.669	-13.427	-13.927	-12.755	-11.535	-14.037	-12.083	-12.36	-12.073	-11.781	-13.37	-11.749	-12.311	-13.415	-12.441	-13.408	-14.494	-13.572	-11.697	-12.625	-12.809	-12.702	-12.004	-12.763	-11.902	-12.541	-11.763	-13.044	-12.586	-12.88	-14.075	-12.069	-13.739	-11.625	-14.439	-13.206	-12.745	-13.016	-13.488	-13.536	-12.789	-12.195	-13.14	-12.38	-12.117
-3.3258	-2.6381	-3.2897	-3.3386	-3.3824	-2.505	-2.3352	-2.302	-3.4585	-3.4724	-1.4415	-1.8808	-3.4577	-2.1972	-2.1536	-1.8776	-2.3898	-1.4209	-3.7032	-2.3135	-3.7569	-1.5772	-2.9448	-2.4146	-1.8345	-1.8859	-3.5387	-1.882	-2.5519	-2.3876	-3.4792	-2.3929	-2.7661	-2.4393	-2.1334	-2.3056	-3.0086	-2.2566	-4.4133	-3.3135	-3.1095	-3.1001	-2.8639	-2.7713	-2.7212	-3.4043	-2.8167	-1.0486	-2.2683	-2.6859
-20.519	-21.023	-21.041	-20.38	-20.784	-20.608	-20.932	-20.561	-21.82	-20.405	-19.726	-21.199	-21.31	-22.225	-19.685	-21.347	-19.081	-22.087	-20.321	-20.932	-21.029	-20.988	-21.756	-19.962	-20.62	-21.139	-20.055	-21.201	-20.485	-19.85	-20.831	-21.658	-20.714	-20.839	-20.574	-19.99	-21.68	-20.841	-20.669	-21.299	-20.36	-21.546	-20.502	-20.352	-22.197	-20.001	-21.557	-20.513	-20.796	-20.732
-1.7612	-2.2411	-1.6851	-1.3914	-2.0201	-0.57495	-1.7638	-1.6153	-1.1364	-1.1522	-2.2812	-1.1542	-1.5309	0.19433	-0.94204	-1.7502	-1.3854	-1.1801	-0.81554	-1.8024	-1.0173	-0.80445	-2.5374	-1.5011	-0.061668	-1.4876	-1.3311	-0.66916	-0.89774	-0.68425	-1.1574	-1.0972	-2.6742	-0.67102	-0.82805	-1.1041	-1.4445	-1.558	-2.1415	-1.9926	-0.64889	-0.31247	-1.0971	-0.94711	-1.1303	-0.23403	-1.3421	-1.8898	-2.0874	-0.88144
-1.9118	-1.5297	-0.43186	-1.5709	-1.5494	-0.27872	-2.6086	-1.9479	-1.4918	-2.7707	-1.1384	-0.90524	-0.70044	-2.1073	-1.1913	-0.671	-1.795	-0.99294	-2.1914	-1.8904	-1.1987	-1.2101	-1.8159	-1.5584	-1.2206	-2.0482	-2.2043	-0.51023	-1.3008	-0.89496	-0.52069	-1.4089	-2.3737	-0.42231	-2.0159	-1.8786	-0.43041	-2.8211	-1.7876	-0.92907	-2.2305	-2.0465	-1.0602	-1.2392	-1.0325	-1.6605	-2.5315	-1.4242	-2.2264	-1.12
5.8913	6.0908	5.7308	6.0831	5.469	6.2542	6.9639	5.0301	6.0023	5.9189	7.0113	5.6519	6.2483	4.5355	6.1539	6.2002	4.7029	3.5359	4.9744	5.5244	5.7764	5.2141	4.6131	5.3129	5.4886	4.754	6.3525	5.2609	5.9671	6.3285	5.0399	5.3637	6.0567	5.5444	6.0702	5.3851	6.2714	6.2544	5.7516	5.6963	5.8165	5.857	6.7816	5.2623	5.3194	5.4234	3.9991	5.0661	5.2515	5.4688
1.1537	0.21582	0.56198	-0.3506	0.11031	0.62837	0.42761	1.2497	-0.29058	2.0245	-0.042973	0.013116	-0.5722	0.47903	0.25182	0.86545	-0.18332	0.52794	0.55044	0.98139	0.061962	1.0996	-0.24168	0.63101	1.1246	0.69884	0.71477	-0.49949	-0.20908	-0.010153	0.70173	0.81177	1.446	0.87684	-0.073927	1.188	1.942	0.23973	-0.12373	0.85548	0.9912	-1.1093	-0.58611	0.69943	0.23804	0.097819	0.34153	-0.56659	-0.12312	-0.2779
-3.4694	-4.2298	-4.5975	-4.0595	-2.8484	-4.0202	-2.5652	-3.888	-4.1827	-4.2545	-3.8848	-4.4038	-3.1418	-4.1605	-3.6312	-3.52	-2.6648	-3.873	-4.3697	-3.7641	-3.8145	-2.9594	-5.0897	-3.6879	-2.7641	-3.4424	-3.6813	-3.4737	-3.5074	-4.3909	-3.7944	-5.024	-3.2635	-4.1609	-3.2922	-3.5802	-4.1863	-4.2164	-4.619	-4.0874	-2.6386	-4.3132	-3.9979	-3.3989	-3.5523	-3.3942	-3.5173	-4.6447	-4.1412	-5.0387
-1.5421	-1.222	-1.1466	-1.6115	-1.6347	-0.71298	-0.9535	-1.8684	-0.3159	-1.3324	-0.81044	-0.97531	-2.2288	-1.5219	-1.9028	-0.70676	-1.4788	-1.3863	0.25205	-0.09838	-1.7557	-0.41777	-1.1628	-1.4973	-2.4989	-1.1225	-1.2018	-1.5455	-0.29398	-0.65776	-1.0172	-1.4882	-0.27548	-2.2975	-1.8299	-1.8671	-1.3492	-0.062715	-0.38236	-1.4251	-0.23637	-2.1102	-0.46613	-1.238	-1.6974	-2.0748	-0.20446	-2.0018	-1.0337	-1.8042
-3.5844	-4.2125	-4.5424	-3.3375	-3.4405	-4.642	-3.9001	-5.1818	-3.2906	-3.8695	-3.1246	-4.5116	-4.2395	-5.8652	-5.2279	-2.8762	-4.8304	-4.8534	-3.3486	-3.579	-3.699	-2.9368	-3.6693	-3.8956	-4.7582	-4.0791	-4.4364	-3.7408	-4.3958	-4.4662	-3.5866	-3.8923	-4.254	-4.4536	-3.711	-4.5845	-4.7484	-5.0318	-3.7334	-4.3658	-4.3839	-4.4409	-4.7253	-5.1682	-3.8263	-4.6653	-3.8754	-3.8897	-4.2699	-4.7948
-5.7645	-6.2801	-4.4297	-5.359	-4.9417	-5.29	-5.2234	-7.4357	-5.4928	-4.0479	-6.353	-5.8883	-6.5152	-5.9796	-5.4316	-5.115	-5.3873	-5.4533	-5.4634	-5.8342	-6.1689	-4.6816	-4.6588	-5.2755	-5.4792	-4.6341	-5.329	-4.6192	-5.6502	-4.6556	-6.1688	-5.4179	-5.1458	-6.0837	-6.1767	-5.8603	-5.0119	-6.1228	-5.2459	-6.9262	-5.2778	-5.651	-6.0621	-5.4154	-4.8712	-5.5986	-5.1449	-5.7474	-5.6865	-5.4407
-5.9032	-6.5299	-6.9328	-4.3144	-5.6459	-4.4014	-5.7193	-6.122	-5.7005	-5.8322	-6.1498	-5.9672	-5.7601	-5.1493	-4.9548	-4.8471	-6.7735	-5.6986	-4.7508	-6.7441	-4.7162	-5.0356	-4.2274	-5.7166	-5.6352	-5.8869	-6.177	-4.8121	-5.4699	-6.3003	-5.4558	-6.0667	-5.1302	-5.1764	-5.0621	-5.7837	-6.2905	-4.4201	-5.6712	-5.8874	-5.555	-4.4329	-6.5189	-5.7576	-5.5424	-5.7395	-5.7505	-5.2413	-6.6843	-5.2044
-13.047	-12.368	-12.245	-14.203	-12.234	-12.528	-13.461	-12.752	-12.097	-12.809	-12.004	-12.385	-12.824	-12.793	-12.774	-12.559	-11.365	-12.757	-12.559	-13.064	-13.152	-12.826	-11.992	-13.121	-11.825	-12.473	-11.666	-12.786	-14.717	-12.402	-12.151	-13.539	-11.548	-12.918	-11.296	-13.425	-12.47	-13.703	-13.746	-12.02	-12.916	-11.775	-13.502	-11.96	-12.438	-12.71	-12.159	-13	-13.183	-12.937
-2.4246	-2.6064	-3.2504	-2.8955	-2.8332	-3.0343	-2.6079	-2.7206	-3.1465	-2.3972	-2.48	-2.8178	-3.6103	-3.6135	-3.2571	-2.0875	-2.9006	-1.1606	-1.9859	-3.393	-2.7712	-3.0056	-1.7738	-3.5532	-2.386	-2.8722	-2.8407	-3.7535	-2.5527	-2.822	0.013465	-2.7192	-3.7483	-3.5016	-3.0413	-1.7225	-2.2779	-1.8797	-1.44	-3.5978	-3.9924	-2.3147	-2.3991	-3.4489	-1.6632	-2.9035	-2.6381	-1.6369	-2.6238	-1.6011
11.041	9.3284	9.5503	9.8419	8.4711	10.158	9.9104	10.37	9.2007	9.7219	9.2424	8.3522	10.413	9.831	11.74	9.6185	9.9657	10.765	11.65	8.5078	8.8031	9.7145	8.8921	10.312	10.141	10.182	8.2934	9.396	10.582	9.8126	10.051	9.9465	10.846	8.9815	9.9548	10.13	10.368	9.6977	10.226	9.6929	9.7546	11.14	10.969	9.824	8.8263	10.627	10.027	8.3079	10.851	11.416
-9.0683	-8.9903	-8.7205	-9.7689	-8.5152	-10.065	-7.1752	-8.0524	-9.2877	-8.0808	-8.7262	-9.6925	-8.7638	-8.1201	-9.2133	-8.9643	-8.6165	-9.3846	-9.4335	-8.9612	-8.5183	-8.0429	-8.82	-9.6967	-8.6582	-9.961	-7.4755	-8.3885	-9.7076	-9.2731	-9.2132	-8.5497	-9.2066	-9.6439	-8.5081	-8.081	-8.9333	-9.6496	-9.6687	-7.8121	-8.8568	-9.132	-9.3612	-9.6384	-9.8794	-8.5103	-9.1784	-7.5717	-9.5257	-9.0219
-21.159	-21.862	-21.815	-21.939	-22.037	-21.629	-22.311	-21.827	-22.504	-24.071	-23.024	-21.172	-21.984	-22.979	-21.817	-21.569	-20.909	-23.388	-22.676	-21.499	-23.275	-22.047	-21.68	-22.955	-23.55	-21.927	-21.683	-21.131	-22.745	-20.886	-22.062	-21.68	-22.815	-23.188	-22.294	-23.149	-22.357	-22.206	-21.984	-22.142	-21.566	-21.758	-21.719	-21.384	-21.389	-22.289	-22.556	-21.653	-22.311	-22.471
-0.69942	-1.6119	-1.585	-0.91864	-2.1962	-0.31086	-2.0056	-0.96964	-0.36092	-0.88348	-1.8909	-1.3925	-1.175	-1.0132	-2.4734	0.17628	-1.5625	-2.3126	-0.8013	-1.539	-1.5828	-1.0075	-1.5543	-0.45767	-0.97374	-1.8577	-1.8307	-1.138	-1.6744	-1.3059	-1.9261	-0.61368	-2.3736	-0.79108	-0.94701	-1.1074	-1.4734	-1.8836	-1.7333	-1.834	-0.89775	-1.2299	-2.2047	-0.65607	-2.1419	-0.8485	-1.8461	-2.0085	-1.6523	-1.8258
4.4722	4.2948	4.5641	4.0613	4.112	6.204	4.1906	4.8052	5.2797	4.269	4.343	5.3375	4.0263	4.6954	4.5429	3.6143	5.1277	4.3998	4.2314	3.8599	5.1133	4.2078	4.6296	4.1676	4.1439	4.1737	3.4728	4.1464	4.9713	4.3252	4.857	3.8635	4.2617	4.842	4.0434	4.6187	4.3281	4.3867	3.824	4.639	3.0876	4.6141	3.8057	5.4492	5.0214	4.2698	4.7595	4.1557	3.7308	4.1825
-12.343	-12.501	-14.259	-13.012	-12.508	-12.793	-12.3	-13.305	-13.413	-13.459	-13.447	-12.886	-12.91	-13.354	-12.436	-13.242	-13.152	-12.647	-11.65	-13.385	-12.53	-12.343	-12.188	-12.559	-13.856	-13.16	-12.145	-13.182	-12.75	-11.891	-13.723	-11.866	-13.266	-11.938	-12.412	-11.743	-13.076	-12.817	-12.329	-13.526	-12.576	-11.544	-12.752	-12.965	-11.874	-13.22	-12.842	-13.122	-14.014	-12.342
-20.435	-20.054	-20.664	-21.497	-21.883	-20.914	-20.22	-20.351	-21.083	-20.673	-20.545	-20.652	-20.596	-21.686	-19.453	-21.404	-20.917	-20.246	-20.048	-20.26	-19.925	-20.526	-19.97	-20.507	-21.8	-21.345	-20.602	-20.955	-21.809	-21.13	-20.596	-21.184	-19.519	-20.839	-19.668	-20.798	-21.199	-21.256	-21.583	-20.212	-20.334	-20.348	-20.91	-20.297	-20.206	-21.222	-20.613	-22.659	-21.836	-21.626
4.5579	3.1888	4.9629	4.4107	4.5613	5.337	4.4881	5.5591	4.0046	4.6271	3.7665	4.7298	6.0242	4.1328	4.0921	4.1396	4.6662	4.388	5.3305	4.748	4.6685	4.0859	4.7784	5.2346	4.0192	4.6261	4.4841	4.2733	4.8923	3.5347	4.4517	3.3954	4.0988	4.0899	5.0612	4.3401	4.6582	4.5442	5.4976	4.2031	4.1676	4.4289	5.1992	4.702	4.9023	4.6699	4.9136	4.1003	4.4807	5.23
6.61	7.2964	7.6797	7.616	6.975	5.9221	7.8128	6.8472	7.3173	6.5313	6.3624	6.0858	6.5088	6.8631	6.6906	7.0753	7.115	6.4273	6.6094	7.2921	6.7056	7.3749	5.8504	7.5196	6.5177	5.9696	5.7077	6.3073	7.6053	7.0907	6.2214	7.0495	6.8386	7.2951	6.8154	7.2145	7.3783	6.484	5.7192	6.5411	6.1167	6.8576	5.4788	7.1054	6.7853	7.6523	6.8901	7.9842	5.9789	6.2387
-13.322	-14.256	-14.608	-15.519	-14.815	-13.849	-14.268	-14.391	-14.445	-14.351	-14.105	-12.74	-14.759	-13.068	-13.828	-12.888	-15.183	-12.751	-14.507	-14.533	-14.559	-14.065	-13.525	-12.974	-13.968	-13.718	-13.265	-14.649	-13.759	-12.797	-13.999	-14.462	-12.859	-15.401	-13.774	-13.654	-13.887	-14.637	-13.029	-14.688	-15.044	-14.098	-14.877	-14.749	-12.476	-13.786	-13.936	-13.551	-13.674	-14.557
-5.3261	-4.3468	-5.398	-5.9781	-4.7074	-6.1974	-5.7308	-5.6649	-5.4212	-6.0237	-6.7048	-5.4138	-6.0283	-5.8884	-5.4719	-5.6276	-5.6236	-6.6886	-6.4427	-4.9687	-4.821	-5.4788	-6.2415	-4.5562	-4.9998	-6.0642	-5.6256	-5.3888	-5.1865	-4.6812	-5.738	-4.1864	-4.2179	-6.2526	-5.7634	-5.6733	-5.4721	-5.6319	-5.6505	-6.0014	-5.7247	-4.8866	-6.3255	-3.8602	-5.4694	-6.7263	-5.7231	-5.2246	-5.0438	-5.6409
-20.797	-20.772	-20.892	-21.252	-21.503	-21.395	-20.846	-21.215	-20.143	-21.064	-20.206	-19.822	-21.851	-20.31	-20.08	-21.549	-20.686	-21.707	-20.405	-22.011	-21.206	-21.176	-20.147	-22.102	-20.278	-21.292	-20.158	-21.388	-21.932	-20.828	-21.713	-20.861	-19.809	-20.847	-21.976	-22.181	-21.867	-20.226	-20.312	-20.932	-21.776	-20.268	-21.345	-21.21	-20.544	-21.913	-21.092	-20.976	-20.994	-20.626
-1.6469	-2.557	-0.63898	-0.87839	-1.7972	-1.4906	-0.26422	-0.80509	-1.5552	-0.91207	-0.95638	-1.44	-1.47	-2.6591	-2.1013	-2.3252	-2.5807	-2.0667	-2.7749	-2.3009	-1.7023	-1.8479	-2.4925	-1.617	-2.4174	-2.7564	-1.7518	-1.2883	-1.2184	-3.4888	-1.9034	-2.2446	-2.3639	-1.1331	-1.7417	-1.2153	-2.5396	-2.1608	-2.3718	-0.91183	-1.2888	-0.62019	-1.3307	-1.0769	-2.0405	-2.081	-1.4073	-1.8592	-1.2679	-0.3431
3.3074	1.3561	2.001	1.1283	1.9524	1.9322	1.9514	0.69264	1.6922	2.8372	1.4379	1.7046	2.215	2.002	2.1238	1.6407	0.89859	1.3332	1.7803	1.6681	2.1488	1.3661	1.9627	2.4111	1.4912	1.3804	1.7193	1.0361	2.2238	1.1317	0.83297	2.0792	1.7159	1.718	1.4721	1.4762	1.8306	1.5735	0.7495	1.1276	0.28711	2.027	2.2164	0.95177	1.5515	0.8386	1.9125	1.764	1.3103	1.3695
-13.698	-12.632	-13.247	-12.654	-12.037	-12.185	-12.492	-12.337	-13.451	-13.482	-12.715	-13.126	-13.624	-13.731	-12.865	-12.798	-13.58	-12.751	-13.905	-13.88	-12.977	-12.548	-13.867	-13.757	-12.636	-13.307	-14.96	-13.721	-13.506	-13.182	-12.344	-13.26	-14.279	-13.826	-13.948	-13.339	-12.804	-12.49	-12.603	-12.385	-12.807	-12.747	-13.836	-14.657	-13.547	-11.601	-12.299	-12.111	-13.627	-13.973
-12.737	-12.708	-12.876	-13.573	-13.653	-13.492	-12.802	-13.029	-13.873	-11.739	-14.289	-13.474	-13.341	-13.498	-13.181	-13.202	-13.294	-13.562	-14.477	-11.902	-13.966	-11.999	-12.98	-14.084	-14.252	-13.432	-13.552	-12.698	-13.972	-13.651	-12.844	-13.006	-13.674	-12.919	-13.968	-12.29	-13.517	-13.381	-12.473	-13.576	-13.588	-13.934	-12.927	-13.962	-13.252	-13.423	-13.73	-13.334	-12.379	-13.191
-0.4193	-0.6747	-0.96041	0.21665	0.066836	-1.0046	-1.3992	-0.67223	-1.9633	-0.8598	-0.50164	-0.71416	-1.3446	-1.8544	-0.69422	-1.3686	-0.93944	-1.2015	0.14574	-1.0395	0.44158	-1.8427	-1.382	-0.67493	-0.4659	-1.8842	-0.27808	0.019195	-1.3104	-1.5614	-0.27807	-0.82134	-0.52307	-1.1497	-0.87674	-1.7963	-0.91828	-0.95689	-0.13823	-0.86342	-1.3238	0.12743	-0.30439	-0.8034	-1.2356	-1.3292	-1.6741	-0.89039	-0.25364	-0.28928
-0.15872	0.87248	1.6396	1.1839	1.9687	1.5836	2.0224	0.94754	1.0769	0.11655	1.0746	0.79622	1.1519	1.8366	1.7005	0.77152	1.1388	2.0793	2.0653	0.51239	1.0956	0.016121	1.1977	0.80888	1.7608	0.9121	0.2564	0.25762	0.83827	1.0084	0.94795	0.93239	1.6094	1.3097	0.43105	1.5388	1	2.2846	0.21282	0.85975	-0.29446	0.71049	0.94096	1.4299	1.8366	0.1808	0.69265	1.5037	0.7956	0.75891
7.8814	7.0053	9.2092	7.7438	8.1056	7.2933	8.1531	8.8134	8.8357	7.6361	9.1736	6.963	7.7762	7.3529	8.2579	8.5515	7.9178	8.0628	7.4401	8.6656	7.8119	8.2869	7.829	7.6619	8.6728	8.9801	7.9684	8.2932	8.7118	7.7051	8.5512	7.9074	7.9353	7.672	7.44	8.5883	8.022	7.2041	7.0409	8.1307	7.565	7.7076	8.086	7.527	7.8432	8.9727	8.6702	7.5292	7.6434	8.026
-12.772	-12.818	-12.918	-13.154	-12.376	-13.959	-13.098	-13.337	-12.326	-13.248	-11.973	-13.693	-13.262	-13.508	-13.754	-12.38	-13.424	-12.26	-13.513	-12.835	-13.338	-12.833	-13.044	-13.788	-14.8	-13.434	-14.473	-13.244	-13.072	-13.078	-14.153	-12.27	-11.585	-12.964	-14.3	-13.312	-14.12	-13.141	-12.211	-12.211	-13.591	-13.554	-14.147	-12.54	-12.917	-14.13	-12.846	-14.341	-13.87	-13.328
-1.5802	-1.7686	-1.4012	-1.2058	-1.2129	-2.3486	-2.3293	-1.6933	-1.5332	-1.2387	-1.8548	-0.26433	-0.62201	-1.0801	-1.1398	-1.3214	-2.0202	-1.3992	0.16905	-1.3161	-2.5936	-1.3717	-1.1212	-0.71397	-1.4545	-0.2286	-1.7494	-2.6858	-1.1818	-1.3546	-1.7749	-2.5061	-1.3433	-1.6198	-2.77	-1.069	-1.9339	-0.14957	-3.1348	-1.7264	-2.2569	-1.4312	-0.91989	-0.6524	-0.88181	-0.30607	-1.6152	-2.4257	-1.3637	-1.9345
-10.569	-12.083	-12.081	-12.27	-10.868	-11.561	-11.631	-11.153	-11.852	-12.154	-10.58	-12.084	-11.067	-12.038	-11.678	-11.216	-11.344	-11.716	-11.619	-10.12	-12.072	-11.25	-10.858	-12.027	-11.558	-12.777	-11.373	-10.958	-10.855	-13.223	-11.364	-12.05	-11.833	-11.497	-12.047	-12.309	-11.235	-11.183	-11.636	-11.653	-12.914	-11.208	-11.865	-11.756	-11.72	-12.021	-11.329	-12.154	-12.036	-11.098
3.8667	4.1743	4.1382	4.1325	5.2916	4.5457	4.7361	5.1852	4.8139	4.4303	3.8688	4.3816	4.2914	5.1607	4.4298	3.7856	4.2942	4.7912	4.4666	3.9912	3.2653	4.8144	4.7255	3.9313	4.2582	5.4775	4.3392	4.656	3.8905	4.8754	4.8728	5.2785	4.6125	4.0316	5.1266	4.4865	4.0643	4.013	3.3132	3.9695	4.1673	4.2038	5.3433	4.8966	4.7977	4.904	5.0489	3.5952	3.7444	4.5814
1.378	1.7602	1.2839	2.1813	1.4623	0.49234	1.1188	1.0432	0.96381	2.2301	1.5837	0.683	1.0108	0.92971	0.76218	0.53774	2.5061	1.4824	0.7048	0.93297	1.0135	0.92239	1.8258	1.318	2.6656	2.1951	2.0566	1.5141	2.2945	0.7009	1.6687	2.0592	0.28949	1.1356	1.0779	1.2161	0.16073	2.2134	1.3759	1.0152	0.91598	0.51932	0.52871	1.6026	0.35998	2.3377	1.4338	-0.15797	1.7255	1.4969
-4.5365	-5.0669	-4.4271	-5.514	-4.7414	-4.6601	-4.3008	-4.7349	-4.8958	-4.3412	-5.1682	-4.729	-4.4031	-5.0013	-3.9207	-3.9405	-4.3258	-4.4766	-4.3997	-4.3964	-4.1533	-4.5825	-4.7981	-6.2194	-4.456	-5.0524	-5.8902	-3.978	-5.1354	-6.1062	-5.0059	-4.9198	-3.7789	-4.738	-5.4526	-4.0618	-4.8246	-4.8904	-4.2204	-5.018	-4.2304	-6.1931	-3.4879	-4.6066	-4.6776	-4.1495	-5.136	-4.5892	-5.7336	-4.7001
-10.751	-10.762	-12.173	-10.828	-10.969	-10.957	-11.226	-11.281	-12.709	-10.074	-10.825	-11.435	-12.213	-10.842	-11.313	-11.071	-10.907	-9.9799	-10.672	-11.551	-11.972	-11.203	-11.434	-11.215	-11.608	-11.805	-11.931	-11.72	-11.844	-11.359	-9.9378	-11.356	-10.745	-12.041	-10.332	-10.942	-10.227	-11.66	-12.48	-11.304	-11.967	-12	-12.131	-12.608	-10.92	-10.82	-10.939	-11.271	-12.245	-12.087
1.7988	2.4607	0.83283	2.0726	1.1343	0.59148	1.6441	0.98155	1.3116	0.75143	1.7043	0.6204	1.1269	1.2006	1.2808	2.2502	2.0601	1.9324	0.97345	1.2	1.8475	0.26857	1.1502	1.4171	1.0218	1.5165	1.7668	2.6071	1.4968	2.338	2.0262	1.5288	2.9958	1.8572	2.3246	0.52861	2.1665	1.1472	2.9505	0.30019	1.9523	1.4824	0.43101	1.9807	1.2017	2.0901	1.1778	2.3375	1.4319	1.0809
-20.929	-20.722	-21.373	-22.026	-20.301	-21.579	-21.022	-22.4	-20.748	-21.894	-20.201	-20.242	-21.675	-22.056	-20.166	-21.17	-20.323	-21.283	-21.666	-21.64	-20.707	-20.781	-19.785	-21.095	-21.546	-20.38	-21.379	-20.78	-21.629	-20.493	-20.811	-21.178	-21.132	-21.17	-19.906	-21.692	-21.324	-20.389	-21.297	-19.975	-21.107	-21.705	-20.974	-20.32	-21.489	-20.678	-21.623	-22.244	-21.169	-20.896
-0.0054246	0.19844	0.57854	0.4226	1.245	1.1357	0.036451	1.0247	0.54386	-0.55711	0.033129	0.94988	0.46776	0.29692	0.53181	-0.45084	-0.50147	0.96144	-0.35072	-0.66008	0.19758	1.0763	-0.47891	0.8414	0.11303	0.42262	0.2799	0.1387	-0.88392	0.59944	1.048	0.8445	0.35736	0.28118	-0.39294	0.15702	0.44841	0.20284	-0.46679	-0.33424	-1.2889	0.36549	-0.37926	0.094625	0.34667	-1.2858	0.12899	0.63522	-0.13165	0.14186
7.7575	9.432	8.7813	9.2532	8.4609	9.6018	5.9988	10.163	8.0731	7.2779	8.1163	7.8046	8.1201	8.594	7.2285	7.7418	8.7045	7.9544	8.3885	7.8491	6.6559	8.0033	8.0526	6.5385	7.6116	8.2953	8.6902	8.103	8.0265	8.6426	7.0525	7.3421	8.0025	8.2863	7.1324	8.6276	7.7688	8.0499	8.0391	7.7907	6.9311	7.255	8.3177	8.6592	8.5181	8.1678	8.3442	7.5794	9.0566	8.2234
-2.6528	-2.774	-2.1038	-2.4068	-2.4204	-2.1603	-3.683	-2.8602	-2.6885	-2.4557	-1.6007	-3.2052	-2.5233	-3.153	-1.918	-2.0751	-1.8685	-2.0534	-2.3736	-2.1146	-2.0134	-2.2146	-2.1718	-1.6407	-3.3687	-1.8233	-3.068	-2.3591	-2.8245	-3.3491	-1.6237	-1.4191	-2.0323	-2.7718	-2.6666	-2.5056	-1.9792	-2.7014	-2.7272	-3.2378	-2.9751	-2.9338	-1.93	-1.9838	-1.5093	-1.4988	-1.8577	-2.8916	-1.8439	-2.4243
-0.43334	1.1216	-0.06817	-0.98153	0.81938	-0.18576	0.57744	-0.47381	-0.68967	0.74114	-1.0876	-0.29005	0.54781	0.15227	-0.88174	0.064985	-0.86306	-0.44047	-0.68168	-1.2985	-0.13233	-0.16759	-0.034395	-1.0791	-0.51774	0.51951	-0.64451	0.92662	-0.15352	0.47586	0.54874	-0.92267	-0.38843	0.16276	1.201	-0.8146	1.1234	0.53631	-0.14391	-0.25118	0.86476	0.35694	-0.24186	1.2199	1.726	0.53502	-0.026147	0.86355	0.24027	0.25905
-9.3179	-10.205	-9.3058	-9.6308	-8.8888	-9.4995	-10.058	-9.9748	-9.2521	-9.3635	-10.52	-9.7001	-8.8474	-9.1397	-9.1419	-8.7429	-9.1436	-9.2886	-10.231	-10.323	-8.9553	-10.078	-9.4919	-8.9565	-10.581	-9.841	-9.2379	-8.5021	-9.8883	-9.3718	-8.3188	-9.7185	-8.6453	-10.398	-9.0133	-8.4833	-8.807	-8.7576	-9.0329	-9.4758	-8.0813	-9.771	-9.2808	-9.2671	-10.132	-8.2081	-9.3152	-9.0961	-9.2652	-9.3734
-1.3967	-2.174	-0.79183	-1.5474	-1.335	-1.5789	-2.0846	-1.0428	-1.8911	-1.9834	-1.7678	-1.2074	-1.1688	-1.2003	-1.3699	-0.34246	-1.2835	-1.4128	-2.7041	-1.0015	-1.2874	-1.7451	-1.2981	-1.7977	-1.8919	-1.4585	-1.364	-1.3693	-0.72403	-1.309	-0.42171	-1.7495	-2.7119	-1.6392	-2.501	-0.75867	-1.9553	-1.2084	-0.81028	-1.366	-1.126	-0.45146	-1.1308	-1.5812	-1.1986	-1.3056	-3.2615	-1.0815	-2.4134	-0.55898
-2.8847	-4.4677	-2.9928	-2.5242	-3.1527	-2.9348	-3.3013	-3.2365	-3.7607	-3.0717	-4.2259	-3.8253	-3.7009	-3.3578	-2.4865	-3.9204	-2.9788	-2.8917	-3.539	-3.4535	-2.992	-3.5495	-2.9371	-4.0185	-4.2606	-2.8658	-3.1565	-3.9476	-3.0143	-2.4348	-3.454	-3.3501	-3.8222	-3.2071	-3.96	-4.0295	-2.8267	-3.3682	-3.4225	-2.9688	-3.1463	-3.3998	-3.1144	-1.3228	-3.1438	-3.9797	-3.6505	-3.5053	-3.6822	-4.2156
-1.54	-0.51947	-1.7716	-1.351	-0.48423	-0.068628	-1.6632	-0.96162	-1.1309	-1.8867	-0.83476	-0.35264	-2.3957	-2.2361	-0.046997	-1.5793	-0.81247	-2.0788	-1.2387	0.60831	-0.2748	-1.1964	-0.4762	-3.0168	-0.47301	-1.2126	-1.9563	-0.86901	-1.028	-1.6753	-0.98931	-1.4473	-1.7873	-2.2329	-0.89452	-1.7543	-1.1732	-1.2156	-1.7278	-2.0845	-1.7618	-0.99373	-0.643	-1.3638	-0.11843	-1.0956	-0.46204	-0.33293	-1.9674	-1.3438
-12.409	-14.237	-14.562	-14.599	-13.532	-14.897	-14.321	-12.823	-12.827	-14.396	-15.254	-14.619	-14.25	-13.504	-14.298	-13.509	-14.43	-12.527	-14.042	-13.093	-14.834	-14.027	-13.766	-14.619	-14.005	-14.582	-13.797	-14.053	-13.077	-13.447	-14.759	-14.125	-13.174	-14.066	-13.621	-13.291	-14.746	-14.474	-14.406	-13.4	-14.565	-13.783	-14.44	-13.043	-13.095	-13.059	-14.097	-13.089	-13.826	-13.088
-4.7496	-3.959	-4.3243	-4.6115	-4.1162	-4.4328	-4.4476	-4.7819	-3.9942	-4.626	-5.2345	-4.3218	-3.7324	-4.6537	-4.0277	-3.5078	-4.1984	-3.8149	-3.5856	-4.7107	-5.1248	-4.5666	-4.0474	-5.2329	-4.2331	-4.6968	-4.2603	-3.7836	-3.921	-5.044	-5.1599	-4.9149	-4.6146	-5.3813	-3.8997	-4.0556	-4.8579	-3.6085	-4.9811	-4.6728	-4.2978	-4.3758	-4.2371	-3.7334	-6.0315	-4.7142	-5.4762	-4.2223	-4.8997	-5.0613
0.25629	-1.7032	-0.9499	-1.0188	-1.2187	-1.0076	-0.84764	-1.6118	-1.8053	-0.91339	-1.8987	-2.3662	-0.92342	0.25644	-1.0287	-0.5869	-1.6195	-1.3508	-3.2292	-2.344	-1.2495	-1.6227	-2.7338	-1.6969	-0.60616	-2.0127	-1.2125	-2.8822	-1.5786	-1.4775	-1.6736	-1.052	-2.0464	-0.10007	-0.43693	-1.4321	-0.97133	-1.3636	-1.2006	0.54257	-0.85735	-0.56165	-0.89035	-1.8254	-0.83192	-1.1108	-0.57507	-0.84566	-2.0923	-0.28464
-1.7441	-0.07981	-0.57917	0.029766	0.048801	0.14427	-0.83043	-0.44893	-0.21512	0.010737	1.3895	0.12499	-0.93765	-0.40336	0.90966	0.56183	0.95351	-0.32854	1.3715	0.1239	-0.6473	-1.4291	-0.51081	-0.63578	-0.65031	-0.53929	-0.89874	-1.5139	-0.46134	-0.29355	-0.1882	0.83643	0.049728	0.34868	-0.69663	0.07774	0.26607	-0.26966	-0.60158	-0.31087	0.23063	-0.77977	-0.48706	-0.57198	0.15001	-0.45171	0.019008	0.37913	-0.28247	-0.047332
-5.3159	-4.6086	-5.7325	-5.7791	-5.1126	-5.1886	-5.4417	-4.1677	-5.2434	-3.882	-4.7865	-5.1869	-6.5833	-4.842	-4.9709	-4.1347	-5.1335	-5.0358	-4.1897	-4.1966	-5.6276	-5.5533	-4.9154	-4.4252	-4.6923	-4.46	-5.3222	-4.0602	-4.338	-5.7526	-4.623	-5.2398	-5.6835	-5.0729	-3.795	-5.2065	-5.3302	-4.9624	-5.5346	-4.5805	-5.4053	-5.2254	-4.8189	-4.247	-4.434	-5.5571	-4.3637	-6.2828	-5.2741	-6.6083
-22.407	-22.546	-21.384	-22.728	-22.705	-22.863	-21.832	-22.144	-21.156	-21.78	-22.609	-23.088	-21.646	-22.52	-21.565	-21.885	-22.202	-22.854	-22.274	-22.312	-22.749	-22.129	-21.62	-22.079	-22.329	-22.107	-22.229	-21.823	-21.46	-21.996	-22.293	-21.321	-21.488	-22.409	-22.272	-22.45	-22.324	-21.529	-21.962	-23.976	-22.76	-22.367	-21.176	-20.401	-22.492	-21.569	-22.121	-22.327	-22.343	-21.533
-1.1327	-2.444	-2.4609	-1.0769	-1.4003	-1.6775	-1.8379	-1.3353	-1.8781	-2.1527	-2.7924	-1.4344	-1.5975	-1.5851	-2.6538	-1.9762	-1.1256	-1.3842	-1.6896	-0.45111	-0.67383	-1.9438	-1.3542	-0.090763	-1.5835	-2.1234	-0.51967	-0.98705	-2.8388	-1.7236	-1.3572	-2.0485	-2.6506	-1.262	-1.5951	-1.5109	-0.19988	-2.1159	-0.74792	-2.9837	-0.91777	-1.7169	-1.1102	-0.53633	-1.4078	-0.8321	-2.2203	-1.2842	-1.4211	-0.059042
-0.78165	-0.75729	-0.4074	-1.3735	-1.1595	-0.87506	-0.71509	-1.2694	-1.108	-0.95675	-2.1599	-1.4455	-2.4576	-2.0617	-0.93943	-1.9472	-1.5324	-1.1041	-1.6429	-2.9089	-0.98849	-1.9144	-1.1068	-1.3257	-2.1988	-0.82641	-1.1917	-1.0038	-1.0034	-0.93346	-1.2495	-1.1502	-1.5552	-0.91572	-1.1883	-0.19134	-0.62209	-2.2876	-0.78368	-1.8032	-1.3862	-1.4894	-0.21772	-0.94895	-1.4343	-0.21789	-1.3655	-1.7746	-1.0715	-0.81564
6.9047	6.7971	6.8187	7.5383	6.6521	6.9245	6.4298	8.1839	6.5958	6.1319	7.1501	7.1365	6.2373	7.2828	6.5716	5.7034	5.8316	6.8686	7.5451	6.2295	6.5089	7.2118	7.2956	6.9345	7.331	6.6607	7.0852	5.7451	5.895	7.4641	6.0219	6.2311	6.0383	7.0523	6.8992	5.9444	6.6883	6.1343	6.3146	7.821	6.7292	7.0881	6.5152	6.2911	5.9091	6.5703	6.5197	7.7233	7.0796	7.9754
1.2111	2.2013	0.85426	0.75962	1.5714	2.8442	1.1282	0.85558	1.517	1.9026	2.3881	0.80006	2.2573	1.2781	3.2875	1.7997	1.1765	3.3756	1.9612	2.5409	2.1509	1.8911	0.93837	2.2671	0.37593	1.6471	1.8494	2.0282	1.122	1.8381	2.3931	1.5683	1.0081	2.0724	2.0293	2.5279	2.1049	0.84989	3.1356	2.1587	1.9711	1.8182	0.33952	1.8387	1.1081	2.0859	1.5006	1.9906	2.3627	1.2083
-13.638	-13.462	-13.775	-13.247	-13.404	-13.353	-13.21	-13.314	-12.977	-14.197	-12.053	-13.916	-13.589	-13.039	-12.915	-12.546	-13.867	-12.53	-11.994	-12.87	-13.11	-12.782	-13.052	-12.755	-14.134	-12.864	-12.29	-12.947	-13.342	-13.083	-14.65	-14.003	-12.646	-12.295	-12.26	-13.218	-12.368	-12.891	-12.957	-14.395	-13.54	-13.62	-13.346	-13.446	-12.199	-13.111	-11.963	-13.29	-12.87	-13.6
2.8469	2.3532	3.3027	4.2162	3.2315	3.4774	2.6859	2.9339	1.8838	2.995	3.3887	3.6169	3.8815	3.585	3.0011	3.232	2.2835	3.5719	3.1096	3.3113	2.819	1.9545	3.1872	2.3233	3.1225	3.894	3.0092	2.8278	3.5089	3.0383	2.7241	2.5275	3.6577	4.1264	2.7332	2.0724	3.1652	3.9948	3.4352	2.7596	4.3916	3.8287	3.3536	2.8162	3.7336	3.5233	3.6683	4.0851	1.794	3.7571
0.056094	-0.073503	0.30868	0.38639	0.99633	-0.43544	0.99128	0.049739	0.09747	0.032043	-0.63436	-0.36491	1.1379	-0.59116	1.2864	0.14252	1.0134	1.3812	-0.13102	-0.35579	-0.64669	0.65407	0.21129	0.36947	-0.68179	1.0706	-0.51846	0.74695	-1.1868	-0.44392	0.42559	-0.61527	-0.04602	0.44578	0.97282	0.30229	-0.11868	1.2961	0.052658	1.107	-0.042398	0.080743	0.35079	-0.0028003	0.84981	-0.4914	-0.10239	-0.7506	-0.994	0.52504
-3.4056	-2.2007	-2.9232	-2.2627	-1.766	-3.7266	-2.4777	-1.3299	-2.208	-2.4087	-1.9095	-3.3727	-2.0854	-2.7933	-2.9552	-2.5798	-3.6207	-3.7486	-2.6526	-2.6476	-1.8861	-2.362	-2.9238	-2.3813	-2.6947	-2.8336	-2.694	-3.2474	-1.974	-3.1719	-3.0287	-3.5941	-2.809	-3.3207	-1.6628	-2.8791	-2.1986	-2.3037	-3.2623	-2.0532	-0.8037	-2.2613	-3.231	-2.3056	-2.8232	-2.6725	-3.0733	-3.1461	-2.5532	-2.8019
-3.0741	-2.0274	-1.0215	-2.295	-3.013	-2.7637	-3.4749	-3.0961	-1.4841	-2.882	-2.5428	-2.5596	-2.7441	-2.5079	-3.2361	-2.3544	-3.2583	-2.3561	-2.9615	-2.6668	-2.7478	-1.7354	-2.6307	-2.9551	-1.9848	-2.8213	-2.3167	-2.6633	-1.6701	-2.6442	-1.6137	-3.3651	-2.6845	-1.9315	-2.3056	-2.53	-2.562	-2.7648	-3.2914	-2.4831	-3.3081	-2.8363	-2.2826	-2.6268	-1.8758	-1.9536	-2.9409	-4.1705	-2.5407	-2.2129
-4.2934	-2.6874	-4.8549	-3.2051	-3.212	-3.7122	-3.0278	-3.813	-2.2796	-2.8008	-2.257	-2.8453	-2.8287	-3.4958	-3.78	-3.8528	-3.2051	-2.8904	-3.6558	-3.8953	-3.2763	-3.8003	-3.0079	-2.7712	-3.1533	-2.9366	-2.1306	-5.0377	-4.4148	-3.8028	-3.1484	-4.4984	-3.6114	-3.416	-2.5862	-3.4748	-3.5488	-3.528	-4.5224	-2.0675	-3.7671	-2.8351	-3.619	-2.7443	-3.9588	-3.3054	-4.3102	-3.8128	-3.0648	-3.2934
0.84169	0.93087	0.17446	-0.97698	-0.31766	0.59503	0.40494	-1.2741	0.58485	0.069651	0.7435	0.18859	0.79687	0.5701	0.15847	0.1868	-0.4279	0.11481	1.1107	0.49268	-0.37985	0.076058	0.14325	0.5982	0.69209	-0.27871	0.45147	0.21792	0.45834	-0.22567	0.84951	-0.099822	-0.12003	-0.37001	0.32643	-0.029814	0.88628	-0.19616	-0.75788	0.75169	-0.51205	0.90917	0.57806	0.35142	0.48925	1.0214	-0.94576	1.5657	1.2693	1.2465
-2.0817	-2.1491	-2.8168	-1.6665	-1.5374	-1.0174	-0.9592	-2.5425	-2.0089	-0.81997	-1.0954	-1.5169	-0.0453	-2.4746	-1.7213	-1.1975	-1.057	-0.84899	-2.1259	-2.0264	-2.9019	-1.3553	-0.64902	-1.2832	-1.6508	-2.1319	-1.2059	-1.5044	-1.7084	-0.54124	-2.0505	-2.4018	-1.1519	-1.3265	-1.5008	-0.45676	-2.3136	-1.3468	-1.6353	-1.9406	-0.91306	-1.4185	0.19807	-0.91823	-2.4235	-1.3235	-0.91419	-1.9412	-1.7683	-2.1482
8.5615	10.219	10.486	8.8077	8.8411	9.5992	9.1524	10.489	9.6802	9.6862	10.487	10.142	9.6754	10.404	9.721	9.6974	9.8561	10.374	9.9731	9.3472	10.337	9.819	10.396	9.4695	9.3948	9.716	10.648	9.148	9.5819	11.256	9.1297	9.3079	10.334	9.3654	10.238	9.0671	10.356	9.8473	10.349	11.4	10.275	9.3232	10.277	10.332	9.644	9.3084	9.5048	10.218	9.6342	10.235
-11.4	-11.654	-11.276	-11.648	-10.165	-11.599	-11.15	-10.953	-11.326	-11.39	-11.524	-11.453	-11.865	-11.657	-10.422	-10.604	-12.283	-10.378	-11.518	-11.221	-11.315	-12.105	-10.494	-10.639	-11.935	-11.139	-12.497	-11.572	-12.207	-11.753	-11.615	-11.29	-10.433	-10.713	-12.019	-11.909	-11.718	-11.149	-11.291	-11.354	-10.647	-11.933	-10.517	-11.092	-11.963	-10.836	-11.762	-9.9696	-11.919	-11.327
-12.594	-12.13	-13.267	-12.386	-13.845	-12.997	-13.436	-13.254	-12.57	-13.977	-12.484	-12.294	-12.717	-13.518	-12.989	-13.239	-12.17	-12.854	-13.24	-12.394	-12.842	-12.05	-12.501	-12.374	-11.548	-11.911	-13.168	-12.991	-13.015	-12.902	-12.434	-12.306	-11.857	-11.823	-12.437	-13.007	-13.796	-12.645	-13.494	-12.556	-12.348	-13.673	-12.897	-12.394	-12.989	-13.529	-13.245	-13.08	-13.321	-11.745
4.5005	5.5354	5.0068	4.2219	4.8522	4.4313	4.2115	4.7922	5.1121	4.1784	5.4065	5.2747	4.2675	4.2258	4.266	6.1962	3.5597	4.4402	4.3407	4.4597	5.3332	4.3519	5.597	4.3361	4.9238	4.0786	4.5653	3.5094	3.8949	5.9263	5.028	4.552	4.3528	4.4736	4.2739	5.8643	4.2906	5.1281	5.0086	4.9046	4.265	3.9827	4.7615	4.0407	4.4226	4.6351	4.9806	5.0193	5.4274	5.3396
-10.37	-10.956	-10.878	-9.1329	-9.4539	-10.849	-11.804	-10.852	-9.5315	-9.1771	-9.6261	-11.367	-9.8675	-11.476	-9.6516	-9.4665	-10.603	-9.5456	-10.252	-10.639	-10.365	-11.704	-10.497	-10.062	-10.278	-9.863	-11.063	-10.25	-9.6228	-9.8	-10.889	-10.239	-10.144	-9.8148	-10.495	-10.675	-9.8533	-8.8655	-10.314	-8.9611	-10.937	-10.884	-9.3739	-10.143	-10.316	-9.1572	-9.3199	-10.778	-10.414	-9.2858
2.2138	3.1085	2.8876	2.5308	2.4838	4.0075	2.9409	3.5688	3.5195	3.5533	2.5072	3.3006	3.9827	3.4981	2.2376	2.7915	2.9445	3.8509	4.2884	1.3388	3.5803	4.253	2.8715	3.1572	2.1604	2.8418	2.8625	2.6891	3.8378	3.1225	2.7291	2.3105	3.3313	3.4696	2.6379	2.2809	3.7164	3.3456	2.2988	2.6419	2.9414	2.6441	1.8501	4.0391	3.0978	2.7859	2.4534	3.7156	2.7084	3.0631
-3.3369	-3.8084	-4.0024	-4.2115	-4.5281	-4.6295	-4.2946	-3.7633	-3.7268	-4.4307	-4.2618	-5.427	-4.1021	-3.8868	-4.4524	-5.0529	-3.7155	-3.2548	-3.6313	-3.7686	-3.588	-4.8411	-4.8555	-4.9093	-3.0134	-3.9888	-4.2393	-4.1594	-4.84	-4.4915	-4.4377	-4.0797	-4.0189	-3.5837	-5.2451	-3.959	-4.1959	-4.5649	-3.8533	-5.1705	-4.3021	-4.2122	-4.9178	-4.5976	-4.924	-3.7004	-4.1926	-4.1404	-4.5909	-4.149
-0.5112	1.4276	0.1401	-1.011	-0.98147	0.5397	0.17439	-0.067653	1.9159	-0.036566	1.1862	0.31706	1.204	0.98443	0.30056	-1.3468	-0.7965	0.53562	0.43008	0.15488	0.0068242	1.0817	0.3669	-0.42335	0.27209	0.88406	-0.11101	0.67668	-0.35744	-0.40168	0.19505	0.1014	1.1631	-0.69222	1.3563	1.4416	-0.18754	0.76214	-0.15257	0.10231	0.69799	-0.93573	-0.24409	0.23393	0.25461	-0.32352	0.80172	0.883	-0.23356	-0.22198
-2.5669	-2.2473	-1.9574	-2.4325	-0.86584	-3.1803	-1.335	-3.5544	-1.9273	-2.9866	-2.98	-1.8071	-2.1236	-3.393	-1.9503	-1.8267	-3.1779	-3.1435	-3.4051	-4.0369	-1.6735	-1.8736	-2.9576	-3.2897	-3.3032	-2.3003	-2.3139	-2.9786	-2.5898	-3.728	-3.3514	-2.155	-1.8942	-3.2848	-3.6906	-1.82	-3.2719	-2.5765	-2.0841	-2.2095	-2.2751	-1.6056	-3.5724	-1.9328	-2.2893	-3.3446	-2.5229	-3.2804	-2.5367	-2.7476
-13.282	-13.344	-12.764	-12.189	-13.097	-12.894	-12.963	-12.537	-12.85	-12.454	-12.884	-11.589	-12.633	-11.846	-12.402	-13.436	-12.687	-11.83	-12.143	-13.444	-12.315	-12.925	-12.183	-12.388	-12.414	-12.693	-13.496	-12.796	-13.032	-13.426	-12.375	-12.106	-13.49	-11.742	-13.774	-13.731	-12.987	-13.006	-12.844	-14.141	-12.408	-13.187	-12.484	-13.099	-12.475	-12.569	-12.383	-12.769	-12.777	-13.771
-11.521	-12.419	-11.828	-12.334	-11.822	-10.396	-12.109	-12.497	-12.683	-11.219	-12.193	-10.545	-11.455	-12.613	-10.856	-10.861	-12.322	-12.216	-12.482	-12.021	-11.923	-11.641	-10.769	-11.885	-12.005	-10.382	-12.561	-10.398	-10.856	-11.683	-12.442	-10.543	-11.534	-11.443	-11.829	-11.823	-12.222	-11.39	-11.3	-11.908	-12.194	-11.058	-10.615	-11.546	-11.859	-11.281	-12.472	-12.016	-11.29	-12.007
-9.7217	-9.8593	-10.972	-11.454	-10.382	-9.6048	-9.483	-9.2166	-10.29	-10.447	-10.72	-8.9666	-9.6314	-9.8754	-10.379	-9.504	-10.411	-10.213	-11.212	-10.14	-9.9982	-10.969	-10.382	-10.304	-10.577	-9.5747	-10.218	-10.463	-9.7801	-11.174	-9.7721	-9.9853	-10.166	-10.761	-10.409	-10.957	-9.4525	-10.958	-9.6719	-9.2519	-9.1937	-11.089	-11.305	-9.0949	-9.6574	-10.002	-9.8371	-9.6925	-10.116	-10.211
-1.1092	-1.4504	-1.3315	-1.8194	-1.3818	-1.9007	-0.34915	-0.4743	-2.1002	-1.8036	-0.85015	-1.9576	-0.55543	-1.0465	-1.4321	-1.933	-0.85253	-0.87919	-0.74458	-2.0217	-1.9492	-0.44655	-1.5873	-1.5836	-0.77515	-1.9176	-0.70905	-0.94419	-0.98353	-0.49089	-2.8499	-1.4164	-2.0289	-1.2843	-0.6711	-1.4128	-1.5404	-1.9108	-0.83768	-0.94717	-1.9627	-1.6238	-1.5103	-0.57779	-1.8775	-2.1365	-1.5351	-0.36614	-0.70187	-1.1681
0.28555	0.40697	2.1376	1.3734	1.8305	0.68789	1.8176	1.1391	1.5203	1.5589	1.1903	0.41053	1.167	1.5247	1.8703	2.2176	0.71873	2.4386	2.9767	1.1232	2.0692	1.639	2.4541	1.85	1.81	1.9971	1.7057	1.7941	1.2052	1.2499	1.8386	1.8538	1.1375	1.9941	1.4849	2.5862	1.6926	1.1215	1.2829	2.0937	1.6791	2.5574	2.7749	1.378	2.6918	2.3955	1.5934	1.6759	1.9575	1.1306
-12.947	-13.056	-12.751	-12.927	-14.356	-14.257	-14.165	-14.366	-13.734	-11.887	-12.837	-13.075	-13.286	-12.86	-12.688	-13.393	-14.132	-12.802	-13.425	-13.296	-13.334	-13.428	-13.258	-13.748	-13.382	-13.315	-13.307	-12.404	-13.081	-13.191	-12.962	-12.91	-12.218	-13.358	-13.075	-13.34	-13.968	-13.661	-12.797	-13.776	-12.442	-14.555	-13.515	-13.412	-14.025	-11.763	-13.82	-13.899	-13.627	-13.094
-1.6865	-1.1892	-1.9405	-0.15918	-1.214	-1.4229	-0.98427	-1.3955	-1.3867	-1.6427	-1.305	-1.5563	0.40764	-0.85735	-1.2224	-3.3625	-1.5379	-1.8981	-1.4692	-0.462	-2.2203	-0.44964	-1.4558	-1.7716	-1.8692	-1.2658	-0.9025	-0.64795	-1.1452	-0.72231	-0.93208	-1.9569	-1.5	-2.5172	-1.5223	-1.6378	-0.5077	-1.016	-1.6028	-2.5118	-1.1516	-1.7131	-1.1906	-1.5953	-2.431	-0.65866	-1.081	-1.0946	-2.0295	-1.4175
6.2317	6.9505	7.5064	6.0802	6.1113	7.7664	5.8624	6.7414	5.7905	7.7201	6.5363	6.0377	7.8463	5.856	6.5711	6.7953	6.4585	6.5191	5.706	6.8887	6.5235	7.0792	6.569	7.4773	6.9205	6.4584	6.6722	6.159	6.7686	4.6202	6.8083	7.1538	6.9991	6.8038	7.4797	6.6976	7.5751	7.2224	5.7495	6.1478	6.8073	7.0452	6.919	6.0628	7.112	6.8246	5.8599	6.6189	7.4009	6.1894
-15.194	-15.019	-14.266	-15.327	-13.679	-15.136	-13.696	-14.78	-15.53	-15.381	-14.83	-14.705	-14.493	-14.264	-13.752	-15.247	-15.371	-15.112	-14.078	-15.202	-13.8	-13.197	-14.249	-15.276	-14.982	-14.911	-14.084	-14.157	-14.87	-14.803	-14.447	-14.568	-14.338	-14.282	-13.772	-15.059	-13.883	-15.327	-14.489	-14.804	-16.315	-13.454	-14.155	-15.056	-14.441	-15.934	-14.354	-14.492	-14.343	-14.682
4.8659	5.4088	5.8522	5.3527	5.3449	5.1327	5.8182	6.635	5.2296	5.8589	4.9379	4.5437	5.3889	6.2674	5.1036	5.3613	6.6613	5.8591	4.9131	5.7908	5.7715	4.6111	6.2141	4.9476	5.154	5.7165	6.0635	5.8189	5.5282	6.2735	6.9591	5.6408	5.2941	5.8504	5.8117	5.1429	5.6393	5.2425	5.9567	5.6131	5.3132	7.6275	6.2817	5.3889	5.4833	4.2721	5.6389	5.005	5.1389	5.0157
-2.7413	-3.0943	-2.4744	-2.8529	-2.8619	-2.7976	-1.7285	-3.5998	-2.6617	-2.2303	-3.1367	-3.2633	-1.5918	-2.5442	-3.5259	-3.0916	-2.3481	-1.869	-1.3327	-2.8199	-2.2799	-2.6693	-2.9732	-2.4508	-2.8904	-3.2691	-1.9253	-3.5368	-2.4388	-2.8237	-2.6944	-3.2722	-2.8764	-2.7843	-2.8106	-1.0494	-3.5941	-2.3289	-2.2405	-1.063	-2.5444	-3.3057	-3.4516	-2.3408	-1.6126	-2.9501	-3.1317	-2.0021	-3.1434	-2.7527
-11.939	-11.341	-13.309	-11.492	-11.488	-12.527	-11.47	-10.839	-12.809	-12.29	-11.852	-11.571	-12.406	-12.474	-12.15	-11.752	-10.913	-12.276	-10.972	-12.663	-11.925	-11.371	-12.58	-11.166	-12.685	-12.597	-12.658	-12.397	-12.285	-11.99	-13.328	-12.45	-10.085	-11.704	-11.37	-10.962	-11.964	-11.942	-12.386	-11.665	-12.005	-11.672	-11.842	-12.542	-11.985	-11.321	-12.275	-11.845	-12.467	-10.626
-3.1373	-2.8269	-2.659	-3.3139	-3.0033	-2.5867	-2.7906	-1.6635	-2.6569	-2.0556	-2.8958	-1.9171	-2.1429	-3.2499	-3.1406	-2.1801	-2.0959	-2.003	-2.801	-3.0848	-2.8355	-2.1753	-2.5851	-2.5228	-3.0468	-2.3377	-3.591	-2.3405	-3.055	-3.1403	-2.9677	-2.8359	-2.8961	-2.6437	-2.9896	-2.7512	-2.135	-2.4399	-1.8985	-2.8852	-2.1911	-2.4433	-2.4295	-1.7057	-2.9961	-3.5628	-2.4292	-2.6377	-3.2727	-1.7895
8.7557	8.2295	8.7902	8.3367	9.06	8.5748	9.0882	9.724	10.279	9.3958	7.7114	8.3148	8.6076	8.5405	7.9608	7.8387	9.3836	8.3189	7.9414	8.2995	9.5129	8.2308	8.374	8.7053	8.1273	7.6581	7.9291	8.1819	7.7627	8.203	9.2997	8.4076	8.9604	7.991	9.3524	8.4652	9.2465	8.7628	8.325	7.8105	8.9938	8.5327	9.3337	8.8324	9.3079	8.375	8.9437	8.5469	7.2776	8.9495
8.0223	6.6351	7.3741	7.2151	6.5854	7.2869	8.0779	7.3645	5.7335	6.7044	6.5967	5.8779	7.3878	8.0902	8.0513	7.3159	6.7133	6.7622	5.9807	5.6123	6.9879	8.3378	6.1126	7.6478	6.8782	5.54	6.7362	6.9171	6.4409	6.835	6.6997	6.0448	7.6164	5.3475	6.5323	7.263	7.0092	5.8023	7.2546	6.3115	6.3589	6.4684	8.7764	7.3351	7.4404	7.0604	6.869	6.1273	6.4743	6.8806
3.685	3.2772	3.2249	3.1601	2.5856	4.5536	4.1949	3.8512	2.7799	3.7152	2.8714	2.5738	4.0145	3.5101	2.2454	3.3686	1.6934	3.06	2.551	3.6207	2.0563	4.0576	2.9971	3.3503	2.7729	3.6545	2.3006	2.6048	2.5373	2.0515	3.2317	4.1475	4.6248	3.1615	4.0985	3.3896	2.8536	3.2286	2.4551	2.6237	3.6006	3.8649	3.9795	1.8501	2.4306	2.9387	2.9051	3.2229	2.9003	2.8314
-10.095	-9.725	-8.1012	-8.5053	-9.6655	-8.8875	-7.8265	-9.4428	-9.7189	-8.4633	-10.152	-10.414	-8.7805	-8.7757	-9.9624	-9.0816	-8.5211	-9.5001	-9.2895	-9.1782	-9.2217	-10.251	-8.9875	-10.022	-9.2259	-7.8079	-9.1181	-7.6021	-8.5186	-9.4322	-8.4918	-9.7417	-8.3724	-8.7584	-8.7983	-8.5132	-8.5362	-9.6349	-8.3449	-7.6099	-9.0824	-9.0544	-8.7713	-9.1028	-8.289	-7.9369	-9.028	-9.0339	-8.7527	-8.9614
-1.7313	-2.6042	-1.9391	-1.4293	-0.61905	-1.6002	-1.4367	-0.67215	-1.7309	-1.4358	-1.6513	-1.8148	-1.2833	-1.2008	-0.37867	-0.47687	-2.6561	-0.96142	-1.123	-2.16	-1.4551	-1.3048	-2.499	-1.738	-0.36731	-0.88036	-1.8835	-1.6734	-1.4418	-2.4918	-1.5959	-0.12318	-1.0346	-1.6535	-1.0048	-0.95529	0.38173	-0.6377	-2.6367	-0.83559	-1.4131	-1.5591	-0.82616	-1.1508	-0.74022	-1.5478	-2.6906	0.16146	-1.6782	-0.67017
-2.7334	-1.9586	-3.547	-2.4664	-2.7814	-2.9186	-1.0049	-2.1929	-1.9888	-2.5931	-3.2991	-2.1828	-2.8032	-2.4868	-2.6094	-2.9683	-2.7911	-2.3591	-2.2752	-2.1198	-3.1039	-2.2419	-2.8616	-2.9669	-2.7824	-3.1148	-2.3761	-3.2375	-2.9782	-2.8154	-2.8808	-2.5135	-3.7332	-1.6428	-2.7537	-2.3155	-2.7526	-2.2498	-2.3288	-1.3775	-2.7749	-1.966	-2.9015	-3.0207	-2.399	-2.5467	-2.6715	-2.3231	-2.9376	-1.555
-1.4835	-0.34385	-3.1443	-1.8197	-1.4351	-1.8928	-1.077	-2.1837	-1.8571	-1.3427	-0.97192	-1.4726	-1.2858	-0.89572	-1.1756	-0.54303	-1.2481	-0.37011	-0.68675	-0.82304	-1.5776	-1.6541	-1.8262	-1.723	-0.34324	-1.2703	-1.9398	-1.8756	-0.52548	-1.904	-0.64302	-0.93404	-1.8502	-0.48292	-1.2657	-2.2796	-1.7903	-0.36364	-0.69117	-1.1541	-1.5052	-1.1792	-1.2668	-0.80077	-0.9214	-0.54189	-1.5476	-2.1426	-1.1357	-1.3851
1.1312	-0.17323	0.0093076	-0.51974	0.53487	0.67107	1.2364	-0.75438	-0.27434	0.077095	0.6589	0.82637	-0.24408	0.3752	0.45389	0.61403	0.92499	0.33734	0.4193	0.49322	0.80197	-0.36331	0.37473	0.92931	-0.22935	0.11917	0.96584	0.95988	-0.53549	1.1369	0.20335	1.3743	-0.44095	-0.28931	-0.29859	1.4087	0.68998	0.99471	0.74242	-0.42778	0.41019	0.82178	0.57315	0.57073	-0.84373	0.197	-0.97962	-1.4637	0.4657	0.65449
7.8637	6.8971	6.6641	8.3071	6.6054	7.6709	7.1209	6.0567	6.8054	6.8885	5.338	7.1711	7.3939	5.2758	6.9746	6.7193	7.1434	7.0568	5.9953	6.2507	7.2169	5.823	6.1342	7.103	5.9957	8.1703	6.7572	7.0464	6.2893	6.4114	7.1973	7.3465	7.1267	6.4039	6.0839	7.3065	6.5937	6.0761	7.7563	7.0155	6.7397	7.2395	7.8098	6.6846	7.0112	6.4128	6.6261	6.9861	6.4529	6.968
-3.4465	-3.2125	-3.3702	-3.61	-3.7714	-3.6118	-3.9145	-4.2654	-3.4422	-2.7278	-3.2277	-2.9554	-3.2675	-4.8872	-4.1686	-3.734	-2.1836	-3.929	-3.6249	-3.2934	-3.4847	-3.5583	-3.5215	-4.1806	-4.2169	-3.766	-3.8555	-3.4913	-4.032	-5.04	-4.3428	-2.2848	-3.7366	-4.2098	-3.0261	-4.4814	-3.4411	-3.133	-2.8821	-5.6195	-3.8033	-2.3754	-3.6216	-2.9192	-3.3424	-4.3858	-3.969	-3.6955	-2.7811	-3.6512
-15.301	-14.28	-14.014	-14.338	-14.698	-14.277	-14.881	-14.157	-14.407	-14.645	-13.848	-14.981	-16.202	-14.3	-15.249	-14.705	-13.905	-14.674	-14.23	-13.967	-14.66	-14.704	-14.308	-14.99	-14.317	-14.054	-14.603	-14.88	-13.676	-14.129	-13.328	-14.35	-14.891	-14.411	-14.724	-14.676	-14.192	-14.949	-14.794	-14.888	-14.319	-15.099	-14.367	-14.353	-15.312	-14.427	-14.842	-15.127	-14.246	-13.45
-10.775	-11.154	-11.219	-9.9444	-12.093	-10.671	-11.167	-10.514	-10.446	-10.383	-11.102	-11.047	-11.135	-12.482	-10.832	-11.282	-11.004	-11.974	-11.493	-10.47	-10.602	-10.869	-10.686	-11.729	-11.034	-11.109	-10.807	-12.091	-12.44	-10.579	-10.932	-12.153	-10.466	-11.287	-12.319	-10.954	-10.805	-12.071	-11.266	-11.374	-11.651	-11.779	-11.249	-11.078	-12.17	-11.026	-12.492	-10.903	-11.161	-11.548
-7.6101	-7.6242	-7.3089	-7.1026	-7.5329	-7.7281	-8.1891	-7.7978	-6.8412	-8.0013	-8.4741	-7.1191	-8.4091	-6.4569	-7.0755	-6.6944	-7.6411	-7.5187	-7.6949	-6.8015	-7.6037	-8.17	-7.6507	-5.8479	-8.6318	-7.1383	-7.0218	-6.577	-8.3071	-6.4529	-7.708	-9.2522	-8.2291	-7.8315	-8.526	-8.3849	-6.886	-7.8029	-8.6595	-6.7759	-7.3823	-7.8461	-8.0639	-7.9074	-7.8875	-8.1453	-7.3436	-7.1826	-7.0097	-8.1795
-12.749	-12.411	-12.56	-14.015	-13.248	-13.442	-13.459	-13.26	-12.728	-13.133	-12.544	-13.526	-11.835	-12.526	-11.819	-11.989	-12.381	-13.367	-12.139	-12.472	-12.013	-12.876	-11.101	-12.372	-12.923	-11.143	-12.707	-11.784	-13.131	-12.731	-13.116	-12.172	-12.56	-13.517	-12.257	-11.771	-12.277	-13.007	-13.52	-11.381	-13.482	-12.86	-12.566	-12.846	-13.157	-13.53	-13.12	-13.031	-13.112	-12.483
-13.521	-13.027	-13.435	-13.363	-12.607	-12.134	-12.534	-13.284	-14.442	-12.403	-13.521	-13.083	-13.587	-14.459	-12.641	-13.38	-14.54	-13.701	-13.96	-13.132	-13.001	-12.779	-13.277	-12.832	-13.177	-12.837	-12.953	-13.45	-13.938	-14.132	-11.882	-12.187	-12.899	-11.882	-12.536	-13.315	-13.726	-13.182	-13.606	-12.755	-13.002	-13.734	-12.466	-13.071	-12.951	-12.497	-13.244	-13.933	-11.96	-12.854
-1.7324	-3.2251	-2.8238	-2.2422	-2.4603	-3.774	-3.1201	-2.2084	-2.5056	-3.2493	-3.0437	-2.6657	-1.2423	-2.5381	-3.6355	-1.0526	-2.2164	-2.4685	-2.2719	-2.6797	-2.3747	-1.6895	-1.4206	-1.3234	-1.2232	-3.5062	-2.6321	-3.1483	-3.1216	-1.6989	-2.5189	-3.5663	-3.9111	-2.5917	-1.9419	-2.6689	-1.7184	-3.1846	-3.2883	-2.3506	-3.6556	-2.622	-4.5251	-2.0905	-3.3836	-2.0751	-2.6119	-1.6564	-1.0628	-1.9248
-3.8021	-2.9154	-2.384	-2.7019	-3.9923	-3.1578	-3.3418	-3.0976	-2.9821	-3.4898	-2.8797	-1.961	-3.6558	-3.1377	-3.2059	-2.5888	-1.7866	-2.4352	-4.0835	-3.8424	-1.48	-3.9553	-2.3264	-3.2772	-3.0704	-3.8329	-2.0136	-3.4146	-4.8939	-2.9749	-2.59	-2.099	-2.8236	-3.9698	-3.0827	-3.0826	-2.8966	-3.2747	-3.0705	-2.612	-4.3915	-3.9175	-3.1973	-3.0686	-2.6888	-2.3561	-3.4544	-2.9686	-3.8221	-3.1064
9.1602	8.5276	8.985	8.2035	8.6556	8.8141	9.7193	9.0313	8.6828	8.5017	8.6132	8.9076	8.8459	9.9587	7.5742	7.3194	9.0147	8.9391	8.6597	8.4203	8.5037	8.373	7.3483	8.6605	8.515	9.2849	9.107	8.9529	9.0813	8.5348	8.863	8.4798	8.8098	9.6867	7.9166	8.6382	8.73	8.8658	9.0581	8.333	9.115	7.6678	8.6914	9.2419	8.453	8.8187	7.914	6.7337	8.366	7.5304
2.4996	0.72659	2.2288	1.4956	2.3888	2.6194	0.49988	2.0016	0.51763	1.1822	0.95667	1.952	1.9931	2.2288	0.93736	0.65402	0.51263	1.3954	1.8066	2.3215	1.3428	1.0415	0.87616	2.0512	2.2026	0.72333	1.2671	1.7778	1.428	2.6824	1.6421	1.3866	1.9932	1.343	1.5363	2.5975	1.1807	0.19797	1.8483	1.5763	0.7872	1.0601	1.9449	2.1045	1.9121	1.3485	3.2499	1.5158	1.422	2.8574
-2.994	-3.3166	-3.544	-2.5153	-2.7294	-2.4855	-2.3433	-2.7683	-2.6314	-3.6041	-4.7423	-2.9235	-3.313	-3.4843	-2.4836	-2.3196	-2.9713	-3.8955	-3.5247	-2.8249	-3.4676	-3.9028	-3.7645	-3.6306	-3.6606	-2.6499	-4.1083	-3.1254	-3.4563	-3.4271	-3.6474	-3.2157	-3.7014	-3.7414	-2.4913	-4.0185	-2.8786	-2.6478	-1.8206	-3.2014	-2.9824	-2.6347	-3.2836	-3.8881	-2.9537	-2.522	-3.3797	-2.9493	-3.2036	-3.2031
-22.304	-22.572	-22.371	-22.834	-22.64	-23.03	-22.373	-22.485	-21.744	-21.402	-22.542	-22.37	-22.629	-22.91	-22.535	-21.63	-23.168	-22.306	-21.919	-22.587	-23.024	-22.336	-22.14	-22.732	-22.542	-23.077	-21.993	-22.234	-23.372	-22.823	-22.037	-22.651	-21.792	-23.648	-22.799	-21.686	-22.217	-24.04	-22.232	-21.578	-21.673	-22.162	-22.666	-22.229	-22.293	-22.53	-22.13	-22.653	-22.569	-22.382
0.39541	1.0041	0.11209	-0.35309	0.41783	0.8389	-0.17567	-0.61923	0.91448	0.11735	1.0253	1.1063	1.4978	1.2493	0.92869	-0.55905	0.52901	0.3679	0.52409	0.36345	-0.1275	0.58101	-1.1857	-0.49907	-1.0796	1.2101	1.2612	2.291	0.41646	0.79485	-0.13617	0.63699	1.1338	0.39983	0.56868	0.37054	0.82494	1.1613	0.87806	1.0086	0.8273	1.1879	-0.66156	1.2675	-0.1209	0.39121	1.3946	0.89494	0.20289	0.61792
-8.2989	-7.1096	-8.6784	-6.9017	-8.0235	-8.2219	-7.4866	-9.5065	-7.4177	-8.2029	-8.0041	-6.8753	-6.984	-7.2198	-7.5404	-8.0379	-6.9444	-8.4848	-8.778	-7.1913	-8.0556	-8.3734	-8.9338	-8.0171	-6.1897	-7.9259	-7.0747	-6.5939	-7.4239	-7.1354	-8.2442	-8.0019	-6.8756	-7.7628	-8.683	-8.1814	-7.1556	-7.9745	-8.6215	-8.1913	-6.7289	-8.0223	-6.0212	-8.2919	-8.086	-7.7988	-6.084	-6.9412	-7.1827	-7.1846
-11.502	-11.37	-12.28	-12.543	-11.174	-12.304	-11.545	-12.218	-11.815	-12.187	-11.761	-11.202	-11.373	-12.264	-11.068	-11.627	-11.924	-12.76	-11.034	-12.125	-11.607	-11.83	-11.477	-12.048	-11.568	-12.603	-12.842	-11.846	-10.915	-11.995	-12.834	-12.236	-12.635	-11.679	-12.592	-11.801	-12.35	-11.445	-11.22	-12.786	-12.287	-11.218	-12.63	-13.199	-12.858	-11.916	-10.968	-12.122	-11.261	-12.415
-13.572	-14.637	-14.77	-15.909	-14.754	-16.309	-14.192	-13.059	-14.256	-14.052	-15.009	-14.24	-14.182	-16.489	-14.738	-14.964	-13.216	-15.961	-15.86	-15.145	-15.312	-14.261	-14.483	-14.418	-16.272	-15.283	-15.272	-14.737	-14.572	-14.414	-15.473	-15.706	-14.097	-14.752	-14.161	-14.128	-13.796	-14.881	-13.536	-15.774	-15.616	-14.94	-13.695	-13.63	-15.505	-13.977	-15.111	-14.812	-14.584	-14.603
0.76195	0.6473	0.18588	0.51631	1.2334	-0.12125	-0.21561	-1.0614	-0.12764	-0.73229	-0.19198	-0.51003	-0.68866	-1.4432	-0.53642	0.39872	-0.55163	-0.3166	-0.6583	0.24295	1.0117	-1.0626	0.95665	0.65538	0.69842	-0.28523	0.073731	0.78033	-0.14936	0.98024	0.044555	-0.25209	0.45634	-0.58641	0.4473	0.28716	-0.70431	-0.25794	-0.065093	0.1419	0.055145	-0.07845	-0.067743	1.1421	0.27396	-0.24008	0.38063	-0.58995	0.44045	-0.075257
-5.4563	-6.1827	-4.274	-4.3858	-4.5875	-4.6285	-4.5366	-5.1699	-6.2913	-4.2714	-5.4926	-4.5588	-3.9851	-4.7713	-5.7874	-5.3636	-5.5496	-4.7214	-4.8752	-5.7326	-4.322	-4.625	-4.7561	-4.6838	-5.3507	-5.015	-3.6654	-4.7736	-5.7187	-5.0441	-5.2547	-5.1984	-5.2525	-4.7126	-5.7661	-5.3763	-4.2501	-3.8588	-5.2125	-4.9005	-5.3639	-5.673	-4.724	-5.177	-6.1138	-4.2478	-4.9986	-6.527	-4.7684	-5.3616
-13.483	-13.05	-13.25	-12.584	-13.599	-13.218	-12.527	-11.586	-12.226	-12.541	-12.842	-11.564	-13.285	-13.136	-13.505	-13.359	-12.763	-13.441	-12.455	-12.032	-13.24	-13.727	-12.018	-14.09	-13.617	-13.697	-12.564	-12.273	-12.148	-14.593	-13.025	-13.195	-13.358	-13.068	-14.263	-14.144	-13.487	-13.657	-13.381	-12.987	-13.898	-14.086	-13.816	-12.65	-13.828	-13.367	-13.422	-13.664	-12.354	-14.648
2.7937	3.1	3.415	2.0942	3.7892	2.2537	3.6893	2.8305	0.64212	2.819	2.0839	1.7312	3.4408	2.4387	2.4781	2.2009	3.2617	4.0369	2.5744	3.7159	3.2579	3.9377	3.1293	4.611	2.2673	3.4234	3.9448	3.4491	2.8388	3.1689	3.0742	1.9025	3.1391	2.683	3.7161	3.3515	3.486	4.263	2.1923	3.5276	3.1679	3.6685	2.0469	3.7332	3.2125	1.8971	2.3603	3.3466	2.52	2.595
-3.7462	-4.8889	-3.3591	-3.6489	-4.6067	-4.2821	-2.9713	-4.077	-3.7927	-4.1654	-3.1259	-4.512	-3.7027	-5.0604	-4.3644	-2.5892	-5.1753	-3.708	-4.0345	-3.2888	-4.1395	-3.6961	-4.9464	-3.9513	-2.9609	-3.5325	-3.9727	-4.7872	-4.5231	-4.3067	-4.0548	-3.2581	-4.2627	-3.7537	-5.211	-3.2421	-3.6177	-4.0825	-2.4201	-3.6697	-2.6689	-4.4285	-3.7017	-4.9061	-4.3361	-2.8991	-3.0798	-3.5275	-3.2405	-3.2829
9.8906	9.392	9.2729	9.8689	9.5015	9.6271	10.576	9.3549	8.6626	9.6769	10.949	9.3636	10.592	9.5851	10.612	9.4226	10.168	9.0238	10.408	9.4801	9.5332	9.595	10.115	10.244	10.53	10.252	10.515	9.3946	10.376	10.253	9.9506	10.26	9.3143	9.5908	10.125	9.6905	9.3684	9.6147	10.689	8.884	9.4327	9.4484	10.053	9.3955	10.455	9.7253	8.8782	10.219	10.323	10.954
-1.3777	0.2518	-0.97736	1.5064	0.13777	1.3512	0.33029	-0.33662	0.015954	0.33538	-0.57247	-0.44137	0.62798	-0.59762	-1.2476	-0.25718	-0.78337	-1.1109	0.77457	0.31086	0.29216	0.13331	-1.0418	-0.50152	0.52424	-0.75976	0.33043	0.33321	0.4082	-0.18566	0.64124	-0.6597	-0.033445	-0.86629	-0.45381	-0.14956	-1.2511	-1.1571	0.63538	-0.049965	-0.63684	-0.48695	0.15013	0.76417	0.13438	0.057239	-0.16566	0.38951	0.88469	-0.70384
1.5795	2.0843	1.7907	1.3853	2.193	1.6023	2.0442	2.1217	0.85162	2.5755	2.4843	1.2464	1.0843	1.3582	2.1209	1.0511	1.5979	1.6668	1.4243	0.71239	2.4703	0.98135	2.0133	3.4205	1.3276	2.2935	0.70176	1.906	2.4231	1.0591	1.917	2.3511	1.8441	2.1551	1.1105	0.64032	2.0208	1.6761	2.3737	1.7712	2.3891	0.8577	1.3032	1.2818	2.0067	0.89686	1.0388	1.9891	1.3934	1.7765
-2.7524	-3.0573	-3.2084	-3.4116	-4.3456	-3.3351	-2.4044	-4.554	-3.7876	-4.7463	-3.471	-2.4534	-3.2756	-3.5689	-2.9601	-2.8206	-3.1159	-2.7278	-3.9081	-3.0291	-4.0511	-3.1258	-2.3572	-2.4256	-2.2312	-2.6355	-2.8556	-3.4413	-2.6324	-2.8913	-3.8601	-4.182	-2.7425	-3.1249	-2.5051	-3.0259	-3.4185	-2.9804	-2.4073	-2.875	-4.2488	-3.6685	-2.6756	-2.1132	-1.6927	-2.7272	-2.9448	-3.3236	-2.9837	-2.9779
-14.669	-14.81	-14.506	-14.144	-14.055	-16.176	-14.622	-14.566	-14.648	-14.623	-15.191	-13.355	-14.721	-14.74	-14.671	-13.499	-14.533	-14.805	-14.765	-14.128	-14.326	-15.371	-15.679	-14.281	-15.085	-14.457	-12.477	-14.782	-15.295	-16.077	-14.591	-15.053	-14.732	-13.132	-13.493	-14.58	-14.716	-14.438	-14.782	-15.493	-13.472	-15.59	-15.312	-15.944	-14.734	-14.267	-14.436	-14.886	-14.073	-15.099
2.8557	1.9048	1.6818	1.1614	1.0587	2.1913	1.2274	2.1318	1.265	1.0155	-0.21431	1.5805	1.8346	0.6919	1.708	3.1629	2.0272	1.9851	2.6646	1.5927	2.1269	2.4751	1.5703	2.0122	2.7703	1.9424	0.81457	2.4996	1.5447	1.7677	1.6147	1.0717	1.9978	1.5743	3.3858	0.99597	2.1184	2.4435	2.2399	1.2601	1.0782	1.9049	0.87962	3.4941	1.119	1.5147	-0.32794	2.4734	0.47654	3.2387
4.9681	5.5815	7.0584	5.6007	4.8235	5.0855	5.8802	5.2458	4.8753	6.2318	6.1909	5.1024	4.756	6.1284	6.9472	5.2938	6.2799	5.2779	6.6737	4.7991	6.776	5.1876	5.9788	4.689	5.7466	4.443	3.988	7.0602	5.9732	4.7163	6.4079	5.1287	4.9827	5.394	6.4687	5.6587	6.0715	4.8181	5.9391	5.7714	5.8586	4.6911	6.1012	4.9398	5.2424	4.7813	6.5479	5.965	5.7115	5.0596
0.29488	1.3611	2.0117	1.4473	0.17781	2.4635	1.5834	1.4911	1.2105	1.5552	1.7472	0.99054	0.30605	2.3555	1.1524	2.1294	2.1553	1.3104	1.3834	1.159	0.4191	1.9949	0.71366	1.6922	1.8386	2.3328	1.0959	1.1978	1.2007	1.3619	1.0144	0.91907	2.3903	0.491	1.206	1.8327	0.97562	1.6304	0.39138	1.2012	1.9369	0.76817	1.9697	2.0236	1.4129	1.7138	1.5972	1.4968	2.8346	1.417
-22.769	-21.933	-23.025	-22.4	-23.066	-21.598	-22.296	-21.953	-22.864	-21.827	-22.175	-21.796	-20.864	-21.503	-21.786	-22.841	-22.614	-21.78	-22.043	-21.503	-22.53	-22.285	-23.754	-23.127	-20.495	-22.378	-22.407	-22.041	-22.084	-22.35	-23.118	-22.697	-20.83	-21.714	-21.797	-22.501	-22.214	-21.747	-22.805	-22.106	-23.006	-22.577	-21.035	-21.489	-22.323	-21.43	-20.764	-22.265	-21.169	-22.401
-20.723	-18.783	-21.167	-21.524	-19.806	-21.575	-19.681	-20.156	-21.06	-19.788	-21.549	-19.801	-20.321	-21.807	-21.226	-20.037	-21.97	-21.49	-21.118	-20.983	-20.359	-20.89	-20.229	-20.707	-21.082	-21.583	-19.716	-20.631	-20.623	-21.438	-21.497	-20.9	-20.786	-20.302	-21.121	-19.789	-19.823	-21.129	-21.559	-21.685	-21.107	-20.293	-20.418	-20.409	-20.162	-20.486	-20.332	-20.833	-20.132	-21.407
-7.9668	-8.3481	-8.5216	-8.4886	-8.9245	-9.3041	-9.0168	-8.3005	-8.6595	-8.4703	-8.6716	-8.3841	-8.7314	-8.2938	-9.163	-10.146	-8.23	-8.0904	-10.085	-8.3246	-9.2238	-9.0136	-8.1558	-8.4191	-8.5582	-8.4407	-8.9885	-8.0685	-8.9295	-9.0828	-9.9727	-9.3982	-10.253	-8.8415	-9.061	-8.9498	-8.3897	-8.1933	-9.607	-8.378	-9.6241	-8.7644	-9.5703	-8.44	-8.9987	-10.342	-8.9529	-9.63	-8.6161	-8.8443
-7.8225	-7.9143	-6.7282	-7.9003	-8.4126	-8.0865	-7.7205	-7.4123	-7.5072	-7.4267	-6.5711	-7.1933	-6.7854	-7.6359	-7.7344	-6.6642	-8.4171	-6.4837	-6.5231	-6.4615	-7.266	-7.7756	-7.2551	-7.9328	-7.4247	-7.0462	-7.7773	-8.2887	-8.23	-8.0994	-7.8735	-7.6141	-7.1253	-7.7679	-7.3755	-7.8279	-7.3146	-7.6424	-7.5197	-7.9749	-7.5226	-6.7766	-6.9491	-7.9047	-7.7334	-7.656	-7.8691	-8.1102	-8.3593	-7.7076
7.7254	7.1804	6.0597	7.6846	6.9065	6.1737	7.472	7.621	6.2727	7.0492	5.6688	6.5021	8.7073	5.8051	5.8397	7.1685	7.4131	6.4185	6.1203	7.1978	6.7637	7.541	6.4713	6.4334	6.7381	6.1187	7.0903	7.0306	6.7942	6.3287	6.393	7.1476	7.3596	6.9288	6.4855	6.5909	5.6754	6.3434	7.3283	6.9119	6.4565	6.9247	7.2815	7.523	6.6471	8.0108	6.6976	7.1082	7.2861	6.6356
-1.3865	-1.8334	-0.51468	-2.3985	-1.0622	-2.4211	-1.3887	-1.0716	-1.7239	-0.94082	-0.82925	-0.356	-0.79753	-0.6971	-1.1072	-1.2275	-1.3613	-1.6501	-2.2414	-1.0045	-0.6997	-1.2784	-0.80685	-2.017	-2.3726	-2.3777	-0.68136	-2.1568	-1.1387	-1.0567	-1.5867	-1.1912	-1.4716	0.023653	-1.1851	-2.3948	-2.335	-2.1332	0.075843	-1.9057	-1.7656	-1.8846	-1.4909	-1.85	-1.6369	-1.1319	-2.3825	-0.9757	-0.49512	-1.2399
0.42082	-0.89018	-1.051	1.1079	0.84919	-0.56718	0.85485	-0.39822	-0.85458	-0.47665	0.72375	-0.11343	-1.181	1.2836	0.074079	-0.46479	0.11089	0.58135	-0.052498	0.81486	-0.27657	0.48494	-0.20389	-0.95623	-0.1648	0.1975	-0.64733	0.19612	-0.76071	-0.65444	0.42969	-0.65768	-0.52681	0.51156	0.0082401	0.78497	-0.032721	0.032627	-0.12653	-0.87238	0.028252	0.13304	0.57655	-0.45607	-1.1561	0.40619	0.90209	-0.16481	0.97982	-0.94388
-6.4333	-5.8068	-5.3335	-5.5925	-5.7816	-6.9227	-5.6973	-6.5586	-6.0462	-6.3358	-6.358	-6.2625	-5.6738	-6.6797	-6.0018	-6.2213	-7.0505	-6.4761	-6.2477	-5.2167	-7.0692	-6.5399	-6.6337	-6.3899	-7.1784	-5.9718	-7.1968	-7.657	-6.7619	-5.7322	-7.6528	-7.2685	-7.2601	-6.3374	-5.3942	-6.721	-5.4398	-6.2141	-6.4918	-5.6485	-6.4193	-6.3362	-7.0979	-6.2949	-6.5208	-5.9696	-7.8543	-5.9392	-6.0806	-6.4259
-12.549	-11.541	-12.579	-12.376	-12.772	-12.669	-11.559	-12.869	-11.193	-13.044	-10.814	-12.515	-12.944	-12.464	-11.123	-10.966	-12.633	-12.075	-11.605	-12.53	-11.957	-11.969	-12.004	-12.082	-10.831	-11.373	-12.109	-11.834	-11.811	-12.148	-13.303	-10.457	-12.673	-11.719	-10.961	-12.82	-11.606	-11.862	-11.297	-12.999	-12.787	-13.178	-10.531	-11.351	-12.254	-11.952	-11.594	-11.605	-12.126	-11.518
-11.303	-11.096	-10.564	-10.207	-12.16	-10.369	-10.929	-11.043	-11.457	-9.8875	-10.455	-10.337	-10.762	-10.679	-11.242	-10.373	-11.27	-10.501	-10.317	-10.658	-11.519	-11.215	-11.182	-11.175	-11.248	-10.639	-10.947	-10.345	-10.81	-11.308	-10.873	-10.74	-10.75	-11.308	-9.727	-10.861	-11.578	-11.868	-10.536	-10.843	-10.149	-10.916	-11.728	-10.499	-11.072	-10.721	-10.803	-10.416	-11.346	-10.748
-22.046	-23.099	-21.905	-23.568	-21.949	-21.225	-22.37	-21.916	-22.293	-22.342	-22.622	-21.975	-21.301	-23.094	-21.519	-22.753	-23.531	-21.87	-22.494	-21.424	-22.143	-22.596	-23.071	-22.396	-21.408	-22.198	-21.016	-22.521	-21.731	-21.538	-21.693	-21.43	-21.7	-21.434	-21.381	-22.259	-22.872	-21.918	-22.722	-21.71	-21	-21.785	-22.891	-21.759	-22.019	-21.833	-22.484	-22.197	-22.729	-23.517
-2.6727	-2.4071	-3.0439	-2.6365	-2.5566	-2.396	-2.2559	-2.0259	-3.4233	-2.7832	-2.4354	-3.0316	-1.7542	-3.515	-1.9291	-1.6511	-3.7088	-1.0442	-3.1973	-1.9058	-1.8544	-2.2062	-1.9268	-2.4583	-2.5007	-2.2945	-1.2065	-1.8108	-2.8527	-2.3293	-3.8515	-2.3381	-1.0577	-3.2309	-3.0048	-1.7632	-2.3852	-2.7311	-1.8302	-0.91012	-2.6353	-1.7923	-2.9287	-3.2318	-2.9928	-2.447	-2.0179	-2.1185	-3.1956	-2.0722
1.1051	1.9459	0.69186	0.15974	1.6	0.69316	0.91715	1.886	1.1123	0.28597	2.0285	1.3186	1.9774	0.68616	0.75902	0.64475	0.75566	0.98264	1.7294	0.72206	0.73787	0.85531	1.1555	1.5899	0.34627	1.6205	1.0175	1.4711	0.53986	1.7555	0.1872	1.3065	2.0401	1.694	1.4595	1.9545	0.99294	0.85962	0.9398	2.0903	1.4559	1.6694	1.2262	0.77896	0.851	1.7709	0.59428	0.84921	0.72584	1.9999
-0.44106	0.15283	-0.77576	-0.37899	-0.35713	-0.029797	-0.40643	-0.74233	-0.72968	0.0081267	-1.3817	-0.28914	-0.40636	-1.0892	0.18202	0.048323	-1.8246	-0.60741	-0.22689	-1.0507	-1.1049	-0.055622	-0.50234	-0.48699	-1.3779	-0.80621	-0.47441	-2.5346	-0.65986	-1.307	-1.0652	-0.5255	-1.0833	-2.2661	-1.2051	-1.9367	-1.3328	-1.1458	-1.3694	-1.0973	-0.03942	0.62213	-0.78746	-0.44836	-0.38535	-0.48556	-0.43739	-1.0891	-0.065478	-1.9896
6.5246	6.1014	5.673	4.7313	5.3044	5.6142	4.1024	5.9856	5.1523	6.8248	5.8165	5.6006	6.0359	4.3792	6.5021	5.6797	5.5906	5.5722	6.8239	3.9516	4.7791	5.5943	4.6044	6.0751	5.7087	4.5341	4.1948	6.7197	5.5493	6.1994	6.244	5.6951	5.5122	5.802	4.8752	5.8829	5.8449	6.8614	6.0843	5.0642	6.6111	6.4057	6.1955	5.2336	5.5846	4.9244	5.1279	4.54	5.8119	6.4141
-13.554	-13.254	-13.622	-13.46	-13.965	-13.227	-13.502	-12.907	-13.944	-14.117	-14.237	-13.73	-12.843	-13.607	-14.397	-13.421	-13.294	-13.66	-12.209	-13.36	-13.239	-13.2	-12.386	-13.35	-12.983	-13.17	-12.273	-12.953	-13.086	-14.003	-12.317	-12.649	-13.473	-13.389	-13.801	-13.642	-13.448	-12.351	-13.355	-11.529	-12.028	-13.92	-13.292	-13.405	-13.686	-12.937	-12.266	-13.176	-13.145	-12.328
-13.296	-13.25	-14.551	-13.933	-14.869	-13.529	-14.546	-14.352	-13.828	-13.565	-14.64	-12.728	-13.76	-14.333	-14.709	-14.942	-14.327	-12.734	-13.48	-13.428	-14.053	-14.082	-14.25	-13.755	-13.417	-13.848	-15.064	-14.511	-14.06	-13.58	-13.445	-13.48	-14.27	-13.232	-13.951	-14.582	-12.283	-13.534	-14.519	-14.502	-14.001	-13.049	-14.396	-14.354	-14.596	-14.536	-13.088	-14.139	-14.271	-14.059
-5.1119	-5.8286	-5.4657	-4.522	-5.5619	-6.4886	-4.9206	-4.4485	-6.1638	-5.3879	-4.9477	-5.0981	-4.5701	-5.1101	-5.1563	-3.8712	-5.0317	-5.5375	-4.9866	-4.7234	-5.8764	-5.0134	-5.7426	-4.2296	-4.5798	-5.3491	-5.593	-3.7678	-5.4628	-5.6887	-3.5654	-5.6454	-5.2408	-5.8598	-5.0868	-6.6447	-4.9094	-5.723	-4.2403	-5.0449	-4.5665	-5.3786	-4.1044	-5.0003	-4.7929	-4.9384	-5.7257	-4.4538	-4.8692	-4.3544
-14.705	-15.101	-14.463	-13.837	-14.506	-15.221	-13.907	-14.149	-14.911	-15.214	-14.806	-15.239	-15.011	-14.667	-15.546	-14.458	-14.189	-13.907	-15.381	-14.832	-13.515	-14.452	-14.433	-14.26	-13.854	-13.666	-15.999	-13.13	-15.131	-15.959	-13.693	-14.443	-15.511	-13.77	-14.345	-14.671	-14.729	-15.327	-13.422	-14.166	-15.115	-14.321	-14.738	-14.23	-13.827	-15.911	-15.726	-14.536	-14.736	-14.985
-0.95657	-1.4536	-1.1717	-1.7209	-2.0182	-1.5918	-1.1694	-2.2009	-1.4173	-1.8779	-2.8453	-1.5152	-2.0489	-1.2162	-1.0304	-1.7878	-1.3598	-2.039	-1.3345	-1.1843	-1.5803	-1.4582	-1.5973	-1.8125	-1.2534	-0.72534	-1.2586	-2.436	-2.1262	-1.6888	-1.7568	-3.0043	-1.632	-1.3326	-1.6244	-0.76044	-1.4963	-1.1658	-1.8091	-2.4113	-2.1819	-2.6857	-2.2508	-1.4782	-2.1681	-1.7072	-2.215	-2.8212	-1.0177	-1.459
-2.9054	-4.3722	-4.1113	-3.4604	-3.7128	-3.4071	-3.4072	-3.789	-3.8331	-4.4363	-4.5636	-4.1571	-4.3127	-3.1983	-3.8475	-4.3087	-3.025	-3.6009	-3.0843	-3.8771	-4.1677	-3.8306	-3.5087	-3.4346	-4.4754	-3.7264	-4.3195	-4.2396	-4.1043	-4.41	-3.5601	-2.9639	-3.2541	-3.9964	-4.0297	-4.7169	-4.0473	-3.8541	-3.7472	-4.8489	-4.2318	-4.085	-3.5677	-3.4954	-4.1709	-2.2838	-4.0077	-4.1804	-3.5768	-4.0138
-22.865	-22.357	-21.659	-22.661	-21.949	-22.293	-21.652	-22.3	-23.052	-22.188	-22.031	-22.081	-22.359	-22.59	-22.105	-21.572	-22.039	-23.04	-21.9	-21.911	-21.912	-23.06	-20.784	-23.029	-21.337	-22.591	-21.704	-22.062	-22.367	-22.547	-22.297	-21.596	-22.251	-21.68	-22.993	-21.987	-21.761	-21.984	-22.389	-22.748	-21.632	-20.988	-21.58	-20.84	-21.695	-22.225	-23.538	-20.73	-22.451	-21.383
2.2596	2.2167	3.4369	2.9129	2.7439	3.1964	3.0956	3.9153	4.0815	3.4737	2.5466	3.256	1.9033	3.4492	3.4238	2.6404	2.6258	2.4773	2.8817	3.6598	2.3467	2.7922	3.4766	4.1966	2.3934	2.7066	3.4983	3.2615	2.4591	4.0828	2.9688	3.0254	2.9232	4.3709	3.4598	3.3889	2.4237	2.9536	3.0316	3.1259	3.5177	3.4431	3.2199	2.766	4.4739	2.7535	2.6666	3.2069	2.5256	2.1641
8.4476	9.0812	8.0897	8.6627	8.4562	9.2349	8.4174	8.9766	9.5507	7.9352	7.4427	8.1233	8.6123	8.8941	8.6303	8.1592	8.566	8.5271	7.9439	8.3121	9.1262	8.9066	8.7216	9.402	9.0824	8.5006	8.0313	8.8333	8.5063	9.4652	8.4137	9.2809	7.6222	9.1982	8.015	8.8906	8.3228	8.8445	7.5618	8.7261	8.5911	9.7505	7.5119	8.5206	8.5882	7.6861	8.4512	8.0497	7.8283	8.105
-0.12947	-0.7649	-1.9629	-1.4403	-1.3998	-0.17155	-1.4383	-1.4034	-1.8102	-0.55307	-0.7855	-1.7811	-0.77371	-2.5758	-0.12036	-0.98524	-1.4006	-1.2279	-1.3731	-1.9021	-0.68868	-1.9393	-2.5643	-0.44583	-1.1712	-1.0071	-0.51724	-0.61449	-1.5227	-0.90088	-1.094	-0.40169	0.80343	-1.712	-1.9296	-1.802	-0.98335	-1.6625	-1.4992	-0.76729	-2.259	-0.90445	-1.2201	-1.4692	-1.7692	-2.0016	-1.4415	-0.82897	-2.5344	-2.1046
5.7231	5.5403	5.4573	6.3381	5.4756	5.728	4.5674	5.0878	5.9443	5.697	6.8412	6.0777	5.1222	5.037	5.2337	5.2166	4.7088	5.6773	5.7976	5.8804	5.9858	5.012	5.8462	5.2876	6.2239	4.6036	5.034	5.5585	5.805	4.439	5.8845	5.5752	5.4096	5.4034	6.7425	5.3273	4.9798	4.1943	6.0963	5.2946	5.7887	5.3608	4.254	5.6192	5.1708	5.5537	5.6648	6.4049	4.3434	6.0708
7.2215	7.9258	8.6519	8.5027	8.7049	7.5804	7.6352	7.7523	7.466	8.9907	7.0378	8.2038	7.8857	8.9887	8.8088	8.8575	7.2689	7.6076	7.6162	8.802	8.6266	7.8959	7.177	7.7563	7.6371	8.6447	8.2533	7.9046	7.7299	8.0795	7.8087	8.5615	8.295	7.2144	8.3221	7.4978	8.1747	7.7555	7.8828	8.2911	7.7636	9.0768	9.0225	9.5279	8.0885	7.7714	7.316	7.2115	8.1315	7.0352
2.844	4.5125	4.3588	2.4602	2.4605	3.605	2.4397	2.6906	2.8954	3.0382	2.869	3.5239	3.18	2.3482	3.7107	3.8408	3.2726	2.8935	3.3315	3.7766	2.457	2.0166	2.7232	2.0894	2.6543	2.9226	3.5961	3.6912	3.286	1.4638	2.8891	3.3759	3.7838	3.3215	2.8623	3.5246	3.1299	2.8593	3.1379	4.5686	3.2795	2.0185	3.89	2.0655	3.1882	2.8929	1.9551	2.2907	2.9983	2.1023
-3.3331	-3.3677	-3.765	-3.4498	-2.8667	-3.3704	-3.1054	-3.9339	-3.2308	-2.8836	-3.4645	-3.6146	-2.6286	-3.1355	-3.7892	-3.0348	-3.4335	-3.8125	-2.7769	-2.8477	-3.3631	-2.1267	-2.8991	-4.4924	-2.4771	-2.0187	-2.0238	-2.7783	-2.9252	-2.7063	-3.234	-2.2705	-3.1518	-2.0474	-2.7322	-2.8392	-2.9151	-2.8383	-4.1599	-4.5219	-2.6971	-2.6723	-4.0194	-3.4408	-3.8478	-1.9466	-3.5669	-2.3879	-2.9744	-3.448
-3.4116	-3.4275	-4.1344	-3.8926	-2.6686	-3.07	-3.6588	-2.5487	-4.1621	-4.156	-3.0446	-3.304	-3.5206	-4.4098	-2.5969	-3.4915	-3.009	-3.4135	-4.5555	-4.6105	-5.0653	-3.8262	-3.5659	-3.8261	-5.527	-3.6072	-3.796	-2.8357	-3.3272	-3.8877	-3.2742	-2.2947	-2.5648	-3.848	-3.1255	-3.1937	-3.7534	-3.3951	-4.0382	-4.5771	-4.3669	-4.1226	-3.8476	-3.1127	-3.795	-3.5664	-4.507	-3.4951	-4.1071	-3.6381
-2.9434	-3.3524	-3.5906	-3.381	-3.9225	-4.2318	-3.8503	-3.6333	-4.7779	-4.0406	-3.736	-4.121	-3.757	-3.3408	-4.3705	-3.5372	-3.2718	-3.8046	-4.7799	-4.3612	-3.9137	-5.1373	-3.3521	-3.4231	-3.8273	-2.2056	-3.0531	-4.6971	-3.0244	-4.4622	-4.5078	-3.3942	-3.8439	-3.321	-2.9924	-5.2863	-3.206	-3.4607	-4.075	-3.4731	-4.1339	-4.348	-4.5876	-3.3605	-4.0665	-4.7491	-5.298	-4.2143	-4.2322	-3.0943
4.1592	2.0198	3.0643	2.3669	2.9448	2.7211	2.8122	3.7476	2.67	3.1896	2.693	3.2642	3.0453	3.6451	3.4822	3.4833	2.8975	3.1385	3.2812	1.8978	3.8909	2.1998	1.9547	4.2606	3.1961	3.1935	3.3081	2.8598	3.4115	3.4162	3.0232	2.3604	3.5182	3.9193	2.7628	1.8087	2.3647	3.3104	2.9979	3.5838	3.0542	3.1905	2.7856	2.9272	3.098	4.07	2.413	2.9243	3.3135	3.2754
1.4459	0.20743	0.36443	1.1316	0.77872	-0.25281	-0.14662	0.50275	0.81013	-1.8343	0.76967	0.67988	-0.30865	-0.0028997	-1.251	-1.0562	-0.20095	0.24364	-0.34842	-0.30002	0.4826	-0.054651	0.34766	0.35524	-0.28962	-0.19077	-0.47263	0.40191	1.0477	-1.4159	-0.086014	0.76902	0.15281	-0.90896	-0.92248	0.76226	-0.71326	1.4312	-0.83326	0.065292	0.34823	-0.037929	-1.2456	-0.6795	0.2344	0.25173	0.077528	0.8748	0.47603	0.60175
-1.1479	-0.10314	-0.86086	-1.5611	0.33971	-1.0678	-1.5801	-1.5836	-1.9537	-1.356	-1.8335	-1.5163	-0.76244	-0.46906	-1.6698	-1.2067	0.090897	-1.8773	-0.82978	-1.3058	-1.3376	-1.802	-1.867	-2.5164	-0.86236	-1.6711	-1.0405	-1.2551	-1.8184	-2.8551	-0.56598	-1.03	-0.50768	-2.0624	-0.78367	-1.437	-2.3035	0.11292	-1.8926	-1.4556	-0.70483	-1.0889	-0.66217	-1.7562	-1.1403	-0.82056	-0.56901	-0.41918	-0.53918	-0.6216
-12.656	-12.662	-11.886	-12.373	-12.624	-11.13	-13.699	-13.389	-11.768	-12.11	-12.601	-12.603	-11.76	-13.154	-13.409	-12.625	-12.507	-11.794	-13.245	-12.53	-11.766	-12.376	-12.904	-13.502	-12.602	-13.262	-13.019	-13.233	-13.807	-13.147	-12.893	-14.207	-12.55	-12.337	-12.431	-13.436	-11.947	-13.211	-13.345	-13.407	-12.323	-11.571	-12.776	-12.616	-13.082	-12.886	-12.108	-12.508	-13.178	-11.701
-3.5591	-4.256	-3.1584	-4.2826	-4.4464	-4.7376	-4.0689	-3.7338	-3.0003	-3.1907	-4.183	-1.9089	-4.2555	-4.7887	-3.4031	-5.0742	-3.398	-4.5375	-3.412	-3.3649	-4.8203	-3.46	-3.4467	-3.9617	-3.2541	-2.9145	-3.1811	-2.6944	-3.1267	-3.418	-4.3507	-3.63	-2.4722	-3.2592	-4.3334	-3.4394	-4.3211	-3.2138	-3.178	-4.1223	-4.5278	-3.7296	-4.0355	-4.16	-3.647	-4.9746	-3.9665	-3.2047	-3.6933	-2.8753
-2.3072	-1.7299	-0.17607	-2.0914	-1.7195	-1.0386	-0.83385	-1.2855	-1.8939	-0.34743	-1.0576	-1.4399	-1.2699	-1.9708	-1.3154	-2.0374	-1.6257	-1.6229	-1.4928	-1.1089	-2.1471	0.031085	-1.829	-1.1151	-1.3161	-2.0724	-1.6165	-2.0595	-0.18935	-1.3098	-1.7935	-1.1707	-1.9461	-1.8724	-1.2333	-1.6647	-0.78806	-2.5312	-0.010833	-1.2265	-1.1842	-1.8382	-0.43231	-1.8496	-2.1293	-1.9904	-1.2045	-1.8817	-1.4343	-1.7186
-10.182	-11.356	-10.961	-11.206	-10.235	-11.503	-11.58	-10.439	-10.642	-9.0681	-10.884	-9.6615	-11.399	-10.292	-10.845	-11.751	-10.69	-9.7797	-9.9998	-10.947	-9.9733	-9.3667	-10.957	-10.525	-10.419	-10.908	-11.626	-11.07	-10.924	-11.058	-9.9828	-10.98	-11.22	-10.834	-11.905	-9.3498	-11.349	-11.244	-11.583	-10.68	-10.509	-9.9546	-11.031	-10.929	-10.253	-11.312	-10.374	-10.224	-8.8683	-11.379
-9.1858	-8.7695	-8.6242	-10.021	-8.6815	-10.611	-9.5291	-10.251	-8.7116	-10.051	-9.2214	-9.651	-9.7371	-9.0834	-9.0934	-10.337	-9.7131	-9.6119	-10.574	-8.2243	-9.1377	-9.6102	-9.6392	-9.8769	-8.8215	-9.7135	-10.126	-9.5385	-10.726	-8.0027	-8.2473	-9.2725	-9.4377	-8.7414	-8.747	-8.6982	-8.5302	-9.1875	-8.9393	-9.914	-9.4366	-9.949	-9.1594	-9.7227	-10.248	-8.4844	-10.16	-9.7013	-9.9922	-9.2457
-0.80209	-1.0282	-2.0186	-0.6998	-0.95687	-2.5904	-2.1238	-1.3842	-0.46196	-1.7833	-1.3151	-1.0674	-2.4749	-2.3301	-1.3402	-1.7751	-1.7375	-1.1327	-1.5263	-3.5931	-1.5822	-1.3494	-0.4582	-1.3806	-2.0841	-1.0632	-1.7011	-0.76092	-0.76812	-0.69962	-1.2644	-1.6971	0.14802	-1.4452	-2.1844	-0.35726	-1.5728	-1.3298	-0.05534	-1.7062	-1.1356	-1.4824	-1.9525	-1.8077	-0.86387	-1.7329	-1.5669	-1.113	-1.589	-0.80506
-0.0061154	-0.2089	0.47895	0.48476	0.37312	-0.13111	0.45286	0.22849	0.22172	0.11946	-0.62952	0.38857	-1.4719	-0.19088	0.023708	-0.58283	0.079511	-0.1478	0.37913	-0.22322	0.46113	0.20925	-0.57802	0.43762	0.39784	0.35464	0.29835	0.059528	0.032242	-0.20155	-1.1247	-1.1153	-0.011134	0.41894	0.55888	0.085663	-0.30697	-1.3795	0.8458	0.091974	-0.44475	-0.56336	0.39109	-0.89554	-0.16154	-0.32098	0.22171	-1.0942	-1.0107	-0.44159
-11.452	-11.852	-11.517	-12.051	-12.386	-11.559	-11.912	-11.263	-11.478	-11.235	-12.221	-11.045	-10.872	-12.116	-11.86	-12.346	-12.064	-12.07	-11.835	-11.349	-12.163	-12.089	-12.152	-10.544	-10.712	-11.867	-11.763	-11.725	-12.105	-11.585	-11.565	-12.928	-11.658	-11.563	-11.463	-12.275	-9.6322	-10.391	-11.964	-11.774	-12.102	-11.701	-12.444	-11.786	-11.849	-12.264	-11.941	-11.66	-11.31	-11.117
8.4489	7.3548	9.4119	7.7793	8.3368	7.3742	7.6254	7.9168	7.9632	8.0105	8.0467	8.3177	8.1706	7.737	6.9232	8.1592	8.8882	7.429	7.7878	8.5858	7.2203	7.9616	7.596	7.7764	7.8967	6.9904	7.8536	8.4229	9.2814	8.1881	7.1445	9.2223	8.7825	8.9284	7.8412	7.9013	7.9221	7.9822	7.7659	8.6963	8.0626	6.8965	8.7537	7.6009	8.6188	7.207	8.2151	8.552	7.6562	9.1001
-2.9451	-3.5269	-3.3225	-2.8558	-2.5175	-4.2527	-2.37	-4.8137	-2.5719	-3.5	-3.0018	-3.2455	-3.9509	-4.3743	-3.3918	-4.6717	-3.1186	-3.1976	-2.9016	-3.5736	-2.1414	-3.2939	-3.2413	-2.657	-3.4801	-3.4314	-2.5799	-4.708	-3.9255	-2.7517	-3.4727	-3.1575	-3.7356	-2.2309	-4.1393	-3.4107	-3.3483	-3.399	-3.8738	-2.6122	-3.8085	-4.2239	-2.223	-3.0014	-3.2121	-3.6406	-3.3039	-3.0778	-3.8481	-2.6648
-8.6968	-9.2868	-8.1772	-9.709	-9.3125	-9.405	-10.112	-9.7481	-9.1053	-10.089	-9.5279	-8.2555	-11.917	-9.5743	-8.4113	-8.4977	-8.5626	-9.0045	-9.2949	-8.3394	-9.564	-8.2962	-8.3587	-10.168	-8.7817	-8.8853	-9.3615	-8.8523	-8.8076	-9.0612	-7.9204	-9.2898	-10.096	-8.9517	-8.5417	-7.9184	-8.1108	-9.3185	-8.4431	-9.4137	-7.5499	-7.4306	-8.4599	-8.4547	-8.3278	-9.1031	-8.4592	-8.2985	-8.2878	-8.4772
-13.781	-13.745	-13.104	-13.81	-12.231	-13.424	-12.708	-13.962	-12.548	-14.55	-12.731	-13.733	-13.122	-12.72	-12.349	-12.536	-13.371	-13.542	-12.509	-12.242	-12.645	-13.271	-13.837	-12.932	-12.577	-13.687	-13.525	-12.814	-14.258	-12.987	-12.725	-12.88	-13.187	-14.092	-14.508	-13.691	-13.141	-11.653	-14.104	-12.959	-13.121	-11.963	-12.548	-12.707	-12.358	-12.652	-12.691	-13.687	-13.143	-12.836
-13.827	-13.259	-13.381	-13.956	-14.167	-13.778	-13.482	-13.945	-12.518	-12.591	-13.126	-12.054	-12.722	-12.455	-12.93	-12.828	-13.34	-12.78	-13.749	-13.643	-13.803	-12.731	-12.965	-12.825	-13.893	-12.22	-13.267	-13.048	-14.052	-13.095	-13.076	-13.9	-12.657	-12.58	-13.645	-12.613	-12.872	-13.685	-14.214	-13.212	-13.746	-12.788	-12.542	-12.945	-12.297	-13.787	-12.633	-13.609	-12.87	-14.457
7.764	7.321	6.8123	9.5548	8.9557	8.1916	8.5349	7.8914	7.9252	8.0997	7.3139	9.0636	7.9022	6.8765	8.8195	7.7065	8.113	7.5169	8.2089	8.3712	7.3752	7.9133	8.0269	8.5174	7.7804	7.0561	7.6677	8.7351	8.254	8.0841	7.634	6.8143	8.2565	8.9474	8.9238	8.0529	7.7053	8.4769	7.2984	6.9373	8.18	8.8841	8.422	7.3747	7.6126	8.3161	8.1438	7.6464	7.3637	8.5066
-0.39538	-0.83711	-0.55985	-1.7071	-1.5822	-0.85163	-1.6009	-1.7194	-0.68965	0.071983	-2.2035	-1.7966	-0.94615	-1.8937	-1.1362	-1.6996	-2.1691	-1.3256	-1.2461	-1.2801	-0.86324	-2.4699	-1.5665	-3.2507	-1.3126	-0.33518	-0.8541	-0.90238	-1.4793	-1.7267	-0.29764	-2.228	0.20213	-0.86312	-1.1385	-1.2312	-1.5754	-1.8788	-2.4026	-0.76194	-2.3976	-1.262	-1.5255	-2.4585	-0.72886	-0.81276	-1.2858	-1.3247	-0.70074	-1.4467
8.8642	7.9635	8.5478	7.5046	7.3567	7.609	8.3041	8.3627	8.465	9.2302	9.1368	7.9153	7.099	8.8579	7.3373	8.0883	9.2605	7.9864	8.4329	7.5225	7.3082	6.3457	8.597	7.8772	7.6295	8.4971	7.8041	8.3107	9.1408	8.4861	7.4515	7.3943	7.9009	7.9171	8.1494	8.3267	8.6394	7.6788	7.9975	7.463	7.6391	8.4393	6.829	8.3953	7.0861	8.3486	6.8084	7.7385	8.3482	9.0278
-22.097	-23.454	-21.751	-21.467	-21.219	-20.909	-23.113	-22.394	-22.261	-21.607	-21.991	-21.171	-22.089	-21.589	-21.761	-23.04	-22.626	-23.598	-22.824	-22.368	-22.47	-22.665	-22.154	-20.522	-21.856	-21.961	-22.055	-21.566	-22.773	-22.588	-23.479	-22.341	-22.792	-21.482	-23.263	-22.045	-22.972	-21.271	-22.202	-23.765	-22.126	-21.299	-22.549	-21.338	-21.871	-21.473	-23.112	-22.185	-22.958	-21.567
-2.1079	-2.6633	-1.9245	-1.623	-3.0062	-1.7607	-2.5154	-1.6332	-0.58302	-2.0901	-1.8634	-0.80434	-3.2879	-1.0691	-1.6759	-1.3441	-1.1921	-1.7789	-0.7322	-2.1777	-1.9567	-2.0541	-3.6589	-2.6667	-1.6919	-2.2347	-2.5228	-2.2798	-1.8953	-1.7577	-1.699	-1.9404	-1.6309	-2.1067	-2.7651	-1.7982	-3.0682	-1.6287	-1.5485	-2.0432	-1.7533	-1.6196	-1.9821	-1.8096	-2.2806	-2.1435	-2.4979	-1.4665	-3.1046	-1.4872
-2.1792	-2.0805	-1.5914	-2.5834	-2.216	-4.1649	-2.5848	-2.3025	-3.3076	-2.116	-2.3304	-2.0638	-3.8697	-3.1055	-2.2414	-3.3825	-2.2318	-3.0264	-1.9859	-1.848	-2.1082	-3.1495	-1.4907	-2.6244	-2.2895	-1.6422	-2.8633	-3.3543	-1.8197	-1.6791	-2.0348	-2.3086	-1.4324	-2.1949	-3.1572	-1.4503	-2.516	-1.933	-2.9683	-2.3549	-2.4244	-2.1557	-1.369	-1.8972	-2.3091	-1.3004	-2.3028	-2.6052	-3.0077	-1.8479
-7.4646	-9.465	-8.7648	-8.7187	-8.9159	-9.3118	-8.4379	-7.9031	-10.333	-9.9591	-8.8746	-8.563	-9.0194	-8.9195	-8.7913	-8.0578	-10.038	-8.7104	-8.1069	-10.471	-10.01	-9.8706	-9.4682	-9.2776	-8.975	-8.8645	-8.947	-8.9403	-9.8778	-8.8141	-8.3966	-9.1825	-9.1352	-8.9034	-8.6851	-9.8909	-10.51	-8.7756	-9.9525	-8.1646	-9.0394	-9.0161	-8.3001	-9.2936	-8.7845	-8.8042	-8.3418	-9.5753	-9.7004	-8.6121
4.1523	3.3666	3.7708	3.2323	3.1545	3.4458	1.9069	3.2007	2.0868	2.7222	3.2317	2.6535	3.4967	2.8723	2.4721	2.2476	2.3148	2.9104	3.3229	4.0543	3.0969	2.8371	2.5213	2.795	2.4801	2.6103	2.7478	1.7526	2.8188	3.5605	3.1471	3.5215	2.2038	2.8241	3.4202	2.5742	3.7864	3.2864	4.0931	2.4118	3.6852	3.1119	3.9367	2.2504	2.9599	2.2617	3.8248	3.3945	4.0659	3.9904
-7.4701	-8.0676	-7.4756	-7.2432	-7.1442	-7.4857	-6.9134	-7.4054	-7.0931	-6.6973	-7.8014	-8.074	-8.5112	-7.8771	-7.0976	-7.3929	-6.8911	-7.8145	-7.0606	-7.6335	-7.5998	-7.1987	-7.0506	-8.7963	-8.363	-7.5724	-7.5884	-8.3714	-7.2928	-7.1018	-7.6092	-8.1675	-6.7838	-6.5854	-7.9884	-8.337	-7.2371	-8.7112	-7.7589	-7.1827	-7.6153	-7.3871	-8.0895	-8.1357	-6.9708	-6.7129	-7.8435	-8.0347	-7.2729	-7.826
-14.347	-13.689	-14.362	-14.182	-14.424	-14.838	-13.589	-14.134	-14.5	-13.606	-15.366	-14.929	-14.799	-16.057	-13.846	-14.728	-15.423	-14.82	-12.239	-14.449	-15.165	-15.899	-13.492	-14.856	-14.657	-14.439	-13.79	-13.406	-16.154	-16.517	-14.738	-13.179	-14.214	-14.636	-14.655	-14.501	-15.817	-14.546	-14.96	-15.626	-13.835	-14.759	-14.282	-13.225	-14.91	-14.633	-15.328	-14.363	-13.664	-14.418
-1.6729	-2.1895	-0.87342	-0.59355	-1.8558	-2.8801	-1.5905	-0.78746	-0.9937	-0.020667	-1.8689	-1.3117	-1.5744	-1.6898	-1.2082	-1.8309	-2.0689	-0.43531	-1.049	-1.3112	-1.5136	-1.1818	-1.1781	-1.6262	-2.0562	-2.1427	-1.947	-0.25673	-1.7464	-1.0057	-0.80529	-1.8674	-0.30801	-2.087	-1.6784	-1.5207	-0.92988	-2.0438	-0.74933	-1.4864	-1.5082	-1.8412	-1.0719	-0.74158	-2.4863	-0.79175	-2.2282	-1.2398	-1.4622	-1.0995
-2.221	-2.9384	-3.341	-3.5842	-3.5469	-4.2387	-3.3829	-3.5642	-3.802	-4.1339	-3.5849	-3.7286	-3.8394	-3.7908	-4.034	-5.8046	-3.8354	-3.5662	-3.1097	-3.9068	-3.7348	-4.6202	-4.1798	-3.4975	-2.8701	-4.2792	-3.8203	-3.8929	-3.8541	-3.1153	-2.4801	-3.8706	-3.6989	-3.8236	-3.5182	-4.8793	-3.6524	-3.4114	-3.6325	-3.4105	-2.7839	-2.1922	-3.2165	-4.0927	-4.3265	-4.355	-3.2822	-3.1985	-4.8354	-4.044
-1.2244	-0.48801	-0.2447	-0.55218	0.38167	0.78312	0.027991	-0.28669	-0.8442	-0.087077	0.81916	0.13594	-0.15711	0.60648	0.49169	0.44619	-0.2044	0.34412	-0.64632	0.78054	-0.83282	-0.40385	0.35875	0.19137	0.40539	-0.36419	0.10024	0.068366	-1.3415	1.3315	-0.84269	-1.0268	-0.39641	-0.45497	-0.97641	0.26481	-0.49183	0.03693	-1.2059	-0.9607	-1.1946	-0.72745	-0.086038	-0.88006	-0.55286	0.18207	-0.20068	0.90767	-0.44424	0.66589
-0.5373	-1.7379	-1.3509	-2.6231	-0.98185	-1.9671	-1.0007	-1.6921	-0.93856	-1.0613	-2.0338	-2.7264	-1.3323	-1.6506	-1.4451	-1.2405	-1.6225	-1.8956	-1.6441	-1.5279	-1.2477	-1.0266	-1.0319	-0.63989	-1.0749	-1.9108	-2.7987	-1.7644	-2.1542	-1.7352	-1.0587	-2.2489	-0.90001	-1.3611	0.049033	-0.50432	-1.4433	-1.6316	-0.65108	-0.046753	-2.5964	-0.46298	-1.6675	-0.79847	-0.81142	-0.2386	-0.40363	-1.7089	-1.0784	-1.2927
-2.1068	-4.0259	-4.729	-3.7361	-4.0393	-4.5132	-3.9775	-4.8604	-3.0835	-3.915	-3.9809	-3.1316	-3.21	-3.3006	-5.4162	-3.4956	-2.7476	-4.1049	-4.9679	-2.6441	-3.5708	-3.4226	-3.9864	-2.6618	-4.3287	-4.1231	-4.3449	-5.5776	-3.4949	-2.456	-3.2324	-3.5082	-3.1605	-3.8947	-3.0658	-4.5453	-4.232	-3.3416	-4.5079	-3.5687	-4.4676	-4.1052	-4.2454	-3.9059	-4.3779	-2.7175	-3.6356	-3.4819	-4.0608	-4.1531
-0.57577	-0.84607	-0.6735	0.10612	-0.34446	-1.7127	-1.7952	0.35542	-1.6343	-0.53805	-0.5917	0.076905	-0.37572	-1.3097	-1.7792	-1.2523	-0.64661	-1.6109	-0.64626	-0.25602	-0.78794	-1.713	-1.2297	-0.51181	-0.58811	0.084646	-0.52498	-1.1249	-0.16934	-0.67906	-1.1045	0.97308	-1.2524	-1.2387	-1.5551	-0.55078	-1.0535	-1.4984	-0.63949	-1.0314	-0.62895	-1.018	-0.19815	-1.1986	-0.71765	-1.5296	0.095506	-0.52788	-0.73598	-2.2576
6.6253	5.4644	6.912	6.7061	7.2062	7.0986	6.5965	6.3234	6.0344	6.7289	6.1741	5.1244	7.0023	6.6556	5.9981	7.1254	6.4746	7.2469	7.5432	5.2156	7.1169	7.3613	6.9778	7.0794	6.3121	7.3261	6.6243	6.7934	6.7196	7.4192	6.9845	7.9185	7.9909	6.1534	7.2273	7.9239	7.7857	5.8911	7.3362	6.8728	7.2446	6.9308	5.3067	8.171	6.9179	8.1445	6.9136	7.4181	6.1412	7.2502
-21.787	-21.822	-21.13	-21.15	-22.47	-22.175	-22.39	-21.876	-20.98	-21.629	-21.406	-23.093	-22.627	-22.113	-21.967	-21.421	-22.104	-21.866	-22.49	-22.059	-21.885	-21.946	-22.858	-22.233	-21.456	-22.782	-21.949	-21.564	-21.509	-22.549	-22.464	-22.612	-21.645	-22.561	-22.309	-22.46	-21.827	-22.28	-22.461	-22.665	-21.649	-22.301	-21.827	-21.916	-22.289	-22.523	-21.969	-21.13	-21.484	-22.191
0.63479	0.37329	1.1397	2.8569	2.1648	1.402	2.592	2.5258	1.3344	2.6709	1.9959	2.4982	1.98	1.7239	2.3205	1.936	1.8097	1.5029	1.9681	0.84496	0.91245	1.6174	1.5667	0.73165	1.6509	1.882	2.8174	1.458	2.3989	2.5527	1.0782	2.0619	1.5075	2.6327	1.9278	2.5695	1.8428	2.0421	1.1678	0.75607	1.2505	3.6137	2.7635	2.3786	1.6992	0.46921	1.8162	1.3169	2.3499	1.9912
-1.5732	-1.4146	-2.1474	-1.67	-2.0433	-1.3607	-2.225	-1.7935	-1.5661	-1.4697	-1.4103	-1.8521	-0.84384	-1.044	-1.4464	-2.4151	-1.3702	-1.5381	-2.3456	-1.4984	-0.60791	-1.0071	-1.5465	-1.6058	-1.3842	-2.3212	-0.83506	-0.53777	-2.2224	-0.43296	-2.5655	0.039569	-2.3392	0.052839	0.1292	-0.70592	-1.1116	-1.1564	-0.45963	-0.40307	-0.24597	-1.2995	-0.64552	-2.2273	-1.2173	-2.4378	-2.0312	0.12469	-1.4312	-1.6285
-11.869	-10.745	-10.923	-9.8904	-10.575	-10.447	-10.981	-10.315	-10.201	-11.072	-10.388	-12.421	-10.784	-11.313	-11.286	-11.188	-11.118	-9.986	-10.415	-11.019	-10.669	-11.688	-10.526	-11.09	-10.466	-10.948	-11.325	-10.795	-10.295	-10.152	-10.537	-10.448	-11.104	-10.241	-10.667	-10.002	-12.484	-8.8117	-9.9271	-9.7708	-12.472	-12.267	-11.384	-10.867	-10.86	-11.511	-11.769	-11.064	-10.624	-10.726
9.3212	9.7256	9.8335	8.4302	10.903	9.4948	9.9076	10.106	10.977	10.056	10.264	9.0604	10.378	9.4444	9.2222	10.808	11.066	9.2318	10.444	9.9549	10.454	9.268	10.423	10.193	8.9365	9.5659	10.423	9.6677	8.6743	10.383	10.471	9.3207	9.3774	10.698	11.177	9.0986	10.177	9.6427	10.998	9.7908	10.256	9.1634	9.173	9.9942	9.4991	8.2647	9.483	9.6809	10.221	8.8887
-22.313	-22.191	-21.28	-21.574	-23.188	-22.956	-21.065	-22.825	-23.498	-22.305	-21.173	-22.778	-22.039	-21.835	-22.514	-22.991	-21.919	-23.235	-22.654	-21.663	-22.513	-22.079	-21.349	-23.098	-22.11	-21.882	-22.924	-21.47	-21.638	-22.077	-21.788	-21.043	-22.64	-22.239	-21.051	-22.811	-22.576	-23.092	-22.599	-22.623	-21.295	-22.435	-21.902	-22.322	-22.429	-21.457	-22.03	-22.181	-22.765	-22.551
-9.637	-8.9913	-8.5871	-9.4498	-8.6998	-9.1369	-9.2123	-8.2092	-8.899	-8.4517	-8.4748	-9.4179	-9.448	-9.8316	-9.4314	-9.7756	-8.4558	-7.6002	-7.6403	-9.8456	-9.0202	-8.5724	-8.646	-10.14	-8.4263	-8.9059	-10.09	-8.8318	-9.0352	-9.0339	-9.0985	-8.596	-9.241	-7.862	-9.1708	-7.8282	-9.0763	-9.7807	-8.823	-8.1835	-10.546	-8.7092	-8.105	-9.0581	-9.2243	-9.3394	-8.4958	-9.6354	-9.1068	-9.4756
-20.745	-22.78	-21.017	-20.346	-21.768	-22.766	-23.168	-21.171	-22.019	-21.742	-22.359	-22.208	-20.739	-20.653	-21.314	-21.548	-21.975	-21.558	-22.23	-21.846	-22.33	-21.047	-21.735	-22.618	-21.924	-21.956	-21.866	-22.373	-21.532	-21.648	-21.725	-21.42	-21.351	-22.184	-21.888	-21.5	-21.664	-21.532	-22.949	-21.748	-21.104	-22.959	-21.848	-22.378	-21.904	-22.324	-23.2	-21.834	-22.233	-22.157
6.9871	5.9643	5.9893	6.4285	6.8031	7.5095	5.7559	7.4753	7.0511	7.7475	6.5056	7.8757	6.2027	7.07	6.9253	6.3822	6.9313	7.4684	6.5107	6.0826	7.4016	6.8906	7.9262	6.8864	7.6476	7.5746	7.2514	6.8802	7.3278	6.8602	7.6147	7.3075	5.8472	6.0372	7.4743	7.6803	6.8006	6.1586	6.8487	6.9111	6.2789	6.7393	5.8941	6.6196	6.7294	6.6634	5.859	6.6959	7.5617	6.2409
0.94556	0.19088	-1.0951	-0.42222	-0.6751	0.3303	-1.1774	-0.79845	-0.22019	-1.1352	-0.47786	0.1066	-0.46897	-0.21288	-1.3051	-1.6539	-1.1553	-1.0232	-1.2315	-1.0775	-1.038	-0.71192	-0.573	-1.8696	-0.69536	-1.0465	-1.1111	-0.61645	0.84476	-1.2248	-2.0344	-0.5323	-1.433	-0.88094	-2.3544	-1.056	0.0054777	-1.0842	-0.22744	-0.4361	-1.3069	-1.241	-0.40916	-0.69267	-1.1619	-0.76219	-0.39535	-0.31523	-0.47482	-1.233
-11.592	-11.536	-12.338	-11.524	-11.547	-11.229	-12.387	-11.896	-11.449	-11.417	-9.9767	-11.711	-11.431	-10.328	-12.197	-10.694	-9.7206	-10.878	-11.014	-10.287	-12.866	-12.723	-11.368	-11.646	-11.17	-10.343	-12.142	-12.318	-10.948	-11.505	-10.733	-11.144	-11.955	-11.641	-11.978	-12.406	-11.281	-11.689	-12.227	-12.101	-9.8341	-10.251	-11.037	-11.248	-10.444	-12.112	-11.449	-10.81	-11.035	-10.594
-13.516	-13.416	-13.326	-14.19	-13.582	-13.217	-13.678	-13.205	-12.262	-12.867	-13.436	-12.924	-12.382	-13.707	-12.187	-12.932	-12.542	-13.416	-13.032	-13.232	-12.631	-12.496	-12.908	-13.631	-14.187	-13.1	-13.558	-13.586	-12.998	-13.52	-13.69	-14.408	-13.691	-12.361	-13.816	-11.837	-13.087	-13.821	-13.138	-14.131	-13.229	-13.283	-13.574	-13.054	-14.216	-14.634	-12.478	-14.134	-13.324	-12.646
-5.8447	-7.6079	-4.7992	-6.3211	-7.1849	-5.6768	-6.0782	-6.3741	-6.6296	-5.9024	-6.648	-6.1915	-7.0063	-6.4232	-6.547	-6.6394	-6.2641	-5.4266	-6.9669	-6.0332	-6.0863	-6.6019	-6.6054	-6.0726	-6.0536	-6.2377	-7.1095	-6.264	-5.9418	-7.2076	-6.0457	-6.2301	-6.1351	-6.4182	-7.4412	-5.0765	-6.0956	-6.1563	-6.9847	-6.1757	-5.5681	-6.3978	-5.4315	-6.2675	-6.5374	-5.488	-6.8626	-6.6912	-6.1243	-5.4872
-1.9054	-3.0911	-2.3095	-3.0475	-2.5375	-1.612	-3.1049	-3.5504	-2.287	-2.5537	-2.9605	-1.5601	-1.2999	-1.3362	-2.2257	-3.022	-2.3025	-2.3174	-2.4618	-2.1	-1.3559	-2.0174	-3.5095	-1.9279	-2.9452	-2.7506	-2.4079	-2.5632	-1.6255	-3.0396	-2.489	-1.3429	-2.1539	-4.0544	-1.3752	-3.0443	-2.5959	-3.301	-4.2107	-2.5386	-3.4302	-2.9823	-2.0763	-3.3502	-2.6464	-3.0407	-2.1001	-2.5419	-1.8353	-1.5655
1.5949	1.4071	1.3151	1.1195	0.80117	1.1647	2.2215	0.79092	1.8525	0.95354	1.488	2.1354	2.0156	2.537	0.77994	0.30649	0.24848	1.4349	1.3747	1.0523	1.2949	1.5003	1.1424	1.8942	0.9623	1.2394	2.1532	1.4002	0.57533	2.4531	1.1114	0.36397	1.3411	1.8581	0.18483	1.5383	1.208	1.7648	1.1894	1.191	0.68835	-0.25643	2.5495	0.14558	0.56446	1.4383	1.4815	0.5338	1.391	1.3086
-0.57212	-0.19178	0.20102	0.59014	-1.0126	-0.58267	-0.59759	-0.11559	-0.25743	0.20184	-0.39213	0.36185	0.45131	-0.12806	-0.54372	-0.52821	0.37464	-0.70587	0.55438	-0.17596	0.16309	-0.24025	0.15809	-0.52414	-0.29179	0.72243	-1.7078	-0.8148	-0.23203	0.14241	-0.49062	-0.52255	0.12689	-0.52499	-1.7537	-1.0612	-0.85524	-0.75484	0.02293	0.13435	-1.139	1.1942	0.11184	-0.86344	0.21085	-0.93984	-0.79293	-0.663	1.1613	0.71215
3.6293	3.9936	5.4681	4.4392	5.1758	5.2613	3.9812	5.1756	3.9987	5.8333	4.7855	5.9006	6.3447	4.5777	5.7228	4.4189	4.9154	4.6595	5.5869	5.5064	5.3009	3.8076	4.4845	5.0142	4.9441	5.0302	5.0558	4.4086	4.5509	5.7505	4.7758	5.5386	4.0827	5.5286	4.7286	5.3773	5.6158	4.7645	4.8812	4.4954	5.1686	4.3632	4.6352	5.2826	5.7821	4.6751	4.1166	5.2267	4.0691	4.243
-1.5046	-1.9977	-1.3424	-0.96733	-2.1331	-0.86056	-1.8956	-1.0516	-1.4114	-1.4027	-1.3186	-1.4314	-1.5788	-2.3492	-1.3985	-1.6343	-1.1833	-1.1912	-0.80993	-1.7747	-1.2931	-2.0451	-1.6863	-1.3444	-1.2883	-0.74593	-2.2393	-2.5649	-1.5982	-1.2334	-1.2992	-0.3838	-0.97823	-0.3951	-2.3104	-2.3151	-1.0536	-1.5514	-2.358	-2.1861	-1.4229	-0.85734	-0.54614	-0.19222	-1.5462	-1.7345	-1.8744	0.21719	-1.2053	-0.13769
-12.871	-13.383	-12.988	-13.753	-13.67	-14.676	-14.926	-13.284	-13.21	-12.31	-13.181	-12.266	-12.863	-13.003	-14.106	-13.216	-13.292	-13.414	-13.364	-14.378	-12.825	-12.544	-14.847	-13.31	-12.551	-12.872	-11.742	-13.372	-13.117	-13.391	-13.086	-13.138	-12.71	-14.239	-12.242	-12.907	-13.064	-13.294	-13.851	-13.373	-12.526	-13.327	-12.968	-14.418	-13.189	-12.884	-12.521	-14.555	-14.617	-13.211
-10.349	-9.9812	-9.3912	-9.7507	-8.5334	-9.6108	-8.6791	-9.7241	-8.479	-8.049	-8.723	-10.118	-9.4701	-8.6079	-9.1103	-9.1388	-9.551	-9.0589	-8.6337	-9.1013	-10.562	-9.4742	-10.153	-9.1365	-10.615	-8.7612	-8.778	-8.9949	-9.365	-8.8338	-8.3336	-9.4779	-9.0143	-8.8286	-8.5837	-9.2981	-9.4355	-9.2936	-9.0538	-9.2814	-9.8806	-9.5065	-9.7234	-9.4832	-8.9943	-9.2221	-9.8239	-8.7591	-8.4491	-9.3161
-11.058	-10.649	-11.293	-12.217	-12.267	-11.253	-11.782	-12.817	-12.699	-10.999	-12.373	-11.461	-12.136	-11.424	-11.566	-11.254	-12.087	-12.275	-11.465	-10.894	-11.986	-12.111	-11.556	-12.177	-11.268	-11.542	-11.385	-11.574	-10.852	-11.46	-10.709	-12.246	-11.141	-11.189	-10.327	-11.206	-11.226	-12.143	-12.393	-11.763	-10.942	-11.413	-11.405	-11.473	-11.358	-11.643	-11.02	-11.7	-12.574	-10.929
-21.276	-21.566	-21.569	-19.626	-20.728	-21.224	-20.86	-21.36	-20.222	-21.386	-20.471	-20.323	-21.433	-20.88	-20.609	-21.648	-20.646	-20.814	-21.246	-20.131	-21.162	-21.184	-20.832	-20.646	-19.661	-20.787	-19.773	-20.465	-20.827	-20.56	-20.96	-20.233	-20.598	-22.071	-20.763	-20.146	-20.609	-20.691	-21.038	-20.551	-21.52	-21.688	-22.108	-21.732	-21.309	-21.057	-21.299	-20.508	-20.749	-19.629
0.9964	1.6039	-0.34044	0.16848	-0.73917	-0.28848	-0.52162	-0.60681	-0.21248	0.58765	-0.61677	0.71948	-0.055414	-0.91948	-0.59199	0.67824	0.15591	-0.59858	0.36612	-0.4255	0.54598	-0.31213	-1.3003	0.49558	-0.3802	0.43702	-0.43983	-0.38341	0.75215	0.65641	-0.47572	-0.021953	-1.525	-0.31453	-0.47981	0.89271	-0.21154	-0.20837	-0.65963	-0.48581	-2.1548	-0.15296	0.34321	-0.027182	-0.01593	-0.65686	-0.82847	-0.58366	-0.025936	-0.17614
0.15258	0.24605	-0.49543	-0.98501	0.35551	-1.1515	0.32965	0.05762	0.24283	-0.34263	0.54094	0.02775	-0.058193	-1.0567	0.078767	0.98493	-1.921	-1.8519	0.14846	1.4835	0.15927	0.58761	-0.35997	1.8112	-0.11373	0.88496	-0.43948	0.74984	0.15181	-0.57459	-0.62577	-0.77119	-0.9186	0.64782	0.24352	0.43844	0.67639	-0.76989	0.048285	-0.90217	0.12625	-0.94554	-0.054176	-0.69194	-0.083644	0.24822	0.57148	-1.0021	0.106	0.52206
-2.6021	-2.335	-1.851	-1.2252	-1.0527	-1.1251	-1.301	-0.7552	-1.1283	-1.5088	-1.4821	-0.81473	-1.3597	-2.0633	-1.6529	-1.1946	-0.92089	-2.5539	-2.3564	-0.78571	-1.5658	-1.4777	-1.3528	-1.8202	-1.4694	-1.5988	-1.5795	-0.34398	-1.4436	-1.5316	-1.4354	-1.1345	-0.55872	-0.6831	-2.0381	-0.68637	-0.8214	-0.93649	-1.6849	-2.6736	-1.5861	-1.1283	-2.1927	-1.4681	-1.3317	-1.1173	-0.41884	-2.1579	-0.86413	-1.0688
-9.1849	-9.0626	-8.3993	-11.302	-8.674	-8.8783	-8.6638	-9.6719	-8.6019	-8.7284	-9.523	-9.4959	-8.711	-10.932	-10.106	-8.8137	-9.2347	-9.2761	-9.1452	-10.118	-10.341	-9.4231	-9.9001	-10.352	-10.158	-9.0778	-9.8089	-9.3404	-9.2275	-9.0724	-9.2278	-8.8141	-10.085	-9.4867	-10.029	-9.4285	-8.4577	-8.9931	-8.2408	-10.365	-10.175	-8.9963	-9.3234	-9.8023	-8.9605	-9.7594	-9.7896	-9.3948	-9.2812	-8.4636
-3.5879	-1.8508	-2.2354	-2.2428	-2.4262	-2.2172	-2.183	-1.6412	-2.6266	-2.9978	-1.2596	-3.0846	-3.4571	-2.3868	-2.318	-2.3326	-3.4062	-2.9359	-3.6363	-2.1752	-2.5176	-2.7296	-2.2197	-2.7247	-1.8534	-2.3543	-1.6316	-1.9577	-2.2879	-2.6955	-1.8954	-2.8363	-2.5052	-1.7591	-1.6501	-3.0669	-2.407	-1.7144	-3.1221	-3.4557	-2.612	-2.8647	-2.7325	-2.2474	-3.006	-2.8294	-3.1112	-2.3645	-1.8456	-2.5239
-1.7282	-2.7079	-2.5114	-2.7376	-2.7295	-2.5688	-3.104	-3.4769	-3.3361	-1.6677	-1.9405	-2.1407	-3.2871	-2.675	-2.1615	-2.6995	-2.6643	-1.923	-1.7231	-1.5885	-2.3074	-4.2509	-1.9749	-2.5107	-2.2279	-1.9858	-2.955	-2.9097	-3.6909	-3.0635	-3.3761	-1.4489	-3.2868	-2.3349	-2.2756	-2.8799	-2.3108	-2.6524	-2.4908	-2.7469	-2.3582	-1.3081	-2.2172	-1.9637	-3.6234	-1.9454	-2.7775	-2.2915	-2.1866	-1.9981
-1.0815	-1.254	-0.95272	-0.93731	-1.2232	0.39291	-2.0997	-1.09	-0.80042	-1.8751	-0.9349	-0.79338	-1.4193	-1.1091	-1.2841	-1.8498	-1.7233	-1.8621	-1.8323	-2.4229	-1.1845	-0.91983	-1.9889	-1.2187	-1.3833	-1.7057	-1.3458	-2.4825	-0.44297	-1.8474	-1.9658	-2.0315	-1.5661	-0.30598	-1.5443	-2.1529	-1.6642	-1.6086	-1.0373	-1.2794	-1.7347	-1.9099	-0.91478	-2.1329	-0.046571	-2.0708	-1.2503	-0.95923	-1.6942	-1.378
7.4762	8.3698	9.378	8.0513	6.6715	8.2428	7.3742	7.73	8.1809	7.3723	8.1235	7.6981	8.8573	8.5132	7.1746	8.8718	8.2849	8.1555	7.2335	7.8684	8.6618	7.2649	8.4214	7.619	8.2547	8.4323	8.0893	7.0363	8.0254	9.0469	7.9221	7.3604	6.7076	9.7988	7.8306	7.0858	8.5382	8.4261	8.3119	8.18	7.6548	6.8935	8.3494	7.5905	7.9257	7.9733	8.4923	8.3681	8.2127	7.9186
-11.435	-12.626	-12.382	-12.374	-11.839	-11.783	-11.15	-11.163	-12.121	-11.635	-11.853	-12.896	-11.714	-12.364	-11.409	-11.423	-11.468	-12.584	-11.407	-10.561	-11.674	-11.025	-11.969	-11.206	-10.761	-11.629	-10.776	-12.501	-10.901	-10.962	-11.407	-11.33	-13.114	-12.62	-11.854	-11.858	-11.631	-12.513	-11.602	-10.492	-10.913	-11.969	-11.854	-11.241	-11.118	-11.169	-10.9	-11.816	-11.374	-12.501
-10.821	-10.058	-9.9614	-8.7699	-9.485	-10.055	-10.238	-9.9022	-9.5521	-10.472	-10.621	-9.1494	-11.164	-10.461	-9.5226	-10.125	-8.8585	-10.964	-10.155	-11.166	-10.019	-9.3376	-8.4983	-10.454	-10.454	-10.731	-10.34	-11.234	-9.5993	-10.984	-10.288	-10.869	-10.706	-9.7791	-9.204	-9.6973	-10.331	-9.8344	-11.542	-9.5077	-10	-9.581	-9.7855	-10.854	-10.917	-11.097	-10.65	-9.1507	-10.751	-9.5359
-9.7973	-8.7552	-9.0911	-8.3164	-8.5704	-9.1881	-8.7549	-8.7203	-9.3851	-9.751	-9.1388	-10.582	-9.1608	-8.0348	-8.7555	-10.233	-8.5825	-9.3131	-8.5271	-8.9005	-8.6764	-9.1659	-9.3958	-8.4316	-8.5734	-9.2965	-9.1104	-10.094	-8.5169	-9.2735	-9.6319	-8.5751	-8.1892	-9.6579	-9.0593	-9.0366	-9.6089	-10.13	-8.5613	-10.026	-8.704	-8.5761	-9.2864	-8.4119	-8.9114	-9.4937	-9.1093	-8.9428	-8.7562	-9.2828
-0.99635	-1.0238	-0.87903	-1.3637	-1.8885	-0.33466	-1.5303	-1.3557	-1.0293	-1.166	-0.24821	-0.70394	-1.1387	-1.4666	-0.14012	-0.80802	-0.96025	-0.81982	-0.95683	-0.12606	-0.77729	-0.80729	0.12003	-0.25038	-1.1462	-0.79707	-0.47837	-0.62129	-1.7894	-1.538	-0.70929	0.35824	-0.94953	-0.78377	-0.7155	-1.162	-1.2235	-0.0035391	0.44495	-0.51368	-0.91366	0.16658	-0.22433	-0.13262	-1.0166	0.3831	-0.94479	-0.41752	-0.18978	-1.2838
-0.14034	-1.0396	1.1493	0.28577	0.53626	0.18141	-0.19298	-1.0757	0.59864	-0.29189	0.014161	-0.5184	1.4323	-0.95577	0.39102	-1.3937	0.54847	-1.3294	0.19649	0.20636	-0.83206	-0.32802	0.1334	-0.91108	0.42997	-0.4292	0.62733	0.99442	-0.89438	0.44751	0.53446	-0.080068	-0.23547	-0.14925	-0.29994	-0.38389	0.70911	-0.60759	0.79635	-0.67616	0.36522	-0.68045	0.96981	-0.22958	-0.43758	0.24136	-0.3489	0.10724	0.42983	-0.76132
-1.8562	-1.2468	-1.4617	-2.391	-1.5888	-2.1884	-1.2218	-1.641	-1.7427	-1.1453	-1.2639	-1.2072	-1.9104	-0.68335	-1.4237	0.11789	-0.5172	-1.5342	-1.4219	-1.43	-0.89564	-1.048	-1.1338	-1.8348	-0.47306	-1.3828	-0.47177	-1.2313	-1.1848	-2.4031	-2.8551	-1.2559	-1.3695	-0.68644	-0.54975	-2.9259	-0.87135	-2.2167	-1.8969	-2.0113	-1.0348	-0.86893	-1.2064	-1.4913	-0.4964	-0.90907	-1.9147	-2.0467	-0.9605	-2.4333
1.1766	1.2959	0.33246	1.3082	0.728	2.6347	1.5605	1.8155	1.3723	1.7967	1.0513	0.94163	0.057658	2.0359	1.8556	0.48128	0.81834	0.75249	0.2247	1.1949	1.8039	0.32644	0.71712	0.60921	0.52856	0.24315	1.4556	1.1404	1.5563	0.81366	1.6089	0.36502	1.7265	0.47485	1.3898	0.31194	1.7882	0.93759	1.8845	1.5245	0.87756	1.0529	1.0984	1.3768	0.0014453	0.84643	0.69387	0.79227	0.80488	1.3176
-2.4868	-2.4292	-3.2779	-2.1113	-3.4555	-3.6194	-3.1836	-3.3542	-3.0209	-2.7705	-2.4907	-1.8268	-3.1155	-2.9499	-2.9554	-3.5378	-2.948	-3.2076	-3.6487	-3.7626	-2.9062	-3.2862	-2.9443	-3.6925	-3.0989	-3.7688	-3.1987	-2.7362	-4.1612	-4.4668	-3.5253	-3.5215	-3.4043	-2.6687	-3.6568	-1.5985	-4.0422	-3.3077	-3.6866	-2.8538	-3.7708	-3.6098	-2.4731	-2.938	-3.3237	-3.03	-3.693	-3.6085	-3.6066	-3.2243
8.2742	8.1932	7.3096	7.5858	8.8856	6.3362	8.4871	7.4341	7.8316	7.7264	8.2034	7.575	8.9061	7.8302	7.9413	7.4816	9.021	8.85	7.9642	6.8753	7.9266	7.4837	8.0099	7.2803	7.306	8.2715	8.389	7.4624	7.6009	8.1839	7.8774	7.3369	7.9106	7.0355	8.4987	7.4258	8.0512	7.9207	8.4001	8.1867	7.0161	6.6598	8.3291	8.3782	8.0584	9.0371	8.9382	7.6736	8.0963	7.5489
-2.6	-1.7739	-3.7414	-2.2093	-2.0001	-2.8364	-3.621	-1.9433	-2.5168	-2.4442	-4.6256	-3.4289	-3.0355	-2.9221	-3.9786	-3.503	-3.9642	-4.1739	-2.5476	-2.9264	-4.0704	-2.6704	-3.4232	-2.338	-2.8799	-2.897	-3.1869	-2.4687	-2.4497	-2.4087	-4.299	-2.8928	-2.8598	-3.6661	-2.5804	-4.136	-3.854	-3.1707	-2.9904	-3.6879	-2.8838	-3.4037	-3.1266	-2.2349	-2.0557	-3.0708	-3.2859	-2.9285	-3.129	-3.5916
0.17954	-0.51878	0.66046	1.3424	-0.252	0.11219	0.63368	-1.1011	-0.23642	-0.29026	0.12657	0.54271	0.0098977	0.22046	-0.74046	-0.042709	0.13958	1.0906	0.05922	0.0010605	-0.37196	0.66891	-0.40115	0.23579	-0.047837	-0.17518	-0.13803	0.22105	-0.033083	1.0457	0.088821	0.90001	0.81206	0.46108	0.33168	-0.27026	-1.0865	0.75451	0.58625	-0.8929	-0.30963	-0.3949	-0.52458	-0.3311	-0.27353	-0.88622	0.44286	-1.0928	-0.81871	0.061729
-12.728	-13.688	-12.359	-14.193	-14.053	-13.292	-13.495	-13.742	-13.976	-14.266	-14.584	-14.594	-13.859	-14.576	-15.086	-14.608	-14.026	-14.54	-14.227	-12.599	-14.385	-14.729	-14.092	-13.118	-14.933	-13.601	-13.662	-13.357	-14.823	-13.321	-13.229	-12.731	-13.339	-14.285	-13.026	-13.317	-14.005	-14.24	-14.069	-15.352	-16.572	-14.348	-13.486	-13.427	-14.5	-12.871	-13.427	-13.687	-15.133	-13.287
-4.799	-2.8286	-3.5476	-3.5551	-4.4728	-4.537	-3.9176	-2.7382	-4.6022	-3.9568	-4.5267	-3.8805	-3.2263	-3.7114	-3.1374	-3.6543	-4.8729	-3.8247	-3.2146	-3.7359	-2.9409	-4.9891	-4.561	-4.8886	-4.0437	-3.3058	-3.5332	-3.1213	-3.5731	-4.022	-4.9047	-3.6089	-3.0976	-3.5008	-4.2594	-3.1252	-2.8874	-3.319	-4.7013	-4.1768	-3.913	-3.5323	-3.694	-3.9227	-3.7605	-4.983	-3.038	-2.8763	-3.2255	-3.5094
0.45225	-0.53567	-0.057794	0.14707	-0.36382	-0.27761	-0.93502	-0.32715	-1.0069	-0.56192	0.098243	-0.22204	0.0032509	0.89225	-0.96136	-0.88988	-1.3893	-0.96594	0.78029	-0.65503	-0.91184	-0.72004	0.16952	0.2935	0.75671	-0.093029	-0.078731	0.20639	0.75264	0.030872	-1.7509	0.42626	0.0086267	-0.048101	0.62977	0.50129	0.17792	-1.7202	-0.37839	0.89552	-0.34607	0.13421	0.19006	-0.68143	-0.7922	0.58387	0.7563	0.33587	-1.2153	-0.36948
2.0299	3.4209	2.3116	3.0112	2.3588	2.4866	3.933	2.2939	3.0196	3.7102	3.1806	2.8814	2.8474	0.9978	2.1608	3.6675	2.4163	3.1904	2.7731	3.0538	1.4354	2.4517	2.2586	2.9556	2.89	2.965	2.2974	3.5581	2.5313	2.3275	3.534	2.817	2.0805	2.2983	3.2168	2.3004	2.1191	1.2195	2.0581	2.7597	1.8669	1.5568	3.1637	3.5212	2.5684	3.0635	2.0064	2.5279	3.3097	2.7806
-7.11	-6.7304	-6.8488	-8.4104	-6.3277	-8.688	-7.6965	-8.4156	-8.3824	-7.5455	-7.3878	-6.9225	-7.6303	-7.9035	-7.3501	-6.9254	-7.6237	-7.5193	-8.5815	-7.7744	-7.4689	-8.5737	-6.603	-8.3717	-8.7499	-7.0121	-6.9076	-7.6847	-7.8294	-6.4819	-7.4018	-7.5976	-6.6768	-7.1344	-9.073	-7.3751	-6.7824	-6.4169	-7.3346	-7.8126	-6.6861	-7.2248	-8.6087	-6.5665	-7.216	-6.6951	-6.348	-8.6908	-6.9857	-8.6429
-13.59	-12.15	-13.356	-13.379	-13.608	-13.134	-13.509	-12.436	-13.295	-12.832	-13.742	-14.223	-13.032	-13.281	-13.447	-12.661	-13.493	-13.537	-13.808	-12.77	-12.969	-13.814	-13.84	-13.161	-14.068	-14.348	-12.062	-14.085	-13.444	-12.478	-13.059	-12.801	-13.362	-13.325	-13.663	-13.912	-12.817	-13.148	-14.259	-13.671	-13.336	-13.507	-13.957	-13.566	-13.029	-12.83	-12.575	-11.774	-11.426	-13.901
-4.5538	-4.903	-4.6803	-5.0497	-4.7387	-3.7766	-4.2071	-4.956	-3.7668	-5.2501	-4.2406	-4.6918	-4.3799	-4.9149	-4.6017	-4.2317	-4.875	-4.2537	-5.5186	-5.3293	-3.9563	-4.4741	-3.726	-3.9128	-5.006	-4.7646	-4.8804	-4.438	-6.0671	-3.9856	-4.2642	-3.9176	-5.3933	-3.5147	-4.1875	-5.046	-4.7573	-4.6983	-4.8161	-5.4639	-4.9183	-5.3115	-4.5446	-4.7799	-4.534	-3.4605	-5.4138	-4.624	-4.9228	-3.1815
-12.372	-10.559	-10.609	-11.684	-12.289	-11.831	-10.513	-11.731	-12.121	-11.111	-12.289	-12.775	-11.795	-13.191	-11.762	-10.305	-11.465	-11.814	-12.751	-11.45	-11.233	-10.536	-10.745	-10.906	-10.115	-11.501	-11.834	-11.768	-11.069	-10.239	-11.794	-12.426	-12.736	-11.5	-11.97	-12.208	-11.038	-12.312	-11.566	-11.874	-12.101	-12.155	-12.513	-11.814	-12.189	-12.05	-11.968	-12.04	-12.26	-12.408
-11.673	-12.153	-12.247	-12.209	-11.824	-11.394	-11.68	-11.779	-11.596	-11.126	-11.703	-12.167	-11.434	-12.788	-10.575	-12.181	-11.791	-12.246	-12.325	-11.805	-12.905	-11.89	-12.214	-13.088	-13.241	-11.847	-11.907	-10.889	-10.54	-10.986	-11.768	-10.854	-12.036	-11.33	-11.833	-12.071	-11.967	-11.793	-10.492	-12.113	-11.636	-11.189	-11.205	-12.433	-11.102	-12.091	-10.756	-11.85	-11.96	-12.533
-12.8	-12.422	-12.78	-12.868	-13.657	-13.61	-12.694	-11.151	-12.151	-12.367	-12.483	-12.962	-13.745	-12.468	-13.54	-12.452	-12.274	-13.74	-11.597	-13.586	-14.228	-12.641	-11.661	-12.701	-13.196	-12.504	-13.655	-11.912	-12.507	-12.17	-12.887	-13.539	-12.904	-12.072	-12.894	-12.893	-12.86	-13.209	-12.503	-12.704	-12.466	-12.688	-13.123	-13.122	-13.193	-12.845	-12.366	-12.404	-13.642	-12.313
-13.915	-12.567	-12.905	-12.555	-13.339	-13.576	-12.302	-13.822	-13.044	-13.503	-13.27	-13.491	-13.389	-13.112	-15.094	-14.004	-12.964	-12.486	-12.698	-13.045	-13.864	-13.718	-12.224	-12.418	-13.352	-13.336	-13.418	-12.793	-14.339	-13.996	-13.128	-13.927	-13.334	-13.626	-12.615	-13.054	-13.309	-12.924	-13.165	-12.969	-13.64	-13.028	-14.279	-13.655	-13.295	-14.342	-13.151	-12.94	-12.919	-12.712
-1.4601	-0.77572	-0.44622	-0.23941	-1.5054	-2.4051	-1.7126	-1.8499	-0.75492	-1.0415	-2.7673	-0.84711	-1.6975	-1.3866	-1.5296	-0.56315	-1.0448	-1.0687	-1.442	-2.4641	-2.1346	-1.1323	-0.84747	-1.0835	-2.0043	-2.1811	-1	-1.4984	-1.8786	-1.8157	-0.050069	-1.6415	-1.4094	-0.11361	-1.3346	-1.2707	-2.3438	-1.1697	-0.51345	-0.21436	-0.83691	-1.9043	-1.5362	-1.4343	-1.2861	-1.3933	-2.5026	-1.5189	-2.0174	-2.7858
8.6366	8.67	8.1974	7.8161	8.0384	8.764	9.5907	7.3802	7.5373	6.9061	7.9443	8.4064	8.3701	8.272	7.5361	7.9582	8.13	8.4641	8.4923	7.824	8.1825	7.8148	8.0622	8.3428	7.739	7.2634	7.7678	9.0752	7.4967	8.3774	8.9025	8.1285	8.4582	8.126	9.3776	8.3142	8.1801	6.8074	7.4241	9.6235	7.4502	8.0716	9.2064	8.866	8.2687	8.0223	7.4525	7.2309	8.399	7.7669
-0.065345	0.34911	0.21042	0.2842	-0.77692	0.043237	0.48577	0.98987	0.92035	0.54123	0.70296	0.53183	0.98909	0.68827	-0.92209	0.76471	-0.048692	0.65419	0.60174	0.6655	-0.49856	-0.78643	0.61611	0.65752	0.21332	1.11	1.1717	-0.41537	0.18413	-0.14014	0.08711	-0.29848	1.4086	0.58734	0.40876	1.3643	0.61374	-0.66909	1.0892	0.24447	-0.066294	0.68435	0.92359	-0.36287	0.40785	0.38731	0.41019	0.59915	0.56234	1.1982
-10.535	-10.111	-11.066	-9.0514	-10.496	-9.4228	-9.2995	-11.666	-10.008	-10.825	-10.187	-11.162	-10.843	-11.513	-11.257	-11.996	-10.91	-10.733	-10.267	-10.776	-11.163	-11.847	-9.8165	-11.483	-11.424	-10.972	-11.091	-11.619	-10.609	-11.566	-11.694	-10.526	-10.672	-11.264	-11.498	-9.7748	-12.281	-11.255	-11.513	-10.88	-9.2481	-10.537	-11.469	-9.8917	-10.683	-11.454	-12.089	-11.697	-11.556	-10.368
0.16667	1.311	0.79365	0.15118	2.602	1.0416	1.996	0.84403	0.080267	2.4392	0.16378	1.1296	0.49361	1.1279	1.3699	0.79964	1.0171	0.745	0.99058	1.259	1.0696	0.58998	1.6518	0.65689	0.10372	0.93127	1.0313	1.3901	-0.079887	0.14965	0.95257	0.29673	1.5295	1.8389	1.8627	1.1697	1.7551	2.6543	0.89694	0.44384	2.2393	0.85587	1.3245	-0.0060368	0.57385	1.3779	1.0659	1.8171	1.4303	0.95933
-0.58308	0.20867	-0.078364	0.7825	-1.2572	0.45346	0.15793	-1.1639	-0.13013	-0.55437	-0.2137	-0.54793	-0.39404	-0.13646	-0.29158	-0.51127	0.75232	0.72142	0.4173	-1.0616	-0.75154	0.52573	-0.80467	-0.76394	-0.53001	0.11954	-0.38766	0.17704	-1.1628	-1.1808	-0.20008	0.26714	0.076243	-0.72404	-0.13037	0.066891	-0.66558	0.1027	-0.4927	-0.040963	-0.64379	-0.70959	0.7104	-1.6518	-0.22564	1.1102	0.38503	0.039677	0.17721	0.42296
-14.167	-13.929	-14.976	-12.749	-14.335	-12.921	-13.791	-14.047	-13.101	-13.203	-13.918	-14.115	-13.669	-14.21	-14.228	-15.075	-14.381	-13.74	-13.685	-14.625	-14.043	-13.893	-13.888	-15.163	-14.246	-13.815	-15.205	-13.839	-14.413	-15.48	-14.207	-13.588	-14.483	-14.564	-14.051	-14.268	-14.506	-13.795	-15.508	-14.198	-13.924	-13.31	-13.415	-13.809	-14.831	-13.152	-14.675	-14.031	-14.536	-13.58
4.5274	4.9978	4.6023	3.7492	4.4255	4.6729	5.3882	5.1476	4.5514	5.4449	3.4266	3.9075	4.0948	4.9049	4.0138	5.9442	4.5722	3.6222	4.3652	4.3446	4.1979	4.3924	4.8427	5.4135	4.0739	5.3785	4.4346	4.3335	3.6346	4.3223	4.7352	4.306	3.9541	3.9542	4.2983	4.8779	5.3825	3.2699	3.2266	3.9312	4.3012	4.9056	4.2543	4.4736	3.7533	3.9064	3.6209	4.2354	4.9204	5.0882
-0.71963	-2.2106	-1.4488	-0.66746	0.49102	-0.73255	-1.436	-0.69236	-1.6401	-1.883	-1.3304	-0.68355	-0.56197	-1.8359	-1.5324	-2.8761	-0.99021	-0.68656	-2.0356	-2.1848	-1.0217	-0.53364	-2.3108	-1.4725	-2.8193	-0.76098	-1.5982	-0.92021	-2.221	-1.1337	-1.219	-0.604	-1.8327	-1.6141	-1.4006	-1.3861	-1.4774	-0.567	-1.3397	-1.0706	-0.85601	-2.3554	-1.0823	-1.1857	0.083396	-1.3827	-1.142	-2.1509	-0.93954	-1.2287
-14.469	-12.797	-13.757	-14.597	-14.547	-14.63	-14.712	-12.711	-13.754	-13.805	-14.351	-13.885	-14.692	-13.55	-14.321	-14.992	-14.439	-13.069	-14.576	-14.89	-14.387	-13.169	-15.341	-14.662	-13.344	-13.159	-13.841	-13.211	-14.251	-13.585	-14.7	-13.136	-13.479	-13.402	-13.532	-15.034	-14.334	-14.023	-14.433	-13.934	-14.067	-14.488	-14.424	-14.717	-13.082	-14.326	-13.131	-14.67	-13.427	-14.794
-5.4829	-5.6873	-5.8131	-4.8803	-5.6909	-5.8994	-6.9392	-5.6336	-6.4755	-4.9624	-5.624	-5.0458	-6.0406	-4.7722	-4.1563	-6.2242	-5.9093	-4.9525	-5.3437	-4.3891	-5.0364	-5.4469	-6.5559	-6.1836	-5.0508	-5.0665	-4.3655	-6.0659	-6.0968	-4.595	-5.6004	-5.4502	-5.7043	-4.7218	-6.2482	-5.4591	-5.4857	-5.7689	-5.811	-4.9612	-5.3644	-5.4242	-6.0615	-6.29	-5.5416	-4.1637	-4.8487	-6.1889	-5.7808	-5.047
-5.9084	-4.6365	-4.8055	-5.0908	-5.6359	-5.6487	-5.2561	-6.1549	-3.5061	-5.3254	-5.0777	-5.291	-4.8549	-3.8513	-6.405	-4.7495	-4.8336	-4.7553	-5.0967	-5.2245	-4.8865	-4.7787	-5.3528	-5.0195	-5.3015	-4.9225	-5.2254	-5.1013	-4.5448	-5.7355	-4.7236	-4.445	-4.9741	-5.177	-4.9001	-5.2766	-5.2683	-4.8471	-4.14	-5.8199	-3.8236	-5.095	-4.6114	-5.4457	-5.7756	-4.5736	-5.4131	-5.6196	-5.9558	-5.6908
2.3947	2.9107	3.3028	3.1234	2.4225	2.0324	2.9611	1.6726	3.1936	2.3755	3.5493	2.8532	2.8125	1.5944	2.3569	2.6132	2.9169	4.0043	3.4095	3.185	2.3478	2.1325	2.8494	3.3609	3.2032	2.6292	3.4737	3.0345	3.2388	2.8291	2.9769	3.4727	3.5469	3.0904	2.4534	3.3385	3.1549	3.4364	4.2921	3.5437	2.6335	3.6413	3.4146	1.9513	1.8612	3.4576	2.816	2.717	3.3837	2.8175
-9.5083	-8.9491	-9.2039	-9.3605	-9.1207	-8.5986	-9.2533	-9.857	-8.3177	-9.8548	-9.3374	-9.0619	-8.4729	-8.5971	-9.247	-9.3188	-9.4018	-8.8713	-8.9533	-8.3145	-8.6679	-8.1844	-9.8807	-8.3613	-8.9926	-8.5522	-8.4896	-8.7146	-8.8692	-9.8182	-8.2435	-8.9406	-8.5019	-8.7173	-8.4124	-9.7381	-8.973	-9.3393	-9.4716	-9.5786	-8.9757	-9.4802	-9.5968	-8.8528	-9.4407	-7.7751	-7.8721	-8.8545	-8.9835	-9.2472
-0.39816	0.5076	0.82756	0.36023	0.084034	0.069405	-0.14556	0.21341	0.11286	0.067776	1.579	0.57063	-0.23219	0.51001	0.051003	-0.3039	0.44875	-0.35066	0.65727	-0.00070407	1.2843	0.88625	0.45736	-0.88891	-0.38777	-0.07335	0.053114	1.0545	1.583	-0.82362	0.69285	-0.21091	-0.37556	1.4451	0.15006	-0.37264	-1.0049	1.7129	0.083106	0.28566	0.71016	0.12769	0.66968	0.13675	-0.10737	1.1087	0.6117	0.23233	1.5592	0.46988
0.33306	-1.1544	-0.18424	-0.1298	0.17695	-0.62646	0.13199	0.46077	0.55329	0.66519	0.05849	0.094029	-0.79512	0.35667	-0.107	0.0080115	0.36007	0.2165	-0.68811	-1.1876	-0.091152	0.53185	0.22736	-0.55576	0.66306	1.2641	0.25153	-0.37682	-0.41758	-0.16679	0.13275	-1.3796	-0.25398	-0.26732	-1.0293	0.3143	0.46754	0.60027	-0.33895	-1.3437	-0.087339	0.054278	-0.22729	0.32186	0.11406	-0.35542	-0.030872	0.82042	0.58574	-0.37967
-4.2248	-6.2797	-6.1787	-5.94	-6.1171	-6.2458	-5.1832	-5.5777	-6.7632	-6.1099	-5.6328	-6.7594	-6.471	-6.2586	-4.7967	-6.4642	-4.8416	-6.7073	-4.8189	-5.702	-4.5417	-4.7037	-5.0071	-5.4101	-6.9543	-5.148	-6.2658	-6.7407	-6.4005	-6.2014	-5.3254	-5.6555	-4.6735	-5.5207	-5.7987	-4.8803	-5.5131	-5.6166	-5.4179	-7.0351	-6.3926	-5.1815	-6.4746	-6.361	-5.1007	-5.5173	-5.1158	-4.7798	-5.6044	-5.3928
-0.25561	-0.29684	-0.96533	-0.20574	1.4842	1.1701	0.0020578	0.54207	-0.14554	-0.092126	0.29276	-0.39389	-0.52381	0.64801	-0.76461	0.25133	-0.082432	-0.23911	1.2172	-0.12887	0.0627	-0.34221	-1.6388	-0.52891	0.43559	0.69721	0.035812	0.20035	-0.7411	-0.32393	-0.95635	0.44123	0.057205	1.3789	0.33472	-0.13868	-0.33414	0.11842	0.71236	0.2461	-0.59797	0.16335	-1.2688	-1.4012	0.38549	0.79615	-0.42776	0.12292	-0.15789	-0.39224
-14.418	-14.78	-14.231	-15.023	-14.277	-15.007	-15.185	-13.386	-15.145	-13.922	-15.141	-15.004	-14.579	-14.43	-14.806	-14.566	-14.739	-14.874	-15.048	-14.166	-15.321	-14.476	-14.914	-14.666	-15.99	-14.973	-14.369	-14.555	-15.181	-13.493	-15.265	-15.412	-15.363	-14.84	-14.282	-13.727	-15.308	-14.039	-14.733	-14.548	-14.382	-14.289	-14.965	-14.652	-15.118	-14.708	-14.871	-15.052	-15.498	-13.613
-23.259	-21.516	-21.387	-20.902	-21.799	-22.225	-22.425	-22.517	-21.594	-22.488	-22.526	-22.29	-22.481	-22.007	-21.361	-20.69	-22.175	-22.444	-21.892	-21.918	-21.547	-22.321	-21.563	-22.03	-23.354	-23.346	-22.306	-21.971	-23.359	-21.675	-22.173	-21.858	-22.968	-22.758	-22.492	-22.586	-21.621	-22.693	-22.407	-21.748	-22.269	-22.25	-22.2	-21.495	-21.906	-21.293	-22.613	-22.209	-21.072	-22.449
-3.257	-3.9506	-3.9459	-2.703	-3.4408	-3.5991	-3.3905	-2.3348	-3.2526	-2.9539	-3.5631	-3.4181	-3.825	-3.0973	-3.8294	-4.0468	-4.3058	-2.0558	-3.2847	-3.5325	-2.3383	-3.1188	-3.2786	-3.0203	-3.2144	-3.5226	-3.015	-4.1966	-4.3059	-4.107	-3.8269	-4.3567	-4.0299	-4.5934	-3.4824	-3.1114	-3.1425	-5.0401	-2.9071	-3.5855	-4.2215	-3.5008	-2.841	-3.4956	-3.0031	-4.8849	-3.5901	-3.556	-3.7812	-3.7402
-10.562	-10.981	-12.4	-12.061	-11.566	-10.952	-11.419	-11.604	-10.361	-10.867	-12.711	-11.832	-11.401	-11.293	-12.089	-11.856	-11.427	-12.387	-10.839	-11.374	-12.091	-13.024	-11.559	-10.581	-11.982	-11.901	-10.36	-12.538	-12.309	-11.581	-11.118	-9.9937	-12.198	-10.485	-9.8292	-10.293	-10.986	-11.829	-12.279	-12.624	-11.254	-10.796	-11.285	-11.268	-10.835	-11.315	-11.289	-10.71	-10.959	-11.861
-10.736	-9.9202	-10.998	-11.097	-9.1487	-11.088	-11.036	-11.443	-10.543	-12.065	-11.657	-10.37	-11.206	-10.344	-9.8556	-11.478	-10.64	-10.665	-10.631	-10.848	-10.538	-10.975	-10.369	-11.91	-9.9183	-10.081	-9.9234	-9.5043	-11.66	-10.172	-11.236	-11.651	-10.868	-10.849	-11.701	-10.692	-9.8364	-10.499	-10.876	-11.599	-11.982	-11.462	-11.259	-10.31	-11.666	-10.67	-10.401	-10.293	-11.308	-10.388
-2.7061	-2.1478	-2.8894	-1.2742	-1.4572	-1.3064	-3.5341	-2.5539	-2.6181	-2.3982	-2.2229	-0.67065	-2.8689	-1.2133	-2.3595	-1.9908	-1.794	-1.7998	-1.2633	-0.91936	-1.6291	-2.4264	-1.4057	-1.5409	-3.0888	-3.475	-1.2631	-2.7446	-1.6196	-1.7565	-1.9938	-2.2515	-1.3955	-2.1555	-1.4963	-2.171	-1.9175	-1.5301	-2.4344	-2.451	-0.92376	-2.6253	-1.4663	-2.1555	-1.409	-1.7375	-2.5973	-1.4498	-2.0076	-1.3244
-13.989	-15.172	-15.462	-14.706	-15.766	-13.745	-14.719	-15.251	-14.567	-14.451	-14.218	-14.976	-15.031	-14.433	-15.317	-14.382	-13.957	-14.241	-14.678	-15.582	-14.714	-15.995	-14.05	-14.091	-15.229	-14.054	-14.345	-14.91	-13.612	-14.681	-14.183	-13.892	-14.368	-15.557	-13.941	-14.678	-14.982	-13.742	-15.04	-13.796	-14.38	-15.437	-15.134	-14.503	-13.575	-14.989	-14.13	-14.417	-14.906	-14.322
2.0347	3.44	1.7276	3.1606	1.4456	2.2911	2.7198	1.0082	3.2103	3.3667	3.2052	2.4216	1.7925	3.9437	3.3962	2.251	3.5626	1.8322	2.8196	3.0675	2.5623	1.1792	2.3189	2.7877	1.6821	3.4959	2.5101	1.8498	2.7752	2.9483	3.3607	1.9603	3.7693	2.3003	2.7896	1.1422	2.167	2.4981	2.4471	2.9514	2.2824	3.3785	3.8424	3.2218	1.8639	2.5433	2.684	2.7379	2.4379	3.5138
-12.082	-14.208	-13.024	-13.178	-13.474	-13.942	-13.618	-13.344	-12.831	-13.399	-13.311	-12.861	-13.906	-13.972	-12.702	-13.251	-13.783	-13.153	-13.738	-12.418	-13.224	-13.463	-13.206	-12.428	-13.244	-13.15	-13.841	-13.066	-12.854	-13.011	-13.15	-13.469	-13.139	-13.227	-13.493	-11.892	-13.219	-13.351	-13.891	-13.125	-13.548	-13.452	-14.018	-12.659	-12.419	-13.53	-13.685	-13.152	-12.915	-13.274
-8.6502	-8.6111	-9.1974	-9.652	-9.2476	-9.738	-8.5653	-9.01	-9.3788	-8.8736	-8.1564	-10.169	-8.2909	-8.5608	-8.2033	-8.5846	-8.4944	-8.8816	-8.7155	-7.4403	-10.363	-9.3386	-9.1905	-8.8179	-9.7975	-9.3629	-9.698	-8.7689	-10.091	-8.2855	-9.4096	-9.4387	-8.5803	-9.4919	-9.5556	-8.1567	-8.533	-8.7696	-9.106	-8.3338	-7.9596	-7.9886	-9.7157	-7.9705	-8.4123	-8.7082	-8.2637	-9.8773	-9.0895	-8.704
-10.278	-11.866	-11.831	-10.688	-12.038	-10.121	-12.149	-10.986	-11.495	-13.391	-12.989	-11.372	-13.058	-11.487	-10.848	-11.442	-12.12	-11.651	-12.393	-11.499	-12.145	-11.647	-12.086	-12.04	-11.659	-11.972	-13.055	-11.827	-11.768	-12.577	-12.834	-11.07	-12.227	-12.325	-12.243	-11.382	-12.456	-12.197	-12.524	-12.494	-12.09	-10.751	-11.983	-11.487	-11.029	-11.861	-11.863	-12.86	-12.535	-11.415
4.0626	3.6236	2.555	2.7356	3.5684	4.3519	3.5326	3.2098	2.372	3.1413	2.8491	3.6082	2.8227	2.6272	4.1871	1.9307	3.1388	3.2565	2.3562	3.4931	3.3954	2.7716	3.2663	3.5653	3.082	2.4386	2.1173	2.4237	4.4076	3.5407	3.3152	2.2783	3.5218	2.05	2.8724	2.3712	2.9693	3.4485	2.0388	2.9688	2.7705	2.8447	3.5027	3.9161	2.1183	3.0354	3.9144	3.4734	2.7298	3.606
-6.7443	-7.4024	-6.9857	-5.8467	-6.5682	-7.1157	-6.1163	-5.4356	-6.4245	-5.4556	-5.9372	-5.9916	-7.7382	-6.1103	-6.5428	-6.7448	-5.1358	-5.2697	-6.2243	-6.7064	-7.9652	-5.9911	-5.7865	-5.6549	-7.19	-6.598	-5.7516	-5.9907	-6.5913	-6.5319	-6.5079	-5.9456	-6.857	-5.4959	-5.7243	-6.4813	-6.8272	-6.1735	-6.2527	-5.9765	-6.4238	-5.6854	-6.945	-7.7102	-6.1828	-6.7282	-6.7967	-7.5914	-6.5098	-6.6047
[truncated: 150 more columns]
