# Supplementary material for: Genetic dissection of main and epistatic effects of QTL based on augmented triple test cross design
Source: PLoS One. 2017 Dec 14;12(12):e0189054. doi: 10.1371/journal.pone.0189054 (PMC5730204; doi:10.1371/journal.pone.0189054)
Supplement: S7 Supporting Information — (ZIP) [file pone.0189054.s007.zip › z2_500_0.8_5.csv]

-4.6408	-6.0397	-5.5881	-5.6996	-5.3862	-7.6274	-4.081	-4.9574	-3.6211	-5.0816	-4.904	-6.0051	-4.354	-5.9249	-5.8119	-5.2305	-4.5882	-5.1584	-5.969	-5.2645	-4.4445	-5.4681	-4.6366	-5.9717	-6.5376	-5.3136	-5.2301	-6.4113	-5.8989	-6.4005	-4.6137	-5.3465	-5.5703	-5.2319	-4.1649	-4.3512	-6.2066	-6.3314	-3.9194	-5.1318	-5.8831	-5.0948	-6.7172	-3.7721	-4.6501	-5.0428	-6.1693	-4.3588	-4.8821	-6.1612
-4.692	-4.4869	-6.7133	-2.9653	-4.7588	-5.7015	-3.1768	-4.5991	-5.558	-4.2645	-3.4264	-4.9275	-4.7122	-3.3604	-4.5285	-3.3162	-3.9846	-4.1858	-5.2503	-4.9189	-2.8641	-5.8588	-5.0054	-5.5079	-6.4029	-4.7645	-3.8602	-5.683	-6.6128	-5.7339	-4.9867	-5.0041	-4.9663	-5.0437	-4.611	-5.3407	-4.3216	-5.1497	-4.3776	-4.8878	-5.484	-3.5495	-4.4039	-3.1081	-5.4259	-5.0906	-4.5881	-5.9271	-5.8662	-7.2537
-4.1951	-3.8082	-1.553	-2.5658	-2.2173	-3.0275	-3.1518	-2.3696	-1.3897	-2.073	-1.3695	-2.2534	-3.8196	-3.2036	-1.6305	-3.8277	-1.6798	-1.8252	-1.9865	-2.9126	-2.339	-3.18	-2.0028	-2.7339	-2.1238	-1.1841	-1.5845	-2.0673	-3.2604	-3.706	-4.0132	-0.59667	-0.82492	-1.4802	-2.2664	-1.3967	-4.5674	-3.0379	-2.2919	-3.9541	-2.8483	-2.1759	-3.1658	-3.4575	-3.5769	-1.7595	-3.1786	-3.6439	-1.4688	-3.5722
3.8491	5.586	4.1032	4.7796	4.2127	4.5342	4.2948	4.9601	4.2043	4.4906	4.7517	2.7541	3.4333	4.675	5.74	3.5512	5.0903	3.6226	4.8217	4.9581	3.8558	4.6162	4.3653	4.8887	3.894	6.1494	4.1561	3.314	5.2372	4.3406	4.7906	5.256	4.4499	4.6587	3.6472	3.5959	6.1112	3.9693	5.6795	4.4526	5.1941	1.6364	4.7294	6.4273	5.5077	3.0273	4.0273	3.7679	6.5897	1.9369
-2.7317	-3.049	-3.6306	-2.6669	-2.9605	-3.1014	-3.6273	-1.4967	-1.2745	-3.3038	-1.1249	-2.7985	-3.8266	-1.645	-0.89448	-0.0962	-1.3866	-1.9139	-3.0024	-2.6796	-1.8718	-3.9733	-1.289	-1.5346	-2.8431	-4.0301	-3.0775	-1.4236	-1.5698	-3.0389	-2.0205	-1.0342	-3.7304	-2.8938	-2.1753	-2.8223	-2.0825	-3.2278	-2.1017	-2.1766	-2.7887	-3.2654	-2.4854	-4.0443	-2.6925	-2.5166	-1.6552	-0.91204	-1.4854	-3.3311
2.9435	2.9967	1.2205	0.78522	1.421	0.56852	1.3597	1.6427	1.5442	0.92357	1.8976	1.5269	-0.87785	1.0042	2.6284	2.0199	2.1375	1.7391	0.64703	1.3821	2.0746	1.1331	1.44	1.6012	0.85851	2.4521	1.0132	2.7547	1.2835	3.0074	3.2145	2.0071	-0.15243	1.156	1.3769	1.6755	2.8396	0.37929	1.2877	0.78293	0.80196	0.31289	2.4926	3.0159	3.6257	1.8825	1.09	1.4316	2.0047	1.9931
2.5924	1.6996	3.8712	3.0229	3.227	2.699	2.1958	3.003	3.2556	4.112	3.1046	4.4031	2.2685	3.9255	2.4902	3.8785	1.9304	2.4979	2.645	3.1558	2.2913	3.4405	3.8029	1.687	3.7526	0.90739	3.4604	3.1133	3.7541	2.3782	2.8259	2.7214	2.6751	3.3005	3.3294	2.5427	2.3259	3.6364	3.5118	2.4797	1.1404	3.1223	3.372	2.4253	2.9395	3.1938	1.289	2.3602	5.0485	2.0691
1.2459	-0.088916	2.6727	3.0851	1.2657	2.754	0.86128	1.2532	0.92349	3.3391	2.4836	2.2856	1.7578	0.91524	1.8539	-0.028284	2.423	0.12328	1.9398	1.4561	1.7673	1.1746	2.405	3.0928	2.6246	2.1218	2.4536	0.92333	0.88023	2.5023	2.1317	2.3875	2.1529	0.35708	1.1663	0.6071	3.4558	1.9854	1.8124	1.5054	1.9856	0.03281	1.9458	0.71524	0.99743	2.5785	3.1499	1.6642	2.9953	2.7168
-14.106	-13.861	-11.565	-13.664	-11.919	-13.655	-13.221	-13.263	-12.2	-11.777	-12.512	-12.295	-12.075	-12.534	-13.826	-12.468	-12.645	-13.664	-13.295	-13.156	-11.618	-11.538	-13.544	-12.228	-13.151	-13.948	-12.95	-13.312	-13.61	-14.574	-12.451	-13.537	-12.463	-12.113	-12.706	-13.379	-12.287	-13.097	-12.418	-13.293	-13.54	-12.317	-13.532	-14.464	-11.832	-11.749	-12.093	-13.51	-13.161	-10.458
-6.5504	-5.3422	-7.1158	-6.3914	-5.2228	-6.2753	-6.4353	-6.8302	-6.6082	-5.7968	-6.1829	-5.8144	-6.4096	-4.699	-5.7604	-5.1778	-6.7252	-5.6898	-6.8776	-4.1769	-5.2903	-6.2849	-7.1991	-6.7836	-4.2561	-7.4063	-5.9928	-6.544	-5.6757	-6.5315	-7.48	-4.3038	-5.3796	-5.8289	-5.8449	-5.8708	-4.1184	-5.563	-4.7047	-7.3423	-5.6244	-5.6151	-5.9225	-4.7349	-5.6899	-3.129	-5.7491	-4.8352	-6.4425	-5.4474
-5.611	-5.8672	-6.3337	-5.7091	-7.4393	-6.1819	-6.0966	-6.6909	-7.1783	-5.4228	-4.7808	-5.5463	-6.6923	-5.9736	-6.1935	-6.6347	-8.616	-6.4569	-7.0471	-6.228	-6.7399	-5.0829	-3.811	-5.2489	-5.8945	-6.2224	-7.6378	-5.7004	-7.0814	-6.7116	-6.5485	-8.2152	-6.2023	-7.3194	-6.6046	-6.6389	-6.0353	-6.9394	-6.3457	-6.8364	-5.7469	-6.2744	-5.5115	-7.0051	-6.2508	-5.3511	-5.9288	-6.0166	-5.1828	-5.0409
-14.885	-13.568	-14.794	-14.587	-13.927	-16.144	-14.313	-14.056	-14.397	-14.231	-15.302	-14.425	-13.826	-14.37	-14.956	-14.56	-16.098	-14.165	-14.332	-14.189	-14.451	-15.597	-14.516	-15.521	-15.746	-14.76	-13.159	-15.455	-16.3	-15.296	-14.171	-13.986	-15.334	-14.892	-15.148	-13.998	-14.909	-13.291	-14.863	-13.453	-15.331	-15.346	-15.329	-16.159	-14.137	-15.441	-15.486	-14.233	-15.059	-14.457
-3.5484	-2.3206	-4.6111	-3.6119	-2.5559	-4.2196	-3.421	-4.4522	-4.2222	-4.8105	-2.6118	-3.9078	-3.428	-3.8702	-2.7953	-3.7335	-3.4465	-5.0036	-3.5751	-3.9861	-3.8771	-4.4071	-4.0952	-2.936	-5.469	-2.9929	-3.9276	-4.1079	-4.5603	-4.5435	-5.7285	-3.5285	-4.0162	-3.5757	-4.6618	-3.9891	-3.68	-4.4509	-3.6007	-4.0246	-5.1835	-3.6127	-3.9715	-2.5773	-4.7709	-2.24	-2.9314	-2.7475	-5.8432	-5.1435
-21.927	-21.456	-21.402	-22.358	-22.141	-21.261	-22.713	-19.505	-20.995	-20.708	-22.509	-22.951	-23.924	-21.783	-21.817	-22.654	-21.884	-23.426	-21.686	-23.305	-22.8	-22.865	-20.923	-23.938	-22.659	-21.583	-21.848	-24.397	-21.692	-22.018	-20.255	-21.229	-21.568	-22.756	-23.091	-21.669	-23.885	-21.881	-22.436	-22.503	-21.005	-22.105	-21.831	-24.028	-22.451	-22.656	-22.751	-22.71	-22.069	-21.523
-0.39723	0.90218	-0.81044	0.499	0.3023	0.097189	0.83602	1.4403	1.599	0.19934	-0.0578	0.0098166	0.37148	0.70035	1.1459	0.098111	1.2917	-0.17497	0.22097	1.7281	1.631	-1.5261	1.0785	0.74524	0.018873	1.5938	-0.20749	0.42929	0.68532	-0.12729	0.088847	1.0214	0.033766	0.70934	0.066725	-0.26307	-0.69247	0.74649	0.55173	-1.0536	-0.66671	0.94007	-0.21085	0.079744	-0.79027	-1.0557	0.59085	-1.3764	0.71473	-1.7379
-13.044	-14.576	-13.172	-12.915	-13.658	-12.812	-12.493	-13.666	-14.183	-15.295	-12.455	-11.791	-13.158	-12.725	-12.537	-12.711	-11.818	-12.613	-12.231	-12.781	-12.271	-12.639	-10.276	-12.949	-13.025	-13.572	-11.729	-12.518	-12.615	-12.017	-13.34	-12.832	-13.176	-12.414	-13.285	-11.57	-12.357	-12.785	-14.031	-12.711	-12.544	-13.091	-13.963	-12.926	-14.317	-13.469	-12.074	-13.755	-13.618	-12.871
-5.5876	-4.1456	-5.9523	-4.2949	-4.3141	-4.1625	-2.9135	-4.7018	-4.8963	-5.4617	-3.6852	-3.3826	-3.9683	-6.0724	-3.8494	-4.1561	-3.6036	-5.7923	-3.8946	-4.8465	-3.0661	-6.0914	-6.1052	-4.2364	-3.7931	-4.1724	-4.1209	-3.5644	-3.3942	-2.9569	-3.2643	-4.1688	-4.4512	-4.4746	-3.188	-4.4726	-2.5766	-4.8176	-5.0646	-6.4112	-1.9325	-4.85	-5.3755	-4.2885	-5.9853	-3.8203	-4.7561	-3.6644	-4.1278	-5.1698
-14.754	-13.146	-13.671	-14.065	-13.321	-14.418	-13.242	-13.529	-12.253	-12.86	-13.187	-12.75	-13.801	-14.506	-14.622	-15.168	-12.529	-13.807	-12.51	-14.079	-14.086	-12.647	-13.447	-13.127	-10.623	-13.335	-14.682	-14.32	-14.18	-12.416	-14.108	-14.317	-12.122	-13.21	-13.08	-12.945	-13.536	-13.177	-13.428	-12.326	-12.58	-12.11	-13.226	-13.71	-13.336	-12.092	-11.759	-12.207	-13.57	-13.28
-9.4838	-9.52	-9.8056	-10.456	-10.408	-9.781	-9.0323	-10.066	-9.5323	-9.2362	-8.5153	-9.0745	-9.8322	-10.545	-8.397	-9.1088	-9.4893	-8.6924	-9.8499	-10.815	-9.3846	-10.199	-8.6006	-10.799	-8.5268	-10.66	-8.8325	-9.5987	-9.3637	-8.7046	-9.7421	-9.0174	-9.2227	-9.9717	-8.5058	-8.3407	-9.6012	-9.6906	-9.8599	-8.1573	-9.2264	-8.2467	-8.6273	-8.6263	-9.8401	-10.889	-9.5822	-9.3508	-9.6877	-9.0882
-1.0026	-1.0623	-1.4772	-1.0323	0.93308	0.2589	0.7905	-0.95776	-0.10467	-0.064923	0.60456	-0.91096	-2.4173	-0.76755	-3.2988	0.93829	-0.25205	-3.6908	-1.2181	-1.2839	-0.33535	-1.3722	0.66218	-0.83671	-2.4763	-1.7767	1.1102	-1.0162	-1.1699	0.25156	-0.36629	-0.6199	-0.32376	-1.3003	-0.62949	-1.0036	-0.39813	-1.8425	0.020655	-0.48823	-1.1396	1.2077	-0.042107	-1.5218	-0.31882	-1.4553	0.26427	-1.6786	-0.53037	-0.8437
-0.8545	-2.3255	-1.397	-1.4549	-1.9277	-1.2794	-0.22615	-2.6976	-2.3171	-3.7936	-1.2511	-0.54329	-1.8937	-0.54418	-1.2651	-1.3326	-3.4389	-0.90123	-1.317	-2.1284	-1.5096	-1.9726	-2.0212	-0.38254	-2.3254	0.090823	-2.1795	-0.86299	-1.4378	-0.71195	-0.7363	-1.7161	-2.5236	-3.0739	-2.3261	-3.6663	-1.2016	-2.0345	-1.7199	-0.75756	-1.181	-1.7345	-1.1741	-0.99781	-1.3273	-1.8835	-2.9627	-2.532	0.032824	-1.4597
-11.287	-10.863	-10.993	-9.718	-9.8531	-10.487	-10.087	-11.962	-9.7751	-11.515	-11.018	-10.339	-11.966	-11.56	-10.998	-9.4761	-12.045	-11.09	-10.603	-11.488	-10.021	-12.606	-8.5904	-11.64	-12.736	-8.354	-11.023	-9.8955	-10.164	-11.406	-10.712	-9.6616	-10.739	-11.992	-10.237	-9.5454	-9.6222	-9.3819	-11.373	-10.182	-10.968	-10.705	-9.2403	-12.537	-11.656	-11.359	-12.35	-12.065	-10.524	-11.776
-5.1693	-4.4896	-5.4248	-5.6647	-5.9846	-5.6282	-3.653	-4.2961	-4.065	-5.0329	-3.9367	-3.1475	-3.1476	-4.2295	-5.1292	-4.2469	-3.3082	-5.1299	-4.4425	-6.4846	-5.4531	-5.1071	-5.6391	-5.0682	-4.72	-4.3961	-4.1358	-5.5371	-4.3493	-5.0467	-3.6218	-4.906	-5.1168	-5.3448	-3.8375	-3.817	-4.7724	-5.138	-5.5831	-4.8068	-5.6125	-5.2877	-4.3202	-4.102	-3.6291	-6.3586	-4.1183	-6.1741	-5.004	-5.1213
-11.676	-14.435	-12.3	-13.828	-12.549	-13.192	-12.305	-13.439	-13	-13.513	-12.607	-14.037	-12.871	-13.192	-14.162	-12.429	-13.755	-12.461	-14.394	-15.206	-12.914	-14.494	-14.697	-13.498	-11.394	-14.802	-12.477	-12.526	-13.504	-14.703	-14.726	-14.585	-12.671	-13.831	-11.59	-14.013	-12.862	-14.9	-14.077	-15.234	-13.649	-11.358	-13.521	-13.049	-13.752	-11.24	-13.499	-13.811	-13.707	-12.236
-9.4263	-9.8299	-9.8706	-10.284	-11.811	-10.764	-9.7737	-10.54	-9.6129	-11.036	-8.9833	-10.228	-9.4992	-10.458	-10.806	-9.6934	-8.8152	-9.3157	-11.707	-10.929	-9.456	-10.524	-11.578	-11.881	-10.106	-9.9012	-10.096	-10.683	-9.4467	-9.9075	-10.397	-9.6437	-10.451	-10.683	-12.633	-9.9289	-8.946	-11.494	-9.0169	-8.6169	-9.6352	-10.753	-9.8242	-10.854	-10.696	-11.008	-9.2883	-10.389	-9.5915	-10.784
-2.2223	-3.5019	-2.6606	-1.9025	-3.7286	-2.4553	-4.0136	-2.9306	-3.6659	-3.8337	-2.2013	-3.9128	-2.8273	-3.2986	-4.5189	-2.6477	-3.4869	-3.4812	-2.7617	-3.2693	-3.1575	-3.2279	-3.8098	-3.8212	-4.1578	-4.6413	-5.651	-2.8745	-4.3318	-2.9753	-4.498	-4.5138	-2.3918	-2.7821	-0.57127	-4.7881	-2.4449	-5.8115	-1.9643	-3.6637	-3.3734	-3.6744	-1.997	-4.0792	-3.8845	-3.2112	-2.1095	-3.7407	-4.5003	-2.8495
-12.724	-14.362	-12.714	-12.903	-12.457	-13.614	-12.746	-13.489	-13.09	-14.492	-12.203	-13.056	-14.075	-11.547	-14.58	-14.401	-13.081	-12.438	-12.052	-13.134	-12.752	-13.601	-13.688	-15.338	-12.413	-13.278	-13.563	-14.691	-13.39	-12.709	-12.082	-14.24	-12.748	-12.465	-12.475	-13.438	-13.8	-13.089	-12.669	-13.806	-12.681	-14.411	-13.403	-12.651	-12.989	-14.147	-13.313	-12.876	-14.463	-13.741
-13.153	-14.005	-11.298	-12.89	-12.975	-12.786	-11.632	-12.552	-13.735	-13.694	-14.326	-12.884	-11.779	-13.511	-14.885	-12.908	-14.111	-13.68	-12.956	-12.141	-12.151	-11.989	-11.502	-11.593	-12.789	-10.8	-12.18	-13.567	-12.447	-12.41	-13.677	-13.064	-12.507	-11.526	-13.011	-13.003	-12.856	-12.846	-12.836	-11.55	-12.187	-13.579	-13.273	-12.453	-13.654	-12.57	-13.838	-13.337	-12.84	-14.187
1.3573	0.82999	0.4289	-1.1213	-0.86882	2.2264	0.63408	-0.33635	-0.6064	3.0375	-0.0074933	-1.28	1.0824	1.139	0.78681	0.94679	0.6575	0.5496	0.041979	-0.054859	0.62681	-0.032257	1.6761	0.69403	1.8564	2.0898	-0.54359	0.18974	0.05564	-0.56986	1.7941	1.2326	1.1276	-0.42142	1.6622	-0.99049	-0.68662	0.31521	-1.197	0.51802	2.2847	-0.34495	0.66511	1.6075	0.27842	1.5386	-0.45213	0.0076422	0.56505	-1.168
-3.9911	-4.8102	-1.9773	-3.9755	-2.4629	-2.2533	-3.6397	-2.2994	-2.4088	-0.6838	-2.9087	-2.8613	-2.1028	-3.9028	-1.17	-2.9226	-4.3873	-4.0918	-1.8661	-3.8524	-2.5241	-4.1966	-2.8275	-2.1301	-3.393	-4.075	-5.017	-2.2268	-2.6204	-3.2402	-3.6597	-3.5987	-2.304	-3.3192	-3.1635	-3.9695	-3.2598	-1.8536	-2.9741	-2.6855	-4.0527	-3.8269	-3.3347	-3.7531	-3.7697	-3.013	-4.2417	-5.0812	-3.4619	-2.4481
0.4554	-0.39813	0.9964	-0.59718	-0.27868	-1.9181	0.61076	-0.76021	0.073792	1.9199	0.19532	0.5701	-0.99152	0.95382	-0.43353	-0.036866	-1.1544e-05	0.061832	0.48663	0.34945	-0.97653	0.33975	-1.7964	1.5378	-1.0535	0.074918	0.54331	-0.22035	-0.32872	-0.29347	-1.312	0.41167	0.027223	-0.40219	0.15315	0.26744	0.45739	0.032326	0.4472	0.20237	-0.23724	1.6537	0.029698	0.0038208	0.58655	-0.83528	1.0173	-0.0041726	-1.0416	-0.71239
-0.589	-3.2101	-1.5198	-0.15775	-1.0881	-1.5134	-1.8154	-0.28099	-1.5674	-2.0698	-2.0419	-2.0456	1.0049	-2.1571	-1.9637	-1.4157	-0.79215	-2.1188	-2.7153	-1.266	-0.38579	-2.4801	-0.029833	-1.0184	-0.59616	-1.4943	-1.0597	-0.25405	-0.62636	-0.88799	-1.6885	-3.4012	-1.6579	-0.70793	-1.3135	-1.3315	-2.7365	-0.87453	-2.4132	-2.2169	-1.7319	-0.41106	-1.8169	-1.8498	-1.0779	-2.2964	-0.85423	-1.8582	-0.69119	-1.1295
-12.757	-11.373	-11.981	-12.465	-12.127	-12.011	-11.307	-11.672	-12.764	-11.011	-11.81	-11.221	-10.876	-11.729	-12.305	-11.075	-12.884	-11.812	-11.463	-11.841	-11.64	-11.822	-11.854	-11.366	-9.7634	-10.413	-11.436	-11.301	-12.422	-11.228	-12.965	-12.255	-10.549	-11.039	-12.1	-10.635	-12.383	-11.299	-10.894	-11.895	-12.207	-11.457	-12.412	-12.486	-12.162	-11.377	-13.34	-10.37	-11.88	-10.68
-2.8939	-2.6025	-3.6014	-2.7499	-1.4534	-4.0641	-3.7156	-3.8934	-3.2726	-3.631	-5.6637	-3.3997	-4.6204	-2.1432	-3.7941	-4.8246	-2.0408	-3.2959	-4.6503	-1.7429	-2.273	-4.4788	-2.5858	-3.7003	-3.8796	-2.937	-3.0252	-4.1664	-3.4444	-4.3213	-3.1495	-4.8647	-2.7865	-3.6792	-3.9423	-3.0217	-2.1926	-4.5011	-2.8018	-3.722	-1.8367	-2.6163	-3.5899	-2.1662	-3.7034	-4.4618	-3.9508	-4.4107	-3.1159	-3.632
8.5979	7.3854	8.691	8.899	8.6997	8.1743	8.2692	9.78	9.0618	8.1906	8.0842	8.2205	8.4448	7.0317	7.9897	7.7199	8.1816	7.7399	7.1785	7.6736	7.2929	8.0472	7.5157	7.1577	6.977	8.7901	7.3523	6.9588	9.3522	7.7442	7.5769	7.2886	7.9608	7.7805	6.8427	7.8286	7.0037	8.1503	9.7125	8.7587	9.3224	8.3722	8.7654	9.0332	7.5781	6.391	9.2509	6.1058	9.6986	8.0502
-13.266	-13.892	-14.398	-13.538	-13.346	-12.039	-12.912	-13.234	-13.999	-15.026	-13.064	-13.292	-12.063	-14.569	-13.249	-14.289	-12.852	-13.636	-11.609	-12.665	-15.226	-12.842	-12.733	-13.651	-12.492	-14.143	-12.512	-13.964	-11.087	-13.48	-12.627	-14.591	-12.266	-11.992	-14.225	-13.015	-12.156	-13.603	-14.003	-12.909	-11.574	-13.65	-11.305	-11.609	-13.345	-13.525	-14.452	-13.029	-12.802	-10.617
6.7999	6.3611	4.717	2.8391	5.3426	5.2269	4.4256	5.9613	5.7327	5.6044	7.291	6.0986	6.3611	6.2181	4.198	5.0742	5.1925	5.8831	4.8371	6.7533	6.0567	6.3519	6.4911	5.0705	6.6598	4.1278	5.3046	7.3469	6.707	4.8398	4.2585	5.5892	6.8273	5.9785	5.0701	6.891	3.1746	4.4848	4.883	5.5273	5.3312	4.5685	5.3758	4.9471	5.0227	4.0411	6.3421	5.4604	5.4132	6.0013
-0.1402	3.9086	2.3253	-0.84796	1.0787	0.84887	2.5358	1.2895	2.1296	2.4926	0.86142	2.096	0.093138	1.1538	2.2592	1.3647	0.73301	2.0282	1.0021	2.0082	0.75154	1.8988	1.6765	2.0904	2.2754	1.632	1.6128	1.1329	2.3643	1.1814	1.0252	2.8836	-0.052108	1.0184	2.2663	1.406	2.0002	2.7015	1.6302	1.4294	2.614	2.7694	0.41642	2.5206	1.6799	1.9961	0.75664	3.0518	1.8074	2.3921
9.2632	8.1979	9.2997	10.717	9.4299	9.3089	9.9619	8.028	9.3755	9.7278	10.003	8.8975	10.855	9.2095	9.4602	9.7671	10.205	9.3404	7.2409	9.5841	9.5535	9.2423	7.6919	8.7262	9.4354	10.267	9.1323	9.8377	10.425	9.2293	10.166	9.9783	10.357	9.6622	10.196	9.6543	9.9079	9.3688	9.8598	10.127	10.708	10.138	10.888	9.9281	8.3343	9.0339	9.053	10.765	10.649	11.337
-15.822	-13.948	-15.198	-14.319	-15.24	-14.069	-15.386	-12.997	-14.184	-14.298	-14.239	-14.797	-14.18	-15.588	-13.083	-13.731	-14.397	-13.856	-15.046	-13.803	-15.877	-13.609	-15.038	-15.943	-14.024	-14.737	-14.847	-15.992	-13.085	-14.014	-15.288	-15.549	-16.267	-13.121	-15.192	-15.079	-14.394	-13.963	-12.382	-13.819	-13.263	-16.38	-14.124	-13.556	-14.343	-15.313	-15.5	-13.155	-14.709	-14.897
0.56115	0.60136	-0.21853	1.2474	0.50925	0.0035106	0.62589	-0.15639	1.1139	1.5977	0.3278	1.0006	1.1694	0.67108	-0.6216	0.81457	1.0409	0.086363	1.698	-0.14372	-0.80775	2.1474	1.7732	1.0625	1.2789	1.341	1.6278	0.7577	2.4603	0.88872	2.6604	0.47776	1.8007	0.69692	0.21008	0.22478	1.5774	0.98752	2.702	2.7428	-0.13329	2.6449	2.9354	1.4815	0.8518	1.3918	2.0572	2.1362	1.7907	0.89249
-3.0382	-2.408	-1.2617	-0.62528	-1.2247	-0.34645	-1.7418	-0.33324	-1.3455	-1.7029	-1.045	-2.3943	-1.7785	-1.7417	-0.51962	-0.48665	-2.0158	-2.437	-1.394	0.59727	-2.4807	-1.281	0.16361	-0.32174	-1.4137	-2.0906	-3.7511	-1.8816	-1.6365	-0.41557	-1.2092	-3.7108	-0.45028	-0.85715	-0.60039	-2.5668	-0.15692	-0.33192	-1.6296	-0.10118	-1.071	-2.3093	-1.7536	-1.8103	-0.69512	-1.2058	-1.7507	-1.4804	-1.3633	-1.6651
-12.724	-12.449	-13.218	-13.151	-14.569	-12.02	-13.288	-12.887	-13.17	-12.529	-13.851	-12.44	-13.595	-13.188	-14.925	-12.076	-14.673	-11.734	-12.207	-13.002	-14.099	-13.01	-12.181	-11.482	-12.29	-13.851	-12.213	-12.902	-13.028	-12.611	-13.73	-13.324	-13.82	-12.606	-14.039	-13.401	-12.695	-13.19	-13.198	-12.861	-11.072	-11.891	-13.211	-13.029	-12.045	-12.697	-13.619	-12.13	-13.385	-13.259
-19.883	-21.068	-22.052	-21.64	-22.416	-21.92	-20.423	-19.945	-21.643	-21.075	-21.742	-20.296	-19.199	-22.276	-21.906	-22.367	-19.775	-20.108	-23.071	-21.346	-20.111	-20.547	-20.906	-21.286	-20.1	-20.574	-20.634	-20.664	-21.811	-19.936	-21.987	-19.913	-21.018	-20.574	-20.329	-20.682	-20.395	-21.025	-19.745	-19.682	-21.744	-20.23	-19.972	-19.922	-20.256	-20.93	-20.81	-20.929	-22.076	-19.764
7.5239	8.7202	8.7681	8.7381	5.873	8.0396	7.2283	6.3212	7.7025	8.5073	8.5257	6.3168	7.4996	7.4674	9.4694	8.3395	8.0852	7.1817	9.0723	7.7756	6.7991	8.0018	8.16	6.5427	7.5323	9.3473	7.4477	9.6038	8.8701	6.9148	6.3409	9.5716	7.536	8.8865	9.1516	9.3234	7.8313	7.9751	7.0993	8.7051	8.0303	8.4973	7.2481	8.6631	8.2772	6.3381	7.4116	7.5059	8.6901	8.3396
-4.2006	-4.8588	-4.6018	-3.7589	-4.5911	-3.3401	-4.4432	-3.1223	-4.4588	-4.5619	-2.9315	-4.2759	-4.9344	-4.9849	-4.5553	-4.4344	-4.9186	-4.1386	-5.5926	-4.6769	-4.1944	-4.5868	-5.3235	-4.1621	-5.0424	-4.3406	-6.3572	-4.0764	-4.162	-4.7272	-4.0926	-4.5374	-4.0185	-4.4375	-5.5636	-4.5698	-5.4385	-4.3065	-5.1409	-4.9151	-4.2103	-5.4032	-2.9705	-3.9619	-3.9419	-4.6408	-3.3675	-4.9133	-5.7049	-4.9539
0.56158	0.28233	1.1281	3.0095	1.4414	1.8689	1.154	3.5694	1.3496	2.1611	1.4235	0.17214	0.7469	1.6876	-0.46658	0.92887	2.048	1.1702	1.8983	1.1817	2.6352	1.2493	2.534	2.6669	2.1224	2.6411	3.2702	1.1879	0.01068	2.2704	1.5202	1.5209	3.056	1.8251	0.76856	0.53299	0.94493	1.5149	3.1219	1.6217	2.6432	0.42086	1.2328	2.299	0.52696	2.13	2.3077	1.2413	1.2267	1.285
-1.2987	-1.1985	-1.4329	-1.5918	-0.38237	-1.8011	-1.4569	-0.27671	-1.544	-3.4457	-2.2816	-0.71391	-0.73049	-0.95048	-1.1241	-3.056	-1.7191	-2.0285	-2.9814	-0.42344	-1.814	-1.4231	-1.6449	-1.17	-0.49419	-1.1588	-2.1709	-0.0095381	-1.7772	-3.0526	-1.1851	0.0068868	-2.5142	-2.1832	-1.0789	-2.1605	-2.4365	-1.7364	-0.96005	-0.78912	-2.5098	-1.7933	-0.94455	-2.0369	0.054719	-1.8587	-2.8964	-1.6283	-2.4391	-1.3729
-3.0738	-1.7136	-3.2366	-2.6929	-2.9717	-2.6123	-2.3563	-2.4553	-2.8938	-2.8098	-3.5602	-3.2366	-4.0404	-2.5893	-1.9365	-3.4906	-1.6868	-2.597	-4.119	-2.8297	-1.0345	-3.434	-1.985	-2.3164	-1.8841	-2.7594	-2.671	-3.4456	-3.0965	-2.3317	-2.8261	-2.4029	-1.304	-2.0802	-3.2567	-2.3475	-2.3555	-3.7068	-2.15	-2.0289	-3.5008	-2.159	-3.5761	-2.1008	-2.303	-3.0447	-2.8605	-4.0768	-1.3077	-2.4073
-2.963	-0.61637	1.3432	0.86878	-2.7962	-1.124	-0.51109	-1.0331	-1.3641	-0.52883	-1.5263	-0.59985	-0.01455	-0.47607	-0.24513	-1.0151	-0.82146	-1.1806	0.8351	-1.0728	-1.8117	-0.74852	-1.2124	0.026392	-0.25546	-0.69757	-2.2973	0.012917	-0.32535	0.066701	-1.3972	-1.0684	-0.35045	-0.21471	-2.5013	-0.83326	-1.6108	-0.74056	-2.0135	0.43486	-0.11423	-0.53903	-1.0209	0.012874	-3.4445	0.25008	-1.0072	0.18493	-1.215	-0.49388
-4.6413	-4.8178	-4.4406	-4.5191	-2.8152	-2.9062	-5.7783	-4.2806	-5.6003	-3.6912	-4.1331	-3.6429	-4.8215	-5.6054	-3.6683	-4.8632	-3.3029	-4.7495	-4.5593	-2.3538	-3.528	-3.0879	-5.7625	-3.2198	-6.2772	-4.8128	-3.3972	-2.0294	-2.9591	-4.0332	-5.6296	-2.8933	-4.2252	-2.4782	-2.7762	-3.6313	-4.2088	-4.62	-3.9807	-3.724	-3.4167	-3.8216	-5.2245	-4.2566	-3.6384	-3.3789	-2.8369	-3.8823	-4.6576	-4.8889
-7.3444	-8.5008	-8.4299	-9.1035	-7.1207	-8.1393	-8.5002	-8.4006	-9.3741	-9.179	-10.771	-9.3538	-10.077	-7.2065	-8.3809	-8.5263	-7.4427	-9.7676	-7.4341	-9.0857	-7.966	-7.5819	-10.06	-8.2379	-8.5195	-8.1454	-9.44	-7.0114	-8.0963	-9.2388	-8.4991	-9.2043	-7.2402	-7.6848	-8.4755	-8.7163	-9.9611	-7.2136	-10.411	-8.7992	-10.202	-7.8953	-9.8926	-8.9415	-9.1357	-9.3672	-11.173	-9.4319	-8.8268	-9.1925
0.40668	1.9441	0.79818	0.4172	0.9122	0.67935	3.7801	2.142	2.629	2.0154	0.1197	2.7449	1.7716	1.2413	1.0344	0.94938	1.6724	0.36248	0.61721	1.1762	-0.34111	1.0977	1.1576	2.0416	1.5012	0.86968	0.36122	1.3335	-0.0014738	0.81834	0.32607	1.2757	1.1867	-0.38179	0.6253	2.23	2.9595	1.1884	1.5324	0.6034	0.76604	1.0469	1.2003	0.27047	0.66906	1.2958	-0.096423	-0.1235	2.1529	1.3999
-10.622	-13.51	-10.889	-11.62	-10.465	-10.795	-12.668	-9.3207	-9.6967	-12.799	-10.52	-12.41	-11.621	-13.522	-10.218	-10.951	-9.7912	-10.358	-11.824	-11.417	-12.015	-11.127	-10.611	-11.271	-10.855	-9.9584	-12.716	-11.386	-11.161	-10.877	-13.463	-11.083	-12.638	-10.579	-10.735	-10.734	-12.582	-9.9236	-11.051	-12.392	-11.964	-11.818	-12.929	-11.228	-11.982	-11.837	-12.714	-10.305	-12.004	-10.641
-12.975	-12.721	-11.563	-12.069	-12.784	-12.844	-12.749	-13.396	-10.844	-13.515	-12.582	-11.84	-13.149	-12.947	-13.52	-13.372	-13.637	-12.868	-14.205	-12.974	-13.987	-12.545	-12.534	-12.165	-13.922	-13.552	-13.92	-12.754	-11.383	-14.067	-14.082	-11.313	-11.739	-13.547	-12.542	-14.082	-12.582	-12.804	-12.798	-12.609	-11.966	-12.908	-11.773	-12.177	-12.537	-13.381	-13.922	-12.682	-13.864	-13.546
-4.7361	-4.8536	-4.3571	-5.7625	-4.1677	-4.548	-4.7465	-5.0605	-3.9148	-4.0082	-4.1859	-3.9894	-4.7786	-3.4262	-3.5801	-4.4702	-4.8329	-6.1069	-2.494	-3.0999	-4.8219	-4.3225	-3.8029	-4.5754	-5.3456	-4.1735	-3.9471	-4.1801	-6.1704	-3.42	-4.1232	-3.7374	-3.7018	-4.1098	-4.5686	-4.6717	-3.2789	-4.9679	-3.7548	-4.6484	-3.9724	-3.958	-3.1125	-5.3368	-3.9023	-3.5084	-3.449	-2.8938	-3.5946	-5.2382
4.9188	5.6258	4.4479	5.0507	4.926	6.5269	6.1132	7.0864	6.6812	5.9069	5.8342	4.5869	5.8537	3.8233	4.1296	6.2535	5.9841	4.3902	5.1472	4.3274	4.8071	5.5485	5.3282	3.9727	5.1118	5.2672	4.0269	5.4599	3.2416	4.4847	3.763	3.9472	5.1655	3.4853	5.0971	5.833	5.0681	4.1514	4.0961	6.0035	4.3132	4.9025	4.6954	5.7063	6.0082	5.5117	4.9158	5.3311	4.4018	6.5069
-4.7896	-4.3167	-4.4073	-4.8846	-3.7538	-5.1913	-5.1107	-4.0461	-2.1971	-1.8936	-3.5236	-4.6925	-4.1783	-3.823	-4.6727	-3.6653	-3.4028	-3.4942	-2.0301	-3.7603	-3.2564	-3.9272	-4.2473	-6.5288	-3.9126	-2.7712	-3.4371	-3.2107	-3.5059	-4.5919	-4.4394	-4.8564	-5.5625	-2.3246	-3.1367	-4.7839	-3.7998	-2.6303	-3.5722	-4.8039	-3.9944	-4.9418	-3.2231	-3.2364	-4.3696	-3.4608	-4.5144	-3.4821	-4.1883	-3.9797
-14.442	-12.678	-12.303	-14.313	-14.658	-14.32	-14.036	-14.302	-13.432	-13.342	-13.721	-14.2	-13.398	-14.085	-14.468	-13.549	-15.001	-14.351	-15.144	-13.503	-13	-14.199	-12.543	-13.787	-14.44	-14.799	-14.204	-14.126	-13.878	-13.737	-14.518	-14.023	-14.357	-15.669	-14.602	-14.469	-14.839	-14.195	-16.502	-15.15	-14.22	-14.482	-13.967	-13.729	-13.247	-13.958	-13.133	-12.938	-14.436	-15.414
-8.3989	-5.1527	-6.6716	-6.573	-5.1355	-8.7424	-6.7979	-6.2125	-5.7836	-7.7072	-7.5659	-6.9186	-6.4052	-5.1937	-5.7439	-6.4187	-6.2791	-6.5262	-4.9709	-5.8064	-5.4475	-5.5253	-6.9329	-5.791	-5.5594	-5.8351	-7.5768	-6.9905	-7.2074	-6.5464	-5.6622	-6.5268	-5.125	-6.3404	-5.6506	-6.3294	-7.4003	-6.8969	-6.8265	-6.7506	-6.8681	-6.3535	-5.871	-5.9194	-7.0524	-7.1232	-6.7871	-6.5436	-5.4735	-4.8238
4.5769	4.7803	4.1483	4.3996	4.66	4.5032	5.1583	3.2783	2.9354	6.6496	3.2496	4.4757	4.3461	5.6662	3.6056	3.6593	4.9965	4.7078	4.4731	5.6513	3.9899	3.1852	4.3322	3.2974	5.1382	5.6849	3.6654	4.4737	3.0616	3.9462	4.9179	5.6556	5.6392	5.2512	4.7913	6.1474	4.5436	4.592	4.2574	4.4729	4.2295	4.2336	4.4301	5.0385	4.7121	3.9414	4.6071	4.3402	5.4206	5.2023
-1.6717	-3.3353	-3.0765	-0.57178	-1.1342	-2.7009	-2.324	-1.9015	-1.4856	-4.0647	-2.8984	-2.6837	-2.4135	-3.3087	-2.747	-2.9844	-3.5244	-2.629	-2.0538	-2.2422	-2.0964	-1.0104	-2.608	-2.2691	-1.7985	-2.4463	-3.6872	-1.5705	-2.5534	-1.628	-2.5643	-2.4548	-1.0307	-1.593	-3.1385	-3.0347	-3.1974	-1.7108	-2.5401	-3.1977	-2.7693	-2.5997	-4.7631	-3.4739	-2.2056	-3.185	-4.789	-3.5389	-2.1301	-2.5707
-3.3725	-4.4732	-1.8612	-1.2255	-4.7452	-2.3123	-3.3919	-3.07	-1.2959	-3.3612	-1.8937	-1.5893	-2.8118	-0.77134	-2.3424	-3.3066	-3.6432	-2.1279	-2.4615	-2.9225	-2.1012	-3.5457	-2.7351	-2.2285	-3.8946	-2.3343	-3.2797	-2.7758	-2.5269	-2.7665	-4.0397	-1.768	-0.95675	-2.4632	-2.8165	-0.46039	-2.9345	-2.6921	-1.7287	-3.2427	-2.7987	-2.3766	-3.6655	-2.394	-2.2903	-2.3524	-2.1038	-4.2314	-2.5691	-2.2963
0.026361	0.51832	0.25964	-0.94383	0.75476	-0.22248	-2.5009	-0.771	-1.1633	-1.6683	-0.011054	0.4173	0.26306	-0.87221	0.52956	-1.9182	-0.058383	-0.54532	-0.9965	0.37325	-0.63277	-0.8553	-0.9344	1.0219	0.982	0.99059	-0.97293	-0.057644	-0.17218	0.40991	0.94105	0.41146	-2.337	0.49408	1.0429	-0.66629	0.88481	-1.0818	-0.69686	-0.066594	0.038195	-1.4969	-0.72976	-0.45013	-0.40968	0.5434	0.69687	-1.0508	-0.1873	0.26946
-14.391	-13.356	-12.916	-11.826	-12.108	-12.671	-14.092	-14.033	-12.245	-13.302	-12.451	-14.24	-12.817	-14.551	-12.94	-12.591	-13.354	-13.327	-13.503	-13.832	-13.84	-12.581	-14.202	-13.41	-13.925	-12.732	-10.985	-11.81	-14.416	-12.756	-13.357	-11.881	-11.958	-13.104	-12.534	-14.435	-15.058	-12.681	-13.341	-13.353	-13.115	-13.57	-13.171	-14.148	-12.893	-12.898	-12.365	-14.62	-13.582	-13.003
1.9399	1.8782	1.6142	0.44881	1.5674	1.0968	-0.075567	1.6193	0.74734	1.5923	1.3234	1.2516	3.7158	1.5345	1.9884	3.1997	0.069818	2.4672	-0.20695	2.5251	0.90113	1.6406	2.6084	1.7805	0.8383	2.5992	1.3747	2.0245	1.2647	1.3646	1.3357	2.0028	2.1033	0.52226	1.3561	1.6673	0.43041	2.4597	1.0632	1.4655	1.0013	1.7938	1.2111	1.2357	1.426	2.1392	1.3031	1.5478	-0.17843	0.80697
-1.9515	-1.854	-2.334	0.79982	-3.331	-2.3119	-2.1271	-1.433	-2.0375	-1.2282	-1.7805	-1.5674	-1.5288	-0.80798	-0.049822	-0.68736	-2.6636	-1.2691	-2.9014	-1.4843	-0.68884	-0.99013	-1.5464	-0.5701	-2.1088	-2.4266	-0.62052	-0.2577	-0.37875	-0.53765	-1.0333	-2.3419	-2.029	-0.622	-1.8083	-1.1965	-1.3258	-2.1577	-2.0787	-1.7269	-1.5303	-0.57481	-1.2954	-2.474	-1.6574	-1.3502	0.082275	-1.7651	-2.0574	-2.3411
1.2524	0.16016	2.2168	1.3487	1.7363	-0.0030657	1.6012	2.4142	-0.62674	2.5764	0.31418	0.41965	0.54342	0.92427	1.8686	3.0296	1.4793	1.9389	2.1358	2.7026	2.0317	2.1151	0.923	2.2769	0.99719	2.2096	1.7444	1.1481	0.77944	1.9718	2.1961	0.72133	1.7017	-0.67584	1.1953	0.83255	1.5634	-0.036553	1.7821	1.5891	3.5473	1.8431	0.57344	1.4782	2.1146	2.6172	1.4701	2.0351	2.6488	1.7448
-7.9304	-9.0831	-9.1632	-9.2932	-9.3496	-10.781	-10.097	-8.2023	-10.338	-8.7936	-9.9376	-10.077	-10.717	-9.4021	-9.4426	-9.8286	-10.609	-8.6604	-9.7093	-9.077	-10.175	-10.612	-10.704	-8.8992	-8.8422	-10.034	-10.441	-9.1987	-8.404	-9.9954	-10.204	-9.5259	-8.6174	-7.5051	-9.4057	-8.3272	-10.041	-10.574	-10.122	-7.8894	-8.3488	-10.909	-9.6687	-8.5228	-7.7951	-8.7868	-9.7214	-9.3058	-11.04	-10.582
-11.336	-11.144	-11.332	-8.7784	-10.741	-9.6996	-11.978	-10.8	-9.3252	-10.778	-8.9197	-9.4786	-7.3587	-10.086	-9.5874	-11.654	-9.863	-10.077	-10.054	-11.886	-9.8401	-10.084	-10.23	-8.3869	-11.129	-10.489	-11.363	-9.518	-8.8604	-11.723	-10.403	-8.7323	-9.8995	-10.317	-11.377	-9.7376	-10.465	-10.906	-9.8979	-11.568	-8.501	-11.305	-9.7719	-9.4988	-11.047	-9.0962	-9.6655	-9.1788	-11.603	-11.162
-3.9596	-0.41287	-1.7253	-4.0267	-1.3559	-3.1207	-1.371	-1.7991	-3.1392	-3.9028	-1.4388	-3.6601	-2.4501	-3.2742	-2.895	-2.9055	-2.2887	-3.7815	-1.8324	-3.2545	-3.7398	-1.4612	-0.54757	-1.8472	-1.9311	-2.9477	-2.1546	-2.669	-3.6408	-3.291	-1.539	-4.8755	-2.9662	-2.2532	-1.7189	-3.0415	-2.8394	-4.4018	-2.7136	-2.2625	-2.8285	-2.48	-4.2586	-3.0576	-1.7823	-1.2877	-2.6735	-3.8112	-2.7515	-2.4548
-0.14265	1.4126	1.339	1.2058	0.084217	0.94387	-0.18149	0.31733	-1.432	-0.42346	1.043	0.28266	0.35165	-0.55289	-0.66784	-2.3505	1.3935	2.6424	3.5157	0.72634	-0.38117	-0.1082	0.96543	1.8718	0.77298	1.3214	0.072946	1.649	1.3024	1.0246	0.37676	0.1067	-0.029975	-0.30585	-1.5133	1.3133	1.5022	0.90145	-0.5762	0.82525	1.8279	-0.17331	2.5704	0.46975	1.0014	-0.13039	-2.1034	0.62611	1.6312	1.0188
-12.924	-12.38	-11.42	-13.315	-12.513	-13.294	-12.428	-13.374	-13.372	-12.418	-13.787	-11.579	-13.725	-12.525	-12.319	-13.205	-11.491	-13.433	-12.421	-13.334	-10.762	-12.778	-13.476	-12.376	-11.872	-12.408	-11.739	-12.918	-11.113	-12.204	-12.597	-12.869	-12.242	-11.346	-13.004	-13.566	-11.698	-12.318	-13.256	-13.349	-12.669	-12.083	-12.106	-14.477	-13.21	-13.278	-12.733	-12.094	-11.937	-13.402
-7.3015	-6.864	-7.4433	-9.5549	-6.0801	-8.2168	-7.4089	-8.4218	-8.155	-7.0474	-7.0976	-6.4136	-7.7443	-7.8808	-8.0768	-6.719	-5.9281	-7.1917	-8.6835	-7.7664	-7.0575	-7.4513	-7.2075	-6.6329	-5.599	-7.0369	-8.3085	-5.8118	-6.3271	-8.6305	-8.4144	-7.7315	-7.8032	-7.1373	-7.4673	-6.8205	-6.5281	-7.3415	-7.6351	-7.2465	-7.232	-6.6841	-6.5502	-7.9146	-8.3844	-7.6866	-7.4478	-7.9834	-6.4585	-8.2627
-3.3566	-3.6996	-2.3825	-2.1948	-3.8645	-3.0093	-3.062	-3.2138	-2.6124	-3.9315	-2.8867	-3.8033	-2.8354	-0.8225	-2.4758	-1.8091	-4.4287	-2.7073	-2.5853	-3.5379	-1.7411	-2.5068	-1.2583	-4.6165	-3.0757	-4.8465	-5.1054	-3.1468	-3.8439	-2.5467	-3.3459	-3.2797	-2.383	-2.9578	-1.8369	-4.3642	-2.4702	-2.9307	-4.1409	-3.217	-4.0904	-3.643	-2.8398	-3.0801	-3.3045	-4.0952	-4.439	-3.9464	-4.731	-3.1865
-4.6332	-4.051	-4.9877	-3.5852	-5.2302	-4.495	-2.948	-4.6194	-3.8144	-4.5318	-4.1445	-5.1045	-5.5983	-3.3446	-3.6929	-4.9732	-3.7982	-3.4715	-3.6854	-4.2438	-4.1444	-3.9232	-3.778	-5.3119	-5.2562	-3.8686	-5.5828	-3.2936	-3.7484	-4.8833	-5.6741	-4.6663	-5.3332	-4.2491	-5.7613	-4.0619	-3.8208	-5.4637	-4.8374	-4.4026	-3.4983	-5.2079	-4.4734	-2.6844	-3.6885	-3.2161	-5.1643	-4.2316	-4.3838	-5.138
-13.743	-10.731	-14.289	-13.095	-12.003	-13.377	-12.816	-12.883	-12.397	-12.595	-13.464	-13.67	-11.969	-11.951	-14.089	-11.896	-11.3	-12.95	-14.134	-12.31	-11.18	-13.208	-12.681	-13.171	-14.138	-12.268	-12.291	-12.931	-12.553	-13.24	-12.221	-13.012	-12.234	-13.307	-12.334	-13.499	-12.07	-12.701	-11.245	-13.579	-11.412	-11.99	-14.438	-14.592	-12.602	-13.253	-12.112	-12.714	-12.199	-13.224
-7.0548	-7.5567	-7.7852	-7.4681	-7.2302	-8.4782	-6.8255	-6.8631	-7.6232	-6.4709	-7.112	-7.0104	-7.6318	-7.0268	-7.1334	-7.2528	-7.7132	-8.0345	-7.4707	-8.5664	-8.0037	-7.132	-6.7602	-9.0076	-8.7341	-5.9891	-7.7375	-8.3086	-7.1635	-7.402	-6.7448	-5.855	-9.0337	-7.2402	-7.3341	-8.4068	-6.9053	-8.8697	-7.4495	-6.2534	-10.028	-7.4299	-7.6524	-8.201	-7.5319	-6.7328	-6.5584	-6.9467	-8.2831	-8.0468
-14.649	-11.287	-11.879	-10.971	-12.258	-12.662	-11.196	-10.846	-10.963	-11.818	-11.713	-13.005	-12.935	-11.141	-10.995	-11.772	-11.98	-10.852	-12.397	-10.886	-12.414	-10.839	-12.473	-11.219	-11.619	-12.194	-12.237	-11.873	-12.206	-11.39	-12.005	-12.155	-10.004	-10.94	-13.703	-11.953	-10.677	-12.637	-11.302	-12.21	-12.547	-11.007	-11.92	-12.338	-12.138	-12.025	-13.242	-11.921	-10.747	-12.188
-1.8337	-2.683	-2.4383	-3.537	-2.9932	-4.4099	-3.5052	-3.83	-3.6614	-3.7357	-2.6338	-4.1577	-3.3532	-3.0626	-3.4772	-3.507	-2.1704	-3.9584	-4.3743	-3.6853	-4.1558	-3.7282	-2.1198	-3.904	-2.4762	-3.2157	-4.6816	-2.8227	-3.0957	-3.5372	-5.0015	-3.295	-4.5421	-2.009	-3.4441	-4.0308	-4.5498	-4.1741	-2.943	-2.6942	-2.398	-1.5209	-3.4738	-4.1062	-3.6058	-3.7398	-3.2789	-3.9126	-2.4638	-2.5988
-4.1109	-2.2558	-1.6636	-1.3934	-1.9408	-2.0285	-1.6531	-3.0829	-2.1317	-2.8818	-1.4714	-2.3896	-2.8105	-2.0826	-1.0017	-2.8865	-1.8388	-0.039212	-1.5329	-1.9909	-3.4532	-1.8443	-1.5773	-1.4172	-1.8917	-2.2682	-4.3604	-1.3753	-0.84305	-2.3456	-1.5462	-1.8371	-1.4496	-2.3863	-0.88865	-2.6795	-2.9379	0.30516	-2.2593	-1.5842	-1.4869	-0.19131	-2.7978	-0.83128	-2.0982	-0.11369	-3.1346	-1.2947	-1.1515	-1.6126
8.123	9.9235	7.6945	7.8221	8.4302	8.6467	9.5562	8.8643	8.7527	9.6013	9.3094	8.1408	8.8427	8.171	9.549	8.0804	8.7897	9.0157	7.124	9.1763	9.6116	9.4295	8.539	8.3266	8.7746	8.9045	8.5195	7.6248	9.6624	9.9811	9.1006	8.5129	7.1506	8.9436	7.9723	8.5411	7.5841	8.4629	9.384	6.2993	9.6174	6.8746	8.7809	8.6126	8.3488	8.4243	8.3156	8.9992	8.6214	7.9726
-2.2023	-0.27652	-1.6124	-1.7879	-0.88171	-0.49884	-2.2681	0.23062	-1.7103	-2.8155	-1.9834	0.40214	-1.3212	-1.7102	-1.2809	-1.0543	-1.2621	-1.7431	-3.6297	0.43941	-1.0025	-1.3602	-1.8223	-0.49069	-3.0398	-1.8749	-1.655	-2.7836	-1.1727	-1.1118	-1.3011	-0.88211	-1.4565	-1.3066	-0.5931	-2.4368	-1.9155	-3.3646	-2.5922	-1.0372	-4.013	-0.61761	-1.198	-2.0676	-0.20408	-0.30351	-2.0859	-1.3787	-1.0593	0.012464
5.8723	5.5203	5.807	5.9949	4.8904	5.0568	4.1698	6.9471	5.6258	5.422	5.3419	6.2041	5.6391	4.7407	5.8158	5.1598	5.1178	5.3321	5.4136	4.0868	4.5159	4.4935	5.3096	6.7497	5.3854	7.5841	4.9528	5.9766	5.7825	4.8661	5.8599	4.8961	5.2962	3.7607	6.8604	6.3755	4.1523	6.2068	7.4001	5.5111	4.72	5.1897	5.6272	4.6093	5.2819	5.7079	4.9724	7.1271	4.1634	5.8059
-22.12	-20.475	-20.593	-22.825	-21.332	-22.131	-22.967	-21.436	-22.403	-21.653	-22.051	-22.16	-21.623	-20.177	-22.286	-22.703	-21.872	-22.69	-21.84	-20.371	-22.234	-20.768	-22.942	-21.305	-21.383	-22.646	-21.833	-21.331	-22.732	-21.954	-21.276	-22.043	-22.913	-20.953	-20.191	-22.002	-22.743	-23.516	-22.148	-21.691	-22.451	-22.328	-21.485	-21.332	-21.482	-22.38	-22.268	-23.444	-21.92	-20.758
-10.765	-9.1356	-8.0553	-10.842	-9.4625	-10.685	-10.016	-9.6298	-9.5498	-9.8574	-8.0054	-8.8923	-9.3909	-9.3371	-9.9938	-9.4338	-10.143	-8.7624	-9.3379	-9.115	-8.54	-9.1145	-8.4651	-9.3374	-9.9812	-8.6039	-8.8082	-9.0747	-10.195	-11.485	-11.372	-9.7188	-8.5827	-9.9976	-9.2009	-9.34	-9.8536	-7.5202	-9.5869	-11.401	-8.7688	-8.2256	-9.193	-8.3788	-10.559	-11.097	-9.0298	-9.2478	-9.6091	-9.4319
-10.633	-11.446	-11.52	-12.039	-11.322	-11.218	-12.09	-10.681	-12.64	-10.413	-9.3712	-11.869	-11.533	-11.253	-12.217	-11.324	-10.297	-10.75	-11.897	-12.032	-11.518	-9.7534	-11.131	-11.899	-12.997	-11.555	-11.009	-12.152	-12.867	-12.207	-12.095	-11.115	-11.961	-10.502	-12.322	-12.421	-11.436	-12.24	-11.868	-11.642	-12.263	-12.445	-11.833	-11.628	-11.634	-11.815	-9.8525	-11.274	-12.265	-12.206
-15.723	-14.656	-13.292	-15.081	-14.375	-11.435	-14.138	-13.746	-13.876	-14.86	-13.235	-13.707	-14.871	-14.78	-13.585	-12.612	-13.109	-14.868	-13.31	-13.228	-13.893	-15.432	-13.541	-13.388	-14.567	-12.86	-16.477	-14.837	-14.262	-14.758	-13.696	-14.534	-13.189	-13.876	-13.723	-13.814	-13.168	-14.4	-14.071	-13.838	-14.9	-14.4	-12.845	-14.709	-13.976	-14.319	-12.613	-14.459	-13.705	-14.204
-11.483	-11.111	-11.704	-10.943	-10.931	-11.795	-11.733	-12.334	-10.714	-11.639	-11.149	-11.893	-12.351	-11.808	-11.323	-13.092	-10.647	-11.367	-10.706	-11.114	-10.76	-12.814	-11.288	-10.35	-11.208	-12.075	-11.896	-11.677	-11.386	-11.74	-11.323	-11.65	-11.962	-11.391	-11.387	-12.866	-10.382	-11.198	-9.7467	-11.798	-12.151	-12.272	-10.582	-13.938	-12.699	-10.609	-11.877	-11.222	-12.026	-12.025
2.5923	1.3127	1.7108	1.0757	3.4796	1.2112	1.8297	1.4503	2.2791	1.817	1.3987	2.9643	0.90623	2.1585	2.8786	1.3466	1.3172	2.3874	2.1719	0.76707	1.152	2.6257	2.4683	1.827	1.1542	0.3106	0.77792	0.7766	2.7814	2.791	0.55707	3.7762	2.1188	2.0024	1.4151	2.6118	3.231	0.90519	0.53964	1.7646	1.2343	2.1861	1.8124	0.70133	2.5372	2.7474	1.9529	0.72333	0.72706	1.9045
-2.1973	-1.8675	-1.5675	-0.19512	-0.65779	-1.3112	-0.86989	-0.99095	-0.96762	-0.8405	-2.0675	-0.69326	-1.4971	-1.4073	-1.7012	-0.26656	-2.165	-2.3451	-1.4387	-0.74264	-0.26958	-0.68292	-2.3675	-1.1619	-1.2549	-3.5091	-0.76843	-2.149	-3.0299	-1.371	-2.3581	-3.1295	-1.938	-2.7834	-0.57303	-0.2785	-1.1769	-1.1614	-2.6193	-0.63212	-0.56443	-0.65965	-2.4792	-2.286	-0.32531	-0.46099	-1.8718	-1.7017	-2.2624	-0.64943
-1.3197	-1.7729	-1.4165	0.5684	-2.2913	-0.39276	-0.63638	-0.9429	-2.1984	-3.3414	-3.7632	-1.6388	-2.4377	-1.7188	-1.4315	-2.6732	-1.5224	-1.1008	-2.4418	-1.3135	-2.3716	-0.5213	-1.1575	-1.9618	-2.0254	-0.57069	-2.6851	-1.3817	-1.2549	-2.0551	-1.4341	-1.9177	-0.69282	-0.29589	0.23559	-0.24644	-3.2583	-2.1382	-0.61838	-1.6807	-1.6358	-2.678	-2.6714	-2.1526	-3.1179	-1.5622	-3.335	-1.1854	-2.8203	-1.8768
1.6222	0.59496	3.3333	1.1222	2.3956	2.8878	0.12393	2.1132	1.3077	0.3566	3.0242	1.0218	3.3079	1.6419	2.5103	2.5247	2.0382	2.128	2.7222	-0.1667	1.6047	1.9993	1.4413	1.82	1.4331	3.0079	2.3685	1.6513	1.4487	1.9172	2.1109	1.2685	1.1836	3.0183	0.26023	0.32244	0.88634	1.7935	0.36808	0.70702	0.2063	1.1491	-1	1.5545	2.0243	2.2814	2.2324	3.1913	1.6266	4.2819
-4.24	-2.8207	-4.581	-3.8148	-3.5507	-3.0556	-3.8859	-4.0441	-4.395	-4.9322	-4.5692	-4.2808	-2.8724	-4.0043	-2.7981	-2.1992	-3.5675	-4.4025	-4.5473	-4.1507	-3.8089	-3.2858	-2.2965	-3.4353	-4.5173	-3.1112	-4.4409	-2.9097	-3.0855	-3.2056	-3.699	-3.145	-2.746	-2.7089	-4.5574	-3.6207	-4.3457	-3.9076	-4.1225	-5.2996	-3.7815	-4.1567	-5.6781	-5.494	-3.8825	-3.0251	-5.4301	-4.0001	-3.3881	-5.0906
-22.031	-23.62	-22.764	-23.749	-21.665	-21.608	-21.014	-23.945	-23.046	-20.464	-22.436	-23.117	-21.027	-22.167	-21.418	-21.961	-22.007	-22.271	-24.066	-21.575	-22.318	-23.391	-21.28	-22.266	-23.401	-21.304	-22.412	-22.217	-23.316	-21.603	-22.157	-21.69	-23.159	-21.94	-21.764	-21.789	-20.964	-22.302	-21.903	-21.886	-20.751	-21.769	-22.16	-20.64	-23.332	-22.623	-21.34	-22.314	-23.036	-22.224
-11.559	-10.999	-11.158	-11.044	-9.6858	-11.396	-12.579	-9.3355	-10.729	-11.576	-10.79	-11.706	-11.363	-12.344	-9.8338	-11.139	-10.513	-12.423	-9.8203	-11.46	-10.518	-10.653	-10.763	-11.225	-12.147	-8.6483	-10.783	-11.966	-10.244	-11.764	-12.049	-11.632	-10.559	-9.3795	-11.916	-10.785	-9.9168	-10.114	-10.684	-10.457	-9.1978	-10.035	-10.199	-10.476	-11.549	-10.471	-11.91	-9.0168	-11.129	-10.396
6.8126	6.4258	7.2462	6.0281	5.9426	6.7397	6.4872	6.3878	6.979	7.0356	6.2411	6.1309	5.9907	7.0461	6.6428	5.7021	6.0556	6.5817	6.4114	7.1347	6.395	6.0946	6.1532	5.7434	5.7844	7.201	6.5749	7.0486	7.3443	6.0553	4.6882	6.4581	6.1981	6.1305	8.9885	5.8779	6.8432	8.0923	6.0394	6.9046	5.8633	6.1713	8.1803	6.4675	7.1716	6.5967	6.2582	6.4125	6.0037	6.3004
-2.9635	-2.1995	-2.6519	-0.61888	-2.0499	-0.5094	-0.61244	-1.3854	-0.51734	-1.6833	-0.65022	-1.6893	-1.3213	-1.5045	-3.0691	-0.079785	-2.1698	-1.1727	-0.82011	-1.7264	-1.3704	-2.9556	-0.88004	-1.5892	-1.7076	-1.7051	-1.7343	-0.047005	-1.3427	-3.5747	-1.3845	-1.7368	-0.31333	-0.74875	-1.2336	-2.3736	0.82198	0.17814	0.47458	-0.16755	-2.4554	-0.65828	-1.1842	-1.7321	-0.51727	-0.086596	-1.9703	-1.2246	-0.74558	-2.7074
-0.85681	-0.66052	0.47002	-0.67434	-1.4865	-1.3077	0.29362	-0.74298	0.5038	0.86356	-1.956	-1.6443	-0.18588	1.5783	-0.73547	-1.295	-0.53223	0.14301	-1.7548	-1.4792	-0.045916	0.88433	2.0663	-0.44655	1.3239	0.90356	0.34186	0.59705	-1.4166	-1.0026	-0.57508	-1.0499	1.0004	-0.72718	0.19193	-0.11898	1.5543	-1.0578	0.19961	1.1246	-0.81373	0.7881	-1.6376	0.63978	-1.2582	0.063117	-1.1549	0.18914	-0.59759	-1.4819
6.8536	6.3021	7.9231	7.6826	7.4447	7.619	6.8405	5.4036	5.6293	6.4459	6.3407	6.9677	5.2215	7.4056	6.0843	5.9779	7.7258	6.3318	6.8498	6.5904	5.0862	6.6315	7.0257	8.0102	5.8861	6.8693	6.3352	6.7623	6.6011	6.2806	7.2642	5.7566	5.0202	6.5653	6.7811	7.9622	7.1612	7.74	7.7684	6.7467	7.1625	6.5533	6.4126	7.9659	6.4743	7.1798	7.6583	6.0555	6.9996	7.6689
-3.106	-3.6508	-3.0024	-4.7465	-4.761	-4.2095	-5.1663	-2.7616	-4.0829	-3.9867	-4.708	-3.9569	-4.2396	-5.5036	-3.3172	-4.919	-2.1558	-4.5468	-4.2313	-4.337	-2.5893	-3.2423	-4.4623	-4.5648	-3.3599	-2.4725	-3.2845	-3.7582	-3.417	-3.8517	-4.4057	-3.1525	-3.5821	-4.7749	-3.555	-3.0131	-1.1302	-4.176	-3.9416	-4.5246	-2.9648	-3.6406	-4.2204	-3.4474	-3.2701	-3.3412	-3.7216	-4.0346	-2.0284	-2.755
-12.204	-11.972	-12.513	-13.977	-12.127	-12.383	-12.374	-12.398	-12.449	-13.493	-13.184	-14.109	-13.036	-11.925	-12.924	-12.31	-13.318	-11.705	-12.41	-11.629	-13.641	-13.495	-13.457	-13.155	-13.197	-12.119	-12.705	-13.701	-13.471	-12.641	-14.139	-12.494	-13.674	-13.191	-13.284	-13.479	-12.013	-11.289	-12.878	-12.596	-12.087	-11.554	-12.228	-14.466	-12.915	-13.53	-11.021	-12.885	-13.323	-12.186
-3.2887	-1.3566	-0.98223	-2.3675	-0.43131	-1.2167	0.17018	-3.4811	-3.5795	-1.3669	-2.0012	-3.0327	-1.549	-2.2993	-2.1356	-1.4158	-1.38	-1.5362	-3.4252	-3.4695	-1.3745	-1.1699	-1.3749	-2.2402	-1.9338	-1.4884	-2.1739	-0.63986	-1.7034	-1.4148	-2.8585	-2.908	-2.1042	-1.3694	-3.5666	-2.8589	-0.54552	-1.664	-3.2972	-1.5161	-0.48849	-0.32204	-2.5374	-2.0994	-0.75736	-1.0377	-2.9718	-3.1319	-2.3857	-1.3531
-0.85097	-1.6748	-1.0932	-0.77348	-1.5454	-0.12266	-0.24379	-1.2256	-0.0324	-1.6685	0.2135	-1.6363	-2.0414	-0.55958	-1.3606	-1.4038	-0.33703	0.33215	-0.61401	-3.0831	-3.7554	-1.6643	-1.9024	-3.3609	-3.738	-1.1814	-0.95881	-1.1557	-2.001	-1.7019	-0.15708	-0.75239	-2.7035	-1.4919	-0.35941	-1.662	-1.051	-1.7591	-1.953	-0.94244	-3.0213	-1.2274	-0.81981	-1.7504	-1.4339	-0.4723	-1.9074	-1.2476	-1.7329	-2.013
-8.5991	-8.0747	-9.2271	-7.9208	-8.2422	-9.6133	-9.6706	-8.4751	-7.2952	-9.32	-8.9796	-8.8764	-9.6222	-8.3982	-8.2126	-9.8571	-9.5981	-9.3037	-10.386	-8.9155	-8.8809	-8.5416	-8.0649	-9.2019	-9.3757	-8.561	-8.8764	-7.8121	-8.7648	-7.6553	-8.5028	-8.6772	-8.9265	-8.4242	-9.4379	-7.9775	-8.4989	-10.715	-9.8947	-8.7581	-9.3124	-7.7254	-9.4828	-6.3101	-8.6694	-7.6129	-7.2387	-7.3587	-10.781	-9.1903
-1.6992	-5.0047	-2.3657	-3.6987	-2.7903	-2.2248	-2.5626	-3.4205	-3.4358	-3.9388	-2.7035	-4.2124	-3.4084	-1.9725	-3.7246	-3.9143	-3.561	-3.8351	-2.4244	-4.3674	-3.4721	-2.908	-1.7946	-3.6807	-4.0113	-4.2553	-2.6446	-4.4607	-5.2395	-3.2199	-4.1227	-3.4292	-1.8724	-3.963	-3.7831	-4.4451	-3.3898	-2.1634	-2.5449	-2.8988	-2.9183	-3.3405	-4.2965	-2.894	-3.5372	-3.6368	-3.0086	-4.054	-4.477	-4.0848
-10.01	-10.355	-10.695	-9.0614	-11.195	-9.9472	-8.4172	-11.205	-10.715	-10.493	-9.9189	-10.412	-9.9697	-9.9088	-8.9423	-9.6161	-9.1598	-8.4842	-11.141	-9.6456	-9.8899	-10.447	-9.3082	-10.062	-9.4907	-10.735	-10.966	-10.515	-8.8843	-11.39	-10.365	-10.021	-9.0687	-10.887	-11.574	-10.177	-9.7255	-8.9976	-10.882	-10.664	-10.595	-10.77	-9.3711	-9.4975	-9.4299	-11.048	-12.082	-10.446	-9.4304	-10.197
-11.435	-11.713	-11.162	-11.116	-11.137	-11.627	-10.275	-11.653	-11.357	-11.734	-10.914	-11.41	-11.678	-11.215	-11.298	-10.62	-9.5233	-9.7671	-10.779	-11.804	-10.701	-10.474	-11.353	-9.8166	-11.739	-10.98	-12.23	-11.211	-8.9047	-8.3761	-10.378	-9.5117	-11.165	-12.408	-12.118	-9.8562	-11.674	-11.19	-10.251	-10.467	-11.331	-10.232	-9.358	-10.016	-10.852	-11.454	-9.2463	-9.407	-10.463	-9.5796
-2.3035	-4.153	-4.9589	-4.257	-5.3668	-3.4096	-4.2018	-3.6049	-4.8055	-2.4491	-4.7473	-2.8372	-3.7407	-3.3707	-3.7262	-3.3543	-3.5445	-4.0493	-4.8076	-5.5595	-3.7868	-2.6803	-3.5995	-3.84	-3.8411	-3.1672	-4.5751	-3.7655	-4.0253	-5.0764	-4.2013	-3.0623	-5.3497	-4.2374	-4.5493	-2.6745	-3.744	-2.6544	-4.3014	-3.779	-4.0382	-3.9856	-2.5	-4.1143	-3.6742	-2.4045	-4.5138	-3.7998	-2.9487	-3.3753
9.6681	11.373	8.6813	9.6021	9.2292	10.259	9.4534	10.111	9.0783	10.732	9.65	9.1377	10.345	8.3797	10.161	7.7041	8.5515	9.1032	8.3807	10.566	7.5605	9.6166	11.558	9.9247	8.4749	10.042	7.4188	11.368	9.9182	9.1896	8.7058	8.9592	12.183	9.333	8.9938	10.368	9.1979	8.8691	10.115	8.8777	7.6365	8.7456	10.505	8.4048	10.287	9.7366	10.265	9.3001	9.5029	10.325
-11.58	-12.539	-11.721	-13.619	-12.491	-14.333	-13.271	-13.419	-13.01	-13.293	-14.019	-12.517	-13.498	-13.502	-11.715	-13.945	-12.198	-11.101	-12.745	-13.947	-14.927	-13.943	-13.313	-13.019	-12.102	-13.47	-12.698	-12.521	-14.131	-12.576	-14.795	-12.671	-10.94	-12.571	-11.326	-12.079	-11.285	-13.041	-12.663	-12.799	-13.54	-12.424	-12.374	-12.113	-14.635	-12.24	-13.72	-13.199	-11.9	-11.266
-12.2	-11.205	-12.001	-11.152	-12.899	-11.341	-12.267	-12.002	-11.515	-12.949	-10.205	-12.28	-12.336	-9.9298	-12.209	-12.431	-13.296	-11.074	-11.235	-10.908	-11.877	-12.395	-9.0968	-13.12	-11.229	-12.24	-11.594	-11.206	-11.674	-9.5038	-10.053	-12.805	-12.941	-11.4	-11.385	-12.187	-11.603	-11.116	-11.64	-10.928	-11.11	-11.266	-11.878	-11.157	-11.653	-11.663	-11.061	-10.538	-11.014	-12.234
-6.6606	-4.6746	-7.1765	-5.8164	-5.1639	-5.3094	-2.9979	-6.3139	-6.846	-4.4662	-6.0776	-5.5846	-4.0223	-5.8102	-5.8609	-4.2986	-5.2261	-4.9997	-5.5468	-6.6045	-4.4656	-4.0502	-4.7392	-7.0876	-5.7726	-4.9118	-5.1263	-5.395	-6.1364	-6.9474	-5.1156	-5.3891	-4.6741	-5.2807	-4.0041	-7.034	-5.7778	-4.9604	-4.8633	-6.1262	-6.752	-6.1693	-4.8424	-5.2122	-6.0728	-5.7028	-4.5347	-4.7636	-3.9002	-4.2739
7.3913	8.9312	7.4065	7.7039	8.4802	7.4494	7.6656	7.6328	6.2722	8.0356	7.4427	8.2385	8.725	8.297	7.9636	9.0141	8.5829	9.5465	6.8942	8.9004	7.9501	7.9345	8.7746	7.5997	7.246	9.1625	8.9981	9.2459	8.9113	6.9951	9.0959	6.1443	9.0582	7.684	7.8283	8.8463	7.7053	6.7543	7.9091	8.2239	7.9054	8.1563	6.7733	7.3706	9.145	7.925	5.9859	9.2785	7.3486	7.8931
10.633	9.8867	9.7236	9.6358	7.8244	9.2785	9.4673	8.8019	10.8	10.665	9.7625	9.1342	8.1673	10.329	9.33	9.2845	9.4128	9.8759	10.164	9.6658	10.688	10.832	10.448	8.808	8.5195	9.1929	10.757	10.404	11.553	10.239	10.573	10.366	9.7802	9.5399	10.142	8.931	9.9963	11.466	10.114	9.5663	9.0863	12.058	11.053	10.775	8.6915	8.6649	10.053	9.4796	11.126	9.5301
4.2359	3.896	3.0881	5.4803	5.4367	5.3773	4.0097	4.0353	3.4807	6.4547	4.6662	3.6708	5.1589	4.5645	5.7543	4.7437	2.3768	4.5038	6.0005	3.1579	5.6126	3.5523	4.4996	5.1498	4.5519	4.1196	5.7373	4.7798	4.2547	4.3897	5.3936	5.5135	3.9958	5.3427	3.8966	3.8494	4.901	4.4793	5.8834	5.1052	4.968	5.0537	3.8728	4.5463	2.8169	5.8763	3.884	4.5566	5.2516	4.5971
-0.63157	0.79063	0.26235	-0.197	-0.24264	-0.75793	-1.9903	-0.717	-0.35117	0.19646	-1.9414	0.39869	-1.2152	-0.65648	-1.6019	-0.87114	-1.4923	-1.1857	-0.591	0.25103	-0.50268	-0.015106	-0.69737	0.67357	0.23152	0.29427	0.82354	-2.1774	0.71707	-1.0483	1.3582	-0.090356	0.75036	0.089316	-0.28296	-0.84791	1.3318	0.61313	-2.3289	-0.82858	-2.2709	-0.099889	-1.0336	-0.63484	-0.85487	0.65627	-0.60046	0.38285	0.60513	-0.05937
-3.6702	-4.3428	-3.9966	-2.7955	-3.8719	-1.5916	-2.8722	-3.702	-2.7339	-1.1568	-1.5802	-2.1774	-3.4479	-1.5449	-4.0592	-2.5479	-1.8141	-1.4814	-0.45363	-2.699	-2.2562	-3.0098	-2.8969	-2.8337	-2.2796	-0.47802	-2.4004	-2.9064	-2.3203	-3.9421	-1.8296	-2.7351	-2.6225	-1.9772	-2.6111	-3.4827	-2.4705	-3.3459	-2.4378	-1.9685	-2.2377	-2.2453	-3.1861	-3.9441	-1.8668	-2.5141	-3.7726	-2.6219	-1.8767	-2.7246
-21.045	-20.644	-21.096	-20.953	-20.437	-20.479	-22.508	-21.085	-19.468	-22.118	-19.355	-21.538	-19.411	-21.066	-20.923	-20.88	-21.212	-20.336	-20.767	-21.644	-20.821	-20.635	-20.284	-22.036	-20.331	-19.372	-21.011	-21.239	-20.586	-21.66	-20.391	-21.049	-20.098	-21.761	-19.608	-21.594	-22.223	-22.096	-19.593	-19.578	-19.449	-20.748	-21.725	-20.478	-21.024	-19.682	-21.531	-19.517	-20.711	-20.695
-4.6471	-4.0811	-4.2147	-2.1371	-2.7148	-4.2274	-5.0471	-2.7164	-1.255	-3.9684	-2.5469	-3.3966	-3.9114	-3.1768	-0.95114	-3.6991	-3.8447	-2.1322	-3.7388	-4.0561	-2.8042	-2.748	-4.2524	-2.317	-2.3989	-2.0717	-3.3569	-3.5896	-2.962	-2.5656	-3.501	-2.3914	-3.1432	-2.5227	-2.9124	-3.0741	-3.5342	-3.7947	-4.5766	-2.4552	-2.1497	-3.3923	-2.6455	-2.7483	-3.8676	-4.2453	-1.5348	-2.2342	-2.115	-3.8888
2.9135	4.4275	1.6209	2.1417	4.0188	2.3505	3.6291	2.5767	2.7687	3.0055	2.7222	2.4816	3.5066	3.9854	2.4373	2.2972	2.3568	4.2603	3.2408	1.4458	2.4788	4.449	2.5873	3.3534	2.3462	2.1125	4.0943	1.6192	3.4215	1.7357	2.6324	1.6401	3.0505	3.4864	2.8065	2.1961	2.198	1.5909	1.375	1.8654	2.0535	4.4035	1.9125	1.6398	1.565	2.8629	1.6569	2.4582	1.5361	4.0883
2.0314	0.94023	2.1302	2.1778	1.8168	0.61846	0.75082	0.84392	2.8148	0.99837	1.3476	-0.13249	1.3353	1.5179	1.893	0.95718	2.0375	1.1992	1.3156	2.0746	2.5483	3.5142	2.7153	1.6983	2.6976	2.2818	2.9517	3.6696	0.96459	1.6529	1.8438	0.94702	1.228	0.85525	2.2651	0.7812	0.79531	2.3511	4.2606	1.5351	2.1957	1.3874	1.5944	0.67289	0.36586	0.72443	1.8635	2.1006	2.4092	2.7727
-1.4637	-1.351	-1.1541	-1.8529	-1.0122	-0.44469	-0.73711	-2.5221	-1.254	-1.2413	-2.7381	-1.0332	-1.3639	-0.48311	-0.51318	-1.1983	-1.3217	-3.0956	-2.1333	-2.3322	-1.0656	-1.2908	-0.3484	-2.8991	-1.1205	-3.4194	-2.6875	-2.5164	-0.92755	-1.5622	-0.44561	-2.8114	-1.8333	-2.0644	-1.1554	-0.68025	-0.65088	-2.1792	-0.9166	-0.98301	-0.69253	-2.0144	-0.5422	-3.1341	-1.8562	-6.8441e-05	-2.3153	-0.21956	-1.1971	-0.74493
-1.9029	-1.3629	-1.4223	-2.3781	-0.89416	-1.33	-0.75851	-3.0305	-0.6227	-1.2793	-1.6789	-1.3139	-2.0446	-1.7463	-0.91222	-0.24606	-3.3518	-0.46161	-2.2618	-2.0065	-1.1797	-1.7558	-1.7825	-1.6275	-2.0126	-1.2015	-0.88464	-2.9019	-1.1408	-0.87686	-0.30371	-0.96777	-2.1176	-3.256	-0.9019	-0.99428	-0.67394	-1.8653	-1.7752	-1.1446	-1.8344	-0.20319	-1.4328	-2.0578	-1.4245	-0.63829	-2.2311	-0.6315	-1.9439	-2.4493
-2.234	-5.177	-3.7147	-2.0245	-1.6822	-3.3663	-0.54588	-3.6872	-2.8276	-3.6876	-4.2012	-2.4349	-2.5202	-2.5999	-3.6692	-2.9519	-2.8363	-2.5169	-5.0189	-4.1148	-3.5868	-2.7109	-2.4353	-3.0212	-3.0559	-3.2161	-3.0322	-1.666	-3.4795	-3.781	-3.8638	-0.72523	-3.4043	-4.2933	-3.1344	-2.4909	-5.3429	-2.3319	-2.8074	-2.4709	-3.9954	-4.6184	-3.3453	-3.3443	-2.325	-3.6089	-2.9425	-4.455	-2.8033	-3.3665
-2.5327	-2.047	-2.356	-1.1098	-1.6963	-3.081	-2.6589	-2.1225	-1.0245	-2.5875	-1.1337	-3.4278	-3.0607	-3.4042	-1.7037	-3.0305	-3.2044	-1.6311	-1.4638	-1.692	-3.1461	-2.3724	-3.146	-3.8019	-1.9938	-2.1972	-1.7601	-2.8613	-3.2293	-1.4114	-2.6223	-0.91104	-1.374	-1.6836	-3.065	-1.4286	-1.439	-3.0257	-2.2069	-1.7374	-2.3064	-3.2424	-1.7175	-2.576	-2.5894	-0.94098	-2.835	-0.96629	-1.2707	-1.8481
-1.6114	-1.6553	-1.9563	-1.5084	-0.3455	-1.3613	-1.1632	-1.329	-0.11123	-0.68845	-1.0959	-0.81065	-0.5735	-1.4415	-2.2409	-1.05	-0.17664	-2.4947	-1.2709	-1.006	-1.6833	-0.7614	-0.88591	-1.9519	-2.2022	-2.0121	-0.94208	-0.56697	-1.0682	-1.0241	-0.61834	-0.92402	-2.171	0.02381	-0.91165	-0.82335	-0.32314	-1.4153	-0.025359	-1.3759	-2.9608	-0.31441	-1.7597	-1.9339	-0.10229	-1.205	-1.5946	-1.6896	-0.95064	-2.1067
-10.194	-9.5657	-8.5877	-11.217	-9.4439	-10.433	-11.56	-10.605	-10.32	-9.2567	-8.6931	-10.732	-10.185	-9.7975	-10.994	-10.202	-11.105	-10.39	-10.96	-10.391	-9.9119	-10.996	-10.311	-9.8986	-10.045	-9.2189	-12.357	-10.06	-10.189	-10.4	-9.7367	-10.146	-11.331	-10.023	-10.679	-10.258	-10.032	-11.057	-9.9047	-9.9163	-9.1374	-10.796	-9.5316	-9.7281	-9.1352	-9.514	-11.166	-8.203	-9.3285	-11.306
-7.0808	-6.4371	-7.2178	-10.41	-7.2404	-6.8992	-7.015	-8.2989	-6.5716	-9.443	-7.5908	-6.4451	-6.4511	-7.1057	-6.8795	-6.4992	-5.8719	-7.2017	-6.2952	-6.7478	-7.7033	-5.8155	-6.912	-9.1181	-6.772	-7.9758	-8.7202	-5.8486	-7.4179	-8.3041	-8.2348	-8.1764	-7.6776	-7.8715	-7.6805	-8.4489	-8.2746	-7.351	-6.7889	-7.1817	-6.981	-8.2463	-7.1734	-7.0532	-7.2962	-7.0102	-8.2487	-7.3487	-7.8494	-7.8768
-12.008	-13.307	-13.753	-12.532	-11.411	-13.51	-12.761	-13.443	-13.4	-13.047	-14.145	-13.691	-13.617	-10.981	-11.529	-12.119	-13.647	-12.468	-13.619	-12.549	-13.194	-13.653	-13.396	-13.669	-14.682	-12.671	-12.433	-13.493	-13.775	-12.961	-15.161	-13.91	-13.693	-13.03	-13.301	-12.426	-13.399	-13.702	-14.837	-14.293	-11.807	-13.262	-13.105	-12.531	-13.142	-13.779	-15.313	-13.051	-12.85	-12.781
3.4518	2.4036	2.7323	1.5468	2.5263	3.649	2.4915	3.5132	2.0457	1.8879	3.3115	2.3218	2.0255	2.895	2.4902	2.2676	3.0244	4.2633	1.6252	3.051	4.3826	3.4197	3.3932	2.1843	2.2784	0.60118	2.1017	5.0461	3.84	2.6565	0.93385	1.6118	1.724	3.0782	1.3819	1.7375	2.9313	1.7677	1.7911	2.7472	2.711	2.2408	2.0834	4.3593	2.0927	1.7968	2.415	2.6254	3.3941	2.6648
-2.1323	-2.7713	-3.6629	-3.7165	-2.9576	-3.9948	-3.5103	-3.0639	-4.138	-3.6228	-2.9292	-2.2699	-2.0584	-4.0774	-0.3348	-2.4063	-3.487	-3.1235	-3.8918	-2.3315	-3.6851	-2.4783	-2.87	-4.292	-4.3417	-3.471	-2.6989	-3.0672	-4.1209	-2.3983	-1.0675	-4.4524	-2.8218	-2.3308	-3.9234	-2.6911	-4.0509	-3.7356	-5.1927	-3.2517	-2.6894	-3.5504	-3.0155	-2.3621	-2.1138	-3.1087	-2.0109	-4.4509	-3.4511	-3.3948
-3.9849	-4.2074	-6.948	-6.4839	-5.4003	-6.7537	-5.355	-4.8296	-4.7984	-4.7972	-5.691	-6.6684	-5.4314	-5.534	-4.3774	-5.9206	-5.3893	-4.7283	-6.5834	-4.9696	-4.0438	-3.8604	-5.1799	-5.979	-4.6507	-5.4208	-6.1876	-4.5398	-7.4864	-5.2463	-5.9568	-3.8579	-3.4976	-5.3186	-6.7096	-4.8447	-6.4332	-6.6948	-4.2765	-6.1858	-4.9248	-4.5297	-4.9781	-5.8905	-5.8733	-6.7826	-3.4007	-5.3248	-6.7008	-5.4509
-3.5543	-2.3492	-2.5432	-3.4545	-2.6355	-1.7328	-2.4579	-1.8763	-3.27	-3.5604	-2.8168	-2.648	-1.4687	-3.4514	-2.1138	-3.446	-1.6252	-2.6519	-2.2222	-3.4004	-3.732	-1.8518	-3.1183	-2.2663	-3.4128	-2.8647	-3.111	-0.71767	-1.7853	-4.3202	-2.4673	-3.4045	-2.0299	-4.8129	-2.0877	-3.5179	-1.7805	-2.8501	-2.725	-1.9564	-2.7647	-3.3504	-1.7	-1.3041	-3.1467	-3.9262	-3.2483	-3.2581	-5.201	-2.2828
1.5886	1.94	0.6504	1.5661	0.59943	1.6822	1.3627	0.50919	2.1099	1.1482	1.5017	1.4729	0.22639	1.1931	-0.093714	0.17276	2.0629	1.2084	1.0654	2.1433	1.2136	0.49297	1.0019	1.2804	1.6574	1.934	0.65374	-0.052731	1.4918	-0.25856	0.70782	0.26746	1.7527	2.0554	0.8008	1.738	0.58398	1.0311	1.1093	1.0642	1.3772	1.9045	0.36258	1.6286	1.2419	2.4636	0.8592	0.24579	1.0243	1.5737
9.3407	8.0522	8.8493	8.0163	8.3442	9.2827	7.727	8.1825	8.9618	8.4389	7.8412	9.3804	8.6565	9.0659	9.0334	9.3303	8.2474	8.451	9.1375	9.07	9.1252	9.8182	8.0664	8.1977	9.4432	9.8981	8.6273	8.8056	9.7615	10.472	8.6588	8.7335	7.0395	8.9812	8.6007	7.4993	9.5375	7.9455	7.4719	8.7815	7.73	9.3043	9.7874	10.563	8.4835	9.3059	9.8012	9.4658	7.9565	8.6759
-5.1075	-7.5306	-6.438	-6.9407	-8.2189	-7.3512	-7.8137	-8.4432	-8.2116	-8.3538	-8.5373	-7.3214	-7.371	-7.5829	-8.4233	-8.379	-8.1288	-7.5544	-6.5864	-7.3479	-6.2475	-6.8538	-8.7848	-7.5318	-6.9471	-6.137	-9.5398	-7.8115	-8.5543	-7.1441	-8.3022	-7.8704	-7.6499	-6.0771	-7.3095	-8.278	-6.3814	-7.9219	-8.4377	-7.4377	-7.5679	-5.9935	-8.5443	-8.744	-7.1981	-8.7249	-9.1057	-8.4569	-7.0714	-8.0901
-12.644	-12.984	-13.338	-11.81	-11.71	-13.223	-13.326	-13.809	-11.889	-14.022	-13.203	-14.425	-12.401	-13.161	-12.492	-12.809	-14.194	-13.435	-13.083	-13.381	-13.224	-12.064	-14.796	-13.023	-13.592	-11.26	-13.633	-14.724	-13.83	-12.869	-12.045	-12.821	-12.22	-11.13	-12.792	-12.869	-13.285	-13.816	-12.943	-10.671	-12.626	-11.994	-12.328	-11.683	-12.143	-13.257	-13.531	-12.376	-12.055	-12.907
-4.5458	-3.6212	-3.4511	-3.4034	-3.2773	-2.5233	-4.3091	-1.1419	-2.2398	-3.6516	-3.0404	-3.8414	-4.0857	-4.2193	-3.4446	-1.0965	-2.3936	-2.6346	-2.0062	-3.6079	-4.0386	-4.3237	-2.9426	-3.3414	-4.7506	-3.4358	-2.1893	-2.5091	-1.6789	-2.2438	-3.2193	-1.4848	-3.6691	-3.819	-3.0485	-4.2816	-2.7059	-4.7505	-3.0777	-4.3219	-3.051	-2.4402	-2.6142	-2.9585	-1.9889	-3.6306	-2.8184	-4.3234	-2.4233	-2.8702
-12.702	-15.68	-12.981	-15.483	-15.247	-14.207	-13.967	-13.608	-13.111	-12.857	-15.098	-12.131	-12.386	-14.723	-15.653	-13.082	-13.281	-14.038	-14.661	-13.696	-15.353	-15.243	-14.232	-14.678	-14.574	-14.279	-14.372	-14.126	-12.407	-14.982	-16.617	-12.27	-12.88	-14.216	-14.679	-13.934	-13.202	-15.616	-14.47	-13.535	-14.747	-14.179	-15.257	-14.736	-15.174	-15.533	-13.852	-13.55	-13.449	-13.517
-6.0568	-3.6415	-5.9909	-2.2336	-5.3875	-3.3234	-4.9302	-6.4929	-5.1636	-5.1006	-5.2378	-4.7117	-5.3188	-6.2363	-5.6574	-5.1354	-5.4819	-4.6345	-5.1589	-4.8889	-5.2932	-5.8256	-5.0309	-4.4663	-4.6357	-4.4768	-4.9894	-4.9802	-4.3316	-5.758	-5.1584	-5.2616	-5.6968	-4.2928	-4.8791	-5.0183	-5.0255	-4.3557	-4.9601	-5.491	-5.3445	-5.2956	-6.9474	-5.8407	-3.3815	-5.9554	-4.6111	-5.9536	-5.7463	-5.9521
-1.2446	0.30114	-0.19818	-0.10796	0.38832	0.08387	-0.98777	-1.2718	-1.4127	0.33565	-2.7282	1.7262	0.95346	-1.0627	0.33725	-1.4039	-1.5122	0.10971	-0.48641	-0.050299	-0.85044	-1.2334	0.29735	0.85729	0.84543	-0.58914	1.5902	-0.32028	-0.085922	-0.068988	-0.32065	-0.50069	0.054107	1.6507	0.14566	0.075518	-0.61806	0.24643	-0.54283	-0.084416	0.53978	1.3747	-0.4702	-0.24998	-1.3688	0.56502	0.1827	0.39992	-0.28242	0.98135
5.3649	4.8819	4.1027	5.2956	4.3333	4.7895	3.6282	4.825	7.3852	5.4211	5.1799	5.6654	4.7164	3.1638	5.2137	5.7077	4.6172	5.5583	3.3264	6.2335	4.2945	4.2746	5.022	5.5372	4.5429	4.0201	4.6033	4.1819	3.6801	5.1938	5.5911	4.262	5.6417	5.3888	4.8076	4.4785	6.1838	5.5603	7.1084	6.0019	6.5751	5.8799	5.9779	4.7524	3.5477	5.3454	5.5731	5.5503	4.627	3.0729
8.3729	7.083	8.6922	7.6456	8.78	7.7509	9.6287	7.9072	7.9876	10.872	8.2085	7.8809	9.5609	7.8549	8.9297	9.0859	7.5013	10.025	8.3653	8.5559	8.2294	8.448	8.7876	8.9468	8.553	9.7894	7.7126	8.6233	7.5995	7.4635	7.7482	8.3143	8.9947	7.901	9.9212	7.2055	8.6808	7.4667	8.8957	7.5328	9.3392	10.28	8.9296	10.306	8.4157	7.2136	8.6854	9.3079	8.6589	7.8647
-13.634	-14.241	-13.26	-12.126	-13.137	-12.169	-12.715	-14.55	-12.306	-12.604	-14.501	-14.075	-13.289	-12.653	-12.977	-12.845	-11.192	-12.088	-13.673	-12.302	-13.826	-12.327	-13.17	-12.917	-11.764	-11.44	-12.634	-12.066	-11.115	-12.495	-12.334	-12.813	-13.337	-14.024	-11.444	-11.964	-12.794	-13.419	-13.426	-15.186	-12.79	-13.648	-12.814	-13.057	-12.464	-13.77	-13.221	-11.925	-11.756	-12.495
-11.807	-12.402	-13.394	-12.334	-13.476	-13.4	-10.469	-12.332	-11.312	-11.231	-11.05	-12.129	-12.394	-10.105	-11.929	-11.327	-12.39	-12.953	-11.643	-11.018	-12.87	-11.949	-10.798	-12.051	-11.731	-11.667	-10.941	-11.514	-11.995	-11.735	-13.35	-10.793	-12.022	-11.028	-12.745	-12.286	-13.114	-11.09	-11.179	-9.986	-12.967	-11.852	-11.805	-12.153	-12.365	-12.229	-12.392	-12.349	-11.719	-12.482
-12.342	-14.954	-12.861	-13.639	-14.937	-15.781	-12.757	-14.394	-15.177	-12.802	-11.792	-13.414	-13.963	-13.684	-15.174	-14.969	-13.741	-14.942	-12.717	-13.404	-14.732	-16.146	-13.83	-14.772	-13.461	-14.957	-14.106	-13.301	-15.061	-12.585	-13.691	-13.907	-14.551	-13.331	-14.349	-14.115	-12.89	-12.514	-15.062	-13.508	-15.35	-13.872	-13.828	-13.388	-15.005	-14.259	-14.541	-14.257	-12.921	-14.487
4.1933	6.0191	4.2486	4.3034	5.2189	3.9115	4.5418	4.2843	5.929	7.0268	4.1409	4.8795	3.5563	3.7657	3.5998	5.0145	4.0297	5.7448	4.5857	5.4374	6.0252	5.9683	5.8503	5.8416	7.4502	4.8677	3.7038	3.7606	4.7409	4.5332	4.6193	5.457	5.0829	3.9948	5.3735	5.5912	5.0568	5.2236	5.9375	5.216	5.0621	3.8637	4.6908	4.1089	4.7881	3.4674	5.5356	5.6759	4.7216	5.9251
-2.0516	-3.8933	-2.9672	-1.822	-2.407	-2.1154	-2.8791	-2.4537	-2.1494	-1.6803	-1.9706	-3.8776	-2.5882	-1.6733	-2.6777	-2.88	-3.2663	-1.4766	-1.2976	-1.1701	-2.3183	-2.4854	-3.5457	-1.3288	-2.2815	-1.014	-1.3193	-3.471	-2.1385	-3.9737	-3.5874	-3.5102	-2.1186	-2.8342	-3.3629	-2.2168	-2.4968	-0.94627	-1.8034	-2.5806	-1.7661	-2.7514	-2.8932	-3.1624	-3.6394	-3.1914	-2.5941	-2.3259	-0.85244	-3.5686
1.3134	2.4476	1.5177	1.6838	0.73537	0.83031	0.1834	2.4028	2.4066	1.6852	1.6991	3.6245	0.010546	2.4432	1.2487	0.89428	1.2101	2.2828	0.92911	2.3037	1.3231	0.59127	2.7295	1.3597	1.2107	3.5303	3.0249	1.7743	-0.21434	1.5415	2.4386	2.1916	-0.22141	2.8501	1.6811	1.0553	1.9553	1.9934	2.4058	1.848	1.5652	1.2846	2.0593	0.050046	2.0301	2.0921	1.7962	2.5174	0.68239	1.9659
-1.0656	-1.5837	-0.73571	-1.2364	-2.6364	-1.1254	-0.96964	-1.5251	-1.3434	0.16649	-1.2893	-0.90302	-1.6002	-2.3013	-1.8467	-1.2259	-1.0961	-1.4463	-1.241	-1.2086	-0.81429	-2.0521	-2.6332	-1.1046	-2.2957	-0.040425	-1.506	-1.5439	-2.1835	-1.7421	-1.799	-0.50935	-1.1807	-1.7899	-1.6431	-0.98224	-2.1115	0.7764	-2.1106	-1.1687	-1.439	-1.7314	-0.69842	-1.9117	-1.3627	-1.2237	-0.73295	-1.7244	0.36187	-2.049
-8.4795	-8.62	-8.4929	-8.9671	-7.6618	-9.5547	-7.4155	-10.54	-9.9776	-9.668	-9.4614	-8.8617	-10.53	-8.945	-8.8717	-7.637	-9.5339	-7.9291	-8.208	-8.7761	-9.5767	-8.7337	-8.7155	-9.7605	-9.79	-9.6504	-10.556	-10.609	-8.8056	-10.532	-7.9768	-9.5354	-9.141	-7.9368	-9.4	-10.076	-9.7886	-8.2506	-8.5875	-10.219	-10.53	-8.6859	-7.7271	-9.0827	-8.1467	-9.8006	-9.103	-9.3028	-9.0173	-9.3871
0.025369	0.30603	-0.25775	1.0295	-0.83159	0.35692	1.4883	0.68209	0.15623	-0.059743	0.5365	1.5578	-0.49012	0.74555	-0.13052	-0.29698	-0.10936	-0.22067	1.1041	0.46857	1.8664	2.0481	0.71045	-0.12953	0.35926	0.14938	1.6834	-0.52212	-0.16872	-0.4163	1.5893	0.97234	-0.24114	0.65921	0.76212	0.94835	-0.12714	0.60122	1.7017	0.21479	0.027583	-0.25172	-0.0017634	0.65424	-0.47512	0.11465	2.2852	1.4651	0.21209	2.1655
-5.577	-6.1371	-5.8241	-4.2161	-4.9089	-6.349	-4.5148	-4.4093	-4.8463	-4.1335	-3.8728	-5.3829	-3.8564	-5.4789	-4.5626	-5.3515	-5.2193	-4.9494	-6.5231	-5.2067	-5.862	-4.5091	-4.2786	-6.0687	-5.4322	-4.7384	-4.4897	-4.562	-4.2343	-5.9543	-4.4307	-5.9171	-5.4317	-4.9202	-4.9685	-3.8792	-4.255	-5.1116	-5.9307	-4.5491	-5.7606	-6.3473	-3.8428	-5.6222	-5.6601	-4.6471	-5.6613	-4.6798	-5.2161	-4.183
0.71168	0.60504	-0.36135	0.79316	-0.79372	0.6822	0.6424	0.4249	0.014635	-1.5674	-0.53948	-0.56547	0.078447	-0.24842	-0.16048	0.21866	-0.76767	-1.0216	0.073251	0.056442	-1.4988	-0.20509	0.57865	-0.58488	-0.76733	0.58268	0.0044794	-0.16595	-0.3196	-0.9151	0.086008	-0.75647	-0.49338	-0.99325	-0.55345	-0.58838	0.78879	-1.1008	-0.84517	-0.20484	-0.87884	0.71975	0.12732	-0.4442	0.95602	-0.78529	1.5697	1.6716	-0.6466	-1.9926
7.9722	9.8659	8.3705	9.6429	7.5296	8.4151	8.0107	7.1012	8.5758	8.8566	9.0523	9.0037	6.6992	8.6102	8.6403	9.2337	7.4034	6.9223	9.1466	8.2419	9.9878	10.54	8.0973	9.2407	7.922	8.1468	7.3809	7.6393	8.918	8.6384	9.1649	10.076	7.4523	9.9705	8.9875	8.7055	6.8508	9.4103	8.8419	7.9137	8.4161	8.7282	9.3476	8.1909	8.3819	8.8768	7.3665	7.1953	8.4946	8.488
-10.596	-11.503	-10.81	-11.581	-9.1198	-10.292	-10.557	-9.8045	-9.7901	-11.863	-13.05	-12.36	-10.541	-9.7815	-11.004	-11.06	-9.4791	-10.795	-11.137	-10.47	-12.458	-10.343	-12.324	-10.502	-9.9976	-9.1898	-11.654	-10.91	-10.973	-10.483	-10.984	-10.138	-12.164	-12.176	-11.569	-10.901	-9.9191	-8.7003	-11.033	-10.536	-11.266	-9.103	-11.091	-10.298	-11.436	-10.375	-9.6206	-10.557	-12.278	-11.583
4.5366	5.8368	5.0706	6.4037	6.5531	6.4666	7.0181	5.143	4.034	6.459	6.7487	4.8152	4.5761	4.6066	3.9778	5.0323	4.7704	5.8124	5.4694	5.1022	5.0974	6.0875	6.1067	5.967	5.3561	5.639	6.2066	5.1798	5.2937	4.1453	6.0946	6.66	5.1212	5.9555	6.2026	5.8868	4.5159	6.0578	4.5929	5.0244	5.8151	5.9431	6.1638	6.6758	4.0167	4.9765	3.7678	5.3454	5.4395	4.1379
-13.197	-13.709	-12.962	-13.009	-12.296	-12.238	-11.546	-14.62	-12.813	-13.391	-12.573	-12.734	-12.551	-12.062	-12.954	-11.4	-12.661	-12.82	-12.377	-13.152	-13.38	-12.971	-13.324	-12.297	-11.422	-12.923	-12.185	-13.434	-13.415	-13.489	-11.995	-12.461	-13.154	-12.999	-12.877	-13.426	-11.491	-11.591	-12.754	-13.21	-12.83	-12.122	-13.93	-12.936	-12.742	-13.381	-11.635	-12.743	-12.341	-12.195
-0.32145	-0.50538	-0.36857	0.39851	0.57694	-1.4768	0.39102	-0.12764	0.19619	0.4352	0.94407	1.1509	-0.87339	0.38183	0.66126	-0.46586	1.5254	1.5814	0.072703	0.3234	-0.87707	-0.24989	1.1488	0.79904	2.0247	-0.85034	2.013	0.84664	1.2242	1.3925	0.93762	1.2824	0.51659	-0.62386	1.8339	0.38645	1.5274	-2.7079	2.4934	0.81337	1.8351	-0.41368	1.3047	0.66885	0.88485	-0.43845	1.0555	1.0377	0.10468	-0.024807
-9.4272	-8.5501	-8.7407	-8.2859	-9.7365	-8.1243	-9.4295	-9.0523	-8.1528	-10.23	-8.4417	-10.71	-8.6248	-9.817	-9.8298	-8.3331	-9.2572	-8.5135	-9.6592	-8.408	-7.8512	-8.7854	-9.6888	-9.3854	-8.0618	-8.6188	-7.8607	-9.3644	-9.6876	-8.9457	-8.8123	-8.4381	-10.491	-9.1769	-6.9182	-9.6281	-9.5147	-7.679	-9.7402	-7.3959	-10.549	-9.7388	-8.4919	-9.0713	-10.016	-9.585	-8.3645	-9.7329	-10.068	-11.026
-3.8898	-2.6358	-3.2661	-4.1713	-4.0574	-2.1786	-1.723	-3.4979	-3.6391	-2.7067	-2.8052	-2.5495	-1.8351	-3.5295	-4.4958	-3.6443	-3.5699	-2.0707	-2.8777	-2.6092	-3.1642	-3.4233	-3.3418	-2.2706	-2.9454	-2.2516	-3.4151	-2.149	-2.8253	-2.8153	-1.6875	-1.7898	-3.4703	-4.0665	-1.4163	-1.9631	-1.901	-1.9436	-1.8379	-1.7609	-2.2065	-2.7629	-1.5298	-1.6851	-3.2744	-2.005	-2.058	-2.8809	-1.8548	-2.8332
-2.0508	-0.67527	-0.70692	0.24758	-0.86246	-1.5628	1.0616	0.54827	-0.3334	-2.002	-1.4492	-1.7475	-1.8664	-1.0032	-2.393	-1.1788	-1.5327	-2.1479	-0.44158	-1.2116	-2.3648	-0.4172	-0.79439	-1.6368	-1.6512	-1.9079	-1.6394	-1.4447	-0.11066	-0.28337	-2.7111	-1.9875	-0.70669	-0.98592	-1.9345	-0.55664	-0.73942	0.47476	-0.176	-1.1294	-0.97637	-1.851	-2.903	-0.90332	-1.9298	-2.1064	-2.2465	-1.6172	-0.29379	-1.6063
-1.6973	-0.37459	0.40909	-0.66478	0.067323	-1.4314	0.49527	-0.37911	0.86643	-1.6957	0.44549	-1.4536	-0.83214	0.76707	0.49737	0.013878	-0.054654	-0.31679	-0.29207	-2.3276	-0.13391	0.39448	0.99938	0.47816	1.5702	-0.27028	-0.46134	0.36937	0.36098	-0.66733	-0.58396	0.027587	-0.21392	-0.55897	-0.84834	-0.60735	-1.1263	-1.4017	0.35882	0.69775	-0.5067	-1.3114	-0.24735	-0.48084	-1.3126	-0.21145	-0.21004	0.13206	-0.46941	0.17574
0.23508	0.52709	-1.9398	-1.0265	-0.83065	-0.38403	0.94728	-0.51009	1.2443	0.45781	0.67276	0.98018	-0.92698	-1.11	1.1459	0.28532	-2.3864	-0.0085673	-0.085102	-0.1819	-1.0345	-0.71147	-0.39683	-0.73139	-0.33192	-0.43266	0.62835	0.29732	0.25227	-0.78218	-1.3328	-0.5337	-0.70398	-0.86351	1.0352	-0.97778	-0.056809	-0.42228	0.91819	0.091445	0.36688	0.34034	0.014567	0.1139	0.25578	1.1876	1.6064	0.54225	-0.44796	0.0082221
-0.93767	0.28199	-2.3675	-0.80152	0.6796	-0.041813	-1.0099	-1.6291	-1.6089	-0.12884	-1.5066	-0.42271	-1.643	-0.98782	-0.86193	-0.070466	-1.7318	0.090782	-1.8344	-1.1726	0.10665	-1.8636	-0.12346	-1.1256	-2.2066	-1.5166	-1.9186	-0.30483	-1.3896	-1.594	-0.29816	0.36119	0.2755	-1.2192	0.2656	-0.73902	-1.059	0.11886	-1.3378	0.50753	-2.3248	-2.77	0.48295	-1.9528	-1.9801	-2.0508	-0.61599	-0.59679	-0.34603	-0.64808
-14.288	-12.548	-13.868	-13.159	-13.088	-13.581	-11.78	-12.327	-12.913	-12.803	-13.326	-13.105	-13.859	-13.163	-13.202	-13.709	-12.782	-12.148	-13.787	-12.868	-12.476	-11.636	-12.119	-11.666	-12.153	-11.647	-14.274	-12.909	-13.968	-12.266	-12.638	-12.81	-12.237	-13.722	-13.067	-12.686	-12.842	-12.828	-12.769	-14.404	-12.384	-13.19	-11.632	-13.213	-13.014	-11.688	-12.931	-12.463	-13.33	-12.54
-1.2977	-2.4752	-0.85758	-0.83956	-1.541	-2.6439	-1.8691	-1.6632	-0.27079	0.039824	-1.7757	-1.8206	-2.1559	-1.011	-1.729	-1.2374	-3.1062	-2.9715	-1.2957	-2.5742	-0.89885	-1.6187	-1.8931	-3.0731	0.048278	-2.3771	-2.3121	-1.5773	-0.079825	-1.9007	-1.8746	-0.88858	-0.60244	-0.49275	0.76292	-2.5018	-1.0809	-1.994	-2.2992	-1.3638	-2.0812	-0.61517	-2.5236	-1.8136	-1.4931	-0.79741	-2.2276	-1.6612	-1.621	-1.8681
5.3454	4.4268	4.7694	5.6924	6.0231	6.0083	5.0975	6.165	6.5114	4.531	4.4448	4.5916	5.3298	3.4681	5.2815	6.8907	4.9607	5.4251	4.5521	5.0725	4.4368	4.3561	4.5073	4.4942	5.2713	6.2416	5.0372	4.8112	4.2133	4.9327	5.3977	4.597	6.1867	6.0915	3.7982	6.0836	4.3007	6.3452	5.5786	5.1415	5.8485	4.6315	4.7739	6.3592	6.1986	5.4853	3.029	4.1451	6.1566	3.8258
-22.485	-22.554	-22.12	-22.067	-22.809	-21.882	-21.374	-21.432	-22.447	-23.056	-21.512	-21.856	-20.86	-22.861	-22.647	-22.297	-22.811	-22.079	-22.177	-23.003	-23.195	-20.895	-22.286	-23.021	-23.406	-21.585	-22.043	-21.716	-22.239	-21.93	-21.59	-22.448	-22.37	-24.124	-22.12	-22.19	-22.816	-20.633	-22.529	-21.775	-22.302	-21.424	-23.715	-21.481	-22.292	-22.831	-22.53	-20.916	-21.189	-20.851
1.0128	2.6556	1.0056	1.8068	1.0215	2.0382	1.5232	0.43109	0.5324	2.0289	-0.27596	1.8556	2.1171	1.2118	2.3761	1.5056	1.5039	2.0049	1.1576	1.1329	1.4361	0.66903	2.4998	1.7104	1.7835	0.64568	1.8869	3.2697	1.7314	0.80952	2.6989	2.2887	2.9523	1.6175	0.67959	2.1712	0.67552	2.1741	2.8166	1.8763	2.4105	0.11567	1.9037	3.0812	0.65905	1.1219	1.5657	0.91992	2.4367	0.39353
-15.021	-14.469	-14.372	-14.739	-13.04	-14.089	-14.978	-14.752	-12.852	-16.135	-14.269	-14.344	-14.996	-15.833	-15.651	-14.954	-14.751	-15.435	-15.138	-15.018	-14.357	-12.434	-13.749	-13.538	-14.013	-13.381	-15.341	-14.641	-13.763	-14.552	-14.038	-14.948	-14.205	-13.791	-14.747	-15.672	-14.725	-13.785	-15.49	-15.238	-15.506	-13.163	-14.6	-15.062	-15.049	-14.478	-15.494	-15.641	-14.802	-13.538
6.1607	6.2938	5.2104	5.0761	4.8967	4.5946	5.0629	5.1092	5.4816	5.6058	5.5503	6.1983	6.2599	4.9816	6.515	6.0458	4.5591	5.1081	6.0453	5.7703	6.3491	4.8269	6.4805	6.5643	5.5007	4.9628	4.6612	6.1078	5.4977	5.301	6.0889	4.5782	7.5067	4.8903	7.1197	6.3543	5.2488	4.7216	5.026	5.8761	6.7287	5.8854	5.6867	3.5355	4.9008	6.5713	6.1731	6.3117	5.1239	4.9358
1.25	1.3319	0.99873	0.74707	1.7422	2.552	1.2353	1.6414	1.2174	1.2722	1.7507	0.9836	2.8971	0.80821	1.1186	1.0009	1.8063	0.24768	1.6268	2.4049	0.25479	1.7777	1.5737	3.0097	2.497	2.7667	1.2413	1.4265	1.4105	2.1462	2.2476	2.2806	1.2603	2.064	2.5849	1.4682	2.2729	2.1516	1.817	1.9505	1.7094	2.2813	1.5538	2.3632	0.45961	1.667	1.1137	1.3191	2.5107	1.4077
-13.995	-14.739	-12.814	-14.108	-14.937	-14.137	-15.213	-15.522	-14.62	-14.863	-13.507	-13.659	-13.121	-14.514	-14.746	-12.562	-14.044	-13.719	-14.975	-13.884	-13.791	-15.377	-12.721	-12.669	-14.721	-13.591	-14.766	-14.164	-14.281	-12.934	-15.587	-13.229	-13.541	-12.829	-14.351	-12.825	-13.907	-13.577	-14.018	-12.598	-14.575	-15.216	-14.348	-14.501	-13.86	-13.12	-14.875	-15.328	-13.037	-14.822
-11.499	-11.904	-12.235	-11.144	-11.524	-11.018	-11.192	-11.171	-11.439	-12.051	-10.719	-11.34	-10.7	-10.954	-12.217	-10.479	-10.899	-11.568	-10.451	-10.47	-10.637	-11.911	-11.906	-11.713	-11.451	-11.888	-12.817	-13.485	-12.232	-13.423	-12.403	-11.62	-10.585	-10.962	-13.106	-12.792	-11.146	-11.732	-11.799	-10.256	-11.678	-12.102	-11.301	-11.036	-11.147	-12.082	-10.643	-11.419	-10.526	-11.851
0.48354	-1.0728	-0.048916	-0.83666	-0.79347	-2.0036	-3.4387	-1.5723	-1.7732	0.40263	-2.2043	-1.4075	-0.72395	-1.9861	-0.34112	-2.3913	-1.2153	-1.5578	-1.0882	-1.0153	-1.1264	-2.0312	-1.5184	-1.588	-1.0129	-1.1532	-0.94707	-0.22037	-0.67186	-2.1117	-3.3198	-0.72154	-1.9748	-2.538	-1.1124	-1.981	-0.0090177	-1.7929	-1.0777	-1.4823	-1.3567	-1.639	-2.0821	-3.0214	-2.3546	-1.5856	-1.1436	-0.84457	-2.9003	-0.17195
-4.0111	-4.0588	-3.1147	-2.9744	-4.219	-3.6729	-3.9166	-2.6705	-2.6157	-2.977	-2.9044	-2.1707	-2.197	-2.8658	-3.3707	-4.1614	-3.7447	-2.1814	-3.5197	-1.8254	-2.3682	-3.0713	-2.2198	-2.3853	-4.3219	-2.3784	-5.0369	-5.4753	-2.0671	-1.9292	-2.2452	-3.7524	-3.9082	-3.1264	-1.8966	-1.7683	-2.6117	-2.7026	-4.8185	-3.1633	-3.2138	-4.0635	-2.403	-2.9994	-4.333	-2.5003	-3.0028	-2.7568	-2.3131	-3.4826
-0.97168	-2.2069	-0.18785	-1.1873	-1.0223	-1.6009	-1.8547	0.12361	-2.1831	-1.3411	-2.5502	-1.1235	-1.0073	-0.35688	-0.018124	-1.2151	-3.1151	-0.91268	-0.91399	-0.99405	-1.8461	-1.4152	-0.53255	-0.22732	-1.986	-1.9482	-1.483	-1.1859	-2.2924	-0.96968	-1.1644	-1.2777	-1.1805	-1.3574	-1.9384	-2.855	-1.7412	-1.4838	-2.4682	-1.3749	-0.72381	-0.5517	-1.9205	-1.5747	-0.57866	-2.6715	-0.8662	-1.9918	-0.32011	-2.5034
-0.013787	-0.71761	-1.2599	1.3384	-1.234	-0.89122	-1.8279	-1.9233	-0.77702	-0.051333	-1.6071	-1.5377	-1.6619	-1.5802	-1.0222	-1.0089	-2.2751	-1.4842	0.14775	-0.46426	-0.29827	-1.0434	0.19545	-2.1017	-0.56427	-0.40738	1.0257	0.92487	-0.37377	-0.18563	-1.72	-1.3485	-2.8847	-0.19146	-0.87243	-1.9123	-1.2401	-1.2287	0.48381	0.57542	-1.037	-2.1382	-2.5558	-1.3316	0.25327	-0.50378	-0.914	-0.2806	-0.28876	-1.4597
-0.18213	0.23416	-0.46584	-1.6639	-0.017466	-0.48697	0.098911	0.3716	-0.61863	-0.55203	0.82816	-0.028343	-1.0854	-1.2736	-1.7776	-1.24	-0.11454	-0.87068	-0.33006	-0.16581	-0.5687	0.041843	-1.288	-1.3288	0.039967	-0.13872	-0.051585	-0.49566	-1.5043	-1.0081	-0.22703	0.19688	0.0056939	0.018646	0.24386	1.8316	-0.52497	-0.16375	-0.63988	-0.84615	-0.73972	-0.22074	-1.0653	-0.81969	0.1157	-0.33461	0.12402	-0.98806	-0.6271	0.50503
-1.0989	0.027654	-1.6842	-0.99169	0.27298	-0.54665	-0.13062	1.1139	-0.81818	0.41635	0.75522	1.1168	-1.8425	0.3049	-0.71979	-0.68517	-0.74179	-0.41442	-0.31436	-0.99361	0.24203	0.89403	-1.2656	-0.40091	-0.73191	-1.5821	-0.17843	0.17876	-1.5637	-1.0043	-2.1467	-0.72201	1.1785	0.4138	-0.16749	0.38239	-0.5083	0.19056	-0.81982	-0.98748	0.46621	-0.50919	0.29575	-0.69597	-0.21441	-0.1316	-0.64111	0.51374	0.22238	-1.8707
-12.686	-12.952	-11.983	-11.724	-12.476	-13.496	-12.499	-13.505	-11.77	-13.401	-13.467	-13.21	-13.613	-11.433	-13.493	-11.123	-13.329	-12.301	-10.92	-12.562	-11.8	-9.515	-13.804	-14.496	-14.144	-12.461	-11.675	-13.707	-12.686	-12.805	-12.755	-12.63	-13.8	-12.029	-12.152	-14.529	-12.482	-12.756	-13.162	-13.998	-11.134	-12.982	-10.704	-11.332	-13.453	-13.821	-12.874	-12.708	-13.004	-13.35
-2.2209	-3.25	-0.85669	-1.6314	-1.7284	0.18543	-0.75223	-2.2565	-2.5091	-3.0391	-1.3848	-1.9192	-0.60055	-2.7688	-0.027085	-0.13648	-1.2269	-0.78829	-2.0185	-1.5544	-1.0563	-3.831	0.52115	-3.1998	-1.4535	-1.2344	-2.327	-2.1979	-2.1581	-0.18456	-0.45358	-1.7549	-2.2069	-1.8478	-1.1008	-1.4854	-3.2203	-1.3075	-0.85199	-2.5236	-0.55182	-0.043354	-1.8405	0.15031	-3.0475	-2.1388	-2.0389	-1.2239	-2.9107	-2.6739
-1.865	-0.82713	-1.6926	-0.45855	-1.3419	-1.9062	-2.1164	-2.9611	-1.988	-2.2457	-0.33629	-2.0573	-1.5962	-1.6558	-0.83447	-1.9094	-0.42315	-2.2743	-0.1612	-2.4383	-1.6981	-2.569	-1.028	-2.1494	-0.2368	-1.2772	-1.5543	-2.5766	-2.0571	-0.9204	-1.8664	-3.7047	-3.0976	-1.3828	-1.1018	1.0562	-1.6129	-2.1151	-3.2567	-1.7922	-2.9037	-2.5704	-1.5342	-1.1897	-2.6829	-2.2163	-1.9432	-2.503	-0.62879	-1.6005
-13.623	-16.018	-14.221	-15.432	-13.914	-13.616	-13.333	-13.519	-14.844	-15.636	-13.935	-14.294	-13.827	-13.935	-13.511	-15.534	-13.071	-14.667	-14.974	-14.491	-14.687	-14.661	-12.799	-14.484	-15.214	-12.609	-13.953	-13.065	-15.562	-15.258	-15.315	-13.704	-14.01	-15.893	-14.152	-14.833	-14.03	-14.49	-12.139	-14.984	-15.599	-13.734	-14.328	-15.037	-14.992	-15.608	-13.451	-14.284	-14.063	-12.804
7.7038	8.1496	8.9035	8.0424	9.6085	8.1092	7.8893	9.4116	7.613	8.4638	7.7929	7.3007	7.397	8.0294	7.6686	7.5629	7.873	6.4124	7.6587	9.5532	7.096	8.5588	7.4263	6.6441	8.805	8.4557	8.9295	8.8886	7.5153	8.8936	8.809	8.5969	8.5511	6.6373	8.2052	7.5338	7.3669	8.5839	8.7395	10.824	7.5471	8.1959	8.2003	7.5968	8.2207	6.5853	8.0216	8.3239	8.4128	7.4788
-12.807	-14.142	-12.931	-12.212	-12.772	-12.006	-14.672	-13.678	-12.469	-12.087	-13.066	-13.686	-13.624	-12.163	-13.828	-13.919	-13.333	-13.716	-11.098	-13.461	-13.297	-13.242	-12.07	-15.001	-13.985	-11.191	-12.703	-14.919	-13.945	-13.2	-12.117	-14.591	-13.962	-14.389	-13.128	-11.288	-11.596	-14.575	-11.198	-13.084	-11.27	-13.04	-14.631	-14.31	-13.813	-13.548	-11.974	-13.001	-13.629	-12.863
-13.013	-14.889	-13.692	-11.354	-13.649	-13.734	-13.599	-12.639	-12.565	-14.356	-13.658	-13.085	-13.389	-13.608	-13.234	-13.028	-14.583	-12.772	-13.92	-12.932	-12.413	-13.781	-12.797	-12.786	-13.319	-12.132	-12.434	-13.413	-12.886	-13.042	-13.21	-13.534	-13.807	-13.612	-13.591	-14.013	-13.039	-12.135	-12.982	-12.704	-14.002	-13.117	-14.071	-13.638	-13.89	-11.817	-12.971	-12.273	-12.694	-11.844
-11.453	-10.619	-10.552	-10.485	-12.76	-12.053	-12.045	-12.952	-11.208	-11.029	-12.439	-10.661	-10.768	-12.504	-12.405	-10.75	-10.842	-10.811	-11.746	-10.801	-12.91	-12.704	-12.043	-8.9874	-10.958	-10.72	-12.206	-10.407	-12.363	-12.588	-11.563	-11.75	-10.797	-12.303	-11.535	-9.4179	-11.246	-10.445	-12.486	-11.618	-13.088	-11.866	-12.536	-11.865	-12.309	-10.914	-11.939	-11.776	-11.446	-12.131
-4.3196	-2.8026	-3.1367	-2.9063	-2.6599	-2.6456	-2.3421	-4.8393	-1.8924	-1.9587	-2.5132	-2.8489	-3.1922	-2.3337	-3.6475	-3.721	-3.4823	-2.9556	-3.4809	-3.5777	-2.5777	-1.9446	-3.7711	-3.3182	-4.0506	-0.59238	-3.9653	-2.9589	-3.3718	-4.7984	-4.1333	-4.0371	-2.5128	-3.9823	-4.617	-3.265	-2.8042	-3.4235	-3.3019	-2.7251	-4.3742	-2.0444	-2.9183	-3.235	-2.6101	-3.3053	-3.0987	-4.5929	-2.8636	-2.715
4.212	3.0017	6.3632	2.037	4.5631	6.1666	5.6513	4.0151	3.2492	4.3531	4.8094	4.4869	3.0775	4.0056	3.5186	3.7747	4.3019	4.8769	4.8117	4.4042	3.7334	3.8123	6.074	4.5327	3.7177	3.757	4.085	4.2265	4.3481	4.8057	2.9501	5.0888	6.4518	3.7498	5.1426	5.01	4.7319	3.6048	3.2883	4.505	3.9963	4.7425	5.2442	3.863	3.7281	2.0701	4.8194	3.6135	3.9745	4.5975
1.7485	2.5037	1.7711	2.8217	2.9133	2.4553	1.9881	2.8469	4.8806	1.6133	3.0903	1.384	3.283	4.2254	2.2903	2.4557	1.7058	2.3086	2.5089	4.1728	3.5621	2.8255	1.9124	3.0221	1.9996	4.2247	2.5077	1.4867	2.3035	1.5705	1.9066	4.4595	1.8307	2.5418	1.5473	2.2544	2.7661	1.4162	1.1823	2.4981	2.7078	2.8671	1.6353	2.812	2.9561	2.7146	3.5398	2.3789	3.7833	1.4828
-0.71456	-0.071434	-0.68374	-1.1214	-0.77548	0.66368	-2.1261	-0.72103	-1.1856	-0.69225	0.96575	-2.2595	-2.4366	-0.39632	-1.6056	-0.98183	-0.73722	-0.68242	0.050697	-1.9754	-0.065843	0.091473	-1.2887	-2.4561	-1.7622	-0.9442	-0.84286	-0.99524	-3.1329	-1.3445	-0.071683	-0.16716	-1.0077	-0.81537	-0.057194	-1.0326	-0.59458	-1.0009	-0.25287	-0.85179	-1.53	-1.205	-1.7092	-0.53386	-0.38584	0.054927	-2.455	-2.2157	0.10019	-1.3581
0.53671	1.2179	0.081464	-0.28287	-0.42135	-1.4872	-0.54292	-1.0092	0.1721	0.27734	-1.3983	0.50275	-0.93936	-0.15614	-0.58131	-0.61054	-1.0338	0.16634	-0.16984	0.30751	1.2538	1.7248	-1.2422	0.046744	0.077537	0.13624	-1.5998	-0.86515	0.35814	-0.11045	1.6536	0.2812	0.70236	0.10561	-1.1339	-0.38867	0.34153	0.7291	-0.25929	-0.53937	1.143	0.02186	0.63551	-1.0322	-0.79122	-0.64576	0.4383	-1.5802	-0.20315	-0.84918
1.9648	2.0986	0.83856	0.92111	1.5526	3.1595	1.7193	1.8032	2.1594	0.17506	1.3371	0.24522	2.127	1.0286	0.71999	1.2626	0.7463	0.76812	0.79965	1.6811	0.88318	0.5118	0.87643	0.67098	0.72544	1.3423	1.0686	0.85221	1.1681	1.0029	1.8224	1.263	1.9124	1.5766	1.0991	1.9418	0.45502	0.69502	1.5741	1.0392	1.1825	1.4132	1.1657	0.6782	0.24023	1.1684	1.0559	0.30528	1.8204	2.6788
-4.531	-3.8149	-3.0911	-4.5126	-3.5003	-4.6781	-4.0354	-3.0949	-3.3562	-1.411	-4.1623	-5.3349	-3.9499	-5.5967	-4.3594	-3.6348	-4.371	-4.5056	-3.9345	-2.6542	-2.2245	-3.3594	-3.8777	-2.4306	-3.2244	-3.7367	-3.4789	-4.5647	-2.6792	-3.802	-4.8289	-3.8168	-2.4191	-4.2495	-5.1552	-4.3044	-4.0322	-4.1735	-3.5116	-4.1176	-3.7141	-3.7623	-5.3331	-4.6737	-3.3376	-4.7771	-4.7381	-4.8766	-4.1085	-2.6784
-2.1179	-3.1694	-6.658	-4.2562	-3.0883	-3.9675	-2.1758	-2.263	-3.4352	-3.608	-3.1945	-2.7093	-3.4686	-4.4785	-3.6564	-5.1517	-3.6932	-3.8934	-2.7453	-4.3348	-3.6338	-4.3949	-3.4794	-3.2742	-4.9438	-3.9082	-4.7261	-3.2562	-4.2672	-2.7869	-2.3159	-3.877	-2.0162	-2.6825	-4.2335	-3.2594	-3.3518	-2.36	-3.8077	-3.8779	-0.47801	-2.0302	-3.1417	-3.229	-2.0688	-4.0587	-3.413	-2.9784	-2.8673	-2.0915
-7.4679	-6.5191	-8.2206	-6.1314	-7.4041	-7.9806	-9.7178	-7.8596	-7.6922	-7.325	-6.4898	-7.6604	-6.6942	-7.211	-7.3402	-8.7009	-8.0425	-8.4484	-8.0894	-6.8696	-7.0206	-6.3097	-6.6145	-7.0475	-6.5197	-8.1041	-8.0119	-9.0053	-8.9001	-7.9866	-6.6386	-7.1391	-8.556	-7.2753	-5.5471	-8.5634	-8.0344	-6.1621	-8.2267	-8.1679	-9.0559	-7.9646	-7.2064	-7.2271	-8.8758	-7.8961	-7.2258	-7.3128	-7.7476	-7.8019
3.1332	2.2542	2.7173	3.0009	-0.51272	1.6551	1.7374	1.3256	1.4333	1.7781	2.1232	1.268	0.82521	1.7857	1.4992	2.6182	2.1632	3.4421	1.3495	1.8001	2.8551	2.3095	2.8973	2.2755	0.86434	2.6456	2.2406	2.3738	1.674	1.622	2.2537	1.1635	1.2224	2.1675	1.3673	1.3383	2.039	2.5347	1.6342	2.1609	0.6281	2.6797	2.559	2.8847	2.3035	1.7261	1.4055	1.5629	3.6654	2.2649
-4.0736	-3.1503	-3.7726	-4.7784	-6.4876	-4.5226	-4.5817	-2.3502	-4.4599	-5.2109	-5.9719	-4.7986	-3.8861	-4.961	-4.4278	-4.3671	-4.2388	-2.6122	-3.9613	-3.759	-3.4827	-4.1739	-3.6674	-3.2729	-4.8105	-4.4623	-4.4009	-3.8423	-3.9245	-4.5685	-4.7681	-4.4732	-5.4631	-4.3314	-3.4998	-4.0926	-4.6163	-3.609	-4.0026	-3.1164	-3.931	-3.9137	-4.4099	-4.8303	-4.1884	-2.2825	-3.4937	-4.8732	-4.3749	-4.3168
-0.63512	1.3326	-0.22787	0.75271	0.54167	0.3822	0.078702	0.59031	0.81404	0.76451	-0.33831	0.61054	0.60861	0.71422	1.2646	1.2953	-0.52894	-0.64946	-0.32015	-0.41013	1.0173	-0.81463	2.0676	-0.64947	1.3587	1.0499	-0.58787	0.65724	0.69756	2.1846	-0.15087	0.082505	1.3137	0.14876	0.64233	3.2566	1.5199	0.25973	3.1759	0.041772	1.0266	1.913	0.50178	1.5233	0.60863	1.5276	-0.49432	0.28786	0.37736	0.63581
-4.7559	-5.5234	-6.1043	-6.4957	-4.4961	-5.2304	-4.2694	-5.4834	-4.9646	-7.1441	-6.7658	-4.8959	-6.6495	-5.2877	-6.4458	-4.7135	-3.9249	-5.608	-4.9738	-5.7523	-5.168	-4.7263	-3.983	-4.7572	-4.3285	-5.964	-3.9589	-5.1279	-4.0755	-5.8537	-5.3747	-4.8587	-5.3595	-3.4287	-4.5444	-5.8147	-5.5221	-4.889	-4.2473	-3.8588	-4.4573	-5.0684	-6.0665	-5.2733	-5.6363	-6.9826	-4.1846	-5.9814	-2.8094	-6.5514
1.7302	1.5757	1.1875	1.2835	1.2458	0.58167	1.3489	1.89	2.0872	2.7215	1.149	3.8879	3.162	2.045	1.993	1.0179	0.95169	3.0834	1.5251	3.4027	4.1883	1.3531	2.4963	2.6694	1.9741	1.5786	1.9331	1.1766	1.6403	0.73071	0.44499	0.16412	1.6349	1.9418	0.41822	0.92413	2.4833	3.231	1.1448	1.4121	3.3989	1.5211	2.381	0.69739	2.2811	2.5679	0.87125	1.7866	4.2929	0.49952
-11.379	-12.615	-11.26	-11.909	-12.822	-10.604	-11.467	-11.27	-12.217	-11.707	-12.299	-12.13	-10.943	-10.545	-11.537	-10.376	-11.578	-11.815	-12.063	-12.534	-11.565	-12.542	-11.795	-13.001	-10.998	-10.948	-13.024	-11.177	-10.442	-10.526	-11.142	-10.628	-11.374	-11.532	-13.075	-11.913	-12.023	-12.129	-11.002	-10.782	-10.54	-11.031	-9.8233	-10.842	-10.572	-13.127	-11.172	-12.164	-9.6216	-8.98
-2.8806	-2.3397	-3.7443	-2.7076	-4.2659	-4.3223	-3.3851	-4.8699	-4.268	-2.7477	-2.0701	-3.9601	-4.5232	-4.7979	-3.1628	-3.0167	-4.3839	-2.383	-3.7875	-3.2659	-3.5088	-2.9077	-1.3033	-3.7725	-1.9571	-4.6678	-2.9702	-3.8121	-3.5401	-2.9529	-5.504	-2.733	-3.0984	-3.8286	-5.2158	-4.4353	-2.2247	-3.9403	-2.4243	-3.9657	-3.606	-3.1714	-4.2646	-2.9337	-3.47	-3.9655	-3.9659	-3.1316	-3.602	-3.2385
-3.2498	-2.3536	-2.0596	-3.3722	-3.9476	-3.8995	-4.4331	-2.8939	-3.491	-2.177	-5.1041	-3.1296	-3.2683	-3.5121	-3.1187	-4.6745	-2.4841	-2.3208	-3.7072	-2.8587	-3.5248	-2.2479	-3.5071	-2.1418	-2.0617	-3.1228	-3.7966	-4.7571	-4.7259	-3.774	-3.0786	-3.4917	-2.798	-4.0381	-2.1107	-5.025	-4.7317	-4.3476	-3.0233	-4.4478	-3.6619	-4.0806	-2.1629	-4.1746	-2.2545	-3.3621	-4.5448	-3.4279	-3.4512	-3.3962
-14.307	-12.565	-13.987	-13.953	-12.609	-12.751	-13.976	-12.883	-13.825	-15.107	-12.969	-13.116	-13.553	-13.283	-12.702	-13.253	-13.061	-13.32	-13.122	-11.542	-12.94	-13.916	-12.891	-11.881	-12.65	-12.677	-13.911	-12.333	-13.405	-13.768	-13.366	-13.695	-12.697	-12.563	-10.997	-14.813	-12.978	-11.93	-11.744	-14.212	-12.268	-11.796	-13.671	-13.818	-12.76	-13.326	-12.357	-13.673	-11.061	-12.085
-1.2356	-2.1228	-0.37954	-0.67223	-1.0691	-1.8316	-2.3217	-1.7296	-1.1763	-1.8763	-0.41094	-0.59973	-1.4421	-2.3028	-1.0228	-0.9224	-1.2581	0.51735	-2.0252	-0.85132	0.042654	-1.6074	-3.285	-2.1868	-0.70984	-1.7355	-3.0389	-2.0137	-0.38459	-1.4623	-0.59212	-1.3154	-1.9571	-1.1272	-1.0107	-0.80354	-0.86501	-2.6156	-1.7371	-0.55144	-1.6424	-0.50838	-1.4335	-0.032275	-0.75376	-1.8098	-0.38662	-1.5641	-2.3295	-2.0369
-4.025	-2.9392	-3.9705	-3.9375	-3.7621	-3.2936	-3.6736	-3.8832	-4.313	-3.6589	-3.5441	-3.9047	-5.4202	-3.6651	-2.8706	-3.206	-4.1372	-2.284	-3.5451	-3.6226	-4.4579	-4.3226	-3.7512	-3.5017	-4.6334	-3.3167	-4.0171	-3.9737	-2.5072	-3.5637	-2.6416	-4.5262	-3.6273	-2.4636	-4.006	-3.6493	-3.5071	-3.8476	-4.7115	-3.8841	-3.491	-2.3564	-2.5115	-3.4744	-3.9832	-2.9986	-3.5997	-3.9615	-4.1888	-3.7221
-2.4408	-4.7836	-4.9577	-3.1138	-4.9682	-4.0564	-2.8198	-3.8188	-3.1797	-3.5161	-4.0512	-2.9172	-5.2777	-3.1521	-4.2044	-3.5506	-3.7675	-4.9623	-4.4349	-4.003	-5.4443	-3.0692	-4.2426	-3.513	-4.1666	-2.3864	-2.9458	-4.0799	-3.9892	-4.6229	-2.8357	-2.9234	-4.9854	-4.1179	-5.1025	-3.2311	-4.3891	-4.2548	-2.3626	-4.5047	-3.4365	-3.9004	-4.3471	-3.6302	-5.5074	-4.0624	-4.4463	-4.1988	-3.0668	-3.1478
0.53014	0.23769	0.51091	-0.31021	0.63651	-0.93397	0.60219	-1.1914	0.43921	-0.086525	0.50442	-0.087319	0.79414	-0.28997	-0.51254	1.7113	-0.54175	-0.87218	0.94065	-0.77386	0.47689	-0.66271	0.45174	0.097799	1.2719	-0.19364	0.3651	-0.81267	0.64671	-0.71743	-0.78945	-0.64471	0.85686	0.031948	0.098092	-0.21284	0.84905	0.77846	-0.55398	0.060368	0.82651	1.5302	0.1115	-0.31259	-0.41603	-0.50736	0.9468	-0.13534	0.27534	0.51265
-23.226	-23.797	-22.266	-21.129	-23.116	-22.321	-22.622	-22.062	-21.808	-22.096	-22.741	-22.324	-22.766	-21.542	-21.154	-20.745	-20.425	-22.953	-21.053	-21.026	-22.009	-23.266	-23.323	-22.219	-23.992	-22.208	-21.469	-20.096	-21.917	-22.806	-22.524	-23.497	-21.624	-22.052	-21.876	-23.745	-22.899	-20.607	-21.174	-22.485	-21.818	-21.885	-22.212	-22.32	-21.333	-22.779	-21.8	-23.331	-21.266	-22.951
-0.76705	-1.1718	-2.1985	-0.81005	-1.2972	-1.8171	-0.33251	-2.4004	-2.0057	-0.85752	-1.1046	-0.74845	-1.0806	-2.6093	-1.2935	-1.0114	-0.69958	-0.79273	-3.3169	-1.0874	-2.0333	-1.3388	-2.0888	-1.3489	-2.4951	-0.65471	-0.76326	-0.15844	-2.0431	-1.3762	-0.67342	-2.5679	-1.8482	-1.2489	-0.5936	-1.5297	-1.3832	-1.8089	-0.76006	-1.9547	0.99754	-1.461	-2.98	-0.83956	-2.4881	-1.5121	-0.60871	-0.80532	-1.0311	-1.4676
-15.492	-14.565	-14.2	-13.35	-15.603	-15.89	-14.376	-14.306	-12.995	-15.285	-15.413	-12.909	-14.112	-13.081	-14.511	-14.19	-16.179	-15.332	-13.587	-15.208	-15.009	-13.899	-14.402	-13.724	-15.686	-13.793	-13.724	-15.423	-14.297	-15.216	-15.344	-15.126	-14.885	-13.748	-14.382	-14.906	-14.333	-14.725	-14.018	-15.88	-15.865	-14.696	-14.716	-13.904	-13.96	-15.007	-14.315	-14.294	-14.359	-15.445
-3.8075	-5.7187	-4.0502	-4.1646	-4.7841	-4.6483	-4.5652	-4.7538	-5.9041	-4.4449	-4.7152	-4.7847	-5.0444	-4.974	-4.4545	-6.3984	-3.0949	-3.5478	-5.0397	-5.0165	-3.1289	-5.5046	-4.6758	-5.4025	-6.4123	-4.7826	-4.0392	-5.5802	-5.3363	-4.7669	-6.0615	-4.0486	-4.5876	-4.4227	-5.2561	-4.7885	-4.1852	-4.4366	-5.5614	-4.2683	-4.9414	-4.3191	-4.944	-3.8543	-3.6908	-5.9101	-6.4465	-2.4932	-4.4751	-5.7605
-11.61	-12.178	-11.715	-13.203	-10.631	-11.497	-12.168	-11.408	-11.159	-10.076	-11.896	-12.327	-11.193	-11.393	-11.217	-12.371	-11.85	-10.759	-11.136	-11.627	-11.289	-12.719	-12.217	-13.24	-10.906	-11.925	-12.309	-10.972	-12.009	-11.124	-11.392	-11.7	-11.352	-9.2671	-10.243	-10.688	-10.792	-11.604	-11.999	-10.9	-12.163	-11.203	-12.276	-10.761	-11.191	-11.844	-11.051	-12.984	-11.581	-12.141
-0.74168	-0.10995	-0.28884	0.052501	-0.34802	-0.90076	0.16094	-0.96915	0.17608	-0.7146	-0.92499	-1.0266	0.015559	-0.7014	-0.7141	0.10773	-0.094255	-1.191	-2.0666	-1.8767	-4.0212	-0.17076	-0.22518	-0.83054	-2.4862	-1.8144	-1.5917	-1.3024	-0.83092	-1.2225	-1.2201	0.1668	-1.2894	-1.0802	-2.4056	-0.67049	-2.3564	-2.3572	-0.37894	-2.1869	-1.5213	-1.2148	-1.8329	1.1223	-2.7939	-0.8114	-2.1353	-1.0611	-1.1346	-1.1007
-3.415	-5.0784	-5.1153	-4.3973	-2.6406	-3.9496	-3.9518	-4.1575	-5.4451	-3.9781	-4.6205	-5.121	-4.2232	-5.5327	-4.3324	-3.4861	-3.4102	-4.5372	-3.6888	-3.8187	-4.3827	-6.3674	-3.6177	-5.4359	-4.106	-4.29	-4.9759	-3.3155	-4.9481	-5.199	-5.2363	-5.5967	-4.167	-4.234	-6.9888	-4.1472	-3.8139	-4.4448	-5.1627	-4.5795	-3.4599	-5.8425	-5.9299	-5.7438	-7.4125	-4.0144	-5.1193	-4.3037	-2.438	-5.3522
-4.4372	-5.6896	-4.5462	-4.5084	-3.9437	-3.2462	-4.7734	-4.4051	-5.302	-4.5276	-3.0656	-4.4394	-4.9684	-5.4667	-4.9335	-4.082	-3.3295	-3.6575	-4.4901	-4.9474	-4.5361	-5.7347	-4.9016	-3.6696	-4.3157	-4.7505	-5.0066	-4.0275	-4.0239	-3.8694	-4.6733	-4.9754	-5.5235	-3.1893	-6.0899	-4.1879	-4.9802	-3.4872	-4.2799	-5.3437	-5.0138	-3.8286	-5.4623	-6.245	-3.5031	-4.3945	-5.3292	-3.7546	-4.4166	-3.9036
-13.013	-13.529	-12.095	-14.004	-13.026	-13.842	-13.235	-13.334	-11.917	-13.604	-12.874	-11.811	-12.594	-13.755	-12.205	-13.442	-13.715	-11.466	-12.65	-12.608	-13.358	-13.159	-14.953	-15.185	-14.137	-12.385	-13.19	-14.191	-13.024	-12.845	-12.405	-13.289	-13.183	-11.276	-13.724	-12.83	-13.684	-12.999	-12.765	-13.058	-13.402	-13.126	-12.118	-11.326	-11.982	-14.138	-13.397	-12.994	-13.631	-12.478
-0.4735	-2.3434	-2.2549	-3.2145	-2.4482	-2.3652	-3.4619	-1.766	-2.2237	-4.0075	-3.1456	-2.6693	-1.4897	-2.8048	-1.4498	-3.6651	-2.2169	-2.9666	-2.9027	-2.4498	-2.4924	-2.9966	-2.6827	-3.2826	-3.8804	-2.2626	-3.4131	-1.7282	-1.1019	-1.7052	-2.527	-2.6672	-2.6647	-3.017	-2.9167	-3.0647	-3.5757	-2.5879	-2.7084	-2.2252	-2.1238	-2.084	-1.9647	-2.4838	-2.1569	-3.9037	-3.1679	-2.4075	-3.4126	-2.465
-4.2682	-2.9412	-5.0868	-2.9714	-4.3777	-4.5013	-3.4265	-3.7747	-4.0322	-5.1047	-3.553	-4.0105	-2.4021	-3.5572	-4.1704	-3.4356	-4.5812	-2.9729	-4.1415	-2.2714	-3.2675	-3.8718	-2.9267	-5.1376	-4.0379	-3.7319	-4.0705	-3.4739	-4.2724	-4.2005	-4.8357	-2.9205	-3.5207	-4.8054	-3.0227	-4.1511	-6.1755	-3.7431	-3.4561	-4.6999	-2.1673	-5.0981	-2.6627	-3.837	-5.4752	-3.8379	-3.3303	-3.9659	-3.7709	-3.1617
-0.84123	0.62889	-0.29511	1.5277	1.1368	-0.99117	0.20146	-0.26476	-0.39347	-1.5663	-1.4364	-1.4239	0.50678	1.2096	-1.337	1.9119	1.1728	-0.35347	0.79768	-0.24318	-0.77729	0.48992	-0.14341	-0.027459	0.08889	-0.1391	-0.032408	-0.63791	-0.97505	-0.025236	-0.46648	0.2336	-1.8351	0.9016	1.0298	0.79605	0.22358	-2.7089	-0.50947	-0.028468	-2.1123	-0.85416	-0.68131	-2.1847	-1.0644	0.6311	-1.1282	0.20543	0.44525	1.4644
-6.2162	-4.7623	-4.7624	-4.5382	-3.8538	-4.3186	-5.7721	-4.3664	-4.1672	-3.9767	-5.3972	-4.2475	-4.1255	-6.4473	-5.8255	-6.3397	-3.7678	-4.5923	-4.207	-4.7712	-5.5693	-3.988	-4.6823	-5.285	-3.4873	-5.1737	-4.1804	-4.7349	-5.5043	-5.1119	-4.7553	-2.8327	-4.1951	-6.4176	-4.4848	-4.8032	-4.1576	-5.214	-3.9496	-5.4424	-5.4033	-5.0857	-5.0462	-5.1803	-4.2058	-4.5487	-5.1923	-4.4127	-5.6042	-4.0155
1.174	0.74495	3.276	2.5369	1.0427	2.0589	2.3228	1.0892	1.7211	1.4758	1.5915	1.091	2.3399	1.623	2.3658	1.6327	0.8405	1.2542	0.14989	0.20396	1.4416	1.6443	1.2988	0.63925	2.5534	2.1968	2.4383	1.3833	1.3003	2.1825	0.23262	2.5472	0.84931	1.3846	1.7383	2.0174	2.3664	3.9663	1.5635	1.0497	1.9087	0.58344	1.6253	0.19355	1.1152	1.2745	1.7687	1.5641	0.77582	1.7956
4.1703	4.5432	5.1076	5.1104	3.3551	4.9995	6.2502	3.9542	4.351	4.0235	5.4115	6.8159	5.4549	4.8091	3.8843	3.5351	6.0422	4.3284	2.902	2.85	5.4063	1.9485	5.0525	5.4326	4.7943	4.4285	4.1009	3.7395	4.4163	3.4474	4.3016	6.4356	3.0127	4.451	5.2632	5.1687	4.4665	4.9556	4.2339	3.0575	5.0999	3.2757	3.555	2.7933	3.5741	3.4907	2.9438	5.4984	4.0098	3.3959
-2.0157	-2.4321	-1.5563	-1.0861	-2.2224	-3.2565	-2.2178	-2.5073	-2.3341	-2.9619	-2.1433	-2.6023	-3.822	-2.309	-1.634	-2.9524	-2.0306	-3.428	-3.2329	-2.8983	-2.6797	-3.8416	-3.5587	-2.3863	-3.7808	-1.4861	-1.7966	-3.1528	-2.5479	-4.2373	-3.1322	-4.2985	-2.9867	-2.3592	-2.3267	-4.2466	-4.3419	-3.3153	-2.6879	-2.6717	-1.4924	-1.6527	-1.2806	-1.5861	-3.0718	-2.0303	-1.8444	-2.2836	-2.3944	-2.5654
0.88845	1.3528	1.4708	0.25107	1.096	-0.083878	-0.040582	-1.8862	0.17117	0.75423	-0.23104	-0.32755	-0.17848	0.07888	0.39883	-0.84623	-1.845	0.82617	-1.7173	0.81739	0.023048	0.34146	0.73364	0.46353	1.5663	0.25048	0.57795	-1.2624	-0.86364	1.6202	-0.50802	0.93147	-1.023	0.19579	1.0892	0.99533	-0.35344	1.6857	-0.7355	0.95443	0.24762	-1.3284	0.5644	-0.19548	0.59848	0.53191	-1.2604	-1.4172	-1.5921	-0.68998
-2.5633	-1.8783	-3.3857	-2.1412	-4.3451	-1.1995	-3.3128	-1.642	-4.6028	-3.4643	-4.0716	-1.1562	-2.3279	-3.2623	-3.4448	-3.6817	-4.5654	-3.316	-5.0826	-3.5424	-3.1228	-4.0807	-2.0572	-4.1538	-3.1677	-3.254	-3.263	-1.5303	-2.2498	-3.6553	-3.218	-4.1769	-2.5296	-3.6252	-4.5101	-3.2437	-4.1169	-1.9568	-3.3594	-4.1419	-3.1076	-3.1493	-2.4304	-2.842	-3.5324	-4.9401	-4.0747	-3.8153	-2.7438	-2.0511
-12.995	-12.111	-10.38	-12.414	-8.8013	-10.239	-10.84	-11.498	-9.7217	-10.736	-9.0009	-12.158	-10.599	-10.859	-10.343	-9.6527	-11.697	-9.9283	-10.811	-10.724	-11.033	-10.363	-11.925	-9.8908	-11.013	-11.758	-10.658	-11.602	-11.499	-9.5696	-11.986	-11.934	-11.381	-10.796	-10.812	-10.1	-12.019	-9.876	-11.668	-10.709	-10.654	-11.785	-11.968	-11.39	-11.624	-10.73	-10.341	-10.717	-10.938	-10.007
0.092691	0.30374	1.0253	0.7727	-0.4229	-0.93414	-0.91052	0.41709	-1.7457	-0.82977	-1.2172	0.029956	0.71591	0.35728	-0.063297	0.15153	-0.13635	2.1547	-0.44136	-0.49771	0.94813	-0.31495	-0.10039	-0.38584	1.6476	-0.42247	0.66786	0.063872	-0.94787	1.2824	0.11577	-1.4468	1.0132	-0.53596	-0.89847	0.24714	0.36299	-0.74698	1.2234	0.096058	-0.15136	-0.03833	-1.118	-0.19217	0.12197	-0.2525	-1.5853	-0.37081	0.40694	-0.54645
8.3316	7.1306	9.3098	8.8442	8.2383	9.1105	9.4295	7.9771	8.3572	7.9551	9.4919	9.2552	8.4622	8.2219	8.7976	9.2662	9.7415	8.0652	8.282	8.422	8.1434	9.1476	9.3128	6.7524	8.8254	9.2792	8.0201	9.8926	9.6893	8.618	9.7607	9.9701	8.7529	9.1403	9.936	8.8732	6.4599	10.053	8.5946	7.8895	9.9603	8.6672	10.083	8.3741	9.0361	6.9154	8.1157	8.7198	8.0645	8.8268
-3.03	-1.88	-1.5706	-1.1962	-2.4782	-2.8281	-2.5238	-1.7638	-2.7206	-1.8386	-1.6404	-2.3502	-2.1714	-2.2288	-3.3745	-1.8603	-2.6308	-2.3128	-2.6021	-4.0979	-3.9098	-0.095087	-1.9324	-1.7061	-2.4696	-1.8424	-1.2781	-1.1852	-2.0212	-1.7727	-1.5661	-1.72	-3.0105	-2.2351	-0.037753	-3.3505	-2.4426	-1.6446	-1.52	-1.4596	-3.104	-3.2528	-1.4049	-2.3383	-2.4512	-1.3812	-2.3388	-1.5403	-1.1424	-3.096
-12.93	-11.664	-11.553	-12.446	-9.4515	-10.722	-12.696	-10.327	-11.006	-9.8093	-10.676	-10.42	-12.185	-10.736	-10.599	-11.605	-10.6	-9.595	-10.19	-10.934	-11.129	-11.073	-10.536	-12.106	-10.481	-11.259	-11.369	-11.517	-9.8649	-9.4021	-12.004	-9.2952	-10.719	-11.12	-10.152	-10.896	-10.931	-11.016	-11.621	-9.3102	-9.4322	-9.884	-11.833	-10.014	-10.281	-10.703	-10.535	-10.598	-9.8701	-12.007
0.4028	2.5279	1.569	2.0794	1.8767	3.3021	2.3752	0.090848	0.53591	0.64382	1.3585	0.40907	1.74	1.7952	1.758	1.1943	0.45118	0.15969	0.98768	1.9537	1.0557	1.0371	3.337	1.4982	0.66087	1.0806	0.10702	1.6258	1.1724	1.8293	2.608	0.21545	0.67734	2.1263	0.20794	1.8434	2.9601	1.8344	1.7076	1.4872	1.4503	-0.45011	0.58287	0.55285	0.77344	1.1079	-0.2638	-0.11001	0.81452	2.4276
0.90162	0.7146	0.94208	1.6008	-0.29625	-0.7966	1.6304	0.84438	-0.14569	-0.49971	2.0389	1.0492	1.2246	1.0105	2.3781	-0.098895	-0.55244	0.15351	0.49516	0.7737	0.36194	0.061288	0.46575	1.6485	-0.364	0.9863	0.21048	-0.76576	0.19194	-1.4178	0.60996	0.053801	1.4775	0.86653	-0.30674	-1.9994	0.63746	0.77445	0.090585	0.73139	0.305	-0.12952	1.002	1.1795	-0.45027	0.15016	-0.55678	-0.65042	-1.5349	0.16511
-5.7026	-6.2632	-5.8515	-6.6705	-3.7423	-6.4311	-6.5797	-4.8003	-6.4037	-3.1434	-3.9985	-5.1726	-6.7005	-4.2399	-6.5083	-6.0884	-4.8734	-5.3945	-6.5776	-5.984	-4.9632	-6.5228	-4.5461	-6.3969	-4.099	-5.9593	-4.6119	-5.5445	-7.4384	-5.8264	-5.123	-5.7741	-5.9202	-5.8923	-4.9713	-4.1008	-4.8611	-5.0863	-5.8612	-5.4461	-6.2977	-6.0668	-5.7848	-6.1263	-5.2025	-5.9513	-5.5905	-5.2419	-7.7898	-4.9415
-8.6278	-8.9485	-10.08	-7.5751	-8.9336	-9.0428	-9.2921	-9.6238	-10.012	-10.528	-8.8891	-8.7294	-9.557	-8.8807	-9.0165	-8.0833	-9.4579	-8.9136	-8.7375	-9.1239	-9.515	-9.8492	-9.2884	-10.456	-8.3535	-9.7803	-9.6153	-7.423	-8.2799	-9.7468	-8.1254	-7.9363	-8.6993	-8.6151	-9.8695	-10.004	-9.7531	-8.2654	-8.8762	-9.8729	-8.0368	-9.2977	-9.944	-9.86	-7.5908	-8.5792	-9.104	-8.9175	-7.8847	-8.1441
-13.559	-13.086	-12.857	-12.341	-12.772	-12.06	-13.607	-11.676	-12.973	-12.152	-13.079	-12.842	-11.847	-12.153	-12.028	-11.798	-13.115	-13.716	-12.707	-10.974	-12.795	-12.085	-13.447	-12.432	-14.14	-12.697	-12.892	-13.488	-12.956	-14.321	-12.085	-11.478	-11.7	-12.424	-13.897	-11.533	-13.003	-13.579	-13.412	-12.5	-11.634	-13.006	-12.394	-15.183	-11.544	-12.14	-12.229	-13.229	-13.373	-13.58
0.91384	-0.99613	-0.50104	0.41924	1.3186	0.99483	0.54954	0.54939	-0.16568	0.21716	-0.6276	-1.1956	0.054166	0.17678	-0.19238	0.090782	-0.21677	0.18698	-1.5503	-1.5676	-0.57716	0.48402	-0.70251	0.027387	1.5389	-1.478	0.54958	-0.32398	1.3104	0.99248	1.4814	0.9172	-0.81768	0.7965	-0.1904	0.80227	-0.98686	-1.0145	-0.29104	-0.21667	-0.69633	-1.4548	1.0824	-0.11557	-1.3676	0.41456	-1.3236	0.92195	-0.16406	1.4972
-3.4459	-3.7298	-2.2297	-2.2821	-2.3412	-2.4074	-2.8385	-1.821	-3.9767	-2.7657	-4.1674	-0.86127	-3.7469	-2.024	-1.1203	-2.5803	-3.2037	-2.6112	-3.1715	-4.152	-3.1818	-2.4463	-2.1341	-3.4075	-2.7697	-1.4104	-0.88476	-3.751	-2.5683	-0.86117	-1.3094	-3.1813	-2.2183	-3.3023	-2.7952	-1.0516	-4.114	-3.2255	-2.2992	-1.7623	-1.8421	-1.7661	-3.3933	-2.2874	-2.9606	-1.6552	-2.0826	-1.1625	-2.6863	-2.2144
-1.2995	-1.3973	-0.75026	-2.2924	-1.5057	0.15539	-1.5526	-2.2721	-0.81198	-0.28954	-1.222	-0.72375	-1.9297	-0.36352	-3.4946	-0.05705	-1.8409	-1.0592	0.69977	-2.8588	-2.4879	-2.8978	-1.3874	-2.6699	-1.9032	-0.42611	-1.0097	-2.432	-2.4347	-0.23924	-1.115	-1.2629	-2.8177	-1.1481	-0.39488	-2.0472	-1.574	-1.9561	-2.2412	-2.2034	-1.1728	-1.6502	-1.158	-1.4721	-1.554	-1.2855	0.21075	-1.2274	-0.043137	-0.49757
-12.321	-10.031	-12.257	-11.806	-12.732	-12.456	-11.284	-12.105	-12.142	-11.344	-12.355	-10.79	-12.159	-12.002	-11.732	-12.759	-10.797	-11.564	-10.267	-12.212	-10.214	-11.393	-10.724	-11.186	-10.189	-12.669	-10.654	-9.9478	-11.943	-10.89	-12.603	-11.011	-11.879	-12.137	-11.288	-11.536	-12.043	-10.688	-10.937	-11.744	-10.872	-10.843	-10.666	-11.669	-12.314	-10.855	-11.277	-9.4637	-9.9576	-12.265
-13.503	-11.966	-13.67	-12.848	-11.375	-12.491	-13.341	-11.167	-12.421	-13.407	-12.032	-13.93	-12.994	-14.597	-14.092	-14.181	-13.14	-12.194	-13.381	-14.568	-13.461	-13.516	-12.65	-11.759	-11.76	-13.12	-11.827	-13.009	-13.791	-12.449	-12.638	-15.681	-12.42	-12.932	-12.81	-13.94	-13.654	-12.386	-13.148	-13.85	-12.954	-12.051	-13.381	-12.484	-13.561	-14.832	-13.979	-11.934	-13.388	-14.538
-13.194	-13.295	-14.908	-11.754	-13.093	-12.924	-12.301	-12.495	-13.892	-12.494	-13.224	-10.969	-13.095	-12.476	-11.25	-12.415	-13.056	-13.607	-12.04	-14.306	-10.715	-14.167	-13.509	-10.206	-12.881	-14.319	-14.747	-12.991	-12.539	-13.269	-14.396	-12.515	-13.664	-13.711	-13.128	-13.033	-13.353	-12.792	-12.571	-13.022	-12.577	-13.003	-13.488	-13.292	-12.441	-12.866	-11.109	-12.56	-12.09	-12.504
-2.6899	-2.8029	-2.3879	-2.4487	-1.6417	-2.6444	-1.1298	-1.4155	-3.5108	-3.5641	-1.7961	-3.5361	-3.5946	-3.5092	-2.3728	-2.0836	-3.1769	-2.4563	-1.6568	-2.9571	-2.0338	-2.2354	-2.9942	-3.9871	-1.7974	-1.9318	-3.0596	-3.2287	-1.527	-3.1013	-2.7481	-3.3295	-1.6135	-4.1113	-1.2502	-3.5453	-3.9313	-2.1922	-2.3104	-3.843	-2.8153	-2.2595	-1.868	-2.8363	-1.8479	-1.937	-2.3696	-1.0935	-3.2024	-2.8054
5.7664	3.1182	5.7676	6.0069	4.1598	4.7345	4.7989	6.2045	4.2866	5.4041	6.3216	5.0854	5.2835	5.1352	4.0026	5.9536	3.5489	3.8448	4.528	3.9343	6.4317	4.282	4.8169	4.6687	5.6775	4.4047	5.6103	4.5301	4.6754	4.849	5.5797	4.7523	4.8587	4.3578	4.1621	4.2477	5.2632	4.2587	5.6955	5.1604	5.0811	5.1139	4.2783	5.2052	4.3124	5.8064	4.8105	6.5831	4.0645	2.737
1.7535	-0.10103	3.7693	2.0641	2.845	1.8598	0.89887	0.82046	2.2359	1.1777	2.32	0.14955	0.51768	1.3744	0.15947	2.4393	1.7265	1.1559	-0.66739	1.0063	0.51177	1.1022	1.5271	2.8912	0.91028	0.60439	1.9577	1.8754	0.71266	0.076349	1.5909	1.0952	1.9105	1.535	0.81586	0.74479	1.4913	1.7301	1.9275	0.14809	1.4901	3.0821	2.268	1.828	0.64007	-0.038991	0.86337	0.83111	0.87359	-0.0022267
-7.685	-9.2954	-7.4358	-9.4136	-7.6651	-9.4718	-9.6866	-9.9026	-8.2144	-9.5041	-9.6395	-7.7307	-9.1669	-8.5995	-7.5719	-8.5202	-8.7713	-9.9918	-9.2057	-10.689	-9.448	-10.65	-9.5018	-9.2241	-7.8931	-8.9846	-9.5783	-9.1978	-8.0497	-8.9718	-8.373	-8.1237	-8.2538	-7.6001	-8.4677	-7.9029	-8.0107	-7.1503	-8.9514	-8.5198	-6.587	-8.718	-7.6123	-8.5652	-10.291	-8.3792	-9.256	-10.228	-9.3646	-8.7366
-13.652	-12.62	-13.163	-14.599	-12.898	-13.74	-13.799	-13.861	-14.352	-13.657	-13.067	-11.147	-13.223	-12.218	-13.111	-13.905	-12.575	-15.607	-12.46	-13.101	-12.028	-12.496	-14.155	-13.198	-11.271	-12.145	-13.14	-10.862	-11.821	-13.472	-14.348	-12.612	-14.15	-13.314	-12.531	-12.421	-13.784	-12.456	-11.664	-14.974	-13.362	-13.482	-11.779	-12.651	-14.577	-13.795	-13.396	-13.153	-13.482	-14.011
-0.27382	-0.50468	1.4606	-0.50195	0.19427	0.22884	1.577	1.2289	-0.94907	0.16312	-0.32638	1.1213	1.1464	-0.093573	-0.76754	0.51067	-0.1729	-1.304	-0.45227	-0.11399	1.4622	1.0891	0.75397	0.9199	2.1575	-0.18885	0.96445	-0.64277	0.84361	-0.56997	-1.4889	0.52105	0.90564	0.10566	-0.2779	-1.077	-0.11793	-0.021599	0.72716	0.60283	0.73864	0.73958	1.3492	1.867	2.5208	0.75028	1.2354	-0.27241	-0.26281	0.15885
-10.084	-11.662	-11.666	-10.047	-11.002	-10.48	-11.694	-11.893	-11.548	-10.47	-9.9325	-10.402	-12.627	-9.0013	-10.433	-9.2427	-11.177	-11.538	-11.044	-10.821	-11.927	-12.099	-12.673	-10.423	-11.897	-10.524	-12.286	-10.586	-12.193	-11.595	-11.944	-10.217	-10.954	-11.005	-10.898	-9.5846	-11.131	-9.5589	-11.012	-11.625	-9.8818	-9.3683	-11.42	-10.176	-10.024	-8.997	-11.798	-8.6055	-9.9468	-9.9281
0.74198	1.72	0.27633	1.4304	0.070169	-1.4468	2.0647	0.37383	0.24065	0.41114	-1.4256	-0.27382	-0.71953	0.31588	0.039109	0.46035	-0.68681	0.60551	0.31262	0.4826	0.56814	0.93438	0.62871	0.39337	0.35507	0.7257	1.5474	0.99743	2.2276	-0.64209	0.40198	0.74528	-0.19355	2.162	1.1101	2.1385	-1.0688	1.6696	0.78185	-0.83782	0.20731	1.2906	0.25684	-1.3393	0.23107	1.6656	-0.06589	-0.083299	-0.21057	1.3482
0.57299	0.86259	-0.21062	0.62631	-0.54483	0.1595	-1.83	0.089731	0.27232	0.088404	0.76672	-0.088584	0.21484	-1.5621	0.059479	0.83766	-1.4059	-0.27472	0.76182	-0.6748	-0.1072	-1.8201	0.27097	-0.42471	-0.92115	0.46663	0.87647	-1.3391	1.6612	-0.90897	0.56957	0.081145	0.0355	-0.53472	0.56327	-1.9641	-1.3724	-0.82404	-1.417	0.812	-0.92185	-1.8283	0.22089	0.14986	0.38887	0.47241	-1.5376	-1.4003	-0.32531	-0.53649
-13.709	-13.266	-11.187	-12.012	-13.62	-13.486	-14.664	-13.247	-13.968	-15.098	-14.068	-13.985	-12.629	-12.364	-12.04	-13.481	-12.681	-14.367	-12.903	-13.477	-12.781	-13.139	-12.993	-13.836	-13.87	-12.786	-14.255	-13.353	-14.681	-13.647	-12.447	-12.903	-13.263	-14.205	-12.487	-12.353	-14.634	-13.262	-12.407	-13.896	-11.885	-12.048	-12.204	-11.579	-13.392	-14.515	-13.326	-13.269	-13.442	-11.628
3.1924	4.0326	1.9406	2.7713	2.3467	2.6177	1.9438	1.9516	2.8824	0.74575	3.3287	2.2304	3.3915	0.94493	1.2452	3.3814	0.58526	2.9072	3.0628	3.7823	3.0966	2.2926	2.8044	3.8572	2.5614	4.5327	1.4027	2.4323	3.8576	1.9754	2.7751	3.3911	2.2511	2.9965	2.1508	2.1881	2.9851	3.6652	3.0732	3.9934	0.90275	1.5175	2.3182	1.8597	3.065	1.1938	2.7813	1.4883	3.1694	3.3536
-11.574	-10.426	-10.661	-12.247	-11.774	-11.704	-9.9962	-10.506	-9.4694	-10.638	-11.952	-10.629	-10.385	-10.362	-11.944	-12.494	-11.326	-12.041	-9.3337	-10.989	-10.308	-10.744	-10.118	-11.228	-10.897	-11.203	-11.789	-10.888	-10.337	-10.28	-10.09	-12.15	-12.268	-9.8165	-11.025	-10.192	-12.173	-11.286	-11.237	-11.265	-10.724	-9.3261	-10.08	-10.554	-11.725	-8.8681	-10.405	-9.8768	-12.247	-10.986
-14.358	-13.099	-13.981	-15.741	-14.854	-14.528	-14.583	-14.355	-14.494	-13.625	-14.638	-14.288	-16.309	-13.882	-14.129	-13.521	-15.633	-15.028	-13.847	-15.019	-13.984	-13.884	-14.221	-13.708	-15.291	-14.346	-14.667	-13.569	-13.029	-14.742	-13.492	-15.458	-14.06	-14.392	-13.841	-13.982	-13.877	-14.878	-15.031	-17.082	-14.755	-15.485	-14.623	-15.239	-13.492	-15.285	-14.07	-15.568	-14.485	-14.91
-0.70517	2.8804	0.54764	0.8182	0.025123	1.1096	0.94558	-0.054737	-0.32164	-0.21964	0.61856	1.2188	0.608	0.052861	-1.0786	-0.32039	0.21177	-0.094254	-0.32758	1.8489	0.68862	0.1679	-1.2499	-0.20067	-0.17564	0.88048	1.0517	0.43426	0.3184	-0.84116	0.10421	0.22892	0.025381	2.5946	1.1556	1.3607	0.9229	0.21841	-0.45074	-2.0615	1.7924	-0.37066	-0.66576	0.55092	-0.38217	0.16523	-1.2337	0.82022	1.2244	0.86792
-11.298	-12.718	-12.12	-13.207	-13.339	-14.693	-11.888	-13.067	-13.478	-11.438	-12.596	-11.891	-12.288	-13.234	-13.134	-13.413	-13.339	-12.09	-14.001	-13.576	-13.78	-13.316	-12.178	-13.123	-11.519	-12.766	-12.101	-12.094	-14.096	-12.088	-11.311	-11.925	-12.531	-14.364	-12.408	-12.604	-13.777	-12.707	-11.359	-12.031	-13.234	-13.192	-13.06	-12.034	-12.97	-13.787	-14.238	-13.238	-13.263	-13.554
-14.997	-14.492	-12.989	-13.889	-14.308	-15.185	-12.354	-14.732	-16.312	-15.09	-15.6	-13.684	-13.31	-13.842	-15.183	-14.743	-14.202	-15.027	-13.404	-13.645	-13.203	-14.705	-15.039	-14.94	-14.887	-15.408	-15.141	-14.559	-14.447	-13.418	-14.35	-13.664	-12.363	-14.768	-15.571	-15.374	-14.275	-14.473	-15.967	-14.387	-14.707	-14.821	-14.088	-14.806	-15.32	-13.788	-14.804	-14.649	-15.491	-15.359
8.9156	9.9574	9.9131	10.322	9.7187	9.6953	12.186	9.217	10.352	10.277	10.168	9.1002	9.9637	10.386	6.9408	7.8141	8.2113	11.773	9.6288	9.5427	9.922	8.8516	10.647	9.9721	10.648	8.6501	8.9426	7.8649	8.8736	10.858	9.317	9.4297	11.215	8.7647	9.4404	9.3244	11.126	9.9306	9.0922	10.743	9.7683	8.5433	10.649	9.2165	8.7037	8.8767	10.953	8.9025	9.2179	10.761
-5.7394	-6.2289	-5.1991	-5.2524	-4.9247	-5.9431	-5.8835	-4.4119	-6.181	-5.8275	-4.0201	-4.4217	-5.5978	-5.8596	-6.1613	-5.9619	-5.7673	-6.747	-5.952	-4.656	-5.4073	-4.6823	-6.1731	-6.1409	-6.1358	-5.3114	-5.6453	-6.2118	-5.3501	-6.3497	-6.8478	-4.8321	-6.914	-5.4645	-5.4961	-5.3343	-5.8382	-6.4596	-5.1246	-5.601	-5.0185	-5.3268	-6.211	-6.1529	-5.7334	-3.7486	-5.3822	-5.9421	-5.6447	-5.3263
-7.5324	-5.8564	-6.0291	-5.562	-6.3757	-6.5042	-5.3356	-5.7953	-6.041	-6.0552	-5.913	-6.1096	-6.42	-6.9991	-6.4378	-7.1096	-7.864	-7.7904	-6.7438	-8.1088	-7.146	-6.6892	-6.2482	-7.3847	-6.0755	-6.2684	-6.9915	-7.2557	-5.1296	-7.1524	-5.9955	-5.397	-6.5497	-7.8035	-7.0264	-5.7754	-6.2389	-7.519	-6.4021	-6.6544	-6.3664	-6.8616	-5.5368	-6.1559	-5.5935	-6.5951	-6.607	-6.4979	-6.2077	-5.7018
-12.823	-13.504	-12.678	-13.075	-13.249	-13.334	-11.513	-12.681	-13.146	-13.699	-11.537	-14.377	-11.936	-13.149	-13.438	-13.37	-12.094	-13.607	-12.736	-13.463	-13.713	-13.078	-12.318	-13.67	-13.929	-13.363	-12.739	-12.309	-13.9	-13.617	-11.969	-11.735	-13.368	-11.709	-12.771	-12.14	-11.547	-11.883	-13.429	-13.932	-14.402	-13.512	-13.467	-13.832	-13.217	-14.153	-12.115	-13.217	-13.954	-14.616
0.54911	-0.59972	-0.46734	0.041585	1.496	-0.38432	-1.0998	0.6324	-0.093668	-0.58843	0.64635	1.0201	-0.58433	1.5627	-0.60485	-0.13889	-0.7158	-0.55244	-1.4786	-0.82987	0.32204	0.14734	-0.96279	0.56924	-0.96352	-1.0782	-1.2386	0.41575	-0.017374	-0.70511	-0.0593	-1.4427	0.40396	-1.1898	-0.061025	0.54087	-0.48628	0.30965	-0.021002	0.93535	-0.34988	-0.55292	1.4942	-2.478	-0.23058	-0.15918	0.44421	-0.44861	0.084272	0.42827
-1.228	-2.7542	-2.0979	-2.4392	-3.3883	-3.4999	-3.631	-3.0378	-2.6346	-2.7178	-4.1658	-3.289	-1.0958	-2.667	-3.1305	-2.7961	-1.4751	-1.9841	-3.694	-2.1221	-2.5785	-1.8053	-3.0371	-3.5076	-3.3781	-3.5451	-2.2812	-3.7969	-0.89292	-2.9235	-2.295	-1.3221	-3.1909	-2.875	-1.9996	-3.6885	-2.1125	-2.4367	-3.3935	-2.7441	-3.6863	-2.4845	-2.4445	-3.189	-3.7914	-2.3249	-2.1339	-3.5433	-1.3963	-2.5587
-12.727	-11.674	-12.095	-10.854	-11.581	-9.8901	-12.112	-11.752	-10.62	-13.25	-11.116	-12.144	-12.895	-11.477	-10.207	-11.035	-11.248	-10.42	-11.119	-12.727	-12.436	-12.378	-11.034	-11.788	-11.614	-11.586	-12.184	-11.573	-10.694	-12.297	-11.745	-10.561	-11.658	-11.357	-10.927	-12.272	-12.032	-11.475	-9.9058	-10.948	-12.618	-11.595	-12.167	-10.31	-12.771	-11.552	-10.999	-12.078	-11.194	-10.335
-14.142	-13.58	-12.243	-12.436	-12.664	-12.285	-13.46	-12.184	-13.088	-12.934	-13.496	-12.742	-13.344	-13.06	-13.16	-12.874	-13.024	-12.335	-11.416	-13.199	-11.813	-14.382	-13.619	-11.175	-11.553	-12.637	-13.242	-13.491	-13.783	-13.157	-13.537	-11.28	-13.567	-13.17	-14.501	-13.585	-10.79	-12.661	-12.367	-13.205	-14.403	-13.539	-12.405	-12.449	-12.52	-14.285	-12.604	-12.687	-13.096	-12.758
-5.8732	-3.4909	-3.89	-4.2703	-4.5754	-3.9052	-3.9672	-3.5283	-4.1161	-2.7824	-3.6562	-2.7976	-3.9011	-3.8532	-3.2018	-3.6209	-5.2067	-3.6187	-3.6865	-1.7477	-3.3688	-3.8068	-2.5389	-3.2994	-4.7285	-4.3023	-3.9231	-2.5922	-4.584	-4.6929	-4.0092	-3.6993	-2.0368	-3.5256	-0.83772	-2.7144	-2.8503	-2.2657	-2.8153	-4.2537	-3.1705	-3.5102	-3.7752	-2.6473	-2.1081	-3.7903	-3.8067	-2.9316	-3.5517	-2.76
10.051	8.5748	8.9589	10.745	10.206	10.265	9.0866	11.949	9.6342	8.748	10.058	9.1154	9.0669	9.996	8.8061	11.334	10.831	9.821	10.075	8.7614	9.9886	9.941	9.3748	10.285	8.423	9.8513	7.8104	9.8634	9.3768	9.6499	10.556	9.7088	9.7952	10.041	9.9058	8.672	9.2641	9.3657	9.8149	9.5869	10.385	9.1304	9.5647	9.8246	9.5711	8.3215	9.4185	10.267	10.509	10.239
-1.3964	-2.2892	-1.8674	-1.8131	-1.017	-1.5914	-1.0087	-1.5498	-0.59918	-1.2092	-1.5393	-1.1912	-0.72031	-2.0966	-1.3473	-1.5961	-1.6373	-0.62423	-0.79119	-1.1945	-1.9595	-0.95807	-2.035	-2.4435	-2.4746	-0.43161	-2.5633	-2.7136	-2.3411	-1.9794	-1.1837	0.54065	-1.8717	-0.83561	-0.83415	-0.6754	-1.3948	-1.2939	-2.7334	-1.258	-0.6085	-0.24372	-0.58821	-2.0518	-2.5357	-2.3796	-1.6015	-1.2784	-1.1837	-0.21885
-1.945	-0.44308	-1.6727	-0.15111	-0.44392	-1.5517	-1.6285	-0.58498	-1.9502	-1.9424	-1.2767	-1.6108	-2.952	-0.68148	-0.86419	-2.3961	-0.7222	-0.55618	-1.6994	-1.3641	-2.4448	-1.0494	-1.1388	-1.6133	-1.2098	-1.1926	-1.5937	-0.73247	-2.196	-1.5597	-2.3429	-0.51918	0.12151	0.10423	-2.1398	-0.73907	-1.0025	-0.168	-2.2878	-1.2652	-1.6745	-1.0218	-1.2409	-0.7711	-3.0959	-1.325	-2.7639	-3.2995	-2.859	-1.3349
-0.69375	-0.19026	1.9157	1.3761	0.15549	-0.40267	1.2036	-0.52319	-1.2429	-1.001	-0.25123	-0.69817	-0.42053	-1.3477	0.089165	-0.062757	0.83211	0.47751	-1.2916	-1.3614	-2.4923	-0.35418	1.7368	0.97306	-1.3608	-0.36241	-0.91319	0.70849	1.4011	0.33259	-0.38261	-0.19934	0.3101	-1.0884	-0.050425	0.81383	-0.62617	-0.0071572	1.0755	-1.4004	1.3416	-0.85267	0.12577	-1.5666	0.27635	-0.18754	1.3682	-0.14762	-1.9012	-0.20075
-6.3293	-4.8063	-5.237	-3.5832	-4.8262	-6.1293	-5.5378	-4.0056	-4.6846	-5.1995	-3.2051	-4.6046	-4.9286	-6.6283	-5.5679	-5.5613	-4.7655	-4.5506	-5.3824	-2.8427	-6.0162	-4.7508	-5.1198	-4.7198	-3.6808	-5.4935	-4.4585	-5.6403	-5.4975	-4.6079	-5.4505	-4.7076	-5.2892	-5.3518	-4.3009	-5.5546	-5.5342	-5.3718	-4.1572	-5.1258	-5.3656	-5.4216	-5.5338	-6.034	-4.1337	-4.9229	-5.0908	-3.2966	-5.6452	-5.9896
-2.8969	-4.328	-3.0786	-3.9598	-2.9816	-4.621	-4.5374	-3.8013	-3.822	-3.0153	-3.2609	-3.5716	-5.1682	-3.8673	-5.3209	-4.5273	-3.8021	-2.7598	-4.396	-4.5714	-3.1699	-3.1676	-3.9808	-5.9954	-3.5439	-4.8794	-4.5925	-2.8333	-3.4332	-2.997	-2.9166	-4.3675	-3.613	-4.1401	-4.4936	-4.7368	-4.5023	-3.4493	-3.9847	-0.85268	-4.9399	-4.6611	-3.8478	-3.5196	-4.8165	-5.0594	-1.8919	-4.8715	-4.1198	-5.2684
-1.2486	-0.87337	-1.0178	-0.89335	-0.17565	-0.55998	-0.99829	-0.93309	-0.44551	0.56961	-0.5859	0.12531	0.063062	-1.6666	0.53461	0.1677	-0.28472	0.7475	-1.2222	-1.0893	-0.37844	-0.46377	0.65194	-0.93155	-0.030017	-1.6136	-1.199	-1.99	-1.0725	0.30803	-3.2688	0.27776	-0.45328	-0.17376	-0.17791	-1.3012	0.59024	-0.76658	-0.74477	0.18148	-0.17247	-2.263	-1.1096	0.15488	-0.80845	-0.78495	-1.0585	-0.60832	0.12158	-1.6372
-5.697	-6.5118	-4.3531	-5.5169	-7.2437	-6.1697	-6.9346	-5.4409	-6.2172	-7.0551	-5.9989	-6.5386	-7.3618	-6.0848	-4.4117	-5.3856	-6.2	-5.536	-6.1852	-7.1994	-5.6767	-5.2748	-6.4661	-7.3869	-5.7336	-5.8826	-6.8336	-7.2011	-5.4661	-6.6801	-5.9458	-7.5747	-7.268	-6.3743	-6.0407	-5.8173	-6.0839	-3.8161	-6.8476	-5.5966	-7.9086	-6.7081	-7.6103	-7.0042	-7.3944	-5.795	-6.4563	-5.8613	-5.983	-7.2998
1.6898	0.14076	0.49065	1.7762	0.25415	2.9726	0.87239	3.0222	-0.76215	0.39377	0.7145	0.28238	1.5786	0.33999	1.6449	0.93774	1.476	0.38542	1.1019	1.0709	0.89507	0.30784	3.102	0.25686	1.8345	0.59888	0.71588	1.0634	-0.4343	0.69291	2.3585	1.8988	0.065501	0.15404	1.4129	1.3689	1.7637	1.9943	1.8657	1.8847	2.1479	1.1029	0.58485	1.1331	2.5831	-0.013623	1.0875	0.63992	0.035437	1.3284
7.2034	8.2047	7.7972	8.2607	8.7345	8.6301	8.1056	7.0525	8.1724	7.4328	7.9293	7.7412	7.9931	8.9338	7.4912	8.6731	7.5201	7.4231	7.6525	8.3234	5.9845	7.0234	8.1944	8.8866	8.8878	8.42	8.3522	7.91	8.4681	7.8076	7.5042	7.2026	8.4769	8.3415	7.9307	7.5433	8.2551	8.124	9.5937	7.5474	7.5692	6.8381	8.4981	6.7433	8.8548	9.5636	8.3177	8.3868	5.6853	6.7283
-3.5063	-3.6285	-5.0831	-4.0314	-4.9972	-3.2859	-4.1332	-4.9022	-3.5569	-3.9954	-2.5538	-5.978	-3.4408	-2.7146	-3.8934	-5.9899	-4.1354	-4.5038	-3.4117	-3.4448	-4.0536	-2.9004	-3.1407	-2.9755	-3.0144	-5.0375	-3.0759	-2.9076	-3.3081	-4.4127	-3.6002	-2.3612	-3.5079	-4.8544	-3.5112	-3.9979	-4.3915	-3.5984	-4.1183	-2.1869	-4.8437	-3.8644	-4.8659	-4.4076	-2.9719	-5.6438	-4.4819	-4.4722	-3.4132	-3.3898
-6.2463	-5.2102	-3.3107	-4.7222	-5.1827	-6.2228	-3.4832	-5.6657	-5.5295	-4.225	-2.7417	-4.5097	-4.4089	-4.3293	-5.693	-4.3572	-5.9217	-4.6261	-6.1663	-4.5646	-6.2844	-3.7474	-4.7301	-4.5887	-4.7504	-4.0313	-3.408	-5.0272	-4.8712	-4.4574	-5.2389	-4.4435	-6.0576	-3.7608	-4.869	-3.8867	-3.9842	-4.8004	-3.6718	-4.7155	-4.8758	-2.4265	-3.9433	-4.6852	-5.3952	-5.6548	-5.8308	-6.7903	-3.739	-4.123
-13.743	-11.576	-10.913	-14.086	-12.519	-12.32	-11.809	-13.795	-12.572	-14.54	-13.249	-13.547	-12.095	-12.613	-12.373	-14.403	-12.501	-14.049	-13.578	-14.091	-13.462	-13.066	-14.74	-14.792	-12.831	-12.097	-13.809	-13.953	-13.34	-11.805	-12.248	-13.735	-13.573	-11.399	-13.79	-14.185	-12.753	-13.741	-12.549	-12.353	-14.587	-13.026	-14.673	-12.922	-14.934	-14.266	-15.635	-13.491	-13.037	-14.461
-12.609	-11.457	-11.368	-10.858	-10.4	-11.029	-11.305	-11.575	-10.277	-10.392	-12.306	-12.505	-11.831	-11.843	-10.413	-11.985	-11.86	-11.89	-12.578	-10.974	-10.317	-12.725	-12.306	-12.715	-11.94	-10.952	-9.9423	-10.454	-12.315	-10.897	-11.114	-10.194	-13.131	-12.72	-11.351	-11.479	-11.955	-10.647	-12.179	-12.913	-11.191	-11.809	-10.224	-12.222	-12.668	-12.085	-10.067	-12.169	-11.669	-11.384
-8.3025	-9.9185	-8.378	-9.6737	-10.705	-10.241	-8.3231	-8.9359	-9.2769	-8.0527	-9.3383	-9.7385	-6.9411	-9.0971	-8.6334	-9.249	-8.5782	-8.2634	-8.9992	-8.9184	-8.7334	-9.9118	-9.152	-9.2962	-9.8019	-9.8006	-8.2903	-9.7836	-8.7414	-9.836	-9.7516	-8.2331	-8.6165	-8.3623	-9.2418	-9.5863	-9.5292	-9.3144	-9.0574	-10.95	-7.9296	-9.9562	-8.0808	-8.6439	-9.6472	-10.787	-9.6207	-8.4655	-9.3846	-9.2109
3.0482	3.4348	3.1883	2.5388	3.889	2.5643	2.4013	4.5468	2.6366	2.7728	1.9977	3.3177	2.7673	3.2763	3.8443	2.8703	2.5592	2.6419	2.8191	1.795	2.4512	3.219	5.0121	3.1266	1.8531	3.8026	3.6016	2.3892	4.0358	1.9718	1.663	2.4961	3.8525	4.239	3.1091	3.2775	3.9106	2.3853	2.366	2.619	2.2834	2.6349	5.2356	2.7506	1.3423	1.7217	3.9391	3.0321	2.057	3.7658
-9.5877	-9.746	-9.1595	-10.989	-10.017	-10.633	-9.4486	-10.941	-10.422	-10.703	-8.9927	-9.7926	-11.608	-10.474	-9.7795	-10.387	-10.882	-9.1051	-9.9433	-9.5423	-9.5759	-9.652	-11.388	-11.469	-9.7698	-8.5249	-8.5572	-10.447	-10.153	-9.4441	-9.3933	-9.4052	-9.5023	-10.093	-9.7867	-10.205	-9.302	-12.668	-10.794	-11.08	-11.158	-10.067	-11.538	-9.4855	-9.9835	-8.3462	-9.1948	-10.604	-10.577	-9.6024
-1.1514	0.25001	0.35575	0.41587	-0.25071	-0.93945	1.9685	-0.42243	1.3819	0.18803	-0.35507	1.7857	0.17984	-0.076162	1.9858	0.64036	0.33305	1.5709	-1.0176	0.93116	1.1897	0.35596	-0.49844	0.046985	-0.15601	-0.64024	-0.80776	1.2087	-1.061	0.70877	0.28623	-1.4777	0.33129	0.47735	0.93166	-1.0896	-0.33881	-0.073232	-0.23884	0.26133	0.15754	0.56523	-0.15244	1.04	0.02213	-0.38702	0.31231	1.2297	-0.40491	-0.77618
-0.81748	-2.6293	-0.36495	-1.4051	-1.4626	-0.79476	-0.62147	-1.9987	-0.93628	-0.71648	-2.2386	-0.056674	-1.11	-1.482	-0.76093	-0.8402	-0.78184	-0.83014	-2.7912	-1.8771	0.0098286	-1.8827	-0.29209	-0.57211	0.12228	-1.7652	-1.2628	0.4611	-0.80675	-2.3574	-1.4066	-0.62615	-1.8993	-0.9746	-1.4568	0.11445	0.22908	0.46902	-0.63417	-2.2499	-0.29223	-0.99129	-1.3706	-0.91409	-0.84537	-1.1253	-1.5999	-0.46249	-0.09818	-1.0122
2.6285	2.822	3.3566	2.8523	3.2015	2.2597	1.7862	2.1424	2.6929	2.5928	2.5984	2.4333	1.6218	1.8357	3.6003	3.3458	3.291	1.7653	2.3832	2.4228	2.9413	2.151	2.2033	4.1276	2.5019	2.6928	2.2178	2.3212	2.9937	1.795	1.6229	1.7625	2.2059	1.7115	2.7468	3.3622	2.675	2.5576	1.9263	3.3812	3.2824	2.791	2.1034	3.9172	2.717	2.9476	1.5651	2.325	3.0769	0.69979
3.7652	4.011	4.2463	3.8307	4.4477	5.7535	2.8349	4.1834	5.0664	3.5737	4.3219	5.8427	3.637	4.4432	4.1174	4.5596	3.5297	3.7109	5.1908	3.4746	4.8929	4.7531	4.5792	5.1904	3.8114	4.1764	3.5858	5.0777	4.2893	3.617	3.4052	5.9849	2.8567	5.659	3.5023	3.0188	4.2157	4.7731	5.564	4.2605	4.3315	3.6093	4.6379	4.8568	4.2667	5.0403	5.193	4.2734	2.4132	4.2665
-6.4524	-4.0638	-5.8824	-6.302	-6.2921	-4.0908	-5.714	-5.8485	-5.4309	-6.4754	-4.7763	-4.6961	-6.2497	-5.6381	-5.3374	-5.7282	-5.1495	-3.667	-5.0653	-4.83	-5.3107	-4.9104	-5.0067	-5.7475	-6.2234	-7.3218	-5.601	-4.3004	-5.2034	-3.6113	-5.197	-4.8221	-6.3436	-7.1655	-5.1705	-4.5731	-5.7502	-5.6686	-7.1332	-5.4468	-5.7468	-6.1034	-4.9669	-5.2406	-5.2627	-5.6746	-5.1507	-6.2819	-5.0815	-5.4074
-9.5942	-10.38	-8.9166	-10.889	-10.398	-11.976	-9.0302	-11.705	-11.196	-10.775	-10.526	-8.9101	-10.098	-12.351	-11.86	-11.166	-10.507	-11.67	-10.859	-10.257	-11.988	-11.463	-10.453	-12.242	-10.067	-10.407	-11.387	-10.914	-10.845	-11.129	-12.128	-12.167	-9.9343	-10.504	-9.989	-10.889	-11.462	-10.061	-11.184	-10.112	-10.572	-10.239	-10.921	-11.806	-13.205	-9.4167	-10.173	-11.035	-11.074	-10.646
-0.33052	-0.54315	-1.6452	0.57472	-0.26078	0.1069	1.2734	-0.37847	-1.8542	-0.69553	1.1789	-0.7092	2.4195	-0.66842	-1.1436	-1.1178	0.43948	0.33828	0.11825	-0.77318	0.195	0.50527	0.43766	-1.2174	-0.86843	-0.58604	1.2859	0.36708	0.36518	0.91191	-0.53278	-0.6426	0.72907	-1.436	0.77442	-0.93254	-0.078602	-0.71638	0.64623	0.69569	1.9215	0.0084026	0.12642	0.21405	0.93659	-0.6064	-0.12194	0.29291	-1.6527	-0.3075
1.4535	3.1879	1.9762	1.7578	1.4985	2.7945	2.3522	2.3165	2.5295	1.3635	2.0222	2.168	1.6903	1.3602	1.1769	0.79025	2.4996	2.3124	2.708	2.7413	0.25297	1.9463	2.4104	1.0486	1.2651	2.9093	2.1516	1.2044	1.7351	2.1995	1.298	1.4262	1.1591	3.4419	1.4455	2.1584	1.2523	1.3725	2.3631	1.7019	2.7341	2.3367	1.4396	1.0988	1.6067	1.8197	3.0583	1.5739	2.8931	1.2821
9.0449	10.13	8.6767	10.223	9.5569	11.168	8.2298	10.486	10.466	8.5363	10.678	8.6428	10.409	7.9531	9.416	10.24	9.3246	9.6287	12.334	10.855	10.228	10.887	10.223	10.736	9.4158	11.373	7.934	11.072	9.9467	10.466	8.5851	9.6919	9.4338	9.4759	8.7123	9.2328	10.451	10.549	10.426	9.5221	8.7506	7.6402	9.0634	9.5534	10.228	11.02	10.984	10.131	8.8168	8.8606
-8.8348	-7.3966	-7.867	-5.7854	-8.482	-9.1057	-8.2635	-8.0971	-8.6598	-9.1079	-8.5657	-7.2851	-7.8065	-7.8503	-7.3793	-7.7416	-7.505	-7.4211	-8.6513	-9.444	-8.0869	-7.7065	-6.7016	-6.3481	-7.2437	-8.2003	-7.0136	-8.05	-8.1182	-7.297	-6.5198	-9.0176	-7.2954	-6.728	-6.8316	-6.6212	-7.9612	-7.2334	-7.0524	-7.834	-5.7492	-7.1748	-7.1953	-6.7096	-7.2192	-7.6963	-7.6305	-7.967	-7.3802	-8.0595
-1.2778	-1.573	-2.7925	-0.77442	-1.4348	-1.3415	-1.2674	-0.66226	-0.68767	0.90828	-2.5304	-2.4611	-0.43585	-1.4926	-0.4838	-0.68051	-0.81128	-2.1955	-0.96662	-0.93657	-2.4441	-1.2234	-0.98736	-0.079559	-1.9027	-1.6111	-0.48796	-1.7772	-2.6401	-3.0553	-2.2251	-1.1373	-4.3303	-0.89913	-1.4993	-1.2194	-2.2577	-1.3848	-1.0389	-0.12681	0.051041	-0.67149	-1.641	-0.55818	-1.816	-1.2815	-1.3055	-0.84495	-1.2441	-1.454
-8.8543	-10.156	-9.264	-8.6415	-11.49	-9.492	-10.45	-9.1647	-9.5079	-10.602	-9.6273	-9.9974	-9.7834	-10.866	-9.1934	-9.3174	-8.5539	-7.755	-9.7996	-9.1511	-11.55	-8.7418	-10.291	-8.6053	-8.6635	-10.565	-9.6043	-10.497	-9.8815	-9.7636	-9.6585	-9.2237	-9.0719	-8.81	-8.2783	-9.7186	-11.022	-9.6377	-9.2889	-9.2302	-10.525	-8.9382	-8.387	-8.6297	-9.7815	-8.4808	-8.3141	-9.0407	-10.145	-9.2318
1.925	1.9955	1.155	4.2377	2.2857	0.60611	0.5548	2.6846	2.3383	1.9725	1.5362	2.5991	2.5984	0.74514	2.2994	1.663	-0.19246	0.15785	2.236	3.1128	0.50828	1.2578	1.307	3.286	2.2406	1.118	2.695	3.1542	2.5115	1.4111	1.4437	0.19344	1.0052	1.1752	1.1522	2.5068	2.891	0.8711	2.2494	3.1236	1.8822	3.0628	1.4235	1.0891	0.53577	0.42074	0.84816	2.0666	2.6663	1.8434
-8.5575	-8.7837	-8.4889	-8.1803	-8.2762	-8.3486	-7.9644	-8.6239	-9.0152	-8.6556	-9.645	-9.5937	-7.5541	-8.6315	-8.8325	-10.052	-8.6319	-8.7633	-9.2735	-8.8034	-9.0866	-9.2484	-9.6458	-7.9324	-10.059	-9.4874	-8.732	-7.76	-8.8637	-8.7026	-7.3377	-9.0093	-9.4739	-9.7637	-8.9648	-9.4357	-9.0195	-8.0187	-7.6976	-10.93	-8.9008	-9.8229	-9.0358	-9.0757	-10.207	-9.6942	-8.8944	-8.2125	-9.7627	-9.8665
2.5283	3.8324	2.7855	1.2548	3.8576	0.84481	2.1756	2.7968	2.0574	1.6636	2.3751	2.3765	3.6671	2.0304	1.4656	4.1595	2.7464	3.1645	3.0154	2.1881	2.4606	2.7043	2.5881	2.7801	4.6111	4.335	2.2407	3.7352	1.7955	2.8695	1.4833	3.0036	4.3958	2.8268	2.2873	0.91383	2.0201	3.0517	4.137	2.5733	4.1783	2.5298	1.9989	2.9643	3.1205	2.3659	3.3496	3.7495	2.6172	3.28
-0.0098495	-0.35563	0.81043	0.63508	-0.69552	0.69645	0.6704	0.64794	-0.3604	0.70204	0.12924	0.74937	-0.29674	-1.1544	-1.0738	0.87672	0.2875	0.994	2.3332	0.29161	0.77333	-0.20895	1.7498	1.384	0.85138	0.069684	-0.91564	0.86292	2.8045	-0.33362	1.4309	0.26646	0.35318	-0.73634	1.8822	1.0852	0.7598	0.64708	1.3169	-0.48516	1.187	-0.44701	-1.4176	1.5244	1.9431	1.0877	-0.067142	1.1165	0.04227	1.2221
0.10414	-1.5543	-0.81472	0.033264	-1.5392	-2.3126	-0.8348	0.58492	-1.156	-0.90709	0.62772	-0.42821	0.39651	-0.4532	-0.037533	1.1973	-0.31716	-0.34428	0.67939	1.2916	-0.16747	-1.0527	0.69099	-1.7251	0.016736	-0.41749	0.21092	1.2674	-1.4038	-0.11713	-0.95359	-1.7939	-1.0394	-0.73061	0.5839	0.48422	-0.51258	1.5979	-1.5228	1.3164	-0.23357	-1.4069	-1.1336	1.2765	0.1885	-0.89354	-0.69282	0.62847	-0.17454	-0.49824
-21.09	-22.871	-21.105	-21.446	-22.433	-22.173	-21.163	-22.346	-22.737	-23.15	-23.618	-22.531	-21.143	-21.155	-21.338	-21.57	-22.814	-22.357	-21.274	-22.292	-21.984	-21.393	-20.814	-22.587	-22.247	-23.99	-22.861	-21.823	-22.232	-21.98	-22.672	-22.686	-21.808	-20.418	-21.861	-22.165	-21.924	-21.206	-22.341	-22.132	-22.103	-21.545	-21.616	-23.873	-21.603	-21.594	-23.178	-20.638	-21.428	-22.122
-6.1368	-6.3501	-3.7082	-5.4805	-4.4246	-4.706	-4.9622	-5.9345	-5.2788	-5.7342	-5.3597	-5.4585	-5.6447	-5.9623	-4.7052	-6.3556	-5.1846	-5.0349	-5.4621	-5.3792	-5.4853	-5.7094	-5.5192	-4.8005	-5.4644	-5.6799	-5.804	-5.131	-6.0969	-5.2521	-6.3889	-4.7072	-4.7103	-5.8342	-4.8944	-5.0454	-4.8767	-4.9556	-6.1535	-5.7528	-4.9849	-5.1621	-5.5409	-4.4584	-5.2256	-5.9223	-5.7191	-5.8237	-4.7815	-5.7638
-3.0677	-2.2701	-2.5502	-2.8944	-2.1407	-2.1213	-3.7349	-2.5107	-2.1152	-2.4824	-3.4805	-2.52	-1.5396	-3.2617	-3.9257	-1.0684	-2.3785	-3.4304	-1.3451	-2.8822	-2.3179	-1.7203	-1.9065	-0.95989	-2.0516	-2.5028	-1.5448	-2.1691	-1.8125	-3.0962	-3.0998	-1.1524	-2.4903	-2.9366	-4.0241	-2.1526	-1.0485	-3.0641	-0.69257	-2.7649	-2.4049	-2.4296	-0.99836	-1.5442	-3.2754	-2.9304	-2.1423	-2.8824	-1.5856	-2.2715
-10.42	-10.235	-9.1802	-9.3457	-8.7056	-9.8588	-8.41	-10.068	-9.6201	-11	-8.851	-8.687	-9.8223	-8.3075	-8.9806	-9.5167	-8.9859	-9.5804	-8.3124	-9.4446	-10.285	-10.444	-8.5598	-7.0704	-9.0286	-9.5784	-11.422	-8.4891	-8.743	-10.574	-7.5098	-9.4269	-9.7702	-10.536	-11.258	-10.84	-9.8554	-10.081	-8.1677	-8.482	-10.902	-8.2984	-8.0742	-9.3159	-7.7463	-7.8036	-8.7427	-8.1213	-9.1495	-8.2324
-13.802	-12.905	-13.763	-11.228	-12.522	-13.342	-12.219	-13.799	-13.816	-12.186	-13.228	-12.524	-12.492	-13.203	-13.012	-13.689	-13.473	-13.07	-13.72	-13.23	-13.808	-13.387	-14.068	-14.24	-13.837	-13.42	-12.551	-13.109	-14.401	-14.392	-12.932	-13.118	-11.942	-13.812	-13.536	-12.522	-15.311	-13.191	-14.35	-13.551	-13.22	-12.53	-13.484	-13.674	-14.49	-11.619	-12.679	-11.758	-13.519	-12.335
-8.4368	-9.9041	-8.3699	-8.4456	-7.4088	-8.8575	-8.7841	-9.3894	-9.0335	-10.16	-9.0647	-10.601	-10.096	-9.3413	-9.0625	-9.9774	-9.4783	-7.7131	-10.296	-9.3199	-7.8697	-7.3417	-9.3856	-9.3454	-9.8077	-10.165	-10.586	-8.0946	-9.2917	-9.8457	-8.4243	-10.354	-10.956	-10.013	-8.7896	-7.8644	-9.2809	-8.9969	-9.8597	-8.5279	-7.8862	-7.4586	-9.0551	-9.5092	-9.1942	-9.0073	-8.6163	-8.8036	-8.2984	-8.68
-4.401	-3.8519	-3.457	-3.8752	-3.6733	-1.3005	-2.7969	-3.8964	-2.4628	-3.291	-3.5047	-3.9668	-3.6802	-4.5256	-4.0858	-3.4268	-3.5584	-2.3364	-3.45	-3.2386	-2.8047	-1.5516	-4.2718	-4.4913	-1.7405	-3.5446	-4.3436	-3.0102	-3.1704	-2.4224	-4.708	-3.1035	-4.013	-3.2513	-3.6447	-3.1585	-2.0806	-3.3104	-2.9512	-2.3755	-4.0739	-1.6548	-3.2559	-3.1244	-3.7116	-2.9354	-4.4383	-3.9894	-2.4367	-3.6224
-3.2809	-4.3028	-1.6885	-1.8379	-2.6171	-3.0199	-2.8024	-4.6041	-1.1795	-2.2661	-3.1893	-2.5984	-3.296	-2.5713	-2.2593	-0.57604	-2.9161	-3.2427	-3.7381	-3.0219	-1.2198	-2.8459	-2.9233	-2.1494	-2.8648	-2.2714	-1.9285	-1.6693	-3.2365	-1.5654	-1.2482	-4.1234	-3.4161	-2.8208	-2.7544	-2.0835	-3.4344	-1.9827	-2.6174	-3.4571	-3.2604	-0.84622	-2.6902	-3.0718	-2.1528	-1.1721	-2.5457	-1.7156	-2.6228	-2.7372
4.8739	6.9664	5.8013	5.5939	7.3384	3.1716	5.5201	5.3705	4.7516	5.573	4.9264	6.5683	5.2578	6.6183	5.4245	6.9589	6.5695	5.7796	5.2907	6.9615	5.3922	5.6726	6.3483	6.9332	6.5558	4.9514	4.3227	4.6957	5.0667	6.6934	3.993	5.1561	5.2682	4.5124	3.4662	5.8533	6.6415	5.509	5.8296	6.4721	5.3754	5.8909	6.5658	5.6613	5.2446	4.9496	5.6941	5.8973	5.5341	4.4295
-13.357	-14.334	-13.572	-14.863	-12.661	-13.804	-13.345	-12.944	-14.219	-14.126	-15.274	-14.166	-14.186	-12.598	-14.044	-12.179	-13.84	-14.518	-12.357	-13.064	-11.861	-14.22	-12.58	-11.422	-12.447	-12.225	-14.223	-12.053	-14.108	-12.53	-13.586	-13.321	-12.602	-11.846	-12.805	-13.31	-14.103	-12.77	-12.63	-14.537	-13.054	-13.245	-13.702	-13.924	-12.729	-15.249	-12.368	-13.665	-13.742	-12.545
-5.7579	-5.7856	-6.396	-6.0732	-5.9644	-6.9765	-6.5191	-5.1573	-7.3824	-5.2786	-5.4439	-6.678	-4.8814	-6.0379	-6.3717	-6.0695	-5.8794	-4.0426	-5.8705	-5.0361	-6.0743	-6.2697	-6.3802	-4.8155	-6.4671	-6.3162	-5.4164	-5.6804	-5.9456	-3.8042	-5.3964	-5.6804	-5.8402	-5.8187	-7.5916	-7.0961	-5.3219	-6.0438	-6.5715	-4.7919	-5.4319	-4.5019	-5.7823	-5.7729	-6.0282	-5.6939	-5.0949	-4.8532	-6.7617	-5.4537
-14.638	-15.145	-15.271	-13.407	-14.289	-16.409	-14.977	-15.964	-13.687	-14.644	-16.024	-14.059	-13.974	-15.974	-15.31	-16.494	-16.461	-14.295	-14.429	-14.646	-14.502	-13.36	-13.392	-14.866	-15.056	-15.281	-15.592	-14.905	-14.844	-14.37	-14.932	-11.867	-14.875	-13.535	-14.377	-13.292	-12.987	-14.075	-13.988	-13.643	-13.847	-15.717	-15.519	-15.136	-15.145	-13.089	-14.667	-15.403	-14.657	-13.903
-4.243	-2.131	-2.6516	-4.1821	-2.3466	-2.513	-2.7448	-2.498	-1.7797	-1.7679	-2.6043	-2.2825	-2.453	-4.4505	-2.8463	-3.8255	-1.6935	-1.8173	-2.9086	-3.2865	-2.778	-2.2287	-4.0736	-2.6965	-2.0337	-3.5527	-2.4898	-1.3265	-3.2092	-1.9468	-3.2848	-2.3268	-2.3128	-1.841	-2.7486	-3.0581	-2.741	-4.4197	-3.814	-2.6244	-2.1229	-2.4238	-2.5583	-2.2049	-2.7955	-3.2489	-2.2462	-2.1645	-2.1899	-2.1838
-3.3549	-3.6638	-2.7073	-2.5819	-2.7887	-2.4916	-4.0763	-4.206	-2.9328	-4.2175	-3.8233	-4.3009	-3.6625	-3.2921	-4.7983	-4.7591	-2.871	-4.2066	-3.1119	-3.6525	-2.9175	-4.5756	-4.1829	-4.0105	-3.8425	-3.1521	-5.2051	-4.3644	-4.1322	-2.9386	-4.174	-4.0783	-4.1435	-4.5684	-3.144	-3.3655	-2.7531	-3.7744	-4.4707	-3.872	-3.7746	-3.4597	-4.1655	-4.1511	-3.5273	-4.3407	-3.7481	-2.2352	-4.1776	-3.6922
-9.7934	-10.608	-9.9201	-10.428	-9.9377	-10.593	-11.448	-11.472	-10.277	-10.884	-11.045	-9.7752	-10.37	-11.673	-10.12	-11.656	-10.315	-10.514	-10.292	-11.177	-11.018	-10.499	-11.867	-10.965	-11.295	-10.708	-11.346	-9.9995	-10.646	-10.218	-9.2778	-11.028	-9.2895	-10.962	-11.039	-10.966	-10.141	-10.739	-11.346	-11.42	-10.676	-8.7115	-11.841	-10.507	-10.219	-10.509	-10.821	-9.6724	-11.099	-12.007
1.3776	1.3745	2.3597	2.4405	3.9203	5.1026	3.2138	3.1825	3.3513	2.4175	2.3975	1.698	1.9395	3.2998	2.8517	1.3268	3.6438	1.9783	3.1391	3.0152	1.8331	3.8822	1.9466	2.1536	2.2869	3.3744	3.5799	2.7199	3.007	3.5719	2.6242	2.8755	2.7628	2.1148	1.8499	2.573	3.9615	1.7866	2.7484	1.5998	3.9204	2.6809	3.3953	3.0409	3.8863	2.6068	1.654	3.8377	4.4915	2.3936
-2.0862	-3.5428	-3.2457	-3.351	-1.7938	-3.0128	-2.4778	-2.6374	-2.7611	-1.7404	-1.9189	-2.2221	-2.0526	-3.0305	-1.735	-1.4583	-1.69	-3.9349	-2.9324	-0.57466	-2.0853	-1.7902	-1.8254	-2.3961	-2.65	-3.7625	-1.8143	-1.556	-3.2429	-4.8335	-4.189	-2.4584	-2.1384	-2.6876	-2.4895	-1.8252	-1.6763	-1.0995	-3.3922	-2.0338	-2.0403	-3.6165	-2.6853	-1.3544	-2.0676	-2.8374	-1.3916	-2.1424	-3.5208	-1.9426
-3.5442	-1.7952	-2.6609	-3.9525	-3.5445	-4.0709	-4.4413	-2.7137	-2.2926	-3.2184	-3.544	-4.3873	-3.7848	-3.3817	-2.8485	-2.7311	-4.2973	-2.8597	-2.3518	-2.8731	-3.3282	-5.0887	-1.7791	-2.8649	-3.649	-2.3568	-2.8095	-1.8329	-2.7702	-2.4651	-2.376	-4.814	-3.8371	-3.6423	-2.7557	-2.5575	-3.0026	-2.8509	-3.2757	-2.5228	-2.9863	-5.3899	-2.1132	-4.2194	-3.5436	-2.4272	-1.8958	-4.7991	-2.6241	-3.2581
-10.453	-14.11	-12.024	-13.581	-12.155	-12.318	-11.56	-12.771	-12.533	-12.429	-14.254	-10.943	-13.609	-14.346	-13.028	-12.054	-14.219	-12.84	-11.614	-12.948	-12.729	-12.936	-12.92	-12.352	-13.653	-12.347	-11.332	-12.275	-12.72	-12.842	-12.517	-14.009	-12.985	-14.125	-11.854	-12.909	-13.334	-13.544	-12.784	-13.976	-13.048	-13.205	-13.887	-14.196	-12.882	-12.634	-10.592	-13.551	-10.542	-12.857
-13.609	-14.179	-13.037	-12.969	-12.699	-14.285	-13.478	-14.147	-12.81	-12.59	-12.254	-12.974	-12.897	-13.336	-11.453	-13.243	-13.594	-13.453	-14.18	-12.883	-13.204	-12.802	-13.007	-16.363	-13.323	-12.105	-14.239	-10.361	-13.354	-13.373	-13.729	-14.291	-14.792	-12.141	-13.471	-13.83	-12.577	-11.798	-11.938	-13.21	-11.991	-12.32	-13.606	-13.951	-12.938	-12.957	-14.376	-13.801	-14.196	-12.001
0.04133	-0.41159	-0.23349	0.95797	-0.30369	0.035166	-1.9016	0.32754	1.1098	0.84706	0.40419	1.1285	-1.0287	0.027269	-0.23633	-0.47863	0.029566	0.95347	-0.49993	-0.91947	0.50317	-0.53184	-1.2971	1.8244	-0.92587	-0.0019571	0.94274	0.77172	0.39488	0.34332	1.6595	0.85678	-0.34002	-1.7258	0.74983	1.0061	-0.92259	-1.2762	0.49254	0.58952	-1.6512	0.25447	0.016374	-1.0633	0.63308	-1.0834	0.07131	0.48236	0.42844	-0.36486
-0.87394	0.55646	-0.46116	0.99415	0.51424	-1.5438	0.95864	-0.29898	0.94168	0.71178	0.66366	-1.4548	-1.9247	-0.76325	0.64117	0.27669	-2.2898	0.87727	1.8825	-0.56937	-0.54414	1.8397	-0.41297	-0.51552	0.25831	-0.99425	0.19649	0.46882	-1.221	0.48105	0.83811	0.096663	-0.90446	1.3245	1.0545	1.8525	-0.0089293	0.30097	-0.40214	-0.78997	0.5808	1.9229	-1.1474	1.2009	1.3335	1.1741	0.095895	1.2423	0.024428	-0.82205
1.8704	1.5871	1.0405	0.80583	1.468	2.732	0.91122	1.2828	1.5403	1.3398	1.6056	1.2466	2.3217	0.099539	0.93865	2.0623	0.58093	1.1107	1.2958	1.1738	0.71023	0.1165	2.8533	1.0093	1.6541	2.7935	0.7493	1.9521	0.57746	1.8779	2.2082	0.91877	1.4817	0.72463	0.87786	2.3671	2.4563	0.81562	1.709	1.6464	1.4142	1.3712	2.4665	2.2701	1.7828	0.79359	1.3489	1.8475	1.5341	1.3437
1.4832	1.1648	1.2083	2.0772	0.61228	2.7904	0.50712	2.8701	2.2432	0.92449	2.3543	1.8457	1.4884	1.8824	1.7403	2.6383	2.546	1.0351	0.96766	0.92737	1.6144	0.63026	2.0359	1.5174	2.1744	1.2059	0.77832	2.026	0.5774	1.4658	0.73863	1.421	0.67024	0.9046	1.1804	1.0543	1.0083	1.3995	2.8427	2.5351	3.2643	3.5518	1.7949	2.242	1.864	3.2198	1.7034	1.2363	2.2635	2.4201
-6.215	-5.51	-6.061	-6.1335	-7.6895	-6.9719	-6.913	-5.1318	-6.1688	-5.4095	-5.9172	-4.8104	-6.7592	-5.5038	-7.782	-5.5848	-7.6572	-6.2671	-5.2142	-7.0426	-7.8361	-7.2044	-6.6165	-6.6667	-6.042	-6.8998	-5.8821	-7.6945	-6.1996	-6.6981	-6.0523	-7.3528	-6.3429	-5.9536	-7.3198	-7.2388	-5.8912	-6.4161	-6.6424	-6.0718	-6.1983	-6.9317	-5.635	-8.5808	-7.0148	-5.2231	-6.9376	-6.8497	-5.5047	-5.5122
-13.494	-12.273	-11.888	-14.286	-13.16	-11.519	-11.91	-13.225	-11.97	-13.488	-13.351	-13.549	-13.053	-11.247	-13.826	-13.237	-13.394	-12.155	-13.478	-13.231	-12.561	-13.395	-13.362	-12.282	-14.8	-13.743	-12.342	-12.562	-14.707	-12.785	-13.461	-12.79	-13.241	-13.391	-13.478	-13.224	-13.413	-12.339	-13.678	-12.271	-13.802	-13.372	-13.296	-12.84	-13.322	-12.406	-12.049	-13.089	-13.8	-11.748
1.8139	2.328	1.8481	0.27648	2.1904	1.6661	0.98203	0.83658	0.65272	1.1685	1.1613	0.98154	2.0489	1.0536	2.1606	0.35306	0.70489	1.3031	3.2643	2.4858	2.6323	1.8393	1.7117	1.2327	1.9698	0.82887	1.0709	2.0933	2.3136	3.145	1.8953	1.8663	0.60239	2.042	0.18403	1.5456	2.2956	2.4215	1.0023	3.5008	1.3066	1.3784	1.1104	2.6062	1.3339	-0.45565	2.1881	1.1707	0.97813	1.472
-3.5288	-3.8341	-1.8215	-3.2751	-1.1076	-2.9338	-2.3455	-2.0403	-3.2669	-2.8074	-2.8316	-3.3937	-2.3387	-3.2549	-3.4806	-3.5008	-2.2893	-2.4875	-2.4346	-1.9188	-2.9029	-1.6549	-3.6353	-1.928	-2.5482	-4.0054	-1.3756	-2.7461	-1.9008	-2.0849	-3.193	-1.6712	-2.4546	-2.7528	-2.4013	-2.1397	-1.1506	-1.6093	-3.287	-2.4436	-3.7104	-1.2789	-3.2671	-2.604	-2.8983	-3.0335	-2.7159	-3.1539	-1.967	-4.3577
-3.6529	-3.6485	-3.644	-3.2559	-4.8436	-3.8282	-5.3687	-4.6165	-6.2279	-4.8885	-3.418	-4.9668	-5.8354	-3.7033	-5.1623	-3.3648	-5.2431	-4.3472	-6.2237	-4.9789	-4.9313	-6.1619	-4.6432	-5.0699	-5.6849	-5.5556	-4.9012	-5.3176	-4.6524	-5.3395	-3.9138	-3.768	-4.0866	-3.838	-4.8757	-4.2768	-4.5541	-4.3153	-5.3725	-5.0987	-6.4828	-4.0213	-4.4137	-4.2115	-4.2369	-4.6059	-5.902	-6.1005	-4.7271	-4.8588
-12.69	-11.141	-10.594	-10.474	-11.237	-11.651	-14.595	-11.137	-11.211	-10.298	-9.9941	-12.529	-10.653	-11.45	-11.881	-9.9361	-12.138	-12.052	-10.198	-9.0815	-11.979	-12.59	-11.222	-9.8902	-10.855	-14.998	-11.765	-9.6837	-12.966	-10.894	-13.095	-12.806	-11.524	-12.636	-12.661	-11.184	-11.758	-10.62	-11.252	-10.325	-9.9647	-10.877	-11.923	-10.98	-13.352	-12.018	-11.954	-12.905	-11.387	-10.559
-13.838	-11.656	-13.678	-13.143	-13.929	-13.983	-14.386	-13.152	-13.294	-12.334	-13.238	-14.297	-11.434	-15.359	-12.715	-12.552	-12.62	-11.735	-14.872	-12.615	-12.47	-15.005	-12.878	-13.093	-13.341	-14.497	-14.585	-12.721	-12.136	-12.576	-12.643	-13.231	-12.579	-12.796	-13.652	-12.797	-12.096	-12.083	-14.439	-13.005	-13.256	-14.954	-12.469	-12.913	-13.632	-13.004	-13.639	-12.335	-11.913	-13.499
-13.613	-15.949	-15.426	-12.817	-14.421	-13.412	-16.596	-14.331	-13.703	-14.579	-14.132	-13.788	-14.696	-14.785	-13.661	-14.345	-15.497	-13.087	-13.873	-14.383	-15.874	-14.691	-14.198	-13.727	-14.62	-15.545	-14.678	-13.64	-13.843	-12.414	-15.725	-15.311	-14.349	-14.31	-13.547	-14.93	-14.659	-13.384	-14.01	-14.36	-13.847	-14.028	-13.917	-13.165	-13.734	-16.529	-14.299	-14.915	-14.916	-16.025
-13.715	-13.667	-11.616	-12.837	-13.388	-13.232	-13.164	-12.581	-13.6	-12.086	-13.303	-13.825	-11.826	-12.946	-12.792	-12.843	-12.158	-14.465	-13.178	-11.604	-12.767	-12.841	-13.776	-12.363	-13.498	-11.409	-13.882	-11.447	-12.867	-13.683	-12.764	-13.217	-13.87	-13.75	-12.851	-11.87	-12.838	-11.932	-13.811	-13.33	-12.883	-13.505	-14.403	-12.726	-13.343	-12.842	-13.221	-13.691	-12.744	-12.502
-9.6678	-9.6329	-11.227	-9.3532	-9.3579	-11.762	-12.583	-9.914	-9.8385	-9.2472	-10.538	-10.056	-11.143	-10.695	-10.75	-10.124	-10.439	-8.7847	-10.591	-8.8547	-11.014	-11.447	-9.5922	-9.3387	-9.4026	-11.008	-11.603	-9.6296	-9.5938	-11.721	-9.8456	-10.273	-9.794	-10.354	-9.7808	-8.966	-11.454	-11.335	-12.166	-10.074	-9.8956	-9.2949	-9.7056	-9.1424	-10.787	-10.089	-10.612	-9.1168	-10.978	-10.094
-2.8047	-3.1158	-1.4487	-4.4102	-1.3355	-2.6088	-2.2834	-1.7792	-2.3566	-1.8672	-3.0295	-2.6604	-1.1246	-3.1066	-2.0283	-1.7173	-1.994	-1.9258	-3.1583	-1.9976	-2.8035	-2.2826	-1.4077	-3.218	-3.3108	-3.2118	-4.4174	-3.1947	-1.7251	-3.1188	-2.0818	-0.92459	-2.7305	-1.9902	-3.852	-3.1995	-2.8912	-2.0282	-2.9567	-2.9477	-1.3263	-2.9794	-1.7916	-1.5101	-1.8083	-2.9969	-2.5517	-2.9808	-1.6364	-3.367
-3.8718	-6.6217	-3.7054	-5.5753	-6.1743	-6.0941	-5.6261	-4.5099	-4.9698	-5.6192	-4.8147	-4.571	-5.0246	-5.1422	-5.759	-5.6781	-4.9426	-5.2249	-2.8182	-5.0554	-5.2649	-6.0898	-5.3969	-5.6863	-4.7368	-5.4284	-5.4297	-4.8471	-4.7272	-4.9068	-4.6477	-4.0204	-6.6117	-6.2447	-4.376	-3.5187	-6.1347	-5.3554	-5.6654	-4.3297	-4.5738	-4.2731	-5.6391	-3.9744	-4.529	-4.5872	-6.4155	-4.8519	-3.5475	-4.83
-11.552	-10.574	-10.29	-12.759	-9.7212	-11.012	-10.473	-11.403	-11.711	-11.192	-9.8288	-11.389	-12.408	-11.928	-10.235	-12.768	-11.098	-11.396	-11.738	-11.857	-11.068	-10.63	-12.579	-11.878	-11.964	-11.13	-9.9493	-10.949	-11.759	-12.706	-12.061	-9.5603	-11.147	-12.577	-12.38	-11.816	-12.218	-12.265	-10.021	-11.375	-11.245	-12.427	-12.243	-11.584	-11.082	-11.939	-10.677	-11.322	-11.673	-12.751
-11.489	-9.718	-9.7459	-10.708	-9.9213	-10.621	-9.2448	-11.209	-11.246	-11.121	-9.4054	-11.091	-11.366	-8.4899	-12.279	-10.143	-9.9107	-10.86	-9.8108	-11.018	-12.181	-9.0291	-10.504	-11.526	-11.674	-9.9809	-10.884	-11.419	-10.544	-10.997	-11.592	-10.785	-11.46	-10.885	-9.7587	-11.247	-12.482	-11.121	-7.6348	-11.198	-9.1481	-8.7636	-10.48	-9.0742	-10.384	-11.684	-11.792	-11.904	-11.131	-10.975
-9.7181	-9.9179	-10.664	-10.485	-10.223	-8.2314	-10.804	-11.105	-11.696	-11.492	-11.218	-11.262	-11.699	-12.475	-10.67	-12.109	-10.913	-10.047	-11.111	-11.515	-11.43	-9.7247	-12.052	-10.651	-12.113	-8.848	-9.4506	-11.616	-11.193	-10.651	-11.111	-11.29	-11.618	-9.5158	-9.4079	-11.056	-11.218	-10.372	-10.061	-10.635	-10.327	-10.975	-12.015	-11.001	-11.124	-9.9703	-11.472	-10.826	-10.089	-10.878
7.9988	6.0519	8.319	4.637	7.0776	6.7719	5.9661	6.7951	6.817	6.6593	6.4939	4.4521	8.0223	6.9348	9.305	6.7595	6.1966	7.627	6.7312	6.6356	7.782	6.7917	6.5838	8.5078	7.9714	6.3882	5.2347	5.9659	6.158	7.1153	8.2062	6.4679	6.2518	6.8398	7.2318	5.1923	8.2914	7.5067	5.9212	6.1747	5.4731	7.1215	6.5932	8.0309	6.0983	5.7756	5.7826	6.0005	6.22	6.3436
7.2706	4.7505	5.6475	5.2153	6.7492	4.3103	5.1772	5.3798	4.533	6.9851	5.796	6.0776	6.029	6.7649	5.208	5.277	4.6099	5.0843	6.0161	7.2514	4.5477	5.8136	5.9436	5.6187	5.6164	5.208	5.3989	5.3905	5.4006	4.9577	6.313	5.9741	7.2436	6.1926	5.9334	3.8988	5.2017	5.19	7.1682	6.5921	3.9977	4.9435	5.1547	5.9766	4.4346	7.0891	6.6334	5.421	5.6851	6.3027
-11.482	-10.65	-11.41	-10.56	-11.356	-11.646	-11.586	-12.395	-12.191	-11.73	-12.826	-12.192	-11.557	-11.758	-11.424	-11.306	-11.456	-12.037	-10.814	-11.382	-10.475	-11.272	-11.019	-10.863	-11.502	-11.802	-12.938	-11.062	-11.847	-10.713	-11.545	-11.675	-13.49	-12.744	-11.897	-11.497	-11.086	-11.614	-10.185	-11.647	-10.751	-10.689	-11.345	-11.964	-11.294	-12.017	-11.511	-11.801	-11.081	-13.438
-22.345	-21.898	-21.327	-21.35	-20.109	-24.806	-21.912	-21.984	-22.585	-22.162	-23.118	-22.422	-20.87	-22.579	-22.104	-20.5	-22.212	-21.409	-22.264	-23.042	-21.2	-21.378	-23.133	-23.72	-21.411	-21.99	-21.209	-21.345	-22.791	-23.079	-22.506	-22.155	-21.77	-23.033	-21.881	-22.392	-22.718	-20.558	-21.316	-21.346	-21.366	-21.046	-21.655	-22.32	-21.137	-21.844	-21.909	-21.43	-23.805	-23.784
-11.058	-10.407	-9.7652	-10.615	-10.258	-9.5213	-10.575	-9.6863	-10.52	-10.533	-11.273	-9.5429	-9.6185	-11.185	-9.8134	-10.393	-10.149	-11.221	-10.139	-10.427	-10.422	-8.5852	-10.985	-9.2111	-10.68	-8.8152	-9.7217	-10.668	-9.7215	-10.75	-11.465	-10.455	-11.889	-10.344	-11.023	-10.868	-8.8393	-10.898	-9.174	-10.233	-9.6141	-9.7332	-10.656	-10.001	-9.7676	-9.5325	-9.0889	-9.9376	-9.7996	-10.503
-11.318	-11.338	-11.145	-8.9751	-10.233	-10.979	-12.257	-9.8371	-11.187	-9.3627	-10.25	-10.272	-10.321	-8.6213	-9.7537	-10.604	-9.4816	-9.6255	-11.025	-10.333	-10.245	-10.431	-10.344	-9.8595	-10.604	-10.252	-10.648	-10.039	-9.3302	-10.83	-10.07	-10.469	-10.934	-8.9858	-10.528	-11.823	-11.223	-8.7437	-10.277	-9.9065	-11.614	-9.0281	-12.406	-10.468	-9.4272	-10.594	-9.4072	-10.269	-10.829	-9.255
1.5783	3.09	1.443	2.0498	1.3558	2.0195	3.2625	1.2224	2.8387	0.65688	1.7486	1.8184	1.1078	1.3804	0.14348	0.084323	1.9456	1.766	0.89462	2.1072	1.7904	4.0974	2.019	0.58031	3.445	0.68355	1.5533	1.0177	0.26316	1.2054	1.6086	2.7018	0.35388	2.1749	1.3675	2.6568	2.4076	1.9543	1.3001	2.8548	3.6471	1.1741	1.5852	2.3377	2.3648	0.35033	1.1257	1.9583	2.9818	1.9035
5.9534	5.4564	5.4617	5.4865	5.8464	3.1239	4.032	4.8363	5.6969	5.4554	4.348	5.8872	5.4621	5.6848	4.6932	3.5473	6.2675	5.5728	3.7492	5.8889	5.6462	4.7743	2.6047	6.8243	4.5658	6.0445	3.3549	5.7721	5.2358	5.2376	5.1803	4.408	5.8156	5.1415	4.5046	5.7841	4.616	3.6713	4.5516	4.7549	3.1984	4.6731	4.204	5.8371	5.0572	5.3212	4.8863	7.282	4.7985	6.0259
-5.4516	-4.7202	-5.7506	-6.184	-6.0368	-6.6259	-3.8339	-6.8969	-5.952	-5.3143	-7.0818	-6.9407	-4.9533	-3.9355	-5.6402	-5.1284	-6.5372	-7.0375	-3.9031	-4.0438	-6.6762	-5.1807	-6.1912	-5.5853	-6.0547	-5.6136	-6.8142	-5.0833	-4.8834	-6.1756	-5.8933	-5.7327	-5.3164	-4.6881	-5.673	-5.2996	-3.671	-6.0083	-4.3518	-5.693	-5.5751	-6.0993	-6.5725	-4.9934	-5.5707	-4.5255	-5.9816	-6.2905	-5.6199	-6.1934
1.0304	1.062	2.4925	1.0627	1.9855	2.5393	-0.16369	-0.36429	-0.022042	1.96	-0.38606	1.0239	2.8649	-0.16837	0.072007	0.14766	1.0575	-0.10862	2.1719	0.6413	0.22763	1.5364	1.6616	0.92652	0.27938	0.097598	1.0002	0.67289	1.4354	1.4713	3.3623	1.1899	1.2117	0.095671	0.78856	0.032543	1.9337	1.5274	0.65397	1.3489	1.3069	1.9514	1.8994	2.1231	0.61268	1.6409	1.3178	1.5185	1.8735	1.7684
-11.701	-14.512	-11.255	-12.159	-13.795	-12.796	-11.831	-13.744	-12.956	-11.432	-11.643	-13.877	-14.762	-12.051	-12.849	-14.288	-12.396	-13.786	-13.311	-13.819	-12.849	-13.719	-13.452	-11.834	-12.436	-14.06	-12.83	-14.749	-12.282	-15.118	-13.622	-12.919	-11.792	-14.325	-13.655	-12.251	-13.621	-15.361	-13.007	-13.227	-12.721	-10.976	-12.571	-13.33	-14.295	-13.494	-12.964	-13.208	-12.364	-13.725
-0.972	-1.3151	-0.8179	-1.2102	-2.1104	-1.45	-1.5087	-3.4257	-1.2614	-0.74195	-2.2179	-0.46754	-1.5915	-2.4296	0.45476	-1.5894	-1.899	-1.3742	-2.0959	-0.2876	-1.868	-0.95291	-1.1379	0.23846	-1.1008	-1.0665	-1.7272	-0.58255	-1.1568	-1.7215	-1.4472	-0.7183	-1.6429	-2.8798	-1.7861	-0.99426	-0.29073	-2.057	-0.49857	-0.82722	0.62321	-0.44259	0.4895	-2.8819	-1.1004	-1.65	-2.0613	-0.25671	-0.67869	-1.8174
-8.4534	-9.9162	-9.6299	-8.0677	-10.246	-10.832	-10.016	-8.6816	-8.9045	-9.8982	-6.8813	-10.249	-9.2923	-9.0535	-11.005	-8.9546	-10.165	-10.081	-9.5469	-8.8955	-9.7398	-9.4155	-9.1001	-9.6006	-10.564	-10.416	-10.048	-11.603	-9.3547	-8.2903	-10.186	-9.8876	-11.607	-9.303	-9.106	-8.2388	-9.6348	-7.7321	-8.1125	-8.758	-8.9613	-8.3237	-9.5132	-9.9864	-8.6617	-11.442	-9.3163	-8.9493	-9.3583	-8.1936
-0.599	-1.5842	-3.6705	-1.5408	-3.6794	0.057996	-2.0916	-1.4846	-2.0385	-2.4073	-0.92599	-1.417	-2.4797	-3.5549	-1.912	-3.9057	-1.3033	-0.61586	-1.8098	-1.6646	-2.8072	0.020804	-1.9839	-2.1369	-1.84	-3.4223	-2.6964	-1.9711	-2.5712	-1.923	-1.7939	-2.5993	-1.878	-0.2768	-2.2506	-2.1535	-2.0323	-1.8839	-0.9744	-2.0251	-1.9598	-2.4343	-2.7605	-1.4275	-1.7333	-1.3835	-1.6156	-3.3074	-0.88272	-2.5217
-0.45783	-2.4723	-2.0636	-1.7701	0.55431	0.0058371	-2.2335	-0.85445	-0.9175	0.15933	-1.5928	-1.173	-2.0399	-0.72961	-2.4402	-2.0853	-1.5969	-1.856	-2.7653	-1.9822	-1.8617	-0.75442	-1.9191	-2.441	-1.6308	-0.81903	-1.6857	-0.93867	-0.96013	-1.8071	-1.3489	-2.6148	-2.9016	-3.0022	-1.9631	-0.76248	-1.3134	-1.4887	-2.3918	-2.0088	-1.445	-1.2444	-0.14429	-2.3656	-1.3196	-1.07	-1.0239	-0.39249	-2.5548	-2.063
-1.2261	-2.8739	-1.4195	-3.035	-1.288	-3.9394	-3.0665	-3.2514	-1.4107	-1.4801	-2.6706	-2.5019	-1.903	-0.60478	-1.1307	-2.569	-2.7826	-3.1734	-4.6607	-1.0025	-1.3197	-2.7784	-1.9725	-1.8372	-2.6643	-2.1936	-2.203	-1.8514	-2.3548	-2.576	-2.0003	-4.076	-1.4566	-1.9826	-1.8842	-2.0899	-4.3781	-0.93054	-3.3248	-3.3263	-2.1569	-2.0516	-2.1048	-1.4651	-3.4126	-2.1953	-3.6695	-1.3486	-1.8245	-2.9288
-10.448	-11.314	-12.494	-12.807	-11.965	-11.963	-11.53	-10.295	-13.676	-9.6819	-12.006	-11.59	-11.92	-11.195	-10.16	-10.802	-11.328	-11.247	-12.252	-13.184	-11.775	-11.921	-10.605	-10.127	-11.039	-11.762	-11.464	-12.648	-11.122	-10.665	-12.761	-11.834	-11.548	-11.152	-10.093	-13.553	-13.311	-10.935	-11.796	-12.419	-12.845	-11.257	-11.617	-11.962	-13.671	-11.061	-11.326	-12.361	-8.8543	-10.854
8.6818	8.6856	8.9086	7.2354	8.5922	6.3197	8.3026	6.3855	7.8927	7.1885	7.4645	7.2884	7.3699	7.702	8.1911	7.174	8.582	7.5328	7.6271	6.9877	7.8969	7.3828	7.7046	7.8454	8.0983	6.4059	8.9944	7.4297	7.6092	8.3748	5.5374	7.3718	7.9965	7.9225	8.2891	7.8609	7.8379	7.1293	6.7738	7.5005	5.9445	7.6337	7.453	8.9902	7.8277	7.1511	8.3198	8.2818	9.7112	8.8566
-6.323	-4.0941	-5.3133	-6.9646	-6.3249	-4.9927	-4.4398	-3.7115	-5.1663	-5.1192	-5.2724	-7.6795	-4.1433	-5.6822	-5.2285	-5.9384	-6.2618	-6.1253	-5.8207	-4.8772	-5.8589	-6.2138	-5.9238	-5.7493	-6.2959	-5.6844	-6.5979	-7.6175	-4.8132	-6.8851	-5.2621	-5.4749	-6.3588	-5.0755	-7.6169	-4.7406	-4.4169	-3.9983	-6.3751	-3.5624	-3.9008	-7.1576	-5.5437	-6.0099	-5.9762	-7.1899	-4.1037	-4.4563	-5.6253	-6.5168
-5.3526	-3.2425	-2.6739	-3.3969	-2.6831	-3.7185	-3.4978	-4.2703	-3.4341	-5.2167	-4.1918	-4.5142	-3.5009	-5.1483	-4.358	-4.1809	-2.6123	-4.7889	-3.0561	-4.0491	-3.3314	-5.8324	-3.1095	-2.0305	-5.1805	-3.0554	-5.2353	-3.5717	-4.4712	-5.8116	-3.3853	-5.648	-4.636	-4.4446	-4.0449	-4.5926	-1.9862	-3.0719	-3.9127	-3.8881	-4.0106	-3.3272	-4.0853	-4.722	-3.0534	-3.8632	-3.8641	-3.7084	-4.6857	-4.301
-8.2311	-6.371	-8.3945	-7.4818	-7.7182	-4.9029	-7.9878	-8.338	-7.3576	-7.9585	-7.4155	-6.8968	-8.5295	-7.7354	-7.6303	-9.4	-7.3356	-8.713	-8.0079	-7.8936	-7.5683	-7.7374	-7.6329	-7.2146	-7.3602	-6.1454	-6.1559	-6.4519	-6.7262	-8.4896	-7.2785	-6.892	-8.2731	-7.662	-5.8859	-7.1684	-6.9948	-7.9396	-7.763	-6.7938	-6.9648	-8.0493	-6.689	-7.6392	-7.5904	-8.2506	-6.7984	-9.3875	-7.8444	-6.7882
-14.637	-13.922	-12.228	-14.057	-12.984	-13.951	-13.714	-12.171	-13.97	-11.142	-14.958	-13.99	-12.3	-12.622	-10.843	-12.683	-12.851	-12.946	-12.628	-13.137	-13.984	-12.416	-12.305	-12.795	-13.537	-10.957	-13.455	-14.012	-12.649	-12.57	-13.793	-15.571	-11.542	-12.984	-13.579	-14.212	-12.478	-11.44	-13.544	-12.879	-13.712	-13.48	-14.47	-12.031	-15.326	-13.754	-13.678	-12.947	-12.58	-12.815
-1.5824	-3.5767	-1.5335	-3.1863	-2.8925	-2.8581	-2.6011	-0.40387	-2.3857	-2.2252	-2.7848	-2.4337	-2.0285	-3.6367	-1.8962	-2.1886	-1.1518	-0.92194	-2.2157	-2.4887	-2.6832	-3.1242	-3.2708	-2.2384	-2.1305	-2.7225	-1.6734	-2.9755	-1.585	-3.276	-2.7328	-1.7721	-1.461	-2.977	-3.5008	-2.4099	-3.3024	-1.0283	-2.9829	-2.084	-2.1973	-2.4174	-2.5941	-2.3415	-2.3482	-2.3061	-2.0561	-1.4017	-2.6491	-2.0244
-14.53	-14.387	-14.93	-14.618	-16.614	-12.895	-15.1	-14.134	-15.761	-15.347	-16.535	-13.309	-15.111	-15.52	-15.6	-15.201	-13.626	-14.557	-14.423	-14.482	-14.217	-14.594	-13.066	-13.715	-15.499	-13.46	-15.945	-14.824	-15.14	-15.163	-16.291	-14.102	-14.821	-14.829	-14.929	-14.852	-14.484	-14.901	-15.227	-15.062	-15.294	-15.164	-13.557	-14.176	-13.967	-15.798	-14.828	-15.478	-16.356	-14.659
-13.245	-14.214	-13.963	-14.49	-13	-14.33	-13.873	-14.511	-14.233	-13.486	-15.21	-14.012	-14.658	-14.656	-15.69	-14.913	-15.104	-14.908	-14.731	-13.349	-15.933	-14.496	-12.439	-13.846	-13.74	-14.964	-13.176	-15.491	-13.444	-14.107	-15.681	-14.393	-13.655	-13.378	-13.947	-14.037	-14.182	-12.431	-12.786	-15.27	-15.208	-11.961	-13.632	-14.62	-13.462	-14.623	-14.698	-13.924	-14.501	-14.278
-13.414	-13.823	-12.799	-13.435	-14.476	-13.285	-15.301	-12.83	-13.533	-15.545	-11.884	-11.339	-14.791	-15.041	-13.276	-14.205	-13.261	-13.315	-13.104	-12.996	-14.085	-13.064	-13.788	-13.456	-12.755	-13.011	-13.595	-12.505	-14.965	-13.4	-13.102	-13.631	-11.685	-13.69	-13.983	-12.293	-14.958	-12.048	-12.541	-13.016	-14.248	-13.75	-13.512	-14.627	-13.281	-13.374	-13.536	-14.706	-12.797	-11.806
-3.5509	-4.1992	-2.447	-3.2153	-3.2452	-2.2514	-2.8458	-4.2193	-4.087	-2.6666	-4.081	-2.2892	-4.9423	-1.7417	-3.6587	-3.6199	-2.9878	-4.8846	-4.8927	-2.9156	-3.4797	-2.1835	-3.4908	-3.5598	-4.2632	-2.596	-2.5945	-3.6831	-3.8724	-2.5107	-4.5695	-4.5936	-4.075	-3.1677	-2.4355	-5.2604	-3.8233	-3.9302	-3.627	-2.3267	-5.3007	-3.2779	-3.6586	-3.3714	-3.1678	-3.7776	-3.5148	-3.2257	-4.6859	-2.3112
-4.2248	-2.3773	-4.1959	-4.2327	-3.3899	-3.7651	-3.3838	-3.9662	-4.5349	-4.5263	-4.088	-2.1593	-5.7418	-2.5617	-4.8839	-5.421	-4.5258	-2.7196	-4.3414	-5.6321	-3.4632	-4.3736	-3.4563	-2.4912	-4.0566	-4.2983	-2.7388	-3.6325	-3.7203	-2.611	-2.211	-2.8517	-5.0536	-3.4202	-5.6002	-4.8453	-4.9833	-3.4347	-3.4331	-3.5526	-3.2805	-4.8552	-1.7637	-3.2173	-4.8867	-2.7872	-3.5401	-3.2907	-3.9653	-5.5481
8.7209	7.0114	7.1759	7.4073	8.5888	7.396	8.1065	9.0767	9.4218	7.6314	7.9766	7.769	8.9654	8.584	8.6371	6.7349	7.2439	7.539	7.9909	9.7462	7.8901	8.8397	7.4961	7.8056	6.8076	9.0239	9.2623	9.3647	7.985	9.3396	8.0126	8.4136	6.7995	8.9896	8.8945	10.357	8.5856	7.9178	7.7245	6.3965	8.2534	8.1609	8.3384	8.6785	7.7828	8.6393	8.154	9.3038	7.7964	8.3105
-2.0977	-4.1035	-1.4568	-2.7435	-1.9012	-2.9863	-2.9547	-2.9546	-3.0258	-2.1646	-3.1055	-3.4799	-2.6143	-2.6133	-1.541	-1.0268	-3.0731	-2.3161	-1.3066	-2.9337	-1.552	-3.8166	-3.0275	-4.7857	-1.1209	-2.21	-4.0855	-3.5208	-1.8979	-1.4606	-2.5894	-4.3209	-2.6099	-4.1112	-2.488	-2.3209	-2.2974	-3.2273	-3.4885	-2.4692	-3.6126	-2.6884	-3.6597	-3.3332	-2.7241	-3.2319	-2.4724	-4.2589	-3.0028	-3.6047
7.135	7.2144	7.2223	8.6609	9.7367	7.8233	8.3999	9.1249	8.1267	8.5609	8.1943	8.5769	7.9925	8.8951	8.8227	8.1021	8.4694	8.847	8.8142	8.0402	8.5487	7.9783	9.8696	8.6265	8.6004	8.6221	9.3451	8.4415	8.4116	9.4126	7.6185	7.7234	8.2675	9.5305	8.0378	7.0657	9.8638	8.2604	8.6651	8.3932	8.0365	8.8954	8.1343	8.3355	7.1991	9.0007	9.3723	8.1553	8.7346	10.293
0.78793	0.62771	-1.2074	0.66061	-0.35693	-1.1698	1.7863	0.75177	1.3641	-0.99364	-0.28238	-1.1232	-0.26253	1.1223	0.64893	-1.1481	0.40962	1.063	-0.85722	0.4336	0.57526	0.11844	-0.99487	0.15482	1.6751	-0.49871	-0.54552	1.8414	-0.17307	0.50246	0.83893	1.1276	0.70174	1.3868	-0.77683	0.01519	1.3137	-1.687	1.5689	-0.10635	0.54996	-1.3088	-0.17323	-0.60584	-0.3314	0.96171	-0.48384	0.77329	-1.2243	-0.66863
-16.281	-15.463	-14.659	-14.14	-15.236	-14.248	-14.046	-14.394	-12.606	-15.582	-16.263	-16.545	-16.229	-14.967	-16.102	-14.734	-15.677	-15.172	-15.17	-14.853	-14.323	-14.874	-13.517	-14.684	-15.648	-14	-14.609	-15.713	-14.501	-13.986	-14.716	-14.058	-13.377	-13.583	-16.039	-15.934	-13.273	-13.01	-14.85	-15.451	-16.667	-14.207	-14.699	-13.802	-15.443	-15.125	-14.617	-14.157	-15.222	-13.703
-7.7264	-8.8699	-8.7116	-10.569	-9.9866	-7.531	-8.8904	-9.6796	-9.3324	-9.0741	-8.899	-9.0436	-9.0527	-10.551	-9.2194	-9.1771	-10.922	-9.5456	-8.8167	-8.3958	-9.6193	-10.093	-7.9869	-7.834	-8.6215	-8.82	-10.119	-10.076	-8.4424	-9.7485	-9.3658	-10.025	-9.0332	-9.2679	-9.0116	-9.4609	-8.6178	-10.057	-9.7056	-10.487	-9.8825	-8.6948	-8.7638	-7.7246	-9.4638	-7.8678	-9.0057	-8.7834	-9.0515	-9.191
-4.0974	-3.4079	-1.8893	-3.339	-1.0075	-2.8574	-2.703	-3.1649	-3.1741	-3.2546	-3.9036	-1.7611	-3.8726	-2.2247	-2.5363	-3.2223	-3.4949	-3.1068	-1.1017	-3.9192	-2.9941	-3.2038	-2.9138	-2.5597	-3.434	-2.8654	-4.1224	-3.0622	-4.974	-5.345	-4.3082	-2.4465	-3.8302	-4.7796	-2.8989	-3.6326	-3.7156	-2.8525	-3.7152	-2.8838	-4.2964	-4.7901	-3.9257	-3.4546	-3.1363	-3.6082	-3.0465	-4.7008	-2.1038	-1.9602
-0.12805	-1.2079	0.40113	-0.30734	-0.4681	1.1893	-0.033696	-0.85202	0.34039	-1.1089	-1.4323	-0.89836	-0.028647	0.8778	0.95975	-1.7196	-0.54948	-0.64704	-0.85461	-0.58026	0.13519	-0.57169	1.4387	-0.39309	-0.64526	0.90958	-0.86163	0.85632	-0.41133	-0.57244	-0.74776	-0.096779	0.66217	0.95263	0.16778	-0.87817	-0.88245	-1.8931	0.24682	-0.32177	-0.54803	-0.030087	-1.0489	0.5309	-1.5918	-0.32218	-0.48956	-0.88551	0.21103	-0.45793
-1.5743	-3.275	-2.0082	-2.7474	-1.7249	-2.8346	-1.4808	-2.3689	-1.7623	-2.0704	-2.4867	-2.4106	-1.708	-1.982	-1.6228	-1.4758	-2.4368	-3.0483	-0.11921	-1.8271	-1.8511	-0.68183	-1.577	-0.97334	-1.7885	-2.0875	-2.5374	-3.4932	-3.338	-3.7199	-0.6656	-1.6349	-1.5756	-1.8185	-2.3343	-3.3153	-0.59791	-1.7947	-2.2133	-3.1406	-1.2798	-0.4754	-1.6155	-1.6624	-2.0077	-2.6491	-0.149	-3.8269	-1.9203	-2.341
-0.91293	-2.0117	1.315	-2.096	-3.4564	-2.2238	-1.3317	-0.80077	-2.1537	-1.1449	-1.7839	-1.7679	-2.0373	-1.8147	-0.82647	-2.2631	-1.7857	-2.7338	-0.055244	-1.2684	0.39109	-1.6656	-2.4561	-1.2384	-0.90389	-0.95581	-0.41504	-2.6947	-0.4899	-0.5578	-0.28796	-1.6721	-1.1005	-1.5554	-3.1615	-1.9449	-1.8682	-1.2915	-1.4988	-1.092	-1.3933	-1.4851	-1.1481	-1.5029	-0.83597	0.018274	-2.0508	-2.3414	-1.5088	-0.73848
-7.5816	-9.6472	-9.0257	-8.055	-9.0745	-9.2354	-9.8369	-10.767	-10.746	-7.4541	-8.974	-9.0019	-10.504	-7.3592	-10.182	-9.4462	-11.105	-7.2072	-7.9034	-8.7196	-8.895	-8.1897	-8.8925	-8.6004	-9.1842	-8.6736	-8.2342	-8.4224	-8.7884	-8.767	-9.3225	-9.6343	-9.8426	-8.5201	-9.0735	-8.2848	-9.3239	-9.4986	-9.3019	-8.9706	-9.3874	-7.9572	-9.4657	-9.8727	-8.5656	-8.5026	-7.7265	-9.211	-8.1812	-7.5326
-13.402	-13.812	-13.947	-12.276	-14.262	-13.111	-15.031	-12.925	-12.808	-11.749	-12.302	-12.383	-12.7	-12.19	-12.021	-13.636	-13.323	-13.23	-13.232	-14.179	-11.908	-13.542	-14.238	-13.563	-12.706	-12.03	-12.669	-13.549	-13.202	-13.029	-13.766	-12.057	-12.75	-13.249	-12.142	-11.599	-12.839	-13.453	-13.22	-14.213	-13.815	-14.521	-13.447	-14.269	-15.208	-13.094	-13.184	-13.498	-12.937	-12.924
-9.5942	-9.6941	-8.6077	-9.3264	-9.7129	-8.4727	-7.7622	-8.2621	-8.9635	-10.156	-8.1688	-8.0556	-9.1955	-9.0938	-8.2806	-7.1016	-10.479	-8.2025	-9.1767	-8.5033	-8.9353	-8.5467	-9.9228	-7.751	-9.7952	-8.5945	-8.7536	-11.507	-8.5204	-9.5028	-9.5247	-9.7918	-8.9907	-8.8406	-8.3623	-9.8233	-8.1986	-7.886	-8.3353	-9.2359	-8.817	-8.671	-10.564	-8.1907	-9.3534	-7.3868	-8.4416	-8.5435	-8.529	-8.157
-14.084	-12.188	-12.314	-13.664	-13.745	-12.15	-12.563	-11.835	-10.556	-14.242	-13.825	-11.648	-13.912	-14.344	-13.733	-12.004	-12.488	-13.634	-12.81	-14.014	-12.102	-12.929	-11.211	-13.326	-11.662	-12.941	-12.963	-13.422	-15.611	-13.163	-13.875	-13.013	-12.946	-13.847	-13.127	-11.961	-14.348	-12.017	-13.582	-12.395	-12.133	-12.747	-13.755	-13.818	-14.234	-13.332	-12.31	-12.974	-12.754	-13.135
-5.8435	-3.5094	-4.061	-4.3422	-4.5838	-3.3642	-3.8513	-3.7437	-3.5526	-4.9167	-3.4176	-5.0531	-2.8552	-2.4774	-5.9555	-5.4716	-5.6364	-4.4777	-4.1705	-4.9732	-3.4256	-2.139	-2.72	-3.2725	-4.2194	-4.5507	-5.0751	-4.3889	-4.9018	-3.5429	-5.63	-3.3669	-4.1131	-5.8768	-4.9138	-5.5605	-5.1672	-3.4881	-4.7874	-4.4801	-3.2319	-4.4939	-3.2326	-3.5376	-4.4378	-3.8442	-4.1082	-5.1448	-5.2862	-6.1076
-21.555	-21.433	-22.555	-23.155	-22.778	-23.01	-23.029	-21.377	-22.508	-21.762	-22.006	-22.092	-21.631	-23.868	-21.902	-24.372	-22.716	-22.892	-21.001	-21.774	-22.116	-21.97	-22.727	-21.128	-22.328	-23.056	-23.058	-22.088	-22.087	-23.679	-21.975	-23.619	-22.431	-23.708	-22.251	-21.31	-21.603	-23.012	-21.554	-22.55	-22.048	-22.566	-22.922	-21.898	-21.862	-21.689	-23.333	-20.761	-22.128	-22.593
-14.864	-13.061	-14.261	-13.333	-13.437	-13.545	-14.386	-13.096	-14.363	-14.108	-13.489	-13.393	-13.703	-13.691	-14.214	-13.682	-13.815	-15.718	-15.223	-15.059	-12.961	-14.531	-14.619	-11.981	-13.997	-13.533	-12.843	-14.551	-13.914	-16.676	-14.185	-14.485	-13.653	-13.273	-14.718	-13.241	-14.912	-14.299	-14.289	-12.506	-13.301	-13.097	-13.949	-14.771	-14.748	-14.474	-14.457	-11.905	-15.314	-13.315
-4.3092	-4.4702	-3.003	-4.1973	-3.4474	-2.9589	-4.3848	-4.329	-4.2597	-4.5404	-3.7245	-3.5446	-3.9366	-1.3717	-4.516	-2.976	-4.4294	-2.6146	-3.1433	-4.6053	-2.7803	-2.648	-2.6217	-3.5876	-5.1036	-5.1554	-4.3978	-3.3141	-3.2198	-4.514	-2.8066	-4.2601	-3.2572	-4.2882	-3.5167	-3.8455	-3.7195	-3.0271	-3.2602	-2.6702	-3.3682	-2.338	-3.6018	-4.0886	-3.3358	-3.1086	-3.0535	-1.3584	-5.3399	-3.6846
-12.618	-13.373	-14.648	-12.051	-12.692	-13.651	-15.201	-13.944	-13.632	-14.714	-15.338	-12.964	-12.67	-12.827	-15.013	-15.414	-14.913	-14.071	-13.464	-12.377	-12.832	-14.606	-13.73	-15.232	-13.89	-13.144	-13.252	-16.677	-11.882	-15.291	-14.786	-14.031	-13.138	-13.82	-13.153	-16.256	-14.54	-13.427	-14.734	-13.113	-14.103	-14.301	-13.077	-15.011	-13.781	-13.663	-14.499	-14.807	-12.422	-14.644
-11.541	-12.909	-12.98	-12.937	-14.391	-13.123	-13.501	-12.484	-13.201	-13.947	-13.525	-12.204	-14.119	-15.3	-13.339	-14.848	-12.62	-12.835	-14.804	-14.175	-13.013	-12.379	-12.1	-13.823	-12.753	-13.79	-14.289	-13.193	-12.807	-13.55	-12.528	-13.271	-15.076	-15.414	-14.694	-12.992	-12.387	-14.206	-11.791	-13.711	-13.16	-12.727	-12.722	-13.292	-12.647	-12.08	-14.252	-12.777	-13.534	-12.464
-9.9876	-8.3515	-8.2612	-11.68	-8.7474	-8.4394	-9.9876	-9.7084	-10.595	-9.7242	-8.6873	-9.4799	-11.567	-8.9761	-10.029	-9.171	-11.598	-9.8412	-7.8719	-10.905	-10.115	-9.2611	-10.528	-9.1092	-11.761	-9.3147	-8.6215	-10.618	-9.4104	-9.8182	-8.4948	-8.6961	-11.68	-8.7096	-9.3423	-10.039	-9.4069	-9.5346	-10.819	-7.9859	-9.6876	-9.8224	-9.8408	-9.6394	-9.142	-8.7656	-8.42	-8.9733	-10.113	-10.21
-1.1891	-1.5713	-1.6218	-2.4059	-2.387	-1.7442	-2.6007	-0.59126	-2.4225	-2.6448	-1.9493	-0.54866	-0.89318	-3.0505	-2.851	-1.5753	-1.2911	-0.96014	-1.0567	-1.4969	-1.6837	-0.96492	-0.20192	-1.5064	-2.4031	-2.2204	-3.141	-0.88832	-0.86548	-0.88989	-2.0424	-2.3293	-0.43	-0.057015	0.13956	-0.91222	-1.3571	-0.68386	-2.3733	-1.9794	-0.90101	-2.256	-2.7506	-1.5649	-0.42786	-1.9015	-1.589	-1.6193	-2.7031	-1.7679
-14.275	-13.687	-14.622	-14.677	-13.819	-14.503	-15.59	-15.176	-15.757	-14.398	-14.76	-15.156	-14.502	-16.371	-15.059	-14.233	-13.701	-15.764	-15.692	-14.537	-15.574	-16.805	-14.73	-14.408	-14.566	-14.835	-14.079	-14.948	-14.707	-14.38	-14.946	-15.327	-14.007	-15.095	-13.848	-15.039	-14.667	-15.298	-15.921	-14.257	-14.008	-14.922	-15.184	-14.261	-15.379	-14.575	-15.473	-14.4	-15.395	-16.091
-5.9173	-5.8467	-7.1948	-5.0379	-4.8595	-4.5094	-5.8344	-6.5529	-6.5971	-5.854	-6.1922	-4.7859	-4.35	-5.9943	-7.129	-5.1248	-6.2377	-5.4413	-5.7887	-6.0382	-4.9989	-6.8879	-6.6668	-5.2387	-6.3256	-6.6008	-3.6989	-5.1286	-6.1341	-6.607	-5.7603	-5.6428	-6.5457	-6.8341	-4.8653	-5.4554	-6.5248	-7.1402	-4.928	-6.4197	-5.0447	-4.4613	-4.3499	-5.001	-5.7872	-5.7429	-5.9567	-5.403	-5.3323	-5.9262
3.413	1.7664	2.4052	0.42012	2.1657	1.4833	2.6726	2.2657	3.4709	2.6901	2.082	2.7121	2.1725	2.647	0.74375	1.6751	0.43753	3.369	3.1102	1.0602	2.6796	2.0153	1.669	1.8607	2.6293	1.0501	0.8366	1.4341	1.5438	1.6827	2.1546	1.5734	2.2801	2.3628	1.811	2.7407	3.9231	0.705	0.0067832	2.7908	-0.077509	1.9474	1.3809	1.5178	0.6885	2.6928	1.3886	2.5151	0.91077	0.43819
-11.25	-11.012	-11.2	-11.136	-12.357	-10.751	-11.847	-11.824	-11.564	-10.893	-10.917	-9.8706	-11.032	-11.52	-12.218	-12.619	-11.913	-12.861	-12.2	-10.35	-11.254	-11.329	-12.596	-12.01	-11.97	-11.592	-11.194	-13.83	-12.005	-12.106	-11.068	-11.306	-12.902	-11.717	-11.356	-11.051	-12.178	-11.361	-11.324	-10.908	-13.471	-11.635	-11.275	-9.5184	-11.799	-10.517	-11.704	-12.772	-11.976	-13.109
-1.7171	-2.6178	-3.7732	-4.012	-3.4277	-0.67302	-4.4292	-1.9861	-3.4803	-1.2793	-3.2586	-1.7353	-3.1327	-2.9674	-3.7002	-1.3841	-2.4248	-2.4686	-3.136	-2.1342	-2.0718	-3.0648	-1.7327	-2.6516	-4.0598	-3.1301	-1.6993	-2.1538	-2.9532	-1.1204	-1.6137	-2.9899	-3.4486	-1.3025	-5.3203	-3.2762	-2.3028	-1.9437	-2.0867	-3.6218	-2.6155	-3.3776	-2.152	-2.882	-2.6676	-2.274	-3.5138	-2.8436	-2.9301	-2.0495
-10.365	-11.253	-11.994	-12.007	-10.603	-11.05	-12.936	-11.052	-10.854	-11.476	-12.076	-13.752	-11.575	-12.136	-11.736	-11.128	-11.043	-11.746	-12.795	-11.912	-10.053	-10.792	-11.266	-10.812	-11.901	-10.304	-12.434	-11.316	-10.528	-12.667	-11.011	-10.525	-11.829	-11.528	-10.918	-11.933	-12.424	-11.232	-12.854	-11.472	-11.192	-10.7	-12.605	-11.266	-11.076	-9.8468	-10.064	-12.147	-12.21	-11.546
-10.589	-13.277	-10.738	-11.189	-9.9909	-11.391	-11.069	-10.124	-13.765	-12.131	-11.257	-12.631	-12.235	-11.945	-11.425	-10.731	-12.973	-11.322	-12.055	-10.962	-12.566	-12.218	-12.733	-10.326	-12.669	-12.812	-10.918	-13.075	-11.879	-12.229	-11.999	-11.047	-11.936	-11.137	-11.179	-13.018	-13.567	-11.712	-10.788	-11.107	-12.685	-12.429	-11.867	-9.7324	-11.835	-12.267	-12.117	-13.716	-12.945	-11.082
-1.6605	-2.4971	-2.3834	-2.1549	-2.1619	-3.7145	-3.0232	-0.41857	-3.4151	-1.7693	-1.5958	-3.0251	-2.7059	-1.4712	-3.595	-0.92347	-1.8516	-2.8028	-2.4475	-3.1117	-1.9995	-2.0369	-3.8817	-4.112	-4.582	-2.7474	-2.6978	-2.2368	-1.8323	-3.7239	-1.0379	-2.5283	-3.4205	-1.9819	-3.1893	-3.1509	-1.7093	-3.6829	-2.8	-2.5806	-2.1418	-3.9838	-3.151	-1.6965	-2.0044	-1.7053	-3.4694	-1.9138	-4.071	-2.6544
-0.31761	-2.1227	-0.69313	-0.17209	-1.1494	-0.52797	-2.0412	-0.76571	-1.6455	-0.70187	-1.9863	-1.9115	-2.1406	-0.19195	-2.3757	0.58561	-3.1106	-2.7461	-0.66376	-0.35654	-2.1109	-1.3174	-1.991	-0.4518	-0.49732	-1.1923	-2.5563	-2.0285	-3.2719	-0.31392	-1.5918	-0.69666	-1.1716	-3.9544	-2.5006	-2.1732	-0.70521	-0.38525	-0.63738	-0.642	-2.267	-2.0817	-2.7563	-1.6138	-1.8201	-3.1742	-2.4474	-1.2216	-1.3881	-2.3039
1.6136	3.4896	2.6063	1.0019	1.4213	0.78119	2.3958	1.8	1.5976	1.5809	2.1277	2.418	1.7563	2.6442	3.5669	1.128	3.4026	2.1279	2.6913	2.7334	0.63761	1.2655	3.8705	1.4617	1.3189	2.2126	1.8045	1.0187	1.036	2.8476	1.3375	1.277	0.88181	0.69872	1.9326	0.47011	2.2311	1.4588	0.54693	0.24574	1.2249	3.8237	2.8991	1.9975	0.63622	2.9354	1.2291	1.7322	1.8659	2.9304
-10.693	-9.095	-9.8266	-9.8142	-12.736	-10.514	-10.116	-9.5188	-10.53	-10.852	-9.4344	-10.723	-10.659	-10.354	-10.659	-9.9172	-9.4924	-9.6702	-10.718	-10.396	-11.175	-11.126	-9.7657	-10.157	-11.048	-11.274	-10.3	-9.7649	-11.981	-9.6251	-10.131	-10.608	-10.567	-9.9013	-11.893	-10.902	-11.307	-10.933	-10.001	-11.163	-9.6401	-10.757	-10.892	-10.898	-11.651	-11.398	-11.836	-9.0413	-11.121	-10.327
-4.1676	-4.453	-2.0205	-3.0108	-2.8877	-3.3798	-4.5634	-1.4092	-3.8581	-4.0076	-4.5549	-3.5458	-3.2684	-3.6793	-4.0186	-4.5642	-2.8476	-3.2335	-1.4528	-2.7876	-4.2538	-3.4452	-2.7893	-2.3787	-1.8707	-3.1346	-3.1043	-3.9399	-2.4582	-2.6326	-2.7345	-2.7219	-3.4635	-1.8078	-3.6285	-2.9936	-3.8917	-4.3186	-4.1403	-2.527	-4.9563	-4.4218	-1.9776	-3.0484	-2.7568	-3.1859	-2.971	-3.2395	-2.7646	-4.3883
7.9575	6.8848	6.7669	7.1751	7.3375	5.8895	6.4249	5.9331	5.191	6.4601	6.5297	6.5886	7.1655	6.3195	6.9352	6.2719	4.7218	5.8299	7.1672	6.8928	7.2844	6.3773	7.7287	8.0197	6.2252	6.5305	7.176	7.3365	7.7535	6.6411	6.9141	7.7897	8.288	7.6294	6.5988	6.9141	7.9003	9.1746	7.4195	7.4173	6.9026	5.7488	6.6142	7.2994	5.9831	6.9675	5.6564	6.7544	7.6382	5.8289
-2.1174	-3.0401	-4.0853	-5.7985	-3.8344	-3.9972	-3.6299	-2.1095	-5.5505	-3.2947	-2.8348	-2.9591	-3.6132	-3.2003	-3.2806	-3.8388	-4.5287	-6.7574	-5.2139	-3.5133	-3.94	-3.6913	-3.7095	-2.8021	-4.1255	-3.922	-4.8239	-3.6784	-3.6171	-2.8268	-1.897	-4.413	-3.3687	-2.5865	-2.0792	-4.351	-4.1275	-2.9382	-3.16	-4.1912	-3.3393	-4.8008	-3.186	-3.8374	-4.9539	-4.0573	-3.1435	-3.5883	-3.9244	-3.2861
-12.962	-12.704	-13.202	-11.486	-14.927	-14.152	-13.247	-13.789	-12.487	-13.493	-13.45	-13.107	-11.788	-13.626	-13.069	-13.038	-11.738	-13.348	-12.54	-14.987	-12.601	-12.948	-13.314	-13.087	-13.618	-14.036	-14.489	-11.714	-12.654	-13.511	-13.601	-13.208	-13.266	-12.47	-14.803	-10.587	-13.832	-13.55	-13.005	-13.861	-13.236	-13.094	-12.345	-14.182	-14.534	-13.716	-13.22	-11.875	-13.054	-13.5
-2.7658	-4.2524	-4.4238	-3.65	-3.3421	-4.3738	-5.0903	-3.8525	-2.5033	-4.9182	-4.6657	-3.0723	-3.3894	-1.8254	-2.7162	-2.4324	-4.8298	-3.0069	-3.9664	-3.5955	-4.0308	-3.2158	-2.4227	-4.2232	-3.5768	-4.5448	-3.9601	-1.8013	-2.6859	-3.2691	-4.5464	-3.1536	-2.1079	-3.4331	-2.7297	-4.2415	-3.1514	-3.7926	-2.4372	-3.6152	-2.5949	-3.0009	-2.1325	-0.86727	-1.3192	-2.4786	-3.371	-3.5082	-3.14	-3.2497
-10.703	-10.249	-10.281	-10.725	-10.403	-10.074	-12.004	-11.024	-11.414	-8.8256	-9.9016	-11.099	-9.8976	-9.5893	-9.4496	-8.5286	-10.897	-11.014	-10.712	-11.005	-9.8236	-10.089	-10.66	-9.8973	-11.194	-10.047	-10.531	-11.153	-10.619	-11.292	-9.6742	-11.057	-9.4767	-10.2	-10.692	-10.18	-10.653	-11.857	-9.9373	-10.295	-12.248	-10.771	-12.839	-11.371	-9.8899	-9.9953	-11.161	-11.178	-11.801	-10.479
-2.7877	-3.5563	-3.1325	-3.0105	-3.5877	-2.8966	-2.7684	-3.2444	-4.163	-5.5088	-4.0235	-5.0675	-3.8338	-4.2313	-4.9902	-2.6007	-2.8936	-4.7322	-4.1915	-2.9736	-4.5221	-5.2369	-4.153	-3.623	-3.1626	-2.892	-3.0605	-3.5169	-3.0311	-4.3771	-5.2152	-3.2772	-3.4471	-4.5115	-0.98493	-4.4354	-4.7137	-4.2811	-4.8848	-2.6518	-3.7762	-4.3474	-2.6805	-3.7082	-3.3926	-1.8942	-4.1739	-2.4031	-5.2025	-4.047
1.3976	4.7464	1.0202	2.2044	1.7978	1.9634	1.2184	2.2065	-0.11579	2.008	2.5656	1.707	0.39928	1.9215	0.83789	1.6905	2.251	1.9063	1.2631	3.5096	2.7678	0.71184	0.96184	2.0106	2.1774	-0.0026917	0.44403	2.2627	0.18763	1.5644	2.6763	1.2966	1.2198	1.2693	1.1872	0.3122	0.79484	2.3214	3.5264	1.2198	2.9277	0.92079	0.49898	-0.27685	1.2685	2.0921	-0.4006	1.8582	2.7226	2.9603
0.68107	-0.1342	-1.0514	-0.46635	0.20853	1.2053	0.54366	-0.36775	-1.9541	0.3108	-1.2806	1.1812	-0.083486	1.1343	1.3849	-0.4377	0.1654	-0.66022	-0.71876	-0.38836	1.2157	1.0349	0.064825	0.52342	0.22918	-0.48897	0.36804	-0.74677	-0.91543	-0.48115	-0.89468	1.4618	0.6372	-0.37198	0.21306	2.0341	-1.5876	-0.06081	0.22458	-0.46304	-0.24215	0.65949	0.20406	-0.0066734	-0.28213	0.15321	-0.7776	0.88177	0.70691	1.0204
-13.433	-12.536	-12.756	-12.576	-13.58	-12.408	-12.886	-13.49	-12.334	-12.473	-12.122	-12.013	-12.842	-14.819	-10.921	-12.334	-11.642	-14.731	-11.984	-13.856	-12.398	-13.533	-13.551	-12.542	-13.349	-14.781	-13.915	-14.284	-13.173	-13.597	-12.688	-13.316	-14.382	-14.422	-13.223	-12.592	-13.406	-11.039	-12.005	-14.216	-11.95	-14.525	-13.456	-13.758	-13.262	-12.976	-14.243	-13.798	-14.165	-12.996
-14.664	-17.11	-13.942	-13.708	-14.67	-13.519	-15.755	-13.597	-15.137	-14.97	-14.035	-13.645	-13.671	-15.296	-13.759	-14.422	-12.627	-14.496	-14.234	-13.744	-13.609	-14.375	-14.887	-12.733	-14.199	-12.78	-13.989	-13.278	-13.629	-13.599	-12.733	-13.115	-12.618	-13.992	-14.293	-13.052	-14.045	-13.653	-14.861	-12.796	-12.789	-13.872	-14.301	-13.929	-14.975	-15.478	-14.575	-15.272	-14.729	-15.314
-2.9564	-5.9535	-3.5276	-4.0917	-2.4637	-2.9242	-4.3143	-3.771	-3.924	-3.482	-2.743	-3.8889	-2.8934	-2.9303	-4.2967	-3.6872	-2.9493	-4.987	-4.6721	-2.7952	-3.496	-2.9752	-3.5939	-4.2652	-4.1839	-3.9156	-4.7437	-2.9089	-3.6703	-2.7063	-4.6322	-4.5912	-4.9528	-4.8169	-4.0792	-3.8919	-3.8733	-2.9253	-3.402	-3.1069	-5.4209	-3.624	-3.6665	-4.5955	-5.2507	-3.6589	-3.8316	-4.5972	-3.8587	-5.1511
2.758	1.9053	2.1348	2.0261	1.3523	1.1998	1.5505	2.3025	1.9968	3.5915	1.9	2.3655	1.9116	2.7138	1.0703	2.033	2.9637	1.5638	1.2757	1.7206	-0.1314	1.7643	1.5529	0.50833	0.31423	0.70486	1.6144	1.0927	2.0038	1.4743	3.1123	0.92644	2.3532	0.63732	2.0098	0.64755	1.2077	1.9401	1.0254	1.306	2.9495	2.1488	1.0209	1.4559	0.80389	-0.056022	1.7326	0.86075	0.8072	-0.23634
-4.8354	-5.3475	-3.6142	-4.0532	-3.3887	-5.4311	-4.2172	-4.6914	-2.9847	-3.4842	-3.6574	-4.2446	-4.4628	-4.5287	-3.4081	-3.1263	-4.1379	-5.5265	-6.1212	-4.8648	-3.5872	-3.213	-5.1177	-3.0221	-3.7757	-4.0939	-5.4706	-4.9911	-2.3343	-4.0452	-3.7469	-4.9198	-2.9364	-4.8898	-3.7321	-3.1563	-4.5221	-4.585	-5.0893	-3.7588	-5.1341	-6.2681	-4.3885	-3.0384	-3.2245	-3.6901	-2.8956	-3.012	-5.313	-5.4772
-13.065	-12.331	-14.379	-13.239	-12.315	-12.867	-11.962	-12.35	-12.29	-12.67	-12.038	-12.766	-12.211	-13.067	-11.754	-12.678	-12.282	-11.605	-15.267	-13.426	-12.544	-12.411	-12.771	-12.369	-12.089	-12.485	-14.183	-11.944	-14.793	-11.809	-13.777	-11.283	-13.441	-13.721	-14.172	-14.586	-14.531	-11.935	-12.789	-13.085	-13.711	-9.7675	-12.102	-13.521	-12.747	-12.23	-12.186	-13.364	-13.722	-12.857
-6.4189	-3.3026	-3.1863	-3.0566	-3.6136	-4.4842	-2.1241	-3.3488	-3.2414	-3.9883	-3.9764	-2.7626	-3.3655	-3.2255	-3.8283	-4.121	-2.5409	-3.8237	-3.7844	-3.9737	-4.1872	-2.1717	-4.9036	-2.0552	-3.7905	-3.5626	-4.1179	-1.7752	-3.7263	-3.1373	-4.9422	-1.2741	-2.4641	-3.1625	-2.865	-3.4823	-2.6072	-3.1896	-2.6617	-2.6614	-3.9589	-4.2474	-2.1844	-4.1994	-3.1606	-4.8053	-2.9162	-4.2553	-2.7466	-4.6685
-4.032	-3.2047	-4.009	-4.7234	-2.7698	-4.2725	-3.9241	-4.1755	-5.0561	-3.9575	-3.7884	-1.0431	-3.8089	-2.0172	-3.5024	-2.6531	-2.2016	-5.7939	-3.3529	-3.7405	-3.4347	-2.6012	-2.9291	-1.7219	-4.2586	-3.5866	-3.7064	-4.4902	-3.3834	-2.4266	-2.6672	-3.7158	-4.5599	-3.3452	-3.4692	-2.1985	-2.4747	-1.7896	-4.1951	-1.1155	-3.256	-2.944	-1.8593	-3.3888	-5.0991	-5.0935	-2.9905	-3.816	-1.432	-2.8215
-12.321	-12.178	-13.004	-11.091	-12.19	-11.117	-11.197	-11.596	-11.927	-11.898	-12.107	-10.676	-11.503	-12.147	-12.382	-12.089	-10.136	-11.717	-12.985	-10.614	-13.021	-11.876	-12.831	-11.06	-12.847	-11.103	-12.642	-11.799	-12.947	-11.966	-10.899	-11.203	-11.296	-11.987	-12.153	-11.474	-13.596	-11.248	-12.697	-11.299	-9.955	-12.166	-11.488	-12.258	-12.65	-12.142	-11.265	-12.087	-11.479	-12.05
-3.2392	-2.4523	-2.6046	-3.1405	-1.7393	-2.7895	-3.1205	-2.4417	-2.2728	-3.4808	-1.5223	-3.052	-3.9987	-3.4107	-1.7825	-4.8031	-0.92253	-2.5919	-1.5869	-2.2541	-2.2047	-3.3028	-1.8459	-2.8141	-3.1903	-1.5992	-3.2189	-4.5906	-2.3955	-2.8841	-0.21728	-2.3702	-1.9769	-5.1135	-0.40681	-3.6917	-2.4756	-2.7712	-1.8344	-2.3101	-2.2677	-2.5642	-3.5079	-3.1527	-2.9702	-3.0356	-2.6739	-3.5344	-2.5288	-1.9044
0.13471	-0.28536	-1.0454	-1.3383	-0.091326	-1.1337	1.5648	-0.63128	0.27243	-0.51341	-1.2405	-0.40945	-0.97381	0.34362	-0.047941	-0.04328	0.9128	0.020049	0.86437	0.041002	0.014925	0.55912	0.20076	0.19206	0.64158	1.4898	-1.1347	-0.60581	-0.4149	0.75788	-1.5556	-0.26495	-0.84891	-0.056385	1.1326	1.426	1.0023	1.1637	1.0164	-1.8725	0.13601	-0.72314	-1.2239	0.86009	0.59965	0.88472	-0.86573	-1.6986	-1.7242	-0.85965
-4.2866	-3.892	-3.0212	-3.0014	-4.6144	-3.0153	-2.8778	-2.4542	-3.6544	-3.9448	-4.8375	-3.1593	-3.3762	-3.372	-4.1381	-2.0316	-3.1777	-3.0918	-2.1243	-3.1789	-3.002	-2.1969	-3.2637	-2.7998	-4.8051	-3.8663	-3.0218	-2.7174	-3.7233	-3.2436	-3.7727	-3.9303	-3.3909	-4.6068	-3.4463	-3.3541	-3.0597	-3.3086	-1.3507	-2.9844	-3.0943	-2.3943	-3.6983	-2.8251	-4.0136	-3.4784	-3.4273	-2.4503	-2.3878	-2.1395
4.171	3.3587	2.789	2.3789	2.9332	2.7167	1.8859	1.2328	3.5289	1.891	2.9649	2.4261	2.5248	4.6582	3.2391	2.9946	3.6883	3.0062	1.4329	2.6664	3.3461	1.2437	3.8068	2.7162	2.0785	1.1216	3.6222	4.1513	2.5764	3.216	3.0338	2.9379	1.8938	1.8311	2.2312	2.6134	3.1518	2.301	2.5613	3.9112	3.5472	1.2417	3.3187	3.7031	2.9814	3.1119	2.9741	2.3158	1.7714	1.9869
-8.0757	-5.5678	-8.5792	-8.0695	-7.5113	-7.4344	-7.7846	-8.6465	-8.2241	-8.9253	-6.9412	-7.1457	-8.7469	-7.2634	-8.9652	-6.5973	-9.1024	-8.1669	-8.817	-8.3651	-8.4691	-7.7423	-10.518	-8.8863	-6.625	-7.9276	-6.6244	-6.8078	-6.9388	-8.5089	-5.6567	-9.0805	-7.921	-7.6515	-7.5364	-7.6152	-7.0465	-6.2511	-8.0299	-7.4789	-5.4692	-8.2288	-8.7691	-9.6026	-8.011	-7.4266	-6.4608	-6.4529	-7.8612	-7.4861
-3.7882	-4.9915	-4.8616	-5.5902	-6.7813	-4.1274	-5.4728	-3.8427	-4.5484	-5.4468	-5.8196	-4.6716	-4.9893	-4.4136	-4.396	-4.2915	-4.4394	-5.6465	-3.5274	-3.7394	-4.993	-4.811	-5.0848	-5.303	-4.4639	-4.1943	-5.385	-6.3086	-3.9493	-5.7961	-4.3811	-3.7382	-4.9553	-4.4797	-3.7351	-3.3414	-6.1746	-3.6713	-4.7995	-5.2011	-4.5787	-3.1921	-3.222	-2.7764	-4.4666	-3.9725	-4.6601	-4.9944	-3.9394	-6.1274
-22.46	-20.716	-22.142	-22.875	-20.663	-21.579	-22.18	-21.882	-21.418	-22.255	-21.673	-22.78	-20.358	-22.049	-21.912	-23.299	-21.77	-23.101	-22.722	-21.56	-22.473	-21.768	-22.224	-21.948	-20.543	-21.43	-21.301	-22.154	-21.76	-22.676	-22.434	-22.515	-23.831	-22.786	-21.646	-23.533	-21.762	-21.321	-25.361	-21.749	-22.629	-23.759	-21.901	-21.665	-22.482	-22.256	-19.948	-22.238	-21.791	-21.243
0.77427	1.6866	1.4269	0.7489	1.3294	3.3544	0.35044	3.0745	3.0736	2.7403	1.7587	1.8736	2.0457	2.1051	3.3272	1.0361	0.83207	1.5847	1.7086	0.81114	2.88	2.0281	1.7776	1.1112	0.86163	0.95792	0.29448	1.7342	3.1497	0.34156	2.0212	1.5152	2.4149	0.43979	1.8883	1.9379	1.996	1.071	2.6573	0.15351	2.79	0.2815	1.7961	0.72836	0.69888	-0.14933	1.9269	0.98101	2.9822	1.2359
-2.6642	-2.2596	-3.3183	-1.8553	-2.7526	-2.4988	-2.2235	-2.3259	-1.7669	-3.6639	-3.5732	-2.6264	-5.0336	-2.4601	-3.0128	-2.1506	-1.4095	-2.6132	-2.5715	-2.4933	-3.5444	-3.6904	-2.2387	-2.4826	-2.4111	-1.8351	-1.5979	-2.7243	-1.5258	-3.1546	-3.3521	-2.9799	-2.3644	-2.8508	-3.0748	-2.706	-4.4461	-2.2742	-3.9435	-2.8705	-2.606	-3.5142	-3.3315	-4.0172	-3.2409	-2.8849	-3.5659	-2.9798	-3.2241	-2.9917
-11.171	-10.478	-9.9452	-11.356	-9.7893	-10.798	-11.507	-11.331	-10.463	-10.385	-8.7892	-11.071	-9.6764	-11.427	-10.505	-11.113	-11.172	-11.062	-9.4722	-11.49	-11.127	-10.561	-9.6445	-10.377	-11.602	-10.404	-11.151	-11.978	-10.231	-11.386	-10.734	-12.549	-9.9441	-10.291	-12.442	-11.542	-9.7433	-9.5029	-10.322	-11.15	-9.548	-9.6703	-12.327	-11.047	-10.241	-10.661	-12.638	-10.643	-10.31	-10.834
-12.961	-12.966	-13.737	-13.477	-13.05	-13.412	-13.37	-13.163	-13.38	-13.435	-13.274	-12.468	-12.651	-13.526	-13.059	-12.145	-12.288	-12.282	-13.294	-13.073	-15.869	-12.842	-13.685	-14.308	-13.294	-13.581	-14.239	-15.504	-12.773	-13.258	-14.25	-12.901	-12.195	-13.003	-13.733	-13.116	-15.022	-13.644	-14.412	-13.267	-12.989	-12.619	-14.279	-12.348	-12.4	-13.162	-13.845	-14.803	-12.566	-11.878
-5.0725	-3.4133	-4.3685	-3.4596	-4.354	-1.9121	-2.2982	-3.3165	-3.965	-3.0539	-3.1894	-3.5303	-4.2823	-3.8074	-4.1374	-5.1172	-2.8341	-4.5011	-4.9931	-3.2215	-5.0985	-3.6332	-4.0184	-4.0325	-4.565	-3.2759	-3.5392	-4.1017	-3.0634	-3.7348	-4.0092	-4.6391	-3.5796	-4.8978	-4.8846	-3.6355	-4.0621	-5.012	-3.1596	-4.4427	-2.857	-4.4385	-4.0638	-2.8502	-3.4439	-2.3576	-3.4531	-4.2644	-3.9031	-2.1388
-7.3431	-4.886	-4.7113	-5.8416	-5.8882	-6.0261	-4.9144	-4.9711	-6.7858	-5.6799	-5.2992	-6.6933	-4.3097	-4.5873	-5.8521	-4.2052	-5.3854	-3.7545	-5.1945	-4.3312	-5.5587	-4.4772	-5.7293	-3.794	-4.7836	-5.1657	-4.2127	-5.6525	-4.225	-5.2014	-5.2509	-6.0317	-4.3137	-4.3098	-3.7284	-3.156	-6.6586	-4.6142	-3.8733	-5.4307	-3.4819	-5.4274	-3.281	-5.3701	-4.9428	-4.1855	-5.3686	-2.2483	-4.3326	-5.973
-5.0734	-4.9936	-4.0712	-3.1821	-2.6741	-3.2506	-4.3146	-3.1396	-3.6548	-2.747	-5.9675	-5.0999	-4.0313	-3.3786	-4.5399	-4.7157	-3.7294	-4.8289	-5.3014	-3.1853	-3.7536	-3.9212	-4.2273	-3.6572	-5.1216	-4.7015	-5.9883	-3.6296	-4.4239	-3.6811	-4.629	-5.1313	-3.3759	-3.5595	-3.5456	-3.0099	-5.3167	-5.3025	-3.3566	-4.9829	-3.4785	-3.8794	-2.8639	-4.8069	-4.4454	-4.8429	-4.6548	-4.4808	-2.9829	-4.5034
-3.2151	-4.2883	-3.9988	-4.3578	-1.8939	-4.7961	-2.7908	-4.5158	-2.9686	-5.1234	-4.1049	-5.0741	-2.6451	-3.0543	-4.128	-4.2637	-3.2418	-3.754	-2.4969	-5.5647	-3.9797	-4.7661	-5.5021	-4.8525	-3.024	-4.3337	-2.6898	-2.4077	-2.8449	-5.2967	-3.3039	-3.1197	-4.5853	-3.747	-5.5033	-3.3077	-2.8136	-3.753	-4.4507	-4.0618	-4.8978	-3.4186	-3.9064	-2.5591	-3.7651	-4.1497	-3.7718	-2.5354	-4.0466	-4.9815
-12.743	-12.391	-13.75	-10.525	-12.753	-12.506	-12.71	-10.869	-14.06	-13.075	-14.489	-12.472	-13.218	-12.758	-13.438	-12.581	-13.705	-12.097	-12.864	-11.272	-12.102	-12.582	-12.829	-13.507	-13.848	-13.613	-11.791	-12.995	-14.027	-12.061	-11.349	-12.168	-11.324	-12.991	-13.334	-12.727	-13.026	-14.065	-11.865	-12.102	-12.354	-12.293	-13.012	-12.567	-11.901	-12.616	-12.725	-13.239	-13.678	-11.732
-11.415	-15.397	-15.497	-14.134	-14.492	-15.371	-13.909	-14.714	-14.506	-15.588	-15.617	-15.416	-15.607	-14.736	-13.61	-13.694	-14.81	-14.414	-15.124	-16.236	-13.557	-13.248	-14.953	-13.955	-15.148	-13.615	-13.37	-13.681	-14.429	-14.713	-14.26	-13.817	-13.19	-14.09	-15.146	-13.265	-14.484	-14.052	-15.05	-13.329	-14.25	-14.675	-13.553	-13.107	-15.02	-14.852	-13.772	-13.564	-14.92	-13.162
-4.8157	-5.2276	-5.7011	-4.2305	-5.7138	-2.4055	-5.5309	-3.677	-6.8427	-5.3149	-3.5898	-4.4329	-5.2178	-3.5857	-5.0951	-4.3624	-5.7181	-4.7681	-3.9934	-6.3012	-5.4532	-4.7537	-3.3595	-5.0096	-5.8625	-4.8794	-3.5455	-4.3977	-5.8258	-4.6471	-3.7112	-5.7355	-5.0495	-4.5434	-5.6659	-4.8384	-3.9246	-6.3395	-4.3966	-5.4141	-4.943	-5.9753	-4.7513	-5.0698	-6.2179	-6.1354	-4.7759	-4.1575	-4.0532	-4.3769
-11.346	-10.407	-11.065	-11.619	-11.369	-11.158	-11.935	-12.508	-10.601	-11.572	-11.69	-13.812	-11.448	-11.161	-11.117	-12.354	-12.028	-11.667	-12.667	-12.567	-11.265	-12.779	-11.166	-13.305	-11.582	-11.708	-13.069	-12.874	-9.4848	-12.645	-11.554	-12.475	-11.579	-11.383	-11.069	-12.357	-10.554	-13.189	-12.594	-12.409	-10.03	-12.922	-13.018	-10.837	-12.198	-12.955	-13.212	-11.699	-11.629	-11.124
-1.5357	-0.92346	-0.67295	-1.3228	-2.4937	-2.3378	-2.2784	-2.8838	-2.4003	-2.6785	-2.7677	-1.6799	-1.5039	-1.623	-3.2977	-2.3464	-0.70144	-1.3177	-2.4742	-1.3841	-3.5606	-1.0316	-1.885	-1.4189	-1.5758	-2.0426	-1.7769	-2.4673	-1.6463	-0.88809	-0.85865	-0.62839	-3.0742	-1.826	-1.1335	-1.5933	-0.055308	-1.7415	-1.8837	-2.3263	0.79647	-2.6402	0.15131	0.48997	-0.7451	-3.6619	-2.4033	-1.922	-2.4462	-0.67145
-5.5278	-5.6498	-5.2434	-6.3295	-4.2422	-6.0715	-5.5746	-4.6831	-7.5863	-3.7393	-7.0173	-5.7527	-5.3176	-5.5168	-4.5149	-6.3461	-5.986	-5.6947	-5.0946	-5.1473	-6.3629	-6.8928	-5.3922	-6.2438	-6.6803	-6.392	-4.5599	-6.316	-5.8618	-6.4293	-5.8714	-5.7117	-5.9986	-5.249	-5.6916	-5.9997	-6.1002	-4.6203	-4.9344	-5.0705	-5.831	-5.5691	-4.9666	-6.1546	-6.9666	-5.4814	-6.799	-6.2335	-5.3304	-6.4392
-4.9896	-5.5164	-3.8023	-4.6332	-4.4022	-4.073	-3.9275	-3.2533	-3.9682	-4.3735	-4.0023	-4.0517	-5.1291	-4.7724	-4.5103	-4.0806	-3.3499	-4.4703	-5.8051	-5.7407	-4.0786	-4.0099	-3.7868	-4.8227	-4.8739	-3.2867	-3.4823	-5.8158	-4.457	-5.0457	-3.5596	-4.349	-4.3521	-4.2868	-3.9056	-5.2879	-3.635	-4.9587	-4.4438	-3.154	-5.8322	-4.2759	-5.7541	-5.212	-5.2277	-3.7345	-3.7584	-4.248	-4.8168	-3.9557
-13.568	-12.701	-12.142	-14.541	-12.825	-11.649	-11.698	-12.273	-13.781	-12.314	-12.632	-12.954	-12.625	-12.775	-14.601	-12.525	-12.475	-13.898	-11.96	-13.718	-12.732	-12.594	-12.488	-11.625	-11.483	-12.721	-11.73	-13.906	-13.406	-13.46	-13.007	-13.243	-12.523	-14.316	-11.644	-12.755	-13.292	-13.171	-13.562	-13.394	-13.872	-12.24	-13.3	-13.826	-13.625	-12.785	-12.492	-12.04	-14.028	-11.297
-11.044	-13.155	-11.426	-12.688	-9.8643	-12.047	-9.8543	-12.226	-11.754	-12.236	-10.493	-11.565	-12.072	-10.726	-10.734	-13.662	-12.861	-12.369	-11.47	-11.759	-11.822	-12.046	-12.456	-11.189	-12.654	-12.549	-12.872	-12.807	-11.446	-10.896	-11.741	-10.811	-11.079	-12.164	-11.762	-12.38	-12.7	-11.38	-12.832	-12.292	-10.3	-13.525	-11.442	-11.437	-10.64	-10.622	-11.844	-12.597	-11.696	-11.708
-9.8469	-9.7193	-9.7157	-10.631	-9.1798	-8.735	-11.273	-10.607	-9.8343	-12.884	-11.682	-11.352	-12.255	-10.655	-10.535	-9.6975	-11.938	-11.249	-11.04	-10.804	-10.771	-11.356	-11.871	-9.8741	-10.675	-9.6737	-10.141	-12.846	-12.123	-11.374	-10.801	-10.187	-10.232	-11.043	-12.302	-10.964	-11.169	-9.4833	-11.838	-11.275	-11.546	-11.655	-12.225	-8.9255	-8.942	-9.6535	-11.401	-10.25	-11.993	-9.7464
-4.2518	-5.6191	-3.4221	-4.2221	-3.9236	-3.3958	-4.8106	-4.6625	-5.333	-4.008	-4.0547	-3.5956	-3.9786	-4.0326	-3.1295	-4.6345	-3.5474	-2.6582	-3.5791	-4.0313	-4.7385	-4.0444	-4.5087	-3.8386	-3.9879	-5.5283	-4.7392	-3.2261	-5.636	-3.9647	-3.7101	-4.8079	-4.4568	-3.5404	-4.6025	-5.7171	-2.6295	-3.3187	-2.4527	-3.4201	-4.3229	-3.3155	-3.8496	-3.2876	-4.2646	-2.6639	-4.4778	-3.1305	-5.2916	-3.7305
5.9675	7.1722	6.0746	7.1269	6.9293	7.228	6.103	8.2712	8.9471	6.9757	5.6806	6.7212	6.6459	6.7475	7.8559	7.0127	5.2629	7.4346	7.5652	8.658	6.716	7.9185	8.2914	7.2866	6.3572	5.7027	7.5132	8.1821	8.0402	7.0243	6.2088	7.1147	7.3102	6.8172	6.1894	7.0862	8.2389	6.3638	5.2797	7.3364	7.4797	6.7815	5.8552	4.79	6.8921	9.2251	8.4026	7.3748	7.3684	6.6571
-6.1616	-7.1743	-5.7118	-7.8158	-6.4017	-6.9144	-6.4318	-7.1552	-7.099	-6.1577	-7.2239	-4.3108	-6.6822	-5.9332	-6.0954	-6.623	-7.8943	-5.6361	-7.2523	-6.0446	-6.0997	-5.2499	-6.0205	-5.7774	-6.7733	-7.1866	-7.2819	-6.0195	-5.4841	-6.2977	-5.882	-6.1807	-5.5622	-6.353	-6.8714	-6.2067	-4.6379	-4.9399	-6.4281	-6.8885	-5.5484	-6.0419	-5.9138	-5.731	-5.7041	-8.0695	-6.4786	-7.5329	-6.6809	-6.4972
-14.362	-13.462	-14.725	-14.455	-14.385	-13.856	-13.016	-16.259	-14.959	-13.818	-14.806	-14.392	-14.396	-13.324	-14.541	-13.262	-13.949	-13.692	-14.514	-12.529	-14.165	-12.729	-14.623	-14.115	-13.915	-13.746	-14.069	-13.976	-13.582	-14.259	-13.76	-13.88	-15.635	-13.847	-14.712	-13.224	-15.205	-14.332	-14.362	-14.559	-14.835	-13.19	-14.099	-14.93	-14.685	-13.131	-13.639	-11.435	-13.51	-12.925
9.9053	9.5101	10.091	10.54	10.775	7.5665	8.8132	10.13	8.3865	9.1443	9.2054	10.479	11.395	9.7387	10.239	8.7073	10.187	10.835	10.279	11.034	10.264	9.1041	10.441	9.5828	9.4614	9.5828	9.6671	8.7133	10.477	9.9493	9.2889	8.8134	8.6911	10.406	10.466	9.4068	9.8413	11.103	9.4175	9.8768	8.7813	10.619	10.03	10.701	10.02	10.543	8.3896	9.0256	9.9958	9.3557
-2.7527	-4.1281	-3.941	-2.7356	-4.5018	-4.1892	-4.2579	-2.0846	-4.1352	-2.4013	-2.4895	-5.0963	-3.2606	-2.886	-2.0482	-3.3287	-4.9767	-4.7866	-4.1327	-4.0315	-3.5992	-2.6165	-3.1687	-4.0372	-4.4393	-1.4738	-4.7909	-2.4204	-2.7239	-3.8079	-3.6773	-3.9299	-4.5219	-3.377	-4.063	-3.6522	-3.5021	-3.4544	-3.5685	-3.0918	-2.7211	-5.2415	-3.4734	-3.2552	-2.9392	-3.0832	-3.9829	-1.8773	-2.5484	-5.397
-2.4356	-2.8381	-2.1083	-2.1263	-0.39296	-0.81566	-1.7547	-2.2545	-0.2004	-1.7099	-0.43628	-1.2532	-1.3691	-2.15	-1.7335	-0.72534	-1.0735	-1.0798	-0.06095	-0.58234	-2.3201	-0.57327	-2.7798	-2.3389	-2.2914	-1.1577	-0.52987	-2.0185	-2.6134	-0.030632	-0.90071	0.53777	-0.54832	-1.8306	-1.6749	-2.0668	-2.0131	0.65787	-1.2168	-1.5314	-1.888	-0.89894	-2.5698	-2.4906	-1.2435	-0.96559	-0.9035	-0.68298	-1.0426	-0.999
-10.99	-11.511	-11.741	-12.005	-10.637	-11.438	-12.077	-10.175	-11.299	-10.66	-10.794	-11.02	-13.593	-11.826	-12.682	-9.6008	-9.9669	-10.568	-11.822	-11.58	-11.432	-9.9046	-9.9437	-11.304	-12.098	-12.118	-12.861	-10.573	-10.789	-11.932	-13.032	-12.197	-11.177	-12.62	-12.876	-11.354	-11.834	-12.203	-10.94	-10.674	-11.785	-13.78	-10.89	-11.333	-10.521	-11.128	-11.604	-11.61	-12.827	-10.802
-12.073	-11.096	-13.473	-11.479	-10.959	-12.351	-11.509	-11.677	-11.575	-12.256	-10.498	-11.612	-10.506	-11.244	-11.503	-10.957	-12.427	-11.937	-9.8219	-10.876	-10.672	-11.632	-12.38	-10.21	-11.907	-10.39	-12.359	-10.866	-11.517	-11.677	-12.781	-12.351	-11.566	-11.572	-12.621	-12.256	-12.026	-11.498	-11.618	-11.37	-11.235	-11.075	-11.038	-11.244	-11.953	-11.551	-12.083	-12.559	-14.339	-12.37
-5.2151	-3.0967	-4.8744	-6.4714	-4.938	-4.87	-5.4748	-5.0664	-4.233	-5.1055	-4.5612	-5.6647	-4.4897	-5.5668	-4.9657	-4.2824	-5.0418	-5.3069	-6.2369	-5.578	-4.1612	-4.0252	-4.8889	-4.2513	-4.4711	-4.9801	-5.1491	-5.1516	-5.6827	-4.7357	-4.0889	-4.0915	-5.1199	-5.3698	-4.3764	-5.1752	-5.7095	-3.6985	-3.5309	-4.8553	-3.7277	-4.3142	-4.7938	-6.3906	-4.9013	-5.3133	-4.3622	-5.8279	-5.8854	-5.5197
-6.7807	-6.6061	-4.9516	-5.5592	-5.9905	-6.2953	-5.907	-5.029	-5.1999	-3.8859	-6.7167	-4.7223	-5.5005	-5.5383	-4.0057	-5.5059	-6.4422	-5.338	-5.2687	-4.798	-5.7245	-4.0761	-4.911	-6.7331	-3.6751	-4.8164	-5.9677	-4.8993	-6.0068	-5.6316	-8.0759	-6.0305	-5.4999	-5.5005	-6.1412	-6.123	-4.7039	-5.9708	-6.4511	-6.0689	-5.9473	-7.0456	-6.7422	-6.0196	-4.482	-6.0883	-7.1619	-4.8044	-3.9081	-6.1634
1.5601	-0.76454	-0.31221	1.3564	0.10092	0.30782	1.3286	0.26202	1.4139	-0.50261	1.4366	-0.86529	-0.9699	-0.17254	0.52533	-1.1076	0.76218	1.343	-0.33278	-0.51169	0.35076	1.9494	0.63212	0.16479	0.68297	-0.21025	-0.38188	-0.053814	0.32116	0.11135	-0.35777	1.372	-0.63227	0.055342	0.8332	0.12318	0.70371	0.13105	1.2597	0.52846	-0.1269	0.49977	-0.042227	0.4459	0.80175	0.95771	0.048621	1.2153	-0.55499	1.4469
2.5051	3.2423	1.5462	1.1112	1.7303	4.3956	2.6808	1.555	2.953	3.6672	2.3679	3.3439	2.4087	4.0989	1.6985	2.4861	3.3105	1.6889	1.5947	2.0779	2.378	2.7898	3.1023	2.3567	2.9802	4.238	0.38244	3.2579	2.1231	3.2419	2.15	4.4419	2.6261	1.3469	2.6293	3.468	2.5976	3.1425	3.3486	2.7578	1.9485	2.8182	3.8328	3.3917	3.5473	2.8668	1.9921	2.4621	0.4748	4.1894
-10.402	-8.1746	-9.7655	-7.7685	-9.1271	-9.5375	-9.1595	-9.604	-9.9394	-8.8147	-10.683	-9.7921	-9.913	-10.531	-10.253	-9.8253	-8.8004	-9.5579	-8.8963	-10.233	-10.084	-9.4182	-11.579	-10.216	-10.029	-7.9959	-8.5889	-7.1256	-8.9483	-10.174	-9.9164	-7.8721	-10.53	-8.5099	-9.0557	-10.463	-8.8858	-9.9574	-10.015	-9.4553	-8.7688	-9.3049	-11.195	-8.6199	-10.067	-8.571	-10.019	-10.515	-10.16	-9.6462
0.052708	0.83111	0.37256	0.42743	2.2543	1.2023	-0.58883	2.2243	1.0009	1.9555	0.28514	0.28292	1.9054	0.477	2.8443	0.74557	2.7272	3.0643	1.2777	2.6875	3.7844	2.1913	0.22538	0.8253	1.8961	2.9313	1.7771	1.7803	1.3505	2.2436	0.82048	2.4702	1.0611	1.2731	0.46202	2.6883	-0.07386	1.6366	2.4115	1.9051	3.5953	1.0823	1.2447	0.078325	1.9904	1.352	1.7043	2.3494	3.0471	1.0733
-2.5831	-2.679	-4.4095	-3.0519	-3.2683	-3.9501	-3.9893	-2.8867	-2.9896	-1.6603	-3.3885	-2.5185	-2.2441	-3.7192	-3.2735	-2.6515	-3.5376	-3.2294	-2.8776	-3.0722	-2.9979	-3.6581	-2.1541	-2.6794	-3.3908	-4.161	-4.0122	-3.762	-2.0641	-2.2057	-2.5132	-2.6399	-4.2819	-3.4162	-4.7052	-3.8801	-4.4847	-3.8148	-3.2525	-1.7888	-2.3336	-3.0496	-3.754	-2.9571	-2.9931	-2.8891	-3.7596	-3.5772	-3.0008	-3.517
1.2138	0.85077	2.3333	1.7513	2.0658	1.1176	2.7041	0.45536	0.75858	2.3484	1.2889	1.9615	1.197	1.8034	0.29082	0.69675	0.6767	2.6316	0.4135	0.88836	3.044	0.83853	1.5761	2.2568	2.5806	1.7169	2.2631	0.88274	2.3882	2.1352	2.3637	1.7569	1.342	2.1498	4.0237	1.0761	0.45263	1.0961	0.37005	2.4405	0.38471	1.8521	0.91755	1.4945	2.1836	0.86296	1.2582	0.042602	1.9316	0.053603
5.3525	4.0709	5.5551	5.0182	3.3781	3.4524	3.2894	4.8396	3.6226	5.4389	4.7205	4.2997	6.5974	4.3514	3.8391	3.9584	5.5838	3.8492	3.1996	5.6101	3.7581	4.5808	4.8829	5.6163	3.239	3.827	4.4088	4.5616	4.5086	5.6879	4.6919	4.6556	4.577	6.1217	4.3546	5.2281	3.9997	2.1325	3.846	4.521	5.0963	4.4272	4.1218	4.5443	3.418	4.3777	5.9107	4.3757	3.8907	3.9187
-21.918	-23.529	-20.267	-23.079	-21.527	-20.942	-21.147	-21.497	-22.859	-22.285	-21.015	-23.559	-22.586	-23.258	-23.991	-21.999	-22.469	-21.732	-22.877	-22.154	-21.775	-23.103	-22.437	-19.738	-21.51	-21.891	-22.262	-21.875	-23.019	-23.648	-21.102	-21.688	-22.159	-21.634	-22.114	-22.126	-21.216	-23.464	-21.534	-21.955	-22.774	-22.968	-23.208	-23.607	-22.354	-22.294	-22.765	-21.956	-22.738	-21.463
0.98647	-0.39127	0.9852	-1.5986	-0.75505	0.003049	-0.65583	-0.44441	-0.62128	0.45417	1.1629	1.4565	-0.19899	-0.59751	0.56118	2.5201	0.079781	-0.094002	-0.14276	-1.4171	0.22774	-0.86506	-0.29052	-0.92735	-2.008	0.059498	-0.49548	0.12803	0.21179	1.1528	-0.52125	-0.50773	1.9374	-0.16849	0.048639	-1.3764	-0.62446	-0.41344	-0.86617	-2.7951	1.2071	-0.79426	-2.3474	-0.41305	0.8947	-1.0371	0.47276	0.53703	0.51175	-1.1059
9.96	9.563	9.5142	10.292	8.9411	10.562	7.4895	9.473	10.401	9.1828	10.433	9.5614	10.124	10.977	9.8176	9.831	10.349	11.391	10.862	10.194	9.3598	9.4662	9.0035	10.512	9.3158	12.058	10.058	10.763	8.9633	8.8655	9.4195	10.313	8.9041	10.242	8.6143	8.5466	10.214	11.472	9.7361	9.1475	8.9247	9.9789	9.2454	8.9898	10.724	8.8692	9.2256	10.696	9.4214	10.25
-4.6245	-6.7306	-4.5843	-5.2756	-5.116	-4.1491	-5.9844	-5.1076	-6.0026	-6.5976	-5.9059	-5.5927	-6.5015	-5.6245	-4.6322	-5.333	-5.1286	-5.116	-4.3911	-6.185	-6.0027	-4.0251	-4.7538	-4.8057	-5.6794	-6.3986	-7.6338	-5.9804	-6.0426	-6.1121	-6.4595	-5.8824	-4.5993	-4.71	-4.6223	-5.1867	-5.8786	-4.3546	-5.0815	-6.6708	-4.3546	-4.7134	-4.4653	-5.7502	-5.6565	-4.8154	-6.0136	-6.2103	-5.58	-3.8531
-9.7546	-9.9089	-9.3915	-8.6109	-8.5593	-9.0188	-7.411	-9.9319	-9.3432	-10.425	-9.2868	-9.1511	-10.161	-7.5507	-9.0176	-9.0113	-8.5852	-9.1989	-7.5113	-9.4356	-8.6768	-7.9628	-8.5237	-9.3381	-8.5269	-7.3156	-8.9153	-9.5542	-8.7586	-7.9505	-8.998	-10.166	-9.0924	-9.5853	-9.3143	-8.9601	-9.2239	-8.2525	-10.499	-6.959	-9.8367	-8.6893	-10.047	-9.5385	-9.4791	-9.7396	-8.6983	-9.4098	-8.6225	-9.0597
4.9086	7.3795	7.774	6.2368	6.7389	6.6914	6.2392	6.6801	8.9416	6.3253	7.6782	8.1095	5.9705	6.2528	4.018	5.6775	5.4547	5.823	7.112	5.9854	6.8619	6.6322	7.1041	6.8472	6.2011	6.5674	7.8827	5.5102	6.8858	7.3753	6.2382	7.0618	6.9779	6.4567	8.1264	6.3012	5.9642	5.2735	5.7244	5.8682	7.9868	7.5298	7.941	7.6637	6.2932	7.9979	7.5946	7.4674	7.1389	5.5602
-3.8915	-5.6973	-5.3287	-3.4928	-5.9905	-5.5903	-4.9191	-4.2275	-3.7549	-4.7325	-4.8939	-4.3599	-4.9263	-3.1793	-4.6832	-5.4038	-6.801	-5.7568	-4.5468	-4.8872	-4.2584	-4.4529	-4.8522	-7.2951	-7.9697	-3.7933	-4.2049	-5.9668	-4.8259	-5.2603	-5.9917	-6.1245	-5.2322	-6.0577	-4.9395	-4.2567	-6.9912	-5.9075	-4.8934	-4.531	-5.4333	-6.392	-3.7667	-5.3822	-6.576	-5.3565	-5.1558	-7.1899	-4.8902	-5.2523
1.8737	1.954	3.0122	1.3704	2.4079	1.8831	2.4708	3.2802	1.3923	2.6189	2.2195	2.0503	1.0556	1.7286	2.1915	1.1206	2.0542	1.6693	1.0336	1.8088	2.6241	1.8909	-0.004053	1.9895	1.7226	1.4374	1.6209	1.9117	1.3383	2.7799	1.5867	1.4699	3.0502	1.693	2.8072	2.4206	3.7021	2.0817	1.2894	2.2869	0.93728	3.0065	1.9306	1.2515	2.1416	1.4634	2.9082	1.565	1.9408	1.2245
-23.022	-23.234	-22.521	-21.441	-21.734	-20.606	-22.152	-21.608	-22.787	-23.728	-23.451	-22.085	-21.064	-21.791	-23.159	-22.321	-20.548	-23.534	-22.58	-23.133	-23.349	-20.985	-21.575	-22.823	-22.188	-22.418	-22.636	-21.444	-22.675	-21.501	-21.908	-21.687	-22.372	-22.966	-21.72	-21.9	-22.545	-21.185	-22.782	-20.18	-20.908	-23.098	-22.932	-23.618	-22.131	-21.667	-22.928	-20.585	-22.507	-23.822
-2.406	-1.117	-1.6266	-0.80896	-1.1468	-1.2828	-1.6631	-1.9834	-1.5371	-0.37264	-1.3821	-1.6941	-0.097854	-0.37735	-1.8232	0.45488	-1.2005	-1.0681	-1.1906	1.168	-1.8796	-0.32596	-1.8547	-1.2313	-0.75872	-1.2064	-1.481	-0.88868	-0.83254	-1.3228	-1.7418	-0.69404	-0.62596	-1.7649	-2.4538	-0.12552	-0.57967	0.64551	-0.27348	-0.41888	-2.1947	0.040705	0.33698	-0.049738	-2.4406	-2.8109	-0.55444	-2.0483	-1.0032	-0.6431
-0.99833	-2.5164	-1.5641	-1.5527	-1.9079	-0.95294	-1.5781	-2.6544	-1.7441	-1.6727	-1.8108	-2.0844	-1.2618	-1.6473	-0.8681	-2.1849	-0.30172	-1.7057	-1.7447	-1.2772	-1.9099	-2.0186	-3.4903	-1.6335	0.34641	-0.81417	-2.2487	-1.962	-1.3551	-0.85029	0.91416	-2.4811	-1.5614	-1.3293	-0.28849	-1.922	0.56685	-0.52531	-1.3626	-1.3652	-2.1922	-1.9226	-0.071468	-2.8989	-1.8807	-1.5961	-1.2299	-1.1322	-1.6591	-1.7715
-5.4423	-5.9546	-5.0735	-4.1737	-5.2796	-7.0907	-6.9134	-6.9112	-4.6094	-6.3791	-5.5701	-5.4096	-5.7268	-6.2342	-4.5862	-4.5138	-5.3327	-6.9184	-7.2914	-4.2419	-7.1597	-4.7505	-6.1121	-6.7412	-6.7312	-6.4217	-5.8271	-5.9209	-6.5137	-6.534	-6.8388	-5.8357	-6.5127	-5.3041	-6.275	-5.9677	-6.1923	-6.3021	-6.2246	-6.0372	-5.1754	-5.6304	-3.8984	-5.6237	-6.1916	-6.1324	-6.9308	-4.9393	-5.391	-7.0234
-6.5834	-4.4979	-2.8153	-4.6662	-6.3574	-4.3397	-6.6557	-5.4798	-4.4253	-3.9073	-6.118	-4.6682	-4.396	-5.5581	-4.0735	-5.3742	-5.4466	-5.143	-2.8136	-5.2076	-5.8229	-5.2128	-4.2127	-4.2002	-4.2168	-4.8479	-6.672	-4.8325	-5.1028	-4.519	-4.5753	-4.767	-4.96	-4.5413	-4.4701	-5.3323	-6.6752	-4.2106	-5.0518	-4.0835	-4.3289	-4.7639	-4.9839	-6.7258	-4.6496	-4.1388	-5.1861	-5.7324	-3.623	-5.0099
7.6808	7.477	6.6393	8.9458	10.94	10.34	7.8967	9.0773	8.087	6.6143	9.0221	6.6934	9.0279	8.3833	9.355	8.038	10.076	9.4448	8.0834	9.5547	8.499	8.5369	8.9784	8.2677	9.0284	9.067	8.7812	8.4108	8.1723	8.3985	8.2665	9.2091	9.3371	8.2435	8.1717	9.2135	7.1736	8.8431	9.7806	7.3063	9.4142	8.2531	8.234	7.9677	7.9358	8.1783	9.7271	8.6245	9.0467	8.5873
-5.3021	-5.0991	-3.818	-3.1391	-3.5022	-5.5663	-4.3242	-6.1115	-5.5085	-3.8629	-3.9117	-5.9977	-6.2394	-5.5189	-4.7436	-4.669	-4.972	-6.0739	-5.6685	-4.699	-4.0792	-5.9089	-3.9184	-4.7889	-3.4767	-3.6519	-4.0892	-4.2641	-4.7141	-5.0199	-5.6858	-4.8505	-3.1223	-4.9206	-5.4726	-3.832	-5.9943	-6.2338	-4.977	-5.7191	-3.8762	-5.2931	-5.0963	-3.9591	-4.8034	-4.8877	-4.1501	-5.081	-4.2144	-4.8158
-2.8407	-3.1107	-2.1844	-3.2804	-1.3716	-3.0325	-3.7758	-2.8445	-3.405	-3.3758	-2.8553	-3.1256	-0.49287	-4.263	-2.1099	-1.4249	-2.7897	-3.6938	-2.5209	-2.1372	-3.1402	-1.8309	-2.3807	-3.6217	-4.0139	-3.0463	-3.7627	-3.0157	-1.7193	-2.367	-2.9084	-1.8715	-2.9196	-1.7492	-1.8284	-2.0805	-2.8872	-1.9407	-1.9906	-3.9388	-1.0207	-2.3379	-1.9732	-2.2134	-0.04285	-2.5954	-2.6003	-1.7701	-3.0288	-4.0664
7.2898	4.4185	7.0396	6.5135	6.8608	5.5907	5.7196	8.1145	6.2065	6.5403	5.975	6.9507	7.4564	5.4943	6.3499	6.027	6.6516	6.641	6.246	7.5151	5.9243	7.291	8.5049	6.4999	6.6918	7.7814	6.2007	7.1202	5.6184	8.2565	6.3817	7.2185	6.728	5.7944	4.7652	4.7436	7.8529	8.5419	7.0644	9.2403	8.3358	7.5396	7.5717	7.6943	7.4617	8.4274	5.7328	6.3318	4.7282	7.845
-0.14585	0.88684	1.3002	0.70375	-0.58193	0.17647	-0.3744	0.67933	0.34011	-0.92396	0.69657	-0.38617	1.6707	1.2461	1.3091	0.17434	1.3046	-1.9574	1.4007	-0.012347	0.67525	0.6315	0.90048	1.3662	-0.14433	1.6111	0.97397	1.0054	0.66893	1.2816	0.049586	1.5607	-0.011042	-0.18485	0.89233	-0.82739	1.6666	-0.26147	-0.61026	0.24732	1.4344	0.89154	1.5207	0.32358	0.56833	0.12806	0.61937	1.0066	1.6491	1.0379
-0.66547	-1.4432	-2.0738	-2.2678	-1.9324	-0.64247	-2.2598	-2.015	-1.448	-0.42641	-0.45123	-1.9516	0.39981	-1.3933	-0.97625	-0.68563	-2.5388	-2.4088	-1.5757	-0.049412	-1.1951	-1.5587	-2.5876	-2.924	-2.5656	-2.6975	-2.7894	0.25731	-0.47269	-0.96028	-1.089	-0.68962	-0.9404	-0.64472	-2.176	-1.9717	-1.4379	-0.18757	-0.88012	-2.3648	-1.8713	-1.5802	-1.1065	-1.1339	-2.8524	-1.466	-2.1149	-0.83378	-1.6266	-0.26479
6.7817	6.4614	6.7504	6.4666	7.1216	7.5206	6.6759	7.0061	6.0059	5.8915	6.6638	6.9001	7.3632	7.7362	5.7814	6.7787	6.5857	7.3243	5.9316	6.9285	7.0769	8.1661	6.6546	7.3731	7.796	7.6728	6.3839	5.6211	6.4467	8.3055	7.8363	8.9037	7.7202	8.2496	4.9873	7.0067	4.6327	5.9578	6.894	5.3909	6.1734	7.9554	5.9685	6.2249	7.1188	8.2911	8.2094	6.8202	6.7688	6.929
-13.521	-12.271	-11.916	-11.625	-11.646	-12.329	-13.435	-10.046	-12.797	-12.135	-11.643	-13.304	-13.448	-13.47	-13.993	-13.167	-12.867	-10.955	-12.125	-12.205	-14.323	-12.668	-13.373	-12.594	-12.191	-13.504	-12.731	-11.357	-13.453	-12.512	-12.873	-13.488	-13.315	-12.154	-11.849	-11.839	-13.167	-14.153	-12.105	-13.349	-11.782	-11.82	-12.777	-12.193	-11.747	-13.716	-12.559	-13.911	-10.86	-13.297
9.4986	11.041	10.481	10.296	10.574	11.4	9.6111	10.426	10.384	10.004	9.6734	9.7271	10.606	9.3769	10.001	10.8	10.226	10.569	8.5809	10.277	9.2073	11.308	9.3184	10.504	8.5183	10.372	9.679	8.6273	10.715	9.3886	10.865	10.729	10.757	8.0501	9.5742	11.237	9.7663	8.5645	9.1665	9.8299	10.872	9.8322	11.045	9.1144	8.2125	9.7498	10.125	8.6715	11.212	11.033
-4.3593	-5.1878	-3.6706	-3.4114	-4.1202	-4.9238	-4.0506	-3.8784	-5.6805	-3.9928	-3.4308	-3.5254	-4.4602	-3.7263	-3.2871	-5.0612	-4.5974	-3.8198	-6.381	-2.9614	-4.5963	-5.2591	-3.2139	-3.4768	-4.098	-4.0606	-3.4403	-3.4781	-3.3689	-4.0291	-5.2625	-5.1904	-5.0873	-4.5704	-3.6169	-3.3196	-4.1327	-3.8109	-4.2421	-5.5855	-4.5515	-3.409	-4.356	-3.6401	-4.123	-4.395	-4.206	-4.7946	-3.7299	-4.8148
-14.509	-12.837	-14.203	-14.829	-13.846	-14.148	-12.894	-15.208	-15.442	-14.367	-14.547	-14.144	-14.099	-13.402	-13.335	-14.273	-14.791	-12.537	-15.667	-12.521	-13.344	-13.983	-12.939	-14.944	-15.402	-13.965	-13.448	-14.032	-14.556	-13.809	-13.57	-13.456	-14.093	-14.473	-13.822	-14.689	-15.65	-14.506	-15.308	-12.849	-15.023	-13.297	-14.606	-14.834	-14.343	-14.115	-12.726	-12.345	-12.484	-13.326
-12.048	-12.424	-15.086	-13.374	-12.758	-13.228	-11.923	-13.333	-13.19	-13.163	-12.436	-11.665	-12.083	-12.167	-13.511	-12.47	-13.221	-13.314	-13.458	-12.956	-13.434	-12.957	-13.599	-12.965	-13.366	-11.815	-13.586	-13.742	-12.075	-13.876	-13.199	-13.819	-14.389	-14.506	-12.4	-12.67	-11.435	-12.575	-12.885	-13.871	-11.836	-11.967	-11.806	-13.32	-11.914	-12.333	-13.532	-14.171	-14.369	-13.015
-5.0837	-4.8574	-3.1298	-5.3681	-4.1117	-4.5719	-3.8588	-4.5428	-3.3847	-5.4728	-3.7067	-5.7018	-4.2949	-4.6823	-4.6498	-3.0003	-3.8902	-3.4919	-4.3948	-4.5719	-4.921	-3.2742	-3.3316	-2.8088	-2.7074	-3.5025	-4.7199	-5.0708	-3.7824	-4.8882	-4.9203	-2.7426	-4.2662	-3.0033	-4.2007	-4.7993	-5.9146	-2.4698	-3.5728	-5.2665	-4.6947	-5.0676	-4.1234	-5.4627	-4.5543	-3.8922	-3.5584	-5.4438	-3.0181	-4.0551
-14.365	-13.206	-13.395	-12.803	-11.949	-12.656	-13.745	-13.286	-13.079	-11.553	-13.946	-13.507	-13.161	-12.183	-12.547	-14.493	-13.791	-11.322	-13.286	-12.917	-13.554	-12.759	-12.007	-13.65	-12.913	-13.983	-13.047	-12.178	-13.985	-12.635	-12.131	-15.216	-12.853	-12.679	-14.693	-14.089	-14.183	-13.547	-13.483	-12.122	-13.13	-14.236	-12.431	-11.705	-12.958	-12.843	-12.385	-13.646	-12.699	-13.295
-13.432	-13.755	-11.905	-13.456	-13.282	-12.992	-14.466	-14.246	-13.372	-13.5	-13.77	-13.97	-12.771	-13.843	-13.281	-13.881	-13.752	-12.496	-14.029	-13.279	-13.332	-12.332	-14.702	-13.293	-13.427	-14.268	-11.496	-13.938	-13.485	-13.012	-12.673	-13.184	-13.354	-13.592	-13.376	-13.348	-12.447	-12.805	-14.615	-12.932	-11.584	-12.455	-13.011	-13.422	-12.923	-13.427	-11.76	-14.654	-12.745	-12.911
-2.9306	-4.3027	-2.8896	-2.5603	-2.9414	-2.7099	-2.6874	-2.3898	-2.6451	-4.7223	-3.0388	-3.7393	-3.2266	-2.0306	-3.7727	-2.8777	-2.4357	-3.1851	-4.1771	-3.8244	-3.2573	-3.3361	-4.224	-2.4387	-3.3981	-3.2185	-2.412	-3.6782	-4.357	-2.8811	-4.0538	-2.1299	-1.758	-3.1497	-3.9491	-3.7648	-2.283	-3.0516	-3.54	-2.2346	-2.8283	-2.746	-3.2753	-2.4872	-3.239	-4.0661	-2.8223	-2.9617	-3.6144	-1.3738
-3.0318	-3.14	-2.4507	-4.5408	-3.4357	-4.2766	-4.0889	-4.3418	-3.4064	-4.5329	-3.3168	-2.6849	-4.4614	-2.5385	-4.0935	-2.6892	-2.7033	-2.0653	-3.7086	-3.4682	-3.7063	-3.2065	-1.6216	-3.9686	-4.1348	-2.6369	-3.5234	-3.6761	-3.2106	-6.0468	-1.3628	-3.723	-2.2983	-3.6118	-3.9976	-3.097	-3.0399	-3.1681	-2.5072	-3.3043	-4.0512	-3.8694	-2.1989	-3.0547	-2.4816	-6.1916	-3.3378	-3.345	-3.2649	-4.0836
2.7431	1.8708	3.1851	3.3538	2.0836	2.5039	2.1243	3.9243	3.7436	2.0953	3.3612	3.1746	3.4213	3.2143	2.0411	3.0803	3.7658	2.177	3.211	0.25829	1.7106	3.9832	2.9083	3.9426	4.3977	2.5846	1.9972	2.8547	3.4068	2.6807	1.856	2.4629	3.0225	2.7498	2.5694	2.8726	3.9883	4.281	2.987	2.8337	2.9528	2.2857	1.9549	2.4801	2.7039	2.9112	3.2205	3.1642	2.8185	4.0282
-0.34875	0.079093	-1.7527	-1.0411	-2.6563	-1.7323	-1.0926	-2.0958	-2.7255	-1.1523	-0.99823	-0.058106	-0.38603	-1.1923	-1.3787	0.55913	-2.5026	0.53339	-0.41932	-2.2282	-0.042572	-1.6668	-1.7871	-1.6309	-0.79795	-2.5195	-1.3599	-0.48357	-1.1439	-0.15727	-2.0747	-1.0054	-0.79389	-1.4243	-0.71756	-0.20774	-2.4394	-0.55713	-1.7826	0.020967	-0.10357	-0.94369	-1.0777	-2.4403	-0.74627	-1.7486	-1.7285	0.69018	-2.0334	-1.9611
4.4854	4.3358	5.3937	5.5677	5.9493	3.9365	5.0725	4.0672	6.9794	6.493	4.6114	4.3559	4.742	4.4189	4.5876	4.592	4.0008	5.1126	4.8797	4.7909	5.3282	4.5785	5.0259	3.7773	4.721	5.5095	5.389	5.7875	3.9539	4.572	5.3517	5.9153	4.4677	4.2036	4.9642	3.7552	5.9892	6.3563	5.1378	5.057	5.5782	5.4797	6.054	5.8468	3.1971	5.9961	4.8704	5.5158	4.8492	4.5661
-0.84698	-1.9793	-0.75733	-0.30543	-1.704	-0.66729	-0.2755	-0.54354	-0.67738	-0.3892	-0.5139	-0.82613	-1.6142	-1.9132	-0.78999	-1.2741	-2.4195	-0.97002	-0.81464	-0.55201	-0.9157	-1.6181	-1.8498	0.29652	0.43385	-0.58899	-0.14744	-0.36394	-1.8619	-0.59112	0.21425	-1.8058	-1.8704	-0.71844	-0.44942	-1.5145	-1.2731	-1.051	-2.3825	-0.28218	-0.13326	-2.9496	-1.051	-0.75512	-0.57706	-0.94711	-0.46284	-1.6606	-1.815	-0.76564
[truncated: 150 more columns]
