# Supplementary material for: Genetic dissection of main and epistatic effects of QTL based on augmented triple test cross design
Source: PLoS One. 2017 Dec 14;12(12):e0189054. doi: 10.1371/journal.pone.0189054 (PMC5730204; doi:10.1371/journal.pone.0189054)
Supplement: S7 Supporting Information — (ZIP) [file pone.0189054.s007.zip › z2_550_0.2_10.csv]

0.47882	-0.673	0.33781	-4.9412	1.8168	-1.196	-3.3707	-0.69142	-0.28052	1.1713	-3.619	0.58668	-2.4366	1.3817	-3.5261	-1.4766	-4.4167	-0.36809	-4.728	3.0877	-1.7836	1.5226	4.7711	-0.87075	-0.96223	-0.08028	-1.7292	2.8288	2.5021	0.51814	-1.8293	-1.5795	0.21785	-5.7653	0.18899	-2.9077	-2.116	2.0499	0.68014	-0.40515	1.0477	-0.5588	-5.1787	-2.9933	0.75388	-0.13764	-0.35262	1.7197	6.2484	-3.8024
0.10292	-1.4187	1.6592	-3.0284	0.49963	-0.78024	-3.7665	0.002378	-0.23871	0.7067	-2.4294	-4.9317	-2.7231	-2.7532	-3.0154	-2.8087	0.19357	0.059096	-3.087	1.3663	-4.0515	-0.21425	-6.3405	-2.427	-1.6079	-0.32991	-3.5222	-3.1678	-3.4119	-1.1746	-5.2932	0.35678	-1.9823	-2.2808	-0.29209	-3.0073	-1.5617	-5.5959	-0.59839	-0.05093	0.48831	0.33421	-2.4956	-3.5974	-1.8529	-0.80742	-1.8586	-3.6294	0.45296	-2.0609
0.78175	0.07672	-0.1494	0.62593	2.0449	1.5132	3.3926	-1.3254	0.0032592	-0.40719	-0.74663	2.2032	-1.513	-0.68576	1.2522	3.6538	1.4936	0.24884	4.3359	-9.683	-0.17689	-1.0465	4.4983	-3.7858	2.9056	0.035278	4.2582	-4.2273	-2.4682	-3.4242	-2.8861	-0.75753	0.80199	-1.3137	0.77128	2.8392	2.3929	0.37898	0.0014683	-0.041449	3.4969	-2.1285	2.5587	-1.2114	0.91599	1.1674	-0.59625	1.715	0.28527	-0.53244
-5.9537	-1.8822	-2.315	-5.152	-9.3315	-4.0138	-4.2535	-2.2064	-2.8529	-0.43472	-6.7873	-11.087	-7.9906	-8.146	-1.515	-3.5177	-4.0898	-2.3726	-5.4176	-4.4002	-0.41869	-3.1063	-0.097584	-5.4913	-2.1727	-5.4298	-3.1932	-0.16348	-3.7232	-5.105	-3.9099	-7.4765	-5.6361	-2.3851	0.81938	-0.02409	-5.0174	-3.3834	-5.5932	-3.0312	-4.8909	0.49724	-5.1221	-3.6305	-4.9065	-4.043	-7.0136	-4.4296	-5.2527	3.2499
5.0077	-0.33565	2.6241	2.0805	3.397	6.2329	3.6709	2.4003	3.98	1.5032	0.81199	-0.15835	1.2081	2.2998	-1.8502	4.3137	5.1502	-2.1728	1.3077	-0.26692	-1.0844	2.3388	6.1869	3.2403	-1.4468	3.1963	4.5774	-0.84293	3.9604	2.3262	3.1887	4.3962	6.9357	0.7752	-0.060241	1.3865	3.7971	0.30692	-1.0484	-1.5866	2.5681	0.37009	2.971	4.7356	-0.12954	0.84292	3.4306	1.7828	1.2705	1.934
-15.116	-15.412	-10.724	-12.737	-11.005	-8.9418	-8.7251	-15.205	-12.567	-9.6841	-14.146	-9.6248	-10.942	-9.6001	-11.555	-10.409	-11.445	-15.058	-12.402	-16.415	-11.559	-12.444	-15.727	-12.655	-12.548	-10.406	-10.481	-10.597	-8.4981	-11.957	-8.2282	-9.8226	-9.0522	-12.436	-12.343	-13.697	-9.7889	-13.01	-7.5862	-14.296	-8.2487	-10.275	-8.1508	-11.495	-11.299	-6.2926	-11.699	-15.245	-10.783	-13.927
-19.153	-23.335	-19.523	-20.745	-19.467	-19.761	-21.451	-23.277	-15.649	-22.841	-19.742	-22.693	-20.766	-20.996	-21.685	-23.431	-19.864	-19.675	-23.841	-25.587	-18.475	-18.695	-14.888	-17.96	-18.239	-23.547	-23.505	-17.952	-19.433	-22.572	-20.282	-18.99	-22.872	-25.416	-17.292	-19.567	-20.318	-19.557	-23.397	-19.279	-24.568	-20.847	-22.398	-26.225	-23.548	-23.076	-18.332	-25.049	-22.174	-21.576
1.5943	1.6377	1.4247	3.0021	1.7209	0.55749	0.83269	2.4025	4.4846	5.8371	4.5578	-3.2184	0.25681	-0.77523	6.169	3.1313	0.52805	8.3313	0.63294	1.5591	4.3713	5.0484	0.82841	3.7785	0.52322	0.46843	-1.1158	0.54213	0.15087	-1.6285	0.66534	6.2445	-1.7794	1.6304	3.4012	1.2682	2.5357	-2.0782	-1.8824	0.46147	3.8047	-0.58019	-0.61132	-0.25063	-0.084535	0.99512	-3.1084	1.0555	1.9478	-1.1011
4.5588	-2.7149	-4.762	0.14208	-5.5944	0.30874	-1.4779	1.1079	-6.3915	3.4302	-1.7509	1.1302	-3.7411	-2.5166	-2.3115	-2.57	-2.0132	2.3755	-0.75792	-4.8275	-2.3571	0.20745	-3.5637	-1.425	3.1648	-5.3572	-3.1705	-1.7314	-2.8055	2.7993	-0.31007	-1.6883	-5.1764	-2.2101	-0.47624	-2.7651	-2.1687	0.30458	-1.5374	0.34759	-0.8363	-0.37268	-3.6718	5.4241	-0.51158	-0.68257	1.597	-2.8597	-0.7369	2.1067
-6.9955	-2.4241	-8.4604	-5.3003	-3.3526	-5.25	-3.0628	-6.7415	-6.9178	-5.3356	-8.7891	-3.3252	-9.3696	-3.3834	-4.3559	-6.2719	-3.3688	-2.6435	-7.3562	-8.2521	-11.272	-8.7611	-5.3325	-8.2398	-3.4104	-3.6246	-1.4148	-4.531	-1.2447	-8.3416	-4.3324	1.8505	-3.6388	-3.6768	-5.9752	-4.0659	-4.6655	-1.8278	-4.5575	-3.7779	-1.8135	-5.3656	-4.8789	-5.1771	-4.4758	-10.299	-2.1477	-1.536	-10.965	-3.4304
3.6212	5.2303	-0.90487	1.5145	0.30135	1.4776	-2.4349	0.024098	-2.6279	-1.5849	2.2055	-3.7681	-1.7065	1.4124	-2.8295	-3.1202	-1.5204	-1.9945	-0.62326	-1.0605	-1.4633	3.3408	1.3975	-0.80921	1.9927	-1.0659	-3.9404	1.4229	-2.315	-2.357	8.938	-3.4298	0.69638	-1.0677	-2.2449	-1.6755	-1.7275	-3.1067	-3.9396	2.5832	-0.72829	-1.9294	1.7794	-1.9983	0.85871	-0.44878	-2.7318	-2.1676	0.20365	0.62993
-2.3371	-4.0285	0.76579	-1.9006	-4.6438	-4.174	-3.8357	1.3956	0.88122	4.4485	0.52276	-2.5667	-1.9204	-3.8888	-3.0072	-0.082285	-0.0291	3.204	1.2939	2.2797	1.3507	0.92205	-0.93785	4.4481	1.7739	3.1242	0.28161	1.4307	0.69916	0.51042	-0.56155	-1.8466	-0.81642	0.586	2.9671	-0.90382	-3.2752	-2.6854	5.8273	2.3564	-1.2568	2.5911	3.5868	0.12243	1.3051	5.6334	-2.4908	-0.88156	-0.9258	-1.7198
-13.512	-14.426	-13.754	-12.763	-14.5	-9.739	-12.731	-10.183	-15.635	-14.47	-13.155	-11.767	-13.074	-13.093	-14.928	-18.84	-8.836	-6.5614	-13.257	-18.397	-10.067	-10.188	-11.987	-12.408	-16.649	-15.73	-11.47	-12.528	-13.03	-13.5	-13.537	-12.64	-14.972	-8.3407	-11.098	-12.916	-10.147	-12.181	-9.6191	-16.776	-18.916	-12.797	-16.552	-10.18	-10.648	-14.814	-13.199	-9.7875	-11.06	-15.949
-9.7214	-10.773	-16.245	-12.698	-9.2701	-12.077	-14.486	-10.184	-8.9852	-15.541	-11.011	-12.496	-10.973	-8.253	-11.547	-8.6378	-10.741	-14.065	-7.436	-13.581	-12.351	-10.901	-12.443	-12.206	-14.845	-15.02	-11.114	-13.326	-6.6345	-11.702	-14.614	-14.727	-13.319	-12.622	-13.474	-12.959	-14.189	-9.2506	-7.5959	-15.126	-12.793	-8.5392	-7.8054	-9.873	-11.972	-11.45	-13.67	-11.952	-9.1023	-12.194
2.7718	2.4818	-4.4943	2.4661	2.8828	3.3777	1.1029	7.769	2.5297	-0.0258	1.9726	1.2851	3.3955	1.1712	0.36186	6.0518	5.2272	4.0382	1.1718	3.7438	1.4864	-0.58019	-1.3993	1.216	2.4627	2.6289	-0.93824	5.8626	0.93013	2.341	2.4209	0.63185	3.2968	1.6413	2.1583	0.42468	0.95819	4.7067	7.2801	3.0261	2.1651	3.8274	2.5962	1.4441	7.0119	2.1815	3.0628	3.1671	3.2467	2.6507
-12.879	-9.9465	-12.124	-9.5302	-8.3577	-14.498	-13.393	-13.773	-11.285	-11.2	-10.178	-18.017	-12.23	-10.304	-11.99	-15.056	-8.4154	-10.458	-10.364	-9.6322	-9.4625	-11.334	-12.552	-7.0398	-8.8868	-9.8074	-15.53	-13.617	-10.687	-11.581	-10.929	-11.594	-13.644	-13.006	-12.132	-10.242	-12.189	-7.4699	-13.886	-11.692	-7.052	-11.494	-14.718	-14.402	-9.5706	-9.2685	-13.215	-14	-11.125	-11.271
0.95448	-4.0622	-0.85374	-2.6631	-3.9718	0.92696	1.5098	-1.435	-2.9961	-0.92619	-0.38476	0.37279	-2.9408	-3.6037	-1.5934	-2.2692	-5.0332	-2.567	0.95878	-1.3812	-4.6042	-1.373	-2.3026	-2.0538	-0.51358	-0.58809	1.8977	-2.2537	1.4119	-1.7385	-2.5111	1.3772	-1.9096	-3.1613	-3.0805	0.49926	-1.3997	0.99153	2.3594	-2.9279	-2.8619	-2.787	-4.3489	-2.511	-2.3645	-2.9469	-2.7861	-3.8231	-1.9596	-3.2091
-5.1603	-3.7414	-2.0433	-7.5403	-6.9525	-5.6555	-0.65354	-11.111	-2.6607	-6.283	-1.9609	-5.0098	-5.8107	-5.7417	-4.3125	-1.0652	-2.2229	-5.837	0.57015	-6.0084	0.34531	-3.3153	-3.8462	-3.6084	-6.5334	-0.022005	-0.84211	-7.0868	-1.8421	-5.3547	-3.0601	-8.0044	0.072517	-3.2179	-3.2786	-6.5156	-4.7691	-1.622	-6.5796	-6.1336	-5.8029	-3.6808	-4.5321	-2.9648	-6.1164	-4.2421	-4.5568	-8.1546	-7.791	-2.0001
-1.172	-4.2237	-2.2084	-6.5899	0.4622	-3.6047	-0.71603	-1.795	-2.5596	-0.70612	0.78746	0.95932	-2.5598	0.90709	4.5281	0.8252	-1.3272	0.37247	0.33745	-2.8271	-3.8845	-0.01691	-1.58	-3.9659	-1.9188	-0.85056	-0.9013	3.8234	-4.8425	-1.5551	-3.6841	-2.5857	-2.75	-1.0455	-0.88483	-4.5198	0.234	1.92	-2.7359	-2.1968	0.36441	-2.0014	1.1168	-6.0022	-5.7766	-4.8253	-1.9117	-3.1746	-1.1955	-0.5392
-10.918	-17.803	-17.282	-17.464	-13.69	-17.56	-14.34	-13.893	-14.566	-20.092	-11.768	-12.956	-12.419	-18.122	-11.393	-13.468	-17.792	-15.096	-12.067	-14.978	-12.443	-14.286	-16.999	-14.655	-12.088	-19.065	-17.095	-16.362	-15.658	-14.524	-14.155	-15.487	-13.196	-12.751	-9.8817	-12.023	-18.117	-17.335	-14.57	-11.752	-15.898	-11.384	-16.445	-11.287	-17.88	-15.129	-13.871	-18.767	-16.282	-13.876
-0.85954	-0.69261	1.2083	-2.0652	-2.3632	-3.721	-0.23923	-1.1521	0.11154	-4.0622	1.0856	1.6498	-3.2137	-2.42	-1.4567	0.91824	-6.5607	-0.96484	0.57848	-1.4669	1.3488	-1.375	-1.7743	-3.2631	1.9664	0.091409	-1.1769	-5.3829	-1.4094	0.65632	-4.1793	-0.59155	-0.021148	-3.4005	-3.6522	-6.8479	1.3908	-1.7716	-1.3485	0.39694	-6.2584	-3.2734	0.59662	-0.27929	-2.3631	-3.2632	-4.0387	1.6466	-8.0787	-2.4519
-1.4373	1.228	-0.64874	0.49203	-7.0855	-2.389	-2.9137	-4.8015	-0.63227	-3.138	0.47754	-2.6354	-3.0415	-3.1139	-2.0599	-1.7216	-4.8813	4.195	1.0743	-0.76936	-3.4085	-1.6901	-2.6772	-4.8776	-5.0432	-3.7979	-1.9398	-4.9697	-3.3037	0.31844	1.3107	-9.3424	0.76588	-4.165	1.0467	-1.9387	-0.56936	-3.646	-2.8153	0.35134	-2.4918	-1.1223	-3.3318	-2.7655	-2.9591	-3.462	3.5078	-0.31903	-2.5989	-1.3206
-6.7591	-2.6495	-4.2434	0.31295	-5.0658	-5.647	-5.8899	-2.8694	-4.4223	-2.8159	-1.9095	-6.0307	-3.7555	-1.0486	-3.5863	-2.4172	-2.4981	1.7737	-2.4103	-7.6819	-0.78355	-8.0674	0.60807	-8.476	-4.551	0.76947	-0.16906	-6.1268	-2.8654	-3.0893	-2.5516	-2.1836	-3.5819	-1.2602	-0.55909	1.0943	-3.7119	-4.1678	-4.2771	-3.1598	-4.1691	-1.4394	-0.55843	-6.1933	-1.1891	-7.2061	-2.1576	-1.6005	-4.9813	-3.0163
-2.5851	-4.1682	-2.1653	-6.2307	-5.8553	-9.2211	-6.8264	-1.954	-1.4619	-1.4231	-3.6353	-4.6823	-6.607	-11.626	-5.6158	-4.9642	-4.1878	-6.0296	-3.4141	-8.593	-10.257	-5.2767	-6.9068	-6.3999	-4.5329	-4.7972	-8.5736	-3.0457	-7.8881	-10.3	-8.5163	-3.4814	-4.5389	-1.7584	-6.4251	-7.4064	-1.1574	-5.5059	-4.9564	-4.335	-7.6738	-6.2488	-5.4252	-4.5143	-4.6328	-5.3019	-2.718	-7.8157	-8.7052	-6.5816
2.655	-4.6328	-3.2867	-1.1002	-1.8866	-4.8699	-4.6294	-4.5376	-8.0673	0.63403	3.8047	1.5513	-2.967	-2.1814	-4.4379	-4.3795	-0.99924	0.38526	-2.1873	-3.2665	-1.2663	-1.1218	0.44041	-0.16195	-3.0145	5.4338	1.7349	-3.1396	0.25644	-2.1311	-2.6954	-2.882	-3.096	-6.2127	-1.0875	-0.78425	-0.82471	0.4048	-0.6121	-1.015	-0.1676	-2.5113	-1.7558	-3.6108	-4.8401	0.0073739	-1.4767	1.0766	-1.2143	3.3114
5.1843	8.1708	11.149	4.2734	6.912	4.8026	9.0465	11.291	9.2066	6.8385	11.414	10.322	6.9666	8.7817	5.3045	11.479	10.784	6.3619	6.903	8.5278	7.5325	8.3719	10.404	3.4819	1.8079	7.6658	4.9838	5.3679	14.604	10.655	4.5267	9.1382	7.7402	6.8396	9.65	12.116	4.1958	8.0047	5.033	9.3876	8.5591	5.7596	5.5215	10.547	5.4725	6.0487	5.7742	9.2643	8.5925	8.1559
7.6247	2.2502	4.4062	2.7278	1.8916	2.6087	2.785	1.1873	0.80042	4.2454	-0.27557	-0.14386	3.7162	-1.0486	4.7823	2.8135	5.3743	1.5454	6.8023	6.685	1.4775	-2.0095	1.4465	1.4453	2.6992	2.6758	1.0532	7.778	2.3391	4.1577	2.9416	-1.2409	7.5489	3.0257	3.9601	2.5305	0.7987	4.6584	3.997	-1.5171	0.46687	7.0497	-0.7879	1.074	2.3849	1.286	-0.78884	6.1364	4.1279	1.4712
-16.234	-13.015	-17.941	-14.493	-15.374	-18.586	-12.144	-10.61	-13.632	-16.543	-11.686	-15.121	-13.518	-15.568	-12.377	-18.423	-15.66	-16.145	-14.856	-12.539	-12.462	-9.8419	-8.2211	-12.2	-13.478	-11.989	-14.146	-13.212	-17.643	-21.889	-9.0949	-14.967	-17.207	-15.115	-11.819	-13.441	-11.146	-12.912	-12.141	-14.183	-12.621	-14.006	-14.314	-14.939	-12.34	-14.746	-13.098	-12.894	-12.505	-11.404
-14.248	-10.813	-14.951	-13.669	-6.7119	-8.3278	-12.25	-8.3571	-11.364	-13.715	-11.305	-12.377	-17.336	-7.6605	-7.5021	-9.5372	-11.917	-11.599	-8.9534	-15.29	-11.278	-13.446	-8.3752	-11.716	-11.021	-15.061	-11.019	-15.359	-10.365	-11.906	-12.51	-10.822	-16.218	-11.438	-10.84	-14.243	-14.842	-9.4842	-13.695	-10.185	-11.075	-11.986	-8.09	-14.211	-14.397	-14.249	-13.875	-12	-10.623	-15.654
-1.5817	-3.4008	-7.3287	-8.764	-5.6993	-6.8413	-7.3042	-3.0798	0.29163	0.35114	-4.8915	-1.2022	-7.8916	-8.718	-5.3043	-5.0141	-8.0371	-4.1872	-8.4272	-6.933	-2.0124	-7.8071	-6.4923	-3.9459	-6.32	-5.6084	-2.8826	-5.7483	-7.2333	-11.556	-6.6775	-8.6436	-6.3013	-6.6091	-8.0615	-7.2043	-9.3597	-2.4047	-7.1855	-2.2037	-2.4325	-4.6676	-8.4208	-4.1086	-5.1263	-8.4187	-5.3285	-4.6505	-10.155	-3.8459
-10.18	-7.3425	-12.233	-7.9394	-9.962	-7.443	-10.739	-9.5797	-11.252	-12.467	-7.3811	-7.6519	-10.876	-9.8215	-12.107	-9.27	-10.235	-4.4712	-9.4164	-11.98	-10.934	-11.018	-8.1706	-7.4417	-7.2055	-10.943	-11.332	-8.9316	-10.38	-7.1011	-12.484	-6.691	-13.761	-7.6788	-9.6861	-8.1959	-9.3774	-8.0004	-10.998	-6.4064	-4.2623	-4.6034	-11.004	-5.0869	-14.236	-7.5917	-8.3401	-9.3999	-7.2706	-9.394
-17.864	-18.975	-17.44	-25.125	-24.273	-29.784	-22.708	-24.05	-23.715	-21.333	-25.112	-19.595	-19.188	-23.061	-21.841	-18.498	-22.215	-22.085	-23.616	-21.558	-17.126	-19.722	-20.635	-20.94	-20.784	-17.961	-25.878	-16.416	-22.227	-16.898	-27.245	-19.745	-22.514	-22.652	-19.945	-22.509	-23.145	-23.098	-24.863	-24.759	-23.022	-16.132	-22.915	-20.404	-23.226	-22.127	-25.683	-20.95	-23.703	-21.398
-7.7627	-8.9626	-10.129	-6.8565	-9.4336	-10.33	-10.493	-11.466	-5.9281	-8.3544	-11.435	-8.2002	-7.9936	-12.115	-11.146	-12.312	-7.4004	-6.9568	-8.0143	-8.2645	-6.2612	-14.514	-7.1025	-10.471	-11.569	-9.3299	-7.8181	-9.0428	-9.1884	-7.7553	-13.417	-8.6421	-13.769	-10.424	-7.1954	-10.309	-8.0281	-8.8901	-5.5559	-11.994	-11.015	-4.1577	-9.1938	-7.2587	-8.813	-8.6473	-4.942	-14.947	-7.4985	-6.305
-0.68973	2.3801	3.7728	-0.49448	2.3825	4.5935	-2.1278	5.8498	4.2394	5.1183	2.5918	3.0326	-4.1338	2.6673	0.8491	-4.1495	-2.6209	2.0856	6.3502	4.3266	0.36295	5.1705	1.709	4.534	6.5643	1.7255	0.31616	-0.080396	5.3675	2.0307	1.9884	-1.7229	3.7944	4.132	1.7879	-0.1814	1.4214	2.5134	0.49386	2.7524	1.0694	0.69864	1.5921	-2.5536	2.0308	3.8746	3.296	4.6096	0.2887	-2.9971
2.1083	0.14191	1.7321	3.2723	-1.6931	-0.45572	1.7887	-1.2743	-1.8605	-3.48	3.2174	4.0364	0.12667	1.7029	2.1601	-0.25164	3.0107	-4.0565	1.6087	-2.4916	-1.5441	4.9308	-3.7555	1.4226	2.1809	3.7728	6.5202	2.3165	-3.9326	0.96618	-0.33139	4.7837	1.1858	6.8851	1.8533	0.16059	3.7129	0.42827	0.86931	-2.5906	5.1803	3.1772	-4.393	2.0007	-1.3116	-0.80429	-4.1129	3.7395	-0.57396	3.5614
-1.5827	0.84942	-0.63875	-2.0821	-2.0832	-1.4417	2.8033	2.5673	-0.34399	-4.9644	-1.3753	0.02066	-0.3751	-2.2923	-2.0097	1.1077	-0.30859	4.214	-2.9945	-2.6367	-0.59838	-0.89019	-0.87571	-3.1729	-1.0685	-3.2092	-5.4073	2.0536	-2.0754	-3.493	-1.7861	-2.7231	1.9145	-1.0888	-1.4326	3.6473	-5.7546	-2.4422	-3.1208	-0.82949	-2.4487	2.1253	-0.8867	-0.027413	-1.3164	-0.21925	-3.9719	0.68177	-6.8372	1.1168
-0.52248	2.1268	1.517	-2.9999	2.0588	1.4639	-4.6806	1.7271	-4.9791	-1.1247	-4.1112	-0.27961	-1.5522	1.582	1.9816	1.8177	0.061989	-0.76782	-1.9125	0.88903	-5.8339	2.134	-1.6607	0.70301	-2.0917	-0.27636	-2.5837	-4.1532	-4.2816	1.1933	1.476	0.10982	-4.4702	-0.64948	-3.92	-0.80777	-0.028043	0.73119	-0.37911	-3.3691	2.5352	0.45296	-3.3728	-1.2794	-1.5204	4.5874	-3.6583	1.1912	-0.86032	-0.73266
-12.822	-16.256	-11.541	-10.707	-16.854	-14.565	-14.458	-16.706	-14.23	-17.452	-11.075	-13.02	-15.501	-13.693	-14.632	-8.9983	-14.332	-14.646	-14.729	-13.849	-14.317	-13.712	-16.958	-16.346	-13.591	-14.518	-15.819	-13.207	-13.591	-11.909	-15.797	-16.498	-18.331	-16.978	-17.231	-14.312	-13.596	-17.756	-17.048	-11.001	-10.916	-12.111	-12.599	-14.311	-12.358	-16.208	-15.539	-16.134	-16.623	-9.5873
-18.917	-13.252	-17.169	-9.6522	-15.81	-14.22	-16.521	-15.26	-11.595	-13.805	-14.036	-15.869	-13.906	-14.88	-15.788	-14.947	-12.908	-14.455	-11.111	-14.244	-16.604	-10.093	-12.205	-15.071	-14.946	-11.923	-13.604	-16.522	-11.57	-12.048	-13.334	-15.638	-13.568	-16.894	-14.25	-20.033	-17.768	-11.846	-14.611	-12.602	-17.677	-16.519	-11.974	-13.484	-12.067	-14.733	-15.258	-16.496	-16.096	-16.924
9.3318	7.4324	9.2741	7.8163	8.8179	11.355	5.2886	8.1785	6.4983	8.6319	8.0516	11.208	8.3651	16.317	11.631	6.1194	10.405	7.1262	6.9891	7.7977	9.0762	10.348	8.6116	6.1491	7.1325	7.2452	7.463	9.6232	6.2952	7.4746	10.015	7.7295	8.3637	10.453	7.4434	8.2633	8.4742	5.3619	10.917	11.046	8.1239	2.8235	9.3963	7.1245	4.1631	6.4592	9.6425	7.3703	7.7888	6.6725
-11.466	-10.035	-8.6959	-16.179	-16.085	-10.878	-8.7981	-12.866	-10.419	-12.818	-11.896	-12.269	-14.581	-13.535	-11.515	-10.846	-9.1795	-14.313	-10.075	-16.486	-8.7002	-11.901	-4.1073	-10.359	-9.0344	-16.104	-15.297	-11.448	-13.981	-6.4267	-12.923	-13.52	-12.681	-13.819	-10.414	-18.147	-10.009	-7.2127	-12.272	-14.49	-13.711	-10.79	-8.2351	-16.834	-12.478	-13.037	-16.082	-7.7599	-12.292	-14.16
0.036735	-3.4898	5.9236	2.5786	-2.1007	-3.2506	0.50954	0.37991	-1.2702	-2.9848	-2.8168	0.29468	-5.6994	-5.1669	-3.7212	3.76	-4.2129	0.16729	-0.28411	0.42548	-3.6114	-2.0292	-0.25551	-0.28991	-1.7254	-2.2035	0.4288	1.0936	1.2268	-2.0283	-4.2045	-1.2814	0.85521	-4.68	-3.0391	-2.1505	1.1792	-3.5675	-2.1188	-4.9421	3.1235	-2.3573	-0.96894	2.0811	-2.2905	1.7716	-1.8181	0.83047	-2.7548	-7.5829
-4.4787	2.3869	-1.7827	-4.2735	-3.1332	-0.036125	0.39134	-3.169	-1.381	-6.2809	-3.7508	-5.3201	-5.6851	-1.3352	-4.0035	-1.6983	-5.2626	-3.6918	-1.5835	-0.2146	-1.6076	-6.2303	-6.9736	1.2191	-2.3276	-3.5761	-10.472	-2.1606	-2.8918	-1.7998	-2.3179	-0.41516	-4.7581	-3.3743	-1.7505	-4.3305	-5.0204	-4.5683	-4.6476	-1.7337	-0.79146	-5.3563	-4.1461	-5.739	-2.4005	-1.1493	-1.0612	-2.2439	-5.4298	-3.4557
-3.4422	-8.2497	-6.3984	-4.8522	-1.5537	-3.2229	-4.8699	-3.3918	-6.8208	0.53005	-4.3543	-3.1877	-5.2473	-4.7563	-5.1833	-5.077	-1.8914	-3.0904	-1.7334	-4.2102	-2.554	-1.3157	-8.3652	-3.6488	-5.1451	-4.3141	-2.7602	-1.7956	-3.1925	0.75193	-3.0514	-4.4519	-6.3895	2.4856	-5.7351	-2.4981	-3.843	-1.437	-6.2761	0.96725	-2.7256	-6.0496	-3.1767	-0.6033	0.024594	-6.2471	-4.2322	-4.403	-4.7671	-2.628
-2.4204	1.0497	-0.65154	0.31055	0.73631	-6.0428	-1.1592	-2.9308	-5.4801	-4.1398	-2.5231	-3.9002	-4.1072	-4.1286	-8.0959	-2.6341	1.5734	-0.029283	-3.355	-0.57395	0.039152	-6.368	-1.3024	-9.5649	-4.6855	3.5229	-4.4631	-4.2972	1.9047	-3.7101	-3.2273	-4.3302	-5.0668	-3.2406	2.9111	-4.0233	-2.409	-7.8018	-4.3357	-4.8794	-2.5469	1.4779	3.5541	2.3679	2.0893	-2.7456	-4.1827	-6.999	-5.2265	-3.1182
-2.3721	-3.4346	-2.636	1.3776	-4.3279	-3.7717	1.4085	-5.1039	-3.5445	-3.8703	-2.5322	-0.91282	-6.0548	-4.644	-0.35646	-3.8132	-1.5878	-0.24786	-4.7514	-3.7622	-3.2682	-4.1425	-2	-3.4772	-2.6948	-3.5029	0.33243	-3.3408	-1.3931	-4.9787	-6.7585	5.4613	-3.5864	-3.7761	-2.2393	-1.746	-3.481	-3.9883	0.31945	-0.31499	-0.21793	-1.8647	-0.23774	-4.7175	-1.6141	-1.2289	0.28974	-2.1928	-3.8215	-1.2118
-15.645	-16.51	-14.042	-14.875	-16.059	-11.092	-15.128	-15.749	-15.042	-15.428	-14.611	-14.458	-14.235	-15.838	-13.553	-15.266	-14.704	-15.788	-12.083	-15.146	-14.044	-14.401	-15.225	-15.561	-13.81	-17.802	-13.128	-13.934	-16.657	-13.619	-13.377	-13.586	-16.623	-16.194	-16.192	-9.3421	-15.602	-14.176	-14.897	-15.304	-15.718	-16.051	-18.441	-10.265	-16.105	-12.9	-17.213	-17.538	-15.496	-13.873
-1.5612	0.94339	-0.41551	0.29941	-3.2259	-6.558	-1.4337	-1.8229	-1.0809	-3.3822	-3.2675	-6.2685	-3.4565	1.6499	-1.2601	-3.6348	-0.042707	-4.2081	-7.0656	-2.4398	-4.0991	-0.69313	-1.8936	-0.26977	-1.347	-5.1185	-1.853	-4.6018	-3.5698	2.2714	-2.1923	-4.7578	0.13171	-3.4785	-2.0781	-6.5902	-2.3557	0.65631	-0.79457	-2.4719	2.6565	4.9809	-2.7542	2.3359	4.2675	-4.5921	-0.54051	-4.175	-2.1099	1.6351
-16.211	-6.8124	-10.883	-6.6933	-14.937	-11.185	-10.667	-6.6807	-14.068	-9.4965	-10.667	-11.343	-11.359	-4.4527	-8.7601	-8.8691	-15.629	-12.502	-9.8603	-11.943	-10.007	-13.326	-11.814	-11.141	-11.264	-14.418	-8.2863	-10.725	-13.686	-10.715	-13.246	-11.817	-12.143	-12.168	-7.7927	-10.556	-12.199	-12.595	-9.3524	-11.595	-12.403	-12.962	-12.443	-11.302	-14.381	-9.4396	-12.517	-13.809	-17.062	-14.447
0.38193	3.1524	4.5985	0.65049	6.6538	0.28223	1.0039	-2.2181	3.1552	1.805	2.8834	2.2933	-1.731	2.009	2.1748	0.32946	-2.3559	-1.4533	4.0884	5.2388	7.167	-0.87122	0.94676	2.5083	-2.3566	-1.0064	3.087	2.6708	0.80327	1.6159	1.5615	1.1604	3.6132	0.71392	3.316	3.8852	0.67158	0.21312	1.9533	-0.052357	3.5933	-2.2862	1.5776	-0.73747	-0.52948	2.4412	5.1686	-3.1951	1.1257	3.3462
-1.8402	0.099716	0.26131	2.3129	-1.2773	-2.6101	1.7506	-5.2425	-1.7907	-1.4881	2.498	4.6715	-0.24604	-0.88027	-1.4379	-1.7189	-3.385	1.1483	-3.2412	-0.076987	0.97164	4.7097	1.6039	-1.2204	1.8073	3.3648	-1.3415	4.8802	-4.726	-1.3779	5.5342	0.80231	2.33	-2.6033	-1.9882	-2.1968	0.75651	1.7628	1.7073	-5.4506	3.845	-1.9676	0.86781	3.8618	-5.2484	3.5427	-1.908	3.0102	0.9505	-1.6374
-3.0196	-4.6893	-9.1753	-4.0191	-2.1264	0.65828	-1.7357	-7.7044	-6.5596	-4.2384	-2.6088	-7.503	2.7511	-1.7326	-1.7606	-6.4755	-6.21	-1.6941	-3.801	-4.1128	-1.6111	-0.97748	-4.6157	-1.8407	-4.7215	-1.0093	-0.78773	-3.8472	-3.9877	-9.5556	-1.5114	-3.3602	-4.2644	-3.5406	1.4442	-7.373	-4.6094	-6.9545	-4.6138	-6.2461	-1.5628	-5.2643	-3.9656	-3.9846	-4.6388	-6.4193	-2.6938	-4.5265	-3.1901	-2.8713
-1.3855	0.35562	-1.3927	0.46999	1.7154	-4.5797	0.30971	-7.4365	-0.16806	2.2836	-1.8839	0.07558	0.86167	-1.3096	1.9158	2.2969	0.043233	-3.6097	0.49823	0.87884	-0.83829	-1.5672	-4.5675	0.56357	-3.7396	-1.4319	-2.3895	-0.4885	-0.34707	-3.9836	2.8769	1.6079	4.2264	1.2894	2.4483	-2.8425	-0.20763	3.0027	-2.6064	-4.677	-3.6715	-4.0709	-3.8008	-1.7507	-2.4494	-3.0708	-2.0031	-0.3431	0.32901	-1.6541
-14.053	-14.878	-8.0181	-15.887	-15.495	-12.563	-12.384	-11.542	-14.158	-12.518	-8.3408	-10.359	-13.33	-10.37	-14.527	-10.109	-14.212	-15.649	-14.247	-14.724	-11.142	-13.355	-14.107	-12.379	-8.2494	-10.144	-14.034	-13.786	-12.826	-15.931	-9.8703	-14.929	-15.575	-14.617	-15.223	-10.805	-15.464	-14.955	-14.051	-9.1736	-17.026	-14.987	-8.23	-12.98	-9.5101	-9.0283	-13.063	-15.954	-11.041	-10.518
-11.865	-14.938	-13.714	-15.669	-15.535	-17.258	-14.686	-16.361	-15.727	-15.336	-11.26	-14.717	-13.277	-13.832	-13.417	-14.953	-12.277	-16.771	-18.158	-16.31	-16.908	-12.794	-15.398	-15.452	-14.472	-14.206	-13.904	-15.043	-17.992	-14.248	-13.862	-15.031	-13.042	-13.36	-13.608	-11.715	-13.424	-16.96	-16.224	-11.971	-12.697	-12.284	-12.068	-17.12	-10.98	-12.005	-15.378	-12.083	-11.461	-14.989
-5.3139	-4.1949	-0.22934	-1.1705	0.93036	5.0131	-3.444	-2.1271	-2.8427	-3.1565	-5.1365	0.46781	-7.5061	1.1862	4.6056	-5.9083	-4.619	0.31275	-2.599	-3.1399	1.1796	-1.8618	-2.5499	-1.6339	-2.7651	-1.2565	-0.21399	-1.1533	0.30007	-0.93421	-3.7622	-4.8014	0.40806	-2.1258	-1.1603	-3.4909	0.49596	-0.34659	-6.0801	2.1105	-2.2732	-1.2341	3.6587	1.7326	-6.8751	-5.368	-4.2154	-2.258	-5.2872	-5.5731
5.6664	2.129	4.2141	0.088925	2.737	0.69948	1.8789	-1.0051	1.0315	1.9736	3.7682	1.802	-1.8125	6.3603	3.0541	5.8443	3.8975	-0.94525	6.2676	-0.1999	3.5638	4.8795	2.4155	4.1063	2.0722	1.7661	-0.52108	-1.8681	0.009705	4.1469	3.5083	3.2811	6.16	2.6288	0.9478	1.8163	3.2324	1.1279	0.55107	0.28106	0.20928	0.61885	5.1856	2.4855	6.7737	1.1867	-1.1284	3.3312	1.1919	6.6312
-0.71857	-0.0079081	0.41671	0.51936	4.6227	1.1149	2.3722	5.0838	-3.8293	0.12585	-0.076488	1.3165	2.2354	2.5092	2.4234	4.5872	-1.6238	4.2653	-0.67055	-2.1231	0.034168	0.23595	-1.742	2.431	2.403	-0.091713	0.64316	-0.28319	4.4217	1.4145	0.35047	5.2503	2.6467	-1.1592	-5.3768	4.6175	-3.1759	4.2477	1.5128	5.0569	7.2685	5.4917	2.3311	1.1855	3.85	0.95278	1.7018	4.4303	0.90705	2.045
-10.99	-10.709	-12.428	-11.041	-11.957	-12.15	-10.305	-10.339	-7.4741	-9.3182	-6.8256	-9.1967	-11.048	-8.5087	-8.044	-7.5317	-9.7411	-7.8213	-5.9255	-5.5389	-8.4903	-7.8442	-13.104	-7.6478	-8.6845	-10.846	-11.823	-9.1921	-6.7168	-7.6944	-9.5054	-13.469	-6.4709	-9.0891	-7.6197	-9.6023	-12.101	-9.1821	-8.0528	-8.8315	-9.4543	-10.837	-8.7278	-13.227	-12.691	-7.8463	-8.2218	-8.008	-10.149	-7.2527
-10.54	-9.9863	-7.9707	-14.087	-9.2225	-8.6999	-14.814	-12.736	-8.7592	-9.4512	-13.045	-14.33	-15.744	-12.577	-16.914	-10.503	-7.4985	-11.7	-10.393	-9.1481	-11.23	-10.917	-12.696	-15.093	-12.879	-11.731	-6.1203	-14.293	-15.254	-8.748	-9.1982	-11.053	-9.9303	-11.789	-7.648	-7.284	-9.6053	-12.746	-12.779	-12.8	-11.222	-12.086	-11.826	-10.342	-15.66	-6.4281	-12.34	-12.249	-6.9502	-8.9926
-0.76601	-2.7961	-2.3441	0.2519	-4.9965	-3.6316	-1.7547	1.9364	-3.6159	4.3896	-2.5665	-1.4383	0.02924	-3.8685	-3.7613	1.4998	1.3244	1.473	0.55599	-1.0909	-4.9133	-5.6486	2.2085	0.54332	-5.8035	-1.3717	0.57841	-6.3839	-0.19985	-1.0954	0.81731	0.39489	-1.2059	-4.745	-2.53	-5.3581	-4.6471	-1.5986	-1.9737	1.1754	0.75156	3.3399	3.9113	1.4357	-0.5712	1.8407	-4.7901	1.0545	-4.4318	-1.2032
-10.885	-8.5894	-8.7216	-10.661	-12.624	-8.0478	-7.4011	-6.4282	-9.6647	-4.9634	-12.648	-10.388	-9.0451	-8.0173	-9.6031	-10.86	-10.867	-7.885	-9.184	-6.969	-11.933	-11.483	-9.8772	-8.9012	-8.0657	-10.632	-11.488	-8.4161	-10.535	-11.925	-3.4957	-7.7065	-12.063	-10.004	-12.438	-9.4811	-6.4659	-11.012	-7.7611	-9.4412	-10.279	-13.332	-11.434	-8.5815	-7.4454	-9.16	-6.5822	-9.175	-10.188	-10.942
9.8614	8.2409	0.52606	2.2762	7.2293	4.5366	3.2046	5.9467	6.8627	8.2195	5.2011	4.1377	2.7833	7.1126	7.6861	4.3077	2.6543	5.2855	3.0358	3.7808	2.4083	3.9312	3.0936	4.3661	7.4282	5.7122	7.3546	5.8083	-0.56468	5.2495	2.047	3.0379	2.3144	5.7434	4.6413	2.0703	5.2101	7.2957	5.3085	1.9538	4.3432	6.3104	1.9359	3.2317	5.1271	6.6866	3.8236	5.3972	3.3069	8.9979
-13.373	-17.335	-12.446	-13.154	-13.266	-16.626	-10.339	-13.065	-8.9314	-14.734	-14.083	-12.978	-16.461	-7.5012	-15.134	-13.649	-14.341	-15.717	-16.895	-14.846	-10.558	-14.49	-12.654	-13.493	-14.344	-12.755	-12.989	-10.249	-13.002	-11.6	-13.85	-10.753	-8.9477	-15.234	-12.952	-10.974	-9.9318	-14.029	-16.481	-12.351	-12.034	-8.0803	-15.55	-15.273	-19.355	-9.8757	-13.238	-8.799	-9.8993	-11.884
-10.445	-12.378	-13.014	-10.06	-12.445	-6.5932	-9.0766	-10.305	-13.126	-11.499	-7.8851	-12.984	-11.119	-12.44	-12.984	-9.5579	-11.379	-5.278	-11.284	-12.941	-10.282	-9.5571	-10.409	-9.5074	-12.317	-12.327	-10.993	-8.3977	-12.917	-9.0959	-9.2216	-7.9279	-12.372	-13.338	-20.1	-9.4532	-13.209	-12.979	-10.194	-8.8877	-9.9846	-7.3702	-7.3929	-9.8983	-12.071	-6.1532	-12.428	-6.9909	-11.787	-12.112
6.1288	6.7334	9.5465	6.7008	5.9425	5.8623	11.835	7.5184	4.6206	6.8105	9.2491	4.8956	6.9355	11.522	12.477	7.581	6.0977	5.8438	8.7011	11.082	8.2703	12.023	9.9332	8.5298	7.5615	3.0537	11.305	6.7397	1.6465	6.4545	6.5594	5.6444	8.942	8.5695	9.8484	2.5547	6.1641	3.3987	6.3031	7.8187	4.0211	9.3294	9.1177	10.355	11.856	5.1678	9.398	8.461	10.652	11.323
-3.411	0.5309	1.9989	-2.1456	-0.60161	1.4647	-2.7677	-2.1926	-2.0651	-6.7383	-3.2017	-1.8635	-1.013	-2.6296	-0.31025	-0.6249	-3.2336	-2.4108	-0.48122	-3.6919	0.54796	0.93906	-3.5211	1.0687	-3.4089	-1.9476	-1.1742	0.018385	-2.2605	3.6589	2.7183	-1.9802	0.2751	-1.9352	-0.34304	-4.041	3.1472	-4.5997	0.16058	-1.2151	-3.5021	-1.2182	0.0060408	-0.41514	-0.832	-2.4303	-3.3579	-3.7231	0.17454	-5.3022
-1.8326	-2.9815	-4.4062	-8.8485	-8.5036	-4.9949	-0.9972	-7.4702	-6.472	-8.1802	-4.8116	-8.0454	-5.6136	-4.754	-6.0978	-9.2732	-9.1042	-2.3411	-0.63996	-5.1607	-9.8595	-8.3206	-2.8373	-5.3377	-7.17	-5.7617	-5.7443	-4.1919	0.27147	-3.5816	-4.8154	-2.7551	-0.54362	-1.5854	-8.2485	-6.5722	-6.0571	-2.8279	-5.2258	-7.1422	-2.3342	-5.2374	-8.0207	-5.4937	-5.695	-4.113	-4.684	-4.1568	-3.2694	-5.7337
-14.497	-11.254	-9.2652	-12.105	-10.102	-14.232	-14.782	-11.896	-13.554	-11.949	-8.1713	-9.9947	-10.412	-11.194	-13.024	-12.606	-15.149	-14.342	-12.772	-13.296	-11.277	-11.02	-8.3571	-15.458	-9.9465	-8.4188	-12.545	-11.599	-14.835	-8.9632	-17.504	-11.666	-5.4379	-13.877	-10.1	-15.358	-11.989	-14.069	-10.077	-14.9	-13.339	-10.74	-9.7498	-12.133	-13.198	-13.555	-9.4851	-14.031	-13.113	-11.742
-0.66522	0.87089	1.3973	0.98961	-0.44918	-1.7722	1.9766	1.7698	-3.2898	0.070584	0.19238	-4.9349	-5.0031	-1.1056	2.723	0.9484	-2.8682	0.55765	-1.5882	1.8665	1.721	-5.0041	-1.4315	-2.2188	0.98001	-1.8516	1.6655	0.97778	-0.14705	-0.18577	-0.21873	0.50736	-2.8964	-3.8105	2.5391	0.5745	-2.6505	0.31183	-3.0884	-0.51291	-2.1222	1.2564	-3.0865	1.6331	-0.56082	0.30211	-3.5546	1.0609	1.9662	3.044
-8.2014	-12.319	-13.595	-9.93	-9.7875	-12.605	-6.5963	-10.162	-14.313	-9.4354	-11.748	-14.241	-13.392	-16.074	-13.752	-12.658	-16.815	-9.7824	-7.4382	-12.425	-11.86	-13.302	-9.2561	-18.03	-14.927	-11.316	-11.525	-12.629	-17.921	-13.901	-10.237	-8.7312	-9.5912	-8.263	-12.049	-8.9219	-10.972	-14.348	-7.5116	-10.518	-12.667	-13.868	-13.847	-8.1208	-9.2268	-11.322	-11.918	-10.604	-9.2341	-9.9054
-9.4498	-15.713	-11.125	-13.756	-13.518	-10.069	-15.609	-14.44	-14.949	-13.221	-10.098	-11.287	-10.182	-12.984	-14.02	-12.397	-12.26	-14.65	-13.996	-13.957	-14.403	-14.828	-14.5	-14.32	-13.151	-11.498	-18.55	-14.37	-13.847	-13.609	-17.959	-19.449	-16.537	-11.957	-14.142	-14.479	-11.801	-16.556	-12.289	-12.776	-11.777	-13.772	-14.351	-15.18	-14.163	-13.02	-12.899	-19.005	-11.744	-11.245
2.3475	-2.3695	-1.4816	-3.4597	-1.5526	-3.8626	0.053228	-0.21634	-2.212	0.41395	-2.9538	-2.6326	-0.91074	-3.3824	-3.1271	-2.6993	-2.8594	-0.1987	-0.4309	-0.020705	0.16575	-1.4321	-4.8913	0.99735	-0.082346	-2.2988	-4.9653	-1.535	-6.402	-0.37701	-5.9153	-2.1497	-3.3196	-2.8344	-5.7905	-0.64358	-2.3008	-2.047	-1.3748	-0.34204	-4.3199	0.19865	-1.9892	-2.4839	-2.5488	2.0331	-4.6762	-3.8624	-0.69471	-2.5618
-8.0261	-13.626	-12.113	-12.73	-8.2279	-14.506	-9.0514	-12.9	-16.979	-8.854	-12.729	-10.814	-13.377	-9.0993	-13.921	-10.665	-8.8789	-13.318	-12.816	-23.699	-8.6585	-12.486	-15.904	-11.029	-10.715	-11.573	-15.895	-15.103	-12.24	-11.623	-12.831	-15.374	-13.373	-10.711	-10.973	-9.2681	-16.358	-10.308	-16.802	-15.401	-12.018	-12.699	-17.888	-13.492	-12.334	-13.035	-15.85	-15.32	-15.811	-12.115
-11.585	-8.5676	-10.518	-8.8376	-10.157	-12.94	-7.7056	-9.1863	-11.293	-7.9836	-8.9286	-10.102	-12.686	-11.766	-10.179	-9.4514	-10.404	-8.0025	-10.486	-10.453	-11.455	-10.31	-12.846	-9.5188	-10.782	-14.225	-15.399	-9.364	-8.1773	-10.576	-9.461	-8.5853	-11.053	-8.1632	-12.468	-17.376	-12.913	-12.481	-11.204	-11.428	-7.782	-8.8792	-9.2137	-10.414	-7.8425	-15.688	-10.811	-7.1429	-11.273	-14.184
-3.4819	-1.0817	-1.0189	-2.8632	-1.2635	-1.3058	-4.1254	-4.7433	0.57252	-1.1238	-0.39108	2.0756	-5.0126	-3.0982	-4.1379	-4.2111	-5.5707	0.91241	-4.2951	-1.0632	-2.0502	-1.559	-2.9302	-2.3169	1.1369	-0.44292	-0.66635	2.8605	-4.0896	-5.4289	1.9688	-1.2173	-6.5402	-5.8361	-2.9658	-0.079258	-4.4632	-1.4516	-2.3221	-2.7132	0.92509	6.084	1.9525	-0.90477	-5.5477	-7.7642	-5.9641	-0.82816	-2.5034	-3.6601
-2.5393	-2.4166	4.4734	-1.7042	1.016	0.40106	-2.9648	1.5862	1.2315	-4.317	1.0677	1.4647	-4.9673	0.25585	1.1225	-0.15218	-2.8955	-1.8068	-2.1465	-4.72	-5.5743	-0.47393	-3.226	-6.4828	-1.9222	-1.4716	-5.3155	-2.3081	-2.6568	-3.9349	0.79839	-4.595	-2.1	0.71816	-4.607	-1.725	-3.4221	-0.74183	0.83844	-2.4691	-2.4249	0.039346	-6.5771	0.27672	-1.6293	-3.27	-5.5974	-2.964	-1.1725	-2.6267
3.8067	8.7003	7.0604	6.3599	-2.5295	9.6514	8.4128	0.35526	0.028246	5.1408	2.6886	2.0527	7.4615	10.526	5.9469	6.4936	6.7854	4.9175	1.5794	4.9302	6.6886	5.4434	7.1805	5.0628	3.885	3.0466	3.6528	6.0859	7.9331	3.2089	4.8817	1.3337	3.8174	6.5411	2.4957	6.061	5.5488	5.7905	1.1395	4.3083	5.5529	4.4036	3.6585	-0.52323	2.3143	8.1783	4.8209	9.4435	6.4169	8.5442
-14.661	-9.8	-13.889	-14.738	-10.892	-15.392	-15.813	-17.359	-10.052	-9.3836	-10.096	-10.656	-7.4641	-15.562	-11.36	-10.272	-15.678	-10.816	-12.789	-11.89	-12.78	-16.176	-11.502	-14.018	-15.545	-11.749	-14.771	-14.081	-10.616	-10.954	-14.463	-10.491	-8.6159	-15.114	-15.41	-15.51	-12.941	-14.434	-12.781	-10.252	-11.795	-9.7423	-13.255	-12.265	-16.065	-7.8161	-15.405	-18.632	-17.73	-10.344
5.1867	3.8544	2.0521	4.6269	7.8286	8.9339	5.2506	5.282	9.5782	5.5594	3.318	6.2048	9.0464	7.1901	4.3258	6.9008	1.8763	9.3841	3.1084	7.1998	5.6491	0.64879	6.7213	6.2401	8.3959	3.3666	5.2789	6.4465	6.2898	4.5574	4.944	3.3867	-0.34487	7.7977	4.2638	1.4457	6.5188	9.5525	2.1044	7.0637	8.351	6.4008	3.8021	2.3694	5.0684	7.9776	3.1621	3.2284	8.1839	1.5908
-7.128	0.46511	3.6352	1.7575	2.873	-0.52851	0.061858	1.8092	0.31317	-6.3316	-1.812	0.73674	-4.2575	-6.5819	-1.3793	-4.7408	-5.4771	-4.4237	-0.94989	-1.7567	-5.0486	-3.2808	-3.5952	0.28027	0.80558	2.6105	-1.202	-4.0226	-3.3487	1.6625	-4.4005	-1.1142	-0.424	-4.8937	-1.4102	0.97861	-5.8504	-0.54711	4.2787	-6.2152	-1.5561	1.7023	-3.8882	-3.0238	-3.1142	-1.0272	-1.2433	-3.1405	-5.8747	-2.1067
-9.6435	-6.0405	-8.9261	-8.9237	-14.182	-8.3934	-8.5686	-8.0746	-10.058	-10.449	-9.7711	-12.285	-8.2247	-5.2183	-10.041	-10.948	-12.055	-5.2156	-10.474	-6.5198	-7.6401	-8.0685	-13.765	-7.2889	-9.2715	-6.7042	-7.7171	-12.612	-12.618	-11.008	-5.478	-9.292	-6.4974	-6.1943	-10.282	-12.342	-11.204	-8.3226	-7.8307	-11.131	-4.1632	-6.6265	-8.7951	-6.692	-8.4439	-12.522	-10.496	-9.4864	-10.136	-11.307
-10.315	-16.45	-12.227	-17.791	-12.993	-12.582	-13	-16.75	-16.127	-17.622	-15.051	-13.899	-12.727	-11.437	-17.413	-12.724	-10.131	-17.356	-16.728	-13.097	-17.313	-15.824	-13.027	-14.911	-9.7786	-17.22	-15.566	-13.717	-14.922	-14.173	-13.922	-14.309	-12.534	-15.583	-12.411	-13.059	-10.275	-16.898	-16.745	-11.084	-14.296	-13.631	-16.42	-12.219	-17.102	-16.945	-13.377	-15.563	-11.686	-14.614
-4.0926	-3.472	-1.9866	-4.1031	-7.453	-1.0757	0.33828	0.49315	-3.3799	-4.8443	3.2712	-3.9971	-4.1383	-2.0155	1.182	-6.3791	2.5778	-1.972	-2.3792	0.9272	0.0092347	-0.32298	-2.2406	-1.1745	4.2269	-6.6115	-4.0106	0.33816	-4.6043	-1.722	-5.9563	-5.511	-7.8821	-5.0301	1.6547	-3.2818	-4.6716	-3.7763	-5.296	-4.0324	-4.1658	-3.4285	2.1651	-2.3132	-1.47	-2.5767	-3.4375	-5.3646	-4.4106	-0.87225
-3.301	-5.0462	-6.5685	-9.509	-6.2437	-4.3022	-2.3951	-7.474	-7.8813	-5.0842	-6.5104	-6.8157	-1.6377	-8.4218	-6.9692	-7.0824	-6.7781	-4.7349	-5.8137	-6.7804	-4.0957	-6.319	-6.0638	-7.6727	-7.0954	-8.2205	-4.4391	-10.016	-1.8859	-4.946	-2.9628	-7.7822	-7.1864	-5.915	-4.6961	-8.3533	-2.955	-6.3859	-5.4059	-8.587	-6.5372	-5.1819	-4.0963	-6.9057	-5.6345	-9.6103	-4.9411	-9.254	-3.7349	-6.0945
-4.6503	1.8601	-3.2744	-6.6393	-3.1843	-5.6364	-3.4849	-2.6443	0.86156	-9.4297	-9.3357	-2.168	-8.7511	-6.3563	-2.0295	-2.3211	-4.7069	-1.4863	1.6594	-4.9994	-0.5241	-2.1248	-0.9889	-1.9145	-3.2702	-3.466	2.0175	-7.3859	-0.672	-6.5086	-3.7827	-6.551	-4.2113	-2.9913	-10.005	-5.4709	-1.5656	0.05359	-9.0234	-1.4946	-3.852	-6.8555	-0.28253	0.35325	-4.8413	-2.8059	-4.7348	-3.9695	-6.4999	-2.2879
-20.326	-16.625	-21.274	-23.763	-21.135	-23.561	-20.892	-28.102	-20.504	-20.922	-23.899	-20.631	-22.43	-21.296	-23.94	-23.009	-23.823	-22.338	-24.047	-20.651	-22.82	-17.931	-26.475	-23.792	-19.992	-19.298	-25.362	-20.296	-25.158	-21.263	-25.125	-23.799	-20.973	-20.414	-17.706	-23.663	-21.111	-20.821	-20.437	-21.875	-20.513	-28.969	-24.036	-22.697	-22.591	-24.102	-24.552	-28.473	-16.786	-19.01
-8.6086	-11.629	-9.9628	-11.817	-11.796	-5.6322	-8.4127	-4.3428	-9.9242	-6.1268	-10.35	-14.07	-12.239	-5.442	-3.7651	-12.631	-6.4605	-11.431	-9.1373	-12.249	-9.009	-11.282	-9.057	-14.14	-8.1183	-10.208	-8.0381	-10.288	-9.666	-6.6572	-6.0031	-14.108	-8.7583	-10.219	-10.782	-4.305	-9.2677	-12.372	-8.6808	-5.285	-7.0476	-12.085	-12.231	-10.003	-6.7147	-10.598	-6.3047	-6.9632	-11.962	-11.054
0.15748	-3.2651	0.17899	-4.1465	-3.4754	-4.1746	0.36124	-4.1841	-1.9305	-0.44434	-0.89918	-7.347	-2.4121	-0.20457	-2.8685	-4.3721	3.6673	3.1405	-6.9244	-5.7741	-2.2827	1.0213	-4.1876	-3.7952	-1.5137	-4.233	1.1362	-4.8547	-3.0055	-0.059598	-1.4224	-2.3975	-2.8584	-2.2169	-1.5067	-5.4528	-4.645	-2.7303	-3.9448	-1.932	-1.4823	-5.4328	-1.6238	-4.6401	0.3697	-3.1022	0.62945	0.26293	1.276	0.14222
-9.8808	-14.833	-18.658	-11.277	-16.845	-16.799	-13.961	-16.905	-8.4714	-18.663	-10.975	-12.974	-13.067	-12.638	-17.594	-17.332	-13.209	-14.483	-15.222	-18.037	-18.629	-12.565	-16.71	-14.421	-11.062	-15.276	-16.337	-14.26	-6.5278	-15.093	-12.954	-10.728	-15.515	-14.41	-15.407	-12.027	-11.264	-14.383	-18.784	-16.374	-14.275	-12.959	-12.89	-13.035	-13.199	-14.54	-15.88	-18.302	-15.468	-11.815
-1.1815	-2.1989	-1.3058	-4.5995	-6.471	-0.93971	-0.85344	-2.1256	-4.0932	-3.9739	-1.2334	-1.6284	-4.1991	-0.67696	-3.5642	-1.8402	-3.372	-1.4287	-1.6323	-5.9087	-3.1926	-2.0548	-1.0983	-6.1275	-8.0084	1.4123	-3.3398	0.64917	-2.0548	4.7083	-3.2642	-1.3442	-6.2121	-5.1895	-3.4116	-1.7368	-7.014	-2.609	-1.4604	-5.8885	-4.4654	-1.0917	-5.8861	-1.834	-4.2907	-2.9504	-1.5904	-6.254	-4.1991	-6.4677
3.086	-4.3346	-1.7214	-1.3089	-1.9987	0.22942	-3.5557	-0.8396	-0.8586	-4.2916	-6.3537	-4.2917	-5.4462	-4.6461	-2.6537	-1.3096	-4.4968	1.0386	-3.2099	-0.076117	-3.172	-2.4431	-2.6946	2.9124	-0.9921	-0.60683	-4.5942	-0.57718	-4.1811	1.7123	-1.0286	-1.1499	-1.9674	-2.2455	-0.24021	0.92748	1.5226	-5.9871	0.32522	-5.0041	-0.023979	-0.037943	-3.2459	-2.614	-2.4334	-0.89838	-3.2743	-1.8894	-0.12066	-1.895
1.6047	-4.2466	-1.2749	-1.8368	-1.146	5.4793	2.3243	4.4237	-1.7969	0.26068	-0.62251	4.1124	2.3304	0.5076	1.1348	-0.80247	4.2205	5.1049	1.584	1.3826	3.5437	1.7581	-0.97392	2.6646	3.214	0.058103	2.0189	1.6306	1.4914	-2.9196	-0.24061	0.60973	3.1057	0.849	2.374	-0.46489	3.9194	4.463	-1.7216	2.1064	-1.6779	3.3656	1.1091	0.91718	-0.25774	1.2088	4.8979	1.4479	6.058	5.5356
-6.5902	-14.317	-10.218	-4.8497	-6.1855	-7.5527	-7.5723	-12.957	-7.2334	-10.53	-9.0092	-6.9954	-8.707	-11.413	-6.1212	-12.554	-3.3831	-11.141	-9.178	-6.7759	-8.3188	-10.288	-5.8165	-10.143	-13.088	-7.2119	-6.7479	-4.0422	-6.8956	-7.0111	-9.9592	-7.2138	-12.159	-6.2482	-9.2338	-6.1997	-7.6084	-6.2015	-10.77	-9.9188	-5.744	-11.26	-7.6835	-9.3788	-8.6737	-7.6809	-8.9455	-10.434	-4.5038	-7.1015
-5.9179	0.11065	-4.7514	-4.201	-2.9015	-4.2092	-3.3391	-3.4663	-7.3433	-7.3641	-3.7349	-3.7549	-4.4026	-4.969	-6.9422	-4.5381	-1.9292	0.047989	-2.4362	-1.5243	-6.6476	-9.9434	-0.34187	-4.4893	-0.87484	-0.30665	-6.0328	-7.4841	-5.9432	-9.5275	-3.4918	-4.6226	-3.1472	-6.1589	-4.6682	-7.0437	-3.8574	-9.365	-4.4512	-0.053851	-3.0347	-7.4583	0.97789	-5.6751	-4.2944	-4.0355	-1.4628	-1.4731	-3.1853	-5.2375
-4.1836	7.7314	-0.62673	0.36866	2.4852	-3.3087	4.0471	1.6631	-3.0572	1.307	2.4563	-4.2086	6.1724	-2.7786	5.0775	0.98331	-1.5921	-1.1045	-0.88909	2.0393	2.1251	-1.4354	1.1012	0.65464	1.1775	2.315	1.4318	-1.6849	4.4245	7.538	0.9552	-7.3361	1.4687	-0.38906	-1.0605	-3.2175	1.1907	0.5433	6.7565	-2.4924	0.95137	5.0632	-3.0192	-3.4703	0.60569	-0.48249	0.3359	-0.16541	-1.3375	0.42305
2.387	3.9504	4.9808	0.53029	-1.2878	3.3673	4.7926	2.4379	0.27071	2.6611	6.0493	2.9478	1.9374	6.6812	2.7419	-1.1321	9.8853	0.8748	4.017	6.2183	-1.6732	1.1268	6.189	1.8954	2.6453	2.3795	3.4215	4.4206	-1.0183	4.7255	6.4223	-0.15707	0.29354	0.91588	-1.8444	3.8664	4.9537	2.493	-0.97658	2.2653	5.4277	4.4962	1.4543	2.9851	2.5275	0.73788	1.8434	3.1498	6.4646	3.8553
3.0476	-0.095562	6.4647	-3.3149	2.7259	-3.4039	0.82387	1.9423	7.0621	-1.1891	-1.1935	-1.2222	-5.3271	-0.98809	-0.54975	0.63198	2.2913	0.04196	-0.83721	3.1894	-0.2038	-2.2351	-1.3228	-1.7921	1.3762	-3.5474	-2.5542	-3.3472	0.3336	2.7822	-3.3157	-3.5239	2.2867	1.0566	3.2883	-3.575	-0.12434	1.5828	0.81776	0.89197	1.5799	-1.6165	-2.6165	-3.8875	-1.7171	-2.183	1.7592	-2.9317	-5.7079	1.3792
-2.5528	-3.6902	1.9503	3.1253	-0.26329	-2.5014	3.0806	-2.3328	-0.93435	0.93957	-4.4081	-0.9626	0.64888	0.94235	-1.9789	-1.0426	-4.9265	-0.57301	-2.7102	-0.092476	-5.0638	-2.7397	-5.3617	-7.3598	-2.6583	-3.6677	2.413	-2.7603	-3.5701	-2.8968	-1.7986	-2.7253	5.0786	-4.0025	0.62868	-7.381	4.348	1.4987	0.33914	-2.809	0.14451	1.1084	1.0154	1.5997	-3.2093	-2.6152	-3.1105	1.9479	-0.60768	-1.3964
-0.34714	-2.2059	2.8771	-4.9838	-0.5601	1.1874	1.3736	2.5533	3.5208	4.9986	1.3465	3.7003	1.7949	-0.043378	0.47481	0.77196	0.71515	-4.0504	2.5064	-1.1131	-5.3466	2.978	6.279	-2.1053	1.8078	0.10938	-1.7944	-0.67644	-3.1847	5.601	0.45192	6.4143	3.3199	-0.74437	6.4878	5.0019	2.4151	-3.2844	0.76397	1.3947	-1.5987	0.44532	4.743	-2.2222	-2.09	6.3056	-0.51002	3.5508	4.2947	4.4161
-11.999	-12.553	-12.904	-10.221	-12.603	-8.349	-11.634	-8.0521	-10.147	-17.891	-15.096	-16.312	-14.771	-12.39	-17.027	-9.2393	-14.425	-15.394	-16.385	-16.805	-10.3	-14.625	-12.676	-9.9958	-15.917	-16.235	-10.589	-15.726	-11.808	-11.544	-14.032	-14.821	-19.095	-8.4693	-10.504	-13.542	-12.713	-12.278	-13.389	-15.015	-14.724	-15.508	-14.936	-14.029	-15.206	-14.654	-10.921	-15.25	-13.753	-16.791
-1.5415	-2.1388	-5.1863	-1.0374	-3.5131	-1.7314	-3.88	-4.4626	-4.3204	-5.8892	-1.0439	-2.7675	0.16862	-2.381	2.4271	-1.0677	-1.0725	-1.3291	-1.7749	-3.8519	-0.98122	-8.7603	-4.6444	-4.0904	-4.0215	-0.61546	0.99044	-0.45577	0.37409	-3.497	1.3696	-3.6429	-8.1052	-4.7134	-6.5528	-2.2502	-5.2664	-4.9991	-1.2044	-1.5454	-9.0105	-5.6422	-3.2974	-5.1159	-4.3507	-2.0778	-0.067005	1.5869	1.1653	-4.6376
-6.7707	-5.055	-5.5569	-5.2102	3.4294	-6.372	-6.5048	-3.5969	-1.3742	-2.7901	0.096123	-7.2738	1.5992	-4.6014	-0.13146	-5.1931	-6.4926	0.43338	-4.6487	-1.2453	-2.4132	-4.0737	2.6139	-6.2131	-4.0657	-2.765	-3.703	-2.49	-1.006	-0.75983	-1.0743	-4.3104	-1.8685	-5.9061	-3.5533	-3.4456	-0.88178	-1.631	-0.40228	-2.784	-2.2602	-3.3409	0.42598	-3.0884	-1.8632	-4.6996	-0.69349	-4.1617	-6.7396	-1.9497
5.9779	9.6283	4.68	5.811	4.6179	0.13372	6.1272	4.633	5.7207	5.3184	-0.056104	0.0090944	4.8296	4.8507	3.4524	7.6642	4.6341	4.56	3.9302	4.4026	-1.7384	10.269	-2.4641	6.1858	2.2417	4.561	4.1258	5.872	1.9604	4.5164	0.54477	2.6955	6.2489	5.231	5.5555	3.8134	4.0302	5.1544	1.4018	5.6274	2.0544	4.5301	8.2348	8.8202	8.5654	9.092	5.834	6.5914	7.8288	6.9582
-16	-9.5842	-12.834	-9.0708	-10.513	-10.929	-9.8326	-15.277	-15.688	-9.7133	-11.16	-11.077	-13.76	-14.969	-11.529	-6.834	-9.2441	-15.209	-14.414	-12.333	-10.463	-11.792	-11.522	-13.35	-15.449	-9.7925	-11.453	-12.636	-13.852	-11.693	-11.239	-15.286	-9.9619	-10.213	-14.183	-13.259	-7.8075	-4.5103	-14.881	-12.445	-14.29	-17.039	-12.041	-7.6611	-9.919	-15.087	-9.4573	-6.6358	-9.4737	-13.995
1.6263	-4.0862	2.878	-2.6902	1.4493	-0.20134	-0.099273	-1.4903	-0.7067	-2.11	5.1961	3.4435	0.26746	4.5998	2.8883	1.6525	-0.39993	0.90296	-2.7931	-1.3291	-3.6435	2.7717	-2.4586	-1.7754	5.1325	0.52209	0.74695	-4.26	2.326	1.6714	-4.1291	0.054757	-2.493	-4.1524	-1.6343	-1.8509	-3.5126	9.7711	-4.9417	0.87752	-1.8294	-2.0286	1.217	0.40491	-2.9612	-0.99981	3.7832	4.5095	-1.5824	2.2972
-1.8543	-0.283	-4.9537	-3.0423	-8.2521	-2.9107	-1.1346	0.45207	-4.1472	0.30382	0.1034	-0.12232	-1.6229	-5.3415	-0.35854	-0.29354	-5.588	-2.3727	-4.4667	-3.1276	0.80376	-6.8645	-1.6994	-2.1613	-4.1285	-7.4896	-2.2758	-2.8488	-2.1774	-3.1612	-3.8296	-1.557	-5.495	0.22184	-5.2439	-5.4429	-2.348	0.39069	-1.5952	-9.2402	-4.8498	5.7008	-1.5952	-3.219	-4.3081	-0.28751	-7.2342	-3.3561	-3.5908	1.3025
-4.8604	0.44291	-7.1246	-4.5354	-3.1081	-4.6604	-2.2451	-5.5719	-4.7111	-0.70342	-2.5373	-5.3031	-4.7917	-1.7397	-4.3116	1.0109	1.9715	-1.7084	-2.7472	-1.3385	-0.16573	0.61422	-1.5187	-0.84159	0.12005	-1.7039	0.34199	-2.2964	0.051702	-3.6484	-3.8539	1.5691	-2.5149	-0.74108	2.6704	2.5768	-3.2773	-3.671	-1.4912	-4.8665	-4.0065	-3.9577	0.18096	-2.3332	-3.6082	0.84293	-1.732	-4.6918	-3.7813	-3.3022
-3.5989	-6.501	-9.4536	-4.5466	-8.8588	-6.6447	-6.5782	-10.8	-5.5072	-8.8757	-8.0992	-7.6144	-4.5713	-7.129	-4.9438	-8.0723	-7.2771	-5.1459	-9.1321	-10.486	-8.735	-11.837	-9.5706	-13.133	-9.2989	-9.6951	-11.951	-4.3051	-8.0204	-5.7421	-8.5163	-10.669	-3.1192	-8.5282	-3.6442	-8.2911	-8.1633	-5.9297	-6.7862	-11.074	-7.3123	-3.7188	-7.041	-3.8859	-5.4101	-8.4137	-8.1338	-6.1595	-5.3051	-2.008
-13.999	-17.645	-8.062	-9.414	-14.161	-9.9499	-13.31	-12.913	-13.969	-13.656	-16.814	-12.322	-13.183	-14.252	-12.994	-9.1522	-13.748	-7.5464	-12.732	-13.272	-13.709	-8.8178	-14.234	-12.443	-13.727	-14.124	-14.748	-11.981	-14.701	-12.825	-14.586	-18.599	-16.832	-17.572	-10.942	-15.473	-14.119	-11.91	-14.733	-10.469	-9.8155	-16.267	-14.431	-13.635	-15.331	-7.7016	-10.642	-11.27	-10.654	-10.402
-8.0009	0.33656	-5.2697	-4.0899	-5.2715	-3.3003	3.1681	-6.4377	-8.8905	-7.1056	-4.1145	-0.52975	-9.2838	-7.7466	0.29539	-3.1696	-4.0014	-4.2942	-1.5397	-9.8063	0.078016	-5.852	-8.0834	2.1213	-0.38482	-4.0948	-5.0321	-6.1076	-4.5731	-12.188	-3.0616	-5.4537	-5.2221	-9.2695	-0.90559	-1.3423	1.9652	-0.86262	-8.025	-2.9851	-2.5311	-2.4103	-4.6544	-5.7506	-9.8545	-0.722	-3.1633	-0.6728	-1.3264	-0.87309
3.2798	-3.8716	-1.293	-1.3349	2.882	2.4407	-0.17154	0.97244	0.19554	-1.6805	-5.8103	1.8962	1.5881	1.1435	-1.1002	-1.5319	-3.4472	-2.3322	-1.0112	-0.70969	0.32777	-2.0604	0.98079	0.14648	1.0716	-3.4481	-4.5015	-3.8082	3.3042	-5.0012	1.8353	0.11666	1.9732	3.8125	4.8972	4.155	-2.227	1.441	-2.1383	0.97009	-1.8837	-2.2059	-2.5242	-4.5069	3.3089	2.341	1.2678	-0.58732	-0.49872	3.1308
-8.1653	-11.257	-12.218	-13.875	-10.43	-6.8523	-5.1031	-12.358	-10.889	-12.918	-15.599	-18.567	-13.225	-9.3237	-10.019	-12.11	-7.3076	-16.388	-11.989	-12.453	-13.604	-11.155	-9.9165	-10.582	-10.731	-12.605	-13.836	-18.41	-13.48	-11.154	-11.814	-11.779	-10.864	-14.769	-12.036	-12.973	-12.067	-16.322	-12.26	-11.401	-9.5108	-7.379	-11.039	-14.423	-10.847	-11.102	-10.821	-10.763	-9.9654	-11.968
-9.9342	-2.3113	-3.1508	3.1297	-2.7454	-3.569	-1.4373	-7.7568	1.8944	-0.53705	2.1748	-6.3534	-1.8727	-1.8896	-5.7952	2.1882	1.5111	-1.4445	0.92104	-0.55609	-1.6047	0.34539	-0.51436	-0.87686	2.0723	-3.0242	0.16383	2.045	-1.4257	-0.95069	-1.9381	-1.1794	0.064005	-2.7224	-5.6791	1.0606	-7.501	-3.5088	-2.7387	-4.2374	-2.0589	-1.2362	-5.8855	-1.3246	-3.0293	-1.3243	-4.4113	0.34212	-3.1058	1.6196
-13.871	-12.815	-6.5061	-13.762	-9.3309	-11.968	-9.1436	-12.912	-11.067	-12.488	-7.7572	-12.692	-14.275	-9.9991	-13.255	-13.044	-14.531	-9.8036	-8.9091	-9.0086	-9.5841	-11.567	-10.271	-9.2806	-8.9274	-12.313	-14.989	-12.406	-5.7665	-11.441	-15.508	-13.444	-12.675	-12.637	-8.8233	-10.479	-7.2708	-14.357	-14.593	-10.055	-13.727	-11.534	-10.881	-12.6	-12.572	-11.66	-5.0601	-9.7378	-13.13	-15.063
-0.81628	-3.6319	-1.1427	-2.4242	0.42073	-2.0511	-2.6952	-4.0676	-2.9587	0.29785	-1.7533	-3.6072	-3.5729	0.85159	-0.53136	-2.5304	-0.71665	2.003	-5.7266	-3.2493	0.15822	-8.8459	-1.5799	-2.3778	-0.31003	-0.23425	-8.0641	1.2844	-3.9113	-2.3884	2.3251	0.22501	0.54014	-0.35568	-0.23563	2.6105	-0.90577	-1.0431	-2.4234	-4.2139	-4.2464	0.41828	1.3525	-3.8372	-0.36872	0.12989	-0.27154	0.87679	-3.3672	-1.1772
2.3329	4.8215	5.302	7.728	3.8523	5.6957	7.238	5.5789	4.6161	0.66163	11.158	2.882	2.0652	3.5589	3.8298	8.1283	3.9192	3.4298	2.6182	4.4538	3.8138	6.8982	3.6385	4.65	0.61361	8.9384	3.3462	-1.8309	5.2224	4.4069	-0.066947	4.7813	6.1519	4.3446	-1.5285	3.3151	0.95675	7.093	7.5634	0.34315	9.0784	5.242	2.4627	7.362	-1.0624	9.3586	4.6104	5.8626	4.2929	7.6757
5.183	9.6778	9.6905	6.8884	10.011	5.8483	5.2913	3.3809	4.6887	8.7807	5.5077	8.7465	4.2929	7.778	4.1899	8.6576	8.8733	7.2131	8.5291	5.0073	8.682	8.9059	4.6248	10.053	6.0995	6.6793	11.207	4.9024	6.7331	6.9926	5.1045	3.3206	11.257	8.8434	7.9828	8.4398	9.4295	4.3715	9.1402	6.176	7.5775	7.1057	8.366	8.9816	8.7235	8.0558	8.4349	8.0755	5.0151	4.8856
-4.0119	-2.4536	-5.1214	-4.145	-0.26646	-2.392	-3.1649	-3.0775	-3.5877	-2.8561	-2.863	-4.2376	-4.8071	-3.0449	0.11369	-4.933	-5.9951	0.22034	-0.28474	-0.62367	-3.8908	-0.018775	-4.7803	-3.2816	0.85955	-4.7047	1.1366	-2.9248	-4.2136	-4.4992	-7.2234	-2.4033	-5.9054	-2.7817	-4.0674	-3.5062	-5.3227	-3.4696	-1.2556	-0.17496	-3.6654	-3.6982	0.29047	-3.83	-4.7498	-1.3863	-2.5448	-3.0174	-0.37183	-2.056
-8.4918	-12.977	-11.136	-11.59	-16.358	-10.137	-13.579	-15.422	-16.085	-15.048	-16.958	-17.826	-16.842	-18.335	-12.938	-14.944	-17.361	-13.328	-11.915	-16.038	-15.639	-10	-19.453	-15.714	-8.8035	-20.402	-14.856	-14.987	-15.016	-12.708	-13.373	-15.187	-12.032	-13.555	-16.721	-16.877	-17.103	-14.17	-17.806	-15.053	-12.313	-13.087	-14.14	-13.609	-11.876	-16.068	-11.808	-18.037	-17.941	-14.472
0.79607	3.9822	5.8691	4.3994	-2.2714	2.7969	5.6295	4.3671	4.7012	0.069743	4.3335	1.7023	1.9232	1.3618	2.0953	4.3367	3.4924	3.9081	4.3789	3.8913	2.0716	5.8931	3.047	4.5198	1.5741	3.9134	7.3971	-0.48718	4.1493	3.08	4.6406	-0.78029	5.6808	-0.27184	2.6969	1.6245	4.5433	0.074685	1.5721	4.1219	3.8977	4.8431	3.6452	2.8243	2.7815	0.66401	2.2287	2.4157	2.912	3.7913
-10.16	-11.494	-15.871	-13.767	-16.237	-16.057	-12.356	-12.784	-15.224	-13.932	-11.755	-8.4244	-10.769	-14.904	-14.299	-11.416	-13.977	-6.9761	-11.914	-15.924	-16.651	-9.9961	-16.092	-15.098	-13.976	-9.5387	-9.4584	-10.32	-10.766	-13.333	-14.868	-13.515	-12.863	-11.683	-13.309	-14.912	-13.827	-12.238	-13.718	-16.559	-12.392	-19.557	-13.512	-12.781	-18.096	-16.81	-13.256	-15.912	-13.602	-9.0598
-10.1	-12.554	-15.258	-14.417	-10.925	-11.744	-11.245	-9.2759	-11.765	-10.292	-14.35	-8.9202	-13.124	-7.6628	-14.933	-16.094	-14.021	-12.86	-7.7493	-9.8879	-10.527	-10.084	-9.5171	-13.023	-13.942	-14.362	-14.018	-12.567	-15.298	-10.644	-8.6725	-8.9211	-10.674	-9.5724	-13.927	-17.045	-17.585	-13.489	-13.32	-11.546	-13.748	-10.56	-11.169	-13.64	-12.418	-12.126	-14.908	-8.1338	-11.528	-11.18
-25.199	-19.244	-20.631	-20.627	-20.347	-23.489	-21.887	-26.629	-23.172	-19.683	-21.697	-22.165	-24.868	-19.772	-20.201	-18.398	-25.209	-15.496	-24.828	-19.263	-24.698	-24.336	-17.969	-23.09	-20.855	-20.38	-18.82	-24.28	-20.192	-20.578	-22.358	-20.859	-23.08	-23.15	-25.343	-23.483	-23.348	-23.995	-26.544	-16.705	-24.232	-21.613	-17.397	-20.057	-25.628	-16.469	-20.572	-21.28	-20.543	-23.21
2.6304	3.2524	0.17728	-4.4117	0.01178	-0.026545	-1.6655	-2.2064	2.5439	4.7824	0.25159	4.0884	1.6391	-0.69561	1.1124	0.34408	1.0364	2.5139	-1.8814	2.8151	-2.879	-0.7245	3.5713	1.6958	-2.4549	1.4593	3.1571	1.6908	0.57895	-0.80453	-0.81205	1.6122	-0.16009	-0.78557	-0.10205	1.205	1.6146	1.9775	-1.5656	0.85691	4.5461	-1.147	2.7525	-0.70597	1.6212	0.53539	-0.25031	5.251	1.153	4.8764
-5.0994	-0.50513	1.1123	-1.7009	-0.89162	-5.3294	1.6703	1.9959	-5.6767	-2.898	-3.2977	-1.7851	-1.6053	-2.2073	-1.0962	-4.3987	-1.5362	2.3448	-2.019	-7.6403	-3.4328	-0.4907	-1.9985	-2.3436	-4.8455	0.67032	-3.6375	-3.7067	-1.7073	0.83479	-4.2022	3.6623	-5.9945	-4.7825	-3.8502	-0.49803	-1.5542	-3.6018	0.98008	-1.7235	-0.94397	0.64169	-0.89109	-3.8517	0.48562	-3.0359	-1.8838	-3.0312	-6.6423	-5.8937
-13.667	-12.776	-7.2557	-10.138	-11.292	-14.268	-10.55	-12.754	-13.872	-13.207	-14.304	-10.975	-12.402	-13.077	-11.198	-13.499	-14.064	-14.384	-13.13	-15.2	-11.904	-8.1409	-12.806	-12.891	-9.9702	-16.565	-12.124	-14.754	-15.872	-11.302	-11.817	-15.112	-11.303	-15.748	-10.249	-14.563	-6.4111	-14.246	-9.7969	-12.259	-14.812	-14.571	-12.784	-9.6595	-12.272	-14.3	-11.165	-10.776	-14.048	-14.773
-8.1459	-5.582	-5.9447	-1.7565	-7.7327	-1.8834	-2.7284	-4.9489	-6.3996	-4.1026	-4.841	-4.0334	-6.7972	-6.6566	-4.0368	-1.4557	-0.63373	-4.2685	0.4427	-6.5237	-4.8566	-4.1647	-7.6752	-3.1582	-2.2704	-1.04	-0.89925	-4.3421	-4.3201	-4.1789	-1.7339	-2.1772	-3.8244	-3.8667	-2.3845	-0.26703	-1.9548	-3.1924	-4.7968	-1.9013	-5.546	-3.0095	-5.5166	-4.7263	-7.6451	-0.088122	-3.8094	-3.6272	-0.70355	-4.9515
-5.7458	-5.5855	-2.5875	-1.9753	-6.8845	-3.0795	-4.869	-2.7301	-3.5972	-4.2057	-3.1556	-5.889	1.894	-2.6869	-1.173	-3.6093	-1.7375	-6.1765	-1.047	-2.105	0.82334	-1.8084	-2.0563	-3.4145	-8.233	-0.12413	-6.2291	-2.4135	-1.9188	1.8362	-4.3172	-2.9885	-6.0701	-4.4462	-5.1112	-4.6773	-8.1965	-2.8533	-7.3439	-3.3407	-0.4142	-2.5522	-3.8506	2.0965	2.4238	-4.4673	-0.22733	1.0914	-4.1006	-1.7166
-13.286	-5.0939	-14.81	-8.5973	-7.5679	-8.3102	-7.2859	-9.3468	-10.397	-14.12	-15.847	-15.55	-10.476	-9.4569	-15.318	-11.261	-6.9636	-13.904	-15.634	-7.706	-16.117	-19.223	-12.814	-12.516	-12.541	-6.2219	-8.4104	-12.166	-10.983	-9.8941	-8.3544	-8.0988	-11.048	-10.33	-6.4469	-10.747	-11.359	-11.851	-9.6343	-11.328	-10.428	-13.527	-13.194	-14.503	-15.353	-11.545	-14.486	-8.7645	-12.823	-9.1461
0.37297	1.3971	-5.544	-4.6074	3.1853	-1.7137	0.66215	0.41192	-3.2187	4.6253	-1.2735	-1.2172	-6.2767	0.7435	-0.36072	-0.12062	-0.24288	-4.5749	-3.6726	-7.0292	-1.6172	-3.4662	-1.325	-3.9723	-0.63135	-1.9877	-0.016465	3.5649	-1.4265	-1.7606	-0.28468	-0.33557	3.429	2.0791	-5.0157	-1.5442	-4.2946	-5.9898	0.7241	-4.3413	-2.5309	-2.8535	-2.6125	-2.184	-0.21663	2.0389	-4.1057	-3.2302	-1.4686	-5.6446
-14.681	-14.773	-15.661	-15.84	-12.161	-15.879	-17.442	-14.825	-11.592	-8.3079	-13.182	-12.749	-14.937	-15.389	-18.333	-11.657	-12.052	-13.46	-13.457	-10.766	-11.785	-17.778	-13.852	-9.0676	-15.104	-10.752	-15.24	-16.694	-13.056	-16.128	-16.702	-13.819	-16.784	-14.168	-9.7761	-16.62	-17.494	-16.924	-20.363	-16.108	-18.269	-16.039	-11.709	-12.795	-15.403	-18.122	-12.01	-13.397	-15.379	-13.677
-1.356	-0.89121	-1.8514	-0.34843	1.3709	-0.31712	-1.3166	-5.1092	-2.585	-5.79	3.397	-5.4654	1.3731	1.9679	0.90791	1.3943	-1.6029	-1.9112	-1.4085	-2.2249	-1.239	-2.9868	-0.98618	-0.54953	-0.37696	1.4657	-0.54107	2.9356	-0.097715	1.3294	-0.97087	-3.9317	1.3793	1.3476	1.5677	-0.58654	-1.9008	3.7455	2.2897	-1.9227	-0.89187	-1.7897	0.048187	0.64276	-7.7345	-4.4809	0.82225	-0.51798	-2.638	-2.0511
-1.6652	-3.666	-3.4456	-0.0067811	1.4553	-3.2289	-2.2749	-2.9097	0.33095	-2.8492	-3.5379	0.61739	-0.29146	-9.2279	-1.8425	-2.8417	-1.6861	-5.668	5.9491	4.2291	-1.3875	-4.3467	-0.62284	-5.8566	2.7073	0.69831	-0.98461	-3.7252	-1.2055	-0.5901	0.76917	-0.95923	0.2074	1.5631	0.61996	5.1262	0.83067	-1.5477	2.2261	-0.07604	-2.963	-1.6955	-1.8697	-4.6013	-3.349	-2.7005	-3.9117	-5.2321	-4.1053	0.29299
-11.699	-10.531	-12.536	-4.8882	-11.022	-12.107	-16.385	-10.489	-13.324	-11.731	-8.963	-10.545	-14.65	-6.8049	-11.432	-14.476	-9.8641	-10.431	-12.069	-8.3443	-7.8553	-16.434	-10.633	-11.006	-11.618	-11.376	-9.575	-10.321	-10.404	-8.024	-11.759	-10.077	-5.9125	-8.3142	-13.647	-10.422	-11.543	-9.2191	-9.1539	-9.3681	-3.8919	-6.2039	-10.429	-10.798	-10.5	-13.912	-8.6489	-11.45	-9.8002	-12.444
-4.259	-5.7771	-6.969	-7.6047	-5.113	-7.4013	-1.2487	-7.1777	-6.4828	-1.1061	-9.0061	-6.137	-6.8232	-7.1685	-6.629	-4.7746	-8.2036	-6.7694	-7.2268	-2.793	-7.9766	-1.8816	-4.3453	-2.6865	-8.2686	-2.7083	-6.6099	-3.6397	-1.8424	-4.3988	-7.5175	-5.8266	-5.0729	-3.4025	-7.8072	-5.9239	-2.1045	-3.9005	-5.0525	-7.2421	-5.5848	-0.75717	-6.6544	-4.017	-1.3353	-7.4396	-3.6832	-8.3468	-6.3949	-5.1612
0.55197	1.3134	2.3579	-3.6636	3.0232	-3.9596	-7.2303	6.5899	-0.72398	-4.5114	2.2296	-0.41674	-1.3866	2.3473	4.5055	-2.0548	-3.671	-2.5942	3.6526	4.2176	-2.7027	-2.2061	2.4621	0.59413	3.5398	1.5686	-1.2126	-0.60115	-0.57969	0.7654	-2.3816	0.62154	-0.79044	2.3386	2.379	-1.1011	1.7948	6.0648	-1.225	1.2341	2.2666	0.15351	4.6301	-0.56955	0.37304	1.365	0.26771	-0.88657	-1.498	3.8764
-16.736	-14.362	-12.061	-13.463	-17.409	-12.469	-14.106	-12.392	-14.487	-16.66	-12.832	-14.076	-14.441	-13.458	-14.816	-11.89	-20.886	-11.05	-14.934	-16.674	-17.404	-12.863	-14.491	-14.736	-15.866	-14.289	-16.663	-11.719	-13.378	-9.9903	-13.101	-16.037	-14.149	-12.067	-15.467	-11.992	-16.979	-8.9409	-17.131	-12.844	-16.979	-12.523	-14.054	-14.717	-10.446	-15.005	-13.497	-11.24	-11.744	-14.392
-12.987	-11.732	-9.5006	-10.993	-15.754	-16.247	-11.056	-16.272	-10.486	-10.06	-17.487	-15.228	-14.666	-13.619	-11.764	-14.552	-12.701	-14.352	-19.615	-11.574	-13.165	-8.4646	-12.709	-15.8	-11.891	-9.8164	-10.551	-14.53	-9.757	-15.115	-13.612	-14.035	-10.051	-14.601	-13.575	-10.804	-9.3578	-12.526	-11.822	-13.679	-11.278	-12.866	-14.99	-8.9102	-14.995	-14.455	-11.246	-15.637	-11.614	-10.811
-6.9468	1.1936	0.42551	-0.15457	0.094366	-1.6215	-4.1418	-2.6181	-0.74229	-4.2896	0.60813	-4.5363	-2.7349	0.48563	-1.3065	-0.17506	-0.13292	0.59203	-3.1343	-0.67794	3.4592	-2.5779	-1.3771	-1.823	-4.6715	-11.259	1.2829	2.926	-0.99985	-1.2756	0.60647	-0.88934	-0.76198	-6.7665	1.1689	1.0204	2.2494	-2.0321	-5.7628	-1.5696	-2.1052	-5.2425	-1.6208	-1.7023	-3.9375	-0.50939	-1.8416	0.5039	-0.0043256	0.6152
-13.297	-10.995	-10.468	-12.45	-8.1268	-8.2383	-8.1211	-14.177	-10.557	-11.082	-9.7698	-10.231	-7.4179	-7.3235	-9.6366	-11.46	-7.5762	-5.7319	-10.972	-12.913	-11.724	-12.057	-8.0634	-11.588	-12.198	-6.5493	-11.278	-7.7693	-7.5069	-14.316	-7.6863	-11.508	-9.4118	-10.323	-12.465	-8.1706	-12.458	-6.9116	-10.901	-8.3795	-13.821	-9.9322	-10.103	-13.089	-11.476	-7.3507	-14.613	-12.725	-7.9839	-11.165
13.014	10.605	11.309	-0.44643	7.5006	4.2333	10.679	9.0151	10.456	4.5712	10.895	4.1407	7.3811	8.2992	7.4774	10.256	12.426	6.0522	10.075	12.477	10.016	7.5652	4.8891	7.2669	10.437	4.0814	4.0226	13.278	4.9131	9.3268	7.9134	5.8161	10.139	10.315	9.1188	7.9655	8.9578	11.967	6.8704	15.191	7.8187	2.0675	7.7323	9.3083	3.0174	4.9544	7.054	4.8869	9.2049	8.0516
-4.6178	-2.5914	0.16431	-0.1039	-2.5737	2.9226	-3.369	-1.6431	-1.3912	-0.47298	-3.2056	-3.3309	-1.2994	-3.0456	1.993	-1.435	0.6297	3.974	-2.926	-3.5124	-1.6893	-4.02	-0.72708	-0.39817	0.7781	-1.5324	-5.8069	1.0358	-3.2843	-2.7494	-2.2077	4.9591	0.55228	1.0931	-2.1894	-1.0176	-1.6441	-0.54021	-0.16186	3.7688	1.0094	2.8386	2.9455	-1.419	-1.6104	3.0035	-0.68155	-0.77075	1.0524	1.2579
-3.5834	-3.1932	-2.3858	-6.4923	-2.1705	-5.1175	-3.3042	-6.171	1.1765	-6.3432	0.50354	0.57292	-2.6179	-5.7818	-7.5119	-0.62758	-2.6132	-6.2198	-7.3757	-2.7837	-2.4519	-1.4928	-2.0021	-2.041	-0.077173	-3.7406	-1.442	-2.876	-2.0903	-7.8398	-6.6297	-4.1328	-1.0884	-2.9247	0.88655	0.5667	-5.8589	-1.9295	-3.6516	-2.8142	-1.7273	-8.7514	-2.8711	-1.4503	2.4997	-0.98172	-7.2341	-4.3083	-1.3599	-0.88784
-1.7017	-3.1123	-1.633	-5.9691	-4.5024	0.69963	-2.7285	-2.1271	-0.52024	-2.3462	-1.3935	3.3444	-0.34535	0.86111	4.1397	-4.417	-6.4114	2.681	-3.5731	-1.0854	0.57974	-3.3098	-1.8661	1.7977	-1.2476	-6.2857	2.0605	-2.3115	-5.134	1.5011	-0.48377	-0.22093	-3.8973	-2.5435	-1.8127	-0.63643	2.3745	1.336	-3.1188	-4.255	-1.619	-1.6748	-0.74129	0.28337	-1.0834	0.2776	-2.5263	-0.047735	-3.8852	-4.5656
10.902	12.45	8.226	5.9711	5.4706	2.1357	9.2438	8.756	7.4256	7.9661	11.522	-0.82944	8.7972	9.7561	5.4838	7.2134	4.0612	5.1292	11.242	13.048	9.5071	13.48	7.7527	5.6791	11.518	11.851	7.0067	8.3558	10.224	11.549	2.5235	7.5795	6.3349	10.863	13.892	5.4682	7.654	6.2884	9.4422	7.8809	7.7414	5.3539	4.7461	6.2231	7.8926	8.2509	9.8479	9.105	6.6049	10.374
-5.1102	-8.5669	-4.5505	-6.8221	-3.4985	-8.0005	-6.8915	-3.2632	-3.1411	-6.0891	-4.9187	-4.2908	-5.7885	-3.8238	-3.5988	-1.2509	-7.0845	-6.2834	-3.9389	-8.8681	-7.8344	-2.3587	-5.8552	-3.1422	-1.6671	-5.4432	-6.0328	-4.2297	-7.1865	-9.206	-6.2901	-4.5621	-8.348	-7.8539	-2.8418	-7.2109	-4.2938	-5.4891	-7.2247	-2.2771	-7.9146	-2.2985	-4.3296	-2.5903	-4.1761	-8.1931	-5.7598	-7.258	-2.9979	-8.4194
-0.36007	-5.8335	-3.2569	-5.57	-3.5603	-4.3231	2.0575	-2.0028	-4.4605	2.4491	-5.0318	0.075076	-1.6584	-0.50311	-3.4603	1.3192	-1.6494	-4.6294	-2.4458	-1.3458	-1.6299	-3.2157	-1.6758	-4.1419	-4.8502	-2.9312	-0.29474	-3.5808	-1.0146	-2.2354	-1.3027	0.066226	0.20971	1.2713	-1.9818	-2.6343	-5.3551	-4.6804	-6.1396	-6.2245	-6.6308	-2.1067	-2.8081	-2.3007	-5.7669	4.1402	-2.6958	0.11153	-3.7103	-5.2113
-13.275	-8.8261	-14.163	-12.953	-9.8043	-7.2159	-9.4969	-10.43	-9.5534	-16.236	-16.336	-13.193	-11.813	-18.204	-14.324	-9.1508	-13.124	-12.32	-13.912	-10.112	-12.654	-13.204	-10.205	-12.026	-12.951	-17.722	-12.875	-12.964	-8.9986	-15.653	-14.765	-12.353	-12.225	-11.879	-19.544	-12.667	-9.258	-13.586	-11.762	-14.977	-9.2542	-13.323	-9.8747	-14.472	-12.116	-14.234	-10.833	-19.127	-15.235	-11.617
-11.949	-14.165	-6.7032	-14.515	-11.709	-12.697	-8.8653	-11.025	-9.2004	-8.7801	-8.1958	-12.87	-7.3949	-11.649	-8.6553	-14.156	-8.4227	-8.5994	-11.554	-10.713	-11.155	-11.774	-10.643	-10.2	-12.457	-13.42	-13.874	-9.8924	-9.9015	-12.126	-11.071	-12.398	-7.2731	-7.3056	-13.084	-11.003	-11.166	-6.7221	-14.293	-8.9789	-10.074	-12.721	-12.663	-9.9729	-12.217	-11.919	-7.4854	-7.8781	-13.308	-13.201
-8.8273	-13.16	-5.739	-7.6786	-6.2555	-8.6179	-5.2652	-5.6936	-11.309	-10.847	-8.3568	-7.5226	-6.5668	-5.6758	-8.7936	-10.075	-5.8952	-9.5689	-9.685	-6.485	-8.2801	-9.7107	-13.631	-6.0624	-8.6461	-7.8439	-10.79	-12.297	-3.6138	-12.946	-11.505	-9.6233	-5.33	-9.3591	-8.7953	-12.364	-4.2797	-6.0624	-12.259	-9.6596	-6.7787	-9.6353	-11.713	-13.144	-10.36	-6.7608	-4.7191	-10.137	-5.0424	-10.195
0.34712	-0.41206	0.041103	4.9523	-3.0193	-2.2485	2.1487	0.41509	2.0996	3.239	-4.2264	-0.63831	4.4028	-0.085363	-5.2997	-2.1036	0.92046	3.2192	1.2993	0.76031	2.9205	3.6195	-0.25305	1.5139	4.7298	-2.0511	-1.0998	-0.53729	1.3294	0.10155	0.87042	3.1133	0.7655	0.32632	4.6868	5.4895	3.2713	-2.0168	3.5796	2.741	0.5888	-0.64727	-1.6244	0.84739	-2.2904	-1.0058	-1.9299	-2.3138	-0.61744	2.8188
-13.328	-11.185	-11.18	-11.417	-12.607	-3.371	-11.484	-8.3432	-13.184	-9.6961	-9.5673	-15.744	-15.564	-7.5582	-11.273	-13.426	-13.16	-8.9905	-8.0915	-10.698	-11.615	-13.061	-8.3497	-12.85	-14.615	-10.884	-12.561	-10.174	-10.993	-14.798	-10.657	-14.291	-10.911	-15.223	-14.4	-11.143	-10.202	-11.33	-10.324	-9.9227	-13.404	-15.185	-11.956	-14.498	-14.141	-13.912	-10.998	-9.8175	-9.0053	-11.555
-15.354	-18.968	-12.382	-11.591	-10.813	-11.666	-12.549	-15.155	-8.8467	-11.211	-17.631	-15.214	-12.891	-16.417	-14.817	-11.623	-14.149	-16.201	-10.358	-12.689	-11.433	-14.716	-10.834	-12.848	-15.063	-15.77	-8.5059	-9.3218	-10.341	-15.787	-12.608	-10.243	-12.745	-13.313	-15.533	-9.6478	-9.6827	-16.201	-10.102	-13.142	-16.856	-11.729	-8.6669	-17.27	-14.024	-13.054	-10.894	-9.5315	-13.639	-16.503
-5.0669	2.4075	-2.259	-1.5468	-1.8978	4.4229	1.5191	-0.5229	-3.1113	0.12477	-1.5698	2.0871	-0.95384	-3.6847	-4.42	-1.857	1.6784	2.3898	0.95213	4.2241	-1.0895	-0.4587	3.7619	1.778	-0.50656	3.008	-2.8866	-1.9353	4.3689	0.6051	-0.31541	1.2741	-0.95299	-5.8381	3.7039	-0.18016	-3.8088	-0.59366	1.4272	1.2283	-0.18825	-3.4365	3.0351	-2.103	0.32158	-0.062825	-3.5271	-1.5598	2.0256	1.1444
2.5049	5.7043	-0.45819	7.7502	-2.6185	3.4414	5.6006	2.9693	7.4806	1.1078	3.7186	-0.98668	4.5014	1.3102	3.1572	1.0686	6.65	1.0978	7.1252	1.0374	4.3635	4.2871	-5.0824	3.2069	3.0951	-0.55854	0.69044	2.1887	0.45446	-0.95499	0.15928	1.4099	4.0141	2.2865	-0.84918	1.8457	1.3558	3.7028	-0.66565	2.1802	3.5993	1.3039	4.5666	0.99228	-1.1534	4.4569	-0.20393	-0.63375	2.4755	2.9506
1.9644	0.87568	1.66	6.5156	8.1896	3.6944	4.0265	2.1187	-1.0067	-0.069036	2.8297	6.0673	3.8208	4.0337	4.7078	1.8224	9.0586	8.3038	5.4275	1.822	1.4866	4.2714	2.0046	-3.3423	3.366	2.7366	-2.0191	3.3672	-0.62912	2.9694	7.1712	-0.63533	-1.7336	4.1559	3.425	4.8704	-0.21865	8.0986	0.72428	2.9657	3.2683	-0.38647	2.1193	1.2548	3.2358	1.7352	3.6138	3.3741	3.1869	2.5527
-0.036367	-3.3974	-0.07755	-1.9005	-3.0211	-1.1887	3.2291	1.9062	-1.8017	0.51346	-0.62502	-0.35668	0.95589	-0.86123	-0.58597	0.087124	-1.3295	2.2551	-5.1122	-4.8464	2.0171	0.64117	0.16374	1.2516	2.3547	-6.6706	1.4529	3.9151	1.7447	0.4398	-1.0451	1.4999	-3.2111	3.7031	-0.96911	-3.6408	0.14625	-1.738	4.1969	-1.5281	0.49046	1.7514	-4.0594	-2.1499	0.28622	-0.88573	-0.77505	-1.2847	0.37575	-5.5402
-7.8847	-8.2328	-4.9037	-10.827	-6.8558	-9.4948	-12.256	-5.0263	-6.3059	-8.5813	-2.3311	-6.5221	-10.826	-8.1749	-8.5893	-5.1471	-4.0918	-9.6492	-10.609	-5.8043	-6.6103	-1.4389	-2.1204	-6.9524	-6.2643	-4.3436	-6.575	-6.3011	-5.5305	-8.637	-5.154	-7.835	-5.6749	-5.5392	-6.4463	-4.6133	1.1212	-6.52	-5.2557	-7.1628	-4.8494	-2.0847	-10.669	-7.3382	-9.3739	-3.3797	-4.8783	-5.5686	-5.8027	-7.1522
-13.831	-14.024	-15.357	-11.558	-11.656	-13.718	-12.741	-13.722	-4.9384	-14.486	-12.5	-10.684	-7.832	-11.997	-12.378	-16.367	-12.158	-13.896	-10.608	-9.7905	-14.016	-9.4205	-15.732	-15.07	-12.023	-16.785	-15.781	-15.76	-17.697	-17.751	-14.033	-13.451	-19.658	-11.72	-13.855	-13.717	-13.563	-13.485	-9.9096	-11.531	-10.153	-13.202	-15.311	-8.1922	-12.841	-13.336	-12.389	-18.568	-10.791	-12.333
-14.201	-8.6431	-10.732	-10.112	-10.337	-11.101	-8.383	-11.57	-9.1943	-10.89	-11.572	-11.094	-7.9741	-9.7946	-9.7151	-12.738	-9.2557	-16.715	-11.125	-16.961	-11.966	-7.7065	-9.9574	-9.863	-12.042	-14.265	-13.615	-10.895	-13.625	-6.5247	-12.849	-11.398	-12.935	-14.488	-14.699	-9.344	-8.6339	-12.258	-7.7446	-11.247	-8.8806	-9.7101	-15.413	-12.072	-11.827	-15.674	-9.2762	-9.8887	-11.983	-10.065
-10.858	-14.499	-10.156	-12.735	-12.938	-15.518	-18.794	-13.9	-16.549	-16.545	-19.971	-18.635	-15.326	-13.93	-10.69	-15.724	-16.517	-13.499	-11.383	-11.465	-13.425	-7.5309	-8.2229	-9.1341	-13.064	-12.325	-13.804	-15.042	-15.416	-14.937	-12.592	-11.932	-14.38	-9.0293	-14.434	-11.045	-14.148	-15.076	-11.865	-11.074	-16.95	-14.538	-17.078	-13.9	-9.3413	-12.203	-14.781	-11.371	-12.156	-17.262
4.6545	-3.5705	-5.5408	-4.2993	-0.06123	1.1732	0.69007	-2.1584	-1.4771	-2.4096	0.45436	2.0889	0.36262	-3.8533	-0.58292	-2.1673	3.0438	-3.0452	-2.081	-4.1947	-5.3913	1.4629	-3.4409	-2.5711	-1.9255	-2.7507	-1.1038	-2.5553	-0.19468	-0.51031	-5.1769	-0.06165	-0.79184	1.4467	-5.6844	-0.44533	-0.3554	-0.36226	-1.7701	0.85826	0.0014504	-1.3734	-0.99262	-1.6771	-0.55819	0.16291	2.6381	1.0115	-3.5543	-2.2552
-16.436	-15.44	-9.1642	-14.203	-10.833	-12.806	-14.204	-11.726	-14.162	-15.35	-13.628	-11.748	-12.184	-13.004	-14.601	-11.661	-13.241	-9.3841	-10.555	-14.539	-14.241	-11.162	-15.365	-9.2255	-10.918	-15.901	-14.21	-13.383	-15.131	-13.933	-12.453	-16.285	-10.946	-13.446	-13.617	-10.452	-12.46	-14.844	-14.383	-11.311	-17.654	-12.972	-15.093	-12.354	-15.66	-10.107	-15.456	-12.634	-12.671	-12.307
0.068992	-2.6143	-3.3571	-3.2515	-2.4931	-3.0088	-2.1777	-3.399	0.36618	0.61312	0.90566	-1.5607	3.4275	2.0679	1.0136	0.61186	1.5435	1.8643	1.2821	4.0381	-0.55633	-0.14887	0.30605	-1.3433	-2.44	-4.7191	-0.75466	-1.5314	-2.8126	-3.3748	6.0486	-0.56625	-6.5742	-4.4274	0.71735	0.84662	1.4132	-0.013397	-0.7397	1.5857	-1.7387	-0.94853	0.96094	-1.0577	-0.96689	-1.7936	0.14927	1.5014	-1.0081	-2.3386
-1.0829	-0.70223	1.05	-1.5562	-2.1325	1.5864	4.7813	3.5804	-1.7528	-0.011797	2.1184	-3.3331	4.0793	-3.5203	-1.5048	0.58333	-0.42731	-2.9705	2.7009	2.2296	-0.25113	-0.45437	0.29549	-3.7356	-1.3052	-2.115	-0.13713	7.0881	-2.0653	1.4517	-3.3453	0.44891	3.2882	1.0228	4.5112	1.2409	-2.6651	4.2931	3.2129	-2.6295	0.35323	-0.89002	0.40818	-1.3792	1.9859	2.1582	1.1187	-2.6808	-1.4646	-2.3884
-0.71154	-2.8075	-1.6511	2.0517	-2.8732	-1.7463	-3.7667	-0.8079	-1.8099	0.40573	-1.1601	-2.4876	3.0587	-1.8462	-3.0361	0.74999	-2.1637	-3.4271	-1.7452	-1.2627	2.0303	-3.4453	-2.3839	-3.3146	-4.6541	-1.5509	3.2897	-1.4381	-4.5707	-7.0483	-1.2446	-0.18659	-2.8049	-1.2281	-4.3744	-3.6903	-3.6485	-4.9492	-5.8732	-6.0844	-2.34	4.1015	-4.0126	-5.9875	-2.3946	3.4171	-1.6704	-2.1664	-1.7548	2.4971
-1.6004	-0.91927	1.7194	-2.3428	-4.9766	-1.0994	-1.7739	1.3067	0.134	3.2634	3.9428	-1.9352	4.6316	-3.0477	1.6214	4.9804	-0.029965	-2.5433	1.9302	0.74946	-1.6959	1.2376	0.14584	-0.033953	-3.8618	0.66124	-2.1205	3.7585	-0.47141	-2.0897	-0.96987	-1.9481	-2.1138	-1.0647	0.41088	2.3283	-2.5888	-1.8184	-3.6668	-3.8616	3.5424	-0.43006	-1.3217	2.4223	2.7924	-0.76853	-3.1254	0.18177	0.10953	-1.3988
-10.847	-16.71	-13.555	-15.127	-11.89	-15.008	-8.5268	-10.019	-6.5342	-10.618	-12.011	-12.148	-11.375	-12.8	-9.1078	-13.227	-14.617	-15.193	-13.246	-9.8279	-11.084	-15.092	-13.29	-10.454	-13.602	-12.393	-9.3781	-11.416	-11.353	-12.013	-15.746	-12.589	-13.665	-8.9922	-12.268	-13.04	-7.2736	-15.498	-11.352	-12.253	-9.4881	-10.803	-9.3708	-11.842	-12.952	-8.9106	-14.259	-11.628	-12.819	-15.098
-13.831	-13.447	-14.266	-17.575	-12.862	-11.558	-18.548	-13.245	-12.356	-13.994	-9.8114	-14.829	-11.906	-14.567	-12.319	-11.618	-10.593	-12.058	-8.5336	-10.112	-13.194	-12.88	-14.441	-14.188	-15.649	-15.974	-6.6275	-10.075	-15.649	-11.646	-9.8484	-13.061	-13.85	-15.198	-9.7554	-17.172	-12.312	-10.863	-11.493	-14.107	-11.91	-10.629	-15.665	-13.306	-14.389	-9.0673	-11.392	-13.823	-13.733	-13.949
2.8466	-1.0315	1.6059	2.0311	4.415	3.5603	1.763	1.5572	2.0474	-0.26791	3.2444	2.2961	1.0768	2.355	3.0324	2.0179	1.6378	-0.45013	7.3537	2.0212	2.6364	3.9029	1.4092	1.1612	0.8897	5.2476	-0.056054	4.094	-1.2253	2.9443	2.9008	1.5132	2.9519	2.4824	2.639	2.1716	3.7676	-2.8493	1.9853	4.9066	-0.88313	1.3202	-1.8816	2.1099	0.17699	4.4602	5.1716	5.2913	2.5304	4.6614
6.2527	7.7285	4.8222	3.3429	2.9782	2.514	1.2194	7.7869	2.6539	5.0445	5.6141	2.825	3.8704	2.5771	2.0824	8.711	3.8983	6.0877	9.0492	4.5904	3.4668	5.4659	4.8534	6.4451	7.6092	6.6279	7.1072	4.0388	5.7111	4.8324	6.016	4.9941	5.8226	6.1625	7.1238	3.6268	6.8461	2.3634	3.5718	2.3666	6.8998	5.0044	5.8387	0.53676	7.1926	7.3349	1.9155	5.5477	5.9909	4.397
-2.0944	-1.9382	-0.042905	-0.055595	0.26742	5.6508	1.1311	-2.7402	-1.6687	1.3817	-2.0046	2.1654	-0.31198	5.1532	-3.6171	-2.5958	-0.16246	-0.27547	2.137	-2.8697	-3.3764	4.6735	4.7852	-1.1318	1.9606	-2.6257	4.7343	2.0718	1.8487	0.072098	-0.8363	3.4447	0.19538	-4.3211	0.7872	3.5073	-0.0333	2.0541	-0.19624	-2.9552	-0.41696	3.6527	1.3194	2.5214	0.70841	2.4598	-2.0318	4.7543	2.3807	-0.095897
2.505	0.0029171	1.0568	-4.1663	2.383	-2.8184	0.19637	-0.43379	3.0128	-3.6445	1.2296	2.1049	-5.8222	-0.68048	2.7944	-2.8319	0.91042	-1.4865	-2.9675	4.4458	-3.609	-3.4695	-2.445	2.9599	2.6499	2.1791	3.0554	0.50513	2.9982	6.3064	-3.8681	1.6947	-0.48182	-3.5553	-2.3899	2.1921	2.0651	6.2055	-3.168	0.61093	-1.6555	1.9826	0.34895	-2.4356	-1.4494	0.84913	3.9067	-2.7667	2.704	-1.8739
-2.1237	-6.0519	-0.25411	-5.9638	-4.9456	-4.6802	-5.869	-4.1425	-1.273	-5.379	-2.0856	-5.2629	-2.2713	-2.8531	-1.5908	-5.2884	-7.1249	-3.3247	-6.1557	-6.9418	-0.97824	-0.21859	-4.8684	-4.2751	-3.5496	-9.4398	-5.3979	-1.7951	-6.0702	-4.8219	-7.9443	-0.80774	-0.898	-6.8644	-8.641	1.201	-0.44592	-5.446	-6.7298	-3.0937	-3.1806	-1.7154	-5.3209	-6.7753	-2.4721	-6.3496	-1.1513	-1.21	-2.6655	-7.3853
-9.787	-8.8248	-9.8789	-11.938	-8.8252	-9.8827	-10.761	-8.7342	-9.1609	-10.334	-12.907	-6.8539	-5.6918	-9.7452	-6.0991	-11.61	-7.0846	-7.9968	-12.628	-10.327	-7.778	-13.154	-10.424	-10.054	-11.661	-8.8702	-10.879	-4.0219	-15.224	-12.44	-13.048	-11.106	-10.209	-14.252	-15.787	-15.446	-11.039	-9.9989	-10.274	-8.4806	-11.095	-9.3369	-9.9221	-10.434	-10.118	-6.2005	-6.7637	-11.323	-7.8035	-9.8373
1.2032	-4.0238	-0.087461	-3.8487	-2.8228	-1.1477	-2.6746	-2.0871	-3.5603	-4.9787	1.9719	-5.2373	-9.3119	0.4299	-3.3757	-2.0285	-7.9875	-5.5331	-3.7362	-6.3121	-2.9711	-0.45479	-4.04	-8.2508	-5.8589	-3.4396	-3.5181	-6.8005	-5.126	-3.5928	-5.5786	-2.2	-2.8413	-6.6575	-4.3974	-3.8759	-2.3879	-4.3784	-5.2704	-2.8765	-3.092	-6.5844	-5.9938	-6.8017	0.17913	-3.0648	-5.197	-0.85767	-5.3105	-4.1243
-12.306	-14.893	-12.166	-11.206	-12.38	-14.894	-10.741	-7.4116	-10.414	-11.594	-14.335	-12.027	-13.741	-11.981	-17.946	-10.672	-12.09	-15.015	-11.315	-10.35	-16.06	-14.531	-10.516	-13.5	-11.883	-9.6515	-13.386	-18.431	-17.384	-13.544	-12.595	-11.022	-13.535	-16.58	-14.271	-17.397	-16.074	-9.7797	-11.395	-10.687	-12.954	-14.718	-12.621	-13.279	-13.823	-12.77	-18.013	-9.8778	-13.509	-10.903
-4.6509	-4.1051	-2.9018	-0.19	-3.0366	-1.9303	-2.3125	-5.16	-1.0225	-2.7498	-3.7219	-5.1072	-10.099	-3.3026	-0.4962	-7.2321	-3.1372	-2.1488	-1.3052	-4.0534	-2.1512	-2.2307	3.6626	-0.26247	-1.5643	3.9549	-3.932	-4.5751	-2.3474	-0.94833	-4.1703	-2.0466	0.62443	-2.9391	7.6537	-5.9017	-3.402	-7.1427	2.1229	-5.1188	-4.0543	1.6225	-0.24331	-0.35508	-6.234	-0.45926	-1.9921	-4.4879	-4.5315	-4.1865
0.18584	-6.0658	-5.9159	-1.5325	-6.6978	-2.8183	-7.447	-7.7609	-8.4196	-6.1127	-3.9121	-3.2642	-1.0745	-3.1916	-5.4433	-4.3256	-5.8655	-3.4111	-3.3859	-8.0132	-3.6963	-3.9858	-5.6027	-2.9267	-0.73459	-6.6831	-6.0864	2.4571	-0.78415	-4.7826	-4.1731	-1.4095	-1.6074	0.88226	-5.9111	-8.0925	-5.4314	-2.5642	-5.0776	-1.1136	-0.60593	-5.8809	-3.9234	-4.1786	-9.5749	-4.9151	-7.5427	-5.9968	-3.8145	-5.0381
-21.216	-22.8	-23.286	-23.415	-22.78	-23.403	-22.606	-17.19	-23.479	-22.783	-25.456	-23.647	-18.646	-22.207	-22.679	-19.259	-21.607	-20.413	-22.842	-24.052	-24.438	-19.651	-26.517	-26.545	-21.676	-16.594	-23.553	-23.285	-19.632	-25.4	-23.619	-20.495	-26.292	-20.668	-21.189	-23.623	-24.684	-19.196	-21.93	-19.088	-17.859	-21.278	-26.41	-24.96	-22.1	-22.097	-19.235	-19.688	-21.981	-23.342
-22.18	-22.144	-22.031	-21.539	-19.594	-20.533	-24.266	-22.279	-21.056	-21.953	-21.844	-27.664	-22.694	-20.89	-23.062	-23.424	-20.082	-24.404	-24.033	-21.093	-24.249	-18.902	-19.547	-25.499	-23.026	-19.98	-20.913	-21.787	-19.973	-21.803	-16.976	-21.224	-25.827	-23.223	-21.705	-21.434	-23.772	-23.425	-24.115	-22.044	-22.014	-20.668	-24.935	-22.296	-21.079	-24.348	-19.508	-24.502	-25.386	-22.255
-3.5924	-4.297	-0.26209	-3.2045	-3.6243	2.1426	-4.1875	-1.8433	-7.0633	-4.593	1.3564	-4.0732	-2.969	3.3037	-3.6564	-7.1344	-2.9409	-5.5631	-2.8553	-1.2356	-1.1695	0.72852	-3.4713	-0.65465	-2.1801	1.2754	-2.315	1.1468	-4.4793	-0.94045	2.3999	-4.346	3.4844	0.63357	-3.2312	-4.4677	3.7629	-3.5848	-2.1314	0.75603	0.32395	-2.9741	-1.3143	-3.132	-0.99861	-0.24284	-7.1183	-6.6728	-2.1197	1.1745
-10.843	-11.307	-11.786	-9.1318	-13.452	-15.962	-6.7429	-10.885	-11.742	-14.051	-14.459	-11.582	-8.0883	-12.215	-12.291	-8.1138	-12.278	-10.891	-12.279	-12.468	-13.933	-6.9869	-14.228	-9.2213	-12.575	-13.849	-9.4936	-13.342	-13.628	-16.62	-11.046	-15.844	-14.321	-12.401	-8.7567	-12.808	-12.451	-13.446	-7.1141	-12.121	-11.735	-12.898	-11.302	-10.255	-8.9718	-9.4191	-13.7	-5.1574	-9.4767	-11.555
-2.2642	-1.9786	-3.7226	-5.2282	-5.6477	-6.922	-1.113	-4.0819	-1.469	-6.4608	1.3583	-1.6645	1.4043	-8.5942	0.52776	0.29814	-1.9703	-4.0143	-2.2444	-1.0471	-0.48898	-4.1947	-2.8113	-4.3777	-3.375	-4.922	-3.5687	0.049964	-3.1405	-2.955	1.2697	0.58221	-4.5421	1.9004	-4.9752	-3.1761	-1.5012	-4.0735	-5.9201	-7.3163	-4.5153	-8.6302	-0.86233	-1.1226	2.2378	-1.2069	-3.8356	-1.3508	-4.6349	-1.3045
-12.622	-9.9995	-9.6711	-14.143	-12.957	-7.4558	-11.936	-13.579	-16.791	-10.356	-9.5048	-9.9613	-13.913	-14.102	-13.17	-11.151	-16.926	-8.465	-16.236	-8.6374	-10.26	-13.048	-11.527	-9.6194	-12.93	-17.032	-14.906	-15.113	-17.92	-16.072	-11.16	-16.416	-13.862	-10.707	-5.5353	-14.878	-9.1858	-9.9097	-6.4926	-12.578	-11.581	-12.999	-10.118	-10.264	-11.532	-11.974	-13.377	-7.9499	-15.212	-12.333
-3.9648	-6.3135	-8.0317	-3.3154	-1.0103	-4.4803	-8.8324	-5.1647	-9.0057	-4.3735	-5.6457	-1.5608	-1.7114	-8.7898	-8.4666	-3.3901	-4.0428	-4.9177	-5.6557	-1.9871	-1.352	-2.3743	-2.3611	-5.3401	-0.5952	-3.2459	-3.7083	-5.7618	-4.9307	-2.2224	-7.3543	-0.83943	-1.8905	-3.4542	-5.7008	-3.0072	-9.8299	-7.6657	-4.2027	-4.6789	-5.8269	-5.5409	-3.3927	-6.6157	-9.5573	-6.5438	0.4302	-2.3962	-3.2442	-6.6603
-13.053	-10.248	-9.429	-15.522	-16.779	-17.045	-13.55	-15.454	-16.061	-12.536	-11.246	-17.956	-11.575	-12.713	-14.42	-9.9653	-16.127	-12.31	-9.796	-9.4667	-11.526	-10.805	-12.159	-15.473	-9.2593	-17.394	-9.7093	-8.4781	-11.266	-9.9523	-11.993	-10.501	-9.412	-10.85	-14.23	-11.201	-17.687	-17.592	-12.74	-11.483	-16.406	-5.4777	-13.939	-9.0036	-15.062	-14.438	-12.855	-14.466	-11.626	-17.572
-3.3463	-0.77013	3.0107	-4.7134	-2.4546	-1.6272	-0.89726	-3.8202	-6.4482	0.9016	1.34	-3.5416	0.47292	-0.62392	-1.447	-1.2118	-2.9517	-0.86233	-2.8118	-1.8825	-3.3766	-4.3464	-8.6182	-4.1944	-3.621	-5.3156	-4.3107	-1.867	-4.1165	-5.8486	-7.1252	-0.39385	-3.3219	-3.3499	-2.6233	-4.0401	-4.3201	-3.5318	-2.6946	-2.6582	-1.9007	-7.0957	0.7775	-1.5438	-3.7126	-2.3438	-3.0198	-1.6674	-5.4909	-6.081
3.0808	2.4429	3.4872	3.7326	-3.9286	2.8254	3.4238	3.6224	3.15	3.2939	0.3221	0.084002	0.59032	-0.46393	5.1357	1.0866	2.6776	3.4034	3.492	4.1648	-4.2423	-4.2936	2.1706	1.0175	-2.0125	0.011847	1.3182	6.0607	1.5404	8.2806	0.44596	-0.29624	1.1705	4.5592	-1.446	7.3935	-0.51754	-0.75972	1.1179	5.7835	-1.1629	1.4001	-2.6276	4.0603	1.8254	0.89178	2.9576	5.1887	3.3452	3.4751
7.2147	1.9791	6.9458	10.016	2.53	3.3773	7.0728	5.2027	7.3966	5.2344	5.9098	12.35	3.1209	4.1314	7.8818	6.4651	9.0281	2.7316	5.4832	3.1284	8.2336	4.4789	3.8498	4.0815	6.7329	7.7905	6.4787	3.3477	3.2357	6.4497	3.4128	3.6225	8.4198	6.355	6.8483	8.8324	4.1228	6.3411	3.979	5.6638	9.9349	1.5059	5.3481	9.4563	7.5174	4.3688	6.0739	4.0222	8.3639	7.3888
-12.372	-10.666	-6.568	-14.607	-13.126	-16.401	-10.22	-11.865	-13.683	-8.6181	-14.805	-11.242	-14.44	-12.104	-13.32	-14.665	-13.093	-12.454	-12.263	-14.382	-16.54	-11.017	-11.641	-15.924	-13.374	-14.084	-15.486	-14.852	-15.961	-15.39	-10.208	-10.547	-10.656	-15.629	-13.076	-12.959	-10.787	-14.133	-13.269	-15.664	-13.486	-9.8248	-8.3042	-10.611	-14.422	-15.082	-13.667	-14.409	-11.705	-13.026
-22.516	-19.909	-22.328	-19.335	-27.345	-20.974	-20.218	-18.202	-18.863	-22.012	-20.316	-22.653	-14.242	-21.094	-19.794	-17.888	-19.37	-23.778	-21.427	-21.432	-20.274	-21.939	-19.238	-26.393	-21.449	-19.459	-19.823	-20.428	-21.065	-21.691	-23.122	-15.544	-22.486	-15.876	-16.846	-22.221	-21.689	-20.491	-23.928	-18.938	-22.502	-24.389	-21.015	-21.915	-22.509	-21.727	-21.477	-19.106	-25.105	-19.612
-7.0821	-11.037	-10.576	-12.361	-10.413	-13.431	-8.1763	-5.8605	-10.872	-7.5242	-10.129	-11.518	-13.682	-14.231	-11.905	-14.375	-8.3753	-12.568	-10.693	-12.241	-5.699	-8.7787	-11.027	-10.246	-10.609	-17.777	-12.284	-16.327	-13.488	-15.828	-9.4387	-7.9373	-12.986	-11.584	-12.038	-12.237	-7.3919	-13.706	-11.948	-13.479	-16.566	-13.083	-12.01	-13.344	-15.426	-12.288	-8.9382	-7.7853	-7.7735	-12.194
4.6647	5.0366	4.1092	4.486	2.4901	-1.8747	0.82555	2.411	1.0426	4.6065	6.539	4.2112	1.5855	-2.6915	5.8092	4.6189	3.8749	0.25308	3.278	0.36656	-0.074876	5.6616	4.0788	0.9173	0.50547	1.3449	-2.3402	2.3613	2.0355	1.5581	2.3947	2.75	6.9648	0.70606	7.5099	5.6302	4.6788	7.5981	5.4532	0.94645	4.4786	-2.0832	0.97734	0.20012	5.3918	4.3366	5.0246	0.19678	4.0409	5.2945
-0.17502	3.2878	6.1812	3.4248	1.7681	4.6253	5.1502	2.3045	0.21858	0.29653	2.1515	3.2812	-0.7416	-0.16271	2.5034	6.5875	0.78608	6.5945	3.6489	3.056	0.020912	3.6394	-0.25428	-1.6076	0.49132	2.5684	3.4567	4.8916	1.3747	2.1718	4.1712	6.3228	3.9638	6.8376	4.7181	2.0105	0.67835	6.2369	4.7464	5.1395	3.8696	2.5852	2.4322	1.3547	6.5045	-2.8538	4.5775	0.11437	6.654	4.5777
-2.4712	-4.1274	-1.1509	-2.8414	-3.5699	-4.4058	-2.8937	-2.8567	-4.813	0.96002	0.12668	-3.628	-3.8988	-6.5708	-0.051853	-7.6388	-3.9212	-8.1294	-1.6511	0.58931	-5.7857	0.55275	-4.8459	-2.8268	0.94847	-1.2029	-0.32342	-3.3299	-1.8305	-2.9671	1.469	-9.3105	-3.5849	-5.1107	-5.379	-1.3575	-7.1617	-3.3806	2.6895	-8.2047	-3.628	-3.5248	-2.0937	-0.7214	-4.3241	-4.2949	-4.1155	-3.5964	-7.2945	-4.2829
-0.49278	-2.4369	0.58444	-4.8136	2.1646	-3.911	-0.79857	-0.19788	-1.9693	-0.20699	2.4606	3.6882	1.3781	-1.1312	2.7373	5.227	2.6415	1.6689	-2.3852	-0.44229	4.0445	2.354	-3.4993	3.6468	1.1494	-4.1704	2.6752	2.0156	-3.3441	-1.8152	-4.2679	-4.4003	1.9531	0.8202	1.6217	0.3264	3.9742	-1.5717	-2.9404	-1.2827	-4.5763	2.4821	0.38448	2.0455	-0.23279	5.2858	-3.1346	2.8897	-0.2601	-2.3307
4.2473	3.9239	6.9059	6.4593	1.456	5.0195	9.2301	5.854	5.6364	8.7276	12.07	4.1087	9.1669	2.6879	5.1051	4.9251	7.0122	3.407	1.3602	6.4261	4.6753	5.1596	8.4375	3.7448	6.453	6.7329	8.6344	11.613	5.8028	2.8276	6.0185	7.0707	3.2053	10.457	9.3588	6.7524	5.3167	7.2359	9.2263	8.4969	5.0415	12.043	11.379	5.1346	6.0201	6.5774	7.7714	6.7312	6.6931	6.6167
-3.8793	5.0061	1.3072	-6.1405	-5.1785	-0.2525	1.71	-4.0456	1.6098	-4.0173	-1.4634	-2.2402	2.7779	-1.8465	2.8461	-0.0070992	2.3929	4.2914	2.6628	1.2547	-3.8394	2.8767	3.039	-5.8066	0.12843	1.0929	2.2375	5.6913	-3.3311	-5.4154	1.5442	-1.2065	-1.1403	2.1845	-1.9465	-1.5726	1.8555	-0.92898	0.78629	4.2139	-1.6518	3.3018	-0.54947	-0.96714	-2.497	-2.968	-1.5865	1.2275	-1.5703	-1.7126
-5.0095	-1.744	-1.6771	-3.7259	-1.2732	-3.0333	-2.2931	1.0827	-5.4036	-2.0333	-5.0129	0.32812	-3.8908	-3.0119	1.3175	1.0149	-2.7486	-2.0858	-3.3889	-4.1775	-3.3983	-9.2711	-3.4692	2.0133	-1.5009	-4.1215	-7.3352	0.49178	-2.6548	-0.26184	4.5757	-2.966	-0.38043	0.60069	-3.9961	-5.218	-0.74021	-3.4491	-2.6202	-4.573	-3.3179	-0.25469	-4.8231	2.5913	-0.93975	-3.2223	-1.0562	-3.8465	-1.1836	-4.4068
-1.9226	0.46938	-4.1898	0.054546	-0.87445	0.77521	4.9199	3.7727	0.88303	0.12343	4.1701	3.7556	-0.64622	1.7235	1.9641	0.51946	-0.58804	-1.1767	-1.4741	2.9593	2.0886	-3.8768	-3.6508	-1.1842	1.6553	-0.45278	0.32921	3.5816	0.41911	4.3038	-0.15839	3.7777	1.2823	0.58128	2.7517	1.2778	0.39245	-2.7955	0.76848	2.5184	1.6698	5.6111	3.0435	3.7798	0.45471	-0.83077	0.51239	-1.2067	-2.1983	1.4882
1.8015	1.9041	0.4437	4.178	5.5737	-0.46717	1.2162	-0.90649	-0.48459	5.3246	-3.4984	-1.4495	-0.13844	2.3028	3.2743	3.8008	-1.477	1.9393	3.9057	-0.027646	2.4875	-0.91102	3.3463	6.2791	5.6146	3.4014	-0.89341	1.3251	1.0875	-0.28253	-1.3275	2.7678	-0.46917	2.0869	-1.6841	-1.0974	4.4367	0.30212	3.4437	2.9291	-3.3595	3.3247	-0.41653	5.0508	1.5299	4.6552	1.2544	1.1834	2.4507	1.7332
-4.4792	-8.0165	-4.4935	-6.1878	-3.9851	-3.4355	-5.7095	-2.4791	-3.7529	-3.2223	-5.5574	-5.6693	-7.0726	-4.6694	-4.3592	-1.3532	-6.3106	-0.1375	-4.8678	-6.8093	-2.9016	-6.3962	-9.9039	-5.4508	-6.4606	-6.4157	-8.9063	-4.4833	-10.815	-4.3709	-4.2819	-6.8079	-7.9581	-9.2574	-9.4929	-7.8557	-4.4213	-3.816	-4.5085	-6.3504	-3.2125	-8.6904	-6.3356	-4.4708	-7.8576	-8.785	-2.7308	-3.515	-5.2864	-2.7047
-0.56843	-4.1096	1.1908	1.9344	0.87317	-3.5446	-3.8644	1.4963	1.9829	-3.1278	-1.9612	0.3415	-1.5353	-1.8887	1.3103	-1.1186	0.91248	1.1781	-4.0079	-8.4424	-2.9043	-1.266	-0.82996	-2.1081	-2.5001	2.0468	2.7451	-1.1935	-2.7603	1.8459	-1.8631	-0.56479	3.6584	-4.2788	4.9109	-1.1609	-1.5677	-2.9828	-1.6617	1.2837	-3.416	-2.3479	-4.5222	0.14952	-5.2819	-0.35159	0.15496	-1.2354	-6.2796	-2.1896
-7.6823	-4.9352	-6.6447	-2.7902	-1.1998	-8.5345	-1.0935	-4.0417	-3.2444	-2.8827	-6.444	-4.3888	-1.0795	-6.6805	-4.257	-5.3423	-1.5639	-9.5683	-2.3267	-2.621	-5.0334	-3.3431	-0.1268	-8.0586	-1.1488	-5.2057	-5.0534	-6.1623	-5.543	-3.721	-3.1933	-4.9591	-3.669	-6.6996	-7.6597	-2.0464	-7.8756	-9.4287	-8.709	-5.6676	-7.1138	-5.8455	-4.067	-3.6244	-1.3835	-1.6447	-4.4047	-6.7256	-6.4086	-3.6785
6.4733	3.1833	3.7094	7.1873	2.4735	5.4236	2.2864	6.8316	-2.0003	-0.18524	-1.16	5.3105	4.737	1.4026	0.24046	3.2132	1.1073	6.0408	3.4581	6.2967	3.6045	6.1245	0.091826	4.1334	3.0215	0.5167	5.6276	0.57257	4.0633	-2.3349	3.7034	0.9435	2.9277	3.2619	1.4704	4.0842	5.6205	0.34505	2.3856	5.2421	4.0626	4.372	6.8473	3.5732	5.5256	6.2906	3.6226	-1.302	4.8925	3.1931
-12.626	-14.186	-16.142	-13.275	-19.734	-13.163	-19.995	-12.562	-13.954	-13.586	-12.897	-14.333	-14.616	-14.027	-12.165	-18.448	-12.912	-10.178	-20.641	-7.4139	-13.581	-8.5305	-11.943	-13.054	-11.554	-12.763	-12.021	-11.523	-13.993	-12.891	-4.1698	-17.258	-13.571	-15.523	-11.214	-14.619	-15.545	-16.287	-11.496	-16.558	-13.568	-12.172	-10.388	-16.507	-14.917	-13.247	-12.808	-10.611	-12.987	-15.982
1.9122	0.78252	-6.1383	0.91403	2.1695	1.4989	-3.6799	0.0041605	-5.3179	-0.38613	-5.84	0.15631	-1.7696	1.9424	-0.49687	-0.02292	0.50716	-5.3487	-2.1465	0.61391	-6.0357	0.25789	0.87223	-2.4212	0.095162	0.23541	-7.586	-3.1105	-1.7234	1.2092	-4.9923	-2.9411	-0.83523	-2.0087	-2.9849	-0.59223	4.5762	-3.1166	2.381	0.014186	1.3983	-4.156	-1.888	2.7771	4.6892	0.041908	-3.8481	-4.8818	-2.6207	-5.6482
-4.8701	-4.4679	-4.3433	-4.9862	-4.5606	-1.0146	-2.8337	-3.6912	-8.5993	-6.0944	-5.6534	-3.2601	-1.729	-6.3676	-1.4545	-6.9865	-7.7043	-8.2923	0.60632	-1.5777	-1.1911	1.5826	-4.2743	-6.5533	-1.7386	-6.3457	-2.8842	2.7202	-7.1719	-2.8877	-6.2718	-8.2937	0.56738	-4.7094	-5.5947	-5.4307	-4.3786	-10.007	-8.2657	-5.2005	-4.1506	-4.8637	-6.0632	-5.931	-4.197	-6.3045	-5.4996	-4.3179	-0.71541	-2.5529
-1.4322	0.90848	-5.9283	-0.81015	-3.3399	-0.21726	-5.7987	-0.86154	-2.3812	-0.62874	-2.684	-1.2036	-1.275	-2.156	-6.0559	-1.0435	-3.9569	-2.2782	-1.4251	-1.8223	-1.7965	-0.4765	0.23039	-0.9616	-4.6599	-0.69667	-2.8992	0.07135	-0.0051419	-4.4982	2.3275	-3.2	-5.3202	-0.80661	-7.2831	-4.085	-4.7032	-1.3651	-2.3163	-0.010478	-3.5068	-4.3003	-3.9212	-1.5069	-4.433	0.86245	-6.0213	-0.53725	-2.9802	-5.1073
-2.4907	-0.69213	0.46213	3.7385	1.6647	1.0607	-1.9615	-4.1534	-2.3527	3.0106	-1.1451	0.06685	3.2308	-2.6526	-3.4085	2.5648	-0.13168	-2.9718	-1.2953	1.8668	4.5795	-2.7861	-0.75008	4.7342	4.1687	-4.8069	-2.895	0.34917	-0.43985	1.4695	0.15743	2.0332	0.55709	1.4517	-4.2925	0.17343	0.93349	-0.66611	-3.1199	-1.4291	-0.86131	-1.6069	-0.012775	-2.8061	2.2309	-5.0539	0.54014	-4.3364	1.4997	1.7069
-3.6587	-1.0366	-1.1918	2.5051	-4.8323	-5.6041	-3.6622	-2.7016	-2.1867	0.20385	1.6763	1.5948	4.9759	-1.6613	-2.3759	-3.6688	-0.85159	1.3695	1.0817	-1.8185	-1.5794	2.9989	-0.53811	-0.17586	-2.3849	0.36971	-1.7046	-1.1205	-0.52035	-3.0985	-0.055292	-6.5729	2.6662	-2.9074	-0.42427	0.73516	-2.1321	2.0578	4.5144	-2.2725	-0.79244	-1.8914	-0.97406	-1.0123	-5.5821	-0.94155	-3.3964	-3.1051	1.2423	-3.2231
-2.11	-1.336	-0.41275	-2.085	-3.1141	-7.0996	-6.7125	-2.091	-6.2957	-6.8636	-2.8672	-6.305	-1.8975	-6.6388	-6.1127	-3.2886	-1.6292	2.4314	-2.7698	-5.886	-4.452	-4.5182	-4.0619	-0.058079	-4.57	-2.2419	-4.2846	-1.5393	-0.5186	-5.5842	-1.8706	-7.2891	-4.152	-6.7726	-3.385	-1.6751	-2.6692	-2.3158	-1.7702	0.31785	-4.59	-1.5471	-4.3649	-4.7116	-2.099	-7.5852	-4.9985	-4.5622	-3.6677	-6.9391
2.408	-0.64607	6.5858	2.4226	-1.0983	3.8523	2.911	-1.0667	3.0062	1.5231	3.8183	6.8797	4.6598	5.4008	2.531	3.906	1.7872	6.3523	1.2779	4.3766	1.6899	5.1831	3.4071	3.7444	8.8802	4.926	1.2964	3.2241	2.224	3.4173	1.0695	0.98986	0.9269	5.8801	0.78188	7.8351	7.8221	3.0819	6.579	3.1495	1.6876	3.0811	8.9458	-2.4054	5.9194	1.4389	1.9765	1.1494	-0.045277	6.9551
0.91446	-5.4248	-3.1638	-5.7289	-8.0389	-5.0657	-5.1226	-8.6466	-7.1043	-5.5638	-7.1421	0.20276	-3.5251	-7.6993	-0.6883	-5.5082	-0.75712	-8.2907	-3.2837	-1.4981	-3.1405	-1.3817	-2.8452	-8.5718	-1.3374	-4.242	-5.3972	-5.6893	-2.7847	-1.2532	-3.3178	-8.3548	-1.7021	-7.832	-6.3463	-3.3325	-3.5812	-4.3903	-10.858	-2.1445	-2.5965	-4.5262	-3.5045	-4.6469	-2.716	-1.845	-4.0101	-4.424	-5.7196	-0.76156
-1.3466	1.4413	2.8765	5.1781	2.8295	1.6389	2.2719	2.3967	2.3059	3.0468	-0.83624	-1.8535	1.9507	4.5617	0.032113	3.2721	0.77304	3.3129	0.90942	-0.0031469	5.1601	1.5615	3.0015	0.68118	0.069112	1.7024	0.70172	0.36099	0.046358	2.7757	1.9134	2.0195	2.4352	-1.184	4.689	1.9295	-1.1691	3.4054	4.2462	0.79673	-2.1586	0.74932	0.9753	3.8683	3.459	2.3197	1.0406	-0.92438	1.6312	5.6371
-10.09	-10.782	-4.3342	-9.777	-10.278	-9.1396	-9.921	-14.65	-11.047	-8.7785	-5.7502	-8.3518	-10.385	-11.406	-10.523	-9.6123	-7.3706	-10.085	-7.5393	-5.9234	-14.34	-11.931	-12.951	-7.0094	-9.0637	-8.0419	-12.998	-10.206	-10.703	-9.1765	-7.8032	-11.888	-8.287	-6.3778	-10.377	-14.907	-10.009	-11.094	-7.3304	-8.6469	-7.1699	-8.1069	-10.42	-8.9948	-11.113	-11.36	-9.1905	-14.214	-10.376	-7.9303
3.7107	1.8674	-0.93704	0.11325	2.3576	-1.2127	1.384	-0.43152	1.6429	-1.0282	5.0557	-1.1616	-0.80988	0.32577	7.2145	-1.0589	6.3418	1.3423	0.49653	0.70992	-1.2794	0.36251	4.3745	9.2929	1.2884	3.7207	-0.74437	7.1824	-1.8638	2.9769	-2.7952	0.32525	0.84671	1.3232	0.38244	1.4315	0.25943	-0.475	0.32839	-3.3302	-2.5585	6.8345	-0.70557	2.2593	8.7186	-1.1075	3.6094	-4.3892	0.99416	0.31402
1.1665	-2.1232	-0.99814	5.913	-1.0387	-0.19328	2.3889	0.16749	1.0217	1.5203	4.1301	0.30174	1.2765	6.0554	4.4174	4.3948	1.7906	2.2362	-0.98916	2.6825	4.1103	0.68686	-0.56926	7.4651	1.6547	-2.1826	7.1645	4.7977	4.0369	2.2611	0.82112	2.2425	4.1255	0.64917	1.9339	0.050572	3.4885	2.7319	-2.0622	1.3176	0.60888	-1.0705	1.5962	6.2864	1.8394	5.1088	-2.1892	2.7566	-0.39869	2.4481
-1.863	-3.3048	0.078742	2.3699	1.4784	2.227	4.7051	2.9933	0.17837	0.27893	2.1434	1.241	-3.1746	-2.5502	1.1862	-4.1166	-1.7112	-3.0078	-1.4454	-2.983	-0.4241	-2.0907	3.6207	-2.0184	2.5747	-2.1515	2.8701	-1.4095	-0.86169	2.4095	-1.7012	3.5607	1.1987	-2.2198	-4.0512	-2.3913	0.97297	-2.1962	3.7752	2.6022	-0.13406	-0.43476	1.3826	3.5482	-3.7678	-1.7553	5.9717	-1.0478	-0.67608	1.6774
-2.4093	0.68899	-5.2184	-2.853	0.98047	-3.4387	-4.235	-2.0304	-3.1104	-4.5204	-4.5339	0.8847	-3.1548	-1.1705	-0.30215	-0.47987	-4.2023	-6.4969	-2.1442	-3.3755	-3.6037	-5.3551	-3.4418	-6.4803	-8.5075	-3.9399	-2.7792	-7.0658	-3.527	-4.6798	-0.86216	-0.90949	-4.8804	-4.4887	-5.0184	-1.3365	-2.023	-2.2699	-3.3705	-2.2984	-1.1458	-0.69885	-4.5644	-6.1315	-5.8048	-4.9746	-6.2918	-1.3894	-3.2415	-5.6544
4.3894	2.0729	2.6249	-0.44852	0.54388	2.6835	-0.82315	-0.23983	-0.017526	4.3825	0.44995	3.5547	3.2769	-0.23627	-0.76232	1.4361	4.613	2.5216	2.7731	0.30205	5.4507	5.135	-0.19711	1.6892	1.9099	-0.90869	4.0144	-0.3065	4.092	1.3568	-3.9295	2.591	3.5954	-0.75725	-0.1573	1.9573	4.8911	-1.3911	0.19633	3.7658	2.82	-0.84546	1.3575	-1.7351	4.0671	3.3707	3.3425	2.9737	-0.52947	1.6836
-3.7867	-2.4822	-3.4707	-3.3227	0.075887	-4.7095	-2.1415	-3.9265	-5.8336	-4.2548	-2.042	-2.8857	1.1964	-1.5968	-3.8657	-5.0307	-5.7752	-3.503	-9.7752	-4.4381	-1.6225	-3.4875	-2.5813	-4.7263	-1.4008	-3.0179	-2.4733	-2.2539	1.2943	-2.2222	-2.8095	-5.8847	-6.8232	-0.25161	-6.5002	-3.9812	-6.2765	-2.9131	-5.3005	2.3134	-8.8214	-7.3401	-2.1415	-2.6929	-2.047	-5.8752	-3.0202	-5.7369	-1.2316	-0.65699
-13.337	-14.947	-14.627	-16.853	-16.18	-8.7861	-15.285	-12.202	-11.83	-12.124	-16.746	-8.0286	-15.404	-13.92	-17.129	-16.618	-9.8433	-12.273	-17.357	-14.869	-13.31	-19.237	-20.431	-16.342	-14.678	-14.1	-19.077	-18.051	-18.066	-11.311	-10.585	-15.072	-13.741	-13.11	-14.325	-17.89	-19.228	-14.362	-12.035	-9.5732	-11.312	-20.696	-14.732	-18.496	-17.976	-12.38	-14.759	-15.709	-13.877	-16.259
-9.9502	-14.05	-8.6901	-9.9421	-12.978	-12.737	-13.76	-12.355	-15.149	-11.978	-13.802	-11.851	-9.9325	-10.985	-11.359	-8.2171	-13.521	-9.9466	-15.376	-16.974	-11.301	-11.5	-13.258	-14.066	-10.833	-17.191	-14.784	-10.447	-16.293	-11.506	-11.83	-12.509	-9.1274	-16.295	-16.286	-9.8923	-12.135	-17.225	-16.629	-10.373	-11.898	-15.632	-12.059	-12.235	-14.328	-14.753	-9.8828	-15.058	-12.748	-12.633
-8.3126	-2.6538	-4.7694	-3.9341	-2.9518	-2.5567	-2.1773	-2.6802	-4.4085	0.92016	-8.4576	-5.1714	-2.6037	-3.1601	-5.0164	0.94757	-3.6347	-9.5789	-7.4521	-3.9842	-1.7688	-1.9307	-3.9515	-6.6418	-3.2998	-4.2604	-3.2993	-2.2111	-3.219	-4.2483	0.28707	-4.6078	-3.8746	-0.95623	-3.4711	-8.9989	0.61181	-4.397	-5.4504	-0.1582	-1.8373	-4.6613	-5.3831	-8.266	-4.3099	-2.9996	-3.2458	-7.6576	3.4426	-3.6566
-11.059	-6.9272	-6.7844	-7.1826	-8.9043	-4.9908	-6.623	-9.1973	-9.4176	-8.8037	-8.8914	-5.9866	-6.9216	-10.942	-5.5639	-8.9681	-5.5406	-5.1781	-6.4455	-8.6428	-3.8537	-4.8985	-4.7371	-9.6041	-9.7088	-8.7905	-7.6684	-8.3845	-7.3942	-10.261	-10.258	-11.619	-10.714	-9.3679	-11.366	-15.279	-9.5771	-7.4421	-4.892	-14.801	-9.5965	-7.5787	-10.439	-6.1179	-10.045	-9.76	-11.313	-7.2099	-6.1457	-3.7451
1.3836	4.293	0.088702	-2.628	1.4397	-2.7554	-3.7703	0.27819	1.8714	-3.8679	2.7549	-2.8654	-1.3629	-2.2633	4.3286	-2.3521	3.558	2.2227	-1.8514	-3.4108	-0.62165	1.4837	5.8994	-3.4781	-4.6745	0.92832	2.9136	-1.0986	-0.32172	-3.5903	0.71135	6.0151	-1.1446	-1.8107	-3.0878	-2.0046	-2.8807	-0.21718	-1.1138	0.15014	0.92582	3.5053	-4.3363	-3.9363	-0.51801	-2.474	-3.416	2.1686	-1.9419	-1.3881
-12.099	-8.1531	-6.0413	-10.302	-8.6741	-9.1371	-8.7209	-7.3627	-5.1172	-8.6426	-10.802	-9.276	-10.901	-11.941	-6.9286	-8.1592	-5.3022	-8.3585	-7.0925	-11.825	-11.59	-9.8272	-8.9843	-12.861	-7.2649	-9.6074	-7.7482	-5.132	-11.646	-7.9969	-7.508	-13.155	-8.9828	-11.938	-5.5536	-15.275	-13.356	-9.5186	-10.609	-11.855	-6.9374	-8.6515	-10.028	-10.039	-7.5699	-9.9484	-7.5703	-10.215	-12.539	-12.985
-5.1494	-5.6031	-2.4068	-1.7726	-5.7284	-1.5149	3.2624	-6.2765	-0.49978	-2.7659	0.018861	-4.4347	-5.5164	-1.9703	-5.1201	0.31714	-7.1247	-7.9834	-4.4131	-0.40216	-3.9696	-0.99641	-4.4663	-3.5853	-6.0764	-1.237	-8.5368	-5.1028	-0.24615	-7.4856	-4.9889	-1.0231	-3.1731	-4.012	0.14274	-4.4398	-5.4163	-6.8904	-3.9372	-3.3229	-4.0253	-6.3763	-9.2588	1.0736	-0.58379	-9.842	-4.5447	-3.8832	-5.8108	-4.9941
7.8667	6.9981	9.4248	5.7765	4.9979	6.1782	5.4761	2.4483	1.7114	7.665	8.528	0.41886	1.5499	4.6132	3.6689	3.1595	7.5603	7.3696	7.373	1.8723	1.4998	9.0133	3.7827	4.6692	8.6381	6.6398	4.1666	1.3861	3.8168	1.3865	0.88419	3.1279	7.6979	5.9867	1.3213	3.9008	8.1354	5.3788	1.4173	2.2107	6.1629	0.88032	4.0392	4.2969	9.114	5.7206	0.23667	7.8678	6.6564	-0.35174
-16.303	-17.233	-15.061	-12.628	-14.289	-12.233	-11.045	-11.714	-18.319	-11.286	-14.123	-14.174	-11.54	-9.3014	-11.662	-13.653	-14.531	-11.289	-10.121	-15.676	-14.49	-9.2563	-14.977	-9.9354	-15.677	-11.419	-15.536	-16.837	-11.394	-14.196	-16.764	-8.0361	-12.456	-14.549	-10.42	-11.246	-14.856	-11.234	-13.91	-9.447	-12.714	-13.184	-12.235	-12.033	-11.774	-7.8035	-11.241	-10.645	-15.281	-14.803
5.8722	10.936	3.4177	6.9074	8.5191	7.7019	8.745	6.7416	9.54	3.4843	7.1591	7.494	5.6306	6.3318	4.2545	4.6611	5.5179	7.5874	8.409	6.4485	4.643	4.1741	9.904	6.7268	6.9299	7.3417	9.7305	8.6061	9.4142	5.9004	4.6818	10.464	6.7727	5.8299	9.0529	10.597	13.534	5.5294	7.3702	5.9438	11.137	4.5398	4.4546	8.2684	5.267	4.7432	2.5059	6.925	8.9813	2.5904
-5.7892	-5.575	-6.6196	-4.1042	-4.3859	-5.9776	-8.8237	-7.4435	-6.3417	-4.6868	-7.2526	-9.285	-3.9963	-2.0019	-1.5553	-2.1594	-7.6613	-10.736	-2.6689	-3.7362	-7.4597	-7.4674	-9.6663	-6.4293	-1.8796	-1.9803	-7.3233	-7.3205	-8.3651	-7.3594	-9.3165	-8.2274	-4.94	-6.1349	-5.5421	-3.8999	-4.7021	-4.7222	-1.3526	-2.1357	-2.7369	-5.5351	-8.3132	-3.9337	-3.2013	-8.9218	-4.4027	-9.3545	-4.5263	-6.3498
-25.582	-24.59	-21.956	-20.848	-18.403	-18.805	-19.336	-18.109	-20.297	-24.884	-19.421	-22.294	-19.992	-22.374	-17.613	-18.884	-14.631	-18.308	-19.48	-17.552	-16.832	-17.953	-22.345	-14.93	-18.116	-14.805	-26.396	-19.413	-18.429	-18.645	-18.778	-18.956	-19.988	-17.635	-22.836	-19.851	-23.052	-21.139	-23.204	-19.615	-23.541	-20.657	-17.99	-25.732	-22.095	-19.551	-21.971	-22.008	-18.733	-23.768
-24.32	-22.53	-25.01	-24.769	-24.494	-16.278	-16.218	-20.698	-23.877	-18.768	-24.011	-24.109	-18.601	-20.282	-19.608	-21.88	-24.278	-22.005	-23.431	-15.185	-20.29	-19.356	-20.048	-22.722	-19.042	-16.072	-20.373	-21.367	-21.577	-17.769	-17.041	-19.737	-20.967	-18.919	-20.917	-16.794	-19.05	-23.29	-20.325	-15.843	-21.1	-21.105	-20.119	-22.702	-19.427	-17.404	-21.22	-25.253	-22.254	-18.111
-10.11	-7.0321	-2.0235	-6.1372	-5.2642	-5.4871	-3.3983	-8.0851	-5.0752	-8.7596	-4.842	-2.2886	-4.0583	-6.49	-4.7531	-5.6667	-10.572	-6.2741	-5.447	-6.5602	-10.119	-3.1999	-8.8081	-4.6705	-4.7653	-5.7983	-8.6313	-6.8006	-7.7188	-5.7628	-6.5267	-5.1388	-6.3493	-6.2515	-3.9688	-3.4421	-0.49816	-6.9724	-8.289	-8.2331	-3.7716	-7.3554	-2.386	-5.0193	-1.3028	-4.4966	-9.9319	-1.4327	-3.2545	-2.5785
-9.6279	-7.8161	-6.7508	-7.227	-10.099	-5.7279	-8.3142	-6.782	-5.4451	-10.476	-8.2359	-10.646	-6.3831	-11.001	-11.389	-8.7332	-9.0673	-8.0448	-13.496	-5.7765	-6.2097	-11.31	-7.9036	-2.8447	-5.1658	-9.6285	-8.3959	-8.028	-7.6957	-8.9961	-11.524	-3.6726	-5.0263	-7.4513	-2.5432	-5.9864	-10.277	-6.809	-3.0218	-1.0349	-6.0258	-3.8721	-2.4289	-2.7644	-10.993	-7.8842	-4.0203	-5.4985	-10.31	-7.8259
0.070395	-2.9448	2.0913	0.45895	2.0003	3.6822	-4.354	-0.65623	-0.78576	-4.056	1.04	-3.2384	-3.4296	-3.0394	-3.7957	5.1609	-2.5936	-2.6428	-0.14671	-3.2753	-1.1432	-2.3753	1.3971	0.18966	-1.8816	1.1383	-1.7929	-0.15101	-0.71882	-2.0853	-0.48163	-1.8489	1.3131	-1.9692	-3.2669	-6.7561	-1.1805	0.059562	-4.4345	0.11809	3.1064	-1.911	-0.76805	-0.55082	0.39611	0.89845	-1.6834	0.18134	4.243	-1.9689
-10.501	-13.924	-14.828	-16.846	-12.445	-16.137	-11.674	-13.735	-12.968	-13.441	-14.962	-15.431	-15.677	-15.407	-11.955	-15.041	-11.165	-12.96	-14.762	-18.601	-12.746	-15.685	-10.333	-11.198	-14.406	-18.21	-15.2	-16.274	-15.081	-18.797	-15.049	-15.878	-11.577	-15.15	-10.765	-21.206	-13.036	-15.595	-11.62	-16.949	-16.407	-13.861	-11.225	-13.247	-15.185	-17.306	-17.345	-14.455	-16.894	-15.204
-6.1047	-7.0386	-7.4808	-5.8581	-9.1754	-5.2482	-7.9156	-4.9405	-5.8097	-7.4438	-5.9179	-7.4853	-2.525	-8.3278	-3.1317	-10.167	0.34724	-4.9718	-8.4744	-4.6236	-2.3705	-1.4174	-5.8857	-8.3583	-6.8629	-6.9727	-6.5895	-8.5988	-13.195	-9.224	-4.0983	-8.3723	-4.7413	-6.577	-7.3186	-4.611	-3.3437	-9.4603	-12.619	-8.3988	-4.7318	-10.481	-3.8344	-7.979	-4.2635	-0.71982	-6.9861	-5.7649	-9.8898	-8.6261
1.2045	0.3977	1.8111	-2.9342	2.1301	2.3357	1.3356	-1.8505	0.57563	2.5687	0.46313	5.3801	0.63202	-0.18665	-2.2233	-3.8754	-0.95611	-0.052745	0.53415	-1.9877	-2.5668	0.67825	-0.51428	4.6041	-6.1464	-1.1128	-1.223	-3.5911	0.85654	3.2655	-1.6539	-3.537	-0.10027	-2.8858	0.070121	-3.4191	1.033	-5.8626	4.2203	1.3737	-0.093394	-2.9428	-2.4576	-0.73272	-0.57615	0.66221	-0.75798	-7.4709	-6.3777	-3.0821
-1.0319	1.7176	-0.22307	-3.1376	-1.9769	-1.1556	4.0283	-1.5656	-2.1373	-2.3977	-1.2334	-0.026315	-1.0629	-2.0338	-2.022	-2.9738	0.43626	-1.2729	-1.5069	0.16599	-0.22421	-1.0184	2.3477	-0.77302	-2.0517	0.21235	0.51608	-7.0571	3.0881	-0.953	-1.2001	3.2409	-2.382	-4.4167	-1.7824	1.6884	-0.68557	-4.2998	3.139	-3.672	0.30204	3.0934	1.5872	5.6101	-0.043553	-3.0187	2.537	-2.4886	-2.5644	-0.50607
-3.621	-1.0427	-3.4463	-5.5407	-4.1893	-3.5451	-3.6187	-3.2607	-9.2546	-3.3936	-2.9611	-2.9107	-3.5471	-2.6301	-0.84548	-6.679	-4.3469	-4.2815	-3.5514	-5.4843	-6.7594	-3.0037	-1.6333	-3.5029	-2.6382	-0.74622	-2.091	-3.1651	-5.4933	-4.6116	-1.2964	-6.6666	-1.6231	-5.2062	-4.3103	-3.1072	-5.6504	-4.9371	-2.577	-3.5023	-4.9123	-1.9331	-7.6002	-3.5	-5.461	-5.7391	-2.3489	-5.1213	0.84186	-0.41953
-13.942	-13.099	-12.058	-11.732	-13.303	-10.492	-13.974	-7.5681	-12.714	-12.85	-11.613	-9.6212	-11.423	-15.074	-14.096	-16.009	-10.65	-17.353	-10.429	-9.7	-16.629	-12.013	-9.0032	-14.738	-9.991	-11.531	-16.11	-14.048	-16.635	-14.154	-13.26	-16.575	-16.804	-14.393	-16.658	-16.111	-13.577	-13.086	-12.888	-11.609	-7.6494	-13.893	-13.829	-12.388	-15.78	-17.953	-10.587	-16.71	-7.7612	-12.833
-0.50007	0.87391	-4.4571	2.6907	-0.16173	-1.6275	-5.7324	-2.6774	-6.7781	-2.9769	0.0074017	1.8597	-2.2461	2.9491	-0.99607	-1.6549	0.19353	-2.271	0.51726	-2.2455	-3.4988	-0.66436	-4.6234	-1.8362	-4.2932	-0.12835	-2.9968	-3.0416	0.83844	-0.72107	-3.3557	-5.3153	-4.5918	-2.8275	-3.4049	0.18937	-4.0581	1.3032	-1.3947	-5.4985	-6.8384	2.2357	-0.8348	-3.3622	3.0854	-2.1572	-0.42456	-4.3316	-0.11687	-1.9807
-14.333	-12.357	-10.214	-15.949	-11.38	-15.581	-14.372	-12.653	-12.881	-14.295	-13.122	-13.013	-13.694	-13.183	-16.049	-14.837	-10.874	-13.086	-15.057	-13.746	-11.341	-14.358	-15.674	-9.2715	-13.948	-13.4	-16.114	-16.622	-13.266	-14.987	-12.566	-13.741	-15.154	-11.671	-11.848	-9.3303	-16.468	-9.6259	-15.805	-13.972	-8.4595	-12.263	-16.488	-13.096	-20.609	-9.7714	-11.399	-12.217	-10.963	-14.556
-4.0346	-4.1996	-5.9697	-8.7021	-3.6655	-4.9267	-10.798	-8.6	-8.671	-6.8083	-9.2738	-8.2189	-8.0482	-2.7994	-8.8458	-9.3966	-8.8487	-1.7285	-2.3356	-6.5249	-4.0026	-4.2278	-5.8467	-7.5723	-2.4278	-0.96592	-7.3749	-0.89407	-7.3256	-6.2933	-3.5905	-2.9383	-5.2636	-8.7997	-6.3379	-5.5261	-2.3821	-8.484	-10.639	-12.258	-1.9833	-5.8418	-4.5214	-2.0728	1.1112	-7.1258	-3.5419	-5.8957	-5.4309	-2.2585
1.52	1.0476	2.5816	1.8526	5.9225	0.45597	5.1229	3.1232	2.9741	2.1616	1.6627	4.4898	5.7539	1.0819	-0.071471	5.2518	1.5989	4.8658	7.5518	3.3677	5.1332	-3.1711	2.0889	3.0756	4.3072	-1.0711	2.7248	2.3096	2.2306	3.8267	1.1588	1.5123	2.8797	0.26832	6.0654	6.8078	-3.7698	-3.8782	0.55833	0.43349	-1.3452	9.2315	4.9909	2.9391	-0.88636	-2.0491	1.95	-1.5274	-2.7061	2.1029
-8.0228	-6.2515	-2.3707	-3.8585	-0.49651	-7.5569	2.1923	-1.6072	-7.6094	-4.94	-6.6991	-1.9028	-2.1715	-5.3619	-3.0529	-3.5353	-1.313	-1.4371	0.23062	0.070417	0.58613	-2.9298	-2.6112	-5.8785	-2.578	-5.9044	-5.4811	-4.7897	-1.517	-4.2677	-4.672	-1.0576	-5.1929	-6.5402	-4.3418	-2.8296	-1.9744	-6.0006	-0.50526	-5.1348	-3.0853	-3.7852	-4.3799	-4.3464	-2.0427	-1.548	-6.4145	-3.6959	-3.4406	-5.2487
-10.311	-10.628	-10.742	-10.86	-7.2755	-17.557	-12.083	-14.187	-11.011	-10.186	-14.136	-9.1739	-9.6408	-11.63	-12.231	-5.8151	-16.819	-11.079	-13.076	-14.746	-9.9857	-8.986	-15.385	-10.564	-11.117	-9.7954	-8.4074	-8.3346	-14.371	-12.691	-13.368	-10.8	-12.742	-6.019	-12.061	-10.576	-11.235	-10.19	-12.383	-12.444	-10.974	-11.932	-8.2803	-10.759	-8.9845	-12.896	-11.826	-16.41	-13.746	-9.9977
4.0253	-4.3744	-0.88393	0.054388	-2.4003	-2.1179	-1.4385	-1.4096	-1.9951	-1.5572	3.3313	-1.3409	0.82643	1.5148	-0.83201	-1.1032	-3.7569	0.55926	4.3994	-1.031	-3.8412	0.0027183	4.4434	-1.8243	0.053259	2.9387	1.1228	-2.1502	2.5798	0.37806	-1.852	-2.2833	-1.3875	1.4521	0.9223	-0.21776	2.5605	3.7597	-0.28793	3.4811	0.17568	-1.1688	3.1138	6.7988	0.27629	-2.3275	-1.5243	2.1764	-1.4076	-3.3248
7.9949	5.5625	5.5833	8.0797	5.6289	10.254	9.7189	10.556	6.1735	6.2333	6.9341	8.3618	10.673	8.7401	9.5254	9.5433	10.122	8.8404	7.7582	12.233	6.7534	9.7893	5.7024	9.0127	6.1342	9.9345	5.2574	13.102	10.961	8.255	7.7989	11.978	12.464	10.598	7.6746	8.0886	8.1722	10.334	12.145	11.19	7.1535	5.3124	4.0537	10.418	8.9605	12.224	3.9011	8.7502	6.6472	15.328
-0.81723	-4.9496	-7.4508	-3.6557	-1.2512	-2.9304	-2.2298	-2.8038	-1.1247	0.38327	-1.1733	-2.5128	-3.4954	-0.43719	-3.4962	-4.2553	-4.1033	-2.0663	-4.7514	1.3711	-3.8524	-1.4025	-4.8626	-10.28	-3.6188	-2.9712	-1.8035	-2.2873	-0.05122	-1.9951	-3.5137	0.59534	1.926	-0.65906	-4.4436	-1.262	-4.3386	-2.2248	-4.9479	-4.4513	-2.3612	-4.935	-5.7542	2.8075	0.23739	-1.8406	-2.1862	-2.8922	0.70266	-4.8371
1.191	-0.4476	2.2591	-1.6547	0.16205	3.3408	0.46068	0.92938	0.096538	-1.642	-1.5483	-0.64971	0.58497	-3.4401	1.6993	1.3996	1.8774	3.8692	-1.4055	1.1957	3.2691	1.25	1.4713	0.36674	1.0781	-0.73297	-3.6287	1.1078	0.74207	-3.7874	3.5316	-3.3358	2.8229	-1.8373	2.4205	-1.0069	4.5704	-1.2964	0.8114	-0.41809	2.2489	-2.5971	1.9708	-4.0174	-2.1187	2.1037	0.60888	-2.3072	-1.423	-3.399
8.6746	6.9564	4.0172	2.1389	4.6039	3.2178	6.2661	6.8466	-1.1477	1.1472	2.8996	-0.7954	5.7073	8.7666	-1.9483	-0.0049226	8.4463	5.7787	6.1552	7.1047	5.2988	2.017	4.245	3.9769	1.4376	6.3341	5.6141	3.7427	5.8601	5.7966	2.7173	5.9928	9.866	2.2514	4.7583	5.5698	7.1088	5.7505	3.3408	4.9007	3.4917	6.6256	7.8101	3.303	4.1083	9.6529	2.5289	0.58857	6.121	0.22746
9.6726	12.343	11.538	9.3432	9.3294	16.336	11.026	6.0691	9.2686	10.602	10.248	11.172	13.245	6.525	11.229	10.03	12.15	11.131	13.779	9.4808	9.2378	9.0445	6.8244	10.793	7.2924	6.9599	7.5141	13.202	12.325	10.789	10.199	11.38	9.4436	8.8923	7.656	12.281	5.726	7.67	4.4097	5.5253	11.163	9.1952	9.3359	11.539	8.8439	9.9538	9.0189	13.742	8.4505	7.2746
2.4284	3.8894	5.8853	3.5941	5.4814	9.06	3.8165	4.7673	3.5624	7.4305	6.8982	3.6012	3.802	1.6718	6.7072	-0.88853	2.5754	3.3583	8.4001	0.41938	7.2408	3.9428	4.8286	3.7305	3.3569	5.2345	9.0987	5.6771	4.6526	3.7468	2.8464	2.0409	4.7098	4.6005	3.7356	4.6361	10.555	4.1563	8.4723	3.5402	4.0034	3.5715	6.1071	2.7614	5.9634	1.5421	0.6285	-2.2533	6.327	4.2283
1.3003	2.9227	0.29291	2.8011	-2.0712	1.5056	2.0488	2.4357	-1.1756	0.5734	2.584	4.8022	0.36883	2.3455	1.7527	-0.56546	-0.011474	1.48	-2.644	1.7621	3.1838	-0.9497	3.1054	1.884	1.0124	-1.5678	0.98598	3.3005	1.524	3.1063	0.20028	-0.12233	-0.33146	0.76404	5.7091	3.2167	0.39931	1.9383	0.48532	0.51439	2.3019	2.3388	2.2404	-1.6665	2.417	0.97661	0.73567	3.0079	3.7039	2.0416
-1.2399	-1.7071	1.5755	1.1932	-4.4639	-1.4833	2.7163	-4.2363	-0.5294	3.2418	-1.7653	-2.8748	4.5081	-0.64766	-0.012429	0.11154	-3.4439	3.275	-0.61434	-2.2273	-2.3527	1.2252	-3.2368	0.13335	-0.38197	-0.72244	-4.3087	3.7429	-2.7133	-1.3113	-0.17913	-4.1903	-3.6436	-1.9095	-0.28396	3.5961	-3.318	-2.0934	-4.5566	3.0022	4.3893	-2.7275	3.2978	-3.0826	-0.83059	-1.2175	-2.0351	-0.10975	-2.6939	1.1442
0.38105	-1.441	0.65462	-3.5806	-1.8717	-3.7355	1.2272	-3.1658	2.3459	-3.4145	3.411	-0.67683	0.46497	2.9448	3.0188	-6.7354	-2.6399	-1.5082	-3.5064	-0.51998	2.0466	-1.7101	2.3501	1.1344	2.2395	-0.24336	1.6275	3.939	1.7717	0.92363	1.0799	5.2347	3.8097	-5.6078	0.44475	2.2187	0.68207	0.36683	1.7316	-2.1799	0.73805	1.1347	0.98741	-2.7796	-2.4388	3.846	1.4942	5.7729	-1.0484	-0.84568
6.8214	5.0281	7.8749	7.4523	9.2353	2.8382	7.1574	8.8262	4.8207	8.196	6.2904	1.1452	4.3579	12.347	9.9585	9.5778	8.141	12.901	5.3197	8.1381	5.4081	5.6146	7.1501	5.68	6.389	7.9899	7.7909	4.0719	9.9298	9.1498	5.2539	13.267	8.7333	9.0059	7.9289	3.7775	4.7835	7.7734	9.0896	6.6167	14.665	9.2842	10.729	12.976	7.4222	9.4081	6.9811	6.9324	7.0121	7.9347
2.6775	5.2297	2.1436	2.003	7.7223	2.0804	3.2849	1.2104	1.614	-0.40514	4.3322	1.1257	-1.5697	6.0614	4.5539	3.3678	8.0355	3.728	2.3227	4.7339	4.5993	3.0816	1.0909	-1.0519	1.9226	0.56178	3.4829	4.1369	-0.19518	4.1023	6.6241	2.6884	4.0776	2.8927	4.9065	1.5889	4.9071	1.8532	4.1324	-0.75117	0.36338	0.042185	2.3753	-1.2155	1.047	4.0167	3.7999	6.72	1.0769	2.2511
3.09	-0.12062	4.66	4.742	0.35768	2.2626	4.5021	4.6734	-2.0323	4.075	-2.7923	5.6382	-0.47041	2.8029	-0.20703	3.4129	5.2558	5.0035	4.3164	1.8274	-0.16901	3.1849	5.5875	1.2925	4.543	4.4898	6.7833	3.9231	2.8807	4.9013	3.4911	1.9854	4.0487	1.2767	6.9202	6.5987	8.5966	6.7841	0.81035	2.9875	2.7762	3.0354	2.4317	2.9075	4.4976	0.83608	2.3553	1.4019	-3.3944	4.0588
2.3877	-3.4766	-1.5933	-2.1382	-6.73	-0.12078	-2.2039	-4.0103	-2.5601	-6.4972	-2.4177	1.2058	-0.94619	0.17424	-0.89765	-8.7174	-3.2731	-6.8906	-3.4608	-2.0508	-6.0221	-4.096	-2.5765	1.1195	-7.1451	0.4129	-5.0373	-2.8041	1.7772	-1.0184	-1.4164	-2.4961	-6.551	-2.3541	-4.2636	-0.76851	-7.7383	-3.9846	-4.8761	-1.7707	-6.8958	-1.3915	-0.5484	-0.21519	-6.3155	0.24745	-10.401	-2.2008	-2.7626	-0.83009
-2.4861	-6.0969	-4.049	-3.8172	-2.0239	-4.8062	-8.0416	-7.2533	-6.4196	-3.4133	-6.9473	0.22398	-2.3921	-7.4949	2.3794	-6.5174	-2.8487	-7.0006	-2.0948	-5.353	-5.1329	-9.4889	-5.6418	-5.8323	-3.5171	-4.3554	-3.8874	-7.5526	-3.0034	-10.324	-2.2435	-4.3353	-5.0083	-6.2201	-6.0018	-2.7342	-3.0388	-7.4661	-0.57955	-2.9181	-3.5263	-1.9095	-3.9267	-0.99567	-4.0194	-5.5066	-3.139	-5.4894	-4.4552	-4.9109
-2.8157	-0.65975	0.67044	-5.1898	-2.9081	-3.987	-1.362	-7.4842	-1.641	-2.8333	-2.4717	-3.6114	-3.805	-0.38018	-5.0985	-5.8151	3.0721	-3.2388	-2.3967	-1.7515	-5.6041	-3.8002	-4.9756	-4.1353	-4.6715	-6.5342	-0.56406	-3.5579	-1.9043	-3.9768	-5.1032	-3.3321	-3.411	-3.3264	-4.1608	-5.3244	-4.0047	-3.3083	-2.722	0.041491	-3.3186	-3.8044	-4.2413	-7.7307	-2.4219	-5.0493	-3.6467	-6.95	-0.93702	-4.0427
-16.523	-16.439	-15.995	-8.4381	-14.979	-15.607	-10.258	-12.814	-14.287	-16.278	-11.839	-14.559	-12.659	-10.836	-11.944	-20.599	-16.583	-14.589	-15.382	-14.336	-17.96	-16.875	-10.81	-10.873	-13.335	-13.818	-18.677	-13.913	-12.237	-14.691	-17.671	-16.748	-13.884	-13.885	-18.243	-13.837	-15.957	-14.347	-18.933	-13.934	-20.738	-13.877	-11.459	-10.802	-17.627	-17.704	-13.208	-12.071	-13.384	-14.363
7.3122	12.79	5.6673	4.7142	9.5599	13.139	7.7643	7.8039	5.8712	9.3268	5.9866	10.188	8.6198	7.8809	2.2346	7.98	6.2151	8.486	7.2096	6.7361	4.6452	11.335	7.7729	8.382	9.5755	10.272	6.6017	5.9719	4.3922	6.365	8.9412	3.5096	9.9271	10.253	9.4117	6.5967	12.958	8.0134	7.7392	5.0294	13.329	3.555	7.8612	10.362	3.9981	5.3454	6.2598	7.4986	7.9253	7.3793
-2.5759	-2.9679	-0.53185	1.2511	4.8377	2.1516	-1.2801	-1.4062	2.913	0.64314	-1.2165	-0.58783	-1.6359	0.13609	0.058394	0.9249	-4.1124	-1.1306	-1.56	3.298	0.9475	-2.5668	-0.29746	-3.1432	0.3693	2.7132	0.30475	1.1819	2.6251	-1.9821	0.69357	1.1308	0.33521	-0.78178	-0.64462	1.8206	-2.0726	-1.7837	2.6736	2.8448	3.6597	-2.6167	-3.3901	0.30875	6.1388	-1.2286	-1.7216	4.843	2.7011	2.4083
-12.355	-3.5172	-10.543	-15.402	-8.8985	-11.63	-11.739	-10.297	-7.4991	-8.4435	-12.862	-11.754	-7.7558	-12.168	-13.503	-9.8923	-11.784	-12.041	-14.447	-15.745	-11.353	-9.2231	-10.729	-11.964	-8.4756	-10.865	-9.6845	-11.099	-10.161	-12.046	-9.283	-4.6392	-12.321	-13.288	-4.09	-9.6513	-9.1426	-11.889	-10.245	-11.804	-11.575	-9.8772	-6.939	-9.9289	-10.662	-7.6975	-9.1496	-8.199	-12.981	-15.174
-1.0389	-1.1577	-1.2182	-3.7396	-2.2047	-0.0063618	-0.049372	0.51274	-2.0587	-1.4454	-0.27476	0.43155	-0.5075	0.38137	-0.4557	-1.4467	-3.5049	-4.2461	-1.2265	-5.6362	-1.5472	-0.73813	0.91844	-1.2019	-4.3294	-0.55715	0.23817	0.308	-1.0668	-2.94	2.7218	4.8163	2.1697	-1.8395	3.7963	-0.95526	-1.0414	0.20418	1.9958	1.1116	4.1565	1.0838	0.1489	-1.8559	-2.9417	-4.039	-1.4863	-4.5275	-3.6581	-2.2921
-3.8975	-3.5783	-7.4869	-5.7324	-5.9177	-4.8013	-4.8253	-1.2971	-1.0689	-9.0532	-4.6498	-3.5385	-6.8957	-5.724	-7.5776	-9.195	-10.362	-6.4694	-5.7239	-2.2313	-7.1957	-8.4079	-9.2963	-0.26117	-3.1865	-5.7279	-2.3106	-6.3617	-6.0941	-6.2716	-5.836	-5.1467	-3.6821	-2.2482	-8.0865	-5.2224	-9.6048	-2.0551	-4.0826	-2.2734	-1.2352	-6.174	-9.0867	-7.983	-4.1839	-6.5431	-8.5206	-5.8336	-6.7144	-8.4296
-5.7242	-3.107	-4.8621	-4.4041	-5.2344	-6.4195	-9.4439	-3.4923	-4.7297	-5.3517	-4.6319	-9.1734	-7.1263	-4.777	-2.0345	-4.4835	-4.0813	-5.3307	-7.0585	-3.1255	-5.7836	-7.7188	-3.1395	-5.9288	-5.8563	-0.25619	-9.379	-7.1608	-8.4423	-8.1037	-7.7119	-6.9897	-1.3149	-7.5754	-3.1672	-7.026	-8.5485	0.64394	-0.13259	-5.7393	-4.2685	-5.3444	-5.2234	-7.0621	0.60389	-10.094	-6.3081	-3.8176	-5.9922	-3.9413
-9.6451	-10.596	-11.993	-9.2495	-7.5185	-11.321	-10.137	-10.926	-10.459	-9.2123	-5.5528	-10.656	-5.6041	-14.852	-13.765	-12.181	-10.712	-9.6703	-9.449	-9.3428	-9.4601	-12.487	-8.6441	-11.747	-11.702	-7.9452	-9.9361	-9.3399	-10.365	-12.751	-11.8	-8.8282	-10.114	-9.5474	-12.556	-10.331	-6.049	-10.804	-10.955	-8.9726	-6.5391	-8.5659	-11.839	-9.9305	-10.522	-15.044	-11.711	-12.594	-9.0235	-12.854
-17.62	-13.834	-12.847	-13.551	-18.525	-17.932	-10.451	-18.354	-12.308	-12.263	-16.508	-17.151	-17.915	-13.798	-20.992	-12.479	-13.894	-15.208	-15.77	-15.541	-15.806	-16.044	-18.537	-13.67	-16.395	-17.544	-18.311	-13.95	-14.389	-16.963	-16.945	-13.811	-18.13	-9.7976	-16.47	-9.8415	-13.911	-16.79	-10.108	-10.155	-14.916	-18.706	-17.703	-13.268	-15.759	-16.097	-16.654	-15.171	-12.928	-14.483
-7.7223	-8.0477	-6.4982	-7.733	-6.7918	-5.4756	-4.4622	-4.4019	-7.3051	-4.5656	-7.4902	-6.0867	-7.3369	-3.904	-5.1537	-2.1315	-3.015	-8.3646	-7.0568	-4.2301	-10.006	-9.9042	-2.691	-5.9766	-5.6023	-5.2833	-6.2365	-8.9166	-4.475	-3.0203	-5.1652	-7.4254	-9.1862	-5.0234	-3.1389	-3.3024	-5.8464	-6.5808	-7.9685	-10.64	-7.8999	-1.8746	-10.588	-8.5807	-10.947	-7.7177	-9.6327	-3.7443	-4.1339	-5.6981
7.579	1.1416	1.4124	-0.40656	1.6569	3.9274	6.9859	-0.42255	-3.0447	2.3249	-0.41894	-1.0379	-1.8993	-1.998	3.4514	-1.0155	-1.8097	2.5699	-0.37696	0.33909	-0.47836	1.6465	2.2138	-0.11199	-1.7223	-1.5348	-0.54582	-0.98372	-3.4801	-5.3037	-0.91469	2.7643	1.2095	1.8029	3.7719	-1.628	0.68092	-1.416	5.2601	-6.2427	1.4227	2.8122	-2.8487	2.8718	-0.65939	0.33443	-2.1688	-3.0408	-2.7198	2.6567
1.6498	7.5889	1.2594	0.50685	4.3082	1.3804	6.4398	3.3568	4.2251	2.6832	3.745	3.5739	1.201	1.8025	2.3852	1.0885	0.83057	3.2316	4.2512	2.3128	4.632	2.2887	3.8328	4.9503	2.7838	2.9768	-1.3169	3.2445	-1.0765	1.4778	-0.44542	0.94599	1.904	5.2615	1.7865	3.6006	-0.92207	1.0628	0.98915	-1.2118	2.8938	3.0059	-0.31765	4.1083	2.3225	4.2275	5.0036	3.7828	-1.3218	4.8213
-6.1538	-2.0923	-8.547	-4.3531	-4.099	-2.749	-7.417	-1.0372	-5.9502	-4.7257	-2.1075	-3.5377	-5.0545	-8.7115	-0.035306	-6.6472	-6.1351	-4.4151	-3.4867	-1.9256	-2.7802	-4.2441	4.1226	-5.6478	-1.9221	-4.0471	0.78818	-5.6288	-0.48595	-7.3296	-7.6324	-2.2604	-4.7201	-4.5285	-3.2385	-3.9465	-6.1372	-4.212	-8.8368	-0.97839	-4.9317	-8.541	-2.8299	-1.169	-5.3105	-4.287	-3.6615	-6.3025	3.4229	-5.5191
-2.8467	1.8321	2.6605	0.37823	-2.2012	0.3536	2.3487	3.6622	1.3126	-1.4473	-0.0878	2.081	-0.73885	5.1098	1.1776	-0.70252	0.01797	-0.8016	-0.81363	-0.12748	-3.8358	-0.31772	-0.61574	-1.2807	-2.0655	-1.4729	-5.063	-1.2044	-1.2572	-3.2927	-4.3798	-2.3911	-0.051087	-0.51951	-0.22984	3.832	-4.7448	-0.73514	0.37632	0.58078	-0.8041	-0.38135	0.54837	-6.6283	5.4876	1.2662	-1.4464	-0.85009	1.7661	-3.8164
-3.0007	-3.9054	-0.096454	-3.5524	-4.7703	-0.26837	-0.40237	-4.2462	-4.9555	-4.7981	-7.1249	-5.0108	-4.3625	-5.5765	-3.4657	1.4095	-2.5461	-1.8592	-5.592	-1.2959	-7.3282	-1.7	-3.0416	-0.76634	-2.3516	-5.1878	-1.7275	-2.3227	-3.9299	-2.7376	-5.311	-2.8386	-2.5385	-0.64287	-4.9675	-2.7436	-7.757	-8.8409	-4.8226	-1.7991	-5.6407	-5.5844	-4.3379	1.136	-2.8262	-2.3641	-0.88478	-4.4729	-1.1555	-4.077
-4.6327	-4.9917	-6.4556	-3.965	-9.6377	-0.17019	-6.8617	-6.574	-6.8187	-8.4253	-7.9649	-6.0859	-2.4039	-3.443	-4.8491	-8.7268	-3.0047	-5.4373	-12.299	-5.93	-0.060408	-8.4429	-1.2094	-8.4623	-2.1381	-4.6327	-6.9637	-2.8652	-7.4032	-4.6437	-7.633	-1.4294	-2.31	-5.6279	-4.2396	0.054919	-5.1693	-5.5608	-3.8634	-7.4757	-7.1514	-6.488	-4.2156	-6.9773	-11.661	-7.3256	-9.1224	-6.3988	-5.6388	-4.3915
5.1599	3.3215	0.1968	1.4944	-2.9439	1.7305	-1.2287	1.406	6.4902	-2.1932	-1.5252	0.4846	4.2653	0.53504	-1.73	2.6825	1.0107	-0.9598	2.2533	-0.82937	-0.19968	0.6866	-0.065011	0.63591	2.5165	1.2631	1.0825	0.82812	-1.2996	6.1054	-2.7158	3.11	6.475	2.332	0.3337	2.1801	2.2394	-1.2743	-1.5766	2.8403	5.9679	-1.852	3.4671	2.3152	4.7943	-2.2592	0.89855	2.049	-1.2613	1.404
-12.331	-15.851	-16.645	-10.724	-11.358	-12.405	-15.563	-10.815	-13.863	-13.549	-10.265	-10.23	-13.355	-14.294	-9.1288	-13.189	-11.314	-12.398	-11.304	-10.747	-10.918	-11.16	-12.543	-14.746	-14.723	-12.479	-14.32	-10.306	-11.384	-9.5279	-9.6407	-8.5331	-14.507	-14.423	-16.384	-13.259	-13.415	-15.695	-9.6169	-15.026	-11.416	-9.9594	-12.038	-11.344	-13.271	-12.75	-16.633	-12.836	-12.867	-8.8006
3.6911	1.6965	0.7556	5.0769	2.5241	2.393	3.3144	3.908	3.5804	2.4438	-1.3856	-0.55867	0.70392	-0.515	2.4254	1.9106	5.8662	3.5319	1.8168	-2.2286	0.22725	-0.64789	9.4086	1.9976	2.709	3.0472	1.8526	-1.57	5.8634	3.7464	3.3209	4.0635	7.2038	3.1805	3.2672	3.1353	5.5969	10.442	1.8242	2.8293	3.2418	2.264	5.2943	2.8938	1.5902	1.9228	4.284	6.4055	-3.9917	-0.55256
-1.7266	-5.4212	-1.7366	-4.3907	-1.7631	-3.1682	-1.3602	-2.453	0.67658	-1.519	0.32989	2.4617	-2.3954	-2.5928	-0.080365	-3.0215	-0.83475	-3.4291	-1.3994	-3.5759	3.8298	-2.5879	-2.1802	-2.3761	1.8538	1.5609	1.2251	-1.2933	-1.3545	-3.0767	-4.2765	-6.1724	0.32741	-2.9212	1.8123	-3.5676	-2.8897	-3.1812	-5.916	-1.6901	-4.5589	-4.8544	-6.8586	-1.283	0.83102	-0.32321	-2.4181	-0.41004	-4.7748	-7.0695
6.1849	3.1059	-3.1658	0.87649	2.3269	2.2642	5.732	4.7409	7.7242	1.0978	-0.0010944	1.323	1.1037	-0.71915	-1.6	4.7955	1.8219	1.395	1.6834	4.7552	-0.85199	3.0548	4.4429	-0.62525	4.7147	1.4867	-0.62961	-3.7124	5.3502	1.2468	3.6816	2.1702	2.2497	-0.75481	2.7738	5.5143	-0.012878	0.27506	-2.335	0.63835	1.3155	1.1511	4.8818	6.5981	2.4324	0.63997	2.9731	0.65089	0.64044	2.2831
-11.109	-14.072	-12.796	-11.361	-13.414	-11.765	-10.62	-8.8597	-14.624	-8.1646	-9.3384	-9.1522	-8.5688	-8.4491	-8.068	-15.509	-10.986	-9.8816	-9.3603	-14.545	-16.004	-8.4452	-11.868	-16.477	-11.78	-9.6399	-10.056	-8.7686	-12.168	-10.245	-10.168	-7.8874	-9.7675	-6.8245	-8.7757	-7.0988	-15.482	-11.655	-8.6768	-11.168	-11.053	-7.8755	-12.252	-10.192	-10.15	-12.844	-16.69	-9.2	-6.3076	-13.002
0.78247	-4.685	0.87255	4.6179	-0.28613	-1.8109	3.5837	-4.2888	-0.43924	1.9193	4.899	2.8745	4.1963	-0.23857	-0.86941	-4.1492	2.6185	3.2277	2.0775	3.776	0.1656	0.80632	-0.7566	4.8057	4.9501	5.7414	3.925	1.8857	-2.4094	-2.3979	3.8638	3.6658	3.5892	1.5931	2.3283	4.2347	1.3955	-4.4188	4.5313	0.10785	0.43174	-4.8734	0.95299	1.6853	3.8043	2.0826	2.0097	1.907	0.40121	-0.99317
-2.8421	2.7663	-3.1082	-4.8204	-1.9743	-0.93541	-4.2469	-0.0015391	2.6291	-1.423	-2.0058	0.35567	-4.8751	-6.6157	0.62629	-1.7246	1.6091	-5.5047	-0.97101	-2.3615	0.10729	-4.0548	-2.4001	0.099566	1.153	-0.55194	-3.8224	1.6699	-3.448	-4.303	-1.1593	-3.0472	-0.44398	6.1281	-5.4698	0.46212	-1.437	-2.9116	1.0822	4.4588	-2.97	-3.8277	-6.6059	-1.2781	5.549	-6.1315	-0.024358	-5.3585	-4.0325	1.8463
-9.0722	-9.8998	-10.052	-7.9248	-10.744	-8.246	-16.67	-9.825	-14.792	-14.445	-7.2481	-9.0365	-11.573	-11.074	-8.9537	-13.218	-9.1356	-7.4742	-14.946	-11.904	-13.944	-9.721	-13.564	-10.977	-9.9637	-11.637	-9.366	-11.694	-11.316	-9.2762	-9.5559	-8.5244	-11.391	-13.896	-8.4183	-9.9034	-11.814	-10.989	-14.162	-8.1994	-8.5476	-14.155	-8.3395	-14.17	-9.4855	-14.819	-10.278	-7.137	-15.809	-8.4642
3.2326	2.9207	4.1653	12.6	1.8678	-0.84633	2.1342	3.0646	1.8062	5.4657	5.457	3.983	6.1483	-1.6381	4.5985	10.117	6.5489	9.7648	9.1855	3.302	9.5176	6.0563	4.6983	2.5854	1.7403	3.8056	4.836	7.0646	2.3627	2.931	2.9834	4.3391	2.373	2.7551	3.9125	3.9889	3.1641	3.9305	-0.83851	4.4116	3.6266	5.4813	5.457	4.5417	7.8476	4.6511	8.8885	3.2964	9.1892	0.6048
-1.8564	-3.8623	-4.2059	-4.4681	1.0467	-2.0253	1.4696	-0.35278	-2.2908	-2.4592	-2.7267	3.22	-3.9815	-3.9462	-2.0266	-3.1397	-0.32446	-3.6255	-1.3313	-2.1032	-0.24607	3.4131	-5.2164	-1.028	1.4245	-4.4856	-1.4267	2.0432	-0.74745	-3.954	-4.4227	-4.6173	-4.7727	-2.4173	-6.1066	-4.2715	-1.5676	-1.2772	-4.5174	-4.7016	-3.2158	0.54538	-2.6226	-2.0355	-2.8898	-2.9433	-5.7048	-3.8802	-3.7215	-3.3425
-2.5723	-3.0637	1.0177	5.6144	-4.5346	-4.7906	-6.2593	-0.16735	-2.2635	-1.2543	-2.1055	0.079084	0.16357	-0.36353	-4.0182	-2.6226	-4.2801	-3.7444	-3.5153	-3.1271	2.1013	-5.0911	0.13676	-4.7526	-0.54749	0.18948	-1.7636	3.0696	-1.0907	-3.1572	-0.5327	-0.66438	0.42671	-2.2372	-4.6851	-3.367	-0.30162	-4.3778	-4.2694	-1.4584	-1.8398	-0.66792	5.4749	-1.9793	3.1118	0.11388	-5.4215	-3.031	0.39287	0.30979
-7.9994	-7.7357	-3.1767	-8.8819	-2.1158	-8.9437	-1.2204	-4.6491	-6.5519	-3.6515	-3.1429	-7.8911	-5.3286	-5.5833	-3.0405	-7.6853	-5.7009	-6.3283	-3.4546	-1.9613	-4.366	-8.5353	-3.7924	-2.9498	-0.77396	-7.7359	-3.7071	-8.9073	-7.802	-6.3192	-4.4089	-3.2541	-5.0667	-6.4154	-7.4712	-2.956	-5.2967	-5.8253	-6.0728	-5.7903	-8.2065	-6.8179	-6.7507	-3.8123	-6.5223	-4.6118	-5.2334	-0.13307	-9.3489	-7.44
-25.728	-22.758	-23.772	-25.59	-23.146	-19.306	-22.401	-20.988	-23.535	-22.315	-20.698	-27.733	-21.261	-23.529	-25.525	-23.13	-20.742	-25.358	-23.374	-25.344	-19.656	-20.177	-19.45	-26.154	-21.516	-24.382	-22.143	-25.968	-19.56	-18.346	-23.599	-22.546	-26.825	-21.513	-22.139	-20.956	-20.603	-20.888	-17.949	-21.894	-25.171	-21.837	-24.698	-23.616	-20.17	-21.496	-21.062	-19.098	-26.678	-22.718
-4.6567	-5.3225	-7.9348	-1.7453	-6.6318	-5.5174	-3.3252	-5.0257	-5.1043	-1.638	-6.0856	-5.3641	-8.857	-3.2704	-5.8561	-2.6627	-5.3984	-1.712	-2.06	-10.252	-3.7535	-7.9837	-5.6883	-3.4759	-4.9056	-6.5592	-6.1997	-4.4349	-7.7297	-3.9441	-3.919	-3.2687	-4.6018	-6.8036	-4.9245	-7.8098	-6.8698	-5.1879	-1.5347	-0.84529	-3.763	-3.3321	-4.807	-2.0876	-0.64735	1.5556	-7.3949	-3.3478	-0.78353	-5.0049
1.269	-3.1335	1.3877	-2.2745	-5.3271	2.1162	-5.418	-1.8121	0.43383	-0.51742	0.17723	-1.2326	-2.6364	-1.4207	-3.1684	-3.2524	-4.3949	-1.0583	-3.1669	0.95162	0.75951	0.64994	0.87153	-1.2887	-1.12	-3.2124	-4.6314	2.8089	-2.8818	-1.082	-2.5573	1.1549	0.19587	-0.99379	-0.3979	-4.8544	-1.9778	0.70758	-5.6374	-3.6794	-0.51469	-0.23772	-4.9441	2.3254	-2.6704	-1.8691	-0.34024	-4.2919	-0.075414	-6.4346
-0.43558	1.6299	-1.4859	-6.4308	-7.1002	-5.9089	-3.4944	-0.55936	-1.1761	-0.71614	-2.1588	-2.3675	-6.6865	-1.4045	-0.30813	2.484	-1.2449	1.5477	2.7177	-3.0265	-1.4218	1.3869	-0.72851	0.14401	-5.3664	0.51474	-1.2517	-5.8041	0.2263	-2.3454	-0.802	-1.8782	-2.3698	-2.4058	-1.7744	-0.22861	0.82197	-5.7051	3.355	-0.012079	-1.111	0.45324	-0.98732	-0.76006	1.4503	-2.1026	-1.6839	-3.8077	-3.1312	-1.2814
-1.3859	-5.1027	-0.16378	-1.18	2.528	-1.1456	-0.90408	-7.2317	1.854	-2.6914	0.88217	-1.4451	-2.6035	-1.8831	-0.20348	-3.0586	3.0687	-5.0061	-0.34974	7.1195	1.4095	2.0197	-3.3965	-5.0077	-1.49	1.3638	-2.094	-2.5257	-2.8469	-5.3553	-0.00020874	-6.2937	0.53197	0.14767	-0.906	-2.4161	-2.378	1.5209	-0.39591	3.4665	-3.1153	-2.801	-1.5832	-0.40166	-6.362	0.6508	-0.57039	-5.7715	-0.46782	-0.9346
2.213	2.9389	1.3177	-4.1955	2.921	5.4887	5.2357	7.5333	8.9898	-0.21004	10.506	6.8472	1.7892	4.6078	5.1934	0.14654	-0.93455	10.375	1.937	5.8317	4.488	-1.2456	3.6726	4.2062	6.3904	7.1964	5.0878	2.6323	3.1422	4.8247	6.8056	3.5453	0.85712	-0.58929	5.8657	7.0572	7.2754	3.7774	3.2286	3.3778	2.83	4.0767	8.6592	2.475	4.9917	3.836	5.1275	9.7856	6.0825	2.6346
4.4352	1.49	4.2981	1.5863	-1.0352	-4.2593	0.39351	2.5511	-0.0093515	1.0623	1.3894	2.685	1.7268	6.2301	3.01	4.7979	1.5845	2.2328	3.6326	-1.8347	2.2691	-1.4164	7.1075	3.6259	3.1857	-1.5932	0.89928	-0.10297	0.95723	1.0378	1.6937	3.3041	3.814	2.6481	-4.4756	-1.7785	-1.5529	-1.797	0.56127	-1.3815	-1.7464	-0.94132	1.9952	4.4769	2.0392	-0.16363	4.3191	2.8515	2.4854	-1.4899
-19.229	-17.316	-11.822	-15.574	-10.939	-13.558	-10.495	-12.972	-14.282	-11.506	-10.835	-12.564	-8.5579	-13.717	-14.563	-16.214	-14.747	-16.261	-8.8712	-13.111	-16.353	-11.095	-15.553	-11.103	-9.952	-18.006	-13.321	-15.074	-13.914	-11.449	-14.648	-13.493	-15.578	-15.664	-13.497	-12.636	-11.65	-8.2582	-7.2688	-9.4384	-18.846	-13.263	-12.705	-16.316	-15.475	-13.928	-8.0384	-8.8384	-11.134	-11.911
9.8959	7.9156	9.6701	4.6942	9.1182	7.9966	8.2982	5.6907	4.9789	5.793	0.98345	6.4625	0.77075	8.1552	3.3413	6.7869	7.3237	7.517	0.86861	6.288	0.32158	5.2198	4.2275	8.7509	8.8914	6.235	7.7443	4.8666	4.9471	8.108	3.1252	6.9294	6.966	7.925	8.9072	8.9565	2.1365	7.9513	3.7807	3.1909	8.6411	3.7722	9.248	5.252	3.0821	2.8527	8.8783	3.5916	2.7915	12.078
-5.3507	-5.9824	-6.6872	-10.12	-7.5851	-3.7973	-1.797	-8.9074	-2.636	-5.3572	-7.0565	-7.2297	-3.135	-10.303	-7.7037	-8.4264	-10.759	-6.5205	-8.6946	-5.7029	-9.2099	-7.661	-5.2963	-5.1226	-8.6522	-5.177	-4.009	-5.1631	-7.4728	-3.9901	-7.717	-4.2993	-3.5833	-4.5275	-6.9539	-4.4559	-5.3733	-4.8093	-5.0913	-12.125	-4.9673	-8.3831	-3.2741	-3.3313	-5.969	-2.1355	-8.0941	-8.8728	-7.1561	-7.2144
-3.2669	0.40897	1.3895	-5.3766	3.6455	-1.6813	1.0398	-0.17575	4.6006	2.3561	-0.64084	-1.082	-1.4175	0.044851	4.2002	0.16888	-2.3502	-0.24003	-1.333	-2.3885	-3.513	-3.4827	2.0798	-3.338	-1.7456	5.5852	-0.74992	-1.3608	1.1404	0.51955	-3.5153	5.628	-3.2231	-4.7882	2.3128	-2.4573	1.2224	-0.15828	-1.3716	-4.5685	-1.5619	-0.98094	2.189	-2.3048	1.3888	-1.03	3.4589	-2.175	-0.63358	-1.5689
-4.9497	-1.4663	-4.572	-1.194	-2.9537	-3.5557	-3.6819	-3.267	-7.6989	-2.6183	-3.6751	-6.1099	-0.58105	-5.8452	-6.0992	-2.2477	-6.8673	-6.9593	-5.0951	-5.304	-1.8779	-4.1026	-5.2101	-4.3149	-0.88253	-7.6291	-1.3071	-4.1705	-6.0294	0.10058	0.89149	-3.7902	-4.5484	-3.647	-6.7713	-2.2768	-4.4905	-4.4348	-7.1761	-5.7565	-2.5111	-6.8311	-4.7694	-3.5906	-4.0348	-4.5136	-2.9514	-4.7753	-5.8407	-0.11134
-8.765	-5.5393	-5.1528	-6.0221	-5.9334	-9.464	-9.4409	-7.8612	-6.211	-6.1686	-8.2394	-10.27	-3.8924	-4.565	-7.4267	-8.5928	-5.5837	-8.4605	-7.3562	-7.6848	-10.055	-4.2912	-7.9119	-8.5207	-5.6178	-4.2968	-8.2607	-9.5548	-5.7738	-6.7555	-9.2932	-8.7379	-4.2593	-8.3424	-8.5929	-10.908	-11.028	-6.9158	-7.2169	-10.445	-10.15	-2.6107	-9.8169	-8.2817	-2.055	-9.6518	-5.4711	-11.009	-13.708	-11.057
-6.1425	-3.8979	-1.5334	-5.3052	-6.1394	-3.8166	-2.4504	-6.2659	-5.3267	-5.5646	-2.2228	-9.5237	-0.85956	-3.2838	-2.4779	-5.5299	0.058043	-1.5306	-2.6333	-1.4025	-4.3303	-4.0752	-5.1019	-5.2249	-4.1412	-7.0249	-5.1999	-6.6184	-6.0742	-6.3183	-2.9116	-7.5991	-3.6207	-2.6682	-2.7032	-7.6769	-13.147	-8.8184	-4.9771	-1.1093	-6.1399	-3.9387	-2.4736	-3.8615	-4.5594	-3.9952	-5.6915	-7.9205	-3.6272	-1.9055
4.6668	8.0554	5.1084	4.8815	0.61274	3.0787	5.4802	5.0515	3.7006	4.5594	6.5859	7.4496	2.3895	3.7082	4.0259	5.6555	4.3617	5.9452	4.7516	4.4116	5.5481	3.521	9.2692	7.461	5.9738	5.098	7.8557	5.5404	5.2092	4.9183	4.3033	3.812	5.7235	7.3163	3.9989	5.4581	10.253	9.1567	9.0288	6.5773	9.6922	9.9386	7.2578	2.6098	4.2197	8.9387	8.0033	6.8548	5.9631	9.3386
-7.5615	-1.6711	0.73936	-2.5059	-4.9083	-8.7395	-3.8979	-7.2235	-5.6266	-4.4272	-2.083	-6.6428	-4.2444	-8.1012	-3.3024	-2.1668	-4.6693	-0.17855	-4.9895	-3.9556	-4.4469	-7.941	-2.8174	-3.6874	-5.5233	-10.13	-5.9704	-6.7419	-5.4455	2.9171	-6.3124	-3.4779	-3.7438	-6.0011	-5.5202	-2.8414	-6.6141	-6.9886	-4.4928	-1.3254	-4.1649	-5.8915	-3.0295	-6.5749	-4.9737	-8.0764	-7.0899	-6.4624	1.0692	-2.3788
-14.965	-11.368	-11.19	-11.045	-6.5225	-11.112	-9.8803	-14.988	-12.37	-14.134	-11.678	-13.197	-16.511	-12.507	-9.2086	-10.979	-12.258	-10.205	-10.935	-10.073	-10.185	-13.071	-12.356	-10.087	-17.584	-10.502	-8.0987	-12.326	-13.832	-14.123	-7.813	-10.527	-15.606	-11.457	-4.0391	-12.018	-8.5584	-11.25	-11.247	-13.18	-12.901	-10.001	-11.548	-10.053	-10.897	-5.4022	-10.615	-10.217	-11.143	-13.258
-5.5647	-1.6375	1.0266	2.7012	-2.4716	-4.4119	-0.43377	1.2388	0.080705	-1.7483	-1.5914	-5.804	1.8736	-3.768	2.4795	-2.6827	1.489	-0.57651	-5.924	-1.2092	0.20119	1.5191	-4.8481	0.44761	-3.3081	-3.0557	-3.7095	-2.8709	-4.6025	-0.89353	-3.2371	-0.67235	-1.6661	-0.98096	-2.2079	2.5861	-0.015626	-1.498	-5.3472	1.1297	-3.3177	-2.2011	0.99722	-1.143	-0.49538	0.88529	-2.0845	-2.5229	-3.13	3.0054
-3.7321	-2.4419	-3.5822	0.71278	-7.1569	3.2165	0.6414	-3.4575	-6.7027	-3.924	-3.8875	-4.2764	-3.9337	-2.0737	-5.1612	-5.141	-0.57614	-6.0767	-6.8713	-5.7726	1.5076	-1.6169	-8.3596	-3.6152	0.32406	-4.3404	-5.4195	-3.2825	-8.2061	-1.7892	-6.3911	-3.4717	-7.0634	-6.5568	-0.064453	-1.7859	-5.9314	-0.062763	-0.71625	2.9106	-5.5489	-4.2425	-2.2056	-3.5331	-0.12176	1.4469	-2.4489	-5.0788	-2.5177	-1.3831
-7.7255	-8.0831	-10.289	-11.925	-10.468	-12.476	-10.219	-6.1132	-7.7302	-9.8384	-6.9144	-10.329	-11.115	-15.13	-10.224	-13.912	-12.12	-13.112	-10.209	-11.275	-9.8614	-11.348	-12.405	-7.438	-12.932	-9.1376	-10.776	-7.9738	-8.168	-7.7858	-9.1152	-11.353	-7.8133	-12.61	-9.4224	-12.147	-12.06	-8.2364	-8.5651	-9.9382	-7.9303	-8.6897	-10.47	-8.9337	-9.8986	-8.8717	-11.796	-11.538	-10.107	-7.4363
4.7203	-3.5407	0.48871	-0.13433	-1.8069	-0.48044	-1.0047	1.9064	-5.1378	2.1968	-0.52182	0.85025	1.388	0.54602	-2.3352	-1.0408	-1.5237	0.46485	0.4209	0.78577	2.9584	0.91027	-1.3274	-1.6481	0.35074	-3.2257	0.71118	-1.1605	-1.2708	1.479	-1.3908	-3.8111	-1.2811	-2.3594	-1.1673	5.9081	3.6982	0.50015	1.6845	-5.6487	-0.67023	0.7928	-2.673	0.18901	0.58093	-1.4174	5.7832	0.95482	-4.7408	-5.1331
-21.699	-24.375	-23.832	-21.134	-25.472	-26.863	-19.845	-22.697	-21.42	-14.962	-22.059	-20.666	-22.838	-21.201	-23.375	-20.554	-19.203	-20.508	-21.484	-23.064	-24.401	-20.976	-20.625	-22.861	-21.016	-22.977	-21.179	-22.49	-19.951	-21.343	-16.902	-20.288	-19.629	-22.998	-21.672	-28.29	-19.025	-21.959	-21.756	-21.938	-20.322	-22.623	-20.837	-22.193	-24.816	-20.861	-23.784	-19.825	-18.35	-22.322
-2.8715	2.0126	-5.2882	-1.4879	-0.78354	-0.37516	-0.43372	-2.2824	0.52083	1.4588	-1.0481	-3.9204	-7.0979	-0.44119	-0.55661	-1.2411	-4.5484	-2.5635	-7.1331	-1.2609	-2.1145	0.90474	-1.9809	-2.3132	-3.3527	-5.1059	-4.674	-3.7532	-0.72877	-6.7012	2.2009	-1.1473	0.19472	-1.0188	1.0098	2.2977	-2.1613	-0.32928	-1.7757	1.8044	-4.85	-4.4102	-3.5004	-3.4565	2.0091	-3.6392	0.17699	-3.3772	-4.7638	-0.58658
-3.4746	-1.4656	-4.1568	-4.1143	-3.1141	-4.6782	-2.3042	-3.6788	-3.1495	-5.6612	-5.2125	0.065525	-2.9763	-2.7161	-6.3633	-3.4959	4.4211	-1.1346	-2.9576	-9.4501	-4.8556	0.0017007	-2.631	-3.2424	-5.152	-3.3967	-0.69525	-5.0926	-0.71797	-0.83889	-10.303	-3.5064	-1.7	-5.3437	-3.2785	-3.0412	-3.8607	-2.0454	-0.90711	-5.4342	-2.887	-5.7602	-1.6464	-2.9558	-2.7861	-9.0004	-6.4709	-8.7144	-5.188	-5.252
-9.2289	-10.236	-12.519	-11.459	-14.423	-11.846	-8.2309	-7.704	-11.753	-7.554	-8.2463	-15.699	-12.036	-10.299	-12.654	-10.2	-13.269	-11.917	-11.977	-12.071	-9.7226	-11.248	-8.0954	-7.1956	-13.086	-9.635	-16.619	-15.241	-14.736	-9.6952	-8.5974	-12.897	-10.123	-13.159	-13.297	-13.146	-8.7555	-7.1308	-18.808	-13.377	-7.518	-12.803	-8.3971	-16.877	-7.1648	-9.9835	-8.7452	-9.6239	-6.8706	-9.7024
-10.17	-4.8142	-6.1019	-5.4568	-3.6378	-6.0474	-0.75628	-1.9559	-2.6738	-4.1722	1.9318	-7.4459	-8.1728	-2.7095	-5.1682	-1.1325	-5.3129	-1.7237	-6.7303	-4.5254	-4.4385	-3.531	-1.7514	-6.3206	-3.4184	-5.518	1.2377	-3.0977	-5.3738	-3.9645	-0.71193	0.94121	-4.6449	-1.5351	-5.2692	1.4466	-3.1458	-3.7685	-1.7543	-7.4872	1.463	-3.7609	-2.4729	-2.3039	-6.3571	-1.1739	-2.0441	-6.5277	-2.0126	-3.727
-4.4057	-6.2966	-4.5075	-2.5903	-0.87174	-6.9283	-0.22186	-2.3547	-7.5028	6.832	-3.9418	-3.2607	-2.3811	-1.123	-4.8037	-3.9059	-4.7869	-10.26	-3.8849	-2.0654	-3.1571	-5.076	-3.9467	-2.4091	-3.4163	-4.0423	-1.3017	-5.1419	-2.4014	-3.0893	-4.3264	-3.3166	-7.4501	-8.7615	-3.1993	-4.4015	-7.9784	-3.1139	-1.3674	-3.9946	-4.2388	-3.2837	-6.531	-4.6929	-7.9115	1.5526	-2.5872	-9.7752	-2.2704	-2.6319
-11.598	-13.606	-10.349	-15.926	-8.8061	-13.785	-14.641	-12.308	-10.935	-10.15	-10.394	-9.9147	-6.5136	-8.8934	-10.929	-11.459	-12.667	-13.723	-12.739	-8.0342	-9.6541	-9.5183	-9.7756	-13.72	-10.99	-9.3702	-12.76	-14.863	-10.983	-13.663	-13.481	-11.57	-13.87	-11.102	-12.805	-11.642	-11.133	-7.84	-9.1204	-16.908	-12.919	-12.819	-9.6964	-15.536	-15.059	-8.9455	-8.9808	-10.625	-8.8092	-12.331
5.9312	3.699	0.94291	1.8525	4.3928	5.666	3.9226	2.7717	7.8537	6.4949	6.0299	8.6259	2.1775	4.7133	4.591	7.006	-1.106	5.5251	7.5534	1.0615	0.28913	2.6598	7.4189	3.4893	9.6483	2.3518	0.65687	5.4771	4.8874	1.0978	6.9588	7.1413	5.223	3.7721	6.0308	2.1841	7.4937	10.088	5.3162	0.69285	5.0812	3.023	4.7982	4.2348	5.7109	-0.49325	8.5075	-0.16161	4.5764	6.6656
-15.461	-10.345	-13.338	-12.384	-7.8425	-12.429	-15.252	-15.974	-16.447	-9.8886	-17.057	-13.564	-15.05	-15.215	-13.954	-10.928	-15.084	-15.014	-12.034	-13.341	-13.177	-12.42	-13.747	-17.01	-19.994	-13.101	-11.084	-13.949	-11.503	-11.965	-15.234	-12.594	-12.74	-15.994	-15.705	-12.814	-15.043	-15.592	-11.164	-16.554	-12.065	-13.76	-12.812	-18.385	-13.39	-18.353	-14.959	-16.002	-14.776	-19.458
-2.322	-6.002	-5.2001	-6.4768	-6.8617	-3.1569	-10.355	-6.5787	-7.8559	-5.3583	-1.6853	-5.3344	-3.1375	-6.1881	-6.3354	-8.6595	-1.6087	-0.35176	-9.4519	-5.2931	-3.1073	-4.6649	-8.6319	-9.1628	-5.8225	-4.1399	-3.076	-8.2032	-9.0001	-9.0553	-6.2043	-0.49755	-9.2226	-3.5384	-6.9971	-7.0093	-6.6573	-9.3194	-7.1303	-4.9835	-7.3499	-7.4397	-4.4207	-7.8948	-2.251	-4.1411	-13.296	-7.2254	-6.5746	-5.0544
-12.464	-2.4527	-10.344	-9.9043	-10.324	-9.7999	-12.044	-8.9634	-11.495	-8.9852	-9.6163	-9.9912	-8.9331	-8.9308	-9.2688	-8.6361	-10.08	-10.299	-11.785	-5.2103	-12.671	-8.8344	-13.591	-6.0395	-10.708	-7.223	-12.28	-7.3387	-9.0733	-7.2952	-11.394	-9.9548	-9.2562	-10.059	-9.6001	-9.1375	-9.0841	-11.628	-11.667	-11.656	-12.971	-4.1451	-7.8206	-8.8781	-14.74	-11.534	-13.682	-6.496	-10.647	-13.424
7.4205	9.2713	11.945	8.4335	13.067	7.5082	11.52	11.502	7.9278	11.205	11.736	11.011	11.476	11.008	9.1359	9.0881	13.036	9.274	14.953	11.919	4.7514	10.414	9.2468	11.199	7.8189	6.0025	8.1099	10.086	7.9301	9.3417	10.085	8.1501	10.49	5.8822	7.0367	15.603	14.952	8.0535	9.2201	9.2565	16.021	5.7359	14.669	8.6561	7.9306	8.7894	11.559	9.9199	5.2778	7.9393
-12.442	-12.684	-10.333	-10.775	-11.037	-15.324	-11.243	-10.772	-7.6142	-13.055	-7.5865	-13.863	-6.9824	-13.935	-12.043	-11.296	-8.7694	-16.809	-11.529	-10.81	-12.3	-12.121	-7.8903	-13.35	-11.318	-9.8731	-10.608	-13.627	-7.3078	-12.21	-11.779	-9.3174	-10.871	-9.9948	-14.722	-14.666	-10.088	-10.426	-12.026	-14.313	-10.062	-8.7902	-10.703	-9.8582	-14.689	-13.128	-11.924	-10.33	-6.1254	-7.0269
7.2258	4.7641	3.8814	8.4096	7.4625	6.0109	5.2623	11.183	8.3341	6.6036	8.3766	8.1099	8.48	8.9171	7.0397	5.7787	6.5265	9.5773	7.3975	7.127	7.3844	3.6163	10.345	4.4247	5.0486	8.2923	7.6226	10.176	8.3973	8.1432	8.8659	6.2836	5.3062	7.2188	5.783	8.6214	12.333	5.1062	4.5201	2.2275	9.2439	4.9076	3.1139	12.181	5.369	6.2099	9.0365	8.2706	8.1661	3.5358
-12.262	-9.2915	-14.511	-10.853	-15.767	-10.5	-9.6952	-10.081	-9.1602	-11	-10.96	-10.612	-11.311	-8.196	-10.528	-15.22	-11.243	-11.21	-10.05	-9.5938	-9.1544	-10.121	-16.972	-5.7966	-10.828	-12.316	-11.148	-10.705	-10.924	-10.969	-7.8574	-14.173	-12.187	-11.205	-9.243	-14.131	-16.601	-11.005	-10.457	-14.592	-9.8309	-12.118	-9.0649	-12.063	-9.0214	-10.617	-17.429	-10.403	-4.7979	-11.364
-3.9471	1.7068	-2.6187	3.0969	-2.0357	-0.69557	-2.8152	1.432	-6.2386	-0.27521	-4.627	-6.4993	-2.2519	-3.0282	-2.5332	-7.0754	4.486	-2.6226	1.8225	-1.3587	-1.1162	-3.5645	-6.8209	-1.6983	1.8669	-3.3877	-1.4163	-1.3014	-0.5229	-3.3318	-5.4332	3.1694	-4.1957	3.2725	0.13708	0.15521	2.9751	3.6059	-0.31682	-1.8586	3.8693	-5.6433	-0.35599	0.84558	-4.9208	-4.0317	-1.1675	-0.047164	2.1347	-1.6517
-12.814	-10.656	-12.923	-11.641	-14.682	-9.2996	-10.271	-5.0222	-14.062	-9.0512	-10.894	-14.302	-7.6532	-8.9561	-14.725	-14.708	-14.025	-11.591	-17.037	-17.369	-11.757	-12.593	-15.201	-15.822	-5.3722	-13.828	-8.0588	-6.4784	-8.4935	-15.016	-16.825	-14.459	-12.439	-8.6355	-8.4238	-10.038	-11.704	-14.104	-7.7898	-6.3211	-8.1531	-11.906	-10.047	-9.4497	-10.867	-10.611	-15.688	-14.711	-7.6398	-12.243
-15.034	-6.1123	-12.03	-12.751	-12.283	-9.4121	-7.1298	-10.932	-16.688	-13.607	-10.08	-11.233	-12.834	-5.8165	-9.223	-8.6072	-11.572	-8.5475	-13.276	-9.7167	-14.816	-10.859	-12.784	-12.887	-12.137	-10.833	-14.858	-11.892	-10.438	-7.247	-10.675	-11.975	-9.8158	-12.572	-11.298	-11.626	-11.879	-13.367	-8.5758	-13.838	-9.6082	-8.9164	-6.7768	-8.5066	-11.976	-9.8995	-9.4664	-11.054	-9.6398	-7.221
3.4585	-0.023352	0.52661	-3.2804	-4.3037	5.1392	-0.65749	4.9426	2.3024	-1.3175	-0.14521	1.3217	-0.0026068	-1.8217	2.657	4.4608	0.11717	3.907	4.8673	-1.1151	-0.22871	-0.61159	2.3998	1.0702	4.1829	-0.92734	-0.20124	7.8174	0.77623	-0.95795	3.3053	4.8026	-1.3814	2.8802	-0.99552	2.0448	-0.031234	0.83083	5.3573	-1.3228	-2.1971	0.30164	-1.6468	-0.13767	2.3263	4.0845	2.294	-0.66482	2.3876	-0.78782
4.3638	4.4062	5.2707	3.9985	11.686	1.4661	3.4183	6.7852	9.3901	3.5211	5.8769	0.79012	6.3415	6.2621	5.7786	5.0533	2.6238	2.4402	4.3533	4.3717	5.4998	2.3035	0.44609	6.8448	7.5468	3.3045	3.686	5.8798	5.4824	5.2292	8.0197	4.4527	7.2911	3.7114	4.4251	5.3868	5.6326	3.2584	5.0975	7.0356	1.3108	4.2491	4.3658	3.4014	5.4175	4.8134	2.8504	0.83888	5.8094	7.015
-13.129	-16.46	-12.48	-12.764	-12.746	-12.978	-11.913	-8.6638	-8.3956	-8.8357	-12.88	-15.919	-12.195	-11.89	-13.581	-15.308	-8.3962	-14.536	-14.839	-15.389	-12.008	-11.298	-10.996	-13.566	-10.642	-14.445	-8.9373	-11.858	-7.8015	-9.9012	-14.43	-13.531	-11.744	-13.647	-7.286	-8.7009	-17.741	-15.106	-8.9104	-9.9447	-12.481	-14.777	-16.059	-18.319	-8.0025	-14.655	-12.164	-18.618	-9.9109	-9.469
-1.518	-10.459	-1.6267	-5.221	-9.7387	-6.2269	-7.0719	-8.4862	-12.016	-6.3158	-6.706	-8.9292	-15.125	-9.3167	-8.0323	-5.6053	-7.8933	-7.0575	-10.317	-7.5605	-5.6725	-10.403	-4.7437	-9.7316	-9.8363	-4.3797	-10.834	-4.876	-10.112	-9.2452	-4.0302	-4.6432	-9.3114	-11.701	-10.64	-3.7198	-10.12	-8.9749	-5.5136	-7.957	-9.8111	-3.3423	-8.9606	-3.3133	-7.0909	-7.6221	-4.6764	-10.337	-7.063	-2.7674
-4.3938	-2.333	-2.8759	-4.3995	-3.7288	-1.8638	-3.3512	-3.0231	-0.68449	-5.3175	-5.4526	-2.7908	-5.4407	-5.0998	0.057964	-3.3759	-3.1909	-3.5887	-1.8443	-2.3827	-2.1058	-1.9408	-0.83595	-1.7253	-0.36321	-4.2072	-3.684	2.0442	-0.76583	-5.4151	-4.9078	-6.7208	3.015	-3.9416	-4.9033	-1.3054	-2.8567	-0.57962	-3.3627	-8.2958	-2.807	-0.27133	-5.6317	-7.1636	-2.6724	-1.1881	-0.44145	0.45411	-5.5768	1.8159
-1.1902	-0.67575	0.74651	5.2124	0.14231	0.53239	-1.8217	0.44175	4.0921	1.1922	-0.89451	1.706	6.0371	2.5531	-0.21188	-5.4632	5.9548	5.2664	0.28636	-2.6392	2.9953	0.71545	2.0864	-1.1144	1.058	0.23699	1.7028	-0.23911	-4.346	4.0873	0.96551	-0.37582	1.5322	0.49202	2.3135	0.27397	-1.1898	-0.17308	-0.7489	-0.64143	0.052751	-2.1426	3.4507	-2.0321	1.034	3.3843	-0.15172	4.2247	-1.5406	-0.30934
-2.44	-1.9157	5.1776	-8.7766	0.6614	2.656	-0.76649	1.6012	-1.4367	-3.9588	-2.724	-3.0227	-2.2039	0.60424	-0.79417	-2.3795	-7.668	3.3697	1.8808	0.33871	-3.1393	0.058297	-2.4378	-1.704	-0.42197	1.7126	-3.5656	0.29675	4.5706	0.48743	-7.5107	-1.3298	-1.0642	-0.50073	-2.2141	-0.89143	-1.9031	-1.0912	1.4169	-3.9679	-1.7356	1.2588	-1.5071	-5.3091	-0.93381	-0.99826	-2.7393	-2.2136	0.12268	-0.27675
1.6498	-1.0419	1.3809	-0.74428	3.49	1.5294	-3.2241	-3.3277	-0.91214	-1.0635	3.794	-3.9854	-0.10425	-0.80035	0.03072	-2.8502	0.35059	-1.8189	3.2673	-1.4723	-0.79792	1.0468	-2.2585	-0.34216	0.071126	-1.9961	-3.3875	1.2614	3.8942	-4.4845	-4.8366	2.5963	2.1518	1.6352	-4.8851	0.96036	-1.7693	0.82905	2.3652	2.1007	1.6624	-2.9148	1.7804	-1.351	-1.1205	0.68311	0.9259	-1.8033	0.24909	-1.4265
1.3445	0.47444	1.318	0.57691	1.5258	0.10465	-1.6012	0.72957	-5.6006	-1.3715	2.2136	-2.468	-3.2788	3.9155	-5.3284	-2.8015	0.61001	1.1936	1.9147	-3.8398	0.91295	0.12041	2.2461	2.4249	5.2628	0.47174	5.4194	-4.5549	1.0738	-0.19384	-1.957	0.26875	-5.0459	2.0257	0.47909	0.37293	-2.1149	0.34644	2.0452	1.0298	0.80517	5.6177	0.75775	-0.98043	1.0269	0.48886	1.2723	-2.8279	-0.35761	5.0392
-4.3235	-8.2662	-5.0733	-4.9902	-7.6028	-8.0831	-6.2545	-6.4675	-7.9787	-5.9152	-7.2932	-9.2677	-9.7141	-5.9522	-4.3965	-7.2022	-9.6465	-6.0912	-8.2187	-7.6378	-6.8191	-4.3418	-4.1422	-9.5482	-4.4044	-2.9937	-3.4423	-3.5628	-5.5682	-2.4949	-5.5784	-7.164	-6.2805	-9.504	-6.9079	-8.9877	-0.85997	-10.297	-6.0438	-5.4713	-7.74	-10.464	-10.43	-9.4747	-6.8896	-5.5497	-9.8445	-9.1048	-6.95	-6.7919
-5.01	0.53423	-6.3876	2.2737	-2.9343	-7.6961	1.2556	-2.5062	-2.8656	-5.6304	-2.2018	-2.4892	-2.6013	-5.1899	-2.1437	-1.3731	-5.9621	-4.1109	-0.7834	-6.863	-3.2367	-4.827	-7.5391	-6.4748	1.3804	-8.4982	-1.3361	-1.8492	-2.1502	-0.82727	-5.5535	-7.8033	-1.5035	-0.90665	-0.13139	-4.1158	-2.2394	1.7844	-0.28623	-1.2613	-3.6262	-2.3329	-6.5072	-5.4752	-7.0747	-4.6031	-4.6303	-4.2678	-4.1417	0.79069
-0.42695	6.944	5.7932	-3.7103	1.6484	3.1152	3.5737	3.402	1.7582	-1.0511	6.6541	0.053218	3.7385	-2.0799	3.7815	-1.4379	-1.3204	3.6721	2.2255	2.5373	2.7534	1.7022	2.4066	1.4016	-0.4823	2.0173	4.2466	4.2185	1.3189	2.0035	0.98089	0.70418	-3.1497	-2.0685	4.6157	1.8532	3.3879	5.9068	0.36866	-2.43	0.043009	4.789	0.51031	-0.5959	4.1708	7.2511	0.70457	0.85506	1.9442	-0.046718
0.41939	-1.4632	-4.9693	1.862	0.21804	4.4171	-2.0817	-3.7412	-2.4158	0.99721	-8.9114	-1.2771	-4.2516	-3.2749	-3.1768	-5.3248	-4.0532	-2.4857	-6.5715	0.0085205	-1.2421	-6.8509	-5.8046	-3.22	-2.1378	-0.5372	-8.2169	-4.87	1.5684	0.86802	-6.455	-4.3266	-0.52393	-2.3156	-2.823	-1.7623	-4.0072	-0.99694	-2.73	-3.1492	4.5096	-2.7676	1.8413	-6.3923	-4.9598	-0.83608	-1.9886	-2.3795	-4.3039	0.5708
-7.3596	-13.227	-16.808	-16.115	-10.534	-15.751	-16.144	-11.284	-8.7849	-16.972	-16.725	-11.451	-17.095	-10.26	-13.642	-11.665	-13	-12.97	-12.167	-13.771	-16.464	-19.732	-16.611	-9.9541	-11.781	-14.434	-12.753	-16.348	-11.077	-8.807	-16.723	-7.1618	-12.309	-11.558	-11.664	-13.908	-12.761	-8.4312	-13.603	-9.7106	-12.911	-14.043	-17.637	-15.832	-13.46	-18.811	-8.3627	-14.566	-16.028	-8.8916
-10.516	-4.9426	-5.4385	-10.129	-8.0507	-4.6452	-7.4114	-5.0621	-10.221	-9.6677	-10.688	-6.7482	-8.0406	-8.0555	-9.8373	-2.2681	-8.9579	-7.1145	-8.5768	-9.1187	-8.9267	-9.5813	-3.5177	-11.035	-6.6956	-9.2613	-9.2865	-5.4249	-6.2597	-4.4601	-4.87	-6.1146	-5.7694	-4.8927	-8.4102	-2.176	-7.9931	-5.0666	-8.6759	-7.9984	-10.841	-7.632	-8.4453	-5.1261	-8.2587	-6.7904	-8.4653	-11.459	-6.2444	-4.2551
-8.7608	-4.8036	-8.4972	-4.1737	-8.3818	-7.0674	-9.0469	-5.5961	-9.5988	-6.4499	-3.5243	-0.078025	-5.5802	-9.1748	-5.2819	-2.5597	-5.9294	-4.8826	-4.2888	-10.233	-5.2143	-3.8253	-6.7826	-6.4573	-5.7216	-7.3563	-5.674	-8.8371	-6.9342	-6.0282	-6.3556	-7.6253	-3.8212	-6.0215	-2.3266	-8.1574	-6.0207	-8.1984	-5.3496	-4.0654	-11.853	-6.8977	-7.0097	-3.317	-4.9861	-10.466	-5.9024	-5.6081	-6.9529	-1.1418
-5.6164	-8.8897	-6.5816	0.76076	-0.45049	-2.3849	-0.34084	-1.4029	-4.914	-2.5238	-4.8185	-1.703	-1.9862	-3.0728	-5.9396	-1.4771	-3.741	-4.0638	-5.5413	-0.0094798	-2.9238	-1.3899	-3.8538	-0.80223	-4.245	0.82717	-6.2001	-3.3123	-2.5134	-1.1508	-1.8675	-3.3004	-3.0854	-3.6992	-7.7823	-4.4423	-7.3861	-3.6155	-0.49225	-6.4627	-2.81	2.9088	-0.57092	-4.8931	-5.8895	-1.4832	-5.119	-4.3798	2.0275	-5.6363
-22.903	-19.255	-22.624	-25.199	-22.519	-20.089	-23.584	-16.847	-25.478	-24.536	-23.161	-16.362	-19.222	-17.149	-27.174	-18.593	-22.828	-15.855	-15.891	-25.879	-22.494	-18.682	-27.787	-20.039	-26.525	-20.886	-18.509	-21.937	-20.975	-17.428	-26.708	-23.293	-15.949	-24.565	-21.789	-19.421	-18.11	-21.914	-20.504	-20.353	-25.525	-18.541	-23.395	-27.578	-22.953	-26.31	-23.15	-17.486	-17.431	-20.649
4.3835	-0.41632	3.1194	3.1167	1.4182	3.7346	0.19624	9.0126	3.8277	3.3404	3.3291	4.1449	-0.32115	5.6571	0.15191	6.3112	5.2708	3.2406	1.2495	0.81819	6.37	-3.1791	1.621	1.7947	-0.21497	2.5905	3.2193	3.4798	-0.97985	-3.3747	5.5183	3.2652	5.5273	3.2491	-0.17143	-0.14415	3.8772	4.8727	7.0405	1.6088	6.7666	4.459	9.4831	5.4936	2.0925	-0.90868	-1.2056	-1.2671	-2.0645	5.3583
-0.78274	-1.255	3.1397	0.93764	-0.79515	0.21954	-1.2643	0.4408	3.5593	-0.5992	-3.5119	-0.12087	-0.0047448	0.3188	2.7724	-3.2701	4.6958	1.1065	-0.85085	-2.9001	-1.2231	-0.97214	1.769	-4.3341	3.1489	2.2103	-0.62157	3.7733	-2.3725	-0.065113	0.16432	-2.3255	1.6926	3.6038	-0.47765	-3.7996	4.4569	-3.7048	-3.4154	3.0121	-0.17524	-0.38385	-1.7397	3.9385	-0.26942	0.98569	3.2331	1.3912	-0.65766	-3.5005
-19.116	-19.052	-20.516	-18.891	-17.578	-19.89	-18.274	-19.466	-18.197	-17.998	-23.558	-22.359	-23.613	-17.867	-23.739	-24.919	-19.675	-19.31	-23.002	-18.594	-25.338	-22.152	-23.569	-24.743	-18.467	-18.367	-19.456	-21.634	-24.181	-22.824	-23.138	-21.776	-22.369	-22.461	-20.96	-23.866	-24.117	-22.148	-21.509	-21.811	-23.099	-22.231	-20.921	-21.187	-19.006	-25.259	-20.086	-26.912	-20.567	-20.5
-1.9106	-0.18512	-6.3999	-0.93117	-4.2253	3.7615	0.14506	-2.0801	-5.1342	-3.4883	-3.7929	2.1508	3.2973	-1.6971	0.54953	-1.0828	-3.7076	-3.0845	-2.2129	-2.9196	-2.8709	0.10946	3.0625	1.0416	0.42986	0.16683	0.71591	-5.0693	-3.9033	-0.22751	-0.51527	-2.7099	-1.3638	-0.094273	-3.366	-1.9603	2.4366	-1.174	0.053382	-3.5943	-5.3209	-1.3211	-5.2996	-0.12178	5.1773	2.3365	-4.928	3.5355	2.1209	-1.2188
-2.9182	1.735	3.4343	5.2901	1.187	-0.14146	5.297	0.26202	8.099	2.4396	5.319	3.4567	-0.66302	0.26252	3.779	0.89597	-2.6079	3.1242	0.68323	3.3027	1.3681	2.6321	3.5329	5.8268	4.9192	7.2362	-3.009	2.135	-0.75432	3.6618	2.2228	3.6235	-1.736	0.38733	4.9852	3.6026	1.2284	3.4642	5.3683	3.1371	3.7687	5.6434	2.8817	0.47948	3.0835	9.8085	6.1755	-0.3396	2.8267	-0.0052393
-2.6444	-3.9392	1.407	-0.76813	1.0181	-4.2375	-2.6295	-3.2073	-1.9872	0.065509	-3.8084	0.58625	-1.2424	-0.21457	-0.94888	-4.0246	-1.3442	-1.0508	-5.9651	-3.3361	1.3758	0.97034	-6.2657	-1.7117	1.58	1.7441	-0.30825	-5.4002	-0.22469	1.2725	0.5113	3.4485	-1.627	1.9413	0.28364	-0.63938	-0.68001	-0.71312	-1.7218	-1.5502	2.0969	-4.6584	1.9749	-1.6192	-2.2535	-1.2513	-1.8577	0.9317	-1.182	-1.1815
-5.5695	1.1838	-4.1001	0.08844	2.3114	-0.82044	-3.6302	1.1583	-0.5374	2.5847	-2.6865	-3.8259	-2.1783	-4.0888	0.22712	-1.1795	2.3807	1.1642	-0.39092	2.7948	3.3889	-1.2924	5.3901	-2.7182	-4.2185	-1.9383	-0.10896	-1.9437	-4.5028	1.6042	2.9301	1.9983	1.1834	-1.3283	-0.93838	1.6703	2.8825	-1.6284	2.3144	-0.93213	-2.328	-0.045855	2.6545	-2.4066	1.0318	-3.1236	-0.94035	1.0431	1.9174	-1.8494
-3.4045	-2.8385	-3.846	-5.0274	-3.5822	-8.7078	-6.7631	-4.8517	-5.557	-8.5354	-4.619	-5.0011	0.24774	-8.8265	-3.8328	-6.4704	-7.706	-6.0005	-6.0294	-9.1334	-6.6802	-5.4135	-7.0511	-5.8827	-8.4723	-8.7768	-3.8106	-6.1077	-8.4592	-8.9788	-5.831	-6.0549	-5.6115	-5.6538	-5.1588	-9.9066	-3.6435	-10.894	-5.9635	-8.6198	-6.2863	-5.2301	-4.5625	-7.7084	-9.7464	-7.9256	-4.847	-6.2691	-10.385	-8.2627
-3.1382	-2.9407	-9.3802	-7.3299	-5.9564	-8.9312	-4.2801	-5.0691	-8.4157	-4.0312	-4.7659	-8.6381	-6.1152	-8.764	-3.6325	-7.6828	-4.2686	-5.7387	-10.878	-2.3931	-4.0998	-4.8513	-1.5314	-5.3196	-9.8693	-5.1497	-7.8291	-6.7864	-3.8337	-2.6549	-6.8383	-1.4103	-2.4933	-0.67715	-0.91926	-8.1044	-5.6931	-3.87	-3.506	-6.2255	-5.2615	-5.0357	-5.2012	-8.0033	-8.5559	-6.097	-7.506	-8.3587	-7.292	-3.5208
-11.529	-13.141	-16.543	-10.301	-16.484	-11.669	-12.417	-15.599	-9.9611	-12.458	-16.387	-14.728	-12.743	-15.1	-17.217	-16.089	-9.2357	-12.499	-15.929	-15.615	-15.408	-16.458	-15.841	-7.6446	-10.238	-15.222	-10.265	-11.67	-17.271	-14.086	-16.552	-10.986	-11.893	-18.62	-14.449	-15.03	-13.382	-14.875	-9.5437	-13.678	-12.455	-12.458	-12.676	-14.063	-9.5335	-15.611	-18.543	-14.727	-14.132	-15.266
-0.82777	-2.1224	0.32729	0.72242	-0.66153	0.70972	-4.7079	-2.2593	-3.3943	-4.364	-0.057337	-1.7799	-0.47439	2.1562	-3.5988	-0.4012	-0.18953	-2.4289	-0.53245	-1.6994	-0.62117	-3.2868	-0.85386	-0.35826	-3.6794	0.64783	-1.462	-1.7538	-3.5281	-3.7505	1.6686	0.32699	-1.882	1.9296	-2.3325	-1.5621	-4.4952	-0.58725	-0.90788	1.7772	-4.1817	-1.1676	0.26496	2.6793	1.6015	0.78964	-2.8528	0.22917	1.3417	-3.4568
0.20308	0.16828	-1.8754	-3.3032	-3.779	-3.734	3.971	-0.47748	-3.1379	5.0838	2.8477	-5.1172	-4.0638	-6.551	-2.3003	1.7537	-1.9205	4.5351	-1.1145	0.42569	4.1918	-4.3611	0.52352	1.6528	1.4701	-0.95476	-1.4246	-3.9149	0.20276	-2.6285	3.6366	0.33108	-7.0225	-0.77887	-0.5764	0.11282	-3.7191	-1.1534	-5.7381	-2.605	-5.1674	-1.5628	-2.0305	-1.8917	2.1585	-2.3927	-1.2178	-1.4819	-3.4286	-0.037357
-8.7488	-3.8761	-11.785	-13.315	-14.368	-12.01	-8.0187	-9.4267	-13.376	-11.775	-7.3009	-6.7508	-11.954	-12.638	-10.364	-8.0552	-11.395	-10.145	-8.348	-9.8859	-13.267	-2.7399	-9.5226	-8.5962	-8.708	-11.712	-7.4387	-6.6755	-9.7048	-7.4168	-8.2818	-12.062	-9.5812	-4.6632	-8.5586	-6.4356	-10.118	-11.373	-8.5372	-6.2007	-10.502	-7.6186	-8.9982	-6.9902	-8.0578	-5.3648	-11.303	-8.4517	-12.666	-10.716
-1.3838	-3.7762	-5.0137	-4.7488	-5.9623	-9.2786	-4.795	-2.7007	-3.5327	-0.19661	-6.1762	-3.744	-3.2362	-4.52	-1.3674	0.33081	-0.98235	-6.822	-6.5725	-5.7756	-4.9619	-5.0416	0.59818	2.5162	-3.187	-1.3983	-3.449	-7.2415	-2.8532	-2.3794	-1.7249	-0.88719	-5.3883	-6.1304	-6.1566	-3.0737	-4.0354	-6.3583	-2.2064	-1.536	-4.0972	-5.5274	0.35088	-7.968	1.5514	-1.8438	-1.3879	-5.6649	-3.5014	-2.4504
-19.023	-13.326	-14.4	-15.185	-17.734	-12.139	-11.39	-12.954	-11.104	-13.199	-16.155	-15.058	-16.063	-16.17	-14.998	-10.896	-13.035	-14.167	-16.325	-13.956	-16.177	-17.165	-11.693	-11.205	-11.022	-13.599	-17.522	-14.029	-11.607	-15.851	-18.707	-10.912	-14.483	-15.109	-12.19	-15.744	-15.402	-18.66	-13.497	-9.9088	-19.872	-9.8875	-13.14	-15.755	-11.388	-14.778	-11.948	-15.481	-13.769	-12.524
-2.3898	-3.5786	0.31856	-3.7045	-1.1038	-7.4819	-4.0536	-10.279	-7.2982	-4.0114	-8.6582	-1.5496	-3.7999	-6.2261	-9.5897	-0.76953	-5.0927	-6.3806	-4.2541	-2.7521	-4.8369	-6.9557	-6.732	-6.3511	-0.99993	1.0507	-5.1363	-6.4413	-7.4429	-6.8828	-2.7265	-2.0281	-4.8606	-5.9617	-3.4571	-3.2645	-3.0381	-0.053098	-8.4093	-2.8141	-1.1972	-6.5012	-4.3351	-8.692	-3.3637	-2.04	-6.4888	-4.6773	-4.1111	-5.4567
-25.573	-22.009	-21.997	-20.852	-20.546	-21.013	-21.176	-19.491	-19.706	-22.71	-23.607	-26.074	-25.428	-24.298	-25.527	-21.241	-20.029	-23.577	-23.661	-24.395	-22.852	-25.001	-22.827	-21.055	-21.108	-22.097	-21.622	-21.053	-22.92	-21.354	-23.922	-27.318	-14.955	-23.504	-23.84	-23.287	-23.761	-18.853	-20.313	-17.939	-23.613	-23.031	-22.28	-22.289	-15.72	-19.659	-18.844	-19.185	-23.152	-27.127
-21.84	-23.201	-20.151	-20.969	-24.287	-21.769	-20.029	-19.979	-20.006	-20.175	-19.814	-19.556	-22.234	-20.522	-20.191	-22.827	-18.313	-18.417	-24.286	-20.901	-19.684	-25.972	-19.657	-23.401	-23.802	-24.91	-21.211	-20.851	-24.263	-22.87	-21.399	-24.195	-24.831	-23.759	-24.569	-21.202	-23.422	-21.088	-22.454	-24.798	-23.737	-14.648	-20.353	-21.707	-20.505	-22.387	-19.38	-24.234	-29.684	-22.539
-2.1005	-1.3363	4.4361	2.0189	-0.33399	4.8084	-1.0105	-2.679	1.2501	2.5127	-3.7247	-1.7704	0.49593	3.1968	-1.7525	-6.9376	-1.3035	-2.1347	-4.3973	-2.326	0.0069093	-0.43392	1.8221	-2.0229	-3.2645	-3.6353	-0.87966	-5.7737	-1.8526	-1.3496	0.5013	-5.2453	-2.4299	2.806	-3.4298	-1.4777	-1.1507	1.6228	-1.207	-1.3827	-1.4604	2.0491	7.0141	0.30874	-5.2102	-0.77936	-3.9438	-2.1299	-2.1612	0.95257
-6.2663	-11.63	-1.564	-2.7649	-6.5946	-1.7152	-2.3841	-8.0159	-3.8153	-7.6034	-5.8988	-6.4318	-4.977	-5.6876	-1.9132	-3.9053	-7.1453	-1.7933	-4.8652	-2.7183	-3.9939	-7.3791	-6.0177	-5.0193	-8.3387	-4.2175	-7.6599	-2.8605	-1.2871	-5.3907	-3.5973	-6.0074	-4.6928	-7.3849	-2.276	-3.1894	-7.0147	-3.6095	-5.5828	-0.98161	-4.7303	-1.0765	-4.876	-9.8758	-3.2418	0.63535	-10.659	-6.406	-3.6011	-8.352
-15.313	-10.283	-18.599	-16.428	-15.517	-13.613	-16.94	-14.372	-15.631	-14.394	-12.214	-13.946	-15.309	-15.716	-20.114	-11.692	-17.615	-11.32	-9.2392	-16.754	-12.323	-17.689	-9.9585	-15.159	-10.294	-13.154	-15.144	-13.553	-11.248	-12.594	-10.976	-16.277	-15.215	-14.151	-9.6514	-14.572	-17.089	-15.417	-18.947	-11.634	-17.951	-13.937	-17.618	-12.514	-12.856	-20.804	-15.772	-12.88	-14.509	-16.266
-9.347	-15.269	-12.84	-13.794	-13.696	-14.222	-12.25	-9.2221	-7.5877	-10.83	-9.3581	-10.416	-12.108	-12.173	-8.3144	-11.051	-13.756	-13.854	-8.9646	-10.081	-9.2199	-14.501	-10.259	-10.894	-7.5682	-9.4762	-12.343	-9.9727	-7.8399	-10.601	-12.41	-10.683	-11.041	-10.692	-10.406	-17.273	-9.4233	-11.49	-12.408	-7.2865	-14.505	-10.474	-7.5461	-11.058	-12.595	-13.236	-11.287	-13.26	-11.298	-10.503
5.4762	7.2267	11.884	6.4584	2.9357	5.0663	6.2242	6.2249	5.7952	5.7236	6.701	3.2362	3.4752	4.9472	3.7104	6.7572	3.2716	10.66	5.0647	6.016	3.8413	5.5856	6.9277	9.4322	4.0864	9.8899	5.0949	3.6268	6.059	1.2758	6.8331	7.0803	3.421	5.7165	1.3404	9.4984	3.1434	8.0477	5.6708	4.3519	3.4046	7.0146	6.7537	4.3534	7.5251	6.0792	6.1802	2.9493	7.0037	8.9553
-12.188	-14.008	-13.209	-9.3126	-14.279	-11.623	-7.6483	-6.6884	-13.854	-10.673	-7.8261	-15.092	-8.0782	-9.2255	-8.1487	-9.8294	-9.1236	-10.981	-9.7636	-12.425	-11.181	-13.175	-9.6824	-9.6197	-8.7482	-5.3962	-7.3142	-11.688	-15.94	-11.589	-9.6483	-10.672	-5.1713	-11.636	-12.353	-11.196	-9.5705	-9.7591	-6.0242	-10.328	-12.909	-9.8647	-12.923	-12.863	-10.319	-8.7022	-9.241	-9.2428	-10.431	-14.069
1.806	-2.9403	-0.78273	-3.6959	0.26781	1.7401	1.0507	-1.7219	-1.6207	-4.1296	-1.0305	3.8809	-1.9725	-5.1183	-3.6013	-1.6598	-3.9517	-0.59423	-2.5748	-3.6265	-0.80518	-1.1582	-6.591	-1.4969	2.0241	-3.193	-4.6292	-2.2193	-3.8328	-4.8291	-4.6489	-2.8888	0.87506	-0.72517	-6.5994	-2.5088	-1.0502	-0.27584	-3.9189	-6.7066	-3.0135	-8.8104	-2.8656	-5.297	0.27062	-3.294	-2.0836	-3.0804	-4.4123	-6.4678
-5.9798	-5.8595	-5.0711	-5.319	-10.569	-2.2726	-3.6353	-10.307	-6.4287	-5.9003	-6.2955	-9.1124	-2.5689	-7.0505	-6.2668	-7.6456	-9.9162	-7.3584	-4.8273	-5.7127	-5.822	-9.8852	-5.1225	-10.312	-9.0176	-7.303	-5.137	-8.9211	-7.3524	-7.4269	-7.2818	-8.8816	-1.0412	-9.6248	-6.2392	-5.3221	-4.2443	-6.2751	-6.5221	-3.7307	-10.493	-3.843	-4.6879	-9.1561	-10.892	-8.2374	-6.7261	-7.2229	-8.3776	-3.5337
-2.0954	1.5534	0.71578	-2.69	-3.109	1.2119	1.3622	-3.8752	-4.5616	-1.9807	1.0867	-1.7518	-0.076846	-2.1478	-0.98644	-0.81897	-1.6123	-3.203	-1.0148	3.3134	-4.7889	-2.5794	-3.7596	0.13872	4.4687	-2.3481	-2.4166	-3.8715	-2.0324	-2.4468	-3.0939	0.68991	-1.392	2.3761	-3.5452	3.353	0.12955	-2.0451	1.4268	0.96395	-6.7862	1.8557	-4.3794	-0.067325	-4.2347	-1.756	-1.9579	-2.1891	-0.35998	-1.4817
1.0792	1.7688	-3.2415	1.0863	-0.98817	-2.389	0.31225	-2.0086	-0.49309	2.4314	-0.91263	-0.66371	-1.5256	-3.8928	-3.0948	-1.0607	-1.5129	2.4403	1.9026	-0.91812	0.21981	0.55217	-5.444	-0.67042	-0.59183	-2.9639	-0.96724	-1.8113	-1.1974	0.78447	-2.4202	2.9679	-0.43321	1.2868	-2.6993	-3.3529	-2.1309	-1.1189	-4.5276	-1.6532	-5.3475	-0.87084	-0.88473	-4.2955	-1.8181	2.1587	-3.2766	-0.098938	-0.71545	-0.4347
-1.1078	0.11604	-2.658	-0.68185	-2.5262	-1.8259	-1.4547	-0.63389	0.23132	-0.29958	-0.46154	-0.16081	1.4038	0.99923	3.2358	-3.2157	0.10842	1.9883	-8.1099	0.78122	-1.834	-1.0662	-2.7808	-1.4937	3.5945	-0.89773	-3.85	-1.0527	-2.4119	-0.10269	-3.8798	0.23221	-4.3698	1.5634	-0.64129	-3.5007	-2.0659	-0.45549	1.4588	2.9242	-2.3657	-3.7858	-4.2087	-2.9955	-2.3635	1.079	-2.3802	-0.033371	-2.7961	-5.0087
-7.1976	-11.162	-9.7375	-7.864	-5.6707	-9.5124	-6.9309	-9.8776	-9.8792	-7.3917	-11.784	-7.8076	-6.8101	-10.084	-8.4953	-10.314	-6.7263	-7.4904	-13.614	-11.381	-12.684	-10.656	-8.281	-9.7716	-6.511	-10.405	-10.936	-6.9101	-5.1507	-8.4734	-9.3925	-7.4295	-8.6112	-7.7777	-4.2956	-9.3909	-7.8241	-12.828	-6.9741	-3.7829	-10.643	-7.1555	-6.8213	-11.611	-7.9231	-14.483	-9.7409	-8.9965	-9.8768	-9.4421
-10.607	-12.96	-13.423	-7.7417	-9.0759	-6.7481	-9.3564	-13.65	-12.688	-10.417	-13.077	-8.8985	-13.053	-13.967	-7.5645	-11.228	-15.482	-13.567	-14.521	-10.696	-12.01	-7.0014	-10.803	-17.248	-15.408	-12.543	-12.781	-10.308	-10.959	-10.082	-9.7071	-15.736	-10.275	-13.594	-6.9487	-11.426	-12.706	-5.2761	-10.548	-11.152	-14.28	-16.457	-11.187	-10.484	-10.626	-14.089	-9.028	-16.788	-13.481	-11.784
-0.0037923	3.5651	5.6749	3.2683	3.3554	1.8635	-1.8846	-4.2997	4.4096	-0.27514	-2.1942	2.005	2.2648	4.7968	3.9004	6.5895	0.19339	2.8209	5.2993	1.0348	0.2617	-0.68384	-3.5887	2.0428	2.8827	-2.4934	0.89055	-1.964	2.0141	4.9019	3.155	-0.73016	-0.025494	-0.020588	-2.2568	3.6933	-1.6697	3.8974	1.6878	2.4793	1.553	3.4354	-2.4283	4.0042	-1.5428	2.9494	2.1036	1.6414	3.4451	0.5324
1.8679	2.6409	5.269	1.9355	10.264	8.7531	6.5767	8.3764	2.0765	7.2573	9.2027	7.5593	5.4825	4.9208	6.4202	9.4832	7.8039	2.9222	5.7353	8.295	8.2895	9.7856	4.8625	6.5645	6.5425	5.2708	6.307	3.6244	7.493	6.5308	8.009	10.186	5.848	4.3577	4.4846	8.7068	12.809	2.3545	7.398	6.3018	6.4322	3.1711	2.784	12.355	8.8165	7.8269	9.1281	2.5075	5.6345	4.2255
-7.6657	-6.4913	-12.19	-12.347	-7.2479	-5.0339	-12.114	-11.367	-9.539	-9.1928	-8.9173	-10.19	-6.4766	-12.991	-4.4441	-7.6961	-6.881	-6.3337	-9.3501	-8.8728	-8.2583	-9.5379	-11.196	-10.852	-12.301	-8.7183	-11.719	-7.6711	-6.5703	-7.8946	-7.7641	-9.9795	-14.058	-12.486	-11.068	-15.286	-8.2613	-10.121	-7.7385	-11.418	-13.735	-12.682	-6.8438	-6.0684	-7.906	-6.7067	-7.3736	-8.1495	-8.0711	-3.8759
-4.1325	-6.6241	-5.8971	-7.3858	-4.0456	-2.2692	-2.0459	-0.064928	-7.4121	-7.4388	-6.3284	-5.0047	-3.7778	-3.6568	-5.1793	-5.2392	-2.9867	-9.6224	-4.6131	-6.344	-0.59733	-4.9387	-0.29588	-0.62535	-3.898	-2.2632	-3.2797	-2.9219	-4.9147	-1.7242	-9.3615	-0.03472	-2.4343	-2.4014	-0.71836	-1.8941	-0.0057841	-2.5183	-2.7605	-1.6578	-3.5024	-4.5083	-2.1542	-6.6287	0.10262	-5.8822	-7.4262	-4.4006	-2.7414	-5.5962
-0.23141	1.3933	-0.79688	1.8851	-0.27054	2.592	-1.9548	-2.0095	-1.6931	2.303	-1.089	-0.81602	0.88587	-1.6916	-3.9922	-3.3542	5.0824	1.6067	2.9762	1.3986	2.2837	-3.1534	-0.40822	2.284	2.8661	0.85549	-1.7062	1.661	-2.5167	2.0155	0.85424	-3.744	3.1398	1.9267	2.0373	3.2009	-3.0007	-2.4677	-4.4549	-0.47411	3.2942	-1.5553	4.1342	3.1348	-0.25107	1.9504	2.3099	0.73278	-0.98349	3.2843
-10.063	-10.354	-7.6732	-12.381	-10.748	-14.655	-5.5366	-15.122	-9.2917	-12.916	-10.068	-7.8076	-9.83	-14.24	-7.9077	-14.925	-8.8873	-12.169	-13.488	-7.1265	-9.898	-13.712	-12.899	-7.2195	-12.037	-16.222	-12.445	-9.5357	-10.237	-11.509	-9.9054	-18.128	-10.973	-10.916	-9.8089	-15.289	-7.7131	-9.6643	-12.08	-11.283	-11.834	-11.898	-7.7027	-9.4129	-9.7549	-8.1989	-11.53	-13.46	-7.3151	-13.181
-8.4523	-12.343	-7.9162	-9.5789	-9.019	-9.9587	-12.606	-4.8719	-9.48	-10.276	-8.5903	-5.5954	-11.317	-1.5041	-11.374	-6.8586	-10.901	-10.978	-7.566	-12.056	-9.9465	-7.8632	-10.249	-6.4886	-9.5957	-8.5967	-3.9354	-12.071	-12.147	-8.1877	-11.719	-10.204	-10.138	-10.973	-6.7156	-10.845	-8.1162	-8.5356	-8.2791	-9.5464	-6.0693	-14.063	-10.135	-11.403	-8.581	-10.462	-14.757	-7.2515	-8.1211	-12.804
-12.833	-9.464	-13.001	-6.092	-6.6025	-7.5745	-10.182	-11.988	-15.688	-13.198	-9.7231	-11.381	-6.8803	-10.578	-12.465	-10.221	-9.4969	-12.147	-14.004	-13.919	-12.029	-14.17	-11.236	-13.456	-9.4218	-13.571	-14.297	-5.9253	-9.2793	-11.966	-8.0416	-8.3594	-9.9164	-12.887	-12.188	-12.939	-11.449	-15	-12.119	-9.1844	-6.4032	-13.708	-9.7113	-9.3749	-6.871	-9.4385	-11.376	-9.0819	-13.595	-8.9825
-6.2181	-3.2091	4.0085	-1.603	-3.0965	0.59515	6.4609	-2.0386	1.5282	1.1559	-2.4627	-0.046268	3.9905	-1.8814	0.68793	3.8434	-2.9211	0.73734	-0.99275	2.3702	-3.3602	3.5768	-0.084457	1.8219	-2.0572	3.1046	0.51588	-3.6688	-1.0415	-4.3248	-1.2043	-1.4659	0.40141	1.1158	-1.2946	-0.98723	-0.40505	-6.1373	-2.7614	1.7367	2.1471	0.75294	-0.59366	2.9031	1.6305	1.6299	1.2649	-0.70768	-0.75675	-0.79965
0.70424	1.4427	1.7468	-4.9122	1.2327	0.57528	0.93	-0.21756	-2.0624	1.5157	-2.277	-3.5324	1.483	2.0128	0.75685	-0.67009	-2.8968	-3.285	1.8004	-4.3181	-4.1619	-0.93617	-1.5513	-5.0124	-0.26079	-2.4249	-4.0441	-1.8642	-3.8192	-2.1565	-1.6702	0.51647	2.5156	-2.6557	-3.4463	2.0075	-2.6624	-4.2061	-3.2798	0.64344	2.5085	-1.2787	-2.352	-2.075	-0.50406	0.61422	-0.76991	2.8332	1.0654	-2.754
-4.5017	-2.7763	-3.3893	0.99217	3.8546	-5.2129	-4.8089	-5.6852	-2.3777	-1.8361	0.16897	0.34767	3.7511	-0.96339	-3.1499	-0.91889	-6.1687	-3.4122	-4.2212	-0.25671	-3.5617	1.8741	-3.6757	0.021333	-1.8501	-5.5552	-1.8243	-1.4411	-5.5626	-1.7726	-1.0162	1.7252	-4.8651	-1.8469	-6.54	-0.013227	-6.0365	-4.4348	-1.9778	0.90834	-0.76736	0.70547	-0.89815	-5.0978	0.11838	-1.9909	-2.6898	1.0783	0.13463	-0.97313
2.6448	-2.5834	-5.0757	-1.0837	-2.7595	-8.8553	-2.811	-5.4397	-2.094	-0.20891	2.3033	1.7802	-0.71557	1.9139	-3.1887	2.637	-2.8731	-2.2992	4.0372	-0.53788	-6.9241	0.43295	1.0458	-4.8072	-2.3206	-1.5202	-4.9934	1.2474	2.0805	-0.75286	-1.2377	-3.4789	0.16664	-5.6766	0.63681	-2.9518	-2.957	-8.2302	1.9647	-2.033	0.35094	0.17044	-3.6125	-2.9133	0.13409	-2.8958	-3.8629	-1.6891	-0.86081	3.6848
7.1147	4.9121	6.3216	12.35	7.1013	6.7807	8.6644	11.977	8.0639	6.0366	8.1255	3.1368	5.4724	6.8917	3.6726	12.837	6.9311	5.4382	3.5051	13.277	6.4222	4.9904	11.338	10.934	5.6696	4.9279	8.9503	7.0087	11.221	10.912	8.0464	7.2482	7.683	5.7547	10.232	11.211	4.5906	10.439	6.6892	7.0629	7.8609	7.2889	8.1998	8.6194	8.4722	7.6246	8.8217	5.0209	13.855	2.3292
-7.5236	-8.0333	-7.6137	-9.9319	-13.03	-6.2895	-8.9275	-10.413	-10.024	-9.6045	-9.223	-6.4576	-9.6419	-9.012	-3.8787	-10.395	-10.285	-8.1188	-8.084	-6.9641	-12.365	-8.5882	-7.9396	-11.543	-15.949	-9.1447	-7.1472	-7.1502	-13.296	-10.396	-8.0717	-9.8021	-8.1563	-1.6506	-11.416	-12.329	-14.271	-13.246	-11.931	-8.0121	-9.3523	-9.5297	-4.9017	-11.848	-8.3624	-6.3392	-7.9166	-14.069	-9.2834	-10.307
-10.429	-14.062	-9.4446	-15.483	-12.128	-15.652	-7.8021	-9.7532	-7.0452	-17.875	-10.575	-8.6016	-13.78	-11.878	-10.6	-12.555	-11.478	-15.749	-13.145	-11.886	-11.489	-11.922	-14.933	-13.641	-8.3376	-7.7427	-11.83	-11.509	-14.503	-7.8593	-7.4113	-11.842	-12.837	-6.1366	-12.891	-14.626	-13.297	-13.849	-13.754	-9.4352	-17.264	-8.0069	-13.254	-10.468	-12.524	-11.82	-10.882	-9.5277	-14.285	-12.4
-14.331	-15.94	-9.9929	-15.315	-14.105	-10.957	-15.511	-16.718	-16.201	-13.208	-13.241	-11.325	-8.9419	-19.375	-17.284	-14.594	-14.436	-16.75	-8.1428	-16.376	-14.673	-12.866	-8.7149	-11.429	-14.279	-12.127	-14.321	-16.68	-14.927	-10.324	-16.097	-10.514	-10.657	-13.687	-13.089	-17.446	-18.791	-14.772	-12.048	-11.696	-17.204	-11.561	-12.23	-16.969	-11.763	-14.844	-11.888	-12.028	-13.422	-12.904
0.68061	-3.3993	2.2911	2.7406	-1.1117	3.3773	0.39904	-0.93133	-0.95967	-1.456	1.099	7.4813	-2.2442	1.7214	0.25429	2.8259	0.68153	1.5603	3.4515	1.4877	4.6506	0.17786	3.5416	-5.0786	-0.39218	2.9009	0.81056	-2.004	0.99656	-2.4347	4.1183	0.83964	0.51209	0.59225	-0.15852	2.348	0.57152	3.6716	-1.841	-4.1452	-1.1563	-1.0677	0.67165	-3.1096	0.9505	-0.99813	-1.7992	-0.95601	-2.0883	0.088048
-2.5413	1.0598	-3.7911	0.96988	-1.435	-9.1692	-7.4288	-0.43658	-2.1996	-0.77753	-2.5406	1.2509	-3.5676	0.99999	-3.8372	-2.1973	-4.0642	3.1074	-0.99974	-4.0975	-2.4702	-4.9803	0.89091	-2.4559	-0.090633	-3.4049	-1.2053	-0.072085	-3.8394	-0.5514	-2.7318	-5.9193	-0.54277	-0.58874	-4.487	-0.56741	-2.2458	-4.5382	-1.569	3.0934	-2.0623	-2.6539	-5.4013	-2.3108	-1.8508	0.18631	-0.20072	-2.7109	0.67659	0.17875
-1.8246	3.6506	-0.86616	0.47001	-3.1328	1.8198	-0.283	-1.8254	3.7329	-2.3198	6.2702	1.4277	1.8975	0.27507	0.90958	0.23092	-0.29841	-0.5434	3.1505	-0.32225	2.2705	0.59217	5.2515	-0.082263	-0.75449	-2.4158	-4.2198	3.0313	2.8931	-4.3081	1.7717	1.0116	-1.09	2.0974	5.7233	1.2463	-0.75392	1.0221	-1.0858	5.3694	-0.46421	1.3268	7.1118	-0.47842	-1.4861	-1.7588	1.1175	1.5633	-0.062227	-2.716
8.0167	1.6639	3.6498	10.309	9.371	1.1437	-2.5611	4.5764	4.5437	-3.3647	6.1524	5.4741	3.8553	4.8644	-0.94681	3.0295	-0.47811	-0.92913	1.1799	3.2966	1.9468	-0.53457	5.7423	6.9181	3.4166	4.743	9.2323	2.5699	0.78474	4.1466	2.5475	3.0716	3.0048	7.2232	4.238	4.567	2.684	1.7461	5.3589	5.7624	5.182	4.5994	-0.45441	0.53442	1.1266	3.7915	1.8079	5.5357	-0.012132	4.2025
-9.221	-11.492	-9.2552	-11.173	-13.742	-11.326	-14.734	-10.993	-14.893	-12.08	-6.1527	-15.592	-11.823	-12.691	-7.4178	-14.299	-9.9528	-12.221	-9.7842	-9.4634	-13.514	-11.161	-12.166	-4.167	-8.8172	-12.845	-6.2534	-10.27	-9.8312	-10.657	-12.925	-14.404	-7.5222	-7.0894	-8.8394	-7.278	-7.786	-7.5851	-8.6979	-11.587	-7.2234	-12.56	-9.5618	-8.5763	-10.495	-8.2379	-10.722	-7.9714	-16.986	-13.044
-20.516	-24.26	-24.248	-23.097	-24.435	-21.968	-23.988	-22.723	-18.324	-19.668	-18.998	-20.097	-22.652	-19.378	-23.579	-20.561	-22.133	-23.661	-21.202	-23.651	-21.123	-23.659	-22.323	-20.745	-23.556	-23.576	-23.476	-24.155	-23.671	-22.877	-21.64	-21.678	-22.716	-21.894	-20.473	-19.293	-21.854	-22.599	-24.21	-23.467	-24.784	-20.437	-25.457	-23.196	-21.214	-21.684	-17.624	-21.553	-19.281	-23.443
0.87211	-2.3201	-2.4081	-3.2408	0.93492	2.0331	-0.65109	-1.8077	-3.1512	-2.8072	3.0418	-1.8592	2.9522	-3.5398	3.2681	0.36487	-0.052145	0.98102	3.093	-3.7898	1.3326	0.4307	-0.91014	1.3754	-0.4654	-0.13334	1.3314	3.1908	1.2822	3.82	1.0488	0.41278	-1.552	0.20595	-0.5587	-2.733	1.1713	-0.20568	3.0732	0.17891	5.7509	-1.0091	-1.2634	-1.9655	-2.9858	-2.4487	4.216	-2.42	-1.6599	-5.5774
-8.428	-7.1423	-10.156	-6.7358	-12.973	-10.899	-14.414	-10.439	-8.693	-6.5734	-5.7544	-6.3517	-9.5528	-9.4094	-5.1801	-10.921	-7.7883	-14.256	-11.189	-12.767	-9.4094	-10.569	-7.5844	-6.0766	-7.1058	-9.2364	-6.0295	-10.222	-8.003	-10.043	-10.558	-10.236	-6.6665	-6.1181	-7.8559	-9.043	-8.0573	-13.072	-6.6394	-8.4355	-7.5043	-13.156	-8.7779	-8.7869	-6.7662	-8.5542	-14.694	-14.527	-11.337	-8.8413
-19.551	-23.763	-20.708	-24.727	-18.704	-23.631	-22.217	-25.921	-19.646	-19.515	-23.013	-22.517	-17.614	-25.577	-24.626	-18.331	-19.637	-24.932	-24.454	-18.964	-21.762	-22.745	-21.09	-20.749	-21.138	-22.153	-21.682	-23.91	-22.052	-23.43	-23.523	-19.833	-22.122	-22.774	-23.577	-19.266	-23.985	-22.32	-24.677	-25.769	-20.701	-21.134	-26.31	-22.417	-23.001	-22.967	-19.142	-20.814	-18.969	-21.939
-16.406	-9.1277	-8.76	-10.787	-10.171	-13.412	-10.733	-9.8493	-13.386	-13.636	-16.714	-11.648	-13.521	-11.118	-10.494	-8.9937	-13.832	-10.747	-11.853	-15.752	-9.0857	-13.503	-11.42	-15.727	-14.362	-14.454	-16.646	-13.063	-8.4539	-7.2243	-14.534	-9.2784	-14.351	-15.675	-12.765	-11.368	-13.277	-12.424	-15.171	-10.015	-9.3198	-10.959	-9.9488	-14.328	-11.242	-9.136	-12.279	-12.608	-6.9351	-11.768
-4.2647	-6.2796	-6.5802	-9.3166	-5.708	-1.6684	-6.8253	-6.779	-10.047	-7.4504	-10.021	-5.1507	-4.4557	-6.3038	-4.8716	-6.032	-5.1305	-6.5441	-10.061	-5.1264	-4.4679	-4.3928	-1.9215	-7.9958	-7.8223	-4.4589	-12.869	-9.3105	-5.2235	-7.2429	-5.78	-8.4174	-6.5876	-9.356	-1.9418	-4.1549	-6.0769	-5.8755	-5.5155	-7.5294	-4.4386	-6.665	-10.682	-5.3559	-9.4874	-5.2204	-12.365	-2.2951	-6.0053	-8.5123
4.3596	6.3838	9.931	6.7654	1.3877	3.0143	5.7593	6.711	6.9713	12.257	6.0001	5.8255	8.7844	9.1844	8.3718	6.7858	7.9082	6.5394	4.042	3.5066	5.5745	7.1388	5.2714	3.3506	5.737	5.8287	5.8871	8.3407	8.1428	5.988	5.9157	1.6703	2.2825	10.954	5.6275	2.5593	4.3707	5.6828	9.7794	11.508	9.9625	7.015	8.2225	7.2514	4.4629	3.1558	5.2906	8.191	13.065	10.039
-11.047	-9.6636	-9.1295	-6.377	-13.634	-9.8941	-7.8555	-6.7287	-10.102	-7.8585	-9.4344	-9.5618	-9.2734	-7.2795	-13.056	-8.7992	-8.5312	-9.3579	-12.228	-9.3971	-9.036	-11.077	-12.172	-10.943	-5.6772	-8.3025	-6.9578	-8.4325	-10.039	-8.4842	-12.36	-10.261	-12.326	-8.8476	-12.263	-5.0036	-7.9675	-6.1735	-8.7822	-10.405	-8.628	-11.028	-11.188	-5.2661	-7.9587	-11.273	-5.6595	-3.494	-11.807	-13.833
-8.4434	-12.805	-11.961	-8.4647	-2.9104	-8.5808	-6.9089	-10.295	-9.8828	-12.453	-13.336	-7.8874	-12.099	-12.263	-7.7776	-9.1983	-8.9983	-4.5501	-10.78	-6.9976	-9.6956	-7.9787	-7.0751	-14.254	-4.771	-8.1175	-5.5836	-12.098	-8.8848	-4.6414	-8.4575	-12.202	-10.867	-8.1232	-10.332	-12.208	-13.301	-9.9996	-6.348	-12.108	-7.2996	-9.1894	-3.3504	-11.961	-6.6746	-7.0787	-10.447	-10.77	-8.3946	-9.223
-7.2581	-1.1489	-3.1837	-2.872	-3.1011	-1.3004	-2.0672	-0.74648	-3.1791	-1.0259	-5.7624	-1.4471	-6.3703	-3.1709	-0.98668	-3.1845	-1.3145	-1.7929	1.0043	-2.2489	-0.0075707	1.4437	-3.0909	-5.4267	-3.5085	-3.2664	-0.11938	-1.7072	-1.4726	-8.0049	-3.5563	-1.7493	-2.5018	-1.7929	-5.7686	-5.3278	-7.2193	-6.407	-0.99616	-1.5645	-7.9256	-1.2642	-7.2353	-5.2451	-1.4178	-3.8013	-5.793	-4.1214	-5.4772	-2.8929
5.1577	4.3844	4.4686	1.301	3.3482	2.0707	3.4757	5.6963	4.3614	2.6027	7.0212	8.3963	6.1384	4.2911	3.4328	1.2806	3.5589	5.6776	7.3095	2.9577	5.3142	1.2985	4.7658	5.9655	0.65197	0.84317	2.7701	5.8984	3.2913	3.0277	6.5697	3.4204	3.7618	4.7884	9.6076	2.9475	6.3101	0.02245	3.9493	2.06	5.7878	3.1585	4.3147	2.9745	2.2038	4.0132	6.4218	1.56	3.8097	6.2612
-17.504	-7.7765	-10.19	-11.401	-9.3397	-13.852	-11.246	-13.657	-8.0063	-10.69	-8.3409	-13.415	-9.1607	-9.1473	-7.5654	-14.535	-8.7013	-9.1847	-7.729	-9.8706	-16.723	-11.287	-14.434	-10.265	-10.709	-12.642	-12.24	-14.999	-17.496	-13.338	-9.6149	-8.789	-10.363	-9.5144	-16.403	-9.6783	-12.875	-10.874	-9.6644	-7.6847	-10.416	-11.481	-11.532	-11.418	-10.279	-9.6864	-10.153	-9.6264	-12.905	-10.612
-12.351	-16.565	-10.973	-15.072	-9.7224	-11.377	-16.864	-10.347	-11.825	-9.2044	-15.294	-9.8194	-12.498	-9.4125	-16.357	-12.494	-12.614	-16.417	-8.2588	-15.636	-10.98	-12.393	-6.2892	-12.782	-17.559	-10.454	-15.121	-13.237	-14.987	-15.298	-13.186	-13.514	-12.1	-11.042	-15.419	-17.271	-12.608	-12.172	-13.349	-8.1636	-12.216	-12.366	-10.175	-5.1675	-11.379	-9.9547	-12.396	-8.8073	-12.761	-13.435
8.4172	12.244	9.1698	8.741	8.2634	11.796	10.591	8.2067	10.722	8.1272	6.874	6.8695	11.346	8.6375	8.5483	6.603	8.3911	5.0951	9.6749	7.7632	13.516	10.312	9.7435	7.4051	8.4189	9.0536	3.0199	9.0107	11.852	5.3617	12.38	5.987	13.861	9.0071	3.458	8.0754	5.83	5.606	7.4704	6.1896	4.6638	7.7443	9.6935	13.022	6.6688	8.0161	11.091	7.2205	11.38	8.1753
-2.8587	-1.6327	-0.95571	-5.031	-3.0662	-8.4565	-8.1375	-4.1803	-2.5269	-3.8889	-2.8683	-7.1864	-3.1671	0.052788	-1.3018	-4.4819	-4.535	-3.7587	-3.3273	-0.2634	-2.239	-3.561	1.0325	-5.9336	-1.6476	-9.1759	-5.9905	-0.27629	0.67658	-3.9801	-2.8473	-3.1981	-1.7263	-1.8176	-6.8732	-0.25942	-2.6572	-6.9172	-0.24656	-2.2297	-2.1408	-1.8944	-3.6755	-1.3177	-4.4894	-5.5166	1.3409	-2.6901	-3.476	-6.0288
4.4737	4.9286	5.8088	4.1896	3.9952	4.7221	3.04	2.5253	3.312	3.5265	5.7704	6.0748	1.5851	4.7517	0.76457	7.4735	5.8726	6.2399	-0.86575	5.9577	3.6493	2.4446	1.1362	2.6297	0.65369	9.7701	5.6235	8.8409	5.5374	4.4742	6.3062	4.6446	2.9238	4.0864	4.072	1.4139	0.98469	0.62444	9.3106	5.9564	4.4509	6.2166	7.4757	4.726	5.0807	2.0128	1.9075	0.62437	7.2554	-0.28381
0.87992	-3.2062	-0.56236	2.31	0.031965	0.082207	-2.9049	2.4022	-0.32102	-4.3263	0.70296	0.61245	-6.8188	-2.2918	0.84325	-5.7281	-2.938	-1.0427	-3.0419	-4.8978	1.9282	0.25071	-3.1807	-1.5877	-3.5615	-0.46449	1	1.0725	0.20001	-2.1248	0.38392	-0.60059	-1.6057	-5.1482	-2.4646	0.16375	-4.425	-6.5181	-3.4118	-3.8064	-2.2191	-2.844	-0.61305	2.1089	-6.0161	-2.4571	-4.6518	-1.5308	0.35356	-2.2016
0.85503	5.2325	6.4172	3.4632	6.6917	7.5282	4.5352	2.0617	1.9814	2.8092	10.552	8.4324	3.8742	6.0169	3.3835	4.4132	0.10371	5.9044	5.9695	1.6271	3.4735	5.9636	3.4517	3.3039	7.5304	3.2688	7.0952	4.5808	3.6275	0.41697	4.898	2.7901	2.7099	1.6728	3.8907	3.1876	3.007	0.32703	5.0348	1.6512	3.7596	-1.5785	8.6038	0.71307	1.8371	6.7114	7.0225	7.0575	4.0024	6.9733
-1.2411	-4.6029	0.75398	2.0806	-4.1578	-0.64419	-0.2358	-0.66334	-1.9996	-1.1872	-3.5121	1.9282	-1.8122	-2.2351	4.1593	-3.4414	0.27737	-0.35038	1.6896	-2.8464	-0.64374	0.35199	-1.9273	1.2663	-1.6307	-5.1891	1.9683	2.122	3.8437	1.1514	3.928	-3.246	1.7813	3.6753	3.617	3.0147	0.86255	-5.1379	-0.99264	2.9458	-0.2409	4.508	0.14274	-0.16455	-1.0145	1.0266	-4.4702	-2.066	-2.0939	0.67494
-4.5605	-4.6501	-6.2725	-5.2684	-8.5677	-4.1248	-4.4698	-6.9227	-2.8592	-3.1796	-5.0979	-5.4591	-9.9295	-7.3327	-7.0987	-8.6819	-4.0295	-8.1989	-0.72743	-3.2418	-5.7833	-8.5037	-1.9168	-7.8419	-1.0562	-5.3261	-7.8873	-0.41798	-8.8082	-3.221	-6.7339	-4.0917	-2.9176	-7.0358	-1.6067	-9.3123	-8.8064	-5.44	-6.7854	-6.8566	-9.7804	-0.49673	-5.097	-5.7434	-4.9657	-5.4139	-8.797	-5.8048	0.19885	-7.4086
-1.4388	-1.9769	-5.1992	-4.6537	-2.523	-2.0707	-1.5849	-6.2374	-1.0827	0.61326	1.0932	-1.9838	-0.12422	1.5567	0.64197	-0.28878	1.5007	0.12928	-0.4402	-0.011561	1.5003	-3.0452	5.089	-2.3796	-4.3493	-4.7976	3.426	2.0478	-0.26308	-1.7085	-0.17173	-4.3206	-1.614	3.8517	-0.10717	1.9412	1.351	-1.8423	-0.60234	-1.1023	1.9025	2.3101	-0.23987	-0.29266	-3.9639	3.9318	-4.1523	3.0824	-0.43459	2.1365
-3.3493	-1.6478	-1.0857	-2.4441	0.060409	1.1111	-2.3553	-1.3462	0.65538	-1.041	1.6796	1.1705	-5.1306	-4.4315	-2.1352	2.9896	-3.4934	-3.8195	-4.9238	2.287	-4.7836	-1.6373	2.9802	-4.064	0.097818	-4.3038	-2.4524	-1.4693	-1.8271	-1.8353	-3.4429	1.6208	-8.5168	-1.8065	-1.1924	-1.5014	-3.0344	-1.4751	-0.42682	-2.1912	-3.7758	2.5071	-1.6787	-2.4178	-4.23	2.7841	-2.191	-2.1553	-4.0998	-5.647
-0.077856	-2.374	-1.0372	-5.0378	-3.0339	-4.3228	-1.7596	-4.3114	-0.19922	-1.6259	-0.52307	-2.3179	-2.5037	0.96755	-4.6982	-8.1386	-5.2394	-2.0376	-1.9153	-1.7361	-3.1381	-6.2697	-4.8272	-5.7935	-3.7598	-2.4498	-4.752	-0.64825	0.31972	-5.5117	-5.9388	-3.4812	-0.64875	-3.1648	-1.8917	-0.67159	-2.0263	-3.5177	-1.5993	-1.0231	-0.069162	1.0993	-2.9768	-7.377	-3.0139	-6.0291	-2.4334	-4.4196	-6.2428	-6.5628
-10.796	-13.058	-14.358	-10.447	-11.889	-9.8641	-12.046	-9.8523	-7.3039	-10.213	-11.508	-12.335	-13.035	-10.233	-11.731	-13.887	-9.3069	-10.719	-12.525	-12.657	-9.229	-13.549	-13.299	-8.886	-12.839	-10.403	-9.6341	-10.469	-7.3006	-10.567	-10.084	-16.799	-13.237	-5.7705	-12.843	-14.8	-9.8175	-13.701	-10.571	-11.386	-11.813	-11.002	-13.405	-10.88	-8.8359	-10.324	-13.53	-12.64	-13.453	-11.19
-15.974	-19.497	-11.967	-15.302	-14.196	-17.562	-12.428	-12.707	-14.056	-15.51	-4.8033	-17.488	-14.168	-14.91	-15.166	-11.543	-14.698	-11.207	-17.279	-15.951	-12.855	-14.072	-18.603	-18.014	-15.337	-16.708	-9.246	-15.267	-12.044	-18.231	-14.574	-17.527	-13.476	-14.94	-15.664	-14.694	-11.281	-16.23	-13.817	-14.997	-18.489	-13.433	-16.114	-15.414	-14.645	-18.316	-12.079	-13.465	-13.859	-9.7009
-14.604	-10.43	-14.164	-12.393	-13.93	-17.779	-15.358	-12.543	-14.005	-13.649	-19.357	-12.744	-13.785	-10.174	-14.247	-12.125	-12.302	-14.527	-8.4625	-11.683	-13.786	-11.865	-10.33	-11.959	-16.17	-19.996	-14.777	-9.6693	-12.08	-14	-11.565	-20.078	-8.0561	-12.378	-13.652	-7.9631	-11.562	-15.725	-5.3361	-14.345	-14.706	-10.522	-8.5003	-15.151	-17.882	-15.655	-20.146	-10.107	-15.694	-13.575
-10.98	-7.1375	-6.8195	-9.3415	-9.6242	-10.407	-11.381	-8.3389	-10.979	-13.025	-5.9029	-11.686	-9.6753	-9.2794	-12.268	-9.4234	-12.527	-13.062	-13.386	-12.42	-8.3257	-12.003	-12.395	-11.034	-7.1305	-9.159	-11.863	-14.257	-13.173	-14.023	-12.051	-10.289	-13.854	-13.303	-15.013	-13.258	-12.162	-11.772	-8.8172	-11.445	-12.394	-14.889	-13.253	-13.344	-10.799	-8.8241	-9.279	-10.671	-9.4227	-8.5485
-8.9407	-12.21	-11.315	-7.5664	-9.8196	-13.403	-8.5174	-8.3356	-7.1743	-7.2091	-11.396	-9.3722	-11.927	-9.2839	-9.3117	-9.0554	-9.8898	-7.4304	-9.5485	-3.5762	-10.275	-9.8189	-12.318	-8.9825	-12.068	-10.75	-5.7554	-15.196	-8.7989	-8.0804	-7.7158	-14.311	-9.7171	-6.2033	-4.8901	-7.183	-9.9704	-9.3401	-13.004	-12.688	-11.767	-8.1148	-11.478	-5.8296	-4.3808	-7.8263	-9.7609	-13.903	-7.994	-6.9704
-12.506	-14.504	-10.984	-10.389	-19.392	-16.587	-13.28	-13.158	-14.494	-12.149	-11.941	-18.207	-15.164	-17.968	-13.908	-16.347	-12.169	-14.842	-16.798	-12.362	-15.048	-12.63	-10.435	-17.366	-16.65	-15.045	-11.897	-15.171	-11.231	-16.623	-13.221	-10.961	-14.712	-16.511	-15.373	-13.249	-16.113	-15.132	-14.953	-14.953	-13.348	-15.471	-18.068	-9.9657	-11.564	-17.015	-14.458	-15.683	-13.987	-16.385
0.28529	3.2909	1.8424	-0.058065	-2.529	2.32	4.358	0.073767	0.7135	1.18	5.3374	2.7871	2.7398	5.3154	5.8964	10.077	6.4147	1.5634	4.3903	2.1605	1.8588	5.1699	-0.44946	2.4647	4.0824	0.060543	3.6251	3.3985	1.7917	6.4695	1.6463	3.097	4.5206	4.2798	3.5411	0.3626	5.27	-2.3127	1.4629	6.3981	-0.41423	2.9626	0.28158	1.2505	3.0583	9.708	6.1824	1.6196	2.2028	3.6508
-3.3745	1.0218	-0.0011258	-0.59269	-3.4249	-2.84	-5.2766	-4.2082	-0.91747	-7.7991	-1.285	-1.6506	-1.1781	-2.5538	-0.85284	-4.4452	-3.6354	-1.714	-1.7919	-8.3447	-1.7486	-3.5978	-6.7676	-1.48	-0.21948	-3.1082	0.088015	-3.5005	-5.7398	-3.0692	-1.3861	-4.2479	-5.6628	-2.9414	-1.6181	-4.6672	-5.083	3.1085	-3.1491	0.18013	-5.9638	-5.4986	-1.7577	1.1176	1.4784	4.2037	-3.1278	-5.2282	-3.785	-1.3893
7.4543	6.0528	11.474	7.4084	8.3181	10.689	6.626	2.9835	9.4989	4.4191	6.0559	6.9275	9.1602	7.617	9.3036	10.414	8.9855	10.829	2.8302	4.2829	11.892	10.329	8.1553	6.5428	7.0406	7.2582	8.0979	13.272	6.391	9.9439	7.9408	11.823	7.1924	6.6621	6.9734	6.332	5.4673	8.2168	9.2128	13.579	7.0667	7.3264	7.9279	7.0475	7.6819	6.8779	5.6215	7.8893	13.937	6.0365
-7.8984	-13.304	-16.831	-16.557	-8.1189	-13.591	-11.179	-7.4876	-8.5178	-9.5123	-12.172	-13.559	-10.293	-7.6058	-4.1603	-10.347	-9.5502	-10.916	-11.864	-13.75	-12.483	-11.408	-7.2836	-13.027	-11.612	-10.406	-10.686	-8.7148	-10.266	-11.032	-11.393	-9.8533	-10.88	-12.399	-14.673	-10.307	-14.234	-12.676	-10.656	-8.5616	-9.502	-14.37	-9.5473	-14.341	-13.799	-9.4871	-7.9838	-16.617	-10.655	-9.7026
-13.993	-10.892	-12.959	-14.731	-11.016	-16.538	-11.86	-12.784	-16.961	-17.145	-14.586	-13.82	-15.475	-14.542	-15.32	-13.329	-15.49	-11.688	-11.866	-14.451	-16.959	-14.917	-11.936	-14.072	-12.532	-15.995	-14.084	-18.226	-17.224	-17.904	-15.762	-14.461	-15.644	-12.156	-12.84	-14.089	-12.765	-12.053	-10.833	-15.051	-19.165	-10.825	-14.537	-7.9911	-13.615	-13.864	-19.155	-13.175	-12.743	-14.187
3.2505	7.8066	3.5847	4.3298	7.7038	5.4907	5.6646	4.5538	5.6059	9.3255	7.7619	0.65634	7.7812	4.8942	9.5022	5.5216	2.4869	2.1633	8.6413	9.8705	8.8616	5.6762	4.6247	6.5588	10.272	5.7072	8.1344	4.5814	7.3727	10.652	7.8945	0.86632	3.676	10.695	7.3275	9.9721	4.1921	11.246	9.1965	9.8257	9.4673	8.2896	4.8325	3.6757	4.2863	4.7434	5.1415	8.4124	7.9189	8.1837
-7.098	-4.0595	-2.0954	-3.121	0.091443	-3.6911	-1.4548	-2.335	-5.3609	0.68002	-0.92576	-5.6324	1.2083	-5.1364	-3.4249	-3.0422	-4.2412	-0.99509	0.22002	-0.86884	-4.9643	-4.7155	-4.2816	-7.7079	-1.1122	-4.6201	-0.63367	-1.7314	-5.2454	-0.8876	2.4309	-3.0704	-2.1039	-6.6536	-0.31798	0.53412	-3.6791	0.038933	1.2011	-0.39254	0.38981	-2.4674	1.3597	-3.8064	-3.2549	-1.4231	-5.7317	-1.7427	-1.7193	-1.1856
8.6166	4.7266	6.9546	6.7933	7.6657	1.7939	2.194	9.9531	8.7715	7.5362	6.7478	8.2438	7.1569	4.3942	1.4896	6.2855	1.7259	3.312	2.3895	6.703	7.5674	4.4	6.3878	6.6507	8.027	10.119	6.8076	5.4742	5.7874	11.38	4.4776	4.1151	7.8814	7.4907	2.9049	4.5778	5.266	3.5124	6.1922	7.5786	5.7707	4.741	5.3631	6.594	11.091	8.6187	8.2458	7.9274	5.3328	6.9669
7.4015	11.224	14.29	7.8913	10.026	8.051	7.787	9.879	8.5523	13.87	9.1298	5.5812	9.1994	5.9615	10.076	9.6305	9.0631	12.776	7.0398	13.295	8.7619	5.2798	10.128	9.7373	10.867	9.3902	11.003	6.3989	8.901	6.5781	7.8906	11.097	10.792	5.9876	5.093	7.9895	10.091	12.556	7.7786	12.163	12.839	14.73	13.032	11.887	6.9952	9.3474	14.771	9.0513	11.824	11.294
4.7378	-0.34399	6.076	1.4267	2.5553	7.2484	2.4525	-4.5934	4.6648	-0.38548	2.6951	3.5599	1.3786	1.0465	2.8551	-0.095245	-1.8101	5.4714	1.1972	4.2496	3.0148	0.14759	4.3323	-1.7597	8.2803	-0.17482	0.83604	-0.72667	1.3961	1.1524	2.7706	4.9587	1.1694	-0.59165	-1.8978	-1.7412	-2.1142	4.0288	-0.56895	-1.4961	3.6815	-0.92563	-0.54554	-2.258	-1.9288	2.3433	-8.5548	1.1118	4.9229	2.9281
-7.9905	-7.7028	-8.7257	-10.553	-9.9885	-12.628	-9.8265	-9.8626	-8.9293	-9.4449	-9.419	-8.6454	-11.406	-13.012	-8.7599	-13.652	-10.098	-9.8437	-4.5497	-7.982	-7.0527	-6.6869	-10.149	-8.9728	-9.7558	-9.759	-12.141	-7.8313	-7.5779	-5.4999	-7.9901	-3.8722	-7.33	-9.3171	-5.5852	-7.4452	-6.0632	-12.664	-10.155	-9.3301	-7.8921	-8.3035	-7.26	-6.4439	-6.4922	-8.1453	-10.821	-8.701	-8.9391	-8.9157
-0.34496	-7.88	-3.5533	-7.0392	-8.5272	-2.308	-7.0862	-8.2011	-6.3007	-9.1334	-7.016	-6.4401	-3.968	-3.4091	-1.4901	-4.7538	-7.6628	-4.1492	-8.9615	-8.563	-9.9327	-10.358	-7.2093	-3.8977	-4.6457	-12.312	-8.4115	-7.9756	-4.3073	-4.3121	-7.2622	-4.1876	-5.0751	-4.2869	-2.7342	-5.4106	-7.9948	-11.249	-7.9715	-6.1613	-1.4169	-6.0672	-3.8057	-7.9427	-8.3522	-1.7274	-13.244	-6.1992	-7.2834	-9.7353
-23.759	-24.81	-22.671	-22.445	-19.215	-24.121	-21.66	-21.401	-19.8	-20.314	-20.136	-19.306	-18.654	-23.791	-21.804	-26.811	-19.014	-25.966	-23.594	-24.633	-25.538	-17.882	-22.174	-20.558	-27.4	-19.52	-20.832	-23.004	-21.134	-22.217	-21.577	-15.179	-21.245	-28.964	-21.783	-24.015	-21.8	-19.622	-19.139	-27.075	-25.535	-19.268	-24.227	-17.905	-17.799	-21.533	-18.369	-25.133	-22.268	-23.833
-6.2314	-4.6173	0.80995	-4.3538	-4.4461	-0.86235	1.6126	-3.5513	-4.6813	-1.7898	-5.787	-5.1173	-2.6966	-2.4528	-2.2053	-0.91834	-3.1237	-2.7393	-4.6981	-5.3103	-0.99218	-5.0726	-3.8107	1.8968	-6.6877	2.8454	-4.6245	-3.7102	-6.4788	1.9972	-2.0283	-1.8229	-1.8008	-1.9091	-2.9308	1.3879	0.14287	-3.9948	-5.0776	-5.1879	-5.2547	1.4812	-4.9089	-2.9947	-4.8184	-4.5454	-4.4296	-2.1247	-3.3724	1.4522
-16.545	-12.39	-15.541	-18.289	-9.3962	-14.158	-14.762	-15.265	-14.113	-17.3	-10.75	-12.566	-13.441	-11.359	-11.917	-14.818	-13.794	-16.54	-10.756	-11.199	-12.573	-16.345	-14.547	-10.685	-14.807	-12.899	-13.164	-16.291	-18.731	-14.4	-14.973	-15.418	-17.31	-15.998	-15.254	-13.597	-19.851	-19.377	-14.983	-11.242	-15.28	-11.278	-15.544	-10.786	-13.309	-11.747	-15.523	-14.459	-15.638	-12.194
-10.765	-5.1995	-10.337	-14.004	-18.113	-12.551	-8.6906	-10.497	-11.847	-8.2389	-13.917	-11.931	-10.879	-9.8388	-11.8	-12.111	-12.619	-10.478	-10.664	-13.718	-13.734	-11.461	-15.61	-14.248	-11.601	-9.3091	-13.834	-11.991	-12.161	-6.9642	-13.358	-8.4631	-10.529	-13.069	-14.376	-12.148	-12.377	-11.758	-12.702	-14.619	-13.525	-12.181	-9.9794	-15.066	-11.535	-11.283	-10.214	-12.452	-14.575	-10.936
-18.71	-14.277	-13.362	-10.01	-15.783	-14.848	-11.655	-13.926	-11.813	-21.13	-13.28	-12.896	-10.704	-13.973	-13.691	-11.746	-15.52	-13.036	-17.147	-13.396	-15.763	-15.463	-19.31	-15.945	-10.788	-12.191	-14.065	-18.004	-12.664	-13.313	-15.253	-10.224	-16.065	-16.851	-17.878	-14.268	-12.253	-16.903	-12.494	-13.886	-18.816	-16.29	-16.406	-16.392	-16.009	-11.936	-9.0497	-11.191	-18.764	-19.675
-21.745	-11.416	-14.033	-14.44	-12.283	-11.213	-13.106	-16.423	-19.463	-14.728	-16.135	-17.76	-11.85	-18.208	-17.186	-13.638	-15.647	-15.86	-16.031	-16.368	-12.36	-10.66	-11.576	-18.666	-14.147	-16.378	-14.439	-12.205	-15.353	-14.895	-13.869	-15.809	-9.4589	-11.07	-13.038	-19.098	-14.7	-14.735	-14.481	-16.68	-17.084	-11.952	-12.915	-16.254	-14.029	-14.556	-16.955	-15.076	-4.5504	-12.692
5.281	6.738	4.37	2.3592	-0.95572	6.5838	10.47	7.8626	5.0397	6.9822	7.7083	1.6826	9.1851	3.8357	8.155	7.9636	6.2613	5.1936	6.9833	4.527	4.4238	9.0626	9.1692	11.942	4.0877	8.7225	7.0306	10.657	5.1601	4.7894	6.2134	5.4433	7.5311	5.653	4.6171	3.8926	6.6809	4.8612	10.802	0.39422	5.7055	12.644	3.6162	6.673	5.6188	3.9565	6.5562	6.2192	4.93	6.3033
8.7563	6.2288	11.708	4.3163	7.3961	3.3385	1.6038	3.5151	8.0226	0.98441	2.8212	1.2963	8.6985	8.7375	6.4386	5.3514	6.0776	5.9821	6.8125	5.7913	4.7991	6.0256	13.373	8.3212	1.9519	3.0544	0.78123	9.1246	5.2816	7.7253	8.0251	6.938	5.9763	4.6803	7.9392	9.1544	6.8474	5.5871	8.2435	8.7232	0.6443	8.4661	9.5687	8.9694	10.069	2.9731	6.2172	0.826	3.6291	4.9973
-3.4923	-5.2563	-2.9807	-9.4042	-2.9062	-3.1725	2.5298	0.28165	-7.3555	-6.8428	-6.7418	-3.0783	-2.7165	-9.1498	-2.3614	-5.2421	6.7812	-3.2765	-2.8488	-5.5701	-12.809	-9.9433	-3.3857	-3.5122	-3.5879	-0.57288	-5.6267	-6.9407	-4.4552	-5.2235	-3.8896	-3.9816	-5.4942	-3.0733	-1.0373	-2.8543	-4.4143	-4.7763	-3.3258	-3.6937	-1.6283	-11.697	-5.2975	-7.2577	-6.5274	-3.8563	-5.3972	-5.0322	-2.1621	-1.216
-10.979	-13.26	-11.275	-14.211	-14.161	-11.866	-13.905	-13.097	-15.147	-12.638	-13.794	-10.729	-14.174	-14.726	-10.645	-12.99	-11.294	-12.025	-18.776	-15.1	-14.826	-13.852	-13.041	-11.214	-16.818	-11.804	-11.922	-15.083	-10.967	-15.489	-14.277	-7.1815	-14.911	-13.799	-14.223	-13.275	-15.194	-15.494	-12.148	-11.371	-12.647	-10.343	-16.017	-12.465	-12.005	-12.522	-12.097	-14.319	-9.6268	-15.328
4.5547	10.24	11.123	0.90141	6.6452	10.574	11.325	11.147	8.1327	7.3648	11.276	7.8703	6.5617	7.1194	14.404	8.9892	8.9373	6.4125	6.0424	9.3856	4.4764	6.1313	5.662	15.072	11.099	10.518	7.5154	10.475	3.112	9.2655	5.4056	6.5037	8.13	7.3863	7.2781	8.4641	11.097	7.0951	11.452	13.032	5.1066	6.0647	1.3589	9.3858	9.8937	11.395	5.9519	8.3672	8.147	5.2283
-11.705	-15.762	-11.077	-15.798	-13.759	-12.731	-10.483	-13.82	-11.571	-13.043	-13.709	-12.455	-12.596	-13.273	-10.204	-14.107	-12.232	-18.429	-14.102	-13.69	-16.029	-14.381	-11.246	-19.138	-11.096	-13.28	-16.124	-13.494	-13.269	-8.7321	-9.4957	-12.357	-14.133	-13.007	-13.526	-9.1308	-12.29	-16.499	-14.742	-14.158	-12.538	-10.699	-10.439	-14.358	-14.719	-11.403	-11.734	-13.197	-9.8432	-16.449
-3.8746	-0.82097	-1.9025	3.3729	4.242	-1.9183	-3.3964	-1.989	-1.0618	1.4294	2.8049	-2.7467	-3.3609	-1.978	2.0099	0.030755	-1.7423	-2.2219	3.1773	0.071877	0.80453	-3.3071	2.6416	0.80922	1.3548	6.9029	-0.48251	-0.59975	-1.4868	-1.351	2.0318	-1.6685	2.4798	2.8487	2.4304	-0.86907	-1.872	-1.0279	-4.1466	-3.477	-0.46839	-2.5401	3.4247	-4.0386	-4.8303	0.043916	1.9898	-5.3124	-1.6397	-4.5954
3.6029	-0.37075	0.5888	-3.8422	-2.5286	0.17065	1.3001	3.3973	-5.3089	0.61754	-2.6633	-1.9625	-5.8105	-3.1982	-1.3082	-3.5831	-3.3749	-0.80046	-0.47153	-2.1808	0.68296	-6.7348	-6.453	-3.2175	-1.274	-0.59015	-3.0404	1.0543	-1.8303	0.58263	-3.5445	-4.3027	-3.6626	-1.318	-0.82385	-3.4398	0.56723	-1.9941	0.50165	-3.4054	-1.2026	-0.50122	-0.90886	-1.3336	-1.7902	3.3196	2.8667	-2.2952	0.86776	-0.04211
-5.2963	-1.348	-8.0845	-6.2533	-4.0363	-9.3748	-7.5894	-3.4914	-4.078	-3.8176	-0.81587	-4.2891	-1.8722	-2.3694	-0.1082	-2.6426	-10.007	-1.9836	-6.1483	-3.865	-1.4404	2.271	-2.6997	0.074049	0.41517	-6.1468	-6.346	-6.0372	-2.7185	-6.2203	-3.5829	-4.3011	-3.2448	-4.1086	-4.3008	-3.8544	-3.5271	-1.4751	-2.3733	-6.9586	-2.2238	-4.4742	-7.8738	-4.6455	-6.6959	-1.0646	-4.1328	-8.1057	-7.4312	-2.518
-12.459	-9.4811	-8.608	-6.8871	-8.0948	-10.32	-11.363	-9.1215	-6.2038	-13.464	-11.847	-12.341	-10.242	-11.613	-8.4174	-3.0321	-12.819	-12.426	-11.521	-14.101	-10.505	-13.288	-5.8453	-8.789	-6.6858	-5.0639	-8.6829	-9.3418	-8.6331	-7.6836	-9.0373	-5.8592	-13.184	-10	-5.67	-7.842	-7.2261	-9.8715	-8.5443	-8.4147	-6.7974	-14.752	-11.93	-9.0721	-10.579	-8.1466	-8.2568	-9.4886	-7.0759	-10.361
-14.176	-9.3453	-10.666	-10.933	-16.49	-9.4124	-12.426	-12.724	-14.453	-13.465	-9.5564	-13.163	-11.324	-8.3874	-11.386	-9.5424	-14.295	-12.245	-13.683	-9.1756	-7.0061	-15.088	-9.8527	-14.373	-12.5	-9.8343	-11.636	-11.336	-5.3908	-9.671	-14.389	-11.101	-11.619	-7.7894	-12.664	-12.198	-13.479	-10.204	-12.829	-14.546	-11.323	-15.258	-10.441	-11.658	-10.492	-4.8306	-14.443	-11.456	-15.722	-11.084
-21.907	-18.713	-24.214	-22.654	-23.349	-21.619	-22.436	-23.362	-25.097	-27.817	-20.524	-17.72	-21.293	-23.785	-22.776	-25.833	-25.541	-18.275	-23.233	-24.526	-22.339	-25.127	-27.091	-22.891	-18.806	-20.71	-20.194	-21.608	-24.28	-23.754	-25.871	-23.412	-22.08	-23.981	-21.685	-23.993	-22.27	-21.169	-24.79	-20.664	-29.356	-23.652	-24.056	-16.401	-23.44	-18.311	-17.699	-21.629	-23.867	-23.672
0.15839	-2.039	-2.0496	-5.1515	0.62136	-4.888	0.13946	1.5889	2.6757	-0.82579	-0.71413	-2.869	0.038712	1.2278	-1.2313	-2.466	0.015744	-2.2828	-2.5696	0.68489	-3.4487	-2.4923	-0.66698	-3.6381	-4.6295	0.78942	-1.8435	0.44246	-0.92379	-2.614	-5.5922	-5.4537	-0.91086	-3.596	-3.5653	1.526	-3.7191	-0.69043	-5.6923	-4.1272	-0.019593	-3.3923	0.68277	-3.5107	-2.9746	-1.067	0.83361	-0.35552	-3.5522	-1.7782
-6.394	-13.88	-15.39	-13.242	-14.534	-16.306	-10.955	-10.179	-13.702	-12.857	-16.618	-13.414	-9.9732	-15.308	-15.822	-17.717	-13.348	-7.8358	-13.742	-15.646	-16.037	-10.41	-16.19	-12.212	-13.957	-15.797	-14.865	-12.378	-17.027	-18.723	-14.267	-16.276	-12.703	-9.492	-11.799	-11.397	-8.1228	-12.575	-12.809	-12.357	-12.742	-16.053	-14.339	-8.6625	-16.204	-14.172	-11.121	-14.536	-15.328	-11.511
0.57443	0.34781	1.9024	2.7805	1.4762	-0.84444	-3.1232	-1.2686	5.8898	8.797	2.6332	-1.7108	6.0339	1.4513	0.04593	-0.22798	3.5308	0.091214	-3.4382	4.4746	-4.1885	-3.0416	-1.6786	-1.1831	-4.0982	2.8551	1.1981	6.7463	-0.18655	2.2773	-2.5861	2.9683	0.40774	5.2303	2.5057	0.40168	-0.26603	-0.1222	5.0661	-2.103	3.7491	3.1652	1.4094	0.48059	-3.4228	3.3882	-1.5009	1.3072	-0.72062	-1.9993
0.75299	-0.024889	-4.9443	-5.8142	-0.28435	0.49539	-0.49733	0.022687	-0.78221	-4.5242	-4.9847	-2.3946	-2.3921	-4.8661	-1.5594	-4.1577	-2.5044	-3.5707	-2.2603	-8.226	-6.8502	-1.7877	-7.2736	-2.3004	-0.81346	-5.2508	-3.9842	-3.0336	-1.0353	-4.2492	-7.4599	-4.326	-2.7382	-5.0858	-0.83735	-0.50482	-1.9426	-2.702	-0.16983	-1.3413	-5.5101	1.7802	-3.4384	-3.3298	-5.6869	-3.0229	-1.3676	-1.7189	-3.8135	-4.9431
-2.0906	-1.24	-2.5074	-3.2814	-7.0571	5.8368	-3.9201	0.078835	-0.48748	-1.665	-6.1659	-3.0018	3.5437	2.2489	-3.4831	2.5472	-1.0732	0.58315	0.0047302	-0.30295	-4.6697	0.70755	4.0865	3.0355	-1.058	-2.7397	-1.8954	-1.4517	-2.277	-1.2177	-1.2825	0.058146	-0.90892	2.3104	3.8437	-2.3956	-4.4862	-4.0535	-2.9836	1.1066	-1.304	-4.5621	1.0046	1.3344	-2.0455	-1.0828	0.85209	-2.8159	-0.10039	0.71053
5.5765	7.9794	8.4457	3.0813	11.85	6.3535	4.4968	2.7763	8.9561	7.3741	6.1384	5.9567	4.6187	8.9015	9.6723	5.2441	6.1366	4.2977	9.2803	3.8654	3.279	7.0994	8.0004	3.7858	7.8373	4.7781	3.497	7.8545	6.4417	12.621	11.101	4.1921	12.069	6.8227	10.935	1.6265	5.9182	10.057	8.906	7.136	6.3323	11.017	4.669	6.4784	3.6557	7.8518	1.1442	2.7275	4.8588	4.5647
-0.2023	-7.3824	-0.096163	-2.5483	1.0105	2.1281	-1.952	-2.7831	1.3917	-0.9173	-2.0411	-4.0456	-0.78498	-2.9705	1.3779	-4.483	-3.5724	-2.933	-9.8936	0.91876	-0.26009	2.8774	-5.3279	0.93266	0.037768	0.068847	0.78314	-1.8279	-2.2776	-3.7815	-3.7978	-5.3112	-3.6327	-2.0169	-3.3744	-3.2633	-3.333	2.5611	-1.3854	-2.0791	-2.029	-3.111	-4.5987	-3.1768	-3.6857	-1.5853	-3.9362	-4.4574	-0.085817	-3.4383
4.4275	3.9515	1.2031	-3.2504	0.2848	-2.7199	0.9978	0.076337	-1.9567	-1.2515	1.5842	-2.301	2.1072	4.4107	-4.0233	-1.253	1.5703	0.41795	4.481	1.5509	1.4627	0.087856	-1.4807	2.2304	1.6085	-1.6267	3.0526	-3.8775	-1.3934	1.4513	-0.37766	3.9854	2.3769	-2.1162	0.29452	-2.2239	-5.1052	1.6325	-0.62262	-3.0961	-1.2477	-1.7988	2.7287	1.7676	-0.86281	3.3041	3.444	0.19779	0.81164	1.1056
-0.61699	2.534	-0.6485	2.6043	0.57194	-3.6692	0.76105	3.8814	-2.8698	-1.5	0.59462	-2.3816	4.272	4.8975	-1.8277	4.655	0.45237	0.51252	1.5921	1.2824	-0.53679	5.3071	4.6768	-1.2361	3.9024	-2.1028	3.9953	1.4506	1.6094	2.6031	2.7739	-2.6452	0.14397	-0.46832	1.3082	0.69638	-1.2127	3.2474	0.36862	-1.0461	8.5058	0.98837	2.8262	2.4355	-2.314	3.56	4.5466	1.1528	1.178	5.3396
-14.238	-16.011	-12.944	-11.942	-10.203	-11.552	-11.164	-14.364	-10.065	-9.0313	-13.019	-12.096	-16.198	-10.286	-13.712	-9.1309	-7.9986	-12.206	-17.941	-15.819	-11.706	-12.53	-12.555	-11.523	-11.863	-16.424	-9.2193	-9.9479	-7.8449	-13.79	-10.461	-11.026	-6.7615	-9.5497	-11.243	-13.698	-15.544	-11.805	-12.472	-7.3698	-13.443	-15.493	-13.879	-12.18	-8.9762	-10.181	-11.422	-14.885	-13.16	-11.163
0.31024	-6.094	-4.0839	5.3994	1.7689	3.5074	3.2006	1.5232	-0.12369	-2.5476	-0.31514	-0.35857	-1.0905	-4.7933	0.93019	0.75631	-1.107	4.1065	6.5278	1.0245	-3.7218	4.4247	-1.4262	0.14731	0.064529	1.6324	-2.3128	0.59043	0.024271	0.6553	2.6754	1.5854	-2.0113	-1.2277	0.77135	-1.0937	0.11446	0.55299	-0.37516	-1.0871	-4.2721	-0.64332	1.9736	-0.085296	-0.48413	2.3275	-0.18208	0.94631	3.2243	0.81592
-10.228	-7.797	-8.5188	-10.956	-10.389	-9.5816	-12.523	-9.5655	-7.3222	-11.522	-7.9592	-6.4198	-9.6933	-12.038	-9.2029	-11.026	-9.1545	-5.9958	-12.051	-6.8328	-10.178	-14.853	-6.8319	-6.3704	-4.6669	-8.0413	-9.7863	-12.77	-4.3808	-6.9976	-7.6362	-10.893	-9.6184	-8.0382	-12.657	-8.3171	-2.4035	-9.4919	-10.685	-11.554	-5.4705	-7.2764	-12.764	-8.6396	-10.568	-11.585	-9.2753	-3.6536	-8.8038	-5.4376
-1.4031	4.73	-0.19607	-3.2654	-2.5242	7.5637	0.24587	-2.214	1.4784	0.36219	0.55582	0.12506	-1.6458	-1.7464	-2.0482	-1.8296	3.1668	-1.88	-5.5236	-1.9555	2.1248	-5.299	-2.7304	-0.29008	0.31395	-3.7259	0.32378	-0.5605	0.065619	1.4915	-2.0104	-1.7352	-0.48758	-2.1962	3.0106	3.4738	1.2565	1.4614	6.1056	1.5326	-0.99732	-0.47983	0.96992	-0.21195	-4.7316	-3.3762	1.472	3.9446	3.5721	-2.6464
-22.671	-21.008	-21.326	-25.806	-24.692	-25.534	-23.621	-20.689	-24.383	-23.664	-23.405	-24.827	-26.132	-19.946	-22.349	-23.008	-23.191	-19.532	-21.737	-24.362	-24.589	-21.802	-24.569	-23.881	-21.197	-22.17	-21.595	-20.327	-22.938	-23.553	-22.319	-21.231	-24.505	-17.93	-22.488	-22.554	-19.665	-27.689	-21.926	-23.392	-20.251	-24.03	-18.216	-24.205	-22.931	-22.608	-20.349	-24.009	-21.84	-20.149
-3.5227	-1.7773	-6.5308	-5.9961	-3.9242	-3.5748	-3.454	-2.4381	0.63114	-10.366	2.0128	-2.1876	1.3934	1.0618	-4.2137	3.2951	-7.9064	-3.049	-4.8085	-0.67962	-6.2921	-3.6419	-5.098	-6.1762	0.10218	-2.0194	-2.6783	-3.0087	2.1998	-2.8813	2.4672	-3.3473	1.8394	-0.046145	-6.1164	-1.1264	-2.6455	-5.0979	-1.2667	-0.93933	-1.4957	-4.745	-2.5544	-6.6678	0.63266	-2.4855	-2.1803	-4.9337	-4.164	-3.9033
-4.7913	-1.7695	-2.3494	-1.2194	-2.5242	-6.376	-3.9597	-3.1922	-3.5338	-1.9377	-1.1968	-5.8785	-1.4407	0.54624	-4.48	-2.6683	-0.00086254	-3.9561	-2.8366	-1.8652	-2.7007	-2.1483	-0.2768	-5.045	-1.4852	-3.9375	0.65743	-3.6931	-3.2894	-1.0438	-6.3701	-6.05	3.4109	0.85395	-1.3578	-5.951	-2.8806	-4.211	-3.5502	3.1856	-1.5472	-3.7645	-7.4557	-6.045	-7.1047	-4.7642	-3.8987	-6.0654	2.5549	0.42458
4.0025	-2.3217	-0.14075	0.043884	4.3202	0.3618	-2.4448	-3.5674	0.46212	2.871	-1.2139	2.5193	-0.616	-3.1224	-2.0054	3.2082	1.656	0.42787	3.7572	-3.1178	-0.47053	-2.7669	-1.7538	-2.5024	1.3222	-2.2287	-0.32785	-2.1359	2.3801	-0.79186	-2.5531	-0.60665	-1.0855	-5.9321	-1.6621	-4.6328	0.27249	1.8294	0.28371	-5.2238	-1.0496	5.5584	0.37078	-0.28166	-2.5924	-3.3866	0.24625	3.3694	-1.6447	-1.6145
-1.8744	1.9302	-0.16334	1.1786	-2.7976	2.3437	-4.014	-1.5141	-3.4258	-0.088775	-2.5925	1.5347	2.1342	-1.4396	-0.56077	2.8829	-2.0766	3.1	-1.6737	-2.449	-1.5814	0.6183	-1.5292	-0.05309	-3.9451	-2.5886	-3.9636	-5.0275	2.2573	0.55638	-2.0514	-3.7226	-0.47478	-1.4674	-2.8041	-1.4434	2.4899	-2.7751	-3.651	-1.2425	-4.2256	1.588	-0.37506	-0.79525	-4.5327	0.31897	-2.3081	-0.27747	0.32428	0.72081
-12.425	-10.092	-15.037	-15.503	-12.183	-14.625	-11.927	-14.352	-11.37	-13.82	-12.692	-9.8016	-9.747	-13.104	-13.672	-8.5052	-11.397	-15.386	-10.255	-14.189	-8.7487	-11.489	-11.388	-9.0758	-11.392	-15.963	-13.092	-13.823	-5.0577	-15.967	-12.632	-14.888	-10.635	-11.521	-11.416	-10.883	-8.6783	-12.707	-13.501	-12.301	-14.661	-11.847	-16.91	-10.815	-13.013	-14.447	-15.497	-14.063	-11.014	-9.7835
-10.618	-11.935	-15.036	-12.737	-7.5993	-9.6635	-13.348	-12.334	-11.136	-13.6	-11.938	-9.7734	-7.5371	-11.721	-13.535	-12.335	-10.329	-15.905	-7.2361	-15.344	-15.297	-12.308	-6.3219	-7.7541	-8.9751	-7.9333	-12.528	-15.418	-14.606	-12.636	-12.202	-13.892	-13.583	-13.072	-11.149	-17.082	-8.8868	-10.369	-12.506	-15.389	-14.992	-11.693	-8.3158	-11.156	-11.578	-11.16	-12.402	-12.331	-7.6888	-10.25
-3.8886	0.88167	-1.409	2.1577	0.21939	1.8385	0.27875	-2.7182	-1.5999	2.5194	0.27938	2.814	-4.0269	4.9017	-3.6625	-4.0395	-0.84892	-1.1651	-3.555	-0.70999	-6.2893	3.3312	1.5594	1.9357	0.5615	-2.2804	7.5968	-2.2303	-0.71615	-0.42434	6.4075	3.3017	-3.3141	1.0045	4.0479	-2.6038	3.3959	1.2363	-1.2108	0.23073	-3.8719	-1.5342	-3.8783	5.1567	1.903	0.0075438	-3.8292	-1.6037	-0.70237	0.73413
4.1958	6.6545	12.14	8.8109	4.9857	3.3525	6.5006	7.8518	5.8369	8.4036	6.9008	6.89	5.351	4.2808	6.4992	11.433	4.0627	5.1438	12.811	12.336	8.9406	8.7532	5.8974	4.4949	9.1517	6.0649	2.5826	10.919	1.973	5.2069	7.556	7.2749	5.9062	6.3639	6.0151	4.7373	8.9381	3.4905	0.6809	9.6491	8.3893	4.8502	10.438	8.1465	4.9102	2.2441	6.6035	9.9745	7.3282	4.6911
4.3071	2.9932	4.3693	0.06147	4.2076	2.3156	0.74989	-1.962	-1.1348	1.5799	-1.5883	2.4295	-1.4384	-1.453	3.4299	3.6645	2.8152	3.1519	-2.2202	-1.476	3.4553	-0.71311	3.8332	-1.7878	0.94556	-0.58296	4.8256	-3.4453	1.5154	-2.5589	4.1796	0.60228	1.1809	5.7192	-0.83313	-2.4561	2.2821	2.7428	-2.5178	-1.2805	3.5328	1.8887	2.9322	-1.1305	-1.4551	6.9528	-1.9142	1.9813	-2.4684	6.8688
-4.1592	-6.6459	-2.4228	-5.0351	-4.9087	-1.3482	-3.5354	-7.9887	-0.31439	-2.3307	-6.3427	-1.8537	-7.0228	1.3746	-3.7146	-5.3275	-3.2722	-3.7884	-3.6686	-4.8306	-3.9906	-0.77764	0.82226	-5.6245	-8.4978	-3.9902	-6.106	-2.081	-1.8192	-6.8829	-8.6071	-0.011492	-2.1003	-5.4684	-4.7112	-6.1354	-5.4991	-3.2456	-1.765	2.3373	-2.8685	-3.6347	-1.6799	-0.77587	-7.4209	-10.465	-0.40662	-3.3552	-3.4919	-5.7867
-1.3952	-4.0698	-0.80128	-2.6124	0.45909	-0.58579	0.80404	-0.051109	-8.8486	1.5727	-2.6226	-4.0852	-0.3044	-1.3117	-1.4749	-3.397	-2.7741	-4.6166	-2.2352	1.7061	-1.7364	-2.4571	-1.0486	-0.22848	-0.90313	-3.6446	-3.2388	0.50022	-7.0563	-5.9418	-3.4497	1.44	-5.5808	-2.5359	-2.0763	-8.4942	-3.4372	-3.8613	-2.2387	-2.5202	-0.94835	-0.11994	-1.4063	0.83704	-1.3954	-3.5803	-5.6557	0.16049	-0.049501	-8.0044
-11.044	-10.458	-16.274	-15.113	-14.831	-10.055	-13.135	-13.275	-13.962	-15.51	-16.567	-15.991	-13.445	-16.543	-9.9361	-15.472	-7.5724	-14.055	-15.053	-8.051	-12.234	-14.3	-15.998	-10.966	-12.27	-17.87	-14.531	-6.4613	-14.53	-17.866	-15.219	-13.708	-14.624	-15.924	-11.049	-8.5985	-10.094	-14.326	-11.326	-11.357	-13.079	-12.549	-13.909	-15.085	-10.489	-14.352	-12.391	-11.522	-13.728	-13.74
-3.3843	-4.1475	-3.5411	0.30068	-4.3495	-0.78567	-2.5453	-3.4247	-3.8797	-3.5427	-2.2291	-5.3169	-7.144	0.42534	1.6462	-4.6673	-6.1349	-0.37665	-0.45297	-7.3438	-1.3493	-1.2352	-1.7181	-1.235	-1.753	0.21027	-3.0922	-2.5705	-9.1483	-6.5769	-2.5919	-2.3616	0.49625	-1.0579	-2.3762	-1.5702	-3.8847	-3.4455	-0.44292	-4.0097	-1.3843	-0.26664	-1.4768	2.715	-1.2284	-6.4098	-2.112	-1.1314	-0.48803	-1.4921
-15.22	-12.956	-13.799	-10.572	-7.9552	-13.743	-8.8681	-13.654	-11.037	-14.555	-17.816	-11.592	-12.519	-13.88	-12.671	-11.167	-10.957	-10.52	-17.164	-11.36	-10.671	-16.001	-12.505	-13.329	-15.499	-11.153	-11.602	-9.3458	-11.03	-14.425	-11.716	-13.8	-10.964	-17.289	-9.9128	-12.398	-12.536	-17.045	-12.105	-7.1531	-17.808	-8.4043	-7.2362	-9.4822	-9.3939	-13.284	-15.23	-9.8801	-10.524	-18.877
6.8927	8.015	0.61792	2.9647	-2.2037	0.41089	2.9052	3.2685	1.8133	3.1321	3.5353	-0.64173	0.30526	1.0821	-0.56825	-0.22703	-1.6823	1.7576	2.4216	1.588	6.2807	4.5194	0.3088	0.80459	3.66	0.35839	-3.3188	4.1366	-0.095812	2.3052	-2.3068	5.731	3.9462	3.2349	-1.3793	-1.0007	1.0162	-1.2925	5.6622	-4.4197	1.5646	4.1055	1.1518	4.4679	-2.7807	-0.43011	0.52118	4.6774	2.1605	-2.2474
-7.773	-5.7741	-2.0602	-5.9267	-5.9987	-9.0936	-5.7136	-2.9511	-5.808	-7.7058	-5.3594	-5.0177	-7.6413	-10.439	-9.3298	-7.7101	-1.378	-3.4768	-6.021	-3.3144	-2.4564	-8.0612	-7.5542	-0.74201	-8.1667	-4.1533	-7.3877	-6.577	-6.0486	-4.5661	-6.2782	-4.9307	-3.8025	-2.9866	-9.108	-9.135	-2.2737	-10.831	-4.0362	-3.5181	-6.7825	-5.2106	-2.1392	-6.8061	-6.5666	-5.2147	-8.8029	-4.3335	-3.5783	-11.133
-2.6293	-6.5085	-6.5664	-4.3749	2.0066	-5.1793	-2.3962	-4.11	-6.946	-1.4257	-2.9244	-2.8714	-1.8592	-4.4249	-4.0131	-6.4942	-5.3027	-0.68297	-3.9531	-6.2135	-5.2517	-5.1265	-0.84219	-3.1447	-1.795	-4.5857	-5.5222	-1.7862	-4.582	-3.0575	-1.7477	-1.6128	-6.3487	-6.3753	1.021	-2.1691	-2.0904	-5.016	-1.9317	-0.70934	-4.2443	-0.63195	-1.286	-1.1345	-7.8929	-5.8484	-1.5054	2.07	-3.8549	-1.5236
-16.46	-9.4481	-12.126	-6.9575	-12.091	-12.174	-12.675	-15.537	-12.698	-13.854	-13.592	-12.655	-10.669	-13.725	-9.6788	-14.395	-12.476	-11.325	-15.418	-11.436	-12.731	-12.529	-11.725	-12.497	-14.263	-16.439	-15.608	-9.4418	-13.017	-14.447	-15.332	-19.118	-11.774	-14.28	-14.419	-13.262	-11.473	-11.246	-13.472	-18.334	-11.613	-10.618	-14.279	-12.65	-16.921	-12.751	-14.387	-12.626	-13.341	-14.068
-12.531	-13.951	-10.822	-16.778	-15.558	-12.753	-7.8558	-13.309	-16.835	-11.898	-10.945	-9.7667	-9.7143	-14.473	-9.5667	-15.768	-11.245	-12.79	-8.2124	-13.384	-16.085	-12.793	-12.982	-13.621	-11.235	-11.586	-9.9023	-7.4547	-17.4	-13.356	-12.199	-12.02	-11.772	-13.085	-11.987	-13.98	-12.368	-14.544	-15.079	-15.212	-9.7837	-13.834	-17.585	-14.494	-16.932	-13.269	-10.907	-11.015	-14.339	-15.403
-8.1851	-7.4745	-9.3403	-7.856	-8.1088	-9.9588	-12.184	-10.45	-8.4558	-10.431	-12.032	-10.921	-4.3349	-15.039	-8.7354	-9.4569	-9.5616	-12.5	-6.1015	-5.2377	-9.0683	-10.103	-9.7642	-9.8219	-9.3314	-12.182	-11.456	-6.634	-7.552	-5.1256	-9.1568	-10.201	-12.685	-9.8683	-3.8223	-10.888	-14.784	-8.9052	-9.9354	-12.674	-9.4441	-14.574	-5.9991	-6.9926	-9.122	-11.046	-6.0945	-6.9885	-7.993	-10.803
-18.282	-11.904	-15.561	-15.787	-12.948	-9.5419	-14.765	-14.533	-11.121	-9.1344	-16.083	-8.017	-11.035	-13.552	-10.973	-15.568	-8.3956	-19.902	-11.657	-13.642	-11.314	-11.246	-13.506	-16.458	-16.781	-16.389	-15.72	-14.499	-14.893	-14.216	-14.226	-15.593	-10.416	-17.263	-12.275	-15.12	-15.104	-11.121	-12.769	-14.939	-15.484	-11.959	-11.702	-10.965	-13.003	-21.241	-13.212	-16.575	-14.852	-13.298
-25.368	-20.243	-26.675	-20.397	-16.661	-19.704	-23.884	-20.67	-23.108	-25.234	-21.819	-24.067	-25.99	-26.603	-19.015	-23.03	-24.461	-23.923	-20.353	-23.886	-23.859	-22.453	-23.476	-26.487	-19.435	-22.149	-18.378	-22.893	-23.597	-22.496	-21.628	-26.13	-18.341	-25.908	-19.826	-17.913	-28.104	-24.102	-25.754	-22.074	-23.475	-20.03	-20.12	-20.672	-17.428	-20.734	-23.664	-25.088	-27.627	-25.452
-15.075	-22.529	-18.728	-19.017	-26.731	-22.059	-20.055	-16.461	-18.41	-21.134	-18.998	-17.933	-21.565	-25.324	-21.285	-20.12	-20.445	-18.228	-22.387	-20.796	-19.801	-22.183	-17.495	-23.564	-17.01	-18.88	-22.353	-20.424	-17.632	-18.176	-22.155	-19.192	-21.507	-23.639	-19.931	-20.399	-19.568	-20.057	-18.103	-17.732	-16.121	-23.929	-24.017	-17.495	-15.649	-21.611	-25.594	-18.767	-19.578	-23.932
1.8507	2.4127	-2.611	-0.20809	-0.17157	-5.1609	-0.46482	0.27927	-4.6858	-3.6967	3.8949	-2.6415	-6.3372	-3.9839	-8.9178	-6.6499	-0.53946	-4.0161	0.13504	-0.35149	-4.9074	-0.07648	-2.9953	-6.6354	-4.2945	-6.0021	2.2383	-4.0205	-3.9893	-4.5353	-1.5358	4.2964	-6.6859	0.8366	4.8568	-1.182	0.42053	-0.5147	1.401	-3.9544	-5.3535	-4.2515	-6.8617	-3.8111	-3.6292	-6.2064	-7.2492	-4.5097	-0.36783	-1.5859
-11.677	-17.01	-14.247	-18.681	-10.027	-14.666	-10.523	-16.164	-15.699	-12.117	-11.36	-13.324	-7.3262	-10.811	-12.155	-13.622	-12.23	-10.201	-14.269	-12.55	-9.7248	-11.643	-14.986	-14.781	-9.4963	-12.099	-10.154	-12.883	-14.875	-10.922	-12.915	-15.348	-14.139	-14.103	-12.627	-13.898	-9.2462	-13.67	-12.978	-12.905	-13.418	-10.138	-15.149	-9.4932	-12.124	-17.133	-17.547	-14.088	-14.216	-12.478
5.8736	5.7578	3.6032	2.8363	7.0652	4.9434	2.9628	4.1653	4.4821	1.8111	6.5089	4.2082	3.5089	9.1871	3.5385	1.9738	7.6267	4.0912	6.1567	4.3221	1.2137	-0.1202	8.7691	6.2259	7.3144	8.7564	2.8747	3.8127	4.3215	5.3744	6.1304	11.372	3.4618	6.2742	2.4873	6.5964	6.4235	4.8394	6.0984	1.3923	3.856	0.56898	1.7521	2.6091	7.7537	1.6753	1.4652	8.7021	7.0796	2.8951
2.2715	4.1566	5.1194	8.0697	3.7812	2.0421	-4.2553	0.74961	5.1892	0.36414	1.8322	4.9188	2.6719	-1.0989	-2.741	4.0822	4.4043	1.9926	-1.3556	0.23437	1.3157	-1.682	1.1708	-2.6975	0.81126	3.7455	2.9707	5.1174	-2.5702	-1.6513	0.15102	2.9297	4.0908	2.4693	5.7116	-0.88822	-1.7269	1.0788	-0.031331	7.5167	4.3342	0.30451	1.5343	0.66885	2.6816	4.3164	0.77109	-0.2806	2.5288	3.2779
4.5184	0.17523	-2.7959	-2.3004	2.7662	-2.7782	1.3411	-2.9559	-0.97335	0.046756	-0.067317	-2.3592	-3.1571	-1.7144	2.8673	1.4247	-3.867	-1.0291	3.0614	-3.813	-0.6942	-5.1927	-1.1412	1.0037	3.3751	0.40794	-1.9601	0.78474	3.1987	3.3669	1.8527	1.8037	-0.10985	-1.4471	-5.2368	-2.3942	-0.16263	-2.0224	-0.82946	2.6047	-0.4927	-0.90473	0.016208	-4.295	-3.3126	0.14331	0.40646	4.5383	-2.5396	-3.012
-4.1637	-2.6051	-2.4848	-0.98976	-3.021	-2.128	-1.1993	-3.169	-4.4508	-3.9377	-2.6884	-7.2782	-1.1987	-2.4286	0.25986	-2.574	-3.4114	2.0647	-1.3606	2.7098	-3.3573	-0.54075	-2.3818	-1.6317	-7.8023	-0.084139	-2.946	-1.1196	-7.1563	-3.0602	-1.8618	-3.3727	-1.3923	2.2404	-2.8954	-5.1757	-7.1948	-4.8722	-0.62473	0.19973	-2.3641	0.36703	3.0052	-5.3742	-1.4753	-6.2164	-3.1107	-3.7541	0.3278	-0.96304
-2.179	-4.718	-0.68484	-1.9892	-2.6117	-1.4815	-3.635	-5.3714	-0.59132	-2.9175	-5.3483	0.19146	1.0452	-1.5868	-1.9186	1.3758	-5.8798	-2.6072	-2.5345	-0.56839	0.91945	0.32573	-4.7852	-0.52469	-1.6836	-7.322	0.57798	1.262	-5.4911	-2.679	-1.5852	0.61758	-2.6224	1.2982	0.28358	0.31733	-2.477	-0.61981	0.83654	-1.7364	-5.2038	-0.51178	-0.93706	-0.71721	1.9165	2.8522	-1.2059	2.1108	0.38849	1.1443
-7.7134	-9.0492	-6.5075	-5.9938	-11.381	-6.0435	-8.6676	-11.358	-7.3052	-7.9382	-7.9103	-5.2431	-4.1084	-10.808	-9.6288	-4.8229	-11.448	-6.3659	-9.0498	-7.2975	-6.5589	-5.4569	-6.4034	-10.108	-9.4922	-5.1459	-5.0519	-11.719	-11.134	-9.5689	-11.574	-4.9567	-2.7692	-14.332	-5.4212	-9.7816	-10.013	-5.2015	-8.69	-10.26	-8.3643	-5.1994	-9.2208	-6.9734	-4.2742	-7.7978	-5.9179	-7.0908	-2.6997	-8.038
0.91409	-4.6308	-2.4999	1.028	0.24328	-3.2465	2.3507	-0.038962	-1.5672	-4.1952	3.4955	3.8054	-0.074955	3.6796	0.23146	0.12458	-0.91942	1.7759	3.4254	1.4955	4.232	1.6292	0.16889	-0.44453	0.76592	-0.42941	-0.94649	0.41988	-2.8556	2.2112	0.53804	-0.28014	-1.3455	-1.0255	3.1995	-3.0023	-1.5823	-1.9507	1.1135	-7.9436	-1.0066	-2.1206	2.2712	-0.55768	3.3176	0.73372	3.8141	2.257	-4.3279	0.76235
-10.402	-14.042	-12.219	-13.236	-12.933	-11.553	-12.924	-15.671	-10.645	-11.208	-15.413	-13.542	-12.373	-11.432	-11.293	-9.7942	-13.196	-9.1757	-9.7015	-10.857	-4.0445	-5.3297	-13.153	-11.591	-14.569	-10.48	-10.294	-10.853	-13.822	-9.0055	-9.4688	-9.722	-8.9131	-13.626	-13.729	-12.234	-14.099	-9.6897	-12.125	-12.633	-10.892	-9.1016	-11.049	-11.085	-10.049	-13.671	-11.742	-14.902	-16.284	-16.395
1.3325	0.20627	-0.99687	-5.1559	-0.71616	-3.4465	-3.5105	-2.1662	-3.6315	0.26115	-5.1718	-0.033085	-1.1965	-1.5561	1.718	-2.2244	-2.2629	-2.5304	0.42312	-1.5536	4.5384	-3.0624	-2.9511	1.0841	-1.58	-1.3147	-2.8536	0.16431	3.3677	-0.2583	0.13391	0.91351	0.20454	-3.6131	-2.9314	-1.3441	-3.6813	-1.9883	2.8353	-2.0311	-2.5103	0.63305	0.71608	-1.1352	0.94676	-2.5788	-2.1246	-5.1863	-5.2879	-6.749
-13.43	-11.889	-14.661	-11.573	-10.385	-12.611	-11.307	-12.402	-16.002	-13.985	-11.209	-9.163	-16.965	-11.023	-11.376	-6.867	-8.2892	-15.077	-13.693	-9.9876	-10.113	-11.893	-11.102	-8.5703	-13.983	-14.934	-11.932	-7.0172	-17.2	-9.9019	-12.166	-13.255	-8.443	-11.961	-11.656	-11.911	-9.4187	-10.027	-8.9857	-9.9532	-11.722	-10.022	-14.012	-17.808	-8.7667	-10.468	-13.704	-14.342	-10.364	-8.7907
1.37	1.9599	-1.124	1.0705	3.2325	2.1288	0.66834	1.8277	2.8846	2.841	2.3752	1.1325	3.086	-3.1176	6.4775	-1.1431	2.9937	-0.051646	-1.3379	-3.3976	5.4978	1.2224	0.22266	-0.56746	0.18811	1.4408	-0.29737	4.9314	-2.3393	-0.97954	2.1103	3.8931	2.6469	1.9971	0.47776	1.5438	0.060062	2.847	1.1629	1.4602	4.4887	0.54474	-0.087696	-3.3968	-1.8827	1.6936	2.4219	6.8595	1.5794	0.55333
-2.7428	-5.2824	-3.5159	-5.0302	-4.5076	-4.716	-1.9373	-4.8889	-0.24294	-1.0858	-4.6221	-4.6067	-2.2621	-3.5284	1.6141	-6.9596	-4.3977	-2.6993	-5.0772	-6.4789	-2.0886	-4.3751	-3.5121	-2.6589	-4.1669	-0.090428	-2.2817	-1.7751	-1.9895	-1.4236	-2.2643	1.1859	-1.0533	-3.2097	-6.2836	-4.6148	-4.4	-4.456	-1.6462	-8.7123	-1.4548	-1.3904	-1.1393	-4.5619	-2.2321	-4.1275	-4.6219	-2.3442	-5.1544	-1.5267
-1.753	-2.48	3.9372	-2.3971	-3.0892	-0.59587	1.8335	3.4311	-4.7656	1.4777	3.3674	1.0384	-6.0135	-1.3816	-1.6178	0.03582	0.16005	-1.6949	2.7393	-2.4519	-3.0935	2.162	-4.3351	-4.0857	3.8043	-2.0018	0.99961	-3.3077	1.3197	-1.2118	-1.3546	4.048	-2.6689	3.3833	3.322	-0.46091	-3.679	-3.6754	3.0557	-5.0037	-0.2469	-2.6763	2.9181	1.1747	0.53274	2.3175	-4.0805	-2.5333	1.7794	0.18358
0.24133	0.51601	2.3738	0.40564	2.8474	-3.5407	1.5809	-2.3576	-1.2821	-4.3189	-5.7789	2.7037	4.9942	-1.5808	0.46008	2.0146	1.2422	-1.3675	-1.0201	-3.9527	2.202	-3.0402	-0.60144	-0.90091	2.4828	-2.7955	-0.38967	-0.79263	0.17875	-4.7134	-0.39186	-5.9802	-2.7142	0.19117	-1.943	0.80817	-5.8657	3.7458	1.0598	1.9794	0.8149	-2.1422	2.7874	4.0286	-2.3198	-4.1567	1.3907	-1.0765	4.6608	3.0675
-11.585	-9.083	-8.8201	-11.237	-9.4628	-9.7415	-9.4992	-11.068	-10.503	-11.886	-10.805	-7.7494	-10.75	-8.1251	-9.2137	-6.2143	-6.8293	-10.17	-8.5313	-7.4049	-14.025	-9.6035	-11.53	-11.105	-7.2756	-6.1011	-6.7576	-7.9227	-9.0198	-7.6152	-11.571	-8.2792	-6.6494	-11.551	-7.6847	-12.603	-3.1521	-9.8049	-9.7309	-7.7502	-9.1873	-10.559	-15.593	-5.4584	-12.781	-12.535	-5.4469	-7.094	-7.2057	-8.9315
-10.234	-11.062	-11.614	-6.5189	-3.1089	-9.4033	-10.748	-7.7002	-6.5258	-9.8985	-9.3796	-3.4254	-3.9273	-8.9051	-10.642	-4.6302	-12.805	-9.8607	-6.4241	-7.0097	-9.9871	-10.778	-13.168	-8.891	-7.6176	-8.1986	-8.4045	-13.032	-4.7088	-6.0606	-12.104	-8.43	-8.6754	-9.1188	-7.6594	-6.3554	-9.8175	-7.1567	-10.49	-8.9087	-2.6768	-7.5293	-11.924	-7.6893	-7.2914	-9.2735	-6.1705	-7.9313	-9.5882	-9.3678
7.0777	7.5891	9.9105	8.3641	9.0145	7.3021	6.9357	8.6145	6.1335	7.0795	11.133	6.6419	7.5881	8.7435	5.3044	7.991	5.0641	4.9679	5.854	8.1597	11.051	2.2626	9.4651	6.4466	4.8617	5.3356	6.3013	6.9506	6.8968	5.2764	5.0309	1.9931	6.9149	7.1455	6.0208	8.1783	3.6988	10.693	5.624	5.372	7.0438	7.517	4.7216	8.3387	5.0819	5.1852	10.218	7.2549	7.6212	5.5452
1.8536	1.9943	-1.9511	0.17022	-1.742	0.25319	2.4421	1.4471	-0.89693	2.3099	2.6021	-2.6267	4.7968	-1.1574	1.4131	-0.27592	4.2406	0.96431	1.863	0.0050867	0.87078	-0.61153	-0.68137	0.11412	-1.1195	1.6275	-5.1853	-1.847	1.6743	4.1336	3.71	-0.030877	2.2819	0.43097	-3.1639	-0.18713	-3.5016	0.88567	0.96743	-3.443	-0.6582	0.26593	-1.6561	1.274	3.7629	-1.5224	2.7903	2.4147	-4.2174	0.48753
-18.305	-28.302	-21.104	-21.441	-25.34	-22.377	-18.463	-24.414	-25.807	-20.722	-23.28	-25.274	-22.145	-19.853	-20.837	-24.481	-24.302	-23.753	-23.591	-18.29	-16.701	-23.604	-20.128	-23.92	-15.792	-24.672	-20.68	-21.824	-17.638	-21.608	-25.3	-21.919	-18.577	-15.186	-18.674	-18.178	-24.206	-20.127	-23.658	-18.783	-20.955	-20.322	-21.025	-21.6	-26.359	-23.389	-21.919	-18.803	-23.684	-24.674
-0.28019	-1.397	-3.1521	-5.027	-0.24272	1.8909	5.6269	-4.9624	3.1613	0.37596	-3.5501	-0.026999	0.3839	-5.522	-3.4569	-3.1554	-0.21648	1.5016	-4.3148	-0.47663	-4.352	-5.1563	-2.4528	-1.1409	-2.6015	-2.1086	1.0408	0.18988	-4.0715	-0.18187	-3.5407	-3.3988	-6.3784	-3.078	-1.1625	-2.403	-4.2364	-5.945	-0.030382	-8.3238	-1.129	-1.4484	-1.8256	-5.5949	-5.9474	-6.1784	-8.293	0.39353	-3.5939	-4.2661
0.34102	4.3187	3.7341	5.3086	-0.96326	2.9426	-4.6305	3.2771	1.651	-2.0547	5.5806	4.3984	1.1337	2.4158	5.3206	-1.2819	5.0062	2.7924	-2.2011	0.76508	4.1259	-0.0734	2.9916	3.1306	-0.071047	-2.3919	-1.3962	1.954	4.168	1.917	-0.56235	1.654	-0.30201	-0.89449	3.3958	3.6685	3.7974	3.2429	-0.71931	2.983	4.5658	-0.21589	0.24435	1.1303	-1.4741	6.4149	-2.1764	0.58115	-3.4278	3.8365
-10.669	-17.098	-12.596	-16.19	-14.19	-16.11	-13.768	-14.147	-16.066	-12.139	-12.103	-15.768	-13.186	-14.35	-16.255	-9.1344	-14.265	-13.908	-14.933	-8.5822	-13.262	-13.346	-13.244	-12.009	-8.5383	-16.944	-12.7	-11.032	-18.478	-10.168	-14.61	-10.937	-12.574	-9.8739	-11.912	-16.362	-11.261	-10.73	-16.911	-16.407	-13.173	-14.162	-20.539	-12.911	-12.945	-16.701	-14.971	-16.602	-14.504	-13.167
2.9143	-0.91982	1.2157	-2.1137	0.024331	-1.8679	-5.5101	-3.2424	1.9473	-0.22036	-1.8013	-4.5984	-1.0076	-4.8299	0.46533	-2.3148	-2.9898	-3.3185	-0.40706	-0.94244	-2.82	0.46682	-3.5798	0.050632	-1.0167	-0.25884	-0.61276	0.098003	-2.9129	-2.4352	3.6664	-0.4345	-6.2706	-3.1534	-2.2211	-4.389	-0.26657	-8.3578	-2.7355	-0.91231	-6.3172	-2.1871	0.36472	2.8981	-2.3504	1.1102	0.4656	-2.0507	-4.2633	1.2586
-0.59868	-4.8041	-0.63225	-3.3269	0.44797	0.34054	-5.6375	-3.2528	-4.7142	0.85674	0.10146	-1.4556	3.4551	0.24898	2.0896	-3.5847	-4.0679	-3.2456	2.1916	-0.30581	1.5318	-3.2153	0.50581	2.6737	-2.9834	-3.1165	-2.1572	-1.6285	-0.68517	-0.84449	4.5295	-2.3973	-3.4233	0.36853	1.5247	0.13521	-0.32668	-1.5251	-0.44844	1.799	-2.6439	-0.73838	-2.6928	-0.95466	-3.5833	4.4853	1.748	-4.8522	-6.2614	-4.8875
-7.6973	-7.2461	-8.4196	-11.445	-8.772	-10.244	-6.3377	-5.6321	-6.1394	-2.5687	-8.0849	-5.8345	-7.7724	-7.9388	-7.6772	-6.8632	-7.263	-4.3704	-9.6427	-9.5371	-4.3503	-4.6334	-4.8259	-6.569	-6.1529	-7.308	-7.985	-4.8048	-8.7451	-2.8535	-8.7378	-6.5873	-3.775	-9.7567	-6.9607	-8.3173	-9.2463	-9.0372	-4.6994	-2.418	-9.731	-4.7461	-5.1357	-9.0774	-7.811	-8.6726	-7.1756	-3.7716	-2.2078	-5.9367
-4.0082	-4.5271	-5.4405	-2.8157	-1.4397	-1.6732	-5.3292	-6.6032	-3.1891	-10.069	-0.97028	-1.554	-7.3597	-2.402	-7.64	-1.9098	-2.0055	-1.9396	-4.5597	-3.7823	-2.0474	-5.0906	-5.4498	-1.532	-3.8969	-2.7303	-2.4721	-2.7696	-4.87	-1.1735	-5.1625	-0.99167	-3.837	-0.25069	-1.1196	-6.8313	-2.2514	-1.4336	-2.0218	-4.2968	-5.1173	-4.8002	-4.115	-2.4823	-6.8555	-3.9677	1.4356	-1.0498	-4.9192	-2.447
-14.777	-9.7773	-10.721	-11.799	-12.901	-11.343	-8.9045	-5.8833	-15.117	-9.2976	-13.363	-11.782	-13.152	-9.2939	-13.468	-12.771	-7.8759	-8.5003	-14.571	-10.652	-9.6282	-11.853	-12.445	-12.078	-13.248	-14.415	-10.183	-13.434	-12.292	-8.843	-9.5022	-14.885	-7.7884	-10.571	-9.3389	-11.736	-13.159	-13.676	-10.16	-11.286	-13.489	-9.233	-11.736	-10.36	-12.719	-14.322	-11.462	-13.665	-12.099	-9.6548
-0.92476	-0.70919	-1.1051	-0.59578	-4.1215	-2.6871	-0.017517	-2.7562	-3.6053	-2.3041	-4.1673	-7.6693	-5.0333	-2.0407	-1.423	-9.5977	-4.9232	-2.1315	-2.8325	-4.06	0.064908	-3.0207	-1.285	-4.0708	-7.5766	-6.6924	-0.86581	-3.6035	-4.713	-1.0746	-2.8394	-2.6856	-5.0559	-5.8643	-3.357	-3.1322	-9.5746	-1.2793	-5.0347	-4.8136	2.0019	-2.2854	-7.5318	-3.4574	-6.88	-2.4318	-2.6668	-0.81491	-0.28773	2.7909
2.8822	9.9995	4.6881	7.4975	7.9228	7.7027	5.6503	4.4336	4.372	4.9004	2.5659	8.4959	6.3529	4.5871	5.5003	9.001	8.5565	8.7324	7.9126	7.1847	6.1924	3.2802	6.0789	1.7935	7.3017	8.0248	10.432	7.0028	7.8129	9.5661	3.6797	11.966	2.8959	6.5046	2.3644	8.8816	10.232	5.1444	7.6952	5.5218	3.1218	7.0296	7.2298	4.0779	2.8087	6.8826	3.664	6.3689	4.5467	7.9268
-5.2092	-6.5043	-6.5504	-6.8123	-1.606	-4.6551	-9.7248	-7.5184	-9.0689	-8.2361	-3.593	-4.6704	-4.7767	-5.3199	-5.0156	-3.4733	-8.9405	-3.0787	-8.2168	-7.5024	-7.0012	-4.5611	-3.1371	-4.9678	-3.9641	-5.4634	-5.7638	-7.8292	-9.6636	-4.9149	-3.4126	-3.096	-9.2933	-8.3129	-9.5117	-7.8903	-7.6789	-3.4279	-5.0849	-8.1503	-5.4924	-7.1713	-1.6457	-8.8652	-2.4823	-3.8297	-3.8929	-2.2274	-4.6605	-8.0466
-2.211	-2.3685	-2.524	0.18601	-3.4874	-4.2555	-1.2309	0.77645	-1.7507	1.1078	-1.3769	-2.748	-3.9285	-2.9683	-1.2785	-1.6329	-0.25108	0.78438	2.9732	-1.2358	2.6805	-1.0839	-2.4089	-1.7715	-2.5159	-1.3214	-1.9997	2.4752	-1.1282	0.75053	-2.1833	-0.38134	-2.0661	4.9161	3.6876	-3.6652	3.7705	1.5702	3.0809	-0.87898	-2.0013	-1.7202	-0.67114	0.70095	-0.87242	-2.8507	2.9037	0.99113	0.69037	-0.62876
-2.1283	2.1299	-1.5991	-2.6442	-1.7956	-3.2331	-3.0571	-1.5353	-2.9463	-5.4025	-2.9135	-8.4104	-3.5922	-4.3945	0.55387	-0.72549	-6.2031	0.016119	-1.082	-6.4862	-4.6127	1.2522	-7.2509	-1.4824	-1.4072	-1.4005	0.98814	-1.727	-3.9114	-4.1994	-4.5255	-1.6649	-3.0347	-6.2203	-1.9839	-4.9767	-2.4284	-3.8458	0.82782	-6.0055	-3.4418	4.2698	-4.8815	0.27519	-1.5671	1.5446	-4.1147	-2.3697	-1.1964	-2.0876
-8.6259	-13.554	-8.755	-9.7161	-15.153	-9.7353	-13.32	-14.252	-8.5831	-10.255	-11.341	-9.9388	-12.3	-12.645	-10.594	-12.1	-6.8935	-16.412	-10.883	-13.414	-10.41	-11.69	-10.056	-18.041	-15.036	-9.8706	-11.824	-13.044	-7.0753	-14.627	-12.363	-10.444	-15.634	-18.131	-11.788	-10.179	-12.079	-14.052	-12.389	-10.99	-2.3322	-16.188	-14.953	-10.974	-12.877	-11.466	-12.775	-12.019	-12.671	-15.211
-3.6246	2.6082	1.8027	-1.9406	-3.933	2.3975	0.34142	-3.7412	2.38	-1.3969	4.935	-2.2623	1.1676	-3.1641	-0.89844	2.0079	0.056445	4.1963	-0.5894	1.4708	0.55568	-0.98634	-4.6255	-4.8924	-2.276	-0.50235	3.2262	-0.98333	3.8629	-7.6285	-3.2475	2.3727	1.1659	0.7837	-0.42023	-1.7143	-0.64726	-0.22675	-1.7073	-5.9697	-0.91614	-1.1351	-3.992	0.83533	-2.7648	-0.67533	0.28748	0.47789	-6.0959	-5.0456
-8.9358	-7.1009	-7.7385	-11.146	-8.0916	-10.985	-9.1319	-12.542	-8.2456	-10.131	-8.4703	-9.2365	-14.052	-6.3286	-6.6993	-10.112	-13.537	-9.3021	-7.3128	-8.3591	-10.015	-10.85	-7.1112	-9.2732	-11.557	-12.167	-13.66	-10.877	-11.051	-8.9376	-8.5792	-10.128	-12.493	-6.6864	-11.836	-12.389	-12.928	-9.4929	-7.3862	-9.7997	-9.4864	-7.8468	-11.605	-9.7958	-10.852	-9.887	-8.8153	-7.9588	-11.366	-12.507
-18.284	-10.67	-15.799	-14.733	-11.895	-7.9378	-14.569	-14.484	-6.9875	-10.855	-11.786	-14.649	-7.2898	-9.3103	-8.8528	-12.85	-10.717	-15.54	-10.292	-13.231	-9.0536	-17.098	-6.5377	-17.765	-9.5777	-15.686	-12.48	-15.241	-15.272	-11.778	-9.056	-12.123	-14.277	-13.148	-16.072	-15.182	-17.565	-7.1936	-11.056	-12.874	-13.114	-11.878	-9.7475	-9.9839	-13.903	-12.487	-10.482	-13.294	-10.946	-10.729
-2.7224	-1.8446	-3.0878	-1.5893	-0.73711	2.0747	0.090486	-2.7956	-6.7304	-4.7429	-0.19402	-3.7693	1.2433	-4.7395	0.76618	0.014016	-1.3777	-0.78601	-0.69174	-2.5686	-3.255	-0.88994	3.4062	3.0826	0.092728	-2.9593	-0.2521	-2.3344	-1.9619	-2.4137	-12.819	-4.4784	-2.6938	-0.52273	-2.6655	0.47605	3.4879	-3.1247	1.9847	1.8786	-3.0352	1.5436	-0.81838	-3.6347	-1.4719	6.3725	-5.0981	-1.1404	-3.7694	-1.502
-4.9507	-1.8263	-0.77856	-2.1827	-4.1811	0.84221	-0.91211	0.96653	-4.7199	-7.1261	-3.3068	-5.0668	-1.6211	-4.4372	-4.1283	-2.0577	-2.4442	3.2092	-6.3088	-1.8018	-3.0143	-2.1269	-0.43983	0.054275	1.7251	-1.9145	-7.4666	-3.7857	-2.605	-2.4895	-2.1615	-5.1415	-3.9435	-2.1465	-4.9879	-5.3967	-4.7845	-2.4071	-7.1872	-3.4264	-4.2453	-3.3283	0.95359	-2.2853	-3.1783	-1.1988	-2.2775	-4.8935	-0.62862	-2.1836
-10.092	-10.037	-11.659	-11.877	-15.994	-10.831	-14.474	-11.608	-15.787	-13.698	-9.3737	-14.904	-19.301	-12.758	-14.012	-13.941	-14.006	-11.153	-11.751	-15.09	-11.79	-12.623	-14.591	-10.07	-18.134	-17.994	-9.6298	-8.8065	-13.215	-10.987	-14.371	-17.254	-10.275	-14.692	-14.63	-13.9	-14.431	-10.522	-11.652	-13.575	-12.259	-13.367	-14.22	-13.034	-10.885	-16.717	-9.6938	-12.431	-16.487	-16.846
-14.194	-16.659	-14.749	-14.67	-14.307	-16.15	-13.4	-16.792	-10.753	-14.118	-15.985	-15.46	-15.666	-11.34	-17.204	-20.671	-12.225	-16.313	-11.017	-13.05	-14.718	-12.718	-13.083	-13.225	-16.818	-18.981	-16.903	-10.861	-15.011	-14.684	-13.61	-14.115	-13.768	-16.363	-16.571	-17.692	-13.543	-18.448	-14.354	-13.127	-15.372	-11.966	-16.776	-10.229	-9.8397	-15.125	-17.252	-15.307	-12.625	-16.385
-11.592	-14.46	-17.168	-19.495	-14.314	-15.224	-16.991	-17.961	-13.901	-16.922	-12.308	-15.339	-16.071	-15.13	-13.949	-12.141	-18.362	-15.614	-12.602	-17.65	-12.042	-11.614	-12.386	-16.893	-16.362	-18.369	-12.489	-18.893	-18.179	-13.961	-17.833	-16.545	-12.269	-16.43	-14.022	-19.101	-12.728	-13.389	-8.9148	-14.065	-9.4367	-15.99	-15.033	-11.725	-10.121	-11.434	-13.782	-7.5918	-13.538	-11.033
5.3881	5.3499	2.0514	2.3595	2.1843	3.9525	2.2008	8.2704	2.915	3.7413	5.8918	3.5191	-0.47571	5.726	5.4265	1.8597	1.5345	6.9745	5.7544	5.2282	4.3298	5.734	6.6226	4.5096	1.3589	2.5421	5.2979	5.1909	6.7539	3.7307	5.6729	5.3394	6.3262	2.544	3.5488	5.4365	4.5536	9.4819	4.2676	2.8025	6.668	6.3026	5.8308	6.998	8.2382	6.4624	5.0021	4.935	6.6394	0.55205
-8.1908	-4.5137	-6.642	-3.8532	-7.0006	-5.9283	-7.1897	-9.4924	-10.378	-8.5596	-7.2581	-4.4246	-7.7347	-6.4612	-8.8794	-4.9134	-1.4536	-9.1246	-8.3911	-7.822	-3.7464	-7.3723	-6.3227	-6.9951	-3.0554	-5.3028	-8.635	-6.3003	-8.1738	-1.4907	-3.0839	-7.8392	-7.3599	-9.4996	-4.6359	-9.6334	-7.4236	2.2867	-8.2413	-7.0669	-5.8137	-5.0092	-5.7367	-8.4328	-9.6353	-4.8733	-4.9923	-7.5673	-7.1492	-9.9611
10.01	7.7238	2.6361	10.289	8.4316	4.3243	11.533	4.5592	9.4829	7.1257	6.4048	10.179	6.937	5.1825	7.0952	7.0923	4.6002	11.148	8.6293	9.6397	3.3176	6.1676	3.5287	4.2296	4.4561	6.8392	10.84	7.6463	7.3047	6.9606	9.199	6.2911	4.8788	10.794	11.336	8.3223	8.3273	5.9259	5.9218	7.8803	6.4428	8.0711	7.3115	4.6537	9.4682	8.0488	10.037	7.8367	8.84	9.7671
7.7293	7.2882	9.7313	5.5699	2.1849	6.7616	9.8198	3.3488	7.4433	4.436	5.8913	4.5224	6.927	2.2567	3.922	8.8548	12.03	4.446	6.9983	6.5667	3.7813	6.5382	12.181	6.6576	9.8172	4.7365	5.0608	7.21	5.8533	5.8535	4.7604	5.3927	9.1986	7.2653	7.8242	6.0245	8.8462	6.4023	7.6822	7.565	9.2017	6.0585	6.4791	5.7869	7.2131	5.2404	3.4699	4.5589	9.2865	4.722
-2.2062	-1.9358	-0.41844	-5.3957	-0.53287	-3.3503	1.6378	-0.27035	-2.5507	0.51857	0.68272	-1.4472	1.3231	-0.8361	-3.3395	-1.758	1.5579	-2.124	-3.5664	0.97661	1.0675	-4.7692	-6.3318	-8.1199	3.9811	2.2152	-4.0501	-1.5719	-1.1821	-2.385	-4.0211	2.3118	-4.1386	-1.6285	-4.4562	-4.805	-2.4781	-1.3489	-3.8999	-1.0999	-3.2914	-2.2793	-2.8659	-3.7353	-0.88321	1.6838	-3.1427	-2.3871	-3.7763	-1.1546
[truncated: 150 more columns]
