# Supplementary material for: Genetic dissection of main and epistatic effects of QTL based on augmented triple test cross design
Source: PLoS One. 2017 Dec 14;12(12):e0189054. doi: 10.1371/journal.pone.0189054 (PMC5730204; doi:10.1371/journal.pone.0189054)
Supplement: S7 Supporting Information — (ZIP) [file pone.0189054.s007.zip › z2_550_0.2_5.csv]

-3.9789	-1.2842	-9.2259	-13.189	-8.019	0.33106	-6.192	-8.2037	-23.155	-7.1103	-13.565	-8.8311	-6.7972	-5.4756	-14.48	-6.2691	-10.445	-3.1114	-12.152	-13.117	-14.273	-11.047	-10.316	-7.8588	-6.3665	-16.973	-10.063	-3.5101	-8.9497	-5.2588	-10.499	-6.4243	-9.9745	-10.678	-13.156	-12.4	-12.153	-14.784	-7.0061	-10.688	-2.7677	-10.961	-7.7004	-13.973	-10.079	-12.65	-3.8736	-9.2841	-6.2455	-13.857
-11.963	-8.7263	-10.076	-6.8135	-14.321	-10.259	-7.8899	-11.177	-12.921	-12.054	-6.6196	-12.522	-8.5757	-9.6854	-7.6765	-7.7571	-10.432	-5.7201	-11.081	-9.1435	-16.451	-21.036	-8.1453	-17.659	-8.746	-6.3218	-12.19	-8.4736	-10.826	-10.892	-10.59	-4.479	-9.3783	-10.702	-9.1896	-17.624	-16.038	-8.9603	-16.19	-12.577	-14.282	-19.866	-14.271	-9.2362	-10.719	-12.637	-14.966	-9.8455	-13.573	-14.841
0.89203	-4.3721	-6.7919	-2.812	-1.5529	-2.5724	-5.3881	0.011396	1.1577	-1.1762	-7.2625	-2.2759	-3.9933	-4.1584	-2.1286	-3.4873	-3.9384	0.081183	-6.5994	0.16921	-9.2876	-5.755	-1.6104	-0.49215	-0.21442	-0.78201	-1.0991	-6.5303	-6.4927	-2.7262	0.5663	-3.6607	1.0329	-3.1698	-5.8179	-0.81525	3.6493	-2.2635	1.62	1.7207	-1.8326	-11.879	-0.83858	4.1434	-3.2236	1.5513	-5.2549	1.6123	2.3724	-5.8182
-13.061	-18.105	-10.208	-7.3611	-13.105	-6.1901	-13.971	-12.045	-12.593	-19.251	-16.176	-10.402	-5.8134	-11.466	-9.2809	-7.1918	-9.2113	-8.5566	-10.758	-12.588	-10.237	-16.489	-14.146	-16.685	-15.519	-11.048	-10.809	-13.818	-16.747	-13.317	-13.935	-12.576	-11.864	-6.392	-9.0656	-9.6144	-10.433	-14.742	-12.22	-11.864	-12.231	-8.7769	-7.1851	-14.542	-14.938	-11.484	-6.4807	-5.0853	-10.006	-15.317
4.0832	10.505	12.938	6.8117	13.316	8.8507	6.3752	7.4517	14.039	16.124	4.0494	8.337	8.2056	11.844	13.348	11.254	15.48	8.992	6.0865	14.251	4.6133	12.536	7.8911	16.173	7.7941	12.143	4.9344	10.945	13.138	8.8921	9.2238	6.1022	6.9776	14.627	7.838	8.3832	14.199	9.5251	7.4682	11.519	12.714	13.402	8.5726	7.4069	7.2394	12.244	10.673	7.955	6.409	9.4218
-20.29	-13.331	-11.759	-9.6189	-17.069	-16.088	-16.626	-10.952	-16.156	-15.866	-5.4317	-16.984	-13.797	-14.939	-14.148	-14.406	-14.822	-10.558	-7.0755	-14.522	-12.217	-16.61	-18.889	-11.831	-6.6046	-13.264	-17.754	-13.078	-16.281	-15.626	-10.88	-16.326	-13.569	-14.792	-9.7167	-11.457	-14.385	-12.602	-12.564	-17.402	-14.17	-9.9774	-19.468	-11.517	-11.291	-16.815	-17.333	-14.332	-18.249	-5.0569
-9.1987	-11.699	-10.466	-12.577	-6.8462	-7.5867	-14.458	-12.435	-14.282	-8.3164	-10.723	-14.021	-11.119	-7.111	-1.076	-13.923	-8.3026	-8.7675	-9.7823	-4.9946	-8.2426	-7.6301	-10.77	-13.883	-6.6815	-15.442	-8.6012	-11.121	-16.215	-8.379	-7.1395	-7.8179	-16.646	-9.4022	-10.725	-14.99	-8.7566	-14.863	-12.112	-9.6119	-17.756	-11.888	-20.801	-13.269	-9.3308	-7.5155	-12.668	-19.244	-9.7889	-8.3374
-11.749	-8.1797	-16.454	-18.297	-8.4263	-11.582	-8.0038	-9.7042	-6.2632	-1.2802	-8.9287	-5.2686	-6.6859	-13.213	-14.163	-10.894	-15.383	-12.638	-7.7335	-11.145	-8.5667	-12.931	-9.6982	-9.7488	-12.328	-13.64	-13.882	-14.633	-12.362	-12.893	-9.9349	-11.092	-9.7763	-9.2339	-8.9269	-9.175	-3.2374	-8.3799	-7.1518	-10.692	-11.842	-6.8251	-8.4549	-9.5768	-9.7507	-10.517	-6.7509	-13.003	-7.3001	-12.552
-14.02	-17.307	-10.768	-14.16	-17.273	-12.511	-4.2445	-13.683	-7.6722	-6.5364	-13.379	-17.78	-16.575	-18.781	-18.191	-18.918	-16.901	-10.151	-19.092	-11.303	-14.095	-17.197	-10.559	-13.008	-7.6901	-9.2959	-16.658	-16.165	-16.904	-5.5669	-12.012	-12.604	-16.115	-13.357	-12.07	-10.988	-13.226	-9.7968	-16.545	-18.356	-20.393	-20.917	-11.163	-20.421	-19.822	-16.958	-11.535	-18.83	-15.498	-21.155
-11.865	-10.836	-13.572	-12.436	-16.576	-14.712	-14.367	-14.938	-14.043	-14.043	-12.142	-15.616	-15.651	-15.257	-10.668	-8.1175	-13.211	-9.6831	-11.588	-2.6881	-17.274	-12.912	-15.112	-4.8648	-13.294	-12.717	-11.488	-13.385	-11.371	-16.879	-10.276	-21.442	-12.492	-14.16	-21.772	-15.537	-11.354	-11.219	-9.6663	-14.491	-13.419	-13.882	-11.794	-9.0273	-11.537	-13.436	-6.8137	-10.858	-15.751	-15.156
0.81873	8.3174	6.6539	2.8284	11.954	11.373	2.0332	1.0115	7.3866	0.61269	9.404	9.2302	7.4219	9.4897	6.634	7.2553	7.942	14.875	6.4161	6.3588	13.204	8.1669	0.88293	10.715	7.8392	5.3914	6.8142	5.7813	7.6169	11.334	0.59292	7.9725	12.249	9.7027	3.3733	4.7956	12.858	6.7184	4.5456	6.1664	4.9311	9.9176	4.8687	15.205	3.377	5.4076	10.608	4.914	6.9398	5.3217
-4.7423	4.5458	-6.7254	-10.705	2.5466	-2.0777	-10.879	-12.39	1.3308	-7.115	2.2553	2.6328	-3.3378	0.35106	-3.8318	-1.5103	-6.5483	-3.1975	-1.4039	-3.7233	-5.3972	2.9202	-7.7005	-4.5041	-4.3282	-3.0116	-4.2649	-0.43394	3.3618	-7.6054	-2.4786	-2.822	1.1729	-3.092	-0.066936	-2.8563	-3.763	4.9022	0.52207	-5.8244	-0.82026	-4.215	-6.628	-2.0998	0.47522	3.2715	4.7967	-8.6427	-1.6361	1.2734
-13.294	-16.533	-12.272	-8.6343	-8.9766	-11.852	-8.3842	-6.9759	-15.15	-10.661	-11.848	-12.6	-12.056	-13.802	-8.5737	-8.4317	-14.393	-1.4177	-14.493	-10.986	-9.8249	-15.255	-5.4556	-11.261	-9.8858	-11.791	-12.95	-11.323	-16.83	-10.033	-11.623	-3.2621	-11.273	-10.024	-5.1431	-8.4607	-9.5724	-14.993	-12.321	-10.179	-13.17	-7.0376	-6.2164	-5.7279	-6.8565	-10.227	-12.596	-11.411	-11.037	-10.986
12.155	5.5557	7.2609	10.182	5.3977	5.7564	12.187	11.287	5.5761	14.112	2.278	10.443	10.926	6.8466	4.1724	9.1152	9.4513	13.086	8.3833	7.6195	13.332	1.2152	9.2621	14.221	4.8791	0.29965	4.0937	11.394	8.0335	5.8152	5.0161	12.845	4.8468	8.2088	8.7091	10.96	10.486	4.9562	11.58	12.091	3.743	10.849	11.761	16.316	11.849	12.054	7.875	5.9352	14.718	12.095
-20.866	-13.46	-16.324	-8.4003	-13.255	-15.847	-12.394	-3.7716	-11.365	-11.904	-17.814	-16.248	-19.932	-11.964	-13.183	-6.9151	-10.114	-17.909	-17.704	-15.975	-18.601	-13.703	-13.229	-13.426	-8.1408	-10.859	-14.584	-15.841	-13.947	-9.9478	-16.542	-11.817	-12.125	-12.484	-15.282	-5.0765	-14.371	-15.669	-11.504	-10.175	-10.823	-14.626	-16.324	-12.734	-16.163	-9.7267	-14.725	-20.498	-13.226	-11.14
-8.8976	-8.5873	-17.428	-6.493	-13.203	-11.572	-17.998	-11.091	-11.652	-9.1909	-7.8635	-9.3649	-16.607	-15.97	-8.9195	-7.76	-9.8207	-7.8083	-5.0772	-11.045	-6.2028	-12.824	-18.856	-13.363	-14.867	-7.6727	-5.2772	-12.37	-12.06	-9.3789	-18.006	-12.576	-11.334	-12.099	-11.045	-8.2208	-8.8779	-8.459	-20.616	-10.975	-12.247	-13.44	-7.2483	-16.655	-13.059	-11.046	-9.9208	-11.18	-7.1479	-12.461
-3.0163	1.6366	-3.7379	-2.4305	-2.4927	-2.3991	-6.3227	0.78999	-2.2903	-2.2926	0.57462	-0.52221	1.225	0.16905	-8.8482	0.94879	-1.685	-10.148	-5.074	-3.4688	-6.5768	3.2408	-3.3504	-5.3303	-3.8164	-3.6564	3.8342	1.0675	0.33754	-4.1403	-0.31629	0.85825	-0.59705	-7.5565	-5.8724	-1.8758	-3.9723	-1.9373	-1.1993	0.72503	-2.7038	-3.4061	-4.1743	-0.15063	1.7161	-0.58041	-3.7282	1.6027	5.8636	1.2494
-2.7405	-3.2373	-6.5947	-6.5664	-3.8421	-5.8131	-1.6997	-2.2103	-1.1375	-0.62374	-2.1089	-3.1029	8.3812	-7.2641	-4.9384	-1.08	-4.3461	-6.6632	-3.976	-6.6031	0.53749	3.3983	-2.8803	1.2761	-2.4101	-0.69512	-0.4414	0.42641	-6.2875	-5.9818	-0.11356	-3.1787	2.3022	3.7866	-0.97671	2.447	-6.1857	-3.9256	2.5008	-3.4407	2.5536	-4.5572	-4.1599	-4.9644	-2.7388	4.9921	-5.158	-1.6718	-1.5518	-1.7441
5.1454	7.5647	4.0457	4.9596	8.8012	11.487	-0.2335	1.5579	-3.9794	8.0125	7.1282	3.4876	4.4463	4.3632	0.91253	1.8275	-0.12805	5.5598	5.1466	9.1285	6.2537	6.228	1.4687	5.2281	5.3756	2.006	3.5189	10.229	6.6995	4.807	9.4867	-1.3567	3.0106	3.5392	7.4055	4.7123	8.5908	3.3842	8.0541	9.496	10.76	6.0315	7.6703	3.7028	8.7225	4.2585	9.2366	7.0663	6.1053	2.463
-11.18	-9.9471	-15.159	-12.021	-11.529	-18.264	-7.7036	-11.328	-13.099	-11.024	-12.911	-8.4234	-9.9934	-11.647	-11.282	-10.968	-9.2581	-11.024	-14.424	-15.442	-15.272	-12.495	-4.2599	-14.684	-16.443	-8.5896	-6.2309	-10.443	-1.7715	-9.0603	-13.261	-10.984	-10.044	-11.071	-14.547	-10.603	-18.007	-4.0814	-14.321	-18.068	-6.5162	-12.837	-8.588	-7.6737	-14.346	-15.214	-12.894	-13.289	-7.5247	-11.771
-6.1528	-6.7737	-8.3377	-14.649	-14.784	-12.155	-7.8188	-9.2291	-11.999	-13.548	-12.904	-15.589	-14.302	-19.218	-8.5221	-13.121	-10.418	-7.7951	-13.857	-14.038	-11.983	-10.287	-14.2	-13.208	-14.036	-19.096	-12.84	-16.525	-14.304	-11.956	-13.341	-16.593	-16.416	-9.3087	-14.771	-9.4646	-12.237	-15.816	-19.679	-3.9837	-15.484	-14.731	-11.545	-15.327	-11.733	-10.596	-8.5246	-15.292	-12.679	-21.984
-12.691	-2.7132	-7.5392	-6.2269	-6.0012	-7.5827	-15.314	-2.6776	-13.831	-10.63	-7.9497	-12.682	-7.0944	-8.972	-6.5886	-6.2085	-12.978	-5.3641	-9.2245	-16.594	-8.7969	-6.0455	-11.274	-6.5166	-1.9229	-9.862	-12.065	-6.224	-13.26	-0.41754	-7.9686	-10.222	-17.057	-9.3417	-8.0728	-7.8383	-5.4844	-7.287	-10.516	-10.604	-13.211	-2.5169	-1.4006	-9.538	-11.525	-11.043	-6.1091	-7.9982	-1.2787	-1.7082
3.0995	3.8705	8.6259	0.61273	2.6621	3.6143	8.7982	2.3869	5.4061	5.6644	5.8725	8.1833	1.5762	8.2162	7.8416	3.2545	0.58705	0.42012	2.6061	4.9338	6.7837	10.383	12.937	13.878	4.5055	10.387	8.1364	-0.10643	3.0785	4.9807	5.9022	3.8201	6.0619	5.8769	5.181	-0.7353	5.8526	1.2911	4.8236	10.384	2.7956	5.1015	5.9336	1.7277	5.8963	1.4856	5.3639	3.6371	6.549	5.7787
-2.2419	-0.93635	1.9622	-0.76275	3.2823	1.0695	1.834	0.56007	4.1062	2.3422	1.8111	-1.463	-3.4895	0.89688	0.43384	-1.5343	0.13239	-1.8529	-2.9144	6.983	1.3613	6.8811	2.7822	8.3676	-2.0643	-3.9646	1.9511	-1.6138	-1.8359	-2.8576	-0.54938	0.76327	-3.7923	-4.0892	0.055582	5.0753	5.6624	0.87012	-4.0633	0.94435	12.542	-3.9955	7.7718	4.1396	-4.8162	-1.5805	4.3675	2.6043	-0.78759	-1.4797
-19.352	-12.377	-9.2202	-14.94	-5.3746	-5.757	-13.806	-15.544	-13.948	-11.97	-9.7156	-11.758	-9.347	-9.2973	-10.1	-18.109	-10.012	-13.234	-8.3386	-10.032	-11.709	-6.2548	-6.7508	-11.549	-4.752	-13.336	-15.298	-13.341	-13.957	-13.696	-17.712	-16.804	-8.7745	-14.086	-9.3741	-14.768	-10.252	-5.9734	-6.0385	-12.564	-11.202	-11.733	-10.37	-18.267	-13.191	-9.2709	-11.856	-12.845	-6.4642	-4.8796
-0.35467	7.0338	-3.8168	-4.347	-4.9316	4.9079	-5.8631	3.3852	2.552	-5.3014	0.56595	-0.8928	-1.411	-6.3343	-3.7034	2.5562	1.5732	-1.7047	-0.44136	-9.5777	-3.6987	1.2771	1.8156	0.049376	2.058	1.9834	2.155	8.2426	-1.5138	-1.9506	-0.63871	1.8999	-2.0223	3.6644	-5.579	2.2755	-0.2794	0.93446	-5.495	-5.8358	-1.1115	1.6579	0.23658	-3.1591	2.8701	2.5187	-4.8712	5.7336	1.9454	3.8885
-7.3614	4.1332	-2.1432	2.6005	-8.093	4.182	-7.3204	-1.0451	-0.58762	-3.1266	2.0455	-0.28797	3.4411	-3.6492	-4.5061	3.2142	-3.7628	-4.373	0.61244	-7.1792	0.14511	1.0537	-0.96778	-1.8928	-0.44099	-3.0033	-7.8494	0.24941	-0.66851	-2.6594	-2.0565	-0.031795	1.1696	-3.6211	-0.3718	-1.1243	-2.9191	-1.8168	-2.8872	-3.4657	-3.4912	9.0411	-0.8167	-1.7755	7.7972	-2.3774	2.0176	-0.089267	2.1161	-1.85
-13.956	-9.591	-15.61	-14.91	-18.047	-12.65	-17.899	-13.026	-13.457	-21.506	-9.5653	-19.583	-11.408	-22.828	-15.125	-12.427	-17.577	-12.784	-13.59	-15.85	-11.23	-12.624	-10.361	-14.753	-18.692	-13.959	-11.495	-17.657	-17.88	-10.535	-13.19	-16.605	-16.972	-17.755	-17.333	-12.207	-7.7887	-10.463	-10.752	-13.168	-23.156	-16.534	-13.36	-18.874	-21.383	-13.683	-16.469	-14.488	-5.8495	-17.504
8.8777	6.4126	3.5339	8.3162	6.9735	2.6917	5.9564	6.3058	6.5467	2.4622	3.3255	12.601	3.4562	0.21032	1.7464	7.4252	1.2716	3.846	10.786	8.4892	3.2334	6.7008	0.011574	2.1514	8.4711	6.0278	8.9352	5.5163	6.1697	3.6634	6.9245	6.3569	8.8267	1.6663	3.9618	2.3729	2.8502	-1.7826	6.3714	7.8322	4.1769	3.6448	5.3381	0.61924	0.13676	6.7409	1.7252	5.6196	6.3906	5.3852
2.7293	7.7451	-3.7793	-3.3921	-4.0961	-2.2369	-4.1584	-5.4781	-4.4105	-5.1013	-5.1784	-3.843	1.1248	-6.4342	7.1298	-3.3214	0.51755	-5.9247	-0.17635	2.6232	1.5317	2.6502	-2.3886	-4.9063	-1.8484	-3.9597	-0.55138	-5.5523	-3.8119	-3.8007	-1.5662	-4.4383	0.44653	-1.689	-3.7181	-6.3209	-2.7143	0.54691	-4.1297	2.2301	-1.1782	-2.7672	-3.9401	-3.4753	2.81	4.0728	-0.40909	-7.9251	0.69099	-6.3817
-0.53267	-3.4973	0.61706	4.0594	-5.2912	-2.1625	1.7659	0.024684	2.4712	-4.8331	-3.9223	-1.2233	1.135	1.167	2.2497	4.4986	-4.6786	-1.5134	-4.5845	-1.7583	1.8819	0.57692	-0.8903	-5.4961	2.7719	-4.4785	-5.5964	0.90651	4.4761	3.3621	-5.0505	-2.3902	-0.10061	0.82771	-1.8695	-1.1053	3.6036	4.5878	-2.7282	3.8708	0.67513	1.2334	-8.8584	-2.4285	0.25927	-0.20366	6.6938	3.6835	-1.6559	-2.5918
-15.769	-13.802	-17.116	-20.163	-13.917	-21.253	-14.273	-14.199	-10.81	-9.5073	-12.394	-9.1269	-7.0729	-7.2157	-12.193	-9.6733	-12.235	-6.9526	-13.207	-9.8945	-9.583	-8.1832	-5.546	-15.721	-10.044	-20.174	-8.3902	-10.577	-17.106	-11.926	-15.123	-16.717	-8.6119	-22.939	-17.308	-8.9463	-17.385	-9.9219	-19.984	-12.413	-15.094	-13.448	-19.797	-10.395	-10.323	-13.67	-10.594	-8.7797	-16.99	-12.307
-21.492	-14.905	-17.489	-17.046	-22.569	-18.874	-22.114	-21.285	-20.612	-25.128	-20.065	-28.224	-27.227	-27.415	-13.347	-23.686	-20.862	-23.429	-25.905	-20.369	-22.085	-20.566	-22.001	-24.61	-20.069	-16.847	-19.63	-25.075	-32.164	-18.828	-26.897	-17.256	-20.276	-23.231	-20.684	-24.219	-15.814	-18.958	-22.64	-23.207	-21.406	-17.995	-10.063	-22.098	-24.197	-16.767	-18.708	-24.968	-27.091	-27.047
-27.517	-22.581	-21.1	-16.343	-15.058	-22.092	-21.327	-17.331	-25.271	-18.52	-24.317	-23.273	-22.272	-20.021	-20.776	-20.598	-16.66	-34.046	-17.463	-19.904	-19.305	-22.386	-22.096	-17.291	-21.912	-22.439	-17.618	-19.321	-20.059	-21.597	-17.422	-16.097	-20.256	-24.74	-19.612	-25.037	-21.936	-20.289	-17.451	-15.991	-26.412	-24.143	-14.385	-20.65	-25.556	-25.731	-15.577	-6.8531	-20.649	-22.338
-6.5851	-2.2281	-5.053	-7.8188	-6.528	-5.2097	-6.871	-5.6	-9.9218	-2.0654	3.4413	5.0278	-7.7901	6.1043	-7.7718	-6.0625	-7.8415	-1.4188	-5.7292	-1.4304	-6.5837	-6.1819	-5.171	-13.385	-0.37158	-2.9455	-11.754	-2.0749	-3.8268	0.054311	2.4687	-5.3844	-1.7	-5.4	-3.8968	-8.4589	-6.4709	-3.7834	1.3681	-2.4175	5.206	-1.2085	-3.6779	-4.7772	-4.1048	-3.8684	-1.8796	-4.2052	1.0556	-0.32936
-14.506	-16.543	-17.255	-12.386	-18.286	-16.594	-10.938	-12.183	-17.258	-20.099	-16.955	-16.479	-14.314	-18.492	-9.1808	-19.658	-13.284	-19.005	-12.593	-15.987	-15.559	-15.094	-13.809	-13.273	-18.969	-23.309	-8.9552	-12.247	-18.135	-18.255	-14.757	-14.747	-16.011	-9.0544	-13.508	-10.092	-7.3383	-20.361	-13.427	-16.026	-14.784	-17.975	-15.645	-11.614	-22.532	-12.829	-18.502	-11.439	-13.23	-17.402
5.7912	7.2035	12.626	2.0277	4.3143	4.1086	4.8099	6.2356	1.3224	2.1978	3.7407	1.8412	6.0527	3.283	6.1365	7.9519	5.259	2.5598	9.7189	8.7998	11.406	1.009	4.5228	6.6963	6.9036	1.9042	2.4952	8.3096	4.5818	2.3096	3.8633	10.095	10.169	7.3089	9.072	0.34136	1.8192	0.64311	1.9802	0.71514	4.597	7.241	8.1709	3.6827	2.6585	1.5617	7.3861	4.2638	3.5674	8.0934
-7.4977	-8.8279	-14.062	-7.4835	-9.5548	-8.127	-13.135	-12.092	-12.164	-8.3397	-7.3314	-8.9662	-12.964	-14.202	-6.7939	-11.176	-5.6464	-10.714	-11.408	-11.316	-4.7833	-11.277	-10.533	-10.344	-10.963	-9.4018	-9.9485	-9.1661	-10.3	-15.367	-16.807	-8.0067	-8.8085	-9.5099	-8.272	-6.4391	-7.576	-8.6627	-6.9527	-10.903	-8.4577	-10.306	-8.6684	-9.6757	-5.8107	-4.8838	-9.6188	-4.4218	-5.7249	-11.916
-4.5874	5.2934	0.53707	-0.18485	-4.6419	-4.3524	0.72395	-2.1687	5.4056	-0.88826	5.2736	-4.2018	-2.417	-2.8247	2.5147	-2.9845	3.7502	-0.61663	2.2515	7.4642	2.0092	2.4506	-0.38163	3.9224	3.3825	0.15208	-2.6635	-6.1963	-0.15028	-4.011	0.95504	4.8738	0.55097	-2.6971	-5.347	0.078445	0.83674	1.1099	4.1735	1.0466	3.5919	1.1905	0.39121	2.0254	-0.66359	1.6632	0.27962	1.3788	-1.7329	3.3883
-6.2324	-4.2468	-3.4985	-3.6513	1.1208	-14.686	-3.2111	2.3391	3.1438	-4.9515	-5.1476	5.1272	0.32311	1.6128	-9.1377	-7.6343	-0.95448	-0.10465	-2.2758	-3.3407	0.058149	-0.23367	-2.8251	3.1284	-1.5052	-3.1362	-11.214	-2.9158	0.10274	-5.2839	-3.8457	-3.3337	1.0456	-2.1968	-2.7138	-5.0953	-6.0249	3.554	-0.80774	-0.40118	-3.5007	-6.5381	-1.1362	-7.0596	-1.4267	-4.9322	11.893	-7.6428	4.8641	-2.2269
-27.395	-20.579	-25.89	-19.061	-26.402	-26.212	-28.486	-26.479	-22.751	-25.393	-19.346	-21.35	-26.099	-23.839	-19.054	-17.473	-28.102	-19.722	-34.256	-19.709	-23.654	-25.958	-24.887	-22.656	-25.539	-21	-18.701	-16.265	-20.319	-22.801	-17.686	-27.183	-21.796	-26.107	-21.189	-25.523	-23.01	-17.377	-15.264	-23.366	-22.959	-19.105	-21.278	-17.492	-24.614	-28.641	-22.965	-22.069	-24.858	-31.169
-7.6673	-7.6588	-10.117	-12.328	-2.8163	-6.5234	-10.122	-12.561	-4.5251	-5.8817	-12.222	-11.091	-8.1906	-14.922	-12.257	-6.0627	-7.9607	-7.3069	-3.8637	-9.6197	-11.051	-19.113	-12.187	-9.4458	-6.325	-4.6651	-10.32	-10.652	-7.2704	-7.3567	-4.1108	-7.7682	-13.942	-8.0065	-8.2076	-9.2935	-8.3734	-12.26	-11.18	-8.1199	-7.9634	-6.2521	-9.2292	-14.265	-7.5843	-8.4791	-11.57	-9.2668	-5.3329	-9.0951
-3.8048	-5.5107	-10.32	-6.7172	-2.8292	-3.5436	5.3245	-7.1173	-5.0326	-2.9802	-4.075	-5.7093	-4.8204	1.3645	-5.0928	-6.1231	-5.7266	-4.9908	-0.1999	4.0565	-1.3671	-2.8577	-3.0691	-0.82328	-1.2327	-5.5455	-4.5666	-9.1936	2.7375	-1.871	-1.4659	-3.7558	-5.6486	-0.73808	-8.647	-4.9133	2.7896	0.49821	2.1747	3.5693	9.1127	-3.4943	2.1721	1.0751	-4.9805	-4.1367	-3.5897	1.3682	-3.3685	-1.5712
-5.843	-5.3871	-5.5754	-13.999	-4.9177	-2.6619	-2.1611	-0.21662	-4.8213	-5.2134	-3.4813	-7.5234	-11.482	-1.8271	-6.0282	0.13284	-4.426	-3.5277	-7.8304	-8.4506	-2.2805	-8.9134	-6.2567	-10.776	0.5261	-7.9519	-10.741	-1.7247	-2.1272	-2.3864	-3.3548	-8.0927	-8.4391	-10.164	-10.112	-10.133	-6.0071	1.1179	-1.0106	-5.3008	-4.0762	-8.8234	-3.3054	-6.1179	-4.6799	-4.4026	-4.0431	3.2008	-3.4864	-7.324
-17.302	-19.214	-7.5574	-8.8277	-14.498	-14.233	-10.567	-11.589	-11.334	-18.681	-16.419	-12.831	-13.811	-19.359	-12.042	-16.019	-15.315	-16.67	-24.386	-12.085	-13.661	-15.437	-15.988	-13.906	-11.579	-14.845	-14.206	-13.236	-17.345	-17.353	-14.58	-18.214	-12.761	-4.6212	-11.788	-15.606	-17.484	-16.135	-18.909	-11.27	-11.114	-13.543	-10.989	-5.5242	-10.049	-18.047	-16.025	-11.598	-12.506	-17.613
-14.234	-16.651	-10.109	-13.221	-14.659	-15.52	-15.731	-13.083	-18.152	-11.107	-14.114	-15.175	-16.284	-14.712	-15.934	-14.335	-8.0069	-16.418	-13.157	-12.437	-10.014	-12.142	-10.594	-13.384	-12.887	-14.117	-19.186	-9.0765	-10.778	-14.291	-11.627	-15.935	-14.897	-6.106	-11.432	-9.4957	-18.678	-14.724	-17.039	-16.471	-14.907	-8.4459	-11.224	-11.93	-12.942	-12.56	-14.594	-10.069	-18.962	-11.546
3.6323	-4.8337	1.5321	2.8154	4.7021	-1.1934	-2.8665	-5.1032	-1.6817	-1.3553	4.743	-3.0499	6.2811	-0.35643	-1.3464	-3.7428	4.5865	-1.8527	1.4976	6.5909	0.35026	1.4205	-3.4064	3.4029	5.2135	5.5119	1.8358	-2.2359	-0.98739	-6.6623	-1.5432	2.1158	0.7635	-1.7326	0.76557	-0.84543	0.64721	-0.48308	2.4413	3.3831	1.7239	2.4229	5.1368	-0.83639	0.46388	1.9172	-1.1701	7.0003	0.15421	2.0759
-9.6065	-11.409	-17.439	-9.2584	-10.123	-10.441	-11.471	-12.645	-11.623	-21.635	-16.558	-14.127	-15.743	-12.113	-11.942	-13.289	-15.737	-14.221	-17.238	-11.81	-11.882	-18.938	-16.981	-12.013	-14.568	-8.8682	-22.958	-10.681	-13.926	-11.529	-13.123	-7.9041	-13.33	-13.395	-11.921	-10.832	-11.945	-11.439	-7.1784	-19.225	-9.034	-11.8	-9.1992	-11.861	-8.4679	-10.247	-15.787	-12.704	-16.827	-9.0212
8.2586	4.2295	12.277	6.5061	10.719	8.6927	4.6297	5.9362	10.244	6.898	6.1117	6.9608	9.8874	4.6368	6.5489	6.1824	3.3729	10.574	4.4863	0.71063	10.613	8.035	9.6899	9.6264	8.0672	2.9418	5.7216	10.672	6.4755	6.239	11.057	5.8226	3.3624	8.5985	10.242	-0.85491	7.7329	8.6908	9.6428	2.7862	9.7854	7.0075	0.74677	4.8928	4.9691	10.409	2.6334	4.8504	7.851	13.509
-0.93377	-4.4936	-6.0108	-4.0484	-3.6518	0.13512	-3.8979	-7.4324	-0.20898	-1.0587	-5.7578	-7.6561	0.7006	-3.2035	-3.5043	-6.7975	-10.609	-9.3734	-0.23925	-3.5966	-0.78231	2.7632	0.79408	-7.4053	1.6104	-6.8263	1.0698	-9.024	-1.5714	-3.0412	-2.7642	-4.0381	-8.7146	-1.9387	-6.0342	-5.9513	-2.3871	-6.756	-0.94696	-6.5494	-5.2212	-7.575	-3.9806	-0.80551	0.25665	-2.2044	-4.3934	-2.2739	-6.7632	-0.95618
-11.858	-19.481	-14.202	-12.212	-13.462	-11.534	-10.712	-16.691	-14.923	-18.567	-16	-17.55	-14.9	-5.792	-9.9986	-16.638	-10.277	-10.943	-17.825	-13.627	-11.987	-15.924	-16.028	-16.687	-10.67	-12.535	-12.958	-13.876	-14.235	-13.788	-15.041	-9.2842	-19.179	-11.757	-11.659	-10.621	-15.303	-14.144	-10.208	-17.399	-14.451	-12.534	-12.814	-10.252	-7.1982	-11.413	-15.618	-11.19	-10.26	-15.465
-8.8063	3.2277	-0.33315	-1.6849	-2.2212	-6.1185	-0.8134	-1.1669	-9.3232	-2.5153	-4.431	-6.5909	-2.8859	-4.2691	-2.1458	-4.8069	-10.796	-4.486	3.0612	3.0315	-2.9813	-0.83772	-6.7591	-4.0563	3.8374	-2.7049	-2.1463	-3.6083	-4.8511	-8.9687	-6.5547	-4.1007	-6.2814	-9.8946	-1.8951	-2.2487	-1.5646	-1.5394	-4.2363	-7.6515	-2.8524	3.6869	-3.7065	-4.7753	-3.2891	-1.7518	-5.4538	-3.1536	0.74362	-3.778
-2.2659	1.3639	7.1073	4.3528	0.54978	-4.6081	2.0194	1.2267	8.9585	-1.2848	-0.75813	4.5989	1.5005	2.2312	6.4724	3.1055	5.2058	-2.1983	5.0413	4.5464	2.698	0.64963	-3.588	9.1079	1.0427	0.13888	7.1006	1.4772	5.6088	0.86091	7.6692	3.6493	2.3233	-0.7365	5.5115	-0.097479	5.6599	7.2844	1.6227	10.304	2.4236	-1.2628	1.2024	0.3687	4.9771	-0.52614	2.2562	-1.3555	5.2977	1.3847
-12.489	-12.882	-14.284	-12.474	-14.66	-14.215	-18.76	-14.381	-18.169	-14.512	-21.93	-18.861	-9.6548	-7.6524	-9.7979	-4.8818	-18.886	-8.1729	-14.832	-10.959	-13.25	-12.456	-12.751	-9.1974	-11.262	-14.286	-10.607	-3.706	-15.015	-7.0794	-17.863	-10.219	-11.112	-21.161	-9.6374	-21.866	-13.365	-17.364	-14.463	-11.003	-14.716	-11.785	-4.659	-14.234	-12.967	-9.0557	-14.159	-19.678	-11.944	-16.215
-14.182	-5.352	-13.068	-10.106	-7.528	-14.091	-10.637	-4.1469	-5.4345	-8.9114	-9.2654	-10.87	-7.5613	-8.7901	-11.964	-8.2116	-18.317	-8.468	-14.258	-8.8864	-11.063	-16.419	-7.7389	-4.639	-4.9603	-7.2669	-7.6369	-11.301	-6.7391	2.8448	-2.7165	-10.899	-7.09	-8.719	-3.6124	-12.039	-10.571	-10.467	-12.693	-11.097	-3.2075	-11.752	-2.9448	-9.7392	-10.574	-4.6342	-10.874	-16.417	-13.404	-4.2733
-12.719	-4.5167	-7.0572	-1.5554	1.318	-4.5082	-6.2655	-3.8534	-7.5539	-4.1194	0.67077	-6.8112	-7.0639	-12.028	-1.6666	-5.8622	-3.8003	-5.6719	-1.0828	-0.94335	-0.05966	-3.5962	-0.76629	-5.0956	-6.4732	-5.0501	0.37609	-7.4349	-5.1302	-7.8942	-1.0258	-1.733	-2.5834	-4.1944	-2.4248	-8.2656	-0.87552	-6.6936	1.2168	-11.574	-4.8545	-6.1944	-12.727	-1.4066	-7.5261	-2.1389	0.98409	-5.0687	-4.1172	-5.7894
-12.221	-9.0253	-10.608	-11.036	-12.733	-10.606	-16.55	-9.9167	-11.61	-9.1305	-14.777	-8.3995	-13.763	-14.528	-5.1037	-15.193	-13.117	-14.379	-11.138	-11.104	-15.02	-6.774	-13.81	-11.913	-15.796	-13.814	-9.4241	-19.968	-14.821	-14.111	-15.423	-11.879	-9.4258	-9.5952	-16.726	-14.54	-13.241	-11.367	-11.654	-7.8769	-12.311	-15.929	-11.188	-8.8882	-17.973	-10.516	-14.078	-9.1856	-13.017	-12.126
-7.5055	-8.9319	-4.9372	-8.4858	-3.0393	-11.782	-6.1884	-14.31	-5.6702	-1.9959	-2.4491	-4.561	-6.134	-1.1038	-1.7849	-8.3961	-6.2291	6.2172	-0.77914	-4.4104	-0.29478	-5.0528	0.67538	1.1114	-2.2592	3.311	-7.2085	-5.8502	-8.6337	-4.2218	-6.3942	-6.9502	-3.6568	-6.129	-5.865	-1.8567	-2.4477	-4.4474	-1.0881	-7.7317	-5.5554	-3.8829	-5.2662	-7.2309	-4.1291	-2.5468	-6.1276	-4.4694	-5.5399	0.040044
6.975	6.955	8.6785	7.1894	5.6844	4.458	4.8131	11.336	5.9423	10.767	17.319	7.4652	5.2654	12.293	6.6852	5.9856	5.1462	13.259	16.188	10.124	15.553	8.8121	9.8922	0.77004	8.631	4.5105	8.9781	4.2719	3.329	-3.4981	11.009	3.8652	2.4177	4.2653	7.4641	9.8846	2.2946	1.428	9.7407	8.0644	7.7281	8.6943	0.34907	9.3058	12.932	3.9639	15.63	9.6558	3.1685	5.663
-3.8161	-6.5416	-4.2089	-6.5233	-2.6288	-3.4825	-3.7485	-7.0182	-10.527	-6.7853	-11.708	-8.9415	-0.18473	-2.5069	-9.1667	-1.2862	-5.5399	-8.3653	-8.6466	-7.742	-12.391	-16.497	-7.583	-6.9289	-10.261	-4.1883	-12.341	-1.5545	-6.5769	-9.6773	-9.813	-8.3646	-10.945	-6.9928	-4.9357	-6.0935	-8.5377	0.65666	-7.2593	-5.4375	-12.013	-8.7121	-7.0336	-4.2427	-14.662	-12.963	-7.9478	-4.2116	-11.53	-9.9348
-0.056522	-2.3116	-3.7567	-5.5278	1.9741	-0.42043	-9.0117	1.2008	8.8588	0.44572	-5.597	-0.34167	-1.4374	0.81313	-5.7383	2.3468	-1.7036	-5.1472	-3.676	0.31389	-5.392	-1.6982	-0.19065	5.8644	-6.1449	-0.63681	-0.55601	-3.6144	-2.5694	1.6717	2.1097	2.4731	-6.6871	-0.87531	-5.9447	4.6291	-0.55925	-5.811	-2.2954	-2.1975	-1.536	-9.3868	-5.8722	-2.4304	-2.3885	-7.9968	-2.9507	4.1575	-4.2175	-5.4139
-15.144	-17.51	-19.873	-12.654	-18.062	-7.9119	-12.432	-20.061	-17.113	-12.547	-13	-8.9824	-18.139	-13.153	-6.603	-13.001	-11.365	-17.788	-12.447	-14.596	-4.1406	-6.2924	-4.143	-20.885	-14.855	-13.324	-13.424	-13.059	-19.721	-8.8395	-17.622	-14.098	-19.428	-10.103	-16.793	-15.016	-14.94	-17.493	-20.847	-14.639	-11.381	-17.4	-22.606	-17.187	-15.624	-12.508	-8.5734	-7.812	-14.587	-10.496
-9.1136	-11.331	-12.609	-10.112	-4.849	-8.2214	-17.778	-11.226	-3.6763	-5.2846	-9.4699	-7.7003	-5.6516	-6.3245	-2.6483	-7.0042	-7.3659	-5.1707	-4.6922	-5.8117	-7.3925	-1.8763	-4.9691	-6.5152	-8.2207	-6.0527	-4.9701	-7.5778	-5.0646	-7.1509	-12.383	-11.103	-3.7807	-3.1868	-3.042	-11.979	-7.5714	-1.5438	-4.5509	-2.438	-8.7745	-8.0138	-12.391	-12.693	-13.942	-9.8991	-10.596	-8.6118	-8.0023	-6.3283
-0.53224	-1.9965	-0.84498	-6.387	-1.1159	6.1647	0.1539	-1.1042	-1.2791	0.82497	-3.7983	5.3595	-3.3708	-4.108	2.6436	-0.74387	-8.0164	-8.7059	8.0295	6.5005	-5.3877	-3.7082	3.5619	0.010184	3.3121	0.78981	0.036517	-3.4906	-1.8514	1.4049	-3.7351	3.2015	-1.1169	0.023051	0.96481	-3.1912	4.2268	-0.38667	6.182	3.5659	-2.7565	1.0678	-1.5441	-0.74121	-1.187	-3.2814	0.84158	-1.5211	-5.3279	0.37558
13.653	12.88	9.9671	10.75	10.751	7.6424	12.979	8.4914	7.9211	14.076	2.7516	12.842	4.3548	12.64	11.186	6.9899	0.71666	13.609	11.739	8.7699	10.09	7.443	10.774	13.22	18.396	10.605	12.73	6.4974	13.006	8.7627	14.921	10.635	9.6165	12.082	12.597	11.228	13.117	7.154	9.201	7.5409	5.2552	-1.1284	10.731	12.726	12.893	9.4815	12.193	10.351	10.087	15.179
-7.9525	-4.0326	-5.7427	-4.9409	-1.9842	-4.0159	-6.7944	-4.9138	0.49055	-0.56041	-6.8153	-3.1143	-1.9973	-0.43207	5.1619	3.5544	-8.8926	-4.1478	-3.8919	-3.1203	4.5516	-2.3158	0.60209	-2.8939	-6.3617	-11.213	-4.6551	-5.3051	3.0957	-3.2339	-7.5693	-1.0595	1.8566	-1.6321	-4.6907	-1.7234	-2.2966	-7.8567	0.9329	-0.57074	1.3633	-2.5264	-8.4735	-0.45441	1.3313	2.2056	-5.9612	-5.1106	3.3119	-1.224
4.5645	13.455	8.9592	9.6203	6.4922	10.82	13.142	4.3381	0.82149	3.3352	9.5936	4.8064	9.3203	10.555	8.9086	9.4283	3.786	7.068	4.7344	0.40725	7.7879	5.8336	10.358	11.881	4.1325	4.2885	6.7833	5.3329	11.649	6.7329	8.2205	13.415	3.1099	8.4607	10.941	9.4972	6.7969	8.214	5.9272	12.449	2.444	10.166	11.262	7.9977	8.0915	8.1644	6.9863	10.005	10.534	17.735
-4.9803	-9.6896	-7.7161	-5.8023	-1.1059	-5.8666	-8.704	-8.3347	-6.3201	-8.7064	-1.8057	-8.1494	-6.4856	-9.6617	-5.2919	-7.4752	-9.4878	-4.0664	-6.8505	-2.5274	-6.2062	-9.3948	-13.327	-12.388	-4.9302	-6.5469	-12.409	-7.0872	-5.7754	-4.4108	-2.6014	-3.8981	-7.508	-7.8481	-0.47509	1.4626	-4.6465	-10.699	-4.1911	-4.8585	-9.2526	-1.2896	-12.233	-0.73872	-5.4368	-3.7201	-4.7459	-9.651	-10.299	-11.041
2.2849	-0.8268	-1.5796	-6.43	-14.281	-4.5811	-5.6131	-2.4934	-4.9184	-3.2976	-6.1424	-0.29247	-8.5706	-1.0486	-2.3673	-5.6021	-1.5953	-5.415	3.5046	-2.6409	-3.6085	-2.2368	1.8473	-0.04612	-1.3744	-1.5493	-1.9346	-7.1523	-4.1614	-3.7069	-1.1449	-7.3069	-0.031556	-4.3202	-7.0517	-4.2072	3.2707	-2.0588	-4.3538	-3.1904	-0.93763	-0.58795	-4.7405	-10.057	1.1889	-5.8128	-3.0357	-0.8122	-2.3276	0.13312
-14.203	-11.268	-11.941	-14.428	-12.347	-10.305	-9.5324	-8.6377	-9.5019	-8.0425	-10.885	-8.7148	-8.5483	-14.915	-8.3659	-11.105	-5.9326	-10.77	-11.703	-16.691	-12.172	-10.915	-4.4511	-9.4985	-13.605	-16.19	-10.806	-6.8991	-14.301	-14.259	-12.324	-14.558	-16.425	-6.5127	-10.435	-16.495	-10.716	-15.252	-10.915	-14.141	-9.3241	-11.734	-16.985	-8.3848	-14.101	-16.254	-11.948	-12.991	-12.656	-11.887
-10.198	-9.3363	-17.989	-14.853	-10.069	-11.584	-14.252	-15.063	-12.727	-9.0165	-14.879	-14.167	-10.532	-10.899	-15.074	-14.844	-17.069	-11.956	-11.371	-14.491	-14.624	-12.603	-16.62	-18.785	-13.051	-11.759	-7.3963	-7.9642	-17.052	-9.4098	-8.3847	-13.952	-9.0981	-13.024	-12.176	-15.573	-10.53	-12.193	-9.8588	-17.557	-12.033	-6.1108	-4.4131	-8.0239	-13.647	-10.515	-9.82	-10.526	-20.693	-12.996
-24.722	-18.675	-18.997	-25.04	-19.575	-29.748	-15.374	-17.793	-20.807	-25.367	-22.546	-26.616	-16.933	-31.14	-19.683	-16.968	-23.028	-20.267	-24.594	-22.892	-19.66	-26.181	-26.071	-22.669	-19.062	-18.915	-19.299	-27.373	-23.591	-24.691	-28.047	-27.752	-19.94	-22.341	-30.513	-26.382	-25.897	-28.031	-23.263	-22.127	-25.297	-22.758	-21.584	-16.771	-24.666	-15.651	-27.492	-22.702	-30.09	-28.652
6.57	6.8118	3.6677	4.6621	10.592	4.724	8.397	6.8044	8.2542	9.4294	4.7548	2.4952	3.4621	14.948	14.186	8.8493	9.1967	16.912	11.6	9.8465	14.899	7.9732	7.8215	7.7097	11.052	6.622	11.734	7.6462	6.5475	1.6763	5.5205	11.195	7.9963	12.646	8.5508	6.881	14.621	12.769	7.0342	7.6543	12.733	4.7059	11.647	13.873	6.7252	11.421	7.1262	10.709	12.853	13.344
-7.8862	-0.56498	-12.869	-7.0698	-5.1534	-9.9327	-10.465	-10.293	-12.151	-10.198	-6.6921	-1.0944	-6.5542	-4.1033	-4.9561	-6.5779	-5.8013	-13.379	1.0451	-9.5892	-4.9815	-5.7012	-5.5884	-10.612	1.4055	-1.007	-12.141	-4.5374	-9.4932	-1.0848	-8.0561	-6.6169	-13.143	-14.707	-3.1267	-8.8395	-11.23	-2.8047	-7.8441	-6.2952	-7.4814	-3.1765	-9.5711	-6.2747	-4.2839	-9.9384	-8.4827	-4.9772	-8.4284	-11.251
-17.14	-5.2889	-5.2197	-15.613	-10.897	-11.452	-11.853	-14.514	-9.3049	-16.521	-6.1331	-11.196	-11.625	-7.0364	-10.916	-5.0834	-15.698	-18.692	-9.2003	-12.933	-13.25	-9.1386	-3.4446	-11.732	-5.2809	-12.647	-13.09	-5.8354	-12.995	-9.1011	-10.058	-11.071	-15.874	-13.537	-9.9715	-17.54	-10.584	-13.342	-13.832	-4.9937	-11.234	-8.7136	-11.654	-13.254	-12.974	-13.574	-11.025	-8.1618	-11.002	-10.712
-0.6571	2.6454	5.3778	6.6172	0.52942	0.57667	6.7717	6.5284	-0.61298	0.65603	1.9302	-3.2561	3.1855	5.7837	7.4829	4.0299	5.2627	1.972	5.3945	-1.8464	2.9269	7.3401	-2.6918	5.95	1.1541	5.1369	3.7866	5.0128	3.1855	5.8051	1.4524	1.2039	7.448	-1.7959	1.644	3.9449	8.4428	1.9916	5.9324	4.1858	-3.0584	3.1185	1.8465	0.12485	-2.478	0.71313	1.3145	0.40215	0.95469	1.5819
3.9317	8.2072	6.7617	9.2863	9.8872	10.166	7.8059	7.0721	7.3867	3.79	6.6068	7.911	8.1714	5.577	11.456	10.246	8.9028	13.396	6.841	7.7411	7.5352	5.3771	2.9528	8.2264	8.6202	11.341	9.705	4.2389	15.396	7.449	4.2603	7.5443	6.7158	1.3768	9.7724	6.0582	10.841	8.9021	11.353	8.1283	5.9229	5.0613	9.8271	10.751	8.6283	9.4593	8.4609	7.3841	8.0226	13.911
-2.6034	-5.082	0.91691	-5.9244	-1.5822	-6.755	-4.0175	5.441	0.88544	-8.7156	-4.455	0.078367	-7.3229	-3.2641	-3.1901	6.5292	-0.74219	-4.1796	0.6589	0.74815	-9.1623	-4.735	-2.3082	-1.9973	3.1444	-2.8717	2.2651	-1.2666	-10.145	-0.69955	-0.89253	-4.3122	-2.8604	1.4422	-1.1373	-6.1316	-11.06	-8.2922	-4.9929	-1.0555	-5.6762	-6.0983	1.4465	-5.1431	-1.5727	-2.2799	1.2953	-1.3563	-4.4753	-1.2129
-12.161	-14.216	-16.265	-14.69	-12.653	-9.603	-11.009	-12.947	-14.144	-13.034	-9.4299	-15.455	-10.658	-8.1001	-14.547	-7.9101	-15.367	-8.3654	-17.957	-9.0759	-16.022	-10.062	-13.654	-6.6137	-14.602	-20.821	-8.2862	-7.5242	-11.147	-7.4827	-3.4412	-4.741	-12.604	-9.4367	-4.8148	-9.0316	-12.382	-9.7577	-11.483	-13.411	-8.162	-10.654	-4.3691	-12.739	-11.019	-15.415	-12.099	-7.8219	-11.318	-13.527
-13.696	-4.402	-9.9532	-14.766	-8.8887	-9.0976	-6.5391	-16.254	-14.189	-8.5429	-7.4963	-15.112	-7.3456	-11.914	-5.8555	-9.7634	-8.9805	-10.14	-3.7735	-10.048	-9.892	-4.5858	-8.4007	-8.2483	-8.7763	-9.6175	-11.03	-7.093	-9.7808	-10.606	-11.736	-7.3823	-12.646	-12.947	-8.9362	-5.0846	-8.5978	-8.4699	-5.7066	-11.564	-8.7929	-12.961	-10.004	-9.6807	-14.384	-6.3027	-11.647	-12.625	-8.942	-4.6567
-14.488	-13.105	-11.242	-3.0247	-14.859	-10.468	-20.996	-17.723	-14.183	-15.232	-13.67	-11.013	-11.229	-18.027	-13.384	-15.95	-18.992	-14.959	-12.874	-13.21	-10.026	-13.617	-10.668	-12.877	-17.67	-15.441	-11.119	-14.698	-17.422	-13.993	-18.888	-13.815	-18.559	-12.052	-18.875	-7.5524	-15.591	-10.832	-14.861	-8.9238	-5.4056	-7.8159	-12.698	-18.312	-10.496	-9.4463	-13.964	-13.845	-13.88	-20.679
-4.5745	-12.045	-6.2792	-7.3019	-0.53842	-5.1908	-6.0846	-6.2577	-7.9064	-3.0609	-0.89563	-2.098	-1.3133	1.4238	-8.1392	-0.45909	-5.7121	-2.9295	-1.8049	-6.7727	-10.012	-6.2874	-3.5743	-5.874	0.18332	-2.5249	-8.1084	-6.5987	-3.4726	-5.1052	-10.326	-3.1776	-7.4117	-9.1648	-7.1231	-3.255	-3.5472	-4.7739	-6.6813	-6.6614	-1.3793	-4.7874	-2.2712	-11.921	-9.4597	-5.5343	-11.596	-6.7978	-8.1393	-8.716
1.3806	9.0555	-7.954	-0.62285	4.0914	3.0173	7.3336	-5.5157	-1.6165	5.7514	7.4484	3.2479	9.7359	7.5267	1.46	-0.50414	3.0103	9.6189	9.0887	-0.59686	-1.9678	10.304	6.0562	10.487	3.7474	-2.6998	1.0199	-1.9959	2.6113	9.1699	-2.8461	1.5732	-3.6878	-3.2293	1.3213	1.8128	7.7992	5.43	6.5562	-2.7762	3.1782	3.0145	13.524	-0.81976	-3.5734	-1.9354	-1.1412	-2.0358	4.9604	3.6745
-5.9692	-0.069481	0.058928	-5.9118	-7.7444	-4.7298	-8.0814	-4.176	-5.3742	-7.745	-4.1117	-6.6003	-10.248	-4.0081	-6.547	-6.5928	-15.661	-15.159	-3.7923	-8.365	-4.9435	-8.9936	-9.4825	-5.5302	-6.3347	-11.227	-2.9265	-9.2822	-5.7405	-4.4911	-9.1098	-5.9822	-3.0554	-7.0425	-8.8311	-5.2321	-8.3758	-5.0031	-5.315	-7.0606	-9.4906	-7.0159	-8.1071	-9.6438	-4.3774	-5.6079	-5.8241	-5.8754	-8.5931	-15.058
-3.8911	-7.6532	-4.7729	1.413	-0.64052	-5.3569	-4.7235	-3.3911	-7.0898	-2.5221	0.32361	-2.9333	-3.0839	-1.3754	-1.1847	-1.6318	1.7381	-1.3088	-5.6424	-2.822	-2.6246	-1.4899	-8.0295	1.7472	-10.004	0.23684	-0.81475	-4.1454	-2.7767	-0.76513	-1.0102	-7.7478	-6.8888	-3.9005	-7.6147	-2.1988	-1.6587	-1.2553	-0.35164	-4.0976	3.6433	-3.5864	2.0108	-1.8006	-1.5679	3.097	3.3734	-6.8515	0.36274	-5.9072
-17.932	-12.327	-15.508	-14.79	-19.506	-10.139	-8.8442	-11.147	-17.631	-23.224	-15.82	-15.256	-12.396	-15.893	-15.299	-20.765	-20.548	-19.608	-17.761	-8.9391	-16.093	-15.034	-19.272	-9.0527	-14.69	-13.839	-15.222	-16.67	-11.932	-9.935	-11.197	-11.929	-16.581	-25.091	-7.8844	-18.883	-9.4747	-14.293	-10.519	-16.863	-7.106	-17.333	-16.601	-18.368	-14.804	-8.8922	-10.699	-13.29	-15.084	-18.934
-13.636	-11.051	-4.8213	-9.957	-12.156	-10.392	-15.733	-15.118	-17.643	-13.706	-17.329	-16.899	-11.914	-9.8167	-23.102	-14.229	-14.807	-11.174	-11.484	-10.035	-17.631	-8.3088	-11.558	-13.268	-15.16	-8.8302	-9.7993	-8.0411	-8.2018	-8.5026	-20.031	-3.5563	-12.037	-17.611	-10.809	-12.432	-1.904	-18.12	-14.113	-9.2351	-11.466	-12.947	-17.392	-13.62	-16.393	-16.35	-11.971	-11.155	-16.593	-4.3556
-7.9032	-3.7314	-9.4326	-3.1586	-6.1699	-8.6121	-5.3166	-6.9784	-8.3868	1.3857	-3.3709	-7.092	-3.2527	-4.4598	-5.6409	-8.3813	-1.7553	-5.6417	0.7706	-0.17744	-0.65707	-2.6286	-6.2633	-8.3034	-4.6941	-2.3587	-5.4135	2.442	-9.5436	-0.59737	-6.1625	-4.9684	-7.729	-1.9602	-5.394	-1.6605	-7.3699	-6.4119	-0.96946	-0.3725	-10.445	-13.56	-8.7339	-8.7828	-13.234	-4.9477	-9.2137	-6.1208	-8.3575	2.4959
-8.8907	-5.0322	-9.3565	-12.46	-11.35	-15.888	-9.4847	-12.266	-12.528	-2.4473	-7.4891	-3.0662	-11.494	-15.513	-5.0311	-16.572	-1.2822	-17.09	-12.024	-4.1734	-11.765	-9.4739	-6.5827	-2.7763	-6.9942	-7.1085	-9.6834	-7.9988	-10.435	-11.085	-7.2288	-10.91	-5.4798	-10.167	-17.313	-3.0017	-8.8519	-8.9228	-11.487	-2.8452	-8.5598	-4.9017	-10.959	-1.5663	-8.0199	-9.2697	-5.4473	-7.1607	-5.6771	-11.431
-0.32829	0.072983	-1.1422	0.71991	0.63943	-4.4839	-5.9867	3.5207	1.3976	-1.5081	0.291	3.6994	7.9296	-7.0017	-3.535	6.7067	0.63205	-1.8198	-5.0208	1.8342	-2.8909	0.5402	1.4551	-0.86326	1.2182	-0.32333	-2.1866	1.583	3.7576	-2.197	2.9983	6.1247	3.5979	4.8847	2.3685	-0.63497	1.174	-2.496	3.3699	-1.8426	-1.0254	-1.0979	-8.4574	2.8382	0.57674	-9.2916	-0.23744	-6.8015	3.3234	-2.6394
-1.6794	-1.1192	-10.122	0.45296	-6.8476	-4.4042	-5.7679	5.9962	-5.257	-1.7282	-2.3502	-5.1804	0.96022	-4.5877	-2.7704	-0.93401	-0.070647	2.8295	-2.2378	-4.1807	-1.4343	-2.1697	-0.97937	0.49779	-4.1646	0.37213	-7.5699	1.5645	-4.4676	-6.8903	-13.072	-3.1525	-4.3792	-0.64382	-9.6811	3.9283	0.5956	-8.1499	-7.5508	-5.6306	-4.5662	-7.4101	-3.9026	-8.9746	2.8158	0.82083	-5.4407	-1.7995	-6.9038	-5.5406
-9.8167	-9.0621	2.0618	-1.4199	-8.8091	-3.6328	-1.9902	-2.355	-1.8761	1.723	-4.9518	-1.2755	-2.0552	-5.3323	-6.469	-3.2755	-2.7661	-6.6543	-5.7954	-9.0336	-4.0905	1.0912	0.48529	3.5529	-1.1242	-7.6649	-4.0575	-5.5195	-9.4786	-3.5186	-7.4275	-0.011422	0.076255	-9.0241	-8.4685	-5.76	-1.1212	-2.1489	-6.7559	-1.2896	-4.9494	-5.8676	-3.3743	-4.8968	-5.0984	-11.13	-3.8699	-4.4975	-3.7597	0.34801
-9.8072	-13.122	-14.768	-7.1918	-17.146	-14.752	-14.31	-12.25	-13.949	-9.5664	-9.0997	-15.352	-8.512	-15.412	-10.881	-12.606	-11.166	-18.007	-9.125	-10.764	-12.747	-20.301	-9.8182	-13.196	-9.0632	-9.0267	-12.652	-13.033	-13.748	-19.675	-18.299	-10.495	-17.166	-7.2629	-17.13	-13.422	-18.678	-14.944	-10.364	-17.268	-15.774	-13.944	-12.078	-15.216	-13.728	-9.4012	-12.006	-20.058	-13.853	-11.974
-7.786	-11.727	-13.486	-16.343	-8.3704	-10.382	-11.308	-10.341	-10.796	-3.2799	-13.276	-7.7977	-13.347	-4.4168	-14.09	-12.719	-9.0894	-14.289	-12.31	-12.869	-14.308	-3.554	-13.271	-5.2251	-12.768	-8.4993	-15.929	-10.439	-15.11	-18.094	-14.283	-7.6751	-7.2932	-13.305	-15.237	-17.044	-13.513	-11.941	-9.6115	-14.138	-13.553	-11.668	-14.1	-13.45	-12.991	-12.328	-7.0619	-14.13	-12.892	-13.395
-11.778	-11.153	-11.774	-12.887	-15.265	-20.02	-17.174	-16.371	-14.643	-13.755	-15.718	-15.913	-7.2971	-9.7613	-18.684	-17.701	-6.8314	-16.029	-7.6569	-14.684	-16.272	-16.113	-12.632	-13.806	-20.345	-13.479	-16.25	-18.356	-6.2453	-19.013	-20.879	-15.78	-13.93	-15.815	-18.267	-13.951	-17.667	-19.753	-15.183	-15.965	-15.159	-12.829	-13.14	-17.816	-17.519	-18.442	-18.852	-17.106	-14.339	-15.126
-23.805	-21.505	-20.784	-20.366	-19.864	-22.045	-19.064	-30.318	-23.182	-24.144	-27.766	-24.396	-24.418	-18.227	-24.643	-22.499	-23.104	-15.426	-19.212	-21.747	-22.903	-21.429	-27.351	-18.894	-23.923	-24.885	-25.697	-23.232	-20.898	-25.72	-21.935	-23.348	-26.405	-25.391	-24.379	-21.64	-22.991	-22.817	-28.748	-17.56	-22.723	-15.505	-17.624	-18.687	-24.087	-26.4	-22.507	-29.332	-16.928	-20.1
-2.9359	2.1321	-4.7699	2.8108	2.6772	9.6677	-3.6913	-0.56001	-6.0607	-6.7508	4.1538	-1.4091	-1.6022	3.5448	-4.3498	0.17355	0.067787	-0.24845	4.0958	1.2726	5.8684	0.78661	3.6142	3.4722	1.6893	2.2877	5.115	4.9548	7.2096	2.7679	-1.2717	-7.6365	1.3864	-1.0552	-3.8082	0.29603	1.5651	-7.8863	2.8642	0.67959	1.3021	-2.1466	-0.355	-2.2452	-5.2084	0.7237	0.93993	-0.0067173	-0.49941	5.0794
-22.808	-25.385	-21.006	-23.285	-28.236	-27.482	-29.988	-28.694	-17.645	-22.424	-23.069	-25.006	-14.438	-26.061	-20.663	-25.168	-16.875	-24.696	-23.9	-25.451	-22.73	-22.263	-16.02	-25.149	-23.128	-21.849	-28.088	-23.802	-23.201	-21.173	-21.011	-23.142	-25.801	-17.068	-22.434	-29.043	-19.251	-18.049	-26.394	-29.328	-17.526	-18.908	-22.112	-26.45	-19.351	-22.306	-26.356	-24.543	-26.939	-28.631
-11.273	-7.5672	-11.059	-4.5606	-1.2358	-7.9225	-7.8464	-8.7799	-5.1291	-5.7098	-2.8838	-6.4907	0.034592	-0.1529	-3.3643	-4.6803	-8.8607	-2.9008	-3.1282	2.181	-3.5666	-9.0072	-7.9314	-8.16	-4.68	-6.0145	-11.034	-0.15452	-4.3547	-12.934	-3.7005	-6.5263	-2.9983	-7.323	0.20632	-8.5773	-4.7095	-13.116	-6.0301	-7.0622	-14.951	-9.95	-6.9515	-2.4704	-0.033379	-6.3042	-5.0861	-4.1095	-11.093	4.2597
-6.3251	-9.9324	-16.232	-9.498	-12.581	-13.481	-15.568	-15.12	-12.347	-8.0412	-14.435	-9.0616	-10.834	-11.365	-14.933	-11.77	-17.883	-11.386	-8.99	-8.6454	-14.899	-8.8334	-15.268	-3.3353	-16.005	-12.919	-13.896	-14.717	-16.676	-11.122	-8.1834	-11.14	-14.322	-12.032	-15.044	-7.7899	-14.357	-5.5399	-15.688	-14.846	-14.626	-10.505	-15.646	-9.413	-9.437	-12.628	-12.751	-17.448	-10.063	-10.482
1.698	0.48295	1.1664	-5.1061	-5.4564	-0.60396	0.060918	-3.5192	1.9232	-2.1411	-1.2707	2.72	6.6809	-3.0989	-0.85666	-4.1861	1.8426	0.47276	-0.051629	-1.2145	2.3081	-0.73698	-0.39448	3.709	-5.0927	-3.4068	2.8594	-5.608	-1.9715	-2.79	-1.1402	-4.0017	-0.80062	-1.2525	0.81114	-2.6333	-4.8929	1.6545	2.6525	-4.7156	0.20581	-0.47668	-4.0235	0.1632	-0.55512	3.6207	5.0015	2.2346	2.3885	0.034333
-7.4843	-10.193	-4.8529	-7.4776	-0.98924	-8.7879	-11.193	-3.0687	-2.8269	-2.014	-13.293	-3.5934	-7.0539	-6.4413	-4.8763	-4.3234	-8.9321	-10.943	-3.9489	-10.484	-7.4825	-4.2887	-4.1493	-3.2602	0.81276	-4.7547	-4.6018	-6.4481	-8.909	-6.3674	-0.60541	-4.8617	-6.9209	-3.1585	-14.267	-7.0967	-11.339	-9.4977	-0.38109	-0.55898	-5.5028	-8.8908	-4.3168	-3.2828	-3.3077	-5.5148	-13.024	-3.2348	-1.1545	-1.7827
4.0541	3.1641	0.38993	0.67331	5.5403	-4.0667	2.252	7.3012	9.6483	-0.97442	-3.1572	-1.7497	1.9749	4.7243	5.4728	-1.2014	1.7105	3.6922	-0.93105	-3.5996	10.352	0.30847	0.596	3.0702	1.3303	5.4887	2.7718	7.3723	4.2947	0.95914	3.5229	1.4476	2.8871	1.8162	3.7842	0.57354	0.9639	-1.1071	-4.239	1.0406	-2.5343	2.7322	-2.5791	1.6589	4.3037	8.5018	2.0546	-4.1979	6.5547	-0.55872
10.367	5.8948	2.5825	10.824	5.8806	5.8921	1.0548	4.2608	10.147	8.6678	7.2857	12.155	3.2599	3.6835	5.1613	6.8523	7.4533	5.3563	6.6076	10.074	6.8836	-0.35864	1.9899	6.5228	13.142	4.4286	6.3294	6.3879	8.9729	1.0496	5.2124	1.7485	3.3252	5.4466	6.538	2.323	2.4412	10.566	5.2638	4.3675	11.486	3.7978	6.1261	10.646	15.791	7.9657	2.7937	5.0526	3.4965	8.1336
-14.12	-9.2959	-13.552	-9.2998	-9.2765	-15.21	-9.3964	-9.0475	-12.641	-14.279	-12.937	-16.255	-19.558	-13.178	-11.654	-12.366	-8.0069	-16.272	-6.2555	-9.0955	-1.7104	-11.304	-14.603	-11.495	-4.4054	-13.873	-11.437	-9.3986	-14.507	-0.90203	-7.6233	-8.8598	-6.9447	-14.06	-14.035	-17.551	-16.492	-9.27	-12.895	-8.6902	-11.391	-3.6288	-18.827	-13.974	-14.245	-9.258	-15.163	-9.079	-11.159	-7.965
-7.3537	-16.674	-16.252	-8.3934	-10.028	-8.7613	-11.473	-12.521	-11.739	-12.947	-17.303	-13.496	-15.897	-17.937	-7.9734	-10.865	-10.332	-18.596	-10.893	-15.39	-14.073	-11.744	-13.066	-12.734	-11.298	-17.281	-10.414	-7.9904	-14.243	-9.4316	-14.405	-15.08	-12.078	-9.9568	-11.088	-13.236	-8.1311	-10.437	-15.737	-9.3659	-15.791	-11.996	-18.894	-8.0682	-15.861	-15.771	-16.127	-16.178	-15.152	-7.2637
15.184	4.6226	8.7281	9.9397	11.342	12.014	11.824	11.787	5.3807	14.153	6.3698	17.114	15.072	21.521	6.6215	9.8759	1.0922	7.2679	7.2256	15.227	11.299	6.6722	7.8368	16.271	10.321	3.2572	14.597	6.0146	11.088	9.9284	5.9036	7.1404	10.069	6.0177	5.7229	8.9452	13.322	5.9566	10.327	9.1847	9.5806	7.8859	11.95	8.1012	4.5933	9.821	8.7969	12.28	9.338	0.89772
0.76709	-5.2831	0.81723	-2.2605	7.4698	0.46258	1.5154	0.24403	1.2865	4.3234	-2.3219	-1.2592	-0.9005	-1.3642	6.7565	-3.6038	1.0207	2.4246	6.1407	0.013378	6.6488	-0.43083	-1.3283	2.2643	0.30689	7.7137	1.395	-4.5429	0.94483	1.7731	0.31291	4.7451	5.8631	7.9067	-1.2543	0.27559	-1.1471	3.8064	-1.1583	0.96118	-5.2215	-2.1168	0.16144	-7.2858	0.23808	7.6337	2.8388	-1.3392	4.4744	2.4133
-4.9341	-8.1001	-7.5722	-1.9577	-7.6992	-5.5811	-4.7656	-7.3341	-4.3119	-8.3418	-9.7903	-6.3519	-1.8146	-10.857	-7.8365	-6.0401	-5.8494	-6.1852	-2.4253	-4.7454	5.5391	4.2731	1.5301	-6.4721	-8.6776	2.7673	-2.3332	-13.833	-8.6259	3.5442	0.61882	-2.9805	-5.492	-1.3033	-7.3429	-5.3868	2.8261	-12.718	-12.264	-5.9906	1.5626	-5.1416	-5.9702	-7.3254	-11.809	-6.5388	0.11169	-7.7995	-9.2979	-7.6432
-13.071	-16.521	-7.1628	-15.32	-16.402	-16.309	-2.3802	-16.035	-12.748	-12.271	-16.535	-11.001	-13.584	-11.428	-12.13	-8.7332	-14.369	-9.0859	-15.131	-12.472	-6.8292	-10.783	-13.502	-8.4779	-7.987	-12.792	-11.565	-19.318	-15.279	-11.384	-9.0807	-10.293	-17.394	-9.1701	-12.603	-7.7056	-19.214	-15.51	-6.2052	-10.708	-12.645	-11.807	-14.801	-11.299	-11.104	-11.606	-15.828	-13.972	-16.871	-6.7794
-2.5671	-1.2605	0.26322	1.2831	0.77888	0.58411	6.8393	1.9943	4.6848	5.4006	-0.84007	10.05	-0.30139	4.255	3.7972	1.2059	2.0916	3.7172	-1.7601	4.0108	-0.099256	-0.98461	-5.3227	4.2763	9.1581	4.5151	2.4605	-2.6071	3.6371	4.1015	4.0706	3.7424	5.0672	1.8025	-2.262	9.6966	5.8355	2.9769	7.2946	-0.80749	5.5338	-3.1087	0.4768	1.3396	2.2612	5.8313	4.6527	5.1396	6.9809	6.3437
-3.1674	-5.2222	-4.0428	-0.66815	1.1888	-0.46789	1.2559	-4.9803	-7.5792	-0.11156	3.5673	-3.5525	-0.37366	-0.31966	-4.1929	-3.302	-1.0136	1.0773	-7.3364	-8.4838	-0.90438	-4.4456	1.5963	1.4747	-1.4536	-1.4596	-1.51	-0.029874	1.0778	-0.67138	-4.4171	-2.5169	-2.9532	5.3689	-1.1233	-1.4357	1.2111	0.40949	-1.1307	-9.4255	-8.4159	-11.044	5.3019	-2.9888	-5.0573	-7.5712	-0.25068	2.141	-3.6836	-5.1479
-6.9168	-8.8291	-11.772	-8.4186	-11.582	-11.435	-13.476	-12.596	-9.116	-15.198	-9.7794	-16.68	-15.579	-9.9896	-16.212	-12.155	-9.5235	-13.232	-11.779	-11.349	-18.126	-18.784	-15.487	-13.43	-15.459	-19.973	-14.901	-10.72	-13.158	-12.731	-16.326	-7.3472	-17.801	-10.716	-7.7584	-15.924	-12.782	-16.538	-10.705	-8.8595	-10.7	-16.916	-12.895	-10.446	-18.082	-19.505	-14.049	-21.453	-14.666	-17.725
-1.0148	-0.69313	-7.0514	-8.2159	-11.337	-10.042	-3.7569	-13.924	-3.959	-9.0414	-5.3576	-6.323	-1.9662	-7.3012	-6.6291	-0.58066	-7.6617	-5.8503	-9.131	-4.3774	-5.8413	-15.579	-2.9434	-8.5695	-6.0612	-12.104	-8.9846	-11.363	-9.177	-8.6526	-6.4546	-11.963	-10.543	-5.2027	-2.1033	-6.1538	-7.2685	-10.002	-5.8095	-10.706	-9.2237	-13.501	-1.83	-3.1575	-3.2497	-7.4272	-2.7999	-7.6984	-6.8666	2.417
-12.752	-16.675	-15.629	-12.473	-12.814	-15.529	-9.1816	-15.034	-11.891	-16.614	-14.807	-15.625	-17.725	-17.845	-10.638	-18.461	-21.706	-15.559	-14.626	-22.081	-7.624	-16.511	-9.5812	-10.818	-16.897	-16.528	-9.96	-15.883	-11.428	-13.566	-11.513	-20.976	-20.609	-15.435	-15.078	-6.4044	-9.0485	-16.284	-14.672	-6.4724	-5.6391	-12.265	-10.22	-9.3368	-12.871	-9.2821	-17.688	-19.057	-13.98	-16.228
4.5678	5.1076	12.917	10.598	-1.5246	5.9208	5.9176	5.2006	8.2909	10.37	-1.5423	-0.092271	4.8349	6.5187	0.75678	1.9554	10.028	7.8578	8.3077	12.224	9.5808	4.3144	5.0657	2.7423	10.808	12.106	4.8494	12.584	-1.7438	8.5665	7.8814	7.2842	5.9766	-0.15536	8.2176	-2.4197	4.7233	6.409	5.0494	1.6398	6.6713	6.4095	1.5024	3.6362	4.5492	9.2527	6.617	6.151	8.1363	8.7676
-8.6862	-7.7394	-11.529	-13.949	-11.131	-8.0892	-10.56	-6.7481	-8.3485	-5.6633	-10.022	-13.363	-10.398	-10.009	-8.9569	-10.607	-5.6703	-9.3489	-8.7402	-5.957	-3.1479	-11.407	-9.6419	-8.3522	-5.9236	-10.778	-12.794	-12.154	-3.3655	-10.241	-5.0016	-3.745	-7.5163	-4.7078	-8.3538	-13.984	-11.153	-8.3238	-1.6188	-11.106	-12.77	-8.5582	-7.3186	-3.5455	-12.577	-4.943	-11.223	-11.799	-8.8847	-10.196
-18.432	-8.3686	-9.0872	-6.6603	-11.285	-15.598	-16.283	-8.1477	-11.391	-11.262	-14.849	-8.7309	-9.9955	-7.2472	-12.749	-11.909	-9.6818	-19.568	-17.827	-18.069	-10.299	-12.678	-6.9369	-10.635	-11.578	-11.858	-8.222	-11.713	-16.906	-7.2152	-10.934	-4.3023	-13.788	-20.813	-10.786	-17.162	-11.078	-13.88	-17.678	-16.791	-7.2513	-4.6921	-14.125	-11.832	-9.7797	-13.661	-13.98	-20.607	-11.881	-5.7801
-3.1243	-3.7658	-4.2199	-6.7374	-8.62	-5.4251	-9.7926	-2.9429	-4.4522	-5.4004	0.3002	-8.9833	-5.5515	-9.3481	-5.4978	-7.5867	-7.6658	2.6165	-2.3796	-4.6947	-8.1097	-8.8472	-7.5451	-5.6503	-4.4148	-6.5062	-3.4489	-11.683	-6.9904	-7.0168	-10.064	-1.1233	-13.42	-5.7068	3.7262	-2.9061	-4.7392	-8.4969	-6.3278	-9.7378	-4.0299	-7.361	-10.729	-7.6643	-7.9744	-6.1201	-7.4699	-0.64819	-5.8077	-5.6249
-0.59461	2.2657	-8.9389	-1.4059	1.2691	-3.9291	0.46459	5.0102	0.16813	-5.2162	-6.1582	-0.32476	-1.5764	-1.1474	1.3234	-8.3326	-4.9008	-3.8186	-3.0126	-7.3096	-2.478	0.48659	-5.9521	-3.1079	0.13973	-1.8303	-0.14193	-1.7626	-6.3194	-8.7818	-8.3429	-3.4277	2.0459	-3.1932	-3.7865	-0.86501	-5.6399	2.4026	2.8324	-5.693	-1.6799	-1.83	4.738	-2.6733	1.7134	0.89321	2.301	-2.1905	-3.4716	-0.60581
-17.752	-14.236	-12.79	-14.287	-8.1206	-14.568	-15.021	-15.632	-17.312	-13.759	-14.039	-7.2604	-9.1599	-5.59	-8.8822	-8.7377	-13.021	-14.615	-10.402	-8.5622	-11.629	-9.8993	-6.3604	-7.2991	-11.756	-12.528	-14.601	-10.395	-15.358	-12.527	-17.229	-14.839	-6.1315	-6.7354	-5.5924	-15.02	-12.654	-14.125	-16.917	-18.887	-14.266	-11.694	-16.139	-8.558	-9.4612	-13.265	-11.859	-2.312	-9.1593	-17.396
-14.371	-20.138	-24.563	-17.499	-25.708	-21.786	-23.161	-20.711	-14.376	-28.568	-16.917	-19.844	-15.09	-31.507	-22.985	-18.977	-23.045	-22.57	-23.741	-27.137	-20.312	-19.764	-28.022	-19.89	-21.306	-26.103	-18.592	-21.514	-16.446	-22.374	-17.728	-18.052	-27.701	-25.208	-20.321	-21.826	-20.542	-24.8	-15.462	-26.078	-23.354	-21.722	-16.192	-21.9	-21.192	-25.394	-25.135	-28.149	-25.379	-19.118
-12.635	-9.2161	-12.985	-7.2599	-12.522	-16.256	-14.1	-14.961	-6.8445	-16.709	-16.614	-14.87	-10.407	-13.866	-15.497	-8.505	-7.2363	-13.553	-12.31	-15.644	-16.712	-11.138	-13.494	-8.6434	-11.964	-12.595	-9.8739	-16.47	-12.757	-11.865	-14.348	-10.164	-9.7608	-11.812	-10.448	-11.422	-11.33	-9.9609	-11.035	-11.283	-17.658	-5.3214	-14.906	-15.967	-6.7787	-8.9585	-11.926	-8.3932	-11.087	-15.059
-1.911	-0.44171	-0.42566	-1.6572	-4.229	-5.4382	6.0618	-0.17422	0.58669	-0.13382	-4.6534	-9.3112	-4.8395	-8.5587	0.67095	-0.72017	1.244	5.1327	-0.88152	-5.9405	-2.6284	-6.3962	3.5313	-1.9416	1.0219	-2.5231	3.4088	-2.6873	-0.8598	-0.97363	-1.0303	2.303	-1.3738	2.783	-4.8987	-6.7695	-3.2302	-2.8508	-1.5702	6.9144	-2.4494	-1.1157	-2.0588	-3.9367	-2.6884	-3.3221	1.8518	1.2069	-0.29069	4.5876
-17.337	-12.223	-6.6619	-15.183	-9.0725	-14.585	-11.189	-11.882	-12.351	-17.974	-17.436	-17.162	-19.041	-10.186	-12.189	-12.24	-13.933	-14.16	-13.116	-12.171	-11.691	-12.185	-13.1	-12.289	-10.894	-13.465	-17.24	-18.558	-16.128	-15.861	-15.239	-20.689	-13.382	-20.187	-7.4001	-14.995	-17.185	-17.577	-14.431	-21.493	-13.175	-22.237	-12.731	-11.458	-8.051	-9.9629	-18.751	-15.869	-9.5086	-17.275
-2.8171	6.242	1.7807	-2.9832	5.6309	-5.7945	2.853	-1.3452	1.6705	1.5245	-1.8237	2.9481	4.954	3.9758	8.4769	-3.4029	-1.3872	-3.5497	-0.28771	-4.887	0.81358	-3.412	2.0372	7.8512	5.0134	5.4718	-2.0601	3.1333	2.1041	6.3432	0.15277	5.8079	-1.1499	3.249	4.3449	1.0487	4.7328	8.6145	-6.3684	1.1077	-3.0307	-0.4902	-1.7068	2.5408	-0.44834	5.8531	6.7747	2.0322	-3.0421	5.6377
-21.91	-12.852	-9.7347	-13.14	-12.497	-14.234	-12.188	-9.1448	-10.539	-9.7442	-15.723	-13.618	-13.071	-15.673	-11.89	-10.353	-16.953	-16.117	-17.363	-13.453	-11.104	-12.684	-15.699	-16.731	-16.007	-10.337	-13.267	-16.234	-19.354	-7.7915	-12.587	-18.829	-13.772	-10.689	-8.1489	-11.58	-17.087	-14.082	-15.54	-10.261	-17.921	-4.7557	-16.899	-17.559	-19.32	-18.767	-12.575	-12.802	-14.75	-18.236
-11.091	-12.247	-17.301	-10.537	-16.914	-17.29	-14.615	-15.588	-7.2268	-8.1031	-9.9625	-12.706	-16.835	-12.104	-16.016	-18.117	-13.872	-14.259	-10.872	-11.635	-9.2963	-17.931	-12.379	-7.5599	-14.204	-14.933	-10.417	-11.724	-11.834	-9.1847	-13.03	-11.798	-19.811	-9.932	-12.004	-9.399	-14.884	-15.623	-12.76	-7.807	-11.502	-8.5957	-15.648	-11.36	-15.912	-11.94	-15.997	-13.929	-11.324	-11.623
-14.734	-13.321	-12.371	-15.978	-15.829	-15.131	-12.543	-13.404	-12.748	-11.413	-11.215	-8.4043	-11.781	-11.582	-17.613	-7.9317	-19.94	-6.8683	-16.023	-14.616	-18.576	-20.392	-13.684	-15.376	-15.219	-18.021	-18.069	-17.702	-12.971	-11.897	-22.29	-15.773	-14.478	-16.608	-13.886	-6.3216	-10.536	-20.005	-9.6702	-15.441	-15.151	-13.984	-17.54	-15.582	-12.706	-22.782	-23.827	-14.725	-14.088	-11.505
6.7577	-0.019821	0.48929	-3.6342	-4.97	5.1914	-1.8402	-0.084162	8.0558	2.9063	3.0934	1.618	-1.5987	-0.3545	6.3015	-8.0971	-2.1297	-0.80637	4.2972	1.0049	5.8932	5.4208	-1.357	-2.8253	3.2289	5.181	-1.3377	2.3942	8.0239	4.7999	4.4014	0.20151	-9.8737	-2.1528	2.1637	-4.3796	4.8801	-0.05232	-4.5187	1.1847	-3.1057	-7.2896	-1.3045	-3.2997	-7.2122	-0.91754	-2.2186	-1.2517	4.0233	3.987
-2.4808	0.76483	-2.0895	3.8835	7.2999	4.1173	-0.88584	1.169	-6.1661	6.0038	0.93091	0.49012	0.78744	4.8343	-2.3151	0.52514	5.7194	4.6411	1.5288	0.38318	7.8406	1.8793	-0.45068	1.5362	1.9335	-4.0763	-2.8302	-0.26257	-2.0154	-3.5746	-0.65692	0.94087	3.9379	2.0477	-1.115	-0.45735	0.87499	0.7835	2.7654	-1.4061	-3.1735	0.93996	1.3819	-1.1655	6.3424	3.324	-1.0477	7.3062	1.6926	3.5011
-2.3336	0.46869	-4.5403	-2.8413	-7.66	2.3699	-5.0527	-1.7535	3.593	-2.781	-0.79988	-1.6969	-9.6447	4.7705	-0.55803	-7.51	0.17165	-3.4136	-6.3979	-0.62728	-4.962	-0.28317	0.10207	3.8002	-4.7866	-1.7783	4.6258	-4.2691	2.9317	-3.2164	1.4754	-2.5638	-1.1445	-5.4145	-5.421	5.7156	0.25123	2.0597	-3.624	3.682	-3.0458	-0.60054	-3.8213	-3.7498	3.0078	-0.061987	-2.7462	-2.0376	-2.433	2.5789
-2.8409	-2.7195	0.70248	1.1898	-4.6624	0.97384	0.33061	-2.6957	0.39042	-1.7873	-1.7315	-0.1682	2.5887	-1.9805	4.3253	-7.0804	1.5828	0.8348	4.7781	7.5882	-1.2862	4.8309	-0.18652	2.6302	0.17775	0.37662	-1.0441	2.9191	4.3233	1.3688	2.0431	4.5048	3.5741	4.3978	-4.8113	-1.4914	-2.1653	2.6696	1.9536	2.7755	-1.0239	0.32546	1.6644	3.2078	-3.2841	0.82349	-2.5064	-2.4095	-0.73413	0.067573
-8.9854	-10.035	-14.332	-13.797	-13.429	-11.645	-13.283	-8.972	-16.241	-10.414	-9.9039	-9.4717	-14.398	-9.5405	-11.469	-11.938	-12.178	-14.013	-12.539	-9.3792	-14.742	-14.742	-6.9776	-6.7733	-8.3354	-7.5384	-11.214	-10.056	-9.7629	-7.7031	-6.6324	-16.968	-13.139	-15.367	-11.623	-8.1023	-14.774	-14.092	-13.003	-5.9365	-7.5294	-19.02	-12.156	-15.36	-14.447	-8.6715	-10.987	-11.765	-12.717	-9.334
-6.4378	-6.2048	-13.209	-15.887	-16.977	-8.1967	-9.4042	-3.7293	-13.318	-7.2913	-6.6396	-6.9313	-8.0783	-14.86	-11.943	-12.216	-12.432	-9.4393	-6.9576	-9.7089	-5.3085	-8.9337	-13.449	-6.5003	-11.533	-8.5255	-12.185	-4.9963	-14.118	-8.7166	-14.844	-9.8027	-9.7563	-9.2739	-13.335	-9.5026	-9.1658	-10.105	-9.2973	-2.1065	-11.901	-13.463	0.60285	-13.916	-7.6548	-9.4621	-15.176	-5.9749	-7.9793	-16.835
-12.137	-12.616	-16.273	-16.1	-16.401	-18.941	-11.13	-5.6908	-15.575	-15.917	-8.381	-13.673	-18.812	-16.255	-10.295	-10.568	-13.597	-12.923	-10.155	-21.21	-16.613	-7.6738	-14.772	-11.813	-16.722	-11.239	-14.701	-16.48	-6.9738	-15.591	-17.614	-14.609	-17.499	-12.313	-9.2422	-16.962	-13.58	-11.698	-14.029	-14.717	-7.4875	0.8567	-13.454	-20.414	-4.6249	-10.788	-12.676	-12.085	-17.504	-8.1171
7.9784	4.1843	8.4767	5.6311	9.5512	0.41256	2.0015	5.927	7.7469	6.6385	11.23	2.0003	2.0249	5.6536	6.2634	0.68155	4.0565	1.9437	3.0355	8.6149	8.63	1.8159	0.35185	4.0371	3.6638	7.5292	4.8258	9.6491	-0.64025	4.0897	4.2638	6.2469	1.313	3.6926	6.0171	2.2831	-0.15352	7.3175	13.668	6.7124	6.7034	5.353	2.3461	0.65312	12.434	2.2755	5.8851	4.7714	9.1517	5.2657
-3.9831	-7.8725	-6.9989	-3.6205	-1.9045	-3.2307	-5.3607	4.8707	-0.82085	-4.4856	2.5141	-10.656	-11.87	-5.1841	-3.0713	-3.1252	-3.3318	-5.5145	-4.8919	0.27132	-5.2509	-7.1448	-3.5182	-0.12385	-3.3019	-4.3997	-4.0543	-7.1385	-8.2365	-3.6376	-1.9523	-3.2441	-3.3546	-0.92454	-5.2872	-1.5952	0.62282	-3.5547	-5.82	-8.1063	-0.53409	-5.2636	-5.3681	-2.9218	-3.8196	-0.77693	-8.0575	5.0605	-0.80375	-2.6783
-16.81	-18.093	-13.641	-9.6705	-11.614	-9.5434	-10.845	-7.4966	-5.8764	-6.3865	-10.56	-13.871	-7.5183	-7.126	-1.1359	-14.306	-9.2407	-9.0108	-15.777	-16.023	-11.766	-12.894	-15.384	-3.5998	-10.917	-11.594	-8.1082	-9.6751	-14.137	-7.1909	-7.5587	-15.602	-10.057	-12.141	-13.227	-9.1111	-11.317	-9.6948	-6.5052	-15.034	-9.9397	-9.3627	-14.139	-6.9077	-9.1479	-10.122	-10.097	-10.794	-12.858	-7.16
2.2534	-0.17684	6.4704	-1.0533	-1.5899	6.5317	3.0738	-0.5507	11.838	10.795	-4.5715	4.8752	-4.4236	2.908	9.9861	3.1558	5.2369	2.9877	-3.6753	5.1159	0.96621	2.068	-2.3608	4.9179	0.63706	-2.8206	3.7309	-0.88844	10.13	2.2372	3.3775	7.3862	-3.836	-1.1909	1.3219	-5.3482	-4.9371	0.45721	0.19874	-4.5466	6.2475	0.61539	-0.20014	9.2829	-3.9138	-3.2106	1.8891	0.62306	-2.7088	4.6906
-3.3807	-5.527	-4.4807	-0.53627	-3.8187	2.8353	-0.69105	-10.559	-0.40077	1.6431	-5.7401	-12.509	-1.6293	-5.299	3.1583	-1.6378	-3.8832	-7.2494	-3.0351	-7.347	-2.9593	1.5207	0.24824	-2.523	3.403	1.4722	3.0804	-2.9975	-0.54635	-6.2722	-2.2278	-3.9209	-3.5887	-2.9465	0.097967	4.9748	-1.9772	-0.35684	-1.9808	-3.4519	-9.3669	-1.5846	-2.6251	0.045168	-1.3266	-3.1341	-0.88823	-0.72308	1.0112	-3.5056
5.4911	8.7222	13.228	12.345	10.35	8.2637	5.9219	7.5034	12.982	14.41	9.0221	6.8476	6.3616	16.992	7.9174	11.384	7.1706	9.098	14.489	12.014	14.416	5.9493	3.0176	2.7342	15.271	6.4751	12.472	8.4827	14.79	3.3567	10.372	9.4176	5.146	13.656	5.8621	11.534	17.452	17.286	17.495	6.1152	4.9005	15.365	10.384	7.7858	4.47	10.304	15.63	1.6894	12.608	17.224
-3.823	-6.1508	-0.91214	1.6858	0.15452	-1.4864	-6.4465	-8.8642	0.41138	-3.4598	2.9496	-5.7611	-9.8367	0.84446	-0.57866	-5.3175	-2.4184	-1.4995	-5.3814	-5.8631	-0.5466	-4.2646	0.92544	-1.9946	-2.8077	1.8717	-3.1416	-1.522	-1.9622	3.9506	-1.2585	-0.9329	1.997	-5.2317	-4.1656	-1.7403	1.3553	-5.274	-3.9988	8.3203	-4.5646	-4.1118	-4.5487	1.3927	-0.34197	-3.7572	-1.5012	-1.0912	-2.5055	0.093309
-6.7887	-11.162	-15.044	-9.4599	-12.291	-9.4162	-14.177	-12.654	-8.6975	-12.793	-7.1627	-13.507	-9.4947	-16.954	-13.652	-16.358	-8.4756	-11.083	-5.2844	-8.8263	-11.794	-8.1026	-15.341	-6.9466	-5.5605	-7.1113	-16.004	-14.293	-12.972	-16.078	-13.978	-14.68	-15.432	-3.7475	-16.366	-10.225	-7.4387	-12.73	-6.7637	-13.663	-7.3568	-12.158	-15.459	-14.955	-10.477	-2.8752	-7.5439	-8.1423	-8.4171	-18.663
-3.1365	12.198	9.3198	-0.023498	13.449	1.2416	8.5421	-0.15288	8.4136	3.352	-0.85932	10.928	-9.2122	2.2198	8.6393	7.901	7.5	9.911	3.2257	9.1274	5.3131	3.318	8.7882	1.1673	4.5979	9.7918	2.1378	0.57579	5.7043	8.4053	-1.3256	-0.77214	9.9648	9.3447	5.504	5.1473	8.5343	1.2075	6.7444	4.8734	6.7304	1.8202	-5.8983	4.7721	4.3406	5.2341	4.3202	7.1207	8.1313	3.2063
-9.7393	-7.0016	-11.762	-11.953	-12.245	-13.081	-12.261	-14.159	-17.154	-7.3887	-14.703	-11.647	-13.351	-5.1179	-14.309	-9.9923	-10.958	-11.947	-6.8796	-12.969	-19.767	-15.394	-15.029	-13.841	-9.7579	-10.589	-6.2009	-13.187	-12.491	-13.767	-10.76	-17.278	-10.313	-12.955	-11.982	-9.2298	-8.1449	-8.9172	-16.222	-11.441	-11.036	-10.544	-20.782	-8.4627	-7.298	-17.632	-14.343	-5.868	-5.073	-12.668
2.2016	5.3649	0.30432	0.81994	1.0933	4.1668	4.6974	0.85629	2.7823	9.0157	1.3795	3.5592	3.1039	3.6137	5.548	-0.53334	3.0982	-2.3615	2.5947	-1.4027	4.4759	0.40393	-1.1648	3.3112	-3.8169	3.7077	-0.34906	-0.070385	4.5373	0.42057	2.6537	4.984	8.03	-0.18495	5.2787	2.0869	-2.6164	5.3672	4.1743	6.9086	-1.5026	-2.6578	7.9375	-0.29282	2.5773	-5.8266	4.3194	1.041	6.2826	-2.7056
-20.706	-27.81	-27.607	-24.011	-18.628	-21.709	-16.904	-26.325	-26.152	-23.968	-26.443	-27.621	-14.51	-23.639	-24.688	-22.789	-26.176	-15.808	-18.749	-20.992	-21.576	-19.217	-25.165	-17.847	-18.522	-28.767	-26.775	-19.602	-26.196	-23.31	-20.971	-22.257	-18.927	-18.375	-25.214	-17.306	-20.913	-26.566	-21.745	-20.799	-23.482	-22.211	-18.911	-23.55	-23.974	-16.177	-23.906	-15.418	-16.845	-20.502
-16.073	-18.461	-21.588	-16.459	-17.159	-14.9	-16.335	-15.221	-14.252	-14.427	-16.593	-17.207	-15.866	-15.89	-11.865	-13.673	-8.9707	-17.258	-19.673	-14.413	-19.907	-14.312	-14.411	-15.148	-18.438	-12.182	-10.747	-16.821	-14.254	-15.623	-16.738	-9.1288	-15.039	-10.542	-16.827	-15.149	-17.539	-7.7475	-16.571	-14.35	-15.45	-17.125	-13.34	-14.987	-16.682	-10.734	-8.8453	-18.221	-9.0282	-15.134
-0.41728	0.14596	-3.3913	-1.2481	-0.8181	-1.2296	-2.0238	-1.07	-5.4853	-2.45	-5.1962	-6.6672	1.6551	-0.0028866	-0.66131	3.0242	-1.8192	-1.4865	-8.897	-1.4149	-2.0968	-2.0754	6.367	-4.5358	0.36376	-2.6008	0.84118	2.9375	0.33674	-2.7076	-9.8242	-4.9548	-7.1234	-9.7189	2.599	-7.4746	-3.8592	-5.6499	-6.4419	-1.895	4.2893	-0.31728	1.3066	-3.5346	1.6696	-7.0531	2.578	-3.6408	-3.2386	2.675
-16.399	-18.723	-19.477	-21.926	-17.972	-17.871	-21.158	-21.477	-18.067	-11.152	-22.005	-24.164	-28.007	-20.187	-22.606	-24.098	-23.049	-26.352	-22.173	-17.814	-26.987	-25.914	-14.962	-19.064	-21.433	-24.749	-21.967	-26.486	-22.201	-17.658	-22.5	-18.325	-18.642	-25.936	-23.084	-26.438	-23.752	-17.206	-18.576	-22.041	-23.857	-20.89	-21.952	-22.096	-22.753	-20.775	-28.74	-23.984	-22.168	-17.151
-1.4193	-4.7965	3.8117	-5.1684	-11.56	-1.1145	-2.0701	-3.3133	-1.6264	-6.5234	0.74897	-4.2622	4.8971	0.59681	-5.7851	-2.6761	0.53927	-8.5155	-1.8629	4.4427	-2.1506	-1.6302	-4.9891	-1.6637	-3.5514	1.6487	3.8183	-2.1645	-0.31989	-0.58011	-2.1376	-6.4467	-0.90021	3.9064	4.2609	0.078315	-2.4781	-0.7742	-3.7825	-7.3097	-4.2091	1.7307	-1.3498	-8.4771	-5.774	-1.4541	4.909	-1.6844	1.0993	-8.1898
5.8048	3.9935	-5.7276	3.3775	6.8	1.7853	-2.3172	2.7141	2.6006	6.2762	1.5712	3.1593	0.57848	4.3867	7.2334	-0.1399	7.0511	2.2493	9.0054	1.1281	-1.2942	4.2082	2.7362	4.1897	7.5635	-0.50878	-0.7165	-0.47788	-1.5214	-5.4026	4.857	-1.3398	3.9366	1.264	5.431	3.9998	1.3538	-1.2704	0.88325	3.4476	2.9286	1.7182	2.7101	4.7028	4.4627	0.60619	-3.4932	0.3667	9.1002	3.7309
-4.6048	-3.8464	-1.4122	-3.5378	-7.2911	-1.7557	-5.6034	-8.8044	-7.4587	0.36564	-2.8242	-6.0605	-4.2839	-0.12563	-5.5055	0.37024	-11.126	-9.8374	-3.3882	0.28984	-5.0174	-8.6107	-10.549	-3.1021	-3.1865	-7.38	-5.5432	-7.5825	-6.7276	-11.576	-6.6605	-3.78	-2.2857	-6.0212	-3.3227	-0.88173	-2.9048	-0.66159	-5.4306	-12.117	-5.311	-1.4799	-7.3297	-6.3838	-5.1764	-4.9266	-5.2787	1.0701	-8.641	-2.5781
-19.995	-11.552	-21.647	-27.534	-20.975	-27.043	-18.052	-21.303	-26.562	-24.428	-18.724	-20.776	-19.307	-22.666	-21.204	-16.195	-16.168	-19.492	-17.087	-18.187	-25.057	-24.236	-15.208	-26.01	-24.372	-22.604	-24.32	-16.716	-25.705	-23.269	-18.862	-23.289	-25.499	-22.328	-20.114	-25.21	-20.952	-23.049	-24.929	-23.538	-21.64	-22.638	-21.909	-20.351	-23.688	-24.099	-24.836	-28.283	-18.179	-21.819
8.9875	6.2412	5.0396	5.6133	8.8109	6.9382	8.3101	6.9908	13.214	5.7691	7.9961	9.8447	10.438	11.796	16.745	8.6462	6.8515	8.773	6.8707	13.092	7.0998	8.0741	12.372	14.913	7.0911	13.007	10.186	9.3552	7.487	5.6262	6.4866	8.5501	7.3056	3.1973	13.762	9.4382	12.245	10.078	4.9218	17.835	12.016	10.06	0.90287	11.036	20.469	6.8569	13.13	8.5127	8.5429	3.4608
-4.9569	-6.7406	-10.318	-6.2511	-8.1052	-2.8107	-9.0027	-9.0063	-1.6815	-8.7262	-4.5607	-5.0848	-4.8576	-6.2061	-6.8492	-3.7919	-8.0767	-7.1236	-13.742	-0.49959	-5.0808	-5.9278	-0.99835	-5.2333	-6.173	1.8845	-1.5176	-5.3059	-10.399	-8.0813	-2.1611	-8.1535	-6.8965	1.9505	-8.4417	-10.797	-1.6712	-4.4526	-7.5087	-4.5766	2.5341	-0.39898	-9.0713	-6.2848	-7.9257	-6.5237	5.7627	-14.649	-4.2864	-6.4847
-8.6049	-12.981	-7.1004	-12.497	-7.3853	-4.8879	-6.099	-6.5399	-3.9576	-11.033	-9.1571	-4.9962	-13.334	-0.85034	-9.586	-8.8809	-9.3299	-7.0741	-8.968	-10.854	-6.7048	-11.308	-13.937	-10.491	-5.1967	-6.0776	-13.078	-5.9557	-7.4224	-12.384	-13.601	-8.3737	-8.1903	-9.075	-5.4366	-11.457	-3.8423	-2.3869	-8.9899	-3.5223	-12.503	-10.262	-7.941	-10.828	-8.2297	-11.542	-15.021	-8.2992	-15.47	-11.947
-28.384	-17.122	-18.324	-16.202	-18.178	-30.178	-19.473	-21.63	-21.808	-22.532	-22.257	-24.914	-22.099	-20.411	-21.26	-18.859	-25.652	-18.836	-24.423	-23.913	-22.524	-23.073	-21.179	-18.922	-23.487	-19.548	-19.539	-17.748	-21.399	-22.354	-21.753	-24.143	-27.158	-18.651	-17.497	-25.558	-15.479	-24.815	-18.233	-23.098	-26.779	-17.601	-19.793	-16.655	-26.802	-20.838	-24.967	-22.65	-24.975	-21.593
-5.52	-8.0852	-3.1878	-3.8164	-13.037	-14.519	-6.6436	-7.0295	-14.203	-4.721	-4.9617	-9.2347	-15.472	-10.399	-11.01	-11.983	-16.695	-11.374	-6.7668	-12.219	-16.526	-8.5307	-6.8607	-10.328	-12.806	-5.0114	-8.7348	-11.858	-11.423	-9.3597	-8.711	-5.3181	-9.5477	-8.5228	-12.003	-6.6083	-1.8326	-9.2291	-13.412	-9.3355	-7.6929	-9.1739	-5.4755	-11.182	-8.3585	-13.071	-13.863	-15.189	-9.4034	-8.4519
-10.077	-7.7329	-6.4257	-3.5569	-11.114	-10.306	-10.392	-5.0647	-8.4169	-10.537	1.9035	-6.3292	-8.1854	-8.327	-2.7043	-12.644	-4.6461	-10.674	-0.61538	-7.5648	-2.9822	-9.6101	-5.935	-7.5345	-10.963	-5.6177	-5.2487	-6.3985	-6.4632	-8.3521	-5.0046	-10.511	-11.63	-7.3652	-8.4983	-13.912	-2.9793	-6.6987	-8.2007	-3.206	-6.9562	-6.8648	-6.9623	-9.1823	-6.8389	-7.8131	-13.513	-3.0361	-8.6967	-9.5059
-5.8079	-15.48	-2.2768	-7.34	-7.9385	-8.8706	-6.8861	-2.2143	-0.92337	-10.364	-6.7348	3.8739	-1.9085	-9.5606	-5.4816	-6.9179	-5.6654	-4.0287	-6.8192	-4.7271	-4.5998	-11.078	-6.6518	-3.1892	-3.374	-5.5396	-7.3723	-4.8969	1.479	-5.3358	0.036348	-8.5231	7.8063	-11.334	-10.78	-1.9255	-9.0577	-7.053	-0.74596	-0.3759	-0.98858	-6.515	-5.3417	-2.5501	-2.2969	-5.0641	-5.7547	-5.3151	-6.8157	-16.588
0.89638	-1.4848	-3.5733	-3.1801	0.4603	0.40009	-3.3978	0.010994	-2.8729	-1.5846	0.94392	1.4211	-3.3378	0.30674	9.5722	0.1303	2.6762	5.0549	0.98755	-1.0935	-4.12	-6.3297	0.90546	6.9096	-7.6848	4.5929	0.28512	-0.63409	-0.85948	-0.54024	-2.4842	-4.9795	2.2674	0.61251	4.0004	1.0137	2.8477	-4.5177	3.2405	-6.9791	-5.022	-1.0807	-2.7404	-1.35	2.3551	0.6874	1.1679	-3.1694	0.10374	-3.1071
-24.399	-26.359	-26.565	-25.385	-20.633	-29.35	-21.51	-19.863	-23.972	-24.713	-18.15	-25.891	-19.754	-19.377	-26.354	-26.768	-29.521	-19.03	-21.705	-24.767	-20.464	-19.185	-12.207	-25.743	-23.448	-18.892	-18.447	-29.117	-18.337	-25.603	-23.618	-23.813	-24.206	-18.02	-21.881	-26.057	-24.782	-23.444	-20.078	-26.64	-23.966	-28.376	-28.355	-19.243	-19.707	-25.327	-20.488	-16.462	-26.835	-21.876
-4.5859	0.49093	0.083501	5.9512	1.8189	-0.12037	2.4639	7.8755	6.5823	0.6819	2.5933	1.3636	-1.3845	-3.4473	-3.5877	0.2793	2.7271	8.5799	-0.40799	-2.6328	-1.5372	1.8315	2.8322	-5.1511	4.2535	-2.1873	2.9495	4.0274	0.044726	-4.813	-3.2782	5.9904	1.5526	1.8621	-1.8954	0.66353	7.4216	6.9126	1.8152	5.9854	3.4243	-4.3992	4.8892	4.2775	1.0276	1.8042	0.53674	4.2011	-2.0238	-0.034337
4.311	1.3422	1.9877	-2.1458	7.9397	3.4933	7.3444	-1.0874	2.2861	3.7832	1.051	1.1497	10.007	4.1582	4.7338	2.016	1.2965	5.6733	5.3577	2.0689	10.188	1.8643	-3.9801	-6.4282	-2.5202	0.78239	2.4951	9.8133	0.89046	10.566	-1.4206	3.9912	6.4194	-0.69994	0.3876	5.9559	-6.5717	5.7336	3.9993	6.7622	-4.2649	-4.2749	-0.32371	1.8913	-2.7238	4.2457	3.623	0.11191	4.2912	8.4464
-20.183	-13.458	-11.636	-14.394	-15.919	-11.531	-11.358	-12.369	-11.518	-8.0183	-11.023	-17.65	-18.46	-19.492	-18.07	-17.664	-9.9279	-15.229	-15.465	-11.652	-13.676	-13.244	-17.536	-6.6248	-14.441	-11.536	-15.659	-15.086	-14.066	-10.987	-1.8835	-15.032	-14.616	-13.518	-13.496	-5.8588	-13.826	-13.249	-15.827	-4.4261	-2.8194	-8.5439	-6.445	-17.732	-12.571	-13.357	-18.552	-7.8905	-13.617	-15.72
7.7745	8.6668	8.3346	10.846	8.8327	15.78	12.885	9.7812	9.7811	6.798	6.8399	9.713	7.506	8.5265	12.178	10.515	6.0256	8.2765	15.162	3.4673	9.9091	1.2866	10.736	4.8519	9.3521	9.0459	7.1517	10.738	14.419	11.415	6.555	14.423	10.555	4.535	6.14	13.271	10.028	4.4666	6.0929	5.8661	8.5434	11.76	8.4002	9.7671	9.8479	11.326	10.105	13.53	8.1536	8.214
-17.09	-30.441	-21.499	-18.626	-25.96	-22.524	-22.622	-18.606	-17.711	-20.868	-22.745	-20.423	-21.888	-25.614	-16.502	-18.641	-9.4517	-20.637	-24.59	-17.743	-28.236	-21.387	-23.412	-22.048	-26.574	-20.438	-19.923	-18.375	-23.334	-26.934	-23.119	-25.209	-22.771	-23.635	-18.507	-23.625	-22.016	-25.282	-15.58	-20.141	-18.758	-26.562	-22.607	-20.202	-18.186	-18.893	-22.719	-24.953	-20.164	-20.462
-2.3495	2.2599	-8.1732	4.266	-1.4307	-2.2365	-2.0873	-1.3941	-10.894	-1.5594	6.3104	3.4517	-4.1811	-2.2094	1.0585	-2.8081	5.1261	4.9049	0.30564	1.5068	-4.3335	-5.9081	2.0567	-1.0173	-1.79	-0.46681	1.1953	-6.0727	1.4167	-4.0506	-1.214	-0.3532	-0.45799	-3.2725	0.27295	-2.2071	-3.2869	2.2425	6.854	2.0208	-1.573	-4.9055	0.31773	1.3432	1.3006	-6.3645	0.67727	-1.1802	0.67503	1.4336
-5.5473	-2.5439	-1.5377	-0.23692	-9.6956	-7.81	-1.3489	-12.224	-3.9823	-0.63667	-5.6588	-5.5755	-3.4322	-0.94718	-5.7416	-6.0912	3.0106	-11.852	-3.0814	-9.9231	-6.8532	-10.439	1.6664	-2.1663	-4.7284	4.561	0.16402	-0.56822	0.45324	-5.0685	-0.175	-2.5193	-2.0502	1.4316	-2.3477	-4.5231	-0.12548	-1.0192	-3.4566	2.3052	-3.6189	-1.6475	-10.023	-7.9793	1.1171	-4.6681	-4.8207	-6.3282	-5.0306	-8.1624
-8.7988	-4.7888	-1.0009	-8.7861	-7.6332	-14.243	-10.058	-7.6209	-15.566	-7.6411	-12.867	-18.521	-14.688	-19.809	-12.863	-12.863	-15.389	-15.946	-18.29	-18.716	-10.99	-11.946	-19.55	-15.883	-13.741	-17.761	-14.165	-12.916	-9.7597	-15.615	-11.268	-20.561	-10.132	-12.99	-16.921	-15.907	-18.121	-15.761	-11.584	-10.493	-15.763	-15.453	-17.625	-18.512	-11.147	-17.114	-14.033	-9.9553	-14.709	-16.475
7.9402	4.3053	1.1817	2.1485	7.6565	3.9924	6.0374	0.27997	10.983	-1.5354	4.942	12.141	2.3655	3.6374	4.4653	2.3163	8.6835	2.476	10.67	10.998	-1.2683	4.931	4.3146	2.0202	11.949	3.6655	1.3183	1.3274	0.35772	-1.2447	7.1218	5.3829	0.70386	3.3882	5.2695	1.3297	6.0746	12.621	9.8596	4.4762	3.7923	8.1697	12.26	-4.6277	4.4753	-1.2675	-0.4433	2.9705	3.5507	3.7656
-1.8654	-0.62973	-5.3362	-5.1751	-8.7094	-1.2354	-7.3284	-3.3651	5.9657	-6.6397	-3.0844	-2.3648	0.028539	-4.2246	-12.663	-6.4473	-4.0739	-5.9973	-4.096	-2.5211	2.388	-6.0437	-3.7248	-9.1432	-4.6417	0.67514	-2.5993	-3.1703	-7.0605	-8.8621	-6.7786	-4.1343	0.91522	-4.3869	-4.6057	1.141	-5.5473	-4.7122	-4.161	-0.83938	-7.0449	-10.849	-6.1074	-5.3955	-5.864	-1.6229	-6.8802	-2.6371	-0.34093	-6.8086
-0.29754	-6.2989	-3.3746	-0.5875	-8.5137	-4.9647	-5.8233	-4.7053	-5.9963	-7.986	-5.1453	-11.528	0.76414	-3.7707	0.55342	-7.2321	-6.2717	-2.6096	-7.8396	-9.8551	-1.4637	-2.2594	-2.4822	-10.084	-2.9734	-7.7005	-4.7246	-1.4826	-0.24965	2.0941	-7.7766	2.8395	-6.94	-7.6975	2.8567	-1.5771	-7.0966	-7.4714	-4.6649	3.6651	-6.953	-0.36647	-1.0019	-6.271	-7.3313	-2.0041	-7.411	-6.3945	-10.219	-4.8673
-18.539	-19.379	-11.912	-12.424	-12.683	-15.758	-18.662	-15.855	-14.907	-12.162	-17.248	-16.05	-12.3	-9.3297	-17.502	-12.676	-15.264	-12.968	-13.343	-12.956	-14.431	-14.941	-15.675	-16.78	-12.213	-9.823	-12.961	-16.177	-14.846	-14.842	-14.514	-16.253	-11.331	-19.218	-13.664	-11.887	-15.205	-18.347	-18.513	-14.882	-18.653	-15.225	-9.4382	-18.626	-8.5874	-12.708	-10.599	-14.05	-19.564	-15.138
9.0857	5.4725	8.6649	5.9908	-0.088482	11.588	6.7095	9.1559	6.2708	5.8503	2.4512	10.081	6.8948	9.6263	12.409	10.785	5.7577	9.3015	6.4426	7.8654	9.8895	5.165	5.0117	6.26	1.278	6.4815	6.3447	8.9231	2.2121	1.0474	12.698	5.8594	6.1521	7.0007	1.6793	8.9551	7.1019	5.9139	9.8155	6.0993	3.8237	9.1831	3.4384	1.7161	6.7877	3.428	10.162	10.636	4.9184	3.0849
2.4642	-2.9134	-4.3221	-8.4668	-3.7052	-1.7527	1.6263	-0.091463	0.77074	-8.5085	1.9006	-0.28155	1.8504	-2.9846	3.0827	-7.7016	-0.012511	-5.8127	3.0153	-7.3423	-1.3037	-2.5609	-3.5511	-5.7753	-6.7012	-5.013	-6.273	-5.6288	-3.685	-1.3264	-5.0903	2.0364	0.89829	0.31198	-8.3974	0.76525	-4.5283	-4.7838	-0.90698	-5.185	-7.918	-4.498	-5.5969	2.242	-0.25602	2.1599	-0.66613	-4.3445	-6.0764	-0.36208
-12.277	-7.2053	-14.794	-6.8811	-12.179	-12.115	-7.1621	-1.8843	-11.916	-2.6152	-6.8679	-7.769	-7.4024	-11.374	-11.35	-6.7074	-7.9736	-10.958	-15.272	-9.8148	-11.126	-13.689	-11.896	-8.2226	-13.582	-10.769	-16.807	-13.585	-14.236	-11.537	-14.851	-10.307	-8.5261	-6.1894	-18.205	-8.8698	-4.8388	-11.088	-9.4357	-10.526	-7.697	-6.2572	-5.3905	-17.958	-3.9928	-16.802	-8.3441	-12.031	-7.6322	-13.678
-0.72151	-10.009	1.4004	4.5382	-6.7595	-6.3128	-2.1203	-9.188	-4.2112	-4.2396	-3.4721	-5.2052	-3.0459	-3.3656	-0.072666	-3.2743	0.79982	-5.9461	-7.5134	-0.85719	-10.225	-4.1833	-3.2625	0.98653	-1.1918	-6.3479	-2.8387	0.90035	-3.9962	0.49044	-4.7651	-0.18976	2.2248	-1.4321	-4.2401	-8.6573	0.70606	2.4659	-0.3986	0.090588	-5.3377	-4.5358	2.863	-7.3523	1.7501	1.433	4.8913	2.0037	-4.7698	-5.6875
-20.748	-24.751	-24.809	-21.471	-17.765	-12.29	-25.955	-20.696	-23.156	-16.456	-21.83	-26.513	-20.929	-16.195	-20.146	-14.998	-27.591	-17.603	-20.025	-18.904	-18.208	-18.368	-23.846	-20.995	-16.807	-22.068	-25.691	-17.846	-18.361	-20.656	-20.752	-22.653	-20.49	-19.807	-21.688	-22.151	-18.494	-22.152	-19.155	-21.354	-21.003	-19.504	-14.252	-18.528	-18.342	-23.455	-22.925	-20.182	-20.157	-19.584
-11.51	-11.878	-10.391	-8.8043	-14.806	-10.62	-7.886	-13.628	-16.543	-22.855	-11.673	-17.088	-16.217	-15.215	-22.344	-11.105	-13.902	-12.275	-19.774	-16.005	-18.489	-15.168	-16.881	-13.826	-18.586	-11.987	-19.554	-13.343	-13.297	-10.069	-17.583	-18.986	-13.702	-10.472	-17.835	-4.6871	-14.134	-13.148	-17.983	-11.192	-9.9182	-10.926	-12.827	-11.774	-13.948	-9.479	-7.7952	-11.531	-16.426	-8.8137
0.32828	-1.9802	2.6471	-5.0342	0.5595	1.1854	1.3593	4.8222	2.8395	5.2605	-1.478	9.5838	7.3186	1.3774	3.9542	11.497	8.5665	-1.3759	-0.78725	1.1172	2.8056	8.0637	-0.24867	0.31866	9.7525	0.47947	0.25333	3.0052	-0.44152	4.991	-2.0374	1.2149	-3.9274	3.657	5.8609	3.454	2.4107	-2.6861	0.53707	10.66	3.4249	-0.85845	6.7095	0.65458	3.0111	5.4532	1.997	6.1005	-0.67023	-4.4477
-21.976	-20.382	-28.023	-24.971	-16.586	-26.306	-23.733	-21.134	-18.618	-20.106	-26.105	-23.903	-17.397	-20.479	-12.833	-24.381	-18.938	-22.222	-23.379	-19.807	-23.793	-22.301	-31.291	-20.477	-18.703	-30.065	-27.061	-17.794	-27.791	-18.37	-19.121	-18.615	-21.778	-22.619	-25.629	-21.982	-15.231	-28.642	-20.337	-25.874	-16.013	-24.564	-22.979	-21.161	-18.528	-19.537	-15.829	-22.94	-16.591	-25.16
-12.615	-8.134	-15.579	-7.4666	-3.8083	-15.287	-16.531	-14.76	-10.279	-8.7884	-12.357	-9.0515	-20.256	-15.867	-7.622	-12.69	-10.176	-7.5892	-12.49	-11.54	-7.1155	-12.257	-8.4162	-12.908	-3.7707	-4.9657	-9.4213	-9.3353	-12.62	-19.667	-12.166	-7.6029	-7.0327	-17.809	-10.174	-7.4452	-10.175	-11.875	-16.038	-4.2206	-12.771	-12.817	-15.526	-8.7091	-16.813	-13.803	-5.8649	-10.87	-18.742	-11.899
-3.815	-9.429	-9.551	-7.022	-0.6866	-7.3625	-5.7105	-1.9753	-1.8527	-3.0914	-3.9317	2.701	0.27626	-4.4803	-4.6549	-6.9323	-1.6515	-3.835	-6.829	-1.9054	-1.9572	-4.5556	-8.6809	-6.6755	-0.40153	-5.0226	-10.535	-4.5101	-3.5509	-0.1289	-9.5107	-6.8084	-5.1127	-5.4715	-7.235	-8.1809	-4.0547	-3.8702	2.6598	-4.7214	-1.9195	-6.1745	-6.8856	-7.1877	-2.5852	-3.5046	-9.7712	-5.2212	-11.022	-1.9175
-0.78363	-9.1208	-1.4784	-5.4184	5.2064	-8.5513	-5.1639	5.0246	-3.6792	-4.8667	-1.8037	-3.6034	2.2856	-5.2075	-1.5608	3.1056	-1.5594	-2.1606	0.89274	-2.1791	-7.3543	-6.2601	-3.0465	-8.7305	-10.737	-2.6966	-7.1342	-3.3786	-9.7244	-4.6124	-6.4254	-4.0055	-1.9359	1.6344	-3.448	-1.5396	-7.5433	-5.0755	-1.613	-6.0454	-3.2164	-7.3171	-2.3437	-7.9696	-3.8312	-3.1804	1.5451	-7.9934	-4.0133	-10.747
-10.965	-5.4064	-8.5611	-7.2983	-7.3952	-11.278	-10.892	-2.5982	-3.7541	-11.886	-2.8033	-1.2252	-1.482	-5.6854	-3.494	-5.9908	0.83865	-6.7049	-12.865	-12.654	-2.8027	-5.8785	-3.1827	-11.446	-8.3296	-4.1862	-3.7558	-6.3256	-8.3526	-4.2651	-6.988	-11.246	-3.9138	-9.2913	-8.8224	-14.743	-8.8531	-7.5111	-8.6683	-6.5492	-1.0591	-7.2305	-3.4935	-4.075	-4.4047	-7.6067	-7.4655	-9.4117	-5.9983	-5.3892
-1.7255	-2.6763	-2.6304	-0.83737	-3.9943	3.4146	-5.2966	-13.945	-0.86276	-5.8156	1.3193	-5.7441	1.7365	-1.2281	-2.0558	-0.38605	-0.086565	-1.9693	-2.1038	-5.981	-10.208	-0.46259	1.1402	-7.6141	0.28983	-5.1613	3.6808	-1.3645	-9.4995	-8.0754	-8.3239	2.105	-3.6399	2.4714	-3.8588	-0.71909	-3.1251	-5.9224	-0.26665	-5.8868	-2.4235	-5.8275	-0.36806	-2.2444	-2.2407	3.2835	-6.3894	1.3749	-2.5937	-3.977
7.8703	-1.1544	5.5037	16.517	-3.3274	4.5568	7.4632	5.2727	2.4048	7.5541	7.1943	10.574	4.3127	2.3074	9.8214	10.499	9.8614	1.4428	5.3242	6.5081	7.1284	3.4883	8.4902	8.6503	7.9723	1.2704	0.12183	-0.18672	4.8148	5.261	3.8813	10.812	2.4439	-0.60791	11.444	1.6137	10.155	9.4761	8.4628	-0.017713	9.0523	0.29239	6.5345	8.8094	9.216	6.7025	0.53862	4.6381	7.5202	2.7239
6.6258	2.419	-1.4101	7.3303	7.3593	1.1108	12.39	3.4094	3.8627	8.6242	7.9482	7.0426	-0.59479	-0.77734	11.944	7.7062	4.9444	4.7212	4.465	8.1261	3.9373	0.34816	6.8086	2.8172	-0.29278	3.8695	4.5994	7.0787	3.8144	9.7174	4.9989	3.1674	6.445	11.806	2.9449	2.9427	-0.11456	0.90519	4.9812	8.8442	1.8211	5.2374	6.7562	2.2027	8.0136	8.361	10.062	8.7312	6.0547	8.3761
11.291	9.4464	6.2939	1.9571	12.348	6.4703	7.2719	8.2452	3.6791	9.9598	12.654	9.4585	9.9433	5.0884	8.5131	2.8545	9.9209	14.409	5.9418	7.1204	3.7082	1.3929	2.296	9.2777	13.128	6.184	2.6187	9.212	5.0946	11.107	7.9754	4.0879	6.1318	3.0105	8.3077	4.2863	5.568	5.6078	11.541	0.1061	2.5844	13.074	7.5154	1.8892	6.3315	7.6139	6.7004	9.0108	8.2608	8.985
-7.4388	-11.506	-11.186	-4.0678	-9.3432	-8.7737	-11.063	-13.517	-3.8086	-12.774	-9.787	-10.803	-4.0708	-15.008	-13.591	-15.556	-10.676	-8.2571	-6.4316	-14.404	-16.926	-6.3068	-10.228	-4.5307	-6.1767	-4.9372	-5.1138	-9.0847	-11.54	-10.677	-6.7302	-6.7202	-9.3118	-6.2748	-13.909	-13.166	-6.6226	-4.4069	-2.855	-9.9984	-11.387	-9.2279	-7.4538	-6.1514	-4.1895	-9.6404	-12.093	-14.75	-13.111	-6.071
5.6107	-6.4864	-2.067	-2.9204	-7.8777	4.49	-13.876	-4.4951	4.9482	-5.1664	5.5378	-1.5301	-7.2664	-3.5557	-6.9496	-4.1145	-9.6284	1.5479	0.78217	-2.9356	-5.3084	-1.4323	-7.9673	-5.4736	-2.2176	-1.4016	-6.1768	-3.3597	-5.2543	-8.1022	-1.5633	-10.007	-10.402	-4.3714	-1.8641	-0.99576	-4.5145	-11.557	-5.7904	-1.3916	-10.032	2.4643	-4.0242	1.0578	-3.7491	-5.0532	-5.3341	-7.2245	-3.5829	-6.7177
2.2216	0.32195	-0.72289	6.2242	-4.3623	4.3454	-0.84942	-6.8332	6.1525	4.3347	-1.257	13.488	2.1913	5.7921	-4.6679	1.3143	2.3047	2.0143	2.2396	8.6666	0.34576	3.259	2.0152	7.0328	-4.2895	-0.014599	3.4484	-1.028	-0.010661	4.3722	-0.2022	2.5668	3.2263	-0.49713	1.783	-3.9502	3.8696	3.5174	-0.39167	-0.88232	-2.1744	-3.3094	-4.5575	-0.51717	-2.9876	0.33796	0.33212	7.0034	2.5522	0.46636
10.148	10.951	13.141	6.8758	9.4145	12.735	8.7563	13.695	11.645	13.911	13.741	6.7146	9.3498	6.9331	9.9944	3.2658	7.9122	11.012	12.082	11.418	7.2983	10.115	6.8586	9.0772	15.116	19.064	11.94	9.3288	6.4076	16.647	13.321	8.5128	7.3937	7.5918	12.953	7.1616	7.2278	6.6453	12.785	11.954	12.694	6.2587	13.292	6.6572	9.8575	15.875	7.9943	13.061	5.2975	9.4612
5.4514	10.261	7.8376	5.7722	10.406	10.436	8.5805	7.9228	9.0823	1.0844	13.75	10.799	5.8762	5.6464	10.119	11.957	6.5566	9.9713	9.2673	10.279	12.721	9.4078	5.6037	10.037	11.578	6.3332	8.0163	9.2035	2.7036	8.5727	13.936	5.8642	8.5115	6.2254	3.7936	14.766	4.1054	10.624	10.925	11.409	9.3809	2.946	8.9455	4.105	8.1071	9.4577	12.041	8.1767	7.6164	1.0494
1.0636	-2.068	-1.9445	-1.0371	2.1736	4.6695	-1.7595	6.4959	6.0204	6.596	5.0229	7.5062	4.9472	-2.4164	3.1124	11.324	4.0144	-2.8271	4.0348	4.8936	-3.1646	-7.4906	-2.7055	-3.4572	3.7239	-3.5502	4.6889	2.6139	5.2626	7.2112	2.0544	-0.22503	-0.17696	-2.437	-0.1536	-1.9508	-1.5603	8.636	3.7313	2.1386	0.48125	4.4708	-2.7103	3.8238	1.7069	-1.9255	2.8747	5.5572	1.1595	-2.7696
-19.712	-10.635	-7.7592	-17.502	-16.032	-8.7911	-23.091	-16.074	-17.221	-14.047	-12.146	-14.499	-13.597	-13.017	-12.482	-15.718	-10.008	-13.387	-15.189	-12.226	-16.763	-12.681	-18.005	-14.871	-10.941	-15.315	-7.8972	-15.73	-6.8488	-14.529	-10.215	-8.0223	-18.285	-12.614	-12.66	-10.694	-18.666	-2.9788	-14.831	-17.477	-20.417	-15.948	-13.584	-13.031	-13.584	-11.518	-17.108	-13.685	-12.809	-11.767
-0.66219	1.9351	-6.4115	-1.9228	-3.7011	4.194	-4.534	-2.6474	-1.7248	1.4886	-4.852	-2.8122	-0.15474	0.48215	0.99302	0.45194	-4.9287	5.7349	-1.162	1.9567	-2.782	7.9879	-5.319	1.1315	-0.87909	-2.7215	-1.0447	-2.0791	-2.2283	1.8249	-3.1707	-0.46833	1.609	-0.47898	-6.1772	2.7697	1.1945	-3.3248	-0.72494	-2.5244	-0.19621	5.6688	-2.4803	-7.0456	-3.5367	3.1824	3.2039	-1.4892	0.023124	-5.0772
-17.489	-23.42	-20.559	-27.152	-21.556	-19.543	-15.095	-16.522	-27.571	-25.678	-19.567	-22.096	-22.341	-20.869	-17.33	-26.063	-20.899	-17.088	-21.017	-23.666	-21.191	-20.691	-22.767	-14.387	-26.345	-20.239	-22.692	-25.988	-18.547	-26.377	-20.043	-17.671	-24.583	-22.35	-28.365	-27.953	-24.63	-18.206	-16.611	-19.428	-21.95	-22.514	-20.158	-20.083	-23.373	-25.299	-27.856	-18.57	-16.112	-23.665
-0.15283	-5.9121	-4.9961	-0.042028	0.14707	-4.1725	-8.8697	-1.1791	3.4932	-4.8121	-5.2926	0.51016	-2.8462	-2.2336	-8.0241	-4.2225	-5.002	-3.4079	0.22005	-3.7034	-1.536	-5.2759	-1.6858	-5.8971	-0.019935	-5.3969	-3.131	-1.9856	-5.5822	-2.2244	-1.0283	4.3213	0.21828	-1.582	-0.15923	3.1771	0.31859	3.9495	2.1392	-5.3273	-0.89229	1.1389	4.7323	1.7403	-2.2061	-2.0123	2.0781	-3.3514	0.18082	-5.2389
-11.229	-9.8199	-6.2322	-8.0207	-11.749	-8.8344	-4.6999	-8.2489	-8.6038	-13.449	-7.3126	-7.0985	-7.9339	-13.308	-12.636	-8.8214	-9.8321	-3.5282	-12.622	-3.1866	-11.569	-12.766	-6.1952	-12.449	-15.856	-6.7859	-5.4485	-8.128	-8.7357	-8.1264	-9.9184	-12.999	-9.8074	-3.6846	-5.8266	-13.576	-9.8002	-9.8832	-7.3656	-8.8196	-3.4964	-5.0158	-19.596	-11.816	-9.4728	-6.9422	-9.2487	-7.9393	-16.323	-6.1039
-6.7743	-6.6212	-14.707	-3.2171	-12.307	-0.19145	-12.829	-0.27331	-7.8999	-6.3691	-8.3931	-3.77	-9.9427	-13.862	-0.70859	-7.1621	-10.754	-2.9293	-0.68726	-5.553	-10.455	-8.4833	-9.7406	4.47	-7.9283	-1.6571	-10.212	-6.0971	-0.85606	-3.3948	-5.6354	-1.2191	-3.3666	-2.4743	-6.9904	-4.3741	-1.2076	-9.3956	-7.6123	-1.6316	-1.7359	0.39937	-4.5419	-5.8106	-4.1484	-5.3908	-6.8391	-6.5448	-3.9243	-2.8166
9.1702	5.9131	2.6801	-3.0939	4.3997	2.4582	3.7247	5.577	1.5149	0.5599	9.6073	3.071	9.3035	12.404	5.1442	3.2723	2.1103	6.6945	1.4973	1.401	-2.9878	4.8371	1.7163	3.6094	-0.39696	4.7889	5.0388	0.27209	7.7032	4.1318	4.4432	7.1364	8.8802	4.7755	5.6059	7.7642	3.764	8.4412	6.2614	3.2708	9.115	5.9889	1.8174	4.4725	-0.24435	5.4901	1.2734	5.7183	1.5248	4.8236
7.5311	7.4686	7.9562	13.999	10.863	11.679	5.5925	8.1333	10.489	9.2274	18.155	14.995	2.9256	14.587	5.3773	8.6821	7.3121	4.7575	4.1543	7.4885	10.675	5.451	4.9905	7.0511	1.1392	11.342	1.7008	22.374	6.6052	-0.75888	5.5907	7.8991	14.025	16.149	12.114	9.0354	6.3418	3.2612	4.0022	3.4281	7.2952	7.999	4.2954	2.0137	8.8812	7.7447	5.6061	6.3454	14.283	10.375
-2.4967	-2.1127	9.4848	-5.3338	5.7037	-0.25606	6.1564	1.9761	-0.27765	1.6178	6.0313	1.7247	-2.4696	1.9428	-3.074	-1.896	4.5219	0.21038	3.4801	1.6728	2.165	2.3288	-2.204	6.2568	6.7397	0.0015122	-4.1082	-0.22488	-0.74805	-0.9513	2.2716	-5.9008	2.2654	-1.8699	7.3619	1.5662	0.0098549	0.48484	-2.9583	10.455	5.3626	-2.3667	-3.4114	-2.5746	7.1925	9.7981	-2.4548	1.4305	4.6885	0.89639
-3.7306	-1.8347	-4.3432	-1.2878	-6.8719	-3.6035	-2.667	-1.9007	-10.108	-4.6264	-0.38986	-7.3116	-2.3227	-1.6902	0.70757	-4.1922	-0.35224	-13.63	-3.8606	-5.6827	-6.221	-8.3448	-10.084	-6.1446	-7.902	-1.4738	-1.2464	-5.3352	-5.071	-1.4747	-0.63887	-5.0553	-6.5761	-6.1081	-8.5773	-7.0959	-6.7447	-3.0822	-7.3374	-4.3744	-1.4107	-4.9816	-5.1514	-8.4095	-5.8028	-2.5115	-3.1642	-4.884	-2.7983	-6.3767
-23.145	-18.395	-14.361	-20.784	-16.807	-24.953	-23.67	-18.815	-22.217	-23.043	-22.456	-17.777	-19.417	-25.146	-20.606	-20.863	-24.365	-22.491	-20.115	-17.892	-14.762	-23.911	-22.784	-17.311	-21.229	-26.078	-19.779	-20.119	-25.623	-19.659	-11.788	-17.931	-14.816	-27.847	-18.136	-29.239	-19.777	-20.635	-26.585	-17.066	-21.684	-25.044	-10.436	-20.055	-17.687	-20.377	-23.277	-14.655	-27.845	-24.495
-2.685	-6.7328	-10.757	-5.5889	-5.6374	2.6574	-5.6272	-8.1118	-7.5681	-5.3102	-2.3041	-2.9843	-4.5899	-5.9252	-5.6697	-11.61	-4.416	-2.3522	-9.5659	-1.6605	-0.41966	-4.0437	-7.513	1.6281	-4.4478	-2.932	-1.2945	-3.9121	-8.8134	2.3992	-2.1828	-6.6191	-6.6994	-0.5673	-7.2999	-6.3117	-3.8204	-6.0617	-5.7107	-5.9829	0.088585	-1.5847	-0.9433	-8.4057	-5.4541	-4.8907	-3.7425	-5.5004	-6.3388	-6.4385
6.0376	-5.4154	3.6367	0.88939	7.347	1.9126	3.3251	2.7666	-2.2108	4.5358	-1.4302	-4.9447	1.9131	0.67062	3.1747	5.0333	5.5923	-1.6235	-1.3859	4.5147	3.1415	0.95053	-2.3804	2.198	4.5908	3.0712	2.3135	1.8795	2.7205	-0.60128	2.1403	-0.72177	3.166	-1.4144	4.1162	-2.7863	8.8831	4.469	0.0065575	-1.2993	4.1643	-2.3501	1.8755	-0.38419	-5.3076	3.8877	0.94617	-3.0585	2.3926	-0.1237
2.8641	-2.1153	-2.2203	-3.6989	-6.0582	2.2199	4.6803	-0.17765	-3.5208	1.4685	-2.6095	-6.2722	-1.9544	3.0644	-7.8254	3.4043	-5.2261	-6.1673	-0.45011	4.8135	7.1181	1.886	0.88167	-4.8522	5.2033	0.97007	-7.3653	-7.7609	3.0297	-6.0886	-1.5895	-1.5653	-2.1283	0.78682	-2.8594	-1.5733	-1.6273	-0.44709	5.7395	-1.2942	-0.30637	-2.8751	-0.81581	-3.7847	-2.0054	-5.2785	-3.9205	-6.3813	-2.5631	-1.1007
-7.7401	-7.1715	-9.677	-4.5742	-4.836	-2.3822	-1.5863	-1.6747	-6.3621	-5.1365	-10.123	-4.5646	-4.0116	2.9578	3.7599	-4.0981	-4.9937	-11.272	2.2081	-7.676	-5.2679	-4.0876	1.6404	-3.974	-5.8865	-4.4379	-4.047	-8.4944	-4.6436	-5.5541	4.2446	1.5264	-6.819	-8.7268	-7.9789	-5.4042	-9.0853	-6.0443	-9.7216	-8.9696	-6.4982	-6.4814	-8.8237	2.4202	-7.3831	-5.5953	-1.2825	-1.9244	-5.1934	-1.0935
-10.827	-5.3414	-16.047	-12.416	-13.135	-10.23	-9.3543	-15.938	-9.3678	-15.917	-7.1784	-10.276	-13.113	-9.9504	-16.436	-9.259	-12.301	-10.147	-14.957	-10.235	-3.4298	-4.3489	-10.416	-8.9468	-11.385	-11.668	-14.959	-7.7786	-15.379	-6.8279	-12.468	-11.768	-21.08	-9.9755	-10.962	-16.408	-13.9	-10.218	-8.175	-12.432	-17.676	-16.026	-7.7924	-9.4731	-10.927	-7.6341	-11.982	-14.198	-13.595	-13.196
-15.093	-15.401	-15.931	-6.2538	-18.608	-14.33	-15.253	-9.6978	-12.485	-12.961	-17.191	-14.088	-12.204	-15.519	-13.148	-13.985	-15.445	-15.406	-13.612	-13.419	-12.915	-19.011	-20.269	-16.382	-20.413	-14.796	-12.329	-14.374	-12.207	-9.8867	-15.828	-19.9	-18.717	-15.779	-16.069	-16.278	-18.355	-13.542	-19.124	-16.551	-16.154	-17.365	-16.583	-10.103	-14.852	-18.1	-10.323	-19.484	-18.204	-11.783
0.21146	-0.68071	-1.5686	-2.4487	-2.5856	-1.3943	-3.6036	2.0732	-6.6545	-6.7864	-0.0044542	-1.9093	-2.4054	0.84953	-0.82965	-4.0102	-1.5205	-6.3854	-2.9426	-5.2227	2.2821	-0.41961	1.1984	-1.6665	0.066944	-8.943	-4.7612	-3.3824	-4.2192	-2.4101	1.2019	-0.92051	-4.548	-4.8769	-2.0656	-4.4883	-4.1207	-6.7035	-7.9043	-0.21917	0.10512	-0.22323	-1.1932	-3.4582	1.953	-5.2214	-4.4362	-8.352	-2.9503	-1.5248
-23.23	-24.369	-24.416	-19.912	-22.284	-17.246	-20.74	-20.889	-23.945	-21.414	-17.748	-26.213	-25.069	-20.667	-15.648	-22.714	-23.365	-21.07	-18.268	-15.335	-20.433	-16.073	-24.022	-29.893	-23.029	-16.952	-21.167	-21.054	-18.478	-21.212	-20.073	-17.499	-23.138	-16.324	-24.171	-17.477	-11.806	-18.403	-22.952	-20.625	-18.314	-23.551	-17.642	-22.43	-21.588	-24.171	-17.834	-19.847	-19.829	-22.501
-6.967	-3.7156	-3.1948	1.0192	-10.029	-6.1208	-0.37458	1.0225	-3.1029	5.6479	-7.5294	-8.8085	-6.6137	-2.5265	-6.5068	-6.9262	1.8374	-2.814	-0.092348	-11.121	-5.952	-0.39294	0.39438	-0.85325	-1.3798	-5.7856	-2.7147	-5.1205	-6.1713	-2.5392	-2.8885	-3.6069	-9.412	4.9308	3.6441	-5.0022	-6.0524	1.2507	-3.2611	-0.91906	-5.8942	-4.2705	-6.195	-1.9987	-5.7371	-1.7386	-3.629	-7.658	-1.7723	-10.475
0.10767	2.6574	4.0206	-1.8343	3.6313	0.82177	-1.9658	-2.0805	-1.6685	-0.73601	-3.955	-5.483	0.63066	-3.8319	-2.2906	-0.21531	1.7878	-3.5443	1.4028	-6.8449	1.0163	-3.0111	-0.48625	-0.44694	4.5116	8.0951	-2.8092	-4.7931	-0.66559	4.4558	-2.9776	6.2018	0.94071	-0.29474	0.45398	8.1419	0.64137	-1.8673	-3.6808	0.75295	-2.4063	-0.67095	2.8392	0.79684	2.0923	0.80588	-5.1883	0.22136	0.22673	-2.1243
-17.941	-18.737	-23.859	-26.173	-29.077	-21.099	-20.926	-23.403	-22.001	-25.49	-28.432	-22.88	-23.684	-24.711	-20.865	-19.758	-25.284	-16.523	-16.129	-21.715	-22.341	-18.123	-17.492	-23.311	-22.913	-20.645	-22.217	-23	-23.541	-25.92	-22.538	-21.134	-23.604	-20.143	-24.607	-22.904	-22.41	-17.907	-24.78	-25.327	-24.197	-26.852	-19.932	-21.741	-22.327	-25.396	-24.231	-17.905	-17.653	-25.464
-7.0002	-20.307	-14.499	-9.8472	-18.521	-17.484	-12.697	-10.594	-10.854	-10.548	-15.375	-8.5772	-4.5419	-9.2628	-5.4844	-9.2151	-11.235	-10.6	-7.3884	-15.504	-11.56	-14.405	-13.472	-9.676	-11.16	-15.355	-9.0636	-8.1601	-12.738	-10.069	-13.915	-11.966	-10.572	-7.0474	-10.189	-12.583	-7.4851	-10.5	-15.122	-13.72	-12.5	-5.04	-13.931	-18.923	-19.157	-17.969	-13.702	-12.441	-16.018	-16.718
8.1193	4.6874	5.3073	6.5469	7.403	6.0396	10.544	7.9234	8.7237	8.2817	15.13	6.4528	0.64783	7.8086	3.233	6.6231	6.0536	11.398	11.278	6.3043	6.3843	8.6862	2.1299	2.7009	5.2718	7.2016	7.5428	6.4736	5.8074	13.152	1.876	11.632	8.9783	7.1632	4.8131	8.8181	9.3565	4.7584	6.0422	6.6918	1.4828	3.7515	2.4715	-2.177	4.6046	6.7733	-0.68314	5.5689	6.1459	14.767
-6.9602	-4.3328	-7.7204	-5.2441	-8.3917	-4.1906	-8.3665	-0.54302	-9.117	-3.3148	-8.2537	-9.4653	-4.5578	-4.1585	-5.3549	-8.4512	-4.9276	-10.84	-6.1215	-5.7251	-10.825	-5.6362	-10.675	-5.8874	-2.5107	-12.979	-4.7164	-2.6827	-7.8418	-7.3401	-4.5679	-3.8174	-8.0669	1.0345	-6.4441	-3.2703	-7.9628	-7.4679	-11.269	-6.5301	-7.2059	-3.3489	-2.309	-4.0525	-3.9081	-8.7573	-14.053	-9.2534	-8.5437	-2.7322
-10.667	-15.019	-14.224	-12.623	-17.169	-12.928	-10.233	-14.332	-10.077	-14.124	-11.687	-9.3624	-14.389	-6.9319	-9.6441	-8.9662	-8.3741	-18.127	-8.0011	-13.119	-15.652	-13.233	-9.7921	-14.118	-22.112	-22.195	-12.738	-14.205	-11.661	-12.517	-18.213	-10.635	-16.711	-10.342	-12.136	-12.179	-15.507	-13.422	-18.029	-16.148	-16.528	-15.488	-15.603	-14.787	-6.8022	-8.5886	-9.9907	-11.703	-7.6075	-16.804
-6.0468	-8.8925	-1.6035	-5.4863	-10.806	-1.8347	-1.5122	-4.1074	-4.2544	4.0284	0.19774	-2.1874	-3.4169	1.7887	1.5504	-0.2536	0.066343	-0.97201	-0.38056	-2.707	-8.3033	-4.6926	-0.17039	-0.28312	-1.9319	-2.4998	0.408	5.992	-5.8218	-3.098	-7.1748	-5.3823	-10.223	-5.5111	2.1207	-5.7287	-0.9762	-2.0863	-2.2973	2.7018	-4.3544	-1.3377	4.7598	-2.3182	-0.42745	3.6163	-3.2847	-4.3357	-3.9829	-1.1221
-17.969	-14.297	-14.906	-14.644	-12.853	-8.7456	-19.196	-13.546	-15.017	-10.782	-9.7558	-11.976	-21.422	-18.615	-17.5	-15.867	-19.452	-15.163	-13.883	-10.853	-16.137	-12.771	-9.3481	-9.5073	-17.716	-6.3211	-14.847	-10.317	-11.203	-15.134	-9.8122	-12.109	-22.427	-17.041	-20.643	-17.593	-11.38	-16.993	-15.658	-13.724	-10.743	-5.7714	-13.424	-18.146	-13.664	-16.931	-15.091	-16.09	-17.644	-14.27
1.36	-1.3092	-5.7556	-5.682	-2.2774	-8.8309	-4.0994	-3.82	-2.0862	-7.154	-5.0911	2.1396	-3.6409	-2.2536	-0.95414	-5.3388	-2.6248	0.61676	2.562	-5.8128	-3.9207	0.25755	-0.40328	-5.922	-2.3346	3.0078	0.012518	3.6105	1.8107	-2.8574	1.6184	0.83686	-2.9864	-0.77965	0.99956	0.48775	1.6814	3.1149	-0.81284	0.56628	7.0327	-7.1747	-1.5538	-4.0929	-1.8221	-5.1574	-1.1047	-6.4207	-5.2942	-0.42118
-7.9663	-1.1212	-0.38918	-1.7779	-4.8473	-3.1854	0.45658	3.8092	-2.7271	2.1798	-4.098	-1.458	0.82557	-7.7226	-1.125	-0.66287	1.6803	3.877	-0.065783	-5.7625	-5.442	-4.775	-2.7482	-1.4272	-1.6386	-9.0039	-5.9143	0.59207	0.72306	-4.3787	-0.38366	2.1143	-7.0591	2.9172	-3.6419	-0.94599	1.7079	-6.5955	-7.366	-0.021312	-1.5105	-0.08429	-2.7398	1.2133	-6.3735	-0.81624	0.10225	-1.7783	-1.9	-4.9674
10.56	10.913	15.443	13.234	10.597	17.241	12.377	12.408	8.9671	11.213	10.461	6.9064	15.582	7.7597	13.483	9.4751	4.8297	9.9546	12.323	9.9723	12.493	7.2742	9.6983	4.2069	11.932	7.9687	8.0724	6.3415	9.1974	9.6581	13.294	6.7284	16.304	14.066	12.774	6.1308	11.612	9.822	11.385	6.6687	7.0104	11.559	6.9194	11.337	5.6685	14.236	14.962	12.307	9.0925	7.7952
-20.51	-21.169	-22.291	-22.009	-17.631	-22.577	-22.551	-23.906	-23.812	-18.333	-21.049	-24.253	-12.802	-17.545	-32.462	-21.888	-22.263	-23.845	-16.805	-18.966	-18.635	-17.896	-22.359	-18.226	-18.66	-20.662	-15.711	-27.307	-16.108	-24.895	-22.801	-20.54	-21.178	-18.513	-17.456	-25.975	-17.803	-18.434	-17.546	-23.15	-22.412	-23.008	-13.202	-26.012	-20.453	-22.723	-25.289	-23.604	-20.153	-21.582
-15.715	-4.0333	-12.201	-7.7892	-11.422	-8.3911	-13.913	-15.301	-15.543	-16.881	-13.183	-8.9867	-14.45	-16.162	-8.472	-13.091	-13.192	-8.7241	-13.576	-17.595	-5.4797	-17.508	-6.7029	-6.4884	-6.5691	-13.389	-13.381	-14.812	-17.997	-10.235	-11.144	-13.888	-11.907	-12.032	-12.388	-22.893	-16.019	-9.5946	-15.353	-12.311	-11.709	-15.404	-14.676	-12.719	-12.653	-6.0067	-11.613	-13.158	-10.965	-6.8845
-21.522	-20.504	-22.666	-18.882	-21.492	-20	-22.401	-26.557	-20.093	-22.696	-16.936	-26.882	-15.488	-25.974	-16.748	-21.71	-22.479	-19.213	-16.148	-30.236	-21.376	-22.445	-21.414	-22.176	-22.903	-26.306	-16.396	-20.566	-25.593	-27.289	-26.994	-26.664	-23.971	-18.839	-19.598	-24.082	-18.498	-26.499	-24.959	-20.913	-27.61	-20.113	-17.995	-28.318	-19.93	-21.958	-22.721	-14.813	-18.489	-18.606
-19.05	-14.341	-13.623	-12.066	-20.032	-14.906	-10.813	-17.92	-12.704	-14.712	-16.928	-12.857	-9.499	-10.636	-8.3339	-15.278	-11.879	-15.267	-12.358	-10.093	-12.28	-11.42	-17.197	-24.143	-10.424	-9.9763	-18.039	-16.479	-15.409	-8.6984	-20.825	-14.769	-11.128	-10.866	-18.809	-21.583	-12.193	-14.149	-9.317	-8.7766	-12.947	-16.488	-18.965	-17.063	-8.0238	-10.311	-11.355	-9.062	-18.642	-9.7522
-4.8246	-4.3696	-4.4748	-4.1974	-1.1549	-3.4319	-3.0661	-2.3741	-1.2306	-4.4217	-1.8315	-5.4405	-6.7598	-7.5373	-7.0214	-4.6252	2.3831	-6.2773	-2.4694	-1.1514	-4.7231	-8.1919	-6.4617	-0.69233	-5.8878	-8.9481	-4.1923	1.6263	-4.6008	-6.274	-6.014	-8.6617	-7.5557	-4.7716	-1.6485	-7.5172	0.15169	-2.1204	-6.2113	-3.5874	-7.7076	-2.5255	-2.9121	-0.27365	-5.7973	-0.67053	-12.435	1.6334	-4.6292	-0.45737
-3.3891	-1.4145	2.6502	-2.688	-3.639	-5.5329	-8.7371	-2.9553	-4.563	-4.7856	2.2297	1.1022	1.3202	-5.5824	-2.5601	-10.473	-2.2728	-5.8572	-0.68108	-9.0519	-6.1023	-7.9468	-4.1275	-1.659	-4.4854	-2.2548	-3.1178	-6.4628	-0.7657	-7.6556	-1.0993	-2.9243	-6.6935	-4.567	1.8087	-3.9348	-4.2243	-6.177	3.2275	-6.3017	-0.80908	-0.33239	-14.416	-5.046	-2.1293	-1.1671	-4.1725	-3.6129	-8.6496	-6.1882
-9.874	-15.969	-15.556	-7.8919	-10.744	-7.4885	-15.087	-1.4596	-6.4693	-6.0701	-8.6182	-1.5597	-5.1839	-7.0427	-5.5895	-6.5567	-3.5353	-8.8612	-9.0632	-7.5743	-9.1271	-6.3509	-10.123	-11.412	-8.8812	-10.83	-3.6553	-7.2513	-6.834	-3.9796	-6.8965	-8.7772	-7.1274	-11.242	-3.1316	0.072215	-6.2234	-7.1398	-6.7939	-10.151	-14.194	-1.826	-8.4748	-11.424	-9.9663	-10.815	-18.702	-5.2702	-9.0617	-5.6688
-2.3677	-1.5477	-4.5624	1.7984	-6.3381	5.7831	-1.8967	0.65657	3.844	-1.4429	-4.9239	-3.914	0.97238	1.1899	0.14886	-3.0508	-2.5997	2.798	1.3227	0.28391	-5.4513	-4.5383	0.045585	-1.5529	-2.558	3.663	3.2656	6.1717	-3.9954	-0.53501	-2.2095	-2.2101	-5.8261	2.4584	0.43954	0.265	-0.23873	-1.641	-6.6757	-3.6673	3.7229	0.11836	-4.8935	-1.1801	1.9159	-2.7875	-2.8802	-2.4975	2.4134	0.18317
-1.3014	2.0665	3.1649	-7.4538	-1.1192	-1.4401	-4.1635	-0.13377	1.0316	-1.1114	4.8806	-5.1982	-1.0658	-2.7206	-4.1108	4.0448	6.2304	-3.9132	7.6379	-0.52254	3.6989	1.3334	-3.2346	-2.407	-1.9626	-6.0094	-1.356	-0.47868	-3.5066	-9.8777	-0.52242	3.1137	-0.48108	-3.5804	-2.5371	-0.96283	2.168	4.9051	1.4317	1.2168	-1.7122	-3.9115	0.77589	-3.1233	-6.9018	4.2231	-1.9997	-3.3111	-3.9038	4.3578
-18.349	-21.308	-19.078	-18.884	-14.559	-21.769	-21.744	-22.759	-20.109	-15.441	-24.649	-18.341	-19.627	-22.846	-22.081	-21.327	-19.165	-27.483	-25.417	-13.804	-20.37	-17.118	-24.831	-17.784	-18.39	-25.835	-20.624	-16.209	-17.26	-21.846	-25.307	-21.483	-23.93	-23.365	-26.681	-18.568	-22.663	-26.097	-21.747	-23.789	-25.448	-24.049	-20.121	-22.003	-23.524	-16.4	-21.59	-20.363	-19.389	-25.693
6.2999	6.118	16.705	8.1013	7.0893	6.155	4.6812	0.32725	11.837	5.3837	12.98	7.4722	6.3896	6.9542	10.957	6.1664	13.388	9.7949	14.557	9.6397	5.9394	0.92708	14.133	8.3815	10.985	12.915	8.2701	8.4914	7.2334	6.4856	5.4053	11.551	2.7823	13.528	5.4883	6.2868	11.657	7.1115	6.2593	5.2536	7.4958	5.2222	13.808	6.6645	8.4292	6.0696	9.7441	2.545	1.715	0.14607
-3.2301	-2.2989	-2.2761	-0.40339	0.6096	-4.1139	-5.8653	0.48195	-2.4271	-5.0987	-7.3959	-9.6615	6.0037	2.0526	-2.2973	2.1945	-2.1924	0.67694	2.6035	3.04	0.64776	-5.1377	1.1947	-5.2929	-3.3888	-2.7378	-3.8987	-3.0124	-1.1222	1.2413	-4.4318	-8.935	-1.2288	-6.0878	4.3786	-6.7869	-3.0119	-1.9633	3.9246	-3.4937	-1.8485	-5.1651	1.5023	-0.66378	-3.0335	-6.949	-2.3861	-4.7634	0.21703	-2.8957
-12.968	-12.19	-16.316	-10.792	-17.576	-13.986	-12.452	-17.253	-8.926	-6.0804	-20.209	-8.7707	-8.3973	-13.506	-19.5	-8.0976	-11.895	-5.3433	-13.825	-16.585	-5.9524	-11.471	-13.344	-13.609	-4.7557	-14.269	-19.849	-11.636	-9.7232	-10.454	-16.784	-14.843	-8.4629	-12.994	-14.207	-14	-15.608	-9.571	-9.7025	-9.6156	-10.461	-9.4822	-11.829	-9.1048	-10.635	-10.13	-11.8	-12.111	-8.3537	-19.066
-18.793	-9.3299	-14.16	-9.071	-6.8349	-2.2182	-13.705	-11.643	-12.295	-13.134	-15.009	-9.4832	-16.166	-18.389	-14.235	-11.516	-12.175	-13.131	-13.636	-13.757	-12.147	-14.738	-9.6673	-10.46	-13.434	-7.2254	-14.716	-5.8545	-10.168	-10.458	-17.81	-9.4866	-10.98	-14.516	-6.3507	-13.48	-16.751	-7.2045	-12.317	-8.6747	-14.225	-8.0798	-13.885	-10.083	-10.99	-12.756	-11.346	-12.365	-10.319	-4.7393
-24.397	-15.774	-11.559	-16.772	-16.988	-20.22	-23.965	-21.411	-17.799	-18.202	-20.732	-19.952	-20.586	-21.641	-20.659	-13.257	-24.536	-23.17	-20.882	-25.165	-21.439	-25.775	-26.267	-18.695	-27.759	-22.194	-26.764	-19.001	-25.897	-28.09	-17.115	-21.277	-23.231	-28.206	-20.346	-22.834	-19.729	-18.529	-23.851	-26.696	-16.621	-16.845	-13.249	-17.217	-24.874	-18.53	-20.561	-26.862	-17.259	-28.613
1.1423	-9.0966	-3.9772	-8.5259	-7.1874	0.51773	-9.2913	-2.7744	-4.6031	-7.2432	-7.7772	-5.7719	-6.0201	-4.2364	-3.0363	-5.4673	-10.346	-8.1696	-7.918	-9.2391	-8.6105	-2.9149	-10.531	-4.3526	-7.0729	-7.6909	-11.834	-6.7892	-9.582	-5.4696	-7.0054	-7.256	-10.694	-8.4733	-10.971	-9.516	-2.6677	-4.4441	-0.074199	-3.261	-7.9208	-10.55	-9.6518	-14.305	-1.9948	-7.7774	-3.8795	-4.5225	-9.5951	-6.463
0.56687	-11.445	-10.169	-13.444	1.4081	-4.1669	-9.6315	-7.6024	-7.63	-8.303	-3.5083	-3.5934	-9.3102	-7.8717	-11.989	-9.3371	-8.0539	-8.4374	-4.9465	-5.0762	-4.9151	-3.1486	-11.579	-2.639	-6.6573	-6.1088	-0.052648	-8.1201	0.13256	-0.68354	-5.726	-1.2483	-3.1242	-8.9253	-2.0422	-5.081	0.84221	-9.5696	-5.8245	-5.6036	-8.4437	-7.6414	-6.3993	-6.2448	-5.9466	0.79964	-4.8962	-8.4267	-5.3207	0.61571
1.6381	6.0177	0.70555	2.7988	4.2376	4.9424	-1.7674	1.1328	-0.32525	13.874	7.9185	4.647	7.653	-0.48905	4.5992	3.1301	5.6844	-0.4164	2.5947	4.0713	2.0712	6.2754	-3.6	2.7447	8.1004	8.3708	3.024	0.82576	7.8079	2.6432	1.6674	1.3376	2.1388	4.1681	6.7715	2.9558	6.7109	7.8302	4.9778	3.0566	0.6576	8.2127	2.9409	0.19249	5.5505	6.979	-2.5924	-0.78059	-3.7963	1.702
3.3643	7.2836	9.414	-3.0242	-0.13972	0.080364	-2.4609	-3.3291	6.3994	-2.5903	2.0862	0.76185	4.4122	2.1438	-0.17644	3.2404	-1.0837	-1.5786	1.6269	0.51882	-3.6065	0.13297	1.6741	1.9273	2.8452	-0.69966	-3.2573	1.3276	1.8043	-6.3986	2.3327	0.57441	0.88781	4.219	1.6304	0.92707	0.69452	-0.64288	4.2517	-0.10649	-1.2825	4.845	4.1001	2.1037	0.43975	3.3352	2.0304	5.0396	0.80895	4.7351
-18.743	-7.2895	-12.275	-13.119	-20.031	-9.1458	-15.189	-16.382	-12.678	-16.978	-13.393	-18.695	-12.547	-10.475	-18.885	-9.0331	-14.267	-9.4553	-8.1372	-3.9657	-9.6225	-11.382	-6.2413	-9.2885	-12.106	-13.806	-6.0834	-12.185	-16.211	-5.2117	-10.687	-15.381	-9.8014	-10.344	-5.7062	-18.723	-7.189	-14.956	-8.3093	-8.9489	-14.175	-17.294	-11.578	-12.478	-8.3845	-17.347	-17.162	-12.826	-9.8178	-7.4237
1.2156	-3.3008	-2.3196	-11.048	-4.2509	-7.4345	-1.7503	2.5875	-4.5529	-7.7654	-1.9191	-6.1725	0.99164	-7.5207	0.768	-1.7633	-0.82294	2.2213	4.0224	-3.4826	-1.9666	-0.52953	-3.4375	-2.2649	-1.0469	-6.8514	-3.4757	-6.6334	-5.2318	-4.638	-5.9122	-4.0468	5.4226	-3.8432	-2.0421	-1.3218	-3.1329	-2.698	5.982	2.387	1.6469	-9.9079	-1.4572	-2.4589	2.1504	0.81335	-1.982	-0.66114	-8.4618	8.3255
1.2301	4.1094	-1.4362	2.0429	0.40734	-2.5823	-3.2507	-2.255	-1.413	-4.0599	-3.0224	3.3261	1.3451	-3.389	1.6316	-1.5066	1.3746	-5.0831	3.3052	-5.784	-5.9172	0.6811	-3.3563	-0.8383	-2.6695	-3.5118	1.6821	5.082	-0.67141	-6.8042	0.31533	-3.1784	-3.416	2.0068	-4.8175	-1.076	0.98453	-0.7388	-0.495	-4.6367	-0.67349	-6.466	-6.9137	-0.021391	-1.7167	3.1943	-0.79735	-2.3524	-3.3886	0.21581
8.7765	8.8351	7.8448	3.8851	9.7324	11.945	9.0811	8.7258	13.753	5.9215	14.238	9.1853	10.001	10.993	12.945	7.9222	15.563	9.9181	11.247	10.763	9.6025	7.8868	6.2573	11.033	12.336	5.2936	4.7025	7.3605	8.7498	16.079	9.8234	7.5037	6.9521	10.98	6.7598	8.1349	12.253	2.395	5.3422	0.19831	8.3121	5.4979	11.747	4.7208	1.727	7.8104	6.7196	4.5685	2.0116	9.5593
5.509	0.19107	-1.5808	-0.96716	-2.4796	0.96547	6.2393	3.1111	2.0483	4.4934	0.84831	-2.1655	2.1583	4.4729	8.059	2.1794	6.3107	3.2597	-0.6388	4.6432	0.44541	2.1915	-0.57343	2.1582	8.5292	9.7223	0.93795	0.56674	-0.91504	5.4159	1.0026	3.4781	5.9958	9.4004	-0.57602	6.2276	2.837	3.5581	1.3116	3.1375	0.38142	-0.46223	4.0756	3.2735	5.6252	3.8398	-3.0779	1.2276	3.7926	-2.0377
1.6053	6.4032	5.3765	6.0945	6.9542	3.301	0.28807	-4.9171	2.7183	-1.5668	0.0050193	-0.12778	3.5324	2.2985	0.47215	3.8018	2.219	5.2071	4.6415	5.1178	3.9236	3.8018	7.9478	1.6166	-0.68797	4.7103	-2.4634	7.4498	10.676	3.3098	-0.44229	2.0913	-0.85743	-0.9114	9.4754	7.4884	-4.5023	7.1321	1.5528	0.82157	13.207	2.2826	-0.75665	1.682	0.0022886	6.9301	-4.7014	3.1649	-0.86497	2.173
5.9984	7.3564	5.3958	2.2142	-1.5636	8.2953	6.0434	-0.82419	6.6538	4.6624	10.377	1.9633	0.49585	5.0171	5.0607	8.2703	5.3711	10.03	-2.3919	3.002	8.0832	-0.41178	1.4383	-2.9559	-6.7134	-0.35303	3.8041	6.7627	5.1961	3.5421	2.1105	3.8815	10.633	-1.4637	3.5496	-2.39	1.8925	-0.46012	1.3256	0.77597	5.037	-2.8235	0.54886	7.2887	5.6909	-2.3587	4.5001	3.5704	-4.2627	-0.5465
-6.7067	-11.009	-6.2104	-11.473	-4.9031	-5.5026	-6.7788	-4.2242	-4.6989	-12.479	-1.3595	-7.6079	-6.4396	-6.3468	-11.025	-7.0204	-4.1534	-9.6315	-9.4187	-11.923	-9.9629	-8.4952	-6.7104	-12.783	-10.046	-7.6086	-9.3218	-6.6496	-8.4061	-6.3129	-7.4758	-6.2852	-11.123	-9.3563	-7.4274	-6.1846	-11.991	-5.0754	-5.5551	-3.9388	-9.3575	-9.0013	-10.276	-8.0298	-14.887	-7.3116	-11.064	-9.3317	-6.9148	-7.3795
-20.339	-15.587	-24.743	-25.099	-25.325	-17.736	-22.405	-21.464	-18.406	-25.501	-22.781	-22.589	-19.122	-27.844	-33.727	-20.229	-17.113	-24.021	-22.369	-23.249	-21.751	-26.149	-24.146	-17.79	-23.953	-25.674	-21.884	-27.793	-23.981	-20.34	-17.943	-15.127	-22.708	-16.497	-23.422	-25.776	-22.476	-22.818	-22.318	-16.453	-19.96	-21.004	-24.722	-20.63	-19.917	-24.172	-25.091	-24.505	-16.066	-13.931
6.625	15.778	2.3197	4.6305	3.4681	4.8619	5.955	4.9626	5.4476	5.9959	9.1361	4.3739	7.5995	9.1142	6.6375	9.7491	3.6366	3.2495	14.254	6.3232	8.4349	3.1203	5.6633	11.126	8.0027	8.4943	6.5106	7.1804	12.647	14.469	4.031	9.3281	12.776	6.4362	8.905	14.039	15.489	9.7601	10.609	-0.96242	8.8833	12.882	10.724	4.1094	5.7911	7.2714	6.6081	5.5832	11.634	6.3066
1.7328	-2.9556	-4.0322	-0.34473	6.9564	-0.54503	5.3661	-2.2303	3.7866	9.5925	-0.84525	3.3416	4.3054	5.3599	2.3882	-0.76856	0.26661	-2.5527	-1.8426	8.718	0.49399	3.3142	-2.8627	-6.1363	-2.3152	7.7375	-1.8293	11.199	6.6504	3.2194	4.9206	-1.9012	-0.021827	-0.05227	-1.8399	-0.43839	2.8097	-1.4968	-2.1308	3.4247	5.1378	5.8904	4.8831	5.1202	-5.9742	6.0155	0.80861	-7.1242	-0.27642	3.1423
-2.8028	-1.1587	0.81943	2.013	-2.1765	4.4902	0.64978	-0.40851	-0.57388	0.41469	-4.4036	-5.4631	-1.0074	1.7326	0.70905	1.2991	5.4092	-2.6104	6.3762	0.33004	-0.16274	-4.2413	6.4707	-3.7048	-3.7955	0.55992	-1.912	2.5284	-5.4666	-5.1231	-1.4771	3.7768	-4.1229	-8.101	-1.6462	0.45301	-1.0444	0.60917	-4.4225	0.12666	-2.9389	-3.9849	1.2607	1.579	5.6491	-1.6423	-0.70583	-10.044	-2.1802	-0.41098
-26.118	-16.253	-16.779	-24.736	-19.947	-22.097	-23.238	-23.464	-27.729	-25.991	-17.533	-29.263	-13.575	-18.451	-24.4	-21.998	-21.115	-18.897	-23.549	-18.275	-22.691	-23.539	-25.199	-18.487	-16.784	-18.672	-24.816	-22.533	-14.781	-22.414	-25.783	-21.999	-24.155	-22.301	-22.308	-22.137	-24.703	-15.479	-19.173	-23.518	-20.521	-22.898	-23.842	-14.144	-27.345	-20.55	-25.633	-23.689	-22.043	-25.317
-12.91	-4.76	-8.8549	-6.0291	-7.1397	-8.2318	-8.7781	-11.18	-11.63	-8.8768	-8.4826	-3.1911	-6.0871	-8.6848	-8.6344	-10.43	-13.686	-7.7056	-9.5448	-7.2993	-11.194	-5.7951	-9.721	-7.965	-7.8291	-3.5627	-8.2942	-8.4621	-6.0104	-8.9165	-11.933	-12.527	-12.86	-9.3878	-10.171	-13.33	-3.7148	-4.7683	-5.2868	-2.6509	-0.37997	-11.494	-9.7242	-7.7592	-10.198	-2.8006	-10.567	-10.546	-11.56	-5.5971
-24.524	-21.759	-20.767	-14.696	-18.208	-16.667	-19.587	-24.289	-17.034	-24.034	-19.029	-21.293	-17.099	-21.034	-17.689	-20.562	-23.701	-21.183	-22.425	-15.877	-24.892	-16.749	-17.774	-20.028	-24.757	-22.774	-23.388	-12.807	-18.138	-21.592	-15.709	-26.376	-19.955	-20.831	-23.366	-21.893	-22.449	-20.723	-24.678	-16.888	-25.411	-21.725	-24.468	-19.695	-18.684	-18.125	-21.704	-24.134	-17.904	-23.017
-22.321	-18.563	-22.792	-22.174	-24.872	-17.602	-20.202	-20.734	-25.554	-21.437	-25.284	-24.451	-17.495	-19.517	-24.855	-20.524	-26.167	-25.994	-34.412	-29.192	-14.061	-24.67	-27.441	-28.996	-23.559	-24.489	-27.362	-20.287	-30.618	-23.738	-23.69	-22.353	-20.665	-26.073	-21.803	-23.557	-24.778	-28.252	-24.115	-24.317	-27.019	-26.914	-17.133	-23.122	-28.154	-22.143	-20.875	-23.024	-26.942	-24.669
-16.12	-16.078	-11.917	-8.9582	-16.827	-7.8281	-21.465	-12.617	-15.843	-14.843	-9.1651	-9.9434	-10.491	-15.492	-11.117	-9.5557	-13.652	-22.04	-8.8194	-9.3591	-14.332	-9.8284	-13.49	-16.181	-9.5767	-11.115	-11.85	-9.1762	-15.426	-12.589	-10.819	-12.217	-11.26	-5.3306	-14.58	-8.5831	-11.965	-22.286	-12.446	-7.9388	-11.035	-19.499	-10.897	-14.342	-12.296	-7.2952	-13.591	-14.716	-12.395	-12.882
-1.3382	-5.4412	-10.531	-3.5305	-1.9218	-10.103	-2.6638	-3.2941	-3.2642	-4.6663	1.5802	0.3853	-7.9562	-6.0455	-4.0838	-0.18119	-3.1596	2.9723	-4.4117	-4.6639	-5.8145	-6.2714	-3.8523	-5.6055	-6.9904	-7.7761	-6.3188	-6.138	3.6647	-8.7389	-3.156	-0.46377	-5.6868	-10.09	-7.2221	0.59215	-1.3637	-4.9355	-2.2235	0.23539	-5.9598	-3.3853	-9.1447	-6.9439	1.502	-2.5611	-2.4337	-3.1904	-0.96944	-8.2638
2.9046	1.8622	-7.1303	3.5051	-1.9784	2.2592	4.5854	2.0412	-3.2937	-2.5213	0.3595	-5.5357	-0.89698	-2.8636	-1.4896	2.8333	0.39937	3.8518	-3.8079	-4.5326	3.3912	1.8697	5.0507	-2.573	-2.6512	0.62682	0.526	-3.7588	-6.0289	-2.6646	-1.2316	0.30111	-1.2042	-3.9607	-6.723	-2.6071	-1.7523	-2.3133	6.0248	-0.66482	7.1885	1.0132	-1.3226	0.046482	-5.3156	-8.8345	5.2872	0.37627	2.1465	3.5156
-0.02504	-5.0607	-9.1354	-6.483	-3.3872	1.7545	-4.8288	-5.1901	-2.3992	-4.2284	-4.5427	-2.5049	-3.0398	-2.7402	2.3277	-3.8391	-8.142	-2.3909	-2.3112	-3.4657	-3.4731	-4.3046	-3.4551	-10.317	5.0148	1.9281	-1.2141	-0.032676	2.0976	-0.59878	-6.4885	0.5126	-9.4046	-4.5207	-6.9597	-3.5911	-0.46463	-4.2527	-0.50243	-1.6825	-1.6131	-3.2967	-4.6979	-3.3711	4.994	2.3264	-6.8514	-0.1645	3.3077	0.13016
2.4646	6.2144	-2.9263	-1.8437	4.0658	3.8717	0.077402	0.76395	-6.1635	-3.3978	1.3173	-1.3113	5.3897	-1.4433	0.67787	1.0794	-6.4235	4.267	1.6103	-0.51917	1.1577	-0.70769	6.4259	-5.22	4.8147	8.5185	-0.47614	-0.28506	-1.4752	-4.7379	2.4584	-3.2776	-5.1441	1.3776	-2.5382	-7.2108	1.4525	-2.8951	0.93917	0.32075	-3.2917	-2.2101	6.0985	-2.6959	2.975	2.0556	10.442	-2.2184	-1.0999	-0.11795
-9.6471	-13.16	-18.828	-13.151	-12.459	-12.646	-7.0838	-8.9767	-7.0377	-11.408	-5.4525	-13.777	-11.416	-7.4702	-11.934	-7.9416	-12.574	-7.3747	-6.7839	-9.115	-9.6768	-6.6137	-4.9544	-9.0465	-6.4	-10.691	-7.2177	-12.532	-12.842	-24.344	-8.6267	-9.0711	-9.9371	-9.0943	-10.962	-9.1126	-6.4171	-11.856	-7.8919	-11.741	-7.5464	-6.7152	-13.301	-11.161	-13.811	-7.6024	-10.034	-11.033	-6.5395	-4.3897
-13.186	-7.1299	0.35422	-16.196	-9.5519	-13.006	-8.6756	-11.517	-11.187	-10.654	-10.992	-11.918	-12.875	-10.77	-15.036	-14.604	-10.096	-10.732	-10.852	-7.2408	-9.3166	-14.617	-9.5528	-14.054	-13.551	-18.5	-17.465	-3.8724	-14.183	-8.5958	-10.02	-5.4122	-8.8485	-14.771	-11.503	-8.6096	-8.3603	-7.8132	-18.809	-12.1	-6.0948	-5.1253	-13.031	-16.567	-9.5681	-1.574	-9.0285	-12.377	-16.861	-12.661
10.108	10.267	4.783	6.9192	5.674	8.6861	4.0215	5.8399	8.8456	6.3443	3.7787	7.5045	12.806	8.6745	3.3923	2.3322	10.768	14.782	9.3198	12.243	5.52	5.9972	11.015	15.569	6.9294	11.472	9.1956	7.0649	10.202	4.2694	7.9055	9.4868	10.759	10.558	10.653	5.1394	1.766	3.6008	3.7167	8.672	8.5793	8.1487	7.1412	1.6196	4.5438	7.7788	4.6569	11.497	2.7495	11.39
-0.13095	1.3705	0.19305	-0.32286	3.9913	-1.9149	1.5414	2.2739	1.3937	-4.1617	3.1245	-0.37288	-1.7892	1.5711	1.9722	9.9392	-4.3877	1.6049	7.2482	2.306	5.995	0.70934	3.3648	1.8414	2.5299	4.0169	3.2489	2.0003	-4.0212	-3.745	0.25734	-1.9138	-1.9396	2.9325	9.8848	0.44194	3.77	4.5807	2.6854	5.7465	-2.669	1.5182	-1.3278	-5.3999	0.93887	4.6253	-0.87763	4.8791	5.8075	5.753
-0.20116	7.5362	2.896	-2.1941	2.1336	-2.727	4.4606	-3.0031	3.7667	-4.0482	9.0326	-0.23598	2.2091	0.65231	-5.2215	-2.6443	2.187	0.62792	-2.1524	2.2301	1.1896	-0.8477	3.8809	-7.2745	5.8126	1.31	-0.15914	8.3132	0.93273	1.3135	-7.2461	-1.9381	-4.387	0.45695	-1.7449	-0.0017173	-4.5086	0.94812	8.7583	-3	1.4496	3.7224	-1.1898	2.2227	1.6629	-1.2602	4.514	-6.4354	-0.9808	-2.3239
-0.57597	-6.6768	2.1731	-5.5522	-0.6223	-7.7894	-5.2756	-8.3367	-9.4136	-3.8443	-8.0443	-7.8668	-5.7955	-7.3465	-8.4973	-3.3222	0.025908	-8.6341	-0.06074	-0.42742	-4.6767	-4.4394	-6.0687	-2.9101	-5.8148	-7.1525	-1.9614	-3.3513	-8.1998	-1.1515	-2.619	-5.42	-6.612	-0.95681	-4.362	-5.0834	-8.4452	-3.6457	-3.7693	-5.3681	-6.9517	-11.375	-5.637	-4.292	-7.7758	-10.568	-2.9276	-6.5498	-4.9301	-10.756
-21.932	-18.886	-22.442	-19.547	-22.234	-22.194	-17.797	-20.397	-19.058	-25.065	-21.783	-17.065	-25.502	-23.739	-23.447	-23.341	-23.24	-20.422	-19.291	-24.058	-20.495	-14.335	-26.777	-16.555	-23.043	-22.955	-19.323	-19.963	-15.872	-17.06	-28.277	-17.692	-24.27	-25.233	-19.327	-24.222	-13.124	-18.567	-22.856	-21.399	-24.104	-19.227	-19.462	-18.97	-19.618	-20.268	-21.686	-18.534	-18.323	-19.809
-13.101	-17.376	-9.898	-12.499	-14.835	-14.724	-12.529	-10.574	-16.422	-12.614	-15.331	-12.784	-19.097	-5.3048	-11.861	-13.446	-10.121	-12.863	-7.594	-10.516	-8.2961	-7.3923	-9.2072	-5.5165	-14.47	-10.791	-14.894	-8.1025	-6.105	-9.5154	-15.206	-10.007	-9.4937	-12.396	-4.6366	-14.908	-7.9262	-13.375	-11.418	-9.796	-16.798	-9.545	-11.684	-13.618	-17.035	-14.345	-15.734	-11.013	-12.963	-15.453
-9.9099	-8.1003	-13.314	-12.012	-16.033	-9.4408	-14.868	-17.6	-13.367	-14.467	-12.997	-14.086	-11.751	-10.568	-6.0805	-18.921	-18.881	-11.239	-5.7629	-11.559	-13.841	-9.9081	-7.2208	-10.296	-6.8779	-10.968	-13.641	-11.228	-17.315	-17.02	-15.366	-15.482	-10.929	-7.7888	-7.2147	-19.346	-11.573	-2.3793	-14.166	-11.129	-15.816	-6.6979	-12.824	-8.7706	-18.799	-13.021	-10.183	-12.012	-16.574	-12.73
-4.3358	1.125	2.8733	-5.56	-0.083858	-0.32784	-2.9651	-14.311	-1.83	1.4062	-5.4731	-2.8234	-4.0587	0.71928	-1.0943	-8.7259	-4.3195	-3.9791	-4.4378	-2.7923	-3.2073	-1.4357	-3.7037	2.1443	-4.6797	3.4597	-9.1468	-1.5832	-7.6117	-4.6111	-13.015	-7.8517	-5.9971	-7.1154	-4.4684	5.2395	-8.8178	-8.457	-7.1132	-0.92553	-9.5914	-1.9767	-1.747	3.7706	-3.0166	-5.1732	0.35059	0.83844	-6.2134	-5.7414
-14.941	-10.624	-13.824	-6.4112	-16.755	-17.814	-13.3	-9.1934	-14.186	-9.5586	-8.502	-9.2332	-7.2015	-15.112	-14.403	-11.227	-7.4903	-11.269	-12.135	-14.119	-9.5812	-2.8234	-9.6266	-13.631	-14.095	-10.984	-9.6238	-9.7907	-7.9914	-12.837	-9.0381	-11.958	-11.156	-11.442	-11.994	-11.374	-8.42	-16.182	-15.802	-13.117	-11.023	-11.678	-11.267	-13.557	-11.532	-13.993	-13.291	-11.84	-12.052	-15.285
11.968	14.384	5.4685	11.851	13.924	6.16	8.9592	9.6807	17.292	10.018	-0.066736	14.176	12.649	7.5924	10.792	13.464	6.1973	5.8535	4.0195	9.5853	10.287	5.9215	9.2557	8.9126	8.7593	9.4387	10.919	3.9486	10.712	5.5212	1.7543	9.3959	10.39	4.7401	6.4508	9.2901	13.677	9.8164	11.92	10.735	17.777	-0.44731	16.589	16.962	5.3504	6.3962	7.5628	14.493	4.5479	7.2688
-4.7131	-7.5639	-4.3002	-7.185	-3.6528	3.3682	-0.055323	-1.0701	-4.6682	-1.207	-5.3971	2.2878	-10.943	-1.9353	-2.3136	-6.0779	-5.3137	-1.578	-4.5466	-4.5079	-0.40631	3.9727	3.5068	-4.6288	-1.729	-3.846	-6.5392	3.0739	-6.5473	-9.1387	-7.4338	0.47217	-2.705	1.4377	-3.0963	-9.3397	-7.4906	-4.9327	-9.2353	1.6519	-6.0113	0.014245	1.0811	-4.4794	-1.8418	-1.8495	-8.3305	-6.4681	-3.5471	3.3581
-0.084034	0.38834	1.5104	-5.0045	4.125	2.2018	-0.22031	2.8748	1.5216	-2.6605	-5.6993	-4.4469	-1.1027	1.5279	-1.3233	-7.342	1.6244	-2.7833	-2.338	1.1976	7.4452	-0.0020979	-2.5527	-2.0069	4.8377	-0.04525	6.6962	2.5889	-0.43406	-4.4839	-10.131	5.8624	-2.1068	3.7319	1.633	-3.9725	3.3414	0.26039	2.1284	6.0916	5.2774	0.29668	2.8772	6.1533	4.2607	0.70137	-6.1178	-0.44096	0.88504	5.4663
-9.907	-8.675	-7.5604	-11.835	-14.736	-8.7849	-2.2927	-9.4422	-15.855	-8.8699	-0.42574	-4.6032	-5.8449	-5.786	-3.4755	-12.246	-10.697	-6.4443	-11.553	-7.6849	-3.994	-5.4726	-16.257	-4.4153	-12.017	-12.481	-4.6339	-8.853	-11.45	-6.67	-12.193	-5.4847	-7.6331	-11.748	-11.773	-8.2526	-2.8041	-6.3785	-0.99502	-6.9819	-9.4182	-7.4261	-2.6725	-5.8367	-10.685	-12.442	-10.778	-15.369	-9.4509	-14.492
-2.0918	-3.7166	-4.1005	-8.9538	-6.3687	-2.0706	-3.0575	-2.8418	2.1152	0.8731	4.6183	1.7734	0.48394	-1.4697	-3.9647	2.6591	-5.2592	0.06204	0.55815	2.7578	2.6231	-4.0889	-0.85138	-0.54625	-1.005	-4.4223	-0.53798	2.1609	8.9427	3.2774	-4.5577	-3.1138	2.2304	6.0977	4.593	2.3826	-2.3031	2.5327	1.3948	-2.8948	-0.46659	2.0788	-9.6198	-0.29764	-4.1488	0.041249	3.89	5.091	2.4095	-3.8275
4.3957	5.913	-2.7169	0.21118	0.12653	-1.328	-1.1637	-9.1295	-0.24261	-2.1714	-0.051066	-10.642	-4.8865	1.7797	-2.3156	-4.2426	-6.7198	4.2691	-1.6546	-2.0634	0.79892	-5.4647	-3.9615	-2.2723	-2.3934	-2.2652	-8.1166	-6.5376	1.1717	-2.4703	-0.19464	0.93158	-0.42248	-2.2039	1.9532	0.026391	-0.61497	-2.5443	-11.566	2.4793	-5.2834	-3.6387	-3.5018	-8.0999	-0.56589	-3.7472	1.6236	-0.032701	-10.447	0.42018
-11.177	-11.404	-10.987	-14.921	-9.0066	-15.447	-12.866	-13.361	-16.347	-11.419	-17.052	-12.397	-9.4956	-11.831	-9.0442	-10.8	-8.5072	-12.945	-12.28	-7.4157	-14.588	-5.4663	-9.2299	-14.374	-9.0746	-13.701	-5.9745	-11.212	-11.459	-10.311	-13.185	-19.316	-15.938	-10.771	-12.586	-15.819	-9.3188	-7.9111	-11.189	-13.843	-15.837	-12.39	-9.4604	-12.089	-6.7266	-13.74	-12.403	-14.661	-6.8276	-21.374
7.4243	13.36	7.2837	4.501	6.9828	9.2188	8.8719	7.3187	6.8099	12.101	12.881	9.3189	8.7204	11.305	7.6864	6.3286	7.0941	7.6503	7.2996	0.5817	10.701	9.9073	2.7534	7.8647	6.009	6.3698	8.8676	6.3282	9.9903	2.4197	7.5474	11.53	4.3999	9.3481	6.3452	5.0303	15.35	8.4254	8.1038	4.6502	5.1131	7.9808	9.2035	11.818	7.6952	12.14	9.5088	9.1656	5.467	3.2888
-1.2805	-1.9474	-5.7714	4.601	-6.5381	1.0662	-2.4212	-2.7473	-1.5234	-6.511	-5.4003	-1.0473	-3.0223	-4.4	4.4019	-1.7913	-4.6166	-8.4635	-0.70004	-3.6603	-1.5678	-0.8636	-1.1133	-6.4877	2.3024	0.017964	-2.387	5.9754	-2.531	-6.229	-3.6497	-2.6139	-3.7667	-2.5209	-6.5649	0.04833	-9.9045	-4.6482	-8.4032	-2.8807	-0.060433	-3.4586	-7.6672	-3.0511	1.6397	-9.5862	-8.2779	8.1938	-5.423	-3.4544
-11.741	-9.5721	-4.848	-8.0676	-8.1336	-14.9	-12.846	-9.7896	-11.156	-14.404	-13.251	-4.342	-9.0614	-11.394	-11.997	-15.314	-7.1163	-10.175	-10.376	-9.3884	-13.917	-17.662	-10.318	-7.457	-11.286	-8.805	-7.8677	-9.1017	-12.307	-10.075	-5.1716	-12.539	-12.967	-10.076	-15.565	-8.6564	-9.2272	-5.9241	-6.8789	-19.316	-9.4819	-10.128	-14.625	-12.216	-8.846	-11.837	-5.6921	-12.89	-13.093	-11.491
0.4584	-4.313	-4.0866	-4.0685	-1.7614	-10.816	-16.234	-0.045371	-0.40671	-9.1798	-2.1967	-2.198	-11.701	-1.6784	-4.1567	-10.482	-4.8794	-3.0955	-2.4239	-10.059	-1.7468	-12.457	-3.9779	-7.1934	-5.156	-3.0221	-11.591	0.0014837	-11.558	-14.312	-1.2373	-1.0869	-7.4855	-7.602	-7.3202	-4.8569	-7.1098	-7.2018	-9.8946	-5.5145	-10.697	-6.2392	-9.7708	-17.366	-6.4675	-7.7973	-12.933	-8.4911	-12.902	-5.823
-12.57	-15.355	-14.166	-13.989	-16.167	-13.11	-6.3917	-11.961	-4.6309	-14.766	-8.3915	-14.702	-4.1382	-6.4159	-10.77	-10.751	-9.9129	-8.4133	-8.3433	-2.6639	-5.8231	-12.138	-14.829	-12.727	-9.1742	-11.265	-10.178	-11.735	-6.3434	-12.124	-4.3047	-9.9957	-11.303	-10.245	-8.9646	-13.696	-8.9362	-14.148	-16.377	-16.804	-7.6203	-8.5432	-9.604	-6.1887	-12.83	-6.8855	-9.0293	-17.215	-8.428	-4.0641
-12.803	-14.382	-9.5495	-16.659	-17.893	-15.967	-12.091	-9.4954	-12.172	-13.235	-17.48	-12.903	-16.704	-8.4921	-11.7	-9.7793	-7.0353	-13.511	-14.483	-9.3627	-10.487	-8.8218	-8.5924	-13.089	-5.8402	-10.248	-6.636	-4.6901	-11.657	-6.913	-11.234	-8.6743	-18.41	-6.0912	-8.4635	-15.391	-2.7238	-6.9368	-13.857	-11.627	-5.0525	-10.682	-13.442	-16.917	-12.896	-13.901	-9.7973	-10.582	-6.8284	-10.115
4.4083	-3.0585	-0.1068	-6.3123	-4.2683	-3.7704	-2.6045	-3.8053	-1.0597	4.4756	6.0571	-0.63315	-2.6776	-0.83063	-2.8263	3.0359	4.8392	3.9899	-6.935	-1.5126	-5.2304	-0.96012	2.4613	-0.948	3.4574	-0.39908	-4.5201	2.142	3.416	-4.0544	-2.6595	0.14644	-2.3413	1.2233	-3.5316	2.8124	-4.9855	-4.3829	3.934	0.36184	-2.7504	-2.8068	-6.8151	-3.7324	-1.4637	-4.2909	0.27065	-0.15239	-0.80822	-4.3582
-10.645	-9.8592	-7.2662	-5.2346	-10.181	-6.5687	-6.9253	-11.383	-13.1	-10.959	-7.7686	-6.4733	-13.312	-4.8623	-9.8414	-9.1082	0.84782	-11.393	-6.3282	-9.0393	-6.4266	-12.429	-9.8878	-8.4754	-11.756	-11.399	-4.6231	-8.4348	-11.451	-10.257	-5.3341	-8.6848	0.21181	-1.1231	-4.9525	-4.5212	-11.205	-13.074	-6.3917	-0.94552	-1.292	-7.3943	-7.8091	-9.7549	-7.9465	-10.837	-17.644	-0.53465	-11.954	-7.6114
-4.902	-4.4584	5.0307	-8.0358	3.0923	-5.8774	2.9609	-0.1117	-3.5931	-6.4644	-2.335	3.754	2.5898	-4.4682	-0.076241	1.3959	-4.9435	-3.5093	0.027749	-4.5166	-3.5985	-4.846	-5.5287	-8.4026	3.0147	-0.66439	-0.81257	3.9777	-1.7656	-4.4018	-2.2134	3.4355	3.1764	-1.3974	-6.309	-7.7866	-6.1894	0.85538	2.3022	-6.3349	-1.7927	-5.8681	-2.423	-3.4459	-9.6557	-0.48255	-4.4591	-5.7242	0.19944	-2.2443
-1.7818	-10.468	0.27097	-1.5016	-8.8417	0.35407	-7.1747	-11.131	-4.5725	-5.563	-4.1563	-4.9005	-8.089	-11.357	-8.3354	-4.4322	-7.026	-3.0191	-3.1896	-4.7447	-7.0103	-1.3886	-6.4891	-4.5352	-5.5166	-8.5833	-1.3943	-6.7962	-2.9852	-6.3994	-8.4646	-6.9977	-13.814	-8.7266	-6.5792	-3.5852	-6.9068	-10.126	-6.2885	-9.8798	-3.3883	-2.2606	-8.117	-7.0106	-4.9802	-10.652	-7.0345	-6.4959	-12.989	3.9548
-10.421	-0.81614	-7.2048	1.4367	-5.2647	-3.6836	-2.4404	-9.4131	-7.7412	-5.7852	-0.86486	-4.6819	2.2951	-3.7103	-6.1841	-7.553	0.045244	1.1293	-11.145	-0.91309	-4.7974	-4.8503	-1.7903	-1.8984	-6.1983	-5.6745	-1.6293	-1.8816	-4.1019	-7.0299	-6.4227	0.47062	-7.379	-1.8893	-2.8251	0.72594	1.4646	-6.9342	-5.4103	-3.5324	-10.659	-1.6578	1.2061	-8.2531	-4.7311	-5.0983	-4.8542	-4.7288	2.9486	-3.2427
4.9548	2.8774	3.3442	3.2637	-2.4727	-5.5076	-1.7823	-6.7664	1.3411	-3.4301	3.0153	-2.4711	1.2575	-4.8374	-2.2169	-9.7511	-2.255	-2.4244	-4.3731	-0.44005	-1.1094	5.5874	-1.3408	-6.0269	2.575	-3.7701	-4.5461	-0.05949	0.64266	-1.3544	1.8529	1.9933	-4.0732	-10.042	-3.8689	-1.4662	3.6656	2.901	-7.5059	-0.96992	-0.6027	1.5895	-2.6284	0.76912	-4.5048	-0.33633	-4.2852	-1.5301	-0.31978	-1.4886
-23.553	-12.083	-17.063	-8.9008	-15.315	-9.6992	-16.59	-10.571	-13.333	-7.532	-18.212	-9.8139	-13.595	-7.9126	-14.855	-22.578	-11.395	-8.2763	-16.192	-9.1473	-11.312	-19.53	-17.213	-18.308	-11.461	-9.5697	-15.046	-6.7478	-13.293	-9.397	-17.019	-21.358	-16.256	-11.819	-13.652	-14.157	-16.834	-14.46	-13.81	-12.803	-8.3332	-16.131	-16.459	-13.077	-20.492	-11.533	-12.731	-16.282	-14.561	-13.035
-3.1245	-5.6756	-6.2587	-2.1593	-10.79	-6.3914	-5.8831	2.188	-4.6283	-3.3719	7.2219	2.2834	3.3115	-4.1858	-2.1055	-1.514	-9.4997	-3.0838	3.4684	-4.1686	-9.2408	-5.6274	-0.97723	1.1421	-3.4565	0.31755	-0.37826	-1.5403	-0.51669	-7.9875	-4.5352	-8.9413	-4.1041	-6.1559	-7.575	-9.3622	-3.8212	-1.8083	-3.9386	-3.9755	-6.7144	-5.6133	-1.1641	-0.27374	-4.2826	-0.9072	-8.1242	-3.5827	-0.76833	-2.3662
3.1804	5.2021	7.3228	10.693	2.8894	7.0333	5.5143	5.7869	2.4966	4.5749	3.6388	9.5041	10.681	1.0568	1.758	8.2713	3.8991	2.3122	3.2492	5.6461	10.707	10.794	-0.93824	7.0146	6.0134	2.5483	8.2748	4.1088	11.741	14.378	6.8251	11.81	4.6699	8.0435	5.3651	4.0466	4.8353	7.1797	3.203	11.007	7.0995	7.4029	6.5186	7.2509	6.5127	11.488	2.7483	10.87	4.4322	-2.3543
-18.871	-12.903	-18.858	-16.669	-13.119	-12.648	-11.395	-13.864	-14.392	-16.922	-5.2889	-14.68	-12.409	-13.686	-10.44	-24.063	-11.736	-12.132	-13.367	-16.341	-16.335	-11.441	-18.256	-14.969	-15.099	-8.7364	-15.942	-10.216	-19.38	-14.144	-12.772	-11.695	-11.024	-15.942	-12.594	-17.632	-16.937	-11.369	-20.136	-11.868	-15.206	-14.683	-11.707	-15.958	-10.515	-14.789	-13.943	-9.4617	-6.0524	-19.758
-10.444	-7.9588	-0.23573	-8.1695	-3.2059	-0.84143	-9.5297	-7.9048	-7.6715	-10.57	-5.7039	-14.19	-4.9161	-12.601	-9.2496	-1.868	-9.9524	-2.4422	-7.538	-8.5579	-5.0515	-0.80342	-12.805	-2.4291	-7.0389	-8.5938	-6.441	-8.4279	-3.935	-7.8952	-4.8666	-8.5901	-4.4256	-10.844	-11	-9.6533	-6.0862	-14.298	-12.545	-7.2696	-8.356	-6.0245	-6.3479	-4.948	-0.076319	-1.384	-4.5729	-12.843	-3.6766	-9.6733
-21.292	-29.734	-22.147	-9.6273	-17.476	-23.457	-20.623	-26.153	-18.464	-16.207	-21.299	-16.431	-21.529	-15.688	-15.008	-21.351	-22.05	-22.536	-23.123	-20.476	-22.457	-19.271	-19.675	-23.751	-19.301	-22.978	-26.271	-22.884	-20.909	-20.522	-20.528	-27.034	-27.216	-24.93	-18.335	-25.11	-19.612	-27.084	-24.583	-19.53	-21.524	-25.222	-20.926	-26.647	-17.895	-25.53	-21.698	-19.698	-27.032	-25.229
5.2074	-2.6567	-0.18044	-0.20735	-3.3511	1.1581	3.1653	-2.9585	-2.4805	2.1575	6.4364	-0.11665	-7.5695	0.3783	-0.87792	-1.9892	4.1963	2.7179	-0.79508	-0.39656	-5.3538	-6.3074	5.7431	0.76965	3.4412	-2.8095	0.33243	-0.60465	-0.23173	0.1523	1.881	2.9027	1.2304	2.9906	-1.1611	-0.42871	3.1148	7.5652	1.5171	-1.5483	2.0167	7.6463	6.9984	-2.2532	3.4773	-1.8927	5.1713	-0.020017	3.2331	0.94118
10.881	-0.3495	6.1233	1.8014	7.9816	3.576	4.3514	5.1002	3.032	7.5846	4.074	5.4576	2.544	4.1828	7.5002	3.1987	6.9688	8.6201	6.647	5.1434	5.8527	3.6672	4.8885	5.7052	11.551	6.4649	7.0314	4.3276	5.7927	2.603	6.9796	14.369	1.0889	3.0853	7.1581	3.3656	-1.6343	5.6467	9.0452	7.6354	8.3718	2.2666	5.5587	4.1972	9.1312	4.1952	9.3512	7.9864	7.4133	10.76
-1.9859	0.17412	-2.8397	-1.032	2.9471	0.86536	-0.86306	1.0308	1.942	-1.2072	1.2189	-4.6205	-0.10414	-4.8023	2.9908	4.699	3.2758	-1.934	4.0774	-0.97089	-0.41835	-6.8754	0.58039	-1.718	1.2345	-3.2555	-2.4312	2.6536	4.3549	3.598	3.2343	0.1144	0.97188	-0.62397	2.3219	-4.0644	-0.12703	-2.4023	2.2378	-2.0374	-1.3764	-4.6025	0.65584	-3.2417	1.7072	-4.9131	4.3375	6.1793	-5.4502	3.2277
-4.3538	-3.3935	0.48653	-6.0031	-7.1965	-1.8043	-0.19959	-4.2859	-10.809	-0.61488	-3.1747	-4.6355	-10.028	-8.2374	-3.4788	-2.0977	0.37601	0.74482	-3.0866	0.02477	-2.0594	-2.9019	0.52332	5.4171	-3.337	-8.0839	-8.8994	-9.3628	-10.063	-7.9908	3.056	-4.4514	-5.7679	-0.91187	-8.0395	2.334	-10.751	-1.0566	-3.8398	-5.1288	2.0507	0.14136	-2.5618	-1.7803	-1.7617	-0.069877	-7.7186	-4.0178	-9.2329	-0.7234
-2.954	-3.3942	-1.5788	-3.4002	-5.1666	-8.0761	-2.9985	-9.7012	3.1309	-5.2152	-5.1776	-10.807	-4.6831	0.99535	-4.4159	3.109	-4.9553	0.83104	2.2188	-5.8701	-6.5829	-5.0916	-3.5243	-4.2511	-5.7824	-4.5057	-4.6639	-7.6899	-1.4393	0.12168	-6.3147	1.9947	4.0906	-8.5206	-3.469	-5.1791	0.4933	2.3625	-2.2903	-5.8851	-0.16241	-5.6041	-4.8918	-1.4798	-6.989	-3.6393	-3.5789	6.5681	0.73633	-0.82949
-19.551	-9.8701	-11.588	-15.818	-13.637	-14.671	-10.51	-10.17	-20.283	-13.387	-10.582	-10.984	-14.257	-13.632	-9.0109	-17.836	-6.7211	-11.242	-11.407	-8.9704	-9.997	-14.184	-9.3042	-14.864	-17.263	-10.416	-12.178	-15	-11.527	-12.44	-14.749	-16.348	-17.103	-9.3766	-11.258	-19.933	-10.902	-14.814	-3.9273	-13.378	-21.322	-19.212	-13.181	-13.325	-9.0935	-13.938	-11.799	-17.346	-9.3536	-11.728
6.7068	0.29144	3.9101	-1.3843	-7.7305	-0.54193	-0.82426	-0.21688	-3.1864	-0.24151	2.3788	5.0421	-1.5727	11.516	2.2777	-5.9366	1.7194	4.7205	1.7894	-1.3179	3.0338	4.2993	-1.3341	-7.8675	-3.3781	-0.22068	4.6623	4.7226	-0.048944	2.1158	1.665	3.128	2.0906	2.2714	3.6668	-3.2194	10.268	-1.3153	-0.64241	3.7977	-2.2582	-2.358	-1.4217	-1.353	-4.3188	-3.7123	1.1826	-2.8261	3.9326	2.3093
6.6354	2.7442	7.8568	9.5034	9.0903	10.073	12.907	2.9834	0.32182	6.0952	8.4645	7.6856	10.658	3.1538	3.6162	8.3432	8.264	10.203	6.7366	10.306	9.6121	3.2648	3.9055	7.2741	5.3941	3.2047	5.9181	13.705	6.3335	2.3387	3.2324	5.9364	4.5774	2.0497	10.034	3.533	11.257	11.963	5.8183	7.8766	6.7363	4.7498	9.1846	6.7715	12.259	13.684	10.056	12.752	5.5456	7.5826
-21.969	-18.725	-11.746	-6.1669	-14.363	-19.809	-12.005	-17.207	-19.63	-16.192	-14.501	-7.6708	-11.017	-6.3735	-9.9696	-18.068	-17.924	-10.875	-23.076	-11.41	-15.498	-10.678	-18.019	-15.012	-23.51	-19.395	-15.324	-12.822	-12.29	-13.169	-13.502	-12.59	-10.035	-16.358	-18.141	-6.6521	-18.127	-11.857	-16.405	-20.864	-15.455	-17.085	-13.31	-11.678	-10.216	-16.245	-16.848	-9.0846	-8.9857	-22.052
0.6627	-3.4595	2.572	-6.2319	1.5908	-4.611	3.4511	0.028915	3.0824	1.1075	9.4175	2.8862	-0.51432	-4.9261	1.5907	1.9926	4.2784	-2.7281	3.0295	6.6365	-0.27046	-0.90257	1.1995	0.29627	4.1396	-5.3695	2.3935	-1.8867	5.4738	3.5409	-2.9943	1.4284	-1.0053	-3.0977	0.21758	2.187	-1.6858	0.12936	-4.2343	7.9341	5.739	-4.8639	-1.4169	-6.387	4.4539	-3.0931	-2.4193	-0.41762	4.129	4.3527
-1.4051	-3.2015	-0.35053	-0.1035	-1.9388	-2.5061	-4.5434	10.423	-1.8486	-5.2033	-8.8418	-0.29988	-5.1292	11.656	0.44941	2.9788	-1.0531	-7.9759	-7.6248	-6.124	-6.2713	0.86639	-0.36187	-1.9975	-1.1553	-1.5123	-6.8209	-8.3517	-1.1289	-6.0781	-6.6611	-0.30016	-0.78243	3.5835	4.0527	-0.3201	-1.5939	2.0427	-1.4351	2.6511	-2.2076	-1.9161	-1.2758	-0.75803	5.4616	-4.4438	9.4074	-7.8853	-4.8933	-3.9783
-6.5836	-6.5108	-5.982	-1.3399	-7.4336	-8.9929	-9.2101	-4.2324	-11.742	-3.3253	-9.5007	-3.9171	-4.217	-11.043	-9.9395	-7.1729	-4.3947	1.4205	-0.58247	-2.9437	-6.3062	-1.3032	-5.1579	-4.2344	1.8712	-4.0935	-8.3077	-8.8343	-0.83726	-8.1123	-4.4345	-11.328	-4.9876	-3.3234	-9.0989	-7.8182	-2.9731	-3.5661	-2.0076	-4.6488	-4.9001	-5.6106	-3.0983	-9.3605	-7.0471	-6.5593	-0.71922	-5.9579	-9.8922	-6.8635
-2.8611	3.4419	0.24046	2.2536	-1.2583	-0.0081914	0.39836	-3.4745	5.4298	0.97596	-9.1022	-0.17278	5.5732	5.5964	-6.2487	0.82689	-1.7063	-0.78756	-8.5658	1.1655	1.3329	-9.2946	-3.6066	1.7414	-1.4824	0.56947	-5.2838	-3.3633	0.72643	-2.9558	6.558	5.0307	-0.037678	5.2618	-1.5507	2.7724	-7.6026	0.28931	5.4538	-4.534	-2.0904	1.9902	-2.2436	0.074609	-2.6937	6.1356	-1.9237	-7.0673	-1.8373	-2.8537
4.5721	1.4045	1.8831	3.9891	-1.6617	-2.4107	0.37166	-1.702	-3.1844	-3.3388	0.70804	0.37667	-5.1321	3.5708	3.2467	-5.6095	1.469	3.4571	2.2504	1.9884	-0.46419	3.3566	4.391	2.0148	4.8317	6.3425	-3.8065	-1.3972	4.2317	-1.5761	0.80116	4.9869	-8.0405	0.58492	4.4384	-4.9604	5.7751	9.8572	1.7089	2.8439	-4.5523	-3.3199	4.2898	4.6521	-2.5356	4.6675	-1.231	-0.37553	-0.17272	-2.591
-19.394	-24.178	-23.302	-16.059	-20.539	-24.548	-14.785	-25.162	-23.793	-24.367	-22.683	-22.48	-25.158	-31.162	-11.607	-28.741	-20.077	-18.991	-19.585	-22.331	-23.341	-22.723	-20.865	-23.254	-20.448	-21.761	-11.746	-25.182	-20.692	-19.173	-28.094	-20.706	-21.53	-21.755	-29.155	-21.035	-17.256	-25.645	-18.33	-23.011	-19.706	-18.289	-17.559	-24.086	-23.18	-20.117	-18.744	-20.067	-19.21	-19.979
-2.5429	5.3263	4.9984	4.2262	-1.2446	2.7955	1.5521	1.2139	-6.2924	-4.1558	10.426	4.3257	-0.7782	3.6772	2.8354	0.87605	-0.37174	-3.016	7.0063	2.0135	0.71482	4.5217	1.6204	5.0495	-1.1427	1.2584	5.7244	8.011	4.0928	1.2375	3.4986	-1.9129	1.3623	0.556	-0.14892	1.5395	0.72753	3.3046	2.2254	-0.20578	-3.0222	1.6334	3.2998	0.083938	6.3425	4.964	4.7176	3.6054	4.7188	8.5072
-15.473	-23.05	-21.209	-13.635	-14.123	-8.6367	-15.022	-10.939	-14.378	-14.366	-10.423	-10.393	-15.265	-10.687	-10.611	-12.999	-10.263	-8.0206	-15.518	-17.571	-13.892	-13.869	-19.67	-11.135	-16.336	-6.5466	-13.211	-12.656	-14.663	-18.286	-13.449	-12.954	-10.827	-14.714	-13.386	-16.601	-17.18	-18.864	-17.163	-13.027	-16.92	-20.621	-20.747	-20.303	-10.138	-11.498	-10.153	-12.376	-11.55	-15.458
4.8543	1.3083	-0.82354	-3.2182	-2.3601	-3.6003	-0.30076	-1.2082	-2.6582	2.3561	0.48942	0.78472	-2.6183	-5.6557	-6.5808	-2.4683	0.59337	-3.9482	-0.8486	-4.1119	2.4321	-5.7809	-8.6019	-4.3415	-1.6669	-4.3584	3.1953	-8.0512	-3.0036	-1.2818	-5.9477	0.37446	-9.624	2.4843	-1.1223	-2.0277	-4.6584	-7.1781	3.6345	-7.3785	3.4834	0.41575	-3.4755	-7.5372	0.61121	9.1237	0.41598	-2.2492	-5.2907	-4.1478
-5.212	-13.972	-17.212	-10.632	-18.665	-16.348	-12.626	-5.3454	-17.633	-9.1427	-14.644	-11.989	-16.407	-21.408	-15.451	-17.798	-9.209	-12.401	-14.082	-6.6032	-9.2596	-13.586	-12.928	-10.138	-12.034	-8.9572	-11.35	-10.062	-14.362	-14.423	-16.225	-14.387	-8.5859	-19.92	-13.639	-13.291	-8.1048	-19.514	-13.52	-8.987	-10.627	-11.951	-8.1712	-18.262	-17.518	-18.854	-18.648	-15.959	-10.478	-10.504
-5.7145	3.2095	0.50396	-1.3557	3.3518	0.67189	3.994	-1.7987	0.61652	1.1986	1.5513	2.3156	2.7801	0.70844	8.0926	3.7803	0.75982	-5.4362	-2.0501	4.2163	4.2237	2.9804	-5.2848	-4.1652	3.6191	-2.2077	3.9557	-2.6587	5.1872	6.3905	-5.5907	-3.873	0.29653	3.5651	-0.5618	1.7285	-5.5581	1.6282	-1.2407	0.13262	1.6328	2.1691	-1.3845	4.8171	-0.65421	4.2641	-0.42465	-0.7457	-5.4817	0.49559
0.37349	-5.0181	-2.8413	5.5279	-4.5508	-5.7618	0.5216	-1.5095	4.2643	-4.6536	-7.6589	1.8424	-1.1046	-1.7308	4.3274	1.4589	-3.0746	-3.7066	-2.5353	0.29702	1.7846	-4.3016	5.7045	-3.238	-6.3975	-5.8391	-2.0958	-4.1555	-3.299	-1.5844	-1.8308	-2.5857	-5.9844	-0.25778	0.14541	4.0417	-4.6258	-1.2764	-6.299	-2.3067	-5.998	-6.0949	-4.5791	-4.5169	-7.3287	-4.2524	-4.592	-0.19256	4.7079	-6.5032
-14.856	-15.955	-24.949	-15.969	-20.602	-19.386	-23.08	-19.832	-15.227	-20.079	-20.295	-17.51	-19.566	-26.696	-21.267	-27.323	-17.494	-23.417	-15.084	-26.609	-14.642	-27.295	-24.436	-17.55	-31.167	-26.991	-26.523	-26.805	-20.44	-24.499	-14.954	-24.957	-26.208	-22.518	-19.03	-26.487	-22.621	-22.189	-24.909	-21.957	-27.13	-16.804	-23.315	-25.447	-18.199	-19.988	-21.803	-17.161	-20.807	-22.213
-10.165	-7.4834	-8.7093	4.4606	-5.6127	-9.5278	-4.1811	-2.0853	-10.052	-6.1228	-8.3366	-6.1028	-12.543	-11.847	-9.2713	-5.4736	-6.7887	-7.0446	-11.46	-9.7332	-8.9144	-16.148	-9.4881	-10.804	-5.2284	-5.7538	-7.6375	-15.986	-10.295	4.4798	-12.869	-10.11	-5.7887	-5.7152	-10.8	-6.7954	-2.5791	-10.109	-6.6942	-8.0255	-9.2219	1.8867	-7.764	-2.9518	-3.4817	-7.611	-3.5044	-6.6874	-6.8267	-1.2191
-0.34293	1.4673	-2.722	0.6449	0.73597	2.4195	-3.0979	-0.13685	-0.44755	1.559	0.14949	8.0902	5.4812	2.5124	-0.82543	1.7116	6.432	-1.7115	0.76677	1.1415	6.5182	0.76662	-6.7181	0.99825	-1.4787	8.1187	3.4954	6.3164	3.4865	-7.0903	5.964	5.5322	1.5991	7.364	1.4694	5.2641	4.3544	2.5157	1.2442	4.9669	3.2915	0.11462	2.2705	2.9543	1.7868	-1.6376	2.0995	-8.1093	4.4692	1.2441
-20.023	-15.508	-13.705	-13.874	-20.232	-12.008	-16.141	-18.862	-12.748	-15.142	-13.162	-17.3	-13.975	-11.66	-11.572	-17.745	-18.316	-12.145	-8.4812	-14.459	-10.223	-7.4514	-12.595	-13.32	-12.987	-15.701	-13.074	-20.104	-19.816	-14.296	-12.414	-15.297	-14.881	-17.73	-14.3	-16.048	-9.9937	-19.205	-17.414	-17.448	-13.637	-6.5406	-12.405	-16.925	-12.661	-12.696	-7.0938	-15.243	-16.151	-13.692
-0.28745	-6.7199	-6.7396	-2.7577	-4.464	-5.7826	-2.0902	-0.26099	-0.61835	1.1487	0.34778	-5.3265	-0.86587	-0.59098	1.2989	-8.1102	-6.4396	-2.2538	-0.75876	-6.2635	-0.10374	-1.9666	-7.7389	-5.9934	-3.4423	-11.709	0.116	-3.836	-8.0459	-0.72457	-4.7862	0.86799	-2.3236	-1.104	-5.779	3.5323	-0.16364	-3.4922	-9.0886	-1.7227	-1.1236	-1.8771	-4.0782	-0.58006	-6.9702	-0.078802	-2.5608	-4.5471	0.66207	-1.819
-3.3412	-0.79117	-0.31472	0.20897	1.1022	-8.138	-1.2207	-4.6172	-6.9125	-1.8557	-1.8507	-8.0152	-1.3819	-10.207	-7.4685	-3.808	-1.1851	-0.58226	-7.1482	-1.3766	-4.2265	-2.2211	1.1856	-7.8871	0.54933	-13.331	-7.2954	1.1132	-2.789	-7.4	-1.3946	-4.2389	-4.4873	-5.4878	-11.77	-6.336	-3.7318	-4.3793	-10.196	-7.9417	-3.9074	-11.846	-0.15395	-4.5646	-2.6865	-2.384	0.039199	-6.0545	-4.5134	-2.8234
-8.4789	-2.7299	0.76452	0.83235	-3.2923	-4.517	-2.8708	-1.9305	3.4072	-0.7831	-10.056	-3.6341	1.0392	1.6283	-1.1372	-2.2766	-2.5313	3.9905	-1.0846	-8.2236	-7.8542	-5.2773	-0.6101	-1.2607	-0.34766	-2.8704	-2.231	-3.7142	-4.4162	-1.1099	1.2	0.033141	-1.5005	-6.3809	1.7857	6.0985	0.8433	3.6379	-1.6079	-14.119	3.8528	-0.50058	-6.3646	4.0042	-0.68534	-2.0822	-4.1259	-0.19663	0.74617	-6.7181
-2.8407	4.0983	-4.2369	-1.0805	-4.5296	-5.3573	-3.9947	-1.2951	-5.951	-9.5821	-1.9582	2.0875	0.93244	2.3653	-6.2633	-4.7482	-6.2415	-8.0867	-1.7838	0.54839	4.354	2.0921	-4.3288	-5.0806	1.0755	-6.0102	-1.9326	-9.6574	-0.99381	2.0043	1.2756	2.1575	-5.8781	-0.91831	-3.3072	-7.4599	-1.7137	-6.1644	-1.0057	4.2577	-5.707	-0.8983	-2.506	0.50958	-5.2232	-8.4464	-1.4898	-3.7349	-1.9517	-1.6743
5.0892	6.9641	0.49068	5.1567	6.6058	6.5929	1.8306	5.0402	7.0768	2.7902	8.0213	9.4254	7.2716	5.8534	0.09329	4.1265	-3.2589	6.0624	-2.4668	8.5584	-1.4298	2.1809	5.5287	11.433	-1.1173	3.7701	2.8177	5.869	5.4826	5.9604	3.0182	4.3276	2.0719	5.9924	7.247	12.949	5.1547	3.7946	8.9978	8.381	6.9219	8.6283	2.9325	5.0137	7.861	9.0176	7.373	2.6266	2.3196	5.5077
-13.035	-13.154	-6.6264	-8.8896	-7.0355	-1.6002	-9.2832	-14.158	-3.9117	-9.2824	-7.0804	-10.681	-1.0385	-9.9665	-6.3476	-4.3848	-3.6018	-1.3714	-9.0518	-4.6631	-9.8746	-9.4516	-1.6031	-8.5645	-6.6922	-10.175	-12.179	-8.0433	-3.2643	-11.056	-7.9661	-9.6695	-7.8594	-3.7477	-9.6033	-2.1972	-11.993	-3.5535	-14.38	-8.7194	-2.5846	-2.0688	-3.6903	-6.8221	-6.0701	-4.3469	-2.408	-14.204	-3.5047	-12.598
5.5082	14.566	13.497	5.7056	7.0413	8.5722	8.2055	14.329	14.218	13.501	7.7249	12.734	9.5767	7.0109	4.3072	13.413	9.9584	11.295	15.548	8.2668	7.3534	10.085	8.3649	6.3802	14.627	9.753	13.427	6.4218	9.8183	3.9153	16.67	12.307	9.9353	5.5883	12.494	13.121	13.949	2.4998	10.057	10.032	7.8949	10.907	11.018	7.4423	9.6883	6.3866	13.695	1.8477	5.0039	9.5518
-2.0486	-5.6535	2.6255	-8.3455	-9.4578	-4.0027	-8.4071	-5.8367	-7.7484	-11.731	-14.46	-7.3558	1.1709	-5.3847	-7.6551	-7.3513	-7.503	-5.0892	-7.408	-6.8929	1.1157	-7.8502	-7.7812	-8.0109	-8.5075	0.57968	-12.494	-6.8287	-2.0939	-13.297	-1.983	-10.753	-4.2869	-4.0308	-2.4221	-7.3352	-4.3271	-5.5285	-9.6086	-0.96025	-6.4686	-9.92	-4.8045	-7.6042	2.2679	-6.231	-1.3447	-16.298	-5.3984	-2.9424
4.1587	0.82838	-6.697	-2.0285	0.57152	-1.5724	-2.6432	-0.8289	-2.035	-1.2317	0.15955	2.6145	-5.0871	-3.5341	-2.3588	-3.9744	0.3804	-5.3325	-0.8492	-2.1424	0.44236	2.6641	6.3656	-1.1209	-0.71024	-3.7484	-0.26994	4.4526	7.0713	-3.6965	4.1403	3.854	-0.20417	-2.6527	-3.5137	4.514	0.13283	4.4603	-0.27066	0.58699	4.7478	-0.89936	2.2605	0.52321	-3.6147	1.7072	-0.67409	3.3047	-1.1959	-1.5138
-0.20586	1.269	4.3178	0.66706	2.5802	4.9741	1.4695	1.656	7.0409	-0.022433	4.3659	1.0877	-0.40539	-1.3133	2.4215	4.3508	-1.1775	11.57	2.5145	2.4073	1.4546	1.7858	-8.2399	7.703	3.29	-1.8102	-2.8529	-0.070608	-0.35705	2.6117	-0.92921	1.4993	2.6662	7.8693	2.1072	3.5008	6.8546	3.4992	-0.18674	-0.21967	2.6415	2.9813	-0.86307	3.6336	3.5324	-0.50506	-0.0068465	-1.0521	4.837	-1.0955
-1.3503	2.7652	2.3477	4.021	2.741	-5.0836	-4.8517	2.0362	-0.69908	2.7432	1.0444	3.1012	2.4605	3.1605	1.1664	-2.6911	-2.4782	1.1592	5.4526	0.38974	4.8608	-5.8803	4.7799	3.0703	3.5722	-3.1454	5.9719	2.5856	-2.7805	0.38552	0.24413	1.3452	4.4044	-6.5475	1.3576	0.79482	-1.6393	-4.9811	0.1049	-7.0999	-1.6115	4.1916	0.99795	2.1331	-8.5698	-7.0735	5.9452	2.18	-2.4671	0.68847
-12.883	-15.492	-15.375	-18.177	-6.4999	-6.6958	-12.336	-12.502	-14.051	-13.511	-13.884	-21.761	-7.3235	-15.123	-6.22	-13.705	-16.404	-16.308	-17.835	-14.578	-11.499	-16.153	-14.286	-8.8553	-12.774	-10.579	-9.806	-20.767	-12.905	-11.843	-11.102	-12.276	-14.689	-17.255	-16.338	-14.548	-10.749	-15.087	-14.15	-9.6667	-17.222	-8.7284	-18.526	-9.355	-17.97	-11.824	-14.359	-17.437	-13.606	-13.371
-8.9838	-7.1474	-14.324	-12.662	-8.8094	-12.756	-11.329	-13.598	-12.546	-15.902	-16.17	-9.9721	-12.083	-8.758	-9.8622	-11.575	-13.545	-14.394	-19.577	-17.702	-9.4403	-15.217	-9.6544	-13.406	-11.274	-13.78	-13.236	-15.881	-7.1289	-12.829	-22.739	-11.069	-10.506	-10.24	-13.912	-12.199	-16.356	-9.5676	-18.187	-11.242	-12.151	-8.9953	-19.8	-10.021	-16.871	-14.04	-14.06	-3.3285	-11.63	-12.283
-5.4583	-7.8373	-9.5002	-9.8984	-1.4445	-10.748	-4.8437	-5.8827	-9.8498	-10.748	-5.8898	-5.9527	-6.9321	-5.2163	-1.2217	-3.4687	-3.8051	-5.2971	-3.3428	-9.4335	-5.8124	-1.7492	-9.0735	-10.762	-6.1242	4.3198	-4.7396	-2.9156	-9.5641	-4.0506	-10.038	-5.7965	-0.53352	-2.7196	-3.9316	-5.8228	-3.5255	-5.0142	-2.1959	-0.27956	0.29882	-2.2861	-7.7878	-6.4418	-10.903	-9.6626	-9.2666	-2.1994	-7.8164	-10.34
-7.7979	-2.4407	-13.153	-11.913	-6.012	-14.163	-8.8651	-7.5256	-8.4269	0.71714	-5.2396	-5.9825	-11.538	-4.0648	-11.737	-5.1826	-7.0986	-12.528	-9.4934	-6.5279	-6.5244	-4.5413	-2.6978	-9.8094	-13.101	-7.9091	-11.266	-16.043	-12.94	-4.3198	-5.3119	-10.969	-12.046	-5.8277	-10.129	-8.5693	-8.3954	-9.1205	-11.226	-8.1873	-11.387	-10.058	-8.2231	-13.188	-12.219	-6.5786	-14.299	-6.4064	-5.4914	-2.1818
-13.504	-4.6818	-4.4128	-10.71	-9.2585	-7.995	-8.9003	2.31	-5.3407	-13.044	-9.6992	-2.2764	-8.1557	-12.815	-5.5373	-11.749	-7.1162	-6.2794	-4.3558	-5.728	-10.119	-10.77	-10.576	-11.073	-10.061	-10.39	-6.5375	-8.567	-10.343	-10.991	-8.2703	0.2714	-8.4975	-8.205	-7.9551	-12.853	-8.2333	-15.231	-14.512	-11.047	-11.041	-14.219	-7.8284	-11.393	-13.077	-9.7456	-12.129	-6.525	-8.1409	-6.4908
-1.5183	11.89	9.2348	0.15767	10.447	2.474	6.1645	6.5736	5.1677	15.023	8.1232	1.7994	2.3298	8.4476	-2.1135	8.8603	5.9824	10.536	-1.4997	7.1943	5.2043	5.37	0.3855	10.284	4.0763	-1.082	1.5251	0.65736	12.636	1.9513	10.122	3.3064	12.905	5.9754	1.7388	7.2668	8.4091	0.080099	6.2672	1.6695	2.7943	6.0988	5.6987	8.3657	2.1964	8.8165	11.282	6.4212	8.0156	11.195
-5.375	-2.2048	-7.5446	1.5443	1.8382	-2.3594	-2.5936	-5.8334	-6.2739	-4.5842	6.1437	-4.9725	-2.64	-1.4254	-2.557	-12.888	-7.0965	-2.2866	-3.9277	-1.9107	-4.9774	-3.009	-2.4126	-1.2278	-3.7233	-4.2965	-3.3848	-0.64785	-4.9618	-8.6629	-7.0334	3.5952	-3.6863	-3.9551	-6.2231	-0.54058	4.8022	1.1379	-6.4801	-4.8318	-8.5623	-3.7395	-8.4731	-2.2948	-11.343	-2.4701	-4.4683	-7.2123	-3.7232	-4.6881
14.079	10.985	4.9229	11.457	3.8522	8.6795	12.817	7.0428	7.4665	7.6472	13.226	4.6604	6.3531	14.239	10.065	3.0565	3.1725	9.2952	5.8203	8.5766	11.583	4.5522	7.778	8.2671	9.4945	8.9166	13.602	8.9584	9.8426	13.377	7.4984	16.317	5.7714	9.1959	2.6719	12.096	10.959	5.7438	5.6813	7.3465	6.1759	13.596	6.8332	6.6245	6.7867	7.2599	13.581	7.4568	15.073	2.9639
1.3799	-6.4049	-3.5388	-11.209	-3.9787	-3.3384	-1.7354	-6.6039	-10.157	-2.3942	0.053079	-0.68507	-11.786	2.7655	-7.5337	1.1504	-2.8928	-0.16069	-6.0296	-8.6811	-4.7965	-4.4059	8.1279	0.33497	-7.3713	-1.7235	-6.8241	-2.9462	-5.9174	-0.2144	-7.1222	-7.5519	-6.9634	-1.3434	-3.2603	-3.6597	1.293	-0.20231	-2.8513	-5.6986	-7.958	-0.63122	-0.70238	-5.0836	-13.148	-4.5745	-2.1471	-0.60914	-3.3791	-0.90656
-12.822	-6.3987	-9.8879	-5.0229	-16.727	-12.583	-0.55322	-12.303	-18.908	-16.315	-15.744	-10.201	-7.228	-14.994	-13.509	-13.168	-20.374	-11.761	-20.154	-20.514	-16.976	-12.189	-17.891	-12.044	-16.543	-12.926	-12.834	-9.3485	-12.014	-12.553	-14.407	-9.1601	-17.946	-16.421	-16.8	-10.478	-17.425	-16.148	-14.086	-11.359	-19.035	-18.427	-11.62	-8.1816	-8.9348	-19.052	-10.981	-12.199	-20.283	-12.542
1.1602	-0.64925	1.9121	5.6975	1.957	-0.89157	1.793	10.428	10.216	0.71016	3.1759	1.1379	4.4924	-2.6075	6.7062	-1.6605	2.2094	-5.6486	7.5531	0.22781	5.2931	2.7656	-0.44664	4.849	3.6444	2.2437	0.63541	5.8423	4.291	2.0686	6.1824	0.6478	7.0677	2.0295	6.242	5.6654	3.7061	1.7968	3.2101	3.0199	-0.014334	1.6623	5.0318	3.1472	-3.402	5.1195	4.3793	-0.0012344	5.4211	7.3272
-8.9122	-14.654	-13.604	-5.1755	-11.986	-8.4777	-12.379	-11.279	-14.779	-6.4779	-6.7164	-5.6192	-13.058	-10.94	-8.2431	-3.1496	-10.01	-14.233	-11.958	-12.157	-7.2159	-5.3192	-8.8855	-14.46	-8.7072	-14.061	-7.974	-12.258	-6.8896	-18.635	-10.218	-12.897	-16.046	-17.038	-7.2795	-9.7457	-9.7305	-11.556	-9.2479	-11.204	-12.088	-10.665	-6.5268	-10.604	-13.011	-9.7406	-14.742	-8.7209	-8.7568	-15.885
-11.059	-3.1181	-4.5792	-18.107	-7.9159	-1.3774	-8.3917	-7.3318	-3.3001	-10.494	-11.519	-10.879	-8.2662	-7.6184	-5.4832	-12.536	-5.4055	-1.3025	-15.178	-1.6031	-7.6345	-15.253	-16.309	-12.576	-3.5725	-8.9758	-5.8488	-9.2248	-8.6648	-10.253	-16.896	-8.6205	-1.8181	-6.8781	-4.9154	-11.401	-10.853	-13.227	-2.9756	-12.207	-6.5759	-16.112	-12.838	-12.724	-5.385	-3.8826	-10.494	-6.9906	-2.9628	-5.6987
-1.3241	-11.872	-9.7075	-8.8648	-4.9643	-15.547	-6.8095	-9.4775	-8.5483	-8.4975	-10.163	-9.368	0.51217	-4.3835	-6.7409	-7.6114	-9.5905	0.30183	-10.093	-8.7243	-8.4738	-7.8561	-6.0463	-14.28	0.41584	-10.427	-6.7465	-6.2656	-7.0124	-9.8464	-8.3577	-12.705	-13.294	-9.7548	-13.256	-9.5467	-10.603	-5.3532	-12.741	-5.4297	-3.881	-4.8111	-8.303	-2.7299	-2.3143	-14.2	-10.38	-5.3236	-4.5381	-6.7751
-4.1819	2.0586	2.1845	3.3194	0.56686	0.80542	1.6743	1.2341	1.1946	-8.9132	-4.7715	1.5416	2.0858	-2.9121	3.5516	-1.9414	4.5637	-5.9104	4.4459	-1.8228	-3.6889	-8.6103	-5.5246	0.22621	-1.1831	-0.96944	-0.80976	0.3821	-2.5285	-1.3451	-1.6162	-0.25202	-5.1721	-0.2895	-5.4618	7.0056	2.2404	-0.92193	0.71867	6.713	0.6663	2.2455	1.4969	2.423	0.06245	-5.25	-1.5559	-2.6699	-9.2537	3.6396
-15.355	-24.19	-18.633	-23.732	-28.435	-22.126	-15.28	-19.26	-19.858	-23.51	-19.635	-19.022	-15.124	-22.348	-15.913	-26.642	-18.807	-17.111	-19.856	-23.228	-21.544	-15.754	-24.042	-24.448	-17.46	-17.925	-16.325	-21.474	-21.065	-17.597	-15.243	-22.293	-19.134	-17.475	-19.223	-25.641	-21.151	-18.894	-14.748	-14.751	-26.151	-22.138	-20.585	-18.753	-25.434	-20.032	-19.967	-21.97	-16.622	-16.405
-6.6909	-0.63847	-6.0612	-2.1288	-6.4877	-0.55913	-2.5852	-7.357	0.039091	-7.2143	-1.8217	-4.8837	0.48906	-2.2506	-1.3929	-2.6645	-5.2833	-0.22306	-3.9334	-10.282	4.7722	-7.2207	-3.7436	-5.245	-1.5123	-3.7639	3.8902	-3.4	-0.74177	-4.0842	-9.8956	-8.5423	-7.9189	3.4217	-7.8946	-3.3977	-3.6183	-0.13176	-1.2434	-4.3686	-0.14465	-8.5918	-12.914	1.2276	1.4521	0.74889	3.4901	-5.3925	-5.4881	-3.9961
1.4184	-2.048	0.28016	-3.0965	3.9793	-0.08131	2.3598	-2.0356	-2.2772	1.8971	0.86006	2.8724	2.1417	-7.3123	7.7107	1.5891	3.4226	2.5055	4.5324	2.3443	5.5945	1.9106	3.1518	-1.814	-2.1634	5.5528	2.8207	2.3297	7.4968	1.1369	-4.3163	0.013757	-0.78465	2.365	4.5493	9.71	2.2003	10.195	3.398	2.5888	5.1334	2.95	0.95683	7.7201	11.321	-0.37073	6.6487	2.0985	2.44	-0.25717
-11.714	-2.9412	-5.6815	-0.81814	-3.6757	-4.6535	-7.6778	-10.146	2.4758	-5.6047	-4.6732	-8.6439	-6.1342	-3.7314	-9.5261	-9.7	-7.4812	-1.7898	-8.5015	0.58621	-1.2729	-1.9664	-7.2369	-4.0309	-5.6837	-1.4101	-4.9375	-7.0069	-7.5456	-1.5958	-6.6718	-7.5481	-5.5099	-10.279	-5.8297	-6.7165	-6.4463	-4.8766	-8.3829	-4.3462	0.89468	-4.3883	-1.8284	-10.498	-5.261	-8.1696	-4.7808	-3.8324	-1.9637	-2.4366
3.6297	13.348	8.7325	3.2406	1.1775	8.5881	2.9811	4.3262	10.299	5.2852	8.1263	3.0164	5.4583	8.6688	9.1184	8.2601	8.4748	9.7636	7.0754	3.3102	7.7103	10.045	8.8402	10.049	6.5906	3.5202	8.5257	10.583	7.4656	8.2512	9.432	6.4294	12.249	-0.13731	9.473	3.8514	9.3749	2.966	10.131	4.1669	13.583	9.1715	10.958	8.6466	14.194	13.419	5.5375	-0.2864	10.782	11.251
-5.423	-7.3845	-2.2713	-7.7029	-5.0928	-11.732	-3.5144	-5.9904	-10.621	-13.173	-5.4597	-5.4676	-10.745	-12.152	-16.16	-16.734	-8.486	-15.838	-4.5224	-10.911	-12.873	-12.093	-4.8873	-9.2922	-7.5701	-14.796	-7.4989	-1.9752	-9.0169	-6.3396	-4.1517	-8.8931	-14.53	-8.0243	-9.8105	-11.361	-9.8268	-6.6817	-14.017	-7.6156	-7.4889	-1.5369	-10.505	-12.314	-4.6934	-10.027	-12.084	-9.1438	-6.6521	-14.211
-4.882	-4.3062	-3.9779	-9.1334	-4.3273	-5.6373	-7.6933	-9.5822	-14.044	-6.6344	-9.6835	-15.027	-16.212	-8.7601	0.89273	-12.347	-7.8775	-8.3509	-10.148	-4.2464	-5.0326	-4.8653	-6.96	-9.3434	-7.258	-8.6872	-11.17	-8.2627	-9.0411	-13.664	-9.4579	-12.304	-8.9124	-9.6454	-7.9119	-10.953	-15.07	-11.174	-13.987	-10.693	-7.7226	-4.0371	-6.1365	-6.0241	-9.8759	-7.9431	-2.9053	-14.313	-8.0132	-12.562
15.252	10.932	11.412	9.8561	11.914	4.9379	8.2856	3.2684	14.662	9.3135	13.207	8.6601	6.035	8.1312	6.8267	6.7237	2.8766	14.764	14.262	9.5319	14.346	11.141	3.0167	7.3719	13.332	7.7359	9.8025	9.8181	8.1651	9.0023	11.744	15.841	12.514	11.849	10.864	5.0751	6.1754	9.74	15.964	13.045	10.963	12.556	6.7454	10.109	14.873	14.344	9.4539	5.3704	8.8622	10.042
-10.62	-3.8582	-11.167	-5.02	-6.6584	-11.064	-13.656	-3.1581	-8.8013	-8.4924	-12.44	-6.106	-6.2705	-12.743	-2.1237	-16.322	-9.498	-13.91	-4.4756	-7.2257	-11.102	-3.5329	-10.603	-10.609	-12.256	-7.757	-9.5589	-4.9423	-11.281	-6.0422	-7.2244	-7.0297	-5.4978	-11.478	-8.8654	-6.4412	-7.8909	-7.3621	-10.113	-12.649	-9.7738	-0.84032	-10.151	-11.934	-5.4073	-4.8103	-10.026	-15.171	-12.148	-6.8665
-4.7159	-9.8405	-8.4366	-7.9532	-6.0877	-9.4585	-3.5747	-0.46661	-2.1164	-8.1516	-1.1325	-6.8441	-4.721	-9.0929	-6.9068	-0.71749	-1.3314	-10.33	-7.1874	-7.9577	-10.31	-11.795	-9.0316	-15.774	1.4381	-10.278	1.5742	-2.6021	-11.026	-4.4611	-8.7244	-9.6713	-4.8764	-1.7939	-9.6157	-0.71637	-8.0711	2.2917	-3.0012	-0.8854	-2.9489	-6.0522	-4.2579	-7.2709	-7.15	-10.553	-12.124	-11.492	-7.0154	-6.6655
6.3339	-3.3691	1.902	6.1154	1.9914	1.7005	3.9306	-1.8637	0.38039	11.032	1.0025	6.907	2.1851	-1.0092	-0.5745	-3.2294	7.7445	-2.3714	3.3955	6.1438	0.93738	-5.7639	3.1939	3.0642	0.098716	0.30611	2.8802	6.0371	0.43388	6.8322	5.0529	0.1111	1.564	-2.3186	6.7436	4.7476	0.2169	-2.244	5.4786	5.03	-0.22328	2.3049	1.5412	3.4323	4.6333	4.0174	0.36081	-4.4845	6.0946	2.3344
6.4418	-3.444	5.1172	5.4724	1.6261	3.8498	-2.6989	5.997	9.1128	4.4252	1.7696	3.9562	4.0466	9.6136	3.4763	5.4887	1.7663	5.1803	0.73162	5.9704	-5.0529	2.9418	7.8532	-7.4271	4.2355	2.8883	-1.2781	5.6587	1.4191	7.4158	9.1181	0.46053	2.7065	8.3012	7.803	4.626	-1.7452	2.8342	-1.9561	2.4223	1.5816	2.6343	4.0188	4.9713	5.0893	7.5038	2.1573	3.8536	2.4943	1.0184
-4.0472	1.4852	-2.3884	-0.78037	-5.7844	1.0779	-6.8378	-2.4628	-7.0795	-4.9228	-5.976	-3.0448	-3.9878	-5.567	-3.6473	-7.2247	-8.1138	-6.6015	-6.0531	-9.3149	-1.5137	-4.5535	2.9498	-11.532	-2.3203	-7.7111	-2.2223	-6.1846	-6.7759	-4.9383	-2.9374	-3.4564	-2.9293	-8.3308	-5.1304	-4.8682	-5.7725	-2.4981	-4.0917	-7.9072	-6.3716	-9.7234	2.1536	-1.0288	-2.8937	0.10758	-1.2723	-0.5708	-5.4471	-10.346
-1.0951	-1.4172	-2.0044	-5.651	-9.26	-10.596	6.4835	-1.909	-6.9542	-0.21813	2.4806	-8.1979	-4.4962	-9.058	-1.656	-4.1672	4.5836	-3.6284	-9.5919	-7.8275	0.42419	-6.8154	6.3066	4.4848	-5.2535	-2.7164	-3.2402	1.9529	-6.3322	-7.7384	-6.5147	-0.99868	-8.06	-2.0153	-5.9582	1.2324	-7.7394	-2.1304	-3.5357	-2.3517	-6.3379	-6.9479	-4.545	1.6491	0.35137	1.6346	-7.8674	-1.1803	1.7023	-6.9225
-11.286	-9.2268	-13.552	-14.896	-10.825	-9.4573	-15.233	-8.843	-8.4809	-14.835	-10.115	-11.649	-11.101	-10.669	-18.924	-16.99	-12.07	-6.7433	-13.031	-8.6646	-17.188	-12.909	-17.145	-15.986	-10.067	-9.7165	-11.928	-18.289	-20.496	-10.528	-16.944	-8.778	-6.9869	-14.722	-15.917	-12.602	-19.488	-10.233	-8.4453	-12.919	-14.615	-13.364	-13.94	-14.264	-7.5771	-12.772	-10.471	-11.373	-10.449	-12.953
3.2811	-8.8363	-2.1656	-2.4246	-0.92834	2.3619	-6.8334	-6.0776	-3.0695	6.2566	5.6007	-4.494	0.67923	-0.945	-4.2143	4.0362	-4.8053	-3.8928	-1.535	2.9777	2.0006	-0.46755	-0.69323	-3.2382	2.4549	1.2903	-0.75769	2.7761	-2.1294	2.5637	-3.871	-6.5385	-2.0879	0.54572	-2.8163	-2.4194	0.34969	0.39968	-4.3215	7.0548	-7.7992	5.0661	-0.43372	-2.6535	0.12779	-5.8067	-1.1349	-0.48166	3.1611	-2.7543
-11.039	-1.4799	-0.82879	-5.5565	-6.8205	-2.4271	-4.7844	-1.1984	-4.2124	-5.4445	-3.5164	-4.9164	-3.9855	0.99043	-9.9725	2.9961	-7.6392	2.1064	-5.7914	-2.3307	-4.9232	-4.3776	-6.2866	-8.1102	-5.7182	-4.1451	-2.9257	0.23791	0.44734	-0.75034	2.1159	-5.3129	3.359	-8.0651	-3.6709	-6.579	-2.6222	-7.5592	-5.5654	3.9307	0.04227	-3.7812	-5.3489	-2.0969	-4.5307	-5.8675	-5.5299	-5.8644	4.3982	-0.90311
-8.9666	-8.6404	0.59595	-0.31363	-6.7313	-5.4983	0.345	0.20591	-1.3281	-3.4526	-0.72339	-1.6653	0.10771	-2.0594	0.41455	-1.6585	3.5521	-0.87176	0.52973	0.8595	-4.0771	1.5465	-1.3875	2.8306	-4.7284	-1.7605	1.4505	3.431	-1.5867	3.4413	-3.3032	-2.0948	-5.5486	-8.76	-1.4813	0.90182	-8.9861	-4.7302	-1.4852	1.0756	-6.1485	2.2457	0.69875	0.37824	8.243	-5.8485	0.76744	-5.463	-3.2324	2.903
7.225	9.981	14.617	6.9305	5.1459	10.499	10.438	9.0083	6.4379	8.1378	13.334	8.0607	13.235	13.053	10.415	8.9776	3.758	11.164	3.8896	9.6437	9.6654	5.8951	6.239	6.4813	15.437	5.0867	8.7403	0.135	7.8283	14.566	11.08	9.5132	5.1273	10.297	3.4787	7.9742	4.5432	2.3238	9.5917	8.1508	11.701	7.0234	10.349	5.8386	8.6657	3.9431	3.1588	9.3104	7.24	7.6249
-6.3311	-12.958	-8.7625	-6.568	-2.364	-8.7355	-8.7278	-8.0871	-15.29	-11.879	-6.7773	-10.702	-5.5766	-14.4	-12.809	-5.912	-10.046	-3.7174	-11.864	-5.0439	-3.4631	-9.5789	-12.834	-7.1736	-6.3742	-10.891	-12.966	-9.1987	-12.959	-10.92	-16.136	-4.067	-9.9884	-12.146	-11.51	-8.4917	-8.5245	-10.854	-6.023	-10.046	-9.814	-7.5174	-6.2722	-13.428	-14.299	-7.5232	-12.418	-15.799	-6.1957	-15.004
2.7871	6.4894	12.106	1.5279	1.316	-5.0912	-5.7068	3.7486	3.5776	6.6362	1.485	2.8621	6.8948	5.2189	0.034284	-0.15261	2.6715	-1.3254	5.4476	-3.6744	0.47911	-5.8214	-3.3415	1.0338	7.1594	1.7684	0.81756	9.1588	2.5492	1.8605	4.3608	2.2191	4.7719	0.91386	3.4435	3.3448	3.5757	3.7041	3.7964	5.4752	0.65047	4.3603	3.2712	-5.2769	3.0997	1.5999	-3.2561	2.6084	4.7653	3.9797
-13.526	-11.335	-13.06	-17.33	-7.7677	-11.569	-13.288	-18.619	-9.0389	-2.3635	-13.623	-14.93	-14.567	-11.426	-13.946	-3.6729	-6.8374	-11.989	-6.2108	-9.9744	-13.477	-8.7045	-9.9413	-8.8386	-9.8234	-11.994	-15.736	-8.2273	-9.9926	-13.197	-8.7912	-7.9491	-8.4257	-9.6086	-6.5832	-14.566	-14.241	-8.609	-10.5	-12.186	-12.58	-15.016	-14.778	-12.149	-11.722	-13.233	-5.9459	-12.652	-11.397	-10.232
-1.9378	-4.3639	-4.4243	-4.56	-1.366	-4.271	-4.0279	2.5252	-7.6051	-4.4743	-3.7687	0.529	-7.4773	-1.9969	-3.9472	1.0026	-5.0554	-0.031384	-3.0518	-6.3226	5.4377	-3.5991	0.42683	-5.8156	-2.7991	-3.8381	-9.195	2.8188	-0.95924	5.6711	-0.53083	-6.9872	0.29451	3.0281	-8.0492	-5.9982	-4.7567	-5.0192	-1.8643	-6.5498	-3.7354	2.9982	-7.9203	-2.4429	-7.4857	3.1456	1.2744	-6.8085	-4.8802	-6.248
-13.898	-4.1501	-1.6741	-10.426	-15.166	-12.028	-10.241	-12.654	-11.383	-3.1911	-3.7	-9.043	-13.418	-8.6699	-11.02	-9.4852	-12.26	-8.7386	-4.382	-13.465	-4.0787	-3.5252	-16.183	-5.7592	-5.3606	-5.2007	-19.009	-11.815	-17.796	-2.619	-12.254	-6.1966	-11.632	-6.2947	-11.658	-12.792	-9.2063	-8.748	-10.798	-13.646	-12.426	-11.131	-10.338	-12.775	-7.363	-9.0981	-5.4513	-11.722	-12.725	-12.821
-6.8983	0.81104	-8.1063	-0.64672	-4.0502	-3.851	0.042201	-2.3983	-6.941	-6.1783	-6.6733	-2.475	-3.0516	-2.0762	-6.8459	-4.6259	-1.9763	-1.9612	-5.2648	-0.28568	-3.4598	-2.9697	-5.7081	-1.9828	-4.0552	-7.9001	-1.2847	-4.5422	-3.197	-1.9572	-10.602	-6.7255	1.0975	-6.6461	-5.1468	3.183	-3.9962	-3.3513	-3.7851	-2.422	-4.4488	-5.761	1.3567	-3.9991	-2.612	-1.361	-9.3518	-7.2865	-3.9071	-3.0031
-4.564	-0.25813	0.56992	4.7453	1.5772	-1.4952	-4.3563	-0.73264	2.7235	0.11496	-1.9738	1.1447	-4.1057	-2.0472	-2.603	3.9336	6.175	2.3044	-1.3392	-0.78414	-1.4764	-8.2537	3.4089	-5.0291	-8.2412	-0.75328	-1.2074	-7.3189	-2.2554	-0.18889	-3.8754	2.1481	-1.0232	-2.1059	-1.9109	2.012	2.3862	-1.5199	-5.3315	-1.1971	4.0636	1.2174	-4.0354	1.0964	-4.7271	-2.4349	-3.4813	2.58	-2.5995	-0.8467
-1.5612	-0.98309	-2.1042	-2.2249	-2.4331	-0.049005	-2.7187	2.9686	-0.64525	-6.2419	-5.6443	-7.9326	-8.9255	-8.1206	-12.672	0.36705	-7.3493	-6.3044	-5.8192	-5.8292	-2.171	-3.1937	-2.1964	-1.4473	-5.8553	-2.0032	2.9466	-4.4589	2.9275	-4.2727	-0.3835	-5.8026	1.2094	3.5456	-4.4677	-2.5265	-7.7808	-1.3441	-7.3967	-3.3592	0.5028	-1.0219	-4.5039	0.55676	-3.4877	-5.2019	0.13447	-2.8859	-2.1251	-2.0157
7.3122	14.213	8.5055	12.675	10.605	8.6004	9.4166	10.698	16.828	6.451	11.167	8.2983	11.057	2.9589	10.83	14.711	7.2308	9.3835	11.09	13.297	13.33	8.5439	11.498	15.992	1.6171	15.613	7.6772	7.1469	7.7225	8.7439	15.173	6.5814	11.182	7.6477	7.2212	6.6569	13.208	10.737	15.457	6.4785	18.06	3.9318	12.551	10.849	10.673	9.1331	12.674	4.2746	9.971	15.381
-5.7545	-2.1701	-4.2998	-6.8215	0.18051	-6.7223	-2.8073	-8.3629	-0.65527	-4.6367	-5.5487	-6.413	3.3313	-7.7274	-3.5316	-3.3935	-6.6509	-5.8267	-1.7743	-2.6363	-6.6922	-1.0463	3.268	-5.1996	-3.0985	-0.45588	4.8308	3.198	1.1708	-2.4471	-0.14893	-0.59218	1.6344	-2.8375	-5.3154	-0.49835	-3.3672	0.0059068	2.0355	-5.0057	-1.5609	1.4016	-5.378	-4.1792	0.46251	1.573	-1.8654	-4.4777	-5.5952	-1.509
-4.654	2.8219	1.3379	0.74386	-3.9004	-0.92657	3.8801	7.6197	-6.304	3.8995	-2.7855	-8.1072	0.6291	-1.8715	1.7984	-1.5407	-2.9897	-5.6419	1.845	-3.022	0.59872	4.0856	-1.1067	0.11633	-0.64227	4.4947	-0.62999	1.7381	-6.3764	-2.2452	1.5593	2.0428	3.2477	-6.882	-1.9202	1.2863	4.1232	-2.6758	-2.2681	-1.9956	-0.2826	1.5623	5.8389	-0.24659	-5.7235	1.89	2.9553	1.544	0.30201	-1.3854
4.977	-2.4098	-4.2086	-2.7321	-2.27	-14.527	-2.2792	-8.0173	-3.4918	-5.7144	-12.451	-6.7409	-3.5769	-4.4821	-2.4205	-6.3758	1.3515	1.6244	-1.6303	-2.1655	-3.2425	-3.9816	0.054284	-9.767	-3.1476	-2.5419	-2.1157	-7.1707	-2.5578	-5.2562	-9.5714	-14.184	-5.8742	-2.7704	1.249	1.8273	-4.0754	-10.688	-5.5153	-2.407	-1.7677	2.2574	-10.954	-12.097	-2.3915	-0.2792	-3.8395	-2.4643	2.5196	-0.91603
-1.21	5.8642	5.1637	5.9796	8.6792	6.6885	3.6246	-1.1255	3.0717	8.9436	2.4142	2.049	1.8739	-0.024347	6.9126	2.8105	9.236	6.0128	3.3281	-0.28666	1.8714	2.8924	0.57842	0.5231	7.6775	0.40005	7.2356	0.57054	3.4589	11.019	11.042	11.297	11.615	3.4205	2.9208	-0.68669	2.4739	1.1128	1.8581	2.9418	3.7723	-1.8155	6.0037	6.3087	8.4042	0.7872	5.9848	3.2897	14.633	6.0692
-5.2825	-1.4982	-11.616	-16.196	-15.218	-9.4276	-9.6038	-9.4575	-10.194	-17.758	-11.835	-8.5368	-12.349	-4.3692	-13.744	-6.6923	-11.2	-14.032	-14.455	-14.264	-10.751	-9.9563	-5.3439	-8.7343	-9.9078	-7.1459	-6.7922	-10.696	-14.568	-16.664	-13.577	-10.29	-19.585	-10.902	-16.346	-11.657	-3.3991	-8.1679	-9.5314	-9.8518	-9.9284	-17.699	-7.5805	-4.7562	-14.436	-5.789	-13.911	-17.208	-7.9977	-13.692
-22.873	-24.083	-21.186	-20.07	-19.015	-22.931	-13.695	-21.694	-14.189	-23.013	-22.332	-21.636	-22.641	-25.179	-18.946	-19.386	-25.565	-26.141	-16.385	-16.332	-28.605	-20.409	-21.392	-17.482	-26.624	-19.123	-18.186	-19.786	-25.214	-22.63	-25.072	-20.24	-21.295	-26.148	-20.827	-17.404	-24.181	-21.309	-30.483	-24.328	-19.942	-20.986	-17.959	-20.988	-26.189	-19.518	-21.639	-20.207	-20.806	-13.258
-11.707	-9.6502	-7.5052	-9.6782	-7.2634	-11.557	-9.5708	-14.403	-7.7533	-14.909	-7.5248	-7.3663	-5.0135	-9.6168	-11.153	-8.9543	-14.372	-5.6289	-10.264	-12.32	-2.2498	-10.534	-7.9963	-9.9072	-16.959	-12.038	-7.9048	-6.8518	-10.122	-10.679	-9.263	-6.9841	-13.573	-11.854	-14.607	-11.339	-5.5568	-1.9972	-3.8124	-8.1983	-9.2494	-9.4052	-20.679	-12.768	-13.544	-8.4484	-4.7253	-13.643	-10.121	-13.033
1.7134	6.3206	-1.7425	0.18848	3.8272	1.9769	1.3503	6.9475	4.7476	1.4381	-2.7459	0.47202	2.625	5.3736	2.9613	5.1588	8.4276	3.5529	0.31266	3.6589	2.3978	3.6588	1.0817	1.6926	1.0641	2.3098	-4.406	-1.1747	4.5571	7.2075	-1.9465	-2.0977	5.3532	4.3143	7.9658	0.37288	6.5377	-0.75831	3.0331	6.3625	4.7802	-2.2693	4.0757	5.3079	6.0511	3.0175	3.9394	5.2451	1.6072	8.0028
-5.0804	-2.1281	-1.039	-6.1958	-1.6475	-6.5311	-4.5104	-5.7116	-2.5006	-5.163	-5.4381	-6.1123	-3.772	-1.3695	-4.9912	1.3349	-2.3598	1.0024	-2.1386	-0.29636	-2.7812	3.5905	-2.0148	-4.816	-5.1706	-4.0325	2.117	-1.4248	0.22531	-5.556	-2.9975	-8.8819	-5.1162	4.0198	-1.7537	0.89237	-5.3844	-1.7721	-1.7788	-6.2144	-3.7609	-4.6517	0.4844	-4.0801	-0.8116	1.1624	0.31462	2.6371	-6.1475	-2.7272
-6.1831	-7.1906	-14.753	-10.963	-8.9223	-7.9147	-9.7197	-5.9128	-5.7921	-10.406	-10.843	-6.8616	-12.261	-8.9811	-7.7408	-0.32533	-5.7994	-12.599	-5.6313	-8.2039	-11.927	-2.4813	-8.2235	-12.758	-11.093	-12.171	-9.1322	-6.4379	-11.172	-7.6593	-2.3766	-11.853	-4.8035	-8.7606	-4.7521	-4.4479	-6.6086	-12.501	-7.3947	-12.429	-12.474	-11.185	-10.85	-12.249	-5.1825	-9.1519	-12.207	-8.3549	-8.9801	-10.653
-11.3	-6.9224	-6.7902	-10.268	-4.4321	-7.5717	-7.0714	-15.189	-3.9039	-3.3495	-5.8089	-12.668	-9.4815	-5.0058	-8.397	-11.19	-6.144	-3.47	-10.861	-5.7928	-15.887	-9.3179	-15.709	-9.3884	-10.785	-19.068	-10.808	-8.9347	-13.102	-5.771	-7.3774	-7.6944	-13.593	-11.206	-8.6617	-15.984	-10.462	-11.649	-4.9953	-9.3482	-12.388	-9.4443	-8.817	-8.5061	-15.059	-6.5275	-9.7053	-6.3871	-11.757	-18.095
0.24573	-3.6205	1.7196	2.6988	5.8449	4.6087	7.2799	2.4063	2.0839	11.843	2.9882	-1.476	1.2556	2.1752	3.9244	-0.33634	-0.14124	-0.31034	1.2197	7.4122	0.61575	-5.0541	-4.3479	8.2032	5.064	5.3722	1.0555	6.4045	-1.8032	2.5921	1.4353	2.9335	-2.8121	2.7999	1.2751	-1.3733	5.3173	-0.87498	2.2172	-7.292	-5.3294	7.2546	-1.3122	-1.7082	0.31571	2.0095	-0.14764	4.8428	3.27	1.0204
-1.7085	-1.4362	-2.1672	-5.5559	-2.1314	-3.9888	-4.2956	-6.7888	-9.4729	-4.3416	-11.808	-2.9179	0.53239	-9.399	-10.677	-10.189	-1.6314	-8.5252	-3.6946	-3.2927	-11.925	-1.4093	-4.6509	-4.034	-3.3416	-6.5081	-7.7329	-7.4935	-9.2866	-5.9083	-0.89238	-8.9516	-2.2639	-1.6568	-1.7758	-7.1914	-8.343	-7.7232	-4.8564	-6.5207	-8.0638	-5.9223	-5.5398	-5.3885	-0.79226	0.1093	-4.6013	-1.1513	-8.0507	-0.62836
12.7	10.705	18.055	7.483	10.872	11.143	10.157	9.4699	9.1134	17.143	6.6353	9.4157	12.254	10.139	8.9086	4.2605	13.301	13.055	1.7144	12.511	10.731	6.3953	11.532	11.261	9.609	-2.2432	9.0775	15.161	3.9889	10.496	11.38	8.2305	12.11	5.8064	8.2149	11.503	9.9452	9.3671	10.245	7.2604	14.78	13.966	9.3178	12.628	6.4391	14.811	4.6682	9.2726	6.2625	4.1523
-4.8174	0.64009	3.3401	-9.4101	-4.6795	3.858	0.34908	0.18838	-5.9394	1.7985	4.4698	-11.784	-1.2432	-2.0735	-4.3069	-5.9468	4.2796	1.5189	0.28525	5.0508	-3.2908	-2.3064	3.1616	-5.9032	-4.7417	0.95509	-3.2841	4.8922	1.9003	-0.60004	-2.6936	-2.343	-2.001	-9.8112	-2.6301	-1.3588	-6.3866	-4.3782	-3.1736	-4.3804	5.189	4.221	0.55287	2.4671	1.2958	-1.7299	-5.8923	-8.5221	-2.5955	-0.63499
4.4448	3.2552	10.108	2.7674	1.2521	-0.058438	3.65	2.4246	2.3491	2.1321	4.7849	11.711	1.235	4.6884	0.72605	0.72279	2.3541	3.6587	2.2698	-0.90302	4.068	-2.1487	2.0618	5.5279	-8.8973	0.29408	1.1207	8.4583	0.85754	-0.55899	5.9971	12.225	0.45453	1.2308	2.6889	0.4133	-4.7294	0.25615	5.3813	2.243	4.3755	1.901	0.034248	9.2903	4.8596	8.1536	1.1036	-0.45992	4.4548	0.93996
-13.397	-10.578	-18.837	-12.764	-13.038	-9.2046	-14.392	-12.426	-9.397	-12.171	-17.747	-11.862	-10.894	-17.861	-15.932	-14.769	-18.056	-16.338	-21.621	-16.956	-8.498	-11.317	-12.49	-13.475	-13.616	-14.574	-19.441	-12.294	-14.397	-7.4237	-11.251	-11.403	-16.606	-16.208	-9.2359	-9.9169	-10.471	-21.918	-10.002	-12.861	-16.059	-20.382	-11.25	-5.2817	-18.87	-7.7786	-10.606	-17.83	-16.208	-14.496
-0.32105	-3.4971	-2.89	-3.445	-3.5589	-7.161	-10.906	-3.5359	-4.8946	-3.835	-3.9281	-3.653	-6.4421	-6.804	-1.7156	-0.63298	-8.4809	7.6141	0.61455	-5.0737	6.246	-3.4881	1.4604	-7.2051	-0.37841	-3.6392	4.1111	-6.6277	-3.0019	-7.0463	-1.9723	0.43235	-1.716	-4.7497	-2.512	-0.80306	-4.6111	-0.010198	-4.5832	-3.7828	-4.5231	-5.2048	-3.1103	-3.316	1.9063	-7.5069	1.0439	-4.2944	-3.4455	-2.5263
4.1694	-0.95968	2.0316	9.2592	-6.0138	0.012597	-4.2088	-2.4283	-3.2674	0.56053	-3.6026	3.6777	1.3138	-6.0836	-0.41315	0.4698	1.7168	1.1692	5.5154	-3.1323	-2.4996	-0.66381	-1.5327	-0.49364	0.8629	-1.4861	4.1168	0.11497	0.78888	2.9237	-1.4067	-2.862	1.8148	-0.82801	-8.3924	-4.3743	-2.3365	-3.4714	-3.0042	-7.4626	-2.748	-5.8124	5.9421	-0.56284	-0.86237	-3.3746	3.1464	1.6618	2.0712	-4.8186
-3.7286	-4.7349	-5.0328	-7.8013	-0.91846	-3.7385	0.041501	-5.7381	-0.40788	-3.4319	0.72641	0.15266	-5.8169	4.6367	-3.3539	0.2063	1.1843	0.90532	-3.5205	2.06	3.4862	1.5769	-10.021	-2.8667	1.6233	-1.5703	-0.73272	-2.9353	1.5526	-0.61131	8.7623	-1.2641	-7.3023	-1.1272	2.8659	0.15112	4.0077	-1.4848	2.4381	2.0874	-5.0986	2.5658	1.2538	-5.3738	2.0745	3.9135	0.3138	6.0371	-0.18711	0.099559
-11.762	-4.0246	-3.9606	-9.7881	-3.4281	-9.1131	-4.7268	-8.9862	-8.9841	-5.0528	-9.5002	-3.2316	-5.6538	0.048892	-3.185	-0.45654	-0.26748	-0.51735	-9.1424	-10.912	-4.1797	-8.7005	-2.9207	-2.1609	-4.2055	-4.1227	-3.9153	-4.6273	-3.1534	-5.0735	-9.9217	-4.9293	-8.4158	0.68511	-3.2753	-6.2815	-5.574	-11.685	-5.5215	-7.0704	2.1207	-6.4398	-3.2818	1.4526	-8.8986	-9.2437	-11.716	0.75354	-13.986	-12.984
1.0871	4.0925	-4.8001	2.8712	3.9676	3.7973	2.6455	0.17367	5.092	0.076214	4.8003	-2.9016	-5.153	-4.052	1.2741	12.231	-0.54334	3.0564	-3.4046	-1.055	-1.2494	4.2994	2.6459	8.2671	9.1488	6.3181	4.2049	7.0889	2.2353	-1.8661	-2.0037	7.3561	5.7667	2.0963	3.4281	5.1802	-5.7844	-1.4271	4.585	1.3434	0.53697	-1.891	4.0931	-2.3415	-0.072181	7.3274	-3.8408	0.37523	-2.3449	-4.2537
-1.3786	3.3541	1.4529	5.1437	0.93242	0.75868	0.46162	1.2059	1.6027	1.999	3.883	4.2308	1.9142	-3.0845	3.6467	0.96932	1.5554	-1.6188	1.1826	-5.3375	3.4804	9.7424	6.3495	7.1072	-3.9541	3.0017	-8.2928	-0.055654	3.8493	-5.6113	1.0369	-2.6466	1.6774	-0.23376	-2.0984	0.89662	5.1627	2.753	0.10446	9.9834	6.7776	-4.6948	0.86491	-0.97265	6.1825	4.6358	1.078	-4.0794	6.0186	3.4771
-22.498	-18.543	-23.589	-23.996	-21.102	-23.582	-19.782	-20.124	-22.914	-21.329	-18.055	-23.735	-24.15	-23.666	-19.491	-22.242	-26.594	-24.427	-23.102	-27.064	-19.248	-17.916	-14.833	-22.321	-20.366	-28.996	-24.188	-17.234	-24.198	-24.12	-17.972	-26.683	-21.587	-15.961	-26.571	-24.249	-29.906	-28.55	-20.621	-25.508	-21.541	-18.144	-18.566	-15.592	-18.161	-16.965	-30.844	-26.038	-19.703	-22.854
-15.333	-13.115	-15.242	-16.479	-11.793	-10.243	-7.8215	-12.614	-15.274	-14.964	-12.497	-12.527	-5.3552	-20.11	-19.736	-17.725	-9.9257	-6.7651	-12.386	-13.247	-12.107	-13.238	-14.526	-7.8674	-21.404	-11.93	-11.729	-9.3365	-19.294	-12.03	-9.2136	-10.221	-11.898	-20.264	-18.032	-11.03	-14.183	-18.315	-16.318	-15.658	-14.752	-13.564	-13.261	-19.553	-10.097	-15.678	-8.931	-14.069	-18.585	-11.376
-25.773	-21.728	-21.005	-23.729	-16.347	-24.399	-27.605	-16.66	-26.396	-17.76	-23.305	-21.473	-22.919	-20.87	-19.719	-25.279	-22.073	-22.825	-23.387	-20.745	-24.819	-23.19	-27.674	-16.836	-19.247	-24.116	-20.624	-21.646	-22.107	-20.571	-19.065	-23.024	-22.381	-23.529	-20.774	-21.122	-19.916	-23.867	-24.035	-19.596	-18.586	-29.362	-21.955	-28.419	-20.718	-22.108	-21.793	-25.013	-21.516	-19.064
0.24722	-1.1469	1.9073	3.1703	7.8672	-0.32606	4.8315	3.6923	-5.2846	2.0697	1.816	11.427	2.6197	0.072443	3.5998	-1.1283	4.6634	0.052624	2.7391	0.56897	1.9277	2.6806	6.3349	-2.819	-2.7589	0.067096	3.6796	-4.4322	2.435	-2.7412	-2.7708	4.3575	6.4944	4.71	4.9413	3.3864	1.5167	4.2987	2.9935	-3.5418	2.0479	-1.6141	-0.21429	-2.1769	-3.8425	-2.8307	-2.6736	8.3318	-3.8525	-1.9299
0.6628	-0.48463	-0.52785	-4.5696	1.7364	-4.6518	-8.3188	5.1058	-4.0318	0.81326	-4.9033	-2.5411	6.4021	0.38898	2.2205	-3.7945	4.1499	-5.2025	-3.6241	4.4079	2.4627	1.7209	3.4663	-2.5004	-0.022407	-5.5366	-4.738	0.54209	-5.3016	-2.118	-5.5317	4.9327	-5.2408	0.0072001	0.68428	-0.59886	-1.9428	2.8969	-3.4053	2.0626	-1.4178	-3.1704	-4.4978	2.1705	-1.0417	-0.17548	2.4416	-1.3024	2.5112	-2.5556
-7.8962	0.81773	1.9527	-7.738	-1.5816	6.7335	3.1093	4.6483	-0.31795	-0.41202	-0.080664	-2.7856	-4.5203	4.2568	-0.26408	-0.79618	1.0512	-5.3401	4.6793	-0.20915	6.5953	-0.81374	-5.8135	-5.9042	-2.4865	-2.9714	-3.2334	-8.4832	3.3588	3.9741	-10.262	-0.8914	9.4891	1.8444	-6.5023	-1.8623	-1.0678	-2.1012	-4.4799	-2.4624	-3.4865	-0.97147	1.6735	0.85198	2.4597	-6.8263	0.077399	2.1671	-5.8838	-2.0311
-6.4053	2.5394	4.0466	-0.41874	0.34936	-4.722	-4.1989	-1.5588	0.3313	0.61099	-0.96912	-3.1167	4.836	7.1981	0.57707	1.7077	2.2069	-2.6077	-8.155	1.3115	3.7523	0.79143	-1.1628	1.4311	-0.37585	-6.0759	0.99641	-1.0621	3.5533	-5.1596	3.4311	-0.71174	-3.6138	-3.4605	-4.9811	1.2192	5.0516	-1.6971	-3.9325	3.8825	-0.089492	2.123	0.99129	-0.57381	-11.019	1.6109	1.8864	-4.3353	-1.4393	6.1337
-9.8774	-21.981	-13.644	-11.78	-6.2168	-9.7312	-15.058	-10.156	-11.673	-13.886	-16.645	-16.756	-7.8814	-9.743	-5.0115	-10.055	-11.704	-7.2835	-5.0634	-12.95	-8.7924	-11.893	-12.462	-11.741	-9.0999	-9.4912	-10.358	-15.865	-16.636	-14.58	-5.1797	-9.1311	-6.2703	-8.8364	-8.9514	-10.112	-7.789	-13.359	-6.3574	-8.2431	-3.1025	-10.021	-14.283	-10.631	-7.9866	-6.9766	-9.3807	-8.05	-9.2352	-3.0021
-2.9006	2.1634	1.8404	7.9341	2.0183	5.5989	1.142	-3.641	-1.5485	-0.55832	-6.3335	6.3053	2.9126	-1.4042	1.755	-2.9092	1.6942	-2.9352	-0.55576	5.397	1.0049	-0.29214	-0.99846	-6.7602	-1.7298	2.6249	-3.5117	3.4991	0.47288	7.3146	8.3095	4.5389	0.5772	-3.227	5.0554	0.89201	-2.4614	0.3788	0.49791	-0.97998	1.7554	1.2464	-11.059	1.2011	-1.2364	-0.61881	0.60717	-2.2252	6.1443	-2.5055
7.1089	-2.6234	-0.42843	-0.8775	-4.4975	2.7483	4.0947	0.017014	1.7096	2.2683	5.8054	1.782	-1.8174	5.1578	4.005	-1.2953	-0.69716	4.0653	-1.774	3.0391	2.3488	-4.2244	3.4841	-1.0444	0.5682	0.50066	2.2692	7.8613	4.0897	6.6091	1.7764	-3.6109	5.9585	5.2657	-3.7278	2.2139	3.5556	0.7214	1.8506	1.8488	11.191	-2.5938	1.6741	3.1183	0.4039	2.3291	-2.9259	0.482	-4.2683	2.5691
-0.49416	5.5597	6.0091	-1.1195	-1.6334	-6.2421	4.7488	2.3619	5.3063	1.0647	3.0052	1.6817	-6.2489	-3.0838	-0.27543	-1.1	-2.2956	-3.5153	-0.27003	-3.3076	3.5822	2.0426	-2.3316	0.84647	-0.89524	3.9319	-2.2587	-1.6441	3.3451	-0.98921	0.37413	0.35244	3.5374	-4.0155	-9.5214	3.8471	0.49782	-4.1911	4.0692	3.4849	2.4959	6.0447	-3.7585	4.5667	-0.45745	9.7569	-0.44142	8.3249	5.9218	0.94069
8.5395	8.6277	5.0776	13.174	8.6404	13.418	3.0237	8.3132	8.6627	10.518	10.872	7.7768	9.655	7.1374	5.6827	13.162	9.1683	7.9154	9.0289	2.6281	9.7663	12.321	17.245	13.469	4.9375	5.5377	10.496	10.604	12.553	12.456	13.09	10.731	12.073	17.518	10.068	14.604	3.411	12.079	15.133	8.2095	9.1417	15.038	6.8178	12.372	9.3456	11.587	9.9034	10.727	13.348	7.8681
-9.1222	-16.269	-16.066	-15.835	-14.764	-6.2713	-11.059	-11.97	-16.265	-21.207	-16.83	-12.532	-13.569	-9.6051	-9.8247	-4.8259	-5.4059	-6.2775	-14.187	-15.646	-12.657	-14.623	-17	-9.6944	-13.784	-13.314	-15.022	-16.808	-15.087	-11.413	-11.587	-10.96	-11.896	-21.223	-11.699	-13.792	-13.403	-20.432	-15.307	-13.745	-9.8556	-17.399	-8.4111	-15.38	-13.747	-17.296	-11.239	-10.458	-13.028	-9.1852
-2.3936	0.54744	2.4652	1	2.7271	-4.3223	-3.0786	-3.329	-5.2262	0.98621	3.5748	-5.7861	-2.0013	-0.99827	-6.4059	-2.0416	0.049638	-1.5067	-2.4183	1.6657	0.76086	-7.5273	-2.7931	0.88691	-0.35587	-6.2535	-0.069124	1.6961	-3.922	1.6748	1.5837	-3.601	-1.6195	1.1063	-3.5487	-2.4585	-2.6187	-6.0813	2.3219	1.8281	-5.9507	-0.48155	2.0586	2.5565	-3.9806	-3.6354	1.2062	-1.5861	-1.4498	-0.52043
1.1683	0.77608	-3.4658	-1.6188	-4.9595	-0.51463	-3.969	-0.35168	-2.459	-3.0118	-0.77701	1.7462	-4.5363	-1.6433	-2.8759	-3.9161	2.2438	-2.3953	-2.3244	-0.78967	-2.6473	-5.2791	1.567	-3.6292	-4.8069	6.7226	-3.1837	-3.0007	-2.6406	-3.1681	2.5426	-9.6939	0.36042	-2.3876	-6.7413	-0.11958	-7.7382	2.6713	6.1567	-7.782	-5.2936	4.3756	9.923	-5.9429	-0.90227	-3.3203	2.3582	-2.3382	0.86488	-10.252
8.8576	4.3832	2.2512	4.962	6.6005	8.3569	2.7519	4.7968	-1.7515	6.6273	5.7286	4.2111	0.86293	4.3378	9.1515	9.7354	5.1652	5.6048	6.7431	6.7117	8.3111	3.1676	4.8958	3.5006	4.4624	6.9888	3.2131	4.3003	3.3982	5.4075	13.197	5.5136	4.4359	11.429	1.8599	1.8825	1.1298	6.8913	7.1316	3.7751	8.8366	8.6903	7.2328	0.54879	7.0393	6.8355	9.2516	6.9211	1.6833	-2.7312
11.656	6.2371	6.6843	7.9157	9.3557	13.755	12.35	5.7172	2.3746	5.3816	7.0882	9.2332	7.2421	5.5334	11.314	7.0373	9.3787	11.98	8.4421	5.0653	4.1787	6.4176	2.8022	11.402	9.5943	6.7774	3.9157	3.6439	3.0537	13.543	5.7187	5.8313	12.007	13.863	8.3818	8.572	7.6639	6.3541	10.26	5.6143	13.238	14.132	13.39	11.735	5.4383	5.0529	9.4853	9.1847	7.4773	11.762
-3.3197	-12.027	-14.654	-16.248	-8.9208	-15.709	-10.182	-8.8521	-9.7667	-7.31	-13.222	-14.499	-10.816	-17.429	-10.317	-5.6493	-10.479	-11.302	-15.005	-12.987	-12.667	-8.0949	-5.3059	-7.2961	-10.723	-10.28	-5.2759	-12.195	-12.78	-11.689	-7.5486	-7.1217	-8.9391	-12.677	-3.4638	-8.3215	-9.7037	-9.2862	-10.154	-16.132	-8.3639	-12.022	-10.295	-8.0463	-11.312	-6.9543	-8.4745	-9.8836	-7.1734	-15.908
1.0914	2.7869	-0.78296	-0.18085	0.1613	-3.8764	0.84094	0.56169	-5.3209	6.5575	2.5977	-4.2683	0.13255	2.4259	-3.4633	-2.7679	2.7758	2.6472	1.0737	-2.9791	3.4805	2.5171	1.0436	-2.6653	-0.98484	-4.5544	5.061	0.50255	4.1899	2.2045	3.9336	-4.6679	0.85901	2.1456	10.147	-5.4109	1.4056	-0.51947	-0.67448	0.86738	0.78864	-0.84815	-0.26955	-1.5131	-5.1627	2.7403	4.4885	-0.16457	-3.1715	-2.4396
-17.168	-12.598	-13.441	-11.146	-15.391	-8.6767	-14.638	-16.257	-13.349	-8.0022	-13.238	-11.319	-15.43	-13.669	-9.4854	-15.515	-12.782	-9.5448	-14.227	-9.9836	-18.477	-11.6	-14.166	-10.932	-4.7815	-14.044	-12.589	-13.19	-12.19	-7.559	-14.5	-10.51	-10.643	-15.551	-11.258	-13.955	-6.1791	-15.568	-16.179	-6.5143	-8.8832	-8.9217	-11.313	-11.073	-6.973	-9.579	-8.402	-13.581	-12.212	-17.72
1.5048	-4.6389	-1.4545	3.1245	-4.3703	-1.2677	2.8999	0.64315	-3.6249	-3.9429	-3.6481	-8.9015	0.46731	3.6656	-3.0696	-4.1285	-1.4341	-1.5227	2.5473	-4.7351	-1.8951	-4.693	1.9437	-0.92846	-2.2782	1.132	-2.3568	-0.76678	-0.29748	-2.5505	-8.7219	-1.0024	1.4634	-4.2066	7.1048	3.8861	4.0231	3.2129	-0.29077	-4.2472	-4.982	2.1798	2.9382	1.1747	-6.3337	-3.4155	-9.081	-2.3256	1.3287	0.99032
-3.2214	-6.8494	3.8718	-2.1051	2.0643	-4.2548	-7.2391	-6.0905	3.4228	-5.2973	-0.066759	2.1521	-0.33919	0.30669	-2.3029	3.9063	-4.1628	3.713	1.038	-2.7999	-0.31076	0.29732	-1.6258	-6.0896	-9.0645	-4.6852	-0.69516	-2.5421	-5.3693	-6.9402	-4.2197	-3.5497	-2.2754	0.96895	-5.174	-2.7456	-3.5599	5.5235	-3.1625	-3.0258	2.6464	2.2753	-6.6627	-3.2198	-1.0601	-2.2828	-3.6807	-0.71106	1.1922	-3.7193
1.5863	7.6479	6.094	7.6886	7.1388	4.3294	5.1496	3.0358	2.6476	8.6827	8.3817	4.8096	5.2991	5.6143	5.2657	4.6652	3.0977	-2.2612	6.9204	1.668	11.278	7.1479	13.1	5.1188	2.8906	3.2549	1.359	7.0026	-1.5525	2.4068	6.1124	0.17911	8.8233	-1.0779	-5.9529	1.4271	6.1286	2.4698	0.9557	-0.94364	2.9805	7.0746	9.2948	11.473	6.8551	-3.8661	-4.3449	11.524	1.4333	9.3307
-0.69291	0.71612	-2.1614	-6.1449	0.10178	2.9328	-1.7831	-5.936	-2.0061	3.5357	-5.1677	-1.112	0.11859	-4.1512	0.25913	-5.1575	-1.2365	-10.397	-6.6371	-7.0748	-0.057711	-6.1701	10.744	-5.2646	-1.922	3.2439	3.577	5.0292	4.935	-3.8444	-3.9788	-5.6847	-0.1022	2.6674	-11.86	-4.5937	-7.6284	-1.6318	-2.1401	4.3392	2.1653	-5.0594	-1.1727	-6.0885	3.2833	-1.2296	3.7369	5.244	-6.5741	2.0357
-20.279	-21.535	-18.372	-26.062	-15.02	-21.417	-22.13	-13.146	-20.24	-22.788	-21.527	-22.614	-15.99	-31.931	-19.721	-16.446	-20.861	-20.078	-19.751	-17.185	-22.876	-20.954	-25.4	-26.042	-22.875	-25.722	-22.127	-16.708	-21.055	-14.55	-25.681	-19.521	-27.995	-20.187	-21.84	-20.053	-23.818	-21.008	-19.963	-22.39	-22.537	-19.764	-19.041	-23.316	-21.937	-21.251	-18.191	-20.423	-23.016	-13.175
-19.696	-11.218	-11.224	-11.184	-12.278	-9.3376	-0.27689	-12.61	-2.9181	-5.6237	-11.342	-4.4222	-2.7942	-12.621	-10.825	-11.857	-7.8386	-9.8539	-4.1627	-6.8306	-16.546	-15.442	-5.3952	-1.7512	-10.356	-11.579	-9.6364	-11.292	-10.387	-13.186	-8.1613	-5.781	-14.971	-10.265	-9.3608	-14.704	-8.3141	-8.7643	-8.9023	-10.529	-7.2914	-4.5899	-12.317	-7.4642	-10.769	-6.5976	-8.9602	-8.4673	-10.013	-9.3586
6.9235	4.7824	4.264	6.6833	5.3306	0.22541	4.7844	6.1417	5.9055	-3.3858	8.3959	-0.24849	-1.0288	1.1979	-0.1175	2.724	5.7815	5.4675	7.5155	-0.16845	-6.839	-0.21489	-1.051	4.5326	4.0843	4.1181	5.2824	1.3954	-4.0208	6.579	1.8595	4.8249	8.4224	3.103	7.7706	0.52665	5.8435	7.3199	3.7029	0.00029091	-1.4422	-0.2358	3.5352	8.3444	-7.544	1.097	-3.506	-2.8491	2.271	1.8224
-10.063	-17.63	-10.613	-15.153	-12.277	-10.851	-7.7452	-11.484	-12.346	-13.204	-4.6214	-14.578	-22.433	-6.8346	-14.937	-15.614	-19.129	-13.298	-19.942	-17.302	-16.33	-10.201	-14.404	-19.803	-9.0459	-12.562	-24.898	-19.196	-10.839	-14.017	-19.676	-18.108	-13.864	-18.116	-14.196	-12.93	-17.39	-9.6659	-22.786	-13.912	-15.936	-8.999	-19.076	-15.454	-7.7308	-15.781	-15.281	-18.287	-16.682	-2.3182
-13.062	-17.302	-11.666	-16.876	-16.204	-7.7583	-12.844	-9.9825	-11.406	-11.955	-13.893	-10.963	-14.85	-13.802	-14.408	-20.782	-15.056	-15.866	-15.843	-6.2392	-12.135	-16.906	-9.9598	-13.923	-14.882	-13.913	-10.892	-11.807	-13.135	-13.22	-14.297	-7.2243	-14.692	-14.811	-10.319	-14.56	-17.104	-20.193	-12.256	-16.862	-18.292	-9.0292	-6.2594	-9.7515	-10.382	-15.853	-17.173	-19.858	-13.302	-16.595
-12.747	-5.4255	-11.101	-13.341	-11.773	-10.697	-11.268	-6.3556	-18.443	-16.319	-8.0832	-8.8278	-10.372	-9.2659	-10.171	-11.525	-18.288	-12.115	-15.258	-7.4651	-11.212	-12.056	-16.977	-13.302	-11.792	-11.129	-15.537	-15.278	-15.022	-16.573	-15.22	-14.057	-14.411	-10.558	-13.48	-11.925	-11.2	-13.529	-19.973	-15.14	-13.793	-14.471	-8.3517	-14.863	-12.628	-10.765	-14.553	-7.598	-12.493	-12.167
0.6148	-8.3519	-7.7638	1.2492	-3.9555	-1.7631	-6.6491	-9.2545	-3.816	-3.2155	2.4547	-0.8688	-2.8787	8.9772	-2.7233	-2.5595	-3.3573	-3.5929	-5.6647	-7.5535	-4.5577	0.88342	0.63721	-7.497	-4.0481	-2.3819	-9.7747	-0.33521	-4.8117	-4.3753	-3.7277	-1.2023	5.5954	0.26745	-0.51024	-0.92869	-2.4784	3.9662	-1.4212	-0.96458	-8.4549	-1.2624	-4.7601	2.3839	0.98189	1.4877	2.6341	-0.024614	0.46325	0.75032
5.6613	5.6219	7.5836	-0.061667	-1.6754	5.1055	-3.0094	-2.6462	-7.4647	4.8215	0.6522	-0.31841	-6.0014	2.9193	1.8042	2.3695	5.8607	2.0114	-9.6181	1.3772	0.42047	-2.7022	-3.8764	-5.8002	-5.4782	1.1382	-4.3157	0.59973	-4.5661	-3.7364	-2.3349	0.95364	0.32963	2.1822	-13.821	-0.17338	-3.5739	-5.1705	-4.6024	11.587	2.744	0.95768	5.3668	2.2829	4.5918	-0.29671	-5.4526	1.3227	-3.9348	0.60103
-5.0861	-2.3086	-0.47318	-1.7658	-6.2221	-4.9336	-9.5871	-10.879	-0.24933	7.3369	-1.9248	-3.3117	-9.7909	-5.1645	-6.7263	-2.7296	-2.4115	-6.652	-14.051	-8.803	-1.6877	-10.772	-5.4949	-0.74857	-6.9873	-8.2222	-6.6267	-2.4079	-10.628	-6.2517	-5.1585	-5.5165	-5.9349	-3.8482	0.2361	-3.9791	-9.0264	-10.74	-2.8567	-3.7789	-8.1668	-5.9125	-4.8755	-6.676	-3.0369	-1.3492	-3.517	-9.6727	-5.0767	-1.9903
-8.4222	-12.223	-13.485	-14.153	-4.3245	-13.728	-11.757	-10.694	-4.6749	-9.3608	-7.8066	-7.6251	-10.556	-14.319	-9.1175	-6.3731	-7.2474	-8.6937	-10.014	-5.5908	-11.579	-6.1935	-7.2006	-12.133	-5.9629	-13.158	-7.7912	-7.315	-12.226	-9.2196	-5.0397	-7.1171	-7.2214	-8.2147	-11.521	-6.0162	-6.1062	-7.4744	-9.5233	-5.3407	-9.0905	-11.451	-1.0347	-14.232	-5.5685	-11.342	-12.796	-3.6592	-11.721	-11.803
-6.1558	-10.324	-5.9355	0.10168	-4.3605	-6.7299	-7.1524	-2.5581	-3.5002	-8.3246	-4.0364	-14.692	-7.0944	-9.6868	-12.2	-7.3363	-8.8354	-8.2399	-8.8937	-10.351	-9.3939	-8.6583	-1.2129	-11.196	-8.3779	-7.1973	-13.351	-7.5611	-2.7816	-9.8176	-6.771	-14.548	-5.0488	-8.5104	-12.325	-7.1702	-3.2212	-6.8451	-9.1007	-8.6563	0.6966	-7.2123	-10.622	-12.182	-16.271	-10.748	-11.775	-14.944	-6.4214	-5.5042
-2.1452	-4.4356	-1.4487	-6.0713	-7.2397	-4.8614	-5.1469	-3.0775	-0.86008	-6.0597	-2.3458	-9.0837	-8.5804	0.61494	2.1514	-6.7899	-7.6185	-4.6282	-6.1972	4.6716	-10.171	-4.5213	-5.6145	-4.7023	-3.1052	-3.1187	-2.4346	-6.511	-0.067896	-0.47081	-4.5963	0.11519	-5.9557	-2.5668	3.4465	-11.081	-5.7001	-2.3223	1.9054	-1.8033	-2.4767	-5.5135	-2.8251	2.6495	-7.1961	-5.4815	-4.2326	-9.2102	-6.0134	-8.0164
-0.076756	-4.4349	-4.5287	-4.2539	-6.0061	-2.0186	-4.3664	-2.1025	-6.7269	-2.6611	-1.8412	-3.9321	-11	-5.371	-5.7898	-1.9417	-6.5917	-4.8661	-6.1049	-1.2014	-9.9766	-4.7586	0.39602	-10.943	-2.0068	-5.9358	-4.2612	-3.3304	0.88356	-1.7966	-6.9687	1.5396	-1.44	-2.9376	-2.9436	-5.47	-7.5246	-10.544	-5.1792	-3.2154	-0.54775	-7.8651	-5.437	-0.69518	-4.6486	-5.6277	-6.959	-3.8988	-0.014884	-5.767
-5.2796	-4.272	-6.2046	-4.4014	2.2428	-6.0992	4.3025	-3.9869	2.8633	-3.2338	-8.2606	-5.1147	-1.5846	-8.6386	-3.9791	-10.303	-8.4858	-1.3986	-3.7955	-1.0278	-5.1177	-3.9684	-9.3705	-2.7602	-7.4315	-8.6424	-2.3412	-10.21	-10.154	-2.6958	-3.4173	-0.47133	-7.1257	-7.2577	-5.3467	-4.7805	-1.9687	-2.8677	-9.7313	-1.3538	-5.9176	-0.075203	-3.1101	3.2293	3.4687	-2.2011	-1.0414	-1.1049	1.4237	-2.2145
-6.0558	-4.7446	-0.98629	-5.1387	-7.721	-12.381	-12.303	-9.5058	-7.1371	-7.015	-11.704	-0.44344	-10.804	-13.37	-8.325	-8.9743	-3.4249	-9.2026	-12.438	-6.1328	-13.994	-11.987	-5.8952	-7.7001	-1.6183	-4.1248	1.5499	-7.1276	-8.7697	-10.12	-11.219	-14.61	-9.923	-11.401	-8.3527	-10.11	-6.286	-13.221	-4.0867	-5.7397	0.0030795	-14.504	-11.657	-14.009	-4.5462	-14.52	-4.4594	-4.4492	-11.936	-4.549
-1.0708	-11.926	-7.7561	-11.053	-9.808	1.6823	-7.7841	4.1079	-2.4597	-8.241	-6.737	-5.6653	-5.8825	-3.6489	-0.78776	-8.1657	-3.2772	-6.3653	-3.899	-6.6984	-9.4756	-4.3632	-4.6648	-6.8548	-9.0042	-6.9317	-1.5847	-6.2746	-1.6102	-8.2585	1.7626	-3.5261	-8.609	-10.002	-4.0225	-5.1021	-2.6796	1.7531	-3.8924	-5.468	-4.808	-10.445	-10.664	-4.6778	-8.1143	-6.2729	-8.1344	-2.8524	-9.4075	-3.8732
-14.688	-16.86	-11.814	-14.145	-18.373	-17.804	-14.192	-19.567	-17.938	-17.557	-13.186	-19.368	-13.211	-11.678	-10.836	-8.9184	-13.987	-10.039	-20.531	-17.277	-22.811	-18.692	-11.805	-14.796	-16.573	-16.347	-12.184	-14.794	-9.1176	-17.666	-16.833	-11.963	-11.4	-9.5528	-19.304	-16.139	-11.83	-12.472	-23.021	-12.463	-12.493	-6.7298	-18.088	-13.937	-11.485	-12.806	-18.13	-15.44	-12.841	-8.1421
9.9935	-8.8104	-0.43531	0.6841	-2.0292	1.5145	0.66538	-0.39453	-4.2147	5.7581	-2.354	-0.6637	2.4493	-4.2428	-3.4287	-1.1175	2.6945	-5.8545	4.4097	-2.8151	-2.6682	-1.4081	-10.798	-4.6255	-1.1159	-8.7754	-0.66523	-4.5764	-0.090424	-0.21918	-2.0325	-5.5535	-4.2749	4.7617	-3.3581	-1.0823	-2.6844	-0.84591	4.3903	0.69975	-3.9223	-5.5373	-1.8831	-0.24928	-9.571	0.13206	-6.8026	2.0187	-2.7261	-6.5287
4.2096	-1.0564	2.7018	-0.088868	-5.7309	-4.3965	1.8045	3.4897	1.3221	-2.0978	-2.9662	-3.8557	-6.2533	-1.9796	1.4071	-7.2024	3.4253	-2.8743	-7.8112	-3.8662	-0.61871	0.77074	-1.1838	-5.6377	-8.3058	-5.6857	-0.86391	-2.1491	3.6239	4.8461	0.46243	-2.021	3.9684	0.35353	1.0502	3.4632	1.5517	-1.5974	0.37748	1.3513	-1.9114	-0.026586	-3.5707	-0.75984	3.8472	-1.0933	-4.5073	2.0313	-1.1041	-4.3992
-0.93963	-1.9827	-1.0434	-3.5547	3.2317	4.3926	2.9913	-4.7988	3.0084	-1.5528	0.34239	-2.2303	-2.8171	-1.4232	0.12108	-6.2851	-4.1044	-2.2273	0.77878	0.42456	-1.0892	-4.6187	-4.7615	1.2126	2.8136	10.124	-7.134	3.2588	6.679	0.51675	0.66052	-3.1253	-6.032	-0.4843	2.7616	-0.70365	0.15667	-3.857	-2.435	-1.9618	-4.532	-4.2951	1.4494	1.137	1.5324	3.3009	-8.2721	-3.6151	2.9883	3.5903
5.7348	0.81504	-5.8097	-2.6155	-1.5441	-1.7811	2.6591	-1.1619	-3.5016	-0.089552	13.401	-5.0251	-1.9928	-0.037227	-0.99901	3.5151	-1.7627	-5.3779	0.75684	-5.4572	6.0957	2.1146	-0.70501	-0.95213	-6.3106	-3.6819	-7.3248	4.8854	3.2864	2.631	-0.19461	-1.0909	3.601	-4.0816	0.31723	-2.5102	-2.7849	1.3429	-1.2952	4.085	-5.0076	2.6043	2.3907	-5.1927	0.33443	-1.8707	-2.7002	2.2599	1.7333	-1.9333
-1.7802	-1.5819	-8.9471	-6.0241	2.3197	0.27754	-8.5199	-7.8873	0.83755	-9.4081	0.79414	-2.5632	-2.488	-3.1791	-4.3495	-2.0776	2.6699	2.5787	-7.0525	-0.95014	-3.7601	-0.94803	-1.7233	1.4532	-6.0992	-1.5499	-0.14014	-10.372	-0.51819	-4.8159	0.87893	7.5404	1.2492	-6.2729	-2.9787	-9.0249	-0.31019	1.6178	-1.4568	-2.3202	2.7803	-0.98957	-6.8827	-1.367	-1.9771	-3.0269	-1.2745	-3.0781	-3.0794	-2.6252
-2.6548	-3.9245	3.3158	2.0931	2.5593	-0.89895	0.82219	-5.8358	-1.485	3.0049	5.8233	0.92413	0.63899	4.2647	1.526	4.5859	-3.4422	8.0979	2.1595	-1.5036	0.36795	-2.5715	5.8523	0.6742	0.58693	2.3462	0.050483	-4.0381	0.42262	2.3273	-2.1861	3.5638	-2.7901	0.32702	0.35971	0.1741	-3.9638	3.5439	-5.5554	5.0335	-0.89095	-4.3874	0.57933	-3.8964	-2.7118	-2.7696	-5.0821	1.0857	7.157	-3.9025
-0.79905	-0.68497	-9.7097	-7.5461	-5.5449	-4.172	-1.8488	-3.5848	6.3584	-1.1829	-8.4579	0.087949	0.4489	0.55729	-0.69478	-6.8413	-6.6094	-0.16308	-3.1395	2.2073	0.026494	-11.141	-5.9471	-5.1307	-5.2974	-1.8782	-6.0909	0.22024	2.83	-2.253	-6.3111	-11.188	0.8678	3.7095	-6.4064	-1.7916	-0.27611	0.14238	2.3561	0.77089	-3.6418	-4.0036	0.086899	1.7085	-0.21138	-5.943	-0.49761	-7.9815	-0.70456	-3.6727
-4.1302	-0.01226	-1.0116	-4.2251	-4.8028	-5.108	-4.1486	-5.6063	1.3734	-0.5743	-1.8836	-3.2315	0.56953	-5.3954	4.6425	-2.9774	-4.8837	-3.454	-2.8027	6.7385	3.0031	-1.4983	1.4972	3.1426	4.0975	-2.5041	1.9815	-0.0098293	-1.612	2.536	0.87211	-0.92959	0.53265	2.667	1.6265	-3.1134	-1.971	-2.1506	3.1762	-3.6646	-2.7647	5.2654	-0.91545	-2.706	1.832	1.1385	1.1172	0.36631	-2.2657	3.1265
0.8028	2.5851	7.7786	2.1491	-1.5007	-7.8448	-0.69632	-0.42876	4.5955	-4.3209	5.7941	0.24943	7.1935	0.45415	-7.3352	-5.8127	-3.0673	-4.0793	-6.242	-5.0422	-7.417	-5.1736	-1.9941	2.5281	-7.6318	4.2445	-2.6193	-0.37712	1.379	1.3392	-7.7062	-5.526	3.5156	-3.1843	-1.919	-1.7366	-8.0214	-7.581	3.4531	-3.7514	-1.3004	-7.3278	-2.1985	0.15762	-2.3721	-6.1563	0.10319	-4.3601	-4.0187	0.55614
-14.059	-15.218	-11.202	-9.4137	-16.708	-12.791	-14.403	-19.6	-16.237	-14.389	-8.427	-11.481	-10.689	-15.099	-11.439	-10.713	-12.157	-9.2111	-11.728	-15.165	-13.82	-15.9	-16.292	-14.201	-12.886	-12.78	-11.922	-7.348	-12.431	-18.82	-14.848	-16.123	-12.985	-13.443	-4.2136	-8.5664	-14.685	-15.579	-13.531	-8.6969	-8.8199	-21.278	-10.236	-12.164	-15.244	-11.115	-13.324	-7.4822	-17.244	-12.036
0.45118	0.18178	0.34744	-3.6145	4.2228	1.0219	-0.96337	-3.4761	-0.23212	-3.5997	2.9793	-0.46992	1.4411	5.3014	0.46086	2.6904	0.29788	-1.9	-3.6909	-3.8368	1.1418	-1.0146	-3.7462	7.2135	-0.666	1.4648	-4.577	3.493	-2.0749	-1.9958	1.4711	0.019616	-1.6125	1.3485	2.8405	-0.68033	-0.51554	0.11483	-0.44444	4.9542	-4.7509	0.14467	0.49181	6.4479	3.0371	-0.11923	-2.5222	2.0023	-3.4469	7.6576
-1.8914	-1.1414	0.59685	1.4647	-8.2174	-3.9356	-1.0736	0.21712	-0.50513	-5.4241	-6.2699	-2.2146	-5.6325	-1.2861	2.7907	-8.0911	-4.7158	-1.1908	-3.2743	-2.1992	-4.8106	-3.6692	-6.9691	-6.0977	-4.3882	-5.6498	-2.9591	-3.1793	-7.8677	-1.4678	-1.1561	-5.0753	-2.6855	-1.4121	-3.0504	-5.5312	1.1536	1.4862	-5.7127	-4.4873	-5.9676	-3.3712	-6.0764	-8.6332	2.4191	-1.1747	-7.901	-3.4251	-11.163	-2.3742
-8.0496	-9.2854	-10.131	-3.2148	-12.63	-7.4588	-9.191	-2.7341	-10.839	-6.3413	-7.3362	-6.455	-8.5605	-10.677	-12.729	-17.084	-4.4194	-8.763	-13.832	-15.938	-8.8647	-8.634	-11.655	-8.4783	-11.368	-9.5364	-11.63	-7.1713	-4.388	-11.265	-11.352	-9.6786	-6.7468	-7.1465	-12.552	-9.4406	-10.318	-9.8138	-3.0517	-5.538	-8.6063	-5.9065	-6.2623	-11.246	-8.8842	-4.3313	-11.724	-6.9996	-7.4218	-8.9916
7.9697	9.4894	2.6538	16.352	10.311	5.5652	1.9261	6.9124	12.937	9.1385	4.349	1.3128	9.0285	10.824	9.5371	6.7312	11.37	8.5876	8.0562	4.5885	9.231	4.4227	7.3362	9.563	9.6336	10.363	16.576	5.1281	7.1316	11.856	11.487	-0.73574	12.203	8.4485	8.1082	7.0634	7.478	9.0902	5.8567	8.2473	10.147	11.527	14.846	7.5521	5.4419	-1.5965	7.7252	10.126	8.183	6.9436
-0.59971	-5.5157	-5.5121	-5.158	-3.3161	4.5208	-1.5831	-5.271	-6.049	-0.21644	-3.4186	-5.7659	-4.9027	-4.3935	-7.3057	-2.0865	-4.0458	-2.1744	-3.2385	-4.8124	6.2384	-4.101	-4.3608	-1.676	2.3187	6.8356	-6.3624	-2.2686	0.46011	-2.3575	-6.2158	-7.5368	4.8532	-9.0597	-1.346	-1.6573	-0.37608	-1.8081	-1.9843	-7.8853	-1.3249	6.0498	-7.3354	-4.4996	-1.8733	-3.5675	-7.4579	3.8074	2.5896	-0.57183
-4.4849	-3.1173	-4.1308	4.8633	-2.0554	-6.5203	-6.3324	-4.2622	3.334	3.4426	-3.9307	-6.6221	-1.4883	-1.1416	0.23108	1.0931	0.57303	3.724	-3.5632	3.7291	-4.0789	-0.5365	1.4858	-1.9241	-0.16212	-1.5762	-4.5187	-7.4475	-1.0219	0.70155	-1.0359	2.7055	-8.8249	2.155	2.966	-3.4336	-0.92979	0.7392	2.142	0.83931	0.46016	-8.9864	2.5629	2.124	-3.6545	-3.0243	-0.40472	-1.5029	-0.60507	-1.4278
-18.339	-11.695	-11.663	-12.454	-10.191	-10.473	-8.4981	-4.0194	-10.216	-13.436	-10.244	-0.85585	-10.23	-20.962	-13.633	-14.348	-10.48	-8.9009	-18.304	-9.1439	-6.3588	-9.0312	-10.887	-16.267	-10.902	-15.276	-20.904	-9.6822	-10.893	-5.7721	-10.397	-8.9156	-14.769	-7.4757	-10.377	-7.8428	-8.0051	-6.5079	-15.991	-7.2847	-14.898	-15.968	-14.806	-12.342	-9.3126	-7.2665	-13.376	-13.385	-10.918	-9.6722
10.58	10.559	0.77458	4.8824	2.9236	6.3795	2.7185	0.21626	3.095	3.5894	5.5046	2.144	8.8037	-3.8053	3.0403	6.1533	9.9838	0.46821	1.8679	10.298	10.282	5.737	-2.4805	8.6948	1.6086	9.4386	7.9898	7.8227	7.5161	-0.97412	6.5698	5.8959	5.2797	8.2253	3.7948	3.0418	4.678	3.4069	10.854	7.0655	3.5558	9.4251	7.9681	6.2548	0.79445	10.277	-3.7505	4.8105	7.975	6.3971
-7.4789	-10.64	-11.734	-11.709	-9.4988	-11.196	-12.688	-9.795	-9.6377	-14.225	-11.903	-9.3093	-7.9709	-14.334	-11.073	-9.7412	-8.5985	-13.127	-8.2	-10.41	-11.568	-9.6708	-13.421	-9.3794	-8.3826	-15.391	-14.749	-10.636	-6.0547	-7.4976	-12.13	-12.598	-12.953	-7.2478	-9.6095	-11.924	-17.885	-12.234	-9.5222	-6.488	-18.464	-11.578	-4.9874	-11.92	-11.64	-8.9009	-12.207	-6.9186	-13.021	-7.0408
-4.2801	-11.053	-15.209	-8.8458	-10.026	-7.2703	-8.9173	-11.218	-13.093	-11.168	-20.123	-8.8368	-4.5256	-17.833	-5.9612	-7.1011	-13.533	-11.728	-9.5031	-6.7989	-8.582	-9.6729	-16.298	-12.992	-16.524	-12.353	-14.41	-8.8479	-13.012	-7.2263	-15.6	-13.358	-15.879	-11.651	-8.3987	-17.479	-10.984	-7.5471	-8.6669	-14.337	-8.0559	-8.3909	-9.643	-15.776	-14.749	-10.75	-10.536	-16.969	-15.111	-10.808
-13.449	-6.5115	-14.723	-7.3006	-9.5545	-7.0567	-1.3022	-3.0267	-2.6974	-8.0944	-8.0595	-1.1318	-10.724	-6.9818	-12.343	-7.5084	-10.224	-3.7321	-8.7679	-6.3174	-8.7073	-7.9352	-3.9821	-13.393	-3.1561	-7.9137	-13.458	-11.334	-8.8111	-11.386	-1.6171	-9.5162	-3.4766	-7.823	-10.695	-5.5637	-10.841	-4.8709	-11.162	-16.261	1.2521	-6.9691	-5.4949	-6.1779	-5.9993	-9.9436	-8.5741	-6.3541	-11.016	-10.063
-20.861	-16.446	-15.882	-18.614	-17.862	-23.346	-26.346	-20.244	-24.988	-25.952	-25.024	-12.122	-14.968	-20.333	-28.788	-18.495	-28.134	-16.472	-26.805	-22.42	-20.21	-20.565	-17.329	-17.761	-24.894	-17.693	-16.507	-26.033	-22.529	-21.49	-17.846	-17.798	-21.182	-26.763	-17.622	-24.055	-23.757	-19.569	-21.421	-20.178	-18.071	-27.011	-18.412	-25.186	-18.564	-27.241	-21.136	-19.491	-14.172	-23.793
-5.9071	-10.886	-7.3334	-7.2152	-8.6129	-7.3345	-7.9937	-6.5595	-11.149	-9.2802	-12.768	-6.4774	-15.016	-8.8503	-9.8671	-12.85	-10.756	-10.775	-11.294	-7.71	-6.6828	-7.6718	-2.704	-7.2281	-11.691	-5.2762	-11.823	-13.98	-15.682	-0.74572	-10.688	-9.0613	-12.137	-8.3332	-8.9514	-9.2156	-10.707	-10.08	-12.358	0.1877	-8.1753	-9.9572	-8.9873	-6.9446	-8.6967	-12.121	-11.905	-6.9347	-5.9007	-12.146
-3.2787	-1.1816	-6.8747	-9.1709	-2.7133	-2.6379	-11.464	-6.365	-9.0473	-11.123	-0.51297	-1.9834	-8.2928	-1.2864	-3.3043	-7.6858	-0.61455	2.7538	-4.2072	-3.4152	-11.945	-9.3588	-5.6535	-3.8798	-3.4146	3.5485	-3.842	-2.6993	-4.8214	-6.1738	-7.5871	-5.6377	0.39018	-3.3102	-7.5901	-11.184	-6.2846	-3.9125	-8.1909	-7.231	-0.86284	-9.1576	-7.0248	-5.0907	-2.0753	-10.333	-4.7874	-0.82092	-8.9162	-0.61499
-16.197	-13.985	-12.113	-14.29	-13.06	-12.4	-12.305	-9.5267	-12.593	-9.9413	-14.914	-15.061	-1.3825	-9.3905	-6.7456	-4.055	-12.332	-13.421	-11.527	-4.8864	-9	-11.179	-12.648	-9.9846	-4.8605	-11.42	-6.3983	-19.428	-12.043	-8.701	-7.9717	-10.94	-16.801	-9.5104	-9.5694	-13.329	-9.4714	-13.144	-9.0738	-13.275	-11.792	-5.8316	-9.4211	-8.7943	-8.4507	-8.9297	-7.0679	-9.4575	-9.557	-10.048
-1.3813	-10.299	-5.0421	-2.2892	-5.7156	-11.248	1.5453	-9.1837	-7.8452	1.3525	-3.232	-1.4629	-3.4902	1.7439	-4.0511	-4.1448	0.36505	-2.3984	-1.2493	-3.545	-1.232	-1.7794	-3.9486	-0.086519	-11.27	-1.927	-1.4321	-0.82055	-0.88039	-1.5323	-4.5052	-7.9518	-0.27713	-2.169	-8.6948	-6.2759	-2.5977	-2.9026	-7.9391	-5.1576	-10.269	1.8675	-6.5971	-4.2852	-0.20949	-0.072478	-5.8576	-1.4884	2.0304	-6.5974
-1.5501	3.6439	-1.9839	-1.4809	-0.25929	8.1846	7.9386	-3.6915	1.5543	-2.489	0.17538	-1.7896	1.5984	6.3787	-7.009	-0.69918	-6.3205	-2.3007	1.1266	-5.3291	-1.1205	-0.56535	2.295	-3.0321	-3.7087	-3.6795	-2.3276	5.7677	0.10686	-4.4181	-2.4888	-2.023	-7.0506	2.1025	-0.17255	-6.2461	-3.2122	1.1999	-5.2709	3.5224	4.5651	0.22478	0.59617	-4.5386	-2.8831	-0.47924	-0.35306	0.33712	3.6405	0.013462
-7.2218	-16.271	-17.008	-14.729	-11.985	-11.238	-4.2285	-14.442	-13.159	-8.6709	-8.7	-5.3596	-18.054	-7.5804	-14.477	-11.8	-13.923	-15.477	-13.91	-12.275	-7.8104	-11.48	-7.5438	-10.514	-4.3399	-13.291	-12.113	-6.8027	-2.0035	-13.261	-11.865	-14.009	-10.24	-10.3	-12.406	-8.0316	-13.524	-13.161	-5.753	-16.774	-7.4313	-12.227	-10.71	-6.4785	-7.8273	-13.945	-11.625	-10.286	-13.452	-5.3626
-6.9795	4.3901	1.8775	-4.7538	-3.1277	-7.7193	-1.2434	-6.2868	-4.6366	-5.2817	-4.2616	11.936	-6.6863	-7.8136	2.6175	-5.4774	-4.1934	-7.3552	-3.4678	-0.76478	-0.48218	-0.18175	-3.3167	-2.2758	1.3496	-3.5014	-1.9272	-6.8673	-1.233	-4.3383	-3.8105	-6.2932	1.3122	-7.7752	-2.9507	1.0214	-5.7088	-0.16789	-0.69823	1.2277	1.4273	-1.7454	-2.1831	4.2729	-0.33089	-0.013896	-2.8094	-6.0196	-5.6075	-7.6744
-1.6648	0.12696	-2.8696	5.546	5.24	-3.6936	-0.54029	2.5066	-1.6635	-2.9294	-3.6279	0.087767	4.9548	3.7522	3.0373	-0.58098	-2.0917	1.9807	1.8533	1.283	2.4757	0.47744	2.7494	3.5459	0.16722	-7.1158	2.9837	6.0275	1.6821	3.757	-5.0563	-0.084372	-0.85762	-2.3343	5.8132	-0.2452	-1.4793	-4.0658	-1.5879	-4.7249	-7.1609	3.6648	1.9168	-0.78288	-2.2858	3.5854	-4.9813	0.29892	-4.5195	1.2629
-7.647	-10.76	-9.2333	-6.7237	-12.65	-12.475	-18.4	-5.4594	-16.238	-6.1162	-13.003	-11.839	-12.587	-13.888	-12.427	-12.223	-14.318	-17.346	-11.123	-9.5736	-7.1206	-5.5229	-13.045	-8.0991	-10.943	-18.21	-16.469	-12.687	-12.808	-11.787	-12.415	-15.147	-14.756	-7.8206	-13.905	-10.442	-19.188	-12.028	-4.5134	-8.9113	-13.213	-16.1	-10.663	-13.695	-6.4124	-12.15	-13.239	-12.522	-12.219	-16.358
-9.7099	-9.3999	-5.0229	-6.6844	-6.0729	-6.6197	-11.791	-11.394	-10.425	-4.2904	-9.473	-5.4261	-11.215	-6.2494	-6.4236	-10.865	-5.8317	-3.4648	-3.7235	0.98258	-8.6684	-18.49	-3.6029	-13.863	-7.8651	-8.0967	-7.8036	-7.8537	-5.1513	-12.461	-8.687	-6.3276	-9.2909	-9.6878	-8.692	-12.478	-12.065	-9.7505	-11.408	-6.9068	-7.8404	-13.877	-10.093	-6.6089	-15.367	-3.2246	-9.9785	-2.2834	-8.0972	-12.454
-1.3638	0.90958	-5.7329	0.37072	-4.042	-7.3951	-1.1815	-1.1599	-1.5366	-2.9116	-2.7942	2.8726	3.7464	-1.5018	0.04991	1.6567	0.95119	1.7463	-1.0721	-6.2349	1.0061	5.0266	-3.0915	1.1153	-0.11265	-2.0827	-3.8762	3.2636	5.2231	1.326	-3.3619	-1.1709	-4.7662	-2.8137	0.03745	-6.2872	1.871	-1.7707	1.299	-0.070054	-3.5702	3.6397	-2.2717	-0.58144	-1.4333	-4.1774	-0.66659	0.6013	1.4589	0.52194
4.0559	1.2734	7.9396	3.9547	4.3532	1.0197	6.3759	-6.5605	-0.47408	2.4673	3.6947	0.461	7.926	1.6866	7.8676	0.45331	1.7761	12.157	4.6955	0.64281	7.7783	7.0448	1.4885	-3.5422	4.6039	-5.0777	1.947	-2.2012	7.6329	5.142	0.54883	-1.7937	2.4361	4.9533	0.1223	-0.73655	1.3068	5.6176	4.0082	6.5467	1.5115	1.1803	2.926	0.9445	-2.693	3.0953	3.289	7.9325	5.6013	-0.24256
-10.727	-12.984	-7.1169	-14.482	-15.164	-10.77	-12.907	-6.3657	-17.432	-19.342	-21.779	-13.754	-9.1808	-13.398	-9.1216	-16.775	-16.488	-11.066	-14.614	-16.655	-10.021	-19.152	-8.059	-15.071	-13.199	-9.4342	-19.634	-6.2994	-15.072	-13.025	-8.0965	-18.062	-8.1121	-7.4212	-8.4866	-11.23	-7.447	-8.3044	-10.422	-16.289	-18.705	-18.209	-12.127	-5.5581	-12.214	-5.422	-13.249	-15.199	-8.5962	-14.742
1.9509	4.745	4.9747	-0.60773	4.4772	7.7306	5.9875	3.4366	7.3104	4.7491	3.8464	7.8946	5.7374	4.7783	4.6031	-1.7452	10.116	-0.83891	2.9417	4.0845	1.6782	13.614	-4.2641	1.0241	8.3038	2.1377	3.9459	1.6871	-1.3871	9.7258	5.9767	4.2846	4.3789	5.8332	1.2006	-0.39521	9.8521	3.9504	7.2857	7.2355	1.2785	6.8157	4.3929	4.508	0.50946	8.8324	1.086	7.6374	8.9245	3.2706
-23.479	-23.407	-19.929	-23.886	-20.341	-21.069	-16.759	-24.61	-19.995	-23.742	-23.991	-25.608	-24.337	-19.417	-20.184	-16.909	-19.529	-24.561	-24.901	-27.288	-24.363	-24.678	-19.07	-30.387	-24.921	-19.079	-12.945	-14.656	-23.613	-23.035	-21.96	-18.939	-20.495	-22.41	-17.508	-21.332	-17.727	-25.122	-22.008	-23.923	-22.818	-26.275	-16.481	-18.888	-21.633	-28.097	-25.649	-19.291	-23.17	-22.143
-2.9314	-3.9948	-3.0775	-5.3541	-1.987	0.73901	-2.1405	-6.2024	-2.6598	-0.96418	-2.994	-9.4993	2.378	-4.7299	3.5627	-2.6113	-2.3144	2.9337	-0.40394	3.754	-4.4724	-1.1663	0.037195	-1.4504	-2.7698	-0.84839	-6.3555	-7.6709	3.9324	-5.4149	1.023	-2.2972	1.068	-4.7431	-4.592	-2.984	1.4947	0.388	-4.9676	-2.5482	0.0066911	1.5009	6.9789	-2.6061	-2.1622	3.9863	-4.3882	-0.94025	-2.4423	6.3333
-7.6674	-5.866	-7.902	-9.0498	-7.0167	-1.5678	-0.38234	-6.2062	-3.8718	-4.6632	-9.0813	-6.2179	-2.1333	-3.9999	-3.9494	-5.328	-5.8335	-2.5419	-8.1589	-3.8344	-8.0108	-6.2103	0.18533	-1.1934	-7.1782	-1.7002	-5.7965	-4.2449	-7.5214	-10.765	-0.77642	-3.4203	-2.0305	-5.2067	-4.3209	-4.831	-2.6552	4.5765	-11.183	-4.2852	-4.9556	-6.3876	-0.45422	-8.0515	-4.8532	-3.5038	-3.8824	1.2208	-5.862	-3.7304
4.4868	0.10947	10.075	0.18359	0.22665	11.246	7.5548	9.7133	9.7912	3.4337	7.7708	6.3128	13.547	6.4651	8.1887	7.2017	6.8875	4.1475	8.4768	6.4149	9.3862	1.3809	5.5621	9.6887	3.8873	8.1157	11.736	2.0788	4.781	10.983	2.9548	8.0811	5.0414	6.5813	8.3594	6.3177	2.5774	3.3149	2.925	4.6906	5.5525	3.6449	5.4201	4.0929	4.6574	6.8011	3.6157	4.4137	4.1506	-0.64618
-6.0352	-9.3778	-8.0829	-12.627	-6.5634	-12.649	-8.415	-9.5445	-12.242	-6.3145	-7.0484	-10.21	-7.4268	-10.957	-9.7711	-12.1	-9.2951	-6.2088	-14.274	-16.997	-16.315	-9.8608	-9.3091	-8.2132	-15.568	-10.719	-14.101	-13.631	-14.322	-12.524	-13.69	-5.8082	-10.504	-13.661	-11.437	-10.1	-16.124	-16.467	-9.7755	-6.9129	-11.704	-11.095	-12.161	-14.619	-8.6075	-15.757	-13.168	-8.441	-6.2112	-18.63
-1.051	0.61498	-3.2709	6.6484	-0.77737	0.21819	-1.7216	-0.55621	0.023317	-5.1687	2.9625	2.2918	0.94092	3.6394	-0.73318	0.64638	3.5474	-2.1873	3.8918	2.0816	0.96163	-3.1033	-1.7047	-1.6671	9.0754	-0.73416	-2.63	5.2811	2.4186	1.7779	5.452	-1.1168	3.5632	0.75975	0.35688	7.447	0.79019	1.351	5.5174	7.2402	2.8603	-1.8289	0.60711	1.5669	-5.4528	-7.8998	0.14607	3.3782	1.3208	3.3122
-13.901	-14.321	-6.7224	-4.6474	-4.6816	-10.551	-7.1945	4.16	3.2737	-6.3685	0.95203	-7.1264	-3.0249	-1.4049	-6.4211	-4.9718	-4.5241	-7.3524	-8.5048	-10.142	-2.406	-9.017	-7.0443	-4.1653	-4.9849	-7.0674	-8.8979	-11.794	-4.4884	-4.6699	-8.0068	-0.87154	-5.2455	-5.8689	-5.0077	-0.92222	-9.0631	-5.0148	-2.107	-11.808	-4.9357	-3.1854	-5.7671	-3.2613	-13.147	-3.1104	-8.4058	-6.3097	-9.2102	-5.7545
-8.2248	2.5504	-1.3686	3.4343	3.7153	-4.7853	1.1462	-0.28381	0.25321	1.51	-1.1407	-2.8693	-1.2089	0.35318	0.19992	-4.3948	-1.6617	0.02053	-1.82	-4.4734	-2.4413	0.68527	-1.0147	4.5664	1.6236	-4.2958	3.6656	-3.0788	4.2791	2.5124	3.5143	-3.528	7.5847	-0.44884	3.7785	0.4368	3.6561	5.8251	-0.87673	0.88529	-3.8631	1.3425	-3.8925	-8.4276	-4.7518	-0.65466	5.4397	0.99283	0.76481	2.4923
-8.1281	-2.4218	-6.9004	3.4541	-3.0524	1.4088	-4.5143	1.0731	3.7943	-7.4342	4.533	1.295	-7.5495	1.3395	-4.9615	-5.5293	-0.62216	-1.2169	-4.7078	-4.0438	-4.542	-6.0077	-2.4047	-1.6902	-4.6665	-6.119	-6.314	-0.94868	-2.0162	-4.3723	-6.9953	-0.65106	-2.7114	1.6615	-6.4756	-2.1333	-6.8213	-8.7011	-8.4109	-4.8063	-1.8686	0.33242	-1.1095	-6.6246	-6.2193	-0.71219	-4.1806	-5.2267	-3.472	4.3386
-2.0664	-5.1329	-8.6321	-5.1712	-5.5052	-5.6281	0.50087	-3.5733	-0.73157	-1.4846	0.47598	-2.4722	-4.9333	-3.605	-2.2756	-2.6479	-0.39427	-4.8182	-8.0462	-8.7793	-1.8113	0.17795	-9.608	-2.8689	-1.3124	2.7427	-7.7751	-0.49716	-5.4576	-1.3575	0.9186	-4.2177	-1.1003	1.2696	3.956	3.9265	-3.7951	-10.244	-0.75097	-4.844	0.95647	-0.051902	1.2056	5.0158	3.4694	-2.0433	-1.7024	0.12347	-5.9883	2.284
-18.945	-16.419	-26.055	-18.862	-27.843	-26.767	-22.044	-26.411	-20.806	-23.404	-21.841	-21.826	-16.832	-26.204	-18.336	-17.679	-29.786	-24.597	-18.852	-25.716	-20.41	-17.237	-20.055	-23.388	-21.556	-24.544	-23.419	-22.497	-19.868	-18.374	-18.973	-20.987	-21.588	-20.689	-25.127	-19.517	-23.047	-17.991	-20.038	-22.685	-23.332	-21.335	-17.885	-22.169	-23.216	-13.355	-18.977	-19.531	-23.532	-22.551
2.3973	10.073	7.7881	-2.5092	6.7112	0.11829	5.6621	0.50438	10.185	0.54734	-3.841	6.6726	1.634	2.9085	9.2453	1.8186	13.106	4.568	0.15138	2.9673	6.7642	2.0277	1.0182	5.6681	7.2729	2.8194	13.446	3.815	0.74795	4.5614	1.0179	-1.7511	3.8791	5.9933	-1.5856	0.56238	-1.3891	3.2011	0.77568	1.3233	1.689	3.8213	0.35371	1.2685	-2.6536	3.9798	2.6442	4.6918	1.8344	3.2529
-4.8538	-4.6374	3.987	0.93706	5.9342	4.0743	0.68835	-0.37088	-1.4139	-2.3388	-6.5995	-2.6114	0.50926	-4.1256	-0.80666	-2.689	1.259	1.1208	0.55023	2.0774	-3.5891	-3.0545	1.9716	-7.3891	1.7397	-1.6542	-4.9531	-3.6699	-0.15403	1.6564	0.90904	-3.0412	-0.66918	-4.7415	-3.7534	-6.3463	-1.7783	-2.8773	-1.5695	-4.218	3.8875	-3.8612	0.21124	-3.8061	0.32458	2.2274	1.3836	3.9479	6.8273	-1.1639
2.0718	6.9673	-0.0059767	8.6976	6.8097	7.9733	11.323	7.4787	3.6598	12.124	4.2049	5.9837	3.4648	14.025	7.8176	2.2484	5.599	9.758	7.665	3.6057	6.4838	9.4969	13.65	6.1883	9.3759	4.4581	4.4742	5.6019	7.2393	7.5985	9.6157	15.55	2.5829	18.89	9.4063	7.6877	6.531	8.324	3.476	19.236	11.611	15.399	4.239	2.9958	6.6953	8.6449	8.0459	-3.1491	9.0408	12.684
-8.9973	-4.8978	-5.5478	-7.3382	-15.865	-13.252	-5.5407	-9.6375	-8.587	-9.6305	-13.731	-10.741	-15.382	-15.217	-8.8929	-8.0489	-15.393	-15.3	-6.5262	-19.508	-7.1408	-10.256	-5.5725	-9.0569	-8.9293	-10.999	-12.272	-10.258	-5.4919	-20.615	-10.855	-9.1706	-9.7572	-12.652	-17.453	-4.3564	-11.615	-12.391	-6.4695	-7.6948	-8.5877	-6.2119	-12.318	-11.61	-11.977	-14.623	-10.858	-11.016	-9.3296	-11.402
-12.036	-9.9381	-9.5926	-12.586	-11.295	-7.6143	-7.7923	-7.9344	-9.9965	-8.5496	-15.671	-10.024	-11.102	-9.1599	-15.504	-8.2976	-9.0791	-4.1713	-8.969	-8.5844	-10.569	-17.089	-6.7923	-8.0301	-8.2696	-6.7158	-14.876	-11.327	-13.019	-14.225	-11.204	-13.617	-10.147	-13.471	-11.17	-18.899	-8.7337	-12.971	-13.969	-10.07	-9.4729	-5.9903	-5.3316	-6.5088	-10.147	-2.4823	-13.033	-14.927	-12.484	-8.5769
1.2228	2.0506	-1.997	-0.59992	5.1398	-1.8569	-4.6841	-2.2486	-3.3135	5.4958	2.0917	9.5399	2.9877	-3.6088	3.6018	-4.3728	-3.1012	0.16126	-2.8168	-7.1818	-0.83603	-3.9458	-2.2007	2.5652	-4.5629	3.0766	1.1192	-0.36723	-2.4335	-2.4436	4.3412	-5.1409	2.0959	-8.1342	0.21898	2.7994	1.1024	3.8508	-3.4066	-1.5439	3.8714	0.43929	4.8365	5.8556	2.4564	7.1943	-1.6044	1.0234	2.1928	-2.4359
-6.9792	-3.3289	-6.6022	-5.4236	-8.9928	-7.1651	-10.037	-6.7212	-3.6315	-5.693	-9.3638	-7.7005	-5.9753	-10.708	-7.1623	-5.5303	-2.8162	-8.1805	-7.3425	-8.8435	-3.4863	-8.855	-3.7111	-8.2145	-1.9988	-4.669	-5.2107	-5.8278	-5.4013	-4.2706	-9.4085	-10.623	-4.3392	-10.491	-6.0059	-11.398	-7.9005	-1.7799	-13.504	-5.681	-9.3572	-9.3943	-7.2114	-2.6621	-7.7434	-8.6464	-6.3702	-2.9105	-8.6647	-2.1926
-11.358	-11.508	-17.131	-16.36	-10.326	-15.229	-11.854	-14.167	-8.0491	-18.791	-13.83	-8.6871	-11.86	-14.003	-18.76	-16.975	-18.783	-15.106	-17.259	-7.3345	-13.793	-14.504	-13.476	-12.74	-14.277	-7.1527	-6.009	-17.994	-12.701	-15.302	-12.493	-16.777	-9.1017	-9.2114	-7.8516	-14.022	-18.425	-12.095	-18.407	-16.134	-15.848	-8.0191	-13.88	-16.098	-12.598	-11.679	-10.288	-13.855	-15.183	-16.581
-8.4179	-13.688	-14.638	-8.3627	-16.314	-10.175	-6.5009	-8.0368	-8.1054	-7.9669	-18.371	-6.128	-3.0957	-10.113	-11.827	-9.727	-3.1906	-17.858	-4.1465	-10.524	-13.095	-10.706	-3.6864	-15.483	-6.913	-6.1579	-10.841	-8.9118	-13.613	-7.66	-14.042	-7.7143	-3.4062	-6.4328	-10.803	-8.5805	-13.795	-11.287	-6.2017	-17.829	-8.0789	-14.717	-13.302	-8.1287	-12.421	-7.6971	-9.6746	-3.7365	-10.221	-10.877
-4.9386	-1.0376	0.54797	-0.77548	-1.4935	-10.537	-1.7193	-4.5051	-5.0442	-8.1143	-2.3561	-6.8043	-5.1468	-6.5656	-5.827	-13.219	0.23267	1.144	-2.9306	-6.2072	-8.7505	-1.1779	-4.0265	-5.6241	0.14429	-7.3785	-0.27174	-3.877	-7.6745	0.048206	-8.9293	-5.4339	-2.9717	-1.096	8.6409	-0.61502	-4.5207	-7.3028	-8.2626	-0.15008	-14.097	-2.4047	-5.3986	-10.082	2.1064	-0.80239	0.22432	-5.7631	-4.3016	-12.538
-12.315	-4.243	-5.6458	-12.77	-8.1853	-3.2682	-4.465	-2.4422	-9.8271	-2.0686	-5.3179	-9.8526	-1.8831	-3.1011	-5.6887	-10.56	-4.182	-4.1287	-11.013	-14.879	-5.8729	-6.4042	-11.271	-7.6773	-2.5358	-7.6045	-4.0836	-2.3755	-5.6653	-9.0292	-8.5961	-8.8432	-12.7	-1.9573	-9.8951	-7.5192	-4.5068	-11.311	-4.4115	-6.0315	-7.0051	-6.8753	-7.8363	-7.329	-8.1874	-1.4969	-3.4882	-2.0714	-7.5203	-3.4385
4.6036	2.2336	3.746	4.5437	-2.279	5.0751	3.3296	4.2321	5.4825	5.2519	0.55576	2.1825	-4.6352	1.8646	-1.9192	-1.8077	5.0401	5.0077	5.6594	-3.394	1.8004	2.3936	0.15984	7.678	-2.8133	-1.209	4.9568	2.8666	5.136	1.3463	-0.73516	2.9548	-1.3749	9.3033	-0.36417	1.9511	-4.8196	-0.25708	-4.661	0.21687	-1.1322	-0.88996	-0.2847	-1.4554	-1.4882	1.2194	-0.10997	3.063	-0.82705	2.0672
-9.6269	-12.338	-11.849	-15.474	-17.226	-8.1827	-11.214	-9.4845	-17.071	-13.746	-7.4128	-11.848	-13.641	-9.0294	-9.6683	-7.6592	-10.874	-15.847	-11.088	-11.484	-11.664	-7.6484	-12.178	-7.6781	-16.487	-11.38	-6.6333	-11.069	-12.183	-14.474	-13.295	-4.5793	-18.276	-10.072	-10.752	-12	-16.029	-8.9852	-11.593	-14.011	-14.399	-6.8208	-8.4157	-14.543	-7.5707	-3.3965	-10.466	-8.1297	-7.4381	-7.8902
2.2734	-4.109	4.531	-3.2893	2.3405	-8.8476	1.7333	-1.4819	1.3529	-3.5977	-1.9777	8.563	0.41382	4.3785	0.17898	-2.7457	1.3366	-4.8914	3.8969	1.4509	1.3107	2.9522	2.5551	4.6355	-1.1991	-3.3309	1.038	3.8289	-1.1528	-3.9054	-0.96336	4.0965	2.2976	1.5233	4.828	1.9201	-2.0269	0.36734	1.862	1.9451	1.4115	0.59466	1.1403	-5.5429	2.8721	-4.0358	-6.3133	0.66592	3.1636	6.9369
-4.5893	-3.1015	-5.8187	-12.179	-8.1977	-1.4367	-2.4119	-4.6353	-1.7904	-0.49373	-8.0668	1.7834	-5.2288	-1.0396	-7.0907	-2.6767	-4.8896	-4.5946	-6.5961	-10.783	-2.9171	-3.8487	-9.3207	-5.6424	0.14341	-1.2081	-12.94	-2.9947	-9.663	-3.5066	-0.8631	-0.68821	-3.7653	-1.0511	0.401	-3.1217	-8.2665	1.9326	-4.6111	-9.5607	-2.9693	-6.2045	-4.7995	-10.119	-6.5877	-1.2771	0.036173	7.8433	-1.5993	-7.4278
-0.31972	-3.9987	-2.1624	-3.3252	0.61015	-7.3195	2.311	-5.9498	-1.5053	-1.8976	-1.2629	0.35782	-3.0183	-0.2	-4.3362	-6.2765	2.271	3.8195	-1.3567	-5.5105	4.562	0.53437	1.594	0.97906	2.8596	-10.405	-7.095	4.0578	0.024357	6.9212	1.0439	-1.0409	1.9823	0.46743	-3.9198	0.45927	-4.5307	-5.5734	-6.1706	-2.0713	-0.30339	-2.86	3.8315	4.9322	0.50796	-2.0717	-4.9168	-5.3335	-3.1726	1.2753
6.2721	7.5588	6.5295	10.485	4.6913	6.8437	3.5525	9.9419	4.187	8.0243	11.741	7.5625	4.1807	8.1757	13.45	9.8759	7.7369	4.5602	8.6699	4.6692	3.9067	8.471	6.1644	11.392	14.413	8.2215	13.256	4.1542	6.4658	9.668	7.7973	9.0464	8.9692	4.1414	6.5784	10.476	10.52	14.514	6.8291	10.08	-1.2174	6.5828	12.357	1.6347	9.5597	9.0865	5.168	1.6601	5.1837	5.8668
7.4074	5.0611	5.0645	-3.4423	-1.1758	4.4608	7.8288	0.31388	3.3557	6.1857	3.5562	5.8918	5.364	4.3002	7.3085	4.1018	4.9552	5.4288	2.4866	2.7922	10.429	0.91941	3.6203	3.6757	1.415	6.5046	7.7511	-0.15495	1.276	2.5052	2.2628	1.779	10.715	2.096	8.948	4.2185	8.0999	6.7071	1.58	1.2857	1.4732	-1.0513	2.1023	11.703	7.2687	9.1373	3.8434	-1.0596	5.2982	0.70072
-10.133	-7.8512	-7.5432	0.97819	-2.8623	-4.6646	-5.8206	-8.0026	-8.6063	-11.303	-13.35	-14.775	-5.0363	-11.67	-8.8985	-13.426	-9.3116	-8.592	-4.3655	-6.8596	-5.4164	-6.3748	-3.3061	-8.264	-3.9071	-5.191	-5.7008	-9.5105	-10.131	-2.873	-8.1197	-10.143	-5.2333	-12.334	-12.49	-8.504	-12.884	-11.414	-9.6677	-12.255	-10.905	-1.8227	-12.338	2.2935	-15.974	-9.781	-9.8379	-7.1561	-10.763	-2.1607
-14.831	-11.831	-15.77	-14.478	-9.8091	-10.025	-11.816	-13.522	-14.759	-16.848	-18.355	-13.258	-11.298	-4.9274	-17.165	-8.349	-15.86	-14.719	-10.364	-12.156	-6.9411	-20.329	-8.2294	-16.146	-10.384	-11.572	-8.4082	-15.959	-9.0108	-6.8167	-9.3862	-9.9486	-16.344	-10.777	-13.412	-9.9227	-9.1116	-12.395	-13.587	-13.766	-17.214	-10.682	-16.92	-17.136	-16.399	-11.536	-10.889	-14.262	-10.522	-15.995
-10.435	-19.01	-16.342	-11.491	-16.507	-14.667	-15.654	-14.782	-15.951	-13.84	-9.2899	-6.4381	-13.099	-16.77	-11.465	-11.108	-9.9517	-13.95	-13.997	-6.7397	-10.544	-10.414	-13.572	-16.452	-14.301	-19.864	-14.374	-8.5136	-17.705	-10.243	-7.4472	-16.005	-15.973	-18.592	-11.591	-13.004	-12.911	-21.778	-10.39	-14.783	-16.785	-13.858	-6.5464	-16.284	-10.398	-20.799	-9.7044	-16.69	-6.4886	-19.022
-4.547	-3.9625	-2.8945	-2.2185	-4.0613	-0.94615	-5.522	-5.173	-3.768	-2.2854	-9.7762	6.8749	-5.4638	3.8537	-9.6568	-7.8318	-5.0033	-0.44142	-4.7379	1.3535	-3.8766	-10.423	-4.1443	-3.4147	-5.7127	-1.3639	-8.0978	-8.6399	-4.5036	0.64579	-0.1863	-5.2795	2.6829	-4.3759	-4.1775	1.4213	-1.3017	-9.4368	-0.66245	-5.3309	-8.2512	3.2709	-9.368	-7.1677	-2.138	-2.6882	-7.368	-2.859	-0.56999	-5.1496
-14.919	-16.657	-12.471	-21.798	-16.67	-13.527	-12.824	-10.731	-13.222	-11.572	-15.967	-9.2307	-17.846	-10.108	-7.0888	-18.499	-13.231	-15.856	-17.209	-14.297	-2.9922	-17.05	-10.569	-9.686	-21.084	-19.299	-21.616	-25.415	-19.162	-17.235	-16.54	-14.481	-19.888	-16.949	-19.79	-18.115	-15.896	-16.729	-14.71	-12.681	-9.3915	-11.869	-10.404	-15.83	-15.43	-10.068	-12.622	-20.226	-13.821	-8.4092
-7.0792	-9.7869	-13.357	-10.663	-11.432	-6.9671	-10.462	-15.182	-12.176	-18.141	-9.2714	-11.54	-12.825	-4.7412	-8.9853	-16.313	-14.208	-13.73	-8.2424	-8.4276	-14.001	-10.946	-17.781	-17.856	-12.836	-14.645	-11.863	-4.8646	-9.5885	-11.5	-13.014	-12.027	-10.344	-11.009	-16.565	-3.9201	-15.022	-13.129	-14.961	-13.844	-5.9791	-10.153	-9.0123	-7.29	-18.619	-15.685	-17.488	-9.577	-11.08	-19.226
-7.9128	-9.0838	-4.5137	-7.947	-5.2698	-13.067	-12.333	-18.143	-9.8813	-12.647	-18.844	-10.342	-15.415	-4.3757	-14.301	-14.11	-16.664	-6.1013	-12.264	-17.31	-6.6909	-20.819	-12.044	-16.083	-14.074	-15.372	-12.72	-9.3545	-13.821	-12.355	-13.163	-21.657	-17.347	-12.348	-13.085	-18.399	-11.006	-16.039	-19.901	-7.9227	-18.049	-9.6428	-10.892	-18.087	-12.739	-10.203	-9.0747	-16.447	-14.595	-17.069
5.7577	-4.2067	1.447	0.97855	-3.9379	-4.5361	3.5306	-1.4462	5.6756	1.86	1.9024	5.1899	-2.7742	-4.2767	0.11921	-5.3653	-0.78299	3.5365	-0.049148	-7.038	1.7565	-5.1264	1.5121	2.5818	1.6175	-7.362	0.74337	1.6828	-4.1151	1.2957	0.8049	0.47107	4.0228	4.4332	2.628	2.126	-3.1826	-9.6818	2.3884	0.53424	3.3493	-4.7885	-4.5026	-1.8064	3.4012	-3.0932	1.1245	-8.0262	1.9095	-5.1164
-12.037	-11.344	-16.547	-9.847	-15.203	-11.757	-17.391	-9.3729	-11.24	-11.394	-14.65	-14.735	-13.145	-12.125	-18.533	-11.257	-10.829	-17.664	-7.3659	-12.282	-3.8071	-6.55	-10.388	-16.826	-17.552	-4.9752	-15.487	-7.9875	-10.497	-10.122	-14.678	-16.173	-14.961	-13.8	-6.4444	-7.037	-12.127	-19.51	-8.803	-15.391	-12.177	-10.705	-15.033	-17.087	-5.1536	-13.936	-12.053	-13.9	-13.723	-6.28
-14.7	-18.612	-15.705	-16.23	-12.431	-21.252	-18.154	-14.142	-15.016	-9.7465	-16.904	-13.651	-14.971	-13.244	-16.261	-15.779	-6.8517	-15.085	-12.751	-10.603	-21.577	-13.766	-14.177	-5.7098	-12.568	-10.638	-12.331	-16.715	-8.7249	-12.845	-13.965	-9.9883	-11.096	-15.896	-9.9525	-11.156	-11.287	-18.091	-16.484	-13.828	-16.859	-7.3289	-14.51	-18.705	-8.1986	-16.335	-15.953	-13.289	-11.857	-15.841
6.7517	5.1533	6.3739	4.2249	6.9875	1.0017	6.5039	5.0724	17.876	6.9136	-0.30341	13.744	6.4306	13.206	-3.3762	6.284	6.01	3.3579	3.2875	1.2725	10.35	0.7271	6.7054	3.223	3.3215	1.9341	8.507	6.1945	6.3274	2.9655	0.81516	10.236	1.7494	8.1768	7.5169	-0.44984	3.996	1.9997	1.8486	5.1716	12.437	10.483	5.1869	6.8383	10.373	10.967	9.1692	1.7545	5.15	7.9299
-7.3348	-0.033335	-3.2503	-9.9632	-4.6303	-0.43098	-9.1759	-3.7282	-2.7135	-6.248	-6.4709	-11.529	-8.1131	-3.5738	-2.3076	-8.0381	-12.024	-3.1043	-0.98671	-3.6234	-5.5604	-5.2423	-8.7612	-7.041	-6.9894	-4.997	1.626	-4.741	-6.9857	-5.2898	2.1256	-10.849	-0.12355	-3.5758	-6.5218	-3.7747	-4.3564	-0.099794	-8.4562	-9.1367	-7.857	2.0731	-5.506	0.36634	-3.5416	-7.5934	-0.2339	-12.363	-10.029	-7.8618
1.1568	-6.2373	-4.4424	-5.6417	1.3172	-4.5734	-4.2347	-5.251	-5.7213	-3.9338	-3.6135	-14.028	-5.9244	-6.6977	3.0569	-4.8441	-10.338	-0.15768	-3.7181	-1.7109	-1.2705	-4.9891	-5.8975	-4.8664	-7.6885	-8.8967	-8.5069	-4.1399	-6.1543	-3.6255	-2.9616	-6.4301	-4.057	-4.5918	-12.321	-1.5693	-5.0774	-1.5478	-6.8442	-8.6031	-5.2384	-2.0488	-8.5844	-6.2449	-4.4881	-5.554	-6.8026	-0.96605	-2.8482	-4.4948
-15.828	-17.527	-7.9303	-13.468	-9.0045	-15.505	-7.0882	-10.979	-20.924	-17.799	-14.015	-17.215	-16.352	-14.863	-18.608	-11.191	-9.2941	-15.054	-12.304	-15.192	-10.392	-16.633	-15.618	-8.8667	-12.362	-14.694	-17.479	-15.495	-16.591	-8.4209	-7.7621	-15.536	-11.056	-13.452	-19.947	-18.182	-17.6	-14.251	-19.384	-15.12	-10.325	-11.162	-15.461	-17.202	-16.069	-14.337	-18.1	-14.636	-15.203	-19.848
10.567	2.611	1.277	2.4049	2.093	0.51916	-2.0698	5.8455	4.8003	1.4712	1.8224	1.4988	3.0596	0.79337	2.9933	1.7744	2.9542	6.5562	2.1587	7.4341	0.48037	-0.47313	3.9371	7.0876	-2.416	0.61719	4.3877	-1.334	-0.031555	8.0158	1.046	3.3052	2.1624	-3.6073	4.0061	1.42	4.7815	6.3183	0.55006	0.12103	2.1594	3.8523	3.5982	2.1409	-2.2499	16.595	-0.28225	4.2704	-2.4571	3.7112
-3.3707	-0.44167	-11.243	-1.9559	0.27251	-4.8026	5.9564	-1.7435	-2.6093	0.61338	0.65685	-2.4442	-7.6713	-2.8045	-2.7999	-8.9881	-3.386	-0.69501	-4.9386	-7.1435	-2.2877	0.2526	0.79211	0.62496	-4.0413	-4.7364	2.1498	-3.2562	-1.5971	-5.6284	-9.1732	-2.5775	0.86066	3.9309	-2.555	-3.1347	-5.5536	-0.66634	-3.6011	-5.212	-4.3488	-0.96866	-3.9963	-8.1966	-5.4667	-1.9034	-3.8905	-11.739	-4.6413	-5.0549
-9.1486	-13.677	-13.434	-15.75	-10.575	-16.954	-14.49	-15.236	-7.7044	-12.431	-13.379	-12.984	-18.78	-8.3878	-9.1903	-13.301	-5.3487	-14.252	-16.36	-13.471	-12.122	-13.29	-11.857	-14.124	-11.448	-5.5194	-14.856	-8.2587	-14.041	-11.27	-18.317	-11.442	-5.9752	-9.8733	-16.472	-16.107	-12.869	-14.577	-11.355	-14.983	-8.4477	-13.031	-14.373	-2.6135	-17.337	-2.5154	-17.248	-14.759	-9.0399	-8.6887
-2.445	8.2475	-4.1764	-5.3837	2.0727	2.5826	0.6618	1.9454	-2.0707	-1.3173	-4.4058	-0.4252	-2.8196	-3.7089	2.2118	6.7024	1.4012	4.5955	-2.7978	9.0096	0.39988	-1.006	1.6145	-2.4014	-4.2168	2.4061	-2.3191	1.5953	-2.3923	-1.2986	2.7609	2.4859	-0.23103	-4.6422	5.9925	-1.3602	-1.9379	-2.6573	0.61931	1.7153	2.5777	-1.3593	5.3497	0.83862	-1.2909	1.852	-1.6725	-0.7812	-1.1459	-1.6125
-8.1528	-13.296	-7.8122	-5.8311	-4.9335	-2.3545	0.68679	-1.5177	-9.2671	1.0616	-6.4992	-6.0936	-5.2518	-1.8253	-3.4462	-2.5204	-7.3817	-4.0091	-9.5546	-10.465	-0.9438	-5.0178	-6.1244	-3.4944	-5.3977	-5.285	-5.9398	-8.4931	-3.5973	-8.5338	-4.9874	-4.9327	-6.4498	-2.8493	-9.28	-0.94429	-4.8507	-5.8467	-7.7275	-8.1057	2.9743	-3.2986	-4.8912	-1.2088	-8.7059	-5.3155	0.20786	-10.483	-1.9864	-8.3382
-6.7117	-1.293	-1.3883	-11.079	-9.3911	-6.2176	-3.164	-7.9494	-3.2242	-2.1304	-3.1309	-3.1952	0.94791	-2.2018	-7.9769	-3.0131	-5.5768	1.2653	-6.0048	-5.6234	-3.8571	-14.355	-0.085479	-9.7801	-7.0397	-2.0308	-14.49	-10.807	-2.7297	-10.258	-7.5764	-6.8173	-4.1291	-8.9706	-12.691	-4.5314	-5.0783	-3.9654	-1.7894	-4.4718	-7.0203	-10.511	-6.1023	-8.4492	-8.1749	0.60494	-2.5834	-8.9068	-9.7701	-6.4905
-10.575	-16.839	-16.63	-17.823	-13.495	-12.225	-14.564	-9.3872	-15.795	-17.144	-11.878	-13.079	-15.217	-9.8618	-17.61	-15.296	-18.168	-13.441	-17.063	-17.354	-21.301	-16.181	-12.629	-11.115	-14.072	-7.5303	-11.978	-12.147	-11.254	-14.993	-13.55	-18.13	-16.609	-15.684	-14.774	-13.772	-17.767	-18.329	-15.689	-17.436	-7.1156	-11.865	-12.636	-13.316	-14.901	-13.6	-21.028	-8.3809	-16.461	-14.764
-21.135	-15.212	-24.001	-25.056	-18.262	-19.82	-22.94	-23.925	-20.093	-16.794	-22.727	-21.776	-22.819	-18.375	-23.259	-16.236	-23.782	-24.816	-24.099	-16.017	-16.441	-20.615	-24.471	-22.783	-26.439	-23.137	-21.729	-25.327	-18.411	-20.375	-21.74	-29.119	-22.296	-20.9	-26.298	-25.117	-28.945	-25.135	-27.694	-26.77	-25.157	-22.892	-23.777	-20.724	-32.086	-23.388	-28.889	-19.607	-19.126	-24.645
3.305	-0.48247	-4.4838	-2.6087	-1.2342	0.56253	-4.8209	-1.1635	-6.1715	1.525	-10.409	-9.8742	-4.6123	-10.025	0.73736	-0.081805	-7.628	-6.9739	1.388	-1.2252	-2.9886	-1.4956	-0.64954	5.1912	-5.5369	-8.0296	-3.4607	0.3482	-9.4094	-4.1246	1.6245	-2.7261	-2.1918	1.4311	-2.3787	-7.5994	-2.0049	-1.3807	-3.1421	-4.379	-6.1412	-0.86304	-3.1868	-3.1904	-4.5154	-5.2533	-6.0632	-8.5859	1.6819	-2.8271
-2.6461	-0.12489	-0.90058	1.3841	-3.0973	-3.3219	4.7867	-8.0875	5.1481	-2.8929	-0.42767	0.7831	-0.26567	3.1621	-1.4846	6.7819	-5.6584	-1.793	0.8128	1.1132	0.41305	0.54096	-5.3778	-5.6351	-2.0381	-0.10326	-2.7262	3.2129	-2.7104	-5.5922	4.1858	-2.8283	-0.2419	-0.97709	-0.44679	-4.2566	-0.68056	0.789	0.014979	-2.9914	-0.83077	-5.6599	1.1969	-1.7431	3.7229	-4.3922	-6.6557	0.42137	3.4482	-6.5553
-6.4458	-5.6407	-4.8939	-5.74	-7.1741	-10.346	-9.834	-6.801	-13.079	-2.2925	-1.0979	-7.1774	-5.2503	-4.7045	-6.6191	-0.64477	-5.6828	-7.4974	-3.4113	-4.1352	-0.7955	-5.4045	-4.8298	-5.4134	-4.977	-4.2304	-3.0677	-7.0607	-8.0292	-3.251	-5.8982	-5.1781	-5.7095	-5.2057	-11.6	-0.28518	-4.1865	-1.8959	-1.0399	-1.1895	-2.9686	-6.1852	-11.431	-0.55805	-6.9058	3.3757	-0.0074566	-4.2798	-4.1183	-1.8194
6.669	11.893	4.3309	7.9321	8.3172	8.185	13.241	8.3004	3.7952	0.6315	4.8195	11.678	10.629	13.708	9.2565	6.9212	8.0089	9.9637	4.3159	7.0616	8.8522	7.5636	12.755	4.1724	5.7535	15.817	10.192	8.8477	10.768	8.1008	9.8423	12.734	4.0238	15.13	3.1713	1.4839	12.327	5.7553	10.484	12.763	9.0678	2.0264	8.2076	6.5661	0.6286	10.733	6.6816	8.8776	12.905	8.7484
6.8496	7.0616	2.8681	6.0578	9.8829	-1.9179	0.65175	9.543	3.1319	0.80858	8.8541	9.0768	10.697	2.164	9.1826	12.929	2.5802	6.1965	-1.0791	5.2537	5.2137	3.6653	11.478	2.8836	9.3438	3.9252	1.2338	4.2597	6.0984	6.0972	-4.3602	9.501	3.5477	8.6144	6.26	5.9088	9.093	4.346	7.2003	0.48543	4.5585	5.5426	1.8282	1.3202	4.5717	12.861	7.5043	-0.11651	9.0714	3.7712
0.67195	0.8096	4.9859	0.53272	-2.3038	-0.075709	-5.2582	-3.6962	-2.6183	-3.069	-0.21458	-3.2854	-0.78357	-2.8011	4.0421	-0.084058	-1.7976	4.7118	5.1869	-3.9715	3.8022	-0.28911	-5.1776	-3.9535	1.4695	3.1392	2.1669	0.92479	-2.65	-5.7301	-2.8609	-0.086733	-3.0549	0.76727	-2.9442	-2.3476	1.5691	-5.7644	-2.3104	-8.1065	-0.096346	0.3025	-5.6132	1.3032	-1.9301	3.7781	4.9237	1.7237	-4.9578	3.4315
0.18646	-2.346	-0.039467	-6.0018	-4.3003	-4.534	4.6976	2.7687	1.3118	-1.7263	-3.9702	2.882	-7.1001	0.35713	-2.3017	3.096	4.3732	5.3604	2.1815	-3.97	6.933	1.7095	0.84692	1.4933	1.3985	-4.8084	-0.39715	-1.6309	7.1725	1.9749	2.5495	-2.8009	1.4549	-4.7184	-2.6052	0.7715	0.37558	1.7196	3.6746	-0.082887	-2.0258	-4.2729	1.5979	-0.22042	-9.246	6.5705	4.5349	1.3419	1.7299	-3.3901
-16.278	-10.677	-2.1181	-8.1197	-11.507	-5.8687	-6.449	-6.3311	-8.6551	-4.2748	-3.7616	-10.255	-10.834	-2.7946	-11.488	-4.3665	-8.0406	-2.7148	-2.9859	-7.2679	-10.292	-5.5054	-9.4788	-7.529	-5.5966	-3.5528	-11.226	-6.777	-7.5133	-9.4039	-7.6942	-3.0397	-5.5539	-5.2362	-9.0299	-8.6288	-4.2937	-10.316	-7.7399	-10.703	-10.058	-5.9712	-7.8108	-7.7905	-17.01	-11.32	-6.9181	-4.3853	-5.9758	-14.498
-2.6428	-11.911	-0.21298	-5.0527	-5.6278	0.72389	-12.245	-8.6996	-3.0999	-6.2072	-10.69	-1.7416	-7.6981	-2.629	-1.7926	-5.908	-0.4138	-1.3165	-0.95229	-5.8216	-3.4126	-9.2465	0.061221	-8.5034	-8.9041	-6.1679	-9.8418	-8.554	-2.7359	-5.1844	-1.8949	-6.6576	-11.828	-3.1079	-3.1466	-7.1766	-0.98171	-3.5374	-9.9603	-8.2861	-3.4813	-5.9442	-2.5242	-8.7031	-9.9447	-4.9227	1.4583	-6.9226	-8.2123	-10.829
-9.3537	-10.257	-8.8984	-8.6655	-10.15	-15.629	-12.712	-6.0275	-9.0472	-13.433	-20.167	-15.73	-14.06	-10.936	-16.814	-8.7896	-9.6248	-21.34	-8.5373	-16.475	-7.2296	-10.83	-12.242	-13.01	-11.406	-9.1448	-13.988	-7.2687	-15.921	-16.851	-15.988	-18.594	-15.287	-13.081	-9.1878	-10.656	-12.393	-20.42	-16.124	-15.184	-8.0257	-13.822	-12.282	-11.016	-12.672	-14.831	-7.1734	-12.923	-14.757	-6.3301
4.5593	4.0236	0.72947	0.50474	4.0593	-1.6689	-3.7571	-5.1302	4.8946	3.0015	9.9993	4.9448	-0.3315	0.59148	1.5981	6.9798	0.51314	2.4166	3.1898	0.46106	2.5273	-3.6095	6.3397	0.77853	2.0612	-2.4542	-3.8269	0.54737	4.788	-1.5054	-1.0548	-2.9129	0.56689	-3.4975	2.1067	-4.6896	-1.8096	4.0463	0.81353	-9.3862	1.0192	-5.8034	-3.3933	0.6381	-1.588	1.0554	3.4861	2.597	2.2165	3.7917
4.1053	6.4676	9.8383	4.423	8.2896	2.7687	11.241	11.007	5.6952	6.0452	7.7201	8.2052	9.597	4.1606	11.152	5.5174	-0.13356	14.307	3.6812	8.2416	7.9107	12.486	7.0813	8.0113	8.7053	14.315	10.479	7.5429	6.4059	4.2052	8.4666	7.656	10.645	7.3784	16.033	7.5282	13.68	13.09	8.9851	6.6786	5.1332	10.666	4.5716	8.624	9.76	11.49	8.2161	9.6232	13.112	10.18
-17.988	-21.489	-18.012	-20.158	-20.44	-25.517	-20.987	-17.052	-22.156	-19.666	-17.193	-17.733	-22.464	-14.577	-15.08	-20.438	-20.362	-32.793	-17.183	-16.526	-23.395	-20.572	-15.371	-17.53	-18.879	-19.528	-20.4	-17.504	-25.819	-22.922	-22.775	-18.468	-27.416	-15.846	-22.05	-18.661	-19.048	-20.413	-17.227	-23.185	-22.817	-24.577	-25.248	-27.407	-21.024	-21.984	-25.083	-23.281	-26.089	-18.716
3.3503	-4.6531	-4.423	-6.5975	-1.2908	4.1464	-2.0697	-1.0609	-10.041	-4.8784	0.19691	-2.731	-2.8695	-2.6781	-1.8829	-2.9045	0.96279	-3.622	-2.13	-10.798	2.5422	1.0411	-5.1549	-4.6848	-10.636	-3.1621	1.7591	-4.3001	-6.9932	1.32	-4.2344	-2.1063	0.41519	-4.32	1.9944	6.0616	-8.067	-3.7013	-4.1549	-6.0265	0.14689	0.48963	-0.90912	-2.1562	-1.4232	-3.3646	-4.2937	-1.4972	-0.78475	-9.3859
-6.8738	-1.1947	-5.4412	0.69919	-4.8976	0.042755	-0.38947	0.41132	2.0191	-4.8205	-1.7798	-1.2934	4.0589	0.89995	-1.3898	-4.4418	1.4744	-2.3259	2.7462	3.945	5.91	3.8646	-0.73257	-1.128	-2.4851	0.43336	3.5359	2.7471	-2.0234	-3.2005	-7.8353	0.81017	3.5423	0.19108	4.2931	-0.61882	-0.7709	5.3024	-7.4741	4.6808	0.28243	0.18799	-2.2309	3.0179	1.6439	3.1124	-1.621	2.8596	-2.8858	-1.1918
[truncated: 150 more columns]
