# Supplementary material for: Genetic dissection of main and epistatic effects of QTL based on augmented triple test cross design
Source: PLoS One. 2017 Dec 14;12(12):e0189054. doi: 10.1371/journal.pone.0189054 (PMC5730204; doi:10.1371/journal.pone.0189054)
Supplement: S7 Supporting Information — (ZIP) [file pone.0189054.s007.zip › z2_550_0.5_10.csv]

5.3823	7.188	6.8309	5.8113	6.7627	5.9398	4.8467	3.7593	6.2449	4.2867	5.4135	5.6294	6.5916	5.0805	4.6321	5.4593	4.6858	4.2451	4.6765	7.1586	6.6848	5.8041	4.3382	5.0446	5.7717	6.5794	5.4052	5.5571	5.2707	5.3321	6.3768	4.0444	6.1544	4.4715	4.7669	4.3603	4.9093	4.2305	4.674	3.7455	6.2933	3.7431	3.7982	5.0123	4.3719	7.5006	3.5698	5.7936	2.7827	3.0877
0.49795	2.2854	0.47985	1.8534	1.5229	1.8126	2.8537	1.6948	1.4004	1.8411	2.0509	2.0288	1.7326	2.6764	1.2383	2.9726	2.4737	0.6055	3.9697	2.7048	1.009	1.5563	1.9494	2.0124	2.4308	0.52314	3.0457	1.1026	2.2441	1.3221	1.4512	0.62762	2.0449	1.0028	2.2175	3.2229	2.0094	1.5057	2.3823	2.3953	0.80281	1.4901	1.0593	0.87363	2.0759	2.4398	2.8617	0.38484	3.4157	2.9365
2.4132	2.2985	2.4403	0.31713	3.4757	2.3226	3.4577	4.5458	1.8421	2.7823	3.1598	1.9258	3.3406	3.7387	0.75091	3.2297	3.746	3.3292	3.0847	3.0083	4.488	4.9428	0.57781	3.7613	2.2712	3.2649	3.4422	3.2221	3.3875	2.9113	2.1049	4.385	2.555	3.3577	2.2994	1.9503	2.2442	4.2374	3.711	3.3017	3.3141	3.6547	2.7883	2.7096	3.3178	4.1666	0.819	5.7607	3.7112	4.8245
-4.6542	-3.6888	-5.8596	-3.4706	-5.178	-5.1037	-4.159	-4.6842	-2.9378	-3.608	-2.1859	-5.689	-5.8443	-3.0694	-5.3574	-5.6171	-4.5843	-3.9241	-4.1888	-3.1815	-1.9274	-3.4049	-3.3218	-3.87	-4.1977	-2.5133	-2.3056	-5.0971	-3.3566	-5.4042	-1.9863	-5.6242	-3.8231	-4.8141	-4.153	-3.1153	-2.6355	-2.5651	-3.0706	-4.1993	-4.1723	-3.408	-5.7934	-2.3488	-1.6034	-5.2707	-1.8428	-3.5679	-1.1151	-2.8189
-0.3268	-1.2886	-1.8718	-3.9226	-2.0829	-2.3875	-0.65763	-0.4344	-1.0489	-0.71777	-3.0166	0.038493	-0.48365	-1.0754	0.27521	0.072359	-1.9995	-1.4461	-0.012063	-1.3699	-1.9901	-1.0552	-0.64231	-0.30281	-1.6626	0.64721	-2.7653	-2.5865	-0.028394	-1.788	-0.074954	-2.3182	0.11092	-1.5288	0.27987	-0.57442	-1.3469	-0.52718	-2.1094	-0.60467	-1.157	-1.8291	-1.3544	-2.6593	-2.3174	0.92829	-0.79105	-4.7795	-2.4738	-3.0185
-9.8017	-9.5496	-10.769	-13.416	-9.3665	-10.067	-12.53	-12.022	-11.924	-9.1328	-9.3157	-10.243	-9.9163	-9.119	-10.712	-10.088	-11.573	-9.8231	-12.214	-9.9727	-8.0582	-9.4577	-10.434	-11.337	-10.77	-11.899	-10.377	-10.748	-11.089	-10.264	-9.4109	-10.649	-9.7565	-11.177	-9.9082	-12.139	-12.321	-12.102	-10.171	-11.007	-12.066	-8.6465	-11.138	-9.669	-10.102	-9.1582	-11.039	-12.774	-10.072	-11.497
-14.049	-12.168	-12.021	-11.333	-13.4	-11.636	-12.608	-11.881	-13.049	-13.679	-14.074	-12.533	-13.884	-12.346	-13.203	-12.482	-13.317	-13.091	-13.721	-10.903	-13.451	-14.484	-12.642	-13.596	-13.748	-12.006	-13.375	-13.216	-14.865	-13.535	-14.43	-12.646	-12.835	-15.189	-14.684	-13.788	-11.579	-13.882	-12.826	-12.764	-12.855	-12.425	-15.451	-14.559	-13.216	-13.936	-12.591	-13.418	-12.746	-13.744
6.4392	2.3845	5.1659	2.6459	5.041	4.1691	5.2548	5.7772	3.932	2.273	5.0912	5.5117	4.4619	5.1949	2.9445	3.3642	5.0942	2.1114	5.2145	3.6805	4.0346	4.0901	1.9497	3.5867	4.4807	5.0293	5.3457	3.856	5.1949	6.4903	3.3232	5.3145	6.2779	4.9718	4.404	5.7505	2.0987	4.1003	6.3105	4.5385	3.7618	5.0718	5.4543	7.1567	3.7794	5.4011	4.9795	3.7936	3.5027	5.1194
-7.3611	-5.2745	-6.6983	-5.4053	-5.436	-6.6108	-5.4543	-8.9191	-5.2576	-3.9184	-5.3007	-4.4836	-6.5525	-4.377	-6.9045	-6.3864	-5.999	-3.4292	-5.5793	-4.8506	-3.9594	-9.1891	-4.8232	-3.9082	-5.7073	-4.6362	-8.1212	-6.4297	-4.9396	-7.1509	-6.9734	-4.7243	-5.2787	-8.6765	-5.0007	-7.5024	-4.471	-5.9438	-6.668	-4.0486	-6.0377	-4.0439	-4.5386	-7.115	-7.0683	-6.5236	-4.9003	-5.2761	-5.3918	-6.8681
-3.5165	0.87288	0.079304	-2.6319	0.40644	-0.61301	-1.1509	-1.2185	-0.43023	-1.5034	-2.0015	-2.7611	-1.7206	0.38311	-3.4044	-1.9679	-2.9827	-1.7065	-0.68854	-1.3157	1.0642	-4.4778	-2.0494	-0.48543	0.89805	-0.12005	-2.3597	-0.11238	-2.2166	-0.76856	0.71045	1.6301	0.73046	-1.2912	-2.4421	-0.67394	-1.8754	-1.5359	0.011276	-3.2346	-1.116	-1.3978	-1.6163	-1.3637	0.4357	-0.51171	-2.7782	-1.718	-2.2202	-0.13741
-0.078463	1.9831	0.26605	0.93955	1.1616	1.9302	-0.033912	1.9359	0.3761	0.42287	0.78177	1.7198	1.6203	0.40905	0.39651	2.1912	2.8345	-0.48311	0.73529	3.1464	0.69717	0.5828	1.7823	1.5979	-1.2631	1.2462	3.4389	1.6019	-0.035215	2.1331	-0.72064	1.0786	1.4361	4.8321	2.2787	1.4997	4.2708	3.246	3.9809	0.72274	-1.1149	2.2709	3.2772	1.3682	1.9973	0.56781	0.30501	4.1047	-0.08791	0.78121
-2.6725	-3.4972	-2.5316	-1.1473	-1.2968	-2.3517	-5.0861	-2.6506	-4.008	-4.2819	-2.5614	-2.1719	-1.6894	-3.0479	-3.1673	-2.3519	-1.8242	-1.9312	-1.1568	-3.6897	-3.4424	-1.3647	-2.5146	-4.9974	-2.8771	-3.1201	-3.2981	-2.649	-3.365	-3.171	-3.1748	-4.8275	-1.58	-1.64	-2.4244	-2.2738	-3.7997	-3.9238	-3.3875	-0.89073	-1.754	0.38351	-4.1901	-3.2492	-1.7647	-0.62234	-3.9773	-0.40665	-3.1255	-0.24137
-12.66	-14.092	-12.874	-12.795	-13.999	-12.649	-13	-13.476	-13.676	-11.767	-13.92	-11.153	-10.625	-12.419	-14.017	-11.937	-14.302	-12.683	-12.075	-15.162	-12.866	-11.72	-12.931	-11.445	-10.75	-13.66	-12.887	-14.034	-13.763	-14.146	-13.768	-11.967	-12.899	-14.406	-14.608	-11.977	-12.628	-15.995	-12.561	-11.811	-11.038	-11.864	-13.664	-13.025	-13.503	-13.8	-13.349	-13.34	-11.957	-14.983
-11.679	-10.88	-9.8214	-11.781	-13.22	-11.901	-12.095	-9.5685	-9.2501	-11.419	-9.933	-12.069	-12.295	-9.2357	-11.638	-11.834	-10.331	-13.134	-11.316	-10.817	-15.073	-10.335	-11.528	-13.775	-12.461	-9.9073	-10.719	-11.686	-13.231	-11.542	-9.523	-12.399	-11.46	-12.91	-10.957	-8.7722	-10.725	-11.946	-10.949	-13.319	-12.156	-13.219	-13.357	-10.166	-12.37	-9.4804	-10.657	-12.738	-11.659	-11.586
-17.727	-14.705	-13.204	-14.493	-15.296	-14.917	-14.733	-12.953	-14.364	-14.467	-11.934	-14.247	-13.705	-15.688	-15.259	-14.077	-14.768	-15.146	-12.988	-17.25	-14.134	-13.591	-14.367	-13.114	-13.128	-15.157	-13.775	-15.827	-12.882	-13.062	-14.947	-14.659	-13.69	-13.7	-14.476	-13.925	-15.274	-13.407	-15.546	-14.775	-14.361	-13.559	-14.632	-17.463	-13.546	-12.859	-13.005	-15.929	-17.623	-15.352
-22.792	-22.878	-23.376	-22.36	-23.74	-21.68	-23.679	-24.116	-22.803	-20.828	-22.133	-22.996	-20.561	-21.188	-23.5	-23.178	-22.142	-24.69	-20.397	-24.344	-19.362	-21.293	-24.675	-21.882	-22.334	-22.013	-22.342	-23.672	-22.042	-21.297	-21.661	-21.436	-23.245	-22.443	-23.65	-22.671	-22.082	-24.186	-21.022	-21.034	-21.02	-19.409	-22.332	-23.269	-22.487	-20.656	-21.055	-22.871	-21.627	-21.679
9.736	7.2951	8.6707	7.0481	9.5494	9.7593	6.9646	8.399	8.4496	5.7539	7.733	8.9385	10.259	8.9215	5.3475	8.7074	8.2869	8.7242	9.554	9.5719	6.9777	8.1557	9.8994	9.5841	9.0058	8.2802	10.504	9.1178	6.3457	9.4428	5.7605	8.4438	9.6838	7.8938	9.3882	12.517	7.4163	9.2352	7.0178	8.4151	9.6377	8.3056	10.379	9.4026	7.1278	11.734	7.5416	10.73	8.5967	6.6863
-3.5119	-2.2113	-1.2437	-2.0418	-4.5314	-1.9089	-2.0767	-3.4103	-2.5495	-1.1414	-1.5074	-1.8128	-2.9943	-5.378	-0.4773	-3.9202	-1.9792	-2.3302	-4.17	-2.6603	-1.8791	-1.1196	-2.0521	-4.4166	-2.0696	-3.8035	-3.1823	-5.6525	-0.56812	-3.6664	-2.2943	-4.6297	-2.8587	-2.086	-4.3966	-2.4515	-2.2492	-3.3733	-3.2265	-3.2853	-1.2565	-1.1311	-2.3449	-4.3179	-3.1906	-2.4505	-2.2361	-2.5999	-1.7267	-1.4951
-9.8969	-9.9401	-8.6612	-9.401	-9.5899	-11.567	-8.2599	-7.4412	-9.2273	-7.5573	-7.5563	-11.469	-8.7052	-7.2589	-8.1305	-8.6907	-11.051	-10.007	-8.2042	-10.617	-8.7296	-9.1237	-9.149	-9.656	-7.8339	-10.349	-6.051	-8.9332	-10.094	-10.924	-8.9312	-8.8353	-6.6436	-10.734	-5.6112	-7.1025	-7.5308	-10.808	-10.271	-9.1236	-9.5174	-10.705	-10.256	-10.163	-9.6005	-7.8789	-8.8704	-10.938	-8.4507	-6.7836
6.6724	4.7569	9.6549	7.8025	6.825	5.7322	8.0498	5.2335	9.5758	8.205	4.6103	7.6707	6.7753	9.214	7.0045	5.4184	4.8649	6.8686	6.0326	7.4569	8.8428	6.4859	5.6184	5.5063	7.1221	8.1216	9.3072	9.3752	7.0296	6.468	6.304	7.1286	6.0093	4.1317	8.049	5.907	7.0905	6.4503	4.4577	7.1729	5.0039	4.991	7.0165	6.8341	6.7262	7.7448	6.5024	6.0426	8.9475	7.5395
-7.2599	-8.8448	-6.2366	-6.0503	-7.8316	-8.6263	-8.5376	-6.3792	-8.326	-7.9427	-8.0908	-8.4698	-9.0649	-6.5502	-7.0634	-9.2992	-8.1422	-5.1731	-7.3532	-8.9409	-7.3055	-7.3856	-7.7782	-8.3743	-6.763	-6.9742	-9.3594	-8.5001	-7.1103	-5.6667	-9.4247	-8.4943	-8.0394	-9.2258	-7.4366	-8.9622	-6.7461	-8.7998	-7.4642	-7.944	-7.4283	-6.6728	-6.78	-6.6523	-7.5001	-6.3377	-9.7589	-9.0336	-7.2294	-8.1303
-11.394	-13.728	-10.932	-14.254	-10.438	-12.411	-12.004	-10.492	-11.453	-10.417	-9.937	-13.413	-12.478	-12.215	-13.667	-9.4235	-8.4382	-14.847	-10.432	-11.58	-11.517	-13.984	-13.21	-14.024	-13.167	-11.094	-10.862	-12.466	-12.292	-10.942	-11.1	-11.602	-8.8893	-10.151	-11.733	-10.491	-12.815	-11.351	-10.943	-9.7119	-10.931	-10.505	-11.256	-13.686	-10.361	-10.919	-12.371	-11.822	-9.8494	-10.358
-13.12	-11.719	-11.011	-11.217	-11.262	-14.384	-11.439	-11.231	-13.684	-14.768	-12.054	-14.109	-14.333	-12.624	-11.62	-13.108	-11.795	-11.992	-12.459	-8.8975	-12.366	-14.21	-10.515	-12.042	-11.481	-11.606	-11.522	-10.814	-11.967	-12.781	-13.784	-11.099	-11.04	-10.917	-10.666	-12.722	-11.715	-12.349	-14.001	-13.134	-11.701	-10.808	-12.944	-13.357	-11.233	-12.199	-11.92	-12.951	-11.302	-11.278
0.16077	0.70116	1.5091	0.43986	-0.0062217	0.35451	1.9008	-0.35116	0.5606	1.2107	-2.9084	1.4638	1.1022	0.53142	1.1647	1.171	-0.84622	-0.018807	-3.2773	-1.1469	0.78653	1.9642	0.32726	1.1057	0.87274	0.70154	-1.9927	0.87054	-1.1712	-0.39201	0.87258	-1.1909	-0.33421	1.0441	0.36703	0.29271	-0.01527	-0.51816	0.28227	0.29909	-0.82042	-0.56984	1.0237	1.3881	1.6672	-0.35624	0.54472	-0.27315	1.679	0.71422
1.9223	2.8986	3.9448	1.7562	3.7034	2.9076	2.6456	2.1685	5.7388	3.0022	2.8288	2.3334	3.5901	1.7941	3.7042	2.9504	3.988	0.74633	3.7043	2.82	0.85585	1.7754	2.9294	2.1008	0.62537	1.3727	3.0562	4.3021	3.4873	0.51815	4.8865	-0.076719	3.4444	-0.059671	1.5246	3.2478	1.6602	2.7233	4.6346	2.6563	2.2555	4.8696	2.5993	2.3679	2.6614	1.431	2.8869	2.0624	3.5579	1.3502
-3.3698	-3.7326	-5.0489	-3.1329	-6.829	-4.9359	-4.5602	-1.8766	-2.4077	-1.0728	-4.823	-3.121	-2.8942	-3.1629	-2.5717	-5.8963	-3.135	-5.3506	-4.8825	-3.2547	-3.7641	-4.4273	-4.3747	-4.9516	-1.7451	-4.3626	-2.5245	-2.657	-2.6822	-4.516	-3.1684	-3.8018	-3.7216	-2.0553	-4.8074	-5.2607	-7.3448	-5.3854	-4.6456	-4.5345	-4.7127	-2.1849	-3.3264	-3.6329	-1.7157	-2.8255	-3.3887	-3.4846	-2.8791	-4.0029
3.0399	2.5063	3.2039	3.2389	1.8205	4.911	2.6601	5.1764	2.0628	1.5647	0.59259	2.9458	1.0752	2.8853	2.9296	4.8526	3.6945	2.9372	2.8907	1.6349	1.0031	2.9575	3.2818	1.6041	3.7569	4.4593	2.4674	1.4692	1.1783	2.5264	3.0745	4.5234	2.1662	3.4417	2.6342	0.77303	3.2643	4.0196	4.4556	2.1523	-0.55641	0.03491	1.6637	4.8531	5.5651	0.095906	-0.23876	3.5127	3.7709	0.84574
10.382	10.234	9.2775	9.502	11.947	11.798	11.268	10.547	10.044	9.1531	8.6962	10.039	9.7458	9.6035	8.4548	10.347	9.7665	10.225	8.737	12.455	10.077	13.166	10.439	7.654	10.889	6.7281	9.6225	11.754	8.0127	9.4097	10.661	8.0781	11.786	10.645	10.716	11.306	9.4024	9.8695	11.144	11.078	11.213	9.3567	8.1877	11.011	9.9279	10.461	11.549	9.8248	10.901	9.9849
-6.2536	-5.1071	-6.3542	-7.3057	-7.5648	-4.9699	-4.3468	-5.6862	-5.7493	-3.3637	-7.9056	-5.5804	-7.1686	-4.9946	-6.8121	-6.7875	-6.217	-8.1507	-7.3908	-4.9686	-6.7053	-5.8286	-5.5175	-7.0953	-7.0685	-6.583	-5.7059	-5.7128	-8.1871	-5.8898	-4.7278	-6.8583	-3.7304	-6.9044	-6.2088	-6.8701	-5.9805	-5.4502	-8.936	-6.9165	-5.4176	-7.9484	-6.2562	-7.0848	-6.7317	-6.2816	-7.6248	-6.3719	-5.1139	-6.8862
-0.6544	-0.67958	-0.94167	-2.4776	-1.583	-4.231	0.66144	-2.4579	-2.6279	-1.8528	-1.9773	-3.8361	-1.5592	-3.2367	-0.43944	-0.78373	-0.88057	-1.0707	-1.4513	-1.6561	-0.48036	1.0094	-3.0041	-0.13633	-2.4285	-2.3186	-1.5184	-4.205	-0.67806	0.012874	-3.5209	-3.3321	-1.2404	-2.374	-1.612	-0.42902	-2.0682	-0.76306	-1.2822	-2.9285	-5.116	-0.87927	-0.76464	-0.36819	-3.544	-1.5887	0.18291	0.82186	0.28151	-0.81501
-0.73956	-0.11403	-0.13254	1.65	3.1844	0.42792	2.3711	1.1583	1.2061	0.29863	3.2935	0.20609	4.0513	1.2013	2.9784	1.8249	1.9848	2.6653	1.8151	3.067	3.0785	1.599	1.9778	2.2739	2.5138	-0.68558	3.5417	1.9169	0.76613	2.3965	1.4349	2.3596	0.55102	0.21517	2.049	1.8045	2.0421	0.45237	-0.24422	-1.2943	1.2332	0.70202	2.5047	-0.34604	2.3708	2.582	2.9443	3.7885	0.40734	0.9698
-14.918	-14.399	-12.057	-14.255	-14.886	-17.163	-15.334	-13.591	-14.088	-14.958	-15.924	-14.665	-14.44	-13.732	-17.569	-13.751	-14.424	-12.191	-14.261	-13.501	-12.01	-17.624	-12.798	-13.565	-11.712	-14.694	-13.768	-16.334	-15.614	-15.083	-13.602	-13.809	-15.413	-13.177	-14.029	-13.756	-13.17	-14.992	-10.907	-13.714	-12.273	-12.817	-12.77	-11.677	-13.145	-14.023	-11.147	-14.766	-13.095	-13.909
-10.484	-10.699	-8.4204	-6.9924	-5.8538	-10.461	-9.5827	-10.436	-7.14	-8.0179	-9.7826	-8.5406	-9.5615	-8.7633	-10.828	-9.1339	-8.5909	-9.5621	-8.3034	-8.2112	-7.4699	-8.2594	-8.7167	-8.7552	-8.0333	-7.5618	-8.6726	-9.3041	-9.1735	-10.67	-9.5838	-8.634	-8.9784	-7.3373	-8.3122	-10.04	-9.1259	-9.0568	-8.5206	-8.4413	-7.2439	-7.7446	-11.124	-7.3572	-7.7541	-6.7284	-8.5758	-8.4736	-6.7544	-10.509
9.834	8.4826	12.907	10.622	11.588	10.159	8.7692	9.2356	11.312	9.9681	9.1255	9.4156	8.5333	11.369	10.713	8.9289	9.2246	9.9754	9.5772	11.465	10.745	9.6358	8.195	9.6727	8.2362	9.5419	8.0314	12.305	9.3917	11.737	8.0945	10.336	8.9133	9.9316	9.0855	11.892	11.018	11.292	8.9346	8.6472	11.765	11.874	8.9803	10.078	11.436	10.49	11.414	9.6022	9.8521	8.8985
-5.9616	-7.8176	-4.8178	-2.5526	-5.2173	-6.9045	-5.2775	-8.2239	-5.867	-2.9414	-6.8319	-5.6243	-4.0606	-7.5514	-3.6431	-6.6524	-7.5226	-7.19	-4.8667	-4.6367	-3.2413	-6.2721	-2.9478	-5.4851	-6.0237	-4.3256	-6.3319	-4.3322	-4.9834	-5.9835	-5.5405	-4.9966	-5.5491	-7.4938	-6.4771	-3.574	-5.1946	-4.7533	-5.8678	-5.3912	-5.0802	-4.9554	-5.498	-9.0444	-7.8299	-6.0677	-4.3485	-7.2174	-4.7699	-6.5984
-3.4611	-2.4967	-2.297	-4.2164	-3.3857	-1.6605	-2.6447	-3.0213	-4.788	-1.2477	-2.6859	-5.6712	0.20659	-1.6538	-5.0656	-2.7904	-0.65381	-2.7862	-3.0984	-2.6454	-1.5426	-2.0152	-3.1935	-2.5432	-1.6358	-4.2392	-3.3284	-1.7076	-1.6403	-2.553	-1.8146	-1.8227	-0.91898	-4.0223	-2.8179	-5.0704	-2.5885	-1.1247	-2.614	0.71288	-0.50305	-3.7145	-1.9023	-2.7295	-2.0229	-1.7357	-1.5176	-2.9329	-4.0791	-0.83598
8.8446	10.125	12.554	10.329	9.6369	9.7279	9.0933	11.589	10.452	10.028	10.342	8.9177	11.761	10.445	6.1117	12.413	8.8728	9.4371	9.8544	8.7019	7.9131	9.2406	11.772	9.1758	10.657	8.6898	9.3594	9.0742	7.7913	8.544	11.065	10.833	11.701	11.199	10.766	9.2151	10.027	8.9661	11.293	11.681	7.4871	10.151	10.624	7.6198	10.064	9.237	10.736	9.5659	9.9057	8.6117
-13.229	-12.394	-10.73	-13.334	-12.489	-9.7579	-10.399	-9.6195	-13.009	-14.147	-10.876	-12.573	-13.509	-12.274	-13.081	-12.646	-11.599	-13.172	-10.761	-11.8	-11.881	-10.859	-12.486	-14.425	-11.466	-13.045	-12.984	-13.879	-10.629	-13.607	-13.21	-12.164	-10.989	-11.644	-10.702	-10.122	-10.837	-12.546	-9.9615	-13.165	-14.116	-11.697	-14.248	-13.384	-12.606	-12.679	-13.5	-11.919	-12.137	-12.159
-3.2065	-3.9152	-1.8089	-4.0301	-2.9673	-1.5789	-0.91638	-2.1833	-0.66953	-2.3565	-2.9879	0.13499	-0.2004	-2.7885	-2.807	-4.1002	-3.4177	-2.0793	-2.4019	-4.4868	-2.8179	-1.7055	-4.5723	-2.2979	-5.504	-1.9165	-2.0484	-3.8474	-2.7012	-3.7402	-4.3032	-2.7343	-3.8137	-0.61879	-3.7064	-2.9612	-4.598	-1.8923	-2.8474	-1.9685	-3.5825	-3.1161	-3.339	-0.73643	-1.753	-2.7959	-3.0811	-3.4306	-2.8508	-3.9138
-13.376	-12.991	-11.557	-14.409	-13.299	-13.626	-10.84	-14.589	-13.95	-10.301	-12.194	-12.479	-13.603	-13.059	-14.164	-13.519	-13.547	-10.996	-13.081	-13.747	-15.058	-12.618	-13.647	-13.156	-13.525	-14.502	-11.566	-13.401	-14.98	-14.416	-14.562	-11.271	-14.951	-13.726	-14.026	-11.861	-13.49	-16.568	-15.415	-11.819	-14.172	-12.512	-14.31	-9.4322	-12.808	-9.2998	-13.934	-13.546	-12.661	-13.223
-8.7323	-9.7024	-7.402	-9.5879	-7.1357	-10.299	-8.9384	-8.725	-8.8607	-9.0543	-10.479	-7.4554	-8.6024	-8.3534	-8.7633	-8.6588	-8.4065	-8.8039	-8.8486	-7.5214	-9.2585	-9.4941	-10.158	-8.3205	-10.177	-8.3553	-10.361	-9.0228	-6.6389	-8.4819	-8.3413	-5.5993	-9.8073	-8.8726	-8.5618	-9.5	-9.0744	-10.081	-9.4324	-9.6915	-9.9735	-9.215	-10.014	-8.2293	-8.9033	-8.9883	-8.7084	-10.281	-10.893	-8.0282
-10.794	-12.185	-11.06	-9.1495	-12.57	-10.079	-10.817	-10.961	-10.008	-8.8902	-11.611	-9.1371	-9.3587	-11.872	-10.19	-12.763	-11.138	-10.533	-9.4041	-8.8311	-10.536	-11.631	-10.638	-10.548	-11.171	-10.481	-8.8958	-9.881	-12.835	-11.803	-11.678	-12.86	-12.425	-11.538	-9.9764	-11.363	-10.774	-12.512	-12.128	-10.396	-11.538	-10.479	-10.574	-10.24	-10.152	-13.089	-12.273	-9.6489	-9.9524	-9.94
-10.977	-10.438	-11.542	-13.319	-10.239	-9.7414	-13.243	-12.851	-11.641	-11.074	-12.211	-12.044	-11.577	-10.202	-12.66	-9.5015	-11.207	-12.594	-10.858	-12.491	-10.525	-13.174	-12.121	-11.62	-11.584	-10.967	-13.347	-11.94	-13.781	-10.532	-11.161	-10.469	-12.245	-9.6168	-13.556	-12.336	-11.472	-11.387	-10.778	-14.392	-10.728	-11.899	-12.405	-11.622	-13.5	-8.9857	-13.337	-9.3642	-10.626	-12.1
-2.389	-2.2639	-3.9144	-4.498	-0.84064	-4.2743	-3.8488	-1.5132	-3.4648	-3.0037	-3.1076	-2.6786	-2.4098	-1.7237	-2.764	-4.3156	-3.34	-3.406	-4.1904	-5.442	-2.5262	-4.0027	-4.8529	-1.4431	-1.6498	-2.6619	-3.3769	-2.9326	-3.5812	-3.0153	-2.8309	-3.6693	-4.9429	-3.1046	-1.0854	-2.5633	-3.7637	-1.0708	-2.8682	-2.0673	-3.5067	-1.6345	-6.2622	-2.9564	-3.1648	-0.42451	-3.084	-4.0899	-4.3874	-1.3982
6.1777	5.5575	5.998	5.0272	3.5318	5.2915	6.3699	9.7801	3.3578	4.1273	6.276	5.3285	4.1355	3.7688	2.2798	3.8012	4.8012	5.5979	3.4559	4.4344	4.5973	4.1719	5.8512	3.6998	5.2097	4.2424	5.7651	4.0011	4.2963	5.0312	4.3313	5.4134	4.2193	6.2518	4.2462	6.0715	4.7163	6.1626	6.4106	6.3004	3.9487	3.8596	4.2809	4.7689	5.2234	4.8968	7.2137	3.9351	5.615	5.4159
0.66118	1.5014	1.3621	1.1841	2.3299	-1.4713	-0.48712	-0.98386	-2.9132	-0.53225	-2.8457	0.39709	0.93422	0.12831	-1.4832	-0.65394	0.53986	-0.059593	-0.7083	-0.63762	-1.8956	0.47471	1.1019	-2.7421	0.4723	1.5261	-1.0343	-1.9305	-0.56802	-1.0962	0.63614	3.2095	-0.89195	-0.24914	0.047073	1.5595	2.1119	0.87894	-1.9399	0.40529	0.34818	-0.76316	0.62167	1.4345	0.33565	-1.4408	0.35607	-0.45916	-1.4571	-0.79952
-1.7987	-0.67998	-1.0059	0.083584	-2.9214	0.95331	-0.23126	2.0132	1.7556	0.15463	-0.62939	-1.8973	-1.3848	-0.78932	-0.63867	-0.97258	1.1347	1.5548	-0.10836	-0.056478	-0.75675	-0.90507	0.94352	0.9027	0.32655	-0.75317	-1.0437	0.55009	-0.75605	-0.86355	-0.86708	-0.1463	0.28526	0.9906	-1.5394	0.56424	-0.9682	1.0892	1.0333	0.42771	1.1045	-0.11177	-1.7862	1.3204	-0.028214	0.80713	0.37409	-1.7919	1.137	0.82643
9.396	8.4239	9.2306	7.0245	6.3941	9.5665	6.1687	8.6375	8.2704	8.5379	8.1815	7.9981	10.352	9.0611	6.9624	7.3499	9.6459	7.6463	9.3236	10.912	7.0984	9.1106	10.06	10.104	8.3866	8.3066	8.7897	9.196	7.2354	9.1186	8.0394	8.9599	9.2098	5.3462	10.339	9.5873	8.366	7.8462	8.3934	9.6857	8.9438	9.404	10.281	9.7464	7.484	8.7319	8.9374	6.8742	9.1907	7.6967
-3.3021	-3.5044	-2.1135	-2.7	-1.7704	-3.2108	-4.4807	-3.3278	-0.63532	-2.034	-0.59265	-1.8749	-5.5378	-2.0365	-2.7749	-2.6377	-0.21274	-2.3385	-2.4017	-1.6956	-3.0785	-4.1061	-0.65896	-1.4837	-2.132	-2.277	-1.6569	-4.1166	-2.8638	-2.526	-1.6954	-4.7782	-2.1836	-5.0727	-3.553	-2.9427	-2.0781	0.0059511	-3.2899	-2.3182	-2.1106	-3.0086	-3.1741	-3.0627	-3.5058	-1.7387	-2.5887	-2.7932	-2.862	-3.9463
-1.1371	-2.8398	-3.1158	-2.6186	-2.3176	-1.2044	-0.69048	-0.84118	-2.1993	0.77186	-0.87847	1.8222	-1.4767	-3.6257	-1.5721	-1.0441	-3.4008	-2.9066	-2.527	-3.81	-1.5867	-2.4138	-1.8201	-1.281	-0.68697	-1.6341	-3.1791	-1.9415	-0.28526	-0.6059	-4.3941	-1.4848	1.3948	-2.7477	-1.7073	-0.99081	-1.2831	-1.5784	-1.1484	-2.4745	-3.591	0.54329	-1.464	-0.70236	-2.5898	0.34193	-0.5343	-0.095545	-2.0925	-1.4422
-3.7669	-3.2626	-2.2297	-3.8185	-4.6618	-4.403	-0.82861	-5.9244	-4.1715	-4.6287	-2.6716	-5.832	-3.1755	-4.9531	-4.0228	-1.6161	0.43958	-1.9654	-4.9597	-2.4361	-2.2922	-5.0338	-2.5355	-5.7322	-2.2912	-2.906	-4.9928	-3.8643	-4.2569	-4.3123	-1.0308	-4.1289	-4.4576	-6.1387	-4.5834	-4.0026	-0.95299	-3.2726	-5.8462	-3.0773	-2.3822	-3.5965	-2.9197	-2.8016	-1.7264	-4.6891	-0.13544	-2.615	-3.5502	-2.9257
-2.5285	-2.1166	-3.0297	-3.8031	-3.873	-1.0653	-1.2592	-4.1081	-2.773	-1.9183	-1.4613	-2.7251	-1.2602	-2.395	-2.059	-4.7352	-3.6932	-0.74521	0.45542	-2.7422	-5.77	-2.6516	-4.1848	-1.8464	-2.9497	-3.6613	-4.237	-5.2866	-3.2116	-1.1721	-3.2385	-3.0747	-1.4385	-2.359	-2.5855	-2.7027	-2.5341	-3.3444	-2.7826	-1.3713	-3.666	-2.0915	-5.6268	-1.2497	-1.6578	-2.8274	-2.4758	-4.0987	-3.3402	-1.2786
-1.7108	-1.8248	-2.3915	-2.5931	-0.87944	-0.57199	-1.2091	0.7436	-2.6016	-3.865	-0.0065108	-2.3922	-1.9953	-1.8332	-0.78337	-0.47191	-2.0191	-1.5483	-1.2282	-2.5195	-0.32505	-2.7072	-0.5607	-2.0871	-0.60429	2.0967	-0.37689	-1.0126	-0.58058	-0.82431	-1.9459	1.221	-1.5141	0.31657	-2.9409	-1.3667	-1.4073	-1.3846	1.6785	1.5802	0.022732	-0.39502	-1.6675	-1.8262	-1.5628	-2.8537	-0.38314	-1.8139	-1.4416	-0.018862
-2.2166	-5.0327	-2.2652	-1.9772	1.5352	-3.2146	-2.9024	-2.0416	-1.4149	-3.605	-1.1043	-3.0627	-2.5312	-0.15994	-1.9553	-3.5546	-2.0828	-2.9182	-2.5477	-1.1172	-1.0856	-0.70523	-2.9258	-2.2545	-2.6629	-0.60543	-4.4693	0.30822	-2.0001	-2.0777	-1.1085	-0.86888	-0.94136	-1.197	-2.1065	-1.341	-2.2665	-1.9001	-1.24	-0.55844	-1.5996	-4.3612	-1.2972	-2.6002	-1.4637	-1.4199	-1.4747	-1.1516	-3.4003	-2.1013
1.3249	-3.1257	0.74056	2.7799	1.6759	0.098566	-0.78275	2.4234	-1.3263	1.8605	1.6367	2.4646	2.2426	0.44191	1.5828	0.41377	-0.32703	-0.6723	-2.1317	-1.1149	0.65102	2.529	4.5918	-1.4656	-0.63168	0.1016	-0.3895	0.42446	2.0058	0.64817	0.74994	-0.94448	-2.5015	1.141	-0.42971	-0.36292	2.1328	-0.36937	-0.029824	0.74498	-1.9141	-0.26429	-1.7114	-1.0893	-0.40336	0.54499	1.4772	0.37843	-0.43886	-0.63869
-14.096	-12.075	-15.063	-13.696	-13.817	-15.529	-15.888	-15.829	-11.774	-14.564	-17.284	-13.802	-16.002	-14.039	-14.72	-12.979	-14.772	-16.112	-13.987	-14.106	-13.438	-16.344	-13.684	-12.973	-13.547	-13.423	-12.91	-12.441	-16.233	-13.587	-14.4	-16.143	-14.886	-14.132	-12.16	-16.462	-14.934	-12.101	-13.433	-13.862	-15.306	-14.864	-16.096	-13.791	-12.086	-16.758	-12.678	-13.944	-14.711	-14.546
7.1499	8.3295	6.4708	4.8397	8.3607	8.6221	5.8145	6.9916	5.3587	6.7495	6.4246	6.2331	7.5537	5.9262	7.731	8.4689	5.1691	7.5743	6.9917	5.2428	6.879	5.3919	7.11	7.6482	10.122	7.6231	5.6353	9.3605	9.1608	6.3662	8.7991	5.9256	7.5131	5.7578	6.0879	5.6479	9.3636	7.0183	6.0012	6.2273	6.0074	6.5477	7.2431	7.3835	6.9076	5.9198	8.4602	5.362	5.3325	7.6259
3.6486	3.7918	0.96059	0.96904	0.44242	-0.43994	2.388	2.6257	2.7143	2.8922	2.4448	3.8367	0.39097	0.98543	0.73242	2.2816	0.80501	3.781	3.8814	0.17279	1.3876	3.4196	1.9482	0.97862	1.0696	2.2698	0.79668	0.59334	0.96287	-0.60337	3.6087	0.87229	3.2468	1.4267	1.8625	4.0113	1.95	1.1238	0.82794	1.2965	2.2566	2.0503	1.9365	-0.39373	1.0727	1.3997	1.0505	2.6452	-0.26163	4.5217
4.2646	5.6907	4.716	5.7738	6.9734	6.6546	4.223	4.5732	5.9443	5.6596	5.4188	5.6781	5.9952	4.6815	5.8711	4.0934	4.6617	3.7003	7.0419	6.2902	6.0171	5.7253	7.0157	5.8556	4.9638	3.0592	5.6179	6.9154	7.647	6.914	7.0332	6.6253	5.7927	5.4381	5.0834	3.6514	6.2448	5.2913	5.5995	5.0857	5.6349	4.8131	5.8576	3.9443	5.7178	7.603	7.4325	6.3636	6.7451	4.8643
-9.3898	-11.787	-13.189	-10.602	-9.8012	-9.8305	-10.75	-11.319	-13.223	-10.57	-9.0064	-13.379	-11.38	-10.172	-11.252	-11.955	-13.487	-11.048	-10.727	-9.7385	-10.232	-11.395	-9.3095	-12.392	-11.05	-11.121	-9.541	-11.81	-9.6935	-11.136	-12.04	-9.8415	-12.302	-8.9668	-11.047	-10.59	-12.422	-10.205	-10.929	-11.648	-11.159	-9.713	-11.68	-9.7189	-9.5773	-8.6279	-11.249	-10.099	-12.938	-9.4866
0.16945	0.59518	-1.5414	1.046	-1.4797	-3.4341	1.6468	-2.3827	0.097164	1.7178	-0.097304	2.6702	0.54051	-0.65502	0.61733	-0.31875	0.047797	1.0662	-1.5398	0.99199	-1.8529	-0.48402	0.082275	0.64056	-0.77187	-1.2383	-1.4703	-1.3589	0.50937	0.35204	0.42877	1.7925	-0.28858	-0.81568	1.445	0.029851	0.93357	-0.16471	0.64818	0.65653	1.8238	-0.043741	-1.6265	0.096855	-1.0726	0.25052	0.67481	-0.034217	0.32184	-0.090197
3.0549	4.2717	5.3094	5.3722	5.2433	4.4934	5.262	4.0335	5.8252	6.5811	6.6022	3.9899	4.4026	4.2431	7.9435	5.5723	7.0625	6.0849	6.9636	4.9574	5.8993	6.8961	8.6904	3.6544	5.7635	6.1104	5.6355	5.4682	7.2711	5.8437	4.1115	6.5785	7.3252	4.801	6.1721	4.6229	5.1219	4.6936	6.5768	5.8318	5.4236	4.9003	5.9678	6.7297	3.7082	6.736	3.7955	5.952	4.8023	3.0964
-5.598	-3.6628	-6.0192	-5.2984	-5.7277	-6.103	-5.1696	-4.4958	-4.7596	-4.66	-5.7225	-6.4547	-6.478	-6.9319	-5.9216	-4.2888	-5.8306	-6.4463	-7.627	-5.9451	-5.844	-5.7393	-5.2191	-5.7303	-2.9785	-5.8663	-7.1723	-4.3499	-4.7291	-5.6363	-6.2951	-4.5299	-4.3893	-5.0566	-3.9035	-5.5921	-4.045	-7.5478	-5.9307	-5.9026	-4.1898	-4.3185	-2.9993	-5.6645	-3.5976	-7.5829	-6.5398	-7.5057	-8.8603	-5.7968
-8.9291	-8.881	-10.159	-7.8028	-9.4551	-6.227	-9.4679	-9.1778	-7.4307	-6.1924	-6.634	-10.756	-7.1906	-7.312	-6.6135	-9.2624	-8.2209	-6.5605	-8.077	-8.3653	-9.0821	-6.8287	-8.5233	-6.9049	-7.8054	-8.1912	-7.2193	-8.4673	-8.4963	-10.161	-6.2386	-9.1848	-6.5515	-8.7334	-7.6826	-8.6301	-7.3255	-6.3401	-8.5457	-8.441	-6.4111	-6.4683	-8.6316	-7.4612	-8.9201	-9.2793	-6.2795	-6.9267	-7.5246	-7.5794
-2.4585	0.28428	-0.89658	-2.6384	-0.68265	-1.3613	-1.5886	-1.4602	-1.813	0.27617	-0.32424	-0.099842	0.18279	0.2212	-0.23515	0.0022396	-2.6478	-3.7036	-0.04596	-1.8679	-1.5353	0.1522	-1.2614	0.88766	-0.18521	-1.1814	-2.4283	1.5443	1.0561	0.17296	-2.6417	-1.4065	-2.2506	-0.27166	-0.80313	-1.3169	-2.5198	-0.74726	-0.27921	1.5458	-0.61256	-0.27047	-1.6654	0.11645	-2.2642	-0.84425	0.84847	-1.9017	0.92478	-1.6162
-0.054479	0.60156	-0.77889	-1.5816	-3.4552	-1.6504	-0.51893	-1.1436	-2.5943	-1.6214	-2.3824	-2.2605	-0.4422	-1.8834	-0.76754	-1.3013	-1.9827	-2.1434	-3.9763	1.052	-1.7834	-4.4158	0.51411	-4.9077	-3.5959	-0.7551	0.74417	0.55854	-2.0504	-0.62696	-1.3833	-1.4328	-1.1601	-2.1947	-1.4042	-1.1936	-3.4595	-2.9703	-2.821	-1.8371	-0.91235	-2.9597	-1.6568	-3.9148	-0.68051	-1.1958	-3.4426	-5.2078	-0.79479	-2.7097
-9.7435	-9.9861	-8.8769	-10.409	-10.091	-11.558	-9.9563	-9.8663	-10.461	-13.044	-9.1793	-11.304	-10.583	-9.9985	-12.23	-10.354	-9.4078	-11.12	-8.4708	-11.081	-8.6795	-11.773	-8.079	-10.788	-10.568	-12.21	-10.001	-9.5868	-7.667	-10.79	-10.341	-10.609	-8.5558	-9.7411	-8.8232	-7.6401	-6.9411	-11.28	-10.858	-9.2186	-10.898	-10.599	-10.516	-9.548	-11.414	-10.967	-10.597	-12.533	-11.381	-9.9989
-14.312	-14.355	-13.017	-13.892	-11.232	-16.141	-14.2	-12.509	-14.477	-14.293	-13.445	-16.793	-13.43	-13.581	-14.049	-16.088	-13.741	-14.434	-12.568	-13.207	-15.659	-13.379	-14.442	-14.039	-16.539	-14.919	-13.641	-15.007	-12.24	-12.129	-12.943	-15.733	-13.991	-13.835	-12.441	-13.401	-14.73	-13.478	-14.41	-13.25	-15.278	-15.294	-12.938	-13.005	-13.895	-15.166	-14.391	-13.144	-11.722	-14.698
-12.074	-11.265	-12.101	-13.142	-12.482	-11.58	-10.245	-10.713	-12.586	-12.533	-13.486	-12.211	-10.383	-14.261	-12.826	-11.241	-9.5515	-8.8131	-10.245	-12.987	-11.72	-10.597	-8.9673	-12.993	-11.708	-13.412	-11.373	-13.016	-10.976	-10.472	-12.027	-9.8979	-13.041	-10.542	-12.018	-12.557	-10.542	-11.153	-12.075	-12.239	-10.983	-12.596	-10.097	-13.065	-11.249	-12.254	-11.464	-13.715	-13.773	-12.409
-12.329	-11.263	-11.58	-11.338	-13.336	-9.7456	-12.935	-11.615	-12.369	-10.461	-10.687	-12.688	-13.733	-11.189	-12.864	-11.168	-12.189	-13.65	-9.7828	-12.707	-12.306	-10.965	-11.721	-11.216	-10.629	-11.619	-11.726	-11.358	-11.904	-13.606	-13.646	-11.859	-9.3053	-12.594	-11.753	-11.436	-11.544	-9.6815	-11.763	-11.991	-10.973	-11.718	-8.2994	-12.425	-10.475	-12.561	-11.228	-12.366	-12.132	-12.296
9.7388	7.6747	7.8764	8.0935	8.1003	6.988	5.2915	7.222	6.197	7.346	6.2719	7.6525	9.0281	8.9313	7.3143	6.7617	5.3452	7.5838	7.2698	8.6392	9.3481	9.6689	6.887	7.5389	8.8086	6.949	6.3683	7.6216	8.8258	6.3448	8.3149	7.2475	5.9469	9.5383	10.943	6.5071	9.3491	9.4836	5.8232	8.1553	6.8247	7.8313	7.6706	6.7733	9.5356	7.6378	8.4397	7.1977	8.5385	6.775
-7.3412	-8.7892	-8.4024	-9.0079	-9.0765	-8.7424	-7.2842	-9.1115	-8.5691	-6.4512	-8.1276	-9.3427	-10.259	-9.0494	-6.0612	-11.361	-8.8031	-8.6136	-9.6362	-8.6377	-7.8633	-10.582	-9.1883	-9.4052	-11.17	-7.9499	-9.2261	-7.7914	-9.8377	-9.217	-9.8343	-8.2519	-11.121	-7.3167	-8.1077	-8.0452	-9.0111	-10.419	-9.8502	-9.9411	-7.6291	-7.3124	-10.106	-7.3512	-8.1429	-7.5032	-8.5213	-11.359	-8.8436	-9.0198
4.8772	6.6588	3.8118	5.9442	4.8749	6.3981	5.3947	3.5844	5.4535	5.3163	6.3006	5.7826	4.9217	5.2273	3.9788	3.1387	6.3171	5.6295	4.3784	5.951	3.6681	2.4465	4.4758	3.7925	7.0252	4.6421	4.1502	4.2751	4.0136	4.2129	6.2621	5.7971	5.6749	6.5052	6.1921	5.9096	4.8231	6.6369	8.8934	6.7171	3.5111	3.1282	3.4653	5.1793	4.495	2.7205	4.904	4.7034	4.3813	7.8832
-1.9017	-5.0428	-4.7313	-5.164	-0.74409	-3.4801	-4.0262	-3.8317	-3.5162	-3.9495	-5.3672	-2.9358	-2.4707	-4.1257	-2.6356	-4.4127	-4.0084	-3.5707	-2.6665	-4.45	-4.5479	-5.2312	-5.3189	-1.4203	-4.6066	-6.3094	-3.4824	-1.3226	-3.5335	-3.8551	-1.8499	-1.8799	-4.6662	-3.6547	-4.8836	-2.2254	-2.067	-6.917	-4.6485	-5.404	-3.9582	-1.3623	-4.4418	-4.5185	-4.8824	-5.2776	-4.6352	-3.1261	-6.7249	-6.8661
-4.6549	-8.0927	-7.3588	-9.6225	-8.7366	-8.9611	-6.6135	-9.7404	-8.4423	-6.5576	-6.3445	-7.5096	-6.4149	-8.8872	-5.853	-7.699	-6.0285	-8.6705	-7.7637	-6.7962	-8.6588	-7.8477	-5.6793	-7.8195	-8.4097	-6.7553	-7.1619	-6.5579	-7.9388	-8.6807	-7.0521	-11.124	-7.6063	-8.7464	-8.1027	-7.2609	-6.5517	-9.7918	-11.023	-8.5263	-7.3469	-8.3697	-7.9264	-7.3734	-7.0137	-8.6848	-6.5573	-8.5154	-6.7389	-8.7767
-12.689	-13.062	-15.186	-9.9249	-12.491	-12.258	-12.733	-14.022	-13.596	-15.216	-14.325	-12.163	-13.346	-13.012	-14.355	-13.843	-13.236	-14.039	-14.262	-13.89	-12.892	-15.732	-13.47	-12.265	-15.175	-13.892	-11.275	-13.604	-15.188	-13.842	-12.674	-14.897	-14.568	-14.624	-13.226	-12.753	-13.275	-13.163	-13.975	-11.989	-14.912	-13.488	-13.918	-14.528	-12.229	-17.111	-13.374	-12.661	-13.764	-14.314
2.5313	1.0707	0.29028	0.56278	2.0702	-0.24769	2.0629	1.6928	1.3028	1.0638	1.6005	2.2281	-0.14634	0.12161	1.7678	-0.1793	4.8846	3.0268	0.58904	0.67316	0.15124	1.0042	2.0188	0.86374	-0.78779	2.5809	0.23442	0.64516	2.3844	0.93982	0.4713	3.1837	2.3807	1.9084	1.1668	2.2773	0.56832	1.9924	-0.18798	1.6013	0.35624	2.428	1.2758	0.2313	0.71964	1.728	0.61754	1.7785	0.15207	0.77652
-7.414	-6.4861	-5.3391	-4.5233	-8.1482	-6.7606	-7.6858	-7.2731	-6.7302	-6.9521	-7.3133	-8.3864	-8.9465	-8.5659	-6.8041	-6.1234	-9.2584	-7.7461	-8.9668	-7.351	-8.58	-9.3032	-6.1174	-7.0363	-7.92	-9.5289	-7.9387	-8.2479	-5.7045	-5.8966	-8.4958	-8.5944	-4.8413	-6.1654	-6.1384	-6.0895	-7.7693	-6.149	-8.7006	-6.7247	-6.7619	-6.7007	-5.9008	-6.4785	-8.8957	-8.5004	-8.5837	-7.85	-6.5326	-7.0351
-13.26	-10.724	-14.786	-13.721	-11.255	-14.93	-12.273	-12.83	-13.416	-13.989	-13.126	-12.95	-11.879	-13.385	-13.143	-15.504	-11.464	-11.723	-12.673	-12.593	-10.518	-11.06	-12.51	-11.715	-11.068	-13.361	-12.972	-12.437	-11.163	-13.737	-10.312	-12.555	-12.871	-10.038	-11.267	-14.321	-13.627	-14.193	-11.584	-14.317	-13.753	-13.605	-14.268	-11.779	-14.842	-14.228	-14.388	-13.273	-13.54	-15.212
7.9239	9.8309	8.714	9.7545	8.4606	9.2547	9.0622	7.5553	8.1379	8.7946	8.1138	9.8137	11.042	9.9889	9.0956	10.399	8.1874	9.4183	10.291	6.5713	8.1856	9.4676	8.2025	10.509	9.8919	9.6036	10.186	8.9837	10.376	7.9404	8.2636	9.6367	8.3145	10.103	9.8688	8.1912	7.4028	6.8651	8.6658	9.9579	9.2325	6.1449	7.9632	9.3503	6.7508	10.933	7.9069	7.0701	11.231	6.4469
4.9355	1.9903	2.3487	3.7525	3.2669	2.8697	3.5531	3.7505	4.1735	2.8962	1.1863	0.63833	3.8387	2.4989	3.514	2.9992	2.4376	0.86464	4.285	3.24	3.0706	1.5403	2.895	5.2827	2.9345	4.6769	1.7418	1.9608	3.3019	1.5777	2.4419	1.9084	2.3244	1.2408	0.75411	3.7713	2.5416	4.7183	3.378	3.1074	4.6096	2.5796	3.6631	4.4804	3.3256	3.8854	3.8814	1.0328	4.0288	0.71586
-13.031	-15.63	-14.571	-13.514	-14.599	-15.912	-14.26	-16.55	-15.781	-15.112	-14.072	-13.014	-12.712	-15.789	-13.11	-15.124	-14.939	-15.828	-12.109	-14.814	-13.355	-14.513	-14.258	-14.096	-16.144	-12.623	-15.971	-16.283	-13.01	-14.097	-15.634	-13.183	-15.487	-14.103	-14.757	-13.807	-15.627	-14.175	-14.6	-14.225	-13.189	-14.902	-14.547	-14.206	-11.469	-13.891	-12.936	-16.849	-14.146	-15.349
7.2749	4.9551	5.9676	5.2753	4.2341	5.4765	5.257	5.4928	4.6147	4.2115	5.0216	7.173	6.8335	5.6784	5.3845	4.145	3.6181	6.5135	6.6844	4.9704	4.6517	5.7826	5.1537	5.3246	5.6369	5.047	6.1838	8.0381	5.4402	5.2073	5.0482	4.4093	5.1339	4.2294	3.5902	4.9875	3.1997	7.4526	2.8397	6.4864	6.3123	4.9894	5.5864	5.7571	6.9706	7.8348	4.7757	3.799	7.1012	6.1777
3.5794	5.2245	4.728	5.8461	7.1254	6.3049	4.6027	5.5524	5.0363	4.217	3.3652	5.6544	3.0183	7.4177	4.6704	5.6501	4.2459	5.8218	4.067	3.5353	5.9607	5.1464	5.323	4.7466	2.7657	3.7346	5.4547	2.4043	6.1638	4.5928	4.4725	4.5714	4.8598	4.5099	2.1928	5.5811	4.6087	2.7265	4.8504	3.5218	4.9083	4.7402	7.6465	3.7142	6.5897	5.2011	2.4795	2.9835	3.75	3.7031
-10.807	-13.516	-10.476	-11.571	-14.625	-10.592	-9.263	-11.903	-11.319	-11.367	-11.632	-10.503	-12.292	-10.937	-10.718	-12.834	-11.496	-10.203	-10.803	-10.263	-11.644	-10.124	-12.093	-11.48	-12.058	-12.607	-14.2	-11.252	-10.882	-9.8044	-9.8916	-11.539	-12.856	-11.106	-12.225	-11.796	-10.702	-11.507	-8.9949	-13.066	-11.367	-10.481	-11.352	-9.8104	-11.159	-12.924	-13.244	-11.396	-10.709	-8.6886
-8.7867	-10.155	-8.942	-11.667	-11.017	-11.51	-11.261	-10.014	-11.808	-11.638	-9.9488	-12.341	-10.18	-10.085	-10.328	-11.189	-10.228	-10.286	-11.419	-9.0986	-8.946	-9.8205	-11.47	-9.948	-11.461	-10.936	-11.134	-11.03	-11.478	-8.2032	-8.4655	-13.008	-11.772	-12.091	-10.1	-10.929	-11.06	-11.813	-9.7359	-11.822	-10.862	-8.729	-11.617	-8.9794	-10.512	-11.557	-12.762	-10.476	-14.099	-11.903
-8.034	-10.028	-8.4833	-9.1653	-6.3764	-8.2586	-9.6067	-6.3232	-9.0115	-8.2052	-10.443	-10.983	-7.7053	-8.774	-8.636	-9.3165	-8.7795	-7.3314	-8.1702	-10.821	-11.817	-7.6166	-9.3005	-8.4157	-8.1807	-8.5036	-6.848	-8.5616	-9.0323	-10.176	-8.4813	-8.5569	-10.605	-9.23	-9.0066	-8.6186	-9.1001	-10.243	-9.6764	-10.421	-6.7032	-9.9772	-7.3892	-8.5203	-10.591	-7.0729	-9.1154	-9.5811	-8.1253	-7.8205
-10.143	-11.283	-11.265	-9.947	-9.5481	-9.2316	-9.9624	-12.965	-11.053	-9.4576	-12.062	-11.108	-8.0192	-10.289	-12.969	-10.736	-10.991	-9.3287	-12.593	-10.794	-11.158	-10.842	-12.529	-9.7619	-10.585	-8.984	-11.01	-9.5056	-11.052	-10.41	-8.3467	-11.042	-10.061	-10.639	-12.56	-11.354	-10.917	-11.096	-12.254	-11.029	-10.675	-11.639	-10.979	-9.2951	-9.8397	-10.374	-10.996	-12.897	-10.446	-9.3412
6.4467	7.2783	6.1495	8.3973	10.097	5.1082	5.8533	6.0442	8.2884	6.4571	6.7413	6.2369	8.4791	7.7514	7.3427	8.0769	5.5251	7.2494	7.004	4.7388	7.051	6.22	6.2618	5.3373	8.2301	7.7609	4.3508	6.9992	7.7854	5.6127	3.3072	7.3298	6.5621	7.2137	6.8127	3.9296	6.9518	7.0186	6.68	5.7217	6.4096	9.1215	7.2077	8.6032	7.6763	7.5073	6.5192	5.7405	6.5381	6.4681
-11.953	-14.859	-16.182	-15.554	-13.844	-14.921	-16.896	-13.487	-13.764	-14.976	-14.145	-15.587	-14.245	-15.413	-15.515	-14.554	-13.852	-13.897	-12.306	-14.953	-13.528	-14.975	-15.283	-11.767	-15.1	-14.582	-13.652	-15.326	-13.015	-16.26	-14.721	-13.103	-13.143	-16.714	-12.632	-13	-14.725	-17.353	-13.468	-12.312	-15.139	-15.608	-16.776	-16.3	-15.255	-16.294	-15.224	-14.288	-15.281	-15.826
0.935	4.1169	2.2742	2.6123	0.86959	3.7993	0.0038893	0.85934	3.2658	-0.71129	4.1384	-1.2568	2.335	2.452	1.0335	1.466	1.7815	0.41	1.6316	1.8438	1.7268	1.8434	3.4933	2.2717	2.295	0.71401	3.0186	0.11156	0.26421	2.5146	1.2017	1.3925	1.0721	2.6905	2.8959	2.3611	1.8193	1.5098	2.8024	1.8204	1.9292	0.13067	1.2909	1.0034	0.8963	1.698	0.64378	0.80855	1.6659	5.0039
1.8609	1.0502	1.0055	2.2777	0.43439	0.85801	-0.41662	-0.26946	1.0888	1.9508	3.686	1.6104	3.5407	1.9803	3.8146	1.8724	1.9636	0.06185	0.91356	1.6515	2.2014	1.8794	2.0715	0.8484	1.6492	2.4181	1.0784	0.88905	2.1654	0.84235	3.4783	3.2612	1.671	0.20163	2.4986	1.6307	1.9166	3.8025	0.65583	1.8214	0.86539	2.3964	-0.2763	-0.19761	2.7129	-0.11809	0.34786	1.5666	1.0783	-0.91721
-2.5815	-1.6893	-0.033845	-1.1647	-2.1369	-1.7547	-1.8037	-1.0716	-3.6834	-3.1971	-1.9753	-1.1852	-0.48667	-1.1879	-1.5934	1.3581	0.73886	-1.9382	-0.39678	-0.47397	-2.133	-0.40335	0.17557	-0.34103	-2.1625	-1.3231	-0.44862	-1.8339	-1.3315	0.89208	-3.8322	0.016913	0.23019	-3.1493	-0.86906	-1.9333	-0.13354	-3.1433	-2.1579	-0.49897	-1.1749	-1.4182	0.85645	-0.90897	-0.79527	-2.3068	-1.2562	-2.2619	-1.3142	-1.3207
-4.1421	-4.0046	-3.2604	-4.5642	-2.0526	-3.2523	-4.8171	-4.9463	-2.5999	-5.0983	-6.0215	-3.5931	-2.0561	-3.5769	-4.3652	-3.8986	-1.4064	-3.6046	-4.7603	-3.516	-3.5462	-3.2183	-4.3408	-5.1011	-4.8404	-2.259	0.77097	-2.3221	-2.3848	-1.6366	-3.6477	-2.3261	-3.7054	-3.3244	-3.7258	-2.7327	-3.6756	-0.75236	-3.1102	-3.9351	-2.6479	-3.7479	-2.9125	-3.1239	-2.719	-3.0182	-3.0399	-3.0912	-2.7329	-1.8487
1.9099	-1.052	-1.5408	1.1877	0.60504	-1.2022	-0.6875	-0.70742	0.32042	2.1116	-0.56753	-1.627	-1.4216	-1.4853	-0.14335	-1.9327	-2.0436	-0.0959	0.9936	-0.92208	0.64019	-0.058661	-0.94841	2.0804	2.5656	-2.03	-0.57792	-0.013722	-0.88062	0.25719	-1.1541	-2.4047	-0.65486	-1.612	0.13078	-0.54704	0.91589	-0.85743	1.3519	-1.9216	-0.71111	-2.3653	1.7192	-0.07964	-1.0592	1.209	0.73611	0.39424	1.1188	-0.26055
2.2405	2.2228	2.3209	1.6484	1.44	1.4439	2.5672	-0.37957	2.7148	2.2082	0.35067	3.8227	2.4109	1.6771	1.4333	-0.72062	2.1021	3.08	0.97655	2.0829	2.3186	2.2416	2.7377	3.6916	0.77742	1.4343	3.4175	2.7701	-1.2163	0.20899	3.2313	2.1738	0.5654	0.61193	2.1928	-0.17855	2.6095	0.52751	3.5314	2.1069	1.8015	1.476	3.3089	0.63866	0.60995	1.5668	2.3148	1.5597	1.4141	2.8287
6.4299	6.9566	7.0856	8.379	7.9418	7.627	6.7382	7.0275	5.0909	4.5222	8.01	6.0056	4.3036	6.5484	7.4558	5.2906	6.4572	6.9428	6.2987	7.6507	8.6152	9.8608	5.2305	4.7406	5.7441	6.5509	3.5217	7.0336	4.6721	6.4093	6.5742	4.9579	4.6569	5.5256	7.3449	8.524	4.8119	8.9079	5.3099	7.9867	3.7256	7.8563	6.5401	6.8825	6.7883	6.8766	5.4977	6.5127	3.7227	6.495
-10.467	-10.597	-10.917	-13.116	-8.7927	-12.621	-10.859	-11.986	-9.7535	-10.268	-11.053	-11.057	-14.524	-13.374	-13.055	-11.724	-11.736	-13.128	-11.669	-12.301	-13.23	-11.966	-12.611	-10.634	-12.52	-14.293	-10.454	-12.454	-12.104	-12.538	-11.689	-12.26	-10.194	-10.822	-10.446	-10.159	-13.234	-12.621	-11.586	-12.738	-11.603	-12.744	-13.554	-11.303	-9.5549	-10.391	-12.195	-10.075	-9.5216	-10.363
-3.5493	-3.1706	-0.71817	-2.9832	-3.1968	-3.1277	-4.6826	-2.802	-4.2617	0.10755	-1.8387	-4.2379	-3.1302	-3.0325	-2.1254	-4.245	-1.8175	-1.3759	-1.1272	-4.2964	-0.7755	-4.8428	-3.9862	-3.6076	-1.8179	-2.0295	-5.2792	-4.2267	-2.7413	-5.0413	-4.6125	-4.2499	-1.5064	-3.5468	-4.0183	-1.7373	-1.9386	-3.5496	-5.6517	-1.6437	-2.3745	-0.54889	-0.48476	-2.8483	-4.6394	-1.5573	-3.5147	-3.3541	-2.8798	-4.0273
-13.331	-11.31	-15.1	-11.418	-13.444	-12.609	-12.708	-11.352	-10.337	-12.01	-12.196	-14.667	-9.4248	-12.846	-13.046	-13.002	-11.562	-11.5	-12.2	-13.045	-14.057	-12.045	-13.457	-13.735	-12.05	-13.295	-14.638	-12.07	-12.348	-12.858	-10.153	-10.798	-14.425	-10.157	-13.626	-11.483	-13.099	-11.592	-13.666	-13.437	-12.96	-10.868	-11.081	-13.527	-11.904	-12.671	-13.832	-12.659	-15.136	-12.062
-5.3751	-3.2703	-4.7337	-2.2773	-3.7155	-2.4178	-5.34	-3.4995	-4.9503	-6.6827	-3.9921	-3.4564	-1.4123	-2.9036	-5.3794	-5.6575	-4.5043	-3.7271	-2.9978	-5.1063	-4.8009	-4.0104	-5.1912	-2.7491	-4.4098	-5.1898	-3.0007	-6.187	-4.5067	-2.2384	-5.0819	-4.7998	-4.5435	-4.002	-2.0315	-4.9925	-5.3851	-3.2278	-6.086	-3.2491	-2.4322	-5.9086	-4.0502	-5.1499	-4.942	-2.764	-5.1762	-4.3743	-3.1315	-4.1792
10.445	9.0466	8.2031	10.978	9.4927	10.193	10.49	11.573	8.4829	8.0778	10.423	11.18	7.3653	8.887	8.7094	9.1886	10.186	9.4224	13.108	8.585	8.8351	11.013	9.1334	7.5407	8.8625	10.273	9.0403	10.829	9.234	9.1499	10.004	9.048	9.2621	7.9363	8.0186	11.213	9.2928	10.631	10.102	11.284	9.5326	10.179	13.19	12.537	8.4101	9.1603	9.9257	9.5915	10.477	9.7659
4.0449	3.3969	1.3145	1.9744	0.066593	1.2508	0.04834	3.4144	1.6744	3.4382	2.4491	1.9961	1.6275	3.3244	2.1092	0.63397	2.2478	3.0823	0.58015	1.9063	-0.69786	2.4311	0.82749	0.4858	0.8459	3.6229	1.574	1.6392	2.5444	0.056931	3.1363	3.6795	1.352	1.8439	0.97695	1.9239	4.2686	2.0664	2.561	3.8556	2.3022	-0.39076	2.4853	3.3343	0.58741	-0.5338	0.95721	0.76732	2.3951	3.2497
-14.103	-13.918	-13.555	-15.518	-16.509	-14.251	-15.492	-13.324	-14.994	-14.58	-14.349	-17.211	-14.661	-13.221	-11.587	-15.659	-14.493	-16.891	-15.766	-12.899	-15.023	-14.648	-12.424	-15.393	-14.701	-16.073	-14.109	-15.589	-14.621	-14.483	-14.49	-13.503	-15.897	-14.485	-14.722	-12.887	-16.035	-14.14	-13.986	-12.637	-13.715	-14.075	-14.602	-13.92	-16.074	-15.293	-12.965	-16.243	-15.341	-17.612
-14.413	-14.754	-14.728	-15.882	-12.979	-12.06	-14.038	-15.842	-15.796	-15.525	-16.163	-13.799	-15.306	-14.654	-13.702	-15.347	-14.72	-16.409	-13.536	-14.802	-12.905	-14.125	-14.617	-13.733	-15.024	-15.447	-15.524	-12.299	-13.886	-10.857	-14.233	-14.016	-14.587	-14.62	-16.275	-16.88	-14.086	-14.289	-11.878	-15.344	-13.316	-15.863	-13.763	-15.71	-17.421	-15.196	-13.55	-14.095	-13.867	-15.192
-1.5208	-1.3186	-1.7763	-0.56305	0.13825	-1.5304	1.5718	0.081823	-0.30484	-1.9412	-1.0674	-3.1163	-2.3659	-0.38829	-0.75804	-3.7653	-1.6984	-1.228	0.62659	-1.0454	-1.9977	-0.83677	-1.675	-1.8971	0.78962	-0.98478	0.14752	-1.6882	-1.7222	0.11467	-2.4885	-3.15	-0.67818	-0.72451	-1.1096	-0.7603	0.42743	-0.11574	-1.3136	-0.095633	-2.8067	-1.4915	-0.80005	-1.1576	-0.10105	-2.083	0.50877	0.35612	-1.5658	-0.94223
6.4898	6.2112	6.8689	7.2889	6.627	7.7732	6.63	4.2059	6.384	5.3903	5.3457	6.1239	6.1545	10.143	7.4068	7.8067	7.1183	7.5067	4.9886	7.4756	5.7218	8.1662	6.5551	6.4802	6.4907	5.944	7.0011	7.2044	5.4832	6.6113	6.185	6.6601	5.9179	7.0055	8.0458	6.5342	8.8641	6.9773	5.5072	8.3905	6.5213	4.9788	8.6693	6.6582	6.0806	6.6736	7.83	4.1971	7.5708	7.2099
0.30076	0.09314	-2.5511	-0.41479	-3.8377	1.1626	-0.53048	-1.8504	-1.8098	-2.2286	-3.2075	-1.9789	-2.6798	-3.8438	-0.18821	-0.90127	-2.8766	-1.5316	-1.2656	-2.9746	-1.0079	-3.4532	-1.8408	-2.9721	-2.1938	-1.8467	-3.5012	-5.5193	-1.9111	-1.0616	-1.3958	-4.9791	-2.9839	-1.9973	-2.3362	-0.95064	-6.1896	-2.6454	-0.62534	-1.8056	-2.418	-2.6072	-2.1236	-2.0659	-4.1883	-3.4258	-2.32	-0.64076	-2.4209	-4.927
7.8176	7.1518	5.374	3.9512	7.4773	8.6119	4.2255	6.8861	7.8935	6.7687	6.5458	5.6429	5.9625	6.3171	6.5218	7.9201	4.4656	7.8566	8.1222	5.9012	6.1926	7.3746	5.235	7.9897	6.1194	9.5912	6.7698	8.0235	5.9686	9.1094	7.5958	5.5104	6.9431	6.0425	5.8375	6.6898	8.0942	7.2246	7.7732	7.7521	7.1236	6.0184	10.623	6.9387	5.2068	7.1629	7.5742	5.9542	7.77	6.9566
-4.9658	-7.313	-3.2374	-2.7879	-3.8734	-3.5329	-2.4237	-5.1322	-3.2878	-4.7812	-5.7326	-5.319	-4.5903	-3.1312	-0.88874	-1.7764	-3.6079	-3.3913	-4.2798	-3.4045	-4.5219	-3.3759	-3.8516	-3.5775	-3.9445	-3.4475	-2.3237	-4.103	-4.9992	-3.5021	-4.712	-5.0398	-4.975	-2.8208	-6.8033	-5.1184	-3.4715	-2.8503	-5.5215	-5.8536	-2.8388	-4.1257	-2.7019	-6.4208	-2.2671	-1.9894	-4.8676	-4.1058	-4.7802	-2.9921
-11.217	-12.083	-12.221	-12.07	-11.255	-11.997	-12.216	-11.59	-12.095	-12.109	-9.7146	-11.155	-13.128	-11.655	-13.869	-12.071	-11.093	-9.8388	-14.002	-10.62	-10.303	-10.886	-10.583	-12.42	-12.562	-11.528	-11.972	-12.594	-11.836	-13.226	-11.291	-11.53	-13.218	-11.469	-13.989	-10.722	-13.364	-12.347	-11.549	-12.693	-10.155	-12.737	-12.462	-11.713	-10.224	-13.21	-11.498	-10.213	-11.568	-11.664
1.1518	1.2443	4.1737	3.6691	0.9636	3.3858	1.4243	3.6768	1.0975	3.9507	1.4168	4.487	2.5209	2.0757	4.2375	0.88847	2.5874	0.88514	3.8227	2.7726	2.0691	0.28947	3.7683	4.399	5.1844	2.0256	0.89565	2.5839	1.0337	1.7583	2.9297	2.1576	1.244	4.0185	2.5628	2.2511	-1.9887	4.6842	0.96189	3.4957	0.068883	3.4369	3.6423	2.7088	2.0207	3.5869	2.6289	2.1699	3.6248	1.7895
4.7073	5.3508	7.1156	6.9665	4.3095	5.4409	4.891	5.1391	9.8271	5.851	5.3569	3.8182	6.2683	6.5803	4.071	5.6995	6.5214	4.6664	4.4976	5.9158	5.0359	5.1306	4.9444	5.2163	7.5763	5.3399	3.12	7.0935	6.6317	7.4025	3.214	4.6956	3.1204	6.5896	5.8604	5.9091	5.3399	4.7703	6.2712	6.259	6.6846	4.8229	6.2842	6.9459	4.7775	7.9482	7.46	5.4815	5.1827	7.9322
-10.276	-8.9091	-11.324	-9.5459	-12.043	-7.7014	-10.404	-11.064	-9.3769	-9.0306	-8.5886	-10.92	-9.5259	-11.461	-11.75	-11.219	-10.932	-11.074	-10.528	-9.4986	-8.9992	-10.525	-8.9142	-10.894	-10.229	-9.5651	-10.208	-9.4165	-10.824	-10.389	-11.222	-10.352	-8.5117	-9.4542	-11.996	-8.9014	-11.249	-9.5972	-8.6142	-9.5331	-9.1432	-10.497	-10.353	-11.268	-11.471	-11.505	-10.341	-10.483	-10.053	-8.9758
0.076015	1.6794	1.6295	0.34591	0.20915	-1.9961	-1.001	1.0653	-1.2998	0.85262	-0.50043	0.41734	-0.1639	-1.0606	0.69173	1.6669	-1.3579	1.4187	0.32472	-0.15413	-0.11955	0.10996	-2.4379	0.72677	0.9018	0.51878	0.14498	0.34893	-1.2519	-2.6683	0.86341	-0.48793	0.93475	-0.089329	-2.2733	-1.2605	0.56586	-2.5497	-1.0879	-1.1444	-0.64113	-0.5055	0.21819	-0.10286	0.83642	0.84976	0.26012	-1.0782	-1.3176	-0.066492
2.4519	2.6005	1.8317	4.5058	3.8068	2.5609	3.3429	3.4528	2.1002	2.8334	3.3054	2.8166	1.097	2.9499	0.012373	2.9474	1.8816	4.2603	2.5492	3.5145	1.6261	3.2705	2.7666	3.4779	4.3253	3.1998	3.2941	2.5108	1.4636	2.1063	1.3732	0.95649	1.7334	3.4404	2.2536	0.15321	0.37596	2.1223	3.1993	2.3704	4.5903	3.5994	2.245	0.72557	2.8658	1.8167	2.2266	1.6031	3.6873	2.7276
-0.66281	-0.70743	-0.38874	0.84759	0.9971	0.47243	-0.31583	-0.28674	1.0824	-0.6774	0.0035596	-1.0315	-0.73565	-0.82032	-1.2073	0.56523	-0.10544	0.44245	-0.50448	-3.3869	-0.73313	2.3405	0.59796	-1.8871	0.44138	-0.38568	0.94927	-1.3787	-0.10263	-0.75331	-0.94878	-0.29223	-3.0491	-1.6948	1.6099	1.2248	1.2103	-0.67193	0.0015472	0.82244	0.8517	-0.80497	-1.7833	-1.0597	0.08904	-0.92939	0.64524	-0.99177	0.5777	0.36443
3.4299	4.4085	3.6258	4.3532	3.0398	5.1195	4.0285	6.6323	5.0791	4.2001	4.7221	5.2368	5.1227	5.3994	5.985	3.8249	7.5569	4.6454	5.673	6.2082	5.9041	4.894	5.3848	5.0534	5.8343	5.1864	4.6463	5.2005	5.7631	4.4066	6.3906	6.029	5.0884	4.2576	5.49	4.0407	4.2021	5.5039	6.0358	5.2053	3.8923	3.1625	5.0707	4.893	5.0797	4.1988	5.6333	5.5715	3.8104	6.0371
-3.7851	-4.6996	-6.13	-5.2076	-2.9738	-4.8595	-6.1273	-5.5806	-5.4421	-6.272	-6.2159	-5.2018	-4.8813	-6.4809	-3.2598	-3.7664	-4.0392	-6.9814	-4.1615	-6.1514	-5.3335	-6.016	-4.8934	-5.3572	-4.3789	-5.3737	-5.2622	-5.6138	-5.0398	-5.3491	-6.8789	-5.9556	-4.7888	-5.0937	-5.5193	-7.109	-5.6479	-2.2633	-6.065	-6.0355	-5.7923	-5.7488	-6.489	-2.4578	-5.585	-2.1217	-3.9544	-3.7892	-4.9016	-2.0967
-13.467	-13.088	-12.968	-12.916	-11.202	-12.976	-10.087	-11.02	-13.937	-12.849	-12.526	-11.922	-12.607	-11.29	-13.582	-10.877	-12.679	-14.57	-13.433	-12.607	-13.412	-11.751	-13.065	-13.365	-12.92	-12.61	-12.748	-14.456	-13.585	-13.216	-14.594	-13.644	-13.699	-12.139	-12.925	-13.942	-12.98	-12.346	-11.851	-14.03	-11.825	-13.956	-13.203	-12.427	-11.317	-13.39	-15.554	-12.509	-13.475	-13.461
-7.0489	-3.5633	-7.6069	-6.024	-6.3003	-4.8213	-5.7701	-4.3633	-5.8908	-6.5508	-7.0053	-7.0758	-7.5094	-6.4942	-3.0477	-3.0278	-6.9417	-7.6886	-5.1225	-7.6717	-5.8334	-3.9051	-6.1967	-4.7772	-5.7906	-5.4095	-6.0686	-4.0329	-6.4188	-4.8143	-5.2479	-6.8472	-6.4537	-4.0256	-7.5379	-6.9366	-6.3528	-6.2131	-3.6703	-4.8605	-7.3021	-9.0805	-5.5193	-5.9662	-4.529	-8.0402	-6.33	-6.5913	-5.2855	-5.1415
-9.6884	-10.416	-11.902	-8.5778	-10.995	-9.385	-13.698	-10.711	-8.2339	-10.716	-8.5996	-7.9588	-11.108	-10.344	-9.8631	-10.47	-9.9927	-11.066	-12.032	-9.0678	-8.9558	-9.8139	-12.161	-9.434	-11.127	-9.9524	-9.1441	-9.2514	-7.8129	-11.366	-8.0714	-10.604	-10.484	-10.843	-11.271	-9.8324	-10.483	-9.6359	-10.172	-10.774	-10.113	-9.905	-11.103	-8.4787	-10.441	-10.851	-11.062	-8.8859	-10.903	-12.784
9.8992	8.4062	9.2091	9.7483	7.9994	12.382	12.92	8.5704	8.6989	10.928	10.09	9.9552	9.0252	9.7378	10.693	11.474	9.8648	8.5287	11.984	8.9351	7.8687	10.93	9.2064	10.001	11.531	8.6956	10.198	9.2913	8.164	9.2905	11.293	6.5379	9.9734	10.259	11.431	11.077	10.963	10.632	8.0651	7.5224	11.621	8.8521	10.988	10.605	9.8038	10.717	10.085	10.611	9.359	9.847
-19.445	-23.065	-22.463	-22.629	-22.867	-20.927	-21.678	-21.211	-21.455	-18.9	-20.961	-22.987	-23.142	-23.46	-22.006	-22.878	-24.119	-21.65	-22.468	-21.51	-22.075	-20.678	-21.367	-22.387	-21.639	-21.565	-23.696	-21.262	-22.536	-20.96	-20.794	-20.259	-22.365	-21.167	-22.68	-21.837	-22.681	-23.755	-22.239	-23.081	-20.464	-22.474	-24.304	-21.289	-23.408	-19.665	-22.758	-23.112	-22.262	-22.418
-1.9194	-0.82239	0.21086	0.32526	0.60867	-0.63932	-1.8436	0.60868	0.4266	1.8049	0.90789	0.15975	0.43726	-0.95103	-0.77558	-0.37708	2.2088	0.73214	0.13157	-0.62446	-0.72538	-1.0799	2.3024	-0.98755	-3.1419	-1.3646	-2.0854	0.36143	0.8653	2.2767	1.3744	-0.68953	-1.3397	-2.6875	-0.71824	2.0281	-0.01013	-0.11046	-0.29592	1.7576	-2.4789	3.2016	-1.1236	-0.099067	-1.8915	0.17382	-1.7563	0.060443	-1.4061	0.39345
-0.23867	1.0755	1.8189	1.0811	2.7878	1.7974	-0.18924	-0.73757	-1.2281	0.85858	-0.70606	1.2036	2.6223	1.7591	1.1946	0.8974	1.5755	2.2062	0.58198	1.9323	0.22925	-0.018581	2.269	2.1037	-0.093709	2.2617	1.8196	1.7326	1.1284	0.028996	0.29797	2.5834	0.733	-0.53156	1.0448	-0.36848	1.6675	1.4254	1.0809	3.1949	1.7433	-1.4967	4.2477	1.2637	0.75057	-0.10824	0.5733	-0.4447	1.3388	1.1027
-3.9058	-3.1855	-5.0991	-5.5333	-5.6999	-4.278	-4.7403	-4.0045	-2.8343	-3.3235	-6.3924	-3.6452	-5.8558	-5.3751	-5.1444	-5.3414	-5.2762	-5.8689	-4.4505	-3.9424	-5.6481	-5.0938	-2.7447	-4.3837	-4.307	-5.2036	-5.3944	-3.5121	-7.3336	-5.9701	-7.0733	-5.2586	-6.1459	-6.4149	-4.168	-5.0574	-7.2459	-3.5761	-5.9778	-5.3288	-5.5984	-5.5922	-5.1578	-5.817	-7.2506	-7.3428	-5.7823	-3.814	-5.9802	-5.2045
0.86098	-0.6485	1.6631	-0.61939	0.37599	2.1954	-1.6147	0.89261	1.42	-1.3109	1.0057	1.7516	-0.97076	-0.68188	-1.3367	0.86753	-0.14032	0.16079	-2.7864	0.71585	-1.6633	0.07101	-0.84662	0.069439	2.366	-2.9665	-0.55095	1.01	-0.38276	-0.51109	0.28176	0.29419	-0.77904	0.078539	1.1445	-1.5194	-0.78011	-3.0617	1.0876	-0.91271	1.3366	-1.4212	1.5416	-1.3902	-2.4005	0.34744	0.51837	-0.1796	0.67537	-1.0392
-11.548	-11.797	-14.993	-12.439	-11.976	-10.926	-10.858	-11.46	-12.323	-12.703	-12.108	-12.553	-11.049	-11.206	-11.508	-10.476	-12.992	-11.005	-10.487	-12.274	-9.0403	-13.283	-13.693	-10.208	-11.886	-13.302	-14.802	-11.846	-12.916	-11.496	-12.694	-10.885	-10.651	-11.818	-11.225	-12.738	-11.393	-9.971	-12.973	-12.684	-11.521	-12.072	-12.294	-13.355	-11.222	-13.262	-12.637	-13.376	-10.46	-10.892
-1.5155	-3.4997	-1.4026	-2.7432	-2.5922	-1.9646	-4.5515	-0.99028	-1.4461	-3.2335	-2.9351	-1.6712	-2.0438	-1.8008	-2.2902	-1.0088	-0.45839	-1.011	-2.2416	-0.67826	-3.1175	-2.652	-3.5582	-3.3478	-1.6936	-1.9138	-3.1376	-2.9109	-2.8902	-0.77586	-0.73174	-3.815	-5.4155	-2.2094	-3.2426	-4.3427	-1.4676	-2.1188	-1.2676	-1.4558	-2.7772	-1.8926	-3.7744	-2.4314	-3.061	-4.0191	-5.212	-0.43633	-2.5872	-0.83209
-0.39894	0.45605	-0.97645	-0.26154	1.076	0.19518	0.92275	-0.12475	-0.41087	0.4963	-0.3196	1.9497	-0.26109	0.15126	-0.72357	0.16656	-1.7938	-1.3262	0.8357	-0.0077938	0.54267	0.18828	1.9201	0.85037	2.2538	2.8577	-0.40091	0.063966	-2.887	-2.4445	-2.7322	0.99641	-0.78992	1.0599	0.16257	1.3728	-1.2515	1.1233	0.38274	0.051479	-0.95204	-0.53324	-0.89003	0.73528	-0.18756	-1.4668	-0.9749	0.27618	-1.0989	-0.78526
-9.8411	-9.1853	-8.8774	-9.9281	-9.0527	-9.7933	-9.6789	-11.122	-8.1808	-11.889	-9.1017	-10.782	-8.7815	-11.094	-10.848	-10.671	-10.013	-10.129	-9.6472	-8.9613	-9.9068	-10.484	-11.177	-9.3895	-6.6074	-10.587	-9.1303	-8.1026	-11.029	-12.381	-9.5996	-9.748	-9.6041	-8.2604	-10.337	-9.668	-8.5869	-9.2872	-7.7282	-9.6478	-8.1434	-10.674	-9.8173	-9.2976	-8.8164	-6.8394	-10.308	-7.5879	-7.0792	-9.195
3.4501	3.9118	5.0735	5.0513	5.9616	5.7646	5.1557	5.205	4.4222	5.4153	5.6584	4.0112	3.3658	2.7859	1.9161	4.5136	5.7945	4.0698	4.9823	4.95	4.8255	5.5937	5.8463	4.8548	5.2095	3.054	5.2907	4.3256	5.1488	4.0635	6.1276	3.9155	5.1757	4.1646	6.5018	4.76	5.4713	3.3157	5.0927	3.5314	3.0135	5.3148	7.011	5.5393	4.5921	4.3345	5.664	5.2873	4.3009	5.942
9.8802	11.822	13.788	8.3849	9.4121	9.6912	8.8866	10.172	9.2203	9.6539	6.7595	9.676	8.3189	10.208	11.305	8.9981	10.455	9.9544	9.8094	9.9932	10.007	8.8549	10.475	8.1712	9.639	7.671	10.32	9.771	11.362	9.7445	8.0883	10.304	9.2893	9.0694	8.2961	9.5281	6.5187	11.096	9.7877	8.6564	10.575	7.7251	9.0159	10.22	7.6593	7.8839	8.2591	8.7879	10.016	9.7372
5.5713	4.7231	4.9516	4.0847	3.3469	4.508	3.9678	3.7166	5.3696	5.6614	3.0436	6.6074	4.7702	5.4721	3.661	4.0786	6.285	3.3105	3.0979	8.3056	4.536	5.024	5.1929	5.1077	2.5625	5.5886	2.6865	5.6807	3.0814	4.4745	5.7517	5.071	6.6344	4.0487	4.8333	4.6086	4.5864	6.4528	4.9766	3.5968	5.3197	4.2915	5.7876	6.1471	5.4895	6.5348	3.7793	4.2092	3.8314	4.5729
-12.401	-12.987	-13.817	-12.571	-13.511	-12.629	-12.015	-13.341	-13.253	-13.166	-11.165	-13.454	-12.658	-11.019	-12.813	-13.534	-11.009	-13.063	-12.455	-12.25	-12.271	-11.064	-12.136	-12.757	-12.76	-14.308	-13.916	-11.685	-13.314	-13.228	-12.722	-14.41	-11.903	-12.958	-13.372	-15.02	-12.867	-11.122	-11.707	-11.715	-13.787	-13.726	-12.652	-13.123	-13.429	-14.184	-11.72	-14.383	-10.283	-12.119
-8.7136	-9.7418	-9.8295	-9.3968	-12.919	-11.83	-10.357	-9.5581	-9.2712	-9.4445	-10.333	-11.37	-11.061	-11.295	-11.152	-9.9027	-9.0359	-13.032	-10.255	-8.6664	-10.228	-9.9591	-12.493	-10.896	-11.183	-7.5616	-11.518	-9.8141	-10.532	-10.66	-13.018	-10.179	-11.511	-11.056	-11.675	-8.5471	-10.634	-11.135	-10.165	-11.079	-12.117	-10.542	-8.6446	-10.627	-12.175	-11.792	-12.341	-11.3	-11.206	-8.1823
-9.4084	-11.586	-9.569	-11.761	-6.7353	-9.9086	-9.7129	-9.778	-8.8947	-8.3174	-8.4743	-8.7557	-8.7975	-10.262	-8.2643	-11.332	-9.7028	-10.535	-10.944	-9.3284	-11.245	-10.85	-7.6338	-9.1616	-7.6219	-9.715	-9.7308	-9.3554	-11.438	-8.0411	-8.1982	-8.4432	-8.9818	-6.9924	-6.0842	-10.818	-10.584	-8.775	-7.4659	-10.308	-9.7219	-8.5353	-8.4442	-8.65	-10.966	-9.2474	-10.249	-8.5979	-10.098	-8.6578
-13.298	-12.615	-13.716	-12.879	-15.9	-14.873	-13.853	-14.69	-12.975	-15.499	-13.819	-12.983	-14.999	-14.841	-12.66	-14.683	-12.917	-14.465	-13.313	-14.084	-12.088	-13.813	-15.257	-14.495	-13.972	-15.754	-13.638	-12.567	-12.47	-12.336	-12.672	-12.534	-13.848	-12.935	-15.496	-15.698	-13.565	-14.061	-13.483	-13.869	-12.393	-11.161	-11.762	-14.448	-13.546	-13.777	-16.111	-13.495	-14.678	-14.691
4.5363	2.0311	2.6149	2.0777	2.282	2.025	2.6393	2.5629	2.6854	4.0349	3.3495	2.3496	1.2778	2.8807	3.5637	3.1014	3.6399	3.8181	1.7518	5.3411	2.3716	3.0353	3.182	2.1818	3.6415	2.8995	1.0337	3.9604	3.1842	3.6486	3.2051	4.0359	2.9631	2.12	1.7849	2.6706	4.2187	2.88	2.3759	4.9866	-0.1492	2.3313	1.7799	5.4722	1.5192	2.844	1.7937	3.3451	1.0042	2.6675
-10.064	-8.8517	-7.1876	-9.5669	-9.5941	-9.6756	-7.6682	-11.105	-10.344	-9.2645	-8.8952	-9.043	-9.2712	-10.125	-9.735	-9.0024	-6.6113	-7.4401	-10.11	-8.4547	-8.5085	-9.7929	-8.2657	-7.9209	-10.842	-9.9242	-4.8279	-10.316	-9.3977	-8.1055	-8.4267	-6.8756	-8.6727	-8.297	-8.6158	-10.317	-9.5191	-8.4174	-7.3965	-9.3387	-9.0702	-10.328	-10.049	-10.786	-6.9169	-8.7894	-8.3964	-9.7961	-10.14	-10.421
-20.618	-23.89	-24.025	-20.319	-22.567	-21.056	-22.627	-22.581	-23.305	-23.197	-23.828	-24.306	-22.083	-19.577	-22.03	-21.984	-22.734	-24.123	-23.223	-22.573	-22.011	-21.006	-20.677	-22.473	-22.462	-23.508	-23.568	-24.083	-21.478	-20.429	-22.41	-22.59	-23.942	-23.374	-21.989	-22.537	-20.881	-22.127	-24.12	-20.068	-23.109	-23.044	-21.431	-22.725	-22.911	-24.196	-23.471	-22.024	-21.797	-21.783
-5.7681	-4.9776	-1.5136	-3.1837	-4.7329	-2.365	-4.1433	-3.1116	-3.8957	-3.3047	-3.657	-4.4399	-4.2243	-2.4253	-3.534	0.083777	-3.059	-3.0416	-2.55	-0.28991	-2.073	-4.1019	-3.5311	-3.6994	-4.7684	-1.4381	-5.3766	-5.1348	-3.4783	0.060578	-2.7233	-4.4935	-2.7937	-1.9039	-2.8637	-2.0639	-6.0185	-3.4114	-3.8672	-3.1205	-3.5011	-3.0687	-2.9169	-3.9374	-4.8097	-3.7082	-4.758	-2.7934	-2.6559	-2.7442
8.0129	4.0859	5.6271	7.5676	6.7504	6.7718	5.9728	6.4747	7.2399	6.5233	6.4761	7.1426	6.8541	6.7101	5.8364	8.3666	5.6499	6.3725	6.1549	5.1511	7.8518	7.3571	7.2454	7.9276	7.0707	6.0903	6.1948	6.9848	4.6013	6.1966	5.6995	10.223	5.0105	5.6977	7.2195	7.0466	7.0921	5.3369	6.6607	6.671	8.1346	5.871	7.4058	6.0888	8.9533	6.3104	6.7641	5.1853	8.1149	8.8054
-22.653	-19.092	-20.08	-24.454	-21.477	-23.164	-22.593	-24.298	-24.06	-20.077	-21.981	-23.155	-21.589	-22.791	-22.646	-23.046	-19.448	-21.486	-21.427	-24.612	-23.714	-22.669	-20.747	-22.852	-20.431	-22.624	-20.298	-22.569	-22.612	-21.253	-21.88	-23.98	-21.574	-22.032	-23.841	-22.132	-21.497	-20.519	-22.463	-22.675	-22.886	-20.964	-23.131	-23.919	-23.844	-22.486	-22.092	-22.128	-22.499	-22.377
-21.566	-17.794	-20.139	-19.589	-19.584	-19.046	-21.429	-19.85	-20.685	-18.575	-20.411	-20.272	-20.727	-20.945	-20.166	-23.005	-21.353	-20.591	-20.57	-23.796	-21.033	-20.665	-20.923	-21.484	-22.328	-22.613	-21.718	-21.761	-20.72	-21.184	-22.437	-23.079	-23.389	-20.96	-21.014	-22.056	-24.068	-21.602	-21.222	-21.152	-19.17	-21.589	-22.908	-20.861	-18.498	-20.716	-21.267	-19.775	-18.272	-21.138
-4.0889	-7.2086	-5.2256	-6.7002	-7.5357	-4.0424	-4.4422	-6.6183	-5.556	-4.2649	-4.2868	-5.4328	-6.4677	-4.5352	-6.7974	-7.3939	-6.6998	-5.2547	-7.0816	-5.9645	-5.0955	-5.4021	-4.0591	-6.925	-6.3745	-5.6492	-5.9317	-4.578	-5.1086	-6.8692	-6.2213	-5.1235	-5.5592	-5.6258	-4.3619	-6.939	-5.6427	-5.4125	-5.575	-4.4983	-5.9901	-4.9595	-5.8331	-5.5668	-3.6053	-5.8133	-5.6089	-6.1762	-5.8065	-5.2668
-2.1994	-1.6763	-2.0361	-0.033853	-1.8799	-3.0624	-0.16459	1.7829	1.3292	-1.4879	-0.81337	-1.527	-1.8894	-0.90842	-2.0073	-1.9231	-1.0462	-1.987	-0.090011	0.20442	-0.91966	0.71667	0.93085	-1.8478	-1.1823	-1.1075	-1.6587	-1.7281	-0.64677	-0.11417	1.1931	-0.7569	-2.7821	-2.1565	0.71985	-3.3093	-1.8982	-3.3004	0.36576	-1.7545	-2.127	-1.2067	-0.65979	-2.6889	-2.3396	-1.1597	-0.42265	-1.8589	-1.3185	-3.9429
-7.5019	-7.3212	-5.8993	-8.084	-8.5929	-12.017	-8.3946	-8.5345	-9.1993	-9.9236	-7.5611	-10.762	-8.3677	-9.9762	-7.2751	-6.3345	-10.815	-11.128	-8.6336	-8.1264	-8.8195	-8.0769	-10.104	-7.5712	-8.2042	-9.6074	-9.484	-8.2011	-8.2529	-6.5851	-8.8096	-6.2558	-8.9239	-10.196	-10.862	-10.696	-9.3236	-10.227	-9.8013	-7.0505	-10.221	-8.0535	-7.8211	-7.917	-7.2562	-7.8049	-8.8581	-10.22	-6.3242	-8.6439
0.26441	-0.096036	1.2981	-1.0196	0.1484	-1.3924	0.021745	0.5916	-0.4858	-2.1327	-0.41346	1.617	0.18222	1.0345	1.8965	2.466	1.541	1.5485	0.62905	1.6904	-0.2616	-1.1987	-0.85126	0.90127	1.8139	0.68455	-0.56378	-0.45918	0.41301	0.49928	0.37791	0.60107	1.8703	-1.1035	-1.2589	-1.0188	1.1542	1.9154	0.60376	-0.84268	-1.2081	0.75517	-0.038408	-0.30224	2.2884	-0.82319	1.7676	0.72244	-0.49478	1.0005
7.0842	6.6971	8.7499	9.1523	7.2534	7.8911	8.6386	6.0844	8.83	9.5592	6.4617	9.2135	9.1344	7.4107	9.0252	8.7714	6.6247	7.9973	7.9624	8.15	9.8362	8.4058	7.1768	10.766	7.3529	6.3281	7.9709	7.0502	9.0569	7.4478	8.7397	7.1793	7.4197	6.3271	7.3034	9.7527	8.807	8.7935	7.9693	6.5634	8.0833	7.0327	8.4342	7.6817	7.5998	7.0472	7.0258	8.5016	10.597	8.059
-3.6772	-5.9232	-3.3148	-6.1356	-4.1057	-4.8008	-5.8655	-5.1254	-5.0983	-3.2973	-5.2513	-4.743	-3.2544	-6.7882	-5.0085	-3.7434	-5.856	-8.2803	-3.9802	-4.8971	-4.1971	-4.839	-8.7737	-3.4782	-6.8264	-3.8278	-6.3469	-5.0383	-4.7915	-6.5117	-6.7743	-5.7995	-5.8044	-4.0511	-5.6863	-3.7341	-5.3068	-5.0216	-5.9511	-3.5809	-5.8836	-3.9263	-6.9441	-5.1476	-4.9239	-4.9704	-6.3465	-4.524	-6.7676	-3.2457
-1.3552	0.88456	1.4428	-0.12126	-1.2993	-0.19933	1.3138	-0.20992	-0.19138	-0.62252	-0.41091	2.3611	1.1344	2.1288	-2.1664	1.5673	-1.305	0.65552	0.035694	0.63289	0.3578	-0.33009	-1.8639	1.1151	-0.059885	-1.1426	1.2303	-0.89643	-0.50924	1.2583	-0.56071	0.874	-3.2096	-0.063578	2.2457	1.2562	-1.1562	0.0021529	-0.59186	-0.01257	-0.38046	0.14978	0.16421	1.3017	-1.3773	-1.7776	-1.7806	-0.85082	-1.125	1.7782
-13.203	-12.181	-11.418	-12.409	-12.141	-11.456	-10.75	-13.62	-12.016	-11.326	-13.074	-11.271	-13.076	-11.693	-11.733	-11.831	-13.776	-12.32	-12.278	-10.96	-13.88	-13.405	-11.355	-11.459	-12.216	-11.848	-13.024	-11.342	-13.965	-12.168	-14.729	-11.318	-13.872	-12.928	-12.572	-12.016	-12.893	-13.065	-14.402	-15.601	-13.22	-10.452	-10.245	-11.689	-13.436	-12.142	-12.43	-11.8	-12.453	-12.876
-11.801	-8.6268	-8.7704	-7.0852	-11.361	-12.754	-9.7081	-9.1733	-11.901	-8.5395	-11.05	-10.464	-11.36	-10.194	-12.435	-10.508	-9.6278	-12.726	-9.4435	-13.136	-10.403	-12.122	-7.7498	-10.328	-12.141	-10.474	-11.296	-10.485	-10.637	-12.839	-9.5885	-9.9965	-10.553	-9.7352	-12.237	-12.311	-8.4524	-9.3633	-11.844	-9.8908	-11.955	-10.017	-9.9052	-10.699	-12.349	-10.088	-9.8298	-11.603	-13.042	-12.111
-9.8329	-10.286	-8.8159	-11.131	-9.2712	-10.543	-7.6646	-9.5551	-11.009	-10.565	-9.0458	-8.5008	-8.5745	-10.143	-9.9066	-8.059	-10.675	-10.119	-10.188	-11.141	-9.7091	-8.1191	-10.734	-10.381	-9.7825	-9.4256	-8.7244	-8.8211	-9.5307	-10.058	-9.9638	-10.241	-9.801	-7.8941	-7.3287	-8.2742	-7.5766	-9.2441	-8.5533	-8.6268	-9.7619	-8.8622	-7.747	-8.1492	-8.8754	-11.259	-10.479	-8.4995	-9.3417	-11.378
-13.297	-13.124	-13.156	-11.386	-13.543	-12.34	-13.961	-11.267	-15.077	-12.998	-12.995	-12.144	-13.925	-14.445	-12.004	-12.125	-11.887	-13.785	-12.905	-14.735	-14.213	-16.04	-12.204	-12.786	-11.992	-10.651	-12.53	-14.195	-10.43	-13.256	-13.41	-13.21	-13.349	-11.858	-12.598	-14.688	-13.858	-12.974	-12.961	-14.678	-11.638	-10.912	-11.204	-12.759	-12.305	-13.025	-12.414	-13.452	-11.495	-12.882
5.0392	1.8969	4.8599	6.3126	6.1006	4.6057	3.003	3.112	3.4665	3.7007	2.7192	4.1771	4.9747	2.5051	5.475	4.5275	3.7407	4.1808	5.5517	6.7621	4.2298	3.2598	5.326	4.7309	4.6665	3.6328	4.4966	2.8246	4.8568	7.4366	4.0451	3.9518	4.1611	5.0265	3.1531	6.159	4.6249	3.8941	5.0658	4.5321	4.2572	4.3525	4.0195	4.1898	4.3244	3.7561	3.4377	4.897	5.7332	4.1211
-4.2188	-3.0313	-4.4041	-3.2272	-6.0182	-4.1107	-4.379	-5.8961	-3.5173	-4.7033	-3.8156	-2.2605	-4.4484	-3.7983	-2.3774	-5.4391	-3.982	-3.699	-4.9404	-3.6624	-3.8662	-4.0575	-4.3002	-4.5017	-3.7564	-2.5242	-4.8534	-1.7901	-4.8485	-2.3386	-3.2788	-3.5945	-5.585	-3.6071	-1.7954	-4.3442	-2.8464	-3.8643	-3.3255	-3.0387	-3.9852	-3.0812	-5.1917	-2.564	-5.7673	-4.3449	-2.9844	-0.69997	-2.6097	-2.9806
2.522	2.7137	2.1908	-0.28571	0.52362	0.84582	0.3414	-1.6382	-1.2683	1.6234	0.41583	0.60658	0.7315	-0.34581	0.76857	0.98599	-0.40948	1.5489	1.176	0.10863	0.17219	-0.33511	-1.2887	1.1571	1.0887	-2.0574	2.3423	-3.7961	-1.666	-0.10968	1.8907	1.1707	0.55099	0.46406	0.18543	-0.2509	-0.90269	-1.7845	0.33782	0.020175	0.108	-1.3409	0.24864	4.6718	0.035806	-1.0569	-0.42079	1.3013	-0.63979	0.86872
8.6888	9.7215	7.6449	5.6409	6.5381	8.2274	6.7011	9.229	6.8706	8.8224	8.8653	9.0034	7.4337	6.8569	10.284	6.5958	9.413	6.8226	7.0409	8.5352	9.0509	7.0208	8.3442	8.2548	7.143	9.5548	9.1248	7.6802	7.8002	9.4231	7.8712	6.0317	6.5829	7.0741	8.5671	6.7379	7.947	9.9247	9.1896	7.461	7.6212	9.1098	6.9614	6.4964	8.2344	7.7735	7.3375	7.2187	7.0046	6.7889
-12.475	-13.211	-12.39	-12.99	-13.538	-9.5489	-13.362	-12.428	-14.294	-12.026	-13.199	-13.676	-10.81	-13.685	-11.462	-14.737	-12.678	-15.889	-12.151	-14.892	-11.202	-11.797	-14.281	-14.358	-14.523	-14.565	-12.779	-16.345	-13.11	-13.533	-11.605	-13.539	-12.384	-12.861	-15.172	-15.341	-11.817	-12.782	-13.192	-12.784	-13.154	-14.679	-10.953	-13.025	-13.947	-13.641	-14.74	-13.577	-12.217	-15.125
1.7371	2.7889	4.1677	3.4137	2.1054	4.0138	2.4123	1.023	3.7832	3.2351	5.3698	3.149	2.2055	-0.34735	2.4181	3.2821	3.8431	4.2085	4.903	3.9519	1.8986	2.4992	4.1341	-2.9837	1.793	4.4422	3.1763	3.5835	4.346	1.3897	0.90023	2.1742	4.3533	2.1594	2.6572	3.144	2.7265	0.29287	4.0695	3.4188	0.8492	1.5515	1.9809	3.0987	1.4905	3.3669	3.9631	1.3002	2.9575	0.80158
-0.00068045	-0.47211	-2.0871	-2.3815	-0.075642	1.636	0.28459	0.13084	0.78172	-1.7133	1.0643	-0.33891	-3.0258	-0.07723	0.38228	-2.6106	-1.433	-2.0367	-0.31535	1.2422	0.2513	-2.1374	-0.41696	-1.8586	0.84821	-1.3986	-1.4566	0.94987	-1.7851	-0.40132	-1.5733	-1.5813	-2.4458	-3.2141	-0.93897	-1.3488	-0.52508	-1.4936	-1.7214	-2.0976	-0.0026507	0.30822	-3.9878	-1.4714	0.3898	-2.1942	-0.31192	-2.1113	-0.45033	2.0937
2.6211	3.4463	1.6157	0.6668	1.425	2.7627	2.1901	1.3373	2.2473	0.37493	-0.86552	1.9901	0.71717	0.71651	1.8794	2.4605	-0.49964	2.5324	0.69011	0.85087	2.1033	1.1276	0.85757	2.0184	1.2519	0.19709	5.2083	-1.1721	1.6578	0.57494	0.58343	0.27413	2.7104	2.4555	0.75343	2.8836	0.37534	0.69668	2.5403	3.4063	2.8497	-0.62008	1.6519	1.9369	-0.74812	2.4061	3.4828	-1.0184	-0.92568	-0.54073
-0.49124	-4.1029	-0.11642	-3.2815	-2.6608	-2.9407	-2.8679	-0.55494	-0.074601	-2.8216	-1.9821	-4.3405	-3.9764	-1.0773	-2.5394	-5.0151	-2.8261	-1.8121	-2.9716	-3.1892	-2.8838	-3.0366	-2.6738	-3.711	-2.9512	-3.2917	-2.2423	-2.5163	-3.1791	-1.9935	-1.8636	-2.7334	-2.9895	-3.8483	-2.1332	-3.8933	-4.1511	-2.7526	-1.9447	-3.8057	-1.4771	-2.6545	-3.9426	-1.9392	-2.2966	-0.71793	-5.1877	-2.6007	-1.4873	-5.1492
3.1373	1.2958	1.7972	1.264	0.23787	-1.2342	-0.515	-1.1724	-2.2093	-0.37879	0.87125	-1.1691	0.88031	-2.2093	-2.2621	-0.64053	0.78013	1.1271	-1.3323	1.7871	0.26328	0.18912	1.5167	1.9875	2.1614	0.17116	0.90382	-3.8077	1.6011	0.88023	0.33205	2.4649	0.81782	-1.5295	1.5881	-0.29051	-1.2462	-0.62466	-0.34476	1.2143	-2.0062	0.60623	0.77594	0.3703	0.92899	-0.30266	0.59223	0.16511	0.043141	-0.66512
-3.5428	-1.8925	-6.3283	-3.6314	-3.0078	-3.7285	-3.7791	-4.575	-6.4848	-4.1291	-3.5438	-3.4076	-6.2821	-4.612	-2.4771	-1.6359	-2.2226	-2.5045	-4.3778	-3.3628	-3.8657	-3.901	1.2652	-1.4369	-1.8543	-3.0637	-4.0182	-2.0434	-5.9045	-4.7913	-5.4024	-2.0994	-2.7287	-6.0868	-5.9029	-1.2219	-1.8937	-3.9424	-3.3137	-2.0406	-3.6001	-2.2872	-1.2297	-6.2176	-4.0965	-3.259	-3.4642	-4.9069	-2.878	-0.66951
-3.925	-1.7387	-1.9593	-1.7124	-1.122	-0.95684	-2.4109	-2.6546	-3.2087	-3.4321	-1.4286	-3.5649	-2.5455	-4.3022	-2.6389	-3.5743	-0.94372	-2.718	-1.2124	-3.2216	-4.0033	-2.445	-4.4464	-3.014	-1.9256	-2.284	0.49167	-2.0809	-0.8411	-2.9825	-4.2248	-2.6039	-5.0845	-1.5572	-1.764	-2.0352	-2.7553	-2.3482	-2.4324	-2.403	-2.8974	-3.6002	-1.901	-2.1582	-3.0134	-2.495	-3.9716	-1.7691	-3.2076	-1.1437
-7.1733	-8.7652	-8.2029	-8.1109	-5.4238	-5.926	-7.7135	-9.2851	-6.2898	-6.9567	-4.1374	-6.2414	-7.1565	-7.937	-7.1749	-8.0187	-7.6082	-8.223	-7.8883	-8.4034	-7.957	-6.9612	-7.8405	-7.1919	-5.8897	-8.6462	-8.0261	-8.0506	-9.2529	-4.2768	-7.7788	-8.478	-6.9136	-7.1205	-5.4401	-8.9147	-5.3679	-5.1014	-8.0977	-6.6995	-7.7533	-8.5909	-8.482	-7.0989	-9.0073	-7.5733	-7.099	-7.6652	-7.7276	-6.7897
-11.838	-14.32	-13.166	-11.185	-11.888	-13.005	-12.627	-12.636	-14.107	-13.181	-13.512	-14.669	-13.402	-13.371	-12.509	-13.302	-14.478	-15.283	-12.392	-12.583	-14.215	-13.485	-14.78	-11.564	-12.367	-12.221	-11.785	-13.254	-16.18	-13.112	-14.494	-11.59	-14.063	-10.975	-12.909	-11.539	-12.865	-12.376	-11.188	-11.998	-14.633	-14.43	-12.761	-13.875	-14.352	-11.948	-13.175	-14.253	-13.462	-13.708
-1.0286	-1.7863	-1.9221	0.15387	-0.44899	-1.798	-0.26573	-1.5589	-3.0929	-3.7482	-2.4207	-0.62355	-0.3124	-0.67569	-2.5544	-0.71942	0.27384	-1.4692	-0.81114	-1.1824	-0.91472	-2.1819	-0.6084	1.43	-1.6753	-2.5975	-2.7044	-1.8495	-4.531	-2.9644	0.42884	-2.1505	-1.1592	-1.6639	-1.6857	-3.74	-2.3652	0.2146	-0.68229	-2.0362	-1.4594	-0.19255	-0.263	-1.2722	-0.028143	-1.7026	-1.2209	-1.8137	-1.7999	-2.3777
-3.9126	-3.1803	-3.67	-4.4808	-0.53167	-3.8193	-5.4597	-1.5841	-2.0615	-5.9448	-4.4539	-3.6953	-4.0369	-1.1299	-0.63297	-2.5644	-3.7436	-0.68201	-1.9615	-2.5026	-2.5269	-3.5839	-3.2908	0.0027478	-2.2166	-2.8531	-2.3588	-1.7814	-3.7794	-3.4401	-2.5475	-0.89056	-2.9167	-2.2612	-0.60018	-3.1418	-1.9177	-0.92875	-2.3914	-1.723	-3.1883	-2.9931	-2.7065	-1.1853	-0.95757	-3.7119	-1.9356	-0.91851	-2.1386	-3.7371
-20.367	-19.227	-20.237	-19.866	-21.823	-19.731	-21.657	-20.541	-18.909	-20.767	-19.503	-19.728	-19.45	-20.595	-20.398	-17.101	-21.77	-21.904	-19.943	-20.838	-20.695	-19.744	-21.363	-19.9	-22.718	-20.174	-18.889	-18.243	-20.129	-19.691	-22.589	-21.997	-18.443	-20.606	-20.086	-20.713	-20.047	-19.049	-21.209	-22.12	-22.789	-18.586	-18.576	-25.003	-21.448	-20.468	-22.248	-20.559	-21.353	-18.739
-7.144	-3.845	-4.7243	-5.087	-4.2769	-2.0921	-4.7596	-4.1379	-5.1759	-6.0287	-4.6729	-3.6885	-5.7099	-4.6859	-5.3423	-5.5305	-3.6642	-3.7118	-2.8544	-4.1385	-5.4571	-4.2342	-4.0191	-3.8914	-3.8715	-3.737	-5.0028	-7.3313	-4.7921	-4.7638	-4.114	-4.8324	-5.7452	-4.6169	-4.6902	-2.8626	-4.7323	-4.2061	-3.2943	-4.6396	-6.7112	-6.2882	-4.8108	-5.5795	-5.2443	-2.9992	-3.5041	-5.1459	-3.5659	-1.9097
5.2847	4.591	5.6104	6.6106	3.6718	6.1961	6.755	4.9648	6.4849	7.1287	5.8469	5.2729	5.4292	6.1791	7.7513	7.3532	8.7746	6.5321	8.0652	5.3914	6.6812	6.2096	7.9197	5.3086	6.8647	7.9773	7.166	5.2568	7.8079	7.0885	8.5183	6.3466	6.8838	8.2784	7.0966	7.1897	7.04	8.1976	5.0825	8.9325	6.3624	5.9174	5.7511	8.0574	8.4732	8.1854	7.1627	6.2512	6.0537	6.1562
5.8904	1.9961	4.4337	3.673	2.8516	5.001	4.2724	4.463	3.6566	6.0149	3.3443	2.3218	3.8554	6.5739	5.4622	6.3093	4.4164	6.3555	2.8063	5.7628	3.3311	3.462	2.7812	4.3923	5.0969	4.7184	3.9879	5.6216	2.6088	3.4289	4.12	3.4973	4.7715	3.2267	3.6481	3.9531	2.4401	4.5559	3.1214	6.092	4.767	5.4629	5.5505	2.4553	2.3131	5.7087	4.4694	4.1812	3.701	4.9124
-6.2257	-2.6743	-3.7876	-4.5344	-6.9438	-5.0787	-4.3464	-4.7825	-3.8422	-2.5344	-4.5732	-1.9426	-4.6702	-4.0732	-5.1272	-3.7132	-2.175	-4.6437	-2.9005	-3.9165	-4.1572	-3.0336	-6.1638	-2.0782	-3.3868	-3.4036	-5.1729	-1.8579	-5.8184	-4.6015	-6.1596	-3.7167	-2.3665	-3.8316	-2.7376	-6.1045	-5.1087	-3.4298	-3.3959	-4.3067	-4.9531	-4.188	-3.6363	-3.0313	-4.2749	-3.944	-4.2957	-3.9539	-3.8901	-4.8376
-14.24	-15.342	-16.623	-14.767	-14.656	-15.825	-13.818	-13.53	-12.967	-13.836	-13.81	-15.469	-13.985	-13.738	-14.77	-13.059	-14.094	-15.46	-13.788	-14.062	-14.678	-16.555	-11.375	-14.208	-15.43	-14.169	-15.657	-15.583	-14.886	-14.056	-14.196	-15.911	-13.423	-14.712	-14.944	-17.451	-15.17	-12.747	-14.118	-14.077	-14.877	-15.32	-13.05	-14.737	-12.794	-15.393	-14.354	-13.495	-15.047	-13.41
-5.8764	-4.8894	-3.7045	-3.5043	-4.7132	-4.1833	-3.2402	-3.9466	-5.1635	-3.617	-3.8874	-5.8343	-3.2797	-5.5234	-5.59	-5.9316	-5.6063	-6.2369	-5.5033	-5.7163	-3.6045	-7.4219	-3.5268	-4.2021	-5.4015	-2.4319	-5.4527	-3.4924	-5.5436	-4.3403	-5.603	-5.5583	-3.7096	-7.2814	-4.8657	-4.8108	-7.1006	-7.2026	-4.3771	-4.4041	-3.0162	-5.6854	-5.6442	-4.436	-4.1156	-4.3229	-7.4699	-5.2793	-5.2178	-5.5446
-18.587	-20.434	-21.642	-19.434	-19.215	-20.38	-22.933	-21.437	-21.138	-21.139	-19.257	-18.173	-21.435	-20.716	-20.941	-19.414	-19.682	-23.281	-21.69	-21.496	-20.03	-22.382	-21.26	-21.321	-21.102	-21.33	-19.705	-19.952	-21.099	-20.789	-18.528	-22.237	-22.175	-20.003	-20.941	-20.745	-20.823	-21.291	-21.823	-20.28	-21.71	-22.795	-20.944	-21.376	-22.95	-20.044	-20.41	-20.214	-20.496	-20.832
6.6069	5.8009	6.7688	5.4354	4.5818	4.6711	5.8779	6.3902	5.2003	5.3384	5.2225	3.3347	8.7096	6.3822	4.1383	4.0863	2.5937	3.4913	5.3421	5.862	5.1491	4.3466	3.8222	5.7746	3.5201	2.5693	4.5501	5.592	5.4355	6.312	6.0386	4.2443	6.8978	5.3641	7.0964	5.6503	6.2669	5.8321	5.0728	4.0397	5.8873	5.894	3.9448	4.2498	4.3795	4.0665	3.0141	6.0938	5.1657	5.264
-12.331	-15.595	-14.741	-11.518	-14.558	-13.138	-10.986	-11.563	-13.046	-10.366	-14.423	-15.012	-11.059	-14.004	-12.659	-14.709	-12.505	-11.326	-13.922	-14.194	-13.683	-14.085	-15.067	-12.523	-11.293	-12.365	-17.153	-13.802	-12.982	-14.099	-12.418	-12.606	-12.789	-11.982	-14.118	-14.799	-14.226	-16.209	-10.667	-14.301	-12.818	-11.118	-10.145	-12.559	-13.417	-14.861	-13.067	-11.54	-11.034	-10.723
2.8208	0.71168	0.32642	5.775	3.5996	1.904	3.0449	2.709	2.7163	6.5327	1.163	1.2619	2.944	2.672	1.4398	3.741	2.4852	1.2054	0.39321	3.1914	1.6114	3.8756	1.9407	3.5503	2.4924	2.6075	2.2735	4.7463	2.003	3.9428	1.2323	4.245	0.11104	1.8637	4.768	1.0068	2.6132	0.013754	0.63057	1.6374	2.0714	2.4022	2.2091	3.3498	2.9188	3.0817	1.7342	3.9605	1.5102	5.077
-5.0537	-5.3535	-6.1796	-5.2227	-6.38	-6.2288	-4.0109	-5.6926	-6.8159	-5.2488	-4.59	-4.4191	-5.046	-3.969	-4.7712	-5.9694	-6.8439	-7.1003	-4.2351	-6.1954	-7.1771	-4.4014	-5.5896	-7.3184	-6.4798	-5.635	-8.1887	-5.1858	-4.534	-4.9313	-3.9287	-4.2744	-2.3596	-9.1656	-3.4824	-5.7517	-5.6428	-5.3808	-5.018	-6.3879	-3.4691	-4.6079	-3.9419	-6.1142	-6.4921	-7.8573	-5.8023	-7.115	-5.9065	-4.4939
-8.8905	-9.9583	-9.7548	-11.8	-10.018	-8.7788	-10.561	-11.195	-10.02	-8.5701	-8.035	-11.119	-9.2084	-9.5158	-8.8434	-11.382	-8.5033	-9.857	-8.9672	-10.659	-8.9623	-8.8373	-9.6623	-8.6157	-6.5057	-8.8543	-9.8421	-7.1301	-7.692	-8.5966	-8.2099	-7.643	-8.8382	-10.538	-8.1488	-7.702	-11.785	-10.471	-7.6367	-8.9505	-7.287	-9.9224	-7.8632	-9.8755	-11.211	-8.0804	-11.358	-10.698	-9.1054	-9.3204
-2.0993	-2.5426	1.0643	-1.5318	0.016756	-1.5797	-1.1087	-2.9723	-1.6806	-1.7585	-1.7502	-2.753	-1.8293	-2.0897	1.0428	-1.7537	-1.8538	-1.8897	-3.0942	-2.4017	-2.2366	-1.7162	-0.43135	-0.59442	0.328	-1.6941	-3.0496	-1.5698	-1.9176	0.15795	-3.7168	-1.6651	-0.86681	-3.804	-1.7569	-2.6255	-2.5341	-0.23653	-1.4124	1.1906	0.4474	-2.4887	-2.7304	-1.8629	-1.9058	-0.37895	0.30114	-0.52292	-0.85137	0.34424
-7.7599	-4.2688	-2.3437	-2.8825	-4.2873	-2.8242	-0.37949	-3.1072	-5.2536	-1.4407	-5.0145	-3.4787	-2.1485	-4.3055	-3.7046	-5.596	-3.218	-4.4361	-5.9317	-7.2213	-4.3838	-3.9501	-6.0227	-5.1917	-3.1004	-2.9558	-5.4987	-4.7837	-3.1949	-4.6587	-5.2894	-4.3069	-5.8713	-4.4978	-2.8109	-3.8364	-5.4157	-2.648	-3.5996	-5.9027	-5.0746	-4.0874	-4.5405	-3.5044	-3.1845	-2.9461	-3.2103	-6.0236	-5.6196	-3.0262
-13.803	-13.991	-16.164	-15.735	-14.108	-14.728	-14.553	-14.085	-14.373	-15.352	-12.788	-14.898	-16.056	-13.76	-16.914	-15.149	-16.141	-16.772	-15.649	-15.671	-15.689	-14.135	-16.724	-15.302	-15.002	-15.902	-13.826	-14.106	-12.47	-14.424	-14.093	-12.018	-14.221	-16.575	-15.04	-13.241	-16.43	-14.795	-15.496	-14.97	-15.948	-15.688	-13.282	-11.805	-14.756	-14.916	-14.455	-13.395	-12.918	-13.959
-3.3533	-1.2807	-2.1464	-2.5068	-1.9645	-3.376	-2.3909	-3.6502	-3.1913	-4.872	-2.6106	-4.9743	-0.35816	-2.0874	-2.5663	-4.0412	-2.7231	-2.4529	-3.3645	-3.3156	-3.6459	-3.1221	-3.9618	-2.648	-3.8395	-1.7065	-1.5301	-3.1566	-2.8187	-3.5228	-4.7223	-4.0002	-2.2077	-2.1648	-2.2982	-3.1213	-3.3234	-1.7636	-4.701	-1.8821	-3.7228	-1.3713	-0.9402	-1.6736	-2.0168	-3.3976	-6.9221	-3.0462	-1.2483	-1.8764
1.3514	1.759	0.98231	2.9324	-0.45793	1.3824	2.4604	4.1934	0.15323	1.6132	-0.65796	0.43966	0.042821	1.7605	0.36044	0.86536	0.73176	2.1405	2.2632	3.5258	-0.57498	2.0543	0.81772	1.0682	0.44523	1.5778	0.3083	1.175	2.1651	2.7669	2.2813	0.87734	-0.56174	2.1528	2.511	0.86698	0.47089	2.1157	0.63246	-0.044073	1.4377	1.6255	5.4216	3.1008	4.3384	0.7775	0.87825	2.6378	3.0111	-0.47858
-15.123	-10.607	-13.722	-12.285	-13.91	-11.278	-11.401	-12.885	-13.742	-13.454	-15.26	-13.594	-13.043	-13.59	-12.998	-13.978	-12.022	-13.302	-11.538	-14.66	-14.514	-12.949	-15.5	-13.662	-13.525	-15.451	-14.343	-14.54	-12.91	-13.117	-12.325	-13.646	-13.154	-12.318	-13.003	-13.746	-12.499	-13.336	-12.25	-12.362	-13.338	-13.14	-13.098	-13.839	-12.927	-11.743	-13.2	-12.416	-13.441	-13.285
-10.011	-8.1857	-8.8963	-10.113	-10.616	-8.4251	-8.2746	-8.974	-9.1994	-8.877	-7.9909	-7.124	-9.3102	-9.7899	-8.1698	-9.3135	-9.7685	-10.585	-9.9861	-7.7121	-7.4269	-9.6144	-9.6305	-7.0142	-11.191	-10.461	-9.2069	-9.4284	-8.8156	-10.142	-8.4033	-7.509	-7.7975	-10.664	-9.5285	-8.4035	-9.6226	-8.177	-9.9273	-9.7938	-7.6588	-7.6913	-10.448	-10.113	-9.0879	-9.1571	-11.773	-6.7921	-8.113	-6.6602
-14.73	-14.799	-11.768	-15.743	-15.394	-14.848	-15.299	-14.059	-13.762	-11.797	-12.695	-14.488	-15.813	-14.92	-15.024	-14.144	-14.452	-16.491	-14.345	-14.18	-12.345	-16.175	-14.059	-14.792	-16.909	-13.223	-13.793	-15.426	-14.058	-15.845	-15.522	-13.715	-16.643	-15.356	-15.961	-13.21	-15.945	-13.46	-14.969	-15.926	-12.973	-11.432	-13.789	-18.104	-15.502	-12.899	-14.393	-17.961	-16.867	-13.899
1.4994	1.6572	3.1589	1.3575	3.0375	1.7542	2.3558	2.505	1.5201	2.5355	1.3905	1.7569	1.1073	0.77715	1.8773	3.2912	3.1877	-0.38434	1.0202	2.3816	2.2207	2.0063	1.7364	0.54151	2.3277	1.7433	0.98122	-1.0465	0.139	2.0828	1.7826	1.813	1.0895	1.4177	2.3799	1.2082	2.8928	2.4822	-0.43603	0.97894	0.5815	2.6716	-0.29534	-0.76527	2.4904	0.21534	1.9688	1.3929	1.1147	-0.025362
-10.537	-7.8726	-11.457	-11.603	-8.4081	-10.516	-12.57	-12.106	-12.51	-11.752	-12.178	-11.329	-12.3	-13.386	-12.668	-12.023	-11.08	-10.031	-10.937	-12.569	-10.005	-14.268	-13.773	-11.315	-11.233	-13.009	-11.15	-12.744	-12.572	-11.265	-7.344	-10.647	-11.952	-11.646	-12.403	-11.833	-10.979	-10.895	-12.38	-8.4145	-13.047	-11.513	-11.162	-13.228	-13.234	-12.26	-10.496	-11.089	-11.172	-10.729
5.9124	6.6241	6.4451	8.2676	6.7062	5.7117	7.8561	8.0203	5.0891	7.6666	5.7111	10.131	6.1023	7.3186	7.3728	6.528	5.4208	5.6272	6.209	6.4525	8.0498	8.1044	6.0887	5.6973	6.1171	6.5943	8.1052	5.943	6.027	6.8483	6.7629	6.463	6.8529	4.2179	7.4743	6.9085	4.11	7.67	6.6057	9.5428	9.2307	4.5329	6.7858	7.048	8.8726	3.7652	8.2732	6.3356	7.9004	5.4277
-1.386	-2.67	-3.6904	-2.3	-2.4618	-1.3947	-1.833	-2.6807	-4.9371	-3.009	-2.1401	-4.7748	-3.5577	-3.6476	-2.3129	-1.4525	-4.377	-2.1806	-2.5238	-4.0889	-3.2479	-2.4993	-1.0935	-1.4265	-4.3961	-4.7314	-4.3387	-3.9186	-3.0404	-1.9529	-4.1081	-3.1514	-4.3309	-0.82616	-3.1621	-1.4388	-4.2505	-3.5319	-3.6575	-3.6682	-1.8529	-4.353	-2.9383	-2.4696	-1.8104	-3.5973	-1.2162	-5.1594	-2.145	-5.7282
-12.134	-8.1487	-12.72	-12.028	-9.1567	-9.67	-10.988	-12.759	-11.776	-12.851	-8.8085	-11.517	-10.638	-11.795	-13.093	-13.446	-9.7728	-13.697	-11.018	-9.4359	-11.546	-10.875	-12.225	-11.845	-12.959	-10.573	-11.855	-10.087	-10.942	-10.925	-12.315	-11.836	-11.064	-14.97	-11.583	-10.35	-10.709	-10.357	-12.318	-12.389	-10.585	-12.247	-9.6693	-10.225	-9.6198	-11.531	-12.793	-11.483	-10.982	-11.143
-8.4869	-9.7591	-9.0825	-9.7675	-9.3079	-8.4876	-11.183	-9.073	-8.3681	-10.52	-10.544	-7.6428	-9.5304	-10.899	-8.0735	-7.9741	-8.9082	-10.555	-8.3894	-9.9465	-8.9848	-10.502	-9.4903	-8.6043	-7.8083	-7.7018	-7.9263	-9.0292	-8.6156	-9.8887	-8.2544	-9.4783	-9.4336	-7.7988	-9.2937	-10.184	-8.3155	-9.3921	-11.146	-9.8619	-8.7513	-8.1592	-7.0333	-9.439	-8.9763	-6.2831	-8.6857	-8.45	-8.6833	-7.816
9.7905	8.3389	6.4521	7.3003	5.6614	6.7338	8.4847	11.484	8.5033	10.456	6.3734	5.3283	6.6081	6.826	7.9634	8.4777	6.5958	9.9636	6.3924	6.4134	8.2972	7.4397	4.571	3.9326	6.6203	7.602	6.3313	8.2842	6.0733	5.786	7.0858	9.3974	7.2624	5.5711	5.7458	7.4778	8.1162	5.4096	8.2403	4.2723	5.5036	5.5123	5.4658	8.2174	9.6328	6.9175	5.2488	4.0297	7.8442	7.2723
9.4969	12.362	6.6411	11.412	10.051	9.4997	9.508	11.801	9.5914	8.3038	10.592	10.457	8.1363	9.3047	8.933	9.8002	6.8706	7.9128	10.396	9.4633	7.5043	5.9733	8.5158	8.1998	8.648	8.6959	9.271	9.1228	9.4784	8.3953	7.373	10.58	9.426	9.9747	7.5215	8.2518	9.8396	7.5754	9.4629	6.9316	9.7702	9.1022	6.7792	8.5767	6.3188	7.6871	8.8186	7.6646	11.213	8.5978
-12.243	-12.065	-12.422	-12.706	-11.583	-14.152	-11.246	-14.139	-11.806	-12.661	-12.355	-11.305	-10.235	-13.081	-11.591	-12.215	-12.839	-13.808	-15.147	-13.907	-12.91	-12.256	-14.903	-12.868	-13.34	-12.06	-12.501	-12.682	-13.904	-12.594	-14.106	-12.481	-14.674	-13.212	-12.489	-9.6065	-12.944	-13.98	-14.268	-13.498	-9.1003	-12.937	-13.051	-12.859	-13.53	-12.972	-14.029	-13.49	-14.735	-12.736
-1.7369	-2.6036	-4.6513	-6.4587	-4.0282	-5.7319	-4.828	-2.8584	-5.198	-4.4921	-5.9867	-2.749	-4.1248	-2.0822	-3.0915	-2.9898	-4.5414	-1.8116	-2.5817	-2.463	-1.7262	-4.158	-3.6691	-1.5715	-4.3759	-3.0523	-2.3807	-3.9691	-6.1914	-3.5764	-3.6284	-0.49345	-4.5003	-4.8751	-3.1924	-4.0621	-2.9083	-5.0054	-4.2399	-7.1622	-5.0107	-5.6102	-4.7048	-5.2997	-5.2173	-1.5618	-5.1742	-6.2673	-2.0176	-4.4306
9.6355	10.193	11.033	11.569	9.9529	8.4459	9.0927	9.294	10.779	9.1735	10.218	10.053	12.25	8.8044	9.2215	11.297	11.185	9.6564	9.5154	11.219	9.3369	9.784	9.0372	10.291	9.5933	11.154	8.6739	7.1626	9.9685	9.5148	10.572	9.2596	8.3429	10.28	8.2741	10.559	9.7479	9.5146	10.92	9.6103	9.5278	9.6665	8.8574	10.394	9.503	8.119	9.4308	10.632	8.4639	11.666
-11.526	-12.158	-11.029	-9.8079	-11.354	-9.3646	-12.364	-11.017	-10.627	-12.074	-9.7778	-9.3525	-11.509	-10.807	-8.7629	-11.632	-11.301	-10.112	-11.475	-7.7813	-12.797	-12.535	-10.254	-12.455	-12.694	-12.434	-11.99	-11.961	-11.289	-10.022	-12.331	-9.4899	-11.213	-9.2026	-10.832	-12.006	-12.063	-9.6298	-10.465	-11.74	-10.973	-12.936	-11.349	-12.358	-10.401	-10.249	-11.173	-11.221	-12.182	-10.15
-12.04	-14.497	-13.938	-13.402	-13.627	-14.481	-12.711	-11.777	-12.792	-14.588	-15.668	-13.889	-14.285	-16.312	-13.533	-14.882	-10.727	-13.169	-12.899	-14.219	-12.72	-11.566	-13.655	-13.457	-16.036	-12.739	-13.818	-11.729	-13.754	-13.14	-12.778	-13.459	-15.769	-14.347	-10.665	-11.812	-14.492	-12.713	-16.953	-14.662	-15.56	-13.902	-13.021	-13.509	-14.111	-13.161	-15.674	-11.683	-13.209	-14.254
3.4758	4.639	4.8412	4.6447	6.1184	4.1989	7.1103	4.8883	4.345	3.7612	3.6554	5.2614	5.4695	5.8592	4.9966	6.3264	7.2291	3.7656	4.064	3.0078	3.9702	4.3654	4.3353	2.4957	5.1194	5.5257	4.1982	4.5162	4.7154	3.9258	4.8861	4.4784	5.1756	4.9618	6.257	6.2888	3.7548	6.3983	2.479	2.5656	3.1699	4.4207	3.8333	4.3618	2.5554	5.7784	4.2364	4.2504	3.7487	6.4969
-4.3474	-6.4029	-6.4056	-6.5038	-5.3005	-4.3213	-4.1967	-7.2229	-7.963	-8.0817	-4.5832	-4.707	-6.3922	-8.5065	-7.0338	-5.9565	-5.7945	-4.442	-4.9944	-4.7161	-7.0143	-5.9012	-5.7761	-6.3721	-5.0431	-4.5918	-4.6366	-4.9857	-4.8073	-6.3715	-3.6714	-5.3357	-6.3195	-4.662	-5.3986	-6.5323	-3.7412	-6.0981	-7.519	-8.4369	-5.4209	-6.2054	-5.543	-6.9131	-6.6193	-4.9262	-5.0265	-7.7676	-5.9916	-7.8544
-19.504	-20.672	-22.866	-22.794	-21.519	-21.028	-20.544	-22.75	-21.927	-23.118	-21.342	-22.753	-21.045	-21.116	-22.971	-22.556	-22.324	-22.494	-22.103	-22.844	-23.382	-21.634	-20.551	-21.697	-24.355	-22.029	-21.613	-19.389	-22.997	-20.726	-21.053	-19.551	-23.482	-21.386	-20.621	-23.565	-22.64	-20.513	-23.732	-22.359	-22.523	-21.222	-23.373	-22.815	-21.461	-21.81	-21.515	-21.801	-19.138	-20.134
-3.3253	-2.7505	-0.13158	-2.2982	-3.8391	-1.159	-1.9249	-2.8461	-1.6377	-1.4735	0.44046	-1.3194	-2.7083	0.88891	-0.86995	-1.866	-3.5468	-0.11057	-0.0043929	-1.5944	-1.9226	-2.7463	-2.0471	-1.7492	-1.1181	-1.366	-1.8568	-2.4414	0.81146	-1.001	0.84535	-0.99299	0.22835	-0.49681	-1.988	0.01878	1.684	-0.31897	-1.7579	-0.067573	-1.4797	-1.6131	-0.58648	-1.9006	-0.80801	-1.0199	0.70187	0.41792	-0.60579	-2.8621
5.9837	1.9684	5.367	3.8904	5.4364	3.6334	4.8463	6.8543	4.5534	4.2609	2.3591	4.4367	3.3569	5.3319	7.1097	5.1645	5.0526	5.8116	4.7887	4.0649	4.4037	4.2824	4.0276	4.8056	3.2155	5.2294	4.5685	1.4677	4.0109	3.7036	5.8175	5.6552	4.3016	6.2178	4.3821	4.4372	3.081	5.7333	4.6696	2.8288	5.1534	5.2607	5.4097	2.9928	7.3898	6.7205	2.5296	4.9997	4.9706	5.504
-5.1773	-6.6421	-5.6249	-5.3708	-6.1502	-3.69	-6.4834	-3.3045	-3.4724	-2.9544	-4.4597	-4.7002	-3.3138	-5.0298	-3.9131	-2.7331	-5.7422	-3.2354	-5.7988	-4.1274	-5.3539	-3.7511	-4.2079	-3.8279	-3.7761	-4.4121	-3.7984	-5.0951	-3.6067	-3.1207	-3.0633	-5.3391	-1.2924	-3.0644	-5.8632	-3.6116	-4.2288	-3.7781	-4.3515	-4.2084	-6.0708	-6.088	-3.2249	-3.0051	-6.6489	-4.9486	-3.2697	-4.3615	-3.576	-4.4145
-11.437	-11.37	-10.391	-10.326	-13.907	-12.445	-9.7192	-9.6854	-10.24	-8.9078	-11.199	-11.595	-10.482	-12.637	-9.9554	-11.865	-11.093	-9.9361	-10.945	-10.162	-11.668	-6.7821	-8.9086	-9.1833	-10.987	-10.897	-11.123	-11.601	-12.144	-13.114	-12.443	-9.802	-10.676	-10.016	-10.117	-10.563	-10.76	-12.228	-12.791	-13.074	-12.144	-9.9066	-9.8561	-10.616	-11.088	-12.77	-11.615	-10.379	-11.33	-11.053
-1.1159	-1.8965	0.95854	0.70791	-0.17824	-1.9411	0.7434	1.7587	-0.020548	-1.3933	-2.2117	-0.23541	0.33213	0.017944	-1.3295	-1.7347	-0.13558	-0.50929	0.51248	-1.085	0.5458	0.48449	-1.2352	1.4252	-0.81805	-0.64969	0.92777	1.9544	-1.5512	0.55277	-0.44359	-0.32214	2.2285	-0.92769	-0.77494	1.1977	2.062	-0.93537	0.33299	0.51775	-1.8994	-0.26833	-0.0092871	0.72253	2.5878	0.41878	-0.092613	-0.18002	-1.7651	0.94884
-0.96455	-0.95011	-2.8229	-3.4929	2.1565	-2.4721	-1.3931	-0.87796	-0.95041	1.3745	0.26434	-0.69972	-1.7604	-0.68342	-1.0729	-2.496	1.1399	-2.0745	-1.0732	-2.6923	-2.8298	-1.4778	-0.20032	-2.7663	-2.0743	0.58347	-2.6821	-0.9967	-0.51359	-0.66628	-2.4232	-2.692	0.29691	-2.373	-1.8779	-2.7649	-0.9267	0.51065	-0.95408	0.18923	-1.6367	-0.99582	-1.7704	-0.41744	-2.3382	-0.73081	-0.26091	-1.9525	-2.476	-0.18112
-3.482	-5.0064	-5.494	-3.2241	-5.5083	-6.5297	-6.6877	-6.0022	-5.7296	-4.2145	-5.8815	-3.9192	-4.2111	-5.9072	-6.4959	-4.6592	-5.3909	-5.7416	-5.3132	-5.8837	-3.9114	-4.5869	-6.5644	-5.7763	-6.5087	-5.3158	-6.2034	-4.7515	-5.45	-5.6953	-7.2137	-4.6392	-4.1543	-4.4361	-7.7201	-5.5997	-4.6409	-4.495	-3.5759	-5.5406	-5.5548	-4.2261	-4.8488	-6.762	-4.9412	-7.1714	-5.7173	-6.7798	-7.6054	-7.0176
-11.183	-11.882	-8.4429	-10.362	-9.8294	-10.405	-10.586	-10.886	-12.663	-12.711	-11.33	-11.588	-10.559	-8.3803	-10.897	-9.9759	-10.904	-10.653	-8.4257	-9.2945	-11.638	-10.251	-13.352	-11.013	-9.8707	-11.985	-11.583	-10.552	-10.403	-11.762	-11.288	-10.477	-10.477	-12.661	-11.417	-11.495	-11.218	-10.297	-10.602	-10.18	-11.196	-11.377	-9.9043	-11.878	-14.739	-11.311	-9.9986	-11.926	-12.319	-10.807
-13.421	-12.431	-11.759	-11.778	-11.549	-11.216	-10.212	-12.269	-12.512	-11.738	-9.3944	-12.416	-9.6226	-12.664	-11.374	-8.6779	-10.419	-11.138	-10.645	-12.043	-8.8824	-12.587	-12.74	-10.217	-12.643	-11.504	-11.523	-12.859	-13.419	-11.224	-12.652	-11.611	-10.973	-10.024	-10.767	-10.917	-8.2703	-11.392	-12.996	-11.141	-11.703	-11.275	-9.6408	-13.312	-11.087	-12.225	-11.939	-12.726	-11.149	-11.868
-2.386	-1.8244	-1.3709	-2.6888	-0.70324	-3.4345	-4.4846	-2.9616	-3.5528	-4.2961	-4.7918	-1.9177	-1.7883	-3.2004	-0.23729	-4.4293	-2.4581	-3.3587	-4.2475	-3.4896	-2.811	-3.8431	-2.2627	-3.7074	-0.54409	-0.59194	-5.0321	-5.1328	-1.2153	-2.6782	-3.4588	-2.7073	-1.9441	-1.1704	-2.8404	-3.1137	-2.4452	-3.914	-2.0607	-2.2382	-3.2962	-0.54421	-1.6399	-2.1037	-4.0139	-2.7287	-1.9442	-4.1809	-2.8722	-3.3101
-0.96274	-2.0816	-1.3535	-3.0981	-1.0534	-2.101	-1.0349	-2.4844	-2.1301	-0.30457	-0.67413	-0.95795	-0.45808	-2.9296	-1.4483	-0.70127	-2.6251	-2.0872	-2.7846	-2.4988	0.25938	-2.8147	-0.3076	-0.50244	-0.038305	-1.8463	-1.067	-0.76927	-2.1916	1.5056	-2.4562	1.8983	-2.1521	-2.073	-2.4223	-1.7222	-1.8553	-0.71792	-0.65974	-3.485	-0.65262	-2.8979	-0.88047	-2.0803	0.55224	-2.0473	-1.0793	-0.85661	-1.1221	-1.1084
-5.2006	-4.2445	-3.9166	-5.3885	-4.4544	-6.7924	-5.643	-4.7701	-5.3739	-4.342	-4.8853	-5.4179	-4.4522	-6.1776	-4.5146	-6.7354	-4.6989	-4.64	-6.2892	-7.3475	-6.6053	-7.2291	-4.3769	-5.1336	-4.0237	-5.0074	-4.5593	-6.8859	-6.0585	-5.2426	-6.7804	-5.1109	-4.5155	-3.4329	-3.7843	-4.4168	-4.5652	-5.932	-6.6649	-2.7004	-6.0617	-3.4925	-3.2636	-4.9831	-5.9108	-2.8022	-6.1135	-6.1146	-5.9003	-5.7658
-3.2094	-4.0613	-4.0147	-5.2484	-3.1736	-5.2265	-3.1033	-3.5875	-2.1293	-2.6496	-5.7602	-4.6216	-2.285	-2.6919	-1.3264	-2.1035	-2.257	-2.6662	-2.4609	-3.195	-2.3301	-3.9641	-1.8238	-3.1217	-1.7612	-3.3201	-5.062	-2.28	-3.1732	-2.4911	-3.6296	-4.6344	-3.0889	-1.9345	-2.5048	-5.0743	-3.2377	-2.6536	-2.4211	-4.4656	-4.3764	-3.2566	-2.6471	-1.9286	-2.7155	-5.7439	-1.7563	-4.7038	-2.3152	-0.4578
0.18763	-0.27304	-2.1928	0.38183	-2.72	-3.1901	-0.28783	-0.25691	-2.7713	-0.54356	0.66409	-1.1785	-2.0177	-0.037534	-0.4782	-3.362	-1.599	-2.7995	-1.656	-0.065214	-1.6501	-1.0045	-1.0171	-2.1351	-0.86518	-3.9276	-0.064677	0.86093	-2.3692	-2.1338	-2.7904	-0.48257	-2.6766	0.25688	-1.94	-0.93314	-1.6756	-0.94248	-0.247	-4.0103	-2.1633	-1.5839	-2.7167	-0.22288	-2.5429	1.0996	-2.0902	-2.4888	-1.0485	-3.5006
0.42297	1.5573	0.1046	-1.1632	0.94056	-1.5488	-0.95232	0.68419	-0.15472	0.18149	-0.76655	0.64855	-0.64418	-0.63381	0.4959	-0.94053	0.047662	0.1828	1.6152	-0.71691	0.073983	-0.63881	-2.2256	0.85142	-1.2945	0.20706	-2.1341	-1.176	-0.049341	0.84891	-0.13866	-1.6191	-3.4905	-1.1906	0.78176	0.16355	1.1079	0.95028	-2.3131	-0.78781	0.032973	-1.465	0.077519	-0.42274	-0.19309	-0.46389	-2.0058	0.89965	-0.30805	0.030361
-6.3083	-8.5311	-6.4076	-5.7495	-7.6645	-4.9812	-5.7718	-4.9336	-5.1165	-3.8629	-6.9049	-6.1609	-5.0598	-8.3147	-6.0196	-5.3319	-6.4754	-5.4428	-8.1422	-6.8871	-5.7368	-5.8432	-5.9217	-8.5306	-5.6776	-6.9092	-5.5632	-5.0305	-7.3735	-7.4578	-5.3631	-7.824	-5.4287	-7.9769	-7.5226	-4.8099	-7.3735	-4.1059	-7.746	-8.0461	-8.673	-7.3925	-8.4743	-5.6613	-9.2791	-7.3143	-7.0782	-5.4248	-6.4294	-7.006
-7.6382	-7.8736	-9.484	-10.375	-9.385	-10.387	-9.7242	-8.4881	-9.8602	-11.751	-10.823	-10.331	-9.4288	-6.4196	-11.68	-9.2578	-8.3013	-11.756	-10.068	-10.139	-9.6682	-7.2852	-10.409	-9.8454	-9.387	-9.886	-8.626	-9.6276	-9.6723	-8.0613	-8.7307	-10.378	-9.2035	-8.2669	-7.0683	-8.4872	-11.614	-7.2173	-7.3818	-8.88	-10.365	-10.703	-9.4342	-8.2764	-10.247	-10.735	-9.5765	-10.086	-9.8389	-9.915
0.25899	2.4193	0.44476	2.344	1.3945	5.1206	1.0792	-0.90556	0.67054	1.7504	2.5435	0.43756	2.7733	0.45239	1.837	1.2896	0.080696	1.5776	1.5023	2.2119	1.4327	2.286	0.84695	2.6661	1.4538	-0.034545	1.0538	0.82637	1.3627	1.1184	1.5483	-0.0073696	1.3745	0.63563	3.2819	1.5625	2.7846	2.2435	2.7689	1.0847	1.2379	2.7286	0.47307	3.47	1.3365	1.85	-0.90068	0.90356	-0.38335	1.4902
-16.395	-13.729	-15.052	-13.959	-12.813	-13.664	-11.585	-14.823	-16.01	-14.099	-14.434	-11.431	-15.348	-16.022	-16.376	-15.174	-14.16	-14.568	-12.821	-16.15	-14.024	-14.94	-12.484	-15.104	-14.925	-14.287	-14.631	-11.448	-13.628	-16.945	-12.996	-14.299	-12.43	-14.439	-14.93	-14.844	-13.231	-12.566	-13.873	-13.568	-14.516	-14.277	-13.802	-16.726	-15.042	-15.553	-14.347	-13.974	-14.142	-14.315
-1.66	-1.8245	-1.7006	0.40054	1.011	-0.43901	1.2053	-2.0724	-1.3395	-0.75129	-1.4565	-1.4633	-3.1763	-1.1103	-2.5916	-1.4021	-0.26102	-1.9746	0.084793	-1.5369	-0.47163	0.21733	-0.66304	-1.6192	-0.44121	-1.6113	-1.9727	-0.23086	-1.9729	-0.23961	-0.33693	0.17973	-0.89054	-0.67338	-2.8321	2.0524	-1.1618	-1.4134	-1.5808	-0.52372	0.01978	-3.061	-0.60475	-2.1334	0.75226	-0.23122	-1.8275	-0.12815	-0.84575	-1.2644
-13.32	-11.67	-14.405	-11.408	-15.147	-14.146	-13.138	-11.993	-14.606	-16.051	-15.928	-10.108	-11.189	-14.129	-13.956	-13.721	-12.909	-14.068	-14.835	-12.439	-12.272	-14.578	-13.728	-12.335	-13.758	-14.562	-12.485	-13.195	-13.361	-14.873	-13.656	-13.825	-13.496	-13.854	-14.016	-14.22	-14.099	-14.063	-11.89	-11.72	-13.569	-13.763	-14.276	-13.142	-13.918	-13.415	-16.257	-13.457	-16.21	-12.684
-4.1961	-4.2632	-2.8445	-4.8929	-3.9011	-0.60641	-2.8275	-3.2981	-4.7184	-4.8148	-2.668	-3.2709	-2.0414	-5.3465	-3.6892	-0.6749	-4.8937	-1.4725	-5.3938	-3.8342	-2.6813	-3.3243	-3.3181	-7.0175	-2.9673	-2.4887	-6.0143	-3.8439	-3.8274	-2.398	-1.6887	-3.2442	-3.1043	-4.0509	-5.8544	-3.0656	-4.3498	-2.9701	-3.9131	-4.312	-1.9431	-4.7549	-3.1196	-3.1751	-6.1461	-4.1908	-2.5565	-4.9309	-4.1823	-2.552
-12.791	-14.991	-14.07	-13.389	-15.617	-14.176	-14.039	-13.897	-14.539	-12.234	-14.571	-14.387	-13.956	-15.101	-16.096	-13.184	-16.117	-12.187	-14.087	-16.228	-14.987	-14.15	-13.922	-12.927	-13.99	-13.791	-13.724	-15.333	-14.086	-15.726	-13.258	-15.039	-15.422	-15.867	-13.579	-16.646	-12.919	-17.954	-14.241	-14.727	-15.15	-14.063	-15.563	-15.466	-15.665	-12.846	-14.921	-15.665	-14.558	-13.468
-14.784	-13.438	-15.292	-13.488	-12.817	-13.869	-12.054	-10.79	-12.722	-13.294	-12.61	-12.979	-12.616	-12.771	-14.879	-12.987	-12.832	-10.782	-14.559	-13.381	-11.789	-12.617	-14.639	-14.628	-12.397	-14.006	-14.028	-13.646	-13.949	-12.551	-11.908	-13.482	-14.018	-13.334	-12.832	-12.6	-12.155	-15.337	-13.406	-12.042	-11.225	-11.884	-11.47	-13.636	-14.898	-13.003	-10.965	-15.423	-15.544	-12.22
-3.0213	-2.9026	-3.092	-2.6379	-3.3297	-0.9052	-3.0336	-2.1215	-2.2038	-1.3035	-4.3971	-1.5944	-2.1089	-2.8107	-2.5591	-3.651	-3.093	-1.0954	-1.7294	-2.5087	-2.7381	-0.77853	-0.16961	-2.2658	-0.88067	-2.8206	-2.7699	-0.96921	-2.0755	-3.1136	-2.9561	-2.8647	-1.624	-2.9372	-4.6481	-2.9023	-3.0977	-4.1775	-4.0277	-1.8298	-1.2368	-0.84727	-2.2403	-3.0659	-2.0254	-4.2337	-2.3529	-3.5562	-2.4198	-3.1365
-0.11512	-1.069	-2.5259	0.64998	0.29535	-2.8712	0.53725	0.63802	-1.2275	-0.2485	-2.6386	0.38207	-3.4848	-2.2368	-1.9301	-1.7402	-1.3307	-0.26525	-1.3406	1.0731	-1.2873	-1.6593	-0.41688	-2.559	-1.3072	-2.2464	-2.462	0.50169	-0.010191	-2.7553	-2.1472	-1.839	-0.49735	1.0878	-0.52592	-2.0788	-2.776	0.12716	-1.3883	-0.89785	-0.78097	-3.8706	-0.016228	-0.85288	-1.8149	-3.6257	-2.9629	-1.6846	-2.3422	-2.9013
2.7152	1.6504	4.42	4.8024	3.3716	3.1697	2.7122	2.7697	3.5741	0.36057	1.963	3.627	3.9273	0.52452	4.7868	3.1627	1.3058	4.3295	0.9218	2.3739	0.23046	3.8511	2.9048	1.2723	-0.13187	1.5009	3.5281	3.7328	2.3752	1.5527	2.0861	1.5724	2.3814	3.1641	2.3545	2.9042	3.7176	3.3274	3.1839	1.6661	4.9421	0.82711	3.4179	1.7263	0.7502	3.1871	3.091	1.3164	4.7375	5.2684
1.6496	1.1105	3.7642	1.9765	3.4716	2.8255	3.2585	0.77719	2.8999	0.17958	2.4034	1.4993	2.1367	0.71609	5.284	3.6546	1.6488	2.418	-1.0029	4.2513	2.5289	1.5482	1.1685	1.5765	3.9802	0.18295	1.8995	1.3475	3.8603	1.6621	1.4858	1.5403	2.0068	1.6936	0.87881	4.1495	3.1481	0.85923	0.87135	2.0187	0.9723	1.8635	2.1201	2.1365	1.8051	2.1878	4.9821	2.733	2.1902	1.6245
10.576	10.15	7.6163	9.9395	5.9294	7.5343	9.8964	7.6707	8.8142	6.9481	8.8141	9.1117	9.1602	8.5985	8.6386	7.0504	7.4279	9.1382	7.1145	12.147	8.8063	7.6306	7.4458	8.4383	9.9833	7.9835	8.5433	6.1107	9.144	10.119	7.3178	9.0609	8.899	8.5618	7.2422	9.2637	9.0473	8.6616	8.2281	10.641	6.5196	7.0127	7.3584	8.944	7.74	6.9298	8.4724	7.3171	7.2864	9.0589
-7.8702	-5.665	-7.3477	-6.0318	-7.6187	-4.4236	-4.7742	-8.5239	-6.3257	-10.304	-4.1611	-7.211	-6.8262	-4.4347	-7.7023	-7.8231	-7.233	-5.2159	-8.5118	-7.9654	-6.3896	-8.5046	-6.1481	-6.9121	-7.9694	-7.5779	-4.4677	-7.3435	-8.4979	-8.1205	-6.0197	-8.9959	-8.3437	-6.382	-8.9855	-7.4962	-8.1719	-7.3689	-6.5411	-7.6658	-8.7853	-5.993	-9.1706	-8.2144	-7.8549	-8.0765	-7.1104	-9.236	-7.5975	-8.4877
1.4428	0.091944	-0.55192	-1.0175	0.1806	0.14845	-2.9295	-0.33918	-1.3274	-2.3656	-0.51724	-1.3284	0.98253	-0.013159	-2.0184	-0.51442	-0.34854	-0.58567	-1.3823	-3.0295	0.069962	1.0019	1.7619	1.7319	-1.6671	1.7219	-1.04	-1.3701	-0.8751	-0.98024	-0.69589	-0.56772	-2.1153	-2.8351	0.16989	-2.929	1.5519	1.0767	0.7533	0.99275	-2.844	-1.5086	1.3306	-0.53568	-1.3742	0.29771	0.34557	-0.86977	1.1896	-1.5303
-5.8037	-4.2154	-3.871	-4.5881	-3.4771	-4.3711	-2.7277	-3.8063	-2.8001	-1.7937	-4.0491	-4.0795	-4.0563	-3.7237	-4.7616	-4.086	-0.78985	-4.4899	-1.7182	-1.8901	-2.6574	-4.0194	-5.3572	-4.1605	-2.4728	-1.7263	-3.2663	-2.5672	-3.6335	-4.2441	-1.0922	-2.424	-4.1437	-1.6695	-3.4658	-2.6655	-2.1165	-3.7013	-3.4209	-3.3257	-0.40734	-4.019	-2.8293	-1.8545	-5.7594	-5.2924	-3.1517	-4.0176	-3.6159	-4.6108
4.6992	5.6495	5.5281	6.4974	5.2473	2.8339	5.9502	4.9684	3.4461	5.7494	1.6208	5.7472	2.8959	2.5474	3.9707	4.0431	4.9037	7.9653	2.7641	3.8993	2.8205	5.433	5.3252	4.3983	3.5693	6.9481	4.1961	5.438	3.6121	5.7607	6.713	4.6557	6.0163	5.6792	4.6728	4.0701	4.5269	4.4369	4.0581	5.183	2.6806	4.7908	6.7084	2.9869	5.4445	5.2086	5.7311	2.4941	5.3589	4.9301
-1.7296	-5.5905	-3.2178	-3.422	-5.0145	-1.9875	-2.3593	-5.3571	-6.5951	-1.2569	-3.5218	-2.5987	-2.773	-2.0225	-2.5341	-4.3715	-6.9678	-1.4976	-3.978	-3.5487	-4.5586	-3.3286	-1.4197	-4.9969	-1.6888	-3.3442	-6.65	-1.8456	-4.3799	-5.5116	-2.8096	-4.1605	-3.6806	-2.7424	-3.7619	-5.9083	-2.4833	-3.8778	-0.8698	-2.7116	-2.836	-2.038	-1.0693	-4.2734	-2.6891	-4.2267	-2.6202	-2.5459	-2.9454	-5.0084
-14.749	-13.349	-15.175	-12.78	-14.095	-12.702	-12.123	-12.509	-13.502	-13.699	-12.854	-12.937	-12.28	-12.24	-10.693	-15.003	-14.622	-13.026	-11.974	-15.182	-12.658	-11.161	-13.885	-13.502	-13.946	-15.938	-12.641	-13.763	-14.824	-12.641	-14.406	-15.227	-11.716	-12.761	-14.741	-11.157	-12.36	-13.285	-16.991	-10.146	-14.009	-13.724	-10.969	-16.659	-15.037	-13.31	-13.112	-16.537	-12.132	-13.698
3.7944	5.3348	3.5445	4.6261	3.7438	5.3598	6.2239	4.8153	4.4347	6.466	4.1865	4.1413	4.5375	5.9155	4.2381	7.3634	4.2304	7.1532	5.4815	5.0467	5.1277	4.6302	3.2918	4.8397	5.607	5.3556	7.8609	3.8676	3.7519	5.0673	6.0593	6.4331	4.9177	4.0963	6.2096	5.2115	4.2455	3.4475	2.3198	5.79	4.9748	4.6875	3.6062	6.8019	4.9807	4.4442	4.5592	5.7071	6.8923	4.7007
5.2604	3.7312	-0.77772	0.88856	0.1727	2.2002	1.6566	-0.15199	1.7461	1.78	3.6033	0.89831	0.71121	1.8645	1.7555	1.1892	1.741	1.1034	1.4249	2.0283	-0.4072	2.4806	1.5211	1.9984	1.2249	2.3949	2.9584	-2.1423	1.4147	3.8463	1.7052	1.0801	-0.57495	2.7285	2.1196	3.4652	1.2838	-0.1975	1.5521	1.1719	0.35571	0.82021	1.751	4.1529	2.9349	0.83579	0.51345	1.349	0.038092	2.5702
-5.6395	-2.418	-1.7822	-2.6714	-2.5295	-4.2716	-3.3162	-3.7727	-3.6977	-3.2887	-3.8467	-3.8085	-4.2426	-3.9221	-2.7467	-5.2374	-5.1152	-4.9892	-4.8626	-3.8155	-2.5826	-3.5911	-2.3526	-5.6632	-2.757	-1.3926	-6.142	-3.0856	-4.1867	-4.9516	-2.2494	-4.5937	-5.5807	-2.6039	-5.6819	-5.4595	-3.8666	-5.7631	-3.2048	-4.6916	-3.1064	-5.1321	-1.763	-3.3524	-3.4824	-4.3331	-4.4101	-1.418	-3.4504	-4.0201
-5.6719	-6.2372	-8.02	-3.9018	-7.5668	-4.838	-6.464	-5.8641	-4.7305	-7.514	-4.236	-7.0485	-7.0616	-7.2531	-6.3016	-5.6584	-3.495	-4.2915	-6.7413	-4.1573	-4.2014	-5.9188	-8.0506	-5.0196	-4.3827	-5.6708	-4.1798	-6.9719	-5.6385	-6.6644	-2.5119	-6.4955	-5.6947	-5.0908	-5.3306	-7.2384	-7.4683	-5.0585	-4.8992	-5.7427	-5.9031	-5.7035	-7.2839	-4.6158	-6.1763	-3.989	-4.8324	-7.8465	-4.8381	-6.4897
-10.143	-11.789	-10.965	-8.6738	-7.9092	-10.093	-10.435	-9.9783	-11.46	-11.71	-8.661	-9.2657	-8.0474	-8.5541	-9.7767	-10.091	-8.0255	-9.2261	-7.9637	-11.394	-10.524	-11.221	-6.9827	-10.769	-9.9408	-10.627	-10.717	-10.638	-10.061	-9.6035	-9.8532	-9.1668	-12.201	-10.977	-14.007	-8.4849	-10.166	-9.9841	-11.394	-9.1663	-12.59	-10.378	-11.128	-10.369	-10.919	-11.255	-6.7125	-10.528	-9.0942	-11.007
-12.921	-11.993	-10.001	-10.94	-9.7594	-10.129	-12.605	-11.816	-11.462	-12.56	-9.5637	-11.737	-11.678	-12.915	-12.036	-12.856	-11.96	-9.9088	-12.436	-11.796	-10.322	-12.116	-12.169	-10.47	-10.416	-11.186	-11.376	-8.0549	-12.57	-11.538	-12.108	-12.358	-9.9363	-12.799	-12.071	-9.3823	-11.65	-11.379	-11.299	-11.938	-10.435	-10.836	-12.957	-8.098	-11.933	-12.034	-12.097	-10.026	-10.648	-11.589
-2.1949	-2.0298	-0.46628	-4.1069	-3.2912	-3.3376	-0.40418	-2.202	-1.8005	-0.98093	-1.6608	-1.595	-3.9184	-2.2945	-1.2136	-2.0037	-4.2025	-1.6657	-4.4158	-3.7614	-1.1511	-2.0422	-1.4757	-1.8738	-1.499	-4.4216	-3.4713	-2.1186	-3.2837	-3.1034	-1.0176	-1.9589	-2.1953	-2.1169	-2.8758	-2.2702	-3.9129	-2.668	-2.7091	-6.3553	-1.1539	-3.3106	-0.35344	-2.7738	-3.1887	-0.013395	-2.948	-0.14668	-1.6907	-4.3442
1.0771	-1.0873	2.3671	-0.49649	0.46367	0.36099	-0.15097	-1.3625	-0.086253	-0.044448	0.53316	0.38335	-0.42643	3.0437	-0.65257	1.597	-0.33144	-0.7255	0.76384	0.27395	1.5706	1.4709	0.32415	4.192	1.3941	1.7787	-1.0238	-1.006	-0.4225	0.30347	0.66562	-1.7139	-0.059482	1.0286	-0.18645	-0.22135	2.0278	0.73202	0.77849	0.24407	0.40889	-0.17348	-0.92135	0.049277	-1.8409	1.476	0.22356	2.116	1.109	-1.5667
-12.408	-13.917	-11.212	-11.528	-10.902	-11.338	-11.842	-11.993	-10.899	-11.937	-12.301	-11.063	-10.659	-11.993	-12.048	-9.7624	-12.712	-10.856	-13.663	-11.501	-12.423	-11.917	-10.845	-11.747	-12.248	-10.611	-11.466	-11.274	-13.36	-10.363	-13.46	-13.206	-10.098	-11.547	-10.672	-10.797	-12.133	-11.019	-13.495	-10.603	-11.459	-10.199	-12.889	-12.085	-11.567	-9.5156	-12.04	-11.884	-11.185	-11.706
-12.933	-14.253	-8.5972	-10.154	-10.03	-12.463	-12.106	-11.149	-13.79	-11.791	-14.29	-11.029	-9.4908	-10.765	-9.7944	-10.928	-10.563	-11.024	-10.875	-13.251	-13.369	-13.071	-10.879	-12.144	-12.519	-13.146	-11.149	-11.687	-13.228	-12.218	-12.391	-11.426	-10.769	-12.344	-12.457	-13.25	-12.046	-12.163	-10.913	-12.455	-11.864	-11.666	-10.572	-12.647	-12.486	-9.06	-11.194	-9.9233	-11.266	-10.777
-13.102	-10.945	-13.559	-13.514	-13.041	-10.776	-12.772	-12.788	-11.619	-11.537	-14.072	-14.797	-12.308	-10.418	-13.796	-11.665	-11.706	-8.9315	-13.643	-13.444	-14.21	-11.845	-11.381	-14.429	-14.359	-12.431	-13.423	-12.189	-12.235	-14.857	-13.817	-13.417	-11.987	-12.345	-14.148	-13.257	-12.026	-10.601	-11.637	-13.405	-10.666	-13.429	-13.039	-14.121	-9.1912	-12.32	-12.281	-13.225	-13.206	-12.442
-12.505	-10.294	-13.145	-13.235	-10.967	-13.029	-11.87	-12.635	-9.4237	-11.95	-8.854	-11.983	-12.695	-11.019	-11.617	-13.442	-11.288	-10.931	-10.616	-9.2083	-10.977	-14.213	-10.705	-11.617	-11.745	-12.35	-12.535	-13.996	-12.388	-11.08	-9.8674	-11.402	-10.158	-13.059	-9.9311	-14.363	-14.392	-11.166	-11.165	-9.7172	-13.602	-11.377	-10.471	-12.597	-8.8449	-11.556	-11.058	-13.237	-12.503	-10.659
-0.69771	1.5888	-2.2711	-0.50457	-1.5929	-0.25609	-0.55139	0.62956	-1.073	-0.89653	-1.0805	-1.9084	2.6543	-1.4163	-0.80285	-0.9488	-0.94568	-0.33353	0.12432	-1.9754	0.026997	0.26294	-1.3024	-1.0897	-2.0085	-2.515	0.3441	-3.7894	1.8639	-1.0417	-1.569	-2.9853	-2.8551	-1.8972	-0.89752	-1.6142	-3.2837	-0.067628	-3.313	-3.9314	-0.8536	1.2211	-1.5466	-1.6574	-0.32063	-0.55272	-2.1838	-0.62266	-1.0524	-0.38433
-0.49898	-1.9218	-1.698	-1.2584	-3.2761	-4.4823	-0.44994	-0.97229	-1.8999	-2.5511	-3.9292	-1.4963	-2.1584	0.014018	-4.4246	-0.73113	-1.8115	-2.6981	0.32324	-1.667	-4.1485	-1.9637	-1.4792	-0.52679	-2.6068	-1.8448	-1.5479	-1.0608	-4.4331	-5.5031	0.04989	-3.1915	-2.9557	-3.9178	-0.5172	-1.372	-0.35531	-2.7428	-1.4375	-0.42327	0.49108	-2.9084	-1.3093	-1.2257	-1.8987	-2.42	-2.3624	-0.9882	-3.7294	-1.4411
-0.22505	-2.698	-2.8634	-3.2832	-3.5814	-0.89987	-3.2576	-4.2622	-3.2616	-3.0248	-3.7714	-3.9005	-3.2622	-2.4609	-1.9167	-4.1365	-1.501	-1.1035	-2.1408	-3.3477	-4.5561	-3.3729	-2.7847	-3.0858	-2.7139	-2.551	-0.1221	-3.2167	-2.289	-1.5555	-3.4969	-2.4739	-1.3593	-0.73151	-2.8044	-1.8201	-3.5878	-2.6045	-2.7044	-1.6349	-2.595	-3.6652	-2.579	-2.6231	-2.4061	-1.6284	-1.7387	-4.5082	-1.3768	-3.9298
0.82992	-1.1257	-0.23449	3.2879	-0.16575	1.5217	2.786	2.0124	-0.28063	1.0224	2.3949	0.47689	1.2731	0.26954	2.2715	2.7553	1.4185	2.2171	-0.77533	0.67236	1.4776	0.24087	2.1921	1.3383	1.1747	2.1743	0.66866	0.36893	1.6021	0.64257	3.1184	1.2199	1.1463	2.4895	1.6252	1.5092	1.8809	3.5523	2.1958	2.8228	0.33324	2.5122	2.0091	3.4936	-0.8858	3.3763	1.0683	2.9818	0.97054	2.247
7.6339	12.133	8.6199	11.276	9.2791	9.2901	10.53	10.456	10.726	9.794	11.464	7.1921	9.55	10.665	9.6177	9.128	9.607	9.0638	9.1653	9.4216	10.266	8.433	12.504	9.7027	11.168	13.233	8.5457	8.1289	7.9436	10.415	9.7366	11.106	10.718	9.0152	11.835	10.981	7.9821	10.541	9.4751	10.159	12.942	11.275	9.8546	11.469	10.662	10.521	9.3675	11.589	9.807	10.194
-15.368	-15.899	-13.996	-13.506	-14.92	-12.651	-15.657	-14.317	-13.105	-14.182	-14.32	-12.787	-16.172	-13.626	-13.206	-17.914	-16.037	-14.688	-16.406	-16.346	-15.2	-13.618	-15.636	-13.097	-14.863	-15.74	-15.784	-14.297	-15.335	-15.31	-14.573	-15.519	-16.362	-15.546	-13.394	-11.911	-12.986	-14.558	-14.646	-14.173	-16.968	-17.554	-16.019	-14.584	-16.567	-16.046	-13.97	-14.497	-16.342	-14.434
-1.4039	-2.1766	-1.8965	-0.36841	-1.4683	-1.6	-4.5782	-2.5446	0.019239	-4.7932	-2.5614	-3.1688	-2.2151	-3.5087	-3.2599	-0.94569	-2.7252	0.69167	-1.6444	-2.8061	-5.4181	-4.1823	-2.2901	-1.3816	-2.4694	-2.5847	-1.9073	-4.2211	-3.3898	-2.5974	-3.7139	-5.0041	-6.1282	-2.5564	-1.6993	-3.226	-0.69588	-3.5282	-0.67757	-2.2258	-1.8248	-2.144	-3.41	-2.2029	-2.8647	-3.0316	-2.3069	-3.2287	-5.7944	-3.6601
-1.2658	-2.1762	0.0043836	-1.7683	-0.61299	-1.4704	0.44923	-1.009	-0.72858	0.24445	0.7357	-0.30251	-0.42693	-0.22047	-1.9483	0.2375	-0.77677	-2.3671	1.994	1.5708	1.5371	-2.1325	0.027648	-1.4653	-0.75972	0.65281	-0.1928	-0.39178	0.10213	-0.96261	-0.92892	3.8322	-1.5961	-0.70272	-1.4417	-0.80444	1.0115	1.3653	0.80121	-1.0934	-0.88392	0.070839	-0.19124	-0.27632	-2.0389	0.9825	0.54048	-0.84118	-0.69571	-0.42787
-12.55	-14.37	-14.481	-13.384	-12.741	-12.547	-15.182	-11.155	-13.783	-14.6	-11.953	-14.212	-11.995	-11.381	-13.467	-11.134	-12.818	-11.019	-12.672	-11.721	-13.589	-13.987	-10.083	-11.506	-13.237	-11.197	-11.863	-13.489	-13.25	-12.442	-13.622	-10.662	-13.715	-11.824	-13.402	-12.042	-12.766	-12.917	-12.481	-12.97	-13.051	-13.028	-12.108	-12.663	-12.628	-12.276	-12.782	-12.899	-11.619	-11.619
-4.9181	-1.4729	-2.2195	-1.4927	-4.9911	-2.4066	0.07383	-2.2524	-4.196	-3.8517	-4.817	-3.4614	-0.0085775	-3.79	0.60426	-2.8715	-0.8034	-4.5337	-1.176	-1.0191	-1.1281	-2.271	-1.6538	-2.7532	-1.3646	-1.6849	-3.1016	-1.909	-1.5907	-2.973	-2.7078	-3.1519	-0.018007	-3.0569	-4.2331	-0.38427	-2.879	-1.0823	-4.8448	-3.895	-0.51243	-2.4162	-4.2842	-0.24232	-1.7134	-1.352	-0.67749	-0.63556	-2.2718	-0.18855
7.1798	6.7867	11.484	10.144	9.9222	9.611	6.8029	9.5095	6.4624	11.496	8.1058	5.7746	7.1572	7.8451	7.4827	7.0409	9.7598	8.1629	8.8441	9.2361	6.7725	7.374	7.7806	7.0466	7.9789	7.2834	7.6774	6.9418	9.8708	7.0391	9.6997	7.6998	7.0214	6.0959	7.9153	9.3889	7.7491	7.0017	8.714	8.2907	7.9862	9.0226	7.5727	7.6325	9.5336	8.6867	7.7076	8.3695	6.8947	7.7711
-15.534	-15.092	-13.64	-13.353	-14.965	-13.78	-14.113	-10.539	-13.76	-15.117	-15.08	-11.839	-16.116	-12.274	-16.087	-17.687	-15.583	-17.528	-13.515	-15.667	-12.267	-12.896	-15.266	-15.983	-16.333	-14.192	-15.759	-16.119	-12.722	-10.625	-16.018	-14.037	-14.067	-16.374	-14.725	-16.767	-17.886	-15.069	-13.393	-15.315	-15.999	-14.327	-15.913	-15.49	-14.939	-14.845	-15.004	-16.639	-14.947	-13.94
-6.8014	-4.8259	-3.4003	-4.5397	-4.3899	-3.7801	-2.1626	-5.7006	-5.3889	-3.3976	-4.5401	-5.1333	-5.068	-5.8688	-6.527	-5.1949	-4.4032	-3.9718	-5.8587	-4.434	-3.12	-4.3828	-4.3239	-4.9462	-6.0006	-2.4565	-4.3029	-7.0708	-5.9704	-3.5917	-6.1433	-3.9055	-5.135	-5.9963	-5.6095	-5.0812	-3.4729	-5.946	-5.3107	-4.4516	-4.7488	-6.2893	-5.1611	-2.7426	-5.1849	-5.9303	-5.2411	-5.4508	-5.5385	-7.6511
-8.0974	-6.6901	-3.6042	-6.9491	-5.2612	-5.6173	-6.2995	-6.4433	-5.8491	-5.9225	-3.9062	-5.3085	-6.1583	-4.7978	-2.9039	-7.9392	-3.9841	-4.8597	-5.3189	-5.6967	-6.4268	-6.3256	-5.0607	-4.9612	-5.022	-6.0655	-4.7768	-6.9017	-5.1706	-5.2831	-5.6568	-5.9355	-4.651	-6.6114	-6.9609	-3.0711	-6.0958	-6.6175	-4.9898	-3.9473	-3.7665	-5.2067	-4.5848	-7.595	-7.2701	-5.5327	-3.7966	-2.5197	-4.6077	-4.745
-6.5005	-8.0501	-9.865	-8.2316	-10.107	-7.4403	-6.979	-9.2828	-7.6045	-7.4883	-9.5459	-9.2272	-8.1725	-8.0128	-9.4149	-8.3329	-6.4228	-7.8682	-5.7891	-6.7961	-6.1719	-6.9497	-10.377	-8.7592	-8.7434	-6.3771	-7.4416	-6.9916	-6.2457	-5.6975	-7.0663	-6.2925	-5.8607	-7.932	-7.991	-7.552	-7.5091	-5.8156	-8.3795	-9.2153	-6.9366	-7.5094	-8.1131	-7.8851	-6.8936	-6.8514	-6.598	-8.6314	-10.105	-7.5882
-0.21693	1.5896	0.40986	-0.45712	0.12913	0.29938	0.47738	0.82986	2.3611	0.70898	-0.88776	0.14279	-0.551	2.1336	-1.0261	-0.21317	-0.26598	-2.3844	-1.5968	-0.031326	0.18402	1.3947	0.85224	1.109	0.24431	-2.005	1.0124	-0.74571	-0.059738	-0.16752	0.41769	-3.6057	0.8989	-0.54935	-0.47296	-1.7635	0.43118	-1.2619	-1.3527	-0.6976	0.54488	0.72245	0.10882	-3.0342	-1.583	-0.6002	1.4531	-0.50391	1.6183	-0.77566
0.68921	1.847	2.2636	2.0791	2.8666	1.7217	3.6275	1.7717	3.1367	3.0206	1.7777	0.76924	1.6866	1.3597	0.023879	2.9822	1.1656	1.7629	2.3528	0.48154	0.66061	0.83698	1.0211	-0.073927	3.0716	0.55799	2.3438	2.2216	2.4866	3.8094	1.4042	0.9638	1.7545	3.8061	0.64493	0.64256	0.83315	1.5984	0.068875	1.7109	1.077	0.5599	0.77721	0.41523	1.202	1.592	2.7355	2.6896	1.9746	2.0318
-11.116	-13.165	-12.465	-12.377	-13.958	-10.189	-13.084	-13.086	-11.889	-11.285	-12.378	-10.549	-10.987	-12.655	-13.127	-11.283	-11.613	-12.892	-11.443	-11.84	-13.85	-12.525	-11.349	-11.303	-12.251	-12.38	-11.975	-10.685	-11.23	-12.887	-12.434	-12.553	-12.064	-9.676	-12.057	-12.005	-10.76	-9.6413	-12.538	-10.703	-9.7155	-12.349	-11.989	-11.325	-9.2904	-10.804	-11.068	-10.634	-12.156	-10.836
-2.137	-3.4345	-0.81966	-5.9537	-4.1767	-1.9397	-5.4949	-3.6914	-3.1055	-2.9806	-4.3992	-3.7836	-2.331	-4.2591	-4.723	-3.4756	-1.5149	-4.5718	-2.2018	-3.1526	-3.5168	-3.2394	-5.0776	-1.8392	-3.788	-2.8838	-2.9544	-3.4974	-4.9166	-2.913	-5.4629	-1.9772	-2.0132	-1.2831	-0.41765	-1.8299	-1.2865	-4.9066	-1.9921	-2.3268	-6.0862	-3.4787	-3.2655	-4.5806	-4.6477	-3.9762	-3.1454	-2.7747	-3.6734	-1.8474
11.426	8.9091	11.239	10.048	10.724	10.076	9.176	11.431	10.445	9.2383	10.787	9.3896	6.9383	9.6386	11.41	10.736	9.5526	9.5032	9.2327	9.0448	8.2169	10.214	9.6539	11.574	10.105	7.9848	11.732	7.9093	10.32	10.368	9.2664	9.8159	9.2111	10.622	9.5542	9.7041	10.115	10.106	12.167	8.408	7.5249	10.762	9.078	10.164	11.537	9.4455	8.958	10.045	9.2702	10.189
8.4192	8.8889	10.37	9.5992	9.7831	10.219	9.2396	11.248	12.357	9.7013	7.9211	11.754	11.481	10.447	7.7983	9.8545	7.2577	8.3307	12.472	10.707	9.1393	9.8985	8.8635	10.676	9.7274	9.0689	9.8647	9.9411	9.9507	10.266	10.329	9.9664	10.753	9.7047	10.851	9.0143	7.3694	11.204	9.0272	10.093	10.434	11.179	9.668	10.95	10.861	8.9302	11.886	10.031	8.7808	13.16
-14.233	-13.424	-15.563	-14.889	-14.157	-15.197	-14.323	-12.345	-12.727	-12.885	-16.221	-15.354	-13.461	-13.113	-15.626	-13.224	-13.379	-14.579	-13.486	-12.146	-11.533	-16.296	-13.781	-14.222	-14.905	-14.479	-16.166	-14.235	-15.041	-13.653	-14.041	-12.715	-13.97	-13.357	-11.651	-11.747	-14.037	-14.099	-15.138	-13.009	-12.692	-16.288	-12.005	-15.114	-12.907	-13.661	-15.475	-11.944	-14.751	-13.818
-13.159	-14.444	-13.033	-13.936	-12.746	-13.237	-12.776	-15.141	-12.219	-13.157	-15.098	-13.377	-11.867	-14.05	-15.289	-13.472	-10.784	-12.964	-12.096	-13.673	-11.766	-14.171	-14.592	-10.553	-10.481	-13.847	-16.763	-13.67	-13.113	-13.722	-14.002	-13.148	-12.691	-13.403	-15.25	-13.764	-11.887	-10.926	-13.81	-13.078	-14.66	-11.743	-12.429	-14.086	-12.333	-12.541	-13.788	-10.991	-15.141	-13.827
-11.806	-13.108	-12.428	-14.998	-11.795	-12.901	-11.944	-11.873	-11.334	-11.151	-12.084	-13.409	-13.837	-11.626	-15.347	-12.825	-11.581	-13.816	-12.524	-15.793	-13.499	-11.84	-12.346	-12.24	-14.804	-11.399	-13.36	-9.8812	-13.938	-13.805	-12.136	-12.44	-14.475	-11.678	-11.891	-12.157	-15.961	-13.492	-13.095	-14.378	-12.568	-13.143	-12.052	-12.275	-12.219	-11.017	-10.981	-13.124	-13.104	-12.6
-0.80939	-1.2402	-2.2188	-0.75834	-0.69633	0.92494	-0.68653	0.82295	-0.093685	-0.50329	0.95244	-1.8299	-1.3445	-0.63118	0.7751	1.4605	-1.0322	0.99794	-0.051623	-2.3036	-0.66966	-0.99336	1.8875	0.53416	1.1158	1.1247	-2.1873	1.7579	0.78044	0.4315	-0.75705	-0.52847	1.7603	1.8322	-1.5578	-1.0503	0.35226	1.4082	1.4356	-0.49562	1.4546	1.2348	-0.46632	-1.0417	-0.90731	-0.36802	0.31668	0.072872	-1.0986	-1.4273
-14.662	-14.497	-14.372	-12.269	-14.302	-12.963	-14.608	-13.33	-15.439	-13.824	-13.985	-12.035	-14.651	-13.722	-15.538	-14.051	-14.338	-15.301	-16.621	-15.098	-13.622	-13.234	-14.774	-15.843	-15.228	-14.018	-13.093	-12.964	-14.867	-16.871	-15.94	-15.494	-13.819	-15.846	-17.069	-13.506	-13.18	-17.206	-15.574	-15.003	-15.491	-15.576	-14.471	-13.463	-12.671	-14.516	-14.68	-16.864	-13.694	-15.043
-9.9517	-13.87	-11.154	-11.795	-12.089	-9.9607	-11.237	-10.906	-12.144	-11.877	-10.98	-12.722	-10.777	-10.257	-13.387	-11.198	-11.546	-13.202	-11.42	-10.977	-12.387	-11.508	-14.635	-12.426	-12.445	-10.777	-11.751	-12.606	-11.028	-12.122	-11.666	-10.144	-11.25	-12.138	-12.077	-14.315	-11.027	-10.125	-12.734	-10.905	-13.654	-13.341	-10.112	-13.057	-11.452	-10.323	-11.223	-13.544	-11.645	-9.6856
-0.5962	-0.37102	-0.026043	-1.0756	-2.8043	-1.2808	0.76119	0.5472	-0.17013	0.1812	-5.9161	-3.363	-1.4984	1.0275	0.53476	0.020597	-1.1949	-0.17405	-2.9114	-1.7058	-2.6156	-1.3828	-0.7352	-2.4403	-4.3422	-2.0891	-1.5089	-2.969	-1.4897	-2.0113	-1.9291	-0.56086	-3.3389	-0.97076	0.70247	0.62344	-1.6222	-1.7602	1.1954	-2.3821	-1.6369	0.55335	-1.8545	-1.9993	-0.40952	-2.2763	-0.69976	-2.2859	-3.346	-1.8394
-13.477	-12.36	-11.746	-13.324	-12.166	-12.376	-11.27	-10.705	-13.994	-14.299	-11.915	-11.94	-8.8029	-10.888	-12.371	-12.071	-11.076	-12.425	-11.057	-11.752	-12.379	-10.193	-10.841	-11.414	-13.275	-11.617	-12.626	-10.485	-11.005	-11.778	-11.713	-13.459	-11.133	-12.344	-10.732	-11.118	-11.416	-10.765	-10.196	-12.614	-11.222	-12.934	-15.029	-13.074	-12.122	-11.731	-12.381	-11.653	-12.843	-13.052
-0.61799	0.74946	0.79579	3.723	0.39022	2.4644	-0.15894	2.3035	1.8814	2.4907	1.1401	2.8471	0.57532	2.2533	1.4721	1.844	1.4066	2.1682	-0.28884	-0.628	-0.89847	-0.011342	2.542	4.9697	1.6162	1.6739	1.983	2.1293	0.58448	3.0011	0.15409	2.2543	2.225	2.0204	2.186	2.8573	2.7551	2.2907	3.6119	1.8558	4.7608	0.83144	0.84365	0.071128	1.6581	0.63845	1.9511	-0.092704	1.704	-0.51517
0.66759	-0.77706	1.5908	0.43967	0.57266	-0.094838	0.73051	0.80113	-1.0457	1.6178	1.6175	1.1025	1.1966	1.3554	0.6724	2.1199	1.3009	1.0565	-1.2185	-0.14274	0.082282	1.0989	0.72825	0.53517	-0.73499	-0.20944	-1.6885	2.013	-0.61282	1.048	0.43965	-1.0067	0.89568	0.051939	0.68752	2.0556	2.6523	0.45862	-0.083375	1.5254	1.1541	1.0485	-1.8135	-0.39271	-1.4048	1.5736	-2.0543	0.46702	0.62179	-1.3458
-16.726	-13.987	-12.722	-12.907	-13.976	-15.468	-13.868	-13.234	-17.542	-15.629	-15.357	-14.415	-15.692	-14.327	-16.167	-16.265	-12.434	-14.172	-12.137	-14.673	-14.097	-15.134	-15.121	-12.411	-17.5	-15.216	-14.688	-15.909	-15.294	-14.871	-14.223	-15.622	-16.423	-16.415	-14.658	-14.526	-16.304	-14.639	-15.283	-13.147	-14.586	-13.486	-14.137	-14.186	-13.797	-14.392	-14.232	-15.014	-14.589	-13.373
-14.21	-10.01	-12.331	-13.97	-12.303	-13.025	-13.577	-14.418	-12.514	-12.776	-13.47	-14.511	-13.717	-14.503	-13.849	-15.985	-14.613	-10.884	-12.186	-12.516	-14.299	-14.077	-13.747	-14.15	-10.832	-13.846	-12.253	-10.897	-13.352	-11.825	-13.782	-14.32	-14.559	-13.462	-13.889	-11.691	-11.346	-11.3	-11.313	-14.449	-10.456	-14.808	-11.777	-11.126	-12.991	-13.499	-13.146	-12.831	-11.333	-11.606
5.0682	5.9447	5.999	3.7592	4.6976	7.7474	6.0577	5.9389	2.2722	4.5554	6.432	6.0503	6.4979	6.5115	6.7	5.2023	5.8922	5.0756	6.9109	7.1396	6.3184	5.319	5.7355	4.655	6.4714	5.95	7.7952	6.322	6.8855	4.0949	4.9776	5.303	4.569	4.2382	5.0984	6.4189	7.2755	6.2814	5.1742	8.0135	5.8848	8.1715	3.5303	4.7734	6.4464	6.0012	5.4265	5.5587	6.0431	7.1768
9.8886	8.1684	9.5699	7.8314	6.5515	6.5431	9.0322	7.7543	6.0066	10.363	10.073	7.5747	9.9328	7.8277	7.7762	9.9091	10.674	8.6514	9.3614	8.2899	8.162	10.504	8.8301	9.2367	7.1924	8.8564	10.69	8.4923	7.2164	6.8264	8.9974	7.3966	8.1997	8.2592	10.57	9.0225	9.8346	7.7067	10.531	10.477	7.3187	7.877	9.2939	9.3522	10.92	8.1496	8.0455	8.1367	9.3176	9.4735
-10.351	-10.896	-10.149	-11.477	-12.522	-10.83	-12.707	-10.462	-13.135	-14.038	-11.299	-12.611	-9.7872	-11.733	-10.851	-12.281	-11.096	-11.409	-12.35	-12.491	-11.417	-11.595	-10.567	-11.902	-13.898	-12.611	-10.053	-14.504	-10.197	-11.032	-10.794	-11.145	-11.114	-12.226	-12.948	-11.422	-9.4058	-9.2215	-9.1975	-12.313	-12.647	-10.238	-12.849	-12.725	-14.331	-13.482	-12.558	-11.551	-10.875	-11.63
-0.49878	-1.6934	-2.3529	-1.3834	-3.0434	-2.2399	0.24144	0.22433	1.7005	-0.56055	-0.42782	-1.6852	-2.938	-2.3532	-2.0455	-1.3435	-2.5934	-3.157	-2.1467	-2.2371	1.3698	-0.54084	-0.71527	-0.34823	-1.5739	-2.2744	-1.0697	-1.3153	-1.054	-1.4942	-4.1608	-0.20363	-2.1179	-0.97543	-0.51578	0.48737	-1.12	-1.4977	-2.0659	0.2648	-2.6897	-2.3979	-4.8349	-3.3431	1.5808	-2.0805	-1.2312	0.81368	-1.1648	-1.9678
-12.157	-11.356	-10.803	-10.453	-12.432	-10.473	-12.11	-9.8948	-9.5231	-10.192	-11.903	-11.178	-10.865	-10.232	-11.345	-9.2053	-11.252	-13.804	-12.329	-12.11	-10.867	-11.651	-13.066	-11.804	-11.137	-11.117	-10.134	-11.801	-13.002	-13.102	-12.188	-13.099	-11.936	-10.702	-10.7	-11.671	-9.8371	-11.669	-10.43	-12.14	-11.272	-12.238	-11.535	-11.432	-11.92	-12.837	-10.032	-11.628	-12.368	-12.177
-2.7671	-2.9271	1.3208	-5.1095	-1.9931	-2.0625	-2.711	-2.5542	-3.7546	-3.4815	-1.6183	-2.2239	-1.996	-5.5638	-3.769	-2.9799	-3.5957	-3.144	-1.2775	-1.8213	-3.3744	-1.8877	-2.9589	-3.5405	-1.2945	-2.7467	-1.6124	-1.9402	-3.8476	-4.2597	-0.89387	-0.21015	-2.7071	0.34693	-2.2857	-1.7366	-1.1646	-1.1985	-1.2873	-3.4778	-1.9929	-0.42891	-2.8971	-2.7147	-0.72789	-4.525	-0.57087	-0.64887	-2.9178	-3.8623
4.916	3.2457	3.8565	0.89763	1.9352	2.4626	1.8679	2.312	4.6755	2.8866	1.9673	2.209	2.3526	1.3607	2.3059	-0.92413	0.77328	4.46	2.3175	0.92621	0.89188	3.5316	2.1868	4.4585	2.4603	2.1881	-0.46368	3.16	2.8964	1.4092	2.6969	5.0246	1.6455	4.4618	2.7214	0.00047671	2.6394	1.5209	3.0326	0.94267	2.2859	4.4446	3.52	1.6608	1.2242	1.4817	2.4343	4.6217	1.873	2.4779
0.36519	2.1274	0.07322	0.7366	1.7932	0.68347	0.42596	3.3537	3.1145	0.66713	3.8763	1.8253	0.95644	4.8651	0.8931	0.70014	0.95988	3.3942	1.4106	2.7712	3.0028	3.0619	0.8521	2.1518	1.3917	-0.84036	1.0615	1.2375	-0.13501	-0.30681	0.37868	0.69567	1.0446	0.94997	0.49426	2.7492	1.0648	3.357	2.5036	2.7654	1.2138	2.9927	0.51579	0.50076	-1.1467	0.79949	1.4467	2.0389	1.931	2.5527
-3.7463	-3.0501	-3.6312	-3.3857	-2.5291	-2.5658	-2.8502	-1.2316	-4.8122	-2.8529	-3.1241	-1.5313	-2.7258	-5.7389	-6.3487	0.29705	-2.8064	-3.3084	-5.5344	-1.7631	-3.4031	-2.0898	-2.6975	-4.1833	-3.6819	-3.0032	-2.6559	-2.7665	-3.7955	-3.8344	-1.8714	-1.434	-0.38684	-3.8045	-2.5584	-3.1046	-1.7996	-2.5677	-2.5307	-3.2389	-4.5339	-2.7962	-3.2965	-3.3274	-3.8462	-1.2458	-4.7895	-2.9699	-4.8264	-2.2843
-3.3108	-2.5358	-3.2246	-2.5095	-4.0922	-4.4403	-1.2232	-3.0872	-2.6808	-3.8406	-3.9044	-2.6332	-1.9139	-2.06	-5.7779	-2.5473	-3.4593	-2.6764	-3.6924	-1.8958	-3.3524	-4.9864	-3.9676	-2.6441	-0.5231	-5.1991	-3.6597	-4.96	-2.2766	-3.2175	-3.1805	-3.1607	-3.4447	-3.7582	-3.4361	-4.4549	-3.4616	-3.0817	-2.7769	-3.8285	-3.997	-4.3051	-1.6244	-3.9842	-4.3502	-3.0014	-2.0824	-3.9418	-5.0214	-5.3817
6.0358	5.6515	6.4795	3.5371	3.3087	5.1544	4.1297	3.1583	3.9832	6.7023	5.693	2.4467	4.7201	2.9105	3.7115	4.1	4.7556	3.1359	3.3646	5.06	3.937	1.7368	3.9904	2.7587	6.4766	4.4558	6.1262	3.5815	4.1337	5.7807	3.3484	4.0062	5.7844	5.514	7.1695	4.1666	5.1315	5.6268	6.3817	5.382	5.7948	4.3804	5.9576	5.7459	6.5009	3.8733	3.8585	4.1488	2.9324	3.5118
4.7289	2.3089	4.5916	3.4965	3.5118	3.1946	4.4456	5.6033	5.2481	3.7077	2.8697	7.5759	1.9069	3.0348	7.3323	4.5977	6.487	4.7205	5.5421	5.6196	1.7796	4.7193	2.4454	4.301	4.1553	5.7071	2.314	4.6493	4.803	4.9095	4.9695	4.9136	2.8104	3.1958	4.479	4.3828	4.0022	4.3305	3.3704	4.3337	5.2589	4.8762	3.7009	4.1185	4.5469	7.8624	3.9338	3.7628	4.4014	4.7973
-12.551	-11.448	-13.567	-15.33	-10.771	-16.852	-13.966	-13.482	-10.793	-13.275	-13.814	-13.09	-13.644	-12.211	-15.282	-11.836	-11.786	-12.876	-13.991	-12.27	-13.807	-12.917	-12.25	-13.838	-14.207	-12.638	-15.378	-13.857	-12.766	-13.621	-13.857	-11.574	-12.933	-14.749	-11.158	-11.589	-14.198	-12.788	-13.037	-12.039	-12.599	-15.422	-11.054	-10.404	-11.218	-14.215	-11.412	-12.398	-12.005	-12.12
-15.06	-12.751	-11.211	-14.094	-11.994	-13.946	-14.099	-15.401	-13.586	-12.381	-13.293	-15.148	-12.228	-13.105	-12.304	-13.858	-15.197	-15.432	-15.529	-11.729	-14.918	-11.807	-13.705	-12.391	-13.041	-12.592	-11.211	-11.897	-12.437	-12.935	-12.406	-13.429	-14.69	-12.821	-13.888	-13.229	-13.171	-13.774	-9.3048	-13.581	-14.605	-12.94	-15.389	-9.9752	-12.905	-13.773	-12.867	-11.642	-13.858	-14.978
8.1911	7.5591	5.5547	7.7889	6.9511	6.1031	5.9596	8.2335	7.4782	5.457	6.3875	7.0832	4.5805	6.7812	7.8615	7.2349	7.2063	4.8744	6.0491	7.7416	6.7581	5.9474	5.4898	6.2071	7.9749	6.1326	6.631	5.7989	8.2569	5.5114	5.831	4.7273	7.3928	7.6685	6.2966	6.4655	4.2481	8.1076	5.8889	6.7394	4.2327	6.5968	6.8247	3.9836	7.6321	7.9069	5.7524	5.5037	6.0029	5.6716
-12.253	-12.215	-13.211	-13.684	-12.443	-12.431	-12.28	-13.404	-10.563	-12.933	-11.61	-14.434	-12.233	-12.889	-11.532	-14.338	-12.117	-11.031	-10.845	-14.111	-13.497	-11.662	-12.284	-13.157	-14.559	-11.444	-15.984	-11.73	-13.19	-12.065	-12.681	-11.547	-15.026	-11.036	-12.197	-15.126	-11.795	-13.969	-10.371	-14.053	-12.878	-13.25	-11.203	-14.282	-11.422	-11.69	-12.471	-13.141	-12.776	-15.602
-1.3656	0.90715	-1.0059	1.4595	0.055377	1.9028	1.9723	-1.1139	1.354	-0.78067	-0.9205	-1.8369	0.8997	1.5486	-1.1665	0.78494	-0.047133	-0.37389	-1.1388	0.061415	0.22421	-0.37476	2.275	-2.0315	-1.3389	1.6197	-0.5235	0.96994	2.1526	-1.4236	-1.1372	-2.0966	1.2536	-0.94363	2.1329	1.3635	-1.8525	2.3692	2.8575	1.0694	1.1395	0.26918	0.68414	-0.0518	-2.5209	-1.485	0.76519	-0.16494	-1.3116	-0.48635
-4.4411	-3.0863	-2.4008	-1.4155	-1.1545	-2.17	-0.48649	0.48767	-2.9168	-1.7745	-1.9334	-0.93244	-3.2867	-1.1444	-1.9045	-3.5834	-3.0664	-3.7304	-2.2462	-2.804	-1.0114	-0.53205	-4.3896	-1.091	-1.2925	-2.3342	-2.911	-1.5891	-1.5981	-2.9113	-1.5914	-2.311	-3.2246	-3.3917	-0.34791	-4.4167	-2.0549	-2.293	-5.1553	-3.726	-3.093	-2.553	-2.7036	-2.0689	-3.5799	-3.7236	0.36959	-2.8155	-1.1747	-2.518
8.2543	9.5899	8.9723	8.4732	7.6149	7.2748	8.2183	9.202	7.6541	8.1814	8.4871	8.0159	7.0683	9.8862	8.3436	8.1406	7.1934	7.6009	10.016	7.3925	8.431	7.5669	7.9639	8.0812	7.7012	8.2208	9.0567	8.2672	7.214	6.2038	6.2616	9.6414	10.73	9.2694	7.0694	7.0986	9.4835	8.4574	8.205	6.8636	8.5889	8.9974	7.5225	7.9237	9.0169	8.3111	7.8389	6.9289	9.4959	7.8224
0.54762	-2.6873	-1.3656	-2.0305	-1.0791	-1.4713	-0.19285	-0.97001	-0.90321	-0.50855	-2.3168	-0.61798	-3.1969	-1.9894	-1.5099	-1.094	-1.7699	-0.60673	-2.5832	-1.9444	-1.9767	-1.3535	-3.0592	0.076394	-2.2616	-1.2434	-1.032	0.72575	-2.0249	0.71365	-0.48698	-1.5787	-2.9706	-3.0918	-0.45582	-0.89516	-3.1614	-2.6657	-1.6389	-2.5179	-2.0791	-1.4543	-0.62477	-2.5261	-2.0322	0.0093125	-1.2222	-0.93484	-3.4434	-3.2049
-13.528	-8.5488	-9.262	-10.454	-9.6242	-10.576	-11.76	-10.168	-12.015	-11.373	-10.525	-10.981	-11.75	-11.822	-13.719	-12.556	-10.647	-9.4652	-11.185	-11.152	-8.8397	-12.136	-10.404	-11.272	-9.8142	-10.339	-11.17	-11.456	-11.405	-9.525	-11.946	-11.301	-9.7375	-9.5132	-10.682	-10.867	-10.021	-8.9985	-7.7659	-9.115	-8.968	-12.841	-8.5732	-8.4394	-11.28	-9.6317	-9.2984	-8.8866	-12.41	-10.15
-2.7287	1.7848	-1.2113	-0.7584	-2.1078	-0.53812	-1.2179	1.0323	-0.91246	0.41498	-1.6815	-0.79173	0.037399	1.4881	-1.492	0.087793	0.10769	0.18003	-0.26693	0.019259	1.749	-0.35386	0.39803	1.3944	-1.6473	-0.78932	-1.1878	1.8275	0.060081	0.62544	-0.21482	-0.20111	-1.586	-0.15326	1.8687	2.2315	1.5465	-0.21516	-0.21292	0.21996	-1.1907	2.2658	0.66	-0.10131	0.036922	0.16313	-1.1938	1.0111	0.72994	-0.6335
1.6204	2.8889	2.465	3.585	3.5003	2.5453	2.9503	2.6182	1.9995	0.74724	1.7042	3.7626	3.1257	2.9262	3.13	4.5932	2.6375	-0.43696	-0.10243	1.1913	2.0353	2.5832	2.1	-0.66022	1.8123	1.4993	2.2102	0.049475	-1.2076	0.42075	3.804	1.5058	1.4705	2.1639	1.7959	0.43393	3.8185	1.9285	1.6695	1.5416	3.3397	4.0705	1.0878	0.71694	3.3684	2.676	1.1937	2.613	2.4385	2.1773
0.74011	-1.89	-1.6832	1.7938	1.1644	0.9012	0.50193	0.94246	-0.081162	-0.98643	-0.77526	1.1868	1.3825	-0.025405	-0.34794	-0.13104	-0.63842	-2.507	-0.15108	-0.14939	0.044302	-0.31924	0.75749	-0.49034	1.7723	1.4109	-0.18559	0.7685	1.5705	-1.7543	-0.74531	1.668	1.332	0.64339	-1.4117	-0.67814	1.8071	0.77566	-1.0487	2.4431	-4.4158	-0.29933	-1.6406	1.2274	-1.8246	-0.3854	-0.51184	1.1042	-0.96678	-0.85824
-5.347	-7.6728	-5.7417	-4.9046	-7.285	-7.1762	-3.7801	-5.1775	-5.4839	-7.2485	-7.3025	-5.031	-5.6655	-5.5598	-5.5907	-7.4444	-4.3559	-4.989	-4.3235	-7.8294	-5.93	-6.1634	-6.2892	-4.3462	-3.5083	-5.3607	-4.4953	-5.3186	-5.3327	-6.8499	-2.805	-5.496	-4.8522	-7.8658	-7.3441	-4.8138	-6.544	-7.363	-5.2173	-4.0165	-5.7647	-5.6798	-3.8193	-4.8988	-5.0099	-5.3746	-4.6152	-7.3503	-4.38	-5.5006
1.9775	-0.90255	1.7762	0.52699	1.1206	0.18206	-0.62152	1.8425	1.9063	0.16804	2.5594	0.1427	0.13158	-1.7897	-0.68855	0.0099139	-0.90869	0.79574	-2.0166	3.297	-2.9765	2.2826	3.006	-0.78803	1.8635	-0.33949	0.21348	-0.70329	-0.78853	1.3749	-1.8183	-1.6592	0.53358	0.055892	1.9198	0.77675	-0.55109	0.58907	-0.80075	-1.0443	2.1287	0.12145	0.3917	0.41617	1.9997	0.31634	-1.3738	0.5592	-2.149	0.24828
-13.201	-14.426	-13.793	-12.954	-14.305	-14.186	-12.33	-12.595	-11.43	-12.375	-11.92	-14.771	-13.565	-12.435	-13.844	-12.626	-12.566	-13.033	-11.535	-12.56	-12.363	-11.73	-12.009	-12.655	-12.572	-14.374	-13.781	-13.66	-11.575	-11.866	-12.891	-11.648	-10.68	-13.802	-12.349	-13.454	-13.248	-11.335	-11.717	-13.408	-12.577	-13.203	-13.484	-12.645	-12.372	-12.662	-14.245	-10.508	-12.054	-13.487
-4.3201	-4.1341	-4.4176	-5.8931	-4.5269	-4.2387	-2.5978	-4.9754	-4.8615	-3.0421	-6.5244	-4.707	-5.8089	-4.9815	-3.3921	-6.3489	-2.9123	-2.6197	-5.3128	-7.5218	-5.374	-3.8594	-4.4463	-5.4227	-3.8284	-5.4031	-4.0294	-4.576	-4.7356	-5.1609	-3.1511	-3.6251	-5.8245	-4.9723	-5.108	-2.968	-6.4484	-5.4417	-3.3115	-3.7824	-5.0908	-3.6643	-5.0627	-6.1302	-3.1723	-5.1667	-3.6081	-2.4766	-5.5637	-6.7131
0.77479	-0.27944	0.12182	-1.2747	2.1857	0.13935	2.3392	-1.8296	-0.56208	0.60827	-0.064392	-0.27868	-0.22122	2.5884	0.38706	-1.2483	-0.84501	1.3656	-0.28742	1.0958	1.1316	2.3915	-0.082523	0.76614	-1.2818	0.38112	-0.14077	0.99907	1.2713	-0.2963	-0.86264	-0.81303	0.80608	0.43186	-0.37384	-0.58841	1.9869	0.81807	2.9486	-0.34966	1.6173	0.054564	-0.38654	-0.47136	2.302	0.47434	1.3327	0.513	0.59109	0.7417
-15.097	-14.279	-11.995	-15.461	-13.474	-13.922	-12.731	-11.967	-11.523	-13.137	-10.704	-14.728	-14.847	-13.088	-14.591	-13.772	-12.681	-11.954	-14.629	-13.507	-12.112	-14.52	-14.282	-12.332	-13.285	-12.469	-14.096	-14.109	-13.367	-15.079	-12.112	-12.205	-13.304	-13.417	-12.107	-13.928	-11.268	-12.31	-10.923	-12.535	-12.048	-15.402	-13.639	-14.189	-14.402	-13.146	-13.532	-15.904	-12.716	-13.331
3.2712	5.581	7.7201	4.5914	4.6115	5.6026	5.0053	4.4691	5.943	3.3052	4.6891	6.9918	6.3335	6.0004	4.9292	4.9613	6.2731	5.97	4.6487	6.8044	4.1055	5.4909	3.5888	3.8593	5.1731	4.2975	5.4055	7.1223	5.7739	6.1893	4.2352	7.1957	3.5824	3.5537	7.0025	7.5404	6.7842	4.8446	6.2958	4.7491	4.9478	4.6719	3.306	5.3982	6.5228	5.1464	4.7349	3.3689	6.0871	5.3385
-11.695	-11.129	-13.674	-13.488	-11.977	-13.225	-10.88	-10.407	-11.949	-9.8406	-10.665	-13.669	-11.296	-12.18	-9.593	-11.337	-12.359	-10.428	-12.712	-11.133	-11.331	-12.722	-10.888	-13.284	-11.565	-11.701	-10.366	-11.942	-11.646	-12.606	-12.939	-12.481	-11.321	-10.865	-12.017	-13.322	-12.794	-13.363	-10.752	-9.7705	-10.935	-9.8519	-10.457	-10.676	-11.967	-12.266	-12.778	-15.508	-10.575	-10.546
-12.308	-9.7433	-11.702	-11.048	-11.211	-14.122	-8.9293	-11.807	-11.093	-11.762	-11.185	-10.026	-9.5277	-9.1754	-11.53	-11.922	-11.139	-12.14	-11.207	-10.747	-11.632	-12.173	-9.8555	-11.888	-9.4772	-11.901	-14.097	-12.137	-11.913	-11.188	-11.173	-9.6573	-11.042	-10.786	-12.148	-10.479	-12.054	-13.041	-12.015	-9.161	-9.5384	-11.508	-11.415	-12.344	-13.273	-11.742	-10.394	-9.8335	-12.81	-10.615
0.12953	-0.88362	-1.1519	-3.7745	-3.6934	-4.8414	-4.6229	-2.4376	-1.0892	-2.7911	-0.03378	-4.7191	-3.0032	-2.8634	-1.4653	-5.5803	-2.3886	-3.8949	-2.2327	-0.85362	-4.5983	-0.47938	-1.2071	-3.5293	-3.0492	-3.6274	-3.7017	-3.0412	-3.7205	-0.43141	-3.9931	-3.6566	-2.5447	-4.6638	-0.84002	-3.3436	-3.5765	-4.4821	-2.1959	0.10979	-1.5584	-3.5336	-4.3115	-2.2055	-4.5084	-2.6643	0.67103	-4.017	-1.0021	-0.93119
-22.684	-23.181	-23.392	-21.718	-20.475	-23.114	-23.161	-22.096	-22.204	-22.77	-21.627	-22.994	-22.07	-23.69	-20.96	-23.585	-21.36	-21.75	-23.357	-21.253	-21.757	-21.418	-21.529	-22.736	-20.173	-20.969	-22.322	-20.287	-21.609	-23.357	-22.134	-20.405	-20.014	-23.051	-21.321	-22.677	-21.783	-20.595	-21.877	-20.613	-23.344	-22.498	-21.607	-19.833	-23.604	-21.24	-21.91	-25.121	-20.323	-22.077
-9.5115	-10.103	-8.2234	-8.0342	-11.391	-9.267	-10.603	-8.7821	-10.271	-9.3141	-8.4749	-10.285	-8.8556	-12.429	-8.9264	-9.3928	-7.2012	-9.9693	-9.2368	-8.6311	-8.8537	-8.3437	-8.3811	-9.9663	-10.498	-9.3422	-8.9716	-9.0555	-9.7141	-8.9167	-10.103	-9.2007	-12.263	-9.4104	-10.656	-8.7652	-7.2785	-11.204	-8.0397	-10.04	-10.647	-10.534	-8.9805	-11.043	-9.1247	-8.252	-9.452	-11.085	-8.3556	-7.8028
-3.0761	-1.2859	-3.4388	1.0289	-2.2321	-2.9287	-1.1949	0.55756	-1.2831	-0.49837	-1.9286	-1.3797	-2.0853	-0.86692	-1.069	-1.7431	-2.6456	-0.44127	-3.7036	-1.9354	-3.4498	0.58856	-2.3064	-1.3645	-1.1628	-0.88315	-0.68925	-0.69496	-3.1571	-0.90686	-0.90739	-2.2352	-0.1253	-0.70019	1.0285	-2.4543	-1.6127	-1.7087	-0.64846	-0.90525	-1.6979	-0.18005	-3.4647	1.3662	-2.0513	-1.3944	-3.291	-2.4821	-3.1084	-3.9542
-12.501	-12.439	-15.047	-11.843	-14.872	-12.945	-13.408	-14.177	-13.912	-12.604	-13.752	-14.159	-14.039	-11.767	-12.901	-16.648	-13.269	-11.892	-14.653	-13.245	-10.99	-13.213	-10.754	-11.991	-13.905	-13.784	-11.188	-13.947	-13.002	-14.217	-14.166	-14.794	-14.078	-13.161	-12.216	-14.816	-11.714	-12.253	-12.319	-13.983	-12.294	-13.352	-14.283	-12.842	-12.189	-12.447	-10.931	-13.091	-14.626	-13.74
-5.2728	-5.784	-5.4601	-5.0091	-3.9351	-6.3562	-7.7089	-3.2236	-4.1914	-5.0651	-8.909	-3.9944	-6.1357	-6.1321	-7.133	-5.9433	-6.0534	-6.0195	-5.4287	-4.2762	-3.2471	-3.5505	-7.1579	-6.1323	-5.7214	-5.6361	-5.3879	-5.0123	-5.3215	-5.7301	-7.0812	-3.699	-6.1391	-6.5551	-4.0416	-5.0296	-3.2689	-3.2415	-6.1941	-7.3136	-6.5867	-6.0585	-6.1281	-2.6788	-3.5174	-7.2396	-6.7745	-5.9311	-7.1393	-3.7874
6.7597	5.9249	5.681	5.7331	7.3042	6.4014	5.5545	7.5887	6.8915	3.4472	4.3725	6.532	6.5756	5.4237	4.63	9.0534	7.4902	7.1769	8.4917	6.8144	8.9366	9.8481	9.4538	7.3313	6.9516	5.7674	8.1373	4.8577	5.7324	7.4964	5.3519	7.2919	6.2633	5.4605	7.3898	6.4359	5.9511	6.4524	6.9924	8.685	4.6174	7.6765	4.9061	8.3871	6.9928	7.5515	6.9161	8.7591	6.407	5.756
-21.802	-20.779	-22.528	-21.912	-23.592	-21.751	-21.633	-23.616	-23.356	-21.864	-21.765	-21.764	-21.674	-22.363	-21.086	-21.845	-21.927	-21.01	-19.502	-19.068	-22.821	-21.475	-20.508	-20.795	-22.693	-21.334	-21.839	-23.408	-22.565	-21.352	-23.139	-19.83	-23.694	-23.48	-20.561	-22.757	-23.122	-21.247	-23.562	-21.932	-22.203	-22.506	-22.425	-23.533	-24.365	-20.694	-23.075	-23.953	-21.825	-22.991
2.5762	4.9483	4.6574	2.5486	4.5627	4.1794	7.152	3.7105	3.6719	6.2579	6.2959	3.3671	2.1513	2.4182	2.5362	3.7926	7.4076	4.7983	3.3212	4.3626	3.366	1.0486	3.6175	4.9833	3.8305	3.043	3.5903	4.9567	2.8905	2.949	3.9362	3.9712	3.8433	3.9052	5.4642	5.1143	5.0188	6.0502	5.463	1.8297	3.5013	5.5581	6.5944	5.5253	3.7836	5.1594	3.1732	3.479	3.8578	3.2156
8.0751	6.6914	7.1377	5.5409	6.4742	4.9755	6.3034	7.9364	5.0778	6.9631	8.8559	6.5087	6.8922	6.6946	8.5279	5.2707	7.8651	5.8743	7.9174	8.1469	7.7343	4.958	7.1237	4.0138	7.0182	7.9038	6.0945	6.1995	8.7781	7.7041	9.2677	7.1633	7.3735	6.1675	7.4954	5.2959	7.4051	7.3748	5.9909	5.7219	6.3153	10.036	6.492	7.168	7.4456	8.9723	7.9916	6.4264	7.7173	4.9792
-8.7561	-8.1591	-9.8023	-12.284	-10.305	-9.8119	-9.7823	-8.838	-10.428	-7.0547	-11.327	-9.7853	-8.2945	-9.8622	-9.5841	-8.6737	-9.0718	-9.2623	-8.868	-7.9261	-9.3793	-9.1883	-7.5922	-9.4203	-10.984	-10.957	-6.7661	-8.5486	-9.815	-8.3168	-11.351	-8.656	-7.1293	-9.1817	-8.7082	-8.649	-9.2626	-10.353	-8.1357	-9.4214	-9.7524	-9.2608	-8.8161	-7.7406	-11.811	-12.498	-8.1721	-8.6127	-8.8737	-8.3495
-1.8906	-2.2918	-0.81751	-1.4462	-2.0706	-2.888	-2.4602	-2.6923	-2.6511	-2.4591	-3.9458	-2.3806	-1.3535	-1.6234	-1.845	-2.5742	-2.1025	-4.7765	-2.3634	-2.2457	-3.214	-3.7094	-2.9075	-3.1809	-2.1039	-2.0364	-5.1245	-2.3502	-0.56072	-5.4335	-1.6943	-4.2898	-2.0432	-1.9363	-1.0008	-2.72	-2.6985	-2.4037	-2.7951	-4.0217	-2.3454	-2.4456	-4.1942	-1.9265	0.097341	-1.5011	-2.0665	-2.055	-2.3111	-2.8724
-1.6049	-0.77129	-2.5686	-0.58979	-1.8912	-2.4056	-1.0525	-0.2282	0.00088815	0.017784	-0.44291	-3.7777	-1.0821	-2.7507	-1.2267	-1.0135	-3.3755	-2.8516	-3.6367	-1.8113	-2.0425	1.7506	-1.3416	-2.9247	-1.8385	-0.39435	-1.9244	-2.0977	-1.7648	0.92121	-2.9427	0.31882	-1.2553	-3.9119	-1.7483	0.63798	-0.64652	-2.4979	-0.16835	-0.22139	-3.8532	-2.7626	-3.7878	-0.019449	-0.64002	0.90651	1.6555	-1.5904	-0.99748	-3.4525
-12.456	-12.346	-12.348	-13.414	-10.671	-12.042	-10.92	-14.142	-13.193	-12.851	-13.795	-12.418	-10.772	-14.216	-12.541	-11.069	-11.493	-12.923	-9.5802	-10.075	-14.107	-12.688	-15.383	-12.476	-9.2357	-12.532	-13.441	-10.215	-13.432	-11.403	-11.617	-9.9684	-14.119	-14.822	-14.33	-11.764	-12.793	-12.036	-13.718	-13.552	-12.101	-13.618	-12.733	-13.991	-11.188	-12.767	-13.681	-12.753	-14.361	-14.041
-11.175	-10.854	-10.661	-12.108	-12.743	-12.282	-9.8471	-11.961	-12.332	-11.146	-12.122	-10.618	-12.1	-12.183	-11	-14.939	-13.52	-10.666	-14.022	-10.637	-11.061	-13.676	-10.089	-11.853	-13.581	-11.181	-11.295	-12.125	-9.895	-10.559	-10.392	-10.528	-11.213	-11.971	-10.918	-12.854	-12.92	-13.866	-14.235	-11.565	-11.843	-11.452	-12.087	-13.404	-13.18	-12.097	-11.749	-9.4464	-11.899	-9.8591
0.35283	-0.085602	0.20079	0.6137	-0.35766	0.67752	0.6432	-1.9724	-1.6388	-0.21394	0.79972	0.91254	0.37771	1.7049	-1.098	-1.897	0.077347	-0.40191	0.22775	-1.1367	0.93137	0.78911	-0.46497	0.40975	-0.36311	0.70981	-0.44005	0.43643	-0.28891	-1.5017	2.1419	1.0981	0.23487	-0.17214	0.53415	0.17152	1.2045	-0.089825	0.91097	-1.5077	1.0582	-0.95262	1.1207	-0.066832	0.094107	0.424	-1.1618	-2.3374	-1.4878	-0.27724
-3.9164	-6.9511	-7.511	-7.2555	-3.8244	-5.9167	-3.7014	-8.6399	-7.3037	-4.6742	-3.6621	-5.9469	-7.3437	-6.0355	-6.4679	-4.5216	-5.1642	-7.7511	-3.9794	-4.5419	-5.0781	-7.8469	-5.5772	-5.7499	-3.6361	-5.0692	-6.4617	-7.5795	-4.3496	-5.5871	-5.8874	-3.5061	-4.3483	-8.338	-4.3715	-4.3069	-4.8133	-6.5058	-8.197	-7.1435	-6.045	-4.8736	-5.5826	-4.9599	-4.5963	-6.395	-8.076	-5.7443	-6.2456	-4.9765
-19.926	-21.067	-20.513	-20.569	-20.188	-21.756	-19.217	-20.873	-18.549	-22.353	-20.518	-22.006	-23.742	-22.502	-22.36	-21.087	-22.126	-20.177	-22.468	-23.447	-19.692	-22.65	-21.656	-20.129	-20.726	-18.585	-21.327	-20.802	-20.667	-20.744	-21.613	-20.89	-21.35	-19.765	-21.361	-21.914	-21.213	-21.604	-21.43	-22.128	-19.836	-20.912	-21.769	-17.552	-20.627	-19.045	-19.471	-20.975	-20.139	-22.23
7.106	5.54	4.4564	6.9226	9.0638	6.6812	6.8543	5.1399	9.0902	5.7392	8.1353	7.6302	5.2653	6.0172	5.6007	6.2699	5.1178	6.3766	6.6475	5.9481	6.2174	4.996	7.3617	6.1624	7.4863	6.8989	8.2054	6.1832	7.669	6.3394	5.731	7.1498	7.1434	4.8574	7.484	4.138	8.2559	5.6857	5.9619	6.8482	6.6612	5.9405	6.9463	4.9734	6.0011	7.7608	6.9433	8.6885	7.726	6.464
1.3514	0.16999	0.96861	1.5154	-1.4905	2.9775	0.62472	1.3373	-3.5823	1.452	-1.3299	-0.5415	-0.64402	0.86521	0.62793	-1.4956	-1.2327	1.2502	1.2514	1.048	1.1439	0.84201	-1.2701	-0.95696	0.66726	-1.4662	1.1002	0.60812	1.329	-0.11689	-2.2395	-0.73116	0.39014	-0.91691	0.42821	-1.729	-1.3484	2.8221	-0.92153	-0.58458	-0.91957	0.79525	1.2921	-0.61088	1.0176	0.93318	-2.9207	-2.274	1.6917	-1.7168
-11.132	-12.424	-9.837	-10.556	-10.878	-11.682	-10.558	-12.224	-12.26	-9.7328	-12.576	-13.507	-12.334	-12.303	-10.204	-10.611	-10.908	-11.091	-10.54	-9.7059	-13.497	-12.099	-11.907	-11.568	-9.7451	-12.873	-12.194	-9.1195	-12.121	-11.929	-12.351	-12.562	-8.7537	-10.121	-11.457	-9.3962	-10.938	-11.734	-14.271	-10.632	-13.191	-12.155	-11.385	-13.711	-13.509	-8.4127	-12.569	-10.578	-12.23	-11.886
-5.5932	-9.1543	-3.7917	-7.0237	-5.3116	-6.8394	-7.422	-7.2075	-7.3503	-5.4059	-6.1325	-3.588	-8.2098	-6.0936	-5.4019	-5.1643	-6.4326	-5.996	-5.5263	-6.7394	-7.3958	-5.9042	-5.9366	-6.638	-4.2261	-5.2791	-5.756	-7.8383	-6.7628	-5.4126	-5.5704	-5.3651	-7.7437	-8.1875	-5.3358	-5.8023	-5.0942	-5.4417	-5.6676	-6.3351	-5.5128	-8.1552	-3.9391	-6.1268	-6.5082	-6.0336	-7.0211	-7.0139	-5.2678	-5.8505
-21.001	-22.686	-21.019	-22.047	-20.043	-19.625	-20.342	-21.616	-21.277	-21.77	-19.287	-22.479	-20.291	-19.291	-21.077	-21.901	-18.909	-23.047	-22.366	-21.776	-20.329	-21.812	-20.039	-21.348	-21.414	-18.736	-19.624	-22.957	-20.447	-18.909	-20.947	-19.783	-20.303	-23.255	-21.063	-18.881	-20.539	-18.221	-22.839	-20.676	-20.83	-23.093	-21.884	-21.277	-20.624	-20.021	-21.385	-21.996	-21.83	-20.825
3.9946	3.7164	3.0374	5.7517	4.0647	2.5231	4.7752	4.2875	5.435	2.942	3.8008	2.9962	5.4329	2.7645	4.1134	3.6264	5.0417	5.3846	3.5654	3.1777	5.5096	6.8046	3.5093	6.0355	6.3678	6.2313	4.6184	2.2831	3.3298	3.4401	2.9501	3.2829	4.3551	4.25	3.9606	5.0731	4.3235	5.1517	3.1489	3.6816	3.7784	3.0075	2.5367	3.0593	3.9735	4.0049	4.3656	3.9699	5.4179	4.1099
-7.6525	-6.0353	-4.65	-5.0599	-5.622	-4.8304	-5.4856	-3.543	-3.3143	-4.8963	-8.3181	-5.3315	-3.4287	-4.8054	-4.0985	-5.515	-6.472	-6.6583	-5.483	-7.0049	-4.8778	-5.9582	-8.2131	-5.5031	-8.023	-8.2203	-6.5447	-3.8835	-5.0798	-4.9714	-6.2279	-2.4411	-3.7645	-4.9678	-6.0404	-3.3696	-5.1868	-7.1462	-6.5897	-4.1781	-8.1143	-3.9562	-7.0171	-5.4174	-7.6583	-7.756	-6.1368	-7.0349	-6.4846	-6.6822
0.13395	-0.92492	-2.57	-2.7523	-0.12606	-3.1074	1.6733	-2.1721	-3.1916	1.2013	-3.895	-1.4466	-0.20312	-1.5159	0.4828	-2.0975	-3.4238	-3.8331	-2.2197	-1.0203	-2.8469	-2.7749	-2.3292	-1.8478	-3.431	-2.7627	-3.1414	-2.0932	-0.68434	-1.9109	-2.6881	0.42315	-3.068	-0.9511	-0.43978	-0.65762	-1.3823	-0.35771	-0.66108	-2.07	-1.8577	-1.923	-1.3152	-0.93667	-1.7872	-1.8534	-2.2402	-0.33296	-2.7485	-3.353
4.8706	4.623	7.913	7.0389	4.3013	4.7995	6.7937	4.1698	3.4597	4.8242	4.6175	6.4699	5.3766	3.964	4.4975	2.6756	6.5741	7.1377	5.0344	4.8893	5.9804	6.5385	7.1601	6.8002	5.9919	5.7729	4.4206	7.5866	5.0043	3.836	5.7318	5.4021	5.1039	6.4433	4.2817	4.0684	5.5738	7.0434	6.1839	3.723	6.4119	5.767	7.6953	3.8648	4.7317	4.7642	6.2865	7.8048	4.1892	6.7651
-13.87	-13.189	-13.833	-13.894	-15.307	-16.449	-12.52	-14.889	-12.668	-11.72	-14.686	-12.954	-12.165	-14.344	-15.064	-12.899	-11.546	-12.576	-11.939	-12.31	-11.274	-12.644	-10.323	-14.626	-11.55	-12.983	-13.819	-13.7	-11.401	-12.374	-11.124	-13.31	-12.74	-15.347	-13.219	-12.646	-13.338	-12.953	-14.965	-13.868	-10.004	-13.093	-11.653	-13.302	-14.028	-14.247	-14.115	-13.099	-14.792	-15.352
-11.737	-10.325	-10.521	-12.615	-10.364	-9.4543	-9.9226	-12.499	-11.425	-9.6936	-11.863	-11.57	-10.171	-12.88	-10.113	-10.797	-10.275	-9.1517	-9.406	-12.147	-10.263	-10.983	-9.1749	-11.524	-13.05	-12.4	-9.5168	-11.232	-11.625	-10.499	-10.279	-12.687	-11.756	-11.704	-11.731	-11.401	-11.285	-8.687	-12.808	-11.468	-12.19	-13.427	-10.472	-13.093	-10.744	-10.584	-9.7065	-9.1118	-10.259	-10.761
-2.2613	-3.8437	-0.63205	-5.8986	-4.9298	-3.3174	-4.7118	-2.7463	-3.2613	-5.7611	-2.5456	-2.63	-1.8311	-1.2867	-4.6964	-2.2318	-4.2818	-1.4683	-3.2448	-5.386	-5.3211	-4.0068	-4.0435	-2.4812	-3.1099	-3.5978	-2.2023	-4.1595	-3.8526	-3.5874	-4.2431	-2.9498	-3.5547	-4.2626	-4.0626	-5.0371	-3.6703	-5.0793	-5.0504	-3.8507	-7.2926	-5.1831	-2.9318	-2.9215	-3.056	-4.4823	-3.4463	-3.034	-4.2455	-2.7749
-15.237	-11.787	-12.47	-13.272	-15.887	-14.265	-14.175	-12.383	-14.107	-12.075	-14.202	-13.194	-11.039	-12.082	-14.477	-11.892	-13.209	-14.791	-13.009	-13.321	-14.469	-11.356	-13.345	-13.648	-13.488	-12.306	-12.373	-12.002	-11.851	-15.17	-13.052	-12.078	-9.9695	-9.3709	-12.386	-13.273	-12.161	-12.755	-11.986	-12.887	-13.309	-14.465	-12.443	-12.79	-13.142	-13.185	-13.508	-13.563	-13.882	-13.756
8.4902	8.9977	11.284	9.8791	8.7545	9.2388	8.6539	10.222	8.4612	10.48	9.2923	9.5549	9.6929	7.6135	8.5781	9.599	11.113	10.297	8.4997	10.862	12.091	10.214	8.7929	8.6769	10.292	11.058	11.156	10.768	9.1117	9.9561	10.559	9.1501	9.5455	10.014	7.8669	9.2257	10.704	10.155	10.57	8.0713	7.3644	9.0915	14.87	10.587	9.876	7.7497	7.7178	8.7261	10.276	10.077
-20.986	-22.12	-24.374	-21.341	-22.369	-22.165	-22.224	-22.953	-21.519	-20.121	-22.511	-25.295	-20.987	-23.41	-22.126	-22.678	-24.353	-20.918	-22.486	-22.722	-22.094	-20.922	-20.99	-22.902	-20.604	-18.813	-23.432	-20.841	-23.437	-19.266	-23.675	-22.836	-19.204	-22.347	-20.872	-23.335	-24.386	-21.992	-20.191	-20.704	-22.31	-20.573	-22.82	-23.275	-22.9	-24.381	-22.592	-21.071	-22.241	-24.111
-23.26	-20.094	-21.032	-23.104	-22.754	-22.106	-20.456	-20.416	-21.008	-19.599	-19.154	-21.457	-20.732	-19.327	-20.315	-20.28	-21.542	-19.043	-20.31	-22.841	-22.649	-20.073	-21.02	-20.64	-19.062	-21.24	-21.995	-19.651	-20.588	-20.243	-23.564	-21.555	-22.169	-21.32	-19.704	-20.445	-20.537	-21.227	-21.2	-23.408	-20.863	-22.872	-21.815	-21.892	-20.542	-20.139	-20.208	-21.264	-21.841	-20.436
10.186	9.3651	7.9633	8.6355	9.2895	6.534	8.5337	8.1664	8.6644	8.393	8.8194	8.7714	7.4158	8.9494	10.004	9.4876	8.1751	9.93	7.9778	6.8059	8.5046	10.286	10.218	5.494	9.2422	11.396	8.9536	7.5791	6.8766	10.968	7.3865	9.3155	8.401	9.8505	6.8898	8.2524	8.8076	7.3933	8.4713	8.8842	9.1702	8.8733	8.8611	10.519	7.5738	9.8408	7.1252	6.5748	9.4309	6.7786
2.4678	-1.0973	3.6808	1.1338	0.97333	1.7952	2.1254	2.9863	2.6536	1.178	0.62259	1.8027	2.1631	1.4879	0.30394	1.016	1.6986	1.477	3.5525	1.7845	0.14016	1.6812	-0.30974	0.63417	2.443	0.85249	-0.16483	1.4355	2.4656	2.1644	1.2726	4.5362	3.897	1.2601	1.2511	2.5026	1.2378	0.82568	2.6129	2.242	2.0698	3.8522	0.53281	2.0637	2.8514	2.1402	3.1299	1.4115	-0.23143	1.3601
4.9928	5.9437	4.386	3.1127	5.2375	5.1811	6.5964	6.949	4.3685	2.6474	4.8041	5.6041	4.904	4.3576	3.533	5.9258	4.09	6.0608	4.7227	2.6484	5.0549	4.4344	3.0783	4.4876	2.8626	4.6568	3.9438	2.8278	4.044	3.0419	3.5698	2.708	3.4348	5.6667	5.5741	5.9616	3.4689	3.2329	3.7127	4.5873	4.2478	5.2845	6.6769	4.418	4.6067	4.0105	4.4086	3.9949	3.3501	3.9778
-19.79	-23.222	-22.626	-24.536	-23.356	-23.015	-21.992	-21.892	-22.103	-21.984	-21.741	-22.282	-21.684	-21.839	-20.533	-26.347	-23.719	-19.888	-19.879	-22.923	-22.962	-24.342	-22.722	-23.678	-22.647	-20.382	-22.733	-22.899	-22.248	-23.68	-22.753	-22.822	-24.466	-24.031	-21.859	-23.291	-20.552	-24.197	-20.228	-24.056	-24.988	-23.888	-22.274	-21.699	-20.845	-21.33	-21.967	-23.517	-21.621	-21.247
1.1636	0.014705	0.45621	0.48564	0.70388	-0.44744	0.38667	1.9211	-0.19377	0.13412	0.38634	-0.22672	-1.1633	0.7406	0.34286	1.2556	-0.5165	0.40159	-0.9714	-1.009	0.66603	-0.30785	0.027396	0.44561	-0.36064	-0.14261	-1.1116	1.3723	0.38622	0.86268	0.61337	-1.5806	-0.43448	-0.66561	-1.4385	2.9971	-0.87586	-1.7688	1.0548	1.3066	1.6783	0.56756	-2.3403	-0.36155	0.26361	2.2614	2.3474	0.82417	-0.045407	2.9289
-13.145	-15.367	-13.389	-13.634	-13.391	-11.902	-12.208	-15.119	-12.394	-13.902	-13.466	-14.901	-11.954	-12.407	-12.683	-12.001	-12.462	-11.588	-13.857	-13.247	-11.365	-13.207	-15.881	-12.789	-13.464	-13.685	-14.53	-14.196	-14.263	-12.887	-13.071	-12.305	-13.939	-12.163	-12.497	-13.628	-13.976	-14.225	-12.753	-13.329	-13.502	-15.136	-13.292	-14.359	-13.353	-12.036	-13.18	-13.29	-13.131	-13.612
-14.892	-15.172	-15.15	-12.745	-14.386	-14.881	-16.126	-16.02	-15.071	-14.821	-13.649	-12.831	-13.479	-13.484	-14.629	-12.841	-16.335	-12.738	-13.383	-17.282	-15.517	-16.769	-14.539	-14.573	-12.917	-15.606	-15.798	-16.565	-14.684	-15.35	-15.974	-14.102	-14.11	-15.443	-15.308	-13.38	-13.855	-14.203	-14.995	-15.732	-11.972	-13.135	-14.589	-14.796	-16.452	-13.373	-15.231	-13.96	-15.937	-13.857
-4.3727	-5.5776	-5.3761	-3.5112	-3.2703	-5.8808	-2.9933	-3.3481	-4.3383	-1.8782	-3.7852	-4.5719	-2.2482	-4.4133	-4.2168	-3.6192	-3.5281	-5.6316	-2.6426	-5.7492	-4.4099	-7.2513	-4.6029	-3.4332	-6.1762	-7.6513	-6.4031	-3.6322	-4.4058	-4.9665	-6.0069	-2.0787	-4.0396	-4.2652	-4.8583	-3.8628	-4.9471	-3.7257	-4.2053	-4.5922	-4.9749	-4.4936	-4.2153	-4.2062	-4.081	-3.6172	-4.5341	-3.9568	-3.4902	-3.2953
-6.191	-6.5708	-8.4869	-7.2535	-5.8816	-5.2497	-3.7448	-5.8396	-6.6387	-4.6022	-6.3479	-3.9337	-4.0812	-3.9153	-4.2261	-4.1916	-6.2155	-5.6091	-4.3405	-4.2656	-3.1591	-3.7741	-5.5333	-3.431	-6.2212	-7.1912	-3.4113	-3.4694	-5.8617	-7.1481	-4.8105	-5.4775	-5.3191	-5.9509	-5.8845	-7.4649	-5.8522	-5.1405	-5.1335	-6.3562	-5.334	-5.166	-3.678	-7.2407	-6.8121	-5.0805	-6.4141	-5.3809	-8.5195	-4.191
-1.5073	-6.6916	-4.4335	-3.2904	-2.5442	-5.316	-3.1014	-4.1836	-5.0288	-3.7349	-4.2799	-4.9464	-5.0395	-3.2492	-2.4086	-4.3129	-3.0625	-4.5685	-3.4388	-3.523	-3.5987	-4.093	-5.8813	-4.7913	-4.4517	-3.5104	-2.862	-5.6864	-3.6817	-3.3087	-2.3796	-1.7526	-4.7569	-2.7779	-3.527	-3.7763	-4.4563	-3.8292	-5.5407	-3.5926	-4.1852	-5.1285	-6.948	-4.8341	-6.0049	-5.3557	-3.7474	-4.2615	-5.2002	-2.8077
-0.42217	-3.1315	-0.49317	-3.584	-1.3285	-2.5093	-1.2636	-2.3863	-1.054	-0.68103	-1.4183	-2.9019	-2.8741	-2.8039	-0.40014	-1.873	-1.8065	-1.3179	-3.7998	-1.5489	-1.6921	-3.0056	-0.827	-1.0629	-3.6914	0.0293	-5.7873	-3.5478	-1.522	-0.64249	-1.8227	-0.78056	-0.45875	-0.50252	-4.0216	-2.8641	0.14362	-0.39387	-1.4004	-4.6706	-1.9298	-0.9562	-1.0822	-0.21033	-1.6527	-0.73333	-1.0921	-1.9315	-1.9007	-2.0245
-21.913	-20.664	-21.663	-20.481	-20.12	-21.298	-21.995	-21.683	-20.925	-21.765	-22.23	-21.169	-20.235	-19.452	-21.384	-21.315	-19.785	-21.088	-24.283	-20.755	-20.646	-20.459	-20.815	-21.689	-21.065	-21.498	-18.318	-21.385	-20.477	-20.529	-19.601	-20.189	-22.071	-19.059	-22.428	-18.782	-20.922	-19.564	-18.452	-19.99	-20.915	-21.907	-20.121	-21.685	-19.669	-20.028	-19.348	-21.384	-19.726	-20.042
6.9421	7.4723	6.3261	7.2631	5.4778	7.5041	8.1274	5.4755	7.3259	6.9327	7.2389	4.9838	5.6441	4.9011	7.9154	6.0867	6.9063	6.8955	7.3012	8.3678	6.7995	5.171	5.1521	6.7724	4.894	9.4991	6.5066	4.5022	9.364	5.9683	5.3718	5.0695	6.8363	5.7876	5.9916	7.1273	6.6318	6.1823	6.0927	6.5746	9.2589	5.541	4.3022	7.6319	5.1383	6.5138	8.4627	5.7183	4.4931	7.7149
-14.734	-15.434	-14.064	-14.67	-16.265	-12.782	-14.413	-13.814	-10.963	-12.793	-13.415	-14.825	-14.259	-14.134	-14.573	-13.018	-12.925	-12.703	-11.384	-14.1	-14.496	-14.718	-14.538	-16.338	-15.058	-12.797	-14.797	-13.763	-12.197	-14.519	-10.598	-13.302	-14.313	-14.911	-13.137	-13.065	-14.441	-14.102	-13.915	-13.367	-13.167	-14.767	-13.339	-15.305	-16.129	-14.46	-13.605	-14.986	-12.453	-15.278
-13.119	-13.928	-15.553	-11.292	-13.144	-13.444	-12.351	-14.677	-13.451	-13.334	-15.533	-13.781	-13.366	-13.674	-11.596	-13.097	-11.192	-13.989	-12.775	-15.96	-14.152	-14.918	-13.563	-13.295	-13.043	-13.038	-10.873	-13.677	-12.045	-14.123	-14.674	-13.82	-13.383	-13.193	-12.55	-12.146	-13.562	-12.975	-12.597	-12.704	-13.029	-11.783	-11.568	-14.05	-11.975	-13.625	-12.089	-12.788	-14.337	-13.977
4.7177	3.1784	1.5495	8.4559	5.9431	4.8263	3.4129	2.98	6.4685	3.5168	2.4151	3.8409	5.4882	3.7499	4.0452	2.0976	5.9631	6.7714	4.504	6.3803	5.9046	5.8754	3.637	4.41	2.4839	4.7437	5.6987	4.2641	5.009	3.3758	4.9818	4.284	2.3195	5.2267	3.503	6.8895	5.9745	3.7589	4.1417	3.98	4.5466	6.4388	6.0737	4.779	4.6108	3.4224	5.0881	5.8682	4.5316	4.8268
-6.4007	-3.8262	-4.0855	-1.8117	-5.0156	-3.4989	-4.6946	-5.1664	-5.815	-5.1267	-5.0254	-3.6163	-4.2635	-4.9288	-5.5608	-5.9552	-6.844	-4.1864	-3.6204	-5.3881	-3.7824	-7.0023	-3.6891	-4.9943	-5.5314	-4.0286	-3.6709	-4.128	-4.5316	-5.1218	-5.0801	-3.9443	-5.3346	-3.6542	-4.1612	-7.3886	-3.5898	-5.0053	-4.8215	-6.6921	-3.7324	-5.9817	-6.483	-5.301	-4.722	-3.7241	-4.6926	-4.7423	-5.5612	-3.4134
-2.6554	-1.7652	-4.1143	-1.0028	-5.1833	-3.4266	-2.636	-2.9308	-3.1708	-2.8533	-2.6641	-1.4607	-2.3029	0.27108	-6.3494	-1.6676	-3.4003	-0.16712	-3.9118	-1.8063	-3.2219	-0.33676	-3.2672	-2.1807	-3.3282	-2.6763	-4.6476	-1.088	-1.7351	-2.6826	-3.6298	-2.3482	-1.9993	-4.3557	-2.5392	-2.6735	-0.65103	-4.1181	-4.1071	-1.5635	-5.5484	-3.0093	-1.9345	-3.5978	-4.9524	-2.8492	-0.87629	-4.6953	-1.9201	-2.5231
-1.9637	-2.8647	-4.5734	-3.4611	-4.6678	-3.0234	-3.6971	-4.0686	-6.8336	-5.2876	-5.8843	-4.3051	-3.8175	-3.2299	-4.7482	-3.126	-3.727	-3.4104	-6.162	-4.5579	-4.5639	-4.9049	-6.182	-3.8249	-3.1339	-3.9668	-2.4443	-4.1639	-3.901	-5.7318	-3.7547	-4.6294	-4.4954	-5.0084	-4.0862	-4.3822	-5.437	-4.6597	-5.5714	-3.1402	-4.4831	-4.2423	-3.8427	-3.2994	-4.6161	-4.1751	-4.6768	-3.0324	-3.5699	-2.2683
-5.1342	-5.8357	-5.2581	-5.7043	-4.965	-7.8336	-5.9237	-4.1647	-3.6905	-6.2538	-4.1404	-7.083	-4.8317	-3.726	-6.1947	-4.2789	-4.1084	-6.1482	-5.5012	-7.2966	-3.6305	-5.3283	-5.4116	-5.1794	-3.5731	-6.3217	-4.8899	-4.6157	-3.4116	-5.8738	-5.633	-6.2221	-6.0858	-5.1926	-6.476	-8.3709	-6.6907	-6.3189	-7.9153	-5.6816	-6.7603	-7.1743	-3.7198	-4.7338	-4.6678	-5.2656	-5.1194	-4.667	-4.7273	-4.7657
-11.206	-12.944	-12.393	-14.576	-13.569	-12.25	-11.766	-12.193	-15.631	-12.784	-11.835	-12.256	-15.782	-13.585	-12.03	-11.535	-11.391	-13.844	-11.823	-12.886	-15.498	-10.431	-16.499	-11.425	-14.255	-14.944	-11.598	-14.095	-12.627	-11.9	-12.552	-14.274	-15.536	-13.68	-13.579	-11.892	-13.117	-12.848	-16.519	-12.624	-14.289	-12.341	-13.203	-12.319	-10.753	-13.281	-13.519	-15.717	-11.945	-12.78
-2.589	-3.705	-5.2234	-2.4637	-2.9687	-3.2752	-2.9467	-2.7452	-3.2978	-0.046364	-3.7157	-1.7708	-1.4063	-2.5749	-3.0499	-5.3147	-1.7449	-2.9453	-1.9298	-3.2685	-3.9725	-3.2493	-2.1161	-3.6392	-2.9589	-1.4878	-4.1283	-4.4181	-4.7311	-2.9944	-0.0010707	-2.9821	-2.8703	-2.0105	-4.7335	-4.2294	-2.5646	-3.3414	-0.81995	-6.9899	-0.91024	-3.3402	-4.1232	-1.8942	-1.8767	-2.352	-1.9358	-2.3294	-2.307	-3.65
-6.1031	-4.3781	-2.9661	-5.529	-6.0976	-5.4944	-3.852	-5.9064	-6.3449	-4.7942	-2.7689	-2.9067	-5.8878	-2.9615	-7.7968	-4.2967	-3.3534	-7.3824	-4.8222	-7.2598	-4.6528	-6.3174	-6.3513	-6.387	-4.9712	-5.6115	-6.4559	-3.4919	-4.8384	-4.1372	-3.3548	-7.2148	-3.0408	-4.6105	-5.6051	-5.0951	-5.6878	-5.1212	-4.3948	-4.4708	-6.3485	-5.323	-5.8948	-6.9766	-6.7782	-5.0599	-6.2896	-4.5996	-5.5715	-4.187
-5.9067	-7.862	-8.0674	-8.7338	-5.8781	-7.0242	-7.1931	-8.0708	-8.3934	-7.5944	-7.5009	-8.3475	-8.7603	-6.9757	-6.5818	-8.463	-6.9869	-8.4054	-5.8181	-6.9748	-7.1107	-7.0459	-6.2697	-5.2437	-6.3765	-8.3535	-7.6733	-9.1123	-8.6985	-9.3663	-7.5566	-7.4727	-9.0642	-6.9209	-11.023	-8.9362	-7.5095	-8.349	-7.4006	-8.7134	-6.4872	-7.7385	-6.6392	-8.7937	-6.4505	-6.316	-6.8538	-8.3923	-8.2453	-8.2555
-1.4266	-0.48711	-1.96	-2.5147	-0.94411	-2.6883	-1.0511	-2.2714	-1.0974	-2.1296	-2.8141	-2.3746	-1.7064	-0.92868	-5.2181	-3.6888	-0.6268	-1.622	-0.62518	1.5798	-3.2946	-1.5214	-3.1668	-1.0255	-1.0675	-0.37829	-0.62188	-3.981	-0.62488	-2.5786	1.5882	-1.2217	-1.6704	-0.82777	-3.0896	-1.1747	-1.3422	-1.2548	-1.7647	1.1516	-1.2497	-1.2336	-1.0709	-2.0944	-1.5351	-2.9328	0.18339	-1.7415	-1.1119	0.58989
-0.268	-2.0831	-1.7697	-1.7813	-0.94201	0.74324	-1.0515	-1.6456	-1.815	-2.2362	-2.247	-0.27821	-0.48329	-2.094	-1.5244	0.41034	-1.3401	-1.186	-0.76515	-1.5922	-3.2435	0.37916	-0.64052	-0.82663	-3.0029	-4.1022	-1.9117	-0.70124	-0.70499	-0.50906	-0.65544	1.5638	-0.84887	-1.2658	-1.4639	-1.1828	-3.7444	-1.1944	0.25245	-0.05376	2.3445	-1.4187	-1.4529	0.12916	0.43742	-1.2198	-0.77825	-1.0631	-0.49542	0.47417
-6.1859	-7.1032	-5.4072	-5.4541	-4.3113	-5.9683	-4.2894	-5.3391	-5.0348	-4.9281	-7.5069	-6.5296	-4.8858	-8.9585	-6.0777	-5.0667	-6.6813	-5.8277	-6.8735	-4.4448	-6.6591	-6.9739	-5.1435	-6.0744	-4.2406	-4.4503	-5.5115	-6.2069	-5.6067	-5.4247	-5.6862	-3.7627	-4.1928	-6.831	-4.4725	-5.0976	-5.2229	-3.9937	-5.7692	-3.0711	-5.4202	-5.21	-4.1512	-5.5918	-4.6003	-4.8071	-5.8547	-5.8656	-4.1884	-6.0111
-1.0259	2.0259	-0.15599	-0.26838	-1.5512	-0.14346	1.3447	-0.60639	-0.41745	-1.1851	1.4439	1.4805	-1.1861	-0.065738	0.33275	0.3176	0.74158	-1.4163	1.8251	0.29522	0.73084	0.20713	0.8285	1.3	0.78767	0.12618	-0.0020356	0.017907	0.50129	2.5087	1.4432	-1.3155	3.3197	0.41695	-1.926	0.3204	-0.91213	0.86516	0.70485	-1.148	1.5758	1.273	0.58891	1.6664	-2.1254	2.8444	-1.0224	-0.5805	-0.22414	1.7039
-4.1995	-6.1726	-4.5238	-4.3185	-3.0516	-6.2967	-4.4593	-6.199	-2.9686	-3.0999	-4.3713	-3.2023	-4.5732	-5.2138	-2.805	-4.3666	-4.6785	-4.439	-3.6656	-5.5021	-3.9222	-5.4661	-5.2118	-3.3968	-3.1327	-3.4415	-4.9196	-6.5296	-7.1336	-8.6661	-5.0093	-4.694	-1.988	-5.981	-4.2215	-2.7029	-4.4298	-4.6338	-5.1719	-1.1514	-6.6811	-3.3067	-4.4754	-6.1338	-4.5187	-2.9353	-4.7788	-5.7825	-6.0505	-3.843
6.4499	4.3996	4.6598	4.9614	5.0182	3.852	2.4633	3.3661	5.2089	4.7648	5.9467	4.293	5.5603	6.4101	6.6294	5.8008	5.3374	5.6883	6.2657	5.3942	5.0194	6.0509	4.9853	3.6671	4.1722	3.8441	6.0619	5.7337	5.37	1.8228	6.2262	5.4501	6.8469	5.9401	3.8284	4.7471	6.7913	4.1694	4.8447	4.4876	5.957	4.7585	4.8816	5.9604	4.5045	2.3931	2.7295	4.2374	4.6023	5.3215
-21.978	-21.879	-22.112	-20.98	-23.142	-21.966	-21.594	-22.874	-20.938	-22.872	-22.737	-19.713	-21.728	-22.879	-22.833	-21.97	-21.588	-22.136	-25.697	-22.944	-21.399	-20.23	-22.09	-21.992	-24.479	-22.654	-24.026	-22.74	-23.463	-20.351	-22.078	-21.514	-21.049	-21.813	-22.396	-23.239	-21.835	-24.108	-19.772	-22.183	-23.082	-21.222	-22.506	-24.462	-24.524	-20.656	-23.474	-22.763	-23.064	-24.184
0.68132	2.0546	1.2502	2.4543	-0.13414	1.0052	2.507	3.341	2.084	2.0891	1.1494	0.27922	3.2841	1.2684	1.3283	3.6451	-0.41748	1.5491	3.5242	2.5459	3.0617	-0.35188	1.6995	4.1114	0.792	0.66155	0.15667	-0.13135	-1.0244	-0.27984	2.8555	0.054021	3.2912	0.15187	2.3322	1.1387	3.0498	0.37778	1.8344	1.3067	0.71076	1.6754	2.9969	0.25271	5.6366	2.9683	3.9253	3.1664	0.97471	1.2788
6.613	7.9411	6.6647	6.0344	6.222	7.1735	8.2681	6.9643	7.5753	7.2346	7.4733	6.3612	8.5809	6.5603	7.3782	8.6878	7.0155	9.6288	8.1189	7.0097	6.9231	6.4673	7.2251	6.9998	6.478	5.026	5.0969	7.2927	6.8014	7.0359	7.4782	5.3733	5.17	6.6767	7.9195	6.8367	7.7929	5.9118	4.427	8.3166	6.4416	7.3208	8.8271	7.3872	5.9915	5.3299	6.4951	4.2303	6.719	7.4373
6.7611	7.6959	7.8885	7.4201	7.8431	8.3959	7.5062	6.9953	8.4331	6.3644	7.0135	8.0334	7.1689	8.7819	9.4466	9.11	6.6286	6.3529	7.7983	9.1593	7.0535	7.7818	8.3751	7.5173	7.2967	6.143	6.9381	10.226	9.7908	5.8919	9.5748	6.4191	10.199	8.1512	7.8062	8.2752	7.0379	7.0256	7.6122	8.4142	9.5485	9.612	8.0023	7.7348	7.8955	6.7961	7.8847	7.8453	8.5962	7.0209
-3.2518	0.063345	-0.96808	-2.6799	-1.5166	-0.097868	-3.8648	-4.0639	-2.2465	-2.4756	-3.2644	-4.1287	-1.7673	-1.0996	-0.9837	-2.796	-1.8938	-2.496	-1.7629	-4.2059	-1.6458	-3.6838	-4.0385	-2.044	0.95906	-2.565	-5.1822	-2.5606	-1.9727	0.0032653	-1.7457	-2.9697	-0.12433	-1.1651	0.15345	-2.9044	-0.54915	-1.9687	-2.388	-1.599	-1.828	-1.965	-2.5243	-1.6344	-2.2761	1.4503	-1.8679	-0.24465	-3.1618	-2.4784
-11.859	-12.308	-10.142	-11.02	-10.257	-11.451	-11.084	-12.202	-11.567	-11.326	-13.74	-10.58	-10.476	-9.9737	-11.301	-10.829	-10.865	-9.9171	-9.5358	-11.649	-12.196	-10.904	-12.388	-14.126	-12.874	-9.3175	-11.827	-12.255	-12.158	-9.9371	-11.996	-12.974	-10.436	-9.6484	-12.822	-13.211	-11.614	-14.398	-13.105	-11.286	-13.833	-12.046	-11.926	-13.478	-10.853	-13.098	-11.24	-11.623	-11.78	-10.226
-13.121	-14.776	-13.246	-11.347	-12.836	-11.917	-12.093	-11.123	-12.575	-13.793	-12.114	-13.974	-11.305	-14.542	-14.663	-12.357	-11.061	-14.596	-12.576	-13.264	-12.875	-10.463	-14.134	-11.856	-12.904	-13.922	-12.508	-14.955	-14.538	-13.497	-10.445	-14.187	-11.529	-12.537	-14.572	-13.055	-13.52	-12.267	-13.255	-13.5	-14.215	-11.847	-12.75	-13.361	-11.646	-11.132	-12.546	-12.567	-13.132	-12.891
-10.211	-8.8669	-14.311	-13.896	-11.266	-12.787	-12.42	-11.689	-13.36	-11.99	-13.96	-12.779	-15.124	-12.259	-12.356	-14.513	-13.557	-13.878	-13.497	-12.557	-12.53	-12.805	-13.421	-11.939	-11.891	-12.962	-13.347	-13.611	-12.664	-10.992	-12.284	-12.074	-12.857	-14.141	-11.939	-12.191	-14.043	-12.218	-14.29	-11.034	-12.765	-13.944	-12.762	-13.831	-11.251	-13.562	-12.283	-11.095	-13.838	-13.578
7.7082	5.714	5.2913	4.5973	5.3386	2.9576	4.6937	4.0645	5.5121	6.2717	6.9242	4.4362	4.6603	4.4841	7.7917	4.8122	3.9225	6.2793	5.9225	4.0497	4.4763	5.8903	2.3392	6.8794	3.6132	6.8024	5.9706	3.5746	2.2031	4.5857	6.3162	2.9904	7.7399	3.233	5.724	3.1309	6.9287	3.9667	5.815	5.3779	4.484	7.2365	3.3837	4.9968	5.9451	5.7164	5.8914	4.042	6.2724	6.3577
-3.5769	-1.8141	-2.9157	-2.8826	-2.9516	-1.999	-2.9127	-4.0699	-0.28535	-0.80864	-1.5493	-2.051	-1.7156	-2.7303	-3.4307	-3.2328	-1.7682	-2.0293	-3.9185	-4.2427	-2.159	-1.3375	-2.5346	-2.5261	-3.5559	-2.4299	-4.0343	-2.4088	-2.1128	-3.9483	-1.6046	0.38251	-0.9822	-2.548	-1.2494	-2.0542	-4.7334	-0.53164	-1.5297	-1.6567	-3.1821	-1.3691	-2.8558	-1.9305	-2.9968	-0.3727	-2.1329	-3.7836	-1.0983	-1.7526
-3.9195	-7.881	-6.6259	-6.9638	-8.5116	-5.0773	-2.4244	-5.8736	-5.2624	-6.0076	-5.839	-7.3222	-3.5303	-4.0325	-6.8797	-4.0351	-5.4018	-3.713	-4.8835	-4.2631	-7.2641	-5.0742	-4.1957	-5.5079	-4.9332	-4.9004	-5.6346	-6.1295	-6.377	-7.5061	-6.4216	-7.0261	-7.6488	-6.3832	-3.9091	-8.6159	-7.8084	-4.1015	-6.0573	-6.5481	-5.0692	-4.1056	-6.3254	-3.8307	-4.6806	-5.9743	-7.0648	-6.0872	-5.61	-4.8825
1.2156	0.076289	1.3595	0.16788	-0.52234	1.1048	0.83858	-1.4087	2.4385	3.2495	0.5666	-0.19072	2.0378	-1.0239	0.29079	2.4019	0.88006	0.98268	0.021127	0.18541	-0.14125	-1.4874	-0.0023046	-0.48633	1.2403	0.40259	-0.41648	0.80601	1.5325	-2.123	1.1737	-1.1356	-0.91836	1.5124	-0.10451	-0.25864	0.034804	2.4291	-0.0032844	1.6101	1.8131	0.0009309	1.8164	0.41629	0.93991	1.1812	-1.1708	-1.2254	-2.2606	0.48676
-13.102	-14.191	-12.161	-11.898	-14.498	-13.942	-13.186	-13.833	-13.348	-12.494	-14.646	-12.195	-12.478	-13.182	-12.71	-12.128	-10.815	-12.738	-13.658	-12.278	-11.589	-12.881	-15.468	-13.44	-12.907	-12.404	-14.767	-11.855	-11.691	-12.58	-15.231	-12.459	-13.562	-12.333	-13.78	-12.726	-13.225	-11.282	-13.403	-14.665	-13.683	-13.401	-13.64	-13.861	-16.216	-13.034	-12.374	-14.405	-12.452	-13.049
-2.7513	-6.0291	-3.188	-5.6106	-1.7006	-3.4139	-5.9369	-4.9151	-5.7046	-3.425	-4.2276	-5.4286	-4.2227	-4.3705	-3.964	-2.4444	-3.1767	-4.5831	-5.191	-5.7947	-4.8835	-5.6457	-4.5174	-3.6528	-4.5414	-3.364	-4.3483	-2.6718	-5.3536	-4.2707	-3.4486	-5.6641	-3.2721	-1.4328	-2.8834	-3.8367	-4.2697	-3.2293	-3.5091	-6.7858	-4.6414	-4.8598	-3.0063	-5.0099	-3.6985	-2.0093	-4.1416	-5.8964	-2.2878	-4.4903
-1.2586	-1.1778	-1.0115	2.0242	0.97239	-1.7275	1.0867	0.89414	-2.1608	-1.8072	-1.1776	-0.53107	-1.283	0.15695	-0.078259	-2.0269	-1.0498	-2.4786	2.104	-0.57192	-0.42417	-3.2295	-1.4518	0.073125	-2.7368	1.5048	-0.26775	0.18414	2.8688	-2.8397	0.72035	-2.1575	-1.8798	-0.68973	-0.5166	-2.6587	1.7382	0.26437	1.3932	-0.36986	-1.1769	0.41301	1.411	-1.4103	1.7472	1.5849	-1.9139	0.030313	-0.48274	0.11897
-6.6774	-5.001	-3.3378	-2.2064	-5.7677	-3.4381	-3.598	-6.2197	-4.7544	-4.4521	-3.7281	-5.0862	-5.0983	-6.8479	-5.0728	-4.3628	-4.3923	-3.8187	-4.1406	-5.7608	-7.6963	-6.031	-3.6636	-4.387	-5.6092	-4.6532	-4.4193	-6.1196	-5.2064	-4.6844	-6.1155	-5.783	-4.0175	-4.8048	-6.3754	-3.0611	-4.0424	-5.1342	-5.0751	-5.263	-4.6317	-3.438	-3.8711	-2.0844	-5.5385	-4.7996	-4.3946	-3.3111	-3.3769	-3.889
-14.068	-10.228	-12.608	-11.02	-12.427	-10.589	-10.457	-10.011	-12.032	-11.725	-13.34	-10.588	-10.791	-11.059	-12.053	-13.326	-12.5	-10.328	-9.9504	-8.5955	-12.223	-11.789	-12.324	-11.788	-10.966	-11.223	-11.934	-10.63	-10.955	-9.6674	-12.157	-11.879	-10.847	-11.578	-13.954	-10.767	-12.314	-14.433	-10.342	-10.977	-10.268	-11.782	-10.971	-9.8207	-10.924	-9.1223	-10.387	-10.57	-11.978	-11.39
-5.9867	-5.8218	-5.4731	-8.1167	-5.1343	-5.957	-4.0949	-5.355	-5.3648	-6.2089	-8.0092	-6.3826	-4.5924	-6.1315	-5.6091	-4.5006	-4.6688	-6.2733	-4.7538	-6.5073	-7.1063	-5.6088	-6.9116	-8.7291	-7.5562	-6.2742	-5.2232	-4.7701	-7.2559	-4.7588	-6.6164	-6.4078	-4.9836	-6.5198	-3.2673	-4.4231	-6.6456	-5.2064	-3.1585	-4.0067	-5.8251	-5.9199	-5.7918	-4.608	-6.6571	-6.0127	-5.6653	-5.8915	-6.6934	-5.6612
8.726	9.2587	6.9333	8.2854	10.411	7.9924	9.0915	7.9251	9.9818	9.2665	8.2487	7.4801	9.4878	4.7195	10.752	6.8913	9.3083	8.7844	6.3733	6.9462	3.6796	7.8862	9.4564	6.8787	8.1716	8.532	8.3069	9.9219	9.3771	5.7901	9.3714	7.0986	6.4777	8.192	9.1248	8.2042	6.5018	7.1916	8.9574	6.0401	7.3402	7.707	9.7726	7.9139	8.9005	7.789	7.6227	7.8458	8.8601	7.1584
-4.2581	-1.4422	-4.184	-4.028	-2.8669	-2.4925	-3.6583	-3.6245	-2.6605	-3.8577	-3.8785	-4.5715	-4.4818	-2.2622	-5.1826	-3.7679	-3.557	-2.7797	-4.0393	-4.3318	-2.5175	-5.3735	-2.3947	-5.0353	-3.4023	-2.4317	-3.5019	-1.8048	-3.9107	-2.685	-2.1628	-3.0864	-3.0394	-4.8885	-5.47	-1.7261	-5.0691	-4.8715	-5.9532	-3.4738	-3.4256	-3.3765	-1.4885	-4.7979	-4.5303	-3.1138	-2.8958	-3.0051	-3.4018	-4.6923
-11.674	-13.302	-12.625	-12.302	-12.914	-12.288	-13.231	-9.1685	-9.9143	-10.908	-12.047	-10.135	-13.343	-10.044	-11.687	-8.9893	-9.5737	-14.285	-11.037	-9.3704	-11.536	-11.925	-10.539	-9.3972	-10.465	-12.041	-11.274	-13.498	-10.469	-10.951	-12.383	-9.692	-13.553	-11.194	-12.07	-12.195	-10.193	-10.605	-13.718	-9.7429	-12.46	-10.967	-14.178	-12.841	-12.526	-12.047	-11.897	-11.247	-12.115	-13.331
0.74778	0.33253	-1.1377	0.78566	-0.13093	0.25916	1.4977	-1.3821	1.567	-0.03433	-2.0436	1.793	2.0145	1.6217	0.082538	-1.4299	0.89453	0.85028	-0.53239	1.2071	0.035065	-2.023	-2.2365	-0.15585	1.112	-1.1295	1.134	-1.8722	-1.6284	0.66448	-0.25577	0.31977	-0.69714	-0.64241	-0.42031	-0.57956	-0.72111	-2.2353	2.3001	-1.3415	-1.2751	0.99136	1.7318	-0.78364	-0.79021	1.6453	0.086865	1.0453	0.58963	-0.96544
-3.2857	-4.6864	-5.7564	-2.7729	-3.2904	-6.0041	-3.9591	-5.6547	-3.2871	-4.9464	-5.5872	-4.4433	-4.9881	-4.9686	-3.4895	-4.4655	-5.6193	-3.8806	-1.8616	-1.8895	-4.5143	-5.8633	-3.3138	-2.158	-6.2582	-1.4346	-5.2957	-5.5476	-2.9667	-5.7536	-3.6796	-2.6925	-2.713	-3.7705	-5.7212	-4.2753	-4.4935	-4.4447	-3.7609	-5.7024	-3.6153	-2.2755	-4.1201	-2.0685	-3.1048	-4.5737	-3.8974	-4.3262	-3.6975	-5.4444
7.9468	6.8284	7.6168	8.1884	8.9513	6.9723	6.957	9.7907	8.1107	7.0197	7.5254	9.5758	10.909	10.141	8.3982	8.7665	8.3092	8.6154	8.8391	7.0012	8.3908	6.8295	8.8199	8.4322	8.3591	7.3554	8.8971	10.026	7.026	8.8559	9.7674	9.5137	11.778	8.4716	8.4975	7.1599	7.9283	8.4296	9.0583	8.2729	9.8334	7.5093	5.7404	9.737	10.078	7.8552	8.8924	8.3223	6.1739	7.3044
-12.694	-13.661	-13.801	-11.438	-12.72	-12.247	-11.185	-14.724	-13.023	-12.8	-13.441	-13.823	-11.536	-12.15	-17.261	-13.181	-12.231	-11.633	-12.897	-14.179	-14.652	-12.311	-13.32	-15.197	-12.494	-11.888	-12.783	-12.876	-12.312	-12.093	-12.04	-12.788	-11.79	-12.843	-11.14	-14.831	-11.752	-13.428	-11.657	-11.883	-11.832	-13.677	-12.249	-13.723	-13.9	-12.019	-10.138	-11.762	-15.338	-13.508
-6.0266	-3.1593	-0.71581	-3.9758	-0.54275	-1.2136	-3.0596	-3.7431	-4.6797	-4.6853	-4.0126	-2.6931	-3.1143	-5.3828	-2.7999	-3.7115	-5.2181	-4.8143	-3.8147	-3.3822	-3.3867	-2.8831	-2.5074	-4.6714	-2.4024	1.77	-2.6393	-4.089	-3.1184	-2.4376	-3.0455	-2.3953	-1.7904	-3.5649	-2.9872	-3.1137	-2.9826	-3.15	-2.8613	-2.4675	-3.3184	-0.36604	-4.6737	-3.0847	-2.8519	-1.448	-2.8304	-1.1026	-3.5781	-4.1064
-12.764	-12.554	-12.892	-12.998	-14.933	-12.31	-14.159	-11.079	-12.739	-12.122	-14.746	-12.449	-15.13	-12.721	-13.409	-15.502	-14.48	-13.875	-13.245	-15.403	-12.498	-13.184	-13.028	-13.196	-14.315	-10.653	-12.578	-13.688	-14.806	-13.713	-14.314	-11.784	-13.469	-11.793	-13.021	-14.258	-13.409	-12.138	-13.566	-16.05	-13.138	-11.249	-13.986	-12.129	-12.603	-14.981	-14.368	-11.436	-12.813	-14.6
-0.23118	-1.2733	-2.4307	0.32737	-0.31996	-3.4928	-0.90009	0.79929	-1.9634	-2.0859	-1.847	-1.7301	-1.2157	-2.6238	-0.71359	-0.99866	0.58426	-1.9039	0.11048	-0.92929	-0.85545	1.6144	-3.3383	-1.9378	-2.3791	-2.4845	-0.47011	-0.25188	1.0719	-0.0049818	-1.5867	0.038236	1.1386	-0.56792	-1.5152	-2.711	-1.0855	-0.92816	-0.96014	-1.9646	-1.6398	-0.94081	-0.33988	-2.9333	0.03325	-1.9172	-0.33253	0.14851	-3.3429	-1.2724
0.083305	-1.9399	-0.050662	2.7154	-0.12747	-0.62484	-0.65622	-0.16985	-2.4273	0.79478	0.28341	-0.77009	2.7687	0.21365	-1.4982	1.4131	-0.49408	1.0879	-0.21241	-1.469	-1.1315	-0.17782	0.8737	0.60374	-0.61876	-0.08165	0.029429	-0.40499	-1.4982	-0.84992	-1.8815	0.7819	-2.597	-0.87245	-0.71447	1.6408	-0.97054	1.1684	-0.095741	-1.0598	-1.0082	0.26795	0.39708	0.99169	0.88039	0.086077	-2.0481	0.39544	-0.26105	-1.387
0.49342	0.52889	0.8994	2.2707	1.1657	3.828	0.56065	2.324	1.4337	3.4881	2.0612	0.74223	3.5662	3.3085	1.4693	0.88174	-2.1665	3.6596	3.4337	2.2389	3.1374	0.024027	1.6785	3.2475	1.6255	2.5262	-0.10703	3.2092	0.60508	1.3087	2.3809	0.47841	1.3201	2.1296	0.94871	0.52766	0.61536	1.2223	1.5635	3.0734	2.154	2.0939	1.4017	1.9315	1.2398	1.9409	3.122	1.613	1.5631	0.98207
7.4257	7.7311	6.4093	5.9548	7.2571	6.6028	6.6674	4.8625	5.8689	6.9461	5.3658	5.621	8.1804	7.498	6.6055	6.6043	5.3099	4.6284	6.8051	3.7547	7.9974	7.8865	6.0495	7.8353	5.7557	7.1932	5.6726	7.4604	7.5355	8.1393	6.8206	6.5779	6.2307	5.6858	6.8183	7.0097	4.9237	8.1505	6.8489	5.0544	5.7314	8.2576	4.2873	6.7805	6.9386	8.3573	7.2372	6.085	8.9438	5.8641
-1.3383	-3.8769	-3.7726	-4.246	-2.627	-5.4623	-5.2703	-2.8477	-3.7821	-3.9468	-2.9061	-4.05	-3.7663	-5.5096	-3.7598	-4.2592	-1.1552	-2.2023	-3.4483	-4.2563	-2.4057	-1.817	-3.986	-1.8887	0.1736	-3.4747	-2.8058	-2.7378	-5.8126	-0.72984	-3.3964	-0.8156	-2.2172	-1.6933	-2.3753	-2.6979	-3.3809	-3.7958	-3.6722	-3.6006	-2.0982	-2.7588	-2.8713	-4.1364	-0.92542	-1.6152	-2.2173	-1.4539	-3.0976	-4.1647
-2.5529	-3.8505	-1.6039	-0.35977	-0.15322	-2.8787	-1.335	-2.3353	-0.1224	-3.2848	-1.6364	-0.78578	-4.2801	-1.6187	0.22512	-0.12819	-0.56203	0.51928	-1.9196	-1.7659	-1.0222	-1.223	-3.2459	-1.9366	0.97726	-1.3389	-2.7381	-2.4387	-2.2723	-0.223	-3.6647	-2.6638	-2.0618	-0.73229	-0.54843	-2.2853	-1.848	-1.4861	-2.5787	-1.381	-1.8549	-3.2493	0.28724	-1.8183	0.024738	-1.5938	-2.2527	-2.5713	-2.3291	-1.148
-3.0084	-1.3098	-1.6376	-0.71712	-2.7974	-1.4924	-3.0456	-0.92508	0.15594	-0.80901	-1.5959	-3.4564	-0.067169	-0.025767	1.6731	-2.6478	0.4217	-0.63127	-0.22156	0.74573	-0.7307	-0.92322	-3.3665	-2.4896	-3.0887	-2.2047	-1.5867	0.93707	-2.1461	-3.0378	-2.6845	-1.6178	-2.1897	-0.63459	-2.3266	-2.6494	-2.7224	-2.1999	-1.1754	-0.154	-2.7772	-1.7015	1.6809	-1.8521	-3.5763	-1.5476	-1.1869	1.0045	-1.6741	0.0017715
2.3015	-1.1927	-0.54355	0.74667	-0.27956	-1.6944	-1.9185	-2.059	-2.4316	-2.3055	1.9013	-1.6765	-3.611	-2.2397	-0.95522	-0.045246	-0.82856	-3.7875	-1.9315	-0.2514	0.57191	-0.16341	-0.56158	1.0655	-2.6845	-2.7142	-1.9342	-1.9462	-2.5307	-0.12995	-1.8071	-3.0024	-0.82093	-1.1819	-2.2137	-0.87157	-1.6463	-2.3824	-1.1906	-0.72733	0.30257	-2.2761	0.84768	-0.96353	-2.9037	-2.0641	-0.50051	-3.1631	-2.9034	-2.5272
-5.6653	-2.8068	-3.6713	-3.6247	-3.8713	-4.9118	-2.5738	-4.46	-2.6372	-4.0674	-4.6975	-4.1187	-3.1693	-3.2708	-5.2018	-4.3262	-5.6042	-3.4412	-4.4302	-4.3074	-2.4538	-3.0635	-5.2836	-4.6566	-2.4339	-3.8136	-2.1563	-4.0228	-4.4802	-3.1035	-3.6261	-4.6638	-3.2238	-5.0045	-3.9661	-5.0382	-4.1356	-4.0976	-6.264	-3.499	-3.6184	-0.88347	-5.4284	-2.2203	-4.4688	-4.9512	-4.4805	-2.8774	-3.4591	-0.26221
4.707	2.2427	5.4199	5.8407	6.9571	4.7626	4.5004	5.7164	4.3553	7.0948	4.9986	5.1846	3.4711	7.5752	4.9908	4.9726	6.0923	2.8802	2.3087	3.7201	5.5832	4.6883	5.3594	5.5288	4.1167	4.1312	3.5326	4.8396	5.618	6.3018	6.3882	6.5749	3.4269	5.6644	7.5278	5.2043	4.4974	2.5343	5.2168	4.7969	4.2074	4.0279	5.6282	3.9037	7.6466	3.0957	2.4655	3.9496	3.0752	3.0723
-4.9188	-2.4799	-2.778	-3.9334	-4.1707	-0.01558	-3.3765	-3.0843	-3.2675	-5.9171	-2.6508	-3.6219	-3.4734	-3.8036	-1.062	-2.0396	-1.7424	-3.7989	-4.4201	-2.809	-3.761	-2.1793	-1.7127	-2.1251	-1.5813	-4.3085	-1.0853	-3.5322	-3.5822	-3.6166	-3.0525	-3.8471	-4.0447	-3.2047	-4.963	-6.2588	-2.3634	-3.3205	-3.9687	-2.1569	-2.7273	-4.3791	-2.143	-3.3456	-4.2752	-5.3454	-4.851	-1.9635	-3.0107	-1.122
-4.4781	-5.5498	-6.1348	-4.508	-6.0767	-3.821	-4.7164	-5.2988	-6.5847	-7.3197	-6.6503	-6.1679	-5.1676	-4.9906	-5.2669	-5.5866	-5.7681	-7.5096	-5.1911	-7.495	-8.3272	-5.8509	-5.994	-7.4547	-5.5028	-5.827	-4.6035	-4.5793	-6.0284	-5.388	-8.4719	-3.7676	-5.9294	-5.7352	-5.6924	-5.0935	-3.7859	-5.4163	-3.7507	-4.6673	-6.3032	-5.3496	-4.1964	-4.8325	-4.1662	-7.892	-6.2292	-4.5953	-5.1827	-5.5548
-2.8033	-4.7499	0.67703	-1.3389	-2.1023	-2.2598	-2.2341	-2.4411	-3.1584	-1.542	-2.8657	-1.6263	-1.0864	-1.6643	0.12974	-2.8036	1.9376	-2.4955	-1.186	-1.45	-5.003	-1.1774	-0.26843	-1.6105	0.025778	-2.6093	-1.4682	-1.337	-2.3757	-2.0377	-1.8947	-1.8301	-1.3418	-1.6718	-2.7367	-1.4579	-1.7652	-1.9461	-2.3797	-0.48452	-2.8104	-2.531	-2.0608	1.4143	-1.878	-0.50607	-2.7185	-3.2968	-1.132	-1.8696
-9.8659	-9.6161	-9.5462	-9.2212	-8.671	-9.3322	-11.318	-8.9135	-10.764	-7.9779	-8.3947	-9.5348	-10.448	-7.6143	-9.162	-6.6197	-10.594	-8.3642	-9.3195	-8.7261	-9.4017	-10.093	-10.69	-8.9688	-8.3404	-9.238	-7.618	-10.964	-11.448	-8.0946	-7.9291	-9.0581	-6.6381	-10.575	-9.3897	-9.0981	-9.8356	-10.114	-8.4519	-6.588	-8.7029	-12.237	-10.034	-10.174	-9.8442	-9.6819	-9.635	-9.4726	-9.6188	-8.6724
6.0438	3.8118	3.2588	3.9663	5.4327	4.0547	6.621	3.8212	5.3504	1.9452	5.7767	3.6797	5.2366	3.459	4.4549	3.8909	4.0267	4.6715	4.4438	3.46	3.6157	5.1081	6.2635	4.9447	3.746	5.0181	3.7048	4.99	4.0315	6.0235	2.5019	4.7698	3.0347	3.0982	3.0684	5.6091	6.3488	3.7792	5.0694	8.5269	4.0821	5.4914	5.2483	3.6596	0.6978	3.3173	5.4217	3.7801	3.7444	5.2413
-0.36625	2.6994	0.48745	0.18945	3.4493	1.0908	1.3139	0.1111	3.619	2.2523	0.38933	3.3985	2.5713	-0.17942	1.3925	-0.027776	2.4984	0.49073	-0.13959	2.3435	0.15165	2.709	1.2077	0.61834	3.9204	1.6123	2.2082	-0.57251	1.5832	3.4097	1.057	1.0959	2.8864	0.65004	0.94484	3.0407	1.6926	2.2807	2.1742	2.0529	3.2544	1.0485	2.8609	1.125	0.78201	1.1731	2.5376	0.97675	1.5279	1.5967
-3.0327	-3.2201	-1.2269	-1.685	-5.4744	-3.1233	-3.4104	-2.1764	-3.5654	-1.5196	-1.8954	-5.1347	-4.6956	-5.171	-3.0757	-3.0692	-1.4084	-4.5457	-3.7445	-3.1696	-2.2556	-2.6976	-3.3024	-2.0966	-2.3423	-3.2799	-4.1903	-2.5331	-2.9998	-1.9027	-1.2345	-3.7096	-2.8745	-4.3048	-1.2396	-3.7197	-4.4357	-3.7813	-4.5973	-4.6187	-4.8334	-1.5867	-2.6814	-5.1432	-0.67904	-3.1879	-2.4947	-2.7652	-3.0334	-3.7816
-9.5598	-14.161	-10.808	-11.505	-10.674	-9.3524	-12.984	-15.217	-11.665	-13.193	-12.605	-11.889	-12.547	-12.621	-11.238	-13.826	-12.651	-13.093	-13.479	-11.917	-15.404	-13.765	-12.751	-12.121	-12.749	-12.292	-13.036	-12.436	-15.492	-13.359	-12.327	-14.085	-13.044	-15.067	-14.713	-12.7	-11.775	-10.644	-14.382	-11.16	-13.895	-11.714	-12.499	-13.362	-11.731	-14.623	-14.159	-11.066	-14.336	-12.77
-2.8246	-3.8571	-3.2015	-3.9673	-0.52452	-2.8639	-3.8462	-4.3837	-4.028	-2.7036	-2.6213	-2.5182	-3.8387	-4.9667	-2.2882	-4.818	-3.9393	-1.5914	-3.5668	-3.3674	-3.9186	-4.2824	-4.9639	-0.98385	-3.9955	-6.5151	-2.6135	-2.9479	-4.1024	-3.8125	-4.0722	-4.2004	-3.1657	-5.0085	-3.0743	-3.8938	-4.6683	-2.8968	-0.64592	-2.1006	-4.4381	-5.5499	-3.799	-2.4798	-2.9011	-1.7657	-4.7247	-5.3026	-4.3075	-2.6248
-14.57	-14.66	-13.69	-12.952	-11.356	-12.516	-12.081	-11.615	-12.891	-13.556	-13.286	-12.733	-12.863	-13.588	-11.695	-14.084	-14.246	-14.056	-11.112	-14.324	-12.805	-11.555	-13.413	-14.313	-11.756	-11.923	-11.535	-12.977	-12.312	-12.808	-13.151	-14.372	-12.808	-12.379	-12.011	-12.711	-14.806	-15.578	-12.109	-12.888	-14.277	-11.483	-13.023	-13.824	-15.334	-13.288	-16.446	-11.861	-13.971	-15.087
-5.3083	-2.797	-3.2879	-3.2713	-2.8767	-4.103	-5.8659	-4.997	-4.038	-3.3217	-3.9947	-4.6356	-5.4331	-2.9439	-3.5742	-3.2238	-5.5854	-4.3294	-1.8705	-5.4509	-4.2613	-1.829	-4.1989	-3.6229	-5.3838	-3.5419	-4.5084	-2.1585	-3.9973	-5.3681	-6.3816	-2.3598	-3.9692	-2.4464	-1.6039	-2.8942	-1.4108	-5.5423	-3.918	-5.3935	-4.7843	-1.762	-4.7994	-4.2954	-1.5365	-1.6207	-3.8337	-3.3614	-3.9195	-4.63
-1.7687	-3.1566	-0.64303	-0.94443	-0.082953	-0.00098602	-0.80309	-1.5403	-0.27715	-3.8495	-0.12552	-1.1769	-2.9146	-0.79579	-2.2053	-3.681	-2.1062	-1.877	-2.2327	-2.0056	-2.7229	-0.33037	-0.47693	-1.2385	0.56186	-3.5645	-2.2027	-0.22541	-2.1842	-0.69745	-2.7246	0.23062	0.28253	0.46337	-2.9688	-0.61445	-0.21956	-3.6099	-2.2922	-1.4821	-2.8872	-1.112	-2.8792	-3.6434	-3.5192	0.37704	-2.8155	-1.2757	-2.3496	-0.92226
-2.0187	-2.1597	-3.3357	-1.2201	-4.5206	-4.2227	-1.8799	-2.8733	-3.737	-1.1775	-3.4485	-2.5332	-2.9457	0.4139	-0.1787	-2.0282	0.01605	-2.2822	-3.37	-2.5929	-1.6259	-4.475	-2.6818	-3.6211	-1.2888	-2.9709	-3.7195	-3.6167	-4.7635	-1.4871	-4.1364	-3.5645	-3.791	-3.8241	-2.158	-2.8518	-1.4724	-2.423	-5.9193	-4.4042	-3.0329	-2.0535	-2.9091	-0.8058	0.12909	-2.9339	-1.6131	-2.5255	-3.0469	-2.5473
-2.1842	-2.8278	-3.8158	-0.23559	-4.9697	-1.2721	-0.6656	-1.9341	-1.6201	-1.6325	-0.7031	0.28971	1.177	-0.9711	-1.9312	-0.30955	-2.0628	-0.6085	-2.2499	-5.1099	-2.8417	-0.25743	2.1692	-1.7403	-0.98165	-2.3776	-0.97716	0.62699	-2.7404	-0.62541	-0.73523	-1.024	-1.7611	-2.7959	0.33763	-0.80122	-0.91339	-3.2427	-2.2621	-2.7547	-1.7847	-1.8025	-0.74239	-1.3428	-2.0381	-0.90112	-1.2849	-2.1658	-2.6604	-3.7704
-14.112	-14.464	-14.472	-15.133	-16.074	-14.489	-15.309	-14.258	-12.227	-13.761	-14.216	-12.985	-13.969	-13.463	-11.632	-15.66	-13.834	-11.532	-13.285	-14.315	-13.46	-12.801	-12.064	-13.455	-14.253	-9.7407	-13.45	-13.305	-15.066	-13.787	-15.313	-14.63	-11.823	-11.367	-16.501	-13.864	-14.625	-13.726	-12.019	-13.248	-15.468	-12.545	-13.822	-13.947	-15.3	-12.868	-13.934	-11.636	-13.944	-13.221
-0.76062	-3.9739	-4.8216	-2.6724	-2.0822	-3.8814	-4.8397	-4.2555	-3.1531	-3.6081	-0.83686	-3.5729	-4.1124	-1.9961	-3.9667	-4.6323	-3.0193	-2.2938	-2.0934	-2.1291	-2.4476	-2.0713	-0.6667	-6.0189	-4.497	-3.5391	-4.8905	-3.0284	-3.5085	-0.9219	-2.6728	-3.8784	-3.1204	-3.5283	-3.2364	-2.7884	-0.68182	-4.438	-5.2753	-3.8482	-2.2275	-2.3615	-4.4938	-3.8605	-3.531	-2.5317	-2.8778	-5.6503	-4.0609	-0.6424
-5.7838	-6.2995	-7.5886	-3.3903	-7.6171	-6.302	-4.4529	-7.941	-6.9878	-5.683	-6.0609	-7.0249	-5.716	-5.6284	-2.814	-6.6251	-8.1698	-7.2215	-7.8836	-6.0113	-5.7089	-6.3376	-3.9402	-4.6015	-6.5989	-5.9931	-6.7195	-6.5589	-5.9063	-3.1874	-5.6617	-7.964	-7.566	-5.9611	-6.5329	-5.1989	-5.6742	-8.1133	-4.2039	-6.7023	-6.916	-4.9995	-6.3	-6.6358	-8.1187	-4.9101	-7.2454	-1.6613	-6.7116	-6.1095
-1.2444	-0.73728	-3.741	-1.3846	-0.41092	-2.6736	-2.0877	-1.2718	-0.40595	-0.037675	-0.38624	-2.0229	-1.2214	-2.6324	-3.1516	-2.3766	-1.0502	-2.4282	-1.8057	-0.3052	-1.3757	-0.65037	-1.9054	-2.8208	-0.67595	-2.5813	-2.8699	-3.5752	-1.4471	-2.0468	-3.3161	-0.63607	-2.647	-0.94809	0.25166	-1.2862	-1.6805	0.47073	-1.2442	0.01612	-2.1619	-1.2167	-0.34532	-2.8278	-1.3319	-1.0336	-1.9801	-1.8058	-0.46649	-0.51158
7.4118	8.3342	9.7326	9.3424	8.4935	11.914	9.2426	9.0814	10.605	10.646	7.5908	9.1201	12.028	10.608	9.0823	9.3304	10.685	10.92	8.7447	10.21	10.051	11.492	9.7422	10.399	8.729	11.194	9.8745	11.826	11.048	9.966	9.9154	8.2915	8.1231	11.383	9.3497	10.334	10.354	9.9277	10.624	8.4668	8.5246	8.7316	9.6279	11.203	10.034	10.051	8.1531	10.889	11.781	8.5039
-15.956	-15.288	-13.773	-11.878	-13.96	-13.048	-14.421	-13.5	-14.336	-16.82	-14.36	-14.83	-16.069	-14.857	-17.037	-11.882	-13.56	-14.791	-13.996	-12.76	-13.58	-13.98	-13.953	-13.306	-14.975	-14.306	-13.061	-15.356	-14.577	-12.208	-12.051	-14.12	-13.049	-12.779	-14.592	-13.612	-14.331	-13.371	-11.123	-12.683	-15.166	-15.179	-15.082	-13.062	-13.207	-13.799	-14.885	-14.618	-13.348	-15.597
-3.2241	-2.4267	-1.3234	-1.6355	-2.802	-1.3536	-1.8109	0.44118	-0.51591	-2.0793	-1.7872	-3.0951	-2.9409	-1.917	-0.63169	-2.7553	-2.2984	-3.4699	-2.2368	-2.3457	-1.1716	-3.6584	-1.8248	-1.6748	-1.14	-0.62528	-1.7474	-2.3248	-1.9936	0.33914	-1.0148	-1.0347	0.090622	-1.1848	-1.3807	-0.95762	-3.4372	0.070731	-1.6058	-3.5461	-2.8445	-1.9048	-1.5855	-1.5573	-1.2974	-2.9214	0.01919	-1.0931	-1.0861	0.20488
-12.873	-14.782	-11.408	-12.865	-11.697	-11.768	-8.9598	-13.907	-11.026	-12.209	-12.129	-11.621	-13.45	-11.753	-13.584	-9.7284	-10.748	-12.961	-10.337	-11.664	-12.848	-11.077	-13.952	-10.095	-12.489	-10.535	-10.15	-11.307	-10.654	-11.957	-11.061	-12.641	-11.998	-10.446	-12.071	-10.083	-12.191	-9.8837	-11.66	-11.59	-12.16	-11.398	-12.298	-12.27	-11.412	-11.694	-11.26	-12.56	-10.658	-11.094
0.41929	-0.19956	-4.9354	-0.78351	1.0064	-4.304	-2.0058	-0.69855	-2.6186	-2.8223	-2.6237	-0.55476	-2.1964	-2.0799	-3.3673	0.70785	-1.7954	-2.3456	-3.3304	-0.54239	-2.5553	-1.9177	-2.4049	-2.4991	-2.2122	-1.5946	-4.2744	-2.5842	-2.2837	-2.3331	-3.3046	-2.16	-1.6036	-2.8452	-2.9581	-1.7743	-3.3927	-1.4803	-0.97499	-1.6755	-1.7899	2.9602	-2.084	-1.4294	-2.404	-1.0512	-1.1453	-0.25204	-3.4387	-0.8388
-13.125	-14.095	-13.435	-13.259	-12.515	-15.06	-14.844	-12.868	-13.617	-14.698	-13.729	-12.508	-13.739	-11.375	-13.649	-14.601	-11.425	-12.014	-15.169	-14.017	-14.029	-12.278	-14.526	-12.788	-10.948	-13.535	-14.121	-13.079	-14.274	-11.467	-13.813	-12.393	-13.859	-11.045	-12.441	-14.674	-14.691	-10.789	-12.794	-11.336	-14.266	-12.297	-12.163	-13.866	-10.345	-12.899	-15.328	-13.201	-11.976	-12.727
8.1375	9.1299	10.146	8.5329	8.3691	8.109	9.5134	9.1098	9.4944	8.7524	7.3222	9.6561	9.1544	6.4515	6.6077	7.4738	9.2129	8.3376	9.6152	9.6473	9.5319	10.653	8.5699	9.7015	10.201	6.5807	7.3855	7.9678	9.0421	7.7196	7.0436	8.1222	9.4302	8.1482	10.768	9.3341	10.319	6.5793	7.4309	10.052	9.8165	7.8427	8.1137	9.3407	6.602	7.9333	8.1455	8.3412	9.4976	6.9235
2.6619	3.1522	2.1627	1.6823	3.0719	2.7435	3.5522	2.7699	3.5903	1.9855	3.0269	2.9888	3.2131	1.6957	1.6421	2.1071	1.8196	1.3359	0.82557	1.4157	3.1056	4.6494	4.233	4.309	2.4195	2.6976	4.1372	1.4222	1.3939	4.1967	3.8578	4.9517	2.1967	5.2869	4.3148	5.5994	3.1383	3.1618	2.2479	4.1037	3.264	5.2862	3.9494	0.49311	2.3871	1.5886	2.0649	5.0327	1.3841	2.0843
4.8138	8.1358	7.7339	6.9537	7.4237	8.4623	5.79	4.7797	7.644	7.6444	8.7631	4.8276	5.8689	5.5857	7.0346	7.7483	8.6908	1.7948	5.4107	7.439	5.5405	5.235	4.3538	8.0463	4.7271	6.0942	6.7316	6.5789	8.2877	7.0139	6.6991	7.533	8.2314	6.7457	6.7591	8.2345	6.7511	7.8871	6.5835	7.3636	6.8754	8.9179	7.0138	7.209	6.7838	5.734	6.125	6.5643	5.4114	6.8558
-0.15498	1.5506	0.68187	-0.26318	-1.2102	0.85501	-0.16577	2.0131	2.0509	1.8129	1.7883	3.7104	4.2364	1.4851	0.27338	-0.61446	2.0676	0.023104	1.2984	2.1539	1.0782	1.4196	-0.40694	2.8604	-1.7393	1.7684	0.30672	2.5943	-0.82443	0.94188	-0.054173	-0.97554	2.0813	0.63456	3.476	1.582	1.3399	-0.38226	-1.6722	-0.55537	1.9417	1.8099	1.0008	2.0798	2.6983	1.4245	1.2121	1.5064	1.0444	0.15895
-6.1513	-5.2397	-2.6203	-3.9075	-6.9107	-6.4264	-5.3317	-4.6834	-7.9545	-5.1874	-6.7334	-5.8472	-4.0939	-5.9886	-4.4668	-5.0218	-5.2283	-4.1451	-5.7832	-4.7084	-4.6147	-7.1767	-4.7306	-5.4743	-6.0121	-5.1721	-7.0807	-3.0439	-8.1003	-4.7374	-6.4222	-5.2875	-4.5036	-4.8238	-2.5851	-5.1886	-6.2581	-4.9002	-3.8207	-3.9825	-6.4076	-5.6516	-4.3054	-5.4733	-5.7922	-7.2726	-6.3572	-4.8636	-4.0086	-4.3916
-0.80501	-3.2559	-3.0411	-2.9127	-2.5611	-1.9487	-1.8236	0.35062	-0.88824	-3.3983	-2.0852	-0.30258	-1.6973	-4.3574	-0.16171	0.14294	-0.14543	-2.2529	-1.2424	-3.0492	-1.131	0.81247	0.74258	-2.4808	-2.88	-1.5242	-3.9577	-4.0644	-1.9722	-3.8331	-3.5555	-2.1173	-1.9862	-0.59212	-2.3502	-0.61255	0.066279	-0.85005	-2.3948	-2.4822	-2.1068	-1.5675	-0.30144	-2.7494	-1.9275	-0.30245	-0.55936	-1.5989	-0.079788	-2.0793
3.1768	-0.95801	2.5268	0.95305	1.3465	-1.0165	3.4193	1.4868	-0.77928	2.3236	2.5818	0.53171	1.5892	1.9571	1.6856	2.993	3.5703	2.6456	3.3158	3.1256	2.0083	0.18952	-1.5966	0.81337	1.9662	0.44021	-0.18606	1.1719	1.5902	-0.067544	2.4261	0.46322	2.9632	-0.25663	0.32912	0.2658	1.9962	1.7276	1.2317	1.0714	2.5331	2.7889	1.0016	1.1548	2.7969	3.5582	0.52678	3.7666	1.6767	2.0369
-12.591	-13.89	-13.534	-14.636	-14.414	-12.224	-13.855	-14.196	-12.631	-11.749	-14.973	-15.144	-12.836	-12.132	-11.138	-13.898	-13.114	-12.768	-13.778	-15.258	-12.063	-15.148	-12.668	-13.769	-10.49	-12.031	-11.998	-8.8193	-13.372	-12.209	-10.666	-14.961	-15.559	-13.212	-14.478	-14.149	-12.441	-11.951	-11.97	-14.134	-15.466	-12.958	-13.813	-12.671	-12.274	-13.64	-13.053	-11.935	-10.986	-13.117
2.6774	2.118	1.6606	1.5987	5.4396	3.2585	2.6569	0.41369	1.7365	1.423	-0.37903	0.79844	2.3334	0.37418	2.165	0.74517	2.0303	4.327	0.73275	1.8521	0.56579	3.0766	0.68405	1.1146	2.3371	2.905	0.28939	-0.13883	2.7437	3.5766	2.6455	0.66552	1.382	0.45332	0.79367	2.7889	1.4151	2.1398	0.67647	3.5316	0.61863	1.0059	-0.55846	0.5133	1.5788	1.4746	0.30968	4.3969	2.9838	2.8417
-16.216	-15.814	-13.486	-15.764	-13.021	-15.207	-15.216	-13.661	-16.575	-13.633	-14.927	-14.048	-14.992	-15.194	-15.848	-13.577	-15.552	-13.514	-14.795	-14.208	-13.697	-14.136	-12.213	-14.518	-14.816	-15.589	-14.467	-14.331	-15.972	-13.9	-15.257	-13.702	-15.76	-15.955	-15.592	-15.01	-15.959	-12.949	-14.617	-14.424	-14.328	-14.041	-14.643	-13.031	-15.153	-13.715	-15.067	-16.212	-15.832	-16.178
-11.257	-11.61	-12.954	-13.042	-11.27	-13.14	-11.567	-11.365	-11.313	-13.556	-12.703	-12.545	-12.909	-8.8806	-12.395	-12.847	-12.37	-10.046	-9.9166	-10.919	-13.336	-10.7	-12.946	-9.6181	-13.861	-12.125	-11.661	-11.2	-9.7016	-12.233	-10.683	-13.144	-12.195	-10.131	-10.302	-12.849	-11.4	-10.522	-10.732	-12.779	-11.012	-12.63	-13.18	-9.9614	-11.861	-11.545	-9.6194	-13.734	-13.591	-10.97
0.29146	1.621	0.16375	0.021755	-0.58501	0.16142	-1.9456	-0.80136	0.49531	-0.78008	-1.9833	0.6579	1.5087	0.23435	1.5335	-0.92377	0.69075	0.35983	1.8343	3.1261	-0.21613	-1.1499	0.042564	-0.24431	-1.167	-0.65204	1.0115	0.6461	-1.5672	-0.35386	-0.28095	0.22907	1.504	0.16088	-2.4534	-0.59561	-1.4135	0.1225	0.7601	-0.65582	1.1132	0.37347	-0.51141	-1.3405	-1.1717	0.39143	1.1737	-0.61559	0.64019	-0.53083
-0.14039	-1.669	-1.0141	1.4113	1.3744e-05	-0.45346	1.2021	1.3379	-0.015936	0.54769	-0.040539	-0.83824	-0.071449	-0.28503	0.88407	-0.94222	1.0699	-0.54625	-1.165	-0.66975	-0.79186	2.0229	-0.92197	-1.8089	0.45499	-0.52156	-0.042838	-1.2032	-1.0961	0.71905	0.36133	-1.2658	0.042288	0.91109	1.8228	1.5864	1.6835	-3.1384	1.4685	-0.67931	0.57446	-0.75887	3.1731	0.36922	3.4038	1.0331	0.44234	-0.54078	0.33822	-0.89103
-4.2301	-1.0505	-3.0661	-3.8986	-2.4916	-1.83	0.035914	-1.6503	-4.1602	-5.8346	-1.1773	-1.4845	-3.4647	-2.649	-4.0321	-4.3315	-3.7298	-2.3965	-1.9921	-1.7998	-2.5165	-1.3403	-1.0312	-4.225	-3.7313	-1.2672	-0.79847	-2.0834	-3.4692	-3.5669	-0.88345	-4.609	-1.9539	-2.0005	-1.869	-1.9838	-3.2969	-3.0307	-2.797	0.42884	-1.7046	-5.4232	-2.5124	-2.1354	-2.4898	-5.8399	-4.5538	-1.7264	-2.2514	-4.7241
-6.8725	-8.2973	-4.2773	-3.8246	-5.1219	-4.8883	-5.1077	-5.4447	-6.3591	-4.3656	-6.2927	-2.5972	-4.6754	-9.1166	-5.7314	-6.3006	-3.5189	-7.0022	-6.6838	-5.8125	-6.3584	-4.5054	-6.086	-6.9334	-6.6664	-5.7379	-5.3197	-3.8152	-6.4445	-5.554	-4.7755	-4.6284	-8.3537	-6.1439	-5.4815	-6.7324	-4.4113	-3.6131	-5.4602	-7.6659	-4.1891	-7.5982	-5.1225	-6.1642	-4.9873	-5.0391	-5.5994	-7.2727	-5.8982	-7.0245
-5.8712	-5.3533	-5.9603	-4.394	-3.4247	-4.271	-5.6355	-4.9816	-5.0521	-4.4717	-4.7802	-2.5053	-4.0672	-5.2261	-3.9093	-6.397	-5.7922	-4.5567	-4.3403	-3.3656	-7.0265	-4.3058	-5.1191	-6.4995	-5.2425	-3.7024	-4.4405	-5.8894	-4.5412	-6.6448	-6.1965	-5.27	-5.616	-5.5478	-4.0589	-6.2125	-5.6789	-3.9122	-5.5071	-3.9991	-3.9761	-6.4103	-4.0118	-3.801	-4.6531	-6.3835	-5.3047	-4.4377	-4.8497	-3.5606
-10.237	-14.391	-14.563	-15.38	-10.757	-12.604	-14.069	-13.044	-12.309	-14.877	-14.76	-12.928	-13.7	-13.923	-13.192	-11.809	-11.916	-12.721	-13.219	-12.556	-12.368	-13.266	-14.922	-14.37	-12.993	-14.556	-13.952	-13.84	-13.633	-14.268	-13.55	-12.43	-12.182	-12.208	-14.685	-11.639	-14.315	-11.396	-12.907	-13.932	-14.399	-14.36	-11.003	-13.221	-12.815	-13.546	-13.933	-15.851	-13.81	-14.092
-8.9246	-8.4992	-7.8463	-7.7306	-7.625	-9.3052	-9.8868	-8.103	-9.0821	-10.307	-8.081	-7.6669	-6.8015	-8.5748	-10.073	-9.2861	-8.6572	-6.9113	-8.6988	-10.156	-8.8683	-10.049	-10.627	-10.307	-7.9751	-8.6036	-9.4647	-10.086	-11.808	-8.3724	-7.9443	-8.2818	-10.954	-9.0377	-8.7353	-7.5303	-9.6046	-6.9881	-10.572	-8.8024	-9.183	-8.2582	-10.732	-8.0634	-10.649	-8.8505	-5.7983	-10.235	-6.4674	-9.9798
-23.323	-21.398	-21.93	-23.511	-21.432	-21.895	-22.222	-21.612	-20.847	-21.205	-20.309	-22.416	-22.373	-21.926	-21.608	-21.845	-21.895	-20.781	-23.653	-20.934	-22.941	-20.239	-19.349	-21.819	-23.313	-22.653	-22.671	-21.969	-22.886	-21.068	-23.563	-21.524	-22.167	-22.299	-21.607	-19.888	-22.878	-22.272	-19.809	-19.475	-22.897	-21.357	-23.536	-24	-22.998	-22.435	-18.767	-21.134	-20.104	-23.442
-12.042	-14.326	-14.194	-14.949	-14.535	-13.838	-16.096	-15.153	-15.058	-13.955	-13.515	-15.242	-13.186	-14.824	-14.933	-13.774	-15.632	-15.519	-12.401	-14.558	-13.93	-14.636	-13.854	-12.784	-16.284	-13.433	-14.956	-14.6	-13.169	-15.066	-14.299	-14.658	-16.108	-15.753	-15.808	-15.376	-14.657	-14.667	-12.646	-14.468	-15.622	-13.45	-15.874	-14.482	-13.849	-15.494	-13.328	-13.583	-12.957	-13.631
2.6479	5.1796	4.6886	3.3701	4.8869	4.2044	5.1518	0.47008	4.8192	3.9245	6.8128	3.9792	5.739	3.1313	3.0643	4.4013	2.6997	3.4973	2.4244	5.1036	5.9649	4.148	3.2984	6.2316	6.7307	4.6479	4.796	3.4141	5.5631	4.0843	4.6546	3.6605	4.3189	6.1205	3.1417	3.7495	4.1882	4.5078	5.5232	4.2641	3.715	5.5991	2.0514	6.0195	2.0546	5.1384	5.347	4.8417	4.5699	4.7961
-10.127	-14.386	-13.637	-11.234	-11.143	-10.058	-10.425	-10.924	-10.503	-9.9871	-13.353	-13.546	-11.56	-11.529	-12.802	-11.093	-11.67	-12.583	-11.668	-11.708	-13.171	-11.933	-10.666	-11.928	-12.435	-9.3057	-10.758	-10.669	-12.946	-10.686	-12.791	-8.8725	-11.546	-10.041	-11.825	-7.6387	-13.193	-9.1435	-10.511	-9.0017	-12.178	-12.214	-11.12	-13.264	-11.211	-10.997	-11.084	-10.526	-12.794	-11.196
-9.1406	-10.818	-9.1895	-10.739	-10.686	-10.051	-10.029	-6.1246	-10.384	-10.537	-9.3145	-8.6731	-8.3282	-10.478	-7.0323	-11.228	-7.8625	-10.448	-8.6628	-11.836	-8.6383	-13.298	-11.138	-9.3872	-10.481	-10.015	-9.8204	-11.34	-8.4779	-8.948	-8.5206	-9.0392	-6.8952	-10.736	-8.1748	-9.6485	-10.313	-10.649	-10.085	-8.8234	-10.408	-8.593	-9.6878	-10.531	-8.6429	-8.4762	-8.2418	-12.54	-10.265	-9.9802
-3.8531	-3.2496	-3.198	-3.1935	-2.4224	-1.9341	-3.6042	-3.4913	-4.0516	-0.49831	-4.5212	-1.9228	-3.3382	-3.7335	-4.8555	-4.1724	-5.1706	-2.3547	-1.7259	-3.0997	-3.553	-4.5241	-3.7967	-2.1959	-3.8165	-3.3459	-3.486	-2.6558	-4.4247	-5.7221	-2.5167	-4.6909	-3.1461	-3.6588	-1.8781	-3.0754	-3.984	-4.4651	-2.4486	-2.8731	-2.7035	-2.1681	-2.7784	-4.0867	-3.417	-0.12254	-2.7067	-3.9953	-4.7127	-2.2992
-6.273	-5.1588	-6.9224	-6.2181	-5.8385	-6.9476	-6.8053	-5.5802	-3.6931	-6.3753	-6.6268	-5.0739	-6.1807	-7.4738	-7.1793	-6.6969	-5.5775	-5.8399	-5.2634	-6.1605	-5.968	-5.3725	-8.6334	-5.0095	-6.2737	-6.1715	-6.3945	-4.571	-5.3136	-7.2664	-8.6341	-7.6857	-5.3565	-6.6824	-5.8118	-4.5942	-6.6748	-4.9543	-7.1564	-6.2819	-6.8042	-6.9836	-4.6287	-4.2658	-7.0379	-5.7211	-6.2211	-7.058	-7.9571	-6.0091
-10.125	-8.802	-10.144	-12.084	-10.358	-9.586	-8.1785	-8.9781	-10.652	-9.2925	-12.557	-10.613	-10.706	-9.5138	-10.252	-7.4431	-10.458	-8.5181	-9.5485	-9.7081	-8.7431	-7.0573	-6.4702	-9.7305	-9.7171	-6.6954	-11.325	-8.6924	-7.5906	-7.793	-6.6738	-7.8434	-8.824	-8.7793	-8.9163	-10.855	-7.5661	-9.8878	-8.7712	-9.4993	-9.3701	-9.0638	-10.693	-9.8578	-8.0554	-8.5501	-11.271	-10.157	-8.5692	-9.962
-3.5091	-3.7218	-6.258	-3.7401	-4.1123	-3.243	-6.5461	-5.2613	-4.7524	-7.5922	-3.4938	-2.2499	-3.2208	-2.7401	-4.5781	-3.424	-2.6208	-7.0164	-6.6406	-3.2941	-3.4492	-2.2551	-5.1102	-3.3364	-3.0938	-3.1057	-4.3518	-4.5922	-1.9886	-5.1409	-6.3961	-5.147	-5.3189	-5.95	-6.4214	-3.7869	-1.7454	-3.7058	-3.728	-5.7953	-2.2675	-3.6438	-4.5723	-4.7436	-2.5652	-3.7708	-3.8536	-3.3604	-5.6724	-3.8721
-5.6503	-5.3516	-4.163	-4.6465	-4.0817	-4.7947	-4.8834	-4.1983	-3.6264	-2.8636	-4.8514	-4.9123	-3.0014	-3.9574	-2.9685	-3.418	-1.8114	-2.7792	-1.9958	-5.7908	-3.6635	-3.1106	-5.0015	-0.84828	-2.1503	-1.9502	-3.9426	-2.5442	-4.6278	-1.1378	-3.9337	-3.6566	-2.7188	-1.8948	-7.4101	-1.5371	-6.6694	-4.4476	-3.4277	-4.9515	-4.0941	-3.1575	-4.9524	-5.0488	-4.9452	-3.2211	-3.25	-3.4393	-3.5471	-4.8736
-1.8765	-2.009	-0.28068	-3.8571	-1.6135	-2.8145	-2.6717	-1.2527	-3.4568	-2.8992	-2.0818	-3.0817	-3.7789	-2.1025	-0.88468	-2.0115	-1.9005	-2.6844	-0.65381	-2.1983	-5.9998	-2.5401	-2.5642	-2.3668	-4.1448	-1.3993	-2.0441	-2.7151	-3.6844	-3.6442	-3.0005	-2.1571	-2.276	-3.0601	-3.0544	-1.4524	-2.7446	-3.6498	-5.9908	-3.0749	-2.0429	-1.3981	-3.2766	-1.5348	-2.0868	-0.26216	-1.5329	-3.3919	-0.43061	-2.4686
-3.221	-0.40128	-0.89104	-1.0337	-1.6575	-4.1396	-1.336	-0.57178	-3.6565	-1.7659	-2.9812	1.5491	0.83269	-1.4237	-0.59391	-2.08	-1.2225	-1.4592	-1.0865	0.35029	-0.098085	-1.5567	-2.6123	-2.9666	-1.4799	-2.1099	-2.8418	-0.78981	-0.49589	-0.5538	-3.4943	-0.55999	-2.7151	-1.545	-2.4473	0.31507	-3.6628	-3.4662	0.059065	-1.9918	-2.1134	-0.73382	-1.6255	-1.7354	-1.1352	-1.7442	-0.9883	-1.835	-0.73703	-0.087327
-3.1246	-4.7266	-5.352	-1.9161	-4.4016	-2.7969	-2.9276	-1.2535	-3.0205	-5.8556	-1.9184	-5.5785	-1.4992	-3.0926	-2.5119	-2.72	-1.4054	-2.888	-1.8886	-3.3804	-3.7224	-1.3722	-1.4684	-4.5674	-3.8667	-2.8033	-2.7641	-4.0675	-4.5256	-3.9258	-2.5857	-2.6137	-3.3923	-3.2959	-2.8136	-2.2808	-2.3713	-4.8463	-1.022	-3.1821	-3.6291	-3.4251	-2.5168	-3.2375	-4.7516	-0.69855	-0.80438	-3.3521	-2.0406	-0.17607
5.6747	9.1416	6.6528	4.3303	4.6393	4.8032	5.4419	8.3787	7.5483	6.466	7.6612	7.6576	6.5751	6.7929	6.5432	6.4068	7.3563	8.0864	7.7176	8.4775	6.7128	5.9243	7.4364	7.2478	7.9149	5.1713	8.8325	8.7475	8.6821	7.0019	4.8536	6.453	6.7616	7.5025	7.632	5.0787	5.3019	6.7527	7.9453	5.9049	5.3674	6.3752	7.6629	4.9748	9.2772	5.9231	8.532	7.7061	5.9162	5.0337
8.3516	7.1532	5.0842	9.2136	10.055	7.9096	10.303	4.9538	7.6005	9.3842	7.1916	8.1029	8.2767	9.3813	7.1499	9.4075	10.731	10.416	8.6793	6.8309	7.9616	8.9907	7.7512	9.1626	5.8069	10.422	6.974	8.7449	7.2408	7.1428	7.4104	8.3592	9.1418	9.6083	6.2673	7.3493	9.652	7.4347	8.3795	8.6034	9.5383	10.592	6.6605	7.5463	8.9472	7.1743	8.2447	5.7039	7.1516	10.271
8.4591	8.0085	10.333	8.9339	8.742	7.5578	10.803	11.19	9.6346	10.738	9.78	11.327	9.7247	9.824	10.296	9.0806	11.403	11.018	10.746	9.3553	8.2817	8.375	9.864	8.4477	11.674	6.861	9.8884	12.107	10.662	10.032	9.8325	10.052	9.2356	10.278	8.4397	8.9296	8.4184	10.422	10.854	9.2159	12.206	11.198	10.552	11.223	8.3912	9.6501	9.3363	7.6104	8.9558	11.24
6.1415	5.5966	3.9481	6.201	4.4101	6.1028	5.0684	5.9333	8.432	8.7646	5.4698	3.9437	6.3845	4.8893	6.7881	4.3635	6.1996	6.5572	6.5385	5.1222	5.8956	6.4433	5.8901	4.6883	5.3182	5.2032	3.6359	2.8514	7.1274	3.8532	7.7807	4.892	6.3252	6.7486	6.5462	10.081	6.011	3.5396	5.5893	4.3199	4.4932	6.7878	6.1898	4.3734	5.3188	5.7843	5.5107	6.8643	9.22	3.5898
10.125	10.233	8.8237	8.4413	10.098	7.0295	11.513	8.2324	9.8533	11.089	10.519	8.87	10.664	10.724	9.5978	8.5725	7.1917	10.334	8.8092	8.0718	13.151	9.9744	11.093	9.4279	9.3203	10.624	12.027	8.2263	11.396	9.3148	8.5344	7.1697	7.2801	10.467	10.807	8.8693	10.445	9.209	8.3791	7.5675	11.188	8.6442	8.9169	9.0081	8.841	11.009	9.6636	6.334	10.062	8.4416
-2.6247	-2.2508	-2.7012	-3.018	-4.1721	-3.5402	-1.4199	-4.3571	-2.4075	-3.5602	-2.9305	-0.67373	-2.2724	-1.2787	-2.6991	-1.6174	-1.276	-2.7979	-3.3123	0.69939	-3.6202	-3.2152	-2.0434	-3.0747	-1.9333	-3.8172	-2.069	-4.0435	-1.9928	-2.3015	-6.2135	0.018126	-5.5251	-2.5457	-0.83287	-3.96	-2.5262	-1.1521	-1.8123	-1.7066	-0.43118	-2.6593	-3.7762	-0.75672	-2.0485	-3.3929	-2.4261	-2.5301	-4.7625	-3.3482
7.3445	9.6993	7.9622	6.2203	6.665	6.3547	10.244	7.9212	5.7771	4.1101	4.5016	7.0111	6.7265	5.8279	6.9435	6.1386	4.2724	6.8234	6.387	7.5533	9.2781	5.398	5.1517	7.6719	8.554	7.2405	3.7617	7.0073	4.5925	5.819	5.1956	5.8605	7.2346	7.2377	7.5471	7.7147	6.533	6.9278	6.9996	5.2169	4.6506	6.5313	6.4695	6.5469	6.1411	6.9895	5.9407	6.8772	6.4309	5.4694
9.3056	8.3438	8.3199	8.7937	7.0846	8.8777	10.794	7.8855	7.2418	7.268	8.1698	7.8483	7.6063	5.2895	6.9039	7.9657	8.4379	5.4848	9.1881	6.0014	6.2595	7.6028	10.057	7.8138	10.435	7.8302	8.7305	7.4156	9.8111	8.3368	9.5817	10.271	6.7967	9.2794	8.2006	8.5553	7.7616	10.127	8.7583	10.459	8.5203	7.9587	8.6044	7.7062	7.7204	6.1609	7.339	11.568	8.8569	9.4177
-14.059	-11.899	-11.676	-12.435	-13.22	-11.081	-10.276	-11.772	-10.149	-13.617	-10.81	-10.573	-12.131	-11.618	-11.872	-12.585	-10.588	-10.634	-10.716	-9.5756	-12.347	-10.57	-10.423	-11.588	-13.327	-12.161	-9.6586	-11.253	-13.602	-11.319	-12.888	-12.264	-11.66	-14.064	-10.217	-9.4795	-11.967	-11.338	-10.7	-12.884	-12.362	-12.019	-10.542	-11.843	-11.896	-11.308	-9.4674	-9.0452	-10.158	-10.255
-1.8801	-0.63653	-1.8886	-1.0493	-1.8368	-0.38707	-4.4926	-0.76934	-1.4813	-0.70977	-2.2874	0.24309	0.50683	0.42104	0.36983	-2.8527	-2.8873	-1.032	-5.0453	-1.7955	-0.96612	-2.6393	-0.071133	-1.7156	-2.807	-0.7147	-3.2632	-1.728	-1.275	-2.5931	-0.77092	-0.58413	-3.095	-2.344	-0.53431	-1.5216	0.45881	-1.7985	-2.5718	-1.6647	-0.73895	-0.76554	0.049305	-1.7586	-1.5861	-2.5357	-0.68589	-0.69431	-0.96171	-1.8007
0.066556	1.6304	1.5146	2.4351	1.8346	2.4179	1.0467	1.6458	0.18276	2.7121	0.97416	1.6478	1.4921	2.0442	0.66958	1.7625	2.8517	2.4764	4.2372	2.1895	0.99127	0.69586	0.1839	2.1613	2.1028	2.9126	1.6789	3.0002	1.3157	-0.92119	2.2838	0.78749	1.69	4.0027	2.7987	-2.7108	2.6443	1.1517	0.34012	0.76144	1.655	1.6967	0.81773	-0.61125	1.6687	0.99631	2.5982	4.9496	0.59848	4.3539
-12.512	-10.308	-11.168	-9.5304	-9.8974	-11.957	-11.423	-10.05	-9.7248	-8.9813	-10.904	-11.106	-9.5339	-10.659	-11.84	-12.182	-10.207	-11.064	-9.7884	-9.3518	-10.227	-10.764	-11.102	-9.8582	-9.4368	-11.788	-11.054	-9.4005	-11.037	-9.5087	-8.6625	-9.2219	-9.8331	-8.9959	-10.339	-9.86	-9.8019	-10.286	-11.919	-11.446	-11.974	-9.4444	-11.001	-9.0698	-7.6623	-10.717	-8.8184	-9.3115	-11.156	-9.3221
-3.4875	1.0851	1.7165	0.59969	0.82279	0.51414	0.53102	0.67699	0.16881	-0.98735	0.99346	0.7868	-0.15909	1.1505	-3.1011	-0.3248	2.2958	0.082112	0.77929	-0.4098	-0.93428	0.57026	1.1621	0.31823	-0.60017	-1.0663	-0.97106	-0.15028	-1.6607	-0.080289	1.2047	-0.13979	0.19813	-0.34148	-2.0624	-1.5569	-1.13	-1.8735	-1.1498	-2.5781	0.12478	0.093155	0.76383	0.49666	-0.453	-0.089799	-1.1554	-2.1605	0.042183	-1.0863
-2.361	0.10957	-1.1401	-1.1808	0.38398	0.39328	-2.5308	-1.3629	-0.12455	-4.3578	-3.9215	-2.2146	-0.73251	-1.8932	-2.134	-0.79153	-1.9468	-2.5693	-2.4345	-3.3803	-0.99212	-0.055213	-1.3903	-1.7955	1.4767	1.5011	-0.61018	-2.1735	-2.9694	-3.2496	-1.1745	-2.2648	1.4011	-1.9366	-1.0645	-3.3808	-1.9548	-0.64221	-0.51393	-1.509	-0.3653	0.66075	0.67502	-0.29852	-2.8453	-1.314	-2.6781	-2.8873	-1.0014	-1.4922
-3.2501	-3.636	-2.5676	-2.7721	-4.3979	-2.3432	-2.3727	-1.7785	-6.4193	-4.9003	-2.9349	-4.5714	-5.3778	-2.9305	-4.8708	-2.3371	-3.3791	-3.6853	-5.4444	-4.5952	-3.9296	-4.2759	-3.6124	-7.2275	-0.40349	-4.0341	-6.247	-3.2301	-3.6099	-2.2361	-5.7457	-3.4921	-3.0258	-4.5267	-4.3731	-2.3732	-4.7593	-4.532	-3.6591	-4.2216	-4.0208	-3.2012	-4.4834	-3.236	-2.1403	-3.4441	-4.2654	-2.5542	-4.1462	-4.4087
0.34741	0.24711	2.7197	5.1941	1.558	0.29924	2.7131	2.1073	1.7348	2.8207	1.4198	1.5384	1.8029	-0.30156	0.36117	3.9274	2.478	3.0254	0.77703	1.1176	3.0898	1.4613	0.98125	0.016155	2.6382	3.7109	-1.2519	2.5399	0.56982	3.3317	1.5744	-0.38863	3.1108	0.45164	1.256	1.1873	2.7855	3.053	-0.20004	-0.027303	1.9909	-0.62585	1.8835	2.3007	1.7827	0.89657	1.5317	2.2441	4.2189	1.9109
-2.0692	-3.9326	-0.25433	-1.6441	-1.6454	0.45986	-3.1884	-3.0298	-0.42359	-3.0448	-2.5325	-0.88196	-2.6282	0.02626	0.6526	-0.17426	-1.568	-1.7942	-1.361	-1.2681	-0.69718	-1.9621	-1.3679	-0.16337	-1.8718	-1.3609	-3.876	-2.3177	-4.2937	-4.0812	1.3174	-0.92905	-0.27088	-0.2834	-1.576	-0.79108	0.93092	-1.8349	-1.7732	-0.87157	-1.8794	-2.1437	-3.7204	-1.6843	-0.4943	-2.0677	-0.8686	-1.5064	0.43435	-2.2253
3.932	3.3456	1.1103	1.6073	3.3772	2.2452	1.3664	1.9032	3.8702	2.7102	1.8238	2.1301	4.0352	1.6349	2.6638	2.7208	1.4631	1.2796	4.3603	2.0321	4.4801	2.9733	3.9151	5.7947	0.85617	3.8061	4.0628	3.5154	3.3987	2.0497	3.1144	4.0473	4.2886	1.5334	4.2965	1.7028	3.7159	3.4427	1.3717	1.234	0.60527	2.4315	3.6169	1.7306	4.0968	4.0164	2.4797	4.217	1.1802	3.157
-13.732	-13.36	-11.758	-14.838	-12.918	-14.522	-10.791	-12.473	-12.47	-11.625	-10.429	-13.55	-13.277	-12.143	-13.023	-13.68	-13.775	-13.158	-14.373	-15.532	-12.46	-11.803	-13.836	-13.005	-11.123	-13.675	-11.946	-12.045	-10.428	-12.588	-12.373	-10.438	-11.211	-12.899	-11.61	-14.689	-13.889	-13.771	-13.07	-12.58	-10.865	-12.365	-12.603	-14.154	-14.144	-12.782	-11.651	-11.49	-13.077	-16.181
-0.22968	0.37166	0.012132	2.0754	2.1332	1.5738	-1.0174	0.80321	-0.68728	0.22335	-1.4597	0.038386	0.80882	-1.0707	0.17008	1.2151	0.42519	0.22416	1.0167	1.4731	0.42413	1.4613	0.059778	-0.43957	2.3292	-0.32086	-1.1163	1.7546	0.082608	-0.9495	-0.54872	1.7789	1.1179	1.9727	1.3177	-2.0213	0.28714	0.25435	-0.75293	-0.10129	-1.3151	0.16218	0.32609	-0.62491	1.4262	0.29446	0.58997	1.8804	0.90594	0.58703
8.0433	8.3327	8.8007	8.1706	8.1175	5.2967	9.0938	8.5486	8.0773	6.5348	7.1702	9.9353	6.4225	6.157	6.0751	8.215	7.0124	10.238	7.6296	8.3413	8.2169	10.019	6.3067	7.5922	8.4665	6.144	9.5366	7.4018	7.8123	8.2757	4.9544	6.4994	8.7656	6.9572	7.8025	8.5456	9.5479	8.7101	7.6306	7.3403	7.8931	7.9253	9.358	7.0602	8.5776	6.1461	7.7856	7.7971	8.2174	7.7529
-4.6179	-3.2797	-6.1282	-4.8296	-4.4963	0.70592	-3.9065	-3.206	-4.9736	-3.0443	-2.0082	-2.4007	-4.5759	-5.5657	-4.4103	-4.8241	-2.2806	-5.1783	-4.4858	-4.3224	-4.7965	-5.4451	-3.2224	-4.5076	-5.1013	-4.3152	-3.4816	-3.4439	-4.9133	-3.7761	-5.1828	-2.5856	-3.4738	-3.1926	-1.7578	-4.2501	-5.213	-3.8894	-4.348	-3.2136	-1.2951	-3.8941	-3.8747	-4.8099	-3.7008	-2.9941	-0.30133	-5.4147	-3.3294	-3.561
7.4352	9.0447	7.8366	11.651	10.204	11.655	9.8607	10.757	8.9387	9.6898	7.7722	9.4092	9.5728	8.9172	12.145	8.5278	9.5355	8.2999	8.9319	10.771	9.427	7.8705	11.198	10.419	8.9681	9.4628	10.601	10.345	10.825	8.95	9.8883	9.3373	11.886	10.409	10.899	8.2756	9.1293	12.287	10.384	7.6349	8.2004	10.782	8.2927	10.275	10.057	8.5633	8.8436	9.5406	8.6342	9.0161
-21.155	-20.985	-25.144	-22.969	-20.516	-21.131	-21.02	-24.457	-23.293	-22.432	-19.609	-21.862	-21.689	-22.526	-22.925	-22.062	-20.038	-23.068	-21.8	-24.39	-20.341	-23.279	-21.488	-22.09	-21.996	-21.659	-24.052	-20.465	-21.234	-22.113	-23.177	-23.746	-20.805	-23.336	-21.379	-22.265	-23.42	-22.401	-23.053	-18.777	-22.821	-19.575	-20.055	-20.919	-21.228	-23.277	-22.207	-21.264	-23.222	-23.212
-9.3238	-11.376	-9.7085	-8.3514	-10.066	-7.3275	-9.3292	-9.4531	-9.6109	-4.8246	-10.285	-8.1146	-9.3255	-7.854	-9.3069	-10.127	-9.8884	-9.15	-8.1746	-7.8491	-9.309	-8.6708	-7.3084	-11.579	-11.084	-8.3578	-8.6984	-10.726	-9.5384	-11.944	-7.8491	-11.055	-9.1056	-9.0596	-12.024	-8.4786	-9.7909	-10.16	-9.0508	-9.8878	-7.7828	-11.325	-8.6676	-8.6877	-10.469	-10.128	-12.079	-8.7636	-7.6367	-9.6407
3.9564	2.1508	3.0103	3.9874	3.573	3.7816	3.2595	4.3127	1.3743	1.4208	4.1733	4.4412	3.7098	0.033386	2.7831	3.1168	2.0805	1.3111	4.1001	1.8466	3.1949	3.4014	1.672	0.61117	3.7521	1.2148	3.031	2.5081	4.5588	4.3763	2.1332	1.3241	3.966	3.7112	3.3626	2.3907	2.6753	3.7348	1.1456	2.7104	3.2361	2.1027	2.1059	1.2433	1.5181	2.1132	1.4936	5.2377	1.6604	3.2454
-8.5283	-9.7117	-8.8758	-7.8778	-10.352	-9.9321	-9.0574	-12.347	-9.7421	-10.869	-10.611	-8.7629	-9.4108	-10.231	-11.514	-8.1993	-11.642	-10.464	-9.2225	-10.382	-8.498	-9.1348	-8.9295	-11.435	-8.5597	-9.0769	-7.9264	-7.1641	-10.945	-9.5855	-8.2977	-7.6621	-6.7795	-8.6493	-10.072	-10.48	-9.1621	-10.73	-11.087	-9.2223	-8.5465	-10.096	-8.299	-8.8836	-10.75	-9.2655	-9.3861	-9.1484	-10.19	-7.721
6.089	6.5664	4.706	2.8973	3.845	4.7391	4.9572	5.5172	4.5792	5.6906	4.386	4.1967	3.5831	4.4409	5.4911	5.7296	6.2201	3.7905	5.1334	8.1399	3.0664	4.8918	3.9662	6.2681	3.6239	2.7274	3.8118	4.1335	6.4642	4.928	3.9186	3.9622	2.2244	4.1564	3.9682	5.8709	3.7015	5.3874	5.9482	4.3853	5.7746	8.6362	5.7329	5.3142	5.6737	3.095	3.5911	3.476	5.5315	5.3226
-12.933	-11.826	-13.628	-14.079	-15.634	-13.23	-15.583	-13.807	-12.487	-15.153	-15.249	-13.538	-12.824	-12.299	-13.446	-11.664	-10.845	-10.649	-12.863	-13.211	-12.683	-14.394	-12.407	-12.196	-12.116	-13.344	-11.025	-14.454	-11.416	-15.111	-13.577	-12.281	-13.645	-12.476	-15.25	-12.722	-13.837	-15.999	-14.448	-15.2	-13.96	-14.677	-13.829	-12.851	-11.828	-10.403	-14.844	-14.026	-10.246	-13.194
-12.754	-12.565	-14.327	-13.72	-14.917	-12.636	-13.864	-14.1	-13.845	-15.329	-11.167	-13.302	-12.131	-12.508	-12.978	-13.224	-11.595	-12.748	-11.86	-13.565	-12.916	-14.853	-12.902	-15.271	-14.654	-14.199	-11.349	-10.674	-13.302	-13.076	-13.672	-14.808	-13.473	-11.796	-13.629	-12.961	-14.467	-11.53	-14.202	-12.268	-12.382	-13.433	-12.575	-12.138	-12.065	-14.459	-13.077	-13.881	-13.787	-13.48
0.1789	2.4784	-1.2396	-1.6211	1.5331	-1.1327	-0.81381	-2.1175	-2.46	-1.3203	-0.20428	-1.8272	-0.37676	-0.83711	-2.6893	-0.69591	-0.94912	-0.044944	-1.4185	-0.6255	-0.60341	1.54	-2.3024	1.0732	-0.1256	-1.7382	-0.46239	1.4931	0.46781	0.13649	-1.4472	-0.78584	-0.1709	1.4751	0.32762	0.54726	-1.771	1.611	-0.66941	-0.39685	0.82959	-0.39765	0.96328	0.62447	0.81281	-0.16584	0.83374	0.021601	1.2755	0.19252
0.74088	-1.0488	-2.1905	-2.7941	-1.4846	-3.1858	-0.99331	-2.1889	-2.5759	-2.8085	-1.0588	-0.39733	-1.0178	0.048477	-0.55749	-2.5875	-2.9673	-2.372	0.7764	-2.7827	-1.764	-0.92975	-2.5065	-1.1838	-3.3845	0.694	-2.3037	-1.0294	-2.5274	-1.6085	0.056766	-0.98274	-1.1303	-1.7408	-1.5935	-1.7745	-3.2986	-2.492	-1.0101	-1.9808	-2.1103	-0.45615	-0.35149	-1.4525	-0.027246	-2.1258	-0.84744	-0.21607	0.0045597	-1.6607
3.2586	4.7822	4.7238	4.67	2.1241	3.674	3.1577	3.8535	7.3397	4.0261	5.1242	5.9711	4.9811	2.4816	5.9509	6.413	5.0095	4.0313	2.4345	6.6206	4.1622	4.4338	5.5483	4.7949	6.8319	4.5119	5.135	4.4981	6.2781	4.4017	4.6528	3.2786	4.0765	4.5919	4.7124	4.7946	4.1423	6.0348	4.6853	5.0541	6.8948	5.8383	5.122	4.4626	5.6291	6.0156	5.5357	6.5163	4.2422	2.0491
-11.513	-9.7938	-11.87	-13.087	-13.86	-11.992	-14.265	-11.336	-12.345	-12.542	-12.395	-10.186	-10.745	-9.9672	-11.832	-10.164	-10.958	-12.832	-12.707	-10.811	-11.864	-10.868	-12.787	-12.242	-13.497	-12.48	-11.9	-9.6931	-11.031	-11.34	-10.357	-11.09	-12.927	-13.308	-11.967	-9.6555	-11.972	-10.749	-11.216	-11.996	-11.427	-11.255	-9.0944	-10.789	-10.84	-11.866	-10.344	-10.922	-11.818	-11.545
-4.7081	-4.0781	-4.6632	-3.6051	-4.0885	-3.9851	-2.2944	-2.1212	-0.43726	-4.7794	-3.3521	-2.3942	-2.1311	-2.0512	-3.8392	-1.175	-3.958	-3.4669	-1.7634	-4.4935	-2.9377	-3.7701	-4.3	-3.0981	-4.4099	-3.6092	-2.3644	-3.9045	-3.9972	-2.6177	-5.0051	0.40985	-2.008	-1.954	-3.628	-3.1757	-3.8682	-2.7202	-1.5329	-2.7695	-2.147	-3.9394	-2.0623	-4.1539	-2.714	-2.2568	-3.4118	-0.68247	-4.5636	-3.0752
5.4668	4.6542	5.5817	6.3974	5.7648	7.2679	4.5578	6.1235	6.0954	4.472	4.8936	7.6649	8.8954	8.0844	6.2588	1.337	4.6232	5.1259	5.7784	4.5448	5.0283	4.3282	6.0302	3.2759	6.7117	6.215	1.6207	4.6693	6.8575	4.6736	5.9506	6.1323	4.4916	3.2288	5.1775	4.2355	2.6422	3.9902	5.7624	5.4563	6.2404	3.1577	4.1553	5.7332	5.2457	6.0775	4.2599	5.492	6.259	4.3769
-0.31859	1.1372	0.89266	1.5701	-0.88436	1.4714	-1.5679	0.074312	-0.04716	1.0605	-0.48494	0.072219	-1.2688	0.38786	1.904	-0.76907	-2.2838	3.1253	-1.1401	-0.70264	1.3355	1.3168	1.0238	-1.3465	1.5833	0.34721	0.90526	1.9405	-0.10869	0.63134	3.09	-0.64852	-0.11444	-0.47127	0.0055651	0.13766	4.2768	0.49665	1.1188	1.2865	0.80855	3.0594	-0.6844	0.97748	1.2903	1.6454	-1.7539	0.69842	-0.98908	2.4268
4.7534	3.1068	3.6557	1.2638	4.8138	3.9392	3.5646	2.1921	3.3064	3.9619	5.0171	5.1496	4.1402	3.0597	3.0743	4.9766	3.8726	3.4217	5.0514	3.6301	4.313	4.8958	3.7098	7.1582	4.3783	5.5817	2.6557	3.7212	8.0017	3.2419	4.2012	4.1732	5.4684	2.0265	3.8515	2.3804	4.2338	4.1891	4.8602	3.6436	5.8216	2.8898	5.6953	4.9521	2.0731	6.2561	3.0391	3.2601	3.5256	2.8251
0.080497	2.3561	4.0443	-1.6856	-0.75358	-0.60863	1.6068	-0.92271	-2.7287	-1.182	0.68463	2.0305	0.62959	-0.50061	1.1582	-0.53083	-1.763	0.58239	0.57735	2.2718	-1.4094	-1.774	-0.84596	0.2066	1.1246	0.78512	-1.4772	0.10111	0.40187	0.32154	-0.65331	0.81555	2.7768	0.68142	-1.3196	-0.020544	0.25856	0.22284	0.081822	-0.37984	-0.55986	-2.7187	0.67588	-1.3315	0.99262	0.10108	1.2895	-0.3226	-0.21994	-1.0032
-5.0503	-5.1439	-6.8333	-3.8446	-6.1269	-4.8373	-4.6538	-3.4196	-5.442	-5.4739	-4.2205	-3.4587	-4.5024	-4.9755	-7.0954	-5.4395	-5.6531	-4.0747	-5.9327	-5.0542	-4.3478	-3.748	-4.4616	-6.7365	-3.0191	-3.5097	-6.4589	-4.0482	-6.3378	-5.1445	-3.7141	-4.736	-4.4066	-3.4084	-6.157	-5.5277	-6.6432	-5.1548	-6.291	-4.939	-4.056	-3.579	-6.0981	-4.08	-5.6156	-6.0478	-5.4879	-4.2106	-4.0373	-5.9381
-12.07	-12.137	-14.55	-11.76	-14.769	-14.121	-14.946	-16.103	-14.911	-13.28	-14.265	-15.692	-13.792	-14.331	-15.904	-15.336	-15.76	-15.06	-12.442	-13.419	-12.293	-15.731	-13.951	-11.972	-12.955	-13.15	-14.966	-15.397	-12.392	-13.575	-11.975	-13.263	-16.346	-14.475	-16.066	-15.932	-12.476	-14.75	-14.967	-13.395	-15.049	-13.649	-12.709	-14.233	-13.128	-15.791	-12.705	-12.369	-12.374	-14.023
-22.26	-21.055	-20.65	-20.444	-19.886	-19.668	-20.425	-22.855	-22.468	-20.466	-20.055	-20.637	-20.053	-23.144	-19.48	-18.344	-20.103	-22.003	-19.434	-19.62	-22.091	-21.825	-21.006	-22.007	-21.121	-21.433	-20.062	-21.006	-23.07	-20.039	-21.236	-21.669	-18.733	-20.848	-20.972	-20.331	-19.249	-23.033	-21.743	-22.297	-19.224	-20.989	-21.928	-18.998	-21.542	-18.406	-22.161	-20.605	-22.743	-22.693
-11.467	-12.856	-13.659	-10.97	-9.8784	-13.344	-9.8527	-11.669	-10.655	-9.7777	-8.7571	-11.125	-12.853	-13.109	-14.377	-12.181	-12.12	-11.453	-10.809	-12.161	-10.994	-10.341	-12.755	-9.6982	-10.031	-10.766	-10.857	-10.576	-10.524	-10.34	-9.953	-11.264	-11.297	-10.952	-8.0688	-12.559	-11.926	-9.4496	-11.39	-11.99	-10.189	-10.954	-9.8432	-11.415	-10.817	-8.5236	-13.602	-10.835	-11.15	-10.504
-5.9429	-3.8833	-5.0732	-3.5759	-4.3108	-5.5479	-3.4736	-3.0754	-5.0366	-4.1934	-4.1543	-5.8011	-4.9091	-3.3321	-4.2415	-5.3062	-3.2059	-3.8207	-4.0583	-5.4743	-4.7383	-4.2774	-4.8433	-1.9884	-4.3938	-4.8961	-3.6368	-4.8131	-4.3154	-4.2671	-5.4488	-4.8828	-4.4794	-4.1535	-2.0893	-1.0489	-3.6718	-6.5039	-7.5794	-6.4675	-3.8067	-5.9139	-5.0246	-3.5337	-4.7808	-4.4599	-4.503	-2.6841	-2.9167	-4.4276
0.19038	-2.0122	0.66386	-1.174	-1.0644	-0.25421	-0.012056	-0.63648	0.68232	-1.6422	1.7905	-1.5203	-1.0742	0.020954	1.1692	0.9309	0.367	1.1784	0.20136	0.64209	-1.9301	-0.74934	-1.6168	-0.74318	-0.97374	-1.6364	1.2776	1.443	-1.7913	-1.3866	1.3543	0.22823	0.77537	0.37538	-1.6726	-0.40022	1.4258	-0.47907	-1.1886	1.4413	-0.32751	0.4021	-1.8723	-1.8118	1.6396	-0.12434	0.54803	-0.08647	0.40397	0.15869
-14.299	-14.57	-15.293	-11.951	-16.245	-13.711	-14.84	-16.53	-14.788	-13.751	-14.607	-13.961	-17.078	-12.551	-15.696	-14	-12.156	-14.266	-14.149	-15.466	-13.54	-12.178	-12.967	-15.032	-12.859	-12.19	-14.945	-12.737	-11.872	-14.645	-13.549	-13.841	-14.694	-13.253	-13.836	-14.573	-14.952	-12.833	-15.216	-15.523	-13.707	-14.586	-13.111	-15.714	-14.539	-11.953	-14.529	-15.806	-14.87	-14.916
-1.1609	-0.2261	2.0618	-2.8731	-0.017836	-0.73854	-0.86456	-2.9307	-1.4397	-0.96774	-0.85772	-1.2471	-2.0922	0.17389	-1.8406	-0.75159	-0.98489	-1.0074	-2.6743	-1.0064	-1.9698	-1.4985	-0.8116	-2.1544	-0.82256	-1.5527	-2.9682	-0.79275	-1.3825	-0.73736	-2.3043	-0.45149	-0.010033	-0.51677	-1.7906	-0.21169	-1.6518	-3.2139	-0.11475	-1.8537	-1.5798	-1.7301	-1.5183	-1.2739	1.0983	-2.7742	-1.8327	1.0234	-1.6159	-3.7733
-2.3645	-2.8548	-2.0909	-2.3129	-4.8818	-2.5092	-3.6002	-3.6194	-5.8018	-3.112	-4.3397	-4.6912	-4.0781	-4.8566	-2.7506	-3.6518	-5.213	-0.50725	-1.5685	-4.029	-5.0836	-4.567	-5.2813	-4.2492	-3.1568	-4.124	-3.1878	-5.656	-5.7942	-3.6469	-6.3752	-2.4599	-2.6397	-3.9932	-2.966	-2.7954	-2.2358	-4.2195	-2.9995	-4.7912	-3.4729	-2.9378	-4.9082	-5.1895	-2.4362	-1.803	-6.5176	-4.8199	-2.015	-4.3167
1.0989	-2.2224	-0.27381	0.54783	-3.4816	-0.97225	0.14721	-0.88706	-0.37739	0.46128	-2.0316	-0.82409	1.253	-0.1936	-1.1476	-1.9216	-1.4264	-2.0169	1.0945	0.26196	-1.4257	3.4423	-0.99018	1.1962	-1.0391	-1.1745	-1.8734	0.60584	-0.18742	-2.5336	-0.66885	-0.23595	0.27288	1.6749	1.0743	-0.26623	-0.63429	0.48351	-0.094192	-0.072908	1.109	0.53569	1.9335	0.64209	0.81702	-2.7425	-0.045511	0.52763	1.4992	-0.073571
-3.4856	-3.2918	-4.7005	-3.493	-1.0986	-2.9771	-6.1995	-4.2645	-3.3497	-4.6111	-3.558	-5.0715	-5.0133	-5.1472	-3.1702	-5.1856	-0.34239	-2.7762	-3.0845	-2.7881	-4.4528	-5.3209	-4.9215	-1.543	-3.6808	-5.0715	-3.9872	-3.515	-4.5085	-2.8077	-4.2577	-3.1878	-4.3889	-2.9908	-5.4534	-5.1104	-5.0578	-2.7629	-3.7261	-4.9161	-5.0552	-3.1666	-3.6802	-3.9427	-4.1042	-3.5717	-4.3104	-3.7309	-4.1748	-2.2867
-6.894	-7.1283	-10.474	-10.27	-9.2918	-9.6737	-10.223	-10	-8.3181	-6.9367	-9.396	-9.7455	-9.4074	-8.7032	-9.0893	-7.6098	-11.28	-10.059	-9.0653	-9.2708	-7.6868	-7.068	-10.817	-7.2052	-7.6078	-9.5657	-6.7201	-9.3218	-9.9439	-6.2903	-7.813	-7.953	-8.1727	-9.1766	-9.7889	-10.174	-7.0866	-10.761	-8.0773	-6.3251	-7.2195	-7.028	-7.7878	-8.5797	-10.298	-9.9453	-9.5646	-9.1345	-8.8401	-7.8081
-4.1712	-4.0065	-5.8073	-5.1114	-5.6188	-6.7989	-5.4584	-5.5132	-4.3357	-6.3582	-5.4933	-2.5676	-3.4606	-4.9127	-5.6944	-4.4405	-3.8814	-7.9924	-4.0922	-5.6178	-4.1528	-4.8101	-2.7733	-3.3344	-4.8538	-1.9859	-3.2381	-2.7651	-6.3606	-4.1153	-4.7862	-5.2201	-4.3523	-4.5695	-4.5902	-3.948	-4.5879	-5.0599	-4.7398	-3.0938	-5.8047	-5.1172	-5.458	-4.9907	-5.7943	-6.6239	-5.9175	-4.7273	-5.9916	-3.3911
-11.698	-10.95	-12.074	-11.341	-11.334	-11.413	-11.01	-11.093	-9.8315	-11.242	-11.047	-11.549	-12.175	-11.86	-10.321	-10.709	-9.2525	-11.867	-6.5615	-11.28	-11.98	-10.375	-10.08	-10.581	-10.405	-11.551	-9.3991	-9.7788	-11.482	-10.66	-10.185	-10.831	-11.063	-10.693	-10.929	-12.505	-11.919	-10.687	-12.689	-10.593	-9.923	-9.0553	-10.151	-12.525	-12.058	-12.64	-9.9918	-11.582	-13.439	-12.949
-9.3663	-9.7623	-9.5789	-8.8475	-8.069	-11.455	-9.5176	-9.3064	-10.383	-10.566	-11.811	-10.068	-10.012	-10.012	-10.066	-12.309	-11.553	-11.405	-10.448	-7.8054	-10.33	-9.672	-8.6255	-12.586	-8.794	-8.0141	-11.032	-9.0529	-7.5914	-10.709	-9.5675	-8.4876	-11.842	-9.186	-11.893	-11.002	-11.47	-10.277	-10.18	-11.737	-11.881	-8.752	-10.362	-10.744	-11.272	-10.741	-11.129	-9.5469	-9.5336	-10.807
-22.735	-23.14	-23.046	-22.317	-22.097	-21.859	-22.323	-22.395	-19.738	-20.51	-23.256	-23.472	-23.611	-22.643	-21.626	-21.747	-22.304	-21.468	-20.801	-23.481	-23.596	-21.128	-22.3	-21.387	-23.518	-23.462	-21.275	-22.292	-22.216	-21.553	-22.226	-22.461	-20.272	-24.9	-23.808	-24.315	-21.84	-22.477	-23.647	-22.251	-22.685	-22.43	-20.147	-22.098	-21.308	-22.851	-22.784	-23.383	-22.689	-23.316
5.8211	4.3667	3.8867	8.0966	4.4527	3.5439	6.3226	3.5427	5.6637	5.7136	3.8103	5.218	5.3887	4.8307	6.2114	6.1942	4.9908	4.4775	6.3377	5.4204	4.3901	4.5931	4.964	4.8322	5.4973	4.8872	5.4903	2.5035	3.8754	6.3665	4.6275	4.8756	4.6238	3.8432	6.506	5.4953	3.8353	4.8281	5.2467	3.6611	4.2235	6.4223	4.7898	4.7292	3.9385	0.89415	4.8369	3.3608	5.5233	4.648
-4.6959	-3.1391	-5.0442	-2.5945	-3.706	-4.3827	-6.3587	-4.3884	-4.5571	-3.9251	-4.3389	-3.1855	-2.9578	-4.5416	-2.0051	-4.7274	-2.8552	-4.6965	-4.6107	-5.9047	0.44395	-3.9651	-2.5221	-1.7643	-5.0502	-2.266	-3.3861	-2.6379	-4.2854	-3.865	-4.4966	-3.8945	-6.4226	-8.1343	-2.9874	-5.258	-7.643	-3.5661	-4.1059	-4.1608	-5.5607	-3.278	-3.9224	-3.8577	-5.8992	-4.664	-2.5028	-4.4782	-2.5232	-2.8948
2.6612	1.5148	4.8082	1.0282	2.0832	0.64187	1.7062	1.2219	3.5256	2.2694	2.0732	2.0976	2.0099	-0.34104	1.5485	1.701	-0.36694	1.5517	1.1858	0.52115	2.0477	2.9489	-0.4382	0.85632	2.4056	1.5211	0.26178	1.1076	4.0514	1.1883	-1.3287	1.2703	-0.14959	0.89474	1.4075	2.1124	-1.1821	0.6045	0.56855	0.18807	-0.31312	-0.11526	2.3892	2.3064	-1.105	2.7277	2.3977	1.6735	1.3543	1.2962
-8.5152	-10.544	-10.878	-11.228	-10.113	-13.063	-12.524	-8.5822	-11.33	-9.9421	-13.945	-10.549	-12.532	-9.9203	-11.028	-14.341	-11.32	-8.706	-10.43	-11.906	-12.474	-11.23	-9.7961	-9.8623	-14.228	-13.743	-9.3081	-11.837	-7.3546	-10.39	-10.652	-10.456	-11.331	-10.748	-11.532	-11.166	-12.552	-11.592	-11.788	-10.017	-9.941	-9.5823	-11.364	-10.634	-9.7948	-10.932	-12.706	-9.2334	-13.863	-10.246
-11.852	-11.191	-14.229	-13.93	-13.075	-13.542	-10.517	-15.452	-13.939	-16.632	-13.074	-12.068	-14.108	-11.402	-13.794	-12.036	-13.382	-14.193	-12.789	-14.763	-12.691	-12.576	-14.166	-12.351	-12.486	-14.117	-11.407	-12.314	-11.485	-13.259	-13.007	-13.09	-12.277	-13.216	-14.284	-13.129	-12.27	-12.9	-12.172	-11.981	-12.808	-13.031	-13.44	-12.097	-11.917	-13.808	-13.352	-12.614	-13.498	-12.485
-0.41174	-0.27904	-0.04675	-1.2429	0.28273	0.29095	2.4632	-0.53065	1.083	-1.1857	0.84771	-0.48381	-2.6819	2.9534	-2.124	0.040729	0.22059	-1.8735	0.37475	-1.0243	-0.85242	1.4675	0.83155	2.4243	1.2348	-0.16673	-0.60448	2.127	0.91251	-0.23167	1.1473	1.0734	-2.7525	-0.14737	0.35041	-1.0653	-0.83031	3.216	1.3439	-1.4064	-0.0058405	-1.058	-0.56634	-1.5888	-0.083118	1.4829	1.1873	0.49371	1.1688	-0.50321
-1.9136	-1.0313	-1.8967	0.37937	-1.7664	-2.9934	-1.2814	-2.7698	-1.278	-2.0468	-1.8043	-2.172	-1.6723	-0.42782	-2.0948	-2.0099	-1.5868	-3.8865	-3.5742	-2.6138	-2.9463	-0.93648	-0.92587	-2.5565	-0.56805	-1.0811	1.5834	0.81385	-2.478	-2.3773	-1.0597	-2.0146	-1.7863	-1.8153	-1.9266	-2.3366	-2.4285	-1.096	-2.3018	-1.6543	-0.71944	-3.1061	-0.50641	-2.1616	-1.9148	-0.59338	-1.1084	-3.0632	-3.0051	-2.1713
0.35908	-0.20073	-1.1263	2.1286	0.071194	-0.82119	-1.4642	-0.96922	0.87572	-0.42537	-1.078	0.65931	0.41918	-0.061366	1.4729	0.7032	1.6183	-3.4048	0.031769	1.0315	-0.36905	-0.5263	0.38226	-1.8499	-1.5196	-0.61535	0.19905	2.6091	-1.7539	-1.3611	0.21154	-0.77109	0.63611	1.6886	1.2338	1.111	0.84464	0.9492	-1.3628	-0.77573	-1.4819	-0.19831	-1.0601	-1.0931	-0.029394	-1.84	-0.2051	-1.7048	-2.4137	-0.79172
-12.715	-11.348	-13.822	-12.119	-13.546	-12.055	-16.407	-13.14	-13.556	-10.4	-13.037	-12.671	-12.929	-12.933	-14.352	-13.518	-12.986	-14.166	-12.358	-14.945	-14.497	-13.263	-13.252	-10.288	-11.157	-12.824	-14.404	-13.697	-16.174	-11.295	-12.558	-13.77	-13.574	-13.793	-13.621	-13.445	-16.276	-12.06	-15.434	-12.547	-14.529	-14.893	-11.91	-12.056	-13.115	-12.153	-11.316	-13.981	-14.4	-13.346
-7.1057	-5.4306	-4.2219	-4.2072	-4.1787	-3.9999	-7.4609	-2.0347	-6.166	-6.4611	-8.3752	-7.3836	-7.0385	-6.1319	-6.4161	-6.7069	-6.2614	-7.2599	-6.9326	-9.6795	-7.9134	-4.8543	-5.8211	-6.2808	-8.3032	-6.1596	-5.7106	-7.0998	-6.5533	-5.6124	-5.4678	-8.2177	-4.7876	-7.7587	-7.8739	-6.3009	-7.1892	-7.8466	-4.2764	-5.7525	-4.1441	-3.3559	-5.6656	-5.1387	-4.7281	-7.6696	-7.4176	-6.2053	-7.4112	-5.3966
0.91407	0.19234	-0.40216	-1.6163	-0.52252	-0.043248	0.77432	-0.52143	-1.3735	1.814	-1.0315	0.32851	-1.5567	-0.65535	-1.62	-0.31372	-1.7311	-1.337	-1.1508	0.16345	1.5115	-2.6284	0.83011	0.99035	-1.179	0.44054	-2.9614	1.2368	-2.0665	-1.1182	-0.35262	-1.0985	-0.70609	-0.74919	0.015961	-0.99252	2.2326	0.44776	-1.0569	-0.14311	-1.118	-2.6556	-3.2638	1.9742	-3.6951	1.3972	-1.2632	0.053617	-0.35575	-1.3697
-4.3193	0.33676	0.50876	-1.1024	-4.1285	-1.3426	-4.6555	-0.77396	-3.7701	-2.7564	-4.7841	-2.417	-3.3063	-2.262	-2.886	-2.9976	-3.0333	-5.1169	-2.1194	-4.5306	-1.9797	-2.9136	-0.40729	-1.9627	-5.1642	-1.0356	-4.727	-0.49018	-1.8304	0.085706	-2.2231	-3.6541	-4.1647	-2.3316	-2.5366	-3.6054	-3.5273	-2.6668	-1.5985	-2.6622	-3.834	-0.46774	-4.4657	-2.6194	-2.577	-3.633	-2.8002	-3.2946	-1.6589	-3.3148
-5.4155	-7.9497	-4.4403	-5.251	-7.5209	-5.7936	-6.8662	-4.0588	-5.7287	-6.4298	-6.0172	-6.1082	-6.7607	-6.2013	-5.5403	-4.2078	-5.0401	-6.4399	-4.5477	-6.3126	-7.7774	-6.6007	-4.7672	-6.0441	-7.8736	-5.2613	-8.8826	-4.2292	-5.2441	-6.3605	-8.9837	-6.4822	-5.507	-8.0446	-5.5579	-5.6067	-4.9642	-4.6634	-5.8669	-6.2438	-6.1938	-7.6105	-6.9518	-8.1732	-6.3029	-8.4851	-7.9738	-6.9842	-6.5768	-6.7224
-2.6236	-1.7411	-4.313	-0.85375	-2.2411	-0.13134	-4.2531	-2.2007	-2.7769	-1.8821	-1.4752	-2.3693	-2.421	-2.9356	-3.7423	-3.527	-3.8939	-2.0058	-1.1973	-2.0485	-0.69662	-2.5761	-1.8968	-0.37996	-5.3754	-3.4274	0.38327	-1.1413	-3.3817	-1.8906	-2.7282	-3.1138	-3.8041	-3.6805	-3.5609	-3.0687	-3.6065	-3.1219	-2.4983	-3.3456	-3.8827	-3.753	-3.3553	-1.4228	-2.353	-3.0113	-2.8583	-3.3872	-2.1019	-3.6269
-5.1281	-4.9204	-6.2767	-5.5694	-5.7137	-4.1781	-2.6258	-3.4822	-3.9155	-6.954	-4.673	-5.4552	-4.2917	-2.5459	-2.8467	-4.8228	-5.4433	-4.5346	-3.1926	-5.7512	-6.2282	-3.1968	-3.7009	-6.3254	-3.5767	-4.4931	-4.4078	-4.2856	-5.4297	-2.5921	-2.533	-5.4053	-2.7045	-6.9338	-4.988	-3.1407	-6.3708	-5.1297	-2.6312	-2.6615	-3.9868	-2.4969	-4.0794	-3.2287	-4.3364	-3.7222	-3.754	-4.1617	-3.7789	-5.3043
-12.04	-13.326	-11.522	-11.384	-12.071	-12.934	-13.689	-11.189	-12.74	-14.218	-15.614	-12.958	-14.468	-10.767	-13.918	-10.803	-11.422	-15.715	-14.512	-14.928	-13.281	-13.135	-13.788	-11.905	-13.54	-11.935	-13.796	-13.66	-13.309	-13.908	-14.109	-13.447	-14.36	-12.992	-13.948	-12.216	-12.539	-11.696	-12.793	-12.281	-12.642	-12.065	-10.613	-14.102	-12.967	-12.335	-12.564	-12.622	-9.7112	-12.223
[truncated: 150 more columns]
