# Supplementary material for: Genetic dissection of main and epistatic effects of QTL based on augmented triple test cross design
Source: PLoS One. 2017 Dec 14;12(12):e0189054. doi: 10.1371/journal.pone.0189054 (PMC5730204; doi:10.1371/journal.pone.0189054)
Supplement: S7 Supporting Information — (ZIP) [file pone.0189054.s007.zip › z2_550_0.5_5.csv]

-3.7258	-0.81478	-1.67	-2.7084	-2.3208	-6.1244	-2.0593	-0.77326	-0.97935	-4.6461	-2.2075	-2.6514	-1.0209	-1.316	0.58221	-0.86503	-1.2896	-2.4391	-5.6556	-5.0785	-6.1411	-4.0741	-1.5609	-4.2134	-7.2979	1.0846	-3.1458	-3.1655	-1.1588	-0.002745	0.61078	-5.0941	-1.539	-6.0662	0.62864	-3.9413	-3.5907	-4.0558	-3.0988	-4.489	-4.3114	-2.9735	-2.5923	-3.4142	-4.0425	-3.3262	-2.6933	0.15367	1.6025	0.76181
-13.774	-11.629	-16.882	-12.321	-17.185	-14.913	-13.342	-16.199	-14.526	-13.154	-19.646	-14.495	-13.466	-15.307	-15.375	-12.986	-14.694	-16.787	-12.443	-14.24	-12.742	-11.668	-18.258	-14.399	-18.856	-15.25	-12.899	-16.482	-15.685	-13.111	-15.072	-12.614	-16.818	-16.217	-10.905	-14.819	-14.557	-13.432	-17.398	-13.903	-13.669	-16.069	-15.184	-14.006	-12.391	-13.536	-12.22	-13.924	-10.999	-14.691
-7.7937	-9.2129	-6.357	-6.0291	-4.1332	-9.5802	-10.082	-5.8123	-5.5656	-6.3087	-6.9078	-7.4942	-7.7203	-8.3775	-5.5532	-6.3965	-5.1044	-4.9233	-6.1368	-5.3414	-3.5845	-4.6298	-5.0305	-9.9104	-8.0817	-8.9643	-3.2466	-8.0432	-7.9022	-7.4238	-2.1974	-5.4442	-3.8606	-4.3154	-8.0803	-3.6923	-3.7805	-8.5615	-6.0712	-8.5793	-6.0606	-5.3657	-7.6816	-7.5255	-5.9036	-3.9756	-7.9729	-8.5007	-6.8747	-4.852
-7.5287	-7.9917	-5.2814	-5.9561	-6.6761	-9.0652	-6.578	-7.6054	-6.3878	-7.2319	-6.0114	-3.7337	-5.0138	-6.7453	-5.1738	-9.4541	-5.534	-3.7707	-10.263	-9.285	-7.4959	-5.7847	-5.3095	-6.3468	-8.7531	-7.953	-7.8467	-3.8803	-4.9279	-5.083	-4.5701	-7.3698	-8.702	-5.9927	-6.5593	-8.5975	-7.6263	-4.4093	-6.3147	-7.4294	-5.3919	-6.6771	-6.7381	-7.736	-4.9982	-7.2988	-5.9765	-6.3618	-4.3765	-5.9943
-6.0946	-2.0578	-4.7504	-1.4444	1.0187	-4.606	-2.1642	-4.4181	-2.2856	-4.2492	-2.951	-2.2804	-3.2081	-4.2215	-1.724	-1.5718	-2.0853	-3.1726	-5.6767	-3.9055	-4.8285	-4.6053	-5.3884	-3.2522	-2.9506	-4.4244	-3.4649	-2.7242	-3.6019	-5.0067	-1.9136	-4.6404	-6.7993	-2.2944	-2.6668	-1.4613	-6.5315	-2.4026	-4.188	-5.1614	-5.4284	-5.3916	-3.4566	-0.26535	-2.628	-2.815	-5.908	-4.7721	-5.1466	-0.13703
-4.3357	-5.3381	-4.1305	-3.4881	-5.9904	-8.9966	-4.9425	-6.5551	-7.2107	-8.9619	-5.4531	-4.0495	-5.0937	-8.0876	-6.8274	-5.8276	-5.3226	-5.3956	-5.6882	-3.8919	-4.0092	-7.1716	-7.4123	-4.5664	-8.2536	-4.5566	-6.4848	-7.5688	-8.0435	-5.1072	-5.3567	-6.5831	-6.8946	-4.4021	-4.1169	-6.975	-5.7971	-4.1142	-2.7912	-3.9467	-8.3232	-2.5099	-8.2219	-2.4242	-6.3706	-5.751	-5.2217	-6.213	-8.1862	-5.9778
-3.8039	-1.723	-4.6129	-5.9335	-4.7383	-0.8507	-2.5895	-2.4796	-3.6933	-4.4106	-3.9351	-2.7941	-1.2892	-4.218	-1.4969	-1.0291	-3.5425	0.49113	-1.4869	-0.96422	-3.7694	-4.459	-4.0741	-4.6031	-2.8791	-3.5613	-5.0166	-2.7537	-1.8355	-3.1685	-2.8801	-1.1856	-3.1298	-2.4583	-2.6176	1.5266	-3.1914	-0.86605	-1.5323	-2.7997	-3.5469	-1.1342	-5.4639	-0.8836	-3.2273	-0.4432	0.22213	-3.4046	-3.3432	-2.7942
-6.1922	-5.1823	-5.7885	-7.0338	-3.8707	-6.3221	-9.9318	-5.1585	-5.1804	-5.0881	-4.3429	-5.3029	-7.1818	-8.048	-6.0302	-5.3766	-5.4361	-4.9332	-4.3712	-6.1017	-4.6121	-6.9779	-5.3184	-7.8582	-3.2199	-5.6477	-6.7686	-4.387	-4.8283	-4.7992	-4.6718	-5.0751	-7.6274	-5.1721	-5.6398	-3.5554	-6.7306	-3.5887	-4.1874	-5.2427	-5.4478	-5.1868	-1.8198	-6.1775	-5.0632	-5.3535	-8.5192	-1.5306	-3.3183	-5.7495
6.7508	7.4616	2.0134	4.5397	2.9615	5.3222	6.2225	3.4258	5.3274	-1.0914	7.7309	3.8338	2.9776	2.9236	4.4282	4.2943	5.1745	2.1089	2.685	6.8647	5.0133	3.0937	4.0569	4.5691	4.852	1.8533	7.0034	-0.026597	4.2973	3.5162	5.5771	4.0653	3.3745	2.9819	2.9754	5.847	3.8976	3.9905	3.7072	7.5567	1.4031	5.6199	4.1959	3.5023	1.7226	4.1348	7.2952	3.8767	5.3524	1.0624
-3.0962	-1.6383	-3.1462	-3.5479	-1.8628	-3.9247	-2.4049	-4.6145	-0.043409	-4.8533	-0.75714	-4.2988	-5.7766	-1.0379	-4.2884	-4.9552	-2.973	-1.9529	-3.5914	-4.1367	-4.3699	-2.9716	-2.9134	-3.8699	-3.1677	-2.3112	-1.2758	-4.1652	-3.285	0.9422	-1.6248	-1.6442	-3.4617	-7.1658	-7.8081	-3.0637	2.6788	-3.8167	-4.3681	-1.1283	-4.5053	-2.8672	-0.74365	-3.8329	-1.8591	-4.4264	-3.3777	0.044374	-1.8825	0.3318
-1.8868	-1.9124	-0.28769	-2.1405	0.82793	-0.84273	1.7082	2.3897	0.78873	1.9411	-0.11786	2.2115	-0.71949	0.71687	-1.0195	-1.3671	0.054008	1.7923	1.9439	0.18388	-0.45733	-2.8883	-1.0015	5.974	-0.33748	1.9025	-0.090007	-0.14083	-0.011981	0.91538	-1.5216	2.932	3.5415	0.086931	-1.8984	0.0027629	1.4281	0.33327	-2.6177	-0.18892	0.38452	1.0728	-0.53498	1.6348	-1.3753	-0.69149	-0.43836	3.2695	-2.2957	-0.41653
-4.1551	-5.6977	-4.9743	-4.7608	-5.0079	-5.5394	-7.626	-4.5172	-1.5176	-5.271	-7.0878	-5.436	-5.7977	-5.5358	-8.5946	-3.4223	-4.9771	-4.6433	-6.4348	-6.0384	-6.5091	-6.0404	-6.1585	-1.8235	-4.3849	-7.4542	-5.6193	-6.1731	-4.1179	-5.1503	-5.8853	-5.5116	-4.1876	-6.0761	-5.3864	-9.2282	-6.631	-7.5086	-6.7723	-7.5747	-6.9321	-6.3727	-1.5207	-4.2984	-4.5935	-6.4425	-4.8275	-5.7666	-6.6222	-5.5647
-15.556	-16.38	-11.362	-15.514	-15.79	-14.081	-12.903	-14.931	-16.967	-13.715	-13.721	-17.717	-15.167	-11.42	-13.693	-15.157	-12.166	-17.28	-13.663	-15.692	-12.255	-13.545	-13.628	-16.471	-12.875	-15.952	-15.23	-15.24	-12.459	-14.761	-14.917	-13.88	-14.803	-12.898	-13.858	-14.336	-15.721	-13.163	-15.068	-15.004	-12.049	-11.918	-12.16	-15.395	-13.871	-16.763	-14.82	-15.411	-16.022	-12.246
-12.639	-9.3565	-11.648	-6.6228	-9.4891	-12.248	-9.242	-13.611	-14.139	-11.767	-8.4424	-13.196	-12.744	-10.91	-9.1429	-11.77	-12.18	-12.717	-9.3176	-13.523	-13.929	-9.4064	-12.085	-9.9141	-13.111	-8.1004	-12.686	-10.374	-12.509	-13.916	-11.139	-9.4365	-10.306	-10.902	-10.622	-10.287	-10.544	-8.0833	-13.507	-12.573	-9.7936	-12.72	-11.54	-8.6146	-12.826	-13.813	-8.6643	-12.49	-11.748	-12.1
-1.0639	-3.0441	0.24003	1.385	0.70703	-0.87767	-2.9183	-1.1951	-2.3016	-0.20153	-2.3299	-1.2108	-1.2164	0.31656	-2.8344	-1.4085	-2.3367	-2.3538	-3.6156	1.7143	-1.847	-1.8006	-1.1348	-3.0397	-3.2581	-4.5383	-1.1325	-2.6151	-2.897	0.63525	-2.4896	-0.87593	-1.5206	-1.4409	0.44927	0.39799	-2.7051	-0.095715	-0.5731	-1.6578	-0.40133	-1.9931	-3.3283	0.28733	0.15862	-1.72	-1.4271	-2.1642	-2.9287	-2.4433
-2.936	-2.2976	-0.7701	-1.1819	-0.33625	-1.6763	-0.094208	-4.6802	-1.3599	-2.591	-2.8239	-2.2384	-1.192	-3.877	-4.241	-2.7328	-1.4852	-3.3646	-2.4429	-3.2864	-3.9174	-5.0167	-1.7726	-6.3112	-1.2822	-1.872	-2.95	-0.2347	-3.4101	-1.9023	-2.0788	-1.9607	-2.1892	-4.6908	-3.5233	-4.6466	-2.734	-3.4246	-4.1758	-3.7385	-1.7976	-1.9491	-3.4194	-4.4136	-3.92	-2.5257	-1.3874	-6.243	-2.2388	0.095206
-3.6332	1.2745	0.10955	-0.15565	-0.46573	-2.3289	0.49834	-2.1047	-2.6527	-0.59661	-2.5152	1.1773	-1.1858	-2.8149	-3.3704	-2.5725	-0.3968	0.34185	-1.8588	-1.5592	-2.7734	-1.283	-1.4223	0.7954	-1.2885	0.54169	0.55588	-5.5021	0.3784	1.2344	-1.1074	-0.4318	-4.1309	-2.1718	-4.1256	-0.97738	-3.3053	-5.5792	-5.4609	-0.50509	-0.24915	-2.2324	-1.5303	-1.101	-0.40508	-3.5415	-3.5657	0.60079	-0.69561	-2.1199
-8.8618	-12.274	-12.122	-9.0527	-10.592	-11.079	-13.482	-14.441	-9.7135	-12.01	-14.931	-10.922	-6.792	-9.7188	-13.405	-10.833	-8.3379	-11.141	-13.542	-10.038	-10.1	-13.011	-13.714	-9.5316	-9.6403	-12.885	-12.06	-10.487	-9.698	-7.8427	-9.9145	-8.2836	-10.547	-12.668	-13.617	-11.901	-11.208	-10.694	-10.664	-11.832	-11.11	-9.2847	-10.073	-9.6871	-12.442	-11.192	-9.2981	-9.5433	-13.375	-8.562
-4.9513	-8.4539	-8.3219	-6.6524	-8.4251	-8.98	-5.4045	-9.3585	-6.8158	-5.8938	-7.2244	-7.5014	-6.9283	-9.1394	-8.9871	-6.953	-6.1445	-8.5143	-9.9387	-4.7961	-6.5102	-6.3324	-6.5443	-8.8342	-7.6494	-9.2683	-6.6635	-10.543	-7.9969	-5.4395	-5.6061	-7.0563	-9.1311	-9.2567	-6.4362	-4.8802	-6.3029	-8.6496	-7.1484	-5.4418	-7.7344	-3.9718	-4.6036	-6.6323	-8.2765	-4.8554	-10.658	-6.5226	-13.233	-6.7447
-5.4705	-0.38568	-5.0928	-5.1605	-2.6354	-7.3371	-4.4702	-3.8701	-2.2422	-2.7758	-5.0704	-0.90946	-2.5008	-3.5496	-2.7218	-0.96552	-5.4557	-5.7892	-2.6504	-2.6877	-3.2703	-5.6604	-0.37863	-5.5095	-1.015	-3.2455	-5.2026	-2.736	-2.6808	-4.0418	-2.336	-3.8688	-3.1654	-4.4143	-3.8201	-3.9429	-3.0344	-4.3405	-0.94547	-2.9891	-7.661	-4.8636	-1.4998	-1.8783	-2.4686	-5.8654	-4.0478	-4.8271	-3.1724	-4.6392
6.1826	3.2542	3.6502	5.3504	2.4982	-1.3455	-0.069855	5.5857	1.0783	3.2684	2.9802	0.92811	1.3531	3.6163	5.3796	4.9779	4.0111	4.7165	1.9524	2.7854	1.9214	2.0722	2.0614	1.5107	2.0895	3.5535	4.3445	2.3062	4.1636	2.0347	1.5735	2.231	1.123	4.3525	1.431	3.2623	3.7603	5.5885	4.048	-0.92228	3.3347	2.5793	2.1287	3.6252	2.3194	3.792	3.5154	2.7092	1.7577	2.8576
-10.238	-6.3202	-7.2832	-6.7941	-11.609	-8.6065	-8.8513	-9.3322	-9.6117	-8.6622	-7.1824	-7.2569	-5.89	-11.969	-6.4143	-9.9869	-8.7853	-9.8875	-6.1968	-10.409	-9.3708	-10	-10.793	-6.9117	-10.941	-7.0357	-11.127	-10.974	-6.381	-9.2972	-11.463	-7.468	-10.761	-6.664	-9.887	-10.316	-9.7067	-7.8931	-10.005	-8.0785	-8.1316	-6.695	-9.3326	-9.9391	-9.0205	-9.364	-10.115	-10.183	-8.0199	-9.3422
-4.0006	-0.68334	-0.17861	-2.3487	-1.6966	0.3599	-2.1208	-3.8297	-1.2004	2.106	-3.4137	-2.4289	0.35464	-3.5946	0.25564	-0.86847	-2.3001	-2.1636	-0.72221	-1.7752	-1.8694	-2.279	-4.1926	0.45993	-2.671	-0.36525	-1.4637	-1.6529	0.0036548	-0.16655	-3.6607	-4.0454	-2.5321	-0.29017	-0.79301	-3.8448	-2.0313	0.518	0.43726	1.4447	-2.3852	-3.7135	-0.41467	-2.0525	-5.6612	-0.28887	-3.683	0.33942	-0.1697	-0.23668
4.2537	3.8852	7.2509	3.1835	7.2207	7.0437	5.9976	2.6426	5.2397	5.9331	5.675	6.5899	7.8568	5.3414	6.0899	4.9947	5.1861	5.0132	6.8379	6.3558	8.0781	7.2563	6.8486	5.6609	6.3722	9.8984	7.6081	8.3779	9.976	8.9996	7.5938	6.908	9.1353	10.017	6.7953	7.1325	7.0363	6.9617	6.7802	6.5657	5.6871	6.9778	7.8218	5.3178	7.1552	7.2882	2.0895	6.4443	5.6914	5.9644
6.5429	11.579	10.799	8.7789	6.3403	7.8773	7.2551	9.9907	7.795	8.6212	5.5128	7.5232	7.9598	7.7827	6.6535	7.4857	8.7701	12	12.415	7.9975	11.39	9.1307	9.8573	8.0953	10.138	7.6253	6.8831	11.624	9.7144	10.457	8.9872	11.647	6.6851	10.356	8.1036	5.4832	7.301	12.242	10.145	11.154	10.08	9.2499	4.5605	8.0178	13.508	9.1048	5.9709	9.941	11.416	8.0444
2.0036	2.3036	-1.4776	-0.53236	0.35859	1.9293	-2.8296	-1.2432	-2.018	1.9641	3.3866	1.5057	-2.9325	0.22761	-1.9847	2.7948	0.48508	0.53642	3.5623	1.8429	1.4845	1.4415	1.0155	3.208	2.2157	-0.019389	1.2962	-0.62517	0.32004	1.449	-2.581	0.52781	2.0945	-1.1904	0.84131	0.85293	-0.025741	0.2591	1.7627	2.7862	-1.3884	-1.34	-1.8113	0.93099	-1.4861	0.76854	0.24699	4.6259	2.3762	4.2033
-13.992	-16.005	-12.272	-11.537	-12.427	-11.995	-12.232	-14.631	-13.035	-13.946	-11.707	-11.078	-11.891	-12.902	-14.067	-11.58	-17.244	-11.047	-11.575	-13.508	-10.493	-11.789	-16.451	-15.74	-11.689	-16.405	-11.399	-12.335	-11.592	-13.313	-14.467	-15.377	-12.769	-15.856	-13.277	-11.821	-11.618	-12.336	-12.476	-12.988	-14.21	-14.813	-11.11	-13.863	-12.517	-15.745	-14.21	-11.05	-9.97	-12.359
-16.934	-12.797	-15.203	-12.759	-14.417	-15.84	-15.049	-12.268	-12.306	-13.868	-13.571	-16.126	-14.137	-17.473	-14.505	-15.407	-13.163	-12.845	-11.345	-14.509	-15.6	-15.418	-12.318	-14.08	-14.441	-15.105	-16.921	-15.087	-14.563	-11.283	-16.601	-15.082	-14.156	-16.003	-14.484	-13.373	-12.934	-15.586	-18.67	-16.199	-13.348	-16.549	-16.33	-16.8	-17.132	-14.393	-14.109	-14.636	-14.539	-16.383
10.315	9.2261	8.8392	5.9266	7.1964	7.4459	6.4668	5.3806	9.0314	6.1296	4.0475	7.1644	5.7648	6.8141	6.6709	2.3129	5.8391	4.9274	6.9762	7.0018	7.8971	6.904	7.0348	4.8795	6.9567	6.427	5.5922	7.7743	7.4181	6.4549	9.9584	8.1089	5.1667	8.1732	8.4805	6.0916	8.733	2.1844	5.9235	8.7041	7.5352	5.6778	9.0629	5.4551	6.5176	9.1168	7.721	6.7961	7.3025	3.9035
-9.7716	-13.532	-12.32	-12.875	-11.627	-14.45	-14.599	-14.245	-15.325	-12.141	-11.404	-10.112	-12.374	-12.558	-10.368	-17.414	-12.556	-14.187	-13.223	-13.858	-13.056	-13.517	-14.175	-12.943	-13.283	-14.958	-10.299	-10.84	-14.561	-16.178	-11.014	-8.9676	-14.205	-13.182	-13.03	-12.537	-13.918	-14.386	-12.687	-14.979	-10.779	-11.416	-12.409	-9.839	-15.011	-14.316	-10.671	-13.939	-12.864	-11.774
-5.1142	-4.4809	-4.9162	-2.3631	-1.3461	-7.8349	-5.373	-5.3092	-1.0929	-5.1305	-1.728	-3.2282	-4.069	-2.2007	-1.3933	-4.2228	-4.0276	-0.12184	-4.9996	-2.1868	-1.2219	-4.2671	-5.5638	-6.372	-0.42456	-1.2359	-4.1253	-1.0593	-3.1201	-2.0491	0.19818	-3.9145	-2.5411	0.13351	-5.2612	-4.86	-4.7226	-3.8553	-2.7715	-3.2926	-1.4374	-5.4385	0.48759	-3.7223	-3.7249	-3.8368	-2.6678	-3.2662	-2.249	-4.4412
-3.5091	-3.3536	-4.1596	-2.0534	-3.8942	-4.4258	-4.5471	-1.7409	-1.917	-3.1504	-4.1923	-3.6276	-6.3181	-5.4849	-5.6277	-4.0875	-1.5975	-4.6445	-2.7444	-2.9178	-5.0013	-7.0308	-2.0769	-2.4324	-0.56235	-6.3322	-6.1862	-2.1556	-5.3639	-1.7812	-2.7497	-2.627	-3.5919	-1.4426	-1.2787	-6.9064	-4.4723	-4.8493	-2.6167	-1.8098	-5.1892	-2.0762	-0.46528	-2.6216	-3.5619	-2.1993	-1.9868	-0.56648	-4.8551	-4.672
-0.5697	1.0243	1.5013	1.3043	-1.5351	-0.37655	-2.0501	2.1737	-0.30506	-0.71095	0.52946	-0.73575	0.30228	0.7732	-0.5266	0.073808	1.7548	-0.027854	-1.4548	-0.13803	-1.0606	0.45127	-0.34612	0.063434	-1.4201	-1.1338	-1.4521	-3.6009	-0.70912	2.6422	0.33529	-0.10177	-2.228	-2.6337	1.0643	-2.1264	-2.9189	-1.3012	-0.46658	-0.66879	-1.1212	-2.9682	-1.2506	4.2646	-2.3555	0.88326	0.72893	1.6615	-0.64299	1.4195
2.6051	1.6108	2.9538	4.9376	2.045	1.6679	-0.08973	4.1623	1.9776	2.2115	3.5149	3.4918	0.17158	2.6931	1.7098	4.2345	2.7923	4.5528	4.673	4.6905	4.2164	5.4056	3.9855	3.901	3.2394	4.2289	2.694	2.9708	4.7548	1.5487	5.425	2.4987	4.0231	6.4401	2.5935	4.7049	2.6363	3.608	3.0614	4.743	4.0153	0.45142	3.839	2.4818	2.9408	3.842	-1.237	0.45349	2.2113	3.0167
-2.7403	0.54194	-1.8929	0.46387	-1.8418	-0.94281	-2.135	-1.2609	-0.95382	-2.0332	-0.045616	3.7784	-1.5657	-0.23463	-0.37523	1.6572	-0.16878	2.4719	1.1991	-0.53888	-2.8567	1.4245	-0.33512	-4.8072	1.9939	-2.0941	-0.8219	-0.99076	-3.136	1.7026	-2.1637	3.3644	-1.1382	-3.266	0.57503	3.9764	-2.6237	-2.108	-1.1019	0.68584	-0.11037	2.0259	-0.84733	-2.2064	-0.53604	-0.41411	-0.16968	-0.22309	2.7694	-3.2659
-5.732	-1.2848	-7.2874	-7.9785	-5.0262	-7.1085	-8.8293	-9.2681	-6.922	-6.089	-4.6673	-5.698	-8.4505	-5.6322	-9.169	-6.9903	-4.3523	-5.7065	-3.8536	-3.5393	-7.7962	-2.5682	-6.6407	-6.1527	-8.1299	-5.9534	-7.3391	-6.1766	-2.9764	-6.3507	-6.5941	-4.2108	-5.8465	-8.0752	-6.8296	-4.1143	-4.5475	-3.8656	-7.0776	-6.6573	-5.9656	-5.8948	-4.6753	-4.3802	-6.2558	-7.5244	-8.9982	-7.7541	-8.1873	-5.4817
8.8191	8.2186	8.8026	6.1657	6.8334	9.1166	6.9532	8.1895	5.9752	8.7716	9.0736	9.0293	7.0684	9.8711	8.3095	6.2598	10.005	6.1657	6.1067	9.4859	9.5345	5.2678	7.5444	10.183	8.9393	9.961	8.0566	5.4103	8.1794	6.8686	6.7887	8.1458	9.5734	10.19	3.5289	9.3478	9.57	9.2493	9.0241	4.9771	8.481	9.3487	6.7884	9.6038	8.6508	7.624	5.8026	8.2729	8.3296	11.496
-12.234	-7.6614	-13.163	-7.9163	-10.88	-11.996	-7.5025	-10.067	-11.909	-10.256	-11.183	-10.03	-9.7077	-10.114	-12.675	-8.9096	-9.2727	-11.644	-8.6658	-8.312	-8.4731	-12.235	-10.586	-10.146	-9.6304	-10.42	-7.1127	-7.7385	-11.341	-10.472	-12.06	-6.7976	-10.43	-11.424	-11.205	-10.905	-10.159	-12.827	-11.95	-7.6934	-10.474	-9.2167	-11.636	-10.461	-9.054	-10.572	-10.568	-12.411	-13.019	-12.954
2.0053	-0.027846	2.9831	3.498	4.3305	3.1807	1.7096	1.5689	1.6055	0.76952	-0.68074	3.449	2.3723	2.0617	3.3633	0.62085	1.3065	1.4904	-0.027065	0.33086	2.3804	0.20846	3.5609	4.275	0.73645	1.6253	4.4941	2.1163	1.3011	5.029	-0.080946	1.2475	1.2472	0.50759	1.8676	0.039626	2.4698	1.4573	4.7221	0.17322	2.2109	-0.57356	-0.68516	0.27978	-0.10266	3.945	-0.39116	-0.67143	-0.50381	1.7716
1.0205	-1.0205	2.079	-0.85966	-0.19743	-2.7572	-2.4188	-0.32371	-0.77407	-5.3505	-1.3099	-1.1483	-0.45822	-1.7073	-4.6469	-0.57632	-1.375	-2.3926	-4.045	-4.2035	-6.8791	1.3237	-2.9684	-0.16222	-5.1585	-4.3154	-4.1624	-4.8065	0.53512	0.66874	-4.708	-3.6876	1.0697	-2.0322	-3.4078	-1.0879	1.6691	-3.2322	-0.80762	-2.1212	-1.0679	0.5793	0.12883	-3.5501	1.812	3.0922	-0.52889	-3.1964	-5.0793	-3.2442
-1.4346	-8.8529	-2.2375	-2.9604	-3.5489	-5.831	-5.1961	-8.2202	-5.9829	-6.519	-5.3426	-5.2689	-3.6104	-4.5411	-4.3801	-8.546	-3.5389	-5.1149	-4.209	-6.0054	-3.1194	-2.9756	-5.1435	-5.9896	-2.0225	-5.4391	-3.075	-4.4191	-6.7653	-4.7439	-0.4459	-4.4662	-3.9306	-5.4173	-1.9674	-5.2069	-7.5804	-3.3638	-2.6603	-4.4417	-6.7582	-3.8046	-0.60935	-4.605	-5.2177	-4.3408	-6.4231	-0.26518	-4.2028	-1.6653
-10.921	-11.393	-12.532	-9.9378	-12.442	-12.43	-8.1156	-9.9249	-9.7587	-10.862	-11.669	-9.0211	-11.308	-13.422	-8.9095	-13.298	-10.497	-15.267	-10.041	-14.884	-11.824	-10.696	-13.222	-13.681	-7.9539	-10.236	-12.636	-10.081	-10.444	-12.275	-12.251	-11.305	-12.392	-10.047	-13.238	-10.68	-12.578	-13.206	-9.1868	-14.173	-12.966	-13.541	-11.43	-10.896	-14.741	-10.73	-12.475	-13.665	-11.292	-9.6643
1.425	1.8616	6.1483	3.8085	-2.0405	1.6963	-0.18965	-0.44205	3.6545	-0.79064	-1.3458	2.9695	1.1915	1.4877	4.3429	1.2139	-0.29184	0.81412	1.9707	1.0515	2.1476	2.9145	5.5859	0.85443	1.4135	-0.0773	3.4591	3.479	0.95392	0.7239	0.21272	2.9171	3.2092	3.0528	2.6114	0.37334	2.3882	2.6375	1.5117	3.285	3.7779	-1.6555	3.3257	1.5253	0.29523	0.42211	-0.81081	1.0659	4.8528	-1.5609
2.3098	2.8851	3.1989	2.5313	5.552	2.981	0.39701	5.4379	5.0135	3.0783	3.0524	3.4926	0.071061	0.8471	2.4383	4.1932	2.7726	4.059	3.669	3.2615	3.5385	4.2498	5.4263	2.0882	1.7537	0.57038	2.2914	3.8092	4.4862	3.1493	1.5516	2.9476	1.0348	1.2352	3.3414	2.025	4.28	6.3241	1.3814	2.1004	2.1657	4.8577	2.2167	4.0681	1.8893	4.0692	3.1744	4.3184	3.913	3.2592
-7.1327	-7.251	-4.2948	-9.9096	-10.395	-3.2851	-4.8451	-7.7514	-12.147	-9.9631	-9.2148	-6.7032	-8.3981	-6.0194	-6.9445	-8.3482	-4.7857	-4.8445	-7.2161	-6.0781	-5.7362	-7.5097	-8.0105	-2.919	-5.7091	-7.5519	-5.6862	-5.7336	-7.589	-6.8059	-9.3598	-8.8657	-6.3253	-9.1153	-7.3764	-5.595	-10.155	-9.0049	-7.7358	-8.5181	-5.6261	-5.7902	-8.6046	-7.3226	-8.1204	-8.5233	-7.7306	-8.1825	-12.762	-6.4387
-14.999	-14.393	-13.139	-12.705	-14.068	-15.117	-13.069	-14.239	-13.248	-13.778	-11.656	-13.605	-12.827	-14.357	-14.973	-14.191	-13.294	-16.826	-14.702	-14.51	-14.483	-12.768	-13.892	-12.984	-14.779	-16.469	-11.076	-16.227	-18.358	-13.779	-11.953	-9.8779	-13.184	-17.162	-11.785	-15.942	-15.646	-14.363	-12.616	-13.613	-15.03	-12.448	-12.32	-13.182	-16.263	-14.336	-15.297	-14.776	-16.329	-15.156
4.2642	6.2823	5.9098	6.6311	3.5315	5.1277	4.5183	3.7041	4.5614	3.3874	6.5815	5.7476	7.9645	4.6739	3.9305	2.6443	1.0905	10.128	7.149	6.8699	6.9222	4.0127	5.4717	7.1098	4.8784	5.0593	2.6182	4.157	6.1871	4.1825	4.0143	7.2203	5.5439	5.0225	2.1062	2.9331	4.0923	3.5503	5.2738	4.7595	4.4035	2.9338	4.2919	2.5904	4.3429	4.0334	3.4106	5.6446	6.8321	5.2006
-10.438	-9.3159	-9.8536	-12.353	-10.715	-10.3	-10.628	-11.626	-9.2148	-8.4101	-9.109	-8.044	-12.36	-12.296	-10.904	-11.412	-15.869	-11.971	-10.202	-10.975	-10.39	-12.169	-9.8064	-8.9659	-9.1472	-9.3144	-12.563	-8.5412	-10.22	-10.58	-7.8973	-9.5801	-10.566	-10.818	-6.9121	-10.025	-12.775	-8.4315	-12.728	-11.659	-10.152	-10.982	-11.188	-12.845	-11.1	-12.376	-13.171	-10.252	-17.158	-9.6936
-0.60079	-2.1592	-3.6542	-0.63246	-2.6416	-5.6098	-0.03308	-0.65829	-4.5119	-5.5506	-3.597	-3.8843	-5.5762	-2.1986	-4.2098	-4.4183	-5.0857	-5.2876	-1.8665	-2.5775	-3.2106	-5.7145	-2.5761	-0.56744	-1.863	-3.3874	-2.7984	-2.3986	0.69984	-1.6933	-4.4958	0.82167	-4.8629	-1.5728	-4.5729	-0.83394	-0.1311	-1.8421	-3.3911	1.4567	-2.7195	0.35547	-2.4639	-6.3662	-2.0117	-1.0081	-0.17508	-3.6921	-0.36918	-4.1674
-2.0939	-3.0213	-4.7662	-3.2561	-1.4275	-1.7926	-0.89476	-1.7316	-4.0336	-4.146	-2.8464	-2.9942	-4.0343	-1.0315	-4.4293	-3.5424	-5.0449	-3.4416	-3.427	-1.7424	-2.4544	-5.9008	-3.0643	-4.2826	-0.69363	-2.684	-3.2198	-3.9473	-4.3422	0.17105	-6.355	-0.54632	-2.2347	-3.5429	-4.2667	-2.8914	-1.4242	-1.8044	-7.9607	-3.8721	-5.6838	2.1864	-3.7313	-3.0023	-2.5449	-4.1753	-2.9218	-5.4029	-2.1625	-3.9844
2.8273	2.1274	0.45064	3.7961	2.3046	1.8931	2.2558	-0.54187	0.47237	2.7639	4.3443	-0.17318	3.4926	2.7256	1.238	3.2816	0.1672	-0.3661	3.8888	-4.0576	2.3954	2.5024	1.4678	1.1186	2.5564	2.0802	-2.7928	4.4263	0.60195	2.2166	-0.66622	-0.32464	0.38918	0.32596	0.9564	2.87	-1.9373	0.07308	0.93135	0.46839	4.447	0.84072	3.1716	1.4045	4.3241	3.0796	2.1691	1.8727	-2.3305	-0.49171
0.82389	-0.50427	-0.99512	0.002818	-2.3242	1.3535	-0.78795	-0.56307	-0.81062	-1.4954	-1.3356	-3.828	0.97818	-1.1728	-4.3071	-2.6554	0.97665	-1.3332	2.3771	-0.15582	0.73749	-0.85249	0.84828	-2.4742	-1.5454	-2.3931	-1.5655	-2.4534	0.010344	-1.3285	1.4223	-2.7642	-0.56517	-1.9675	0.56484	0.56199	-0.4536	2.1215	-0.71472	0.49913	-0.52047	-0.51547	-3.6306	0.45681	-1.3689	-2.5912	-1.7835	-1.8189	-3.184	-4.9192
-20.297	-20.699	-22.829	-22.382	-21.972	-21.475	-24.423	-21.145	-21.363	-22.693	-22.193	-20.633	-22.18	-21.624	-21.217	-18.907	-18.155	-20.471	-20.963	-22.357	-22.466	-23.309	-22.589	-21.709	-21.478	-20.508	-21.841	-20.866	-24.858	-20.098	-17.218	-19.159	-20.501	-20.351	-18.431	-23.578	-20.923	-24.011	-23.037	-24.089	-19.774	-18.55	-22.279	-21.044	-22.737	-21.105	-23.474	-21.09	-20.306	-20.018
-23.726	-21.635	-21.929	-25.147	-19.423	-22.956	-24.402	-24.446	-20.588	-18.143	-22.049	-22.757	-23.907	-21.438	-21.975	-20.858	-24.775	-21.889	-25.229	-21.434	-26.073	-24.618	-22.689	-23.143	-22.995	-23.334	-19.914	-23.679	-24.837	-21.594	-21.196	-24.153	-21.076	-20.202	-24.261	-20.358	-22.861	-20.428	-23.699	-22.084	-21.008	-19.782	-23.814	-20.685	-21.52	-22.963	-24.591	-21.562	-23.008	-24.284
-11.274	-11.378	-10.054	-10.254	-12.123	-11.311	-12.311	-11.582	-11.372	-11.053	-10.052	-11.722	-10.801	-10.368	-12.938	-12.376	-12.145	-10.118	-11.591	-14.611	-12.148	-10.274	-12.434	-11.259	-11.936	-10.049	-11.463	-9.6054	-10.583	-13.395	-11.409	-10.325	-13.565	-13.019	-15.415	-10.41	-11.394	-12.586	-10.202	-12.932	-15.105	-11.422	-12.653	-10.641	-14.216	-8.923	-11.737	-11.958	-12.34	-12.791
-9.7351	-10.692	-11.835	-9.2615	-12.382	-9.8584	-11.353	-7.3144	-11.275	-14.365	-14.284	-11.712	-10.05	-10.504	-9.4359	-10.686	-12.929	-11.758	-14.789	-13.546	-10.741	-13.492	-12.107	-12.366	-9.4563	-11.724	-13.819	-12.401	-9.2966	-8.1274	-11.525	-12.311	-12.639	-14.454	-11.948	-14.869	-14.581	-14.585	-13.855	-10.768	-10.427	-12.873	-11.927	-10.425	-11.071	-10.379	-13.206	-10.926	-9.4687	-10.234
-1.3612	-4.7906	-3.2005	-4.6364	-3.1238	-3.4956	-4.494	-1.9145	-0.16618	-2.5329	-1.1588	-5.0097	-1.2779	-4.003	-4.0986	-4.5752	-3.662	-4.3629	-4.1844	-3.2334	-3.711	-4.3417	-4.8493	-3.2797	-2.5193	-1.2297	-1.5777	-2.0914	-4.141	-3.7751	-5.9966	-7.991	-3.8044	-2.6412	-3.3146	-5.5963	-5.4573	-0.94424	-2.4995	-2.7183	-5.2768	-2.1501	-3.9433	-3.2263	-3.3084	-3.3352	-0.71874	-3.6813	-1.8443	-5.3748
0.63631	0.052738	1.3777	-1.7339	-1.5774	-1.6997	0.60275	0.87809	-0.39388	-0.26825	-1.8093	0.74577	-1.5029	3.671	-1.1725	2.7039	-0.59293	-4.3479	0.20273	-0.75362	2.3686	-2.8924	1.5054	0.46788	2.0575	1.0124	1.6188	0.43495	0.96197	1.0409	-2.4535	-1.6612	-0.46057	-1.6882	1.76	0.56633	2.775	-0.96757	-0.15456	-1.2617	0.70388	2.8948	0.83079	1.7409	-2.063	1.8171	-0.9197	1.7956	-1.3679	-3.1163
5.8847	9.2537	7.7886	9.7313	7.1726	6.263	7.9796	7.5244	9.7753	9.2212	6.9804	9.3657	6.3562	7.4697	5.715	7.442	6.024	9.2032	11.025	9.7025	4.7041	6.7841	6.2553	6.811	7.6546	7.5052	6.8644	8.5779	10.404	6.8318	8.1724	7.8404	11.623	9.8714	8.1919	8.757	9.152	7.7877	6.7234	5.5739	7.2841	9.4683	5.2405	9.9482	5.475	6.3583	8.0345	5.8513	6.1101	8.785
-6.0393	-4.1088	-3.6437	-4.3532	-6.6229	-1.6635	-7.5451	-4.3978	-6.3597	-4.0423	-7.8823	-9.1808	-7.5374	-5.4397	-5.6925	-6.0175	-5.4642	-8.2381	-5.4463	-5.221	-5.2623	-5.8886	-5.9273	-4.052	-2.7735	-0.28543	-4.6931	-7.0377	-4.7358	-5.261	-5.4997	-1.2853	-4.956	-3.3992	-7.0802	-4.9675	-4.2589	-5.3371	-8.5075	-3.9123	-6.9008	-4.3015	-3.567	-4.2354	-4.8161	-4.4081	-5.0936	-3.2643	-5.3732	-5.7848
2.4027	2.8247	1.6438	4.1129	6.6281	1.5104	1.6432	1.3385	2.3366	1.4551	4.3854	3.8912	2.9539	1.1034	1.2241	2.3429	0.35625	4.4605	-1.1915	4.5303	2.519	3.2073	-0.19785	1.478	0.95611	6.4263	3.0399	2.3673	2.4529	-0.2435	-1.0089	0.60465	3.1602	0.5957	3.3463	3.0134	4.0496	4.0295	4.7793	3.1361	4.8514	3.1409	4.0773	1.8312	1.8482	-0.96733	1.5304	-0.6845	3.6274	1.8931
0.95609	3.9724	2.031	5.4928	1.9718	2.5481	-1.0854	0.17903	3.5571	1.637	-1.2106	0.80421	3.941	6.5911	1.9339	2.7288	2.6815	3.1741	-0.47958	0.19236	3.5714	4.236	1.5195	2.8234	-0.24663	1.9043	-1.3457	1.418	-0.42478	0.948	1.1353	3.1137	0.28939	1.1272	2.3248	0.20067	2.0236	0.412	4.0257	2.8656	-0.52434	3.9911	3.5525	2.3486	0.93789	0.056145	4.0058	1.8848	-0.95047	0.83845
-0.39688	-3.986	-2.3994	-3.569	-3.0339	-1.5946	-2.9503	-2.2135	-2.6787	-3.6844	-1.2138	-2.0202	-1.9972	-3.835	-4.0438	-1.2447	-2.3194	0.06785	-0.43616	-2.3809	-2.0759	-5.8948	-0.92472	0.47413	-0.97012	-4.8767	-0.74551	-3.7975	-2.7118	-2.6331	-0.7594	-2.6941	-0.67679	0.80939	0.51493	-4.9944	-1.6037	-1.1642	0.86196	-2.2783	-2.7254	-1.3818	-0.54798	-2.6838	-1.8464	-0.49982	-1.8713	-0.62425	-0.56469	0.36442
-13.693	-14.87	-10.716	-15.35	-11.437	-9.8662	-10.481	-13.7	-11.939	-13.618	-14.737	-12.973	-14.838	-12.054	-12.394	-12.515	-12.801	-14.401	-12.879	-16.505	-16.404	-16.322	-11.665	-13.428	-15.692	-13.947	-14.851	-18.2	-10.858	-14.144	-16.095	-16.056	-14.899	-16.232	-16.07	-14.246	-15.118	-16.347	-12.014	-14.427	-11.622	-13.517	-13.655	-14.329	-14.244	-12.63	-14.266	-14.269	-13.898	-16.867
0.38375	0.29988	-1.0075	0.098574	-0.40004	1.0816	1.642	-3.306	2.2435	0.90871	1.6624	-0.23101	-0.32903	-4.6486	0.60371	0.064952	2.1888	1.6212	-2.2982	-0.60847	3.4784	4.0491	1.6383	4.6531	4.97	1.9914	2.521	0.98313	2.5543	0.29115	1.7002	5.1489	2.8533	3.1254	2.7971	1.5564	-0.44903	0.3608	-0.68406	0.99173	-1.1677	0.18766	0.58043	-0.56577	2.7162	3.3185	0.97283	2.8709	0.10337	0.89851
-4.5415	0.44284	0.5987	-3.4737	-2.6499	-2.3424	-0.77316	-2.3941	-0.97123	-5.2913	-4.0322	-2.9179	-2.3622	-1.6589	-4.4839	-4.5457	-3.4976	-2.6655	-4.4861	-2.7651	-3.6965	-4.2471	-4.0597	-2.4254	-4.2099	-5.1743	-5.4614	-3.4558	-3.1882	-1.765	-3.943	-7.4193	-2.3459	-0.81114	-2.8773	-2.869	-5.2999	-2.1834	-3.9151	-2.3386	-2.1067	-1.0108	-3.6707	-6.7683	-4.129	-5.8279	-3.8782	-7.2789	-3.0268	-1.7581
-1.9416	-0.64658	-5.3867	-1.8212	-2.3867	-2.3757	-1.6568	-1.5023	-1.508	-1.8675	-2.4368	-1.9278	-0.24259	-2.6328	-0.77181	-0.50395	-1.2508	-0.80848	-0.43623	-0.71219	1.2237	-1.4001	-1.9577	-2.0731	-1.4483	-2.9972	1.0268	-1.2128	-0.20922	-2.1009	1.8054	-4.9523	0.17123	-0.25965	-1.1358	1.1055	-0.18619	-5.1178	0.43573	-1.6807	-1.236	-4.0068	0.24499	-0.83379	-0.23329	-0.75956	-0.15399	-1.3266	-1.0094	-1.768
-1.5489	-5.8183	-3.8108	-1.8095	-3.4145	-4.8399	-4.6243	-5.7121	-9.1879	-2.264	-2.0997	-4.1257	-3.6277	-3.4535	-6.2667	-4.8584	-3.5174	-5.6057	-3.2596	-3.7784	-2.3765	-4.6037	-3.3387	-3.8453	-2.5149	-5.9589	-5.2813	-2.5322	-3.4112	-2.5716	-4.3554	-3.5119	-3.5001	-5.2336	-5.3542	-1.7464	-3.3022	-4.374	-4.4898	0.7437	-3.8732	-7.1454	-2.664	-4.5888	-3.6464	-5.921	-3.4844	-4.9197	-3.4279	-0.86556
3.0799	1.8361	0.41689	4.5747	3.2579	0.59684	0.3717	1.3621	1.4849	6.1555	0.12146	0.60484	2.5404	0.74804	2.0091	1.9614	-0.61653	4.6407	4.0703	1.2111	-0.1863	2.1751	0.29432	0.99402	-0.75709	2.5635	1.2402	2.887	2.4102	2.2937	3.8259	4.2529	-0.99746	1.4253	1.57	2.3732	2.0391	0.82767	2.4634	4.8323	1.0657	0.73051	0.38335	4.7445	2.2493	3.6762	3.4506	0.18077	1.2127	0.95645
-1.868	-5.4099	-5.2141	-5.9067	-0.92925	-3.8174	-5.398	-5.3057	1.2	-5.7041	-1.3921	-3.5256	-5.6642	-3.8877	-3.6844	-5.38	-3.3732	-3.4344	-1.7866	-4.0515	-4.7198	-4.3865	-2.1582	-3.4277	-5.9851	-3.0673	-0.60952	-1.8032	-3.9172	-2.4461	-3.0045	-2.5669	-0.85541	-3.2183	-2.7974	-5.9568	-3.364	-1.6468	-2.6225	-1.6432	-5.4185	-1.4185	-2.9913	0.2452	-2.8085	-1.0081	-2.8503	-3.2615	-4.1213	-4.9006
0.88728	0.078029	0.87534	-1.1387	-1.6741	-2.7215	-0.87159	1.9035	-0.85024	-0.91273	-2.4161	-2.5368	-0.94693	-2.2349	-1.1556	1.1069	-1.1055	-1.4942	0.78874	-1.7499	1.0806	0.79765	1.7054	-2.1341	1.3951	3.1648	-0.19779	0.22456	0.5052	1.8449	-0.51527	0.15798	-3.9727	-0.10316	-4.5875	0.34541	4.8424	-0.83438	-0.51254	2.177	-0.12427	-0.41646	-2.3579	1.4948	1.2614	1.4019	-2.3397	-1.2203	-2.9467	0.37439
-5.4949	-6.2107	-6.2146	-7.1065	-9.0251	-6.7189	-8.0901	-4.9414	-4.6263	-6.5223	-4.0342	-5.403	-6.3056	-5.7666	-6.5253	-9.2435	-6.0389	-6.3902	-4.6622	-8.5563	-4.7086	-8.7153	-7.3745	-7.8477	-6.7551	-3.8544	-7.7039	-7.2653	-5.612	-8.5592	-6.7777	-10.14	-7.0065	-5.918	-5.2004	-2.6567	-8.3262	-4.3121	-4.322	-7.1375	-3.3755	-5.31	-6.127	-5.2649	-5.8193	-8.6033	-5.8885	-7.2137	-5.1254	-9.2147
-4.64	-5.8224	-8.9097	-8.1937	-8.5071	-7.1477	-4.2184	-8.2022	-6.8202	-6.6128	-6.4677	-6.6975	-5.1273	-6.5955	-3.8897	-4.2374	-8.5553	-7.8956	-6.3885	-3.6396	-4.2664	-6.689	-5.4598	-10.025	-6.9246	-6.6965	-5.1996	-6.9166	-9.2269	-6.0511	-9.5265	-4.6449	-8.2307	-6.9688	-6.3028	-8.2262	-7.838	-10.88	-4.4003	-6.6651	-8.6523	-4.6438	-7.1373	-2.6272	-8.8083	-4.6287	-6.6648	-7.1047	-3.5222	-7.3231
-10.547	-10.875	-11.899	-8.5269	-11.738	-10.322	-8.1297	-8.0926	-11.192	-10.527	-12.741	-15.621	-10.078	-7.3848	-9.5929	-11.047	-11.512	-11.186	-8.6223	-13.211	-10.408	-11.755	-11.213	-14.584	-8.6525	-8.8771	-12.275	-11.849	-11.267	-11.35	-8.2606	-11.785	-6.83	-11.788	-9.9218	-9.9519	-10.971	-12.361	-14.09	-12.726	-7.9096	-9.6431	-12.765	-12.502	-10.688	-10.978	-10.382	-14.956	-9.9797	-7.5571
-10.509	-9.033	-10.004	-13.741	-7.9012	-8.9342	-7.4711	-12.177	-10.952	-11.303	-7.5876	-8.4269	-6.2016	-6.8868	-10.564	-9.6237	-7.8164	-9.2456	-7.7179	-9.3844	-9.8006	-10.3	-11.433	-9.9465	-9.4084	-9.2676	-8.0754	-6.7763	-8.3415	-10.624	-8.8947	-10.644	-10.747	-8.2452	-11.108	-10.055	-8.1536	-12.111	-8.3536	-8.8579	-9.9096	-9.3137	-8.5642	-10.069	-10.921	-5.4125	-8.6442	-8.9085	-11.309	-11.366
-21.68	-22.272	-21.414	-24.574	-24.042	-22.043	-23.112	-23.579	-26.624	-23.895	-23.77	-25.139	-21.055	-25.773	-22.018	-20.99	-20.781	-21.603	-26.535	-19.413	-21.742	-18.346	-22.854	-25.057	-25.32	-22.84	-20.288	-21.198	-21.504	-24.198	-22.316	-22.089	-21.353	-23.112	-25.018	-20.298	-20.917	-22.014	-23.555	-25.082	-23.543	-20.705	-23.01	-20.453	-23.43	-23.423	-20.213	-21.91	-22.454	-21.618
-9.6196	-11.232	-6.0703	-10.755	-9.7638	-9.3529	-7.8588	-10.519	-7.1879	-6.9573	-10.853	-7.2082	-10.673	-11.624	-8.49	-9.0517	-9.1917	-9.218	-10.041	-7.9993	-7.356	-6.9624	-7.0896	-7.1672	-10.278	-8.8521	-8.9357	-10.687	-10.512	-10.506	-9.7047	-7.5861	-8.4207	-11.413	-8.5388	-11.473	-9.8221	-8.6922	-8.8067	-9.6455	-11.362	-7.8867	-7.1034	-11.8	-9.487	-6.6517	-9.7572	-9.7103	-8.9425	-5.9732
3.1247	-1.9868	0.35732	2.4667	1.5361	2.9578	0.54534	1.8597	0.58566	0.38905	-0.25549	-3.9499	-2.3344	1.9859	3.5465	1.2633	0.14781	2.1933	3.9021	3.2313	2.3038	-0.72642	0.77579	-1.8758	2.5406	1.5521	-0.81252	2.5013	1.125	1.5379	-2.4823	0.4315	0.99462	2.2654	2.639	2.3406	3.0513	1.3134	-0.49395	2.8452	2.6652	1.3885	3.9814	0.84302	-1.0566	5.4658	2.3473	1.4808	3.3415	0.50494
-6.7754	-6.2093	-6.2333	-4.0282	-6.7182	-2.7103	-3.4463	-5.5195	-8.6779	-5.9808	-4.4409	-4.0123	-6.0369	-2.3552	-4.3235	-6.3334	-3.9102	-5.7384	-2.3576	-3.1353	-4.4397	-4.2527	-5.1718	-7.1369	-8.1429	-7.0308	-6.5157	-1.3148	-6.4292	-6.126	-7.2713	-3.9594	-7.9624	-6.6813	-6.1709	-7.1401	-6.4661	-6.512	-4.526	-4.7215	-8.279	-6.8543	-8.3756	-4.8882	-4.9971	-8.8978	-7.726	-2.8313	-8.0666	-4.6955
6.4388	7.2724	7.4926	8.7455	7.7811	6.0791	6.4976	7.4449	8.4602	7.7804	3.848	10.033	5.8995	9.83	6.2811	9.0135	7.6134	8.3842	6.4366	9.1384	6.7881	8.5018	7.9162	7.5306	8.7941	11.755	6.6809	7.1606	7.1441	8.9774	8.1846	9.707	7.3554	8.6943	10.175	7.2444	9.4249	7.1398	7.7475	6.69	3.2924	7.3608	8.9182	7.2543	6.109	5.2818	9.0243	7.6064	5.3109	5.9202
3.2273	6.4053	8.8561	6.9073	7.4373	5.1966	5.8403	7.4269	4.8229	7.1106	5.404	7.0896	8.4342	7.4372	6.1662	9.842	5.4417	7.9091	6.2102	9.731	6.4327	8.6825	7.5005	6.8227	8.05	9.6703	4.7924	4.2521	6.2625	8.685	7.0412	7.5167	4.8092	8.378	8.0271	6.6977	7.2876	5.3351	4.7671	5.4599	4.2833	9.6945	6.3175	5.4774	6.0597	5.2124	8.6745	7.2525	6.1616	5.7945
-1.9242	-3.6165	-3.2004	0.60777	-2.5988	-1.4862	-3.4391	-8.4954	-4.4751	-5.185	-4.3664	-1.7495	-8.1921	-3.4865	-2.1223	-2.9961	-2.9937	-4.3695	-0.77007	-3.7381	-0.82043	-0.74613	-7.3171	-1.3189	-1.8532	-3.92	-3.2481	-4.2285	-2.7802	-4.7812	-4.0821	-5.3352	-2.6369	-1.3826	-1.1608	-3.6886	-2.8486	-0.7852	-2.755	-5.5199	-1.1327	-5.0845	-4.1686	-4.1145	-7.1354	-4.7699	-4.5128	-2.5351	-0.27656	-2.6838
0.88427	-0.55282	-0.29658	-0.74193	-0.59749	-0.99777	2.8447	3.2531	0.77947	-1.3071	5.4085	1.6903	1.6885	-0.82902	-0.19024	-0.70872	-1.0618	0.93899	3.277	-1.0266	-1.8717	0.62186	-0.45841	2.6468	2.9313	3.2709	-0.061679	1.5762	3.8278	1.8492	2.3668	-0.90675	-0.2375	-2.0704	1.0776	2.5664	-1.2925	2.4182	0.24315	1.0485	1.1363	1.9776	-0.049813	-4.3173	0.0019986	0.51973	-0.42356	-1.8345	1.6295	3.0832
-2.5995	-2.8135	-1.9993	-4.8291	-4.1139	-2.6696	-2.8044	0.10116	-4.1601	-2.4939	-5.3548	-2.7382	-2.6812	-4.838	-3.2617	-5.5229	-1.1706	-6.0602	-1.8928	-0.43959	-3.5716	-3.2504	-4.1421	-5.2206	-4.4921	-3.8125	-3.4927	-2.9936	-3.6159	-3.9488	-4.449	-3.3564	-2.1801	-3.6568	-2.0307	-2.269	-3.8005	-1.1153	-3.0551	-4.2973	-3.3613	-3.2155	-3.5599	-6.0511	-3.0068	-4.6755	-3.7432	-0.49242	-6.9859	-1.8595
-16.738	-14.424	-15.583	-13.093	-11.574	-10.865	-16.985	-14.481	-15.186	-13.25	-12.256	-11.981	-15.71	-13.72	-15.374	-15.995	-16.128	-16.093	-12.256	-15.041	-13.267	-15.154	-14.531	-14.065	-15	-16.055	-15.937	-13.706	-17.223	-15.051	-14.045	-13.463	-14.295	-15	-17.588	-13.413	-15.037	-14.226	-12.333	-13.951	-13.061	-13.271	-13.596	-16.942	-16.262	-15.619	-15.956	-16.13	-14.881	-15.365
-21.882	-21.165	-19.232	-20.901	-20.49	-19.19	-22.562	-22.036	-20.282	-20.405	-21.386	-21.108	-20.398	-18.68	-21.279	-20.603	-21.619	-19.238	-20.623	-23.117	-23.783	-21.601	-22.931	-22.456	-18.945	-21.944	-23.003	-19.185	-20.555	-19.649	-22.143	-17.181	-21.666	-17.342	-21.048	-20.361	-21.872	-19.944	-21.469	-19.612	-20.506	-18.941	-18.221	-22.147	-20.252	-21.233	-19.571	-20.288	-20.715	-22.006
-0.36792	-4.4877	-0.8355	-2.0609	-2.9766	-1.7231	-0.74685	-3.2448	-0.77622	-3.2457	-4.0365	-2.6162	-4.8676	-4.9894	-4.1553	-3.3623	-5.5828	-4.3999	-5.97	-4.3509	-2.5319	-5.9168	-3.688	-3.8079	-4.4678	-1.6048	-0.39871	-5.0589	-4.4034	-3.9919	-1.7049	-4.5032	-1.2416	-5.9563	-4.3077	-1.2815	-3.3485	-2.7046	-5.6408	-2.7071	-2.7909	-3.9092	-3.2643	-4.121	-3.7864	0.43271	0.19455	-5.4865	-1.9728	0.93207
-12.383	-11.871	-11.314	-9.7145	-12.57	-13.707	-12.674	-12.087	-10.615	-13.354	-12.639	-10.593	-9.6457	-9.8919	-14.478	-12.365	-14.145	-8.3357	-13.809	-15.551	-15.436	-12.896	-11.233	-14.714	-9.259	-10.66	-7.7382	-13.46	-14.814	-15.248	-11.776	-15.018	-11.111	-12.478	-13.232	-10.798	-12.003	-12.342	-13.328	-11.83	-13.925	-11.156	-14.422	-15.65	-15.36	-13.547	-13.213	-10.356	-15.102	-14.419
-4.1231	-2.2257	-6.2057	-5.6703	-1.0411	-5.2459	-3.1721	-4.9141	0.37481	-5.7891	-1.892	-0.66173	-1.8968	-2.3104	-2.9883	-1.4887	-1.6446	-4.2594	-2.8015	-4.2441	-0.18592	-5.0273	-6.4246	-4.7404	-1.5978	0.019885	-3.1242	-4.4844	-2.1318	-6.0043	-2.7819	-3.0729	-2.8724	-4.3653	-1.8134	-6.333	-5.1709	-3.8794	-4.8869	-1.6921	-0.17351	-3.5244	-4.3839	-1.8546	-5.3843	-4.6324	-4.3435	-2.4911	-4.4697	-3.1308
-4.3666	-3.886	-3.3902	-4.7106	-4.9738	-7.3743	-6.7939	-5.4961	-0.28686	-8.0134	-2.725	-4.679	-5.8555	-7.0073	-5.4349	-4.1954	-3.1393	-6.4995	-4.454	-4.4227	-5.8369	-3.91	-2.021	-4.7317	-6.3001	-5.8456	-5.4014	-6.6605	-4.693	-6.1515	-8.0249	-6.536	-4.5422	-6.6488	-4.2019	-6.037	-5.7865	-7.7326	-3.2796	-5.8312	-3.9631	-3.6649	-2.66	-6.4309	-4.8781	-3.3725	-4.9567	-3.6113	-5.3306	-5.3849
4.9201	5.8799	6.8201	5.8826	3.9589	5.5878	6.4537	6.9246	5.3065	3.5431	9.8956	2.5957	5.2379	4.8011	3.6068	4.0037	2.2354	6.1187	5.2638	9.549	4.4611	6.7294	6.5365	6.9151	7.3243	6.6435	6.6464	6.405	8.6637	7.2505	2.626	6.7618	5.8571	6.5948	4.6817	6.5688	2.3373	9.2682	3.2267	5.808	6.8465	6.3881	2.5466	6.0815	5.0959	6.7516	3.8632	4.311	3.8681	8.9461
-2.9383	-2.198	-3.7723	-5.0433	-5.1937	-3.6984	-7.1346	-3.6145	-4.3511	-1.1751	-6.9675	-4.2743	-3.6602	-5.0752	-7.8838	-5.3206	-3.3713	-2.5318	-4.643	-6.7259	-3.6391	-4.7292	-6.0152	-3.5169	-3.2543	-4.4743	-5.1321	-6.1046	-3.318	-2.0956	-2.1036	-5.6597	-7.6549	-3.8053	-3.369	-2.4124	-6.0831	-4.9877	-4.5384	-3.3251	-2.5028	-7.1502	-1.2153	-3.2554	-5.5292	-5.6003	-1.7318	-4.2491	-5.0998	-6.6316
-24.935	-22.896	-22.788	-18.011	-25.538	-22.835	-22.166	-22.456	-22.032	-23.21	-21.607	-23.981	-23.757	-23.384	-21.803	-22.527	-22.588	-21.274	-18.96	-23.697	-21.598	-20.718	-20.764	-20.861	-21.077	-22.064	-23.216	-22.596	-18.621	-23.248	-23.486	-20.252	-23.317	-27.259	-25.204	-25.151	-25.194	-21.787	-24.139	-20.812	-22.931	-23.445	-24.38	-20.317	-22.962	-25.503	-23.841	-21.588	-22.775	-23.69
-2.1212	0.44695	-0.097221	-6.5912	-6.7039	-0.13053	-3.7216	-3.4071	-1.1143	-2.8519	-3.1175	-1.1725	-0.22663	-2.3059	-1.4373	-2.6345	-4.6443	-2.0319	-2.5314	-5.2508	-2.2527	-2.5411	-0.7294	-4.4621	-0.97859	0.93793	0.15131	-2.5994	-4.8358	-1.2097	-2.2053	-0.80361	-4.4104	-3.3724	-2.7787	1.7021	-2.8	-3.7942	-2.4483	-2.4783	0.69131	-0.67658	-5.0921	-5.307	-3.5347	-2.8207	-3.423	-3.2696	-2.0768	-2.4392
-6.628	-5.493	-9.0871	-7.0096	-3.6984	-5.8372	-11.609	-7.6277	-5.5196	-7.6535	-6.6112	-7.1222	-8.7977	-7.1596	-8.7691	-6.7125	-8.4316	-5.3975	-5.9987	-8.9562	-8.3826	-6.9376	-6.5877	-9.0651	-5.8081	-9.0528	-8.5667	-8.82	-5.2851	-7.6623	-9.7472	-9.908	-4.2333	-5.0864	-8.8222	-7.3632	-4.5824	-7.5039	-7.8643	-6.2111	-8.1152	-7.3329	-9.4808	-7.3457	-7.1771	-9.8267	-7.7197	-12.597	-6.3758	-10.651
7.5683	5.4455	8.7076	7.0547	10.805	4.9941	6.2464	6.2608	7.4537	5.9716	7.1886	4.5703	6.4254	8.0894	7.2458	6.5153	6.5266	6.4412	6.2974	5.3238	8.4224	6.0685	9.231	5.8738	6.356	10.686	8.3636	8.2157	6.4741	4.4278	4.0378	7.9653	4.4081	4.7553	7.5271	6.009	5.4044	6.2029	5.2052	6.4433	2.0267	6.3935	6.6465	5.3138	8.0427	8.1803	6.077	5.2932	6.2175	6.2429
7.1493	7.8585	4.9136	2.7359	1.9148	2.1855	6.1908	1.6011	5.5453	3.9155	3.8758	3.2062	5.437	5.0999	6.7232	8.2602	3.6748	3.1452	4.008	3.7619	3.5228	7.3138	6.4208	4.7559	2.9568	4.8658	4.616	4.05	4.642	4.8268	2.9128	4.4374	3.825	2.9307	3.3346	7.1026	5.8826	7.4676	8.2432	7.8438	4.8369	5.685	2.8003	3.2725	3.5605	3.0053	4.2908	5.6202	5.3179	2.5202
-9.8569	-9.7105	-12.538	-14.311	-11.672	-10.564	-14.23	-11.23	-11.703	-13.019	-13.518	-11.479	-10.331	-9.3546	-12.414	-11.002	-12.631	-11.526	-12.902	-11.21	-11.812	-13.3	-11.391	-9.2609	-10.709	-10.586	-12.937	-12.685	-8.0576	-11.983	-9.2692	-14.422	-7.8809	-12.745	-10.803	-9.0874	-9.6496	-10.511	-13.413	-6.8203	-12.091	-9.4176	-12.966	-11.101	-13.053	-11.156	-11.07	-11.279	-11.98	-10.985
-13.389	-13.052	-13.604	-10.61	-13.803	-13.155	-11.481	-14.303	-12.587	-9.9121	-12.769	-11.675	-13.728	-14.794	-13.554	-9.4907	-12.786	-11.881	-10.856	-13.926	-12.534	-15.381	-13.736	-13.213	-13.32	-13.603	-13.863	-11.925	-11.068	-19.238	-14.142	-12.213	-11.792	-11.23	-16.278	-11.934	-12.071	-10.49	-12.89	-13.634	-13.77	-14.663	-12.866	-11.534	-13.663	-13.223	-11.227	-13.919	-16.1	-12.012
-1.7483	-1.4635	-2.0617	-5.8446	-1.8047	-2.1924	-1.0628	-0.76867	-0.38443	-2.7384	-0.47865	1.6749	-0.60809	-1.1099	-3.7672	1.3534	-2.2577	-2.8854	-5.0273	-1.2651	-2.4051	-3.936	-2.5037	-1.2728	-2.8087	-0.51463	-1.4333	-0.338	-1.0193	-0.48857	0.67036	0.75738	-2.6529	0.60438	-2.2341	-0.93482	-3.9475	-3.5046	0.19405	-2.2621	0.27588	-0.15601	-2.1967	-1.7641	-0.44209	-4.0209	2.1741	-2.8679	-1.7161	1.0873
1.1745	-0.60606	-0.24603	-3.267	1.6514	-3.4797	-2.2786	0.57388	-2.8945	-3.2495	1.2486	-0.67154	-0.044715	0.46524	-0.081885	0.95023	0.28516	-0.86735	-4.0918	-0.2318	-0.53605	-0.72531	-4.2141	-1.5391	-2.5533	-2.1065	-0.27722	-2.2714	-1.6481	-0.50213	-2.3951	-5.9201	-0.22318	-0.32851	-2.5431	-1.9553	-3.5341	-4.1842	-1.0443	-0.08761	-2.5672	-1.5719	-1.3558	-1.8098	-2.9094	-1.2203	-3.6148	-1.9209	-2.2515	1.5657
-11	-9.8164	-11.843	-14.788	-9.9395	-9.4033	-7.4436	-9.543	-10.959	-13.556	-12.339	-12.105	-11.781	-7.9533	-14.858	-9.0332	-9.0236	-13.351	-11.622	-11.666	-8.5068	-9.7514	-12.293	-9.7406	-8.6347	-10.948	-12.496	-13.819	-9.9062	-12.479	-10.739	-11.576	-13.037	-11.612	-10.028	-10.706	-9.5038	-7.9879	-10.093	-14.054	-11.496	-7.6712	-10.072	-9.8156	-6.7721	-8.8562	-13.559	-9.3864	-11.028	-11.471
-5.2417	-5.9764	-6.3045	-4.3051	-6.9036	-4.1369	-7.046	-7.8204	-4.5253	-7.0268	-7.7207	-5.4148	-3.9154	-6.5768	-7.319	-1.4112	-3.8846	-6.7699	-8.1171	-6.5417	-5.5772	-6.9114	-9.6514	-7.111	-7.4812	-4.4916	-6.7514	-7.1245	-6.0281	-6.6855	-9.0116	-7.2809	-5.4278	-7.0915	-6.7562	-5.5388	-7.9953	-7.2828	-5.6342	-7.3846	-7.8039	-7.0265	-8.2616	-4.4099	-6.3633	-6.0645	-7.5297	-6.5449	-4.6837	-7.8886
-9.4037	-12.895	-8.5005	-9.0486	-10.379	-9.6388	-13.704	-9.6677	-11.926	-12.995	-10.455	-12.439	-10.86	-9.739	-10.642	-7.9486	-11.536	-11.052	-12.232	-11.477	-8.3406	-14.583	-10.25	-12.843	-13.26	-12.784	-11.998	-14.292	-14.487	-10.73	-12.095	-10.207	-10.896	-9.5236	-11.074	-13.266	-12.22	-11.203	-16.501	-9.1222	-8.8556	-8.9976	-9.2635	-8.398	-12.418	-13.151	-12.491	-10.376	-13.205	-10.67
6.6559	7.2984	7.1446	6.5126	7.284	4.7544	5.2553	2.7816	3.6691	6.0262	2.7672	5.6077	5.1183	8.5054	3.6973	5.0146	7.1973	6.0007	6.8804	5.1253	3.776	4.4295	7.9758	4.1655	4.7031	5.9595	5.0851	5.3948	4.0247	2.7254	5.7002	4.6479	3.0042	4.8437	4.3488	5.4618	6.6175	3.9533	8.1642	6.9868	5.3942	5.0323	9.3267	6.2512	6.5289	4.7694	6.9237	5.9024	4.9818	4.3991
-11.089	-11.707	-12.466	-11.546	-10.741	-11.474	-12.945	-10.171	-12.237	-11.057	-8.8821	-13.791	-12.107	-10.637	-11.197	-14.067	-7.9502	-13.978	-12.199	-10.476	-11.065	-11.884	-14.646	-12.054	-11.39	-10.766	-9.9326	-12.817	-13.496	-9.9857	-12.564	-10.796	-11.877	-13.242	-10.696	-9.8476	-13.736	-8.0865	-11.505	-8.1354	-12.035	-14.033	-11.509	-12.976	-10.008	-14.879	-9.7737	-12.049	-12.642	-10.101
-5.9709	-5.5572	-6.6005	-8.2853	-12.074	-6.6874	-4.9454	-9.4679	-7.4074	-7.2284	-2.6944	-7.2702	-6.419	-7.5324	-6.2945	-6.153	-9.151	-6.0445	-6.8686	-11.05	-10.77	-7.4085	-10.131	-6.7777	-6.8236	-7.7976	-5.1882	-10.421	-10.558	-8.1734	-8.3932	-7.6171	-6.125	-8.5637	-7.2719	-5.3543	-9.2358	-5.0233	-12.067	-7.2823	-6.5151	-6.7004	-9.2947	-7.9219	-5.1217	-9.4256	-5.2227	-9.5044	-9.5598	-4.7903
-6.1576	-7.3555	-8.2948	-5.9528	-7.5737	-9.6633	-5.9804	-6.6295	-6.7847	-2.4389	-5.8261	-0.57422	-4.3079	-5.1081	-3.5409	-7.5971	-5.1953	-4.5098	-5.6638	-4.4926	-4.2171	-2.6239	-4.9806	-7.3588	-7.0095	-6.5825	-2.9846	-6.5925	-8.7118	-5.0771	-1.7723	-5.1556	-6.154	-7.0876	-5.2635	-7.9619	-2.8436	-8.1525	-6.9881	-4.0083	-5.5321	-5.5086	-6.8945	-4.9106	-2.8479	-8.0153	-6.0179	-3.5164	-3.6173	-8.0717
10.497	9.1948	7.3393	11.486	8.8576	8.0057	9.4217	10.246	9.4333	9.3735	12.129	8.0442	7.6868	7.8391	7.8475	8.9275	6.6725	10.028	10.033	8.2131	11.045	7.4475	10.49	6.9066	8.5693	8.2042	10.061	5.9051	8.7639	9.7514	5.366	12.7	8.7296	6.7105	10.544	12.605	7.2186	9.3678	9.1649	4.2307	7.8729	9.6603	10.434	8.1173	8.7675	8.3416	6.8718	11.31	9.968	6.1947
7.0971	5.8408	6.901	6.6287	3.8895	7.8605	6.7971	4.4709	3.2062	5.5396	7.0351	5.8946	5.7935	2.4084	4.9603	6.1718	5.5611	5.797	8	6.1973	4.6085	9.4379	3.9111	5.9282	6.4889	8.6111	5.6798	6.3254	5.4018	6.4217	2.4719	6.2303	8.4182	6.0581	5.6537	7.5738	4.5288	7.1243	5.8964	4.4926	6.7428	4.988	4.4945	7.8388	6.1965	4.5884	6.4588	5.1257	5.1395	6.4581
1.0656	0.24954	-0.38897	1.6864	1.8609	0.16044	0.019739	-1.5252	2.9156	-1.2442	0.54119	-1.8263	1.8962	0.80737	-3.56	2.8242	-2.7628	2.8776	-2.9595	0.21447	0.13303	0.62532	-0.022654	-2.6111	0.11082	-2.4101	1.8162	-0.54607	0.95311	3.0264	1.6569	-1.1916	-0.078681	-0.57895	2.4398	-0.35543	-2.1714	-1.1885	-0.11727	-3.636	-0.046202	2.5856	-0.28543	-0.64408	0.33444	-1.3952	-0.61849	1.0354	-0.15945	-0.85654
-4.3695	-1.3496	-2.1648	-6.1283	-4.567	-3.5076	-4.3547	-2.1354	-0.11689	-1.4419	-4.3511	-6.1373	-2.0549	-7.4711	-2.2758	-4.3385	-6.151	-3.3428	-1.5797	-2.7812	-4.2045	-3.6254	-1.8543	-0.93773	-2.0383	-3.0696	-4.1775	1.6341	-3.7557	-3.6101	-5.1596	0.017623	-2.1774	-4.7225	-2.1139	-4.5323	-2.8394	-4.3829	0.93297	-1.549	-4.3833	-2.5516	-2.6107	-2.9612	-3.306	-2.1287	-5.3005	-5.0215	-4.2572	1.7154
8.4332	6.9981	4.7277	4.5896	7.017	10.165	5.213	7.1238	4.9327	9.5764	5.2332	6.4021	7.9178	10.998	5.8305	7.2553	8.8626	7.354	7.6126	6.1476	4.5811	10.324	6.0988	5.442	8.775	7.5684	8.0189	4.4758	7.1819	8.573	6.1278	9.9477	6.8899	6.4294	7.3865	5.1482	3.9691	8.6138	7.9857	7.2766	8.1655	6.0897	4.917	3.6262	5.2786	10.166	5.8741	8.4357	5.5682	6.427
-0.64446	-0.99883	-2.9246	-1.0158	2.4374	-2.5739	-0.94832	0.41666	-0.62211	-2.2636	-0.32592	-3.379	-4.7876	-1.7314	-1.3912	-1.4091	-3.8793	0.37525	-2.8861	-1.462	-2.0335	3.4415	0.097521	-2.8862	-3.3235	-3.7531	-1.8731	-4.0689	-2.7857	-0.93823	-3.1829	-0.595	-2.578	-4.6945	-1.9224	-0.4379	0.63031	-4.0133	-4.3714	-3.9351	-2.2627	-1.1592	1.9593	-4.2174	0.98658	-0.89862	0.51456	-3.7032	0.03355	-0.17
-21.878	-23.146	-22.618	-22.39	-23.874	-23.222	-20.948	-21.133	-21.853	-23.848	-23.379	-23.495	-20.593	-24.334	-23.561	-22.869	-22.223	-20.983	-23.522	-22.621	-19.571	-21.853	-21.173	-22.19	-20.386	-20.28	-20.969	-18.893	-20.779	-22.465	-21.678	-22.198	-22.439	-22.861	-20.122	-22.72	-21.295	-23.733	-20.666	-22.718	-25.005	-21.806	-22.597	-22.152	-23.703	-22.831	-19.856	-22.998	-24.33	-25.105
-14.105	-11.361	-11.879	-12.405	-13.082	-13.725	-10.676	-11.253	-11.976	-12.672	-11.055	-6.9087	-6.8357	-12.353	-9.0306	-10.254	-10.471	-12.905	-10.973	-12.555	-13.205	-12.125	-14.133	-9.9143	-15.284	-10.306	-11.932	-13.528	-12.976	-11.578	-11.193	-13.074	-13.37	-10.686	-12.009	-12.84	-11.902	-9.7172	-12.489	-11.042	-14.031	-12.232	-14.321	-7.7101	-8.9686	-14.335	-10.027	-13.139	-10.572	-15.349
-6.4161	-0.088793	-3.407	-3.7689	-5.3784	-5.2885	-8.4948	-6.1111	-4.8691	-5.5173	-2.41	-5.1179	-6.0831	-1.0209	-2.5627	-2.9415	-4.4545	-5.0018	-3.9003	-4.9341	-3.7281	-4.2978	-3.2284	-3.2197	-1.8693	-3.4416	-6.6164	-1.7051	-2.3865	-4.6782	2.1568	-4.6983	-1.4829	-5.0949	-4.9659	-2.7706	-6.5903	-5.2702	-3.7802	-2.029	-5.5473	-2.1708	-4.0897	-3.1537	-5.3566	-6.9275	-4.5712	-7.1096	-1.5474	-7.0833
5.4036	5.6189	8.4865	6.3291	6.8318	4.1653	8.2331	6.6214	7.5695	8.9679	8.1379	5.9103	6.2118	9.7911	5.0989	5.9043	5.8444	5.7483	4.1624	6.8975	4.0025	5.6488	6.3159	7.1901	6.1375	10.582	8.3675	4.7822	7.1816	5.2571	6.8025	6.0408	7.6696	1.6109	8.7722	6.8959	8.1906	6.1952	6.8767	5.861	4.441	5.002	8.3405	6.1556	4.9276	5.3935	5.8086	6.057	8.9843	7.3348
0.59184	2.162	2.3698	-1.5542	-1.3746	0.22802	0.93471	2.9061	0.095688	2.9919	1.0991	-0.34898	1.428	-0.86493	2.8224	4.5181	3.681	-3.2295	1.2481	1.351	1.4032	1.4969	1.2024	-0.37942	3.3751	0.72771	0.67741	0.91702	1.2113	1.1068	-0.2731	0.74525	2.2402	4.3676	-0.47873	1.3823	0.74486	0.90303	2.8849	0.34352	1.4852	-2.4451	0.56052	1.2445	-2.0213	-2.4299	0.43021	2.5957	3.6415	0.63492
-0.27269	-0.30067	-1.9632	1.0252	-2.5139	3.0791	-1.1735	1.4407	-2.7422	-1.7388	-1.0626	2.521	-0.17452	-2.7024	-0.62105	0.6	-1.6226	1.6832	0.59644	-1.4179	-0.020062	-3.0686	2.3808	1.1052	-3.0372	-1.4944	2.4994	0.80413	0.062719	-0.45872	2.5446	-1.6323	1.8875	-0.5167	-1.3022	3.1823	-1.5785	-2.3103	-1.6831	-0.41734	-1.9008	-0.084541	3.2703	0.33528	0.47381	1.5045	-1.1372	-0.92971	1.1284	2.2137
-0.66814	-1.3271	-4.263	-1.3814	-2.5021	-2.5227	0.38687	-2.4239	-1.0778	-2.8054	-4.534	-0.30897	-2.0234	-2.7326	-1.756	-1.9047	-2.5144	-0.11619	-1.4023	-1.455	-0.79714	-2.9711	-3.3575	2.5949	0.44723	-2.6781	-4.7686	-1.4109	-4.9128	-3.4111	-1.3834	-3.8821	-3.6302	-0.02555	0.43157	-0.91783	-2.1305	0.15367	-1.6521	-1.9395	-2.9035	-5.0245	0.99001	-1.2352	0.35552	-0.6616	0.86666	-3.9141	-2.9153	-2.9699
3.4029	2.1206	1.439	2.1386	2.1191	4.7043	1.4607	2.1689	-0.12245	0.78766	0.8064	1.479	3.155	0.49284	-0.64526	-0.83389	3.9674	2.9102	-0.037532	3.006	1.4008	1.9084	-0.18147	0.50736	2.2464	2.3956	-0.78311	-1.1205	1.9174	4.1941	4.4696	1.2686	2.2893	3.0066	0.34138	4.0012	0.20587	0.8892	1.4157	0.23329	2.5538	2.7831	4.3292	1.3519	0.32643	3.3243	0.80953	3.8207	1.323	0.30655
-2.847	-2.0551	-3.423	-1.9911	-3.7735	-4.3695	-3.7628	-1.6389	-2.1372	-4.6672	-6.3588	-7.8679	-3.0933	-6.3379	-4.1089	-3.7733	-3.0745	-6.3882	-6.2457	-1.3629	-4.3413	-2.3116	-0.42989	-1.5116	-5.5371	-3.1431	-0.81862	-5.1203	-1.4583	-5.0408	-4.3476	-2.4036	-4.2468	-3.7899	-0.26134	-2.9251	-4.3117	-0.19817	-4.12	-6.5321	-2.0205	0.19926	-3.7035	-3.7368	-2.7016	-2.553	-6.1684	-2.6138	-3.4898	-3.1832
-21.843	-24.121	-21.806	-21.905	-21.102	-20.155	-22.663	-23.947	-22.71	-23.206	-21.753	-23.466	-24.041	-24.218	-22.551	-23.972	-21.85	-24.969	-22.373	-20.718	-24.253	-26.698	-20.96	-24.416	-20.212	-21.032	-22.899	-23.701	-22.54	-21.432	-21.641	-22.748	-22.115	-21.906	-23.351	-19.326	-24.138	-19.949	-24.804	-20.887	-23.286	-25.212	-23.883	-24.306	-19.935	-25.15	-23.194	-22.887	-22.333	-24.617
-8.2454	-4.5739	-5.8704	-5.4024	-3.6063	-5.9743	-6.4571	-3.8864	-6.0594	-4.5886	-6.9479	-3.6571	-1.8683	-2.3944	-5.905	-4.9164	-2.6055	-3.1527	-5.0714	-4.773	-6.2926	-1.6309	-6.5937	-5.7029	-4.9553	-5.8361	-4.2211	-4.7146	-1.7461	-3.3037	-6.0964	-5.4648	-3.334	-2.9494	-2.6678	-3.0096	-4.0454	-5.9364	-3.5376	-9.5146	-3.3782	-5.9538	-1.4291	-6.116	-5.6468	-2.9555	-0.91917	-4.0667	-3.4212	-6.0619
-7.2351	-4.9217	-7.4736	-7.0847	-7.025	-8.2127	-4.3341	-2.6117	-5.2523	-4.9611	-6.6535	-7.4372	-7.8141	-6.239	-3.6271	-6.6927	0.24124	-6.1696	-4.3558	-4.3226	-1.7444	-6.4317	-5.5058	-4.9417	-5.5683	-4.7982	-3.67	-3.4069	-5.8103	-6.7255	-3.1975	-6.7086	-5.5298	-5.0179	-6.5201	-5.442	-5.8178	-1.5957	-5.4821	-6.8361	-5.0733	-5.396	-5.6559	-6.3253	-7.4977	-3.9174	-6.903	-8.2723	-5.7524	-4.0129
-2.6339	-2.1074	-1.4332	-3.5737	-4.2251	-1.5278	0.24177	0.77366	-3.443	-1.1005	-1.7714	-4.2119	-0.33573	-1.5337	0.73979	-4.3875	-1.2506	-3.7603	-3.5112	-4.0119	-2.832	-1.6446	-1.1225	-2.4955	-2.4156	-3.1736	-2.8831	-2.841	-1.2743	-0.24032	-0.80068	-4.3466	-1.0261	-3.011	-2.2448	-6.1457	-2.3663	-2.4006	-3.1154	-5.5655	-3.4381	-1.1898	-3.2883	-3.5574	-1.6305	-3.4381	-1.5529	-2.1614	-3.3603	-4.0499
-2.4289	-1.6824	-4.067	-1.7338	-2.3855	-3.8231	-0.75595	-1.3026	-6.1153	-1.7049	-2.97	-3.7314	-2.0688	-4.5571	-4.2765	-4.2115	-2.2959	-0.93869	-3.0522	-3.8613	-1.1587	-0.92254	-5.6292	-7.3293	-4.551	-2.6326	-0.0015224	-8.0108	-4.7312	-4.5715	-6.0179	-1.8433	-6.007	-1.6475	-5.3178	-3.5068	-3.6131	-2.9657	-3.8015	-2.8241	-4.8277	-1.3111	-6.4545	0.063858	-6.173	-1.9373	-1.3286	-4.8169	-1.3938	-4.7036
-10.219	-13.167	-12.739	-11.301	-14.231	-12.885	-12.368	-12.132	-11.585	-13.564	-9.0275	-15.499	-13.516	-11.13	-14.8	-10.963	-13.009	-12.953	-15.443	-13.27	-13.413	-14.011	-13.846	-11.831	-14.296	-12.774	-13.945	-12.73	-10.411	-11.912	-14.539	-14.8	-14.275	-14.449	-12.312	-14.551	-12.003	-12.101	-13.848	-12.3	-12.672	-9.2946	-13.472	-10.426	-13.326	-15.17	-13.095	-13.517	-14.085	-11.795
-21.601	-21.387	-21.3	-18.936	-18.253	-21.664	-21.321	-21.542	-21.85	-21.818	-20.395	-19.885	-17.723	-19.709	-23.107	-20.512	-23.324	-22.3	-22.756	-21.719	-20.837	-21.186	-18.846	-19.066	-23.419	-21.712	-20.255	-21.427	-22.394	-21.951	-18.095	-19.46	-22.413	-17.445	-22.849	-18.755	-18.645	-20.965	-22.322	-19.213	-18.872	-17.269	-21.711	-21.87	-18.38	-23.206	-22.129	-19.155	-22.887	-21.597
1.7714	2.2388	0.65828	1.636	0.20912	2.8941	4.7736	0.10269	-0.14626	1.3517	2.828	5.0838	0.21849	-1.99	1.8542	0.40054	2.5979	-2.0007	2.3106	3.6411	0.9279	3.3401	4.4117	-0.45475	1.4456	2.7339	4.1023	1.8881	-1.5458	4.0485	1.5013	-0.17274	2.1659	2.6643	3.5872	1.7144	1.2486	3.7081	0.72829	1.688	4.5378	0.24346	1.0348	5.2641	4.0415	4.3465	2.1129	3.6232	0.77003	3.0626
-21.201	-21.366	-18.694	-20.193	-19.476	-22.599	-20.138	-21.815	-21.466	-20.794	-23.277	-20.969	-21.211	-18.741	-20.162	-19.527	-22.53	-22.385	-20.943	-20.209	-19.714	-18.889	-21.972	-21.157	-23.077	-19.873	-20.446	-18.19	-21.291	-20.001	-21.843	-22.415	-22.357	-21.795	-19.876	-19.679	-23.48	-21.051	-20.708	-19.34	-20.897	-19.939	-20.035	-21.621	-18.324	-20.912	-20.29	-20.185	-19.617	-20.963
-2.6467	-4.3609	-5.4147	-2.3937	-0.8171	-3.8327	-1.6432	-4.5161	-1.5156	-1.5809	-4.0389	-1.9922	-4.3425	-3.5211	-1.0063	-1.6649	-3.2384	-2.8564	-3.4987	-6.43	-0.93556	-2.9947	-3.0211	-3.1938	-3.1733	-4.5357	-1.6751	-5.6725	-3.8335	-0.62472	-1.0078	-3.3195	-5.6539	-0.45001	-2.7153	-6.5353	-3.9171	-5.6559	-4.8498	-3.3894	-5.6997	-2.7533	-3.8358	-2.1916	-3.8214	-4.1141	-5.4323	-5.2354	-3.2761	-5.5435
2.1806	3.5972	5.064	4.8897	2.7243	1.5408	5.6087	1.6626	7.1681	4.2196	4.825	3.8961	4.5995	2.7937	5.3459	2.8956	7.1985	2.5655	6.7866	6.2561	4.0282	5.4893	4.2804	2.6762	4.95	4.6212	2.4149	3.8386	2.8908	4.3672	3.0367	3.7387	2.8848	3.8571	2.9129	2.804	6.0167	4.6453	5.5988	4.8048	4.2087	6.4682	3.8141	7.5036	6.7315	5.84	7.2893	2.5288	4.2568	2.113
8.2019	7.1756	5.3566	6.5914	5.5227	8.2001	7.3504	7.6778	5.5588	6.5638	8.7665	7.0588	7.4869	2.4116	6.7906	7.4816	9.6164	7.2757	10.109	6.7987	10.113	8.84	6.68	6.4969	8.5925	8.3562	6.4422	6.4849	5.5026	6.0362	9.5932	1.9231	6.366	8.5643	5.4406	6.3384	6.6917	7.2146	6.211	5.6308	4.7532	7.3777	6.9626	7.569	6.4193	7.8295	8.3997	5.6105	6.1079	6.4334
-3.056	-1.3121	-4.4919	-7.2456	-2.3933	-4.8794	-0.10936	-4.9004	-3.4184	-5.7169	-5.1437	-1.7731	-5.0968	-2.1744	-4.573	-1.8789	-1.709	-2.8217	-3.8947	-1.6897	-1.2904	-2.1017	-5.5179	-5.696	-2.1935	-1.9673	-4.111	-2.3521	-0.81846	-2.7874	-2.0964	-3.0299	-1.9372	-3.8186	-3.3482	-2.6791	-1.8255	-0.90426	-0.13333	-0.68135	-2.092	-7.0185	-3.5733	-3.3492	-2.982	-2.7698	-2.7876	-3.9848	-2.4425	-0.89469
-12.119	-9.642	-13.725	-13.781	-14.681	-12.954	-12.391	-12.369	-13.753	-10.9	-10.66	-12.009	-11.139	-13.114	-10.686	-13.171	-8.5785	-12.756	-13.053	-12.264	-11.708	-10.719	-11.426	-11.256	-12.817	-11.291	-10.855	-12.078	-13.833	-9.3961	-12.999	-14.232	-14.793	-10.967	-12.289	-12.937	-14.285	-11.889	-12.029	-9.1657	-14.798	-12.837	-12	-14.986	-12.648	-14.306	-10.059	-9.9579	-11.308	-8.6117
1.4106	2.5654	0.7084	-0.71925	2.9588	2.1537	1.9027	2.6569	-0.94163	3.0226	-0.32141	1.7964	1.363	1.7307	2.2824	-0.023556	4.2938	3.3553	2.7409	5.2141	-0.56082	3.0484	1.8752	0.97703	3.1498	0.48954	3.7492	1.3364	-0.046296	5.7571	4.6911	5.1176	0.43161	-0.11642	3.3954	-0.48206	3.2514	2.0231	1.0794	3.1692	0.19505	3.3443	3.2258	1.4608	3.5657	0.44953	1.1656	2.6475	1.5522	1.0374
-4.6165	-6.4982	-1.4319	-3.9868	-3.7444	-0.28907	-2.9957	-1.6354	-5.1109	-2.6646	-3.4446	-2.6493	-1.3085	-2.1988	-1.4609	-7.4846	-0.57277	-2.4993	-2.8621	0.36073	-1.8286	-2.9338	-0.71782	-2.6134	-3.8825	-4.8571	-2.4266	-4.4249	-5.1805	-0.86418	-5.1103	-5.7895	-2.217	-1.2723	-2.1656	-5.131	-4.4634	-3.6843	-4.2339	-7.2504	-3.1655	-2.7942	-2.3369	-3.7923	-3.3473	-5.3216	-6.0335	-6.9444	-2.313	-5.7474
1.5129	-0.77326	-0.32056	1.6317	-1.2535	-0.44127	-1.1542	-3.6583	-0.8214	0.91228	-2.3477	-1.6331	-2.3943	-1.151	-4.8705	-0.3273	-1.846	0.94773	-2.3163	-0.041596	-0.4613	-2.7134	-1.8326	-3.8794	-1.6945	0.16527	-2.8555	-0.18065	-1.7742	1.1018	-2.6813	-4.5053	-1.9819	1.1127	-4.5521	-3.5237	-3.4957	-4.0954	0.82241	0.82052	-2.4365	-0.83775	-1.3791	-2.756	-2.0196	-3.0001	-1.5685	0.35973	0.20881	1.2182
-2.6081	-5.5895	-5.7842	-2.6253	-2.7656	-4.1238	-3.9822	-2.8108	-0.065179	-1.9664	-4.6947	-2.3027	-2.6879	-3.6353	-2.6621	-2.2775	-0.21883	-3.1331	-6.8787	-4.8817	-5.0564	-1.8801	-2.6667	-0.1933	-4.4687	-1.2606	-2.4219	-0.5134	-4.4117	-0.3487	3.2178	0.76278	-3.8521	-1.2606	-1.4218	-3.0381	-1.1074	-3.0263	-2.4812	-3.2394	-3.9151	-3.1774	-2.3611	-4.2133	-0.84359	-1.4028	-2.4174	-3.1276	-3.0426	-1.1571
-9.0107	-13.371	-9.6498	-11.446	-9.8017	-12.828	-8.1168	-7.1361	-7.1132	-7.509	-9.9249	-6.4991	-7.0518	-7.6852	-8.7445	-7.714	-8.6409	-9.2697	-11.217	-9.2552	-10.234	-7.778	-13.795	-9.6405	-10.365	-7.3591	-10.698	-10.68	-8.6873	-8.9953	-11.755	-7.6003	-8.5998	-9.6678	-7.2757	-9.959	-6.7105	-11.653	-9.9517	-8.694	-10.132	-7.1168	-11.578	-8.1235	-11.626	-13.24	-9.1173	-7.9524	-10.927	-6.7719
-2.0871	-1.138	-0.24913	-2.7592	0.85678	-1.2851	-3.4889	-2.6231	-0.2759	-4.7478	-1.5835	-2.6505	-2.1944	-1.0084	-1.5778	-1.8878	-1.9992	-0.49802	1.6775	-1.172	-0.63392	-2.8063	-2.8388	-0.27869	-0.56162	-0.59822	-0.37119	-3.5073	-0.26194	0.31507	-0.7092	-1.362	-3.2377	-1.061	-3.4918	-0.72055	-4.6458	-1.5479	0.31801	3.0528	-0.69945	0.21091	-4.1446	-0.69882	-1.4732	-1.7127	-1.5244	-1.3481	0.49583	-2.7831
7.5227	6.5149	6.2042	7.6723	8.2275	6.8027	6.7409	6.6551	7.2642	9.118	8.9425	5.4078	7.5179	8.5366	7.886	3.9051	4.7316	7.2546	9.1955	7.5179	8.83	9.6613	6.4906	11.061	6.2064	7.9322	7.151	10.662	5.3156	8.6809	6.4001	6.8505	9.1648	8.5062	9.5107	10.203	11.12	8.3086	5.1272	6.0469	7.4627	12.396	7.5666	7.669	6.708	11.498	8.1271	9.9898	7.132	8.5803
-0.46885	-0.95321	-2.5649	-1.8068	-2.7665	-0.19564	-1.1456	-3.0716	-1.9073	-3.3338	1.5044	-1.1827	-2.7396	-4.9921	-2.9101	-0.59404	-5.9369	-2.0282	0.21993	-2.1869	0.21605	-1.6504	-3.5068	-0.060723	0.97611	-4.3242	-1.1054	0.90812	3.1702	-2.3471	0.5533	-2.4927	-0.80073	-1.2886	-1.8418	-1.4418	2.6358	2.3924	-3.3931	-2.9449	-1.0862	1.15	0.52593	0.81912	0.46545	0.45171	1.1443	0.1784	-2.0125	0.52063
-9.861	-10.298	-8.8674	-10.145	-10.632	-7.544	-6.4407	-8.3418	-11.13	-8.7713	-10.67	-9.9092	-6.3605	-9.762	-7.8641	-10.308	-9.9131	-7.8615	-9.0107	-8.7767	-8.6769	-11.114	-9.5094	-10.464	-8.4054	-10.259	-7.2025	-8.7736	-7.3873	-9.1832	-11.166	-8.244	-9.7179	-8.2283	-10.09	-9.771	-5.6211	-8.2927	-7.6465	-10.538	-10.194	-6.9299	-8.7097	-7.9153	-8.2957	-5.7955	-10.413	-10.621	-9.6198	-8.8988
-16.377	-14.173	-12.739	-15.164	-11.712	-15.308	-17.68	-12.265	-14.979	-14.681	-9.9425	-16.995	-14.97	-15.553	-12.358	-16.71	-16.134	-13.074	-13.235	-14.687	-13.802	-17.749	-12.92	-13.848	-17.131	-17.371	-15.372	-12.689	-15.391	-11.489	-12.731	-15.121	-15.414	-16.994	-13.831	-14.356	-13.293	-17.196	-13.919	-16.42	-14.54	-16.097	-14.297	-16.596	-13.862	-11.716	-14.347	-12.973	-15.292	-15.931
2.0571	-2.2808	-0.073839	0.55409	0.27404	-3.0388	0.46621	-0.047535	-0.83425	-1.8512	-1.938	-2.8797	-0.60846	-3.0189	0.22359	-2.0949	-1.6531	-1.4638	0.078418	-0.94658	-0.7378	-1.5085	2.7471	-2.7637	-0.92856	-1.3386	-0.19489	-0.52439	-1.5003	-2.3242	-0.72082	-2.2113	1.7335	-3.0747	-2.2228	0.16834	-0.39918	-1.3241	-1.3646	0.30868	-2.2043	0.23721	-0.16115	-0.07058	0.34503	-3.7514	0.58563	-1.7466	-5.9512	-0.37773
-0.8773	-1.4821	1.3729	-1.8611	-1.5506	-0.674	-0.37631	2.7098	-0.47095	-1.2607	-2.2615	0.4294	-0.66763	-0.90767	-1.9996	-1.6392	0.11374	0.25881	-1.758	0.57873	-1.6703	1.8573	-0.40601	2.8801	-0.12553	0.94753	-0.59413	2.8818	-2.2498	-0.4336	0.031706	-3.5227	-1.4345	-2.6009	-0.27111	3.4102	0.93396	1.4867	0.60586	-3.3132	2.1781	-1.2148	-2.2571	-2.0111	-1.462	0.8206	-3.0898	0.36044	-3.1848	-0.55029
2.4589	2.4874	3.9786	4.2566	0.47285	2.1807	1.0116	3.4926	1.8527	5.7079	5.3325	5.591	2.2507	6.8501	2.7145	2.8951	4.4274	4.3531	1.6348	0.43579	1.0006	0.70623	1.5589	0.88938	2.0472	4.4922	2.1517	2.4346	5.2982	4.1051	1.6853	4.0601	5.1001	5.0551	1.3926	0.11081	3.3808	1.8845	1.8483	5.3892	1.6313	4.4163	4.9557	5.1006	7.4271	3.774	4.1106	4.7276	1.2128	2.8314
2.8102	1.2977	-0.49253	1.604	0.46959	7.5878	2.6057	4.0521	0.056343	2.2013	0.21563	3.2476	4.24	4.6696	0.24153	3.7081	1.1021	-0.209	1.7808	1.292	2.8548	-0.52519	0.17141	0.53302	2.6692	3.4134	0.97915	1.9788	2.8365	5.5042	7.1629	4.0462	2.8081	7.2424	2.5576	4.2341	1.9739	3.5351	4.5545	-1.2294	-1.3632	1.5893	4.1344	2.5875	5.8326	4.7652	-1.5313	0.35149	6.0835	3.7642
-12.091	-11.295	-11.162	-13.506	-9.8039	-9.587	-9.2146	-10.659	-13.441	-10.79	-10.549	-10.823	-9.5769	-10.364	-11.435	-11.578	-12.951	-10.213	-10.248	-12.49	-12.797	-11.333	-11.75	-10.897	-11.063	-14.111	-12.912	-11.737	-10.244	-11.944	-10.735	-12.472	-12.842	-12.755	-9.6628	-11.974	-11.094	-10.086	-9.7076	-9.6093	-10.789	-12.897	-8.9491	-11.953	-11.79	-11.831	-11.599	-13.514	-9.0578	-14.505
-15.727	-13.114	-10.034	-11.595	-11.265	-13.568	-11.409	-13.37	-14.227	-11.669	-14.168	-14.367	-16.993	-17.263	-13.184	-15.833	-11.113	-12.03	-12.75	-12.045	-13.233	-13.453	-13.82	-12.659	-13.92	-13.179	-14.221	-11.249	-8.823	-13.381	-14.979	-15.075	-12.6	-12.871	-13.466	-10.278	-13.489	-11.454	-12.269	-12.087	-15.612	-11.703	-12.428	-14.509	-15.747	-13.848	-13.476	-11.326	-11.643	-12.627
-3.3981	-3.9658	-2.0555	-0.72702	-1.5813	-4.1221	-0.11309	-2.2875	-3.6216	-4.0323	-1.9456	-2.8437	-3.7802	-3.3799	-1.0059	-2.5089	-2.4088	-2.4802	-4.5505	-4.1892	-4.2026	-2.9505	-0.1123	-4.8953	-0.67583	-2.3639	-0.44078	-1.2452	-2.8046	-1.1962	-1.7395	-1.5635	-1.5901	-2.1357	-1.748	-2.3297	-4.9061	-6.8155	-2.7065	-5.9541	-3.6246	-2.6915	-2.909	-3.355	-0.97487	-3.247	-2.4896	0.81892	-1.3774	-3.3546
-1.2077	-1.4147	-1.8467	0.78846	-2.8956	-2.2907	-1.2931	2.5877	2.6067	-2.0372	-0.51308	-1.5619	1.9766	-1.0567	-2.5741	0.46313	-4.1321	1.4029	0.64617	-2.3464	-3.2415	-1.2417	-1.3121	-0.99	0.017169	-2.3048	-0.57047	-0.55705	-4.8768	-3.3206	-0.76716	-1.0236	-2.0433	0.061491	0.53994	-2.8116	0.1601	-1.7611	0.70806	0.96649	0.70749	-3.1493	-0.85842	-2.8506	0.52829	-0.53096	-0.56238	0.055565	-0.084076	0.27278
-0.15199	-2.3888	-2.2955	0.027086	-4.0198	-2.7776	-3.2225	-0.42591	-0.80381	-3.7422	-4.089	-2.3695	-2.1995	-1.6218	-5.0075	-3.4468	-2.6722	1.2284	1.2515	1.3693	-2.9255	-2.3107	-2.625	-1.1674	-1.0341	-1.4887	-2.8085	-2.0709	-3.1467	-1.7833	-1.8669	-3.578	-1.4874	-3.8482	-2.103	2.536	-2.3157	-2.3483	-3.9269	0.85876	-1.6981	-3.8326	-4.0873	-2.5958	-0.48918	-0.41082	-0.4244	-3.6725	-2.2722	-1.4472
-2.2819	2.9561	3.991	-0.92009	2.7275	1.4828	1.5949	0.22652	1.8593	2.0738	3.3215	0.52312	2.544	1.7591	2.0747	-0.64174	0.54584	2.3997	3.6155	1.0971	1.4661	3.1601	1.4582	1.9571	2.1012	0.94454	1.4349	2.035	2.1746	2.9389	-0.81265	2.2964	-4.0745	1.9495	2.7877	-1.1193	3.4655	-1.9257	-1.28	-0.5488	0.5356	1.333	-1.2743	3.7089	-0.27497	2.1997	2.9523	1.8709	3.3019	-1.4398
-4.6118	-4.4356	-2.9073	-8.1754	-4.1418	-4.7913	-3.5411	-3.793	-1.3045	-1.724	0.31673	-5.033	-2.5658	-4.8959	-4.5261	-7.4209	-6.1091	-3.0288	-2.8248	-1.3214	-3.4005	-4.2118	-4.0192	-2.6975	-6.2597	-1.8649	-6.516	-3.4575	-6.6607	-4.2953	-1.0523	-5.4188	-4.5758	-4.0588	-6.4185	-4.6185	-2.183	-4.1546	-0.34579	-3.5597	-4.3209	-3.3855	-6.3575	-3.4538	-3.1359	-6.2817	-2.1784	-4.0681	-4.8676	-3.6069
-0.43525	1.9337	1.8742	2.009	0.72483	-0.35801	2.7831	1.8855	1.5396	1.3083	3.3938	-0.76682	3.1107	0.87701	-0.1476	2.6271	2.3397	0.99362	1.8707	2.3316	4.4505	3.7489	1.4981	3.8674	2.4839	2.2072	4.1561	1.1989	0.92005	2.6918	0.5243	0.39875	0.95834	2.3795	1.2799	-0.88098	-0.40516	2.2169	2.8576	0.44595	-0.12932	2.0748	2.6463	1.8792	-0.69495	-0.47448	0.99276	2.3278	3.2003	0.19548
-1.2202	-0.70093	0.53357	-0.25419	0.58265	4.1492	-0.68577	-0.8161	1.8035	-1.1949	2.0036	-0.53097	1.9685	-1.8348	1.4681	-0.63044	4.4526	-2.264	-2.7493	0.80057	0.057567	-2.3558	0.88385	-0.015748	2.5463	0.51312	-0.23396	-1.2594	-2.7224	-0.13442	-0.40982	-0.93341	-0.15612	-0.45438	-0.92042	2.2975	1.7184	-0.31338	0.63945	-0.53884	0.95092	-3.4395	1.961	-1.3548	-2.0289	-1.7749	0.046238	0.6855	3.2517	2.5799
-0.98296	-7.838	-1.6269	0.93924	-0.88032	-2.4335	-2.7286	-0.74206	-2.9692	-3.0216	-1.009	-2.4257	-3.1696	0.28187	-2.3157	-5.2293	-0.80585	-2.6887	-1.9307	0.78442	-1.5068	-0.70321	-3.7048	-4.5699	-4.0316	-2.0443	-0.75042	-0.96014	-3.0939	-5.0558	-3.5009	-1.847	-4.1178	-1.2863	-1.5965	-3.6071	-0.98126	-1.204	-3.6035	-2.4163	-4.3428	-1.0151	-2.4574	-1.0448	-1.5509	-3.3753	-2.5375	-4.3528	-0.20897	-3.9248
-4.4589	-6.6824	-7.1441	-4.1847	-1.9377	-7.4944	-4.5386	-5.1058	-5.2941	-4.8899	-5.3537	-5.0055	-6.5484	-7.8224	-4.6344	-1.7113	-5.4357	-3.9838	-3.6827	-4.9165	-4.9176	-7.8091	-8.9239	-4.5701	-6.0848	-4.474	-4.6814	-6.8367	-1.1809	-2.1268	-5.3567	-1.7904	-2.9916	-5.2665	-4.2335	-4.0056	-4.7778	-7.4341	-7.1994	-7.5628	-4.1203	-6.6557	-3.5151	-6.9332	-3.4662	-4.6275	-4.8411	-4.8783	-4.1211	-6.9815
-18.352	-21.734	-18.5	-23.532	-24.22	-15.082	-22.21	-20.816	-19.002	-21.485	-19.563	-23.231	-20.975	-20.398	-23.739	-19.419	-17.806	-21.942	-22.765	-20.968	-20.567	-19.744	-25.797	-23.198	-18.929	-18.911	-19.948	-22.965	-19.085	-24.069	-22.373	-19.408	-19.149	-22.538	-17.332	-22.649	-21.358	-23.006	-20.226	-22.01	-18.542	-22.778	-21.272	-20.551	-20.681	-20.022	-21.526	-21.9	-19.206	-23.307
-0.46779	0.61452	-1.1434	2.7083	-0.60724	-1.0832	-0.74724	-0.064457	-2.0493	2.5462	2.9536	-0.81493	0.99766	-1.7857	1.4973	-0.699	1.9882	2.2466	-0.16279	-0.051805	-2.5036	1.5877	-2.2335	-0.38078	-1.1266	-0.62911	-2.2817	-0.8902	-2.121	-2.1168	2.3792	1.4586	-0.006987	1.0068	0.42539	-1.0918	-0.26067	-0.27497	2.0837	0.017849	2.6256	-1.5631	-2.4498	-0.42865	-0.87098	-1.4972	0.49675	1.0022	-0.59033	-1.7096
-4.5155	-4.1799	-5.9051	-4.3385	-4.3052	-1.508	-3.5464	-4.3182	-3.3584	-5.1054	-4.6449	-6.0907	-6.5368	-2.045	-1.9441	-3.9025	-2.5651	-2.7422	-7.3423	-0.98944	-5.1778	-5.7444	-2.9855	-2.6494	-3.7185	-3.8011	-3.6043	-5.9525	-4.4405	-2.7013	-7.8345	-4.0197	-0.95346	-4.5101	-4.9215	-6.8791	-5.8856	-3.3523	-4.8999	-7.0007	-3.1246	-2.318	-5.9313	-3.731	-4.1394	-5.2171	-3.2227	-3.0309	-3.5765	-6.1304
-4.369	-3.316	-4.8111	-3.3365	-2.8527	-4.4029	-5.1167	-5.4165	-2.1784	-5.3814	-3.0715	-6.2087	-6.1071	-4.2311	0.2035	-3.6014	-2.8304	-0.87838	-2.2709	-3.5939	-1.8772	-2.0845	-1.5421	-3.0079	-4.9926	-4.3436	-6.0517	-6.9737	-2.8949	-4.6975	-4.63	-7.4225	0.5767	-2.7455	-3.7113	-5.0894	-3.344	-2.5004	-5.3257	-6.7272	-7.2359	-3.3507	-2.4403	-4.3755	-5.4329	-1.4344	-0.34252	-1.9947	-4.7837	-5.1321
-9.4574	-12.927	-15.937	-14.122	-14.754	-17.714	-15.998	-14.694	-14.139	-14.88	-15.527	-16.756	-16.808	-17.06	-13.744	-14.382	-15.696	-11.55	-14.691	-14.565	-11.44	-14.461	-11.29	-13.252	-16.599	-10.95	-15.903	-13.516	-13.995	-12.303	-13.942	-14.239	-12.254	-15.493	-13.872	-15.608	-17.248	-13.886	-11.508	-14.961	-13.662	-16.565	-17.062	-16.254	-14.494	-14.467	-15.903	-14.255	-16.75	-16.921
-3.2485	-1.7926	-0.36845	-1.8874	-2.0511	-0.7045	-0.43577	-1.9651	-1.6992	-2.9969	-1.7216	-1.5436	-4.586	0.35574	-2.6064	-1.2349	-2.3397	-2.1759	0.26653	-3.7573	-3.0713	-0.553	-3.0429	-3.2408	-3.3304	0.42903	-3.8478	-5.8643	-2.0985	-3.1393	-5.1104	-4.1894	-3.0531	-5.2995	-3.5502	-3.0389	-1.9736	-1.7929	-4.0949	-2.3171	-2.2377	-4.955	0.70555	-3.4129	-2.0241	-3.2961	0.48831	-3.864	-1.9024	0.31412
-11.078	-11.593	-11.453	-10.78	-13.698	-12.579	-12.253	-11.403	-14.355	-13.775	-13.958	-14.72	-14.217	-14.981	-13.559	-11.331	-14.289	-15.782	-10.953	-11.14	-10.915	-15.037	-14.234	-13.622	-13.065	-11.767	-12.131	-11.299	-9.1177	-8.9822	-12.138	-15.829	-11.371	-13.267	-13.364	-14.654	-13.343	-14.418	-11.999	-13.012	-13.537	-11.96	-11.749	-11.742	-13.474	-11.483	-14.205	-13.302	-13.217	-13.781
-3.0625	-2.5131	-3.427	-5.1215	-5.5968	-3.304	-0.95686	-1.0581	-4.5559	-2.206	-2.1648	-0.07065	-2.2567	-2.8876	-2.7107	-2.8594	-4.0719	-2.1545	-1.5629	-4.007	-3.1248	-3.6677	-0.6411	-2.5754	0.23284	-3.4101	-3.6067	-2.8986	-2.8706	-3.7652	-5.2418	-4.2083	-3.9511	-7.3428	-4.3677	-3.4149	-3.7085	-4.4241	-3.7294	-4.4618	-3.737	-3.988	-4.6074	-7.1039	-3.2792	-1.6902	-2.564	-3.7853	-3.6598	-3.4854
-3.1241	-2.6715	0.059365	0.91188	0.22206	-4.1229	-0.62205	1.3092	1.9629	0.69562	0.061263	-1.4097	-4.1867	-0.58612	-3.2622	-2.445	-3.1549	0.45587	-0.48595	0.64034	-0.099999	0.48608	-0.17573	-1.3979	-1.0623	0.43455	0.22007	-0.76644	-1.9397	-0.15604	-1.3293	-3.2655	-6.2686	0.48467	-1.4013	-1.3213	-3.1842	-3.3454	-1.5727	-3.0055	-4.5671	-0.28005	1.3534	-3.7018	-3.4909	-2.0293	-2.6232	-1.5526	-0.96822	-0.39876
-11.622	-8.2569	-11.029	-11.793	-13.519	-10.9	-10.377	-11.707	-10.333	-11.892	-9.4593	-11.053	-9.8999	-13.055	-10.743	-12.676	-12.11	-10.287	-9.4204	-10.448	-9.6002	-11.574	-8.6317	-10.594	-8.7767	-10.547	-11.509	-8.5502	-12.896	-13.896	-9.6832	-12.568	-8.3529	-13.042	-6.3883	-7.9952	-10.166	-11.897	-9.4134	-10.381	-12.569	-13.72	-11.166	-10.81	-12.758	-8.6908	-9.1011	-9.005	-11.47	-14.203
0.59606	-3.7808	0.74695	0.49885	-0.096378	-3.2606	-2.592	2.288	-3.0021	0.27681	0.31752	1.7236	1.6729	-1.7765	-2.3619	1.2255	-0.38111	3.0333	-1.5873	0.35996	2.8376	-2.1259	2.3436	-0.48577	-1.7042	-0.99504	0.26557	0.74052	-0.98379	0.74204	-1.1381	3.8813	-0.59719	0.52002	-0.47167	-1.8582	-0.50481	-0.11485	1.428	1.7653	-1.7271	2.5032	0.26464	0.023517	1.0593	0.24952	-0.89788	2.9198	-0.024087	0.33462
-0.66448	-4.0487	-2.312	1.2859	-0.37409	-0.35389	-1.9965	-3.1056	-0.13331	-2.2813	-1.6195	-0.031263	0.97088	-0.23504	-2.2714	-1.2309	-2.3439	-1.575	0.8963	-1.4839	-0.067558	-1.6883	-2.1409	0.66063	0.069193	0.51298	-0.54527	1.3367	-2.6472	-3.0586	0.23475	-1.4858	-0.33323	-2.6825	1.1415	-1.7626	-2.0192	0.29007	-1.3101	1.2145	-2.5275	-1.6678	2.2396	-0.79278	-1.362	0.15664	-2.3413	-2.7535	0.89436	-0.57309
-8.0323	-7.1755	-5.8164	-6.5601	-6.8846	-9.2266	-8.5965	-12.525	-5.2105	-7.5969	-11.046	-9.8135	-9.9852	-8.8299	-7.6032	-9.2928	-9.0598	-10.035	-10.218	-7.5897	-8.5176	-8.9112	-6.2291	-8.5639	-9.7505	-7.9198	-6.7573	-10.181	-6.7183	-8.1344	-8.3534	-10.777	-8.7821	-7.8034	-7.7776	-5.6508	-8.4873	-9.1659	-6.9077	-8.4662	-8.391	-8.7123	-9.652	-8.4508	-8.8842	-9.2244	-10.222	-9.3801	-9.0426	-7.1151
-1.9437	0.0062664	2.6883	-1.1858	-0.76282	-0.33951	-1.0596	0.45382	-1.243	-1.6635	-1.7048	-2.8636	-1.5541	-2.6212	0.13027	0.54734	0.057848	-0.14822	-2.4635	-0.21043	0.034983	-0.86582	-0.24176	0.73029	0.41392	2.461	-0.29635	-4.7084	-0.82	0.22061	1.2877	-1.9911	-2.5171	-2.4786	-2.0222	-0.89402	1.059	-2.5221	-3.2804	-2.372	-0.88712	2.3006	2.2702	0.7076	-1.787	-3.3811	-0.77232	-1.7457	-2.808	-1.7263
-11.109	-12.623	-15.497	-13.821	-12.839	-11.87	-12.859	-10.724	-10.918	-16.79	-14.007	-12.097	-11.501	-16.81	-12.931	-15.761	-11.036	-13.091	-13.96	-14.51	-13.06	-10.319	-11.41	-13.068	-13.42	-12.209	-12.12	-12.169	-15.375	-13.604	-12.964	-16.386	-13.228	-12.189	-11.728	-11.028	-16.125	-14.721	-14.164	-10.75	-12.121	-12.774	-13.82	-12.03	-13.567	-12.87	-11.005	-14.541	-15.108	-10.482
-21.274	-20.765	-20.702	-21.11	-22.698	-25.042	-22.167	-22.881	-20.802	-20.865	-23.786	-22.128	-19.671	-22.287	-22.331	-24.52	-23.721	-24.037	-23.077	-22.701	-20.374	-25.825	-23.688	-22.151	-22.785	-29.297	-21.939	-24.635	-21.611	-21.993	-21.046	-24.348	-20.968	-20.358	-22.382	-24.069	-22.187	-22.681	-24.612	-22.604	-22.003	-24.977	-21.046	-22.492	-22.54	-23.705	-23.23	-19.299	-25.573	-18.055
0.16209	-1.3706	-0.14015	-2.3179	-0.40836	0.78039	1.7666	-0.35314	-2.765	-3.9943	-2.9716	-0.26997	-1.7917	0.38426	-2.6148	-3.641	1.4147	-2.1671	1.8271	-1.0147	-0.34698	-1.6567	-0.89377	0.79042	-1.6379	-2.2837	-0.9574	-0.79266	1.0611	0.4166	-1.979	2.3038	-0.70712	-1.6665	-0.2382	2.5964	0.32638	-0.47644	-0.34676	-2.045	-1.0415	0.18382	1.71	0.83317	-1.9557	-2.8342	-0.69723	-1.0922	0.51324	-0.13211
0.69101	0.31504	0.57741	2.1528	-0.26361	-3.0095	-1.3005	-1.3962	1.627	1.7019	-2.9101	-1.5461	0.045923	3.7837	-0.69451	0.5127	3.8524	0.015692	2.0961	-0.068529	2.3775	-1.1317	-1.006	1.7619	-1.5804	1.0198	1.8746	0.58491	2.8944	0.35696	-0.6134	-1.0129	1.4786	-1.474	-0.090378	1.5751	0.028031	-0.87957	5.5672	3.65	-0.082862	-0.41943	-0.75477	-3.9444	2.3801	0.011788	-1.6338	1.9104	1.3461	-2.5947
-11.547	-8.078	-8.4976	-11.317	-5.8558	-7.107	-10.062	-8.0978	-9.3505	-11.14	-9.587	-8.5775	-12.744	-10.806	-8.127	-11.008	-13.22	-10.568	-10.85	-12.012	-8.1098	-10.424	-14.393	-15.019	-12.264	-10.789	-9.0645	-11.935	-13.06	-9.9232	-9.7826	-9.2258	-10.532	-9.6078	-9.3213	-10.874	-10.257	-10.197	-11.305	-11.53	-13.743	-9.6987	-10.712	-10.352	-12.794	-7.3103	-14.243	-11.864	-9.9283	-11.388
-22.873	-21.562	-23.734	-22.122	-22.61	-22.555	-20.64	-21.066	-19.891	-24.239	-24.387	-24.808	-21.277	-18.692	-22.356	-20.127	-26.304	-21.255	-24.991	-22.651	-25.104	-23.49	-21.976	-23.408	-21.127	-22.766	-22.138	-23.085	-22.286	-20.361	-20.4	-22.689	-23.726	-23.288	-21.564	-21.565	-21.281	-22.847	-21.844	-25.643	-19.911	-20.162	-25.482	-20.557	-22.084	-21.97	-22.618	-21.256	-22.546	-21.878
-8.9893	-8.9774	-7.9474	-6.6871	-6.172	-7.9113	-8.1598	-13.602	-7.6689	-11.458	-11.364	-7.3384	-7.0451	-9.3676	-8.0651	-10.35	-9.9921	-6.7541	-8.4341	-10.398	-5.1721	-10.04	-7.6983	-8.4472	-8.9308	-7.8143	-10.564	-8.8025	-10.939	-9.3365	-7.1257	-8.222	-6.1497	-7.9069	-10.367	-10.263	-9.7551	-9.0373	-12.122	-8.9559	-10.625	-7.6078	-6.7303	-9.6844	-8.2907	-7.6677	-6.0378	-7.3441	-9.1329	-7.1278
-21.964	-16.381	-16.744	-19.97	-20.239	-21.122	-20.758	-21.672	-20.925	-24.128	-21.167	-20.478	-18.899	-18.19	-19.183	-20.343	-23.412	-19.256	-22.647	-19.143	-21.086	-18.562	-18.946	-22.513	-21.503	-21.192	-21.774	-18.825	-22.678	-18.501	-20.781	-19.675	-18.615	-21.632	-21.999	-20.526	-19.765	-23.734	-18.524	-20.2	-19.572	-17.365	-22.743	-18.934	-19.381	-19.203	-20.125	-22.633	-20.761	-20.719
-3.7702	-3.4913	-4.1035	-3.7535	-4.1707	-2.6743	-6.1075	-2.8486	-3.4518	-3.977	-0.9749	-2.0277	-1.2197	-0.77934	-2.4327	-1.5255	-5.2145	-2.3439	-0.74202	-1.1327	-2.2947	-4.3013	-3.3259	-0.6476	-2.1515	-2.0004	0.98383	-2.6959	-0.64173	-2.1511	-2.7731	-2.419	-3.5001	-1.291	-3.4146	-1.4988	-2.3543	-5.305	-3.0582	-4.0726	-2.8931	-1.7383	-2.1756	-0.77193	-0.84776	-5.9129	-3.2082	-1.8405	-4.1903	-3.4078
-1.7285	-4.0665	-2.9253	-2.9492	-3.0662	-0.84785	-4.0268	-1.9479	-5.8893	-2.537	-4.356	-5.173	-4.8027	-5.3051	-4.826	-5.0435	-3.0727	-5.0586	-2.2295	-4.0636	-0.41814	-2.9167	-2.8296	-2.192	-3.1012	-3.0142	-0.35768	-4.4974	-2.7097	-4.2155	-2.2093	-4.7971	-3.9714	-3.6007	-2.3743	-2.7485	-3.6903	-2.9495	-3.3855	-5.3595	-8.0357	-3.9862	-5.7556	-7.8416	-3.5357	-2.4039	-7.0696	-6.0631	-6.4491	-2.8324
-1.7969	-5.4398	-2.5551	-1.5287	-3.7025	-4.2193	-6.0537	0.26941	-5.8914	-2.4085	-2.4694	-3.7104	-2.9181	-9.3673	-4.3198	-2.3846	-2.5895	-3.9882	-2.4538	-4.9807	-4.3501	-3.5005	-0.35655	-5.5102	-4.0893	-3.2644	-5.6751	-2.1657	-4.7096	-5.3377	-5.271	-4.6626	-1.5183	-4.74	-3.1661	-5.8812	-3.6771	-7.6031	-2.6454	-4.3731	-4.6327	-1.597	-2.5755	-0.40649	-3.2139	-4.5192	-2.4118	-3.585	-3.4698	-6.6739
-16.988	-12.675	-15.162	-13.458	-17.25	-16.379	-13.72	-12.9	-14.766	-16.6	-13.572	-13.686	-16.253	-14.982	-13.901	-16.761	-15.733	-15.592	-15.46	-13.611	-10.605	-15.596	-12.277	-12.4	-11.663	-13.326	-14.852	-13.572	-16.975	-14.323	-16.034	-13.406	-11.578	-17.126	-12.091	-13.414	-15.508	-14.39	-11.318	-14.952	-13.107	-15.15	-15.797	-18.026	-13.691	-16.799	-17.159	-14.612	-16.278	-18.532
-21.103	-23.082	-22.846	-22.251	-21.082	-22.893	-22.163	-24.828	-22.094	-21.353	-22.595	-19.946	-21.142	-21.752	-24.611	-17.913	-21.94	-23.642	-20.755	-21.209	-23.051	-22.382	-21.442	-24.952	-22.065	-21.746	-22.21	-19.345	-24.762	-18.364	-23.038	-20.446	-20.228	-22.871	-21.471	-22.243	-18.397	-24.981	-20.614	-22.599	-19.726	-22.881	-21.028	-25.384	-23.969	-20.189	-21.486	-27.153	-25.77	-21.701
-4.0813	-5.7589	-6.2106	-2.8363	-5.875	-4.8464	-6.0791	-3.8685	-5.7892	-5.6876	-4.3672	-5.1883	-3.9125	-3.0498	-3.1086	-4.2477	-7.4848	-5.4971	-5.9278	-4.5073	-4.8738	-6.2814	-3.9193	-4.9882	-2.7574	-2.0531	-4.3454	-6.3403	-2.2118	-6.6079	-5.7358	-6.0891	-6.4373	-7.6622	-2.663	-2.7537	-5.3631	-3.9451	-3.6235	-3.8193	-4.9501	-3.5968	-5.4702	-5.1103	-8.2855	-4.9823	-5.0899	-8.5156	-3.7868	-3.5565
1.0421	2.9555	-0.31195	1.3582	3.063	1.2661	4.604	3.3188	3.6505	3.3021	2.6174	3.0302	0.4514	3.6311	1.3892	-2.2034	3.2092	1.4589	3.5758	2.4359	3.5743	3.2829	2.4997	1.2932	4.4927	3.94	2.0697	3.6828	3.6454	5.4483	1.5566	3.267	1.3339	3.2301	3.3076	2.0665	-0.66806	1.8752	2.5973	3.0617	4.824	2.6147	2.3375	4.2871	1.7727	-1.4461	1.4996	1.8599	-0.0045784	1.3797
0.14126	-0.64286	-1.0023	1.6114	-1.9464	-0.65893	1.5817	-0.86559	-1.2559	0.79804	-0.21109	0.17425	-1.9447	2.5205	0.43701	0.11221	0.7492	-2.7996	0.66036	-2.0333	-1.1362	-1.082	1.1413	2.1115	1.5971	0.62473	-1.9353	0.092124	0.24665	-1.2505	0.76762	-0.095224	-1.0074	1.049	-1.2662	-0.42857	0.89987	1.5504	2.0794	-0.85872	1.3136	0.63968	0.99993	1.0537	-0.72099	-2.353	-1.6649	1.4897	-0.67528	2.4418
-8.0453	-7.0942	-3.9816	-6.6194	-6.3446	-4.1106	-8.573	-8.8199	-7.9291	-6.3659	-4.9137	-8.1646	-5.5003	-6.7034	-5.0994	-4.8727	-9.3573	-6.8808	-7.6286	-4.3371	-5.8363	-7.6056	-8.8938	-7.6089	-8.7883	-8.2755	-7.7587	-11.294	-9.5325	-6.0607	-9.3492	-8.0277	-9.6224	-10.019	-5.178	-6.3831	-7.8942	-7.8457	-6.3812	-8.6314	-8.1694	-5.3291	-8.3213	-7.2546	-8.3588	-10.628	-8.0866	-9.8209	-6.8536	-4.4831
2.1761	-3.1498	-0.51717	-0.69576	-1.1594	1.2462	1.3759	-2.0051	-1.8449	-2.0848	-3.279	5.3501	-1.3697	-0.66863	-1.6871	-1.3491	-1.9574	-2.6258	-2.9055	3.1847	3.4602	-0.72376	0.19553	-0.060567	-2.8902	-0.62905	2.5238	2.837	-0.060159	2.133	0.70747	1.2552	3.8982	-1.6321	1.9507	0.79481	0.62691	1.2094	3.7679	-2.7089	-2.6942	2.0409	-0.87017	0.9579	-0.20319	0.30547	2.7455	3.3578	-1.4272	-0.61227
-10.734	-11.815	-10.713	-8.9624	-8.9485	-8.1914	-10.453	-9.9304	-8.0379	-11.841	-6.3505	-9.6435	-12.522	-10.511	-12.313	-9.7723	-9.1554	-10.227	-8.483	-11.946	-8.2948	-14.458	-8.1494	-13.226	-14.966	-8.9751	-8.9019	-7.2024	-10.162	-12.821	-10.167	-12.1	-10.054	-13.182	-8.3498	-10.5	-10.742	-9.7879	-10.442	-10.871	-9.7893	-10.654	-11.987	-8.6323	-9.0753	-12.92	-11.452	-12.461	-8.0338	-11.612
-10.491	-11.48	-10.599	-12.412	-11.341	-11.866	-10.953	-10.61	-7.4368	-9.4412	-12.707	-12.777	-11.027	-12.263	-12.671	-11.482	-9.1054	-10.315	-10.67	-10.826	-8.8385	-10.88	-8.1275	-10.685	-8.0623	-10.382	-8.5308	-9.9216	-7.9134	-12.867	-8.624	-9.5843	-10.08	-8.0691	-8.4804	-11.698	-7.0064	-11.23	-9.6329	-10.946	-8.3326	-8.3392	-7.1448	-9.2992	-12.056	-11.337	-9.5204	-14.165	-11.062	-10.559
-8.128	-9.9444	-9.7876	-8.7448	-11.858	-9.6525	-10.222	-12.904	-9.0496	-9.7896	-10.718	-7.1752	-10.673	-6.9067	-6.5222	-7.873	-11.377	-10.375	-10.14	-7.2463	-8.4453	-14.072	-8.606	-10.674	-11.61	-11.835	-10.003	-12.195	-8.7572	-10.275	-10.816	-8.9288	-9.3885	-7.7914	-12.739	-9.3277	-8.3601	-11.005	-11.946	-10.068	-11.722	-7.5551	-10.009	-12.972	-9.1581	-9.701	-11.331	-9.7011	-9.8273	-10.303
-15.086	-12.257	-16.059	-13.669	-12.908	-14.572	-14.991	-14.589	-14.995	-15.015	-12.312	-17.707	-16.038	-15.379	-13.467	-9.2651	-12.756	-13.322	-14.582	-18.171	-14.928	-13.498	-13.284	-13.24	-16.877	-13.315	-15.178	-15.826	-14.385	-17.088	-14.033	-14.495	-14.738	-13.324	-14.168	-12.375	-12.836	-15.379	-15.023	-12.663	-13.043	-16.28	-14.269	-12.881	-13.2	-11.939	-11.867	-14.963	-16.388	-13.025
-2.3329	2.455	-2.2799	-0.46535	-3.4157	0.75071	-0.072831	-1.4745	-0.043132	1.9446	-0.76088	3.2203	-2.3474	-2.3956	-0.33429	1.2723	-1.1782	-2.5367	-0.87911	-0.12107	-3.224	-2.806	0.70932	-5.6518	-1.319	-0.15816	0.70765	1.4336	0.22755	0.59281	0.30125	0.059968	0.49996	-1.5694	-1.1675	0.80973	0.43147	-1.7709	0.3993	1.8585	-0.17287	-2.6983	1.2072	3.0274	-2.5221	0.5058	-0.83768	-0.52615	-0.035911	-1.1786
-4.059	-4.0241	-2.1586	0.17789	-1.9939	-4.2981	-1.3414	-4.0171	-3.5317	-4.7539	-4.4277	-4.1438	-5.2	-5.3917	-4.3627	-9.0676	-3.5956	-2.1142	-3.361	-5.6652	-2.9178	-5.3003	-6.6285	-3.4625	-4.7118	-6.537	-4.2267	-4.489	-7.424	-4.8791	-4.431	-6.9449	-6.6059	-4.6211	-6.434	-4.924	-6.5653	-3.8193	-5.293	-5.4788	-5.4042	-5.0429	-7.3723	-5.3693	-6.1948	-1.503	-6.7711	-3.7702	-4.558	-6.0458
-11.89	-12.874	-9.0899	-12.014	-13.928	-9.8238	-11.279	-10.276	-13.652	-12.747	-12.024	-9.0986	-10.464	-10.189	-11.906	-13.129	-12.784	-12.642	-13.16	-10.828	-13.756	-12.082	-13.109	-13.038	-8.499	-13.492	-11.796	-13.787	-10.546	-13.934	-11.493	-8.1504	-10.03	-10.859	-10.044	-11.576	-10.736	-11.075	-12.034	-12.292	-12.455	-11.764	-9.6783	-12.243	-10.84	-11.707	-13.781	-10.349	-13.157	-10.265
-1.0001	0.40853	2.5891	-2.4442	-3.4718	-1.7704	-0.048634	-2.8015	0.70412	-6.0568	-2.8926	-0.93239	-2.4699	-0.089884	-2.1401	-1.6103	-3.0925	-2.7559	-2.3096	-5.1864	-2.9641	-2.8131	-2.5524	-1.3637	-0.57933	-3.1505	-0.477	-0.034626	-4.1224	-2.3683	-2.2485	-2.7749	-1.0957	-1.042	-5.8037	-2.2732	-1.8534	-0.71709	-2.1181	-0.4857	-1.1007	-2.3672	-2.1215	-1.641	-0.50927	-1.8805	-1.8161	0.74936	0.25198	-0.24503
-0.13383	2.6299	-2.451	-4.1754	1.6169	-1.8343	0.88022	-0.25774	-2.9476	0.64871	0.78158	0.25153	1.6819	-1.429	3.2556	-1.9761	-1.542	2.4115	-0.046526	-0.99461	-1.5415	0.5484	-0.02948	0.72971	1.4306	-1.2164	-2.3463	-0.70532	0.945	-2.7346	-0.67588	-1.883	2.5702	-0.61355	0.054411	-1.175	1.9668	1.1423	-2.2303	-0.66713	-0.22832	0.62166	0.050967	-1.659	-1.317	-2.993	-1.5237	3.1994	-0.56513	0.628
11.481	9.4971	12.041	9.3015	8.8448	9.3505	8.7808	11.911	10.638	12.526	11.812	10.845	8.3741	8.892	9.5779	9.2804	8.0163	12.344	12.75	10.566	8.2492	8.8051	8.5915	11.642	7.6884	7.3518	9.5573	10.895	8.3279	11.402	12.136	12.433	8.4406	7.7522	10.572	9.3996	11.126	6.198	12.633	9.1399	6.8957	9.3862	7.9244	7.8425	9.4092	12.653	9.2487	9.3322	9.2825	9.8496
-13.534	-13.489	-13.735	-13.44	-11.307	-13.309	-12.111	-10.037	-13.121	-12.74	-9.8758	-11.745	-12.451	-14.6	-13.874	-13.713	-15.034	-11.305	-10.506	-16.396	-9.9926	-15.736	-15.959	-13.799	-20.35	-16.006	-12.558	-14.602	-15.919	-12.423	-12.951	-12.106	-12.999	-16.399	-12.102	-12.135	-13.917	-10.373	-12.323	-12.485	-13.625	-12.372	-15.617	-15.267	-14.834	-15.749	-10.903	-12.884	-13.905	-14.259
0.6168	0.64169	0.74736	-4.6425	1.2728	-3.9012	-3.4011	-2.5023	-0.77929	-1.918	1.7175	-4.3545	1.6472	-0.67638	-0.64414	-2.0259	-0.86872	1.0201	-0.65226	-3.2018	-2.6683	-1.6967	-0.55458	-2.1843	0.31139	-0.60076	-2.2775	0.60293	1.985	-2.5282	-0.57382	2.1409	-0.85685	-1.425	-2.2971	-1.6382	-1.5238	-2.8495	-1.9511	-3.0887	-1.8349	0.55317	-0.29993	1.0992	-2.4364	-0.87567	-0.24147	-0.63679	-2.6489	-0.47585
-4.5144	-2.5532	-2.2865	-1.109	-2.3887	-0.025186	-5.4528	1.3937	-4.4102	-1.2736	-3.601	0.82104	-1.4966	-1.6522	2.205	-0.92872	-1.132	-0.41326	-3.041	0.65224	0.8145	-1.453	-1.3064	-6.8224	-2.9225	0.15162	-1.6869	-0.36898	-3.9737	1.6027	-2.566	0.037267	-0.77781	-6.0088	1.0686	-4.4246	-4.9927	-1.3961	-1.0759	-4.607	-2.3899	1.8051	-1.2977	0.68169	2.1532	1.2506	-0.59276	-1.8037	-1.7544	-1.798
-10.674	-12.104	-12.143	-12.527	-8.9686	-11.31	-13.219	-10.904	-10.901	-12.475	-13.579	-13.507	-12.627	-10.429	-12.563	-12.897	-12.412	-11.624	-11.263	-11.379	-11.711	-13.194	-8.7716	-11.328	-9.7155	-9.3613	-13.339	-9.6371	-10.633	-12.207	-9.5476	-14.467	-10.085	-8.6343	-12.989	-12.02	-13.818	-9.5074	-11.722	-10.373	-13.521	-11.869	-10.714	-14.048	-11.215	-12.602	-12.381	-15.434	-12.779	-10.919
6.3098	8.3322	8.1795	4.1718	6.8856	7.146	10.957	4.4815	6.3648	5.9737	2.3952	6.3031	8.584	8.1625	7.0976	5.3969	5.8095	9.5037	6.3818	4.6903	7.081	5.9106	2.4481	6.5811	4.6603	5.8561	6.279	8.6024	7.3502	5.3352	6.3681	8.2098	9.2375	11.386	4.9935	5.4371	6.8753	7.5699	4.5598	8.0966	6.5695	5.7542	7.0221	5.3983	3.7955	6.1993	7.8724	9.0023	4.7491	8.0871
0.023594	3.6314	1.0526	-0.58067	2.5272	2.8098	1.1946	2.9075	2.0838	2.8309	-0.3401	2.3797	3.4543	-0.13955	5.5354	0.33878	3.0831	1.3924	-0.27187	1.5483	-0.80301	3.137	1.4074	1.3726	1.247	-0.13379	1.3027	-0.12194	0.0043681	-0.44106	0.72399	0.32482	1.9106	2.8533	0.81347	0.47197	3.0964	1.7606	-0.18373	1.6083	3.3455	-1.1286	-1.5128	-0.18022	2.0368	4.9613	1.2719	3.6813	0.11178	1.1376
-6.941	-7.7591	-10.613	-10.116	-12.276	-8.8176	-10.874	-11.008	-9.1643	-10.979	-10.207	-11.083	-6.276	-4.5152	-9.7032	-7.2745	-5.5679	-6.716	-10.225	-11.128	-12.393	-11.413	-10.593	-11.339	-10.438	-9.5001	-8.5226	-8.4082	-9.583	-9.2672	-12.22	-8.0318	-8.2224	-9.2899	-10.875	-11.347	-12.516	-8.4116	-7.3408	-8.9475	-8.0804	-8.3047	-9.942	-10.877	-10.219	-10.298	-11.411	-8.8948	-11.793	-9.797
-11.798	-13.124	-11.675	-9.3534	-9.3821	-7.8029	-9.9348	-8.6173	-8.8001	-11.073	-8.7363	-9.9889	-10.786	-10.888	-8.3538	-12.567	-14.792	-9.5134	-11.847	-11.985	-14.359	-14.632	-10.323	-8.8476	-11.421	-11.19	-10.63	-13.804	-9.9455	-12.104	-11.826	-10.08	-11.45	-14.242	-11.919	-7.2069	-13.64	-9.8366	-9.7107	-6.7313	-11.157	-12.263	-9.3995	-12.535	-10.578	-7.9474	-12.549	-7.7956	-12.247	-13.651
2.1154	-1.5247	0.50932	-0.88894	1.7418	-0.11077	-2.0667	-1.2679	-0.43972	-1.3186	-0.0076512	0.77866	0.051094	1.7395	-4.2274	0.33011	-4.2642	2.2077	-1.3668	1.6649	-1.7746	-0.58643	-1.097	2.078	2.4361	1.1582	-0.39171	-1.7377	-0.51909	1.8179	-1.4165	1.3218	-2.0794	1.2375	0.15156	-1.187	0.35976	-3.0201	1.6286	0.22796	-0.95677	0.44929	-1.8621	0.6315	-1.3136	-0.73564	-1.4276	4.8026	-0.24178	0.84284
-21.511	-23.271	-20.694	-20.798	-20.654	-20.755	-23.816	-23.311	-22.494	-21.637	-21.692	-22.177	-21.879	-19.538	-23.003	-19.528	-23.193	-22.43	-21.569	-19.822	-21.963	-24.668	-22.802	-24.589	-23.478	-21.445	-20.748	-22.264	-20.193	-22.138	-22.733	-21.438	-19.779	-21.671	-22.743	-20.634	-19.82	-20.707	-22.404	-21.659	-22.691	-23.835	-21.199	-21.233	-20.387	-19.488	-21.993	-21.747	-22.616	-20.802
-4.9735	-4.7664	-6.3921	-5.857	-5.8214	-6.8126	-3.3131	-3.5364	-3.6242	-8.3591	-3.1578	-7.8906	-5.0479	-5.5919	-3.588	-4.1656	-5.7232	-5.6167	-5.7867	-5.7495	-4.4888	-4.718	-4.2862	-5.4547	-7.1133	-4.8687	-4.1637	-7.8827	-9.5303	-3.2445	-6.5393	-6.086	-5.5547	-4.7503	-4.0007	-5.4188	-0.91047	-8.3219	-4.3184	-6.2475	-5.513	-6.107	-6.3215	-3.76	-4.3332	-4.6887	-2.8549	-3.0338	-6.8802	-2.3875
-7.0166	-9.0492	-10.963	-14.192	-9.6989	-12.821	-10.345	-10.418	-12.079	-8.2806	-10.06	-10.021	-10.341	-11.369	-14.807	-11.417	-10.329	-11.438	-10.981	-12.481	-9.3885	-12.69	-10.408	-12.372	-10.145	-11.82	-14.772	-9.288	-11.05	-9.2712	-13.13	-6.93	-11.38	-6.5241	-11.236	-10.644	-10.639	-9.5677	-12.23	-12.63	-9.5547	-14.135	-10.417	-13.263	-10.991	-9.364	-11.609	-9.3558	-12.371	-10.9
-4.7892	-1.0107	-0.75366	-2.6906	-2.7592	-4.4567	-5.6739	-4.3613	-2.1865	-0.046611	-2.4246	-3.0229	-1.9585	2.2527	-4.1955	-4.9011	-5.3415	-1.0254	-3.3777	-5.7061	-0.29609	-4.6888	-2.935	-0.033834	-2.2676	-2.1949	-3.8381	-2.3849	-1.5975	-4.7538	-1.2376	-3.4618	-3.6487	-0.55576	-2.3574	-3.2527	-2.8124	-1.5022	-4.1198	-1.5513	-3.788	-5.6018	-5.0521	-1.3873	-2.0012	-3.5531	-4.7519	-2.7616	-4.13	-1.2268
-5.4008	-4.3389	-3.3972	-4.1976	-3.9814	-3.2585	-5.0292	-1.2203	-6.8951	-6.1217	-7.0687	-7.3662	-3.5909	-5.8316	-3.5998	-5.3267	-5.618	-5.1238	-6.6841	-6.8938	-4.0602	-3.4701	-4.186	-3.8595	-4.111	-5.3751	-3.5173	-6.5147	-3.3731	-4.3939	-5.151	-6.1232	-7.4197	-4.1015	-3.8033	-4.6478	-7.5495	-6.0388	-5.1	-5.9609	-1.8108	-3.4763	-7.1456	-4.6381	-6.1161	-5.4283	-5.7817	-4.8366	-8.0501	-4.7664
-12.868	-13.925	-10.51	-13.954	-11.184	-13.848	-15.49	-15.072	-13.045	-14.18	-14.047	-11.206	-12.882	-12.183	-13.342	-12.954	-15.239	-14.042	-13.997	-14.06	-12.244	-10.692	-13.497	-14.839	-14.514	-11.276	-11.279	-12.662	-14.935	-13.309	-12.996	-13.986	-11.424	-12.911	-12.004	-11.603	-13.63	-14.14	-12.17	-16.328	-12.636	-11.939	-10.445	-7.3372	-13.61	-14.383	-11.772	-12.238	-12.427	-12.586
-11.562	-11.362	-10.627	-13.111	-12.41	-12.704	-11.675	-13.15	-12.026	-12.477	-11.764	-14.849	-9.1366	-12.938	-10.953	-10.532	-14.754	-9.5584	-14.129	-11.474	-14.071	-13.795	-15.165	-17.196	-10.239	-12.126	-8.428	-10.512	-11.227	-13.948	-12.374	-14.902	-14.105	-12.352	-14.107	-13.567	-13.156	-14.733	-12.135	-15.008	-11.476	-16.438	-14.582	-13.422	-12.021	-9.6836	-10.489	-15.545	-13.059	-13.627
-1.3471	-3.4554	1.0422	1.2063	-0.87871	0.42848	0.24195	5.7431	2.1659	0.11515	3.1815	0.7135	-1.4599	1.3026	-1.2411	-0.24975	3.7149	-0.41366	1.7571	0.25312	1.1401	-1.7567	-0.3396	-0.92814	1.8369	0.82273	-0.12634	1.2257	0.28965	1.9449	-1.2198	-0.87715	0.20928	3.2564	2.4902	2.2691	0.61321	0.47891	-1.2609	1.0062	-0.01394	-0.66455	0.15273	0.43087	-0.94681	1.1974	-2.3846	-0.43404	-1.0988	-0.10555
-12.803	-13.088	-14.373	-14.781	-15.48	-11.57	-15.431	-12.831	-14.938	-14.175	-15.044	-14.65	-15.751	-13.444	-16.922	-13.53	-11.663	-16.218	-15.915	-12.151	-13.045	-16.932	-12.682	-14.469	-14.057	-12.401	-13.503	-14.527	-14.133	-15.993	-12.649	-14.147	-14.435	-15.849	-16.594	-14.022	-11.85	-13.502	-13.924	-14.504	-15.712	-14.987	-11.793	-13.117	-13.489	-11.373	-13.5	-11.344	-17.543	-12.425
2.9414	1.0898	0.54264	2.4579	0.12511	5.8564	-0.5611	5.0179	2.775	1.6625	2.0526	2.0377	2.5542	0.21908	3.6763	2.7258	4.7607	1.9902	2.6731	-0.52072	6.0724	2.3592	4.4748	-0.45673	-0.30819	2.9054	0.75499	3.4793	-0.35588	0.97946	0.36392	6.1511	2.8502	2.8019	3.3994	1.6303	3.1439	1.353	1.9105	0.38203	4.2379	2.0597	0.52163	2.7166	3.0102	2.2522	2.3986	4.1156	1.2275	0.47444
-14.986	-12.097	-11.98	-10.549	-11.143	-11.809	-12.063	-10.689	-8.7486	-12.573	-8.2406	-9.5848	-9.1064	-8.2872	-8.3877	-11.323	-14.128	-11.002	-11.569	-10.523	-12.89	-8.6825	-7.6693	-9.3788	-11.795	-10.128	-12.21	-8.8535	-10.636	-10.065	-10.474	-11.003	-14.241	-11.178	-12.945	-8.738	-9.8397	-9.3521	-12.379	-9.3484	-10.736	-9.0502	-12.272	-10.501	-12.34	-9.131	-10.908	-13.579	-11.193	-10.886
2.6809	5.1475	6.2729	2.8397	7.1116	5.1962	6.4551	5.3241	5.9878	4.4182	5.9577	9.3134	4.4043	8.1525	5.45	7.8782	5.1394	4.6992	3.4833	2.805	4.5386	6.6039	6.7357	3.684	5.7896	4.5435	3.3393	3.5625	5.3241	7.2284	7.6605	3.4492	10.181	5.7888	3.2488	2.2286	3.3156	4.7514	3.0521	5.565	6.773	4.3478	5.4898	1.3773	4.4287	3.4753	3.5537	5.8036	6.89	6.0047
-1.9387	-3.7432	-2.4491	-3.3978	-3.8733	-2.6579	-3.3005	-0.48452	-0.98574	-6.1894	-1.8261	0.52316	-2.0282	-1.9177	-4.0338	-4.065	-3.2778	-3.7256	-2.9997	-2.0981	-1.8291	-4.1721	-2.0465	0.23068	-2.9651	-3.0784	-1.0277	-3.5488	-5.251	-1.4981	-0.5309	-2.1281	-3.4743	-2.5267	-1.1654	-5.3946	-3.135	-3.7385	-2.0456	-3.6899	-5.034	-2.2808	-0.56495	-0.89258	-3.6867	-2.3904	-6.3568	-1.0722	-0.042362	-3.7634
-18.502	-14.954	-13.175	-16.228	-17.007	-13.439	-14.579	-14.733	-16.594	-16.405	-15.33	-14.425	-12.561	-11.773	-13.942	-12.551	-14.99	-14.02	-12.544	-16.848	-13.315	-13.43	-12.978	-12.085	-16.416	-12.936	-14.48	-12.884	-15.809	-14.255	-14.656	-14.761	-15.04	-14.391	-14.713	-12.707	-14.256	-14.025	-14.041	-12.835	-15.34	-13.002	-16.871	-15.837	-16.546	-15.88	-14.456	-15.164	-14.23	-13.844
7.3375	10.039	9.1262	8.3983	9.27	7.2141	6.6466	7.2685	10.01	3.3764	6.5792	7.7355	10.095	8.6373	6.233	9.2037	8.5877	6.2725	6.7846	7.2937	6.7696	5.2446	9.5231	6.2374	8.3933	9.0016	5.5681	9.2197	5.8881	8.0309	8.8166	8.7473	6.3305	10.241	9.6427	5.7461	9.0406	6.2407	6.5603	8.6404	8.6465	7.4481	8.0009	5.858	8.3591	8.6539	8.1677	6.9638	9.2071	6.5598
6.3449	2.683	3.9109	2.4889	1.8584	5.7437	1.1895	7.5983	3.929	3.7761	3.1348	1.6332	3.4523	3.3545	4.6809	3.9161	5.2043	2.7069	5.3115	2.4895	2.6987	1.1762	2.8025	4.5663	6.8256	1.9472	4.8395	6.9729	6.6746	1.9524	4.5102	3.1168	4.4307	2.3442	3.7305	4.4174	3.0398	4.5765	4.2975	6.0595	3.762	4.1371	2.8034	3.1769	3.9683	4.4878	5.0891	4.4383	5.8233	3.092
10.141	8.6814	8.9991	8.5126	8.0432	9.3265	10.045	9.7409	11.207	8.9585	3.7367	9.3811	11.101	9.8063	9.8503	8.0124	12.21	9.0151	9.1409	9.9058	11.769	9.7389	8.3216	6.4037	10.794	10.218	9.3115	8.9309	14.687	10.054	7.7943	8.6614	8.0995	9.9952	9.2184	10.112	10.218	10.792	14.041	11.087	8.9771	10.373	8.9906	13.387	9.5975	8.5567	9.5723	9.8627	9.7352	10.527
-12.888	-14.388	-10.383	-12.453	-10.56	-11.587	-13.341	-10.982	-15.976	-14.067	-15.532	-9.2468	-12.441	-12.043	-16.678	-12.336	-14.215	-11.391	-12.146	-11.377	-11.063	-14.604	-13.943	-12.501	-14.052	-13.928	-10.871	-14.253	-12.969	-14.081	-8.2299	-13.394	-14.272	-10.51	-12.302	-13.825	-12.992	-13.556	-12.865	-8.8364	-11.437	-14.051	-14.476	-13.941	-12.413	-13.347	-12.063	-13.337	-12.812	-11.501
-15.721	-11.982	-10.104	-10.871	-11.532	-10.256	-7.5273	-9.2141	-8.8464	-11.353	-8.8477	-9.9911	-10.438	-11.431	-9.3671	-11.635	-9.1367	-8.2194	-12.343	-7.7991	-9.9513	-16.023	-12.035	-8.6896	-10.69	-12.214	-11.278	-11.54	-11.73	-11.072	-11.98	-9.2181	-9.1408	-10.211	-9.7042	-8.8659	-10.04	-10.455	-8.5994	-10.889	-13.434	-12.503	-11.284	-7.2328	-7.8846	-11.088	-8.2558	-8.6659	-10.588	-10.911
-5.7464	-3.661	-5.3818	-2.63	-5.4049	-1.9759	-5.9864	-1.7502	-3.4803	-3.376	-5.1438	-3.5126	-6.0492	-1.6945	-1.8726	-5.5286	-4.9069	-8.1086	-4.3692	-4.4285	-3.2835	-3.1099	-5.119	-4.938	-4.6517	-3.3836	-5.9131	-4.8359	-7.3196	-5.0651	-1.7084	-2.4004	-2.0349	-7.1971	-9.9171	-4.6302	-2.5529	-7.2929	-5.4593	-2.0471	-1.731	-5.1071	-4.7196	-4.1225	-3.2655	-4.9072	-4.4407	-1.893	-6.7427	-4.6778
-14.825	-13.155	-13.037	-11.214	-14.165	-11.037	-11.35	-15.568	-10.95	-15.627	-14.187	-14.087	-14.479	-14.063	-10.857	-15.34	-13.52	-12.52	-14.491	-13.079	-13.014	-12.552	-9.5626	-13.427	-12.573	-14.979	-15.801	-12.186	-10.805	-9.9575	-9.3872	-14.389	-9.8801	-13.536	-12.762	-13.649	-16.08	-12.216	-11.312	-12.607	-10.683	-12.835	-14.281	-13.205	-13.968	-12.247	-11.859	-12.581	-14.391	-13.161
6.5476	5.2093	3.8306	4.8466	4.2716	3.2651	3.234	4.3638	5.9185	2.062	7.6477	4.0895	3.3299	4.3619	8.7448	3.1821	5.3364	4.0666	5.0921	3.228	5.0474	3.8583	3.4585	1.2396	6.9668	5.1841	8.8974	7.9705	5.1148	4.8476	5.0298	2.6115	8.6403	3.8252	2.362	5.7279	4.5553	3.4051	6.5047	6.3072	7.0684	3.7978	1.129	8.6541	2.8043	5.4819	4.9921	4.4616	4.2138	6.9271
-23.287	-22.219	-23.299	-23.053	-22.15	-20.593	-21.85	-22.8	-24.345	-25.483	-21.239	-24.832	-21.675	-22.91	-23.517	-20.549	-19.743	-23.236	-23.37	-20.694	-21.524	-19.561	-24.142	-21.985	-23.285	-22.075	-22.359	-24.112	-20.525	-21.755	-22.146	-22.108	-23.448	-26.415	-19.206	-24.234	-22.705	-21.343	-21.184	-18.196	-19.789	-24.349	-24.227	-22.344	-21.076	-22.569	-22.786	-20.859	-24.272	-24.01
-1.7892	-0.5318	0.72482	-0.34623	0.75516	-1.2574	-0.99845	0.29823	3.3754	-0.25138	1.9687	-0.79582	1.2104	-0.85053	1.6846	-1.5367	0.47327	-3.1787	-2.1054	-1.587	-0.91738	0.73216	-0.81676	-0.75481	2.1567	0.76272	-1.2294	-0.68998	-0.98963	2.2519	-0.16636	-1.4154	0.90659	-0.60692	-0.54346	-2.1224	-1.9182	0.12931	0.85044	0.69587	1.2789	3.4615	0.96832	0.38291	0.59045	1.703	0.29478	0.99763	0.29086	-0.67029
-9.7988	-9.6302	-9.4174	-10.533	-8.8006	-7.3721	-9.878	-7.5611	-9.2525	-11.681	-8.6536	-9.5022	-9.6068	-11.098	-11.907	-12.368	-10.315	-10.976	-7.9682	-10.278	-7.9864	-11.675	-12.108	-6.2707	-9.9569	-10.715	-8.3479	-10.333	-9.7877	-11.175	-12.163	-13.572	-12.727	-12.04	-6.3524	-12.921	-9.0403	-8.0087	-9.8433	-11.01	-7.1578	-8.2969	-6.9085	-10.486	-11.37	-7.6482	-10.737	-6.1467	-11.456	-12.769
-21.581	-25.774	-23.456	-25.57	-23.302	-25.136	-22.452	-21.4	-24.898	-22.817	-22.972	-20.668	-20.539	-22.075	-19.747	-23.646	-19.223	-19.425	-19.224	-22.138	-23.069	-22.292	-20.866	-24.293	-22.917	-19.708	-20.428	-25.091	-19.131	-20.041	-20.562	-23.911	-24.217	-22.484	-25.132	-21.259	-19.168	-24.109	-22.575	-24.782	-23.511	-20.812	-21.756	-22.007	-20.102	-21.855	-22.467	-23.366	-20.587	-20.683
1.8645	0.039471	-0.69941	-1.6521	0.91944	2.9456	-0.21709	1.0819	2.2826	3.231	1.4452	1.8418	1.315	1.5224	3.8289	0.096841	0.62302	-1.2889	1.618	2.0707	1.78	3.1425	-1.4286	0.20147	-0.98389	3.444	0.22374	-1.6879	0.58558	0.62359	-2.5171	4.4368	0.32159	-0.74119	-2.8703	-0.26629	-0.48225	3.0855	1.4773	0.35077	0.83581	0.86092	-3.8311	-3.1271	1.8831	0.99488	1.9208	-0.1726	1.2673	-0.56447
-3.2717	1.4678	-2.1803	-3.7926	-1.2911	0.51654	-2.8579	-1.8584	-3.3606	-0.20694	-0.36073	-0.51421	-2.3811	-1.0671	-1.3182	-2.9097	-2.6265	-3.0522	-0.55243	-2.3978	-1.4139	-1.1118	-2.6005	-2.4832	-5.5526	-0.95522	2.3216	-3.9148	-4.3687	-4.2383	-0.15483	-1.8153	0.084539	-4.4487	-2.6977	-1.7967	-3.0069	-0.27995	1.3451	-1.5868	-4.8028	-2.2486	-1.2859	0.94526	-1.3648	-0.88653	-2.4943	-2.2977	0.004228	-0.35308
-2.9388	-4.5575	-2.5345	-4.456	-5.3135	-4.0689	-2.614	-3.9856	-2.779	-4.355	-2.2248	-3.3665	-4.8066	-2.928	-4.2247	-3.9269	-2.233	-2.5193	1.2263	-4.0675	-3.2594	-0.34849	-4.0974	-3.6582	-2.2484	-1.9059	-6.1269	-2.0522	-4.0485	1.0825	-1.5104	-1.0847	-1.1567	-5.5666	-4.2567	-6.6877	-3.2205	-2.6966	-3.5186	-1.1141	-1.4249	-4.5952	-6.3174	-6.9974	-3.6453	-2.9873	-6.0764	-2.231	-3.536	-2.926
-4.2758	-1.6225	-2.1543	0.32902	-0.052648	-3.5154	-4.7291	-4.3647	-5.2659	-4.7725	-3.7686	-0.67208	-6.6174	-2.4844	-5.4849	-3.7221	-5.282	-2.0891	-2.9324	-3.4466	-3.2031	-2.6958	-4.3106	-5.238	0.37907	-4.0177	-4.678	-2.2779	-3.587	-4.3083	-1.3808	-4.5105	-3.8481	-3.2919	-3.0855	-5.0245	-2.4669	-4.4609	-3.6812	-3.099	-5.4765	-0.57906	-5.0705	-4.4208	-1.1724	-4.3012	-4.3228	-4.2033	-1.3485	-3.836
-7.587	-5.6721	-4.714	-5.7058	-6.3037	-3.5752	-5.6733	-7.6078	-3.8488	-7.0836	-6.8189	-2.6496	-4.5256	-7.9453	-4.987	-10.629	-6.1322	-8.1881	-6.5118	-4.9304	-4.8277	-5.4237	-3.8863	-5.8845	-5.213	-8.5618	-6.6276	-7.1798	-7.8479	-4.9179	-8.8489	-6.5475	-6.9971	-5.7131	-2.4862	-10.211	-2.1294	-5.2361	-6.0778	-3.1834	-4.4119	-6.8146	-5.7017	-5.87	-5.6465	-4.485	-5.0508	-9.8316	-3.5421	-5.6379
-13.874	-9.5824	-9.0912	-11.184	-11.592	-11.014	-10.556	-13.062	-11.835	-10.082	-10.366	-7.5835	-10.1	-9.49	-9.1103	-12.564	-10.289	-9.882	-12.065	-11.273	-14.031	-13.292	-9.0452	-11.968	-11.362	-11.96	-11.143	-10.695	-10.34	-12.024	-9.2073	-13.129	-13.902	-9.427	-10.558	-10.914	-9.7637	-9.9183	-11.39	-7.865	-11.619	-14.689	-13.853	-13.198	-10.503	-12.798	-12.333	-11.142	-9.4246	-9.4924
1.5903	3.5906	4.8075	1.5683	3.4633	3.952	6.1589	1.3075	4.2455	3.8205	1.8467	1.5272	3.8147	5.4687	2.6006	2.6617	5.3942	0.89608	3.4947	0.4627	2.5972	3.1568	4.0385	4.4599	6.5423	3.9972	0.44524	2.5361	3.4612	2.5283	1.1109	1.5972	5.1481	3.3076	1.3847	1.1339	2.8447	3.6072	0.32171	3.1764	0.50163	1.8156	4.4878	5.1903	1.747	2.8227	2.0036	4.3184	1.6965	0.71278
-4.5435	-5.6575	-3.6935	-7.0215	-5.5671	-3.7539	-5.5089	-4.506	-3.3317	-2.8716	-4.1027	-4.9114	-5.4212	-4.1227	-4.9116	-6.7649	-5.9502	-4.5074	-5.4807	-4.6153	-7.0247	-2.1885	-6.5067	-4.7937	-4.0899	-5.131	-5.5469	-4.2585	-2.8231	-4.0698	-5.4562	-5.8541	-5.4347	-5.7553	-8.3476	-5.6296	-7.4573	-5.2706	-3.8543	-6.1083	-5.3642	-4.8245	-4.8058	-5.721	-1.8275	-7.3396	-3.8046	-7.0681	-4.699	-4.5759
-2.2748	0.51046	1.1085	-1.4287	-1.157	0.14047	0.76159	1.6155	-2.2908	0.54849	-0.82558	-0.26303	-2.4166	-1.2553	1.516	-2.6357	-1.0608	-0.33661	0.46039	-0.33285	-0.069857	-0.58601	0.24863	-1.0232	0.1272	-0.17196	2.5439	-2.5659	1.0277	-2.6739	2.3983	1.412	-1.6757	-1.4638	-3.6276	-2.7149	-5.2959	-1.7842	-1.3701	-1.5706	0.12355	-1.7217	1.9513	0.36092	0.96435	-1.0444	-0.24208	-1.4245	1.03	-2.9759
-23.573	-20.879	-23.994	-22.827	-21.175	-24.945	-20.452	-19.252	-19.613	-20.164	-17.754	-20.826	-19.087	-20.204	-18.37	-17.101	-20.225	-21.34	-22.773	-20.593	-20.41	-19.892	-18.706	-19.625	-20.899	-17.502	-21.305	-20.218	-18.186	-24.13	-17.667	-18.515	-19.289	-20.259	-22.894	-19.908	-23.031	-21.047	-18.135	-21.862	-24.226	-20.208	-19.124	-22.115	-22.771	-19.612	-21.25	-18.89	-23.831	-21.227
-14.01	-17.138	-15.392	-13.485	-12.785	-14.665	-13.607	-14.329	-12.023	-14.272	-13.985	-12.513	-12.055	-10.194	-15.823	-12.361	-13.301	-12.992	-14.54	-12.96	-12.553	-12.687	-11.995	-9.3157	-13.512	-15.203	-16.22	-13.389	-14.768	-14.515	-13.763	-9.256	-12.261	-11.423	-10.931	-12.633	-12.596	-11.124	-12.98	-10.093	-13	-13.425	-15.049	-13.564	-13.516	-13.114	-10.358	-12.91	-15.568	-12.619
-5.0443	-8.4086	-8.2863	-4.8652	-7.0135	-6.0043	-5.1215	-4.9847	-4.5171	-6.058	-6.2211	-6.2449	-6.3585	-3.4213	-3.8944	-3.763	-4.9484	-4.905	-4.3825	-8.9176	-4.4161	-3.9165	-4.0917	-9.5962	-4.4951	-4.5099	-2.5188	-3.7151	-5.1878	-7.401	-5.9986	-7.3624	-6.5278	-4.3247	-5.1534	-7.0138	-8.2722	-6.9989	-1.685	-4.647	-5.9626	-5.3297	-6.4703	-5.0399	-4.1565	-5.4871	-6.0262	-3.5106	-6.5977	-4.3129
-12.792	-8.0148	-4.8749	-8.9688	-8.1566	-7.9212	-8.2992	-7.6071	-8.7807	-7.6006	-9.5432	-10.44	-6.3371	-7.8748	-7.8843	-9.0692	-6.1089	-10.82	-10.506	-12.3	-10.809	-8.9081	-8.7501	-8.9778	-9.5653	-8.5584	-9.8907	-9.8652	-8.976	-8.5806	-8.1396	-10.728	-10.081	-12.678	-8.6362	-10.195	-11.126	-8.352	-7.0526	-7.3203	-8.0849	-8.4039	-11.62	-10.642	-9.0045	-6.1272	-6.5937	-9.352	-11.309	-6.6893
-5.0701	-4.7456	-3.5863	-2.939	-2.5998	-0.22644	-4.9183	-5.7667	-5.4217	-0.43401	-0.4939	-3.4213	0.62141	0.3191	-5.3636	-1.2294	-3.1493	-3.2148	-2.5041	-2.2832	-2.8045	-4.2737	-1.6098	-1.5188	-4.4397	-3.5926	0.68023	-1.9044	-3.9659	-2.3357	-1.1211	-0.19763	-2.2377	-2.6144	-0.97498	-4.8534	0.62338	0.59647	0.065956	-5.5288	0.6955	-4.3252	-4.6679	-3.457	-3.3722	-4.1106	-0.37513	-2.372	-2.4771	-0.54878
-10.707	-12.271	-14.346	-13.518	-14.437	-15.009	-15.769	-11.29	-16.43	-13.179	-15.184	-14.391	-11.642	-13.966	-10.992	-10.292	-12.412	-9.6477	-12.138	-13.06	-13.15	-14.745	-14.74	-14.665	-15.669	-12.781	-11.86	-12.61	-11.4	-11.216	-13.83	-14.983	-14.561	-15.144	-15.766	-10.691	-14.693	-14.62	-10.576	-13.241	-12.406	-9.9117	-12.136	-13.033	-16.667	-10.363	-14.263	-9.8354	-16.069	-15.695
-1.9003	5.2128	0.057739	2.2724	0.93201	0.94352	3.0441	4.3123	0.64754	-0.25174	4.4642	2.0085	2.4765	3.4246	5.0831	2.858	0.79362	2.5068	1.5882	0.3815	-0.11071	1.0294	1.3689	1.046	4.2449	2.4273	3.3079	2.5615	3.1578	4.3528	1.4673	2.2213	-1.7087	1.6116	4.3536	3.4243	3.9329	1.3223	0.67744	3.6042	1.0715	1.8492	-0.59736	-1.0186	2.01	-1.3322	3.1985	0.25476	1.9085	0.54179
-5.0606	-3.7205	-6.754	-6.4231	-9.3649	-6.4884	-7.5314	-4.8424	-5.4508	-3.7176	-4.0948	-1.6747	-5.0029	-5.6301	-5.9197	-4.0257	-6.1787	-5.827	-7.0616	-5.7851	-5.7285	-4.0983	-4.8161	-5.2962	-5.6691	-6.3908	-4.902	-3.4419	-6.9004	-2.384	-6.5811	-4.6069	-4.3838	-6.9117	-5.9103	-4.889	-6.8338	-3.2249	-7.7778	-5.859	-5.3515	-4.9386	-4.4681	-8.0485	-3.8332	-6.5327	-3.5774	-4.0091	-5.1623	-3.3034
1.2177	2.6671	4.1502	2.7743	-0.91991	-1.4996	-0.3572	0.54502	2.7209	2.5292	-0.73057	2.0007	4.0221	3.1547	2.0195	1.1074	1.2418	2.2354	4.9394	3.5509	-3.1057	4.7062	1.2269	0.38469	-0.44325	1.1043	3.6092	0.0049576	2.5046	2.3347	2.3574	-0.72438	-0.82838	0.99278	3.127	-1.5927	3.8954	-2.087	5.0781	2.5852	0.069307	-0.36237	2.712	0.19617	2.6275	0.89142	3.2077	0.49902	1.9234	4.2019
-2.1484	-3.4132	0.69713	-0.12481	-3.3169	-3.4723	-4.2935	-0.31815	-4.428	-1.9043	-0.60791	-4.8137	-1.4122	-0.34669	-2.0977	-3.6853	-1.8675	-2.6111	-2.5073	-1.2482	-2.9363	-3.6929	-3.7913	-0.71949	0.72515	-4.2512	-0.80229	-3.6039	-3.2144	-2.8245	-3.6367	-0.34469	-1.6354	-2.5071	-3.9582	-3.6224	-3.3243	-1.3123	-4.3551	-0.5724	-1.1955	-2.7341	-4.2354	-1.5387	-1.5494	-3.6529	0.19897	-3.0778	0.32318	-2.1221
5.3373	4.6867	5.2503	6.5179	6.1315	9.1023	5.0784	5.9344	2.8625	3.5351	6.2032	3.6699	6.5816	6.3657	4.3348	4.7345	6.9081	2.7656	6.1173	2.5358	6.2094	6.1561	5.9097	1.2767	5.0462	6.2555	2.3377	5.2606	2.7995	6.2448	9.0778	4.1751	3.5954	3.7093	3.7257	3.9593	5.5799	2.9866	1.624	6.4506	5.2142	3.0987	7.6179	1.6289	5.5264	5.9815	5.4099	5.2528	4.9183	5.3176
-15.095	-13.604	-13.933	-12.761	-15.641	-13.881	-13.2	-13.563	-15.604	-13.776	-14.674	-12.671	-10.978	-13.777	-13.651	-14.875	-13.01	-15.046	-13.533	-14.247	-14.533	-13.881	-13.483	-15.426	-13.405	-13.261	-14.061	-14.562	-11.289	-11.154	-14.229	-14.812	-13.622	-14.496	-16.68	-12.458	-13.808	-13.959	-17.216	-12.022	-13.714	-12.272	-13.699	-15.061	-11.956	-11.824	-12.733	-15.275	-13.425	-14.578
4.5915	4.4372	4.2009	1.5857	3.6112	4.5608	2.8967	1.5054	3.9437	6.2612	2.7194	3.6111	2.1783	3.3013	4.878	3.5896	6.3602	5.3435	3.4468	4.1417	5.5352	2.2273	1.8538	4.5464	4.9396	6.9492	6.1893	6.1775	4.7729	-0.042785	5.6402	5.5659	7.6074	5.2568	0.36461	3.2637	5.6528	3.7605	6.6023	6.4893	4.9746	2.3828	4.3171	5.6989	4.0597	6.8451	5.9696	1.4894	4.3907	3.543
0.93094	0.034774	1.9862	0.34157	1.5884	4.5703	0.11211	2.5054	-0.36196	2.131	1.9743	1.7058	1.3717	-0.6512	1.0291	1.3152	3.4734	3.6186	0.22971	2.3499	0.82425	0.75489	2.8296	2.4674	2.8277	1.7283	2.804	3.0722	0.53796	1.8766	2.5766	1.7261	1.1713	2.2283	-1.7183	1.8597	3.1883	3.3349	4.7618	1.514	0.093442	4.1676	2.6777	3.7952	1.2342	3.8448	0.40913	-2.0753	1.3644	1.7028
-10.829	-7.854	-12.548	-8.8945	-10.274	-7.0211	-11.002	-14.667	-14.961	-8.6298	-14.612	-11.53	-10.829	-9.8808	-11.113	-7.0133	-6.3995	-13.19	-10.606	-13.359	-11.458	-12.653	-11.434	-11.765	-10.713	-9.9744	-13.903	-9.2734	-12.796	-7.568	-13.633	-11.477	-10.683	-12.121	-9.3543	-9.2485	-5.5958	-7.5151	-9.8252	-14.032	-7.6877	-7.5474	-8.2129	-12.409	-10.998	-8.3425	-9.7604	-9.8808	-8.1231	-10.607
7.4855	6.2067	5.8084	5.1438	3.1509	6.3787	5.6434	6.8667	5.5775	3.515	3.535	7.224	6.3463	4.5167	4.2413	6.2551	5.9707	5.7206	6.17	6.8174	9.9504	5.2912	5.2905	4.9974	5.9029	4.8017	4.5887	4.5804	5.0756	3.1026	5.9958	6.6286	6.6217	6.6625	6.8335	7.6034	4.8573	6.9341	3.4041	6.023	7.3552	4.1495	4.2559	4.3708	4.5504	6.1801	2.3553	3.5475	5.2758	5.7605
-7.9295	-7.6076	-10.584	-8.132	-12.236	-11.28	-10.382	-13.11	-10.279	-9.7249	-11.07	-9.4503	-7.8558	-7.5423	-8.3321	-9.056	-8.8697	-9.1185	-9.7999	-6.6501	-9.951	-11.16	-8.6899	-13.302	-8.6243	-11.443	-9.5591	-8.8109	-12.355	-10.661	-11.497	-8.4821	-7.662	-10.542	-10.049	-9.278	-11.11	-10.886	-9.8322	-10.986	-12.011	-13.372	-7.9253	-12.039	-8.0631	-9.0646	-10.151	-7.8173	-8.922	-8.8011
1.1893	0.068409	4.1294	1.7439	2.9787	1.6617	-0.46895	1.9397	5.0558	-0.6397	2.6625	0.29695	1.9979	2.3318	3.0436	0.027058	-0.31649	-0.29581	-0.054064	5.298	2.2658	2.0541	0.36374	3.7503	3.0298	4.5755	4.8163	1.2104	1.6407	3.3379	1.0463	1.8617	4.2451	3.1111	-0.24594	2.4567	0.52119	2.7347	5.0479	0.147	1.8481	3.9507	3.099	0.22565	2.106	4.1366	2.5204	2.1862	2.1667	3.0165
10.066	11.192	8.6992	6.0834	4.8398	7.0498	9.8883	7.2674	9.5142	10.262	7.1607	5.7743	6.9461	8.4967	8.7187	8.869	6.2035	7.4018	7.0418	6.5473	12.217	7.9476	11.787	9.0201	8.2338	6.7218	9.1387	4.5129	7.4496	8.3487	7.7541	8.5225	4.8048	9.4512	9.079	9.5894	4.185	9.781	9.0769	10.467	8.9913	10.951	12.179	9.0405	10.364	6.4926	12.234	7.3916	10.44	10.571
3.9638	3.9786	3.2253	1.8816	4.0661	-0.42525	0.98384	1.7042	1.1716	1.3195	2.4924	3.0813	3.5293	2.7632	3.7881	-0.31947	1.6948	6.4179	2.2488	2.8855	5.8553	2.2541	3.6167	0.38195	4.5115	1.7819	1	4.8027	3.4529	2.8972	-0.0021761	-0.25548	4.8836	2.3392	3.8599	1.6809	3.1184	6.2227	5.0868	2.3712	0.21123	0.35748	2.55	2.8878	0.67588	2.64	4.131	2.9433	-0.45205	3.4951
-1.1491	0.96737	-2.2046	-0.80164	-1.9949	-1.8141	-3.7546	-0.78822	-2.7587	-1.7874	-3.722	-4.5966	-1.7077	-6.1695	-2.9091	-5.1359	-1.076	-3.211	-3.0683	-4.0756	-5.2575	-3.1565	-4.489	-1.2397	-5.0762	-2.2016	-4.642	-3.027	-2.754	-3.1218	-2.2915	-3.7611	-3.6519	-2.2285	-5.9045	-3.9358	-4.6529	-2.5807	-2.2565	-2.6958	-5.7698	-3.8847	-1.216	-0.69957	-3.4275	-6.3416	-6.8727	-9.0097	-1.2894	-7.2117
-0.42316	0.27597	3.4182	-0.50348	-1.3484	-1.0841	1.2936	0.83096	1.5388	0.40232	2.0617	-0.43222	-1.0739	-0.86167	1.3462	0.37426	0.86269	0.067191	0.15504	0.27532	0.99165	-0.54056	-5.3715	-0.69415	-0.40346	0.31228	-0.077019	0.16834	1.3474	0.81739	-2.5807	0.49593	2.2936	-0.054661	-0.951	0.83885	-0.15283	-0.044685	2.0846	2.1965	-0.20276	0.60509	-3.1843	-0.70839	0.92329	0.60009	1.2207	-3.385	-0.61787	0.79056
-8.8613	-7.9694	-8.9127	-7.9462	-10.108	-8.5065	-7.6642	-9.8872	-8.9871	-6.3573	-6.5	-9.0174	-5.6438	-7.3012	-11.523	-7.6324	-6.8056	-10.658	-10.349	-9.0595	-11.117	-12.08	-7.4437	-10.174	-9.0531	-5.8731	-3.9489	-7.7793	-11.003	-10.525	-8.7649	-6.9809	-8.6542	-2.9315	-8.6386	-9.3774	-10.311	-9.6182	-9.4776	-7.4693	-11.841	-9.2266	-6.5912	-6.0134	-7.0046	-9.721	-6.7121	-6.5331	-8.4196	-7.0727
9.035	7.0265	10.223	7.8768	8.4867	9.0106	7.7582	7.7735	7.9399	8.3961	6.0824	6.9348	7.3178	8.2316	6.3561	8.5325	11.855	3.481	7.922	7.306	6.8256	6.0643	10.188	7.0549	8.4254	7.2063	8.058	8.8305	7.1107	7.1691	10.477	6.8918	6.8784	9.0636	10.415	7.0833	7.393	9.3929	11.975	8.5613	9.8929	6.1281	7.3692	8.5007	7.4677	7.9222	6.3017	10.26	10.515	11.005
4.7384	2.0825	1.5909	-0.27743	1.3536	-4.1012	1.2924	0.74635	0.75452	1.7554	4.095	2.5962	0.45079	1.978	1.3895	-1.171	0.14498	2.0294	1.6345	0.4406	0.50415	1.315	-0.47985	1.4751	1.7336	1.8476	0.58094	2.2061	-0.71635	2.7562	2.0662	0.8282	-0.48161	1.8365	1.0707	3.2432	2.0796	2.8548	1.6611	0.24239	3.4745	3.7391	3.6051	1.721	1.1555	-0.53662	3.5612	0.70554	4.3002	-2.3136
-5.3912	-1.2778	-1.944	-1.1163	-0.91146	-1.3546	-0.39129	-2.7252	-3.3391	-4.8295	-0.20005	-0.76704	-2.095	2.1487	-2.7638	-3.5043	-0.82394	-1.5066	-2.2136	-1.2197	-5.4128	-1.1395	-2.1891	-1.6488	-1.3083	-0.67292	-1.5146	1.9785	0.40273	-2.3079	-2.8024	-3.9597	-0.37374	-0.9077	-0.25359	-3.2458	1.5628	-1.4421	-2.6892	-5.0352	-1.2863	-3.0861	-1.3332	-5.7958	-0.37397	-1.6001	-2.5172	-4.0979	-0.6655	-4.1873
-9.431	-9.6259	-8.0173	-7.3189	-5.5326	-9.2084	-7.2585	-7.3241	-8.0027	-8.7298	-9.4654	-8.9734	-7.5857	-9.1964	-6.3229	-10.255	-10.386	-9.7997	-10.128	-11.285	-11.643	-12.843	-9.1059	-8.0943	-9.2794	-5.1521	-10.379	-9.4108	-12.027	-9.4406	-7.5546	-13.077	-10.992	-11.399	-11.448	-9.1763	-9.8421	-9.457	-8.7929	-9.1496	-7.4884	-11.099	-8.7037	-8.4916	-8.9576	-7.9069	-7.8236	-12.205	-5.6132	-9.1395
-2.997	-3.97	-0.72949	-2.3604	-5.1608	-4.0223	-3.137	-3.8852	-0.14026	-6.256	-1.3126	-4.174	-2.3874	-2.2437	-3.4764	-0.7826	-2.3704	-5.9758	-2.827	-3.9416	-4.907	-2.8668	-4.0481	-2.3605	-2.2965	-5.3429	-3.3132	-3.0419	-3.2391	-5.5723	-1.1678	-2.2139	-3.8847	-6.1857	-5.7927	-1.2916	-4.6762	-3.5839	-4.4617	-2.6817	-4.6866	-3.4068	-3.4432	-5.314	-3.443	-4.2431	-5.5166	-0.74816	-2.7888	-2.06
-4.6455	-6.1966	-5.0673	-6.796	-3.477	-2.9826	-1.415	-6.6076	-6.5998	-3.539	-4.1882	-4.8477	-2.8985	-7.7467	-3.5757	-3.7272	-4.2514	-4.4351	-6.697	-1.8219	-4.4986	-4.0897	-6.8009	-5.0303	-7.4307	-7.2572	-6.9224	-4.8487	-2.3552	-5.8976	-0.56839	-2.9381	-2.4148	-3.0215	-3.6381	-6.8548	-3.8738	-6.4239	0.34866	-5.4045	-4.5639	-4.024	-3.0292	-5.7453	-5.3803	-4.453	-0.74566	-4.6567	-8.7718	-4.7987
-3.7066	-2.4056	-1.9202	-2.9162	-0.74224	-1.1984	-2.9487	-4.544	-2.4339	-1.1021	-2.7587	-4.117	0.17677	-6.4474	-2.6805	-3.2207	-3.26	-2.5209	-5.5976	-5.0235	-2.1676	-2.8041	-5.0384	-4.3599	-0.76524	-2.0276	-5.9316	-1.5756	-2.8694	-1.0301	-3.5911	-4.91	-6.5795	-1.7017	-3.8213	-5.3402	-3.2845	-3.9195	-3.9826	-3.0934	-1.1026	-2.4813	-4.3166	-2.4983	-1.5877	-4.5034	-4.0999	-4.2385	0.10246	-3.9911
-3.9541	-4.389	-5.2775	-4.095	-5.3517	-3.31	-2.7941	-6.6218	-4.4068	-6.4007	-2.4703	-3.9826	-8.8296	-6.269	-3.1621	-4.6449	-5.14	-3.4139	-4.7287	-6.3373	-5.7189	-2.4904	-2.8514	-6.8357	-7.3472	-5.0794	-2.265	-6.6808	-8.8844	-5.3751	-4.4161	-5.3793	-5.817	-5.0847	-4.8005	-4.9357	-4.6526	-4.5383	-1.9303	-4.6401	-7.9437	-0.42645	-6.4437	-6.3374	-4.4146	-4.179	-6.9639	-4.7256	-3.0814	-5.5125
-9.5506	-10.72	-13.185	-14.764	-13.768	-13.532	-10.295	-10.748	-13.096	-11.641	-10.441	-9.3086	-12.012	-12.476	-11.957	-11.98	-11.495	-13.214	-12.451	-11.865	-14.8	-12.615	-12.16	-10.662	-11.709	-11.271	-10.619	-12.217	-11.247	-11.175	-8.89	-11.33	-10.398	-13.731	-12.021	-10.125	-13.56	-12.563	-13.044	-12.253	-13.774	-13.111	-13.888	-9.8696	-12.784	-8.9422	-11.263	-14.608	-13.89	-14.801
-10.54	-8.5268	-9.2118	-5.4488	-6.9915	-9.0374	-10.514	-6.3079	-7.9888	-11.827	-8.5778	-9.6972	-7.9069	-9.6219	-7.5879	-7.0607	-8.3432	-7.551	-6.4471	-7.8019	-4.9261	-8.5337	-5.4876	-9.7039	-7.4947	-4.916	-7.8722	-7.6803	-9.6259	-5.6872	-8.6707	-9.1865	-4.4739	-7.6854	-7.1355	-7.3768	-8.2581	-6.4932	-4.4195	-6.2068	-7.9154	-6.2071	-8.3719	-8.0336	-9.6222	-6.0355	-6.0137	-8.1143	-8.8188	-7.0184
2.5506	1.511	0.77402	5.6466	5.8151	0.27289	3.014	0.66226	1.3145	-0.78733	3.4182	4.4881	1.5148	2.9528	1.6773	-0.25521	1.0454	1.5312	-0.052041	-1.5658	1.5015	1.3404	3.5905	2.58	0.89357	1.3506	2.221	1.8599	-2.8597	2.1183	1.7116	3.7402	0.64916	3.1493	-0.76013	3.0765	0.47353	0.94847	3.4415	0.88513	1.9823	0.65966	1.778	-0.55266	2.4892	4.0185	-0.029328	-2.8948	3.0141	1.7746
-8.3502	-11.655	-8.3456	-9.3109	-7.868	-8.4904	-10.604	-9.4226	-9.1604	-6.8372	-8.3178	-7.9089	-9.1231	-6.4901	-7.0163	-7.0983	-8.1829	-6.829	-4.0904	-8.6754	-8.7636	-4.9222	-9.1226	-6.937	-8.7629	-9.2129	-6.4063	-5.0262	-11.804	-8.8219	-7.4436	-10.467	-6.5367	-11.92	-6.3475	-7.9588	-8.9854	-6.4283	-4.6263	-7.8908	-9.6322	-6.4144	-4.4697	-7.8888	-6.5506	-8.4098	-7.5983	-6.8472	-8.1262	-6.5618
5.3212	2.884	1.4047	3.0698	4.9436	6.2672	1.1172	1.8764	-0.50626	2.0524	3.2653	2.4654	0.14139	2.4461	1.065	1.7655	0.042012	4.0107	4.1344	0.097491	-2.1762	1.2751	3.5585	0.87849	2.3526	2.12	2.3606	0.62614	2.8366	3.4476	3.8591	-1.003	3.6944	2.2697	3.9392	1.4118	0.90505	-0.013393	4.6502	2.4998	2.1145	7.2827	3.6431	-0.59705	1.1026	2.2834	5.7797	2.6512	3.6478	3.7667
4.7164	5.0548	8.873	5.3706	3.6443	4.6601	9.0533	6.1647	3.0693	6.9692	5.1316	4.7726	3.7418	3.9244	6.3526	5.0006	4.9832	5.4136	8.3019	4.6313	4.5195	5.1362	7.8669	9.4246	1.3333	6.1182	5.7134	2.9591	4.9553	8.0387	5.7075	8.0369	1.3333	4.2125	7.391	5.9821	4.3273	5.3831	4.7087	1.9837	5.5642	7.2724	4.6387	3.9126	8.8257	5.8463	5.8654	4.6236	4.7645	2.3663
-2.8133	-4.8663	-3.176	-5.1658	-3.1189	-1.8659	-5.8089	-1.3841	-3.4785	-1.1962	-2.5197	-1.1809	-5.0241	-4.1016	-4.8713	-0.63417	-3.1925	-1.1959	-0.64898	-4.9204	-1.1701	-2.9706	-2.8288	-1.4714	-8.9732	-5.534	-4.0054	-7.243	-4.4751	-1.483	0.7895	-1.8509	-2.6717	-5.4216	-3.3839	-1.4197	-2.7722	-2.4477	-2.6868	-2.3027	-4.0208	-5.1902	-2.9296	-1.9177	-2.7642	-3.7226	-3.3614	-3.3296	-4.1033	-4.6016
0.24762	-1.3136	3.4638	-1.1252	-3.6265	-4.0807	0.32234	-0.51129	-1.1251	-1.608	-1.2728	-1.7243	-0.18278	-0.12876	-1.4286	0.16612	0.13736	1.8951	-1.8779	-0.67027	-0.2989	-0.86601	-3.692	-2.8571	2.3899	-1.3623	3.6336	-2.5933	1.3071	0.31505	2.9495	-3.8153	-0.13174	-0.71479	-0.73411	0.75758	-3.3616	-2.6034	-2.6532	-1.7119	-0.78066	0.65217	-3.7637	-2.8401	-0.57536	-0.86587	-1.1311	-2.1047	-0.99807	0.44799
-10.508	-9.8686	-10.244	-10.641	-12	-10.583	-12.185	-13.883	-12.539	-10.637	-12.056	-9.7026	-13.471	-14.998	-12.999	-8.5658	-11.569	-11.54	-11.396	-9.5848	-12.288	-12.288	-13.519	-8.9032	-12.941	-10.012	-13.207	-11.184	-14.345	-12.087	-12.676	-11.182	-11.52	-11.058	-10.547	-15.927	-11.695	-8.4416	-12.895	-9.698	-8.117	-9.4946	-12.024	-11.819	-8.6437	-11.119	-11.514	-11.661	-6.7874	-10.535
5.504	5.3044	5.8361	5.8643	8.0916	5.6898	6.4094	7.7181	4.9285	5.76	5.8043	6.57	4.9571	6.2104	2.9648	5.3826	7.9502	5.2058	6.2496	8.4465	8.7149	7.1202	5.3115	4.7729	10.141	6.4865	9.3791	5.1404	3.3364	6.7925	7.1863	7.4198	8.6284	6.8032	5.0629	6.3857	3.6384	9.3999	2.2298	8.3382	5.8484	8.8972	2.594	7.1145	4.8241	7.7985	9.0729	6.9164	7.4645	6.4671
-2.5294	-0.4295	-0.8972	0.1995	2.8247	1.918	-3.7088	3.2927	-1.17	-0.7975	-0.39549	0.54371	1.4646	0.54953	0.75003	2.3152	0.97494	0.88751	0.95726	2.5186	0.34737	1.8837	-0.71958	2.5697	5.2823e-05	1.1353	-0.39011	-2.0214	0.23795	-1.3772	1.1423	-0.83548	2.9376	1.4401	-1.218	0.80711	-0.96944	-0.89542	3.0225	-0.3314	4.3445	-4.2189	-0.81027	-0.17381	-1.1896	3.626	-0.65683	1.7057	-1.3782	-1.0249
4.05	3.0868	0.78039	2.0096	1.1936	1.2629	2.3735	3.5697	2.8163	3.3932	2.974	2.7632	3.681	3.3266	4.2703	0.65741	4.9673	1.9294	2.2527	4.0147	2.0625	2.3929	0.99212	2.6325	3.083	4.0411	4.9147	2.4631	1.0949	5.0371	3.607	3.7297	4.1678	1.0996	3.1613	3.8095	4.5196	2.2518	5.5708	5.8887	5.6843	6.0763	3.5547	2.4837	3.22	1.6407	3.669	4.24	1.0814	2.163
-5.2587	-2.4141	-3.8847	-4.1432	-0.92416	-4.0702	-3.4987	-1.4553	-6.623	-4.6336	-5.5762	-3.6932	-1.1045	-3.8082	-4.1363	-3.0672	0.021685	-5.2728	-5.2813	-3.6008	-2.2834	-2.8396	-4.3227	-5.9293	-2.8588	-3.3619	-0.55228	-3.712	-2.6548	-3.935	-4.4434	-1.9306	-1.5207	-2.7697	-2.488	-5.1276	-2.2172	-5.5662	-1.0263	-2.5882	-4.7912	0.079997	-2.2817	-2.5177	0.62608	-1.7964	-6.7882	-4.2117	-1.0761	-2.3149
-0.79907	-0.47452	-3.0043	-2.723	2.3997	-2.7128	-5.0555	-1.107	-3.9096	-1.2902	-3.8213	-2.0877	-2.8577	0.8311	-3.7554	-2.5798	-7.407	-3.1189	-2.1796	-4.0363	-4.2152	-2.6469	-4.8269	-4.0043	-1.8737	-4.5245	-4.1985	-2.6704	-1.8207	-3.931	-5.0944	-2.9795	-4.3637	-5.3815	-2.6059	-0.32893	-5.39	-4.955	-1.6507	-3.4135	-2.0856	-5.4808	0.50643	0.90437	-4.986	-2.4427	-5.5866	-2.8628	-2.123	-0.52952
-11.466	-10.927	-8.1474	-11.154	-10.067	-9.5953	-11.28	-11.421	-10.547	-12.848	-10.936	-13.036	-12.221	-12.791	-8.9417	-12.232	-11.425	-12.699	-11.138	-13.832	-12.35	-11.995	-10.778	-14.164	-11.418	-10.275	-12.638	-11.159	-10.989	-9.1236	-14.478	-11.689	-9.9864	-11.682	-12.706	-9.007	-12.052	-11.351	-14.04	-13.221	-13.689	-9.2958	-9.3626	-9.8423	-10.687	-10.181	-10.888	-9.4073	-11.894	-9.667
-5.0386	-5.34	-3.4114	-4.1258	-2.3219	-6.8987	-7.4309	-4.2512	-1.052	-5.5968	-4.1315	-5.8423	-3.2999	-2.3799	-3.4248	-7.0264	-4.8045	-0.51878	-3.6193	-6.0819	-5.5837	-5.8091	-2.319	-3.5386	-1.9157	-5.7735	-5.1607	-6.4436	-1.7825	-5.3907	-3.398	0.043936	-1.4474	-2.0788	-3.3812	-4.9038	-5.5278	-4.3554	-4.1456	-1.8762	-5.8701	-4.0968	-2.3571	-4.1385	-0.88994	-0.79717	-3.1886	-0.88165	-3.9775	-2.5502
-2.3881	1.6591	-0.46462	-0.59812	0.53113	1.7887	1.7346	-0.13211	-1.2506	1.4987	-1.0747	-0.68769	0.39245	-1.255	1.8244	-4.956	0.28537	0.34989	-1.3418	-0.34733	0.9626	-2.6664	4.3374	-0.50191	2.8039	-2.7891	2.3839	1.151	0.724	3.9769	-1.3746	-1.3544	1.2922	-1.1821	0.055455	-1.7531	-1.7157	0.78954	0.47288	-1.3007	-1.8263	1.4239	-0.43472	2.6929	-1.217	1.1168	-0.45064	-0.090004	1.4982	0.76205
-15.535	-16.391	-13.476	-15.902	-13.34	-14.958	-14.293	-12.067	-11.939	-10.845	-13.172	-11.786	-14.151	-14.458	-10.771	-15.266	-12.621	-11.474	-7.8035	-13.998	-9.0101	-14.154	-16.15	-14.795	-12.537	-12.581	-12.168	-12.092	-14.373	-12.754	-13.353	-13.647	-14.307	-17.177	-11.171	-10.289	-12.994	-10.392	-10.957	-10.262	-13.041	-14.088	-13.199	-14.603	-11.369	-12.011	-12.036	-13.047	-16.187	-13.177
9.6058	5.9196	7.4668	4.6538	5.6992	10.447	6.4758	8.8382	7.085	6.2952	5.1611	6.0764	5.6568	5.1335	4.6425	4.2647	10.322	4.1436	9.1182	7.4308	6.7301	9.9498	9.5002	6.8138	7.1247	10.75	7.0708	4.9804	7.9229	5.8716	10.182	7.2605	9.2231	2.8893	5.711	6.7383	7.7681	5.6933	8.6854	5.2443	3.5643	7.5744	8.0478	6.0515	4.6859	8.9732	5.8711	4.0346	5.2613	5.7109
-23.717	-23.247	-22.284	-21.275	-22.499	-20.973	-20.742	-21.002	-22.536	-18.755	-22.247	-20.037	-20.606	-23.376	-23.287	-22.532	-23.706	-20.19	-21.898	-21.791	-21.213	-23.111	-23.965	-20.252	-24.383	-22.01	-23.052	-22.563	-21.408	-22.037	-19.418	-19.672	-23.547	-24.586	-23.548	-20.155	-24.385	-22.629	-21.245	-20.81	-22.694	-22.874	-21.01	-24.394	-20.238	-22.38	-21.776	-23.926	-22.065	-22.845
-21.706	-19.052	-22.808	-20.915	-22.795	-19.334	-20.242	-16.788	-23.388	-20.959	-22.118	-22.463	-21.639	-20.33	-19.319	-21.177	-19.421	-21.288	-21.54	-22.373	-18.654	-21.315	-24.002	-22.42	-19.948	-24.001	-17.858	-18.297	-23.912	-20.286	-18.54	-21.679	-21.169	-21.152	-19.217	-20.884	-20.457	-20.114	-22.149	-19.638	-20.81	-20.582	-19.816	-20.688	-21.956	-21.612	-19.874	-22.746	-21.505	-21.157
-8.1252	-10.315	-6.4284	-7.4822	-9.1411	-9.2978	-6.5649	-10.29	-7.9392	-5.9879	-6.836	-8.7172	-5.6484	-9.8387	-6.8062	-7.9803	-6.9279	-5.4368	-8.4675	-9.7779	-5.7385	-5.2053	-9.297	-5.1776	-8.7587	-10.216	-6.4559	-3.4719	-8.4965	-7.4791	-10.089	-5.5733	-6.6424	-5.7403	-9.2659	-5.7371	-7.5211	-6.4612	-6.8555	-7.8971	-4.8753	-8.1811	-9.3581	-6.384	-7.3046	-3.7583	-7.8597	-7.9508	-4.901	-9.2035
-2.5604	-5.3698	-3.8637	-6.7246	-4.1634	-5.5745	-3.8046	-5.5117	-3.3747	-0.35245	-1.2694	-2.0659	-2.0819	-4.2027	-3.705	-3.8034	-4.4627	-1.968	-2.4225	-4.3397	-2.2046	-3.1617	-4.5898	-1.2311	-6.2618	-4.0843	-2.9461	-4.9196	-3.7011	-4.2486	-6.0759	-2.2518	-5.1218	-2.8963	-4.4096	-6.0317	-4.5605	-5.0756	-6.1835	-5.5174	-1.3916	-3.4926	-7.6432	-5.4214	-1.2758	-3.1382	-3.387	-4.1167	-0.72957	-4.9816
3.3654	2.4855	1.7201	3.4861	6.6885	5.5065	7.6301	3.3133	3.2879	0.7332	4.8202	3.3057	4.522	4.1252	1.3015	4.6772	5.9456	4.513	4.6139	3.7887	7.097	3.9801	3.9728	2.2327	1.9858	3.9797	5.8764	3.799	5.6996	8.1284	3.9602	8.5961	5.8275	8.2045	4.3166	4.0491	4.2505	1.6906	3.9727	3.4248	5.1154	5.3972	3.8151	4.1275	-1.7099	4.5339	3.448	2.1673	2.1164	4.8509
-12.408	-12.368	-10.032	-12.086	-13.707	-13.099	-11.987	-14.155	-14.498	-12.286	-11.999	-13.67	-14.589	-14.184	-13.547	-11.99	-11.201	-15.227	-14.501	-16.758	-11.848	-11.199	-11.87	-12.337	-12.305	-9.1156	-14.378	-9.074	-11.721	-15.224	-14.252	-16.225	-15.272	-11.468	-9.7386	-14.385	-16.072	-16.229	-17.087	-14.053	-12.767	-11.836	-12.728	-12.764	-12.063	-14.169	-13.169	-14.57	-14.971	-11.989
-10.032	-12.852	-12.583	-12.249	-12.863	-12.957	-10.034	-12.678	-11.696	-12.439	-13.415	-16.565	-11.174	-13.517	-9.5449	-12.313	-9.8385	-12.126	-11.261	-13.84	-13.388	-15.382	-10.55	-10.768	-11.26	-11.349	-10.183	-12.851	-13.737	-10.659	-14.814	-11.253	-11.096	-12.817	-12.712	-10.784	-15.955	-13.319	-11.855	-10.777	-11.868	-16.774	-15.21	-14.809	-9.7671	-11.523	-13.922	-12.741	-15.248	-8.1288
-11.128	-11.207	-11.48	-12.189	-9.7801	-9.0024	-8.5946	-8.7467	-9.8491	-9.885	-9.2963	-11.105	-10.513	-12.668	-8.2528	-11.561	-10.896	-12.333	-11.234	-9.9686	-11.218	-10.598	-10.457	-12.84	-10.797	-11.131	-15.871	-10.178	-9.9241	-10.948	-9.7556	-12.258	-10.04	-12.811	-10.721	-10.735	-12.261	-10.363	-10.285	-12.143	-5.4009	-11.58	-12.706	-14.198	-13.31	-10.072	-13.012	-12.408	-8.7652	-11.249
-4.2216	-2.3561	-3.3512	-2.1689	-2.3368	-3.3326	-1.9562	1.9494	-3.0819	-6.0572	-5.4469	-5.1056	-2.7707	-3.135	-2.5768	-4.4669	-2.3307	-3.4178	-1.7779	-2.7004	0.81337	-2.93	-3.251	-1.8169	-2.812	-5.1726	-3.2138	-4.4484	-4.8419	-4.6135	-2.5113	-2.1196	-2.2408	-5.0735	-1.2212	-2.8196	-5.275	-2.9151	-4.0087	-2.3197	-0.92794	-4.7293	-1.9251	-0.090064	-3.9228	-5.6243	-1.0164	-2.8687	-5.129	-1.7626
-2.6596	-2.0704	0.11705	-2.131	-4.0952	-5.5316	-2.9506	-0.024782	0.84469	-1.1447	-0.73392	0.38119	-1.3286	-2.2967	-1.1566	0.1995	-1.0605	-1.1258	0.79943	-1.2493	0.72804	-4.2965	-1.7631	-1.9281	-1.1432	-0.42565	0.1617	0.55666	-2.2814	-0.37966	-2.4988	-2.8374	-0.32509	-2.8397	-2.2055	-4.1575	-1.916	-2.3587	-0.11818	-1.6943	-0.5211	-0.5364	-3.3126	-2.4622	-1.3916	-1.8724	-1.3462	-1.769	-4.3449	-1.2269
-10.04	-13.412	-8.1926	-8.5746	-11.103	-12.433	-12.056	-10.884	-10.351	-9.4113	-10.93	-10.786	-11.586	-12.339	-12.673	-10.187	-8.2448	-11.114	-12.834	-10.166	-13.141	-11.122	-11.084	-8.8356	-9.7172	-12.149	-13.961	-7.8308	-14.725	-11.118	-9.2412	-10.204	-10.534	-12.149	-12.607	-11.687	-13.657	-12.961	-11.493	-11.995	-10.527	-11.467	-11.903	-9.3328	-9.6207	-10.361	-7.0316	-13.627	-7.6594	-8.3831
0.24874	-0.48896	-3.7581	-3.6754	-2.4465	-2.2669	-3.9518	-4.0877	0.067262	-3.7903	-1.1486	-2.122	-2.713	-3.9928	-4.7718	-2.2515	1.32	-1.6276	-3.0471	-1.4448	-3.6269	-2.5015	-3.0228	-4.3651	-2.5352	-3.5361	-3.5805	-1.1311	-4.7438	-2.0794	-3.244	-2.3435	0.20826	-1.3886	0.93488	-3.5289	-0.5955	-0.078483	-2.7919	-4.6938	-2.3692	-1.0705	-1.598	-3.146	-2.552	1.1482	-1.9598	-2.335	-3.7014	-3.972
-11.656	-10.834	-11.195	-9.9785	-10.985	-9.5773	-11.829	-12.201	-9.0671	-11.905	-10.146	-9.5148	-15.731	-13.029	-10.746	-11.508	-11.034	-11.203	-11.396	-12.119	-12.426	-10.109	-8.0333	-10.673	-12.394	-6.6865	-9.1868	-10.903	-13.654	-11.136	-11.176	-12.646	-11.319	-13.999	-10.794	-11.208	-11.773	-12.647	-12.424	-10.66	-9.987	-8.0264	-15.237	-8.5376	-10.212	-9.677	-10.101	-13.239	-9.4461	-9.1927
-6.7085	-4.9271	-8.4804	-5.2763	-9.1084	-6.6126	-5.799	-7.5497	-5.3452	-8.7813	-6.0159	-5.213	-4.9252	-5.2071	-1.2749	-4.5261	-8.4445	-9.3222	-6.4509	-8.1872	-2.6469	-6.1049	-9.548	-5.8962	-8.3901	-2.4711	-8.2665	-6.188	-4.2686	-7.322	-7.9487	-5.7774	-7.7714	-6.4876	-5.5616	-4.2836	-8.4837	-7.8369	-5.6797	-5.0541	-5.9146	-3.4427	-9.1707	-5.3134	-8.5929	-11.246	-4.785	-4.3261	-3.3414	-3.6292
-5.5426	-4.1082	-1.3341	0.5807	-0.22987	-3.352	-0.89036	-5.8135	-1.6539	-2.415	-4.9525	-1.1113	-2.6136	-0.80862	-1.513	-0.74914	-1.8895	-1.7932	-1.2983	-2.5096	-3.6972	-5.2997	-1.511	0.28629	-2.6884	-1.7957	-4.1134	-4.1964	-2.8211	-1.1519	-0.86828	-4.5861	-2.2993	-2.8779	-0.60856	3.0624	-0.62349	-3.6277	-0.48856	-3.9458	-5.1381	-2.1961	-1.0422	-5.7944	-3.6701	-6.1903	-1.0635	-4.7082	-3.4331	-6.9503
-3.0731	-3.9296	-5.6174	-0.8511	-0.30968	0.56927	-1.7276	-3.1065	-0.68437	2.305	1.535	-0.803	-1.4433	-1.8097	-1.4114	-2.8367	0.62203	-0.27703	0.53694	-1.4126	0.82658	-1.5902	0.046568	-0.33394	-0.86208	-1.9569	-2.3083	-1.1217	-3.2059	-1.6213	-3.2363	-1.8915	-2.2428	-0.17169	0.75712	-3.8548	-2.8351	0.63031	-2.7189	1.9334	1.257	-1.694	1.0626	1.0513	-3.0686	-2.4475	-2.9415	2.7819	0.61358	-2.5917
0.50417	-3.859	-1.5711	-1.9713	-1.6441	-1.1957	-1.9744	-3.8246	-3.095	-0.52088	-3.4513	-2.1495	-0.55332	-2.149	-1.7395	-3.3323	-0.18202	-2.6897	-3.8922	-4.3578	-1.8716	-3.9487	-5.5391	-3.1431	-0.75471	-0.44683	-1.4575	-1.7253	-2.0694	-2.6147	0.4188	-0.565	0.19597	-2.5295	-2.3674	0.21884	-2.1967	-0.12279	-1.8032	-0.47857	-4.4392	-4.2171	-2.4342	-3.0685	-3.1444	-2.6352	-3.7159	-0.53687	-4.1201	-2.558
10.352	8.4954	10.414	10.78	12.176	11.697	11.131	10.151	8.2504	8.3776	8.3328	8.9828	8.1166	8.8574	13.735	13.187	11.647	7.7076	8.4154	8.5024	8.708	10.026	9.4317	9.021	12.086	7.0861	10.472	10.303	11.439	7.5302	9.7469	11.784	8.4835	7.1998	9.7285	8.1877	10.356	10.321	7.672	8.9121	9.2104	11.485	12.782	11.821	8.6286	6.7212	8.8762	11.643	9.3792	9.3828
-7.7745	-6.3534	-8.0837	-7.9698	-12.219	-6.5128	-10.187	-10.029	-9.8679	-9.8189	-8.7327	-11.288	-12.18	-9.5939	-6.2038	-9.6843	-8.0513	-12.788	-8.6214	-10.598	-7.8012	-8.9047	-7.1791	-9.6644	-9.1763	-8.3698	-7.0527	-9.4365	-9.0386	-10.233	-10.06	-7.9824	-8.0531	-8.5818	-7.3458	-10.167	-8.7835	-8.1844	-7.4952	-10.309	-6.4181	-8.2363	-8.0959	-9.6109	-7.6738	-8.0987	-8.2637	-7.9461	-8.1402	-12.609
-5.9944	-3.2944	-2.4031	-2.3683	-2.776	0.43646	-4.1415	-0.41993	-2.8986	-3.6573	-1.1995	-3.9741	0.33875	-1.1294	-2.4794	-1.8102	-4.9194	-6.1692	-3.231	-3.5409	-3.0033	-0.77648	-5.2343	-5.9567	-4.3699	-2.9684	-3.463	-0.89102	-2.9334	-1.4374	-3.2068	-1.1672	-2.412	1.4585	-0.94419	-2.9288	-4.6911	-1.092	-3.1841	-1.8246	1.1773	1.9908	-4.9661	-4.1254	-2.4361	-3.2327	-0.14506	-2.2759	-2.8967	-0.98464
-3.3239	0.051207	1.8993	-1.2751	2.2246	1.6133	1.8155	-1.5156	1.3696	0.67338	2.7549	-0.56838	1.0455	1.8088	-1.752	0.31623	-3.1393	1.6639	0.096027	-2.5257	1.0763	-3.1224	-0.11972	0.29352	1.1473	2.8286	-0.070954	-0.75427	-2.5038	0.98259	-1.1548	0.60001	-2.1863	-0.76887	1.6173	2.4405	0.27859	0.25762	-1.7241	2.1404	-1.1215	-0.98791	-1.1	-2.1455	-1.1516	-5.1545	-0.5328	-0.014464	1.1112	0.5026
-1.2374	-3.9035	-7.0771	-3.8411	-5.437	-4.042	-6.2195	-5.8438	-7.0378	-4.9456	-4.5124	-4.6224	-7.3235	-2.5619	-7.0048	-6.2866	-3.3971	-3.74	-4.8441	-3.5364	-3.9971	-6.299	-6.8883	-5.455	-1.9826	-1.8923	-3.6627	-1.6954	-1.0652	-3.4535	-2.6859	-2.1633	-7.3786	-1.8649	-3.8939	-4.5562	-3.5318	-5.3462	-4.4351	-7.7693	-4.4334	-3.6173	-4.5462	-8.3685	-7.1224	-7.1969	-2.4418	-6.2969	-3.8366	-4.5702
-0.082773	-1.5891	0.47852	0.90966	-1.2285	-1.0629	-1.3161	2.0737	-2.0848	-1.2338	-0.42844	0.25048	-1.0338	-0.00098251	-0.3231	0.8183	0.078653	0.78422	-1.3939	-0.75404	0.63873	-1.826	-1.9284	-2.4623	0.98604	-1.5869	-2.1856	-2.2388	0.25841	-0.17392	0.67907	0.96306	-2.3415	0.40273	3.0207	2.2006	-1.5854	-3.4691	3.2796	1.4871	-1.1246	-0.88308	-1.105	0.16556	1.7223	2.8467	2.2403	-1.9135	1.1364	-1.2867
3.6328	4.3246	5.9649	7.3976	7.1374	6.8525	6.2415	3.4621	7.7173	6.9494	4.5452	6.4499	5.8081	8.7507	5.3215	6.5804	6.4029	4.932	7.6676	5.1248	3.458	7.0174	6.118	5.3377	5.1677	6.5318	6.333	6.8089	6.8523	4.5455	6.5768	8.054	5.8706	5.6479	4.9381	8.1011	7.0852	8.0868	5.9656	6.2606	6.2954	6.4544	7.0599	3.6126	4.7804	8.2303	5.0798	7.6432	4.0776	6.0778
6.0196	6.6101	7.4251	6.5896	2.7486	3.1485	5.6037	7.0958	5.2252	6.5441	4.3062	4.6436	6.5727	5.4385	4.7737	7.0063	7.8341	5.3076	3.8301	3.3836	5.5053	6.4019	4.7297	7.4173	3.6747	4.6532	5.4123	8.8089	4.8634	7.3022	7.7339	4.3959	11.005	7.2876	7.831	6.7884	6.4527	6.5437	6.906	7.7332	5.2931	6.2227	6.856	6.4157	6.8047	5.1733	5.9556	5.5411	4.3651	3.7635
-10.312	-13.598	-11.974	-11.822	-9.8568	-13.077	-10.786	-11.727	-12.581	-8.8558	-11.609	-10.618	-12.455	-12.201	-13.173	-9.3989	-11.068	-10.977	-11.682	-8.3331	-9.2142	-11.237	-13.07	-12.273	-13.012	-8.1747	-10.014	-11.495	-11.402	-13.355	-11.237	-11.406	-10.838	-7.912	-12.116	-10.009	-11.022	-13.731	-9.1728	-7.9538	-11.87	-10.793	-12.329	-11.579	-11.375	-10.965	-10.133	-11.426	-11.432	-14.146
-1.8606	-0.30354	-1.7018	-2.4058	-1.5025	-0.35203	-1.5781	1.0559	-2.6638	-2.7602	-2.7966	-0.45723	2.7167	-0.8131	-2.3712	-0.88124	0.41275	-3.2358	-2.8964	-1.2433	-1.2765	0.53151	-1.7526	0.23713	-1.9783	-1.4361	1.8914	1.8578	-5.1623	-3.7926	-2.4766	-0.39435	-4.5459	0.88767	-1.4749	-0.13435	-7.0476	-1.9315	-2.0902	-2.597	-1.9213	-1.615	0.3228	-2.7559	-4.327	1.0553	-5.0686	-3.1085	-2.2186	-2.9901
-3.0115	-1.2485	-3.7715	-2.5583	-3.1784	-4.3928	-2.2889	-0.53925	-2.6132	-0.77764	-4.4298	-0.43642	-4.8507	-2.8143	-5.0359	-2.7679	-4.1164	-3.6188	-4.5356	-4.7098	-5.5584	-5.695	-2.271	1.0145	-4.4138	-4.5554	-1.4344	-6.3587	-3.6989	-3.4178	-0.18141	-7.5968	-3.3685	-5.6665	-3.086	-5.5727	-1.7454	-1.7632	-5.9416	-6.3844	-2.5429	-0.80863	-1.4023	-5.3275	-1.9014	-3.9597	-4.1384	-4.3809	-2.1456	-2.6194
-12.752	-10.7	-14.477	-8.6596	-13.078	-10.77	-10.868	-12.444	-8.4565	-11.168	-13.554	-9.2663	-10.565	-10.642	-11.841	-12.821	-11.156	-9.8163	-10.067	-10.588	-11.461	-8.5218	-9.8213	-10.967	-12.394	-7.0752	-12.771	-10.826	-11.398	-11.523	-11.722	-13.461	-12.116	-9.3165	-13.487	-12.214	-14.11	-9.5638	-11.379	-9.3955	-10.735	-8.9325	-8.2759	-10.204	-9.81	-9.6027	-10.899	-12.39	-13.302	-11.093
-22.556	-19.769	-22.131	-24.749	-21.638	-20.413	-23.694	-19.931	-21.43	-17.951	-22.466	-22.28	-21.464	-21.965	-21.573	-24.854	-23.238	-21.844	-20.827	-19.798	-22.702	-24.207	-24.055	-20.627	-20.137	-22.837	-22.391	-24.198	-18.578	-22.149	-19.705	-23.891	-19.937	-21.672	-24.597	-24.994	-23.903	-17.112	-23.31	-24.623	-22.112	-23.094	-19.525	-21.749	-22.577	-22.248	-23.164	-22.155	-25.869	-23.611
-4.5228	-7.8273	-5.7951	-7.1961	-6.8014	-4.5545	-4.396	-5.2616	-4.7467	-4.9596	-6.4714	0.026874	-5.9791	-4.6791	-2.4277	-5.2906	-3.6819	-3.2088	-2.7926	-6.601	-4.7978	-4.5053	-4.9887	-5.7695	-2.6267	-3.6385	-3.9636	-4.8362	-3.8933	-5.7752	-6.6418	-4.562	-5.2353	-3.71	-2.3971	-4.4405	-4.9425	-7.042	-4.4546	-4.0014	-7.0423	-5.0772	-3.8473	-5.3353	-4.192	-2.0411	-3.3437	-9.022	-1.1449	-3.9766
-3.0159	-4.4458	-5.8792	-4.5714	-4.1651	-3.4119	-5.5178	-4.5884	-4.9096	-6.7	-2.0303	-7.1475	-5.1301	-5.4595	-6.2607	-4.2842	-4.6677	-6.002	-3.0745	-2.8288	-6.0825	-7.2534	-5.0903	-4.2687	-1.8514	-8.2463	-4.2745	-3.6514	-6.0811	-4.9622	-4.9016	-6.4996	-1.8875	-1.1603	-4.9699	-5.343	-5.8469	-3.7034	-6.3932	-6.216	-5.0952	-6.5072	-3.9668	-4.5972	-3.5524	-3.1944	-3.3328	-4.0763	-3.1215	-3.4716
-2.3557	-7.8815	-4.9475	-3.7831	-2.8385	-6.4355	-4.3431	-2.6196	-5.3961	-6.4439	-5.4828	-5.8835	-6.1271	-4.3861	-7.3113	-5.5713	-3.3217	-7.0274	-6.6966	-0.53292	-4.0995	-2.1937	-6.859	-4.0667	-5.6847	-4.3017	-5.2424	-6.4132	-3.872	-1.1995	-3.234	-5.7465	-3.4724	-7.8579	-2.9184	-7.1221	-2.5507	-4.1645	-5.334	-5.6242	-3.2685	-4.1031	-4.7065	-3.2941	-1.5059	-2.3813	-1.5931	-2.0137	-5.9336	-1.9427
12.315	6.8001	11.206	4.9626	8.553	11.463	8.6523	8.5704	9.9243	7.8594	8.4613	9.2384	10.225	9.8383	11.145	8.3174	9.7271	8.1121	11.049	7.868	7.161	11.238	8.8101	6.1032	10.511	7.868	7.7691	6.628	9.0205	9.2488	9.2604	5.7818	10.607	7.1994	7.8392	11.583	9.9666	11.67	6.8264	8.4063	6.9345	8.13	9.3393	8.355	8.4038	7.0349	7.8998	6.3104	7.608	7.4304
-3.3937	-3.0399	-3.6639	-4.1301	-1.1568	-3.5918	-3.9022	-5.9657	-2.503	-5.212	-0.89607	-2.2657	-2.507	-7.1941	-2.6057	-6.8462	-8.9836	-1.48	0.24945	-2.7453	-1.6977	-6.436	-0.27978	-4.4132	-7.8196	-3.4749	-6.4634	-6.3844	-1.1148	-4.7477	-6.1045	-4.4965	-6.8851	-2.7607	-5.9792	-4.8013	-3.4758	-3.4234	-4.226	-2.1577	-0.32878	-6.5478	-4.3469	-2.7189	-3.946	-1.4011	-4.2532	-4.2192	-3.201	-4.8283
-21.623	-25.882	-24.043	-20.667	-21.722	-23.929	-21.248	-20.92	-21.853	-22.404	-20.581	-22.53	-22.773	-24.824	-24.004	-21.93	-22.364	-20.095	-22.304	-22.335	-18.927	-22.966	-23.502	-21.37	-22.087	-23.362	-24.884	-20.803	-23.368	-21.029	-20.946	-20.821	-21.872	-24.36	-21.503	-20.175	-22.669	-23.409	-20.193	-21.587	-24.385	-20.756	-21.552	-20.292	-24.24	-20.466	-25.478	-22.317	-23.907	-22.312
-3.2639	-2.4321	-6.118	-5.3181	-4.0709	-3.265	-3.1931	-1.8105	-5.3352	-6.8179	-1.3878	-5.4818	-4.9562	-1.6652	-5.5074	-4.9445	-4.7249	-2.1701	-4.476	-7.0088	-2.6247	-3.8073	-4.3428	0.21798	-6.512	-4.54	-3.6791	-1.9895	-4.8596	-6.7558	-4.432	-0.54296	-8.0893	-6.344	-3.2189	-2.2445	-3.7277	-6.0531	-2.6478	-2.8314	-3.7143	-3.9231	-7.2461	-3.1	-6.7526	-3.8559	-5.1218	-3.2376	-5.4191	-0.91934
-18.069	-12.937	-13.793	-11.891	-16.557	-16.704	-15.815	-14.122	-13.586	-16.418	-14.103	-13.321	-11.848	-13.313	-18.592	-11.951	-14.769	-15.33	-17.4	-17.781	-13.465	-15.614	-15.397	-11.931	-15.336	-14.67	-17.363	-14.79	-13.858	-19.769	-12.928	-15.561	-15.934	-15.806	-14.072	-11.687	-14.988	-16.962	-15.839	-13.123	-15.014	-14.708	-16.904	-16.01	-14.307	-13.884	-14.707	-15.676	-13.689	-12.717
-0.35288	-4.0377	-4.264	-1.0678	-5.3105	-3.2354	-3.7191	-6.098	-1.6256	-1.2211	-1.0783	-2.1108	-4.0687	-1.568	0.98626	-5.1184	-3.9085	-2.9603	-4.744	-3.5533	-4.0541	-2.7423	-4.4285	-4.934	-1.5225	-5.6141	-3.4076	-3.425	-1.7254	-0.56268	-1.487	-3.0478	-3.1869	-2.006	-3.5201	-2.582	-2.5075	-2.3652	-1.9809	-0.44561	-3.136	-2.589	-2.6431	-5.7659	-3.7755	-4.9042	-3.3204	-4.7756	-0.47706	-3.3187
-0.6558	-4.0238	-1.9244	-3.6202	-3.4767	-6.9111	-3.6009	0.85389	-4.667	-4.1606	-3.5086	-5.9729	-2.8123	-3.0553	-4.7824	-2.9527	-2.3524	-2.4641	-3.5289	-4.0242	-3.5859	-2.3782	-1.1961	-1.7046	-6.6541	-1.0944	-3.5369	-5.7838	-2.1967	-4.2075	-0.77765	-4.7412	-4.2994	-3.8866	-6.4526	-4.2454	-2.856	-0.78952	-4.5864	-4.027	-2.4423	-1.8298	-3.6728	-5.5097	-5.1882	-3.8633	-4.3252	-3.8007	-4.8941	-5.3755
0.93664	-2.8327	0.20136	0.68075	-3.1499	-2.1897	-0.35028	-1.1079	-2.1322	1.7338	-1.165	1.0093	-2.7334	2.0208	-1.3033	-3.9462	-2.0636	-4.8469	-2.8398	-3.9905	-0.91588	-3.601	-1.2618	3.1809	0.45357	1.2858	2.4789	-1.9645	-0.93882	-1.7497	-1.6326	-0.69378	-2.2184	-2.7931	-0.51812	-1.4878	-0.42934	-2.9058	-2.3687	-1.1364	-1.1472	-0.6063	0.11012	0.2083	0.13612	-2.1406	-0.042531	-2.3821	1.1472	0.0805
2.784	0.42622	-2.4751	2.5219	-0.62043	-2.0977	0.8921	-2.338	-0.091228	1.0954	-2.8333	-0.26984	0.67777	0.35036	1.8558	0.60244	-0.84245	0.64088	0.58274	1.6682	-1.3644	1.3852	-1.5149	0.078758	2.5838	-0.26046	0.6319	0.66385	-0.063721	-2.6676	0.56687	0.45144	0.24408	-0.18916	-0.091639	-0.52752	-0.99168	-1.0883	-1.4457	-1.1363	2.089	1.1672	-0.014209	-3.7479	-1.4419	-0.40593	-1.3708	0.68861	-2.1479	-2.922
0.10445	2.1035	1.4631	-0.54951	5.0812	3.9687	2.3862	1.6308	2.355	5.2994	2.9342	1.9039	1.3241	2.477	0.6124	1.9945	0.53027	0.59448	2.6415	4.0835	-0.71855	3.6706	0.95139	4.3788	1.2819	2.6791	3.9712	3.4665	4.1613	-0.17434	0.60711	3.5191	1.7045	-1.4724	-1.152	-1.5783	2.2076	1.6929	1.4198	1.6031	1.0773	1.2081	-0.061341	1.5187	3.8122	3.3874	-0.27614	2.5666	2.6686	2.6933
6.1632	7.3149	9.6648	8.1532	8.4411	4.7956	11.368	11.707	7.953	8.8144	8.7136	8.2894	9.1431	8.7423	5.3744	6.3956	8.613	8.8895	7.1822	7.8524	8.823	6.6664	6.1577	9.5581	7.9745	7.7797	9.8406	7.1866	7.483	7.6461	9.274	6.3373	10.511	8.7453	8.3082	8.3532	3.4691	7.7607	3.2038	6.7007	6.5596	8.0418	6.5344	9.52	7.1372	7.2234	8.5857	9.3726	12.882	8.7715
0.45377	3.6489	-1.6433	-0.0036023	0.11949	1.1331	4.1322	4.2269	1.0769	3.3859	-1.7477	0.34019	1.6194	0.77911	3.0193	4.2449	4.2945	1.727	4.0598	1.8674	1.4037	2.383	1.271	2.3477	2.2049	0.81064	0.0059518	6.4351	1.933	0.36957	0.75732	4.1202	3.6713	1.1082	-0.65456	0.093316	1.03	1.1183	2.3411	3.5548	1.7909	1.6956	2.0017	5.2585	0.28667	3.2934	-0.10056	4.5227	0.6592	3.6545
-5.3919	1.0957	-3.3703	-5.8048	-2.7471	-3.417	-3.9969	-4.1807	-2.391	-4.4993	-0.67546	-2.2554	-4.0478	-1.2595	0.73695	-4.582	-2.6053	-2.9181	-1.1145	-3.0981	-3.7278	-3.5091	0.21557	-2.9843	-1.7188	-2.7845	-4.1473	-0.37715	-1.6932	-4.3041	-3.6829	-5.2797	-0.014627	-0.77545	-2.0516	-3.5893	-2.4972	-3.516	-0.76463	-3.7083	-2.5449	-2.5514	-0.89068	-2.7465	-1.9177	0.11816	-0.47696	-3.8616	-1.1553	-4.3356
-4.4433	-5.8038	-4.3549	-5.0968	-4.6504	-4.1252	-2.494	-3.0216	-4.388	-3.1791	-3.63	-4.3468	-4.6286	-1.8303	-6.0875	-5.3189	-6.3017	-4.415	-5.0158	-7.0812	-1.9589	-0.30682	-3.01	-4.7923	-4.9089	-5.8488	-7.5776	-5.6026	-8.4581	-5.3599	-2.4966	-6.1493	-1.1183	-4.4826	-6.4666	-4.8177	-5.3402	-5.8002	-3.8767	-6.1843	-2.1834	-5.6702	-1.0462	-2.5206	-6.7972	-5.0549	-6.2474	-3.2395	-1.7877	-7.4601
-2.1604	0.39243	5.2829	2.1245	-0.90681	0.65256	2.2826	-0.75271	1.2333	1.1838	3.46	2.572	2.8545	0.45711	1.4958	0.58967	0.98748	1.3654	0.21358	4.0444	1.5629	2.0572	1.8458	1.0536	0.92744	1.3281	0.026933	0.052029	2.3666	4.6603	-0.29114	2.9416	2.9325	-1.0549	1.8643	0.10806	1.1867	4.4863	0.38528	-0.16455	0.96048	2.0014	1.3968	0.71247	0.93593	4.8903	-1.1151	2.6562	0.78286	2.4633
-12.33	-11.761	-12.979	-13.041	-14.999	-13.87	-10.137	-13.237	-13.912	-16.062	-14.83	-16.941	-10.743	-15.717	-14.189	-16.161	-15.57	-11.48	-13.397	-12.747	-12.578	-13.985	-14.384	-11.909	-11.758	-10.181	-12.956	-16.745	-10.889	-14.437	-12.508	-13.243	-11.024	-13.967	-14.457	-14.309	-12.713	-16.317	-14.314	-13.594	-12.897	-13.968	-14.646	-11.061	-13.259	-14.53	-12.453	-12.368	-11.94	-14.864
-1.7978	0.93421	1.8227	-0.083587	-0.10835	1.8911	0.56411	1.2007	2.7831	1.3458	0.30347	1.3881	2.4168	2.1316	0.67223	2.897	2.3852	1.12	1.3075	3.0076	3.081	3.9671	-0.44892	1.7442	-0.6042	-0.96164	2.5108	3.819	1.8212	1.7041	2.5571	-2.957	-0.36379	-0.10034	2.0638	2.6057	2.0418	2.2708	2.2653	3.6336	-1.5827	1.758	1.3895	2.1875	2.0904	0.35924	5.4709	3.4013	-0.17074	1.5996
-0.32626	-4.5197	-3.546	-0.88804	-3.2482	-2.571	-3.7122	-2.586	-2.4887	-3.0015	-1.8433	-0.96717	-3.6118	-0.87461	-0.10418	-1.7285	-5.0999	-1.5134	-2.0955	-1.8027	-2.3908	-3.4919	-2.6257	-1.1354	-1.7226	-0.42731	-1.5569	-1.1476	-3.7462	-5.6517	-1.561	-3.1309	-4.3534	-1.3194	-3.9161	-3.242	-0.0002212	-0.82392	0.81939	-1.1952	-1.5961	-4.895	-2.518	-0.78393	-5.3442	-3.6993	1.8572	-4.4197	-0.52329	-4.7381
-0.91087	-1.2157	1.8228	-0.76626	2.136	0.86744	-0.59529	-0.2548	0.083935	1.6638	0.51845	0.13694	2.1007	-1.3174	-0.44686	-0.60724	-0.12528	1.3824	1.8555	2.0153	-0.96197	-3.5126	0.14771	-2.4627	-1.0647	3.4498	-2.0341	-2.2668	-1.374	-0.16302	-0.85901	-2.5494	-3.8683	-1.3625	2.8618	2.5324	-0.87575	-0.074133	-0.33946	0.52231	0.69305	2.0427	0.30978	-0.78926	-2.2978	-3.0282	-2.6823	-0.55644	-0.66935	4.1666
-2.0502	-0.27827	-3.0503	-0.29483	-3.2941	-2.2266	-1.8769	-2.7153	-2.9592	-1.6804	-0.75086	-2.3261	-2.829	-3.021	-1.7532	-2.3434	-0.9892	-3.4192	-1.7153	-3.9983	0.48978	-4.3611	1.3373	-0.21805	-0.44708	-4.3756	-3.5795	-1.6595	-0.73711	0.011907	-1.6985	-1.8568	-3.2639	0.2576	-2.6558	-3.8329	-0.67709	-1.0576	-4.8409	1.2494	0.14042	0.2087	-1.3241	-3.076	-1.8727	1.3964	-2.7958	0.23091	-4.4316	-0.28396
-12.503	-12.528	-11.14	-13.665	-12.015	-13.206	-14.677	-16.593	-16.051	-11.959	-13.39	-14.314	-14.666	-15.203	-13.503	-13.071	-11.353	-15.262	-14.766	-14.911	-17.073	-12.139	-12.181	-15.294	-17.628	-12.901	-15.289	-15.227	-13.714	-13.709	-16.954	-14.678	-15.466	-11.216	-15.05	-15.265	-14.769	-15.422	-16.059	-13.614	-17.648	-13.33	-14.917	-14.077	-18.623	-14.147	-12.24	-14.387	-11.213	-16.022
-3.4558	-2.8859	-1.6253	-1.7696	-2.6544	-4.2616	-3.475	-1.5401	-6.8443	-5.5215	-6.0089	-3.483	-1.8705	-3.5876	-4.4718	-3.26	-3.7113	-3.5024	-6.1857	-4.7222	-5.2518	-3.9685	-4.5403	-4.2902	-4.9792	-4.9137	-2.5668	-4.768	-5.4482	-3.6216	-4.5888	-5.3015	-7.7472	-1.4636	-4.6043	-1.1708	-2.863	-6.4082	-5.0713	-4.4962	-5.7765	-2.5976	-4.5432	-5.5482	-3.0626	-1.5907	-5.7263	-2.4341	-7.1051	-6.106
-6.8444	-8.1431	-12.943	-7.7075	-10.954	-9.5168	-9.6818	-10.992	-10.194	-10.016	-11.856	-11.741	-11.305	-9.3048	-9.833	-12.065	-11.923	-8.3499	-11.15	-11.815	-7.0102	-9.4752	-10.051	-7.5238	-12.11	-10.08	-6.4951	-9.5924	-9.1361	-11.377	-9.1754	-10.812	-13.688	-9.7258	-7.4312	-9.0782	-9.509	-10.569	-11.176	-14.053	-11.095	-12.573	-9.716	-10.184	-9.1217	-10.181	-13.24	-12.578	-11.855	-11.187
-11.821	-13.841	-12.531	-9.5311	-12.724	-10.249	-14.33	-10.341	-9.1047	-10.719	-11.363	-11.869	-12.972	-13.972	-11.473	-12.915	-9.8961	-10.307	-12.602	-11.917	-13.035	-8.7557	-9.8004	-9.1584	-9.1768	-11.051	-13.436	-12.058	-10.864	-8.2739	-13.158	-10.357	-12.486	-14.69	-13.297	-13.565	-10.932	-10.655	-12.82	-13.334	-13.841	-13.258	-11.114	-15.939	-14.093	-12.891	-12.467	-12.159	-13.523	-12.876
-2.1689	-1.5503	-1.8417	-6.2101	-3.2136	-0.75677	-2.1701	-2.3513	0.081131	-1.2398	-3.4283	-1.8315	-2.0599	-1.874	-2.6244	-4.07	-1.7945	-1.2153	-0.63243	-1.5834	-0.5767	0.49351	-2.6183	-3.0944	-2.6285	-4.0392	-3.0467	0.40648	0.97212	-3.795	-3.762	-2.2038	-1.5766	-1.7089	-3.5946	-1.9574	-1.6484	0.77904	-0.64444	-2.5517	-1.4668	-3.3444	-1.9245	-0.14817	-2.4322	-0.1092	-3.556	-4.2756	-1.6943	-2.9284
1.3999	2.1926	-0.45407	1.1307	2.1223	2.2179	1.4278	2.3256	0.90888	2.1595	-0.16392	0.21101	2.1667	0.98947	-0.085193	1.7757	1.5385	1.6193	2.5555	1.0904	2.6975	2.611	-0.18129	-0.83768	-0.37839	2.05	4.0223	0.18095	2.0473	3.0355	-0.35869	2.0661	3.2743	2.9314	2.5112	2.0135	0.041385	1.4239	5.4477	-1.3103	4.5479	-0.025279	2.6732	3.0083	0.61541	-0.50818	-0.31034	-0.46614	2.4259	1.118
-7.2306	-3.094	-9.7207	-8.0243	-4.9507	-5.5387	-6.6825	-6.433	-8.0417	-6.3337	-7.5864	-6.7222	-6.7509	-9.3286	-12.775	-6.971	-9.9547	-3.6746	-6.6744	-10.293	-6.3346	-6.1243	-5.1686	-7.9162	-6.1789	-6.1906	-6.3183	-5.1171	-10.095	-6.6461	-10.397	-11.154	-5.5847	-12.58	-8.3592	-5.7104	-8.4599	-7.8154	-7.3538	-8.2097	-8.3495	-8.9364	-8.6793	-7.9146	-8.4013	-7.2694	-8.2873	-7.1509	-5.5772	-6.9384
-13.375	-10.014	-11.818	-8.3512	-10.762	-14.51	-12.082	-12.346	-14.86	-12.812	-10.676	-11.471	-13.966	-15.285	-13.429	-12.892	-12.59	-12.557	-14.332	-12.439	-14.828	-10.521	-10.975	-16.467	-8.6405	-12.161	-14.254	-13.482	-11.562	-14.374	-12.695	-11.322	-11.787	-16.866	-14.906	-12.505	-13.419	-15.045	-10.977	-11.993	-12.186	-13.167	-10.654	-10.897	-16.493	-11.758	-10.256	-15.984	-11.226	-12.907
-3.5181	-2.9287	-1.3696	-5.4565	-4.3076	-4.5995	-2.5172	-3.5822	-1.2003	-3.6061	-5.8805	-3.8998	-3.5655	-5.2815	-4.122	-2.6138	-5.8161	-5.2631	-4.8337	-3.8743	-5.3219	-4.5021	-1.179	-3.6637	-3.8982	-4.3571	-6.8607	-2.6329	-3.0884	-3.8764	-5.309	-1.801	-2.1245	-3.1655	-2.6391	-1.302	-5.6411	-4.3668	-4.0908	-4.4142	-2.9284	-6.8408	-1.2222	-5.2268	-4.8866	-3.4063	-3.9971	-3.5936	-3.0768	-2.4144
-12.903	-7.7741	-12.148	-12.322	-12.097	-9.8621	-11.933	-11.951	-10.935	-12.979	-9.785	-10.486	-10.803	-10.302	-12.729	-12.995	-9.1996	-8.4113	-12.151	-10.947	-9.5849	-11.941	-10.34	-11.367	-10.11	-12.79	-9.5523	-13.413	-10.643	-10.303	-9.7601	-13.415	-12.816	-10.879	-10.138	-8.5074	-7.9864	-12.361	-11.324	-13.861	-9.7389	-10.235	-11.792	-11.492	-9.2085	-9.3206	-5.8371	-11.47	-7.8986	-9.7891
-9.1916	-3.3339	-6.6818	-7.3225	-0.82414	-4.0322	-5.4405	-4.0574	-6.8782	-5.9796	-5.0265	-2.4472	-3.8255	-7.2819	-4.9775	-8.1224	-5.4516	-5.6819	-4.4579	-4.8899	-4.2964	-4.7148	-5.3263	-5.0409	-2.4574	-4.0085	-7.6459	-5.2018	-6.8628	-5.4694	-4.4976	-2.2816	-2.961	-4.8673	-2.8256	-8.3357	-4.0559	-7.5286	-6.212	-4.2801	1.2662	-3.9671	-4.4318	-7.033	-4.2089	-3.9977	-5.6607	-5.1141	-5.375	-5.3324
2.1638	3.8088	2.0743	0.79467	0.35826	2.8889	0.9763	2.6593	2.6744	-1.6306	-0.018172	3.435	0.44333	0.84498	2.6453	-1.2116	-1.6462	0.32874	2.5184	-0.25711	-0.22515	1.7267	2.6537	1.0133	1.4089	2.8198	1.4851	-0.3344	1.2338	-0.59992	1.5637	0.95839	1.7339	4.3825	-0.044413	-2.4541	-0.2796	2.4635	0.89606	2.1457	-0.011416	1.5955	0.030937	-0.6506	-1.8985	1.3147	1.7193	4.317	-2.063	0.88265
-1.7683	-5.4319	-3.2046	-6.2411	-2.2149	0.65105	-5.2452	-2.7196	-1.1439	-6.6577	-4.3166	-2.2931	-5.3731	-2.2749	-1.0286	-1.7905	-3.3716	-2.9265	-5.3826	-1.234	0.026238	-5.4666	-4.1394	-2.8495	-4.6511	-3.8824	-2.2372	-3.4734	-2.1707	-3.5939	-4.2814	-6.2738	-5.0291	-2.2098	-0.15934	1.1028	-4.3345	-3.4541	-2.2835	-4.8807	-5.0159	-3.084	-3.5911	-4.3884	-4.7184	-1.8838	-1.9962	-2.9245	-3.1637	-4.135
-5.7241	-3.5033	-3.8622	-1.3404	-5.6478	-5.2352	-4.4908	-4.0201	-3.266	-3.4634	-2.7525	-6.4184	-4.4554	-0.62386	-0.6944	-2.9845	-0.34869	-2.6068	-1.4203	-6.3845	-3.0467	-4.2311	-0.47675	-2.344	-4.3503	-3.1608	-2.413	-0.68866	-4.0106	-0.5855	-3.1557	-1.8757	-4.5229	-2.9425	-0.087809	-2.3639	-4.8191	-2.8575	-2.8774	-2.4885	-4.604	-6.0759	-5.0097	-7.3872	-4.4998	-4.0733	-1.1927	1.7208	-1.5469	-3.2007
-0.13352	3.5461	1.4944	4.5334	3.9874	0.99795	2.4521	4.4966	1.5801	1.1056	0.68361	1.7655	4.0061	3.0266	3.2104	-1.0301	5.3972	1.1522	1.8306	2.6484	2.671	4.2067	3.0397	2.683	4.2142	-0.80587	-1.1194	3.6029	2.6543	-0.70475	3.8779	1.633	0.97916	1.0175	0.14293	5.6357	6.2514	5.0446	3.1987	3.2779	0.95566	4.3044	-0.21515	4.6184	2.5128	1.1675	2.7777	1.946	-1.8989	1.5204
-2.8739	-4.3632	1.2526	0.29433	-1.1601	-2.3311	-2.6692	-1.3733	1.5935	1.0982	1.487	-1.0992	-0.45105	-0.66933	-0.77304	-0.94541	-2.1299	-1.12	-1.1464	-2.0369	0.66993	0.35912	-6.0654	-1.528	-0.16766	-3.1192	-0.58039	-1.2429	-0.71815	0.70791	-2.2165	0.63371	-0.99064	-2.0413	-0.79232	-1.3746	-5.5618	-3.5959	-1.6198	-3.2202	-6.2929	-0.96701	-2.2918	-0.7221	1.8527	-3.2998	-3.4228	-2.3288	-4.0518	-0.39013
4.119	4.2936	4.6554	3.2518	3.4873	3.9027	5.7077	1.2402	5.37	5.5497	5.7687	7.3032	8.3985	4.4114	7.1224	6.0333	4.9351	6.1767	5.3441	8.0769	6.21	5.1709	3.9731	3.3498	6.46	7.3146	4.2935	4.1254	2.0197	3.5397	3.0342	5.7989	5.5735	5.6614	5.8324	5.3275	2.9419	7.821	1.8297	3.6507	4.9044	5.0761	6.7913	5.3927	3.3426	5.662	1.8991	3.2618	4.6449	6.7165
-3.0503	-5.7219	-4.0317	-3.3627	-5.1598	-1.8725	-5.6447	-4.1355	-6.2077	-4.7009	-5.075	-4.6522	-5.3538	-5.4135	0.86413	-0.83061	-5.8015	-4.3581	-1.7408	-4.1858	-4.0672	-4.4823	-3.5791	-2.8166	-3.7603	-2.6716	-3.0519	-4.561	-4.6514	-5.5663	-1.1891	-3.2791	-1.144	-6.0675	-2.7255	-6.8382	-2.3648	-2.1405	-0.42787	-2.7886	-4.4674	-2.3051	-0.79899	-1.1561	-2.8166	-3.4653	-3.9152	-2.7799	-2.6579	-1.7367
7.5793	6.7921	4.9117	8.5959	4.8389	8.3517	6.4339	6.331	6.9926	5.9805	5.4886	5.2758	7.835	6.1912	4.3729	3.5699	4.3339	6.9797	7.3103	7.8654	4.705	6.4689	7.8415	2.569	8.0589	8.4359	4.9796	6.9181	6.2258	6.8349	5.0017	6.4074	6.707	6.2286	6.5173	5.2823	8.1009	8.6915	6.9123	5.8211	10.028	9.7775	5.5871	6.4546	4.7244	7.5791	7.5218	5.4023	8.7561	9.9189
4.6626	5.3233	6.2979	5.1625	6.2661	5.8159	5.1563	7.4884	5.5247	7.4333	5.7413	6.8861	5.1996	7.9178	6.6755	8.357	5.6098	6.4819	6.1419	3.3997	3.444	7.9228	5.0451	5.7949	6.3852	9.5385	8.2625	9.5962	7.276	11.334	9.3649	7.8744	7.1229	5.5625	5.4331	5.0657	5.934	7.1792	9.3967	9.7752	5.1364	6.3081	6.3184	4.3797	5.4303	6.0812	3.8985	7.6988	8.7982	5.7774
-9.5634	-9.1986	-8.8081	-9.6816	-10.28	-13.323	-8.0033	-7.7193	-11.719	-9.9089	-8.5055	-10.7	-6.2261	-12.581	-7.9589	-7.6716	-12.109	-7.0055	-10.08	-8.4097	-8.0589	-9.6649	-11.682	-9.5742	-10.092	-8.8089	-7.9286	-8.998	-8.3031	-10.456	-8.463	-10.757	-9.7375	-9.2125	-13.104	-7.7946	-8.9851	-11.991	-13.281	-8.6706	-10.89	-9.7786	-8.8143	-8.9561	-9.4919	-9.9371	-6.458	-10.055	-9.3268	-9.6536
-2.0701	2.268	-0.35489	-0.66732	-1.5303	-0.36867	2.3583	-1.9393	-3.1888	-1.465	1.6567	1.8783	0.24919	-2.0881	-1.5319	1.3947	0.15283	0.42292	0.40583	1.1585	-0.16528	-3.0039	2.3366	0.43541	1.003	-2.305	-2.5979	-1.5511	4.0962	-0.38171	2.1227	-0.69313	-1.5892	0.74025	1.4371	-4.3261	-2.4794	-0.3593	-2.5153	-0.7971	-2.1749	2.1157	-1.3486	1.4146	0.098035	-0.13412	-1.1436	-0.33575	0.41705	0.65964
0.25253	0.57654	5.605	0.34806	-0.93411	-1.6073	1.3588	-1.9935	-2.2589	0.31221	-1.8377	0.39508	0.7523	-0.79542	0.81156	2.333	1.3061	0.19129	0.54994	3.5182	-0.54931	-1.5371	1.4229	0.85273	-0.17237	-1.4231	-0.2185	-0.35064	-0.016632	0.60317	1.2408	3.315	1.0778	-2.9963	-0.86196	1.7734	-0.71597	-1.4347	-3.9437	0.72042	0.49479	-1.1777	-0.08705	2.326	1.831	-2.9963	-0.40088	-2.2364	2.8196	-1.9592
-17.166	-17.193	-14.78	-18.139	-15.954	-10.927	-13.535	-13.371	-13.972	-16.423	-15.106	-13.465	-14.025	-15.576	-15.246	-13.365	-15.656	-15.524	-13.849	-13.416	-11.668	-12.48	-13.872	-13.965	-13.301	-16.763	-17.012	-16.422	-11.866	-14.204	-11.582	-10.734	-17.239	-15.896	-14.976	-14.715	-13.734	-13.965	-12.541	-13.445	-10.615	-13.853	-14.699	-13.143	-17.196	-13.581	-13.864	-16.07	-15.259	-13.341
-0.61988	-1.2096	-0.84319	-1.2746	-2.2035	-2.6757	0.78973	-2.5678	-2.8099	-5.6745	-6.3821	-1.4897	-2.5523	0.50364	-3.1895	0.078573	-2.9123	-1.8659	-2.4385	-5.1691	-0.8007	-2.7235	0.15793	-3.9626	-0.82311	-1.33	1.111	-2.4269	-3.177	-4.2916	-0.46248	-4.7747	-1.6731	-3.9478	-4.7937	-3.0599	-0.039183	-1.0455	-1.5189	-1.3198	-2.5696	-2.2658	-2.3052	-4.8909	-4.0691	-3.978	-3.3095	-2.954	-3.2019	-0.73051
-3.2714	-3.7118	-3.4273	-4.4669	-1.5609	-5.3194	-5.5485	-4.2173	-5.3961	-3.2497	-2.4298	-2.3602	-3.8786	-4.1084	-3.6438	-2.935	-3.6546	-2.2962	-2.7212	1.7257	-5.3872	-3.8987	-7.8034	-2.2813	-2.3738	-2.4117	-2.1331	-3.9845	-5.6462	-0.22583	-2.6702	-3.0702	-1.5152	-4.6008	-3.6329	-2.5946	-0.91644	-5.2204	-3.208	-2.2534	-3.9732	-4.6349	-4.2128	-3.9599	-0.47899	-2.8737	-3.5392	-2.2184	-4.6942	-2.1878
-4.2309	-2.8774	-1.8356	-1.7937	-2.3057	-0.13619	-2.843	-0.54496	-4.3097	-3.4689	-3.1239	-3.0626	-4.1555	-2.4321	-3.6483	-4.6488	-2.0837	-5.0784	-4.3198	-3.5433	-1.5164	-2.5411	-1.9389	-4.4433	-5.2554	-4.3431	-3.9287	-2.7329	-3.5493	-2.7979	-4.0089	-4.148	-4.7544	-6.2686	-2.4954	-5.1221	0.015451	-5.7737	-5.1865	-5.6868	-1.167	-7.1479	-8.2804	-4.0405	-4.1846	-5.4608	-3.4677	-5.9183	-4.1467	-4.7397
-4.095	-6.478	-5.9156	-3.2742	-2.573	-4.7943	-2.2571	-3.909	-3.5442	-3.5555	-3.0312	-1.4901	-3.5994	-2.4465	-4.2393	-4.0037	-6.1838	-3.531	-1.5637	-1.707	-2.9243	-1.6989	-5.1279	-1.8473	-3.5737	-3.1031	-5.8155	-4.4187	-5.6691	-4.5282	-5.2719	-0.88983	-1.3599	-1.7343	-3.9479	-4.6163	-3.3452	-2.5809	-1.3173	-7.3548	-2.0261	-6.5751	-1.9259	-5.3018	-4.1075	-6.3872	-4.0656	-3.0729	-4.291	-2.4746
-7.267	-13.091	-6.4252	-11.151	-13.303	-9.9666	-8.0744	-8.4611	-9.584	-9.5652	-8.7406	-10.277	-11.695	-14.18	-7.7218	-7.1695	-9.1691	-10.269	-7.5976	-9.5015	-6.1607	-8.0255	-7.5417	-9.255	-13.918	-4.7375	-8.5071	-8.077	-7.8255	-6.04	-10.759	-6.9294	-6.297	-10.874	-14.133	-8.3588	-9.3352	-7.7201	-11.465	-10.852	-6.9981	-9.6872	-12.276	-9.5041	-10.236	-8.1964	-11.713	-7.8328	-9.0602	-10.112
5.9759	6.9765	7.9319	9.2984	3.573	5.0732	4.6741	5.9149	3.4094	4.9101	6.7772	6.0432	3.6985	4.7823	7.4792	6.7246	4.5651	5.1444	4.704	7.8532	6.347	3.8426	6.9832	9.4139	3.1464	8.536	6.8076	6.3223	4.9348	1.9044	8.5765	6.1308	5.1628	2.9496	4.815	5.164	1.6018	5.587	4.31	1.9598	6.1634	6.137	5.6855	4.7579	7.563	2.9898	5.7668	7.0546	9.0447	6.5107
4.8732	10.293	5.771	7.5242	6.977	6.9202	7.6838	8.562	7.3072	7.0269	7.5532	6.5278	10.124	7.8808	5.295	8.7042	7.0374	4.365	9.7968	7.743	7.2597	6.9594	8.0427	4.5796	6.6161	5.2749	9.0041	7.4348	6.9004	5.289	5.1404	5.5106	5.8288	5.9546	5.6135	6.5467	8.0992	7.0449	7.1105	6.2188	6.027	5.9488	4.9739	8.4754	6.2128	5.8323	5.2712	6.5274	6.0056	6.6389
-9.0125	-12.222	-8.8968	-8.1102	-9.0675	-9.6542	-9.0394	-7.7215	-8.9447	-14.207	-8.3972	-8.6004	-7.7441	-7.1084	-12.835	-11.846	-8.1788	-9.1737	-10.315	-9.9193	-9.2818	-8.2106	-11.368	-6.5231	-8.1434	-8.8501	-8.0143	-7.8588	-7.1927	-6.7932	-12.881	-5.3719	-10.476	-6.9674	-8.9669	-7.8261	-10.434	-11.349	-10.939	-6.0549	-11.545	-10.049	-9.6207	-9.972	-11.261	-8.9247	-9.4083	-6.3985	-12.028	-8.7979
-10.275	-10.966	-13.011	-12.05	-12.605	-9.437	-9.4216	-9.1109	-8.8231	-11.228	-11.503	-12.898	-8.7767	-12.468	-11.687	-10.062	-10.323	-11.812	-14.839	-12.682	-11.788	-11.415	-9.107	-9.3247	-9.1895	-12.387	-9.3811	-12.004	-9.4034	-5.4494	-11.497	-9.7069	-11.539	-12.742	-8.5431	-12.666	-11.322	-9.9164	-11.155	-12.237	-11.727	-7.4976	-9.3114	-12.76	-10.857	-16.01	-12.435	-9.5268	-8.9754	-10.998
-12.793	-16.201	-13.808	-14.617	-14.773	-16.491	-16.28	-16.668	-15.676	-12.774	-12.217	-15.303	-13.868	-16.127	-18.469	-13.738	-14.673	-14.296	-13.993	-16.858	-12.302	-10.692	-12.77	-17.3	-16.884	-15.796	-16.167	-13.013	-16.39	-14.53	-13.928	-14.334	-13.068	-15.469	-15.12	-16.14	-11.326	-11.337	-17.162	-14.599	-11.34	-17.093	-14.104	-13.505	-13.003	-16.515	-15.018	-18.629	-13.347	-13.67
0.70601	0.97027	2.2552	2.0606	-0.79844	-2.1956	1.6661	1.974	2.7985	3.0252	-0.76907	-0.2774	0.95535	4.2036	1.9423	0.95511	6.4996	2.0902	1.2595	-0.89266	3.1358	-0.74916	1.5988	-1.8999	-1.3389	0.9051	1.4969	1.0814	1.5822	-1.454	3.7204	1.0341	0.47479	0.98233	-1.0349	0.52511	1.0763	0.10442	4.6864	2.2579	0.92601	-0.99319	0.72759	-1.4833	-2.7722	-0.79817	-0.029568	0.53257	0.67544	-0.35742
1.9716	0.44848	-0.31947	1.7982	0.38578	0.15318	1.8336	-0.6656	0.85665	0.85395	2.1745	0.13387	0.20002	1.115	1.7269	-3.0833	2.0677	3.5111	1.0959	2.0831	0.64958	3.3481	1.0498	2.2004	-0.37322	2.5606	1.1279	2.839	-0.04592	2.9364	4.6092	-0.45396	0.83585	2.1489	1.7991	2.0059	-1.1467	-2.333	3.262	2.1932	0.12449	1.4841	1.9884	2.7313	0.9989	3.0617	5.9648	1.7211	2.5246	-0.11227
-11.697	-13.291	-15.732	-14.488	-14.304	-16.199	-14.998	-15.929	-12.735	-15.863	-14.589	-15.817	-15.162	-15.533	-14.189	-14.814	-11.555	-11.878	-10.482	-13.194	-14.708	-15.6	-12.942	-16.703	-13.007	-14.069	-18.519	-16.925	-14.628	-14.61	-13.119	-17.022	-13.738	-15.928	-13.555	-18.554	-13.906	-15.715	-15.406	-13.868	-15.475	-15.733	-12.842	-15.845	-14.121	-17.85	-13.091	-11.634	-20.248	-14.697
2.568	1.2287	0.45983	0.14568	3.8636	-0.74393	0.43126	-0.77173	0.024106	-0.35366	0.33264	0.057203	4.2	3.0472	1.0993	1.3274	2.7648	3.1577	3.1058	3.1107	1.1036	0.69956	0.20628	2.9411	3.1468	4.1122	2.4731	-0.13009	-0.71441	1.8032	1.0497	3.7844	0.21175	-2.1809	3.7755	-0.020021	2.0841	-1.1125	0.15583	1.3414	3.9245	1.7099	-0.57672	0.89929	0.1137	3.4694	2.6116	1.4718	1.7948	-0.95954
-7.7451	-9.0304	-6.4813	-8.4379	-8.877	-8.673	-9.5239	-9.0382	-10.783	-13.108	-6.6661	-10.03	-10.292	-8.428	-7.7037	-10.689	-10.239	-11.184	-9.5141	-7.2524	-5.9864	-8.2675	-9.0732	-7.9243	-6.3581	-12.855	-7.7652	-6.5146	-11.914	-9.0312	-7.4088	-11.524	-9.1645	-9.1863	-9.7071	-11.085	-8.6876	-9.0087	-7.9934	-11.413	-7.131	-10.353	-9.4062	-10.992	-8.13	-9.0854	-9.1206	-12.767	-10.472	-6.2366
-0.54105	-0.18058	-0.27083	3.6304	1.1851	0.5211	2.4771	-0.39777	0.92546	5.3429	0.64751	-0.75462	2.1602	1.0837	-0.88041	0.97698	-0.10498	0.31574	1.2486	0.33682	2.3074	-3.756	0.21728	3.4332	3.5562	2.2557	-0.3258	3.4072	-0.26377	1.7426	-0.069286	4.8429	2.2535	2.3232	-1.9504	2.0146	-0.92445	3.8784	1.6411	1.184	-0.039819	-0.51366	-1.3249	-0.79088	1.6829	-3.2612	4.4953	2.2501	0.94986	0.79923
-2.9828	-6.2958	-3.1758	-7.9509	-2.1084	-4.1941	-4.1207	-3.7745	-4.5356	-3.9407	-7.0524	-5.9898	-0.85534	-5.7011	-5.9333	-5.3036	-4.0799	-4.7451	-5.94	-6.1388	-3.4048	-2.1715	-7.4843	-4.5637	-6.1059	-6.1747	-6.4607	-4.23	-7.4669	-1.4455	-4.8744	-3.1821	-2.7094	-5.1239	-5.412	-5.5228	-3.5686	-4.7952	-7.4185	-7.3819	-5.2296	-5.3146	-2.2941	-4.9273	-5.0612	-4.4027	-6.4059	-4.4987	-7.0095	-3.8653
-1.1498	-4.967	-4.0169	-2.7649	-2.8581	-1.1308	-1.6276	-1.0022	-1.9628	-2.3723	-3.032	-1.5154	-1.3973	-4.0539	-5.7784	-2.8104	-2.1028	-0.79693	-0.88327	-2.0337	-4.0288	-1.1821	-3.0562	-4.1186	-1.9261	-1.3275	-2.2629	-1.5756	-2.0063	-2.773	-2.9145	-1.3751	-3.0585	-1.3573	-4.8969	-3.4648	-3.1483	-2.1096	-5.2526	-1.4324	-3.1159	-3.3602	-4.2265	-4.7317	-6.2248	-0.94505	-0.3868	-6.2662	-6.1676	-2.9916
-8.1664	-5.5788	-5.929	-6.6711	-5.2753	-5.51	-4.1598	-5.5311	-4.2745	-4.0558	-5.6461	-5.9562	-5.2589	-5.2498	-3.7211	-7.6412	-7.0684	-5.0901	-4.9068	-9.7403	-4.688	-5.059	-7.1444	-6.8673	-5.2471	-3.071	-8.6416	-4.3881	-4.4754	-6.5884	-3.5043	-6.7063	-2.0099	-4.5096	-4.9894	-4.9172	-4.916	-4.8875	-2.1593	-3.4386	-4.7371	-6.565	-1.8999	-5.7309	-5.5063	-5.441	-3.859	-8.2372	-4.0059	-5.6638
6.2392	3.0685	1.4823	5.9189	5.9728	4.9643	4.7613	4.6049	5.4061	3.7722	8.3311	4.2116	5.5327	7.0505	4.6173	4.1719	5.8048	7.0149	4.2032	7.8661	4.4749	4.7972	4.4031	6.0348	8.7331	6.9716	6.6859	10.114	3.4002	2.2997	5.0601	5.3056	5.178	4.2757	4.545	7.4427	6.0838	10.661	5.4287	6.7014	7.3828	5.645	7.1404	4.6427	4.3758	4.9126	6.6454	4.1896	6.827	4.936
-6.2775	-4.1945	-4.2226	-1.0591	-4.8626	-1.7746	-3.2148	-5.4265	-4.0071	-4.0732	-4.2269	-1.5776	-6.3942	-3.9878	-2.4324	-6.0711	-4.2577	-5.4571	-2.0081	-3.6941	-1.4863	-4.016	0.28389	-0.97854	-5.5033	-1.9903	-4.0724	-4.3482	-1.4339	-5.847	-2.6877	-5.1012	-3.2393	-1.0238	-2.7042	-4.7728	-4.6569	-3.8561	-1.9619	-0.60655	-4.9682	-2.6308	-2.4775	0.12459	-1.3711	-0.15054	-0.34607	-2.1614	-2.5036	-2.1176
-3.8354	-4.9195	-2.3944	-3.9331	-0.71874	-1.6074	0.90995	-2.5967	-3.7649	-2.1725	-6.1689	-0.37804	0.93457	-1.9743	1.7976	-2.9019	-0.10235	0.16399	-2.31	-3.6274	-0.82972	0.74276	-3.8845	-4.4987	1.9027	-1.9499	-2.9658	-0.79928	-2.491	0.83794	0.27676	-2.3712	1.3597	-2.5989	-2.085	-3.343	-2.158	2.4211	-1.6496	-0.86081	0.31181	-3.4593	-1.5669	-3.6721	-0.97797	1.1462	-0.94232	-1.4724	-0.45478	-0.99901
-11.843	-14.611	-12.907	-9.9217	-6.9134	-10.655	-11.453	-11.348	-13.666	-12.536	-8.392	-6.3973	-10.633	-10.635	-13.303	-11.708	-14.071	-9.205	-11.493	-12.424	-8.1864	-8.8268	-9.4225	-7.6111	-9.4909	-10.8	-10.295	-8.5143	-14.239	-11.095	-12.346	-9.2603	-9.3291	-10.783	-14.214	-10.383	-13.897	-12.436	-11.032	-12.054	-13.483	-14.589	-10.194	-14.499	-8.6319	-12.473	-12.563	-12.42	-13.285	-9.658
-10.131	-9.985	-11.467	-7.5187	-12.204	-14	-10.612	-9.1558	-11.631	-10.901	-10.517	-10.104	-11.256	-10.476	-10.175	-9.313	-12.007	-13.242	-12.039	-15.306	-10.006	-12.619	-7.9014	-12.547	-15.22	-12.751	-12.511	-12.209	-17.273	-12.727	-11.697	-12.922	-10.819	-10.614	-8.8995	-13.982	-12.873	-10.908	-11.574	-14.045	-9.0385	-10.796	-13.718	-9.0771	-11.445	-10.932	-11.387	-14.564	-10.308	-10.219
-21.838	-22.277	-23.934	-22.189	-21.072	-23.85	-24.188	-23.281	-22.035	-21.097	-20.665	-26.007	-22.121	-22.569	-22.955	-20.031	-24.54	-22.936	-23.981	-22.417	-19.541	-21.997	-21.525	-23.459	-22.854	-20.982	-24.304	-26.548	-20.124	-24.041	-23.51	-23.498	-22.687	-22.065	-23.061	-22.271	-22.062	-24.311	-21.687	-20.018	-23.976	-21.379	-19.053	-18.62	-21.245	-22.773	-23.109	-22.454	-23.741	-19.114
-5.7371	-5.849	-7.2521	-5.6088	-7.1594	-5.8142	-5.9312	-7.0655	-7.8481	-3.5352	-8.5593	-7.0347	-11.318	-9.6064	-8.7421	-5.9277	-10.69	-4.7779	-4.43	-8.7843	-6.5595	-5.8163	-6.2144	-5.9204	-8.2102	-7.3777	-8.7256	-6.8384	-6.8561	-6.1907	-6.4722	-6.9382	-6.6232	-8.2321	-4.6289	-9.4773	-9.5206	-7.8654	-7.9648	-5.5718	-6.7686	-6.541	-5.4596	-4.3918	-4.4044	-6.3662	-6.1693	-6.3679	-7.1948	-6.9712
0.099267	0.012147	1.8769	1.6426	0.68778	0.61569	-1.176	2.9932	-1.5817	-0.31575	0.89802	-0.16283	-2.4037	-2.3148	0.66301	0.982	-2.8951	1.9271	0.43879	-0.96052	-1.1944	2.4857	-0.67346	0.55502	-1.6648	1.1127	1.0444	-1.3864	1.723	2.0007	2.9571	1.8877	-0.018693	1.4241	3.1509	0.86643	-1.3597	2.9221	-3.2501	2.299	0.045294	-1.5053	-0.32585	0.92158	1.2261	-2.7187	-0.7416	0.049016	-1.9016	0.078601
9.0745	9.2299	7.1182	8.0413	7.7735	10.633	9.7345	6.4705	6.1381	10.84	7.5721	8.7321	11.168	9.2192	6.11	8.936	8.8221	8.0217	9.8637	5.3957	10.06	7.5332	8.6887	8.8941	8.5434	8.9039	9.8816	8.4434	5.2073	8.3454	9.5108	8.1596	9.8995	7.3218	9.0594	11.281	6.868	4.8384	11.408	7.4309	8.7077	9.0611	7.7769	7.4692	7.1157	9.2816	10.339	8.1664	10.413	9.7533
-13.09	-12.061	-13.762	-15.365	-13.772	-12.13	-12.142	-12.821	-9.0107	-14.965	-13.978	-13.83	-15.737	-14.94	-12.12	-12.725	-13.7	-12.009	-11.722	-14.172	-13.164	-14.132	-15.931	-11.411	-14.579	-14.319	-15.483	-12.271	-11.608	-11.118	-13.999	-13.781	-16.692	-14.697	-13.872	-13.783	-14.418	-8.766	-11.208	-14.88	-15.739	-13.858	-15.716	-12.004	-9.7576	-14.541	-11.906	-12.967	-12.494	-12.075
3.5418	0.87658	1.3861	4.4497	4.1125	1.8939	2.3991	-0.59498	0.75095	2.2549	-0.44199	3.6298	2.3776	1.3784	4.2211	2.2066	1.498	-0.056835	-1.2073	-0.15458	2.5078	2.8866	2.781	5.1747	4.1771	3.3336	4.0085	3.2069	0.11726	0.58914	2.7417	4.0315	3.6687	0.53198	0.59443	3.465	0.34889	-0.71732	0.31447	-0.12782	0.99723	1.9753	1.5298	2.7524	2.7686	0.53551	1.6799	4.1647	-0.40092	-0.37768
9.1794	0.69555	4.2361	3.5936	7.5571	4.814	7.8135	6.2132	6.6217	6.6992	3.9784	4.7441	6.1707	4.4035	3.9781	5.9943	6.2147	4.8577	6.2893	3.3729	0.60999	4.887	4.7945	4.8433	5.3238	6.8101	8.9892	5.4688	3.3543	2.8455	4.7813	2.2678	4.3436	3.4691	7.6914	5.6655	2.6982	4.8596	2.5128	2.8659	6.5469	4.7534	4.6611	6.236	6.341	5.5817	2.9845	5.9213	4.9119	4.9856
-14.05	-12.813	-13.785	-12.623	-15.149	-12.817	-13.852	-15.197	-13.62	-15.475	-14.162	-11.445	-11.57	-11.66	-9.8438	-15.794	-11.232	-11.59	-9.1573	-11.991	-14.573	-13.076	-13.641	-10.637	-15.052	-14.24	-14.293	-13.495	-10.808	-12.033	-12.03	-14.88	-12.472	-10.238	-14.671	-12.403	-15.042	-8.3681	-14.216	-9.5591	-14.948	-12.655	-10.45	-9.6523	-10.356	-11.048	-10.26	-12.04	-12.532	-13.118
9.2403	9.7878	7.2284	8.9237	11.977	8.6818	7.092	10.102	10.411	8.1881	12.405	12.211	9.0112	10.512	9.5384	7.7324	11.426	10.053	10.728	9.0673	9.037	9.7343	9.6869	11.376	9.0422	12.862	7.5581	11.027	10.334	10.62	10.878	10.022	9.7788	9.8396	9.8035	8.2067	12.434	10.35	7.5544	7.8235	10.742	10.033	8.8622	10.284	13.242	9.1109	11.382	10.581	11.079	11.754
-12.417	-11.143	-13.208	-14.823	-11.612	-15.533	-15.137	-10.906	-16.211	-14.545	-13.614	-16.038	-12.425	-11.328	-11.133	-14.789	-10.267	-14.085	-12.907	-10.625	-13.828	-11.312	-10.862	-16.082	-15.177	-11.243	-13.495	-11.163	-15.881	-14.038	-8.5334	-15.857	-11.816	-11.71	-12.042	-12.148	-14.014	-14.399	-10.843	-15.698	-11.509	-15.463	-12.536	-11.963	-12.815	-11.411	-12.922	-11.771	-10.431	-13.017
0.62526	-3.2307	-0.93442	-3.481	1.1161	-0.40123	-0.59122	-3.2835	-1.8123	-1.4852	-2.9136	-0.71432	1.9743	1.8018	-1.4053	-0.58853	-1.6331	-2.474	-3.3526	-3.0836	-2.3726	-3.1348	-4.1542	-4.7475	-2.3025	-2.8048	-0.46115	-1.938	-2.1761	-1.0964	2.2792	-0.8419	-0.57653	-3.7907	-1.6589	-2.467	-1.1818	-3.0193	-0.39665	0.94196	-0.39136	-2.3523	-4.0638	0.13975	-2.8087	-2.3171	-0.044775	-1.0625	-0.79703	0.33949
-14.507	-12.536	-14.491	-13.496	-12.16	-13.612	-12.928	-11.457	-12.715	-11.387	-12.071	-13.513	-15.634	-11.625	-13.241	-11.977	-12.992	-9.5302	-11.384	-11.708	-14.67	-14.822	-13.337	-13.179	-17.702	-11.722	-11.192	-14.488	-16.295	-13.833	-11.825	-13.582	-9.9802	-9.9004	-9.9676	-14.107	-11.386	-15.033	-13.934	-14.848	-12.394	-14.646	-13.228	-12.159	-13.455	-13.163	-13.638	-13.683	-14.18	-13.525
-3.2447	-2.1907	-2.7538	-0.99964	-4.1469	-6.2589	-3.4201	-0.2547	-5.0423	-1.5471	-1.5133	-1.177	-3.8992	-1.2931	-3.6246	-2.3826	-2.4534	-3.1978	-3.0687	-1.084	-3.3904	-1.7715	1.2623	1.0341	-0.84203	-3.0773	-2.2613	-4.11	-5.5686	-0.6853	-1.0639	-0.10842	-1.9274	-3.5947	1.1357	-2.0426	-0.64535	-3.0132	-4.9354	0.0094429	-1.9224	0.99508	-4.6491	-2.2242	0.23371	2.4401	0.5459	-2.738	-5.1051	2.0193
8.3118	2.703	5.105	6.8255	7.0339	-0.29419	7.3347	5.1106	6.3633	7.825	9.1914	5.1264	7.1064	6.1505	8.2989	5.7605	4.731	6.8856	6.3272	3.5581	2.8683	8.4881	4.6992	9.0679	4.5281	5.5083	5.504	4.6772	3.9937	2.4958	4.4285	4.1471	4.6821	3.3054	5.9021	6.6469	8.1917	5.8451	5.5556	6.8901	3.2879	5.0931	5.8651	5.389	6.7104	6.186	5.9775	4.6905	5.5155	8.3325
-2.2998	1.1873	-0.25886	0.81683	0.66583	-1.7162	1.5067	-0.082996	3.4444	-0.55881	1.1349	2.4786	3.832	1.9208	2.9881	1.4485	1.2518	1.4768	1.368	5.2003	-1.0123	1.7238	2.6838	-1.1371	3.4146	2.1767	2.3724	2.4073	0.13087	-2.6408	2.3617	-1.8463	0.41369	2.2137	-1.2933	2.9346	1.0175	0.58855	1.3606	2.0987	-1.7158	1.439	0.19289	-0.82195	3.5281	2.0377	-0.62209	3.8191	1.4486	-0.47226
-1.6177	-0.77819	0.53896	-3.6283	-2.3534	-3.2537	-1.3914	-1.3001	0.089638	-1.894	-0.96813	-3.2196	-1.3842	-1.0982	-0.32797	-3.0093	-4.3997	-2.0011	-3.4748	-0.83402	-1.9835	-0.15925	0.35702	-3.6579	-0.1168	-0.77718	-1.1673	-3.8211	-5.8343	-3.6457	-1.6762	1.9534	-1.6412	-0.50207	-0.074307	-2.8771	-3.7094	-0.74298	-2.2812	-4.9627	-3.7129	-1.5594	0.37963	1.2595	-5.6904	-3.3426	-0.12013	-2.1992	-1.2369	-2.6385
-11.373	-10.711	-14.849	-13.214	-15.287	-11.681	-11.485	-16.233	-14.092	-10.295	-12.284	-10.564	-11.789	-13.079	-12.505	-14.702	-12.18	-13.462	-12.185	-12.314	-15.623	-13.913	-15.183	-11.352	-15.939	-13.301	-10.566	-10.626	-12.702	-16.95	-14.832	-11.525	-12.183	-13.042	-13.395	-11.634	-12.105	-12.712	-14.693	-11.157	-15.508	-14.874	-12.122	-10.676	-9.9156	-12.42	-14.451	-11.679	-14.893	-8.9896
-14.198	-9.3931	-9.0604	-11.643	-12.863	-10.911	-12.051	-11.208	-7.4749	-10.58	-7.9434	-8.7591	-10.653	-7.7735	-10.618	-8.7915	-10.4	-8.8254	-9.7664	-10.826	-9.6591	-11.235	-13.055	-9.3109	-9.5129	-9.8926	-10.728	-5.3514	-10.187	-10.584	-10.214	-11.621	-7.234	-11.398	-9.637	-8.9333	-7.2963	-11.481	-12.352	-13.994	-8.4676	-11.041	-8.7936	-11.516	-11.449	-9.4942	-9.5263	-9.2335	-11.816	-9.5649
-4.2051	-1.6894	-1.11	-4.9195	-1.9063	-1.8395	-4.8755	-1.8678	-1.9837	-2.4697	-2.18	-0.64564	-3.4043	-6.1605	-0.92689	-3.1113	-3.62	-1.5318	-2.0684	1.1391	-4.1426	-4.1385	-2.1545	-4.0289	-1.4532	-2.3555	-2.0033	-2.334	-2.1261	-1.5813	-3.6702	-4.5025	-5.2367	-3.526	-4.0154	-2.6163	-3.8124	-4.1966	-3.3732	-2.1859	-2.6562	-1.8422	-0.53156	-1.4628	-2.4045	-4.769	-2.8906	-2.0069	-1.1285	-4.4323
-2.4784	-4.4451	-4.0591	-5.1245	-6.3293	-4.1409	-5.8965	-8.4744	-3.8464	-5.7725	-8.0585	-6.0122	-6.5142	-4.763	-4.1407	-5.3206	-3.2918	-5.9238	-6.9281	-7.2414	-4.7064	-1.6886	-5.0794	-5.6845	-4.2156	-8.8283	-6.3865	-3.3759	-4.9616	-6.4091	-7.9019	-3.2463	-5.4096	-8.0692	-6.1045	-3.4725	-1.8759	-4.582	-5.2986	-3.8288	-0.88369	-7.1279	-8.2069	-7.1505	-6.5568	-4.7063	-6.0669	-6.2258	-4.7866	-6.0411
4.3228	3.1028	1.2233	2.1845	2.8871	1.7052	-0.39158	3.8437	2.0887	1.1184	2.0342	5.2838	2.3176	1.026	3.458	2.6507	2.5006	1.8065	3.3886	-0.038195	6.2122	-0.37283	-0.10366	2.2181	0.078354	5.8049	4.8994	3.6897	4.5562	4.9887	5.9889	4.9671	2.873	1.4592	4.7683	1.4512	1.9993	1.0702	4.0141	5.0636	1.8599	4.3336	3.9765	0.43576	0.53199	4.9229	2.2107	1.8122	2.6394	3.9387
8.6413	3.8213	9.0588	10.839	11.123	10.34	7.3096	11.839	6.1144	10.159	10.057	11.438	6.735	7.5544	11.415	11.624	8.7721	8.5341	7.6028	9.0849	8.2332	8.4951	9.2806	12.122	10.586	10.573	8.0233	6.7914	8.7288	9.1707	9.7416	9.5128	7.3413	4.2574	9.7147	8.3905	12.55	9.696	8.5318	10.195	9.3594	10.081	8.4661	7.1846	7.6719	8.2044	8.6741	5.1762	8.2621	6.4249
-11.893	-12.325	-10.454	-9.4618	-11.212	-11.586	-10.343	-9.4114	-11.337	-11.776	-14.589	-11.504	-11.977	-9.9842	-11.444	-14.313	-10.47	-11.574	-10.161	-8.4868	-9.1343	-9.7456	-11.446	-12.71	-12.98	-8.5801	-11.563	-7.5383	-9.1718	-7.9475	-13.291	-10.366	-9.5985	-8.1616	-13.346	-8.3296	-10.802	-9.9814	-7.8382	-12.181	-14.156	-11.828	-8.0151	-9.2112	-9.9456	-14.372	-9.8545	-11.981	-10.156	-6.1428
-1.3667	-0.41314	2.1903	1.6546	0.69827	2.5027	0.51599	-1.7537	2.0574	1.1404	-2.2281	-0.89149	-0.87282	1.6243	-3.0128	-2.1929	0.37716	-0.12983	1.5663	1.0221	0.93788	3.6097	-3.3992	1.1198	5.5067	0.47518	6.1408	-0.51618	-2.5491	-1.3315	2.1605	-1.9192	0.98587	1.0298	2.4167	1.0252	4.1552	-0.55555	0.96673	0.31386	2.1756	-1.4036	-0.62512	-0.19	1.7597	-3.5673	1.699	1.4697	3.065	-3.1593
-0.31947	-2.4927	-2.8362	-2.8186	-2.651	-4.6317	-5.0136	0.6959	-3.201	-4.9256	-0.12444	-0.9072	-3.6433	-1.8392	-2.1595	-2.0077	-3.0249	-4.8795	-0.65006	-2.9846	-3.8193	-0.22766	-4.1998	-2.2962	-1.3281	-1.2609	-3.7645	-3.0939	-1.0425	-4.0235	-0.22539	-2.6614	-0.61111	-3.9331	-4.9139	-2.3554	-7.7684	-3.7324	-0.41739	-6.0824	-5.3586	-4.7848	-0.12914	-4.5145	-2.2047	-2.6318	-2.849	-1.3318	-3.5342	-2.3086
1.1933	-0.76497	-0.15533	3.2058	2.5792	3.6729	0.31076	-0.01071	2.8375	-0.7973	-1.0156	3.1359	3.3541	-0.23816	-0.53959	-0.082171	-1.0114	2.3326	-0.50504	1.532	1.2993	1.4346	0.68563	0.78802	3.71	-0.053905	2.8379	1.0792	0.78193	0.41507	1.7977	2.2331	-0.89894	3.8173	1.8937	3.9094	-0.57453	0.1385	2.9039	2.0097	-0.66242	3.7492	1.2309	0.27391	4.0114	1.3352	0.9399	1.4906	2.8986	1.1676
-7.7225	-6.611	-12.033	-10.018	-8.3657	-13.893	-11.796	-10.141	-7.8832	-9.5154	-8.8993	-8.193	-8.4266	-8.3604	-9.0863	-7.1111	-10.001	-10.732	-7.0423	-10.92	-8.475	-10.021	-10.579	-9.3733	-7.5616	-9.1718	-7.0706	-10.829	-9.3013	-7.2252	-8.1978	-9.2398	-9.5803	-7.812	-8.8304	-8.6318	-11.404	-6.7912	-8.3546	-6.1235	-9.7342	-8.7242	-5.4768	-8.5875	-8.7416	-8.0695	-9.0387	-9.6045	-9.8759	-6.7996
-14.171	-12.328	-11.669	-15.119	-12.139	-12.264	-13.655	-14.39	-12.775	-12.313	-13.374	-14.861	-10.931	-11.892	-12.212	-16.364	-15.498	-15.969	-13.725	-11.111	-14.659	-15.368	-14.551	-15.599	-11.669	-15.614	-10.623	-14.571	-12.596	-14.498	-10.199	-13.107	-11.799	-16.41	-14.626	-13.099	-11.756	-12.723	-9.8279	-14.59	-15.373	-11.233	-12.465	-11.766	-11.182	-14.091	-9.3331	-13.98	-11.581	-15.944
-11.824	-12.695	-14.451	-15.441	-14.328	-15.264	-15.404	-15.228	-17.322	-17.756	-15.833	-13.294	-13.324	-14.444	-12.413	-12.885	-15.566	-17.152	-14.288	-15.837	-15.855	-11.432	-14.681	-12.998	-13.847	-16.951	-14.578	-13.931	-16.372	-15.705	-14.913	-16.883	-16.882	-17.32	-16.822	-17.13	-16.454	-13.136	-17.788	-14.959	-17.44	-15.9	-14.632	-16.359	-14.172	-12.082	-18.131	-15.936	-15.189	-13.687
-11.471	-14.675	-15.356	-11.82	-12.056	-13.215	-10.311	-14.691	-13.692	-11.336	-13.387	-15.459	-12.208	-10.79	-14.188	-12.316	-11.331	-14.854	-14.249	-17.289	-15.712	-13.22	-14.516	-15.006	-12.359	-12.795	-11.851	-16.386	-12.071	-10.302	-13.949	-12.972	-9.9839	-9.1461	-9.4777	-16.103	-15.316	-10.744	-13.153	-8.5609	-12.507	-15.257	-11.677	-12.922	-13.683	-14.082	-13.31	-15.742	-16.195	-12.878
2.3801	2.1673	3.0511	7.5798	1.2821	1.3216	3.6394	0.43891	-0.45612	-2.7946	0.87891	1.2468	0.52916	-0.57246	1.5696	4.9992	1.4162	4.3427	2.0353	4.0359	2.7097	2.6106	3.6839	2.8177	0.081236	1.8123	1.6793	5.6636	4.2114	3.0537	2.3568	4.6246	-0.7946	2.1337	1.7433	0.17639	1.312	5.3879	2.8819	-0.60405	4.6682	0.90509	4.407	2.3801	4.0292	-0.082758	3.4516	4.2305	3.0827	5.4336
-14.507	-11.761	-11.938	-16.259	-13.095	-16.046	-13.553	-11.65	-15.183	-15.449	-14.679	-13.736	-10.534	-11.893	-14.89	-14.47	-13.58	-13.031	-13.089	-15.488	-12.735	-16.359	-11.18	-14.11	-15.239	-14.791	-12.246	-15.34	-15.578	-11.159	-13.528	-14.574	-12.997	-13.192	-17.22	-16.555	-12.447	-12.297	-15.702	-13.898	-12.331	-15.234	-13.726	-13.957	-16.881	-13.25	-15.927	-15.256	-16.901	-13.337
-1.5301	0.14536	0.8103	-1.2874	-1.5774	-3.6296	-1.2546	0.28668	-1.8147	-3.1422	-3.6265	-5.1571	-1.3536	-5.0274	0.91965	2.2398	-0.80638	-0.28433	0.87795	1.5185	-4.3959	1.0186	-1.4158	-0.57877	-3.6535	-3.0334	-0.42031	-5.1341	-0.86286	-1.4967	-0.026402	-1.9687	-0.43657	1.083	-5.3265	-1.6755	0.85613	-1.4311	1.9168	-1.4422	1.2716	-4.1842	-3.1584	-2.2273	-1.4704	-1.9852	2.4971	-1.8671	-3.2739	-3.0561
-9.1583	-7.3213	-5.7631	-6.453	-8.9385	-7.4396	-8.9622	-5.366	-7.9002	-6.6347	-7.3906	-4.4493	-12.135	-7.0258	-6.7153	-11.224	-7.8621	-7.8824	-6.7547	-7.641	-8.8639	-7.0992	-8.5727	-6.1714	-6.824	-5.1257	-8.0136	-7.6817	-6.3608	-7.2966	-6.6606	-7.846	-7.4989	-6.882	-8.0546	-5.4447	-9.5295	-7.7436	-7.6283	-6.7999	-8.5045	-11.812	-6.1787	-5.9274	-8.648	-7.1298	-7.2697	-8.4198	-7.0877	-6.0263
1.9102	0.7673	-0.21179	0.56249	-2.0674	1.727	-3.0575	-0.077552	-1.7183	-2.2467	-1.8324	2.1605	-1.188	1.8819	0.59435	-0.79648	-1.6416	-0.073324	1.2004	-3.5443	-1.7666	-0.9631	-0.90966	-1.6046	-0.60397	2.8707	0.67506	-0.97813	5.2311	-0.67647	-2.1753	3.8091	1.9027	-0.37887	0.88081	-1.1459	0.26902	-0.093869	-0.27985	1.4721	0.0087143	-1.4162	-0.051069	2.58	1.0931	1.185	1.4584	-1.4601	2.0763	-1.974
7.0795	8.5073	8.4952	4.8467	3.7705	3.4882	5.7756	9.7224	5.5552	12.179	6.6612	3.7046	9.7342	8.9122	7.2737	5.0004	6.6928	5.1364	6.467	4.3813	9.2315	8.1907	6.5543	8.1272	6.063	9.3699	7.2209	8.6526	6.588	5.2757	9.3354	8.2727	6.7935	7.4777	8.3838	8.3614	8.7392	8.0384	3.3319	6.387	9.4596	8.6699	6.8969	6.2035	8.2199	7.3862	7.874	7.1812	11.146	6.5248
-1.4132	3.8887	1.633	2.1291	-0.61023	0.32594	3.0074	0.77305	-2.8097	1.3225	-0.29735	3.3554	1.8725	0.6873	-0.97021	1.205	-0.64439	0.77174	-2.7582	-0.41362	1.7014	1.5321	-1.503	1.4378	1.4205	1.7756	2.322	2.0051	-0.47742	1.7257	-0.49541	1.5186	-0.098388	0.83337	2.3121	1.082	-1.5692	-3.8416	-4.1592	1.8026	1.2607	1.2747	-0.010753	-1.6244	-1.6635	0.14547	-1.6388	-0.34511	1.9637	-0.74029
-11.171	-9.761	-14.698	-14.618	-13.08	-10.967	-10.916	-13.718	-15.215	-14.103	-16.095	-12.43	-13.166	-14.827	-12.934	-13.899	-12.865	-10.97	-13.552	-10.509	-12.23	-11.053	-14.781	-12.302	-12.637	-11.871	-14.487	-9.7295	-13.779	-15.005	-12.419	-14.914	-12.498	-16.24	-11.094	-13.165	-13.118	-13.332	-15.175	-15.457	-14.612	-12.655	-10.626	-12.886	-10.931	-13.927	-12.693	-12.854	-11.199	-10.093
2.6308	-1.8747	0.87738	2.936	2.5112	0.45231	1.9316	0.33175	1.3304	1.1689	2.1814	1.3647	2.4858	3.5312	2.0292	2.0361	3.1601	-0.751	0.056988	0.34932	1.01	2.2993	3.7159	0.14377	2.1466	2.388	1.9494	0.52134	2.2584	1.4451	3.5079	2.6751	0.6082	3.1113	0.74215	-2.1558	3.7019	2.9207	1.1216	-3.2984	-1.0533	5.2986	1.0058	1.1332	1.3162	2.3229	2.2795	3.275	3.107	1.4934
-0.46495	-3.2968	-2.6291	-5.6527	-2.907	-3.4461	-1.5678	-2.1752	-0.131	-2.9823	-3.0626	-3.4481	-2.3315	-1.3238	-4.4437	-1.4005	-1.1079	-4.2339	-2.3801	-0.31073	-3.6145	-2.7858	-3.6208	0.059468	-4.0071	0.8713	1.3432	-0.096696	-0.71377	-2.1351	0.98763	-3.3867	-5.3075	-1.5214	-2.3556	-4.9523	-4.0467	-5.1773	-3.823	-2.6009	-3.7896	-1.171	-0.84203	-3.018	-3.9423	-1.8124	-0.41587	1.5465	-2.9041	-3.8307
-12.935	-14.016	-15.151	-14.952	-14.699	-15.692	-13.876	-14.798	-12.792	-12.073	-13.616	-13.718	-13.587	-10.875	-11.404	-10.663	-13.773	-13.768	-12.416	-14.817	-13.762	-10.416	-13.435	-11.563	-15.621	-15.858	-11.95	-14.479	-14.23	-9.8855	-12.832	-10.093	-13.144	-10.851	-11.674	-12.435	-14.261	-13.722	-12.926	-14.171	-14.298	-11.789	-11.986	-12.057	-14.18	-13.641	-12.511	-10.69	-10.085	-15.063
0.7377	2.5963	-6.4859	-0.76947	-4.5337	-0.1775	-2.7149	-0.51237	-1.5719	-4.3113	-3.278	-1.2961	-3.1811	-4.5384	-4.3884	-1.099	-4.8938	-2.0392	-1.0656	-2.9575	-1.8989	-2.3678	-2.0733	-3.7386	0.45497	-1.812	-2.9854	-1.7833	-4.7061	-0.13816	-4.1987	-2.4573	-1.6254	-5.4692	-2.8072	-2.8477	0.1154	0.16473	-2.7368	-1.1771	-6.1436	-2.5098	-1.8798	-5.6845	-1.7052	-3.1897	-4.5233	-3.5631	-3.1827	-1.015
-5.3768	-7.8644	-7.4206	-6.5269	-6.4397	-4.6517	-6.5145	-4.3663	-3.7009	-4.8308	-4.5999	-7.4058	-8.6023	-4.7987	-3.5762	-8.5825	-4.7661	-3.893	-6.2091	-5.2719	-6.9051	-4.5128	-7.3936	-7.2069	-5.2344	-6.4604	-3.9148	-7.0718	-6.6477	-9.002	-6.4497	-5.0608	-7.8862	-4.3897	-5.0251	-4.5094	-3.1893	-5.6128	-6.9796	-6.6973	-4.9058	-7.5011	-5.7763	-8.9602	-6.7077	-7.6956	-4.163	-5.785	-8.517	-5.5335
0.67194	1.5613	0.38917	0.52881	-2.113	-1.6352	-0.74248	-4.2081	1.9226	-4.1793	2.3084	-1.9837	-2.4049	-0.38668	-0.93154	1.7358	-1.3264	-2.0099	-0.90929	-1.6295	-2.4363	-2.9272	0.5656	1.0358	-1.4733	-2.7917	-3.399	-3.3567	-3.8161	-0.27308	-0.049593	0.2201	-3.4742	0.37313	-1.0075	0.65238	0.85048	-0.97306	1.0176	1.1831	-1.0383	0.36259	0.72567	0.20626	-3.236	1.5381	-0.44275	-1.2276	-0.88214	-1.3811
-10.229	-8.0883	-11.026	-9.163	-6.5489	-7.9988	-5.5688	-11.492	-7.7833	-10.266	-8.0982	-7.9174	-8.8578	-7.1418	-9.2978	-5.8199	-9.8269	-5.9472	-8.0783	-9.1222	-8.6998	-7.7937	-8.771	-8.5155	-10.419	-7.562	-12.296	-8.7039	-7.7735	-6.7217	-8.9852	-9.9786	-9.7791	-10.222	-10.409	-11.109	-7.512	-9.3574	-8.0827	-6.6025	-7.8381	-10.539	-11.761	-10.18	-7.9711	-9.2827	-10.694	-9.8414	-7.3565	-7.7795
-8.1359	-13.692	-13.138	-11.25	-12.657	-7.6666	-8.6838	-8.8574	-13.394	-10.373	-8.6263	-10	-9.7243	-8.785	-10.498	-11.753	-11.377	-11.669	-10.292	-9.3896	-12.466	-9.0898	-11.541	-8.6594	-10.664	-9.8603	-12.064	-10.561	-10.921	-10.465	-11.894	-10.965	-11.364	-14.948	-11.49	-10.01	-8.6348	-9.2051	-10.176	-7.9518	-13.973	-10.528	-8.2982	-10.615	-6.2926	-12.133	-12.525	-11.671	-9.5038	-13.674
8.7647	10.663	9.6595	9.781	8.6107	10.161	8.6957	7.5392	7.4314	8.4207	7.0859	9.7922	8.2207	7.0839	9.6404	6.03	7.5421	6.6565	7.4891	9.4075	8.9226	10.81	8.9501	10.775	8.0643	7.9287	10.873	10.348	7.5073	7.6121	8.5437	7.8419	11.31	10.705	6.1446	9.2479	9.0152	7.5202	7.7344	7.1468	6.7339	11.516	9.4099	4.9896	6.2931	7.5396	9.827	11.634	7.1445	9.5647
-14.242	-11.653	-14.715	-14.079	-11.48	-10.593	-11.519	-8.5226	-11.633	-9.3057	-10.476	-11.414	-7.335	-10.019	-12.297	-12.454	-13.388	-8.1572	-10.608	-13.872	-12.365	-10.285	-8.827	-12.274	-12.631	-11.909	-9.7375	-11.268	-13.059	-12.038	-12.141	-13.365	-11.443	-12.295	-8.7385	-11.555	-10.881	-11.096	-13.829	-9.128	-11.321	-13.759	-12.046	-9.399	-12.196	-11.224	-11.352	-10.65	-12.837	-12.011
-0.13712	1.1901	-1.6694	0.48131	-0.81337	0.55532	-2.909	-0.6504	-0.18898	-0.094685	0.25667	-2.6861	1.2795	2.7277	-1.5927	0.76559	0.60967	2.7811	1.1171	-0.9448	-2.7786	-0.91384	-0.1106	0.20454	1.4041	-1.125	2.7701	-3.6303	-1.3605	-0.41133	-1.7579	0.65089	-1.5884	-1.3836	0.20939	2.4761	2.6453	1.5524	1.9579	-0.64138	0.45177	1.7616	1.0646	1.1125	-2.1745	-0.69717	1.471	-0.79412	0.75779	0.67064
-22.003	-19.883	-22.291	-17.807	-19.716	-22.287	-19.646	-19.741	-20.26	-17.15	-20.082	-23.845	-19.964	-24.471	-20.316	-22.971	-17.292	-20.806	-22.458	-20.233	-22.554	-19.073	-20.85	-20.895	-20.332	-22.78	-22.352	-17.094	-19.304	-22.074	-21.11	-22.853	-22.088	-23.954	-19.14	-20.467	-20.604	-24.53	-20.382	-20.568	-20.924	-24.342	-24.076	-24.834	-24.744	-19.102	-24.65	-22.157	-21.147	-22.338
4.3355	1.3579	3.7257	2.1278	5.3317	5.7022	0.64905	2.8652	4.234	2.2987	4.2413	3.0617	2.1958	1.3932	2.7897	4.3653	3.5378	2.1203	2.7868	3.336	5.3204	2.6807	2.0975	3.4055	-0.1418	-0.10602	5.5949	-0.73437	2.0047	0.3887	2.4142	4.173	1.7258	4.0992	1.1065	2.994	3.9819	0.19633	3.2965	4.179	3.6218	1.8579	1.7602	1.7791	1.1706	0.70262	2.6678	1.6556	0.865	0.996
-20.908	-20.314	-20.426	-17.503	-19.614	-18.562	-20.14	-21.516	-21.351	-24.496	-20.271	-17.299	-20.932	-21.001	-22.584	-23.924	-19.381	-19.393	-22.635	-22.866	-19.684	-20.246	-18.441	-21.055	-22.037	-20.534	-23.378	-21.118	-18.828	-22.066	-19.398	-22.486	-18.662	-23.94	-18.836	-19.712	-19.009	-22.216	-20.773	-20.965	-23.078	-20.756	-22.501	-21.515	-19.764	-19.632	-20.67	-20.622	-21.638	-23.014
4.7526	10.192	10.284	9.9226	8.6996	8.831	9.1265	11.843	10.008	7.1841	4.0132	5.7347	6.6412	8.9246	8.9499	8.6577	7.7436	9.365	9.704	6.1018	11.857	6.718	12.253	7.946	9.3406	7.9425	7.8537	7.8266	7.0528	7.32	8.1142	7.6575	8.5321	6.0908	8.5522	10.033	8.0264	9.9851	8.9523	9.0943	6.9782	4.8798	6.2262	3.5818	10.314	9.2604	10.276	8.8801	9.8923	7.3003
-3.4916	-3.0605	1.2882	-2.0329	-1.2198	-3.052	-6.319	-0.5253	0.43505	0.099634	0.27908	-2.0382	-0.42085	3.3689	-1.2027	3.1301	0.57705	-2.7631	-1.9277	-3.788	0.40673	-2.2072	-0.16276	-1.5603	-0.67534	0.072826	1.9688	-0.36827	-0.14969	-0.63216	-2.6176	-5.2013	-1.4877	-2.8534	-2.0478	-2.7728	-1.3985	-6.1414	-3.2168	-6.6952	-1.5222	1.3379	0.22284	1.3414	1.5543	-0.86288	1.4358	-0.081078	-0.042204	-2.9994
-5.1864	-2.4222	-2.1426	-3.9001	-2.4504	-3.2427	-3.6085	-5.2911	-0.85863	-1.4519	-5.0337	-2.9996	-2.3998	-2.7963	-1.8789	-2.8178	-0.6825	-2.9913	-4.4554	-3.42	-3.1474	-1.1193	-2.0203	-4.6947	-2.9597	-4.5517	-2.6207	-6.5871	-2.5236	-2.8577	-0.92683	-3.9014	-4.4617	-4.2164	-4.0172	-0.78088	-1.7202	-5.6877	-5.2404	-2.1688	-2.7486	-1.9422	-4.2987	-4.898	-2.9568	-5.0728	-2.5174	0.35512	-3.7202	-2.3807
-13.966	-14.386	-13.7	-12.327	-15.063	-11.711	-14.246	-17.297	-15.444	-15.327	-13.266	-13.991	-12.199	-13.33	-17.136	-16.741	-12.697	-16.603	-17.023	-16.048	-14.04	-14.655	-16.129	-12.784	-14.44	-13.153	-12.74	-13.834	-16.181	-15.58	-12.949	-11.846	-16.186	-15.224	-15.852	-15.259	-16.304	-15.861	-18.158	-14.263	-13.45	-13.555	-14.382	-15.793	-15.353	-13.758	-15.558	-14.447	-14.59	-16.37
-4.9799	-6.446	-7.989	-5.5493	-6.9886	-8.8316	-5.3699	-5.7717	-4.6206	-3.8073	-5.107	-4.3398	-3.2542	-5.1754	-4.0966	-2.6893	-5.9181	-6.1543	-4.516	-6.2588	-6.2509	-6.2698	-4.0616	-5.1677	-6.6518	-4.2112	-6.5434	-6.2277	-8.097	-5.0297	-7.5572	-2.7084	-6.7981	-4.696	-3.7778	-5.4552	-7.6981	-7.5018	-7.667	-6.342	-5.9742	-7.8259	-5.1736	-8.7181	-3.8547	-3.1636	-7.466	-2.6487	-7.1365	-6.4997
6.0187	7.1375	8.5865	7.449	8.8289	9.5414	9.0613	8.2926	9.7917	6.3994	9.5957	6.3815	7.9953	8.2492	10.427	6.0578	7.6372	3.0373	4.4366	5.6236	7.4507	6.1212	7.9655	9.0777	7.3609	8.7027	7.9945	5.4857	8.1697	9.2747	7.7684	3.878	8.462	7.6826	5.6894	6.6501	8.2931	7.6337	7.4884	7.1923	7.5633	6.1235	7.8059	7.6853	8.8908	5.3734	4.2707	9.2794	6.3601	5.5003
2.6282	-1.0784	-2.6086	-0.79792	-1.1043	2.5683	0.3352	1.1648	-1.9856	-0.56539	0.12629	-1.9717	3.1224	0.2906	-1.2219	1.2118	-2.9279	-2.0397	-0.096422	0.021191	1.2747	1.6597	-0.43348	0.30954	2.0792	-0.58798	2.2085	-4.0669	0.35704	3.996	-0.44457	3.785	0.67465	-2.3843	-0.03696	-3.6609	-0.1972	0.22119	-2.3816	2.8278	3.1637	-0.16002	3.3312	-0.23918	1.9792	1.5123	-2.0335	-2.1535	-0.92682	3.1718
6.7999	5.5531	4.4938	8.1084	7.7717	4.1906	4.4362	2.581	4.7128	7.3103	5.5394	5.012	7.1985	5.2333	7.5017	5.6479	5.0558	4.7052	4.4506	4.4757	6.2249	4.3804	3.3182	2.8805	4.4467	2.1855	6.2822	1.4935	7.8061	7.1027	7.5782	7.7314	4.9292	5.2206	8.6506	7.075	3.9362	9.3769	2.921	4.0079	5.3223	4.3382	8.393	4.7732	3.7044	6.1773	6.6479	6.0091	3.0251	3.9547
-3.8523	-5.6817	-6.6736	-8.2749	-5.2967	-4.5831	-2.0468	-4.6491	-8.4235	-1.4851	-4.0146	-5.853	-5.1276	-6.3114	-8.3934	-4.3306	-3.0943	-5.9481	-6.1582	-8.9226	-4.8763	-5.8263	-3.8392	-7.1026	-7.22	-5.041	-8.2207	-3.1711	-6.8655	-6.858	-8.6244	-6.6734	-6.229	-7.6603	-6.3048	-6.7353	-5.5639	-4.6234	-7.3055	-4.4616	-3.9844	-7.0172	-5.1602	-6.5585	-5.0414	-5.6903	-6.2794	-4.7179	-4.3528	-4.7458
-3.1088	1.2707	-5.5784	-4.9584	1.0685	-3.6133	-8.3285	-5.0437	-2.7077	-3.4097	-3.0835	-3.6723	-3.7983	-1.0659	-1.0022	-3.0162	-4.3687	-3.8948	-3.456	-5.8511	-5.6794	-3.9052	-3.5646	-4.4534	-3.6963	-3.6146	-5.6125	-2.9275	-2.4471	-1.5996	-5.3348	-2.6308	0.46301	-6.6338	-4.5743	-1.7447	-5.1438	-2.9001	-4.1773	-3.1492	-3.6092	-5.1816	-6.0531	-0.90112	-1.9115	-5.5567	-4.4829	-0.32983	-5.6475	-7.3649
6.4684	2.2511	5.6098	4.8371	7.056	4.4344	6.1933	8.082	5.5251	4.3762	9.1182	6.6016	3.6167	9.206	6.1584	6.5798	3.2724	5.0473	3.0993	5.545	3.8813	4.5326	0.58564	3.9659	4.4936	4.6034	5.4033	4.7579	4.7775	2.8175	6.446	6.9323	2.7311	8.4323	5.6076	6.8963	5.3051	5.7744	6.067	3.915	6.7966	9.2768	5.2622	1.9775	7.0118	8.4206	6.4958	8.342	7.2833	2.9287
2.276	1.8141	0.18474	2.2395	1.6128	3.7403	3.0091	1.7248	-0.0020285	3.0886	3.005	0.96614	-0.63959	1.8611	6.5217	2.0057	2.405	0.02681	2.3336	1.9086	2.7494	2.2654	3.4299	1.0366	1.1495	2.2736	3.6282	1.6269	1.9671	3.4007	2.7601	0.3472	3.5265	1.7736	2.9752	1.3653	2.8194	2.8934	0.93584	1.4444	1.683	3.8478	-2.6711	3.0384	-1.2887	2.9603	0.80796	1.344	2.829	2.2744
-3.819	-4.977	-4.9251	-4.9457	-4.5242	-3.1778	-4.5669	-2.9793	0.27651	-1.5091	-1.7129	-4.1154	-1.1238	-5.4268	-5.0839	-3.4094	-5.4446	-3.8095	-3.6223	-2.5425	-5.1868	-3.0732	-5.1043	-6.6242	-3.1898	-2.6075	-2.3536	-4.2227	-2.4641	-6.2168	-5.6785	-2.6433	-4.8513	-3.9929	-6.5977	-3.9233	-3.2244	-3.3309	-1.4188	-5.9735	-2.2698	-5.2353	-4.3745	-3.3047	-0.43554	-2.7977	-4.8143	-5.5038	-0.0707	-3.9692
1.7056	0.039562	0.19011	2.9845	-0.94346	1.6284	-0.0049534	-3.317	0.4958	0.628	1.2051	-1.5183	3.5846	2.417	1.6532	2.9055	1.4491	3.0491	2.5236	-1.5931	0.78892	1.6402	1.3613	-0.093487	-0.7548	1.6272	2.7749	-1.2827	1.2415	-2.1227	-2.5621	0.079649	1.7762	-0.48054	2.768	1.3773	2.2237	3.3573	0.77317	0.78226	-0.098166	-0.604	1.5715	2.3104	2.6354	1.6528	2.1344	4.4079	-1.9792	0.47494
10.433	10.936	11.737	12.322	6.3546	9.8724	12.427	15.338	10.104	10.851	14.021	9.5402	10.272	10.396	8.9785	8.1139	8.492	9.4857	12.207	9.9494	8.8799	5.9134	8.3177	8.8666	10.745	12.447	10.717	9.9169	10.047	11.32	6.5645	6.2843	12.074	12.614	12.041	8.6798	10.658	8.1197	12.149	11.777	10.313	6.2176	10.326	11.794	7.3812	12.339	8.3547	8.7534	10.787	10.068
-4.2462	-1.7086	-3.4545	-3.1707	-1.0284	-2.201	-5.0624	-3.2663	-4.1495	-0.65134	-6.2667	-1.5934	-3.2961	-2.8003	-8.6225	-5.3904	-2.4819	-4.9535	-3.5665	-3.49	-4.8138	-6.1631	-3.8037	-5.5515	-2.9391	-1.9602	-3.5319	-2.1858	-0.25739	-3.2245	-1.9611	-4.9853	-2.5418	-3.2658	0.37877	-5.6955	-3.7652	-5.0514	-1.3605	-3.9968	-2.9225	-5.3128	-2.645	-5.4163	-2.4112	-7.089	-2.4613	-3.87	-4.3225	-4.7241
-15.102	-9.1859	-13.696	-11.523	-11.906	-11.642	-11.025	-12.088	-9.7769	-9.5304	-10.151	-10.26	-14.642	-8.7046	-11.68	-12.942	-12.237	-11.916	-12.924	-10.827	-14.338	-10.327	-11.875	-11.621	-12.649	-11.585	-11.017	-13.179	-11.235	-10.489	-11.269	-12.532	-11.752	-12.583	-10.744	-11.984	-7.9242	-11.12	-13.366	-13.438	-10.17	-10.865	-11.682	-8.5406	-11.284	-10.162	-9.6681	-11.235	-13.424	-13.464
-11.173	-10.094	-9.7429	-12.495	-10.945	-9.7139	-8.6101	-9.8576	-9.9354	-10.589	-9.962	-7.668	-8.6228	-10.855	-10.661	-10.337	-10.881	-9.1954	-10.841	-10.862	-9.8923	-9.2772	-10.543	-8.9524	-9.8806	-10.18	-12.01	-8.1364	-12.092	-8.528	-9.1576	-9.6288	-12.527	-10.742	-9.9163	-12.251	-14.834	-8.9664	-11.067	-9.3171	-13.162	-13.955	-13.14	-11.158	-13.253	-12.884	-12.924	-9.633	-11.046	-12.689
3.4892	3.8962	-0.90511	6.1592	3.0364	4.5593	2.9069	2.5594	3.2534	4.3004	1.5047	2.166	1.0818	0.34328	7.1075	3.8849	2.7242	3.1855	2.5269	5.0151	2.7849	4.7027	4.9988	1.7697	3.1876	4.9258	1.5104	1.6732	1.5503	4.5047	2.235	1.4756	1.7374	6.2271	3.9866	2.8306	4.8577	2.6769	2.7957	1.5418	3.2696	4.4116	-0.054693	3.148	1.1745	4.4756	3.1178	1.2877	0.29006	3.1886
6.7664	8.8174	4.991	6.4085	5.7607	4.9286	4.758	5.6801	7.2614	4.1309	5.0604	4.8755	6.7921	7.2439	6.0355	6.7348	4.0454	4.9501	4.2638	5.2994	4.0901	4.6514	4.7134	2.0182	5.4459	5.3112	5.5927	3.6384	3.2876	8.5343	7.4275	4.5573	4.1045	3.4944	3.6395	7.1582	7.9124	5.4295	4.3835	4.9533	6.8892	4.9057	6.0326	4.5843	1.2421	3.1224	6.5632	6.4254	5.6361	6.3707
-4.0237	-0.94468	-1.2299	-1.5203	-2.585	-5.1541	-1.6021	-3.4506	1.1244	-3.7545	-2.07	-5.1093	-2.9023	-0.1493	-3.8958	-4.784	-3.0277	-2.3331	-1.3905	-5.3395	-6.3579	-5.5813	-0.47299	-4.0588	-3.7509	-2.0969	-5.2907	-2.3195	-2.103	-2.1902	-2.1207	0.98037	-1.6591	-4.8872	-1.7686	-3.6605	-1.4902	-5.3075	-0.58605	-1.196	-1.6943	-3.3952	-2.336	-3.6382	-1.2853	-2.6701	-2.283	-4.3178	1.8298	-3.9171
-1.1312	-0.67679	-3.094	0.12665	-1.821	0.17102	-3.1258	-2.4755	-0.91556	-0.66562	-0.40311	0.8894	-2.6711	-1.6327	-0.65432	-2.1145	-1.9954	-1.4929	-2.2074	0.62913	-0.72453	-3.8077	0.68886	-2.7801	-0.77848	-0.51276	0.67668	-1.3651	-1.1579	0.67364	-0.27514	-1.5147	-2.0194	-0.97284	1.7781	-0.86145	-0.67921	-2.4896	0.44655	-2.4131	-1.3358	0.052614	-3.2861	-1.4683	-1.2408	-0.32961	1.3404	0.60986	-3.8559	-0.79176
-1.3077	-2.2089	-5.212	-4.3862	-4.0828	-2.4536	-5.8432	-2.548	-0.425	-0.34195	-2.0832	-0.54146	-2.2173	1.008	-1.6375	-2.2397	-3.7266	0.10551	-3.4656	-0.75462	0.68045	0.92426	-1.2085	-5.5014	-3.2556	-6.049	-3.6382	-3.2567	-2.6534	0.37981	-2.1078	-3.5845	-3.7927	-4.6475	-2.2329	-0.89933	-2.7267	-1.818	-2.2166	-4.3085	-2.5794	-2.5684	-0.38391	-3.6798	-2.7309	-5.9584	-3.2607	-3.6164	-5.0193	-2.1593
2.0016	-2.2355	0.8015	0.07689	1.2439	0.84723	1.4273	-3.8329	-0.51969	3.1231	0.84542	-0.55225	1.6936	2.9771	-0.225	2.332	-1.7413	-1.1218	1.0127	-1.1068	-0.36078	-0.18633	0.20489	0.50688	-0.47137	-0.58961	-0.087543	-1.4202	1.9227	-0.95635	2	0.69288	0.61592	-0.074109	2.7557	1.9525	1.1061	-0.12307	2.9705	-0.46036	-1.1274	-0.72715	-0.98336	-0.21985	0.3402	0.81044	1.9965	1.0934	-2.6061	-2.514
-13.663	-15.85	-15.161	-16.27	-12.959	-9.7972	-12.996	-14.553	-16.576	-13.593	-13.65	-17.665	-15.174	-11.44	-14.152	-14.946	-14.301	-14.16	-9.537	-17.839	-12.411	-15.506	-15.096	-12.834	-14.229	-14.515	-11.277	-12.828	-14.642	-12.904	-15.289	-12.234	-14.667	-15.758	-12.298	-14.815	-15.401	-13.099	-12.529	-14.674	-15.145	-11.952	-14.836	-12.626	-14.312	-15.244	-11.328	-12.935	-12.404	-13.014
-23.405	-22.58	-23.266	-21.735	-19.39	-23.658	-21.412	-22.446	-22.601	-21.311	-25.46	-21.822	-21.605	-20.486	-22.777	-24.103	-19.702	-20.481	-20.881	-23.102	-21.441	-22.178	-22.49	-23.457	-20.442	-22.912	-21.68	-22.503	-21.691	-22.035	-21.977	-22.122	-23.838	-21.899	-22.706	-22.361	-20.848	-24.425	-21.77	-21.532	-21.981	-22.924	-21.917	-21.502	-21.307	-24.099	-23.836	-20.501	-19.848	-23.614
-3.4715	-1.9145	-1.8541	-2.897	-1.7086	-3.3855	-1.1959	0.27059	-0.22921	1.6875	-5.2738	-1.6767	-3.8398	-1.5206	0.8768	-0.087031	1.1457	-0.93505	0.51092	-0.27807	-2.8199	-0.47788	-0.79551	-0.23901	0.39914	-3.378	3.1665	0.2829	-1.0651	-1.5961	-1.8753	-3.1251	-2.8902	0.25425	2.3755	-2.9786	0.72125	-0.22272	-3.2289	-0.64992	0.47096	-2.1426	-2.914	-0.51613	-4.9752	-0.3487	1.1034	-0.34354	-2.8096	-2.6731
5.3406	4.2038	8.5346	3.224	5.5698	8.8614	5.2874	4.0284	5.1572	7.3254	6.9208	1.8805	5.7472	5.0972	6.8058	6.0923	4.1714	2.6844	4.7506	7.8931	6.1898	10.515	5.7422	6.4405	4.9138	6.1645	6.8383	3.7065	6.0855	8.505	8.1728	1.0409	4.5149	9.5311	4.8131	4.3	6.1859	7.1604	7.6698	4.9617	3.346	5.3416	4.4852	3.699	7.9769	4.2062	4.8485	3.7264	6.643	4.8966
-9.8293	-9.0524	-7.4577	-7.7026	-8.0718	-6.3347	-7.729	-7.3286	-6.6949	-8.2067	-5.292	-7.5732	-10.732	-5.4645	-8.8223	-8.1162	-7.1276	-9.5618	-7.58	-6.7139	-9.2056	-8.7186	-7.7519	-8.2093	-6.9226	-7.8746	-8.8953	-7.0274	-10.572	-9.0391	-10.273	-8.6265	-9.0971	-6.5013	-11.811	-11.222	-13.203	-8.6139	-10.304	-10.25	-8.4292	-6.8841	-10.091	-11.167	-9.8323	-11.819	-7.5665	-10.384	-11.892	-12.332
-12.112	-11.355	-7.3555	-10.858	-12.183	-11.968	-9.9012	-6.5787	-10.577	-11.805	-10.138	-9.9377	-11.601	-10.456	-9.0082	-10.477	-10.945	-11.592	-11.22	-10.63	-7.693	-5.9041	-13.389	-9.6879	-12.521	-9.408	-15.377	-10.886	-6.8397	-9.7855	-10.796	-11.195	-10.807	-9.8687	-10.568	-7.6208	-10.83	-13.928	-13.195	-9.6036	-6.6313	-8.6252	-8.8869	-8.0046	-13.483	-11.135	-14.415	-12.603	-12.897	-9.9181
-6.628	-9.1326	-6.7431	-5.557	-6.9201	-7.9695	-6.1789	-8.9881	-7.4146	-8.5918	-8.0582	-7.9552	-9.0364	-8.487	-7.9225	-7.5092	-7.3789	-4.9682	-9.1619	-6.9662	-7.0039	-8.0873	-6.101	-4.6604	-4.4489	-9.9414	-6.6004	-0.37126	-10.77	-3.4968	-6.772	-4.1603	-8.1184	-4.6587	-7.1087	-5.2596	-6.0733	-6.9889	-8.9571	-7.5793	-9.4557	-7.9033	-8.755	-6.7515	-10.298	-9.3119	-7.2308	-7.8567	-9.1902	-10.11
-20.148	-23.11	-23.275	-26.178	-25.535	-24.404	-23.584	-22.437	-25.825	-24.254	-17.757	-23.869	-21.533	-22.182	-22.9	-20.028	-20.66	-21.916	-21.79	-22.914	-21.408	-21.51	-21.671	-19.996	-20.116	-20.528	-25.13	-20.664	-23.74	-18.947	-23.655	-21.095	-20.938	-22.174	-19.387	-20.731	-20.488	-26.036	-24.152	-22.535	-22.92	-23.935	-26.99	-22.881	-22.488	-24.468	-21.45	-22.956	-20.253	-23.37
0.066697	0.050636	0.35181	1.8086	1.0806	-0.72099	0.94954	-0.95253	-3.1506	-1.1488	-0.84781	-2.7621	1.0856	-0.42292	-0.12658	0.75767	-1.764	-1.3451	1.1931	0.0045407	-0.30027	1.5762	0.22686	1.3402	-0.58407	0.32331	-1.163	-0.31543	-0.91549	-2.9503	-0.32144	-2.5876	-0.93215	0.25458	-0.80472	0.20637	-2.2983	-0.86759	-2.7773	-3.2604	-0.087289	2.0316	-0.579	-2.6572	-1.4429	-2.7959	-0.65365	-0.96836	1.3281	0.51204
-12.177	-10.762	-12.311	-10.673	-13.837	-13.215	-10.587	-11.801	-12.576	-13.101	-11.591	-9.8086	-8.558	-12.749	-10.42	-10.921	-9.2559	-12.922	-11.404	-12.31	-12.582	-13.845	-12.459	-12.721	-11.856	-10.68	-12.65	-11.593	-14.33	-10.663	-12.182	-11.59	-9.6903	-11.339	-11.186	-10.618	-9.0003	-12.836	-9.8897	-13.343	-8.6041	-11.818	-10.718	-13.44	-15.411	-12.055	-8.4225	-9.9904	-12.455	-12.117
0.6615	0.11854	-0.36924	-1.3732	-2.6033	1.2848	-0.30628	1.3362	-2.7046	-1.7094	-0.60252	-0.10438	-1.9738	1.4117	-2.9415	0.11369	-0.01952	0.42698	-3.308	2.9936	-4.36	-2.4098	0.57469	0.28593	-2.9811	1.491	-2.9007	-0.47222	-0.7851	0.45223	-1.2162	-1.4534	-1.0424	-0.36166	-4.8299	-1.7827	-0.33593	1.0647	0.10375	-0.94024	0.21644	-2.4847	0.23979	-1.814	-2.8487	-1.4212	-0.53903	0.5125	-0.84531	-2.2053
-5.9442	-8.0135	-5.4867	-6.5052	-5.6924	-6.1084	-4.7156	-5.5626	-7.7561	-8.1956	-6.7506	-4.917	-4.6264	-4.1722	-4.5811	-3.6103	-4.2597	-3.8841	-5.0489	-5.7025	-4.7638	-4.2959	-0.42045	-3.8106	-4.614	-6.7345	-3.9277	-5.8397	-5.6779	-8.3518	-2.8883	-6.0585	-8.5199	-6.1952	-6.3305	-5.2435	-5.6517	-4.3386	-2.3012	-5.9172	-4.3211	-3.4565	-3.9976	-5.7193	-6.0628	-3.0584	-4.837	-6.8527	-2.8122	-7.7407
-9.5565	-9.7516	-9.5269	-9.0588	-7.0571	-7.5516	-8.632	-8.7263	-6.2235	-9.0741	-8.3577	-5.5159	-7.6486	-8.3334	-8.4093	-6.1423	-10.36	-7.1245	-9.0733	-7.7565	-5.1615	-7.5372	-4.5878	-9.0476	-7.186	-6.2787	-6.2459	-9.1148	-9.9339	-6.9315	-8.7377	-6.1146	-8.2422	-6.7739	-5.8707	-4.4274	-7.6665	-7.4211	-10.012	-5.6419	-9.1362	-11.013	-6.4785	-7.7964	-7.4066	-7.8617	-7.5152	-5.5218	-7.642	-9.2319
3.6151	-0.91566	0.2832	1.8733	0.029039	2.8417	1.7212	2.1309	2.7547	2.8075	6.8286	-0.22039	2.4627	0.66661	1.8541	-0.0036381	-0.97921	-0.70669	0.90211	1.6928	1.6568	0.82522	-0.47392	0.18217	2.9981	1.7952	-1.0154	0.52994	1.7197	3.9232	1.4194	3.6763	2.0315	2.6272	4.1804	3.6702	1.578	4.9755	1.5487	3.0443	2.1065	2.8815	-0.14893	2.7234	0.051377	0.88783	3.6716	2.5516	2.2828	1.4332
-14.789	-14.62	-9.9218	-13.281	-16.168	-14.14	-12.353	-12.155	-14.523	-17.593	-16.695	-14.007	-13.115	-15.959	-12.228	-16.037	-15.742	-14.757	-15.236	-15.837	-15.756	-15.17	-13.181	-16.847	-17.356	-17.527	-16.38	-11.201	-21.373	-12.593	-14.424	-14.396	-12.936	-14.802	-10.317	-14.731	-12.67	-14.821	-12.243	-13.445	-15.301	-15.976	-13.302	-13.453	-13.514	-15.787	-14.708	-12.844	-12.68	-14.17
-4.6465	-6.0205	-3.3202	-4.8101	-6.5078	-5.7053	-5.6897	-3.8478	-4.4802	-6.2391	-7.0954	-6.2487	-3.4999	-5.1382	-7.4231	-8.3718	-10.617	-7.9719	-9.1121	-4.0743	-8.3087	-5.3836	-4.4252	-9.8164	-3.5063	-6.2987	-7.1668	-7.3671	-4.2949	-3.7277	-3.7319	-4.7309	-7.2096	-3.6647	-7.1973	-7.457	-5.4776	-6.5478	-7.0623	-4.0475	-7.6216	-5.0163	-6.2416	-6.2544	-8.7521	-7.7101	-9.9455	-5.7546	-3.1544	-7.2773
-0.34547	1.7639	0.067937	-0.77386	-0.43594	-1.551	-1.8896	0.65804	-2.7165	-3.6392	-1.9365	-1.6494	0.41594	0.85715	-1.6969	0.94784	-1.9988	1.3981	-1.6313	-0.12164	-1.0161	1.3035	-2.6787	-3.7329	-0.85881	-1.6777	-2.5565	0.18969	0.21922	1.1147	-0.99937	-1.4841	-0.79212	1.312	0.98108	-3.5302	-1.6453	-3.1643	-1.8378	0.75211	-0.75506	0.75238	0.0095659	-2.1806	2.602	-2.6912	0.50716	-0.24858	-3.5349	0.50714
-3.7288	-3.9129	-2.0898	-3.565	-5.0618	-6.2591	-2.2841	-1.9736	-1.8574	-1.4885	-5.3363	-1.3243	-3.604	0.54671	-2.3753	-3.3353	-4.3023	-1.7294	-0.95393	-3.7689	1.469	-0.58424	-4.8905	-3.4226	-1.6091	-3.6568	-2.3023	-3.7599	-2.286	-2.2118	-3.3019	-3.7399	0.37984	-3.2862	-2.1591	-3.6154	-1.4988	3.8052	-0.97715	-2.6828	0.29907	-1.6815	-1.1563	-2.8564	-2.1621	-1.8879	-1.1565	-7.3177	-1.7916	-1.6133
-0.20513	0.20801	1.3515	2.0966	-2.4868	-0.784	0.16682	0.34054	-0.33642	-0.046416	3.0597	0.27116	2.2789	-0.19901	-0.27026	-0.94268	-1.0792	2.9998	2.0178	1.7979	-1.0017	0.12269	1.0412	0.61483	3.1245	1.068	-0.15784	-0.088769	0.18951	0.67373	-2.6561	1.4866	-1.2476	-1.4633	3.2213	-2.9273	-0.94442	2.7029	0.69353	-0.64768	-3.7204	-0.52452	-0.9921	2.089	-0.67254	-0.054268	1.9877	0.69964	-1.5002	0.085481
-2.0655	2.0144	-1.3716	0.83772	0.4333	-0.35589	-2.1773	3.1397	1.2506	-2.2851	-1.0655	1.9863	-1.7903	-0.47591	-0.49081	-2.0833	0.72327	0.17103	0.65175	-1.2821	-3.0698	0.94132	1.1802	1.4056	2.8667	0.9021	-1.0943	0.24261	-1.8044	2.9172	1.707	0.075517	0.44672	1.3733	0.27184	-0.90405	-0.082899	-2.463	-2.0295	2.7287	-4.3754	1.0271	-0.72566	0.9388	-2.4346	2.3603	-1.1106	0.7871	1.674	-0.51492
-4.4432	-0.082593	-3.509	-3.2936	-4.4017	-1.5219	-3.342	-3.7458	0.18653	0.93068	-0.99053	-3.3522	-1.8406	-4.526	-4.0784	-1.605	-4.4834	-0.90048	-3.6103	-0.92982	-3.9562	-0.58253	-3.6573	-5.7752	-2.6537	-1.0827	-5.7893	-1.9207	-4.0086	-1.6427	-1.6937	-2.3573	0.1164	-0.97649	1.339	-2.9731	-1.0413	-1.8649	-0.50555	-4.3641	-3.0503	-0.99994	-3.9604	0.11455	-0.25628	-1.4382	-3.0712	-1.3435	-4.0697	-3.0808
-5.391	-2.16	2.4324	-1.5954	-1.076	-1.2035	-0.089851	-0.59476	0.51774	-2.4189	-1.7376	2.5723	-0.85793	-2.8659	1.0049	-1.7553	-2.1545	-3.804	-0.43702	-1.2648	-0.58773	-2.1725	-0.19607	0.53329	-0.58809	-3.8354	-1.1805	-6.1918	1.5789	-3.1219	-2.8246	-2.6071	-1.7171	-0.77085	-4.527	-3.9117	-0.48867	-1.3426	-0.51444	-1.4722	0.13467	-2.7378	0.13188	-2.3706	-2.0754	0.47274	-1.6044	-0.083009	-1.5846	-4.8695
-10.675	-12.822	-12.256	-12.163	-13.82	-13.724	-13.743	-14.774	-13.607	-12	-9.9637	-14.155	-13.904	-10.104	-12.888	-14.434	-12.455	-12.846	-10.611	-11.4	-12.795	-12.775	-10.639	-13.717	-13.936	-13.379	-12.908	-14.22	-12.109	-10.46	-10.804	-11.015	-15.422	-12.353	-11.13	-13.515	-11.946	-12.008	-12.992	-11.634	-10.095	-13.084	-10.821	-12.32	-12.814	-14.769	-11.958	-12.947	-13.532	-9.6246
7.073	5.9456	5.2355	7.5686	7.6838	7.2553	6.3914	9.2803	6.364	7.8057	5.5116	6.075	4.6958	5.687	8.5997	8.7087	8.4128	4.2757	6.4185	6.6742	8.8222	7.9889	8.0506	4.3194	5.9915	7.6323	6.1431	6.3443	8.2288	6.9014	5.6199	3.9647	9.8318	5.8185	5.9034	8.3104	6.3627	7.1522	6.5793	9.6747	7.2381	9.4865	5.2099	6.9131	6.9807	8.5943	7.3877	9.5853	7.3601	6.9168
-5.6603	-4.6106	-6.9542	-6.4464	-5.8725	-5.0806	-5.056	-4.8043	-3.399	-7.5469	-5.7457	-2.2732	-2.3401	-3.4947	-3.9711	-2.9879	-6.9858	-4.1947	-5.847	-5.1596	-5.7702	-4.8856	-4.3528	-3.5461	-6.2783	-5.8575	-5.4826	-5.5633	-5.8767	-4.0621	-3.3439	-3.8125	-3.0983	-3.4261	-6.7673	-5.346	-4.6726	-3.0092	-5.3276	-5.5369	-4.2986	-3.9412	-3.6582	-4.487	-3.3726	-4.8967	-5.6141	-5.1105	-3.2647	-6.4975
-14.358	-12.712	-13.129	-8.4315	-11.136	-13.213	-13.879	-10.524	-10.268	-9.6319	-11.214	-8.0824	-14.405	-10.892	-15.083	-13.442	-9.7371	-9.556	-13.247	-11.893	-11.417	-9.9135	-10.003	-11.739	-12.813	-12.837	-11.356	-10.479	-10.105	-11.34	-11.321	-9.4044	-12.98	-12.672	-16.579	-13.871	-11.259	-7.9056	-11.198	-13.564	-13.141	-9.1737	-9.6621	-11.82	-13.553	-9.9753	-13.742	-10.024	-11.152	-11.022
2.0194	1.2321	1.4635	0.78581	0.1749	-1.1315	-0.36007	2.6102	-0.35294	1.7095	2.9749	-1.971	-0.013732	-2.1745	-1.0318	1.4606	-0.76932	-1.7789	-2.0867	1.9746	1.935	2.524	-1.0748	-0.69776	-0.4165	-3.6851	-1.4912	-2.6893	-0.74431	-0.91925	0.87053	-0.53374	-4.3215	2.2761	0.61162	0.0098928	-2.7458	1.553	3.1822	-1.3762	2.8742	-1.5297	2.7248	3.1677	-3.1258	0.057795	-3.0436	0.45691	0.024585	-2.3447
2.9765	-2.8353	0.59673	-1.689	-1.7731	-0.23287	-1.0998	-0.10066	-0.85651	1.6523	-0.071459	-0.64336	2.7545	1.6405	-1.915	0.76398	1.7487	-0.16389	-0.15061	-2.1768	1.7459	1.7632	1.5175	-1.7781	-0.75345	0.4287	-0.74779	0.47488	-1.3758	-0.82853	-0.58661	2.5172	-1.6922	-1.6073	0.86192	-0.85811	1.2186	2.8915	-1.0795	-2.4637	1.7383	1.8543	-0.39264	-1.4718	1.8133	-1.7186	1.3451	1.1373	0.075661	0.27641
3.0072	2.1904	5.0352	3.7537	1.5596	1.9114	5.7533	3.3972	3.1227	2.0032	5.6211	3.3635	1.9129	3.2951	3.5888	3.4506	1.9376	3.0272	3.3356	5.6039	1.2177	4.8315	2.4054	1.8397	3.1002	3.1411	5.3063	0.90628	5.7014	1.8494	2.9698	3.1054	2.1133	4.0467	6.0015	1.4248	2.9803	4.859	3.8437	4.4356	2.7331	4.5897	1.8805	4.5161	1.829	5.0704	0.002946	4.6244	2.4397	2.3954
-16.561	-11.957	-13.728	-11.264	-14.47	-12.254	-12.192	-13.97	-11.483	-16.167	-15.512	-9.9718	-13.569	-13.691	-8.9257	-11.39	-10.43	-12.745	-15.941	-11.89	-9.8159	-13.434	-12.098	-13.873	-15.671	-14.298	-13.578	-12.105	-13.51	-12.526	-12.905	-13.287	-13.216	-7.9721	-14.061	-10.129	-14.96	-12.933	-13.219	-14.451	-13.241	-13.859	-9.1372	-13.563	-13.949	-12.92	-12.146	-14.11	-12.315	-16.097
-11.038	-8.5023	-11.022	-14.099	-7.2662	-12.467	-14.909	-12.296	-9.6947	-9.3054	-10.618	-10.005	-10.438	-10.873	-11.533	-9.3043	-13.105	-10.563	-14.041	-12.869	-10.195	-10.274	-12.843	-10.713	-10.317	-12.878	-6.4806	-7.2961	-10.383	-11.208	-11.865	-14.713	-12.001	-8.3288	-11.743	-9.2609	-11.55	-10.341	-12.06	-10.219	-9.2423	-10.64	-8.4088	-8.9159	-9.8419	-11.477	-8.7264	-8.1576	-12.586	-9.9982
-13.353	-12.299	-12.667	-11.58	-16.43	-16.267	-12.351	-14.012	-13.237	-12.861	-13.502	-15.451	-15.003	-13.154	-12.381	-13.82	-13.972	-8.8501	-12.151	-11.644	-12.886	-17.698	-12.721	-13.179	-12.02	-12.671	-12.283	-16.138	-12.027	-15.717	-14.422	-12.773	-12.646	-13.183	-13.663	-15.273	-14.722	-12.735	-9.5381	-10.973	-16.692	-12.281	-13.723	-13.877	-12.961	-17.804	-12.187	-13.55	-16.086	-12.701
-1.7066	3.3643	3.3412	1.6427	0.55544	1.8254	0.1744	0.75717	-1.5317	-2.3582	-0.012382	1.6078	-0.89327	1.6981	0.45468	-0.048572	-0.24597	-1.5525	0.53048	-2.5834	1.6285	-4.0034	0.35184	-0.29553	0.70334	-0.12863	0.35679	2.487	2.4554	2.0541	3.0113	1.5403	-0.87686	1.0522	-1.8566	2.6521	3.7146	-0.72611	1.5599	1.0601	-0.83534	0.60658	-1.3084	1.3234	-0.99291	1.6941	0.72361	0.46973	-2.0361	2.3089
-3.1651	-5.0809	-3.3085	-4.33	-2.9064	-1.4184	-2.4846	-5.6903	-1.0633	-4.1983	-3.204	-1.2564	-2.7055	0.11146	-5.6161	-3.516	-1.5859	-2.5343	-3.2376	-2.2856	-0.2081	-0.16675	-0.23626	-5.5471	0.10146	-3.9306	-2.7582	-1.647	-2.6953	-3.6798	-1.782	-2.5874	-2.8856	-3.7463	0.98333	-3.6034	-3.549	-2.0881	-3.1484	-4.0043	-5.7524	-1.2884	-1.8461	-0.40199	-1.6774	-2.4024	-3.6136	-3.0129	-1.4923	-4.6359
-4.4394	-9.1943	-8.6388	-10.854	-10.431	-10.497	-6.3665	-6.539	-10.021	-4.3675	-6.9911	-7.3964	-10.709	-10.137	-8.0835	-7.995	-5.683	-7.4494	-5.5689	-10.147	-9.9709	-8.7788	-7.5138	-11.679	-10.342	-12.299	-11.233	-7.7868	-9.0202	-9.0094	-10.896	-9.1773	-7.2452	-7.9048	-8.3383	-8.3708	-11.536	-7.5042	-9.5862	-9.8515	-11.814	-10.927	-13.093	-9.9031	-8.549	-8.5949	-11.585	-8.6451	-8.0516	-10.088
-9.8742	-8.1567	-9.6279	-13.757	-12.237	-14.281	-14.066	-14.081	-10.097	-8.1417	-8.9611	-9.0881	-11.69	-10.655	-10.6	-12.513	-9.309	-11.133	-9.6597	-9.2161	-10.209	-13.84	-10.869	-12.8	-11.414	-13.604	-11.087	-12.775	-11.894	-14.312	-11.423	-8.6309	-12.191	-12.478	-7.6944	-11.074	-10.359	-9.4586	-10.982	-9.8591	-11.773	-10.528	-11.633	-11.567	-10.663	-13.612	-15.512	-8.4011	-12.525	-10.06
-19.73	-19.563	-22.11	-19.924	-20.143	-23.14	-21.774	-23.266	-17.353	-24.384	-19.793	-26.22	-21.26	-21.439	-21.583	-19.169	-19.484	-21.489	-21.202	-20.054	-18.938	-20.202	-20.943	-17.219	-21.156	-18.585	-18.68	-22.051	-20.651	-20.366	-18.762	-22.621	-19.433	-21.219	-21.389	-21.668	-17.158	-18.696	-20.141	-18.637	-19.28	-21.451	-19.154	-21.239	-21.486	-20.982	-20.376	-20.347	-20.474	-20.274
-2.8185	0.48864	-1.4733	-1.7498	-3.0464	-0.2874	-0.17437	-0.17744	-0.1026	-1.095	-0.73289	0.73017	-1.3689	-0.30023	-2.2166	0.26325	0.16784	0.65321	-0.82375	-2.6814	-2.2468	-2.5287	0.28648	-3.5321	1.9388	-1.4874	-0.92454	-4.1952	-3.9996	-1.2396	-2.1744	-4.326	0.98429	-2.3295	2.9852	-2.8973	-0.39094	2.5026	-3.3213	-1.6779	-0.072441	-4.7234	-3.9144	-0.74085	0.5484	-2.4587	-4.2752	-2.1357	0.22018	0.36715
-12.102	-14.613	-10.69	-10.35	-14.404	-12.65	-13.171	-14.914	-12.014	-12.689	-11.914	-15.063	-12.722	-14.982	-16.598	-15.18	-14.845	-12.377	-14.909	-11.295	-14.587	-14.463	-15.289	-15.314	-14.025	-12.713	-14.774	-12.987	-14.447	-16.579	-11.617	-14.006	-15.231	-13.48	-15.689	-14.592	-13.928	-15.136	-15.1	-11.786	-13.229	-15.405	-12.754	-17.073	-14.939	-14.271	-17.343	-14.257	-11.062	-12.776
-8.2913	-5.1273	-10.263	-6.448	-9.107	-10.858	-7.5993	-9.584	-9.2467	-7.8258	-10.344	-13.765	-9.2295	-10.662	-6.9487	-8.0839	-11.033	-9.794	-9.7215	-6.7309	-8.3968	-10.776	-8.2692	-7.2844	-7.2188	-9.099	-10.603	-10.373	-9.3444	-9.3801	-8.3306	-7.7305	-10.525	-11.803	-8.9025	-9.031	-8.2629	-8.7283	-9.3609	-11.138	-9.4566	-12.23	-7.6672	-8.3581	-9.0292	-11.398	-7.7736	-8.4485	-9.8676	-8.6196
-1.7503	2.6178	1.1287	1.8049	0.76325	-1.5952	-1.6042	1.6536	0.99275	0.72535	-1.5001	-2.1967	1.4236	1.4494	3.531	-0.91232	2.3814	-0.61844	-2.8785	0.23227	0.024053	0.63982	-0.19334	2.1756	-0.1175	-1.7459	-0.42907	-0.10895	1.6967	4.3064	1.3901	1.8373	1.8852	-0.8673	1.2202	1.2215	-1.5095	-0.17134	1.0084	0.72946	2.3868	0.24537	2.6044	-2.1842	-3.25	0.010664	-2.06	0.46283	0.56965	2.1884
-1.328	-1.546	-2.0686	-1.3463	-2.6826	-2.4497	-3.2645	-3.5041	-0.94926	0.50643	-2.8372	-6.2152	-1.8542	-2.9126	-0.13799	-3.9353	-2.5534	-6.3264	-5.9697	-5.6093	-2.6118	-2.217	-3.4357	-4.0965	-4.1083	-1.259	-5.8011	-1.9363	-1.0791	-2.2149	-1.648	-2.4055	-1.8811	-2.4295	-2.4127	-0.40848	-0.82212	-6.0107	-0.4456	-2.6844	-2.645	-1.6034	-6.3293	-1.2648	-1.8331	-1.6611	-4.0902	-5.6612	-4.0867	-3.6071
-15.09	-12.954	-15.07	-12.998	-12.333	-15.188	-13.871	-12.283	-13.61	-11.354	-13.538	-14.404	-15.622	-12.738	-13.619	-13.425	-14.314	-15.995	-13.922	-13.26	-14.222	-11.326	-10.932	-12.776	-15.851	-16.677	-13.084	-12.781	-10.619	-12.827	-13.943	-12.355	-13.055	-11.644	-11.68	-12.657	-12.806	-14.726	-15.386	-10.74	-16.003	-12.827	-17.285	-14.512	-10.666	-14.879	-16.092	-16.432	-11.475	-16.912
0.0052943	2.5197	0.99756	-0.66983	3.4251	-1.0708	-2.5494	0.23175	1.2361	-1.3622	2.9731	-1.7287	-1.7662	2.2689	1.0176	2.5272	-1.8152	0.38124	-3.3475	-1.1395	-1.1369	-0.046309	-0.8611	-2.6696	1.6011	-0.96307	-0.37993	1.169	-1.1602	-2.7753	0.79888	3.4599	0.034072	0.68183	-0.67394	0.018681	2.564	-0.33391	-2.6174	1.7291	2.5255	2.0404	2.3024	1.1064	0.022661	-2.5391	-0.25638	2.0702	0.41867	-1.8294
-13.459	-13.999	-12.747	-11.8	-12.973	-10.521	-12.811	-12.691	-12.79	-15.125	-13.756	-10.558	-10.182	-9.4419	-11.066	-14.352	-13.709	-13.419	-15.895	-12.394	-15.972	-12.374	-11.334	-16.159	-14.984	-14.086	-12.988	-14.161	-12.14	-14.427	-15.301	-12.198	-14.697	-11.219	-13.999	-16.253	-13.915	-10.995	-11.627	-15.549	-14.455	-16.172	-10.403	-15.087	-10.262	-10.956	-17.005	-12	-12.178	-10.385
5.7153	4.2008	11.675	5.3861	7.0763	8.6623	5.4513	7.9069	6.1051	8.1716	8.6155	8.1367	7.429	10.278	3.025	9.2106	7.2002	6.9797	6.9385	7.0729	10.31	3.2447	6.0325	7.9413	5.4589	7.3786	3.9291	7.5309	6.7209	10.332	7.8424	8.6628	6.3489	11.372	8.6673	6.9021	7.7705	6.6983	11.703	8.9741	6.8798	6.064	6.1794	2.9847	7.4784	5.7046	7.693	3.2227	6.4235	5.8684
6.3386	5.4389	8.7401	6.2972	6.7618	6.894	9.4378	9.3249	9.7343	9.0714	5.4387	6.4997	6.4952	7.9057	8.4044	6.7741	7.172	6.0906	5.4442	7.1222	5.9114	6.6085	5.3912	8.0761	3.2569	4.6353	6.4897	3.1524	8.4457	8.7592	6.303	7.1792	3.9808	5.0704	7.8796	6.7797	9.0775	6.7359	7.1176	8.4242	4.824	6.4681	7.6427	5.96	7.1342	6.9334	6.5847	3.0588	6.7067	5.103
10.68	7.7224	3.4437	5.2285	9.1983	6.3117	7.8028	4.6838	8.7873	3.9979	8.9011	3.0416	8.1418	7.8276	5.8042	6.6175	6.9004	6.1738	8.9701	5.4529	8.0149	4.4938	9.9169	7.1061	4.4656	6.8977	10.462	9.9083	7.1282	5.3145	7.1507	6.0333	6.9996	7.8871	9.7055	7.8884	5.9911	7.2634	5.4012	5.5216	8.4207	6.2761	5.2558	4.9852	9.5713	3.8567	8.9818	9.1528	7.2154	6.8653
-8.8225	-9.1377	-9.2105	-11.21	-6.6739	-5.0757	-9.4163	-11.821	-8.1748	-5.6499	-6.5903	-7.6831	-5.578	-9.8939	-10.729	-6.2014	-8.3267	-7.6124	-7.3638	-10.283	-8.6058	-6.9483	-10.353	-6.1619	-7.5861	-8.718	-9.3971	-8.8013	-6.8868	-5.493	-7.5119	-6.6756	-7.2921	-9.028	-9.2979	-7.006	-4.5939	-5.7576	-8.7668	-6.9116	-7.5782	-8.8115	-6.5732	-9.1977	-7.9907	-9.6074	-8.9991	-7.525	-6.4396	-6.6622
0.40403	1.1626	4.4128	1.9893	2.3521	0.77325	2.889	2.9634	-1.3499	1.8164	3.305	0.49652	-0.9512	1.4314	-1.9944	1.7439	5.2045	1.1815	1.4993	1.0877	1.2164	1.3173	-0.98127	1.0973	4.2636	2.1063	1.184	3.3475	-0.11395	0.91408	1.4062	2.1055	1.1945	2.6327	4.3507	-1.1862	0.53894	-0.3489	2.7027	3.7783	1.4817	-0.89476	0.18299	0.15775	3.0836	0.10402	2.7082	0.38921	0.95965	1.247
-2.3796	-0.29536	1.6261	-2.6163	-2.713	1.5206	-4.2453	0.21735	-1.0675	-3.491	-2.7466	-4.4126	-1.7579	2.5721	-0.46252	-1.1815	-3.0647	-0.76398	-1.5917	1.8304	-3.4249	-3.1807	-1.1749	-0.28616	-0.39957	-1.1761	-2.4681	4.0036	-0.46503	0.15093	-2.7916	-2.1631	-1.5084	0.013871	-1.1232	0.53131	-0.87642	-3.2892	-2.0257	-1.0692	-2.5395	1.3451	-1.6281	-1.1569	-1.3097	-3.6308	-4.9265	2.4689	-0.39148	-0.51525
-2.5463	-5.2212	-3.938	-3.1037	-1.7804	-2.1223	-1.2834	0.34478	-1.9498	-1.8856	-3.2781	-3.1899	-0.2843	-1.9944	-3.734	-2.4184	-0.75954	-4.2623	-1.3522	-2.8995	0.18405	-3.3702	-0.066032	0.61533	-2.6176	-3.9775	-2.1965	-2.5719	-3.4283	-1.0349	-2.7455	0.72646	-3.1416	-3.5261	-0.7999	-5.0252	-1.1741	-2.6809	-1.0804	-1.9872	-1.0314	-2.9468	-3.534	-3.5114	-3.9571	-2.8042	-1.7681	-2.2939	-6.213	0.54994
-2.9638	-2.846	-1.4122	-6.3375	-5.9615	-3.046	-3.738	-7.0025	-5.3301	-4.3021	-3.6282	-3.3795	-6.2241	-5.5045	-6.3855	-2.5024	-5.4823	-2.1512	-5.4445	-4.1941	-4.7294	-5.0443	-6.0705	-3.9647	-1.3088	-4.3523	-4.9204	-7.1932	-4.119	-6.1363	-5.8537	-3.7795	-4.1727	-3.6167	-3.4954	-7.4188	-2.8978	-1.0881	-4.8133	-4.333	-5.9639	-4.6146	-8.9467	-2.7387	-5.597	-4.0266	-7.0314	-5.892	-0.81582	-8.0355
-12.408	-13.834	-13.611	-11.99	-12.936	-13.022	-11.71	-10.601	-10.857	-13.463	-12.616	-15.355	-13.367	-11.246	-12.479	-13.981	-10.96	-14.537	-10.952	-9.8131	-11.838	-13.557	-15.07	-13.033	-9.0579	-10.463	-14.029	-9.8283	-18.559	-13.15	-11.196	-12.135	-12.205	-11.58	-12.193	-12.672	-13.574	-14.067	-11.962	-13.379	-14.696	-13.424	-14.993	-13.268	-12.557	-10.785	-11.914	-12.653	-14.934	-10.699
-0.10371	-3.191	1.3168	-2.1851	-0.83716	-1.4973	-1.5206	-2.159	-2.3665	-3.1195	-3.0801	-1.1573	-1.5308	-2.6134	-3.9025	-2.1285	0.29832	-5.6999	-3.2855	-1.0981	-3.1803	-1.7166	-4.0701	-4.0895	-0.66022	-4.2194	-3.4245	-2.4127	-3.9568	-2.4989	-1.9111	-4.2988	-1.3508	-1.9644	-4.3507	-3.1895	-2.9251	-4.0788	-4.1121	-5.0656	-2.3481	-3.6206	-4.0262	-2.4126	-3.4116	-1.4903	-0.089563	-1.3833	-3.0713	-1.5154
10.04	6.4835	9.161	8.3719	10.811	10.284	5.102	7.7888	7.6987	7.9109	10.894	6.0487	8.5107	7.5407	8.3425	7.8273	9.362	8.7862	9.1886	9.8355	7.7076	4.0735	7.6383	5.704	6.4497	8.7994	13.201	6.7229	11.584	7.347	5.9917	8.6152	8.2441	8.2247	8.3901	8.5018	9.9055	12.924	8.8551	5.8901	8.9426	8.652	5.5723	9.7349	7.1621	9.972	5.8478	8.6036	9.4391	9.3828
-1.4333	-1.7343	-4.651	-4.4473	-2.4874	-2.1635	-3.9618	-1.4473	-5.754	0.40463	-7.4747	-8.0533	-3.3653	-2.3445	-4.8538	-2.9011	-6.8283	-7.8766	-7.166	-3.1897	-5.02	-3.5113	-5.5946	-3.4096	-6.755	-5.1062	-1.8406	-3.4366	-2.7498	-5.2683	-2.9983	-3.6825	-2.6322	-4.02	-4.2822	-3.8072	-5.8852	-6.8946	-4.7224	-0.55443	-8.1331	-2.7625	-5.132	-4.2401	-3.8132	-6.8582	-2.0048	-3.5263	-5.8163	-2.0972
-23.933	-22.831	-24.2	-20.711	-20.702	-23.425	-22.27	-21.223	-20.589	-20.399	-19.454	-23.974	-20.184	-19.486	-22.738	-21.297	-22.798	-17.654	-23.738	-21.719	-23.486	-17.466	-23.184	-24.22	-21.73	-21.958	-22.007	-21.564	-22.14	-21.175	-22.754	-21.565	-24.065	-18.985	-23.972	-21.072	-22.993	-21.421	-22.693	-23.907	-24.806	-20.659	-25.111	-20.593	-24.754	-24.385	-21.695	-23.114	-22.345	-20.413
-11.109	-13.296	-9.5462	-13.326	-9.0994	-13.01	-11.716	-8.7827	-10.184	-10.326	-7.6573	-8.3276	-14.948	-8.2072	-7.858	-12.655	-12.207	-9.704	-11.348	-7.1779	-13.632	-10.168	-12.501	-9.8133	-11.145	-12.405	-9.8535	-7.5281	-12.488	-13.726	-8.1637	-11.044	-10.886	-10.832	-11.704	-13.24	-9.3338	-6.9285	-11.726	-9.3	-12.138	-8.8342	-11.572	-9.5391	-9.8681	-10.594	-11.427	-6.9476	-8.6625	-12.007
4.5439	1.7698	3.64	0.94688	-0.62305	0.92572	2.9552	-0.34391	-1.4534	4.4269	2.6115	-0.4136	0.17696	1.0726	5.0271	2.7001	1.2962	0.25581	1.408	4.2663	-0.57112	0.22085	3.4724	0.80269	4.6603	2.1714	1.9364	1.3701	1.9487	1.7961	2.3183	0.22546	2.8367	1.0682	0.86116	3.5271	1.8607	0.95275	0.72443	0.35344	2.125	-0.63647	5.1406	0.39053	3.1845	-1.1429	0.047034	1.1018	1.0783	2.4228
-12.339	-11.733	-9.9814	-15.053	-11.22	-12.039	-13.214	-14.536	-8.7227	-13.531	-11.032	-10.387	-11.945	-12.567	-16.253	-10.315	-13.379	-13.517	-12.579	-9.7066	-12.635	-12.279	-14.615	-8.3096	-9.7409	-11.294	-13.555	-11.245	-9.672	-11.651	-12.036	-9.5361	-12.879	-12.431	-11.776	-12.363	-15.58	-10.332	-13.697	-11.525	-16.564	-10.355	-10.993	-11.59	-12.61	-8.5915	-9.8695	-11.235	-11.453	-10.969
10.243	8.6888	11.541	9.8974	10.719	8.2223	13.817	11.234	6.7155	11.332	12.356	8.4007	12.215	9.9231	10.11	7.91	9.4143	10.876	12.475	10.513	9.4264	7.6133	11.69	9.4688	10.232	9.832	8.3242	11.152	6.2162	11.3	9.1671	9.7977	7.2521	8.1553	13.022	11.072	11.848	11.253	9.6755	7.2679	7.4102	9.5186	10.21	9.4547	10.777	8.5761	12.882	8.7514	9.7342	11
-2.0144	1.3673	1.1467	-0.64794	0.41775	0.95961	1.6477	0.66205	0.29092	-1.4466	-0.87676	3.171	-2.6386	0.83706	-3.193	-2.226	4.3495	-0.29703	1.7033	-2.7028	0.86318	-2.5312	-2.8869	-2.3626	4.0956	0.91821	1.3319	0.35829	-0.25962	1.7847	-2.8095	-0.96401	-0.50132	2.0083	0.88915	1.2738	-0.29972	0.39341	-1.1163	-0.93989	-2.7599	-1.8109	1.2372	-1.1226	-1.6267	-2.8477	-3.0069	-2.9147	0.15842	2.9428
0.093221	-3.0042	-2.2659	-1.3737	0.5951	-0.63237	-0.12336	-3.0533	-4.4501	-2.0714	1.3089	-0.41715	-1.5369	-2.8854	-1.4749	-2.6249	-3.7112	-2.8088	-2.651	-2.6164	-2.1074	-3.061	-3.8618	-1.5035	-2.4654	-2.6289	1.2405	-0.050328	-0.84456	-3.3825	-5.8317	-0.62233	-0.62058	-1.9869	-3.6276	-1.7884	-0.38427	-1.8458	-2.367	-2.6917	-3.0466	-4.4424	-4.0735	-1.7219	-1.8095	-3.6803	1.0402	-6.6137	-3.3044	-1.882
-12.337	-13.433	-12.209	-11.55	-12.424	-11.888	-10.83	-9.8407	-13.615	-10.976	-12.303	-11.454	-10.599	-12.125	-11.949	-8.1303	-9.3129	-15.3	-12.976	-11.205	-9.8677	-12.156	-12.84	-13.218	-12.59	-10.477	-11.043	-12.109	-12.215	-13.138	-11.262	-10.031	-13.792	-8.9494	-12.648	-11.476	-11.169	-12.86	-11.611	-10.294	-13.485	-12.014	-9.4195	-11.758	-10.076	-10.064	-9.0223	-14.405	-12.785	-10.436
-12.115	-13.274	-14.901	-13.688	-13.335	-16.116	-10.888	-14.337	-11.769	-14.366	-11.842	-14.389	-14.432	-12.903	-14.659	-12.804	-11.428	-13.853	-11.832	-12.697	-12.153	-12.489	-14.337	-17.225	-13.461	-15.703	-12.567	-9.8679	-10.644	-10.442	-13.949	-15.01	-15.176	-15.65	-12.282	-8.9446	-14.837	-9.4838	-11.138	-10.688	-12.698	-13.097	-11.165	-11.764	-10.533	-13.788	-13.593	-10.583	-9.7054	-11.339
-14.405	-13.086	-15.311	-9.8998	-13.356	-12.43	-12.626	-15.021	-9.6983	-11.627	-15.758	-10.57	-12.711	-10.987	-14.168	-14.699	-13.082	-15.826	-11.781	-14.385	-14.215	-13.747	-15.002	-12.122	-14.274	-14.981	-12.717	-9.5007	-13.344	-12.361	-10.736	-16.48	-13.261	-14.263	-14.086	-12.765	-14.493	-15.391	-14.073	-14.318	-13.557	-9.0184	-13.02	-10.489	-14.811	-11.237	-11.403	-11.788	-13.729	-12.135
-13.374	-12.589	-13.796	-11.347	-12.261	-12.172	-13.84	-13.231	-14.397	-14.7	-13.185	-11.276	-11.9	-10.676	-9.8877	-10.563	-14.188	-12.314	-10.96	-11.334	-10.001	-14.392	-11.55	-12.94	-15.362	-14.399	-14.381	-13.374	-14.793	-12.907	-15.367	-10.774	-12.674	-12.865	-12.863	-10.958	-12.183	-13.736	-16.003	-12.485	-12.752	-12.624	-9.0458	-11.395	-14.835	-13.491	-12.109	-13.68	-13.041	-13.203
-3.328	-1.8526	-5.5673	-2.9562	-2.6586	-1.8902	-3.2612	-5.2766	-4.6589	-6.5011	-3.5954	-2.4254	-1.4292	-4.2321	-3.5936	-3.2204	-0.52955	-1.6728	-1.7032	1.445	-0.82518	-2.4277	-3.9846	-4.724	-2.7389	-2.1079	-2.2858	-1.7753	-0.72802	-2.2659	-1.2712	-3.2058	-0.55603	-3.3577	-0.48929	-3.5727	-3.8532	-2.2414	-4.5462	-2.4196	-3.185	1.6996	-2.6088	-2.8739	-3.9411	0.45237	-1.9859	-5.4318	-2.896	-1.903
-6.3989	-6.9366	-5.2326	-4.4617	-6.8509	-5.3112	-5.1036	-3.5708	-3.5641	-6.5456	-7.2981	-4.4022	-6.5072	-4.1605	-4.2678	-8.2391	-6.273	-3.6437	-6.0612	-9.4954	-3.861	-4.0295	-7.6112	-7.3144	-4.6282	-6.9561	-9.1731	-8.1127	-8.861	-8.8564	-5.8461	-6.6757	-7.2326	-4.7986	-7.3333	-8.1661	-6.6437	-5.9664	-8.3571	-9.8457	-5.4397	-5.6432	-5.6095	-5.7838	-8.2788	-4.1833	-6.6711	-4.8842	-7.4143	-5.5738
-2.5866	0.9598	0.18178	-1.8774	1.0173	3.7655	-0.82694	-1.3934	0.93894	-1.2931	0.15277	3.3555	1.8208	1.1366	1.7357	-1.495	1.6367	1.1944	-1.2622	1.8942	1.6305	-2.5702	0.93018	2.0212	1.7647	-1.6459	0.57173	0.21003	1.7369	1.8473	-1.0255	-0.36945	0.63608	-2.9019	0.13731	-0.87069	1.404	-1.4084	0.13128	1.6195	-0.49737	2.5427	0.74387	-0.60165	1.136	1.7705	-1.8072	2.4006	1.7115	-1.4202
-10.338	-13.841	-13.379	-11.986	-10.125	-10.62	-11.456	-12.353	-10.778	-14.533	-15.888	-13.334	-10.468	-12.638	-9.0423	-13.05	-12.028	-13.745	-11.454	-15.383	-9.7236	-12.511	-14.355	-11.539	-11.13	-11.533	-12.86	-12.937	-14.953	-14.522	-11.776	-12.339	-12.137	-14.567	-11.295	-16.935	-11.089	-14.642	-12.661	-12.42	-13.433	-13.842	-10.563	-11.746	-16.004	-11.251	-12.166	-10.617	-12.966	-12.826
-6.5181	-11.462	-10.415	-9.3945	-7.065	-7.7452	-6.4363	-8.8894	-8.4647	-8.2343	-9.1649	-8.9118	-10.398	-8.0338	-10.694	-9.3308	-9.2883	-9.5668	-9.9284	-7.6189	-11.391	-5.2437	-7.2961	-8.0466	-7.7183	-10.248	-11.068	-6.4662	-8.7319	-6.9007	-8.051	-8.9851	-8.5653	-10.714	-7.7109	-9.8138	-7.3952	-12.104	-10.637	-9.2408	-8.1919	-8.9792	-4.3035	-10.332	-9.9058	-10.46	-9.8622	-8.4053	-10.538	-7.8947
-3.5272	-2.9788	-3.9023	-0.2863	-1.9221	0.026098	-1.4176	-2.3821	-2.8636	3.0062	-0.55291	-0.77454	-0.51374	-2.0389	-3.4735	-2.609	-3.9832	-2.1808	-0.40407	2.3808	-0.9765	-1.2858	0.18206	-2.2555	-0.71077	-5.9996	-0.76207	0.066892	-1.9759	-2.2886	-0.5069	-2.8795	0.67909	0.15469	-1.3084	-0.3567	-3.757	-3.3427	-0.34827	-2.3217	-0.50186	-2.5726	-2.8419	-3.1335	-3.2659	0.13033	-0.88829	-0.53313	-2.3306	-1.8234
-5.9693	-6.5071	-6.308	-4.1573	-6.7375	-6.3664	-5.1686	-5.0549	-4.2846	-5.8539	-4.2328	-6.9999	-2.3817	-5.0697	-6.5836	-7.0508	-4.9605	-8.4893	-7.6179	-5.6019	-4.1965	-6.6646	-8.1892	-6.8932	-9.5375	-3.1249	-10.485	-7.7583	-6.4704	-4.8168	-3.6667	-6.2715	-2.6236	-3.3429	-3.2543	-5.6945	-4.0859	-4.1833	-4.3624	-3.7783	-4.7307	-6.7321	-3.3427	-7.1618	-5.7303	-5.4868	-6.6947	-5.8852	-6.5171	-5.3695
[truncated: 150 more columns]
