# Supplementary material for: Genetic dissection of main and epistatic effects of QTL based on augmented triple test cross design
Source: PLoS One. 2017 Dec 14;12(12):e0189054. doi: 10.1371/journal.pone.0189054 (PMC5730204; doi:10.1371/journal.pone.0189054)
Supplement: S7 Supporting Information — (ZIP) [file pone.0189054.s007.zip › z2_550_0.8_10.csv]

1.98	2.2366	3.5101	2.8595	2.2254	2.6437	2.6121	2.3622	3.2069	2.077	2.6177	1.0586	2.3938	2.6228	3.2326	2.9203	1.9246	1.3799	2.6969	3.0709	2.8963	2.582	3.2521	3.039	4.2354	2.7109	0.88736	2.2189	2.5015	2.2408	2.145	2.9776	3.508	1.9946	1.6491	1.7535	2.9985	2.5915	2.4335	2.483	3.3161	2.1292	2.6113	3.0055	2.6845	2.5374	1.7376	1.6557	1.7848	2.6612
-13.685	-12.608	-13.684	-13.663	-12.773	-13.23	-13.431	-13.369	-13.122	-13.523	-12.669	-14.071	-12.546	-13.293	-13.48	-12.639	-12.197	-13.653	-13.141	-13.133	-12.795	-12.923	-13.225	-12.715	-13.189	-13.137	-12.923	-12.83	-13.027	-13.342	-12.853	-12.003	-14.256	-13.143	-12.533	-11.718	-12.812	-13.513	-13.288	-13.015	-14.496	-12.818	-12.758	-13.676	-12.115	-12.768	-12.687	-13.197	-14.197	-13.353
-1.7308	-2.5587	-1.0089	-1.8208	-0.99078	-1.7075	-0.98609	-2.0694	-0.93471	-2.086	-2.0862	-1.7352	-1.4634	-2.1802	-2.7307	-1.524	-2.881	-1.6621	-2.1587	-2.2382	-2.8306	-1.7284	-2.2634	-2.841	-1.1839	-1.6051	-1.9092	-1.6824	-2.0923	-2.0585	-2.0497	-1.742	-0.71872	-2.6184	-1.0788	-0.48765	-1.3169	-1.1433	-2.7744	-1.2068	-2.6602	-1.8824	-2.202	-0.7374	-1.4575	-2.2849	-2.5858	-2.259	-1.4923	-2.0974
-11.417	-10.217	-11.575	-10.215	-10.86	-10.245	-10.949	-10.928	-10.158	-11.222	-11.472	-10.479	-9.6401	-10.669	-10.466	-10.841	-11.673	-11.257	-10.695	-11.715	-10.761	-10.764	-10.424	-10.105	-11.254	-10.956	-11.74	-10.336	-10.237	-10.534	-10.338	-9.6356	-10.761	-10.474	-11.109	-10.848	-10.915	-10.609	-10.194	-10.883	-11.241	-10.824	-10.036	-10.449	-11.4	-10.065	-10.641	-11.653	-11.174	-10.437
-0.38245	-0.33326	0.069539	-0.064364	-0.60967	-0.50594	-0.3327	-0.2913	-0.55861	-0.26773	-0.45991	-0.52216	-1.0723	-0.1424	0.51172	0.35074	-0.26151	-0.50139	-0.65866	0.52153	-0.85727	-0.44771	-0.11769	0.7509	-0.053006	-0.2611	-0.28797	-0.24474	0.86749	-0.016404	-0.22048	-0.54479	-1.6474	-0.67683	0.55066	-0.57329	-0.055932	-0.10889	0.12592	-0.28715	0.093039	-0.017629	0.42934	-0.4945	-0.025276	-0.56502	-1.013	-0.067849	0.21633	-0.71828
-5.0213	-4.5683	-4.6016	-4.3594	-4.5184	-3.9572	-4.4304	-3.56	-4.6349	-4.09	-4.5308	-4.5076	-4.0909	-5.3674	-3.9303	-3.6421	-4.5926	-3.9452	-3.8662	-4.6358	-4.1853	-3.871	-4.5011	-4.0438	-4.2526	-4.1864	-4.1842	-3.4716	-4.095	-4.6848	-3.2605	-4.0352	-4.4999	-4.4467	-3.7964	-5.3185	-4.2603	-3.8186	-5.0585	-5.5048	-4.2183	-4.329	-4.3173	-4.4549	-3.7415	-3.7687	-5.667	-4.5608	-3.5915	-4.6311
-10.762	-12.72	-11.128	-11.796	-11.889	-10.957	-12.576	-12.007	-11.965	-11.626	-11.349	-11.942	-11.201	-12.335	-12.26	-11.689	-11.799	-11.365	-11.611	-11.207	-11.292	-11.109	-10.828	-11.429	-12.085	-12.408	-11.382	-10.68	-12.174	-11.602	-11.053	-10.703	-12.121	-10.338	-10.661	-10.544	-11.383	-12.429	-10.964	-10.866	-12.133	-11.755	-11.586	-11.233	-11.197	-10.398	-11.306	-12.239	-11.176	-11.527
1.5064	-0.53763	0.16421	0.52402	0.26848	1.3511	1.8682	1.2569	0.35587	1.2475	-0.22325	-0.51981	0.46156	0.35639	0.58031	1.0966	-1.0958	-0.032832	0.62947	0.81479	0.58472	0.016938	0.53827	1.3378	-0.471	0.59947	1.1506	1.075	1.4115	-0.73545	1.2512	-0.40895	-0.015413	0.21186	-0.1129	0.92962	0.75525	-0.17171	0.39272	0.9565	1.2935	-0.58671	0.15423	1.0768	0.85634	-0.036008	0.12001	0.85128	0.4852	0.27999
-12.325	-12.581	-12.077	-13.073	-12.743	-12.547	-12.685	-12.489	-12.64	-13.047	-11.871	-12.727	-13.224	-12.341	-13.857	-12.489	-12.229	-12.296	-12.362	-13.382	-12.352	-13.183	-13.005	-12.062	-12.982	-13.783	-12.981	-13.02	-13.059	-12.587	-12.55	-12.083	-12.771	-13.825	-11.881	-11.934	-12.84	-13.784	-13.267	-13.575	-12.766	-14.409	-13.116	-12.468	-12.029	-12.615	-13.775	-12.916	-13.251	-11.978
6.6342	6.2982	5.9823	7.5241	6.7443	7.8797	6.5679	7.1399	6.7768	5.7796	8.029	7.094	6.9396	6.878	7.5412	8.3021	7.9914	6.4338	7.6655	6.2565	7.4611	6.6045	7.0304	6.6595	6.3973	6.3952	6.306	6.9354	6.7791	7.7465	7.8668	5.6459	6.4525	7.0592	7.3738	8.0645	6.9376	7.2307	6.7221	6.6001	7.7808	7.4225	6.2286	6.7333	6.8112	6.8573	7.6274	6.748	6.5685	6.8573
-3.2514	-3.2329	-3.4243	-4.7796	-3.6422	-3.7601	-4.5641	-4.3704	-3.6345	-2.8666	-3.1952	-3.85	-3.5315	-4.4353	-3.1262	-3.6226	-3.0123	-2.5973	-3.7565	-3.7265	-2.5609	-4.0472	-2.9657	-2.653	-3.1779	-3.0254	-4.2876	-3.4027	-4.1797	-3.149	-3.6884	-3.2607	-3.7035	-2.984	-3.7595	-4.7044	-3.5696	-3.8904	-3.3278	-4.9359	-2.9089	-3.172	-3.1397	-4.153	-3.2189	-4.0097	-2.8077	-2.7392	-4.8352	-2.7895
-22.378	-21.754	-21.228	-22.362	-22.426	-22.687	-21.387	-22.661	-22.287	-22.55	-21.861	-22.186	-22.369	-21.681	-22.189	-21.524	-22.004	-22.167	-21.646	-21.322	-22.117	-21.06	-22.033	-22.245	-22.632	-22.824	-21.926	-22.131	-21.626	-22.209	-22.057	-22.663	-22.8	-21.67	-21.894	-21.454	-21.484	-23.723	-21.665	-23.109	-22.176	-21.727	-22.629	-23.329	-22.875	-23.214	-22.633	-22.148	-23.661	-22.291
-1.0281	0.86711	-0.373	-0.65838	-0.0013326	-0.94292	0.037856	0.29036	0.29329	-1.1505	-0.46098	-0.051888	-1.0236	-0.54728	-0.36662	-1.2967	-0.37288	-0.39407	-0.1212	0.30174	-0.61718	-0.55594	0.61229	-1.5879	-0.076592	-0.43779	-1.425	0.38115	0.17703	-0.89555	-1.3396	-0.3424	-0.92893	-0.77714	-0.75429	-0.050153	0.78509	-0.45499	0.43912	-0.59887	-0.23042	-0.89116	0.88429	0.19411	-0.10383	-0.1798	0.90071	-1.1365	-0.453	-0.19249
-3.3523	-2.792	-3.115	-2.733	-2.046	-2.7054	-2.5789	-2.4817	-1.936	-2.6597	-2.477	-3.1999	-3.1525	-2.7432	-2.4765	-2.8365	-2.1292	-4.6207	-2.6515	-2.8039	-1.6729	-2.7765	-3.7404	-2.412	-3.1136	-3.8409	-3.2342	-2.6487	-2.9278	-2.4467	-2.6821	-2.9936	-2.362	-3.2756	-2.9425	-2.1537	-1.9674	-2.3684	-2.5744	-2.9742	-2.488	-1.6118	-2.6546	-1.3374	-2.1232	-2.0954	-2.9817	-1.8775	-2.5561	-1.5534
-0.06084	-0.021243	-0.21027	-0.37671	0.063791	-0.15184	0.85162	-1.1468	-0.020342	0.8963	-0.82516	-0.20458	-1.002	0.51888	-0.4595	-0.42049	-0.6583	-1.6141	0.69754	0.23093	0.062152	-0.3088	-0.84772	0.30227	-0.33768	0.18802	-0.64768	0.13958	-1.0092	-0.67881	-0.074482	0.20002	-0.24332	0.911	0.71816	0.60852	-0.87087	-1.0911	-0.02238	-0.11958	0.1667	-0.53749	-0.81114	-0.034599	0.84726	-0.46729	0.1933	-1.4632	0.40619	0.44571
-11.362	-11.019	-11.128	-11.366	-11.449	-10.267	-10.517	-10.275	-11.091	-9.4064	-10.081	-11.821	-11.193	-11.607	-10.175	-10.387	-10.774	-11.413	-10.623	-10.647	-10.17	-11.053	-11.108	-11.612	-9.7471	-9.826	-11.557	-12.076	-10.909	-10.674	-11.017	-11.015	-11.423	-10.199	-9.5768	-9.4644	-10.768	-10.824	-10.663	-11.08	-10.96	-9.9577	-10.769	-11.256	-11.36	-11.168	-10.523	-11.874	-10.203	-12.096
-22.182	-23.215	-22.33	-21.924	-22.824	-22.035	-22.131	-21.801	-21.686	-22.374	-21.951	-20.907	-22.944	-22.885	-22.703	-23.124	-22.454	-22.226	-21.905	-22.57	-21.865	-22.971	-22.68	-21.645	-21.97	-21.542	-21.49	-22.382	-22.185	-21.961	-23.193	-20.717	-21.418	-23.107	-21.571	-21.257	-22.667	-21.706	-22.062	-22.129	-22.397	-21.536	-21.807	-22.822	-21.61	-21.793	-20.728	-21.723	-22.214	-22.498
-7.0301	-6.8065	-6.7132	-6.1693	-5.5616	-5.6675	-6.4606	-5.044	-6.4257	-6.8165	-7.1902	-6.3045	-7.4403	-6.8744	-7.3806	-6.7022	-5.7211	-7.8516	-5.7025	-5.6681	-5.3479	-6.8056	-5.9451	-6.4333	-6.9096	-7.8806	-6.3913	-6.5293	-6.9487	-7.7383	-6.9573	-6.7765	-5.8026	-7.7173	-7.2552	-6.8923	-6.285	-5.9166	-6.5024	-5.0682	-6.4287	-6.887	-6.1174	-6.9046	-6.1957	-6.7309	-6.5063	-6.4466	-6.5844	-6.6011
-6.896	-6.1103	-6.397	-7.0086	-6.8621	-6.5836	-6.4341	-7.0362	-6.702	-5.92	-5.6425	-6.7693	-6.294	-6.441	-6.6729	-6.7888	-5.9333	-6.209	-7.1229	-6.1663	-6.6584	-5.705	-5.6944	-5.5767	-5.9053	-5.667	-5.058	-6.4391	-6.0723	-6.4787	-5.4911	-6.3171	-6.3981	-6.2792	-6.1459	-6.4602	-6.5052	-6.6218	-6.7967	-5.7485	-6.209	-6.3768	-6.0867	-6.9198	-6.2426	-6.3865	-6.448	-5.6976	-6.329	-6.5673
-10.984	-11.173	-10.948	-10.885	-10.468	-10.844	-12.03	-10.525	-11.262	-10.179	-11.796	-11.31	-10.347	-10.569	-10.455	-9.2038	-10.183	-11.348	-10.596	-11.144	-11.139	-9.8559	-9.7706	-10.45	-12.101	-11.241	-10.624	-9.711	-10.365	-10.318	-9.7057	-9.8812	-10.793	-11.379	-10.867	-11.692	-10.936	-10.732	-11.722	-11.146	-11.809	-10.415	-10.765	-10.584	-9.7408	-11.833	-10.934	-11.008	-10.894	-11.169
-4.0332	-6.1578	-5.0389	-3.763	-4.1041	-4.0607	-4.6969	-3.6002	-3.7654	-4.3776	-3.9872	-3.8967	-4.9037	-4.8196	-3.8451	-4.4064	-3.5183	-3.5832	-4.4318	-4.737	-3.7097	-3.958	-4.6721	-5.0386	-4.5564	-4.4795	-4.126	-4.4411	-3.4991	-4.8519	-5.0469	-4.6203	-4.3555	-4.0748	-4.2353	-4.4971	-3.4682	-3.9411	-4.3111	-4.5162	-3.3332	-3.8521	-5.3524	-4.2198	-4.4668	-4.5452	-2.9983	-4.0656	-3.9132	-3.3926
4.2425	4.1795	4.019	3.1848	4.3432	5.3876	4.5227	4.2029	4.0446	5.2376	5.0205	4.4671	3.6203	4.3186	6.016	4.7779	5.6669	3.973	5.2891	4.1302	4.6715	4.9041	3.9797	4.8137	4.1574	4.5893	5.0933	4.5409	5.4041	4.532	4.5549	4.821	4.1599	4.2319	5.5399	5.2227	4.8021	4.7824	4.3165	4.0431	4.4514	4.4991	5.0517	4.2069	4.4416	4.7493	4.1734	5.4731	3.5171	4.9457
-11.924	-11.718	-12.122	-11.379	-11.767	-11.622	-11.575	-11.177	-10.945	-11.762	-12.63	-11.792	-11.129	-12.036	-11.462	-11.956	-11.39	-10.43	-11.082	-12.885	-13.344	-11.506	-12.433	-11.516	-11.781	-11.294	-12.533	-10.865	-11.376	-11.574	-11.682	-11.44	-11.725	-10.931	-11.444	-10.521	-12.382	-12.047	-12.04	-11.46	-12.075	-11.984	-12.436	-13.152	-11.581	-11.869	-11.706	-11.737	-11.42	-11.052
-5.0951	-5.2323	-3.8385	-4.9871	-5.1404	-5.2432	-4.623	-4.3548	-3.4442	-5.014	-5.5719	-5.507	-4.669	-5.3203	-4.8729	-5.0188	-5.7121	-5.9845	-4.387	-5.3294	-5.1282	-4.966	-5.785	-3.6969	-6.0205	-4.7891	-4.0463	-4.6801	-4.9767	-4.031	-4.866	-5.9189	-5.5576	-3.6685	-5.2814	-4.6728	-3.9955	-4.1095	-4.7278	-3.6736	-4.3983	-5.6297	-4.424	-4.651	-5.6268	-5.0958	-5.3292	-3.4715	-5.1195	-4.9538
-1.4678	0.78284	0.50615	-0.28239	-0.081912	-1.0194	-0.17805	0.14232	-0.1987	0.709	-0.16312	0.3589	-0.66753	-1.0899	0.81298	0.94298	-0.12282	0.26397	-0.15436	0.0095412	0.10653	0.34911	0.39716	-1.2312	0.31696	-0.35274	-0.8483	0.50929	0.023487	-0.0076547	0.19133	-0.5778	0.66129	0.90106	-0.56905	-0.12051	-0.28491	-0.11106	0.4605	0.77506	0.76101	-0.010558	0.018485	-0.11896	-0.27338	-0.48038	0.70675	0.41743	-1.1188	-0.016132
5.216	6.1242	5.2934	6.0215	6.2185	5.0649	7.1648	5.4383	4.5203	3.9776	5.6717	4.7756	5.5101	5.181	4.4496	6.1946	5.0842	5.9702	6.0928	5.4598	6.0268	5.4866	5.637	4.2704	4.3408	5.8621	5.359	5.2115	5.4875	4.5895	5.2825	4.9416	5.2176	6.2237	5.889	5.7771	6.0465	6.1359	5.0258	5.9105	4.8609	4.7704	5.832	6.5054	4.7333	6.1283	5.2492	6.3146	5.4278	5.6595
2.6794	0.70963	0.97238	0.17284	0.31484	1.5095	1.5547	0.98961	1.7478	1.6242	2.8757	2.0873	2.0854	0.84978	2.4485	2.3415	1.826	1.5068	1.4612	1.7471	1.2657	0.78246	0.88675	2.358	1.5066	2.3409	0.51398	1.6287	2.0602	1.3402	2.8538	1.3889	2.3893	1.0285	0.16273	1.5329	1.5594	2.0776	1.2815	1.038	2.0913	0.80443	0.42274	2.2222	2.4719	1.6144	1.7856	0.94938	0.92407	2.2272
-4.8564	-5.3634	-5.5188	-5.846	-6.0995	-4.9411	-5.1926	-4.6633	-4.6772	-5.7955	-4.2863	-5.4858	-5.0664	-5.9758	-4.6556	-4.4203	-4.7962	-6.1605	-5.6147	-4.5958	-5.7778	-5.2738	-4.4229	-5.6866	-3.9187	-5.6894	-4.2745	-5.5732	-4.6429	-6.0238	-4.0654	-4.0166	-4.29	-5.3608	-5.6504	-4.7219	-5.7209	-5.1825	-5.3316	-5.1785	-4.4171	-4.987	-4.0823	-6.4287	-5.5878	-5.1513	-3.8358	-5.2543	-4.7767	-5.4325
-1.4954	-0.52227	-1.5802	-0.74642	-0.69927	-2.8317	-0.70347	-1.0173	-1.7124	-1.1783	-0.98771	-1.8199	-1.3006	-1.3228	-1.1327	-0.79811	-0.29406	-0.77038	-0.89887	-1.5233	-1.1495	-1.9118	-0.91838	-1.7637	-0.57206	-1.0658	-1.7138	-1.8814	-0.74267	-2.098	-0.80423	-1.0475	0.042318	-1.4028	-1.2982	-0.69871	-1.1433	-1.2664	-1.1107	-1.4531	-1.5475	-0.044296	-1.5944	-1.1887	-0.099989	-0.86515	0.23009	-0.57903	-1.0827	-2.8189
1.6472	1.4691	1.2191	1.6767	1.8556	1.1574	0.42074	0.90741	1.5426	2.4652	0.7962	1.1137	1.4809	1.6763	1.4091	2.0546	0.92016	1.9535	0.42037	1.2961	1.0778	2.4595	2.2314	2.8655	0.28999	1.6249	2.3065	1.2796	1.3015	1.6192	2.3674	2.3335	3.2664	0.80194	1.9077	1.2078	2.1539	2.0532	1.0267	1.249	1.8621	2.0363	2.4569	1.9658	0.048362	1.4768	2.452	2.0559	1.2023	1.3092
-10.178	-11.027	-10.331	-10.502	-10.608	-11.075	-11.154	-10.969	-11.304	-11.724	-10.57	-11.945	-10.84	-10.247	-10.549	-10.879	-10.841	-10.447	-10.425	-11.036	-11.876	-11.436	-11.7	-11.056	-10.888	-10.936	-10.14	-12.004	-11.691	-9.8017	-10.306	-9.6771	-10.838	-10.737	-10.782	-10.182	-10.083	-10.64	-11.028	-11.777	-11.209	-10.59	-11.114	-11.688	-10.431	-11.663	-10.407	-11.404	-11.14	-10.896
-11.127	-10.808	-10.564	-12.596	-10.542	-11.448	-10.872	-11.395	-12.589	-11.978	-11.879	-11.099	-11.154	-10.937	-11.745	-11.668	-11.231	-10.664	-10.937	-10.813	-10.756	-12.143	-11.903	-11.327	-10.776	-11.907	-9.9118	-11.926	-10.334	-11.548	-11.809	-10.842	-11.656	-12.127	-10.505	-11.477	-12.214	-11.325	-12.003	-11.655	-11.304	-9.6925	-11.278	-11.964	-11.636	-10.121	-11.084	-12.78	-11.413	-11.454
6.18	5.4932	4.3708	5.7266	5.3723	6.4171	4.964	5.9422	5.1389	5.8447	6.0478	5.6045	6.1601	6.2154	5.8651	4.9468	5.7506	5.9599	6.5076	5.8847	4.8592	5.5574	5.5983	6.0387	5.3025	4.6484	4.7723	5.5869	6.0882	4.5454	5.1211	5.5706	5.4716	4.8086	5.415	5.79	6.3627	4.554	5.0008	5.3945	5.8622	5.9649	5.0541	6.2306	4.9337	5.6597	4.5635	5.0184	5.8014	6.5018
-4.3076	-5.9485	-4.34	-4.973	-4.7266	-4.0741	-4.9492	-5.4888	-5.4093	-3.7494	-3.8521	-4.8793	-4.1794	-5.1481	-3.8701	-4.0803	-4.4698	-4.0894	-4.7531	-5.0964	-4.5709	-4.3119	-3.5695	-4.6152	-3.7033	-4.9364	-4.2139	-3.9066	-3.5661	-4.2329	-4.3667	-3.6368	-5.3859	-5.1069	-5.1815	-5.3593	-4.9425	-4.8675	-4.6945	-5.1625	-4.1004	-4.0756	-4.0695	-5.6484	-5.1932	-4.8272	-3.3564	-4.4771	-3.7057	-4.4277
-21.818	-21.462	-22.374	-22.154	-21.151	-22.56	-22.592	-21.974	-22.395	-22.186	-22.153	-21.713	-22.535	-21.845	-22.918	-22.578	-22.835	-22.812	-22.95	-22.379	-22.87	-22.027	-22.092	-22.381	-22.115	-21.898	-22.834	-21.779	-22.164	-22.885	-21.271	-22.393	-22.352	-22.826	-23.58	-22.562	-22.638	-22.226	-22.335	-22.534	-21.686	-21.546	-22.26	-22.096	-20.928	-21.969	-21.654	-21.575	-22.203	-22.425
-10.58	-11.922	-11.947	-11.605	-11.332	-11.952	-10.961	-11.243	-12.497	-11.094	-11.567	-11.209	-11.106	-12.101	-10.632	-11.651	-12.48	-12.16	-11.055	-11.363	-11.639	-11.812	-11.194	-11.075	-12.103	-10.893	-11.778	-11.669	-11.693	-11.139	-12.294	-11.51	-12.23	-11.154	-11.301	-11.638	-12.147	-11.417	-12.068	-11.381	-10.662	-10.933	-12.529	-11.386	-12.257	-11.355	-10.194	-11.846	-13.058	-11.889
-1.5432	-1.4213	-1.951	-1.4203	-1.0117	-0.36845	-2.1581	-1.7256	-0.95353	-1.4503	-2.3629	-2.0391	-1.35	-1.3328	-1.3403	-0.8782	-2.2812	-1.7659	-1.0318	-1.2769	-1.6718	-3.0416	-2.0798	-0.76269	-1.2483	-1.7012	-0.87245	-0.88568	-1.3239	-1.7584	-2.1884	-2.4878	-2.146	-0.92042	-1.9093	-1.6648	-1.3863	-1.4806	-2.5736	-1.218	-1.8553	-1.887	-0.39581	-2.1385	-0.73131	-0.84577	-1.0797	-1.6489	-0.74931	-1.4111
-14.954	-14.912	-13.366	-14.596	-14.514	-14.487	-12.997	-13.874	-13.421	-14.557	-13.354	-13.771	-13.387	-14.726	-13.387	-15.211	-14.006	-13.049	-14.442	-13.941	-13.059	-13.933	-14.067	-13.451	-14.14	-15.595	-12.996	-13.459	-14.182	-13.288	-13.194	-14.311	-14.561	-14.342	-13.441	-14.55	-14.394	-14.791	-13.427	-13.699	-13.522	-14.112	-13.111	-14.025	-15.191	-13.958	-13.82	-14.267	-13.633	-12.886
-13.025	-13.848	-13.352	-13.47	-12.888	-14.19	-12.415	-13.697	-13.727	-13.446	-12.692	-13.598	-14.319	-13.606	-12.767	-13.465	-13.032	-13.12	-14.074	-13.427	-12.757	-12.547	-13.231	-12.978	-13.774	-13.944	-14.69	-12.167	-13.378	-12.593	-12.751	-12.548	-13.545	-11.958	-11.955	-13.168	-13.558	-13.177	-12.427	-15.058	-12.307	-14.114	-13.697	-13.38	-11.99	-13.15	-13.991	-12.456	-13.642	-13.044
7.7046	8.4318	8.4603	7.7235	8.9814	9.8118	8.124	8.911	8.6851	8.2639	8.2804	9.3562	9.3861	8.8123	7.7538	7.3804	8.097	9.3403	9.7764	9.5483	8.1777	9.9489	8.8709	8.1843	7.1357	9.0505	8.9154	9.0963	8.0872	8.6435	9.0952	8.208	9.2451	9.6365	8.2477	9.5684	8.9353	10.169	9.0712	8.7689	8.9732	8.9698	9.4003	7.6327	8.5576	8.4585	9.6932	8.9245	8.5823	9.1552
-0.088182	-1.7111	-0.94115	-1.5036	-1.2136	-1.6457	-2.8222	-1.0549	-1.4781	-2.2632	-1.0601	-1.2373	-0.59695	-2.223	-0.77468	-1.5658	-0.77376	-2.0275	-1.8144	-1.1255	-0.62933	-2.3139	-1.0487	-1.1479	-1.7898	-2.1004	-1.0424	-1.2501	-0.19144	-1.8684	-0.67566	-1.0491	-0.91729	-1.4001	-1.2451	-1.976	-2.631	-1.8027	-1.9352	-2.1194	-1.9141	-0.71217	-2.2363	-0.49103	-1.1487	-0.8263	-0.49305	-2.0061	-1.2227	-1.9125
7.2252	6.1994	5.9229	7.3997	6.1158	6.6778	5.8007	6.5532	7.0749	7.0106	6.7178	6.8118	7.2971	6.7589	8.3358	6.2552	7.3109	5.455	7.7035	8.0345	6.7567	7.9149	7.2036	6.6227	6.9704	6.1882	6.9225	7.8203	5.9444	6.6386	6.3894	6.7821	7.3255	6.6543	6.7401	7.7117	6.6476	5.4339	6.098	7.14	6.0755	8.3824	5.6319	7.2595	6.4221	7.1456	6.2316	6.6714	6.6664	6.056
-12.599	-12.396	-12.963	-11.558	-12.687	-12.907	-12.963	-12.841	-12.962	-12.334	-12.583	-11.979	-12.857	-13.164	-12.364	-12.556	-13.414	-12.236	-13.929	-12.278	-12.908	-13.71	-12.6	-13.152	-12.278	-12.422	-13.551	-12.921	-12.275	-12.435	-12.598	-12.873	-13.015	-13.85	-12.611	-13.503	-12.245	-12.82	-12.378	-13.768	-13.687	-13.284	-11.789	-12.767	-13.345	-12.165	-12.657	-12.046	-12.969	-12.364
-10.869	-12.412	-11.931	-12.491	-12.254	-12.206	-12.526	-12.16	-11.066	-11.622	-10.567	-10.433	-11.081	-10.798	-11.662	-11.522	-11.09	-11.287	-11.849	-12.179	-11.592	-11.744	-12.537	-11.583	-11.768	-13.457	-10.723	-11.257	-10.567	-11.799	-12.844	-10.814	-10.817	-12.155	-11.186	-10.471	-12.214	-11.948	-11.906	-11.331	-12.074	-10.65	-11.255	-11.494	-10.708	-10.763	-11.035	-11.941	-11.879	-11.681
-4.1106	-3.3259	-2.9563	-3.6825	-2.6684	-2.5316	-2.0926	-5.1441	-3.9195	-2.1874	-2.9015	-3.2768	-4.3139	-2.3014	-2.8926	-2.9019	-3.2058	-2.4256	-3.7921	-3.0462	-4.4384	-3.0309	-2.5474	-2.6398	-2.5381	-3.2438	-3.1066	-3.5305	-3.0443	-2.8196	-3.3902	-2.5064	-3.2649	-4.3368	-3.0586	-2.7839	-3.3307	-2.9622	-3.6747	-2.6301	-3.8544	-4.1762	-3.3288	-3.4067	-4.0669	-3.3506	-2.8046	-3.8947	-2.1965	-3.3474
-11.845	-10.594	-11.096	-10.794	-11.008	-11.235	-11.047	-10.504	-11.216	-10.547	-11.094	-10.958	-11.134	-10.995	-11.996	-10.135	-10.659	-11.684	-9.8526	-11.406	-10.934	-11.557	-10.278	-11.039	-11.305	-9.9211	-10.788	-9.9664	-10.869	-11.735	-10.363	-11.294	-10.895	-11.261	-10.467	-10.143	-10.802	-10.871	-10.795	-10.298	-11.515	-11.493	-9.9053	-10.674	-10.594	-10.621	-11.103	-11.053	-10.553	-11.827
-11.206	-11.447	-11.914	-12.006	-11.217	-9.9936	-12.111	-12.227	-11.825	-11.814	-11.77	-11.593	-11.132	-11.381	-11.168	-10.555	-11.769	-12.323	-12.12	-12.1	-11.818	-12.398	-11.956	-10.834	-11.824	-10.734	-10.656	-10.932	-11.465	-10.673	-10.233	-10.616	-10.556	-12.275	-11.479	-11.955	-10.217	-11.872	-11.764	-11.159	-11.07	-12.497	-11.459	-10.966	-11.271	-11.077	-11.213	-11.36	-11.744	-10.662
-21.991	-21.262	-22.239	-22.927	-21.172	-22.98	-22.789	-21.819	-21.591	-22.988	-22.285	-22.446	-21.418	-22.792	-22.549	-22.431	-23.289	-21.892	-22.41	-22.779	-21.83	-22.657	-21.922	-21.87	-22.525	-22.803	-22.546	-22.304	-22.589	-21.455	-24.001	-23.393	-21.992	-22.267	-23.503	-22.364	-21.919	-21.599	-21.856	-21.628	-22.525	-22.693	-22.12	-21.838	-21.719	-22.244	-22.74	-23.061	-22.52	-21.96
-12.774	-12.753	-12.433	-13.275	-14.183	-13.851	-12.219	-11.899	-13.131	-12.639	-13.001	-13.637	-12.826	-12.434	-12.664	-13.057	-12.886	-13.652	-12.946	-12.331	-12.908	-13.376	-13.526	-12.616	-13.019	-12.577	-13.403	-13.862	-13.745	-14.004	-13.887	-12.454	-13.961	-12.384	-13.394	-13.42	-13.035	-12.181	-12.168	-12.095	-12.989	-14.24	-13.012	-13.284	-12.163	-14.655	-13.17	-13.592	-14.366	-14.289
-23.57	-23.162	-22.115	-22.138	-22.261	-21.771	-22.714	-22.403	-21.925	-22.408	-22.12	-22.451	-20.755	-22.454	-22.114	-22.293	-22.046	-21.804	-21.503	-22.69	-21.651	-21.676	-22.334	-22.8	-22.913	-22.115	-23.09	-22.55	-21.506	-21.847	-21.946	-22.577	-21.808	-22.18	-22.041	-21.39	-22.153	-22.863	-22.882	-21.633	-22.055	-21.613	-20.941	-21.158	-21.887	-21.91	-22.383	-21.06	-22.647	-22.72
-4.375	-3.7123	-3.7112	-2.7123	-2.087	-3.5249	-2.8135	-3.6697	-2.2828	-3.6512	-3.4457	-2.762	-2.5893	-4.6763	-2.7477	-3.8218	-2.2857	-3.8963	-2.6535	-3.1235	-2.5603	-3.4714	-2.7221	-2.7815	-3.3592	-2.1502	-4.2608	-2.9121	-3.3964	-3.9621	-3.2569	-2.8103	-2.8013	-3.0803	-2.5355	-3.3358	-3.699	-3.9492	-1.9598	-2.7316	-4.6115	-3.2032	-4.0003	-2.7315	-2.837	-4.1086	-3.7376	-2.522	-3.7623	-2.9356
8.4092	8.4094	9.3913	7.6788	7.4566	8.4511	7.552	8.2156	7.8211	7.4454	7.4522	7.402	7.4349	9.3421	7.7676	7.5987	7.3743	5.794	7.2928	8.3196	8.248	8.1539	6.676	7.879	6.7851	8.2776	7.3009	8.2341	6.1989	8.9052	7.1782	7.4658	7.3111	7.88	8.0064	7.3559	8.3033	6.8701	6.6774	8.1886	9.0141	7.9729	7.7937	8.2603	9.1305	7.6602	6.8552	7.3186	8.8031	7.2701
-22.913	-22.734	-23.149	-21.968	-21.327	-23.093	-23.164	-22.166	-22.883	-22.898	-22.381	-21.901	-22.58	-22.031	-22.483	-23.206	-22.831	-22.3	-22.31	-21.016	-22.87	-21.999	-21.494	-23.229	-22.136	-23.063	-22.213	-21.908	-20.446	-21.537	-21.806	-22.489	-22.476	-21.089	-22.139	-21.659	-21.678	-21.861	-22.891	-22.677	-21.981	-22.158	-23.799	-21.591	-23.21	-22.373	-22.639	-22.118	-22.158	-22.374
-22.205	-21.992	-23.748	-22.267	-21.929	-22.292	-22.281	-22.989	-23.374	-22.274	-21.144	-22.815	-22.918	-22.851	-22.751	-22.276	-22.546	-21.661	-21.586	-22.659	-22.545	-21.913	-22.466	-21.243	-22.217	-21.741	-22.056	-21.308	-22.602	-22.987	-22.712	-21.065	-21.958	-22.084	-21.713	-23.137	-21.788	-21.946	-23.245	-23.616	-22.43	-23.398	-21.746	-22.075	-21.126	-21.992	-21.958	-22.964	-22.538	-22.67
-5.6627	-6.6785	-6.6611	-5.5051	-7.6108	-7.2809	-6.42	-5.5015	-7.697	-6.2936	-5.02	-6.801	-6.0236	-6.5677	-7.1987	-6.9602	-7.641	-6.7212	-6.5086	-5.7421	-7.6153	-5.8876	-7.3283	-6.4598	-6.0258	-5.6995	-5.7469	-6.1972	-6.8488	-7.6025	-5.8629	-6.006	-6.5046	-6.8061	-6.3026	-8.0388	-5.1768	-6.5657	-5.9375	-5.9133	-5.8919	-6.1155	-7.7106	-6.1274	-7.1035	-7.3872	-5.106	-5.3425	-6.9924	-7.6408
-4.26	-3.2916	-4.3598	-3.0561	-3.8993	-3.3976	-3.7933	-3.872	-4.2639	-3.7466	-4.1753	-4.0706	-4.2265	-3.8962	-3.9734	-3.385	-4.009	-2.9491	-3.4296	-3.4444	-4.5272	-2.6841	-3.5247	-3.6538	-3.8736	-3.7424	-3.82	-3.8079	-3.495	-3.4538	-4.6316	-2.9764	-4.9756	-4.322	-4.4148	-2.9438	-3.6948	-3.2924	-3.2673	-5.1274	-4.2144	-2.8906	-4.9965	-3.8756	-3.3758	-4.2203	-4.2305	-4.0968	-3.3255	-4.4253
-4.0076	-3.9107	-3.998	-3.6104	-2.6887	-4.0962	-4.5304	-4.3985	-5.5231	-5.2034	-4.4131	-3.2915	-3.5417	-4.2416	-3.7561	-3.4632	-3.9861	-4.7294	-4.7393	-4.6316	-4.4206	-4.7419	-4.4211	-3.0912	-3.7156	-3.7428	-4.9381	-3.7192	-4.3503	-5.4064	-3.8674	-3.5805	-4.4785	-4.6025	-3.0226	-4.3507	-4.3925	-4.0482	-4.0601	-4.5106	-2.9417	-4.1278	-4.1777	-4.1865	-3.9653	-3.9945	-4.3364	-5.6656	-4.2354	-3.3639
1.2683	1.6997	1.6255	1.5871	2.462	0.59036	1.3366	1.5817	2.1145	0.47186	2.1644	1.3635	2.2166	1.2229	1.5196	1.0279	1.7778	1.4362	1.3216	1.727	1.4333	1.2502	0.37279	1.1375	2.1165	2.2006	1.7156	0.18569	1.7191	1.736	1.4062	2.8642	1.3626	1.3027	2.5035	1.9506	2.4489	1.8502	1.1007	2.0459	0.7105	1.8469	0.067272	2.9108	2.6732	0.96817	1.8109	1.4713	1.2648	1.4752
-2.3453	-3.5855	-2.3579	-3.5709	-3.4077	-3.6296	-2.1634	-3.287	-3.4142	-3.2559	-3.6849	-3.6796	-2.7687	-3.7883	-3.8122	-3.5539	-3.5598	-2.9324	-3.6293	-2.7113	-3.8519	-1.5253	-3.4289	-2.6625	-2.8259	-3.3103	-2.5258	-3.4865	-4.1056	-3.8823	-2.9433	-3.739	-3.3758	-3.9478	-4.297	-3.784	-4.6641	-3.0747	-2.7249	-3.8818	-2.9173	-3.4795	-3.1342	-4.0348	-3.8338	-3.077	-4.1344	-3.5705	-3.1287	-4.3456
-3.1616	-3.3982	-2.1327	-3.9824	-4.228	-3.6792	-2.9669	-3.3207	-2.9275	-3.4084	-4.4043	-4.7306	-3.1562	-3.5036	-3.7501	-3.7396	-3.8335	-3.5484	-3.6278	-3.4653	-3.8403	-3.0697	-3.7283	-4.0758	-3.1501	-4.1341	-4.2459	-3.6099	-3.6912	-3.9361	-4.1547	-3.4874	-3.5866	-3.4957	-4.502	-1.9348	-3.5133	-3.3896	-3.6353	-3.4162	-4.1142	-5.184	-2.8068	-2.7962	-4.6714	-4.0797	-3.7169	-4.8374	-3.1608	-3.2523
9.2821	8.5142	8.5702	8.628	9.1332	8.1748	8.6434	7.7889	8.0733	9.0772	8.4121	8.5334	10.28	8.4809	9.6559	8.0532	9.1887	8.7822	7.9315	9.0409	7.7942	9.1623	7.0362	8.1098	9.621	8.9423	9.0931	8.491	8.1593	7.9586	8.1582	9.7514	8.9888	8.0074	8.7299	8.6202	7.7504	8.8472	8.6942	8.0052	8.1061	8.4771	9.2951	8.9821	8.6805	8.8508	9.1054	8.5675	8.0674	9.5715
-13.467	-13.738	-13.561	-13.155	-13.036	-13.296	-13.819	-11.922	-13.684	-13.205	-13.065	-13.629	-13.252	-12.23	-12.963	-14.189	-12.964	-12.494	-13.303	-12.445	-13.726	-13.382	-13.654	-11.632	-13.321	-13.917	-12.571	-13.143	-13.443	-12.928	-13.026	-12.562	-13.255	-13.074	-14.451	-13.313	-12.791	-12.52	-13.161	-13.238	-12.853	-13.537	-13.743	-12.485	-13.319	-12.767	-14.17	-14.659	-12.626	-12.052
-6.8032	-5.9218	-6.1841	-7.1243	-6.6267	-6.2711	-6.7202	-6.4001	-6.8974	-6.0521	-6.8588	-7.0911	-7.1742	-5.091	-6.755	-6.7737	-6.3559	-6.6155	-5.6784	-7.2757	-5.596	-6.584	-7.614	-6.0218	-7.9848	-7.5057	-6.181	-6.0473	-6.609	-6.6908	-7.0092	-5.1592	-5.2218	-6.2197	-6.34	-6.3986	-6.0464	-6.7472	-6.7294	-6.2849	-6.475	-5.9998	-5.2719	-7.0882	-6.8392	-6.896	-6.5386	-6.299	-6.4926	-6.1152
1.5902	1.284	1.5077	1.5681	2.2727	1.9575	1.2463	2.8638	1.7224	1.5537	1.3191	0.65692	0.20217	1.7623	0.7214	-0.42777	1.3356	1.2806	2.0809	2.8968	1.751	0.62555	2.1561	1.948	1.7129	1.9663	1.7976	1.6792	2.5298	2.1213	1.4254	0.18587	1.9918	1.7926	0.91349	1.4917	1.0906	1.8396	1.8014	1.9888	1.267	1.4672	1.1412	1.3637	1.4197	0.89742	1.8679	0.72184	1.3769	1.8419
7.3752	6.1653	7.2601	6.7809	7.0064	8.3594	7.8145	7.1331	5.3621	6.5428	7.4895	6.3221	7.3413	6.5783	7.1334	8.0314	7.1269	6.8166	6.5986	7.2769	6.6832	6.8826	6.3816	6.2308	6.7886	6.5064	5.8957	7.8048	6.9014	5.9317	6.4561	6.8571	7.3358	7.9966	7.1061	7.1917	6.7882	6.0391	7.3556	7.0477	7.7521	5.0352	7.1468	8.0512	5.6484	5.1058	7.7679	5.7075	7.8004	7.0036
7.4124	7.4466	8.314	7.9342	9.3007	7.3967	6.7963	8.731	8.9924	8.7926	8.1473	8.8794	9.4536	8.9839	8.6208	9.1367	9.1474	8.1383	8.7065	9.5461	9.2917	8.2866	9.1824	7.9867	9.1573	9.2633	9.7824	8.6847	8.2792	8.5042	9.1671	9.1096	8.045	8.0452	8.4003	9.7069	8.2488	7.8227	7.6499	8.1848	8.3987	9.4804	8.5217	9.442	8.5965	7.7861	8.3683	8.1651	7.9345	9.1484
-1.6609	-1.2006	-0.56078	-1.3001	-1.203	-1.2884	-1.3042	-2.5801	-2.0164	-1.8742	-2.1646	-1.082	-1.7198	-2.3187	-1.7942	-1.5391	-1.4376	-1.0564	-1.5086	-1.2379	-0.45583	-0.69166	-0.47785	-0.86768	-1.7828	-0.69614	-0.11295	-0.36541	-1.0934	-1.087	-1.4229	-1.4531	-1.4789	-1.3621	-1.4236	-0.95388	-1.1324	-1.2664	-1.2193	-0.97049	-2.2532	-0.72053	-2.3732	-1.1041	-1.0209	-0.75265	-1.3499	-0.53896	-1.4192	-0.63652
-0.87851	-1.2867	-1.1665	-2.1324	-1.2757	-2.4809	-0.93572	-0.89595	-1.2495	-1.2542	-1.3441	-1.4178	-0.86268	-1.1285	-0.51901	-2.0592	-1.825	-1.5217	-1.7751	-1.4006	-1.7522	-2.1677	-1.2154	-0.87324	-0.79264	-1.9529	-1.8655	-0.26665	-1.5329	-1.6312	-1.5647	-1.6603	-1.2984	-0.99948	-1.1533	-1.3525	-2.4689	-1.8045	-0.7833	-2.3529	-1.1157	-2.3672	-2.0766	-1.4575	-2.2075	-1.9173	-0.85737	-1.5123	-1.4668	-0.73284
2.0422	0.72503	1.8922	0.33521	1.3613	1.8894	1.4765	1.1688	1.6911	0.54095	2.1732	0.88036	0.18096	0.041691	1.1575	0.67302	1.9543	1.5349	2.0203	1.7045	0.9689	1.8565	0.34973	0.93167	1.5523	0.28392	0.7211	1.2742	0.41851	1.0836	0.48558	0.95753	1.2376	0.25744	1.0414	0.28094	1.6337	1.341	0.13935	1.2723	1.4825	1.1333	1.2453	1.0939	0.055375	1.8978	1.4286	1.2906	1.1985	1.1849
1.9988	2.1431	1.3907	2.478	0.49096	1.3594	1.2734	1.8925	2.0892	0.65514	1.021	0.072642	2.3722	2.0558	1.3295	1.6549	1.0813	2.4244	2.0411	1.2787	1.6517	1.6431	1.1607	0.99436	1.5271	3.2012	1.7668	1.8111	1.2962	2.245	0.32031	2.5419	1.0585	1.0946	1.5643	0.99172	1.4063	1.9633	1.331	1.5007	1.562	1.1685	2.6016	1.6039	0.97343	2.6311	3.1917	2.3555	1.4239	2.5968
-2.2319	-1.721	-2.2865	-3.0608	-2.1642	-2.4338	-2.5942	-3.1621	-2.946	-2.1954	-3.19	-2.0493	-2.2322	-1.5844	-3.4278	-1.8838	-3.3337	-2.7778	-2.845	-1.3028	-3.1039	-2.2476	-2.4773	-1.3221	-3.7917	-2.5517	-2.3464	-3.1405	-3.1338	-3.5643	-1.3872	-3.6274	-3.2894	-2.4879	-2.606	-3.3345	-2.3948	-2.8908	-2.6344	-3.0583	-1.6699	-2.4696	-2.6142	-3.614	-2.4839	-2.7899	-1.6686	-2.2522	-3.7523	-2.8514
-0.55503	-1.881	-3.3897	-2.1865	-2.8979	-0.71421	-2.9852	-3.5507	-1.9905	-2.0542	-2.0538	-1.0178	-2.0154	-1.9342	-1.1222	-1.4396	-1.6013	-1.6991	-2.0191	-1.557	-1.7473	-1.9612	-0.74831	-0.85776	-2.7518	-1.1431	-1.6378	-1.6688	-0.92298	-1.1851	-1.7436	-1.1515	-2.5904	-1.3999	-1.8117	-1.3683	-2.2573	-1.9439	-2.2554	-1.5089	-2.8986	-2.5119	-2.3897	-1.23	-2.1802	-2.923	-1.6748	-1.9381	-3.0611	-3.1164
-12.905	-13.308	-14.29	-13.454	-12.879	-11.234	-13.459	-12.493	-13.359	-13.126	-13.504	-12.704	-12.387	-12.279	-15.495	-12.015	-12.934	-13.204	-12.891	-13.064	-12.675	-12.752	-13.608	-13.495	-13.764	-13.917	-12.657	-14.527	-14.634	-14.47	-11.733	-12.512	-12.246	-12.905	-12.841	-13.343	-13.057	-12.671	-13.914	-12.53	-13.433	-13.498	-11.22	-13.671	-11.945	-13.445	-12.447	-12.629	-13.239	-12.997
-2.8838	-2.5586	-2.1288	-2.4596	-1.9877	-3.2637	-2.4904	-1.9137	-1.9319	-2.8466	-1.9113	-1.8505	-3.2456	-2.9842	-2.9534	-2.1795	-2.0564	-2.4872	-2.4337	-2.0744	-1.9557	-2.5957	-2.6148	-1.8081	-1.577	-2.307	-2.2594	-2.5875	-2.302	-2.0818	-1.9347	-2.5508	-2.0468	-2.4027	-1.1242	-2.6564	-2.4128	-1.4588	-2.4164	-2.9524	-3.1579	-3.218	-2.3141	-1.7157	-2.6191	-2.2136	-1.3351	-2.9577	-1.5119	-1.1126
-9.481	-8.604	-8.7866	-9.7177	-9.1927	-9.1268	-8.9855	-8.9072	-8.5026	-9.3029	-9.5731	-9.582	-8.3907	-9.2223	-8.4172	-9.2566	-9.265	-8.7662	-9.0169	-9.0078	-8.7318	-8.4113	-8.5039	-9.3484	-9.0529	-9.5586	-8.2883	-8.6461	-9.1794	-8.7953	-9.9985	-9.0914	-9.3804	-8.8818	-8.9841	-8.5759	-9.0908	-9.3038	-9.1096	-9.0819	-9.1903	-9.1587	-8.897	-8.9434	-8.5851	-9.0486	-9.7674	-8.5188	-10.2	-9.2246
-4.8605	-5.979	-4.3922	-6.4761	-4.9745	-5.0324	-5.5666	-4.2873	-5.1786	-6.6339	-5.2152	-5.5282	-6.0167	-5.4816	-5.8229	-5.7709	-6.8985	-5.7401	-5.5731	-5.553	-5.8296	-5.8843	-6.1993	-4.6296	-5.8003	-4.9026	-4.9078	-5.4109	-5.092	-5.4019	-4.1839	-4.6647	-6.763	-5.8772	-6.5084	-4.54	-4.8856	-5.5091	-5.7616	-4.918	-5.4569	-5.1321	-5.592	-5.5114	-5.6673	-4.8884	-4.7322	-6.3255	-5.4911	-5.284
-11.271	-11.837	-11.829	-11.623	-11.337	-12.379	-11.167	-11.151	-12.457	-12.093	-12.408	-11.721	-10.88	-11.905	-11.65	-11.788	-10.973	-12.965	-11.768	-11.708	-11.315	-11.894	-11.275	-12.634	-11.326	-10.808	-12.236	-12.358	-12.289	-11.538	-11.686	-12.065	-12.78	-11.659	-10.958	-11.389	-11.659	-11.946	-12.028	-12.22	-11.667	-11.349	-11.254	-11.415	-12.438	-11.534	-10.824	-11.867	-11.601	-11.481
-0.9456	-0.55119	-1.5061	-1.0911	-1.3085	-2.1782	-1.4938	0.41947	-0.47109	-1.1025	-1.5904	0.23744	-1.119	-0.58125	-0.51208	-1.0776	-1.615	-2.2465	-1.4752	-1.4881	-0.48989	-0.020497	-1.4478	-1.4217	-1.1797	-0.33308	-0.25832	-0.37509	-1.1813	-1.6084	-0.55533	-0.9621	-1.0084	-1.6319	-1.2086	-1.509	-1.8353	-0.80639	-0.46988	-0.83096	-0.71417	-1.2602	-1.4152	-1.3208	-1.2592	-0.27288	-0.9634	-1.0722	-0.80809	-2.3141
-3.8144	-5.0194	-3.7205	-4.4482	-5.2189	-3.4812	-5.6022	-5.8567	-5.6433	-4.7841	-4.3437	-4.2323	-5.8515	-4.2471	-4.8339	-5.3066	-4.8101	-5.2976	-4.3287	-3.146	-3.6204	-4.7843	-5.7021	-4.3018	-4.8208	-4.0206	-5.9372	-5.3082	-4.6269	-3.6537	-5.0748	-4.0665	-4.8055	-4.2569	-4.8634	-4.2644	-3.5542	-5.2427	-4.1134	-3.983	-4.1	-3.456	-3.8387	-4.4593	-4.1964	-5.1103	-5.0721	-4.8761	-5.4412	-4.3598
2.7883	3.855	2.8372	2.8819	1.5949	2.9137	2.2665	2.7863	2.5226	2.6223	2.6262	1.554	4.5024	3.3796	2.2264	2.6312	3.1375	2.1484	4.4711	3.4978	3.1456	3.6611	4.0191	3.2771	2.7292	2.8011	3.1884	2.6392	3.4789	2.8146	3.3914	3.1886	2.9752	4.4327	2.4766	2.4841	2.7765	3.8018	3.2543	3.6391	3.3141	1.9371	2.623	2.4953	2.2339	3.4471	2.4519	3.8792	3.1813	2.6643
-4.8248	-4.1613	-3.783	-4.5684	-3.9048	-3.9157	-3.2527	-4.4708	-3.7805	-4.2415	-4.3301	-2.8031	-3.2212	-3.6431	-2.8156	-3.4842	-4.7029	-4.2384	-4.0048	-3.4875	-4.2599	-3.5474	-3.8281	-3.8209	-4.6477	-3.1587	-4.3718	-3.0815	-3.085	-3.6233	-3.5911	-3.6329	-4.4373	-3.8571	-3.2283	-4.937	-3.8237	-4.1872	-3.8043	-3.0244	-3.2185	-5.7041	-3.8815	-4.5428	-3.925	-3.3342	-3.2508	-3.9182	-4.8425	-2.8218
-3.2965	-3.6545	-4.896	-4.2081	-3.0826	-3.4703	-3.8169	-4.621	-4.6303	-4.229	-4.4683	-3.652	-4.4378	-4.4395	-2.9523	-3.2922	-4.478	-3.2325	-3.1978	-3.0898	-3.0558	-3.3279	-4.0186	-3.9486	-4.0467	-2.6534	-4.0202	-4.1393	-3.7205	-2.7557	-3.9869	-3.3039	-3.9704	-4.6247	-4.1391	-2.4278	-3.3366	-2.96	-2.6026	-4.0796	-4.0655	-3.4714	-4.2342	-4.8145	-3.1958	-3.4061	-4.7244	-3.2001	-4.1079	-3.8657
-11.518	-11.083	-11.097	-11.689	-11.396	-10.733	-11.836	-11.549	-11.348	-12.309	-11.835	-12.049	-11.398	-12.111	-11.872	-12.897	-12.481	-11.542	-10.759	-11.331	-12.345	-11.403	-11.116	-11.537	-11.833	-11.439	-12.101	-11.436	-12.027	-11.347	-12.004	-12.1	-12.926	-10.99	-12.671	-11.419	-11.197	-10.275	-11.862	-11.284	-12.138	-10.597	-11.443	-11.014	-11.222	-11.476	-11.904	-12.197	-11.54	-12.451
9.8736	8.8181	9.2809	9.8186	8.8364	9.3568	9.6378	9.4724	8.8976	9.2992	9.1417	10.472	9.4172	9.2937	10.59	9.6039	10.412	10.412	11.21	9.4602	9.0861	9.5262	10.034	9.4902	9.9046	10.613	9.6112	10.193	9.7767	8.5839	9.1153	9.0306	10.393	8.7124	10.571	10.849	11.237	9.7873	8.8643	10.754	8.3574	9.7103	9.5863	9.3014	9.1712	11.386	9.6728	10.534	9.7979	10.48
-6.3484	-5.1022	-5.4267	-5.2311	-4.848	-5.4835	-4.7296	-5.5876	-5.6759	-4.9323	-5.1221	-5.0342	-4.8758	-5.8233	-5.5986	-6.2361	-4.8561	-5.8907	-5.0846	-5.4731	-4.4671	-6.6239	-5.6877	-5.7337	-5.2704	-7.4822	-5.2535	-5.7	-5.2964	-5.8875	-5.8872	-6.892	-5.1793	-5.2385	-5.8542	-5.8744	-5.2512	-5.489	-5.6158	-5.4104	-5.5233	-4.1569	-5.8372	-5.9431	-6.5554	-6.1361	-4.794	-6.2209	-6.0339	-3.6039
-0.28552	-0.30379	-0.73118	0.98208	-0.75249	-0.33288	0.05317	-0.82811	0.64931	0.45395	0.18539	0.92278	-0.11622	0.10185	-0.3456	1.0203	0.5373	0.5216	0.26363	0.36938	0.86938	0.2641	-0.54475	-0.22332	0.083751	-0.90005	-0.34134	-0.024263	-0.25316	0.89419	-0.18841	0.29097	0.079983	0.86441	0.091998	-0.80259	-0.33076	-0.44465	0.11431	-0.14851	0.5659	-0.34224	1.5695	0.49587	0.21494	0.63387	1.0549	0.010868	-0.15976	-0.23426
-1.1523	-1.223	-1.8383	-1.4378	-2.0593	-1.3265	-1.8613	-1.3238	-0.2663	-1.8716	-0.11009	-2.1443	-1.4185	-1.9558	-1.6509	-1.1394	-1.4598	-0.44116	-0.72877	-0.8799	-1.0243	-2.2332	-1.7248	-1.3086	-0.39028	-0.5613	-1.7582	-1.6676	-2.0799	-0.85415	-1.5141	-2.3597	-0.93513	-0.7193	-0.64039	-0.99962	-0.67405	-2.584	-0.27987	-1.2883	-2.3818	-1.1554	-2.0812	-2.1703	-0.74964	-1.028	-2.43	-2.3898	-0.56661	-1.175
0.5127	-0.88146	-0.28376	-0.14648	-1.4444	-0.56705	-0.67776	-1.2641	-1.0574	-0.46737	-1.1561	-1.8507	0.67345	-1.2086	-1.9762	-1.0647	-0.56606	-0.79181	-0.60124	-0.3119	0.62965	-0.97565	-0.78814	-0.9607	-2.0458	-0.87892	-1.7498	-0.39556	-0.65437	-1.0108	-0.39318	0.18476	-0.46993	-0.70707	-1.2951	-0.50245	-1.6274	-1.4843	-0.8105	-1.298	0.58809	-1.3211	-1.6985	-0.44655	-0.84166	-1.1737	-1.2706	-0.92451	-0.90306	-0.87763
-1.6025	-0.6324	-1.2896	-1.7076	-1.0373	-0.95204	-0.98146	-1.6064	-1.5623	-1.4443	-0.04967	-0.15183	-1.0561	-0.67921	-0.93995	-1.4267	-2.076	-2.7497	-1.5959	-1.886	-0.91116	-1.5014	-1.9089	-2.0911	-1.3474	-1.5645	-1.5325	-0.80057	-1.4997	-1.6486	-0.60046	-1.4242	-1.3277	-1.4108	-1.6983	-1.1046	-1.107	-1.081	-1.8015	-1.6976	-1.362	-1.2498	-1.5884	-0.45223	-1.6415	-2.2353	-1.2677	-1.533	-1.5545	-2.1282
8.7881	7.9914	8.7674	8.3064	8.4066	7.7852	8.8779	8.1697	8.1597	8.6847	8.2803	7.438	7.8609	8.9469	7.25	8.8031	8.3168	7.6454	7.3282	7.2345	8.4073	8.0863	6.8362	8.0202	7.8905	7.6878	9.614	7.1751	7.4635	7.0557	8.3886	8.0966	8.2369	8.4428	9.1283	8.4518	9.2387	8.9877	7.784	7.9623	7.7769	8.2211	7.7646	8.7134	8.3178	8.381	8.6482	7.2718	7.0752	8.3148
-12.351	-12.954	-10.947	-12.793	-13.759	-12.903	-13.134	-13.416	-12.155	-13.065	-13.566	-13.458	-12.657	-12.927	-12.064	-12.127	-11.242	-13.204	-11.091	-13.428	-12.719	-13.874	-11.979	-12.43	-13.064	-12.44	-13.418	-11.78	-13.005	-12.379	-12.57	-12.487	-13.707	-12.507	-12.883	-11.689	-12.125	-13.018	-12.282	-12.161	-12.691	-12.781	-13.085	-12.371	-12.276	-13.208	-13.144	-13.161	-12.619	-12.133
-2.8869	-3.2589	-2.8979	-3.3076	-3.6854	-3.591	-3.6998	-2.2076	-3.9607	-2.7837	-2.5947	-2.968	-3.1129	-3.5295	-3.2138	-3.3612	-3.3774	-3.6054	-3.7522	-3.2088	-3.0165	-3.3208	-2.345	-3.2754	-2.66	-3.2229	-2.8838	-4.0152	-2.289	-3.04	-1.4168	-2.0782	-3.196	-2.1523	-3.9591	-2.9454	-3.6084	-3.2515	-3.453	-3.3029	-2.5687	-2.7552	-3.0744	-2.3523	-2.6131	-2.7831	-2.9477	-2.8881	-3.5725	-4.0026
-3.7341	-4.0408	-3.9605	-4.0059	-4.4132	-4.3233	-3.5193	-3.4235	-3.151	-2.2986	-3.8307	-3.941	-4.5875	-3.6638	-4.2738	-2.6248	-3.6582	-3.9682	-3.6114	-3.6504	-4.782	-3.2654	-2.5456	-4.2434	-4.5114	-4.0274	-3.1374	-4.606	-2.8239	-4.3994	-2.2663	-3.5619	-4.1827	-3.1109	-2.6022	-4.3122	-3.8726	-4.1358	-3.8358	-4.7475	-3.5068	-3.8277	-3.2098	-4.0635	-3.4755	-2.4659	-3.5647	-3.3555	-2.8551	-4.8664
-10.705	-10.367	-9.1031	-12.11	-11.013	-10.515	-10.709	-10.352	-10.938	-10.243	-10.822	-11.012	-11.315	-11.306	-9.6132	-10.806	-10.814	-11.35	-11.585	-10.54	-10.928	-10.99	-10.446	-10.282	-10.276	-10.807	-11.011	-10.465	-10.153	-12.399	-11.223	-12.011	-10.696	-10.154	-10.024	-10.804	-10.96	-10.85	-9.878	-10.795	-11.501	-11.065	-11.661	-10.98	-10.752	-9.7417	-10.361	-10.56	-10.875	-11.091
-4.0532	-3.539	-3.2477	-4.7261	-4.2707	-4.3574	-4.2457	-3.2963	-4.2156	-4.6562	-4.8525	-3.7111	-3.8837	-4.4797	-5.0478	-4.2067	-4.0036	-4.0917	-4.6081	-4.1698	-4.3523	-4.1913	-4.1645	-4.3208	-4.6682	-4.3476	-4.8312	-5.0372	-2.9038	-3.9846	-3.2358	-4.3206	-3.1819	-3.8082	-3.7918	-4.1512	-3.7074	-4.9914	-2.3974	-4.1851	-5.1531	-3.188	-4.1905	-3.9331	-5.251	-2.531	-3.9286	-2.8964	-2.9968	-4.1367
-14.468	-15.754	-14.891	-14.27	-14.692	-14.753	-14.679	-14.353	-14.486	-15.301	-14.416	-14.48	-13.386	-15.117	-15.447	-14.782	-16.705	-14.969	-13.093	-14.967	-15.776	-16.049	-14.114	-14.395	-15.586	-14.369	-14.468	-13.645	-14.817	-14.962	-15.246	-14.377	-14.897	-14.156	-14.651	-15.176	-15.383	-15.802	-14.165	-14.008	-15.356	-13.864	-13.683	-14.728	-15.58	-14.344	-14.967	-14.126	-14.799	-14.346
3.4391	3.0395	3.2806	2.8861	2.8761	3.3751	2.2074	3.101	2.9291	2.9919	4.0005	3.5491	2.5974	4.1998	1.6124	2.8929	2.2699	2.2147	4.3106	2.8729	3.1684	2.8464	2.9673	3.4788	3.9986	2.1565	3.1336	4.0152	3.0668	3.5664	3.4896	3.401	3.8158	2.5032	2.6801	3.6601	3.8449	2.613	3.3267	3.1326	2.9859	2.2735	2.3916	3.075	1.783	3.6582	3.3399	4.1138	3.3702	3.0353
-6.4319	-6.0295	-5.2062	-5.0967	-5.0695	-6.2267	-6.3647	-5.524	-5.8142	-4.9103	-5.6088	-5.7914	-4.8444	-5.7202	-5.8607	-6.4041	-5.3009	-5.4217	-5.0624	-5.1561	-6.1313	-4.9487	-4.8542	-5.4953	-5.581	-5.4306	-6.6531	-6.8133	-5.274	-5.0096	-7.079	-5.6873	-4.9447	-5.4679	-5.7559	-5.6444	-4.983	-6.5913	-5.0607	-5.4781	-5.8908	-4.2267	-5.3909	-5.3314	-4.9871	-5.6916	-5.9517	-5.3721	-5.9677	-5.7441
-5.4468	-4.1293	-5.3111	-4.5901	-4.8978	-3.0369	-4.4058	-5.415	-4.5922	-4.2736	-4.1183	-3.7657	-4.3164	-4.2634	-3.889	-4.0698	-5.2391	-3.9155	-4.9106	-4.7065	-5.1221	-5.8888	-4.6323	-5.2349	-4.032	-4.7055	-5.3553	-4.7608	-4.3631	-4.0005	-4.4467	-4.6871	-5.2737	-4.2502	-4.5541	-3.1551	-3.8974	-5.3144	-4.4429	-4.2199	-4.5762	-5.3616	-4.9375	-5.3676	-4.2782	-4.1514	-3.5687	-3.5602	-5.3144	-4.3286
-22.177	-22.841	-22.43	-22.479	-21.939	-21.871	-21.347	-21.819	-21.91	-22.299	-22.78	-22.89	-22.748	-21.817	-22.235	-21.592	-21.906	-22.002	-22.386	-22.54	-22.265	-21.719	-21.209	-22.879	-21.332	-21.177	-21.692	-22.197	-22.809	-22.3	-21.702	-22.599	-22.45	-21.51	-23.029	-22.023	-21.968	-22.236	-23.742	-22.428	-21.936	-21.589	-21.978	-21.861	-21.332	-22.261	-22.95	-22.586	-22.286	-21.37
-0.32993	0.33454	0.24939	0.88696	-0.28782	-0.2091	0.21798	-0.33975	0.038501	1.1771	0.73692	0.10271	-0.058667	-0.262	-1.1708	0.26336	-0.25706	0.15833	0.44275	1.5942	-0.28699	-0.31589	0.29474	0.15945	-0.25059	-0.11047	0.57918	-0.34685	0.26274	0.057283	-0.44819	-0.56203	-0.70811	-0.24614	0.21431	-0.93697	-0.59601	0.85897	-0.059697	0.54172	-0.010392	-0.19953	-0.58146	0.4055	-0.56361	0.023767	0.13169	-0.11497	-0.38226	-1.0823
-21.326	-22.993	-22.545	-22.647	-22	-21.925	-22.552	-22.247	-22.04	-22.778	-23.434	-22.568	-21.564	-21.463	-21.586	-22.482	-22.261	-22.053	-22.149	-22.956	-22.157	-22.143	-22.934	-22.226	-22.506	-22.777	-21.377	-22.445	-22.205	-22.374	-21.082	-21.833	-21.986	-22.547	-22.261	-22.469	-22.3	-21.91	-22.229	-22.828	-21.011	-22.058	-22.633	-22.818	-22.687	-22.818	-20.953	-21.844	-21.942	-23.177
-4.5077	-7.0965	-5.1715	-4.7868	-4.0748	-4.4206	-4.3544	-5.6817	-3.8744	-5.7718	-6.6934	-5.5869	-4.5662	-4.8023	-4.1951	-4.3646	-4.2778	-4.5595	-4.6197	-5.6158	-5.0898	-4.9288	-5.0245	-5.3007	-5.4658	-4.7825	-5.4846	-5.065	-4.7364	-5.3163	-4.5537	-4.5092	-4.6021	-5.6983	-4.8375	-4.255	-4.4236	-4.7086	-5.2362	-5.3478	-5.0519	-5.8416	-5.4777	-4.9022	-4.4126	-4.7506	-4.4489	-4.7313	-5.554	-4.6319
0.037185	0.41795	-0.21082	-0.076906	-1.4412	-0.16984	1.251	-0.76044	-0.76308	0.35785	-0.24445	-0.64908	0.50303	-0.57838	1.3969	0.16731	-0.99781	-0.33143	1.0463	0.041866	0.69366	0.75846	0.0069709	0.12481	0.020891	-1.1272	0.64798	-0.83191	-0.41777	-1.1333	0.33446	-0.36659	-0.6044	-0.18677	0.12397	-0.086295	-0.85103	0.57469	-0.63591	-0.032546	-0.010386	0.36922	-1.0977	0.40715	-0.24231	0.12571	-0.68569	-0.60547	-0.14443	0.07383
-10.868	-11.023	-12.39	-12.168	-12.161	-10.93	-11.351	-10.14	-11.259	-12.432	-11.566	-11.633	-11.574	-10.674	-11.489	-12.49	-12.344	-11.889	-10.801	-12.822	-12.401	-11.043	-11.794	-11.453	-11.037	-12.214	-12.493	-12.593	-10.887	-11.245	-11.169	-12.363	-11.608	-10.404	-11.376	-10.907	-11.689	-10.398	-10.744	-12.383	-11.588	-10.617	-12.472	-11.28	-11.978	-11.413	-11.906	-12.151	-11.443	-13.369
-1.5497	-0.80817	0.057347	-0.97919	-1.8399	0.14105	-1.376	-0.62486	-1.5245	-0.45434	-1.4444	-2.2482	-0.69367	-1.5143	-1.7053	-1.707	-1.272	-0.80428	-1.2275	-0.75277	-2.0692	-1.4427	-0.7007	-1.2738	-0.91671	-0.59423	-1.0134	-2.0831	-1.6804	-1.8223	-2.3943	-1.9637	-1.2169	-2.8482	-0.10974	0.015486	-2.1007	-1.7248	-1.7633	-0.81059	-0.76581	-0.48342	-0.96881	-0.31871	-2.0615	-1.6341	-0.4838	-0.99602	-2.2269	-1.3484
-13.94	-14.226	-14.505	-13.83	-14.185	-12.154	-14.1	-13.416	-14.258	-15.678	-13.625	-14.538	-14.88	-12.998	-13.506	-12.886	-14.12	-13.841	-14.868	-13.848	-14.259	-14.471	-12.897	-13.442	-13.592	-13.984	-15.187	-13.878	-13.937	-13.49	-14.436	-14.163	-14.67	-13.299	-13.324	-14.495	-13.698	-14.551	-14.614	-12.515	-13.581	-14.757	-14.012	-13.615	-12.695	-14.61	-15.633	-14.623	-13.917	-13.784
-14.755	-14.725	-15.119	-14.958	-15.093	-15.322	-14.899	-14.751	-14.049	-14.891	-14.022	-15.794	-13.818	-14.606	-13.552	-15.964	-13.518	-14.81	-15.184	-14.933	-13.589	-14.916	-14.141	-14.779	-15.214	-14.698	-12.949	-15.318	-14.302	-13.88	-15.064	-13.853	-13.803	-14.521	-13.961	-14.47	-15.812	-14.977	-15.158	-13.597	-15.199	-15.369	-14.684	-15.301	-14.633	-14.28	-14.295	-14.248	-14.994	-14.887
-4.1505	-3.869	-3.712	-5.3401	-3.6958	-4.4571	-4.4767	-4.4443	-4.8764	-4.2775	-4.1823	-4.7835	-5.2281	-4.4394	-3.5628	-5.058	-5.4315	-4.291	-4.0876	-4.0777	-5.2842	-4.1451	-5.2123	-5.0242	-4.0697	-4.5027	-5.1772	-4.8856	-4.7926	-4.3032	-4.8585	-5.2702	-5.321	-4.8295	-4.7664	-5.7653	-5.0998	-4.7013	-5.143	-5.4862	-4.2264	-4.8003	-4.1617	-4.1702	-4.2652	-5.122	-4.7792	-3.9366	-4.1675	-5.627
-0.5385	-1.5351	-0.52797	-1.0378	0.040902	-1.0175	0.27513	-0.66944	-0.5348	-1.2003	-1.4214	-0.78255	-2.1066	-1.4284	-0.70828	-0.58288	-0.50748	-0.84577	-0.30973	-0.63734	-1.7429	-0.78538	-0.52594	-0.63641	-1.3486	0.04263	-1.8909	-0.57914	-1.5931	-0.89705	-0.91389	-1.2363	-0.78882	0.15253	-1.0213	-1.2168	-0.80142	0.15546	-0.22217	-1.1709	-1.2313	-0.43572	-1.1618	-0.29087	-2.217	-1.1262	-1.9029	-1.7667	-0.94055	-1.0528
1.102	0.014341	0.19854	-0.030118	0.90157	0.53113	0.090959	-1.1139	0.94039	0.29795	-0.56489	0.4239	-0.10602	-0.026966	0.8512	0.045622	0.44628	-0.28796	0.78964	0.44398	1.6295	0.36187	1.3835	0.67138	-0.01477	1.2241	0.13457	-0.4838	0.71548	0.59656	0.81266	0.066029	0.49401	0.060847	1.8036	-0.12269	1.8385	0.59822	1.0125	0.070787	-0.5889	0.96226	0.72219	0.21263	0.59893	-0.17675	1.2132	1.064	-0.11608	2.4189
-12.597	-12.967	-13.651	-12.524	-13.301	-13.268	-11.902	-12.095	-13.299	-13.32	-12.503	-13.125	-12.981	-11.919	-12.38	-12.493	-11.899	-11.669	-12.777	-12.667	-12.753	-11.843	-12.845	-13.868	-12.867	-12.744	-11.875	-13.511	-12.6	-14.012	-12.874	-12.517	-12.507	-12.667	-12.355	-13.034	-13.173	-12.553	-13.425	-12.647	-13.37	-13.762	-12.766	-12.986	-12.775	-12.909	-12.588	-12.651	-13.43	-12.43
1.8269	1.8962	1.3885	3.1928	2.4549	0.69145	2.1852	1.5842	2.2484	1.5115	2.9184	1.0473	1.6807	2.8447	2.0729	2.119	0.68192	2.1204	1.6877	2.2238	1.41	1.9196	1.7422	2.2498	0.81664	1.1049	2.7594	1.0404	1.8774	2.2554	1.4811	1.5643	1.5966	1.5319	3.0429	1.2298	0.48836	0.83427	1.2041	1.7148	1.6713	0.92305	1.0235	2.685	1.0884	0.72513	1.7956	1.3355	1.3197	1.696
-2.0501	-2.7099	-2.2095	-0.88278	-1.511	-2.559	0.10349	-1.8389	-1.9596	-2.3105	-2.3579	-1.7275	-2.2192	-1.9618	-1.9594	-0.8936	-1.4088	-1.3519	-2.3407	-1.5419	-1.5636	-1.0229	-2.0172	-1.1673	-0.5205	-1.7523	-1.922	-1.7756	-1.5728	-2.2138	-1.7727	-1.1081	-2.4086	-2.0799	-1.5537	-1.8431	-2.2128	-1.3693	-0.7255	-1.0123	-1.9723	-0.8072	-1.4177	-0.85679	-1.5274	-1.618	-1.4292	-0.55446	-2.2855	-1.9153
-0.098029	-0.28284	0.081137	0.72426	1.2027	-0.64651	1.2152	0.087338	-0.54824	0.56102	-1.1661	-0.58042	0.07926	-0.18343	-0.36329	-1.2103	0.42151	0.63897	-0.5831	-0.64199	-0.39012	0.089833	-0.64011	-0.19621	0.14259	0.40922	0.018892	0.27858	-0.12073	0.26572	0.81543	-1.6052	-0.035488	0.21458	-0.33145	0.64004	0.56302	0.22005	0.512	0.65339	-0.17011	0.62065	-0.059246	-0.58635	-0.33685	0.2898	0.1317	0.027706	-0.026376	0.36251
4.6657	3.9447	4.985	5.3094	4.671	5.0764	4.4626	4.0371	5.2873	4.6529	4.9171	4.7929	4.455	4.4346	3.5084	4.7193	5.1826	4.5168	4.25	4.9414	3.7566	5.518	5.3382	5.1662	5.8057	5.9724	5.5339	5.1929	5.0842	5.2578	4.6493	4.4926	4.536	4.8959	4.9742	4.125	3.8947	4.3598	5.7097	5.9745	4.6511	4.3804	5.3437	6.0773	4.7346	4.8496	4.2673	5.5589	4.7466	5.6474
-2.5217	-3.4912	-3.2586	-2.9322	-3.3568	-2.9847	-3.1454	-3.4038	-2.996	-3.444	-3.476	-2.6815	-2.0861	-3.8618	-3.4187	-2.7833	-2.2179	-3.1662	-2.6622	-3.5762	-2.5994	-3.1329	-2.9679	-3.2365	-2.4471	-3.3907	-3.7688	-3.5627	-2.8873	-2.3791	-2.4522	-3.1472	-2.7545	-2.7307	-3.8599	-4.0554	-2.3608	-2.5095	-3.8968	-2.3884	-3.8545	-4.37	-3.2283	-3.3821	-2.5631	-2.8964	-3.5181	-3.5782	-3.4486	-3.3134
-15.028	-14.996	-14.945	-13.454	-15.156	-13.808	-14.35	-14.679	-14.061	-14.319	-15.898	-15.309	-15.829	-15.067	-14.156	-14.954	-15.422	-15.167	-15.311	-14.457	-13.283	-13.731	-13.57	-14.335	-15.004	-14.715	-14.756	-13.752	-15.717	-15.145	-14.974	-14.607	-14.26	-15.065	-14.592	-14.019	-14.473	-15.401	-14.564	-15.457	-14.576	-15.254	-15.339	-14.295	-14.43	-15.148	-14.985	-14.675	-15.131	-13.797
-9.931	-9.9591	-10.884	-10.627	-10.996	-10.151	-10.331	-10.626	-10.878	-11.43	-12.12	-10.668	-11.978	-11.442	-10.927	-10.598	-10.262	-8.8379	-10.804	-10.163	-10.825	-10.654	-11.837	-10.171	-10.437	-10.451	-10.527	-10.841	-10.642	-11.554	-10.637	-10.549	-10.046	-9.5786	-11.429	-9.7332	-11.155	-9.9283	-11.752	-11.477	-11.063	-9.4918	-10.557	-10.904	-11.092	-10.122	-10.299	-9.7818	-9.6219	-10.463
-0.51026	0.74447	-0.64506	0.2311	-0.15789	-0.025839	0.36826	0.68998	-0.11656	-0.48606	0.7763	0.023762	0.45479	-0.33627	0.60625	0.45195	0.28177	0.26875	0.78345	0.08828	0.012718	0.069015	-0.28958	0.085049	0.47353	-0.67557	-0.067112	-0.22794	-0.044633	0.44224	-0.35809	0.21061	0.91417	-0.12485	0.50183	-0.70583	-0.83019	-0.21204	0.36834	0.41667	0.30059	1.0936	0.7298	0.58041	-0.17521	0.28932	-0.4202	0.65155	0.81184	-0.34753
8.3711	7.3722	7.1631	7.7357	7.0859	6.5123	6.464	6.754	7.7243	6.9007	6.3597	6.8348	5.8144	7.2704	7.9743	6.4283	7.5435	6.6088	7.4517	7.322	5.8523	7.6859	7.755	7.1175	6.1808	7.7292	7.0811	6.134	7.3296	6.9141	6.3354	7.8588	6.9133	7.1735	6.303	6.8153	6.999	5.8847	6.4928	5.8976	7.2084	6.2178	6.365	7.1244	6.1976	6.9531	7.3324	6.4485	6.0869	7.2577
-11.545	-10.785	-10.36	-11.287	-11.518	-10.135	-11.386	-10.761	-11.126	-9.3563	-9.8853	-10.492	-11.219	-10.259	-10.132	-9.4737	-10.095	-10.889	-9.8589	-10.066	-9.6803	-9.0971	-9.9175	-8.9599	-10.978	-10.512	-10.516	-9.9408	-10.401	-10.146	-9.8428	-10.272	-9.9805	-10.345	-10.692	-10.695	-10.124	-10.344	-9.5564	-10.463	-10.08	-11.381	-10.208	-10.414	-9.0743	-10.415	-10.113	-11.782	-9.5121	-9.9578
0.084283	-0.40566	0.66956	1.0712	0.29912	1.0545	1.8943	0.68783	-0.20352	0.16689	1.3656	0.40002	0.89348	0.78349	0.034734	0.80406	0.11428	1.4475	0.32606	0.6318	0.17772	0.78608	0.68727	-0.50133	0.53011	0.0954	-0.2905	0.21695	1.0505	-0.19289	0.77821	-0.87321	0.48532	-1.3792	-0.80895	0.29361	0.24456	-0.35686	0.3483	-0.39095	-0.70176	0.23882	0.8139	0.019838	0.60536	1.2658	-0.041077	0.62248	0.88198	0.28844
-1.3383	-1.2274	-0.52334	-0.22169	-0.77576	-1.0961	-1.0905	-2.0448	0.28152	-0.43543	-0.39017	-0.22626	-1.5417	-0.022465	-1.1668	-0.089504	-1.41	-0.85806	0.77473	-1.9038	-0.62154	-0.15669	-0.57467	0.020616	-1.0329	-0.79811	-1.2271	0.1291	-1.7038	-1.6838	-1.1296	-0.52067	-1.3643	-0.27298	-1.367	0.23609	-0.71866	-0.74234	-1.2604	-1.3596	0.1742	-2.1231	-1.1329	-0.65999	-0.73191	-1.2436	0.38069	-1.219	-0.49238	-0.27754
4.2189	2.5432	3.0243	2.4747	3.5944	2.9819	3.8656	2.8363	3.4041	2.2546	2.4899	1.7057	3.1369	3.8013	3.4938	3.5905	4.5917	2.0839	3.2888	2.7486	2.9418	4.2835	3.9759	3.6073	1.9792	2.4431	1.9989	3.2252	2.6945	2.3565	3.7966	3.0852	3.2464	2.8143	2.8706	1.8577	4.2243	3.6419	2.8471	3.7995	3.3354	2.4645	2.9601	2.0836	2.3756	3.3872	2.209	2.0071	3.7465	2.5232
-12.223	-12.893	-13.412	-13.476	-13.136	-13.356	-13.167	-12.468	-13.773	-13.044	-12.719	-13.397	-13.155	-12.566	-13.071	-13.131	-13.347	-13.999	-13.022	-12.177	-12.319	-13.361	-12.926	-12.923	-13.387	-12.636	-12.449	-12.297	-13.471	-14.364	-13.104	-13.33	-12.528	-12.421	-13.382	-13.047	-12.165	-13.215	-13.11	-12.735	-13.761	-12.482	-12.718	-13.908	-12.915	-13.231	-13.088	-13.838	-13.26	-13.084
-12.146	-12.814	-10.892	-10.657	-12.676	-11.849	-11.421	-11.139	-12.771	-11.104	-11.916	-11.557	-11.28	-12.435	-11.726	-11.577	-12.215	-11.819	-11.121	-10.804	-11.678	-10.845	-11.63	-12.369	-11.478	-11.637	-10.877	-12.7	-11.616	-11.869	-12.662	-11.152	-10.76	-11.792	-10.197	-11.213	-11.685	-12.189	-11.482	-11.303	-10.637	-11.7	-11.703	-11.754	-12.39	-11.614	-11.771	-10.963	-11.293	-11.795
-3.2905	-2.3572	-1.2478	-2.4461	-2.9738	-2.6813	-2.8152	-2.0719	-2.5073	-2.4083	-2.6946	-2.1155	-2.1939	-2.7567	-2.9731	-2.7912	-3.1415	-3.0283	-2.0221	-2.3146	-2.0939	-2.3965	-2.3172	-1.4347	-1.1245	-1.9305	-1.955	-2.147	-3.1275	-3.651	-3.1927	-2.2534	-2.5793	-2.5935	-3.3316	-1.8738	-2.5255	-2.2447	-2.1791	-2.1536	-2.7784	-1.8455	-1.7992	-1.8723	-1.9835	-1.014	-2.2465	-2.7367	-2.1202	-3.1575
-15.39	-14.905	-14.508	-12.488	-15.538	-14.125	-14.875	-14.125	-15.041	-14.279	-15.627	-14.592	-14.969	-14.802	-13.647	-15.78	-13.962	-14.871	-14.331	-14.361	-15.692	-14.727	-14.737	-15.438	-14.404	-14.693	-15.684	-15.235	-14.87	-13.535	-14.706	-13.742	-14.19	-14.507	-14.447	-14.84	-15.132	-14.156	-15.189	-14.638	-14.016	-14.906	-14.177	-14.725	-15.716	-13.941	-15.01	-12.545	-14.661	-14.851
-1.1232	-0.90782	-1.2358	-0.82191	-0.7953	-2.1558	-1.1434	-1.6971	-0.75306	-0.79291	-1.4337	-0.92043	-0.6818	-0.55166	-0.089854	-1.2173	-0.234	-0.58918	-0.48788	0.18872	0.17549	-0.64348	-1.2214	-0.16941	-0.96244	-1.5214	-0.00021105	-0.23274	-2.0331	-1.4457	-1.1729	-1.129	-1.0629	-0.69423	0.40986	-0.46292	-0.6371	-2.6629	-2.2227	-1.468	-0.90334	-0.84753	-0.87246	-0.58876	-1.2381	-0.88469	-0.41162	-1.5256	-1.8105	-0.23787
-13.39	-13.202	-12.853	-13.022	-14.384	-12.472	-13.83	-12.638	-13.599	-13.36	-13.51	-13.617	-12.082	-11.688	-11.573	-13.322	-13.114	-12.821	-12.889	-13.23	-13.596	-13.45	-14.013	-14.777	-13.257	-13.852	-13.275	-13.779	-12.16	-13.201	-12.543	-13.919	-12.769	-12.642	-13.061	-13.393	-13.54	-12.483	-13.308	-12.723	-13.815	-12.642	-12.676	-13.032	-13.09	-12.751	-13.364	-14.63	-13.832	-14.375
-13.439	-13.474	-14.322	-14.42	-14.714	-14.49	-15.269	-14.246	-14.726	-14.072	-14.381	-14.442	-14.43	-14.207	-14.116	-15.693	-14.461	-15.008	-13.766	-14.275	-14.499	-14.101	-15.761	-16.241	-14.851	-14.464	-13.328	-14.851	-14.343	-14.35	-14.067	-14.284	-14.04	-15.253	-14.949	-14.849	-13.828	-13.679	-13.453	-13.7	-14.199	-14.046	-14.755	-15.092	-15.335	-14.987	-14.739	-14.08	-14.951	-14.795
1.3974	0.63691	-0.52451	0.40121	-0.22919	-0.059691	-0.12873	-0.18189	-0.77899	-1.699	0.46085	-0.61093	-0.63531	-0.087316	-0.28141	1.2368	0.36999	0.16929	0.017465	-0.075214	0.71171	-0.039818	0.049985	0.17313	-0.38713	-0.69872	-0.25982	1.3872	-0.58355	0.52181	-0.18104	0.39251	0.58296	-0.24829	-0.47045	-0.11304	0.038986	0.2671	-0.79705	-0.13043	-0.16936	-1.0459	1.1166	-0.17426	0.033839	-0.52502	0.6347	0.60375	-0.15845	-0.50828
-0.61179	-0.55109	-2.1427	-1.5739	-1.0711	-2.0188	-1.0463	-2.0281	-1.1533	-1.0377	-1.7724	-1.4643	-1.4571	-1.6649	-1.3748	-1.8564	-0.68062	-1.1165	-1.8238	-1.8361	-0.81033	-1.4536	-0.17279	-0.69511	-1.5545	-1.6635	-1.3718	-1.1381	-2.692	-1.4925	-2.5251	-0.17555	-1.9345	-0.96338	-2.6036	-2.0864	-0.38721	-1.5433	-1.3882	-1.2334	-0.27667	-0.93679	-1.3454	-0.18752	-1.6577	-0.75608	-0.37192	-3.5581	-0.76058	-1.3342
-3.4905	-2.6882	-3.7692	-3.7882	-2.9334	-3.0721	-3.4115	-2.1048	-3.7042	-3.0438	-3.4762	-3.6849	-3.2188	-3.0011	-3.9398	-2.8281	-3.256	-3.7172	-4.3437	-2.6577	-3.6163	-3.6021	-4.3771	-3.0785	-3.5087	-2.3673	-2.5442	-3.273	-4.5104	-3.8763	-3.2156	-3.201	-4.5501	-2.9419	-2.3513	-4.7736	-2.5444	-3.3704	-3.2227	-4.3817	-3.5513	-2.7073	-3.5581	-2.6794	-4.0829	-2.8244	-4.298	-2.8983	-2.5766	-3.5992
-14.435	-13.45	-12.173	-13.27	-12.061	-13.316	-13.391	-13.09	-13.483	-13.017	-13.925	-13.432	-13.852	-12.388	-13.569	-12.768	-12.861	-12.805	-13.818	-13.271	-12.643	-13.527	-13.095	-13.379	-14.23	-14.02	-13.94	-14.276	-13.94	-12.829	-13.301	-12.419	-11.968	-12.799	-12.85	-12.579	-13.13	-13.928	-13.121	-12.168	-13.119	-13.164	-13.029	-13.491	-14.26	-13.92	-13.878	-14.6	-12.871	-12.985
-3.2144	-4.465	-3.1618	-2.5149	-3.5754	-3.9587	-3.2712	-3.0575	-2.0954	-4.5245	-4.0862	-3.8444	-3.8548	-3.9173	-2.6877	-2.5162	-3.6075	-3.1085	-2.6891	-3.43	-3.1626	-3.979	-3.5616	-2.852	-3.4372	-4.531	-3.2893	-3.2755	-2.5846	-2.9655	-3.0462	-2.0985	-3.9427	-2.957	-3.2309	-4.2788	-3.1513	-2.9036	-2.431	-4.2181	-2.4456	-3.5605	-3.9036	-4.646	-2.1439	-3.9998	-3.2785	-3.5697	-3.9251	-4.1318
1.555	1.791	1.1581	1.9648	0.91806	0.65094	2.0801	2.3716	1.6972	1.5471	1.437	0.79864	2.5398	1.4819	1.0288	3.155	1.4034	1.8046	1.6258	1.4617	3.228	1.5168	1.8692	0.76411	1.5883	2.6554	2.687	1.1241	2.1366	1.4782	0.9242	1.5821	2.2004	2.5709	2.8672	2.5743	2.9249	1.7438	1.7955	0.62258	2.7195	2.3835	2.4154	1.2563	1.8851	2.5032	1.7441	1.9757	1.6917	2.487
-13.083	-13.52	-14.06	-13.797	-11.892	-13.115	-11.842	-13.393	-12.568	-12.81	-13.156	-13.345	-12.735	-12.852	-13.751	-11.863	-11.639	-13.665	-12.401	-12.543	-13.016	-12.514	-12.259	-13.489	-11.671	-13.718	-13.095	-12.253	-13.237	-12.908	-12.505	-13.01	-12.685	-13.424	-12.967	-12.896	-12.55	-12.45	-12.097	-13.102	-13.712	-12.845	-12.526	-13.41	-13.166	-13.091	-12.289	-12.818	-13.311	-12.703
-3.4634	-2.6219	-2.0545	-3.2191	-1.7294	-2.4635	-1.9528	-2.0355	-2.2328	-2.8968	-4.057	-3.2837	-3.8177	-3.2259	-3.1288	-2.6173	-2.5735	-3.2418	-2.6203	-3.5693	-1.7075	-2.2602	-2.4548	-3.1054	-3.0242	-4.1194	-2.685	-2.1858	-2.396	-3.0253	-3.1698	-3.3695	-2.5066	-2.2727	-2.5142	-2.6055	-1.1762	-2.7915	-1.8775	-3.6357	-2.8872	-3.0661	-3.3282	-3.544	-2.1543	-2.8686	-2.489	-1.778	-2.6296	-2.2366
4.7118	6.7772	6.6573	5.9177	5.4865	5.1558	4.3844	5.7935	5.0859	5.3072	4.6393	5.5299	5.6644	5.7428	5.3706	5.3959	5.167	4.9654	5.7771	5.4264	6.1704	5.5254	7.3597	4.2348	5.274	5.6684	4.7101	5.6318	5.4055	5.0494	5.5221	5.7667	5.3113	5.444	4.7453	5.7539	4.2904	6.283	4.8898	5.7766	5.3527	5.0355	5.6067	6.0692	6.4016	5.2028	5.2255	5.1751	5.2217	4.128
-22.546	-22.577	-22.064	-20.565	-23.711	-22.638	-22.589	-22.191	-22.646	-22.604	-21.813	-22.072	-21.988	-21.299	-21.064	-22.681	-22.436	-22.367	-22.926	-22.952	-23.588	-22.582	-22.822	-22.185	-22.024	-23.631	-22.616	-21.717	-22.892	-22.503	-21.926	-22.052	-22.228	-21.89	-22.014	-22.682	-21.565	-21.094	-22.452	-22.094	-23.086	-21.75	-22.743	-22.803	-21.917	-21.843	-21.638	-22.227	-22.424	-21.403
-11.494	-11.701	-10.367	-10.193	-11.142	-11.855	-10.498	-10.055	-10.871	-10.626	-11.217	-11.059	-10.786	-9.4259	-9.9845	-10.186	-10.461	-10.626	-11.544	-9.9951	-10.518	-10.924	-9.9057	-10.368	-10.813	-10.852	-11.456	-11.227	-10.113	-10.257	-10.884	-11.113	-10.018	-10.274	-9.1207	-12.237	-11.745	-10.412	-10.44	-10.361	-10.857	-11.627	-11.805	-10.16	-11.477	-11.356	-10.102	-12.152	-9.2287	-10.762
4.6829	3.8532	3.4333	4.8488	5.0943	5.1017	4.5772	4.6866	5.411	4.4584	3.6172	5.2701	4.6326	4.4419	4.7582	5.2081	5.3646	5.825	4.5509	4.757	5.3581	6.1817	4.1346	4.142	5.1916	4.9913	5.7688	4.4632	4.9942	5.4934	5.7627	5.39	5.5575	4.8071	4.3675	4.7353	5.2916	4.5637	4.5803	5.7257	4.5874	5.3053	4.8898	5.0573	4.8808	4.919	4.9731	5.0985	4.7794	4.8957
-4.013	-3.013	-4.4276	-3.3731	-4.8475	-5.5947	-3.8245	-4.9341	-3.1697	-4.1129	-4.9592	-4.2583	-4.9649	-5.0725	-3.5848	-4.6888	-3.7221	-4.9932	-3.2657	-5.021	-5.1844	-4.9309	-3.987	-4.4922	-4.2832	-4.1755	-4.9851	-4.259	-3.9759	-3.4067	-4.4557	-5.5372	-4.1136	-5.0788	-3.9525	-3.1445	-3.4688	-4.7484	-4.7239	-5.1726	-4.6877	-4.6563	-4.8089	-3.9098	-4.3213	-6.1267	-4.0929	-4.3209	-4.0919	-4.6127
0.77362	-0.67898	-0.24376	0.34899	0.58884	-0.76827	0.96457	0.66752	1.0131	-0.36677	0.062623	-0.77673	0.6105	-0.47994	0.46844	1.0441	1.0943	-0.27928	-0.019455	0.31919	0.037962	0.92453	1.3799	0.60404	-0.071385	-0.61293	0.66017	-0.34208	-0.48289	-0.51708	0.45458	0.56456	-0.21446	-1.4909	-0.72322	0.82079	-0.31605	0.86233	-0.6773	-0.15934	1.0497	0.22934	0.85901	1.1757	0.24902	0.47236	0.24916	0.489	0.069204	1.1848
-1.1369	-2.0366	-0.72061	-0.92637	-0.99466	-1.0529	-1.4815	-1.0647	-1.6522	-1.2045	-1.5897	-0.52387	-1.8318	-0.44127	-0.37095	-0.9609	-1.7175	0.33146	-0.31052	-1.7422	-0.34637	-0.46236	-0.76544	-0.8982	-1.4977	-0.98825	-1.0756	0.31911	-0.91772	-0.6696	-0.64548	-2.2976	-1.2983	-1.9309	-0.93257	-1.2952	-0.78405	-1.2638	-1.5374	-0.16251	-2.0467	-0.96393	-1.5387	-1.2504	-1.3383	-1.5093	-0.93968	-1.149	-0.91144	-0.9264
-0.48009	0.39672	0.16509	-0.98709	-0.50229	0.24701	-0.00073567	-0.2752	0.05502	-0.32618	-0.097188	0.47534	-0.81084	-1.0681	0.6767	-0.39208	-0.21643	-0.49703	0.30117	-0.0044133	-0.96046	0.90121	-1.1727	-0.053094	0.30883	0.12951	-0.4483	-0.76038	-0.32947	-0.057208	-0.02493	-1.2633	1.5017	-0.016767	-0.21579	-0.14077	-0.012985	0.0099985	0.48514	-0.79218	0.1985	-0.79621	0.10954	-0.31482	0.36296	-0.30323	0.43999	-0.66185	-0.062185	-0.99982
0.20393	-0.53592	0.46794	-0.56154	0.64691	0.68832	-0.64401	-0.24303	0.73196	-0.48656	0.85752	-0.13134	-0.61778	0.080122	-0.15457	0.39398	-0.22254	1.1713	0.24862	0.34301	-0.55618	0.18131	-0.031979	0.64675	0.17424	-0.12749	0.48206	0.2625	0.22484	-1.7648	-0.67348	0.44583	0.3454	0.24431	-0.13311	-0.40906	-0.34827	-0.68467	0.48579	-0.77614	0.87883	-0.29327	0.88644	0.48506	-0.70209	0.85078	-1.3488	-1.4614	-0.83619	-0.22297
1.8396	1.1257	3.2807	1.1018	1.4853	2.156	0.1707	2.1182	1.3841	1.8065	0.47103	1.1536	1.5057	1.5873	1.1626	1.5108	3.0929	0.9692	1.2874	2.1169	0.83511	1.2372	2.1003	1.4634	1.0542	2.341	1.9027	1.3923	3.041	1.6588	1.2808	1.7591	1.6375	2.6272	1.9491	1.0486	1.958	1.9164	1.6452	1.226	2.3778	1.3056	1.2298	2.6836	1.1595	1.1227	1.4197	2.0985	1.3779	2.0506
-7.2012	-6.4104	-5.8481	-5.4828	-6.6249	-5.8815	-5.6628	-7.9334	-6.664	-5.6191	-6.7308	-5.209	-6.3579	-5.52	-5.3643	-5.2531	-6.3284	-6.7259	-5.8934	-6.3243	-6.1667	-6.544	-6.3174	-5.3689	-6.0242	-6.0145	-6.3272	-7.1334	-5.3974	-5.1497	-5.8601	-6.6517	-6.063	-5.9147	-7.1415	-7.1471	-5.6956	-5.5677	-6.4503	-6.8243	-6.0888	-6.0693	-5.5013	-5.9606	-7.2547	-6.2612	-5.7589	-6.8819	-6.0691	-6.319
-0.57075	-0.22777	-0.79123	0.7301	1.0737	1.0623	-0.24266	-0.98254	-0.22146	0.29488	0.73321	0.96578	-0.020441	0.25364	-0.57611	-0.99145	-0.15713	0.81952	0.0022292	-0.66994	1.1861	-0.81484	0.51352	-0.0059946	-0.065418	0.13188	0.22307	-0.29805	0.46864	1.0702	0.15115	-0.6087	1.2208	0.91373	-0.0072246	0.39489	0.074852	0.28411	0.81309	-1.0239	-0.43964	0.56807	0.389	-1.2447	-0.6762	-0.43498	0.23355	-0.44171	-0.52061	1.3577
-12.355	-12.978	-12.948	-12.378	-11.474	-13.263	-12.863	-13.632	-11.968	-12.19	-13.394	-12.704	-12.941	-12.733	-12.304	-13.447	-12.724	-12.538	-12.075	-12.612	-12.784	-11.947	-12.918	-11.671	-12.764	-12.837	-12.653	-13.171	-12.719	-13.293	-13.011	-13.786	-12.861	-13.374	-12.899	-13.114	-13.682	-13.35	-12.968	-12.804	-13.507	-13.441	-14.564	-12.84	-12.702	-12.467	-11.915	-12.552	-13.325	-12.199
-9.0443	-8.4288	-9.4216	-8.746	-9.4264	-8.1638	-9.3615	-8.5561	-9.93	-10.137	-9.0055	-9.1902	-8.7407	-8.9306	-8.3283	-9.5658	-8.8561	-9.5861	-10.016	-8.0618	-9.3694	-9.4492	-9.7969	-9.3365	-9.1545	-8.5591	-7.9674	-10.235	-8.8663	-9.2876	-9.7548	-8.5539	-9.4552	-9.0224	-9.2414	-8.3582	-8.7182	-8.2797	-9.3513	-9.3319	-9.507	-8.9246	-8.7327	-8.3108	-9.1273	-8.3184	-10.116	-9.3098	-9.4336	-10.325
7.1892	7.0725	5.4294	6.9992	5.9505	7.3774	7.1075	5.7289	7.0932	6.6769	7.7868	6.0257	7.6583	6.7242	6.481	6.4701	6.2464	4.6374	6.305	6.7207	6.4848	6.3746	7.6302	6.8058	6.0638	5.856	7.2036	6.874	5.9589	7.419	7.3385	6.8606	7.7893	8.0002	7.738	7.4474	7.2111	5.0126	7.7049	7.0083	7.1896	7.2015	6.7297	7.5779	7.0841	6.9834	6.0227	5.5338	7.3548	7.0752
-11.564	-11.246	-11.811	-13.405	-11.626	-11.054	-11.687	-12.345	-11.313	-11.906	-11.629	-11.165	-12.718	-12.329	-12.992	-11.986	-11.6	-12.5	-10.81	-11.777	-12.216	-11.193	-11.977	-11.497	-11.306	-11.847	-11.587	-12.452	-12.313	-12.389	-11.972	-10.979	-11.412	-11.013	-10.596	-11.527	-11.638	-11.403	-12.553	-10.913	-11.754	-10.828	-13.409	-12.913	-12.151	-11.177	-10.843	-11.552	-11.259	-10.229
0.95267	-0.027169	0.21436	0.59678	0.17756	0.017333	0.97714	0.50595	0.48656	-0.41279	0.40912	-0.067042	-0.14583	1.2424	0.53892	0.95843	0.85842	-0.50584	0.30218	-1.1596	-0.073594	0.019847	-0.41046	-0.41478	1.3073	0.53346	0.059658	0.25132	0.085474	0.3	0.34449	0.22845	0.79487	0.14454	-0.34191	-0.46912	-0.27015	0.71098	1.2072	1.25	-0.11886	0.19382	0.60556	0.70853	-0.031219	0.21736	-0.18849	-0.46041	0.50394	0.89909
0.69734	0.78157	0.24669	1.192	0.59934	0.36218	0.39305	0.53137	0.7727	0.14448	-0.91623	0.6873	-0.41152	1.3388	-0.020511	-0.59397	0.22639	-0.22853	0.76876	-0.21514	0.35275	0.60212	-0.056467	-0.013172	-0.9046	1.5413	1.3587	-0.41899	-0.51617	0.50607	-0.89821	-0.38283	0.89764	-0.72222	0.10523	0.70562	0.12878	0.0013446	0.30066	-0.022544	-0.30091	-0.080852	-1.3549	0.27986	0.12332	-0.43692	-0.061943	0.60554	0.13118	-0.44822
-20.947	-19.953	-20.054	-21.524	-20.799	-22.006	-20.412	-20.936	-19.792	-21.106	-21.055	-20.719	-19.831	-20.759	-21.653	-20.88	-21.125	-21.012	-20.553	-19.336	-21.102	-21.302	-20.979	-20.078	-22.088	-20.909	-19.769	-20.641	-20.399	-21.227	-20.236	-20.682	-21.549	-21.036	-21.317	-20.561	-21.558	-20.301	-20.483	-20.435	-21.128	-21.746	-21.624	-21.145	-20.621	-20.856	-19.707	-20.506	-19.988	-20.162
-5.8139	-5.3092	-5.5529	-5.4573	-6.4639	-6.1123	-5.1155	-5.3222	-6.65	-6.3316	-6.1024	-5.4189	-5.7336	-5.9521	-5.314	-5.537	-6.0066	-5.2674	-5.2573	-5.0623	-5.8543	-4.7618	-5.4363	-4.4661	-6.6909	-6.4173	-5.721	-5.7555	-5.1636	-5.2112	-5.9757	-5.5732	-5.2615	-5.8014	-6.5575	-5.4794	-5.5921	-6.1211	-5.8177	-5.6593	-5.5329	-5.7242	-5.369	-5.6241	-4.781	-5.2815	-5.8638	-4.9366	-5.8702	-5.6788
8.2326	8.2759	7.7189	7.5365	8.5483	8.0358	9.308	8.1794	8.5427	7.6268	7.8907	6.1011	7.0301	7.5951	7.6807	8.8481	8.5984	8.2078	8.6022	8.8181	8.3572	8.2971	8.5285	7.489	7.5049	8.4152	8.9448	7.8918	8.524	7.1113	7.9402	7.0225	9.1225	8.796	6.1889	8.5097	8.9745	8.9251	6.97	9.5642	8.4333	7.6524	7.6073	7.5746	8.025	8.7322	7.853	7.5176	7.9107	6.8345
-12.746	-13.316	-13.409	-12.452	-13.034	-12.697	-13.557	-13.498	-11.678	-11.556	-12.269	-12.679	-12.774	-13.688	-12.587	-12.701	-12.836	-10.731	-11.88	-13.71	-12.662	-13.508	-12.213	-12.977	-12.777	-13.441	-11.695	-13.152	-11.347	-13.269	-14.021	-13.449	-12.767	-13.578	-12.212	-12.621	-12.568	-13.014	-12.575	-13.23	-13.01	-12.275	-12.559	-13.052	-12.667	-11.966	-12.224	-13.614	-13.083	-13.039
-13.372	-12.649	-14.214	-12.898	-11.69	-11.322	-12.369	-12.635	-12.112	-12.638	-12.665	-12.557	-12.15	-13.06	-12.779	-12.071	-12.617	-13.406	-13.993	-13.417	-12.846	-12.752	-11.527	-12.79	-13.628	-13.051	-11.628	-12.651	-12.506	-12.757	-12.692	-13.851	-13.571	-12.347	-11.265	-13.582	-12.55	-14.068	-12.218	-12.469	-12.376	-12.896	-13.434	-14.371	-12.2	-13.002	-13.272	-11.672	-11.538	-13.932
0.48641	1.2335	1.4402	1.1087	0.69065	0.80789	1.6277	0.95768	1.8264	0.13879	1.5082	0.057712	0.75482	1.0558	1.4377	1.0005	-0.19163	0.92304	1.0751	1.6373	1.2006	0.23119	2.1257	1.4559	1.1578	0.97227	0.13732	0.58751	0.55383	0.99516	1.182	0.91313	1.5049	1.2915	2.2568	1.7353	1.5709	1.5473	0.60777	1.4081	0.19045	1.0942	1.6607	1.1576	1.1524	1.1327	1.3763	1.5029	1.0433	1.6806
-7.3846	-7.9462	-7.0448	-8.4499	-8.9011	-8.3888	-8.0761	-7.4251	-6.9921	-7.1516	-6.797	-7.8138	-7.7483	-8.2456	-7.1869	-7.8355	-7.0131	-8.1471	-7.9065	-7.0606	-8.5563	-7.3416	-7.9737	-7.6862	-8.5464	-7.5753	-8.0333	-7.5755	-7.1466	-7.1395	-6.567	-8.4004	-7.6876	-7.9206	-7.2696	-7.2977	-7.5785	-8.2484	-7.8195	-7.4105	-7.1716	-7.7614	-7.2594	-7.6157	-6.8893	-7.6597	-7.9103	-8.5009	-6.9028	-7.6553
-1.1321	-1.2225	-0.69995	-0.15698	-1.387	-1.6874	-0.91868	-1.6181	-0.16761	-1.3067	0.14445	-0.91178	-0.47891	-1.496	-1.627	-0.21935	0.02676	-1.1263	-0.94657	-0.91714	-0.96107	-1.6191	-1.4017	-1.3522	-1.2684	-1.9556	-0.90474	-1.173	-1.2896	-0.37802	-0.79301	-0.55968	-0.80892	0.050468	-1.3246	-0.92503	-2.3276	-1.9937	-1.8152	-1.2473	-0.7521	-0.52308	-2.0451	-0.93082	-1.6301	-0.90978	-1.8289	-2.1406	-1.2482	-1.3929
-9.9933	-10.348	-10.62	-10.809	-9.9433	-11.322	-10.525	-9.6864	-10.224	-10.194	-9.5217	-10.71	-10.096	-9.5364	-10.879	-10.213	-9.9693	-10.723	-10.194	-9.9713	-10.833	-10.163	-10.468	-10.82	-10.027	-10.847	-9.7447	-10.156	-10.394	-10.783	-9.5691	-9.5228	-10.094	-9.1458	-10.262	-10.387	-9.1699	-11.697	-10.537	-11.752	-10.124	-11.036	-9.6	-10.494	-9.8587	-10.212	-9.6941	-9.295	-9.5084	-9.8603
-11.798	-10.685	-9.4859	-10.477	-10.268	-11.527	-9.8407	-11.229	-11.492	-10.47	-10.887	-10.873	-11.059	-11.253	-11.375	-9.9661	-10.87	-10.738	-10.966	-10.862	-10.873	-10.611	-10.387	-10.64	-11.201	-10.191	-10.451	-9.8839	-11.683	-11.143	-11.103	-10.742	-10.515	-12.025	-10.942	-11.645	-9.8386	-10.422	-10.777	-10.237	-11.563	-9.7842	-10.841	-11.001	-11.644	-9.4594	-11	-10.535	-10.541	-9.7857
-2.653	-2.0908	-2.3164	-1.9646	-1.6459	-2.4567	-2.6947	-2.5503	-2.7171	-2.4088	-2.3932	-3.6878	-2.7004	-2.3254	-2.3442	-2.5672	-2.6365	-1.9245	-2.119	-2.5829	-3.2731	-2.9402	-2.4937	-3.1565	-3.8359	-2.0443	-2.5656	-2.0611	-0.78005	-2.1475	-1.568	-1.5915	-3.2782	-2.5754	-3.0737	-2.7192	-2.2479	-2.6719	-3.0145	-2.5786	-3.647	-2.8051	-3.3591	-1.9657	-2.6202	-2.9614	-2.9949	-3.3322	-3.2017	-2.9408
-10.834	-12.317	-10.353	-11.576	-11.259	-11.615	-11.252	-12.304	-11.005	-11.422	-11.003	-12.017	-11.333	-11.636	-11.616	-10.449	-11.913	-10.71	-11.719	-11.301	-11.482	-10.361	-11.18	-12.441	-11.022	-10.962	-11.313	-11.26	-11.787	-12.402	-11.776	-11.372	-9.9232	-12.506	-12.354	-12.653	-10.879	-10.475	-12.289	-11.218	-11.821	-11.662	-12.526	-11.546	-11.796	-11.433	-11.01	-11.549	-11.399	-11.817
1.2496	0.99893	0.70527	0.70105	0.61763	0.67018	0.25935	0.87523	1.395	1.429	0.65995	2.0239	2.0394	2.4205	0.62514	1.2817	0.82728	0.60592	0.63762	0.62625	1.1317	1.3869	1.0095	0.28783	0.73825	0.75711	0.7203	1.129	1.1458	1.9289	2.7837	1.3463	1.636	2.9898	2.1099	1.5722	1.3696	2.149	0.90663	0.72533	2.3148	0.071018	1.1846	2.2787	1.872	1.281	1.3655	1.4862	2.515	1.063
-1.4353	-2.4255	-1.6411	-2.6227	-1.3391	-2.353	-1.981	-2.6179	-3.1628	-3.607	-3.4569	-3.0233	-2.0402	-3.1121	-2.586	-2.8936	-2.5214	-2.6116	-3.0884	-2.3145	-1.8827	-3.1602	-2.7211	-2.8501	-2.0295	-3.0798	-2.4043	-3.1265	-2.4547	-2.9379	-3.2589	-2.931	-2.211	-3.317	-1.9769	-2.5122	-1.4148	-2.6821	-2.5224	-2.608	-2.4565	-1.9747	-2.1715	-2.3392	-4.1524	-2.3642	-2.8231	-3.0607	-2.5163	-2.428
-20.928	-21.624	-20.624	-21.601	-20.6	-21.33	-20.214	-20.847	-20.832	-20.586	-21.241	-20.69	-21.426	-20.044	-20.628	-21.236	-20.098	-21.15	-19.912	-20.913	-20.822	-21.25	-21.559	-21.075	-21.512	-21.361	-21.056	-20.12	-20.609	-20.759	-21.112	-19.927	-20.217	-20.735	-21.242	-21.603	-21.681	-20.985	-19.195	-19.907	-20.455	-21.229	-21.47	-20.672	-21.047	-20.369	-21.246	-20.931	-20.07	-19.448
-8.687	-8.6563	-9.3125	-9.5083	-9.4713	-8.5887	-9.3378	-9.7471	-9.6014	-8.8716	-8.7994	-8.7022	-8.7068	-8.1353	-9.6196	-8.8753	-8.7017	-7.4877	-8.4427	-9.0032	-8.4073	-9.3866	-8.5635	-8.6405	-9.3246	-8.8329	-8.1552	-8.2717	-8.3	-10.269	-9.083	-8.5746	-8.2624	-8.5832	-9.2185	-9.4774	-8.5115	-9.6937	-10.052	-8.5073	-9.5168	-8.8199	-8.71	-8.3814	-8.9907	-9.6182	-9.1433	-9.5927	-9.27	-8.0865
5.1852	4.3474	4.2312	4.7736	5.0453	5.0144	4.6376	3.9916	2.8361	4.6643	3.5653	4.1865	3.9466	4.7684	3.8914	4.9683	4.4058	4.7068	4.0453	4.4335	3.8145	4.1039	4.7651	4.4423	3.7446	4.7671	4.8754	4.2813	4.2213	3.4687	4.1174	3.6362	4.1906	5.5871	5.1681	4.6214	2.5478	4.0055	3.5043	4.7171	4.0769	3.8456	4.0503	4.164	4.7131	4.489	4.3119	4.5851	4.1622	3.8797
-9.9776	-10.346	-10.03	-9.73	-9.8954	-10.152	-10.893	-9.672	-10.734	-10.758	-10.54	-9.6461	-9.4956	-9.5927	-9.9929	-9.6027	-10.538	-10.507	-9.9557	-10.551	-10.177	-10.134	-11.647	-10.191	-9.9789	-9.8483	-9.4565	-10.893	-11.359	-9.3686	-10.42	-10.592	-9.9582	-9.2946	-9.5792	-10.183	-10.317	-9.3587	-10.08	-10.077	-10.275	-10.132	-10.516	-9.7706	-10.83	-10.086	-10.36	-9.9541	-10.229	-10.397
-1.0656	-2.3721	-0.85001	-1.1237	-1.0376	-1.6445	-1.8654	-0.85167	-0.71273	-1.1381	-1.8256	-1.2017	-2.6312	-0.2274	-1.2296	-1.3916	-1.8072	-0.87907	-1.4764	-1.1031	-1.5826	-0.89397	-0.93179	-0.21878	-1.2325	-3.5888	0.42258	-1.7875	-1.4143	-0.34893	-1.8859	-2.0754	-1.8639	-0.81563	-1.0086	-1.3214	-1.2328	0.0047161	-1.6659	-1.9978	-1.1751	-0.62082	-1.6681	-2.3427	-0.68046	-2.7701	-2.2899	-0.62638	-0.90246	-0.66323
-1.4377	-1.4604	-1.1165	-0.89766	-0.51936	-0.85716	-1.2877	-0.66206	-1.6827	-1.8399	-2.3442	-0.35395	-1.8971	-0.4838	-1.4619	-1.7517	-1.8454	-2.1944	-1.0274	-1.6926	-1.1054	-1.0074	-0.60112	-2.1824	-1.2122	-2.077	-1.4441	-0.099862	-1.447	-1.0695	-1.4636	-0.16477	-1.7725	-2.2503	-1.8954	-1.7176	-1.3551	-0.87919	-1.9839	-1.1123	-2.8037	-0.74484	-1.6608	-0.54375	-2.0518	-1.5681	-1.7669	-1.3815	-1.4222	0.072842
-0.17355	-1.2098	-0.50778	-1.794	-1.057	-1.4422	-1.518	-0.8229	-0.54047	-2.174	-1.6304	-2.4702	-1.4066	-1.7727	-1.2897	-0.81803	-1.9538	-0.76955	-1.1293	-1.6047	-2.4404	-1.469	-0.94326	-1.2632	-0.84422	-0.89206	-0.82796	-0.57261	-2.1328	-2.0481	-1.203	-1.1536	-1.4222	-1.5944	-0.81258	-1.0726	-2.0928	-1.8392	-2.0434	-0.68203	-1.4712	-0.89948	-0.60136	-1.2033	-0.84505	-1.6942	-0.68549	-1.318	-0.40168	-0.97105
-8.8691	-9.0416	-9.0425	-9.3911	-10.296	-8.6523	-8.3522	-9.0872	-7.3059	-8.6285	-9.8095	-9.5019	-9.5306	-9.4135	-8.5815	-9.7022	-8.578	-9.2944	-8.9934	-8.889	-9.2432	-10.019	-8.7648	-9.6813	-9.9211	-8.9629	-8.4713	-9.7584	-8.1916	-9.1173	-10.237	-9.9072	-9.7455	-8.5084	-9.4247	-10.028	-8.9618	-10.339	-8.1561	-9.6149	-9.299	-9.3397	-10.25	-9.1706	-8.9632	-9.2642	-8.1039	-7.8801	-9.498	-9.5674
-5.7985	-5.2408	-5.1529	-6.0619	-5.8697	-5.5679	-6.4588	-5.1482	-5.1174	-6.1058	-5.7882	-5.3816	-5.1122	-4.43	-5.6529	-5.8352	-6.2442	-4.9842	-5.7138	-5.6532	-6.5316	-5.6797	-6.0475	-5.5909	-5.8823	-4.8851	-5.602	-5.8147	-6.4601	-5.9218	-5.2775	-5.8222	-5.4146	-5.3722	-7.3339	-6.6581	-5.5489	-5.6293	-4.7508	-6.0908	-5.1478	-6.9618	-5.7082	-4.8978	-6.0108	-5.6423	-4.7387	-5.2904	-5.4132	-5.6114
-2.0295	-1.8145	-2.2376	-3.2089	-3.2656	-4.5838	-3.0639	-3.0331	-2.766	-3.2572	-2.3772	-1.681	-2.1392	-2.4124	-2.1822	-2.7938	-2.6431	-2.5803	-2.5639	-2.6952	-0.89265	-2.7954	-1.6061	-2.5951	-2.901	-2.2535	-3.7533	-3.2515	-3.7816	-2.542	-2.5551	-2.7299	-2.8038	-4.0483	-2.6724	-2.2534	-2.4402	-3.7493	-2.7839	-2.7944	-2.8799	-1.6138	-2.291	-2.1144	-2.2884	-3.1401	-3.2604	-2.9103	-1.4593	-2.5962
-6.0469	-3.6673	-4.2935	-4.427	-3.9221	-5.6834	-4.6304	-4.7753	-3.797	-3.9644	-5.0727	-6.0284	-4.7661	-4.7838	-5.5787	-5.5079	-5.117	-4.4543	-5.6955	-3.4411	-4.397	-4.6623	-3.9757	-5.4037	-5.1381	-6.0162	-4.5151	-4.8966	-5.4472	-5.1254	-3.0143	-4.8121	-3.407	-3.783	-5.2718	-5.1167	-3.0484	-3.8009	-4.6244	-5.8329	-4.1097	-4.1552	-4.9214	-5.3132	-4.5951	-5.0004	-3.9196	-5.5625	-4.7216	-4.1603
-11.269	-11.504	-12.191	-11.571	-11.163	-10.47	-12.17	-12.206	-11.966	-10.996	-11.727	-11.741	-12.014	-11.071	-11.504	-11.645	-10.439	-10.88	-11.414	-11.099	-12.404	-11.67	-11.143	-11.706	-11.123	-10.497	-11.417	-11.036	-11.534	-11.987	-12.173	-11.643	-11.305	-11.836	-12.331	-12.799	-11.303	-11.129	-12.383	-11.559	-11.858	-11.115	-12.273	-10.517	-10.909	-10.589	-11.818	-10.862	-11.449	-11.997
-1.0513	-1.6843	-2.7764	-0.4723	-0.82762	-1.4632	-1.6345	-1.9912	-1.605	-1.5023	-1.415	-1.8827	-1.1705	-1.3557	-0.67206	-1.0834	-0.03796	-1.256	-0.55086	-1.8711	-1.1064	-0.50802	-1.2512	-1.5754	-1.7587	-1.5076	-1.1681	-2.1916	-2.2811	-2.8071	-1.5487	-1.5802	-0.64075	-1.2707	-1.2623	-1.0507	-1.5433	-1.0941	-1.4609	-0.86885	0.16057	-0.90553	-1.6939	-1.5642	-1.7497	-2.344	-1.3445	-1.9675	-0.68475	-1.5094
-15.061	-15.054	-15.092	-15.121	-13.468	-14.2	-14.283	-14.71	-13.758	-15.066	-14.64	-15.116	-14.637	-15.3	-14.583	-15.264	-13.765	-15.029	-15.152	-13.768	-14.652	-13.335	-15.043	-14.39	-14.637	-16.067	-12.701	-13.83	-15.282	-15.293	-14.368	-14.729	-14.438	-14.218	-14.838	-15.121	-13.601	-14.229	-14.161	-14.682	-14.504	-13.797	-13.673	-14.604	-14.974	-14.198	-13.914	-16.156	-15.209	-14.246
-2.0253	-0.70371	-2.0098	-1.4211	-2.5429	-1.1187	-1.9618	0.20062	-2.0061	-1.1276	-0.84529	-1.9171	-2.3979	-1.9308	-0.7693	-1.3759	-2.0296	-0.59711	-1.4049	-2.8178	-2.8875	-1.7945	-1.751	-1.9443	-2.1016	-2.0701	-1.9406	-2.2942	-1.5121	-2.6372	-2.3544	-2.7394	-1.6275	-1.3613	-2.2466	-1.4077	-2.3934	-3.4389	-1.6441	-1.2717	-1.5838	-0.79096	-2.3759	-1.8463	-3.1311	-1.6622	-2.6816	-1.4336	-1.9492	-1.4795
-11.292	-10.79	-11.426	-10.69	-11.492	-10.289	-10.884	-9.8158	-9.7233	-11.386	-11.703	-10.44	-11.596	-10.72	-10.514	-10.674	-11.85	-9.2403	-10.724	-10.002	-10.446	-10.452	-10.638	-11.517	-11.251	-10.669	-10.677	-10.77	-10.844	-11.555	-10.852	-10.973	-9.5821	-11.562	-9.8138	-10.281	-10.42	-10.46	-11.741	-10.428	-10.007	-11.05	-10.857	-10.852	-10.75	-11.479	-10.219	-9.5183	-10.811	-10.617
-1.4507	-1.5001	-1.6212	-1.2105	-1.6587	-1.546	-1.3809	-1.9821	-2.2679	-2.3629	-1.2872	-2.4831	-1.4241	-1.3647	-1.1305	-1.6921	-0.52065	-1.8451	-1.8948	-1.0242	-2.2418	-2.4127	-0.55179	-2.6072	-1.5384	-2.0399	-1.9563	-1.4275	-2.1264	-1.037	-0.77403	-1.2216	-1.3392	0.23153	-1.8056	-1.3982	-1.2819	-2.8365	-2.1553	-1.3113	-1.9977	-1.0085	-1.5732	-1.4215	-1.9355	-1.1439	-2.1835	-2.6412	-2.3756	-1.7621
-3.8476	-3.6707	-4.9092	-5.1553	-4.7793	-4.3474	-4.6145	-4.8189	-4.8316	-4.7747	-5.1136	-6.4404	-5.3024	-5.3419	-3.9943	-5.0655	-4.2931	-4.1795	-5.2308	-5.0129	-4.8065	-4.115	-4.9233	-3.8964	-4.4964	-5.4903	-4.344	-4.2101	-3.7836	-4.7496	-4.3394	-4.437	-4.2145	-4.9188	-5.0242	-5.3764	-3.8942	-5.7321	-4.4794	-5.5987	-5.8846	-4.5731	-4.0224	-4.2018	-5.6984	-5.8578	-4.3644	-5.1165	-5.1337	-4.1783
2.1472	3.1768	3.2833	2.8941	3.4051	2.2959	2.5707	3.556	3.0542	2.0835	2.7673	3.4798	3.8168	4.2236	3.422	3.6046	3.3094	2.2936	3.7748	3.2744	3.1909	2.4664	3.6479	3.9767	4.1122	2.6365	3.1484	2.7886	2.2405	1.8772	2.8821	3.6753	3.8846	4.3381	2.4018	3.9897	2.5031	2.83	2.126	3.433	3.5384	2.8551	1.6287	2.6837	3.1351	2.5255	2.4971	3.746	4.4493	3.8292
-11.14	-11.572	-12.862	-11.467	-11.094	-11.559	-11.043	-12.596	-11.518	-11.041	-11.598	-10.952	-12.18	-11.963	-12.747	-11.101	-11.396	-12.134	-11.398	-11.422	-12.129	-12.142	-10.895	-12.846	-11.844	-10.984	-11.262	-11.557	-11.876	-11.857	-11.707	-11.727	-12.662	-11.729	-11.73	-12.032	-12.034	-12.091	-11.511	-10.618	-11.248	-11.193	-11.79	-11.872	-12.193	-11.827	-11.323	-13.273	-12.606	-12.026
2.3183	3.0874	3.0708	2.7855	3.2051	2.928	2.0956	3.0163	1.9729	3.5938	2.423	1.1709	2.2849	3.0727	1.7775	3.5214	2.4084	3.0495	3.6021	2.4228	2.6073	2.7762	3.1297	2.5287	3.0804	2.6873	2.5488	0.99646	3.4254	2.7633	2.8432	2.8262	2.3264	2.5045	1.4076	3.9533	2.6499	2.3127	3.3379	2.0383	1.7458	2.3963	3.7876	4.0354	2.5375	2.2844	2.7328	2.1431	2.1405	3.4464
0.21234	0.0078272	1.3315	0.035138	-1.0878	-1.2885	0.18991	-0.44156	0.90972	-1.1124	0.12944	-0.51144	-0.74347	-0.73749	0.19035	-0.83224	-0.92936	0.16862	-0.22819	-1.0687	-0.12559	-1.2653	0.071986	-0.94154	-0.96351	-0.34829	0.20421	-0.85346	-0.21421	-0.3365	0.75668	0.18301	-0.78809	0.81909	-0.24148	-0.28921	-0.53062	0.78649	0.26764	-0.14562	-0.48411	-0.99	0.03832	-0.58627	0.31206	-0.28187	-0.3414	-0.016022	0.74764	0.76438
-3.1024	-2.8855	-2.7919	-3.2081	-2.9722	-2.2796	-2.3852	-2.3942	-2.8926	-2.5707	-2.3022	-2.5463	-2.592	-2.625	-2.6547	-3.4941	-2.4438	-4.0679	-2.7416	-3.7372	-2.1115	-2.591	-3.1172	-2.5051	-3.9783	-2.5582	-2.1467	-1.5232	-2.7823	-2.0899	-2.4188	-2.0275	-2.063	-2.4193	-3.4958	-2.8581	-2.601	-1.5865	-4.9901	-2.4872	-2.4426	-3.0836	-1.4009	-3.182	-2.0368	-1.8586	-3.4797	-2.4255	-2.9871	-1.9667
-2.4144	-2.9999	-3.487	-2.541	-3.6612	-2.3623	-1.2266	-1.4312	-3.9062	-2.5473	-3.2154	-1.8544	-2.5251	-3.1294	-3.7869	-1.8718	-2.2733	-2.4982	-2.076	-2.7551	-2.4703	-2.8396	-2.8421	-3.6661	-1.7542	-1.3858	-2.2884	-2.7282	-1.7238	-2.5003	-2.583	-2.2578	-2.3962	-3.5939	-2.4429	-1.7382	-2.6319	-2.7836	-3.1512	-3.5032	-3.2639	-2.7207	-2.1781	-3.1293	-2.5373	-2.8611	-2.0267	-3.2582	-1.9673	-2.838
-11.366	-11.483	-10.312	-12.129	-11.488	-11.944	-12.027	-11.509	-11.123	-9.9735	-11.003	-10.87	-10.414	-12.371	-11.527	-11.182	-9.9257	-11.117	-10.875	-11.109	-12.293	-11.059	-10.604	-11.637	-12.136	-12.593	-12.123	-11.984	-11.474	-12.102	-12.169	-11.491	-11.316	-11.592	-11.897	-11.408	-10.552	-11.243	-11.529	-11.471	-10.513	-11.337	-12.169	-10.783	-11.298	-10.662	-11.516	-12.14	-11.616	-11.555
-1.8373	-2.1624	-2.0006	-2.5969	-1.4908	-2.0559	-0.25961	-2.0698	-1.4264	-1.3794	-1.2453	-0.95426	-0.90687	-1.9457	-1.5333	-2.8387	-2.4403	-0.6051	-2.0446	-1.1516	-0.64818	-1.6339	-2.5681	-1.8881	-1.7111	-0.97809	-1.7296	-1.5074	-1.1527	-0.57791	-0.89243	-0.49879	-1.2257	-0.84194	-1.563	-0.84032	-2.8637	-1.6995	-1.2592	-2.3994	-0.81141	-1.8514	-1.1056	-2.8645	-2.3807	-0.52102	-1.8205	-0.6864	-1.7577	-1.0245
-0.44691	0.18454	-0.44943	-0.77919	-0.93595	-0.94978	-0.80505	0.55275	0.48907	-0.90804	1.101	-0.31289	0.45171	0.042929	-1.1414	0.67066	-1.3112	-1.9701	-0.27638	-0.76448	0.14679	0.52178	-0.78836	-0.32705	-0.33373	0.26064	0.1371	-0.23624	0.10809	1.2061	0.564	-0.70144	-0.17886	0.19605	-0.21675	-0.53579	0.12089	-0.79423	0.38463	-0.056042	-0.57418	0.37114	0.011833	0.5534	-1.1468	-2.0696	-0.79632	-1.0982	-0.27285	-2.4668
-14.704	-13.909	-12.428	-13.391	-13.074	-12.892	-13.506	-12.465	-13.661	-12.97	-13.772	-13.134	-14.125	-12.881	-13.421	-13.958	-13.8	-14.187	-11.706	-13.825	-13.22	-14.251	-12.825	-13.385	-12.891	-13.17	-14.03	-13.736	-13.384	-13.472	-13.092	-13.508	-13.845	-14.186	-12.956	-13.812	-12.829	-11.558	-12.486	-13.049	-13.135	-13.963	-13.554	-12.116	-13.302	-13.957	-12.914	-13.976	-13.487	-12.741
-1.0023	0.90275	-0.58517	0.60088	-0.57502	-0.18538	-0.21931	0.33779	-0.45839	0.57382	0.35943	-1.2998	-0.26264	-0.22562	0.59279	0.21037	-1.0424	0.79801	-1.5781	-0.56328	-0.36442	0.95721	0.24848	0.61442	0.07981	-0.090429	0.38851	-0.5652	0.19403	0.046312	1.1287	0.70204	0.8151	-0.28469	0.18933	-0.087302	1.1579	0.31356	-0.6254	0.050247	0.080224	-1.5104	0.32271	-0.73226	1.0932	-0.14855	0.0969	-0.35412	-1.2122	-0.24188
-4.0509	-2.6512	-3.1248	-4.7615	-4.332	-4.029	-2.7317	-3.5049	-3.5717	-3.7162	-3.5915	-2.8252	-2.6514	-3.581	-3.7627	-3.646	-4.0329	-3.1947	-3.3121	-3.7842	-4.9839	-4.0435	-3.1815	-3.9051	-3.0594	-2.606	-3.1835	-3.6064	-4.5249	-3.1852	-3.1692	-3.9817	-2.9604	-4.1296	-4.4403	-3.2341	-2.8111	-3.426	-3.2723	-2.9068	-4.2111	-4.5909	-3.8996	-3.5561	-2.9041	-4.1549	-2.6501	-4.0491	-3.861	-3.1647
-12.74	-11.935	-12.432	-12.784	-12.188	-11.787	-11.128	-10.807	-11.983	-11.551	-11.731	-12.616	-12.145	-12.704	-10.701	-11.432	-11.154	-12.498	-11.03	-10.69	-12.962	-12.406	-12.273	-11.901	-11.693	-11.543	-11.361	-11.025	-12.656	-11.507	-11.784	-11.907	-11.159	-11.443	-10.936	-11.681	-12.003	-12.142	-11.588	-10.936	-10.958	-11.811	-12.093	-10.155	-12.233	-11.853	-11.485	-11.576	-11.978	-11.569
-12.066	-12.103	-12.446	-11.763	-12.45	-11.802	-11.873	-11.2	-10.414	-13.314	-12.343	-11.527	-12.638	-11.785	-11.981	-12.063	-12.055	-12.555	-10.716	-11.099	-12.977	-11.844	-12.777	-11.342	-12.729	-11.835	-13.199	-12.472	-12.117	-11.051	-11.459	-12.784	-11.523	-12.087	-10.935	-12.134	-11.757	-11.411	-10.872	-11.815	-11.032	-11.03	-11.62	-12.511	-11.909	-11.935	-12.454	-11.153	-12.717	-11.206
-4.8956	-6.0727	-6.9651	-5.3958	-7.4566	-5.629	-5.0444	-6.1322	-5.3229	-5.1995	-5.0374	-5.1565	-7.0046	-6.1589	-6.2879	-5.9126	-5.5545	-5.57	-4.8417	-6.4782	-4.4881	-5.6417	-6.2706	-5.4824	-6.3575	-5.548	-5.9915	-4.8593	-5.539	-5.3465	-5.7206	-6.1172	-5.3252	-6.3317	-4.7938	-5.75	-5.6891	-4.9644	-5.1697	-5.7763	-5.0429	-5.913	-5.4558	-5.8416	-5.1556	-6.4444	-5.6293	-4.3178	-6.0047	-5.9763
-10.204	-10.43	-11.646	-11.698	-12.169	-12.666	-12.813	-12.006	-12.176	-11.714	-11.635	-12.287	-11.212	-11.399	-11.44	-10.75	-11.775	-11.649	-11.941	-11.804	-11.207	-11.099	-11.164	-12.614	-10.993	-12.414	-11.26	-11.263	-12.68	-10.145	-11.574	-11.554	-11.703	-11.838	-12.335	-12.237	-10.825	-11.059	-12.518	-11.81	-11.055	-11.145	-12.333	-10.604	-11.714	-12.062	-11.584	-11.991	-11.476	-11.111
-14.032	-14.094	-13.505	-14.997	-14.387	-14.546	-14.814	-14.459	-14.04	-14.483	-14.545	-15.457	-15.121	-14.389	-13.677	-14.143	-14.614	-15.159	-15.44	-15.016	-14.12	-14.171	-14.344	-14.171	-14.531	-12.976	-14.336	-14.934	-15.291	-14.185	-14.277	-15.077	-16.072	-15.155	-13.494	-14.996	-15.016	-14.093	-14.861	-14.689	-14.422	-15.103	-14.662	-14.686	-14.8	-13.654	-15.287	-14.369	-13.723	-13.315
4.5608	4.8748	3.8397	3.9699	3.678	4.0588	5.1403	4.2282	4.9137	4.4059	4.3787	2.8707	3.0944	2.802	4.6566	4.1904	4.8502	5.4128	4.1615	4.9444	3.8277	5.5186	4.774	3.7841	4.0532	4.642	4.7645	4.1164	5.4527	4.9654	4.719	3.8495	5.3173	3.8114	5.4916	3.6358	4.1061	4.0267	5.3074	3.603	3.9863	5.2675	4.9604	5.6371	3.8131	3.1585	5.3888	3.5687	4.4291	4.2791
-2.8544	-3.7882	-2.4893	-4.2034	-3.5175	-2.9336	-4.053	-4.2308	-2.8483	-2.9158	-2.5753	-2.8573	-3.4903	-4.0139	-5.1388	-2.8747	-2.7809	-3.1095	-3.0636	-2.114	-4.6336	-4.4021	-2.34	-3.3013	-4.0161	-2.7329	-3.3362	-2.3662	-2.7461	-2.6001	-2.8785	-4.8171	-2.7945	-2.2007	-3.3694	-2.6582	-3.7937	-3.2548	-4.0922	-2.285	-3.2476	-4.8002	-4.1876	-3.4811	-2.8285	-3.1959	-2.6101	-3.2741	-2.6013	-3.7178
2.0381	2.6252	2.6502	2.535	1.9628	3.7826	3.2208	2.3332	3.0687	2.8057	3.5782	1.6978	1.8323	0.80421	3.2041	3.8577	3.4242	2.3993	2.3975	2.1484	2.6122	3.0258	2.4915	1.9554	2.7202	2.3715	2.3496	1.8329	3.3274	3.1284	1.1734	2.399	3.5276	1.7684	2.3781	2.2844	2.0145	3.0801	3.6096	3.855	2.8094	2.9589	3.0034	2.9369	2.5835	2.5464	3.0699	2.6148	2.6225	3.1703
2.8541	2.0134	1.6055	1.9347	2.6708	2.0571	1.4048	2.6226	2.7475	2.0581	2.426	1.3293	3.2519	3.8422	2.1968	2.7918	1.5365	2.2715	3.0238	1.9712	3.9197	3.2475	2.9474	2.8139	2.9946	2.1339	1.8646	3.1336	3.1822	2.1671	2.5268	1.8998	3.616	2.4178	2.2993	2.3714	2.5305	2.2924	2.4782	3.3714	2.8663	1.8969	3.5145	2.4124	2.5959	2.4307	2.0494	2.7437	3.1864	1.597
10.446	10.602	9.5593	9.5512	9.7135	8.7866	10.318	10.189	9.7849	9.2513	10.046	10.133	9.8097	9.3823	8.8671	11.337	10.797	10.63	9.1692	9.6157	11.121	10.124	9.8323	11.554	9.4437	10.821	9.82	9.727	10.695	9.4302	9.9335	10.231	9.793	10.165	10.602	10.131	10.467	10.987	9.6732	10.316	10.038	9.8174	10.155	11.399	9.0976	10.532	10.53	9.4395	10.065	9.7314
2.6174	3.1292	2.8439	3.454	4.1278	3.2122	4.0765	2.566	2.7782	2.4906	3.6436	2.295	3.4666	2.6837	3.7398	2.4237	2.7496	2.8522	2.9208	3.7634	4.4048	1.6259	3.7043	2.8203	3.2238	2.9561	3.1751	2.8861	2.3117	2.4633	4.1573	1.7177	3.0859	3.0059	2.2555	3.2689	2.313	2.65	3.2495	1.5592	3.1697	2.9345	2.0402	3.7062	3.1155	3.1586	1.8047	3.5786	3.0976	3.9016
-5.9304	-5.0668	-4.8691	-5.3969	-5.2045	-4.1958	-6.0102	-6.747	-6.1952	-6.4307	-7.1545	-5.5307	-5.9294	-4.6288	-5.8235	-4.9872	-6.4599	-4.754	-5.6148	-5.8913	-4.9466	-6.0263	-5.5962	-4.6454	-5.8981	-5.2659	-5.1623	-5.5252	-5.4882	-4.9775	-5.8538	-5.8137	-5.1094	-6.1436	-5.9923	-5.1275	-6.3771	-6.0553	-6.9102	-5.2951	-5.4269	-6.1004	-6.255	-6.0354	-5.0182	-5.9051	-5.3071	-5.776	-6.2187	-5.7971
-2.2341	-3.2983	-3.4379	-2.3705	-2.6911	-3.7334	-3.0518	-3.3172	-3.3894	-3.3842	-3.147	-3.4183	-4.0477	-2.2023	-1.9821	-3.5647	-3.561	-2.9004	-3.1309	-2.5342	-1.5012	-3.2107	-2.5078	-4.3872	-3.0989	-3.8331	-3.3943	-3.6015	-3.0488	-3.3803	-2.6168	-2.552	-3.8149	-3.8708	-3.8561	-2.1425	-4.5535	-3.1214	-3.4721	-3.6729	-3.8266	-3.2303	-2.4398	-2.8748	-2.9185	-3.8251	-2.2987	-3.852	-3.0435	-2.4724
-0.28635	-2.2412	-1.8011	-2.1357	-1.581	-2.0671	-0.89108	-1.7019	-1.8507	-0.94975	-0.37066	-2.7929	-0.44936	-1.7361	-1.1301	-1.2439	-1.1836	-1.2355	-1.6799	-1.2653	0.11514	-1.2101	-2.4039	-1.4481	-1.1655	-1.7577	-1.217	-1.5573	-1.7519	-0.91562	-1.2137	-1.4399	-1.5671	-0.96218	-1.3791	-1.9154	-2.1435	-1.3577	-1.5222	-1.5628	-1.9536	-1.9867	-1.57	-1.8882	-0.77597	-0.96106	-0.98927	-1.5462	-1.6205	-1.8951
-13.341	-13.745	-12.098	-13.301	-12.407	-12.296	-12.914	-12.555	-12.8	-13.776	-12.981	-12.37	-12.931	-12.345	-14.234	-13.144	-13.314	-13.309	-13.85	-13.84	-13.298	-13.194	-13.103	-13.15	-12.004	-13.028	-12.737	-12.894	-12.475	-13.328	-13.267	-12.314	-13.084	-13.474	-13.146	-13.606	-12.28	-13.923	-12.909	-13.701	-12.64	-14.114	-13.377	-12.583	-13.293	-13.366	-12.88	-13.487	-13.887	-13.911
5.548	7.1571	6.5377	7.4913	7.9279	6.7376	6.1368	6.511	6.3444	6.4711	7.7394	6.1802	8.0858	7.0939	6.423	8.014	6.8307	7.3154	6.1331	6.794	5.5702	5.8681	5.8089	7.1439	6.6779	6.8989	7.3978	6.7453	7.56	6.9675	7.0846	5.8932	6.0553	7.1935	7.7558	7.0798	7.1624	6.2222	7.3427	6.6853	6.648	6.2272	7.6803	6.9644	6.2688	6.0143	6.7342	6.7445	6.1556	8.7261
-13.562	-13.439	-12.51	-13.583	-12.153	-11.662	-13.713	-13.251	-13.77	-12.467	-13.194	-13.197	-12.804	-12.62	-13.354	-14.267	-12.847	-11.884	-12.842	-11.829	-12.172	-12.242	-12.284	-13.926	-11.75	-13.494	-13.583	-12.414	-12.662	-13.678	-13.532	-12.643	-13.016	-12.94	-12.584	-13.555	-13.119	-12.85	-12.223	-12.271	-13.305	-12.299	-12.595	-11.967	-12.577	-12.199	-12.902	-12.621	-13.155	-12.682
8.8755	7.6985	7.0705	7.4356	7.2694	7.4817	8.609	8.5431	9.1503	7.6371	7.9521	7.8948	6.7962	8.3552	9.0457	8.0248	9.1318	9.3361	8.7966	8.0044	9.331	8.9791	7.3489	7.9271	7.9498	7.0146	7.7593	8.8817	8.3335	5.8135	7.5182	8.0985	8.5277	8.3665	7.2381	9.0401	7.0859	8.0717	7.917	7.4595	7.8845	7.4751	7.7727	8.2743	7.3034	8.5364	7.8319	7.128	7.9975	6.6236
-2.7781	-3.6104	-2.6225	-2.3565	-3.8564	-2.4255	-3.0866	-3.2533	-2.9457	-3.0632	-2.893	-2.5873	-3.6486	-3.7171	-3.1751	-3.4155	-2.685	-2.3546	-4.2579	-2.7096	-3.7746	-3.0892	-2.2209	-2.5817	-2.8969	-3.5441	-3.0564	-2.3973	-3.6288	-2.2247	-4.2113	-3.8728	-3.2821	-3.4426	-2.48	-2.2867	-3.5199	-3.9408	-3.2294	-2.3002	-2.8004	-3.2456	-2.8186	-3.5452	-2.6023	-3.6037	-3.4654	-2.8198	-4.0223	-3.3122
-10.631	-8.4992	-8.6073	-7.872	-9.245	-10.225	-9.4881	-9.2332	-10.607	-9.3177	-8.8605	-8.9428	-9.5236	-9.0287	-8.7023	-8.5989	-9.4276	-9.1614	-8.0714	-9.6766	-10.224	-9.9932	-9.4933	-8.2022	-8.1632	-8.3845	-8.5671	-9.3039	-9.4199	-8.3391	-7.6938	-8.384	-8.4812	-9.296	-8.3665	-9.2592	-8.9623	-8.8741	-9.3852	-8.3637	-8.7768	-8.736	-9.6293	-8.9918	-8.2046	-9.2261	-8.041	-7.8581	-8.8481	-9.3647
-3.7775	-2.5003	-3.083	-1.1423	-1.6871	-3.3199	-2.4722	-3.0038	-1.7977	-1.1097	-2.9349	-3.0103	-2.851	-2.4784	-1.7045	-3.1737	-2.859	-3.4006	-3.16	-2.4336	-3.1033	-2.4582	-1.6122	-2.5192	-3.2234	-1.6118	-2.8584	-2.001	-1.8381	-3.4221	-1.1703	-3.3652	-3.0545	-3.0141	-2.2171	-2.4942	-2.7056	-2.105	-2.0458	-2.7774	-2.6145	-2.6771	-2.5562	-2.2131	-3.0316	-2.8561	-2.7882	-2.8151	-2.5593	-3.15
-13.502	-12.141	-13.094	-13.326	-12.541	-13.206	-11.942	-13.071	-12.87	-12.837	-12.932	-13.739	-12.289	-11.478	-12.68	-13.682	-13.671	-12.156	-12.103	-12.221	-12.093	-12.783	-13.198	-13.141	-12.757	-12.341	-12.94	-12.496	-12.195	-12.27	-13.819	-11.985	-12.543	-12.54	-12.148	-13.062	-12.621	-12.707	-13.423	-13.227	-12.619	-12.23	-13.442	-13.296	-12.301	-11.682	-13.299	-12.233	-12.834	-12.471
-10.613	-8.9216	-9.2426	-9.411	-9.4989	-9.091	-9.3596	-8.1376	-9.0083	-8.8998	-8.3799	-9.2757	-8.5222	-8.4437	-8.7664	-8.4089	-7.4998	-10.066	-8.6657	-9.039	-9.7359	-9.3056	-8.625	-9.0077	-9.1022	-9.0387	-8.518	-8.4103	-8.4282	-7.8775	-7.2822	-9.3569	-7.8942	-8.6887	-7.8943	-8.096	-9.5839	-9.3421	-9.2374	-8.8626	-8.9804	-9.7629	-9.7023	-9.0831	-8.563	-7.3976	-9.2147	-8.2143	-8.5636	-8.3174
-4.5451	-4.5267	-4.687	-5.4848	-5.0338	-3.9469	-4.1373	-3.8813	-5.4612	-4.2785	-4.3407	-4.625	-3.0129	-4.6614	-4.7786	-5.3781	-3.5372	-4.6878	-4.7566	-4.7257	-4.6294	-5.6908	-4.5284	-4.9155	-5.0467	-3.0531	-4.8268	-5.3351	-4.2383	-2.9142	-4.7765	-3.7706	-4.2228	-3.6111	-5.2815	-4.0487	-4.5663	-4.681	-4.3839	-3.4855	-3.5623	-3.7212	-3.9438	-3.3717	-3.7337	-4.9738	-3.7049	-3.681	-3.7911	-4.256
2.6252	1.5627	1.9997	1.544	0.9459	1.8618	1.7738	2.08	1.8931	1.6154	1.9645	1.6314	1.7089	2.7313	0.98003	1.6467	1.9778	2.5019	1.6118	0.81138	1.1099	1.1172	2.2131	1.8864	1.8699	1.6084	1.7372	0.23032	0.9929	1.8306	1.7135	2.4605	1.7083	1.9276	2.276	2.4282	2.1759	1.617	2.0895	2.095	1.4112	1.4432	1.3139	1.4549	3.4558	2.4918	1.7229	1.2105	2.1961	2.124
-2.1119	-3.466	-2.5885	-2.1618	-3.2189	-2.4076	-2.2362	-2.7642	-2.4966	-3.2342	-2.6114	-3.3399	-2.7903	-1.8714	-2.8396	-1.9957	-2.9712	-3.3038	-2.9367	-2.8316	-2.601	-2.5906	-1.2398	-2.405	-3.3574	-3.2	-1.7827	-3.4066	-2.3674	-2.9991	-1.5804	-3.3462	-3.3286	-2.7222	-2.8194	-3.4787	-1.9535	-3.0346	-2.6364	-3.0156	-3.7129	-2.9923	-4.0511	-2.1261	-2.7484	-3.2703	-2.8805	-2.7642	-2.6017	-2.1334
-3.6259	-4.625	-5.2874	-4.9072	-4.619	-4.8367	-4.764	-4.3441	-5.0722	-4.3624	-4.3626	-4.9704	-4.9363	-4.1925	-4.2193	-4.1094	-4.4505	-4.2911	-5.2076	-4.697	-5.0735	-4.1283	-3.7627	-3.8815	-3.6476	-4.5992	-4.068	-3.4696	-4.0138	-4.9396	-4.9591	-3.843	-5.3019	-5.1161	-5.7266	-5.3157	-4.2522	-5.9575	-3.8907	-4.0437	-4.6277	-4.93	-5.1189	-4.9596	-4.7588	-4.8159	-4.4496	-4.4046	-5.0917	-5.0575
-9.2089	-11.48	-9.9796	-11.453	-11.42	-10.448	-10.642	-11.418	-10.145	-10.939	-9.2214	-10.766	-10.285	-11.21	-10.65	-11.529	-10.565	-10.615	-10.738	-10.352	-10.738	-11.031	-11.664	-11.503	-11.379	-10.46	-11.001	-10.529	-10.588	-10.71	-10.493	-10.473	-9.9068	-10.429	-9.8223	-11.315	-10.835	-11.196	-11.031	-10.482	-10.033	-9.8933	-10.66	-10.918	-9.5875	-10.901	-11.728	-9.8675	-10.383	-11.716
-2.0703	-2.9717	-2.394	-1.6314	-1.9663	-4.3836	-2.63	-3.2833	-2.8071	-2.7244	-2.2073	-2.4012	-2.6189	-2.2312	-3.9623	-2.7024	-2.9623	-2.8845	-4.1097	-2.9451	-3.2654	-2.5741	-3.1765	-3.7054	-3.0821	-1.9831	-3.2338	-3.7414	-2.6126	-2.8602	-2.2733	-2.6532	-2.2729	-2.7599	-1.6065	-3.057	-3.0983	-1.845	-2.7703	-2.3212	-2.8624	-3.1224	-2.6469	-3.0858	-2.3352	-2.8319	-2.4478	-2.4298	-2.7631	-1.5537
0.57605	0.33856	1.0641	0.04203	-0.27037	-0.21725	0.30406	0.14733	-0.083844	0.37038	0.024728	0.42595	1.5052	0.20103	0.4115	1.3859	0.30781	1.6789	-0.14017	-0.56889	0.32786	0.53158	0.92737	-0.51767	0.48427	1.1299	-0.44053	-0.22365	0.63685	1.4043	0.26232	-0.14774	0.8224	0.22891	1.4252	0.19049	0.507	-0.078151	1.2449	0.25172	-0.39742	-0.38722	-0.68408	0.11725	0.071689	0.82999	-0.25563	-0.20891	0.00086196	0.74475
-1.1748	-1.559	-0.53188	-1.9422	-1.6659	-1.3284	-0.81803	-1.4072	-1.962	-1.3767	-1.5711	-0.78052	-1.5456	-2.7291	-2.3894	-2.0876	-1.71	-0.76118	-1.3778	-0.62218	-0.92879	-2.2978	-1.7877	-1.4189	-1.1313	-1.1747	-0.36195	-1.6494	-1.368	-0.58295	-1.7038	-0.99847	-0.12744	-1.8535	-1.9991	-1.6105	-1.3345	-1.7348	-1.7648	-0.83624	-1.7855	-1.1744	-1.0297	-3.0469	-1.7044	-2.1052	-2.1347	-1.4625	-1.1315	-0.88517
-14.603	-14.222	-13.374	-15.018	-15.051	-13.311	-14.968	-14.257	-14.313	-13.872	-14.299	-13.238	-14.82	-15.917	-13.649	-14.451	-14.564	-14.759	-15.315	-14.61	-14.777	-14.778	-14.254	-14.117	-14.806	-14.933	-13.844	-14.783	-13.785	-14.75	-14.479	-14.651	-14.921	-15.198	-14.674	-15.452	-14.19	-14.83	-14.533	-14.662	-14.025	-14.247	-13.952	-13.764	-14.455	-14.885	-14.938	-14.029	-14.051	-14.219
0.14523	2.2527	2.6221	1.1738	1.9291	1.7312	1.172	1.3002	3.0406	1.4873	2.6438	2.2091	1.3993	2.9435	1.0576	2.6473	2.0542	1.7249	2.6974	1.8188	1.0562	2.4868	2.5308	2.4073	1.2307	1.4884	1.9699	1.6133	2.035	2.3679	1.123	1.6376	2.6459	0.90727	1.6488	2.2547	1.1722	1.3215	2.2065	3.1368	1.5992	2.2465	1.3908	1.2926	1.1879	1.8544	1.6296	2.7015	1.8479	2.202
1.5831	2.0872	2.1695	2.3275	0.94376	2.9977	1.5606	1.9349	1.6097	2.5037	2.4484	2.3421	0.86466	1.509	2.8398	2.4434	1.7952	1.8008	2.1373	1.1103	1.7308	1.0965	0.88104	0.85322	1.8234	1.121	1.2279	0.92147	1.3631	0.84581	2.7612	2.5311	1.0569	1.7066	0.77497	1.636	0.9465	2.444	0.9998	1.695	1.507	1.9467	0.64979	1.6458	1.3095	2.2107	1.1973	1.2622	1.2243	2.8185
-1.7459	-1.3152	-2.8244	-3.0751	-2.4267	-2.7386	-3.4292	-1.6949	-2.81	-2.1739	-2.0651	-2.142	-2.3445	-3.2222	-2.5926	-2.9668	-3.2547	-3.4957	-1.7534	-2.4925	-3.4755	-3.0361	-3.0239	-2.2024	-3.0438	-2.7908	-3.1266	-2.2311	-1.9462	-2.8908	-2.9685	-2.4579	-2.4341	-1.9479	-3.0158	-2.4082	-2.5013	-1.9832	-3.3253	-2.6308	-2.8341	-2.1852	-1.889	-2.6385	-2.5195	-3.2386	-3.1475	-3.5036	-3.4771	-2.0642
-0.94944	-1.6471	-1.4609	-2.4412	-1.5737	-1.1083	-1.1026	-1.7624	-1.7157	-1.3581	-1.3736	-2.0016	-0.37584	-1.2473	-0.14909	-2.6041	-1.1863	-1.6907	-0.89821	-1.339	-0.6847	-0.80864	-1.5553	-1.0824	-1.3368	-2.1515	-2.8688	-1.3554	-1.304	-1.5559	-1.1569	-0.83124	0.20019	-0.89482	-1.4585	-2.0432	-2.795	-1.2186	-1.6871	-0.6339	-2.1801	-0.095003	-1.8008	-2.4498	-1.8484	-0.67012	-2.5508	-1.1275	-1.5506	-0.97892
-0.64467	-0.18909	1.2567	0.80973	-0.021894	-0.070683	0.040016	0.72774	0.13158	0.058761	0.74475	-0.34174	0.052694	0.28923	0.74954	0.2188	0.69643	0.29067	0.37182	0.43695	-0.16667	0.55825	-0.55922	0.4051	0.39049	0.73591	-0.53114	0.96889	0.74204	0.70997	-0.558	0.78	0.11813	-0.075576	-0.017757	0.14913	-0.46459	0.49458	0.34461	0.61231	0.698	-0.41934	0.30888	-0.51496	-0.58966	0.73515	-0.54606	0.47094	-1.3248	0.99068
-12.944	-14.839	-12.376	-14.095	-13.82	-13.547	-13.067	-12.384	-13.795	-12.87	-12.033	-12.202	-14.126	-12.668	-13.027	-13.879	-13.487	-13.451	-13.389	-13.047	-13.219	-12.444	-12.881	-14.17	-13.389	-12.776	-11.916	-13.545	-14.247	-13.417	-13.568	-12.682	-13.077	-13.373	-13.083	-12.734	-13.317	-13.34	-14.095	-12.755	-14.011	-13.004	-13.792	-13.788	-12.087	-13.504	-13.035	-11.917	-12.81	-14.801
-0.805	-0.43952	-0.51609	-0.83882	-0.0067289	-0.33462	0.11498	0.25304	-0.52821	0.5448	0.10341	0.019859	0.086155	0.78459	-0.64793	0.21002	-0.65203	-0.68112	-0.45165	-0.53844	0.87371	-1.1579	0.51149	-0.68738	0.40694	-0.42175	-0.87759	0.62295	-0.90697	-0.30821	0.47719	-0.010005	0.036501	0.12887	0.70892	-0.84955	-0.55969	-0.17409	-0.28827	-0.91987	-0.33048	-0.5864	-0.86595	-0.84464	-0.68947	-0.085149	-0.57144	-0.34344	-1.1462	-0.85148
-8.4092	-8.7055	-9.7819	-8.6873	-9.0501	-9.2504	-10.022	-10.024	-9.5981	-9.888	-9.9373	-9.92	-9.091	-9.4353	-9.2841	-9.4938	-8.6071	-9.002	-9.342	-8.6899	-9.2174	-9.6877	-9.3159	-10.067	-8.3505	-9.6336	-9.1688	-9.4751	-9.8666	-10.384	-10.262	-9.7085	-9.5528	-9.71	-9.6557	-8.6648	-9.0514	-9.3804	-9.247	-9.4379	-9.173	-8.7493	-9.8662	-8.071	-9.9039	-9.4059	-10.008	-10.058	-7.9478	-9.6229
1.2327	1.1349	0.1044	0.85426	1.3511	1.2654	0.81745	2.148	1.8849	1.2656	1.3566	0.98598	1.2478	0.93722	0.87536	1.6695	0.86503	1.5007	1.3896	2.0799	1.1986	1.4434	0.42378	0.99227	1.594	-0.034791	1.4043	1.8376	2.0108	1.5047	1.8387	1.975	1.6315	1.0031	1.7674	1.0699	0.85735	1.5784	1.0129	2.4311	0.56381	1.1633	1.4537	0.42301	0.87156	0.69852	0.45591	1.4946	2.2797	0.21345
0.87985	0.30493	-0.0098525	0.45966	1.4985	-0.14904	0.37574	0.09297	-0.13845	-0.30076	0.60583	0.75941	0.63518	0.3763	0.092373	-1.2397	-0.41789	0.25058	0.96343	-0.016006	0.83381	0.3299	1.0489	1.2495	-0.028493	1.0155	0.7899	1.239	-0.24969	0.76621	0.57378	1.0936	-0.012988	-0.27986	1.0799	1.0177	0.81337	0.39851	-0.33721	0.18752	0.29299	-0.74254	0.61809	0.81045	0.3505	0.70371	0.6672	1.2311	-0.2243	0.50181
-10.296	-11.712	-10.384	-12.292	-11.3	-11.67	-10.67	-11.856	-10.784	-11.163	-11.808	-11.645	-11.047	-11.363	-12.333	-12.092	-11.593	-12.247	-11.675	-11.572	-11.14	-12.421	-11.51	-9.7779	-11.785	-11.37	-10.881	-10.974	-12.453	-12.476	-11.448	-10.662	-10.693	-11.922	-11.679	-11.552	-12.301	-10.869	-11.588	-11.449	-12.161	-11.934	-11.458	-12.036	-12.339	-11.2	-10.984	-11.95	-11.924	-12.567
-13.389	-12.74	-13.084	-12.09	-13.283	-11.482	-12.839	-12.677	-13.785	-13.681	-12.949	-12.03	-12.915	-12.354	-12.556	-12.364	-12.706	-12.831	-13.345	-12.383	-13.52	-13.33	-11.817	-12.67	-12.993	-11.559	-13.455	-12.452	-12.867	-12.757	-12.845	-13.259	-12.262	-12.609	-12.945	-12.863	-13.463	-12.678	-11.691	-12.595	-13.387	-12.844	-12.828	-13.035	-12.381	-12.578	-12.881	-12.208	-11.953	-13.947
4.6891	3.8406	4.2355	3.3919	4.0757	4.8431	4.229	5.262	4.1116	4.2698	4.7285	4.3747	4.307	4.7213	4.0495	4.6564	4.3716	3.4181	5.3203	3.4497	5.0316	4.2564	4.2944	3.1615	4.0614	4.6665	5.8413	4.6453	3.9435	4.644	4.3121	4.8731	5.306	3.6296	4.4507	4.5935	4.0275	5.0368	3.8401	4.7529	3.5377	3.913	4.4146	3.5242	4.5591	5.1229	4.3164	4.7895	4.669	4.5137
-11.349	-10.697	-12.428	-11.306	-12.501	-12.287	-11.784	-11.039	-11.401	-11.945	-12.029	-12.012	-11.102	-12.083	-11.148	-11.716	-11.747	-11.328	-10.241	-11.675	-12.266	-11.169	-11.662	-12.189	-12.222	-11.435	-11.428	-11.512	-11.657	-11.236	-11.797	-11.552	-11.66	-10.516	-10.907	-10.957	-12.844	-10.732	-11.792	-11.433	-11.259	-9.9436	-10.808	-11.769	-12.218	-11.794	-12.303	-11.086	-12.3	-11.144
-7.9981	-7.2695	-6.7454	-7.4616	-9.0021	-7.5509	-6.6103	-7.4512	-6.7283	-7.3941	-7.377	-7.3723	-7.324	-7.3656	-6.2401	-7.3382	-8.3259	-6.8416	-7.5504	-7.1721	-8.2884	-7.8837	-6.9087	-7.3101	-7.5123	-6.7144	-7.8256	-7.9684	-7.5029	-7.5751	-7.5035	-7.6294	-7.6031	-7.0357	-7.0856	-6.7751	-7.509	-7.4039	-7.897	-8.962	-5.6269	-7.102	-6.8341	-8.4131	-6.9661	-6.0965	-7.82	-9.076	-6.8954	-6.1099
-2.3888	-1.5199	0.63375	-2.0056	-1.3358	-0.58779	-1.6902	-1.4161	-1.4016	-2.0428	-1.7038	-0.84095	-1.3288	-0.8675	-1.059	-1.3214	-2.027	-0.99727	-0.75819	-2.5359	-2.3123	-1.5297	-1.857	-1.3021	-1.1255	-0.54131	-2.187	-1.5474	-1.8425	-1.126	-1.406	-1.3766	-0.13713	-1.5687	-1.8642	-1.3895	-0.78234	-0.84705	-1.174	-1.8691	-1.0664	-2.0736	-0.98814	-2.5798	-0.90204	-2.2652	-1.5848	-0.41913	-1.378	-2.7161
9.867	10.435	9.4186	9.9539	9.1641	9.4696	9.5614	9.0393	10.316	9.8948	10.902	10.866	9.8696	9.3904	10.215	9.3806	9.8983	8.8025	9.0064	9.0344	10.61	9.5271	9.5064	10.841	9.1996	9.8471	9.7862	9.1913	10.528	9.5485	9.9889	8.9195	9.2369	10.262	9.8645	10.009	10.737	9.8007	10.114	9.2947	8.6321	9.5158	10.416	10.342	9.911	8.727	9.8373	9.3314	10.709	11.398
-1.907	-3.2642	-1.8977	-3.4154	-2.351	-2.5743	-2.9865	-2.0245	-2.0635	-3.0178	-2.7728	-2.2396	-2.5215	-1.6389	-2.304	-1.9766	-3.1603	-2.1509	-2.5361	-2.9703	-2.4057	-3.4481	-1.969	-2.5997	-3.2173	-2.9365	-0.76843	-2.6888	-2.2719	-2.4277	-2.9426	-1.7243	-2.0876	-2.9215	-3.0333	-2.3097	-2.1301	-1.561	-3.4297	-1.1355	-4.0064	-1.8777	-2.3641	-2.5434	-2.1636	-2.1999	-1.51	-2.7268	-2.3265	-2.4813
-14.837	-13.634	-14.738	-13.18	-14.177	-13.447	-14.947	-13.809	-13.854	-14.618	-14.671	-13.281	-12.562	-13.039	-13.79	-13.713	-14.205	-14.606	-13.733	-14.781	-14.568	-14.756	-14.284	-14.25	-12.32	-14.136	-14.66	-14.223	-14.332	-14.988	-12.896	-13.779	-13.643	-14.508	-14.288	-14.216	-13.414	-14.152	-14.069	-12.709	-14.642	-14.243	-13.002	-13.539	-13.645	-12.646	-14.075	-14.865	-14.673	-12.418
0.76622	0.54956	1.8131	1.0294	0.12556	0.69814	1.1576	2.2064	0.43861	1.7222	1.0014	0.45304	1.3521	0.59602	0.25084	1.4092	0.7662	1.4618	1.7759	-0.72592	1.5107	0.72666	1.0955	0.36339	1.9608	2.2654	0.54148	1.8286	0.62417	1.5396	1.3646	1.1722	0.85765	1.5371	0.16052	2.3678	1.4278	0.47044	0.31645	1.982	0.41054	1.0019	1.1201	0.46247	1.4135	0.27316	1.0546	0.51718	1.4668	0.82288
-7.9468	-7.0835	-7.8971	-7.48	-7.3312	-7.6201	-8.8077	-7.8876	-8.8689	-8.3601	-7.2756	-7.1652	-8.1089	-7.7877	-8.2606	-8.5471	-8.0043	-7.8199	-8.0138	-7.4046	-6.9409	-8.297	-8.0673	-7.9083	-8.4567	-7.5357	-8.3601	-6.3266	-8.2721	-7.6463	-7.5133	-8.1326	-7.5251	-7.7958	-8.0041	-7.491	-8.3075	-7.916	-8.0736	-8.2065	-7.0002	-7.9145	-6.9137	-6.4313	-8.7665	-8.561	-8.7671	-7.958	-7.7122	-6.6594
-12.194	-11.496	-11.833	-11.596	-11.421	-12.361	-11.405	-11.704	-11.717	-10.437	-11.654	-12.455	-11.74	-11.231	-11.927	-11.689	-10.758	-11.671	-12.225	-12.182	-12.259	-11.72	-12.987	-13.111	-11.752	-11.499	-11.554	-11.701	-10.44	-12.587	-11.471	-11.782	-12.616	-10.913	-12.467	-11.312	-12.385	-12.165	-12.239	-11.872	-12.231	-10.755	-12.178	-11.955	-11.403	-12.301	-11.834	-12.171	-12.242	-11.275
-9.0094	-8.3432	-10.21	-9.4018	-8.3892	-8.6966	-9.0341	-9.8142	-7.9138	-8.5278	-9.1437	-9.0537	-7.9893	-8.9679	-9.578	-8.6601	-9.0861	-9.4217	-8.6208	-9.7245	-8.999	-8.8374	-7.8311	-9.3798	-8.8832	-9.1731	-9.3607	-8.712	-9.6581	-8.9713	-9.1912	-9.1655	-9.0504	-8.6659	-9.2153	-9.8968	-10.05	-9.4757	-8.6077	-8.604	-8.9998	-8.5141	-9.1835	-8.4382	-8.3726	-9.3737	-9.038	-9.397	-9.319	-9.6929
2.0322	4.0474	2.6367	2.2879	1.9236	3.1991	3.292	3.6235	1.7439	3.0635	2.396	1.8757	2.3841	2.9474	3.3043	2.5826	2.6204	3.1824	1.9799	2.4169	2.3063	2.5467	2.928	3.8161	2.1606	2.8586	2.4524	3.1373	2.6582	3.2089	2.2098	2.2538	2.6632	1.7923	1.9969	3.5738	2.5813	3.1918	2.8084	3.027	3.1739	3.0426	2.2593	2.9906	1.8315	3.2213	1.5695	2.7553	2.1625	2.4431
-13.615	-12.643	-13.722	-12.926	-12.645	-11.869	-13.373	-12.513	-12.49	-12.698	-12.793	-13.141	-12.672	-12.09	-12.084	-14.043	-12.625	-12.622	-13.07	-12.123	-12.804	-12.915	-13.179	-13.184	-12.719	-13.206	-12.197	-13.2	-11.595	-12.037	-12.89	-12.58	-12.355	-11.742	-13.171	-12.215	-12.016	-13.154	-13.619	-11.962	-12.229	-12.307	-13.443	-12.587	-12.255	-12.342	-12.579	-13.13	-13.227	-13.473
-7.8833	-7.4385	-7.1846	-6.7994	-7.8639	-8.9179	-7.9588	-7.3165	-6.4245	-8.2804	-8.6497	-7.7024	-6.6714	-9.056	-7.9963	-7.6291	-7.9529	-7.1516	-7.293	-7.2527	-7.8328	-5.8358	-9.0754	-7.6301	-7.1491	-7.3564	-7.7512	-7.6746	-7.0513	-7.2895	-8.0406	-8.1386	-7.2053	-7.7344	-7.7711	-7.4899	-7.553	-6.1096	-7.6419	-7.4324	-7.6365	-8.2404	-8.6871	-7.7346	-7.9317	-8.4241	-8.0189	-7.0624	-7.2618	-7.2798
-0.28222	-0.12479	-0.4291	-0.777	0.20669	0.77353	-0.081108	0.29652	0.20989	0.39836	-1.395	0.30394	-0.61996	0.3263	-0.57739	-0.72458	0.5128	-1.5411	0.27902	0.30712	-0.42508	0.16359	-0.82011	1.0218	-0.073283	0.20578	0.92022	-0.45435	0.21421	0.57617	-0.062571	-0.6484	-0.092496	0.097839	-1.1027	0.58971	-0.060889	0.69228	-0.80515	-0.64234	0.19096	0.081285	-0.57126	0.80013	-0.56051	0.53403	-0.21653	-0.21327	-0.015168	0.97198
-11.246	-10.269	-12.104	-11.87	-11.81	-12.988	-11.491	-11.392	-11.977	-10.796	-11.602	-11.706	-12.516	-11.35	-11.535	-12.562	-11.421	-11.415	-11.968	-11.811	-11.715	-12.277	-11.052	-11.623	-11.895	-12.356	-10.289	-11.67	-11.624	-11.407	-12.549	-11.877	-11.026	-11.415	-11.373	-12.412	-11.656	-12.585	-11.044	-11.545	-10.704	-11.528	-11.39	-14.597	-10.745	-11.461	-12.203	-11.439	-11.846	-12.115
0.41982	-0.45903	0.32175	0.14862	0.55255	-0.51837	-0.25137	-0.47683	-0.23086	0.15919	-0.016415	0.43971	0.79832	-0.16652	0.053411	0.37316	-0.24129	-0.047601	0.31605	-0.35007	-1.3743	0.39897	-0.14904	0.20927	-0.6747	-0.78109	-0.49344	-0.069797	0.067692	-0.7614	0.013705	0.40806	0.25133	-0.71066	0.00053144	0.37783	0.1886	0.4773	-1.1423	-0.89798	-0.32535	0.12527	0.40707	-1.0519	0.35385	0.18151	-0.050095	0.61776	0.44865	-0.23559
-4.0629	-3.9992	-4.9827	-3.2323	-4.5565	-4.9932	-3.5803	-4.1994	-4.708	-3.4697	-2.8124	-4.1532	-3.4435	-3.9195	-3.5573	-4.556	-4.5244	-4.4841	-4.1462	-5.3716	-3.303	-3.9776	-4.2975	-4.7531	-4.1938	-4.8804	-4.5462	-4.7272	-3.8385	-4.512	-3.5426	-5.5283	-5.4294	-3.7317	-4.2084	-3.2168	-4.4552	-3.9213	-4.771	-4.799	-4.2884	-3.3621	-4.8264	-3.9684	-4.9131	-3.9715	-4.2677	-4.6783	-3.657	-4.5098
-0.68101	-0.10711	0.7525	0.42591	-0.89611	-1.297	-0.36971	-0.27327	-0.087924	-0.17518	-0.5093	-0.88777	-0.58592	-0.2634	-0.32712	1.323	-1.2898	-0.87398	0.28176	0.35993	-1.1517	0.13351	1.0506	-1.0083	-0.31118	-1.1679	-0.32623	-1.1227	0.11302	-0.51019	0.4839	-0.28584	-0.92716	-1.016	-0.54049	0.23826	0.44618	0.07958	-0.82988	0.16903	0.039853	0.40864	-1.2634	1.1609	-0.1194	0.17921	-0.18504	0.33674	0.042297	0.68775
-13.177	-12.637	-13.381	-13.298	-12.996	-13.195	-12.342	-12.896	-13.225	-12.496	-12.54	-13.5	-13.07	-12.798	-13.136	-13.478	-12.549	-11.847	-12.957	-12.514	-12.759	-12.532	-13.724	-12.378	-11.656	-12.305	-13.329	-12.741	-13.074	-12.248	-13.282	-13.23	-11.428	-13.509	-12.423	-13.728	-13.551	-12.414	-13.173	-12.456	-11.801	-13.532	-12.381	-12.778	-13.034	-13.593	-11.336	-14.115	-13.147	-12.437
-22.165	-21.548	-21.98	-22.695	-21.741	-22.774	-21.312	-21.427	-21.858	-22.018	-23.062	-21.718	-21.37	-22.718	-22.112	-21.184	-22.251	-22.645	-21.326	-22.151	-22.137	-22.809	-21.917	-22.537	-21.622	-21.645	-22.469	-22.33	-22.306	-23.589	-22.805	-21.664	-21.905	-22.236	-22.056	-21.331	-21.836	-21.959	-22.755	-22.178	-22.708	-22.729	-22.229	-22.18	-21.481	-21.042	-22.349	-22.463	-22.733	-22.811
1.0508	0.079985	0.29173	-0.54942	-0.48822	-0.9077	2.6031	-0.54796	0.29667	1.8935	-0.11779	0.60493	-0.11879	-0.053502	0.99402	-0.44498	1.2568	0.41498	0.21366	0.91645	-0.64559	0.9958	-0.30618	0.21841	1.6699	0.38147	-0.19638	1.0152	0.58689	1.1365	-0.060683	0.56755	2.2066	-0.5247	0.26006	0.080068	-0.077312	0.11489	-0.0034482	-0.040968	-0.54482	0.77177	-0.21736	1.135	0.60581	0.44425	-0.27149	1.622	1.3971	0.27491
0.92122	2.5429	2.1531	-0.21506	2.2335	1.3279	0.16358	1.1086	0.36023	1.6101	1.3658	0.50251	0.72116	0.54934	-0.093503	1.4742	1.4525	1.0583	0.46022	1.9122	0.9036	0.95047	0.44918	1.2657	1.9252	1.3611	1.2832	0.7679	1.5676	1.1265	1.0152	-0.043023	0.37648	0.9549	1.3333	0.18066	2.0803	0.89345	1.8898	1.7216	0.44637	1.5334	1.3646	0.84073	0.99948	1.0528	0.88987	1.752	1.9884	1.0842
0.12557	0.57631	0.034229	0.28788	0.19932	0.065778	-0.21766	0.91119	-0.58288	0.7503	-0.043097	0.20817	0.15549	-0.50901	1.0872	0.34403	0.068185	1.2744	0.051432	0.87427	1.7177	0.55784	-0.027138	0.87948	0.69025	0.12006	0.62479	0.61629	-0.09922	0.31119	0.20454	0.65389	0.9961	0.73895	0.72631	0.67475	0.30016	-0.28591	0.21067	-0.87244	1.1564	0.34836	0.10894	1.101	-0.34546	1.3125	0.27534	0.78991	0.90288	0.65766
4.3371	4.0488	6.4399	4.6096	6.1617	5.0068	4.9494	3.6912	4.3901	4.7947	4.1862	5.0995	4.2407	4.7961	3.5187	3.6394	4.1873	3.9136	4.0349	4.9895	5.408	4.5345	4.2263	4.1945	3.0921	4.6549	4.483	4.819	3.8269	3.7047	4.636	4.204	4.5315	4.4941	4.5149	4.6542	3.961	3.7135	4.0743	4.7309	4.1836	3.7056	4.744	3.9427	4.219	5.0132	4.4708	4.2635	3.8279	5.0144
7.0222	6.4592	6.9798	7.0083	7.5224	8.005	6.2124	6.4308	6.1629	6.8602	6.7262	6.1264	6.9856	5.4848	7.315	5.8191	6.3836	6.0025	6.3151	7.2185	6.1284	7.9582	6.4372	7.5461	6.0924	6.6962	5.8586	7.614	7.447	7.1692	7.3804	5.9638	5.0988	7.1673	6.8302	6.5299	7.9792	7.8084	6.4549	6.747	6.2994	7.1473	6.4273	7.5122	7.9071	6.9769	6.7967	7.2078	7.8209	6.5237
-1.4119	-2.9376	-2.0851	-1.6702	-1.6709	-1.2101	-1.82	-1.2852	-2.2632	-1.6171	-0.57785	-2.1941	-2.9696	-1.8699	-2.047	-3.3248	-0.60804	-1.725	-1.4496	-2.2238	-2.8037	-1.7441	-2.071	-1.844	-0.091146	-2.4014	-1.7293	-0.99658	-1.7065	-1.7972	-3.6152	-2.603	-0.76846	-0.75141	-2.075	-1.6168	-2.2257	-1.2195	-0.91979	-1.4771	-2.8094	-2.4128	-0.49507	-2.0616	-2.1304	-1.7293	-0.72909	-1.8037	-2.3337	-1.521
-3.7691	-2.9601	-3.1551	-2.9069	-2.8137	-3.5649	-3.6819	-3.2655	-3.2347	-3.4652	-4.1616	-2.8924	-3.5759	-4.297	-3.6863	-3.5291	-3.3119	-3.6602	-4.7207	-2.7566	-3.9238	-3.6726	-2.9801	-3.1546	-3.8212	-4.0656	-3.2999	-4.1559	-2.4931	-3.9424	-3.0107	-3.7116	-3.2717	-3.1523	-3.6528	-3.1512	-3.1561	-3.7464	-3.6897	-3.95	-3.4204	-3.3348	-2.7466	-2.799	-3.4706	-3.3729	-2.8645	-3.0496	-3.527	-2.9629
-10.767	-11.528	-12.454	-11.045	-11.009	-11.037	-11.079	-10.898	-10.186	-10.823	-11.032	-11.223	-9.2823	-11.36	-11.315	-11.434	-10.5	-10.019	-10.616	-11.319	-10.247	-11.102	-10.84	-10.717	-10.693	-10.45	-11.226	-11.085	-10.084	-10.273	-11.449	-10.153	-10.447	-10.433	-10.85	-11.201	-11.591	-10.827	-10.917	-10.104	-11.077	-10.298	-9.4176	-10.428	-10.358	-10.921	-10.884	-10.144	-11.447	-11.133
-9.5532	-9.2223	-10.47	-8.7571	-8.92	-10.112	-8.7976	-9.6001	-9.634	-8.4151	-9.2044	-10.264	-8.5803	-9.2113	-9.8803	-9.0741	-10.452	-10.425	-10.211	-9.2818	-9.7355	-9.5679	-9.8329	-9.5393	-8.9219	-9.7619	-10	-10.174	-9.1761	-9.2741	-10.298	-8.263	-9.8388	-10.117	-8.5979	-9.7667	-9.1192	-9.7811	-9.7249	-10.071	-9.1832	-10.212	-9.0315	-9.4889	-9.8949	-9.5601	-10.492	-9.3798	-9.4344	-9.4629
0.32361	1.5341	2.2389	0.15794	1.1911	1.9213	1.6444	1.782	1.0456	1.4734	1.4163	1.3034	1.9701	1.6833	0.75728	2.3688	1.7763	0.61979	1.3971	1.2729	0.98686	1.39	0.098357	0.69611	0.91827	1.3949	2.1562	0.49379	1.4467	0.059339	0.60814	0.15496	0.70227	1.5298	-0.038006	1.1015	1.4692	0.86742	0.98948	1.4077	1.4159	0.31157	2.0927	-0.052593	0.94525	1.0426	0.1558	0.36382	-2.6669e-05	0.81899
-12.171	-10.904	-11.575	-12.231	-10.935	-12.04	-12.652	-12.314	-11.624	-12.526	-11.901	-11.265	-11.765	-11.541	-12.645	-12.139	-11.627	-11.68	-12.013	-11.499	-11.852	-11.58	-12.413	-12.344	-12.234	-11.733	-11.918	-12.086	-11.245	-11.369	-11.921	-12.631	-12.443	-11.689	-12.057	-10.871	-11.159	-11.155	-12.073	-11.219	-11.325	-12.531	-12.219	-12.242	-12.499	-12.762	-12.114	-12.583	-11.608	-11.428
-12.893	-14.28	-14.565	-13.086	-13.016	-13.387	-12.98	-13.161	-13.616	-13.548	-13.596	-13.101	-13.402	-14.429	-13.202	-13.527	-13.168	-13.773	-13.42	-14.455	-13.093	-13.288	-12.582	-13.959	-13.842	-12.599	-13.374	-12.513	-13.213	-13.097	-12.758	-13.154	-12.779	-12.784	-12.889	-12.265	-13.768	-12.55	-13.84	-12.578	-12.722	-13.441	-13.009	-13.399	-12.557	-14.75	-13.403	-14.196	-12.747	-13.577
6.7061	5.0065	6.2258	4.6952	5.1374	4.3719	5.9745	5.2539	6.0869	7.1772	5.7143	5.2176	6.0489	5.4014	5.7411	4.4765	6.1708	4.8798	5.7138	6.6581	6.0357	5.6357	4.288	5.7087	5.1859	6.3491	5.6361	5.1685	5.8289	5.5263	5.157	6.8942	5.364	5.7496	5.3855	4.9788	4.6447	4.282	6.3457	5.8161	4.9309	5.0574	5.2121	5.8233	4.5896	5.4775	5.7789	5.8686	5.2155	6.39
-4.5826	-3.789	-4.4845	-2.5126	-2.7283	-3.6592	-3.2453	-2.9168	-3.3858	-3.6242	-3.2021	-4.047	-3.8045	-3.6198	-2.6153	-4.3265	-4.6556	-4.1024	-3.0802	-3.1095	-4.6093	-2.9857	-3.8998	-3.7812	-3.6251	-3.8627	-3.649	-3.7652	-4.4676	-3.5515	-4.4905	-3.9246	-3.8321	-2.956	-3.5865	-2.9633	-4.0223	-2.8787	-3.8509	-3.1764	-4.4394	-3.2918	-3.5279	-4.1384	-3.7595	-3.3435	-3.958	-3.2778	-3.7365	-3.3891
-0.64917	-0.99248	-1.4575	-0.6347	-0.026038	-1.5812	-1.9093	0.20771	-0.21958	-0.24849	-0.54454	-0.39224	-0.66046	-0.003536	-0.51984	-0.53747	-1.2208	-0.45111	-1.0206	-1.7487	0.031752	-1.0078	-0.31027	-1.0641	-1.1691	-0.96002	-1.1732	-0.91736	-1.4184	-0.081584	-0.5453	0.039619	0.059513	-0.76651	-0.20911	-1.0158	-0.37309	-1.2965	-1.3613	-0.90641	-0.60097	0.50291	-0.61256	-0.79179	-0.40938	-0.58532	-1.7035	-1.1746	-1.5936	-0.33178
-11.9	-12.219	-13.683	-11.627	-13.154	-12.345	-12.863	-11.432	-12.356	-12.266	-12.893	-12.695	-12.831	-12.794	-13.388	-12.536	-12.863	-13.263	-12.307	-12.167	-12.05	-14.064	-13.469	-12.526	-13.539	-12.365	-13.084	-12.61	-11.887	-12.138	-12.525	-13.456	-13.141	-13.101	-13.469	-11.629	-12.291	-12.743	-12.328	-14.536	-12.234	-11.504	-12.66	-12.697	-12.054	-13.6	-12.897	-12.747	-11.592	-13.298
-5.5474	-5.3648	-5.6883	-5.8436	-6.0022	-6.9473	-6.588	-5.9866	-7.4458	-6.9681	-6.6578	-7.0144	-6.9841	-5.8022	-6.3505	-7.0684	-6.5983	-5.7011	-7.5178	-6.6333	-7.7953	-6.2496	-6.3431	-6.6701	-6.4793	-7.1384	-6.6154	-6.0784	-6.4102	-7.0229	-6.1707	-6.5486	-7.0488	-6.2901	-5.9727	-7.2182	-7.014	-6.6245	-7.1921	-6.7089	-6.1777	-6.4277	-7.2124	-5.9036	-6.9837	-7.0504	-7.4045	-6.4786	-7.0237	-5.6093
1.8989	1.7851	1.6099	2.0427	1.8803	2.3957	1.3755	0.74183	2.9227	1.2709	0.58629	2.503	0.58965	1.6771	1.4225	2.0492	1.7802	1.2619	0.92417	0.47519	2.6276	1.611	1.8285	1.4682	1.7748	0.8455	2.2775	1.4766	1.2123	1.5354	1.619	1.787	1.869	0.86093	2.249	0.75477	0.45889	2.7041	0.60007	0.61609	0.69404	1.9506	1.7772	2.3724	1.9517	0.81476	2.332	1.9881	1.946	1.3837
-11.012	-10.031	-10.202	-10.813	-12.09	-10.806	-11.804	-10.814	-11.152	-11.785	-10.517	-11.184	-10.314	-11.096	-10.767	-11.841	-10.591	-10.68	-11.944	-10.635	-11.219	-10.919	-10.539	-10.669	-10.829	-11.231	-10.857	-10.398	-10.081	-10.556	-11.091	-10.915	-10.491	-9.9753	-11.227	-9.7769	-9.6749	-9.0443	-11.965	-9.5035	-10.3	-12.369	-11.025	-9.5667	-10.769	-9.9964	-9.8516	-11.335	-10.461	-11.803
-2.3612	-2.5807	-2.6268	-1.0837	-1.9433	-1.9315	-2.1607	-2.0095	-1.6127	-1.2406	-1.8221	-3.1615	-1.7924	-1.2818	-1.6119	-1.5687	-2.0552	-1.1058	-1.7106	-2.4213	-1.3057	-1.0564	-2.3033	-1.5428	-0.8672	-2.361	-2.4841	-2.523	-1.299	-1.327	-1.0225	-0.63313	-1.7813	-1.7082	-1.4732	-2.0112	-2.4516	-2.4138	-0.81313	-2.2584	-2.189	-2.0146	-1.7897	-2.3593	-1.8503	-1.7125	-2.516	-2.9452	-2.7209	-1.8211
1.9261	0.83189	1.4396	1.2786	2.0805	2.4413	1.938	0.58149	1.1885	1.0066	2.5128	2.8956	2.0463	1.211	2.7496	1.4518	1.7133	0.96446	1.8935	1.9463	1.2203	1.4957	1.6355	1.9351	1.5744	0.95968	0.73294	1.0728	1.9302	1.3525	2.078	1.0715	1.9265	2.9637	2.2003	1.7965	1.9648	1.3643	2.7327	1.9718	2.9593	0.74287	1.5072	2.8017	2.0981	1.5318	0.79858	1.1523	1.3317	2.3547
-2.8058	-3.6508	-2.8455	-1.8105	-4.6228	-3.8231	-3.8854	-4.4561	-3.2089	-2.3977	-4.0028	-3.4624	-3.8856	-5.1014	-3.0959	-4.8799	-3.944	-2.5856	-2.9961	-3.9658	-4.4263	-4.2846	-5.0702	-4.0096	-4.0237	-3.0008	-2.7869	-3.216	-3.0607	-4.0161	-4.5424	-2.6272	-5.2999	-3.7491	-2.8789	-3.3161	-2.5687	-3.4627	-3.4701	-2.8575	-3.3101	-3.749	-3.1289	-3.7346	-3.7305	-2.9306	-3.9311	-3.942	-4.3472	-2.8794
-20.965	-20.579	-20.458	-20.981	-20.247	-20.87	-20.51	-21.057	-20.618	-20.9	-20.16	-21	-20.691	-20.511	-20.973	-19.98	-21.431	-20.502	-21.442	-21.143	-20.519	-21.138	-19.964	-20.226	-21.97	-20.887	-20.445	-19.813	-20.36	-20.684	-21.46	-20.779	-20.834	-20.913	-20.804	-20.537	-21.555	-19.38	-21.099	-21.945	-20.289	-21.8	-21.791	-20.041	-20.327	-20.628	-20.084	-21.769	-20.633	-20.573
-2.0128	-1.6778	-1.2688	-1.9537	-0.96728	-0.40823	-2.0199	-0.449	-0.59641	-1.8036	-0.6743	-1.8556	-2.0626	-1.142	-0.66885	-1.9743	-1.9673	-1.3158	-1.7994	-1.6793	-0.66697	-0.25738	-0.90834	-1.5849	-1.7327	-0.052229	-0.83998	-0.74792	-1.502	-1.1734	-0.96202	-1.3228	-0.71253	-2.3639	-1.3757	-1.6678	-0.81008	-1.9426	-1.0568	-0.5831	-1.2747	-0.97957	-0.094433	-1.0434	-1.4016	-0.5642	-2.2084	-0.83331	-1.375	-0.88129
-0.4138	-2.0985	-1.2901	-3.0049	-1.5606	-1.5639	-0.97266	-1.6532	-2.1314	-2.1358	-1.7208	-2.1944	-1.8537	-2.524	-2.3733	-1.2785	-1.2335	-2.3821	-2.4198	-1.5077	-2.1386	-1.5014	-1.041	-1.5153	-3.2804	-2.1152	-2.3685	-2.3773	-1.8709	-2.2804	-2.2625	-2.8683	-2.4201	-1.9574	-1.8791	-1.9893	-2.2091	-2.4452	-0.96402	-1.4397	-2.2568	-1.8112	-2.0455	-2.8126	-2.0666	-1.8098	-2.091	-2.4155	-1.9616	-2.071
-7.89	-7.2423	-6.7539	-6.7228	-7.68	-7.8251	-8.4809	-8.1957	-7.2255	-6.8435	-8.5942	-6.8992	-6.5748	-7.9586	-7.5849	-7.5089	-7.6079	-8.2608	-7.8594	-7.5606	-7.9601	-7.5984	-8.0021	-7.7776	-6.939	-8.1679	-7.5726	-6.8097	-7.7166	-8.9285	-7.2653	-7.4966	-7.556	-7.4962	-7.7653	-7.6704	-7.2519	-7.1757	-6.6527	-7.5375	-5.9986	-8.3595	-7.3473	-8.4701	-6.8732	-7.2813	-7.1161	-6.4722	-6.5745	-7.4276
-1.3707	-0.58375	0.32752	0.53062	-0.4202	-0.20581	-0.6215	-0.077366	-1.0017	-0.11193	-1.0248	-0.19751	-0.50465	0.43195	0.5262	0.12	0.37712	-0.24357	-0.46134	0.038009	-1.2039	0.24885	-0.17453	0.61282	-0.53895	0.51907	-0.088569	-0.26455	-1.2507	0.13687	-0.68499	0.080676	0.044957	-0.76103	0.14678	0.1471	-0.43613	0.74747	0.81216	-0.27819	-0.68669	-0.61986	0.0092794	-0.40576	0.033405	0.74125	-0.77974	0.3461	0.14041	-0.40369
0.94201	0.52142	0.17697	0.79732	1.1498	1.2471	0.9089	-0.21946	0.71915	0.19959	-0.10848	0.67016	0.42886	-0.29504	0.47253	0.60477	0.3639	-0.5244	-0.08815	0.79401	0.45546	0.058605	1.0174	-0.9828	0.56192	0.98295	-0.24883	0.98871	0.1203	1.2719	1.6691	-0.3841	0.85385	0.16006	0.44185	0.018817	0.66514	0.39759	1.4826	0.71243	0.53928	0.78893	0.94257	1.2219	0.13951	0.59873	0.16318	0.20532	0.89554	0.50216
-12.53	-12.092	-10.892	-11.323	-11.123	-10.243	-11.513	-12.784	-12.245	-12.456	-11.569	-10.445	-10.501	-11.076	-11.408	-11.776	-11.639	-12.006	-11.475	-11.362	-12.402	-10.961	-11.088	-11.245	-10.918	-12.729	-11.843	-12.228	-11.176	-12.019	-12.118	-10.812	-12.101	-11.383	-10.594	-11.495	-9.5659	-11.033	-12.472	-12.873	-11.763	-11.943	-11.541	-11.177	-11.761	-11.741	-12.81	-10.783	-11.132	-11.125
-11.264	-11.465	-10.669	-10.249	-11.65	-10.177	-11.045	-11.134	-10.719	-10.145	-10.391	-10.286	-10.053	-11.748	-10.174	-10.768	-9.9022	-10.268	-11.315	-12.282	-11.551	-9.7759	-10.457	-10.282	-10.988	-10.1	-10.376	-11.356	-10.355	-11.199	-11.086	-10.902	-11.029	-12.03	-10.359	-10.69	-11.16	-11.815	-10.404	-10.983	-10.437	-9.13	-10.664	-11.415	-10.89	-12.209	-10.075	-10.914	-11.145	-11.602
-3.0104	-2.157	-3.0764	-3.6323	-2.6634	-1.7208	-3.6629	-2.154	-2.8509	-3.3963	-2.6033	-2.305	-3.2208	-2.2404	-2.1384	-1.9011	-3.664	-2.0143	-2.8785	-0.57935	-3.2667	-1.9606	-3.2138	-1.2692	-1.7747	-2.499	-3.4705	-2.9771	-1.8708	-3.7251	-1.8778	-2.9364	-2.5239	-2.1675	-2.2798	-2.6022	-2.0779	-2.2791	-2.8647	-3.0945	-1.937	-2.4302	-1.933	-2.7968	-2.0883	-2.72	-2.3971	-1.2682	-2.9566	-1.9743
-12.518	-11.793	-10.478	-11.43	-11.493	-10.642	-11.065	-11.854	-11.362	-9.7996	-11.395	-12.305	-12.004	-11.072	-11.816	-11.031	-11.325	-11.821	-11.136	-10.578	-11.457	-11.176	-12.111	-10.668	-11.523	-10.948	-10.378	-10.836	-9.2395	-11.723	-11.442	-11.566	-11.496	-11.504	-11.707	-11.013	-11.414	-10.765	-10.928	-11.321	-12.851	-11.585	-11.052	-11.383	-12.131	-12.66	-11.318	-10.823	-10.788	-11.361
6.9941	6.9109	6.3205	6.4985	7.2019	5.7334	7.4269	6.587	6.3071	5.8113	6.606	6.3418	5.905	6.7184	7.1798	7.1848	7.3172	6.345	5.9463	6.3895	6.4594	6.3511	6.8367	6.7532	6.6766	6.1301	6.651	6.0603	6.4654	6.0265	6.723	6.3258	6.5066	6.9704	6.5499	6.5199	6.9188	6.9709	6.2462	6.9329	7.2585	6.1937	6.5959	6.8483	7.2993	7.7637	7.0782	6.0899	6.106	7.3162
-4.414	-3.914	-4.5586	-4.1849	-2.9967	-3.4785	-4.237	-4.8335	-4.2292	-4.5638	-3.7942	-3.9086	-4.4598	-3.4311	-2.3852	-3.6164	-3.2217	-4.2029	-2.4431	-4.5374	-3.5006	-4.5985	-3.4861	-2.5154	-4.268	-4.6565	-4.1282	-3.5677	-3.8509	-3.7638	-3.8698	-3.4272	-4.1136	-3.7967	-2.7292	-3.3774	-3.5243	-3.6236	-2.2613	-3.009	-3.926	-3.266	-3.7649	-3.5212	-3.9004	-4.0074	-4.0192	-3.853	-3.861	-4.849
8.0463	8.8318	8.4244	7.842	8.6722	9.2764	8.8991	8.8804	9.0459	8.8319	7.4863	9.235	7.8097	9.9818	8.2132	8.7205	10.23	8.3234	8.3638	8.9635	8.4439	6.6441	8.8292	9.1794	7.8096	8.7306	9.4126	8.6433	9.7349	8.3814	8.1731	8.509	10.023	9.4336	8.466	9.9488	7.6616	8.9393	8.7271	8.9777	7.8417	8.2832	8.4993	8.7662	10.064	7.9181	8.0354	9.3231	8.5211	8.0895
4.3636	4.5086	4.9902	4.4159	4.3345	3.6958	4.8818	3.7633	4.6876	4.415	5.2856	3.7378	4.0612	4.2538	5.2058	4.7956	3.3003	4.615	4.1241	4.7594	4.583	4.4018	4.1733	4.8296	3.7858	3.3607	5.3972	3.5839	4.5145	4.3117	4.4874	4.6565	4.8404	4.3256	4.2563	4.8171	4.6648	5.4121	4.3812	4.6593	4.3383	5.1993	5.187	3.9926	4.2016	5.0671	5.3528	4.2896	3.8039	4.9275
-5.4852	-4.439	-3.4698	-4.8475	-4.0014	-3.5371	-4.8818	-3.5867	-5.1082	-5.4658	-4.9172	-4.3444	-4.6202	-5.4969	-4.6001	-4.2698	-3.8654	-4.3725	-4.2791	-4.85	-4.608	-3.5834	-3.7562	-4.8997	-4.8003	-5.5476	-5.4186	-4.2666	-3.841	-4.0735	-5.9991	-5.2294	-4.5748	-4.4548	-4.7072	-4.4287	-6.5951	-4.5291	-4.4615	-3.903	-4.0115	-4.2139	-3.6507	-4.3768	-3.3273	-5.7568	-4.7174	-6.0963	-5.3867	-5.2228
-4.41	-3.335	-4.4767	-3.9255	-2.2812	-2.289	-3.6665	-2.946	-3.5436	-2.6168	-2.7367	-2.8064	-3.8472	-2.0471	-3.5647	-3.1975	-1.507	-3.1064	-1.5153	-3.0475	-3.3027	-2.2625	-3.564	-2.2511	-2.9142	-2.8748	-3.6137	-2.2854	-4.3844	-3.5583	-4.3526	-3.3424	-1.9542	-4.227	-2.8368	-2.2825	-2.7765	-3.0963	-2.1732	-3.0304	-4.0044	-3.4757	-3.5394	-2.7782	-3.1865	-3.6545	-3.5856	-3.2442	-3.4205	-2.8211
-1.5927	-0.90291	-0.27125	-0.013219	-0.35529	-1.0022	-0.97857	-0.47102	-0.19695	-1.1004	-1.2522	-0.40176	-0.90438	-1.9218	0.38935	-0.76993	-1.2011	-1.1305	-2.4115	-0.808	-0.46857	-1.6827	-0.2464	-1.1144	-0.77774	-0.40735	-0.54743	-0.65512	-0.26923	-1.2151	-0.91485	-0.40819	-1.1177	-0.90321	-2.4446	-1.261	-0.94151	-0.94405	-1.5769	-0.088623	-0.46511	-0.32461	-0.078389	-0.49106	-1.4851	-1.55	-1.3842	-0.84482	-0.75086	-0.85456
-1.8492	-2.2476	-1.2284	-0.63783	-1.3238	-1.9875	-0.22083	-1.6674	-1.9383	-1.5675	-0.7734	-1.3613	-0.81294	-2.2497	-0.84323	-0.19389	-1.036	-1.4043	-1.9928	-1.8409	-2.138	-1.8241	-1.4095	-1.7696	-1.0016	-2.1291	-2.5289	-1.8535	-2.228	-0.97068	-1.2876	-1.7325	-0.41868	-0.84736	-0.90536	-1.5485	-2.6783	-1.3259	-0.45777	-1.7085	-1.0725	-1.3601	-2.5582	-1.1024	-2.4427	-0.90428	-0.81474	-1.8881	-1.1918	-2.8314
-14.522	-13.417	-13.324	-12.872	-13.889	-13.255	-12.078	-12.52	-12.936	-13.047	-13.392	-14.204	-13.044	-12.814	-13.043	-12.949	-14.103	-11.585	-13.928	-13.41	-12.209	-12.833	-13.593	-12.691	-12.076	-12.453	-12.363	-12.968	-14.547	-13.166	-12.336	-12.92	-12.417	-13.505	-13.318	-13.318	-13.004	-13.438	-12.432	-12.676	-12.438	-12.701	-12.613	-13.712	-13.067	-13.314	-12.967	-14.165	-12.775	-13.177
2.1808	2.6129	2.024	0.55246	2.4299	1.8253	0.89854	1.4639	2.1879	1.3924	1.2561	2.6695	1.6138	1.5353	1.8506	0.46031	1.1518	1.1329	0.84418	2.0796	0.81515	1.8808	1.2656	1.2696	1.5742	1.2673	1.3245	1.7471	1.3908	0.74577	0.89274	1.6493	2.2459	1.9989	0.49738	1.4677	1.5495	1.159	1.2357	0.57853	1.6971	2.3778	1.4317	1.4442	2.1776	1.8248	2.1049	1.2362	1.3029	2.4072
-12.086	-11.729	-11.942	-11.488	-11.394	-11.157	-12.009	-10.992	-10.749	-11.332	-11.261	-12.274	-11.379	-11.488	-12.289	-11.482	-10.854	-11.798	-11.376	-11.696	-10.99	-11.506	-11.114	-12.244	-11.626	-12.04	-11.289	-11.644	-10.791	-13.205	-11.153	-10.786	-12.232	-11.024	-11.143	-10.972	-12.183	-10.905	-11.6	-11.353	-11.842	-12.196	-10.989	-12.063	-11.651	-11.233	-11.888	-11.979	-12.183	-12.278
7.656	8.6594	7.6752	8.5878	7.8762	8.5601	7.8283	7.027	6.7884	8.4793	7.8611	8.0406	7.4646	8.5752	6.7227	8.2927	7.4743	6.685	7.8323	7.727	8.7253	7.5748	6.4218	7.964	8.9635	7.8604	6.8852	8.5374	8.8165	7.9965	8.3899	6.8636	7.8023	8.1223	8.6572	8.5427	8.773	8.2228	8.7926	7.2756	8.2539	8.4647	8.1197	7.9454	8.2466	8.6708	8.17	9.3619	7.8269	8.7035
5.7228	6.31	6.3587	7.1643	5.5654	6.9821	7.9387	6.1727	6.3826	7.1375	7.152	6.8882	5.8951	7.2423	7.69	6.8161	6.971	7.6825	7.2867	6.1971	6.8452	7.4967	6.1366	7.3337	6.2268	7.4632	5.2055	6.6942	6.766	6.3121	6.0763	6.4258	6.6902	7.3814	6.6669	6.4257	7.4616	6.9654	7.7001	6.4912	7.1561	7.2159	6.2676	6.823	6.9137	6.8604	7.0511	8.0669	7.4811	7.1074
-13.442	-13.756	-11.614	-13.506	-13.077	-13.297	-12.546	-11.989	-13.283	-13.083	-12.076	-12.894	-13.043	-13.089	-13.49	-12.105	-12.634	-12.099	-12.289	-13.028	-12.142	-12.871	-12.6	-12.366	-11.938	-12.217	-11.874	-12.833	-12.806	-13.157	-13.87	-13.019	-13.174	-11.8	-12.024	-12.598	-13.214	-13.411	-13.087	-13.462	-12.646	-12.468	-13.571	-13.464	-12.121	-13.808	-12.585	-12.392	-11.993	-12.114
-0.73997	-2.2512	-1.8085	-1.5494	-0.46951	-1.8109	-0.68877	-1.2004	-0.95742	-1.5798	-1.4512	-1.3252	-0.60772	-0.85042	-1.4908	-2.2892	-0.84721	-1.0958	-0.35695	-1.4311	-1.91	-1.9774	-2.1799	-1.7613	-2.356	-1.3064	-1.1346	-0.64299	-1.2629	-1.407	-1.2136	-2.0981	-0.95249	-1.0911	-0.81882	-1.6334	-1.9398	-1.1078	-1.6397	-1.4807	-0.81275	-1.0684	-2.037	-1.2346	-1.7095	-0.80277	-1.5794	-1.0636	-0.71594	-0.90501
-2.8039	-2.1108	-2.1305	-2.832	-3.1395	-2.4968	-3.4121	-3.0256	-2.4811	-2.0373	-2.7856	-1.2888	-1.9141	-2.0272	-2.7155	-1.9356	-3.5165	-2.3204	-0.81082	-3.0134	-3.4546	-3.1561	-3.1059	-1.5819	-3.0316	-3.4108	-3.0677	-2.1047	-3.3632	-2.9226	-2.7278	-2.3073	-2.471	-3.7188	-3.0541	-1.8153	-3.1552	-3.4759	-2.2771	-2.4523	-2.2365	-1.7723	-1.9626	-3.2525	-2.2926	-2.4566	-3.8079	-3.0722	-2.3583	-3.0717
-1.3994	-1.8234	-0.92284	-0.99765	-2.1669	-1.1	-2.0834	-0.76586	-2.6007	-1.8405	-1.6311	-1.4795	-1.2528	-1.3007	-1.8224	-0.16231	-1.1764	-0.9407	-0.95409	-1.8292	-1.621	-1.158	-1.4613	-1.9738	-1.5524	-1.5412	-1.8632	-0.0051811	-1.2439	-1.6922	-0.95857	-1.5789	-1.3613	-1.621	-1.8143	-2.1434	-1.6774	-1.1435	-1.5068	-2.2901	-1.8712	-1.0534	-2.158	-2.5477	-2.1821	-1.1669	-1.2031	-1.7654	-1.0919	-1.2186
-1.0065	-1.3108	-1.5163	-1.1486	-0.88695	-1.5657	-2.215	-1.9845	-1.9575	-1.5966	-2.3006	-1.5531	-1.8973	0.76958	-0.30623	-0.96441	-1.4041	-1.0337	-2.6956	-0.22855	-0.84434	-0.99667	-2.7205	-0.56183	-1.5906	-1.5688	-1.9748	-1.3749	-1.4054	-0.76864	-1.7039	-1.6922	-1.3003	-0.79262	-1.5981	-1.9594	-0.38111	-2.1831	-1.162	-1.5923	-1.7872	-2.068	-2.6843	-1.4046	-0.58275	-1.433	-1.0384	-1.4933	-1.6441	-1.1547
-10.418	-11.116	-10.61	-10.001	-11.151	-11.337	-10.57	-10.248	-10.521	-11.192	-10.335	-11.108	-10.834	-10.457	-11.7	-10.215	-10.96	-9.8884	-10.982	-11.264	-11.792	-10.952	-11.302	-11.334	-11.217	-11.283	-9.8452	-10.884	-10.457	-10.673	-9.708	-10.699	-10.427	-10.092	-10.761	-11.094	-10.484	-10.945	-10.245	-11.265	-11.519	-10.99	-10.495	-11.991	-10.941	-11.35	-10.398	-10.023	-9.6557	-10.439
6.8733	6.3768	6.7774	6.1971	6.6868	7.5348	7.3208	8.2877	6.5573	5.8551	6.7798	6.6039	7.7014	7.6384	6.2978	6.2046	8.0027	6.4449	6.0847	7.4664	5.7479	6.8495	7.1383	7.5675	7.0396	6.9319	5.9709	6.9446	6.3996	7.4234	7.1359	6.5698	6.1886	6.9313	6.41	6.6755	6.6079	7.0354	7.6766	6.4836	7.778	7.4509	5.6979	8.0904	7.62	5.9411	7.3753	6.8644	6.158	7.4157
-2.4264	-3.4817	-1.9506	-1.4548	-1.1027	-2.2229	-2.0848	-2.9626	-2.7785	-2.0501	-2.511	-1.9761	-2.4851	-3.6771	-2.5625	-3.6204	-3.32	-2.1627	-1.5277	-1.8642	-2.3739	-2.9467	-2.253	-3.0842	-3.5292	-2.9502	-2.7985	-2.5548	-1.8843	-3.1608	-2.7292	-1.5129	-2.0857	-2.9367	-3.1143	-2.3458	-3.252	-3.0893	-2.7763	-2.5044	-2.8486	-3.1153	-1.8522	-4.1681	-2.2143	-2.5349	-3.5322	-3.6616	-3.6897	-2.2132
-1.771	-1.4552	-0.52405	-1.2672	-2.0727	-1.4475	-0.43567	-2.983	-0.69022	-2.4493	-0.7291	-1.2489	-1.7567	-1.2031	-1.0423	-1.7818	-1.4301	-1.2711	-1.143	-2.4635	-2.3883	-0.64157	-1.8159	-2.2747	-0.8651	-1.0268	-1.542	-1.6807	-1.4647	-0.87214	-1.2018	-1.7459	-1.7612	-1.519	-0.45934	-2.5717	-1.3702	-0.44498	-1.7319	-2.1288	-0.59538	-2.1551	-2.1657	-1.4614	-2.1789	-0.96879	-1.8119	-1.7793	-1.8367	-2.3488
-3.8035	-3.8322	-5.5328	-3.099	-5.0728	-4.7808	-4.3909	-5.3229	-4.4389	-4.4302	-4.1833	-4.0373	-3.9527	-4.4585	-3.804	-3.9653	-4.5242	-3.7139	-3.719	-3.6129	-4.0163	-4.3333	-3.791	-2.9079	-3.7925	-3.3471	-3.9581	-4.7795	-4.5983	-4.694	-3.5641	-5.535	-3.4104	-4.9811	-4.6476	-4.0986	-4.3774	-4.4539	-4.5975	-4.5768	-3.8067	-3.1205	-4.4683	-4.2529	-5.0886	-4.3729	-4.0016	-4.1767	-3.6125	-3.7207
-7.9509	-8.6967	-8.8471	-8.5859	-8.9316	-9.8675	-8.7051	-9.1091	-9.0195	-8.7624	-10.236	-8.6891	-9.2446	-9.7107	-9.8309	-9.3774	-8.5763	-9.0085	-9.1185	-8.7627	-8.6924	-9.7064	-9.2641	-8.8556	-8.9913	-9.5826	-9.3186	-9.0464	-9.4404	-8.9602	-8.1528	-7.9944	-9.2946	-8.4841	-9.58	-9.2808	-8.4798	-9.8142	-8.5499	-8.9898	-8.7686	-8.9225	-8.9976	-7.8114	-8.9704	-9.4141	-8.0751	-9.6206	-8.0653	-8.1962
-2.3454	-1.5262	-0.87044	-1.4336	-0.71643	-1.2194	-0.80181	-0.12724	-1.0371	-0.47439	-1.6228	-0.25001	-1.2482	-0.88361	-1.861	-1.4059	-0.59662	-1.0101	-2.7045	-1.5424	-0.78595	-1.6542	-0.51823	-1.9167	-1.3232	-1.6985	-0.85797	0.096885	-1.8733	-0.5131	-1.5334	-0.82221	-0.76125	-0.64086	0.41362	-1.5114	-0.90384	-0.90887	-1.8305	-1.3979	-2.2335	-0.68459	-0.59791	-0.28174	-0.50686	-1.1837	-0.56898	-1.0759	-0.19223	-2.0879
3.9593	4.9213	5.4642	4.7381	4.4315	4.9611	4.4015	3.4701	3.1978	4.4191	4.0737	4.1244	4.0164	4.3867	3.4137	4.333	4.6391	3.9099	4.266	3.6316	4.0366	5.1117	3.7572	4.2211	4.0961	4.6365	4.7906	3.1202	4.1779	4.0022	4.9143	4.3238	4.1112	4.232	5.0042	4.2782	3.1031	3.6651	4.6477	4.3253	5.1224	4.5683	5.1859	3.8939	5.2794	5.096	3.9685	4.1253	4.155	4.6501
-9.5485	-9.1597	-9.0736	-9.8174	-9.9993	-10.376	-9.7119	-9.361	-9.3476	-9.5341	-8.8821	-10.03	-8.4281	-7.4622	-8.7238	-9.2772	-10.293	-8.99	-9.7503	-9.3886	-9.2303	-8.5099	-10.292	-9.2997	-9.3381	-9.6406	-10.129	-9.5526	-8.8974	-8.7413	-8.3518	-9.4489	-8.7765	-8.7669	-8.3587	-9.7988	-9.5816	-8.6602	-9.0856	-9.4291	-10.035	-9.2829	-9.8495	-9.1071	-9.2034	-8.9679	-9.5711	-9.6689	-8.9626	-9.1307
5.1117	5.7268	5.8717	5.0409	6.3652	5.8494	5.1675	5.1051	4.3596	5.4376	6.1074	6.9259	4.9109	4.9862	5.8475	6.1278	5.1842	4.7331	5.8488	4.9674	5.8059	6.4123	6.6782	5.6046	5.5336	5.0634	7.3698	5.1545	7.4276	4.6267	6.9437	4.4858	5.7729	5.9837	5.6211	6.0292	5.4034	5.4967	5.5642	4.8306	5.849	6.065	5.7579	6.4572	6.0718	6.5484	5.7086	5.5617	4.9751	5.4113
-11.767	-11.212	-10.139	-10.796	-9.9156	-11.331	-10.783	-10.803	-10.875	-11.078	-12.019	-10.359	-10.626	-10.83	-9.9713	-11.495	-11.251	-11.358	-10.67	-10.626	-11.659	-10.639	-10.215	-10.866	-10.704	-10.698	-9.9479	-10.546	-10.971	-10.048	-10.009	-10.472	-11.871	-10.927	-10.408	-10.774	-10.774	-10.469	-10.405	-11.223	-10.318	-11.035	-10.31	-11.11	-10.9	-10.216	-10.359	-10.903	-10.66	-10.512
-21.477	-20.719	-20.907	-21.047	-20.635	-20.562	-21.931	-21.322	-21.195	-20.76	-20.235	-19.678	-20.37	-22.395	-20.831	-20.569	-22.254	-20.956	-20.312	-19.965	-20.661	-20.617	-20.769	-20.202	-21.208	-21.072	-20.223	-20.907	-20.081	-21.226	-19.772	-21.696	-21.38	-20.13	-20.799	-20.405	-21.523	-20.96	-20.825	-19.841	-20.355	-20.203	-21.859	-20.089	-21.104	-20.32	-20.773	-20.966	-21.986	-20.371
8.0968	8.05	7.6101	8.2629	7.1593	8.6667	6.7136	8.2087	7.9549	7.8193	7.3169	7.5272	7.0961	8.2624	8.7355	7.7106	8.3757	7.6283	8.2663	8.9011	8.4402	8.0472	8.0652	7.8434	8.7873	7.8123	7.9753	7.2695	7.7476	8.2942	7.2754	8.9907	7.6917	7.8415	8.087	8.4324	8.8513	7.5303	6.6868	7.1212	8.1814	8.6269	8.5094	9.0376	8.9262	7.7744	8.7526	7.7141	8.1222	7.7777
-21.389	-19.75	-21.529	-21.612	-20.251	-20.789	-20.615	-21.263	-21.111	-20.531	-20.201	-21.829	-19.975	-21.772	-20.703	-21.09	-20.411	-21.693	-20.663	-20.104	-20.763	-20.066	-21.2	-20.482	-21.12	-20.886	-21.573	-21.391	-19.058	-22.038	-21.477	-20.757	-20.431	-20.023	-20.461	-20.43	-19.665	-20.326	-20.686	-20.614	-21.127	-20.099	-21.655	-20.327	-22.008	-20.644	-20.686	-21.48	-20.201	-21.486
-3.0887	-1.9131	-1.9177	-2.1864	-1.5518	-1.9342	-1.4941	-2.005	-1.9791	-1.3111	-0.99607	-3.0471	-2.6727	-2.3361	-1.7907	-1.3692	-1.4342	-1.6271	-1.8098	-2.4431	-1.94	-0.76124	-1.2089	-0.93794	-2.2632	-1.6641	-1.1047	-2.3335	-2.9831	-2.5801	-1.4127	-1.4952	-1.0042	-0.72029	-1.8839	-1.6613	-1.7986	-1.3653	-3.228	-1.4666	-2.2343	-1.4018	-1.0665	-1.0376	-1.5498	-2.4018	-1.8977	-0.94713	-2.3349	-2.8363
-12.617	-13.062	-13.82	-13.032	-13.456	-12.929	-14.338	-13.88	-12.779	-12.403	-13.13	-11.379	-12.181	-12.747	-12.533	-13.379	-13.218	-13.702	-14.534	-13.883	-12.786	-12.695	-12.985	-13.318	-12.615	-14.114	-13.238	-12.568	-13.228	-13.761	-13.085	-12.829	-13.833	-12.761	-14.326	-13.43	-12.126	-13.835	-14.503	-13.084	-12.938	-13.243	-12.032	-13.961	-13.671	-14.572	-11.426	-12.187	-12.731	-13.233
-12.972	-13.738	-13.533	-13.01	-13.201	-13.851	-13.435	-13.116	-12.754	-13.699	-12.893	-13.576	-13.863	-12.951	-13.266	-14.353	-13.577	-12.889	-12.81	-13.916	-13.406	-12.791	-13.56	-14.429	-13.487	-12.352	-12.662	-13.433	-13.417	-13.66	-13.262	-13.227	-13.241	-12.775	-12.358	-13.847	-13.22	-13.049	-13.538	-12.638	-12.722	-15.101	-13.042	-13.595	-14.053	-12.923	-13.674	-12.768	-13.637	-12.792
2.492	3.5602	2.5035	4.3744	3.5271	1.618	2.4291	3.3668	3.0225	2.7994	1.8566	2.7409	4.0115	2.9262	2.9402	3.0206	2.1402	2.7151	3.14	2.5185	2.3053	2.1235	2.8128	4.1117	3.2691	3.7954	3.4043	2.8411	3.4135	3.3494	3.4667	1.9608	3.8455	2.6897	3.3462	2.9888	2.6838	1.7449	3.2675	2.6688	2.8839	3.96	3.1055	2.6936	2.9595	2.7065	3.3182	3.7083	3.8346	3.6224
-14.145	-14.22	-14.489	-14.576	-13.715	-15.188	-14.716	-14.334	-15.012	-14.681	-15.386	-15.385	-15.188	-14.495	-14.529	-14.005	-15.475	-14.641	-14.744	-14.233	-14.043	-14.371	-14.697	-15.338	-15.651	-15.92	-15.29	-14.946	-14.228	-14.569	-14.87	-15.547	-15.174	-14.315	-13.632	-13.318	-14.819	-13.687	-15.169	-13.827	-14.065	-14.623	-15.835	-13.997	-15.067	-14.679	-15.183	-13.918	-14.944	-14.75
-1.2798	-0.50605	-2.0305	-1.6092	-0.37771	-2.011	-1.2637	-1.948	-0.74101	-1.7236	-1.5817	-2.6202	-2.6375	-1.7904	-1.4948	-1.9582	-1.1539	-0.98537	-1.5366	-1.8348	-1.91	-1.7256	-2.3868	-1.8821	-2.0224	-2.0832	-1.0267	-1.1298	-1.4972	-2.4072	-1.4993	-2.2812	-1.0752	-2.7747	-0.82092	-2.0485	-2.778	-2.292	-1.9888	-2.0968	-1.9851	-2.9688	-1.0503	-1.2952	-2.3122	-1.416	-1.4779	-1.7963	-1.0766	-1.2905
6.2627	6.753	7.1132	6.1363	5.9223	5.7246	7.7664	6.4629	7.3565	6.8134	6.0806	7.2284	6.3793	6.9555	7.6851	6.4299	7.176	6.4264	5.9873	7.1254	6.572	7.4812	7.2423	7.0852	6.5512	6.4579	6.3321	6.3903	6.9381	6.9147	7.0771	6.6996	7.0496	6.2353	6.6584	6.5489	7.3597	6.428	7.4899	6.2074	5.7825	6.9961	6.9334	7.0474	6.9216	6.4799	5.9749	6.9107	6.4876	6.4359
-11.897	-12.673	-13.662	-13.887	-14.084	-12.226	-13.366	-11.816	-12.214	-12.978	-13.616	-13.721	-12.975	-13.694	-12.963	-13.306	-13.009	-12.715	-13.429	-12.307	-11.692	-13.843	-13.663	-13.108	-13.632	-13.275	-13.486	-12.843	-12.814	-15.069	-13.445	-12.301	-13.765	-13.193	-12.77	-13.819	-12.877	-12.046	-13.564	-13.152	-12.802	-13.342	-14.007	-13.325	-13.871	-13.748	-12.359	-12.837	-12.521	-12.567
-4.7619	-5.4073	-4.4352	-4.2059	-4.7371	-4.0258	-4.9172	-5.1381	-4.7658	-3.8222	-4.0202	-4.8312	-4.6201	-4.0029	-4.9195	-6.4734	-4.7458	-4.6314	-4.2447	-4.7048	-4.6916	-4.4835	-6.2554	-4.5879	-4.654	-4.2661	-5.4541	-4.6889	-5.4596	-4.2001	-4.8912	-4.5341	-5.1344	-4.4024	-4.3464	-4.1633	-4.774	-4.0526	-4.9537	-5.489	-5.8054	-4.8598	-4.8096	-3.895	-3.8331	-4.4655	-5.6211	-5.2156	-4.2615	-4.5405
-15.179	-15.119	-14.383	-14.801	-14.129	-14.875	-14.998	-15.058	-14.212	-13.999	-13.742	-14.642	-13.585	-14.625	-13.865	-15.108	-14.674	-14.3	-14.134	-15.328	-13.473	-15.193	-15.199	-15.615	-15.076	-14.163	-14.972	-14.886	-14.793	-13.858	-14.459	-13.423	-14.788	-15.565	-14.323	-14.496	-14.171	-14.123	-15.159	-14.852	-13.937	-14.098	-14.015	-15.28	-15.617	-14.915	-14.482	-14.44	-15.765	-14.157
0.77964	2.697	2.2089	1.1549	1.6245	1.8421	1.8702	2.235	1.2576	2.1052	1.6622	2.9134	1.5883	1.4785	1.7156	1.728	1.388	2.3236	1.1873	1.3367	2.0389	1.6263	1.1262	1.3608	1.7362	2.2759	1.6309	1.5938	2.5717	1.1203	0.93742	1.2677	1.7759	0.84	2.5436	1.8017	1.1133	1.449	0.83825	2.0197	1.7359	1.0023	1.5164	1.2818	3.2567	1.9213	2.4432	1.5381	1.5738	1.1588
-5.9811	-5.3917	-4.6806	-4.4977	-5.9442	-5.2127	-4.68	-5.8393	-6.7005	-5.1704	-5.4461	-6.1939	-6.2873	-6.2813	-5.5974	-5.5463	-5.4563	-4.4739	-5.1009	-4.9587	-5.376	-5.4895	-4.8614	-5.2482	-5.6409	-5.5078	-7.2319	-6.1168	-5.7293	-4.6494	-5.7835	-5.1937	-5.7295	-5.7596	-5.0615	-5.7746	-6.3835	-6.3001	-4.7406	-5.3031	-5.8787	-5.7636	-6.2035	-5.2346	-5.8766	-6.454	-5.5075	-5.8282	-5.9279	-4.939
-1.6424	-1.224	-1.7762	-2.4057	-1.8567	-1.4279	-1.3784	-0.012249	-2.5676	-1.2882	-2.0695	-1.087	-1.5933	-1.6422	-1.6549	-1.5986	-1.6148	-2.7103	-1.1568	-1.6604	-1.1948	-1.7673	-0.75809	-1.8569	-1.3785	-0.79848	-1.8963	-2.6826	-1.2786	-1.5971	-1.8046	-1.0631	-2.3138	-2.1185	-1.5487	-3.1048	-2.2954	-1.2046	-1.3532	-1.3795	-0.59582	-1.5283	-0.6698	-1.7237	-1.6277	-1.5077	-1.7281	-1.3842	-1.9093	-2.2594
-11.455	-12.472	-9.4812	-9.7048	-10.847	-10.667	-9.752	-10.452	-12.072	-11.109	-10.884	-11.359	-10.622	-11.089	-11.186	-10.248	-10.771	-10.746	-10.482	-10.475	-11.527	-10.518	-11.26	-10.488	-9.917	-9.8882	-11.717	-10.838	-10.346	-10.272	-10.925	-11.865	-11.192	-10.549	-10.811	-10.857	-11.093	-11.204	-11.256	-11.02	-10.759	-11.93	-11.153	-9.5459	-10.602	-10.872	-9.7707	-11.774	-10.286	-10.239
1.0679	1.5718	1.5172	0.4671	1.0209	1.6759	2.2185	0.70831	0.47699	1.5351	2.0246	1.4358	0.60683	0.066916	1.0133	1.4117	1.0293	1.3555	1.1464	0.26631	2.7913	0.75596	1.2137	0.394	0.047577	1.2822	0.75881	1.9387	0.85877	1.4979	0.99078	0.95628	0.89065	0.72935	1.2984	1.7467	0.1982	0.68499	2.5929	0.29768	1.203	0.57471	1.2703	1.0657	1.7263	1.3305	0.89081	1.5841	0.88418	1.793
-12.823	-11.457	-12.874	-12.539	-12.844	-13.144	-12.595	-13.028	-12.369	-12.993	-13.275	-13.312	-12.548	-12.956	-13.16	-13.809	-12.798	-12.166	-12.083	-15.053	-12.84	-14.224	-13.272	-12.656	-13.797	-12.321	-12.498	-13.832	-12.775	-13.119	-12.108	-12.816	-11.857	-13.069	-12.49	-13.073	-13.823	-13.172	-12.933	-13.609	-12.779	-12.537	-12.9	-12.847	-11.429	-13.524	-12.519	-12.667	-12.845	-13.26
-6.9341	-8.1478	-8.1459	-7.5978	-6.8706	-8.1688	-6.8297	-7.672	-7.5055	-6.8458	-7.9127	-7.3538	-8.9972	-6.9264	-7.2727	-7.2991	-8.2272	-7.973	-7.9017	-7.1959	-7.9056	-7.2011	-7.4973	-7.8497	-7.646	-9.0501	-8.1981	-7.5875	-7.6812	-8.2837	-6.6975	-7.4815	-8.0019	-7.9482	-7.6368	-6.962	-6.6059	-6.762	-8.4112	-7.3116	-7.7912	-6.3328	-7.0226	-7.9615	-7.5321	-7.1061	-7.6052	-8.5125	-7.4791	-8.4251
-3.355	-4.5269	-4.3921	-3.1842	-4.6454	-3.8687	-4.2957	-3.6295	-4.1183	-3.1814	-3.7361	-2.8972	-3.8177	-4.1679	-4.3276	-3.746	-3.7611	-3.5689	-4.1724	-3.0316	-3.4451	-3.2929	-3.1202	-3.9331	-3.5586	-4.2786	-3.2168	-4.1425	-3.5202	-4.1661	-3.3751	-4.4379	-4.9313	-4.8239	-4.0508	-3.7883	-3.6347	-3.4834	-3.4952	-3.0173	-3.1844	-4.3376	-3.8174	-3.8196	-4.1704	-4.0303	-4.8111	-2.8324	-4.3079	-4.5218
2.236	0.9568	1.1411	2.3668	1.8543	1.075	2.8371	0.81755	0.92815	0.35025	1.9855	2.4103	1.6208	1.4919	1.3046	1.2559	0.6698	1.4016	1.8114	2.181	2.0461	1.4827	1.4833	1.5219	1.1462	1.6447	1.8848	0.71109	1.6767	2.6015	1.7856	0.55989	0.10715	0.8135	1.8626	1.2603	2.3139	2.2998	2.0944	2.0925	2.3892	1.3962	2.0334	1.1289	1.0047	1.4286	1.4982	1.6262	1.4368	1.8948
-4.644	-4.1213	-3.2684	-3.6918	-3.6351	-2.9782	-4.1438	-4.0212	-4.1478	-3.4738	-3.2576	-4.5088	-3.2978	-3.5741	-4.8753	-2.9549	-2.141	-4.2434	-3.7083	-4.6816	-4.3195	-5.1326	-3.3097	-3.7992	-3.2126	-2.6415	-3.9737	-2.9608	-2.8753	-5.24	-3.1868	-3.102	-3.6158	-4.6621	-5.1142	-4.6103	-4.3892	-4.2204	-2.5487	-2.9479	-4.3232	-5.2471	-5.4329	-4.217	-4.2649	-2.7807	-3.9455	-2.7819	-4.1638	-3.3652
-13.073	-14.127	-13.736	-12.95	-13.277	-13.631	-13.064	-13.154	-11.552	-13.058	-12.442	-12.333	-12.704	-12.776	-12.903	-12.951	-12.361	-13.206	-11.713	-12.734	-12.621	-13.317	-12.715	-12.956	-12.464	-13.501	-14.6	-13.056	-12.778	-13.088	-13.129	-12.82	-13.766	-12.966	-11.559	-12.751	-13.176	-13.606	-11.85	-12.385	-12.718	-11.942	-12.442	-11.451	-12.532	-14.145	-12.652	-12.68	-12.761	-13.898
6.8447	6.9635	6.6574	7.917	6.8757	7.1727	7.0094	5.9845	6.5257	5.583	6.4041	7.4093	6.3853	6.4735	6.4354	7.7942	7.7735	7.1625	6.5639	6.4736	6.4916	8.277	6.8519	6.7884	5.4146	6.4818	6.8927	7.0315	5.3788	6.8411	5.8177	6.7214	6.2869	7.2061	6.8775	6.5291	7.2632	7.1619	6.5079	6.3519	6.5934	5.9276	6.0191	7.6045	7.0789	6.9158	7.1965	5.272	7.0618	5.4867
6.1026	5.9906	6.383	5.0644	5.2798	5.287	5.2853	6.0778	5.7648	5.8531	5.8287	5.5504	5.3848	6.6939	6.2749	5.6982	5.3354	3.2762	5.5883	5.7336	4.9873	6.2687	4.4011	5.5824	5.6431	5.7074	4.7902	5.6454	5.5493	5.949	5.4858	5.297	7.0206	5.6314	5.9248	5.3309	5.0804	7.5083	6.2977	5.9023	5.0588	5.3892	5.971	6.3326	5.826	5.4801	5.6844	6.0872	6.191	5.8096
-5.3855	-6.8732	-6.6831	-6.1751	-5.4017	-4.7049	-5.8289	-5.5395	-6.0489	-5.946	-7.0455	-4.7968	-4.5075	-5.0504	-6.3372	-4.9058	-5.8418	-5.3743	-5.6476	-5.2685	-4.4745	-5.6649	-4.8698	-3.9517	-5.1576	-6.3169	-6.8896	-5.5352	-7.0504	-5.7557	-6.343	-6.4248	-4.9109	-5.2389	-5.821	-5.5868	-3.9246	-4.3859	-5.7586	-5.593	-6.3496	-5.4127	-6.2751	-5.6025	-5.233	-6.9518	-4.5815	-6.0273	-5.8575	-5.5059
-10.497	-9.9009	-10.115	-9.3922	-10.53	-9.2635	-10.21	-9.674	-11.81	-9.4444	-11.194	-10.595	-9.7519	-9.9035	-9.4562	-10.942	-9.1577	-8.8008	-10.809	-9.5797	-9.4877	-9.7474	-9.5366	-10.278	-10.124	-10.892	-9.7071	-10.612	-8.9532	-10.879	-10.991	-9.813	-10.333	-10.427	-10.572	-11.432	-9.7764	-10.27	-9.7635	-9.8599	-10.203	-9.5769	-9.7587	-9.8564	-9.8163	-11.031	-8.4212	-10.674	-10.145	-10.744
-1.4649	-2.4527	-2.295	-1.9496	-2.1486	-2.1207	-2.9479	-2.9443	-2.2045	-2.4116	-2.0098	-2.9859	-1.9665	-2.6579	-2.8689	-2.5264	-3.6246	-1.9364	-3.2336	-2.6545	-3.527	-2.6631	-1.9719	-3.1336	-2.1688	-2.8421	-2.9364	-2.0006	-2.4954	-2.1458	-1.5855	-2.2126	-1.7175	-2.27	-2.0949	-2.3332	-2.7658	-2.4527	-2.511	-2.2861	-1.9399	-3.1518	-2.5049	-2.6396	-2.5549	-3.1677	-3.4126	-3.1292	-2.1608	-2.3001
-21.112	-22.539	-22.675	-22.266	-23.578	-22.915	-22.876	-22.815	-22.851	-21.888	-23.719	-22.555	-22.636	-21.237	-22.242	-21.827	-21.339	-22.72	-21.881	-21.873	-21.069	-22.709	-22.294	-21.197	-21.713	-21.522	-22.56	-22.831	-22.943	-21.795	-23.015	-22.644	-22.177	-21.347	-22.416	-21.985	-21.944	-22.413	-22.168	-22.405	-22.036	-23.062	-22.019	-21.268	-22.915	-22.628	-22.853	-21.548	-22.014	-22.261
-10.749	-10.523	-9.9701	-9.6762	-10.536	-12.013	-11.761	-11.917	-11.522	-11.903	-9.8617	-10.069	-9.8477	-10.691	-12.274	-11.115	-11.166	-10.68	-10.675	-10.58	-11.446	-11.277	-10.549	-11.396	-11.155	-10.37	-9.4336	-10.361	-10.798	-10.418	-11.105	-10.949	-11.348	-10.93	-10.872	-10.461	-10.45	-10.158	-12.111	-10.391	-10.287	-10.713	-11.26	-10.674	-10.536	-11.189	-10.73	-10.708	-11.266	-9.5205
-13.27	-12.338	-13.207	-13.506	-14.425	-12.71	-12.74	-12.492	-12.874	-14.161	-12.712	-13.448	-13.158	-14.139	-13.309	-12.703	-13.29	-13.457	-13.855	-12.21	-13.971	-12.724	-13.494	-13.103	-13.14	-13.75	-14.024	-12.361	-13.081	-12.554	-13.294	-13.173	-12.618	-12.652	-13.112	-14.04	-12.535	-14.324	-12.736	-12.033	-14.033	-12.713	-12.757	-13.888	-13.334	-13.641	-12.826	-13.981	-12.309	-12.539
5.766	4.9431	5.0377	4.8988	5.1933	5.4612	5.798	5.187	4.9956	6.7573	5.7063	6.4646	5.6806	6.211	6.0831	4.6369	4.6063	4.881	5.1472	5.4789	4.7527	4.8008	6.2631	5.7941	5.6446	5.3221	5.4082	5.596	5.5707	4.8785	5.2398	5.8821	5.7191	5.497	6.6506	5.7995	5.6321	5.8603	5.5816	5.8885	5.1599	5.169	5.5153	5.458	5.1151	5.026	5.6578	5.5178	4.9149	6.1363
10.281	9.5351	9.3382	9.783	10.477	9.0314	9.615	10.157	9.5716	10.291	9.9749	10.132	9.9609	9.3727	9.4229	10.109	10.026	10.103	10.535	9.2903	10.37	10.193	10.583	10.226	9.0785	9.5873	9.25	9.8061	8.8274	9.6238	9.7598	10.51	10.337	9.6133	9.8369	9.9566	10.526	9.4785	9.8413	9.6088	9.8727	11.092	10.167	10.16	10.125	10.926	10.303	9.2518	8.8632	10.513
2.7677	1.7408	1.9409	1.9018	1.5595	1.6821	2.7366	0.84286	1.8682	0.62595	1.5566	1.2705	2.3303	1.9147	2.3789	0.091662	0.97256	1.9014	0.61427	1.0913	2.0212	2.3872	2.0135	1.2078	2.1571	2.0938	1.5957	0.26238	1.2295	2.2949	1.733	0.85291	1.5885	0.55606	2.6388	2.2345	2.4493	1.9581	2.6562	1.0432	3.052	1.8689	1.1443	1.8335	1.2657	1.0516	1.0063	0.50605	1.3077	2.4326
-0.46472	-0.20776	-0.30879	-0.54938	-0.28312	0.057889	-1.0919	-0.39987	-0.28472	0.49911	-0.021458	-0.60991	0.22504	0.14824	-0.49683	-0.77209	0.019687	-0.28615	-0.06114	0.76275	-0.41735	-0.090813	-1.2185	0.029913	0.23947	-0.58288	0.85365	-0.47466	0.52675	0.086397	0.21931	-0.32755	-0.98857	0.12566	1.4268	-0.38764	0.31548	-0.37782	-0.097856	-0.64133	0.15623	0.14428	0.86964	-1.6006	-1.1655	-0.16772	0.40957	0.45468	-0.75835	-1.1489
-13.002	-12.756	-13.127	-13.701	-13.998	-12.473	-11.403	-13.052	-12.045	-13.169	-13.339	-13.102	-13.27	-13.323	-14.134	-13.434	-13.249	-13.452	-13.246	-12.672	-13.164	-13.055	-13.245	-13.787	-13.486	-11.787	-13.951	-13.803	-12.805	-13.513	-13.599	-13.191	-13.565	-13.521	-13.56	-12.047	-12.376	-11.956	-13.043	-12.35	-13.07	-13.519	-12.993	-13.227	-13.443	-13.116	-15.101	-12.871	-13.238	-12.516
-1.2646	-3.6202	-3.7279	-2.8126	-2.6472	-1.7883	-2.9668	-1.9649	-3.8206	-4.1082	-2.4077	-2.8452	-2.0914	-2.5213	-2.7908	-2.6368	-1.7534	-2.8445	-1.7962	-3.3768	-2.2554	-2.6674	-3.0603	-1.566	-1.6166	-2.7038	-3.1568	-2.8351	-2.548	-2.7164	-2.7534	-1.934	-3.1287	-2.7768	-3.0456	-3.3123	-3.0545	-3.2228	-1.9207	-2.4869	-1.5679	-2.2054	-1.7976	-2.7919	-2.8352	-1.2542	-1.5283	-2.8279	-3.5745	-2.7739
8.0348	6.8909	7.7798	8.3116	8.4665	7.7415	7.8803	8.5646	7.7705	7.9392	7.5571	7.5585	8.4667	7.855	7.6307	8.0979	9.1246	8.5652	8.4021	8.5278	7.8259	7.1404	7.9284	8.1074	7.2024	8.5184	7.4182	7.6502	8.4386	8.9097	8.9954	8.6448	8.6406	8.5986	8.1471	8.5404	7.3368	7.2395	6.3652	7.3742	7.2958	7.4485	7.0053	8.7255	7.2445	7.7678	7.1158	7.65	8.8465	8.5594
-5.3107	-6.5933	-6.5854	-5.953	-4.5672	-4.9346	-6.0976	-4.9489	-5.0508	-5.7966	-5.0668	-6.1048	-6.4826	-5.6256	-5.8728	-5.4206	-5.3335	-5.6032	-5.3216	-5.1245	-5.1917	-6.0304	-5.2897	-4.4655	-5.9539	-4.1258	-6.2936	-5.9448	-5.7244	-5.4441	-5.5859	-5.4573	-5.1431	-5.058	-7.1622	-5.7995	-5.0087	-5.1556	-5.4455	-5.6774	-5.3415	-5.8297	-6.6032	-5.3889	-6.0235	-5.5983	-4.8715	-6.3392	-6.0975	-6.6317
-13.418	-13.407	-14.511	-14.682	-13.67	-13.931	-12.633	-14.107	-13.911	-14.556	-14.34	-14.129	-14.902	-14.232	-14.366	-14.118	-12.691	-14.24	-13.69	-14.294	-15.309	-14.715	-14.261	-14.078	-14.521	-14.425	-14.089	-13.089	-13.227	-14.501	-14.141	-13.526	-14.312	-13.057	-15.106	-14.062	-14.585	-14.18	-13.672	-14.593	-13.421	-12.859	-13.596	-13.813	-13.766	-13.2	-14.257	-14.14	-14.693	-14.414
-5.0981	-6.2253	-5.649	-4.2568	-5.9285	-5.5411	-5.7642	-6.7347	-4.9898	-5.5309	-6.4521	-6.4585	-5.5035	-5.3833	-5.2517	-6.0444	-5.532	-6.3964	-6.2994	-5.9034	-5.1676	-6.2361	-5.6592	-5.0367	-6.5063	-5.8559	-6.0239	-6.2188	-6.3181	-5.1793	-5.4567	-6.0857	-5.4375	-5.8655	-6.5925	-5.5365	-4.8051	-5.1851	-5.9412	-6.0774	-4.1326	-5.1642	-5.8322	-6.0005	-5.3097	-4.687	-5.5065	-5.2607	-4.0725	-6.8794
-8.5868	-7.4204	-9.0362	-9.4993	-9.2102	-8.6241	-9.2625	-8.4915	-9.5756	-7.9865	-8.1017	-8.2301	-9.0325	-8.0494	-9.4883	-10.254	-7.8857	-9.2145	-9.057	-8.5139	-8.7707	-8.0934	-10.044	-8.8772	-9.4204	-8.0508	-9.053	-8.7666	-8.6566	-9.6027	-8.723	-8.8238	-8.6663	-8.5596	-8.8726	-9.4524	-8.6653	-9.4747	-9.0686	-9.0205	-9.639	-9.4986	-8.3618	-8.9987	-8.4574	-8.1468	-8.3309	-8.1379	-9.3848	-9.5596
-1.6855	-0.99771	-1.2418	-2.0097	-0.84583	-1.2285	-2.3246	-1.2653	-0.67385	-1.0148	-1.0284	-1.4713	-1.307	-1.0791	-0.36259	-0.7641	-2.2095	-1.0948	-1.5571	0.3401	-1.8368	0.33003	-0.79376	-1.5581	-0.95523	-0.59908	-1.8227	0.19858	-1.4224	-1.1876	-1.4266	-0.47597	-0.92078	-0.9622	-1.5895	-1.4971	-1.0226	-0.96217	-1.4914	-0.71091	-0.081592	-1.3065	-1.2909	-0.55389	-0.40331	-1.7265	-2.0101	-1.2952	-2.452	-1.8181
-14.092	-13.612	-14.192	-14.088	-14.449	-13.812	-13.845	-13.483	-14.199	-13.349	-13.182	-14.559	-12.863	-14.357	-12.909	-13.008	-12.588	-13.735	-13.369	-13.269	-12.936	-13.453	-12.69	-13.815	-13.52	-12.678	-13.219	-12.562	-12.259	-12.387	-13.696	-13.19	-13.133	-12.534	-13.38	-12.992	-12.44	-12.03	-12.883	-12.941	-14.24	-13.416	-13.712	-13.187	-12.745	-13.375	-12.89	-13.573	-13.254	-12.884
-1.6044	-1.7945	-1.5995	-0.77526	-2.683	-2.4946	-2.5237	-1.0732	-1.6202	-1.7674	-2.3402	-1.1483	-1.2289	-2.1612	-1.4407	-1.534	-2.3689	-1.5035	-1.8647	-1.947	-0.97532	-1.7652	-1.3677	-1.122	-1.6527	-1.7162	-1.9931	-1.712	-2.1932	-2.442	-2.0864	-1.269	-0.46911	-2.6575	-1.5117	-0.85346	-1.129	-2.4377	-1.5947	-2.2959	-2.6771	-0.98775	-2.2869	-1.5083	-3.21	-2.0836	-1.2934	-1.0961	-2.0611	-2.679
-0.30155	-1.1648	-1.2132	-0.093876	-0.37942	-1.0632	0.55144	0.23026	-0.47237	-0.31607	-0.89069	-0.050925	0.89688	0.23744	-0.64388	0.33728	0.36422	-0.35526	0.080279	0.072489	-1.3927	-0.75832	-1.489	-1.1157	-0.54988	0.14293	0.1384	-0.34404	0.78797	-0.17364	-0.58038	-0.7871	-1.0372	-1.3539	-1.3267	-0.54371	-0.21499	0.95252	-0.62161	-0.26905	0.42513	0.3297	-0.10065	-0.50871	-0.5141	-0.48163	-0.43495	0.70311	0.56706	-0.52717
10.191	10.045	9.3421	9.8554	10.578	10.016	10.642	9.5146	10.166	10.466	9.2093	10.195	9.4897	10.204	9.4438	9.958	9.2116	9.2834	9.9781	9.6708	9.4491	9.0615	10.416	9.6565	10.564	9.2629	9.9327	10.708	9.3762	9.9685	9.7234	8.3751	11.044	10.293	9.5144	10.464	10.154	9.0003	8.3828	9.286	10.948	10.519	10.488	8.995	9.9214	9.7617	9.8462	9.8351	9.8093	8.7468
-20.218	-21.301	-21.59	-20.873	-21.848	-22.423	-19.584	-21.872	-21.651	-20.177	-20.219	-21.383	-20.08	-20.997	-21.679	-20.749	-20.884	-20.372	-21.397	-20.327	-20.683	-21.453	-21.641	-20.998	-22.006	-20.692	-21.571	-20.131	-20.094	-21.231	-20.564	-20.477	-21.002	-20.692	-20.673	-21.694	-20.855	-19.991	-21.329	-20.249	-21.191	-20.764	-19.861	-20.191	-21.498	-20.525	-21.012	-20.668	-20.063	-21.258
-3.7316	-4.3056	-3.4959	-5.2804	-3.9248	-4.6676	-4.7257	-3.7302	-3.5372	-4.5792	-3.5239	-3.8182	-4.1889	-4.4796	-3.7908	-3.4852	-3.3375	-4.3496	-4.2059	-3.9705	-3.0368	-5.3256	-4.2094	-3.7328	-3.9073	-4.5748	-4.8387	-3.8361	-2.3656	-4.3289	-3.1953	-4.51	-4.0442	-3.243	-4.0531	-3.6477	-4.358	-4.2097	-3.4929	-4.1433	-3.8072	-3.5589	-3.4939	-4.7903	-4.9359	-3.6205	-4.7112	-3.5878	-3.4488	-3.8264
6.4509	7.3073	6.8002	7.0938	7.9641	6.7592	7.8405	8.1785	6.5171	7.366	6.2905	6.9173	6.6041	6.3062	6.333	7.0349	7.0211	7.7972	5.5097	6.0188	6.3497	8.4029	7.4947	8.2365	6.5165	7.5227	5.8133	6.7134	6.5145	7.9974	7.651	6.7018	7.0157	7.4556	6.4464	6.9998	6.3921	6.9942	6.5023	7.112	6.9213	6.7351	6.5561	6.0828	6.2384	6.5428	7.2402	6.2928	6.4401	6.7315
6.8726	7.17	6.9047	6.0705	6.9264	6.3859	6.2857	6.973	6.818	6.4128	7.6508	6.6783	5.9774	7.4941	7.3312	6.0586	8.1818	6.3289	6.8857	7.5593	6.0883	6.749	7.5955	7.2545	7.4787	6.3696	6.4268	5.7846	6.4084	7.5997	5.8248	6.6484	7.2518	7.4151	6.9689	7.0411	5.8701	6.7923	5.4811	6.9793	6.3224	6.1308	6.3657	6.8451	6.2487	7.2528	6.6669	6.5291	7.6493	7.3535
-9.0011	-8.4034	-9.3873	-9.1947	-8.2787	-9.4504	-8.1368	-8.5373	-10.057	-9.8851	-9.1142	-9.4012	-9.247	-8.7332	-7.4848	-8.6565	-8.5171	-9.4873	-10.558	-9.2078	-9.5246	-9.5766	-8.5381	-9.3181	-9.4515	-7.9108	-8.0918	-8.3881	-9.4838	-9.5827	-8.651	-8.2036	-9.3784	-6.4684	-8.1425	-8.1254	-8.7624	-8.3107	-8.4877	-8.6831	-9.7355	-8.2751	-8.9757	-8.5388	-9.2391	-8.2603	-9.0387	-8.9977	-9.8301	-7.6719
1.2649	2.2827	1.9632	2.1028	1.068	1.5452	1.6423	1.9434	2.1463	2.506	2.1866	1.8986	1.9115	1.6892	2.4785	1.6341	1.686	2.5167	1.3178	1.6446	0.81844	1.9579	1.514	2.4153	2.7199	1.8873	1.3285	1.7964	0.81269	1.3921	1.2937	1.4861	1.6557	0.93564	1.3087	1.9098	1.9025	0.70847	2.4842	1.4996	2.351	1.532	0.85639	2.3219	2.4527	1.8778	2.8837	1.2899	1.2018	0.7189
9.1552	8.7146	9.2454	8.9503	9.3177	9.5615	9.3167	8.6707	8.7821	9.2888	9.4521	8.6753	7.9628	8.2827	9.2593	9.5988	7.8995	9.7693	8.1874	9.4007	8.9047	8.9129	8.3875	9.3227	9.8939	8.4415	8.4254	8.1937	9.5944	8.6471	8.7866	8.3434	9.0806	9.1916	7.2557	9.1005	9.0411	9.0346	8.2723	8.2298	9.3523	8.0685	7.0064	7.9717	8.6875	7.974	6.9925	8.3295	8.7156	8.1844
-23.127	-22.568	-21.176	-22.823	-22.115	-22.18	-21.953	-21.752	-21.398	-22.452	-21.609	-21.434	-22.214	-22.999	-22.457	-22.032	-21.622	-22.124	-22.631	-22.325	-23.719	-23.321	-22.259	-22.615	-21.858	-21.928	-22.488	-21.48	-22.716	-23.334	-22.29	-22.696	-22.549	-23.03	-22.038	-21.915	-21.743	-21.473	-22.129	-21.992	-21.743	-21.986	-22.731	-21.297	-21.443	-22.258	-20.565	-23.334	-21.909	-19.649
2.9948	2.628	1.778	1.405	2.3995	3.3701	2.8091	2.3051	3.3424	2.5878	2.5186	1.5888	2.568	1.7538	2.6061	2.983	3.0208	1.9531	2.2499	2.2805	2.3002	2.7841	2.7578	2.2363	2.6504	3.0335	2.4732	2.0195	3.1673	3.4464	3.1691	2.9925	1.9899	2.9976	2.4724	2.1523	2.4618	1.6604	2.4347	2.4609	3.319	3.2178	2.5917	1.4638	2.7537	3.4918	3.7515	2.3175	3.7463	3.0417
2.7642	3.2639	3.5736	1.7422	3.2808	2.3585	2.4515	2.5748	2.6221	2.3195	1.9942	1.6699	1.624	2.635	1.3798	1.9546	1.9143	2.5008	1.7899	2.5977	2.9413	2.1426	2.8379	2.7479	1.9875	3.2193	2.0025	2.6663	3.4967	2.1	4.0882	3.5957	2.8581	3.0608	2.0392	2.3802	2.5649	2.2022	2.3048	3.6807	3.3478	2.3214	2.1176	2.4141	3.1919	2.3292	2.7249	3.3567	2.2648	1.814
-3.0289	-3.2462	-3.6583	-4.5517	-3.8075	-4.0364	-3.8392	-4.2086	-3.5115	-2.8579	-4.6736	-3.6426	-4.1631	-2.9536	-4.2644	-3.919	-3.3282	-4.5414	-4.8685	-4.2278	-3.0986	-4.607	-3.9716	-4.6395	-3.6943	-3.6245	-4.1813	-4.4412	-3.3865	-4.5694	-4.2745	-4.4568	-2.8489	-3.484	-3.8142	-3.1324	-3.4829	-2.9568	-3.2155	-4.321	-4.2947	-4.3571	-2.4274	-4.2369	-3.2672	-3.9776	-3.1239	-4.3214	-3.4482	-3.8003
8.2044	7.9076	8.8201	8.2628	9.1425	8.1878	8.0356	7.5496	8.0925	9.1261	8.6309	9.404	8.9715	8.2208	8.3759	8.4932	9.163	9.3268	7.7654	8.6615	9.116	8.6767	8.2591	9.3479	7.512	8.3808	8.2735	8.4408	8.742	8.2935	8.7909	8.3642	7.6403	9.6061	9.2127	8.6902	8.0169	9.3504	8.9637	8.225	9.042	9.1315	8.1406	8.6821	8.443	8.3254	8.9934	7.6577	7.8277	8.5133
-11.257	-12.655	-11.185	-12.293	-11.935	-11.829	-12.74	-11.373	-11.477	-12.344	-12.292	-10.703	-11.038	-11.59	-10.515	-11.47	-12.463	-10.902	-11.809	-10.316	-11.287	-11.494	-12.529	-14.01	-12.852	-11.106	-11.991	-12.157	-11.35	-11.239	-11.603	-11.257	-10.942	-11.258	-11.811	-10.772	-11.71	-12.12	-11.66	-11.441	-12.747	-11.79	-12.22	-11.243	-12.626	-11.704	-11.47	-11.653	-11.895	-11.475
-20.686	-20.143	-20.388	-22.18	-20.146	-21.967	-20.922	-20.404	-19.951	-19.916	-21.038	-21.285	-22.441	-20.172	-19.906	-19.951	-20.246	-21.348	-20.872	-20.892	-19.682	-21.618	-19.895	-20.42	-21.309	-21.275	-20.677	-20.845	-21.012	-19.528	-21.186	-21.062	-19.762	-21.274	-19.564	-20.923	-21.19	-20.673	-21.223	-20.918	-19.989	-20.497	-20.873	-20.878	-20.277	-20.324	-20.64	-20.153	-20.401	-21.136
-3.7213	-3.5973	-3.7222	-4.3308	-4.0741	-4.2769	-3.781	-3.4431	-4.0712	-4.693	-3.8343	-2.9774	-3.5478	-3.0054	-3.1866	-4.2923	-3.8704	-4.6867	-3.2278	-3.5029	-2.8666	-4.5705	-3.0718	-3.9201	-3.7379	-3.9319	-4.4074	-4.6889	-4.2895	-3.4767	-3.5043	-3.8972	-3.768	-2.815	-4.3222	-4.3719	-3.6177	-3.421	-4.1725	-3.9511	-3.8775	-4.0246	-3.5059	-2.7769	-3.06	-4.4634	-5.1162	-3.1901	-4.4162	-4.0604
-0.51074	0.53969	-0.045377	-0.091058	-0.064526	-0.73933	-0.084696	-0.22208	0.015696	0.2417	-0.35229	-0.57613	0.73804	-0.054457	-0.60974	0.21128	0.17104	1.1186	-0.55342	0.52596	-0.039282	0.0096993	-0.69363	-0.79726	0.49999	0.012613	0.54415	-0.87994	-0.011095	0.73149	-0.74822	0.32724	-0.60502	-0.94008	-0.43302	0.75474	0.42082	-1.0129	-0.56194	0.52221	0.51942	-1.1523	-0.75237	-0.21232	-0.19507	0.085888	-0.3844	0.54913	-0.66128	-0.58488
-3.5186	-3.1538	-3.8871	-2.1305	-3.5898	-3.1092	-3.9459	-2.8349	-3.8395	-2.9859	-3.9098	-3.721	-3.3367	-4.6607	-4.4294	-3.4066	-4.2597	-4.1297	-3.2569	-3.9147	-4.6822	-3.7836	-2.0458	-4.0226	-4.1292	-3.8621	-3.238	-3.3719	-3.7197	-4.6036	-4.2448	-4.0254	-3.8689	-4.7577	-3.3341	-2.4422	-4.8313	-3.5463	-3.7519	-3.0199	-3.2046	-4.2083	-4.8142	-4.1088	-5.1313	-4.4768	-4.3129	-4.5224	-3.8895	-3.087
-3.0672	-3.8048	-2.9487	-2.9	-3.2015	-1.8789	-3.2292	-3.1509	-2.6236	-3.092	-3.9075	-3.6982	-3.0076	-2.769	-2.4541	-3.2409	-4.8258	-3.6574	-3.5983	-2.8647	-2.5361	-2.6781	-2.533	-4.8905	-3.2015	-3.1561	-3.6483	-2.8916	-2.435	-2.3276	-2.0528	-3.6356	-4.3682	-2.7846	-3.8477	-2.6562	-4.0766	-3.0557	-3.9456	-2.2756	-3.7595	-3.8255	-2.24	-3.6439	-3.382	-3.4136	-3.3168	-3.5287	-2.6929	-3.3474
-4.1164	-5.0838	-4.8807	-4.1551	-4.2473	-4.8609	-3.6823	-4.1518	-4.2203	-2.9518	-3.6712	-4.1203	-3.4757	-3.6606	-4.0603	-4.5418	-4.7835	-4.8911	-3.6877	-4.1785	-3.9455	-4.35	-3.7644	-3.5989	-4.7214	-5.1859	-4.7258	-3.8034	-4.061	-4.1389	-4.4101	-3.8965	-4.3426	-3.4769	-3.6447	-2.753	-5.0043	-4.1742	-4.5565	-3.7525	-4.182	-4.2498	-3.737	-3.5884	-4.6133	-3.345	-3.1088	-4.7778	-5.0307	-3.9595
-3.9518	-2.8529	-2.8854	-5.1043	-4.108	-3.7242	-3.3963	-3.6639	-4.4487	-4.3784	-3.4399	-5.2852	-3.0007	-3.5631	-3.7289	-4.0218	-4.8415	-3.4983	-3.7237	-4.2818	-4.0995	-3.4783	-3.6179	-3.8817	-4.0669	-3.6355	-3.6804	-3.222	-3.5841	-4.7372	-3.6561	-4.5732	-4.6606	-2.9463	-3.0189	-3.8078	-3.2734	-4.9458	-4.971	-3.5616	-3.4952	-4.1542	-4.081	-3.7607	-4.4347	-3.8915	-3.2321	-2.8106	-4.1447	-3.7462
0.38012	0.37635	-0.10488	0.02207	-0.35549	0.12009	-0.77847	0.31396	0.14757	0.46041	-1.4614	-0.069294	0.77637	-0.17986	0.32828	0.11554	0.034243	0.9402	0.72552	-1.3702	0.30346	-0.75474	0.17034	0.50159	-0.34269	0.061577	-0.27469	0.32209	-0.87534	-0.67559	0.81318	-0.4901	-0.67956	-0.53153	0.24002	0.73329	0.1286	-0.57565	-0.57804	0.44151	-0.26351	0.30964	-0.29235	-0.60125	-1.4233	0.82785	0.42857	0.14924	0.19634	-0.42359
-0.11471	0.57507	-0.19004	0.17121	0.14759	-0.33395	0.40084	-0.48439	0.49286	-0.22421	-0.39285	0.23968	-0.35921	0.7084	-1.5017	0.074255	-0.10013	-1.2875	-0.34344	0.75772	-0.24943	-0.18445	-0.065172	-0.15555	0.19785	-0.46025	0.48777	0.18393	0.5468	-1.2423	-0.58314	-0.44943	-0.031887	-0.33515	0.15424	0.53824	-0.39119	-0.82076	-1.1204	-0.13133	0.68292	-0.50669	-0.21081	0.9268	0.091633	0.66293	-0.16631	1.5629	-0.064527	0.50323
-13.589	-13.148	-12.517	-14.426	-13.871	-13.483	-13.148	-13.439	-13.291	-13	-13.217	-12.957	-13.226	-13.257	-13.925	-13.997	-13.422	-13.417	-13.654	-13.848	-13.691	-12.827	-13.243	-13.139	-12.899	-13.266	-12.694	-14.158	-12.174	-11.602	-12.657	-12.015	-13.282	-14.059	-12.818	-12.435	-12.666	-12.881	-12.434	-13.184	-12.813	-12.841	-13.12	-11.869	-13.741	-13.373	-14.622	-13.458	-13.447	-13.522
-3.915	-3.7935	-4.607	-4.4454	-3.0308	-4.3682	-3.844	-4.5578	-2.932	-3.7525	-3.9268	-3.303	-4.2852	-3.8424	-3.8207	-3.5869	-3.3157	-4.271	-3.8794	-3.2996	-4.3626	-3.7333	-4.2281	-4.1918	-3.3745	-4.3435	-5.1208	-4.428	-3.2724	-4.246	-3.1242	-4.2928	-3.9211	-3.3764	-4.0872	-3.682	-3.6713	-3.1495	-4.1089	-2.4749	-3.7074	-5.1253	-2.7884	-3.1578	-4.7429	-3.3527	-4.0337	-3.9614	-4.1156	-2.9651
-4.5681	-3.9594	-5.4767	-4.1739	-5.0636	-3.6069	-4.381	-4.7398	-4.9532	-4.794	-5.5717	-4.229	-4.6784	-5.4927	-4.3693	-4.7638	-4.9211	-4.1919	-4.9762	-5.1585	-4.116	-5.8739	-4.9691	-4.3287	-4.3362	-3.8093	-4.2394	-4.8821	-4.1232	-3.8413	-4.1254	-4.1904	-5.1032	-4.4607	-5.3515	-3.7282	-4.8914	-5.6693	-5.1689	-4.6439	-4.9915	-4.3255	-4.4549	-5.4653	-5.6273	-4.7769	-4.8811	-4.7566	-4.1437	-5.5773
-15.216	-12.624	-12.276	-14.151	-13.972	-12.923	-13.031	-14.388	-12.747	-12.859	-13.561	-13.132	-13.328	-13.468	-13.093	-12.467	-12.692	-14.148	-13.643	-13.147	-13.813	-12.183	-13.243	-13.331	-12.504	-13.87	-13.186	-12.793	-13.114	-13.361	-13.05	-13.554	-12.751	-13.338	-13.499	-13.382	-14.169	-13.244	-12.951	-13.834	-13.763	-13.862	-13.591	-13.072	-11.773	-13.25	-12.888	-13.517	-11.711	-13.367
-15.637	-14.697	-14.299	-16.274	-13.681	-14.929	-14.217	-13.932	-14.642	-14.412	-15.017	-14.054	-13.963	-14.558	-15.156	-14.292	-15.415	-14.808	-14.663	-14.02	-15.403	-13.715	-14.877	-15.067	-14.087	-14.821	-13.687	-13.398	-15.732	-13.11	-14.285	-14.75	-14.537	-14.551	-14.824	-14.887	-14.863	-16.265	-13.873	-15.573	-15.064	-13.529	-14.051	-14.413	-15.289	-14.629	-14.51	-14.421	-14.447	-13.167
-14.73	-14.413	-14.764	-14.865	-13.374	-14.564	-15.443	-14.384	-14.588	-14.107	-15.576	-14.612	-14.435	-14.098	-14.343	-14.165	-15.422	-14.842	-13.553	-13.741	-14.479	-14.508	-15.431	-16.029	-14.384	-13.906	-15.31	-13.897	-14.565	-14.398	-14.262	-14.697	-13.625	-14.504	-14.011	-14.821	-14.716	-14.185	-16.158	-15.099	-14.133	-14.339	-15.337	-14.691	-14.072	-14.436	-15.441	-15.214	-14.103	-16.143
-1.9804	-1.3397	-1.2867	-1.5261	-2.465	-0.9525	-1.1932	-2.3452	-1.1668	-1.9323	-0.81581	-0.99214	-2.4606	-1.3278	-1.7765	-1.2947	-1.4462	-1.522	-1.049	-1.0867	-0.71376	-1.5395	-1.121	-1.4748	-1.849	-1.4548	-1.077	0.34942	-1.8606	-0.21087	-1.9912	-1.3397	-1.0268	-0.42612	-1.2528	-0.82094	-1.6729	-1.3159	-2.0609	-0.3454	-0.92899	-1.8178	-1.6415	-1.6039	-1.3938	-1.0359	-2.8565	-2.166	0.16214	-2.2851
-4.2352	-3.5362	-3.9673	-3.1436	-2.9606	-3.2362	-4.0871	-3.4241	-3.3778	-4.2734	-3.4032	-4.0582	-3.9187	-3.8131	-3.4926	-4.2404	-3.7843	-3.8985	-3.7809	-2.8693	-4.3887	-4.4108	-3.7545	-3.6986	-4.5414	-4.661	-2.7602	-2.8609	-2.8409	-3.4628	-2.2755	-3.2706	-3.9847	-4.9066	-4.404	-4.7261	-2.7048	-3.6592	-5.1365	-3.8386	-3.6779	-3.5168	-3.9637	-3.7536	-3.815	-3.0682	-4.2453	-4.2996	-3.3427	-3.77
-4.1059	-2.3653	-3.7839	-3.4902	-3.0493	-4.4732	-4.0396	-4.1497	-4.7024	-2.9732	-3.5862	-4.8465	-3.9746	-4.6228	-4.6549	-3.6733	-2.9172	-4.7638	-3.2034	-3.9546	-3.3349	-4.2216	-3.3064	-3.8849	-4.2916	-3.3202	-3.5744	-4.5334	-4.7231	-3.4801	-3.4898	-4.5823	-3.8228	-5.1117	-4.9443	-4.5081	-3.6522	-4.0611	-3.9814	-3.7821	-4.4194	-3.805	-2.8323	-3.9027	-3.6671	-4.6814	-3.534	-3.6295	-3.0098	-3.6924
-21.03	-21.898	-22.792	-21.507	-21.202	-21.337	-21.84	-22.102	-22.597	-22.595	-20.979	-23.363	-22.2	-21.937	-22.976	-23.126	-22.086	-21.427	-21.371	-21.587	-21.985	-22.208	-23.478	-22.033	-22.085	-22.191	-21.916	-22.234	-22.126	-22.031	-22.354	-21.139	-21.628	-21.9	-22.615	-22.35	-22.206	-23.209	-22.295	-22.935	-22.37	-22.771	-23.542	-21.976	-22.172	-21.581	-22.736	-22.812	-21.814	-22.648
-1.4846	-3.2467	-3.4225	-2.5245	-2.579	-2.8554	-3.4131	-1.7101	-2.4129	-2.4471	-1.5454	-2.8088	-2.9588	-2.9566	-3.3211	-2.0166	-2.882	-2.9046	-1.2445	-2.4463	-1.7377	-2.4926	-2.5393	-2.5125	-1.5976	-3.5836	-2.8586	-2.8164	-1.9337	-1.7345	-3.0846	-2.2684	-2.4828	-3.9626	-3.161	-2.6787	-2.6378	-3.4434	-3.0349	-2.3067	-2.716	-1.6269	-2.5483	-1.1323	-2.2525	-3.3078	-2.7651	-2.6456	-2.8229	-1.5176
-1.1875	0.17842	0.2186	0.45464	-1.1374	-0.32631	-0.74953	0.40545	-1.1236	-0.31995	1.0919	-0.01543	-0.084497	-0.14645	-0.1989	-0.11448	-1.2744	0.10397	0.44707	-0.2647	-0.60963	0.10136	-0.0060901	0.064216	1.0944	-0.9214	1.2916	-0.70336	-1.1486	0.028523	-0.24425	-0.42927	-1.1513	0.89013	0.065692	0.063512	1.7932	0.12774	-0.63531	0.33063	-1.5237	-0.63735	0.26701	-1.8069	0.16276	-0.42644	0.34803	-0.40288	0.31234	-1.0973
-0.11232	-0.13873	1.0255	-1.1245	-0.67023	0.13939	-0.20466	0.84366	1.0882	0.51751	-0.066703	-0.52828	0.13552	-0.64248	-1.3268	-0.19909	-0.17137	-0.50426	0.39315	-0.030937	0.046341	-0.62186	0.15172	-0.57769	-0.21132	0.58296	-0.31477	0.99872	-0.61181	-0.11489	0.53908	0.16855	-0.22025	-0.40653	-0.12626	-0.61185	-0.091058	0.42457	0.41216	0.81283	1.1861	0.13524	-0.53324	-0.48907	0.95876	-0.7358	0.69867	0.37982	-0.18563	0.3997
2.6566	1.4053	2.2367	2.5548	0.92321	3.3521	1.8157	3.6024	1.4121	1.6262	2.8679	0.92235	1.9509	2.3389	2.9652	1.9227	2.3341	2.4985	2.8024	1.0434	0.98249	1.7141	2.7063	2.9198	1.9685	2.133	1.7073	2.5187	2.6035	1.1359	2.0752	1.088	2.1481	1.9165	1.9327	1.895	2.6128	1.3623	0.74853	1.3811	-0.31324	2.4533	1.4563	1.3886	2.1313	1.6322	1.5435	1.1132	2.54	0.9153
-1.5202	-0.45164	-0.81563	-1.403	-0.84773	-1.7732	-0.90172	-0.6197	-1.3528	-1.7597	-1.4419	-1.209	-1.3964	-0.64457	-1.7343	-1.5189	-1.6035	-0.95286	0.0044711	-1.4964	-1.582	-1.1969	-0.096531	-1.6326	-1.0103	-0.99512	-2.0979	-0.97494	-1.9874	-0.41914	-2.4606	-1.724	-1.4249	-1.145	-1.1507	-1.7563	-2.0467	-1.2727	-0.98713	-0.48147	-0.97486	-0.29994	-1.3844	-1.2391	-1.0996	-0.97547	-0.68872	0.075396	-0.99023	-1.09
7.7872	7.7548	7.3983	8.2127	9.0434	8.0286	7.6476	8.7569	8.2026	8.2789	6.66	8.3363	7.654	7.1108	7.9429	8.0491	8.7805	6.9728	8.2084	8.2685	7.9068	8.8592	7.1703	8.9056	7.3648	7.2431	7.696	9.3903	7.6731	7.8989	7.1817	7.7071	8.2896	8.68	9.226	8.0289	9.2083	8.1141	7.7553	7.6049	7.0853	8.2497	7.7648	7.7184	7.7885	9.5977	7.6055	8.0635	8.0131	8.6277
-0.12194	-1.5659	-0.28945	0.0022018	0.96068	-0.39673	-1.661	-0.35489	0.24389	-0.87157	-0.094778	0.18906	0.47901	-0.54689	-1.4348	1.6489	-0.56484	0.15735	-0.059937	-1.0614	0.83289	-0.98804	-0.87372	0.61648	-1.7637	-0.84163	-0.13065	-0.045927	-0.080205	0.62407	-0.90295	-0.26963	-0.33219	-1.3199	-0.081268	0.15688	-0.48671	0.81426	0.95615	-0.61964	-0.45368	-0.016298	0.48664	-0.14038	-0.44868	0.36502	-0.80034	-0.9925	-0.23257	-1.34
-1.7139	-0.78372	-1.8767	-1.6648	-0.17465	-1.3373	-1.1094	-1.279	-0.13827	-1.5763	-1.4414	-1.37	-1.3308	-1.7329	-1.2955	-1.0599	-1.9371	-1.5352	-0.54256	-1.3918	-1.4162	-0.4731	-1.3342	-1.9319	-1.5346	-1.2746	-1.9642	-0.44445	-1.7898	-2.5381	-1.6431	-1.296	-1.2972	-0.94181	-1.7427	-0.25858	-0.45546	-1.3221	-1.0581	-1.9908	-1.6376	-1.0644	-1.8129	-0.70749	-1.1488	-0.91913	-1.5584	-1.1787	-0.70154	-1.0925
-10.787	-11.228	-12.107	-11.311	-10.846	-10.983	-10.485	-10.125	-10.877	-11.482	-10.214	-10.957	-10.923	-10.686	-10.212	-11.31	-10.723	-10.005	-10.346	-10.718	-10.394	-11.07	-10.962	-10.531	-10.836	-10.091	-11.138	-10.689	-10.3	-12.061	-10.473	-9.9085	-10.765	-10.784	-11.091	-11.622	-10.662	-11.364	-10.97	-10.967	-12.012	-10.32	-10.968	-11.047	-10.39	-11.38	-10.974	-10.752	-10.675	-10.802
6.4146	6.5861	6.5417	6.6892	7.7178	8.6699	6.8065	7.0405	6.8459	5.7956	8.0018	6.3634	6.6119	6.2355	7.2015	6.0111	6.19	6.1167	5.002	5.5601	7.5279	6.767	6.7848	6.4027	6.6436	6.5452	6.3033	6.8444	6.684	7.3916	7.0668	6.1469	6.8291	7.3207	6.0247	7.2043	7.0393	6.8059	6.7794	7.1355	6.5679	6.7207	6.911	6.6944	7.1901	7.244	7.2392	6.7099	8.146	6.4426
-2.4178	-2.0172	-1.6592	-1.8603	-1.479	0.48408	-2.1106	-2.2775	-0.64881	-0.2727	-1.6861	-1.1099	-2.2652	-2.4337	-1.6438	-1.9948	-1.6165	-1.1155	-1.5005	-0.95047	-2.2044	-1.2985	-0.33527	-2.3002	-1	-0.9565	-0.93261	-2.1406	-1.4101	-1.5232	-0.65122	-0.13425	-1.8972	-1.0046	-1.3607	-1.1574	-0.6509	-0.97179	-1.5449	-1.6562	-0.49377	-1.8366	-2.3737	-1.5697	-0.26734	-0.76872	-2.5597	-1.1112	-0.42486	-1.996
-22.599	-22.778	-22.614	-22.263	-21.816	-21.432	-22.004	-21.644	-22.095	-22.535	-22.828	-23.405	-21.719	-20.757	-22.966	-22.035	-22.375	-23.046	-21.025	-22.498	-21.876	-20.999	-22.838	-22.47	-22.304	-23.332	-22.695	-21.903	-23.486	-22.584	-22.816	-22.652	-22.634	-22.636	-20.404	-21.366	-21.293	-22.31	-21.755	-22.498	-21.266	-22.079	-22.102	-23.489	-21.477	-22.981	-21.619	-22.759	-22.885	-22.748
-13.696	-13.344	-13.255	-12.306	-13.348	-12.594	-13.188	-13.175	-11.628	-11.929	-11.738	-12.26	-13.335	-12.576	-12.867	-13.12	-12.138	-12.644	-13.218	-12.501	-12.125	-12.521	-12.185	-14.009	-13.851	-13.326	-11.563	-13.763	-12.916	-13.355	-12.454	-13.374	-12.612	-12.052	-12.393	-12.877	-13.028	-12.871	-13.378	-12.724	-12.832	-12.892	-13.453	-13.156	-12.743	-13.261	-12.818	-12.814	-11.894	-13.336
-11.567	-11.429	-10.698	-10.016	-10.777	-11.168	-10.191	-10.983	-11.698	-9.8334	-10.167	-9.9544	-11.384	-10.734	-9.1699	-9.8776	-10.773	-11.619	-10.14	-10.566	-10.639	-10.422	-11.525	-10.768	-10.953	-10.89	-10.848	-10.109	-10.263	-11.682	-10.244	-12.224	-10.898	-11.538	-9.9693	-10.747	-10.373	-10.445	-12.527	-10.988	-10.561	-10.763	-10.534	-10.61	-11.286	-9.7167	-10.846	-11.45	-10.798	-10.941
-0.88533	-2.3041	-1.2407	-1.6327	0.413	-1.6858	-0.42555	-0.46827	-2.3691	-1.9001	-1.3369	-3.1313	-0.90224	-0.80428	-1.8989	-2.0937	-1.1492	-0.63304	-0.66877	-3.0992	-1.3691	-1.1091	-1.0711	-1.2916	0.23123	-2.0504	-1.148	-1.4504	-0.90762	-2.0536	-1.9275	-0.29402	-2.2969	-1.7995	-0.35509	-1.6709	-1.5726	-1.7114	-1.0541	-2.177	-0.86913	-1.3542	0.029829	-1.6263	-1.884	-0.13144	-1.6221	-1.5339	-1.369	-0.12701
-1.8432	-1.0061	-1.5844	-1.0599	-1.1089	-2.4408	-2.7	-1.158	-0.98928	-1.996	-0.81877	-1.3054	-2.7694	-2.4914	-2.516	-2.025	-1.3881	-1.8794	-2.3754	-1.2063	-2.3997	-2.015	-1.7648	-1.6878	-2.0202	-2.3149	-2.3259	-2.5665	-1.9667	-2.1135	-1.593	-1.7857	-1.487	-1.8304	-2.9527	-2.2373	-0.77178	-3.4802	-1.7134	-2.8661	-0.94396	-1.8909	-2.6517	-1.7649	-1.6602	-1.2307	-2.1183	-1.3661	-2.7106	-0.9642
-13.935	-13.927	-12.984	-14.225	-14.514	-13.201	-11.532	-12.729	-12.132	-12.235	-13.101	-13.367	-13.502	-12.51	-11.624	-13.121	-13.778	-12.9	-12.204	-13.136	-13.711	-12.673	-12.911	-13.629	-12.916	-12.292	-13.598	-13.153	-12.988	-11.868	-12.506	-13.695	-14.754	-14.548	-13.026	-12.24	-14.013	-14.35	-13.727	-13.14	-14.337	-13.366	-12.253	-13.458	-12.48	-13.808	-12.395	-12.746	-13.536	-13.134
-10.499	-9.7296	-10.037	-9.9165	-11.21	-9.182	-10.067	-10.816	-10.619	-10.3	-10.214	-10.764	-9.9683	-9.7943	-11.178	-9.9857	-10.378	-9.5622	-10.192	-9.645	-10.285	-10.569	-9.6129	-9.9255	-10.815	-11.147	-10.138	-9.6614	-9.6046	-10.258	-11.061	-10.197	-10.548	-9.0969	-11.036	-10.594	-9.2911	-9.3861	-9.2693	-10.329	-10.568	-10.118	-9.4564	-10.308	-9.8664	-9.8872	-10.255	-9.4692	-11.162	-10.062
-0.72839	-0.26442	-0.54789	-0.99157	-1.5297	-1.5057	-1.7139	-0.73742	-1.586	-1.6894	-0.051868	-0.44092	-1.8725	-1.174	-1.5563	-1.4126	-1.8369	-1.2866	-0.66693	-1.2872	-1.4585	-0.81009	-1.8101	-0.62015	-1.762	-2.0529	-1.5436	-1.5782	-2.1834	-1.3657	-2.1232	-1.5265	-0.7114	-0.14506	0.13614	-0.93153	-2.6931	0.61398	-0.5068	-2.2167	-1.1894	-1.6554	-0.98475	-1.458	-1.0236	-0.63424	-0.18979	-0.81096	-2.04	-1.1511
1.2418	0.4758	1.1644	0.57344	0.49407	1.3517	1.0414	2.0906	0.60053	1.5772	0.055446	1.3718	1.6465	0.97544	2.3075	1.4807	1.1426	1.6366	1.1838	1.6991	0.98403	2.0506	0.58607	0.93844	-0.31006	1.7664	0.62263	2.0092	0.86183	0.88515	1.7338	1.0471	-0.1902	0.018929	1.0071	1.4366	0.69885	2.0542	3.3909	1.0969	0.22116	1.8133	1.4487	0.29204	2.1535	2.5036	0.47462	1.2783	1.5916	1.2937
1.3165	1.6435	1.3052	1.3586	1.41	1.0577	1.1504	2.2848	2.4769	0.68618	1.6818	1.7869	1.3881	0.92509	1.8091	1.7696	1.2682	1.6873	0.5531	2.6802	0.77746	0.9773	1.4604	1.5454	1.5522	2.181	1.261	1.8224	0.35081	1.1097	1.115	2.477	1.7193	2.1886	2.1297	1.599	1.8137	1.5155	2.1416	1.5803	1.7239	1.9288	1.3663	2.519	0.98523	1.1807	1.7232	2.2247	2.7331	3.1612
2.9152	2.2308	2.8908	2.3659	2.0129	3.8116	3.2031	3.5885	2.9775	2.4882	3.7787	1.8683	3.4632	3.2455	2.672	2.5577	2.7806	3.4891	3.1798	1.7177	2.5376	3.7074	2.955	2.449	3.4189	3.658	2.7428	2.6793	3.3908	3.7652	2.4785	3.0774	3.4809	2.6674	2.5683	2.0377	1.8461	2.5421	3.2341	2.8302	2.3495	2.6011	3.9992	2.7505	2.3388	3.9558	3.2107	3.4841	3.4505	3.2061
-0.19162	-0.25338	0.45022	-0.071415	0.78822	-0.11793	0.65272	0.76539	-0.11396	-0.80998	0.4904	-0.67021	0.74291	0.2312	0.53757	-0.81263	0.58169	-0.87485	-0.086162	-0.71257	0.77273	0.42674	-0.93582	-0.58501	0.8254	0.41542	1.2523	-0.15093	0.31197	0.7171	-0.00047998	-0.96795	0.36264	1.0666	-0.43104	0.6202	0.62283	0.8175	-0.78571	-0.31847	0.42344	0.56642	0.30435	-0.023937	-0.57836	0.88068	1.0625	-0.16844	-0.23135	-0.13557
5.4971	6.1325	5.6415	6.0287	6.6236	6.0581	5.6584	5.6754	6.2285	6.246	5.8466	5.9386	5.2605	4.7986	5.4954	5.0405	5.5902	5.8457	5.8697	5.1888	5.4747	6.524	4.9743	5.9	5.3506	5.2844	5.5072	5.3079	4.0546	5.3063	5.6236	6.5741	4.5268	5.6039	5.8636	5.6735	5.6053	6.5652	7.1453	4.9566	5.8878	4.6729	5.9223	6.5797	6.8214	5.964	5.0496	4.5048	5.8872	4.8967
-12.98	-13.321	-12.095	-12.75	-13.719	-12.204	-13.932	-13.185	-12.691	-13.577	-12.692	-13.078	-12.414	-11.55	-12.679	-13.265	-13.067	-12.645	-13.143	-12.145	-12.566	-12.303	-12.306	-11.739	-11.826	-12.609	-14.04	-12.134	-13.09	-12.706	-12.471	-12.062	-13.306	-12.902	-12.923	-13.155	-11.448	-12.19	-13.253	-13.924	-13.011	-12.612	-12.319	-12.257	-13.057	-11.93	-13.157	-12.119	-12.443	-13.718
-2.3768	-1.2666	-2.5207	-2.2355	-2.23	-1.2599	-1.6596	-2.2409	-1.1059	-1.8489	-2.1654	-2.5957	-1.7467	-1.2195	-2.2454	-2.2048	-2.22	-2.4975	-1.7753	-1.5824	-1.6891	-2.3208	-1.4307	-1.8302	-2.0384	-2.065	-2.2546	-2.6318	-0.97996	-2.0871	-2.1255	-1.5807	-3.0083	-1.4575	-1.8618	-0.91907	-1.2485	-0.99954	-2.1572	-1.6705	-2.648	-1.6736	-0.62918	-1.3509	-1.1313	-3.0215	-1.3723	-0.38924	-1.5865	-1.8065
-13.603	-13.665	-14.199	-13.196	-14.275	-13.73	-13.548	-14.126	-14.294	-14.169	-14.056	-14.055	-14.395	-13.96	-14.614	-13.705	-13.971	-13.472	-13.374	-15.487	-13.996	-14.228	-13.756	-13.074	-13.658	-13.649	-13.523	-13.51	-14.372	-14.8	-13.598	-13.481	-14.324	-14.553	-13.791	-13.138	-14.066	-12.775	-13.588	-14.475	-13.483	-14.295	-12.839	-13.592	-13.013	-13.002	-13.811	-14.004	-13.454	-14.027
-1.9484	-2.6797	-2.1375	-1.9021	-2.8986	-2.3409	-2.6629	-2.885	-2.027	-2.7322	-3.0003	-1.3773	-3.2876	-2.0493	-1.8822	-1.9034	-2.8764	-1.0851	-1.8188	-2.7514	-2.866	-1.7591	-2.5969	-1.3589	-1.7078	-3.2647	-2.0318	-1.7499	-2.9231	-1.958	-0.65771	-1.2268	-3.6366	-2.5926	-3.5588	-2.6517	-2.0436	-2.5625	-2.2047	-2.3971	-2.8812	-3.5533	-2.5763	-2.2849	-3.0321	-2.3741	-2.1456	-2.0719	-3.1948	-2.8933
-3.0427	-3.2748	-3.1129	-2.6824	-2.8624	-2.0789	-2.9932	-3.0821	-3.6871	-4.025	-1.2726	-1.7864	-1.9475	-2.4642	-3.4172	-2.1004	-1.9547	-1.9416	-3.809	-2.7179	-3.4	-2.5241	-2.992	-3.6696	-3.2038	-2.7003	-2.2919	-2.3322	-3.3161	-2.0481	-2.7195	-2.1125	-3.4483	-4.0511	-2.5671	-2.8903	-1.4111	-3.6423	-2.398	-2.7428	-2.3719	-2.3029	-3.5199	-2.7118	-3.501	-2.8949	-2.7801	-3.0903	-2.8061	-2.1664
-1.8932	-2.1683	-2.7403	-2.8295	-1.943	-1.8781	-3.7969	-2.535	-3.0776	-2.9592	-1.4225	-2.9006	-3.2068	-2.0163	-2.0455	-1.8986	-3.5015	-0.43958	-2.3225	-2.0128	-2.6383	-1.9166	-2.629	-1.8903	-1.6908	-3.5869	-3.1433	-1.9213	-1.6648	-1.6357	-1.2522	-2.7278	-1.8139	-2.2439	-2.6044	-2.1505	-3.4169	-1.697	-2.8468	-2.3102	-3.0013	-1.9039	-1.5348	-0.94542	-1.9762	-2.5383	-2.3553	-2.881	-1.7869	-2.6343
-1.7959	-2.8728	-4.0938	-3.4579	-3.5792	-3.2986	-4.6558	-4.5798	-4.0163	-3.3693	-3.6136	-3.6702	-3.0737	-4.0855	-4.4275	-3.3095	-3.6018	-3.0532	-2.8317	-3.8157	-3.8852	-3.9343	-3.6406	-4.8256	-3.7654	-3.5305	-3.8198	-3.3601	-2.5483	-4.1419	-4.0644	-4.2021	-3.4004	-2.9349	-3.8641	-3.9638	-3.4981	-2.7237	-3.8523	-4.6245	-3.8875	-3.9722	-4.238	-3.3412	-2.9159	-3.2634	-4.0633	-3.4066	-5.5747	-4.4301
-6.0153	-4.8538	-5.2342	-5.4933	-5.7759	-6.2616	-5.5058	-5.4325	-4.463	-6.7952	-4.7704	-5.58	-5.9133	-6.3587	-6.3994	-5.2653	-4.9897	-6.2003	-4.6684	-7.1976	-6.0204	-5.0691	-6.7333	-4.7221	-5.1755	-5.6131	-5.5313	-5.7689	-6.4278	-5.281	-5.2814	-5.6242	-4.4645	-6.0621	-5.6668	-6.1135	-5.5887	-5.9731	-4.984	-4.9915	-6.5654	-6.0512	-5.0395	-5.7179	-4.8184	-5.8288	-5.3396	-6.2729	-5.5399	-6.177
0.097603	-0.55451	-0.98552	0.69458	1.0272	-1.2471	0.14719	-0.94106	-1.1917	0.66103	0.53679	0.1327	-0.79132	-0.41524	-0.18219	-0.30543	0.23324	0.14085	-0.52149	-0.89699	-1.0421	-0.20885	0.29062	0.15375	0.3751	0.3556	-0.65867	-0.48436	0.14194	-0.18835	0.024154	0.21187	-0.3159	-0.083692	0.94555	0.38371	-1.0068	-0.42581	0.051773	0.50216	1.3982	-0.49948	0.17695	-0.62864	0.60788	-0.35296	0.10914	0.74984	0.26694	-0.65748
0.39915	-0.40246	0.093279	0.17534	0.52039	-0.83413	0.086851	0.50382	0.60679	-0.75633	-0.77065	-1.0795	0.34033	1.08	-0.26569	0.73309	-0.2268	-0.8105	0.35601	-0.56058	0.39654	-0.022872	1.5789	0.24295	0.097802	0.52768	0.50218	0.99483	0.19867	0.076776	-1.2446	-0.5237	-0.0046106	0.25488	0.42736	-0.96498	-0.38028	-0.99726	0.74457	0.053809	-0.80147	0.029548	0.068357	-0.059456	0.2638	-0.68234	-0.33167	0.78976	0.65672	-0.90373
1.1696	1.1718	1.4487	1.371	1.4775	2.1537	1.329	1.4856	1.4004	0.9757	1.6279	1.3903	1.1496	1.5401	1.6314	1.4629	1.3179	0.52559	1.4597	1.4606	1.4369	1.4383	1.1029	2.1314	1.3483	1.655	0.83108	1.284	0.91455	1.2444	1.1765	1.4574	1.1828	1.7249	1.223	1.5677	0.79979	2.6032	2.1259	2.254	2.2779	1.7074	2.5431	2.4165	2.3625	2.6465	3.0705	2.0464	2.6377	1.5355
2.4964	3.4174	2.7763	3.0052	3.9587	1.8421	3.2272	2.8201	3.0359	2.273	3.203	2.4842	2.7827	3.8336	3.0129	3.1094	3.191	2.6276	3.4404	2.4283	2.3802	3.7165	3.8949	2.7099	3.1093	3.425	3.9689	1.8951	2.0176	4.0097	3.5274	2.8163	2.8973	2.3022	2.983	1.8447	3.2431	3.8099	3.0738	4.4965	3.2967	3.0835	2.9782	1.7643	1.99	1.7245	3.0809	2.4559	3.395	4.0141
-2.6764	-3.2351	-4.1784	-2.6843	-3.2495	-3.9903	-4.5735	-2.9473	-2.753	-3.626	-2.797	-2.9653	-2.2148	-2.6534	-3.7481	-2.3148	-3.1551	-3.8699	-3.9586	-4.3197	-3.2606	-3.1051	-3.2549	-3.1726	-4.6671	-2.9962	-3.8868	-3.4881	-3.4574	-3.4501	-3.7196	-4.6547	-3.0318	-4.1612	-3.4079	-3.2448	-2.6798	-3.4992	-3.3775	-1.8218	-3.7342	-3.2208	-3.2961	-2.7852	-3.956	-4.7179	-3.0002	-3.9975	-4.3426	-3.1875
-3.4637	-2.9822	-2.6089	-3.4255	-3.3002	-2.5363	-2.6519	-4.4411	-2.9856	-3.3581	-2.5392	-4.6644	-2.7798	-3.9084	-2.9549	-4.0171	-2.9236	-2.044	-3.9502	-3.912	-3.6551	-3.2803	-2.8439	-4.357	-3.3955	-3.4974	-3.1359	-3.7419	-3.201	-3.6142	-3.6567	-2.8702	-2.8766	-3.5538	-4.1094	-2.6216	-2.3469	-4.0453	-3.9064	-3.5014	-2.6776	-4.3967	-3.0634	-3.7186	-3.136	-3.8042	-3.4231	-2.9219	-1.4482	-3.7642
0.53212	-0.61803	0.042447	0.9342	-0.019659	0.14187	0.53876	1.2709	0.081926	0.21008	0.84703	-1.4073	0.59604	-0.29889	0.18605	-0.23438	-0.28998	0.30294	-0.14741	-0.33666	-0.51203	-1.3979	0.96654	-0.76419	-0.090394	-0.30516	0.51286	0.54282	-1.2137	-0.40272	0.48057	-1.1997	0.16208	0.28576	0.46337	-0.52812	-0.15962	-0.028366	0.21866	0.47838	-0.55052	-0.39582	1.5028	-0.011494	0.072817	0.21942	-1.0144	-0.9037	0.17018	-0.53671
10.141	9.9131	10.314	9.0258	9.1007	9.8151	10.292	10.41	9.9769	9.6209	10.739	9.7878	9.4609	9.3847	10.609	9.6551	9.2552	11.092	9.1252	11.15	9.8085	10.224	9.8231	10.06	9.5866	9.9324	10.572	9.8065	9.0422	8.6341	9.3293	10.062	10.484	10.453	11.067	9.2502	9.4359	10.331	11.186	9.7281	10.292	9.476	9.849	9.7062	10.415	9.6857	10.031	9.8242	10.257	9.4366
-5.4398	-6.1155	-5.991	-4.9512	-4.956	-4.4568	-5.1569	-5.4602	-4.6998	-5.1055	-6.0523	-4.3066	-4.1482	-6.2063	-4.5947	-4.731	-6.3595	-4.638	-5.1928	-3.7418	-6.5628	-6.3171	-5.2579	-5.0962	-4.8999	-3.5887	-5.6593	-5.1873	-5.0962	-5.1643	-5.1785	-5.6723	-4.0942	-4.9144	-4.6848	-4.9539	-5.2519	-5.0966	-5.5855	-6.2463	-5.8656	-5.1801	-4.9086	-4.7309	-5.9462	-4.205	-3.908	-3.7487	-5.6601	-3.5338
-1.0952	-1.4771	-1.6517	-1.3204	-0.73004	-3.094	-1.5118	-2.1703	-0.56392	-0.91738	-0.87259	-0.83322	-1.6368	-1.2058	-0.86491	-1.5912	-1.9848	-2.0626	-2.1667	-1.3687	-1.5437	-2.6987	-1.8537	-0.78156	-0.065048	-1.7298	-0.67454	-0.97563	-1.9069	-0.35605	-1.6525	-2.5391	-1.863	-1.6807	-0.40317	-1.3744	-1.0378	-2.4054	-2.7181	-1.6812	-1.3068	-1.3658	-1.6272	-2.0217	-1.4746	-1.2788	-0.67176	-1.3443	-0.46374	-0.73228
-15.086	-14.083	-13.915	-14.297	-13.715	-13.668	-14.609	-14.462	-13.455	-13.666	-14.57	-13.243	-13.468	-15.34	-14.775	-13.726	-13.776	-13.171	-14.997	-14.885	-14.056	-13.997	-13.805	-13.568	-14.381	-14.155	-13.644	-14.154	-13.909	-13.485	-14.307	-15.318	-14.418	-13.847	-14.082	-14.052	-13.464	-13.857	-14.425	-14.203	-14.315	-14.123	-14.279	-14.641	-13.851	-13.395	-13.581	-13.369	-14.066	-14.267
-10.315	-9.7238	-10.801	-10.696	-9.9462	-9.5424	-10.429	-10.294	-9.9267	-10.429	-10.402	-9.6155	-10.686	-9.974	-11.199	-10.569	-9.7699	-10.332	-10.124	-10.147	-9.9057	-10.505	-10.002	-10.399	-9.8892	-10.736	-10.447	-10.951	-9.4586	-9.2247	-9.8182	-10.385	-10.549	-10.265	-10.72	-10.858	-9.7069	-10.657	-9.9656	-10.568	-10.656	-9.7079	-9.6105	-9.97	-10.938	-10.254	-9.9789	-9.7625	-10.429	-11.836
-1.6122	-2.1035	-1.6057	-1.4983	-1.1073	-0.56438	-1.1838	-0.98788	-1.7105	-1.0258	-0.9284	-1.4629	-1.8805	-1.2286	-0.85228	-1.6467	-1.7308	-1.6153	-1.4913	-1.6032	-2.5158	-1.8494	-1.0442	-0.95358	-1.9161	-1.8757	-1.3514	-1.3426	-1.1177	-1.4082	-1.3567	-1.7608	-2.2755	-0.57599	-1.4479	-1.7424	-2.0258	-0.86227	-2.3564	-0.8629	-1.6936	-0.60222	-1.0633	-0.70838	-1.0804	-1.5606	-1.5697	-1.6657	-0.81185	-0.76251
-6.2873	-6.1776	-6.2364	-5.0249	-7.1874	-5.6153	-5.4013	-6.6035	-6.1556	-5.7274	-6.017	-5.9474	-4.4959	-5.5177	-5.8204	-4.6453	-5.296	-5.1864	-5.9952	-5.6695	-5.361	-5.7717	-6.3657	-6.2439	-6.9849	-5.7944	-5.4002	-5.2154	-5.911	-6.5948	-5.5112	-5.3886	-5.6807	-5.18	-5.9896	-5.2659	-4.3437	-5.8835	-5.9578	-5.1401	-5.5193	-5.4084	-5.6317	-5.4875	-6.8127	-5.4153	-5.2293	-5.7765	-6.2445	-5.3684
-3.4068	-2.882	-2.8268	-4.1244	-2.8021	-2.5675	-3.5745	-2.7939	-4.0061	-1.8724	-2.6337	-2.3825	-4.2564	-3.6286	-2.6535	-3.9334	-4.8399	-3.7878	-2.1636	-2.1203	-3.0045	-2.6733	-4.2318	-3.6448	-2.6238	-2.7608	-3.6297	-3.1587	-4.2099	-2.8268	-3.2054	-3.4695	-2.7018	-3.3574	-3.0115	-2.3133	-2.6759	-3.5984	-3.5436	-3.0862	-4.0197	-3.3522	-3.6582	-2.0434	-4.1481	-2.8087	-3.1093	-2.5497	-3.9142	-2.353
-3.1309	-4.1507	-3.4105	-3.6667	-3.2531	-4.2232	-3.2451	-3.3077	-4.0742	-4.169	-3.5405	-3.6759	-3.8598	-3.9422	-4.7579	-3.8618	-4.3354	-3.5663	-4.5632	-4.7906	-3.8569	-3.9537	-4.5168	-4.3373	-3.7728	-3.4115	-3.3412	-4.9343	-3.5999	-3.9579	-4.2606	-3.8416	-4.235	-2.9663	-3.1224	-4.1286	-4.4221	-3.357	-4.797	-3.0548	-4.569	-3.9743	-3.9705	-2.7923	-4.6446	-2.9766	-4.7118	-4.2579	-4.0215	-4.4972
-0.86244	-0.93292	-3.2053	-1.7447	-1.2976	-1.2742	-0.61964	-0.22994	-1.9523	-1.8438	-1.6006	-0.86887	-1.8063	-1.499	-0.91773	-1.9449	-1.4244	-0.78373	-0.98532	-2.0148	-1.5347	-1.1192	-1.5972	-0.57969	-0.93459	-0.85914	-2.3218	-0.86911	-1.7991	-0.51551	-0.85508	-0.6528	-2.7529	-2.4331	-1.0304	-1.7491	-1.8346	-1.8171	-2.1032	-1.0382	-2.0225	-0.73871	-0.85695	-0.83184	-3.101	-1.8618	-2.0346	-1.3612	-0.69681	-1.2318
-12.119	-11.375	-11.33	-12.212	-11.852	-11.481	-11.156	-11.638	-10.959	-11.353	-11.67	-12.055	-11.514	-11.756	-10.855	-12.059	-11.449	-11.89	-11.786	-12.451	-12.38	-10.969	-10.964	-12.282	-12.187	-11.355	-12.166	-11.715	-12.335	-10.879	-10.352	-11.808	-11.714	-10.836	-12.062	-12.364	-11.49	-11.995	-11.339	-11.229	-12.308	-12.77	-11.949	-11.844	-11.336	-11.164	-11.843	-12.161	-11.341	-10.764
1.9934	0.20052	1.7415	1.6796	1.9043	1.6235	2.4924	2.1502	2.4467	1.3216	1.4165	2.2438	2.3489	1.4118	0.10491	1.6021	1.0675	1.8771	0.9223	2.5976	2.3473	1.8352	1.2009	2.0193	1.9344	2.955	1.8452	1.6847	1.2306	2.0734	2.9865	2.0888	1.2552	1.6675	1.7324	1.1744	2.7949	1.1609	1.9782	1.3591	1.3345	2.1859	2.5399	1.2941	1.7164	3.0012	1.4968	1.5579	2.0382	1.6639
0.53897	0.64822	0.52103	0.66003	1.5044	1.3965	1.5327	0.67703	0.76999	1.4576	0.44291	0.35199	1.4814	-0.20368	1.0667	1.5921	1.9739	0.54191	1.6531	2.3339	0.74007	1.1455	1.8097	0.21877	0.72479	1.9173	0.84863	0.80286	1.1381	0.66439	1.5216	1.6279	0.077688	0.98459	0.79676	0.7868	1.78	0.73366	2.4365	1.4338	0.73973	1.1019	1.274	2.0675	0.97229	1.6478	1.1027	2.7572	1.5588	1.5846
-3.0414	-2.9824	-3.3245	-3.1154	-4.0641	-3.0087	-4.0826	-3.8071	-4.3381	-3.8344	-3.858	-3.5269	-2.9591	-4.2971	-3.9007	-4.9965	-2.9173	-2.5705	-1.7925	-4.0407	-3.5541	-3.862	-2.9745	-3.9867	-2.6651	-2.6823	-3.5393	-3.1634	-3.6249	-3.5256	-3.6354	-3.5349	-3.1542	-2.378	-2.8298	-2.774	-3.3275	-4.1724	-3.9808	-3.2146	-2.9065	-2.7016	-3.7042	-3.3672	-2.5555	-3.4106	-3.1742	-4.1597	-3.1471	-3.5124
-7.3998	-8.3084	-8.3104	-8.0393	-8.6958	-6.7972	-7.968	-7.6791	-6.7212	-7.5233	-8.1989	-7.0529	-7.2807	-6.7334	-6.9461	-7.691	-8.4902	-6.8359	-7.776	-7.5055	-6.6785	-7.2809	-7.7339	-7.5752	-8.1184	-7.6832	-8.5697	-8.3453	-7.2008	-7.2305	-7.785	-8.1899	-8.426	-8.1729	-7.093	-7.1899	-8.2117	-7.1453	-7.0723	-7.7903	-7.0965	-7.0931	-8.1638	-7.8278	-8.5244	-8.2844	-6.7808	-8.0923	-8.2282	-6.135
-0.67817	1.0304	-1.214	0.24363	-0.082743	0.97489	-1.0696	-0.28658	-0.92415	-0.92736	-1.7231	0.27994	0.046854	-0.36542	0.63125	-1.5297	-0.6107	0.30627	0.20637	-0.16916	-0.42509	0.21853	-0.10878	-0.39248	0.17443	0.16378	-0.27534	0.50473	-0.99148	-0.12318	-1.548	-0.50533	-0.074901	-0.31345	-0.30727	0.3354	0.58939	-1.8093	0.35017	0.25206	0.16633	0.36335	1.4938	-0.28557	-0.12683	-0.48697	-1.2182	-0.22175	0.39209	0.66054
-15.067	-14.657	-14.574	-15.213	-14.332	-13.98	-15.723	-14.963	-15.015	-14.489	-14.579	-15.252	-14.1	-15.648	-15.077	-14.818	-14.458	-13.411	-15.074	-14.901	-14.242	-14.063	-14.957	-14.567	-14.647	-15.224	-13.833	-14.917	-13.935	-14.523	-14.928	-14.59	-15.292	-14.255	-13.567	-13.443	-13.55	-14.715	-14.583	-14.735	-14.274	-14.064	-13.23	-15.571	-14.96	-13.173	-14.165	-15.18	-14.352	-15.092
-22.838	-22.837	-22.132	-22.232	-23.328	-21.791	-23.204	-22.594	-22.926	-22.673	-21.633	-22.107	-21.98	-22.095	-21.533	-21.948	-22.066	-21.092	-21.829	-22.734	-22.638	-22.615	-23.504	-22.65	-22.434	-22.918	-23.22	-22.624	-23.087	-22.796	-22.083	-22.667	-22.53	-21.642	-22.617	-22.789	-21.908	-21.179	-22.247	-21.645	-21.303	-22.632	-23.03	-21.669	-23.137	-22.858	-21.986	-21.741	-24.003	-22.364
6.8522	6.8871	7.9695	6.3184	7.3777	7.3588	6.3563	6.8878	7.6923	5.8015	6.4045	6.7763	7.0257	5.8054	5.6524	5.9368	5.3803	6.3872	7.4646	6.8273	7.1001	8.0587	6.66	6.2084	6.0572	7.5892	7.0174	7.0358	6.3202	6.1664	5.8758	5.8627	6.7182	7.8313	6.2448	5.8984	6.3978	6.8767	7.3623	6.3642	6.9017	6.5068	5.851	6.8718	7.4496	6.6405	5.5756	6.9622	7.5153	5.5575
-12.81	-12.652	-13.519	-13.403	-13.313	-13.203	-13.244	-13.424	-13.84	-13.761	-12.717	-12.821	-12.711	-13.108	-14.285	-13.155	-14.113	-12.799	-13.763	-12.173	-14.096	-12.84	-12.973	-13.301	-13.087	-13.093	-13.462	-12.46	-12.854	-13.178	-13.101	-13.299	-12.816	-13.593	-13.647	-14.077	-13.255	-12.924	-13.705	-14.071	-13.55	-12.367	-13.522	-13.163	-12.456	-13.341	-12.351	-13.783	-13.747	-13.261
-12.837	-12.442	-12.073	-13.17	-12.382	-13.351	-12.862	-12.054	-12.476	-12.294	-12.71	-13.954	-12.832	-12.962	-13.057	-13.098	-12.375	-11.919	-13.403	-12.996	-12.855	-14.373	-11.555	-12.007	-13.483	-13.324	-12.142	-12.189	-12.898	-13.274	-13.009	-11.949	-12.811	-13.291	-13.397	-13.15	-13.019	-13.313	-13.113	-12.474	-12.785	-12.163	-13.035	-13.269	-13.091	-11.977	-13.078	-11.889	-12.854	-12.546
-21.449	-22.464	-20.913	-22.311	-22.393	-21.873	-22.517	-22.05	-21.412	-20.927	-21.192	-22.488	-22.155	-21.798	-22.774	-21.722	-22.71	-22.332	-22.291	-22.018	-23.33	-21.251	-22.827	-21.401	-22.132	-22.687	-22.32	-21.952	-22.762	-22.049	-21.853	-22.319	-22.559	-21.535	-23.311	-22.201	-21.443	-22.508	-21.175	-22.404	-22.868	-22.301	-21.499	-22.134	-22.264	-22.681	-22.096	-22.846	-21.921	-21.951
0.64238	0.34722	1.2435	-0.34514	0.75993	1.4452	1.2982	0.67207	0.91469	0.99568	-0.14026	-0.023095	-0.33185	0.19276	0.3797	0.80515	0.87033	1.277	0.99613	-0.070776	1.9541	-0.40775	1.8091	1.271	0.60091	1.1713	0.74884	0.0081471	0.45627	1.9145	0.66895	-0.030061	0.4374	0.85554	1.0918	-0.32001	-1.1313	1.2239	-0.29166	0.78245	0.72943	0.099598	0.35347	0.67566	-0.9802	0.29725	0.21959	0.63335	0.22312	-0.55793
-4.85	-4.2502	-4.479	-4.953	-4.2712	-4.1003	-3.4363	-3.812	-3.466	-3.8075	-4.5502	-3.0999	-4.2601	-3.5124	-3.5736	-3.0433	-4.4588	-3.2844	-5.2665	-3.8618	-3.3702	-3.9344	-3.5647	-3.8669	-4.612	-3.516	-2.8005	-2.8148	-3.1804	-3.5002	-5.2211	-4.2121	-3.3791	-4.1898	-3.2101	-3.8607	-4.2533	-5.147	-3.9763	-2.8358	-3.379	-3.7204	-3.3521	-4.4662	-4.3982	-2.9889	-3.55	-4.5741	-4.0654	-4.1835
-12.046	-12.868	-13.825	-12.926	-13.42	-13.891	-12.96	-14.056	-13.822	-12.739	-13.051	-13.777	-13.53	-13.543	-12.535	-13.889	-13.53	-13.912	-12.319	-13.774	-13.464	-13.077	-12.984	-12.249	-12.996	-13.408	-13.233	-13.782	-11.818	-13.249	-12.884	-14.627	-12.702	-12.39	-13.199	-13.616	-13.2	-12.96	-13.54	-13.433	-14.166	-13.552	-13.197	-13.365	-12.537	-13.222	-13.46	-13.056	-13.349	-13.569
3.8758	4.8884	5.2718	5.1904	4.7296	5.1581	3.678	5.8997	4.4787	4.1945	4.7886	5.5721	5.4016	5.0524	5.078	4.7476	4.1936	4.9135	6.1835	4.6139	5.2067	4.6563	4.538	5.3047	4.8722	5.3002	4.4775	5.3909	4.8064	3.4521	5.0317	4.6224	6.0027	5.1902	4.947	4.6165	5.571	4.5379	4.9544	5.6523	5.5095	5.5417	5.9984	5.5098	3.5367	5.8906	4.9898	4.5861	5.7009	3.7198
-2.561	-2.5545	-2.9582	-3.1351	-2.8265	-2.9641	-2.8354	-1.9087	-1.103	-2.6735	-3.8937	-3.337	-3.4605	-2.0426	-1.8294	-2.7811	-2.5887	-2.3817	-2.0575	-2.5148	-4.0959	-2.6838	-3.5272	-2.8035	-2.9245	-2.7577	-2.8676	-2.5892	-3.3263	-3.4261	-3.3981	-2.8375	-3.4519	-2.7624	-2.2355	-3.1879	-3.4014	-2.2831	-2.4309	-2.5402	-2.6031	-3.2957	-2.4456	-3.3579	-3.049	-2.5271	-2.1832	-2.4256	-2.2394	-2.8114
-8.675	-9.5105	-8.8729	-10.161	-9.2513	-8.6424	-9.9266	-10.089	-8.9821	-8.6513	-9.209	-10.87	-9.0457	-9.8799	-9.9264	-9.1068	-9.4222	-9.3513	-8.7846	-9.9954	-9.1872	-10.27	-8.1745	-9.7995	-10.336	-9.2768	-9.7589	-9.9338	-10.065	-9.3415	-9.2508	-10.396	-8.5361	-9.3263	-9.9381	-10.37	-8.6194	-9.6334	-9.6448	-9.0578	-9.2959	-8.8964	-8.4781	-9.3527	-10.028	-9.3787	-9.0569	-8.5578	-7.5836	-8.7199
1.3833	0.76303	-0.57008	-0.16775	1.0285	1.8135	1.4223	1.3115	1.1516	0.8473	0.53343	0.80107	1.6507	0.44671	1.645	1.9019	1.9855	-0.059046	1.1919	0.91931	0.7631	1.0072	2.2668	1.4847	0.73803	1.0172	1.2892	1.6988	2.2069	1.3855	1.1109	1.65	0.56413	1.7201	1.1123	1.0597	1.6373	2.3294	1.4816	1.5761	0.44272	1.2654	1.9132	0.91089	0.74689	0.14799	1.8992	1.1174	1.4025	1.432
-21.06	-21.849	-22.169	-22.439	-22.327	-22.19	-21.248	-22.583	-21.648	-22.357	-21.749	-22.052	-22.065	-22.312	-22.156	-21.764	-21.968	-21.915	-21.857	-21.649	-22.308	-21.62	-21.399	-22.404	-21.419	-22.36	-21.944	-21.654	-21.606	-21.791	-22.703	-22.449	-22.2	-21.374	-21.631	-21.887	-21.752	-21.428	-22.773	-21.247	-23.301	-21.902	-23.181	-22.779	-22.235	-21.641	-21.741	-23.531	-21.658	-22.069
-4.0775	-3.2061	-4.8313	-4.1959	-3.997	-3.8972	-4.3492	-3.3283	-3.2799	-4.0631	-3.8621	-4.721	-4.3048	-4.0538	-3.9795	-4.9005	-4.1189	-4.4936	-3.0926	-4.2579	-4.136	-2.9527	-4.2322	-4.0986	-3.9466	-4.4734	-2.8631	-4.1997	-4.5093	-4.7222	-5.3582	-3.2589	-5.041	-5.1105	-3.6659	-2.9607	-3.8008	-4.6557	-4.6861	-4.2129	-5.3336	-4.3711	-4.3112	-4.1894	-3.3219	-4.7308	-3.5986	-3.9949	-5.0356	-3.1996
-7.0543	-8.177	-7.5075	-7.1217	-6.9599	-8.2561	-7.9535	-6.5469	-8.555	-7.3336	-8.4106	-7.2736	-6.3439	-7.8111	-6.9995	-7.7684	-6.7679	-8.1733	-9.3566	-8.5428	-6.5433	-7.2146	-6.718	-7.1582	-7.2966	-7.168	-7.3702	-7.1564	-7.9168	-7.371	-7.5794	-7.0907	-7.9046	-7.4527	-8.7386	-6.9553	-8.0647	-6.8575	-7.643	-7.4667	-7.3034	-8.6719	-8.0039	-8.6627	-6.53	-8.415	-7.5525	-7.5054	-6.5236	-6.9006
-12.154	-12.948	-12.895	-12.968	-13.457	-13.456	-13.045	-13.372	-13.653	-12.588	-13.733	-14.246	-13.563	-12.737	-13.039	-13.757	-12.999	-13.372	-13.29	-13.07	-12.989	-12.437	-13.323	-13.961	-13.542	-13.343	-14.023	-13.149	-12.455	-14.533	-13.504	-13.972	-11.464	-11.719	-13.798	-13.017	-11.969	-12.964	-12.625	-12.404	-12.918	-13.82	-13.971	-14.339	-12.833	-13.368	-13.809	-13.324	-12.731	-12.815
-11.31	-11.125	-10.88	-11.878	-11.158	-10.168	-11.803	-10.809	-12.076	-10.584	-10.968	-12.03	-11.991	-12.219	-12.177	-11.8	-11.284	-11.186	-12.208	-12.053	-13.509	-12.051	-11.606	-12.238	-11.8	-11.518	-11.373	-11.627	-11.402	-11.791	-11.044	-10.63	-12	-12.304	-12.066	-12	-11.555	-11.808	-11.507	-11.461	-11.517	-11.408	-11.539	-11.502	-11.801	-12.536	-10.809	-10.582	-12.146	-12.059
-0.83042	-0.42853	-1.1658	-1.2668	-0.6324	-2.311	-1.9618	-1.4898	-1.9087	-1.1444	-1.0808	-2.3144	-1.9635	-2.1577	-2.1414	-1.4173	-1.6129	-1.4483	-1.8234	-1.9916	-1.2251	-1.44	-1.2713	-1.9757	-1.5195	-1.7952	-2.1923	-1.3693	-0.079504	-1.0724	-0.71342	-0.29262	-1.8771	-2.4137	-2.0283	-1.7125	-1.4075	-0.57585	-0.84991	-0.5708	0.1893	-1.3014	-1.2025	-1.942	-1.2515	-2.0489	-1.3597	-2.0782	-1.5198	-0.73679
-23.302	-21.591	-21.757	-22.04	-22.055	-22.191	-22.007	-21.476	-22.544	-22.718	-22.511	-22.582	-21.771	-22.882	-22.932	-22.479	-22.857	-22.378	-22.52	-21.483	-22.313	-22.255	-22.482	-21.319	-23.103	-22.251	-23.177	-22.239	-22.005	-22.185	-21.886	-22.234	-22.218	-21.685	-22.31	-22.576	-22.674	-21.287	-24.223	-21.591	-22.626	-21.224	-21.987	-22.37	-22.713	-21.464	-22.092	-21.547	-22.262	-23.263
-2.126	-2.2313	-2.2622	-3.9151	-2.5203	-3.5838	-3.1893	-2.5228	-2.9787	-1.5932	-2.3329	-2.8327	-1.6718	-1.7568	-2.6209	-2.2967	-2.2039	-1.7959	-2.5852	-3.2112	-2.7935	-2.3924	-1.6076	-3.4294	-3.0068	-2.0568	-2.2398	-2.0579	-2.1782	-2.4213	-3.035	-2.9708	-2.0658	-2.4405	-1.8465	-0.99013	-1.6712	-2.4627	-2.2393	-2.4846	-1.6245	-3.7248	-2.8124	-1.8556	-2.4969	-3.2051	-1.586	-2.6488	-1.1695	-2.2314
1.3343	2.3539	0.16468	1.607	1.3835	1.3571	3.4724	1.8761	2.5833	1.8081	0.42576	1.767	1.6415	2.1098	0.4634	1.5913	1.2721	1.6694	1.1603	2.0919	1.8686	1.397	1.286	1.1871	1.5978	1.9771	2.8015	1.0308	0.64107	1.1907	3.0451	2.0026	1.9898	1.0526	1.301	1.9383	0.6204	0.88764	2.0545	0.85203	1.4025	1.263	1.5885	0.26151	2.0933	1.0289	1.4821	2.0639	1.4207	0.36071
-23.223	-20.73	-23.549	-21.31	-21.39	-21.603	-22.927	-22.282	-22.064	-22.218	-21.411	-22.61	-21.955	-22.251	-21.25	-22.79	-21.814	-21.911	-21.937	-22.671	-22.399	-21.641	-22.409	-22.155	-22.361	-21.954	-22.28	-22.424	-22.285	-23.279	-22.826	-22.336	-22.779	-22.366	-22.12	-22.332	-22.684	-22.465	-23.628	-22.111	-22.336	-22.212	-21.784	-22.23	-22.103	-22.602	-21.952	-22.756	-22.36	-22.231
7.9816	7.8977	7.3037	7.6061	7.9808	7.7591	8.4568	7.0845	8.9057	7.1687	8.6543	7.707	8.3631	7.32	9.0069	7.6839	8.8118	7.0991	7.7698	7.6136	8.3374	7.8754	8.5438	8.2008	7.3999	7.0313	7.8651	8.6965	7.1768	7.4133	8.1739	8.333	7.4361	6.6242	8.0032	7.5336	8.4203	7.7739	7.4524	7.3645	8.2142	8.4553	7.5791	7.3055	7.4364	7.4857	7.4276	8.2387	8.8433	6.9859
-1.0932	-2.1976	-1.7771	-2.6227	-1.4234	-1.1347	-0.48405	0.32412	-1.1519	-1.1436	-0.77009	-1.9868	-1.8836	-0.49604	-0.39214	-1.0635	-1.912	-1.7186	-1.5662	-1.4229	-1.5883	-1.7691	-1.6547	-0.78167	-0.89666	-2.3783	-1.0009	-1.1724	-1.0337	-2.4512	-2.5764	-0.48735	-2.4712	-0.60735	-1.6581	-1.5327	-2.6631	-1.2319	-1.6015	-1.0641	-2.0302	-1.6021	-1.9339	-0.7494	-2.0262	-0.61691	-1.2975	-2.3305	-2.151	-2.0589
-2.9276	-3.0296	-2.7206	-3.8269	-2.0937	-2.1306	-3.152	-2.0118	-2.6246	-2.6317	-2.2741	-3.3734	-2.7851	-2.7454	-2.6773	-2.005	-3.7087	-3.3815	-2.4932	-2.6442	-2.1723	-1.9214	-2.6962	-2.2506	-4.2435	-1.6585	-1.7139	-1.923	-2.6676	-2.4301	-3.2802	-2.4572	-2.1542	-3.019	-2.4578	-3.1096	-2.8885	-1.4303	-2.2676	-2.6989	-2.5523	-1.5757	-3.7706	-3.7155	-2.8465	-3.1347	-2.2606	-3.3131	-2.4715	-2.3246
-0.12945	0.59978	-0.25954	1.8148	-0.573	0.37975	0.38516	0.056501	-0.57497	0.22555	-0.68516	0.96914	0.19145	-0.0045934	0.4011	0.51793	1.4759	0.15243	0.83169	0.24451	0.19943	0.31779	1.6261	0.7288	0.27503	0.53419	-0.090946	-0.35612	0.86014	0.7654	1.9998	0.32118	0.21398	1.0852	0.91345	0.045577	-0.64297	0.60812	-0.38591	0.21121	0.38077	0.43349	1.0175	0.11079	1.3426	0.65741	0.26438	0.99596	0.67218	0.60468
-13.626	-14.697	-13.893	-14.902	-14.623	-13.851	-14.798	-14.937	-15.07	-14.912	-14.354	-13.669	-14.604	-14.192	-14.202	-13.894	-14.649	-14.42	-14.358	-14.801	-14.074	-13.845	-13.869	-14.33	-14.337	-14.187	-15.534	-14.422	-16.085	-15.407	-14.557	-14.091	-13.919	-14.016	-14.296	-14.538	-14.288	-15.04	-13.677	-14.76	-14.161	-13.738	-14.533	-15.278	-15.821	-15.238	-13.906	-14.725	-15.5	-14.479
-0.94312	-1.2617	-1.7432	-0.43699	0.13396	-1.1338	-1.9508	-1.0882	-0.9529	-2.3767	-1.6657	-1.3925	-1.2289	-0.61781	-1.4912	-1.6329	-1.1237	-1.304	-1.4322	-0.80449	-0.545	-1.5193	0.52557	-3.3014	-1.5821	-1.9414	-0.42604	-1.4993	-1.3315	-1.9946	-1.3286	-0.25226	-1.6135	-1.2598	-1.0573	-1.4381	-0.38484	-1.7082	-0.48549	-2.0204	-1.7509	0.026865	-0.57759	-1.4666	-1.239	-0.72748	-1.9312	-0.97845	-2.1403	-0.20221
2.0942	2.8854	2.5871	3.527	4.2063	2.846	3.1329	2.5812	2.787	3.277	2.7393	2.1946	2.5078	2.764	2.3124	1.4545	2.3475	2.0004	3.4316	2.8167	2.8746	1.6646	3.1673	1.4388	3.1215	2.4155	2.457	3.0222	3.0112	2.6325	2.82	2.0154	1.7696	2.6723	3.4235	1.7436	2.8146	3.1011	2.6289	1.3092	2.6725	3.2116	2.6352	2.0207	2.4824	2.1064	2.449	2.9226	3.0857	1.9748
-1.2827	-2.2298	-2.2088	-3.5861	-2.9925	-2.7169	-2.626	-2.6433	-1.8792	-2.4175	-2.4829	-2.4446	-2.5597	-2.5217	-2.2129	-2.7522	-4.0514	-2.8785	-3.2961	-2.4923	-1.8481	-3.2066	-3.1395	-2.9326	-1.4064	-1.5037	-1.7248	-3.6015	-2.5896	-3.6134	-1.5041	-2.8143	-2.5069	-1.9007	-2.6226	-2.7708	-2.6698	-2.6469	-3.1152	-2.1888	-2.0566	-2.1021	-2.7887	-3.2181	-2.6097	-3.2238	-1.8506	-2.0893	-2.0136	-1.0107
-9.4853	-9.5752	-9.5103	-8.877	-9.7912	-9.1627	-10.316	-9.9513	-9.2072	-11.76	-9.0127	-10.537	-9.0688	-9.5849	-10.495	-9.4029	-9.137	-9.2421	-9.6166	-9.0023	-9.2824	-9.5365	-8.9135	-8.8736	-8.5424	-9.8319	-9.6465	-9.293	-9.9407	-9.9245	-9.2788	-9.9321	-9.6024	-10.078	-8.5449	-9.6078	-9.5294	-10.143	-9.4854	-8.6176	-10.073	-9.2612	-9.5653	-9.7897	-9.6797	-9.3536	-9.1547	-9.6675	-9.4108	-9.3729
-11.987	-14.434	-13.952	-14.938	-14.465	-14.511	-14.886	-15.13	-14.824	-14.663	-14.926	-14.724	-15.502	-13.96	-14.849	-15.284	-15.48	-15.094	-14.905	-14.402	-14.024	-13.949	-15.091	-15.289	-15.425	-14.652	-15.505	-15.503	-15.363	-14.421	-14.105	-14.669	-13.76	-14.885	-14.823	-14.613	-14.652	-14.733	-13.181	-14.314	-14.846	-15.422	-14.256	-14.256	-14.21	-14.722	-15.163	-14.561	-15.559	-15.431
-2.3596	-3.2642	-3.7437	-3.6862	-2.8927	-3.2768	-3.7442	-3.4246	-2.3451	-2.7359	-3.3114	-2.5699	-3.0244	-3.2832	-3.4212	-2.9583	-3.9108	-2.9597	-2.9648	-3.9684	-3.6301	-4.3682	-2.4083	-4.2094	-4.1344	-3.4128	-2.8708	-3.4448	-3.0661	-3.147	-3.2482	-2.9155	-3.3951	-3.2468	-3.3886	-3.6068	-3.1354	-3.0535	-4.0788	-3.3378	-3.468	-3.3889	-3.2519	-3.2134	-3.2672	-1.09	-3.0073	-2.4503	-2.8564	-2.3375
-6.1007	-5.6343	-6.5869	-6.5023	-5.9442	-7.363	-6.9053	-7.7547	-5.8467	-5.7711	-7.1271	-5.1463	-6.8047	-6.2918	-6.8261	-6.315	-6.0926	-6.4221	-6.4328	-6.229	-7.1719	-7.2769	-7.3007	-5.9071	-4.9343	-6.8714	-5.7455	-6.8317	-7.102	-6.5476	-6.5054	-6.2448	-7.1231	-6.5618	-6.1318	-5.6831	-6.0788	-6.2639	-5.6288	-5.8485	-6.6991	-7.0341	-7.207	-6.3827	-7.0892	-5.5837	-5.8692	-5.8346	-6.652	-6.805
-11.656	-10.491	-11.278	-11.196	-11.578	-11.479	-11.224	-12.005	-11.403	-12.166	-11.661	-12.343	-11.188	-11.696	-10.919	-10.009	-12.149	-11.102	-10.583	-11.883	-10.725	-11.251	-11.931	-12.42	-12.49	-12.048	-11.669	-12.017	-11.241	-11.694	-12.633	-12.564	-11.863	-11.818	-12.319	-12.467	-12.3	-12.387	-11.928	-11.99	-10.736	-12.071	-11.954	-12.434	-11.965	-11.834	-12.079	-10.699	-12.092	-10.751
-12.365	-13.254	-13.454	-12.91	-12.81	-14.343	-15.464	-13.794	-13.916	-13.232	-13.175	-13.052	-11.518	-13.34	-12.707	-14.066	-11.012	-12.914	-13.76	-12.579	-12.92	-13.351	-13.004	-11.895	-13.088	-13.295	-12.646	-13.149	-13.556	-13.107	-13.028	-11.671	-12.997	-12.484	-11.79	-12.864	-13.301	-13.698	-13.538	-13.452	-13.379	-12.753	-12.997	-12.922	-13.822	-13.181	-13.297	-13.923	-14.382	-13.289
-4.7109	-4.0879	-3.6588	-3.9646	-4.2992	-3.3469	-2.9997	-4.4742	-3.9129	-4.3947	-3.4078	-3.398	-3.8854	-3.7613	-2.7787	-3.4283	-3.1299	-3.7563	-2.1447	-4.0798	-3.1853	-4.7755	-3.5107	-3.9111	-5.6291	-3.5807	-4.4758	-3.8128	-3.4624	-2.8969	-3.3189	-2.9757	-4.1385	-5.3355	-4.2125	-3.1714	-3.2398	-5.1087	-4.3551	-4.645	-3.2962	-4.649	-2.8378	-3.761	-3.7995	-3.9191	-3.4886	-4.6806	-3.6717	-4.0356
-2.6295	-1.7771	-3.3766	-2.3443	-2.2749	-3.0819	-2.8567	-2.1521	-3.4144	-2.1809	-2.3601	-2.1668	-2.2296	-2.3119	-2.1219	-3.3532	-2.2527	-3.6933	-2.6863	-2.2497	-2.5696	-1.9837	-2.5169	-2.6669	-3.1188	-1.5905	-3.2573	-3.3997	-3.1183	-2.1186	-1.5521	-2.1891	-3.2432	-2.5935	-2.7509	-2.7931	-3.3939	-2.1406	-3.2924	-2.3599	-2.9566	-0.47013	-2.6488	-3.0681	-3.2117	-1.7797	-1.4448	-1.5258	-2.8259	-1.6718
-14.518	-14.546	-15.137	-14.693	-14.937	-14.233	-15.378	-14.332	-13.956	-15.531	-13.843	-14.564	-13.981	-14.162	-14.505	-15.315	-14.626	-15.875	-15.128	-15.004	-13.684	-14.566	-15.351	-13.813	-13.788	-14.965	-14.777	-14.949	-14.592	-15.875	-14.379	-13.581	-15.015	-15.292	-13.941	-14.04	-14.054	-13.932	-14.612	-14.829	-14.421	-14.875	-15.515	-15.687	-15.609	-14.464	-14.935	-14.327	-14.035	-15.018
-8.8388	-9.8982	-9.5483	-9.9842	-7.7823	-8.9716	-10.575	-9.6738	-9.4307	-9.0016	-9.6166	-8.6034	-8.78	-6.8995	-9.6543	-8.7265	-9.3439	-9.6449	-9.076	-9.2608	-7.9401	-9.0182	-8.8669	-9.0442	-9.4594	-9.4379	-9.701	-9.8187	-9.1449	-9.561	-9.4899	-8.9065	-9.0991	-8.8606	-9.1053	-9.2801	-8.3879	-9.3315	-8.3432	-8.412	-8.0722	-8.5152	-9.7736	-8.9244	-9.0925	-8.9764	-8.6517	-8.7344	-8.3751	-9.6691
-3.2038	-2.8833	-3.6311	-2.4029	-2.3722	-2.2785	-3.4376	-2.4624	-1.6578	-2.2038	-1.9139	-2.6976	-2.1195	-2.525	-3.8829	-3.3787	-3.1564	-2.5484	-1.9007	-2.8583	-1.5664	-3.0107	-2.7235	-2.6423	-2.8889	-2.6631	-2.4351	-2.8405	-3.8652	-3.2384	-2.4312	-3.2179	-3.154	-2.6649	-2.3736	-3.4773	-2.5431	-2.7609	-2.4594	-2.7239	-1.959	-2.3018	-2.8846	-3.0829	-4.0681	-1.5014	-3.063	-2.8728	-2.9169	-1.7843
-22.92	-21.249	-21.19	-22.056	-23.249	-21.993	-22.048	-22.758	-21.43	-22.529	-21.789	-22.988	-22.118	-22.483	-22.412	-21.752	-23.123	-21.579	-21.871	-21.649	-23.019	-22.578	-22.515	-22.849	-21.661	-22.138	-21.823	-22.882	-21.385	-23.149	-22.414	-21.938	-21.659	-22.695	-22.737	-22.821	-22.335	-22.414	-21.881	-23.203	-21.631	-21.988	-21.635	-21.57	-22.703	-23.201	-22.029	-22.267	-21.61	-23.536
-3.639	-3.6548	-2.2156	-2.7523	-1.7786	-3.1145	-3.4565	-3.8354	-2.2408	-3.6552	-2.7694	-3.1575	-3.2994	-3.1216	-2.5607	-2.5873	-1.9588	-3.9111	-3.0193	-2.7411	-2.1522	-3.256	-2.6586	-2.259	-4.8799	-3.8394	-3.7609	-2.0291	-4.283	-4.235	-2.9827	-3.4666	-3.1316	-2.4584	-3.0033	-2.7305	-2.5959	-3.6758	-3.9027	-2.8934	-3.5545	-2.9671	-3.5995	-3.4869	-3.363	-4.4939	-3.198	-3.5013	-2.8663	-2.8957
-13.997	-14.943	-14.647	-14.432	-15.381	-13.841	-14.253	-15.197	-14.393	-14.38	-14.02	-14.354	-15.737	-14.729	-13.875	-15.398	-14.646	-14.739	-14.93	-15.087	-13.904	-13.729	-14.491	-14.8	-15.203	-14.439	-14.315	-15.142	-14.379	-14.958	-15.842	-14.659	-14.799	-13.746	-14.536	-15.446	-14.872	-14.612	-15.331	-12.888	-14.525	-14.464	-14.904	-14.952	-15.759	-14.341	-15.186	-14.578	-14.474	-15.446
-12.454	-12.94	-13.116	-12.827	-12.777	-13.374	-12.585	-13.679	-13.407	-12.416	-11.817	-13.326	-13.951	-13.409	-13.106	-12.879	-12.266	-13.717	-12.325	-12.929	-13.058	-12.35	-12.21	-14.427	-14.001	-12.115	-13.494	-13.626	-13.743	-12.886	-12.48	-12.178	-11.289	-11.917	-12.471	-11.863	-12.688	-13.426	-12.339	-12.855	-12.697	-12.029	-13.327	-13.105	-12.974	-13.212	-13.198	-12.619	-13.633	-12.152
-0.70852	-1.1644	-0.8983	-1.4261	-1.2829	-2.1087	-0.031203	-0.95534	-1.2715	-0.73163	-1.7251	-2.1076	-0.87463	-1.4602	-1.6689	-1.8467	-2.6053	-1.7451	-0.95859	-1.7535	-1.3011	-1.1948	-1.7276	-1.4188	-1.589	-2.3488	-0.95044	-2.6144	-1.5214	-0.19856	-1.3302	-1.9876	-1.9017	-1.0277	-0.59623	-1.2424	-1.6697	-1.5823	-1.7336	-0.48792	-1.5786	-1.8472	-2.0244	-1.3515	-0.85132	-0.85952	-1.86	-1.4334	-0.62177	-2.1983
2.6939	1.9593	0.8287	2.3096	1.1932	0.64433	1.7079	1.6923	0.66108	0.45056	0.80916	1.9845	0.35407	1.1899	2.4439	1.0177	0.33062	1.2669	0.68824	1.7136	0.63989	0.50526	2.2615	2.5267	0.82998	0.60463	0.61102	0.9918	0.95678	1.0542	0.82086	1.7023	1.9516	1.2917	0.85357	1.4168	1.4799	2.5436	1.1545	2.06	1.6605	1.9898	1.6279	1.4737	1.6058	1.0592	0.24722	0.52184	1.9819	1.519
-22.122	-22.755	-22.306	-22.671	-22.928	-21.502	-22.141	-22.068	-22.333	-22.149	-21.53	-23.51	-21.869	-22.734	-21.948	-22.042	-21.169	-22.715	-22.079	-22.466	-22.563	-22.984	-21.644	-21.468	-22.341	-21.445	-21.661	-21.961	-21.477	-21.671	-22.111	-21.073	-22.35	-22.978	-21.53	-22.46	-22.108	-22.414	-22.793	-22.404	-21.917	-22.167	-21.825	-22.192	-20.981	-23.275	-21.544	-22.36	-23.057	-22.45
-4.479	-4.0962	-4.2853	-5.2074	-4.0343	-4.5017	-3.4691	-4.4788	-3.3992	-4.3513	-3.7496	-3.1297	-3.5724	-4.6599	-4.1993	-3.7184	-3.6141	-4.2999	-2.4731	-4.0093	-3.5953	-3.3301	-4.5106	-3.2098	-3.3402	-4.6624	-4.0602	-3.5298	-4.7551	-3.679	-3.6098	-4.5902	-3.9969	-3.117	-4.1408	-2.3832	-4.2984	-3.993	-3.3798	-3.4372	-4.1032	-3.8528	-4.0815	-3.6493	-2.8864	-5.0663	-3.5875	-3.9984	-2.8586	-3.2886
5.0165	6.2262	7.117	6.1623	6.8735	6.5574	6.4863	6.1881	5.6152	7.0133	6.0105	7.1662	6.9598	7.4282	7.182	7.0595	5.5236	6.5521	7.0285	6.9354	7.1857	6.85	7.6739	7.1143	8.3729	6.7956	5.8455	6.8393	7.3326	6.8001	6.2187	6.6486	6.8445	6.156	6.5223	6.4257	7.1929	7.6752	6.1528	7.9542	7.7451	6.5672	6.7571	7.6878	7.7655	6.8029	7.1604	7.2845	7.4593	6.7538
-0.13721	0.33372	0.56758	-0.2033	-0.8037	-0.6072	-0.42992	0.030093	-0.31653	0.69756	-0.7037	-1.0903	0.40597	0.19016	0.90712	0.75112	0.89497	-0.9772	-0.69207	-1.288	-0.15321	-1.2171	0.12064	0.58582	-0.19471	-0.27203	0.59319	-0.30001	-0.52852	-0.78825	1.403	0.85838	0.51042	0.2028	-0.63626	-0.91661	-0.18355	-0.25982	-0.61257	-1.3751	-0.63402	-0.89314	0.029935	-0.33559	-0.55399	0.51013	0.59907	0.48314	0.44266	-0.41184
-3.2461	-2.9548	-3.0606	-2.537	-3.365	-3.9999	-5.3889	-3.1435	-3.658	-3.3407	-3.0831	-2.7743	-3.3095	-1.8102	-3.1092	-2.6717	-3.2717	-2.5227	-3.5442	-3.638	-3.271	-3.6772	-3.2075	-3.4463	-5.5016	-2.2391	-3.322	-2.677	-4.0123	-2.9724	-3.5851	-2.889	-2.2133	-3.6124	-2.3816	-3.8333	-3.1293	-3.0174	-3.592	-2.9893	-3.3689	-3.5504	-5.2477	-3.6425	-3.9682	-3.1376	-3.9919	-4.003	-2.6481	-3.6698
-1.0707	-1.5966	-0.9286	-1.2794	-1.1122	-1.1931	-1.4503	-1.8714	-0.79304	-2.2666	-0.94347	-1.5707	-0.84796	-1.4768	-1.0532	-2.4167	-0.90808	-0.31029	-0.37462	-0.87085	-0.71886	-0.9283	-1.2367	-1.4438	-0.66468	-0.68151	-1.4222	-1.1369	-0.56587	-0.17036	-0.32202	-1.1669	-0.64263	-1.8934	-1.5719	-1.3792	-0.085318	-1.7762	0.70273	-1.0119	-1.8354	-0.85933	-2.1953	-0.87443	-0.37275	-1.8013	-0.23613	-1.0526	-1.3028	-0.84009
-3.0097	-3.8391	-4.1421	-4.1357	-4.6425	-3.6754	-4.162	-3.41	-4.1231	-3.955	-4.3417	-4.514	-3.8999	-2.8424	-4.7122	-4.2867	-4.7347	-2.4556	-4.2415	-4.543	-3.5048	-4.6932	-3.6856	-3.653	-2.4234	-3.9516	-3.5791	-3.6973	-4.4911	-3.8062	-4.6166	-4.5144	-3.4891	-3.2606	-3.899	-3.4897	-4.3943	-3.2666	-2.7789	-3.7112	-3.1271	-4.8392	-3.3949	-4.0549	-4.1178	-4.7157	-4.52	-3.0462	-3.1783	-2.9185
-3.4048	-3.3105	-2.696	-2.4887	-3.982	-2.8467	-2.3188	-4.3543	-3.5504	-2.6991	-4.17	-3.1579	-3.8472	-3.8487	-3.5627	-3.262	-2.3228	-2.3243	-3.2304	-3.1757	-3.4298	-2.6738	-3.6568	-3.2334	-3.6541	-2.9241	-2.2507	-3.3305	-3.2885	-3.6411	-3.5019	-3.28	-4.3141	-3.9305	-4.0917	-3.9846	-3.6126	-3.6629	-3.7187	-3.5818	-4.4461	-3.0277	-2.7855	-2.4089	-3.162	-3.7481	-4.3516	-2.9934	-2.8186	-4.2728
-11.381	-9.4227	-10.201	-10.79	-9.9061	-10.54	-9.5767	-9.8116	-10.814	-10.347	-10.599	-10.536	-9.1164	-11.124	-10.255	-10.466	-10.461	-10.59	-10.663	-9.8677	-10.96	-11.133	-10.172	-10.426	-10.55	-10.88	-11.121	-11.337	-10.854	-10.846	-10.415	-10.585	-10.795	-10.603	-11.347	-11.189	-10.924	-11.636	-9.8621	-12.32	-10.115	-11.471	-10.112	-11.439	-10.358	-11.436	-10.888	-10.187	-10.751	-10.386
6.2161	6.627	7.372	6.5419	6.7862	6.9503	6.9742	6.0953	6.6897	6.4125	6.2321	6.9223	6.4773	6.9455	7.5695	7.2894	7.2251	7.7407	7.353	6.4754	7.8052	7.301	5.891	6.3416	5.7436	6.6249	7.4185	7.7006	6.9395	6.9438	7.0882	6.9801	7.322	7.7828	5.9087	8.1713	6.2126	7.072	6.6119	5.726	7.2639	8.3913	7.4003	6.5126	7.1006	7.895	5.3648	6.8667	7.0961	7.1847
-22.516	-21.634	-21.921	-21.877	-20.927	-20.989	-22.236	-21.794	-21.977	-21.341	-22.422	-22.507	-21.932	-21.566	-22.35	-23.523	-21.919	-22.288	-21.263	-23.005	-22.296	-22.154	-23.046	-22.951	-22.378	-21.638	-21.64	-22.127	-22.799	-22.386	-22.662	-21.144	-22.111	-21.762	-21.649	-22.824	-21.92	-22.832	-22.894	-21.817	-22.86	-23.419	-22.644	-22.845	-21.653	-22.101	-22.573	-21.503	-22.353	-22.844
-14.476	-13.261	-12.849	-13.096	-13.193	-14.151	-12.681	-13.338	-13.656	-14.006	-14.911	-13.712	-13.093	-13.951	-13.819	-14.216	-13.777	-12.589	-12.271	-13.503	-12.662	-14.271	-12.583	-13.647	-13.323	-12.795	-13.757	-12.513	-12.712	-12.905	-13.505	-13.859	-12.578	-12.09	-12.406	-13.774	-13.453	-13.284	-12.592	-13.114	-12.602	-13.206	-13.216	-13.973	-13.281	-13.711	-13.649	-12.629	-12.738	-12.195
-0.08374	-0.35214	-0.45373	-0.79098	-1.1377	-0.44119	-0.54356	-0.98957	-1.2186	-1.0255	-0.44054	0.88866	-1.7985	-1.0795	0.1522	-0.49728	-0.43127	-1.2806	1.2621	-0.0032827	-0.53858	-0.64469	1.6881	-1.1197	-1.1559	-0.66105	1.5822	0.11709	0.66463	0.16788	0.37471	-1.173	0.96961	-1.0848	-0.71606	-0.4311	-0.38188	-0.40822	-0.53759	-0.2896	-0.98653	-0.56293	-0.44735	0.35839	0.19341	-0.30044	-0.43543	-0.32536	0.31245	-0.50333
-4.5125	-3.9409	-3.9984	-4.8081	-4.4236	-5.0041	-5.5007	-5.2644	-4.0429	-4.4366	-5.1443	-4.7764	-4.4532	-4.8417	-4.4862	-4.7104	-5.1228	-5.1074	-4.2109	-4.4034	-4.5045	-4.8062	-4.9899	-4.8364	-5.2797	-5.4071	-4.932	-4.7056	-4.6898	-4.2268	-3.8601	-4.8831	-4.159	-4.9694	-3.9309	-3.9539	-4.7688	-4.7202	-4.3384	-5.1071	-5.0026	-3.0657	-4.1605	-4.736	-5.0126	-4.0161	-3.4301	-5.0424	-3.3103	-6.5729
0.21756	-0.38591	-1.0002	-0.67127	-0.18642	-0.1873	-0.61246	0.51795	-0.19039	1.7239	-0.1838	-0.83811	-0.8864	0.13011	0.2079	-0.53317	-1.0624	-0.66352	-1.3427	0.33464	-0.058052	-1.0162	-0.83768	-0.72838	-0.12401	-0.36431	-0.47188	0.3239	-0.80768	-1.0906	0.10946	0.42321	-0.16083	-0.54435	0.034154	-1.0936	-0.042724	-0.35162	0.43336	0.22941	0.32884	-0.43674	-0.40465	0.079981	-0.27107	-0.011916	0.86574	-0.42278	0.9347	0.04158
9.9128	9.172	10.717	9.5755	8.9857	11.113	9.7656	9.842	9.5525	10.233	8.6586	10.297	9.4948	10.893	9.0527	10.493	9.9118	10.001	9.0747	10.122	9.7914	9.7752	9.262	8.3025	10.388	10.396	10.804	11.082	9.7837	9.4803	9.7127	9.2069	10.069	9.8879	10.252	10.004	9.0158	9.4244	10.574	9.3151	9.6377	10.26	9.1477	8.8782	9.8209	11.002	8.7724	9.5843	8.4627	10.156
3.9021	4.3353	3.6155	4.0755	4.3063	3.9727	5.0421	4.9449	5.16	4.894	3.8258	4.0299	4.4622	3.7734	4.1218	3.876	4.6682	4.0414	4.8014	4.1898	4.4746	3.7572	4.8964	4.1927	3.8627	3.8472	4.5002	3.3966	5.2924	4.6647	4.1639	3.6893	4.8303	4.3579	5.7349	4.6568	4.6656	4.5631	5.3517	4.9682	5.2184	3.873	4.6506	4.7027	5.6852	4.778	4.6974	3.4949	3.7089	4.6925
-1.239	-1.1451	-2.002	-1.8278	-1.1716	-1.4701	-0.4826	-1.1241	-1.7527	-0.39207	0.45541	-1.437	-2.0092	-1.8414	-1.3837	-0.3761	-0.91393	-1.9498	-1.9104	-0.78774	-0.92551	-0.81011	-1.5641	-1.9464	-0.53888	-1.5449	-1.0547	-1.911	-1.4979	-2.5819	-2.0713	-1.6678	-0.74244	-1.6929	-0.7231	-0.72915	-1.7191	-0.99831	-1.9109	-1.8875	-1.873	-1.4108	-2.0885	-1.6794	-1.6869	-1.3578	-1.9427	-1.443	-0.34231	-1.1009
-3.1924	-4.8861	-4.1013	-3.0893	-4.3889	-4.1867	-3.8969	-4.7177	-4.0522	-3.5342	-4.9413	-3.5005	-5.273	-3.2894	-3.9363	-3.9363	-5.1808	-3.7632	-3.5021	-4.1099	-3.2135	-4.5175	-4.5434	-4.9397	-4.0892	-4.984	-3.3678	-3.3966	-5.5465	-4.7731	-4.2744	-4.0107	-4.5446	-3.6987	-4.5762	-4.5318	-4.058	-4.9134	-4.2465	-3.8529	-5.0269	-3.2739	-3.3746	-3.6991	-4.3301	-4.8862	-4.7041	-3.9895	-4.4319	-3.2923
1.4462	1.2344	0.05527	1.1036	-0.052712	0.86042	0.44036	0.66139	-0.16338	0.92047	0.44257	-0.4699	1.1266	1.3516	1.0148	0.86747	0.7617	-0.053691	2.0505	0.55481	-0.64443	0.17554	0.9526	0.05273	0.63541	-0.48566	0.58057	1.0822	-0.57137	0.52641	0.84174	0.2734	0.8735	0.87957	1.6528	1.5957	0.8726	1.9901	-0.40857	0.61513	-0.014907	0.68703	0.33522	-0.60323	1.091	0.42098	0.31083	0.3006	0.71532	-0.55683
-6.8724	-7.1296	-7.0523	-7.5965	-7.0907	-7.8085	-8.5787	-7.0187	-6.6699	-7.8534	-6.4079	-7.3269	-5.8036	-8.2636	-8.2089	-7.8955	-8.4281	-7.8883	-8.4475	-8.9144	-7.7849	-7.2911	-7.5481	-8.0054	-8.4451	-8.2005	-6.9813	-7.002	-8.2645	-7.356	-6.5888	-7.5936	-6.9362	-7.0046	-7.1144	-8.4956	-7.3583	-7.6532	-8.2133	-7.6869	-8.099	-7.8116	-6.8945	-8.0685	-6.5317	-7.2256	-7.9789	-7.7518	-7.4938	-7.5732
-11.478	-11.015	-11.667	-11.051	-11.228	-12.573	-10.651	-11.95	-11.202	-11.189	-11.311	-12.917	-11.142	-11.761	-11.746	-12.303	-11.416	-11.91	-11.51	-12.163	-12.484	-11.346	-11.852	-11.56	-11.405	-10.002	-12.056	-11.467	-11.644	-10.936	-11.747	-12.128	-10.792	-11.432	-10.228	-12.629	-11.628	-11.352	-12.387	-11.895	-11.597	-10.599	-10.698	-11.567	-12.122	-11.236	-11.947	-11.62	-10.984	-11.239
3.2882	2.0092	3.3069	2.5854	2.764	2.799	3.435	1.9914	2.3627	2.5258	2.2875	2.8177	3.5232	3.2035	2.9826	3.0264	3.4768	4.0045	2.0877	2.9031	3.1749	3.4287	2.6285	1.8988	4.0262	3.4726	4.0449	2.7054	3.9028	3.5564	3.17	2.792	3.0949	3.1458	3.3963	2.6538	2.2926	3.0055	2.708	3.1905	2.5222	2.9536	3.2516	4.1338	2.7352	3.9297	3.1099	3.1242	3.1092	3.3636
-1.2124	-1.6303	-1.4853	-1.7613	-1.0649	-0.37455	-0.72012	-1.436	-0.64297	-1.238	-1.0661	-0.34507	-1.9862	-0.93858	-0.74375	-2.7253	-0.66008	-1.7216	-0.60823	-2.235	-1.4843	-0.82202	-0.95968	-0.77394	-2.0223	-1.4142	-1.0995	-1.7769	-1.6242	-0.78724	-0.72029	-1.8861	-1.2425	-2.1161	-0.63837	0.26938	-0.88849	-1.5411	-1.9744	-2.6678	-2.1963	-2.4475	-1.577	-2.3405	-1.7921	-1.0627	-1.2977	-1.2671	-0.37988	-1.3877
-13.432	-14.008	-14.423	-14.372	-14.067	-14.272	-13.831	-13.651	-14.605	-14.337	-13.482	-13.809	-14.533	-14.335	-13.398	-14.278	-13.929	-15.604	-13.065	-12.638	-13.989	-14.689	-14.236	-14.406	-13.622	-14.668	-14.074	-14.117	-13.854	-14.246	-13.793	-13.696	-13.998	-13.101	-14.6	-13.878	-13.88	-14.289	-15.419	-14.269	-13.337	-13.033	-13.75	-13.879	-12.858	-14.752	-13.559	-14.578	-14.443	-14.008
-0.89937	-0.3811	-0.97595	-0.93327	-0.50586	0.31944	0.77775	-0.62871	-0.020041	0.5378	-0.26094	0.50907	-0.53409	-0.20914	-0.10587	-0.26567	0.40132	0.081666	-0.97969	0.2271	-0.89957	0.21203	0.94445	-0.55571	-0.8551	-0.26084	-0.56994	-0.46051	-0.43255	0.30442	0.28205	-1.0922	-0.23924	-0.073877	-0.28319	0.26338	-0.37114	0.29551	-0.19959	-0.076428	0.58843	-0.079649	-0.71161	-0.18268	-0.23837	-0.69554	0.4372	-0.41448	-0.331	-0.10498
-11.612	-11.516	-13.706	-11.826	-12.257	-11.851	-12.334	-12.434	-11.407	-12.384	-12.232	-11.391	-11.609	-11.576	-11.849	-12.077	-11.236	-10.915	-11.695	-11.919	-12.37	-11.523	-11.535	-12.42	-10.024	-11.751	-11.416	-11.546	-11.29	-11.334	-11.822	-11.055	-9.9497	-12.072	-12.027	-10.973	-11.632	-11.544	-12.485	-12.476	-11.777	-9.8856	-12.192	-12.016	-11.345	-10.644	-11.681	-11.119	-12.237	-12.546
-0.21225	-0.067123	0.48526	-0.70517	-0.80669	-0.035813	1.4427	-0.15077	-0.46987	0.27077	0.57688	1.8459	-0.85929	0.49658	0.13969	-0.29248	0.44346	0.079899	-0.75545	0.24599	0.15148	0.2833	-0.060723	-0.66954	0.043637	0.69101	0.72291	0.51788	1.0564	-0.25544	0.23751	-0.2537	-1.1729	-0.12152	-0.32071	-1.0578	-1.3832	0.58503	1.0947	-0.29563	0.85119	-0.12272	-0.11986	-0.28976	-0.12389	0.72884	0.50912	-0.023348	0.036353	0.17773
-0.47794	-1.391	-1.4779	-0.77371	-1.6921	-0.84442	-1.2979	-0.66809	-0.60403	-1.8508	-1.2556	-0.10304	-1.3034	-1.2626	-1.2074	-0.31654	-0.96967	-2.3656	-1.593	-0.86429	-0.28344	-1.5642	-1.0528	-0.40856	-1.8901	-1.2277	-1.4065	-0.64621	-1.1603	-0.83285	-1.6834	-0.78494	-0.92687	-1.7791	-1.0672	-1.8285	-0.4942	-1.0359	-1.9025	0.25945	-2.2619	-0.58309	-1.2821	-1.314	-1.0649	-1.5122	-0.41115	-1.136	-1.3878	-2.1122
-14.433	-12.558	-13.796	-13.18	-13.939	-13.392	-14.799	-15.065	-14.069	-14.156	-14.365	-14.158	-14.288	-14.651	-13.75	-13.406	-13.365	-13.426	-14.214	-12.98	-14.813	-14.379	-13.456	-14.523	-13.982	-13.344	-14.991	-14.578	-14.799	-13.699	-12.673	-13.863	-12.743	-13.308	-13.636	-13.771	-13.507	-14.048	-13.864	-12.913	-14.594	-14.142	-14.307	-13.244	-13.911	-14.378	-14.287	-12.414	-14.581	-13.216
-2.1378	-3.0685	-2.6096	-2.5421	-3.0057	-3.4922	-3.3939	-2.9003	-2.3516	-2.8713	-3.4385	-3.2723	-2.8659	-3.7008	-1.7924	-3.7858	-3.23	-3.9453	-3.132	-2.9021	-3.5426	-4.1478	-3.3476	-2.3246	-4.6141	-2.9085	-3.5673	-3.1021	-3.3722	-3.3846	-3.4406	-3.5562	-3.1929	-3.9267	-2.5677	-2.9927	-3.0163	-3.5539	-2.3285	-3.4696	-3.5079	-4.6925	-3.0192	-4.0726	-3.1717	-3.1014	-4.3135	-3.52	-2.7682	-3.3148
-11.65	-12.561	-14.308	-11.839	-13.563	-12.778	-13.334	-12.83	-13.615	-12.956	-12.776	-12.178	-12.321	-12.527	-11.386	-12.624	-11.778	-12.079	-13.294	-13.18	-13.166	-13.179	-13.059	-13.746	-14.044	-13.478	-11.903	-12.883	-13.11	-12.408	-13.353	-13.574	-13.526	-13.525	-13.443	-12.209	-13.515	-11.286	-13.692	-12.555	-13.554	-12.935	-11.999	-12.919	-12.863	-12.676	-13.621	-13.533	-13.014	-13.384
5.7318	4.6038	4.3559	4.7057	3.8282	5.9111	3.5656	4.8425	4.9243	4.0334	5.3904	4.6007	4.1424	4.5012	3.8097	4.6676	4.8703	4.6503	3.7392	3.9094	3.7004	4.8847	3.7201	4.1233	4.7144	4.4891	4.567	3.5091	4.053	4.454	4.1567	5.2838	4.2709	4.3672	4.2708	4.3254	4.5721	4.4449	4.7724	3.8889	3.672	3.1287	4.8007	3.3819	3.6799	4.6238	4.975	5.2244	5.1791	4.2165
1.5764	1.8122	1.4377	1.3672	1.464	1.6308	1.6477	1.3074	0.17429	2.1594	2.6035	1.6504	2.482	1.6136	2.1368	0.96846	0.82935	1.9688	2.8626	1.1969	1.6612	1.9547	1.6283	1.8765	2.0517	2.5155	1.1973	1.8778	1.5042	1.032	1.3719	2.2021	1.3094	2.5201	1.2955	1.2055	1.6528	1.185	1.2147	2.0155	1.5261	1.6138	1.5731	0.92866	2.1891	1.9566	0.094082	2.2832	1.72	1.5746
1.016	1.7923	2.7794	1.835	1.5233	1.8825	0.94734	1.1506	1.7228	0.556	2.4429	1.7824	0.89723	3.5613	2.4946	1.3598	1.4987	1.0834	1.6927	1.9685	1.2815	1.9333	0.75954	1.6694	2.0082	2.1258	0.77057	1.9758	0.71511	0.84407	1.9374	2.9703	0.72124	2.6317	1.4411	1.6138	2.7368	1.8347	2.5665	0.64436	2.0884	1.2505	0.68388	1.7488	1.718	1.9161	2.0361	1.7516	1.4138	1.8711
-3.9614	-3.5937	-3.8569	-4.6896	-4.3446	-4.0549	-4.4034	-3.4664	-4.7936	-4.2089	-3.2237	-4.0425	-3.0297	-4.2993	-3.9854	-4.044	-4.2701	-3.8411	-4.1678	-4.3771	-3.9515	-4.0485	-3.5724	-3.9931	-3.3589	-3.3589	-3.975	-4.3058	-4.0298	-3.6248	-4.0804	-2.7146	-3.507	-4.126	-3.7559	-4.6743	-2.4082	-3.4871	-3.3978	-4.6566	-5.1595	-2.6754	-4.3967	-3.6728	-4.1863	-4.0919	-3.713	-2.6375	-4.214	-4.7231
-13.234	-12.174	-12.702	-13.825	-13.493	-12.927	-12.872	-14.18	-13.31	-14.011	-14.61	-12.886	-13.235	-12.458	-13.95	-12.988	-12.484	-13.534	-13.106	-14.17	-14.129	-12.396	-14.377	-13.816	-12.91	-12.648	-12.152	-14.07	-13.849	-12.207	-13.945	-13.384	-13.15	-12.509	-13.141	-13.629	-12.887	-13.243	-12.497	-13.259	-13.184	-13.987	-13.03	-13.794	-12.993	-12.775	-13.063	-13.01	-12.016	-13.286
-0.018839	0.33559	-0.57797	-0.32816	-0.32236	-0.34588	-0.52933	0.014187	-0.25924	-0.1291	-0.33604	-0.12315	1.2877	-0.40493	-0.036547	0.51049	0.16789	0.42651	-0.26421	-0.10461	-0.12456	-0.40649	-0.33141	1.4488	0.23127	-0.60707	1.2475	-0.78058	-0.58079	0.56103	0.34972	0.6799	0.26102	0.5407	0.081346	-0.38838	-0.56196	-0.99875	-0.1929	0.27468	0.68815	0.39709	-0.41858	-0.35317	-0.023087	1.2569	-0.25647	-0.35075	0.15878	-0.51702
-8.351	-7.898	-8.0628	-7.844	-6.958	-7.2954	-8.8596	-7.6291	-7.3616	-7.8618	-7.5938	-7.2386	-7.6934	-7.651	-7.5777	-8.5201	-7.8736	-6.5095	-6.6992	-7.3491	-6.8425	-7.2784	-7.6931	-7.1703	-7.5509	-6.6691	-8.5323	-7.1594	-6.9227	-8.8014	-7.7396	-7.1676	-7.465	-8.5703	-8.5085	-7.8819	-7.6791	-8.2877	-6.5366	-7.6652	-6.7972	-8.2132	-7.436	-7.5213	-6.6205	-8.1681	-8.0962	-7.6764	-6.7043	-7.5477
[truncated: 150 more columns]
