# Supplementary material for: Genetic dissection of main and epistatic effects of QTL based on augmented triple test cross design
Source: PLoS One. 2017 Dec 14;12(12):e0189054. doi: 10.1371/journal.pone.0189054 (PMC5730204; doi:10.1371/journal.pone.0189054)
Supplement: S7 Supporting Information — (ZIP) [file pone.0189054.s007.zip › z2_550_0.8_5.csv]

-3.3391	-3.7187	-2.2233	-1.4254	-2.7972	-1.0885	-2.6908	-2.1188	-2.8807	-4.6938	-2.5944	-1.7885	-2.8214	-2.3859	-2.0775	-2.9677	-2.4923	-1.496	-2.963	-0.98094	-2.1478	-1.8243	-3.7412	-2.6124	-1.9252	-2.7722	-0.82484	-3.0985	-2.3817	-2.1544	-1.867	-2.3897	-2.1052	-3.1448	-3.132	-1.5283	-3.387	-2.2873	-2.8048	-4.3571	-1.7274	-2.2921	-3.4015	-2.3284	-1.9664	-1.1438	-3.7674	-2.7986	-1.1839	-4.279
-0.029387	-1.3462	0.00054263	-1.7488	0.092004	-0.57413	-0.86743	0.036029	-0.066842	-0.51683	-0.66828	-0.41559	-1.2662	0.48459	-1.5127	1.258	-1.2898	-0.56041	0.58468	-0.61417	0.86619	-0.31733	-0.50589	1.1934	-0.64828	0.77673	-0.092375	-1.1683	-0.62956	-0.25791	-0.94797	0.43254	-0.23725	0.61375	0.59913	-1.1806	0.58307	-0.79124	0.090376	1.4232	0.25881	0.74048	0.098428	-0.77286	-0.59118	1.2058	-0.15004	-0.10614	-0.35975	-0.84758
-13.789	-12.334	-13.124	-12.09	-14.343	-11.574	-12.433	-12.376	-12.31	-13.844	-15.039	-12.866	-13.82	-13.309	-13.304	-11.854	-12.715	-14.626	-14.415	-11.308	-14.851	-14.065	-15.021	-13.367	-13.93	-13.197	-12.206	-14.87	-12.089	-13.483	-11.358	-13.701	-12.391	-13.545	-12.834	-13.975	-13.969	-13.459	-13.56	-14.885	-13.55	-13.005	-12.366	-13.255	-13.027	-13.26	-13.274	-13.502	-13.781	-13.151
-2.1763	-1.7556	-1.1555	-0.75517	-2.5476	-2.9063	-2.5114	-2.896	-1.1466	-2.0907	-3.7763	-1.6713	-3.1913	-3.0495	-2.4241	-2.3956	-4.2688	-2.7846	-1.7907	-4.5422	-3.6012	-3.6737	-2.5882	-2.024	-2.4807	-2.7625	-2.6762	-3.2116	0.46796	-2.4663	-0.88411	-1.6564	-2.8882	-2.9313	-2.722	-1.6357	-2.7943	-3.6032	-2.2514	-1.7705	-2.5661	-0.67025	-1.834	-2.7328	-3.0007	-2.1249	-1.9559	-1.3255	-2.0799	-2.3007
9.5598	10.859	10.096	9.0716	11.241	9.7251	8.8301	11.274	10.029	9.3895	9.7308	11.25	8.3934	9.4949	10.942	9.1334	11.347	11.267	10.261	9.0685	11.316	7.4245	9.7721	10.166	9.7655	10.213	9.3059	9.3501	8.5289	12.328	12.37	9.8936	10.15	9.7876	9.1126	10.267	9.6224	10.443	10.17	10.664	10.513	10.797	9.4886	10.483	10.665	10.394	8.8396	9.9562	9.719	9.2196
-15.391	-12.724	-12.984	-13.371	-14.165	-16.537	-13.271	-14.816	-14.652	-13.241	-14.227	-14.836	-14.384	-14.229	-14.667	-14.286	-14.972	-13.456	-13.494	-13.888	-13.337	-14.001	-12.703	-14.066	-15.02	-12.892	-14.116	-14.223	-14.664	-15.588	-13.67	-13.681	-13.837	-13.553	-14.964	-13.72	-13.68	-14.204	-12.81	-15.165	-15.485	-14.275	-15.092	-15.468	-13.075	-15.121	-13.025	-13.604	-13.964	-13.859
-13.747	-14.211	-12.727	-14.933	-13.423	-15.881	-14.166	-13.93	-12.638	-12.47	-14.965	-14.598	-14.597	-14.324	-14.072	-13.438	-16.317	-14.046	-13.406	-15.256	-13.149	-14.695	-15.029	-15.397	-14.569	-13.244	-13.684	-14.842	-12.971	-13.365	-14.291	-15.567	-14.9	-14.831	-16.154	-10.853	-14.929	-13.785	-14.281	-13.97	-14.122	-11.971	-13.961	-14.657	-13.578	-14.017	-15.17	-13.178	-14.641	-12.656
-22.25	-21.025	-22.048	-21.837	-22.663	-21.339	-21.772	-21.636	-20.786	-19.961	-22.561	-23.132	-22.181	-22.103	-21.552	-22.495	-21.095	-22.675	-21.94	-23.176	-23.323	-22.469	-22.561	-21.473	-22.122	-21.767	-23.063	-21.311	-23.339	-22.415	-23.143	-24.043	-22.369	-20.463	-22.665	-22.898	-22.929	-21.757	-23.582	-21.155	-21.513	-23.404	-23.023	-22.003	-22.803	-22.953	-22.322	-22.821	-21.627	-21.863
-12.392	-14.507	-12.986	-12.348	-13.843	-13.951	-14.374	-11.592	-13.191	-13.051	-12.745	-12.139	-12.831	-12.912	-12.195	-12.92	-14.275	-14.353	-13.117	-14.177	-12.37	-14.738	-12.894	-13.835	-11.496	-13.543	-11.551	-12.619	-14.018	-11.963	-13.371	-14.72	-13.156	-14.101	-12.37	-13.127	-13.945	-12.922	-13.018	-11.197	-10.411	-12.647	-12.074	-11.904	-13.989	-12.686	-13.876	-13.352	-10.837	-13.888
-13.311	-14.457	-12.765	-13.189	-12.816	-14.135	-14.335	-11.795	-12.505	-13.322	-12.763	-12.8	-12.36	-13.521	-14.086	-13.606	-13.556	-13.617	-13.325	-13.314	-11.908	-13.405	-13.241	-12.448	-14.028	-13.249	-12.168	-13.795	-13.667	-12.747	-13.796	-12.6	-13.802	-13.132	-13.442	-14.763	-13.736	-13.16	-13.838	-12.862	-12.382	-12.578	-11.827	-13.155	-13.348	-11.428	-14.096	-12.809	-14.303	-13.501
-3.4398	-3.9717	-3.4452	-3.8945	-3.3658	-3.0443	-1.2955	-3.5321	-3.208	-4.0274	-2.5884	-2.9084	-3.6545	-3.9521	-3.0769	-3.3818	-2.0808	-2.606	-3.4386	-4.9114	-2.9272	-3.41	-2.9692	-4.7562	-3.8056	-2.202	-3.7934	-3.8703	-4.7193	-3.2788	-4.2663	-3.4465	-3.9347	-4.3258	-3.2707	-3.0336	-5.0354	-4.9782	-1.7938	-2.4721	-4.0682	-2.6676	-2.9997	-3.363	-3.6423	-3.3048	-3.4884	-2.7272	-2.9754	-1.3401
-5.0346	-4.442	-1.6336	-1.9002	-2.6863	-2.9385	-4.418	-2.9676	-1.8829	-3.0026	-3.3564	-1.186	-4.9032	-3.0635	-4.1394	-4.4259	-3.306	-2.7369	-3.0252	-2.8365	-3.707	-2.9547	-2.4699	-1.8903	-3.8085	-1.8942	-3.7721	-4.0137	-3.0175	-2.7975	-4.0853	-3.1976	-4.9359	-2.7759	-4.0295	-3.5123	-3.1387	-4.2227	-3.0966	-2.6495	-3.1826	-2.9739	-4.1635	-1.1199	-2.6246	-2.7911	-3.248	-3.7305	-3.1859	-1.6647
7.096	6.6852	7.9913	5.6103	4.8082	5.276	6.0998	7.192	6.9447	5.72	6.6853	7.2062	8.5856	7.2848	8.3241	5.8818	5.7595	6.8475	7.2336	8.7966	7.7156	5.2344	7.3319	6.8581	7.8825	6.0448	6.0787	6.5221	6.6553	5.7656	7.538	6.7696	7.12	7.0132	7.1977	7.0448	6.8111	8.1016	7.27	6.4995	6.5565	6.4456	8.2781	7.9431	6.0893	7.0661	6.3038	6.633	6.8551	5.6914
-11.981	-10.749	-12	-8.9601	-12.039	-9.8319	-11.333	-11.018	-9.1803	-10.732	-10.191	-9.6838	-10.277	-11.398	-10.816	-11.303	-9.0736	-11.065	-10.395	-9.6188	-11.383	-10.427	-11.518	-11.123	-11.202	-10.02	-9.2738	-12.197	-10.278	-10.264	-10.647	-11.176	-11.933	-10.27	-9.4814	-9.2911	-9.8654	-11.042	-11.293	-11.816	-11.249	-9.0534	-9.7734	-10.189	-10.783	-10.747	-9.7785	-10.929	-10.605	-10.787
-3.7511	-5.0261	-3.5835	-3.552	-4.2865	-3.3215	-3.8489	-3.5495	-2.6051	-4.2931	-5.4008	-3.4973	-4.9809	-3.0002	-2.6888	-3.7686	-5.4136	-3.9643	-3.218	-3.8217	-2.5603	-3.8498	-3.5068	-3.4798	-2.865	-4.6915	-4.2942	-1.9323	-4.2322	-3.8663	-3.4127	-4.2332	-2.1358	-3.3585	-3.4903	-4.7442	-5.4901	-2.5691	-5.0233	-2.8846	-3.6141	-5.2615	-2.9997	-4.9881	-3.0392	-4.495	-4.16	-4.6128	-3.2451	-3.5148
-8.8867	-7.7312	-7.9871	-8.4559	-9.9627	-9.5739	-9.1282	-8.8458	-7.902	-8.833	-9.2825	-9.8006	-9.1397	-7.3099	-9.3202	-10.058	-8.0106	-10.072	-9.8677	-9.6861	-7.0571	-8.5821	-8.1596	-9.9117	-7.4202	-8.6994	-10.235	-6.8961	-11.02	-9.9771	-8.0806	-10.28	-9.3408	-8.7797	-9.3852	-8.3574	-10.123	-7.5901	-9.7365	-8.4344	-9.4945	-9.1561	-9.8766	-8.5979	-11.052	-8.5495	-7.9416	-8.789	-9.6569	-10.658
0.56962	1.2609	0.68796	0.44434	1.765	0.75677	-0.016587	-0.27439	2.5176	2.7934	2.0898	1.3386	-0.42154	2.2169	2.0693	1.315	1.3186	1.6116	2.1797	0.14735	1.5566	0.2193	1.2134	0.96379	1.5416	1.8211	0.92494	3.1198	2.2648	2.6488	2.6135	1.6855	2.0625	2.0309	1.3485	0.16651	0.85371	0.56719	1.562	3.0766	1.3294	1.4009	0.97622	0.46852	0.7542	3.5611	1.8217	2.2504	2.3348	0.54909
-0.10423	-2.6322	-4.5454	-2.2642	-3.0462	-3.1667	-1.7404	-2.3894	-2.7872	-2.4577	-1.3309	-2.0018	-2.3966	-1.9176	-2.4126	-2.5757	-2.7789	-2.8682	-2.9957	-1.4815	-2.1573	-1.9489	-1.1458	-1.8822	-3.4446	-2.1184	-3.1616	-1.6192	-3.3434	-1.62	-3.2255	-4.1143	-0.96568	-1.5416	-2.1371	-2.8808	-3.8028	-3.1937	-2.7287	-4.4383	-4.145	-1.7472	-2.1094	-1.4739	-2.9783	-1.1651	-1.3418	-3.6914	-0.89263	-1.3317
-14.625	-13.164	-16.637	-11.861	-13.992	-12.704	-13.241	-12.502	-14.011	-14.877	-15.003	-14.637	-14.926	-15.051	-12.702	-12.965	-15.64	-14.024	-13.586	-13.778	-15.515	-13.428	-14.294	-14.054	-13.565	-13.973	-13.371	-14.053	-15.765	-14.499	-14.363	-15.084	-13.882	-14.886	-13.296	-14.142	-13.929	-14.912	-15.136	-13.274	-13.738	-13.732	-14.692	-13.9	-12.914	-14.508	-14.486	-12.728	-13.913	-13.509
5.3474	4.2271	6.0422	4.6198	4.7878	5.7657	6.0397	4.8719	6.4524	5.2847	4.5136	5.4602	4.012	4.3623	3.9575	3.1819	5.5603	3.5343	5.4184	5.8933	4.1614	4.4631	3.7972	6.8022	2.9095	4.423	5.3139	3.8194	6.9825	5.2651	6.3744	6.1277	6.1304	5.1333	4.4719	6.6656	4.6015	3.7937	4.5861	6.1765	4.4735	5.9069	4.7021	6.4718	5.1275	6.3743	4.0017	4.9286	4.9162	3.3425
-14.217	-15.52	-13.784	-13.911	-13.381	-12.071	-14.317	-15.341	-15.412	-13.177	-13.3	-14.553	-13.411	-15.117	-14.413	-14.335	-15.615	-12.27	-14.395	-13.005	-15.971	-14.117	-15.39	-14.881	-13.794	-12.818	-15.064	-13.334	-15.118	-14.145	-13.915	-15.592	-13.558	-11.946	-14.69	-14.286	-14.564	-14.474	-14.404	-13.522	-14.04	-13.357	-14.687	-13.934	-15.31	-14.225	-12.365	-12.99	-14.407	-14.617
-12.433	-15.672	-12.858	-12.061	-11.975	-13.631	-13.383	-11.839	-12.015	-12.639	-13.262	-15.102	-11.589	-12.06	-12.276	-12.831	-12.788	-13.715	-13.215	-11.632	-13.885	-12.256	-13.124	-11.31	-12.217	-11.997	-13.096	-12.314	-13.119	-13.387	-12.465	-14.143	-13.642	-13.692	-12.836	-12.527	-12.69	-11.873	-14.166	-13.784	-12.53	-11.389	-13.203	-13.484	-12.787	-13.54	-13.1	-13.148	-13.789	-13.929
-6.5535	-4.8839	-7.476	-6.7689	-5.1369	-5.7611	-5.106	-5.4566	-6.6321	-5.8269	-5.2357	-6.673	-6.9436	-7.9945	-5.2179	-5.5832	-8.0684	-4.7992	-6.6715	-5.7617	-4.6807	-7.7382	-6.2191	-7.1171	-5.9768	-6.4644	-4.7867	-6.9103	-7.903	-6.5963	-5.0771	-7.2184	-5.7504	-7.133	-5.1521	-5.9293	-6.6064	-4.1004	-6.6892	-6.4026	-4.9375	-6.8195	-6.845	-5.5296	-7.2191	-6.3488	-6.3199	-6.6568	-6.1675	-6.0615
-8.5842	-8.1466	-9.1639	-9.4733	-11.309	-8.7754	-9.3247	-9.2366	-10.228	-8.8919	-11.322	-9.2898	-9.2234	-8.6838	-8.5004	-10.483	-8.3223	-12.25	-7.8065	-9.6162	-10.222	-9.7909	-9.2331	-10.298	-10.888	-7.5531	-9.1263	-10.119	-8.4147	-7.7743	-9.0624	-10.486	-8.0648	-9.2867	-7.7602	-10.163	-8.6402	-10.213	-9.4191	-10.77	-6.9527	-8.1404	-8.9758	-9.5428	-9.6431	-11.111	-10.224	-8.4597	-10.559	-10.497
4.3697	4.7678	5.7948	5.4492	6.1301	4.8844	5.1479	5.4168	5.4783	5.2809	5.2217	4.8715	4.5708	4.6554	4.1578	5.2776	5.4057	4.1364	6.0863	4.7319	6.1052	6.9459	6.7167	5.4679	6.4573	4.3171	6.1321	4.1058	5.9104	4.3411	5.7767	4.64	4.5094	5.9104	5.1498	4.4861	4.3257	5.002	6.7043	6.163	5.8191	4.4699	6.7185	4.5341	5.3012	6.0255	5.7234	5.8132	4.6679	4.6385
-5.2406	-5.0075	-3.3398	-4.0532	-3.2172	-5.3922	-6.4204	-3.8716	-6.5009	-5.311	-3.2256	-6.7766	-5.3968	-5.6554	-4.9582	-5.3456	-6.1483	-5.6386	-4.7821	-4.166	-4.721	-5.3764	-6.0648	-5.5097	-7.1412	-6.3248	-4.184	-4.346	-4.7517	-6.0232	-5.4798	-5.0462	-5.308	-6.333	-6.5604	-6.1614	-4.6751	-4.9253	-6.0194	-4.6469	-4.0391	-7.0695	-6.891	-5.3154	-6.2727	-7.0507	-5.621	-5.1319	-6.1769	-5.9695
-6.4412	-4.6434	-4.2426	-3.6096	-4.0429	-3.6869	-3.7599	-4.9528	-3.5452	-4.5126	-3.8182	-5.502	-3.7912	-1.717	-2.7192	-4.552	-5.0725	-5.2762	-4.4402	-4.5423	-4.38	-4.4294	-4.2244	-4.4555	-2.894	-4.6036	-2.1641	-5.2885	-2.9555	-3.5177	-5.2122	-5.0449	-4.6164	-2.4216	-6.1766	-3.7206	-3.6282	-5.2569	-4.2291	-4.0573	-6.463	-4.4952	-4.1275	-5.1408	-2.7933	-5.972	-6.2757	-4.6586	-4.0353	-4.7369
2.1282	1.5967	2.4454	1.5138	2.3934	1.2235	1.1509	1.895	1.9542	0.27137	1.4848	1.3936	1.5196	1.9035	1.7791	1.2346	1.7653	2.4166	2.493	1.4042	0.66041	0.45295	1.581	1.0843	1.9921	1.2901	1.4235	-0.93931	2.2345	1.2596	3.3727	2.1111	2.1348	1.1766	1.7253	2.4377	1.2658	1.1062	2.2459	2.3071	2.2619	1.9387	2.2286	2.9331	2.0155	-0.064104	0.36301	0.99623	2.2881	1.2802
-13.585	-12.803	-13.557	-14.127	-14.223	-12.827	-12.828	-13.71	-13.915	-11.984	-15.201	-13.799	-12.378	-13.868	-14.94	-14.883	-11.901	-13.178	-12.775	-15.243	-13.246	-13.643	-12.544	-13.557	-10.769	-13.217	-13.991	-12.778	-12.653	-12.512	-11.73	-13.152	-12.663	-11.841	-12.432	-12.982	-13.195	-12.007	-14.285	-12.238	-12.603	-14.663	-12.988	-12.885	-14.358	-12.776	-11.82	-13.445	-13.427	-13.613
-13.879	-12.958	-12.211	-13.896	-14.041	-13.354	-11.352	-13.032	-12.458	-14.27	-12.667	-13.413	-12.334	-12.399	-13.565	-13.446	-13.607	-13.22	-12.948	-14.126	-12.841	-12.543	-14.991	-11.462	-11.865	-11.716	-12.325	-12.907	-14.344	-10.86	-13.493	-12.473	-13.215	-13.668	-13.961	-11.964	-12.149	-12.88	-12.877	-13.48	-12.467	-13.241	-13.563	-12.063	-13.386	-11.625	-12.299	-11.158	-13.186	-14.243
-10.189	-10.917	-12.17	-11.031	-10.587	-11.826	-11.54	-11.215	-10.311	-9.8371	-8.1917	-11.137	-9.3025	-11.04	-11.025	-11.345	-9.1848	-12.005	-9.7469	-10.938	-10.991	-9.4065	-11.322	-10.691	-10.269	-10.672	-11.491	-11.467	-10.471	-11.285	-9.6093	-12.39	-10.502	-9.8067	-11.339	-9.8271	-10.964	-9.6779	-9.6869	-10.084	-11.81	-12.296	-10.632	-11.518	-11.106	-11.318	-11.586	-11.032	-12.312	-10.758
-14.614	-14.661	-14.558	-13.195	-15.086	-15.644	-14.963	-14.543	-14.191	-15.119	-13.878	-15.429	-15.679	-14.63	-13.884	-14.734	-15.905	-13.949	-13.602	-13.797	-14.045	-13.823	-13.846	-15.123	-14.69	-14.408	-14.235	-13.947	-14.204	-12.744	-15.093	-14.343	-14.656	-14.638	-14.836	-15.02	-14.683	-12.802	-14.627	-15.027	-14.917	-14.51	-14.007	-14.908	-13.295	-16.252	-14.4	-14.913	-14.265	-16.426
1.9942	1.4295	1.4698	2.059	2.0043	4.0535	-0.3479	1.7509	2.579	2.4399	1.7061	0.35717	1.93	3.4043	0.91715	1.8336	2.2719	2.3174	2.0345	0.67433	1.0762	2.1806	1.2935	-0.41184	1.1086	1.6359	2.8479	2.1121	1.082	2.1006	1.7716	2.8823	1.5819	1.9471	0.45188	0.074974	0.87693	2.075	2.219	1.2448	1.954	0.41284	3.5125	2.3382	2.4807	2.0085	1.788	2.4018	1.6058	0.85313
5.9296	4.2627	6.9115	4.8242	5.0582	4.6283	4.6549	5.2418	4.9324	5.7401	5.3544	6.7835	6.2366	4.5001	5.8384	5.0911	4.6138	4.7886	5.5864	4.9936	5.3668	4.9469	4.0725	6.0987	6.2378	3.5858	5.8246	4.0796	4.0817	5.4469	4.7026	5.5726	4.2312	3.663	3.8879	5.072	5.8057	3.9831	5.2643	4.7898	4.6697	6.0749	5.0906	5.0595	6.7769	5.093	4.8885	5.2164	4.0852	3.195
-0.84472	-0.15948	-0.54906	-0.12143	-0.44339	0.062316	-0.68171	-0.56107	-0.78895	-0.80711	0.20937	1.6823	-0.76684	-0.61238	-1.0588	0.80162	-1.3378	0.092439	-1.1707	0.45257	-0.613	-1.7172	-0.19469	1.6647	1.9622	-0.087325	0.1095	-1.2628	-0.66296	0.78575	0.9057	0.91416	0.092977	1.6367	-1.7846	0.90406	-1.0702	0.38433	0.31089	0.41618	1.1385	-1.0864	-0.21755	-2.08	-0.85849	-0.56445	-0.21183	1.3811	1.2451	-0.91354
1.3423	1.1495	1.436	1.5455	-0.35652	1.1598	0.48215	-0.019586	1.5565	0.38155	0.31209	-0.33569	-0.20722	-1.1138	-1.8014	1.6997	1.1204	1.1374	0.19704	1.2006	-1.1978	0.41321	0.26205	1.0401	0.32187	-0.82097	1.5404	1.8204	1.0247	-0.31366	1.1418	-0.0085848	-0.76418	-0.12078	0.45771	0.60934	0.17284	0.23467	0.38472	0.62665	0.89212	0.29014	1.0107	0.76974	-0.23506	0.58265	1.4061	1.1296	0.5796	-0.36332
-11.158	-11.851	-11.711	-10.499	-11.375	-11.802	-11.198	-12.595	-11.468	-11.104	-11.963	-10.527	-9.6854	-10.857	-11.576	-11.726	-10.488	-11.465	-12.118	-11.769	-12.823	-12.019	-10.157	-11.359	-11.142	-12.944	-12.913	-10.985	-11.357	-10.714	-11.831	-11.69	-12.376	-11.826	-10.674	-12.198	-11.593	-11.324	-11.673	-12.069	-12.089	-10.2	-11.048	-12.097	-12.918	-13.9	-11.835	-12.124	-10.939	-10.666
-10.851	-11.61	-9.799	-11.537	-11.063	-9.7143	-11.867	-10.749	-11.638	-10.305	-11.161	-8.5465	-11.791	-10.019	-9.4103	-10.573	-11.221	-9.9781	-12.213	-11.028	-10.972	-10.412	-11.52	-10.57	-12.053	-10.984	-10.611	-9.7511	-10.562	-9.3838	-10.947	-10.108	-10.104	-11.87	-11.934	-10.59	-12.268	-10.762	-11.734	-10.591	-9.5651	-9.8755	-10.809	-10.225	-11.987	-12.382	-10.773	-11.977	-9.4994	-10.715
-7.0176	-5.8295	-5.7944	-5.8468	-4.0282	-5.8713	-5.1863	-4.666	-6.7725	-4.862	-5.4611	-4.8618	-6.1849	-4.4866	-6.4912	-5.6408	-5.849	-7.5249	-6.0763	-5.033	-5.9104	-8.303	-8.148	-5.0677	-6.2899	-6.4532	-6.7147	-6.7228	-8.115	-6.2025	-5.746	-5.6896	-6.0425	-5.2743	-6.4784	-7.6033	-6.444	-5.3755	-5.9236	-6.5162	-5.0902	-6.027	-6.7034	-6.8689	-6.93	-7.2651	-6.0588	-6.9094	-5.1183	-4.5165
-2.3198	-2.6866	-2.9176	-2.1869	-3.0449	-1.7711	-2.6554	-2.2901	-1.7784	-2.1991	-1.361	-1.9011	-2.1012	-1.8191	-3.4812	-3.5218	-3.642	-1.8515	-3.1193	-3.4701	-1.0507	-2.6822	-3.1396	-3.1552	-2.3592	-2.616	-3.5057	-3.5364	-2.0068	-4.1514	-1.6575	-2.79	-3.1512	-2.8093	-2.2257	-2.2415	-2.7804	-3.2371	-2.0225	-1.738	-0.74154	-3.597	-4.1045	-2.4934	-3.4092	-2.3812	-1.5851	-4.2682	-1.3477	-2.547
-5.9222	-6.0646	-4.485	-5.1991	-5.8608	-5.9282	-5.5399	-5.5939	-5.7491	-4.395	-5.0036	-5.9873	-3.6	-5.1731	-3.9165	-5.9554	-6.8012	-5.1375	-5.8587	-4.6901	-4.5413	-6.3486	-5.0145	-6.5216	-7.3446	-6.3281	-4.5768	-5.7994	-5.8309	-5.5101	-4.5968	-4.8179	-5.4076	-4.7177	-5.0557	-5.7019	-4.7298	-5.736	-6.5244	-7.3675	-7.4595	-6.7582	-4.1249	-4.143	-5.5923	-5.0458	-5.9706	-6.8718	-7.0254	-3.1533
-3.6485	-4.4979	-4.5075	-3.3935	-5.3938	-4.0446	-3.4756	-5.4871	-6.7402	-4.1778	-2.7326	-2.9672	-4.0955	-5.4927	-3.6003	-5.5532	-2.725	-3.493	-4.2307	-7.086	-2.8836	-3.3029	-5.6195	-3.1977	-2.0945	-3.0335	-4.314	-4.2952	-4.8359	-4.572	-2.8572	-3.5741	-4.0116	-5.8129	-5.0649	-3.0425	-4.9465	-4.9894	-4.429	-4.0908	-2.4317	-2.8665	-4.0681	-4.9129	-3.6529	-4.2103	-3.6772	-2.6644	-3.2289	-4.9184
-1.3514	-3.0255	-2.024	-1.7616	-3.816	-3.0408	-3.0072	-2.8596	-2.8563	-4.5906	-1.5345	-2.1807	-2.7258	-2.5345	-2.9888	-1.9317	-3.7706	-2.475	-2.7986	-1.9087	-3.1601	-2.6006	-1.7901	-2.6564	-4.2899	-2.8526	-3.0064	-2.4379	-1.1688	-1.5277	-1.0183	-2.3756	-1.1441	-1.9113	-0.74736	-1.8721	-1.8361	-2.0761	-2.3871	-2.4878	-0.88105	-2.3243	-1.7209	-2.5313	-3.0918	-2.8726	-2.2947	-0.59369	-2.3918	-3.377
-6.4588	-7.4074	-5.5164	-6.8995	-6.0774	-7.0684	-4.8663	-6.3718	-5.7659	-6.4703	-5.3271	-4.7048	-7.3034	-6.3466	-4.913	-6.0789	-6.892	-7.3383	-6.2526	-6.4602	-6.1533	-5.3997	-6.8954	-4.4631	-6.4068	-6.7423	-5.1585	-5.5723	-5.7285	-7.4823	-4.6788	-5.9709	-5.8217	-6.3841	-4.6446	-6.4734	-5.2658	-5.1491	-7.661	-6.3191	-5.5839	-8.6992	-6.1524	-6.4465	-5.8542	-6.288	-6.9926	-6.4106	-5.3724	-6.1404
-1.3144	-1.9002	-1.609	-1.7703	-1.1396	0.21978	-1.853	-2.5415	-2.3493	-2.0473	-2.328	-2.6154	-0.78131	-1.429	-3.2265	0.47772	-1.1045	-0.27629	-0.25443	-1.6779	-0.98401	-2.1363	-1.0303	-1.8054	-0.51013	-0.64836	-2.1895	-2.13	-3.1285	-0.54214	-2.2557	-0.24937	-0.57198	-1.2513	-1.6905	-1.1103	-1.5627	0.84803	-2.1302	-1.2269	-0.79341	-3.9076	-1.8441	-3.2214	-0.35723	-1.5822	-2.0126	-2.7555	-1.9284	-0.98008
-1.9515	-0.61742	1.0285	-0.41819	-1.5943	-0.77023	0.78	1.1058	-0.81018	-0.07523	0.25826	-0.68872	0.18699	-0.75947	-0.47332	-0.64795	0.6686	1.1284	-0.8261	-0.98268	0.51428	2.2761	1.3031	0.5351	-0.69036	0.17317	-0.59372	-0.70283	0.20363	0.41899	-0.045976	1.3883	-1.1487	0.82236	-1.3965	-0.48894	-0.59088	-1.5284	0.29753	-1.8031	-0.32754	-0.46866	0.27817	1.2371	-0.33945	-0.80963	-0.9448	2.2039	0.17403	-0.99431
4.622	4.3005	5.5615	5.3379	3.2274	3.6436	5.5442	5.3457	4.446	4.3205	3.5581	4.0578	3.68	3.6078	3.7155	3.1349	5.0208	4.707	2.2269	4.3509	4.9923	3.8327	5.0691	2.8986	3.8074	5.8157	4.8083	5.2965	3.4796	4.6655	5.4098	3.5318	4.612	3.8706	4.28	4.9998	4.5918	4.4963	2.8431	5.4818	5.4693	6.336	3.6894	4.537	4.4565	5.2976	4.2546	3.4891	3.6484	4.4975
7.7123	7.0162	7.5204	8.7559	9.1019	8.805	8.457	9.2993	8.6094	8.2139	7.7492	8.817	8.9967	7.6162	6.6929	8.1679	7.8438	8.6901	8.0339	8.5161	7.6817	9.5859	7.9325	8.0523	7.2487	8.3379	7.453	7.2602	6.9193	9.9491	6.972	6.6356	6.9888	7.6128	6.6012	8.1663	6.8533	7.7519	9.5507	7.7311	7.9429	9.1401	7.5372	8.5559	6.9531	8.2444	7.0396	8.2355	8.054	8.1688
3.1642	2.4437	-0.27053	1.8469	1.8225	3.2026	2.4956	1.3505	1.5173	2.0183	0.34343	1.7445	1.9654	1.7654	0.74977	2.1221	1.4172	2.087	1.6035	1.389	1.7183	1.1045	1.0458	1.4506	3.1145	3.1904	2.7988	3.2194	2.5326	0.27657	1.1131	2.8381	2.0955	2.6068	3.1138	0.77599	0.81003	1.3431	2.1295	2.1631	3.1956	1.786	2.8691	1.4948	3.4175	3.3544	3.4122	2.9568	2.0914	1.5175
-19.115	-19.926	-20.322	-20.933	-20.138	-20.48	-20.686	-22.802	-20.534	-20.519	-20.426	-22.424	-22.252	-21.659	-22.069	-20.383	-20.379	-21.776	-21.26	-21.488	-20.534	-21.211	-20.648	-18.844	-20.995	-20.806	-19.646	-22.412	-20.291	-19.834	-20.597	-20.013	-20.948	-21.068	-21.675	-19.662	-20.569	-20.041	-20.356	-20.257	-20.229	-20.23	-20.217	-20.932	-20.872	-20.864	-20.766	-20.516	-19.725	-20.813
0.79592	0.072931	-0.7187	-0.60718	0.97991	-0.19309	1.8543	0.40148	-1.2364	0.72681	-1.3507	0.23687	-0.76146	-1.0157	0.59425	-1.3967	-0.1424	1.3746	-1.7418	0.31113	-0.59939	0.34868	-0.63591	-1.286	-0.80803	-0.62342	-0.52397	-0.86539	-1.3765	0.0012073	-1.3928	-1.0134	-0.78025	-0.65541	0.098947	-0.45247	-1.8796	-1.2393	0.91405	-0.99532	-0.18294	0.1914	0.067206	-0.14802	0.028225	0.82979	0.30794	0.20766	0.35704	-0.39531
-2.4571	-3.1064	-2.7205	-3.7183	-3.3844	-4.9069	-4.5073	-2.147	-2.1129	-4.9511	-2.7879	-2.958	-4.4469	-4.4547	-1.6502	-2.327	-4.8893	-2.929	-4.5319	-3.0153	-3.6595	-4.7449	-4.3792	-3.933	-4.5414	-4.7237	-2.9034	-2.438	-5.1233	-6.0653	-4.7105	-4.179	-2.3896	-4.1594	-3.2786	-3.699	-4.0605	-3.5372	-2.3692	-4.4761	-4.5236	-5.3817	-3.7785	-4.865	-3.5908	-3.3103	-4.1962	-4.3106	-4.3405	-3.9997
4.4561	5.086	4.5949	3.9946	6.0905	5.4496	5.0357	4.3701	4.0494	4.1971	5.9915	6.4387	4.1076	4.9961	4.5089	3.5854	4.9668	2.6653	5.2173	3.4207	4.7564	5.2169	4.6358	3.2826	5.9013	5.5622	5.0651	4.1039	5.8771	5.0035	4.6105	4.3567	3.9718	3.4992	4.2361	4.8474	4.8168	3.9003	4.1908	4.6125	5.5352	4.5739	3.2092	2.8566	2.3494	5.3556	3.6929	3.9754	3.2035	6.1856
1.5351	2.3347	2.3001	2.3105	1.4586	2.6599	3.6679	2.0431	1.6165	1.9759	2.2427	2.7825	1.3513	3.2727	2.6052	0.96212	2.1766	0.61872	2.0472	0.38353	2.8977	1.0266	2.2566	3.2794	3.3471	1.712	2.4434	2.5551	1.8431	4.2473	3.1027	2.84	1.8308	3.6015	2.4295	0.47075	2.9172	1.4719	1.3645	2.2215	3.1311	2.9308	2.4413	3.5006	2.4292	3.7996	1.8715	2.258	1.5158	2.87
-13.351	-12.982	-12.233	-13.084	-13.668	-13.967	-12.291	-13.953	-13.523	-13.318	-15.658	-11.219	-12.887	-13.173	-13.075	-12.968	-12.964	-12.275	-11.945	-12.655	-13.115	-13.5	-12.584	-11.871	-12.036	-13.117	-14.508	-13.646	-13.323	-13.347	-14.712	-13.633	-12.85	-12.127	-12.059	-12.087	-12.317	-12.965	-13.881	-15.246	-13.619	-12.551	-13.134	-12.736	-14.026	-14.419	-13.866	-13.405	-11.676	-14.436
-10.826	-10.459	-10.914	-10.218	-10.863	-9.3417	-11.7	-9.5149	-10.538	-10.992	-9.2349	-11.775	-10.456	-11.253	-9.9185	-10.526	-10.233	-10.795	-9.2545	-11.09	-11.789	-10.259	-9.7642	-9.4442	-11.255	-11.5	-9.9187	-10.753	-10.338	-9.8277	-10.203	-11.205	-11.834	-11.679	-10.398	-11.044	-10.768	-10.406	-10.564	-7.8384	-10.587	-11.496	-9.1682	-9.511	-9.94	-9.2231	-11.127	-9.7406	-9.5539	-10.849
-0.9208	-2.1206	0.12769	-2.0569	-2.6832	-2.3693	-0.10219	-0.92201	0.70659	-0.37797	-2.101	-1.8749	-0.47961	-2.4935	-2.5213	-1.9938	-0.10008	-1.3749	-2.9707	-2.3573	-1.31	-3.4784	-2.6367	-1.3776	-1.2211	-2.706	-1.2129	-2.243	-0.92923	-0.45765	-1.9297	-2.5132	-0.79231	-2.6034	-0.75304	-0.71505	-2.226	-1.3809	-2.1506	-1.812	-0.46234	-1.794	-2.1035	-2.4295	-0.70812	-2.9111	-1.8868	-1.2724	-2.1709	-1.9969
-8.1995	-10.806	-9.5939	-9.3819	-8.7543	-9.6813	-8.0577	-9.3262	-9.4077	-9.4434	-9.309	-9.3032	-10.332	-9.1848	-7.3025	-9.7774	-9.2972	-9.6821	-8.2995	-10.416	-8.5206	-10.184	-10.777	-7.6024	-9.9293	-8.6917	-10.851	-8.8728	-8.9823	-9.2752	-9.7311	-10.056	-7.9217	-8.6521	-10.313	-8.8809	-10.237	-7.2587	-8.4102	-8.7352	-10.827	-9.6891	-9.2563	-10.444	-9.9262	-9.4139	-8.8052	-8.3541	-11.316	-8.3165
-3.8098	-4.2724	-3.7615	-4.5724	-4.0972	-7.1928	-4.2628	-5.2991	-4.9698	-5.8068	-3.9023	-3.6425	-5.2515	-4.4652	-4.2221	-5.6706	-4.332	-5.2836	-4.3983	-5.1179	-4.4508	-4.7649	-4.6415	-5.8961	-5.6539	-5.9344	-4.0422	-4.4142	-4.3186	-5.8112	-4.3682	-5.3412	-6.0066	-6.1054	-5.7702	-5.8055	-5.0443	-5.3249	-5.2473	-5.3051	-6.059	-3.0765	-5.6025	-4.1592	-5.1181	-7.2611	-5.6559	-2.9062	-5.5124	-4.854
-14.282	-14.762	-14.878	-12.645	-12.293	-13.449	-12.039	-12.788	-12.641	-12.204	-13.338	-13.707	-12.854	-13.463	-11.762	-13.032	-12.663	-13.865	-14.447	-12.603	-13.297	-13.75	-12.365	-14.243	-13.272	-15.048	-11.419	-13.481	-12.634	-13.093	-14.108	-13.992	-11.159	-14.25	-12.699	-11.7	-12.003	-10.535	-13.363	-12.366	-11.627	-11.724	-11.289	-11.9	-13.348	-12.766	-12.953	-12.492	-12.96	-11.947
-6.5015	-4.6532	-6.0587	-4.0601	-6.0079	-3.9571	-5.5921	-4.2922	-6.3668	-4.5677	-5.4932	-3.777	-7.2066	-4.7562	-5.1751	-5.9169	-5.3583	-5.6398	-5.818	-4.3064	-3.191	-5.561	-6.332	-4.6173	-4.4264	-5.1108	-5.6872	-4.6793	-5.4984	-5.1825	-5.8322	-4.9451	-4.9984	-5.0835	-3.4594	-5.6801	-5.2338	-5.7208	-4.3442	-4.3186	-4.2786	-6.6335	-5.0885	-7.3681	-3.5432	-6.262	-6.0574	-4.8492	-4.4621	-5.3131
-1.6202	-1.053	-1.7638	-2.1839	-2.152	-2.9373	-2.5826	-1.7761	-1.532	-0.63868	-2.1138	-1.6567	-2.3251	-2.4064	-4.5562	-2.9667	-2.8955	-2.32	-1.8206	-2.8729	-3.0797	-1.3341	-1.7908	-1.6795	-1.222	-2.2717	-2.0831	-3.3973	-3.0754	-1.3609	-3.1408	-1.8343	-1.4578	-0.27883	-2.8227	-3.4693	-2.2377	-2.146	-2.451	-2.0259	-2.8847	-2.0547	-1.7134	-1.7646	-4.4945	-2.1336	-2.8254	-0.57084	-2.2285	-2.3691
-13.369	-13.597	-12.207	-12.227	-14.037	-13.571	-13.733	-12.221	-15.121	-11.247	-12.447	-12.876	-14.966	-13.785	-13.912	-13.251	-14.29	-13.768	-13.465	-14.362	-13.648	-14.122	-15.303	-14.142	-13.539	-12.109	-12.766	-14.279	-12.255	-13.172	-13.173	-11.126	-12.613	-13.509	-13.768	-13.198	-13.505	-14.071	-11.017	-14.085	-14.185	-12.944	-14.388	-13.692	-14.137	-14.458	-13.558	-13.693	-13.27	-12.682
-1.4847	1.9847	-2.1611	-0.54983	-2.4905	-1.3939	-0.84369	-2.0914	0.0089566	-2.2139	0.045917	-1.6646	-1.474	-1.3064	-2.2119	-2.0921	-0.81525	-0.73051	-1.4044	-0.86208	-2.49	-1.9649	-2.1397	-0.5039	-2.4811	-0.87789	0.28914	-1.1514	-2.6923	-1.4078	0.42977	-1.5453	-1.568	-0.91181	-2.0304	-1.2825	-0.30072	-2.8964	-2.1431	-0.99174	-1.2283	-0.7974	-1.7416	-0.44578	-2.1792	-0.51339	-1.5392	-1.0419	-1.0271	-2.3568
-14.768	-14.324	-13.728	-12.902	-15.123	-12.951	-11.853	-12.365	-14.076	-13.236	-12.118	-13.149	-12.343	-12.694	-15.51	-14.154	-13.326	-13.11	-14.613	-13.139	-14.179	-13.941	-13.039	-12.168	-12.925	-13.901	-12.256	-12.647	-12.734	-13.312	-12.075	-12.86	-14.645	-12.723	-12.255	-13.604	-10.943	-15.027	-12.322	-13.251	-13.747	-14.605	-11.485	-13.987	-12.535	-11.945	-13.456	-13.8	-13.842	-13.669
-1.4783	-1.7211	-2.0878	-0.90089	-1.7013	-1.4195	-3.0025	-1.907	-1.1414	-2.3913	-1.2771	-0.98853	-1.3761	-0.039703	-2.1098	-2.9062	-1.7853	-0.66206	-1.4814	-0.80432	-1.7582	-2.4253	-2.2037	-0.27483	-0.53772	-0.3466	-0.6676	-0.67974	-1.906	-2.9569	-0.1068	-1.052	-2.2755	-1.7305	1.1753	-1.9886	-0.45509	-3.9024	-2.2213	-2.4518	-2.2436	-2.5174	-1.1295	-2.0972	-0.98357	-2.3658	-1.7644	-0.63256	-2.053	-0.30539
-4.3	-3.4115	-2.4905	-2.7852	-1.2727	-3.5162	-2.46	-2.1497	-3.5535	-1.0072	-3.2564	-0.72433	-2.5996	-3.7639	-2.7199	-1.7311	-3.4682	-0.44028	-3.7882	-2.1053	-3.7098	-1.7875	-0.18912	-1.3436	-2.6728	-3.5319	-2.7545	-1.7199	-3.405	-2.0859	-2.2237	-1.6048	-1.0478	-3.4871	-1.5817	-2.3268	-1.7024	-2.5485	-2.035	-3.3708	-2.8006	-1.9395	-3.2274	-2.7835	-1.9417	-3.1025	-3.2957	-2.7423	-4.2785	-3.662
-1.2688	-0.5802	-1.6632	-0.27717	-0.3447	1.0884	-1.0195	1.088	-1.0952	0.49276	-0.63734	-1.6459	-0.36479	-2.2637	-0.67005	-1.8996	-1.0945	-2.2932	-1.0008	0.59543	-0.54037	-0.096713	-0.12723	-1.6873	-2.0904	0.85906	-1.4385	-3.0896	-1.613	-0.48483	-1.6901	-1.0645	-1.88	-1.5868	-3.5274	-1.1451	-1.7045	-1.817	-1.762	-2.1205	-1.8805	-0.63528	0.12215	-1.1546	-0.27382	-1.349	-0.14623	0.1514	-0.66939	-1.6454
-14.974	-13.624	-12.359	-14.852	-12.292	-15.746	-12.924	-14.303	-13.656	-14.19	-14.607	-14.989	-14.137	-13.789	-13.9	-13.719	-13.516	-12.698	-12.831	-14.324	-14.151	-14.971	-14.739	-13.154	-14.759	-14.24	-12.99	-13.472	-13.133	-13.874	-14.814	-13.304	-13.216	-13.947	-15.034	-14.788	-12.297	-14.444	-12.356	-14.17	-12.52	-14.523	-14.766	-15.527	-11.41	-14.319	-14.472	-15.529	-12.553	-15.014
-9.9857	-10.396	-9.3234	-10.355	-9.5618	-8.9009	-10.038	-11.05	-9.9231	-7.943	-10.434	-8.7886	-10.405	-8.6343	-11.104	-9.5076	-10.578	-9.7279	-9.2613	-9.0422	-8.826	-9.8141	-8.5986	-9.0681	-8.4624	-10.478	-9.487	-8.6959	-10.849	-9.6368	-9.7548	-8.9349	-9.0168	-8.9672	-9.6132	-8.8509	-9.3481	-9.3295	-9.2117	-8.7279	-9.2614	-7.7704	-9.1671	-10.622	-9.6496	-9.2726	-9.7786	-7.5995	-8.5437	-7.6762
-6.6079	-7.25	-6.4433	-5.2169	-6.3853	-6.5211	-6.4508	-6.9487	-5.8951	-4.819	-5.4942	-5.6553	-5.5679	-5.8885	-5.649	-5.4346	-5.9585	-7.2843	-4.8118	-5.831	-7.2119	-6.6221	-7.1032	-6.4749	-6.8291	-7.9744	-7.219	-8.1538	-6.0406	-6.0381	-7.2132	-5.66	-6.5221	-7.6994	-5.2994	-6.8286	-7.4334	-6.7454	-6.6205	-6.4443	-7.3873	-4.4413	-6.135	-6.4554	-5.4144	-5.944	-6.8909	-6.8857	-4.9777	-5.9356
-2.9861	-0.75642	-1.4941	-2.2198	-2.3543	-1.1804	-1.0024	-2.4049	-1.5506	-2.6653	-1.5524	-2.098	-3.1493	-0.11638	-1.4391	-2.6898	-1.9938	-3.4491	-2.2175	-2.1965	-1.6588	-0.34522	-3.2281	-1.3673	-0.68258	-1.9082	-2.6963	-1.9049	-1.0528	-2.8212	-1.2975	-1.2082	0.35034	-1.9656	-1.879	-2.1208	-2.4903	-0.4724	-1.9649	0.071686	-2.0473	-1.3059	-1.8718	-0.64753	-1.6291	-2.549	-0.59582	-0.98011	-1.5559	-2.5958
-11.574	-11.251	-13.452	-13.128	-14.312	-13.512	-12.085	-12.716	-11.359	-12.406	-13.767	-12.126	-13.136	-13.11	-11.998	-11.801	-13.695	-12.302	-11.719	-11.987	-13.841	-12.328	-12.341	-13.393	-14.649	-12.945	-13.83	-14.677	-13.064	-14.14	-12.759	-13.552	-12.218	-12.304	-12.911	-10.88	-10.79	-13.207	-12.075	-10.738	-12.239	-12.774	-13.717	-13.138	-11.718	-12.091	-13.091	-11.185	-12.253	-13.691
-0.3271	1.9489	-0.37144	1.5725	1.0287	1.2005	0.043064	0.40489	-0.90118	0.48278	-0.31727	-0.38355	1.3569	-0.92769	0.91737	1.9979	1.5528	-1.4306	-0.81982	-0.59555	-0.63231	0.075955	-2.4392	1.7695	0.80336	0.58555	1.4216	0.76231	1.7901	1.8197	0.40835	-0.90687	1.2649	-0.68809	-1.7693	-0.76723	-0.52941	-0.82714	-1.3389	-0.70936	0.51047	1.0119	1.3537	1.0083	0.15725	0.46565	1.0552	0.49076	-0.30708	-0.17494
0.21282	1.1716	0.40629	2.2059	2.4169	2.7176	2.1068	1.7703	1.6665	1.5209	1.3169	1.2284	0.30829	1.2435	2.0061	1.5795	1.5154	1.2958	1.5204	1.9918	-0.06567	1.8489	2.5314	2.8479	2.7035	0.92144	1.8595	1.5593	2.1084	0.65434	0.1976	2.4669	0.68809	1.3273	0.18847	1.596	1.7501	1.3296	2.5041	2.3372	3.8206	0.83374	0.84713	1.4555	1.7533	0.89411	1.6994	2.6767	3.3335	2.614
-10.418	-8.3202	-9.3253	-10.465	-10.674	-10.003	-8.7301	-8.7943	-8.1354	-7.9591	-9.5726	-9.7536	-8.3746	-9.618	-9.8885	-9.8189	-9.8006	-10.211	-8.9745	-8.4057	-8.9701	-7.6609	-8.1633	-9.4421	-10.037	-9.4345	-9.2417	-8.7429	-10.516	-9.7459	-8.8297	-9.7392	-8.9133	-10.602	-7.6808	-10.535	-8.6103	-10.42	-8.8914	-8.7571	-8.7835	-9.8658	-9.8477	-9.7363	-8.9237	-8.9315	-9.9868	-9.4175	-10.334	-10.447
0.15759	2.6212	1.8066	2.0642	0.96122	0.52792	3.4266	1.0914	-0.23217	1.4107	0.25472	0.93465	0.71045	-0.23658	1.9396	0.33617	0.88091	1.097	-0.21148	1.0175	2.152	3.2404	0.07397	0.79325	2.7077	2.5472	2.5751	1.511	1.6696	2.1257	2.2415	1.0442	0.84951	0.48834	2.4355	1.8564	0.06608	2.0957	1.5339	1.8063	1.5092	1.9725	0.32943	1.3275	0.44645	2.3765	2.0084	2.8167	0.20085	1.4264
3.8594	4.5419	4.994	5.3717	5.609	4.9405	3.8935	4.8983	6.091	4.8003	6.2818	4.9012	5.1273	5.9816	5.1089	5.0758	4.3054	2.8769	5.4692	5.4214	4.9605	6.1076	5.8956	5.3589	4.9273	7.4898	4.3962	3.3095	4.5024	5.6249	5.5082	5.5393	7.1437	4.7092	6.2953	5.6721	7.4237	5.3033	6.7896	5.0296	5.3718	5.8151	5.8208	6.5932	5.4342	6.0842	6.5803	6.548	6.3259	4.0246
-13.504	-13.848	-14.245	-14.746	-14.59	-15.838	-12.833	-13.381	-15.937	-13.726	-14.545	-14.069	-14.535	-13.972	-15.017	-15.129	-15.083	-14.406	-15.858	-13.812	-14.591	-15.14	-13.758	-13.499	-13.902	-14.162	-13.885	-14.872	-12.647	-14.373	-12.855	-15.18	-12.892	-14.72	-11.968	-13.773	-14.414	-13.551	-14.172	-15.217	-13.035	-15.021	-15.572	-14.347	-14.398	-14.067	-14.178	-14.977	-13.153	-14.97
-0.52609	0.48902	0.84191	-0.22753	0.39936	2.4701	-0.77523	0.98199	1.4958	1.1129	0.090426	-0.55313	-0.12402	1.1274	1.3791	-0.60384	0.055422	-0.4396	-0.71159	0.91302	0.43132	0.95124	1.3991	0.63844	-0.12494	0.058088	0.79856	0.93239	0.24105	-0.276	1.2136	0.61429	0.78366	0.78273	0.4961	-0.96483	1.015	-0.34488	-0.38128	0.36486	-0.54224	-0.11934	-0.33099	0.044012	0.79438	-0.11258	1.4958	0.2032	0.42468	0.08737
-2.3525	-2.7036	-2.4894	-2.8568	-4.3899	-2.8748	-2.5758	-3.093	-1.7177	-3.2133	-3.0174	-2.6197	-2.4904	-4.6733	-2.709	-2.7779	-3.1851	-3.355	-1.4911	-0.85297	-2.4989	-3.2013	-2.9576	-3.4362	-2.0637	-3.2204	-3.8281	-4.3888	-1.3999	-2.4263	-2.9121	-2.8627	-2.0163	-2.1649	-0.38299	-2.1023	-3.7893	-2.5835	-3.1232	-3.1612	-0.62473	-3.9327	-3.0915	-2.2157	-2.4946	-4.6101	-3.6013	-3.4154	-2.2161	-2.6353
-3.2898	-4.2242	-4.2372	-4.9054	-4.4317	-3.9879	-4.306	-4.8289	-5.2757	-4.2041	-4.1085	-3.3408	-4.6759	-3.9724	-4.3245	-4.8042	-5.1522	-2.9136	-2.9067	-4.7503	-3.9734	-4.5216	-4.2692	-5.8338	-3.694	-4.7579	-4.1571	-5.9515	-6.1296	-5.3035	-4.1872	-4.2078	-5.1863	-4.5285	-4.6143	-4.117	-4.0957	-3.0834	-3.6958	-4.7784	-4.1589	-3.1642	-3.8012	-3.0761	-3.7644	-3.5801	-3.9839	-3.333	-3.6434	-4.521
-16.107	-14.9	-14.003	-14.15	-15.955	-14.362	-14.344	-14.627	-14.174	-13.232	-15.202	-14.809	-15.531	-13.758	-15.787	-14.986	-13.121	-14.334	-14.697	-15.305	-14.529	-14.851	-15.37	-13.813	-14.803	-14.913	-13.497	-14.511	-15.572	-14.143	-15.405	-15.837	-13.654	-14.336	-15.252	-14.777	-15.951	-15.15	-14.326	-15.118	-12.729	-14.588	-14.259	-15.593	-13.568	-14.277	-13.229	-15.535	-13.94	-15.699
-6.8654	-7.0736	-7.3575	-6.5045	-7.0248	-5.6223	-6.2914	-5.9453	-6.866	-6.9526	-4.6173	-5.2974	-5.5529	-7.7062	-6.1714	-5.9808	-7.0276	-6.9848	-5.3397	-4.9176	-5.3149	-7.2638	-5.1244	-6.4488	-7.3897	-5.8232	-6.6355	-7.051	-5.9995	-8.4936	-7.4148	-5.8595	-5.6956	-7.0845	-5.2079	-6.4918	-6.3197	-6.0724	-6.8394	-7.2718	-6.2625	-6.5616	-6.3587	-8.705	-6.6932	-6.319	-6.8573	-6.6181	-8.1442	-7.6222
-21.427	-21.539	-21.639	-20.85	-21.392	-20.994	-21.016	-21.413	-20.901	-21.271	-22.043	-21.22	-23.177	-20.206	-23.066	-22.138	-21.128	-21.792	-19.608	-20.87	-20.997	-19.888	-20.928	-21.614	-21.413	-19.835	-20.624	-22.446	-19.625	-20.699	-21.825	-19.91	-21.765	-20.841	-21.29	-21.782	-19.148	-20.336	-20.719	-20.716	-21.229	-21.394	-22.337	-19.691	-21.64	-20.755	-22.347	-19.711	-20.803	-20.212
8.963	8.4659	7.9949	8.0763	10.049	7.7654	7.2682	7.2662	9.3732	8.2398	8.1762	10.167	10.406	8.9286	7.4203	7.5605	7.9396	8.1861	9.5843	8.6912	9.3097	9.1322	8.1651	8.4467	8.8533	8.012	7.8054	7.5767	7.6017	9.3103	7.5643	9.6386	8.5137	8.8002	9.9299	9.6667	8.9041	10.053	8.6933	8.5402	8.8141	9.5422	7.9294	9.021	9.4577	8.1084	8.8695	6.7906	7.7453	8.0918
-12.899	-12.378	-12.087	-12.413	-13.443	-12.176	-13.171	-13.349	-11.927	-12.11	-13.178	-13.184	-13.59	-12.39	-12.189	-12.138	-12.235	-12.833	-13.399	-12.964	-12.438	-12.219	-12.755	-13.41	-13.003	-11.55	-12.6	-13.179	-13.466	-13.997	-12.315	-14.652	-11.539	-13.276	-11.911	-14.478	-14.369	-13.014	-11.734	-11.972	-12.866	-13.493	-14.42	-13.033	-13.366	-12.766	-12.544	-12.236	-12.425	-14.337
-8.8223	-7.7608	-7.6447	-7.6392	-8.921	-8.543	-6.9944	-7.5614	-7.2251	-7.9439	-7.5383	-9.0682	-6.5123	-8.4133	-6.7258	-6.4927	-5.7568	-6.5243	-9.2443	-8.2729	-7.56	-6.6588	-7.3727	-7.16	-10.139	-7.8972	-9.1704	-7.7872	-6.5621	-7.7826	-7.6169	-8.0819	-7.283	-7.0754	-7.4699	-8.748	-6.0098	-7.1102	-6.3226	-7.224	-8.3823	-6.2866	-6.6884	-8.9389	-8.1465	-6.6669	-7.2288	-5.7903	-7.5185	-7.3113
-11.19	-11.31	-12.268	-11.242	-10.868	-11.22	-12.748	-12.259	-11.577	-11.648	-9.8443	-12.945	-12.843	-11.481	-12.548	-13.305	-11.277	-10.329	-12.791	-12.53	-11.013	-12.094	-11.924	-11.904	-13.535	-11.459	-11.255	-12.538	-10.104	-11.766	-11.161	-11.657	-11.435	-13.238	-11.295	-11.046	-11.808	-10.944	-11.978	-10.631	-10.338	-10.859	-11.157	-12.583	-10.874	-12.799	-10.689	-11.723	-11.518	-11.425
-12.497	-13.486	-14.528	-14.198	-14.143	-13.695	-12.559	-14.966	-11.926	-14.161	-14.561	-12.66	-13.485	-13.35	-15.653	-13.366	-14.43	-13.408	-12.878	-14.092	-14.522	-12.955	-15.148	-13.985	-15.195	-13.357	-15.388	-14.916	-12.526	-14.573	-13.685	-15.617	-14.833	-14.476	-12.012	-14.522	-12.887	-16.102	-14.435	-14.267	-14.012	-13.023	-12.718	-13.954	-13.611	-15.636	-15.673	-14.615	-12.542	-14.812
-6.2716	-5.6127	-6.1904	-5.8773	-6.4475	-5.1331	-5.5649	-5.4839	-6.7438	-4.5712	-7.6018	-6.8415	-6.903	-6.4561	-6.3494	-5.313	-6.0871	-6.4098	-6.0373	-5.19	-6.6401	-4.4673	-5.9721	-7.0572	-6.7748	-7.0076	-7.0501	-5.7681	-8.1496	-6.7757	-7.3846	-4.8844	-5.1766	-7.439	-6.5423	-7.2777	-7.0835	-7.0545	-4.8841	-7.3628	-5.3579	-6.1653	-6.4214	-5.6497	-8.2445	-6.462	-6.7194	-7.5749	-7.8502	-6.9595
8.1206	9.1839	9.3814	9.7634	11.22	10.536	10.689	9.0958	9.6997	10.738	10.192	9.7648	9.359	10.076	9.3792	7.6679	9.1364	10.112	9.1306	9.4357	8.7795	11.369	9.9439	9.2841	8.1439	8.931	7.5642	9.7566	9.2744	9.9415	8.2004	9.8438	8.8865	10.629	9.8132	9.6041	10.023	10.915	9.8143	9.6994	10.169	9.9149	9.2458	8.9251	9.3534	8.8963	9.9261	9.5829	10.404	10.616
-3.5051	-6.7143	-4.453	-4.8755	-4.6224	-5.2274	-5.7057	-4.5237	-7.6354	-4.7125	-5.3436	-4.7527	-5.4331	-5.5858	-3.8824	-2.4693	-3.9128	-4.3908	-5.1596	-4.2976	-3.7965	-3.9962	-4.7245	-5.4332	-4.7289	-5.9671	-4.223	-4.6182	-2.3873	-6.1915	-5.1038	-5.8306	-5.6796	-4.1183	-5.888	-4.0745	-6.1235	-5.873	-4.8064	-5.1953	-4.7704	-6.127	-4.2085	-4.3606	-4.4478	-3.5544	-4.8722	-4.5285	-5.255	-6.0649
6.0861	6.6881	7.3123	5.611	6.6833	6.7381	3.4539	7.3892	8.1951	6.4443	7.3232	7.0205	6.1166	7.1112	7.4479	8.3258	6.0829	6.1642	7.5097	6.5634	5.083	7.3775	8.4559	6.353	5.643	5.7262	6.0743	7.6144	4.6515	8.6087	7.0485	7.3095	7.4147	7.5024	6.9204	8.1876	5.1843	6.9151	5.2689	7.4507	5.6833	7.2649	5.776	6.1653	7.1025	5.2129	7.2091	7.8326	6.856	7.3134
-2.2677	-4.838	-4.1194	-2.3712	-3.779	-4.9014	-3.9265	-3.8473	-4.2338	-4.1639	-3.3121	-3.7349	-2.5138	-3.1258	-4.1631	-2.7763	-4.9173	-5.6564	-3.9179	-2.6035	-3.5893	-3.8483	-4.2093	-4.7546	-2.4273	-5.0892	-3.4726	-3.64	-3.2196	-3.2986	-2.6355	-3.2445	-5.1965	-3.1373	-3.9672	-1.9113	-5.1552	-2.8502	-2.9559	-1.5821	-4.0117	-1.8251	-3.9994	-2.8216	-3.0699	-3.7965	-2.7758	-4.0914	-2.6708	-3.4072
-5.8465	-5.9484	-5.4643	-6.49	-3.6468	-6.4531	-6.819	-3.4704	-5.6379	-5.0835	-5.068	-5.4661	-6.2143	-4.5269	-7.1398	-5.3726	-5.8717	-5.727	-4.9894	-5.9475	-5.878	-5.0944	-4.3859	-5.7421	-5.3749	-5.9088	-6.4141	-5.32	-5.0288	-5.8809	-5.7776	-5.5765	-7.4072	-6.0181	-4.5572	-6.8924	-6.1823	-5.0928	-6.6447	-6.0573	-5.6092	-7.0678	-3.9748	-5.7915	-6.2196	-6.005	-6.31	-4.7995	-5.2511	-5.3752
-9.4211	-9.0009	-11.861	-11.557	-11.501	-11.565	-9.619	-9.4656	-11.915	-9.7331	-10.164	-12.934	-9.7001	-12.198	-11.463	-11.169	-10.615	-9.8879	-10.407	-10.54	-12.295	-10.948	-10.759	-10.717	-8.9576	-9.1182	-9.6068	-11.303	-9.6582	-12.041	-10.603	-9.856	-11.219	-9.6579	-10.514	-12.143	-10.712	-11.413	-11.684	-11.308	-12.197	-10.883	-10.278	-10.468	-11.925	-10.895	-10.307	-10.543	-10.536	-11.793
2.2637	1.9795	0.60121	0.71956	1.8703	1.0033	0.031026	0.93643	0.48222	0.7499	1.5724	1.1577	0.39455	1.9649	0.4118	2.2146	2.243	1.8653	-0.13919	0.77605	1.0243	2.4664	2.1762	-0.0082137	1.7652	2.1261	2.9471	1.7136	1.4975	2.6092	0.43952	1.7894	2.2208	1.3238	0.78502	0.90694	1.4519	0.37405	1.4817	2.0785	0.79215	-0.66778	0.20716	0.91903	0.76506	0.12941	3.0021	-0.10176	0.90932	0.77379
-2.0409	-2.2106	0.62736	-1.5779	-0.7292	-1.7533	-1.5694	0.076015	-1.2547	-0.59155	-0.60172	-2.3975	-1.9005	-1.4589	-0.7411	-0.93801	-0.87091	-1.6437	-2.4202	-0.61403	-0.072723	-0.68254	-2.3856	-1.1932	0.051718	-1.6355	-1.5654	-2.7504	-2.7676	-1.5937	-1.746	-0.43642	-0.13727	-1.1829	-0.85022	-0.91059	-4.5306	-1.4931	-1.742	-0.66378	-1.8529	-3.6961	-1.221	-1.0622	-2.2255	-1.1949	-0.9357	-0.60378	-2.5356	0.75996
-0.8109	0.26499	-1.2848	1.1162	0.96671	0.042424	-0.2742	-0.078537	-0.68134	0.0080214	0.82203	-1.5766	0.11063	1.4785	0.90862	-0.75306	-1.2045	1.5937	-0.22994	0.15863	-0.31728	-0.30821	-0.55664	0.091787	0.21971	-0.12972	-1.2413	-0.14607	-0.27975	0.53202	1.0826	-0.43471	0.085382	-0.93202	0.03458	-0.85877	-0.8236	-0.5532	-1.7746	-0.11877	0.58361	-0.56441	0.72343	0.36145	0.54524	-0.82419	-0.7962	0.60787	0.95553	-2.4025
0.48863	-0.60205	0.023289	0.92589	-0.35795	1.5591	0.56768	0.12653	-0.4822	-0.30761	0.20008	-1.9746	-1.0462	0.61552	0.028941	0.38334	-0.16769	-0.31014	0.33479	-0.35685	-1.2319	0.57879	-0.97763	-0.36538	-0.61396	-1.3336	0.78203	-0.65245	0.33333	-1.0002	0.026641	-0.19674	-1.9075	0.49209	-0.871	0.0073843	0.29311	-0.60918	0.32667	1.209	-0.84196	0.67263	-2.0112	-0.54377	0.74102	0.72789	-0.81778	-0.47646	-0.62586	1.4223
-11.163	-11.241	-10.491	-11.263	-10.794	-11.841	-12.156	-10.831	-12.077	-12.627	-12.054	-12.833	-11.455	-10.705	-12.041	-13.225	-11.521	-12.246	-12.718	-12.268	-12.341	-9.6836	-11.617	-12.025	-13.021	-12.94	-10.76	-11.994	-12.095	-11.478	-11.394	-11.275	-11.896	-12.761	-11.52	-12.693	-11.036	-12.18	-12.455	-12.199	-10.568	-11.305	-11.525	-12.208	-11.33	-10.968	-11.89	-10.791	-13.633	-10.414
-12.721	-14.664	-13.679	-12.923	-13.315	-12.263	-15.052	-14.026	-15.753	-12.623	-14.229	-12.74	-12.702	-14.603	-14.319	-13.935	-13.872	-12.988	-12.669	-15.056	-12.748	-12.957	-14.863	-14.784	-14.926	-13.041	-13.807	-11.45	-13.346	-13.913	-15.456	-12.862	-16.668	-12.314	-12.666	-13.003	-13.159	-12.298	-12.608	-13.837	-12.873	-14.356	-14.232	-15.616	-13.213	-13.006	-11.535	-13.979	-15.006	-13.064
-11.906	-14.499	-15.814	-14.646	-14.453	-17.926	-13.652	-13.511	-14.619	-14.312	-14.569	-13.177	-15.857	-15.593	-15.179	-14.477	-14.179	-16.074	-13.221	-13.108	-15.661	-13.757	-14.291	-14.996	-15.894	-13.721	-15.07	-15.441	-14.716	-14.327	-14.383	-14.833	-13.187	-14.901	-13.921	-13.882	-14.531	-15.178	-15.742	-14.484	-15.422	-13.911	-14.378	-14.812	-14.102	-14.369	-14.745	-15.283	-15.508	-13.414
2.0802	1.1184	2.2606	1.8454	0.66313	1.0421	2.2979	1.1782	2.2686	1.9512	1.4865	0.082811	0.75008	1.7617	2.0083	2.4081	3.2181	1.1845	2.6541	1.3068	1.4783	1.5275	2.2182	1.8146	0.60445	2.546	0.63241	2.7745	-0.17713	2.2228	3.6171	1.7051	2.3382	-1.0624	0.38745	0.50793	2.5366	1.2987	0.84888	0.90764	2.3547	1.9081	0.91848	2.4506	0.80735	0.41934	2.0663	0.67421	1.3558	1.501
1.289	2.6857	3.3212	2.7889	0.44758	2.6316	1.0964	2.0217	2.2526	2.3429	2.1348	3.3126	3.3154	1.7114	0.67636	1.6031	1.9602	1.1031	1.2417	3.2771	1.4737	0.89082	1.4035	2.0968	1.9282	1.5402	1.9755	1.2468	2.3911	1.3666	0.60786	1.5372	1.7241	2.2529	1.3743	0.57728	1.3805	3.3748	1.2026	2.4203	1.9615	0.27141	1.3787	3.124	1.883	0.093329	1.0441	3.0472	1.2773	0.98895
-15.06	-15.577	-14.451	-14.546	-13.383	-14.953	-15.753	-14.354	-14.174	-15.496	-14.258	-14.189	-16.951	-13.841	-14.799	-14.854	-14.589	-14.628	-13.221	-14.892	-16.301	-15.767	-14.218	-14.572	-15.1	-15.114	-14.967	-14.931	-14.655	-14.694	-14.387	-15.405	-14.72	-14.47	-14.467	-15.068	-14.567	-14.092	-14.985	-13.176	-14.165	-13.986	-14.785	-15.633	-16.037	-15.201	-15.034	-14.187	-15.079	-15.248
-1.2856	0.32566	-0.96469	-1.4093	-1.2016	0.063816	-1.3305	-0.83636	0.7287	1.601	0.80619	-0.82343	0.48541	1.1559	-2.4109	0.45309	-0.42106	-0.057873	-0.28201	-1.6236	-1.1496	0.33678	-1.3866	0.89828	-0.13414	0.12023	0.77216	-0.080871	0.3018	-0.086027	0.08633	0.33686	-0.098189	-0.2678	-0.21454	0.56226	0.56807	1.7871	-1.5322	-1.4058	-0.87687	-0.37332	0.44712	-1.3741	-0.96214	1.1645	-0.0010489	-0.076437	-0.92808	0.26334
-10.588	-11.801	-12.214	-12.275	-10.575	-11.314	-11.964	-11.125	-11.219	-12.165	-10.344	-11.377	-11.625	-8.9515	-12.123	-10.792	-10.631	-12.26	-11.894	-11.145	-11.318	-11.989	-9.8352	-11.457	-12.43	-9.4458	-12.676	-11.733	-11.629	-12.146	-11.142	-11.24	-11.124	-12.284	-11.737	-11.699	-9.6079	-12.69	-9.9606	-12.522	-9.9607	-10.833	-11.006	-12.179	-10.699	-10.465	-10.365	-11.908	-11.234	-10.927
-4.0303	-5.5486	-4.7264	-5.0947	-5.0442	-6.0472	-5.5223	-3.8593	-5.3405	-5.9699	-3.0527	-5.9237	-5.4675	-4.2395	-5.4462	-6.4097	-4.8151	-6.1835	-7.6899	-5.0268	-5.193	-6.4313	-6.4065	-6.5047	-6.3496	-5.5085	-5.2136	-5.5682	-4.7079	-5.4935	-7.3017	-3.6731	-5.2501	-6.4092	-6.6861	-4.2146	-5.5301	-4.5477	-3.4686	-5.7557	-6.6166	-5.8344	-5.9716	-5.8213	-5.9306	-5.4107	-4.8643	-5.5927	-5.6736	-6.8339
-8.1211	-8.8524	-7.3703	-9.6892	-8.6454	-9.6139	-9.481	-8.6644	-9.259	-7.4082	-8.2136	-9.5153	-8.2949	-8.2222	-8.7396	-10.151	-10.78	-8.0563	-9.133	-8.4247	-8.1066	-9.3926	-8.8476	-9.1559	-8.1568	-7.89	-7.8702	-8.381	-8.4527	-8.2861	-9.2375	-8.2167	-9.2345	-6.344	-8.0382	-9.3523	-9.0997	-9.6312	-9.391	-7.4602	-8.4496	-8.7388	-8.9621	-7.2696	-9.6479	-10.185	-8.2869	-8.4052	-9.3754	-8.8571
-0.7694	-0.1971	-1.5666	-1.688	-0.60512	-1.1356	-0.84746	1.0387	-1.7469	-2.102	-1.0663	-0.74755	0.26406	-2.039	-0.50479	-1.686	-0.78496	-1.5704	-0.11333	-0.3434	-0.22983	-1.532	-0.076264	-1.7339	-0.92526	-2.4479	-2.4321	-1.0935	-0.74226	1.2246	-2.1911	-0.16616	-0.15899	-1.6375	0.21885	-1.7198	-1.3752	-0.20799	-1.8655	-0.48303	-0.42648	-1.1601	-1.5029	-0.60069	-1.6148	-1.2356	0.68622	-1.1974	-1.4959	-0.61663
-2.1748	-4.5109	-1.4469	-0.13938	-0.6665	-1.3121	-1.3393	-0.13741	-0.1367	-1.9189	-3.2013	-0.63061	-1.7714	-0.18794	-0.33127	-2.9946	-0.57693	0.32811	-1.6022	0.17722	-1.4335	1.0502	-1.7271	-1.6012	-1.1407	0.042726	-1.8625	-1.0632	0.080585	-2.1614	-1.1611	-2.664	-1.7154	-0.52594	-1.7802	-1.8035	-1.9848	-1.5938	-0.77768	0.22414	-0.4259	-0.93802	-0.58907	-1.1714	-2.4899	-0.0098817	-1.9188	-2.3926	-0.94353	-1.5872
-1.3247	-0.68244	-0.89862	-0.47851	-2.5133	-1.6259	-0.51304	-0.97742	-0.4318	-2.0873	-1.7168	-1.8036	0.64733	-0.84685	-1.8985	-1.0334	-2.8577	-1.3247	0.38888	-2.7485	-2.393	-1.1079	-1.2207	-0.92895	-0.72249	-0.52338	-2.6447	-2.2429	-1.689	-1.3393	-3.0992	-1.3814	-0.98162	-1.0705	-1.3026	-0.94585	-1.9051	0.2962	-0.57221	-0.77967	-2.7465	-0.8498	-0.42548	-0.78725	-2.0137	-0.12869	-1.0534	-2.3993	-2.215	-0.74975
-5.5392	-6.451	-7.753	-6.439	-5.2847	-5.9581	-5.1829	-6.3665	-4.9963	-6.027	-7.3649	-6.8954	-4.9585	-6.6806	-6.0622	-7.4824	-4.7186	-6.5052	-6.8037	-4.6454	-6.399	-6.652	-6.5742	-7.7011	-5.4766	-4.9688	-6.3724	-5.6825	-4.9592	-5.8609	-7.264	-6.5106	-6.209	-7.6368	-7.6767	-7.3226	-4.9334	-7.2527	-7.571	-6.5091	-4.9459	-7.2096	-5.2187	-6.4015	-6.9368	-5.6962	-4.1387	-5.6431	-4.7051	-7.6029
-11.823	-9.9041	-11.856	-11.727	-11.661	-9.6519	-10.021	-10.192	-9.6707	-12.355	-10.247	-11.933	-9.419	-10.087	-12.05	-10.136	-10.616	-12.413	-11.532	-11.178	-9.6622	-10.983	-10.26	-8.1168	-10.18	-10.546	-10.974	-11.3	-12.915	-11.628	-10.216	-9.7007	-10.574	-9.7801	-9.9837	-10.321	-9.3162	-10.738	-10.242	-11.922	-9.8761	-10.06	-9.2349	-10.116	-11.656	-10.385	-11.068	-10.765	-9.4458	-12.055
-2.5329	-4.4968	-1.441	-1.0241	-1.8926	-4.3511	-2.5699	-3.8321	-3.4055	-3.3909	-2.9687	-2.314	-1.8536	-2.676	-1.9211	-2.8315	-2.4116	-3.6659	-2.1181	-2.4552	-2.7251	-3.2453	-1.7611	-2.6756	-3.6647	-2.9283	-3.7762	-3.9789	-2.8593	-2.0898	-3.8601	-3.4212	-3.7725	-3.1498	-3.3318	-1.805	-2.5823	-2.7796	-3.1295	-2.5217	-3.7151	-2.674	-3.8713	-2.9075	-2.7147	-1.6931	-2.7668	-3.7173	-1.7288	-1.8726
-12.151	-12.398	-11.079	-11.264	-13.516	-11.752	-10.509	-11.426	-11.244	-12.121	-10.979	-11.075	-12.921	-11.468	-11.462	-11.143	-11.588	-10.67	-12.583	-11.549	-11.563	-10.945	-11.472	-11.253	-12.94	-12.176	-11.217	-11.77	-12.035	-10.918	-11.332	-11.87	-11.109	-13.047	-11.886	-12.18	-9.6641	-11.121	-13.24	-11.548	-11.611	-12.489	-11.248	-12.107	-10.878	-11.832	-10.672	-12.018	-11.398	-13.119
-1.7485	-1.2798	-2.1697	-1.3034	-1.8088	-0.3994	-1.0475	-1.1943	-1.3262	-0.93151	-0.92602	-1.6855	-2.4025	-0.43719	-1.8792	-0.58917	-1.2213	-0.98028	0.3799	-0.19347	-0.39445	-1.4352	-1.8863	-1.3683	-1.8773	-1.9767	-1.7936	-1.4241	-1.1562	-2.0819	-1.7535	-2.0645	-0.47618	-3.4589	-0.82373	-2.341	-1.9155	-1.4854	-2.6512	-2.7465	-1.2379	-0.33657	-2.4668	-1.8269	-0.72984	0.28222	-0.6403	-1.4522	-0.96048	0.053326
-14.932	-12.905	-13.572	-13.775	-16.279	-13.359	-15.264	-13.376	-13.435	-14.813	-14.16	-13.314	-14.569	-13.829	-13.007	-12.17	-13.914	-13.99	-13.816	-15.025	-12.602	-12.52	-15.26	-15.129	-13.993	-15.281	-13.092	-14.875	-13.694	-12.028	-14.504	-12.101	-12.176	-12.791	-15.327	-13.387	-14.764	-13.751	-15.28	-12.811	-14.804	-13.279	-14.342	-15.664	-13.583	-13.603	-13.714	-12.03	-12.957	-12.578
3.9425	3.599	2.047	2.6785	3.196	3.4945	0.19133	2.6769	3.9907	2.1932	1.8528	3.9232	2.6432	2.3325	3.4761	1.7517	3.5766	1.0188	2.2873	1.9558	1.6635	3.5146	3.5896	3.7911	4.4852	2.2066	3.2332	2.5303	2.1338	3.6927	3.1172	1.1439	3.3055	2.7426	2.7467	1.5996	3.7718	2.0441	1.7565	1.2918	4.9658	3.9262	3.253	2.4321	0.8204	2.1105	3.1656	3.4137	2.6325	2.428
-11.002	-12.154	-12.953	-12.219	-12.043	-9.9865	-11.466	-12.729	-10.61	-12.245	-13.566	-11.889	-13.789	-12.937	-12.046	-11.831	-11.771	-11.573	-12.744	-11.441	-11.974	-11.176	-9.4511	-13.154	-12.224	-11.783	-12.902	-12.22	-11.268	-11.665	-13.229	-10.735	-11.154	-11.739	-10.87	-12.36	-11.032	-12.635	-10.892	-12.621	-12.903	-13.48	-12.162	-13.595	-11.591	-12.009	-11.866	-12.099	-11.19	-11.446
2.7	3.6456	2.7753	1.8713	1.6657	1.7656	2.1925	4.001	2.2603	2.9115	3.6226	3.532	3.1681	1.454	4.2787	3.4779	2.4946	3.2295	3.0223	0.78178	3.4889	2.974	1.1386	1.5286	2.5926	1.5836	2.1956	2.4259	4.0588	2.6262	2.5943	2.8227	2.0108	1.2899	1.66	2.8207	2.4611	2.556	2.4337	2.1715	1.8009	2.5772	3.6372	2.6174	2.7289	2.4762	1.5535	3.2735	2.744	3.7416
-1.1879	-3.2435	0.34012	-1.2043	-2.5036	-3.3114	-3.0377	-1.279	-0.77379	-1.9686	-2.7776	-0.76014	-2.0285	-1.8096	-1.5413	-3.0837	-2.7698	-2.4206	-0.45417	-1.9588	0.33227	-2.6292	0.90975	-2.0172	-0.9487	0.93406	-2.2022	-1.1654	-1.6312	0.19005	-2.3997	-1.5397	0.50644	-1.0381	-0.051708	-0.63793	-1.424	-0.70747	-1.9169	0.10927	-1.5324	-1.5525	-2.6135	-2.2238	-1.1378	-0.556	0.029329	0.36909	-0.28996	-0.92725
-10.466	-12.132	-10.724	-10.815	-11.043	-11.295	-10.294	-10.896	-10.502	-11.36	-9.8234	-11.411	-12.023	-11.221	-11.697	-10.695	-11.41	-9.5366	-9.7394	-11.871	-10.648	-11.128	-11.551	-12.252	-10.557	-10.583	-11.29	-10.268	-11.96	-10.779	-9.2041	-11.083	-11.125	-10.889	-12.225	-11.648	-10.807	-9.7162	-10.592	-9.826	-10.334	-12.098	-10.398	-10.973	-11.631	-11.676	-11.084	-10.533	-10.915	-11.921
-22.569	-21.359	-23.014	-20.42	-22.521	-20.7	-23.936	-21.219	-23.329	-20	-20.14	-22.993	-23.559	-23.887	-21.395	-21.524	-21.07	-21.129	-22.609	-23.742	-23.497	-22.365	-24.219	-22.543	-24.127	-22.372	-20.948	-22.856	-23.553	-21.476	-21.721	-19.601	-21.492	-24.606	-21.831	-21.266	-23.288	-21.563	-21.718	-20.575	-22.744	-23.445	-23.97	-22.335	-23.815	-21.384	-21.713	-22.355	-22.13	-23.459
5.2477	4.6641	4.8447	5.0438	6.3144	6.1775	4.8442	6.0331	4.9502	3.7227	6.2001	6.5375	5.3237	3.9782	4.82	6.7033	5.1931	3.2227	5.1001	5.9012	4.7981	3.6556	5.9922	5.2269	5.3482	4.4625	3.8965	3.0955	5.8058	6.0588	4.8191	6.6392	5.3346	3.84	5.5671	5.7366	6.2225	5.4239	4.8393	4.9668	4.8237	4.5323	6.4563	5.288	6.3082	4.4278	5.9439	5.8621	5.9735	5.7175
-6.9485	-6.8446	-5.17	-5.9624	-6.0655	-5.6671	-4.352	-6.3518	-3.6625	-3.6105	-3.6047	-6.6093	-4.4381	-5.56	-3.7531	-4.0858	-5.8209	-4.8671	-5.1098	-4.7611	-5.7922	-4.7651	-5.7477	-4.8938	-5.8896	-4.2896	-5.1696	-5.7717	-4.5233	-3.074	-5.2069	-6.5685	-5.2211	-7.1965	-5.1875	-4.7294	-5.2815	-5.5986	-7.1677	-6.6103	-5.3254	-4.9399	-5.6576	-5.1647	-5.3065	-6.9056	-6.1731	-4.7743	-5.166	-5.4616
1.2712	1.6529	1.1049	1.3557	1.7458	1.4592	2.9828	1.9335	1.2137	2.1885	2.5791	0.053838	0.7082	3.1878	1.1554	2.5104	1.1453	1.3066	-0.27802	0.34508	2.4233	2.4674	0.81406	0.48414	0.98722	2.0784	1.7342	2.4687	2.2412	0.84556	2.4934	2.1004	1.4273	3.0997	2.477	3.9862	2.337	2.7981	1.9612	1.7457	0.4742	1.3034	1.9518	1.0143	2.0769	1.7388	1.8539	1.3079	1.648	1.4613
-8.4708	-9.7392	-10.495	-8.9537	-9.4108	-10.156	-7.886	-8.6583	-8.4446	-9.3351	-8.6707	-8.5875	-9.2168	-9.2082	-11.004	-8.481	-9.4719	-9.2483	-10.604	-9.1501	-8.9629	-8.4107	-9.503	-9.9386	-8.821	-9.1598	-9.045	-8.5879	-9.1996	-9.678	-9.3483	-11.037	-9.4756	-9.5297	-8.5367	-9.8239	-9.5426	-8.6712	-9.3906	-9.0054	-9.7142	-8.7169	-8.5232	-7.4726	-8.1745	-10.248	-9.553	-8.4396	-9.5182	-9.5544
9.0399	6.9667	9.6562	7.6102	9.3114	7.7114	9.0991	8.5455	8.5263	7.6664	8.7698	9.5078	8.4855	8.14	8.1753	8.4923	7.5436	7.8426	8.3998	8.7379	7.3292	8.4768	7.7808	7.6155	9.377	8.8368	8.3494	7.2389	8.0654	7.7171	8.8445	8.0361	7.4738	8.4339	8.8263	8.145	7.9416	8.4742	8.2139	6.6871	7.0056	8.0972	7.5762	9.0489	7.3173	8.5429	8.4357	6.5592	9.0496	7.4203
3.2518	2.1979	4.5628	3.4575	2.27	1.2729	2.8578	1.1434	2.437	2.6302	2.1014	2.2304	2.8401	3.5703	3.2706	3.882	4.0528	3.5206	3.2019	3.3008	4.6917	4.3218	2.9128	2.7129	3.5377	2.1805	1.7966	1.5147	2.6673	3.454	2.2372	2.5943	1.4389	3.4207	3.4347	3.5683	1.5266	2.3799	2.9049	3.2127	2.4087	2.932	2.7609	2.5552	0.50933	3.1961	2.9539	3.1815	1.6919	2.5461
-9.9435	-9.5266	-10.39	-12.64	-9.7509	-11.893	-10.997	-10.875	-12.183	-10.805	-9.362	-10.986	-10.516	-12.741	-9.8745	-11.999	-12.029	-11.291	-10.892	-11.404	-11.682	-10.411	-11.423	-12.705	-8.6454	-11.442	-10.611	-10.265	-11.161	-9.995	-10.883	-10.022	-10.947	-11.259	-10.81	-9.854	-10.634	-9.4014	-11.231	-10.395	-11.178	-9.2253	-11.228	-11.91	-11.182	-11.827	-10.594	-9.3857	-11.613	-10.578
-3.9718	-3.3974	-5.9656	-4.7891	-4.0934	-4.728	-4.8799	-4.4365	-5.1116	-6.6727	-3.8651	-6.1345	-6.0358	-5.4317	-3.5495	-5.5992	-5.0477	-4.9026	-6.261	-3.6948	-5.639	-4.921	-4.3453	-4.8997	-5.6191	-4.2434	-4.8735	-4.6871	-5.4624	-4.6042	-5.3789	-5.5033	-3.7974	-4.3267	-4.7157	-4.1274	-5.3979	-6.4326	-5.9363	-5.2185	-5.7536	-5.986	-2.9685	-3.7826	-5.1155	-4.8207	-4.8675	-5.4107	-4.2625	-4.8795
-20.657	-21.92	-20.893	-23.049	-23.688	-20.919	-22.675	-21.837	-23.124	-22.795	-22.529	-21.994	-22.154	-21.434	-22.046	-22.394	-22.568	-22.106	-20.318	-21.535	-23.509	-21.326	-22.783	-24.001	-21.383	-21.86	-21.912	-21.591	-22.331	-21.918	-22.156	-23.721	-23.226	-22.276	-21.343	-23.331	-21.083	-21.795	-21.554	-20.479	-21.51	-21.146	-23.302	-23.065	-21.595	-23.254	-23.471	-23.448	-22.763	-21.144
-14.445	-13.939	-14.709	-13.397	-14.346	-16.172	-12.738	-16.406	-14.965	-15.791	-14.79	-13.628	-14.42	-14.188	-14.086	-15.368	-15.522	-16.299	-13.676	-12.746	-14.773	-14.928	-13.503	-14.981	-15.131	-13.919	-15.636	-14.962	-15.352	-14.003	-12.798	-14.996	-14.875	-13.476	-14.995	-16.522	-17.233	-14.212	-14.457	-14.544	-14.697	-15.89	-15.01	-14.202	-14.318	-15.412	-13.752	-14.404	-15.706	-14.565
-10.195	-11.126	-11.363	-9.7566	-10.176	-11.074	-10.639	-9.3584	-11.795	-11.031	-11.507	-8.5301	-11.585	-10.665	-10.321	-10.191	-10.076	-10.232	-12.427	-11.734	-9.4482	-10.602	-11.601	-11.783	-10.743	-11.495	-11.181	-12.531	-10.481	-11.578	-11.475	-10.921	-11.399	-12.029	-10.18	-11.444	-10.061	-9.5936	-10.384	-11.807	-10.545	-10.343	-9.8009	-10.4	-10.688	-12.123	-10.308	-10.358	-10.863	-10.066
9.0843	9.4323	8.456	6.9417	8.9447	7.922	8.0567	7.5358	7.3613	7.4176	9.7168	7.5935	9.0204	6.9448	8.7241	7.2255	8.0684	8.534	8.9905	6.8037	9.4829	8.5257	8.9694	7.6325	9.116	8.4252	8.56	8.6647	7.5336	8.3899	9.3084	7.9353	8.7059	8.0375	7.5554	7.7528	7.8008	7.4623	7.4897	6.4612	7.037	7.3157	6.2492	8.1264	8.8001	7.3238	8.5174	7.2685	8.133	8.647
-9.4135	-10.92	-9.4139	-9.1051	-6.92	-10.3	-7.5137	-10.264	-9.0539	-7.9697	-9.3035	-9.0724	-9.5677	-8.9408	-8.9162	-7.9097	-9.8174	-9.5172	-9.358	-6.7049	-9.1202	-10.232	-7.76	-7.9043	-9.8339	-8.7756	-9.0158	-8.8791	-10.562	-8.0798	-10.711	-9.7852	-9.6891	-10.427	-8.4102	-9.2994	-10.242	-8.5008	-9.182	-9.8078	-7.2718	-8.9356	-10.95	-7.9781	-9.9415	-10.042	-9.3591	-10.186	-9.542	-7.9586
0.8206	1.1859	0.77141	1.3859	0.088622	-0.12835	2.6946	-0.56912	0.30985	1.3936	1.2329	0.31061	-0.37517	-0.17601	-1.019	-0.20025	-0.63234	-0.062442	-0.99122	0.74456	0.23119	-1.5639	1.3318	-0.77856	0.86147	0.91229	1.6046	-0.39577	0.08181	-0.50926	0.60655	1.6142	1.3731	1.2793	1.4367	0.21225	0.49284	-0.058353	-0.1882	-0.47905	1.3314	1.7902	0.073233	1.3612	-0.36385	1.9847	0.091427	-0.14359	-0.12954	1.8165
-12.207	-12.376	-12.291	-12.199	-11.563	-12.328	-11.254	-11.02	-11.453	-10.497	-12.722	-11.314	-11.82	-13.461	-13.551	-11.902	-12.715	-11.025	-11.129	-11.405	-10.501	-10.63	-12.689	-11.382	-12.404	-13.442	-10.532	-12.425	-11.035	-10.184	-12.214	-11.513	-12.471	-12.152	-11.562	-11.194	-11.445	-8.678	-10.451	-12.117	-10.697	-10.988	-12.408	-11.442	-11.637	-11.272	-12.092	-12.74	-12.028	-12.927
8.3	8.8909	7.2874	8.1178	9.1607	9.3283	7.989	8.7001	8.2055	8.8025	7.8463	8.1649	7.954	8.7213	10.524	9.6059	9.0107	8.1422	10.057	8.3776	8.3797	8.7121	9.0639	9.106	10.519	10.085	8.6645	8.1381	7.1922	7.297	8.4467	7.4181	9.7771	8.0851	8.0411	9.2357	8.3923	8.8154	7.6171	8.9049	8.3972	8.272	8.3859	10.431	9.3602	8.4944	7.2404	7.8763	7.9364	8.7765
-11.514	-10.996	-10.547	-11.105	-10.787	-11.624	-12.423	-10.335	-11.373	-12.049	-11.334	-11.24	-11.696	-12.306	-12.456	-11.581	-12.574	-12.076	-11.118	-10.547	-12.44	-12.378	-11.596	-12.1	-11.379	-10.311	-12.569	-9.6362	-11.301	-11.033	-10.258	-12.667	-11.646	-9.6359	-10.848	-11.894	-10.263	-12.092	-12.052	-12.941	-11.705	-11.708	-12.144	-9.9761	-11.791	-11.787	-12.362	-13.409	-12.603	-12.922
-4.4685	-5.4045	-5.4338	-5.5032	-3.9437	-3.5293	-3.7359	-5.6226	-4.8999	-5.0063	-5.8632	-6.3118	-6.3324	-3.5297	-5.3198	-4.8193	-5.1954	-5.6762	-4.0114	-5.485	-5.462	-6.2018	-5.7243	-6.9942	-3.2525	-4.8304	-4.9312	-6.4197	-5.0064	-5.0367	-3.617	-5.1496	-8.033	-4.8382	-5.0077	-5.4035	-6.0759	-5.1354	-6.3499	-4.1384	-7.2528	-5.5908	-6.776	-5.2684	-3.9611	-5.1671	-3.8629	-5.6454	-4.5686	-5.1174
-15.425	-13.607	-13.817	-12.059	-14.198	-13.169	-12.691	-13.886	-14.189	-15.431	-13.756	-12.932	-13.564	-14.045	-14.734	-13.071	-15.254	-14.734	-14.369	-13.476	-15.146	-11.531	-14.667	-13.254	-13.788	-14.607	-14.461	-15.553	-13.539	-14.089	-16.565	-14.612	-14.263	-13.651	-14.605	-12.516	-15.417	-14.323	-14.168	-14.107	-12.498	-13.183	-13.332	-12.947	-13.379	-13.088	-12.943	-13.887	-13.295	-13.634
1.1466	0.0039805	-0.63627	-0.093017	-0.34586	0.080551	2.5139	-0.51044	1.509	0.021434	1.037	-0.6085	0.35175	-1.6156	0.86652	0.89899	-0.31573	0.19237	-0.60963	-0.039118	-0.42316	-0.68977	1.8708	-1.0014	-1.267	1.2939	-1.0149	0.24042	1.6279	-0.73201	-0.47698	0.99381	-0.90785	-1.1844	-1.3956	1.2433	0.17457	-0.62614	0.019559	-0.88894	-1.5142	-0.79538	0.79425	-0.80113	-0.96541	1.0924	-0.15923	-1.9379	1.4231	-1.1768
-3.355	-3.0402	-4.1975	-4.5398	-4.4352	-5.2065	-4.5609	-4.7164	-3.9081	-3.1847	-3.912	-4.3031	-5.6935	-5.3163	-4.8913	-4.3905	-3.9774	-3.564	-4.4543	-4.3511	-4.3447	-4.1461	-5.8731	-4.6561	-3.955	-3.7156	-4.7047	-3.899	-4.0395	-5.3663	-6.0518	-4.5713	-4.9024	-4.6163	-3.0941	-3.6138	-3.697	-5.0799	-2.5895	-5.4352	-4.6176	-2.7238	-3.6637	-4.4856	-5.7333	-5.7635	-4.2729	-3.4126	-3.9784	-3.7992
-3.6268	-2.8417	-5.9885	-4.9799	-5.1793	-5.0222	-4.3992	-4.2487	-3.7998	-5.1604	-3.2711	-6.1559	-4.929	-3.5206	-4.6481	-5.4488	-3.9029	-3.4111	-6.157	-3.3725	-4.6938	-5.9741	-4.9371	-4.4845	-5.1405	-3.7243	-4.6099	-4.0799	-3.8357	-4.0318	-5.3366	-4.3271	-3.8515	-3.6429	-4.8526	-4.0362	-4.6162	-5.4683	-3.2377	-4.6696	-3.3341	-4.2555	-6.0332	-5.409	-5.641	-4.5554	-5.1638	-5.3294	-3.6741	-5.3912
-11.683	-12.31	-11.645	-11.478	-10.075	-13.116	-12.883	-11.097	-11.668	-10.729	-12.335	-12.579	-11.501	-11.703	-9.9951	-13.405	-12.805	-11.432	-12.103	-11.84	-11.502	-12.938	-10.755	-12.175	-11.206	-13.741	-10.945	-10.874	-11.548	-12.162	-10.962	-11.128	-11.293	-11.666	-10.961	-12.176	-12.423	-11.888	-11.83	-11.186	-10.634	-11.323	-11.313	-11.481	-12.941	-12.644	-12.976	-11.019	-11.606	-13.387
-3.3587	-3.2749	-1.668	-4.3452	-4.3221	-2.7115	-4.7426	-3.6965	-2.5826	-3.5811	-3.1988	-3.012	-3.1885	-3.5154	-3.6371	-1.5248	-1.1803	-3.4364	-3.8078	-3.7896	-3.3629	-3.4018	-0.88487	-2.7487	-3.159	-4.3948	-3.6858	-2.6508	-3.8433	-3.2141	-3.5283	-3.3044	-3.6516	-4.6297	-4.1003	-2.1998	-3.9232	-3.0533	-3.2135	-3.8195	-3.1915	-3.5345	-3.1911	-3.4464	-1.1504	-2.702	-3.6637	-3.322	-3.8835	-1.5019
5.1366	4.7813	4.8761	5.8344	5.8567	4.758	4.7686	4.7911	5.9829	6.0674	3.6464	6.5005	5.0362	5.5513	5.6917	5.9429	6.5214	5.6894	6.7286	4.362	5.0359	3.2988	5.8816	6.6381	2.6411	6.3051	5.1801	7.2033	4.725	6.5896	6.3632	6.1828	5.9147	4.1474	5.0795	7.4399	7.5558	5.3915	4.2924	7.0857	6.7216	5.571	5.4265	5.3892	5.7389	6.5068	4.8277	7.3335	6.3792	5.5244
-3.5935	-3.7063	-3.8743	-3.3216	-3.0075	-2.1252	-3.9789	-4.7868	-2.8663	-2.8613	-2.8817	-4.5407	-3.9495	-4.0119	-4.8151	-3.7959	-4.7625	-4.2234	-3.6025	-3.6575	-3.2429	-3.1114	-4.9012	-2.9587	-4.3206	-3.7116	-5.0495	-3.8803	-5.1512	-2.5258	-4.1832	-2.0001	-2.7934	-3.1694	-3.8672	-4.2886	-3.229	-3.9902	-3.8937	-3.6379	-3.2402	-2.1949	-4.6187	-3.0043	-3.9872	-4.2292	-2.8576	-5.0478	-4.0991	-3.2655
-12.817	-12.828	-12.52	-11.103	-11.801	-11.562	-11.228	-11.111	-11.651	-10.666	-10.502	-11.575	-11.652	-9.5071	-11.792	-11.034	-11.019	-10.713	-11.348	-11.168	-12.168	-11.139	-10.757	-9.5807	-8.5697	-11.173	-11.662	-11.019	-11.527	-13.3	-11.272	-12.117	-11.288	-10.999	-11.781	-12.412	-12.013	-12.275	-10.924	-11.583	-11.923	-11.923	-10.495	-10.487	-10.525	-12.459	-12.21	-10.395	-10.105	-11.991
4.6872	3.719	4.3136	3.8629	5.6662	5.2651	4.7054	4.3579	3.5425	4.4933	4.4996	4.7066	4.0006	5.5559	3.8754	2.8616	4.042	3.4852	4.7841	3.1142	4.9385	4.8027	4.1722	4.8212	4.7869	6.4443	3.5095	5.6275	3.024	3.0975	3.6687	5.7731	4.0443	4.2803	3.7485	5.8003	4.738	2.4397	4.2882	3.9933	4.2275	3.9839	4.7676	5.4068	5.3756	4.4479	5.2509	3.3938	5.9662	6.6231
8.1512	10.599	9.7272	10.11	8.2976	9.1078	10.664	10.253	9.7303	10.356	9.8215	8.4768	9.3681	9.3641	9.206	9.041	11.665	9.7118	9.0171	9.872	9.1935	9.4951	7.6797	10.145	11.849	11.078	9.4366	8.0818	8.8805	10.445	9.8499	9.7813	9.7087	9.7147	11.204	9.8146	9.6011	9.0937	10.564	9.3444	10.276	10.366	8.63	9.4719	9.6553	9.3473	8.6634	10.51	8.6994	11.368
0.13456	-0.04522	-0.18098	-0.4706	0.92487	0.28003	-0.28672	-0.9082	-0.54357	-0.50694	-1.3652	0.10927	0.30763	-0.88274	1.4002	1.0217	-0.42725	0.22911	-0.55399	-0.13997	1.0231	-1.4464	0.74909	-0.9882	0.70466	0.0068427	-0.75338	-0.58333	-1.2143	0.23461	0.81533	0.098056	0.95185	-0.17793	0.80977	-0.73093	0.59903	-2.698	0.36748	0.1973	-0.61918	0.77049	1.1969	0.55123	1.6602	1.2948	0.82702	0.10015	-1.6575	-1.0902
-13.6	-12.976	-13.63	-13.763	-13.025	-14.352	-14.108	-14.041	-13.526	-14.272	-12.656	-14.731	-14.022	-12.758	-13.445	-13.229	-12.839	-14.823	-14.189	-13.904	-14.692	-13.657	-13.565	-11.381	-12.166	-12.567	-13.335	-13.673	-13.77	-13.45	-12.697	-12.59	-13.015	-13.524	-13.376	-14.036	-13.538	-15.148	-12.883	-12.403	-15.259	-13.27	-11.852	-13.421	-12.936	-14.26	-13.058	-12.855	-13.213	-12.69
5.9759	6.5526	8.4393	5.4763	8.0199	6.8345	6.5719	6.8005	5.3933	5.2956	8.6437	6.7305	7.2886	5.3524	6.6426	6.1455	5.2621	6.6297	6.3696	8.5645	6.321	7.2727	7.3524	8.128	6.9486	7.3677	7.086	5.5761	7.5405	5.8675	7.6304	5.3875	4.27	5.8696	6.5243	5.9419	8.6696	6.4023	6.0737	6.5391	7.3864	6.6313	8.4711	7.4771	7.3464	9.2192	5.939	7.9652	6.6475	7.8067
-2.4408	-1.9061	-2.6475	-1.6285	-0.93118	-1.4525	-1.6646	-0.83375	-0.81346	-2.1558	-0.30971	-0.56141	-0.61769	1.2216	-0.95597	0.34466	-0.73814	-2.2741	-0.35968	-1.9471	-2.8762	-0.20751	-2.0717	-1.044	-2.8975	-2.1993	-2.4461	0.2504	0.1455	-0.44263	-0.91655	-0.43041	-1.4099	-1.6279	-0.9537	-1.5001	-2.6424	-2.5791	-2.8541	-0.45948	-1.229	-0.69043	-2.5926	-0.38349	-0.71749	-1.1505	-2.4288	-1.7789	-1.7303	0.57106
2.329	-0.72167	-0.31482	-0.87272	1.0128	2.6244	-0.34643	-0.42011	-0.61674	-0.84086	1.9816	0.51605	1.3471	2.2744	0.64331	-0.072883	1.3385	1.2018	-0.71189	-1.1602	0.75216	-0.19353	1.7291	0.78262	-0.1359	0.17594	-0.015339	-0.3523	-0.87423	-1.7379	0.28312	0.91639	1.7395	1.155	-0.7154	1.4012	1.7496	-0.67081	-0.51434	1.5759	0.13181	-0.43767	2.4724	-0.40156	2.1224	1.7905	0.61259	0.6787	0.10407	-0.33372
-5.413	-4.5116	-5.1729	-6.0291	-5.0382	-4.645	-4.6614	-6.4942	-5.0444	-5.5899	-5.5115	-4.1955	-3.8399	-5.1482	-3.4164	-3.6703	-4.7677	-5.0424	-3.826	-5.2608	-3.2734	-4.9303	-5.7346	-5.393	-5.1284	-6.4025	-5.3043	-4.2234	-4.7674	-5.0761	-4.6746	-5.3574	-2.8186	-3.5492	-3.9436	-5.5433	-4.2925	-4.7861	-5.3213	-5.0676	-4.9561	-5.3808	-2.9691	-3.829	-6.5272	-4.4296	-5.6803	-4.1678	-5.5798	-5.9444
-10.485	-11.981	-10.65	-12.927	-11.215	-12.001	-11.172	-13.393	-10.669	-12.611	-10.85	-11.749	-12.135	-11.15	-11.27	-13.227	-11.95	-11.101	-11.464	-11.005	-13.416	-13.019	-11.858	-13.998	-12.808	-13.452	-11.088	-11.968	-12.43	-12.371	-12.026	-13.632	-12.405	-11.711	-13.343	-10.965	-10.606	-12.754	-12.619	-11.706	-12.151	-11.787	-11.22	-12.025	-11.581	-11.275	-11.345	-12.493	-13.475	-10.99
1.195	3.476	0.84859	5.157	2.5654	2.7607	2.0372	3.7759	1.8741	2.5594	2.3198	3.2034	3.054	5.137	2.6179	3.1897	3.0204	2.6549	1.5415	1.0504	3.4884	1.6914	3.7929	1.8648	3.3651	1.7913	3.0005	4.1554	3.4542	2.5454	2.9425	2.5654	2.6821	2.7066	1.886	2.428	3.9028	4.6137	2.6398	2.8255	3.1637	4.1473	2.4129	3.2407	2.9389	2.01	2.5969	2.1461	1.1188	2.511
-12.746	-12.133	-13.288	-13.38	-12.255	-12.653	-13.472	-13.436	-15.4	-14.921	-13.145	-14.237	-12.567	-13.486	-13.467	-13.83	-13.241	-12.239	-14.024	-13.899	-14.523	-12.935	-12.577	-11.968	-13.134	-12.703	-13.611	-13.277	-11.888	-12.911	-12.106	-12.168	-13.722	-14.094	-12.426	-11.921	-14.147	-13.35	-14.561	-13.864	-12.166	-13.845	-14.535	-13.52	-13.366	-13.26	-12.762	-12.283	-13.534	-12.854
-4.6502	-3.8236	-3.5101	-2.438	-3.01	-4.6961	-4.2672	-3.4461	-4.0874	-4.2819	-4.0987	-2.9529	-2.1483	-4.2697	-4.0959	-3.2155	-2.3747	-4.6293	-2.4755	-4.2333	-1.4012	-1.7615	-4.1258	-4.624	-2.3894	-3.2505	-3.7846	-3.456	-3.2311	-3.8099	-3.6959	-3.9284	-3.2351	-3.0937	-3.3839	-3.2022	-6.575	-1.9175	-3.0638	-4.6212	-2.8469	-3.489	-4.0179	-4.3099	-3.4227	-2.0106	-3.8083	-4.0565	-3.9927	-4.6098
-0.59356	-2.2445	-1.5396	-1.4128	-1.7584	0.15457	-1.0871	-2.5329	-1.6185	-1.5201	-1.6776	-2.6164	-1.7628	-1.0017	-0.27365	0.42765	-0.95095	-1.4139	0.24951	-1.1272	-0.30185	-2.4201	-2.0016	-0.3217	-0.20028	-1.5285	-1.2831	-1.4309	-0.062461	0.29654	-1.7617	0.76353	-0.98967	-1.7599	1.024	-1.8334	-4.0608	-1.4203	-2.6471	-2.8798	-2.1295	-0.99727	-1.5586	0.099977	-1.2293	-1.0386	-0.084112	-0.75508	-1.6668	-1.6136
-10.849	-10.724	-12.054	-12.125	-10.858	-11.003	-10.791	-10.57	-10.501	-12.032	-10.842	-10.988	-9.704	-11.738	-10.628	-12.282	-12.159	-11.902	-8.6639	-10.751	-9.716	-10.26	-10.415	-11.428	-10.308	-11.779	-10.046	-10.077	-10.607	-10.28	-9.4911	-10.557	-11.167	-10.479	-9.825	-11.676	-10.78	-10.631	-10.511	-10.076	-11.372	-9.3442	-9.3327	-10.769	-11.679	-12.683	-9.7012	-10.247	-10.001	-10.571
-1.9057	-1.723	-2.4944	-1.4089	-2.7414	-1.7713	-2.6829	-2.161	-1.7604	-3.2068	-3.1457	-3.169	-2.9512	-1.3583	-3.1058	-2.6637	-4.2024	-1.6967	-1.5703	-3.2372	-1.383	-2.6621	-3.7318	-4.2642	-1.4619	-1.429	-3.6666	-3.186	-1.9514	-3.5715	-1.125	-2.3628	-2.3774	-3.5664	-1.9591	-2.0117	-1.53	-2.5075	-3.2797	-2.6107	-4.5458	-2.9324	-3.1982	-3.8005	-3.3048	-1.7073	-3.4024	-3.2629	-1.5605	-2.4126
-15.244	-14.948	-12.668	-11.729	-14.326	-13.264	-13.676	-12.59	-12.397	-13.948	-12.998	-12.841	-13.967	-11.86	-12.898	-11.08	-13.377	-14.054	-12.049	-12.394	-14.028	-13.882	-13.521	-12.283	-12.858	-13.949	-12.926	-13.982	-13.854	-14.042	-12.953	-11.054	-15.14	-13.201	-13.805	-12.915	-13.321	-13.477	-12.967	-12.483	-11.949	-11.114	-13.326	-14.874	-13.225	-11.396	-12.811	-13.177	-13.876	-12.58
10.725	10.064	9.4531	11.488	8.9856	10.216	10.129	8.7703	11.96	8.9661	9.879	10.691	11.615	9.158	9.8361	9.6715	8.9061	9.6731	10.211	9.4783	10.562	10.908	10.839	9.6575	9.9789	10.681	9.9391	8.1561	9.8339	9.8393	10.146	8.7177	8.3177	10.491	9.1684	9.9705	8.9828	9.9364	7.7471	9.9551	10.64	11.389	10.323	10.339	9.1997	9.2095	9.1417	9.8504	10.831	9.3118
1.0036	1.917	1.2702	1.2048	1.0988	0.96158	1.6927	0.89368	2.9355	1.2331	2.6975	0.0031676	1.2425	-0.083284	1.8932	1.8171	2.4702	2.8475	1.467	2.2985	3.4981	1.8824	2.4109	0.88351	1.5761	3.6425	1.8789	2.1021	0.46817	1.3576	3.7144	1.7635	1.5275	2.0962	1.1804	1.5845	1.488	3.2507	2.064	1.7061	1.438	1.8206	2.5482	2.5171	2.6241	1.0107	3.1542	3.0019	2.0249	2.4007
-1.8501	-2.3064	-1.6502	-2.449	-2.9257	-1.4476	-0.72084	-3.2081	-2.2694	-1.3646	-0.84325	-1.5494	-1.0759	-1.417	-1.6045	-1.3178	-0.75593	-1.0908	-2.557	-0.51696	-2.3018	-1.1852	-2.7872	-1.5614	-0.98982	-0.072636	-0.69718	-2.1078	-1.2942	-0.73919	-0.52228	-1.8857	-0.99614	-2.7257	-1.7934	-2.3895	-1.3833	-2.71	-1.2561	-1.3194	-0.61466	-2.2574	-1.6479	-2.0266	-2.5591	-0.88851	-0.72669	-1.9424	-2.3426	-1.6367
3.7215	5.7182	3.7412	4.452	4.9477	4.6035	4.5732	5.1034	5.306	4.3233	6.269	5.4731	4.1078	6.3647	3.0381	4.5172	4.3757	4.7526	3.5104	4.7848	6.2129	6.1214	5.1975	3.8747	4.6701	5.3151	5.1674	3.7574	5.675	4.3048	4.4562	5.7842	5.5458	3.7589	5.7614	4.2321	4.8011	7.6741	4.6577	5.7514	4.8957	5.6019	5.3085	3.4771	6.1117	5.2816	6.0953	5.354	4.1283	6.5168
-9.9691	-10.85	-11.371	-10.023	-10.975	-9.947	-10.522	-10.246	-10.298	-11.107	-10.178	-10.086	-9.5969	-10.885	-10.681	-10.42	-11.129	-10.564	-9.8143	-9.9519	-10.624	-9.8691	-10.735	-10.096	-9.061	-9.4505	-10.592	-9.5963	-9.41	-9.1394	-9.9339	-11.262	-10.844	-9.3534	-12.014	-10.829	-8.1886	-11.654	-11.404	-10.686	-9.3536	-9.0626	-9.4321	-10.49	-10.331	-10.349	-10.348	-8.4039	-10.542	-10.209
-24.448	-23.095	-22.251	-21.145	-23.273	-22.773	-22.382	-23.144	-21.894	-24.347	-22.552	-21.213	-21.726	-21.402	-21.614	-22.476	-21.933	-22.633	-23.29	-24.298	-23.695	-23.623	-21.861	-22.653	-22.132	-21.214	-22.854	-21.901	-22.146	-20.771	-21.975	-22.602	-21.807	-21.76	-22.093	-22.553	-21.942	-21.912	-22.376	-20.896	-21.962	-20.934	-22.324	-21.51	-24.288	-21.747	-23.109	-23.224	-23.091	-21.737
-4.7076	-5.798	-4.1173	-4.4107	-4.0627	-3.4281	-3.8981	-6.4704	-6.1208	-6.1834	-3.2555	-4.3663	-5.0081	-3.6111	-4.2782	-5.1791	-6.0593	-5.1521	-4.5259	-4.6864	-3.4031	-4.578	-5.1658	-5.6564	-5.8569	-3.2579	-4.74	-4.3044	-5.5654	-4.6589	-4.4455	-3.565	-3.4258	-3.5433	-3.4266	-6.6971	-5.7646	-4.9968	-5.3427	-4.4418	-2.7899	-5.0966	-2.9229	-4.2606	-4.7325	-3.193	-4.7115	-5.6614	-6.5915	-2.8073
4.3234	5.5809	5.7111	2.4883	5.0595	5.1315	5.0216	4.1746	5.193	3.3059	5.5351	6.0754	4.4372	2.9697	5.8909	5.1445	5.0812	5.3706	5.4144	3.7224	6.2751	4.9318	6.4479	5.3869	4.6753	5.696	5.4201	4.5888	4.5754	5.6244	4.6243	3.1051	5.5891	4.841	4.3637	4.9264	4.9093	4.4145	5.4393	4.506	3.2513	5.8528	3.4373	5.4632	6.1535	4.1477	4.3107	4.772	5.0545	6.2381
-1.2807	1.5298	2.5398	2.3943	2.4007	1.6125	1.3695	-0.71293	0.85232	0.93175	2.768	1.3621	2.5955	0.94664	0.57593	2.0008	1.7965	2.763	1.7258	1.894	1.1736	1.6027	1.7172	2.41	2.6243	2.6494	-0.37486	0.59827	2.5824	2.2446	2.6287	1.4477	0.46767	-0.1315	1.6004	0.19391	2.5616	1.3575	1.9308	1.2981	1.8992	2.2652	1.4596	0.78722	0.88861	1.6318	2.2162	-0.053965	1.9798	0.89283
-6.6054	-4.7103	-5.158	-3.0082	-5.2272	-6.6494	-5.4776	-4.1131	-5.1105	-4.489	-5.7917	-5.9161	-6.9803	-5.3657	-5.6406	-6.1421	-4.3436	-4.8789	-6.2639	-5.9759	-6.8653	-5.3448	-4.6365	-5.778	-6.3711	-4.8452	-5.0312	-3.9107	-5.0997	-5.6211	-4.2908	-5.7567	-6.0116	-4.4063	-6.8212	-4.729	-5.5716	-5.7703	-8.092	-6.0336	-6.6695	-5.3801	-5.2566	-4.5785	-4.8125	-5.8332	-5.3502	-6.5526	-3.1085	-5.8486
4.113	2.7548	3.234	2.7434	2.6857	2.2867	3.4153	3.2802	3.0725	1.4249	2.7001	2.6386	2.7439	1.2196	5.1484	2.8982	2.4442	1.9488	4.5556	3.4308	2.0183	2.5264	3.5652	3.0583	2.2042	2.1275	3.3671	2.9131	3.6608	0.71308	1.8304	3.7398	3.0177	2.3764	2.4111	1.7977	2.602	0.77908	4.4183	3.0178	4.4618	2.9374	2.5998	1.9034	3.1304	2.7412	2.0434	2.6437	2.0304	3.0199
-5.434	-4.281	-5.6547	-6.2499	-5.5306	-6.0533	-7.1535	-5.2905	-5.4861	-6.654	-6.0446	-5.4068	-6.3641	-6.1563	-5.8453	-4.2675	-5.3735	-6.6913	-3.2214	-4.7591	-5.3331	-6.0894	-5.0284	-6.2509	-5.5065	-5.5602	-5.9901	-5.8321	-5.2737	-7.3419	-6.3188	-7.5728	-5.6843	-5.8697	-7.1466	-4.5593	-5.4607	-4.7362	-6.3687	-4.6518	-5.9489	-5.1349	-6.53	-6.9374	-5.6634	-6.1372	-5.2763	-5.589	-6.6169	-5.6552
-7.5481	-8.0279	-8.5589	-8.4201	-8.1041	-9.4165	-9.751	-10.15	-8.5121	-9.2921	-7.2467	-9.051	-9.161	-9.2991	-10.753	-9.1203	-8.1561	-8.3488	-9.36	-9.9353	-9.7488	-10.02	-9.0703	-9.8592	-9.8838	-9.5138	-9.5282	-9.324	-10.506	-8.9125	-9.7372	-7.3974	-10.868	-8.8742	-9.8959	-9.4592	-9.3192	-9.9613	-7.913	-8.9	-9.5028	-8.9089	-8.4338	-9.6529	-7.2975	-6.5284	-9.8556	-8.1432	-11.494	-8.4513
-13.805	-13.872	-13.348	-12.584	-12.953	-13.404	-13.201	-13.429	-11.976	-13.375	-12.753	-13.599	-12.692	-13.748	-11.786	-13.798	-12.539	-12.657	-14.089	-13.913	-13.519	-13.009	-14.231	-13.94	-12.385	-12.726	-11.642	-11.612	-11.849	-14.682	-11.991	-13.945	-13.227	-12.627	-12.484	-13.808	-13.837	-12.248	-12.261	-12.694	-13.386	-13.255	-12.856	-12.982	-13.364	-14.118	-12.721	-13.329	-11.013	-12.17
-14.919	-13.586	-15.77	-14.174	-14.516	-13.878	-15.305	-14.152	-13.89	-15.561	-15.754	-13.74	-14.567	-15.392	-15.407	-15.458	-13.33	-14.636	-16.319	-15.562	-13.386	-13.824	-14.248	-15.052	-16.382	-14.225	-15.317	-13.31	-13.78	-14.603	-13.961	-15.31	-14.934	-14.837	-14.105	-13.338	-14.323	-15.48	-14.803	-13.628	-13.157	-13.907	-14.68	-14.462	-13.495	-15.072	-12.363	-14.537	-13.847	-14.607
-1.6935	-1.898	-1.8412	-0.92243	-0.65503	-0.82985	0.047793	-0.26886	-0.24577	-2.3753	-1.2704	-2.0113	-1.4489	-2.5454	0.17825	-1.2784	-2.6328	0.67513	-1.5406	-1.1706	-0.9157	-0.23224	-2.6686	-0.52031	-1.3159	-1.9953	-0.85668	-2.96	-0.80378	-1.1513	-0.3978	-1.3188	-0.64983	-2.8856	-1.9696	-0.57737	-0.39984	-0.91021	-1.4757	-2.7327	-2.175	-2.4325	-1.1714	-2.4408	-1.3664	-0.90317	-1.5511	-1.1862	-1.5816	0.4072
1.1614	0.8608	0.88801	1.0256	0.77885	1.3323	-0.82909	-0.10219	0.13544	-0.40633	1.308	-0.30421	1.8456	-0.53314	0.83541	0.58325	0.8367	0.14573	-0.54358	2.0791	1.1175	1.1116	-0.31866	0.1733	1.0604	-0.40114	-0.69084	0.66464	-1.2376	-0.89948	-1.8975	1.3166	-0.27796	-0.11613	0.95559	1.6374	0.10885	1.1692	-0.48592	3.2115	1.347	0.97168	1.1001	0.19057	0.9377	0.12288	-1.3127	-0.25875	0.41483	1.6339
1.1712	3.7413	1.9538	2.3946	1.272	2.6163	1.8468	3.9465	0.34574	1.9168	3.248	4.4679	1.7655	2.546	4.1648	1.5054	1.9533	3.6397	1.5352	2.1798	2.812	3.2947	3.9397	2.1706	4.1483	0.5551	3.7932	2.6739	1.5287	4.0946	2.1673	2.2113	1.1011	4.6048	2.3801	1.5834	1.8217	2.0712	2.5348	3.4427	1.4676	1.0759	2.3812	3.0137	2.1942	2.5064	2.7494	2.7604	1.2588	2.0472
-0.72588	-0.95021	-0.54971	-0.5111	-0.53371	-0.022871	-1.3006	-1.3189	-0.79992	0.32042	-2.4071	-0.62546	-0.066556	0.31281	-1.3501	-0.40488	-0.46893	0.6469	0.95566	-1.3502	1.0644	-1.1359	-0.53331	-1.0228	-1.3193	-1.2695	0.060037	-1.9284	-0.18217	-0.083631	-1.3435	0.91588	-1.3042	-0.97014	-0.48204	0.30103	0.87043	-0.45099	-0.2727	0.30648	-0.8854	-1.5369	0.0024086	-1.6629	-1.221	-3.3805	0.32587	-2.3054	-2.0133	-0.26014
-3.0309	-2.2165	-1.424	-2.5775	-1.5579	-2.1767	-1.2724	-2.1409	-4.4129	-2.7281	-2.9864	-3.2833	-3.6161	-4.7981	-3.0116	-3.8216	-3.6653	-1.8568	-1.8589	-2.3668	-0.39258	-2.7204	-2.3227	-2.5072	-3.3682	-2.6683	-1.9427	-1.2533	-2.9057	-2.3271	-1.9335	-2.3369	-3.2429	-3.529	-2.5213	-2.7333	-2.3054	-1.065	-2.3622	-3.9185	-2.9279	-2.3288	-1.5298	-3.2065	-4.5338	-2.4495	-1.827	-2.6277	-2.2815	-1.5475
-2.4493	-3.518	-2.1304	-1.6405	-1.8425	-3.0199	-5.0479	-3.3599	-3.0438	-1.6769	-3.4888	-2.7724	-1.4724	-1.9183	-3.9568	-1.6863	-2.0676	-2.8712	-1.4198	-2.6527	-3.111	-2.9367	-4.3206	-2.6365	-2.6609	-2.213	-2.1894	-2.9222	-1.3044	-3.8281	-2.6968	-2.6055	-3.6199	-2.0386	-2.6991	-2.1113	-1.0131	-0.66108	-3.9948	-3.6609	-1.5429	-2.3073	-2.2962	-2.4708	-0.82058	-2.9057	-3.0949	-2.1257	-2.9811	-2.9522
1.0576	0.93119	2.5633	-0.62759	0.34092	-0.45296	0.49213	1.008	0.70965	0.20417	-0.12693	0.16016	0.16375	0.62252	-0.035414	0.055625	0.60576	-0.45486	0.6087	2.3683	-0.68838	0.54325	0.4152	-0.079749	0.94494	0.41643	1.722	0.97636	0.31143	-0.0033182	0.2244	1.2766	0.65142	1.7769	-0.017427	0.064532	0.50617	1.3609	-0.76091	1.4608	1.3283	1.5168	0.51619	0.064399	0.092141	1.7476	0.97418	1.3737	1.078	-0.91058
-0.6091	0.12706	-0.43313	-1.2165	0.29617	0.48577	-0.49918	-0.45918	-0.027011	-1.0681	0.34774	0.018057	-0.14075	0.39054	-0.32531	-0.97812	-1.3897	0.60416	-1.221	-0.34032	-0.28084	0.34973	0.53388	-2.0585	-0.54378	-1.0596	-0.97585	-0.6207	0.96064	0.87676	0.2461	-0.40716	-1.7667	0.77676	-1.3606	0.16697	-0.59123	1.3788	-0.70974	-0.51183	0.17779	-0.11333	0.64835	0.81504	-1.7705	-0.10827	0.44198	-1.0231	-1.2093	-0.33628
-11.775	-10.133	-12.073	-10.498	-12.429	-11.154	-10.852	-11.088	-10.058	-12.709	-11.293	-11.574	-13.061	-11.887	-11.38	-11.575	-10.335	-12.918	-11.774	-10.761	-11.687	-11.992	-10.956	-11.055	-11.908	-10.328	-12.701	-11.908	-11.855	-10.652	-12.618	-11.739	-9.9322	-11.794	-12.238	-9.1121	-10.848	-11.097	-10.631	-12.843	-12.032	-11.301	-9.3931	-11.529	-12.443	-10.362	-10.533	-10.089	-11.508	-10.463
-3.182	-1.3753	-2.2756	-1.0183	-2.0293	-2.5574	-2.7786	-1.3019	-2.1381	-1.3262	-2.2212	-2.2137	-1.0603	-1.9662	-1.6123	-1.1417	-0.51001	-1.963	-1.7883	-2.913	-2.2397	-0.32408	-0.76807	-2.9867	-3.6978	-2.1945	-1.6535	-2.8178	-1.4656	-2.0176	-0.030304	-1.144	-0.67624	-1.8484	-2.444	-1.4386	-1.9594	-2.2818	-1.8052	-1.9101	-0.05417	-1.2012	-1.7766	-1.225	-1.7463	-1.5018	-1.4693	-0.86124	-1.6344	-2.7027
-2.1081	-3.9536	-4.2124	-3.0558	-3.4861	-2.9571	-3.5423	-3.4752	-1.6548	-2.4065	-1.661	-3.2386	-3.9692	-2.4199	-2.5358	-3.2492	-1.8272	-1.7849	-3.0866	-2.4935	-2.6468	-2.686	-1.7213	-2.0158	-1.7993	-1.833	-2.8692	-3.239	-2.8872	-3.4075	-2.0445	-2.9732	-1.4151	-1.9011	-1.9276	-2.1994	-3.2737	-3.2333	-3.3981	-3.2971	-3.1273	-2.9536	-1.9072	-1.2489	-3.0034	-1.7997	-1.9701	-2.7187	-3.5041	-2.8915
-20.796	-20.375	-22.048	-21.382	-20.012	-19.378	-21.292	-19.776	-19.453	-20.568	-21.185	-21.605	-19.818	-20.405	-21.307	-20.396	-21.441	-20.017	-20.987	-21.733	-19.71	-21.696	-21.095	-22.131	-21.207	-20.724	-20.354	-20.59	-20.738	-21.267	-20.296	-21.729	-21.034	-20.996	-20.448	-20.699	-20.63	-21.15	-20.721	-22.419	-18.971	-19.815	-21.209	-20.918	-20.74	-19.326	-21.501	-20.845	-19.979	-21.06
2.5251	3.9773	2.659	2.3419	2.9281	3.4107	3.2949	2.0509	3.0519	4.4377	3.493	1.9119	2.7735	3.325	3.2525	2.7193	2.0565	4.1083	2.8534	2.7446	1.7912	4.186	3.9381	3.6928	4.4519	2.1357	3.2831	2.3983	2.4039	3.1256	2.5458	1.7109	3.9751	2.3772	3.0494	2.382	2.4411	4.1722	2.405	3.0505	1.6593	4.6689	4.6117	2.6816	2.9314	2.3885	4.0686	3.4447	2.8819	2.9465
-3.5966	-2.7435	-3.4011	-3.6507	-3.5283	-2.4582	-2.2923	-4.0791	-3.0777	-4.0796	-2.3289	-4.3106	-3.6658	-2.7128	-3.1273	-3.69	-3.8552	-4.1235	-3.5726	-2.9175	-4.4879	-2.341	-5.0509	-2.8471	-2.1543	-2.7496	-3.2522	-2.9384	-4.5454	-4.887	-3.7525	-1.5725	-2.6115	-3.3147	-4.8496	-2.873	-3.555	-3.8656	-2.8385	-4.5213	-2.4465	-2.8374	-3.0334	-2.7578	-4.0531	-3.907	-3.5411	-5.1618	-4.1776	-2.5937
-5.6984	-5.5112	-5.3294	-3.248	-4.4538	-3.6955	-4.673	-6.0244	-4.9706	-4.521	-5.9385	-5.2696	-4.7111	-4.7447	-7.0393	-5.6696	-5.0413	-6.0787	-6.8797	-5.2383	-3.1737	-5.8079	-5.2134	-4.7868	-4.5743	-5.1546	-5.0839	-4.5302	-5.9907	-3.4774	-3.7593	-5.5658	-4.7506	-4.6024	-7.2261	-4.583	-3.9706	-4.7088	-6.1469	-4.4298	-5.468	-7.0267	-5.5209	-3.5172	-6.3998	-6.954	-6.4415	-4.5158	-4.5604	-4.0351
-4.3116	-4.6175	-3.6734	-3.312	-2.9741	-3.5508	-5.1301	-4.0493	-2.3013	-3.7963	-2.8635	-3.8211	-3.4674	-3.9522	-6.1752	-5.3797	-3.1967	-5.9547	-2.9796	-3.6146	-3.4719	-3.1442	-3.6718	-5.4044	-2.3648	-3.7449	-4.6307	-4.3372	-3.304	-3.15	-3.8296	-5.2944	-2.6419	-4.3958	-3.7034	-2.4432	-3.4572	-3.6958	-3.2019	-6.3616	-3.3003	-4.4632	-1.7032	-4.4126	-4.0412	-4.1284	-4.8477	-3.7477	-2.9124	-4.7635
-2.5512	-1.4437	-3.6008	-2.3943	-3.7362	-2.9251	-2.3685	-3.1384	-2.6079	-2.7514	-2.5497	-2.4795	-3.0976	-2.6644	-1.6978	-1.8684	-2.4856	-3.0072	-3.5687	-1.9732	-1.0207	-1.648	-2.8374	-3.0263	-1.7687	-2.5061	-1.3034	-0.40535	-1.0809	-3.5022	-3.1235	-3.0349	-3.5953	-4.5556	-1.56	-2.4933	-1.9363	-3.4459	-0.83902	-3.3591	-3.4246	-2.61	-2.2192	-2.7092	-3.8969	-1.4805	-1.8179	-2.8111	-2.2483	-2.4418
3.9238	3.3116	3.3604	3.5765	4.6081	4.5029	2.6347	1.1596	2.8748	3.7901	3.0184	2.5553	2.1846	4.3705	3.5644	3.8175	3.2899	1.4666	0.55297	3.4015	2.7931	2.8072	2.2979	1.644	3.0625	2.8941	2.7757	5.1329	3.3926	3.3881	4.1003	4.3572	3.1757	4.3705	3.801	2.1368	2.6004	3.7947	2.505	1.6668	4.4844	2.3603	3.164	0.93561	3.4899	2.926	2.5093	1.1665	2.9095	1.7154
10.259	6.1266	9.4821	7.3255	8.5316	6.497	8.093	7.6997	6.4099	8.5206	7.7128	9.0112	7.612	7.2513	7.5019	8.752	7.668	7.3672	8.5543	9.7517	7.6563	8.3025	8.0416	8.9851	6.2112	8.9007	6.29	7.322	7.2547	7.0384	7.1425	8.1986	9.8126	7.6309	9.4058	8.5376	8.2085	8.3397	9.2244	9.1459	8.4392	8.3951	8.1157	6.8091	7.2472	8.1715	8.1354	9.1007	6.8206	10.04
-0.4444	-1.712	-0.043677	-1.2885	-1.876	-0.79872	-2.5911	-0.72908	-0.66433	-1.0877	-0.76006	-0.62791	-0.68732	-2.698	-0.011676	-0.47558	-3.8758	-1.2628	-1.6414	-1.288	-1.9342	-1.8834	-0.37298	-2.1176	-1.8499	-2.0316	-3.4964	-1.3884	-1.5271	-3.2208	-0.12514	-1.9408	-0.14066	-2.0078	-1.4371	-0.17803	-1.8682	-1.1205	-0.15958	-2.3813	1.8192	-2.1238	-1.7658	-1.3319	-1.1473	-1.4782	-1.0793	-1.905	-2.09	-2.3417
5.3479	5.8138	5.3464	3.3489	5.5032	4.9521	6.1043	5.2986	5.3878	6.0044	3.9016	4.5621	2.8242	2.6861	4.5693	3.4467	4.6452	7.5006	5.6396	5.5964	5.9615	5.6114	4.124	3.7087	5.5933	5.1303	4.5986	5.8231	6.0966	3.22	5.4037	4.0124	6.448	5.3918	5.9528	3.6377	4.1342	5.0606	5.9277	4.1987	4.027	5.5194	4.7953	4.7456	4.8507	5.6074	5.7188	5.9073	4.1874	5.9648
-20.793	-20.604	-19.915	-22.409	-20.172	-20.528	-20.624	-20.892	-20.12	-21.006	-21.758	-21.398	-20.984	-20.442	-21.425	-21.07	-20.335	-20.503	-23.282	-20.376	-22.196	-21.311	-21.753	-20.854	-20.839	-20.31	-21.905	-21.664	-20.455	-19.723	-20.828	-20.36	-20.337	-19.031	-21.809	-22.406	-20.72	-20.151	-20.41	-22.748	-21.102	-19.807	-22.957	-21.456	-20.589	-20.378	-21.859	-19.969	-20.81	-19.858
4.9476	5.16	5.0448	3.1497	5.2173	4.8107	4.7351	5.0715	4.1347	4.7554	6.2385	4.6616	5.1313	4.4727	5.4573	6.141	3.9767	3.4735	3.2924	5.2573	5.446	5.1739	5.8635	3.976	4.21	3.1069	5.6437	5.339	6.1129	5.8306	5.2257	5.5627	5.5967	5.0624	5.5687	5.3892	4.9692	4.0954	5.0837	5.0138	3.59	5.3874	4.2061	5.2065	4.2696	7.2836	3.2264	6.1426	4.5489	4.5023
0.465	0.42872	0.90859	1.043	1.5863	0.68766	1.256	1.1066	0.92085	-0.86115	0.44274	2.0114	0.95551	1.4317	-0.47169	0.16508	1.1664	0.3775	2.0884	1.6911	1.1769	0.40904	-0.2617	-0.30896	0.97875	1.8147	2.3975	0.65369	1.4583	0.44935	1.1876	1.6237	1.1889	2.2133	-0.54913	0.85778	2.5242	0.73808	2.2756	1.0841	0.51455	-0.46632	2.514	0.75481	0.38016	2.3112	-0.11237	0.76984	-1.0202	1.4134
-23.406	-23.003	-23.084	-22.543	-22.084	-23.043	-22.348	-21.499	-22.336	-21.62	-22.888	-21.466	-22.289	-24.217	-22.559	-21.812	-20.837	-21.546	-21.642	-22.029	-23.324	-22.156	-21.301	-22.267	-21.829	-21.339	-21.808	-22.616	-21.424	-21.289	-23.113	-21.62	-22.195	-22.492	-24.045	-22.242	-22.294	-22.151	-20.991	-21.65	-22.468	-22.791	-21.737	-21.769	-22.912	-22.219	-21.149	-21.336	-23.615	-22.082
2.0293	3.0576	2.7091	2.5702	2.2361	3.4179	2.362	1.2878	2.5905	1.6232	2.2128	3.3885	3.9372	2.7743	3.6101	2.1083	4.0979	1.5959	3.0967	4.4252	2.1612	1.4226	3.2262	2.3284	2.6403	3.6692	3.5693	1.998	3.004	2.8756	1.0809	1.4263	2.1082	1.4519	1.8394	4.3401	2.2629	5.03	2.7194	3.4552	2.068	1.3439	2.1849	1.8376	4.3499	1.5944	2.4331	0.81869	3.8966	1.8702
-1.8555	-0.38583	0.94369	-0.49757	-0.50571	0.27218	-0.16959	-0.64582	-0.31634	0.51048	0.11349	3.0981	1.3102	1.0031	1.5401	-0.073582	0.69449	-2.0736	0.88805	0.6051	-0.2101	-0.73699	-0.64693	-0.99346	0.22353	-0.15805	-1.2251	0.32451	-1.4233	1.6692	0.15516	0.71592	0.63934	-1.485	-1.6885	-0.11986	-1.0458	-0.52596	-0.92717	1.1063	-0.41168	-1.3933	0.63677	-0.44809	-0.18349	-0.38172	0.10926	-0.64056	0.12406	0.16957
-13.531	-12.986	-12.28	-11.559	-12.637	-11.889	-10.512	-11.557	-13.857	-12.726	-11.493	-12.686	-12.943	-12.254	-11.837	-12.063	-14.089	-11.851	-12.105	-14.473	-13.713	-14.891	-13.353	-12.783	-14.579	-11.594	-12.593	-12.632	-14.738	-12.487	-13.729	-12.279	-12.248	-15.078	-12.808	-12.969	-12.006	-12.445	-14.858	-12.554	-12.894	-13.581	-13.982	-12.115	-12.038	-11.973	-13.919	-12.666	-13.411	-12.085
-0.60549	-2.0163	-2.6098	-0.21563	-1.4503	-2.7433	-1.0443	-2.6154	-1.1565	-0.98575	-1.3385	-1.1099	-2.0407	-1.6889	-2.4518	-1.2187	-1.7214	-2.4386	-0.055449	-0.16885	0.074304	-1.9458	-1.3517	-0.57546	-3.7503	-1.2918	-1.2785	-1.7328	-2.6512	-1.232	-0.10355	-0.84497	-2.6016	-2.8506	-1.0799	-1.7611	-1.9754	-2.0447	-1.2969	-1.7228	-1.8271	-0.686	-1.693	-0.93173	-0.33777	-1.2057	-1.813	0.13251	-1.8399	-2.5272
7.185	6.2542	7.17	7.6793	7.3664	6.6113	6.8993	6.8669	5.7678	5.8926	7.4836	5.8426	6.4324	6.8317	6.6386	5.9014	6.1037	5.5005	6.7573	4.8677	6.0004	7.2087	5.8478	7.0441	7.3403	6.6603	8.0705	7.8015	7.4185	7.4882	6.1923	8.2328	5.8626	6.3163	6.3493	6.5991	6.627	7.2286	5.6526	7.3078	6.8993	5.295	6.9751	6.7367	7.9359	6.7205	5.7921	7.8014	6.4096	5.2643
-1.6286	-1.4008	-2.9988	-0.36239	-0.97002	-1.4014	-1.7166	-0.10737	-2.2634	-0.10047	-1.4811	-1.6802	-1.4969	-0.61	-1.9701	-0.2891	-2.1273	-2.1192	-2.6267	-1.4171	-1.9737	-1.2217	-1.2793	-2.0775	-1.4082	-0.96363	-1.9915	-0.33354	-2.4508	0.032149	0.018915	-1.1437	-1.5685	0.11497	-0.84251	-2.6925	-0.44381	-0.59165	0.55978	-2.9054	-1.1657	-2.0406	-0.57731	-0.9081	-2.2871	-1.1251	-1.4699	-2.0913	-2.5945	-1.6405
-1.8424	-1.7768	-1.2365	-1.4859	-1.2855	-0.86715	-1.9374	-0.23585	-1.6586	-3.1733	-1.5847	-2.7909	-3.1069	0.48306	-1.2244	-0.85006	0.089257	-2.877	-2.733	-0.87043	-1.9153	-2.0074	-1.2445	0.72354	-1.8053	-1.0895	-1.4689	-1.8568	-1.4329	-0.61476	-1.2377	-2.3894	-2.8438	-2.0844	-0.85994	-2.0124	-2.1006	-1.0558	-1.7901	-1.3118	-2.2708	-2.2994	-1.5135	-2.0204	-2.429	-2.184	-0.86945	-2.3896	-1.7305	-1.8822
-0.076809	-0.82285	0.90121	1.8058	0.33891	-0.062788	-0.94515	0.80794	-0.17294	-0.72775	0.82457	-2.8501	-1.3972	0.63855	0.41859	1.1932	1.078	-0.97123	0.56566	-0.54711	2.3256	0.23354	0.016325	1.0656	-0.46902	1.0461	0.14428	2.8921	0.1057	-0.15212	0.51135	0.94918	-0.81769	-1.0402	0.42441	-1.2535	-0.36621	-0.36087	-0.83252	0.697	0.33137	0.31884	-1.0915	-0.69789	-0.2717	1.7219	-0.47569	-1.725	0.90863	1.4684
10.254	10.67	9.0399	8.5107	10.763	10.1	10.45	11.129	9.0626	9.3571	7.9607	10.914	10.499	8.4803	9.7276	11.282	9.2466	9.4798	9.6312	11.028	9.6805	7.8583	10.335	8.7036	11.925	8.1552	8.9982	10.162	8.3595	10.811	8.207	10.979	9.4969	11.551	9.0983	8.324	9.2835	8.96	11.173	9.3989	9.8857	9.7872	11.003	10.22	9.3027	9.3481	11.062	10.593	9.6111	8.8709
-12.469	-12.491	-13.865	-11.915	-12.774	-13.06	-14.901	-12.511	-13.207	-11.24	-12.673	-13.783	-12.444	-12.918	-13.189	-12.532	-12.65	-13.777	-13.148	-12.001	-12.725	-11.415	-12.734	-12.871	-12.534	-12.403	-12.274	-13.322	-12.723	-12.299	-12.41	-13.068	-13.867	-13.148	-14.114	-14.141	-12.088	-12.465	-11.403	-12.252	-13.085	-14.299	-12.452	-13.543	-15.075	-11.834	-13.026	-13.633	-12.835	-10.966
-12.1	-10.978	-9.5971	-10.114	-11.927	-12.177	-11.323	-13.064	-11.84	-10.417	-10.675	-11.468	-12.409	-9.2782	-10.704	-11.587	-10.207	-10.643	-10.717	-12.687	-10.747	-11.274	-9.6325	-12.56	-9.6857	-11.651	-10.944	-12.357	-11.689	-10.354	-10.43	-12.046	-10.66	-11.696	-10.513	-11.24	-10.295	-11.383	-12.529	-10.002	-9.9515	-13.28	-10.461	-9.9893	-11.69	-11.305	-12.201	-11.483	-12.092	-11.806
-10.111	-9.2492	-9.7098	-8.5183	-8.4074	-8.9114	-10.958	-9.4124	-7.5925	-9.4476	-9.0999	-8.4321	-8.8079	-8.5081	-9.4109	-8.1394	-8.358	-10.205	-9.2042	-8.0306	-10.447	-7.9082	-7.6586	-9.7389	-8.1217	-7.8541	-8.544	-10.335	-9.7438	-8.8672	-9.2105	-8.8621	-7.6893	-9.3415	-7.8256	-8.9533	-9.6642	-10.541	-8.8444	-9.2692	-8.6899	-10.448	-9.3779	-8.2672	-8.1057	-10.347	-8.0517	-9.7476	-11.004	-9.5015
2.1865	-0.1599	0.40322	-0.44364	0.26742	0.36608	0.12243	0.58177	-0.014049	0.12495	0.71788	0.70752	-1.1043	-0.77355	1.3484	1.3816	1.0247	-0.24469	-2.1946	-0.83209	-0.24824	-0.054709	-0.17496	0.77469	1.5034	-0.19129	0.18167	-0.46575	2.1696	-0.22862	-0.86893	1.0872	-1.8976	0.34882	0.56171	-0.51057	1.0427	-1.6321	-0.1815	1.0443	1.1138	0.61547	-0.60821	-0.41658	-0.60067	-0.29011	-0.21179	-1.0957	0.18045	-1.256
2.4454	-1.1293	2.8634	0.56058	0.84676	1.0273	0.15335	0.55823	1.633	0.58898	0.7657	0.53969	-0.69204	2.154	-0.38642	1.8733	0.69139	-0.92598	0.91281	-0.057536	0.71573	1.4588	0.15498	-0.2608	-0.49102	0.43495	-0.34612	0.77815	0.49105	0.76533	2.7475	0.53299	0.57238	1.8805	0.97626	0.64951	1.0189	0.49577	-0.64305	1.009	0.18372	-1.5963	0.76567	0.35068	0.52292	0.85754	2.7931	1.4568	-0.31073	-0.94688
-1.112	-4.5323	-4.2699	-2.1542	-2.204	-2.7809	-3.1329	-3.5698	-4.1633	-1.6007	-2.8539	-3.4805	-2.7691	-3.6449	-3.1989	-4.2055	-4.8941	-3.0548	-2.6639	-2.636	-3.0059	-4.1135	-4.0951	-1.7696	-2.4981	-4.8124	-4.1408	-2.536	-2.485	-1.7089	-4.2109	-3.9511	-3.6391	-3.5604	-4.9128	-1.8519	-3.0033	-3.6977	-3.5604	-4.0979	-2.89	-2.4932	-3.0588	-2.466	-4.4534	-3.2124	-2.1895	-4.3025	-4.4063	-3.8541
-21.121	-21.713	-22.485	-22.369	-19.815	-20.776	-21.228	-20.375	-19.705	-19.381	-21.263	-21.576	-21.088	-20.384	-22.795	-21.764	-21.275	-20.743	-21.512	-19.829	-20.305	-20.191	-22.096	-21.591	-19.799	-21.589	-20.689	-21.932	-20.881	-21.196	-21.66	-20.275	-20.733	-20.36	-20.058	-20.737	-21.752	-21.643	-19.861	-20.812	-19.451	-20.001	-20.298	-20.603	-21.728	-21.124	-20.006	-20.369	-21.401	-21.998
0.87513	2.2688	2.2675	1.0179	2.8348	2.0361	2.4463	0.98446	1.0521	0.58903	3.5255	1.5636	1.2249	2.9877	1.4616	0.96575	0.82318	2.0864	2.15	1.3366	0.64267	2.0841	2.4465	0.90433	1.6401	4.0409	0.1891	3.1448	1.3626	2.3006	3.0291	1.8123	3.3547	1.8575	2.3903	1.0325	2.5443	1.6989	2.1871	2.0193	2.4377	3.2897	1.3451	2.208	1.9102	1.802	1.4148	2.5439	1.1003	2.6677
-15.11	-14.97	-13.782	-13.874	-16.26	-14.361	-14.901	-14.244	-14.341	-14.187	-14.231	-15.359	-12.668	-15.765	-13.193	-13.464	-14.649	-14.546	-14.179	-13.997	-13.87	-16.094	-13.384	-15.438	-13.801	-15.174	-11.748	-14.602	-15.378	-14.757	-15.098	-16.243	-14.266	-14.952	-14.595	-13.505	-15.75	-14.176	-15.146	-15.824	-14.017	-15.875	-12.422	-12.499	-13.753	-13.67	-14.327	-13.922	-14.113	-13.996
3.0161	2.7251	2.1206	2.6686	3.7975	3.1442	1.4889	1.4277	3.6329	4.0037	3.6494	1.7285	1.3508	2.5348	2.8287	0.80225	3.7587	3.9047	1.0406	3.6423	3.2005	2.6597	3.6076	3.3804	1.021	3.3291	1.9851	4.8394	2.5437	1.3026	4.1155	1.7337	2.811	4.4436	2.6593	1.094	1.3036	4.0962	2.3062	2.2144	1.5097	1.0948	1.9965	3.3833	0.73384	2.0973	3.8511	1.4865	3.6222	1.7496
-3.222	-2.2775	-4.2854	-2.1881	-2.1344	-3.0246	-5.3037	-3.2869	-1.3893	-4.2617	-2.4253	-3.6952	-4.8695	-3.2866	-4.5093	-2.7222	-3.3667	-3.1952	-1.7695	-4.2555	-2.8025	-2.7539	-2.93	-4.6171	-2.8181	-3.2738	-2.6482	-2.8173	-2.4201	-4.2802	-5.2261	-2.4407	-3.9892	-2.2688	-3.5689	-2.7019	-2.451	-1.7192	-2.4628	-4.3551	-4.3573	-4.3309	-3.5565	-3.2252	-3.5988	-4.2426	-2.6017	-2.12	-2.0949	-2.2418
-12.631	-12.398	-12.894	-13.071	-12.668	-12.332	-12.82	-14.805	-11.137	-14.134	-13.452	-12.95	-13.27	-13.334	-12.569	-13.103	-13.732	-12.494	-13.546	-11.396	-13.842	-11.148	-12.66	-13.867	-13.32	-12.191	-13.309	-12.482	-12.476	-12.902	-11.999	-12.173	-13.864	-13.454	-11.851	-12.789	-12.403	-11.803	-11.827	-13.906	-12.683	-12.548	-10.552	-11.955	-13.408	-11.438	-13.252	-14.183	-12.89	-12.156
-0.075456	-1.5352	-0.82496	-1.1491	-0.47509	-2.8821	-2.1351	-1.8721	-2.748	-2.0381	-1.9964	-0.061089	-0.99852	-3.4381	-0.37285	-0.74023	-0.63566	-0.723	0.23538	-1.7248	-1.5824	-3.0589	-0.978	-1.8983	-0.76268	-0.41111	-1.4258	-0.97779	-1.4357	0.57234	-2.201	-0.73998	-1.0022	-0.87021	-0.9628	-2.1081	-2.0257	-2.6125	-2.3304	-0.44332	-0.0083329	-3.0378	-1.2571	-2.491	-0.92598	-2.093	-1.9027	-1.9542	-0.73157	-2.17
-7.6796	-9.5374	-8.8262	-9.1779	-9.2738	-8.9378	-9.4026	-9.9965	-9.3148	-9.226	-7.3568	-9.6546	-10.076	-9.1202	-9.4377	-9.7517	-9.406	-9.2192	-9.5747	-9.3753	-10.14	-9.137	-8.8925	-8.168	-7.7047	-9.5352	-9.2544	-8.9888	-8.1155	-9.7849	-11.222	-8.5978	-9.2046	-7.9306	-7.8146	-8.6637	-7.36	-9.1162	-10.564	-9.0192	-9.3785	-9.0862	-8.2137	-9.4977	-8.8059	-10.065	-8.9374	-9.5213	-8.7897	-7.2658
-7.1338	-6.1991	-6.3909	-6.0219	-5.2319	-4.7129	-5.5608	-5.7708	-6.6175	-6.3698	-6.7449	-6.1629	-5.8386	-6.9397	-6.0127	-5.9666	-5.7487	-5.7675	-6.8479	-7.2416	-4.183	-6.6525	-6.3788	-6.8534	-5.9874	-6.8256	-8.8853	-6.828	-7.7239	-6.5186	-6.3283	-7.3048	-7.0582	-5.7308	-7.5887	-7.4551	-7.1035	-5.7161	-6.0528	-5.2664	-6.5659	-6.8769	-6.2593	-6.4184	-5.9591	-6.0891	-6.16	-6.1956	-5.7	-6.5615
-1.8579	-1.8493	-2.1348	-0.17291	-0.983	-2.0076	-2.6467	-0.59523	-1.4275	-1.3665	-0.87948	-2.4763	-0.84045	-1.0883	-1.2902	-1.607	-1.7995	-0.87248	-1.4898	-3.6043	-2.5817	-2.1459	-2.5855	-1.6931	-2.5457	-1.5544	-1.3534	-1.0657	-3.2755	-1.1285	-0.63424	-0.82496	-1.9939	-2.5134	-1.2802	-1.7368	-1.9858	-2.6447	-1.3039	-2.0232	-1.6402	-1.8476	-1.4594	-1.224	-1.2525	-2.0687	-0.4814	-0.45994	-2.1616	-0.79161
-22.175	-21.798	-21.193	-22.445	-23.149	-22.048	-21.856	-24.332	-23.391	-22.338	-22.035	-21.369	-22.198	-22.076	-23.544	-23.453	-22.412	-21.374	-21.545	-22.392	-23.882	-21.389	-23.099	-22.678	-21.956	-22.73	-23.521	-23.817	-22.88	-23.118	-22.679	-24.201	-22.013	-22.077	-22.529	-22.77	-22.832	-22.102	-22.593	-21.058	-23.342	-22.865	-21.241	-21.324	-23.674	-21.199	-23.068	-22.747	-22.648	-22.612
-0.20782	2.253	1.3022	1.2563	0.17265	0.99615	0.013965	0.74828	-0.58437	2.1119	-1.021	-0.74284	1.7021	-0.44649	1.4933	0.21632	0.32472	0.37984	1.1092	0.6871	0.85606	-0.88204	0.052659	1.1207	1.2179	1.7378	1.2012	2.3311	-0.02253	0.45091	-0.01098	1.0085	-0.033698	0.26438	-0.10404	1.2106	1.185	1.8704	-0.34845	0.56987	-1.3034	0.29214	0.75036	-0.090382	1.5538	-0.73764	1.3449	0.22077	2.1931	1.2391
-20.406	-20.121	-23.928	-21.386	-23.001	-23.468	-23.89	-21.797	-22.538	-22.787	-22.627	-22.243	-21.251	-23.062	-23.038	-21.538	-21.99	-23.06	-22.983	-22.476	-21.198	-22.138	-22.398	-21.605	-21.048	-20.711	-21.032	-22.339	-21.429	-22.053	-21.511	-20.793	-21.411	-21.982	-21.526	-22.692	-21.178	-20.656	-23.634	-22.296	-22.478	-22.167	-21.992	-21.296	-20.855	-21.19	-21.279	-22.22	-22.106	-22.422
-1.1653	-2.3676	-3.3929	-4.5826	-2.8795	-3.4959	-2.1199	-1.9262	-2.1021	-2.5522	-3.45	-2.1728	-2.9952	-3.3613	-1.0378	-2.2148	-3.2795	-3.2082	-1.787	-3.0305	-4.6736	-2.7279	-2.466	-2.8845	-2.4539	-3.2491	-1.6681	-2.525	-2.0192	-4.8158	-1.6586	-2.6738	-1.454	-3.0575	-2.537	-2.5987	-2.0816	-4.4141	-3.9816	-1.6956	-2.3723	-3.2041	-3.1596	-2.5309	-1.5183	-3.4647	-2.6127	-2.1366	-3.0282	-1.6397
-3.1289	-2.0913	-2.5825	-2.3838	-1.4519	-3.589	-2.4264	-3.3663	-3.8224	-4.7619	-3.6552	-4.2558	-3.2237	-3.8448	-2.4183	-2.8612	-2.9457	-3.7771	-2.6019	-3.904	-2.4408	-1.6689	-3.9548	-2.7097	-2.69	-0.72617	-2.0641	-1.4087	-3.1299	-3.4497	-2.1605	-1.9143	-2.2716	-1.9552	-2.0432	-2.2526	-2.563	-2.9682	-2.6316	-1.4629	-0.81351	-2.7564	-3.0572	-4.9575	-4.6509	-2.9518	-1.5627	-3.5795	-2.8863	-3.088
-15.467	-14.435	-15.312	-14.615	-13.879	-14.163	-14.24	-14.59	-14.404	-14.548	-13.438	-13.059	-14.585	-16.151	-13.386	-14.555	-13.613	-15.894	-14.919	-13.781	-15.307	-15.894	-13.392	-13.366	-13.826	-16.02	-14.152	-15.808	-13.791	-14.71	-15.387	-15.825	-14.44	-15.176	-13.434	-15.338	-15.914	-15.685	-16.093	-14.753	-15.969	-15.078	-15.551	-15.434	-12.976	-15.629	-16.198	-15.636	-14.495	-13.603
9.1576	7.4624	8.4042	8.0745	6.5467	6.4915	7.44	10.394	9.6686	9.9028	8.889	8.757	8.5395	8.7174	9.0736	6.8357	9.0287	9.1993	7.6965	9.1022	8.4532	7.596	9.6239	9.5632	10.185	8.83	8.3623	9.4108	8.9249	7.774	7.4074	7.7989	7.9844	8.6377	9.3766	9.5118	8.2833	8.0788	9.3716	8.3564	6.9346	9.8673	8.9225	8.9052	7.6219	8.0905	8.4903	8.1583	9.1847	6.3193
-2.4787	-1.5438	-1.16	-1.3591	-1.8809	-2.2093	-1.5263	-0.82233	-1.8209	-1.1452	-2.1596	-2.0592	-1.5879	-0.89676	-0.80037	-0.90899	-2.7881	-2.039	-1.0476	-3.1894	-3.0255	-2.3619	-2.0391	0.14919	-2.4171	-2.7564	-1.2543	-1.4494	-1.2149	-2.3797	-1.7528	-2.9566	-2.1637	-0.56454	-0.35667	-2.7234	-1.6491	-0.81493	-1.3994	-1.5817	-0.47721	-4.4885	-1.9733	-2.8176	-2.5006	-1.7724	0.29063	-3.1584	-0.75825	-1.7607
1.8779	5.5621	3.8636	5.0612	4.8682	3.6534	3.9815	3.2024	3.5655	3.4552	5.0579	4.809	3.4888	4.0716	3.721	4.089	2.794	4.2941	3.9631	6.6306	3.6531	4.6529	3.7687	5.0852	5.2576	5.4136	5.1859	4.919	3.7479	4.1628	4.6631	3.5518	5.4113	5.6802	2.9662	4.7161	4.1019	5.2252	3.9904	4.9083	3.8742	5.3881	6.1059	4.4332	3.9756	5.3029	3.652	5.1051	5.0083	5.947
-13.704	-12.079	-13.091	-12.156	-13.681	-13.426	-14.865	-13.219	-14.989	-12.223	-13.032	-13.311	-12.708	-13.782	-14.822	-13.752	-11.423	-14.13	-13.969	-13.088	-12.752	-11.506	-13.726	-13.799	-11.817	-14.767	-12.215	-14.175	-11.44	-12.488	-13.755	-12.291	-12.407	-13.09	-13.047	-14.098	-13.225	-13.431	-12.319	-13.923	-12.561	-12.533	-12.861	-12.869	-13.061	-12.416	-13.535	-12.724	-12.131	-14.825
0.070152	1.0318	-0.51043	2.3091	1.2401	2.3878	0.45776	0.9918	-0.65635	0.073081	2.7035	0.3201	1.3872	1.1039	2.6711	2.5422	0.93687	1.6743	1.0779	0.75215	0.63343	2.1958	0.77357	1.7949	2.0379	2.5347	2.5853	2.5487	-0.030632	4.2978	1.4473	1.5967	0.77827	-0.5316	1.9484	-0.014981	0.89411	2.0895	1.2431	2.4141	0.56326	2.6379	-0.57531	1.5177	1.4518	1.5189	1.4281	2.2073	-0.20603	1.6062
-24.07	-20.424	-22.613	-21.956	-22.188	-21.402	-20.99	-23.267	-21.665	-23.074	-22.894	-23.124	-23.858	-21.92	-23.135	-23.294	-22.371	-20.871	-22.308	-22.78	-21.041	-22.201	-22.245	-23.78	-22.309	-21.25	-21.058	-23.169	-21.466	-21.786	-22.429	-23.103	-20.603	-23.323	-22.309	-22.894	-24.003	-22.107	-23.121	-22.554	-22.349	-22.303	-21.924	-24.547	-22.249	-21.266	-24.271	-21.391	-21.757	-21.963
-12.525	-9.4677	-12.91	-12.241	-12.629	-11.463	-10.022	-11.45	-12.556	-12.179	-12.163	-11.049	-11.061	-10.305	-11.924	-11.872	-10.297	-13.98	-10.952	-11.139	-10.67	-9.9663	-11	-13.098	-13.323	-10.37	-11.768	-14.148	-12.265	-11.193	-12.296	-8.7355	-11.528	-11.712	-11.105	-11.744	-12.879	-10.456	-12.039	-12.355	-10.837	-10.991	-11.088	-11.981	-11.074	-11.584	-12.114	-10.673	-10.637	-11.004
-4.464	-6.1208	-5.4543	-4.5117	-4.8132	-3.4973	-6.1875	-6.0915	-5.1404	-5.3847	-4.839	-4.1175	-4.4751	-4.9489	-4.9499	-5.432	-5.2384	-5.275	-4.5709	-6.096	-4.5948	-5.5513	-7.0796	-6.263	-4.3641	-6.9085	-6.4428	-4.9396	-3.8321	-6.2644	-3.6817	-5.48	-4.6323	-4.9219	-4.4956	-3.6717	-4.6808	-6.8538	-4.4069	-4.6404	-5.2948	-3.8454	-3.1985	-3.8615	-6.0372	-4.5427	-4.1482	-4.0986	-5.0879	-4.8657
-1.8642	-1.7749	-2.5169	-1.5003	-2.0331	-1.9603	-2.2792	-2.2711	-1.753	-1.9296	-1.8384	-1.1091	-0.43825	-1.2043	-3.1148	-2.1963	-1.925	-0.42006	-2.6763	-0.56333	-3.1159	0.11652	-2.5906	-2.31	-1.9778	-0.20644	-1.5143	-2.2954	-2.1665	-0.82902	-0.65781	-0.82798	-1.4102	-0.6579	-0.87382	-0.85154	-0.10775	-0.82209	-3.3254	-1.2606	0.27073	-1.214	-1.1978	-0.50384	-0.25163	-0.61131	-1.4616	-0.81944	-0.80251	-1.2734
-8.6063	-7.7658	-10.292	-8.5938	-8.9716	-8.4141	-10.138	-9.1735	-9.6139	-7.4444	-9.113	-9.8097	-9.2548	-9.7031	-9.2062	-10.203	-8.6625	-11.213	-10.659	-8.6527	-9.4123	-8.7856	-7.8189	-7.9766	-10.229	-9.5315	-7.8576	-10.043	-9.2854	-7.3732	-7.8671	-8.3374	-8.3524	-8.1276	-10.04	-8.4603	-8.6412	-8.8411	-7.8286	-8.6791	-9.8881	-9.2108	-7.2634	-7.9272	-8.5803	-8.8438	-8.942	-8.6855	-9.9047	-8.437
-1.9102	0.7524	0.26967	-2.1464	-1.2345	-2.563	-2.2071	-0.49078	-2.415	0.37403	-3.2796	-1.6169	-1.3848	-1.3847	-1.7316	-1.6097	-0.33985	-0.62024	-1.8642	-0.46616	-1.5734	-1.1063	-0.82515	-0.64895	0.14524	-2.1617	-2.1023	-0.56637	-2.7772	-1.4818	-2.6053	-0.83978	-3.4326	-1.6633	-0.13981	-2.3812	-0.2768	-0.28736	-3.5526	-0.20083	-0.52776	-0.81383	-0.91364	-0.99809	-2.7366	-0.71855	-0.57678	-3.2396	-1.5911	-1.1075
-10.209	-10.662	-10.466	-12.223	-9.1935	-11.733	-9.1279	-9.1289	-10.14	-10.834	-11.728	-9.2336	-11.14	-12.283	-12.067	-10.268	-10.395	-9.6482	-10.014	-11.949	-12.25	-10.746	-10.965	-10.825	-11.826	-11.09	-10.502	-11.195	-9.9281	-10.992	-12.051	-11.035	-11.149	-10.186	-8.4255	-11.35	-10.564	-11.861	-10.275	-12.057	-11.146	-8.5772	-10.616	-10.065	-10.408	-10.922	-11.796	-11.633	-11.819	-8.1253
-13.915	-14.719	-14.086	-14.288	-14.35	-14.266	-14.88	-13.871	-13.587	-16.519	-15.408	-13.977	-14.918	-14.111	-14.457	-15.121	-14.205	-13.842	-14.669	-14.641	-15.296	-13.728	-15.114	-14.751	-14.666	-16.51	-13.529	-16.329	-15.007	-13.622	-15.743	-15.442	-13.719	-15.22	-14.487	-15.412	-14.704	-14.323	-13.025	-13.382	-15.459	-14.55	-12.844	-13.535	-14.793	-13.354	-14.042	-14.953	-15.34	-14.103
-12.413	-12.364	-15.388	-14.629	-13.735	-13.146	-12.822	-13.066	-13.255	-13.169	-12.296	-13.885	-11.81	-13.386	-12.188	-13.605	-12.339	-13.747	-13.593	-11.522	-13.875	-11.859	-12.368	-13	-13.157	-13.836	-13.835	-12.416	-11.951	-13.329	-13.522	-11.107	-13.14	-13.29	-14.69	-12.419	-12.345	-11.972	-13.113	-11.145	-13.794	-13.209	-13.259	-11.957	-13.675	-12.541	-13.771	-12.915	-13.44	-12.926
-1.6646	-0.16159	-2.0758	-1.3955	-2.5151	-2.954	-2.5318	-2.0838	-0.94578	-3.6611	-0.8319	-2.9434	-1.3476	0.036676	-2.9644	-1.8086	-1.912	-1.0136	-1.1676	-0.59331	-1.286	-1.1515	-2.5819	-0.26708	-2.8512	-1.7964	-0.63227	-1.2417	-2.2385	-0.35205	1.1338	-2.929	-4.1564	-0.31325	-2.2478	-1.4686	0.0031863	-0.66688	-0.57635	-1.4536	-0.013248	-2.1763	-2.9083	-2.7174	-0.029923	0.24993	-0.8185	-0.87959	-1.3944	-3.261
-2.9872	-1.4278	-0.73652	-2.0335	-1.5541	-1.4652	-2.3256	-1.0475	-0.17447	-1.3818	-2.6165	-1.7866	-2.1845	-1.8293	-0.89814	-2.9116	-1.491	-2.6973	-1.5487	-1.3188	-1.3079	-1.1636	-2.1341	-0.93034	-2.2636	-2.2878	-3.0359	-0.5458	-0.10053	-1.17	-2.6667	-4.0345	-0.7183	-0.98283	-1.6382	-0.78385	-2.732	-2.3643	-3.2482	-1.2336	-3.5031	-1.6428	-0.5217	-2.0902	-1.8412	-0.93607	-2.3905	-1.9851	1.1769	-0.16858
-6.4312	-6.4172	-6.6826	-5.4137	-5.7869	-5.4371	-5.4281	-6.6568	-5.9462	-3.6696	-5.9058	-4.8357	-3.963	-5.8426	-4.8299	-6.0205	-5.686	-6.1986	-4.3095	-6.7425	-7.0639	-6.5673	-5.6298	-5.1152	-5.7505	-5.9915	-5.5096	-6.0451	-5.781	-6.0221	-6.1823	-6.9103	-6.5687	-4.8188	-4.719	-6.5524	-3.3386	-5.9817	-6.4806	-5.1772	-5.9349	-5.3963	-4.6303	-5.0646	-5.0382	-4.9257	-4.6872	-6.0185	-5.1198	-4.7067
-15.149	-14.323	-14.937	-15.025	-13.728	-13.917	-13.696	-12.332	-14.082	-14.99	-13.92	-13.641	-13.585	-12.783	-14.532	-14.512	-13.57	-16.565	-15.236	-15.334	-14.136	-14.482	-15.068	-14.648	-14.844	-14.096	-14.351	-13.303	-14.579	-14.111	-15.51	-14.595	-14.711	-14.843	-15.02	-14.601	-14.583	-14.707	-15.502	-13.858	-15.183	-14.241	-13.96	-15.456	-14.057	-14.999	-14.811	-16.212	-14.597	-14.391
8.6122	5.9408	6.8959	7.3371	6.2288	7.9072	8.3767	7.3324	6.0351	5.8427	5.785	5.3101	6.3653	7.4381	8.4201	6.1653	7.5277	5.9229	7.3048	8.1371	9.0004	6.347	6.3316	7.2222	7.196	5.7847	6.5108	8.5704	7.205	6.6204	6.0587	7.2339	5.3635	5.4042	5.9553	4.5427	6.6055	7.1577	6.0649	5.6255	6.0519	7.5711	5.4845	6.2068	7.1938	7.7138	7.1799	6.4643	3.8491	6.8928
-5.37	-1.9379	-5.057	-4.1622	-5.4594	-5.5882	-5.2456	-5.8118	-7.8418	-5.3504	-6.9075	-7.0573	-6.0121	-5.2463	-5.2591	-6.0045	-5.9547	-5.6742	-6.1266	-5.6961	-5.6696	-4.7325	-5.0051	-3.7313	-4.2643	-5.0609	-5.8136	-5.2	-6.0117	-5.5337	-4.8369	-5.6022	-6.0405	-6.3343	-6.2999	-6.683	-5.4923	-5.6442	-5.4431	-6.6689	-3.7218	-5.6325	-7.0986	-6.7845	-4.2647	-5.7896	-5.9116	-6.2011	-6.1886	-5.3683
-3.7247	-4.1466	-6.0904	-2.8551	-3.6812	-4.8793	-3.1015	-3.6757	-4.5429	-4.49	-3.5811	-3.7652	-4.3232	-5.0295	-3.5485	-3.9239	-3.9156	-2.0737	-2.9409	-3.6174	-3.5688	-3.9115	-4.0947	-2.6245	-2.8256	-3.1744	-3.8203	-3.339	-5.0685	-4.3637	-4.4641	-3.6304	-3.0225	-4.1385	-2.9729	-3.7962	-4.6886	-1.9724	-5.157	-4.0671	-3.1626	-4.3273	-4.0216	-4.1624	-3.1944	-4.562	-2.7413	-3.7482	-4.9489	-1.942
-11.796	-9.0867	-11.378	-9.6742	-10.512	-11.477	-11.134	-9.823	-10.54	-10.511	-11.018	-11.134	-10.613	-8.6903	-10.454	-8.9118	-12.15	-10.481	-11.803	-11.053	-10.449	-10.264	-9.6232	-10.482	-8.9195	-10.147	-10.522	-8.9559	-11.298	-11.904	-10.35	-11.35	-11.02	-10.153	-11.443	-10.37	-12.131	-10.96	-9.1617	-9.5921	-8.5273	-12.245	-11.351	-9.9149	-11.52	-9.2971	-10.589	-13.173	-10.057	-10.806
1.6029	1.3678	1.2839	2.6328	0.79838	2.9849	0.18927	1.1425	1.0893	0.56531	2.8202	2.2047	0.66952	1.4341	-0.11618	1.4944	2.9839	3.6894	0.7298	2.9665	0.065685	1.3303	-0.59676	2.9181	0.9834	1.2161	2.6836	1.8429	0.85886	2.5864	3.235	2.5097	1.0373	2.2252	0.96875	2.7862	1.6646	0.98879	2.12	1.8494	2.7128	0.68579	2.3369	0.88451	0.57937	2.0282	2.1466	0.95135	1.6326	2.3452
4.3805	3.5577	3.4095	4.8581	5.8559	3.7181	4.8411	4.1337	3.4228	3.793	4.2102	5.415	4.1353	4.3463	3.329	4.0697	2.9121	4.7208	4.6472	3.0969	6.227	4.2412	5.3818	4.2933	4.7166	6.544	5.6549	3.9749	2.9958	1.6195	3.4372	3.0653	4.2066	5.3208	4.359	3.9662	3.6015	2.0161	4.2606	4.6804	5.6989	4.1004	3.6184	5.2725	3.7853	5.0823	2.6785	4.6077	5.1955	4.2942
1.0407	1.0136	0.74436	1.3746	1.9591	2.0763	-0.8752	0.5233	1.3982	1.6202	0.5758	1.7409	0.037285	1.5089	0.10651	1.9313	0.22136	1.8	1.0927	0.96275	0.66401	0.47738	2.8109	0.36763	1.5446	-0.19861	0.93821	0.32394	0.78922	2.6518	-0.14025	1.1769	3.0967	0.0407	0.91271	0.019646	1.7622	2.4671	1.2921	2.3825	0.70947	2.0818	0.44501	1.3009	1.6598	1.3066	1.1563	-0.70509	2.7609	1.5181
0.91502	0.65816	-1.0742	0.49706	-0.32922	0.92332	-1.4865	0.08031	-0.93562	-0.015599	-0.072627	0.60714	-0.13209	0.61894	0.0093636	-0.36883	1.0741	-0.97025	-0.49474	1.1261	-0.25878	0.33187	-0.75604	-0.58631	-0.80354	1.4052	-0.71961	-1.1974	0.53991	-0.76431	-0.51479	-0.58044	2.0853	-0.87451	1.4651	-0.54688	1.1385	0.33746	-0.71861	0.048115	0.61552	-0.60603	-0.91694	-0.77409	-1.1242	-1.1295	-0.95995	0.0071286	0.95884	-0.45148
-11.769	-12.902	-12.13	-10.077	-11.468	-10.422	-11.798	-11.38	-11.274	-10.351	-13.403	-11.519	-11.773	-11.209	-13.535	-11.829	-11.015	-12.186	-11.123	-11.774	-12.237	-12.749	-10.807	-12.126	-11.574	-11.488	-12.349	-10.39	-13.315	-12.735	-10.1	-11.441	-11.405	-12.702	-10.718	-12.542	-13.297	-12.837	-11.746	-11.093	-11.998	-11.353	-11.732	-11.104	-11.351	-13.723	-11.861	-12.508	-12.734	-13.422
-1.8377	-2.2569	-3.7411	-1.8917	-1.5082	-2.9314	-4.0636	-3.1976	-1.8515	-3.9434	-2.5818	-3.3366	-2.3996	-4.0944	-2.2084	-2.9771	-2.9055	-3.1617	-2.9361	-3.7189	-3.2238	-2.9848	-4.6657	-1.9177	-1.7079	-2.5163	-3.4783	-2.6044	-3.8596	-2.4661	-3.4945	-3.819	-4.4509	-3.887	-5.4317	-2.5171	-4.0476	-3.7314	-4.4992	-5.5397	-3.4772	-3.6109	-3.9543	-3.05	-2.095	-3.7649	-5.0594	-2.9561	-3.729	-1.8366
1.8459	1.1711	3.094	3.8151	2.2659	1.7831	1.3578	3.4265	0.80291	2.0601	2.6176	3.3681	3.3084	2.2062	3.2265	1.3758	3.1327	2.8945	3.261	2.2091	1.9493	3.1032	3.3602	1.9909	2.2759	4.5166	3.6161	3.0863	2.2954	2.4414	2.481	2.9078	1.8452	3.0737	3.0356	1.9974	3.1079	2.4155	2.5734	3.6923	2.6803	3.7727	4.5954	1.9909	2.9533	4.8775	3.4897	3.0897	2.3908	3.0209
0.58627	-1.5738	-1.5714	-2.647	-0.10536	-1.4163	-0.56503	-3.3619	-1.7439	-0.28981	-1.6643	-0.66274	-2.4011	-1.2295	-3.0237	-3.6105	-0.92116	1.1536	-0.6433	-2.0102	-2.1745	-2.9668	-1.8909	-0.20588	-0.069249	-0.8302	-1.8286	-0.63178	-1.0499	-1.5157	-1.8646	-3.0545	-2.3627	-1.5354	-2.6069	-1.1828	-2.0005	-1.5964	-3.5945	-0.62696	-1.047	-2.8499	-0.45022	-1.8173	-2.1116	-1.4474	-2.746	-1.0003	-1.3362	-0.037588
7.4251	7.2448	8.1685	8.584	7.8162	8.7245	7.9921	7.2414	8.4856	8.121	7.9665	9.9381	8.2239	8.9381	8.0879	8.9637	8.026	8.9201	7.5095	7.7405	9.6377	6.8549	8.5592	6.841	8.0684	10.218	7.3402	7.0353	8.5059	7.2888	6.0749	7.5958	7.8125	8.1673	8.1542	8.1658	6.3983	7.0974	7.1143	8.8345	9.0082	7.6879	9.5763	7.695	8.5468	7.2551	8.8081	6.8531	6.8422	7.6776
7.6039	8.6095	8.7953	9.1821	8.24	7.5795	9.9756	8.3182	8.4282	8.0639	7.2914	8.5224	7.4684	8.0906	7.7225	8.1408	7.2134	9.5716	8.9197	8.2465	7.7552	8.6565	9.3627	8.3604	9.0154	6.9238	6.5523	8.0726	8.6455	8.6631	7.2889	8.2394	6.542	8.3299	7.6825	7.5422	8.1907	5.9411	7.1512	8.5259	7.9107	9.0349	6.9971	7.6593	9.0234	8.5052	8.619	9.1419	7.3671	8.678
1.4742	1.2734	3.344	1.2909	2.7504	3.4675	3.98	2.118	1.2777	3.2019	3.383	2.4117	1.877	1.7434	3.7082	2.0597	2.4698	2.8736	1.6601	2.6695	2.6246	3.8102	2.7108	1.7882	2.2931	2.9504	1.489	3.4931	2.0522	2.9792	3.4679	3.4265	3.3799	2.4429	0.71141	1.6806	1.9438	1.8428	1.8719	3.7505	1.2923	3.2288	4.6923	3.1611	2.9236	3.0553	2.7715	2.754	3.046	2.35
3.5915	4.1856	6.6536	4.8991	6.5076	6.1939	5.3352	5.9534	4.6706	5.1126	3.2469	4.9065	5.849	6.1892	6.9618	5.1421	3.9103	3.8572	3.6696	7.0426	6.0972	3.3753	4.8571	5.9941	4.8617	6.0761	6.1042	5.4741	3.5482	5.4971	4.76	5.4647	5.1592	3.7627	6.1284	6.3591	6.3338	3.4057	5.2537	5.6854	4.7865	7.2568	3.4692	5.1569	4.8666	6.1024	4.4961	4.4621	6.053	5.8257
-13.969	-15.443	-14.532	-15.3	-11.826	-14.801	-13.292	-14.265	-14.391	-12.866	-16.552	-14.124	-15.293	-13.82	-14.161	-14.358	-14.994	-14.543	-15.193	-14.969	-15.789	-15.283	-14.251	-13.759	-14.537	-12.144	-14.472	-15.498	-15.062	-13.705	-12.877	-14.688	-14.284	-14.566	-13.908	-15.659	-15.412	-15.422	-15.231	-14.743	-14.925	-13.822	-13.817	-15.333	-14.569	-13.322	-15.276	-14.312	-14.729	-14.924
1.1306	0.68468	3.1069	2.204	1.6754	2.3257	2.363	0.010308	1.1818	2.393	1.0771	-0.16982	0.47081	2.3544	1.489	0.29392	1.3745	0.20727	3.0317	2.329	1.3911	-1.1221	2.3219	0.69046	1.3115	-0.71206	0.39474	2.4679	2.2687	2.1679	1.3501	2.7258	2.1499	0.77417	1.8322	1.4587	0.73322	1.3931	1.5361	0.38408	0.81667	1.3923	1.7412	2.1809	2.372	1.9941	0.78837	2.0074	1.2467	0.87907
3.2067	0.61919	2.8114	3.7444	2.7945	4.4838	3.7777	4.0857	2.6664	2.5606	1.862	3.4075	5.1214	3.093	2.6715	1.1298	2.3975	2.8024	1.6058	3.3039	2.7005	1.6439	4.1336	2.1333	2.9073	2.645	2.9884	3.049	1.4486	4.0838	2.7931	1.713	5.7565	3.9529	4.6967	3.3671	1.3489	3.8454	2.652	2.9394	3.861	2.2956	3.1017	1.8205	2.0127	2.0217	2.5498	3.6947	2.9641	2.849
0.35514	0.76031	0.34799	-1.4065	0.0012641	-1.168	-0.68407	-0.87583	-1.3158	0.25046	0.81916	1.4442	-0.83566	2.0165	-1.0115	1.3705	-0.1402	1.4602	0.51637	1.3419	0.21959	-0.64089	0.027787	0.36933	1.2853	-0.3394	-1.5955	-0.48201	0.27077	2.078	1.3848	0.06393	-1.6253	-0.039049	0.56655	2.9981	0.47194	-0.25092	1.1556	0.61097	0.47227	1.4979	0.72068	0.24338	-2.3194	-0.82617	1.8114	0.86756	0.48465	0.39864
-2.1344	-1.5707	-0.71609	-0.94272	-1.6462	-1.0633	-0.96	-1.881	0.3567	-1.2591	-0.69184	-1.4783	-1.0531	-2.3863	-2.0053	0.43761	-2.5518	-1.5428	-0.74995	-2.389	-1.2267	-2.4487	-1.911	0.2927	-0.70644	-1.6398	-2.7127	-1.4546	-1.1399	-1.1795	-0.30974	-0.27183	-0.88966	-2.5464	-1.7996	-1.4332	-2.3248	-0.70554	-2.7199	-1.0332	-0.307	-1.199	-1.5742	-0.71463	-1.2104	-1.7419	-0.29226	-2.1741	-1.1691	-2.831
-6.5709	-6.8864	-5.7411	-6.7278	-4.6505	-6.4642	-5.9607	-7.313	-8.1199	-8.0629	-5.7099	-7.042	-6.2979	-8.0602	-6.0832	-8.0243	-5.498	-6.915	-7.6475	-5.8893	-6.8403	-4.9644	-6.2639	-6.139	-4.8524	-5.6094	-7.0134	-7.8969	-5.9859	-5.8658	-5.6891	-5.0242	-6.8726	-4.2904	-5.4705	-8.3373	-5.6104	-7.7461	-6.4292	-6.2489	-6.001	-7.0715	-5.3468	-6.1517	-7.0133	-5.8736	-5.7714	-6.5579	-6.0354	-6.3941
-0.60749	-2.3202	-1.743	-0.60399	-1.1188	0.8329	-0.79955	-1.9873	-0.75725	-1.9215	-3.5685	-2.3439	-0.30204	-1.3848	-1.3525	0.017496	0.1445	0.10432	-2.4985	-0.52913	-0.71011	-1.9834	-0.58309	-1.5433	-1.3345	-1.7636	-0.19098	-0.48667	-1.3074	-1.0434	0.052471	0.33145	-3.0353	-2.2714	-1.7407	-1.0366	-0.31137	-2.3441	-1.334	-1.3406	-1.2637	-2.2776	-2.552	-2.0364	-1.0892	-1.8973	-0.068974	-1.5454	-2.8793	-0.79866
1.4574	-0.29285	-0.0076896	0.61267	0.69376	0.03525	0.47848	0.37554	-0.69109	-0.16858	0.83802	0.30354	-0.57987	0.44061	0.56764	-0.0045952	1.2811	0.16109	-0.89852	-0.29444	0.44494	-1.3584	0.17463	-1.9797	-0.70593	0.10628	0.83542	0.21475	-0.85916	-0.24492	0.045698	1.0357	-0.0552	0.0077918	1.4318	1.3885	0.3051	-2.3013	0.69776	0.49098	0.47764	0.33767	0.75558	-0.612	-0.96121	-1.3538	-0.75761	-1.2764	-0.7153	0.88668
-6.1967	-5.6693	-4.5359	-5.5179	-6.2719	-6.0275	-5.4624	-7.1347	-6.0411	-4.3015	-5.573	-4.6822	-5.1924	-5.8909	-6.6851	-7.6196	-2.8092	-5.549	-4.3118	-7.3119	-4.4773	-4.573	-5.7629	-4.2743	-5.0424	-5.7438	-7.0053	-5.3675	-5.0345	-5.8314	-4.8361	-5.1572	-5.1856	-6.5176	-5.8835	-4.8783	-6.0019	-5.1065	-5.7342	-6.0367	-5.1771	-5.2602	-6.0117	-6.9257	-6.8051	-5.5309	-5.4563	-5.6591	-5.5565	-5.2228
-10.825	-9.8245	-10.727	-9.4998	-10.14	-9.8514	-10.092	-10.184	-10.161	-9.4644	-10.352	-10.408	-9.8725	-9.6418	-11.328	-9.5561	-10.65	-9.7286	-8.7028	-10.21	-10.525	-9.6173	-11.43	-9.2491	-8.2245	-9.9323	-10.461	-10.593	-9.3768	-10.569	-10.923	-9.4511	-10.11	-9.2868	-10.557	-9.6848	-10.176	-10.805	-11.151	-7.4341	-8.994	-10.621	-8.6297	-11.153	-9.845	-10.834	-9.3638	-10.933	-9.2877	-9.7075
-0.24062	1.5881	-0.69615	0.84515	-0.19727	0.57612	-0.69934	-0.22063	0.38797	0.98234	0.53233	-0.13382	1.3003	0.80554	1.4204	1.1209	-0.38261	0.16332	0.10492	1.2976	-0.39931	-0.61643	-0.11874	-0.58687	-0.99372	-0.068724	-1.1501	-0.58085	0.090015	0.125	0.75097	-0.10834	-0.39217	0.47827	-0.94359	-0.10387	1.6799	0.061009	-1.3474	-0.66521	0.25456	-1.1951	0.88874	0.72821	-1.1806	-0.76803	1.5726	0.82184	1.0997	0.58024
-1.0331	-1.5966	-0.35732	-2.505	-0.68768	-0.099216	-1.7982	-1.4081	-0.29374	-1.014	-2.0242	-0.16433	-2.016	-1.3395	-1.0155	-0.89002	-0.17411	-1.064	-0.60242	0.26049	-1.591	-0.42015	-1.0681	-1.6908	-1.1041	-0.16297	-2.4473	-0.99531	-0.75342	-0.68536	-1.1428	-0.51923	-1.4883	-2.5166	0.022706	-2.8806	-2.1201	0.14824	-0.5843	0.04377	-2.05	-1.3279	-1.3833	-1.0528	-0.69672	0.31197	-0.99698	-0.7227	-1.6579	-0.73671
-0.80458	0.46725	2.7199	-0.81765	0.60725	0.47758	0.36636	0.99419	0.61596	0.12714	0.99766	-0.86164	0.59633	1.1629	0.4416	-0.020612	1.0474	0.61151	0.74669	-1.0424	-0.26917	1.2714	1.1872	-0.33855	0.86888	3.051	0.44479	1.8199	-0.68563	0.65343	0.54526	0.20255	1.1529	-1.2189	0.85955	0.14874	-1.0331	1.1206	1.6633	0.35817	1.0645	0.47173	0.13312	0.053438	1.2182	0.86096	1.0024	0.86971	1.2507	1.193
-11.093	-9.2269	-9.8678	-10.831	-9.913	-9.9124	-10.399	-10.731	-10.029	-9.9101	-10.152	-11.717	-10.758	-9.9706	-10.434	-9.3051	-10.3	-10.406	-12.341	-8.8283	-10.761	-10.8	-9.626	-9.8923	-11.293	-10.94	-10.217	-10.422	-9.8368	-11.451	-10.455	-11.768	-9.4993	-11.754	-9.7762	-10.368	-11.393	-11.344	-9.8005	-11.212	-10.775	-9.5567	-8.9247	-10.446	-10.986	-9.6625	-11.243	-11.57	-9.779	-11.048
-5.6378	-5.2358	-6.19	-6.6473	-6.1441	-6.0634	-7.0499	-7.2769	-7.0291	-5.1286	-6.5534	-6.7959	-7.626	-6.8011	-5.7308	-5.3693	-6.8787	-7.3349	-6.9977	-5.0891	-5.5411	-6.9758	-5.9646	-6.5473	-5.2954	-5.6969	-6.9197	-7.9321	-5.7668	-6.8071	-5.8425	-7.7814	-6.1121	-6.8012	-7.546	-5.6457	-6.6716	-4.8233	-7.3868	-7.2105	-7.201	-6.7381	-5.8462	-6.3835	-8.3056	-6.1604	-5.811	-6.2989	-7.2604	-5.3771
-12.688	-12.205	-10.542	-10.128	-12.158	-13.7	-11.865	-13.056	-11.957	-11.902	-12.198	-10.669	-11.557	-12.357	-10.666	-11.584	-13.31	-11.113	-12.589	-11.62	-13.369	-9.8959	-11.456	-11.451	-12.13	-12.071	-12.586	-11.271	-12.429	-11.436	-11.644	-11.542	-13.944	-11.82	-12.969	-12.505	-12.701	-10.984	-11.779	-13.442	-12.251	-13.508	-13.056	-11.102	-11.405	-11.463	-11.217	-12.761	-12.615	-12.219
4.1238	6.8724	5.919	5.9947	5.0851	6.1866	6.3243	4.9073	4.722	6.2455	5.0206	4.2428	5.0884	7.3584	6.1747	4.8047	6.6302	5.0081	6.8871	5.6272	4.9993	6.6399	6.3105	5.2254	3.4638	6.1332	4.6653	6.1705	4.4147	5.0643	6.1534	5.616	5.7809	4.0649	6.5631	4.6952	4.9851	5.5136	4.5635	5.7255	5.2097	6.4369	5.0294	5.8957	4.7348	6.4037	6.6498	7.4742	6.66	4.2346
-3.0222	-1.9101	-2.0449	-1.4162	-2.2391	-1.8693	-2.1498	-1.2081	-0.14119	-0.32656	0.38837	-0.98679	-2.3494	-2.6595	-1.6641	0.5744	-1.6443	-1.1021	-1.8585	0.10088	0.55361	-1.1139	-0.9703	-1.5428	-1.8074	-1.1757	-2.2193	-2.2221	-1.3693	-1.4957	-0.36449	-3.4314	-1.6948	1.157	-1.4339	-1.6501	-1.7032	-0.43802	-1.506	-2.4518	-2.7761	-0.32261	0.48618	-0.45788	-3.0001	-1.8705	-1.3673	-2.0045	-1.9177	-0.95282
1.4763	1.9816	2.5985	2.0906	1.3902	0.59172	1.9283	-0.75117	1.8917	1.6739	0.90522	0.39986	1.7269	0.32746	-0.079086	1.765	0.88881	1.9714	1.5891	2.2084	-0.16027	0.97626	1.863	1.1927	3.1005	2.0775	1.5308	0.1259	-0.61402	0.27334	0.16864	2.0682	2.0538	2.7776	1.826	0.65923	2.1688	0.55949	1.2667	0.48691	0.02929	2.4513	1.0579	0.49008	0.75044	1.7953	0.74868	1.3648	0.93179	0.93409
-0.37279	-1.8446	-1.2631	-0.84238	-0.20816	-1.8323	-0.58244	-1.9351	-0.6966	-0.98494	-1.7043	-0.47437	-1.8591	-0.021155	-3.7173	-0.63451	-1.1712	-0.69782	-1.4306	-0.35005	-1.5233	1.1357	-1.6134	-0.040487	-0.9806	-1.9215	-0.65293	0.6194	-1.76	-2.9062	0.87841	-1.3257	-0.68023	-0.7071	-0.32202	-0.64046	-0.4937	-0.57544	-0.66269	0.44934	-0.8337	-1.9766	-2.6144	-2.6198	-2.0215	-1.0628	-1.5862	0.13937	-2.6642	-1.7772
-22.336	-22.222	-23.101	-20.766	-20.978	-20.835	-22.756	-22.889	-22.932	-21.859	-23.345	-21.789	-21.32	-23.034	-23.444	-21.945	-21.347	-23.103	-20.668	-22.995	-22.595	-22.01	-20.687	-22.82	-21.924	-22.747	-23.82	-23.225	-23.283	-22.409	-22.916	-23.126	-22.821	-23.86	-20.972	-22.72	-21.114	-21.371	-22.407	-21.52	-20.982	-23.037	-23.268	-23.68	-21.695	-21.619	-23.294	-20.913	-23.843	-22.401
-9.7259	-10.306	-11.401	-10.675	-9.0415	-10.459	-10.948	-9.0958	-8.995	-10.232	-10.869	-10.489	-11.007	-11.023	-8.6011	-8.861	-9.9759	-11.053	-10.492	-9.7255	-8.6062	-10.543	-10.387	-11.128	-9.6475	-11.252	-9.1377	-8.5485	-9.667	-9.2219	-8.1433	-9.8117	-10.566	-10.64	-8.6415	-8.686	-10.204	-9.0749	-11.062	-11.211	-9.1511	-10.101	-9.3278	-9.8559	-9.9433	-10.092	-11.155	-10.385	-11.008	-10.768
0.69988	-2.1286	-1.5709	-0.84162	1.5278	1.0473	1.3109	1.0388	-1.8052	0.83345	0.12975	-0.25571	-0.15947	-0.041579	-1.0007	-1.4213	1.73	0.19934	0.06964	-1.335	-0.2869	-0.19082	0.29388	0.095412	0.98385	-0.67347	-1.2784	-0.89125	-0.19371	0.43964	0.45721	-0.094328	-0.65179	-0.68479	2.4657	-0.77758	-2.0385	0.98666	-0.39815	1.8761	1.082	1.3339	1.1845	0.22746	-0.96236	0.27957	1.3172	1.3015	-1.1613	0.23754
-7.9439	-10.746	-11.068	-9.4128	-6.8705	-8.3062	-9.4497	-9.2984	-8.0182	-9.2417	-10.746	-8.7936	-8.372	-9.2548	-8.2903	-9.6111	-7.6891	-8.684	-9.3119	-8.6404	-10.333	-9.319	-9.267	-8.8872	-8.1983	-8.4697	-9.8551	-9.9414	-7.1549	-9.7896	-7.9912	-8.9988	-8.9013	-10.204	-9.9803	-8.5731	-8.1299	-6.8735	-8.1272	-8.8584	-9.2236	-9.2844	-8.0132	-8.9788	-9.4081	-8.3922	-10.111	-8.1884	-10.806	-8.3498
-5.4811	-4.7979	-5.9367	-5.5164	-5.4759	-6.5658	-5.239	-4.3988	-5.1277	-5.5498	-5.9827	-7.0234	-3.6983	-3.9452	-6.7932	-5.4919	-5.8708	-5.189	-4.4215	-5.3054	-3.6319	-5.8577	-5.4738	-5.8311	-7.6582	-5.2687	-6.4239	-3.9446	-5.9685	-6.4318	-5.618	-4.4618	-5.5823	-6.3924	-5.1868	-4.9641	-2.7072	-3.8414	-6.0147	-5.5769	-5.1261	-5.3944	-4.5983	-5.8307	-4.2771	-4.3251	-4.7354	-6.4797	-3.8702	-5.5484
0.37132	-0.86355	-0.52191	-0.65411	0.099402	0.23791	-1.3732	-0.74915	0.45761	0.57253	1.3954	-0.54257	0.74754	-0.91684	-2.4223	1.0691	-0.012924	-1.2732	-0.16246	-1.4779	-0.017211	0.20054	-1.8547	0.69444	-0.72561	0.26829	0.14662	-0.73825	-1.5154	-0.96361	-1.823	0.71731	-2.329	0.72446	-0.85711	0.98402	0.15937	-0.36439	0.52247	-0.81118	-1.5509	0.16215	-2.1981	0.63794	0.97806	-0.91778	0.68048	-1.4495	-0.98666	0.18317
-22.009	-20.688	-21.116	-22.561	-21.343	-22.521	-22.371	-21.408	-23.169	-22.405	-22.042	-21.561	-21.895	-21.062	-22.392	-22.339	-22.522	-22.634	-21.882	-23.137	-21.937	-21.702	-23.267	-22.345	-22.879	-21.425	-21.307	-21.349	-22.456	-22.745	-22.855	-20.441	-21.503	-22.411	-22.63	-21.958	-22.583	-22.888	-22.374	-22.749	-23.619	-21.827	-22.593	-23.057	-21.909	-22.35	-21.22	-22.569	-24.316	-22.93
6.692	5.1508	6.0787	6.2121	6.7554	5.5883	5.0112	6.1836	6.4962	6.5936	5.4457	5.7056	6.0817	5.2205	5.3824	4.6741	5.3629	4.1839	5.0164	4.4752	4.9331	5.4012	5.772	3.5802	4.721	4.877	6.3095	6.2433	5.5829	5.2237	4.0038	5.7263	5.2571	4.7323	5.2622	5.0332	3.7548	5.9763	6.4338	4.7588	5.4505	6.4882	6.49	6.1365	5.5895	5.4256	4.3491	6.0128	4.6217	4.7988
-0.80804	-0.78182	1.1836	-1.172	0.010654	-0.07742	0.11344	-0.47106	0.72197	0.59872	1.1365	-0.96909	-0.60937	-0.72922	-2.1382	1.26	0.067971	1.2891	0.72259	-0.46897	-0.43025	0.58543	-3.2199	0.82427	-1.1276	0.010341	-0.79582	0.33014	0.38808	1.2755	-0.43397	0.43709	0.70573	-1.2144	-1.2454	-1.6759	0.60925	-0.82108	0.4907	0.093815	-1.288	0.17569	-1.3463	1.2862	0.25386	-1.4055	-1.0648	-0.47871	0.45202	1.0537
-2.591	-1.8278	-1.404	-2.438	-1.2895	-4.2101	-2.484	-2.9115	-3.618	-2.4549	-2.2472	-2.0685	-3.0942	-3.086	-1.8994	-2.7173	-2.0636	-1.9247	-3.7862	-1.3353	-2.9219	-5.0375	-2.2784	-2.9433	-3.4628	-2.314	-2.854	-2.7882	-3.6894	-1.9601	-1.3267	-0.46273	-2.2786	-3.3315	-2.5591	-1.4409	-3.0161	-2.3018	-3.6416	-3.1899	-3.8347	-2.3872	-2.6728	-3.2849	-2.9228	-4.3447	-0.35994	-1.5165	-2.4769	-2.6799
-13.542	-13.543	-14.432	-13.297	-13.195	-14.284	-14.579	-15.362	-13.066	-13.571	-14.381	-13.541	-14.503	-14.177	-13.937	-13.9	-13.309	-14.765	-13.321	-14.309	-14.896	-13.418	-14.668	-13.215	-13.291	-14.438	-13.313	-14.041	-13.355	-14.267	-14.382	-12.392	-14.583	-13.504	-14.878	-13.29	-14.563	-14.761	-14.581	-14.217	-14.24	-15.031	-13.069	-13.58	-15.082	-13.847	-13.211	-14.024	-14.248	-13.267
-13.455	-13.974	-14.259	-12.393	-14.795	-14.729	-14.616	-14.595	-14.811	-14.871	-13.864	-12.993	-13.463	-13.525	-12.226	-16.53	-14.627	-13.407	-13.378	-13.6	-14.071	-13.773	-12.71	-13.05	-14.487	-13.437	-13.59	-14.621	-14.111	-13.83	-14.783	-14.053	-14.151	-14.243	-14.197	-13.316	-14.263	-14.701	-14.761	-14.09	-13.556	-12.973	-13.995	-14.488	-14.033	-14.516	-14.132	-13.429	-14.091	-16.321
0.67062	-0.4699	0.21235	-0.46205	-0.56203	1.1357	-1.2014	1.0832	-1.8084	0.061247	0.61068	2.0563	0.27988	1.5532	0.41679	-0.1831	0.06583	0.078629	-0.70769	0.66791	-0.0023292	0.99654	1.5991	2.1205	0.61628	1.0661	-0.56906	-0.58547	0.10629	0.32393	0.19727	0.75231	-0.48	1.6207	-0.03722	-0.95427	0.94261	0.99478	0.94467	0.58437	-0.29901	-1.1773	0.25535	1.0829	0.45351	0.59834	-0.4801	0.11578	1.8924	0.78251
-3.6283	-5.0899	-2.1462	-3.9315	-3.751	-5.0084	-4.2987	-3.3651	-4.575	-3.6962	-4.5743	-4.0946	-4.4305	-3.4807	-4.2125	-5.3499	-3.1915	-4.1129	-4.619	-3.486	-5.0208	-3.5625	-3.8999	-3.3461	-3.9136	-5.3225	-4.7417	-3.2886	-3.6861	-3.8612	-4.8287	-4.3514	-2.0804	-4.5394	-5.1911	-2.7805	-3.8593	-3.4524	-3.8276	-3.0446	-2.6583	-4.5794	-4.0604	-5.1061	-4.2684	-4.7633	-2.9566	-4.2935	-3.3553	-3.8552
-15.966	-13.73	-13.776	-14.409	-13.473	-13.148	-12.514	-13.323	-14.173	-12.485	-11.099	-12.805	-12.861	-13.52	-14.423	-12.87	-11.66	-11.106	-13.698	-13.317	-13.273	-12.841	-13.961	-12.84	-13.836	-13.028	-13.946	-13.302	-13.37	-14.18	-13.004	-13.082	-12.139	-11.678	-12.933	-11.558	-14.99	-13.253	-12.503	-13.586	-13.446	-14.143	-15.145	-14.377	-12.445	-14.104	-13.148	-13.794	-12.816	-13.969
-21.084	-21.375	-21.62	-22.348	-21.752	-22.948	-23.078	-22.064	-22.26	-22.826	-22.026	-21.832	-22.677	-21.213	-20.294	-22.404	-19.98	-21.206	-23.831	-20.238	-23.722	-19.296	-23.034	-21.384	-21.544	-20.421	-22.347	-21.618	-21.83	-20.25	-22.747	-22.376	-22.899	-21.303	-22.141	-22.605	-20.789	-22.481	-22.49	-21.598	-22.355	-22.041	-20.958	-22.225	-20.808	-22.001	-21.199	-22.244	-22.016	-20.077
7.6073	5.393	6.2733	6.0906	8.1451	6.4143	6.4257	7.2519	7.0205	6.219	6.264	7.8943	5.2004	6.6114	7.1194	6.1961	5.4814	6.6546	5.8821	7.0295	7.7006	7.4572	6.9086	7.8872	6.3466	5.9352	7.1956	6.9281	5.4963	4.7353	7.4562	6.1763	6.1055	6.0337	6.3586	7.4411	5.3195	7.543	6.8505	6.7076	6.8032	6.0597	7.938	7.0386	5.7603	6.0865	5.9362	6.6903	4.9275	6.3222
7.0367	5.9698	2.6033	5.1705	5.7824	6.1898	5.2079	5.4069	6.0061	5.9647	6.296	6.4613	6.5115	4.6148	7.3227	5.2002	5.3479	6.1966	5.6047	6.3282	5.7531	4.9758	5.4053	5.7124	5.9246	6.1478	6.2172	5.5618	6.6757	6.3656	5.4595	5.968	3.9247	5.7292	5.7999	5.6959	7.2642	5.9859	5.4248	5.4129	4.8792	6.8359	4.499	5.1861	5.5566	5.0125	3.7601	5.0382	5.7377	4.7864
-0.93082	1.8991	-0.077676	1.3219	0.11203	-0.35159	-2.2172	-0.28043	1.2271	0.01152	-1.324	1.6906	-0.95099	0.33953	0.9002	-0.77102	-0.23373	1.0862	-0.22753	1.4344	-0.020459	0.52411	1.2219	-1.1611	-0.095052	0.98721	-0.29188	0.60492	-0.078119	-0.067719	0.12003	-0.90137	1.6082	0.24183	-0.069753	1.9379	1.1119	-0.048424	0.54447	0.22225	0.74191	2.0358	-0.83179	2.0769	0.31215	-0.47371	0.79326	-0.15506	-0.33289	0.063283
-13.052	-13.63	-11.699	-12.153	-14.431	-14.079	-12.45	-11.95	-13.767	-11.703	-13.777	-12.422	-12.537	-11.654	-12.072	-13.098	-12.01	-13.411	-12.417	-13.264	-13.252	-13.069	-12.658	-12.906	-12.922	-13.845	-13.178	-12.324	-13.127	-13.459	-12.444	-11.042	-13.521	-12.601	-12.821	-13.983	-12.153	-12.049	-13.355	-14.262	-13.039	-12.775	-11.751	-11.796	-13.498	-11.298	-11.327	-12.063	-13.592	-11.444
5.2577	4.4057	5.4891	6.4458	6.1268	5.6824	6.2974	5.0775	4.8118	5.1514	6.5764	5.6614	3.5516	5.9724	5.958	4.3983	5.4462	6.7276	4.1795	5.8692	5.0922	5.2379	4.6736	6.7571	6.4804	5.9622	7.4004	5.6602	4.8642	4.8833	7.1897	3.5522	6.3031	5.5739	5.1424	5.2669	7.3282	5.4159	6.199	5.0947	4.467	4.9796	7.4475	5.8409	4.9293	6.6951	6.1165	5.8276	6.3992	6.0792
5.0981	4.8665	5.0782	5.4609	6.6091	5.6183	6.1625	5.1305	4.419	5.462	5.0955	4.6494	6.8518	7.2087	4.7264	6.4067	5.0445	5.9166	5.0977	5.746	6.6672	6.2481	5.8379	7.1216	6.7879	5.8657	4.6769	6.6567	5.0743	6.7069	6.123	4.144	3.552	5.3814	5.1849	6.0766	5.8492	5.9735	6.6766	5.1692	4.9115	6.6946	5.4485	6.1945	6.599	5.5225	4.8934	5.761	4.8513	3.3559
1.0356	-0.24057	-1.1698	-0.29446	0.048154	0.67904	0.32624	-0.18759	-1.173	1.1642	2.2468	-0.1315	-0.40569	0.77517	0.72829	0.31581	0.83204	-0.34836	-0.14686	1.635	-0.99113	-2.3444	-1.5045	1.0492	-0.11876	0.56954	0.54351	0.74439	0.21248	1.5437	-1.2535	1.7778	0.010753	1.0812	-0.044033	0.58726	1.0877	2.2465	-1.523	-0.65783	-0.017345	0.58541	-0.86223	0.93387	1.4131	-0.27235	0.47661	1.0197	0.95148	0.15363
0.54784	0.28303	0.32468	1.1295	-0.039174	1.5195	-1.8294	2.7868	0.72869	0.17826	-0.87723	0.56368	0.98914	0.91613	-0.49998	1.6029	0.7303	-0.92544	1.6718	0.56499	1.473	0.38673	-0.012856	1.2659	0.11912	-0.66523	-0.60963	-0.73118	-0.27718	0.77837	0.011953	0.42167	-0.36233	0.75628	0.4135	2.2174	-1.1008	1.4563	0.1765	0.95331	0.076112	-0.15084	0.70249	1.2014	0.82687	2.4745	0.66376	0.79784	0.11782	1.8653
-12.173	-11.741	-12.742	-12.012	-11.31	-10.254	-10.747	-10.27	-10.781	-13.198	-10.445	-12.447	-10.36	-10.622	-10.854	-10.417	-10.085	-11.285	-11.267	-10.575	-9.3633	-11.368	-9.1557	-9.833	-11.042	-9.3299	-9.9146	-11.052	-11.661	-10.818	-10.86	-10.799	-11.527	-10.034	-12.422	-10.389	-10.091	-9.3833	-11.177	-11.615	-9.9985	-10.822	-9.8952	-8.8887	-12.788	-10.864	-11.897	-11.773	-11.051	-10.608
-6.3521	-5.9363	-4.3132	-5.158	-4.5055	-5.4346	-6.4528	-5.863	-5.7011	-5.5198	-5.6121	-6.5054	-4.8517	-5.5215	-5.2861	-5.3154	-6.2226	-6.5375	-3.8096	-6.5839	-4.1464	-4.7609	-6.195	-4.2865	-4.8984	-5.3835	-5.9833	-4.9675	-5.273	-4.6805	-5.0163	-5.5207	-4.468	-5.7124	-5.0767	-7.0848	-5.7807	-6.1683	-5.7331	-6.67	-6.0197	-4.8744	-5.2575	-5.274	-5.2534	-6.0096	-4.6191	-5.6794	-4.6148	-5.1838
-13.144	-14.983	-12.532	-11.714	-12.441	-12.425	-11.935	-14.085	-12.619	-12.206	-12.39	-13.236	-11.727	-13.214	-13.54	-11.623	-12.56	-11.947	-12.486	-13.798	-12.313	-12.488	-13.372	-11.421	-13.867	-13.198	-13.355	-12.348	-13.585	-12.166	-13.81	-13.879	-11.689	-11.782	-12.269	-12.376	-12.669	-13.623	-12.289	-12.299	-13.133	-12.212	-13.499	-12.003	-15.771	-14.855	-12.3	-14.142	-12.563	-14.296
-9.908	-8.4275	-9.4875	-10.152	-8.7393	-10.673	-9.1524	-10.385	-10.152	-10.405	-10.295	-8.0411	-8.2776	-9.4772	-8.1973	-9.9748	-9.4543	-8.5439	-9.0223	-8.822	-7.3313	-8.0129	-9.7213	-9.1923	-8.8098	-9.2881	-9.1067	-9.8929	-7.5043	-9.2197	-9.2905	-9.3613	-8.8914	-9.5435	-9.9357	-9.0855	-8.9052	-9.2524	-9.5059	-8.2063	-8.5697	-10.861	-9.6955	-8.9383	-9.2222	-8.3993	-8.9263	-9.2345	-9.4067	-9.2826
0.48128	0.9233	-0.070506	0.29918	0.098326	-0.42287	0.72234	0.40198	2.4281	1.03	0.49478	-0.89638	-0.34261	-2.0008	-0.77975	-0.060635	0.53638	-1.1842	-0.16759	-1.657	0.86373	1.014	0.21745	-0.65679	0.6317	1.2549	-0.89614	-1.3381	1.0223	-0.31832	0.55222	-1.2235	0.52648	-1.1374	-0.91211	-0.76767	0.76736	1.3535	-0.09305	-0.34915	0.61274	-0.23283	-1.3646	-1.3542	1.8051	0.15109	0.90279	-0.541	1.1104	-2.3048
-2.1468	-1.5059	-3.0629	-3.7211	-2.5964	-3.9109	-2.8295	-4.1738	-2.2029	-3.864	-3.2003	-3.98	-2.8369	-3.3256	-3.8844	-3.1272	-2.2418	-2.31	-2.362	-3.2539	-4.6223	-3.5644	-3.4536	-3.2057	-2.0587	-3.2034	-2.293	-4.6107	-2.1724	-3.2386	-4.24	-3.3125	-3.2244	-3.8972	-1.3516	-2.3131	-1.8714	-1.8051	-3.7279	-2.6531	-4.4485	-1.8765	-2.82	-3.4895	-2.7368	-1.7289	-4.2215	-3.1397	-2.5219	-4.2654
-19.002	-20.248	-21.96	-19.809	-20.679	-20.701	-22.288	-20.768	-21.432	-21.65	-20.807	-19.488	-20.969	-20.87	-20.966	-19.152	-21.06	-20.65	-19.476	-20.775	-20.017	-21.191	-18.914	-20.373	-20.875	-21.05	-20.937	-21.225	-20.796	-22.573	-20.211	-21.834	-19.625	-19.545	-20.744	-20.611	-21.87	-21.751	-21.182	-20.756	-22.094	-20.975	-21.784	-20.883	-19.44	-20.5	-22.396	-22.651	-20.089	-19.61
-3.3951	-4.5437	-3.6856	-2.7404	-3.8151	-3.5359	-2.9294	-3.1701	-4.3277	-4.0454	-3.1559	-3.1008	-2.3727	-3.9061	-1.9774	-4.0554	-2.5325	-5.2232	-2.6185	-3.493	-2.6671	-3.0825	-4.0743	-3.0147	-3.372	-2.3516	-4.6349	-3.6197	-2.6578	-3.8075	-3.971	-2.2848	-4.0214	-2.5845	-2.6646	-5.0424	-4.6666	-2.5854	-3.9999	-3.7026	-4.0489	-3.8124	-2.0899	-5.1537	-2.5627	-1.8305	-4.0958	-1.119	-3.6881	-3.2232
-4.064	-6.2645	-7.3956	-6.3009	-5.6702	-5.4586	-4.3848	-4.8992	-5.8295	-7.2942	-7.0772	-5.2214	-6.9417	-8.0403	-7.2817	-6.0763	-5.2327	-7.1522	-6.4395	-5.5274	-6.2557	-7.4828	-6.058	-6.3304	-6.4093	-5.4815	-6.6971	-7.6908	-7.9692	-7.0213	-5.9875	-7.2299	-6.6414	-6.2339	-7.1348	-6.6105	-6.2802	-5.2956	-6.5994	-7.0494	-6.4906	-7.0941	-6.3001	-5.274	-4.4377	-6.5495	-7.3989	-6.0323	-6.483	-6.9161
4.153	3.5966	2.1805	1.4251	2.1802	2.5619	2.0733	2.3742	2.1258	2.933	4.6052	2.5527	3.4507	3.3264	3.8235	3.3334	3.7717	4.637	1.4463	2.7512	1.8255	2.4912	3.8387	2.8249	3.3291	3.5038	2.7907	2.9786	1.566	2.9517	1.8697	4.2292	4.2608	3.6293	2.6027	2.1141	4.6108	2.0119	2.9858	4.4195	2.4689	2.5881	3.434	4.2529	2.9772	3.607	3.6681	4.4436	2.0803	2.8991
-12.012	-13.615	-10.838	-10.127	-14.089	-11.186	-11.6	-11.429	-12.113	-11.881	-12.25	-11.35	-9.4937	-11.826	-11.233	-11.441	-10.33	-12.638	-10.304	-10.807	-12.406	-11.005	-10.974	-12.299	-13.447	-11.019	-11.811	-11.435	-12.282	-12.824	-11.942	-11.538	-11.861	-11.142	-12.182	-11.905	-11.1	-11.711	-11.59	-13.416	-11.438	-11.489	-11.017	-13.215	-11.374	-12.927	-12.889	-11.812	-11.146	-12.236
2.1666	4.0523	2.3307	2.3139	2.6094	2.6601	3.4007	2.5181	3.3144	3.7102	3.0094	1.9003	3.0652	2.2125	3.007	2.4278	3.1039	1.7188	1.2483	3.1347	3.0392	1.4712	2.1317	2.9938	3.7121	1.6486	3.5467	1.1272	2.7719	0.86541	1.0446	2.2355	3.7323	2.4117	2.7215	1.8232	1.6802	1.7874	3.5219	2.5791	3.2356	1.5401	1.7981	1.7729	1.8067	1.9034	2.7088	2.9396	2.1787	1.5421
-3.6183	-3.8587	-5.1125	-3.6794	-2.6759	-1.5762	-4.0091	-3.3296	-4.8347	-4.1848	-4.0346	-4.8544	-4.6104	-2.7653	-3.0143	-3.5428	-5.0183	-3.1684	-4.2471	-2.831	-3.7568	-3.8157	-3.3765	-3.5112	-3.7016	-3.3228	-3.131	-1.7065	-3.0482	-4.6629	-2.5227	-3.483	-4.5494	-4.1276	-3.6957	-5.0119	-3.6264	-2.4086	-3.3227	-3.0324	-4.5996	-2.7705	-4.1619	-5.8143	-4.1037	-4.1858	-3.2711	-2.5761	-4.2038	-3.633
-9.6797	-9.4238	-6.4364	-9.5143	-9.4102	-9.8671	-9.3917	-10.47	-9.6006	-8.157	-8.7958	-9.7729	-10.048	-7.8033	-8.66	-8.345	-8.9559	-8.7707	-6.6974	-9.1996	-7.8552	-8.7258	-10.3	-9.7239	-9.6556	-11.181	-10.004	-8.2861	-7.6906	-8.5153	-8.7229	-9.7096	-9.0621	-9.4327	-7.7498	-8.7633	-7.8689	-10.341	-8.899	-9.7251	-10.18	-8.5564	-9.72	-8.391	-7.0769	-10.601	-8.6863	-8.6106	-8.315	-9.5915
-7.7531	-9.6248	-10.143	-10.448	-8.0064	-8.7239	-10.01	-9.7554	-8.1614	-8.5573	-9.0306	-10.401	-7.3799	-10.012	-8.9146	-10.466	-8.3183	-10.339	-8.941	-7.6851	-9.0989	-10.226	-10.228	-7.9214	-8.5259	-8.6891	-10.315	-9.0442	-8.9327	-9.2542	-9.7861	-8.6174	-8.4456	-10.288	-9.2447	-8.3738	-7.91	-10.776	-9.1218	-8.7058	-7.7963	-8.6056	-9.1898	-9.2641	-9.1601	-7.9595	-8.965	-8.8786	-8.4698	-9.57
-0.57091	-0.64728	0.54441	-0.47033	0.84735	-0.60995	-1.2645	0.22459	-0.1306	-1.3295	0.3882	0.53265	1.1528	-0.75834	0.43118	-0.26852	1.5274	-0.1269	-1.5207	-0.056713	0.50122	-0.64301	-0.45684	2.0483	-0.61241	3.0504	0.42761	-0.39331	-1.3254	0.91849	0.070097	1.2668	-0.72981	0.53513	1.0584	0.42317	0.87759	-1.848	-0.26547	-0.72542	-0.3604	-0.30766	0.17025	0.57199	0.83117	1.093	0.053993	-1.8391	-1.2018	-0.78568
-2.0877	-1.9049	-1.6328	-0.30664	-2.0741	-1.0548	-1.8288	-2.6401	-1.045	-0.70934	-2.5818	-1.6943	-1.6517	-0.67025	-2.3619	-1.6969	-1.1744	-0.85787	-1.8927	-1.2044	-1.277	-2.4733	-2.7544	-2.4278	-1.7446	-0.63479	-2.4929	-2.0948	-3.2617	-3.0368	-1.6159	-0.71839	-2.2026	-2.4952	-1.1315	-1.1371	-0.67144	-0.33532	-2.0547	-2.5439	-2.2161	-2.4204	-1.3561	-4.2436	-1.638	-1.3128	-3.969	-1.2586	-2.1724	-0.99881
-11.246	-13.107	-10.552	-10.446	-11.33	-12.285	-11.318	-10.594	-10.577	-10.915	-10.944	-10.061	-10.608	-11.422	-11.344	-10.888	-11.498	-10.996	-11.794	-11.586	-12.039	-10.719	-11.666	-11.859	-12.071	-11.972	-11.483	-11.872	-12.117	-11.034	-12.373	-12.422	-11.185	-9.8368	-10.922	-11.003	-11.117	-13.16	-11.131	-10.961	-10.32	-10.891	-10.397	-11.711	-11.835	-12.116	-11.003	-10.09	-9.976	-10.902
10.103	10.014	8.8513	11.027	11.077	10.876	9.5021	11.468	11.768	8.7427	9.65	7.7058	9.4349	10.605	8.6756	10.67	11.313	9.8925	10.89	8.7868	9.9183	8.1788	9.1925	9.3757	9.2374	10.589	8.9441	8.1478	10.216	10.46	11.285	9.2879	10.188	11.489	9.6317	8.8808	8.9699	10.692	9.2005	8.4126	11.123	8.96	10.1	8.5116	7.6605	9.1103	10.876	10.105	8.7686	10.658
-2.0717	-4.0665	-4.4543	-3.6596	-2.7266	-2.6878	-5.7066	-2.3951	-2.3579	-3.178	-2.8124	-3.1079	-4.3389	-4.3794	-3.8777	-2.9754	-4.0157	-4.0142	-3.0548	-3.4696	-2.9768	-3.2978	-2.1344	-2.6372	-4.0306	-0.36765	-2.6226	-3.9033	-3.5937	-3.8532	-3.6388	-3.4525	-3.8018	-0.81666	-2.8628	-1.9374	-4.1893	-2.8783	-2.8559	-3.7242	-3.0312	-5.1175	-2.6085	-3.6811	-4.5743	-3.6849	-3.1987	-3.3238	-3.6741	-2.9854
-8.579	-9.4662	-8.9974	-8.8004	-8.7589	-9.6719	-8.524	-9.3496	-9.3923	-8.0897	-8.5445	-8.4526	-8.8136	-8.511	-9.4218	-8.4648	-8.9198	-9.7873	-7.7254	-10.121	-10.013	-9.3862	-7.6384	-10.016	-9.4878	-9.8153	-8.8691	-7.4537	-9.0347	-7.4018	-8.4013	-8.9207	-9.5716	-8.2018	-8.9452	-9.0228	-9.1633	-8.1928	-9.467	-10.594	-10.255	-10.573	-10.691	-9.3959	-7.5648	-8.9578	-9.2676	-7.3558	-8.3387	-10.582
-11.674	-12.214	-11.852	-13.065	-13.132	-12.17	-12.515	-12.517	-12.264	-12.754	-11.27	-10.884	-12.533	-12.937	-14.375	-12.671	-12.041	-12.749	-12.522	-13.285	-12.431	-13.018	-13.364	-12.319	-12.826	-11.843	-13.477	-13.047	-12.251	-13.069	-12.811	-12.861	-11.432	-10.413	-14.302	-11.098	-11.616	-13.794	-12.999	-12.237	-14.072	-14.227	-12.676	-13.31	-12.428	-14.315	-13.739	-11.477	-14.375	-13.537
-3.1593	-3.9912	-2.5135	-1.8716	-1.946	-1.5076	-2.6462	-3.3025	-3.1739	-0.82868	-1.5162	-4.0416	-1.6616	-2.7676	-2.3683	-3.7551	-2.5129	-0.67951	-2.9103	-3.4296	-1.5968	-3.6714	-2.1168	-2.6688	-2.0018	-3.6179	-2.7861	-2.1591	-1.0264	-2.4695	-2.0985	-2.3293	-2.1643	-1.9142	-3.1482	-3.1089	-0.70986	-4.6645	-2.4513	-2.9814	-3.8679	-3.3583	-2.8032	-2.752	-4.5363	-1.2672	-2.6207	-2.1291	-0.84837	-2.6445
-3.2738	-2.9216	-4.3856	-3.2148	-2.9477	-2.5245	-2.921	-3.726	-3.5506	-4.3217	-3.91	-3.7897	-3.3895	-4.951	-2.5826	-2.6754	-3.7062	-2.0322	-3.2445	-3.2913	-4.2962	-4.4235	-2.3396	-2.2152	-3.2155	-3.6867	-2.7375	-2.2671	-1.9574	-3.4762	-2.3837	-3.1042	-2.89	-3.0002	-3.0855	-4.1894	-2.5382	-3.6049	-4.287	-2.1078	-3.6673	-3.5641	-4.8603	-2.3676	-3.164	-3.2892	-4.938	-2.6411	-2.7426	-3.0568
2.6661	1.6097	1.0697	1.0223	3.6286	1.3723	2.6843	2.2406	2.9024	3.0651	1.0966	0.74959	0.15004	1.3544	0.3197	2.4372	1.8215	0.75992	2.0833	0.90978	4.094	1.4251	2.041	2.757	0.93433	1.5529	1.8142	2.3412	2.1333	0.91774	1.4748	0.32963	1.868	1.0788	3.0019	0.85425	1.516	1.0245	2.948	2.5701	1.3761	1.4568	1.9462	4.045	0.28416	1.106	2.5668	0.97498	2.0759	0.58689
0.30769	1.3602	0.96842	1.1392	-1.5554	-1.7065	-0.47713	-1.2966	-0.84478	-1.3531	1.0756	0.84755	-0.13985	0.19898	-0.59064	1.1363	-0.81456	-1.3928	-0.0095185	-0.30902	-0.73713	-1.2366	1.2825	-0.61122	0.21649	0.73357	-2.4941	-0.55375	-1.619	-0.82266	-0.16057	-0.35135	-0.65881	1.2945	0.80467	-0.46521	-0.23531	0.9261	-0.62773	-1.5314	0.54239	-0.2365	1.1494	-1.3971	0.27991	-1.0462	1.0936	-0.13415	-1.4263	0.38017
-1.2085	-1.8191	-0.33531	-1.9942	-1.2479	-0.59144	-2.2291	-0.94386	-0.59981	-0.66223	-1.7086	-1.6842	-0.97903	-2.175	-0.6187	0.47702	-0.32311	-0.64257	-2.474	-0.19411	-0.36859	-1.8217	-0.51662	-2.931	-1.1244	-1.0876	-0.76262	-2.2364	-2.2528	-0.59919	-1.8949	-1.4791	-0.15235	-0.9675	-2.7369	-1.2056	-2.9597	-1.4854	-0.89805	-2.8042	-1.1322	-0.29636	-0.83322	-0.0069786	-1.13	0.31631	-2.6303	-2.4285	-1.4472	-0.96355
-3.3416	-3.2133	-1.9085	-5.3964	-4.0233	-2.7916	-2.7584	-2.4153	-4.3021	-3.7326	-3.1612	-4.1318	-2.2516	-2.2712	-5.0194	-4.6402	-4.1316	-3.4573	-3.1448	-4.2276	-2.2305	-4.4455	-2.5805	-3.4953	-4.0914	-1.9973	-4.0028	-2.6927	-3.2614	-4.193	-4.7972	-2.5381	-3.839	-4.5824	-3.2838	-4.8547	-1.1729	-2.3167	-2.8157	-3.947	-2.2245	-3.716	-4.5349	-3.4197	-3.4942	-4.7577	-4.5675	-1.9168	-4.8729	-2.6434
-4.0301	-5.9767	-3.6272	-3.778	-4.9639	-4.2956	-5.4269	-5.0425	-4.6452	-3.2178	-4.7578	-5.7811	-3.6583	-4.806	-5.1844	-1.7057	-2.8746	-4.9221	-4.6302	-5.7308	-2.8425	-6.3108	-3.7477	-5.7077	-5.1245	-4.6815	-4.5488	-4.1016	-2.6353	-4.5279	-3.2169	-5.3437	-3.35	-3.999	-4.7553	-2.5443	-3.3914	-3.6617	-5.2901	-4.6416	-3.872	-5.6603	-5.9304	-4.5465	-5.2207	-4.1089	-5.2516	-5.5769	-5.0419	-4.1573
9.5214	10.506	9.8096	8.8613	10.358	10.204	9.5874	9.7445	11.783	11.505	10.247	10.619	7.9354	8.3363	8.6129	9.619	9.6471	10.62	10.096	9.3175	11.87	9.3033	9.8033	10.462	9.0294	10.16	8.5252	10.203	9.2344	9.8259	11.154	8.9544	9.1979	11.113	11.41	9.968	8.9914	11.252	10.524	10.258	12.362	7.315	10.211	9.3544	10.739	11.417	9.7798	11.398	9.9716	10.618
-6.7186	-5.0206	-5.6859	-7.4003	-6.5453	-6.5678	-5.8358	-6.2851	-7.5166	-5.5314	-6.2415	-7.6481	-6.6186	-7.1269	-6.5621	-5.2674	-5.9769	-5.9381	-7.4973	-4.9904	-5.8568	-6.1461	-6.4234	-5.8644	-5.8222	-7.4546	-6.5914	-6.7548	-6.215	-6.8294	-5.6751	-7.7198	-5.9442	-7.7237	-5.5349	-7.1474	-5.105	-3.8203	-6.8917	-5.5872	-6.6293	-5.6246	-5.5656	-6.9801	-5.0205	-5.3763	-7.1234	-7.6469	-5.4936	-7.1791
-20.996	-22.829	-21.882	-23.254	-22.207	-21.569	-22.988	-24.366	-22.624	-22.924	-22.229	-23.663	-21.912	-23.374	-20.908	-23.596	-21.518	-23.54	-21.895	-24.527	-21.608	-22.212	-20.714	-21.908	-20.925	-22.296	-22.544	-21.122	-23.008	-20.978	-22.544	-21.543	-21.383	-21.62	-20.332	-21.529	-21.493	-21.123	-21.969	-21.974	-23.649	-21.764	-21.465	-22.138	-22.124	-21.981	-23.353	-21.497	-22.319	-23.366
2.2527	4.7741	3.8423	2.9491	2.3039	2.9349	1.1568	2.0337	3.1545	4.0703	1.3556	3.4183	2.2868	0.64547	1.7764	3.6252	1.9243	3.0784	3.4069	0.43924	3.0542	2.7301	1.7902	4.6382	2.5205	1.6391	2.1076	2.3074	3.7703	3.0181	2.8722	3.5587	3.6561	3.5825	1.8338	2.629	2.4047	1.4875	1.9225	3.1089	3.5064	2.496	2.6163	2.9395	3.3599	3.4276	2.5736	2.3998	4.517	2.7554
6.2187	4.2076	4.2697	6.389	4.0237	4.1999	3.0014	5.2491	5.628	4.0379	3.6657	3.7817	4.7175	5.5633	3.277	5.3533	4.0482	4.5099	5.3398	3.5516	4.9463	3.5712	4.6098	4.5315	4.477	4.2749	2.9479	3.811	5.3654	4.6321	4.8232	3.9038	4.5283	4.9368	4.903	4.1732	4.6645	5.4935	4.68	4.2116	3.6455	3.1929	3.94	6.284	5.5035	3.9232	4.1986	5.2081	4.8222	5.0637
-11.544	-11.561	-11.264	-12.603	-11.507	-10.836	-11.914	-13.075	-11.63	-11.661	-10.799	-13.171	-9.8886	-12.421	-12.894	-13.347	-14.529	-10.813	-11.927	-9.924	-11.311	-12.079	-12.013	-13.822	-11.902	-9.1909	-10.947	-11.587	-11.058	-12.626	-11.899	-11.808	-12.534	-11.853	-10.945	-11.91	-11.363	-11.646	-13.451	-12.664	-10.04	-11.211	-13.586	-11.428	-10.286	-12.172	-11.488	-12.143	-13.015	-10.928
0.38334	-0.6082	-0.80109	1.4081	0.21284	-0.86642	0.093536	-0.60737	0.082259	-0.82448	0.44595	0.80736	-0.44243	1.6072	0.59181	0.54363	-0.35432	-2.8482	-0.18545	-0.24574	-0.49769	0.62263	-0.93899	-0.3444	0.35693	0.82797	-0.74484	0.50548	-0.34637	0.57719	1.5425	-0.53299	-0.027836	-0.21562	0.037915	-1.3126	-0.32567	1.9289	1.0012	-0.35765	0.74524	0.045499	1.2385	-0.065924	-2.7774	-1.2168	-1.3596	-1.1291	-0.72366	-0.34054
5.8762	4.3479	5.7682	6.0309	5.0049	4.5797	4.5682	5.5838	5.9873	5.3492	4.2084	3.0383	5.5148	5.404	6.1038	4.7574	6.7668	5.5007	5.2597	4.0813	6.2069	6.6764	6.5332	5.3327	6.3658	3.7652	5.4937	3.2077	4.8363	4.5969	6.2624	5.2693	4.5968	5.1193	5.8885	3.8313	5.1509	6.7444	6.5421	4.8359	6.1773	5.0531	5.6143	4.4716	6.4731	5.3482	4.1372	4.7795	5.7726	5.2131
-4.4991	-4.2033	-6.258	-4.6544	-6.9277	-5.2662	-6.2532	-4.5049	-5.3944	-5.1074	-5.6268	-5.0304	-7.9368	-6.9591	-4.0491	-7.2684	-5.2241	-5.3707	-4.7936	-4.5304	-5.0464	-5.6026	-5.6858	-7.3499	-6.7573	-3.5741	-4.5459	-5.717	-5.3042	-6.7288	-6.0396	-5.0997	-4.4646	-5.4016	-6.6317	-6.4806	-5.5364	-3.4741	-3.8198	-7.5313	-6.5858	-6.1636	-6.5507	-6.4452	-5.475	-5.3622	-3.8196	-5.029	-5.5147	-6.2988
-12.287	-13.098	-12.899	-12.331	-12.534	-13.1	-14.714	-12.964	-13.795	-14.138	-13.215	-12.933	-12.486	-13.092	-14.575	-13.13	-15.023	-13.605	-12.645	-13.022	-13.619	-14.597	-13.075	-12.96	-11.99	-11.233	-12.729	-14.824	-13.401	-12.896	-11.419	-12.989	-13.557	-14.941	-14.018	-13.506	-13.622	-13.749	-14.17	-12.822	-15.208	-13.134	-13.048	-11.349	-12.23	-11.7	-12.598	-12.803	-13.412	-12.282
-13.958	-12.47	-12.468	-12.488	-12.228	-12.789	-11.438	-12.67	-14.229	-13.81	-12.721	-11.979	-13.847	-12.065	-12.4	-14.665	-12.896	-12.771	-12.895	-13.228	-12.119	-14.548	-13.172	-11.455	-13.285	-11.925	-11.082	-14.263	-12.568	-11.631	-13.408	-13.218	-10.947	-14.415	-10.94	-12.037	-12.843	-12.061	-12.862	-12.865	-11.842	-13.204	-13.221	-14.099	-14.117	-12.474	-14.32	-14.216	-13.301	-12.366
-23.126	-22.628	-22.803	-21.987	-23.16	-21.378	-19.634	-21.799	-21.853	-21.809	-20.988	-22.23	-21.517	-23.002	-22.455	-23.938	-21.526	-23.39	-22.439	-21.512	-21.674	-22.944	-21.767	-22.284	-23.116	-23.031	-20.423	-24.548	-21.974	-22.4	-23.207	-23.221	-20.745	-22.548	-23.547	-20.727	-23.061	-23.042	-21.899	-23.095	-21.258	-21.245	-22.948	-22.192	-21.407	-22.279	-21.302	-19.387	-22.891	-21.431
-5.178	-4.731	-4.1668	-5.7807	-4.6609	-4.0057	-5.5187	-4.1127	-5.1278	-3.8995	-4.2651	-3.9674	-3.7096	-3.8431	-3.4598	-3.8891	-4.8125	-3.055	-5.1679	-5.3571	-4.4041	-5.4872	-4.209	-3.9785	-4	-5.1385	-4.0919	-5.1261	-2.9048	-3.4515	-3.1358	-2.8125	-4.0046	-6.3805	-4.0979	-5.4788	-5.6348	-3.0978	-4.7624	-6.4813	-4.0656	-4.4055	-6.8517	-4.9437	-3.6204	-3.6609	-5.7908	-4.2871	-3.8844	-4.5373
1.0994	2.6802	0.22405	1.7805	1.8272	1.9177	1.814	1.2259	2.8397	1.5475	2.3545	2.2	0.50273	1.3799	2.472	1.495	0.81184	2.1377	-1.4111	1.9571	0.56596	1.6684	0.78579	0.56039	1.9434	3.212	0.64152	1.7228	1.2867	1.9159	2.0629	1.7048	2.6582	1.2104	2.9877	2.2713	2.3823	2.7122	2.6657	0.55265	0.24905	1.2144	1.8326	2.2497	2.1709	2.518	0.60331	1.881	2.9179	2.2856
-7.191	-7.9191	-7.3241	-8.0271	-8.2439	-7.7182	-7.8254	-6.8017	-8.3199	-7.7959	-7.4357	-6.8427	-9.1789	-9.0256	-8.3476	-8.9087	-8.5057	-8.877	-7.2447	-8.1302	-7.6458	-6.9355	-6.3519	-7.9751	-8.0815	-7.2079	-7.5387	-7.4334	-6.8342	-8.3624	-9.0639	-8.7378	-7.7807	-9.1864	-6.6778	-7.1291	-7.5846	-8.5856	-7.6798	-6.7727	-8.8041	-6.9072	-7.8712	-7.9345	-8.4995	-7.1848	-7.2081	-7.6365	-9.7758	-8.3132
-4.0543	-3.9009	-3.8561	-3.1098	-4.6395	-2.0955	-3.3673	-3.4703	-4.8972	-4.8526	-2.8512	-2.8864	-5.8793	-5.4191	-3.3763	-1.3496	-4.5072	-3.4013	-4.531	-5.5506	-3.8093	-5.7026	-3.452	-2.7828	-4.5014	-3.7321	-5.2153	-3.2038	-4.2599	-4.4836	-4.0224	-3.2442	-4.7505	-4.0066	-4.7105	-5.3152	-4.5366	-4.175	-4.5119	-4.1864	-3.5953	-5.6744	-3.1385	-4.0252	-3.6578	-4.5451	-5.8534	-4.1157	-5.3288	-2.0321
3.6836	3.1663	0.84465	0.63029	2.5892	2.2224	2.6004	2.8011	3.689	0.7531	0.77503	2.8115	1.5762	2.002	0.040347	1.8876	2.3494	2.8972	1.491	2.9541	1.6882	2.3748	1.6542	1.8051	0.97798	1.3124	1.2896	0.09006	0.9611	0.73491	3.373	0.81533	2.8942	0.76167	1.6202	0.39598	2.6509	0.27198	0.94007	0.37878	1.2561	4.5908	1.9998	3.156	2.1084	2.3794	1.6875	2.0294	0.80501	2.5282
-21.411	-22.778	-22.166	-21.61	-21.623	-20.974	-23.426	-21.634	-21.486	-24.211	-22.964	-20.675	-21.31	-22.049	-21.834	-19.74	-20.649	-22.79	-22.475	-22.357	-21.836	-22.091	-22.404	-23.531	-20.812	-22.181	-22.603	-22.871	-22.129	-22.316	-21.905	-22.154	-22.755	-21.273	-21.189	-21.296	-22.517	-23.071	-23.422	-22.436	-23.776	-21.599	-21.297	-21.541	-22.258	-23.937	-22.587	-21.083	-21.505	-22.122
-14.314	-14.308	-13.914	-13.774	-14.602	-14.087	-15.259	-14.085	-15.407	-14.315	-14.939	-12.465	-14.126	-15.048	-15.212	-13.686	-14.264	-14.347	-12.812	-13.795	-13.073	-16.439	-14.779	-14.219	-15.345	-14.077	-14.797	-14.502	-13.253	-13.364	-15.639	-14.498	-15.252	-12.403	-13.588	-12.432	-14.389	-15.468	-13.183	-14.884	-13.255	-15.4	-13.711	-13.587	-15.255	-14.254	-15.239	-15.237	-15.895	-15.187
-2.2533	-1.7776	-2.0366	-1.8228	-2.2347	-3.6193	-3.7527	-4.4157	-3.0677	-1.7953	-3.0433	-2.7259	-2.0807	-1.7304	-3.4177	-2.9272	-2.0653	-2.145	-4.1158	-3.5023	-1.7448	-2.2485	-2.039	-3.2625	-1.9139	-2.7311	-2.0656	-2.8323	-4.4212	-1.9212	-3.459	-1.8356	-2.5138	-2.0596	-3.0803	-2.5973	-2.5273	-2.236	-3.2029	-2.1526	-2.9889	-3.7337	-3.305	-2.5884	-2.7006	-3.1686	-4.5392	-2.3586	-2.6556	-2.6323
0.75063	-0.86628	-0.25817	0.49051	0.67281	0.53552	0.065395	-0.71011	1.5715	0.42837	-0.13987	0.9479	0.46547	1.4396	-0.68636	-0.8964	1.3304	0.40549	0.2047	1.4735	2.6367	-0.38281	0.168	0.28116	0.66205	-1.4812	0.27164	-0.95523	-0.71234	-0.67407	0.21381	0.49034	0.59754	1.0754	0.53385	-0.59344	-1.8335	0.49752	-0.0107	1.0817	-0.099304	0.81787	-0.14785	-0.46686	0.70258	1.1023	0.68059	-0.4515	0.67205	0.25666
4.2502	2.7265	2.9022	4.0741	5.9767	3.9864	3.3375	4.2731	4.2378	5.0699	4.8174	3.9757	4.8212	5.5775	5.7823	5.0941	3.0519	2.7527	4.0105	4.2529	3.9605	5.5723	4.5619	3.5472	4.1341	4.3483	3.8641	3.8519	2.9056	5.0436	4.4722	4.2156	4.7415	4.005	4.412	5.2233	3.8741	5.4727	4.4304	5.0115	3.7848	5.1209	2.4601	2.6933	4.4177	3.7185	4.9655	3.7126	4.2579	3.8621
-0.55099	-1.6798	-2.2358	-0.65248	-0.59331	-0.70124	0.46193	-1.5255	0.97795	0.22137	-2.5454	-1.7417	0.76022	-0.14593	-0.68063	-0.060811	-0.8519	-0.73421	0.38469	0.82784	0.6868	0.925	1.0882	-0.11219	-0.3459	-1.2051	-1.0425	0.30654	1.2645	0.032029	-1.087	-0.85917	0.56064	-0.47208	0.4075	-0.33269	-0.66814	-1.2204	-0.5996	1.4511	1.2082	0.61863	-0.32289	0.035423	-0.23842	-0.3884	1.3828	-1.0745	0.6368	-0.83908
-19.71	-20.63	-21.079	-21.626	-21.456	-21.351	-20.93	-21.198	-19.673	-20.968	-21.013	-19.913	-20.179	-20.068	-20.903	-21.642	-22.129	-21.901	-20.226	-21	-19.222	-19.854	-20.777	-19.831	-21.144	-19.849	-20.312	-19.593	-19.995	-22.849	-20.358	-19.841	-20.18	-20.959	-20.84	-21.454	-19.914	-21.735	-20.783	-22.176	-18.957	-21.617	-20.009	-21.899	-21.308	-20.49	-20.869	-21.099	-21.008	-19.049
-14.092	-12.804	-14.567	-13.722	-14.31	-15.057	-12.926	-13.577	-13.717	-13.549	-13.765	-11.687	-12.111	-13.557	-12.276	-13.551	-13.831	-14.408	-13.888	-10.848	-12.756	-13.775	-13.54	-13.366	-14.305	-12.512	-14.135	-14.505	-14.355	-12.727	-13.809	-13.922	-11.847	-13.132	-13.448	-13.719	-12.196	-12.695	-14.646	-12.992	-13.219	-12.777	-12.293	-13.119	-14.467	-13.905	-13.945	-14.147	-14.197	-12.661
-3.012	-3.2957	-3.8338	-3.5102	-2.7625	-2.216	-1.479	-2.9723	-3.3774	-3.812	0.85691	-3.7319	-2.0107	-4.5499	-1.9864	-1.9985	-2.5126	-2.295	-2.2525	-1.4783	-2.8957	-1.8974	-1.787	-2.8956	-1.8208	-2.7119	-3.7556	-2.5491	-3.5524	-2.1919	-1.1817	-2.6899	-4.3186	-3.6229	-2.5445	-2.602	-5.1232	-3.2096	-1.3334	-3.9071	-2.6617	-3.46	-3.7726	-2.9298	-1.4324	-3.5279	-2.7133	-3.3479	-1.8172	-4.0278
-1.689	-2.8733	-3.0468	-2.5717	-4.1566	-0.70678	-3.2741	-2.4157	-3.2592	-3.1212	-2.8973	-3.4351	-0.64242	-2.6558	-1.3175	-2.8004	-2.303	-2.979	-2.5539	-3.4907	-1.1434	-3.1465	-2.0597	-1.6781	-1.8626	-1.8877	-1.877	-1.4354	-3.2524	-3.0898	-0.60016	-4.1455	-4.2434	-3.3019	-2.169	-2.5717	-2.4896	-1.8788	-1.3321	-2.7649	-1.6291	-2.7874	-1.3975	-0.89095	-1.8409	-3.0013	-2.9843	-1.6828	-3.1984	-1.9688
-3.1437	-3.0554	-3.7438	-2.4946	-3.4065	-2.8039	-1.7602	-3.3142	-2.9764	-2.3813	-1.1172	-3.439	-2.3718	-4.6472	-2.0175	-2.4608	-2.2508	-2.4759	-2.4446	-2.9643	-2.4021	-2.2153	-2.0282	-3.6635	-1.9346	-2.3246	-0.71388	-3.265	-2.9673	-1.8028	-2.0339	-3.8088	-2.2639	-2.5251	-2.0009	-4.0024	-2.6682	-2.888	-0.83841	-3.568	-1.2891	-3.8268	-2.9544	-1.524	-2.1569	-2.2343	-2.0269	-3.6562	-3.2248	-3.7379
-2.0605	-1.4579	-3.1467	-2.4916	-3.1329	-0.94435	-2.8056	-3.2368	-5.399	-2.0126	-3.3636	-3.3754	-4.0311	-3.8271	-2.7896	-2.7418	-1.5703	-3.125	-1.8349	-1.8133	-2.6118	-2.6804	-1.2263	-1.4769	-1.9194	-1.7389	-1.6883	-2.9612	-2.3294	-4.3708	-2.4329	-2.235	-2.9505	-2.9709	-3.1598	-2.8873	-3.2019	-3.3137	-3.4896	-2.807	-3.0462	-1.9849	-3.5956	-2.1807	-1.1805	-2.515	-2.462	-2.8405	-2.0416	-1.2888
-22.38	-21.991	-22.112	-21.261	-22.292	-21.765	-22.471	-22.006	-22.785	-21.266	-22.508	-22.171	-22.636	-20.7	-22.559	-22.156	-21.316	-21.298	-22.875	-22.412	-22.185	-22.861	-22.125	-22.672	-22.06	-21.987	-21.174	-22.662	-21.444	-22.143	-21.403	-21.726	-23.301	-23.034	-21.718	-21.729	-22.029	-21.476	-21.968	-23.1	-22.369	-22.927	-23.105	-22.774	-21.747	-21.695	-23.624	-22.32	-22.719	-23.193
-3.5852	-3.8553	-5.9369	-5.1232	-4.8497	-6.2305	-5.4236	-6.4611	-5.7498	-5.0327	-4.6568	-5.4646	-5.0077	-6.644	-5.3413	-4.6765	-7.2561	-6.7669	-6.3629	-6.1158	-5.1805	-7.1752	-5.8264	-5.1835	-5.4163	-4.278	-6.6337	-7.1231	-5.5937	-4.9386	-4.7193	-3.5901	-5.5804	-5.9401	-4.6581	-6.1098	-4.2135	-6.5532	-6.9147	-5.618	-7.5172	-4.6278	-5.5184	-5.1979	-6.5273	-7.195	-5.1432	-4.1288	-6.4242	-7.5299
8.7606	6.4241	8.0452	7.4724	10.233	9.6907	8.5159	7.2737	8.945	8.4656	8.7283	9.3819	8.4951	9.5885	9.1775	7.9458	9.8393	9.2956	8.8346	7.1126	8.6037	7.3827	8.7364	7.7239	9.7858	7.6101	7.9849	8.0386	7.8556	7.7352	9.9756	6.652	7.7022	9.1651	8.5336	7.893	8.6087	8.63	9.385	9.1415	9.4384	11.593	8.9079	6.5324	8.5973	8.046	8.2466	8.816	8.1969	8.6058
7.7444	9.8936	8.0091	9.4455	8.9235	8.7738	7.6786	7.7855	8.6311	6.6602	8.8247	7.4966	11.22	8.7579	7.967	7.8492	8.3566	8.0184	9.5407	8.8437	8.6023	9.3716	9.9077	8.3577	7.4622	7.388	9.3751	8.9623	8.0877	7.715	7.963	8.1837	7.4016	9.9949	8.2778	8.7081	8.9378	8.3365	8.3617	11.09	7.027	8.3917	8.9552	8.5788	8.1549	6.8617	7.4883	7.6277	9.4048	8.6751
-0.4166	-1.1147	-1.4274	0.054856	-0.75137	-0.23812	-1.4703	-1.719	-1.0208	-0.44446	-0.64105	0.33968	-0.74112	-0.75797	-0.59146	-1.535	-0.20175	-0.39351	-0.69273	-0.47847	1.3458	0.22827	1.5654	-0.86221	-0.66385	0.61895	-1.6451	-0.57148	-2.9504	-0.83638	1.1691	-1.5088	-0.20902	-0.6065	-1.3873	-0.73828	-0.94224	-0.85757	-1.3489	-1.1069	-1.332	-1.4874	-0.77844	-1.5646	-0.18947	-0.80098	-0.039023	-1.349	-1.3331	1.1758
-2.7906	-3.4341	-2.8703	-3.832	-3.1989	-3.8247	-2.5414	-3.1346	-3.1595	-4.4814	-4.5899	-4.6058	-3.6647	-3.4798	-4.8653	-4.1344	-3.4957	-2.5322	-2.2669	-4.3843	-4.0165	-3.5786	-4.0395	-4.3993	-3.3162	-3.9451	-2.5913	-4.2557	-3.8539	-2.3379	-3.6802	-2.5224	-3.6266	-4.6577	-5.0374	-4.0986	-3.4394	-3.1905	-3.6332	-3.6783	-2.8857	-3.034	-3.8086	-2.8961	-3.4874	-4.4641	-4.076	-2.5027	-6.5198	-4.6258
0.69224	-0.80236	0.015848	-1.8579	0.76663	0.10028	1.5437	0.16465	-1.6238	-0.62315	-0.1684	1.2681	0.50169	-1.0342	-0.45327	-0.60149	-0.4345	0.30082	-0.064329	1.3817	-0.46262	0.69903	-0.10571	0.34811	-0.37096	0.13569	0.34954	0.74074	-0.36904	0.93264	-0.73718	-0.03104	0.25388	-2.5997	0.12607	0.93049	-0.33434	0.0061547	-0.68388	0.04142	0.41009	1.0024	-1.1249	0.09722	-1.6775	0.26441	-0.3371	0.87019	0.041581	0.76388
0.66733	3.2285	3.1648	2.2882	-0.024449	2.5549	1.0771	0.68003	0.024391	1.9408	1.9812	0.27259	2.059	1.0794	0.86318	-0.083289	0.23662	0.59153	1.4081	2.1119	1.7112	1.8793	1.0038	0.54287	-0.21191	0.63706	1.6813	0.16717	2.8683	2.2396	0.91501	3.9113	1.5326	-0.18227	2.8817	1.8203	2.854	1.581	1.9529	0.56451	2.0204	3.1361	-1.0165	1.3606	3.4181	2.1316	1.9724	-0.13637	0.30225	1.4088
10.259	8.155	11.772	8.8323	9.5908	9.0785	9.0169	10.622	9.8513	9.9878	9.3418	10.106	8.9119	10.02	8.9225	10.132	9.9734	10.309	11.16	9.3995	9.5915	9.9928	10.48	9.9055	11.011	9.1281	9.512	9.072	10.58	9.4203	8.7086	9.8461	8.6579	10.273	11.096	11.172	9.7084	10.967	9.5573	10.561	9.8126	9.1815	12.507	9.1433	9.6733	9.7079	9.7765	9.0588	8.749	8.9625
-2.7444	-2.7652	-3.0142	-0.92823	-3.1598	-4.3544	-3.9571	-3.3089	-2.7384	-3.1978	-2.9052	-2.1743	-2.0906	-3.122	-2.7109	-3.0739	-2.6074	-2.6957	-1.4171	-2.1149	-3.8663	-3.8786	-4.0637	-3.6439	-1.5718	-0.62482	-3.0697	-0.98726	-3.8581	-1.6926	-3.7138	-2.8256	-2.7377	-2.0588	-2.4076	-3.776	-4.4113	-2.9667	-3.5404	-2.3274	-2.6301	-3.043	-3.4154	-2.0379	-0.8933	-3.5899	-2.508	-1.7363	-2.722	-2.7606
-2.1951	-4.0438	-2.0716	-1.2356	-3.2277	-1.2913	-3.3825	-5.0148	-4.4651	-3.3743	-3.0286	-5.0692	-3.8789	-3.1641	-4.1018	-3.9766	-4.163	-1.8671	-2.5827	-3.2031	-2.3452	-3.6618	-2.4238	-4.1493	-2.7661	-3.2084	-3.9254	-2.0443	-2.8586	-2.5683	-1.1504	-2.8989	-3.605	-2.4914	-3.6262	-2.9526	-4.5783	-2.2295	-1.8618	-2.5135	-2.8604	-3.9132	-2.5441	-4.6444	-3.3771	-2.9035	-2.1309	-3.5074	-2.9523	-2.88
2.5036	3.0287	-0.10559	0.75514	1.1472	1.8534	2.0412	0.88501	0.73384	2.0787	0.79577	0.00031393	0.79468	0.57446	0.47566	1.9303	1.3154	0.41579	1.5035	2.7436	1.4522	1.5019	2.906	1.6554	0.35436	2.0741	1.3887	0.89553	1.5624	0.88226	1.7605	0.38293	1.2891	2.6479	1.0952	3.4319	2.2736	0.84677	2.3525	-0.1156	0.22056	0.045074	0.79104	-0.19435	1.652	3.0913	2.1255	2.7768	0.80698	1.3551
-4.7525	-4.1699	-3.2283	-4.0502	-4.4867	-4.6733	-5.1284	-4.9659	-4.3346	-5.4039	-3.9554	-3.0155	-5.7228	-2.6588	-5.4772	-4.0928	-4.5291	-3.8366	-4.8169	-4.9255	-4.7876	-4.8895	-4.7314	-5.7643	-3.2403	-5.5002	-3.7838	-4.5965	-3.4971	-2.9794	-4.1039	-3.7146	-3.8449	-3.536	-3.8122	-5.172	-4.5455	-3.2754	-3.4452	-3.8172	-3.0154	-2.3275	-4.4397	-2.6036	-2.9959	-4.4366	-4.7901	-3.1815	-5.0521	-4.5638
10.499	10.399	10.693	8.5171	11.169	9.4672	10.366	9.4503	8.9418	10.219	10.157	9.0726	10.634	10.371	8.1126	11.568	10.168	7.6197	8.437	8.6021	8.6714	11.079	10.527	10.636	9.635	11.592	10.18	9.7635	10.714	9.5521	10.195	9.3022	9.5891	10.567	9.9056	8.3006	9.8484	10.719	9.6026	9.9006	9.3114	10.16	10.114	10.121	9.878	9.4164	8.6651	11.686	10.827	8.0854
4.4416	2.7619	3.8017	1.5242	3.5629	3.8428	2.7856	4.8054	2.7324	3.082	2.9488	1.8245	2.8208	1.9492	3.1776	2.7967	3.3056	2.8546	3.5901	2.6231	3.0343	3.591	3.1988	3.5003	1.3766	2.8785	2.973	2.7398	3.0778	3.3816	4.5357	2.3518	4.6399	3.6762	2.6264	3.4028	2.9762	3.7398	2.7045	5.2601	1.3975	3.2901	3.881	2.8056	1.4511	4.2339	3.4278	3.7573	2.8057	2.7876
-4.0163	-3.1148	-2.3359	-3.9018	-3.1439	-2.4866	-1.8995	-2.076	-2.9431	-3.7186	-3.3533	-2.8393	-1.2124	-3.1004	-1.9985	-1.6244	-3.2759	-3.3528	-0.64395	-3.1694	-2.752	-3.5664	-0.97388	-1.639	-3.4653	-4.4144	-2.6486	-3.4402	-1.6654	-1.3889	-1.6978	-2.1438	-2.2716	-3.2302	-4.0552	-3.8468	-2.0471	-1.977	-2.6196	-2.5983	-2.6757	-2.0444	-1.1687	-0.82786	-3.284	-2.6293	-2.4401	-2.6277	-2.9523	-2.9259
-14.054	-14.706	-13.886	-10.964	-12.037	-13.972	-12.762	-14.255	-13.82	-14.254	-14.55	-12.455	-10.693	-12.361	-12.751	-13.313	-14.173	-13.053	-14.707	-12.848	-12.557	-12.171	-12.729	-13.979	-13.504	-15.098	-13.38	-13.97	-12.934	-14.589	-13.3	-12.351	-13.292	-14.986	-15.025	-12.312	-11.681	-14.459	-12.651	-12.842	-12.735	-11.511	-12.567	-12.993	-12.381	-14.165	-12.194	-14.335	-14.623	-12.978
-3.6368	-4.0471	-3.1668	-5.2016	-3.2958	-3.7933	-3.6742	-5.6452	-3.4981	-5.0953	-3.6554	-2.7145	-5.2755	-4.335	-4.3585	-3.8019	-4.8753	-5.0083	-3.5515	-4.1901	-3.8048	-3.6147	-1.418	-3.3687	-3.3191	-3.8993	-2.5317	-3.1852	-3.507	-3.3497	-3.5076	-3.2506	-4.6088	-3.3071	-4.2677	-3.2165	-4.1041	-3.4871	-4.6819	-4.0274	-3.6751	-4.2105	-4.5171	-4.274	-5.3842	-4.3868	-6.5777	-5.2014	-4.449	-3.8137
-4.4601	-6.4962	-4.9373	-5.3888	-5.2751	-5.8386	-5.577	-6.2007	-5.7891	-7.4349	-4.3812	-4.9764	-5.2579	-5.7558	-5.4828	-5.6288	-4.6798	-4.3745	-4.1409	-6.743	-6.0396	-5.0034	-6.08	-4.6907	-6.1079	-5.8102	-6.1835	-6.2719	-6.4384	-3.1555	-6.3401	-6.2312	-6.9092	-6.5739	-5.2198	-6.2151	-6.6882	-5.3736	-5.1691	-6.8115	-5.7716	-4.5943	-6.9245	-5.0096	-5.2522	-5.6096	-6.7914	-5.7404	-5.8963	-5.8716
3.2507	1.9565	3.1887	3.502	2.1589	1.4254	2.4451	3.0615	2.4347	1.6868	2.3072	1.7462	2.1567	3.1072	1.9345	3.4622	0.77112	1.9188	1.667	2.9901	1.686	2.5246	1.8498	3.7684	2.3321	2.0738	2.6799	4.0863	1.654	1.7749	1.7186	2.5486	3.6715	2.5852	2.5081	2.1861	2.9898	3.8856	3.4234	1.7175	2.4336	1.8211	1.091	3.2042	1.9817	1.9521	3.1355	2.0347	2.6111	1.3103
2.4855	0.58305	2.4619	2.7119	0.47152	1.7164	1.1507	0.96531	1.1457	2.6653	2.3183	1.92	0.34801	1.4724	0.90071	3.0912	2.5596	1.3354	0.046258	0.52152	1.3933	1.1722	1.8473	1.5182	1.2721	1.2941	0.7006	2.6027	1.1831	2.3968	1.7558	3.1197	1.8641	0.55083	0.27111	1.9331	2.5476	1.7934	2.2624	2.1646	0.98499	0.94414	2.0788	1.0734	1.386	3.0162	1.2479	0.74457	0.89588	0.92331
8.7351	10.398	9.608	9.1664	9.9147	9.0991	9.6411	11.143	9.7408	9.4829	9.7236	9.6903	8.9395	11.557	9.1137	10.077	9.7959	11.1	9.2243	8.0943	9.7379	10.074	10.03	11.611	9.1171	8.0898	9.1826	10.481	10.491	9.9003	10.167	10.728	9.3927	10.016	10.764	9.7453	10.815	8.9888	8.6971	10.117	8.7152	9.6007	9.6512	11.589	10.168	10.426	8.8494	8.3237	9.0007	9.7617
8.6183	8.8212	9.1126	9.2561	9.2485	9.4009	8.7878	8.4108	8.6581	7.5097	9.5346	7.9475	10.236	9.1728	10.235	8.6157	8.4046	8.5743	8.6626	8.589	10.713	8.3318	7.9585	8.5006	7.8428	8.5062	9.139	8.6894	8.5329	10.198	8.9805	8.6207	8.9569	7.3292	8.9452	8.1561	9.1917	8.0049	7.8242	9.1988	8.2568	9.04	8.567	8.547	9.5574	7.6008	7.6492	9.2162	7.7042	9.089
-13.385	-13.108	-14.221	-17.337	-14.257	-14.025	-14.953	-14.857	-14.87	-13.668	-15.42	-14.133	-13.309	-15.463	-15.037	-14.531	-13.922	-14.375	-15.506	-12.014	-13.079	-14.066	-14.805	-16.447	-14.351	-15.067	-13.744	-14.116	-15.202	-16.563	-15.455	-13.779	-15.206	-13.914	-15.753	-16.576	-15.365	-14.942	-14.712	-14.238	-16.289	-15.465	-12.676	-14.817	-15.74	-14.401	-15.597	-15.179	-15.148	-13.921
-1.4982	0.087351	-0.24111	-0.27182	0.55026	-0.29464	-0.21636	-0.96828	1.9547	0.26741	0.030211	-0.18442	-0.42813	0.61773	0.33005	-0.060911	-0.71306	-0.46521	0.84373	0.026832	-1.1259	-0.30171	-0.024832	0.68416	-0.50531	-0.59688	-1.7528	-1.0647	0.0064419	1.18	-1.5948	0.27652	0.84203	1.5154	-0.49022	0.53462	-0.4949	0.43776	0.63145	-0.63383	0.82231	0.3084	-0.35659	1.0931	2.4153	-0.51409	-0.8311	-0.26239	-0.4004	0.19219
-3.6159	-3.1151	-4.8791	-2.4094	-3.0553	-2.2985	-2.6009	-3.5869	-3.3821	-4.3705	-3.6735	-2.8849	-2.8475	-2.8928	-3.1119	-2.3651	-2.8618	-3.2211	-3.1095	-1.5451	-3.6703	-2.9261	-3.3476	-2.09	-3.3055	-2.9968	-3.103	-2.7517	-5.184	-2.894	-2.6827	-4.1657	-2.2793	-2.6144	-2.1239	-4.3649	-4.9545	-4.7517	-2.7228	-3.3868	-3.7677	-4.736	-4.51	-4.1143	-3.5218	-4.2784	-3.5226	-4.8499	-3.4965	-2.347
-8.9804	-10.289	-9.2924	-9.9003	-9.2608	-8.7812	-9.5994	-10.803	-8.4956	-10.205	-8.2289	-8.8014	-8.7042	-9.6277	-9.7468	-8.2774	-9.2733	-9.9866	-9.9118	-10.063	-10.641	-9.7429	-9.7159	-9.9599	-8.7193	-8.9664	-9.3661	-8.6483	-8.764	-9.8521	-8.7879	-8.0541	-9.8348	-9.2759	-9.5505	-8.5233	-8.2072	-8.2445	-9.8263	-8.408	-7.0458	-8.9539	-9.412	-7.8114	-7.2876	-6.911	-8.4525	-10.669	-8.4671	-10.267
0.8495	0.13509	1.9366	3.0464	2.2277	2.9804	1.866	3.4683	1.0326	3.0256	3.1871	3.036	4.0529	1.7796	2.2981	2.1309	2.6597	3.0162	2.5274	2.3207	2.203	3.7227	2.6532	2.4925	2.6794	3.7266	1.8952	2.5264	3.6217	2.231	2.9432	2.115	1.3599	1.1873	2.7181	2.4261	3.2685	3.0237	4.1837	2.8089	2.6523	2.3301	3.2187	2.1747	1.6763	4.5256	3.2467	3.3232	2.2268	2.5255
-12.15	-11.169	-11.107	-9.7058	-11.793	-11.854	-9.7795	-11.531	-11.504	-12.597	-12.523	-12.972	-12.119	-12.81	-11.873	-11.393	-13.068	-11.456	-11.401	-10.33	-9.9069	-12.613	-11.512	-11.677	-10.255	-12.018	-13.501	-11.546	-11.515	-11.818	-13.139	-12.475	-11.251	-11.805	-11.14	-11.324	-11.575	-11.392	-11.617	-11.284	-10.211	-11.288	-10.092	-11.905	-12.348	-12.819	-12.552	-12.16	-10.855	-10.612
-11.125	-12.504	-11.961	-11.691	-11.074	-12.573	-11.37	-10.319	-12.499	-10.85	-11.269	-11.605	-12.844	-12.287	-12.506	-11.922	-11.044	-10.636	-11.373	-12.042	-10.378	-10.646	-9.6867	-11.966	-11.359	-12.541	-10.816	-12.498	-12.082	-11.694	-10.799	-11.527	-11.428	-12.245	-10.703	-12.57	-13.261	-11.465	-11.553	-12.392	-10.344	-11.973	-13.541	-11.496	-10.821	-10.5	-12.141	-11.12	-12.378	-12.18
-15.07	-10.666	-13.599	-13.338	-13.212	-13.633	-14.701	-12.676	-12.877	-13.241	-11.949	-12.758	-11.83	-13.647	-12.675	-13.38	-13.453	-13.329	-13.27	-12.241	-11.844	-12.836	-12.772	-11.374	-13.731	-12.768	-13.812	-13.677	-13.075	-12.946	-12.11	-13.01	-13.497	-13.355	-11.898	-13.634	-12.303	-11.898	-12.44	-13.727	-12.162	-12.189	-14.207	-14.384	-12.105	-12.868	-14.452	-13.667	-13.174	-12.762
1.5507	1.6623	2.1269	1.3604	2.1671	0.62771	2.1464	1.3782	0.22984	0.096561	0.68926	2.1464	-0.69594	-0.040693	1.4736	3.9535	1.5083	1.6891	0.55035	1.227	2.1124	2.3595	0.85824	-0.26937	-0.2104	2.3365	1.7449	0.57245	2.0148	1.613	2.3353	0.86823	2.2207	3.071	1.3355	1.1032	1.2781	0.43241	1.5636	2.6336	2.4463	0.26678	2.3347	1.1655	2.4625	1.0409	1.6608	0.76835	0.24366	2.6353
-5.5488	-7.0466	-6.6577	-4.5531	-6.0198	-5.2713	-6.3444	-6.8473	-5.987	-6.5992	-4.8607	-4.8566	-6.2855	-6.9031	-5.3201	-6.0927	-6.1065	-4.7278	-5.8979	-6.2222	-4.3304	-5.1908	-4.1705	-3.8397	-6.7642	-6.5709	-6.6979	-6.2531	-5.076	-4.9645	-5.5132	-6.5777	-6.0624	-5.979	-6.6045	-7.3252	-6.2993	-5.1093	-4.8945	-5.347	-5.755	-6.5401	-6.2443	-5.5604	-5.6708	-5.2236	-7.7616	-5.8361	-6.0402	-5.9878
6.8601	7.5289	7.1926	8.5963	8.7847	7.5075	5.7633	7.9886	8.4621	7.7943	8.3708	5.8631	7.8818	7.905	6.7692	7.5323	5.9121	8.7527	7.2406	7.7984	8.7279	9.0402	5.8643	7.4313	8.126	8.1222	8.7453	7.6234	9.0624	8.7427	8.7895	7.1786	7.4818	5.4899	6.8988	9.5939	7.6286	7.7876	8.5614	9.0725	8.9649	7.6294	8.7015	8.4268	7.6209	8.4559	6.7358	8.6194	7.7548	10.127
0.16438	-0.32978	-1.1122	-1.7638	0.16536	0.27055	-1.2155	-0.26607	-1.0904	1.085	1.201	-0.79653	0.086833	-1.0222	-0.2234	-0.7354	-0.59217	-0.40745	0.97516	1.0578	-0.040464	-0.92506	-1.4937	-0.59473	-0.20467	0.17869	0.88974	1.9811	1.4253	-1.0615	0.20286	-0.15749	0.15008	0.25353	-0.0096707	-0.72121	0.51219	0.8305	-0.32873	0.75186	1.2257	-0.81775	-1.6004	0.29342	-0.33492	-0.087164	0.19934	-0.17103	-0.806	0.34877
-2.9022	-3.3506	-1.689	-2.4291	-4.041	-2.4918	-2.2272	-1.8118	-2.0142	-3.0208	-3.2211	-2.2571	-4.1179	-2.4641	-1.7197	-3.14	-2.8435	-3.4924	-2.6909	-3.6064	-1.4611	-2.2802	-3.4152	-4.0049	-2.3156	-4.3201	-2.9603	-1.934	-3.3042	-4.4952	-3.7948	-1.7365	-2.4538	-1.5523	-2.6873	-0.42268	-3.3085	-1.74	-2.7475	-2.3968	-0.99015	-2.9406	-1.4859	-4.4721	-1.762	-2.506	-2.3162	-2.8736	-2.1787	-3.8033
-2.2034	-3.2931	-4.8037	-3.1198	-4.1102	-1.8583	-3.8232	-3.9648	-3.3737	-2.4492	-4.9296	-4.4487	-4.7604	-4.6673	-5.3787	-2.8876	-3.7419	-3.5818	-3.8605	-3.864	-4.0135	-3.9036	-3.9152	-2.1059	-4.1858	-5.6998	-4.0479	-4.8706	-2.6174	-2.8559	-3.5652	-2.272	-2.2763	-4.1197	-4.3889	-4.6894	-3.268	-4.1848	-1.9702	-3.5448	-5.3913	-3.3545	-1.3466	-2.9522	-3.9029	-4.901	-3.5662	-4.2855	-3.8141	-4.0032
-20.188	-20.362	-22.115	-21.051	-21.106	-21.842	-20.724	-21.413	-21.188	-20.142	-19.414	-22.841	-22.265	-20.1	-20.005	-18.948	-20.393	-19.855	-19.34	-22.262	-19.464	-21.904	-20.494	-19.156	-20.254	-21.576	-20.387	-20.037	-20.971	-20.077	-20.455	-20.603	-20.759	-21.236	-19.457	-20.463	-21.732	-21.552	-18.932	-19.811	-21.289	-20.891	-19.491	-20.19	-20.816	-20.19	-19.184	-19.784	-21.744	-22.43
-20.741	-19.528	-20.717	-20.696	-21.284	-21.035	-18.871	-21.057	-22.653	-21.428	-21.157	-22.354	-21.757	-22.508	-21.077	-22.031	-19.926	-21.36	-20.497	-21.378	-20.568	-20.72	-20.827	-19.873	-21.64	-20.379	-19.991	-19.5	-22.365	-21.195	-20.958	-20.04	-21.747	-20.025	-20.044	-21.092	-20.185	-21.785	-21.755	-22.506	-22.39	-21.093	-20.159	-22.199	-20.535	-20.884	-21.293	-20.506	-20.592	-21.051
-0.91994	-3.079	-1.8786	-2.3518	-2.6046	-4.1793	-1.8062	-2.826	-1.8263	-1.2288	-1.5377	-4.0932	-2.206	-1.6961	-2.3251	-2.7532	-0.82755	-3.9666	-3.4079	-3.3695	-3.2465	-3.6007	-3.3795	-3.8183	-3.6676	-1.7669	-2.6223	-3.3494	-2.5258	-1.852	-3.4279	-3.6358	-3.3948	-1.4377	-2.2098	-2.929	-2.6412	-2.8616	-3.1676	-2.1029	-2.5597	-2.4155	-3.2494	-1.9475	-3.1369	-0.61406	-3.4608	-1.4782	-3.6937	-1.1619
-8.2584	-8.052	-7.8147	-7.392	-7.4262	-6.2554	-5.7009	-9.3813	-7.2224	-7.7706	-7.9189	-7.664	-7.6323	-8.7967	-8.7589	-6.7218	-4.9375	-8.2979	-6.9403	-7.3701	-8.2923	-6.7849	-7.7562	-7.6976	-7.4166	-6.905	-6.9487	-8.7988	-7.8696	-7.8335	-7.091	-7.3131	-6.3598	-7.6447	-7.1063	-9.3029	-6.1679	-7.6556	-6.755	-8.6021	-8.3214	-8.3006	-9.9574	-7.3303	-6.4663	-7.1946	-6.9456	-6.5519	-7.5806	-9.1309
-0.69467	2.6119	1.9746	0.09984	1.5069	0.25387	-1.1948	0.79932	1.2516	-1.8885	-0.030557	0.787	0.83855	0.77982	-0.48249	0.67776	0.66437	-0.014893	2.3112	0.3535	0.52704	0.41067	-0.41299	1.0883	2.2599	1.1486	0.85606	-1.2224	-0.63035	0.29363	2.2188	-0.68371	-1.3687	1.7398	1.1327	0.1914	-0.53326	-1.3587	0.066679	0.22421	-1.0587	0.085967	0.11355	-0.62897	-1.5507	-0.22277	-0.16801	0.70968	-0.72681	1.8409
-9.4992	-9.2119	-8.4392	-10.046	-9.6818	-9.8079	-8.6362	-10.358	-11.209	-8.9334	-10.2	-7.0091	-10.994	-7.3184	-8.196	-10.228	-8.6205	-10.548	-9.6465	-8.7779	-9.0251	-7.7008	-10.465	-10.073	-6.9421	-8.4001	-8.8074	-9.355	-9.2309	-8.7515	-10.002	-8.962	-9.9754	-9.0579	-9.6287	-9.4187	-7.949	-8.2361	-10.516	-10.079	-8.9579	-10.631	-9.322	-9.5015	-9.5818	-7.3392	-10.303	-9.978	-9.9384	-9.507
9.4313	8.6329	10.738	10.188	9.2154	9.551	8.5633	10.009	10.799	8.9334	8.3851	9.0291	9.0871	11.43	9.2834	9.6721	9.6221	10.418	10.465	8.5391	10.557	8.4111	9.118	9.7663	8.8896	9.5172	9.645	10.589	9.1279	9.8705	9.5283	9.2431	10.268	9.4259	8.9962	10.395	10.495	9.8279	9.441	9.01	9.0092	10.443	8.9955	10.039	10.997	8.8138	8.9221	10.381	9.8827	9.454
4.6662	3.6352	3.411	5.1863	4.2389	5.0756	4.3144	5.1473	4.8539	3.8894	4.1176	4.0214	2.2365	6.204	3.6104	4.4187	5.5114	4.1546	2.8946	4.4377	5.3979	4.7579	4.5555	3.4587	4.4523	4.7023	5.0117	5.6555	3.9221	3.6012	6.0497	5.0915	3.7671	4.0491	5.3369	3.1894	4.5679	5.4141	2.9209	4.2947	5.0479	5.0239	2.8645	5.2395	3.476	3.9828	3.6301	2.9213	4.6895	4.5953
-9.7187	-9.9815	-10.785	-11.806	-11.382	-12.27	-12.052	-12.499	-11.726	-13.736	-12.038	-11.86	-10.259	-13.652	-12.453	-11.606	-11.5	-10.933	-10.636	-10.055	-11.655	-11.299	-12.789	-11.577	-12.62	-11.894	-11.383	-12.197	-12.032	-10.949	-11.021	-10.536	-12.237	-10.605	-12.565	-11.845	-12.478	-11.567	-11.877	-11.124	-10.802	-10.438	-12.912	-12.152	-12.513	-10.815	-10.879	-12.731	-12.679	-12.761
6.8346	5.6063	3.8073	4.1956	6.6592	5.3441	5.5167	5.2011	6.3429	6.3245	6.1664	6.1188	7.0879	5.6272	5.3119	6.0619	6.2525	7.5603	4.6527	6.6602	5.2076	6.0762	5.5386	4.6892	7.6834	5.2115	3.9399	4.6432	3.9751	5.8986	7.0501	4.8363	4.7147	5.9158	3.9475	7.6182	6.9834	5.326	5.2718	6.2137	5.8126	5.4402	5.1443	4.6619	5.324	5.0124	5.4016	5.9934	6.4604	5.1674
1.2839	3.0868	3.2758	0.86046	0.83422	2.056	3.3448	0.56938	3.2535	1.4346	1.1841	1.5075	2.3019	1.4606	1.3867	1.1231	1.5948	0.72909	3.0364	1.0724	-0.0064005	1.4099	1.3503	2.1674	2.7006	2.6681	1.5713	1.3286	2.5695	1.2821	2.1195	0.91023	0.75102	1.2627	1.332	1.0954	0.32159	1.4593	-0.87435	3.1828	1.7901	1.3532	2.0723	1.3762	2.5289	0.47058	1.0302	1.6297	0.79135	0.76454
-1.7693	-0.26604	0.48113	-0.89585	-1.0904	-1.4517	-1.7344	-1.5825	0.44134	-0.8583	-1.7464	-0.61314	-1.9005	-2.4948	-0.96253	-1.2571	-0.42624	-0.91083	-0.32262	-1.183	-1.1289	-0.59364	-2.2399	0.8239	-0.54318	-0.52943	-0.35718	0.49556	-1.672	-0.026543	-1.2973	-1.0103	-0.22275	0.66551	-1.5792	-1.1647	-0.82245	-0.46823	-0.63706	-0.11504	-0.83247	-1.0671	-1.9425	-0.99704	-0.35655	-1.3793	-0.45633	-0.9891	0.52004	-1.7468
-3.2675	-4.1143	-2.428	-2.7062	-4.2965	-4.6243	-3.2908	-0.72788	-3.5312	-2.0972	-5.5256	-1.6581	-3.7432	-2.9054	-3.4289	-3.306	-3.9889	-1.6043	-2.3795	-3.5387	-2.2405	-3.0522	-3.7465	-2.0145	-2.5674	-4.6389	-1.9999	-1.7398	-3.1059	-3.439	-2.5428	-4.9228	-3.2386	-2.4583	-4.1379	-4.743	-2.6165	-3.9651	-3.3572	-2.1948	-3.649	-2.7146	-2.3628	-3.2545	-1.0884	-3.6287	-2.878	-2.1315	-2.97	-2.8491
1.3647	4.1513	2.4104	3.6371	1.6647	3.5859	3.651	3.341	3.4017	3.984	3.7193	2.4708	1.7298	3.7606	2.0734	2.2004	4.3169	3.0164	2.2659	3.5382	2.6947	1.5823	3.4675	3.5034	2.121	3.3062	2.0463	4.7791	3.8067	2.4717	3.0041	4.4715	4.1468	3.3712	1.6623	2.792	3.2077	2.1708	0.76088	3.7317	1.8359	5.1378	2.0063	2.5692	3.1991	3.5638	2.146	2.769	2.3354	3.8414
-10.833	-11.242	-11.259	-10.455	-10.26	-12.329	-11.607	-11.612	-12.501	-10.753	-10.443	-13.082	-11.186	-13.242	-10.721	-13.063	-11.321	-10.922	-12.304	-12.613	-11.553	-9.894	-11.027	-12.031	-11.082	-13.061	-10.518	-11.607	-10.718	-11.43	-11.851	-12.246	-11.619	-13.357	-11.87	-11.614	-12.468	-10.345	-11.23	-12.939	-11.201	-11.034	-11.814	-10.999	-11.469	-11.725	-11.682	-12.04	-12.266	-12.162
0.0096989	0.74503	-0.073622	-1.1226	1.6381	-0.51898	-0.079142	1.8723	0.59727	-0.14119	0.28315	2.4605	0.25998	0.23798	-0.23989	-1.2094	1.9224	0.27789	-1.0739	1.2509	-0.61933	1.7285	0.53048	0.67114	1.6433	-0.054984	1.2407	-0.43131	0.49764	-0.37424	-0.0082324	1.1505	0.84974	1.2437	1.1514	-0.47029	0.18045	-1.0837	0.57566	1.9257	-0.35758	-1.0115	-0.65877	1.4171	1.2529	-1.7569	0.62472	0.94066	0.12398	1.3574
-4.2515	-4.8767	-3.5938	-2.1745	-5.5943	-4.2981	-3.7498	-2.8555	-3.8289	-4.2343	-5.5563	-4.9071	-2.5441	-4.4538	-4.6984	-2.712	-4.3405	-3.4687	-4.9136	-3.6593	-5.6759	-4.311	-3.2819	-3.8893	-5.7092	-5.6413	-3.9104	-5.3172	-4.0873	-5.7799	-4.151	-4.3777	-4.4075	-4.8549	-4.4561	-2.8851	-3.8324	-2.72	-5.4111	-2.4383	-3.0236	-4.0727	-5.9493	-3.5067	-5.0393	-5.2615	-4.9847	-4.149	-4.506	-5.0952
-3.4074	-6.4168	-4.3918	-6.1042	-6.3354	-4.2225	-6.0089	-3.8337	-3.9996	-4.4208	-5.7598	-5.791	-5.3824	-4.5496	-4.7254	-6.4424	-4.0067	-5.2401	-5.5173	-5.302	-4.8324	-4.4218	-5.7068	-4.6732	-4.1645	-3.4698	-3.9684	-5.4954	-4.8872	-5.1383	-4.8321	-5.4231	-6.0396	-4.7464	-5.9616	-5.0879	-5.8495	-5.3885	-5.8195	-5.5717	-5.3528	-6.3589	-4.4001	-5.6746	-5.5744	-4.0223	-5.3332	-3.0829	-5.3032	-4.9943
-13.664	-11.828	-13.299	-12.099	-14.452	-13.405	-13.191	-13.795	-13.766	-12.223	-14.445	-11.041	-12.961	-12.196	-13.185	-12.628	-12.608	-14.505	-12.461	-12.951	-14.064	-13.105	-13.365	-13.181	-13.591	-13.073	-11.949	-12.636	-13.841	-14.154	-13.613	-12.949	-13.885	-13.175	-14.697	-13.931	-11.845	-14.1	-12.574	-12.914	-12.804	-15.565	-12.521	-12.583	-13.462	-12.494	-13.241	-13.566	-12.497	-13.769
-11.192	-12.255	-12.582	-11.11	-12.221	-11.088	-11.699	-13.021	-12.321	-11.259	-9.5011	-11.529	-12.685	-11.304	-12.387	-13.197	-9.5829	-11.821	-12.048	-13.987	-11.369	-13.849	-11.807	-11.374	-12.587	-12.499	-10.907	-11.317	-12.043	-13.501	-10.773	-10.463	-11.904	-10.851	-11.69	-11.473	-10.828	-11.985	-11.757	-12.274	-11.527	-11.256	-12.025	-12.436	-11.543	-12.463	-12.349	-14.42	-12.121	-11.832
-11.628	-13.112	-10.525	-12.708	-11.329	-12.981	-12.245	-12.55	-12.604	-11.87	-14.136	-13.481	-13.554	-13.652	-13.206	-13.513	-12.646	-12.472	-12.987	-11.535	-13.14	-13.051	-11.874	-13.829	-12.219	-12.714	-13.658	-12.703	-14.225	-11.662	-12.244	-12.447	-13.158	-10.871	-14.76	-12.329	-12.714	-12.68	-13.51	-12.006	-12.686	-12.54	-12.271	-13.575	-13.477	-12.036	-12.08	-12.971	-12.703	-13.208
6.2367	6.0383	5.851	8.3025	5.2566	7.377	6.7399	8.1261	8.3528	6.6811	5.9586	7.283	6.9797	6.0262	6.2469	5.5029	6.1579	7.7508	7.1274	6.4442	6.8605	7.759	5.7974	6.1343	6.8796	6.5965	6.7783	5.551	6.8956	5.4915	6.9638	7.6584	6.163	6.0322	5.9665	7.2653	7.6027	5.9319	7.1046	6.0617	6.6774	5.7788	6.7738	5.5137	7.4087	9.264	6.0268	4.9868	8.2776	7.1976
-7.1238	-6.2509	-6.5935	-6.7106	-4.8827	-4.9492	-8.6185	-7.2716	-7.9446	-7.1674	-7.0506	-5.0053	-5.9779	-5.8857	-8.3983	-5.6381	-5.9912	-6.2631	-6.6359	-7.4207	-6.8029	-6.8133	-4.6709	-7.2147	-5.4326	-7.8354	-7.9576	-5.8966	-5.1997	-6.0881	-4.992	-6.8013	-6.7606	-7.8199	-7.2316	-5.3151	-6.9462	-6.0473	-5.7362	-7.406	-7.1081	-6.8229	-6.8288	-6.9635	-6.4364	-6.703	-7.1776	-7.1878	-5.5697	-5.2565
-0.43392	-1.019	0.2356	0.15758	1.5814	-0.5012	-0.76675	-0.41444	1.3137	-0.91319	1.6432	-0.033532	-0.30096	-0.080789	-0.0098536	-0.14704	-0.14007	-0.1647	0.30096	-0.11183	-0.14886	0.435	0.8023	-0.73776	-0.7922	1.9186	0.96007	-0.79405	0.19144	-1.8208	0.045619	-0.66688	-0.053452	1.4049	0.010104	-0.31034	0.84488	0.79234	-0.43783	-0.66267	0.72022	0.19309	-0.08785	0.75612	0.9669	0.45761	0.68035	0.43393	-0.48312	0.45843
-3.0199	-1.7627	-1.9055	-3.124	-3.5866	-4.158	-1.9459	-1.301	-4.1341	-2.2348	-2.579	-2.9712	-3.1148	-2.1113	-2.9546	-2.7169	-1.4975	-2.3662	-1.8364	-2.1193	-0.98283	-3.4821	-2.3443	-4.1348	-2.1589	-2.0647	-2.6922	-3.0924	-3.2614	-3.5695	-1.1024	-2.3712	-2.8976	-2.4937	-2.7899	-3.5317	-3.2384	-1.9733	-2.528	-2.2274	-3.8688	-1.124	-2.8724	-2.4689	-1.5052	-3.7292	-0.83597	-2.1508	-1.4604	-2.5939
2.5888	1.9244	4.0674	2.5696	1.7232	0.67305	1.0671	3.5362	3.5564	2.0301	1.9833	3.4528	2.453	3.541	1.7484	2.9772	3.2699	1.8757	2.9712	2.9489	3.6486	1.7445	3.498	1.2812	3.3246	0.97305	2.2413	2.4219	3.4158	2.356	3.3551	1.2541	3.2548	1.9777	2.7318	0.79583	1.4994	4.128	2.8371	3.1525	1.5236	3.4046	1.726	2.2412	1.6743	3.914	1.9867	2.2117	2.3778	3.5329
-4.3033	-3.2772	-2.0458	-2.6466	-3.4315	-2.2774	-3.4759	-1.6788	-3.1829	-1.8045	-3.0418	-3.4072	-2.2173	-1.1376	-3.4876	-4.3698	-2.9909	-3.397	-4.3315	-2.374	-4.3742	-5.6342	-4.2368	-2.579	-4.0843	-3.0678	-3.4221	-2.7321	-2.2649	-3.2237	-2.087	-3.6448	-4.5908	-2.7842	-1.9099	-2.7911	-3.5364	-2.8492	-4.4373	-4.3483	-1.3816	-4.6422	-2.1717	-1.6534	-2.0824	-3.1373	-3.0088	-2.6972	-2.8444	-3.0846
0.66691	-1.3989	2.0019	-0.85898	-0.83559	-1.6575	0.30399	-0.78971	0.22836	-0.074823	-0.86462	0.19842	0.95093	1.9661	-1.1825	-0.26232	0.56969	0.86286	0.96941	0.088418	-0.83818	0.76202	0.28469	0.19179	-0.12938	0.9319	0.36235	-0.67688	1.3386	-0.5704	0.70833	0.13899	-1.3644	1.7975	-0.57505	2.0513	-0.51621	-0.53301	-0.55351	1.0211	0.43597	-0.58583	-1.351	1.872	0.7048	0.45808	1.3201	0.9554	0.44159	1.6518
-11.846	-13.313	-12.242	-12.343	-12.404	-13.256	-13.399	-13.328	-14.258	-13.411	-12.907	-14.3	-13.566	-14.514	-13.088	-12.692	-12.864	-12.129	-14.517	-13.332	-13.323	-14.431	-15.106	-11.141	-13.456	-14.368	-14.186	-14.134	-12.53	-13.82	-13.66	-14.118	-12.274	-12.315	-13.178	-12.636	-14.148	-13.519	-13.578	-14.444	-13.147	-14.428	-14.391	-12.301	-12.593	-13.251	-13.015	-13.956	-12.571	-12.753
-0.98162	-0.19307	-0.96866	0.26081	-1.1429	-1.1577	-1.9665	-0.41044	-2.5905	-0.58515	0.83354	-0.95898	-1.9137	0.44896	-1.9029	-1.8168	-1.7063	-2.9773	-1.2852	-1.7873	-1.7164	-0.563	-1.5745	-2.5272	-1.4424	-0.79132	-0.90865	0.31282	-3.125	-1.2873	-1.2163	-0.80091	-1.031	-1.4922	-1.2377	-1.8153	-1.3477	-0.57923	-2.1189	-0.31913	-0.58211	-2.2958	-1.8322	-3.1702	-2.4014	-2.1637	-1.0054	-2.4827	-0.51387	-0.43787
-0.33921	0.19783	1.8632	1.5234	1.1531	-0.27915	1.5921	0.29432	2.0353	0.5496	-0.52084	1.4301	0.39424	0.32272	0.27882	1.2193	0.29692	0.8988	1.3433	-0.75496	0.52819	-0.54148	-0.11874	0.047828	-0.56621	-0.91393	0.36261	1.0414	0.17743	2.0527	0.28521	-0.53605	1.6318	1.212	1.2182	1.0103	0.92933	-0.69012	-0.030945	0.61226	0.76126	-0.3952	0.66834	0.82016	1.0737	1.416	0.29262	-0.48162	-2.077	-1.2712
4.0798	3.9253	5.0385	5.0791	6.5136	4.8018	5.2602	5.9264	4.0411	5.2091	3.4975	5.3665	5.6582	4.0553	4.6819	5.0707	6.714	5.6651	5.2064	3.5471	5.5289	5.8586	6.2836	7.034	4.8063	5.0467	6.4992	4.7714	4.1646	4.3986	5.6004	4.7163	4.784	6.3535	5.1463	4.7761	4.2784	4.9551	4.4164	4.1697	3.981	5.1091	5.385	5.3105	5.3986	4.6179	6.8718	5.2876	3.9379	5.3568
-4.1181	-2.6611	-4.5474	-3.596	-5.2026	-5.9589	-5.2558	-5.3949	-5.0776	-4.2765	-3.7266	-2.9818	-3.5387	-4.3832	-4.8821	-4.4752	-1.785	-3.6942	-5.3659	-3.2823	-3.1945	-4.3608	-2.9403	-3.595	-3.9841	-4.9962	-2.8537	-2.9996	-4.9156	-3.1881	-4.778	-5.6952	-4.5837	-4.0064	-4.8271	-4.9746	-5.1527	-4.0085	-5.0308	-3.4848	-4.3795	-6.1476	-3.0951	-3.4629	-5.569	-3.5312	-2.7962	-3.2507	-4.93	-4.5555
-2.6175	-3.0119	-4.1813	-4.6017	-2.9189	-4.3731	-3.4042	-3.6562	-3.8872	-5.1402	-2.5964	-4.1253	-5.0004	-3.0839	-4.2343	-3.4103	-3.7903	-2.3476	-4.1297	-2.8363	-2.3804	-4.135	-4.0871	-3.0739	-3.5575	-4.3909	-4.2545	-4.4777	-3.5995	-3.7329	-5.6927	-4.1212	-5.3627	-3.3401	-1.8709	-2.8193	-2.6052	-3.7542	-3.1351	-2.7555	-2.1432	-3.0209	-4.1649	-2.7797	-1.8284	-4.046	-2.4977	-2.5851	-3.414	-3.5792
-22.206	-21.626	-22.951	-21.899	-23.399	-21.843	-20.811	-19.942	-19.919	-20.478	-21.816	-21.061	-20.122	-19.407	-19.775	-20.941	-20.974	-23.367	-20.06	-20.984	-19.652	-20.649	-20.714	-19.567	-21.317	-20.815	-22.29	-21.025	-21.81	-21.679	-20.088	-21.338	-21.513	-19.29	-21.426	-21.133	-22.89	-20.824	-20.113	-19.201	-21.066	-22.014	-22.026	-21.446	-21.155	-21.585	-19.875	-21.807	-20.183	-20.969
-0.39985	-0.91358	-0.76983	-1.0703	-1.974	-1.9109	0.48339	0.40362	-1.8048	-0.14297	-1.3994	-2.3271	1.2327	-1.2125	0.14134	-0.25445	-2.4046	-2.1697	-1.6984	-0.15532	-2.3745	-0.74335	-0.73991	0.74021	-0.7048	-1.3866	0.54148	-0.5322	0.42851	-0.22923	-0.57099	-0.73735	-2.0637	-1.247	-0.6187	-2.4866	-1.3674	-0.83556	0.84731	-0.65642	-0.17871	-0.67848	-0.75339	0.50779	0.98305	-0.21636	0.46262	0.30341	-0.40798	-1.1614
-1.1823	-1.7603	-2.84	-0.58763	-2.3458	0.090205	-0.58817	-0.82281	-0.40505	-1.2227	0.65928	-0.26312	-0.32036	-1.5817	-1.5007	-1.8941	0.18452	-0.52888	-0.081173	-3.4042	-1.3785	-0.96315	-1.8917	-0.42861	-1.1295	-0.55774	-1.421	-1.4458	-0.56256	-1.1014	-2.8922	-0.29517	0.21798	-1.8792	-1.2853	-2.0054	-0.11673	-2.072	-2.1774	-3.7169	0.94642	-1.3678	-1.1021	-2.3317	-1.6295	-2.9134	-1.1717	-1.9373	-1.4715	-0.70147
-13.773	-12.745	-14.304	-13.691	-12.781	-12.884	-13.533	-12.589	-13.09	-13.267	-14.424	-13.491	-12.389	-13.429	-13.675	-12.651	-13.858	-12.74	-13.244	-12.64	-13.178	-10.203	-13.188	-11.615	-12.187	-15.441	-14.784	-11.662	-11.975	-13.29	-12.637	-11.864	-14.337	-12.738	-13.338	-12.566	-12.606	-13.152	-12.474	-12.612	-13.66	-12.871	-14.298	-15.515	-13.848	-13.751	-12.908	-14.606	-12.537	-13.733
-13.295	-13.355	-13.079	-12.681	-15.319	-15.04	-14.346	-13.848	-12.781	-14.523	-13.808	-13.106	-13.407	-13.584	-13.645	-14.934	-15.854	-15.508	-15.091	-15.812	-14.104	-13.62	-14.19	-15.269	-14.255	-14.55	-15.286	-13.727	-14.048	-14.506	-13.613	-12.66	-15.228	-14.42	-13.939	-12.23	-13.68	-15.456	-13.837	-14.183	-14.791	-13.986	-13.28	-14.069	-14.245	-14.954	-14.037	-15.696	-12.874	-14.53
0.63213	2.4322	1.1839	0.97959	1.3006	-0.61042	3.7255	0.98155	0.42128	0.74991	0.3287	-0.10372	0.48996	0.9222	-1.2401	0.98755	1.6978	1.9061	1.2465	-0.55353	0.97018	2.1938	-0.16349	0.20205	1.5418	1.6357	-0.26766	2.0184	0.25552	0.79428	0.71819	0.34314	3.5661	1.7971	1.8177	-0.99871	1.8676	0.49325	0.90565	3.7273	2.4771	1.3709	1.4802	-0.48942	1.0723	-0.35179	2.648	-0.15301	1.7786	1.2067
2.5706	2.0904	1.0642	1.3302	2.4225	1.7428	1.5134	2.8111	1.443	1.9115	2.0003	0.81301	1.4012	2.3622	1.5536	3.2414	2.175	0.13082	3.9188	1.1543	3.6113	1.7434	2.2552	1.7115	1.0335	1.9472	1.2722	1.9068	0.66214	1.5367	1.8459	1.249	0.83866	2.4966	2.3594	2.592	4.1028	1.6024	1.7119	3.2611	3.3784	2.4355	2.4982	2.5981	2.6856	0.74352	1.9482	0.88028	1.4467	1.9116
-0.83283	-1.6184	-0.86167	-2.308	-3.6133	-1.5838	-1.7788	-0.795	-0.27289	-1.3474	-1.8048	-0.41573	-2.4556	-0.85405	-1.897	-1.4914	-1.8794	-1.8915	-2.5393	-2.7288	-2.1106	-0.37411	-1.6626	-1.948	-1.9748	-1.1381	-2.433	-0.1792	-2.1563	-1.2432	-2.3524	-1.4437	-2.1741	-0.79048	-1.4231	-2.3338	-0.19261	-2.7069	-1.0078	-1.8372	-1.3344	-2.7398	-2.0585	-0.52136	-2.0157	-1.951	-0.82807	-1.4246	-2.3541	-2.1373
-12.463	-13.008	-12.994	-12.025	-11.963	-13.147	-11.454	-11.501	-11.623	-12.057	-14.598	-11.853	-12.751	-13.386	-12.507	-11.212	-13.278	-12.796	-12.707	-13.5	-13.703	-12.328	-12.869	-12.751	-12.571	-13.934	-14.68	-13.103	-11.688	-13.497	-12.338	-12.338	-12.097	-11.631	-11.853	-13.977	-13.473	-13.114	-12.324	-12.787	-13.433	-13.767	-13.448	-13.133	-11.293	-13.466	-11.61	-12.432	-13.279	-13.21
7.0721	7.8762	6.948	6.1102	7.059	7.3052	7.7112	7.8353	6.0486	5.7973	7.9322	5.8779	6.7721	6.9179	7.6414	4.993	6.6506	7.3176	8.2304	6.9072	5.8698	6.8156	7.5594	7.1816	7.7917	6.1459	7.5865	7.1642	6.9236	6.1068	7.5118	8.3285	5.2834	6.1535	7.9372	6.2597	5.4518	7.8907	6.7587	7.0855	4.9897	5.9652	6.493	6.4731	5.4797	6.418	6.236	6.1506	6.5676	7.5091
-3.5457	-3.6782	-4.3559	-3.4623	-1.3451	-6.0714	-2.8247	-2.8459	-5.5433	-5.1429	-2.7124	-3.3719	-4.5365	-4.2723	-4.2674	-3.5264	-3.1117	-3.9854	-4.3986	-4.5915	-3.771	-4.2415	-3.0551	-2.4691	-3.8228	-2.8753	-4.4554	-3.8876	-4.3935	-4.1089	-4.8388	-2.8992	-2.9635	-3.8984	-4.75	-3.0069	-6.7151	-3.7675	-4.3112	-3.3028	-4.4719	-4.197	-3.8104	-4.5807	-4.6401	-4.6703	-4.4107	-2.3084	-3.8886	-3.7918
0.51659	-0.0037289	0.96008	0.41656	-0.16577	-0.50842	0.80926	0.48657	-0.012426	0.60536	2.1759	-0.14947	0.22676	-0.37747	-2.193	-2.6593	-0.79419	0.13626	-0.86061	-0.17765	-0.87355	-0.42051	0.076178	-1.2065	0.16699	-0.78505	0.52847	-0.31046	-0.2171	-0.91396	1.5497	0.62404	0.20911	-0.58117	-1.6968	0.018295	-1.4921	-1.4547	0.85576	1.19	-0.29686	-0.44846	-0.73149	-1.493	-0.56799	0.073166	-1.8798	0.46777	-0.7118	0.25764
-10.466	-8.1094	-10.562	-10.986	-10.186	-10.444	-11.267	-11.002	-11.855	-10.436	-10.318	-11.386	-8.4237	-10.61	-10.135	-9.9079	-11.089	-10.227	-8.7702	-9.0817	-10.501	-11.448	-12.191	-9.4415	-10.939	-10.429	-11.361	-11.577	-10.813	-11.921	-11.178	-11.897	-9.5479	-11.159	-12.351	-11.244	-10.782	-11.556	-12.096	-10.042	-10.191	-12.562	-10.298	-10.444	-12.726	-9.5877	-12.829	-10.676	-9.7773	-12.186
-4.256	-2.4605	-2.8076	-2.5296	-2.5788	-2.9645	-3.5593	-3.556	-3.2148	-4.4458	-2.2802	-3.4756	-3.8946	-2.5057	-3.1237	-4.6658	-2.8598	-3.5381	-1.7074	-3.485	-1.6079	-4.271	-2.465	-1.848	-1.8928	-3.7904	-1.4746	-3.9944	-2.027	-3.0581	-3.7328	-3.7619	-1.1588	-2.6557	-2.907	-4.6564	-3.8378	-2.9822	-4.5258	-3.5283	-4.1223	-3.8447	-2.0994	-3.2942	-3.8531	-3.6258	-4.4822	-3.0952	-2.9837	-3.3059
4.4431	4.8938	5.6742	2.6081	2.9549	4.9498	4.4359	4.8524	5.8432	3.3313	2.9286	4.7785	3.7507	3.3781	6.097	4.5263	5.1626	3.707	4.646	3.1664	4.6387	6.0002	4.3229	4.7878	5.2131	3.3322	2.8826	4.2641	4.964	6.1363	4.0874	2.9125	4.7695	3.5071	2.7677	3.5701	4.2057	3.0679	3.481	5.7733	4.333	4.7425	4.1117	4.3381	3.7766	5.3525	4.1144	6.3659	3.9963	4.1413
-13.738	-14.078	-12.398	-13.261	-12.698	-13.196	-13.212	-13.907	-11.445	-12.381	-12.694	-14.343	-13.539	-11.955	-12.201	-11.83	-12.876	-13.656	-12.647	-13.065	-13.973	-11.374	-12.003	-12.896	-12.59	-11.148	-13.764	-13.42	-13.825	-12.723	-11.968	-12.178	-13.451	-13.998	-11.377	-11.896	-13.226	-12.16	-11.637	-12.438	-12.614	-13.252	-13.699	-12.151	-13.022	-12.609	-13.83	-12.904	-14.12	-13.473
1.197	0.23402	1.8071	1.1116	1.0241	0.41609	1.8833	2.9631	1.7389	1.5391	1.5695	1.7375	0.040861	3.5894	1.3104	1.2202	0.72767	-0.04762	2.3422	2.8419	1.6284	2.2068	1.8798	1.3352	1.8786	1.1937	2.6164	2.4215	1.612	1.5549	2.1216	1.5273	0.91838	2.3538	-0.25406	2.5608	1.7041	-0.37801	1.0471	2.8071	0.88216	1.729	0.58326	1.0853	0.80588	1.1778	2.5143	2.6995	0.7972	1.2971
-11.417	-8.489	-11.078	-10.375	-6.9374	-8.8301	-9.4892	-8.3929	-7.7783	-9.6	-10.387	-9.5454	-9.7728	-9.7377	-9.1388	-9.2305	-9.4871	-8.8118	-8.9692	-8.4315	-10.127	-8.6025	-10.378	-8.9402	-7.888	-8.7845	-9.3811	-9.046	-9.2305	-10.15	-7.3696	-7.7085	-10.285	-8.8022	-9.8447	-8.8115	-10.395	-7.9754	-8.3502	-8.918	-10.549	-10.602	-8.8048	-9.7996	-9.8393	-8.371	-9.0014	-9.8469	-11.225	-9.1368
-9.452	-10.98	-11.948	-10.579	-11.063	-11.605	-10.569	-10.111	-9.9666	-9.8187	-10.132	-10.216	-12.648	-10.487	-9.7815	-10.692	-11.114	-11.161	-10.199	-10.363	-11.147	-9.9765	-8.8824	-11.822	-10.662	-10.545	-9.0552	-12.082	-12.085	-10.487	-10.982	-10.356	-11.198	-11.354	-9.4139	-8.4314	-11.652	-11.916	-10.99	-11.34	-8.4424	-9.2003	-9.5057	-11.071	-11.388	-11.423	-11.027	-10.667	-12.399	-10.842
10.662	9.7662	10.277	10.571	9.0973	10.255	9.801	10.267	8.5804	9.973	10.011	11.905	9.1059	10.81	10.194	9.6718	9.255	11.038	10.946	9.8457	9.5172	9.7071	11.474	11.342	11.025	9.8478	10.342	9.514	10.129	10.208	10.088	9.399	10.233	7.9855	9.5669	10.413	8.5678	10.643	9.0102	10.592	10.537	8.84	8.619	9.9416	8.9979	9.3033	9.4491	9.0692	9.7165	9.7577
2.6109	0.91747	1.9545	1.1031	2.1031	2.4992	2.0836	2.2592	2.1155	0.57066	2.0749	1.7335	0.42785	2.0981	1.6171	1.9733	0.99811	1.1348	1.6689	3.1677	1.5532	1.4726	1.5148	1.269	1.7624	2.1795	1.9661	0.32608	2.2918	0.67518	2.8323	1.62	0.24412	1.1658	0.99516	1.7305	2.4588	0.83861	1.0742	1.5034	2.4233	2.8561	1.462	1.9054	1.8066	1.8299	2.3796	0.55659	0.012826	0.57855
1.7901	1.7374	0.62469	2.2187	0.66797	2.6935	1.2598	1.8592	2.1892	0.61615	0.80451	1.1891	0.82388	2.1953	1.0748	2.6588	-0.93562	1.6512	1.2934	1.5238	2.6313	0.24945	2.9818	1.1742	2.4022	1.0109	0.70409	1.3165	2.3734	0.55269	1.5846	1.8268	2.4404	1.7548	2.6172	2.1103	1.8476	1.1414	0.14678	2.7474	1.281	-0.5186	2.8037	-0.11364	2.1933	2.6534	0.99271	0.33143	2.3358	1.4928
-9.4815	-9.747	-9.2003	-7.8868	-11.723	-10.029	-8.9734	-9.0534	-8.3883	-9.4743	-9.3692	-8.6257	-8.353	-9.4385	-10.581	-9.0048	-9.6203	-10.87	-8.5889	-8.6548	-10.482	-7.6901	-10.968	-10.017	-9.8015	-9.3032	-8.5978	-9.0115	-9.7967	-8.9177	-8.6798	-9.4276	-8.5444	-10.111	-10.262	-11.25	-8.5245	-9.0744	-8.7799	-7.996	-9.9269	-9.1405	-9.3004	-11.315	-9.6928	-10.664	-8.1009	-9.8177	-9.8905	-9.3951
-12.906	-12.048	-13.846	-12.55	-10.527	-13.167	-13.887	-13.252	-12.818	-12.68	-12.834	-12.745	-11.913	-13.375	-13.364	-13.767	-12.018	-14.058	-14.207	-11.917	-12.659	-11.417	-14.584	-12.352	-12.986	-11.803	-11.612	-12.853	-14.343	-14.328	-12.827	-12.938	-13.699	-11.617	-14.807	-13.329	-12.621	-11.825	-12.883	-13.638	-13.787	-10.974	-13.845	-11.612	-12.4	-13.107	-13.13	-12.95	-12.86	-13.422
-2.1824	-2.0086	-1.8876	-2.4939	-1.0906	-2.2843	-3.5029	-2.7982	-0.75421	-2.5068	-2.7643	-2.4943	-1.6829	-2.2475	-2.462	-3.5836	-2.4509	-2.3917	-2.4136	-3.8355	-1.1712	-2.8526	-3.4879	-3.3368	-2.173	-2.34	-3.5404	-2.419	-3.6271	-3.2393	-3.879	-3.0633	-0.42806	-4.1698	-2.0827	-0.67122	-0.90713	-3.0188	-3.7374	-2.4007	-2.1726	-2.9588	-2.4683	-2.084	-2.9562	-2.1468	-2.7151	-1.9066	-3.6271	-2.002
-1.0104	-1.1868	-2.4721	-2.625	-2.3406	-1.8068	-2.3765	-1.8226	-0.37491	-0.52067	-1.5806	-2.9304	-1.1115	-2.7829	-0.32199	-2.6848	-0.94187	-1.4154	-0.99451	-0.56311	-1.7878	-2.221	-2.362	-0.9603	-0.58074	-2.529	-1.6851	-1.8579	-1.3305	-2.8899	-1.512	-0.23302	-2.446	-2.2642	-0.099163	-3.1961	-2.4564	-1.3835	-0.86196	-2.5309	-1.6908	-0.59188	-0.84914	0.89133	-0.95646	1.4142	-0.97536	-1.7884	-1.5645	0.30624
-12.536	-13.386	-12.911	-13.902	-13.066	-14.031	-13.637	-12.968	-12.536	-12.842	-12.415	-12.124	-12.158	-11.814	-14.403	-12.458	-12.02	-12.006	-13.814	-13.253	-12.806	-12.742	-14.713	-13.112	-12.065	-12.756	-12.997	-13.82	-13.82	-12.153	-11.627	-13.365	-11.924	-12.269	-11.812	-12.79	-13.851	-12.679	-13.152	-14.226	-11.301	-14.014	-12.557	-11.998	-13.82	-12.874	-14.386	-15.288	-13.005	-11.868
3.8047	3.2118	2.115	1.7375	1.0871	3.2468	3.0933	2.6916	2.3718	2.5963	1.888	3.6989	3.3972	1.9618	3.1684	1.7921	3.2257	3.6791	3.5751	1.6665	2.0459	2.1587	1.9491	3.3973	1.5793	2.3272	2.4283	2.6688	1.2233	3.1841	3.3194	3.8517	0.36816	3.4762	2.2218	2.474	2.316	1.3236	1.5683	4.112	2.9797	1.834	3.846	3.3548	3.563	1.5729	2.6231	3.2358	2.9956	2.091
-0.88043	-1.5247	-0.91514	-1.8402	-2.8932	-0.86599	-1.309	-1.2268	-0.61923	-2.0141	-0.88971	-1.5849	-1.9256	-1.4298	-1.1659	-2.3494	-0.74471	-0.71778	-1.7205	-2.5002	-1.851	-1.6496	0.11597	-1.3305	-2.625	-1.4263	0.19131	-1.2915	-4.2433	-2.1194	-1.2294	-2.3712	-2.2342	-0.90778	-0.72169	-2.8755	-2.3229	-1.3247	-2.7529	-1.6374	-2.6154	-1.9412	-0.34689	-2.2957	-2.857	-2.2699	-1.5326	-2.334	-0.79035	-1.2019
-13.442	-11.395	-13.252	-12.472	-12.92	-13.536	-13.562	-14.413	-14.353	-13.254	-13.56	-14.41	-14.045	-14.72	-12.835	-12.248	-13.829	-12.406	-12.396	-14.811	-11.611	-12.775	-13.447	-12.628	-12.825	-13.392	-12.847	-12.642	-13.863	-12.908	-12.857	-13.045	-15.235	-12.715	-13.224	-12.95	-14.081	-12.45	-13.796	-14.18	-13.42	-10.918	-12.577	-14.99	-13.456	-13.957	-14.367	-12.845	-13.869	-11.966
-4.1142	-5.5109	-3.3315	-4.0326	-6.2114	-6.6269	-5.3091	-5.4083	-5.0844	-3.2285	-4.3913	-5.8591	-4.8297	-5.0675	-4.3539	-5.1551	-4.5823	-3.6357	-5.5713	-4.9666	-3.9338	-4.0922	-4.3022	-4.9338	-4.3668	-5.0895	-5.2783	-4.7272	-4.4456	-5.0116	-4.5279	-4.0731	-5.6359	-6.1268	-5.4015	-5.7733	-4.3312	-4.75	-5.0575	-4.6751	-5.0921	-2.9014	-4.2432	-3.1753	-4.04	-4.4353	-4.4211	-4.4	-3.7204	-5.5752
-2.0207	-2.002	-1.9277	-3.1356	-0.033888	-2.9258	-1.8999	-1.7998	-2.6799	-2.6464	-3.2183	-1.449	-1.7882	-0.83712	-2.3158	-3.6857	-2.2115	-2.5774	-2.3673	-2.4073	-1.4862	-2.0726	-2.1098	-2.7317	-0.98475	-2.8408	-3.7087	-1.3016	-3.2409	-2.3194	-3.4761	-1.7655	-2.3666	-2.8348	-2.7432	-3.1213	-1.3093	-1.7399	-1.7054	-0.93184	-2.9421	-3.4237	-2.8752	-1.4805	-2.0415	-2.7735	-2.1409	-0.18229	-2.1649	-5.0507
-5.9688	-4.736	-5.9318	-5.1913	-5.3378	-4.5988	-4.8417	-5.7718	-6.3526	-4.7532	-7.3064	-5.7443	-5.4534	-3.9134	-5.8234	-3.9231	-4.8464	-5.7719	-4.5039	-5.6487	-5.4354	-5.3959	-6.1312	-6.761	-4.8696	-5.5414	-6.3992	-4.648	-5.4846	-4.7693	-4.3133	-5.761	-4.7016	-6.4584	-4.4715	-4.6325	-5.8392	-5.6694	-5.2111	-5.4945	-4.6807	-7.0814	-6.7853	-5.0913	-5.9402	-5.0427	-5.4362	-6.4076	-5.7319	-3.8114
-14.317	-15.86	-15.505	-13.498	-15.163	-14.241	-14.858	-14.66	-14.815	-14.925	-13.873	-14.718	-13.768	-15.619	-13.445	-15.322	-14.836	-14.161	-14.876	-16.492	-13.267	-14.757	-14.982	-15.976	-14.227	-14.61	-15.644	-15.481	-14.86	-13.774	-14.395	-15.166	-14.718	-13.347	-12.526	-13.695	-14.34	-15.366	-15.16	-14.628	-14.843	-14.169	-14.218	-14.981	-14.715	-15.917	-14.996	-13.907	-13.533	-12.864
-8.6354	-9.8904	-8.9942	-9.1699	-10.962	-7.9558	-8.5643	-9.8021	-10.28	-10.118	-8.2143	-8.144	-8.7099	-9.3086	-8.9433	-8.4924	-9.9579	-9.1154	-8.4661	-8.423	-8.8884	-9.1946	-7.8013	-8.9773	-10.704	-9.0184	-8.9323	-9.5407	-9.2697	-9.981	-10.254	-10.454	-8.5807	-10.05	-9.9292	-8.2013	-8.5024	-10.314	-10.279	-8.223	-8.7507	-8.9802	-9.1346	-7.8124	-9.68	-8.136	-9.6763	-8.4381	-8.4629	-6.6344
-10.631	-10.229	-11.45	-12.835	-8.9012	-10.464	-9.7266	-11.951	-12.412	-10.52	-10.081	-11.688	-10.566	-10.749	-10.999	-11.058	-12.282	-12.045	-11.482	-11.948	-11.021	-9.7002	-11.746	-12.222	-11.721	-11.265	-10.767	-11.455	-11.848	-12.41	-10.2	-10.637	-10.197	-11.47	-10.662	-10.532	-12.549	-8.8652	-12.792	-9.4695	-11.964	-11.186	-9.4631	-10.781	-9.3511	-10.71	-12.054	-8.5084	-11.517	-9.4176
-3.362	-4.1515	-2.2012	-5.2121	-3.112	-2.2309	-3.4755	-5.72	-3.874	-3.1425	-4.016	-3.4177	-2.1393	-3.1076	-4.9421	-4.1466	-3.5617	-2.3975	-2.9183	-4.4921	-3.2778	-3.9238	-3.6393	-5.9833	-4.4753	-4.4541	-4.79	-4.2806	-3.1219	-3.5313	-4.0891	-4.8315	-2.7612	-3.2156	-5.8221	-3.4529	-2.6264	-5.1205	-2.0569	-2.9614	-2.4193	-2.8594	-3.4031	-4.2295	-2.6217	-4.9949	-4.8261	-4.6639	-3.5451	-3.1194
-1.743	-1.132	-2.5136	-1.3811	-1.0789	-1.9132	-2.0681	-2.3588	-3.0385	-1.1975	-1.041	-1.3478	0.18005	0.18475	-0.68188	-2.3497	-1.0148	0.57085	0.59514	-2.432	-2.5505	-2.5902	-2.4579	-0.43079	-0.93352	-2.1838	-1.6987	-2.7182	-0.83015	-1.2926	-1.2351	-1.819	-1.7977	-2.9092	-3.1385	-1.3008	-2.2028	-1.0173	-1.4643	-0.40669	-2.1843	-1.2258	-1.0825	-1.8038	-2.0171	-2.0728	-1.1316	-1.9948	-2.2615	-0.87278
-9.8537	-12.402	-12.646	-11.939	-12.293	-11.673	-11.72	-12.243	-12.26	-11.681	-14.137	-13.032	-11.62	-10.309	-12.405	-12.264	-11.532	-12.725	-11.151	-11.924	-13.032	-11.94	-11.262	-11.812	-13.675	-12.791	-11.454	-11.899	-11.964	-13.07	-11.142	-9.8412	-9.8557	-10.87	-11.97	-12.003	-10.375	-12.204	-11.739	-12.481	-9.8261	-13.211	-11.754	-12.319	-11.626	-11.857	-12.954	-11.455	-12.776	-12.425
-1.2755	-1.3545	-0.62317	0.26208	-3.1709	-0.91471	-1.648	-0.98367	0.053735	-1.044	1.0217	-3.316	-0.91622	-2.8273	-2.4496	-1.4821	-0.91664	-2.4322	-0.51409	-1.3134	-1.8907	-3.4708	-1.504	-1.8259	0.65009	-2.9089	-1.4517	-1.4757	0.51235	1.8531	-2.8108	-1.6339	-2.9354	-2.3858	-0.67636	-3.0155	-0.24796	-1.135	-1.8599	-2.1614	-2.7355	-1.1944	0.20607	-2.2826	-1.7448	-1.5758	-0.66137	-2.3049	0.39725	-0.90099
-10.214	-10.733	-9.9759	-9.8736	-8.884	-11.039	-11.914	-12.977	-11.325	-9.6265	-10.922	-10.915	-11.103	-10.224	-8.8965	-11.722	-8.9361	-10.304	-12.021	-12.385	-10.962	-9.7814	-10.136	-11.441	-11.828	-9.8645	-10.552	-11.042	-9.9342	-9.7331	-11.072	-10.342	-9.365	-11.2	-11.432	-10.098	-10.065	-9.8398	-10.822	-10.733	-10.432	-10.696	-10.57	-10.87	-11.167	-11.101	-12.029	-11.005	-8.5921	-9.3103
-11.793	-15.234	-13.254	-11.684	-13.658	-11.683	-14.251	-11.317	-12.038	-12.588	-12.113	-12.337	-12.233	-13.046	-11.993	-12.102	-12.899	-15.035	-12.431	-12.953	-13.846	-13.703	-13.03	-12.695	-11.441	-13.01	-12.336	-12.568	-14.337	-11.801	-14.165	-13.21	-11.003	-13.222	-12.752	-13.262	-12.493	-12.822	-13.886	-11.726	-12.908	-12.113	-14.458	-12.425	-11.485	-12.339	-11.605	-11.876	-13.523	-13.832
5.2404	4.3575	4.7595	5.3583	5.2051	5.4478	2.9324	6.1277	5.7659	4.8661	7.7774	6.7064	4.8219	5.0028	5.2875	7.9411	5.5909	7.3894	5.7341	5.7475	7.1497	4.1442	7.069	5.0471	5.2037	6.6477	5.4197	6.2756	3.5602	6.4689	6.477	7.0796	7.1858	4.7905	5.8465	5.3137	6.076	4.4788	7.9136	5.2124	3.8273	5.954	5.5802	4.0176	6.0623	7.0452	5.0311	5.6137	4.924	5.7265
-3.8989	-2.6553	-3.821	-2.1019	-3.0017	-2.698	-3.4436	-4.4542	-1.7147	-3.2996	-2.8409	-1.351	-3.7273	-3.437	-3.4205	-2.4077	-3.0056	-2.257	-3.6259	-3.8909	-3.2055	-2.8351	-2.5799	-3.9774	-4.4096	-2.3612	-2.2664	-3.2216	-3.3197	-3.3366	-5.0616	-4.2728	-2.6578	-2.6151	-3.1978	-5.0246	-1.7033	-3.896	-1.164	-2.0168	-2.5842	-2.0004	-4.0173	-3.4949	0.11085	-2.5068	-4.4354	-3.6822	-3.6136	-2.5959
8.871	8.0215	7.5935	8.2274	8.4892	8.9229	8.7002	10.462	9.7108	7.1237	8.6712	6.3961	9.273	8.6054	7.4929	9.061	9.2056	8.1066	8.1316	6.9337	8.7802	10.05	8.1185	8.4462	9.3095	8.5541	8.1933	8.0427	7.2662	8.9026	9.3113	9.6721	8.5724	8.7411	8.9122	8.2463	9.2334	8.4385	9.5674	7.4702	7.9825	9.2109	9.8481	9.7645	8.0965	8.9497	9.216	8.151	8.4824	9.4416
-6.2186	-3.8651	-4.9753	-4.5255	-4.4849	-4.6482	-7.2927	-6.504	-6.0876	-4.9911	-5.7805	-4.5412	-5.8191	-5.4624	-4.0895	-5.1493	-6.1769	-5.115	-3.8146	-5.2241	-4.6991	-5.5606	-5.4905	-5.0416	-5.0617	-4.3205	-5.7507	-5.3137	-4.5774	-6.9528	-5.0993	-5.2724	-5.2789	-5.342	-5.2762	-3.8398	-4.2349	-5.158	-5.5885	-6.2922	-4.8598	-4.2628	-4.8309	-5.5362	-5.9756	-4.3	-4.1881	-5.186	-5.8069	-4.9003
3.281	3.519	1.6345	3.1515	1.4501	1.6014	1.1146	3.8803	2.9611	2.314	2.2903	3.0543	2.1181	2.9382	1.4984	2.5289	2.8393	3.6659	3.5887	3.2136	4.2407	3.8494	4.0412	3.4151	2.0104	3.6126	1.7908	3.1325	2.3663	1.6322	2.3113	0.78596	5.1106	1.8751	3.3153	0.41075	2.0182	3.0428	2.925	1.4001	2.6883	2.9188	3.9722	4.3493	3.406	1.4462	2.5697	2.6294	2.3441	1.9579
-9.4157	-9.0079	-9.4075	-7.2439	-8.0817	-8.1572	-9.2937	-10.265	-9.2691	-8.2405	-8.9411	-8.335	-8.5783	-7.7046	-8.4887	-8.5153	-10.802	-9.0282	-7.0259	-9.1211	-8.4176	-9.3779	-7.6809	-9.8619	-9.3759	-8.5956	-10.624	-7.8895	-8.4078	-10.05	-9.7514	-9.8929	-9.513	-9.0835	-9.324	-9.156	-7.3785	-11.055	-9.3813	-9.36	-7.4395	-9.2449	-9.3503	-9.0401	-8.612	-9.0158	-9.6511	-7.8788	-9.0102	-9.3862
-11.075	-10.133	-9.8498	-12.495	-11.507	-10.005	-9.9719	-11.593	-11.671	-10.852	-11.001	-11.318	-10.765	-9.7547	-11.622	-11.223	-10.645	-10.637	-11.372	-12.288	-12.194	-12.414	-11.546	-10.189	-9.9599	-12.673	-10.422	-11.871	-10.315	-10.241	-10.858	-11.644	-11.732	-9.7991	-11.97	-10.316	-10.813	-8.9729	-10.863	-10.196	-12.305	-10.964	-11.263	-10.215	-10.813	-11.209	-10.716	-11.844	-11.886	-10.289
-1.7479	-2.8801	-2.3766	-3.3605	-3.3868	-4.8101	-3.3674	-4.0228	-4.2029	-3.9637	-2.1307	-2.2986	-5.272	-2.5494	-3.6998	-2.4672	-1.8938	-2.833	-3.8219	-1.5265	-1.5926	-2.6255	-3.042	-4.3414	-4.2655	-4.6871	-1.7516	-3.5718	-2.4911	-4.6376	-4.0675	-3.875	-2.1716	-3.389	-3.1789	-2.8524	-3.5481	-5.3547	-4.7402	-4.6877	-3.8683	-4.3873	-3.888	-2.9149	-3.084	-1.1044	-3.0589	-3.9043	-1.2597	-2.8913
0.67143	1.3488	-0.62483	1.6751	0.17444	-0.44675	0.34075	-0.49134	1.0796	-0.51833	-0.025768	0.86922	0.43562	-0.48257	1.5697	-1.7067	0.73467	0.13235	1.1109	0.29702	-0.16368	0.57258	1.9201	0.4989	2.1815	-0.39271	2.4255	-0.12882	0.50221	-1.5617	-0.99882	-1.4442	0.7655	0.48784	0.70782	0.20743	0.623	0.85839	0.92627	-0.22927	0.022533	0.52211	0.24284	-0.86755	0.44356	-0.69276	0.55344	0.67972	-0.0462	1.4782
-10.65	-11.758	-10.44	-11.158	-11.508	-11.997	-12.837	-12.511	-12.075	-13.505	-9.8804	-11.296	-13.073	-12.303	-12.474	-11.416	-11.006	-13.38	-13.063	-11.105	-12.343	-10.971	-11.496	-11.51	-11.128	-9.9788	-10.933	-13.913	-10.668	-11.291	-12.649	-10.685	-11.475	-10.981	-11.09	-12.317	-11.43	-13.969	-13.002	-12.113	-11.495	-10.472	-11.046	-9.8629	-12.915	-10.975	-11.46	-11.834	-11.727	-11.535
-1.6506	-1.5888	-0.36272	-1.9959	-2.9279	-0.38737	-1.7701	-1.8208	-3.0397	-1.5295	-0.82091	-1.2076	-2.6577	-1.3468	-1.2624	-1.1968	-2.6615	-2.8493	-1.6637	-2.5043	-3.333	-1.5784	-2.6903	-0.24737	-1.878	-2.6267	-2.2365	-2.7374	-2.3206	-3.1444	-2.3348	-2.1099	-0.86918	-1.3201	-2.7724	-0.33482	-3.4557	-1.8123	-2.1544	-2.4638	-1.2622	-1.4016	-2.8317	-2.0819	-1.7318	-1.1362	-3.2703	-1.6747	-1.187	-2.691
-3.8608	-5.6703	-5.4375	-5.2849	-7.8053	-5.5577	-6.4031	-4.7233	-5.1982	-5.9309	-6.2794	-5.4569	-5.4011	-5.8946	-5.4223	-3.6715	-5.0061	-3.92	-5.1476	-6.4993	-4.8407	-4.4386	-9.0704	-6.2285	-6.0763	-4.7181	-4.6029	-5.3655	-4.6348	-5.8399	-6.1246	-5.0739	-5.8178	-5.6986	-7.4496	-4.5369	-5.3542	-2.8332	-5.3301	-4.8404	-6.4349	-6.5015	-5.1863	-4.4745	-5.7789	-5.8104	-4.9475	-5.169	-7.0269	-4.6395
-5.5509	-5.4898	-5.833	-4.7155	-5.877	-5.2218	-4.4132	-5.9235	-5.2931	-4.2688	-5.809	-7.0099	-5.4744	-5.8275	-5.9161	-3.5702	-5.9915	-6.7651	-4.809	-5.4551	-7.395	-5.1429	-6.2814	-4.8332	-5.6646	-4.9216	-4.2949	-6.1756	-4.595	-5.6174	-6.498	-5.4985	-5.9163	-5.1576	-5.8989	-6.2428	-5.0021	-6.8398	-6.9732	-4.424	-5.9356	-2.5415	-6.3622	-5.2369	-5.0099	-5.1626	-5.6694	-4.6004	-4.7811	-4.1618
-1.3101	-0.44819	1.8144	-1.0078	-1.7924	-0.99673	-0.70415	-2.1052	0.12816	-1.1278	-1.4046	-2.0026	-0.91424	-3.2865	0.026478	-0.92112	-1.5276	-1.929	-2.2153	-3.1042	0.11371	0.43629	-2.3542	-2.3836	-1.7146	-0.66615	-1.3052	-1.3013	-1.2653	-0.63525	-1.4248	-1.4916	-2.9057	-0.83509	-1.5962	-1.5677	-2.3347	-0.78766	-0.069407	-2.1018	-1.0575	-3.7117	-1.4549	-1.5239	-0.33021	-2.2005	-0.037625	-1.3856	-2.0124	-2.2087
-4.0298	-3.9257	-3.0375	-3.6979	-2.3053	-3.6438	-2.9367	-3.9593	-3.4628	-2.1512	-2.4803	-3.6138	-2.9373	-2.4709	-4.6934	-3.8602	-1.883	-1.6373	-2.5162	-2.9245	-3.638	-2.989	-3.0652	-3.2287	-3.7489	-3.4151	-2.3864	-3.9156	-3.9417	-3.8129	-2.5448	-3.9203	-4.2751	-3.5938	-3.236	-2.7725	-3.6603	-2.7858	-4.423	-3.0508	-2.95	-3.2703	-2.4965	-3.2446	-3.827	-2.4569	-2.0875	-3.5011	-2.7271	-2.8731
-0.26315	-1.8486	-2.362	-0.50793	-0.24954	-1.1351	-1.2256	-0.15182	-0.39378	-1.0182	-0.87405	0.089106	-0.96151	-0.70824	-2.7625	-2.8358	-2.1284	-2.3703	-0.66168	-2.1549	-0.54957	-0.98798	-0.11909	-1.0738	-3.2232	-3.8788	-2.2327	-2.1722	0.79734	-3.2921	-1.5428	-1.5753	-3.0867	-1.6245	-3.0652	-2.0777	-2.8445	-2.1387	-1.0417	-0.68498	-0.2685	-1.6985	-0.18233	-1.7653	-1.5701	-0.057285	-1.0011	-0.80533	-1.0307	-1.5403
5.8695	5.0331	4.9073	3.0105	5.406	4.7464	3.8689	4.573	5.449	5.7223	4.4921	4.2217	2.3871	4.8798	5.4513	5.7827	2.7098	4.8174	5.3912	5.5979	4.5457	3.2984	3.2121	3.6959	4.7752	3.935	3.6028	5.1269	3.5578	5.2152	3.634	3.0504	3.1524	3.2145	4.9949	4.693	4.8101	3.0744	5.1228	4.9767	5.809	5.6128	5.1996	4.6004	4.485	5.4974	6.2071	5.8235	4.3413	2.6137
-3.3427	-3.2196	-3.1305	-5.0323	-3.8946	-4.7313	-1.3466	-2.7868	-3.0769	-3.0349	-3.5519	-3.5043	-4.542	-3.5206	-4.5491	-4.1381	-3.8842	-3.1103	-3.792	-2.2212	-2.1401	-3.726	-3.9692	-4.3334	-2.501	-2.5938	-4.134	-2.6581	-3.4656	-3.3004	-3.2314	-2.782	-4.848	-2.5755	-4.1828	-3.0514	-3.1128	-2.5222	-2.3011	-3.0711	-3.9443	-2.2314	-3.4441	-3.3066	-4.1468	-2.7591	-3.4532	-3.7422	-4.294	-4.4177
-11.64	-10.042	-11.541	-9.6827	-12.078	-9.9655	-10.678	-11.448	-8.9585	-9.8068	-10.882	-10.571	-10.703	-9.8993	-10.072	-10.83	-11.821	-12.782	-11.249	-9.9326	-12.147	-11.417	-12.686	-11.117	-11.659	-12.063	-11.102	-11.967	-11.332	-10.035	-9.0945	-9.8932	-11.112	-11.843	-10.329	-11.645	-9.7322	-11.579	-11.001	-10.804	-8.5952	-12.027	-10.241	-10.476	-10.18	-10.945	-11.32	-10.586	-11.224	-9.0565
-13.466	-12.874	-13.601	-12.488	-12.911	-14.882	-14.283	-13.825	-13.953	-13.045	-14.015	-12.585	-13.247	-11.689	-11.997	-12.732	-13.212	-13.708	-11.631	-13.988	-11.874	-12.51	-11.693	-11.498	-12.011	-13.216	-14.219	-12.908	-13.246	-13.94	-12.146	-14.902	-12.329	-14.736	-12.302	-13.238	-13.962	-11.286	-13.575	-13.709	-14.163	-12.758	-11.779	-13.732	-12.324	-13.962	-12.511	-14.329	-12.845	-12.135
4.5408	3.535	3.704	1.4136	2.2229	3.8977	0.19352	4.9182	3.2196	1.9248	4.9478	2.436	2.7194	3.2812	2.1752	2.5536	2.0903	2.9298	2.468	1.9232	4.2742	3.4894	1.068	2.2833	2.4296	3.0797	3.0739	2.7694	4.6153	2.5747	2.5267	1.2708	3.3225	4.3643	2.9776	4.0384	4.9492	4.9651	3.3552	2.165	3.6863	3.0075	2.7477	2.7878	1.9122	2.3492	3.069	2.1462	2.388	3.6171
-2.8453	-3.1819	-4.6416	-0.034898	-4.1592	-3.5259	-2.1514	-1.5047	-2.6798	-2.6269	-2.898	-1.9947	-2.6425	-2.5048	-1.8922	-2.292	-3.0255	-2.6313	-4.2513	-2.7554	-3.0175	-1.8133	-3.1592	-3.4521	-3.521	-2.8587	-3.2022	-0.22583	-2.695	-1.6024	-3.1541	-1.8674	-1.6007	-2.2244	-2.5117	-2.9966	-2.3957	-3.4337	0.037574	-2.6855	-3.9196	-3.7233	-3.0922	-2.1405	-2.4726	-4.2339	-1.7178	-2.5327	-2.6383	-2.3507
-10.271	-12.013	-12.478	-10.989	-11.336	-11.748	-11.175	-10.845	-10.987	-11.31	-11.937	-11.938	-12.005	-10.703	-10.837	-10.995	-13.95	-11.343	-11.569	-11.343	-10.308	-9.903	-11.566	-11.485	-10.392	-11.375	-12.341	-11.186	-12.104	-11.607	-10.139	-11.186	-11.202	-11.141	-12.006	-12.062	-12.764	-11.724	-11.403	-11.798	-10.549	-10.114	-12.947	-11.345	-10.676	-9.4932	-10.913	-11.074	-9.1841	-11.828
0.26318	1.2158	0.030087	0.33784	-1.0063	0.036095	-1.6491	0.60289	0.056488	0.39381	0.29744	-0.74935	-0.56677	0.55083	-0.88926	-0.77081	0.44443	-0.14443	-1.0778	0.35534	0.82148	0.9129	-0.88339	-0.89249	-1.2767	-0.67478	-0.091898	-0.16998	-0.21725	-0.22433	-0.23336	-0.75745	-0.3952	0.41154	0.1813	1.3593	0.59286	-0.80122	-0.28704	-0.63645	-1.2136	0.70885	-0.97209	0.099846	1.9778	-0.56143	1.7215	-1.3631	-0.27166	1.7206
4.1583	1.4866	3.2815	1.9981	2.4327	2.4546	3.7207	0.88447	1.9321	1.542	1.632	3.9063	2.4342	2.3944	2.8205	3.9946	2.3233	3.6999	3.331	2.5669	3.6536	2.8294	3.3309	2.8778	1.5544	2.6312	3.7412	2.1702	3.3056	2.1061	2.1093	2.6565	2.9399	2.7125	1.8533	1.9902	2.4292	2.6914	3.3395	2.0646	3.4242	2.8499	2.451	0.78695	3.1168	1.1588	2.2651	2.0228	3.0851	3.4787
-4.9402	-3.434	-2.7879	-3.3677	-4.6345	-4.7368	-6.1102	-3.9916	-3.637	-5.7615	-2.6137	-4.2494	-5.8608	-4.5511	-3.5747	-3.9483	-5.5653	-5.4	-5.1952	-4.0888	-5.5377	-2.0324	-3.2199	-3.1323	-2.3251	-3.8442	-5.2792	-3.6668	-4.2506	-4.8342	-3.2919	-5.9463	-4.2921	-3.0874	-3.7004	-4.9358	-4.2768	-4.1857	-3.6978	-3.7778	-3.8178	-3.407	-4.4393	-2.7453	-2.9833	-3.0537	-3.603	-6.7331	-4.3769	-3.271
-3.0627	-2.2406	-1.7882	-0.87145	-2.0911	-1.1072	-2.6852	-1.6872	-1.0273	-2.2711	-1.7167	-0.80672	-3.0899	-1.5866	-1.5011	-2.4465	-0.91452	-1.6323	-1.3717	-2.3159	-0.54262	-0.79071	-2.3477	-0.94692	-1.426	-1.4035	-0.55176	-0.89719	-1.0118	-1.1313	-0.85666	-1.6366	-1.8761	-2.4772	-0.016759	-2.004	-2.1314	-0.76377	-2.362	-1.5978	-2.6551	-0.81178	-0.1309	-1.6972	0.64007	-2.1109	-0.057611	0.030114	-1.2141	-0.045348
-12.6	-13.738	-12.871	-13.209	-12.8	-12.568	-14.047	-13.358	-14.42	-11.768	-12.319	-14.004	-12.064	-12.234	-13.902	-13.395	-12.858	-13.655	-13.004	-13.511	-12.907	-12.131	-13.388	-13.618	-11.731	-12.566	-12.818	-12.593	-15.465	-12.261	-14.794	-13.511	-12.49	-13.588	-13.356	-13.086	-15.652	-12.407	-12.643	-13.941	-14.445	-12.283	-13.992	-11.814	-11.901	-13.345	-12.838	-13.543	-13.437	-12.313
-22.135	-23.811	-22.399	-22.206	-21.673	-22.761	-20.888	-21.653	-21.548	-23.246	-22.881	-22.028	-21.46	-22.53	-23.775	-20.607	-22.21	-22.677	-24.153	-20.435	-22.942	-21.753	-21.935	-22.339	-21.488	-23.559	-22.955	-21.549	-22.165	-21.719	-21.638	-22.026	-22.849	-22.893	-21.854	-22.09	-19.471	-21.041	-22.787	-22.69	-24.061	-21.758	-22.395	-22.537	-22.968	-23.515	-21.831	-22.672	-21.668	-22.706
-10.259	-10.828	-11.437	-11.416	-11.848	-10.834	-10.265	-12.34	-12.37	-13.263	-11.796	-10.526	-9.5268	-12.208	-12.363	-9.0797	-10.833	-9.9517	-10.434	-10.364	-11.447	-10.485	-10.12	-10.843	-11.171	-9.3454	-12.214	-11.974	-11.291	-11.971	-9.8738	-13.006	-10.397	-10.036	-11.685	-10.932	-11.011	-10.419	-10.249	-10.766	-11.939	-10.343	-9.9909	-10.709	-8.7805	-9.7454	-9.0998	-11.619	-11.105	-10.176
-6.5937	-7.2166	-6.9844	-7.6229	-6.4831	-5.0485	-6.8828	-5.3461	-5.9501	-6.9717	-5.0864	-7.7768	-7.6353	-5.4545	-7.8699	-5.5634	-6.1552	-5.0036	-6.8211	-6.5685	-7.3236	-6.6544	-6.3385	-6.9435	-8.2036	-6.1122	-6.3802	-7.3094	-5.7385	-6.8013	-4.3343	-5.9356	-5.8489	-6.484	-6.2089	-6.1231	-7.1199	-5.5451	-7.0192	-6.9104	-6.4128	-5.2621	-5.1049	-7.0274	-5.5562	-7.2663	-6.3262	-7.4966	-6.1848	-4.7222
5.8649	6.1386	7.7058	4.5814	7.6881	6.9053	7.3028	7.4566	6.8345	7.6368	7.2636	7.1746	5.2568	6.7485	6.1001	6.4552	5.5844	5.7931	7.1504	7.2453	6.2115	6.2999	6.6332	8.4014	6.5143	4.595	8.4039	6.9203	5.7931	6.4132	6.0107	5.3084	6.221	5.9908	7.6651	6.8726	8.2078	5.7628	5.0749	7.5439	7.3298	6.2769	7.1992	6.605	7.4362	6.7365	7.3331	7.455	7.3884	5.2422
-14.834	-15.263	-14.984	-14.647	-14.727	-15.037	-13.377	-14.22	-13.362	-15.126	-13.945	-14.375	-14.989	-16.788	-14.602	-14.441	-13.997	-14.786	-13.127	-15.001	-15.123	-15.139	-15.036	-15.117	-14.573	-14.423	-14.926	-14.28	-14.654	-13.436	-14.637	-14.975	-15.433	-13.338	-13.903	-13.292	-14.682	-14.526	-12.817	-15.436	-15.269	-14.514	-13.976	-15.244	-15.894	-14.533	-15.799	-13.704	-14.802	-15.669
-15.122	-14.501	-15.685	-13.614	-14.03	-16.231	-14.354	-15.177	-16.521	-14.234	-15.621	-14.509	-14.031	-14.262	-14.035	-14.196	-15.499	-15.154	-16.021	-14.993	-15.117	-14.09	-14.703	-14.268	-14.874	-15.784	-14.812	-14.488	-14.855	-15.11	-15.375	-14.051	-14.172	-15.359	-14.075	-14.591	-15.456	-14.765	-16.051	-14.344	-14.945	-15.544	-13.297	-14.559	-14.614	-16.318	-15.029	-14.167	-14.512	-14.788
2.2438	0.85303	2.5103	0.55289	2.373	-0.12747	2.5232	2.3248	1.3298	2.0459	-0.067718	3.9702	1.9928	3.7682	1.7075	0.41218	1.9338	1.8637	1.6796	3.0153	2.2712	3.7842	1.5194	0.96334	1.3842	2.1979	1.0243	3.1251	1.1048	1.1617	1.4505	0.88871	0.1904	2.4046	1.0583	1.0733	0.77384	0.8216	0.29511	4.2511	1.723	0.4695	1.9763	1.077	1.9605	1.678	1.6225	1.9985	1.9682	2.4307
-1.5128	-2.682	-2.0825	-3.2149	-2.8776	-3.5212	-4.1741	-1.8029	-1.5461	-3.4674	-2.5208	-3.4791	-2.7386	-4.3513	-3.7477	-3.6658	-1.3706	-1.8109	-1.7888	-3.1562	-2.525	-3.0219	-2.6093	-2.4986	-2.471	-1.5306	-1.6421	-3.2453	-2.2949	-2.2109	-1.236	-3.3164	-3.4981	-2.2728	-2.1744	-2.811	-2.2047	-2.3496	-1.3916	-4.6222	-3.671	-2.1711	-2.6026	-2.2183	-2.9339	-1.1077	-3.5591	-3.191	-2.3786	-2.516
-0.047614	-1.7859	-0.78905	-2.0802	-3.4116	-1.8373	-0.61666	-1.4627	-1.375	-2.241	-1.5851	-2.9647	-3.2846	-0.36312	-1.6635	-2.5262	-1.8374	-1.5736	-1.4027	-0.41596	-1.2293	-1.1593	-0.58727	-1.1046	-2.4231	0.084697	-1.465	-1.886	-2.5677	-1.1292	-1.8606	-1.8207	-0.71446	-2.7144	-0.94931	-1.5903	-0.75545	-2.5469	-3.0734	-1.2034	-0.4725	-0.70259	-3.2247	-2.7609	-1.9712	-1.7943	-3.2737	-1.134	-0.85921	-1.7464
-2.1527	-1.9195	-1.3796	-3.1633	-2.7927	-3.938	-1.8069	-1.2941	-2.7383	-2.8669	-3.1846	-2.0173	-3.0785	-2.9127	-2.9807	-1.7879	-4.7011	-2.0189	-3.112	-2.5981	-1.5936	-1.5494	-3.1526	-0.60393	-2.7506	-1.3638	-3.1241	-2.1603	-0.34446	-1.8758	-1.095	-2.5856	-2.2248	-1.4061	-1.2517	-1.4732	-1.5238	-0.94721	-1.7884	-4.0529	-3.1586	-2.6022	-1.5016	-2.6442	-4.622	-1.9146	-2.47	-2.6537	-2.8443	-1.6406
-10.695	-9.8505	-11.448	-9.5323	-8.8586	-11.286	-10.991	-10.316	-8.9905	-11.205	-11.424	-10.159	-11.48	-10.263	-11.094	-10.735	-11.667	-11.281	-9.7486	-10.792	-11.273	-11.036	-10.875	-12.023	-12.436	-8.488	-11.031	-9.7319	-11.001	-11.32	-11.087	-10.547	-9.3167	-10.318	-11.244	-10.582	-9.1388	-12.144	-11.03	-9.7255	-11.18	-12.21	-12.302	-10.726	-10.989	-10.31	-11.134	-10.648	-10.445	-10.19
2.9909	1.9425	0.11542	1.4995	0.12492	0.79042	1.1325	3.4105	2.6907	2.3047	0.99559	3.8188	2.807	1.1754	0.9	1.4452	-0.30279	0.025303	2.0177	1.2936	1.7792	-0.045451	2.5093	2.1182	2.0146	0.55178	0.47508	0.46493	1.8499	0.21193	4.1306	3.08	1.8419	1.36	-0.0012453	1.8432	0.95156	2.3874	2.6182	2.0646	2.6116	2.3939	2.9285	1.7303	0.91315	2.1027	0.80779	1.1265	0.94755	1.4139
-3.8391	-4.171	-5.349	-4.1734	-4.0993	-4.186	-4.5038	-4.6628	-4.249	-4.0573	-3.8975	-5.6933	-4.4642	-4.5301	-3.5272	-4.5654	-1.8249	-4.7239	-4.4705	-4.3306	-3.0205	-4.9252	-5.8319	-4.332	-4.3416	-4.8207	-4.0035	-4.0141	-4.8116	-3.9262	-4.2093	-2.721	-3.9585	-5.3833	-1.9591	-5.0833	-4.6723	-4.4691	-3.5481	-4.8967	-2.1619	-4.8054	-3.6976	-4.3496	-4.7157	-4.4288	-4.1309	-4.4764	-4.8445	-4.4233
7.1995	7.0197	6.3767	7.1176	6.8534	7.7521	6.8389	6.2037	7.9759	5.9439	9.3147	5.5212	6.3924	6.4212	5.2692	7.0812	7.0752	7.8253	6.8244	8.3595	8.0358	6.8643	6.9027	7.0463	5.8661	6.2449	5.7389	4.5302	7.3284	7.7596	5.3951	6.0353	8.5777	6.4154	6.6172	6.6399	6.6122	5.8059	7.5612	7.5175	7.4329	7.6591	7.8474	8.5514	7.5936	5.8687	6.1233	7.1212	6.742	7.1654
0.95995	1.2255	2.7243	2.2175	1.743	0.71934	1.114	1.5922	1.1108	2.5311	2.1365	1.9899	0.90175	1.507	2.4809	2.4377	2.3353	0.76288	1.3881	3.0723	2.8098	1.3897	3.3805	2.4995	0.711	0.63241	1.1576	2.9174	4.533	2.0238	2.4997	1.3336	1.6566	0.67466	2.3371	1.9714	1.1335	2.0166	3.3937	-0.71253	3.4189	1.9356	1.7311	0.75342	0.077322	1.7618	1.3492	0.18429	2.1522	2.4357
-22.698	-21.939	-21.787	-21.883	-21.039	-21.562	-22.566	-22.5	-23.402	-21.095	-21.4	-21.692	-23.145	-22.65	-22.481	-22.974	-23.305	-19.84	-23.069	-21.616	-22.178	-22.652	-21.471	-21.549	-21.942	-22.266	-22.853	-21.379	-23.865	-21.168	-22.308	-22.548	-22.892	-23.071	-21.322	-23.536	-23.137	-21.775	-22.411	-20.955	-22.574	-23.564	-23.085	-21.181	-22.646	-20.971	-22.826	-21.677	-21.296	-22.139
-0.1909	0.46718	-0.42211	-0.74977	-1.6447	1.0752	0.91061	0.89166	0.20645	0.26699	0.88367	-1.773	1.6587	0.29382	-0.16392	0.29358	-0.9745	-2.0741	-0.4804	-0.17821	-0.21434	0.63887	-1.3224	-0.11431	-0.075195	-0.12688	0.80658	-0.32362	0.26552	-1.1428	-0.30501	1.3226	0.4928	0.90043	0.023916	-0.69722	-0.52485	-1.0224	-1.4463	-0.011466	-0.92531	-0.16134	0.76005	-1.7617	-0.67982	-0.99428	0.64834	-1.6256	-0.6689	-0.37637
4.0084	4.5685	4.5205	3.2129	4.3974	3.8242	5.5719	4.5587	5.6951	2.6767	4.311	5.3131	5.4329	5.3969	4.9882	4.9499	5.4959	3.8819	5.3591	4.2795	3.9419	5.2411	4.6763	5.3551	4.6221	5.5708	3.94	5.2056	5.7267	5.3748	5.0986	5.4322	5.0566	5.9785	4.012	6.7007	4.4875	5.7236	5.8399	4.8526	1.5421	5.1227	6.4312	5.415	4.3756	4.0059	4.5685	3.4463	3.8955	5.1648
-1.0912	-2.8507	-0.50861	0.29288	-1.7913	-2.3044	-0.76963	-1.7341	-3.36	-1.5896	-0.93627	-1.0236	-2.7497	-0.64938	-1.0809	-2.3726	0.66195	-0.13669	-2.3674	-2.5897	-0.68432	-1.4135	-1.7995	-0.40448	0.5778	-1.5213	-2.5001	-1.2195	-2.4342	0.20379	-2.5995	0.24577	-2.4241	-1.171	-0.3537	-3.1126	-2.1957	-1.8676	-0.5631	-1.6007	-0.99256	-0.41918	-1.506	-2.7977	-1.9565	-0.80369	-1.2722	-2.1685	-1.0816	0.0099163
-1.4276	-3.3139	0.61476	-2.5176	-1.9035	-1.9539	-0.59635	-1.9193	-1.012	-2.1279	-2.4487	-1.8461	-1.6157	-1.2058	-2.2654	-1.7853	-0.76015	-2.6828	-0.78859	-0.605	1.1836	-1.3126	-2.911	-2.2186	-1.1683	-1.9102	-0.77781	-3.2437	-0.2337	-2.0983	-0.47527	-1.6347	-1.7747	-2.1011	-0.73813	-0.7732	-0.3152	-1.1876	-1.6475	-0.79192	-2.5227	-1.7226	-0.048474	-0.28424	-1.4338	-3.5178	-1.258	-1.7414	-1.3405	-1.525
-11.915	-12.23	-11.635	-10.861	-11.152	-10.828	-10.554	-11.673	-11.937	-10.935	-9.759	-11.706	-11.699	-10.306	-14.074	-10.913	-13.444	-10.961	-11.145	-11.18	-12.21	-12.459	-11.741	-11.164	-12.608	-12.269	-9.0627	-11.397	-11.193	-11.493	-11.311	-12.048	-10.856	-12.233	-10.827	-9.1465	-11.157	-12.695	-10.618	-11.389	-10.13	-11.636	-10.68	-9.8032	-10.711	-11.412	-11.515	-10.285	-12.066	-10.741
-1.6749	-0.22632	-2.9275	-0.33673	-2.2382	-2.5237	-1.3199	0.10565	-1.4758	-3.1648	-0.6669	-2.0465	-2.9007	-1.987	-0.026137	-0.79098	-0.99126	-2.1789	-2.9848	-1.2643	-1.9173	-2.0523	-0.9042	-1.2646	-3.2669	-1.9292	-1.1566	0.13104	-1.3448	-3.0547	1.1819	-3.2238	-0.46094	-1.7074	-0.72635	-1.7941	-0.72216	-0.26866	-1.1581	-0.22341	-0.64463	-0.36298	-0.35782	-1.6165	-0.053486	-3.1728	-0.85215	-1.743	0.62388	-1.3967
-0.30781	0.80591	-0.61256	-1.0051	-0.74213	0.59524	-0.71186	-1.5423	-0.92403	-0.38508	-0.10241	-0.56856	-0.49613	-0.0048064	1.2413	-0.71772	0.97278	0.034457	0.22851	1.6379	0.28606	0.0068432	0.21557	-0.33639	-0.091374	-0.13143	-0.18547	0.8801	-0.52801	0.2122	1.4304	-1.7249	-0.48705	0.80083	-0.29585	0.57996	1.0214	1.7386	-0.6561	-0.12091	0.86057	1.4014	0.58546	-1.3261	0.31032	0.84507	-0.72567	-0.52436	-0.58021	0.41237
9.4789	8.4107	8.9762	8.829	9.0178	8.143	10.57	8.1127	8.5584	8.8198	8.792	8.1708	8.9479	7.8473	10.171	9.9663	6.5823	8.3498	9.3001	5.0657	10.219	10.514	9.3151	7.6801	10.092	8.8677	7.6728	7.6504	11.113	7.7264	7.307	7.8437	7.4999	9.8266	7.7679	7.6998	8.9272	7.8696	8.0849	8.0282	8.9134	9.8657	10.131	6.9433	8.442	9.5976	8.2257	9.063	8.2098	9.3036
-10.002	-9.021	-8.7328	-8.9916	-10.314	-9.5528	-10.066	-10.518	-10.248	-9.1418	-9.6636	-8.5653	-9.6616	-8.867	-8.4361	-8.8136	-9.8723	-10.458	-9.446	-10.078	-10.057	-9.8236	-8.7058	-9.9209	-10.626	-8.4049	-9.793	-8.6088	-8.4248	-9.5994	-7.1468	-9.8521	-8.6144	-10.243	-9.3309	-9.4126	-8.7016	-11.259	-8.3245	-9.7108	-9.8537	-8.962	-7.8062	-8.3315	-9.5517	-9.8502	-9.3979	-9.0104	-10.346	-9.4851
-7.8701	-6.8915	-7.5664	-8.9924	-11.064	-7.8705	-8.5034	-8.1891	-6.7622	-8.9909	-8.1175	-9.8941	-9.8548	-7.2117	-8.1608	-9.6947	-9.4717	-10.255	-10.665	-9.1226	-8.1989	-10.095	-9.2883	-8.4804	-8.9363	-8.4042	-9.1162	-7.4542	-10.473	-7.9307	-11.305	-8.2756	-10.456	-8.7067	-7.2522	-9.5781	-9.4367	-7.476	-7.9661	-9.0189	-8.9413	-9.3003	-9.8924	-8.0419	-9.7954	-8.5838	-8.2193	-9.592	-10.139	-9.814
-13.889	-13.07	-16.426	-14.711	-14.759	-16.529	-13.465	-14.087	-14.723	-12.648	-16.182	-15.01	-13.625	-15.003	-14.558	-14.004	-13.62	-15.135	-15.402	-13.803	-14.745	-15.183	-13.91	-11.848	-13.875	-15.626	-13.789	-13.289	-13.417	-15.412	-14.056	-14.078	-15.207	-14.853	-15.098	-15.114	-12.835	-13.662	-15.607	-14.104	-15.49	-13.061	-15.997	-15.687	-14.367	-13.405	-14.365	-14.715	-14.994	-12.525
0.084932	-0.98713	-0.73201	-3.216	-1.3323	-0.88181	-0.87108	-0.43363	-0.33677	-2.1476	-0.84347	-1.0918	-1.5732	-2.4014	-0.37714	-0.819	-1.9616	-2.5965	-2.1554	-0.4418	-1.8142	-0.94641	-2.7034	-2.0084	-1.7662	0.53539	-1.7377	-0.66732	-1.2034	-1.8287	-3.2077	-0.66238	-1.6302	-0.96178	-1.2054	-1.3386	-0.67199	-2.0264	-1.2364	-2.8699	-0.49007	-1.3324	-1.7262	-1.2476	-1.3019	-1.0401	-1.6324	-0.83171	-1.4402	-0.58659
-1.9204	-2.0966	-0.78622	-2.6514	-1.4235	-1.6771	0.16563	-0.71819	-0.96315	-1.2965	-3.1191	-1.8224	-1.7427	-1.0523	-1.0205	-0.19914	-1.1443	-0.81043	-2.1283	-2.7051	-1.0604	-1.9732	-0.77085	-2.9404	-3.0295	-1.5963	-2.4418	-1.6225	-1.3817	-2.6158	-1.7307	-1.6013	-0.40365	-1.6963	-2.6827	-3.6396	-0.71011	-1.6502	-2.5825	-0.75903	-3.6549	-1.1856	-1.552	-2.4118	-2.0045	-2.4704	-1.3505	-3.65	-1.7175	-1.2992
3.7103	3.1778	1.1853	3.3035	2.6017	2.1551	4.1661	3.0562	1.4456	2.1307	2.7445	2.3796	3.5442	2.9179	2.8186	2.5641	2.1538	5.4539	2.5162	2.6096	2.2118	2.0662	2.7342	3.3046	2.819	2.4484	2.449	2.1745	3.0387	3.1832	0.4987	2.0357	3.0944	2.9296	3.3501	3.4323	1.0619	2.5024	3.2524	2.4565	1.2551	3.4956	2.3945	3.0951	3.1691	3.052	3.5646	2.0749	1.7973	1.7956
-1.2319	-3.5239	-0.49227	-1.5675	-2.3355	-2.8622	-2.2361	-2.7666	-1.6639	-2.8368	-3.0978	-0.13423	-2.6422	-2.7858	-1.6838	-2.5289	-2.7247	-2.4569	-3.5983	-2.4006	-2.4434	-2.9582	-1.3286	-2.1862	-2.3174	-1.7624	-3.5248	-1.3628	-1.0172	-1.7294	-4.6282	-2.317	-2.3682	-1.8275	-2.1835	-4.605	-2.5119	-1.7981	-2.7792	-3.9608	-1.3945	-2.4552	-1.1733	-2.9901	-0.83243	-3.3003	-1.7706	-1.9695	-2.7511	-2.7941
-0.87085	-0.79623	-2.5041	-1.8207	-2.5994	-0.49417	-1.5949	-1.6206	-2.2289	-1.666	-0.80582	-1.887	-0.71883	-1.2349	-1.445	-2.3599	-2.1623	-2.2968	-1.8993	0.64558	-2.7125	-3.4258	-0.48238	-1.2211	-1.4212	-0.77592	-1.1443	-2.332	-2.1699	-1.6563	-1.2285	0.62262	-2.9901	-2.7942	-2.2929	-0.23236	-1.5465	-0.41088	-0.36649	-1.4271	-1.5805	-1.8282	-0.91892	-1.3555	-1.1874	-3.0488	-2.2309	-1.7598	-2.2784	-2.8081
-13.298	-13.352	-14.287	-12.555	-13.25	-15.653	-14.256	-12.887	-12.37	-14.033	-13.69	-12.785	-14.474	-13.711	-13.221	-14.128	-12.916	-13.447	-14.566	-12.933	-14.002	-12.82	-15.684	-12.858	-13.091	-12.35	-14.359	-13.051	-12.382	-12.613	-13.537	-14.224	-11.976	-15.333	-13.699	-13.506	-11.809	-14.625	-14.459	-11.791	-12.684	-12.512	-14.088	-12.933	-11.958	-13.626	-10.674	-14.221	-14.159	-12.878
[truncated: 150 more columns]
