# Supplementary material for: Genetic dissection of main and epistatic effects of QTL based on augmented triple test cross design
Source: PLoS One. 2017 Dec 14;12(12):e0189054. doi: 10.1371/journal.pone.0189054 (PMC5730204; doi:10.1371/journal.pone.0189054)
Supplement: S7 Supporting Information — (ZIP) [file pone.0189054.s007.zip › z2_600_0.2_10.csv]

3.3779	-0.15931	3.514	4.8453	7.1974	2.6137	4.5239	4.9414	5.4839	5.6939	7.7874	-0.50969	5.59	6.7751	4.8818	7.1645	5.4026	3.6904	1.8548	2.5741	6.3964	0.98639	7.9345	3.7581	3.4744	2.166	5.9411	5.332	1.6425	4.9202	4.3656	1.4711	4.8857	5.371	5.4057	1.991	4.5244	3.7002	3.8073	4.2292	5.995	5.0152	7.0682	2.7731	7.36	7.4355	8.0858	5.6738	4.4751	5.1112
-18.644	-25.63	-23.033	-19.697	-21.704	-21.969	-20.662	-24.315	-20.31	-19.499	-25.778	-23.754	-25.437	-26.956	-21.286	-18.562	-24.349	-23.733	-16.699	-21.216	-22.369	-19.474	-22.204	-24.913	-21.735	-21.98	-25.329	-22.879	-25.496	-24.638	-21.143	-24.16	-20.065	-19.565	-18.83	-26.076	-22.969	-20.858	-23.228	-23.815	-22.95	-22.285	-23.868	-21.112	-16.299	-18.68	-19.821	-21.153	-22.029	-18.476
-23.556	-20.207	-23.604	-21.545	-15.739	-20.854	-18.627	-22.149	-21.13	-21.537	-17.69	-19.23	-18.633	-20.9	-21.924	-19.741	-21.701	-18.777	-17.836	-22.739	-17.37	-18.465	-21.121	-17.857	-23.095	-21.136	-23.898	-22.216	-21.41	-20.502	-19.932	-20.719	-18.615	-20.816	-22.643	-22.96	-28.237	-18.698	-15.351	-19.218	-18.435	-19.223	-18.49	-20.533	-24.277	-21.098	-19.429	-19.693	-16.888	-20.298
-3.5617	-9.0158	-14.341	-11.595	-8.5432	-11.743	-14.135	-9.2527	-7.2733	-13.298	-11.849	-7.7589	-12.595	-9.3801	-10.353	-9.6631	-13.233	-6.8785	-8.1073	-11.485	-17.685	-13.293	-14.613	-12.044	-6.056	-12.561	-9.2782	-10.475	-11.098	-12.316	-11.377	-11.63	-11.992	-12.714	-8.9816	-10.305	-11.299	-14.153	-10.924	-15.108	-16.998	-13.728	-12.974	-16.759	-14.511	-9.7702	-13.531	-5.5227	-7.1981	-9.3245
-8.3095	-9.8835	-7.3181	-9.4202	-9.5589	-7.886	-8.7489	-8.1087	-8.0182	-10.675	-7.5289	-8.7655	-8.7106	-9.0757	-10.149	-9.3924	-7.7635	-5.8479	-8.9572	-10.938	-7.6258	-10.871	-11.166	-9.927	-8.079	-9.2155	-7.675	-11.341	-7.5292	-10.54	-10.361	-6.3747	-7.8699	-9.5471	-10.985	-15.713	-12.616	-10.449	-7.5852	-12.742	-7.7164	-8.2049	-7.7102	-13.261	-6.731	-5.6253	-8.1049	-6.1836	-15.426	-10.228
-7.6411	-7.9831	-4.4141	-6.1524	-5.6255	-8.5618	-5.3886	-8.3325	-10.094	-6.5494	-4.0545	-2.8404	-6.5067	-10.105	-7.8272	-7.7761	-8.5418	-8.2048	-8.2214	-8.2587	-6.4529	-8.2359	-7.4477	-3.9007	-5.2134	-7.0643	-7.1263	-3.8552	-3.674	-3.4162	-11.337	-0.87306	-6.7055	-7.7551	-10.984	-6.9276	-5.7961	-0.98339	-7.1865	-5.261	-7.0393	-8.4956	-8.1977	-2.8476	-3.7109	-8.4648	-5.3963	-6.7371	-5.3863	-6.3145
-0.7815	-0.79345	3.9976	-2.289	-2.1008	3.9289	0.073346	-2.1802	-4.9759	-2.9783	-2.1413	-0.76136	2.9102	-3.3425	2.5849	-3.2716	2.1918	-1.6766	4.6364	1.5761	-3.009	-3.7676	-4.5304	-0.33576	-5.2763	2.6385	-1.1062	-4.0003	2.1204	0.92069	-1.2135	-4.1398	-4.7311	-0.075168	2.9646	-1.4611	-0.99969	1.42	-2.8071	2.0865	-5.0538	-2.9919	-1.6233	-0.97205	-3.6568	-1.3676	2.2459	2.163	0.49052	3.0877
0.66034	1.098	0.55523	-4.5349	-0.13614	-0.61283	-0.93709	-0.83588	-0.927	-1.0815	-0.50626	0.28938	0.60581	3.8854	1.0552	2.4465	-0.77473	-1.5832	-1.6529	-3.34	6.95	1.7566	-2.0065	0.54671	-3.2032	-0.69563	-1.0997	3.9104	-2.121	5.7394	-3.4377	-0.83143	-0.92257	0.60871	1.6249	3.2675	-1.2565	-3.8496	0.37815	-0.66179	1.2139	5.542	0.9894	0.81079	4.2655	4.813	3.6253	0.63572	0.95636	-0.59014
-3.9734	-3.2734	-3.3114	-4.4906	-2.8417	-1.5358	-10.522	-3.4738	-6.4828	-0.90296	-4.7747	-7.5143	-4.2914	-1.0574	-7.1883	-6.4785	-6.0996	-1.2309	-5.1765	-6.6912	-5.9604	-4.0705	-4.7444	-7.5853	-7.7708	-5.5418	-2.5449	-5.7316	-1.8457	-2.2997	-6.004	-5.9921	-5.9508	-2.4402	-6.0409	-2.4106	-2.8002	-0.93196	-3.2133	-5.0097	-2.9934	-6.4537	-4.5794	-0.25596	-6.5159	-1.5803	0.36746	-0.55925	-3.1236	-6.5404
-24.736	-19.39	-17.676	-19.171	-21.801	-18.69	-20.182	-20.742	-20.141	-20.69	-20.732	-19.561	-19.993	-14.716	-24.077	-20.422	-23.05	-21.764	-23.065	-19.397	-19.438	-21.283	-20.742	-19.138	-20.819	-20.468	-19.422	-15.837	-20.57	-24.351	-27.113	-18.089	-17.459	-19.404	-21.508	-16.395	-19.421	-24.657	-23.057	-14.681	-17.042	-19.336	-18.197	-19.887	-18.826	-18.643	-22.071	-21.723	-20.532	-22.321
-3.6822	-4.4569	-6.572	-6.9206	-2.7922	-4.1623	-5.062	-5.5936	-6.3802	-4.3604	-1.8428	-5.174	-6.7171	-4.5217	-3.799	-2.5831	-3.1325	-9.193	-4.768	-6.675	-0.35317	-6.3728	-2.428	-4.0232	-5.1015	-3.1427	-1.6606	-6.4115	-7.1507	-2.1436	-6.4274	-10.776	-3.4395	-1.2013	-7.1864	-10.01	-5.0074	-6.9562	-6.7435	-3.7904	-3.6333	-6.0113	-6.1828	-7.0206	-6.1309	-4.7248	-10.359	-1.1941	-3.292	-4.5404
0.24443	-2.7372	0.36631	1.8389	2.9327	-3.6012	-1.3304	-1.221	-2.8795	5.1724	-3.2673	0.49478	-0.6357	-3.1168	-0.87466	-4.286	3.1511	-1.7369	-0.27552	2.9972	0.79665	-0.32885	-2.7964	-4.4852	1.4872	-2.1372	-0.64696	-2.3815	-0.34963	1.4541	1.1846	0.66238	-2.3943	-1.1785	-1.4655	-3.8922	3.4219	-2.1568	-1.1573	0.31104	-0.40453	-2.5638	-1.0917	-1.5237	1.1317	-0.7498	-0.73405	-1.5159	2.171	2.0515
-1.4937	-2.1951	-0.94522	-2.1194	2.9329	1.4344	3.5629	4.2515	2.0697	5.2879	2.1422	1.4704	4.6458	2.8164	0.18753	0.068917	-0.26347	3.5763	1.7534	-5.7735	5.9212	1.1189	2.7155	0.92159	-0.62252	-2.7763	1.4819	2.602	0.65795	-2.0285	-0.97801	1.6141	1.24	2.9103	4.5622	-1.7572	1.6335	2.0977	2.67	0.085297	-2.0052	-0.67252	6.103	-4.2421	-0.4716	-3.1614	0.41283	-1.1315	-1.0199	-0.7625
-2.4712	-4.5646	1.053	-2.6361	0.94658	4.1595	0.69802	0.46966	-0.49114	3.2423	-0.93195	3.6609	0.72889	0.14762	-0.76952	-2.0297	-1.1495	2.1628	-0.92321	-0.52316	-2.188	4.5232	-4.3517	-0.26136	1.1363	-1.5946	-1.2153	2.2362	0.23095	0.2577	-1.6019	6.1554	-0.97216	2.0271	3.5866	2.6372	0.060406	-1.7675	2.5348	4.8882	0.56086	-0.033366	4.2436	-6.5065	-1.1729	-0.86681	-3.2457	0.20205	-2.5109	-0.97358
-15.093	-8.7215	-12.911	-12.533	-11.301	-10.528	-11.99	-12.166	-16.116	-11.474	-16.62	-13.064	-15.179	-11.026	-14.904	-11.771	-12.991	-13.409	-11.641	-15.124	-13.164	-13.499	-11.951	-12.729	-10.126	-7.5115	-14.76	-15.423	-8.1761	-8.1074	-11.712	-12.028	-13.574	-17.736	-15.586	-9.7163	-13.974	-13.848	-8.3083	-14.927	-13.006	-13.72	-10.591	-10.996	-11.321	-14.869	-15.824	-14.903	-12.397	-11.052
1.5455	-0.69296	-1.287	-4.895	-2.1104	-0.20151	-2.9134	-2.4214	1.0781	-4.173	-2.9433	-1.0891	0.8941	-1.1583	-1.7698	-1.024	-2.7696	-2.4099	2.4063	-4.3625	-0.88257	-5.19	-1.5603	1.0565	-5.5919	-2.4199	0.22469	-5.5079	0.55643	0.73948	0.039773	-3.4888	2.0269	-4.8123	-1.1376	0.46306	-3.8394	0.50168	-0.6646	-3.3641	-2.0837	-2.6803	-0.64062	-1.5711	-0.99034	-0.88695	-2.0073	3.3909	-3.6906	-1.7161
-10.208	-11.847	-9.7266	-14.739	-8.9967	-10.519	-10.851	-11.298	-8.4817	-15.185	-13.401	-9.992	-13.902	-13.193	-11.717	-9.4616	-12.414	-8.0088	-2.0533	-13.144	-13.78	-13.183	-12.919	-11.702	-7.2439	-13.829	-7.7494	-5.8352	-16.021	-13.387	-11.9	-12.953	-14.481	-11.282	-7.3596	-14.067	-10.58	-9.3153	-8.3627	-12.379	-10.478	-11.246	-3.669	-12.759	-10.235	-15.227	-11.597	-13.094	-14.841	-12.854
-0.97475	-2.3622	1.4584	1.3227	5.0954	-2.1815	-1.0173	-5.7015	0.98853	-0.49759	-0.13736	3.1127	2.231	0.71878	2.53	-0.32112	-1.3183	-1.2654	-1.332	-3.1841	-0.46251	-3.0579	-1.0899	5.6933	-0.077976	-2.0476	-2.1231	-0.093436	-0.023709	2.9277	-0.198	1.5608	2.7065	-1.3155	5.3594	0.53788	-0.089586	-1.1165	-2.1402	0.064793	1.7365	0.71974	3.688	-4.6069	-1.0901	3.6268	-0.68727	4.1299	2.9912	-2.3036
-8.7526	-11.647	-1.8579	-6.2753	-3.4308	-1.4678	-3.3932	-4.2498	-4.3876	-5.7392	-5.2341	0.095546	-4.294	-2.2521	-4.8393	-7.4723	-4.2982	-6.5432	-7.8714	-8.9131	-3.7495	-6.9404	-7.8412	-2.218	-6.7053	-4.1267	-7.4423	-9.7608	-4.9894	-8.1713	-2.6403	-7.835	-10.381	-2.4114	-6.1786	-0.73999	-6.2229	0.95404	-7.7485	-8.4917	-6.4628	-4.9346	-5.5053	-3.0842	-10.626	-0.55154	-7.9834	-8.7238	-13.324	-2.6697
-2.0025	-2.6737	-9.1203	-4.5048	-0.44987	-1.2371	-1.2196	-3.8071	-4.3798	-5.9503	-0.78162	-2.1364	-6.6812	-6.098	-6.5997	0.10897	-3.3883	-3.6184	-3.5438	0.030932	0.58003	-0.88093	-2.9223	-0.8962	-1.4346	-4.6701	-4.9381	-0.97334	-6.6014	-3.6649	2.063	-2.8879	-0.42267	-2.6933	-1.7487	-2.4419	-6.8001	-4.2287	-3.0075	-1.0867	-4.8687	-6.6212	-7.8983	-4.534	-5.8578	0.79643	-1.6247	-7.2792	-1.2582	-3.211
-17.035	-10.884	-15.282	-14.28	-13.018	-16.512	-12.425	-13.523	-14.619	-13.5	-8.0789	-14.505	-13.644	-16.209	-11.757	-15.034	-15.569	-14.755	-18.074	-14.424	-16.011	-15.14	-12.377	-15.721	-13.351	-12.822	-8.0733	-10.885	-12.939	-8.3773	-16.711	-10.311	-14.515	-14.625	-11.558	-16.494	-14.419	-15.74	-9.4635	-12.471	-11.091	-12.201	-11.438	-10.165	-17.159	-12.432	-14.688	-10.549	-13.058	-14.188
-10.716	-15.054	-16.239	-16.935	-10.855	-11.555	-15.295	-12.406	-15.751	-11.572	-9.6024	-13.273	-12.186	-14.638	-11.961	-7.9278	-9.5286	-13.085	-12.263	-12.775	-7.7366	-13.282	-11.529	-13.088	-9.4497	-13.395	-11.08	-9.6932	-4.8701	-7.7592	-12.975	-6.6852	-11.309	-15.674	-10.514	-9.9938	-12.693	-11.63	-11.113	-14.64	-10.322	-14.258	-13.403	-14.337	-10.396	-12.951	-9.4727	-8.655	-11.766	-8.0298
7.5355	10.544	9.042	6.758	9.4684	10.962	10.812	6.0896	10.211	12.137	8.5008	9.9943	12.901	9.6917	14.188	14.195	12.584	8.7523	9.6063	9.5689	7.3247	11.624	9.0622	7.4967	11.798	4.3996	12.002	7.0579	5.5999	9.903	10.25	10.552	9.7223	11.926	8.1093	9.0339	12.376	12.206	13.893	12.285	14.768	11.358	6.1635	8.1909	4.8819	11.093	8.8634	11.271	7.6722	5.3049
-1.0142	-1.5073	-3.182	-4.106	-1.6345	0.92614	-3.5554	-2.6481	-11.011	-1.9283	-0.66985	-0.76474	-4.1821	-4.0391	-1.32	-4.0327	0.73011	-0.35127	2.2052	-9.2684	-4.3044	-3.7551	-0.94924	-2.9385	-1.6854	0.99	-5.7236	-0.43764	-4.1161	0.78836	-5.5682	-4.8948	-0.10646	-1.7908	-5.0754	0.41662	-3.9613	-3.6338	-1.3053	-2.7009	-4.2118	-3.4889	-3.6623	2.1382	1.6877	1.2665	-4.8368	-2.5765	-2.4767	2.7423
-4.2787	-2.0996	-3.465	-2.7073	-2.4293	0.72774	-1.7801	-0.70567	1.9538	-3.4143	-3.8512	-2.4321	-1.6843	-1.9014	-3.7878	-2.0607	-0.032728	-1.0503	-2.6495	-3.1993	-4.0042	-5.6232	-6.8193	-4.2647	-5.8657	1.4599	-2.9599	-5.503	-6.1648	-1.03	-3.0806	-6.4837	-4.3145	-9.0812	-4.0067	-2.3207	-5.4221	-6.7545	-3.8773	-7.5236	-7.9504	0.066042	-4.6463	-0.98383	-4.7607	-1.8131	-8.388	-3.9468	-2.3418	-4.4309
-6.0425	-7.5011	-3.4142	-5.692	-8.3388	-6.6256	-8.5118	-8.7674	-8.3527	-9.8842	-7.316	-4.794	-9.672	-13.313	-8.9408	-6.9635	-5.0386	-7.7278	-8.7449	-8.4476	-8.2603	-5.6144	-6.5773	-8.0256	-4.4119	-11.813	-7.4974	-8.3156	-4.5865	-9.3276	-6.9904	-7.589	-2.5615	-9.719	-6.4486	-8.5627	-7.3574	-7.3629	-6.7371	-5.5589	-8.7902	-10.781	-7.6334	-6.3337	-7.259	-8.8102	-2.3526	-8.7992	-5.7941	-7.1756
-3.2376	-5.1844	-6.6552	-5.0486	-0.36917	-5.3302	-6.3375	1.6846	2.2387	-4.3368	-2.703	-0.10938	-2.1335	-1.9725	-4.098	-1.285	-1.738	-2.0657	0.091162	-1.8671	-5.4429	-1.94	-2.2878	-4.4935	-5.1222	-4.2982	-7.8404	-2.0579	-6.8916	-0.54568	-2.662	-0.48307	-3.8266	-3.0103	-1.5783	-3.1681	-3.5288	-6.285	-3.0437	0.14536	-5.3622	-6.4405	-2.4667	-4.7844	-3.9779	-8.1686	-0.95616	-2.9237	-2.1805	2.2967
-15.713	-17.243	-13.546	-10.493	-8.039	-10.807	-15.156	-17.982	-14.821	-19.51	-14.796	-17.618	-16.615	-17.131	-12.418	-10.101	-12.134	-13.789	-12.063	-10.191	-15.329	-14.434	-13.689	-11.38	-12.601	-14.618	-11.804	-13.698	-13.07	-16.172	-14.158	-18.274	-11.262	-14.568	-14.072	-13.105	-14.56	-13.18	-14.755	-13.652	-19.074	-14.281	-16.751	-15.448	-14.465	-19.904	-16.95	-14.343	-15.175	-11.644
-9.1517	-7.7906	-3.6708	-6.4584	-9.3782	-8.6124	-2.1881	-5.9671	-2.8159	-4.0148	-3.9101	-5.2766	-3.6429	-1.1214	-8.6326	-5.2992	-5.4937	-7.3859	-2.4341	-0.87749	-3.3419	-4.8905	-7.0643	-7.1567	-7.381	-3.5158	-7.9404	-5.8681	-2.5151	-7.3714	-7.4461	-1.6063	-5.2394	-6.7477	-3.9059	-4.5116	-1.7488	-3.0455	-4.7283	-4.3011	-7.3445	-5.205	-4.8634	-5.4392	-5.0527	-2.4856	-5.6928	-3.0206	-0.28798	-5.5546
-7.3022	-11.595	-10.882	-8.7299	-8.9841	-16.812	-12.206	-12.328	-9.4079	-9.841	-12.653	-5.4421	-15.52	-7.1192	-7.2725	-8.7066	-9.5738	-8.1286	-12.702	-10.943	-9.8399	-10.27	-15.726	-15.223	-15.45	-12.868	-8.9049	-9.0737	-12.626	-11.592	-8.1305	-11.074	-12.351	-8.0115	-11.347	-15.295	-14.801	-14.442	-12.468	-13.149	-12.419	-12.803	-11.709	-11.335	-11.132	-12.472	-11.512	-10.552	-13.543	-10.289
-10.906	-10.441	-6.7535	-8.7076	-9.9428	-8.6755	-12.859	-10.104	-9.5906	-13.768	-11.075	-11.405	-9.8911	-8.8365	-7.507	-12.088	-6.652	-13.662	-15.633	-10.047	-10.149	-8.2628	-6.5393	-12.528	-10.962	-7.7124	-11.022	-8.2492	-11.725	-12.108	-4.3623	-7.5718	-7.0023	-11.044	-11.032	-9.9569	-11.31	-13.019	-5.1402	-7.7206	-14.998	-7.9958	-15.061	-11.973	-14.017	-6.7555	-11.714	-16.437	-12.542	-11.408
-2.6104	-2.1909	1.8265	-0.50826	1.1603	-1.3612	0.17049	1.7128	1.7848	-0.3422	-0.24221	-6.4225	-3.208	-3.6637	-6.1676	0.26415	-0.78582	-0.60395	0.68113	-2.7778	-3.3599	0.12611	1.0472	0.34506	1.2168	-1.8816	-1.1024	1.8538	-0.84556	2.4562	-2.4605	-1.1291	-1.7466	-1.9971	-2.7663	7.3908	-3.6703	-6.1284	0.7937	2.4938	-1.2317	0.67466	3.0004	-0.89575	-2.6415	-1.2354	-1.668	-2.7289	-1.0083	-2.8861
-5.8661	-9.6907	-9.5216	-6.4325	-7.7927	-3.8335	-2.8089	-5.3681	-6.0375	-5.4412	-11.158	-6.0919	-6.8114	-5.7403	-8.7842	-4.7863	-6.6426	-7.3427	-4.0985	-4.7117	-9.2981	-5.0501	-12.046	-0.8096	-6.3139	-5.4677	-1.8826	-6.6084	-10.219	-4.4268	-6.2962	-10.004	-10.306	-8.0064	-9.8569	-7.4452	-3.4724	-8.546	-7.486	-9.2474	-9.3125	-7.1947	-3.6774	-8.2127	-9.7239	-5.1086	-7.6014	-12.009	-5.5502	-6.617
-13.696	-11.157	-8.3945	-8.5859	-10.695	-8.754	-7.0543	-9.1104	-7.5112	-9.6626	-5.772	-5.9608	-7.0726	-11.895	-9.1573	-7.3686	-10.688	-10.723	-8.413	-11.909	-9.9244	-9.1298	-9.7182	-10.814	-13.234	-12.469	-7.5881	-5.4018	-6.4154	-9.7127	-13.828	-8.6483	-11.619	-8.9973	-10.236	-10.519	-10.337	-10.9	-10.587	-12.115	-12.757	-10.001	-9.6159	-6.3761	-3.6865	-7.9998	-6.9485	-6.9493	-2.8895	-7.1946
-12.128	-9.8826	-12.437	-10.447	-11.784	-10.642	-14.473	-16.002	-13.806	-10.405	-11.236	-14.542	-9.5868	-12.985	-14.86	-10.231	-16.02	-11.663	-10.651	-12.789	-11.701	-12.286	-10.75	-10.921	-13.603	-9.6827	-15.647	-7.3916	-19.463	-15.094	-11.002	-9.6813	-17.088	-12.709	-14.771	-10.052	-6.1818	-14.607	-11.962	-13.9	-11.916	-14.577	-15.802	-10.899	-11.442	-14.044	-10.954	-11.116	-15.38	-13.83
-10.782	-16.215	-17.414	-12.372	-17.429	-15.166	-15.724	-14.932	-15.748	-14.899	-15.204	-17.473	-13.512	-19.228	-13.914	-11.831	-13.797	-14.208	-11.309	-14.737	-18.905	-16.171	-13.33	-13.164	-13.923	-14.002	-16.321	-19.145	-17.107	-14.197	-14.919	-11.927	-18.917	-17.347	-14.62	-8.6887	-13.861	-9.1789	-16.843	-10.153	-15.692	-14.275	-12.246	-14.902	-14.155	-16.453	-15.471	-14.259	-16.229	-12.203
-4.0518	-3.8582	-0.20068	-5.1569	-1.4441	-4.5132	-2.701	-3.8617	1.0165	-6.9412	-1.3636	-4.3554	-3.2043	-1.3394	-7.8972	-3.7647	-3.1998	-4.1125	-4.2097	-2.2971	-2.3682	-2.9595	-4.767	-3.8246	0.44492	-2.2626	-2.7615	-0.71616	-2.9118	-2.8094	-3.3556	-5.7293	0.54453	-1.0792	-3.6281	-3.6	-2.799	-7.4092	-5.8571	-6.8852	-5.0037	-1.7183	-4.4923	-3.7233	-0.91326	3.3314	0.48074	-4.6876	-3.3704	-4.5761
-11.114	-14.052	-17.87	-10.632	-11.974	-13.435	-15.099	-14.917	-12.285	-14.052	-15.864	-13.131	-13.073	-13.901	-12.733	-16.191	-14.267	-15.988	-12.809	-19.559	-18.313	-13.26	-15.345	-11.61	-11.947	-12.982	-14.054	-16.292	-17.696	-16.602	-15.542	-11.464	-16.589	-13.379	-14.504	-14.824	-11.404	-15.006	-13.26	-16.348	-13.282	-15.572	-13.272	-14.468	-15.714	-11.196	-14.507	-15.539	-13.563	-14.359
-9.2069	-11.39	-11.678	-12.609	-11.309	-9.1315	-10.781	-11.631	-11.352	-12.253	-12.291	-9.5036	-15.012	-13.237	-10.815	-11.143	-9.4407	-11.586	-9.8925	-10.834	-9.4971	-12.21	-10.158	-6.3857	-5.0185	-13.125	-8.8363	-13.009	-12.762	-12.024	-11.01	-10.045	-9.89	-10.545	-11.372	-11.235	-9.2435	-6.789	-10.577	-11.633	-9.8173	-15.387	-9.8465	-10.865	-13.747	-9.4538	-11.418	-16.336	-12.756	-12.357
-11.609	-7.6698	-7.3554	-5.2559	-9.9961	-12.194	-10.021	-12.096	-10.437	-9.6128	-8.3625	-8.2423	-6.4213	-10.282	-10.101	-8.8329	-8.0472	-9.0525	-9.7599	-8.9224	-11.079	-10.939	-8.0764	-9.1184	-8.8919	-9.9057	-6.8237	-10.656	-7.9481	-10.87	-9.2295	-3.8863	-10.401	-9.8781	-5.5313	-9.8475	-12.568	-5.9497	-10.167	-8.3842	-5.084	-6.0017	-5.9763	-7.6613	-12.8	-9.2913	-11.744	-10.529	-12.379	-11.87
3.3944	3.3257	3.7971	-0.59519	3.7683	1.3429	-3.1065	1.5487	1.3485	-1.8798	5.9582	-1.7764	0.77901	1.9657	2.8286	6.9759	0.39544	2.1629	0.96137	1.852	0.44475	2.055	6.5049	0.2274	1.1219	2.539	3.4195	0.57326	0.31152	-2.5114	-1.6442	2.4973	-2.1228	0.38133	3.908	-0.075982	0.49991	4.2858	-3.4671	-2.5245	-3.7081	1.9503	3.4303	2.4941	-0.63209	4.0429	3.5635	6.6244	5.2534	-1.22
6.4554	9.8889	5.8451	5.8577	8.9572	5.2445	3.9794	6.5472	5.3331	2.337	10.171	11.503	9.7319	8.2337	7.8418	4.0692	7.4592	2.0537	3.6901	4.6574	1.4773	7.8282	4.8001	9.4309	7.3852	5.7998	7.374	3.8107	6.464	6.053	7.5791	10.064	10.841	4.2184	1.838	3.0205	4.2183	7.8508	6.313	8.5162	7.1622	7.3545	7.9854	6.6692	8.5074	5.4557	9.7066	8.8283	6.9052	6.7804
-12.037	-12.005	-15.866	-11.293	-14.279	-13.242	-15.183	-11.621	-10.837	-9.9674	-9.4819	-13.735	-14.04	-15.393	-13.794	-12.408	-14.616	-15.498	-14.855	-15.092	-13.74	-16.076	-14.891	-13.921	-16.685	-8.348	-14.462	-14.067	-16.824	-11.555	-8.8586	-13.677	-12.451	-11.76	-9.4357	-14.709	-17.911	-14.881	-14.115	-12.041	-14.067	-11.486	-17.538	-15.978	-11.734	-14.909	-14.72	-13.355	-12.957	-16.48
-13.237	-13.658	-12.16	-14.596	-13.079	-9.927	-14.163	-15.63	-12.52	-9.9569	-16.023	-13.779	-13.408	-15.726	-16.508	-14.804	-13.985	-12.167	-16.889	-16.477	-14.012	-17.594	-14.138	-17.117	-12.404	-13.938	-15.737	-10.942	-12.082	-10.355	-12.324	-16.464	-14.233	-14.993	-16.156	-16.37	-12.576	-12.83	-14.796	-18.254	-13.493	-14.867	-15.038	-11.007	-14.027	-14.907	-14.06	-16.466	-16.955	-11.355
4.8515	8.6434	6.8129	5.7343	4.5101	4.6507	8.7399	11.888	4.382	3.7095	5.9738	7.0589	8.7939	5.5498	8.2016	5.3327	8.2051	7.3905	4.1303	8.3018	2.2898	7.4937	4.267	7.2627	7.8482	5.7072	6.0968	5.9022	5.3324	9.3216	5.6303	10.152	8.1592	6.0307	5.722	6.5081	4.1607	8.6224	5.8715	11.388	7.9259	8.3212	4.0226	4.0987	4.5747	9.0376	5.8414	-0.79341	3.6355	6.1292
-3.9304	-3.1068	-5.8875	-4.2319	-8.0996	-6.8132	-6.1162	-9.1104	-7.9232	-12.597	-4.8613	-8.4715	-3.1615	-7.6279	-7.9812	-1.3236	-5.1946	-7.9504	-7.4153	-10.828	-3.6191	-3.4605	-0.72252	-4.7037	-6.1784	-3.8812	-6.7425	-6.2617	-7.8761	-6.8487	-7.3024	-3.4896	-5.8961	-5.6424	-5.9237	-9.0208	-3.3706	-3.4359	-6.3943	-8.9604	-5.9979	-2.5462	-4.537	-10.979	-10.831	-1.499	-8.1121	-4.568	-5.385	-9.4181
10.06	7.6676	10.01	15.184	10.508	7.9307	5.516	11.731	5.4946	11.735	10.869	8.9179	8.6627	9.5787	8.62	8.1434	8.9045	3.2247	5.3714	6.7276	5.3049	7.1119	5.5155	8.8821	1.7801	6.6032	7.2742	12.776	7.3772	11.006	9.6923	9.9035	14.175	8.5167	7.6803	10.465	14.273	10.929	5.4354	9.9643	7.0269	5.9543	6.6763	6.1165	5.367	11.841	7.7231	8.3239	9.2804	13.534
-13.261	-13.122	-13.629	-16.093	-15.747	-10.749	-14.128	-12.773	-10.03	-13.384	-12.288	-14.605	-12.995	-11.916	-14.852	-11.086	-12.39	-14.515	-12.592	-13.208	-13.943	-16.617	-14.643	-11.254	-14.153	-13.181	-11.299	-9.3111	-11.053	-12.947	-9.6006	-16.058	-8.1001	-11.931	-16.995	-12.919	-9.0772	-14.187	-12.036	-8.5705	-12.812	-12.973	-12.521	-14.817	-12.087	-14.937	-18.248	-12.553	-11.384	-13.893
-13.113	-9.8811	-8.2133	-7.4067	-13.978	-14.943	-9.1743	-8.1737	-13.321	-11.065	-12.131	-12.062	-9.1316	-15.631	-7.8738	-11.173	-13.38	-11.815	-15.723	-12.371	-13.233	-13.995	-9.838	-12.871	-13.467	-11.074	-13.376	-9.6904	-7.1704	-7.6149	-14.201	-9.932	-11.48	-12.958	-12.402	-9.3259	-8.2107	-13.686	-9.2863	-12.016	-11.508	-10.641	-11.301	-15.795	-8.6219	-15.573	-11.268	-3.5159	-9.8529	-14.905
-3.6647	-1.0454	-2.7755	-0.96187	-3.2261	1.1462	0.71354	1.1553	-3.1979	-0.22541	-1.0621	2.1667	2.811	-3.1654	-5.403	-1.1558	0.79746	0.13152	-0.19565	-1.1975	-2.9153	-8.2137	-2.0053	-3.8424	-2.7521	-2.3322	-0.5973	3.8301	-3.4545	1.6278	0.62458	3.2977	-5.1004	-3.1074	0.37871	-3.3096	-1.7449	-1.0583	-2.4545	0.64259	2.5058	3.0606	-1.7317	-0.89097	-2.4696	-2.9806	0.85734	1.7426	-1.1893	0.87229
12.032	11.513	3.5215	7.2166	4.4428	3.3448	9.9895	7.3195	5.5586	8.482	9.5705	1.114	8.2516	1.9263	4.6634	-1.4275	9.4502	11.428	7.8403	7.4924	4.8674	13.37	4.6359	5.7721	2.6162	7.3519	2.7346	10.483	6.4094	7.1803	6.9404	8.7574	7.8439	2.8776	5.1961	7.4531	8.9108	7.9729	7.3327	10.337	5.2581	5.2935	6.6475	3.2194	8.726	2.0725	2.5945	5.6079	6.9983	9.3111
9.1611	6.3413	7.8475	7.4243	10.018	6.425	4.6786	10.328	3.7957	9.7695	6.422	11.405	10.029	6.4526	9.0576	7.3861	9.8104	7.9842	5.9346	10.174	14.694	13.492	6.7551	10.689	9.2292	12.076	10.574	9.153	8.7311	6.5357	12.891	11.459	9.9895	12.207	7.7498	5.5906	6.4827	8.0771	11.497	7.9934	10.408	11.963	11.056	11.068	8.2079	3.1728	8.7801	8.3455	10.591	11.381
-1.4889	1.3873	0.068917	0.73527	-0.40529	1.1634	2.266	-0.28828	2.3577	-2.0495	-0.73797	-1.7249	1.3682	2.3522	2.7856	-0.48533	-0.90296	0.91125	-2.2725	2.7261	-2.2748	1.8548	2.4529	0.82653	0.41745	1.8374	3.5777	0.31082	3.5289	1.6714	-0.30735	0.051081	-0.15567	-0.14431	2.9385	0.46496	-0.2961	-0.6983	3.6278	1.2483	0.04351	1.9924	0.34941	2.313	3.9937	-5.2257	-0.71237	2.2687	-0.69162	0.83839
1.3102	-2.7985	1.718	0.20333	2.0801	4.6543	1.1729	5.3141	-3.5111	-0.28997	0.29335	-3.1416	5.8719	-4.1002	0.4314	-1.4352	-0.92525	1.8038	-1.5152	0.98566	0.10665	-3.5095	1.7402	-4.4681	-0.29094	0.78762	-1.7587	-2.8098	-0.73125	5.3115	-0.43287	2.0227	-2.9337	1.2702	3.2291	1.5678	-0.033237	-0.18737	1.8725	-1.4768	1.204	-3.3241	4.7703	1.487	-0.40282	6.2511	1.6036	-0.62168	1.278	1.609
14.725	6.2841	8.8833	10.108	12.135	9.7534	4.5695	10.86	7.2732	8.5669	8.8186	7.1802	5.9133	8.323	6.3489	7.1594	6.5659	5.2088	7.7093	3.4843	8.2302	6.2229	2.54	5.3555	9.7125	9.9457	5.0486	10.822	6.9336	9.6019	7.5454	8.9206	6.9811	8.7512	12.605	8.3283	4.3831	11.486	10.845	10.602	7.3095	10.031	8.2518	6.8841	9.3772	8.7353	4.3395	10.789	8.1157	8.9937
-20.398	-20.81	-24.275	-22.605	-20.185	-17.775	-22.521	-21.956	-19.97	-17.515	-22.898	-21.383	-22.109	-23.02	-24.057	-20.164	-25.215	-27.187	-21.812	-23.135	-23.871	-25.785	-23.792	-18.972	-19.966	-22.3	-24.285	-22.506	-19.958	-20.055	-27.345	-20.688	-22.784	-22.064	-22.437	-15.209	-22.845	-19.222	-23.302	-20.027	-17.216	-23.511	-24.724	-26.97	-16.713	-23.714	-19.51	-22.003	-21.869	-21.433
-6.6778	0.14272	1.9279	-6.1866	-2.0693	-5.4511	-1.7467	-2.2202	-2.1266	-4.8695	-5.58	-0.083228	-3.2332	-1.7124	-4.5672	-9.016	-3.4871	-4.6225	-1.3266	-1.6323	-0.22915	-0.27562	0.69278	-1.9577	-2.1916	-4.2675	-4.1698	-4.0843	-5.5659	-1.0476	-3.9339	-0.04124	-2.0059	-3.9625	0.63935	0.38123	-4.287	-2.5864	-0.50555	-0.094384	-2.9931	-1.6235	0.8258	-5.9171	-0.038166	-4.9783	-2.2704	0.17277	-0.36372	-5.5323
1.234	1.3207	-3.7951	2.0719	1.8764	2.3398	-0.55458	5.3661	-5.3123	5.0494	3.8167	2.7256	4.2984	5.1912	7.4463	-1.6906	0.67561	-3.7185	1.7972	3.9921	-0.94865	3.2493	7.0368	-2.1841	5.2411	-0.36578	-0.79099	-0.62117	-2.8024	2.472	1.6374	0.46238	2.2018	1.4058	1.1619	1.4543	3.439	-1.1002	4.8592	0.43458	3.0059	0.99647	-0.58786	1.4028	3.168	2.2736	-0.74921	2.5208	-2.1547	0.23593
-3.3243	-8.3147	-4.7931	-3.6616	-6.5682	-7.0595	-2.2066	-8.0232	-3.6227	-10.135	-2.064	-3.2995	-7.2545	-5.1466	-5.566	-6.8154	-9.9131	-12.177	-4.076	-3.3997	-5.6992	-5.5707	-4.3838	-5.4116	-5.7063	-8.3942	-9.0521	-7.3588	-4.8159	-4.0131	-6.7451	-10.229	-4.0666	-1.3712	-8.9418	-6.6998	-8.0477	-6.5164	-5.4611	-3.7958	-5.1733	-3.9896	-4.5668	-5.2422	-2.7082	-6.7486	-6.083	-11.987	-4.1502	-4.845
-9.5034	-14.783	-9.3936	-9.4615	-8.3769	-16.115	-8.8219	-17.475	-14.121	-10.366	-11.05	-12.089	-11.9	-11.452	-12.226	-11.663	-6.9723	-10.503	-11.847	-14.241	-13.459	-9.4141	-11.087	-12.028	-8.1951	-13.958	-11.031	-8.7974	-11.582	-12.722	-12.551	-12.221	-10.577	-11.795	-16.325	-11.965	-13.503	-12.324	-12.201	-10.24	-13.404	-14.155	-11.933	-15.591	-14.817	-14.133	-12.939	-9.5177	-12.189	-6.8374
-1.0381	-3.5681	-6.3917	2.2576	-0.32272	-0.5504	-2.3517	0.98776	-3.9901	-4.9419	-6.0241	-4.881	4.9459	-3.2449	-0.052042	-0.7191	-3.1321	0.61055	0.66167	-3.6512	-1.6316	-0.3957	-7.3405	-6.0692	-1.7542	-3.4045	-5.0021	-2.345	-2.0296	0.30333	-3.2181	-8.9169	0.28789	-5.8583	-2.7545	-2.7017	-6.238	0.20703	-4.5054	6.179	-0.85577	-1.2163	0.58963	-2.412	-1.899	-5.5151	0.88604	-0.54515	-4.8549	-1.4464
3.0794	0.97157	1.4672	-0.85014	-0.082659	-5.2515	-2.786	-0.60815	-2.482	-5.7791	2.2819	-3.4706	1.9748	-4.4422	-3.5863	2.5789	-0.53214	-2.3875	-2.4066	-2.8607	-3.5816	-2.435	-0.24552	3.5218	-4.9474	-6.1648	-7.3069	-0.10182	-3.7933	-5.4227	-4.3411	-0.13655	-1.9363	-1.5922	-3.5834	0.50673	2.6098	-1.5279	-0.63604	-3.8846	-1.6011	-3.5138	-6.1137	-5.9029	-2.2577	-0.84229	0.63395	-1.873	-3.7364	-4.4684
-2.2588	1.8373	-1.3548	-1.6515	0.40752	-4.3221	-3.0104	1.9244	2.5883	3.7038	-0.84313	-2.7915	-1.0013	-0.80343	-2.7182	1.1415	-4.3421	-3.5645	-2.8373	0.69344	-0.71343	-2.3722	4.6036	-1.9951	-0.089389	-1.1402	-3.1881	-3.6006	1.7925	-5.2369	-5.1988	1.1207	-4.9322	4.3796	-3.2914	2.5164	2.0325	-5.7893	-5.4922	-3.1501	-4.3701	-0.045257	3.2487	1.2839	-1.4435	-4.6381	-0.82556	-0.17907	-4.4781	-0.89492
-2.9699	-8.0815	-6.0519	-7.0752	-6.9457	-5.0521	-6.2861	-0.6265	-3.3463	-7.4692	-6.2864	-8.4672	-4.8166	-6.7494	-8.7173	-4.0131	-3.9266	-7.8638	-6.0947	-5.2719	-6.9219	-7.7336	-3.5051	-8.1481	-8.2359	-4.9371	-3.1571	-8.4478	-9.0303	-4.4669	-6.6628	-6.3786	-2.8147	-2.9548	-5.0259	-2.9796	-4.9387	-7.5882	-4.8559	-3.6152	-5.0311	-4.7809	-7.8997	-1.7565	-6.511	-4.7366	-2.9821	-8.9696	-7.5054	-5.1073
-2.0513	-6.2025	-4.474	0.44087	-3.5931	-0.9618	-1.3743	-0.85017	-2.8562	-4.5853	-6.7278	-4.3811	-1.7699	-2.0569	-3.2674	-6.812	-1.2354	-3.1299	-1.8014	-4.2153	-0.8451	-2.3939	2.5444	-1.2408	3.135	-1.9926	-3.7622	-7.3714	-0.44103	-6.3296	1.0935	-1.1337	-4.0637	-3.3126	-2.6824	-3.886	-4.2096	-5.5299	-5.1147	-3.5672	1.9066	-1.2993	-1.9754	-4.1657	-4.3492	0.037643	-1.5205	-1.9767	-3.252	-0.64763
9.6949	4.9181	4.1069	11.557	4.958	8.0806	9.5162	2.2085	9.4269	3.4676	7.3219	7.2839	8.4293	10.013	13.604	7.7801	6.246	7.956	8.5524	2.8472	8.4425	9.289	5.1861	7.0666	4.3899	11.536	5.9886	5.2833	8.4272	8.7807	4.6077	5.3829	8.2269	5.3	8.6953	11.505	6.3285	4.5782	7.6939	6.5396	4.0109	5.1254	12.454	4.7918	7.298	4.6136	9.2866	3.1006	6.1556	4.5711
-9.2746	-8.6515	-4.5269	-5.6343	-5.9421	-5.9455	-8.2827	-4.8198	-1.4656	-5.1285	-5.7993	-8.0892	-3.9095	-5.5955	-4.3932	-3.433	-7.5199	-3.0211	-3.3517	-2.6923	-0.70445	-11.661	-7.8257	-0.35755	-4.639	-7.8856	-3.9891	-3.8573	-2.8042	-2.5941	-5.444	-1.6048	-6.5897	-9.386	-8.7981	-4.7093	-0.51262	-10.767	-5.9214	-4.3438	-0.49341	-2.4568	-6.5811	-4.9575	-6.0607	-8.8335	-3.9037	-9.6253	-6.1679	-3.0423
0.60495	4.4808	5.0732	-0.17991	-0.61976	1.8779	4.5471	-1.6218	0.64662	6.2893	6.584	6.4812	3.5485	4.1971	1.8975	-0.41309	4.1508	8.1926	5.5068	5.8265	0.89851	3.0377	3.8663	1.5131	3.3139	2.6226	3.1968	4.2276	1.1027	5.4704	0.97194	2.7562	-3.7387	-1.6334	5.4624	3.7705	5.7554	-0.14778	6.7722	3.6191	0.94853	0.37761	2.9928	2.2235	1.0837	5.0444	3.1811	2.138	0.81153	0.35961
1.7746	-1.0096	5.2585	3.0709	2.8482	6.6632	0.88234	5.4187	3.2165	6.7787	2.6535	-0.5963	2.1258	2.3753	1.6967	4.2924	6.5591	0.092088	0.58672	6.8303	2.5192	-1.6549	4.7755	2.943	2.0044	1.3191	4.3827	2.035	2.9749	-0.31067	1.3234	2.7165	2.9287	2.564	1.9166	4.0596	1.5384	3.0602	2.9621	-2.7475	-0.9872	7.2527	3.4699	-1.3303	3.1932	-0.04196	3.74	5.4148	2.3974	2.868
-11.86	-12.267	-12.122	-16.366	-12.293	-13.328	-11.945	-10.809	-10.879	-13.071	-12.967	-8.7237	-9.7783	-10.925	-11.27	-14.311	-6.5279	-11.852	-12.528	-10.725	-11.482	-12.722	-9.1566	-9.5345	-14.682	-12.525	-13.958	-13.649	-18.003	-10.529	-10.527	-11.843	-13.513	-16.565	-9.8989	-14.058	-14.408	-13.496	-9.968	-12.087	-6.9293	-9.5765	-5.9964	-7.6817	-13.125	-14.142	-14.359	-13.419	-11.229	-12.275
-10.52	-4.451	-9.3132	-11.081	-3.5461	-8.0785	-7.6773	-9.3746	-6.9275	-7.3517	-10.731	-7.4095	-9.5972	-11.674	-4.7597	-8.6678	-4.0266	-10.382	-4.2108	-8.9114	-13.321	-8.1946	-11.218	-7.6819	-9.4377	-7.721	-8.7012	-4.5678	-12.657	-9.4832	-9.2479	-12.05	-10.641	-11.241	-5.6535	-10.21	-10.051	-9.215	-5.377	-7.1131	-7.938	-7.6694	-9.8548	-11.403	-6.9814	-6.3336	-10.653	-10.448	-9.5872	-9.2101
-10.364	-2.7527	-9.1172	-9.3113	-6.5903	-11.823	-11.674	-7.8003	-8.496	-8.9199	-12.433	-8.3595	-3.4263	-7.0133	-5.159	-8.4314	-7.125	-8.4664	-11.061	-8.1734	-4.227	-9.5672	-8.5182	-8.7191	-7.9436	-5.9682	-8.9091	-8.6613	-8.2469	-7.0653	-11.842	-10.225	-7.674	-9.5169	-6.575	-11.18	-15.603	-12.929	-9.3075	-7.302	-14.76	-8.3793	-6.6475	-11.813	-10.323	-9.2038	-9.617	-14.089	-11.546	-10.088
3.2427	-0.53373	-1.391	0.4931	3.2231	0.67276	0.47576	-1.4518	1.4178	1.2462	-0.61352	0.1758	-2.3571	0.25785	-0.77195	-1.593	0.012491	-4.182	0.69837	-3.6215	-6.6781	-4.1439	-1.32	4.3451	-2.4992	0.043196	0.96447	3.8827	0.1937	-1.6924	-4.2566	-3.6986	-1.6943	-3.7948	-0.089909	2.2659	0.40412	-1.7978	-0.22918	2.7861	-1.8556	3.0929	-2.3858	0.889	1.7062	2.1704	-0.11023	-1.1447	-7.0208	0.89073
2.8425	4.0544	-1.9817	1.0816	-4.7282	-0.20961	0.80173	0.62489	-0.38428	-1.7064	-3.0436	-3.3999	-0.58792	-3.0205	-0.88737	-1.9592	-2.5978	0.51167	-3.0801	-1.0842	1.9637	-3.0745	-6.6599	-2.6813	0.73592	-1.2623	3.356	2.9501	4.6869	1.9258	-0.030691	0.73807	-0.80479	4.6555	2.1429	-0.10689	2.4041	1.5868	1.4937	-3.5486	4.0016	2.2679	-4.9353	-0.8253	-1.8277	0.43783	-6.8485	1.0491	1.7855	-0.16145
-14.691	-12.489	-14.444	-15.451	-12.565	-14.887	-13.134	-15.421	-17.559	-13.623	-12.989	-15.533	-15.433	-9.3318	-12.196	-12.4	-12.535	-13.36	-5.2293	-15.315	-10.776	-16.978	-8.4177	-15.563	-16.689	-14	-16.009	-13.404	-14.004	-15.534	-13.57	-13.064	-16.511	-8.0553	-15.214	-17.032	-18.376	-14.441	-17.691	-14.215	-11.527	-11.099	-14.623	-13.192	-15.242	-15.211	-15.957	-10.094	-16.774	-12.804
-24.124	-21.723	-22.028	-16.348	-25.578	-20.238	-23.806	-20.608	-20.043	-18.622	-26.884	-22.895	-19.54	-23.819	-22.579	-18.196	-23.803	-19.325	-18.349	-24.145	-20.849	-23.802	-21.545	-19.407	-21.508	-16.836	-23.289	-18.797	-24.965	-21.452	-22.709	-20.258	-23	-25.915	-25.007	-17.099	-21.702	-16.307	-21.462	-20.621	-22.833	-19.752	-20.989	-23.227	-28.475	-18.95	-19.836	-22.876	-22.797	-23.113
2.9988	-7.1453	-5.585	-6.3515	-2.6442	-4.3392	-8.9354	0.23254	-2.4317	-6.6283	-5.7482	-4.0178	-3.5052	-6.1046	-2.7121	-1.4325	-7.1775	2.0131	-3.8036	-5.9705	-7.5605	-3.9751	-4.7561	-8.4051	-1.1687	-5.3415	-6.9058	-4.563	-6.757	-5.7388	-7.4439	-4.2701	-5.3527	-0.38336	-7.7514	-2.1512	-2.6918	-8.7289	-2.0346	-7.8187	-7.8562	-1.7045	-1.5712	-5.6437	-4.1568	-0.50506	-3.7796	-1.5846	-6.8832	-5.6364
0.11955	-1.4907	0.072388	-2.2773	0.65423	-0.53545	-0.81138	1.5719	-0.52744	4.8477	0.81036	-5.0364	-1.9064	2.8284	2.4129	2.3615	4.3968	-1.8675	3.1098	1.5059	4.0219	-4.2492	-0.83344	-0.16918	3.4664	-2.0785	-4.8447	0.44198	-3.5014	-2.845	-1.6201	-2.5881	-1.0005	-1.9262	-0.70425	-0.62223	-1.8734	-1.9021	-0.33621	1.9119	0.4189	0.96199	-1.9378	-0.37287	-1.0941	1.0838	-1.2697	-0.44825	3.0403	0.97491
-14.319	-8.2463	-13.535	-6.6963	-12.336	-16.432	-11.092	-13.346	-16.366	-9.6046	-11.335	-9.3778	-12.772	-5.1051	-17.425	-12.646	-11.355	-13.698	-10.054	-8.9535	-9.3475	-11.734	-11.446	-12.381	-8.1973	-11.156	-14.94	-5.7286	-9.485	-6.241	-16.885	-10.904	-13.091	-17.259	-12.817	-12.102	-10.626	-13.258	-12.517	-9.9138	-14.574	-11.87	-15.007	-14.346	-12.288	-11.64	-11.982	-13.414	-11.949	-11.675
-11.345	-15.281	-12.113	-15.603	-15.431	-12.674	-10.702	-12.083	-13.115	-17.763	-11.18	-16.825	-19.594	-9.0748	-11.963	-9.4454	-11.83	-12.645	-11.134	-13.58	-10.392	-12.678	-9.9225	-11.679	-11.853	-15.574	-13.296	-19.548	-10.094	-10.174	-14.771	-7.6475	-12.485	-10.17	-17.986	-13.08	-11.165	-15.598	-14.888	-11.401	-12.555	-15.994	-9.7579	-15.304	-10.702	-13.569	-13.129	-18.966	-13.785	-14.912
3.552	2.4851	5.2177	7.0518	4.8898	4.7747	2.2225	1.5384	-3.2216	-0.3474	4.1137	4.9786	-1.7403	3.0422	2.5928	2.8098	5.8096	5.4187	1.5697	1.3285	3.4905	4.1556	3.7121	4.9661	5.2819	4.1607	4.07	4.8116	3.1899	5.6193	1.5611	3.4904	0.91423	-0.061989	3.227	3.3187	1.7142	2.5428	4.6085	5.2519	4.0576	2.2974	0.87937	2.3475	1.9325	2.1017	1.4648	-2.6144	2.9226	1.9822
-3.6949	-2.6032	1.5838	2.0234	-0.23043	-3.3234	0.10289	-0.8494	-1.4053	-4.442	-3.0416	-1.6003	-2.4521	0.2024	-2.4661	-4.169	0.52891	-3.7587	3.2957	2.5269	-1.388	1.1079	-5.109	-1.5348	-1.7315	-0.15496	-2.2046	-0.90138	-1.3371	5.644	0.52575	-1.7039	-1.5981	0.068287	3.6111	1.1291	-1.4513	-4.3161	-5.1269	-2.5947	-3.714	1.345	2.55	-2.1639	-3.8768	0.32455	-3.66	-4.2519	-1.0753	-0.46802
-2.7454	-4.7482	-3.4711	2.1133	4.4133	1.9051	0.35428	-2.2231	0.94166	2.5187	-5.2884	1.8122	3.9446	2.4366	6.2393	-3.7219	-1.0899	0.52326	-1.5504	-2.22	1.5629	1.1199	2.6528	-1.1492	-6.9458	-1.589	0.0070531	-4.1393	-3.0141	0.31379	-0.37973	-3.8961	-1.1311	-1.1803	-3.0509	4.4137	1.4436	-4.2888	-1.1924	-4.0523	-0.24096	-1.433	-1.0816	0.059158	-0.29427	1.9883	-0.57545	3.856	1.2297	-1.0474
-14.637	-9.3346	-12.174	-10.872	-9.3123	-10.958	-6.9974	-10.91	-10.523	-10.369	-9.9034	-11.966	-11.336	-7.609	-10.049	-11.257	-7.909	-12.716	-11.783	-13.529	-10.156	-12.356	-11.326	-9.8214	-4.5894	-12.734	-12.433	-11.65	-12.991	-7.9501	-10.882	-9.1698	-8.513	-8.9943	-7.5374	-9.383	-9.9387	-11.222	-12.287	-8.7398	-7.2797	-9.2616	-12.996	-12.613	-9.7815	-7.9692	-4.7583	-10.949	-8.505	-8.8111
-15.708	-12.095	-9.1388	-11.598	-13.867	-15.954	-8.4886	-14.438	-12.917	-13.576	-13.484	-12.82	-10.917	-5.0349	-6.847	-9.8055	-14.204	-12.653	-13.864	-15.439	-14.33	-13.218	-11.114	-11.897	-14.732	-13.033	-13.099	-13.064	-14.346	-14.714	-12.691	-11.198	-9.6814	-14.24	-12.302	-10.955	-10.803	-12.305	-15.404	-18.634	-13.724	-11.66	-11.273	-10.388	-14.878	-11.089	-9.1199	-17.3	-12.521	-12.937
-3.865	1.7215	-0.83776	-2.6399	-1.8413	2.4844	7.8901	-1.7656	-0.019842	-1.7568	-1.694	-8.6743	-3.6444	-3.438	-1.3207	-3.0486	-0.90148	-1.9383	-3.0028	-1.9725	-2.1576	-1.9202	-2.7936	-2.3098	-5.3672	0.19613	-4.0987	1.8147	-4.9216	-1.6452	-1.154	-1.3713	-2.653	-1.5166	-2.3247	3.5664	-1.4553	-3.3646	-0.95884	-2.5005	-0.11992	-1.7528	2.092	0.72102	-3.7773	0.26533	-6.3504	-4.1546	-0.68803	1.1133
2.2067	2.5124	2.8801	-1.4251	3.1726	-1.0261	0.9071	0.61839	0.58386	-1.4381	1.3284	0.94351	-0.81341	4.0298	3.5191	3.899	-0.49298	5.7199	1.2265	-0.15274	1.9395	0.03769	1.3309	5.0867	-4.8145	0.71176	-4.3569	4.359	1.1784	2.1157	1.6245	1.6502	2.1516	-1.3952	1.4104	1.5742	2.914	0.83802	2.1308	2.7472	1.9954	1.1379	1.5085	-1.6748	-1.7719	-0.62479	1.0581	-4.3578	0.46084	-0.5037
-1.6076	-1.0839	0.47203	1.7659	1.765	-0.32872	2.1674	-2.2799	3.4968	-3.058	0.33907	-2.5581	-1.0297	0.016777	-4.3769	2.5047	-2.5636	1.6976	2.6094	-0.025491	-0.77834	-0.69357	-0.28493	1.4367	0.23588	-0.94843	3.2933	-0.74087	-1.2437	1.0545	-3.7061	1.2982	2.3886	1.4123	-2.2593	1.5438	-1.2464	2.2719	0.64851	2.1053	2.057	-3.2057	-0.44615	-0.59045	0.3768	2.7818	1.0579	2.9005	0.75757	2.5927
-15.385	-8.3954	-16.347	-16.948	-16.104	-12.089	-14.459	-16.558	-8.7596	-14.705	-13.029	-10.658	-12.163	-13.602	-14.066	-13.41	-17.017	-11.958	-11.63	-12.439	-11.621	-11.667	-10.901	-9.9403	-19.904	-11.298	-13.687	-10.55	-13.565	-14.209	-17.255	-13.177	-13.317	-13.009	-12.39	-16.349	-14.538	-13.84	-15.398	-16.95	-13.896	-12.388	-10.995	-15.975	-14.075	-10.196	-13.802	-13.204	-14.174	-13.099
1.9798	1.3159	-0.33005	6.0128	1.134	5.5117	0.62196	5.7221	5.7239	3.7602	4.2632	3.1178	2.9692	6.4633	6.1933	4.3917	-0.31042	4.8362	-0.41682	2.7986	1.6397	0.76857	-0.94841	2.7143	2.5649	3.9958	6.3363	1.9008	3.688	1.2	4.2291	4.2251	6.0939	-0.95962	5.8145	0.56058	-0.082639	3.5775	2.1143	0.78252	5.453	5.1381	1.6982	-1.0885	0.89087	2.4132	2.0383	7.1094	3.8415	1.8068
-10.219	-14.106	-13.123	-13.745	-5.1767	-12.468	-13.282	-17.455	-16.114	-9.7719	-8.0025	-14.01	-15.389	-10.411	-8.9354	-12.725	-12.467	-9.2672	-12.038	-8.9817	-9.9696	-15.133	-15.441	-8.88	-12.428	-7.3792	-14.759	-13.13	-5.4201	-11.539	-10.29	-8.7459	-12.338	-10.192	-8.3262	-10.487	-12.402	-10.755	-11.299	-8.5371	-11.545	-12.508	-14.954	-15.434	-6.2138	-12.301	-15.278	-6.4356	-15.193	-11.372
-14.021	-10.876	-12.375	-14.527	-12.339	-12.753	-11.756	-13.757	-19.129	-11.235	-16.15	-15.209	-15.386	-15.88	-12.671	-16.222	-13.422	-9.4725	-13.225	-10.915	-12.269	-11.603	-16.187	-13.469	-13.606	-11.123	-12.56	-8.7472	-11.876	-10.432	-18.678	-9.5523	-11.874	-11.701	-14.912	-10.522	-14.474	-8.2894	-16.901	-10.953	-12.785	-16.158	-13.863	-13.14	-9.1311	-14.838	-14.401	-10.187	-11.756	-15.755
-1.2615	-2.3753	-1.282	-5.9323	-3.9944	-0.73554	-1.2015	-1.202	-3.821	-1.6725	-2.6916	0.61743	-2.1973	-4.0938	-0.46149	-3.4856	-0.35817	-6.1654	4.1816	-4.6525	1.8636	-1.2413	-2.7105	-1.4421	-1.3348	2.2266	-4.83	-6.1446	-2.0213	-1.2085	-2.5636	-5.0906	-4.3266	-3.8104	0.75063	-3.7702	-4.6944	-1.3379	-3.0635	0.8075	0.7172	0.56691	0.68075	-1.2474	-3.6311	-4.7436	-7.4914	-2.4138	-1.5601	-1.0888
-7.895	-10.82	-8.7406	-8.3739	-7.7091	-9.6086	-10.424	-2.8533	-7.1583	-11.311	-7.728	-7.7362	-8.294	-5.0024	-14.769	-10.387	-6.7519	-13.3	-13.345	-10.482	-8.7867	-10.232	-11.723	-8.6349	-12.662	-10.263	-9.9376	-8.2189	-8.7814	-15.8	-9.0338	-7.1747	-8.2595	-8.9023	-9.2133	-13.648	-12.552	-12.558	-10.509	-11.546	-6.4604	-11.246	-7.4027	-8.9132	-9.8535	-10.721	-8.4197	-14.297	-13.267	-10.355
1.3884	1.8618	-0.87406	3.0484	3.8115	2.5051	-0.14917	-1.6641	-1.5548	0.27196	1.8248	1.9594	4.7908	1.2017	0.96581	-1.7359	-0.44847	0.074595	-1.1466	-0.97736	5.2904	-2.7221	-3.2036	2.6569	-0.84902	-2.5385	2.3444	-0.99199	3.1542	3.1105	2.235	3.3968	0.96574	-1.9111	0.8345	0.55866	1.0604	1.6895	4.5527	-1.7824	7.0522	-1.9148	0.49792	4.647	-0.88684	-4.8084	-3.902	-0.78849	-4.0032	2.6984
-11.676	-9.1995	-10.535	-11.118	-13.74	-15.101	-13.039	-11.403	-13.877	-7.9366	-13.675	-14.828	-13.134	-11.123	-9.6377	-12.316	-12.882	-13.74	-16.107	-11.355	-12.835	-13.925	-12.903	-6.741	-18.412	-11.525	-10.41	-11.432	-9.858	-11.55	-14.53	-5.9218	-9.3511	-12.41	-8.9356	-16.332	-11.647	-11.31	-14.709	-13.365	-9.1494	-15.666	-15.86	-8.1784	-12.383	-10.082	-15.094	-10.647	-11.063	-9.54
-13.8	-9.361	-13.178	-14.704	-15.094	-15.407	-14.359	-9.5215	-13.302	-13.863	-10.878	-15.059	-16.346	-12.754	-8.4613	-15.362	-14.057	-14.836	-12.1	-11.609	-10.844	-11.531	-15.204	-15.079	-10.198	-10.521	-13.695	-12.49	-12.873	-11.852	-11.55	-18.784	-11.942	-12.413	-15.868	-12.255	-10.802	-14.715	-15.462	-14.591	-10.423	-16.63	-9.3611	-9.1972	-8.8259	-14.022	-7.8395	-13.912	-10.859	-7.696
6.9451	9.8265	8.4497	8.1422	9.7831	10.294	9.4265	11.592	7.3607	13.1	7.8891	12.092	9.8703	10.877	8.9797	6.6647	9.0897	4.1326	5.0683	10.235	7.4709	9.7561	3.1388	8.8626	7.8686	11.956	6.1918	3.9857	6.9558	6.5996	7.1995	4.9983	8.1813	14.319	10.083	9.8786	8.7002	6.8495	8.2828	7.4521	11.445	12.297	7.3451	9.7589	12.956	6.1325	11.868	6.6227	8.5395	5.9482
-8.6388	-12.037	-6.6565	-9.0778	-7.7762	-13.281	-11.114	-9.1004	-13.671	-10.237	-10.864	-7.5365	-10.22	-11.751	-5.7905	-7.6902	-5.1876	-8.2993	-9.0575	-9.3188	-6.1965	-5.7737	-8.3614	-10.678	-6.476	-13.685	-8.8787	-10.335	-13.098	-10.761	-8.4899	-15.497	-10.718	-3.8756	-7.8748	-12.65	-9.3644	-11.763	-8.9337	-11.82	-10.875	-12.047	-7.2632	-8.9298	-11.982	-9.6886	-10.33	-9.807	-7.8517	-8.6363
-13.495	-9.3193	-15.871	-14.082	-14.433	-7.5761	-8.7496	-10.13	-14.444	-7.9487	-13.642	-13.482	-8.0719	-10.834	-10.393	-11.082	-17.698	-8.1837	-12.371	-9.5968	-8.4538	-7.7376	-14.056	-12.663	-10.291	-10.312	-10.552	-10.982	-11.633	-9.6233	-13.696	-10.894	-9.5999	-11.802	-7.9314	-10.787	-8.1533	-5.8407	-13.703	-7.8374	-10.59	-14.223	-10.292	-10.807	-15.784	-9.1362	-15.251	-14.15	-7.787	-10.946
-5.0955	-4.7121	-6.679	-11.954	-5.0297	-2.7579	-3.9941	-4.8933	-2.7595	-8.1945	-3.6415	-0.90783	-5.9481	-7.9085	-8.7878	-5.9219	-6.8793	-5.8145	-7.1415	-8.5945	-9.405	-7.4535	-5.6004	-3.2659	-5.1528	-7.5329	-5.2705	-3.6209	-8.2058	-5.838	-6.6078	-4.1653	-4.3348	-7.6829	-6.0242	-3.27	-4.6144	-3.2341	-9.8795	-5.0763	-2.6075	-6.7629	-3.5941	-5.6262	-8.166	-5.7014	-6.3268	-7.2959	-8.3935	-5.2473
-4.2616	-4.938	-0.15598	-1.5527	-3.0843	-7.2928	2.6649	2.4533	-2.389	-3.4573	-5.0592	2.8935	-3.8689	-2.5056	-3.0621	0.22789	-7.0097	-0.46078	3.8235	-6.0697	-3.5339	-4.0582	-4.4957	-2.7497	-0.44784	-1.439	-1.3373	1.0801	-3.9862	-8.4358	-1.2966	-3.889	1.8268	-0.68846	-1.9897	-0.10522	-2.7773	-6.599	-1.1119	-6.1008	-1.322	-1.1718	-2.3404	-4.3388	-4.9941	-3.6974	-1.0978	-3.5268	-0.86147	-6.9944
6.3538	5.2686	8.4833	6.516	9.4515	13.616	3.0133	6.0187	6.8273	7.2246	4.4164	6.8096	7.3191	7.1369	9.8048	11.741	7.3828	9.4331	8.3524	9.5884	4.1283	6.5948	9.0806	4.4085	7.8851	8.7339	9.1655	8.9752	11.435	5.7825	7.346	4.5153	7.0715	6.5644	11.897	9.5268	3.3138	5.1657	3.3378	6.3079	7.6253	7.8711	4.6679	9.9787	9.4601	14.65	9.4671	6.3655	5.2403	4.7865
-0.88532	-1.18	-2.0547	0.66538	-2.5247	-0.57672	-1.0936	-1.2305	-2.554	2.4615	-5.9264	1.0092	-3.2634	-5.173	-2.8162	-1.4242	-0.95208	2.2622	-0.087517	-4.0121	-1.1039	-0.58382	-0.10181	-2.5136	-1.9392	-1.9047	-1.1404	0.41857	-3.2579	-1.0806	-2.8001	-1.4996	0.6137	-2.7558	-0.8469	-5.2291	-1.4784	-4.7728	-1.6342	-1.7942	-5.5931	1.7068	-0.38917	-2.1937	-0.12554	-4.0847	-4.0542	-2.0106	-1.4941	0.34392
6.9284	8.0518	7.2656	10.942	6.9367	9.3356	10.338	1.9541	2.9892	5.8991	5.5609	4.1045	6.158	1.8361	9.3578	6.0298	7.3084	5.1836	3.4049	9.1632	6.0373	7.8774	4.8985	6.615	14.28	8.0624	5.2875	7.7036	7.9247	6.107	10.769	2.9613	5.2243	4.4603	4.1937	8.7074	1.4004	7.5302	7.054	3.4451	2.6804	8.1144	9.59	5.0478	6.488	5.5768	5.5062	4.3079	4.4398	3.6651
0.74558	6.9499	7.2662	3.4567	6.2557	0.80347	-1.1123	1.3855	1.1445	4.8723	5.2424	3.6048	3.9053	0.58784	3.458	4.2161	6.3254	8.3782	-0.83043	5.2127	2.2456	-0.63304	0.17205	6.5778	4.1207	-1.6957	3.29	6.1354	3.8113	-0.18339	2.0314	0.56666	2.5605	1.3652	1.8439	2.5024	3.9499	-2.3316	2.0422	5.3403	2.3342	4.4037	2.1617	0.40193	2.5612	7.5755	1.3822	6.1156	5.8832	0.21033
3.7084	0.20434	-3.1148	-3.5183	-5.8885	-2.7345	-5.814	1.2558	-5.3316	-3.4475	-0.78341	-3.3741	-1.394	3.2083	-2.9992	-3.6227	-0.7289	-0.50685	-1.4293	-4.1455	0.071443	-0.85216	-0.49882	-2.3861	-0.88841	-3.6495	1.6565	2.9049	-1.4301	-2.1524	-2.7388	-3.0662	-5.9643	-5.4127	-0.84778	-0.4837	-2.8838	-0.03358	3.2318	-4.9482	-1.9966	-3.4446	-3.5011	-0.096607	1.6486	-3.361	-3.6957	0.024593	0.76863	-1.9431
-7.8127	-3.5545	-5.5023	-6.5407	-4.0047	-2.0699	-8.2565	-1.1177	-4.7309	1.8339	-0.54344	-1.7587	-1.3377	-6.4357	1.0689	-2.4247	-7.6963	-1.0977	-6.9877	-2.1941	-3.9862	0.12342	-5.5755	-2.6516	-2.2042	-4.7077	-1.8379	0.67361	-1.2671	-3.7687	-3.3059	-8.5524	-3.1451	0.18403	0.20241	-7.2935	0.25623	0.32238	-3.9317	1.5617	-1.0043	-5.2737	-5.1904	0.32659	-2.4934	-3.0425	-2.7562	-2.3354	-4.7584	-0.41392
-10.428	-6.7937	-6.6433	-7.1649	-8.2651	-8.6262	-7.3566	-3.5909	-8.4533	-7.3071	-3.1117	-7.8637	-5.9108	-5.7769	-8.2599	-5.0721	-3.1798	-5.6992	-9.3996	-8.1055	-10.954	-2.7016	-4.7963	-7.5404	-5.6205	-9.6044	-8.4589	-13.81	-6.2244	-9.5635	-5.3532	-3.9629	-4.7134	-6.0653	-3.6866	-3.207	-7.9156	-3.3522	-6.0053	-4.5979	-3.8183	-6.0855	1.4431	-6.8682	-9.7234	-6.9215	-4.136	-1.786	-5.9472	-6.244
-17.193	-15.624	-20.837	-13.412	-12.84	-10.372	-14.794	-11.608	-16.625	-16.825	-15.119	-16.237	-12.591	-15.539	-12.126	-16.354	-12.226	-15.634	-15.568	-15.667	-13.01	-13.824	-12.362	-16.288	-12.52	-15.37	-15.092	-12.099	-12.906	-12.527	-13.615	-13.106	-15.286	-14.133	-11.3	-14.367	-13.796	-16.152	-11.101	-16.115	-13.35	-15.886	-11.942	-12.239	-16.143	-14.767	-12.992	-13.668	-15.264	-16.539
-3.9013	-4.5798	-9.359	-5.6145	-4.3646	-0.27262	-2.0033	-6.7342	-7.0916	-6.6069	-7.7318	-7.7244	-2.1886	-4.7226	-8.4604	-3.0779	-3.1492	-2.7609	-2.1584	-10.405	-0.22539	-4.3476	-3.2549	-1.886	-3.0939	-4.9121	-3.7189	-9.1662	-7.2385	-2.0925	-2.4056	-1.8909	-1.369	-1.4962	-4.4114	-7.0424	-1.5661	-8.193	-5.0164	-5.2636	-5.2551	-9.7089	-5.1919	-3.1289	-3.44	-11.457	-5.146	-8.5543	-4.824	-5.6387
-4.0573	-0.75542	-5.8056	-0.32056	-3.1787	0.99191	-0.12284	-3.2452	-1.6452	-0.11222	-2.0432	1.3732	-4.0612	-1.7492	1.3845	-2.4203	-1.0219	-5.2492	-2.268	-3.6251	-1.0999	-2.9944	-3.2201	-3.5136	-2.0341	2.8667	-1.797	-7.5653	-5.2738	-1.8753	-2.8455	0.89199	-0.31982	-4.1194	-2.0265	-5.3154	-2.5999	-4.1993	-3.7087	-2.516	-9.6976	-1.0387	-2.6107	-7.4078	-1.0527	-4.2944	-2.1649	-5.4917	-0.68053	-9.1991
0.72913	-1.0915	-4.4566	-5.2179	-1.2438	2.1276	1.8266	1.7269	-0.67923	1.0425	1.4216	0.47998	-1.0245	1.9913	2.708	-3.3278	-2.3953	2.8509	3.1914	-2.1067	-1.0339	4.5759	-0.65759	5.9402	-1.3829	1.6366	-1.8469	-0.89318	-5.5183	-2.11	-0.97298	1.0028	-2.0482	2.7533	0.71586	-3.8594	1.5939	3.2358	7.7696	1.6211	-0.98077	-1.928	1.8966	3.097	-1.3201	3.3903	-1.3265	2.2949	2.768	4.3229
-12.773	-8.3437	-11.497	-10.429	-5.7657	-10.751	-14.536	-13.741	-13.796	-15.653	-14.885	-17.549	-11.768	-13.388	-15.245	-12.067	-11.03	-9.2774	-11.442	-7.5849	-11.34	-8.334	-5.1591	-13.29	-12.498	-8.3701	-13.865	-5.1108	-12.139	-12.532	-14.992	-15.599	-13.058	-8.795	-11.584	-10.326	-11.341	-9.4824	-14.904	-11.095	-9.8685	-12.739	-10.622	-11.121	-11.59	-8.8067	-13.09	-9.8706	-10.586	-12.055
-7.6436	-1.3041	-4.8749	-1.8159	-6.4183	-1.9925	-6.2151	-3.1123	-0.49152	-2.873	-7.0664	-3.0985	-4.3029	-2.347	-2.8817	-2.0322	-4.6924	-4.9832	-6.9667	-6.5971	-1.3271	-4.1202	-2.1977	2.8048	-2.6886	0.1796	-0.8634	-1.2683	-4.5659	0.7315	0.77215	-0.7392	-2.3772	-4.2919	-6.033	-6.0716	-3.1862	-0.53646	-5.154	-4.7816	-8.9882	-7.586	-3.686	-6.1618	-8.5878	-4.0814	-3.0691	-3.0449	-4.9104	-0.46309
-4.1168	-1.2938	0.79341	-4.4642	2.1927	-1.4322	-4.5379	-2.3681	-4.9153	-0.7762	-2.9721	1.5925	-2.479	-1.8762	-4.4632	0.3766	-0.6085	-2.5819	-1.6537	-0.28408	-4.2632	-2.5229	-6.6268	-2.579	-0.26713	-1.1968	-4.01	0.4105	-7.6667	-2.514	2.0757	-5.562	-2.4839	-2.3528	-2.5976	-2.0823	-1.5924	-4.6401	-5.569	-0.91856	3.2993	0.61846	-5.3	-8.6083	-2.1197	-2.4649	-0.059986	1.798	-0.91032	-5.3615
-12.809	-7.4849	-15.847	-14.844	-12.495	-13.836	-15.585	-18.273	-15.288	-10.704	-13.027	-9.867	-13.63	-15.413	-7.6682	-10.28	-10.939	-10.12	-15.969	-15.917	-11.264	-8.4282	-13.397	-13.801	-4.9975	-15.023	-11.116	-17.481	-12.612	-11.569	-11.203	-8.9987	-9.0939	-8.951	-13.233	-16.162	-11.828	-9.2397	-16.777	-11.749	-9.1707	-12.8	-14.183	-16.442	-14.292	-16.504	-8.8796	-14.556	-17.042	-15.5
1.2659	-1.7293	-1.8323	-2.4804	-0.53679	-3.4191	-1.2101	-2.0664	-3.0177	-8.1886	-1.6989	-4.1162	2.8358	-1.8658	-1.2031	-3.3542	1.7372	-1.7341	-2.3863	2.7196	-3.0008	-1.9494	-2.2938	-0.33773	-4.8333	-3.6223	0.54762	-6.2614	-0.6414	1.1479	-1.2083	-0.5956	3.9872	0.12063	-3.7489	0.80041	3.5697	3.8356	-3.6127	1.2315	-1.3094	-4.1095	-1.0479	-1.3247	-4.4276	-4.5738	-1.3652	1.2173	-0.58612	-5.9391
-5.0176	-6.6204	-5.2383	-3.7146	-13.01	-5.9052	-7.5907	-7.596	-4.956	-11.534	-6.8435	-9.6263	-6.6457	-7.6436	-7.0874	-4.533	-5.7055	-6.2809	-6.7299	-5.3935	-5.9821	-9.7619	-9.9918	-6.5709	-10.186	0.98502	-8.1931	-6.7727	-7.3682	-2.4263	-6.0117	-9.1023	-12.149	0.45795	-7.389	-8.7599	-8.4109	-9.1771	-5.6241	-6.1843	-7.9112	-6.0625	-3.2997	-5.7743	-4.3583	-8.0658	-3.7394	-6.3971	-2.45	-3.8237
-10.715	-10.001	-6.8985	-6.3029	-15.976	-14.706	-14.335	-12.692	-12.82	-13.733	-12.078	-7.4082	-14.384	-10.971	-11.511	-13.067	-10.639	-12.748	-13.965	-15.707	-13.272	-11.271	-10.537	-14.453	-9.7777	-16.294	-12.127	-10.178	-9.2456	-15.998	-10.764	-12.981	-9.4412	-11.449	-12.3	-14.421	-10.03	-9.2426	-10.74	-9.1563	-12.937	-12.514	-11.839	-11.075	-13.342	-12.403	-9.8038	-11.325	-12.617	-11.828
-6.2163	-10.338	-7.0916	-6.8858	-6.0721	-9.2286	-7.17	-6.6066	-11.49	-7.013	-8.7733	-5.7575	-4.6353	-7.579	-9.4481	-4.4436	-6.2931	-12.262	-5.7093	-3.3637	-7.4567	-7.0224	-3.5164	-7.4958	-7.0405	-7.9013	-12.697	-5.1252	-7.4071	-6.4227	-9.5159	-12.418	-5.868	-6.256	-7.6861	-10.077	-8.2579	-9.5897	-6.3896	-3.6697	-6.1962	-8.6179	-5.2213	-11.833	-6.8296	-4.3319	-6.5057	-8.8009	-3.6338	-4.8382
9.9933	10.494	9.484	7.147	9.82	10.58	4.6755	12.015	9.7383	13.39	9.0173	10.053	9.4263	10.579	9.6347	12.957	10.651	13.301	9.753	10.947	9.5952	7.9932	14.568	8.7485	5.7922	8.5601	10.299	7.785	11.861	10.001	8.3543	5.0192	12.235	11.455	10.626	8.3622	6.3507	7.1939	9.2765	11.843	9.7303	11.864	10.591	12.784	12.492	9.851	14.806	11.804	12.412	13.932
-2.8481	-3.9568	4.5401	-1.2538	-2.7887	3.2434	3.2112	1.6728	-1.9672	2.3126	0.7915	-1.0599	-1.9038	-4.3875	0.17245	-0.02603	4.8608	-3.0008	2.1992	-0.78311	0.60419	-1.0748	-2.8272	-4.44	2.166	-2.4254	-3.1199	3.6411	-3.7332	3.1904	-6.7346	-4.0054	0.71669	0.75484	-1.8804	-1.6208	-3.2057	3.1632	-1.7475	1.6947	-1.473	0.055642	-0.81392	-0.76195	0.78976	1.4707	3.0999	-2.735	1.7517	2.2811
-7.2524	-10.293	-7.2824	-9.3839	-7.3674	-7.5778	-0.90011	-10.359	-9.905	-8.47	-6.3436	-3.2306	-4.7962	-11.562	-9.2041	-12.524	-5.7246	-2.2894	-8.007	-3.1448	-7.4527	-6.4049	-5.0411	-3.6398	-6.7682	-3.0954	-6.1236	-5.6994	-0.39472	-5.7451	-10.015	-6.2462	-4.2882	-8.133	-11.82	-7.2495	-1.8575	-6.5948	-4.1685	-5.5364	-8.1232	-5.6952	-8.9385	-2.0672	-6.168	-9.2911	-5.7506	-8.5871	-13.161	-6.1481
0.41236	0.94941	-4.0776	-1.6813	-0.039548	0.26967	3.3256	1.8975	-0.34129	3.8934	3.172	-4.1085	-3.06	0.25968	-0.63613	-0.73416	-2.3425	4.1011	3.2784	-0.27997	-1.479	-0.088142	-5.0964	2.1568	-3.8866	1.0642	3.2667	4.6594	-0.19573	1.0594	-1.9962	0.16681	-1.5303	0.32745	-3.3771	-3.5455	-0.22361	2.3283	-2.8213	-3.4141	4.4427	5.7538	0.69744	-2.6089	-4.2423	-2.1711	-1.8519	1.7307	-3.0847	4.0883
1.1234	1.8898	-5.0713	1.4475	-2.5331	1.2056	0.6626	-1.6135	4.5054	-2.2662	-1.5777	3.7021	1.5331	0.96238	1.9238	-0.93121	-3.5436	-1.1926	-2.405	4.7348	4.3488	1.5385	0.13113	-1.7662	0.56927	-1.1301	1.3392	-1.5718	2.9456	-0.46001	-2.0753	-3.2842	2.794	-2.2801	-3.8903	-0.87989	-2.8739	-2.3206	-2.5318	0.0038853	-0.60022	0.78898	-2.0748	0.3057	-2.1174	0.026855	1.6738	0.14449	-2.645	-2.7487
-1.2327	-5.7035	-7.8559	-0.12313	-1.5442	-9.6357	0.3272	-1.6186	1.4463	-2.0755	-1.8605	-4.4034	1.7809	-4.5424	-3.6497	-2.3841	-4.4789	1.0378	-3.712	-4.4294	-7.4229	-3.5018	-5.0843	-2.4332	0.14729	-2.2383	-8.5974	-5.8323	-4.5096	-2.1035	-4.0088	-3.2521	-0.60219	2.293	-5.0367	-3.4076	-5.5285	-0.98637	-1.1613	0.71783	-5.9926	-5.2079	-3.1386	-2.543	-1.9111	-1.7387	-0.58945	-2.6388	-3.3985	-3.7748
-6.5053	-4.1719	-3.6505	-4.4957	5.2331	-2.994	-0.3953	-1.7122	-2.6029	-5.3708	1.7422	5.3668	0.97471	-6.2751	-4.8515	-3.8773	-3.3416	3.0629	-5.8808	-1.7488	-3.0568	-1.5147	-1.8486	-2.2423	-4.8439	-3.4544	2.6076	-6.45	1.5748	-3.7901	-4.3784	-4.3404	-1.1923	1.5471	-0.19539	-4.3807	-4.0726	-0.24547	-2.349	-1.1064	-3.8655	-2.33	-3.8182	-1.8749	-1.8246	-1.167	-2.2777	-0.97899	-1.436	0.36682
4.7214	5.7775	-5.9341	7.1081	-4.7342	1.3154	-0.61546	-2.5406	-3.0513	-3.0105	0.68375	0.26973	1.4702	-0.7638	1.6729	0.38828	-2.9476	-0.4596	3.2106	-4.4033	-0.9745	-1.8575	-3.2177	-5.3529	0.7394	-2.878	-4.0113	4.0618	-0.38362	-1.7079	0.81087	-2.1025	0.99694	4.2133	2.1999	-2.2138	-1.4772	1.5435	-3.3788	1.2507	1.3473	0.87102	-0.48397	2.4382	0.74933	-2.7877	-2.3737	1.8433	-0.89019	-1.777
11.587	8.3732	7.4223	8.0148	8.8819	8.5157	10.533	12.493	7.4731	10.321	14.122	9.2648	16.074	7.9331	13.038	15.014	8.6176	9.9717	7.6038	12.215	10.263	13.366	9.8459	8.3834	9.3198	7.2374	11.487	9.2145	10.3	12.985	4.0595	9.4626	5.5866	10.799	8.7193	7.0839	10.842	9.959	8.9241	5.4589	8.6075	2.0145	10.796	10.338	8.3493	8.9964	6.7376	14.049	7.6787	14.855
1.8619	3.9435	3.3945	2.3386	3.6658	3.4247	-0.52333	5.9438	5.1218	2.6479	5.4706	4.8987	7.5709	2.917	6.0877	3.7714	7.9309	6.0006	2.9981	4.4975	4.2698	5.8963	9.1735	7.0821	3.0648	4.7708	4.4891	4.8343	2.69	8.2986	6.3832	8.8285	12.418	6.2143	4.8589	6.5788	5.9644	3.2507	4.8379	4.3712	7.6062	10.868	3.9721	1.2437	4.7139	3.0041	6.0426	8.0621	3.3316	5.578
-6.5957	0.15488	1.4719	0.86209	-3.006	-2.0828	3.2807	-3.4667	0.34146	-1.2315	-2.1452	-2.0071	-0.28148	0.23617	-4.6326	-3.3101	3.0413	-4.6909	1.8986	-0.4748	-4.0318	-1.0164	0.26119	-2.3369	1.1773	-0.7291	-5.0159	3.2688	-5.9553	-1.0291	3.8943	-5.8098	-1.9863	-2.7826	-3.2637	-6.2656	2.6455	-2.2288	-2.7861	3.0747	0.45526	-1.126	0.13075	-0.48329	-3.8936	-3.5249	-3.737	0.1788	-0.52648	-4.2907
-0.12693	1.5738	-0.79642	5.9322	3.6316	0.32755	5.441	2.988	3.1273	1.573	1.6257	1.8082	2.4397	2.4841	9.8731	-0.31214	0.43243	2.6637	7.5189	5.2302	0.71287	1.4947	3.5576	-0.85331	4.475	3.0118	-1.8611	0.64082	-2.0165	2.3846	3.0256	6.964	6.8478	-0.6692	-1.2072	1.7808	2.072	3.9992	5.932	5.795	1.7617	3.835	-2.591	3.7464	7.5662	-0.098766	3.0819	4.5562	0.61041	3.1731
-5.52	-0.32369	-2.6031	-0.34432	-3.8331	-4.7361	-2.4843	-7.3169	-0.35082	-5.7195	-5.3353	1.876	-3.4189	-3.241	-4.8541	-0.34167	-7.0662	-3.9341	-5.7868	-4.2073	-10.004	-2.0112	-4.3703	-2.1253	-2.575	-8.8119	-6.552	-0.1048	-4.9917	-0.171	-4.3712	-5.0244	-3.0383	-2.8578	-5.112	1.2667	-6.888	-7.1934	2.1045	-4.405	-5.8909	-4.4002	-0.17634	-1.3013	-6.3095	-4.0388	-4.3363	-4.4086	0.27882	-3.5832
-23.837	-21.251	-20.701	-22.373	-20.718	-28.861	-17.161	-23.376	-22.09	-28.42	-18.496	-25.371	-21.769	-20.811	-21.922	-20.707	-24.958	-21.979	-20.545	-22.646	-23.733	-23.22	-21.722	-19.395	-20.704	-22.66	-26.349	-26.695	-27.171	-21.934	-24.361	-23.426	-24.614	-22.848	-23.924	-21.878	-25.501	-19.033	-22.22	-22.429	-21.647	-24.672	-20.014	-22.237	-19.617	-26.341	-21.383	-21.516	-25.695	-21.232
3.6412	5.6422	5.7116	3.1019	6.8914	3.5792	3.359	-1.6749	2.8108	5.2705	6.0828	7.8029	6.8458	5.3663	1.9908	4.6458	3.793	3.0158	5.4902	-1.3698	2.5325	1.6971	8.4599	3.7153	3.2135	4.8209	9.2455	5.5853	6.2018	2.4492	3.8013	-1.1728	5.6423	5.1851	5.9991	2.0828	11.221	4.9736	3.9714	0.38497	2.9874	9.0064	10.959	4.2566	2.1685	4.5359	3.0283	2.2226	3.9273	6.6915
-9.9399	-12.934	-13.782	-11.77	-15.939	-10.105	-9.0806	-10.284	-13.189	-13.215	-13.981	-14.164	-14.609	-7.636	-10.864	-10.055	-13.184	-12.744	-6.3923	-12.344	-11.515	-7.4139	-11.497	-11.551	-13.145	-12.747	-13.29	-9.9062	-17.047	-8.9403	-6.9963	-8.9794	-12.963	-12.598	-13.189	-11.978	-8.7843	-9.4337	-10.121	-11.942	-11.484	-7.2748	-14.409	-9.3045	-10.646	-12.126	-12.36	-14.6	-8.4665	-15.449
-16.443	-12.943	-10.489	-13.188	-10.475	-11.822	-7.2357	-8.4304	-6.37	-14.164	-11.847	-7.7988	-11.181	-16.241	-10.965	-13.695	-11.238	-10.589	-13.326	-14.125	-10.891	-13.582	-10.286	-15.633	-11.18	-8.7535	-12.88	-17.477	-11.306	-12.345	-17.219	-14.451	-10.749	-15.132	-10.052	-12.982	-14.416	-13.618	-10.336	-11.165	-14.915	-13.669	-14.287	-13.571	-11.881	-13.546	-11.898	-14.939	-7.7474	-9.1441
-14.592	-11.35	-16.787	-15.86	-17.314	-9.9925	-16.353	-15.686	-14.432	-15.196	-15.947	-15.874	-16.445	-16.806	-18.108	-12.571	-17.809	-12.807	-13.84	-18.903	-19.569	-13.183	-11.126	-17.173	-13.585	-12.75	-12.52	-13.574	-17.58	-12.926	-10.736	-12.603	-15.487	-10.627	-16.257	-15.191	-16.385	-13.331	-13.275	-15.837	-12.585	-12.544	-15.679	-19.572	-15.618	-10.08	-15.299	-16.537	-16.414	-10.39
8.661	5.6419	10.766	3.6766	7.515	2.1203	3.3864	5.5918	-0.22722	4.4518	3.0785	3.7615	3.4282	3.9413	3.4663	10.388	3.1451	1.8284	3.1884	4.9784	7.0417	6.6778	3.0874	4.3801	6.8703	4.5626	6.2123	6.1178	3.8539	3.856	7.6965	5.9739	7.1927	4.6164	7.8361	4.2704	5.7399	3.6589	5.2657	8.1239	7.0816	0.2807	6.6183	3.7218	4.3269	7.3339	5.0178	6.5522	7.9421	6.7096
-4.8439	-5.0477	-4.0486	-4.9774	-3.9697	-0.77838	-3.0236	-5.3102	-0.31866	-4.4552	0.09108	-3.8869	-6.3494	-4.386	-2.6217	-2.5213	-1.675	-5.154	-2.049	-3.7591	-0.77846	-4.0753	0.98771	-1.9326	-0.46153	-3.0802	-3.7939	-8.1875	-3.6783	-7.8062	-3.3919	-3.2723	-4.9381	-5.0903	-3.6983	-1.144	-4.4789	-2.749	-3.2648	-4.8868	-5.1408	-5.3149	0.628	-5.7724	-1.0988	1.4465	-2.6191	-2.9209	-2.9882	-3.3138
-5.2958	-2.5025	-2.1304	-5.777	-3.4783	-2.6591	0.61475	-5.5173	-0.55511	-0.75238	-0.39218	-5.1031	0.10284	2.1505	0.3181	-1.7021	-3.4945	-3.7279	-6.0976	-4.4859	4.1581	2.492	0.23519	-1.7842	-2.289	0.1676	-2.4286	-2.6704	-3.0822	-1.4961	-4.0116	-5.1839	-2.1311	0.22562	3.0369	-1.0163	-2.0122	-5.0609	-0.24913	-2.9941	-0.67832	-2.2929	-1.7366	-3.0303	-4.6749	-3.6108	-1.5377	-9.1033	-0.68941	1.0001
7.9324	5.1596	6.2305	1.7356	8.2797	6.87	7.2923	6.9936	9.1476	7.2803	5.8206	3.458	6.8848	11.027	3.8398	2.3235	7.5291	3.987	5.2964	6.4898	1.21	5.7145	3.9655	9.3756	2.6594	4.6468	1.3367	4.733	5.2505	5.8921	5.6106	4.3404	7.331	5.5988	4.688	8.243	4.9185	2.235	2.8336	3.2573	9.2047	10.086	5.8682	5.9344	5.0662	7.0978	7.4316	4.4104	2.1089	2.3397
-11.519	-8.6971	-10.835	-7.0935	-11.459	-7.4681	-8.5254	-6.2935	-8.9764	-11.492	-9.6081	-12.149	-9.3418	-8.1663	-10.526	-6.9068	-12.404	-10.217	-10.919	-5.1937	-10.294	-10.771	-4.8893	-11.305	-9.7889	-10.344	-13.64	-8.4707	-12.367	-9.0496	-6.3874	-7.5468	-9.9952	-12.957	-11.17	-10.54	-8.644	-10.895	-9.0181	-9.6753	-13.427	-10.422	-8.7542	-9.5616	-11.028	-7.4275	-9.5065	-10.264	-11.791	-7.9674
-0.4436	2.2126	-5.2155	-1.9228	-0.65271	-1.4537	-3.4465	1.0972	-0.84715	-0.22477	-5.5139	2.6324	-2.1223	-2.5808	-0.42464	-0.60889	0.28243	-1.164	-0.11258	-4.0986	-3.7466	-2.5718	-5.2574	-1.402	-0.25875	-4.9175	-3.3134	-3.9053	6.9885	-4.2446	-0.0065658	2.1485	-1.7876	-1.4449	2.202	-1.7291	-1.9454	0.8584	-0.077482	-1.5659	3.0427	-1.0919	-5.794	-3.5022	-1.5618	0.036221	-0.48448	-3.4278	0.49369	-1.1312
-10.479	-13.928	-9.6113	-13.032	-10.053	-12.346	-11.56	-11.097	-8.976	-8.498	-7.367	-9.2421	-7.7243	-14.432	-6.9134	-12.908	-9.5606	-8.1331	-12.83	-9.8377	-8.8768	-13.701	-9.3497	-7.5194	-10.367	-12.876	-9.5298	-9.8522	-10.376	-8.9363	-10.283	-14.468	-8.8206	-8.8904	-10.014	-8.5838	-11.388	-6.4137	-10.594	-10.816	-12.522	-12.013	-4.3038	-9.1603	-7.644	-7.0522	-9.6892	-10.739	-10.049	-8.7025
6.8025	1.9181	9.9549	6.7974	9.7697	5.243	10.118	8.6352	11.799	5.1385	4.3864	10.994	4.0961	8.1059	6.1731	4.845	9.3078	8.757	3.5737	5.753	5.5814	4.0361	3.1197	8.0074	6.8705	8.4467	4.4729	5.1895	7.3956	9.5215	3.6666	7.7998	6.2385	6.3564	6.0293	10.021	6.3589	9.0562	2.9108	2.0429	6.4229	5.0599	2.4574	6.5453	4.5167	11.656	7.6507	11.044	-0.25018	7.282
-8.4684	-8.478	-8.0344	-9.7322	-8.2691	-10.085	-10.2	-6.0412	-4.9115	-10.829	-8.9615	-8.075	-9.1669	-7.0082	-7.948	-8.0947	-8.571	-6.6333	-11.497	-5.6416	-5.2352	-10.051	-11.18	-10.814	-7.9918	-6.0076	-6.9079	-9.1364	-10.792	-13.242	-13.132	-5.9658	-5.5817	-8.0576	-14.516	-6.1819	-12.226	-7.0548	-7.3719	-7.1915	-9.5266	-7.4559	-11.284	-10.961	-10.695	-8.5264	-9.48	-7.3226	-10.891	-12.162
0.060755	-0.99892	2.8069	1.0824	-2.1418	2.2317	-0.99561	1.4129	0.14326	-1.2759	-1.3195	1.7168	1.584	3.0417	-1.6557	-0.74828	1.0973	-1.387	0.33919	1.1684	-0.32405	-2.2021	-3.9511	3.3168	-2.9777	3.6032	3.1899	-1.0043	0.74958	-2.6869	-1.1183	1.5401	3.7524	1.3029	2.4243	-0.25202	-2.3626	3.3164	-2.2902	-1.9316	2.7925	-2.9288	3.7583	4.9527	-3.7529	-1.2325	-0.55773	-2.6079	2.9459	-4.0852
-5.8732	-1.2421	-2.4692	-2.4854	-4.8254	-2.1294	-5.3373	-2.764	-3.9691	-6.6942	0.65366	-5.5631	-3.5995	-6.8212	-5.1208	-3.4542	1.7194	-2.1115	-4.9449	-5.1417	-2.6651	-5.8541	-0.93149	-5.8123	-3.0181	-7.6524	-6.1971	-2.9352	-4.9869	-1.7934	-1.7423	-8.0285	-4.0062	-2.2343	-4.9396	-2.9524	-2.7566	-1.593	-5.3942	-0.052358	-6.2446	-2.8705	-4.0098	-3.1314	-2.0261	-3.5322	-1.1612	-6.0374	-9.3498	-1.2348
0.75178	-3.2691	7.1984	0.92541	-5.2092	0.9681	3.5979	-3.626	1.606	2.5816	-2.4958	3.2803	-1.5744	-1.5566	-5.5541	1.664	1.9843	-3.1447	-1.0657	-3.6707	2.8148	-2.0924	-2.8688	-3.8869	4.078	1.9382	-5.1781	0.28464	-4.898	-3.5953	-0.65719	2.9329	-1.3828	-0.15732	-0.58604	-2.7401	-1.4803	0.63188	-6.3562	-2.9868	-3.8594	-1.7304	-0.18044	-2.5354	-0.62059	-6.6438	1.2383	1.6867	-1.8079	0.41242
-3.2203	-2.1052	-2.0211	-0.99384	-4.5806	-4.4784	-6.143	1.0249	-7.0673	-1.1036	0.74217	-2.7059	-0.83776	-3.371	-3.177	-7.0338	-5.9953	-1.7766	-8.4246	-4.1642	-3.906	-6.8306	6.5902	-4.815	-1.5776	-3.621	-4.8404	-6.0956	-3.5938	-0.23775	-5.713	-1.3758	-3.419	-0.77374	-2.3409	-2.0423	-1.7512	-0.30572	-2.0169	-8.8578	-5.5177	-2.542	-6.2362	-1.1779	-1.3508	-2.2374	-5.9856	-1.9719	-3.5179	-1.3425
-2.0309	0.31103	-1.7393	-2.528	1.2686	-0.30598	-0.63206	-1.8078	0.74796	2.6572	-2.2198	2.9571	-0.61652	-3.4605	-1.499	-3.2932	0.72782	-0.23858	-1.2216	4.0084	-3.7244	-2.9736	-3.2292	-4.5347	-2.0883	-3.1377	0.11381	0.50511	-5.5294	0.26469	1.5457	2.1978	-3.9105	-2.4506	-4.6395	-0.058059	-0.8738	0.92219	-1.1241	-2.7197	-2.561	-0.8583	-0.20868	-1.1206	1.776	-3.0734	5.5632	-0.38939	1.3914	-1.2988
3.1422	3.2664	4.1566	2.3447	2.6816	0.44016	5.2423	5.5281	0.72634	4.5229	-1.5353	3.1578	1.0638	1.053	1.4259	6.5521	5.4141	6.8947	2.3677	2.2262	3.0093	2.0492	4.0112	1.0181	2.8396	5.0871	-2.0287	4.6359	7.609	2.1987	8.1735	7.7073	1.592	2.5502	2.6825	1.8467	0.68771	2.761	4.8866	1.635	3.1977	-0.11754	1.667	0.70132	3.5452	6.6697	2.4185	1.0035	2.4919	3.4303
-1.8607	-1.4934	-0.74429	-2.2641	-2.1048	-5.1251	-1.623	-4.5479	-3.2801	-5.3932	-2.8918	-3.555	-1.8702	-0.14255	-2.3998	-2.5844	-3.1758	2.7857	-0.76243	0.92276	-4.8302	-2.8644	-4.369	-0.72735	-4.5574	-4.0128	-3.7074	-4.2804	-3.14	-2.8532	-0.66699	-2.8627	-2.1181	-5.9844	-5.5545	0.12429	-4.4707	-2.5409	-3.3123	-1.1119	-2.6104	-6.5961	-4.0899	-7.7343	-0.32772	0.43996	-4.516	-4.4045	-2.0963	-2.7147
0.71259	3.9271	0.16202	-3.0053	-1.4397	-3.73	0.17466	0.10804	1.0097	0.21521	-1.1805	-6.5634	1.4114	2.8338	-4.3172	-1.794	0.97831	-2.3462	-3.0693	-1.5597	-3.5697	1.65	1.3326	-2.3399	-1.2019	5.3511	1.6391	-2.1919	0.11201	-3.4343	-0.27593	8.3518	0.74564	0.65418	0.95962	-0.33096	0.11268	1.3642	-2.3124	-1.1646	2.9157	3.6954	-5.8047	-2.4555	-0.72761	-3.262	1.0749	-2.152	-0.4549	-1.0236
1.1465	-2.1022	-1.6834	-3.0703	-7.9273	1.7073	-0.5743	1.525	-1.4216	-7.8703	-1.1628	-1.9829	-3.2137	0.45959	-2.6807	-1.5055	-1.7571	-0.86216	-2.1325	-6.9444	-3.4937	0.55613	-4.7238	-1.6515	-4.7107	-3.3051	-1.1623	-4.4718	-2.5844	-2.0741	-2.1384	-0.99505	-6.5959	-1.0327	-4.7544	-7.7599	-3.2737	-5.3784	-2.2908	-0.34469	-1.9872	-3.6699	-3.6516	-3.4072	-4.9083	-4.0117	-1.7514	1.0792	-0.67949	-3.3458
-20.019	-19.569	-20.034	-18.192	-20.094	-22.564	-17.762	-17.939	-18.48	-24.138	-23.051	-23.367	-19.68	-23.475	-24.364	-21.632	-21.588	-21.335	-20.68	-17.82	-20.424	-21.839	-20.806	-27.071	-23.152	-20.503	-17.778	-25.283	-20.774	-20.489	-23.696	-21.658	-21.468	-21.818	-18.387	-17.643	-22.71	-20.282	-27.008	-17.819	-17.871	-17.134	-20.476	-18.513	-20.197	-17.738	-22.95	-17.568	-24.823	-22.859
-5.7858	-5.8776	-6.4607	-5.5698	-7.0164	-4.3001	-7.6205	-5.4646	-4.9935	-8.7698	-2.5561	-5.6953	-10.307	0.40041	-6.9606	-3.1394	-11.544	-0.45278	-6.4874	-5.9832	-3.3959	-4.992	-2.6796	-8.3751	-3.9457	-4.5475	-5.34	-5.468	-10.585	-8.9469	-6.8834	-4.7976	-6.8886	-9.1759	-5.2167	-2.7281	-4.0654	-6.5583	-12.268	-6.4694	-4.9644	-4.3364	-2.4222	-6.1699	-4.453	-5.0193	-7.9131	-6.0454	-4.6329	-7.0979
-10.498	-9.4767	-6.2217	-6.5151	-5.3323	-6.5834	-7.3281	-11.265	-10.855	-6.4573	-9.9754	-6.6803	-6.8483	-10.827	-6.2634	-7.4977	-5.1829	-4.3072	-5.5658	-10.198	-8.1631	-7.7862	-10.628	-8.2324	-8.9823	-6.919	-4.6124	-7.6867	-6.1936	-8.915	-6.9051	-7.8395	-8.5435	-7.0843	-4.7954	-6.0037	-9.2476	-8.2397	-6.4417	-7.2075	-7.8853	-7.2417	-5.757	-7.4834	-7.0608	-3.0339	-7.358	-10.519	-7.8602	-10.308
-3.1289	-9.1491	-1.3819	-6.9679	-5.1089	-0.72321	-2.1192	-10.96	-8.7487	-7.1746	-4.6787	-0.97642	-2.5389	-3.254	-3.4515	-7.0005	-4.6431	-6.787	-1.1068	-6.6799	-5.508	-2.9104	-7.2064	-6.1273	0.31796	-4.578	-7.8303	-6.2129	-1.3394	-0.82148	-2.7487	-6.7891	-3.6194	-2.3611	-1.8907	-5.9087	-9.0181	-1.6111	-6.5699	-3.9719	-2.1195	-1.5606	-4.657	-4.8282	-2.9483	-3.6779	-9.4555	-6.2861	-1.159	-3.3818
-6.4685	-10.175	-8.9989	-9.2819	-10.379	-7.3729	-7.2866	-11.566	-8.2602	-4.5415	-9.9411	-6.6343	-8.3909	-12.508	-8.6628	-3.6472	-7.9802	-1.7989	-7.8981	-8.8679	-14.524	-6.8945	-14.515	-9.1172	-11.478	-12.156	-7.7402	-9.2961	-9.1977	-4.6989	-10.273	-13.688	-7.7634	-9.7422	-4.4765	-6.4958	-12.456	-11.618	-9.8402	-7.5147	-7.614	-9.177	-11.82	-8.2708	-9.21	-10.112	-9.969	-6.1019	-14.892	-12.951
-5.2902	-6.13	-1.8654	-5.1554	-1.2956	-0.1583	0.29138	-3.2764	-9.1173	2.8244	-3.2453	-3.853	-0.79224	-0.012988	-5.7286	-1.0811	-1.6299	-1.065	-1.2907	-2.9979	2.818	-5.1633	0.0069513	2.8623	-1.142	-0.1995	-6.8033	-2.9561	-0.82385	-0.27799	-1.583	-2.8679	-5.1708	-2.0249	-2.7025	-7.4604	-2.4903	0.65865	-2.8191	0.064494	-0.516	-0.68197	-1.2127	-0.63253	-0.95881	-2.373	-1.6822	-1.0155	-4.1549	-4.2419
3.3735	3.2638	-0.32448	3.0927	1.2568	2.1533	-1.9201	2.1566	2.0562	4.157	2.5793	1.92	-0.071808	2.3184	-1.0661	0.924	2.4617	3.518	-2.3141	-0.34012	-2.1565	3.1327	2.73	1.4558	3.7908	0.60564	3.2261	0.24646	2.9205	1.3545	4.0838	2.8625	1.8507	2.088	1.6027	2.5217	-3.02	0.54628	1.3229	5.4948	-4.5935	4.1747	-1.3392	3.8758	5.775	3.1945	1.6548	0.8925	1.7597	3.5712
-2.4831	-6.0742	-5.5678	-2.3794	-3.6062	-1.3184	-2.8814	-2.0936	0.33318	-0.22901	0.41365	-2.3404	-7.0356	-6.5699	-3.1036	-1.4038	-2.6971	0.40104	5.484	-4.6525	-5.8295	-3.1423	-2.7886	-2.5693	-2.65	-0.29674	0.70642	-0.74577	2.537	-3.1241	-2.9082	2.4282	-0.8605	-0.66388	-2.4903	-0.73415	-4.397	0.069353	-7.0611	-1.5641	1.0088	-3.1076	-4.1067	-6.1501	-0.52623	-3.9001	-0.84162	0.95302	-1.4688	-0.06863
-1.0494	1.4085	2.5056	5.6214	2.8642	5.0124	3.0058	-0.74952	6.3208	3.4894	-3.2121	1.2271	5.0048	0.17233	3.4041	2.3278	1.9234	0.87973	0.96887	4.8487	2.7762	3.2844	3.5912	1.4827	0.9328	0.99648	-0.84525	2.8294	7.3984	3.7996	1.7517	1.4686	4.601	2.7987	3.163	0.93847	3.2662	5.178	3.6839	5.3897	5.8741	5.6212	5.3556	6.0916	7.0889	1.6994	3.6087	0.33373	0.85714	0.92877
-10.942	-15.711	-12.671	-14.019	-17.247	-16.057	-11.22	-18.272	-8.6063	-16.309	-13.018	-15.117	-13.934	-13.413	-15.314	-15.368	-13.573	-15.519	-18.107	-13.061	-18.793	-13.256	-10.599	-14.968	-17.087	-17.685	-8.8697	-18.423	-16.398	-18.836	-16.405	-14.758	-11.028	-14.149	-12.682	-8.638	-14.231	-12.854	-12.572	-16.606	-16.63	-13.824	-15.601	-17.133	-15.262	-11.628	-17.464	-11.822	-12.985	-9.7746
-17.015	-15.468	-15.73	-13.269	-15.067	-14.412	-15.319	-9.918	-14.069	-11.964	-14.635	-16.418	-12.139	-14.721	-19.194	-15.003	-16.742	-17.14	-15.987	-13.717	-14.998	-13.676	-16.839	-18.768	-15.09	-11.021	-22.37	-9.6571	-14.701	-13.723	-16.927	-15.277	-10.289	-15.454	-17.414	-19.246	-14.154	-15.78	-10.196	-17.937	-11.151	-14.514	-12.551	-14.757	-15.21	-17.969	-16.877	-12.573	-18.094	-15.802
5.3617	0.2719	-0.32058	1.6478	-1.1329	-1.8648	2.7929	1.8101	2.2028	-1.8317	1.6533	1.8858	-2.6952	4.0114	2.3885	2.3372	4.1251	3.455	5.8919	-0.22036	2.949	2.8726	2.8185	0.60506	4.2037	-1.9864	-0.58904	1.609	2.4163	5.8512	-0.12554	-1.4034	3.9571	0.58907	-0.0637	1.5365	-4.2817	-1.4751	2.2964	4.4809	-2.8805	3.8421	0.80552	-3.1558	3.7878	0.76235	-1.1289	-2.6091	4.682	4.696
-10.048	-3.1162	3.8523	1.178	0.22868	-7.6134	-7.4524	-3.4658	1.8339	1.7357	1.3534	-4.4923	-2.7663	-6.6064	-4.8245	-0.60711	-4.5186	-3.8089	-1.2144	-2.1438	-1.3171	-1.7754	-1.2742	-1.4749	-5.4682	-0.88371	-6.7172	-6.0061	-1.8944	-2.6592	-2.3585	-3.334	1.1303	0.63402	-2.1903	-1.6891	-0.81933	-8.3403	-3.8312	-0.68711	-0.76521	2.4762	-1.7323	-4.0337	-2.3315	-2.7993	-1.0381	-2.2702	-1.4741	0.28782
3.9663	7.3612	5.621	3.3842	0.52319	2.1046	5.1014	6.2924	2.7539	6.5265	1.3115	6.727	2.472	2.7964	5.8581	3.599	5.0614	0.48897	8.8432	3.3997	3.6652	3.5975	4.6795	4.6053	5.629	6.7334	1.8314	3.6853	-0.44026	5.6376	5.1869	3.7741	6.2143	3.0158	4.1607	8.0743	4.2939	6.1413	4.2248	2.7044	4.1731	4.1091	4.3641	3.4313	8.7164	3.0101	7.8691	5.9885	5.1243	3.6836
-5.1473	0.60457	-3.7882	-3.003	-3.8785	-5.036	-2.4331	-7.2711	-7.3502	2.8994	-6.4864	-2.3567	-2.8331	-4.6131	-1.1564	-7.921	-2.2524	-2.2042	-3.0622	-4.1546	-4.0558	-1.4152	-1.73	0.66679	-0.6693	-5.7926	-5.3612	-7.3832	-5.9499	-6.195	-6.1516	-1.6879	-8.7827	-4.9438	-1.7398	-4.8379	-2.2219	-5.4711	2.4797	-6.2285	-2.3129	3.7057	-2.5382	-5.8331	-1.2719	-2.8201	-1.0165	-3.0521	-7.1895	-2.0388
-3.2956	2.0854	-5.4747	-0.32513	1.7669	-2.9342	-3.07	-6.7661	-6.1523	-2.7774	-5.3278	-4.4809	0.33382	0.79477	-0.32236	-4.1816	-1.812	-2.2468	-2.9009	-3.6433	-3.0893	-2.591	-3.4865	-0.6654	-2.2621	-3.6354	0.89862	-5.6968	3.2381	-4.051	0.1188	-5.7475	-6.6677	-0.29902	-0.69502	-0.025744	-7.3017	-0.22207	-2.6005	-7.3145	-3.0111	-4.5591	-5.6419	-1.594	-2.7871	-6.1384	-3.7982	2.1589	-2.0984	-4.9537
4.3362	3.7619	6.35	6.0815	4.5449	4.3696	7.0106	3.3754	5.1864	6.2464	3.3207	6.8827	7.4384	4.6456	4.4931	3.0421	4.1608	2.414	3.7368	4.015	10.112	5.5352	3.4099	7.9497	2.7952	8.0059	3.0531	8.9343	3.0929	8.3293	3.8358	6.4395	8.3666	4.3406	4.8824	6.0323	6.8413	4.7468	2.0986	7.4262	6.4834	7.8984	5.8985	4.5456	5.1252	4.313	1.125	4.4119	4.3754	5.6528
5.4182	7.0972	4.1731	2.4121	7.8742	9.7868	5.7111	5.1598	9.1239	4.7216	6.2476	11.427	6.8574	5.436	7.5053	5.5413	6.0523	2.2925	5.6286	1.7031	5.9182	5.1356	7.0551	9.5119	10.382	3.0076	10.802	2.872	12.395	5.968	6.2035	8.149	10.466	6.0279	9.0891	7.293	3.6447	8.5546	8.2813	5.2877	8.4982	5.6023	0.5901	5.4239	6.7107	6.9089	7.9353	4.4557	4.1972	5.8049
5.271	1.6668	-0.40838	3.9772	2.8758	2.0251	0.9576	1.0458	2.6655	1.7421	5.4016	-0.61992	-0.82996	3.2249	0.70566	4.4858	0.30991	6.0656	3.8129	0.28059	1.3456	1.539	1.6518	3.88	2.3603	8.2123	-1.9104	3.1464	-0.48833	5.8281	-1.3362	3.0596	-4.3604	1.7967	-1.4286	2.126	3.835	3.8785	1.1289	5.1377	-3.5001	0.11961	3.9073	1.0473	3.1401	1.84	0.73778	7.1324	8.136	4.2033
-3.6782	-3.7861	-1.6207	-0.25237	3.0021	3.1993	-2.3571	0.3265	0.38875	-4.2498	-1.4931	-0.73787	-0.90632	-0.42108	0.67397	2.8505	1.0773	-0.51491	3.8504	-0.83535	-1.7656	3.1827	1.4989	-0.42608	-1.7287	-0.22088	-0.098889	-0.1406	-1.407	2.2803	0.40665	1.3204	1.9307	0.55052	0.073939	0.18375	1.9881	-1.1402	2.1863	5.2255	-2.9789	0.067813	2.8915	4.2825	-2.4318	-0.54222	1.3368	1.3129	-0.53535	-1.3054
-13.157	-11.603	-10.286	-8.7395	-7.1816	-8.1337	-12.857	-13.368	-9.6857	-10.252	-11.939	-7.9156	-9.3766	-10.012	-6.7531	-8.1541	-7.8427	-11.544	-9.9214	-13.791	-8.6899	-12.153	-15.03	-8.7746	-11.045	-9.214	-7.0258	-12.011	-8.849	-5.3805	-10.418	-18.55	-8.6013	-11.457	-5.3299	-9.2437	-10.787	-15.332	-10.932	-14.377	-8.4994	-8.9195	-9.4927	-8.1872	-10.702	-10.828	-12.735	-8.4775	-10.341	-8.6598
6.8968	1.7304	9.092	6.9593	13.719	7.9758	8.8199	6.2427	10.228	9.1712	10.845	9.1462	8.4862	2.9464	9.1991	5.5494	7.3491	9.3787	8.9342	3.1698	6.6703	4.7211	1.9071	8.8055	9.3807	11.389	9.5678	3.5892	6.6966	5.0323	7.5508	6.5574	9.6406	5.9893	4.8402	10.364	6.3031	5.3855	7.4559	7.4073	3.8388	6.7533	6.8689	11.787	9.0717	5.1532	7.0867	8.9123	11.733	10.663
-1.2533	-4.8589	-2.9902	-3.9059	-1.0563	-1.782	-1.9828	-2.6155	-1.646	-1.9586	-2.2149	-0.95802	-2.8022	-5.3832	-1.9276	-2.6628	-2.9844	-3.0667	-0.77515	-0.56867	-3.0393	-2.0558	-3.9202	2.1161	-1.1236	-7.0908	-0.78099	-4.3806	-0.67845	-0.35764	-2.2657	3.9232	-2.603	-4.3492	-4.4489	-3.7939	-9.9335	-2.9851	-3.8876	-5.215	-3.7245	-7.2583	-0.59651	-7.1784	-0.24993	-1.0833	-3.3882	-1.9563	-5.216	-2.9681
5.95	1.4459	3.4127	0.9638	2.0416	7.5515	2.3247	5.0411	5.4053	4.4124	1.8789	7.5057	4.0161	0.57307	4.5349	6.0145	6.4315	-0.30798	3.465	3.3646	7.992	3.0045	9.2347	3.0527	4.4582	6.1219	7.169	6.8625	3.576	4.929	3.8227	1.9539	3.9565	4.4124	1.7747	-0.75763	1.7985	1.5305	7.1344	10.79	3.7141	0.047345	5.108	2.2684	6.1578	4.0901	4.1605	9.9359	2.2543	1.7086
-0.77646	-3.3465	-5.9711	-2.0337	-4.9542	-3.2908	-5.2943	-1.3308	-5.9587	-6.271	-6.3879	-5.2702	-1.6006	-3.0695	-5.0537	-3.7382	-5.7336	-4.3999	-3.3745	-4.6374	-8.4195	-10.598	-2.793	-9.6691	-2.2522	-2.7825	-3.761	-3.0477	-6.0075	-3.2774	-4.8151	-1.5691	-3.6757	-5.1726	-5.0273	-8.9461	-4.9515	-5.3231	-0.91491	-4.3056	-6.8177	-7.894	-1.0048	-1.8463	-3.0806	-0.21848	-7.0589	-2.7875	-2.905	-4.329
-1.2234	0.11053	1.8027	0.7197	2.7583	-1.1298	-1.0521	-1.4815	-1.1328	-1.6499	-4.3938	-2.0417	3.792	0.76503	2.3325	0.33197	2.1374	0.1232	1.4744	-1.4654	-3.7549	-1.4651	0.089516	3.4531	-2.4145	-1.2952	-4.8006	1.6517	-2.4333	-2.5633	4.4211	-4.5547	0.93847	-0.59673	0.62957	2.9291	1.9451	-1.1653	0.40149	-2.5787	2.5485	-1.248	1.3024	1.5242	-0.44431	-1.0634	2.4828	-4.0504	-5.3961	0.12825
-0.75718	-0.029735	-2.4662	-3.1719	-6.7028	-2.6742	-5.6442	-1.2851	-0.74652	0.66148	2.2661	1.0396	2.2357	-0.44167	-4.5594	-2.9039	-0.60904	5.3466	2.341	1.2378	6.1424	0.7573	-1.9475	-1.0898	-1.0255	1.472	-4.0872	-0.43532	2.1878	1.7764	-2.3687	3.2319	-1.2304	5.4611	-1.0613	2.3952	1.0637	0.28066	-2.7469	6.7281	-2.0334	2.1078	1.9854	0.50609	0.96684	0.03574	-0.79826	-5.6163	-2.8258	1.7869
4.603	3.1056	0.56759	3.4094	1.2006	0.60367	-0.84991	3.6871	3.4025	4.3687	0.96546	1.1617	-2.2337	1.7403	7.1862	1.3886	4.1691	-1.3202	2.5298	0.50522	1.8261	-1.3153	0.46701	5.5535	-2.886	3.5843	0.66586	-1.5081	0.6669	2.2483	3.5189	4.4675	1.9636	1.782	4.2283	4.6641	1.7834	-0.8762	2.4728	4.7374	-0.21683	-0.20086	-4.217	3.7532	-0.11907	-2.5825	4.7174	0.16712	-4.3616	3.2446
-19.452	-23.529	-22.256	-21.727	-22.464	-21.576	-21.558	-25.103	-27.224	-20.774	-19.635	-22.948	-18.804	-21.816	-18.95	-21.97	-21.065	-19.881	-20.646	-20.852	-17.401	-21.101	-15.49	-18.318	-21.837	-19.145	-23.86	-16.232	-19.515	-16.772	-18.158	-22.578	-26.584	-23.149	-20.682	-20.544	-22.804	-18.944	-20.436	-18.676	-23.203	-22.186	-20.797	-22.25	-21.83	-23.462	-21.588	-21.846	-20.092	-23.188
-13.253	-12.87	-15.627	-15.494	-17.416	-14.988	-12.807	-15.031	-15.944	-13.221	-12.471	-18.208	-16.422	-15.558	-13.816	-11.341	-14.804	-16.459	-13.265	-13.08	-17.351	-15.147	-15.746	-15.408	-15.679	-12.516	-12.899	-17.837	-13.2	-19.559	-12.001	-13.941	-20.178	-13.968	-13.574	-15.768	-15.239	-16.832	-12.421	-19.063	-11.008	-15.908	-18.638	-11.128	-14.314	-12.511	-14.331	-11.211	-11.483	-10.656
-3.3642	-0.63767	-4.3881	0.33523	-3.5177	-1.1731	0.15037	-2.6629	-3.5794	0.63233	-0.55867	-3.3157	-1.0126	-2.2447	-3.6668	-6.4072	1.3445	2.4392	-3.0744	-1.6771	0.93569	-5.0442	-1.4799	-2.2708	-5.8627	-1.6473	-5.4139	-0.52378	-0.40432	-3.1432	-3.7384	-5.0449	-1.7568	-0.48636	-1.3994	1.9942	-2.4023	-1.0992	-3.115	-1.8231	-5.4453	0.20477	-2.8544	0.24609	-3.8515	-2.6956	-1.7771	-2.0944	-1.5375	-0.72471
-8.7441	-10.758	-11.21	-10.6	-16.836	-9.501	-9.7384	-11.476	-10.758	-13.283	-13.29	-12.987	-10.902	-11.477	-11.73	-12.809	-11.531	-12.313	-15.121	-12.154	-14.559	-11.371	-15.8	-16.817	-16.71	-14.073	-10.672	-18.504	-12.081	-13.002	-10.62	-14.415	-9.5414	-9.958	-15.063	-11.639	-13.848	-14.083	-4.5763	-17.202	-10.969	-13.86	-14.536	-12.258	-9.9396	-14.065	-15.871	-14.862	-12.282	-13.204
-0.12295	-3.3891	-8.1381	0.40964	-3.2473	-1.1178	-4.8465	-3.1137	-3.5862	-3.8883	1.0106	-8.0957	-2.0109	1.9518	-0.42928	-5.1638	-3.9304	-0.71758	-3.3605	-8.0009	-1.3505	-7.8162	-7.5426	-4.6654	-2.7644	-9.9875	2.5039	-6.0615	-8.1743	-5.208	-2.9907	-3.7207	-1.3793	-7.9201	-6.0332	-6.5867	-9.8056	-6.5698	-2.0772	-4.458	-7.6826	-1.1496	0.52388	-4.1332	-2.4654	-2.4015	1.0757	-3.3614	-3.3107	-4.5358
-5.4107	-5.0042	-3.3898	-5.9938	-5.3633	-4.3373	-2.7739	-11.051	-4.9037	-3.8042	-5.968	-6.3303	-4.7422	-5.303	-3.1011	-3.7761	-2.9416	-2.4112	-5.3973	-4.2065	-3.813	-1.1026	-1.2832	-6.596	-4.4217	-2.8775	-7.8875	-2.6151	-0.91353	0.15197	-2.6061	-3.1677	-3.6419	-2.6344	-5.4631	-0.47076	-7.7164	-6.2474	-7.804	-1.7279	1.4851	-7.5088	-3.3575	-2.682	-4.4321	-1.3754	-5.1236	-6.4076	-3.3958	-3.2347
-0.3306	-0.86741	-1.9967	-2.2291	-2.2785	2.08	-4.4396	-5.3995	-2.6358	-4.5996	-3.0422	2.0314	-0.70428	-6.7372	-2.3118	-6.5385	-0.90698	-2.1399	-0.87919	3.4465	1.7176	-1.7351	-3.6207	-2.5648	-0.19391	-1.4653	-4.5223	0.76319	-4.6202	-4.1559	-2.2141	-6.9728	-2.0969	-2.7389	-2.329	-1.5622	-1.3746	-3.3349	-5.5606	-1.3194	-3.8465	4.8625	1.2863	-2.7862	0.33085	1.123	-7.8818	-1.0601	-3.2602	-3.6431
5.3408	10.361	3.2423	7.2656	5.2153	8.5485	6.9023	7.1719	10.392	7.7497	8.0631	3.3277	5.1029	1.5812	3.8022	5.7332	2.3783	5.6287	10.517	4.0385	4.8232	1.7662	7.38	2.4399	4.3172	2.8029	4.9782	3.4405	5.6783	4.7531	8.3498	5.3498	4.4943	9.9058	2.4134	12.261	7.9122	5.0362	5.8835	4.365	4.662	8.3806	6.6644	3.9431	9.4599	6.2045	6.6529	6.7856	3.0927	8.0333
-9.3154	-8.5471	-10.633	-3.1678	-8.9205	-12.088	-2.4162	-11.22	-8.8202	-10.932	-10.951	-9.6178	-2.7849	-6.1431	-8.5956	-4.4111	-9.5665	-8.4437	-11.834	-12.855	-10.539	-7.3776	-4.9953	-9.6374	-7.3529	-11.311	-9.1409	-8.7307	-12.972	-10.379	-9.1341	-7.5941	-13.44	-5.8723	-7.2925	-10.062	-5.2824	-8.9255	-14.612	-9.973	-14.202	-12.57	-9.8002	-8.7422	-7.3845	-5.5673	-9.6486	-12.179	-10.813	-8.0773
1.85	-4.9268	-5.9611	-7.0018	-6.8138	-3.5034	-6.2795	-8.1426	-4.0776	-5.5916	-2.8205	-2.6569	-7.4129	-4.9598	-1.0213	-2.9686	-3.5843	-8.1764	-6.8934	-7.5817	-6.1506	-4.1423	-6.9908	-3.0992	-3.454	-5.7088	-5.339	-3.0692	-2.1285	-5.8215	-3.6286	-2.5528	-0.5778	-3.3797	-1.2481	-3.3422	-2.6187	0.38964	-5.4676	-9.1288	-4.7685	-4.7481	-3.7201	-4.0249	-3.4171	-3.954	-8.058	0.79675	-5.3089	-3.1979
6.2937	4.3582	12.715	5.478	5.5198	8.2633	13.983	7.834	8.3397	7.3706	7.2379	8.23	6.1383	4.4463	10.747	8.3255	7.1374	12.358	8.5592	6.8578	5.4616	10.954	6.0945	6.5421	11.451	5.1955	8.0277	8.047	8.507	5.9961	9.1823	9.4878	6.1916	8.9628	4.3959	7.0861	7.1403	6.8169	6.1398	7.2474	6.1014	6.3736	9.9277	7.1861	9.1059	7.7261	6.787	9.4379	7.2748	17.619
-6.1338	-0.69889	-0.96798	-6.6532	-1.1986	-2.4751	-1.3721	-5.4266	-5.6885	-1.4142	-2.6569	-3.5138	-1.9226	-4.4326	2.2106	-2.7673	-6.0279	-1.9194	-0.42216	-3.2296	-0.036731	-3.9387	0.3087	-1.4108	-5.3099	1.5454	-4.772	-2.6342	-0.028876	-5.2083	-4.6675	-6.3928	0.7157	-3.5776	-4.1178	-4.3901	-2.142	-4.2093	-0.87367	-4.2819	1.0275	-1.512	-1.3947	-4.027	-1.6609	-0.84554	1.4565	-5.2396	-0.4511	-6.8896
-8.6396	-10.094	-9.3997	-5.4918	-6.7389	-8.6024	-11.027	-7.6121	-9.6531	-9.0227	-5.1385	-6.0295	-9.4585	-8.2143	-8.602	-8.3419	-11.824	-8.9004	-9.9651	-9.9021	-12.494	-4.1211	-10.041	-7.8312	-10.346	-8.4748	-13.348	-3.4576	-12.23	-9.0747	-16.606	-12.848	-8.147	-11.123	-8.1768	-12.826	-12.712	-8.0619	-12.494	-10.849	-12.071	-12.265	-6.5686	-8.4586	-5.8871	-11.323	-4.7949	-7.7384	-12.017	-7.8895
0.030725	-2.0368	0.75571	-1.3889	-1.3113	0.32177	1.7818	3.7168	-6.3126	-1.485	4.1179	1.1854	2.8733	5.143	-0.66953	1.5776	-2.2523	-1.6322	3.2787	3.184	5.3093	1.2349	-1.7317	1.6007	0.19519	-7.01	-1.3405	0.91303	4.9617	0.79655	2.2271	-4.6031	2.1947	0.91048	-2.8839	0.24151	-0.37323	2.3988	-0.71196	-0.98477	3.5288	-0.91478	-1.6711	-2.7345	-0.31374	-8.1179	-2.7745	3.3635	3.5291	-2.9234
-11.604	-13.029	-8.7441	-12.606	-7.4529	-10.496	-5.6849	-13.371	-10.156	-8.689	-14.793	-8.0679	-15.254	-11.566	-9.2669	-16.762	-10.765	-12.813	-13.313	-12.662	-9.2993	-10.799	-11.349	-10.88	-7.4651	-9.0696	-10.267	-11.859	-9.4797	-7.8004	-13.542	-11.608	-9.5579	-11.356	-10.067	-13.141	-10.753	-10.085	-12.483	-11.277	-11.331	-7.7369	-13.643	-11.65	-7.6093	-11.455	-12.711	-8.9555	-11.471	-14.312
5.1969	4.4607	9.3937	7.9792	11.574	7.6955	4.9557	4.4042	4.6699	5.794	4.4503	5.5553	2.9363	10.278	3.8368	7.1892	0.59213	6.9852	10.818	8.6554	5.8815	5.6507	4.7202	8.8959	4.8461	5.7577	9.3221	10.985	7.415	4.372	8.5614	5.8486	1.5975	9.8791	4.3364	6.6463	4.9958	7.5462	5.4308	6.3783	3.0288	8.346	4.9583	5.4744	6.9835	7.6093	6.3921	4.2065	7.9562	9.1928
-3.8636	-5.274	-6.6142	-2.2954	-3.5396	-3.7237	-3.0834	-5.7483	-8.7189	-8.5744	-5.9113	-4.5638	-1.1634	-1.7826	-7.3422	-2.857	-6.3712	-10.416	-7.3075	-2.6016	-6.3536	-8.0377	-3.008	-4.1139	-7.5874	-6.5369	-0.5113	-3.0927	-8.8188	-0.38617	-2.7561	1.7672	-6.4236	-7.4153	-3.8402	-3.3065	-4.8388	-6.5354	-6.4656	-8.8832	-6.0427	-2.8414	-8.9869	-4.9989	-8.3981	-5.0096	-3.6855	-9.2086	-5.1099	-1.6507
-11.81	-8.8661	-15.406	-6.7366	-12.202	-9.8544	-9.4266	-9.6861	-11.078	-8.9679	-16.256	-11.327	-11.551	-11.159	-10.591	-10.93	-12.819	-11.05	-11.712	-10.988	-12.156	-12.17	-12.465	-9.8358	-10.799	-5.32	-11.94	-7.9213	-9.3035	-9.9926	-7.8561	-7.4092	-10.174	-13.566	-8.7094	-12.197	-14.27	-9.0115	-12.997	-9.5509	-8.3146	-8.7892	-13.773	-12.739	-9.1559	-11.36	-10.965	-9.1623	-10.444	-10.821
-0.60869	-2.5785	-2.9518	-4.509	-0.010851	-2.6403	-3.9127	-3.6505	0.87465	-4.6231	-2.5297	1.9733	-2.092	-6.0623	-1.3971	-1.867	1.4746	-1.018	-5.6092	1.6598	2.0215	-2.7301	-0.030602	-2.4085	-1.8118	-1.7932	1.8276	2.0565	-1.1736	4.0426	-2.3692	-2.2286	-3.4521	-1.082	-0.31402	-4.3954	-1.7542	1.0847	-0.67132	-0.51497	-2.862	-2.01	-2.5629	-2.5373	1.4668	-0.54197	-1.2529	3.9507	2.0787	2.4104
1.0216	4.0865	1.2535	2.6305	0.60478	-2.1061	3.4621	4.0047	1.2869	9.3461	-1.1604	2.2651	3.8117	3.1082	2.5844	0.35744	1.1657	-1.124	1.714	-2.5281	0.10067	2.3305	0.49658	1.0507	-0.48944	5.6765	-1.3456	-0.051905	2.7702	2.3942	3.6547	-1.4831	-0.16408	1.7086	-0.5904	-1.6908	1.5909	2.7305	1.6379	0.38159	-2.0361	0.29023	6.2714	-1.1277	0.26015	4.2503	1.4335	0.99545	7.6159	6.9206
0.73276	1.172	-2.2268	1.0222	-2.1211	-0.055564	2.2245	2.3031	-1.3784	6.2237	1.8261	1.5005	4.5403	0.61219	2.257	0.81104	-0.79094	1.3279	-2.8913	2.8846	2.1215	-0.26654	2.483	1.506	4.3328	0.70905	-0.74428	-1.9068	2.3718	-1.0233	8.48	1.6011	0.47857	-1.8091	-3.3078	-0.059212	0.98416	1.1246	5.136	3.8665	3.7365	0.83784	-0.44935	0.24854	-1.9517	1.8313	-1.0401	3.4051	3.4683	7.0333
0.45273	4.5648	2.172	7.0952	2.4607	-3.0533	4.7747	5.1859	5.7205	6.4149	1.1408	3.7756	-2.2647	5.3512	0.34605	1.2169	2.4203	0.94925	-5.6749	0.71327	4.7416	2.4699	5.5244	-1.1876	3.143	2.6201	2.1259	1.6299	4.5556	3.6994	1.0561	2.7244	3.8811	-1.6678	-1.2574	1.639	1.1768	7.3123	2.9688	-0.72125	1.4244	0.42967	6.1933	-0.91877	5.0591	4.282	-1.2776	2.4826	2.0056	0.90819
3.3016	2.8259	12.774	6.3541	7.3378	8.3313	5.1899	4.3349	5.4311	7.5512	7.7481	10.264	9.4676	1.4374	8.2712	6.7705	8.8611	6.0958	7.3872	6.4713	7.8716	5.2778	5.1807	9.8336	11.508	1.3409	5.6003	1.4977	6.7624	2.2777	5.3298	4.4367	6.6234	6.8796	3.099	3.81	-0.11448	6.3135	5.985	4.8118	8.7977	6.1453	7.027	4.4687	3.6595	2.551	10.141	6.6936	5.1188	8.5248
-7.1604	-9.9955	-11.796	-11.646	-9.6129	-5.0151	-8.9843	-12.184	-7.506	-12.404	-13.364	-10.874	-4.591	-13.426	-14.661	-10.286	-12.36	-12.446	-11.406	-15.344	-11.295	-6.4496	-8.1805	-10.92	-13.276	-11.69	-14.468	-12.647	-12.671	-14.501	-13.134	-10.479	-11.281	-11.345	-16.795	-21.062	-14.02	-13.831	-11.882	-11.641	-13.295	-13.163	-11.559	-8.2533	-7.94	-9.3994	-19.434	-12.455	-9.5326	-9.9422
-6.3788	-2.5653	-4.4536	0.52581	-4.5759	-7.2908	-1.9969	-3.4579	-4.517	-5.0269	-1.2577	0.078718	-4.5205	-0.15913	-6.1745	-1.7681	-4.263	-1.5148	0.31439	-4.5714	0.71025	-2.3827	-0.62242	-2.1087	-2.5185	-3.8316	-1.5229	-1.0897	-1.0756	-4.8973	-1.4843	-1.8745	-2.3327	-1.4922	0.31491	-4.1517	0.82566	-1.9169	-2.8108	-4.5123	0.054824	-0.86952	-3.3279	-3.5976	1.3617	1.1439	-2.6516	-7.7253	-2.5151	-0.17675
-12.036	-10.453	-8.4647	-11.004	-9.0972	-7.3888	-13.007	-12.551	-8.0172	-3.9721	-7.823	-10.04	-9.3933	-15.169	-9.2389	-11.507	-4.9237	-9.5354	-10.446	-17.006	-9.2249	-9.874	-9.4489	-10.125	-11.632	-6.3458	-10.668	-12.465	-10.143	-7.5767	-9.6606	-11.576	-10.543	-9.0978	-13.733	-7.9476	-7.3628	-6.5309	-9.1509	-6.8564	-5.0308	-7.7922	-8.8522	-11.103	-13.652	-11.085	-9.6243	-11.708	-11.915	-9.3679
-0.13581	-0.71596	0.45022	-2.1692	0.79893	2.6913	-3.3924	1.6312	-4.3826	1.644	-5.5785	-3.014	-2.4675	-6.3552	1.7367	-4.1556	0.065329	-1.0127	-1.0564	-0.49312	-1.5311	-0.44221	-3.3089	-2.2002	-1.8194	-4.2344	-0.99801	-3.1064	-1.9233	-1.4178	-2.8602	-2.8972	-3.9698	-6.3139	-3.6249	0.88149	-5.768	-5.3941	-2.8447	1.0388	-3.4182	-2.758	-1.1346	-1.0645	-6.0385	-2.5815	-2.2649	-1.5813	-0.16356	-4.0658
-0.34071	-0.38651	-0.25348	0.71931	-5.0498	0.38685	0.96973	-1.5001	2.2315	-1.9071	1.4398	-4.9966	-1.6959	-0.49139	-2.2114	-3.7043	-3.3379	-2.1628	-2.9134	-1.9714	-7.2705	-2.2286	-4.5176	-1.2139	-6.2068	-2.4038	4.693	-1.4413	-1.7111	-0.83099	-3.4032	4.205	-1.4484	0.32305	-0.26038	1.4798	-3.4462	-4.3288	-1.0498	0.48792	-2.113	1.0891	-1.6926	0.28235	-0.10625	-0.89547	-2.2556	-2.7458	1.5824	-2.1393
-0.81701	-0.97739	-2.8419	-1.1898	-2.1862	2.2654	-2.2053	2.3037	-3.3828	-0.73435	1.5253	-0.63315	3.4736	2.8819	-0.10795	-0.43008	-0.93058	0.10219	-2.9499	-1.8337	-3.2	-0.98732	3.0499	-2.0892	-0.6504	-0.29812	-1.7052	-2.8514	0.54672	2.6265	-1.5675	-1.6559	0.084238	-2.6708	-0.044699	-2.1584	0.66069	0.91117	-1.663	-0.81706	2.6682	0.36411	-2.623	-3.0098	1.0814	0.20778	3.9978	0.70417	-1.5579	-0.21928
-4.0085	-4.0237	-0.20456	-4.8798	-2.414	-1.0478	-4.2497	-4.7206	-4.187	-1.1472	-3.5993	-1.8917	-1.0539	-1.3511	-0.9413	-4.4559	-7.1192	-8.0002	-4.8413	0.76588	-4.5832	-2.3271	-2.2611	-3.2897	-0.61542	-4.2211	-8.1666	-4.8379	1.6438	-0.41075	-6.1255	-5.3018	-3.7579	-7.0787	-3.7834	-6.3778	-4.9784	-3.9918	-3.0054	-1.9204	-2.9149	-1.2942	-4.7758	-4.0537	-3.7392	-5.5516	-1.3397	-9.4249	0.36822	-1.5382
-18.015	-19.63	-19.345	-22.431	-25.732	-20.894	-20.839	-20.216	-25.685	-22.739	-23.577	-16.243	-23.74	-21.28	-19.177	-21.548	-23.835	-23.42	-20.662	-18.702	-18.461	-20.505	-17.925	-20.884	-23.731	-19.751	-24.145	-21.642	-23.695	-26.285	-24.078	-18.236	-18.595	-22.162	-20.078	-18.123	-26.129	-19.837	-24.154	-18.044	-20.691	-23.476	-21.045	-21.502	-20.74	-20.335	-21.443	-18.028	-20.692	-21.365
-18.139	-17.738	-11.54	-8.2541	-13.674	-16.148	-7.3003	-6.4829	-12.007	-12.52	-16.062	-14.049	-9.845	-12.339	-12.488	-9.713	-12.273	-13.695	-7.6354	-15.347	-11.952	-18.714	-13.18	-11.225	-20.048	-13.495	-18.324	-11.747	-10.94	-13.115	-12.673	-14.422	-16.935	-15.807	-15.595	-11.239	-14.021	-11.419	-10.941	-9.8222	-13.572	-14.381	-10.823	-11.681	-15.157	-17.421	-14.944	-12.441	-10.764	-10.474
-11.01	-14.036	-11.038	-12.75	-14.039	-9.6025	-8.0827	-10.181	-12.764	-16.368	-10.01	-10.396	-9.1603	-13.907	-10.676	-10.984	-13.026	-10.907	-7.6982	-6.0939	-12.059	-12.945	-14.422	-13.425	-8.0692	-7.3889	-7.9776	-11.958	-14.854	-10.625	-18.297	-11.93	-10.066	-11.513	-11.944	-15.368	-11.344	-16.18	-12.791	-10.716	-13.538	-9.6254	-7.0403	-9.5714	-10.862	-12.291	-17.174	-10.924	-11.291	-11.175
-1.3079	0.45271	0.21622	-0.65448	-1.1468	3.7751	4.8631	2.103	3.0027	1.0182	-2.1551	-0.62834	-2.0127	2.1812	0.88259	-1.7197	-0.25914	-3.037	-5.6239	3.8997	4.2302	2.3174	0.062716	-3.0499	1.068	4.8396	2.9139	1.7486	2.992	-2.1094	-2.0456	3.0589	-9.15	-2.3165	-2.5072	2.0655	-2.7867	-2.6957	1.5194	-0.56781	4.5499	2.5397	1.0907	-3.013	0.50978	4.4709	0.17178	-0.87835	2.6063	-3.0423
-10.047	-10.186	-13.363	-17.244	-11.41	-14.629	-11.636	-13.898	-11.297	-13.383	-10.52	-16.996	-10.419	-13.391	-13.921	-14.218	-12.416	-10.661	-13.955	-16.36	-12.079	-12.711	-12.285	-14.556	-16.97	-15.078	-13.99	-8.361	-18.238	-12.252	-16.374	-14.074	-9.9127	-15.956	-16.089	-9.2511	-17.549	-19.78	-11.033	-12.081	-13.759	-12.271	-15.488	-12.79	-13.571	-13.604	-11.201	-11.366	-9.4319	-15.689
-16.327	-11.655	-13.05	-17.246	-16.077	-13.98	-18.252	-14.917	-14.155	-20.185	-14.557	-19.562	-15.139	-12.147	-12.174	-14.457	-11.925	-17.759	-15.959	-12.05	-15.403	-13.367	-12.052	-11.761	-15.377	-18.331	-15.879	-15.943	-16.661	-18.747	-16.692	-16.327	-7.3791	-17.012	-17.888	-17.843	-16.882	-12.117	-11.069	-15.118	-12.359	-10.68	-15.861	-14.542	-16.694	-14.225	-16.202	-14.679	-10.016	-19.301
-15.122	-13.035	-18.58	-7.4469	-7.0971	-10.275	-15.081	-13.725	-12.713	-15.773	-10.383	-14.62	-14.63	-15.889	-14.857	-11.723	-16.164	-18.194	-13.838	-14.181	-15.175	-17.104	-17.619	-11.73	-14.035	-12.333	-12.81	-15.078	-12.061	-16.259	-9.4571	-12.392	-11.735	-9.9359	-13.1	-17.238	-13.605	-14.752	-15.972	-15.225	-15.934	-11.142	-8.8846	-13.333	-13.28	-11.252	-13.847	-11.51	-11.657	-8.3924
-4.8683	-4.417	1.4056	-4.9562	-7.0027	0.21748	-4.3225	-5.1527	-5.7	-4.7182	-2.7398	-3.5209	2.2185	-1.9003	-4.0216	-0.26165	2.4996	0.12911	-0.029149	-0.28319	-3.416	-0.21586	-4.4658	-3.9501	-2.9188	-2.3332	-1.9482	-0.87699	-0.53295	0.091854	-1.3437	-2.3207	-1.9235	-3.903	-6.348	-3.8646	-1.7678	-1.6674	0.71557	-6.1728	-0.994	-0.98109	-1.6852	1.8141	-0.021769	-1.6907	3.1444	-2.1887	-2.6563	-3.1008
-6.4107	-4.1693	-6.5839	-5.1072	-7.1581	-9.1264	-3.2994	-6.1603	-2.094	-7.9837	-4.5733	-5.4176	-7.4241	-5.5383	-9.4967	-10.069	-13.53	-4.0071	-8.5223	-5.5188	-4.7091	-5.3913	-6.5114	-6.0461	-9.6802	-5.4459	-1.3254	-4.1114	-7.1239	-8.1199	-7.4149	-1.7484	-9.1207	-6.5585	-10.442	-5.5329	-6.5832	-6.9245	-2.4284	-3.6832	-9.5334	-6.1366	-4.2891	-1.7809	-1.2487	-6.1859	-3.785	-1.0865	-9.63	-3.4432
-4.7402	2.813	-2.4005	-3.4843	-4.0094	1.3296	-6.9398	-1.9443	-1.5895	-2.989	-7.3695	-4.8627	-2.4341	0.52397	-0.7256	-4.0066	-3.2458	-2.1649	-6.2913	-5.3676	-3.4964	-0.63073	-2.2448	-2.116	-3.1888	-0.80156	-1.3782	1.9828	-4.7402	-0.94206	-1.3878	-3.6113	-5.5121	-5.714	-9.8577	-1.7071	-1.8915	0.21097	-4.5216	-2.1674	0.81213	-3.8299	-5.5388	-0.70626	0.031011	-0.85379	-2.6607	-2.0999	-6.1728	-2.5712
-11.443	-11.72	-15.267	-12.745	-11.597	-6.7513	-12.313	-12.382	-12.094	-9.4177	-11.183	-7.0522	-8.5003	-9.7412	-8.7682	-6.7988	-7.0732	-13.445	-14.011	-9.6982	-13.944	-9.7566	-11.632	-13.556	-12.074	-8.2998	-8.0962	-8.9311	-9.8298	-12.583	-12.592	-12.818	-12.85	-9.8161	-15.171	-11.506	-14.334	-9.3171	-7.4939	-10.717	-12.929	-9.0915	-11.446	-15.647	-10.207	-10.199	-11.029	-8.3295	-10.857	-11.126
-4.7211	0.88766	-2.227	-0.6779	-3.9666	-2.6237	-0.79616	-2.8589	-3.5318	0.70752	5.0508	-1.2956	0.99928	-2.0884	1.9373	-4.6034	0.92188	-1.3737	-1.8824	-5.142	0.53474	-0.49395	-4.1582	-1.791	-2.1952	2.6063	-3.0725	1.5418	-0.9524	-0.76715	-5.7855	2.9974	-1.0641	1.6328	-5.0824	-0.19737	-3.5201	0.2923	-0.21991	-3.493	-3.2298	-1.5839	-0.38278	1.1694	2.1753	-2.6654	-1.3186	-4.4909	0.29363	-3.6216
2.5181	-4.7173	-2.5105	-1.6338	-0.24914	-2.7514	-3.1987	1.8554	1.6634	3.6029	-1.8407	3.0221	1.197	4.1885	-1.1751	-1.4432	4.2838	-2.1952	1.982	0.92765	-0.20034	2.5064	3.8541	0.016185	2.1272	0.54273	-1.1009	-4.274	2.5289	-3.6885	-1.7553	3.3482	1.0695	-0.66672	-2.7757	1.7331	1.8829	-0.41061	-0.36642	3.0114	0.52333	-3.2278	1.4931	0.84614	6.29	-0.77121	2.1568	1.6857	1.475	-2.3826
1.5902	1.7263	1.9994	1.2479	2.1773	1.8787	3.7737	0.92778	-0.40004	0.40758	0.12597	0.82886	-0.41027	0.49405	-1.8998	1.3106	0.64241	2.3937	1.0408	0.085997	-0.8995	-0.036312	2.4821	0.47115	1.3602	1.4183	0.6174	0.65691	4.7198	2.2456	-2.205	-5.129	0.20211	3.1583	0.62707	3.5228	-0.13265	-4.7789	-3.2528	4.9509	7.6095	-0.55612	0.66159	3.4537	-0.462	1.7748	-3.335	-2.4075	2.5414	0.6483
-2.7582	-3.7521	-1.1602	-2.8432	0.66814	-2.2432	-3.1373	1.815	-5.9981	0.70772	-2.1306	-5.6479	-5.2467	-0.94737	1.966	-1.8229	-3.0582	-1.1185	-0.21134	-3.1967	-2.8993	-1.8313	-0.65584	-5.5053	-2.3174	-6.72	-0.44035	-1.9363	-2.6466	1.1562	-1.7171	-1.1071	0.74646	-2.6462	-1.6536	-3.1089	-2.0066	2.6822	-6.6208	0.92374	-4.7972	-3.8983	-1.4867	-2.0973	-0.81535	-1.814	-5.457	1.8756	1.2304	-2.921
-0.57143	-0.59023	-4.2499	-2.0285	-3.5271	-4.0268	-3.6525	0.039931	-5.8652	-2.1485	-5.769	-8.1481	-1.5311	-3.9708	-2.9042	-6.4454	-6.3194	-2.4675	1.2428	-1.3191	-3.0773	-3.0321	-4.0572	-1.5317	-5.9499	-4.4392	-0.43893	-4.8861	-3.6132	-1.0698	-1.9598	-0.71259	-6.2531	2.0207	-6.0916	-1.7958	-10.173	-3.9963	-2.087	-5.3503	-3.3234	-4.1545	-3.3679	-5.7315	-4.7295	-2.5823	0.084456	-2.1744	-2.4068	-4.5861
-18.98	-15.184	-17.341	-23.264	-20.906	-21.677	-22.66	-20.29	-19.648	-18.062	-23.816	-20.951	-21.141	-18.87	-18.888	-18.799	-18.68	-19.54	-18.958	-16.78	-23.024	-22.548	-21.845	-18.902	-20.039	-18.536	-23.999	-21.97	-18.015	-19.074	-18.014	-20.671	-21.651	-25.158	-23.43	-21.88	-21.919	-18.926	-21.874	-18.47	-21.228	-21.381	-18.24	-19.924	-19.904	-20.168	-21.41	-17.884	-21.226	-20.759
-5.0352	-3.3217	-10.376	3.7337	-2.3674	-6.3213	-4.0101	-0.70469	-3.5695	-4.9313	-5.121	1.3599	0.81601	-2.0032	-4.4481	-4.6699	-6.2458	0.76641	-3.8276	-0.81628	-1.1755	-1.4073	-3.2164	0.60174	-1.3885	-5.1674	-2.1293	-2.2393	-2.6038	-3.6827	2.9033	-5.2924	-4.0959	-1.9016	-1.0067	-4.7462	-2.7275	-1.303	-5.5372	-3.7692	-1.3644	-1.7183	-1.3761	-0.94362	-9.3743	-5.2527	-4.1316	-5.7453	-4.3181	0.85203
-4.0442	-2.8513	-4.215	-7.1424	-4.643	-7.8665	-4.8701	-6.4404	-7.1245	-4.9441	-3.1933	-11.342	-4.5263	-3.6335	-1.9718	-3.2381	-4.3274	-4.7518	-5.6129	-4.0584	-5.6955	-5.1141	-4.2583	-3.089	-8.0378	-3.2035	-4.2609	-4.0307	-8.4761	-9.7561	-3.0876	-4.7661	-3.2247	-10.82	-6.4951	-8.5571	-6.0019	-5.7201	-8.5298	-3.719	-4.8558	-5.1146	-6.8741	-6.3351	-2.1223	-1.8551	-13.911	-9.774	-7.629	0.48615
-6.4038	-2.1376	-1.1845	-0.30016	-4.9538	0.43371	-1.9371	0.44743	-0.47681	-1.7796	-2.2125	-1.5033	1.4853	-3.4948	-0.80129	-3.6616	-1.6711	-3.117	-2.1626	-5.3292	-2.5214	-4.357	-0.69493	-3.4219	-0.86205	-0.45369	-3.2752	0.72117	-3.2858	-2.0296	-0.032966	-2.5501	-8.3276	-4.6824	-1.0597	2.4208	1.8632	-7.3777	-3.2146	-0.51549	-0.061413	-1.1195	-5.5098	-3.2103	3.7804	-3.4634	-0.37699	-2.0175	-0.43721	-0.42766
6.0476	4.2391	2.0166	6.2716	1.3886	0.47717	6.8425	10.704	4.38	3.5463	8.201	3.3716	0.56759	4.2306	4.3058	5.5186	0.92153	8.1556	6.5645	4.3456	10.455	4.7604	4.6052	0.48158	5.53	4.8713	-0.23298	8.0204	2.8792	3.5147	5.9201	4.0171	-0.098896	3.4003	4.0424	6.1806	5.811	4.6795	4.5829	5.9742	4.6379	7.7019	4.7797	5.3997	4.1094	9.765	6.9332	2.9814	10.024	4.466
7.3418	2.5687	9.0441	7.0232	8.5496	10.748	5.3473	7.4561	1.8563	5.0446	9.8472	4.0697	4.6202	6.0373	5.4845	8.1178	7.0937	7.9438	6.8791	7.1913	8.0463	6.4729	5.2302	4.0218	7.2366	7.2129	7.1195	3.343	8.5068	8.0297	2.978	6.1994	6.8381	3.8471	8.4899	8.3378	9.29	0.0081424	5.5981	5.6752	4.2211	6.0174	2.8413	6.9699	5.7562	12.81	4.2331	9.8992	7.032	6.0887
-1.3602	-0.98591	1.0098	0.023407	-2.1034	-3.5107	-4.9207	-1.5817	-4.1269	-5.6735	-3.3268	-5.0882	-0.15843	-1.3273	-3.8117	-7.3802	-7.4959	-8.8838	-5.6041	-3.2604	-3.0801	-3.6021	-4.1387	-0.75383	-0.83416	0.75255	4.1917	-3.3668	2.0027	-4.4174	-1.8194	-4.7248	-6.7437	-0.96717	-0.91712	-1.1169	-3.946	-3.4515	0.64286	-3.1718	-3.1246	-5.8243	-3.6576	-5.0839	-2.9371	1.6302	-5.1208	-3.5138	-5.3318	-3.9978
1.7404	-2.1085	-6.9636	-8.2159	-4.7069	-1.7062	-2.8038	-3.4117	-5.8348	-1.7138	-3.2501	1.6134	-3.6914	-4.0189	-3.2432	-4.3323	0.86418	-3.548	-5.6281	-0.42698	-2.6124	-4.0924	1.0905	-4.4958	-2.3529	-0.64078	-4.0268	-3.0068	-4.0594	-0.24324	-4.3714	-0.13551	-3.2011	-0.99126	-2.7435	2.9868	-5.811	0.15519	-2.9314	-4.1652	-0.47077	2.8262	-4.9563	-1.7213	-5.0455	-7.271	-4.3323	-4.9649	-5.0087	-4.0673
-10.237	-9.4022	-10.055	-13.678	-15.344	-14.661	-10.397	-13.04	-13.27	-14.09	-11.512	-13.818	-17.369	-11.182	-10.457	-15.216	-9.5513	-14.073	-11.413	-18.625	-13.767	-20.652	-15.574	-13.457	-11.399	-16.356	-13.941	-15.527	-13.709	-15.182	-11.068	-13.46	-10.486	-14.454	-11.788	-11.701	-16.325	-13.046	-13.601	-12.729	-13.036	-15.347	-14.862	-13.615	-13.41	-16.162	-16.073	-14.545	-16.248	-12.173
-2.9895	-2.5596	-0.14983	-1.766	-1.8357	0.60826	-0.90434	1.0662	-2.033	-5.3063	-2.2003	-2.4168	0.41607	0.16583	2.0588	-0.48285	-1.8697	-1.6815	-0.0070206	-1.7822	0.11251	-3.8027	-0.18073	-4.3222	-3.429	0.56116	1.5834	-3.7624	-1.9157	1.0334	1.3691	-4.6551	-2.9252	-4.2807	-1.8241	-7.2463	-0.96772	-3.1068	-0.62468	-1.5802	3.2073	0.14921	3.1243	-2.2766	-1.856	-2.7115	-4.6641	1.5875	-6.1305	-3.805
-10.874	-15.455	-9.231	-12.233	-10.382	-9.915	-11.916	-13.745	-13.497	-9.1194	-12.848	-13.356	-12.319	-9.6303	-14.174	-13.856	-12.864	-11.532	-14.81	-12.23	-13.766	-11.572	-10.991	-11.361	-4.3191	-13.156	-12.005	-8.9722	-10.185	-11.691	-12.64	-13.962	-13.809	-10.118	-9.9121	-12.725	-9.3265	-10.265	-15.942	-11.994	-10.712	-13.415	-11.596	-13.792	-12.762	-13.371	-7.6922	-10.481	-9.5306	-10.501
-21.427	-17.754	-25.319	-22.389	-20.819	-24.041	-21.608	-18.23	-25.121	-20.704	-20.012	-20.93	-25.85	-24.278	-19.591	-22.036	-23.175	-24.678	-23.058	-21.343	-23.195	-25.365	-25.042	-19.424	-23.28	-20.579	-23.83	-25.673	-22.831	-20.525	-24.885	-26.789	-22.587	-18.796	-25.566	-21.132	-23.478	-19.983	-21.741	-26.276	-20.291	-24.503	-25.701	-25.02	-25.39	-23.173	-24.368	-22.757	-15.329	-20.748
-3.6167	-2.1231	-9.7737	0.24859	-1.1946	-3.7669	-5.3259	-0.5302	-6.0262	-3.4884	-2.21	-0.29907	-1.1299	-2.5231	0.40978	0.47877	-2.1011	-1.2377	0.73161	-0.5891	-3.5744	2.2693	-6.5857	-0.31814	-1.008	-4.668	-2.2843	-4.0993	-4.1383	-3.9572	-2.3198	-0.41789	-0.35182	-0.75701	-2.7918	-2.2956	-1.9862	4.0837	-1.4273	-5.589	-3.3409	-4.8104	-5.9062	0.28777	-6.3761	-1.5645	-1.2594	-6.2342	-1.558	-0.52954
8.3434	11.199	9.4366	8.9748	2.3778	9.8777	11.27	15.306	9.7829	11.947	9.5946	3.9021	12.88	9.0363	11.705	9.876	7.4697	10.043	12.387	9.3697	6.7905	9.0021	8.9709	12.204	9.3046	7.2532	10.771	7.633	13.358	10.525	10.592	12.869	7.7961	9.5246	9.0708	13.381	8.1949	10.514	4.7319	6.2991	13.082	4.8799	12.017	10.884	12.905	3.1704	7.3478	9.6744	9.2901	8.8779
-3.0538	-4.4478	-4.3125	-4.9153	-4.6354	-2.2972	-7.1443	-2.8644	-1.9738	-1.1586	-0.11638	-8.314	0.24989	-3.5595	-5.2271	-7.7763	-2.3332	1.0958	-4.043	1.1082	-2.9125	-5.7046	-6.8334	0.15051	-6.969	-5.1505	-3.9041	-5.8975	-4.3147	-3.3098	-4.0252	-4.1914	-3.7563	-3.3298	0.4291	-3.6256	-2.8005	-8.4546	-0.8995	-4.6069	-1.7064	-2.5174	-8.0927	-6.0268	-5.2877	-5.1563	-4.11	-1.86	-7.0027	-3.1542
11.276	8.2404	10.656	8.8239	10.264	10.563	8.9798	9.1976	10.457	7.7082	6.836	13.757	12.33	11.055	3.8395	12.39	6.2534	4.6473	7.6469	10.487	8.0006	7.6933	3.0124	8.217	6.7718	7.7858	6.1973	9.4578	11.208	6.2325	8.7695	9.6357	11.215	5.3324	10.735	8.5662	10.315	9.7255	9.0661	8.4706	4.7963	8.7361	13.56	8.4693	11.9	8.4003	13.432	10.557	7.2108	5.7555
-7.5437	-9.8981	-5.0926	-9.8258	-8.5107	-5.3057	-7.9	-8.8252	-7.815	-8.7462	-4.8652	-12.449	-10.76	-9.3164	-8.8306	-11.946	-10.512	-6.4381	-9.4146	-8.6711	-7.5145	-4.6322	-15.081	-6.9918	-7.0623	-11.151	-5.9038	-4.9588	-7.6987	-8.8071	-11.364	-6.7641	-12.035	-6.5713	-13.179	-5.4778	-9.245	-10.175	-10.146	-12.065	-6.9084	-8.9612	-9.132	-8.132	-7.1983	0.013633	-10.034	-6.6428	-9.583	-11.736
-0.46523	-0.22406	-1.5388	1.9289	-3.6207	1.658	0.0060253	-3.0883	0.96712	-2.4153	1.0835	-1.7491	2.9742	1.3193	1.4585	1.7928	-2.7542	-2.3112	-2.1978	-0.34713	-1.6265	-0.60743	1.3212	3.1332	-6.659	-2.5056	-0.55448	3.9234	-3.5447	-1.3185	-1.2755	0.99444	1.3325	-2.1226	-1.8177	1.6506	-2.9943	-3.3504	1.2968	1.7155	-0.49183	2.4864	2.2455	3.1087	-1.4506	-2.7346	-2.1208	0.67155	-2.1328	-0.31399
-23.172	-22.531	-21.432	-23.849	-17.942	-20.93	-23.181	-20.143	-20.241	-21.995	-19.161	-19.071	-20.473	-22.682	-20.309	-22.177	-19.459	-21.572	-23.777	-20.833	-19.555	-22.918	-21.024	-20.875	-24.13	-16.815	-18.698	-23.347	-22.627	-24.372	-22.313	-20.774	-20.192	-22.505	-19.169	-15.775	-17.16	-19.962	-23.162	-21.125	-18.477	-22.02	-22.388	-24.315	-19.116	-22.263	-18.827	-22.347	-21.896	-22.155
-0.92683	0.26437	3.8115	3.5259	-1.0201	-2.1085	-3.4338	1.4446	4.4377	0.04405	-5.0372	-0.94602	-1.221	-2.4905	3.0249	2.3742	4.5886	-1.8127	1.5535	-0.066763	-2.646	1.8537	-2.7968	1.2262	-5.9099	-4.5802	3.9836	0.29095	0.37632	1.0639	-3.5857	2.3692	-1.4847	-2.4191	-2.089	-0.99368	-5.0845	-1.7431	-1.046	-4.1071	-1.7004	-1.0192	1.8182	-0.30362	-1.5949	0.0079588	-5.4081	-0.24513	-0.77357	-3.0419
-15.808	-14.633	-14.007	-10.306	-14.01	-14.705	-8.9682	-13.794	-16.8	-13.645	-17.121	-11.724	-8.8933	-15.107	-14.155	-13.923	-16.558	-13.616	-14.796	-12.548	-14.225	-14.67	-10.112	-16.709	-16.031	-16.444	-17.727	-13.657	-16.905	-14.41	-15.267	-14.1	-13.105	-15.13	-14.383	-14.355	-13.089	-15.049	-14.14	-15.731	-14.456	-14.755	-18.6	-16.422	-16.844	-12.473	-16.133	-15.772	-14.847	-18.081
-10.884	-10.621	-15.421	-13.983	-10.287	-8.5968	-9.8572	-11.407	-9.772	-12.646	-9.0021	-9.1204	-17.452	-10.903	-7.9953	-12.247	-11.002	-10.822	-6.2627	-12.606	-15.331	-11.261	-12.5	-14.193	-10.731	-7.3216	-10.893	-17.183	-11.664	-12.818	-11.847	-12.711	-14.604	-10.194	-6.1815	-15.201	-7.9042	-10.012	-10.267	-12.959	-12.466	-16.404	-10.772	-13.06	-8.818	-12.037	-13.388	-10.449	-10.505	-7.4001
11.432	3.2557	5.3358	6.1195	2.5552	11.178	5.3615	4.1845	7.5167	4.9307	5.417	7.5087	6.1394	5.5232	11.454	8.0186	6.5928	6.1188	-0.14534	7.8321	2.9384	6.6108	6.9878	2.986	7.0322	1.7422	4.0168	9.6473	4.4495	4.723	7.7105	3.733	6.3724	6.3298	9.144	5.1126	0.012552	9.7266	12.188	4.787	8.7246	8.8735	6.8515	9.6677	6.6546	7.234	8.6284	5.6863	4.3658	7.5419
-7.8127	-9.4022	-13.116	-8.7671	-11.077	-9.189	-7.2959	-7.0623	-14.731	-8.0376	-10.565	-14.429	-9.3832	-16.38	-14.494	-10.719	-8.6982	-13.286	-12.786	-8.7856	-7.9425	-10.783	-17.918	-11.279	-14.562	-13.183	-8.1585	-9.5901	-12.886	-8.6481	-7.2575	-9.8413	-6.229	-9.0968	-13.072	-11.021	-16.825	-11.08	-10.239	-14.264	-10.449	-7.8712	-12.452	-10.288	-10.206	-11.024	-10.748	-14.158	-9.6937	-9.5834
-0.91176	2.3176	-0.042379	3.8712	1.8284	-4.5589	3.6671	0.47014	0.065357	1.2269	3.2852	5.3077	-3.0126	3.6595	-1.8837	1.2419	5.0126	0.83146	6.8597	2.11	-1.1919	-1.0204	3.3038	0.31941	2.6048	-1.462	-1.3515	-3.1352	6.6347	1.1552	-0.32817	8.094	5.4113	2.9152	2.9791	1.0755	-0.2507	4.4946	4.4579	-0.92996	0.97917	4.9278	7.5022	0.75039	2.2639	0.69473	4.5883	1.5746	-2.424	-3.1293
-1.8515	3.6264	0.47427	-0.3805	1.3905	2.7314	3.4268	-0.45509	-0.62564	4.7374	3.0014	-2.7807	4.2238	1.9965	1.8065	0.030256	5.9225	4.2609	-3.4997	3.3779	2.3098	0.39556	3.3033	3.2136	-2.4448	0.51059	2.0821	-1.6857	4.8508	0.0014089	3.1511	1.1404	1.7069	7.8285	-1.4153	-1.7134	5.1154	-1.2741	-1.1723	1.9706	0.82056	4.4095	-2.4422	6.7433	7.0156	-1.1655	0.39701	1.0929	-0.18339	0.97372
-4.9367	-6.7249	-5.7377	-3.4078	-2.9459	-4.9007	-4.7612	-8.4724	-10.101	-4.1212	-0.59526	-2.9574	-3.9966	-2.386	-4.1279	-1.3958	-1.1622	-4.9977	-1.0731	-2.4114	-6.5478	-4.8681	-1.3393	-2.0398	-2.2871	-5.1719	-1.7074	-3.3222	-1.4019	-0.51084	-3.9474	-3.4642	-3.0826	-3.1408	-2.1615	-7.4822	-3.973	0.52089	-1.7936	-6.2198	1.1794	-6.4671	-3.3816	1.1442	-8.1639	-0.24431	-0.2378	-5.2402	-3.018	-4.978
-13.993	-11.804	-9.2623	-9.1294	-5.5748	-10.033	-13.956	-9.8116	-10.251	-10.433	-6.4981	-14.659	-11.73	-5.8071	-7.5252	-8.7839	-8.4097	-11.186	-7.8733	-8.2959	-12.675	-9.5444	-9.2089	-9.7298	-6.1523	-5.0031	-9.4833	-8.5468	-9.9784	-10.325	-7.1222	-4.4036	-8.6224	-8.2969	-8.3329	-10.908	-11.551	-13.343	-7.343	-10.175	-9.9247	-13.229	-8.6498	-10.323	-6.6865	-14.07	-11.954	-10.22	-6.8435	-13.285
-3.4705	-1.5396	-1.9981	-4.6925	-4.1386	-3.6411	0.91202	-3.92	-4.9986	-5.2406	-0.85889	-0.82905	-1.5901	-3.0542	-0.0079827	-6.6831	0.38645	-4.6866	-4.674	-3.3754	-1.6965	-2.3772	-2.6097	-0.68872	-1.7206	-0.098413	-3.5695	-2.1735	-3.9862	-1.8696	-7.306	1.3759	-1.4371	-1.5515	-0.53991	-2.6915	-10.004	2.7369	-1.4979	-4.633	-1.398	-0.24013	-1.0852	-2.1575	0.6825	-1.9726	-3.602	-1.3719	1.1272	-3.3647
-9.5104	-10.96	-12.461	-14.293	-10.164	-12.688	-13.375	-7.832	-12.723	-13.127	-14.629	-12.736	-16.118	-15.795	-13.839	-15.829	-14.939	-14.937	-15.801	-19.81	-12.772	-9.2253	-12.721	-12.365	-14.802	-10.501	-13.587	-12.241	-10.763	-16.373	-11.057	-13.38	-13.517	-12.09	-9.6943	-18.414	-12.685	-11.007	-10.6	-16.725	-11.515	-15.673	-14.065	-12.564	-7.5467	-14.568	-13.259	-12.576	-17.512	-14.839
-6.6248	-1.1915	-2.3496	-5.0447	-4.9618	-2.1055	-3.5074	-3.0011	-2.1749	-4.7606	-7.607	-6.6074	-3.5881	-4.6385	-3.4214	-3.7237	-5.5684	-4.887	-3.5688	-4.0912	-0.26264	-2.6692	-4.5452	-3.0241	-4.6395	-0.45738	-2.0604	1.72	-4.3269	-2.8875	-1.8423	-2.8245	-4.7563	-4.6079	-2.8486	-4.8987	-3.9618	-5.347	-1.2293	-7.2837	-5.3029	-2.4568	-9.0374	-7.6076	-5.8458	-3.5028	-8.5256	-4.3366	-2.8144	-0.46445
1.7298	1.3885	1.9855	5.8984	3.6584	-0.77272	2.8677	1.5608	2.0907	-1.7148	1.9702	2.2132	5.147	1.8617	2.0235	-0.074905	-1.1155	4.9538	4.6664	-0.15365	-3.4923	3.6044	-0.26412	3.0504	6.863	3.6969	3.3212	0.68678	3.4409	3.0548	1.879	3.1555	-0.38412	-0.54088	0.48715	3.8089	5.5152	2.8204	0.58403	5.6358	2.2759	3.1448	3.5672	-0.34259	5.7325	1.3171	3.1657	0.39404	3.6315	1.7311
2.6377	7.5963	6.2589	9.8281	9.0586	8.3495	4.8275	6.6815	-1.1408	11.268	8.3099	5.9995	7.5196	5.1578	10.045	10.96	9.8871	6.6298	4.6316	8.5496	6.593	5.3947	9.0474	3.7457	9.0931	2.9947	4.2913	3.7574	10.64	8.5464	6.8243	7.8366	3.6694	5.2763	4.921	6.0835	4.145	4.3895	6.7635	7.8179	11.677	10.563	4.7184	5.0288	3.8958	7.6249	2.1168	7.416	5.6849	8.0265
-12.671	-12.956	-10.081	-12.23	-11.301	-17.417	-7.8102	-11.057	-13.303	-13.336	-14.475	-14.384	-10.842	-6.0344	-8.0301	-11.93	-9.9923	-14.93	-12.486	-12.269	-11.659	-11.686	-15.348	-11.902	-9.3592	-6.4518	-9.5946	-11.727	-8.1756	-7.9025	-5.9181	-15.044	-14.904	-7.7628	-13.672	-11.966	-13.811	-11.496	-12.478	-15.823	-12.178	-11.619	-11.176	-12.538	-11.189	-9.1282	-10.511	-10.398	-12.788	-13.732
-9.3943	-10.666	-7.648	-9.3077	-10.383	-10.753	-6.2154	-8.0725	-10.355	-9.1154	-8.6602	-9.1977	-7.5394	-7.7961	-9.8793	-8.183	-9.032	-9.9975	-9.4191	-18.986	-7.7136	-5.9931	-8.2975	-7.2258	-7.8575	-8.294	-9.1758	-9.0065	-8.68	-7.7167	-11.457	-9.8933	-8.2111	-10.329	-8.2166	-7.8818	-9.2525	-12.874	-8.9522	-8.4085	-6.8706	-9.3313	-3.7699	-11.107	-11.953	-8.3847	-5.5679	-8.8162	-8.2607	-11.296
-2.3561	-1.9892	1.7204	3.1897	-1.6866	-0.73477	-3.9199	-5.3025	0.10978	-3.0898	-8.2459	-1.2379	0.92974	-2.607	-2.3458	-2.6907	-2.4058	3.0754	0.38661	-7.4905	-4.9396	-3.8551	-0.78695	-5.8344	-0.88564	-1.5431	-4.6046	-4.8196	-1.8144	-1.0806	-4.2981	-1.853	-0.57371	-3.6035	-4.3586	1.7052	-2.9138	-2.7096	1.4606	2.0382	0.81612	-4.7693	-3.1488	-3.2536	-1.662	-0.68031	-1.9438	-1.9533	-1.5495	-1.0679
3.0207	-0.23181	-1.0874	-3.2697	-0.67755	-2.3055	-3.3993	0.099942	-4.675	-0.89247	-6.3502	-5.5148	-5.1966	-2.362	-2.0246	-3.5094	-2.3482	-4.5985	-7.9983	-3.9477	-4.0003	0.9261	-0.20986	-5.366	-1.0645	-3.5311	-1.8704	-2.3298	-2.5633	-6.2689	-3.0651	-4.0504	-5.2295	-1.3254	-1.6837	-4.848	-8.6096	1.3663	-0.25249	-4.378	-0.85833	-3.4407	-5.3318	-1.9763	-3.0617	-3.0651	-3.343	-3.6402	-2.5083	1.2347
0.63355	-0.43209	2.6047	5.6549	-0.63282	-2.1459	0.9884	6.4508	1.0762	0.033839	1.2447	-0.044616	3.1383	-0.21745	2.764	5.5554	-2.5539	-2.8419	1.3859	-1.9107	1.6787	-2.3276	-2.1039	1.1513	-0.74676	2.5633	2.5006	-0.94048	-2.6943	-1.0619	0.8359	-2.1726	6.2212	4.5341	1.0529	1.7214	-3.8322	0.58891	-1.2572	-0.75582	3.8033	2.2623	4.2891	2.5781	2.5519	-2.5603	-1.3511	4.0018	-3.8708	2.4267
-11.365	-12.809	-12.172	-14.889	-14.022	-11.118	-14.518	-9.9771	-12.274	-13.91	-12.399	-8.8677	-6.8366	-8.9769	-9.3814	-12.401	-11.429	-10.723	-16.015	-11.458	-10.046	-15.71	-14.491	-15.946	-9.8844	-8.6767	-11.875	-12.186	-10.709	-12.767	-15.318	-11.87	-8.7698	-12.405	-15.949	-12.608	-12.983	-9.6092	-10.538	-10.245	-12.595	-11.992	-13.19	-12.423	-11.115	-11.592	-10.8	-10.986	-9.7683	-10.362
-1.3972	0.61757	0.66966	1.3635	-2.6835	-2.0737	-5.5648	-0.44062	-3.1766	0.53459	-3.153	-3.9966	-2.2058	-3.9439	-3.9896	-3.313	-3.0512	-3.8229	-4.9792	1.0409	0.72231	-4.8315	-0.30291	-1.4038	-2.4623	0.038809	-5.7285	-2.6826	0.7467	1.2966	-0.66869	0.00096526	1.3681	-0.5004	1.4811	-0.034879	2.4831	-4.3929	-1.4767	3.5476	-0.65072	-2.8478	-4.342	-1.5218	-3.4119	-0.85173	-0.83391	-4.6135	-5.3247	-5.9477
9.7345	7.7996	7.583	6.9782	8.9332	6.2263	12.661	7.3496	9.922	7.2544	10.137	7.6792	9.7165	5.7358	5.9036	5.2347	4.5509	8.8992	3.5731	6.3292	3.8172	8.464	9.2724	7.5867	9.9364	6.8429	7.6907	4.2983	8.3354	5.3988	8.5514	7.5871	2.8558	11.179	12.055	9.4089	12.241	10.132	6.3499	8.9652	10.882	4.3408	4.7628	9.6004	7.7946	9.1499	5.6466	10.857	10.578	13.132
-10.702	-12.975	-16.527	-14.756	-12.212	-7.7437	-14.243	-10.684	-10.251	-7.6264	-14.398	-14.915	-11.494	-11.346	-9.0514	-14.511	-12.516	-8.5726	-13.202	-10.555	-14.966	-11.206	-19.17	-12.307	-10.155	-17.89	-14.167	-16.169	-8.0798	-12.694	-14.302	-14.656	-14.256	-12.042	-16.464	-14.524	-10.555	-12.667	-15.191	-15.605	-15.306	-14.009	-9.6357	-15.181	-15.551	-11.27	-14.712	-16.097	-13.907	-10.328
-3.4938	0.17188	-1.0806	-2.6228	-1.7102	-3.452	-2.1697	1.819	-1.1816	-3.5469	-2.2049	-4.2848	-0.20425	0.7064	-0.044004	-1.3708	0.36516	-3.4167	1.871	-2.753	3.0174	-1.0896	-1.7487	-3.54	-4.333	-3.7056	3.0096	-2.1731	-2.8727	-3.7367	-4.0379	-0.54627	1.3021	-0.10242	-1.9793	0.49492	-2.3771	-0.59584	1.0014	-2.0558	1.0936	4.2145	-4.2657	-3.1028	-2.7867	-2.1265	-1.4615	0.53202	2.2007	-0.12595
-20.877	-17.781	-22.768	-24.038	-22.964	-18.281	-21.715	-19.094	-27.373	-17.944	-23.417	-20.781	-19.507	-21.986	-21.587	-18.406	-20.345	-18.528	-20.839	-23.917	-19.593	-17.978	-23.286	-20.192	-19.473	-24.869	-20.081	-20.977	-20.37	-19.822	-22.075	-27.811	-23.958	-19.476	-19.772	-23.405	-17.7	-16.919	-22.752	-20.119	-22.659	-19.297	-25.651	-23.534	-22.583	-29.65	-23.63	-24.612	-17.719	-24.782
-14.579	-7.7053	-8.9148	-15.933	-10.336	-13.32	-11.964	-10.805	-12.395	-14.447	-15.707	-8.1668	-12.321	-10.182	-12.081	-14.936	-12.107	-9.3084	-6.3828	-9.3781	-7.6803	-13.598	-13.388	-13.059	-12.416	-13.82	-10.962	-13.638	-14.115	-9.5236	-13.782	-9.9009	-9.0111	-14.61	-13.313	-9.5577	-13.093	-13.269	-14.234	-10.882	-14.868	-8.6708	-11.662	-14.102	-8.8768	-12.322	-9.2302	-5.9694	-13.966	-9.6073
6.2764	11.305	11.858	9.2868	7.2592	11.795	6.154	7.0614	8.2218	11.991	11.474	4.4563	6.9901	7.3942	4.0644	10.094	10.786	7.4235	7.917	8.4224	6.893	8.3998	6.9445	11.85	4.7256	8.2377	7.4785	7.0604	3.3561	5.8813	10.497	5.6249	2.9882	3.7589	11.269	5.248	9.5961	8.7235	7.9452	7.7401	5.7037	6.353	3.4947	5.0396	6.9164	10.731	9.2792	10.644	2.3336	8.8647
-3.3195	0.88167	-2.3389	2.3041	-6.0368	0.38973	-2.3206	-2.6271	-2.4815	2.9608	-1.2142	2.0899	2.1943	-2.8227	6.0497	-2.1499	2.9347	2.7778	-3.5969	-1.7298	-0.96611	-0.36601	1.424	-2.1432	-0.86145	0.35254	0.47428	0.53941	-6.1923	-0.004722	-3.9552	-0.24356	1.08	3.8135	-1.5446	-2.1136	-4.9248	-1.2886	3.4864	-2.072	3.1053	-7.2673	-0.44226	-2.823	1.0995	-1.3606	2.6387	-0.23735	3.5867	0.90006
-7.3986	-1.5506	-4.942	-2.1842	-3.9471	-6.5099	-3.5687	-0.40503	-6.4677	-0.16673	-7.6183	-4.8608	-4.4361	-5.1854	-1.8358	-4.8532	-1.5161	-2.3004	-5.149	-6.3382	-9.2576	-2.7738	-1.3253	-6.2648	-4.6694	-2.4831	-4.8344	-9.2033	-3.5791	-4.1241	-3.3086	-2.0112	-4.9573	-6.1257	-2.016	-5.0462	-5.0549	-5.8793	-4.2058	-0.43856	-6.9497	-9.1267	-5.4335	-6.2917	-4.8507	-1.993	-0.027854	-5.3252	-1.5058	-5.7538
1.2593	-1.395	5.4519	2.3777	0.55772	-3.6759	0.5978	-2.4332	4.5375	2.1816	1.8767	-0.42754	-3.0273	0.11802	-0.44227	0.15919	-2.2104	-0.33664	2.2322	2.999	-1.1348	0.53354	2.3062	-0.045502	-0.58184	2.5288	-3.6846	-1.5395	1.2883	0.97464	-0.36853	-4.7546	-1.3801	0.64219	2.099	1.5901	2.9149	-4.8467	1.5376	-2.7408	2.4841	0.87878	-3.4936	1.094	4.0574	0.34343	-0.42874	-1.8191	-0.81926	0.74561
-7.7992	-8.4272	-2.9514	-6.0291	-6.3641	-10.294	-3.8496	-11.247	-9.2428	-5.6829	-4.2015	-5.6533	-7.0134	-8.5241	-5.335	-6.7925	-4.3428	-5.0792	-11.316	-2.9079	-8.7534	-4.2286	-2.2842	-11.685	-7.8451	-8.7753	-5.8943	-9.0581	-6.5009	-5.2192	-6.5741	-11.078	-8.1326	-4.5355	-5.2269	-5.2104	-7.1759	-6.0651	-3.7054	-9.8683	-5.605	-12.075	-9.1129	-5.6304	-6.2567	-7.1761	-12.06	-8.2685	-9.3304	-10.3
-2.7121	-3.2659	5.842	-3.0254	-2.2699	1.4559	-2.841	-2.3743	2.5561	-2.1166	-3.0597	3.7751	2.0963	0.011528	3.8079	1.816	0.89653	0.64641	-1.9921	1.33	1.4669	4.7117	-3.844	2.015	-0.37278	0.68702	3.9517	2.9397	-4.2975	-5.8465	-2.0187	1.3808	3.9865	0.08072	-0.75241	-0.40479	1.1869	-1.8523	-1.3956	-2.3198	-1.3463	0.25111	2.0244	-3.3595	1.5147	1.1798	0.45845	-2.8687	-1.8618	-3.1592
2.6781	-1.4944	-2.5144	-1.034	-2.9577	-2.6939	-3.4509	2.5138	0.99164	-3.6356	-2.4844	-0.72844	-1.9553	-0.56442	-3.1294	-1.6007	0.00079072	1.5659	-0.93026	-1.0259	-5.5969	0.0038203	-4.6394	-2.6237	-0.69992	-3.8105	-3.0485	0.95179	0.8045	-5.4731	-2.5427	-2.4193	1.5531	-2.9126	0.2485	0.50871	1.1303	-3.3847	-1.0116	-5.289	0.62173	-2.0237	3.1032	1.4268	1.0226	-1.6529	-4.5242	0.47985	3.8234	1.173
-4.8358	-3.4925	-2.5505	-5.3562	-2.2864	-6.7105	-3.2415	0.73233	-1.7727	-5.8112	-6.567	-5.6146	-1.0092	-2.7521	-4.4531	-1.2457	-1.6895	-2.8297	-9.7413	-7.01	-6.5571	-2.6852	-0.25769	-4.2803	-3.1648	-7.4461	-3.6444	-1.8569	-1.0789	-0.82192	-5.689	-5.1857	-1.1504	-4.1478	-5.6241	-2.6475	-4.0717	-0.36005	-0.46486	1.9528	-3.1593	-0.14447	-4.6459	-3.2909	0.79527	-3.9691	-2.7499	-2.4284	-3.8901	-6.4947
-2.2435	-6.8243	-1.9763	-2.6925	-3.1315	-1.5751	-3.1368	-3.8905	-5.7498	-2.0549	-7.7874	0.51978	-5.7287	-0.54568	-5.2484	-3.1412	-1.8137	-3.0138	-7.1404	1.4396	-2.2712	-2.7131	1.5922	-3.1346	-4.7825	-4.7511	-3.0028	0.13057	-1.7948	-2.2314	-4.9172	-0.18848	-5.4739	0.32736	-4.7356	0.18716	-5.5126	1.0788	-2.936	-4.0584	-4.8446	-3.3624	0.18633	1.3335	-4.8813	-2.1397	-4.9807	-7.7857	-6.5356	-3.0531
-10.977	-16.387	-14.285	-13.445	-8.5362	-11.175	-15.526	-10.924	-15.083	-11.507	-14.999	-14.569	-13.71	-16.108	-11.523	-16.927	-15.119	-16.314	-15.4	-17.938	-15.523	-12.324	-17.595	-9.6769	-16.442	-15.478	-14.723	-11.743	-14.232	-16.773	-20.027	-13.591	-18.954	-13.754	-14.173	-14.829	-14.386	-11.84	-12.702	-11.654	-17.408	-15.794	-13.964	-15.345	-13.996	-16.15	-17.528	-16.952	-18.034	-16.001
-1.1974	-1.2657	-5.006	-0.83721	-2.6747	-6.1031	0.46479	-6.5309	-1.6611	0.19286	-0.95371	0.1356	-0.92327	-0.86958	-5.0119	-4.5028	-0.56784	-1.2701	-1.264	-0.45048	-4.2446	-0.25048	3.5376	-3.8248	-3.6483	-0.73184	-5.7313	-1.7126	-5.9028	-1.0751	-2.0052	0.30753	-2.5699	-4.619	-3.011	-3.0305	3.3259	-5.2259	0.27667	-4.1514	0.43232	0.66235	-3.9014	-0.68236	-1.6687	2.8805	-4.8654	-4.7279	-4.6507	-3.3403
2.749	-2.4282	-3.8036	-1.8363	-2.5859	-0.084655	-0.57141	-1.1094	-0.34157	-4.8193	0.47218	-3.3819	-4.0094	-0.45335	-0.85658	-1.4593	-3.2704	1.6312	-3.6924	5.1621	0.25649	-1.1062	-0.48648	-0.2528	-3.3851	-6.6686	-6.9137	2.0505	3.3511	-0.51163	-3.5352	0.18548	-0.23225	-0.7999	-2.1348	0.2649	-1.8979	-3.9181	-4.4902	2.1252	-3.0803	2.3931	2.3966	1.5793	1.5293	-1.0068	0.52229	-2.9814	-1.1481	0.54581
0.88834	4.2932	5.9492	2.7566	5.4165	5.243	4.7626	4.5125	3.727	4.5683	-0.74192	1.5207	5.9657	4.7352	5.494	7.2569	1.7714	6.2856	2.0625	6.9734	3.0823	1.5838	4.0503	5.4414	3.3767	-0.71961	2.5021	7.1713	2.753	4.5677	7.397	8.8288	8.3735	7.2091	4.9424	8.0863	8.1586	6.2818	1.6688	3.3821	6.2078	3.6276	5.4578	4.9862	3.8801	9.0781	5.732	7.0818	4.7925	5.356
-19.321	-19.633	-17.055	-20.873	-23.574	-23.122	-22.343	-21.511	-25.505	-19.376	-23.541	-25.948	-20.832	-26.275	-27.188	-24.647	-24.704	-17.561	-23.704	-20.772	-20.558	-22.414	-20.973	-23.537	-18.559	-28.366	-22.329	-17.358	-18.498	-22.919	-23.395	-20.209	-22.472	-21.399	-19.479	-26.109	-18.142	-21.619	-24.173	-21.911	-22.553	-21.368	-15.964	-25.319	-21.811	-24.184	-22.563	-21.795	-24.028	-18.952
-5.5385	1.7148	2.7334	7.381	4.3046	2.593	4.8869	1.4861	4.1902	1.2073	3.5241	3.6449	-1.4657	3.2306	1.4163	3.5575	-1.4152	2.8344	6.012	1.1261	3.8863	-0.62158	1.4803	1.3698	1.0444	-0.53011	1.0765	-0.25222	1.0448	-1.0071	1.1511	2.7805	-1.1975	4.266	3.2666	3.0382	0.95577	-0.69974	3.807	2.9057	5.5931	-2.1532	3.6547	0.59389	1.6664	0.45152	4.6978	2.8371	-2.7349	2.1853
-4.6619	-3.1177	1.0238	3.2193	-2.3355	4.7323	0.71319	0.88199	0.54594	1.7653	0.85903	2.623	1.4506	-1.3611	-0.15012	2.6387	1.7256	0.87217	-1.2702	5.957	0.13377	2.9296	0.70821	-0.81435	1.8032	1.5905	-2.7387	-4.7586	-2.5427	-0.46152	-2.4799	2.0994	-4.0551	1.3332	-0.17227	0.81548	-3.0605	4.6828	1.262	-2.1388	0.59175	3.5778	2.4545	5.3778	-0.2657	0.043478	-2.6177	2.7812	4.4098	-0.89508
4.338	3.4941	5.5461	2.4225	-1.4088	1.5021	5.2099	8.0561	-0.44012	2.12	4.3588	3.2907	2.2325	0.77559	5.5041	0.95247	3.7314	3.1993	0.31649	-0.46913	4.3839	-2.9442	-2.798	0.7	0.83041	2.9244	-1.299	5.2061	3.4015	6.7119	2.4565	-3.1894	3.0546	-2.6961	1.6395	3.2567	-0.69632	-1.8733	4.1831	4.278	1.4697	2.5562	-2.7143	0.80877	1.9937	6.781	-2.0481	4.5618	3.0964	-1.2764
1.1094	-1.4354	-0.64448	-1.4565	-5.9604	1.0278	-4.6464	2.7567	-2.1978	-3.2792	-1.9918	2.994	-2.6819	-0.27932	-5.3978	-2.2486	-2.7397	0.86374	-1.3014	-1.673	-2.0208	-1.2365	-3.387	-1.0088	0.86064	-1.1021	-1.7422	-5.1464	-0.61849	-1.3076	3.1187	-2.1198	-6.0553	-3.204	0.1392	-0.36024	-0.40206	-6.7942	-1.582	-3.3395	2.6472	-2.53	-3.8137	-1.7971	-3.9424	-3.1686	2.2094	-2.499	-4.7801	-5.4433
2.3076	-2.2421	-0.63269	1.3386	-0.11179	0.039233	-6.1514	-7.2508	-5.8958	-1.4986	-6.0923	-2.1883	-1.4909	-0.7508	0.19537	-5.2469	-0.19486	-3.6508	-4.1116	-4.9042	-3.7463	-2.0213	-4.2476	-4.4007	-6.0133	-2.2541	-3.9312	-0.54522	0.96654	-1.8702	-2.1375	-2.1362	-1.7819	0.40104	-3.6208	0.45096	-3.5671	1.285	-2.8068	-3.2958	-0.54628	0.065221	-0.024477	-0.3969	-1.1671	-6.0192	-2.5831	-3.7901	-1.5987	-4.4765
-13.053	-11.002	-13.172	-11.203	-7.8936	-9.4612	-8.7892	-15.246	-11.93	-13.989	-8.0207	-10.111	-13.386	-15.12	-15.405	-8.8732	-12.832	-14.308	-17.798	-12.056	-14.588	-13.265	-13.442	-10.904	-13.45	-9.5356	-11.755	-11.515	-9.0909	-11.902	-14.687	-11.829	-13.58	-14.542	-11.678	-15.21	-8.3012	-14.014	-12.376	-14.827	-12.521	-17.299	-9.7953	-10.756	-11.194	-15.252	-9.401	-14.36	-10.751	-7.4396
4.4686	8.1602	2.9214	4.4468	4.7025	7.4032	5.6674	5.223	3.4676	9.5869	2.0316	6.0565	8.6227	2.8335	5.3045	6.0848	9.7041	7.6292	4.3102	7.0609	4.1134	3.3128	7.7159	5.8629	7.3107	12.054	5.2604	8.5134	3.3383	9.0999	5.9109	9.5586	6.5511	4.7311	6.717	11.267	12.096	8.5288	6.8834	6.7924	6.5049	4.4458	10.834	6.2935	9.2612	6.2015	4.626	5.1699	11.986	11.527
3.7203	-1.896	1.8409	0.39427	3.3122	2.2283	-0.58222	-1.9846	1.9857	4.1619	-0.29607	0.52298	4.8344	-1.8563	0.17802	-0.34597	-2.401	3.3785	-0.2457	2.6947	1.6151	0.4849	1.2625	-0.94313	1.495	2.168	0.82237	1.6114	3.1937	5.9271	-4.4835	1.882	0.66866	5.7055	-3.2472	0.10534	2.5212	2.3396	-1.0584	-0.90265	4.8847	1.2333	-0.25939	-0.52747	3.543	-1.1525	0.039517	5.9853	3.942	1.9927
2.1666	-1.9247	-4.2372	-1.1574	1.0316	-2.131	2.254	-3.6811	2.231	-2.6143	-3.3842	1.8339	0.06073	0.052339	4.6303	0.53487	-0.36284	1.2985	2.5255	0.084744	1.5286	2.1382	5.7181	2.0022	-0.32297	-2.0251	0.44731	7.9974	-2.3192	-0.99433	-0.21135	-2.3397	0.11068	-2.7439	-0.049969	4.2066	-1.8043	-1.826	-0.34591	-0.60589	3.1957	-2.4414	-4.1169	-0.47752	2.0123	2.1935	1.8611	-1.141	-1.5004	1.3687
-3.8532	-1.2538	-2.9612	-6.7017	-0.17785	-4.3808	-0.85741	-4.5035	-2.1185	-7.5082	-4.4775	1.9714	-2.2701	0.77623	-0.94951	-5.1503	-0.8893	1.8196	0.14037	-1.9418	-0.6164	-7.936	-2.234	-3.3301	-0.36182	-3.9078	1.0237	-1.7174	-3.3199	0.85178	-0.87251	1.1619	0.59706	-4.3751	-0.85178	-0.56534	-3.539	-3.0908	-2.6213	-1.9582	-2.8153	-2.9036	1.8962	-0.48591	-2.0277	-2.3065	-2.3101	-1.2207	1.3387	-1.3735
-10.981	-9.2796	-14.102	-9.1511	-10.074	-11.952	-11.216	-7.5853	-10.056	-10.751	-10.845	-13.572	-13.325	-12.541	-10.259	-8.1252	-14.066	-13.591	-11.001	-9.6745	-7.178	-10.296	-13.542	-11.912	-10.18	-9.675	-13.553	-7.1176	-11.956	-6.3143	-15.261	-16.067	-13.656	-14.036	-13.532	-13.197	-12.506	-10.724	-13.661	-8.8996	-8.8347	-7.5808	-12.299	-12.323	-13.669	-14.314	-12.377	-10.588	-13.235	-12.496
-0.52841	0.82781	-0.13281	1.2161	6.637	2.3476	3.4431	2.9735	1.2922	1.1523	1.1128	2.1384	0.90529	-1.1199	3.0189	-0.46791	3.4467	1.5347	1.4896	1.0018	1.2078	-0.83827	0.94329	5.4329	-1.3303	0.43369	2.9672	0.14407	-1.6642	6.024	4.8092	6.9457	1.2104	4.6271	-1.019	-0.78418	2.1523	1.0896	2.5899	2.7788	-0.67005	-0.59107	4.5312	2.4562	-1.0685	-0.0053826	0.97289	3.5551	0.93392	0.59185
-9.5999	-6.8454	-6.1808	-5.3951	-9.4516	-7.0001	-10.021	-10.124	-4.269	-12.507	-8.5711	-8.8011	-8.5319	-2.4516	-5.6196	-4.0686	-6.6115	-11.062	-4.8238	-4.7363	-3.6473	-9.4717	-14.602	-12.283	-11.686	-5.5033	-11.803	-8.7582	-9.0223	-7.1289	-8.8527	-4.1885	-11.812	-6.1829	-6.5334	-4.5983	-3.1658	-4.8389	-5.4437	-6.0526	-10.08	-6.9963	-8.02	-8.0689	-7.7583	-15.789	-6.6181	-6.945	-12.522	-8.2675
0.92202	1.5756	4.3141	-0.97145	0.54131	5.4674	2.5962	-0.65985	2.0943	-0.22865	-3.1788	3.5428	-4.7753	-2.2642	0.77505	1.1589	-1.3231	-3.6512	-3.0219	0.55397	-0.7287	4.1329	5.5345	0.17984	-0.23688	-3.2075	-1.5464	-4.3738	-1.7733	0.12365	2.6778	-4.2279	0.093284	0.015746	0.92187	-2.7034	-0.29915	-2.4553	-2.7566	-2.9174	1.9862	-2.8297	2.0393	3.0048	1.7933	3.5445	1.2345	2.0268	-4.3238	-0.31895
-1.6964	3.7489	-0.34778	1.5329	1.4016	2.6479	4.3837	-2.8715	-3.3634	-3.3148	0.91161	-0.46784	0.64018	-1.0283	1.3314	1.4321	6.0037	-0.32405	4.204	3.3683	-0.45663	3.4357	-1.6466	3.8791	1.7839	0.4593	-2.9352	-2.0008	4.6137	3.7516	2.8643	-1.6483	0.37568	0.43883	1.9883	3.2145	-1.0973	3.9932	4.0125	1.4958	0.43465	0.7128	5.3966	1.8349	2.5873	5.3082	-1.0051	6.6892	4.0795	-1.4186
-2.9758	0.78004	-5.0871	-4.4343	0.86131	-1.4828	-4.4775	-2.2661	-4.5886	-4.9701	-6.2552	-4.1938	-3.2672	-5.7352	-2.6411	-2.2613	-3.4251	-0.15062	-1.2704	-4.9161	-4.9061	3.3176	-4.3668	-5.4398	-0.92092	-2.5689	-4.5262	-6.0412	-1.8308	-1.4895	-0.70867	-3.0944	-3.3106	-2.9318	-2.6268	-2.3271	-3.3342	-3.9455	-1.5079	-5.6224	1.3933	-3.4563	2.5802	-6.356	-2.9553	-2.3461	-3.8226	2.274	-8.1407	-3.1451
-2.3733	-3.0789	-3.5778	-0.41727	-3.0244	-1.4049	-0.39501	-3.6426	0.62626	-2.9255	-0.36706	0.77223	-3.5926	-2.0933	-3.936	-2.1474	-2.2957	-1.0422	0.21814	-4.2582	0.36574	-0.23197	-0.92903	0.5598	0.6695	1.2933	-3.9859	-3.9697	-4.1927	-3.1381	-5.0928	-0.69158	1.2718	-2.1032	0.53591	-2.0627	-5.8758	0.14584	-1.7127	-0.56684	-4.9341	-1.8048	-2.1792	-7.416	-3.9958	-5.0297	-6.7348	-5.0994	-4.5342	-1.4767
5.2315	1.7287	0.61798	4.3079	3.6808	4.802	1.8288	4.8166	5.1471	8.3186	7.0887	6.9365	7.4999	3.5285	6.389	4.5013	4.0069	4.0003	5.1118	8.7121	3.1887	3.3855	5.1668	7.9966	4.45	3.363	2.0406	3.5009	3.5129	3.2404	3.229	2.6072	4.6636	3.7023	1.6813	3.5205	4.1256	3.6954	0.63986	6.7031	6.0685	3.3276	1.8389	3.1254	5.197	4.4638	5.7171	9.8382	2.8893	2.989
-12.703	-6.8986	-10.823	-15.094	-14.256	-17.312	-10.04	-15.172	-13.139	-13.785	-15.959	-12.248	-14.652	-11.036	-15.579	-13.614	-12.05	-10.454	-14.4	-11.779	-17.015	-10.249	-14.158	-8.2832	-9.0931	-12.684	-14.028	-11.222	-8.9697	-17.398	-14.145	-15.138	-13.216	-9.4053	-11.824	-15.03	-13.006	-10.154	-18.162	-9.6128	-14.346	-13.712	-10.494	-11.971	-9.5678	-11.718	-12.049	-11.271	-12.439	-15.965
-7.4542	0.13214	-1.0059	-6.3978	0.9001	-4.749	-6.9312	-4.8118	-4.6367	-7.1031	-3.5213	-3.123	-3.812	-7.6311	1.0429	-10.07	-3.2012	-6.9281	-3.515	-3.4699	-5.3848	-2.7693	0.99286	-7.8129	-3.7377	-4.0962	-0.78444	-7.6796	0.50793	-3.5915	-3.205	-4.8464	-4.1314	-5.3961	1.0556	-1.9134	-6.2439	-5.1339	-5.0196	-3.1364	-5.2426	-2.1601	-3.2783	-2.1975	-2.8068	-2.4385	-3.8068	-6.3434	-6.5713	-2.6696
-11.911	-18.062	-18.252	-16.001	-19.96	-13.327	-16.647	-11.944	-16.04	-12.862	-15.505	-14.178	-13.01	-14.413	-15.091	-13.663	-12.078	-16.782	-15.257	-15.346	-11.753	-16.615	-17.569	-11.758	-15.636	-10.48	-13.288	-15.49	-15.508	-12.848	-13.516	-11.736	-16.406	-18.038	-14.537	-13.147	-10.488	-18.399	-11.571	-17.532	-12.046	-18.52	-15.521	-10.315	-9.4465	-13.187	-11.951	-21.6	-18.019	-13.683
-23.66	-21.085	-22.128	-22.597	-25.243	-24.272	-21.798	-21.118	-22.72	-18.844	-22.016	-20.375	-18.738	-17.172	-16.574	-22.326	-23.592	-21.397	-22.699	-23.744	-18.752	-22.238	-24.998	-20.545	-20.43	-18.426	-18.534	-19.82	-19.328	-18.384	-22.976	-18.602	-18.419	-20.854	-18.726	-21.228	-25.979	-25.511	-23.477	-22.622	-20.434	-21.714	-19.431	-28.469	-22.305	-18.468	-21.93	-14.977	-15.558	-22.242
-14.34	-9.8664	-16.543	-12.14	-16.913	-15.446	-14.413	-16.433	-16.197	-14.287	-16.91	-12.286	-15.551	-10.974	-13.315	-12.397	-13.132	-13.086	-13.949	-14.637	-18.043	-14.332	-20.64	-9.6646	-13.121	-16.379	-13.43	-13.57	-9.0284	-8.7511	-11.319	-12.2	-13.993	-12.336	-16.872	-16.059	-13.549	-10.338	-13.264	-14.623	-16.163	-14.375	-17.283	-12.119	-11.208	-17.202	-13.638	-14.702	-14.115	-12.391
-16.439	-18.011	-14.431	-13.691	-14.341	-15.469	-16.925	-16.048	-14.88	-12.192	-13.64	-12.421	-14.419	-10.552	-14.616	-13.82	-16.727	-15.181	-11.703	-14.418	-15.756	-16.64	-18.894	-13.81	-19.255	-13.416	-14.14	-17.273	-10.863	-13.091	-10.421	-17.167	-11.866	-18.879	-11.502	-12.602	-14.568	-14.026	-17.705	-12.492	-14.419	-15.489	-21.614	-15.094	-16.685	-18.2	-22.28	-16.48	-11.81	-18.662
5.5828	7.2542	11.019	7.0401	10.408	6.7522	9.5828	4.8091	8.0051	9.4593	13.02	8.9854	9.1157	10.079	10.789	9.2856	12.76	9.9411	13.031	12.43	10.123	8.7716	6.7672	6.431	6.9629	3.5569	5.3576	9.3602	12.435	8.3155	5.1678	10.234	12.297	7.4903	9.4423	7.4787	8.4774	8.4813	6.1732	5.399	8.0094	8.953	7.8875	8.5837	8.033	8.503	9.913	7.1192	9.6519	5.9797
2.4832	-1.4879	1.6563	-5.1165	-0.82461	-3.2239	-0.024564	-5.5328	0.48539	-0.82784	2.7009	-6.1597	-2.1495	-4.0905	-6.272	-2.7423	-3.8585	4.4762	-2.7388	2.7116	-4.8819	-2.5278	-0.13147	-2.7984	-4.0715	-2.9043	2.9463	0.45358	-3.2941	-0.99624	0.79397	-0.67444	2.262	-4.5025	0.47764	-6.6745	-0.98572	2.1853	-1.6588	-2.7492	-0.49653	-2.2987	-0.48331	-0.65622	-3.0866	-1.6679	-5.3789	-0.96347	-0.35768	-2.3453
-3.3486	-7.4283	-7.9131	-5.8629	-3.8801	-4.7471	-11.244	-9.2373	-7.6797	-6.9052	-3.429	-8.8536	-4.6058	-7.4946	-8.2596	-10.951	-5.8337	-10.061	-10.439	-6.458	-7.0815	-6.5674	-6.305	-8.549	-12.041	-8.2906	-4.9311	-7.2524	-3.1506	-1.0799	-9.3528	-6.4814	-5.5588	-3.071	-1.5353	-6.4757	-4.2423	-11.992	-5.1675	-8.6482	0.13924	-5.4197	-2.6959	-3.4499	-6.2375	-3.1279	-2.4118	-6.9589	-8.581	-4.064
-12.303	-13.551	-8.955	-7.6993	-12.639	-8.1163	-10.334	-11.128	-13.472	-10.19	-9.6071	-10.205	-9.7486	-7.9146	-11.242	-11.097	-11.222	-10.647	-8.0974	-9.2906	-11.909	-7.3342	-8.9728	-12.08	-12.003	-7.6957	-14.796	-6.4104	-7.3447	-10.033	-12.429	-11.792	-5.936	-9.835	-10.023	-8.2375	-9.8213	-5.2658	-7.1705	-12.455	-12.854	-9.2091	-14.436	-8.3528	-11.541	-10.079	-13.695	-8.5577	-9.073	-10.618
-3.0183	-2.5188	-1.7355	-4.6601	-1.6178	0.76621	-3.1091	-0.5837	2.1228	-3.4598	1.8187	-4.7431	-1.3775	-3.2114	-0.61975	0.13351	-1.658	-3.1272	-5.6641	-4.8961	0.69966	2.8904	-4.4076	-2.3126	-0.82567	-2.4396	-3.2067	6.9288	-3.1617	-3.6298	-1.2453	0.33016	-1.3403	3.5085	-3.8021	1.4602	-3.1772	-6.2387	3.1825	-1.8744	-3.0189	0.6974	1.0973	1.906	-3.7356	1.4328	-2.6357	0.27411	-4.2294	-3.0044
-9.7708	-5.0608	-7.6005	-7.035	-9.3067	-12.349	-9.4363	-13.544	-12.189	-10.632	-12.736	-11.741	-9.6582	-8.8665	-10	-9.6665	-10.519	-10.683	-12.544	-14.674	-10.492	-15.289	-15.707	-8.8222	-7.1084	-11.415	-9.627	-7.1607	-6.9817	-16.109	-11.435	-8.2679	-11.98	-12.165	-13.161	-12.49	-10.517	-13.584	-9.5666	-9.8926	-11.967	-9.245	-7.9656	-16.931	-9.7785	-8.9736	-9.885	-14.445	-14.382	-5.3856
-9.3773	-2.7262	-6.0075	-3.6601	-4.4841	-4.8201	-7.1526	-4.576	-9.2481	-4.9194	-0.61453	-4.5279	-4.3574	-1.8638	-3.6656	-3.3787	-11.266	-6.8383	-0.66032	-7.4495	-7.1012	-3.1692	-6.8136	-5.2895	-6.3968	-3.6846	-7.1802	-7.3737	-7.4283	-6.1633	-4.7137	-6.8477	-4.5526	-3.4507	-4.9562	-7.1482	-6.8899	-9.9861	-5.4288	-0.83574	-5.7561	-6.2029	-5.4267	-6.7278	-1.7646	-3.9567	-5.8502	-6.9607	-6.3775	-8.5551
-13.301	-12.874	-17.043	-13.651	-13.697	-11.987	-10.638	-15.475	-13.207	-10.954	-13.661	-10.272	-11.736	-18.628	-16.126	-12.78	-12.369	-13.954	-9.4372	-12.962	-21.552	-14.091	-12.868	-12.778	-12.793	-14.122	-14.431	-8.6355	-17.86	-14.351	-13.65	-13.712	-17.989	-12.61	-15.568	-15.549	-15.74	-15.028	-16.283	-13.253	-12.034	-16.532	-14.651	-10.555	-17.217	-14.374	-19.152	-12.265	-15.017	-15.019
-8.9864	-16.29	-15.794	-10.468	-13.502	-10.51	-9.3529	-13.044	-6.9433	-11.76	-11.56	-11.683	-9.6802	-16.271	-7.3099	-13.82	-13.354	-9.9343	-10.23	-13.327	-12.996	-10.806	-11.996	-10.404	-12.904	-12.092	-12.215	-11.916	-6.6212	-10.334	-11.166	-8.7838	-14.751	-12.006	-15.157	-15.438	-12.417	-16.824	-14.727	-12.193	-5.6598	-9.2785	-12.164	-13.729	-9.7528	-6.4461	-12.212	-9.4059	-10.192	-13.514
-16.749	-9.7375	-12.709	-13.188	-14.496	-10.087	-12.438	-9.8188	-9.5915	-8.1637	-10.782	-11.075	-12.81	-13.085	-10.24	-18.246	-12.725	-11.756	-16.147	-15.554	-14.031	-11.745	-15.269	-8.3341	-14.503	-14.435	-12.568	-14.124	-12.588	-11.264	-16.924	-16.941	-10.08	-13.202	-15.766	-10.86	-14.186	-16.189	-10.828	-11.481	-11.236	-10.837	-11.508	-8.205	-14.06	-9.1956	-16.616	-16.214	-13.567	-13.399
-9.5109	-9.4323	-14.191	-10.135	-13.972	-12.543	-10.493	-8.896	-10.3	-11.339	-6.493	-11.8	-10.677	-7.9648	-10.902	-6.1532	-9.5447	-13.074	-7.3406	-8.2665	-8.8081	-5.5506	-7.8547	-12.249	-10.652	-10.509	-11.442	-9.5948	-8.4785	-12.311	-8.8869	-9.2099	-11.144	-10.003	-11.213	-9.3908	-9.3231	-8.9107	-11.156	-11.095	-10.128	-5.3045	-9.7679	-14.621	-7.5765	-5.0325	-10.503	-12.31	-9.8198	-6.2016
-3.3272	2.1732	-1.4107	1.4398	-3.1187	-0.32393	-0.77024	3.0497	1.8751	3.9969	4.0509	2.4915	-0.57887	-7.8339	-2.3855	-1.2376	-4.2194	1.4319	5.5658	0.57644	5.2261	2.448	-0.55793	-1.8453	-0.87999	0.79431	0.035191	-2.0247	1.7742	-0.70809	1.8418	-1.9786	5.8244	0.78767	0.12237	-4.0072	1.093	-0.015495	-1.7982	-0.25086	-3.3798	-0.41209	1.9945	0.18961	-0.4227	-0.75037	4.2051	-0.34399	4.797	2.0938
-16.039	-14.941	-12.423	-17.587	-14.019	-14.926	-11.326	-15.018	-14.677	-11.317	-12.405	-13.247	-14.309	-12.517	-15.991	-18.112	-15.365	-17.412	-10.906	-19.433	-11.92	-17.23	-15.634	-17.759	-14.227	-13.247	-13.479	-12.027	-12.926	-15.586	-16.482	-14.908	-13.863	-13.235	-14.799	-10.028	-12.556	-13.914	-10.363	-13.08	-13.721	-15.977	-18.781	-10.226	-14.738	-13.698	-14.267	-16.397	-11.809	-15.365
0.62863	0.76564	2.5061	-0.57796	-4.4119	-1.3673	-4.6218	-2.5004	-1.6665	2.3157	-1.644	-5.2118	-2.5716	-3.6497	-3.8374	0.77936	-7.3241	-6.0974	-1.2719	-7.9104	-0.96962	-6.5008	-3.3213	-4.7942	-5.7662	-3.9287	-3.435	-4.1178	1.8549	-0.93105	-4.9017	-1.596	-5.0761	-2.2877	0.66667	0.61572	-0.10715	-0.59861	-5.0835	-3.2444	-3.9766	-5.305	-2.3371	-3.4221	-1.5025	-0.71544	0.26726	-4.2983	-1.4249	-1.519
0.72396	-2.7727	0.70556	2.4443	2.1552	2.0932	-3.1145	-2.8429	-3.7176	-0.47816	-1.2776	-1.2052	2.4995	-3.2431	-0.78145	0.84947	-0.65451	1.6162	-0.40327	1.3561	0.6557	-0.73231	2.3648	-2.469	0.026173	-3.0853	-1.5111	-0.13116	-0.023944	-3.6239	-3.4023	-0.75971	-0.091231	2.1284	-1.0537	-2.5902	0.53834	-0.44843	1.6565	1.2033	4.2065	-3.351	-4.8294	2.0635	-0.69219	-3.6651	-0.77116	-4.7028	-0.55817	-1.8693
-5.2177	0.034722	3.1047	2.1659	-2.0953	-2.7658	-0.043253	2.2351	-4.1162	-1.297	-3.9417	-2.786	-2.1854	1.5726	-2.705	0.66422	-0.81036	4.8274	2.2093	3.9404	2.7519	-0.56736	-0.10303	-1.629	1.229	-0.3183	0.96874	4.6344	-1.4212	-1.949	0.87653	-3.2065	-3.277	0.67368	-1.9289	-0.64874	-4.4516	-2.1156	4.4973	-0.092968	-0.15422	-2.076	0.42485	-3.1604	2.179	0.14385	0.19093	-2.3959	-1.113	-2.0347
-11.987	-5.9471	-14.988	-10.273	-15.352	-10.019	-9.0515	-13.128	-11.33	-17.411	-11.905	-10.286	-10.839	-13.192	-12.964	-13.481	-13.256	-12.306	-9.3799	-11.338	-13.326	-12.453	-12.916	-7.4957	-6.5739	-12.657	-10.142	-9.5349	-16.425	-11.291	-15.172	-5.9269	-11.617	-11.416	-17.037	-10.753	-14.312	-6.0485	-10.942	-14.737	-6.8517	-11.883	-14.871	-11.07	-11.503	-10.39	-16.582	-11.363	-12.038	-9.2419
-1.3967	-0.048932	3.6949	0.71944	-0.91874	-0.20635	-1.0591	1.1635	-3.645	1.4607	-1.3035	3.9412	3.9302	0.8436	0.40007	1.5763	-0.53929	2.0324	-2.6767	-1.0271	0.31637	0.77662	1.5378	2.0093	0.99265	-2.9149	-1.291	0.44523	1.1735	0.1544	-1.5645	-0.50479	-1.547	-3.5203	1.2626	-3.3792	3.4973	4.0116	-1.1872	0.76861	-1.2835	0.46025	-3.9449	-2.35	-1.3484	-0.62846	-0.47724	-1.8975	-2.9483	-1.9585
1.9574	9.7939	-1.8909	4.2179	3.2246	6.3307	-0.78934	6.0179	5.5895	7.5746	10.524	7.0184	6.4016	2.8539	7.1739	6.6881	0.4034	4.9902	1.9021	6.053	2.9914	3.1674	0.50497	4.3978	4.7563	1.9989	3.6672	1.2353	2.622	7.9618	5.1163	4.062	8.2949	2.4472	5.1708	5.5836	7.6304	7.4916	4.2998	4.6528	5.9125	7.654	0.75991	7.4371	1.0982	4.186	2.42	3.1997	2.7584	5.1742
3.934	1.9371	-0.6034	3.2645	2.5623	-1.8899	-2.156	-0.11524	-3.6738	-3.2672	-0.21916	3.067	3.8816	-0.89265	-5.9819	2.2843	-2.666	0.035112	0.84594	-1.1844	-1.6406	-4.9791	-0.07282	-3.3368	-2.0806	4.3154	-4.2544	-3.0311	-1.7807	2.1927	0.0062936	-1.3426	-2.4522	-0.99779	1.9936	-1.1154	-3.4245	0.21788	3.4488	-1.4704	-0.33497	0.96557	-2.3508	-0.44376	0.55113	1.0625	1.1146	-2.783	1.6636	1.0061
1.9582	-1.07	3.4335	-1.2946	0.10906	-3.9359	1.435	1.963	3.7866	-0.50881	0.63954	-2.4683	-2.3102	-1.4068	-0.74754	-2.3818	-0.84659	-3.0333	5.1695	-0.016824	-2.1644	2.9988	-3.6612	-6.1075	2.6316	6.1828	1.4533	-2.2243	2.5415	3.9315	-2.7455	-0.41241	3.5592	0.61959	-4.6461	1.0745	3.253	3.2882	-2.0076	-1.5944	3.6401	-0.27232	-4.7913	2.6582	-2.4992	-1.7258	0.32307	-2.0113	-1.7221	-3.115
1.1483	0.90715	5.6187	-3.3229	0.79593	3.4395	0.15503	-0.65604	4.8411	1.8986	0.49577	1.4594	0.98787	-2.1477	-1.904	1.6396	5.3455	1.6929	0.32494	-2.4052	2.3679	3.348	0.17146	4.1557	1.8796	6.032	7.0537	5.5231	2.7402	1.2804	-1.3042	4.6968	1.6534	-3.182	4.4483	-2.2929	1.9036	2.4795	3.0097	9.0918	0.24634	6.8512	4.1599	-0.2017	2.9077	1.0864	0.74991	4.6689	1.9671	2.9395
-14.369	-11.428	-17.288	-16.587	-15.723	-14.076	-16.622	-14.599	-13.236	-17.739	-11.944	-17.261	-15.471	-18.584	-13.86	-16.095	-19.463	-17.579	-15.377	-15.752	-14.361	-12.135	-12.873	-9.9096	-16.236	-13.392	-12.815	-17.765	-10.709	-13.714	-14.499	-10.938	-12.825	-14.559	-18.591	-13.277	-13.762	-17.272	-9.6752	-15.873	-14.757	-19.028	-14.162	-11.639	-11.821	-14.86	-13.62	-15.167	-14.458	-13.851
-10.166	-1.0615	-1.1665	-2.7537	0.39514	-2.533	-3.1772	-3.4584	-6.0893	1.8472	-2.547	-5.124	-4.8112	-5.029	-7.6086	0.081676	-4.1436	-7.0634	-4.008	-0.4848	-2.824	-5.675	-3.306	-3.5454	-6.2774	-1.6247	-1.7762	-2.6498	-3.4284	-5.8204	-5.6735	-6.1368	-5.6049	0.034228	-4.2798	-6.7814	-5.0275	-3.1833	-6.5375	-0.5819	-1.6115	1.0291	2.8814	-1.5963	1.1677	-2.5145	-4.2137	-1.8607	-3.5863	-1.967
2.8639	1.2827	0.92602	-3.1722	7.402	5.5161	-0.083021	3.7963	3.0916	1.1111	3.4464	3.2585	3.5037	7.2458	6.0666	-0.23949	-0.11049	3.9494	5.6005	5.4976	1.2096	1.2747	2.2919	3.0308	5.3226	4.6149	5.0877	3.4935	0.39149	3.2067	5.7354	3.2954	3.2714	0.19291	0.88444	6.3702	6.6932	5.9399	4.2636	3.7504	-0.67646	3.3693	-0.7069	-1.6481	2.0803	4.193	2.3014	0.81346	2.5634	0.7214
-9.2297	-11.382	-8.3304	-9.4946	-9.9676	-14.967	-10.55	-10.422	-8.6144	-11.275	-10.24	-9.0227	-11.819	-14.051	-14.652	-10.295	-12.091	-18.106	-15.878	-11.865	-9.6789	-8.8636	-8.756	-11.429	-11.713	-12.482	-12.298	-14.961	-7.1486	-4.8425	-16.376	-11.505	-3.9394	-12.728	-10.254	-14.187	-14.359	-10.349	-6.516	-15.324	-6.5688	-13.403	-12.019	-10.31	-11.975	-12.812	-9.6398	-9.1314	-14.301	-14.501
6.2058	2.2868	1.146	5.6596	14.011	9.0726	6.1722	6.183	6.3635	7.586	8.0726	2.8235	7.8389	5.2222	7.7357	6.8774	4.8947	8.3375	7.2812	10.63	7.6907	6.1933	7.2353	4.9203	9.971	6.2096	5.7228	3.0599	4.4457	4.7368	4.0487	7.7274	9.9991	2.6383	10.671	3.0549	7.3188	5.15	3.8403	9.4449	11.452	5.5425	11.938	10.007	6.9512	10.119	10.744	4.4699	8.8389	11.527
-1.9753	-1.0601	-0.06056	-2.2712	-4.41	-1.7415	-5.0841	1.8557	-8.7518	0.79893	-2.941	-6.8749	-3.7142	-8.8172	-1.1013	-6.661	-2.3229	-3.3974	-0.52226	-1.1869	-5.2613	-7.6784	-7.6249	-5.0264	0.1117	-4.9308	-2.5573	-3.1058	-5.0436	-3.2865	-6.2913	-2.1416	-2.3338	-2.2122	-5.2324	-1.3485	-2.9747	-4.7331	-1.1136	-1.5647	-1.3506	-6.3664	-5.7114	-2.0459	-1.8652	-0.98228	-6.6327	-4.1747	-4.3727	0.43252
-5.5645	-0.087986	-4.0461	-2.9172	-2.0435	-1.8463	-4.2782	-1.5537	0.23404	-5.623	-2.0468	-4.1377	-4.7363	-4.7988	-3.9338	-1.0954	-6.3327	-5.1851	0.36459	-5.368	1.0884	-4.4472	-6.1046	-4.6208	-6.3595	-8.4696	-1.1424	-7.7526	-3.0695	-4.8881	-2.3818	-5.8165	-3.5418	-0.42479	-6.9879	-4.8521	-3.9759	-3.4	-7.4306	-0.35402	-4.0546	-4.5725	-0.46326	1.5485	-4.6396	-4.8602	-7.779	-0.42283	-8.6675	-3.0423
0.10907	1.2016	-3.4366	3.2494	1.4269	0.91987	3.712	1.3448	-4.2196	3.9514	1.8606	-1.7795	1.6182	0.81399	4.0334	-4.3821	1.4191	2.3815	-0.51505	-1.9774	2.6727	-1.1997	2.5841	2.1021	1.0331	0.17974	-1.3535	3.5162	-2.4437	-2.0201	-1.1649	1.2302	2.3734	-0.93732	0.64369	-1.9545	-1.5671	1.1516	-3.752	-1.2908	0.92689	3.273	0.80049	1.9315	-0.96556	-1.5241	0.18504	3.2642	3.0779	2.1257
2.0293	-0.91622	1.0883	-0.57795	1.3766	-3.1656	-4.152	-5.842	-2.7419	-3.3715	-5.1001	-5.4821	-4.6128	-2.8885	-0.27274	-0.20521	1.6584	-3.8791	-10.035	-0.98071	1.621	0.62532	-3.4689	-3.8172	3.0299	0.43781	-2.7523	-0.8907	-0.39274	0.23653	1.4873	-4.2504	-2.7512	1.7709	0.39816	-3.1607	0.44471	-1.2699	-2.5007	-3.7739	-5.7108	-2.6305	-1.1102	-2.7529	-3.032	1.1958	-1.7964	-3.5441	2.6226	-1.5817
3.7488	5.7122	7.8246	5.0358	12.597	6.9724	7.7348	5.4811	4.1419	10.699	9.8444	7.1038	9.9553	5.908	10.505	2.4309	8.8613	8.3363	7.9681	13.002	9.8153	7.3065	10.02	10.134	11.304	8.3218	9.4116	8.7904	11.596	5.4863	8.7222	6.6988	10.099	12.004	6.2132	10.156	10.603	9.5574	8.2453	8.4216	9.7066	7.9149	10.514	6.7629	8.6538	5.6826	9.6263	7.4693	8.3061	9.9601
2.3384	4.1424	4.0112	0.23479	3.2677	4.244	8.627	3.7751	5.3478	6.3462	-0.34497	-1.6358	5.7593	4.3342	-3.1255	7.5076	2.2147	3.5123	2.8803	4.4423	2.0704	5.5529	2.4966	6.0363	3.2541	0.88369	-0.71083	2.8751	3.7247	1.8638	-3.9561	3.1179	4.0526	1.2726	-0.10916	4.3003	2.849	7.5523	-0.94572	2.1048	2.5613	-0.038645	4.9587	5.4448	2.3259	2.6576	3.7528	5.0285	-2.0982	2.8186
-1.9744	-3.0737	1.8528	1.6652	-4.6489	-1.171	-1.9308	-0.28514	-4.9793	-2.2833	-0.14744	-5.2397	-3.0436	-1.0933	-4.9619	-0.16512	-3.749	2.9727	-5.6561	-6.105	-4.7741	-1.8455	-3.5148	-4.6282	-1.8825	-4.1693	-2.5528	-1.175	1.1394	-7.303	-5.2313	-2.8519	2.7018	-1.9648	-2.7014	-4.3453	-7.0397	-7.2874	-4.6398	-2.8566	-2.7845	-3.4432	0.58682	-3.4163	-3.0064	-3.3817	-3.4721	-2.0619	-5.4404	-0.98093
3.4046	2.8679	7.6724	7.5128	2.6272	2.7986	0.52104	4.8156	8.67	5.3226	4.6133	3.6748	4.8287	0.62493	3.6433	5.5226	1.9036	7.1328	3.9756	4.857	2.9651	1.7459	2.3708	2.1991	0.15652	2.4555	-1.3152	-3.2818	0.83549	1.2149	0.87545	-0.40584	-2.0534	3.6971	4.5313	4.9142	1.9722	6.3466	3.5325	-2.8144	4.209	5.8906	4.2788	3.3763	1.9942	-2.9967	-0.040623	-0.53827	1.907	3.151
-14.312	-15.718	-17.534	-17.139	-17.01	-17.314	-12.344	-14.896	-15.709	-15.231	-15.709	-15.075	-11.798	-14.481	-14.734	-12.649	-12.462	-11.592	-11.945	-12.097	-9.4459	-14.804	-12.702	-9.7802	-14.607	-20.396	-11.701	-15.971	-14.004	-11.36	-9.7344	-18.999	-12.228	-12.495	-9.4833	-17.238	-14.254	-9.5521	-14.093	-16.683	-17.879	-13.151	-15.246	-11.22	-11.361	-14.049	-14.676	-12.953	-15.421	-13.704
-25.839	-20.133	-20.906	-21.405	-25.494	-18.299	-20.991	-23.294	-19.353	-19.083	-20.287	-16.639	-23.487	-19.07	-22.313	-20.155	-22.814	-21.43	-21.959	-23.521	-19.353	-24.267	-22.781	-22.224	-24.153	-21.835	-21.587	-20.553	-21.559	-19.828	-22.102	-16.881	-20.115	-22.575	-22.59	-16.942	-18.316	-19.868	-21.486	-21.693	-17.83	-23.898	-23.257	-19.088	-26.916	-28.58	-20.835	-16.95	-21.219	-17.894
7.9185	8.314	2.3963	10.749	6.0831	3.1428	3.7978	7.9903	6.6413	5.6005	2.7383	6.7989	4.6595	2.8071	8.6046	9.0364	9.5634	3.8202	5.6489	6.1837	9.2767	9.0693	4.711	9.3568	4.2991	6.2244	6.5247	7.7533	7.2552	0.47503	4.8953	8.5156	4.7432	11.135	8.1448	5.3712	5.0953	8.3749	5.5268	10.472	3.2349	3.8826	8.0727	2.7005	6.9701	7.0884	9.8296	7.9336	4.4153	7.2223
-10.971	-9.0751	-16.205	-14.888	-9.9026	-11.785	-17.352	-7.3472	-17.971	-14.447	-14.166	-11.657	-9.9842	-18.892	-13.078	-14.732	-14.065	-12.752	-10.701	-15.712	-17.725	-17.014	-11.908	-10.59	-15.57	-10.374	-14.712	-17.815	-11.884	-9.4675	-13.556	-15.081	-14.145	-8.9732	-7.5864	-11.596	-17.514	-11.22	-11.428	-13.519	-13.438	-8.6284	-12.989	-12.444	-16.731	-13.967	-15.778	-9.1211	-13.056	-5.5209
1.3839	2.8878	-0.25279	5.216	-2.3901	4.2562	5.1117	4.1971	0.74078	0.90282	3.8996	-0.77626	4.3992	3.2735	4.7596	2.2953	2.8809	2.5544	9.4486	4.9452	3.7557	1.5769	3.4086	5.9461	-0.22389	0.7066	1.2573	4.3322	3.6108	2.5594	0.72463	1.1695	3.912	3.5812	2.0162	1.0272	3.3644	0.88562	-0.55418	6.1956	1.731	5.4022	6.2305	5.4678	8.444	6.1091	-1.2073	4.5207	2.7663	3.1057
-15.329	-13.821	-15.632	-15.763	-14.376	-13.846	-12.823	-16.304	-19.429	-16.255	-11.013	-14.645	-14.047	-16.871	-14.69	-14.275	-16.783	-11.354	-11.641	-14.662	-15.33	-10.375	-16.894	-9.0625	-14.453	-13.086	-13.806	-15.144	-15.048	-14.602	-17.75	-11.942	-18.32	-13.785	-15.035	-15.418	-15.797	-12.506	-13.655	-15.103	-12.054	-15.684	-17.984	-17.477	-14.93	-13.447	-12.618	-14.249	-14.871	-15.29
3.0705	1.3989	-2.1881	-0.52781	-0.27308	2.306	3.6131	4.398	-3.6672	2.5644	5.7227	1.8711	3.7946	3.4328	2.3653	0.95631	4.4787	4.6267	6.1517	8.9653	6.9399	1.0824	4.795	2.1949	2.0997	5.0301	-0.47464	2.3218	1.8911	2.3355	-1.883	0.86404	6.6895	1.6146	6.8145	-1.2366	2.559	6.337	0.22779	0.2461	-0.40796	2.9777	4.2841	3.5378	4.9963	-3.3693	2.7284	6.1225	3.14	1.9312
-9.4014	-13.561	-10.154	-12.268	-12.374	-11.299	-12.921	-8.1928	-18.675	-10.234	-7.59	-13.613	-15.909	-13.85	-17.382	-8.6678	-10.592	-12.29	-11.229	-9.8982	-11.601	-10.545	-10.874	-11.697	-9.9008	-7.885	-14.45	-13.267	-14.024	-11.63	-12.325	-10.17	-15.374	-13.387	-10.087	-10.122	-9.5538	-13.11	-12.513	-8.4222	-13.024	-14.679	-12.225	-8.5348	-15.002	-7.3587	-7.066	-7.1841	-13.463	-12.031
-16.227	-11.184	-10.667	-16.691	-23.049	-11.555	-16.159	-19.477	-8.9978	-12.246	-16.827	-12.74	-17.014	-15.667	-15.218	-13.491	-15.992	-13.654	-15.524	-11.896	-14.841	-12.465	-14.399	-17.141	-16.338	-16.833	-16.428	-17.479	-17.503	-15.893	-14.884	-15.714	-13.962	-14.527	-9.9219	-15.283	-12.898	-12.745	-14.467	-14.497	-8.4275	-14.466	-15.53	-14.791	-11.397	-16.739	-12.786	-14.069	-12.929	-18.581
7.36	2.8389	4.8931	2.934	-1.0202	-3.002	2.9146	2.852	2.2827	1.2004	3.2234	-2.0349	5.4505	2.4149	1.9463	-0.2305	1.2999	-2.646	2.675	-0.084779	2.0315	5.9476	1.3568	3.0603	-0.71548	4.6706	0.89433	-0.98608	1.3398	5.4357	1.726	0.43619	3.3278	2.9116	5.8027	2.7516	0.77356	1.768	1.907	3.5951	-1.1044	3.3967	4.671	2.2451	0.63196	0.36626	-3.6999	1.6758	1.5326	0.6152
-13.622	-13.222	-5.9674	-10.768	-8.8324	-9.5297	-5.9963	-13.013	-8.1732	-7.903	-5.3667	-10.311	-11.314	-5.8658	-8.0519	-8.1546	-12.445	-7.3142	-8.9678	-13.731	-9.2653	-5.5402	-13.665	-12.986	-10.347	-12.029	-9.9201	-6.2978	-10.942	-7.6671	-8.0207	-6.6688	-8.9223	-7.005	-8.3606	-8.0101	-10.146	-4.9303	-3.3602	-9.5899	-14.764	-11.657	-10.973	-10.642	-11.801	-12.876	-8.7387	-6.3591	-8.327	-5.6723
6.9536	8.2644	7.9744	5.0868	6.2774	10.974	8.8036	6.9389	8.5611	8.7293	6.4816	4.3658	11.576	10.936	8.8015	3.973	7.6955	4.6732	11.268	4.4799	7.9424	7.9321	4.5747	8.8238	9.9438	7.3008	9.7961	10.278	12.35	6.652	4.8217	12.818	10.321	12.072	5.9847	9.0397	6.2125	7.1433	12.109	11.766	10.243	2.7404	8.6203	7.7096	6.7787	7.3559	11.512	10.695	9.0962	8.5318
-12.312	-6.913	-7.0223	-6.4041	-7.1415	-11.933	-9.0317	-8.7295	-8.7327	-7.5946	-2.5714	-8.3766	-8.3573	-9.5197	-15.903	-13.097	-11.813	-7.6003	-8.6895	-7.5691	-7.6496	-10.782	-9.0166	-6.601	-8.6223	-9.496	-9.7555	-9.5978	-11.426	-2.7591	-12.801	-9.6052	-11.572	-11.215	-13.097	-10.322	-10.99	-10.509	-9.6754	-12.041	-11.464	-3.6122	-6.8384	-8.407	-8.0418	-9.0066	-8.0872	-12.523	-9.4254	-7.6133
-13.475	-12.887	-11.062	-11.213	-12.123	-13.176	-12.24	-13.932	-14.863	-12.735	-14.382	-11.42	-13.525	-12.588	-15.925	-15.747	-11.229	-15.858	-12.976	-18.879	-11.585	-11.643	-11.132	-7.5116	-11.223	-12.79	-13.385	-8.1891	-11.977	-13.342	-12.145	-11.714	-12.116	-16.047	-9.4396	-13.463	-13.866	-16.376	-15.516	-12.275	-9.3216	-17.02	-9.469	-12.993	-10.555	-12.851	-9.6116	-17.322	-9.0622	-14.358
2.9527	1.8175	-1.6731	4.7658	1.4753	-3.152	-0.83438	1.623	-1.0365	0.60602	0.10338	-2.7947	4.8822	0.28376	1.2682	3.839	2.5632	-4.4917	-4.3644	5.1909	-1.2598	2.4798	0.42209	-2.4489	3.4324	1.9582	-1.0887	-2.4059	2.1519	-5.8097	-2.1771	0.19305	0.45535	-1.0672	-0.66768	-3.371	1.8624	2.8832	-3.6077	0.1529	0.10455	-0.44887	-1.3135	1.0762	-0.65787	1.6357	2.1123	2.2217	-3.0687	0.051075
8.8343	8.2131	5.0528	10.274	9.635	6.4837	11.385	9.9663	11.305	11.584	8.1972	9.3307	3.6897	11.279	10.929	7.4463	10.969	6.2107	8.6061	9.9594	10.511	9.6323	3.7154	10.863	7.2476	12.777	7.8301	11.844	5.5003	10.051	7.1666	8.8631	3.8983	12.619	10.896	10.587	11.769	9.6319	3.2257	9.3263	8.2117	5.5837	6.1514	8.8868	8.4279	9.4919	8.4935	6.0109	9.7721	9.5058
-14.025	-10.11	-12.565	-6.8586	-8.6221	-14.128	-11.462	-14.033	-9.1841	-13.819	-13.588	-12.059	-14.848	-12.411	-17.096	-17.462	-13.129	-6.3622	-10.603	-12.88	-3.9237	-13.186	-14.61	-10.508	-12.725	-10.331	-12.199	-13.09	-11.694	-13.676	-10.502	-10.077	-10.591	-11.052	-10.64	-11.089	-11.483	-10.58	-8.2734	-11.751	-11.587	-13.387	-11.984	-11.738	-9.706	-11.544	-13.062	-9.8391	-11.448	-11.124
-7.7408	-13.027	-14.777	-13.247	-14.244	-13.804	-19.823	-12.68	-15.148	-15.402	-15.466	-13.48	-10.784	-14.068	-14.361	-13.426	-15.193	-11.658	-13.314	-14.786	-17.196	-14.382	-11.787	-15.746	-13.571	-13.299	-11.855	-11.628	-17.962	-13.382	-14.168	-14.21	-14.125	-13.23	-11.953	-10.221	-14.245	-13.244	-15.62	-16.435	-9.9688	-9.8971	-10.849	-18.619	-14.602	-11.719	-13.525	-14.424	-13.517	-15.103
0.24378	1.8862	2.7523	3.3284	8.6454	6.0204	1.0612	5.4647	5.8441	6.8262	5.2158	5.7632	6.9463	7.3049	3.3293	7.0206	4.801	5.71	-0.30524	1.5779	2.4729	6.1407	3.1257	7.4598	3.6394	5.4732	8.6802	3.1548	3.5389	2.7127	7.0943	7.0912	3.1174	1.4078	7.537	4.9137	2.9821	4.8173	4.8368	1.975	4.2826	6.2209	0.51272	4.4836	5.1221	6.3842	3.4301	5.1218	6.7693	3.8652
0.9138	-1.4558	-2.484	3.0076	-0.08261	-3.0286	-2.0508	1.418	-0.35714	1.3767	-1.4487	-4.6783	-0.19876	2.0533	-3.7024	1.7293	3.9213	-3.7112	-2.0893	-1.2454	5.5482	1.1121	-0.049859	0.52983	0.85787	0.2314	0.30987	2.3496	4.706	-1.9719	1.0251	-2.9367	-0.10308	3.3544	0.43514	-0.11883	-4.4229	-1.187	2.8049	4.2507	1.2689	-0.85461	2.0639	-0.7228	-1.1855	-2.2019	2.7936	-3.9562	3.9514	0.34383
0.6989	6.1518	-1.4812	2.8604	-3.0857	-0.76792	-1.0352	1.7812	1.9656	0.84124	3.3832	1.6744	1.3827	-0.77683	-5.5515	2.7293	3.2958	2.2145	3.1388	-0.40776	2.5083	-0.72357	0.65689	-2.0686	1.147	1.0921	-0.59663	-1.2647	3.0864	-1.7463	-2.9524	-1.6425	-3.004	-1.5305	-1.6606	4.6092	-0.50202	0.71158	-1.2151	-1.1206	2.503	-0.14932	2.379	-2.185	-1.0337	-0.64349	-0.17295	-3.2084	4.6555	-1.6873
-8.8464	-6.804	-4.0825	-3.4188	-7.1231	-5.2752	-7.024	-5.1356	-3.4607	-2.7327	-3.4592	-5.0207	-3.059	-4.03	-2.2344	-3.9146	-7.4884	-4.0209	-1.3326	-6.3191	-0.96663	-4.53	-7.2462	-1.8668	-7.1163	-3.9886	-6.8372	-2.719	-4.0421	-8.4409	-6.0092	-9.9092	-4.9071	-1.3659	-5.8126	-6.2786	-8.3138	-5.1859	-6.5645	-7.7953	-4.6786	-5.0837	-6.5254	-3.6689	-6.7591	-6.4987	-3.9557	-8.8159	-5.1228	-3.2772
-2.1789	-6.7276	-4.2689	-7.6848	-5.3615	-4.9005	-6.1972	-6.9452	-5.4229	-8.4235	-7.1675	-4.018	-6.6902	-10.054	-6.3494	-2.6795	-2.4706	-4.3782	-10.292	-4.2997	-4.7181	-10.901	-10.792	-6.3879	-12.039	-8.6836	-2.1488	-3.471	-6.8065	-4.7933	-8.8386	-3.5135	-5.0658	-9.1714	-8.7407	-13.109	-8.3785	-4.3534	-7.4419	-7.8168	-7.0242	-2.6621	-9.6049	-6.4076	-7.1101	-8.8802	-7.9284	-5.5534	-6.8481	-6.7065
-6.0115	-6.8996	-6.7377	-1.2729	-9.7162	-3.0867	-4.1805	-4.752	-6.4136	-5.399	-9.379	-9.3415	-4.2916	-7.5861	-2.5334	-7.6626	-3.2406	-3.9936	-6.6617	-6.9356	-7.3926	-8.4813	-7.6101	-2.4247	-5.0427	-3.0721	-2.0951	-7.1691	-3.8253	-3.2111	-4.749	-4.0127	-4.1192	-5.2199	-4.0169	-1.6022	-2.5615	-2.6895	-7.3552	-3.1783	-4.1536	-6.3099	-3.9886	-7.6617	-5.2649	-3.9883	-2.5812	-7.4722	-8.198	-8.4323
-7.6224	-9.7727	-9.7075	-7.9848	-9.4995	-11.911	-10.17	-13.646	-11.227	-6.0323	-6.3747	-7.1838	-5.4842	-7.8647	-7.7778	-8.8428	-11.226	-5.5673	-8.7902	-10.596	-8.6295	-5.9575	-8.3479	-12.049	-4.2409	-8.4914	-9.534	-7.6678	-8.4042	-1.3114	-7.7137	-3.3397	-7.3861	-8.8431	-5.3601	-8.8013	-12.305	-5.1989	-7.6726	-6.0365	-8.0745	-8.9136	-7.3904	-4.4325	-7.0021	-6.6135	-6.3434	-5.9883	-4.5355	-9.8411
-3.3654	-1.9786	-2.5421	-1.9534	-2.9575	-0.58186	-3.9244	-5.9473	-2.1452	-0.99566	-4.0543	-0.048645	-0.030758	2.2731	0.42896	-3.1546	-0.32674	2.2998	-5.1615	0.81398	-4.1992	1.4916	-5.3194	3.5701	-3.6522	-0.72679	1.9608	-2.7933	-0.51798	-1.3275	-0.72234	2.807	-0.15839	1.9881	-1.4369	-2.966	-1.0762	-1.0808	-0.3035	3.2802	3.9216	1.7867	-2.6167	1.6823	0.065466	5.087	1.2708	3.4974	-3.7518	-2.1972
-11.398	-11.249	-10.819	-11.223	-14.058	-7.7168	-12.578	-10.221	-11.832	-11.637	-12.022	-11.692	-8.1815	-10.477	-12.175	-7.0541	-14.336	-8.6815	-10.201	-7.7944	-8.135	-11.988	-11.103	-8.1025	-10.85	-6.2728	-14.89	-15.069	-6.8341	-8.8841	-11.097	-18.729	-11.08	-8.686	-10.617	-8.7614	-15.796	-8.6979	-11.11	-9.0157	-17.438	-9.0742	-11.812	-6.5796	-7.3411	-11.246	-11.663	-9.1256	-10.249	-13.173
2.0336	3.9938	-2.9258	-0.14208	1.8005	0.047632	3.0173	1.4823	0.59117	4.4625	-1.2824	3.2446	1.9731	0.00029329	-0.71904	1.5494	2.5798	0.21433	1.7312	-1.5854	-1.1653	6.9399	3.776	2.6346	1.1585	4.8507	-2.3213	0.61163	-2.6909	4.1552	2.0742	3.2811	-1.0554	1.5672	-2.2496	-0.94833	1.058	3.333	-0.78984	0.98838	4.3255	-1.1788	-0.3031	-0.4238	1.5084	2.4241	1.6127	0.26891	2.7597	-1.7094
-5.143	-3.2089	-3.208	-2.809	-3.3926	-4.6441	-0.48201	-1.2478	-3.0254	-2.458	-6.5057	-4.9737	0.30167	-3.4395	1.6688	-1.2964	-3.2104	-2.966	-5.5923	1.3217	-0.53431	-4.7708	1.2998	-1.3089	-2.7422	1.3696	-1.7128	-3.2281	-0.20979	0.30425	-2.2896	-3.308	-2.4741	0.48196	-5.9768	-2.9997	-4.3313	-2.9372	-5.2736	-3.1478	1.2181	-6.0624	-1.5123	-1.0524	-10.21	-0.997	-2.5785	-5.41	-2.2473	-6.0733
-11.973	-16.322	-11.372	-15.392	-6.4851	-16.366	-10.251	-9.6425	-11.811	-11	-15.322	-11.747	-13.059	-14.089	-16.962	-12.601	-11.464	-18.285	-11.312	-10.942	-13.73	-10.344	-12.848	-13.417	-9.7956	-9.0533	-10.551	-16.159	-13.317	-14.658	-13.401	-15.594	-8.7436	-13.484	-13.406	-17.267	-13.309	-9.8275	-16.271	-13.342	-16.115	-12.699	-13.767	-11.904	-13.42	-16.736	-17.931	-14.774	-12.957	-16.091
-3.904	-0.62155	-2.1824	-3.0696	-0.83899	-3.5028	-4.3238	0.47196	0.77357	2.7167	-5.7533	-0.45334	-0.15913	-4.0055	-5.8731	-4.8543	1.6136	-2.1032	-4.5122	-5.2638	0.3984	-2.1269	-6.872	-0.59859	-2.792	-4.5822	0.70665	-1.0226	1.9737	-0.521	-2.6114	3.3004	0.49942	-3.4959	-1.2553	1.2747	-0.75816	-7.3915	-0.64269	-3.9232	-3.1371	-1.7212	-2.6273	-2.3186	-0.46837	-7.1259	1.6918	-1.0722	-0.19317	-3.927
2.5561	5.0192	3.014	5.5841	6.484	4.9807	3.7495	3.1561	7.8211	6.1867	5.6622	6.1099	5.9394	5.7757	5.506	4.4089	3.6808	6.1784	2.7027	9.4571	2.0217	1.2214	10.74	0.84955	6.8613	7.5051	5.5421	4.8441	6.9222	-0.76733	4.0083	8.7985	6.5856	9.3146	6.1335	2.1516	0.73882	9.1203	3.3957	4.1126	3.701	6.3272	11.648	4.659	1.7432	4.683	6.5467	3.1221	6.2549	3.5912
5.081	12.616	5.6585	10.617	9.7678	13.269	3.5862	13.332	7.9777	9.5123	10.892	7.1941	9.177	15.187	5.5906	11.468	10.591	6.3001	13.045	9.1986	7.7158	7.2737	9.0095	9.299	9.6574	9.7916	8.1255	11.491	8.1579	8.8131	7.2282	8.3546	9.2941	7.3639	10.925	8.2471	6.2601	7.5312	7.3711	10.987	8.2454	9.7012	8.4206	3.3483	13.255	7.488	8.7484	12.152	9.7536	4.4876
-2.1819	-0.44775	0.035903	-5.1556	-1.1179	-4.8581	-1.9601	-6.009	-1.3443	1.3876	-2.2826	-1.4623	-3.5668	-1.9455	-2.0007	-1.5007	-6.6489	-0.046491	-1.5078	-4.1319	-4.9373	-5.8429	-5.5582	-2.6737	-0.76429	-1.1895	-5.0891	-1.9657	-7.1132	-0.78028	-1.6489	3.1658	-5.7847	-1.4029	-2.1539	-1.416	-4.6713	-1.8478	-0.98218	-0.38535	-1.5323	-3.5707	-3.32	-2.0653	-1.5074	-1.769	-4.898	-4.726	-6.3657	-1.7889
-21.323	-26.227	-22.397	-21.384	-19.919	-21.157	-21.527	-25.8	-19.74	-23.256	-22.121	-24.269	-23.045	-21.619	-22.612	-24.295	-22.348	-22.435	-19.196	-23.577	-24.464	-24.267	-22.832	-24.002	-22.172	-19.82	-22.062	-23.124	-22.962	-22.215	-23.006	-22.391	-22.828	-17.361	-20.003	-24.089	-23.254	-22.78	-18.709	-20.22	-20.078	-23.462	-22.28	-20.432	-17.134	-23.159	-20.834	-21.482	-20.702	-24.75
4.2399	10.398	3.1476	2.0708	5.6296	6.2556	5.3016	1.3164	2.7473	7.3607	4.4726	8.3088	3.3407	4.6383	4.4316	8.5434	5.901	4.3952	4.3629	8.5998	6.8961	8.0114	7.4794	4.6561	2.986	11.425	5.6107	3.1559	2.6613	1.0733	1.4343	4.9118	1.9721	7.5167	11.301	8.5196	6.0003	7.8625	5.1436	10.403	3.2218	8.064	5.8618	8.0584	4.1711	-1.0557	7.8252	0.66429	3.5213	6.5057
-1.8966	-0.37647	2.2325	4.3619	0.17413	1.256	-0.14156	3.6833	0.1612	-4.0643	2.3795	-1.5645	1.0137	-1.7074	-1.39	-3.0982	0.49289	-5.1551	3.2126	2.0117	1.6289	2.1098	-0.61463	0.72004	2.4266	-5.2286	-1.8685	0.42216	3.3633	-0.19082	2.5798	-4.3283	-5.1553	2.0378	-3.0201	-3.9843	1.7649	-1.0002	-0.61119	0.33593	-3.4501	4.1976	0.2059	-0.89933	-2.4121	3.6722	0.018051	4.3308	1.5456	1.8168
-6.9373	-8.3036	-9.9144	-8.2017	-10.076	-9.6541	-12.399	-8.0851	-4.9273	-9.686	-6.6393	-13.707	-11.051	-4.4943	-9.8514	-11.771	-8.1033	-9.321	-9.0076	-10.101	-11.595	-9.7735	-10.004	-11.017	-14.937	-6.3163	-10.283	-11.078	-8.3446	-11.432	-9.8629	-8.4853	-11.514	-12.335	-7.0774	-5.2386	-9.8159	-9.8591	-11.763	-11.352	-9.6243	-6.2698	-8.3914	-6.9533	-9.1398	-11.345	-9.493	-9.7043	-9.9115	-8.5514
-1.2725	-1.8329	1.2886	-1.7086	5.5777	1.0342	4.9298	-1.2071	-3.1794	5.6811	1.071	7.131	2.4442	-2.7213	2.7758	2.3486	-1.1532	-5.0803	-0.49205	1.5346	-1.7176	1.578	5.5061	-1.6764	0.24175	6.6549	-1.3316	6.387	3.8432	3.6958	0.21596	5.3319	-2.1317	2.3229	2.9335	3.8766	1.9288	4.2047	1.7014	1.3484	1.1895	0.82141	0.57972	0.85365	3.6463	-0.33079	1.9649	1.4624	0.85368	4.1998
-3.0837	-5.9542	1.4349	-1.5995	-5.5096	-2.8128	-3.7036	-8.0436	-2.2143	-2.3887	-4.137	-1.0717	-4.2422	-2.7105	0.90847	-1.4381	-6.2945	6.2103	2.3054	-1.6949	-7.9542	1.1829	-2.7894	-4.2857	-4.4487	-3.0141	-4.5458	0.089829	-3.1718	3.3866	-1.5512	-5.9229	1.765	-1.2808	-3.1844	-3.5353	-0.40286	-0.33714	0.89743	-1.5315	-2.8694	1.1262	-4.7969	-5.3414	-2.7996	-0.27051	-1.0368	0.82672	-7.1243	-3.6923
-0.67884	-3.8186	-5.7205	-3.4916	0.18575	0.51247	-4.0686	-1.7138	0.15911	-3.5252	-4.4976	-1.2708	-3.2894	3.1561	-6.0044	-2.8526	-8.1229	-1.6017	-0.59396	0.49809	-3.1814	0.91068	-2.509	-3.0526	0.64046	1.3464	-2.0911	-4.1959	-1.1033	-6.9521	-2.4819	-3.07	-0.92282	1.2588	-0.42153	1.4488	-1.5804	-0.22712	-5.3063	0.20837	-1.2474	-0.26294	-2.6012	3.6174	-7.6651	-1.2241	-2.8077	-1.4338	-4.0692	-0.28791
-2.8103	-3.9889	-4.4844	-3.9892	-2.0309	-7.4052	-1.2856	-4.6193	-0.59017	-6.1771	-4.7828	-1.6723	-1.2647	-9.0416	-4.4941	2.4806	-5.9066	-7.8364	0.46553	-1.5366	-4.5788	-3.4536	-1.6921	0.8092	-0.93565	2.6805	-2.1425	-3.7397	1.2183	-7.0508	-5.7465	-0.11428	-7.3825	-7.5621	-3.7235	-1.6995	-4.8296	-1.4338	-5.6953	-1.2577	-6.5542	-5.1778	-1.9287	-5.1789	-2.3916	0.45115	-2.6716	-7.7976	-5.9496	-5.4032
-4.7015	3.2182	-2.4285	3.7806	-1.3669	-0.70109	-1.3032	3.7113	-1.9434	2.0614	-0.9394	-3.5272	-2.5454	-2.7617	-4.2543	-5.3583	-0.92283	-3.2065	1.7552	-3.124	0.29704	-0.85489	-5.5609	-2.4447	0.73705	-0.19667	-3.1178	-4.3391	0.081376	-0.72974	-1.887	-1.8436	-1.108	-5.1272	-1.9629	-2.7184	1.5431	-1.7766	-4.3381	-1.8373	-3.6064	-2.3267	-2.2603	-2.1171	1.2518	-3.6895	-10.433	-1.0492	2.6159	-0.42104
-9.024	-12.716	-9.6007	-11.876	-5.9394	-7.7997	-11.391	-8.9196	-9.2259	-8.1326	-7.0777	-7.0187	-10.216	-9.2932	-5.3858	-10.673	-8.6484	-4.6637	-7.8483	-11.062	-8.8307	-6.4466	-9.9791	-5.1466	-8.637	-10.144	-7.6194	-11.518	-7.0361	-11.647	-6.253	-10.119	-8.8202	-9.587	-6.6802	-9.3856	-8.2844	-6.5266	-7.091	-5.6487	-7.6542	-9.5315	-7.9125	-8.413	-10.169	-5.7722	-6.4862	-7.2395	-2.4263	-6.62
-16.514	-15.255	-11.038	-15.372	-11.994	-11.891	-13.239	-10.639	-13.764	-14.92	-17.047	-11.051	-11.37	-13.738	-17.475	-14.348	-10.732	-13.559	-16.892	-14.017	-11.235	-13.602	-15.331	-13.584	-16.451	-13.587	-12.717	-15.201	-11.095	-18.113	-12.696	-14.594	-8.9921	-10.923	-12.843	-16.982	-9.9105	-9.9614	-14.491	-12.827	-12.832	-13.777	-14.084	-15.042	-12.774	-11.227	-12.918	-12.615	-10.933	-12.777
-10.212	-10.693	-9.1774	-14.698	-10.832	-11.689	-9.5958	-13.126	-11.833	-13.642	-19.139	-13.473	-15.871	-9.3562	-14.612	-14.376	-13.742	-11.404	-14.977	-9.3433	-12.649	-11.206	-12.733	-10.367	-14.554	-13.794	-16.462	-13.691	-14.19	-11.23	-10.788	-12.5	-12.323	-12.698	-13.551	-13.271	-11.694	-11.478	-15.261	-13.039	-8.145	-11.623	-10.039	-9.8206	-12.277	-15.219	-16.561	-11.265	-16.686	-12.153
10.416	8.8184	5.7966	3.9583	5.3994	9.6136	10.692	6.5697	9.8388	10.606	7.9187	11.282	7.6146	14.163	8.3531	10.503	8.5239	8.0361	5.8284	2.6436	7.9108	5.2502	7.8388	7.6011	9.0171	7.0196	9.2984	5.8538	4.7012	7.2854	11.636	6.0843	11.259	8.756	9.8949	8.9553	11.162	13.796	4.3414	12.142	7.4264	10.938	11.218	6.2373	3.8319	6.1776	6.5931	5.5214	7.014	6.8426
-13.674	-11.191	-11.539	-6.2958	-12.583	-8.7098	-11.161	-10.852	-12.095	-12.973	-13.473	-10.457	-11.753	-15.974	-12.344	-13.025	-9.6175	-16.442	-14.285	-15.567	-13.825	-7.6702	-11.695	-13.018	-12.655	-10.31	-9.5106	-7.3244	-8.2241	-7.7596	-14.983	-14.333	-14.095	-12.268	-9.1868	-11.12	-11.288	-6.6779	-14.652	-8.3696	-13.636	-13.674	-15.142	-13.001	-13.675	-12.063	-11.455	-12.448	-12.485	-14.384
-3.3128	-0.76521	1.8202	-0.030058	-4.7481	-0.60154	1.2643	0.75926	4.3104	1.0478	-6.9438	-1.9929	-1.1287	-1.4474	-2.881	-4.6871	0.81188	-1.4749	-0.27753	1.9252	-2.8075	3.6029	-7.1871	-2.3526	-2.8462	1.2369	-0.58478	-0.48805	-1.805	0.32405	-0.6687	1.4188	-2.1772	-3.1747	-0.26204	-2.5662	-1.5446	4.2879	-3.2797	-2.8769	-3.2162	0.22492	-1.8163	-1.2726	0.68935	0.49049	-2.9917	-4.6056	-5.0016	-4.7091
-5.5165	-4.5295	-6.0727	-3.264	-3.5554	-5.4184	-3.9266	-5.028	-1.8591	1.9852	-3.2125	-4.787	-5.2836	-4.9611	-2.2698	-8.3575	-4.2276	-5.5299	-1.5506	-3.3242	-1.5102	-5.2786	-9.7753	-7.0865	-6.3266	-6.4113	-8.2249	-3.1048	-0.99984	-5.8584	-9.5365	-1.0901	-3.7131	-3.8935	-5.545	-6.5626	-2.7672	-8.255	-7.3732	-11.243	-8.8813	-3.9702	-4.7439	-3.8091	-5.6154	-5.3089	-4.8022	-5.1852	-0.44743	-4.6116
2.2421	1.8138	1.636	1.9177	-0.25562	-2.0346	1.0755	2.0862	-3.2339	-5.9856	-3.3359	-1.0135	3.0019	-1.4645	4.5799	1.4995	-0.3199	-3.4883	-1.2009	0.8745	2.5364	0.26205	-0.75101	0.59252	0.26844	0.33337	4.5576	3.6177	-2.5461	-1.9106	-3.7422	1.6777	-1.1542	-0.6892	-4.8156	4.1611	0.75712	1.7795	-2.1101	-1.1711	1.2298	2.6513	1.7371	-5.0592	0.066031	2.3477	2.4341	-2.4911	-0.28083	-3.0807
-2.3415	-4.3492	1.6106	-0.86603	0.36279	-3.9534	-2.4992	-2.2611	-4.6345	-2.2064	-1.2143	-0.38868	-2.1563	-2.2708	-1.134	-1.9953	-3.0069	0.52251	-1.3586	-2.975	-2.424	-5.214	-3.9941	0.24773	-0.5517	-0.48505	-4.1486	-0.27954	-0.73955	-3.0063	-4.1317	-4.5834	3.2709	-4.2174	-5.0047	0.045938	0.16941	-2.1599	-5.4458	-3.4961	-1.0098	-5.8413	-0.66771	-2.7241	0.18224	-4.0597	-2.2257	-2.8451	-3.0347	0.38815
-11.788	-16.565	-14.169	-12.408	-14.857	-8.3211	-15.734	-11.799	-13.375	-15.497	-13.801	-11.215	-9.7621	-14.522	-12.573	-15.83	-15.658	-14.408	-10.557	-14.299	-12.154	-9.5804	-13.188	-11.631	-13.803	-8.8225	-17.507	-13.478	-14.918	-18.176	-8.7507	-11.241	-18.449	-13.473	-17.181	-14.925	-11.833	-11.966	-13.437	-14.099	-12.901	-16.002	-17.223	-12.842	-11.728	-13.559	-10.055	-12.839	-12.723	-9.909
0.63313	-3.8615	-3.6572	-3.3413	-2.0346	-2.0177	-2.3324	-1.3743	-0.30238	-1.6648	-2.3367	1.1927	-1.0324	-2.674	-3.0793	-2.4999	-2.9584	0.42052	-1.9968	-1.2755	-6.686	3.8887	1.0944	-5.2693	-4.0351	-3.703	-5.9217	-2.3009	-0.70476	2.7528	-5.0054	-1.9798	4.2077	3.0018	0.36593	-4.6362	0.98215	-5.3541	-1.1247	-2.1253	-2.5948	-0.90173	0.30507	-1.3487	-2.0899	-5.7314	-6.4665	-1.2826	-1.5185	1.599
6.6947	1.6185	8.743	9.6865	3.0035	9.6453	7.3983	2.531	1.0997	5.6506	5.4016	6.5636	3.8323	3.4605	4.9681	1.0778	3.382	3.9095	1.3236	3.6518	8.8453	3.8429	2.7927	3.7387	6.4848	3.2343	3.355	4.4681	6.2715	4.3891	7.1189	3.6376	3.9576	2.7546	4.5872	8.1964	3.1442	4.3966	-1.874	8.7418	2.1858	2.3136	0.67736	4.9104	3.2777	0.25792	3.3015	11.037	3.9398	5.0392
2.0246	1.3442	1.6638	-1.3477	3.4667	0.0889	3.9641	0.001041	0.45504	2.7245	1.9544	-1.6427	1.3452	0.26186	-4.1087	-3.043	0.90317	0.50749	3.1959	0.37105	1.6399	0.14179	2.9508	-1.2746	0.48845	3.8929	0.34551	-4.4293	-0.43762	-1.8295	-1.634	-0.39312	1.1719	-0.6839	-1.5055	0.044344	-3.0809	-1.5568	3.3579	0.02452	-3.5566	0.49827	1.8988	0.65461	-1.2835	-0.84895	0.34027	1.3403	3.2666	3.7286
4.7276	2.7148	3.4785	3.6726	1.9248	4.5139	-1.0346	1.53	2.9705	4.1752	2.777	2.0679	1.5902	2.5439	-0.01583	1.0957	5.2958	3.4831	1.305	2.1961	0.67899	1.692	-0.17493	5.4883	1.5812	0.072219	1.3128	-0.30232	4.6936	-1.0656	2.99	1.9849	1.8841	5.4754	3.3194	3.776	3.4645	0.75673	4.8159	2.9497	1.2967	-3.975	-2.2176	-2.5511	4.0758	2.3606	3.3323	2.9912	4.1478	2.0839
-24.872	-21.641	-23.947	-20.953	-19.709	-18.807	-20.566	-25.775	-20.646	-22.58	-24.639	-26.134	-22.932	-21.465	-21.308	-24.907	-26.571	-22.004	-18.822	-22.121	-24.431	-23.789	-23.839	-24.941	-19.242	-21.864	-19.673	-23.81	-20.31	-23.001	-18.507	-23.126	-19.028	-20.875	-22.717	-21.801	-22.987	-22.336	-16.398	-23.795	-23.025	-26.901	-19.043	-23.236	-28.275	-24.842	-26.465	-22.369	-25.086	-21.192
8.0237	5.8734	7.2692	1.0685	6.346	7.7105	4.6603	5.4395	6.4177	8.6233	2.4963	7.7892	3.7196	6.7976	8.5772	9.1831	6.1422	-0.40596	3.8424	6.8584	9.0565	5.568	10.121	10.114	9.4086	7.1893	5.4926	9.5765	6.749	4.7105	3.0401	4.3155	5.7236	3.5946	8.8916	7.4945	11.019	9.5288	3.0002	6.5466	2.4855	4.7958	12.55	5.8384	11.573	6.8188	6.5205	13.514	6.8534	4.7101
-20.687	-20.788	-18.564	-21.868	-19.811	-19.867	-24.75	-17.647	-21.348	-21.544	-23.302	-23.473	-20.463	-17.937	-23.277	-16.286	-26.78	-20.901	-20.969	-20.444	-24.666	-22.213	-22.189	-25.187	-23.403	-22.863	-18.167	-21.82	-26.818	-22.227	-22.332	-19.799	-23.074	-24.387	-23.369	-21.236	-24.847	-19.183	-23.584	-19.474	-21.788	-22.628	-18.887	-21.244	-24.667	-22.02	-20.32	-24.746	-23.48	-25.85
-8.2162	-13.312	-12.477	-15.317	-10.288	-12.469	-11.768	-11.63	-15.767	-12.466	-10.833	-13.833	-10.045	-9.5664	-11.294	-12.734	-16.771	-15.573	-10.668	-11.394	-9.3045	-12.674	-13.312	-12.31	-11.645	-10.079	-13.535	-13.682	-10.674	-7.6112	-15.73	-13.8	-17.262	-16.323	-15.754	-13.958	-10.31	-12.244	-8.9543	-8.3292	-14.173	-12.062	-11.12	-13.626	-12.774	-13.753	-11.571	-16.07	-13.978	-11.752
1.2094	0.70616	4.1493	0.62194	0.00085678	-1.372	2.0206	-0.63932	3.2199	1.9716	-2.8391	1.1097	4.6956	3.1107	-1.2646	2.0912	0.97794	0.87631	4.3584	4.1256	-0.91611	1.1312	0.012458	-2.7048	4.1553	3.5479	-3.9565	4.1946	1.5388	2.7058	4.938	3.2008	-1.8015	3.3264	0.54774	0.24376	-1.6422	0.17755	0.80244	7.3595	3.3899	-1.2495	1.7653	4.3307	2.0349	2.9612	-0.30709	3.0483	2.1903	-3.1964
-6.4297	0.25557	-3.4587	-8.0692	-4.8474	-5.2658	-3.4635	-2.1107	-1.303	-3.6357	-7.8137	-9.2494	-3.3999	-2.1418	-6.0886	-2.1832	-5.5292	-3.9236	-3.3555	-1.3658	-0.75602	-2.322	-2.4818	-0.79608	-4.7292	-5.5169	-5.2749	-6.7026	-8.7049	-3.6275	-3.2944	-3.5853	-2.5009	-4.1049	-5.418	0.87236	-2.3457	-7.5286	-2.2465	-1.4877	-5.0168	-9.4327	-4.4697	-2.4484	-4.6411	-0.59284	-3.1126	-2.1147	-4.1813	0.96839
-7.8502	-7.8061	-1.0107	-1.4895	-4.5073	-4.7284	-2.8595	-4.7354	-6.4111	-1.598	-9.6448	-5.7272	-9.6137	-8.9574	-2.5395	-3.8368	-3.9931	-6.0513	-4.0812	-6.1658	-7.8169	-2.439	-5.9672	-5.0586	-2.158	-6.3948	-1.4924	-3.6436	-2.7778	-5.2862	-4.6244	-6.0392	-2.4446	-7.763	-8.087	-1.1114	-6.1834	-7.7758	-4.3622	0.82815	-5.0822	1.5204	-7.1053	-7.323	-2.5405	-6.1675	-8.0124	-1.8746	-4.2341	-8.2469
-9.2767	-10.174	-14.406	-8.8577	-9.8994	-6.6648	-8.3539	-7.0768	-7.7552	-6.7138	-9.789	-11.252	-8.2211	-8.0916	-5.7389	-8.5926	-11.721	-2.9196	-5.9485	-8.515	-5.8846	-7.8503	-8.2403	-6.0555	-9.9915	-7.6934	-4.1654	-6.6282	-5.7821	-2.6456	-12.036	-6.4813	-6.2029	-11.279	-7.2216	-10.153	-5.2667	-7.6371	-8.5436	-7.7639	-8.9502	-12.929	-9.405	-3.7407	-4.6193	-9.9796	-7.1302	-12.164	-4.658	-9.096
-16.095	-14.432	-10.217	-11.602	-11.425	-11.939	-14.471	-14.217	-12.649	-13.37	-11.823	-14.052	-7.489	-16.907	-18.373	-18.807	-10.039	-13.125	-19.488	-13.294	-15.897	-13.712	-16.12	-14.499	-12.678	-14.372	-15.14	-14.974	-18.204	-9.5874	-10.991	-12.666	-15.359	-13.714	-15.466	-8.6514	-13.927	-11.433	-7.6545	-14.326	-15.602	-11.516	-17.813	-9.1149	-11.979	-11.159	-13.078	-15.126	-14.577	-12.515
3.3477	4.402	6.0859	4.8254	8.3001	3.3248	2.8273	2.7023	0.57267	4.0345	2.1652	5.5987	6.3488	10.084	3.7038	4.3638	-1.2196	4.3217	8.5628	3.5253	2.1025	6.9421	10.68	-0.33546	8.3185	1.9732	5.5866	4.0406	6.6536	7.0112	7.5126	4.2411	8.7204	9.0538	9.6435	6.725	0.12433	4.5717	6.2947	1.9909	4.8382	5.4497	8.8475	7.0906	9.0595	7.6614	3.9688	5.3827	4.5089	3.1152
-22.559	-23.009	-21.566	-19.646	-21.985	-22.883	-21.212	-17.387	-22.879	-18.079	-22.426	-20.808	-21.254	-17.524	-21.344	-19.904	-23.347	-19.979	-17.335	-20.635	-21.548	-22.284	-17.29	-23.163	-21.893	-23.245	-20.23	-24.097	-21.561	-22.763	-16.867	-19.306	-21.541	-22.297	-25.715	-23.87	-19.015	-20.047	-23.19	-19.516	-20.596	-25.025	-16.52	-18.249	-20.088	-24.452	-21.478	-21.95	-22.652	-23.507
4.6932	0.5362	2.2113	4.0411	2.4249	5.7441	2.8126	4.5611	-0.8493	3.799	7.7285	4.9855	4.4931	5.8264	5.1168	8.4475	8.0561	2.9196	4.0152	4.7548	6.4038	7.8505	3.6436	5.5362	9.4075	0.82535	4.933	5.2071	7.5309	6.4341	3.3305	8.2653	4.6451	1.9738	5.1151	1.3937	7.2873	4.9892	1.5617	6.0559	5.1164	1.217	5.198	6.5802	4.3651	5.0651	5.9176	1.3287	3.5815	1.4185
-17.87	-12.77	-12.568	-11.899	-18.511	-14.569	-17.753	-21.631	-18.693	-12.968	-15.064	-17.524	-12.15	-12.649	-10.329	-14.731	-15.536	-17.946	-8.704	-15.211	-14.902	-9.1493	-13.464	-14.173	-14.61	-19.233	-14.461	-13.925	-13.131	-17.401	-16.357	-16.89	-12.514	-16.393	-11.501	-14.654	-11.275	-10.077	-13.753	-14.322	-18.57	-12.741	-16.507	-15.128	-11.34	-14.627	-14.004	-12.214	-18.906	-14.403
-2.2734	-2.0286	-6.2498	1.0083	4.4747	-4.5464	0.19752	-1.4613	-1.2094	-0.13891	-0.18192	2.0187	0.60708	-1.1294	0.22023	-3.6182	1.3975	2.0516	-4.8488	-0.71761	0.72207	0.1784	-0.5525	-4.3681	1.4728	-1.5696	-3.6109	-1.802	-1.4697	0.82153	-0.10258	-1.8316	0.30607	-1.4029	0.73853	-1.4905	-6.2878	-1.5619	2.0649	3.3392	-1.7615	-0.77494	-4.8258	-3.4003	-2.4094	-0.53649	0.84952	0.79891	1.0451	1.5857
-12.523	-15.774	-17.547	-7.3029	-10.846	-8.8951	-15.09	-11.193	-12.724	-9.5018	-13.796	-13.46	-11.419	-12.229	-14.873	-13.2	-8.2292	-9.2855	-8.9028	-12.906	-10.244	-13.22	-14.914	-11.231	-15.013	-10.341	-15.39	-12.926	-13.515	-14.109	-14.016	-11.307	-14.988	-4.9209	-10.816	-12.597	-10.052	-10.969	-16.396	-11.592	-17.397	-11.231	-13.336	-12.015	-11.72	-11.201	-17.187	-13.073	-13.833	-9.8273
4.0342	10.262	5.7385	1.2061	3.3649	5.8236	6.5911	3.7205	2.9849	7.3289	8.1281	7.6171	0.82859	6.2711	4.607	4.7526	2.0005	6.444	4.3645	-1.3529	5.5584	4.0257	2.483	5.5289	3.7386	1.0421	4.3436	6.4135	1.6411	1.0302	4.4206	5.7906	5.0733	5.5912	4.8907	6.0036	3.1815	5.4141	4.9755	6.3184	0.43351	4.6938	5.4384	5.5993	1.0585	4.8694	2.4111	3.4562	3.9952	5.5142
-3.5255	-0.67478	-0.25109	3.72	1.5336	-1.2758	-4.7409	-7.4581	-0.41723	-3.3902	-2.2604	1.0643	-4.6176	-1.6687	-3.0884	-1.7103	1.5159	2.0693	0.88	2.3097	-1.8394	-1.3483	1.5399	0.85078	-3.1762	0.023734	-1.5726	3.3672	1.3631	0.76868	-4.2924	0.22038	-0.47916	0.8767	2.1436	-3.2514	-2.0563	-0.28136	-0.1756	-4.5439	-1.4627	2.3754	-1.2731	-0.24045	-0.097982	-3.908	-1.9794	-1.8081	0.95347	-1.0244
-14.414	-13.529	-15.745	-13.93	-15.778	-18.944	-14.695	-13.119	-12.637	-11.504	-13.411	-12.692	-12.254	-9.7617	-15.803	-13.27	-8.7232	-14.038	-17.656	-15.306	-10.473	-11.905	-14.503	-11.137	-11.073	-12.338	-12.376	-10.459	-11.682	-18.125	-12.005	-14.573	-15.293	-9.9772	-8.6648	-12.702	-14.274	-13.528	-13.126	-10.099	-15.353	-17.496	-14.902	-14.809	-14.118	-10.312	-12.221	-9.7907	-11.597	-13.982
8.2037	8.0667	7.8227	5.6308	4.5248	8.1951	6.7351	9.5459	6.6042	1.4679	8.4046	8.1757	5.3031	6.9396	4.8035	4.5653	3.5637	4.5064	4.6666	8.1959	1.6253	1.5382	7.2621	4.0862	10.417	10.386	9.0232	8.0516	6.5256	6.9719	10.789	7.4602	10.936	7.2353	4.499	6.7086	9.3109	4.7974	4.6759	2.4224	7.5608	3.588	6.3343	5.746	10.039	7.097	7.578	10.169	4.8168	8.3441
-4.1088	-3.249	-1.885	-6.9321	-5.4846	-7.4401	-6.6508	-9.8811	-4.9178	-6.5942	-1.9287	-6.0284	-5.7326	-4.9623	-4.2289	-4.1117	-7.9045	-4.164	-9.2248	-1.9736	-5.5949	-8.2851	-6.1076	-4.8135	-7.7852	-1.7678	-3.3641	-6.1905	-4.1883	-1.0631	-2.7345	-4.8782	-9.5308	-2.4275	-5.3204	-4.1382	-6.3782	-0.94299	-5.3596	-0.59386	-2.2746	-7.0189	-3.2623	-6.3496	-6.1939	-8.4503	-7.0455	-3.4754	-7.6631	-4.4433
3.8256	2.0048	3.094	-0.53348	0.76718	-0.18132	1.0391	1.4382	2.3779	4.6412	7.6092	2.1033	4.327	3.7201	2.3845	5.9313	-0.043895	-0.66189	-0.40815	1.4214	0.09884	1.9353	2.1706	3.8641	3.2859	-2.3701	0.34377	0.40661	3.7341	6.4002	2.2385	3.1248	3.9297	5.5102	0.78083	2.0475	5.1906	2.5397	3.0267	4.497	1.7057	0.4504	5.0728	-0.43911	3.6415	6.3598	1.8502	5.879	2.1721	0.61846
2.1704	0.78466	2.8681	-1.611	1.948	-0.41993	3.2004	2.4824	1.8731	0.70331	-0.93032	0.74837	2.1989	1.2444	-2.7982	4.0279	0.50738	1.9402	1.2195	-0.45148	1.6449	1.4174	1.2664	3.7633	-2.133	4.8629	0.79814	-3.1726	-1.3365	2.0326	-0.15433	1.8715	3.1615	0.72156	2.5998	1.2423	1.7051	-1.2519	1.244	0.14526	-1.0252	-4.5594	1.804	1.2835	-0.48722	-0.52549	3.8585	-1.8093	-0.0077286	1.7036
-2.0647	-1.7624	0.70467	-5.7461	3.7261	-2.3101	-4.4552	2.5633	-4.9103	-1.5991	2.6888	-2.102	-2.0683	-0.58154	-3.3063	-6.2107	-4.9134	-6.1491	-1.0713	1.0874	-3.2088	-3.0081	-3.0857	-2.8028	-4.637	-4.9781	-2.3171	-2.9423	-0.86381	-5.3596	-0.25537	1.0459	-2.0195	-2.3896	-4.7242	-0.4824	-0.82027	-3.482	-1.9451	-1.6872	-7.1765	-0.87315	-4.3563	-2.6213	0.80664	-5.8674	0.98316	-4.4515	-1.3163	0.68414
-10.209	-13.995	-8.5716	-11.973	-13.307	-11.938	-16.534	-11.744	-12.164	-17.321	-17.69	-15.501	-11.093	-12.893	-16.255	-13.614	-14.38	-14.563	-11.962	-13.157	-13.717	-8.1246	-15.676	-15.121	-10.535	-14.407	-11.67	-9.6006	-12.369	-15.287	-17.3	-14.662	-12.726	-12.19	-13.554	-12.657	-17.807	-14.578	-9.9847	-11.33	-13.957	-17.798	-14.783	-13.617	-8.2068	-13.097	-13.779	-14.331	-15.039	-15.512
4.802	5.083	6.1517	3.8898	5.0019	4.7525	2.1553	7.8073	7.842	-0.54853	3.7814	6.061	4.9403	2.9877	5.4578	7.1542	1.3622	5.1326	3.8328	4.8693	4.4967	2.454	2.8561	3.101	0.5145	2.0848	7.1357	8.6254	2.6512	4.0756	5.4973	5.2809	8.7545	3.8775	6.5117	10.103	-1.6229	6.4859	3.6824	2.6124	-1.0018	-0.02067	0.70629	1.7219	-0.40561	4.6445	7.8947	2.9819	1.2144	5.3889
-11.832	-16.036	-16.763	-13.539	-10.675	-10.021	-13.721	-14.56	-16.464	-13.195	-10.509	-13.789	-13.348	-11.148	-21.318	-10.489	-13.556	-12.371	-17.415	-15.087	-11.064	-13.98	-15.669	-17.006	-14.721	-13.726	-12.939	-13.999	-15.381	-14.627	-12.072	-10.685	-14.948	-15.315	-15.155	-13.927	-21.899	-15.742	-13.428	-9.9841	-13.66	-9.4589	-12.391	-12.005	-12.069	-16.473	-12.592	-9.6059	-16.018	-12.232
-1.1574	-4.7189	-0.8111	-5.3731	-2.4513	-2.4484	-3.1839	-2.5989	-3.8049	-5.3547	-4.8252	-1.735	-4.2983	-1.5883	-5.3899	0.70576	-0.26509	-2.3358	-2.1531	-5.5711	-1.8614	-8.0995	-6.114	-1.3454	-3.1936	-5.9666	0.017751	-4.3545	-0.31347	-0.94398	-7.4245	-3.6224	1.2101	-2.8144	-4.3742	-4.6896	-4.8199	-0.62703	-2.8807	-2.7092	0.38371	-5.5014	-5.5155	-3.8978	-1.4592	0.86682	-3.486	-5.9169	-4.4329	-5.4396
-11.698	-7.837	-13.871	-8.2086	-10.702	-11.898	-5.1997	-10.804	-11.112	-12.089	-11.767	-10.429	-9.1711	-11.962	-15.769	-14.464	-12.202	-18.427	-10.641	-8.8543	-13.772	-11.205	-10.384	-9.6867	-9.3437	-10.116	-13.813	-11.495	-12.91	-10.349	-4.9021	-13.774	-8.6747	-10.337	-12.917	-8.7197	-9.6976	-15.724	-11.188	-17.498	-12.027	-10.521	-6.6681	-9.5171	-13.617	-7.2567	-7.5662	-12.448	-11.151	-10.614
-20.751	-18.274	-21.896	-25.97	-17.07	-22.611	-21.874	-24.743	-23.547	-21.45	-23.131	-25.614	-23.791	-20.353	-25.237	-22.01	-20.261	-23.799	-27.184	-24.352	-23.108	-21.223	-21.218	-23.136	-18.924	-20.417	-16.397	-16.592	-22.111	-21.656	-21.873	-19.583	-20.177	-21.102	-22.772	-26.23	-21.051	-20.619	-24.914	-23.933	-25.034	-21.43	-22.443	-18.008	-22.232	-21.786	-23.838	-20.499	-21.897	-22.866
-8.692	-4.8968	-7.6244	-3.5486	0.56587	0.084581	-2.6196	-2.232	-1.9918	-8.0487	-6.1323	-6.5735	-6.4436	-4.8868	-3.6665	-2.4833	-6.8641	-2.7953	-3.3602	-6.4008	-3.6472	-5.2155	-0.67815	-4.907	-5.2849	-7.0055	-6.1608	-8.3066	-5.0075	-3.8659	-2.8806	-5.1758	-2.7366	-2.3968	1.9982	-6.4755	-3.6241	-3.2717	-6.4355	-6.2103	-1.2418	0.86345	-8.3026	-10.487	-2.6327	-2.8217	-1.8984	-6.3096	-2.9048	-3.9406
9.9621	10.383	3.6694	6.3835	9.0646	11.248	10.293	13.885	10.324	11.978	11.708	10.82	12.616	8.3535	10.611	9.5415	8.9322	15.972	10.851	10.962	13.336	4.7729	12.58	11.869	10.836	8.6682	7.9134	9.2861	8.3043	11.801	8.9285	15.268	4.6448	10.728	4.8935	11.379	10.059	7.9214	7.2442	9.0093	6.7404	6.857	10.667	11.138	10.291	6.0654	7.8291	8.3291	8.7971	9.0199
-7.9024	2.0729	-0.57867	2.8022	-3.6702	-1.9239	-9.8166	-6.8869	-4.0314	-5.0522	-1.7182	-4.7178	-5.1557	-3.4289	-3.1304	-4.568	-4.5558	-2.6198	-2.2572	-0.28348	-6.6278	-5.131	-5.8559	-6.2522	-6.0999	-4.524	-6.4798	-4.0509	-7.8967	-3.4612	-2.9562	-1.7732	-1.41	-3.002	-2.7957	-0.61099	-1.4966	-5.7753	-2.7464	-5.6984	-3.3965	-1.9938	-10.265	-4.3309	-0.82106	-3.6954	-8.2761	-2.9324	-9.0965	-0.94672
-1.691	0.24466	-3.6519	-0.77501	-0.51429	-5.5388	-2.8871	-5.5218	-5.3169	-6.2169	-2.7327	-3.6342	-2.6127	2.512	0.98247	-3.0208	-2.3485	-1.2364	0.8469	-1.1405	-0.44139	0.48031	-0.21091	-2.0394	-4.7739	1.5351	5.1856	-1.8274	-4.8492	-3.5816	-0.12159	-1.7485	-2.6915	-3.6813	2.847	-0.85294	0.17202	-4.8059	-1.6731	-6.6144	-7.5114	1.3	3.2343	0.14364	1.5818	-4.82	-0.97702	-1.7538	-7.9923	-0.81862
-9.3179	-11.53	-6.8894	-10.404	-8.9057	-9.1668	-14.014	-9.7799	-12.368	-11.239	-11.634	-10.496	-13.078	-11.162	-12.048	-13.542	-11.094	-4.1627	-4.2569	-12.138	-9.3436	-9.6539	-7.033	-11.453	-11.248	-10.737	-10.371	-8.0793	-12.147	-11.906	-10.752	-10.889	-9.5306	-14.832	-8.537	-10.182	-11.005	-13.816	-13.443	-14.39	-12.514	-11.055	-13.344	-12.317	-8.9687	-8.2484	-6.7336	-13.14	-11.425	-10.892
-15.616	-9.4821	-11.67	-13.582	-11.714	-12.58	-17.516	-12.277	-11.833	-11.362	-10.468	-16.283	-11.59	-11.306	-8.9111	-13.657	-10.863	-16.86	-12.439	-13.894	-12.033	-7.1948	-9.9132	-9.169	-9.6614	-11.496	-12.215	-8.6943	-11.057	-15.118	-10.277	-14.658	-15.522	-11.66	-12.423	-16.658	-9.3601	-9.6949	-13.037	-8.8103	-11.386	-12.813	-13.845	-10.619	-14.798	-9.9014	-11.756	-14.92	-13.436	-12.523
-1.6617	-5.0704	0.21536	-2.6915	-6.7217	-3.4649	-7.8924	-2.0186	-6.7361	-3.9586	-5.2574	-4.6735	-8.4462	-3.814	-5.64	-2.8109	-4.2505	-9.9585	-5.7747	-3.5524	-5.8334	-4.3944	-4.7923	-4.1509	-4.8524	1.1294	-6.1693	-2.0353	-0.14834	-4.3732	-3.244	-7.0592	-2.048	-8.4002	-8.7395	-3.4511	-6.9185	-5.3193	-5.6185	-1.1649	-3.6084	-3.9759	-5.4824	-1.1303	-6.1104	-4.8677	-2.8495	-5.8752	-7.0925	-0.14884
4.6924	1.8489	3.8642	-2.9308	0.64574	2.4462	-0.19386	3.4635	8.7137	3.3883	3.1385	2.9797	0.75501	3.356	-2.6982	2.172	6.1604	6.0948	2.3057	0.64465	0.74979	3.754	3.9324	1.9526	-0.40789	0.87514	1.6112	1.4619	0.15228	3.9485	4.6984	1.6478	-0.24131	5.9973	2.2422	2.9492	-0.43527	4.0498	4.5586	1.5626	9.9282	-0.23361	0.06944	3.0083	5.1189	8.4876	3.4784	5.7133	1.7447	8.059
-24.622	-22.582	-21.709	-17.154	-21.614	-18.466	-19.769	-18.906	-22.841	-24.806	-21.293	-19.472	-19.862	-22.071	-22.556	-25.522	-23.916	-23.257	-22.104	-24.434	-17.933	-20.491	-19.497	-23.187	-22.708	-24.143	-25.174	-21.003	-26.509	-21.9	-23.147	-20.274	-23.218	-15.835	-20.752	-22.324	-23.873	-16.898	-19.764	-23.268	-20.724	-19.498	-21.926	-22.204	-23.222	-27.579	-23.099	-20.915	-20.187	-22.401
-4.8599	-1.1697	0.55647	-4.2791	-2.3296	1.1599	2.5481	1.9542	-3.5351	0.95853	-3.1968	1.2087	-2.2404	-2.4067	0.8585	-4.1356	-4.5928	-7.1335	-3.9635	-3.7801	-3.4225	-3.5144	-0.92787	-2.6183	-0.42308	-0.67437	-0.30791	-4.1683	3.169	3.1046	-0.51363	-1.3354	-0.18679	-0.95644	-1.3775	2.1471	0.013213	0.64235	2.7882	0.35747	2.1527	-0.44381	-5.8748	2.2023	-1.9314	4.7289	-3.2264	0.1252	-1.6795	-1.3067
-7.2232	-7.2471	-10.484	-9.8053	-8.2401	-7.144	-6.5267	-8.7269	-7.7158	-6.7421	-7.9249	-8.6566	-6.5413	-5.3734	-8.7633	-8.3703	-5.5637	-8.3683	-7.3156	-11.018	-10.766	-8.3906	-5.5773	-4.872	-8.1145	-6.2551	-7.6968	-7.3996	-7.1074	-9.4883	-7.3701	-8.6697	-7.1733	-7.935	-10.341	-10.075	-6.0952	-4.867	-8.8353	-6.0766	-7.6145	-8.6376	-6.8093	-9.2033	-7.6362	-9.5419	-4.8164	-3.0397	-9.651	-13.807
-0.81838	1.6003	-3.0314	-4.1932	-4.8114	-5.5135	1.8167	-6.1662	-2.9158	0.01382	-3.058	-3.0177	0.45402	-2.5801	-3.0625	0.32627	-5.7783	-6.4046	-1.5647	-1.6373	-5.8341	1.0752	-2.173	-0.62026	-4.2872	-0.51506	-2.7986	-1.8677	-1.9842	-3.2973	-5.1411	1.5121	-2.9674	-2.1861	-5.1726	-3.5303	-7.8733	-0.12127	-0.84152	1.4773	-2.0426	-3.4735	0.24214	-5.6832	-4.2989	-9.6842	-0.92754	-2.3276	-3.0548	-0.9949
-5.2706	-2.4389	-2.8982	-0.50918	-2.5404	-5.264	-1.2432	-5.5764	-0.1307	1.2312	-0.14398	-2.9845	-1.0977	-5.682	-0.98619	-2.5905	-5.1267	-2.8949	-1.4324	0.55132	-5.6136	-3.4541	-3.3139	-3.3552	-6.6598	-1.4212	-2.2453	-1.7979	-1.8272	-2.7707	-3.4133	-4.1623	-4.254	-6.2681	-0.38636	-0.59436	-4.8748	0.015525	-4.4625	-1.732	-1.4568	-4.3949	-2.1367	-2.5979	-7.6718	-4.6719	-2.0439	-2.3369	-5.3154	0.14972
-3.4685	-6.5042	-2.456	-8.6541	-2.5014	-6.6456	-8.3909	-1.892	-7.3328	-5.7464	-3.4584	-4.9104	-3.2115	-3.313	-3.379	0.54448	3.5263	-5.7651	-3.6812	-2.2379	-1.0964	-3.1356	2.0201	-6.178	-3.6779	-7.8537	-4.4517	-4.1107	-2.152	-7.9248	-6.8872	-4.4552	-7.8081	-9.7798	-4.9388	-4.7657	-2.5111	-2.0669	-4.7796	-4.1906	-4.6559	-5.179	-3.3273	-6.6535	-5.8962	-8.5056	-6.1211	-7.4335	-1.6186	-6.1716
-0.70836	-2.506	5.7163	-1.2946	1.3842	0.012767	5.1622	-0.77285	0.60218	2.0738	-1.8992	-0.4854	1.7594	-4.0709	0.64281	0.60908	-0.28819	-1.7781	2.6906	1.7935	8.3965	0.2677	3.7027	3.8724	1.2012	-3.9182	0.7724	3.3561	-0.76522	2.4591	0.14513	-1.6527	0.3672	-3.1788	-1.7023	6.5947	-0.36105	0.63352	4.0921	-3.9506	3.1499	2.2395	-0.71006	3.8006	3.4326	0.56424	-2.4651	1.5455	0.30156	4.0967
-3.2443	-1.568	-0.32913	3.0056	1.1072	-2.4398	-0.15917	-2.7742	-1.7189	0.30264	2.0023	0.30831	-0.90304	-2.2125	-1.3637	1.3379	0.33558	0.45006	3.6497	-2.4321	3.8869	0.48518	-1.0535	-0.25491	3.6609	0.029727	-1.8329	2.381	-1.6861	0.21673	-0.22474	0.8033	-0.91268	-0.051523	-0.93344	-0.84927	2.4528	1.5641	1.0419	-0.18761	-0.44717	-3.1692	2.2123	0.28326	4.7109	-3.2457	1.2535	4.0058	1.1448	-1.1977
-4.155	-5.2801	-6.6098	-4.744	-6.3285	-0.52452	-4.5541	-2.6513	-9.2507	-4.111	-3.9608	-7.0004	-3.1527	-1.609	-5.1275	-5.6684	-3.3634	1.3447	-1.799	-5.7862	-0.42591	-7.7567	-1.1944	-4.2684	-4.2087	-7.3879	-7.1706	-1.6934	-4.2511	-6.4148	-2.5814	-3.7139	-3.8199	1.3341	-5.862	-5.9932	-4.401	-6.1144	-6.2226	-3.2838	2.7637	-1.8405	-2.428	-9.3437	-0.56544	-3.5495	-5.8187	-10.678	-3.4347	-7.8679
-11.515	-12.006	-11.485	-7.2941	-8.2058	-9.1919	-11.645	-11.041	-6.3573	-10.233	-14.345	-12.089	-10.456	-13.706	-7.5924	-6.3632	-13.519	-8.7854	-8.5879	-9.9122	-11.291	-11.737	-17.307	-6.624	-9.0681	-12.384	-7.4513	-7.1032	-13.038	-12.827	-13.911	-14.36	-16.261	-17.757	-12.526	-8.7634	-13.924	-11.821	-11.693	-9.1032	-9.7335	-13.26	-14.919	-13.114	-8.4451	-6.7253	-7.2367	-8.567	-12.959	-12.002
-11.589	-11.35	-11.526	-11.881	-11.375	-13.932	-11.496	-11.193	-11.471	-14.422	-10.702	-10.067	-7.321	-11.539	-7.1175	-8.6736	-8.5624	-16.143	-9.5292	-10.503	-9.6095	-12.482	-15.416	-13.253	-13.363	-10.653	-6.0975	-12.822	-9.5714	-11.604	-9.1191	-12.258	-8.0843	-7.5163	-13.309	-12.259	-16.45	-11.725	-10.086	-15.258	-12.183	-10.271	-15.196	-11.272	-13.312	-11.723	-11.995	-9.6571	-10.427	-9.3311
-0.86117	-0.11844	0.97683	0.80788	-2.7303	-2.3495	-2.4902	1.3056	1.7874	0.92275	-4.0812	1.9939	-0.2187	1.2144	-1.8321	-2.3618	-6.1102	2.8371	3.368	-1.4713	0.5246	0.32538	-5.0195	-0.12455	1.6183	0.74545	0.33569	1.742	-0.57423	1.9317	0.16631	1.7905	-2.4852	-1.2151	1.6414	-1.1258	-1.2815	0.45571	-1.1605	0.50578	-3.3028	2.2304	-1.6738	0.74064	2.6016	1.1486	-5.5663	-0.8122	-4.9832	2.1554
2.5037	2.9922	1.5741	0.30027	2.1524	3.5898	-0.6185	2.3557	9.482	5.7012	2.344	2.0088	1.0881	-0.39298	2.4724	0.87778	1.8677	-5.2797	1.2035	2.8618	0.20194	5.071	-0.35478	-2.2068	2.6923	4.0019	-0.69064	-3.3821	3.6609	1.1113	5.3173	-3.5916	1.9758	0.18252	0.52698	0.50321	2.1948	-1.5542	3.8372	1.573	-0.69389	1.0738	-0.27556	-3.4699	1.9214	3.9219	-0.027112	-1.2875	0.78941	0.7835
3.7566	1.5811	4.5524	8.1976	1.908	5.1095	2.5784	2.2371	3.206	-3.1372	5.4344	4.5293	-2.0198	0.41807	-2.1465	3.5877	1.4215	0.52777	0.048872	4.0817	1.0988	3.3534	3.5523	-1.4114	0.83653	5.5617	4.3828	1.4741	4.657	5.9683	3.0696	6.1579	-2.0226	5.7719	5.5256	4.1883	1.0124	3.1601	-0.20244	-1.2719	3.7745	0.97689	2.5988	8.1442	2.9257	0.34357	0.21998	0.52435	8.5328	0.90738
-0.28295	-1.7565	-3.0449	-0.67547	3.7952	-1.9614	-2.3945	5.287	-3.8731	2.0491	0.21582	-3.5349	-2.2822	0.95543	-6.4929	-2.0469	-1.627	-1.7283	-6.3645	0.64006	-5.0698	-2.9301	-3.9286	-3.1414	0.84171	-1.8214	-2.8425	0.020707	-6.1802	4.8403	-0.16851	1.8971	0.34468	-3.7764	-0.67911	-3.7609	-0.61408	-5.4379	-2.2663	-0.17273	-3.5533	-1.1332	1.9435	1.0976	-5.4597	-0.76592	0.83567	-2.9256	-1.0882	-4.1513
-2.4136	-1.0935	-5.7048	-4.1816	-3.033	-6.6359	-2.5544	0.87902	-7.5086	1.7411	-2.9802	-4.86	-7.1828	-4.7242	-6.5334	-4.192	-4.7519	-8.0846	-4.6498	-2.5069	-2.007	-4.5407	-4.0554	-5.7012	-2.3027	-1.8616	-5.3818	-1.9807	-3.7518	0.52695	-7.0388	-6.3664	-4.6223	-8.8536	-4.642	-5.1763	-4.8715	-0.99341	-4.7593	-5.1014	-6.7609	-4.3728	-2.9724	-3.5072	-5.3129	-7.6856	-7.0712	-2.3126	-4.0195	-2.6918
-3.8175	-8.3272	-4.2232	-2.5691	-8.1396	-4.8584	-1.8522	-0.53653	-2.6079	0.22596	-5.5902	0.49467	-4.4454	-3.5472	-7.544	-5.5428	-2.4017	-4.9928	-6.2484	-4.0415	-2.4576	-3.6327	-4.8471	-7.3931	-3.7934	-4.655	-2.24	-5.0726	-3.4108	-6.657	-5.5015	-2.3903	-4.8938	-4.9792	-7.705	-1.3973	-2.4273	-2.1859	0.45124	-10.434	-8.5094	-1.6087	0.03911	-4.6192	-5.2864	-8.0624	-0.69621	-1.7723	-2.758	-3.4896
-1.9611	0.73189	-1.1544	1.8086	-1.5329	-4.5866	-1.5558	-0.56244	-1.7944	0.22065	2.4342	-0.6465	-3.617	-4.075	-0.21963	-3.1326	-3.0798	5.5754	2.9987	-2.474	1.1085	-3.8115	0.62568	-7.5019	-1.1193	-3.4781	2.4005	-0.81292	0.55302	-1.4665	-0.42007	-1.4017	-2.654	-3.4987	-1.2185	-4.5565	-0.075724	-3.6882	-2.3009	-0.68094	1.9358	-2.3896	-3.5422	-0.29783	1.2865	-1.2193	-2.6831	5.0957	-0.94081	-3.5291
-2.8385	-1.573	0.27665	-1.7416	-4.5503	-3.857	1.4113	2.7484	-0.46937	-0.21235	2.518	-5.637	-2.4632	-1.2985	0.1773	-2.5152	-2.5705	1.161	1.9545	-0.63077	-1.6902	2.2586	-2.3847	1.1455	-1.7042	-0.064361	-1.4426	-0.10152	-2.8936	-2.1527	-2.5544	-5.6879	-1.1881	-4.797	-2.9998	0.25607	1.7151	-2.2534	-4.6896	-0.49175	-1.5571	-2.365	1.6889	3.9071	1.3697	0.7345	3.1317	0.16479	-0.46459	-5.3064
0.24069	-0.17601	3.1972	-0.86223	0.098745	1.7218	0.04791	3.9119	-0.79885	3.4271	5.4788	2.36	1.2878	2.6913	-0.34495	-0.71949	-3.6129	-3.6623	-1.4394	3.1849	3.3597	-0.66836	0.21757	7.0736	4.4862	-0.45944	-1.2619	2.3144	-1.818	-0.76273	2.2639	-1.5826	5.2756	-0.82174	-1.1903	4.6369	2.2535	1.4995	4.5197	-0.96439	3.8468	1.3315	2.2111	-2.769	0.44163	-5.4252	2.7186	6.7462	3.0865	3.0156
-17.137	-17.756	-13.681	-16.088	-15.444	-14.554	-12.741	-20.01	-10.276	-16.948	-14.989	-14.691	-13.667	-12.115	-21.377	-13.36	-17.344	-14.453	-15.528	-16.372	-11.956	-13.593	-18.207	-17.682	-7.809	-15.266	-16.178	-16.362	-14.052	-16.925	-16.084	-15.855	-11.576	-15.659	-12.49	-15.014	-15.657	-19.345	-16.228	-12.791	-15.814	-17.592	-9.0741	-10.25	-12.594	-12.734	-16.941	-9.8461	-9.5931	-13.081
-14.112	-13.511	-17.362	-14.303	-9.472	-17.071	-14.151	-16.11	-10.093	-12.847	-13.929	-11.25	-15.038	-5.9161	-12.452	-10.886	-13.41	-17.245	-11.117	-15.354	-13.227	-13.546	-10.211	-15.307	-9.7492	-11.204	-13.384	-15.954	-12.459	-15.572	-12.729	-18.192	-13.186	-15.613	-16.582	-14.715	-14.602	-14.463	-9.299	-13.151	-8.351	-11.71	-15.642	-15.31	-11.297	-14.656	-9.4292	-14.057	-14.523	-13.038
-9.5549	-11.426	-10.24	-10.015	-6.1866	-7.0696	-12.466	-8.8391	-12.786	-10.966	-8.8925	-11.225	-5.0184	-5.9459	-9.6325	-9.3244	-13.115	-7.1729	-9.2199	-12.257	-8.7185	-8.96	-12.023	-8.5207	-8.7237	-12.185	-9.136	-5.6982	-9.536	-10.386	-7.6872	-8.5379	-7.0243	-14.184	-11.905	-8.8528	-10.761	-5.587	-13.817	-14.238	-9.6736	-11.647	-7.5033	-13.638	-10.21	-9.8746	-11.762	-10.393	-8.0964	-5.0142
-6.6588	-6.1522	-12.34	-10.139	-16.195	-8.0894	-10.175	-14.023	-9.5574	-8.3915	-9.0367	-10.439	-7.1478	-10.849	-7.0773	-6.1313	-7.4517	-6.8339	-9.8469	-13.868	-12.255	-13.169	-9.9814	-12.367	-11.769	-11.031	-15.324	-11.071	-13.076	-6.0246	-9.9218	-11.77	-11.791	-7.0585	-7.0213	-12.854	-8.6226	-10.524	-7.8707	-8.0938	-11.222	-10.672	-9.584	-10.343	-8.5401	-11.655	-12.744	-12.758	-9.6908	-9.6078
4.0571	2.4804	6.5268	4.1001	0.55931	2.0034	5.1998	2.0353	3.3588	3.9061	4.6868	6.6777	5.2498	3.9678	6.4882	3.1239	4.975	-0.68791	4.1899	3.7138	3.4405	-1.9527	5.4598	1.6885	1.3089	2.9339	3.4043	-0.73486	0.5467	-1.3015	1.0469	6.328	3.4095	1.9393	0.23319	2.6904	6.3257	2.1736	4.5519	1.3145	-2.5515	2.6068	-4.1593	2.8263	2.0532	-0.58013	6.4757	0.031906	0.083259	0.068718
-2.4086	1.0915	2.7036	4.3479	-1.2239	0.17344	3.3812	2.6929	-0.54911	-6.1745	3.3322	-1.1736	-2.2946	3.7545	3.044	2.7401	4.7986	-5.2993	-1.3279	2.1033	1.1614	2.7255	1.4572	-0.29058	-3.2449	3.6144	4.7457	-0.57704	2.6146	1.6045	-2.2597	1.0565	2.5024	2.0906	5.467	0.95215	2.7971	4.5243	4.5817	3.2892	0.090124	1.7281	-0.66188	-0.31352	-0.54277	1.7242	-0.17525	-0.13661	2.3729	-4.3347
-11.225	-15.799	-12.658	-11.79	-16.493	-11.701	-15.868	-19.66	-11.801	-11.975	-12.239	-15.12	-15.124	-14.018	-12.483	-13.257	-13.748	-13.19	-15.188	-12.53	-17.193	-12.486	-14.187	-13.695	-13.258	-11.414	-16.831	-15.813	-14.142	-13.988	-15.59	-12.116	-11.058	-15.145	-17.567	-8.4606	-13.039	-15.005	-16.445	-11.836	-16.181	-15.511	-15.801	-13.745	-12.933	-13.113	-12.905	-11.946	-9.0103	-16.999
-3.8039	-4.4366	-11.001	-6.57	-7.9295	-3.2111	-4.3579	-8.2201	-9.3556	-6.7287	-4.6473	-2.5631	-5.1881	-3.3788	-1.2543	-2.4194	-3.4422	-5.6509	0.13643	-1.2719	-8.2553	-8.7711	-3.7637	-4.2748	-4.991	-2.8699	-10.247	-7.6619	-4.798	-3.439	-8.6772	-5.1012	-6.3872	-5.835	-6.2133	-9.3452	-7.418	-8.6521	-10.779	-5.1026	-0.97912	-3.373	-5.6646	-4.1229	-4.5065	-3.5608	-3.5043	-7.6261	-3.5769	-6.6686
-10.363	-8.2256	-11.084	-16.273	-9.2147	-11.128	-7.2992	-14.105	-11.378	-13.364	-12.942	-12.547	-7.8365	-11.433	-10.952	-12.708	-5.5906	-12.419	-4.2521	-10.668	-14.428	-11.494	-12.102	-12.171	-13.383	-9.7731	-7.8575	-7.5123	-15.393	-12.878	-9.6765	-8.1943	-7.8586	-12.582	-8.7969	-12.401	-9.3403	-6.7415	-8.8879	-13.803	-13.722	-9.044	-10.468	-10.64	-13.396	-10.842	-14.009	-6.6429	-11.25	-10.134
-2.0304	2.2061	-0.2921	-2.0511	0.71566	-1.9202	-1.0162	-3.1751	-3.0801	-1.5829	-0.86335	-4.6421	-8.2331	-0.68813	-4.0452	-1.5504	-5.2506	-3.5503	-2.1311	-4.0776	0.39065	0.6218	-1.2581	-7.0449	-1.5086	1.0609	-3.6402	-6.3861	0.58886	-0.69954	-1.7492	-4.6497	-3.7708	-2.152	0.047885	-2.2754	-6.755	-2.7074	0.29767	-1.5194	-6.1524	-4.6058	2.5309	-2.2147	-1.5626	-0.39302	-2.8418	0.91527	-7.2518	-6.876
-19.922	-18.234	-22.631	-21.953	-17.642	-20.678	-23.414	-19.478	-18.793	-20.093	-23.987	-23.717	-23.74	-22.752	-23.39	-20.776	-19.341	-24.579	-23.76	-22.142	-22.54	-20.896	-21.223	-26.081	-25.579	-21.833	-21.097	-22.213	-20.399	-20.73	-24.869	-17.097	-26.558	-25.298	-19.871	-23.973	-25.082	-20.545	-22.968	-21.873	-24.513	-20.091	-24.251	-24.335	-20.155	-19.061	-25.261	-25.635	-17.605	-22.458
4.5047	2.1896	-0.27304	4.4474	5.4093	2.6107	4.3748	6.5215	-0.14298	2.0127	6.2642	-1.4308	2.8652	2.2857	7.5468	5.2333	2.8281	1.878	0.41696	6.431	1.4784	2.6634	3.985	3.071	3.1964	5.2095	5.9279	5.1206	-1.9623	0.52903	7.3904	7.5094	2.2729	1.2263	4.7964	5.2392	5.3892	0.40243	7.665	6.295	-0.47212	6.1961	3.9864	5.031	3.4356	1.5811	0.93401	3.2047	3.0039	4.1878
-5.3457	-4.3141	-8.1582	-5.461	-2.4565	-3.5219	-3.8043	-7.0894	-7.7319	-4.2174	-6.4375	-3.2045	-5.1641	-2.6827	-4.4262	-7.3223	-4.5792	-8.27	-8.4177	-5.4758	-8.6246	-2.9053	-3.997	-6.9306	-4.1402	-4.5063	-5.1916	-7.4082	-9.7217	-5.4871	-7.7347	-4.6938	-5.3831	-3.7179	-5.0695	-9.2664	-10.617	-2.6375	-5.9551	-7.7061	-4.3323	-8.3592	-3.6182	-2.1003	0.76173	-4.0503	-5.7803	-9.189	-7.0651	-6.4994
-5.0862	-6.7595	-5.8189	-8.7293	-5.3417	-8.1557	-3.6215	-11.76	-2.6348	-9.5569	-8.9458	-6.4925	-5.2218	-9.8245	-6.556	-2.318	-7.0567	-6.2445	-8.9814	-8.1316	-6.116	-2.8517	-5.0361	-6.8946	-5.1973	-8.6338	-8.5901	-4.3487	-9.884	-4.071	-4.6951	-2.8314	-5.0311	-4.1691	-9.3295	-8.3549	-8.0506	-3.4098	-3.8333	-1.9395	-6.0525	-5.6165	-1.154	-2.5373	-2.8717	-5.8118	-7.8044	-1.9293	-5.7298	-9.3138
-0.38073	-1.9498	-5.0662	0.29794	-0.14102	-0.81079	3.6793	-2.9407	-3.4722	-2.8423	-2.5579	-6.6564	-0.27772	-1.9813	-1.8219	1.0833	0.61325	0.76661	-4.3731	-1.0995	-1.5649	1.6774	-2.4844	3.8444	-0.92108	-2.1993	3.1664	-3.7892	-3.3492	-2.1019	2.474	1.5752	-3.271	-0.48049	3.2653	-0.021051	-1.7306	-0.57798	-0.64786	-2.5773	0.82497	-1.9157	-2.4248	0.76873	0.58617	-0.54219	-0.94447	3.2057	-1.6126	-1.2677
-13.429	-10.047	-14.112	-12.876	-12.758	-9.5732	-9.432	-12.569	-12.619	-8.3434	-14.314	-7.9221	-7.2241	-11.21	-8.93	-7.7367	-6.3465	-11.589	-7.1309	-11.099	-9.4445	-11.723	-15.651	-8.1862	-11.611	-9.8023	-8.0689	-9.4002	-6.5476	-10.204	-7.2208	-4.8666	-8.8487	-9.5443	-9.923	-13.362	-8.957	-10.485	-4.9133	-10.471	-6.8722	-11.633	-14.634	-11.991	-11.458	-9.8919	-6.8659	-8.7531	-8.6649	-11.906
2.9366	-5.4482	2.9927	0.37315	-2.44	-1.6969	0.74771	-0.68548	2.4138	1.4278	0.99533	0.63066	3.7636	2.1646	3.1734	-0.26578	0.30599	1.4538	4.93	2.4167	-0.50784	0.70305	-4.9225	3.4692	0.024579	1.4741	1.2942	4.1926	-0.46376	5.5992	-0.21833	1.3316	0.91417	4.5411	1.9372	-0.50035	0.38542	3.1896	-0.011816	-0.81682	4.1807	-1.1277	3.9343	-1.2819	5.1762	-2.4829	-0.75984	0.11416	4.1356	-0.48904
-21.954	-19.83	-26.786	-24.813	-23.515	-23.271	-22.03	-24.349	-26.749	-20.915	-19.563	-24.631	-20.786	-21.899	-22.556	-23.233	-19.747	-24.088	-22.52	-21.713	-21.894	-24.723	-24.067	-22.977	-22.34	-20.001	-20.586	-23.799	-23.924	-19.114	-21.269	-26.998	-20.138	-21.876	-20.159	-22.965	-24.814	-23.04	-23.251	-23.29	-23.231	-24.809	-22.288	-17.773	-22.489	-21.842	-24.173	-19.302	-23.682	-22.884
-2.2609	0.49193	1.0437	1.8074	-2.9909	3.7844	-1.9211	-4.7796	-4.1654	-1.8363	-4.3044	3.3242	-2.1209	-2.4827	0.079763	-3.4355	-2.3479	-3.7348	-2.1679	-2.0745	-0.25833	-3.1248	-0.35811	-6.1077	-0.99255	-2.1088	-4.0834	-3.4234	-2.3195	-1.5456	-0.95955	0.53571	2.8129	1.4049	-1.2924	-2.6375	-3.4156	0.96302	-3.5803	0.16422	0.63236	1.3514	-3.8057	1.8718	0.36837	1.3623	-3.5588	-2.3878	0.13738	-1.3174
-8.0216	-6.5694	-4.5127	-5.1467	-5.9097	-5.1475	-3.5883	-9.6279	-6.3857	-7.0282	-7.7647	-5.8584	-4.3919	-2.5183	-9.1821	-3.8064	-10.83	-3.7729	-5.6821	-4.3007	-9.0996	-1.0814	-9.4912	-5.3458	-3.3526	-4.9005	-8.2551	-2.178	-6.7102	-7.572	-3.1687	-2.3234	-7.2629	-6.0376	-2.9005	-4.5333	-5.6828	-7.9565	-8.0832	-8.9176	-4.6692	-5.8473	-9.7942	-4.567	-8.8614	-1.4621	-10.666	-8.4446	-3.1783	-8.5072
-15.802	-10.339	-14.91	-8.4347	-11.057	-12.967	-6.5042	-14.663	-10.853	-11.487	-11.538	-12.827	-8.7859	-11.664	-13.513	-16.759	-12.483	-11.381	-10.457	-14.025	-14.047	-9.2357	-10.649	-9.8377	-9.0549	-12.728	-8.4694	-14.409	-11.154	-13.308	-11.274	-13.312	-14.145	-9.5682	-6.7829	-14.311	-11.573	-10.664	-14.297	-13.973	-12.939	-10.769	-14.419	-12.052	-14.142	-15.394	-10.881	-10.72	-9.1687	-14.434
8.9477	9.2584	8.2776	4.4929	6.827	5.2968	8.212	10.8	11.645	11.611	6.282	10.485	3.2355	11.802	3.231	10.878	6.1336	3.5254	10.085	5.893	9.1156	8.999	5.4346	3.7496	4.2016	5.774	3.6212	7.4114	6.6477	4.6576	11.788	10.112	10.622	4.917	6.8335	3.756	9.5978	7.5243	9.9706	6.9449	7.7708	7.0373	7.4906	8.4082	10.041	10.109	2.5797	5.0625	9.693	5.1282
-10.348	-14.635	-9.8099	-14.304	-8.202	-17.098	-13.367	-12.924	-14.865	-13.005	-15.537	-9.032	-9.0213	-17.731	-9.6082	-8.667	-8.6428	-16.606	-12.158	-11.314	-14.323	-13.795	-16.531	-10.469	-14.993	-13.569	-13.253	-17.139	-12.031	-9.1346	-11.196	-11.67	-16.086	-8.208	-13.727	-13.285	-11.154	-10.914	-10.871	-11.816	-10.118	-16.081	-12.637	-13.299	-12.959	-7.9488	-10.768	-10.489	-9.6667	-14.713
0.41164	0.71446	-0.37014	-0.10612	4.2288	0.88224	-2.0755	-0.58003	0.77129	2.3531	0.84587	0.17589	1.4131	-2.2894	0.50256	0.75253	1.5035	-2.241	0.94841	-2.2551	3.5634	-0.6355	-1.0616	1.4378	4.6822	0.55327	-2.0647	0.95999	0.76857	0.62686	-3.6861	-3.3251	1.3547	1.2956	2.3234	-3.3798	-2.4557	-2.5635	2.8936	1.3138	4.2519	2.8625	0.38646	2.3984	1.5483	1.914	-2.1601	0.72082	-3.0298	1.9661
-10.671	-12.087	-8.582	-11.996	-12.68	-17.294	-15.313	-12.136	-7.6717	-17.556	-14.265	-15.078	-18.007	-11.968	-12.228	-11.431	-9.3886	-14.145	-9.011	-11.266	-13.457	-10.324	-10.433	-10.74	-13.182	-11.392	-11.251	-17.386	-10.98	-17.666	-12.036	-15.056	-13.791	-11.451	-12.621	-11.312	-9.7593	-8.4399	-7.5521	-10.902	-11.614	-11.499	-11.967	-11.93	-10.617	-12.816	-14.387	-10.465	-12.197	-19.045
-9.7522	-8.6106	-13.633	-10.965	-11.318	-8.9341	-14.252	-9.1434	-9.0765	-9.5418	-5.3453	-6.4206	-7.5273	-6.5617	-9.2092	-10.154	-6.5569	-7.0145	-12.906	-7.204	-7.026	-10.566	-10.423	-8.8666	-13.058	-4.2152	-6.6366	-9.1961	-8.0812	-10.657	-7.9183	-12.15	-9.8803	-5.828	-12.552	-4.0172	-5.6455	-9.7879	-10.542	-7.5506	-5.1054	-5.8678	-12.597	-9.2178	-9.8654	-9.5836	-9.1839	-12.556	-6.3417	-10.202
-7.1846	-5.0909	-6.8737	-0.048096	-3.4564	-6.937	-5.2975	1.2192	-2.0168	-4.898	-5.7312	-7.0688	-2.9837	-4.9389	-7.4659	1.3808	-0.080927	-0.059028	-3.5376	-1.5137	-1.9299	-1.5846	-2.0416	-5.3652	-5.5725	-0.96669	-2.8626	-2.7117	-4.8389	0.25484	-5.0406	-2.6956	-2.1895	-2.6305	-3.9808	-1.1199	-4.2832	-1.3763	1.8966	-7.3747	1.6139	-3.041	-5.5653	-4.8014	-2.7734	0.57226	-5.5939	-3.3312	-5.8402	-4.8966
-3.9613	1.1258	-2.7161	-2.1198	-0.73431	-0.27318	1.3466	-2.1805	-2.3158	-2.077	-0.076751	0.16794	-1.5437	1.1842	-1.0051	-0.34467	-2.2178	0.81167	-3.9794	1.2585	-2.4389	-2.0233	-2.4445	-1.1267	-0.078411	-0.50179	2.0796	-0.34497	0.75106	0.1552	-1.4337	-3.1365	1.4158	-1.5522	-1.5326	-1.8296	2.1352	-3.8015	0.59125	-1.0281	0.041582	-4.5459	1.9045	-2.4344	-4.4945	-4.9411	-3.9426	-0.60196	-2.2953	0.46907
0.70853	0.026657	-2.9767	0.2041	-4.1862	0.133	-2.5307	1.7288	-2.2946	-0.21318	3.1405	-2.8159	-6.7568	-9.7152	-0.90849	2.0178	-0.15566	1.6902	-5.7416	-2.4122	-1.1188	-1.5438	3.0756	1.6154	0.49369	-1.4356	-1.7005	-1.8199	-3.7904	-1.4327	-2.9698	-1.1718	-2.9677	-2.8348	-3.8928	-1.3144	-0.65357	-2.5325	-1.342	1.5684	-2.5284	-2.696	-2.547	3.6828	4.7335	2.7977	-0.60281	-1.7711	2.8052	4.0506
-9.0196	-8.0124	-12.228	-14.752	-12.35	-6.7288	-11.022	-10.143	-7.8526	-6.3224	-7.8681	-9.0375	-10.715	-11.133	-10.582	-13.525	-11.5	-9.1875	-7.4241	-11.396	-11.125	-15.899	-10.553	-11.414	-14.004	-7.1831	-12.011	-13.171	-10.367	-8.2316	-9.9664	-8.1013	-11.473	-9.237	-11.957	-11.926	-7.9681	-12.054	-14.145	-13.455	-6.6473	-9.5209	-8.9487	-14.307	-9.0756	-11.932	-11.633	-9.9072	-5.7503	-8.3378
-4.6032	-10.734	-8.4612	-6.3101	-12.485	-6.298	-9.1594	-6.11	-9.8112	-9.2543	-7.8178	-10.237	-6.083	-5.0737	-11.136	-10.036	-10.124	-12.346	-10.058	-3.1156	-5.874	-11.325	-6.8157	-6.6006	-6.9716	-5.2273	-7.5655	-10.924	-7.8398	-8.2048	-11.564	-10.591	-9.5064	-10.616	-11.076	-6.0853	-10.577	-8.8121	-11.359	-11.169	-9.7425	-12.286	-8.7163	-9.6787	-5.1769	-6.5102	-8.5822	-8.0475	-5.3423	-9.6987
-22.064	-19.06	-20.811	-22.049	-22.84	-20.471	-25.616	-13.972	-21.64	-20.305	-19.484	-23.76	-20.645	-16.41	-22.748	-22.169	-16.476	-17.55	-19.883	-23.507	-22.222	-22.932	-20.365	-22.299	-23.385	-22.638	-22.841	-19.721	-23.614	-17.358	-21.108	-24.801	-24.773	-22.093	-19.537	-21.152	-22.732	-23.812	-20.02	-19.96	-22.332	-17.672	-23.8	-18.762	-20.97	-21.312	-24.742	-21.855	-25.095	-16.229
-12.845	-14.429	-14.67	-12.895	-13.105	-19.57	-16.271	-14.86	-17.887	-16.003	-12.056	-15.642	-20.943	-15.532	-10.306	-13.799	-13.06	-13.253	-19.618	-12.337	-11.405	-13.871	-13.912	-10.557	-19.233	-13.684	-19.069	-12.251	-12.426	-9.5429	-14.648	-10.724	-11.045	-14.315	-16.122	-13.334	-10.747	-10.991	-14.697	-14.536	-13.776	-16.699	-14.453	-18.957	-14.325	-15.783	-15.148	-14.848	-18.517	-12.416
0.73703	2.2808	-0.037595	-1.4248	0.99467	3.3571	-4.2969	-5.317	1.5208	-0.60799	-1.81	2.6682	4.9698	1.2758	-3.4803	-0.28921	1.6054	0.78557	-1.4831	-1.5363	-2.8977	-1.8141	-0.91061	-0.16255	-1.6448	1.5098	-0.51807	-1.9326	-1.5185	-2.1806	1.874	1.0901	-2.6199	-0.65204	2.0975	-1.1967	2.4199	-4.5166	-1.5072	-2.8326	0.79482	-0.47054	0.78209	-1.3442	-0.6574	2.9379	0.43803	4.0489	-0.50499	-1.9464
-9.6632	-12.78	-10.236	-4.8705	-7.6963	-9.3427	-10.035	-10.767	-7.7443	-12.533	-11.719	-11.761	-10.822	-3.9996	-9.5002	-11.025	-6.6236	-11.363	-8.8049	-4.3483	-8.5522	-2.3434	-6.0528	-5.7132	-10.575	-16.744	-9.4365	-7.9995	-8.5962	-9.5597	-7.4723	-8.8963	-14.377	-11.076	-8.9751	-14.664	-10.857	-10.671	-12.132	-7.6868	-9.9024	-11.872	-7.7643	-9.5514	-3.841	-8.3082	-15.428	-9.7868	-8.5279	-7.9861
3.9993	-1.8574	0.29296	-1.4352	-3.0756	-1.2279	-0.96069	-1.705	0.69882	1.696	-4.5111	-3.625	-5.0629	-5.1679	0.20789	-0.79789	0.51508	0.57078	1.125	-3.2135	0.24323	-1.1181	-0.081061	-1.5551	-3.7449	-2.1004	2.4631	-3.43	-2.6442	1.2718	-0.80436	-0.30444	-3.566	-4.6915	-0.43216	-2.7222	-2.382	-5.4056	1.1045	-3.4756	-2.4983	-4.0348	1.3047	-1.8925	5.1778	-4.252	-3.2246	3.7004	-3.4079	-2.1811
-11.347	-11.673	-14.72	-17.526	-14.327	-11.26	-10.985	-13.596	-11.551	-10.122	-12.569	-12.763	-11.353	-10.581	-17.786	-10.256	-16.377	-10.678	-13.054	-12.272	-17.028	-12.956	-12.353	-11.366	-15.038	-13.096	-13.563	-11.176	-13.323	-10.411	-15	-5.0408	-14.498	-9.9173	-12.041	-10.257	-10.557	-10.45	-12.941	-13.268	-12.1	-12.463	-10.323	-11.61	-11.651	-10.941	-14.383	-12.503	-10.808	-12.106
1.6553	6.7558	-0.89242	-3.2631	5.5858	-1.352	-1.1127	1.2785	-5.6456	7.2017	2.9692	-0.67219	1.0248	7.7769	5.963	-0.13074	1.517	-0.17864	-4.8292	1.0534	0.90818	1.3167	1.7281	3.1597	-3.9095	-0.30721	0.13888	1.4308	-1.8462	3.1512	2.7781	1.3154	5.2348	4.6787	1.0668	1.9306	3.6732	-1.3259	7.5375	-0.63702	-0.44369	2.9721	0.59606	4.4332	5.4721	-0.99813	-0.1074	-0.97642	-2.3571	5.0986
-2.1978	-7.3773	-8.0633	-5.8912	-8.1096	-4.4137	-6.8312	-5.0419	-7.7726	-7.5981	-7.5958	-8.5301	-5.4726	-6.6341	-4.8001	-8.432	-5.2942	-8.4591	-4.769	-5.1081	-5.0476	-9.1049	-3.3262	-6.5565	-3.8931	-5.5273	-5.7704	-8.0709	-3.3353	-8.6336	-10.101	-4.6031	-7.1937	-3.2381	-3.9799	-6.7774	-9.2149	-7.8901	-5.2964	-8.1244	-4.686	-3.6962	-3.0288	-6.9845	-7.7002	-4.9133	-5.5985	-5.6672	-4.5374	-7.7026
-5.0716	-3.8647	-3.0738	-2.8628	-5.803	-3.4609	2.5422	-7.158	-3.5199	-3.9802	-2.3598	-6.2001	-2.7061	-2.4719	-4.5186	-9.163	-5.9824	-3.3045	-1.6248	-3.6977	3.267	-2.5331	-2.4827	-4.2317	-2.6658	-7.2505	-5.3729	-5.6892	-3.8727	-1.4379	-4.8545	-1.7256	-1.5362	-2.2106	-5.4705	-4.5452	-5.4689	-4.4396	-3.1709	-4.3165	-4.0106	-3.2927	-5.6158	-4.3881	-5.4704	-1.5011	-5.2091	-3.7007	-5.5566	-3.0874
-6.5065	-3.9865	0.31609	-0.91284	-4.2591	-1.1597	-1.7071	-5.168	-2.1789	-0.77664	-4.1037	-4.4073	-4.1777	-3.9078	0.4176	-5.9969	-4.8466	-5.6246	-3.7222	0.13147	-6.8819	-2.6852	-7.133	-8.2339	-1.7979	-1.6678	-5.9895	-3.2828	-1.3122	-1.5552	-0.89206	-3.7014	-9.7153	-4.5005	-2.0493	-2.4619	-2.9468	-5.9354	-5.0766	-5.1372	-0.26408	-0.73498	-4.3793	-6.4917	-2.5922	-3.7058	-3.2448	-4.585	-3.3173	-3.6966
-7.2735	-5.3205	-7.7605	-6.844	-4.4236	-6.8147	-8.5715	-4.41	-6.151	-4.5148	-5.966	-4.6584	-7.3374	-8.3941	-7.8597	-4.7272	-5.8625	-3.1187	-7.5815	-6.129	-2.6063	-6.5682	-6.6854	-7.2076	-6.7704	-2.1207	-5.0046	-7.175	-4.0579	-5.7403	-4.7481	-7.2261	-9.1428	-6.2062	-8.2058	-7.8368	-3.3169	-9.0377	-6.8416	-4.2639	-5.7117	-3.9769	-5.9518	-4.9834	-3.9153	-7.4503	-8.7587	-2.6663	-5.2129	-7.1592
-19.409	-14.222	-12.019	-14.155	-11.661	-10.056	-14.763	-12.645	-11.491	-13.147	-9.9909	-12.461	-9.6913	-10.008	-17.243	-15.138	-15.37	-15.288	-10.527	-14.769	-14.979	-11.26	-12.004	-12.74	-13.859	-16.304	-14.869	-9.6977	-19.753	-15.946	-15.932	-15.153	-17.25	-10.576	-15.201	-18.014	-16.65	-15.341	-13.292	-15.341	-11.91	-9.7448	-16.108	-10.049	-14.824	-14.385	-12.754	-12.07	-13.543	-13.087
7.2254	-0.55384	0.22138	-0.92995	2.3409	0.99753	-0.013523	1.913	-1.7526	-2.3676	0.97449	-1.3552	-3.9835	0.084222	4.4479	3.1136	6.1077	-0.25683	6.0218	3.4568	-0.32386	-0.94085	2.1275	1.1739	2.9618	3.1966	3.9284	0.31678	6.6159	3.7683	4.2367	1.9437	2.2372	3.0506	4.3048	4.0966	2.0087	-3.8112	-0.45023	0.24879	3.5134	4.9247	2.0078	-0.7883	1.3026	0.37483	3.488	0.32218	3.2034	2.0502
-7.1046	-7.5819	-11.29	-12.412	-13.092	-13.96	-11.618	-6.9897	-10.776	-10.198	-10.954	-7.1813	-8.6974	-8.8924	-5.8376	-13.431	-8.0297	-9.3337	-14.602	-7.9069	-8.0795	-8.2831	-13.269	-8.5293	-9.2889	-12.784	-10.737	-8.6914	-8.619	-12.141	-13.599	-8.1125	-7.0366	-13.97	-14.189	-8.3288	-12.674	-15.872	-13.105	-11.119	-9.4469	-14.691	-12.274	-8.9804	-9.5245	-12.054	-11.812	-8.2737	-10.58	-10.947
-15.066	-11.015	-9.6473	-10.699	-10.838	-8.879	-12.228	-6.6339	-8.4347	-8.391	-14.536	-12.146	-11.779	-10.81	-11.884	-10.167	-9.2754	-16.539	-15.086	-7.6829	-14.366	-10.52	-11.362	-13.186	-11.849	-8.5944	-8.6015	-16.91	-12.377	-8.0074	-15.481	-11.157	-13.814	-15.271	-9.7236	-11.913	-13.033	-18.695	-13.948	-15.248	-9.4085	-12.36	-13.829	-13.689	-14.638	-11.472	-12.256	-11.266	-11.832	-9.7775
-12.731	-11.06	-15.006	-14.111	-11.642	-12.228	-17.344	-15.599	-16.079	-14.998	-15.303	-13.99	-15.788	-13.019	-12.52	-16.093	-13.576	-19.158	-14.496	-13.405	-12.737	-11.128	-14.184	-11.036	-12.201	-13.526	-13.584	-13.952	-8.3804	-17.25	-14.735	-14.892	-15.607	-14.729	-10.039	-12.218	-11.976	-13.427	-16.615	-12.235	-14.344	-18.735	-15.107	-16.794	-15.627	-13.822	-19.086	-13.679	-9.1303	-13.141
0.44319	0.45975	1.6581	1.3393	-0.91057	-0.83814	-1.1191	-6.4054	0.47279	2.2061	2.4705	-0.57641	-3.0114	-3.2345	-6.026	1.6576	-1.6752	-2.9982	-1.7064	0.41789	-2.284	2.1083	-1.913	-2.7284	-1.5992	-2.8973	-0.41117	-0.71878	-0.71376	-3.8223	-0.53307	1.6791	-3.7987	-2.4054	1.9683	-1.1795	1.1717	-1.8048	0.76978	-1.1786	-3.4274	-1.0994	-5.0084	-2.6577	-2.4731	-0.16929	-7.8882	-4.3875	1.4545	-2.5014
15.899	9.6544	12.503	13.689	8.6045	12.573	12.596	5.9282	8.1967	6.9845	11.256	11.038	7.6713	9.866	12.392	9.8088	10.2	8.4296	14.69	10.543	7.7089	10.397	11.748	10.038	10.816	9.8553	10.971	6.5502	9.5535	12.068	13.636	14.129	5.9753	9.3236	12.173	10.84	12.176	7.3427	7.2255	15.603	7.9896	9.9644	6.9054	8.6786	6.3606	11.404	10.145	12.21	11.987	11.216
6.1501	6.5605	7.1732	15.374	7.257	5.3233	2.2622	7.5567	5.0374	7.3579	10.383	8.2573	6.2481	5.1605	11.102	6.2037	11.219	8.2458	3.7419	10.388	6.4746	5.8468	8.2887	3.169	12.864	9.8025	4.9231	8.8891	8.1695	6.0626	6.1322	9.1604	4.9939	7.4307	5.7923	4.7173	11.802	5.8403	10.26	2.0089	8.2899	12.929	7.4337	5.9416	5.993	8.3811	8.5155	3.1128	7.2333	6.1009
6.5269	0.84114	-4.0269	-1.9654	-2.903	-2.837	-2.8739	-1.2116	3.0538	-5.3268	1.3298	0.28803	1.2451	-1.2859	0.35863	-2.7785	1.9263	-4.9834	-5.6189	-0.91794	-4.7714	-6.5976	-1.9571	2.0865	-1.6827	0.8952	-0.15105	5.1348	0.42329	-2.0812	-1.1466	-2.3913	-3.9216	-2.5679	2.1657	-3.3392	1.8136	-0.16029	-1.1608	0.27315	-4.3147	-5.2744	0.66585	0.19088	-5.0159	-3.6576	0.18702	3.7817	-1.4483	4.4173
2.1625	1.6559	-6.3785	-1.2847	-1.4556	0.75298	0.58922	-3.6683	0.046783	-3.0443	-1.5744	3.5493	-3.7436	-1.947	-0.34638	-3.5417	-2.8875	3.2234	-1.2381	-1.6838	-1.1472	-1.734	-2.848	-3.6962	-3.8297	-4.1274	-5.1746	0.71955	1.6578	1.0559	-4.2093	-3.6378	-4.7637	-5.3808	-0.7033	1.6627	-1.302	-4.6433	0.04427	3.768	5.126	-2.4541	-3.0518	-1.7331	1.7264	-2.4705	-1.6944	-4.4926	-2.9889	-1.2308
-3.7832	-6.6023	-0.061448	2.7776	-5.3955	-3.4372	-4.145	-7.4361	-5.1782	-5.4662	-3.1861	-3.4897	-5.5593	-8.5896	-5.5447	-6.1789	-4.2585	-3.5493	-4.8669	-7.1079	-2.3175	-5.6713	-0.098544	-1.3712	0.7841	-1.6284	0.24613	-3.8895	-2.6088	-9.4548	-8.584	-3.4394	-2.2775	-0.22744	-3.5131	-2.3108	-5.2812	-3.845	-3.5473	-4.0827	-4.887	-7.8177	-5.6639	-3.0123	-7.7599	-2.134	-3.0791	-3.2379	-4.6083	-7.5087
-4.802	0.1129	-3.3036	-2.2792	-2.4351	-0.73384	-1.8572	-4.6456	-2.8396	-0.94402	0.4028	-0.19833	-4.2107	-6.7329	0.16496	-5.6354	-3.6128	-4.2948	-5.1992	-1.6587	-5.8016	-3.5969	-1.093	-0.066566	-1.7545	-3.2763	-4.6783	-3.9811	-1.9018	-0.048389	-10.05	-3.0782	-0.80506	-4.4698	-1.9414	-2.7502	-0.87984	-0.81581	-1.5951	-4.0954	-1.7314	-2.5827	-2.309	-1.3284	-3.0218	2.097	0.1726	-1.0954	-5.6284	-1.5601
-17.817	-16.075	-15.831	-14.801	-15.607	-15.821	-12.152	-12.604	-9.8349	-18.181	-15.594	-8.098	-15.765	-12.319	-14.593	-13.109	-13.544	-17.237	-13.225	-13.596	-18.256	-11.581	-14.954	-13.573	-13.25	-15.132	-17.971	-11.684	-11.555	-10.176	-12.827	-13.342	-15.922	-11.426	-10.635	-12.97	-11.504	-13.477	-11.47	-14.639	-13.367	-14.159	-11.603	-11.925	-11.937	-14.167	-11.34	-12.742	-12.282	-11.342
-5.3655	-0.77486	-5.8304	3.023	-2.1204	-6.1623	-2.5341	-2.1292	-8.3306	-5.5451	-0.46659	-5.5107	-8.7261	-2.6988	-9.0531	-2.612	-5.8526	-0.55708	-4.7142	-1.7974	-4.3871	-2.0482	-0.79692	-1.5493	-2.0201	-5.6389	-5.9192	-5.7094	-4.6331	-2.7938	-4.091	-4.4752	-0.57699	-4.3764	-2.106	-2.7264	-5.2557	-2.4537	-2.1617	-3.8622	-1.5116	-4.5922	-5.4437	-4.6446	-4.813	-7.4458	-2.1832	1.8553	-4.283	-2.4951
0.14978	3.6047	0.2742	7.1817	0.43402	0.90452	0.23297	0.93561	2.5933	-1.5861	1.5112	0.16429	2.7034	3.704	2.721	-2.1129	-0.001599	1.725	-2.6932	3.6053	2.9773	-1.0881	2.9769	-2.677	-0.74306	-1.2691	1.8859	-1.7787	4.9108	2.0957	-0.37627	1.0418	-0.17258	-3.2352	4.6464	3.5703	-0.92221	-0.11529	5.2889	4.8054	-2.3601	0.7791	0.85232	0.12363	-3.0478	-0.73373	-2.9698	1.3339	2.9629	-0.055321
-4.6041	-3.0428	-3.1772	-3.173	-1.4582	-1.269	-5.7272	-2.943	-1.621	-2.544	-2.8099	-4.235	-3.8557	-3.0533	-4.7387	-4.1809	-4.4015	-0.31628	-4.8709	-5.8312	-1.4261	-3.4041	-4.0047	-0.54563	-3.5906	-6.4791	-1.6159	-4.5882	1.0191	-0.77037	-3.9217	-3.9886	-1.4583	-3.6172	-2.7263	-4.5341	2.0573	-7.1758	1.0821	-3.1206	-0.76606	0.63306	-2.7525	-4.0215	-2.6931	4.2958	-7.0787	-4.5698	-3.1712	-6.0596
-6.9734	-1.2939	-0.040499	-0.81913	-0.63332	-3.3277	-4.453	0.53984	-2.3984	-2.1306	-3.3958	0.30083	0.96727	-1.1145	-2.5161	-4.9153	2.3184	3.3789	-4.1455	-1.5778	-4.0118	-5.0704	-2.0046	-4.7881	-3.0907	-1.8688	-3.3263	-5.9531	-3.4087	-0.39951	0.068033	-4.0897	-1.1635	-2.945	-4.0787	-2.0638	-7.5316	-1.0541	-4.5976	-4.0965	-5.1392	-6.799	-4.9563	-3.7837	-3.7483	0.41001	-0.17422	-5.3674	-7.3091	-2.9399
7.4862	8.0553	8.1066	9.4454	12.152	6.7687	6.6905	6.2901	7.0399	10.134	4.656	8.2678	12.667	12.204	7.7019	8.1476	9.5122	6.2755	10.974	7.4362	10.181	6.4798	11.067	4.9108	8.4253	7.9126	6.8807	12.357	9.4294	8.3942	4.8412	5.9459	11.903	13.07	10.348	10.55	8.5002	9.512	6.0991	8.602	11.653	7.428	9.0089	8.2657	5.187	5.8451	8.4827	7.2756	6.4713	11.473
-11.597	-9.9833	-9.966	-11.056	-9.6208	-5.8047	-10.302	-10.278	-12.283	-10.536	-9.855	-9.2177	-12.431	-8.1725	-10.03	-8.757	-6.5232	-6.937	-11.024	-14.279	-11.318	-11.442	-7.679	-7.4685	-6.2658	-10.769	-7.3755	-5.5855	-3.0261	-10.712	-14.568	-5.3565	-8.9682	-9.8521	-7.5056	-15.528	-11.067	-9.0357	-9.8342	-10.734	-7.5353	-12.497	-7.0469	-8.1433	-11.839	-11.492	-9.2927	-13.835	-8.7326	-8.7516
-3.1652	-4.8271	-3.249	-6.5598	-0.64355	-0.044749	-2.2158	-3.3778	-3.4175	-4.9366	-1.9151	-1.5335	-2.8757	-0.27509	-4.8233	-4.888	0.82397	-4.8963	-2.0351	-1.2367	-4.2759	-5.6397	-5.7033	-5.9689	-5.1823	-2.2365	-1.2344	-3.7873	-3.41	-4.1509	-2.8997	-2.4139	-8.5141	-6.7307	-4.3194	-3.6061	-6.3206	-5.8042	-4.5764	-4.514	-0.23534	-5.2401	-3.8503	-3.5757	-6.2807	-0.53683	-5.3981	-3.8646	-2.9071	-1.8603
-12.264	-13.056	-12.251	-6.4119	-13.26	-13.466	-13.202	-10.585	-12.726	-16.222	-13.844	-10.36	-14.406	-10.561	-14.225	-18.782	-11.571	-11.525	-19.114	-15.486	-6.1452	-15.757	-11.762	-15.299	-10.88	-15.329	-14.884	-13.234	-11.983	-15.462	-7.4566	-11.56	-11.646	-11.514	-9.5967	-12.842	-10.034	-13.73	-13.032	-14.666	-14.354	-14.456	-13.66	-13.97	-13.721	-12.421	-11.465	-12.837	-7.8992	-13.194
-9.2575	-13.035	-13.092	-10.883	-9.5214	-7.0203	-12.355	-11.517	-11.161	-6.9603	-6.7282	-9.6528	-4.9615	-11.295	-12.168	-7.15	-9.7901	-7.6573	-11.669	-13.182	-15.214	-11.648	-7.8586	-10.522	-12.738	-10.771	-9.1688	-6.6543	-11.115	-10.55	-9.8613	-9.4656	-12.216	-6.4653	-9.2954	-10.647	-10.492	-9.3876	-8.0953	-11.262	-10.408	-7.6279	-6.346	-7.6676	-10.12	-12.702	-10.402	-11.343	-2.9494	-5.9351
6.6754	1.1987	3.3929	6.1028	5.5877	2.8955	9.2287	11.215	9.1281	6.8283	6.2701	8.8623	5.2652	3.7735	11.911	9.429	10.831	6.7356	7.478	7.2274	8.4514	6.0388	8.4508	5.0887	1.7762	6.112	6.0219	6.5035	5.2414	7.5309	2.0934	6.3648	5.8354	7.3576	7.8858	10.008	2.5871	9.5392	8.7202	8.3172	4.3695	6.9214	4.8652	6.5053	4.2036	10.854	6.1754	14.255	7.5877	9.8269
-6.1548	-9.519	-12.972	-12.7	-10.497	-11.06	-10.871	-8.6704	-13.676	-10.76	-7.2566	-8.4351	-11.092	-5.9639	-13.537	-9.1455	-9.1922	-9.7441	-10.985	-11.03	-18.782	-18.553	-11.965	-16.063	-15.818	-11.331	-7.1144	-10.579	-14.002	-9.4835	-13.618	-16.604	-10.325	-11.529	-12.034	-12.92	-13.808	-13.345	-11.09	-14.945	-10.147	-15.855	-16.66	-5.6718	-15.909	-11.854	-13.345	-9.7557	-12.338	-12.826
-11.292	-10.607	-9.5822	-9.966	-9.2556	-12.449	-8.4952	-8.653	-10.224	-6.7556	-7.488	-8.2874	-10.484	-4.4524	-8.8038	-9.1408	-6.835	-7.7307	-11.171	-4.0891	-7.6854	-9.1556	-6.1042	-3.9785	-7.968	-6.7622	-5.629	-4.9712	-2.9036	-11.53	-8.692	-8.4134	-7.0553	-7.9112	-9.0514	-10.942	-5.9681	-4.7233	-3.8826	-9.6958	-9.6601	-8.4447	-0.96759	-8.8995	-6.7564	-6.2994	-9.2376	-4.8164	-7.8021	-11.35
-5.8758	-4.642	-1.0204	-0.69305	-2.6598	-3.4557	-3.9173	-3.673	-5.0448	0.21241	0.16709	-6.0783	0.37641	-2.5255	-0.35006	-2.7216	-3.9161	-3.9353	-0.65439	-4.1819	1.5831	-8.844	-2.3511	0.42043	-4.2989	-1.0696	-3.491	-6.6808	-1.8317	-0.20918	2.3902	-2.1691	-2.3735	-4.6508	0.44347	1.4342	-3.9186	-2.1833	-3.2439	-0.44867	-2.3913	-2.1065	-4.8773	-6.3003	-3.9291	0.607	-4.0041	-1.6246	-6.5533	-0.82209
-11.879	-14.034	-9.8518	-10.545	-12.338	-15.969	-11.157	-8.906	-11.515	-13.896	-12.457	-11.949	-16.772	-13.099	-17.264	-13.389	-11.467	-11.959	-11.348	-8.3632	-18.01	-11.41	-16.411	-9.8912	-12.446	-16.269	-13.372	-11.03	-15.484	-8.9518	-13.526	-12.911	-15.469	-10.898	-13.047	-9.7779	-8.9959	-13.639	-13.255	-10.767	-9.7302	-14.387	-9.9674	-14.481	-14.083	-18.399	-9.0122	-11.346	-10.99	-14.088
0.19084	6.5114	0.55883	-3.2032	2.7842	3.2996	-0.78821	2.6266	-4.5212	1.9678	-4.3738	-0.73093	5.7766	2.0234	-1.3512	4.2749	5.1094	-0.7347	4.0584	1.0564	2.4521	4.4762	3.3179	4.4451	3.2598	1.7723	0.68041	3.3228	-2.3071	1.1975	0.72312	1.1339	1.6729	4.1552	1.2124	3.629	2.0281	2.3727	-1.8178	0.58831	2.922	0.53777	2.172	0.90002	-0.15108	5.0272	2.3305	2.174	2.9775	1.6765
-10.228	-11.078	-9.4588	-11.319	-10.152	-8.4242	-9.318	-12.312	-9.5477	-7.2591	-7.6024	-12.44	-14.303	-6.0215	-7.5257	-8.8453	-12.274	-11.005	-9.6373	-9.0296	-8.1197	-10.052	-10.324	-9.7835	-10.508	-8.1565	-6.6288	-9.0656	-9.1262	-9.8974	-13.388	-9.5891	-9.1488	-9.136	-8.6857	-12.815	-11.877	-8.6498	-8.7402	-7.0068	-11.08	-7.5688	-11.042	-10.963	-6.5928	-9.8682	-8.955	-11.175	-9.481	-12.229
-8.6153	-13.57	-8.3584	-13.027	-13.514	-11.749	-14.492	-7.9596	-10.845	-13.317	-16.84	-10.059	-9.8694	-6.7611	-9.1919	-8.5875	-13.75	-12.084	-10.182	-10.414	-12.951	-18.179	-9.3929	-10.878	-15.198	-16.773	-11.549	-9.8152	-5.6399	-11.172	-13.703	-9.581	-9.194	-7.3782	-9.4195	-15.285	-7.4454	-15.394	-15.399	-14.939	-16.91	-11.984	-14.704	-12.473	-12.181	-8.6891	-11.607	-9.2933	-12.773	-10.905
-2.1467	-1.5678	1.4952	-0.52506	2.572	0.042263	-6.9804	-4.5964	-1.0033	5.3937	-2.7753	-0.74212	-1.1891	-1.6598	1.9162	-1.8956	1.185	0.3916	1.9273	-9.6456	1.9922	0.97706	0.66524	3.5304	3.9371	2.0406	1.8111	4.7387	0.47003	-0.26825	2.0389	-3.1244	4.6054	0.84025	0.82094	-3.2994	0.31519	2.8061	-1.265	-3.0406	0.21709	-3.2108	-1.0743	-0.052692	2.1904	1.666	2.2262	4.1244	-0.77115	-1.2491
-17.478	-11.737	-11.102	-9.4157	-13.555	-21.217	-14.24	-11.459	-14.067	-10.139	-15.288	-9.7485	-10.917	-16.583	-16.859	-14.935	-12.131	-12.444	-14.604	-12.957	-13.053	-13.4	-14.944	-23.377	-20.197	-14.22	-15.727	-13.31	-12.289	-15.044	-15.585	-12.627	-10.505	-14.615	-13.941	-11.024	-17.9	-12.786	-17.902	-11.407	-13.815	-15.189	-14.629	-12.089	-11.299	-14.299	-13.8	-10.206	-11.686	-14.495
-5.036	-3.9289	-6.0435	-6.789	-4.1519	-8.0761	-1.7717	-2.077	-5.1125	-9.5697	-7.0452	-7.0338	-7.3036	-8.6267	-4.2255	-4.6501	-10.73	-3.6763	-3.3695	-4.274	-5.4159	-4.1036	-2.2173	-5.5904	-5.8421	-6.1576	-4.5291	-5.5175	-6.9673	-8.6605	-7.2942	-7.6107	-2.5317	-3.179	-9.7005	-8.3302	-5.5339	-6.4559	-8.8333	-3.1771	-6.2924	-9.3372	-7.6012	-3.7681	-5.0517	-1.2457	-4.201	-8.1095	-9.7408	-5.288
-3.3436	-1.6798	-1.8757	0.71139	-6.6634	-4.0477	-2.4999	-6.9338	-10.017	-4.5999	-2.374	-2.1241	-2.8582	0.14326	-3.6934	-0.91594	-7.4813	-0.15829	-6.1523	-1.2109	-7.5744	-1.9095	-1.8212	-2.5708	-4.9573	-1.4864	-3.0439	-3.2961	-4.6009	-2.6055	-1.9476	-5.941	-2.5955	-4.2657	-5.128	-0.16056	-1.2829	-7.2023	-2.5322	-2.0558	-8.4659	-0.4584	0.48828	-5.7704	-4.9653	-3.454	-2.5624	-1.9378	-3.1822	-7.4422
0.97218	-2.3684	-6.5808	-7.4952	-2.8915	-2.0661	-3.9747	-4.739	-3.6587	-4.3381	1.4357	1.1802	-5.1122	1.974	-5.0571	-2.5774	-3.0618	-3.2765	-3.0283	-2.8245	3.6881	1.74	-1.7249	0.68926	-2.3177	1.7226	-2.4736	-6.6506	-0.44882	0.88806	-5.7318	1.9586	-4.7369	-1.6518	-4.907	-0.24465	-3.7627	-3.415	-7.9404	-10.075	-3.9901	-3.9524	-7.7196	-2.3606	-0.14398	-4.0859	-3.1451	-6.7478	-3.225	-4.8878
1.1444	0.68002	3.0843	8.5001	3.4873	4.492	-0.85948	2.1338	1.8335	3.283	2.2869	4.153	-1.7655	0.19668	2.2005	2.5139	8.3427	-3.4865	0.90319	-0.014076	-0.95838	3.0358	1.878	0.26105	3.7827	0.67506	4.5049	-0.21443	2.785	-2.0525	1.0173	-6.4871	1.958	2.2248	-2.4947	3.2001	-0.15498	1.2488	5.3958	-0.063795	4.7576	4.6986	1.9416	2.635	4.0667	1.5437	1.8288	-0.97281	3.0152	-0.51683
12.199	8.484	9.0059	9.1066	8.7907	6.6785	3.9823	11.873	4.8664	9.6842	7.0699	7.1346	12.31	10.759	7.1232	7.9168	6.1911	6.7997	5.8869	9.3872	10.42	6.9281	3.2371	9.1655	6.5466	7.9864	5.3646	7.5026	9.9917	8.7911	7.609	5.6867	9.6086	12.48	9.7821	3.7426	6.9593	5.0544	2.7629	8.9782	9.2688	8.6184	7.2084	7.4865	3.7549	10.943	12.223	9.0964	6.5618	5.2536
-9.4254	-14.607	-10.126	-13.353	-13.593	-14.231	-17.252	-13.379	-6.6966	-12.956	-18.061	-13.775	-12.516	-16.136	-14.038	-16.405	-11.925	-14.562	-14.146	-16.722	-8.0841	-12.394	-16.79	-11.248	-7.383	-15.994	-12.053	-14.281	-12.291	-13.035	-10.706	-15.164	-13.01	-11.73	-11.158	-12.35	-16.026	-10.158	-15.95	-17.312	-15.921	-9.8665	-13.338	-10.929	-12.725	-14.037	-12.408	-12.459	-11.026	-12.886
4.5289	7.6535	3.9017	8.4579	6.3085	4.3918	5.9433	3.2599	4.8979	4.6583	8.5762	6.7312	7.3737	4.0658	3.1754	5.3914	4.0689	6.4565	6.437	6.9151	-1.0122	3.859	2.4001	0.86338	7.3743	5.3037	7.5998	8.4489	7.4112	3.3628	5.3049	9.2591	6.5859	11.325	7.899	3.756	11.032	4.827	2.4514	7.4993	5.2915	7.8574	5.1208	5.8183	5.4249	2.7253	5.9126	9.9704	6.3339	5.7001
-6.6001	-11.287	-9.2901	-7.6679	-6.609	-8.0637	-5.2491	-4.0208	-7.8527	-8.5073	-10.125	-9.6305	-9.081	-12.061	-7.6547	-8.5467	-7.9736	-7.6754	-10.422	-11.744	-14.176	-7.9973	-2.9363	-4.2607	-7.8184	-7.7313	-4.8909	-7.0139	-9.5825	-9.0186	-10.175	-9.2436	-4.7751	-10.979	-8.1714	-6.765	-9.7366	-12.515	-9.2889	-8.0941	-13.935	-14.93	-10.452	-11.37	-9.4036	-11.873	-17.345	-10.6	-8.5415	-8.0294
-8.0987	-1.2592	-5.5023	-5.997	-4.8998	-2.0882	-5.0691	-2.7446	-0.91191	-3.4022	-2.634	-4.5862	-0.30022	0.7594	-2.2299	-6.6835	-1.8946	-4.2144	-6.9977	-2.5321	-3.9608	-4.4364	-5.7503	1.8644	-3.3216	-3.1688	-2.7902	2.4405	-1.2687	-1.6548	-1.2593	-5.3329	-3.995	-4.7363	-2.6013	-1.4092	-3.8424	-7.4263	-1.6989	-2.4707	-5.2249	-1.6252	-5.472	-5.068	-1.2899	-0.77298	-6.4282	-2.3188	-1.2606	-4.512
-4.2383	-3.1842	-4.9846	-2.0916	-0.87063	-3.5726	-3.4188	-1.3529	-4.4866	-5.5253	-2.7798	-6.4121	-2.3898	-4.5063	-4.3468	-4.5141	-3.1889	-6.6387	-2.6193	-5.7922	-3.8031	-3.9801	-2.8977	-3.2697	-1.0051	-0.9486	-4.1101	-5.2459	-1.6826	-6.6235	-2.2247	-1.2956	-0.42425	1.362	-6.9023	-0.061631	-0.65088	-4.7766	-6.7778	-10.521	-3.3912	-2.0407	-1.5818	1.569	-2	-4.9086	-1.7376	-1.3612	-1.1237	-2.6702
-0.76198	-4.6124	0.29114	1.7758	-6.8492	-3.7571	-2.2119	-3.5205	-0.18243	-0.68107	-4.6437	-2.1187	-5.2469	-5.9892	-0.0032876	-0.17119	-2.4979	-3.0574	-4.5441	-1.3563	0.3925	-0.22138	-4.938	-6.7744	-7.8714	0.22843	-0.035615	-1.4896	-8.6248	-1.1547	-4.0478	-2.1394	-2.4314	-0.86789	-1.3608	-7.6622	-3.7919	-0.22945	-4.8896	-3.5235	-3.9765	1.5585	-0.010549	-3.025	-5.5743	-4.2674	-2.6188	0.58024	-3.2089	-1.3139
-0.65951	1.6496	-0.57714	-1.477	1.0344	2.7419	3.759	4.7658	1.05	0.5432	0.80149	-2.1639	1.0903	5.5956	6.2647	-3.1835	-1.5052	-1.5537	3.9043	4.2529	-0.95194	-0.79699	-0.30637	3.0703	3.7609	4.6662	-1.4756	2.9115	1.2403	-0.033108	3.0127	4.585	5.7862	1.2452	-2.1394	2.0026	-1.3436	6.7325	3.1838	1.4724	6.3133	5.8567	3.2505	0.045833	0.81395	-1.5819	3.0757	2.2539	2.6175	-3.3599
-9.3727	-6.8311	-8.2515	-14.189	-11.971	-12.228	-8.6609	-15.33	-4.518	-8.0767	-5.9597	-7.5284	-8.006	-11.673	-10.939	-9.3474	-14.249	-8.5587	-12.401	-8.0273	-14.262	-12.49	-7.3222	-10.434	-10.695	-12.961	-11.081	-12.632	-10.31	-11.034	-9.8924	-11.602	-9.0946	-6.689	-8.3246	-8.2321	-11.972	-13.166	-9.855	-9.3394	-11.071	-8.5098	-11.46	-6.3376	-7.8848	-10.981	-10.164	-7.7927	-9.8835	-12.587
-14.739	-12.234	-18.171	-16.521	-12.882	-16.795	-16.49	-13.207	-14.036	-15.075	-21.006	-15.474	-13.752	-12.107	-13.663	-18.3	-11.285	-13.995	-10.636	-9.975	-14.353	-14.233	-17.379	-11.295	-14.219	-12.803	-9.9903	-11.116	-16.787	-15.14	-20.496	-16.389	-13.846	-16.671	-14.655	-18.658	-18.607	-13.489	-14.196	-14.576	-20.097	-13.749	-14.09	-15.046	-13.879	-13.032	-15.045	-11.875	-14.791	-15.436
9.0773	9.1294	9.8046	11.23	8.7515	6.3807	4.1075	8.8955	7.2214	11.471	10.944	9.1303	14.792	9.1571	10.524	11.75	13.891	10.8	8.016	7.8896	8.1246	13.647	10.686	15.38	9.726	8.4984	3.7322	8.3612	11.926	17.202	10.002	8.9477	10.198	9.8533	12.219	13.865	13.175	11.12	2.8164	10.209	17.212	8.3534	11.491	10.874	12.114	5.8681	7.1511	12.206	5.682	8.4543
-1.4394	-5.3956	-4.0881	-3.3811	-2.3591	-5.7845	-0.43741	-3.614	-5.7394	-4.2795	-5.1568	-2.4476	-6.7641	-6.4295	-5.3111	-2.3374	0.22989	-2.1644	0.53278	-0.37592	-0.57493	-6.9826	-1.976	-0.96936	-4.4351	-5.6712	-3.0997	1.3901	0.49476	-1.3032	1.9964	-1.933	-8.3155	-2.2152	-4.5762	0.15247	-3.9566	-5.8513	-4.9557	0.61735	-2.5751	-1.6508	-4.0805	-5.146	-4.9342	-2.8426	-6.888	-3.8705	-3.4803	-0.30441
-7.1416	-11.308	-12.728	-11.374	-10.141	-11.211	-11.424	-10.177	-10.066	-10.843	-9.6107	-6.4411	-15.135	-9.1411	-8.627	-8.7559	-13.647	-10.555	-13.079	-14.202	-11.081	-7.53	-8.7509	-8.574	-11.411	-11.717	-14.375	-10.302	-14.514	-10.401	-7.0429	-10.766	-14.334	-11.126	-7.0869	-8.1435	-10.351	-10.887	-8.3002	-10.825	-10.59	-11.421	-11.286	-6.4427	-12.284	-12.16	-10.381	-11.29	-14.708	-13.843
-3.8183	0.85045	-6.9449	-2.7877	-5.777	-1.6243	-5.9399	1.1283	-4.4332	-1.7774	-2.1717	1.4533	-1.4257	-4.3876	-2.0599	-1.7533	-5.304	-2.1247	1.2345	-0.36182	-7.4144	-2.287	-6.6847	-1.0528	-2.4271	1.0883	-4.5035	-6.3961	-5.5624	0.58839	-3.9391	-6.6737	-3.4726	-2.4385	-9.5526	-2.2973	-0.39811	-7.513	0.4775	-4.2134	0.60307	-1.0433	-6.2696	-6.9816	-1.9455	-2.1953	-3.569	-5.1975	-3.3196	-0.88744
-16.012	-13.664	-15.073	-14.876	-12.86	-15.637	-13.143	-16.082	-10.161	-11.211	-12.632	-11.044	-10.699	-9.6169	-11.349	-8.9525	-15.956	-14.721	-13.849	-8.9592	-12.179	-12.046	-14.486	-14.924	-11.28	-11.402	-11.848	-16.126	-12.453	-8.1953	-12.434	-15.854	-15.514	-13.716	-17.553	-7.8966	-14.836	-9.7047	-15.895	-12.836	-14.725	-11.603	-13.614	-10.914	-12.162	-11	-14.177	-10.559	-12.706	-14.674
-2.772	-6.5915	-5.4086	-0.77809	-4.1502	-9.7688	-3.4052	-3.7754	-4.7429	1.8979	-3.8162	-7.2603	-7.9756	-7.3895	-3.1966	-6.7749	-6.3902	-5.3032	-9.9174	-4.1819	-5.4387	-2.7379	-3.6091	-5.686	-7.4672	-2.2355	-0.11831	-5.6601	-8.5153	-6.7313	-1.6006	-6.6158	-4.9894	-3.6638	-5.8175	-5.7759	-7.2786	-5.3662	-7.9477	-2.9716	-2.4041	-5.7644	-7.6041	-5.6799	-8.7966	-10.258	-0.50724	-3.5978	-3.5548	-7.162
-1.4059	-0.65801	-2.8814	-0.19702	2.1271	0.37253	-2.3596	2.599	0.73697	0.51723	-0.79832	5.1211	1.8069	1.2637	-2.4721	1.9726	-1.4549	-2.8889	1.1337	0.37036	2.3854	-3.4678	0.8886	0.97045	-4.1011	0.60729	-3.0452	-4.7756	-2.1091	-1.5888	1.4335	-1.5049	-4.1918	-6.4604	-0.71812	-1.9046	-2.9829	-2.7198	1.9587	-0.089335	-2.8966	1.506	-3.9643	-0.38993	-0.8059	-0.65663	-1.7706	0.96718	4.5104	3.4295
1.7635	2.6336	-2.1421	-0.46862	-1.0309	1.757	-4.5786	2.1386	-1.8092	3.2536	-1.6026	-3.6228	-4.1989	0.21633	-4.8035	-0.35594	0.1864	-0.57233	-1.6225	-0.88214	-4.9236	0.34493	-3.7346	-0.89275	0.22213	1.5576	1.158	0.65823	-3.0856	-1.7628	-0.94653	-1.1668	2.9089	-2.1528	-0.77889	-0.56102	0.71735	-0.067982	-1.4379	-1.4199	-3.0779	-1.291	-3.2986	0.5003	-3.5663	2.28	4.1116	-5.0488	-0.97977	-3.4652
4.1085	3.9935	1.748	4.2754	4.3235	1.521	12.171	3.0045	5.9206	6.4523	5.3279	7.9378	6.8352	8.7312	3.0394	4.5175	5.4098	6.2516	10.533	7.8289	6.7763	6.2013	5.9711	8.388	5.5376	9.891	7.5702	0.038628	4.622	3.1654	3.2424	3.016	6.2604	0.22073	5.5307	3.3382	2.8191	7.6204	7.8245	3.2462	3.9748	3.5776	4.2964	4.8149	6.7996	4.2371	7.8306	7.4759	2.6805	5.4924
-2.7899	-6.0061	-7.6102	-4.7662	-8.1921	-6.3173	-9.0266	-6.0878	-4.8895	-6.9823	-6.7369	-8.5305	-7.676	-3.95	-6.0566	-7.9708	-8.3677	-7.5883	-1.7367	-7.5777	-7.1043	-5.5568	-6.5832	-6.5439	-9.3809	-5.5076	-4.2701	-10.373	-5.8311	-7.684	-5.1949	-4.7508	-7.7466	-11.3	-8.4269	-4.9924	-7.4511	-9.6493	-7.8214	-3.7296	-7.5825	-3.324	-6.0951	-6.2988	-3.2733	-6.564	-6.6267	-4.9151	-8.2531	-10.353
-12.213	-8.9975	-10.025	-11.723	-9.0627	-17.059	-12.175	-12.057	-9.6412	-14.417	-12.262	-15.065	-11.366	-10.195	-11.197	-17.545	-12.904	-6.9397	-13.344	-11.305	-10.621	-14.668	-11.887	-8.47	-17.273	-13.897	-10.859	-14.708	-8.814	-9.1964	-15.068	-14.08	-14.07	-8.8708	-15.302	-11.781	-13.093	-9.1346	-14.479	-12.393	-13.636	-11.214	-13.949	-9.2031	-12.901	-14.376	-18.067	-8.1259	-10.079	-9.753
-14.124	-13.845	-16.274	-15.971	-17.194	-16.343	-15.812	-11.937	-13.823	-11.173	-16.165	-19.927	-20.384	-14.377	-14.262	-17.403	-12.627	-16.762	-17.681	-16.43	-16.017	-14.908	-17.463	-13.905	-15.293	-14.77	-14.019	-16.785	-13.241	-14.569	-16.773	-11.755	-16.845	-13.701	-14.699	-10.851	-19.909	-12.67	-16.2	-13.772	-14.928	-18.619	-15.409	-15.9	-16.242	-13.944	-15.881	-16.519	-17.285	-12.329
-4.9432	-3.4166	-5.7306	-8.3642	-7.5031	-9.9991	-10.162	-12.113	-7.7239	-5.6702	-9.4695	-8.6567	-13.158	-7.2023	-3.2147	-12.324	-13.173	-11.095	-7.236	-7.9205	-9.5513	-5.136	-7.5288	-6.9721	-9.941	-6.839	-7.6556	-11.001	-4.7054	-8.5418	-8.5241	-12.229	-7.2411	-4.6611	-5.0016	-7.8085	-4.6109	-4.1709	-12.087	-8.8372	-6.1322	-3.5595	-5.6534	-9.0647	-9.2556	-4.2335	-8.061	-10.709	-7.7124	-5.964
-3.8796	-3.8746	-10.685	-1.7736	-7.6333	-2.6512	-2.5563	-5.781	0.5058	-5.6948	-2.1398	-4.6634	-6.1741	-4.8627	-1.0183	-4.2372	-5.5848	-1.6573	-3.5929	-5.3144	-0.62614	-5.7407	-3.4324	-6.4367	-6.8269	-3.3555	-6.0188	-3.5779	-5.4526	-2.8926	-3.5289	-1.13	-7.3338	-7.7874	-3.9309	-5.1277	-2.6648	-5.2171	-8.6299	-4.7253	-4.6627	-6.8765	-2.2973	-2.0955	0.91431	-10.878	-2.1227	-6.6384	-2.0919	-3.1956
-3.2021	-1.8082	-2.9931	-3.8487	-7.0135	1.2712	-0.3808	-2.8674	-6.882	-3.217	-3.9443	-3.755	-1.1235	-1.5788	-2.9772	1.3014	-4.342	-5.7654	-5.7786	-1.7584	-6.7741	-1.2552	1.9436	-3.8114	-3.7435	-2.3102	-1.1913	0.99855	-0.7843	-3.623	-7.3467	-4.1015	-6.9408	-2.0658	-5.5958	-3.2895	-5.979	-0.53201	0.70644	-6.2411	-1.1904	-5.1723	1.4152	-1.4784	-5.3842	1.0933	-6.2197	-3.3293	-1.7982	-5.1799
0.83238	5.761	2.1051	0.76649	3.6918	-0.21758	-1.1188	4.3781	0.34788	2.4235	3.1069	3.0296	1.4959	0.27786	2.2855	2.5926	2.0819	1.804	-1.3619	4.1986	2.0793	3.2505	-0.23458	2.4894	4.4891	0.73333	1.8725	0.86588	0.002734	1.149	0.50897	2.6685	0.23334	0.80873	2.0532	0.7026	3.8279	-2.3047	-2.0394	3.9394	3.2588	2.5768	-3.0859	-0.74637	-0.81216	2.3657	0.92561	1.3083	-1.0127	1.0811
-11.891	-8.4575	-13.935	-8.1875	-13.515	-9.646	-10.835	-10.79	-7.2068	-15.566	-11.087	-13.718	-9.9968	-7.7196	-12.678	-13.687	-8.5284	-11.909	-15.766	-9.9011	-12.436	-11.815	-14.914	-5.5944	-12.137	-12.5	-14.288	-12.062	-10.623	-10.857	-11.382	-14.275	-13.827	-13.12	-9.0729	-14.031	-13.192	-9.1647	-11.888	-16.568	-12.644	-9.4408	-15.445	-13.184	-10.574	-13.219	-15.957	-13.653	-10.249	-11.245
8.9745	5.1799	2.8132	3.1365	4.9218	5.2826	7.4493	0.74693	2.1543	4.4188	2.9744	3.1773	5.9502	6.8939	4.5762	3.3515	-0.3155	2.5521	4.6661	6.585	8.0502	4.0432	5.2218	6.2707	8.9292	2.3136	3.3049	8.1342	1.6481	2.7228	4.5008	4.8149	7.3976	8.7849	2.3835	0.086573	8.2554	8.185	2.7651	1.3421	6.5511	6.5018	-1.7754	3.4604	2.0099	-0.056241	2.8757	4.7109	3.6084	3.1424
0.25774	4.5443	1.5201	2.2423	-0.77626	0.016692	2.5728	-2.5287	2.6357	0.043272	-3.8506	-0.51371	-0.74959	2.2407	1.8879	-3.423	-0.63116	-1.6897	6.0051	4.9462	0.4297	1.8606	2.2216	1.523	-1.954	-0.79309	1.3216	1.3741	-1.4074	-1.9873	0.11105	1.9192	0.68285	-2.6582	0.45837	0.048021	-0.20713	-2.6762	1.2774	-2.2659	5.3456	1.9504	4.5487	-1.0498	0.43014	-2.3537	0.841	-0.3774	1.6038	-1.4879
-2.3592	1.2064	-0.81385	-0.95378	0.096656	1.9345	-2.3356	1.6302	0.30307	0.95619	0.81161	-4.5849	-1.0304	1.0594	-0.13394	2.6728	-3.7089	-3.742	-1.218	-1.8728	-1.1978	-1.5482	-2.8004	0.013337	0.050302	1.3744	-1.4221	-2.7417	-1.7651	-4.6594	1.389	-1.9031	-0.81464	-1.4257	-2.224	-0.15589	-3.5861	-0.74198	-1.5699	-2.2176	-0.55686	-0.048216	2.6269	1.9996	1.697	-0.088107	-3.2012	-1.2559	-4.1471	-2.4564
-1.2598	-0.38796	-0.48983	-3.2868	1.159	0.23946	-6.0881	-2.5195	-6.324	-2.3177	-0.12006	-2.438	-3.4804	1.5025	-1.7147	-4.2766	-4.2603	-3.4673	-3.0717	-4.6121	-5.334	-3.5326	-3.5215	-2.3103	-0.20228	-1.7355	-5.7019	-3.0997	-4.0015	1.3818	-3.3827	0.62962	-5.2851	-4.8104	-5.9049	-0.10642	-3.7608	1.5258	-5.3698	3.945	-3.2385	-0.92017	-0.95759	-5.7002	-0.4561	-3.6733	-2.5247	-2.5825	-3.6715	-4.4167
-3.4354	-2.7407	-3.0396	-7.993	-5.3093	-6.154	-5.78	-6.0626	-5.7223	-5.2711	-5.7516	-0.4504	-3.2811	-7.9506	-4.9786	-1.4611	-5.533	-8.2157	-8.0334	-5.4575	-3.5092	-8.99	-3.4075	-8.2714	-2.0141	-4.3515	1.8395	-2.602	-6.3335	-3.7734	-3.9123	-5.9242	-4.4363	-9.1764	-7.2249	-3.4477	-2.9596	-5.647	-2.9884	-0.54857	-4.5132	-5.4144	-2.099	-12.391	-4.816	-1.7107	-2.831	2.0243	-3.861	-7.7182
-5.6131	-3.8293	-3.3782	-11.129	-1.8135	-2.161	-5.1994	0.21919	-1.7921	-5.1871	-0.77348	-6.5567	-1.8409	-3.7592	-8.1102	-3.8625	-7.223	-7.7603	-3.6436	-5.4985	-0.16226	-3.694	-6.7817	-2.1605	-1.4897	-0.034548	-1.3059	-7.7851	-3.0225	-0.75836	-3.1033	-2.4328	-0.27151	5.4904	0.52427	-1.5229	3.1059	-1.1443	-5.6435	-6.0946	0.7414	-3.0508	-6.3449	-3.6452	-4.8847	-2.4125	-2.6395	-0.33062	-2.1112	-3.4391
1.2151	3.118	-0.26286	-1.735	2.1578	1.8858	2.4434	-1.7067	0.89274	2.4727	0.40353	1.3798	1.2082	-0.33748	1.4159	7.194	2.4836	0.84442	3.6135	-2.6518	-1.1613	2.0701	-4.5079	2.7865	4.5756	4.541	1.4241	3.3891	0.60192	2.4411	-0.13269	3.4661	1.0383	1.9167	4.6329	4.8098	-1.237	2.6499	1.9104	3.2222	1.7592	0.64523	0.70077	2.6348	4.5053	1.77	5.4344	-0.3111	0.41564	1.5952
0.96584	-3.2363	-4.0966	0.67619	1.7123	-3.3496	4.544	-1.1652	3.4566	2.8507	0.50912	-2.6911	-0.67662	-1.9678	3.7873	0.46306	4.4865	1.0283	1.9462	4.7419	-1.9005	-0.07566	1.1931	0.26349	-2.3866	0.79082	1.7594	1.9031	3.6966	2.0822	-0.81703	0.82197	-4.3814	0.83671	-2.9893	3.5283	5.4845	-2.6343	-2.5617	1.7808	-0.25982	-0.60748	-0.69161	2.342	1.3754	-1.8576	0.084204	1.1932	1.2819	1.7408
-15.094	-15.853	-12.675	-13.909	-13.938	-12.866	-17.108	-14.34	-15.327	-16.587	-15.232	-14.538	-10.545	-15.021	-20.876	-15.858	-15.89	-11.536	-16.69	-14.788	-12.961	-14.227	-12.08	-13.881	-13.229	-14.737	-17.925	-12.305	-11.358	-12.197	-14.453	-13.107	-15.335	-13.783	-14.399	-13.651	-11.737	-17.131	-12.761	-15.597	-15.267	-13.81	-15.971	-17.412	-17.962	-14.681	-13.778	-11.707	-18.759	-14.494
-5.9245	0.21121	-5.0718	-0.56409	-0.1543	-2.518	-2.135	-7.4377	-7.415	-5.5743	-3.7124	-3.4735	-7.3412	-1.707	-6.2372	-1.794	-7.849	-3.9368	-2.0687	-0.51214	-0.92885	-4.6702	-8.7609	-1.8877	-8.8815	-5.9112	-3.3201	-5.499	-4.8843	-5.9567	-4.2619	-4.8123	-2.1292	-3.5046	-2.1907	-2.4762	-3.756	-4.5424	-4.7107	0.29719	-0.70092	-4.4498	0.44269	-6.6268	-2.4386	-4.2351	-1.2744	-3.5235	-4.9112	-4.4572
-13.537	-14.198	-9.4696	-12.245	-18.991	-12.688	-14.783	-8.259	-10.326	-14.127	-8.7835	-13.924	-13.399	-16.684	-13.727	-13.082	-12.706	-11.369	-16.023	-11.702	-17.915	-16.819	-16.817	-9.4679	-12.42	-9.98	-14.27	-15.067	-15.593	-13.329	-13.375	-11.887	-16.484	-11.475	-16.941	-11.721	-18.29	-14.794	-15.269	-11.437	-14.424	-13.077	-14.569	-13.276	-13.657	-11.232	-17.265	-13.611	-15.356	-19.17
-6.6423	-6.3898	-6.008	-7.1598	-6.2131	-6.6683	-6.3798	-4.3637	-2.4399	-4.5455	-4.5368	-0.18833	0.28402	-3.128	-0.85895	-6.0532	-6.1037	-1.2229	-2.3456	-4.9323	-2.6679	-7.8728	-2.7994	-7.1949	-3.9794	-7.5892	-2.361	-7.2513	-3.9515	0.46759	-3.5888	-8.9127	-4.7263	-5.2229	-6.02	-6.334	-6.5232	-4.1083	-5.9367	-4.9387	-4.872	-7.0019	-3.2056	-0.92194	-6.777	-2.0946	-5.7285	-1.2543	-4.8453	-5.0828
-11.594	-13.338	-13.383	-13.802	-14.1	-12.42	-13.666	-17.778	-17.929	-11.269	-16.954	-13.111	-14.187	-15.487	-10.201	-13.204	-9.3314	-10.792	-15.698	-11.421	-14.997	-14.483	-15.932	-13.469	-13.948	-13.021	-12.455	-10.302	-14.588	-11.114	-15.443	-12.842	-10.092	-9.135	-13.816	-20.207	-11.194	-14.817	-15.292	-15.218	-16.276	-11.548	-11.024	-12.675	-18.516	-13.168	-11.933	-18.434	-15.445	-14.103
0.2127	-0.4585	-3.2972	-3.3989	0.33284	-4.0851	-0.32233	-3.1785	-0.80941	-7.9982	-4.0778	-3.9959	-1.9902	-1.5106	-1.4212	-0.86931	-3.6484	-5.0496	0.82685	-6.4258	-4.7177	-5.2649	-9.6935	-6.4786	-3.1132	-1.8074	0.98893	-3.3864	-0.80387	-2.9561	-5.6472	-0.38467	-4.306	2.1497	-6.6493	-1.7776	-2.7925	0.50143	-7.1682	-2.3123	-0.53554	-3.8047	0.44372	-4.8365	-4.8962	-2.1188	-5.7621	-6.0013	-6.3244	-3.0574
-13.13	-15.848	-15.123	-10.194	-15.499	-12.297	-15.904	-13.359	-15.866	-15.252	-15.396	-9.6707	-9.21	-12.193	-14.936	-16.547	-11.892	-11.24	-10.569	-12.58	-10.959	-13.411	-8.2506	-10.648	-12.009	-15.102	-15.093	-14.856	-9.0041	-11.157	-14.602	-12.321	-17.153	-14.379	-10.592	-14.148	-14.058	-14.778	-13.841	-5.5611	-10.595	-9.8803	-12.397	-10.571	-13.771	-14.322	-18.046	-13.779	-17.436	-14.808
-9.1479	-15.713	-15.712	-13.686	-12.512	-12.443	-13.332	-16.324	-13.698	-15.888	-17.592	-15.483	-12.548	-17.592	-13.721	-13.123	-14.701	-19.472	-13.471	-10.503	-13.734	-12.705	-15.927	-11.906	-18.002	-12.202	-14.915	-12.898	-14.204	-13.854	-15.465	-20.408	-14.281	-15.494	-17.625	-16.332	-15.905	-8.8598	-20.381	-14.282	-15.881	-18.327	-13.65	-16.451	-13.476	-15.802	-14.27	-11.493	-14.678	-14.154
4.2244	0.29267	-4.6636	0.30107	-5.0708	6.888	-0.86787	1.0528	4.921	-2.1809	0.85753	1.6396	1.8019	0.45425	0.45735	0.89099	2.2674	1.7819	-0.64012	-4.8961	0.88112	0.178	-1.0826	0.7849	2.6607	-1.8634	2.5403	0.81038	0.88032	0.49996	-1.7702	2.2919	-4.5009	6.115	-0.70641	-1.15	-4.9311	2.5364	-1.3701	-1.749	-3.6677	4.9362	-0.14418	-3.4202	-3.0593	2.9761	2.5374	-3.0621	-3.17	-1.4571
-6.1013	-1.0016	-1.4924	-1.8568	-0.78647	-7.3497	-2.2943	-6.252	-4.1103	-0.88505	-2.527	-4.2605	0.5456	0.1985	-1.2156	-4.0524	-3.3237	-7.4756	3.3515	-5.1324	-1.1891	-5.6086	-3.6374	-6.2153	-5.8619	-5.2603	-3.0381	-2.4156	-3.9108	-3.8892	-4.3146	-4.0377	-1.1642	-5.7767	-0.14179	-0.83373	-2.3087	-4.1001	-1.1017	-1.8249	-5.8484	-6.087	-2.7651	1.728	-1.47	-4.0402	-7.8016	-4.9335	-7.8894	-0.43199
-1.6783	-9.7537	-1.8109	-3.531	-5.8393	-4.7247	-1.2646	1.7941	-3.6339	-0.1043	0.23516	-4.4452	-2.0723	-5.3585	-1.0216	-4.477	-2.163	-5.3543	-4.2235	-1.2952	-2.7943	-5.5877	1.2983	-1.3298	-5.6875	-1.619	-1.4897	-3.0046	1.4738	-5.2411	-5.8184	-2.9364	-3.0497	2.3435	-2.1489	-0.25986	-1.0281	2.824	-1.3049	-3.7908	1.2692	-2.8429	0.73916	-3.2613	-1.2688	-3.3074	-3.2389	-2.6732	-0.80929	1.5367
3.7325	2.0023	4.9019	1.0238	3.7475	1.6113	3.3671	-3.1954	3.0919	-1.1816	0.27761	2.1298	0.12464	2.3119	-0.40047	2.2695	3.2321	-4.7041	-0.88351	-0.33511	-3.3337	2.846	0.91524	0.24348	-0.066472	2.9479	-4.445	5.3519	4.9956	-0.52921	-2.7	0.18132	5.1552	2.8645	3.0098	5.7117	-4.3537	0.91647	5.1638	1.4717	0.6392	-2.0084	3.3747	4.2592	1.6239	2.9406	6.4226	2.717	3.6977	2.8763
1.1175	2.0114	-1.1709	3.0421	4.5252	2.9586	4.6586	5.4401	3.2235	6.4688	2.1073	3.2981	3.6603	5.0661	4.5238	5.216	1.6908	7.7157	4.2493	3.2256	7.3505	0.81328	7.8746	6.2265	5.2991	1.1968	3.1629	4.2788	0.46021	1.5553	3.623	4.8993	0.83145	5.4382	4.6245	1.7129	1.3407	4.4708	5.7049	4.8128	2.3617	3.8673	1.1199	8.1744	4.2598	2.1448	3.4475	3.5804	3.1409	0.087172
-12.905	-13.55	-13.984	-13.817	-15.833	-10.039	-15.6	-13.804	-17.515	-13.434	-11.466	-12.309	-12.181	-13.527	-16.874	-11.235	-13.905	-13.342	-14.541	-13.528	-12.045	-12.073	-12.657	-12.576	-9.6431	-15.355	-7.7773	-12.805	-12.34	-9.1304	-9.7538	-11.013	-10.827	-9.275	-11.973	-11.365	-14.602	-15.503	-9.3311	-13.94	-11.844	-13.952	-9.8771	-13.523	-11.563	-11.263	-9.1226	-17.614	-13.606	-11.301
-16.744	-13.431	-12.656	-16.489	-13.898	-16.601	-16.615	-11.329	-16.042	-18.361	-15.732	-11.001	-14.499	-15.569	-14.943	-11.724	-15.166	-16.334	-15.827	-13.958	-22.529	-15.569	-13.722	-14.874	-13.199	-13.547	-14.849	-13.655	-11.863	-16.992	-14.785	-12.219	-15.793	-16.417	-14.989	-12.771	-16.583	-15.302	-19.998	-11.629	-17.403	-13.93	-14.283	-10.127	-11.554	-14.754	-15.204	-13.464	-14.901	-14.671
-1.4983	-1.8296	-0.67872	-1.8493	-1.1892	-3.248	-0.14191	-8.7975	-0.20308	2.0987	-4.2754	-0.37267	-3.5421	-4.1592	-2.4702	-1.8049	-4.415	-0.35401	-1.9357	-2.6517	-2.8433	-1.0899	-3.7659	-3.2388	-5.3889	-4.5723	-1.5887	-1.8724	-0.36223	-0.18224	-6.389	-2.2196	1.9754	-2.5538	-3.9328	0.11477	-2.7779	-2.8903	-1.7964	-7.295	-2.7705	-0.17603	-2.0329	-1.9352	-5.3777	-2.2042	1.7137	-1.17	-1.6954	-4.3217
-23.611	-26.284	-27.222	-20.595	-19.292	-21.278	-20.168	-28.153	-24.652	-21.813	-19.578	-21.987	-20.834	-24.18	-20.062	-23.919	-23.8	-22.948	-18.207	-20.709	-19.768	-21.565	-24.403	-19.857	-20.644	-19.87	-20.624	-21.529	-25.235	-18.785	-22.862	-24.545	-21.362	-20.417	-24.995	-22.605	-21.108	-21.792	-19.493	-23.858	-18.586	-24.362	-22.506	-23.043	-16.453	-23.722	-24.266	-22.895	-23.464	-25.939
-2.1471	-1.2878	-1.842	-2.4069	0.31335	0.25309	-2.412	3.8116	-1.0797	0.82815	-2.1931	-2.3502	-7.3079	-3.5407	-2.3757	-2.9926	-0.14833	-0.95231	-0.90759	0.9143	-2.4141	0.32682	-0.78995	-2.3962	-2.393	2.0763	1.9921	-2.3013	5.5141	0.80967	-1.8459	1.3489	-0.19599	-0.43414	0.78446	0.77634	-5.1661	3.0181	1.3772	-3.9282	-1.7008	-1.4665	-2.4381	1.8781	-3.3093	0.19393	-4.7666	-6.3918	0.50389	-1.1322
-0.83145	-3.5375	-2.1216	-0.80804	-1.5206	1.2713	2.9545	-7.4113	-1.8277	-1.6153	0.93471	0.1888	-8.5591	-5.5909	2.9211	0.73075	1.0825	-4.4988	-1.1614	-2.8176	0.88584	-0.30732	-1.7902	-3.4682	0.18802	-2.1027	-1.3261	-1.7669	-1.8484	-2.9822	-1.4703	-0.11031	-1.6216	-3.4163	-5.2169	0.51254	0.16135	2.0035	-3.0421	0.046936	-2.4883	-1.7177	-2.2815	-1.038	2.8967	-2.9981	-3.4261	0.50874	2.2953	-0.13725
-5.6735	-3.5403	-7.3642	-3.3643	-4.1431	-7.8158	-9.9113	1.7555	-3.7296	-4.3487	-5.7511	-3.0711	-4.2607	-0.38439	-5.4666	-3.8421	-2.3746	-4.3581	-1.9954	-1.8144	-9.2181	0.84913	-2.8666	-5.1491	-6.1001	-4.623	-2.5582	-6.3116	-3.6876	-2.5339	-5.917	-5.7531	-3.6825	-0.90859	-2.9042	-4.8489	-7.1202	-7.7172	-7.295	-1.7209	-3.5559	-2.728	-3.1721	3.319	-4.2399	-3.2956	-2.0983	-3.0129	-8.3349	-9.0118
-0.77575	-2.8537	-1.818	-1.2604	0.53655	-0.60752	-3.6907	-0.92622	-0.61736	-4.0259	-3.7308	-1.5158	-3.6991	-3.1526	-0.47636	0.27938	-0.90076	-1.2816	-1.2813	-0.023723	-5.3129	-1.1667	-1.7711	-0.04895	-1.8808	-2.1051	-0.4287	1.7788	-0.3134	4.193	4.1394	5.1087	-1.2487	-4.1914	-1.1276	-5.2875	-0.44446	-0.43488	-4.912	-3.0205	-2.5108	-2.2221	0.96373	-0.082707	-1.9492	-4.9082	-2.3672	-3.378	-2.4417	4.8113
-10.309	-4.1058	-7.5671	-4.0658	-3.6635	-1.1637	-4.8499	-5.4285	-5.6385	-1.2373	-6.9114	-3.9952	-3.4256	-5.3575	-1.081	-3.6156	-8.4434	-9.9268	0.64	-5.2678	-8.3298	-3.3319	-5.0914	-7.256	-7.2571	-4.1303	-8.3943	-8.4348	-11.546	-7.1305	-8.364	-4.2137	-6.9017	-2.5775	-8.0018	-5.4053	-6.4273	-8.6886	-4.3112	-3.9079	-3.2227	-3.2879	-2.1936	-1.5405	-1.7262	-9.482	-6.6989	-8.0093	-1.379	-6.4743
-5.4923	2.4607	1.2233	-2.5515	-1.2889	-0.27521	0.84456	-0.70408	2.5459	-1.893	-1.4838	0.36233	3.499	-2.9154	-3.8998	-0.5672	-0.76527	1.8064	-1.1464	-0.70787	-2.0264	2.1313	1.9933	2.8313	1.0721	-1.9486	-1.7464	2.6577	-0.43499	4.8014	-0.9165	1.1888	-4.8631	0.85409	-0.4008	-5.786	-1.864	-5.7863	2.9992	2.0902	1.3266	4.225	0.50544	0.28094	1.8907	-5.218	0.38721	-0.56357	2.7335	-1.2291
-0.0035826	-2.3492	-1.4595	-3.587	-0.10307	-3.9146	-1.7118	-2.3246	-0.11842	1.502	-3.8209	0.23577	1.0369	-1.0323	-1.798	-0.034046	-1.8502	-2.8393	-0.37384	-5.6308	0.57263	-1.8149	1.0515	0.8321	2.647	-2.9791	-0.53077	-2.0332	0.5311	-1.3129	-2.0884	-4.9543	-2.2139	-2.6813	-0.82963	1.0846	-0.64353	1.0404	-2.3335	1.1924	-3.3052	0.5813	-0.81885	-1.0345	3.2958	1.671	-0.41219	-3.3753	-3.3923	-5.8035
[truncated: 150 more columns]
