# Supplementary material for: Genetic dissection of main and epistatic effects of QTL based on augmented triple test cross design
Source: PLoS One. 2017 Dec 14;12(12):e0189054. doi: 10.1371/journal.pone.0189054 (PMC5730204; doi:10.1371/journal.pone.0189054)
Supplement: S7 Supporting Information — (ZIP) [file pone.0189054.s007.zip › z2_600_0.2_5.csv]

-11.393	-6.1252	-6.1804	-5.7961	-6.5758	-12.774	-8.9672	-10.296	-11.312	-7.1354	-6.5845	-6.7045	-10.702	-8.7119	-9.152	0.81476	-10.713	-2.1698	-14.806	-5.3757	-13.616	-6.6019	-10.209	-3.0273	-16.19	-7.7071	-10.015	-12.26	-9.0004	-12.885	-5.4749	-6.0729	-7.1538	-11.801	-8.5987	-11.087	-6.1215	-7.4639	-6.3012	-5.4661	-16.884	-11.338	-11.358	-5.3842	-12.337	-9.2015	-10.605	-3.7964	-9.6665	-7.2551
-12.436	-18.77	-13.354	-10.952	-11.812	-10.786	-16.07	-11.544	-8.5133	-15.139	-20.594	-8.7827	-17.49	-9.61	-9.6353	-8.9506	-12.001	-18.838	-15.047	-11.367	-15.381	-13.623	-13.038	-17.096	-11.235	-9.9467	-13.022	-12.615	-10.537	-11.384	-5.6992	-9.3583	-13.055	-13.214	-7.0642	-12.577	-14.403	-16.893	-9.72	-11.813	-16.064	-16.369	-18.396	-7.2981	-16.429	-14.725	-12.201	-10.388	-14.459	-13.283
2.5805	1.4422	0.61229	-2.5289	1.4628	5.7181	-2.5842	-2.4901	-0.84097	4.9631	-2.5758	0.62192	-5.182	1.3278	-5.1373	1.6602	-5.8883	1.5919	0.30184	0.50095	0.74342	-2.6635	1.5703	-1.4785	0.77701	3.7029	4.3526	6.2953	5.6639	-9.2893	5.3794	-1.2273	0.41952	-5.3066	-0.5433	5.0557	5.4494	3.4985	-1.1487	3.5462	0.55986	0.78691	-0.97442	2.8855	-1.2039	-2.0856	2.6374	-1.3714	2.6197	10.816
1.9575	-1.5755	-3.9389	0.49036	4.527	-2.3361	-1.0266	0.91313	1.4606	2.5056	6.5874	6.3957	0.62888	-1.6954	-2.007	2.4849	-0.31749	8.8098	-0.6569	-0.29641	7.7782	0.72869	6.3686	0.72964	-2.5666	-1.5204	5.6206	-2.9138	3.4163	-0.83388	3.0417	1.8402	4.7323	0.38041	1.0696	-0.93919	9.1509	6.3059	0.98386	-0.85894	-1.3054	3.398	-1.9243	1.8222	10.409	2.9	-0.71344	-1.0239	5.4055	-0.60505
7.2126	-3.5486	1.9538	5.7886	5.4882	-1.5746	-0.70354	-1.6192	6.7403	4.8043	0.44977	-0.31996	-0.58479	-10.481	5.3998	1.9108	4.3824	2.0706	-2.1413	0.33709	1.4482	-2.6053	-3.49	-6.1648	7.5776	-6.3184	2.7721	3.1532	2.5229	1.5101	1.9967	-1.7187	-2.8567	-5.4277	2.0233	1.1473	2.271	3.2441	2.9187	1.5076	-7.2716	-6.4587	-7.6164	0.59028	1.3721	3.4316	-0.83009	3.5864	-5.0513	3.4889
-18.209	-11.502	-12.362	-5.8725	-9.0403	-2.9735	-9.763	-6.5004	-12.064	-10.314	-9.4062	-11.646	-15.318	-10.914	-12.695	-16.451	-6.5307	-15.314	-10.172	-10.095	-11.075	-5.8112	-9.7452	-12.185	-11.488	-13.326	-7.0126	-9.0514	-7.0371	-10.384	-7.0715	-8.4833	-12.061	-6.861	-9.1127	-10.655	-11.31	-17.617	-15.035	-8.525	-10.289	-8.6148	-9.1038	-13.366	-4.1513	-12.213	-12.03	-5.6221	-10.593	-9.4566
0.25545	6.3198	5.9572	-0.50828	1.6987	2.1753	-0.18526	1.194	-3.1375	6.6533	-0.81001	1.7852	4.7567	1.21	3.1337	0.16308	-2.548	0.064893	-3.2212	2.6826	1.0883	3.858	-1.2417	-1.3207	-3.3261	8.4532	4.1584	5.1385	1.3549	8.2228	-6.5006	5.9933	0.13154	-1.2257	-2.8684	-4.9641	6.8255	9.7172	2.479	-2.0062	0.010775	3.8245	1.6332	3.9401	0.93321	0.036829	6.6534	-8.1402	-0.053555	4.5921
-9.8736	1.5401	-5.3409	-7.3235	-3.8624	-5.3962	-0.70642	-4.6198	-3.5106	-2.3796	-5.3581	-3.461	-10.175	-6.5016	-2.8313	-2.8763	0.71688	-3.5422	-9.1584	-8.8521	-3.1783	-6.546	-2.9222	-4.0932	-5.9265	-8.8831	-7.2081	-11.022	-1.8725	-1.5812	-4.0889	-4.8322	-10.871	-6.3088	-3.6928	-12.669	-4.9517	-5.8555	-6.8089	-8.5122	-4.8919	-6.037	-6.6936	-8.1064	-8.5495	-5.5826	-4.3561	-3.7524	-5.3188	-7.0782
-2.4653	4.7961	1.2336	-2.8744	2.4207	-4.5837	1.1324	0.9726	7.2226	5.982	1.9776	1.1394	4.7327	-3.9699	7.648	2.3334	3.8064	8.2396	8.1577	0.095607	3.3964	6.9492	0.04329	-4.1503	-1.4829	2.6423	2.1568	5.9176	-3.8101	4.379	-1.227	-2.8692	10.32	6.8869	-2.915	7.0089	2.3894	-1.9603	4.5847	0.53189	1.0252	2.2205	8.8146	2.7049	3.1888	-0.53076	5.0132	-1.1141	-0.17908	-2.8927
-9.9876	-9.3382	-18.499	-13.136	-12.163	-9.9339	-8.1776	-12.397	-8.7485	-9.1116	-10.548	-8.9111	-11.985	-11.583	-8.5998	-10.984	-14.406	-12.787	-17.488	-6.9285	-6.4881	-16.279	-8.6524	-10.334	-7.1138	-17.329	-11.243	-10.072	-12.485	-10.739	-10.371	-8.3536	-7.6417	-13.55	-8.5188	-13.124	-8.9673	-19.121	-11.695	-6.561	-4.5901	-5.4261	-6.8328	-14.699	-8.0217	-14.391	-14.731	-12.254	-11.167	-13.136
12.108	13.654	7.023	6.9786	9.4563	8.3902	11.403	10.439	11.342	14.581	13.399	5.8411	13.093	7.8403	14.177	5.9111	14.215	8.7692	4.2658	8.2766	13.658	4.6218	8.5715	12.312	5.3393	8.539	10.932	10.955	14.271	8.6673	16.308	13.232	15.063	4.781	10.367	4.7571	13.538	9.2922	10.173	9.5816	8.9862	12.337	7.2935	4.1892	8.9726	12.554	8.097	9.9927	9.1576	3.7108
-7.5105	-10.604	-7.4326	-8.3613	-9.0496	-8.8841	-10.665	-7.1613	-7.6032	-6.4091	-12.187	-10.092	-7.3754	-5.0878	-5.9726	-14.584	-6.2482	-8.6369	-9.3207	-12.859	2.0182	-2.8347	-7.9023	-12.642	-9.8691	-12.086	-11.791	-5.5876	-9.7201	-1.9735	-9.1284	-14.049	-4.1533	-5.4726	-7.7676	-14.975	-10.568	-10.903	-10.919	-8.2885	-14.775	-15.767	-11.475	-10.972	-10.114	-9.617	-9.8578	-7.7302	-4.0946	-1.9839
-0.0072309	-1.9566	4.0024	-1.0569	2.2409	2.0103	-3.5656	7.2828	1.053	-4.0462	2.0076	-2.7176	-3.8998	-1.4405	-5.7616	6.7846	-1.0313	4.691	0.21848	2.678	-1.5398	2.2619	6.4626	-0.25603	-0.33508	0.67409	1.048	1.1919	-2.4222	-4.7545	2.4805	2.2617	4.0574	0.84971	-1.0186	-5.3827	-1.1314	3.7183	-5.5609	-2.3397	-5.1509	3.3925	4.0611	2.8876	-1.0165	4.0605	-3.3747	-1.7953	4.9428	-1.0144
0.47063	-4.6127	-0.49678	-5.9769	-2.8549	3.8895	0.56087	-0.42977	1.2662	-2.992	-1.7392	-0.21741	-0.47638	-6.9736	-2.2572	-8.6545	1.6636	0.98429	-6.1489	-2.5321	-2.1552	-3.4562	-6.358	-5.1435	-3.1937	1.7098	-8.02	2.493	0.39808	1.2757	0.090949	-2.0876	-0.8328	-7.2115	-2.7976	-4.0481	-2.6119	-0.73059	1.2625	2.3093	-7.3269	-4.4253	-2.5923	0.60765	-8.2348	-6.7429	1.1164	-4.7194	-4.5765	-4.8065
6.762	7.0715	2.1789	1.9856	5.4937	3.8407	0.30447	16.221	4.9128	4.826	17.805	6.0099	6.9275	9.5138	1.792	13.824	3.8541	12.706	9.5004	9.9767	8.9913	13.47	3.1487	1.1689	3.5751	12.792	6.3949	7.0523	13.9	3.8787	6.5977	6.3817	7.1606	4.5766	5.077	10.115	3.4963	9.1108	7.5621	6.4651	5.0032	7.3554	8.9177	10.06	6.276	3.2215	6.8792	6.8172	6.6595	11.534
-4.1129	-6.4118	-2.074	4.4473	-4.965	-1.4699	-1.9253	-4.2813	1.7437	-4.8376	-4.9998	-4.1775	-9.5033	5.7087	-10.595	-4.0463	-6.4158	-2.2791	-6.0335	-5.5227	-4.5926	-1.5228	1.9726	-7.6172	-1.3976	0.0027135	1.7511	-9.6808	-6.3325	1.2157	-14.171	2.4129	-9.512	-7.3637	-2.1634	-7.353	0.052643	-6.2784	-7.9616	-10.013	-6.8804	3.2473	-2.4562	-5.8636	-5.8048	-7.003	-2.0382	-9.8033	-9.4732	-3.8705
-5.6124	-12.174	-11.855	-5.103	-9.484	-4.9358	-6.7375	-5.1621	-8.3304	-8.4291	-7.33	-2.1134	-10.479	-13.475	-2.4514	-4.5931	0.79947	-7.4012	-2.2976	-16.37	-3.7468	-0.73714	-8.5431	-6.3912	-12.305	-13.185	-1.7963	-5.9556	-10.5	-2.9872	1.2893	-5.8362	-4.9399	-1.0687	-2.2405	-3.1589	-7.4153	-10.043	-5.9075	-5.8219	-12.921	-9.9532	-1.8532	-10.031	-11.05	-5.4375	-3.8929	-11.703	-7.7403	-9.486
4.9519	-1.7062	11.263	-0.57396	1.5867	0.4189	-2.4481	-5.7234	-1.1277	0.80132	-0.51616	2.5044	-3.3294	-3.6056	3.7144	0.45227	2.439	2.3951	-0.53254	5.815	3.8774	2.4041	-0.23742	-3.1365	0.3389	6.4147	5.8306	2.441	6.2803	3.3317	0.60007	3.3763	1.7577	-2.5669	1.5654	6.7068	0.47159	-0.38401	-8.1095	1.5449	2.5218	0.28545	-2.9398	2.0568	4.3449	2.5426	-1.7473	4.3612	5.9823	2.1729
-13.828	-17.275	-11.463	-5.4725	-17.314	-18.825	-13.777	-17.611	-15.285	-12.745	-13.374	-12.448	-14.199	-19.582	-14.482	-12.231	-12.08	-12.577	-12.283	-15.734	-14.589	-7.2453	-15.323	-11.262	-15.436	-14.728	-14.178	-12.574	-15.757	-17.874	-13.949	-16.44	-21.287	-17.025	-8.9538	-11.728	-11.977	-14.15	-10.485	-20.121	-8.8841	-14.861	-14.377	-10.92	-11.574	-9.8461	-10.745	-13.667	-10.575	-10.988
-12.262	-19.908	-12.805	-11.541	-13.782	-12.201	-17.842	-18.516	-18.104	-16.623	-10.39	-10.253	-15.393	-18.004	-18.041	-16.193	-19.574	-12.682	-14.829	-15.444	-6.9822	-9.3005	-13.514	-17.057	-19.649	-15.201	-9.076	-11.947	-12.634	-9.8217	-11.897	-15.842	-8.3978	-10.214	-13.273	-9.2383	-15.589	-12.937	-13.458	-9.6386	-11.643	-8.9919	-3.0621	-15.861	-10.296	-12.251	-14.03	-13.652	-11.391	-11.602
2.1005	-3.8769	-3.5929	-4.1778	-7.9136	-2.9869	0.68858	3.689	-6.291	4.1647	-4.7146	-5.1574	-1.5461	-6.5919	-1.7674	-1.5952	0.87053	-4.6125	-0.53023	-8.3911	1.2594	-0.59135	-0.96203	-3.8376	-2.8324	-2.9123	-6.7119	0.33068	-2.1012	-5.9445	-7.2375	-5.7873	3.4648	-2.5974	-3.3974	-8.7742	1.3814	-1.3682	-10.731	-1.2873	-7.4049	1.7522	-5.4975	-2.5025	-4.3515	-2.242	1.0449	0.73145	-11.924	-3.3622
-11.605	-7.5724	-14.348	-13.154	-11.239	-16.156	-12.238	-14.692	-11.519	-12.338	-13.554	-11.686	-11.022	-5.954	-14.802	-12.058	-10.053	-7.9909	-12.515	-15.633	-18.272	-15.977	-13.502	-14.436	-13.701	-14.496	-9.2761	-13.588	-14.447	-11.487	-16.072	-9.9098	-14.112	-19.306	-17.457	-11.605	-6.9457	-13.761	-15.574	-15.002	-18.999	-11.13	-17.65	-7.2758	-14.36	-8.5645	-14.835	-5.9048	-17.287	-19.099
-8.2037	-8.159	-10.177	-16.563	-4.2774	-12.605	-3.7974	-10.04	-11.691	-8.2138	-5.7157	-7.6712	-5.5121	-11.892	-5.9744	-7.7737	-5.9749	-5.7948	-10.923	-15.575	-8.603	-3.0622	-10.169	-7.9492	-15.746	-6.0731	-14.793	-13.912	-1.0715	-4.8651	-3.7017	-4.9175	-2.6563	-8.7122	-12.166	-8.3551	-12.296	-9.657	-15.431	-15.205	-11.903	-4.0884	-2.5051	-7.749	-9.2638	-11.728	-13.607	-13.027	-15.793	-5.5632
4.5945	0.8127	0.59136	3.6993	1.2866	-0.93169	-2.9103	3.4746	9.6002	-1.9389	3.8157	-5.009	0.63314	6.1251	0.82116	1.9834	0.77314	-0.36436	1.907	-3.4776	-0.031644	2.4629	3.1071	-6.7203	10.859	0.95167	-3.8473	-1.3896	1.8509	3.1929	8.5402	3.8673	6.1395	5.4379	0.47457	3.7	-0.3491	7.8203	-1.1176	-0.62506	0.53734	4.4344	0.64972	4.1399	2.2277	7.4075	5.2698	5.6487	-5.2258	2.2172
8.4183	6.6399	1.8135	6.299	5.4443	2.1652	4.1049	9.8954	-0.13442	2.0137	2.2824	4.6637	0.7576	-1.2826	-0.5302	-1.3058	0.77748	7.4335	-2.712	5.4522	5.2007	-0.882	6.0948	5.7406	-0.48804	1.9417	-1.3534	5.9274	3.0862	4.3616	1.1362	-1.6601	4.9072	1.7813	-0.49617	3.0848	9.4523	3.2361	3.7884	-0.75066	3.8693	2.3807	4.8226	4.0561	6.3416	-4.0076	1.9598	2.3705	-4.0604	4.1492
-8.7234	-13.109	-14.716	-7.7266	-11.813	-9.9637	-10.803	-13.181	-10.164	-5.2687	-8.7271	-7.8329	-3.4629	-10.91	-3.2238	-5.6747	-5.3876	-12.218	-11.765	-9.528	-5.2802	-6.5048	-7.9726	-9.0351	-8.8866	-10.537	-13.673	-8.6065	-6.8257	-11.692	-6.2261	-10.693	-7.2968	-8.7564	-7.0105	-3.5009	-10.734	-3.7282	-7.677	-3.8909	-11.392	-13.842	-9.2754	-7.9625	-12.971	-3.8029	-9.9355	-8.333	-5.3251	-5.2701
5.8333	5.7126	7.8538	5.258	4.1599	6.0858	9.6152	4.8292	9.8837	6.9364	2.8216	5.9628	9.8341	5.5533	6.6055	12.539	12.471	11.585	9.6173	6.7908	6.6105	9.2515	3.4003	11.927	9.4685	11.444	8.8473	3.0832	5.1312	17.411	12.824	13.918	14.447	8.6075	10.061	6.3032	3.3223	5.3375	8.4112	8.8284	4.7179	7.9938	13.436	12.225	3.8814	10.936	7.5447	4.929	5.8617	6.929
-7.2946	-13.541	-10.768	-8.43	-3.8774	-7.6358	-14.043	-5.5302	-12.302	-7.2755	-4.5629	-13.371	-11.935	-10.61	-15.551	-3.6194	-14.02	-4.3021	-9.3066	-7.5394	-13.004	-13.573	-12.002	-8.1604	-12.466	-6.9005	-9.5849	-7.9452	-8.9339	-11.059	-10.531	-14.164	-13.938	-9.5406	-9.017	-13.049	-10.512	-6.5338	0.16085	-8.0456	-6.744	-9.4441	-9.3771	-8.4037	-10.733	-10.804	-4.714	-6.9317	-9.6604	-4.682
1.9424	4.1536	3.1064	-1.8928	-2.6276	4.3552	0.31094	-5.8607	1.6388	8.9061	-3.3625	1.5096	1.3574	2.8319	0.89373	-1.1847	1.0943	-3.4472	0.89653	-1.8407	0.56585	-1.7015	-4.1317	0.79376	2.5915	-3.3693	5.3514	3.3104	4.6451	11.234	-4.915	2.8279	3.0155	2.8409	-1.9419	0.62495	3.2193	4.1682	3.7926	3.2538	6.3318	0.70222	5.3898	4.0328	-10.04	2.0142	-3.5388	0.12402	2.3701	-2.4641
-18.696	-11.592	-11.509	-3.6621	-14.546	-9.1793	-15.016	-9.4993	-9.9866	-7.1952	-8.8369	-11.118	-7.5839	-4.062	-7.8025	-12.671	-8.409	-15.613	-7.8762	-9.5913	-5.3204	-7.735	-7.3791	-9.1125	-7.8407	-13.931	-0.5496	-14.291	-12.357	-4.9695	-8.1463	-13.065	-10.206	-5.2187	-4.8297	-12.28	-7.6318	-8.2259	-5.9822	-7.5052	-4.52	-9.843	-12.615	-6.6953	-9.9135	-5.7168	-5.3942	-10.28	-10.904	-6.1807
-3.3761	-2.338	2.5998	-5.6719	0.72972	-7.6472	-0.99042	-0.91196	0.12997	-2.5287	0.26112	-6.2414	-6.8023	2.0985	-7.6085	2.0345	-1.953	-2.0273	-1.7762	-3.9942	-0.1297	-3.0776	-0.98705	-0.70077	-1.1285	-2.0897	-0.28617	-5.8367	-9.6496	-0.35051	0.98866	-2.0332	2.6676	0.36149	1.7355	-1.4086	3.542	-3.4882	1.6304	1.2405	0.23954	-1.8423	-2.9991	-1.5523	-1.1017	-2.2079	4.3281	0.097311	-1.1436	-8.4366
-6.9005	-6.2157	-5.078	-2.5429	-2.3889	-8.3859	-5.358	-3.4178	-6.1831	-6.7865	-5.4961	-10.913	-1.2388	-3.1992	-3.0684	-13.415	-4.7602	-5.552	-3.8244	-3.4929	-9.7809	-5.1163	-5.7473	-6.5477	-5.3578	-9.6733	-7.0572	-7.3521	-4.4974	-8.4739	-0.88762	-5.9991	-5.0995	-1.1645	-5.3317	1.823	-3.6948	-3.1959	-4.1053	-1.6273	-7.1771	-7.7989	-11.201	-8.5147	-10.616	-2.1389	-2.3865	-7.4558	4.6161	-2.3483
-5.1426	0.31979	-5.4136	-0.77848	-4.5427	-6.7622	-4.8779	-0.47532	1.1512	1.8632	-1.1362	-1.1425	-3.2876	-5.6266	-1.5004	-8.1062	-1.56	-4.9574	3.8745	-3.8705	-2.7708	7.2587	0.34899	-3.4945	1.0339	1.8132	-7.6115	-11.608	-4.6623	-10.361	-3.1622	-3.8841	0.27922	-2.4572	-4.0341	-2.7486	0.54229	-0.10392	-0.14563	0.87224	-3.5903	-0.65715	0.14347	-1.3461	-0.97768	2.7527	-0.87316	0.47949	-0.20711	-0.23977
-7.8567	-3.6576	2.7521	-3.8911	0.19749	-2.8371	-5.6971	-8.5666	-4.4941	-0.4391	-4.8572	4.3492	-1.3733	2.2053	-0.2174	1.384	1.9319	-3.8074	-4.4571	-2.8954	0.51863	-1.2008	-6.3117	4.257	3.4693	0.15998	5.4637	3.4549	3.4288	2.6839	2.8276	-3.5299	1.5846	-0.42321	4.6125	-2.5431	-1.0979	4.9204	-1.9458	0.29944	6.3691	-1.3234	0.45607	1.7114	1.6338	4.9948	2.8454	-8.2994	-2.1548	-0.30264
1.5272	3.3907	7.1689	5.3705	-0.87571	7.1304	-2.477	4.2095	0.86953	3.0288	-0.90436	7.6994	1.926	6.3065	-1.5545	-2.4833	0.74274	4.4379	1.3775	7.7519	-0.59982	0.55804	5.5334	3.9438	-2.8109	-3.9366	10.006	1.7949	9.9771	-2.6017	5.9225	0.85114	5.407	-0.58633	2.4259	4.1065	0.75998	4.1366	1.9315	-0.4387	4.475	2.5791	-4.4745	3.161	-3.7342	3.1585	-3.1066	2.3023	-0.33069	-3.8673
-7.9908	-9.301	-7.2805	-7.0732	-8.4331	-9.1754	-3.7765	-11.051	-11.998	-4.2672	-7.1749	-5.8541	-3.2951	-5.9756	-10.919	-12.684	-11.359	-3.7102	-1.159	-7.4844	-10.967	-6.9368	-6.5894	-7.502	-7.4464	-6.1911	-9.3816	-10.352	-7.6695	-2.6146	-9.8644	-3.0036	-11.32	-7.1823	-13.081	-3.9337	-11.473	-7.9116	-9.812	-5.7115	-6.6369	-12.504	-4.8221	-1.4095	-3.675	-9.3896	-13.236	-9.8281	-10.364	-10.194
-7.7084	-10.103	-1.5055	-6.3766	-4.4149	-9.3592	-2.0237	-3.6914	-8.0039	2.6579	-0.42939	-11.136	-3.8288	-1.1745	-3.8492	0.94671	-14.144	-0.92272	-5.4486	-8.2062	0.44191	3.8693	-8.9464	-1.1618	-0.3339	-1.5618	1.571	-2.5991	-1.2976	-3.0353	-7.0129	-3.8471	0.5903	-1.7198	-8.0377	-2.8753	-1.1193	-1.6083	-5.0286	-3.5712	2.4257	-4.4112	-7.9775	0.34561	0.81263	-1.5399	-4.4338	-6.8667	-4.6293	-3.4745
-3.3209	-3.6616	-3.501	-7.2929	-10.248	-2.0725	0.18169	-6.0219	-3.3457	-4.1488	3.7528	-4.7701	-3.529	-2.2968	-12.61	-4.864	-11.096	-5.5631	-0.88871	-8.3592	-12.467	-0.6499	-6.8877	-1.9642	-7.7295	-2.405	-4.3019	-4.547	-0.81281	-2.8874	-4.4041	-1.6241	-9.2535	-6.8138	-3.2837	-4.1841	-6.0671	-1.4316	0.10608	-7.5388	-7.753	-3.7785	-0.79204	-8.5757	-3.9566	-5.6209	-2.3453	-6.0949	1.7381	-7.145
-12.774	-5.5431	-13.507	-12.981	-15.347	-15.019	-8.8678	-12.3	-11.883	-12.898	-16.125	-17.005	-10.579	-7.8756	-14.764	-12.23	-8.3421	-11.919	-15.241	-6.7579	-6.7418	-8.3858	-13.391	-15.561	-13.974	-12.789	-8.5577	-13.361	-8.1535	-15.194	-12.338	-14.148	-9.6563	-7.999	-8.0107	-12.925	-10.959	-7.1807	-14.009	-9.502	-17.239	-12.75	-9.4722	-12.692	-12.015	-14.929	-21.631	-13.96	-11.192	-10.971
1.672	3.8901	3.2452	2.3592	3.9964	-3.5509	3.9749	2.1228	1.2074	1.7833	1.2588	2.8682	5.7854	2.7068	3.8758	3.6221	5.3958	8.7844	-2.2034	10.887	-1.3156	7.7608	3.354	6.6005	5.5015	-2.1596	4.0646	6.0189	-0.48718	-7.6869	1.682	4.2276	-2.0279	-6.7099	6.1897	0.38301	7.7988	6.3524	4.8415	2.9995	-1.3496	4.0519	0.34679	-4.1894	-0.26037	-0.50869	-3.1724	12.197	1.3178	1.1376
3.4056	5.9917	12.141	7.4419	6.4777	4.5401	12.587	12.557	11.93	7.0745	6.6456	8.7729	12.086	4.5574	15.222	2.9006	4.102	5.9439	6.4657	8.1403	12.622	6.3936	8.2113	14.796	6.0001	7.8383	6.0136	4.4721	9.0796	8.6432	5.7469	3.5697	6.1471	8.3837	8.0966	15.225	5.4019	15.222	12.474	0.93636	9.6893	9.3611	7.2214	12.854	8.3546	2.0291	2.9659	14.056	7.291	5.0507
0.10037	-2.483	-6.5451	-3.7397	-1.2309	-2.7327	-1.9637	-5.1508	-2.1326	-7.0021	-3.2972	-3.997	-4.8624	-6.2133	-7.4359	-0.43792	-5.1667	-2.2329	1.9099	-2.4586	-4.0857	0.93519	-5.0218	2.7986	-2.0929	-11.972	-2.981	0.25448	-2.4428	-6.6159	-8.0471	0.3965	-3.9499	-12.147	-3.8719	1.5237	1.494	-6.8306	0.73141	-6.5611	1.962	2.8159	3.7384	-2.7088	-0.39366	-0.52696	-3.8373	-2.2873	-6.6	-2.6203
-13.912	-7.1114	-4.374	-7.038	-9.844	-14.016	-2.0076	-5.0286	-19.747	-6.6045	-5.4899	-9.264	-7.4236	-16.235	-8.1242	-9.1021	-10.114	-13.515	-10.219	-15.304	-8.0233	-11.2	-7.0005	-10.191	-15.287	-8.0812	-9.8219	-11.094	-7.3005	-9.1615	-9.545	-14.524	-10.715	-19.301	-8.6464	-10.857	-14.938	-16.432	-2.4543	-10.362	-16.212	-9.5115	-8.6782	-12.884	-11.251	-10.765	-8.9745	-6.6258	-12.976	-7.8826
3.1872	-5.8921	2.568	3.5855	1.086	3.2579	-3.5615	4.6892	9.4612	4.5784	3.79	-0.42712	4.6738	0.75395	8.5056	0.013938	2.5344	7.65	3.716	5.8105	12.519	4.1767	0.37854	5.0972	7.269	11.082	2.9496	7.7725	6.2461	-1.5548	2.9661	3.2888	0.80308	2.9044	2.1568	9.9587	7.8463	-0.13816	4.915	2.4711	-3.3609	-2.4428	7.4529	7.9353	5.7787	6.9785	1.5602	9.3572	1.8526	1.2694
-7.4639	-2.3394	-2.593	1.1237	-7.9348	-7.8395	-4.0356	-4.5133	-4.04	-2.6322	-3.9624	0.47646	-10.192	-3.2706	0.68046	-1.8184	-5.3599	-4.2437	-8.7567	-3.2467	-7.504	0.45362	-5.9823	0.35325	1.6034	-4.6257	-8.9899	-6.0868	-0.54589	-5.9274	-3.5832	-2.7079	-6.4738	-4.4768	-0.025509	0.65318	1.6357	-1.3609	-4.4501	-10.421	-2.1835	-1.7682	-0.78522	-0.10119	-5.1213	-2.2208	-4.16	-7.3166	-6.5908	0.8044
12.192	6.8789	8.5854	1.3039	10.101	11.189	5.269	5.2858	9.1432	6.9605	0.99995	8.389	4.832	5.5836	6.3421	7.5439	9.3948	4.8249	9.3577	3.2283	2.6573	7.7114	14.914	8.5679	9.2033	10.203	6.7299	12.024	4.1824	6.3749	8.0321	8.2052	13.563	10.167	2.4797	8.1398	7.7959	2.9481	3.2994	6.5623	8.932	5.4246	15.74	8.9706	13.807	5.2749	8.3473	7.6656	5.9349	0.89389
-4.3618	-3.4442	-0.92299	-3.8166	-0.73868	-11.594	0.73841	-8.5362	-4.1481	1.0176	-6.1994	-1.3062	-4.1479	-2.0281	-5.9348	-3.2482	-2.0862	-5.8043	-6.8733	-5.4172	-6.0537	-8.6759	-2.2731	2.1799	-5.1589	-0.54709	1.5112	-5.3332	-4.8311	-7.9942	-2.2202	0.6438	-6.6404	-1.1776	-3.5633	-4.0647	-2.7307	-1.6576	-4.5242	-3.0607	-3.963	-8.7111	2.7414	-7.2372	-2.3913	0.71827	-2.4794	-7.1853	-15.413	-8.822
-12.005	-10.721	-16.278	-13.941	-14.171	-10.498	-15.391	-6.4632	-13.135	-11.665	-16.004	-13.422	-12.041	-14.874	-14.699	-7.5857	-12.722	-17.975	-7.3262	-17.071	-10.535	-13.112	-17.779	-16.016	-13.75	-12.234	-19.267	-17.386	-11.93	-13.289	-10.989	-15.053	-20.268	-6.9576	-16.021	-17.282	-16.694	-12.428	-10.563	-17.507	-12.653	-9.1128	-10.964	-15.816	-16.073	-15.709	-11.13	-21.033	-15.527	-9.6598
-4.2944	-2.3728	2.1946	-1.3648	7.2746	1.4802	-2.3741	0.51576	-0.88659	-0.38513	-1.3885	-0.45774	-0.63604	-2.6835	-3.2127	1.3677	5.3917	1.6893	-0.42932	0.21703	1.5697	0.1977	-0.35962	2.2765	0.41806	7.1356	4.6617	-0.87747	-2.1344	0.58729	3.2834	2.3206	10.981	-2.0761	0.49412	1.0262	1.9153	5.6127	2.3674	4.7296	6.439	3.298	1.6515	0.55529	1.2795	-5.3147	1.0717	3.1246	-2.9878	-1.0532
-6.1712	0.047598	2.1691	0.70536	-3.8832	1.9707	-0.029731	4.4529	5.6065	1.8581	1.822	-6.9463	0.4512	-3.063	2.321	1.9876	-2.4936	3.629	0.59018	-2.3043	-1.9103	0.21342	-3.9161	-3.1295	1.5339	-4.031	-0.8162	-0.89164	3.4393	2.7147	5.3401	-3.9726	-5.2727	0.93101	4.3192	-4.9548	-4.5878	-2.9669	-1.7438	-3.882	-3.5857	1.9745	1.7736	-2.2347	5.7653	-0.26529	0.36347	-1.8677	-0.18252	0.24365
-2.695	-14.995	-4.1906	-8.1356	-10.05	-6.5229	-4.711	-10.894	-3.956	-8.785	-11.494	-10.559	-3.4997	-9.0234	-8.9671	-8.9727	-1.5122	-7.6693	-11.333	-5.1077	-10.96	-2.8743	-4.614	-3.8627	-9.5659	-6.9597	-12.991	-10.674	-8.0382	-11.818	-13.851	-11.075	-10.958	-8.0757	-10.029	-8.6519	-12.457	-4.5874	-10.371	-15.162	-14.165	-6.2009	-7.9713	-12.413	-5.2968	-7.6354	-6.9436	-14.849	-8.6887	-8.5778
-1.5337	-6.2029	1.7298	-2.2082	-4.158	-6.0205	7.327	-3.1456	-7.4808	1.5337	-1.8615	-7.275	0.24716	-0.77123	-3.2842	-2.9365	-8.7806	-4.5002	-0.30411	-1.9059	1.4774	3.1639	2.1774	1.2107	6.3471	0.65027	-6.9418	-4.8497	7.092	7.5427	-2.8079	-13.122	-1.9253	-2.7528	2.8832	-4.0231	-7.5456	-6.8825	-1.2663	-0.46082	-1.3545	-5.3216	-5.9859	-2.4581	0.33528	2.1556	-3.3555	-2.9667	-1.7829	-0.38214
2.9591	0.56322	5.4313	1.3584	-4.7679	-1.1871	5.7449	-7.4929	-6.456	5.0643	-2.3596	-0.71299	0.88128	-2.5387	-2.3614	1.3736	-1.2729	-1.0375	-6.4141	-3.2763	-0.28504	-0.79828	-1.9332	-1.5221	-3.7889	-1.4174	3.2547	4.2155	-7.4072	0.47705	2.4221	-2.3005	2.33	8.514	0.9224	5.4999	0.21366	0.11173	0.77519	-2.2729	0.65481	-5.6417	-3.4929	-1.8681	2.1047	0.85057	-0.035552	3.3908	-3.289	1.8019
-19.6	-22.504	-22.857	-24.035	-18.869	-25.153	-21.869	-16.714	-21.402	-18.938	-20.874	-22.057	-19.445	-23.199	-16.341	-17.629	-12.28	-25.444	-20.753	-20.823	-19.736	-15.368	-24.151	-17.753	-17.347	-17.349	-18.202	-19.234	-20.169	-22.799	-20.661	-21.306	-27.552	-19.073	-18.13	-20.529	-20.572	-18.721	-20.157	-19.985	-24.332	-24.859	-23.883	-24.001	-21.817	-21.584	-24.35	-14.885	-25.412	-17.254
-5.9427	2.5546	-4.4218	-7.5436	-5.4382	-5.3643	-10.171	3.9426	-7.2297	-3.1342	-8.1272	-3.2167	-1.073	-5.7427	-1.2551	-5.3846	-2.2678	2.1455	1.2654	-5.5752	-8.1249	-0.16035	-5.6338	-4.1785	-3.3517	-0.21166	-1.2766	-0.49341	-2.024	-7.6829	-4.2702	-5.9575	-1.3801	-3.0801	-2.9451	-6.8125	-10.607	-5.0334	1.4048	-1.0291	-3.1633	-2.6173	0.22579	-8.6173	-3.2572	-7.5746	-7.5914	-0.19123	0.48981	-5.7686
-12.047	-9.884	-9.5214	-4.4789	-7.4538	-11.732	-13.872	-1.7108	-2.6332	-12.851	-6.4761	-10.975	-3.9704	-10.667	-2.9069	-7.0209	-11.931	-8.6096	-12.917	-10.121	-4.6926	-11.966	-4.8253	-7.8036	-16.133	-2.8794	-5.6505	-12.431	-6.6116	-9.8817	-4.3282	-10.506	-8.2757	-1.2255	-6.5796	-7.68	-4.0819	-11.557	-2.5543	-7.2055	-12.885	-3.6208	-4.3068	-11.371	-7.6209	-8.4662	-9.4677	-8.9577	-8.1546	-8.0006
1.4001	-2.1499	2.6347	-4.6247	-1.0284	3.1846	1.6567	-2.883	-1.7919	-0.40824	-1.2622	-6.5392	-9.3163	-0.86501	-6.4585	-8.343	-4.3717	-9.2449	-7.8477	-6.2689	-0.68531	-4.4304	-3.3424	-7.8609	-7.3093	3.3743	-5.6427	-2.9074	-4.4654	-7.4152	-4.4194	-6.9967	0.72545	-4.487	-3.4207	-0.88308	-1.3368	-2.6953	-6.0617	-2.4996	-1.3936	1.819	-5.8582	-1.8849	-8.6018	-0.92643	-6.0535	-1.3387	-6.0192	7.443
1.7011	-6.7723	-9.2637	3.8928	-7.173	3.1346	-6.0481	-0.49115	-3.0951	1.3248	-7.2558	-4.0433	-5.8751	-5.1054	0.55444	2.3812	2.9416	-0.90239	-5.2189	1.5463	-2.5077	-8.1914	-2.8981	-8.6667	-0.013669	-1.3783	0.94528	-8.3336	-3.3697	-1.727	-7.7585	1.2607	-11.189	-2.9033	-0.853	-3.8307	-0.15484	-5.4591	-6.3163	-0.17409	0.60396	2.1276	-1.7078	-0.72999	-0.3709	-1.4745	-5.7544	4.6294	0.83747	-5.996
-16.037	-3.1109	0.28137	3.3794	4.5528	-6.0956	-6.8805	-11.439	-8.973	-12.468	-2.4206	3.6401	-3.6713	-9.1155	-4.9902	-2.8305	-2.3177	-6.0968	-6.2997	-4.2948	1.3596	-2.881	-2.8171	-5.5239	-0.52927	2.1008	2.4558	-3.3096	-8.053	-5.6434	-5.1267	-2.9867	-8.002	-2.4898	-5.4665	-9.473	-7.5699	-5.1255	-2.7073	1.4421	0.21186	-2.1843	2.5877	-0.43392	-5.7091	-1.5524	-2.8461	-7.0615	-1.2613	5.0861
-0.35748	-2.8454	-0.37301	0.4787	-0.59896	-3.4168	-6.7383	-3.3874	3.9441	2.0801	0.29673	1.2692	-3.0377	1.3437	-2.5196	-0.018927	5.324	-2.8211	-1.2861	1.5198	-3.5111	-5.2262	-4.0056	-0.59349	-1.2471	-3.4685	-4.4396	-0.34904	-3.3328	-5.2511	-4.8268	-4.0768	10.012	2.2564	0.46773	3.9771	3.1084	-8.0225	-5.734	-3.072	1.1927	-5.4913	-5.3777	-0.56791	2.1088	1.5428	5.501	-0.37629	-5.1136	2.9208
-0.72703	-2.1428	-5.1084	1.7092	2.1866	-2.3235	-5.319	3.7428	-0.68633	1.9123	-4.2259	-7.3296	9.2108	-10.808	-1.852	-8.1616	2.2814	-6.6323	5.7142	-1.9866	-1.0174	2.7188	-0.069044	-1.6093	2.3415	-7.828	-1.3547	-0.72719	0.76083	3.0071	-0.50491	0.35539	-10.31	-1.5926	2.8748	-9.0567	5.7429	-3.8708	-1.8178	0.68872	-0.042697	-3.1514	-1.4769	1.3223	-2.4029	0.15784	-7.4318	6.6973	-2.3097	0.41225
-6.2402	-11.733	-13.215	-11.778	-18.386	-5.8236	-10.467	-12.384	-14.32	-13.744	-19.681	-13.189	-9.3949	-8.0594	-10.776	-10.976	-18.643	-9.3744	-15.954	-9.2123	-15.179	-11.86	-11.369	-11.35	-14.979	-12.282	-16.724	-13.508	-16.962	-14.326	-9.0412	-11.722	-14.803	-15.932	-5.0013	-11.38	-12.428	-7.2907	-14.547	-14.152	-18.97	-17.117	-9.1699	-8.0365	-7.2365	-4.3756	-7.8267	-9.8449	-16.404	-10.868
-3.2609	-6.4585	-5.3145	0.57343	2.0741	2.4717	-9.8196	-0.30712	-1.1193	-0.45811	-0.577	-3.5526	-4.8707	1.9626	-0.0019882	0.43308	-12.028	0.89556	-0.063594	-4.9338	-5.2308	-2.797	-1.5164	-1.6851	-5.9674	-0.79357	-1.0541	-1.5391	-3.3785	-4.5109	-2.1553	-4.888	-2.4282	-3.1266	-0.119	-5.742	2.5235	2.3303	-4.1182	1.7404	-3.042	3.9159	-1.0321	-3.8718	-5.8327	-1.0604	-3.001	-2.3781	-2.3088	-5.3613
-7.7026	3.6917	0.10824	-2.1386	1.65	-1.1491	-0.73634	-1.7944	-5.4378	-6.145	-5.1546	-1.9022	3.4816	2.9006	-1.6656	2.8359	-2.5477	-1.1992	-7.4476	2.1111	2.0855	-2.8487	-3.4261	-1.3054	3.2519	1.2728	0.99219	-1.4915	-0.87333	7.9833	0.5543	-4.9904	-0.98959	2.1413	-4.0615	-5.6154	0.62421	-5.6329	-2.2271	7.2396	-1.2626	-1.2253	6.8127	2.3918	-0.036259	-0.93176	0.011368	-2.4161	-2.1117	-1.4674
-9.3823	-17.789	-15.827	-13.116	-9.7377	-5.6135	-4.7642	-13.27	-15.913	-12.707	-13.778	-18.267	-8.0717	-8.5393	-13.348	-11.261	-17.538	-14.327	-10.987	-15.861	-10.007	-19.481	-14.188	-9.7139	-14.835	-12.835	-18.434	-6.8382	-13.375	-12.493	-11.316	-13.539	-10.355	-12.983	-12.091	-20.08	-13.429	-14.924	-12.214	-12.997	-17.196	-7.7525	-10.701	-15.065	-8.8542	-15.977	-18.147	-8.4039	-6.9381	-15.775
-4.592	-5.1164	-0.92097	3.1294	-7.7709	-10.367	-3.6253	-3.3709	-11.888	-1.1884	-6.5659	-2.5749	-6.5401	-5.9186	-6.6522	-1.3528	-2.5841	-7.1893	-5.9822	-4.5604	-9.2253	-8.7282	-3.0934	-7.4585	-8.6856	-4.397	-11.371	-5.385	2.7342	-6.8477	-9.0747	-6.0726	-1.8011	-4.9695	-5.9411	-5.803	-4.1548	-5.6937	-6.3352	-4.5525	-2.2183	-0.31143	-4.6697	-10.561	1.3788	-2.4974	-3.3156	-5.5183	-3.6469	-4.2825
-13.672	-18.835	-12.946	-16.044	-12.68	-10.246	-16.79	-6.788	-13.522	-12.995	-12.96	-9.5198	-14.514	-19.861	-18.014	-8.5926	-16.865	-13.71	-10.89	-15.48	-8.044	-14.128	-8.8567	-15.072	-11.043	-13.418	-16.963	-13.892	-15.94	-15.981	-15.057	-12.417	-14.338	-12.051	-10.724	-8.4664	-11.268	-9.2177	-20.12	-17.533	-8.9283	-13.16	-10.121	-12.737	-14.425	-15.345	-13.334	-10.819	-7.7868	-13.772
2.4579	-2.3948	-0.37809	2.5679	4.7413	4.0588	-0.55956	0.60825	-2.5166	-5.6691	4.1788	5.044	-7.292	-6.2026	3.4342	0.57491	3.8205	-5.6578	-1.6579	10.582	0.52754	-2.1128	4.1645	-2.3368	-3.7458	-2.062	7.1859	2.4877	-0.62139	2.2275	-0.36691	4.5912	1.3356	1.4409	-3.9735	-0.50855	6.7639	1.1174	1.523	1.14	-1.6101	0.41851	7.5574	2.5562	3.1646	5.1085	0.23585	4.691	-4.9133	-7.4502
-2.2694	-8.0999	-7.4144	-1.5815	-1.5416	-2.4144	-3.0045	1.3947	-3.2345	-11.5	-6.6875	-0.089518	-5.236	0.52603	-3.7157	-5.3288	1.7825	-5.6706	-6.3613	-6.1889	-3.4167	-3.0779	-11.211	-1.5563	-0.047796	-8.026	-7.9939	-1.5458	1.3703	-3.8129	-11.538	-0.14704	1.1218	2.5843	-8.3459	-5.4702	2.0828	-4.91	-3.3237	-1.9589	0.12418	-5.6772	-17.44	-3.4558	-1.3709	-7.7799	-5.7267	-2.8217	-13.187	-0.55325
-10.109	-2.7016	-3.6872	-1.5494	-5.7869	-2.929	0.017401	-6.1464	-7.556	-8.3767	-5.7408	-4.0612	-2.74	-4.4704	-10.791	-1.3119	-0.040515	-4.4109	-5.1357	-5.4757	-9.0001	-3.3887	-7.7776	-3.8168	-8.1967	-8.2042	-4.0544	-4.4395	0.79382	-9.1084	-7.1655	-6.6636	-0.88519	-7.1426	-6.7363	-4.5311	-1.2017	-6.7317	-0.85559	-10.106	-4.7938	-8.6619	-10.162	-8.7976	-2.2627	-11.46	-10.02	-7.4395	-2.7898	-6.079
-6.2178	3.6889	-3.6349	-3.0611	-2.0799	1.6218	3.0028	0.69535	1.4829	0.75591	4.8435	3.7379	-3.9558	-0.99776	1.9183	6.2993	2.5041	0.85958	0.20116	1.5583	-0.48568	-0.030532	-2.4083	-0.014461	2.7987	3.5481	-5.9537	3.0637	1.7847	1.6386	-1.9749	-2.1413	2.2609	-2.2193	1.203	4.0591	6.2566	-1.0905	-0.22517	1.5808	0.66468	2.8382	-0.50017	2.9586	-6.2592	1.0729	2.3193	-3.1014	-1.4438	-1.1608
7.1705	5.1341	4.7198	0.81329	2.4425	4.8074	5.2269	6.5923	0.41321	0.47147	1.6511	3.2355	-1.0326	-1.3088	7.319	-0.24316	5.7931	7.08	-0.38187	-0.070179	8.7483	2.0054	6.903	2.6126	-2.6395	-1.6355	3.9203	4.2578	-0.79306	7.0874	-0.87695	6.8868	2.0474	1.7427	4.2907	1.3694	13.548	5.3002	6.0167	3.6677	3.622	8.1919	3.0516	3.4314	4.3	9.6548	3.6901	10.179	6.5689	3.8859
-10.23	-9.5746	-12.563	-13.308	-12.206	-13.201	-12.496	-7.7835	-10.324	-7.9546	-18.847	-10.053	-10.778	-13.434	-9.0129	-17.64	-14.818	-11.818	-17.377	-10.424	-13.372	-7.3086	-14.648	-11.963	-13.773	-9.5663	-12.571	-19.772	-17.325	-16.343	-16.199	-8.1037	-17.21	-4.1876	-11.34	-11.374	-11.464	-19.079	-12.661	-13.717	-12.593	-12.027	-6.0492	-6.3202	-17.099	-13.362	-8.8743	-13.271	-12.998	-7.1762
-7.4384	-0.38652	-5.0691	-0.28959	-2.5652	-7.1275	-1.9303	-12.632	-8.4232	-5.2554	0.79234	-7.6639	-4.258	-2.4566	-2.5819	-3.0893	-4.1135	-6.8948	-3.6829	-2.162	-4.0419	-4.2945	-8.0274	-4.8119	-4.9254	3.0804	-1.6845	0.46943	-3.9022	-7.2831	-1.977	-0.51493	-0.87176	-4.5352	1.3419	-0.49828	-7.1864	0.97385	-4.3015	-2.1804	-2.4828	-1.3283	4.0909	-1.2094	-4.8037	1.9068	-1.6302	-4.8826	-0.81946	-2.2269
-19.428	-13.715	-16.659	-13.691	-15.614	-13.084	-6.7427	-14.441	-14.182	-12.522	-6.6012	-12.302	-9.2005	-17.121	-14.861	-7.2862	-10.255	-14.962	-13.579	-16.621	-16.946	-9.5918	-10.919	-10.512	-10.714	-21.975	-12.435	-18.991	-14.716	-17.289	-10.809	-11.268	-11.591	-18.25	-13.348	-14.344	-13.213	-16.425	-11.196	-13.818	-20.023	-13.339	-14.887	-15.59	-18.103	-18.357	-11.641	-14.439	-15.658	-13.249
-9.0949	1.7114	1.1423	-8.8315	-5.2733	-1.1708	-4.8969	-0.15194	-2.2722	-8.981	-3.3245	-7.2955	1.8427	-3.4387	-5.0667	-6.5881	-1.331	-5.4105	3.2198	-0.61572	-6.9391	-3.5081	-3.054	-6.464	3.3622	-2.1961	-4.6533	0.35504	-7.4411	-0.56949	-7.9587	-2.3617	-5.5181	-5.3013	0.15338	-10.965	0.21916	-1.1422	-6.9768	-1.1741	-0.42152	0.68647	-5.3802	-3.1652	-7.6436	-2.5263	0.0076463	-4.9115	3.1976	-1.5375
2.8711	14.61	13.496	6.737	9.9751	3.946	11.724	13.07	9.3607	12.601	9.6638	13.629	8.9787	9.6191	9.3109	9.7386	8.0729	5.0713	7.3022	6.6063	6.2831	13.341	6.1356	8.3597	7.8732	4.4508	7.2341	3.8579	7.3896	11.317	15.358	5.4876	3.4523	4.0433	10.209	10.569	13.928	12.045	8.7714	16.497	6.8191	15.245	11.009	11.023	5.315	5.334	4.4358	2.0934	6.2501	6.374
-9.2182	-11.913	-9.2264	-10.317	-11.809	-9.5438	-14.009	-13.428	-8.2915	-9.4688	-8.2299	-11.769	-9.0387	-14.236	-17.249	-11.627	-13.291	-4.7282	-10.854	-12.587	-12.592	-8.4926	-14.948	-14.316	-7.4359	-11.898	-9.8267	-12.144	-10.136	-7.1079	-9.7039	-12.988	-12.164	-5.4977	-7.9628	-12.602	-13.198	-10.354	-18.954	-6.4856	-13.152	-14.557	-6.5013	-12.412	-10.87	-12.768	-7.8356	-13.381	-10.903	-8.2498
-11.905	-1.0232	-13.825	-7.7309	-8.3963	-5.7901	-7.7684	-13.353	-7.4434	-16.242	-9.2029	-8.0992	-4.8811	-10.882	-13.878	-8.1817	-9.4709	-10.447	-12.747	-10.216	-5.788	-2.703	-7.8162	-11.458	-12.187	-8.1538	-9.9932	-13.004	-11.599	-8.6282	-8.7763	-4.5257	-12.657	-7.4044	-7.6801	-10.8	-10.037	-8.1153	-10.688	-10.464	-10.552	-11.356	-7.6865	-10.133	-8.0169	-6.5138	-13.878	-12.464	-9.2612	-2.228
-4.3325	-1.2607	0.53238	4.4113	-6.1867	-2.8119	1.1226	0.94522	-7.4896	3.0795	-8.9759	-0.091186	-1.107	-0.89474	-9.5972	-2.3152	-9.0268	-0.99126	0.71877	-8.6286	10.415	-1.4579	0.61512	0.78468	3.9908	0.84492	0.27453	-4.7572	-11.649	-6.758	-1.9402	-0.29677	0.11324	2.1821	-2.9701	-5.9418	-3.562	2.0495	-3.1684	4.0219	-2.6226	2.1007	-2.2559	3.3318	-0.40148	-4.1093	-6.1323	0.41291	-0.2165	0.33541
-0.34357	-3.3268	2.856	0.49397	-6.2043	-1.5745	-0.30394	0.64592	2.5169	0.40026	-4.3298	7.3168	-4.1832	2.086	6.4152	2.749	3.1465	-2.2713	-0.68553	5.1508	-1.4455	-1.0475	2.1178	4.1669	-1.472	-2.7485	-1.9573	-1.6802	-1.0177	3.4355	-3.3211	-3.8107	-4.1037	-2.2659	-7.6959	-0.94338	-3.54	-0.19309	1.575	-0.43333	8.7069	-2.1186	2.178	1.6961	3.8178	-4.1271	4.3937	3.3179	0.61253	-5.2969
-4.5981	-0.44129	-7.0656	-2.1022	-2.4061	0.23057	-6.5129	-1.794	-1.3222	-3.8276	-0.48557	-6.0618	-3.6322	-10.442	-2.0216	-0.021835	-4.1979	-0.54782	-4.0314	0.72984	-6.0354	-2.123	-10.081	-5.1604	-5.8519	0.66453	5.8972	2.362	-1.3025	-7.2259	-2.7919	-7.7913	-0.75469	-1.0117	4.6929	-9.3264	-5.8702	-0.39738	-2.4142	3.7631	0.62111	-7.1695	-3.007	-2.3324	2.3679	1.7108	-5.4749	-2.8324	-6.714	-2.8
0.5249	11.876	4.6169	-0.47947	4.7842	11.676	2.6411	4.8358	8.996	7.5698	2.7467	5.909	7.0945	4.5969	2.1225	5.9458	3.7765	3.3827	10.424	-0.82554	2.4655	4.5403	4.3575	2.5588	2.2231	9.4306	12.121	-4.4437	10.031	12.257	9.5089	8.9878	8.1259	2.5429	2.1631	8.6806	5.4699	12.405	4.9407	7.5279	1.6699	5.3681	4.9076	3.9792	9.0355	1.6388	0.67213	8.0467	8.0548	-2.1995
1.016	-0.26923	-3.4211	-0.11493	-7.5051	-6.3953	-2.0454	-3.3134	-3.8972	-2.2858	-2.0166	-7.5144	-8.5757	4.5267	-3.9708	-4.7909	-3.7594	-3.2493	-7.5993	-2.4464	-8.3762	-1.28	-1.8753	-3.4568	-4.6965	-5.5109	-5.4585	-0.51098	-1.2011	-3.2528	-3.578	-3.1884	-2.7248	-4.9916	0.35875	-1.0198	-0.72966	-2.1123	2.1699	0.12285	-3.4617	-4.7651	-9.3044	-2.938	-2.7195	-6.2891	-0.40658	3.911	-9.5371	-3.8627
2.7209	-1.5063	-3.6725	0.782	3.8372	6.5932	-1.6161	0.7834	6.0771	-1.1076	12.398	2.0832	0.23366	2.3563	3.3354	4.0659	2.1388	10.258	4.7933	6.6323	3.9141	9.383	-2.209	3.0374	1.4331	3.4673	-3.8425	-3.4794	8.3719	5.7424	0.84942	1.2245	7.4781	3.3891	5.0258	1.815	5.4368	8.095	2.0285	3.5049	-0.33016	0.30377	2.422	4.4549	4.8088	2.3174	2.6486	-1.3452	4.0966	3.3861
-0.71736	-9.0134	0.49038	-2.2554	-0.48794	-11.965	-1.2557	-4.9683	-4.0512	-9.2418	-0.84712	1.9432	-4.6914	-6.0038	-4.7933	-1.5216	-2.8239	-4.177	-6.6454	-4.0863	-5.7992	3.8818	-2.5303	-3.3031	-1.9575	-5.4842	-1.689	-4.1878	-3.1597	-7.8679	-4.5378	-3.1364	-4.9753	-5.9346	-2.1435	-3.1977	-2.6141	-13.913	-4.9618	-5.5299	6.4341	-10.413	-1.1738	-1.7538	-2.4864	2.2712	-6.9773	-2.6341	-9.511	-6.8561
-2.0394	-4.4772	0.80773	-3.9084	-3.4363	1.518	-3.9635	-3.5935	-3.0225	-2.5493	-7.077	-1.1143	-3.01	-2.7362	-5.061	-0.068985	-3.0215	-0.41981	-8.3218	-5.0261	-1.783	0.36277	1.7822	-3.5401	2.8168	-3.7233	-2.5539	-3.1933	-2.3695	-0.017191	5.0162	4.0601	2.8758	-2.6918	3.0384	-5.4491	-3.5098	1.5421	0.30017	4.5908	-1.7669	-0.042538	-3.5894	-4.2791	7.8261	2.8449	-4.6139	-3.7263	-3.4331	-1.2636
3.4463	13.601	10.145	7.0445	15.168	6.1764	4.5247	9.6974	7.1475	10.189	6.6622	11.43	10.942	5.1239	10.366	8.2087	11.347	12.081	5.5388	10.897	7.3024	10.567	6.9044	9.2561	9.8004	12.144	1.1516	3.4466	10.676	13.411	6.0696	7.203	8.7199	1.4596	-1.2767	8.6715	8.2019	5.0538	7.7992	10.215	7.7808	3.8734	8.7804	9.0297	17.391	5.1256	15.429	10.75	4.9811	4.9923
0.76505	4.9332	-2.2624	3.6167	6.4732	-1.3052	2.639	6.0832	0.1984	4.2206	0.22508	-0.49804	7.1775	0.59409	1.8064	3.8024	3.0663	0.63957	0.85569	-1.9942	-1.833	2.2611	8.2757	-3.1095	-0.10819	1.8472	6.0251	10.229	-1.8527	3.2148	11.426	4.9252	-1.7186	1.8242	-3.3939	1.6596	-5.5671	1.6751	1.1017	5.3804	2.5315	1.1639	7.0681	0.61953	-1.7712	10.228	3.0846	3.189	1.701	-2.6307
-4.8164	-2.6067	-3.9713	-0.28588	-1.4234	-5.8536	-3.3728	-1.9995	1.8783	-0.22086	-8.5274	-5.1704	-4.1431	-4.4493	-2.9529	-8.7072	-5.5689	-9.0952	-3.2805	-13.282	-1.5694	-5.8179	-9.9433	-4.8977	-2.3563	-5.6978	-7.471	0.94264	-8.8894	-3.6095	-3.0125	-4.986	-3.834	-7.0685	-6.975	-1.4753	-9.5381	-7.5919	-4.884	3.1026	-5.2843	-1.8595	-5.8352	-3.544	-3.2242	-7.7673	-6.6634	-5.5344	-2.1019	-6.202
-0.12909	-1.979	-6.447	-1.8561	-3.8206	-2.9002	-1.1225	0.96242	1.5316	0.036395	-14.037	-7.8063	-4.7064	-5.437	-3.2331	-5.0268	-4.7786	-2.6081	-9.5568	-1.4693	-3.5642	-2.2845	-0.49183	-1.9388	-5.3028	-0.82504	-3.9415	-1.182	-6.0181	-2.3947	-5.8619	-4.7054	-5.9342	-5.7914	-10.411	-1.1952	-1.3346	-10.331	-7.5712	-3.7607	-9.6585	-3.256	-3.5877	-5.2278	-7.2846	-7.7878	4.6284	-6.4913	-4.8399	-8.523
1.4778	-1.1845	-2.9827	1.0524	2.477	-2.366	-2.6421	1.2306	-1.5914	-0.89316	4.7226	-5.1896	5.5481	5.361	-6.6658	-0.20717	-3.3416	0.96753	-0.67318	-3.1746	1.9287	1.5111	-2.377	2.4266	-2.163	-2.1637	-3.0354	-1.527	4.5169	5.5036	0.71107	-1.8073	-3.3494	-3.8961	-3.3977	-1.2845	2.2468	3.4098	4.3761	-1.007	0.48137	-0.27145	-9.3559	3.6131	2.1532	5.9934	-0.41807	0.96226	-6.5178	4.8102
2.362	0.36381	5.0546	0.51791	-1.9677	-13.78	-5.8402	-3.3828	4.3923	1.6487	-4.9109	0.86575	-6.3827	-3.0729	-0.49466	-2.7048	-3.4813	-6.9644	-2.0762	-6.0851	1.3613	1.2908	-5.2201	-7.8158	0.13255	-3.5512	4.1346	-0.48777	3.418	-5.4337	0.53419	-9.0716	-2.6321	-2.7949	-8.8103	1.7833	-4.2358	-7.126	-7.8901	7.0264	3.1088	0.025861	0.58617	1.4009	-3.7181	0.72926	-1.7786	1.7741	-2.8495	-8.3034
-1.3595	0.67175	0.75761	1.6217	-6.5367	-2.2915	3.3561	0.16368	-2.5316	-0.084604	-3.4887	-4.8072	-4.0609	1.2302	-1.9777	-6.1353	1.6918	-5.3669	-4.6653	1.5822	0.46795	-2.9081	1.6015	-2.1979	-2.0797	1.0021	5.3691	-3.5915	-1.322	-0.27851	-0.76095	0.44516	-0.1049	1.8396	2.5817	-4.6079	-1.9555	0.41671	-5.7015	1.8037	-1.8286	4.7601	-2.9529	-8.0028	1.3941	-3.8695	-3.8249	1.0364	5.3577	-1.2166
-5.9526	-5.2819	-4.4266	-11.781	-6.286	-6.7836	-13.587	-12.556	-6.9556	-9.5726	-1.0432	-11.717	-9.5881	-8.476	-8.0411	-9.7852	-9.6398	-8.2928	-11.827	-7.9137	-5.3338	-4.4578	-5.435	-4.7351	-12.129	-5.8155	-15.138	-7.9125	-6.94	-6.4117	-10.992	-4.8793	-11.067	-3.5092	-6.7673	-7.972	-10.285	-7.4048	-10.514	-10.96	-1.0248	-6.5048	-8.2927	-5.026	-10.654	-9.8358	-6.3869	-2.2562	-12.023	-1.7951
-2.9644	-5.3108	-0.92241	-0.61622	-4.6608	-1.9901	-4.5624	0.19678	-2.5553	-0.12634	-5.3524	-4.3463	2.6203	8.8104	1.7132	1.7874	-3.0879	-3.2484	-2.6816	-2.4465	-3.8922	-2.5802	5.4848	2.4878	-0.99216	3.89	-6.5899	0.82138	-1.7177	-1.4413	-2.8043	1.1353	-8.174	-4.4799	2.7805	2.5517	0.13436	6.4182	0.71727	3.5192	-2.2587	1.7457	5.952	-0.18124	-1.7628	-2.6407	1.9087	3.5452	1.9464	-2.4576
-8.1853	5.1372	-5.4946	-8.5057	5.6398	-5.4755	1.4865	0.077615	-3.525	-1.8165	-3.186	-5.4671	-2.2419	-5.1146	-2.8068	1.7093	1.1939	-1.7626	-2.1387	-4.1359	-3.4194	-2.7173	0.54303	2.5823	0.2351	4.5467	-1.0884	-1.7025	0.64489	4.4245	3.9476	0.044662	-1.124	-7.3075	1.8806	-3.644	-6.6714	-0.97249	-4.9906	-5.1075	-0.19567	-0.27508	-5.8774	-4.968	-1.0722	3.9885	-0.17229	-2.0968	0.30159	0.97502
-6.8452	-14.75	-11.961	-14.636	-16.122	-11.61	-6.7777	-8.7008	-9.5925	-9.9967	-7.5218	-8.4066	-8.3727	-13.451	-7.531	-7.4089	-11.912	-11.46	-9.1998	-7.9347	-14.94	-12.465	-11.122	-19.004	-12.49	-9.0362	-10.105	-13.418	-4.5822	-9.403	-11.486	-16.041	-6.7377	-10.769	-12.052	-14.324	-12.477	-6.199	-11.795	-12.429	-8.8889	-13.129	-10.329	-10.399	-13.103	-15.488	-16.615	-13.05	-14.491	-10.689
3.2447	-2.6438	7.301	5.5586	1.6533	10.804	2.595	4.7336	1.5668	2.3536	0.338	6.532	2.9454	0.45884	0.26561	2.1053	-1.2697	4.6612	0.77838	1.8358	0.0079851	4.4733	7.0621	2.0135	-0.31186	-4.6151	10.181	5.7039	2.2597	5.1985	6.1054	5.9885	1.16	6.1895	8.3063	2.573	-0.55803	-2.516	0.64571	3.729	2.8991	-3.6753	3.767	4.144	6.3417	3.7885	-6.3406	8.0311	0.5722	-1.5284
-18.179	-7.5505	-9.3561	-18.112	-10.547	-12.14	-13.837	-15.846	-8.9329	-12.034	-16.686	-5.5833	-12.082	-15.819	-17.891	-20.259	-19.368	-21.051	-10.112	-6.7648	-9.4968	-12.67	-16.149	-12.162	-6.8324	-9.9177	-14.394	-20.807	-14.195	-15.58	-9.8712	-13.058	-7.5347	-15.067	-13.423	-14.093	-10.106	-15.512	-10.149	-14.797	-14.496	-12.992	-14.091	-8.1111	-11.141	-11.807	-11.204	-16.289	-12.572	-6.7372
-3.4485	-9.2749	-2.7097	-12.093	-4.1269	-8.834	-5.7307	-10.246	-3.0552	-8.9771	-8.3407	-10.658	-11.468	-2.1901	-3.3478	0.88479	-5.7991	-8.3455	-2.9062	-6.8837	-1.8929	-9.0573	-9.4219	-8.1217	-4.7574	-7.7478	-2.4375	-7.2625	-9.9852	-3.3259	-5.6843	0.34692	-2.1721	2.0983	-1.7121	-13.713	-6.6174	-3.6691	-2.196	-3.6171	-7.7706	-3.9201	-4.1973	1.7429	-11.835	-4.4798	-9.9751	-4.9828	-5.7489	-5.6442
-13.326	-5.4038	-7.2849	-11.053	2.2979	-5.1885	-9.1698	-14.636	-8.553	-19.064	-6.3661	-11.11	-8.3062	-13.426	-4.1987	-17.633	-12.566	-9.7527	-13.213	-6.2989	-11.448	-6.9553	-13.568	-8.2019	-8.3445	-4.6452	-15.826	-7.6736	-8.2929	-7.1708	-10.805	-9.2334	-11.255	-7.7201	-10.505	-15.521	-10.269	-4.1402	-10.7	-17.054	-6.7336	-7.9379	-15.868	-8.3809	-4.4418	-9.7401	-15.586	-14.366	-6.5712	-12.782
-15.326	-20.283	-17.249	-7.7122	-14.335	-16.637	-14.839	-13.618	-15.113	-10.726	-10.892	-11.241	-17.425	-11.55	-13.751	-13.963	-11.642	-7.0863	-11.089	-9.5215	-12.427	-16.011	-11.479	-4.8731	-17.277	-11.097	-9.769	-10.485	-4.0218	-12.642	-11.429	-9.8226	-13.923	-12.365	-11.12	-16.351	-11.773	-16.902	-11.793	-16.953	-8.6718	-12.641	-9.9395	-14.721	-9.6944	-10.032	-13.925	-13.467	-5.9984	-8.4519
1.0515	3.9204	-2.3366	-1.5634	-3.6805	1.8107	-4.4862	-3.3753	-1.9904	-1.9829	2.1692	-1.805	-1.1793	-3.9646	1.5064	4.4461	-3.0859	-4.1323	1.2661	-3.4255	-3.8136	-7.4342	-1.0568	4.166	-2.3346	-3.0169	-6.1372	0.20224	1.9513	-0.62773	0.84137	7.563	7.7579	-6.5793	-1.1094	-0.2573	4.6303	1.2353	2.5832	-5.0978	3.7335	-1.4087	2.5667	-2.6986	-5.1219	-0.48213	1.7326	8.7692	-1.9013	-4.4152
0.81673	7.4047	7.4661	8.7627	13.4	6.5166	7.5488	8.3302	0.049636	12.379	8.1959	10.682	5.7735	5.7354	3.2867	0.30565	4.6922	7.2691	7.4201	8.1423	7.2886	5.8605	4.1714	7.9608	4.422	10.359	4.9881	5.8251	3.3448	4.3731	7.449	10.232	8.7576	12.505	7.0723	10.349	8.2127	8.3842	8.2976	2.1027	15.419	9.7344	8.7258	7.6064	9.2723	8.4444	9.2546	3.3157	12.264	1.996
-3.6737	-5.1551	2.4874	-5.1815	1.3972	-3.0308	-1.0453	-3.122	-5.5105	-3.6454	-1.5978	5.2413	0.3991	-6.5251	-0.97043	-6.7799	-7.7155	3.4396	-1.5774	1.3565	-4.6272	-2.5598	4.8676	-4.4819	-3.1972	-1.7387	-6.8412	-6.5709	-2.1954	-8.2127	3.4928	-2.2168	1.399	-0.41145	-2.7371	-4.1008	2.1917	-7.1158	-1.8913	0.64176	-0.31565	-2.3573	1.9364	-1.7117	-0.63944	-1.2831	-6.2063	-1.9856	-3.7145	-0.89177
-0.09572	1.183	6.7915	9.1375	4.4335	-1.3611	1.3727	0.92102	2.9817	2.2842	3.5007	1.0584	1.9251	0.032826	3.159	-0.10879	4.2273	0.032128	6.3501	4.8555	-1.4675	-2.1819	0.35573	3.2711	-0.43841	-1.411	5.4928	-1.515	0.43701	2.434	-4.8857	5.2473	3.6767	1.8686	0.25248	6.8978	5.3351	-0.44626	1.6853	2.9261	-0.33038	-0.75421	-1.3916	-0.7927	1.2003	1.4276	3.5952	1.0292	4.9665	6.2286
-8.0359	-13.013	-1.0009	-14.231	-8.4933	-7.2508	-13.796	-10.82	-12.074	-9.6518	-11.152	-10.251	-11.97	-10.302	-10.474	-12.103	-15.846	-16.369	-7.8567	-8.6762	-6.8745	-16.957	-12.687	-9.063	-11.153	-8.7285	-9.5381	-12.195	-12.435	-12.2	-7.2943	-12.355	-10.88	-7.8672	-10.635	-10.979	-8.1055	-11.462	-4.7992	-12.51	-10.55	-21.912	-11.97	-2.6621	-3.0932	-9.3848	-11.526	-9.2266	-11.387	-12.552
-8.7225	-9.1109	-8.2944	-7.9723	-5.8848	-5.2756	-0.9446	-8.2778	-7.4575	-2.8796	-7.9814	-12.407	-5.9554	-5.3873	-12.838	-11.745	-6.8984	-5.1972	-0.05523	-3.5501	-3.6609	-2.6397	-6.3858	-6.1666	-3.1687	-3.081	-6.2764	-10.983	-8.1036	-12.42	-6.5854	-13.858	-8.5611	-14.753	-2.8	-5.4782	-9.5225	-5.641	-11.672	-11.248	-4.5526	-7.6866	-8.9027	-1.9611	-14.405	-10.645	-5.4483	-5.2316	-8.7747	-4.7706
-8.6158	-9.6504	-21.063	-10.861	-9.9395	-15.169	-9.8105	-16.352	-15.053	-14.694	-8.0324	-13.002	-12.521	-18.859	-16.657	-17.77	-10.396	-10.006	-20.039	-17.302	-18.732	-10.674	-15.783	-16.439	-13.583	-13.942	-14.105	-18.87	-14.952	-13.508	-20.597	-12.923	-19.188	-19.245	-15.438	-19.676	-14.088	-9.4884	-16.119	-15.125	-18.281	-15.401	-13.688	-10.253	-12.347	-14.97	-11.998	-17.608	-14.994	-11.016
-0.33826	2.684	0.35164	7.9135	-1.4011	1.0882	-6.0079	2.9843	4.5756	0.28362	4.4121	-0.59261	-0.55552	4.2903	-1.8466	1.4012	-3.439	2.2412	1.1668	0.95768	-5.672	5.0817	-1.8484	1.0418	-0.68631	-3.3837	2.8888	-1.6663	4.8262	-0.77361	-8.5032	1.7428	-3.4983	5.6776	1.1332	-4.1411	0.97045	-2.9069	6.4204	-5.7601	6.3817	2.9095	-2.296	0.40056	-0.58796	3.9115	-3.3042	5.4565	1.2979	-1.7304
-9.312	-9.9682	-6.5984	-3.613	-8.4043	-12.354	-3.1227	-10.066	-8.7337	-5.4874	-11.595	-12.325	-10.565	-5.9449	-9.4368	-1.961	-9.6693	-5.8922	-12.627	-11.946	-7.1649	-7.0609	-11.675	-3.7398	-5.8003	-5.1009	-14.775	-10.141	-6.1168	-16.586	-10.066	-6.0087	-7.8381	-3.8907	-7.3939	-7.0826	-9.4323	-9.0537	-8.7078	-15.879	-4.3184	-10.376	-5.4004	-7.9992	-8.4409	-6.0028	-6.0658	-5.3688	-7.5401	-4.6789
0.28303	-8.2446	2.7612	-0.0010422	4.1755	1.8051	-4.9508	2.2571	0.90807	4.7665	-0.82626	-2.9296	3.9257	1.5793	-2.6335	-2.3126	2.8265	3.6557	6.176	-3.7281	-5.2622	0.26454	0.42448	-3.7787	-3.7627	-5.6097	0.06025	-0.38705	-1.9356	1.7942	-3.0092	-4.9201	-4.6005	-1.3206	-0.51068	-3.1351	-0.02295	-5.6581	0.73016	-1.0842	2.698	-4.3427	0.12392	3.1111	-5.9353	-1.7714	0.68973	-1.5775	3.4693	2.4467
14.978	9.1731	9.1254	8.2559	9.4151	11.688	9.4011	8.8488	12.802	13.699	12.993	7.7076	12.16	8.2561	11.745	7.6843	12.624	9.4822	6.1632	16.356	12.352	5.1147	10.869	6.2722	6.3344	9.8151	13.387	6.0524	8.4979	9.4697	9.865	7.7395	6.1396	8.3929	10.744	6.6981	12.439	6.3496	5.9622	9.7782	6.2354	11.801	7.8549	5.2132	5.7772	14.003	15.101	9.163	11.814	9.2565
13.974	7.6626	2.3982	2.5228	11.964	16.651	9.2842	9.3736	7.4317	10.991	12.44	10.259	11.873	6.3118	5.1849	11.433	15.825	7.9701	8.9334	12.366	9.9536	7.0025	9.6339	9.4868	4.5458	11.993	2.7841	11.522	4.0226	8.6835	15.973	4.0152	8.2272	6.8617	8.0236	8.1876	8.4254	18.157	7.0176	11.442	5.6689	13.972	11.278	11.443	6.244	11.119	7.1155	14.061	8.952	7.452
4.1787	-0.39707	-0.94127	-0.2959	4.97	0.69353	6.3391	10.775	1.8024	-1.3485	6.8223	3.7807	1.0127	4.269	2.1195	3.555	0.18881	10.394	2.4312	5.1788	8.8017	2.9297	6.6806	3.1081	1.9069	-0.77893	9.6381	2.6349	5.152	6.058	5.6317	4.0751	0.51896	2.1922	2.1106	7.4133	4.263	4.3243	3.2995	5.1797	6.9809	2.2159	-6.4361	0.62555	2.334	-2.595	6.9681	6.5154	-0.66763	-1.9442
-8.2091	2.8347	-1.4376	-0.61492	3.3176	-2.2897	-6.8841	2.5321	-4.5822	-0.49787	-3.7028	-6.2573	-3.0308	-5.858	-0.81397	-5.1878	0.67795	-7.5087	0.41626	-4.6733	-0.11037	-5.4176	-5.0502	-1.8523	-3.8893	2.7077	1.2466	-9.8984	-12.586	-6.8951	-2.0557	-10.673	-5.5082	-2.8342	-6.0706	-4.171	-8.5983	1.0934	-6.2529	-7.7253	-3.5976	-6.2209	-6.8343	0.66128	-8.1735	-1.6541	-4.2072	-4.3213	-8.3128	-5.7062
-7.1249	-0.26345	3.9882	0.44321	-3.2797	4.9904	3.6652	-3.9512	1.7659	-0.51339	-0.03987	6.0788	2.4357	-5.065	1.529	5.6672	-0.7154	1.5877	5.6037	0.30616	3.0766	-0.6376	0.53668	3.9716	4.7413	0.8299	2.0366	5.1888	1.8927	1.0792	-2.5608	2.7862	-0.14815	-0.76743	-5.5761	5.5414	5.8145	-5.0583	4.7775	-4.5168	-0.31764	3.1236	5.5608	-5.9157	2.1212	-4.9442	-1.9959	2.8886	-4.2234	-3.8767
-12.426	-17.514	-10.831	-11.988	-9.2037	-14.415	-8.5081	-8.4616	-10.627	-4.044	-10.389	-6.6337	-11.344	-8.2631	-7.0658	-8.0551	-10.289	-10.392	-13.709	-10.614	-16.849	-7.9584	-9.8608	-6.8673	-20.896	-8.6347	-13.829	-13.408	-14.724	-11.799	-12.274	-5.2219	-8.1367	-9.6417	-8.9805	-21.719	-5.2887	-9.065	-6.7221	-12.148	-10.511	-5.102	-9.2622	-12.33	-8.7751	-13.093	-11.202	-17.344	-16.218	-10.592
-0.12897	8.4233	3.9624	-1.3425	4.9071	2.6693	-1.4586	1.9238	3.6202	-1.5704	2.0074	-2.5889	4.6408	-1.1821	1.097	5.4079	4.2793	7.4257	0.38299	-2.6422	11.178	0.37621	-1.0161	-2.6413	-0.16209	-0.95155	4.7961	1.6971	3.1996	5.3431	-0.626	0.81469	0.76517	-1.3489	-0.2501	3.1446	1.6658	0.36952	-0.48278	-0.082931	-6.7899	4.4747	1.6264	-1.8186	3.4117	-5.8455	-0.84342	4.9457	-4.5414	0.30307
-3.9284	-6.9455	3.6792	0.30252	-0.12	-9.9615	0.47863	-2.2364	-0.54754	-3.0401	-4.2418	-0.36863	1.622	2.6212	-3.6344	-6.8699	3.7772	-3.5007	5.1269	0.65099	3.7117	1.5461	-0.47968	1.4644	2.104	1.4531	-0.65673	-0.02909	-3.9233	2.0226	1.0171	-5.7051	0.32159	-3.1255	3.2356	-6.4276	-5.066	-2.0298	-8.8744	-3.6148	4.3598	-0.23116	-2.7463	-5.1572	-3.1071	-4.0477	-7.0807	-2.7551	-3.2622	-4.7959
3.5019	-2.8663	2.0358	-5.0636	0.060044	2.4294	-2.29	-2.9117	-4.9693	-7.0723	-2.2939	0.56422	-6.523	1.5744	1.4828	-2.9289	-10.105	-6.1067	-4.6363	3.0007	-1.8721	-5.0944	-3.4773	-0.86882	-5.2925	-2.949	-5.226	-2.8633	-2.1557	-3.5531	-2.7465	-1.6887	-1.5062	-6.4848	-0.56773	-1.7029	-2.987	0.33837	-0.4244	-1.4453	-4.5891	0.29323	-1.544	-1.8769	-6.7756	2.5995	3.2473	-2.5388	-6.1354	5.461
8.2262	9.1403	13.937	6.0261	12.423	6.576	7.3487	8.7846	-0.46887	16.165	8.4555	1.4345	14.512	4.2855	8.2693	6.4643	6.7124	13.435	9.306	5.8653	10.208	17.566	16.543	8.2306	7.3964	15.178	8.4284	10.353	5.5235	8.956	10.28	18.774	13.155	6.9424	11.262	15.085	16.535	10.628	12.675	8.2407	16.222	4.7739	8.9983	5.8045	9.9089	10.286	11.123	12.674	10.774	14.49
-11.714	-7.2656	-9.4454	-8.9455	-19.426	-13.458	-17.474	-14.036	-6.0945	-12.565	-12.775	-10.434	-18.727	-8.4149	-5.0134	-5.1118	-8.22	-11.555	-11.618	-16.42	-7.9748	-13.754	-13.202	-14.438	-13.689	-14.151	-9.4228	-16.042	-13.607	-8.6584	-13.13	-11.986	-13.806	-9.995	-8.7042	-13.112	-14.335	-16.173	-5.9223	-14.725	-12.168	-15.776	-8.7977	-5.8641	-8.5307	-10.246	-4.0976	-14.797	-12.9	-14.681
-19.425	-21.062	-19.818	-19.072	-13.263	-18.708	-17.87	-17.52	-22.114	-22.462	-22.233	-21.495	-10.392	-22.731	-19.91	-20.58	-24.279	-17.343	-21.632	-15.34	-21.517	-18.05	-12.866	-19.379	-22.585	-20.864	-28.011	-18.104	-18.35	-19.519	-20.961	-22.09	-26.648	-23.874	-22.059	-15.208	-26.502	-13.439	-19.603	-19.315	-23.567	-18.417	-19.993	-29.948	-19.179	-22.013	-24.722	-21.153	-14.827	-19.354
-1.2373	-4.8409	3.1981	-1.5641	5.0643	2.3787	5.181	-2.2639	-2.8874	-2.1169	-2.9196	-2.5778	-0.36656	-0.91911	-3.9093	-3.8861	-6.639	-0.18189	-4.3217	0.65361	4.1568	5.5981	1.8921	-1.3318	1.6433	0.89075	-0.28094	-3.6139	-3.1472	7.8483	0.9997	6.7191	-0.013281	-4.6031	-1.8564	-4.6129	2.327	-3.4607	-5.1815	-7.0849	0.024873	-1.9902	-0.082239	4.9441	4.754	5.8292	0.28053	7.5865	-0.9666	1.168
-5.6713	-7.0886	-0.38317	-7.8199	-10.397	-7.4886	-4.4062	-7.0468	-1.4029	-1.9198	-2.3213	-6.05	-3.7929	-6.7128	-4.702	-2.7148	-11.527	-4.5793	0.089686	-6.7585	-7.0054	-5.4393	-7.9458	-5.6361	-3.9121	-0.10304	-4.0368	-0.37982	-3.9986	-7.8555	-7.8471	-0.82633	-4.3639	-5.8127	-4.7956	-10.529	-2.1618	-6.8987	-12.527	-5.1652	-10.408	-3.3822	-2.6387	-3.8021	0.94589	-7.7668	2.1227	0.86478	1.9999	-8.2391
-7.47	-2.6522	-9.944	-10.099	-7.0934	-10.779	-19.479	-3.679	-12.112	-10.45	-7	-13.748	-12.925	-8.4644	-14.611	-9.5103	-11.255	-12.402	-19.73	-9.5125	-12.587	-8.2456	-14.009	-13.583	-11.773	-7.554	-11.521	-11.731	-13.204	-16.609	-8.9325	-9.9098	-11.149	-6.2998	-9.4562	-15.676	-8.8087	-12.201	-12.08	-11.098	-19.81	-15.406	-14.046	-9.6852	-11.468	-9.0475	-10.051	-11.812	-9.9537	-6.7203
-14.88	-6.8724	-14.148	-14.106	-13.275	-5.5734	-15.354	-12.852	-12.853	-17.24	-15.06	-19.937	-10.428	-13.132	-8.6928	-9.1066	-14.331	-12.748	-11.055	-12.503	-11.279	-16.166	-9.6716	-19.606	-9.7895	-13.34	-15.481	-11.114	-15.215	-9.6306	-14.182	-11.656	-10.012	-13.171	-17.153	-13.681	-6.2331	-9.305	-21.464	-18.953	-8.4089	-14.202	-10.919	-15.97	-6.724	-9.3611	-11.215	-17.767	-7.9316	-11.016
-1.2678	-5.4763	-1.5206	-7.1167	-1.905	3.5822	1.238	0.51616	2.9814	-0.86384	-0.14463	3.131	1.7614	2.1053	0.52379	2.7683	-2.2513	0.066689	2.9283	0.56698	1.0715	1.7928	-3.9798	-3.5104	-4.923	-2.9211	6.3149	6.6639	-5.6022	-0.31687	1.5277	1.362	-2.3067	-2.8053	-1.4077	-0.19378	-2.8423	3.9241	-2.8795	9.8274	1.4391	-0.51278	1.7707	-2.1592	4.4474	-1.6525	1.6715	6.0928	-3.2101	4.3047
2.1468	-0.74436	-8.3321	-3.5665	-8.5158	-4.4054	-1.0963	-2.5387	-0.19034	-2.9226	-7.2852	-7.5869	-3.571	-4.1598	-7.9276	-1.5935	-2.3623	-8.3746	4.3134	-8.0173	-0.87961	-4.4577	-9.7241	-3.875	4.4485	-1.6626	1.3988	-2.9067	2.075	-3.6789	-0.76933	-0.95986	-4.0252	2.0316	-0.61648	-5.9561	0.67648	-1.9125	0.03707	-5.5785	-4.5784	-0.80176	-2.375	-6.8385	-5.8711	-6.2727	-6.4012	0.32044	-4.1148	-4.2756
1.5371	3.0554	-0.5503	-4.8939	0.26408	-1.1804	-2.0604	0.31888	4.3574	-3.3988	-0.96367	-0.16899	1.2048	2.2504	2.7179	1.0604	-1.7335	0.53589	0.80637	3.1796	-4.1735	2.6029	0.69404	-1.3147	-1.9406	-0.50657	2.8959	-3.2849	-4.5757	7.9622	6.5692	-3.8794	-3.6913	1.5719	-3.5824	-2.6837	3.1982	-0.97391	3.7834	-4.7049	-10.851	2.8652	2.9361	5.5043	-3.9898	-1.471	1.3656	4.3816	2.3467	2.1769
-0.34314	-2.2768	-0.030214	4.2911	3.5182	-2.2292	0.07542	4.1442	-5.4284	3.3197	-5.5936	-5.1455	-3.3183	-3.0138	0.16172	-10.072	-7.179	-3.9853	-1.4089	4.4493	1.6511	2.6555	-3.4077	2.4196	-0.012004	-4.5914	-3.8394	0.98281	1.583	2.7519	-1.7245	12.372	1.7364	5.8303	0.031372	1.2	4.1576	4.2566	6.165	2.4659	2.9373	0.9923	-0.89603	-8.53	-0.83643	0.99553	4.2213	1.2896	3.4738	-3.7608
0.88563	2.9793	1.2118	-10.865	1.062	-4.4306	0.85444	-6.3767	1.9062	-4.4872	1.3647	-0.33557	2.7775	1.0285	1.5287	2.0574	-5.2091	-3.8007	-0.74128	-1.5163	0.83868	-3.1416	-0.24311	-0.90477	3.9799	-8.3115	-0.022141	-0.62403	0.91619	-0.46161	-2.0754	-5.6829	1.9865	1.361	1.6942	-1.1197	4.3844	-1.637	-3.0634	-5.0533	-5.9648	4.9199	-4.4216	3.2242	-6.6359	-6.0104	-4.1274	-2.717	0.45199	2.4839
-7.5183	-14.481	-14.663	-14.427	-10.224	-16.166	-16.81	-16.87	-10.835	-11.015	-15.18	-16.547	-17.793	-15.478	-9.1035	-8.6761	-15.699	-17.234	-8.1017	-16.514	-14.413	-16.657	-7.339	-14.912	-16.006	-17.228	-11.579	-17.864	-8.8668	-17.915	-12.64	-12.07	-14.691	-6.9909	-7.5842	-15.439	-18.181	-19.606	-12.774	-11.742	-14.65	-13.14	-15.036	-16.167	-17.353	-13.303	-11.866	-11.059	-16.579	-15.395
5.6611	-0.34101	0.408	6.6236	-0.26499	6.2602	4.4196	8.4548	4.4302	-0.4185	0.65647	1.9099	2.7541	8.8191	2.1436	4.695	5.2249	6.9065	9.9149	2.7162	3.6979	2.7774	1.7685	3.1015	3.7349	3.5451	3.2837	9.109	5.2534	8.8951	4.6991	7.4048	5.7455	7.6345	0.71154	3.3374	1.4494	6.463	6.1741	2.7054	0.95919	0.23766	7.7938	-1.4011	3.1387	0.89952	8.212	1.0466	0.14033	7.5767
-9.3296	-17.945	-10.632	-12.796	-13.376	-15.887	-14.474	-8.4674	-13.974	-16.257	-5.1889	-14.414	-11.057	-12.96	-15.421	-9.5064	-13.3	-10.351	-19.536	-17.086	-11.963	-15.442	-10.376	-14.187	-12.321	-10.126	-17.418	-7.0971	-9.6546	-16.463	-11.605	-17.416	-11.138	-15.592	-17.773	-13.806	-15.236	-9.5406	-21.038	-13.798	-18.26	-12.959	-11.731	-13.96	-15.95	-15.668	-16.29	-10.069	-13.513	-10.311
-2.5949	-0.35594	-1.3379	-5.2787	4.4654	-4.5314	0.10049	-0.76085	1.1487	-6.7169	-2.9368	-0.2144	-2.4166	2.0541	-1.2006	6.1964	-0.84513	-6.3376	-0.21781	-5.4573	-1.0815	3.2884	-2.6991	-0.5006	5.7453	-1.9198	-0.38605	-3.95	-8.6512	1.0231	2.8891	0.46644	-0.66404	-3.1749	4.5131	1.2841	-1.599	-7.5111	-1.7034	-3.5235	5.0724	-1.541	-3.4821	2.1465	1.9541	3.964	-2.2986	0.020881	1.3662	2.1392
0.87007	-6.0491	-5.2356	3.2624	1.2555	0.29742	3.027	1.9329	-17.891	1.1285	-7.836	-2.3189	-1.3713	-4.4483	-4.8756	-3.337	-1.552	1.3418	-3.2019	-5.5728	1.0262	-0.37498	0.16251	-2.897	-0.10365	-4.246	-4.4304	-5.3243	3.0774	-1.2883	-2.377	-2.8142	-4.2658	-0.49621	1.6136	-0.68035	1.3271	0.36364	-7.0052	-4.7086	-5.7236	2.5897	-5.3034	-4.0405	-0.31757	-14.113	5.0123	2.281	-3.339	-5.7083
-5.699	-12.029	-10.116	-7.4	-14.755	-9.3505	-13.508	-16.158	-4.1668	-7.4578	-13.138	-9.3019	-14.877	-15.029	-14.527	-14.513	-16.721	-19.797	-16.223	-14.958	-15.39	-10.803	-13.445	-16.507	-18.85	-13.479	-13.922	-12.914	-5.458	-12.483	-14.103	-10.162	-14.857	-8.0241	-11.496	-10.477	-13.405	-8.8537	-14.493	-8.742	-15.432	-10.333	-7.2567	-9.5844	-18.977	-14.036	-10.208	-17.063	-6.8036	-5.0722
-4.9865	-13.059	-11.196	-9.3265	-6.8192	-11.501	-7.0161	-7.3903	-13.712	-11.718	-4.304	-11.241	-9.8591	-10.819	-10.568	-10.983	-6.462	-11.026	-7.6471	-10.84	-5.2023	-10.304	-9.2343	-9.9315	-17.659	-10.551	-3.0668	-11.133	-8.1453	-16.14	-9.8381	-10.152	-5.1391	-14.064	-8.7906	-7.0571	-14.157	-5.8057	-5.8373	-9.2648	-8.1031	-14.808	-8.8205	-12.743	-16.066	-11.732	-8.3118	-11.877	-13.485	-7.1647
-10.75	-12.849	-6.8584	-18.949	-16.1	-21.202	-9.2119	-14.587	-16.789	-22.572	-10.972	-16.283	-10.847	-16.139	-20.815	-11.763	-13.044	-14.208	-11.881	-19.118	-14.419	-14.631	-12.352	-15.073	-20.676	-19.284	-13.947	-11.648	-9.1802	-9.9772	-16.05	-14.876	-8.2855	-12.962	-19.863	-12.12	-12.077	-16.434	-15.361	-15.665	-13.395	-18.272	-15.74	-15.668	-12.34	-13.919	-18.074	-16.546	-14.877	-14.743
1.5024	-5.8607	4.4493	-1.482	0.55893	-3.3313	-5.3936	-8.0295	10.412	-0.56471	0.64681	-1.256	-1.1666	-3.2267	-5.9113	-3.8252	4.4672	0.97203	-0.091707	-6.2628	4.3126	1.9644	2.2055	-2.1371	-6.0627	-3.3648	-3.2826	2.1815	-0.1764	-1.0911	-3.9442	-1.344	-4.6655	-2.435	0.43492	-5.4873	3.1851	-3.4004	-2.2015	2.3213	0.97699	-6.0812	5.3462	3.859	-2.4741	2.2131	-0.95013	-2.8285	-5.0936	1.2411
-14.631	-18.599	-24.615	-19.579	-18.335	-29.268	-22.26	-27.234	-20.861	-17.963	-19.979	-17.097	-26.863	-26.456	-24.449	-18.862	-25.126	-24.087	-21.439	-21.197	-20.769	-21.825	-25.596	-17.881	-21.994	-24.955	-21.139	-23.752	-19.622	-23.172	-13.373	-19.85	-22.639	-24.426	-21.194	-24.549	-22.624	-25.414	-19.297	-20.838	-22.161	-22.172	-31.305	-20.439	-23.265	-17.104	-16.086	-22.806	-18.647	-21.369
0.15296	-3.9645	-3.0779	1.011	-1.175	4.357	1.5053	1.1694	3.5981	-0.58695	-1.8645	-2.9812	-3.3796	4.3687	-6.0112	-1.4281	1.9926	-1.5625	-2.4399	-1.5556	4.5952	-0.52545	1.3298	-7.7513	-4.4223	3.1068	3.7291	0.17397	-2.2958	-2.7125	2.733	4.7048	0.15554	-7.8402	1.9695	-6.448	0.24436	-3.9557	8.7052	3.5167	0.24182	-2.7756	-5.9475	0.63136	-0.97675	-1.0336	-5.8308	-2.4018	0.57418	1.0162
-5.4112	-7.4608	-5.1776	1.9363	-2.2148	1.3467	-2.5463	-3.0486	-4.3611	3.1699	-3.8943	-4.2065	-9.6465	-1.0409	-6.2683	-1.8714	-2.2622	-0.068403	-6.8105	-10.388	-0.22697	-4.9994	-2.8187	1.6265	-1.8242	-6.4189	-4.0056	-3.2011	-5.0768	-6.6079	1.7553	-3.7005	-2.5014	-3.8574	-4.1772	-1.6701	-2.761	-4.2657	-0.755	-1.5228	-3.7819	-9.8365	-2.1728	-3.5382	2.6315	-1.7357	-7.2626	-5.6934	-5.5219	-4.0638
-2.2214	-1.5788	2.9869	-0.048606	-4.895	-4.5297	-7.8079	0.49655	0.56301	0.69975	1.5321	5.0621	-5.4644	-3.3807	-3.9992	1.3798	-7.0096	1.0977	2.6175	0.43287	-4.9929	-3.0098	-5.0169	3.4886	-1.1124	-3.3698	-3.1262	1.8994	2.1037	0.73626	1.9426	-2.754	-0.71282	0.023165	-0.86	0.56611	-6.378	-2.5249	-1.2516	0.55011	0.80011	-6.5333	-7.6581	-2.0878	-4.7705	-1.5401	-3.9393	-2.7956	0.54283	-6.3898
-15.907	-12.245	-16.84	-13.375	-13.783	-15.784	-15.002	-9.6516	-15.561	-18.712	-8.8255	-14.379	-16.383	-17.219	-12.373	-11.828	-8.461	-14.387	-14.521	-8.0777	-16.58	-17.929	-13.371	-13.841	-14.487	-13.916	-18.083	-8.69	-17.388	-16.397	-16.146	-13.951	-12.185	-13.982	-14.919	-22.015	-7.3296	-10.753	-8.2007	-19.829	-11.646	-12.265	-12.541	-8.3852	-16.573	-11.277	-11.502	-14.908	-17.856	-13.374
-3.556	-1.2047	-10.067	-3.5791	-1.1971	-1.7935	-2.0278	-4.1553	-8.2836	1.4123	-6.0692	4.5608	-0.84127	-0.63048	-6.1685	-0.62929	-5.7725	-1.1681	1.6579	-8.5815	-4.9562	-4.7667	-0.34069	-3.1824	-7.7537	-4.2096	-6.7388	-3.4063	-1.2491	-3.1761	-4.5455	1.2751	-5.1875	-10.234	-6.6209	-3.9273	-3.4547	-6.8318	-0.87877	-5.3395	-7.1814	-4.1277	-11.378	-8.0023	-7.8938	-6.6808	0.23006	-1.7394	0.29152	-9.8492
-13.774	-9.4985	-12.118	-13.595	-15.898	-10.214	-17.021	-13.196	-9.4896	-12.97	-10.874	-14.748	-11.654	-13.38	-8.1511	-7.6785	-4.0716	-14.092	-9.2849	-9.5647	-8.9078	-18.623	-15.139	-12.17	-10.847	-12.282	-5.2027	-16.588	-17.738	-10.608	-15.772	-10.826	-12.027	-8.5824	-12.498	-11.032	-15.451	-14.918	-15.464	-14.143	-14.194	-16.836	-18.718	-9.8599	-7.2806	-11.847	-17.013	-16.668	-11.049	-13.398
-18.995	-25.773	-19.949	-18.217	-27.588	-20.038	-25.599	-22.194	-25.832	-27.404	-17.891	-23.534	-24.91	-17.746	-26.425	-20.161	-24.742	-22.722	-22.988	-27.605	-23.466	-24.421	-23.965	-22.701	-25.852	-23.548	-30.394	-24.093	-23.731	-26.43	-21.827	-24.13	-22.697	-24.646	-25.622	-20.71	-23.008	-20.019	-16.99	-22.004	-23.734	-24.535	-21.422	-23.951	-21.812	-25.595	-18.34	-20.298	-23.688	-21.471
2.8247	-1.2271	6.2271	5.0445	5.2902	8.0476	-1.6698	7.8242	4.1318	6.6507	0.19957	3.2612	-3.6932	2.7885	5.1849	2.296	0.69763	-0.09885	7.8948	-7.165	2.1789	-2.0108	-1.3624	1.8645	4.2032	4.8517	-0.40795	-1.442	1.5599	4.2617	2.5147	2.7502	0.25721	0.24892	2.5993	2.8011	-3.0148	3.5591	1.9696	3.88	5.5405	3.8214	-5.2607	0.67942	0.32665	-0.42765	-0.030445	-2.1558	3.2071	-0.85336
-12.959	-12.889	-12.46	-2.7756	-9.225	-17.484	-11.04	-15.892	-11.135	-8.7301	-12.829	-12.008	-15.394	-13.501	-8.9407	-10.119	-12.664	-9.266	-13	-9.6587	-12.818	-15.708	-12.999	-12.176	-3.9905	-13.561	-10.958	-5.023	-19.154	-15.636	-13.792	-7.6303	-9.58	-11.648	-10.101	-10.98	-7.9101	-13.399	-11.171	-10.497	-12.921	-7.7852	-7.96	-8.1124	-7.1013	-11.474	-6.0221	-13.581	-14.416	-15.165
-18.96	-19.62	-16.504	-20.465	-22.277	-15.951	-15.917	-21.726	-20.053	-19.207	-22.989	-22.274	-17.675	-18.957	-16.521	-25.908	-23.698	-21.886	-18.679	-16.917	-26.43	-18.612	-18.73	-26.848	-24.441	-19.5	-24.859	-20.972	-15.945	-22.425	-27.236	-19.204	-15.868	-15.504	-19.221	-25.188	-17.915	-18.082	-22.963	-24.02	-27.345	-25.056	-22.557	-20.316	-23.233	-28.582	-25.724	-30.859	-29.751	-32.365
-11.185	-12.937	-10.499	-12.083	-10.463	-7.0068	-6.4993	-4.9975	-11.059	-10.18	-11.101	-5.3796	-5.8654	-8.2181	-12.196	-10.526	-8.4945	-6.2735	-8.6546	-12.835	-12.01	-11.928	-9.8407	-12.423	-9.153	-3.7957	-11.54	-9.5508	-7.4144	-6.5665	-12.854	-8.1111	-10.363	-11.226	-6.1313	-7.7325	-15.504	-4.3677	-13.242	-11.654	-7.7976	-15.592	-11.217	-6.8941	-12.742	-7.997	-11.44	-8.2523	-6.4826	-8.98
-16.534	-15.346	-12.977	-24.381	-6.6795	-18.144	-15.941	-13.309	-7.6121	-19.016	-11.797	-16.614	-16.274	-14.283	-14.895	-13.044	-7.2185	-14.014	-7.4774	-14.302	-12.262	-19.526	-13.271	-5.62	-4.1406	-12.407	-12.756	-16.781	-10.43	-17.978	-16.399	-13.94	-15.217	-8.8162	-15.106	-12.778	-13.15	-19.17	-9.6271	-11.982	-13.701	-10.142	-12.543	-13.954	-11.909	-14.158	-17.526	-18.285	-8.3971	-20.653
-25.793	-27.02	-21.983	-23.263	-25.549	-20.628	-24.002	-19.759	-24.168	-22.205	-11.924	-21.202	-19.196	-27.535	-20.874	-19.05	-18.824	-19.141	-17.486	-23.838	-22.059	-17.164	-26.102	-14.402	-23.926	-18.124	-21.456	-17.777	-22.639	-20.233	-13.072	-13.887	-14.363	-18.403	-26.915	-22.833	-14.522	-14.245	-21.823	-17.104	-22.78	-21.896	-19.592	-24.458	-19.901	-20.99	-17.348	-18.153	-20.671	-25.456
-3.6472	-8.0046	-8.3641	-9.4987	-10.104	-4.6655	-3.2691	-8.5904	-9.0796	-10.68	-6.098	-10.558	-7.8742	-8.3134	-4.9146	-10.615	-3.7388	-18.844	-15.929	-5.9501	-8.583	-14.882	-8.1258	-12.239	-6.145	-10.83	-8.1821	-11.193	-6.9347	-8.6319	-11.404	-5.2705	-11.317	-7.5074	-8.7079	2.7504	-8.2722	-5.4824	-10.581	-4.6788	-7.2894	-6.5209	-16.924	-11.871	-4.4843	-7.2579	-10.226	-12.09	-14.112	-7.2854
-11.912	-10.065	-9.8554	-3.7156	-8.9655	-11.543	-18.282	-4.6496	-16.058	-15.304	-10.658	-15.057	-14.074	-10.919	-17.494	-12.015	-16.712	-12.089	-6.4847	-12.335	-12.462	-11.748	-21.441	-15.614	-19.02	-8.1686	-10.393	-14.986	-6.4678	-11.623	-11.883	-15.008	-18.072	-12.742	-12.316	-11.94	-15.218	-13.864	-8.366	-11.34	-17.258	-13.538	-16.967	-17.363	-17.655	-15.63	-10.163	-7.8269	-11.918	-12.505
-24.417	-13.343	-16.567	-22.141	-25.825	-22.987	-22.468	-19.811	-22.659	-14.531	-17.198	-18.932	-16.215	-20.456	-15.946	-25.553	-14.173	-15.343	-14.95	-22.134	-27.235	-18.64	-21.328	-15.741	-22.272	-21.223	-19.63	-22.33	-15.834	-21.085	-30.103	-20.567	-21.458	-23.434	-26.763	-24.4	-13.369	-25.036	-17.298	-23.364	-21.157	-24.458	-25.788	-20.522	-17.573	-23.362	-12.262	-22.193	-11.144	-25.173
-16.556	-31.715	-19.73	-23.473	-23.37	-19.33	-25.838	-23.385	-24.773	-27.358	-17.52	-20.215	-24.466	-23.435	-22.332	-19.117	-23.229	-22.462	-28.1	-20.668	-20.826	-16.941	-24.808	-27.437	-28.46	-14.117	-25.528	-28.764	-28.245	-20.741	-20.74	-20.869	-23.57	-19.873	-22.017	-22.862	-16.385	-22.692	-16.074	-22.255	-16.363	-18.359	-22.9	-15.679	-23.568	-25.149	-19.293	-25.838	-20.308	-24.345
-2.3829	-1.4443	2.4088	3.412	0.88615	-2.7021	2.3368	4.7456	-1.9449	0.41439	-2.3911	6.8118	6.8694	1.4397	0.57677	-0.77603	-0.63558	-4.0771	3.8375	0.43297	-2.2937	0.45786	-6.1206	-3.6824	6.7779	2.6522	0.86434	2.2704	0.7837	5.4165	3.5713	-1.513	4.2856	4.4474	3.2366	4.1601	0.56212	-3.0623	1.9289	6.4786	2.2701	7.1755	4.937	4.5553	3.3565	-0.53306	1.336	-0.91602	1.6141	-2.5617
-4.0775	-1.398	-1.1733	-3.7035	-3.9188	-1.0888	0.058492	-1.3712	-4.9246	-1.1887	-7.6029	-3.1898	-6.7519	0.62342	-4.7899	-1.9533	-2.1289	-3.1218	-9.2401	-5.655	-0.46267	-5.4272	-9.5441	2.3315	3.071	-7.1424	-2.402	-3.3172	-4.2601	-4.4524	-2.4722	2.4675	-3.2492	-3.4622	-4.141	-3.6104	1.2346	-5.3054	-3.1994	-8.7429	-1.8535	-4.1802	2.7042	-2.6682	-2.9867	-0.99845	3.5287	0.52829	-2.4099	-5.2879
-1.6723	-3.5885	4.8474	3.8459	-3.7114	-3.0328	3.0611	-1.6504	1.3478	-6.8331	3.8267	0.42373	-5.3569	2.6656	3.6846	-2.5991	2.6136	-1.8486	-3.0372	-10.758	-0.11549	-1.0201	2.6622	2.0683	-1.8539	1.7621	3.4022	2.2369	2.6821	2.2939	3.5695	-3.4757	0.032313	1.6362	6.4055	2.9638	0.15499	-0.13218	1.5147	3.1397	-0.53283	-5.0485	-5.2741	-3.3278	-1.2596	-1.4788	-0.65541	-2.1466	-3.9644	-0.72215
2.3797	-3.3427	6.0176	3.1302	6.6098	2.8618	1.9832	0.29636	4.7947	1.6115	2.4698	-0.92121	2.2442	0.70614	-0.43615	3.7733	0.97446	4.3686	-0.84092	-0.89359	-2.2943	4.0684	4.7175	1.4393	1.7163	2.1596	-2.8766	0.27288	2.7879	-5.5394	0.27882	4.6313	-4.9506	5.7611	0.92651	3.1148	1.9939	3.6853	-3.4473	-2.3144	2.0507	0.66365	1.6957	-1.8241	1.3132	3.2953	-3.2246	3.945	7.4409	4.5299
-4.7873	-2.7881	-11.451	-6.5001	-6.2448	-4.8997	-12.011	-12.566	-10.65	-5.8155	-12.121	-13.082	-18.536	-4.6858	-12.595	-10.125	-10.975	-9.7413	-10.485	-9.8656	-8.5144	-11.24	-1.7807	-8.667	-13.157	-3.6862	-3.794	-10.807	-10.588	-6.165	-11.319	-11.279	-5.6763	-1.9093	-13.45	-8.7043	-7.8688	-4.3717	-6.3018	-7.3226	-12.192	-13.699	-4.241	-11.167	-12.06	-9.0224	-11.432	-9.244	-8.7342	-12.439
-5.8154	-10.351	-13.707	-11.449	-15.733	-5.1062	-14.79	-10.711	-16.563	-9.9369	-10.657	-11.471	-14.786	-11.194	-10.345	-10.16	-14.655	-8.5551	-11.655	-11.647	-12.352	-12.638	-16.019	-8.7926	-5.044	-10.924	-12.68	-11.672	-7.8137	-9.3008	-9.0737	-18.358	-13.35	-11.867	-14.675	-5.4789	-9.547	-13.384	-9.8033	-9.5452	-11.888	-13.605	-10.095	-6.5522	-10.041	-18.229	-9.9704	-8.7648	-9.9849	-12.072
2.9861	-4.9843	-6.3303	-2.9048	2.1777	-4.9367	-4.3549	-0.9006	-3.6069	-4.763	-5.0744	-7.7466	-1.1583	-8.0927	-2.9621	0.29992	1.2819	-5.2978	5.8138	-0.80859	-7.9319	-5.4177	-5.5126	-2.3732	7.5563	-1.5413	-4.3089	0.44434	-4.5885	-3.5809	-8.868	-2.0272	-3.6168	-2.7882	4.1331	-2.4098	-5.8232	-3.1815	2.3463	-0.81963	-0.67455	-9.6347	-1.6192	2.6053	2.4936	-8.914	-7.8935	-0.23907	1.519	-5.2199
-7.6828	1.4782	-8.6053	0.18071	7.1776	-6.6314	0.31153	-1.2392	-5.9741	-2.2568	-4.8961	-6.6028	0.67622	5.6514	-4.9513	-3.4607	5.9506	-2.3466	-6.2937	-8.9907	4.0468	-9.2674	-0.23081	-2.9894	-5.3495	-1.6712	-2.9942	-2.1276	4.2066	3.047	0.95198	-1.5967	-4.1589	-3.2513	-0.24173	0.019217	-3.3586	-0.015314	1.5122	-2.9733	-7.6912	-1.5344	-8.0524	-5.3699	-6.6643	-5.8407	0.24302	-4.1227	-2.8071	-6.4248
-18.841	-7.3695	-11.696	-12.841	-15.388	-13.63	-17.318	-14.489	-11.98	-15.368	-12.295	-14.821	-7.9219	-21.014	-15.413	-15.793	-19.372	-16.179	-12.067	-12.376	-8.9004	-14.019	-7.9422	-17.234	-16.387	-18.175	-14.052	-15.486	-13.998	-14.838	-11.744	-11.386	-10.359	-10.036	-15.596	-17.389	-9.4839	-19.402	-13.336	-11.899	-14.25	-17.566	-16.55	-15.459	-8.4103	-15.043	-11.88	-10.797	-12.229	-8.5367
-15.451	-12.91	-10.738	-15.461	-3.4257	-11.96	-7.6143	-16.559	-13.218	-18.195	-17.317	-4.4426	-8.8807	-18.352	-10.191	-15.9	-10.512	-10.541	-16.556	-18.537	-15.119	-7.0263	-5.545	-17.28	-18.343	-8.93	-11.683	-17.666	-12.255	-22.65	-13.896	-17.08	-12.577	-7.855	-13.152	-19.357	-12.673	-13.828	-10.977	-16.267	-14.766	-12.12	-15.828	-14.084	-15.474	-13.523	-20.433	-10.053	-11.995	-13.787
-3.1346	-6.9327	-2.1143	-6.4341	-5.2601	-0.65317	-3.8119	-0.71615	-3.7704	-2.866	-6.0159	-3.8279	-5.0187	-7.5201	-9.2994	-5.032	-2.4623	-6.4922	-3.5663	-6.6303	-2.6864	-2.8839	-7.5373	0.15387	-4.5321	-10.886	-0.53955	-7.693	-3.9471	-5.4925	-1.177	-4.6796	-4.8974	-3.0867	-0.55923	-3.6984	-7.9038	-3.3164	-15.667	-1.3915	-0.32546	-6.0367	3.9638	-5.2453	-1.9945	-10.12	-7.1243	-5.1302	-2.4168	-7.0502
-17.571	-16.837	-14.537	-16.241	-16.848	-18.033	-14.252	-12.939	-13.894	-16.414	-13.828	-12.287	-11.056	-12.96	-17.42	-15.631	-15.891	-20.682	-14.004	-10.353	-12.292	-12.652	-13.51	-10.559	-9.1649	-17.299	-20.566	-15.393	-15.908	-20.609	-15.069	-10.586	-13.496	-15.09	-19.414	-18.658	-14.847	-13.902	-15.908	-16.343	-10.172	-12.247	-18.567	-14.059	-13.491	-17.876	-18.703	-15.111	-16.337	-15.627
6.4382	1.7809	-4.2615	2.1445	-0.53864	-5.3129	2.951	4.0053	1.3805	6.8273	5.1571	2.3755	4.5554	2.7445	3.6341	-2.7191	2.3867	6.831	1.5422	0.38039	1.9414	6.6798	0.7254	4.6539	-0.7035	-1.0725	5.6388	1.7249	7.1051	7.756	-1.055	-1.3994	13.254	3.3766	4.7319	10.222	1.5654	10.002	2.1826	1.0034	1.7627	5.8364	0.11404	6.5494	3.189	0.43037	1.8302	-2.0507	1.2966	2.4071
8.77	8.835	-0.22045	12.357	6.6365	11.311	1.3569	7.0912	6.1458	13.765	5.9872	1.6817	0.65195	4.3097	13.069	2.1068	9.8144	9.0743	4.3785	8.963	8.9762	1.3362	3.5922	5.3337	2.3245	-2.5736	1.2423	0.93312	5.109	2.9824	9.3553	5.5055	11.883	5.7504	10.444	12.104	6.6536	9.1374	7.0448	3.8024	10.312	7.0152	8.095	9.0376	4.9754	3.2098	10.372	5.1533	9.2351	7.3906
-0.11832	-1.0673	-3.6001	-4.7164	2.7406	-3.7797	-2.5345	-6.9097	-5.5411	0.090525	-0.52183	-6.6142	2.2372	-7.0072	-2.8519	0.90735	1.8145	-8.0588	-3.556	-6.9182	-0.60442	-10.874	-3.349	4.0798	-7.6463	-5.7603	7.9292	5.0079	-2.9482	3.9093	-4.2057	-3.5287	-3.5458	8.0259	-2.0281	-10.342	-1.6402	-3.8846	-3.2316	0.72331	1.1488	-3.3409	2.6366	0.012001	0.9626	-1.7986	-4.0268	-1.9613	-0.37904	4.497
-0.23248	-3.3202	-6.6695	1.3326	0.87106	0.30553	1.2301	3.3438	-0.13033	7.2912	4.5054	-3.276	0.39646	9.2872	1.1745	4.8291	0.31515	-3.1447	-2.2607	-4.2786	3.123	1.749	3.5368	-0.69644	3.5513	-7.1677	5.3724	2.3625	3.9742	4.5948	0.21728	-0.66093	1.4748	-0.4326	4.1447	-0.51508	1.3499	1.0454	1.7015	-1.4169	6.8928	0.51291	-2.3835	2.2103	5.1385	7.2854	4.7682	-1.2589	-7.3807	5.067
-11.019	-6.6212	-0.5349	-4.2984	-8.0788	0.34274	-7.0217	-3.0266	-0.8484	-0.46602	-4.5923	-5.2823	-1.2157	-3.6845	-7.2942	-9.5621	-3.3601	-1.7066	-6.2526	-0.3766	-1.4002	-0.33866	-5.1538	-1.8406	2.2425	-0.79143	-5.9434	-5.5301	-5.1042	-4.8743	-1.7534	-6.7285	-2.3033	-1.77	-4.3682	1.5465	-2.2672	-3.8371	-6.1011	-4.4261	-5.3912	-7.1192	0.36091	-4.4991	-0.89587	-5.7592	-5.3898	3.8749	1.1025	-4.5727
1.8587	-0.6746	4.8316	1.6388	-6.846	-8.8511	-3.0196	4.2291	-5.1116	-0.3935	-3.3548	-0.92289	6.3804	-0.14177	0.20888	-0.30779	-0.57492	-2.3292	2.4556	-1.7399	1.3198	3.7666	-0.24556	-0.21525	5.5221	-0.26215	2.5285	0.85733	4.5052	1.0505	-3.066	0.93633	6.8909	-1.2265	0.79657	5.478	2.4337	-0.012998	-0.65606	3.0924	0.36046	-3.3562	1.7894	-0.038909	2.2004	1.2998	-1.209	3.5051	2.0373	-3.0663
-5.8551	-2.84	-1.7295	-6.5165	-7.302	-3.6754	-4.6478	-4.0461	3.0666	2.0861	-7.6559	-1.8706	-1.525	2.4665	-6.9542	1.5358	0.19216	0.81158	-9.1445	0.53396	-1.2597	-0.062113	-5.0563	-2.4327	-5.8924	-1.3383	-5.4248	-5.4674	-7.8622	-3.2295	-1.622	-9.5083	-2.5648	-5.4889	0.31051	-3.6011	-2.2092	-0.081551	-5.6673	-1.1335	0.56455	0.11129	-2.4707	-1.0633	-1.5766	-0.11562	-2.7135	-1.8617	0.1782	-1.6998
-20.821	-10.913	-12.399	-8.1822	-17.095	-7.6107	-13.274	-6.2918	-14.843	-18.578	-10.197	-14.3	-6.2186	-11.175	-13.101	-19.864	-9.9056	-12.995	-11.009	-6.8771	-16.259	-12.781	-5.859	-15.19	-22.09	-9.5963	-11.289	-7.8152	-18.767	-10.571	-9.776	-12.414	-7.5992	-13.962	-7.5738	-18.816	-6.7549	-15.57	-11.929	-13.414	-15.102	-9.896	-14.166	-13.437	-12.102	-16.106	-19.08	-11.886	-11.523	-10.408
-11.68	-11.81	-13.086	-10.336	-11.949	-8.8256	-10.312	-5.0759	-4.6788	-15.225	-12.137	-12.974	-7.9176	-3.6969	-13.939	-9.5203	-9.8391	-6.8055	-4.6035	-3.9226	-7.7263	-11.255	-14.737	-13.195	-7.1518	-3.967	-16.375	-13.087	-12.278	-8.3996	-9.6206	-13.634	-8.4564	-12.147	-13.46	-7.1842	-8.049	-13.332	-12.758	-9.6337	-15.386	-7.5818	-5.5628	-11.785	-4.0039	-7.2421	-11.549	-3.2851	-10.96	-9.5696
4.5813	12.25	11.388	13.728	13.208	7.3615	10.844	13.712	13.752	10.085	11.119	10.581	6.7429	14.86	9.5138	12.247	6.1072	9.7134	7.0228	11.608	7.921	12.663	11.116	14.062	11.652	10.633	7.134	4.6743	2.2801	15.638	17.314	9.7856	8.447	8.3806	8.2198	8.6154	16.844	10.765	17.034	10.885	14.785	13.318	11.076	0.18195	9.2512	15.451	5.9727	10.215	9.3765	9.4653
8.3704	5.3926	2.2273	6.0865	3.9452	10.934	5.9851	11.936	12.081	8.3066	6.208	9.8419	3.3493	14.247	9.0863	13.26	3.2215	9.2097	7.8296	13.563	12.885	11.336	10.439	7.5314	13.716	7.5707	15.456	7.4434	9.3288	5.7374	8.6815	8.7495	5.7781	5.6147	6.1225	2.8056	9.9831	7.3806	4.0171	10.442	6.9878	3.8771	8.8017	10.149	8.1227	4.0274	10.994	3.1692	13.001	9.8669
-11.805	-10.659	-7.0009	-16.102	-15.996	-11.593	-11.877	-12.233	-13.996	-13.347	-14.276	-14.277	-10.868	-14.599	-14.833	-16.85	-18.866	-10.329	-12.958	-16.562	-9.8676	-10.456	-16.382	-12.752	-11.604	-17.418	-12.349	-16.594	-13.262	-9.5944	-14.405	-10.201	-11.059	-13.354	-14.253	-11.814	-7.833	-10.422	-16.746	-12.954	-6.7219	-17.057	-8.4772	-15.023	-17.276	-9.7205	-17.317	-18.028	-14.933	-11.39
4.3201	6.1804	7.6313	6.0574	6.5956	1.5198	5.0344	4.231	8.7894	9.3305	1.7656	11.445	7.4518	9.2067	4.9367	8.8718	7.4332	6.5657	14.901	3.1696	11.494	3.8888	11.144	7.3791	6.3697	4.7437	2.6362	10.932	12.86	9.8001	8.2631	7.0316	8.4726	12.026	12.548	6.4469	4.1738	10.417	6.5969	7.3823	9.8023	5.6121	7.6456	1.8238	11.894	5.2382	2.9825	5.1917	7.2782	7.1223
-1.9713	0.93958	2.5874	-9.2193	1.9238	-7.7043	-0.41376	1.2362	-2.5342	-0.034334	0.10427	-2.91	-0.35591	5.0547	-3.0255	-1.0631	-4.818	-2.9479	-2.8351	-1.1464	-1.8322	-2.1405	-0.2742	2.5068	4.1913	-1.465	-8.6306	1.806	-1.7918	-4.2074	-6.6525	3.6928	1.1178	0.15751	-4.6879	3.5385	-6.6818	-1.7246	-6.4611	2.6392	-0.89703	-0.31173	0.52909	3.0136	0.54168	-4.7511	3.0518	-4.2828	-3.1356	-3.2803
1.854	-2.662	-3.7935	-3.4742	-1.2611	-2.1816	-5.8679	-5.68	-1.4191	-2.0781	-2.6149	-2.351	-4.1075	-3.7425	-4.6503	-7.5967	-1.2635	-9.4035	-0.45003	3.8047	-0.83234	-2.9331	1.4891	0.47273	-5.5303	-4.1575	-6.0267	-4.127	-4.9453	0.82073	-7.1347	-3.7978	-2.9041	-4.6684	-2.555	-1.797	-3.8926	0.38414	2.6375	-0.401	-4.0586	-2.0118	-0.92272	-0.69576	2.0559	-2.894	0.20377	-5.7929	-0.52999	-4.2129
-14.801	-9.3427	-15.122	-9.1087	-15.648	-9.6764	-19.742	-16.002	-11.697	-12.039	-13.553	-10.712	-11.095	-17.001	-16.053	-12.99	-9.4584	-11.477	-12.117	-14.614	-12.358	-15.19	-17.785	-13.011	-14.806	-17.036	-11.565	-15.245	-13.661	-7.8335	-13.142	-17.624	-19.371	-17.646	-17.875	-13.436	-8.7079	-10.836	-17.435	-18.812	-9.7863	-11.962	-7.3824	-11.863	-10.337	-14.36	-19.53	-14.099	-10.747	-13.175
-8.4294	-16.294	-15.251	-17.069	-17.451	-7.0926	-11.577	-13.183	-12.063	-14.782	-10.755	-11.124	-6.0164	-12.043	-11.951	-4.6465	-15.089	-10.251	-11.449	-13.425	-9.3869	-12.421	-9.3036	-9.8121	-15.698	-10.903	-14.785	-11.984	-11.158	-3.8889	-12.201	-12.649	-13.289	-11.068	-11.137	-10.301	-13.802	-15.903	-16.276	-9.0098	-10.632	-5.9884	-11.667	-15.687	-17.681	-11.018	-6.2307	-14.824	-13.255	-5.5573
-24.062	-19.668	-22.849	-16.305	-19.863	-22.573	-19.063	-18.955	-18.38	-29.868	-26.686	-20.249	-27.165	-16.607	-22.526	-24.761	-24.098	-14.109	-21.596	-22.722	-27.938	-22.266	-23.093	-23.903	-18.459	-22.934	-20.387	-22.653	-25.301	-22.276	-27.411	-24.67	-23.285	-23.648	-22.721	-22.124	-23.55	-18.534	-23.265	-20.591	-20.781	-26.109	-17.487	-24.378	-21.574	-23.261	-25.178	-25.028	-20.579	-21.05
-16.605	-15.9	-11.789	-6.7452	-7.5475	-9.4256	-12.304	-8.0181	-9.4441	-17.087	-12.862	-5.9287	-10.418	-10.254	-14.476	-5.3401	-13.575	-7.3848	-8.832	-14.173	-14.192	-20.083	-11.258	-7.0837	-12.802	-12.842	-5.6375	-13.274	-17.025	-6.1188	-10.541	-8.5161	-10.864	-8.7617	-13.822	-16.553	-14.087	-15.848	-14.108	-10.071	-12.682	-8.8964	-12.3	-8.2988	-11.708	-17.962	-10.82	-9.9481	-6.8041	-13.37
-0.29114	4.7619	4.2901	-4.0944	5.5706	8.8876	-6.469	5.4817	-1.7796	0.63365	-7.2889	-4.8898	5.9405	-3.9699	1.6174	7.0509	4.4993	-4.018	-3.75	-2.6724	2.1093	0.94626	-8.266	3.6173	4.7385	-3.8976	-4.3211	-3.4732	-1.6542	4.4762	1.0615	-4.4562	-2.0189	-2.3112	-0.011178	0.6651	-3.8697	-2.1669	-0.98752	2.5847	3.7769	-0.3819	-3.169	2.2079	2.0997	4.2781	-2.1059	2.1892	-1.7619	-3.2994
3.6748	-6.7455	5.6499	5.0457	-3.8812	2.8405	-1.295	-1.1103	1.9924	4.2003	1.265	1.0703	-3.1299	-2.8043	1.6565	4.2487	6.0394	3.2845	-3.4839	-2.4596	0.079517	2.9015	1.0828	-1.0736	6.8203	0.4342	-2.9441	1.4164	1.8051	-1.5269	-4.67	-0.21097	0.17031	2.7728	0.44484	3.532	0.3374	-1.6504	1.2234	-4.258	7.806	0.054804	6.3027	0.93087	0.13406	1.9655	-0.048074	0.30511	-5.0967	4.1866
-16.166	-13.462	-14.305	-11.987	-14.255	-9.9452	-10.898	-14.945	-13.288	-12.574	-15.34	-13.169	-15.084	-15.508	-16.655	-16.031	-13.873	-8.2032	-21.181	-16.286	-14.032	-17.258	-13.568	-19.493	-13.215	-7.6514	-13.532	-17.029	-13.498	-15.673	-15.655	-17.332	-17.584	-17.609	-18.49	-18.519	-12.909	-16.506	-19.134	-17.196	-6.5738	-19.35	-19.37	-14.648	-12.304	-16.763	-13.396	-11.169	-15.015	-12.299
-0.52906	-8.3667	-5.1078	-5.3788	-1.8318	-5.4335	0.96972	1.1804	-3.3261	-3.7361	-1.3949	-9.9242	-6.8609	-5.1542	-2.1514	-6.869	-6.2784	-6.8174	-6.4242	-2.5822	-4.3596	-7.8463	2.5676	-0.87301	-5.6026	-6.4851	-7.2695	8.4903	4.5656	-0.97133	-5.3693	-7.317	2.9457	-4.858	-5.1337	-5.0487	2.3106	0.49696	-2.6188	-1.9489	-6.0553	-4.7271	-0.24619	-8.5545	-1.5039	-3.3879	-0.65873	2.8105	-5.9678	1.1147
5.4147	-0.47637	-5.4893	-0.8359	-4.7291	2.3712	-4.7547	-6.5092	-0.86362	-1.4454	-7.961	2.493	6.4432	-4.1287	6.502	2.1389	-4.5587	3.5114	0.49175	-4.3233	-5.5537	-1.6322	2.8318	-1.9158	-10.007	-7.1865	-4.9323	-1.8756	-4.0433	1.5016	4.5021	0.65965	-1.4083	-1.8218	0.70102	-1.2795	-2.1474	-5.1508	2.2677	-4.1269	-6.5424	-2.7386	-3.4568	-3.4731	1.8445	-2.994	-1.0715	-3.2775	-1.2637	3.4865
-9.3413	0.84806	0.9663	-5.5566	-4.098	-0.05475	-1.1886	-7.1675	-1.9558	5.8711	-7.9077	-3.3517	3.0201	1.5313	-1.5319	0.092895	-1.0308	-1.2846	-6.0576	0.98538	1.4563	2.8146	-0.52529	-3.5634	-3.612	0.51507	5.6481	2.1717	-2.6567	0.76429	0.51463	-5.7518	0.32909	-5.8097	5.288	5.6333	-2.5788	-2.9603	-6.4604	2.776	-0.17218	-4.1931	-0.99533	-2.4245	2.6249	-3.1945	-4.1488	-4.5379	-2.9715	2.0309
-24.26	-15.489	-15.277	-12.274	-7.0797	-11.838	-14.955	-15.063	-11.652	-8.5532	-16.921	-16.51	-14.565	-15.346	-11.183	-17.282	-19.451	-13.624	-6.6073	-16.239	-16.344	-11.649	-15.891	-17.425	-15.611	-17.102	-26.374	-13.911	-17.039	-9.424	-14.383	-18.315	-13.94	-17.31	-17.909	-14.592	-19.466	-17.141	-19.1	-12.501	-9.0635	-17.142	-17.184	-15.029	-13.956	-12.769	-15.921	-11.005	-15.392	-13.682
-0.84679	1.2508	-6.4049	0.52098	-2.3862	-1.834	-6.738	-1.8998	-6.1196	-3.4933	-4.6897	-1.9316	-4.5252	-0.19055	-3.8571	-0.77077	-0.75749	-3.2106	-2.4368	-1.4367	-6.3009	-4.5283	-1.4637	-1.078	-3.9371	-5.7742	1.293	1.2176	-1.7104	3.6933	0.54806	-8.4275	-2.4274	-4.8169	-0.14749	-2.7987	-1.3047	-2.8629	4.1138	-7.0601	-4.4771	-3.1189	-4.5832	-4.1546	-5.4231	-0.94747	-2.8463	1.9129	-6.5101	0.42743
-8.2729	-7.0738	-1.3125	-4.8633	-10.857	-5.7373	-4.7005	-7.8968	-9.404	-4.4278	-0.53945	-2.4333	-0.9283	-9.8906	-4.2441	-2.1824	-1.4936	-2.0966	-3.8565	-2.1009	-2.4094	-6.008	-0.1008	-8.6611	-8.2177	-5.0925	-4.4424	2.7016	-3.0589	-10.59	-5.9598	-4.7509	-1.7665	0.8481	-3.1336	-14.937	-9.2297	-5.0556	-6.3271	-12.845	-1.2052	-0.52845	5.0991	-6.026	-1.1988	-10.76	-7.7364	2.403	-13.823	-10.053
-1.4455	3.6949	4.8234	-1.928	7.4845	4.2267	-5.7561	-0.20824	-0.3982	-0.58982	-1.9278	1.0883	-2.2965	-1.9047	1.1214	-2.4149	3.0449	-1.6762	1.0646	-0.55804	-3.8243	-5.6052	-0.86839	-2.1149	-0.27345	-2.0461	8.8079	4.2299	2.6281	-0.99253	0.32	-2.2654	-0.35595	5.7828	3.624	6.3985	-1.5512	-6.2794	3.7103	-1.0421	-2.3503	-3.5476	-11.099	-2.7112	-6.4018	1.447	-2.4528	1.4511	-3.1204	-5.3543
6.1373	2.6373	0.58698	8.2082	2.896	1.856	0.21973	-1.588	0.11438	3.5962	-4.9534	2.9113	3.3979	2.0892	4.1488	-2.1117	4.8068	-4.6704	-0.33712	3.3898	4.9853	-1.7989	0.84813	-2.1182	-3.6049	-1.6016	3.8181	5.1927	-9.209	-1.7029	-5.2381	-0.2155	5.071	4.8662	5.3222	1.4113	9.7354	-4.723	1.9077	0.52362	4.802	6.8781	0.14751	1.5783	0.3213	-3.8558	3.6348	0.76311	-1.6299	-0.36879
-11.604	-9.8224	-17.151	-18.917	-18.539	-16.787	-10.286	-14.527	-11.35	-13.532	-14.528	-9.6321	-10.28	-15.398	-10.974	-6.5667	-9.4378	-16.168	-15.941	-11.404	-9.3379	-6.2274	-11.546	-12.866	-12.761	-9.5594	-7.8035	-11.649	-9.4419	-8.9873	-16.047	-14.494	-11.967	-9.7402	-8.3082	-13.336	-11.898	-21.315	-6.3619	-9.2623	-18.95	-15.9	-16.166	-18.807	-11.198	-13.735	-19.019	-15.717	-15.331	-15.753
5.3101	0.53105	2.0504	1.753	-2.3166	8.3008	2.1414	-1.0795	-2.0151	-3.3879	4.1385	-5.4121	3.8593	5.4276	4.2982	-5.9407	6.1996	1.1899	5.3607	-2.0035	-8.2082	3.9464	2.3603	-1.1714	-1.4775	1.1559	-2.4809	6.3245	0.17199	9.327	-0.49153	3.8503	-0.55783	3.0582	5.9009	1.7883	3.5472	2.5552	0.068721	-1.5709	-1.3265	-0.1263	0.092523	-0.65426	6.4732	1.1809	1.2929	6.7797	-0.0041975	-4.5841
-15.595	-7.3759	-11.748	-16.38	-8.6562	-5.343	-12.193	-13.614	-13.823	-12.628	-8.5387	-13.829	-5.386	-12.854	-8.8865	-12.59	-15.377	-15.066	-11.303	-10.022	-13.765	-13.567	-15.631	-14.426	-15.142	-7.1595	-12.843	-9.9271	-10.919	-13.811	-11.319	-10.644	-13.959	-7.637	-19.367	-13.406	-11.952	-11.854	-13.927	-11.692	-15.366	-14.642	-6.5727	-17.131	-14.914	-9.9859	-6.8314	-11.081	-5.1866	-22.107
-8.3175	-5.1615	-9.7281	-11.992	-15.189	-16.581	-14.787	-6.8376	-15.792	-5.1337	-8.4217	-8.8244	-13.589	-7.0668	-2.1651	-12.756	-6.7218	-12.811	-6.2739	-7.2423	-8.6481	-10.927	-13.573	-8.9479	-17.969	-16.877	-14.863	-8.0188	-8.2815	-6.4889	-12.419	-8.0797	-14.042	-12.005	-11.98	-15.65	-12.449	-18.93	-4.073	-11.228	-3.3551	-17.72	-11.69	-14.723	-14.013	-11.031	-10.128	-10.329	-20.028	-7.2403
10.288	3.2726	6.2522	2.3933	3.8187	8.9917	7.851	4.0679	8.5447	1.1008	2.4525	0.33194	-2.6378	-0.83864	8.5737	6.5594	11.917	4.7364	7.7784	3.9312	2.7521	5.8195	2.4978	0.80551	0.53519	7.1382	6.0281	-3.09	3.128	5.5473	6.3129	3.7557	3.746	3.1382	-1.0618	4.0847	-1.0585	5.9326	0.86283	5.885	1.044	5.5639	-0.082774	4.6521	5.6432	5.8797	-8.4245	3.4497	-1.0959	3.4511
2.7174	0.18057	-3.4265	-1.6396	-4.4552	-2.8282	0.18641	-1.2625	-4.8935	0.61233	-3.5499	-6.3449	-3.0654	-2.4666	-1.0856	-1.3494	4.51	-9.4075	-4.9078	2.249	-3.443	-6.2998	-0.99115	-1.3375	-7.8711	-4.6118	-8.9979	2.6651	-5.679	-5.0066	-3.3619	0.0088565	1.8457	8.5101	-2.472	-2.8296	-3.9493	0.58057	0.39069	-0.19378	2.4859	-1.4941	0.23698	-4.7739	5.6028	0.4054	1.0767	0.2894	1.7156	-1.5916
-10.456	-7.0267	-6.8103	-4.2256	-18.154	-14.255	-11.592	-6.976	-12.182	-14.483	-6.3592	-11.804	-3.5142	-12.804	-17.017	-14.22	-4.6271	-12.722	1.416	-5.6367	-13.133	-11.317	-3.7427	-12.771	-2.8657	-8.6976	-11.903	-10.706	-10.698	-16.277	-8.2124	-11.724	-11.175	-12.857	-15.813	-3.9393	-5.169	-10.264	-5.2745	-6.895	-13.284	-7.3005	-11.927	-5.6859	-10.551	-8.3894	-4.0843	-13.569	-7.2835	-10.383
-4.3576	-1.585	1.7014	0.21983	-2.2453	1.5723	-7.7906	-5.5739	-2.2825	-1.1242	0.62813	-5.3609	-7.8883	1.7684	-4.2186	2.2213	-12.829	3.1932	-2.7365	-0.30105	0.89957	-2.6896	4.7585	-0.78916	-1.688	-3.3009	-9.2061	4.6292	-6.2542	4.0991	0.55099	-4.8149	-5.575	-2.8295	-6.0924	1.9465	0.10988	-3.7861	-1.2699	5.1227	0.53754	-5.1741	2.9671	0.93216	2.2824	-0.22775	-0.91058	11.875	-2.5482	-5.2245
-13.575	-8.5387	-16.497	-19.856	-19.224	-12.567	-18.653	-15.689	-11.946	-7.5068	-17.608	-18.273	-18.05	-19.817	-14.237	-16.7	-15.505	-11.546	-18.206	-17.09	-18.15	-12.67	-12.988	-10.031	-15.735	-14.799	-17.12	-9.2267	-11.1	-14.482	-21.712	-18.818	-7.5812	-12.127	-11.899	-14.911	-6.7406	-15.972	-19.256	-24.423	-11.116	-11.229	-16.149	-16.292	-14	-17.02	-16.53	-16.212	-20.922	-15.02
-13.567	-11.986	-17.321	-7.6778	-14.356	-6.1782	-11.849	-16.648	-10.649	-16.935	-9.513	-16.174	-10.361	-9.3018	-17.973	-6.7459	-5.5256	-16.493	-18.197	-10.169	-18.39	-8.2956	-13.841	-11.922	-11.081	-11.349	-13.998	-5.0199	-14.338	-10.752	-14.192	-7.9704	-15.704	-8.5771	-12.39	-13.401	-13.901	-9.7807	-15.142	-10.354	-10.244	-7.4339	-13.867	-11.26	-13.463	-9.2428	-15.868	-10.135	-12.849	-5.0901
-1.6014	-3.6036	1.5483	-0.54916	0.43827	-3.2813	5.7299	-4.0685	-1.2612	4.3105	2.329	-0.22328	0.39974	4.0322	-3.6996	-2.8082	-0.35907	-3.278	1.8113	-3.1255	6.854	3.6563	2.3315	0.30395	4.9339	-0.35212	3.9062	1.0363	9.1103	0.34906	5.3267	1.7273	0.1852	3.1864	-0.48631	-1.2747	1.4941	0.1905	-1.5996	2.7922	2.197	-0.69678	3.0291	7.1204	3.7854	-1.3471	4.8548	-5.3781	1.6798	3.0928
-2.373	-2.3988	-9.0601	-12.773	-7.6453	-6.1021	-4.2522	-8.6775	-4.7947	-10.12	-2.8474	-9.1594	-3.1526	-5.3309	-5.8061	-7.8114	-1.5557	-4.3344	-7.2903	-7.0277	-4.1868	-2.515	-5.7587	-10.065	-7.9297	-2.4185	-3.4272	-6.2243	-2.6727	-3.0268	-8.6411	-1.2157	0.63171	-6.7679	-7.1823	-3.6098	-3.4768	-0.49355	-4.3439	-4.8694	-5.8637	-0.62269	-10.867	-4.5054	-8.8736	-5.6882	-6.9041	-0.81546	-2.7382	-7.8939
-8.9181	-11.565	-6.1475	-8.5005	-8.6174	-15.343	-13.664	-5.0127	-17.452	-11.022	-14.004	-13.162	-4.3288	-9.5789	-11.06	-13.279	-17.111	-11.092	-13.678	-12.934	-11.308	-12.412	-14.607	-14.269	-12.415	-13.714	-20.577	-13.183	-10.782	-13.508	-9.2107	-9.3077	-7.5788	-11.115	-13.432	-9.1253	-14.746	-12.129	-13.255	-11.254	-12.085	-10.114	-15.09	-5.7907	-9.1865	-18.995	-12.093	-17.614	-7.5068	-8.359
1.3156	3.3927	0.84243	0.69651	3.6265	-2.6853	0.24015	5.9561	-5.8662	3.5231	3.7962	0.28022	2.4073	9.1772	0.4821	0.23256	2.6273	-0.066918	-2.2304	3.9864	4.5565	2.1755	4.6957	3.9355	-0.99537	-1.4193	-4.898	2.1933	0.50428	-3.5595	4.6412	-2.0676	5.551	3.8699	3.8785	0.60405	0.89294	5.159	4.3911	-1.1985	1.9088	-2.3636	6.8187	-0.79184	0.73395	6.4205	2.955	1.5812	-1.442	0.21754
2.5823	0.12443	-3.3625	-1.996	-3.0638	2.9031	-0.041501	-0.48877	-3.0568	-10.544	-3.1202	-2.8379	-1.2929	-1.3021	-0.23265	2.0795	-3.5599	2.5377	-0.6335	-4.0124	-1.8585	-7.1012	0.54364	-4.7432	-6.8693	6.0171	-5.8361	-5.6974	2.0854	1.7883	-5.7486	-8.0716	-3.3333	-2.3911	-0.91256	2.941	-4.4488	-0.56406	-3.8604	-0.8214	-2.9224	-3.2929	1.5807	2.2589	-0.016063	-0.81103	-5.6221	0.070028	3.9507	1.6452
-4.1945	-2.2609	2.6741	-5.1552	1.6233	1.8821	-2.5285	-3.5311	-0.64655	0.29955	-2.4485	-1.1659	3.9435	-5.9349	-5.6688	-1.8265	-4.3898	-5.8174	-2.6642	-3.8238	-3.4365	-6.6965	-9.1317	0.84844	-1.6061	-4.4005	-8.9725	-2.9347	-4.2394	-1.7201	-3.734	-7.459	-9.2351	-0.070767	-5.3389	0.35615	-1.1239	2.0709	-1.1321	0.35395	-1.2415	-6.155	-5.8522	-0.56898	-2.1877	0.069297	-4.0868	-2.2329	-4.4682	-5.455
-5.761	-7.8895	-4.9839	-0.98142	-4.0216	-7.4986	-9.6973	-2.1564	-8.0038	-4.798	-7.8436	-2.9632	-7.4976	-3.5318	-3.2081	-5.682	-7.8635	-0.68571	0.74585	1.6641	-10.818	-11.94	-5.2744	-7.7624	-2.1836	0.48927	-4.8661	2.7363	-8.7584	-7.7714	-0.83136	6.0326	-0.26237	-6.7356	-4.7007	-2.4319	3.6294	-1.4297	-5.7143	-6.2124	-6.8946	-4.4004	-4.7071	-3.9458	-5.228	-2.3463	-1.2621	-6.2617	-7.4097	-4.6446
-6.1536	-10.242	-13.057	-16.458	-9.9896	-15.286	-5.438	-8.8538	-10.31	-14.578	-9.6417	-9.7861	-10.817	-8.2092	-10.666	-2.493	-5.1442	-15.296	-13.647	-10.485	-10.117	-13.519	-13.548	-8.7835	-11.922	-8.7627	-12.345	-11.046	-9.4269	-14.566	-11.338	-14.009	-13.292	-9.5459	-10.111	-11.399	-5.5403	-9.8872	-15.25	-9.8021	-10.835	-14.409	-13.356	-12.12	-7.9811	-8.6883	-9.0901	-10.95	-11.144	-17.277
-4.284	-6.3282	-6.6303	-9.2966	-4.5559	-3.2847	-10.079	-9.2482	-2.6931	-7.8882	-8.1146	-6.9965	-0.27418	-8.5518	-14.136	2.8285	-12.613	-8.6097	-4.7247	-2.8336	-7.7591	0.030732	-4.3802	-3.672	-4.1931	-6.3569	-0.32845	-6.2543	-2.5654	-9.6659	-4.4856	-2.1609	-1.8618	-6.8512	-4.0868	-4.1951	-1.3222	-2.4674	-5.4774	-2.5863	-3.1673	-13.548	-7.3869	-7.042	-7.8342	-6.6222	-9.7749	-6.3348	-5.2944	-3.043
-16.506	-19.979	-16.832	-21.458	-17.11	-29.226	-20.891	-19.502	-27.706	-26.013	-28.142	-24.347	-26.021	-22.435	-15.781	-20.775	-20.879	-8.355	-15.989	-20.661	-17.174	-20.789	-15.115	-17.197	-17.734	-24.049	-16.855	-26.39	-29.266	-20.845	-25.657	-18.92	-20.516	-20.116	-20.506	-18.944	-23.389	-20.64	-17.327	-18.317	-24.509	-19.255	-21.157	-23.435	-15.204	-20.763	-22.927	-19.927	-26.008	-19.405
-6.9168	-6.833	-0.68229	-7.5004	-10.464	-6.21	-6.0827	0.01831	-1.9872	-2.4991	3.4237	-5.0599	-13.074	-4.3991	-5.4368	-9.8647	-5.6512	-3.7848	-2.6191	-12.29	-4.7363	-4.6952	-7.3035	0.75352	-8.3872	-4.2547	-8.7542	-1.5719	-4.402	-6.1876	-7.1359	-10.412	-10.609	-8.3876	-3.3881	-4.1716	-2.4474	-4.9839	-12.485	2.5781	-8.5458	-4.9038	-7.9586	-6.457	-5.7181	-2.8236	-2.2213	-4.8941	-5.5423	-2.227
-12.986	-13.596	-10.681	-14.492	-14.883	-18.445	-9.6534	-8.7594	-17.686	-16.048	-16.819	-21.22	-16.43	-7.5863	-13.862	-12.789	-15.027	-13.264	-13.879	-22.491	-15.579	-18.697	-19.27	-11.25	-13.687	-15.25	-13.799	-15.42	-14.055	-18.176	-10.355	-17.015	-16.696	-10.215	-17.919	-12.088	-11.565	-16.438	-9.8919	-12.008	-15.804	-20.387	-12.044	-13.257	-12.732	-11.964	-12.045	-15.325	-10.262	-6.8018
-19.8	-22.679	-22.694	-26.525	-24.808	-24.636	-16.766	-21.705	-26.453	-22.465	-24.317	-22.429	-18.891	-19.377	-18.959	-19.44	-22.179	-20.951	-21.596	-21.527	-21.609	-19.665	-15.591	-19.188	-22.76	-26.89	-23.992	-20.513	-22.224	-20.834	-19.226	-24.35	-23.482	-24.261	-15.65	-21.331	-22.574	-20.563	-19.843	-16.986	-25.891	-18.059	-16.83	-26.913	-24.05	-21.764	-26.574	-26.654	-22.796	-19.781
-7.2954	-6.0706	-8.4848	-7.5173	-0.22868	-6.2104	-6.308	-11.337	-9.1367	-5.5405	-10.166	-3.1339	-5.7726	-1.6529	0.2719	-3.3671	-6.5845	-7.2404	-8.0649	-7.8819	-5.5741	-5.3327	-6.2749	-4.7658	-6.7511	-6.8636	-8.0389	-10.107	0.71051	-5.8136	-3.9609	-4.1701	-5.9673	-4.5033	-0.59313	-1.8252	-3.1674	-4.4612	-8.041	-9.625	-7.3071	-6.8105	-3.108	-6.1621	-3.6346	-3.8361	-1.6166	-5.8981	-5.2037	-5.237
-3.3021	-7.1529	-6.4287	0.77644	-1.4959	2.4149	-0.085486	0.61993	1.5097	-4.2609	-2.9304	-3.1691	-1.4214	-2.0683	-12.39	-2.9855	-5.5862	-5.5611	3.4409	-9.3869	-7.6658	-3.5821	-4.0119	-0.59468	-2.0843	-7.5855	-2.2378	-5.7482	-4.3667	-6.2424	-0.86467	-7.7672	-7.1792	-2.797	-4.7849	-4.8427	-1.4266	-0.029714	-3.1198	-0.25572	3.6578	-1.5948	-2.7628	0.1212	-7.4122	0.29629	-2.5746	-0.35337	-9.8132	-1.8297
-8.4631	-6.9521	-12.367	-5.7889	-11.071	-9.9212	-6.6501	-11.676	-9.2551	-9.2105	-13.334	-15.809	-3.6145	-11.893	-7.8253	-10.55	-11.288	-11.586	-9.2943	-8.3073	-5.1221	-16.741	-8.6376	-7.0817	-12.842	-16.091	-10.427	-13.43	-12.901	-12.865	-9.0416	-7.4542	-15.429	-9.7237	-10.246	-12.091	-16.643	-1.8989	-9.0584	-12.399	-8.4164	-8.318	-3.3042	-12.821	-18.386	-13.007	-4.9718	-11.797	-7.478	-10.507
-0.15007	-0.15366	2.2832	0.90847	-1.9851	2.05	-4.6644	-5.3461	-3.4528	-0.77828	1.9227	-1.8674	-6.21	-5.4243	-1.5436	3.5269	0.8384	-4.7676	-3.1201	-3.507	-3.8084	-2.32	1.2245	4.0992	-0.91808	-3.2772	5.8027	1.0111	1.3788	-4.6602	3.7744	3.1605	1.866	-4.3444	0.64609	-0.51576	-1.1959	3.4404	4.8269	-3.4637	-6.0675	8.3606	0.80705	-3.004	-3.5406	0.64835	-2.9016	5.7787	-1.7708	-1.9122
-18.731	-19.817	-24.161	-24.51	-25.145	-26.755	-28.543	-27.651	-21.475	-30.473	-20.775	-23.518	-20.742	-19.555	-20.605	-15.403	-22.813	-24.242	-14.766	-30.134	-18.939	-23.89	-26.042	-21.253	-24.509	-16.048	-21.305	-25.588	-24.985	-21.605	-20.5	-23.949	-24.078	-18.219	-26.088	-25.32	-19.259	-23.322	-22.538	-21.168	-13.382	-24.488	-24.95	-22.883	-19.081	-20.575	-25.495	-28.389	-17.577	-23.667
-3.1161	-2.839	-4.3877	-4.7662	-4.7637	-5.5381	-5.408	1.0614	-8.1505	-3.2001	-5.9504	2.2691	-5.3188	-6.6015	-11.299	-3.1464	-4.1114	-5.5975	-8.5716	-0.64907	-6.7108	-8.2036	-4.4153	-3.1196	-4.5067	-7.6975	-0.27852	-3.4551	-4.5234	-10.356	-0.16338	-5.104	-5.5431	-3.8682	-5.3002	-2.7062	-0.27062	-4.5599	-3.8874	-4.0928	3.5473	-11.349	-5.1624	-0.2435	2.9869	-9.0007	-4.7778	-1.6498	-8.6974	-0.21017
-5.2874	-4.5502	-2.6136	-2.3192	-0.99952	0.22326	1.0495	1.0971	-0.86205	-1.9553	-3.7974	-3.5046	-1.9121	-1.4949	-4.2501	-4.9412	-4.0103	9.3489	0.36781	0.091286	-2.8365	1.5809	-7.8206	-5.0287	-2.7683	-4.8421	-5.1585	-5.091	-6.9817	-5.5019	-4.3203	-0.42112	-4.3155	-7.3656	-10.277	0.25019	-3.3757	1.0465	-4.8965	0.64335	-6.4397	-6.746	-12.221	-3.7265	-9.0314	-1.3263	-6.7197	-3.3368	1.8396	-2.1407
4.7959	-1	-3.8711	-2.8647	2.3054	-3.6419	-5.3638	-1.479	1.6356	7.2805	-2.0784	4.3075	-0.52154	-5.3822	-1.1978	-3.8339	-6.5709	-1.8352	1.0723	-3.6552	0.8982	-2.1307	-0.56213	-0.31241	-5.8453	6.5675	5.3345	1.2704	-6.6306	-9.8236	-5.7625	0.61823	5.9314	-2.3885	-4.2596	-0.80858	-0.33884	-2.3411	-2.6288	4.4048	-4.2168	-4.0551	-0.15098	-0.1204	-1.3015	-5.8173	-6.1147	-4.7914	-2.6582	0.32748
-4.567	-6.5417	-11.249	-10.063	-4.641	-11.969	-2.8632	-9.8124	-8.6292	-6.622	-5.1201	-10.298	-5.3595	-7.604	-7.6839	-2.4384	-9.3529	-5.5748	-6.1667	-12.529	-7.5341	-5.9425	-5.2495	-7.7352	-6.8936	-6.9642	-1.1777	-9.279	-13.964	-4.8998	-4.5096	-11.707	-6.0679	-9.1658	-7.9106	-5.4734	-5.1886	-0.8022	-11.653	-5.8135	-0.96908	2.4703	-8.8332	-10.195	-4.9368	1.1397	-7.7185	-9.5725	-8.1071	-3.7855
6.7506	1.4368	-10.707	-1.7882	-0.40046	-1.797	-0.73539	4.8657	4.1489	2.5164	2.5742	8.1577	0.10164	0.62854	0.13519	1.2959	-0.41442	6.1458	2.4433	4.342	-1.0646	1.0481	4.0269	3.8069	2.3412	-3.6456	0.15945	7.0585	1.9993	5.5039	0.12124	-2.2612	1.7816	3.8538	0.93563	0.75044	1.1957	2.9948	3.0776	4.6053	-2.2724	-0.84909	-1.3453	0.86183	5.2584	6.6315	0.59101	-1.1679	-4.6309	5.0159
-5.1249	1.153	0.97784	-8.9916	-1.1205	-0.18324	0.90547	0.71095	-1.0721	3.3066	-1.8736	-0.64783	-1.7127	0.97811	-9.2291	-3.9004	-1.872	1.1714	-3.2282	-1.8729	-5.3668	0.85151	-3.251	2.7678	-2.6721	-0.15939	-1.0741	2.6517	2.0013	-2.3973	-2.6177	0.89964	2.2117	-3.3472	-2.1286	-3.7458	-3.212	5.1369	-2.9151	-0.79003	1.3608	1.2409	-1.0524	5.0431	-2.0103	-3.2154	-4.1588	0.5025	1.2142	2.0524
-20.59	-18.793	-8.0185	-9.3875	-16.954	-21.014	-9.8302	-11.248	-6.3661	-9.0903	-6.0304	-8.4703	-7.4787	-6.537	-13.788	-10.001	-13.301	-12.315	-14.491	-15.972	-20.438	-15.667	-18.854	-13.094	-7.2651	-12.233	-10.713	-10.513	-12.474	-12.467	-13.004	-11.173	-11.904	-12.614	-7.8563	-17.163	-19.682	-8.2696	-8.8195	-17.211	-15.582	-12.081	-9.2699	-10.039	-11.79	-23.213	-11.81	-10.479	-17.552	-17.242
4.4625	4.9446	6.009	3.7306	0.66004	6.5886	2.3317	5.3714	2.5565	2.108	-6.1484	-1.9642	2.1555	-4.9306	3.0453	-0.35406	-0.9437	6.0141	0.44203	1.3731	-2.8796	-1.4072	1.5578	-3.6803	4.3683	-0.72711	2.7367	7.2871	-0.91324	9.456	-3.2543	1.5995	1.7369	-4.8261	1.8353	3.7913	1.1837	-1.9613	-2.5766	2.4665	5.2421	-2.2924	0.9337	-1.6455	-1.4271	-2.299	-1.692	3.3147	-1.0574	4.1736
-3.4296	-1.8492	-1.7718	-0.59967	-2.0392	-3.1469	5.3636	0.42154	-6.8801	-2.7071	-5.5622	-3.0105	-4.6532	-3.7871	4.4851	-1.6737	1.7766	5.4412	2.038	6.0993	3.8321	-4.6322	-8.3685	-4.1198	-2.3257	-9.5142	-2.1419	1.5944	0.53407	-6.2743	-3.3047	2.962	-6.7213	-2.2593	-2.6809	0.06128	-7.949	-1.2935	-3.3382	-0.47006	-4.7495	-7.1842	3.0485	-3.4587	1.5658	1.6518	-5.6494	-0.57519	-0.69558	-6.4002
2.8627	11.776	6.323	8.4419	5.8485	8.5053	12.19	12.519	15.852	13.059	10.25	4.3276	13.784	5.0384	8.4402	5.7653	13.958	8.5776	10.376	13.216	12.804	7.9585	12.22	2.1087	6.9571	15.885	14.424	7.0622	11.938	7.4061	7.0778	8.2269	8.7816	7.073	11.786	10.215	11.088	10.137	8.6867	7.0527	13.31	5.5589	4.0438	13.788	11.373	7.4367	-0.50199	11.094	2.5685	7.6503
7.3432	-0.91487	1.951	9.6921	4.2294	4.5459	3.1369	2.2868	0.29741	9.0354	8.4459	4.7658	9.1982	3.3236	5.6617	7.5604	5.1464	2.0163	10.658	6.5372	0.31597	9.0738	5.1819	4.4712	0.2247	2.6352	-0.29047	0.76698	4.6233	0.091349	2.5387	3.6326	6.1426	0.48132	6.1941	3.0679	6.3824	8.9369	5.3051	5.3057	4.6424	9.9218	2.473	6.3901	9.5846	6.021	1.9416	8.6213	-2.882	2.7395
-6.9336	-2.6815	-2.111	-12.982	-0.34538	-7.0471	-10.121	-2.5929	-1.9211	0.50128	-0.27601	-3.5983	-5.9311	-3.5609	-4.1425	-3.978	-1.0166	-6.3877	-1.0504	0.82365	-6.4242	1.6094	-2.122	-9.013	-1.7088	-0.82904	-2.6526	-8.372	-4.7644	-6.8436	-7.2179	-12.382	-0.99887	-8.8287	-4.0276	-6.0467	1.9636	-2.875	-3.2729	-9.9995	-1.0104	-2.4092	-4.5397	3.9281	-1.7254	-3.6883	-10.122	-5.4369	-7.8741	-2.1282
-0.66217	-6.5375	-7.8379	-0.80516	-2.5741	-3.9975	-1.4144	-4.4443	-1.8072	-8.2976	-1.7199	-3.7813	-2.0716	-5.2753	-3.9337	-6.8752	-4.0083	-10.656	-5.1026	-3.961	-8.4613	-4.1566	-6.4293	-0.29437	-5.2877	-6.0615	2.7422	4.9012	-7.4951	-5.014	-2.5153	-5.2434	-1.9511	1.2638	-4.0745	4.5091	-3.1908	-1.6483	-8.2245	-4.3418	-0.70595	-5.9988	-4.7295	3.976	-3.8565	-6.5497	-7.5628	-3.013	-4.3305	-2.0398
4.2127	3.5481	5.26	9.0727	13.254	6.0982	1.4584	5.0811	4.8687	12.465	7.8016	6.408	4.3821	3.8828	4.3513	5.1114	7.4829	11.299	10.35	7.7752	3.9652	12.234	11.464	4.4123	6.8608	1.2342	10.072	5.9897	3.1407	6.1927	4.3762	8.9273	3.1149	-2.0223	10.257	6.0771	0.56782	5.2343	8.6872	2.7382	3.28	12.774	5.5918	5.6398	6.5785	4.193	4.5812	5.5155	6.9058	1.9239
-18.819	-14.489	-11.151	-9.4218	-13.779	-14.024	-10.512	-7.198	-6.5656	-10.492	-14.127	-13.175	-10.863	-13.298	-8.5611	-11.993	-8.8471	-12.252	-12.209	-7.6541	-14.225	-12	-14.138	-10.354	-10.171	-12.438	-18.249	-9.7978	-11.896	-7.5936	-11.873	-17.704	-11.358	-10.882	-10.632	-13.815	-7.6109	-4.8339	-15.261	-11.147	-12.901	-11.953	-12.281	-9.2684	-18.32	-9.3952	-10.998	-9.0317	-5.9575	-6.966
-18.737	-7.9071	-18.5	-15.116	-18.182	-14.755	-17.282	-13.762	-18.948	-10.583	-6.893	-20.984	-14.804	-19.843	-17.223	-11.202	-8.7497	-18.834	-17.012	-13.691	-18.962	-6.5537	-11.943	-16.405	-16.094	-14.442	-11.054	-5.174	-10.853	-16.9	-7.9319	-12.629	-6.2388	-9.0817	-15.88	-9.6032	-14.281	-16.151	-13.278	-12.353	-8.6808	-15.776	-10.78	-12.25	-11.032	-13.843	-13.529	-15.471	-10.81	-7.7356
2.4253	1.57	-0.75151	-4.1964	0.94895	-2.7556	-4.5794	-0.75856	-3.9328	-5.2304	0.075713	-2.8124	0.26945	-7.025	-4.7865	-2.115	-0.12989	-1.5343	3.0076	-5.1928	-3.2317	-2.8503	-3.6359	-4.4331	-2.9444	-2.6314	-10.075	-2.4463	1.2436	0.34206	-2.8851	-8.0299	-2.8095	3.2403	2.6015	-7.8726	-1.823	-2.3953	-11.478	-4.0936	0.63153	2.8775	-4.8741	-5.2486	2.6344	-2.8294	-5.03	-6.4371	-5.8423	-0.11205
-0.91453	-3.5987	-0.27644	-8.0608	-10.057	-2.6915	-5.7373	-3.0102	-2.0657	1.0672	-0.76053	-8.8813	-6.3746	-4.2148	-16.243	-3.3319	-6.3541	-5.863	-8.0787	-10.74	-6.3507	-4.6406	-8.2452	-6.9396	-7.0432	-5.792	-7.5379	-15.516	-4.425	-7.5146	-7.5655	-4.2544	-3.8246	-3.6191	-4.0604	-10.964	-2.8519	-7.166	-2.651	-9.3633	1.0519	-4.46	-0.76657	-3.2058	-0.0079119	-6.6396	-2.3322	-4.9147	-3.703	-9.1346
-18.912	-18.689	-22.008	-19.434	-23.17	-14.8	-22.417	-25.914	-24.544	-23.348	-27.403	-22.717	-18.753	-24.169	-16.885	-17.402	-26.591	-25.526	-23.595	-18.654	-18.364	-17.556	-18.97	-16.281	-27.275	-20.317	-22.853	-25.227	-20.521	-29.878	-21.665	-28.254	-18.93	-28.925	-22.776	-22.095	-27.503	-17.01	-18.718	-19.798	-21.558	-19.449	-21.852	-22.155	-21.804	-28.184	-29.442	-16.754	-21.625	-17.992
0.64127	-2.9113	-1.2723	-1.0999	-3.0055	-0.32102	1.5531	1.0346	-6.0901	-4.6375	2.9073	-3.1579	-0.57627	0.26511	2.2478	4.7779	-8.5783	-3.9455	-1.2345	4.902	-3.3661	-6.202	-3.2287	-1.6039	-5.3769	-4.1277	0.98886	-4.212	-3.2111	1.5409	-3.5091	-2.5775	-3.1067	-2.7976	-2.1915	-0.27052	-0.8477	5.9707	0.0029576	-7.7703	-5.5656	-0.56664	-7.2808	-0.23208	-0.061587	-5.324	0.13873	-4.1686	6.927	-1.6416
-9.9552	-2.771	-10.978	-4.3526	-4.0438	0.61755	-4.4649	-4.0186	-0.013913	-5.8524	-8.9484	-8.8568	-6.2433	-11.106	-3.6655	-5.9684	-5.3013	-6.8149	-4.024	-5.4406	-4.8561	-2.3694	-10.253	-7.7304	-2.2659	-4.4531	-2.0279	-9.9637	-2.9849	-7.9459	-1.9909	-1.0063	-1.8948	-6.922	-4.2555	-2.0564	-7.3524	-6.068	-7.8737	-4.1214	-3.2	-8.375	-3.2185	-5.0821	-3.9003	-9.2692	-2.5857	-0.77632	-7.7355	-0.77014
-10.985	-12.214	-14.833	-9.6552	-9.5272	-14.698	-13.194	-13.793	-14.518	-13.356	-12.123	-19.699	-9.4597	-12.684	-7.0861	-16.117	-15.11	-10.337	-2.0386	-13.76	-8.1779	-13.478	-10.433	-13.653	-13.495	-5.2403	-8.7852	-12.012	-8.0069	-15.347	-11.332	-9.7852	-9.1908	-12.804	-8.4571	-10.351	-15.787	-9.9649	-10.403	-10.387	-12.657	-7.6587	-8.6067	-10.044	-16.241	-17.888	-13.898	-13.463	-4.4515	-11.407
-3.622	-6.8865	-1.1477	0.13706	-2.7259	-5.6554	-2.8601	-2.8356	-3.3399	-2.3257	-5.3992	-3.2887	-1.4574	0.51722	2.1644	-1.4862	-6.3676	-1.987	5.8829	-1.0413	5.9265	-4.1751	5.3718	-3.5928	-5.4151	3.4607	-1.2146	-1.8679	-4.9527	-2.0186	5.0535	1.1658	-1.7777	-0.063404	2.8661	-1.1154	-1.3904	-2.0584	-4.6492	-1.3229	-5.6118	0.99775	0.39	-6.1134	-2.2697	2.5592	3.2009	-0.60973	-3.1329	-3.3649
3.0096	3.5867	8.3282	5.0161	6.7443	0.99855	2.4044	7.2726	4.791	8.6464	6.5098	2.6921	-2.6101	0.44951	4.6578	-0.10345	1.8666	9.9971	0.64241	10.783	4.1282	5.1819	6.4589	2.2868	3.2491	10.616	4.3028	3.5401	9.3417	-3.914	2.1108	2.2884	4.4687	1.6921	-2.8251	6.0909	7.2058	3.5635	5.2215	7.1165	4.4954	3.4036	2.0619	1.8168	2.1447	10.228	5.8073	3.4616	1.1958	8.421
-23.653	-18.89	-16.66	-18.678	-22.559	-18.587	-20.818	-17.834	-19.902	-19.122	-16.888	-27.763	-25.349	-18.642	-20.564	-25.332	-15.49	-21.452	-16.114	-22.252	-26.103	-20.849	-20.767	-28.795	-20.096	-13.598	-20.725	-22.157	-25.707	-17.848	-18.155	-19.868	-15.255	-26.421	-27.049	-28.553	-16.41	-19.448	-18.089	-20.284	-17.909	-28.416	-22.381	-23.626	-24.101	-22.738	-14.766	-19.779	-16.922	-20.9
-23.514	-18.972	-25.92	-22.299	-14.817	-21.054	-21.596	-21.66	-21.195	-22.144	-23.204	-21.156	-25.924	-23.866	-21.575	-33.873	-24.686	-21.689	-24.481	-19.927	-22.294	-22.035	-15.97	-19.258	-20.148	-28.352	-26.871	-27.441	-15.253	-18.079	-27.551	-23.19	-27.581	-22.559	-19.776	-25.955	-23.565	-25.432	-23.843	-25.602	-18.397	-23.105	-23.933	-24.188	-22.438	-24.345	-18.741	-22.535	-15.27	-18.51
-14.205	-7.3592	-7.2039	-9.7998	-14.07	-13.136	-15.142	-13.653	-13.464	-17.012	-16.137	-14.534	-13.159	-11.783	-6.8981	-15.918	-13.969	-8.6312	-16.362	-12.647	-12.168	-9.5714	-8.9829	-9.6256	-17.021	-17.286	-14.952	-2.7224	-13.557	-12.268	-11.124	-16.294	-17.556	-4.746	-4.9175	-11.129	-11.634	-17.777	-11.055	-10.496	-24.612	-16.669	-14.171	-14.346	-12.663	-14.19	-12.043	-8.9839	-4.052	-8.0779
-2.7468	-7.7447	-1.634	-3.6035	-1.4404	1.5791	2.3763	1.4081	-1.6025	-5.1961	-5.7348	-6.567	5.7956	-6.3579	-2.5418	2.3708	3.7231	-6.2019	-0.63683	2.2055	5.1222	4.8001	-0.87666	-3.3431	-3.0084	-3.3114	-3.4042	3.629	-7.1848	0.66812	-1.8484	0.6246	2.8937	-8.4116	1.618	-3.9537	-5.7304	-0.40906	-3.2325	-2.5371	-2.9306	-3.6405	-4.8676	-4.9303	-0.75082	-5.0361	-1.9363	1.1922	-2.7229	2.8857
-1.922	-0.64407	0.82067	-1.1564	-6.6869	-5.5958	-5.1415	-5.9295	1.461	-6.7898	-3.4967	-8.0459	-10.919	-7.0762	-1.6198	0.097667	-4.7318	-0.93565	-2.1528	-1.8828	5.0869	-3.4471	-5.5741	-2.0561	-7.1886	4.4561	-1.9904	-2.9762	0.2441	-1.8808	0.40772	0.40668	-1.4267	-1.5834	-10.415	-0.78954	-4.0896	0.70202	-4.1342	1.9896	-3.5083	0.83154	-4.4834	-0.34685	0.073131	-2.8961	3.9199	-1.2131	7.5762	-2.2711
1.6037	-2.7336	-0.20592	0.62249	-4.2371	-2.2687	5.3526	3.0853	1.316	5.6529	2.374	9.3326	4.7366	6.7412	-3.1306	2.491	3.3362	4.3516	4.4756	0.18961	7.5395	6.7651	5.239	3.4266	4.4623	6.589	-0.39609	1.6751	4.6082	6.7438	-0.81025	2.6895	1.3636	-0.082168	1.7064	-1.6941	-1.5056	-2.037	7.7351	-1.1398	-1.8425	-1.7015	2.3484	-2.8715	-3.835	1.9369	5.4326	9.4679	3.5506	4.2243
-12.915	-12.409	-11.641	-16.655	-12.081	-18.624	-12.101	-12.362	-13.807	-13.201	-13.583	-7.601	-16.78	-17.617	-15.084	-16.054	-15.687	-17.513	-14.244	-13.071	-22.451	-20.436	-12.778	-14.11	-13.351	-17.316	-15.393	-14.048	-8.7908	-11.376	-18.994	-16.558	-14.962	-19.141	-11.998	-15.211	-15.98	-13.822	-16.704	-16.689	-12.585	-12.961	-13.644	-9.6904	-18.89	-18.729	-12.653	-14.346	-17.475	-15.79
2.0151	0.29328	7.1359	-0.44721	-1.4353	-4.576	-6.9005	-9.2073	-9.0112	1.8359	2.4576	-8.1427	-6.1099	-0.16534	-0.59262	-0.094014	-0.66144	-0.091446	1.6434	-1.7611	0.83843	0.23531	-4.57	-3.4911	2.9419	1.741	-3.3149	-4.1973	-4.9246	9.8448	-2.7762	1.0423	2.3245	-4.2802	-7.1921	-4.6254	-11	-4.4492	0.16787	-6.3813	-2.7658	-8.4509	3.5984	0.50099	-0.48571	3.5336	1.6285	-0.031305	2.1587	3.2889
-9.2844	-9.0095	-12.068	-11.211	-10.563	-11.646	-9.5082	-9.3857	-10.343	-6.3893	-5.8665	-7.6139	-13.417	-9.9821	-10.085	-15.417	-8.8021	-11.827	-9.2819	-6.0222	-14.978	-14.865	-11.99	-12.912	-5.8064	-3.1395	-7.3724	-15.668	-7.9206	-15.545	-14.167	-10.415	-16.208	-12.231	-16.743	-10.7	-11.677	-9.0051	-7.3382	-11.154	-9.1874	-8.8384	-10.675	-9.8556	-11.306	-6.6074	-11.148	-17.126	-13.414	-12.683
1.0588	0.89852	1.7957	1.1646	-9.3606	-1.4338	4.2303	-4.3173	1.5713	-5.4222	-2.7241	2.765	-3.2944	1.4187	1.2674	-5.3161	-2.4164	3.7183	4.7529	3.124	5.1131	4.5926	-1.3512	-0.58318	-5.9874	0.13334	1.7301	0.22493	0.052133	-3.663	-6.2637	-1.6389	1.5049	-0.98678	-4.9516	2.1462	3.3463	-4.5862	0.28382	-1.6346	-1.3198	-1.5922	-0.76493	0.21495	2.5171	-3.075	-1.4369	-0.12965	-3.5394	1.2623
0.7848	-2.5535	1.0618	2.3654	-6.0492	-3.6853	-2.0626	3.4834	-8.2838	1.8201	0.98921	-3.5708	-6.3105	-2.9347	-6.3008	-0.79094	-0.14058	-10.782	-0.193	-6.9754	-0.90019	0.82599	0.16179	0.43381	-1.5229	-2.2277	-3.8846	-4.109	2.4429	0.3956	1.9019	-7.5686	-9.2929	0.057083	1.8162	-1.2502	-4.0402	0.83723	-5.8957	0.069506	-2.5573	-0.73273	-0.8965	-3.865	-6.5012	-1.8732	1.2602	-3.5603	2.0164	-0.48874
-4.3379	3.1879	7.6128	0.56264	4.2443	-0.25292	-0.87532	0.6352	0.52917	4.4017	6.9237	4.9199	8.6825	8.0034	1.1571	3.3006	0.63753	-3.7568	3.5758	-0.17361	7.8727	-1.1758	4.1792	0.62723	-1.6643	7.7688	0.63623	-0.24903	1.12	1.7422	4.9989	7.4477	7.6611	9.9245	3.1835	9.6835	-1.5814	6.4706	-2.7097	-0.44041	1.6252	3.1789	-0.37854	6.7805	2.7711	-2.4468	2.3102	1.7564	2.0161	-2.5739
-0.34106	4.4381	1.6582	7.4528	3.2007	4.976	8.0048	-0.70983	5.2569	10.481	3.8689	7.2706	4.4736	7.5212	-3.8097	-0.012504	3.4743	-2.5673	3.0832	3.8748	2.891	8.1096	7.1116	10.336	1.0773	6.5811	4.1362	1.5545	0.66211	9.426	5.112	12.024	5.8071	5.3238	13.693	1.9243	8.5084	6.7232	3.4105	-1.4101	-3.6918	2.7876	6.4469	3.5341	4.716	6.1714	1.9739	-1.6913	-1.8521	5.9965
0.73065	1.4633	1.2865	-1.7614	0.96364	-0.87467	-0.73681	0.83491	-3.9413	-0.71752	-2.9089	-7.2966	2.7075	-1.2903	-13.514	-4.309	-1.9821	-0.17967	-4.0842	-4.4066	-5.0221	-1.5397	4.7199	-1.083	-4.5181	-3.4072	1.4066	3.8632	3.7568	-6.7039	-2.2627	-0.10023	-1.53	-8.8107	-3.0262	-8.2962	-1.9376	-0.44803	-3.3765	-6.7843	-8.6224	4.1782	-10.209	-1.1818	-2.4407	-2.9044	-2.0232	-6.3039	-0.32144	-2.6867
-1.148	4.6493	-3.9902	-3.5006	0.33184	-2.7429	-6.3787	-2.4935	-3.2091	-5.4079	-1.6049	-3.0728	-1.5177	-1.9252	-2.9441	-3.6564	-5.7809	-0.027109	-5.8495	-7.1231	-0.90611	-1.0019	-4.8656	-6.644	-3.4311	-5.722	1.3967	-7.2508	-2.6814	-4.3446	-1.1379	-0.52551	-6.2892	-1.0545	-1.1482	1.7819	-6.0075	-8.7474	4.8181	0.6238	-1.2836	0.55153	-8.7769	-2.6781	6.1532	3.1477	-6.9606	-6.267	-1.8662	-1.4175
7.0678	0.81625	8.6632	5.7939	3.9212	5.9341	3.6989	4.4613	3.4963	-1.5497	2.3705	5.559	2.2002	7.8013	0.52377	-0.09457	4.6632	3.483	3.8894	-0.9234	7.8145	3.0732	1.3948	0.86237	-2.2099	2.1915	0.86661	7.4314	4.7761	3.3432	0.097811	-4.1285	10.235	-1.6699	9.853	12.105	-1.634	6.4403	6.6053	4.6787	3.0673	-2.3633	2.3473	-0.41495	3.1953	0.39464	2.7784	13.297	2.5835	-3.2779
7.559	6.3305	7.5041	8.4467	5.8449	9.1245	3.0444	7.6302	2.4464	6.1475	8.8363	0.80734	6.2457	6.3949	3.9329	4.5365	1.837	6.024	11.215	5.7173	3.4562	5.8762	0.77373	11.762	2.566	7.3448	4.5759	9.3684	3.0314	8.5902	5.4259	8.51	11.72	9.9928	1.7365	8.2004	7.1088	9.5782	4.3074	4.5919	7.8118	4.9447	9.7978	11.445	18.637	8.3592	12.605	9.663	5.6303	7.1667
-1.4434	-5.9283	4.2737	-7.0488	0.073544	-3.6824	-5.5896	-6.8153	-1.0668	0.85909	-6.9011	-6.0124	-11.145	-10.31	-6.257	-8.3996	-3.8824	-8.9077	-12.203	-0.69633	-1.6551	-7.8495	-7.9165	-5.7191	-5.3488	-0.6394	-8.7602	-8.7861	-2.5155	-13.492	-6.0735	-4.6758	-10.797	-9.2361	-1.4277	-7.7547	0.59932	-4.3357	-4.8726	-3.6137	-8.4596	-4.0723	-0.59497	-3.4892	1.1364	-2.233	-8.3491	-1.915	-8.9094	-5.9361
-5.0248	-4.5685	1.6028	0.42393	-4.7451	0.72128	-7.2874	3.2486	-3.4186	-1.7894	0.78345	-3.3731	-0.24087	-0.78942	4.1152	-4.2063	1.1722	6.0646	1.0119	-2.6662	2.031	3.728	-1.9643	-2.3379	0.65923	8.8953	0.93956	2.7056	-4.2047	-2.9832	-2.1426	-1.4731	-0.88796	0.54841	0.78862	1.2853	0.6152	-0.1653	-0.38284	3.1017	6.188	-3.8772	-2.0512	6.4839	7.6917	-0.5581	-1.026	4.7489	1.0353	-5.3651
0.42624	-0.11188	-3.7052	-2.9738	-7.5712	0.12077	-5.7883	4.4117	-0.83731	-6.0622	-2.9415	-8.7814	-8.1717	-3.5876	-6.7212	3.8453	-1.3304	0.17411	-3.8059	-5.3279	-4.0361	-5.0353	-2.362	-10.523	-8.0584	0.62431	-10.875	1.6185	-4.6141	-2.8654	-4.4837	0.55417	-2.0489	-7.7563	-1.3492	-4.141	-3.7525	-6.1338	-4.0938	-5.0572	-3.9536	-12.015	-4.4596	-4.2353	-7.1061	-10.304	-1.2027	-2.4727	3.0768	-9.3629
-8.3288	-12.607	-13.261	-10.409	-13.677	-13.995	-3.0706	-14.01	-12.859	-15.971	-9.3409	-8.6491	-12.488	-9.7456	-12.97	-11.339	-9.9571	-8.1534	-16.225	-11.672	-14.353	-9.6221	-14.857	-14.372	-8.4639	-14.652	-14.989	-14.092	-11.027	-11.956	-12.651	-7.3633	-16.317	-7.434	-5.1975	-14.76	-5.2037	-9.487	-10.315	-9.1239	-14.116	-10.061	-9.4684	-9.2985	-13.327	-11.651	-11.164	-10.371	-10.023	-14.346
-4.327	-4.314	-8.9278	-2.3831	-0.77062	1.288	0.81707	-2.5691	-3.9606	-5.235	-0.51578	-3.3647	-4.5908	-8.7602	-5.4173	1.3246	-6.2042	-2.3852	1.8778	-0.85085	3.8067	-2.071	1.0889	-5.0786	-2.6631	-4.2347	-2.5748	-6.2431	-8.2613	-3.0286	1.2355	3.5664	-4.7432	-6.4091	-3.1665	6.4362	0.77856	-2.0126	-2.643	-3.6222	2.5394	-4.8491	-3.5011	-5.2431	-1.5421	-2.8161	-0.71675	-2.2973	-4.0709	1.259
-3.6255	-8.8009	-3.5174	-2.5729	-3.9387	-2.189	-7.7081	-4.4355	-9.093	-7.4132	-8.7629	-4.6584	-15.439	-6.8976	-0.27325	-7.0492	-3.0866	-14.481	-5.9566	-2.2238	-3.2066	-5.4439	-6.279	-8.0697	-7.3023	-8.2072	-5.193	-2.2315	-5.3976	-9.4968	-1.2821	-4.1803	-6.3229	-8.6141	-5.9591	-8.0682	-8.6042	1.7595	-4.5031	-11.063	-6.7297	-0.61982	-10.203	-3.6553	-5.2074	3.0951	-1.8924	-3.7616	-6.8774	-1.2091
-12.497	-14.692	-10.413	-14.128	-7.0426	-16.392	-19.12	-10.78	-14.397	-16.151	-10.433	-8.9434	-14.21	-10.95	-14.042	-19.538	-10.505	-10.586	-10.201	-15.445	-13.485	-13.709	-12.951	-7.846	-17.038	-8.747	-12.246	-8.8311	-11.814	-17.033	-10.624	-15.931	-9.9118	-11.372	-18.184	-11.398	-11.031	-13.398	-8.8847	-12.531	-13.098	-19.547	-9.6994	-8.0141	-12.635	-12.175	-11.125	-13.486	-7.295	-12.432
-20.888	-24.782	-23.423	-19.301	-25.795	-18.441	-20.927	-19.48	-20.164	-25.457	-21.881	-19.014	-21.85	-22.747	-25.675	-24.408	-28.027	-24.202	-18.791	-18.644	-28.182	-19.84	-20.085	-21.178	-23.869	-32.535	-29.383	-20.132	-22.644	-19.117	-19.437	-16.443	-14.799	-18.608	-20.666	-21.218	-20.562	-22.739	-26.918	-25.635	-18.394	-25.373	-21.426	-20.999	-28.233	-21.498	-16.347	-27.832	-26.302	-20.671
-17.021	-14.353	-15.992	-17.875	-16.793	-16.795	-16.561	-15.938	-17.148	-17.636	-18.664	-11.114	-15.887	-10.021	-14.617	-13.445	-19.231	-12.65	-13.848	-13.324	-14.229	-14.613	-12.419	-15.331	-12.65	-13.352	-15.647	-20.461	-15.052	-9.8029	-7.5801	-14.263	-15.994	-17.341	-13.046	-15.375	-14.405	-12.685	-19.967	-14.177	-11.825	-15.726	-8.6678	-12.917	-17.294	-15.84	-15.923	-13.624	-12.781	-8.237
-10.304	-7.4278	-7.6695	0.16562	-15.184	-8.5511	-8.4609	-6.9175	-15.375	-13.147	-8.1516	-7.8171	-9.2812	-10.812	-10.023	-12.926	-13.1	-6.3899	-4.5477	-6.289	-4.8814	-4.3965	-4.7394	-4.3497	-9.8111	-11.797	-13.361	-15.344	-2.5915	-8.5564	-12.373	-10.876	-11.829	-13.744	-10.942	-11.222	-5.7198	-3.5066	-7.065	-1.1699	-16.335	-6.9198	-3.2058	-11.636	-9.8711	-2.4713	-10.811	-6.2983	-17.652	-10.791
1.1249	-5.6845	-2.1677	-3.0919	-8.3562	-7.7812	-1.3538	-6.2665	-3.0181	-7.2496	-0.058715	-5.5427	-3.4233	-2.9362	-7.4805	-4.7617	-2.3447	-4.7875	-0.58481	-9.4942	-2.5908	-9.176	-0.95823	-7.7661	-4.1831	-0.94542	-7.9611	1.7818	-7.8727	0.093119	-2.3394	-5.624	-3.8867	-5.6913	-11.001	-1.8452	-8.2782	0.6425	-2.6825	-5.5994	-1.0171	-1.1326	-3.6895	-5.9738	-0.76667	-5.6585	-1.0694	-6.5769	-0.66843	-6.819
6.7034	0.4896	4.5718	5.2425	-1.5033	-2.2797	2.3767	1.6891	9.9804	-0.11303	-3.0472	3.83	2.3753	1.9481	-3.439	2.3734	3.8636	6.4387	-1.2327	-0.40822	2.4591	3.847	2.9551	3.4406	2.2338	2.2659	6.2385	-0.29281	4.4202	2.8225	3.8246	4.9601	0.054689	-0.2031	6.3544	-0.3549	2.5423	0.41784	-1.0421	-0.28042	-5.6172	3.6504	4.3933	-1.0558	0.052339	-1.2671	-5.4342	0.44946	0.048326	1.0238
2.9488	-3.5689	-6.6282	0.22581	-3.31	2.5053	-5.9516	-0.11594	-2.836	-2.9633	-4.7324	-2.9547	-3.146	-0.56414	-1.9768	4.0874	-4.39	-3.2435	-5.5617	-1.5818	-3.7202	-9.9627	1.465	0.88236	-5.7372	-4.6852	-4.1917	-2.5483	-4.6244	2.6428	-3.7331	-2.7359	-3.0695	-2.3447	-3.1516	-6.4123	-6.0725	-1.811	-9.3857	-2.1354	-3.329	-4.5305	0.56675	-0.0703	-5.0931	1.2391	-0.43967	4.873	-3.7805	-2.0544
-15.962	-12.206	-5.0357	-17.465	-11.419	-8.77	-7.2483	-14.399	-6.2054	-13.14	-15.156	-12.074	-15.175	-10.529	-9.0391	-8.4913	-20.349	-10.972	-10.968	-7.9569	-5.7725	-16.171	-9.7885	-15.821	-15.636	-15.19	-11.745	-14.45	-10.753	-12.016	-10.791	-13.103	-12.167	-12.864	-16.263	-15.285	-17.074	-10.199	-18.679	-12.717	-20.632	-14.037	-5.9406	-15.043	-7.4931	-14.116	-14.874	-11.496	-20.115	-15.247
10.264	5.3251	5.7782	6.3344	8.9614	10.242	11.379	9.1143	13.106	11.288	10.784	5.6934	12.58	11.819	14.64	2.5257	13.188	6.2819	4.905	16.79	5.3671	10.1	9.2302	11.106	11.311	15.664	7.0843	15.826	8.2692	4.0812	4.014	5.7645	11.441	9.5045	3.6017	9.3294	10.776	8.2233	14.232	12.932	14.429	5.5013	12.208	7.4587	13.962	8.1085	9.0316	8.8846	7.4502	12.313
10.781	7.7966	15.892	12.016	9.6627	9.4027	13.022	6.9537	3.1295	10.877	12.431	11.314	16.047	4.172	13.41	5.3613	16.101	0.18304	7.0548	5.7694	6.0538	6.0586	6.781	10.802	10.829	12.68	8.8498	14.466	4.7737	8.9151	5.4162	5.7339	7.7243	11.332	15.242	0.67522	6.4468	9.3333	9.2556	10.539	8.4598	10.669	4.0594	10.573	5.8898	12.144	7.4394	9.2941	12.131	17.505
-20.979	-22.702	-23.24	-19.03	-16.414	-22.081	-28.375	-26.627	-25.001	-16.907	-23.357	-16.77	-19.878	-19.891	-16.395	-25.16	-23.481	-21.724	-19.976	-23.073	-23.924	-25.136	-16.253	-15.1	-17.765	-19.009	-24.101	-30.638	-20.254	-19.907	-19.281	-25.139	-20.114	-28.186	-26.036	-22.465	-25.481	-21.851	-22.353	-24.115	-27.544	-28.215	-23.336	-19.453	-22.476	-27.605	-22.243	-20.786	-25.67	-21.888
4.3352	-1.7171	-1.741	-5.2843	-3.5735	-4.069	-2.2553	1.6815	-1.0333	-5.5401	-0.11277	3.1245	-1.4519	-2.2728	-2.5848	-3.1782	0.15365	0.82957	0.24272	-6.9959	0.95137	-4.5999	-2.8765	1.3808	-6.8951	-1.1469	2.4657	-1.1949	-4.296	-1.781	1.5299	-1.3752	1.6528	-0.68963	-0.80912	3.991	-4.3922	-5.6494	2.2846	-7.3871	-6.6349	-3.9368	-2.2794	-1.6435	-7.1064	0.98548	1.1448	-5.5863	-2.0346	-1.8087
13.183	6.4443	6.7688	-2.3765	10.187	3.9507	5.2066	11.347	9.3192	8.547	7.0876	-1.9929	1.2306	2.3249	6.4858	14.276	7.2344	8.3909	9.7179	11.818	1.5502	9.0109	3.3942	6.6557	10.911	7.9184	5.6553	3.6338	3.157	6.8607	4.3926	7.1784	2.0441	6.1035	2.3984	5.3618	4.0288	4.4374	11.668	4.0677	7.5606	0.46894	8.3781	5.1219	5.4231	11.688	6.8677	-1.1065	6.0262	13.42
7.0722	5.8996	4.8949	2.1794	0.11833	7.7614	-3.216	1.2981	6.1578	-0.69324	2.333	3.7247	10.135	6.6123	4.3338	12.984	3.8674	1.7022	-0.89491	7.3318	9.1577	9.9704	4.4906	1.891	13.128	10.449	1.9441	6.4962	4.1936	9.4709	4.6154	4.5244	0.87394	10.335	12.524	3.2591	10.157	6.0833	7.0677	4.2385	1.6438	8.7692	12.276	5.8422	4.9756	9.0363	2.2768	3.7574	6.0772	8.6824
2.9389	-0.056381	3.4384	1.1817	-1.5611	-2.3899	-10.098	-6.6204	-3.2435	3.2797	2.1777	-4.836	2.5358	3.7723	-7.4399	-1.7566	-8.9591	1.459	-0.61228	-2.4987	0.51978	3.8385	-1.1387	-2.8773	-0.67275	0.45871	-7.5676	-3.4411	-5.0978	-2.4391	-1.559	-2.4299	-2.7168	-1.2895	-4.1097	-3.9751	1.1716	1.8221	3.3323	-0.89088	-1.7598	-2.1646	-6.2867	-4.3648	6.2699	0.89589	0.50192	-1.9118	-0.7479	-3.4788
-7.1967	-3.1723	-1.0006	0.27858	-1.3757	-0.71306	-0.69374	-8.6446	0.24843	0.91182	-3.8313	2.3099	5.507	3.8557	-0.55992	-2.0605	-4.3853	0.5546	1.94	2.0118	-3.0762	1.1672	4.06	-2.9647	4.1311	1.9008	0.057057	-0.3806	2.632	-4.436	0.40162	-1.4801	-3.3989	-2.0769	5.9579	1.5439	1.1391	3.3059	1.2105	-9.7622	-3.2687	-8.819	-8.9381	-10.97	2.344	-1.4021	-1.2253	-4.8854	-8.7294	-0.018548
3.0998	-0.83048	-2.4761	-1.7179	0.81062	-0.67377	1.7235	-0.39068	-4.1558	-4.126	3.7979	2.761	-5.783	5.4078	1.6071	-2.7773	-5.0921	4.0193	-3.878	2.8606	2.3983	3.6989	-0.87731	-3.4647	-4.2667	-1.3279	-5.7353	1.5975	5.5691	-3.0092	2.0159	-6.7136	0.38536	-2.9575	1.1539	-0.32076	-0.27267	1.5876	0.58871	-2.99	-5.3164	0.72933	-0.41869	-0.59384	-1.5703	-0.32128	-0.52335	3.5705	8.2323	2.3767
-12.842	-11.994	-7.9601	-12.905	-1.5307	-20.332	-21.194	-16.041	-14.261	-12.611	-10.218	-11.855	-10.24	-15.004	-13.636	-14.45	-12.98	-11.874	-9.5535	-13.874	-14.14	-9.5459	-13.047	-7.2269	-17.925	-16.433	-13.275	-14.36	-8.6397	-17.237	-12.663	-7.6977	-6.8729	-10.237	-9.8866	-4.9731	-13.05	-14.798	-10.355	-6.9989	-8.6612	-17.812	-14.894	-7.8413	-15.568	-10.114	-11.768	-14.15	-9.7522	-9.4902
9.0947	2.1411	4.7688	9.4981	9.2637	2.6966	6.1311	11.693	6.1335	8.6677	10.423	6.2271	5.792	7.7565	5.4965	1.7149	8.6663	7.0304	6.8274	3.8668	7.354	5.4765	2.849	8.9617	6.944	1.2836	10.624	5.5592	11.027	4.1302	7.2801	8.7797	4.9631	6.643	3.4282	12.542	10.469	7.085	9.2118	10.738	10.072	3.8092	1.4415	2.7119	4.2308	8.5954	11.923	4.2522	4.7126	3.2741
-1.6615	-7.7523	-7.8879	-2.619	-4.2044	0.28572	-6.0778	-1.2949	-4.4741	-7.2448	-4.9106	-6.5508	-6.5589	-2.7669	-2.2735	-8.0108	1.3512	-5.3181	-0.54772	-10.152	-9.9957	-6.1507	-5.2874	-8.3161	-9.6731	-1.2653	-3.3391	0.69481	-2.8396	-12.526	-9.3852	-5.0512	-3.7374	-1.553	-7.2074	-7.8754	-4.4766	-1.4413	-4.8336	-10.837	-4.7594	-3.2103	-8.6214	-6.7841	-10.053	-2.5558	-3.2516	-10.955	-9.8217	-6.9923
-3.1448	-10.033	-3.6486	0.020974	-3.8644	-5.3496	-1.6584	-2.8556	-2.496	-0.70769	-7.0417	3.2779	-5.2167	0.30934	0.19996	-0.14814	-2.015	-1.9146	-6.9783	-1.3993	1.4038	-2.1297	-3.9219	-3.1994	0.70195	-1.1579	-5.405	-0.81595	-8.4907	-11.384	3.301	-6.961	-8.3513	-0.85068	-4.8872	4.6679	-6.8626	-4.7425	1.4692	-4.469	-1.7577	-2.3204	-3.787	-2.6916	-1.3403	-1.9208	-6.7279	-7.2771	-10.758	-0.080345
1.706	6.5448	6.4178	5.4505	5.3554	5.6605	2.1908	3.1456	7.0795	12.037	4.8991	4.9759	2.6428	9.9352	4.3582	7.394	3.1949	1.4225	1.9767	8.4907	4.6284	7.2132	6.6731	8.4911	5.0554	10.925	5.2299	-0.37188	7.2816	9.8568	6.6304	2.3327	6.1157	10.808	9.715	6.5849	4.4778	12.187	9.6178	4.2743	3.8221	9.2291	3.813	4.9123	4.3842	5.8957	5.5087	1.012	4.2694	0.17014
1.6503	-7.285	-1.0485	-3.8673	-1.8125	-6.0226	-5.3574	-5.6116	-5.4751	-2.9634	-6.2152	-0.93342	-7.0799	-8.7865	-7.5875	-3.2886	-6.115	-8.4639	-4.4313	-7.2002	-6.5868	-0.98278	-4.4613	-2.4355	-4.6105	-6.9306	-4.9276	-5.4406	-13.755	-6.7446	-2.9536	1.8304	-2.2887	-4.0322	-8.95	-14.953	-8.3351	-6.3975	-5.8709	-11.796	-14.87	-10.301	-0.62697	-1.1973	-2.9413	-12.782	-4.066	-4.8452	-5.2588	1.5097
1.3119	0.84011	1.2449	-6.8042	-0.83848	-5.4238	-11.047	-8.3641	-7.4716	-4.7308	-10.801	-7.4325	-4.746	-0.3631	-3.5965	0.64129	-2.0667	1.4165	-3.5092	-2.6309	-8.3173	-4.7058	-8.3837	2.1804	-3.391	-4.1356	-3.7744	3.4946	-5.1355	-7.792	-3.7948	0.17891	-1.1473	-3.1705	-10.707	-4.904	-5.7338	-7.3919	-3.6118	-5.706	-5.9563	-2.0467	-3.6014	-4.7559	-9.8692	-4.9352	-2.371	-1.2663	-3.2198	0.76618
-8.2105	-7.5344	-12.293	-13.825	-11.465	-12.767	-6.5409	-5.0171	-9.6579	-10.921	1.0042	-10.4	-7.2082	-2.8198	-4.702	-6.7674	-16.649	-9.3582	-6.505	-7.8726	-7.938	-2.219	-9.2204	-10.231	-6.6867	-11.215	-6.1836	-10.039	-3.7298	-8.7716	-7.3921	-8.1055	-7.5896	-7.7817	-8.6787	-4.5006	-12.01	-4.0861	-8.1017	-10.481	-6.1116	-3.3331	-6.8327	-5.7968	-7.1297	-10.887	-6.8523	-5.3945	-9.9327	-7.9365
-11.594	-13.925	-10.7	-13.689	-8.0584	-11.061	-12.2	-14.553	-11.83	-15.559	-10.237	-15.967	-10.74	-19.589	-6.9178	-9.1081	-7.9603	-8.04	-10.001	-9.9592	-14.977	-13.203	-12.327	-7.9279	-12.11	-12.468	-16.207	-14.859	-12.54	-10.686	-12.415	-11.762	-12.703	-10.93	-11.771	-6.7036	-4.4476	-4.2986	-15.868	-7.2075	-13.466	-13.428	-12.084	-13.585	-13.411	-19.251	-8.9252	-5.0215	-10.715	-11.272
-10.643	-9.2308	-5.6305	-7.2632	-7.0846	-6.2059	-5.8833	-13.72	-13.155	-2.6756	-6.1411	-9.6111	-9.1578	-3.453	-4.7305	-0.29376	-4.0123	-6.6418	-2.3828	-13.945	-3.3134	-10.339	-2.4044	-3.858	-10.895	-4.8776	-8.8971	-2.9657	-11.159	-7.5175	-4.2773	-9.8547	-8.7922	-8.4233	2.3672	-9.7596	-3.9527	-9.1694	-5.2028	-8.7802	-6.5871	-3.4232	-1.2103	-11.02	1.3853	-11.952	-10.732	-2.9542	-9.9413	-10.033
-5.2213	-8.8593	-3.6404	1.1764	-4.5859	-5.403	-4.7685	-8.4392	-3.4052	-3.0714	0.35574	2.7273	-9.3532	-10.618	-0.53941	-2.9769	-6.3798	-6.4283	-3.7213	-9.9322	-8.4729	-3.106	-6.4948	-11.688	-0.98065	1.1131	0.52785	-7.8008	-5.3241	-7.3936	-2.8857	0.41849	-1.3702	-4.3519	-5.1943	-2.1095	-3.761	-0.27525	-2.7263	-6.5149	-2.2501	-6.8136	-6.7418	-7.4022	-0.80649	-4.5501	-5.5365	-1.3646	2.0219	-2.8539
5.3731	5.7288	8.1063	6.614	4.9422	1.0629	8.3674	8.212	7.0636	0.78609	6.8514	9.439	6.673	8.4182	11.26	2.3758	7.7931	4.868	3.7327	12.348	6.6798	7.1359	4.2924	8.3515	8.3277	9.5527	11.204	8.0928	6.3273	3.5157	9.8439	2.3897	8.4917	7.6913	8.7952	2.7702	10.143	4.4999	5.5745	4.6326	10.669	1.7851	12.463	13.006	5.2514	8.5996	12.051	5.8292	11.585	7.5983
11.883	8.4623	1.5975	10.496	12.838	9.2759	3.837	8.0272	9.6478	10.969	9.9966	9.0264	6.669	5.6503	14.077	11.383	12.922	9.1336	6.1981	13.326	8.7793	4.9925	10.788	7.1501	12.277	9.7965	6.0987	16.689	11.536	3.7332	7.2891	6.1017	6.7856	7.1885	7.1593	-2.3313	6.422	5.2229	4.6153	4.7812	10.224	12.231	11.357	9.6378	12.281	12.038	10.095	6.1988	4.4497	7.6958
-3.2019	-0.55636	-8.6391	-3.3718	1.5506	-4.3548	-9.8034	0.46626	-7.7898	-1.6624	-3.3897	-3.1639	-7.114	-2.6306	-0.48205	-1.9728	-4.6245	-4.6698	-12.37	-3.3093	-4.4213	-2.2388	-4.3385	-2.0339	-4.6844	-6.6413	-2.8385	-5.626	-1.8362	0.51652	-5.6913	0.034804	-3.9319	-9.4643	-2.5313	-7.5075	-0.67542	-6.7817	-0.1383	-0.042544	-6.2733	1.7893	-1.4366	-6.4627	-6.8379	-3.5451	-3.3529	-3.5806	-11.007	-5.1353
-16.972	-15.764	-7.4505	-8.4604	-12.755	-16.988	-12.903	-9.86	-14.897	-18.957	-18.394	-15.969	-10.951	-15.15	-8.2669	-12.922	-15.691	-11.064	-14.684	-14.622	-9.2413	-12.407	-9.6268	-10.079	-17.066	-3.4776	-16.085	-15.356	-11.106	-16.298	-11.356	-15.356	-9.1346	-14.546	-14.622	-14.658	-13.526	-17.135	-8.3549	-11.094	-12.822	-8.2322	-9.9872	-14.175	-7.9618	-14.44	-17.149	-14.355	-14.373	-15.424
-8.545	-13.527	-8.9844	-11.818	-10.281	-5.5155	-9.3641	-15.064	-7.6826	-2.9816	-10.024	-6.7873	-12.088	-10.59	-14.478	-12.199	-8.7164	-9.1095	-10.728	-9.9191	-9.5391	-8.0458	-15.868	-7.3103	-18.449	-11.966	-13.215	-15.335	-9.2524	-11.991	-6.6672	-7.468	-12.682	-13.037	-10.916	-11.331	-10.805	-11.43	-8.0753	-11.488	-19.954	-11.627	-6.986	-14.727	-6.9967	-11.525	-12.972	-9.3794	-7.9656	-15.82
-15.732	-20.414	-21.586	-18.306	-22.433	-20.677	-20.721	-19.994	-17.775	-20.984	-18.628	-23.698	-25.44	-18.48	-21.944	-24.535	-19.888	-18.838	-14.95	-22.586	-24.423	-33.919	-29.479	-20.762	-31.733	-20.266	-17.972	-21.53	-23.112	-22.165	-26.945	-23.187	-21.852	-23.808	-13.025	-30.446	-23.156	-20.856	-18.202	-16.112	-20.909	-25.261	-19.409	-20.974	-26.045	-19.414	-22.867	-25.471	-24.18	-24.15
-0.44519	-4.8153	-5.625	1.9361	-5.7389	-8.464	-1.7115	2.278	-13.011	-3.866	-11.677	-2.7487	-7.1978	-5.9312	-7.9026	-6.7614	-4.2104	-8.7911	-4.3572	-6.8884	-5.0582	-7.613	-7.5508	-7.6367	-8.0982	-3.6447	-9.1192	-4.0181	-4.9458	-0.20013	-0.80434	-9.5381	0.099681	-7.2023	-5.6232	-2.4619	-2.1367	-3.2346	-9.0588	-3.5835	-3.9927	-6.8754	-3.9516	-3.9926	1.2231	-10.403	-7.6916	-8.948	-0.81256	-2.9933
10.235	9.6049	10.079	3.9738	12.822	8.6183	3.5931	11.585	12.133	7.3033	16.11	9.5528	9.3838	8.5362	8.4361	1.5679	13.936	5.9402	7.8008	14.787	11.599	11.767	7.8872	8.3049	13.046	9.6918	-0.16284	11.119	11.964	11.623	5.253	12.968	5.2914	10.643	9.4493	5.3457	10.446	10.974	12.058	11.175	4.5979	4.7657	6.9538	12.076	6.3221	4.8459	12.069	9.7042	4.4212	12.733
-9.119	-0.058025	-3.3744	-3.6398	3.1969	-2.1011	-4.2102	-2.3264	-6.345	-3.7637	-5.2107	-7.3203	-5.2482	0.39426	-0.11572	-1.8043	2.373	-4.1671	-3.5568	-1.0251	-9.6039	-4.9803	-4.4119	-0.54299	0.47055	0.83638	-9.7362	-8.1528	-1.0595	-2.426	0.32191	4.2973	-4.8447	-3.1997	1.66	-3.3817	-6.528	-5.7039	-1.2708	1.4665	-1.6079	1.7217	-4.0642	-3.5725	-3.7272	-5.2219	-5.0804	-1.1626	-1.1393	-3.0127
-11.665	-13.581	-15.969	-10.053	-8.2331	-13.188	-6.4733	-7.964	-7.6431	-12.491	-10.168	-7.0194	-11.472	-11.135	-5.6678	-12.812	-14.538	-15.704	-12.653	-11.271	-17.866	-11.614	-11.931	-5.6503	-14.599	-14.709	-9.9932	-11.471	-9.2027	-13.138	-15.425	-8.1471	-7.4323	-12.418	-7.8127	-7.425	-5.5293	-13.315	-12.287	-4.938	-7.6309	-7.7831	-15.696	-13.342	-10.807	-14.866	-6.1762	-9.9668	-6.0648	-18.393
-11.194	-6.7728	-17.908	-15.599	-7.8271	-12.873	-9.87	-16.287	-5.1558	-6.9643	-10.126	-12.882	-11.78	-11.033	-9.6794	-11.469	-15.396	-8.5347	-10.878	-5.4089	-14.887	-11.234	-4.2404	-9.6513	-11.908	-5.6413	-12.206	-14.06	-17.944	-13.243	-11.555	-7.8655	-15.351	-9.5204	-10.593	-11.681	-5.4185	-13.977	-9.2781	-12.948	-18.105	-9.2256	-3.6674	-10.642	-8.2725	-3.7245	-3.8307	-16.672	-11.794	-12.933
-6.3337	-1.9596	-4.0188	-2.7174	0.33833	0.90011	-3.4771	-0.17394	-2.7405	-3.4342	-1.6952	-10.167	-0.81641	0.93656	1.1194	-1.2194	2.0232	-3.8283	-3.7855	-4.2179	1.9995	2.4634	-4.7676	-3.8138	-1.9074	-1.2177	0.04117	0.26335	-3.7078	1.7614	-3.5172	-1.1911	-3.3566	-4.7868	-5.1096	-4.0679	3.993	-6.5287	-0.91124	-4.0201	-1.0335	-1.0776	-9.1591	-0.026621	2.3625	0.97362	-11.774	-2.735	-4.317	-5.7391
-2.4908	-9.1816	-12.185	-5.6172	-7.2804	1.1742	-10.022	-9.9255	-5.9619	-1.5004	-4.1577	-5.2333	-8.2419	-3.3358	-6.5144	-7.7075	-16.103	-9.769	-11.729	-2.491	-5.3305	-5.1525	-5.9107	-15.542	-0.051742	-7.6308	-10.105	-4.2216	-5.5479	-7.447	-9.3342	-12.771	-8.1721	-4.6384	-8.2498	-8.2972	-5.8224	-0.33419	-6.9323	-5.4491	-8.4807	-3.4453	-10.611	-1.5911	-10.067	-13.598	-9.5908	-5.4469	-6.7128	-10.792
-13.535	-12.532	-9.697	-10.056	-10.159	-7.8054	-7.0305	-10.016	-17.917	-17.225	-12.407	-17.017	-14.328	-14.904	-16.523	-15.469	-11.391	-7.7244	-16.316	-10.439	-9.1873	-16.748	-8.5578	-17.843	-12.093	-12.987	-10.255	-11.057	-12.635	-8.4706	-12.096	-15.895	-14.709	-14.06	-9.1036	-8.9882	-8.6657	-6.5834	-5.6445	-17.617	-10.005	-13.395	-13.149	-9.0438	-20.207	-11.493	-9.4187	-10.603	-9.0718	-10.344
-13.502	-5.7657	-8.0328	-6.2087	-13.635	-5.2112	-5.2445	-4.8217	-7.762	-12.416	-13.33	-6.7235	-6.9705	-9.2324	-6.7094	-14.008	-5.2693	-5.0128	-10.884	-10.886	-9.2553	-17.951	-8.3023	-3.681	-8.3439	-10.807	-8.3828	-6.3717	-14.621	-6.1998	-7.1374	-9.1341	-12.505	-11.089	-4.7162	-14.843	-9.4187	-1.7337	-9.6738	-5.4383	-8.5875	-8.9153	-9.6645	-6.8159	-11.681	-12.963	-10.87	-9.8062	-9.2913	-7.6268
1.4212	0.57925	3.0402	5.9055	2.1407	2.7588	5.845	4.9795	10.209	7.5987	1.4451	5.7215	2.5296	1.0778	9.9999	0.33602	10.7	8.3529	5.4686	4.9823	9.5598	4.8224	7.6387	7.4045	3.3905	1.882	6.1883	18.115	8.401	6.1596	3.4082	-1.1357	6.99	1.0446	8.4605	6.3236	2.9348	3.3005	7.6171	8.0802	2.7297	4.788	6.6643	4.6381	3.9672	6.8504	7.2772	1.4635	6.8564	7.9653
-3.2224	-7.6751	-7.4332	-12.33	-8.6346	-9.1446	-12.402	-10.146	-15.879	-15.532	-10.138	-15.421	-21.088	-8.4674	-7.15	-9.4291	-15.001	-15.245	-9.2027	-9.5714	-9.0663	-17.575	-8.6006	-17.005	-18.33	-9.1388	-6.7756	-15.808	-13.381	-14.119	-11.06	-8.2315	-7.5815	-5.6219	-12.187	-9.6324	-11.016	-8.4453	-16.256	-13.012	-7.0756	-17.361	-10.019	-4.1403	-13.198	-14.259	-6.7122	-4.427	-10.755	-11.026
8.4142	3.3592	12.083	10.202	7.5697	4.5357	2.725	13.374	10.073	4.1232	2.489	8.0091	4.0031	7.7324	6.0582	2.3559	5.7535	6.0029	6.875	2.9479	3.398	4.0763	-0.79054	5.9278	11.324	6.1128	4.5785	6.0047	4.6658	4.3927	5.2985	11.935	10.951	8.3638	4.4474	8.3293	4.8385	1.8898	-0.29294	2.2775	5.2675	0.57801	0.41506	7.0602	8.3269	2.1323	-0.83521	3.5007	8.4389	4.2193
6.104	2.3027	7.9263	1.6914	1.4433	3.4694	-3.2471	-1.3102	-1.948	-1.5123	-0.49	0.31628	6.9343	-2.3658	0.74941	-0.7419	1.7714	2.9874	-1.5083	3.1705	4.4654	1.8972	2.2957	4.9639	-4.6836	-4.875	3.2427	1.24	6.4722	0.40199	2.158	0.74524	-0.79145	4.7104	-3.9987	3.6159	-5.6437	1.2428	2.7752	-5.5073	3.667	-0.70665	0.047164	-2.4957	6.2276	-5.3557	1.2281	4.9244	2.9545	-1.1437
4.1886	2.361	6.4675	-3.2123	2.821	6.0552	-1.8504	12.495	0.8209	2.9735	8.2841	3.795	1.8042	-4.2618	1.5412	-5.9719	2.5633	14.362	1.5825	5.9499	2.2924	0.078776	10.739	9.2244	-2.0623	8.5016	1.9008	5.2629	10.19	-0.47034	3.9358	6.8302	5.6132	6.3877	8.5155	6.2358	3.3153	3.096	3.1025	6.3027	3.3079	6.1218	2.4583	7.0846	-0.72924	3.3013	-1.7199	4.4456	-1.4455	-2.7264
3.048	-1.0752	5.4216	2.4796	-4.5454	1.0256	-2.9514	0.067954	5.7317	1.8415	8.1092	-6.4603	9.0932	4.4382	-5.4898	2.8159	4.5637	-1.7811	0.71032	-0.97329	-4.7456	3.1245	2.5531	3.2784	5.6366	-0.08701	-0.072908	5.1155	5.3607	4.6875	-2.6986	0.4571	1.5129	10.824	2.8854	1.568	2.1454	1.4339	4.6939	-4.3397	2.8383	1.1672	5.0844	5.2618	-3.401	3.8233	1.9825	-0.79427	-1.3757	4.6063
-11.636	-4.3903	-4.6555	-3.3435	-4.9265	-6.9714	-9.0552	4.8362	-2.1993	-2.6444	-6.8522	1.0519	-3.6779	-3.6696	-3.7099	3.4782	-6.1357	0.040306	-4.2265	-8.7249	-9.7079	-5.0214	0.13582	-5.5835	-0.85679	-1.0446	-8.7081	-3.2098	-0.72092	-2.575	-1.1677	-6.4459	-4.2097	2.8213	-6.6228	0.23795	-3.3761	-1.71	-6.1028	-3.1403	-8.0904	-0.75785	-0.26089	-1.0407	-5.8004	-4.5765	-1.5667	0.37592	-5.795	-3.7025
-12.709	-13.121	-15.089	-13.747	-12.085	-13.198	-12.361	-17.542	-13.918	-16.962	-9.7933	-15.225	-12.106	-7.5196	-7.3474	-15.901	-12.556	-11.639	-14.982	-15.73	-18.649	-12.823	-13.736	-16.391	-12.908	-12.583	-14.187	-16.007	-16.703	-12.658	-11.92	-14.583	-11.67	-16.601	-12.709	-15.215	-6.7985	-10.055	-5.9675	-12.781	-12.135	-5.3827	-17.948	-14.894	-15.774	-6.81	-6.0912	-12.983	-10.712	-18.68
-3.8274	-13.098	-10.747	-7.3525	-11.581	-7.1679	-12.204	-3.7553	-9.1893	-6.2163	-10.561	-1.3182	-6.2492	-3.4414	-9.7801	-4.9807	-8.9382	-2.4662	-9.9395	-4.8879	-11.31	-5.8881	-10.419	-2.9505	-9.7896	-6.1491	-4.1309	-0.41406	-3.2827	-3.8838	-3.8002	-6.1239	-4.3019	-4.0756	-4.6988	-10.932	-4.0505	-3.9214	-9.6422	-10.638	-4.95	-12.38	-8.0182	-5.1775	-4.2762	-11.602	-10.499	-9.509	-11.528	-4.9427
-1.6428	-1.8238	-1.8282	-5.9252	4.7277	7.5595	-0.28957	0.63132	-2.1067	1.0493	-1.7203	1.7786	1.0309	-1.1747	-3.2451	2.2588	-3.0658	-2.8954	-3.6951	2.727	-8.9377	3.7915	1.4279	-6.9891	-2.232	2.8425	2.1709	-5.9989	4.5843	1.4443	2.0117	-2.1254	-0.6929	-0.30609	2.7553	-0.92567	-2.4136	-2.8709	4.3825	-1.0813	-4.8921	2.7351	-4.7848	-2.6669	-1.7433	-4.8295	-0.30943	0.93211	4.3602	-4.3771
-6.8711	-7.5058	-3.6167	-5.386	-6.5844	-3.2644	-7.8793	-5.6508	-4.3447	-2.4958	-11.384	-6.6194	-3.9623	-10.337	-6.9584	-3.113	-12.631	-6.1434	-4.7665	-6.9186	-3.9649	-8.2869	-3.6823	2.2993	-9.731	-1.9083	-2.5657	-3.2692	-8.2317	-8.0089	-7.4899	-9.5269	-4.2189	-1.8138	-4.8887	-4.3694	-11.421	-8.5707	-4.5914	-5.4842	-9.0613	-9.8148	-3.1983	-8.1769	-9.739	-6.1614	-9.8593	-9.735	-3.9815	-5.9874
5.4231	9.63	5.875	14.455	6.6084	7.295	9.7046	2.1544	8.3908	4.5373	6.4317	9.4822	2.3358	7.9437	2.0616	3.5508	9.0418	4.0187	11.764	11.684	5.1398	10.69	5.9721	11.277	-0.68541	13.26	4.8977	9.9443	4.4036	7.8394	7.5552	7.0719	4.8184	7.0912	2.4186	7.4186	10.711	12.021	3.0317	3.2219	7.4189	3.7684	6.4349	10.674	8.3468	4.9396	3.4583	9.5343	11.302	4.3711
-0.27705	-0.2447	-0.22969	-3.4343	5.8227	2.2866	1.4843	-0.72685	-1.6467	2.7978	0.6888	-3.4272	3.4265	-0.49377	3.6251	-6.3995	-2.7664	0.81164	-6.4486	1.5869	7.9557	4.6539	1.0026	-2.7297	2.7396	1.3257	-3.0905	-3.5707	-3.9984	0.94031	-2.3302	-0.65456	-0.10886	-4.6927	-1.9318	-0.28066	0.39823	-4.1697	1.289	-6.3208	-0.58772	1.8283	7.026	3.0083	-1.098	-0.34085	0.58569	0.43209	-3.007	-2.4462
-8.7551	-5.4238	-2.9272	1.4074	-2.8719	3.3588	-4.7395	-3.2099	-4.851	-6.5037	2.3569	-0.70466	-0.27145	-5.0494	-9.0794	3.9132	-1.69	-2.5957	-1.272	-0.38021	-4.6515	-6.7168	-0.39124	-0.9022	-0.64798	-3.9711	2.9482	-1.4158	0.46771	-3.9104	-3.7757	2.1657	3.7956	-9.9954	-7.1371	-7.4815	-7.2712	-4.001	3.1623	-5.1512	-0.66446	0.71418	3.1783	3.6191	-7.8355	-4.6442	7.4508	1.7424	0.20799	-4.3788
-12.046	-6.4726	-7.0607	-11.447	-6.8068	-16.359	-15.54	-7.4992	-15.525	-10.806	-12.245	-6.098	-7.3521	-5.285	-10.823	-6.743	-12.923	-14.244	-12.52	-10.568	-13.566	-12.796	-10.183	-10.977	-12.439	-8.3	-13.005	-11.465	-8.2183	-17.519	-11.074	-10.866	-12.535	-14.248	-7.1493	-4.7665	-8.1942	-14.694	-8.1717	-8.5316	-11.32	-10.548	-12.144	-11.451	-13.63	-8.8357	-11.143	-11.314	-10.813	-9.3191
-2.1873	1.7237	1.6342	-4.1857	-3.5986	-3.5275	-9.3211	-3.8621	-4.3865	4.9388	1.4941	1.3994	-1.3167	-5.4083	-4.5348	-3.2966	-3.5449	-1.4867	1.444	-2.9977	-5.8133	-6.7161	-4.4604	1.3371	-0.97935	-1.2985	-0.8299	-5.6992	-2.6327	1.3819	-2.8357	1.0048	-2.4007	-4.293	-7.8116	-1.9555	-3.9361	-3.6126	-1.3007	-2.6109	-6.0513	-0.082109	-2.3531	-10.396	-1.6654	-7.5359	-2.3651	2.5411	0.67933	-4.8756
-4.9754	-6.4937	-8.2039	-4.4027	-2.7728	-6.7616	-4.341	3.7932	-4.4946	-7.0274	-2.5604	2.6413	-7.7546	-3.2377	3.6134	-1.5904	-0.994	-5.87	-2.968	-5.9821	-2.6292	-0.29989	0.86094	-2.5317	-1.8081	-8.2199	-6.8485	1.6751	-4.911	4.2746	-7.891	-0.23114	-2.926	-3.6262	-4.6205	-3.6247	-5.5443	2.9218	1.4405	-10.818	-0.68885	2.3713	1.5206	-2.7313	-0.29169	-4.2938	-5.7869	-4.7123	-0.51515	-5.0925
-17.45	-15.62	-7.7019	-14.428	-17.751	-11.491	-14.49	-13.599	-12.801	-16.32	-9.2658	-12.356	-16.762	-19.114	-13.709	-13.882	-16.999	-14.386	-13.478	-15.528	-10.033	-11.777	-16.767	-17.728	-9.2538	-12.354	-10.99	-12.652	-17.069	-18.125	-13.419	-12.402	-15.238	-16.596	-9.4894	-8.8257	-14.438	-11.322	-15.403	-8.3794	-12.34	-15.531	-11.593	-12.787	-13.389	-3.4429	-14.453	-10.653	-11.962	-18.862
7.3329	6.1484	5.8991	-0.32899	-1.4968	7.7158	9.5602	3.2527	3.8277	1.993	6.3527	3.9839	-5.8787	11.421	7.0091	3.288	-0.18922	4.3327	-3.401	1.0047	1.4051	2.0149	5.9994	5.8015	2.4926	8.3134	3.6106	3.3477	-1.9	5.093	2.9999	1.9299	2.137	4.714	8.6652	1.5293	7.1279	-0.1437	0.27854	0.74411	4.8556	3.8059	3.2249	4.4159	5.0786	1.4623	3.2199	3.7726	-1.0687	4.8955
-14.584	-13.79	-12.025	-8.9373	-10.965	-11.769	-7.5777	-14.201	-9.8523	-14.962	-11.509	-13.927	-13.052	-17.284	-11.022	-10.637	-16.978	-13.382	-11.71	-10.046	-7.4682	-12.502	-12.443	-14.195	-15.303	-18.45	-11.254	-12.678	-14.769	-12.104	-5.7233	-8.6071	-15.432	-12.952	-6.4087	-18.319	-10.844	-18.428	-8.5339	-22.015	-12.945	-12.513	-9.7177	-20.067	-16.243	-8.9285	-10.074	-13.489	-16.611	-16.971
1.0853	0.60824	-2.4724	1.0067	2.778	1.0611	-3.6181	-0.85024	1.0741	-7.468	-0.55111	0.89302	-2.6468	-3.7663	-4.5837	-5.4526	-1.0784	0.035478	4.9184	-4.3311	-6.6562	0.94685	2.4255	-2.7148	3.5625	4.2081	-5.3045	3.9968	1.0636	-2.3028	1.2984	2.7661	0.20865	3.5641	-4.5848	-2.3938	1.5316	-1.9529	-1.2677	2.0671	-2.4903	-4.2862	1.8286	-5.0539	-2.1657	-2.9757	-7.242	0.31214	-8.1329	-3.3976
-11.802	-11.811	-8.9351	-14.644	-16.784	-7.9633	-10.973	-11.139	-9.1193	-11.016	-10.387	-12.849	-8.7746	-6.2972	-9.0139	-4.0541	-7.5972	-4.7383	-1.6091	-8.5654	-7.1845	-7.9356	-11.232	-11.076	-7.7053	-5.144	-19.04	-4.7658	-10.601	-10.084	-8.9238	-3.1074	-14.56	-8.7889	-5.7747	-13.184	-13.364	-8.6115	-9.8349	-9.0813	-7.8153	-11.425	-8.8548	-14.736	-11.43	-8.2005	-7.8651	-5.1868	-5.1482	-6.8717
1.8759	-5.5724	-3.3289	5.0456	-2.2398	1.5416	1.6919	-1.1654	0.21173	-4.8431	0.90494	4.1286	2.5339	8.3578	1.4706	-3.0228	2.7199	4.4344	-0.58674	-2.6791	-0.6292	0.58874	2.7419	2.5249	2.1258	-2.6986	-1.0403	1.3889	-1.9607	5.0837	-0.79436	7.5185	5.7522	0.922	5.0149	3.0968	2.4719	-2.0952	1.5887	0.093434	6.4483	2.4583	-1.8359	6.2057	4.8839	2.674	7.6626	3.326	7.5892	4.8525
-20.305	-11.038	-7.265	-19.4	-16.266	-15.814	-11.023	-14.802	-17.723	-18.244	-14.575	-13.75	-17.475	-11.255	-12.919	-13.654	-20.008	-10.04	-14.562	-10.447	-14.703	-17.381	-19.117	-16.599	-16.294	-17.56	-16.938	-22.144	-15.809	-16.379	-10.751	-15.315	-14.807	-17.753	-17.216	-15.814	-18.318	-18.841	-15.025	-15.208	-9.5378	-10.418	-13.874	-21.255	-18.298	-14.849	-16.222	-16.428	-11.079	-9.6664
-10.391	-1.5561	-10.169	-3.2819	-13.792	-1.5817	-6.0655	-9.545	-10.025	-11.763	-10.265	-16.996	-5.0603	-5.8297	-12.841	-10.609	-11.144	-9.7705	-8.4878	-7.3452	-6.5446	-6.1375	-15.688	-9.7808	-7.1417	-8.9979	-14.704	-7.155	-9.4518	-17.224	-7.4622	-4.4881	-10.115	-13.295	-6.7689	0.77116	-4.6893	-10.288	-10.195	-8.6838	-6.8656	-12.73	-6.8921	-6.7134	-7.1735	-14.454	-9.8417	-11.422	-12.136	-10.747
-17.792	-11.609	-9.6803	-9.3669	-16.208	-13.609	-11.712	-11.541	-19.294	-9.328	-17.128	-7.5618	-7.7453	-10.548	-7.2959	-13.814	-13.527	-13.593	-11.93	-11.781	-9.1816	-5.7677	-9.7132	-14.947	-10.31	-4.7546	-9.8845	-11.296	-12.737	-10.487	-12.1	-14.704	-18.231	-14.922	-11.987	-9.5031	-13.593	-13.736	-10.038	-15.403	-6.1711	-9.5739	-18.293	-11.778	-18.015	-11.437	-10.15	-11.343	-8.6645	-4.6924
7.2063	7.4982	5.316	6.6	6.2574	3.532	3.195	9.9029	0.4039	0.60128	4.5784	4.0551	12.087	10.052	7.8207	2.3689	7.3379	7.4507	7.4591	1.8956	4.4497	-0.33435	9.2537	7.9037	10.312	9.3418	8.9802	4.691	8.013	1.0276	2.9562	12.118	0.31215	3.9363	5.3108	2.993	11.094	6.1301	4.0669	7.0903	8.9063	3.725	0.45846	13.253	6.483	7.4891	7.0833	7.8859	7.723	6.4576
1.9968	-1.131	1.028	8.3234	-1.1097	5.2395	0.67315	0.65487	1.637	4.0444	1.3037	2.7569	-3.8923	1.063	-2.0122	0.46263	8.4577	-0.64136	-3.5749	-2.4725	3.9873	2.8103	-3.5259	-2.3502	5.6737	-0.21137	-3.7892	0.43659	2.6011	-0.91288	1.1889	5.4648	4.2244	4.0205	5.0453	-4.5002	-0.93823	9.611	8.2344	5.9106	3.3674	3.5462	6.1727	-3.2075	-0.42529	0.83338	5.5885	2.7401	8.5669	3.4763
0.16517	1.0203	-3.1854	-4.719	-4.8541	-3.2702	1.4141	-9.6552	-5.1425	-6.5687	0.83677	-0.73972	-8.1543	-0.63019	-1.7321	-5.0114	-1.8288	-6.0716	-13.433	-0.79022	-3.1107	-0.16334	-3.1727	1.0356	-3.3981	-1.4585	1.3896	-3.4997	-2.1901	-6.6042	-1.6725	-0.48277	-5.0365	-4.65	-3.7867	-6.7285	-9.6594	-4.8837	-3.5482	-1.3504	2.967	-4.5803	-3.5479	-2.2944	-1.4476	2.8791	-5.3761	-4.7805	-1.5509	-4.7262
-0.02683	6.177	1.4963	-0.046215	5.1283	1.0381	0.14892	-1.0435	0.81275	1.6957	1.7937	3.4242	2.2767	-0.27789	-2.7194	4.1837	-5.7201	-1.9338	-0.84273	-0.010301	3.3585	2.0948	3.986	2.9234	1.4872	-0.00087701	0.474	3.6706	2.7256	3.2273	8.7959	5.3149	1.9071	1.6588	4.7774	-3.0587	0.21953	3.3771	1.8958	6.8904	5.6093	4.708	0.034697	-1.8864	7.2948	3.5356	2.5751	-0.040816	1.7979	4.7169
-13.726	-14.622	-20.172	-11.87	-17.094	-15.741	-17.956	-5.5086	-17.811	-12.627	-12.46	-9.2487	-9.3595	-4.1771	-6.5707	-11.35	-12.239	-19.012	-7.9865	-11.672	-12.947	-9.4081	-15.381	-14.058	-21.957	-14.167	-13.283	-11.98	-14.4	-9.6282	-18.18	-15.469	-15.528	-14.643	-15.062	-11.907	-6.3289	-14.71	-7.0509	-9.1212	-21.181	-16.792	-12.182	-9.7615	-11.497	-11.343	-19.207	-13.134	-16.183	-8.479
-1.3743	-1.9867	-1.0759	4.5208	0.77426	5.9729	3.6398	6.7199	5.6523	7.5033	0.83186	1.2531	-4.8746	-2.8856	-0.36847	5.9501	-3.2652	-0.0054642	-1.3919	1.9961	1.0447	1.0613	4.8227	-2.4521	3.6865	3.498	-3.3825	-0.062698	-1.877	5.0164	2.2212	6.4452	-2.3452	3.8013	-3.3205	8.733	5.8547	0.49744	1.053	1.2792	11.826	0.1577	2.611	3.9701	4.4375	2.7146	8.7113	7.379	-0.89805	4.1457
1.0204	4.7986	-2.0902	2.4597	5.8392	2.2764	3.5217	3.2812	3.8621	2.5498	2.8724	0.51166	2.2822	3.9064	-1.4294	4.321	0.77877	5.8591	4.5613	1.6289	5.0044	-7.3903	-2.7356	3.1908	4.3825	-0.4278	0.79189	3.2711	-0.58929	6.7646	4.7151	-1.8975	-4.873	3.8898	-0.10467	8.4154	4.1259	4.9922	8.6511	6.458	0.76496	5.1788	5.6514	1.2834	0.081433	2.1784	-0.18946	0.52748	-2.4023	6.1585
-17.773	-11.838	-20.707	-5.5357	-14.735	-11.756	-10.042	-12.791	-6.3655	-11.359	-12.555	-14.376	-10.481	-12.709	-11.67	-17.606	-9.8734	-13.77	-13.723	-10.427	-8.352	-7.7577	-13.02	-17.409	-12.334	-11.618	-16.261	-7.0374	-19.943	-11.408	-6.4442	-6.5031	-13.448	-7.0874	-13.296	-10.758	-12.262	-11.173	-10.037	-14.623	-10.056	-10.066	-13.891	-11.155	-13.616	-8.3758	-11.667	-16.858	-9.9283	-12.527
-17.57	-19.119	-18.355	-13.853	-13.654	-14.821	-10.701	-14.433	-17.951	-19.71	-16.746	-19.028	-9.6633	-13.043	-15.552	-14.731	-20.285	-15.19	-14.253	-11.678	-12.826	-13.802	-10.568	-15.502	-12.699	-13.622	-14.661	-16.789	-21.151	-10.892	-13.251	-7.5688	-15.082	-16.736	-9.9421	-9.2613	-16.432	-13.239	-13.178	-14.905	-12.843	-17.709	-11.176	-19.129	-13.561	-9.7867	-17.998	-17.759	-14.523	-14.104
0.93087	-1.3405	-6.4207	1.0564	-4.2325	-1.4357	-7.8655	-2.519	-7.0387	-4.3294	-3.0037	-3.1335	-2.5028	0.77437	5.403	1.0726	-2.1571	-2.87	0.16158	1.1456	-2.2209	4.7938	-4.5157	-3.4313	3.3405	1.6803	2.4006	-5.167	1.5262	-5.0481	-2.5749	-2.9269	-5.6068	-4.7048	-1.0723	0.77527	1.9584	-0.80682	-4.125	-4.9215	-2.0571	-2.696	-2.6237	-1.2976	1.1309	-3.6226	-0.19124	-0.43594	1.5783	-5.0294
-1.7788	-5.1982	-0.9152	1.1053	-7.5054	-6.4234	-0.80728	-4.9958	-6.0561	-2.9928	-3.1811	-6.6497	-1.0849	-2.328	-0.087554	-4.4687	-2.4143	-6.6053	-2.9524	-3.5192	-0.07595	4.3142	-7.0004	-1.0394	4.6711	-1.1895	-4.3708	-5.7151	-3.2628	-7.7334	1.2978	-3.9556	1.4343	-3.1232	0.70044	-3.5617	-2.3645	-4.0425	-0.36614	-4.2688	-3.2913	3.0854	-3.364	-2.1055	-2.0857	-2.5432	-3.7632	-3.2298	-3.7262	-0.10448
-9.5475	-6.5014	-10.497	-14.81	-14.44	-13.4	-21.351	-11.165	-3.6943	-8.0783	-9.1456	-12.681	-11.063	-12.43	-7.2964	-10.8	-15.448	-15.875	-13.304	-10.434	-10.101	-16.267	-14.198	-14.822	-14.574	-10.72	-14.774	-14.629	-14.588	-11.978	-12.565	-11.673	-11.582	-20.626	-12.99	-15.324	-11.348	-16.526	-11.839	-13.036	-12.444	-6.4477	-13.406	-16.334	-10.529	-11.381	-12.552	-8.5445	-12.407	-5.6354
7.1395	0.18514	12.406	10.632	8.9544	8.2994	9.9491	14.631	11.326	4.8027	10.908	7.8513	1.5834	4.0124	3.1766	9.3392	7.3854	9.7559	5.2494	5.2798	6.8498	9.8701	5.6375	9.6238	6.6093	10.51	12.847	9.509	8.3364	16.762	9.7922	7.1315	4.0596	8.4105	6.7667	2.704	9.3788	1.5118	12.507	12.837	14.498	19.84	4.6543	5.0037	10.451	6.1925	8.8085	9.5106	13.539	8.2345
0.30153	-4.4683	-5.9419	6.8054	-2.6659	0.14277	-6.5304	0.20247	-1.9857	-4.0111	3.5739	1.3106	-2.282	2.8178	0.6121	4.2496	-2.3974	-4.1391	0.10571	-2.1052	-2.2738	-7.1717	5.4327	2.6045	-3.6126	-5.3774	-5.331	6.8162	7.2609	-0.55166	-1.7072	-0.22527	2.6623	-5.7019	-3.0056	0.34375	-3.3786	-4.4806	0.84238	-2.089	-0.14806	1.8662	-0.28502	-4.8858	2.8838	-8.0489	-0.98493	4.3006	-2.1072	1.0219
6.4794	5.9683	7.9832	9.6891	6.0189	3.6457	10.275	10.772	6.5618	3.3096	7.1543	5.9927	8.2761	11.426	5.842	1.3478	14.114	5.1633	10.661	4.4394	9.163	8.4728	4.5062	8.2103	9.7659	2.6262	6.528	2.26	11.891	4.4419	10.775	4.4105	9.3474	7.9489	4.9366	4.6434	3.1247	4.236	9.4284	11.898	4.007	7.1774	8.205	5.9708	3.3095	6.7453	3.4318	7.69	1.2752	6.5817
-20.185	-15.492	-15.459	-14.933	-14.438	-14.039	-17.468	-15.134	-9.5642	-13.566	-16.597	-16.244	-7.7367	-17.712	-14.983	-20.133	-10.327	-16.897	-16.912	-17.161	-19.489	-10.108	-15.46	-10.098	-11.223	-14.007	-16.403	-10.886	-10.062	-15.374	-9.5402	-23.943	-11.277	-21.533	-12.205	-12.191	-15.265	-21.937	-12.817	-14.817	-14.396	-14.169	-11.946	-16.966	-13.262	-14.368	-19.995	-14.371	-15.952	-15.352
3.9588	-4.2629	-7.0945	-3.9611	-1.9871	0.23442	-4.4851	-0.73733	-3.1553	-0.20317	-5.9475	-5.7798	1.9289	-3.168	1.254	-5.3539	-1.3677	-1.1822	-1.8624	2.9178	-0.12894	3.7362	-1.0889	-0.85444	-5.0409	-6.262	-1.234	-0.53813	-6.1795	-2.9004	3.0732	2.2885	1.1026	0.027784	-2.1664	-0.37575	3.7999	2.6292	-0.93548	-0.26688	-5.783	-4.9837	0.51831	-2.3003	2.0895	1.1816	-4.9508	-0.59891	-5.4951	2.6337
1.6671	2.5576	-1.9017	-4.3737	6.7635	8.6032	3.6656	-3.0986	-7.9691	3.731	-1.232	5.3446	1.9965	1.8792	0.082834	-0.39635	3.0005	0.65811	1.8632	0.77749	-7.5498	1.722	-1.4946	-1.6263	-2.1191	-0.7851	2.5871	-4.8132	-0.28159	0.88921	4.2003	5.7841	1.9368	2.9078	2.7606	4.9943	0.8262	-1.7353	0.77305	1.447	6.233	-1.5332	1.6777	3.3833	1.4011	-5.9189	-3.2535	-1.806	-4.3011	-1.2716
-2.6539	-8.1376	-6.6518	-1.1129	-1.2523	-5.3736	1.1257	-0.24304	0.00095584	-5.2246	-3.5189	-3.3518	0.28698	-10.161	-2.8519	-3.8657	-9.6098	-2.8358	-2.4306	-10.518	-4.777	-8.7889	-3.1865	-5.4662	2.5275	-1.3706	-7.5197	-4.1995	-3.221	-0.41332	-7.4529	-4.8676	-4.3911	-1.9705	-3.1763	-10.923	-2.3285	-4.5312	-7.0279	-2.2558	-1.5934	-7.1179	-1.1066	-2.4667	-7.6302	-10.474	-4.9455	-3.1839	-4.0597	4.3181
-14.623	-7.2507	-17.259	-11.836	-14.127	-7.5586	-12.58	-11.552	-13.551	-17.851	-8.3468	-12.52	-10.945	-12.631	-4.6548	-14.624	-9.9249	-8.3178	-5.878	-6.1466	-14.473	-14.761	-7.6843	-11.633	-10.104	-14.999	-11.904	-13.051	-12.57	-10.845	-7.8648	-6.0628	-7.2457	-10.649	-9.1592	-4.4668	-17.222	-16.646	-16.322	-16.361	-6.5187	-12.031	-11.826	-12.559	-11.361	-13.13	-13.421	-14.121	-14.379	-11.566
-7.2821	-7.1898	-8.7349	-1.8728	-6.5318	-6.6394	-1.0839	-8.7624	-4.363	-5.5647	-7.9878	-9.4964	4.4303	-5.555	-3.04	-0.84522	-3.8716	-4.1768	-1.1758	-5.417	3.158	-2.1346	-9.087	-7.6815	-7.5744	-7.3236	-5.7528	-0.37574	-0.87401	-3.3093	-4.9465	-2.625	-3.3639	-3.159	-5.6284	-3.3212	-4.9774	-7.3142	-2.1279	-4.068	-10.024	-5.1203	-3.9399	-3.6424	-2.5221	-6.4814	-10.206	-8.1142	-6.0816	-12.435
-14.351	-16.286	-13.775	-10.541	-7.923	-10.077	-16.604	-5.4582	-20.032	-19.793	-17.793	-19.929	-9.5916	-10.098	-10.83	-17.757	-16.656	-12.905	-7.4373	-16.416	-15.606	-11.447	-14.48	-18.961	-14.732	-12.03	-14.789	-9.5406	-14.822	-12.383	-18.924	-14.852	-16.42	-3.9212	-9.9139	-7.9549	-19.404	-17.473	-16.788	-10.79	-17.483	-13.692	-7.038	-12.209	-12.167	-16.263	-5.9141	-17.517	-24.409	-12.548
-13	-9.7304	-9.5551	-12.181	-18.197	-13.569	-11.207	-15.855	-11.387	-17.811	-13.164	-17.336	-14.759	-12.299	-10.134	-14.759	-14.385	-14.449	-5.2468	-11.832	-18.605	-14.519	-15.126	-6.9173	-11.483	-12.99	-12.609	-16.165	-9.5836	-15.442	-10.513	-9.1762	-15.235	-10.724	-18.681	-17.653	-8.2024	-7.573	-13.929	-17.161	-18.112	-14.989	-15.85	-16.954	-13.029	-12.409	-12.316	-12.069	-17.596	-11.665
-7.5726	-6.2961	-9.511	-7.4446	-10.992	-9.6351	-6.0849	-7.8255	-8.8523	-6.2869	-6.6058	0.68355	-3.1334	-10.953	-4.665	-6.184	-8.2467	-6.554	-7.1473	-11.351	-8.4597	-5.8858	-2.9331	-7.1705	0.15214	-5.4929	-4.5343	-1.3906	-4.4875	-3.4939	-8.3868	-0.90983	-0.59964	-5.8668	-1.9324	-8.0324	-6.4768	-5.0917	-5.4224	-1.7562	-6.4024	-2.9138	-2.0883	-7.0764	0.42151	4.5345	-4.9629	-8.7876	-5.0691	-3.7198
2.0736	4.4294	3.3265	1.9475	1.4011	0.64524	2.9822	0.041596	2.5767	-2.347	3.3908	4.1624	3.269	6.6605	1.9677	2.8257	5.5788	5.0447	1.8814	2.9919	2.8741	-2.8734	0.67156	9.4285	-0.31182	4.7309	5.8878	7.3264	4.2778	4.9287	4.0156	2.9263	9.7548	5.0538	-0.49703	-0.02666	0.45962	3.3609	3.4679	5.3751	8.6486	6.427	5.1702	1.4922	-1.3763	-6.2446	6.8335	-2.5725	1.6019	7.1433
9.3341	10.438	10.772	11.03	9.9819	2.1061	5.7618	11.838	12.826	8.1878	5.9552	1.0259	8.2969	8.625	10.599	13.326	13.269	14.635	8.3333	13.315	16.429	14.235	9.1801	9.7779	10.386	10.034	13.404	7.5051	5.851	12.33	5.7559	11.962	13.63	8.3886	4.7144	11.194	6.1036	13.119	9.7422	11.127	9.6636	9.6655	5.8676	12.498	11.373	12.771	14.228	17.858	10.756	15.848
-6.4206	0.63548	-5.5657	-4.1029	-5.1194	-2.9971	-6.4795	-5.979	5.55	-12.499	-7.5945	-10.381	-1.0881	-6.639	-8.9725	-7.0254	-3.9692	-0.32589	-2.5257	-6.3335	-1.242	-2.4607	-7.4662	3.8669	1.6448	-3.8652	-7.4671	-4.4375	-4.0205	-0.38717	-1.0374	-1.8829	-4.8168	-12.894	-3.8682	-4.7878	-5.4603	-9.0946	-3.5843	0.022801	-7.2039	-8.1157	-2.7575	-2.9364	-3.5402	-6.6521	-7.788	-3.134	-5.3444	0.67699
11.645	8.9328	12.033	11.772	12.182	11.294	4.6973	12.272	5.1133	12.803	11.249	10.884	7.5247	9.2735	13.624	4.9602	9.9144	8.2396	12.653	9.5175	11.719	5.2089	10.514	11.202	11.267	14.884	7.104	9.2383	10.245	17.315	7.7078	8.0954	13.387	4.8828	1.941	9.5267	7.8574	10.268	15.875	16.212	7.0553	7.7147	6.4046	13.97	3.1564	12.237	12.608	4.4702	4.8556	6.0147
10.094	11.572	0.50247	2.3403	10.318	7.9602	6.1506	4.1493	6.7779	9.4331	7.9653	12.879	9.0206	5.2255	7.1159	9.5433	1.6778	9.8319	7.1581	-0.21399	4.2753	4.5594	4.6796	5.1614	6.6143	1.6527	5.3911	8.5326	10.558	5.8608	3.7454	6.054	-1.5834	2.3597	9.1812	3.2991	8.8073	5.9064	1.0808	6.6374	9.1181	2.5478	6.3398	12.907	6.5106	9.1377	-4.4045	10.4	1.4267	8.3336
-1.2754	-2.6774	-6.7368	-3.406	-1.6831	-5.2225	-6.6828	-7.791	-1.3679	-1.0662	-8.9697	-2.6925	-1.4747	-8.7853	-1.6474	-8.3993	-1.9014	-9.2015	-7.0231	-6.8428	1.3651	-8.0334	-2.7587	-7.2142	-3.6097	-5.3803	-4.683	-8.8021	-3.0597	-1.3827	-4.5205	-6.926	-3.9872	-8.922	-7.9035	-6.8624	-5.6615	-6.2345	1.1601	-5.7747	-4.483	-7.0374	-9.7515	-4.7038	-12.371	-7.2807	-5.8176	-14.544	-5.8216	-8.5409
-8.977	-4.6284	-12.006	-5.3695	-9.0475	-11.511	-11.557	-8.4509	-8.7974	-7.2893	-11.454	-9.3341	-5.3512	-11.467	-8.825	-9.6361	-6.2545	-13.02	-10.442	-12.508	-16.387	-9.5453	-20.923	-9.9309	-8.9823	-19.047	-9.7809	-13.602	-9.793	-10.19	-6.2447	-11.963	-8.8476	-4.7047	-7.2028	-3.7319	-6.3723	-4.2733	-14.22	-10.721	-13.289	-7.8317	-8.8919	-11.408	-7.2027	-4.158	-16.199	-8.6468	-9.2965	-14.651
12.442	10.604	3.8999	6.7454	10.189	12.438	18.216	9.1906	6.5368	7.2734	5.7379	8.4062	10.768	7.5436	11.187	8.0421	7.9351	11.397	5.9112	9.7412	6.8967	4.5678	10.47	8.6882	8.9343	8.9936	4.8251	8.6079	12.906	7.7214	9.9374	10.393	8.0383	4.8845	4.5565	8.2886	8.3203	6.4447	2.0986	8.2394	6.5181	6.3926	2.7877	13.514	10.468	4.1994	12.253	7.0236	5.7432	10.853
7.9659	6.3875	12.799	6.0147	7.6872	10.825	7.4558	10.029	11.572	8.0163	7.1006	12.244	10.83	12.448	7.5556	6.7621	10.348	7.619	10.509	9.0473	11.892	7.8796	8.5583	12.498	10.096	2.4736	7.7394	11.21	13.428	7.4813	9.4445	3.7419	15.362	15.377	8.9186	15.308	5.302	13.685	11.672	9.4136	8.5577	18.382	7.6154	9.8826	11.129	9.0214	11.12	8.9817	8.5307	8.7232
-9.9256	-15.464	-14.438	-15.407	-14.882	-12.798	-16.999	-14.132	-8.8534	-15.077	-17.505	-7.7105	-15.754	-11.856	-9.9649	-20.248	-14.498	-17.557	-15.88	-13.027	-15.662	-17.788	-14.541	-11.32	-7.9157	-13.377	-21.492	-16.641	-12.406	-16.163	-14.737	-13.918	-13.917	-14.875	-10.727	-16.585	-15.068	-9.6046	-15.849	-10.236	-13.313	-9.3196	-12.9	-13.616	-16.024	-16.44	-17.681	-15.565	-16.917	-14.895
-5.2045	-5.1431	-9.6121	-1.7678	-7.1902	3.0056	-0.24632	-3.4458	-10.017	-9.0052	-4.5495	1.7396	-12.235	-7.9218	-11.688	-2.7121	-4.8667	-3.1218	-8.3291	1.5891	-10.487	-2.5301	1.0004	-10.339	-6.0907	-9.1485	-1.8502	-6.7509	-7.3151	-5.5292	-9.0746	-7.3103	-0.64653	-9.5843	-2.762	-0.1119	-4.8194	-5.1616	-10.577	-9.7176	-7.7919	-2.7246	-6.8786	-9.3808	-5.9487	-7.4798	-2.3314	-5.3675	-8.6124	-2.9574
-9.2509	-14.128	-11.26	-15.826	-16.009	-18.147	-12.468	-8.5354	-15.758	-13.29	-10.981	-18.257	-9.0229	-7.3102	-13.739	-17.767	-12.044	-14.154	-20.66	-14.695	-13.363	-7.2986	-20.393	-11.993	-14.686	-11.75	-13.301	-14.788	-8.4551	-11.63	-14.615	-22.633	-13.71	-15.423	-16.21	-14.266	-17.925	-7.6599	-11.364	-11.196	-14.902	-13.107	-18.196	-21.678	-11.582	-12.649	-11.176	-16.026	-8.3326	-15.975
-7.6749	-9.9221	-6.9259	-10.982	-4.9152	-3.7747	-9.8059	-5.9099	-8.6688	-8.9528	-15.031	-13.999	-10.363	-6.9649	-4.3471	-5.8581	-11.848	-8.5601	-9.637	-13.269	-6.936	-9.0005	-8.1955	-7.9633	-14.255	-7.1789	-6.4009	-8.9751	-12.531	-10.479	-13.635	-10.675	-8.8402	-5.1278	-11.513	-11.119	-3.805	-8.9995	-7.0232	-6.4032	-10.765	-8.0088	-7.5048	-9.0974	-11.945	-8.6807	-1.324	-10.272	-8.0227	-7.4691
-5.1598	-2.8243	-0.13642	-2.2811	1.0617	-5.1617	5.3183	1.486	2.3725	-3.5793	-3.7829	1.378	-1.842	-2.7761	-3.8865	2.8349	-2.1886	-5.103	-1.0106	1.5926	0.1738	-0.24153	4.3043	-1.9462	4.4476	5.6851	-2.1119	-3.5911	0.061082	1.3326	0.33429	-0.6671	2.4192	-1.6939	4.3229	-2.317	0.3545	1.5018	1.9236	-4.5312	0.73977	-3.8533	-7.1393	-2.6965	0.017562	0.64124	-2.4761	7.3807	-4.0709	6.8261
-8.4732	-4.0011	0.19719	-6.1649	-9.0257	-12.219	3.2414	1.0224	0.12501	-1.1471	-6.2112	1.5661	-0.39795	0.20701	1.6995	-7.9935	-1.7782	-4.4774	-2.9862	-3.9372	-0.56305	0.90879	-6.1274	-0.3819	-1.2392	-1.588	3.2703	-5.9946	0.38557	0.50985	-0.90216	-4.1344	6.2763	-0.67319	-3.341	1.5522	-2.9657	0.78519	1.1986	0.27765	1.3151	-6.0857	-10.39	-4.4625	1.0433	-4.1693	0.35843	3.2854	1.9412	-4.5693
-2.4103	-0.12947	-6.4757	-0.29205	-2.8177	-1.8338	-0.074631	-3.5617	4.4975	-6.2276	-0.53697	-0.51945	-4.388	-7.3428	-6.4888	-5.9783	-3.3612	0.90495	-1.2188	-6.0533	-3.9744	-5.1701	-4.2573	0.28398	-3.0942	0.25329	1.4505	-5.6177	0.23264	-6.269	-1.3004	-2.7513	-10.854	-5.1061	0.25411	-2.6588	-0.52324	-7.8156	-1.8894	0.38257	-5.6422	-1.7828	-4.9438	-6.2122	1.5113	-6.0489	-0.16224	-6.9934	-6.0584	-4.269
0.77571	1.7296	-1.868	-2.2417	5.2074	-0.22879	0.65249	-0.38174	3.7938	0.13462	1.6902	6.0901	3.1278	0.62722	2.3834	7.4981	3.1229	4.67	2.9349	2.8188	0.97658	3.1786	0.77024	-3.8537	1.574	2.8197	-2.9541	-1.7173	1.3485	6.949	5.0394	-3.716	0.97347	-0.13886	-2.9332	-0.94442	0.49648	0.17042	1.5506	3.0789	-3.2184	-1.31	-2.8772	6.4596	-2.882	-2.7548	0.20123	-2.1965	-0.82351	4.6736
-9.5311	2.4366	-0.59777	-7.8689	-8.2016	-2.5235	-1.4049	0.22967	0.38822	-3.3107	-3.1689	-1.5418	-3.0952	4.7957	-2.373	-12.548	-4.4356	-2.1911	-3.7224	-5.5002	1.5396	-8.8869	2.2262	-1.4148	-1.2006	1.7625	-0.4582	-4.6791	0.37451	-6.6863	-4.1362	3.5523	-0.41519	-2.2937	-4.4514	-1.8127	-5.6977	-10.051	-0.19846	-1.4999	-5.1796	-7.2137	-4.5059	2.5667	-0.93739	-1.1553	-2.3558	-5.6295	-3.9197	-5.1596
-3.9697	1.6984	5.3854	-1.8088	6.7816	3.7681	0.90556	3.9367	-1.7657	-4.9411	-3.1639	-0.31609	3.828	-5.389	8.5036	-1.5435	4.8507	-1.4803	7.3771	-1.9152	-1.4419	0.60693	1.7693	0.48961	-6.8276	-2.6602	-1.497	4.5675	4.8384	0.49869	-0.01646	2.8475	1.0848	2.0024	6.2451	-1.0828	4.3438	11.152	7.8393	0.69795	-4.3958	5.66	6.9082	-0.15872	-0.88858	1.4396	5.08	3.8456	1.7922	5.9627
-3.9639	-4.2051	3.5447	-1.0827	-1.5657	-8.5254	-0.56104	0.27701	-2.4335	-1.1479	2.9714	0.95079	5.7364	-0.02943	-5.9256	-1.7516	-7.2875	-6.3153	-5.0654	-5.1151	1.3613	-4.1408	-4.2045	-4.9393	-2.7037	2.2295	-5.4471	3.3759	-3.4556	-8.5522	2.1152	2.0949	3.4327	-2.841	-1.2174	0.7084	1.9072	-4.2239	-2.4801	0.44952	2.8553	3.3745	7.4566	-3.1109	4.4748	-1.1209	-0.46154	0.83738	-0.29744	-1.5562
3.7529	7.2796	0.90329	1.9469	8.325	9.6969	7.8622	5.3175	0.71095	4.4301	17.572	2.8884	15.647	11.615	3.5875	12.797	6.5255	8.9775	9.9291	4.0384	3.556	1.1919	12.398	6.1266	0.74512	10.125	8.5182	4.3494	3.0549	7.3974	11.301	5.9721	11.292	7.1786	8.4128	14.19	9.3484	11.417	10.424	8.6244	11.462	6.339	5.8433	12.086	2.7624	9.8101	4.0918	9.825	5.2235	13.572
-14.258	-4.0275	-5.8416	-8.1217	-1.5428	-7.0404	-7.7567	-7.8157	-2.1757	-0.083033	0.48678	-5.2042	-3.7204	-9.0796	-3.161	-4.2676	-7.1236	-11.056	-2.3191	1.0345	-0.60449	-8.7345	-7.476	-1.0156	5.2218	-4.1611	-11.879	-6.976	-4.8735	-8.3119	-10.242	-3.3603	-4.4829	1.4492	-0.14137	1.0645	4.9768	-9.5777	-7.0313	-5.3038	1.6564	-2.0298	-6.914	-6.3878	2.5933	-6.8939	-2.8124	0.79382	-6.2386	-9.3331
-14.536	-16.114	-10.968	-8.2938	-12.451	-10.259	-12.577	-8.4123	-11.705	-16.806	-9.5436	-13.139	-6.5462	-19.455	-14.762	-12.078	-15.931	-14.267	-11.833	-18.512	-11.008	-12.808	-7.9078	-11.68	-15.692	-11.382	-13.588	-6.264	-13.895	-17.154	-10.223	-14.745	-12.127	-16.842	-15.197	-6.2522	-16.673	-9.518	-12.785	-14.345	-8.1622	-18.195	-10.216	-14.079	-13.508	-18.6	-18.26	-16.526	-10.669	-15.824
-14.317	-17.983	-11.137	-21.266	-5.5502	-16.114	-12.264	-18.298	-13.932	-12.824	-13.503	-12.156	-4.8051	-10.169	-16.438	-8.5304	-16.406	-17.773	-16.007	-15.074	-9.6521	-18.265	-18.387	-1.8347	-19.037	-12.376	-7.4989	-13.144	-15.555	-19.324	-10.636	-9.6925	-15.225	-14.079	-10.935	-15.184	-14.913	-14.296	-6.7077	-17.45	-9.8889	-9.4657	-13.72	-10.989	-13.723	-15.44	-16.975	-15.48	-13.125	-14.339
-12.665	-13.434	-12.013	-5.1427	-5.9558	-12.941	-10.531	-7.4293	-15.06	-14.94	-11.294	-17.281	-11.342	-12.375	-10.994	-12.423	-9.8428	-14.013	-13.437	-13.787	-15.487	-12.274	-13.978	-14.047	-13.569	-14.859	-10.447	-10.907	-13.99	-6.5179	-17.162	-17.337	-14.953	-13.865	-6.943	-12.987	-11.226	-8.3882	-13.21	-16.527	-12.686	-12.918	-6.77	-16.998	-13.395	-15.206	-11.752	-13.659	-13.117	-14.289
-7.2282	0.60425	-2.928	-1.9467	0.40248	-3.5554	-3.3929	-3.8856	-9.3721	-8.7522	-2.4057	-2.5998	3.8221	-6.8834	-3.5593	-1.8792	-8.0004	1.6339	-0.038049	-6.4272	-0.58104	-1.9271	-6.7322	-1.5463	-4.809	1.2637	0.70468	-10.17	-1.8281	-5.7392	-2.1106	-4.3527	3.4003	-0.91116	-9.8792	-4.1165	-11.827	-5.4114	-2.932	-5.6571	-2.5933	-0.15059	-3.9449	5.1062	-2.028	-8.3433	-0.056213	-8.9951	1.2701	-1.4978
-1.8114	-4.5671	-6.74	0.81546	-2.5309	-4.8652	-1.2989	-1.3877	-3.7141	-1.8483	-10.786	0.97916	-7.5974	-3.4676	1.7525	3.8445	-5.3626	-4.9377	-3.7881	-3.7398	-1.1824	-0.36442	3.4937	-1.6081	-5.8466	2.3474	-7.599	-4.144	-10.875	1.7611	-2.6192	-4.0422	-5.5398	-12.342	-9.3277	-2.8324	-1.0708	-1.478	2.243	-10.941	-2.7225	-1.2508	-3.0402	1.4169	0.19799	-2.724	-4.9213	-10.441	-0.70051	-4.9553
8.2365	1.4615	2.9133	-7.6691	4.4391	-8.4609	4.7853	-1.0441	0.12726	6.478	-0.10996	2.6325	0.18114	-0.69791	-2.9605	2.5799	-0.85183	-2.6152	0.65046	-0.51046	1.7094	-1.0386	-0.8717	-1.2509	-0.95067	-1.1731	-2.3963	-0.6681	-1.9267	-0.28357	0.75134	6.8059	-4.961	2.637	1.2141	-2.9525	-1.2448	0.99206	4.1928	-3.802	2.5272	2.9004	-0.36199	-3.7437	3.1269	3.579	-5.2848	4.167	-0.21767	-5.6157
-0.48168	-6.0101	0.3077	-0.52197	0.88658	-1.4483	0.60841	-0.3638	-4.2018	0.56895	-6.9216	-3.3692	-7.192	-3.0314	5.9724	-1.2366	-5.6837	2.3928	0.20869	-5.566	0.2242	-4.9251	-4.0166	0.6191	3.911	-3.7324	0.43941	-8.5729	-9.0491	-1.6913	0.57678	-7.4821	-1.0652	-0.94707	-1.1097	-0.62475	-1.4968	-0.19723	-0.30425	-5.7491	-1.8783	0.087445	0.48821	0.89744	-4.5085	7.0793	0.52864	-2.3181	-2.9918	-5.6232
1.1761	2.8902	2.9012	-5.9003	-3.7142	-1.4218	-2.3785	-3.5624	1.9989	-2.832	0.6009	-0.070428	2.7928	1.6649	3.6195	0.98504	1.2207	-8.4478	-2.3898	0.091544	-6.6929	3.5478	-3.8044	0.37898	-2.7109	7.2683	-0.78223	-10.443	3.7274	-2.1649	3.6287	1.8931	3.2776	-7.6094	5.0766	4.7058	2.9565	-0.18532	-1.0061	-0.52382	-3.2784	5.068	-6.0063	1.6885	-1.3683	2.8001	7.0802	-1.3003	3.1078	-2.9513
-6.4084	-10.327	-9.8755	1.4538	-7.2237	-9.1734	-5.0848	-9.5188	-5.6845	-8.5508	-14.005	-11.866	-6.1252	-10.806	-9.0639	-10.639	-5.7735	-12.657	-11.469	-10.527	-9.6247	-12.614	-5.2264	-12.022	-15.284	-15.826	-7.3378	-6.9274	-13.129	-8.9733	-13.842	-7.8301	-4.7106	-8.538	-6.5823	-10.49	-10.007	-3.3035	-5.173	-14.883	-8.5135	-7.0966	-6.9828	-16.164	-10.728	-10.791	-9.7558	-10.899	-10.211	-5.8406
-8.0984	-9.6999	-16.651	-12.467	-8.2207	-4.7136	-10.465	-11.029	-10.118	-10.446	-10.015	-16.445	-6.0997	-13.833	-10.074	-7.5819	-16.056	-11.819	-11.231	-9.241	-10.199	-12.327	-8.5851	-9.2892	-11.517	-13.395	-8.0663	-8.5708	-5.7418	-9.6999	-10.82	-9.8294	-14.591	-6.069	-8.7212	-6.9351	-12.557	-11.303	-9.1743	-7.4579	-7.1806	-9.5223	-13.835	-11.377	-8.5586	-4.5158	-13.606	-16.361	-10.229	-7.5487
-5.7603	-4.193	-6.0637	-8.1144	-0.1833	-2.8496	-5.2441	-0.4783	2.7222	-6.5541	-2.2315	1.4346	-3.0861	-4.555	-8.2024	-8.8963	-8.2532	-3.3696	-0.02653	0.21032	-4.7624	-9.915	-8.1678	-1.9303	-8.9876	-9.412	-10.905	-1.9627	-3.8769	-6.6959	-5.5708	-1.4702	-4.8008	0.55503	-1.8194	0.20389	-4.467	-7.2421	-11.273	-4.5726	-9.4038	-6.9636	-7.1618	-3.738	-2.2766	-3.7209	-7.8784	-10.416	-9.3554	-5.5527
-7.572	-15.948	-4.7215	-10.464	-11.822	-12.168	-8.7584	-8.3505	-10.883	-16.07	-12.252	-12.841	-6.2271	-8.5138	-8.4717	-6.8656	-9.2313	-9.4837	-13.223	-12.107	-9.7039	-8.8103	-12.183	-10.279	-14.569	-9.2816	-6.5597	-7.4547	-6.3762	-12.079	-15.113	-7.8395	-15.687	-10.479	-11.432	-6.4173	-10.085	-11.712	-9.8281	-10.742	-11.863	-6.0205	-9.0365	-10.956	-14.027	-5.5281	-10.71	-6.4413	-10.682	-7.2108
-8.2685	2.4443	-0.91947	2.0737	-2.7113	4.3752	6.2681	-5.8915	-1.171	0.72506	-2.5381	3.5014	3.615	-0.18038	0.742	-4.2678	-0.27595	3.5951	4.874	-0.92994	1.5601	-2.0631	-0.60254	0.66674	2.6708	3.7901	1.5027	4.5054	-5.6132	-4.1412	2.6598	-0.26603	-3.8451	0.81291	-2.4805	3.0638	1.2828	-3.0278	0.48358	-6.2814	-0.25777	2.5725	-5.2099	-4.4025	5.8449	-1.8327	-5.8214	-3.0848	-2.0111	-1.1223
-2.8605	5.6375	-7.9519	-3.1992	-2.3951	-3.6954	-0.8695	8.0802	-6.9899	-1.548	0.97851	5.4636	-2.1259	-0.55218	-0.84456	4.636	-3.9263	1.3791	-6.2139	-7.3234	-6.715	-0.21294	-5.9901	-6.872	-6.2132	-7.9699	-4.462	-7.1336	-6.3978	-1.8011	6.3451	-5.5227	-3.5847	-2.6103	-4.6011	-3.1012	-2.7448	-4.8816	-0.3035	-8.8429	-7.0469	-11.293	-4.4955	-7.4649	-6.9624	-1.9351	-6.713	-8.8842	-0.25449	-6.2646
-15.606	-13.138	-16.43	-7.1864	-10.87	-20.722	-14.085	-13.107	-22.825	-12.059	-12.056	-11.465	-12.243	-19.442	-16.967	-11.466	-16.287	-16.573	-19.271	-13.451	-7.6253	-15.089	-14.705	-11.19	-10.324	-17.551	-14.491	-16.641	-9.2099	-12.768	-8.8667	-9.6555	-12.294	-14.267	-14.682	-14.243	-12.775	-19.87	-8.0045	-9.8168	-15.051	-13.223	-16.584	-17.504	-21.5	-15.53	-13.923	-16.714	-16.757	-14.801
-2.3533	1.4087	-5.1554	-4.0795	-4.3973	-2.9588	-2.7813	-3.4663	-2.8183	-6.9521	-5.2355	-2.5633	3.4444	-0.44804	0.094881	-1.9	-0.20691	3.885	-2.2121	-2.2776	2.8955	-1.5822	-3.529	-7.9816	-2.8978	2.8152	-1.3088	-4.3612	0.5196	-5.2831	-0.5116	-2.2108	-1.0401	1.8622	-1.7847	-5.1533	2.3102	-3.6798	-5.8565	-5.3434	3.94	5.2775	8.0804	1.8447	-8.0359	0.18135	-2.5911	-2.1277	-1.9374	3.1572
-8.9991	-1.7263	5.1162	-2.9182	0.76845	-5.5051	-3.8384	-5.314	-3.485	-6.4068	-1.5223	-3.6654	-5.9203	2.8441	-0.65272	-6.3659	-1.9106	-4.207	-5.3044	1.6517	4.5837	0.09991	-6.8565	3.844	-7.7056	6.2056	-2.4281	5.3546	-2.5038	-3.0271	-5.1592	-7.0724	-4.2404	-8.0368	-0.26135	-3.0972	1.9099	0.82498	-1.6772	2.5218	-1.6686	1.5177	-3.418	0.013272	2.693	-6.6576	-4.7352	-2.9696	-7.7975	-3.8337
-7.9471	-13.46	-14.065	-15.813	-13.368	-15.831	-11.96	-11.494	-13.21	-19.88	-15.05	-15.811	-19.462	-16.127	-16.767	-10.815	-8.4449	-10.975	-9.0929	-9.9546	-5.9337	-3.8326	-10.628	-16.5	-14.07	-7.6626	-11.448	-15.008	-14.641	-12.523	-17.048	-13.729	-15.093	-9.4881	-15.295	-11.41	-10.919	-8.9529	-9.4723	-14.396	-12.044	-10.235	-10.138	-20.629	-17.347	-12.116	-15.895	-16.415	-20.908	-7.1631
-14.364	-20.416	-13.224	-8.4253	-18.025	-16.304	-13.06	-8.753	-10.714	-16.974	-14.884	-11.791	-13.015	-15.959	-20.067	-15.713	-16.444	-11.43	-11.154	-14.098	-15.896	-11.348	-9.8517	-12.406	-20.163	-16.698	-15.284	-15.769	-13.849	-10.899	-11.35	-20.591	-16.363	-18.664	-16.174	-10.304	-17.436	-11.816	-13.763	-16.519	-11.652	-13.69	-10.754	-15.119	-11.702	-11.446	-18.564	-23.809	-14.135	-14.101
-3.3645	1.3985	-6.5894	-5.8269	-0.66994	-1.0471	-2.9091	-1.585	-3.0323	2.9522	-3.7293	-6.2077	-7.4168	0.037077	-7.0802	-9.5866	-4.9724	-8.7315	0.77367	-2.6421	-4.0053	-3.7779	-0.4675	-9.2151	-6.0098	1.2583	-0.94439	-8.599	-3.2696	-8.7803	-8.0791	-7.7089	-1.1033	2.1418	-9.7524	-5.3831	-4.8366	0.29623	-4.8739	-5.4309	2.4157	-1.3055	-1.0996	-6.1737	-5.3329	-7.563	-3.1137	-7.4388	0.43634	-1.5876
-14.598	-22.697	-19.29	-19.86	-16.552	-22.284	-20.353	-23.013	-18.618	-27.159	-20.32	-28.269	-16.167	-22.733	-21.582	-28.793	-22.788	-21.838	-16.769	-16.981	-28.426	-24.025	-21.287	-26.383	-23.455	-18.176	-21.963	-17.897	-23.943	-15.138	-26.624	-21.957	-18.805	-25.751	-22.638	-22.792	-20.674	-21.768	-27.46	-20.008	-21.709	-23.238	-18.807	-24.194	-21.444	-24.525	-28.499	-20.832	-24.971	-25.603
-25.004	-23.05	-27.739	-23.371	-21.072	-15.697	-27.655	-21.374	-17.618	-14.165	-26.945	-17.483	-23.033	-23.947	-29.717	-22.048	-24.37	-23.417	-16.832	-21.176	-25.398	-22.672	-24.345	-21.538	-22.361	-26.506	-23.434	-31.585	-22.861	-22.047	-22.14	-16.405	-26.621	-22.434	-29.809	-23.25	-18.605	-25.252	-21.768	-24.661	-26.107	-21.873	-17.228	-20.991	-25.023	-19.374	-23.137	-14.847	-21.266	-23.778
0.36887	-2.6851	0.76327	3.1278	0.17593	-5.7836	6.6706	5.4757	-4.7876	2.6101	-3.9458	-3.7854	1.2571	1.7718	0.017724	-5.5318	-1.6432	2.6766	4.6383	-1.5703	-1.9674	-1.4151	-5.9133	-2.3455	0.37422	2.431	0.088925	5.1515	0.12669	0.30396	1.9514	-1.2311	3.2659	1.094	0.30164	-3.8988	0.19017	3.8439	0.3793	1.965	-1.047	-2.6906	-0.27972	-1.4923	3.7261	-0.062967	1.355	-3.2248	5.8002	-6.099
-7.7606	-7.0838	4.3568	-4.6192	-8.0314	-6.896	-2.8299	-2.4237	-7.5922	-7.5417	-3.2879	-4.9839	-1.9546	-1.1036	-10.919	-1.1201	-0.042962	-12.009	-4.1454	-6	-0.54697	-1.6629	-12.142	-4.7719	-5.0881	-4.284	-1.8327	1.8806	-4.1952	-6.5098	0.36469	-10.208	-10.529	-6.2761	-1.6821	6.0937	-11.177	-5.4502	-0.65026	0.6193	-3.544	-2.9641	-5.75	-11.625	-7.0896	-5.6525	-4.4348	-5.4679	-6.37	-2.3985
-8.4137	-6.1367	-6.352	-8.5352	-8.0124	-2.393	-0.40794	-2.8744	-12.533	-5.9748	-5.4414	-6.7064	-6.4084	-1.2954	-4.352	-8.6061	-8.9025	-10.869	-5.6303	-10.44	-10.275	-4.6493	-5.6596	-1.8479	-9.575	-8.9825	-0.0727	-5.2083	-5.5961	-8.5274	-2.3553	-10.268	-15.3	-4.3243	-5.8279	-6.7083	-9.8018	-13.338	-9.7089	-6.5751	-11.885	-5.9823	-6.7449	-6.5364	-11.04	-0.95666	-8.7371	-7.1559	-8.8412	-8.9555
-3.3739	-6.8524	0.20145	-7.5787	-3.6137	-7.5799	-2.4556	-4.9645	-4.3016	-3.1508	2.0871	-6.7885	-3.4232	-6.3328	-4.8425	-9.5094	-5.0342	-2.8034	-4.5202	-6.3156	-2.9477	-2.5426	-3.9698	6.8212	-1.6895	-0.48064	-4.8663	1.1223	-0.707	-5.1411	-3.3125	-4.2292	-1.4318	-2.9773	-0.81512	-4.2702	-0.29762	-0.63064	-5.1166	0.83862	-0.18829	-5.2852	-4.4001	3.2103	1.6106	-1.9109	-4.2088	0.98135	0.63106	-10.387
10.597	7.8109	9.5195	2.8754	2.2086	8.7726	8.9415	1.1957	1.8743	2.3065	12.25	7.8566	8.9937	12.216	4.5169	8.7922	2.4739	1.3387	9.948	1.6493	5.7685	3.5733	4.6811	10.619	8.5466	0.3384	2.6598	8.3974	4.5825	8.5414	3.6441	4.3233	6.8581	3.6289	0.81947	5.0591	7.1658	3.8356	7.2821	8.7686	8.1488	1.7321	5.6887	4.6312	8.238	9.5159	10.238	12.558	8.0372	7.1202
7.0941	3.3857	-0.042398	-0.49028	-0.5272	2.0247	8.2038	3.637	-0.78257	3.7821	-0.64031	-2.4052	2.5061	6.6568	1.2602	2.6797	-2.1467	4.4595	7.8989	6.6913	1.277	4.5108	-1.4805	-1.6158	2.5836	6.7711	-0.20302	3.8464	0.7684	1.2399	0.9928	0.90739	2.0956	4.1354	3.7574	2.9988	-2.4143	-1.1791	2.2597	0.34889	1.3533	1.7472	3.6367	3.4372	-1.8742	3.884	2.8392	2.8125	4.5036	0.22069
-8.1173	-8.238	-15.244	-12.616	-17.496	-10.9	-12.436	-14.345	-10.551	-10.59	-7.8507	-13.384	-19.989	-14.789	-13.661	-8.7512	-5.2208	-13.581	-16.565	-12.311	-14.235	-12.53	-9.3928	-12.887	-15.266	-14.139	-13.008	-13.095	-13.019	-7.6138	-7.5127	-8.8291	-7.4781	-15.433	-5.1795	-15.753	-13.894	-5.1387	-11.681	-8.7318	-15.084	-10.318	-13.25	-8.1142	-10.35	-17.127	-11.254	-16.666	-19.508	-11.138
2.9743	-0.91968	-4.7952	-2.5157	-5.7165	-6.6966	-4.0614	1.6073	-1.4196	6.3594	3.4136	-2.4998	0.39926	0.15383	-3.3444	1.2337	5.3559	0.61208	-2.4446	0.062298	3.1095	0.046519	0.35304	-0.27639	-0.02639	7.1952	1.2244	1.1664	-1.292	-1.0912	-2.1629	-8.9612	2.8181	-7.6652	-2.5514	3.0148	-8.7541	2.1501	-0.71073	-1.2219	-6.537	2.9425	0.70644	7.1916	-11.471	2.2653	3.5128	-2.8597	4.0991	-2.014
-6.8529	-17.204	-8.195	-16.486	-9.3508	-9.8757	-8.2675	-11.242	-8.4177	-9.7502	-8.3101	-16.231	-8.3839	-9.2055	-12.409	-7.6184	-11.812	-3.7686	-13.774	-13.176	-11.614	-15.823	-7.4818	-11.021	-12.278	-13.308	-8.3802	-16.196	-11.83	-10.753	-10.816	-6.3298	-7.6779	-13.936	-1.8893	-7.6743	-8.1992	-15.148	-6.4433	-11.513	-12.585	-11.238	-5.608	-8.2632	-14.792	-16.373	-14.009	-11.75	-3.4138	-6.0407
-18.77	-14.841	-18.439	-9.8915	-14.05	-7.8828	-5.9373	-19.663	-16.988	-14.628	-11.534	-10.312	-15.822	-13.833	-8.7415	-8.5533	-18.35	-11.358	-9.8882	-13.79	-4.9011	-10.593	-7.8173	-12.336	-13.567	-13.555	-11.445	-17.937	-15.243	-13.07	-16.826	-12.499	-11.806	-12.721	-19.422	-14.268	-16.599	-10.949	-7.8903	-9.4005	-11.829	-8.3773	-13.418	-13.002	-18.034	-16.261	-12.452	-11.005	-19.116	-18.054
-2.9435	-0.15201	6.2752	-4.5517	2.0631	-0.20484	-0.52671	1.937	-3.4517	-5.0944	5.0095	2.0202	1.2063	3.2364	2.5806	1.86	0.23746	-3.0937	-3.8031	-1.3384	2.9361	1.7505	-2.7981	5.0828	-2.714	5.3134	-1.2616	2.2533	-5.9319	7.7302	-4.8049	-0.44278	-2.9347	-2.3343	-1.9797	0.83276	-4.3233	2.1333	0.5022	-1.2056	-2.5674	4.1193	-2.2209	-3.5671	-3.2457	0.8401	-1.4171	-0.099665	6.7524	4.7403
2.9465	4.5465	-2.6311	4.4626	4.6162	2.5367	2.0414	-7.0296	5.2386	2.0283	-0.096349	5.3695	1.4843	6.6734	4.8296	-0.9716	7.9768	0.92952	0.15939	4.3143	9.6109	2.8583	3.7743	-3.5193	2.0496	3.3807	7.2492	3.6822	4.554	0.69448	-2.6829	3.2096	8.4574	-1.6407	-2.7906	4.62	3.0284	2.6385	3.9143	8.2699	2.2603	2.644	-0.53647	-0.74978	-0.9387	3.6358	5.1966	2.1379	3.6262	1.6458
-4.2394	-12.539	-7.7529	-12.135	-6.6537	-12.298	-10.861	-4.7109	-5.6846	-5.7237	-9.3837	-10.303	-13.192	-5.987	-5.2248	-4.4191	-4.351	-3.173	-9.5771	-7.8943	-7.0916	-6.3844	-15.057	-8.4243	-2.6788	-11.086	-9.3653	-7.059	-12.292	-5.0113	-8.4159	-9.4488	-6.5173	-5.6269	-8.4578	-4.2134	-12.727	-4.8899	-10.095	-2.6995	-9.5225	-5.5663	-9.2964	-8.6677	-9.4885	-6.3013	-13.045	-2.4711	-1.274	-8.2488
-3.3396	-8.7557	-10.289	-12.993	-15.921	-7.5512	-5.0654	-12.29	-10.186	-5.6059	-6.0939	-1.3014	-13.216	-2.1678	-3.8955	-7.715	-9.5675	-9.3905	-11.597	-7.9756	-11.38	-16.331	-13.52	-16.758	-11.806	-10.055	-6.6514	-5.8811	-6.8025	-14.63	-10.457	-11.521	-6.1429	-8.4557	-5.2296	-9.1929	-7.5647	-14.236	-12.94	-14.466	-13.114	-11.449	-7.9765	-6.1807	-5.6478	-10.816	-10.948	-16.335	-13.458	-9.715
-3.3509	-3.442	-5.4039	-4.1801	-3.8221	-5.683	3.6891	-8.572	-7.211	0.91089	-1.903	2.0032	1.6019	-9.9568	-0.96497	1.4259	-0.13866	-0.42599	-0.37286	-3.397	-4.1353	4.984	-5.3229	-9.0841	-2.6901	-3.7381	3.2942	-3.5335	-7.6647	-1.259	-0.46698	4.4309	-5.638	-0.30622	0.55785	-1.703	-1.4692	-4.1506	3.2088	-4.4615	-6.8673	1.3658	0.55145	-2.2173	-2.7975	1.2734	-1.5623	-1.5323	-4.1856	3.1806
-0.29562	-1.2145	-3.042	-1.2928	-2.2534	-4.7318	-5.0556	1.5122	-4.3601	-7.067	-1.6514	-5.3656	-8.6203	-5.1721	-2.6229	-5.1804	-0.51108	-0.53522	-2.8718	-5.3176	-6.2146	-3.589	-6.6324	-2.812	-4.5162	3.1131	-6.07	-5.5086	-1.3302	-1.4475	-9.6008	-5.9427	0.12691	-1.5938	5.5413	-3.4146	-8.9232	1.3351	-5.547	-1.3732	-4.7799	-3.2568	-2.5424	-0.7561	-3.2366	-1.9479	-0.47701	-11.07	-0.38761	-6.707
6.4642	3.5323	1.3467	3.3619	3.182	3.2825	7.8496	0.53117	6.1115	3.3541	12.402	3.2337	11.014	7.9811	6.7702	6.7772	6.7147	0.48354	4.268	7.2737	2.2545	7.5114	6.9469	7.0346	0.051548	9.7522	6.0031	8.5488	-2.5412	7.3543	11.021	5.5588	5.0741	1.1962	10.11	2.3635	6.0501	12.427	2.6077	7.1779	7.9282	2.4999	8.6197	2.0297	1.2342	0.41356	5.0582	0.38477	0.87499	3.5659
3.8684	11.699	1.8351	-0.46205	9.9786	8.712	4.7031	8.4117	-0.19507	3.9849	4.6628	7.6191	4.9646	9.5708	6.7369	4.8105	10.919	3.884	9.4566	-1.6194	5.0686	7.9598	9.0313	4.5154	8.9155	5.9622	4.7478	5.0147	4.9464	7.6444	4.6237	8.0557	6.1059	5.5543	5.3144	4.419	4.3588	9.5528	9.6597	3.4591	-3.1346	4.8053	2.2	5.006	8.8491	3.2648	7.2872	2.6184	1.0688	3.5025
-4.6602	-1.6318	-0.15274	-1.5983	-0.58655	-5.1115	6.2684	1.5344	0.47993	-3.9231	1.967	-2.8914	-0.8289	-1.4661	0.49396	-3.9079	-2.0292	-2.9501	6.8695	-1.1832	-3.2051	-0.96405	-5.2502	-5.302	1.4403	6.1548	1.95	3.3565	-1.3252	-0.50793	-7.8986	-0.31084	-1.7949	-1.7049	-7.919	-2.0671	-3.8191	-2.9586	-2.941	-2.0683	3.0952	-0.86857	-3.2729	0.91729	-5.599	-5.6779	0.69393	-4.7646	-3.2743	-1.7435
-3.8105	-10.479	-13.658	-13.091	-11.318	-5.8929	-13.623	-15.83	-8.957	-13.227	-10.044	-13.588	-4.6092	-13.298	-7.8753	-9.9249	-8.1195	-15.327	-8.8303	-10.175	-9.3723	-10.904	-12.715	-8.0555	-10.237	-6.4584	-8.1048	-15.494	-12.453	-11.133	-12.452	-7.8822	-13.319	-13.338	-8.8592	-5.4083	-12.945	-11.117	-12.947	-15.958	-21.87	-8.689	-11.499	-8.9528	-12.974	-6.378	-15.746	-7.2778	-8.9022	-9.7407
-14.07	-11.685	-11.031	-10.968	-14.327	-6.7395	-6.1469	-13.883	-11.241	-12.107	-5.9276	-10.686	-4.5128	-11.227	-18.365	-13.636	-11.684	-10.415	-15.474	-14.129	-11.724	-10.687	-12.345	-10.771	-12.232	-9.4606	-8.0292	-12.302	-9.9879	-17.805	-10.079	-15.247	-9.4089	-12.161	-16.778	-11.996	-18.482	-17.716	-16.368	-10.094	-7.5279	-10.743	-9.5567	-4.5856	-11.17	-11.569	-14.261	-11.428	-12.944	-8.6373
13.139	10.766	11.013	6.2958	5.9529	4.0387	13.587	12.296	18.467	4.246	6.7788	7.5002	7.0053	4.073	13.091	11.633	8.5061	8.8284	7.3227	5.7852	12.534	9.1332	7.2763	10.513	11.504	5.3257	12.536	5.401	12.88	5.375	10.233	5.5381	6.3319	12.146	8.5688	2.2547	5.0939	5.4363	9.5943	6.445	9.1312	7.1961	7.6832	12.314	9.1192	5.1679	14.945	7.6683	7.6908	5.6039
7.6381	8.2205	2.3942	8.0699	2.3535	1.3784	6.2509	8.2733	2.6033	5.6386	6.3322	0.55881	7.0254	3.5085	7.2782	6.7119	8.9984	7.0387	5.4828	1.1217	3.0231	3.7636	2.3915	2.7615	5.2659	11.552	7.3791	5.7041	8.761	-0.34426	3.3687	1.7636	2.7236	7.6713	8.6935	6.9522	1.3146	11.428	4.1209	5.7982	2.8769	3.2649	2.5733	6.0657	0.028188	8.5416	-0.60831	-4.5721	5.4587	1.9991
-22.122	-18.077	-22.056	-23.551	-23.727	-20.176	-22.669	-28.704	-22.229	-22.323	-17.569	-23.281	-19.502	-27.351	-15.911	-27.472	-26.944	-21.633	-22.834	-20.009	-23.809	-20.974	-23.635	-15.128	-28.115	-19.379	-15.644	-19.274	-22.067	-21.881	-25.844	-14.211	-28.075	-20.464	-24.868	-26.7	-24.642	-22.145	-19.78	-17.659	-23.422	-27.325	-24.507	-21.885	-29.558	-22.104	-23.825	-23.056	-20.34	-19.737
-13.675	-11.628	-8.7755	-10.036	-16.789	-12.781	-8.0072	-10.104	-11.96	-17.096	-12.406	-16.542	-9.1268	-13.521	-12.789	-14.64	-12.257	-6.3732	-12.186	-13.676	-13.875	-7.7461	-16.572	-14.349	-20.644	-5.5077	-9.8086	-12.688	-15.099	-8.1972	-8.7482	-11.277	-15.361	-16.972	-6.837	-9.0226	-12.529	-12.374	-13.448	-10.974	-17.436	-7.4287	-17.118	-9.4135	-15.605	-5.4759	-14.022	-6.8358	-11.863	-13.939
-3.6646	-1.7446	3.7875	-3.3583	-4.6856	-3.5585	-7.0454	0.64109	2.8729	-2.6066	-6.2413	-2.6583	-1.3531	-2.7706	0.50431	-0.96926	-6.5397	-3.0958	-3.0668	-6.4386	-4.6038	-1.2824	-8.7368	-5.0909	-5.271	-1.4526	-1.4422	-3.0312	-0.70816	-6.9052	-5.0918	0.28527	-4.7146	0.46652	-6.7807	-10.086	-7.4975	-0.52604	0.92525	-4.8328	-3.6108	-0.82728	-6.8976	-0.12854	-4.423	-3.2683	0.011299	-3.6108	-3.2406	-5.9807
0.7801	-0.31396	-3.3107	0.80659	1.0179	-2.3669	-0.23473	0.026254	2.6821	1.4271	0.5266	4.2128	-2.8812	-4.3689	2.1884	-3.5369	0.4623	-2.2268	1.7023	0.9908	0.20835	2.0133	-0.77215	0.6724	-0.54857	-0.15618	0.94574	3.1013	-1.178	3.3253	-7.7128	-2.4016	-2.926	0.089368	1.586	-3.9661	-3.8423	0.23075	-3.7635	-2.0577	1.9554	3.4944	2.2078	-0.54798	2.6829	3.5814	5.9407	-2.3426	3.4089	4.3183
0.58115	2.5173	-1.9922	-0.86114	2.0748	-3.7453	-0.47076	0.59475	-2.145	1.883	2.5624	-0.18781	-6.6435	2.2913	2.0338	4.2151	7.7023	5.6392	1.9921	0.45146	7.8301	1.2416	-6.1202	2.052	7.4362	1.9309	3.1054	7.6308	1.5042	-0.37583	2.3836	9.9935	0.64862	1.3114	5.0992	1.2745	3.2837	1.3253	3.7917	6.3269	-1.9067	-0.052066	3.4642	3.4995	5.2057	-0.53279	4.9874	0.19936	2.7623	6.2349
-19.414	-14.038	-8.4783	-13.419	-10.074	-8.6464	-15.236	-9.6788	-12.367	-10.318	-14.012	-13.731	-11.767	-7.6448	-16.914	-15.609	-9.1158	-8.2766	-10.24	-5.8594	-15.375	-15.985	-7.0463	-10.675	-7.5091	-13.292	-19.516	-12.928	-12.765	-16.805	-5.5385	-14.701	-14.135	-14.533	-8.696	-12.836	-17.373	-14.697	-10.164	-10.059	-5.9763	-13.587	-12.661	-5.8021	-14.937	-13.32	-11.933	-18.705	-17.119	-14.212
-0.96123	-6.4716	-1.0379	-2.113	-1.4156	-4.6938	-8.6026	-2.1964	-9.4975	-1.0945	1.7566	-4.8468	4.2413	0.41229	-0.56152	1.3521	4.045	-3.0309	1.2078	-5.2746	2.6975	-4.731	-4.073	-2.049	-6.2771	-2.4866	2.3152	-1.243	-4.9436	0.32293	-6.5597	-3.6469	-5.1094	-0.54198	2.4466	-1.2585	3.9837	-5.5307	-1.7604	-1.3987	-0.16478	-0.45651	-3.808	0.67976	-4.0105	-8.3607	-6.4512	4.0163	-3.3922	-3.8995
0.80149	-4.1549	-2.3458	-1.9577	1.2446	-3.8682	-9.4838	-1.3132	-3.9448	3.4841	-6.5256	-6.4693	-2.4006	-1.3385	-0.25071	-1.6692	-5.7235	1.4749	0.85288	-5.5429	-2.4567	1.5681	-7.6196	-9.2272	-6.5883	-3.9278	-5.7034	2.1002	5.2717	-7.014	3.2635	-8.2777	3.1459	-0.3141	3.1572	-3.4613	-2.4715	-2.1905	0.72066	-0.66882	-4.582	-0.059604	-4.719	-5.4642	-3.9726	-3.184	-9.5494	2.1179	-3.9976	-4.5206
-9.8668	-10.636	-8.3007	-16.288	-17.266	-15.431	-17.3	-7.9014	-16.13	-16.876	-9.9867	-16.361	-12.304	-19.384	-21.275	-11.644	-10.181	-12.874	-15.625	-13.479	-19.869	-19.553	-18.041	-18.075	-15.627	-9.4695	-11.996	-13.255	-17.504	-13.802	-13.703	-16.214	-14.945	-10.243	-15.022	-11.27	-9.9665	-12.234	-14.867	-5.9545	-18.81	-14.983	-16.687	-14.343	-15.203	-13.043	-11.683	-9.2307	-11.542	-11.574
-5.8173	-3.639	1.8104	-1.9852	0.78264	8.2017	-6.6875	2.5321	5.975	-0.34616	-2.1657	-3.267	0.46809	7.9003	-2.3825	-4.0469	0.43601	-6.9576	0.32005	1.516	-1.2147	5.7363	4.2001	-4.4982	-4.7851	-6.4753	0.76847	-5.9001	1.8819	-4.1327	1.6256	-1.0889	-2.6949	3.0863	-0.90809	6.679	3.1111	0.50333	1.8324	-7.0051	-1.1379	2.3537	-2.0473	-4.6405	-0.78038	3.8487	-2.5516	-4.4941	1.6208	-0.68958
6.9515	-6.4401	1.663	-1.1279	5.6483	2.7367	5.8318	0.31588	1.5556	-4.1679	-0.12773	2.3694	2.9037	-0.62535	-0.14858	6.4041	-1.7531	-1.3094	3.8828	0.84399	-0.025973	3.4316	-2.3276	1.703	-0.84004	2.6587	2.6525	2.8658	4.1252	-3.1768	-1.6109	-0.49755	-4.4207	-1.2143	-0.16627	0.75832	-6.1627	5.2592	-5.7858	0.41764	-1.8482	6.7795	1.536	3.158	3.3477	-0.62772	1.1123	-1.5218	-2.5512	-0.44805
-6.0954	-3.5216	-5.9112	-2.5322	-3.7446	-5.4442	-2.1009	-3.6176	-6.7918	-5.9449	-3.9681	-6.2285	-2.6126	-1.0884	-1.4751	1.7905	-10.03	-7.5531	-8.1786	-5.821	-4.2466	-10.143	-6.3618	3.3174	-4.6085	-5.1635	-5.281	-9.7445	-5.2823	1.1019	-2.4341	-4.6622	-1.9712	-1.1827	-5.7307	-9.2821	-3.7398	-9.2049	-5.8351	-3.0402	-8.2611	-8.1554	-3.3982	-9.4066	-9.2737	-3.9929	-2.783	-2.2612	-5.6274	-5.9592
-8.2688	-1.1436	-2.6392	-5.7645	-5.4538	-0.86798	-6.8627	-0.7393	-2.7994	-1.0345	0.75074	1.084	-1.8062	-5.3466	1.4309	-5.0388	-3.3026	-3.4848	-8.7844	1.8224	-4.1314	-1.7061	-0.68872	-4.3935	0.4845	6.1207	-10.838	-0.63935	-0.95694	-4.3665	-8.9474	0.016459	-2.7107	-1.5447	-4.3092	-7.0186	0.81918	-6.0195	-4.4581	-1.4713	-2.9728	-8.5061	-3.3242	-4.0688	-4.0032	0.15883	-5.4241	-7.7904	-1.9436	-5.8893
4.2557	1.6915	10.328	10.955	5.3644	6.3472	7.2664	10.106	11.037	7.4331	11.65	3.1478	7.995	6.2396	7.4883	12.469	6.4485	17.03	11.448	7.7059	15.114	5.7506	10.529	8.7201	9.5721	7.7036	10.285	10.834	7.7254	1.1889	9.166	8.803	6.6431	10.096	4.7234	7.011	6.8935	10.441	7.215	8.4579	10.299	12.769	8.5596	7.3906	15.965	3.3663	10.085	10.254	10.36	5.4153
3.1412	-1.4649	-2.3739	8.0843	-2.1939	-0.65104	-2.1838	-0.22651	-4.6699	-3.655	-1.393	0.42751	2.7832	1.5561	-0.61803	-1.9779	-0.45136	-3.2497	0.31321	-2.0047	-2.8567	2.5541	-2.1308	-3.4341	-2.9772	-0.99963	-4.5955	3.5215	1.0477	0.081841	-0.98571	-6.323	0.72137	3.8794	0.70017	-1.5869	-7.0553	-0.16498	-3.7188	0.39756	-4.8339	-1.4314	-0.19133	-4.3269	-1.5832	-11.581	-2.6034	-0.25937	-4.5095	-2.8232
-0.20618	-4.843	-4.769	-6.4848	-9.5275	-5.6533	-3.0797	-9.6529	-11.592	-2.7421	-2.4318	-3.0279	-3.2067	-1.5076	-8.8414	-4.0955	-2.9187	-0.043326	-4.5749	-5.0776	-4.8361	-11.478	1.4352	-7.2823	-0.03217	-1.0097	-5.7152	-4.7251	-0.65887	-4.0721	-2.112	-0.47558	-5.347	-0.089981	-3.2018	-10.861	-4.8642	-6.2147	-5.6128	-3.3263	-8.5032	-9.7979	-4.1003	-3.2564	-6.4516	-8.512	0.10252	-8.7674	2.8637	-10.916
-4.4776	-8.1342	-7.4576	-4.5612	-10.656	-12.09	-10.173	-9.4535	-10.839	-13.374	-12.989	-3.7513	-11.627	-7.8964	-7.8874	-9.0642	-7.9155	-7.7962	-13.085	-14.401	-6.285	-8.7556	-14.291	-13.728	-11.681	-10.625	-14.357	-8.345	-11.108	-3.4811	-10.797	-9.281	-11.86	-9.985	-11.008	-10.361	-5.4002	-11.615	-15.557	-11.105	-14.297	-7.1131	-17.23	-16.437	-11.345	-10.774	-8.9473	-7.7547	-15.297	-7.8079
-3.629	-7.0507	0.23921	-3.2708	-2.7352	-1.508	-2.845	3.7156	-5.2868	-0.81251	-4.2989	-1.6724	-0.46842	-6.6228	-0.85154	-2.8386	-3.4547	-0.33522	-4.0706	2.2215	0.97618	-5.0689	-0.51924	-8.0113	0.64946	-3.5532	-8.4805	-0.88625	1.7731	-9.3484	-4.3003	-2.3074	-5.4326	-0.81397	-3.8605	-0.44809	2.5466	-7.6059	-2.099	-9.1162	-0.18101	-5.0837	-1.9197	-0.70347	-10.513	-5.3351	-0.11985	-3.0769	-7.6297	-4.6315
-7.8051	-3.0584	-4.8528	-7.8731	-12.198	-8.3187	-13.79	-9.2889	-5.4172	-8.3436	-8.3927	-3.403	-3.845	-11.474	-2.8531	0.3643	-1.4025	-3.287	-8.644	-5.9785	-13.452	-7.5189	-6.082	-5.1011	-13.528	-12.352	-7.7877	-3.3359	-5.0189	-7.7688	-8.1617	-13.606	-4.2374	-13.697	-7.5085	-3.0828	-15.186	-12.567	-4.8823	-11.841	-9.7638	-8.7659	-2.7998	-2.4471	0.4209	-6.7123	-8.6538	-9.9997	-8.3785	-6.7754
3.3942	-2.5248	5.1196	-2.2901	-2.887	2.8269	-5.4468	0.3014	0.0085874	-2.6364	-4.0065	0.97931	3.3661	-6.5814	2.609	-10.693	-1.0567	-6.0108	1.3986	-0.97312	-1.7066	-1.782	1.6248	1.8283	5.0701	-4.5235	-2.4917	3.9503	-5.0153	4.046	-2.1033	1.3987	-3.3517	0.20218	-1.0696	-1.9387	7.3019	2.2376	4.9039	0.86692	2.1934	-1.2928	-5.3537	1.9506	1.143	-6.8244	-8.9268	-6.0827	3.2541	-5.8889
-1.501	-2.751	-4.4845	1.4493	-11.254	-4.289	2.815	-9.1645	0.90155	-2.8625	0.33553	-0.73794	-4.8088	-5.4626	-2.6806	1.056	-3.1379	-2.1833	-9.1498	-12.805	-1.7979	2.4759	0.45177	-4.4343	-0.59628	0.48397	1.3906	-6.0526	1.3024	4.4882	-2.9095	-1.4267	-1.055	-4.1986	0.79896	-0.34626	-1.0798	-3.5738	-2.2933	-5.8594	-3.5817	-6.7465	2.6159	-6.4804	1.1205	-1.5667	-2.9659	-7.3316	-7.029	-3.078
-2.5639	-2.645	-2.0107	-3.428	0.0024352	-0.40996	-2.2707	0.83024	-2.7791	-6.9254	-0.60214	2.7365	-2.3928	-0.80008	-3.4414	-6.3396	-4.4491	-4.6101	0.32965	-6.9748	-1.6573	1.74	-1.6176	-4.8668	0.52686	-0.93496	-1.3702	-5.1063	3.4461	-2.4645	-3.6856	1.9756	-3.9672	-4.0166	-4.2883	7.2827	-7.4619	-2.3827	-2.6163	4.4006	-1.0391	0.052855	-4.5895	-1.6316	-2.4678	3.1953	-3.2784	-1.1158	-2.0023	-1.8432
-8.3135	-7.5293	-13.717	-17.73	-10.149	-10.309	-10.675	-9.8174	-7.5096	-10.538	-7.8032	-11.233	-11.06	-6.7488	-12.721	-7.038	-12.031	-12.618	-11.296	-11.315	-9.6376	-13.32	-5.1147	-7.7192	-3.5239	-12.603	-15.216	-10.579	-7.8353	-7.3992	-7.0508	-8.6374	-11.999	-11.203	-16.448	-3.7793	-7.8707	-11.496	-7.8089	-19.056	-6.7941	-8.8779	-7.0583	-12.25	-4.1911	-11.819	-10.573	-12.802	-12.712	-8.992
2.3022	0.94443	6.2051	7.8105	14.173	2.0754	-0.28902	2.8476	6.1853	8.282	5.0261	10.41	7.3957	6.4513	9.3431	6.8826	2.4532	3.4368	5.2767	7.1412	11.447	9.5537	5.3558	3.495	9.957	6.2756	7.6448	4.0872	7.4747	6.2992	7.0403	4.0879	12.035	0.87818	2.7884	9.8664	-0.47536	6.176	0.82981	0.44075	3.8962	0.81168	13.82	8.5695	6.3455	9.1179	5.7651	9.4704	1.7245	2.5133
9.2883	1.4908	8.8514	5.8571	8.9984	3.2907	8.044	9.5858	4.8805	5.2526	8.9198	9.9745	7.4753	10.938	2.4836	14.097	6.9548	-1.028	7.7013	2.8353	9.4627	5.3659	9.3225	6.1939	7.6749	1.4401	16.973	7.5129	11.03	11.459	13.272	0.33714	7.1899	7.6179	-2.5052	2.1926	5.6795	9.065	11.045	8.8761	5.8633	7.471	11.372	5.1984	3.7567	12.894	5.2583	4.832	10.922	5.9514
2.3226	6.7691	5.8105	5.8848	9.6936	8.9392	8.1989	7.9969	-2.1175	7.3006	4.323	6.1083	-1.2593	3.3548	3.6918	8.5086	5.5266	4.9864	4.8523	11.224	7.193	6.7735	7.2002	3.6828	5.9589	6.9731	-0.76185	3.4662	-0.69933	6.0589	0.04514	14.653	5.5888	7.8596	3.6659	-0.7443	6.0063	9.4547	-4.1025	-4.9028	6.1189	8.8486	12.534	9.8785	3.3618	5.7643	4.196	11.526	2.0836	3.5845
-11.721	-15.458	-14.494	-11.815	-11.081	-6.7305	-13.53	-12.394	-10.911	-8.9352	-10.616	-14.132	-11.748	-12.222	-12.576	-12.296	-9.3107	-4.9453	-8.3521	-12.347	-7.8101	-14.585	-6.7364	-7.4032	-13.446	-13.782	-8.32	-12.609	-6.0947	-12.279	-16.614	-17.227	-21.264	-12.286	-7.5063	-15.87	-18.572	-10.359	-14.862	-15.32	-10.605	-10.72	-16.42	-11.735	-10.084	-8.7545	-8.8915	-11.998	-10.362	-10.708
7.6647	14.356	9.5274	8.4699	11.139	7.0016	7.9916	8.5334	9.9568	6.9636	10.674	7.2906	5.8157	4.7115	12.7	1.7643	7.9058	9.6007	3.8271	11.083	6.5524	4.277	7.5561	13.176	2.5661	7.1786	10.875	12.746	9.1443	9.0829	10.782	14.351	10.475	6.8351	7.9674	18.897	7.4518	13.864	7.5841	1.2171	9.9645	5.6587	8.3788	10.85	2.5948	6.0674	7.5171	7.6897	10.436	8.4613
-10.759	-5.5821	-19.345	-13.972	-10.361	-9.3078	-12.489	-4.8586	-6.8636	-10.084	-1.633	-13.278	-6.7951	-8.3651	-9.9181	-8.3417	-11.661	-9.0139	-12.664	-9.1006	-10.247	-12.403	-15.224	-9.3418	-7.4678	-9.4217	-15.356	-7.6708	-6.9554	-12.953	-16.692	-6.1805	-13.833	-1.526	-4.052	-6.6599	-16.744	-11.556	-13.806	-13.339	-9.2855	-11.564	-9.1233	-8.265	-14.672	-9.3153	-11.851	-18.034	-10.441	-9.4128
-10.245	-10.543	-11.766	-7.1312	-7.3107	-7.284	-6.3847	-13.522	-12.227	-11.863	-15.476	-5.8393	-13.731	-11.418	-13.916	-7.8772	-9.6402	-0.8011	-6.1583	-11.115	-10.858	-10.601	-9.9504	-13.647	-5.899	-2.0677	-11.857	-19.247	-16.738	-9.5678	-11.252	-14.586	-13.161	-11.447	-14.795	-11.873	-11.282	-16.778	-10.053	-10.778	-12.953	-10.825	-16.126	-14.462	-4.699	-13.39	-11.346	-13.23	-11.039	-13.439
0.41235	1.2597	1.5225	-1.218	7.6103	-2.0994	4.3984	0.97362	-0.73354	-0.30141	3.0701	-5.6972	-4.2709	-0.083024	3.226	-0.77522	2.3885	0.70806	-8.0749	1.4315	-2.4248	-0.71778	1.1345	1.8238	-2.4601	5.5919	1.7756	0.31365	-3.7252	1.7774	2.4418	-8.0805	-9.0259	-2.7021	0.044294	6.8835	-6.307	-5.4704	3.1496	-1.1654	2.8389	-2.9767	0.18062	-0.65775	2.1987	-7.6599	-2.0344	-2.219	-3.7299	-7.8468
-12.247	-16.453	-14.718	-7.9965	-5.0151	-13.793	-14.539	-12.524	-15.27	-13.475	-13.039	-10.032	-13.879	-11.378	-9.0502	-11.95	-14.834	-10.242	-5.7118	-8.8108	-9.3922	-11.144	-8.394	-12.4	-9.5086	-8.1014	-13.127	-13.107	-10.18	-16.51	-15.106	-6.2067	-11.375	-11.722	-15.046	-17.667	-17.068	-10.807	-11.979	-8.4961	-5.692	-7.9327	-15.053	-6.7703	-14.762	-3.9305	-6.9338	-9.7081	-12.576	-8.0551
1.2739	4.4421	9.6238	3.5105	0.38346	4.0753	-4.6497	-1.9105	-11.902	-0.43936	-4.5425	-3.4918	-1.6478	-0.073165	3.1772	-0.45592	5.7696	3.0753	2.8613	-2.4724	6.7757	1.6985	0.72771	6.0886	2.3209	-1.1502	5.5749	-3.0537	-1.3843	-0.84134	2.9444	-1.1711	9.2884	0.87498	6.9565	-0.24231	-5.2407	0.087896	1.0676	7.1291	2.1896	-2.9641	3.618	-9.9784	4.4321	-3.1116	-5.088	-3.3854	0.31133	-1.3957
-1.1537	-0.098918	1.6649	-3.1647	-2.175	-6.0317	-4.5249	-0.028986	-4.4676	-4.6932	-2.2928	-2.5059	-4.786	-2.1995	-4.4899	-3.9703	-3.0311	-1.3204	-10.051	-7.8504	-5.1673	2.5734	0.77143	-1.6367	-3.1526	-8.3251	-4.0038	-2.1898	-11.826	-14.859	-6.1107	-2.9133	-10.568	-7.4033	-1.6535	-0.86371	-11.516	-1.6006	-0.31831	-5.5798	-2.2026	-0.51576	-2.3652	-6.7582	-2.7217	-5.6253	-6.9019	-8.9407	-6.7437	-0.15663
-14.91	-14.153	-11.249	-9.1377	-5.9015	-12.067	-11.876	-7.7963	-10.112	-7.7221	-8.0785	-8.3615	-12.146	-7.7626	-4.3102	-6.5728	-9.9095	-8.2091	-9.7884	-11.982	-9.2963	-8.6101	-2.256	-12.439	-6.2486	-7.4126	-8.4993	-15.663	-9.5363	-10.24	-9.8275	-5.4761	-10.795	-7.0784	-12.437	-4.3039	-8.8985	-9.6995	-7.6468	-8.2947	-8.7156	-11.303	-10.116	-8.5989	-7.0202	-8.8116	-7.0107	-17.93	-13.2	-11.142
-17.558	-8.7646	-9.0737	-15.213	-11.271	-7.2112	-7.2021	-14.668	-11.103	-7.2127	-22.008	-10.868	-15.723	-14.74	-7.8575	-9.7783	-13.947	-11.737	-10.464	-12.686	-7.3477	-11.805	-16.806	0.34166	-9.5916	-11.043	-8.4193	-15.306	-10.787	-5.9348	-15.365	-12.655	-18.373	-11.991	-14.286	-19.744	-7.5688	-14.701	-10.491	-14.324	-6.1372	-15.887	-11.527	-11.092	-8.3649	-8.6131	-13.963	-13.013	-12.837	-9.5204
4.5902	-4.5437	-0.3116	3.5188	-0.012843	-2.4423	2.5897	3.3599	5.2015	1.5813	5.6122	0.73349	-6.973	-1.396	1.8778	-3.3514	0.044934	0.85558	7.7348	3.816	3.1827	-1.1153	0.94509	-6.1799	3.1013	2.9698	2.7174	-1.7549	-0.91787	0.29717	1.736	-0.48263	2.2959	-1.5109	1.9862	3.7458	6.7571	-1.4885	9.5623	-1.6286	2.1105	2.9509	-0.44401	-3.0128	5.8546	-4.9829	4.514	4.4593	-0.13342	-5.883
0.16376	-5.2502	8.7548	0.22866	-5.4094	1.2016	-3.4895	-1.1007	-4.0862	3.9839	-2.5455	-3.9647	5.9852	-9.1185	-2.1183	1.7907	-2.4507	0.66709	0.63433	-0.82428	-1.2501	4.3309	-3.3638	-5.9185	-0.73166	-1.0695	-1.0783	-3.5223	5.0325	7.3722	-0.68194	-0.97205	4.1749	-6.3679	3.5803	-3.7409	3.5069	0.12845	5.2076	-4.3688	2.0721	-3.3328	-2.0521	3.4945	0.73405	1.1639	3.4233	2.6738	-3.9649	4.2423
2.6535	0.93456	-2.7299	4.691	-3.0149	-2.9694	4.3609	-1.8638	-7.9358	-1.2439	-3.7059	-3.818	0.54225	4.012	-4.4023	0.049965	-2.5116	-3.1542	-2.7229	-1.2045	-2.4871	6.1811	-5.0767	-4.6676	-0.76038	-0.37682	-5.1003	-5.4132	0.8897	-2.9196	-4.8016	-0.15445	-3.6716	3.3034	1.9185	2.4184	-3.0071	-3.0933	-1.3532	-0.98786	1.0121	-2.8875	-3.3956	1.3541	-2.4956	0.41109	7.3978	1.0345	3.3808	3.7339
-16.035	-16.852	-14.814	-17.019	-10.784	-8.678	-9.1465	-11.292	-12.559	-13.852	-9.8912	-15.055	-11.047	-17.186	-5.3988	-11.923	-15.223	-19.035	-15.376	-10.961	-17.899	-12.094	-8.331	-17.212	-12.433	-12.551	-12.329	-6.8335	-13.184	-7.0468	-8.0784	-16.733	-12.611	-8.4183	-13.527	-13.514	-9.0621	-11.719	-15.711	-5.2928	-14.313	-17.07	-20.328	-7.4798	-18.487	-13.957	-13.145	-5.7699	-14.771	-14.145
-0.93682	7.9762	1.3514	-4.8586	-1.3861	1.338	2.0365	0.13115	-0.82004	-1.8198	3.7705	5.0548	8.4079	3.7923	-2.0578	0.82428	-0.72487	1.587	-8.5134	-1.8812	5.1249	4.3215	-0.58966	-1.6568	-1.306	2.608	-0.5983	0.84736	-4.6074	5.1549	-4.8171	9.4564	-2.986	6.5985	-0.085813	0.35268	0.93564	-2.599	1.7443	2.895	-1.6469	3.9925	2.9714	-5.7022	-0.69304	0.81875	-7.2351	9.8895	-6.8772	-1.2943
-11.873	-0.7283	0.51551	-6.4913	3.6519	0.92142	8.0934	-9.0136	-6.3224	-2.0531	-1.2501	-4.1298	0.33399	-0.52746	-2.3661	-7.2839	-0.10013	0.82591	-6.6481	-2.8514	2.4498	-13.661	-2.9737	-4.0715	1.1059	-5.5159	-8.7232	3.9923	-1.0996	-5.5933	-4.645	-3.4463	3.6596	1.155	-3.5095	-2.0049	-1.7582	-4.6003	-5.1309	-1.4124	-2.5041	0.63629	0.62924	-4.2105	-1.1881	-4.1705	-5.1015	0.52556	3.0719	-0.51896
-15.528	-11.475	-13.397	-12.567	-11.41	-10.654	-7.4463	-15.722	-11.09	-9.938	-14.346	-13.282	-10.111	-11.66	-18.854	-14.9	-10.999	-10.256	-8.7922	-7.642	-7.7122	-7.4568	-18.073	-12.369	-17.546	-8.8022	-8.5368	-13.17	-15.056	-10.376	-15.447	-13.292	-3.0511	-8.7927	-16.68	-12.207	-3.8718	-12.867	-11.535	-19.332	-16.989	-12.023	-7.8107	-13.294	-5.1947	-14.145	-11.674	-12.805	-12.754	-5.2634
2.5214	-2.1315	1.8098	1.1237	-6.9111	-3.1097	-2.3224	-3.6472	-0.61153	-3.2352	-5.1451	-3.7943	-3.9122	0.41333	-3.3322	-5.6718	4.4908	-2.4581	-4.1785	-7.2345	2.7358	-1.4914	-1.5043	1.8698	-6.2577	1.1532	-9.5609	-7.4311	-0.66632	-7.214	-6.0959	-3.4331	5.906	-0.32091	4.4783	-1.7832	-2.2272	-1.8502	1.1191	0.61811	-0.52869	-0.043306	-6.4252	-4.3183	-2.5779	-4.1937	-4.9457	3.493	7.6922	2.0784
-11.538	-7.9358	-10.276	-15.77	-15.09	-11.72	-16.268	-14.163	-6.2351	-10.897	-13.01	-8.7921	-10.204	-14.602	-5.1537	-5.5051	-10.731	-12.939	-9.8133	-15.353	-13.384	-15.057	-13.495	-12.502	-15.351	-10.739	-14.385	-10.347	-8.1185	-12.031	-12.053	-14.525	-12.061	-15.045	-13.107	-7.9964	-12.44	-13.633	-9.749	-14.722	-11.586	-11.43	-18.359	-17.827	-9.9451	-10.334	-15.303	-5.1973	-18.686	-10.264
-3.9561	-9.9905	-16.27	-13.806	-7.8091	-19.308	-14.749	-14.23	-11.329	-10.496	-12.057	-18.186	-17.266	-9.5331	-19.637	-10.593	-13.964	-14.195	-13.627	-7.7541	-14.161	-10.203	-11.243	-12.528	-8.7912	-10.149	-12.248	-13.586	-8.0096	-20.071	-4.6997	-12.818	-17.248	-9.6553	-14.689	-13.627	-15.934	-16.655	-11.473	-11.98	-13.846	-10.184	-14.336	-9.1356	-15.251	-15.956	-7.4856	-14.672	-12.628	-9.6967
-8.4452	0.98996	-2.6555	-1.4367	-4.1502	-5.0012	-1.8548	-8.5288	-4.3322	-2.1571	-6.9461	1.392	-1.4648	0.68795	-1.2743	-15.352	-1.7447	-5.8467	-3.7202	1.7989	-4.9388	-2.2238	1.5469	-7.1513	-2.42	-3.5295	-9.3425	-2.8371	-5.1235	-1.7442	4.3278	-5.8487	0.48828	1.7694	2.1785	-0.76521	-1.2101	-3.6559	-3.1481	-7.2842	-4.842	3.386	-7.1568	-8.4311	-10.936	1.2457	-4.7313	-7.6237	-6.043	1.6971
9.6182	12.234	11.784	7.1064	4.9157	6.2907	3.7595	5.8833	14.484	10.884	16.079	9.5832	9.1475	6.6904	6.1495	7.0997	11.732	7.9574	14.115	8.3124	9.468	9.211	8.1082	8.1805	1.7123	8.9402	8.9813	12.518	11.613	10.942	8.78	7.1135	6.327	11.713	10.868	9.1348	9.4022	6.2005	8.1744	9.7836	7.8941	10.119	7.4454	12.887	7.8238	11.38	8.9989	14.717	16.188	7.8056
5.4514	-3.2751	-1.0905	-3.4065	6.9169	-9.9119	5.851	-0.35198	2.3885	-1.4283	2.0346	-3.6978	0.80786	2.7403	6.2922	-1.1793	-0.42886	0.51762	-2.4484	-3.2825	5.5872	4.6517	-0.029038	-0.11529	0.53428	-2.9626	7.5017	6.0644	0.75274	-0.41147	6.2378	0.15283	-2.1025	6.9727	3.3883	4.8208	-0.95434	3.4545	3.2932	0.41593	3.167	1.8203	-0.20158	3.8453	1.3559	0.38292	-2.4908	1.5	0.6124	-0.38164
1.4145	-5.9463	-1.3379	1.1464	0.7113	-4.31	-1.2235	-0.3982	0.20543	2.0422	0.77216	-4.8364	-4.0468	5.5454	-4.6244	-5.4816	-2.2161	-2.0451	-0.40774	-0.88034	-6.6562	-2.9464	0.92271	-2.7424	-0.49579	0.73719	-2.084	-6.5597	-2.3562	2.5452	-8.0473	4.0066	-1.0111	-1.9906	-0.24663	2.6531	-2.4517	-2.9557	-1.8471	-2.7587	-1.7467	-5.4719	1.3836	3.5489	1.3007	-6.2626	-8.6718	-4.4119	2.2042	-6.7248
-15.954	-12.579	-13.477	-10.746	-11.072	-5.3113	-13.21	-7.6065	-15.03	-8.0919	-14.545	-17.978	-7.4858	-17.231	-9.3889	-11.331	-10.276	-15.477	-11.884	-10.34	-13.876	-16.626	-11.117	-12.998	-5.7244	-7.5376	-15.267	-17.695	-11.895	-16.085	-16.772	-12.099	-9.1998	-10.666	-8.2558	-11.138	-14.444	-13.811	-8.4969	-16.281	-14.745	-15.332	-11.533	-7.0727	-18.714	-10.64	-10.119	-16.867	-15.481	-8.4185
-9.1806	2.8038	-2.2461	-3.85	-5.3689	-7.9356	-2.7605	-8.4393	-0.23092	-3.9851	-8.7226	-1.3912	-6.5001	-10.68	-6.8938	-1.9477	-9.4054	-4.1697	-10.269	0.13672	-6.2502	-11.878	-9.48	-2.9442	-11.319	-5.7717	-8.0203	-6.3011	-6.5133	-7.6726	-4.7612	-7.7364	-5.4709	-3.5937	-7.1295	-4.9272	-1.7184	-6.7806	-11.505	-7.5839	-7.2912	-7.5516	-5.571	-2.9479	-2.5015	-14.694	-6.8089	-6.0611	-3.8678	-9.7393
2.2273	6.0496	1.692	-2.8562	4.5923	2.018	2.83	-0.5291	4.5552	-4.3219	-0.30903	-0.62692	7.0526	2.2064	0.68152	-0.2927	2.1588	4.8072	-1.0092	3.6819	-1.4251	-2.5961	3.0897	-0.82891	4.571	2.3498	2.2471	-0.62744	-2.9421	4.1103	7.7131	4.673	-0.16973	2.389	4.4059	3.434	-1.5023	-0.15548	3.0911	8.7632	2.9192	5.5105	4.7939	7.746	0.17012	2.7097	2.0962	7.1729	5.1872	1.887
-12.554	-5.5149	-4.6791	-5.2714	-3.1231	-9.3809	-2.8638	-3.5311	-6.2115	-6.9615	-11.733	-10.766	-10.874	-6.4898	-7.0268	-1.457	-10.247	-2.5006	-5.0203	-11.888	-11.352	-0.72538	-3.8062	-3.084	-3.1689	-8.9585	-9.4889	-6.3108	-9.4438	-13.288	0.46537	-7.5996	-7.6555	-7.083	-10.543	-1.8872	-5.2482	0.89884	-0.83015	-11.795	-5.7861	-5.0592	-4.1186	-6.353	-13.029	-8.2126	-6.3823	-4.8762	-7.2032	-8.0035
2.8473	-6.7951	-5.2251	-6.758	0.97142	-1.8829	2.4315	-7.6515	-4.9503	-7.3131	-8.689	-2.4143	1.4543	-7.2339	-7.1218	-2.0671	0.21305	-2.07	-3.9744	-0.88754	0.62766	-1.9425	0.81769	-1.1745	4.0593	4.0431	-4.0235	-0.39262	1.6997	1.3646	-5.3747	-2.7431	-0.09139	1.0156	-2.4937	-6.1679	5.7606	-1.0848	-2.1708	-0.28604	-7.6208	-5.6564	-0.69769	-5.3789	-1.5192	-4.1108	1.247	-0.99115	5.5842	-2.1104
-5.4478	-0.6512	-13.329	-1.6316	-1.8411	0.81812	-4.5988	1.4134	1.3095	-3.6451	-4.0272	2.8194	-0.84125	-8.5241	-1.5344	-0.02698	-3.5435	-5.1014	-7.77	-7.2112	-6.8828	-5.0791	-5.4566	-7.2917	-6.3387	-4.5566	-4.1654	-5.4585	-3.4198	-3.1547	-5.1194	-1.9061	-5.0171	-4.6526	-6.0574	-5.7592	-5.7601	-6.8692	-1.491	-2.517	-2.7092	-2.5227	-3.3265	-3.9357	-2.3129	-7.7155	1.5545	-2.932	-1.1207	-3.374
-9.2654	-15.975	-19.034	-12.869	-10.482	-12.034	-9.0871	-13.712	-11.429	-13.922	-16.223	-15.436	-10.572	-6.2158	-10.257	-8.9505	-17.692	-9.9366	-12.086	-9.7597	-16.141	-8.0332	-8.3201	-14.252	-14.69	-12.156	-8.1317	-12.909	-8.5606	-3.7101	-11.556	-7.2191	-16.769	-12.716	-13.988	-12.634	-11.116	-9.9398	-9.408	-13.178	-12.331	-6.9964	-18.099	-8.9154	-7.596	-14.269	-8.2024	-12.766	-11.851	-12.928
-11.854	-8.0251	-0.96023	-6.4943	-2.9443	-4.804	-3.8606	0.32083	-2.6814	-2.5354	-1.4759	-1.0412	-5.6384	-1.6596	1.6147	-2.2778	-9.2364	-3.9487	-8.5318	-2.6246	-6.6166	3.2584	-3.1808	-10.829	-4.0035	-11.165	-8.0634	-4.2196	-1.8639	-0.92235	-2.0327	-5.5618	1.5791	-10.807	-0.41588	-6.7024	0.58996	-3.0944	-1.2693	-1.42	-12.958	-4.4853	1.7177	-4.7057	-4.1571	-3.7877	-0.92696	-4.724	-2.8846	-3.9916
-22.166	-19.064	-24.854	-25.536	-24.041	-23.195	-23.024	-18.825	-21.023	-22.043	-18.727	-24.385	-19.252	-28.941	-19.621	-27.205	-23.955	-17.999	-24.875	-23.129	-20.56	-27.204	-24.205	-15.738	-13.56	-16.551	-22.997	-19.02	-19.584	-24.116	-13.058	-23.65	-19.265	-20.313	-23.294	-23.292	-22.986	-20.535	-23.462	-22.178	-20.031	-14.547	-21.227	-24.84	-19.517	-16.006	-19.329	-22.837	-22.344	-18.397
17.118	2.7133	7.2659	12.483	11.504	5.6249	1.7433	6.0797	12.931	2.4276	10.171	8.2284	19.814	18.668	6.3702	3.8974	10.476	13.965	10.122	1.8176	4.9664	11.085	12.8	5.7171	8.059	10.984	11.489	11.192	11.567	11.399	12.223	10.203	10.573	12.596	12.638	9.2605	6.2029	11.377	7.5593	10.577	11.589	16.804	9.2581	9.8605	3.3574	14.479	13.996	6.6655	9.4134	5.1105
0.47079	-1.5583	-1.5572	2.0925	5.3499	-0.3089	1.727	6.5496	10.602	-2.0835	0.81031	-2.7637	1.1604	0.38298	5.054	-2.8201	-2.293	-3.2224	-8.2836	-0.4731	-4.2729	-0.68929	2.1847	-6.8324	3.1911	-1.4111	3.5909	-0.83086	-2.317	4.0003	-2.7914	-2.903	0.57073	-4.4151	2.5947	-2.6131	-3.9572	4.1579	0.86578	-1.4986	-3.4129	0.42277	-7.0259	-5.3884	1.1578	-3.7422	-0.11874	-1.951	-5.5062	-4.5219
-15.743	-1.3008	-12.854	-10.174	-11.603	-5.7147	-5.0484	-7.1835	-11.504	-13.578	-4.382	-6.8292	-13.063	-5.6796	-7.7371	-5.5189	-6.8535	-16.001	-10.579	-8.4747	-11.29	-3.28	-7.5648	-12.675	-9.1802	-9.3262	-7.8596	-7.209	-14.475	-16.493	-2.4645	-6.6775	-9.0591	-11.394	-10.689	-5.2271	-12.699	-11.598	-9.0413	-10.167	-14.76	-8.7282	-8.7413	-9.9664	-3.7153	-8.2743	-7.9352	-13.503	-8.2791	-5.6473
-4.2473	4.1313	-1.286	1.1078	-1.8498	0.99778	-5.7559	-6.075	-0.16749	-2.0083	9.362	-4.0842	2.5283	3.5349	5.7105	-2.955	-0.12845	-4.9939	0.76488	0.91095	-3.1594	-2.9844	-0.94025	-1.4415	4.6346	0.061096	2.3443	-7.434	-7.6692	-1.9236	3.835	-0.64599	0.13203	0.79413	1.5391	6.2196	-3.5059	-1.6207	3.2755	-1.3089	-4.441	-1.5651	-0.034139	0.8896	2.5769	4.0926	1.401	5.6282	-0.69539	-6.0882
-3.2713	-8.6913	-7.7113	-4.6406	-1.5081	-6.2014	-7.163	1.3134	-10.581	-3.4962	-5.096	-6.7202	-4.2981	-1.3403	-6.9094	-7.2252	-9.4816	-8.1093	-2.2114	-0.57255	2.626	-1.4154	-0.49103	-0.56074	-2.0881	-5.0684	-7.409	-1.1605	0.16757	-0.28053	-2.2093	-0.55665	1.294	-3.7171	-9.6471	-1.4928	-1.8927	2.6411	1.7948	-3.7321	-1.8732	-2.1053	-8.0701	-4.97	0.94179	-0.13751	-3.6592	-5.5499	-2.9071	-6.4997
-19.227	-10.128	-11.737	-14.59	-11.403	-17.017	-6.4425	-11.954	-16.869	-12.23	-10.767	-10.386	-9.4097	-12.52	-13.479	-15.746	-14.439	-10.214	-12.846	-9.0184	-16.702	-9.5861	-10.73	-13.11	-14.275	-14.808	-6.3709	-17.009	-8.6933	-14.982	-12.44	-16.647	-9.9024	-15.76	-4.3302	-11.255	-13.544	-12.247	-1.3986	-7.4182	-8.5625	-6.8163	-9.4884	-10.791	-10.195	-12.346	-17.06	-9.0017	-10.311	-9.1618
2.5692	0.46849	5.6878	-0.99416	-4.7976	3.464	4.7813	3.8447	-0.34682	1.4579	-4.3523	-0.30116	-0.42737	0.2695	3.0001	5.2228	2.0759	1.5315	1.308	-4.1018	-0.76591	1.7339	6.2344	3.0623	2.105	1.5425	-1.1871	3.8439	-2.7506	-4.2344	-2.8272	-0.94765	-1.0181	-3.1916	-0.63942	-5.1798	-0.44985	4.4225	6.8278	-4.9363	6.7813	-0.97922	1.3099	-1.5237	2.9182	4.2698	4.9665	2.7512	1.5376	3.5129
-13.033	-11.047	-8.3123	-5.1337	-8.4223	-7.3922	-4.8183	-9.3781	-17.532	-11.485	-7.1716	-10.245	-7.6405	-4.4492	-8.038	-9.8838	-16.756	-13.553	-6.998	-11.388	-7.1316	-6.486	-11.486	-10.054	-4.2775	-6.3536	-12.651	-9.404	-9.9734	-10.228	-3.6642	-12.644	-9.1843	-17.046	-11.559	-8.9856	-4.3492	-12.776	-9.0945	-6.0114	-6.7476	-11.529	-7.3172	-11.356	-11.503	-13.924	-11.976	-9.2461	-9.537	-10.564
-0.14791	-1.2911	-8.8039	2.3666	-4.9122	-5.3067	-1.5438	-2.1283	1.0408	-0.91899	-10.68	-9.0768	1.5078	-3.2791	-5.7822	-2.4983	2.191	-4.407	-2.2102	-4.9789	-10.068	-7.3239	-0.72749	-7.3536	-7.7242	0.98415	-1.9872	-7.5326	-7.7993	-2.4118	-1.0696	-4.6059	-5.7855	-0.54037	-5.9819	-4.869	-8.0844	-3.3473	-6.8222	-4.7411	-7.0458	-2.198	-5.475	-9.1234	-2.2474	-7.0171	-9.0015	-3.6099	-5.3423	-3.6076
12.618	9.4028	5.3546	14.471	12.97	13.379	13.165	8.6767	10.89	7.452	6.532	11.221	6.2436	8.3579	11.206	6.0665	3.4568	10.683	15.289	15.303	10.006	6.4124	12.698	10.439	9.3198	8.0348	14.252	11.264	15.963	17.512	14.309	11.05	7.9477	10.393	12.449	3.3041	15.222	15.382	7.9276	9.2204	10.869	12.811	15.759	10.757	7.0493	5.574	11.973	4.7378	10.917	11.241
5.4208	0.25453	2.1599	6.2485	3.4445	-0.34614	3.7996	2.1444	4.0098	-0.99954	0.96159	0.82277	8.8465	5.1761	-5.2527	-1.9564	2.6571	7.6517	-0.5104	3.5862	-2.9549	-2.8389	-0.81291	0.073567	2.1533	-1.7731	-0.19444	-2.6025	5.0366	-0.59406	2.7655	9.429	0.71673	7.0136	0.93297	4.6822	4.0873	4.4297	0.54772	-2.4395	-4.8538	5.8016	-3.2904	4.8687	2.9171	-2.2336	-1.3754	-0.1702	-1.4258	2.1934
-10.176	-3.9226	-1.4511	-5.7014	3.0567	-5.0253	2.8681	3.0835	-4.2353	0.63062	-2.6714	-7.617	3.2751	-2.4355	-4.6791	-1.7731	2.5718	-3.6486	-2.2343	-5.9481	-4.6208	-5.3265	-3.6055	-1.0784	-2.1067	1.8372	2.5536	1.9066	0.26489	-5.4954	-3.6205	-0.25319	-1.6947	-5.694	-5.4985	1.4003	-1.2669	-1.0721	-4.0977	-0.66805	-3.237	1.9926	-5.0798	-0.017804	1.6262	-3.8705	-3.3273	-2.0983	-3.011	-2.5652
-8.9049	-10.099	-9.4593	-5.53	-4.2206	-10.98	-9.9451	-10.417	-4.8875	-5.5078	-6.6813	-14.535	-4.6836	-9.3781	-9.8123	-14.615	-7.359	-9.8013	-11.263	-13.717	-4.3621	-8.6133	-12.749	-7.5027	-11.888	-8.8109	-12.559	-10.897	-12.202	-10.387	-8.2322	-8.6296	-18.435	-9.0001	-12.206	-7.1634	-4.5755	-17.815	-7.7833	-10.096	-10.794	-4.4599	-3.9076	-14.184	-12.918	-10.798	-15.585	-8.0125	-9.9788	-2.8895
8.8502	2.5481	7.5416	4.4265	5.8928	7.7429	1.2461	3.1453	-1.7474	0.93742	7.9976	4.091	8.3468	1.2367	10.803	0.47192	0.063951	4.1203	6.7447	8.8881	5.5768	2.8098	6.0768	3.4177	2.5302	3.9613	8.2836	1.9248	4.0491	6.0145	1.7094	7.963	1.0965	0.29515	2.3559	3.5008	0.4223	1.6998	-0.10874	9.5068	-2.8222	-0.38091	4.7087	1.0231	2.226	5.1841	-0.80178	3.985	-1.4094	4.6902
4.5847	11.407	11.38	10.747	4.087	2.5767	4.6493	3.7402	6.7496	7.0788	6.1447	5.7258	-0.87964	2.5602	10.739	-0.21379	13.421	3.2241	12.779	8.0804	2.5065	4.4773	5.6479	7.3872	1.0916	1.8466	-1.6164	7.9497	8.9282	6.4887	-4.1691	10.056	9.4997	3.3758	7.7703	10.166	5.6633	0.52272	0.90386	6.8719	2.2571	0.30604	0.6687	3.4827	7.6851	8.1887	6.1328	9.2907	4.0292	9.403
1.8195	-8.6412	1.6332	2.2264	-1.929	5.249	2.5032	-1.1042	-1.0811	6.4356	4.3625	-0.52201	-0.10566	-0.93305	-0.77714	-0.8224	-2.7758	-0.48244	0.063902	4.5324	5.447	-1.7731	2.0504	4.1943	3.0586	7.0638	-2.2812	3.4838	3.4432	2.625	2.989	1.6144	3.0827	5.7136	1.4682	0.048595	11.607	0.32326	1.6868	-3.8051	1.3688	5.9497	2.7589	5.7044	1.562	-2.1002	-2.8951	-0.83802	4.402	-0.79655
6.4403	2.6374	7.4643	6.4682	2.3222	5.1785	6.0151	2.0831	1.0145	1.2888	2.0987	-0.98604	-4.3594	5.4173	-2.4225	1.9587	-1.267	-1.8124	1.9758	4.0061	1.0084	-1.7786	0.99632	0.12919	3.018	4.14	-1.2359	4.6055	-1.4875	-6.9652	1.6814	-1.6667	3.2501	0.053438	1.2792	4.0866	0.30651	-8.7315	9.7828	3.205	3.7063	-1.9549	1.0279	-2.3307	10.792	-0.80225	-2.4587	6.211	2.8677	3.4022
-1.7125	0.32044	-9.5803	-2.9788	-4.9001	-0.41959	-3.9591	-6.2958	-1.2929	-5.6258	-1.6713	-11.306	3.5488	-2.1855	-1.8818	-10.556	-5.0043	-6.2003	-3.9238	-1.7191	-6.3121	-1.2643	-2.4915	-5.2834	2.6364	-2.1933	-2.2302	1.8538	0.80202	-10.653	-3.0567	0.75795	-7.3991	-4.2287	-4.547	-5.9008	2.768	-1.9577	-6.252	-5.7241	5.8145	-4.8257	-6.8689	-5.7436	-5.7652	-1.9963	-2.559	0.32354	-5.1068	-2.5494
-1.3696	-3.7226	1.7414	-1.8523	-3.7241	-4.6987	1.4415	1.0794	2.6339	-5.3753	-0.39998	-0.86993	1.1889	-3.2581	-8.9825	-14.264	-2.8682	-10.271	-4.5754	-0.60131	-5.2434	-6.7563	-7.0574	-4.8527	2.8808	-7.5235	-6.2606	-4.8836	-3.8647	-2.4609	-5.2381	-3.0637	4.6074	0.29374	-10.679	-1.9449	0.46329	-3.5939	-9.7654	-4.198	-4.4842	1.2051	-3.3367	-7.496	-2.8031	-9.4615	-0.29445	-5.5618	-6.1686	-0.83307
-9.7745	-8.8275	-7.6438	-11.572	-9.1038	-11.04	-13.349	-12.189	-14.969	-5.0844	-19.595	-9.1865	-11.092	-16.5	-7.6799	-8.5716	-8.2528	-12.082	-6.2669	-16.145	-9.1189	-7.6699	-16.47	-13.399	-17.014	-14.405	-16.023	-13.988	-11.645	-11.283	-15.43	-13.291	-11.392	-11.461	-14.225	-11.509	-6.8364	-10.111	-6.047	-8.8521	-10.104	-12.444	-6.9114	-8.6506	-8.5589	-8.8749	-10.571	-9.5601	-10.312	-4.8042
5.7463	4.2324	0.44914	4.8622	4.0037	4.6923	-1.3671	1.0527	-4.7508	2.2615	1.1495	-1.3645	-0.063515	-5.8105	-4.6916	-1.3024	3.7733	-2.8405	1.5718	-2.496	-6.9352	4.3419	3.5193	-0.41914	0.86879	2.8548	1.6569	1.4262	3.6364	-4.9579	1.3865	-2.8493	-8.5255	-3.7914	5.7572	2.0561	-3.5061	-0.95574	9.5752	-0.64194	-2.3821	4.7198	-1.073	1.0271	-3.3888	-1.1441	0.53307	2.2746	-4.3845	3.5795
-16.631	-6.9401	-13.6	-10.939	-3.1365	-4.2229	-8.2772	-3.6579	-8.2735	-8.1981	-11.12	-5.8497	-10.23	-7.7865	-9.1741	-3.6952	-9.9479	-7.1687	-7.6768	-9.604	-11.041	-5.6299	-4.5376	-8.0956	-5.3608	-5.7509	-7.4071	-10.251	-11.864	-9.1867	-5.8678	-6.0154	-4.0567	-9.7122	-5.0226	-6.377	-7.8142	-5.6432	-7.4229	-5.8701	-4.7213	-5.5815	-7.26	-5.5347	-8.3244	-8.1706	-6.3753	-3.5847	-4.8229	-6.119
-2.0511	-0.13917	-3.4352	-0.20168	-9.5323	0.44517	-8.4804	-2.1834	-1.295	0.65654	2.7435	-6.4813	0.60152	-4.6135	-4.3991	-2.9788	-0.28276	0.12308	-5.3402	-1.6845	-0.93381	0.29581	-3.4366	-3.8932	-4.6806	-3.6821	4.6163	-0.76403	-3.9078	-0.41276	-1.1609	-4.977	-0.9827	-6.0243	-0.5298	-3.419	-7.3299	0.66538	3.3463	-6.1817	3.0233	-7.553	1.4287	-4.8619	-4.4265	-2.602	-4.0024	-8.6477	-6.1223	-1.335
-5.4243	-7.5156	-5.0871	-9.8273	-11.832	-10.365	-9.6223	-13.55	-8.4806	-9.638	-4.659	-7.62	-4.9143	-14.149	-11.727	-8.8678	-6.438	-13.978	-9.1383	-13.341	-8.9999	-7.9977	-7.6894	-1.7787	-11.053	-10.278	-8.0264	-3.3765	-7.6764	-3.834	-9.6062	-5.1791	-3.6577	-12.247	-2.1086	-8.509	-6.9699	-9.3837	-8.6236	-6.9265	-10.821	-10.264	-7.7534	-11.511	-7.9245	-10.404	-6.7246	-17.628	-15.474	-5.7367
-2.7681	-3.9753	-2.4393	-4.0663	-2.3784	-5.7908	2.9396	3.2085	-1.4374	3.9084	-1.9668	4.8222	-5.1064	-5.5319	-0.43209	-6.0233	-3.6958	-3.7845	-2.8335	-3.7506	-2.7324	-4.0522	0.33031	-2.4397	-2.7915	-2.7772	-3.2666	-2.1873	0.35702	1.718	-3.2706	-10.991	-2.9962	-1.6824	-6.1819	-6.8408	-3.2634	-7.4814	-2.06	0.44168	-6.5135	-4.7239	-7.3903	0.5802	-7.8533	-9.1632	1.4759	-2.4249	-2.3501	-0.4192
1.5721	-3.7225	4.7539	-2.1767	0.29467	-0.51871	2.9468	0.32397	0.69006	2.9544	-0.15548	-3.6839	0.39607	-0.27106	4.5593	6.0218	4.5588	-0.63357	0.8084	-0.87445	1.674	1.2979	4.1998	6.2265	6.1606	0.29953	9.0665	0.5798	-1.5239	-2.6252	2.6258	6.8818	4.7276	1.6107	1.5242	2.8773	2.8275	-6.8364	-3.6124	-5.5551	1.1913	2.4858	5.7409	2.4628	0.34565	-7.9834	0.19567	-2.9023	4.3352	-3.0254
-1.3468	-2.7856	-8.2909	-3.5096	-8.3225	-3.7031	-4.4862	-0.89118	-2.0479	-9.2157	-6.7822	-9.7298	-2.0742	-5.4079	-3.2554	-1.1233	-7.2402	-9.7409	2.3608	-4.0705	0.56821	-1.1245	-1.4532	-4.2433	-6.4846	-0.37442	-6.0206	-11.401	2.0651	-8.7617	1.2227	-6.4945	-0.14755	-2.9803	-0.86638	-6.934	-1.2623	-2.3854	-3.8323	-8.4709	-4.2217	-3.951	-8.5401	-1.1078	-1.0618	-3.2596	-7.5267	-1.9429	-4.2836	1.4465
0.64807	-6.956	-5.1228	-7.957	-8.6269	-8.6603	-6.947	-4.1116	-4.3869	-2.5025	-12.072	-5.8037	-5.227	-12.273	-7.1415	-6.1818	0.5858	-8.1474	-4.5273	-9.1492	-4.794	-8.7756	-5.9923	-4.3648	-3.3583	-7.871	0.42242	-5.398	-5.0004	-4.8445	-6.6436	-14.309	-0.074905	-11.988	-6.5353	-5.1702	-3.5682	-1.5245	-10.797	-2.047	-1.9255	-5.8501	-6.74	-5.5284	-7.4263	-9.0353	-2.7762	-8.9273	-6.6117	-9.8478
2.1162	0.27051	-4.4113	3.0504	2.9489	-0.47737	-2.6417	-1.3081	-2.1927	-2.6826	-9.9118	-3.8648	-0.57593	-5.0303	-0.81325	6.4169	-0.4703	-8.3567	-2.3667	-4.9814	-0.012867	4.7441	-2.03	5.4074	-9.6562	-2.4706	-7.1312	-5.3541	-7.3332	-5.5321	-5.7757	-6.4723	-1.7644	-9.4676	-7.2326	-1.4798	-1.8537	-5.035	2.4429	-0.812	-10.096	-3.6953	-4.2683	-2.2661	-2.0189	1.2944	-5.424	-3.6286	-2.9878	1.4932
-8.4252	-11.224	-11.157	-12.593	-11.325	-11.473	-11.936	-5.1203	-17.078	-6.0532	-8.6501	-14.31	-13.884	-11.257	-14.235	-11.632	-10.348	-21.999	-12.655	-10.633	-14.391	-8.3535	-18.276	-14.416	-12.216	-7.3725	-9.6777	-6.8096	-12.116	-13.471	-11.935	-2.2255	-9.6302	-9.7475	-12.435	-12.345	-12.068	-15.029	-12.635	-8.8754	-17.461	-12.987	-5.9807	-10.934	-10.93	-14.78	-12.918	-11.865	-14.471	-11.963
-12.646	-14.137	-12.195	-13.478	-8.3702	-8.5795	-12.48	-19.653	-21.243	-13.56	-11.757	-14.935	-20.781	-7.9805	-8.7633	-18.915	-13.345	-12.604	-17.105	-13.035	-12.855	-10.865	-11.718	-14.491	-8.9411	-10.027	-10.928	-17.647	-9.3256	-19.13	-10.005	-15.105	-12.925	-15.14	-9.5547	-15.583	-12.393	-14.073	-7.8946	-15.48	-7.3315	-14.948	-13.87	-8.6698	-7.9059	-13.071	-13.407	-10.638	-14.21	-11.717
-8.34	-7.2104	-3.3446	3.7129	-12.459	-9.1919	-4.2537	-6.5586	-1.677	-8.1058	-5.3418	-4.2799	-1.1282	-10.46	-5.7233	-3.3501	-3.641	-4.0155	-5.9939	-6.6664	-6.1687	-2.6274	-10.709	-15.653	-3.0874	0.95403	3.8199	-2.5731	-4.8519	-10.918	-1.4985	-9.4818	-9.8435	-6.3163	-7.6558	-2.0928	4.8982	0.73354	-1.0229	-9.3565	-1.2933	-0.030298	-2.0172	-9.8194	-6.7285	-8.3048	-5.6247	0.99228	0.7795	0.18872
-15.379	-16.112	-12.52	-15.31	-15.353	-11.726	-17.796	-15.626	-9.7065	-11.491	-17.499	-6.0271	-10.507	-9.9463	-19.359	-12.135	-12.954	-14.469	-13.102	-11.132	-17.111	-12.822	-11.282	-14.759	-6.3878	-14.649	-13.663	-12.368	-16.595	-7.7967	-13.025	-16.695	-14.326	-8.5963	-10.107	-16.634	-10.004	-6.963	-13.016	-18.664	-9.6374	-6.6869	-11.109	-13.693	-12.731	-15.655	-9.6675	-14.8	-11.684	-15.085
-0.17714	-2.9542	3.7343	0.71574	5.9268	-2.4115	-0.051193	-1.2853	0.092397	4.6342	7.5193	-6.531	-0.76123	-1.1456	-2.7689	3.7373	0.28356	-2.0396	-2.539	-6.9209	-1.1904	-4.1592	2.7078	6.7026	-2.7182	1.494	-5.1114	-4.2738	-1.2885	6.5171	-3.0387	-0.34009	2.9668	-1.159	2.0218	3.3232	-1.0864	4.7385	-8.4282	-3.3238	4.8884	-3.2903	1.7658	-3.0283	-1.5635	2.3984	-2.1061	-7.0043	-3.5876	-0.1066
-23.333	-21.751	-24.325	-25.245	-24.755	-18.476	-21.311	-19.157	-19.824	-20.091	-25.372	-16.321	-22.348	-20.051	-23.993	-21.603	-24.245	-23.428	-17.666	-21.564	-23.465	-17.631	-20.448	-19.794	-21.987	-17.668	-17.321	-23.253	-17.272	-20.174	-21.405	-19.566	-26.191	-16.034	-19.082	-18.411	-23.98	-26.2	-22.028	-22.119	-26.485	-20.97	-22.283	-29.734	-17.113	-22.392	-21.104	-19.824	-20.885	-25.68
-11.907	-6.6078	-1.1508	-5.5092	-10.425	-7.514	-6.3071	-9.9645	-10.525	-7.9058	-2.0995	-8.7907	-16.564	-8.493	-12.424	-1.9388	-6.5029	-13.593	-10.505	-9.6714	-8.7746	-9.559	-8.4787	-5.0635	-4.1738	-11.348	-10.425	-6.7743	-10.196	-6.3314	-9.6934	-12.558	-13.716	-4.7187	-9.3468	-13.207	-14.579	-7.6297	-10.342	-8.1292	-8.1941	-11.536	-2.8522	-11.238	-13.467	-10.363	-10.79	-15.779	-11.465	-13.257
3.6261	0.66444	1.4831	5.9435	-3.9949	3.6059	2.5204	1.1678	1.4287	-1.8405	4.6853	8.35	-1.2567	-1.6828	7.0592	-3.5363	-0.73478	0.6951	0.13263	-0.16236	-0.2184	1.8106	0.69609	-0.55088	-6.565	4.9576	5.6079	-1.0641	2.1482	-1.2706	-0.37041	1.6245	-8.6037	-5.3404	-2.9735	1.5353	-1.3891	2.3959	-3.1992	-1.6614	-0.94109	-6.325	-2.8769	1.817	-2.3025	-11.428	-5.691	-4.8662	-4.9165	-1.429
2.6545	-2.7658	-1.0327	-1.2517	0.69495	1.1863	1.9839	6.4001	-4.1649	-2.649	-1.0415	-5.8731	-0.064961	-1.8072	3.3224	-0.021192	0.40965	-1.3343	4.2652	4.2081	-7.0698	-8.0341	4.1431	2.0724	-3.5878	-2.8139	2.7149	-0.11439	-4.6316	5.8902	1.0109	-4.9344	-5.3653	0.75217	-0.3598	-3.46	-3.8898	5.4227	1.1724	-3.0896	-1.0516	3.3244	0.91825	-4.8759	0.51162	-0.74398	1.7879	-0.2476	-2.85	-0.26477
-21.813	-22.197	-17.13	-24.509	-14.379	-20.514	-27.343	-15.967	-22.33	-23.228	-24.083	-18	-23.028	-16.371	-19.739	-25.073	-22.949	-21.735	-18.771	-20.46	-19.967	-18.327	-26.412	-22.307	-28.452	-22.335	-18.142	-22.287	-21.827	-22.193	-24.206	-15.651	-22.721	-30.214	-21.43	-24.878	-21.966	-20.206	-26.059	-21.43	-17.82	-19.768	-20.616	-23.697	-17.785	-18.969	-18.011	-28.875	-19.07	-17.838
-10.961	-4.8911	-6.9598	-4.7561	-6.9409	-11.261	-5.8778	-7.4346	-13.24	-4.5698	-12.52	-11.929	-10.854	-4.7989	-13.553	-6.39	-2.3033	-7.4569	-7.4407	-10.581	-13.115	-14.59	-5.2769	-10.472	-9.5717	-9.0116	-10.932	-11.018	-14.847	-12.059	-8.9971	-7.2075	-10.624	-4.2795	-11.096	-11.545	-11.769	-16.39	-5.3331	-7.4652	-9.5519	-10.974	-14.77	-5.8293	-7.3731	-8.1659	-4.8506	-3.6313	-12.291	-8.2715
-0.25893	6.4996	1.767	-4.2399	0.72882	-4.7482	1.5648	-6.8099	-0.68268	1.0353	1.6625	3.5976	-1.3046	1.4969	-4.0927	0.94491	-1.5315	-12.441	-3.1429	0.60581	-1.8958	1.9267	1.759	-2.0209	-2.3975	-0.1338	-1.167	4.97	0.7677	0.9067	-4.6014	-0.6291	1.0157	-2.48	4.6654	-3.3647	-4.5557	-2.3084	-5.1042	1.3118	-4.4853	-2.5328	-1.6932	-1.3071	3.9376	-6.0926	-3.2231	-6.4592	-2.2921	0.41784
-21.384	-19.531	-25.248	-19.061	-24.268	-22.997	-16.623	-22.361	-16.951	-28.91	-22.593	-23.122	-25.064	-18.615	-21.223	-24.593	-17.861	-20.358	-26.112	-20.96	-25.328	-20.849	-20.362	-22.26	-23.892	-22.924	-22.25	-22.535	-20.145	-23.273	-21.876	-22.048	-19.3	-20.897	-20.95	-26.066	-18.483	-25.033	-24.286	-23.717	-22.657	-20.076	-23.524	-22.345	-17.682	-15.67	-27.681	-24.533	-24.055	-21.75
10.344	10.581	8.5045	5.9637	3.2638	7.2199	0.93797	2.0383	0.98355	7.087	8.8075	10.533	6.8248	10.063	7.479	10.902	5.8304	5.3842	7.8116	9.9953	8.4026	9.8475	5.4233	6.3974	2.5296	13.508	5.5764	4.7416	9.6422	9.7263	3.4132	11.832	9.5636	12.444	2.7616	9.6834	8.8677	4.3679	3.4212	5.8323	6.8101	10.769	10.102	19.249	6.344	10.216	7.8102	6.9158	3.1381	11.87
-13.694	-5.0091	-5.9995	-7.4384	-7.5384	-4.3143	-6.6281	-6.8982	-3.1999	-0.079654	-8.9348	-6.1429	-4.1061	-7.3735	-7.4563	-4.4391	-5.0568	-7.7455	-6.5107	-3.7904	-10.747	-5.2878	-3.9899	-10.561	-3.8284	-0.54054	-5.7179	-8.3327	-4.1261	3.938	-13.063	-5.9504	-3.0864	-2.3869	-5.2516	-1.255	-3.8532	-1.0027	-3.5379	-3.1551	-9.3604	-7.3336	-5.6791	-4.5289	-6.4112	-2.3584	-4.0586	-1.9347	-6.7316	-1.5427
2.7413	-0.30548	0.11174	0.15663	-2.1642	-0.56258	4.4976	-4.0671	-3.3585	-2.0893	-2.5241	-3.9806	4.3209	4.4115	0.74601	0.30713	-2.3341	-1.5886	1.905	-1.2474	-7.2631	-2.3535	0.062249	-6.006	0.68361	-0.6421	0.30652	-4.937	-0.59872	2.9992	-3.1934	-1.8524	4.5205	-2.2108	3.3668	1.5249	-2.8919	1.0168	0.78929	-0.50396	-5.9726	-4.2474	-1.5948	-3.5222	0.65657	0.23097	-1.7315	2.1551	0.81731	-3.3172
-13.409	-8.5235	-13.958	-13.702	-5.9049	-8.944	-9.805	-13.086	-13.375	-7.6715	-4.0929	-11.034	-7.2653	-10.86	-8.1695	-12.765	-18.417	-7.9792	-6.9048	-6.487	-10.988	-7.3741	-6.752	-10.637	-10.348	-8.5721	-1.0479	-9.7566	-5.3485	-12.377	-12.718	-14.833	-9.6026	-17.524	-10.893	-12.901	-8.6453	-15.706	-11.885	-11.802	-13.414	-16.759	-15.003	-12.699	-15.549	-11.593	-12.736	-18.686	-14.94	-11.391
-0.30066	-1.0103	-4.1161	-2.1838	2.559	-2.751	-10.291	-2.6063	-2.853	-5.237	3.4958	-0.63833	-6.1788	-0.12205	-0.92761	-6.1015	-0.91497	4.5607	7.5167	0.31774	-4.7176	-2.9337	2.9303	-8.8146	-8.224	-0.62464	-1.2895	-1.2109	-4.6394	-2.9948	-4.13	-6.6705	-0.69066	-4.8693	-1.6131	-8.7494	-8.3062	-5.1538	5.3001	-2.2236	-2.5385	-8.797	-2.2884	-0.90085	-7.9977	-6.6495	-3.9556	-1.9071	0.56995	-3.2628
1.1844	-0.12013	-3.7253	2.6204	1.8304	-2.7191	-0.38272	2.3369	1.7319	-0.85435	4.3433	6.3341	-4.4176	9.4751	3.8296	-2.3654	-0.16658	0.84222	7.8216	1.8274	2.9737	1.6894	-1.5618	-6.0205	2.3611	-5.577	6.471	3.895	-2.5018	0.36989	7.8396	1.3888	1.2505	4.7444	4.8114	3.5458	-1.5962	2.2515	1.217	1.5384	3.091	2.4419	-1.8121	3.7	2.9557	1.8801	5.9256	4.4387	-1.2439	6.5011
-10.241	-2.2791	-1.7964	-2.1363	-2.0344	-2.8165	-3.2811	-2.8434	0.38427	0.28888	-3.5778	3.1353	3.9587	-1.5965	-2.9503	-2.5798	0.49955	-3.8102	2.5178	-2.5177	1.2754	3.2594	-2.2376	1.0504	-0.48811	-2.9989	5.587	-6.8929	-4.9095	1.8173	1.6955	4.2876	2.3063	-1.3374	1.4084	-0.89827	-0.11972	-4.3111	0.78738	-0.91655	4.5555	3.388	-0.24145	-3.8358	1.1623	1.4858	-1.8111	7.81	-2.087	1.8155
-4.4133	-7.8285	-5.6557	-7.4687	-6.3706	-6.1351	-6.4716	-7.6896	-11.055	-11.713	-5.7651	-7.415	-1.2383	-8.2659	-4.5138	-8.2669	-7.3667	-3.5529	-7.1584	-1.1802	-7.6526	-6.5731	-7.0149	-6.2134	-7.8156	-10.48	-9.6023	-12.685	-13.141	-6.1438	-2.581	-7.0714	-5.9712	-3.4872	-4.9021	-4.2128	-6.9318	-11.263	-6.0134	-9.9587	-3.2043	-5.9301	-5.2976	-7.4858	0.5393	-4.907	-3.1942	-10.822	-11.392	-8.3758
-2.9657	-0.49566	1.1164	-9.8743	-3.4271	-2.05	-11.311	-2.641	3.2362	-2.758	-9.96	0.18646	-3.7587	-1.0337	-5.0452	-3.7518	1.7906	1.8464	-7.649	0.70939	-4.8317	-3.0195	-4.3723	0.43672	-6.3862	1.4754	-0.61557	-4.2945	0.31824	-6.2162	-0.61159	-2.2454	-5.4087	-2.8128	-0.75209	-7.0222	-9.3972	-3.0649	-4.0469	-4.7202	-2.1153	-3.32	1.2766	-2.2857	-0.66085	-4.4766	-1.6156	-3.7652	-2.2956	-0.23377
-1.3966	-6.2584	-5.0696	-0.76271	-6.0928	-0.059282	-3.2812	-0.092742	-7.3309	-3.9144	-7.9191	-5.753	0.59354	0.73842	-1.3224	-3.1001	-3.9779	-9.2292	-2.9068	-2.1068	-7.9036	-3.5594	-1.8	-4.9718	-3.7723	-0.58023	-0.057944	-7.5285	-4.6425	-10.513	-0.26426	-1.1201	-2.7231	2.339	-6.0509	1.0844	0.52499	-12.091	-1.2671	-5.2854	-2.9644	-4.3796	-11.358	8.5364	-8.8193	2.0987	1.8656	-1.2337	0.25829	0.19715
10.94	0.71202	4.5339	4.9373	7.9456	7.952	7.5882	3.6378	4.6964	4.7904	0.66243	0.90037	4.8847	5.2164	4.4609	5.83	-0.65083	-3.2295	12.257	3.835	4.8712	5.0916	14.368	6.3658	8.9096	11.129	9.5529	2.1542	7.1093	3.2954	4.3079	7.2324	11.668	0.29802	5.8955	3.1468	2.5997	8.8675	1.6753	7.5957	4.3487	8.6951	2.3106	0.9964	-2.9946	3.1506	2.2978	0.50158	5.5716	-1.2854
-14.313	-12.355	-18.56	-9.2947	-18.789	-12.945	-10.797	-13.762	-19.148	-9.7279	-0.19938	-15.708	-17.304	-13.038	-10.366	-13.163	-6.7975	-16.677	-13.768	-16.581	-14.823	-13.659	-11.609	-7.6569	-13.362	-10.831	-10.95	-10.566	-7.0581	-13.799	-12.69	-11.681	-19.523	-12.23	-11.304	-20.081	-17.012	-6.8105	-14.691	-11.41	-11.752	-7.8831	-9.3595	-15.258	-17.509	-7.9913	-11.174	-10.797	-13.602	-10.254
-8.3813	-11.479	-17.443	-13.19	-2.2978	-11.914	-14.472	-9.0081	-8.3041	-13.455	-8.0378	-8.8136	-17.499	-14.204	-16.265	-5.9333	-19.018	-14.56	-10.751	-10.573	-8.3892	-12.738	-14.354	-13.67	-15.513	-8.1983	-10.16	-13.753	-13.185	-15.722	-9.3654	-11.48	-12.821	-10.107	-11.16	-14.691	-8.687	-9.3743	-11.388	-12.155	-10.357	-10.625	-10.845	-10.92	-10	-14.533	-9.5182	-10.117	-9.22	-9.8742
0.6057	-1.6544	-0.36732	0.08509	1.0876	-2.5077	-0.49304	-5.1923	-3.67	-4.7564	-3.1693	1.8688	-4.0227	-4.6436	-6.8275	-1.4775	-2.0839	-5.4189	2.134	-3.7271	-3.793	-2.2895	-5.2539	-5.3189	-4.6128	3.5764	0.73047	-2.0597	-7.1359	-2.9666	-4.3883	0.51167	1.4232	1.2502	-1.9789	-5.633	-1.4816	-1.0219	-5.3507	-2.5239	-3.0918	-0.64943	-2.7174	-2.8161	-4.0885	-4.3131	-3.6005	-5.0667	-2.1223	-2.2096
6.1818	11.606	4.6439	2.5173	-0.24819	-1.275	9.7537	3.4262	16.018	0.10768	11.709	1.8515	-0.060907	0.78795	0.87593	3.9339	2.6641	8.7692	2.4381	4.1649	3.3459	7.3176	4.5947	4.7014	1.8871	6.4451	6.8814	5.2309	10.561	6.4941	-2.6704	6.3969	7.3721	-0.71071	7.544	0.78489	1.917	0.14664	4.7811	3.2997	1.2498	6.6588	-0.47371	2.2341	6.1082	8.8993	3.963	5.3539	4.9911	-1.331
-0.89942	-6.0544	-4.8123	-8.221	-2.4458	-4.6779	-3.0142	-3.1306	1.0453	-1.6335	-3.6035	-3.043	-4.5882	4.3145	-7.994	-2.0747	-2.0351	-10.303	-5.9044	-4.1791	-2.6671	1.0825	-3.8487	-7.2246	2.7014	-0.2096	-5.9762	-2.6173	0.98751	-9.27	-0.60325	-4.6291	-11.765	-0.67136	-4.963	-3.3616	-1.3481	0.46207	-2.7474	-5.4518	-0.69051	0.91961	-2.1633	-14.931	-6.5733	-10.248	-4.701	-2.5295	-5.4203	1.6915
7.8574	-5.767	2.5615	-1.9874	4.1904	1.9077	1.8424	3.7447	3.6477	-1.4429	-0.14824	-6.5678	-0.19948	-0.67536	-2.241	0.19316	-3.7421	-0.85615	0.73784	3.667	-0.031349	1.562	7.0433	0.1452	-0.90515	0.21328	-2.5979	4.4944	-0.99649	-2.2489	1.8851	5.5901	3.1802	4.5714	3.9574	3.0993	4.2281	2.585	1.1333	3.918	7.9389	3.7384	-0.76212	0.92835	-3.4853	8.0747	4.2897	-2.9973	-0.45627	2.4729
2.3303	0.6575	-1.216	-1.5852	2.3766	4.2993	0.90976	-0.20333	-5.3017	-0.92592	-1.1853	-2.6318	-4.1502	0.96554	5.8438	-6.4837	-2.0312	-0.52301	4.6282	-3.8534	-10.254	2.0184	-0.7342	-3.585	-5.596	2.1527	-1.7637	-4.4529	-3.6082	-5.3356	-8.3905	-2.254	1.5034	1.6373	-0.39678	2.5487	0.63464	0.19734	5.1972	-10.927	-4.0353	-1.6173	-5.0787	-5.4596	-3.1016	6.356	-0.89674	-0.25464	1.1663	1.5979
-5.9597	-1.7056	3.7496	-4.9956	-1.7029	-1.8804	-5.792	-2.5184	-3.9981	-1.4246	-2.0717	-7.4481	-1.7932	-4.3324	1.7019	-0.91312	-8.2224	-5.8606	-3.1188	-3.8823	-7.679	-3.5816	3.5313	-2.1005	0.47842	2.212	-4.1921	-4.3517	-0.74652	0.97579	-3.6043	-2.4639	-0.49391	-6.8028	0.60631	0.59222	1.4363	-10.527	-0.7925	-3.0247	0.76355	-6.4641	0.39417	-3.9083	-6.667	-0.53136	2.013	0.89993	-3.2878	-2.9028
-6.5063	-12.369	-9.721	-15.136	-14.354	-15.103	-6.4447	-10.2	-14.087	-11.472	-13.934	-13.992	-12.405	-13.937	-18.283	-18.386	-17.831	-15.644	-11.027	-5.4263	-10.764	-4.4922	-16.397	-12.079	-15.567	-12.479	-13.554	-17.47	-13.375	-9.1401	-14.612	-7.1583	-13.011	-10.763	-9.3348	-11.315	-8.1915	-14.719	-15.905	-10.919	-12.507	-7.0314	-10.082	-16.391	-11.508	-9.9144	-13.794	-5.6539	-9.6146	-9.7003
-3.2887	-1.9121	-0.51961	-0.98283	3.4287	-2.6536	4.2024	1.6059	4.3676	3.1438	-3.6074	6.1749	1.8996	0.35057	-3.3733	-0.84781	-4.4131	-3.8737	-1.7125	-4.4946	-2.3653	-2.2976	-3.8865	-4.6921	-1.8942	-3.5359	-4.2841	-3.1867	-3.2441	-2.6013	-0.49	-5.4929	-2.3145	-6.4218	-4.4469	-1.9908	1.0048	2.0052	-1.3479	3.3512	-2.5946	0.93692	-3.864	-1.0259	-4.3212	1.8432	0.3446	-2.4864	-6.7449	-3.7594
-8.3414	-8.087	-10.325	-11.254	-9.6914	-11.075	-6.4884	-10.026	-12.737	-12.93	-10.306	-15.295	-11.631	-7.6827	-7.0815	-9.0065	-10.355	-16.44	-9.5779	-13.5	-11.57	-10.345	-16.26	-6.6696	-11.438	-16.052	-13.781	-14.549	-9.6705	-5.3543	-10.571	-4.5424	-11.04	-11.331	-14.194	-6.2697	-11.466	-10.419	-6.1548	-9.7507	-5.893	-11.429	-10.377	-7.7528	-2.1844	-13.565	-2.7875	-7.438	-14.641	-13.048
-8.0097	-4.5715	-8.6688	-8.053	-14.046	-12.159	-5.9281	-6.8649	2.2468	0.15698	-15.636	-9.4995	-11.123	-4.5669	-3.9602	-8.4147	-0.24481	-15.752	-12.484	-9.621	-4.6808	-10.339	-6.8998	-11.806	-8.6423	-9.8665	-14.143	-6.1802	-13.719	-8.8499	-5.6083	-10.762	-6.3553	-9.3824	-7.4174	-8.962	-7.2114	-4.4792	-9.081	-11.88	-8.3793	-5.4802	-9.6832	-7.798	-9.0037	-14.359	-5.0109	-2.9588	-3.1695	-2.9384
-7.9803	-5.2134	-4.8704	-4.7496	-7.4606	-8.408	-8.9253	-4.6679	-5.3638	1.6204	-7.2728	-9.8213	-9.3776	-4.7772	-5.1636	-4.99	-8.7588	-5.6202	-6.2685	-7.6957	-9.6422	-10.709	-11.088	-6.0843	-15.574	-6.6926	-12.044	-9.4826	-5.8677	-7.6276	-12.563	-6.2114	-9.7739	-11.932	-2.3227	-7.9318	-8.6195	-5.5391	-10.304	-3.6753	-4.6988	-3.7588	-2.2745	-4.7456	-9.2837	-9.1837	-7.6513	-2.6905	-8.379	-11.395
3.0239	5.4671	6.5878	6.9648	2.5678	6.1929	4.3473	5.7896	1.0963	4.7662	1.3633	9.282	6.239	12.526	3.0973	1.4329	4.476	4.8561	1.8621	6.57	-3.391	-1.7005	4.5946	3.1136	7.0222	6.3926	0.69833	4.8668	7.7012	3.6009	1.9222	5.9169	6.6739	0.65544	7.2368	6.8229	9.8738	6.6307	0.8262	12.225	1.2916	8.6961	5.4966	3.9497	8.4047	-0.57419	4.6319	5.8381	6.7509	3.4767
-23.19	-21.96	-22.456	-22.835	-18.644	-21.066	-24.954	-21.871	-24.75	-22.481	-26.021	-24.414	-23.907	-17.577	-19.776	-22.496	-24.031	-24.694	-21.765	-22.452	-19.746	-18.722	-23.919	-19.649	-19.282	-24.198	-22.171	-22.288	-25.286	-23.882	-26.561	-21.538	-21.168	-18.693	-18.166	-16.408	-20.949	-23.095	-21.94	-24.033	-22.897	-19.182	-27.502	-17.19	-20.806	-25.268	-25.095	-17.944	-24.937	-18.645
0.96674	-1.6446	-1.0801	-2.3557	-3.9419	-7.3524	-9.5304	-3.1022	-7.8668	-3.7399	-2.1463	-4.1047	1.5806	0.32169	1.7707	3.1043	-6.0964	-0.082518	-4.6411	-7.5036	-9.1741	-4.8381	0.31348	-4.8776	-1.6014	-4.8282	-2.8118	3.7045	4.3036	0.92395	-4.937	-2.714	-5.3003	1.9055	-4.6371	-2.7054	-1.8132	-0.68792	-3.0897	-7.4349	-2.3067	1.6377	-0.96318	0.89844	-0.60539	-6.1661	6.4065	0.67937	-0.54522	-2.7137
-11.495	-12.421	-11.64	-5.026	-5.5483	-9.3936	-8.1216	-11.553	-7.4968	-9.2987	-9.1448	-10.249	-6.2396	-14.076	-7.9893	-13.177	-5.7149	-15.71	-12.272	-13.83	-18.025	-13.273	-11.603	-11.373	-8.5739	-10.413	-16.048	-13.066	-14.089	-10.814	-15.576	-15.466	-14.055	-7.6537	-13.705	-13.172	-14.361	-15.046	-16.089	-14.337	-10.229	-7.0832	-13.247	-15.223	-14.927	-12.28	-10.86	-13.552	-10.244	-9.6711
-4.5867	-6.5904	-3.9147	-4.6576	-3.5465	0.87483	-0.55952	-4.0077	-8.5687	-8.1062	-3.1049	-0.18446	-6.3754	-5.9361	-5.2779	-5.9336	-1.0461	-3.6868	-9.5182	1.1377	-6.2034	-3.1288	-5.4182	-6.667	-3.9465	-0.59855	0.87548	-7.8769	0.29598	-10.353	-8.76	0.37194	-9.5459	1.6713	-2.4148	-7.1462	-0.41423	-1.9857	-1.189	-3.5986	-1.4938	0.92391	-1.7932	-4.235	-6.4054	3.6998	-2.73	-3.9576	-2.4009	-2.3038
-3.0292	0.58178	2.0183	-0.96552	-1.1869	-2.9211	-4.1962	-0.83556	-3.9418	0.598	-0.97913	-3.5327	-2.0997	-0.85618	-1.2763	-5.6076	-1.3219	-4.5395	-2.8961	-7.4424	2.127	-0.15331	7.7857	-4.0566	-9.2292	-1.5356	2.0055	-5.2589	-1.1997	-5.712	-4.2019	-0.66048	-9.0638	-4.5158	-2.1066	-10.079	-8.8063	-1.73	1.8902	-5.3364	-1.5201	-6.6513	-4.7489	-1.4812	-2.6602	-10.267	-7.4286	-6.3238	-4.2588	2.9796
-1.4984	-4.5312	-4.9493	-0.26659	-2.7958	-4.8733	6.0946	-0.41087	0.65411	-0.69898	-0.28141	-0.082958	2.1546	1.5112	-1.0566	-1.4197	0.40667	-8.775	-4.5605	-4.1173	-0.1151	-2.2139	-3.1049	2.4091	-2.6155	-3.5359	-5.4595	-0.90501	1.4868	3.8608	2.0035	-1.2025	-0.49824	0.99243	2.0975	-0.46737	-0.12402	-1.0408	2.0813	-4.9691	8.1016	7.8308	3.3423	-1.2954	1.4024	0.89004	-3.2991	1.6588	0.76961	-5.4257
-7.8737	-12.67	-7.2224	-8.9185	-15.908	-12.973	-6.2217	-11.626	-5.1985	-16.49	-12.686	-10.739	-9.6099	-6.6466	-19.015	-16.578	-11.685	-20.27	-9.8963	-14.216	-15.432	-3.5025	-12.8	-12.826	-11.989	-8.4703	-9.7856	-7.7742	-12.195	-9.6832	-7.0892	-15.106	-11.738	-6.0272	-7.2843	-12.486	-12.381	-5.0338	-10.6	-8.9649	-9.7173	-14.101	-12.014	-9.5384	-17.971	-16.368	-15.229	-10.089	-17.976	-13.003
3.366	-2.1682	6.3276	2.2472	3.2049	0.21406	-0.45424	-3.3725	2.3979	-1.7326	-8.1516	-2.843	-6.6313	2.458	0.86498	-1.0965	4.9462	2.3665	2.098	0.81636	5.9673	-0.15311	6.5843	4.7243	1.5009	2.9085	-0.88753	-3.8879	5.5984	4.7236	3.1337	5.4696	7.8084	0.44205	-3.9635	2.4341	4.0768	-2.0514	-2.9856	1.4026	1.723	1.3204	1.0638	3.8084	5.3972	-2.0435	3.217	2.6126	0.50332	5.2814
4.0586	5.7741	8.8401	4.361	5.8662	5.2908	2.9836	9.6385	5.9306	5.2249	8.331	1.657	5.5996	9.5587	0.77622	13.984	-0.23489	7.7801	3.8839	3.1894	6.1368	-1.1492	8.2541	6.463	4.563	4.0637	3.0774	3.9101	13.188	9.6922	6.7925	7.1216	1.8241	-1.7535	4.3158	1.2573	12.26	6.9565	6.3777	4.285	-0.47687	9.8271	5.875	9.9079	12.811	9.3978	3.2546	7.713	7.4673	2.683
-5.9511	-7.2379	-9.8723	-1.7022	-2.9426	-5.7701	-5.2812	-2.7121	-5.8283	-2.1506	-3.0712	0.9673	-5.4543	-6.9591	-1.75	1.1408	0.25099	-3.5943	-2.3301	-4.5826	-7.5289	-3.3583	-9.8225	-0.81255	-1.9862	-7.1795	0.64131	-0.59878	-3.9626	-5.5698	-3.4798	-1.2639	-2.8225	-8.0662	-1.449	-2.2749	3.9486	-3.2491	-2.2057	-7.9107	-2.6342	-1.4127	-0.12974	2.3699	0.13442	-7.8505	-5.8606	2.3392	1.218	-3.7489
-7.6861	-0.16207	-2.7185	-2.1522	-7.9338	-9.954	-4.8207	-3.62	-1.6639	1.3395	-0.33495	-10.189	-3.6902	-3.8602	-1.452	-4.7198	-13.133	-7.6737	-5.2302	-11.945	-8.8359	0.66397	-6.4984	-7.2672	-1.3812	-9.1045	-8.8054	-10.261	-4.9399	-4.9956	-4.0895	-2.6693	-7.9761	-8.9051	-6.6843	-4.8422	-9.5868	-6.7615	-12.856	-8.2171	-7.0238	0.030982	-3.0351	-1.9882	-1.6556	-2.1262	-7.9349	-2.0113	-4.9318	1.5909
1.4091	5.1297	-4.5484	2.3995	-4.0451	-6.8849	-2.8518	-4.7387	-1.4842	0.26494	-8.4153	-7.8935	-2.2419	-1.5698	-3.5187	-1.9943	7.0317	2.3265	-6.3039	-2.688	-2.1372	-4.8225	-5.9494	-8.0877	0.29674	-5.3143	-0.22081	-4.998	-0.26215	2.5969	-2.4497	-0.88342	-3.6731	-2.933	-1.627	-3.7961	1.9836	-5.4963	-1.2156	-3.929	-1.8668	-5.6643	-8.0391	-5.3337	2.9739	-7.5719	-5.1047	-4.5395	-5.8336	-5.0069
-15.259	-10.436	-16.283	-12.786	-16.395	-13.407	-10.872	-11.774	-12.835	-14.695	-13.979	-12.106	-11.81	-7.4761	-14.047	-10.068	-6.3184	-7.5937	-10.71	-11.513	-18.178	-17.403	-13.25	-12.604	-6.6641	-4.942	-21.954	-18.501	-14.559	-15.632	-12.267	-7.3678	-17.132	-14.03	-13.433	-18.799	-15.721	-11.726	-16.959	-11.672	-7.8468	-11.344	-15.462	-13.639	-11.583	-14.831	-15.129	-8.7339	-16.627	-13.901
8.1256	4.2928	15.28	14.099	13.241	11.696	14.838	9.977	6.8913	7.2509	8.8415	6.9985	8.9235	11.809	5.9855	6.5916	13.118	6.4016	4.6032	12.642	3.8996	7.7517	18.487	13.296	1.4292	11.745	4.9106	12.647	11.049	15.765	8.0103	12.612	3.1628	3.8068	22.17	10.187	4.8729	8.3104	2.2033	11.295	3.0437	5.0141	6.7268	5.3158	19.166	1.595	11.362	15.481	10.404	10.394
-4.6053	-8.7833	-5.8094	-3.6869	-7.2361	-0.77311	-9.1454	-3.4449	-1.3713	-14.248	-5.6421	-4.4597	-9.815	-5.4382	-7.6571	-1.5212	-4.5544	-6.4701	-2.6191	-5.4091	-4.707	3.6347	-8.789	-8.6246	-1.6099	-6.5074	-1.51	-4.9325	-6.2054	-3.5267	-8.68	-10.967	0.050007	-7.1295	-7.8293	-11.208	-2.2637	-9.3107	1.6497	-9.431	-7.8008	-14.049	-3.9959	-1.7551	-0.015573	-2.5997	-3.2145	1.4828	-3.8212	-0.12724
-2.5426	2.9382	4.5562	-0.20077	0.26091	1.7201	-0.26619	2.6144	1.5881	5.678	4.4923	1.185	6.7392	4.3618	0.52932	5.3601	-1.852	-2.6976	5.3496	-0.87248	-5.2025	3.684	2.5268	3.5287	-5.2874	1.4773	4.764	5.9646	6.287	-1.134	1.8115	8.4011	-1.8962	-0.73314	0.79921	-3.4293	-0.89916	1.3832	0.24522	8.4394	-2.4775	4.5116	-1.2614	2.5695	2.7749	1.4165	4.0898	-4.4714	2.3355	5.1508
-4.2111	0.33938	-0.61572	-5.8659	-4.3937	-2.2237	-0.30429	-1.1738	-4.6874	2.0231	-8.0679	-3.9844	-4.8296	-8.5441	0.0039995	-3.7527	-3.9015	-2.603	-1.9344	3.2537	-0.668	-11.159	-3.7879	1.2	-4.9871	-0.91728	-2.8423	0.46434	1.268	-0.82982	-2.6721	0.39686	3.3969	2.0802	3.2462	-2.8119	0.85548	1.3136	-0.41586	-0.34413	-5.1942	-3.9993	-2.1234	-0.072729	-0.52999	-6.722	-1.1818	-3.1979	-3.7452	-6.8629
-6.2531	-11.343	-10.807	-5.6837	-11.673	-20.477	-8.7914	-6.5664	-4.9862	-10.676	-8.6117	-7.3494	-3.3218	-15.817	-6.4827	-12.44	-3.8771	-13.254	-5.8323	-9.1822	-8.121	-11.134	-11.727	-8.453	-9.6799	-5.702	-14.278	-11.533	-14.33	-12.534	-10.02	-11.161	-4.065	-10.78	-6.2597	-8.6076	-6.0773	-10.05	-7.2132	-7.6139	-4.2588	-5.0602	-11.406	-4.728	-8.677	-9.9799	-8.8783	-12.054	-9.0098	-8.886
6.1636	8.0315	5.2518	11.074	10.254	11.19	13.583	15.182	7.7893	6.8119	9.1682	4.1267	7.9678	5.5359	18.335	9.4394	10.645	7.2311	5.7133	11.035	5.982	6.544	13.108	5.3748	7.5318	10.17	9.8161	9.2851	10.474	9.3065	7.4938	9.3725	12.431	10.266	13.806	6.9488	5.2647	6.9472	-0.97814	9.106	4.8419	12.66	13.25	15.548	7.8809	8.5315	12.112	4.9456	5.8842	7.8342
-13.28	-9.0674	-9.1659	-16.516	-12.903	-13.635	-18.205	-5.8847	-9.9152	-10.487	-15.946	-9.8694	-8.4322	-5.6531	-10.509	-11.131	-10.1	-8.404	-7.1286	-8.7847	-11.829	-12.356	-13.803	-12.499	-14.267	-9.5172	-14.672	-9.0172	-5.3401	-6.2636	-12.021	-6.7951	-13.206	-6.1888	-12.832	-10.143	-6.8221	-10.514	-14.384	-11.087	-11.647	-9.342	-6.157	-10.797	-13.414	-10.98	-16.94	-16.447	-5.8314	-10.253
4.9081	0.74037	4.2983	3.4965	-1.0233	5.535	8.2226	2.2576	7.8554	10.915	8.1257	4.923	5.6141	2.3635	2.7212	8.2348	7.9024	5.7503	6.2872	2.6696	6.4728	1.0354	4.0105	6.977	3.8646	6.2286	8.7213	2.6604	6.7418	6.956	5.8861	2.3208	7.2942	9.336	5.1523	10.13	-0.54667	8.4915	2.5342	6.0346	3.7293	9.637	5.4184	9.7435	5.7247	10.244	4.6737	0.45088	8.2869	0.8864
-17.872	-15.796	-12.657	-10.011	-20.769	-16.094	-14.843	-14.266	-10.367	-16.188	-15.823	-8.116	-15.03	-12.129	-14.378	-14.211	-13.922	-11.578	-10.047	-11.127	-16.542	-5.2697	-14.059	-15.799	-16.077	-14.484	-18.375	-9.5083	-19.906	-17.618	-17.076	-11.222	-14.684	-14.14	-15.712	-13.609	-14.392	-15.331	-15.483	-16.859	-14.16	-12.04	-15.872	-15.6	-18.258	-16.601	-13.582	-20.795	-13.96	-14.57
-7.4851	-4.7842	-10.12	-7.3964	-10.253	-0.92117	-3.8447	-3.8822	-8.5289	-0.04053	-13.05	-4.1693	-6.9199	-2.7059	0.20783	-4.3284	-6.9689	-6.9286	2.5529	-6.8092	-7.0141	2.1363	-9.3618	-0.74087	-2.155	-1.2691	-5.9102	-4.3155	-4.3429	-3.3899	2.2857	-4.7007	-8.8709	1.9574	-7.55	-5.8929	-6.953	-0.93796	-6.7046	-2.8538	-1.0735	-1.8337	-9.3036	-9.7008	-0.84909	-3.2235	-4.3911	-14.029	-9.2479	-4.7971
-4.0803	-1.2442	-2.0991	-1.8516	-1.2986	-5.2612	-5.574	-3.6371	2.0652	-6.8535	-10.793	-5.1088	-4.0383	-6.1833	-5.3658	-3.4379	-4.4047	-8.3279	-6.6664	-4.4635	-4.447	-9.768	-1.9203	-4.5958	-2.5721	1.1383	-5.8426	2.3367	-9.271	-2.2182	0.90901	-4.3159	2.7035	-4.1752	-7.1232	2.2906	-9.2082	-6.8235	-2.9216	-1.4477	-4.2087	-6.5161	-0.96636	0.2461	-5.2527	1.8378	-3.0105	-4.5278	-2.17	-0.57016
-22.705	-24.389	-19.916	-19.323	-21.648	-24.343	-26.272	-21.984	-22.751	-24.696	-18.956	-25.214	-25.307	-21.347	-22.651	-25.83	-15.492	-17.8	-22.998	-22.021	-18.302	-25.078	-26.417	-16.925	-21.772	-26.021	-22.13	-21.616	-21.967	-24.558	-23.725	-23.61	-24.38	-17.619	-20.143	-20.129	-19.229	-22.969	-21.942	-21.181	-23.657	-21.545	-24.699	-20.867	-23.27	-20.805	-27.836	-25.731	-20.429	-26.326
-10.011	-7.8594	3.1002	-0.83349	-2.2862	-3.4698	-3.4296	-4.2987	-5.9515	-5.4516	0.35621	-5.0949	3.5782	-1.3937	-3.3543	-1.051	-7.8562	-10.915	3.428	-0.98763	-5.0243	-5.3682	-1.8484	-2.2023	-6.9459	-1.1778	-1.4666	-2.5859	-1.6781	-2.7056	-4.0947	-5.399	-5.5417	-0.73804	-6.1208	-0.76673	-7.0219	-3.6815	0.17442	-7.181	-10.83	-2.9324	-0.76828	1.0306	-1.3743	-4.9886	-0.053252	1.1871	-4.256	0.63833
8.5985	1.8596	13.504	9.7644	10.742	4.494	8.2609	8.0085	12.319	11.98	2.9477	6.112	10.575	7.5088	5.2993	12.617	11.481	2.9643	13.585	6.5707	7.6797	0.58405	11.383	6.7331	5.7908	3.4399	8.2701	11.094	6.7901	11.652	9.6035	6.6694	5.5835	13.299	7.8326	8.8185	6.2124	2.5175	11.26	17.153	7.7802	6.9854	4.0632	5.9242	14.762	9.5007	7.5198	9.4235	0.53721	9.8812
8.8405	7.2302	8.165	1.9375	6.9261	3.9743	7.9061	3.5053	4.284	7.7102	5.3932	2.4024	1.158	0.86861	2.1243	7.3321	3.9541	4.6751	7.1986	3.7004	6.1469	8.3754	2.3284	6.838	9.9359	7.2718	7.0179	2.9754	6.2428	6.2355	6.5759	7.9691	6.3998	-0.85826	0.82789	9.8753	9.0869	5.1024	7.5621	12.609	1.2359	7.076	4.7114	10.913	5.9564	5.4848	7.6171	5.4494	4.6419	1.0986
-13.895	-10.316	-12.09	-17.784	-11.269	-21.319	-6.5366	-12.15	-10.783	-6.9159	-14.776	-19.074	-17.363	-14.808	-10.329	-18.742	-18.126	-9.9487	-12.683	-15.891	-11.19	-11.974	-9.3361	-7.09	-18.323	-19.447	-10.653	-14.832	-11.928	-14.811	-13.741	-10.746	-9.8234	-17.083	-15.837	-12.965	-14.454	-14.27	-14.574	-14.957	-12.935	-14.803	-18.003	-15.435	-12.318	-12.524	-12.131	-13.336	-13.71	-9.874
8.9963	8.4349	10.317	13.817	9.0239	10.059	9.6734	8.9901	7.0907	7.3515	11.222	9.1522	9.8531	15.109	11.181	20.866	5.8252	9.4647	8.8017	8.5858	7.7272	12.147	7.3377	5.839	10.924	12.047	14.828	15.764	8.7706	6.5073	10.702	10.774	7.655	3.3128	8.6189	5.4704	16.643	13.342	9.4738	13.253	9.4563	13.629	6.041	7.1442	7.8327	13.484	9.8113	10.232	10.121	6.8145
-1.1862	1.243	0.23793	-0.073089	-6.0831	4.8514	-0.19294	-1.0106	0.88297	0.29397	0.41192	1.4784	-5.8296	1.1083	-7.7581	3.6534	-0.66045	-0.99206	0.41212	2.1771	-2.2107	-1.6048	1.6154	-2.1143	-3.7012	2.4359	4.7053	-2.7435	-2.8388	-0.82508	0.1879	0.3094	-1.1439	1.7189	1.2433	-9.0973	2.1125	2.1223	-7.0071	1.913	-1.8073	3.082	0.40007	1.3694	-2.7144	-0.8409	2.7995	1.9794	-0.037579	5.4008
-8.3458	-7.2932	-15.565	-12.797	-7.4602	-10.607	-17.783	-9.0235	-7.0148	-12.838	-8.7221	-13.044	-8.81	-5.429	-11.376	-10.907	-10.393	-14.856	-14.123	-13.893	-13.829	-7.3291	-10.231	-8.5994	-15.069	-9.0606	-10.841	-7.8856	-13.057	-12.563	-9.8239	-5.3549	-12.2	-3.6082	-13.377	-9.5471	-17.095	-10.837	-13.234	-13.047	-9.7246	-13.384	-11.772	-5.2412	-6.3621	-4.544	-20.661	-11.569	-11.313	-13.837
3.4885	-13.65	-6.2036	-0.48933	-2.3159	-3.3389	-4.7309	-5.9506	-3.7899	-10.673	-3.428	-11.401	-6.7114	-3.1217	-3.7977	-1.1755	-2.7307	-5.2194	2.1909	-1.5011	-3.6287	-4.0352	-7.658	-3.8913	-10.287	-2.848	-4.7037	-0.98329	3.3345	-9.1118	-5.9423	-3.7098	-1.5891	-9.55	-0.1668	-6.6534	2.286	-0.15287	-4.8924	-2.4743	-5.6273	1.8333	-0.92873	-6.3367	-2.3091	-3.0535	-6.1721	-9.2709	-2.0268	-4.624
3.6003	-3.4919	-8.6403	-2.8739	-9.8612	-0.11752	-5.0631	-5.1991	-0.96156	-4.1027	2.2807	-5.7529	-1.8698	-5.1024	-1.1384	-4.4071	-6.8761	-1.9325	-6.5441	-3.0899	-3.4071	-3.2829	-4.1777	-4.7203	-5.3478	0.68747	-8.7013	-1.8947	-4.1835	0.10753	-6.7655	-6.9616	-2.8394	-0.65862	-2.2307	-5.0759	-0.8637	-7.2738	-7.1764	-0.019371	-3.3704	-6.0591	-10.484	-3.3715	-6.588	-4.4551	-2.4737	-6.8437	0.57301	-4.71
-9.4891	-16.419	-8.3749	-11.533	-11.486	-14.323	-8.4019	-13.039	-16.105	-8.5647	-14.933	-8.8363	-15.286	-10.027	-8.9908	-14.329	-17.1	-8.8782	-12.15	-11.637	-11.61	-11.647	-14.977	-11.462	-17.94	-13.982	-15.949	-12.497	-10.754	-9.7568	-11.233	-14.445	-14.135	-15.157	-11.635	-12.476	-19.869	-17.268	-15.967	-11.696	-12.734	-17.494	-8.8557	-11.377	-16.272	-14.108	-15.56	-14.921	-15.788	-13.362
-13.621	-10.884	-9.0044	-15.015	-13.778	-8.7158	-6.9402	-11.696	0.40272	-8.2505	-7.0006	-10.738	-13.883	-15.609	-10.907	-11.09	-8.8815	-9.8829	-10.568	-9.9083	-6.4679	-5.2844	-6.5391	-5.3117	-9.5433	-6.1321	-7.4246	-10.753	-9.6088	-3.6693	-5.4145	-7.8576	-12.383	-5.164	-10.332	-9.7875	-6.5328	-12.1	-7.7055	-7.008	-6.653	-8.5354	-3.087	-15.092	-15.726	-13.957	-10.377	1.6125	-12.936	-8.7602
[truncated: 150 more columns]
