# Supplementary material for: Genetic dissection of main and epistatic effects of QTL based on augmented triple test cross design
Source: PLoS One. 2017 Dec 14;12(12):e0189054. doi: 10.1371/journal.pone.0189054 (PMC5730204; doi:10.1371/journal.pone.0189054)
Supplement: S7 Supporting Information — (ZIP) [file pone.0189054.s007.zip › z2_600_0.5_10.csv]

-9.4358	-7.3855	-8.0884	-9.4341	-9.3078	-12.825	-8.7248	-9.7675	-9.4516	-9.1168	-7.3841	-9.3817	-9.4654	-9.4865	-10.349	-11.236	-8.0266	-9.3408	-8.8613	-7.6535	-7.4892	-9.992	-7.9428	-7.0211	-10.597	-8.6085	-11.579	-8.4729	-9.7948	-8.0497	-10.539	-9.4076	-9.1526	-6.3212	-8.2525	-7.3583	-10.063	-10.591	-9.2929	-8.8151	-10.481	-6.9529	-9.035	-10.938	-7.5196	-7.5613	-9.7717	-9.9173	-8.5664	-8.7609
-1.3908	0.23501	-2.6799	-0.17733	-2.8014	-1.2111	-3.3069	-0.20583	-0.406	-2.1876	-3.5204	-1.0706	-1.0969	-1.9699	-3.0154	-3.4968	-2.116	-1.3843	-1.819	-0.86489	-1.7327	-0.66843	-3.2108	-1.5419	-1.9938	-1.7356	-1.7064	-2.3719	-0.87168	-4.1366	-1.209	-2.9285	-2.1183	-0.10199	-0.61401	-2.5051	-2.2845	-1.7296	-0.93369	-0.40454	-4.0547	-0.72843	-2.7838	-3.0303	-0.92773	-3.7545	-3.2429	0.76843	-1.2478	-1.3576
0.026181	-0.46503	-0.86123	0.47115	-0.28908	1.3925	0.089903	-0.74763	0.95658	-2.0454	-2.0515	-0.10386	-0.60066	0.36021	-0.69505	-0.11845	-1.46	0.12065	0.0050395	0.8766	-0.56618	0.45448	1.0504	-0.028738	-3.0169	0.14392	0.61852	1.9706	-0.40273	-0.58457	0.87975	0.40696	1.8805	0.10454	-1.3035	0.68872	-0.12605	-1.1025	-0.2295	1.1276	0.63017	-2.4292	1.11	-0.30231	-2.3134	-0.10071	-0.52145	2.3134	1.14	-1.2411
-4.035	-3.4196	-1.0147	-4.9856	-5.3042	-3.3463	-3.3557	-2.1648	-4.9991	-3.2028	-5.2718	-0.10714	-4.2319	-3.6378	-4.5664	-3.4824	-1.7891	-3.6641	-2.2463	-3.9539	-3.4544	-6.0883	-1.7404	-3.0604	-1.4958	-4.0568	-3.858	-5.3381	0.16183	-4.3483	-4.2058	-3.2866	-3.3585	-4.2193	-2.896	-3.3806	-2.754	-2.2704	-2.973	-2.2951	-3.5391	-3.3512	-3.0889	-4.9307	-2.5499	-2.6863	-3.3951	-4.1853	-0.73063	-3.8217
-12.744	-12.555	-15.655	-12.839	-10.005	-12.261	-13.466	-12.934	-13.272	-12.661	-12.624	-14.037	-13.098	-12.025	-11.026	-11.536	-15.524	-11.402	-13.626	-11.95	-13.539	-13.365	-13.678	-13.403	-12.899	-13.071	-13.474	-13.587	-11.973	-11.673	-14.175	-10.333	-13.201	-13.41	-13.405	-12.504	-12.711	-15.33	-15.057	-12.312	-15.188	-14.061	-12.412	-15.498	-11.012	-12.932	-13.005	-13.755	-11.755	-14.491
-6.4373	-2.545	-1.9356	-4.0403	-3.4062	-2.8542	-2.5349	-4.6335	-3.6915	-2.519	-3.2146	-4.2957	-0.40946	-1.8019	-3.916	-2.7879	-2.5476	-4.3434	-3.0129	-3.0468	-2.4408	-2.5199	-3.9481	-2.67	-2.4718	-4.1863	-0.37155	-2.1571	-2.2626	-4.15	-1.7029	-5.3658	-4.3478	-2.2341	-1.2556	-2.6781	-1.5056	-3.212	-1.8175	-5.2543	-1.9599	-0.9672	-0.67006	-1.8161	-4.3564	-3.1562	-2.5994	-0.7961	-5.5457	-2.7065
-10.419	-9.5669	-9.6514	-8.236	-8.6571	-10.458	-7.4357	-8.7825	-8.0436	-7.792	-11.423	-8.4585	-11.398	-8.8878	-9.6906	-8.6538	-8.358	-8.2202	-10.693	-9.4467	-7.9419	-6.6005	-9.1822	-10.155	-8.5435	-8.4692	-9.6896	-9.208	-8.1669	-8.7818	-8.9075	-10.337	-8.4843	-8.7062	-10.813	-9.1397	-11.434	-9.1042	-10.527	-7.4707	-8.2038	-9.3486	-7.8083	-10.129	-9.7325	-11.992	-11.366	-7.4992	-10.865	-11.29
3.9952	4.6802	1.8355	2.5447	5.0298	3.695	1.9051	3.2707	3.5465	2.8218	3.0599	4.9636	3.0064	3.688	2.8391	3.1636	1.4986	3.0943	2.3441	3.2794	0.94697	4.0043	4.1074	5.1625	4.1182	4.5272	4.0114	2.5411	1.2466	1.94	2.4487	2.53	2.7888	3.3451	3.5253	1.3917	2.967	1.6422	5.2094	4.1952	0.78132	2.7918	4.6114	3.1886	3.5058	4.822	4.002	1.9998	1.4534	1.9053
1.4412	2.266	2.0399	1.3207	2.5083	2.8991	-0.37663	0.484	2.2974	0.97627	1.3641	3.6471	2.6837	2.0947	0.95255	2.1638	0.03164	4.3016	2.1468	1.7652	1.6894	-2.1403	1.4632	-0.4201	-0.60345	0.25932	1.7637	2.9534	2.6876	1.0425	0.6438	-1.4579	-0.59028	3.1947	1.1533	2.5507	2.8717	3.9652	1.8015	2.8117	1.7064	3.1057	3.8429	1.028	0.74973	2.6796	3.0441	3.5425	2.6234	2.9895
8.4147	11.162	10.105	8.6622	11.397	9.8801	11.366	8.7872	9.8771	9.5788	9.8556	9.8418	10.273	9.8661	12.406	8.7631	6.7603	7.4069	9.9476	9.3239	11.655	8.3073	12.043	8.7457	10.349	11.036	9.1349	10.043	9.8744	9.381	12.223	11.602	9.2733	12.049	9.0078	11.362	8.4688	9.8812	8.7543	11.393	10.647	9.5761	9.2775	11.926	9.0012	10.495	10.515	9.8077	9.4216	9.0644
-22.157	-23.313	-22.704	-20.368	-20.098	-19.915	-23.606	-20.746	-17.502	-21.612	-19.845	-22.351	-21.32	-22.129	-22.249	-19.627	-19.649	-21.496	-21.525	-21.021	-20.697	-22.695	-23.548	-21.493	-18.82	-19.476	-21.592	-22.124	-20.496	-21.199	-21.023	-20.3	-19.698	-22.215	-20.074	-18.064	-21.922	-21.547	-21.645	-20.984	-22.528	-21.54	-21.143	-20.652	-20.47	-19.042	-19.925	-19.485	-20.38	-22.407
-11.434	-11.09	-8.7017	-9.6024	-8.7331	-10.42	-7.6543	-6.9711	-8.5912	-10.974	-8.2777	-10.414	-8.7205	-7.676	-10.379	-9.2415	-10.826	-10.153	-10.766	-10.619	-8.4155	-9.8355	-8.9495	-10.741	-10.231	-8.1796	-9.6084	-7.4907	-10.426	-9.2709	-9.7393	-8.4014	-11.114	-9.5437	-7.7813	-10.256	-10.957	-8.3221	-9.0871	-8.1568	-10.241	-8.3732	-8.8589	-8.2604	-6.0682	-8.5167	-8.8115	-8.614	-8.5925	-8.2057
-14.268	-14.102	-15.235	-11.201	-12.247	-14.34	-15.316	-11.012	-13.436	-15.543	-13.616	-14.559	-12.023	-14.736	-12.2	-11.532	-13.723	-12.816	-12.325	-14.094	-11.418	-13.29	-12.135	-14.965	-13.91	-14.019	-14.087	-13.94	-12.518	-13.287	-14.486	-13.527	-10.898	-14.189	-12.754	-15.694	-11.702	-11.144	-13.319	-12.762	-10.631	-12.97	-12.576	-13.763	-12.702	-14.618	-12.031	-15.493	-10.976	-10.65
-5.9706	-4.1906	-5.5794	-5.3874	-5.011	-7.6674	-4.9838	-4.4578	-6.1493	-4.787	-5.4495	-3.9406	-4.0191	-2.7964	-3.8538	-4.0135	-3.1795	-2.9726	-4.6293	-6.6373	-6.6927	-4.93	-5.6419	-6.0063	-7.8976	-7.196	-4.1178	-5.0513	-1.8207	-5.2625	-4.7012	-4.6119	-5.9531	-3.3203	-5.5223	-4.18	-7.0626	-5.2914	-6.7304	-4.9409	-3.5394	-4.5846	-2.7707	-4.5914	-6.0988	-3.9114	-4.3897	-3.0128	-4.8282	-4.8795
-2.467	0.19507	-1.0876	-0.86833	-1.2777	0.47105	-0.89653	-1.6639	-0.31386	-2.2339	0.11428	-0.18123	-0.95772	-4.3538	-3.6897	-2.3186	-2.5969	-1.3009	0.29889	-2.2532	0.59124	-1.2765	-1.9892	-0.8975	0.10325	-1.0556	-1.7566	-1.5764	-1.3832	0.81553	-2.0738	-2.0627	-1.3148	-1.2218	-1.2057	0.22042	1.588	-0.92497	-2.5689	-1.2132	0.60173	-1.4083	-0.9001	-1.6121	-1.8702	1.2624	-1.9666	-1.2402	-1.0658	0.10657
-21.229	-20.671	-22.253	-21.233	-23.727	-21.805	-22.844	-22.432	-23.275	-21.399	-23.291	-20.813	-23.821	-20.61	-24.518	-21.785	-21.633	-22.133	-21.74	-22.907	-22.656	-22.669	-21.876	-22.774	-21.508	-22.089	-20.857	-19.658	-22.168	-20.97	-22.375	-22.482	-22.976	-22.277	-22.882	-23.087	-20.534	-24.683	-19.756	-23.86	-22.552	-22.352	-21.772	-22.543	-23.474	-23.204	-20.151	-23.593	-24.629	-21.088
-22.44	-21.965	-21.515	-19.415	-20.262	-18.914	-21.085	-19.927	-21.441	-20.143	-20.688	-20.616	-19.769	-23.097	-21.022	-17.616	-18.118	-19.261	-21.564	-19.489	-21.698	-18.632	-20.604	-21.449	-19.983	-22.08	-19.958	-19.942	-18.161	-20.141	-23.703	-21.91	-23.132	-22.74	-20.253	-22.358	-19.984	-20.321	-21.181	-21.201	-21.479	-21.177	-19.105	-20.619	-22.548	-21.52	-20.885	-22.973	-20.622	-20.262
-13.041	-12.658	-13.052	-14.404	-11.277	-14.662	-15.45	-13.882	-12.893	-12.099	-12.509	-14.628	-13.318	-13.998	-12.527	-13.357	-14.173	-16.466	-15.128	-12.146	-12.023	-14.42	-14.194	-13.506	-13.418	-14.031	-15.264	-12.026	-14.365	-14.911	-12.322	-16.529	-11.743	-13.967	-12.584	-15.491	-12.75	-12.523	-11.942	-12.413	-13.402	-9.6058	-11.135	-13.041	-12.012	-11.609	-11.511	-14.903	-14.778	-14.059
-4.6251	-4.4135	-3.0818	-1.6039	-3.9391	-2.579	-4.899	-3.1946	-3.5443	-3.7699	-2.8313	-3.7973	-2.2548	-2.0054	-3.5112	-1.3682	-5.4019	-3.1165	-3.2945	-1.9751	-2.8165	-2.3693	-5.8343	-4.9597	-3.2289	-2.9372	-2.0419	-4.122	-3.3811	-3.4827	-2.534	-6.1433	-2.2002	-2.8913	-3.9156	-1.5935	-6.4383	-3.4458	-4.1434	-4.5803	-4.3721	-1.6392	-3.4025	-2.4387	-4.8229	-6.0321	-6.7652	-3.1548	-1.661	-3.5364
7.4058	6.5683	5.6658	3.7531	4.8216	4.9666	5.4232	7.2989	6.276	5.5736	8.6912	7.5716	3.8616	5.7198	6.7584	5.4412	4.2485	7.9715	6.3643	4.6977	4.8565	7.0951	5.1458	5.2998	2.8623	5.5175	4.5049	6.6918	6.8065	6.7417	6.5883	6.8562	5.7965	7.7356	7.2229	6.2287	5.8587	5.8286	5.5369	5.9228	5.9622	6.2454	7.2058	5.3718	4.7219	7.1332	4.491	5.5414	4.107	5.7369
10.534	9.3217	8.9161	9.6582	11.048	11.431	9.9765	9.3587	9.1375	10.633	8.5623	9.7212	11.508	11.544	9.5128	10.682	9.8087	8.9723	9.6157	10.686	9.672	9.853	12.031	9.3473	9.3381	9.243	8.954	11.736	10.292	8.6083	8.3749	9.3377	10.862	12.372	7.5237	7.5391	6.7244	9.7286	7.8336	12.034	9.9923	9.6202	10.831	10.486	9.9856	8.685	8.8339	10.02	10.651	11.037
0.64874	1.2038	-1.5157	1.0425	2.7935	-0.79087	3.5526	0.71112	0.8904	2.1691	0.71045	0.58765	2.3045	3.358	1.3342	3.8553	1.6565	4.89	4.8408	1.1029	1.718	3.4619	2.1034	2.8831	1.3723	3.0809	1.5097	1.0606	2.8342	3.9359	0.75599	1.4713	5.2085	4.6594	2.2395	1.5494	0.04784	1.5654	3.0741	-0.34959	4.5173	0.26829	0.46306	0.69814	0.80259	1.2495	4.6497	1.6557	0.14466	1.7682
-3.8618	-4.4778	-1.9148	-5.0442	-2.3816	-3.5167	-2.5615	-2.2195	-4.4036	-2.8164	-5.0234	-4.624	-1.9117	-4.3816	-6.2086	-4.206	-3.025	-5.0529	-1.7545	-3.4352	-4.0776	-3.0275	-3.3412	-3.7088	-1.9222	-3.2825	-4.1199	-0.85435	-3.4333	-3.7818	-1.2406	-2.9405	-1.8722	-4.7586	-2.0074	-3.6402	-0.77897	-4.0286	-4.9222	-4.1742	-4.751	-3.8286	-4.542	-6.5469	-2.3017	-2.9594	-2.5992	-4.4838	-2.2733	-3.0615
-0.16975	0.27189	0.93617	0.20372	1.4852	-0.71572	-2.4782	1.8509	-0.69157	0.65008	-1.0443	2.5282	-1.0008	-1.6576	1.244	1.9219	-0.31186	-0.43572	-0.50053	1.8875	0.60993	0.69243	-0.21346	0.66339	0.077242	1.7637	1.6402	2.212	-1.257	0.094235	1.5809	1.3185	-0.55546	2.1648	0.6912	2.9738	0.37271	1.4896	0.39246	-0.60613	0.10072	-1.5354	0.3643	-0.73002	1.4036	-0.63179	-2.1146	0.98121	0.0067334	-0.71675
-22.466	-21.23	-22.279	-20.751	-22.323	-22.962	-23.359	-22.331	-20.621	-21.369	-19.737	-23.025	-22.41	-20.945	-22.892	-21.727	-22.092	-21.865	-23.228	-20.526	-22.203	-20.718	-22.811	-23.117	-21.824	-21.242	-20.937	-22.422	-25.081	-25.06	-20.837	-21.323	-21.294	-22.537	-24.3	-22.772	-21.786	-21.655	-21.516	-22.267	-22.206	-21.36	-21.511	-20.738	-23.834	-22.898	-20.483	-22.964	-23.371	-21.158
-2.5812	-3.9551	-3.8377	-5.5851	-5.0966	-4.8578	-4.7408	-1.39	-2.1834	-3.6176	-4.9604	-2.1396	-6.754	-3.7811	-4.4849	-3.3635	-2.6569	-3.501	-4.0523	-3.38	-3.8528	-2.9072	-4.6876	-2.967	-3.4597	-6.0345	-4.4968	-2.0547	-5.7899	-5.4381	-4.1686	-3.901	-4.4092	-3.7148	-5.2094	-2.9422	-1.8007	-4.4363	-5.2219	-4.2014	-4.29	-2.6816	-4.5418	-2.8303	-5.8295	-4.5971	-2.9329	-4.3089	-2.3183	-4.2128
-13.583	-14.126	-14.764	-13.662	-12.017	-14.323	-15.387	-14.144	-12.542	-13.568	-11.276	-13.016	-13.925	-14.143	-11.743	-13.257	-12.317	-14.086	-14.073	-12.862	-13.573	-13.206	-12.262	-15.62	-12.093	-12.619	-13.074	-12.896	-13.912	-13.466	-15.559	-14.424	-13.331	-12.725	-14.286	-14.643	-14.626	-12.966	-16.62	-12.341	-12.727	-14.1	-11.386	-10.985	-15.353	-12.697	-11.615	-15.248	-11.544	-13.825
-10.799	-11.708	-8.9757	-11.093	-11.347	-10.692	-11.602	-8.7056	-11.621	-10.941	-8.444	-12.143	-10.243	-9.8435	-11.148	-9.2894	-8.8894	-11.7	-11.027	-10.693	-9.5647	-11.722	-9.9869	-11.286	-10.826	-13.47	-10.32	-11.021	-9.1421	-8.9584	-11.676	-10.091	-10.675	-10.065	-11.233	-12.666	-10.833	-10.993	-11.143	-10.708	-10.143	-12.423	-9.227	-11.114	-11.363	-10.344	-10.783	-11.265	-11.074	-7.7517
-4.3221	-3.9061	-1.978	-2.6592	-3.0054	-3.3255	-3.8485	-3.7603	-3.6922	-1.4564	-4.7261	-4.2522	-3.8162	-3.5333	-6.1147	-3.66	-6.2642	-3.6646	-5.457	-4.458	-2.1495	-6.2193	-3.8741	-5.423	-3.2558	-3.7109	-4.7625	-4.8514	-4.5003	-3.5039	-6.3343	-3.5764	-4.8653	-4.2052	-3.0776	-5.955	-5.9428	-3.774	-5.1283	-4.7922	-4.4905	-4.4339	-4.9857	-3.8603	-2.9578	-3.0708	-2.3178	-2.2489	-4.4142	-5.8862
-1.9747	-4.0157	-2.8414	-2.8512	-2.4938	-2.7661	-2.9662	-4.1868	-2.4649	-4.6215	-2.4708	-0.014965	-3.8953	-3.4466	-4.3169	-4.2923	-2.3326	-2.368	-4.2715	-3.3124	-2.1683	-4.0462	-3.6372	-4.3609	-2.059	-5.8575	-2.9287	-4.2911	-2.2334	-3.2743	-3.4219	-2.7582	-3.0912	-3.7644	-4.0874	-1.5162	-4.395	-2.2485	-4.8156	-1.6641	-2.3817	-6.7043	-4.9053	-0.78137	-1.5144	-3.8798	-3.7598	-2.818	-3.832	-3.3957
5.617	4.9376	3.7866	5.342	3.3838	5.2661	5.4455	4.7948	4.2904	6.5043	6.6537	4.4965	6.0116	5.0051	4.0139	5.916	6.4052	5.4072	7.7772	3.6483	4.8704	4.0132	5.0728	7.3926	6.0673	5.0317	5.3104	5.8708	5.0606	6.5891	3.5741	3.2932	8.4419	4.7077	3.3886	5.8514	4.2378	7.1671	5.2177	7.1381	5.9638	4.4509	5.5481	5.0123	5.0403	5.9973	7.9858	6.068	2.7574	6.0336
-0.26849	1.051	-0.79366	1.819	0.5403	1.4197	0.20297	-0.37477	0.7924	0.40479	-0.34504	2.7697	0.74272	-0.8109	-0.87759	0.058682	0.49745	2.6335	0.83365	0.84267	0.25995	0.092313	1.7729	-2.2019	0.41336	-0.37412	0.91327	0.22804	-1.0157	1.2991	-0.18591	-0.11116	0.62317	-0.32257	0.18736	-1.0484	0.3995	0.71019	1.5685	0.31803	1.453	-0.4285	1.625	0.5015	-0.66557	-0.29947	0.61562	-0.40167	0.93677	-0.7765
3.7042	5.6727	4.2213	2.6589	4.5996	2.5192	5.4532	4.7848	3.8415	5.9511	3.3666	5.0369	3.2831	5.6923	4.3127	4.3515	4.7769	5.5279	4.1536	6.2201	4.4121	2.9453	5.6464	5.8673	5.1036	4.8636	5.0536	4.721	5.6822	2.1527	3.3842	2.579	2.3895	2.1689	1.1099	4.8788	4.1873	4.3692	5.1847	5.7673	5.5855	5.3457	3.5917	4.789	2.6056	4.5104	3.8579	4.2824	4.7703	6.0043
-14.457	-13.943	-12.429	-15.14	-13.065	-12.368	-13.519	-14.772	-12.002	-10.981	-11.904	-14.351	-13.113	-13.835	-14.3	-9.3487	-10.621	-12.128	-13.512	-13.857	-10.278	-11.827	-11.47	-14.094	-11.811	-12.261	-14.294	-10.526	-11.521	-11.849	-11.665	-13.946	-10.081	-11.729	-13.295	-15.119	-13.11	-12.363	-13.83	-12.252	-14.289	-13.209	-13.181	-11.497	-11.934	-13.515	-11.919	-12.536	-11.401	-11.866
-12.035	-11.791	-11.247	-11.185	-13.217	-10.823	-10.743	-13.082	-11.865	-10.216	-12.316	-11.01	-12.066	-11.172	-9.3534	-12.863	-10.265	-11.877	-11.196	-11.857	-13.551	-10.74	-11.262	-12.628	-12.368	-12.429	-9.945	-12.342	-13.179	-11.532	-11.311	-9.5201	-10.572	-11.148	-10.555	-12.092	-12.183	-11.896	-11.964	-12.65	-11.466	-9.3511	-12.834	-13.16	-12.042	-10.215	-13.681	-14.057	-11.142	-12.39
-2.996	-2.9968	-2.4203	-3.531	-5.5426	-1.8979	-2.0709	-4.1614	-3.103	-1.5238	-1.5521	-2.1823	-3.1773	-2.0649	-1.6387	-2.8485	-2.241	-3.284	-3.4332	-4.8688	-4.1515	-3.8892	-2.1737	-3.9257	-4.9065	-2.3674	0.54455	-2.4735	-2.2861	-3.3747	-4.2437	-4.4766	-2.1157	-3.4873	-3.4898	-4.6008	0.95343	-1.237	-2.0798	-2.0366	-4.3914	-3.8411	-2.6929	-2.8759	-3.6833	-1.9417	-3.7862	-3.9712	-1.8239	-2.6041
-3.0962	-4.4589	-2.3967	-5.7117	-2.3443	-3.4529	-0.18787	-2.5859	-2.5855	-3.169	-3.8382	-3.1474	-2.0197	-4.214	-3.8509	-3.6497	-1.2888	-4.2129	-1.2518	-0.73514	-6.2466	-4.4975	-3.006	-1.3138	-3.0651	-4.0449	-1.2643	-3.0603	-4.2916	-3.6894	-2.2838	-1.0012	-3.6213	-2.8306	-2.0114	-1.4297	-4.6724	-1.9039	-2.4773	-3.7682	-3.2979	-4.6682	-1.0213	-5.6306	-3.6299	-0.76345	-3.2141	-2.0234	-4.1994	-3.058
-1.9533	-2.3224	-1.9891	-3.4844	-3.786	-1.6138	-0.96073	-3.1012	-2.311	-0.72987	-3.7202	-1.0331	-2.5237	1.4673	0.735	-1.9014	-1.7259	-1.9038	-2.3119	-2.2783	-0.067661	-3.3187	-1.8864	0.37998	-0.98578	-1.4755	0.47831	-3.3085	-2.5375	-0.40043	-3.3769	-0.73206	-0.61089	-0.27134	-1.7342	-1.6377	-1.4112	-3.6703	-0.9986	-0.96693	0.18481	-1.7328	0.194	-1.0052	-3.2186	-2.2899	-3.0894	0.56309	-0.89552	-1.5089
-13.273	-12.103	-12.386	-12.91	-10.778	-11.494	-12.805	-12.286	-11.433	-10.107	-13.108	-12.016	-10.904	-10.727	-9.9232	-9.7294	-10.96	-10.248	-11.293	-11.993	-10.831	-12.716	-11.884	-10.018	-13.413	-11.781	-10.104	-9.3563	-11.968	-10.848	-10.458	-11.443	-11.186	-10.951	-11.485	-10.074	-9.7858	-12.543	-10.415	-11.512	-11.639	-11.786	-12.678	-11.506	-8.5437	-11.602	-12.129	-12.365	-12.639	-11.814
0.95631	1.0944	0.21857	2.4808	-1.3027	0.46635	1.5686	1.6108	-0.43959	1.0762	-1.5708	-1.3848	0.16646	1.5246	0.8711	2.3131	2.0112	0.038761	-0.32605	-0.88999	-0.27278	-0.42684	-1.3605	0.026573	-0.36564	-2.3802	-1.1695	0.22565	1.934	-0.16663	-0.47262	0.33373	-0.66336	0.6282	-1.1212	-0.50352	1.0561	0.95862	1.3805	-0.36155	-2.0838	-0.13547	-1.4639	-0.99982	-0.28548	1.2825	-1.9804	-0.051383	-1.356	-0.11352
6.6704	10.568	7.5198	8.8821	6.1272	7.1568	8.7164	8.8166	8.8361	9.6117	8.7042	7.1273	8.9157	8.1179	7.6355	9.7944	8.9161	8.4789	8.5852	7.9698	6.2322	8.8236	10.28	10.427	10.342	8.8768	9.6216	6.8831	9.881	8.4201	7.6644	10.089	6.3647	9.436	9.8533	7.9734	8.2613	8.3569	9.6177	8.9874	9.4507	7.8395	10.767	7.2685	8.7318	7.3291	6.988	9.54	7.3622	7.783
-4.3116	-1.5474	-3.4845	-1.4226	-3.941	-1.4709	-3.6439	-0.78699	-3.3534	-3.1419	-2.9829	-2.8524	-2.8297	-3.0307	-1.2286	-3.0797	-2.6807	-3.7868	-3.6147	-2.6012	-0.79563	-4.4853	-1.4955	-2.314	-0.73002	-2.0316	-1.094	-4.1297	-3.6937	-4.9075	-2.221	-4.048	-2.2976	-2.2293	-2.4567	-2.3972	-1.0508	-3.8574	-2.2545	-2.154	-2.0148	-2.7642	-4.8575	-3.5525	-3.0136	-4.078	-1.9118	-1.3007	-2.5592	0.19372
-2.3922	-4.0775	-2.2408	-3.7754	-2.5804	-3.5074	-3.4593	-1.1757	-0.73369	-1.4698	-3.2652	-3.7538	-2.5304	-2.4189	-4.4364	-2.8553	-2.9961	-2.0653	-5.3617	-3.0976	-1.5721	-2.5748	-3.5831	-3.4458	-3.3939	-3.1612	-1.4763	-3.0384	-2.3984	-1.8604	-4.3379	-4.2232	-2.4953	-1.6103	-3.7541	-2.9034	-3.0848	-3.1784	-1.1427	-0.8629	-5.0232	-3.3324	-1.4117	-1.5724	-3.724	0.55646	-1.0924	-1.8997	-1.8154	-3.785
-1.8218	0.20431	-1.458	0.96623	-1.855	-1.3408	-0.21189	-1.537	-0.56653	-3.1966	-3.1072	-1.4375	-0.78401	-0.35462	-1.4714	-3.0094	0.83906	-2.4477	-1.0003	-3.1723	-0.99666	-2.4993	-1.1006	-1.8403	0.11734	-1.4429	0.1106	-3.4612	-1.0737	-1.4339	0.42179	-2.8252	-0.16053	-0.73708	-2.3443	-1.1992	-2.0146	-2.8734	-0.67855	-2.2395	-1.9697	-2.2584	-1.6578	-0.72245	-0.56607	-1.0668	-2.7641	-2.2011	-3.2655	-2.3283
-0.87682	-0.6062	0.14973	-1.2041	-3.1138	-0.83654	-1.6664	-1.56	-1.4633	-1.4442	1.6045	-1.465	-1.9054	-1.4984	-3.71	-0.18401	-0.54086	-2.1972	1.6445	-2.6631	-2.9472	-0.41158	0.88137	-2.1347	0.20053	0.66973	-2.4002	-2.7591	-3.0074	-2.1795	-1.406	-3.9911	1.87	-0.43285	-2.539	-1.3752	0.03577	-0.06395	-0.10434	-2.6858	-1.2567	-0.16148	-2.722	-3.4005	-1.7117	-1.0539	0.12674	-1.5752	-1.2922	-2.3673
3.7854	-1.6693	0.85388	-0.676	2.6064	-0.1737	0.059163	2.3524	0.86823	4.1852	1.1657	0.42197	-0.47743	1.6947	1.6185	2.9361	1.9033	2.7105	2.8598	0.39064	1.3068	1.3299	-0.28367	1.3493	1.6008	0.075777	0.71901	1.297	3.1109	2.6557	2.4108	0.54422	1.9599	1.0793	0.86381	-0.44742	-0.5153	2.8146	-0.35947	0.30897	0.52777	-0.13001	0.42342	1.6647	3.1851	1.2943	2.4538	0.091167	1.3424	2.5378
6.7229	6.7475	10.401	8.2059	8.9314	7.7529	10.853	8.5246	8.5857	8.0119	7.5154	6.3715	8.475	7.4676	6.5418	8.9293	8.4585	8.7463	9.288	8.3707	7.2694	7.5076	9.852	8.4004	8.317	7.5696	5.1872	7.3158	9.55	8.6171	7.8514	9.1095	8.3099	8.1966	6.1713	9.3556	8.9781	8.9098	6.4688	9.2501	7.9853	8.4033	10.185	7.2264	5.4184	8.7367	8.1256	6.964	7.2314	10.11
0.045259	1.2535	0.73045	-0.64452	-0.021465	-0.94356	-0.84537	-0.40346	0.058067	0.17153	-0.84911	0.70259	-1.0322	-1.7526	-0.71406	-0.82785	1.9931	-0.2505	1.4219	0.11148	-1.1635	0.3093	0.2822	-0.60237	1.4057	0.67798	0.32243	0.37825	1.256	-1.2535	-3.3548	-2.4923	0.43871	-2.1663	-1.6771	-0.82677	-1.4082	0.54357	1.7687	0.46432	-1.6713	0.37618	-1.7644	0.90995	0.74495	1.9811	1.6896	0.54164	-0.71834	-1.5497
-20.339	-20.416	-19.329	-23.089	-20.779	-21.589	-21.218	-20.064	-19.407	-21.918	-19.06	-20.429	-20.839	-20.464	-20.78	-19.873	-19.763	-19.275	-19.725	-21.018	-19.457	-20.243	-20.776	-21.774	-19.897	-20.5	-21.986	-19.637	-21.913	-22.108	-18.547	-22.444	-21.127	-21.888	-21.374	-20.862	-19.701	-19.782	-22.832	-21.154	-20.91	-20.156	-19.996	-22.749	-21.75	-18.393	-20.336	-19.562	-23.462	-22.186
-13.315	-11.815	-13.836	-11.687	-11.888	-11.499	-11.255	-13.212	-13.236	-13.319	-12.478	-11.225	-14.424	-12.407	-12.069	-11.69	-13.976	-13.445	-15.502	-12.21	-11.306	-11.832	-14.191	-13.079	-13.283	-12.01	-12.197	-14.341	-10.523	-13.147	-15.113	-12.095	-12.895	-12.777	-12.229	-14.207	-14.785	-13.477	-13.917	-12.32	-14.424	-15.444	-12.194	-12.107	-12.646	-12.048	-13.424	-13.657	-14.581	-12.149
-3.0645	-3.2752	-1.6761	-2.9937	-5.1404	-1.7877	-1.7802	-1.7198	-3.4981	-0.96414	-2.9119	-3.4658	-4.4042	-2.1359	-2.4811	-3.7488	-2.3609	-2.1947	-2.2258	-1.5047	-0.87852	-4.4675	-3.8121	-2.7458	-2.8079	-0.81978	0.68224	-0.18624	-2.3435	-4.6186	0.55457	-3.066	-0.36906	-0.97073	-0.82738	-3.115	-3.5789	-0.50933	-3.1478	-3.0369	-2.5916	-1.1689	-5.4959	-1.6661	-0.78748	1.1252	-0.26365	-3.17	-1.21	-3.2713
-0.88343	0.19352	-0.60078	0.69136	-0.37096	0.99388	1.329	-0.33927	1.8039	-0.52114	-0.10916	-1.0341	-1.3807	2.5006	-0.095997	2.7631	-1.5372	-0.36232	1.2899	0.37151	-0.15333	2.9428	1.0577	-2.5987	0.51952	-0.22878	0.36367	-1.1405	1.1373	1.2683	2.3002	0.92173	1.3535	1.3249	2.035	1.0824	-1.484	-1.1765	-1.2236	0.42926	-1.3892	0.87151	0.091983	1.886	0.69341	-1.5675	-2.4132	2.7123	-0.74968	1.8077
-14.278	-14.276	-12.558	-14.112	-14.091	-12.364	-13.618	-13.466	-15.739	-12.627	-12.556	-14.794	-14.521	-13.846	-13.738	-14.316	-13.283	-11.96	-14.654	-16.646	-14.464	-15.055	-14.177	-13.934	-15.328	-13.722	-13.659	-12.472	-15.035	-12.592	-15.817	-15.839	-12.395	-15.174	-14.089	-15.491	-14.326	-15.329	-15.888	-16.611	-13.379	-13.397	-14.191	-13.673	-13.557	-15.235	-12.703	-15.212	-13.078	-15.088
-0.61609	-2.8242	-1.8036	-0.057164	-1.4645	-0.50013	-4.0463	-2.163	-2.9541	-0.80119	-0.12575	-0.26669	-1.4549	-3.1616	-2.6157	-2.4351	-1.6584	-0.95975	-1.0326	-0.46998	-0.8654	-1.3344	-1.7909	-0.31331	-0.64615	-1.7521	0.45101	-1.4369	-0.87342	-0.30756	0.91739	-0.84652	-2.3533	-3.3189	-4.1595	-1.148	-0.51027	0.39358	-4.1344	-3.8384	-0.71741	-0.92403	-1.4833	-2.7907	0.91049	-1.8986	-1.5063	-1.3477	-1.7052	-2.0856
7.5863	8.5551	7.5826	8.415	7.8199	6.7893	11.771	9.3354	10.698	8.8113	8.4916	7.3588	7.8572	8.1379	6.522	6.1547	8.5404	5.349	9.8306	9.5159	8.1849	9.0778	7.3814	8.2796	7.8734	6.4349	8.2479	7.3046	4.7205	6.9094	9.2516	10.32	8.2458	6.2057	9.0486	6.4238	7.2426	8.3199	8.9632	8.0675	8.6639	6.0986	7.3171	8.641	9.0506	6.3526	8.2468	7.3299	10.238	9.7773
-13.011	-11.703	-11.788	-13.908	-12.004	-13.058	-12.756	-13.151	-12.886	-12.449	-13.711	-13.46	-13.374	-10.002	-14.525	-14.077	-12.16	-14.004	-13.963	-12.935	-12.105	-13.656	-13.274	-12.191	-13.431	-13.534	-9.1246	-11.621	-11.854	-12.731	-12.714	-13.133	-14.337	-14.385	-10.913	-12.919	-13.245	-11.324	-11.986	-14.533	-11.92	-13.699	-13.524	-13.384	-11.988	-14.135	-13.448	-13.644	-12.798	-13.798
-12.092	-11.249	-13.761	-11.081	-11.395	-12.178	-11.86	-11.99	-14.699	-12.485	-11.828	-11.375	-13.311	-10.94	-12.511	-13.478	-12.374	-13.213	-9.7883	-12.37	-13.48	-12.877	-14.85	-12.823	-13.462	-14.39	-13.173	-12.636	-12.213	-12.799	-11.522	-13.456	-11.997	-11.438	-10.809	-12.204	-13.248	-12.918	-14.386	-13.852	-14.27	-13.333	-14.543	-12.09	-11.782	-13.259	-12.304	-11.306	-13.933	-12.261
-14.459	-13.013	-12.723	-13.575	-13.395	-12.916	-12.729	-12.109	-14.211	-15.238	-14.935	-12.562	-11.242	-14.643	-11.921	-13.664	-12.361	-13.293	-12.887	-11.72	-11.265	-12.35	-14.728	-13.971	-12.882	-13.337	-11.518	-13.088	-13.13	-12.784	-13.579	-12.545	-14.042	-10.707	-11.942	-11.948	-12.506	-10.794	-12.607	-14.975	-15.284	-14.027	-11.486	-10.357	-13.36	-12.098	-15.369	-13.007	-11.024	-12.763
-5.0608	-6.5579	-6.1676	-6.1294	-8.0172	-5.5939	-5.1691	-6.0002	-6.7637	-9.0459	-5.5959	-5.5902	-9.7479	-5.686	-8.3377	-5.4726	-6.8432	-4.95	-7.526	-6.6186	-6.4855	-6.2171	-8.5508	-7.3138	-4.7637	-6.209	-8.4039	-7.6303	-7.6194	-7.4249	-7.4367	-6.8392	-5.7418	-5.8061	-6.1497	-5.7743	-4.6646	-9.2842	-7.4993	-6.1864	-5.1183	-8.8004	-7.1833	-8.2265	-6.8596	-5.9164	-6.342	-9.0669	-8.4342	-4.9073
-3.9496	-4.4411	-5.8385	-4.0418	-2.96	-4.865	-2.7599	-5.6163	-5.3309	-4.2193	-5.5102	-5.662	-4.1331	-5.4365	-3.9134	-3.5466	-4.3576	-3.5585	-4.4252	-3.8678	-4.8711	-3.063	-5.2907	-5.3646	-6.6993	-5.3255	-5.2582	-6.1614	-4.8716	-1.5293	-2.9566	-4.4564	-3.6634	-5.8775	-4.6106	-3.5585	-3.1944	-4.7943	-4.9965	-3.4747	-3.0808	-4.4113	-5.0803	-6.4332	-3.8741	-3.7857	-5.2501	-5.1808	-4.3643	-2.2281
-2.9029	-4.4698	-3.4317	-5.2342	-3.9216	-5.0803	-3.6346	-3.9558	-3.8976	-3.0114	-2.9541	-2.7604	-4.3385	-4.534	-3.1868	-3.5312	-3.3149	-3.3336	-5.651	-2.9896	-3.1032	-7.4737	-3.0097	-3.1024	-2.7107	-4.6318	-3.214	-3.3448	-5.4934	-4.0401	-3.9001	-2.4374	-4.0476	-5.3815	-4.8742	-4.3784	-4.5699	-1.5938	-4.9469	-2.3799	-3.9218	-3.683	-4.3622	-3.0412	-6.2627	-1.886	-6.0212	-4.5331	-2.5735	-4.221
-13.689	-12.035	-12.839	-14.629	-13.05	-13.532	-14.603	-13.687	-13.427	-12.719	-12.48	-12.834	-13.974	-13.379	-12.78	-13.848	-13.476	-13.104	-14.298	-11.392	-13.766	-14.228	-10.775	-12.816	-14.289	-14.575	-13.794	-12.405	-13.763	-11.105	-13.526	-11.681	-13.146	-12.896	-11.784	-12.341	-12.492	-12.84	-13.717	-12.625	-14.913	-12.89	-12.96	-13.774	-13.132	-10.138	-15.879	-13.382	-9.0384	-13.719
-9.5376	-9.4764	-8.3544	-9.7944	-10.735	-10.059	-7.7626	-10.24	-10.228	-9.0819	-7.2996	-8.3709	-10.045	-7.1626	-10.921	-9.3209	-7.2207	-9.5682	-7.8045	-6.6648	-8.4529	-11.756	-9.1522	-9.5259	-8.0292	-6.773	-9.6716	-9.5774	-9.5539	-8.8119	-10.425	-10.182	-7.5542	-8.2864	-9.3592	-9.1357	-9.5499	-8.7764	-7.3954	-9.2937	-11.48	-8.3278	-7.8346	-8.9985	-7.0158	-11.62	-7.4687	-9.3689	-7.444	-10.116
10.502	8.1292	7.214	10.945	10.346	9.5121	8.2991	6.8914	11.432	6.4713	8.7695	9.8778	7.362	7.6992	8.8793	8.6453	7.5725	9.2148	9.6736	9.1041	7.6729	8.003	8.0295	7.3529	9.3808	7.0222	6.167	7.5772	8.2805	8.7258	9.5513	7.2963	8.3048	10.762	8.4454	8.5874	8.8217	8.131	6.3389	8.6305	7.1261	5.8194	8.8154	6.4114	9.2821	9.2932	7.9841	10.551	9.011	7.8212
1.7998	-1.9843	-2.148	0.56429	0.58364	-0.55105	0.20321	0.35353	0.53251	-0.51338	-0.079149	1.3057	0.76605	-0.70234	0.5544	3.3651	1.1872	1.6312	2.4652	-0.7365	-0.34656	1.8012	1.236	-0.1006	0.25247	0.97596	-0.82305	-1.2727	-2.0222	-0.6223	1.9855	1.8301	2.2736	0.34258	-0.43799	-0.81423	-0.30236	1.2302	0.30874	-0.32075	0.10765	1.6369	-1.6861	-0.1435	2.3996	-0.17806	-0.62287	0.3435	0.82761	-1.477
1.1446	-1.8535	0.99255	0.58124	0.84005	-1.2755	-1.0962	0.30514	-0.23706	1.799	-1.4629	-2.3274	-1.197	2.0351	2.919	-1.0909	-0.43749	0.8084	-2.6628	-0.72476	0.43854	1.1736	1.9279	0.59349	0.33363	-0.35218	-0.88219	0.46464	1.394	1.5485	-0.68103	1.2271	-1.352	-0.66374	4.6432	-1.3227	-1.004	2.7559	-0.34726	1.1083	1.9945	0.70122	0.57358	0.34361	2.8017	-0.59346	0.933	-1.2725	-1.8903	0.48615
0.45208	2.8084	2.8149	1.3075	0.78878	-0.012174	2.5375	2.7077	3.1094	1.9016	0.53885	2.2967	0.65191	0.35309	-1.954	1.5384	1.515	3.682	1.9602	0.55602	1.1615	1.3729	3.5079	3.5253	0.91599	3.4356	-1.9036	2.2689	2.9391	2.4256	1.011	1.4726	2.2764	0.74887	2.1737	-0.52777	1.2196	2.1879	1.0654	-0.16594	0.98765	1.8109	1.9951	-1.4709	1.505	2.252	2.8056	-0.1478	-0.039892	0.79451
-6.2523	-7.1343	-7.5961	-5.1732	-3.2487	-7.5961	-3.476	-7.8078	-8.0761	-4.4588	-5.7894	-5.2084	-6.0445	-5.6748	-5.0703	-6.3849	-5.7844	-5.4953	-5.8368	-5.3721	-6.333	-5.5982	-4.1902	-5.1171	-4.9452	-4.6556	-5.6739	-7.7795	-3.4831	-7.063	-2.4846	-5.9172	-5.691	-7.97	-6.5263	-2.7653	-3.1877	-7.7327	-4.8863	-4.9365	-7.312	-6.2311	-5.9264	-6.92	-7.8	-5.2588	-5.6235	-5.8477	-3.1537	-7.3308
0.85826	2.0419	0.85151	0.79097	-0.18095	-0.6877	-0.31885	0.14862	1.7017	-0.11435	1.9662	0.26697	1.2926	0.66344	0.70421	3.4539	0.03822	3.5159	0.37308	1.1869	1.1426	3.3179	0.082386	0.51829	2.1548	1.6244	3.4142	1.4798	-0.44641	0.67601	1.1262	0.7906	1.8613	1.8707	-0.11077	1.0491	1.1522	0.65784	-0.45895	1.0912	-0.84261	1.2793	2.4653	1.9418	1.1661	0.42431	1.2335	1.7239	-0.49836	1.8678
-12.853	-12.618	-9.5307	-13.231	-10.932	-12.837	-13.192	-10.418	-12.652	-12.183	-10.278	-11.094	-9.5185	-14.686	-10.515	-9.9845	-11.071	-11.485	-11.035	-9.3899	-13.463	-10.077	-11.107	-12.228	-9.9305	-11.274	-11.441	-10.334	-11.623	-13.372	-10.228	-10.697	-8.7499	-11.386	-12.251	-12.932	-10.845	-10.489	-11.648	-12.656	-11.724	-10.964	-10.683	-11.01	-10.328	-9.4988	-9.8248	-9.4468	-10.782	-13.713
-0.58231	4.1681	1.585	2.4922	1.2927	3.4596	2.6064	1.6238	2.9923	3.4849	3.7847	2.3942	3.5161	3.552	4.1575	0.81988	2.6977	2.3912	2.7558	4.1871	3.821	2.782	2.2705	3.0808	1.6797	5.7062	2.9118	3.6738	2.0701	2.9279	4.3038	4.0796	0.68136	3.7206	1.3779	2.4722	2.7547	1.4209	4.2198	2.8041	2.483	3.2468	4.1874	3.3017	4.5797	2.8725	2.632	4.0017	2.8446	3.1005
5.4566	3.7459	5.2933	4.1366	3.8701	5.7315	5.3783	4.4525	3.8392	5.4235	3.2284	6.0409	6.1475	7.6154	3.8713	4.5085	5.2222	4.9782	6.9146	6.4151	4.8316	4.5886	5.5766	4.6972	4.4434	5.1366	3.8635	6.8415	6.5494	5.8992	4.273	4.5498	5.1065	5.459	5.8689	5.6364	5.7036	5.9821	5.4665	3.0763	1.8117	5.814	4.4392	4.4536	5.535	4.8354	5.7791	4.6605	6.5987	8.9975
-13.573	-14.364	-14.745	-17.149	-13.928	-14.432	-16.279	-15.241	-13.925	-16.137	-14.353	-13.055	-14.659	-16.375	-15.437	-14.098	-13.612	-16.169	-14.207	-15.678	-15.246	-15.814	-16.092	-15.599	-14.01	-15.817	-12.744	-15.953	-16.682	-13.759	-13.493	-12.362	-14.178	-15.911	-13.888	-15.322	-15.859	-13.901	-13.987	-15.777	-15.067	-13.947	-17.134	-13.396	-15.106	-14.088	-15.18	-17.768	-13.453	-14.735
-15.633	-13.523	-15.362	-14.768	-15.458	-13.388	-17.566	-13.083	-14.028	-13.484	-16.057	-12.199	-15.664	-13.926	-14.951	-16.344	-15.018	-14.28	-16.547	-13.34	-14.128	-14.268	-14.138	-15.179	-13.212	-16.178	-17.967	-15.31	-13.637	-15.454	-14.913	-13.832	-16.101	-13.805	-13.746	-11.805	-13.405	-13.024	-15.551	-13.333	-16.16	-14.396	-14.642	-16.937	-15.827	-13.037	-15.176	-15.938	-13.428	-14.973
-12.189	-12.754	-11.493	-11.095	-12.007	-13.537	-12.064	-10.912	-10.887	-12.381	-12.377	-12.843	-11.168	-8.6675	-11.296	-10.875	-10.876	-12.092	-11.908	-11.671	-10.875	-11.379	-12.15	-11.84	-12.307	-11.682	-12.343	-11.003	-11.297	-10.14	-11.596	-11.036	-10.631	-12.032	-12.99	-11.027	-12.314	-12.164	-9.9829	-10.897	-12.414	-12.332	-11.942	-12.798	-11.729	-11.322	-13.361	-13.402	-9.3588	-9.4486
-4.9463	-4.1176	-1.9362	-1.5987	-2.9309	-2.0763	-2.7342	-4.2776	-3.0188	-4.0694	-2.3303	-2.2337	-1.9828	-2.0156	-3.7609	-4.1484	0.50768	-2.9445	-3.0071	-1.9159	-3.6773	-3.5956	-2.6512	-2.4996	-2.2066	-2.8393	-0.69005	-1.9387	-0.99744	-6.9818	-3.1529	-3.6224	-1.4698	-3.0855	-3.8868	-3.6391	-2.7218	-2.8346	-3.2801	-4.7343	-5.1989	-2.7104	-1.5416	-3.1597	-1.7338	-0.14803	-2.6477	-0.10573	-2.1444	-1.3007
-3.8614	-4.4511	-5.3825	-5.518	-5.6207	-4.3284	-6.0195	-3.23	-1.8457	-2.7629	-4.6206	-5.5344	-4.7613	-2.4959	-4.5073	-2.3221	-2.078	-2.8784	-2.4778	-2.5577	-2.1579	-3.0655	-4.5081	-2.8924	-1.5173	-5.609	-4.8787	-4.4857	-4.339	-3.1896	-3.1251	-4.6174	-4.3105	-3.192	-6.4938	-5.6455	-4.0767	-4.6561	-5.6879	-5.2012	-7.111	-4.161	-2.6291	-1.4818	-4.5212	-6.1316	-5.5743	-5.1235	-4.0317	-5.9156
2.5578	3.6931	3.1507	5.1155	3.2705	2.7263	1.1712	4.1891	3.4043	3.8652	1.3111	3.9992	4.3057	0.73881	4.8684	3.6533	3.4753	1.1048	2.6916	1.4461	3.303	-0.37088	3.1799	2.6673	2.3127	3.9657	5.2668	4.0893	2.763	1.7214	2.1697	2.4297	3.2582	2.7784	1.956	2.7746	1.5222	3.0801	2.7412	2.5937	2.7414	2.2107	3.7811	5.1627	3.6799	2.7228	0.47238	1.8357	0.68102	1.587
-21.653	-22.98	-21.348	-22.275	-19.539	-18.469	-20.738	-20.913	-22.116	-20.476	-20.686	-21.9	-20.664	-20.928	-19.855	-20.709	-18.869	-18.807	-22.807	-21.373	-19.91	-21.725	-21.23	-18.106	-20.705	-21.776	-21.269	-20.729	-19.078	-21.402	-20.511	-20.899	-21.754	-22.299	-21.167	-20.884	-21.077	-22.282	-24.966	-21.085	-21.09	-23.029	-21.496	-17.568	-20.991	-20.723	-22.253	-20.474	-19.256	-20.363
-12.725	-11.495	-12.622	-11.025	-10.662	-14.772	-11.634	-11.55	-15.957	-12.817	-12.477	-12.339	-10.661	-10.792	-12.981	-15.05	-13.678	-11.179	-13.539	-11.517	-13.626	-13.113	-14.616	-14.406	-12.789	-13.907	-12.074	-11.905	-11.866	-11.659	-14.934	-12.458	-12.521	-12.648	-11.707	-12.429	-11.11	-13.169	-13.549	-11.96	-12.33	-13.326	-12.263	-11.96	-11.332	-13.564	-10.805	-12.602	-11.593	-11.621
-3.9002	-2.2922	-5.1098	-5.8396	-1.4456	-6.069	-3.5373	-7.2073	-6.0944	-4.0088	-4.2909	-6.2779	-6.0264	-3.6765	-3.5363	-6.5258	-3.6762	-5.4854	-4.593	-5.5772	-4.7845	-3.3201	-2.6923	-3.4845	-3.0483	-5.5884	-2.5766	-3.6592	-5.6685	-3.7096	-4.5649	-3.0017	-2.0762	-3.6237	-3.5853	-2.6276	-4.144	-2.8806	-5.104	-3.5556	-3.5806	-3.7294	-2.8167	-3.289	-4.0278	-3.3902	-3.8116	-5.6645	-3.2168	-4.3096
-13.496	-11.75	-12.085	-12.606	-13.045	-12.797	-15.124	-14.65	-15.118	-13.126	-13.825	-13.601	-14.31	-13.565	-12.184	-11.21	-12.459	-13.114	-12.024	-12.735	-13.327	-12.801	-14.237	-12.694	-13.502	-14.736	-16.387	-14.321	-11.88	-14.23	-14.431	-14.902	-12.996	-11.221	-13.65	-11.307	-13.971	-11.037	-11.947	-12.895	-10.893	-13.926	-11.94	-11.789	-12.434	-14.633	-10.796	-14.204	-15.054	-13.715
-14.997	-12.453	-12.893	-13.703	-14.148	-11.831	-15.746	-16.044	-13.641	-14.602	-15.33	-15.436	-15.267	-13.19	-12.498	-14.627	-17.429	-15.055	-16.15	-15.036	-14.28	-16.365	-14.228	-15.76	-14.492	-15.81	-14.988	-14.897	-14.733	-14.636	-12.921	-16.578	-16.436	-12.418	-15.088	-15.064	-14.458	-18.677	-16.397	-17.13	-14.057	-13.244	-13.853	-14.558	-13.798	-15.405	-14.271	-15.748	-16.781	-14.515
-4.2791	-2.1789	-3.4719	-1.2895	-5.0127	-3.4846	-3.905	-5.274	-3.5812	-6.3606	-4.6458	-1.5895	-4.1693	-4.7517	-3.3862	-6.4303	-3.8738	-5.8156	-4.3686	-5.9761	-4.3775	-3.9964	-2.7376	-4.5766	-3.8723	-5.2202	-5.28	-4.4423	-4.8282	-4.8912	-3.5221	-5.665	-4.7608	-5.4604	-5.1154	-3.2958	-7.5292	-4.0217	-6.8804	-3.4058	-4.2721	-4.0059	-5.0734	-6.7643	-2.6577	-6.3305	-2.9653	-2.4355	-6.2808	-7.2469
-14.885	-9.6305	-11.042	-13.194	-12.875	-14.273	-13.241	-14.843	-14.612	-11.228	-12.387	-13.352	-13.511	-13.156	-14.201	-13.628	-13.863	-11.805	-12.127	-13.734	-13.275	-13.076	-13.382	-13.719	-13.622	-13.767	-12.805	-11.65	-13.377	-12.049	-13.611	-13.292	-13.534	-14.764	-13.83	-13.307	-10.337	-15.158	-14.491	-11.566	-12.325	-13.215	-11.357	-13.28	-12.911	-12.135	-14.112	-14.661	-13.38	-13.47
8.0549	6.3022	5.7267	5.8315	7.2836	7.3453	7.1321	7.4761	8.8731	6.0358	8.0411	7.9614	5.4539	5.6733	5.5079	3.8786	6.212	7.1171	9.3212	8.6426	6.4354	7.3162	5.532	7.6214	5.7921	7.1634	8.3995	3.4457	6.8784	7.4678	6.7885	6.6365	7.1052	7.8377	5.233	7.3122	7.8755	7.8337	8.2564	8.2132	6.6552	5.302	7.3531	7.6745	6.3143	6.1646	5.9566	8.5228	6.008	6.6881
-0.36433	-2.7616	-2.3902	-2.2028	1.2654	-2.2137	0.12319	-2.8538	0.71467	-1.7419	-2.1045	-1.9137	0.18244	-0.13006	-2.5537	-1.024	-2.5007	-0.46896	-1.2048	-0.98512	-0.58938	0.54551	-0.20974	-0.98331	-1.6212	-1.433	0.39486	-1.8262	-0.778	-2.2159	-0.51673	-2.8972	-2.2161	-1.9914	-0.05647	-1.137	0.19849	-0.59725	-1.1432	-0.89934	-2.4139	-2.6756	-2.7892	-3.338	-4.719	-1.979	-1.5837	0.70598	-3.6093	-0.82376
-1.4812	0.54864	0.87255	1.5998	2.987	3.0213	3.197	4.0946	-0.26292	2.86	2.195	1.285	-0.77136	0.33149	-0.95532	2.053	2.1099	3.0522	-1.2343	0.97489	1.6472	2.4445	2.3835	2.7165	1.924	1.2185	2.9366	1.0291	-0.45507	2.446	0.5391	0.72459	0.92647	0.92064	2.5972	-1.4771	1.474	1.4344	1.8073	2.6107	4.8383	1.8011	1.5005	-0.47554	4.0135	1.3118	2.8447	-0.29475	0.069555	4.4699
-2.8456	-2.7813	-2.9477	-4.9542	-5.157	-3.8777	-3.5929	-5.3001	-3.4995	-2.8602	-2.7125	-2.8633	-3.4497	-2.7232	-4.0746	-4.3543	-5.5281	-4.803	-3.7745	-1.2463	-3.8601	-1.5464	-3.4143	-5.6059	-4.8746	-2.84	-2.3548	-3.9441	-3.075	-4.2312	-4.1418	-5.9069	-3.8498	-3.8563	-5.5186	-4.0454	-1.1309	-4.8916	-1.4341	-6.2603	-3.7655	-5.0255	-4.521	-3.6084	-5.4943	-3.7788	-3.0622	-4.669	-4.5861	-4.1304
-3.6698	-4.65	-0.97802	-1.4097	-5.1664	-4.878	-3.3825	-4.5105	-5.5264	-4.079	-5.0947	-2.91	-1.6449	-2.7533	-4.4783	-3.1395	-3.4968	-3.4325	-5.2161	-3.6844	-1.0554	-3.0751	-2.5347	-3.7734	-2.2023	-2.0418	-2.2728	-0.96138	-3.3675	-3.9777	-4.4027	-3.6921	-3.2908	-1.3148	-3.0527	-6.2067	-2.3016	-4.0464	-3.6195	-3.8762	-6.5746	-0.060316	-2.4483	-5.6426	-4.3443	-3.5074	-3.4702	-2.226	-2.3731	-4.4043
-11.471	-12.637	-11.159	-11.981	-12.186	-11.045	-12.193	-11.637	-11.58	-10.137	-11.466	-8.9353	-10.979	-12.809	-9.0365	-9.061	-12.324	-10.057	-11.027	-12.234	-12.868	-12.284	-9.5146	-11.299	-10.89	-9.3716	-11.934	-12.287	-11.137	-8.7157	-11.577	-12.455	-7.7608	-12.965	-11.108	-13.425	-12.65	-10.814	-9.5032	-11.999	-9.7052	-13.269	-10.694	-9.8919	-9.3523	-11.67	-12.847	-12.963	-9.8895	-9.6127
-6.1092	-4.682	-8.1964	-6.5172	-6.1577	-5.4163	-7.5871	-3.1728	-7.1958	-3.3332	-4.4127	-6.3855	-4.1112	-4.1452	-5.3243	-5.6499	-4.4645	-2.6506	-7.1562	-4.4125	-5.0787	-4.5497	-1.9815	-5.9409	-5.5321	-6.5136	-4.8397	-4.6723	-2.5176	-6.3127	-4.0013	-1.0878	-5.0851	-4.6435	-4.3554	-5.7923	-4.9183	-2.169	-6.1194	-4.9604	-4.2706	-6.0951	-7.223	-4.3423	-4.7519	-4.2896	-4.4138	-4.1446	-5.4326	-6.7207
-19.801	-20.155	-22.986	-21.781	-19.232	-21.929	-23.253	-22.538	-19.458	-18.715	-20.523	-19.036	-22.596	-20.74	-21.821	-19.052	-19.399	-20.51	-20.181	-22.603	-21.124	-20.663	-19.177	-22.431	-19.831	-18.188	-20.69	-20.577	-19.571	-21.669	-20.538	-21.165	-21.466	-23.174	-21.986	-20.436	-20.69	-21.88	-20.723	-19.054	-21.317	-19.931	-19.852	-22.736	-23.148	-21.393	-22.393	-20.131	-20.922	-21.841
-1.6718	-2.4151	-4.2859	-1.8208	-2.9065	-0.46137	-3.0169	-3.0683	-1.214	-1.0527	-5.5345	-1.8773	-1.6395	-2.1828	-1.6243	-0.71323	-0.60771	-2.6498	-2.705	-1.2853	-3.2304	-1.8702	-3.6639	-3.204	-2.8028	-3.873	-3.6278	-3.1836	-3.4824	-2.9202	-3.8648	-1.3823	-1.2738	-3.2675	-4.1678	-1.8887	-3.0946	-0.16836	-3.8593	-4.2876	-2.3124	-3.343	-0.31714	-2.0148	-0.96128	-1.7054	-1.2483	-2.0165	-2.3914	-2.5176
8.376	8.1078	7.1975	5.7216	8.7073	8.0064	7.9889	8.6389	8.3652	9.5815	5.9204	8.721	6.6028	9.4929	9.0727	9.7913	6.5605	9.1759	10.321	7.8408	7.668	8.9081	5.0817	8.8792	7.0259	7.4126	8.7922	10.136	6.9518	8.7118	7.669	8.5347	8.4155	8.2339	6.4301	7.2593	5.9043	8.7388	6.5383	6.5512	6.4203	6.4312	6.5498	10.316	9.4831	6.0716	10.275	7.7435	7.5811	6.2272
-22.111	-20.68	-21.381	-22.454	-22.703	-22.125	-22.128	-21.903	-21.167	-22.325	-21.942	-20.17	-19.358	-22.818	-20.64	-25.196	-21.565	-23.118	-22.764	-21.703	-19.351	-21.746	-20.513	-23.487	-20.757	-23.744	-23.147	-21.592	-23.594	-24.536	-21.353	-23.079	-23.15	-22.613	-21.133	-22.838	-21.732	-22.667	-24.579	-24.842	-22.673	-22.354	-20.347	-23.712	-21.577	-20.858	-23.749	-19.801	-21.872	-22.403
-1.8995	-4.458	-1.2561	-1.1697	-1.7975	-2.2016	-1.0895	-4.7076	-4.8294	-3.8524	-3.9812	-1.5083	-0.074717	-2.2955	-1.5894	-2.7045	-5.021	-2.8621	-2.6695	-0.27308	-5.2587	-1.4315	-1.7457	-0.96851	-0.99069	-1.1023	-3.0814	-0.11634	-3.9918	-2.7709	-2.7891	-2.0239	-3.6007	-2.3574	-2.9395	-2.7034	-2.4624	-2.1355	-3.8823	-0.90906	-2.3003	-0.97427	-0.082915	-1.4777	-3.0428	-1.7017	-4.8109	-1.3961	-5.3358	-1.2611
-12.27	-10.918	-13.541	-13.596	-14.125	-12.681	-10.82	-11.709	-12.852	-13.262	-11.347	-11.594	-13.423	-14.229	-10.697	-15.302	-14.42	-14.544	-10.684	-14.359	-11.811	-13.752	-12.878	-14.404	-12.434	-13.701	-13.885	-13.736	-13.078	-13.17	-12.743	-13.383	-12.584	-13.016	-12.852	-13.495	-14.879	-14.893	-13.852	-12.671	-12.035	-16.31	-13.081	-15.29	-12.457	-13.403	-11.931	-12.001	-12.756	-11.74
-0.65102	1.021	-2.2435	0.85041	1.5668	1.2945	1.2944	0.012737	-0.8207	-3.6658	1.4804	0.64214	-1.154	2.3864	0.61624	-1.0951	-1.4106	1.5528	-0.8329	1.186	-1.7717	0.0099411	-0.55014	-0.21315	0.96515	0.19907	-0.63324	1.6661	-1.1232	-2.403	-0.16653	1.4879	-0.013017	1.5402	-1.532	1.1289	2.0134	-1.8376	2.4728	0.13028	-1.9964	0.67054	-1.375	0.25142	0.89643	-0.46717	0.70615	-1.1795	-0.094844	-0.39799
-8.1028	-10.616	-10.259	-9.0502	-9.0474	-9.2885	-7.544	-8.7691	-8.1664	-9.9348	-8.2207	-9.7204	-8.8571	-8.9957	-7.0065	-9.4972	-9.5039	-10.231	-8.9164	-9.0373	-7.2117	-10.318	-10.5	-6.646	-12.192	-9.6323	-8.2848	-10.136	-8.0423	-9.5834	-9.6894	-12.291	-12.116	-7.1583	-9.0471	-9.3842	-9.3486	-8.5509	-8.3769	-10.686	-8.9015	-9.0026	-7.3775	-8.645	-8.7966	-8.614	-9.9608	-9.8417	-9.7625	-8.9664
-0.92452	0.58633	1.0388	-0.45658	-3.0049	-2.1596	0.77535	-1.7202	0.090691	-1.9086	-1.2588	-0.22946	-1.9976	-0.54125	-1.7772	-3.5648	-1.5336	1.6142	-3.7043	-1.1814	-3.2799	0.3872	-2.9079	0.62863	-1.7318	-0.60624	-3.008	-1.0678	-1.7777	1.3198	0.13233	1.4491	-1.0425	-1.2775	0.13636	-1.8542	-2.0014	1.5716	-1.8794	-2.1594	0.22866	-1.3001	-2.3327	-0.88678	-0.52842	-0.17889	-0.67558	-2.845	-0.70202	-2.7748
-12.765	-15.861	-13.455	-12.323	-12.975	-13.985	-11.613	-13.199	-12.532	-13.064	-14.194	-12.219	-14.962	-10.078	-12.129	-12.683	-14.082	-12.388	-11.404	-9.7854	-12.288	-13.689	-12.849	-13.153	-13.554	-13.078	-14.316	-11.598	-13.546	-10.313	-12.102	-10.966	-12.224	-12.19	-12.27	-12.376	-12.304	-13.348	-12.649	-13.267	-12.03	-11.635	-8.0346	-10.635	-14.339	-12.981	-14.164	-11.2	-15.132	-11.797
5.3908	8.8277	5.561	5.5848	5.9878	5.7145	5.2827	7.1973	4.5584	8.1095	7.2444	4.8689	7.3474	5.253	4.6621	7.1671	7.6212	6.2981	7.3177	6.8816	6.8411	5.163	6.8144	4.5525	10.489	6.2945	5.4888	5.8823	6.9063	8.0408	7.352	6.5467	6.917	6.5584	5.745	5.7338	6.655	5.3771	7.3532	6.6524	7.9863	7.5137	7.1507	6.7405	6.6814	8.1622	5.7913	5.3883	5.9198	6.5941
-11.968	-11.878	-13.098	-12.202	-12.938	-13.033	-11.645	-11.726	-14.741	-12.739	-15.164	-11.466	-11.939	-13.714	-13.282	-10.537	-11.931	-12.261	-11.552	-10.898	-12.437	-12.597	-12.671	-11.57	-13.925	-11.688	-14.329	-14.595	-10.565	-13.196	-12.512	-11.572	-15.098	-13.414	-12.741	-14.3	-12.668	-12.354	-12.337	-13.091	-14.009	-13.354	-14.015	-12.625	-12.619	-12.688	-14.068	-12.775	-10.287	-12.22
0.50208	-0.27206	0.33492	-0.5554	0.01979	0.84621	-0.50173	-1.1233	-3.4155	-1.2039	-1.2168	2.4527	-0.87514	-0.050983	0.19594	-0.87598	-0.69413	0.59094	1.231	0.58552	-0.99214	1.1462	-0.81922	-1.8033	-0.19654	-0.0867	2.0871	-0.21603	-1.5458	-0.023484	0.95822	1.2469	-0.80366	-2.1275	2.9532	0.5092	0.22056	-0.46737	0.65698	-0.24019	1.4968	3.0263	1.8743	1.4197	1.6247	-2.4474	-2.4791	0.59141	-1.5877	-0.27934
-5.367	-3.8699	-4.0754	-2.8682	-4.3045	-4.1518	-3.4976	-6.029	-2.9102	-4.9837	-3.3438	-5.2479	-7.1889	-3.047	-5.5406	-1.7078	-5.8023	-5.2215	-5.0733	-2.8447	-3.2824	-3.8706	-3.9024	-4.9272	-2.9488	-3.5445	-2.8059	-3.3056	-3.7256	-3.1712	-5.1447	-3.035	-2.8249	-5.9846	-5.2781	-3.4134	-3.1402	-5.5939	-4.3891	-4.0418	-5.4798	-3.8666	-5.6147	-3.6607	-3.64	-5.5848	-2.548	-4.0645	-3.8375	-3.5169
6.5524	4.1307	5.1848	3.6826	6.5609	7.103	5.0667	3.3561	3.6317	3.4524	5.0088	5.1267	3.7608	6.0238	2.2741	4.3658	4.3363	5.4738	1.92	2.2102	4.7804	4.9525	3.4591	5.6661	3.5316	5.0007	7.7891	4.602	4.2755	3.1748	4.8802	4.2826	4.5496	5.031	6.4294	4.8605	5.166	4.8706	5.9999	3.8106	5.6055	4.4294	4.4189	7.224	5.5175	7.1985	4.8457	4.0613	4.9084	6.2305
-6.6121	-9.5895	-10.399	-7.7229	-9.0959	-9.4545	-10.632	-10.216	-9.5079	-11.12	-11.517	-10.773	-10.302	-10.312	-10.42	-10.212	-11.903	-9.3982	-10.858	-9.7128	-10.502	-10.119	-10.251	-8.7264	-10.715	-9.1866	-10.103	-10.465	-11.173	-9.7125	-9.3788	-10.038	-11.165	-7.8803	-11.291	-9.2254	-12.364	-12.618	-7.8527	-11.109	-10.934	-10.382	-10.085	-10.931	-8.3648	-10.986	-12.654	-11.525	-10.476	-11.71
1.7679	0.70124	1.4191	-0.30391	-1.3328	0.23736	1.2727	0.44178	1.589	0.40688	0.57027	3.0216	1.9175	-0.50543	0.32493	1.7278	0.014156	0.86707	1.4357	-0.96868	2.6816	3.7913	-1.0008	1.4376	0.79701	1.6051	-0.089872	0.79089	0.45757	1.4341	0.47401	0.69815	-1.7387	3.0956	1.4144	1.4846	0.99126	1.1726	0.84531	0.58968	0.54063	2.0989	2.2184	1.3578	-0.27658	0.3712	-1.5391	0.30243	1.0277	0.22275
-0.25581	-0.17562	-1.3787	-3.0839	-2.1701	-4.0304	-2.0397	-2.4643	-3.6994	-3.9233	-1.5651	-4.1006	-2.4078	-1.6523	-3.4381	-3.5192	-2.9567	-2.9204	-2.1901	-2.5369	-1.2642	-0.96424	-2.0474	0.49093	-2.6089	-1.6089	-1.4298	-3.8255	-4.5606	0.34524	-0.23062	-1.5352	-2.5735	-1.425	-2.6418	-0.41571	-4.4737	-2.8713	-0.68594	-1.149	-2.8788	-2.831	-3.5708	-5.0111	-1.8321	-2.0758	-1.9688	-4.9069	-3.2887	-3.9828
-22.122	-22.438	-20.549	-22.091	-21.308	-24.267	-22.255	-21.309	-24.446	-25.361	-22.15	-21.279	-20.641	-22.76	-21.995	-23.172	-22.202	-21.503	-23.589	-21.025	-24.06	-22.759	-23.648	-25.006	-22.937	-22.83	-21.622	-22.319	-22.993	-22.741	-21.956	-22.675	-23.381	-21.848	-22.256	-20.449	-23.848	-22.713	-25.422	-23.324	-21.952	-22.379	-21.426	-20.804	-21.657	-21.835	-24.572	-25.498	-23.944	-20.688
1.7875	2.8795	3.0722	2.5964	0.080363	3.1646	1.9291	1.2136	1.9591	-0.47426	2.8682	1.9888	3.1414	1.5192	3.3826	2.5798	1.134	0.082067	-1.3321	1.8951	1.5382	1.6239	1.2821	1.9305	2.229	0.42256	0.96839	2.3078	0.71881	1.6716	2.7664	1.82	1.6484	3.1126	2.7492	2.4427	0.65138	2.0964	0.19463	-0.083342	1.3956	2.9689	4.5183	3.0689	1.6433	-1.1147	0.64028	-1.0433	2.6347	1.687
-6.3085	-2.3519	-3.4821	-4.7634	-2.9229	-2.8856	-2.4626	-3.4006	-2.1628	-4.5904	-5.5453	-4.4203	-3.0886	-1.785	-3.752	-3.2563	-4.6798	-5.7859	-5.3415	-3.2657	-4.7316	-4.7192	-2.2274	-4.6362	-5.4018	-3.8933	-3.0205	-4.8418	-3.5192	-4.2752	-3.4089	-5.7661	-7.0287	-4.0111	-3.4262	-3.5437	-5.2412	-4.5259	-4.2889	-2.1293	-3.8333	-6.7611	-4.3376	0.41453	-2.8595	-4.8322	-4.4798	-3.3498	-7.0309	-4.0412
-5.9995	-3.7965	-3.1684	-4.4556	-4.7529	-2.331	-5.1845	-3.1757	-5.6811	-3.1405	-3.6911	-4.1462	-6.2536	-4.4786	-5.6016	-3.4948	-4.7585	-4.3416	-4.7513	-6.3406	-4.1294	-3.5557	-7.0344	-6.6253	-4.2827	-5.1585	-4.0293	-1.8432	-3.054	-3.4034	-2.7656	-4.2185	-2.6064	-5.5232	-3.0926	-5.4763	-5.3893	-1.6035	-4.6312	-5.7672	-4.7946	-6.1358	-4.1876	-3.9166	-5.8828	-6.5353	-2.4994	-4.2056	-3.991	-3.5279
-4.5485	-3.388	-4.5853	-5.8106	-4.5589	-2.5998	-3.7435	-4.44	-2.9605	-4.1528	-4.5995	-3.4295	-3.13	-2.6244	-2.9193	-3.1128	-4.5481	-4.8164	-2.1009	-0.63085	-3.9909	-1.483	-0.28507	-3.0136	-4.1624	-2.4999	-1.2047	-0.058054	-3.3406	-4.6892	-4.2396	-1.744	-3.0278	-2.7162	-4.7681	-5.5975	-0.70472	-3.5285	-2.0619	-3.9877	-2.8236	-2.8198	-1.9084	-4.0032	-1.1003	-2.4906	-4.3986	-3.6741	-2.4931	-1.0368
7.9218	8.1067	7.6292	8.7132	8.6602	10.456	7.3871	5.8811	8.3787	6.8137	7.721	5.7348	9.9917	7.2251	7.7003	7.9597	6.2675	6.7221	8.6745	6.6017	8.3613	7.9568	6.6557	6.7607	8.0497	8.4345	8.1975	10.488	8.0084	7.7792	7.6245	8.4217	5.4898	7.9582	9.2291	6.3015	7.0424	7.5937	7.9204	8.1475	10.802	6.7672	4.8902	7.4022	5.2307	8.474	8.455	9.8532	8.283	8.8331
3.221	6.0372	2.4367	4.2518	3.9143	3.9875	3.9903	4.272	3.6584	4.4677	2.7659	3.5981	5.2987	4.4954	1.2499	3.9344	2.6646	5.1108	5.0417	2.9103	4.4619	3.148	5.1455	1.615	4.709	6.7273	3.8191	6.0574	4.2977	4.1122	5.0127	5.0883	5.3161	5.0031	4.6702	3.7472	2.6576	4.7513	4.9587	4.9865	5.6244	2.11	2.0586	5.2542	5.8825	3.8009	2.8909	3.9326	5.0036	5.5906
-0.63723	-0.52498	-1.139	1.2513	-2.8725	-0.32449	-0.9059	-3.5357	-1.2091	-1.017	-0.70621	-1.0451	-1.2453	-1.3191	-2.7143	1.8496	0.76664	-3.6156	-1.438	0.39539	-0.41931	-2.6096	-2.4272	0.28446	-1.7713	0.6323	0.29381	-1.6791	-2.0226	-2.5324	-1.795	-1.7758	-1.9426	-1.5508	-1.5377	-2.1234	1.0689	-0.94485	-0.46214	-1.2852	-1.1059	1.1656	-2.2769	-0.21933	-1.2639	-0.1451	-1.6176	-0.13274	1.2488	-0.57931
-4.9678	-4.2431	-3.0776	-3.1326	-3.9856	-1.572	-3.6553	-5.0289	-4.0595	-2.5353	-5.1299	-4.3654	-2.1686	-5.987	-6.4942	-6.3539	-2.0698	-4.5682	-4.1085	-2.8949	-3.7405	-4.3587	-5.4919	-5.7404	-3.3185	-2.1943	-5.6696	-4.4798	-4.3499	-1.9668	-3.3335	-5.1864	-3.972	-4.2189	-2.4888	-4.3678	-5.8305	-1.9185	-3.4367	-2.6681	-3.2888	-4.8117	-3.0204	-3.1331	-6.5892	-2.7105	-3.943	-2.3491	-4.066	-2.1111
-5.3626	-6.5807	-7.9286	-7.3385	-5.5921	-7.2937	-7.9378	-7.6339	-4.1747	-6.3641	-6.7871	-4.2348	-5.7089	-7.5228	-4.9075	-7.5411	-5.5659	-6.936	-6.4283	-4.7677	-4.7427	-6.9007	-5.4342	-5.6876	-6.9325	-8.8829	-5.709	-8.7732	-6.4895	-5.9136	-7.0178	-5.0509	-4.8353	-6.2982	-5.6864	-7.7515	-6.7697	-7.2473	-5.5494	-5.5065	-6.2439	-7.2462	-8.0219	-8.2863	-5.6754	-8.4187	-8.211	-4.5828	-7.7026	-5.8972
4.6287	5.4615	2.9734	4.5836	4.0902	5.1392	6.2727	4.3959	3.9797	4.9174	6.8976	4.4621	6.3722	6.4267	4.9726	4.8181	5.5247	5.6169	3.4841	5.1323	5.6875	3.0003	5.3854	4.5496	2.1375	6.4661	5.1735	5.929	4.3043	5.2809	3.2817	4.5184	4.1766	5.0292	6.782	4.9491	5.7354	7.4706	4.7754	3.611	1.9897	3.6509	6.1215	5.9061	6.1979	4.7198	3.7355	4.7703	6.2693	4.4582
-4.1559	-3.821	-5.004	-5.1457	-4.5078	-6.2891	-5.9119	-6.1509	-3.5762	-2.8846	-5.1755	-6.5631	-3.689	-5.3248	-1.9078	-3.7772	-6.4032	-3.376	-4.176	-5.392	-4.0774	-4.0937	-6.6816	-3.4003	-2.9191	-3.4824	-7.3369	-4.4187	-3.0972	-5.6012	-4.823	-4.5996	-3.2733	-6.7737	-4.1818	-6.6708	-4.6255	-4.0803	-4.6877	-3.1985	-4.4488	-6.9198	-6.9569	-2.9781	-5.5633	-4.2606	-5.1846	-5.568	-2.7758	-5.755
-4.732	-6.5308	-4.4268	-7.1747	-4.3978	-3.4743	-4.2314	-3.4715	-7.331	-5.0254	-3.892	-3.6703	-3.7388	-4.5386	-5.4155	-4.4521	-5.6871	-5.584	-3.5976	-2.4383	-5.6779	-4.5657	-3.8348	-4.4299	-6.4738	-5.7302	-4.3361	-4.2559	-5.0111	-2.9936	-5.2769	-2.1299	-4.1185	-5.7418	-4.8041	-3.1021	-3.8994	-4.9631	-4.168	-4.7518	-3.6435	-3.7426	-5.3265	-4.5176	-3.6443	-6.7429	-5.6942	-2.2468	-4.6199	-5.1653
0.38274	1.9213	1.6526	2.4944	2.4943	2.8291	0.29109	-0.4287	1.6105	2.8077	0.21996	2.4397	3.4198	1.1686	2.9887	0.48837	1.7087	3.3769	0.8739	0.33675	3.0569	0.7847	1.6414	-2.1519	1.4727	1.2671	3.4857	2.8026	1.966	-0.45032	2.1686	3.1247	1.8408	1.5826	3.1861	0.63619	1.0255	0.89685	1.3737	2.5595	0.77006	3.6771	2.7607	2.8786	-0.43821	2.9906	1.3414	1.217	0.40729	0.38312
-13.232	-15.227	-15.322	-17.757	-13.959	-13.036	-15.18	-16.63	-14.634	-13.864	-11.302	-13.895	-11.744	-17.412	-15.193	-14.352	-14.727	-13.074	-12.329	-15.528	-15.182	-13.879	-15.689	-13.962	-16.358	-17.335	-13.699	-16.54	-14.55	-14.765	-13.741	-12.815	-14.216	-14.101	-14.108	-14.382	-15.95	-13.519	-14.358	-14.298	-15.253	-15.842	-14.58	-14.647	-14.487	-15.437	-14.652	-16.796	-14.519	-14.41
1.1577	4.479	1.2191	1.6572	2.2523	0.43252	0.59156	2.8131	3.049	1.5601	1.3795	-1.1842	0.86678	1.1345	0.17927	1.7994	-1.0408	1.9386	0.5516	2.1666	1.8556	0.1172	2.2499	3.8882	-0.62582	-0.97629	-0.23777	3.1956	2.1703	0.67191	1.0235	0.98601	0.11322	0.0058439	-0.65635	3.2001	-0.14208	0.60874	1.2853	1.9702	2.7987	2.6047	1.0174	3.1706	2.6624	3.4678	1.7711	3.9671	2.4442	2.2469
-11.665	-12.337	-13.287	-12.546	-12.789	-12.386	-12.217	-13.74	-14.62	-12.848	-12.504	-12.985	-13.188	-13.411	-14.223	-10.469	-12.232	-14.694	-11.319	-13.914	-16.277	-11.306	-12.322	-12.896	-13.618	-12.891	-13.777	-11.618	-14.081	-12.347	-13.2	-13.607	-13.781	-11.138	-12.938	-14.059	-11.594	-14.484	-12.895	-13.699	-13.188	-12.666	-14.773	-12.664	-12.248	-10.568	-13.368	-13.401	-12.59	-11.896
-4.3101	-6.2117	0.13245	-5.3653	-4.4267	-5.308	-4.5404	-2.3292	-5.1108	-3.7216	-6.3499	-1.5204	-2.3114	-3.9199	-4.009	-4.2076	-5.9814	-5.4549	-3.8791	-4.791	-4.9996	-4.3101	-3.3796	-2.9901	-5.2356	-5.8511	-3.2112	-5.4954	-5.1452	-4.2147	-3.2278	-5.5389	-4.2128	-4.9315	-4.698	-3.9585	-2.8021	-3.5314	-2.7174	-4.8453	-3.3836	-3.2008	-5.0703	-4.6471	-3.9496	-2.9758	-2.4448	-7.4821	-4.7161	-3.5466
7.887	6.6589	8.7985	7.7473	10.051	8.0373	7.1515	8.8217	8.8482	11.75	9.0509	8.4515	8.7985	10.172	8.917	8.3352	9.0866	11.485	7.4584	7.8424	7.4657	7.205	6.8968	6.5048	7.2603	8.0499	8.6765	8.0634	9.7433	9.2695	8.7268	6.9762	9.2572	8.1021	7.8755	9.022	8.673	8.7243	6.5149	6.9556	6.3536	8.328	6.7734	8.5989	7.5247	7.3817	7.7527	7.7436	8.3646	9.389
-4.226	-4.8995	-2.619	-2.9157	-1.6142	-4.6382	-4.5293	-3.5873	-3.5553	-3.5218	-4.8249	-3.8305	-3.029	-5.4962	-3.8327	-5.2749	-2.4319	-4.327	-2.7402	-4.0824	-1.0106	-3.4746	-4.7331	-5.0132	-4.0636	-3.403	-4.0564	-3.0099	-3.4386	-3.6868	-1.3614	-2.4719	-2.0945	-5.192	-3.5241	-3.1196	-5.4161	-6.1429	-2.1039	-2.8226	-5.3927	-4.1424	-2.8773	-1.8156	-4.6024	-4.2817	-1.8895	-2.8234	-4.7271	-3.6921
-1.5386	-3.0878	-3.0134	-2.6914	-1.7403	-2.2637	-1.8194	-1.722	-3.4886	-3.6202	-0.7453	-2.6047	-3.384	-4.5357	-4.9283	-5.7149	-4.4798	-4.359	-1.688	-3.9897	-2.2602	-2.4499	-4.2105	-1.1121	-5.3124	-4.2329	-4.7184	-0.72497	-0.63164	-4.4476	-4.4652	-2.927	-2.792	-2.0242	-1.8967	-1.4821	-2.3161	-2.7625	-3.4453	-2.0272	-4.889	-3.3546	-4.2966	-2.6127	-1.5798	-5.4565	-5.0946	-3.1574	-4.9141	-2.5108
-20.884	-21.709	-21.004	-21.178	-22.757	-22.588	-20.805	-23.073	-19.553	-20.689	-21.374	-21.558	-19.736	-21.401	-20.77	-20.952	-22.173	-19.605	-21.633	-23.052	-19.714	-22.512	-21.569	-22.487	-21.122	-22.332	-20.342	-22.56	-19.842	-20.896	-23.273	-24.533	-22.448	-16.6	-20.487	-21.383	-20.563	-20.8	-18.694	-21.937	-19.677	-21.485	-19.898	-20.844	-23.397	-19.795	-23.075	-20.569	-19.907	-19.969
-5.3167	-7.1449	-6.0553	-5.0151	-5.9178	-5.3611	-5.0346	-3.4958	-6.0413	-4.8372	-6.3043	-5.0014	-8.8926	-5.8196	-6.971	-6.9627	-5.2881	-5.3442	-4.2837	-3.6023	-7.9162	-6.512	-7.156	-4.7861	-8.0253	-5.7885	-5.9717	-6.5847	-4.4431	-5.7229	-8.0342	-4.5009	-5.293	-5.2012	-5.9468	-7.1191	-6.017	-5.9727	-3.6085	-4.6669	-5.6743	-5.9009	-4.4119	-7.0119	-7.9351	-2.8549	-4.7476	-5.5587	-4.3463	-5.3133
-6.7564	-7.2123	-6.1102	-8.3146	-8.9207	-6.6296	-8.498	-7.6088	-7.904	-7.2699	-7.6932	-8.1136	-5.7252	-8.621	-7.6153	-6.2013	-7.7808	-9.128	-8.5576	-5.3861	-6.6758	-7.8691	-8.087	-6.0152	-6.7493	-6.6338	-8.1597	-6.6306	-8.2068	-6.1766	-7.9934	-5.2152	-5.0847	-7.0722	-7.7268	-7.0841	-7.0905	-7.1535	-8.6327	-7.3875	-6.6604	-7.4179	-5.4546	-8.231	-10.456	-6.4702	-7.4125	-6.4574	-8.7647	-6.8222
1.0195	-0.7586	2.7663	-0.35749	1.1438	2.7819	2.9846	1.0802	3.39	1.7208	1.9189	1.9485	0.2754	0.88693	2.4636	1.647	2.8741	1.4519	2.6359	0.47234	4.0945	3.5818	0.049844	0.59089	-0.11368	-0.10718	1.2098	2.8823	-0.29016	3.0245	1.6249	0.50108	2.1365	-0.58369	-0.18361	2.8629	1.7002	1.4828	2.6696	1.1023	-0.15239	1.3822	0.7146	3.546	-0.44194	-0.92388	1.4981	2.0669	1.1654	2.6934
-11.646	-11.691	-8.6384	-10.996	-12.938	-9.0217	-8.2147	-10.905	-12.641	-11.544	-9.2972	-12.102	-10.339	-12.586	-14.191	-12.325	-12.197	-12.423	-11.149	-11.452	-11.238	-12.526	-11.809	-10.399	-10.623	-9.8237	-10.938	-11.787	-11.878	-11.378	-10.173	-11.005	-12.367	-11.18	-12.031	-10.983	-12.949	-11.851	-10.767	-11.871	-8.9168	-11.104	-12.355	-10.216	-11.145	-10.006	-11.051	-11.043	-9.9547	-12.338
-3.5603	-4.6394	-4.2711	-5.7972	-3.403	-2.3275	-0.84522	-5.2996	-3.7419	-2.6404	-3.5616	-3.7458	-2.7901	-6.6978	-3.3064	-3.5442	-4.9538	-6.1551	-5.2335	-1.7682	-1.9207	-3.6841	-3.6378	-3.631	-4.2896	-3.6132	-3.3178	-5.4034	-3.1656	-4.5894	-3.6373	-1.3114	-5.5688	-2.843	-4.4965	-4.2298	-2.7491	-3.1261	-4.2645	-3.0655	-3.0368	-3.8399	-3.4724	-4.104	-5.5799	-1.6121	-6.1567	-4.5072	-1.4111	-4.1661
-0.6348	-1.2195	0.89121	0.12318	-1.0839	-2.5015	-1.067	-1.0271	-0.31775	-0.76673	0.76561	1.2697	-1.3296	1.76	-0.61376	0.91193	0.71659	2.4654	-0.85116	1.2339	-0.41089	-0.21998	-0.92586	-1.8788	2.8254	-0.50446	2.1578	-0.94283	-1.3544	0.23956	-1.3004	-0.14138	-0.64491	1.0512	-2.4679	-0.41219	0.97617	1.2801	-1.9226	-1.7804	-1.2044	0.57207	-2.3094	0.67072	-2.4696	-1.8669	0.84201	-0.31681	0.71762	1.9539
8.5415	8.6676	7.9391	8.3	7.0448	6.5689	7.5146	9.7597	8.0266	6.6543	9.5566	8.6284	10.333	8.1181	7.5733	6.1381	8.2385	8.6401	8.7019	7.2568	7.7876	6.8693	9.225	8.8607	8.6386	7.8567	8.811	8.8742	8.8337	9.2998	7.279	7.0146	6.6504	8.0274	9.5543	6.8889	8.5285	6.1945	8.6403	8.8004	7.5923	7.1542	7.0973	7.0141	7.0618	7.9351	10.052	9.4038	9.2801	7.1861
1.3481	2.1757	0.54354	0.93608	1.0687	0.064053	0.59242	-0.034238	1.444	3.8897	2.6343	0.12709	-0.49785	2.6694	1.3426	5.3628	2.2849	2.7096	0.45145	3.2083	-0.054052	-1.3423	0.50683	1.9101	1.5576	-0.53667	5.0202	0.86592	1.8292	2.2504	2.5493	0.099914	2.8468	2.0247	3.7039	2.42	1.9017	1.3309	2.3899	1.9009	3.1302	3.2462	2.0872	0.365	2.1701	2.3202	0.72358	2.2905	2.3504	2.232
-3.184	-4.221	-4.9724	-2.0237	-4.4537	-4.1581	-2.525	-4.1079	-5.5868	-4.0644	-5.0028	-5.7115	-4.5411	-4.4378	-5.3566	-3.3678	-5.0443	-4.3447	-4.4207	-5.0965	-5.1271	-2.1995	-5.2084	-2.4126	-3.6094	-3.2951	-3.015	-4.3546	-3.1871	-4.701	-3.5759	-3.0177	-5.424	-6.7121	-3.6391	-5.3139	-4.7202	-2.0649	-4.5652	-3.4359	-5.1405	-1.2845	-2.9324	-3.2231	-5.0801	-4.1832	-5.8371	-5.9012	-3.3809	-2.6741
2.6355	6.0673	4.3051	5.7262	6	5.1004	3.4559	5.5434	6.7608	5.2205	5.7093	3.9272	5.9609	4.7086	4.7083	4.8473	5.9212	6.6858	4.8629	3.6465	6.4751	5.4708	4.6117	4.5472	4.1781	8.019	3.2893	3.5288	6.7344	5.567	4.82	4.2191	5.0665	6.4908	5.6801	3.8749	5.0962	5.0438	3.9675	5.5797	4.7169	5.5722	5.4872	3.5912	6.0382	4.5962	7.1042	4.4863	2.2804	6.9161
-13.595	-14.361	-14.051	-16.113	-14.86	-12.47	-12.397	-14.806	-15.003	-15.013	-15.872	-14.65	-16.698	-14.602	-15.095	-15.76	-13.447	-13.585	-12.992	-14.995	-17.176	-12.364	-13.75	-15.209	-14.626	-13	-16.117	-16.64	-13.175	-16.966	-15.065	-15.195	-14.679	-15.251	-11.553	-15.633	-15.443	-15.282	-13.205	-15.769	-16.187	-16.923	-14.914	-15.72	-13.704	-14.091	-12.772	-16.208	-14.553	-14.233
-11.369	-11.695	-13.407	-11.127	-15.048	-11.858	-13.738	-14.426	-13.778	-13.964	-12.677	-12.067	-14.33	-13.585	-14.5	-11.919	-12.325	-14.318	-13.774	-11.941	-13.97	-14.653	-13.208	-14.52	-14.085	-14.279	-14.742	-14.732	-14.56	-14.698	-13.791	-13.022	-13.902	-12.69	-13.47	-12.266	-15.66	-13.08	-13.186	-16.245	-15.534	-15.855	-11.121	-12.911	-11.836	-12.646	-14.764	-13.485	-10.43	-12.779
2.7796	2.1222	0.31538	1.4988	3.3702	3.2546	1.2375	0.92151	0.931	1.276	3.9864	2.0868	1.9766	0.5434	0.82358	2.2571	-0.17112	1.3707	1.0476	1.2646	1.8392	1.8281	-0.21719	-0.73464	1.9261	3.4771	-0.38408	3.4289	3.297	3.325	1.7343	0.16715	1.9604	2.4601	1.5381	0.67364	3.8443	2.1886	0.77297	1.5384	0.39386	1.3569	2.3476	1.4245	1.8303	0.3389	2.7131	1.5746	0.7457	3.5903
6.414	8.0403	8.9798	7.3602	5.5461	6.7675	7.1246	6.5455	7.1403	4.636	5.6723	5.8024	5.3595	8.577	8.4297	6.2513	7.4578	7.1207	7.7642	9.4144	5.5697	7.0673	5.252	5.6125	8.3755	6.6667	6.1962	5.5427	6.8052	5.799	8.0806	5.79	3.6167	6.881	8.0175	5.67	5.4931	6.0928	8.9995	8.1121	6.888	6.297	8.529	6.6617	8.5289	5.4743	7.5155	7.442	6.1349	3.7548
-12.032	-10.872	-11.377	-11.542	-9.1511	-10.792	-11.257	-10.546	-10.573	-12.71	-11.814	-11.52	-10.903	-12.814	-10.652	-10.099	-10.998	-12	-10.481	-12.033	-13.296	-12.472	-11.456	-11.749	-11.709	-12.671	-10.261	-10.516	-14.186	-10.889	-9.1132	-11.743	-13.616	-13.577	-13.449	-12.087	-11.815	-13.807	-12.755	-10.235	-12.989	-12.786	-14.424	-8.8031	-12.823	-11.163	-11.337	-10.959	-11.249	-8.6833
-4.7868	1.2243	-4.2953	-3.1439	-3.0298	-2.6586	-2.8244	-2.0506	-2.7572	-2.7503	-3.7318	0.50009	-0.61015	-3.4849	-1.0486	-3.1423	-1.706	-3.5513	-4.1947	-3.5489	-3.7441	-2.6727	-1.7892	-3.1418	-1.9517	-1.5953	-3.6135	-4.8413	-3.2285	-1.9531	-1.6032	-3.2808	-3.2462	-3.9708	-2.9808	-1.3492	-3.1597	-2.1209	-3.7432	-3.3336	-0.69597	-3.1587	-3.359	-2.9422	0.34213	-1.2375	-3.072	-2.1827	-1.5565	-4.3019
-1.5549	1.44	0.36451	0.95056	-1.6653	-0.44423	0.47174	0.22397	0.13839	0.14053	1.9296	0.57327	0.66713	-0.71975	-0.90409	-1.7407	2.1776	-0.18565	0.94944	-0.28794	0.53575	0.10676	1.0122	-1.1517	0.83773	0.65067	0.62266	0.86621	-1.8412	-1.6041	0.72639	-0.45151	-0.16934	-0.10225	0.72578	-0.27328	0.44084	3.6289	1.9662	1.3686	0.34874	-1.9452	0.090875	-0.068325	1.0163	-2.2018	-1.7545	-0.7566	1.5548	1.8257
-0.82392	-1.376	-1.1799	-0.63644	1.0368	1.2854	0.011949	-1.2383	-3.3898	-1.6052	0.17848	0.30987	-4.3189	-1.7213	-3.0518	-2.1839	-1.3941	-3.5512	-0.48562	-2.9604	-1.4618	-3.0745	0.48634	-1.1029	-0.58468	-3.1742	-0.6673	-2.2271	-0.24926	-2.3127	-1.0508	-1.8135	-3.4664	-0.65572	-0.56045	-2.9652	-0.41145	-1.031	0.78762	0.82572	-2.07	1.7191	-0.50962	-1.9094	1.0073	-2.208	-2.1637	0.49556	-0.29122	-3.5511
8.3804	4.2651	6.1779	6.5775	6.3702	8.0134	4.8284	4.8215	5.912	5.2576	6.1278	6.2687	3.3303	3.9793	5.6243	4.7768	5.5299	5.0909	4.8271	4.0437	5.0106	5.8451	7.8983	6.9862	6.1951	4.5433	4.8971	5.8705	4.4915	4.8868	6.9061	6.9963	5.5715	6.2056	6.6248	7.1546	5.7235	4.5279	4.9475	6.0011	5.4877	5.4939	5.4327	3.4211	4.1237	5.3264	4.9293	6.8114	8.545	6.8917
1.3972	0.21041	1.0865	2.6929	2.2551	2.0253	1.5254	2.1222	2.8301	2.5902	4.1595	2.2061	2.4286	0.66021	3.1632	0.20318	4.1563	-0.26973	1.3344	0.054489	4.0372	0.99898	5.5178	0.76927	3.036	2.7168	3.2113	-0.046829	2.0134	4.3144	2.4231	4.3152	2.7035	0.70618	0.60445	3.8873	3.767	1.8355	2.1323	3.0976	1.1462	1.5091	2.1672	-0.70669	2.6294	3.4752	1.6904	2.3566	1.6926	3.3455
-7.3362	-9.4686	-7.9081	-9.1334	-7.2477	-8.31	-8.0177	-6.74	-7.5438	-8.5103	-8.2827	-7.7256	-7.1878	-7.0055	-8.1444	-8.0866	-8.9026	-8.0842	-8.078	-7.3191	-5.9717	-9.2158	-6.5242	-9.452	-10.623	-6.4604	-8.0605	-7.1088	-7.5346	-7.373	-7.5829	-7.8197	-4.2038	-8.73	-8.6141	-7.0112	-7.0858	-8.2426	-7.6349	-6.2185	-7.495	-9.5549	-8.5476	-8.3899	-8.154	-8.1797	-6.0343	-8.9501	-9.3713	-7.4616
-1.3455	-0.41815	1.1845	-2.2537	-1.6964	-1.9543	-3.4905	0.8286	-3.3349	-2.0178	-2.2486	-1.8691	-0.19449	-2.277	-2.2392	-1.7202	-3.5623	-1.8725	-4.5915	1.3722	-2.7364	-0.87	-0.057442	-0.21597	-1.1497	0.98465	-2.113	-1.2167	-3.7905	-1.6699	-1.2842	-1.271	-2.3794	-0.67484	-3.2934	-3.3167	-2.0496	-1.321	-2.6038	-1.0984	0.60491	-3.0151	-0.91059	-2.0143	-1.0377	-1.1018	-1.6283	-1.664	-1.9592	-1.6259
-2.0931	-3.354	-2.6914	-1.8418	-4.9586	-3.6658	-1.422	-0.91738	-4.7359	-2.5428	-3.9338	-2.0208	-3.2392	-1.1182	-4.0842	-1.5537	-1.8496	-2.5852	-0.41935	-1.5128	-3.0072	-0.30484	-3.2981	-1.6118	-0.55678	-3.3326	-1.6264	-2.0014	-4.0467	-2.3927	-1.9781	-3.0309	-3.6623	-1.9318	-1.3098	-1.9566	0.069591	-2.8323	-0.6146	-3.3394	-1.0174	-3.1259	-2.4499	-1.9951	-1.9201	-2.7921	-3.0438	-3.9548	-3.614	-2.3969
-12.601	-14.773	-11.646	-8.1094	-11.601	-12.861	-11.769	-10.299	-12.744	-12.143	-14.01	-12.633	-11.378	-11.508	-12.078	-11.577	-12.644	-10.735	-12.798	-12.929	-11.453	-11.268	-13.512	-13.148	-12.982	-9.7365	-14.325	-11.321	-7.9825	-12.902	-10.58	-14.011	-13.761	-12.052	-12.837	-9.3	-13.53	-9.963	-12.412	-10.118	-11.696	-12.066	-10.633	-9.5819	-10.365	-13.053	-13.998	-11.513	-12.421	-12.908
-11.315	-13.213	-11.528	-13.029	-12.463	-10.735	-12.947	-12.673	-12.089	-9.9536	-10.244	-10.546	-13.054	-13.223	-11.451	-12.895	-12.169	-11.105	-11.288	-10.399	-12.625	-10.602	-11.106	-11.654	-12.403	-11.781	-12.235	-10.807	-12.8	-11.354	-12.087	-11.484	-10.39	-11.758	-12.486	-11.255	-10.032	-12.261	-9.7912	-12.076	-11.009	-12.002	-13.355	-11.025	-9.3044	-10.676	-12.259	-9.3709	-11.734	-10.692
3.4819	7.2077	7.4786	9.007	10.018	7.7096	6.1205	8.6979	7.4032	6.7697	5.048	6.2268	4.4712	6.6567	7.5127	6.0507	6.4593	7.6086	4.0498	6.1668	4.8575	6.5052	4.2141	7.637	8.3481	4.813	6.4355	5.8396	6.7057	6.9848	6.1102	7.9758	8.5945	8.0924	9.3872	6.8804	6.1159	8.4061	7.1169	5.4105	8.1409	6.4889	7.6103	6.614	9.0286	5.3815	7.3395	6.6784	6.1364	7.3523
-11.611	-12.39	-11.621	-13.586	-10.777	-8.2741	-11.823	-11.479	-11.212	-12.888	-10.554	-10.347	-10.966	-11.752	-13.646	-11.175	-9.616	-11.663	-10.976	-10.682	-10.852	-11.587	-9.4831	-10.852	-12.713	-11.859	-11.687	-11.125	-13.271	-12.427	-11.172	-12.732	-11.226	-8.7573	-9.9059	-9.4217	-12.417	-13.344	-11.538	-10.946	-10.203	-11.419	-11.501	-12.406	-12.162	-11.751	-10.532	-11.268	-12.314	-10.435
-10.044	-9.3181	-8.8819	-9.5245	-10.202	-11.948	-8.6001	-11.102	-9.216	-9.3893	-12.476	-10.782	-9.7694	-10.337	-8.8947	-8.4045	-10.351	-10.805	-9.3262	-8.003	-8.4552	-10.356	-10.129	-8.5277	-9.4603	-6.5626	-9.0914	-8.7498	-10.456	-10.973	-8.507	-9.1552	-9.2826	-9.945	-8.5024	-9.9595	-8.5554	-8.4695	-8.6987	-9.0339	-8.2806	-8.2928	-10.181	-9.238	-8.1702	-8.6828	-6.5729	-8.5225	-10.144	-8.7408
-0.56268	-3.1389	-2.645	-1.3431	-2.6996	-3.7047	-2.0026	1.6142	0.75369	-1.4274	-1.7206	-2.8077	-0.74344	-1.2233	-4.881	-2.5045	-3.4382	1.2691	-2.7994	-2.2692	-2.0295	0.26925	-1.3236	0.18755	-0.49886	-0.70421	-1.5896	-2.4781	-1.2325	-3.7033	-3.4541	-1.6864	-1.9613	-1.184	-1.9233	-0.34651	-2.1167	-3.9978	-0.24827	-1.1868	-1.9131	-0.82629	-1.6182	-0.70686	0.45531	-2.5203	-3.2293	0.85449	-0.22948	-3.8461
0.63961	0.67583	1.8006	-1.3032	0.97565	1.611	1.0218	1.251	2.3945	1.3628	2.3335	-0.011464	2.5281	-1.0755	0.72948	0.021248	1.7509	-0.21112	-0.072143	4.3935	0.974	0.65879	2.5216	2.3029	1.909	0.65781	0.70587	1.8849	-0.3163	0.45646	0.47393	-1.601	0.0045458	0.0015973	0.76109	0.66803	0.78748	2.1541	2.5115	-0.31413	-0.030586	3.497	0.11663	1.7354	1.7619	0.24956	1.2276	0.071962	1.8969	1.4452
3.1114	2.8827	3.4998	5.4719	2.4318	3.9022	3.5057	2.2422	4.0799	3.0696	1.9396	3.5892	2.0851	3.0915	2.6738	3.2768	2.6811	2.5289	1.4646	3.1614	3.8868	5.1768	3.7615	2.2003	3.1832	3.6765	3.3746	2.666	3.4736	2.3321	2.0425	2.1159	2.5835	0.81243	4.8231	3.1397	3.5361	0.68545	3.5512	2.7378	4.6098	-0.06595	4.3569	2.4118	4.1758	2.9427	2.6568	2.4523	4.3445	3.8151
0.87879	0.78394	1.0955	1.7333	6.873	3.0334	3.4308	2.168	0.66649	3.6709	2.5188	2.6598	4.5487	1.82	2.4718	2.5028	4.1011	1.9623	1.1324	2.2596	1.5337	2.2997	3.6789	0.76506	2.8234	2.7123	3.675	1.6992	1.9679	3.3519	2.3158	4.1176	1.6045	4.4811	1.7702	3.4358	-0.27917	3.232	3.694	4.8685	2.3859	1.9075	0.77634	-0.81915	2.3031	4.2814	2.0548	4.1682	0.92749	5.3266
-0.096289	-1.0328	0.45241	1.7868	0.6373	0.33453	0.26675	1.8029	0.31257	-2.5523	-0.6159	-1.3345	-1.6399	0.93329	-0.38934	-0.98508	0.72706	1.5144	1.5496	-1.2089	0.098724	0.76872	2.8696	0.47771	0.92788	-0.52106	1.4652	0.26919	0.50155	-0.030396	1.6191	0.34527	1.5221	-0.98735	1.4936	-0.59008	-0.49501	0.034067	0.83478	-1.8753	1.0933	-1.2198	-0.82227	0.13881	0.4176	1.38	0.39873	0.68517	-1.5371	0.35732
-4.421	-1.6586	-0.83167	-1.993	-4.1209	-2.0025	-5.8738	-2.5086	-5.605	-3.5853	-2.4277	-4.2508	-4.6578	-3.576	-3.2872	-4.3851	-1.666	-3.4073	-3.599	-5.6473	-5.2018	-3.1932	-4.0453	-4.459	-4.8254	-5.0489	-4.211	-4.2147	-2.9141	-2.3844	-3.8486	-3.3748	-3.1655	-3.7179	-1.4294	-1.4043	-4.2907	-4.6208	-3.7208	-6.3326	-5.0018	-5.0728	-3.1788	-3.8623	-4.9199	-4.4144	-5.1504	-3.8046	-2.3573	-3.307
1.1828	0.39131	1.5919	1.3132	0.84625	-1.8136	1.5483	2.6564	0.85359	0.56559	1.7398	4.5491	3.1194	-0.46827	-0.92644	-0.015088	-0.54631	1.0372	2.9226	3.2586	-0.3367	2.7209	0.78314	2.1083	2.2113	3.0808	-1.1619	0.37432	4.3217	1.5206	1.8853	2.6084	1.9835	0.44637	1.1173	1.8458	2.6209	0.69742	1.3196	-0.036669	0.66879	0.73288	0.57913	-0.7624	0.34392	2.3373	0.86189	0.47149	0.23995	0.62897
-12.999	-13.182	-15.569	-14.121	-14.035	-14.871	-14.116	-14.185	-13.292	-12.487	-13.504	-15.189	-15.367	-12.587	-12.932	-13.536	-14.532	-15.51	-15.452	-13.735	-16.017	-14.526	-13.414	-13.392	-14.833	-14.927	-12.938	-12.521	-14.708	-13.996	-13.818	-12.963	-13.784	-14.22	-12.569	-16.011	-13.571	-15.22	-13.463	-12.676	-15.657	-15.351	-12.375	-13.718	-13.343	-11.857	-15.949	-13.91	-12.144	-13.319
-23.187	-21.902	-22.363	-21.531	-21.604	-23.395	-23.585	-23.078	-21.463	-24.853	-19.932	-20.896	-22.386	-22.783	-23.194	-23.866	-20.786	-21.657	-21.51	-23.049	-23.561	-21.722	-20.042	-22.934	-21.839	-22.038	-22.883	-23.368	-22.202	-21.994	-21.142	-21.827	-21.7	-23.361	-22.453	-21.104	-21.926	-21.741	-24.194	-21.993	-20.53	-22.812	-21.548	-23.8	-21.403	-21.754	-23.809	-21.496	-23.726	-21.433
-1.1811	-1.1544	-2.0473	-0.44077	-0.59596	-1.8737	-1.0841	-0.42585	0.53996	-0.80545	-1.2872	-3.1231	-2.056	-3.3667	1.7279	1.2455	-1.2314	-0.35113	0.94046	-1.1748	0.011453	-0.75602	-1.9141	1.4268	1.5859	-1.0572	-2.9677	-2.3375	-1.2657	-0.70393	-2.9504	0.30346	0.080631	-0.86395	-0.91936	-2.7356	-1.5473	-1.0282	0.11496	-0.35679	-3.1076	-1.8307	-2.3332	-2.8467	0.44574	-3.1262	-3.0842	-1.9115	-0.59538	-3.8934
-2.1981	0.94295	-0.56816	-3.7261	-1.7028	-1.8605	-3.4143	-2.1762	-1.0339	-1.3493	-1.4542	-3.1343	-3.36	-2.5552	-4.4614	0.31096	0.10733	-0.71945	-1.6295	-1.2403	-1.2803	0.00022259	-1.1715	-2.8124	-1.1585	-1.5417	-2.8993	0.74931	-0.95569	-0.3772	-0.068197	-0.48433	-1.1101	-1.8669	-1.5867	-2.0776	-0.76933	-2.625	-1.8904	-3.2175	-0.90079	-0.44057	-0.81698	-4.1336	-1.5286	1.9192	-1.3462	-0.95021	-3.4082	-2.2537
1.3182	1.4373	1.6151	1.6862	4.0661	0.44953	1.5358	-0.77544	-2.2509	0.4151	-1.0453	0.08728	-0.20647	0.17472	-0.88703	0.73087	1.737	2.4362	0.78745	-0.10959	2.0904	0.62027	2.7551	-1.8535	0.53881	1.6033	0.85603	2.9901	-2.848	0.51479	1.3048	1.0876	3.854	-1.1968	-1.2121	0.78691	-0.38277	0.39134	2.2043	2.3233	1.46	-0.025199	3.077	-0.058721	0.42397	0.49584	0.59183	1.5292	0.30603	1.899
0.3748	2.2961	-0.81242	-0.78969	2.6741	3.3589	0.91412	0.29355	-1.9099	0.25351	0.83505	-0.38314	1.0686	1.8958	2.1673	-0.81255	2.5345	0.83713	-2.4401	-0.29716	0.79639	2.4541	2.3326	2.628	-0.24936	-0.45515	0.9432	1.3345	-0.48581	0.82676	0.53063	3.9896	2.1219	3.9712	1.6058	2.3133	2.7836	1.6713	-0.3437	2.134	0.69119	2.0267	3.787	1.1634	-0.15227	1.3395	1.0432	-0.037244	0.95894	1.3762
10.218	10.159	6.4869	7.4292	8.2308	7.155	8.909	7.899	6.9353	6.9681	8.211	6.4662	7.2751	10.13	8.6626	10.15	7.9773	9.3141	5.6022	10.051	8.4182	8.5878	9.0884	7.0399	10.322	8.8184	9.1192	6.9834	10.725	7.3556	8.6703	8.2201	8.5287	7.6113	9.1685	9.9967	6.3954	7.5541	9.3996	8.0924	8.6129	7.8311	9.6944	7.0688	10.004	8.4044	8.3629	8.1475	7.4625	7.2504
-14.572	-11.902	-14.837	-14.022	-13.461	-15.367	-12.495	-15.032	-12.787	-12.513	-12.367	-12.918	-13.908	-11.514	-15.628	-12.764	-15.509	-13.775	-10.14	-14.765	-14.275	-13.572	-12.422	-13.022	-11.967	-14.615	-9.2641	-15.031	-13.133	-13.74	-12.587	-11.946	-11.34	-14.325	-13.783	-13.18	-14.594	-14.293	-12.945	-14.343	-12.214	-11.994	-13.515	-13.567	-15.941	-15.462	-12.378	-13.912	-13.383	-14.668
0.42341	-0.23118	-1.3355	0.76287	-0.38361	-0.17312	-3.2709	0.02018	1.4461	1.1068	0.91761	-1.0901	0.23616	-2.8124	0.31065	1.2988	-0.25431	1.6077	-0.16496	-0.70674	-0.40175	-0.40571	-0.22778	1.8971	-1.0984	0.70773	2.1007	0.49884	-2.4629	-1.4297	1.1876	-0.48905	1.6423	-0.042845	0.13833	1.1951	1.1948	0.7866	-1.1447	0.50259	-0.92517	0.92106	-0.044875	-0.36565	-0.32137	-0.74601	-1.8669	-1.1604	-0.26917	-1.727
-6.7786	-8.3636	-10.861	-10.245	-10.603	-10.438	-9.4034	-9.6619	-10.869	-8.2291	-11.048	-9.8383	-9.4865	-11.608	-9.9541	-9.3633	-8.4413	-9.9854	-8.7991	-12.295	-10.722	-9.5531	-9.3005	-11.13	-13.025	-10.069	-9.6864	-8.8543	-10.234	-8.853	-11.584	-11.21	-12.196	-10.709	-10.598	-8.5085	-8.5218	-11.53	-9.1238	-11.887	-9.864	-10.761	-12.982	-11.448	-10.937	-11.891	-11.098	-12.311	-10.156	-7.3878
-12.175	-11.421	-10.19	-14.174	-9.0012	-12.029	-10.355	-9.3304	-10.365	-12.248	-11.723	-12.783	-11.963	-9.9165	-10.571	-10.489	-10.614	-12.626	-12.379	-13.981	-12.382	-12.152	-12.358	-13.42	-10.659	-11.87	-12.005	-8.8478	-13.101	-10.248	-12.546	-12.252	-12.599	-12.985	-10.127	-12.251	-9.8487	-12.796	-11.481	-11.412	-9.8052	-9.6704	-13.089	-9.9365	-11.561	-13.425	-12.879	-9.178	-12.171	-13.782
1.5746	2.4915	-0.17467	-0.00141	3.2461	0.53372	4.2179	3.0622	2.8159	1.3203	2.5127	1.9948	1.2726	2.5779	0.87397	0.52009	1.4076	2.5558	2.3667	3.3288	1.6928	0.814	2.7731	1.3018	1.5088	3.4676	2.7182	0.38768	3.68	1.3946	1.3743	0.043877	0.28048	0.40832	1.6713	1.1447	3.8379	-0.090184	0.51032	0.87839	1.4706	3.2546	3.3567	1.2205	3.4431	1.4613	2.6162	3.5772	3.3772	2.116
-2.1331	-5.2106	-0.91199	-1.78	-3.4769	-1.3773	-5.3273	-2.8312	-5.0119	-3.6916	-2.3822	-3.9692	-4.4678	-4.4236	-1.5006	-2.17	-4.9313	-1.9333	-4.3031	-2.5724	-5.0728	-3.189	-3.8179	-2.4739	-3.9485	-3.3918	-0.7402	-5.7805	-4.1997	-4.6514	-1.4123	-4.8486	-4.1503	-3.3503	-3.6415	-5.1947	-2.0339	-5.8852	-2.8806	-3.2305	-5.2973	-2.7062	-5.9446	-1.9594	-4.6336	-3.233	-3.8247	-2.6011	-0.95071	-0.3404
1.1923	4.0246	0.8313	1.6214	1.3345	0.031122	2.7271	0.81763	2.2465	1.0436	5.0036	1.6022	0.39257	0.41781	2.689	3.559	0.89681	1.3131	1.4392	5.0403	1.4302	1.3244	1.1402	3.3567	1.6453	2.6294	3.3702	1.2254	0.79175	2.9052	3.9742	1.9727	-0.039621	3.9965	1.5287	-0.86005	1.6422	2.8935	1.3632	2.2125	-0.30946	2.2697	1.0633	1.6912	4.1632	0.70245	2.6575	1.5437	2.0855	1.5526
-12.931	-11.707	-12.796	-11.294	-13.627	-11.04	-11.094	-11.352	-10.498	-10.951	-11.649	-11.091	-10.469	-11.807	-11.833	-11.298	-12.277	-11.548	-10.996	-10.077	-10.409	-8.7425	-12.134	-10.094	-11.625	-10.797	-10.282	-11.077	-10.769	-13.083	-12.871	-9.9919	-14.305	-10.821	-10.121	-10.312	-11.464	-11.522	-11.475	-10.992	-11.451	-9.9716	-10.981	-11.126	-10.545	-9.9866	-11.258	-8.7446	-11.317	-10.622
-3.9098	-1.2052	-4.5003	-3.0993	-2.8097	-3.5263	-8.3899	-2.0484	-2.4431	-1.4374	-2.7186	-4.4976	-4.4768	-4.3119	-1.458	-3.9363	-0.88538	-3.5513	-1.0835	-3.0219	-3.826	-4.2471	-2.8155	-5.0875	-4.0545	-2.6881	-3.2991	-3.4347	-4.5953	-2.6218	-4.5343	-3.076	-4.3966	-1.6945	-0.34138	-1.2707	-1.7834	-2.4913	-2.7985	-2.4693	-1.6079	-1.928	-2.6495	-2.3008	-2.9753	-4.5162	-5.1089	-0.89529	-1.2558	-2.5179
2.7065	2.6118	1.1498	2.6058	3.507	4.2757	1.1357	4.067	2.9547	4.3557	4.6928	2.8144	2.5751	1.4926	3.4409	2.2711	3.1176	4.9576	2.9785	4.1122	3.1416	6.0147	2.6799	1.9194	1.9815	1.3877	3.3239	4.5137	3.071	3.7886	2.7015	1.7578	1.777	0.48092	1.619	4.3516	3.7871	0.12521	3.6609	1.3719	2.8454	2.9495	1.2484	1.7434	0.90209	5.6589	1.6128	3.8664	3.1104	3.2276
-12.62	-15.334	-13.902	-13.298	-16.624	-15.559	-16.664	-16.732	-13.897	-14.533	-17.276	-16.577	-14.513	-14.483	-14.686	-13.865	-13.914	-13.671	-15.714	-15.274	-14.305	-14.856	-16.783	-13.953	-16.468	-15.926	-13.953	-14.853	-16.795	-15.927	-14.929	-14.806	-13.292	-15.743	-13.931	-13.087	-13.592	-15.138	-13.709	-13.229	-14.734	-13.48	-15.88	-14.72	-13.865	-14.168	-16.312	-14.501	-11.812	-12.807
9.82	11.655	12.001	10.245	9.4845	9.9843	9.4544	11.168	12.828	8.9735	11.088	9.4103	8.2559	10.698	9.245	11.279	10.446	10.965	10.676	11.896	11.28	10.369	9.8888	10.473	9.4071	10.117	10.573	9.403	11.024	10.395	8.7316	9.2456	9.038	10.31	10.618	9.8763	9.947	9.502	11.339	10.621	10.143	8.0743	6.8388	12.246	8.2768	10.209	10.686	8.8988	9.2073	11.509
-10.915	-10.969	-8.1047	-9.4904	-11.591	-10.563	-12.289	-11.854	-11.011	-11.563	-9.4962	-9.9674	-9.0773	-11.855	-10.925	-12.33	-8.8192	-10.114	-10.564	-10.985	-10.183	-10.611	-9.2574	-10.74	-10.608	-10.727	-11.94	-9.7599	-9.7515	-9.7899	-9.8446	-10.745	-11.038	-10.318	-12.832	-10.425	-11.473	-9.1862	-10.448	-11.573	-12.097	-11.854	-9.1685	-9.8212	-9.4505	-11.795	-11.405	-11.284	-9.5149	-8.7573
-4.2894	-6.8977	-5.9003	-5.4803	-5.5408	-3.5095	-5.5706	-8.0347	-6.3081	-4.8167	-5.0852	-4.5685	-5.6881	-6.0791	-5.5434	-5.4835	-5.4541	-5.1438	-6.5011	-3.0062	-5.521	-6.4946	-5.2811	-7.9526	-4.6756	-5.385	-8.0457	-7.1957	-3.2631	-4.7086	-3.9399	-7.4672	-7.0892	-7.3562	-6.548	-4.9579	-5.991	-5.3705	-5.999	-6.2738	-7.5368	-3.8874	-3.5972	-3.2259	-6.1313	-5.4966	-5.0456	-5.4968	-7.1587	-3.7908
-0.33302	-0.23694	-3.6954	-0.11584	-2.896	-3.5768	-3.5404	-1.8508	-5.2093	-1.0799	-1.1676	-0.24475	-1.1437	-1.7769	-4.0933	-0.95266	-0.25292	-2.3816	-2.1952	-2.6693	-1.8301	-2.2101	-1.9858	-4.1284	-1.3468	-1.854	-1.6746	-1.5729	-1.1877	-2.3248	-3.9251	-0.089665	-2.9852	-3.2998	0.011726	-1.4949	-3.0627	0.42315	-1.0764	-2.1392	-0.12236	-1.3613	-5.6098	-1.5809	-1.724	-2.1102	-3.8261	0.29104	-2.85	-0.48598
4.9882	6.7272	4.8818	5.456	2.2774	4.6358	4.5547	7.6282	5.327	5.0607	5.7846	5.533	3.8131	7.2646	5.4734	3.6569	3.9672	4.2262	6.6944	2.4558	3.4473	5.5821	3.385	5.0454	2.7226	3.3318	4.8799	6.2351	4.8078	5.5021	4.121	3.8817	5.1869	2.6336	3.7669	4.0866	4.0749	4.401	5.6921	5.9365	4.6557	5.3195	4.8671	5.2434	6.5227	6.0496	5.4458	4.9312	5.5036	4.3136
0.80855	0.98802	-0.080328	0.033446	-2.1536	1.0099	-0.10097	-0.83502	-1.6529	-4.5245	-0.7624	-0.50776	0.87233	1.0124	-1.288	-2.4655	-0.50514	-0.19423	-2.4897	0.57731	-1.721	-1.0275	-0.31186	-0.0087493	-0.48137	-2.0053	1.7485	-1.6098	-1.702	1.2244	-0.54974	-0.28639	0.68779	-0.96753	2.0687	-0.5134	-1.988	1.2562	-0.20277	-1.9187	1.626	1.4148	-1.5081	-0.78415	-1.0256	-1.5892	0.22377	-1.3563	0.41668	-2.0075
0.63424	0.28048	0.52509	1.1021	-1.6289	0.94542	-1.0739	3.5215	0.087976	1.3846	0.10651	-0.075072	-0.94398	1.7145	-0.59988	-1.0598	1.7641	0.48499	0.12938	0.056051	1.8858	0.96766	-0.83956	-1.5708	2.8779	-0.098474	1.7039	0.78039	0.79836	1.6321	1.8624	2.049	1.9016	-0.079599	0.23023	-0.51807	-0.55396	1.8782	1.9003	-0.40157	1.917	0.62978	1.5552	1.7045	1.5303	0.20533	-1.3934	-0.3262	-1.2231	-0.87656
0.91239	0.92426	1.12	0.61104	1.7224	2.0583	2.7459	3.3051	3.6974	3.098	-0.038954	2.489	1.9605	2.9656	0.20742	3.1158	3.887	3.5395	4.1793	0.10716	2.7163	2.6279	3.6029	3.5961	0.83681	3.7502	-0.18525	3.1859	1.2147	3.3483	4.1973	2.0296	2.0613	1.8414	4.4193	0.22007	1.7718	2.6522	0.88352	2.2541	4.7597	1.9963	3.9015	1.0976	3.7985	1.1899	3.9638	3.4306	0.5885	3.6829
6.502	5.9633	6.138	5.6712	2.8611	2.4209	1.9919	2.8804	5.5338	2.6981	5.1338	4.3697	3.3401	4.359	6.1317	5.8184	5.5682	2.4364	3.5136	3.5037	6.2916	0.55137	4.6112	5.65	5.3289	4.7533	4.9966	5.434	2.9293	5.3587	6.7834	6.3696	2.8518	4.4324	4.5203	2.9812	5.9134	4.6364	3.868	4.2273	5.2136	5.299	4.7664	4.9666	4.7675	4.9328	4.8376	4.1024	4.4235	5.6048
-3.5527	-3.0612	-1.2946	-3.4324	-4.2696	-4.1307	-1.3322	-1.4865	-3.043	-3.6837	-3.1796	-1.8315	-5.3054	-1.2327	-3.7231	-2.5426	-4.1248	-0.91499	-4.0029	-2.586	-4.1076	-4.4253	-3.2544	-1.4882	-4.0257	-5.4536	-3.3075	-3.0332	-4.4433	-2.9817	-4.627	0.43962	-2.5718	-2.5178	-5.5379	-3.1417	-1.8979	-2.1048	-4.3581	-1.9944	-2.365	-3.6881	-3.4686	-4.3327	-1.9325	-4.275	-3.2508	-3.8957	-1.7966	-4.8999
-4.5369	-4.6401	-5.414	-3.1228	-3.4297	-3.1246	-2.9423	-4.694	-4.4901	-4.9463	-3.8145	-6.37	-4.1387	-3.3342	-1.8183	-0.39661	-5.3138	-1.7602	-5.3978	-4.0378	-3.6954	-5.8548	-5.8957	-4.5829	-2.8543	-3.6578	-3.2849	-4.2196	-1.7231	-3.991	-4.1832	-0.22399	-4.6412	-3.2134	-3.9611	-6.7286	-4.1939	-2.9865	-4.0002	-4.6388	-1.8109	-2.0281	-3.2033	-6.1314	-4.4467	-5.7435	-2.0639	-4.1119	-4.2307	-3.9512
4.6266	4.9343	4.2452	5.9441	4.5742	7.352	4.5881	3.2912	6.4541	5.2679	6.0814	5.5189	4.0007	5.2252	3.7147	2.7478	5.7561	5.1762	3.3664	4.5259	3.4498	6.4592	5.9827	6.2494	5.366	5.3813	6.8083	5.8044	5.8483	3.464	4.079	3.6486	4.9158	4.526	2.6149	4.4051	5.1157	5.4955	6.118	6.8811	6.1316	4.1677	6.5553	3.27	5.8086	4.6703	4.6799	5.9097	3.3468	3.9436
-12.016	-10.243	-10.391	-9.9397	-11.849	-10.422	-12.514	-10.45	-11.89	-12.744	-12.682	-13.311	-10.877	-12.656	-11.544	-13.366	-12.513	-9.6558	-11.805	-11.012	-12.791	-10.468	-10.865	-11.279	-11.128	-10.869	-11.271	-11.718	-11.216	-11.244	-9.9689	-13.301	-13.237	-13.539	-11.426	-10.275	-11.969	-11.48	-13.273	-12.294	-12.52	-13.658	-12.218	-11.471	-10.933	-10.944	-11.295	-11.604	-11.854	-11.933
-3.4775	-0.29095	-3.1378	-1.5404	-0.71297	-1.5213	-3.3263	-1.9505	-2.3048	-2.8187	-2.5062	-1.3622	-4.6682	-3.6254	-4.0454	-2.8477	-2.0719	-1.9722	-3.0312	-4.0294	-0.17025	-1.9443	-0.80547	-1.2064	-2.6878	-1.7683	-1.7438	-3.707	-1.621	-0.97449	-2.7907	-4.947	-1.7936	-1.8723	-2.44	-2.7196	-3.0573	-0.71991	-4.477	-3.1819	-1.1962	-1.7223	-4.9309	-1.965	0.5559	-1.1837	-4.5521	-2.0892	-2.0299	-1.3187
-0.15983	0.30703	0.65408	-1.2383	-0.96448	-2.53	-0.17802	-0.83386	-3.2184	-0.96638	-1.0251	-0.18325	-1.7294	-1.3649	-1.3583	-3.5669	-0.40494	-1.2463	1.3822	1.0001	-0.65341	-1.6021	-2.9122	1.3441	-0.020108	-0.24714	-1.7221	0.13637	-1.5989	-2.6068	-2.0531	-1.337	-1.009	0.13441	-0.63438	-1.653	-3.1959	-0.98064	-3.5076	-1.8953	-0.72465	-2.1085	-1.7173	-3.1032	-2.4612	0.28961	0.44105	0.50163	-1.4766	0.41094
-21.879	-20.565	-20.993	-20.466	-19.354	-19.476	-21.364	-17.972	-21.854	-20.274	-18.907	-22.749	-22.132	-20.728	-22.026	-20.702	-22.366	-22.111	-20.708	-20.387	-21.392	-20.877	-18.746	-19.643	-20.416	-20.602	-18.615	-20.319	-19.301	-20.3	-23.459	-19.451	-21.936	-19.149	-20.08	-20.987	-21.628	-20.556	-18.919	-21.905	-20.275	-20.864	-20.151	-20.169	-20.048	-20.572	-21.391	-21.157	-19.929	-20.455
-15.652	-13.158	-13.615	-12.468	-13.833	-15.381	-14.539	-15.535	-14.598	-12.877	-15.762	-12.586	-12.627	-12.65	-13.502	-13.027	-14.204	-11.805	-12.643	-12.18	-14.766	-12.93	-13.722	-15.419	-12.664	-12.355	-14.101	-10.336	-11.371	-15.681	-12.854	-12.827	-14.008	-11.974	-12.007	-11.634	-15.064	-12.338	-13.962	-13.012	-14.003	-11.63	-12.782	-12.938	-12.045	-14.721	-12.004	-13.16	-12.758	-12.588
-22.699	-22.379	-19.163	-22.733	-23.052	-22.155	-22.696	-20.403	-25.094	-23.702	-23.271	-21.624	-21.879	-23.364	-23.606	-21.989	-21.411	-22.607	-22.154	-23.609	-22.978	-22.514	-21.791	-22.168	-22.36	-20.156	-22.007	-21.328	-22.526	-22.539	-20.8	-23.778	-22.39	-20.057	-22.887	-23.773	-24.493	-21.21	-21.209	-20.846	-21.954	-25.34	-22.821	-22.268	-22.115	-24.381	-22.48	-23.819	-22.145	-25.324
-1.5865	-2.0337	-2.122	-3.1372	-2.1973	-2.0908	-2.8451	-2.675	-0.90123	-1.815	-1.2727	-4.5372	-0.75979	-1.9951	-1.6762	-2.423	-2.6371	-1.2654	-1.4546	-1.7338	-0.98768	-4.5382	-0.35984	0.0069992	-0.86698	-0.2466	-2.3802	-4.8483	-3.2054	0.2721	-0.48623	0.31682	-3.5972	-2.9375	-1.8394	-2.6916	-3.9169	-3.0083	-1.3424	-2.7062	-2.2793	-3.9357	-0.65301	-0.66302	-0.97695	-2.7765	-1.2741	-1.074	-1.9545	-1.2994
6.6036	3.7448	7.3172	6.4079	4.6675	7.1834	9.3774	8.3405	6.5584	7.6341	5.9647	5.7673	7.7607	5.6653	7.9556	5.6592	5.8594	8.7142	6.3419	5.2306	7.9082	6.4042	6.2746	6.7613	5.9735	6.0411	5.0835	8.1824	7.2731	7.5597	5.9868	7.1677	10.109	6.4113	5.4344	5.191	9.0742	6.6769	5.2255	6.2607	5.2623	5.8745	6.6818	5.1393	6.3169	6.7113	7.1662	5.4181	7.6889	4.761
-13.709	-13.219	-13.02	-14.66	-12.408	-13.993	-13.776	-11.662	-13.14	-12.74	-12.807	-13.135	-12.643	-13.745	-12.139	-15.507	-11.141	-12.764	-13.627	-13.796	-14.316	-14.315	-13.467	-12.948	-11.924	-12.279	-16.112	-11.697	-13.262	-13.176	-14.052	-13.729	-13.301	-11.741	-13.347	-13.91	-14.021	-10.92	-13.758	-12.624	-12.662	-11.517	-13.219	-11.713	-11.291	-13.637	-11.049	-12.99	-13.671	-14.773
-3.2485	-4.6139	-3.2418	-3.1534	-4.2246	-4.4501	-3.5403	-3.6129	-2.7656	-3.349	-4.4618	-5.5577	-4.7805	-3.9329	-4.607	-5.0745	-4.5237	-6.5197	-3.1899	-6.2502	-3.8253	-7.0042	-6.4921	-4.2745	-4.5232	-3.0733	-2.9174	-2.9404	-3.1987	-5.6322	-6.886	-5.1483	-4.3193	-2.7432	-5.0731	-4.6377	-4.7874	-6.7739	-4.0762	-6.544	-2.7943	-3.2939	-3.426	-4.1753	-5.0283	-4.4061	-4.6291	-7.2508	-3.9952	-3.7048
-3.0654	-0.52947	-0.38936	-0.79635	-0.48493	-3.3014	0.16531	-0.29837	-1.4282	0.62512	-1.0272	0.36553	-0.9239	-0.65618	-1.2201	0.94543	0.2174	-0.58455	-0.72119	-1.509	-1.1261	0.88641	-0.74078	0.38919	-0.094001	0.46348	0.75253	-0.20968	0.83674	0.39534	0.69501	-2.1844	-0.68374	0.2894	1.5909	-0.60031	0.74586	-1.2891	-3.0253	2.3087	0.071674	-0.85651	-3.315	1.7881	-0.18015	-0.70082	-2.4037	-0.83492	1.3135	0.63889
-1.4505	-0.57082	-1.8813	-2.8556	-5.2247	-2.2834	-3.7338	-2.4528	-1.7685	-3.011	-3.6945	-3.7359	-0.030445	-1.1713	-3.4275	-2.8002	-0.66992	-1.3399	-2.2524	-3.0915	-1.0103	-2.2474	-0.76499	-3.7348	-3.8903	-3.3158	-4.3044	-2.2876	-3.2476	-2.8518	-3.5902	-3.1085	-2.7854	-3.5333	-2.8208	-2.9821	-4.9357	-2.4171	-2.7189	-1.0437	-2.8091	-4.5861	-3.2441	-2.7233	-0.68067	-1.3819	-1.2766	-2.8513	-1.4047	-2.3361
5.4488	5.4445	3.8105	4.9731	2.752	2.4058	4.9517	5.1595	3.9642	2.7428	2.2736	5.3009	4.987	4.0033	3.5809	1.7416	4.2693	5.0273	3.1337	4.1897	4.9769	1.3838	4.1036	4.9928	2.0738	5.2257	1.9643	6.9582	3.9959	6.001	4.3143	3.1803	3.666	3.6548	3.1216	3.6302	5.3695	3.2562	4.0267	3.2905	2.245	4.9077	3.8994	6.3465	4.9821	3.9712	5.0063	4.837	3.251	1.9062
-13.686	-16.096	-15.735	-16.39	-15.611	-16.505	-16.725	-13.971	-16.549	-16.217	-15.002	-12.326	-14.18	-13.588	-12.356	-13.135	-14.383	-13.922	-14.032	-12.733	-13.878	-13.333	-15	-13.987	-15.291	-13.92	-17.703	-15.565	-13.68	-14.84	-16.837	-13.503	-15.156	-13.875	-12.45	-15.138	-15.42	-13.231	-13.64	-14.678	-12.892	-12.667	-14.74	-14.618	-14.601	-15.251	-15.269	-14.936	-16.244	-14.063
-10.61	-11.784	-13.069	-13.357	-9.9463	-11.562	-9.8568	-11.418	-12.007	-13.168	-12.187	-10.822	-14.274	-12.794	-12.67	-10.381	-10.526	-11.952	-12.868	-12.553	-10.653	-11.302	-13.358	-10.554	-9.3399	-11.195	-11.533	-12.002	-11.841	-13.603	-11.91	-11.046	-11.097	-11.725	-13.03	-12.036	-9.8943	-14.052	-10.064	-10.856	-13.926	-13.23	-11.233	-12.688	-12.764	-11.229	-11.223	-13.395	-11.821	-13.091
-7.1138	-7.8339	-8.6547	-7.5671	-6.7415	-7.8946	-7.5283	-10.347	-7.0639	-7.2267	-9.315	-8.3345	-7.8985	-8.1943	-6.6118	-6.9423	-6.9081	-10.888	-10.192	-6.7367	-6.934	-6.7783	-9.2303	-8.0167	-6.1307	-8.0253	-8.3738	-4.7846	-8.8872	-6.9825	-5.593	-10.263	-7.2849	-7.4664	-6.7131	-8.3882	-8.9906	-5.4488	-7.9815	-6.4787	-8.0425	-5.8546	-7.7959	-9.0068	-7.8221	-10.548	-8.2331	-8.3924	-6.5016	-6.3652
1.3701	2.0589	-0.015231	0.79347	3.9707	3.338	0.97497	-0.44519	1.8484	3.6261	1.9965	0.71165	1.3105	1.7128	0.14163	2.5292	3.0037	-0.31017	1.4174	2.9739	3.1967	1.4371	0.79157	3.7292	1.7451	2.3997	1.0329	0.75106	1.619	3.7752	0.32005	1.1073	1.1554	1.616	2.6077	-0.57383	2.8878	2.9765	1.7541	2.5066	2.2012	1.5835	2.1304	1.5884	2.4444	2.4155	1.2205	0.53872	3.2125	4.1682
2.6969	2.4039	1.1795	-0.434	0.85477	0.72711	2.2478	1.4726	3.6556	3.9021	0.37332	0.68295	0.55868	2.4667	2.7602	0.85748	3.1062	4.4406	0.91639	1.5867	2.2434	1.392	0.76899	3.0463	3.1782	0.055836	3.3955	-0.65162	2.3876	2.6339	1.7741	2.7648	4.3098	-0.34608	3.3723	3.3123	2.7505	1.2462	4.1597	3.0674	0.96686	0.55747	2.8071	2.8359	0.41364	0.84494	1.0293	5.3109	0.73174	2.0507
7.7464	10.15	5.8662	6.6776	9.762	9.1578	7.663	8.1243	8.8639	7.3959	7.7068	6.6132	6.5719	6.4105	8.8356	10.221	7.7777	8.2608	7.6631	8.3486	6.6864	6.7286	5.9477	7.984	6.6918	6.7384	7.6587	7.2351	4.4217	6.7042	8.6494	8.8009	9.6644	4.9949	6.8104	6.2328	7.232	9.957	5.3743	6.5298	8.8981	8.4989	8.0737	7.2038	8.6996	6.3985	7.3724	7.789	7.1407	9.7483
7.3946	5.5508	5.0391	6.6467	8.8883	7.3617	5.9611	6.0358	7.2609	6.0841	7.7363	7.7409	6.3247	7.4752	5.5052	7.5181	8.1869	7.0146	7.8164	7.0965	8.4852	6.26	7.3076	7.3202	6.586	10.011	6.3693	4.3783	6.918	10.31	6.1039	7.8195	8.2004	4.3285	8.8618	7.3885	7.4372	6.8487	6.7108	7.7008	6.1663	8.1456	5.8554	8.0723	6.5841	7.0131	5.6066	6.7008	5.3499	7.2437
-11.488	-11.466	-11.075	-10.334	-12.219	-11.636	-10.536	-10.114	-12.181	-11.917	-11.812	-9.8321	-13.125	-11.795	-10.388	-10.288	-11.957	-11.099	-13.268	-12.268	-10.116	-12.411	-10.247	-14.032	-12.494	-10.945	-10.631	-12.066	-10.917	-11.249	-11.449	-14.412	-11.444	-12.24	-11.75	-11.538	-9.5717	-10.967	-10.308	-12.972	-9.3607	-11.472	-9.4974	-12.705	-10.562	-9.8501	-12.999	-9.8887	-10.993	-9.2974
-8.7806	-10.696	-9.5432	-9.1257	-10.128	-9.4453	-8.0295	-8.3425	-9.6378	-8.0218	-7.2256	-9.1599	-8.1481	-9.7012	-8.8909	-9.7593	-10.087	-8.1546	-7.9547	-8.0132	-7.0603	-7.9376	-10.295	-9.9748	-10.388	-9.1199	-9.214	-9.5147	-8.133	-9.3892	-8.6444	-8.9033	-8.3999	-7.5049	-10.126	-8.926	-9.1482	-7.5739	-8.3196	-7.667	-9.3162	-11.603	-6.2411	-9.2552	-8.203	-11.264	-9.4509	-8.0866	-11.024	-7.2458
-12.763	-12.719	-15.04	-13.995	-14.701	-15.76	-15.802	-15.233	-14.683	-14.55	-15.175	-15.917	-14.968	-14.785	-14.018	-16.986	-16.64	-15.188	-15.985	-14.46	-13.184	-13.506	-14.196	-13.91	-12.567	-14.213	-18.209	-15.114	-15.141	-15.748	-14.429	-13.993	-16.216	-10.934	-16.053	-15.661	-14.342	-13.301	-14.829	-14.425	-14.316	-13.885	-17.479	-16.535	-17.009	-14.115	-13.31	-14.059	-15.403	-15.341
0.65528	-0.076304	1.7285	0.073293	1.9007	0.26674	0.65034	1.936	3.1485	2.6785	1.3729	0.68922	0.30351	2.116	1.3815	1.8675	1.3869	0.81246	1.8594	2.0097	0.47093	2.248	1.0701	1.1133	1.6979	-1.5265	3.6186	-0.84365	3.1151	1.0807	2.9152	1.5835	0.63805	5.4485	1.797	2.0152	0.82867	1.499	3.9651	1.6029	3.1226	0.10691	0.9644	3.0189	4.4765	2.5054	4.4492	1.0187	1.4543	-0.4181
6.5587	4.1996	1.469	5.8235	4.4256	5.448	5.4696	5.3789	6.5689	4.4152	5.8581	4.9685	5.3933	6.6033	4.9151	4.9565	7.0835	5.0185	4.3364	5.6648	5.0664	4.1145	3.7	4.8093	7.1889	4.2332	3.3122	4.9905	5.6989	5.905	3.3035	3.8822	4.7906	4.1718	3.1194	3.999	4.3823	7.5365	4.8956	5.9804	4.4845	4.665	4.728	4.7685	5.1287	3.6113	3.7919	4.9939	3.7581	4.7168
1.1833	-0.58972	-1.0305	1.0584	0.76399	1.9751	-0.25545	-0.9917	1.1934	-2.03	0.76159	0.57646	-0.68936	0.36672	1.8071	0.86775	1.6664	1.1974	0.52297	-0.46645	-2.6478	-1.0616	0.23306	0.52691	1.7967	-1.2391	-1.4605	-0.73322	-1.0014	0.7654	-1.2575	-0.64468	0.75795	0.99695	0.024243	0.5455	-1.7512	1.1813	0.30092	0.45105	0.55268	0.52851	-2.0616	0.83749	-1.9335	1.3139	-0.33668	-0.35689	-0.73239	-1.5033
-4.4227	-6.475	-6.0754	-7.109	-6.3236	-5.7735	-5.7674	-4.4426	-6.81	-6.19	-6.7834	-4.8779	-5.9017	-5.1453	-5.1898	-7.062	-5.4405	-4.6034	-5.1606	-8.4688	-4.7226	-5.5784	-5.723	-5.2691	-5.7701	-6.393	-5.4944	-6.8265	-6.8763	-3.8591	-7.079	-7.4506	-2.4299	-7.125	-5.4415	-6.6504	-6.4637	-6.7215	-4.806	-6.3835	-5.9749	-3.8219	-6.1221	-7.1973	-3.3632	-7.8282	-6.9549	-6.0293	-7.167	-8.0773
3.8027	1.0451	2.6478	4.0157	5.1667	0.57752	1.4731	4.6438	1.8156	0.93824	2.2935	3.094	2.783	1.8426	4.4982	2.9178	2.5515	2.0452	5.5635	4.2187	2.2819	2.666	5.1603	1.8969	3.8842	2.9682	3.0519	4.2083	-0.075066	4.7345	3.6896	0.55438	3.2406	4.8249	2.8463	1.6693	2.7494	2.3323	2.4588	2.761	2.551	3.7839	2.9719	2.437	5.1416	3.6749	1.8546	3.3599	4.325	3.4449
-21.016	-21.897	-23.104	-21.139	-19.296	-20.4	-24.212	-23.53	-22.725	-21.932	-20.894	-21.017	-24.132	-22.437	-22.04	-22.201	-22.024	-22.12	-21.145	-20.148	-21.742	-22.073	-23.03	-22.522	-23.931	-23.857	-23.514	-19.545	-22.242	-22.227	-23.251	-22.633	-21.642	-22.009	-22.623	-21.54	-23.694	-23.177	-19.358	-25.104	-22.336	-24.481	-23.215	-22.888	-21.847	-22.116	-23.576	-20.383	-23.13	-21.655
2.0349	0.37357	0.80939	-0.21585	3.0904	0.785	1.5518	1.5632	-1.4591	1.5835	2.7486	0.27967	3.6188	3.6122	1.251	4.0008	3.5007	1.764	2.79	3.1586	4.5103	4.0434	5.7451	3.7762	3.1179	1.7689	0.24542	3.5473	3.9848	2.5601	1.4498	3.2364	1.2448	2.3358	2.7949	0.32605	0.49947	2.5275	1.0727	3.5879	-0.14028	0.90491	3.3605	2.0062	1.0435	-0.32968	1.6024	0.66641	1.5083	1.8408
-0.7941	-0.55634	-3.4025	0.81079	1.1188	1.0351	-2.3656	0.055843	-1.9452	-2.0757	-0.14648	-4.4271	-3.2314	-1.2122	-2.2602	-0.85427	1.2344	-1.0041	0.80543	-2.1296	1.4481	-3.5057	-2.1455	-1.4021	-2.5135	-1.9963	-0.44634	-0.94983	0.061605	0.0082946	-1.6854	-1.8746	0.27609	-0.88598	0.55455	-1.7562	-0.24694	0.72034	-0.95605	-0.93904	-1.5976	1.459	1.9202	-0.93939	-0.68518	0.065817	1.2763	-1.243	-2.5381	-1.2226
-7.2081	-7.3629	-7.7771	-9.2517	-9.2969	-7.6957	-8.1442	-9.0519	-6.2877	-8.2837	-7.9488	-6.1667	-5.7577	-7.5641	-8.0221	-7.3914	-6.5637	-8.4619	-6.298	-6.8538	-6.5746	-6.6547	-6.8809	-8.3385	-8.4511	-6.0478	-6.0761	-8.4904	-9.1274	-7.1476	-8.8901	-8.224	-7.7036	-7.2495	-8.6519	-4.5975	-9.1559	-6.3382	-8.2802	-8.3428	-9.7725	-8.5755	-6.3008	-6.4252	-7.624	-7.2058	-5.0059	-9.0008	-8.9695	-5.6335
7.5924	9.6445	7.8243	11.893	10.888	7.3317	8.0887	9.9302	8.2406	11.611	11.246	11.403	10.066	8.9768	9.3565	9.5311	10.005	13.184	10.083	10.186	9.3173	8.8512	11.126	8.6821	11.589	11.404	10.121	10.975	10.331	9.5434	10.162	11.228	9.075	10.803	8.4631	7.4516	10.182	11.997	8.6913	10.314	8.6585	10.401	11.434	9.2475	11.804	10.606	11.594	10.544	11.66	10.659
-13.762	-11.178	-11.503	-13.245	-14.065	-15.703	-14.081	-11.754	-11.748	-13.17	-12.871	-11.715	-13.419	-12.966	-13.626	-10.697	-11.834	-11.95	-11.188	-14.001	-13.425	-14.431	-12.338	-13.912	-12.91	-12.472	-11.695	-10.639	-12.801	-12.955	-11.691	-11.126	-13.531	-12.046	-12.122	-14.606	-11.689	-13.385	-16.397	-11.01	-12.838	-11.352	-11.907	-13.328	-14.466	-15.161	-12.153	-11.365	-12.907	-13.041
-8.9642	-11.757	-8.4935	-9.4111	-8.7055	-8.6027	-9.7359	-8.0408	-9.8492	-12.627	-10.134	-8.2391	-8.1616	-8.7465	-7.9086	-10.149	-8.3251	-9.6547	-9.2746	-9.8265	-9.9725	-8.8048	-9.4435	-8.9764	-8.6801	-8.3278	-10.081	-8.4946	-9.1702	-10.32	-8.878	-10.442	-10.54	-7.8841	-7.013	-8.6381	-9.0721	-8.9761	-10.767	-7.6175	-9.1727	-7.9761	-9.0278	-8.388	-11.184	-7.7722	-7.3509	-7.0878	-11.46	-7.622
-2.7955	-4.763	-3.6834	-4.3319	-1.1235	-1.3745	-3.0757	-3.7407	-4.8041	-3.5592	-3.0656	-3.8656	-3.7708	-1.7539	-4.8582	-1.8938	-4.7951	-4.1149	-4.1008	-3.7869	-1.8458	-2.4391	-1.8023	-2.8823	-5.2198	-5.3063	-3.5955	-3.6715	-3.9177	-4.2862	-3.829	-5.446	-3.9387	-4.2146	-2.5402	-1.5289	-1.5427	-3.5628	-2.6805	-3.1622	-5.0452	-5.1691	-1.8423	-4.4475	-1.9242	-3.605	-2.3442	-2.8486	-4.2624	-2.7875
-7.4691	-8.8996	-7.1049	-8.4075	-9.119	-9.9392	-8.9079	-9.8303	-10.069	-8.1776	-8.7425	-8.9318	-9.797	-8.3779	-8.4482	-9.5065	-9.1784	-9.1371	-11.046	-7.9404	-9.4701	-9.9504	-8.9176	-8.3432	-10.278	-7.8494	-10.404	-10.13	-7.8993	-6.8197	-8.2933	-10.162	-8.8959	-10.102	-6.9921	-9.5398	-9.2649	-8.6766	-12.033	-10.664	-7.8263	-10.226	-8.6439	-8.1218	-7.284	-9.2386	-11.012	-10.58	-10.716	-9.4159
-6.5708	-4.7827	-9.6531	-5.8757	-8.5979	-6.1439	-3.9777	-7.1141	-6.8753	-6.4813	-8.049	-8.8115	-7.4282	-5.9499	-8.5155	-8.1003	-8.1517	-7.0147	-6.7496	-5.9351	-6.7983	-8.858	-8.7927	-8.8403	-7.293	-8.1035	-6.5887	-6.9234	-7.1282	-9.0618	-6.1332	-4.9082	-6.1125	-8.5087	-6.4912	-8.1851	-8.4845	-6.3791	-8.1073	-8.7488	-7.171	-7.9282	-8.6954	-9.8989	-6.5582	-5.7867	-6.8827	-6.1602	-7.2051	-5.5932
-5.5786	-5.8963	-5.2066	-3.4924	-6.8005	-5.832	-5.5168	-6.152	-9.252	-6.4549	-6.6679	-8.9123	-7.8489	-5.8883	-5.3641	-6.8397	-4.8822	-7.4083	-3.4932	-5.2716	-6.0025	-6.8008	-6.9466	-4.0788	-4.6704	-6.7134	-7.3324	-5.7128	-4.8545	-6.006	-7.4049	-5.3474	-7.3825	-6.5222	-5.6024	-7.9625	-5.6014	-7.8922	-6.7105	-4.0815	-8.6247	-7.6726	-3.2369	-7.2947	-8.5101	-8.0564	-5.7024	-6.5297	-7.3447	-7.779
-0.63036	-2.3794	0.0029777	-1.7654	-0.79898	-1.5842	1.1535	-1.6949	-3.55	-1.6309	-1.1788	-1.3567	1.6685	-2.2409	-2.5717	-1.2063	-0.082258	-0.74174	-1.9282	-2.2539	-0.2224	-0.37157	-2.2222	-0.94139	-0.5137	-0.95212	-2.4329	-1.1228	-1.4186	-3.1278	-1.8483	-0.18326	-0.81598	-4.8667	-3.3192	1.7764	-1.1644	0.42702	-1.3794	-1.0045	-1.4261	0.061209	-0.59306	-0.7941	-1.1251	-1.064	-0.11679	0.34609	-0.85913	-2.2595
1.7142	1.956	-1.3181	1.0521	-1.7137	-0.31271	-0.21833	1.2072	1.4629	1.8466	-0.45621	1.6291	0.11936	0.48307	-2.7409	1.9054	-0.77541	-2.3332	-1.5849	-2.4033	1.741	1.7624	0.28302	0.54861	0.40351	0.44848	1.1805	-0.34135	0.35966	-1.5414	0.59291	-0.72718	-0.88033	-0.056771	-0.91941	-2.0396	0.041315	-1.2753	0.52172	-1.0769	-2.5778	2.7508	0.83307	0.36462	-0.93314	2.1489	-1.9486	-2.5972	0.92333	-1.4533
-1.6442	-1.837	-0.33806	-1.22	-1.0375	-2.7946	-1.9728	-0.4397	-2.2054	-2.9029	-2.0068	-0.72987	-0.76924	0.70711	1.4341	-3.881	-1.3647	1.1455	0.95561	-2.3445	-1.2573	-0.7262	0.34349	-0.030096	-0.40369	-1.861	-0.066696	-1.4521	-0.091264	-0.79387	-2.6056	-0.088883	-1.3687	-0.74285	-1.1082	-1.7635	-3.9144	1.8789	-0.75547	-0.42298	-1.2878	0.2398	-0.94106	-0.11652	-1.6232	-2.5201	-0.58563	-2.4286	-2.4562	-0.24471
-3.4383	-0.20087	-2.8542	-3.7478	-1.2813	-1.5014	-1.8827	-1.3349	-1.3593	-3.7022	0.68599	-3.1706	-1.7145	-1.9429	-1.3071	-0.13208	-3.455	-0.52451	-0.8593	-0.19826	-1.6356	1.1599	-3.5887	-2.0424	-0.52476	-2.8814	-0.48147	-0.35312	-3.5945	0.33348	-0.55716	-0.96199	-0.42435	-1.1668	-0.73154	-3.0724	-1.9097	-0.773	0.0097992	-2.4117	0.6953	-3.0453	-2.2359	0.65564	-0.45611	1.3961	-1.354	-1.7518	-0.28221	1.1866
-14.004	-13.699	-15.322	-13.12	-12.563	-13.1	-14.193	-11.716	-12.553	-12.824	-11.012	-12.337	-12.263	-12.139	-12.186	-11.321	-11.902	-11.36	-13.833	-11.654	-10.469	-10.34	-11.403	-12.335	-12.337	-14.379	-10.037	-12.867	-12.644	-12.291	-13.712	-10.739	-12.812	-12.304	-14.455	-12.276	-11.996	-13.721	-12.685	-13.342	-11.938	-10.94	-11.999	-11.571	-12.589	-12.25	-13.257	-13.301	-12.957	-14.522
2.9141	3.8611	1.6836	2.5209	2.3131	0.74819	1.7114	1.1732	2.8969	3.375	2.2357	1.3439	2.7838	0.83519	-0.24638	1.6658	1.0892	3.9961	2.4987	1.8484	0.86855	-0.96058	5.2863	1.4309	1.8519	0.47423	-1.3164	1.0984	0.32126	2.3632	2.0763	0.68184	3.5545	1.1232	0.9532	1.1595	2.0387	2.556	3.3382	3.1395	0.41461	-0.9322	3.1404	0.93991	2.8055	0.29205	1.6938	1.0739	2.0955	2.0645
3.2702	5.4552	4.1825	5.5684	4.1336	4.8778	5.8217	2.7718	5.079	3.6426	6.1917	4.2238	4.779	6.0374	4.8476	4.2224	4.0795	4.5946	4.8448	6.0565	4.2816	3.976	3.9586	5.5553	5.8062	4.4664	4.3992	4.8507	5.7336	5.2829	3.752	4.6738	4.0016	5.2304	6.4711	4.5305	3.0175	6.2396	4.8547	3.8735	5.7734	3.8708	4.7665	3.7804	6.7638	5.8636	4.5861	5.0091	5.9618	6.002
2.3538	0.1663	2.6195	2.1907	2.8459	-1.098	1.9928	1.1214	1.999	0.95712	2.0491	-0.46245	-0.45016	1.3699	1.759	0.16197	-0.92358	4.4913	2.3799	4.4093	-0.8537	2.323	1.0733	2.5832	2.0956	1.4061	1.9082	-1.3202	3.5467	0.99244	3.1647	2.8125	1.0707	3.7136	4.3209	0.60119	2.3035	2.3291	1.3187	2.5156	5.0185	4.7246	2.0123	1.7592	1.6303	0.4873	0.50797	1.9688	2.8933	4.3504
-6.4867	-8.424	-6.4042	-7.7387	-6.0659	-7.3918	-6.4304	-5.2482	-8.4792	-6.0213	-5.5446	-5.7871	-5.0511	-7.0825	-7.0812	-5.5831	-4.3532	-7.5727	-9.7745	-7.5834	-4.4291	-6.5846	-7.4485	-5.9601	-6.9075	-6.9003	-4.2406	-6.4891	-3.2765	-6.2458	-4.8557	-6.4489	-7.9021	-5.786	-7.737	-3.6531	-6.7392	-6.2024	-5.5923	-3.5514	-6.632	-6.0881	-6.6868	-6.8101	-6.2265	-7.2814	-5.1086	-6.1826	-4.1085	-6.8017
1.4609	1.425	3.3364	2.2988	3.3977	4.8725	1.3434	4.7301	2.3406	0.96005	4.5482	2.5218	1.7635	2.6597	3.468	3.9329	5.585	3.8087	0.68941	1.6913	1.2086	2.0441	4.0951	1.1938	3.242	1.3866	3.3355	3.7919	2.3077	2.0058	2.4561	2.9277	4.2981	0.31089	2.705	2.2623	2.9209	-0.2671	3.2029	2.9839	2.7581	2.5336	2.2033	1.9326	4.1221	0.81761	2.0561	2.0443	1.3235	1.3874
-10.124	-11.261	-11.782	-11.803	-12.572	-15.332	-14.175	-13.534	-11.795	-13.687	-14.813	-12.687	-10.086	-13.372	-11.268	-12.372	-13.194	-11.958	-12.532	-15.015	-12.583	-14.25	-13.029	-13.829	-11.386	-12.424	-11.969	-13.906	-12.314	-13.328	-13.079	-12.692	-11.744	-12.245	-13.896	-12.979	-12.016	-14.472	-12.808	-15.135	-12.135	-14.678	-13.285	-12.725	-12.652	-12.721	-15.108	-13.983	-12.911	-13.282
5.2647	6.2265	6.6174	7.9206	5.7523	4.9465	5.641	5.8202	4.2645	5.3815	5.074	7.295	6.2992	4.7783	5.8199	4.9041	4.7005	6.0617	5.7686	6.3933	7.6924	5.4586	3.1167	3.1751	6.4783	5.3569	4.8872	6.9036	5.1312	5.4016	4.5807	7.2327	4.0416	3.5362	4.7426	3.4816	5.0701	4.6291	6.962	4.5119	4.5736	5.7274	5.7988	7.1031	4.1907	5.7727	8.2387	5.5702	5.285	5.6359
-2.7091	-3.6286	-5.0187	-5.8796	-3.3213	-3.6654	-2.5376	-5.3155	-4.3839	-2.6126	-1.386	-4.0121	-3.6477	-2.6954	-3.1474	-4.7144	-4.2016	-3.0187	-1.4503	-1.91	-3.6285	-3.5831	-5.0045	-3.8899	-2.3925	-3.5207	-4.0014	-2.8887	-4.7099	-2.4808	-4.2056	-2.7264	-5.4125	-3.349	-4.6425	-3.0556	-4.4724	-1.4268	-4.5707	-4.2545	-2.4268	-2.7796	-2.3256	-3.1677	-3.9258	-2.171	-3.0409	-5.8725	-3.395	-2.3441
-2.1677	-1.8443	-1.6685	-3.887	-2.824	-2.2398	-0.62297	-4.3021	-0.71462	-1.681	-2.4538	0.85011	-3.0935	-0.636	-1.705	-1.2517	-1.8422	-2.5753	-1.5199	-0.64468	-0.48744	-2.3273	-1.4949	-2.1707	-0.61142	-2.537	-1.363	-2.3407	-2.0611	-1.2202	-3.5248	-2.6128	-2.3924	-2.4596	-0.16237	-0.62532	-0.11131	-2.8723	-0.9353	-2.8619	-2.5236	-0.6912	-1.2745	0.81687	-0.71321	-2.7096	-2.3927	-1.1504	-4.3571	-2.9349
-12.923	-14.144	-15.588	-13.648	-14.353	-14.524	-11.777	-11.551	-14.148	-12.656	-14.151	-12.645	-13.289	-13.7	-14.475	-14.301	-12.614	-15.017	-12.603	-12.498	-11.194	-15.23	-12.006	-15.643	-14.371	-15.438	-12.929	-13.307	-10.384	-11.888	-13.878	-14.502	-12.73	-12.038	-12.322	-13.588	-14.04	-10.865	-13.858	-13.75	-14.442	-11.163	-14.272	-11.201	-12.547	-14.632	-12.879	-15.211	-11.919	-13.687
-12.791	-12.695	-12.603	-13.396	-13.423	-12.898	-13.419	-11.922	-12.533	-12.14	-14.033	-13.208	-13.333	-12.046	-11.856	-12.957	-12.293	-13.725	-13.761	-15.724	-12.23	-12.038	-12.909	-13.938	-11.73	-13.657	-13.185	-13.151	-13.04	-13.378	-12.644	-10.79	-11.352	-13.71	-12.26	-12.022	-11.421	-13.982	-12.666	-15.452	-12.332	-13.283	-11.677	-11.955	-14.365	-11.006	-13.343	-13.683	-12.674	-12.48
-2.1748	-1.6854	-1.4146	-0.57565	0.33954	-2.4871	-1.6709	-2.0497	-3.8739	-1.8831	-0.09894	-0.8272	-1.9833	-1.4954	0.30129	-2.2864	-0.29623	-0.49444	-0.57671	-2.7775	-2.0417	-2.5781	-3.0208	-1.0456	-0.53501	0.67645	-3.168	-2.6457	-0.7312	-2.0916	-0.71846	-0.33649	-3.2852	-0.97311	-0.49163	-0.50234	-4.4937	-0.66828	-0.43109	0.13336	-2.565	-0.59083	-2.0763	-2.9789	-0.89393	-2.6255	-0.36736	-1.8432	-2.7386	-1.7787
-19.71	-21.638	-21.874	-21.098	-20.442	-18.731	-21.175	-20.54	-21.41	-19.441	-19.804	-22.733	-19.435	-20.083	-20.327	-19.579	-19.514	-22.202	-20.315	-20.202	-21.503	-20.625	-19.54	-20.617	-22.478	-19.947	-21.797	-21.922	-22.06	-19.151	-21.006	-19.479	-19.665	-18.706	-19.831	-18.018	-19.293	-17.874	-22.724	-21.252	-20.703	-21.042	-20.669	-19.803	-22.534	-20.093	-19.43	-21.451	-19.849	-22.274
1.1792	0.74233	1.6373	1.5345	1.8297	0.22823	0.47377	1.3895	-0.55972	-0.036102	0.45226	-3.5905	1.9359	1.3354	-1.9696	-0.022333	-0.069376	0.78428	-0.33055	-2.1202	-2.2992	-1.6669	0.20054	1.1312	1.8554	-0.12748	0.41703	-0.69923	0.14604	2.4907	-0.81758	2.2747	3.1151	-0.2697	-1.0315	-1.9493	1.6705	-2.5096	1.1778	-1.9601	1.4602	-0.08181	2.6092	1.89	1.259	2.4214	1.6253	2.6868	1.3722	1.4286
8.5112	8.3142	12.228	5.9371	9.2553	7.197	6.4147	6.4962	6.8443	10.226	8.4739	6.9839	8.7786	8.8353	7.7229	11.107	11.585	8.6743	9.815	8.2465	9.0265	7.553	8.169	9.4494	8.3247	7.4259	7.4738	7.8979	8.3992	7.7023	7.0588	9.3252	9.6288	7.8618	9.597	8.0265	8.1677	6.3226	9.8837	9.8755	5.3731	5.4189	7.1475	8.362	6.9284	8.6651	7.7739	8.2554	6.9996	8.3187
-8.3901	-11.163	-9.183	-10.483	-9.9441	-10.986	-8.7373	-12.232	-8.1822	-9.9772	-11.417	-11.395	-9.8288	-8.6169	-9.714	-13.278	-9.2115	-11.074	-12.852	-8.3556	-11.477	-12.581	-11.037	-9.8671	-10.896	-10.736	-10.402	-8.627	-10.391	-11.729	-9.4266	-9.5095	-9.7914	-10.663	-10.063	-10.743	-10.228	-12.07	-10.651	-11.184	-10.436	-7.3208	-10.836	-8.4855	-9.1146	-10.762	-12.955	-10.821	-11.757	-12.179
-3.6007	-2.1757	-2.5395	-3.6388	-3.0509	-4.0245	-3.2745	-0.28667	-3.046	-2.3381	-1.3009	-5.7827	-3.0224	-1.5582	-2.2919	-2.4277	-3.4672	0.056401	-2.0752	-1.7338	-4.5629	-4.3756	-1.7982	-1.9827	-4.4959	-2.2498	-0.80233	-2.7427	-2.8026	-1.3837	-1.3512	-2.4181	-0.98644	-4.6988	-1.7836	-0.88554	-2.9678	-1.5249	-2.2962	-1.9501	-2.006	-0.37962	-2.8654	-0.77754	-3.6712	-0.95285	-2.3653	-2.9702	-3.4115	-1.6473
-3.015	-2.4241	-5.4835	-6.0624	-4.2988	-1.9237	-5.374	-5.0987	-1.6186	-6.2159	-3.1176	-3.0655	-4.8575	-4.2766	-2.1715	-3.2832	-6.3264	-1.4334	-4.5693	-3.8002	-4.7928	-3.4406	-4.0451	-4.4684	-4.3942	-5.1889	-2.8765	-4.4137	-3.8204	-3.1751	-1.6519	-4.0066	-4.5148	-2.2067	-3.1804	-4.6177	-4.6571	-3.1344	-2.666	-2.1163	-3.4192	-4.8262	-2.7608	-1.6879	-5.0374	-4.3401	-0.87399	-5.897	-4.6066	-2.7683
8.7759	6.7625	7.7177	6.7959	6.8466	5.2568	9.266	7.1297	8.6401	7.2276	8.5394	9.2235	9.1316	8.4971	6.4515	9.0146	7.1018	8.2205	7.9966	10.226	7.9955	9.073	9.1867	6.7069	7.9335	5.4662	6.6374	8.2238	8.9923	8.6266	10.152	8.4096	6.9137	8.2592	8.675	9.5321	6.5552	7.3932	7.216	5.71	9.4531	9.0556	10.077	8.5361	7.5797	6.1287	6.8303	9.2056	7.4505	7.3459
6.0246	7.8679	4.6169	4.8846	5.2571	4.439	4.1647	3.6571	6.2761	5.2196	3.8604	4.4931	5.8289	6.8036	7.0856	6.3574	3.831	7.1736	5.1824	4.6447	6.4762	5.5439	7.0827	5.6758	5.6459	6.2477	7.083	3.2544	4.7624	4.3555	5.4545	5.7252	6.492	5.3204	5.4174	4.1557	5.0794	6.2557	5.8633	4.2367	3.7202	4.0117	4.3855	3.5529	5.5138	6.8381	6.355	5.9662	4.5136	5.5278
-12.96	-13.931	-14.487	-11.877	-14.375	-13.745	-15.897	-13.472	-13.224	-14.226	-12.071	-13.253	-14.486	-14.17	-11.937	-12.919	-12.131	-12.434	-13.243	-16.661	-12.548	-10.29	-11.974	-13.467	-10.658	-12.942	-13.92	-12.797	-11.613	-11.521	-12.746	-11.018	-13.524	-12.697	-14.059	-13.185	-12.371	-14.643	-12.623	-11.925	-14.352	-11.31	-14.411	-12.339	-12.246	-14.01	-12.11	-13.986	-15.49	-12.578
-0.34543	-1.511	-2.2849	-1.1087	-0.83417	-4.4251	-2.6186	-0.1583	-0.85446	0.095308	-0.20008	0.16513	-0.48584	-0.4949	-1.5426	-3.5737	-0.71132	-2.6333	-0.59701	-0.48327	-2.3323	-0.27103	-0.78093	-2.226	-0.91148	0.27721	-2.1183	-1.2723	0.97542	-2.4959	1.2141	0.89385	-4.0307	-4.7726	-1.8061	-2.5095	-0.67432	-1.6026	-1.6093	-1.1831	-1.3599	-1.6141	-0.83445	-0.78219	-1.1483	-2.0707	-3.0698	0.66257	0.15165	-1.1626
-14.207	-9.6433	-12.498	-12.334	-11.417	-12.346	-12.47	-10.22	-12.505	-11.196	-11.318	-10.879	-10.999	-12.808	-11.386	-13.145	-12.285	-12.515	-12.373	-12.413	-15.269	-10.4	-12.8	-12.091	-11.756	-13.295	-12.958	-13.289	-13.687	-13.111	-12.111	-13.043	-10.692	-12.159	-13.102	-12.559	-13.994	-13.13	-13.313	-13.474	-11.23	-12.01	-11.615	-11.937	-10.4	-11.956	-9.761	-11.275	-11.501	-12.773
-8.1695	-6.9098	-5.92	-7.8137	-5.461	-5.6788	-8.2925	-4.929	-4.7028	-5.5994	-5.7699	-6.531	-6.8686	-4.8019	-4.654	-4.6962	-4.0426	-6.6789	-6.6586	-5.9238	-3.2897	-6.3941	-5.7275	-3.8815	-6.2129	-6.3981	-6.4299	-3.7931	-5.4003	-7.2715	-4.5277	-3.4528	-4.5569	-5.7367	-5.4301	-7.6404	-3.4768	-6.6075	-5.7868	-4.7621	-6.4911	-6.5359	-6.5697	-7.0631	-4.7131	-6.4747	-4.8431	-4.8292	-6.8803	-5.414
3.0294	2.2902	0.81899	-1.9933	2.8377	2.6374	1.5844	-0.51364	-2.2333	-0.014578	-2.1432	-2.1678	2.6482	-1.9258	-0.76732	0.64219	0.53079	-1.8869	-0.74967	-1.5843	-0.67333	0.95623	-1.6734	-1.701	-1.2064	1.4979	-1.5195	1.7992	0.63177	-0.62912	-1.4713	0.95828	0.19456	-0.57799	-2.3235	3.2066	-3.8246	-0.85491	0.034212	0.91719	-1.1088	-2.3815	-2.3096	-3.2101	2.5068	1.7	-1.966	-0.064613	2.528	-0.7819
-0.26041	1.7132	-0.90468	2.7745	2.8386	-0.52143	4.8464	1.0479	2.1325	1.1606	2.2426	1.2287	0.10309	2.675	1.1363	0.27546	3.1109	3.3137	2.5255	1.8805	2.9202	-1.3219	0.41277	1.6654	1.1505	-0.61427	1.0807	1.9413	1.5631	3.2129	1.2357	4.1205	1.1899	3.7354	4.6801	0.41775	1.4015	-1.0645	1.057	0.46605	3.576	1.0887	-0.70038	1.837	-1.05	0.54116	0.9884	1.0018	0.42559	1.797
-5.8343	-4.5798	-5.9805	-6.7446	-4.8145	-4.8183	-7.0962	-3.9847	-6.0318	-4.9843	-6.2138	-5.5733	-6.5304	-6.4544	-7.076	-6.2342	-2.8299	-8.1229	-5.7966	-6.8837	-3.5236	-6.3876	-5.0289	-7.3033	-6.1914	-6.4418	-6.2178	-6.1355	-4.4006	-4.9067	-6.2665	-6.0843	-4.7517	-5.7898	-6.1912	-6.8432	-3.6323	-5.4297	-4.4442	-6.4518	-3.2302	-5.731	-6.2332	-7.185	-7.1086	-5.6695	-3.9479	-7.0946	-4.536	-7.0641
-15.842	-15.886	-17.228	-15.378	-15.327	-15.79	-16.013	-12.665	-11.39	-15.06	-14.454	-13.565	-13.49	-13.322	-16.263	-13.431	-15.65	-14.399	-13.464	-17.299	-16.203	-14.818	-13.748	-13.001	-15.58	-12.846	-14.787	-14.984	-14.471	-13.921	-16.277	-13.858	-14.756	-13.177	-15.611	-14.601	-12.777	-14.091	-13.996	-14.167	-16.39	-13.825	-15.718	-12.567	-14.134	-14.814	-15.836	-14.761	-14.25	-13.479
-11.963	-14.285	-15.331	-11.113	-14.583	-12.844	-11.67	-12.105	-11.913	-14.377	-14.138	-15.189	-13.88	-12.977	-12.159	-14.155	-14.067	-15.558	-11.345	-12.835	-14.398	-14.392	-14.542	-14.354	-12.66	-13.214	-13.931	-16.608	-11.682	-12.581	-13.861	-15.63	-13.892	-12.294	-14.93	-12.754	-14.654	-12.273	-14.053	-11.57	-13.837	-13.638	-12.674	-16.018	-14.692	-14.743	-14.769	-14.48	-15.226	-15.345
-5.6128	-1.4554	-3.4376	-5.383	-4.4518	-1.7511	-4.8269	-2.3723	-4.1012	-3.7108	-2.2545	-3.5186	-3.9777	-4.8898	-1.8271	-2.86	-1.3748	-3.2118	-3.5635	-3.4519	-3.2569	-2.0449	-3.9643	-4.2544	-3.0118	-3.9323	-2.5968	-2.0954	-4.0164	-2.9483	-1.8553	-3.3017	-3.229	-4.1572	-5.309	-3.8099	-4.0263	-3.516	-3.6763	-2.6403	-3.7969	-1.6266	-4.9828	-3.2461	-3.3587	-3.0953	-3.7382	-3.5903	-4.4757	-3.7794
-14.008	-14.932	-14.013	-11.322	-14.977	-11.939	-13.587	-12.937	-14.759	-14.858	-14.297	-16.006	-13.226	-13.962	-14.386	-10.997	-10.848	-15.008	-13.59	-13.18	-14	-10.788	-12.379	-11.738	-12.995	-13.119	-14.387	-13.269	-12.959	-12.588	-11.391	-12.434	-12.094	-15.424	-14.42	-12.668	-13.195	-13.34	-12.397	-13.058	-13.335	-12.504	-11.569	-13.772	-11.653	-14.213	-12.002	-13.197	-12.857	-12.611
-3.1236	-0.58648	-0.25345	-1.7886	-1.4022	0.32312	-0.49724	0.54389	-0.41359	-2.718	-1.824	-0.08593	0.81484	3.9989	-1.1456	1.9447	2.3089	-0.26773	-1.1054	2.2914	-0.37517	-0.83713	0.35104	0.40043	-1.5838	0.16864	-0.0012277	0.78332	1.2543	0.98121	-0.030124	3.3377	-1.4545	-1.1068	-1.3648	-1.6452	0.010172	-1.7836	0.56548	-0.020332	-2.6962	-1.047	0.084582	0.48879	-2.069	0.23528	1.372	-1.0743	-0.51459	-2.4779
2.6361	0.15119	0.94449	1.5552	-2.1441	0.090563	-0.2232	-0.87655	-0.076015	-1.4689	0.3934	0.58713	-0.70767	-1.6253	-1.9848	-1.4695	-2.8761	-0.85246	0.65031	-1.2154	-3.1494	-2.0969	-0.01292	-2.0763	-1.4674	0.78604	-0.75099	-0.13699	2.3255	0.71989	0.75352	-1.4399	0.5053	-0.4839	-1.9108	0.5719	3.3333	-2.9022	-1.0258	-1.2258	-1.6529	0.92874	0.27396	1.4259	-0.50021	-2.1806	3.1584	-2.3048	1.4242	0.73597
-20.972	-23.777	-20.496	-21.838	-20.547	-23.308	-22.634	-20.833	-22.028	-20.438	-22.915	-19.742	-22.037	-22.029	-19.982	-22.592	-23.003	-22.169	-20.2	-20.684	-22.755	-21.31	-21.209	-23.152	-21.626	-19.416	-20.468	-21.478	-19.07	-18.664	-18.322	-20.892	-22.062	-20.213	-21.422	-21.822	-23.267	-19.669	-20.246	-21.562	-21.251	-19.5	-20.002	-19.205	-22.445	-20.645	-19.699	-19.726	-19.749	-20.717
-7.0791	-5.6283	-7.237	-4.7661	-5.3519	-4.8188	-5.7146	-6.3446	-3.7027	-5.0995	-5.8423	-6.6667	-4.0778	-3.8017	-6.6093	-6.4187	-6.9654	-4.2952	-5.7211	-5.4908	-5.5864	-5.2219	-5.8249	-6.5297	-4.3537	-7.6656	-5.7445	-6.5883	-6.2596	-6.2099	-4.1339	-5.4682	-5.9439	-4.3555	-5.4212	-6.9519	-5.7913	-6.6928	-6.6455	-5.2181	-6.1656	-6.2828	-3.8942	-4.2893	-5.9963	-4.4543	-3.1283	-6.2282	-4.4637	-8.0785
-6.6025	-4.4976	-5.6706	-7.0292	-6.1351	-5.7907	-2.0287	-4.4037	-5.4135	-8.0026	-5.4929	-5.5823	-8.3168	-5.054	-5.8345	-5.6338	-6.6393	-6.5275	-5.8944	-7.1086	-5.0283	-4.8147	-5.3544	-6.6291	-5.797	-3.5379	-6.2728	-7.1468	-4.0838	-6.1838	-4.0891	-4.3952	-5.9257	-6.6437	-5.2868	-4.1591	-5.949	-3.8406	-4.106	-6.7896	-5.3156	-6.6558	-6.5536	-3.9607	-4.9807	-8.7586	-5.9261	-4.2511	-6.151	-4.0877
4.5156	5.4669	5.4546	4.205	7.0365	6.0472	4.0064	6.4643	5.8732	3.5048	6.8458	4.3514	6.0131	3.4084	6.2505	6.9076	5.9888	5.1072	5.7654	4.9224	3.8399	4.6672	5.2868	2.747	4.6259	4.3202	5.6803	6.0594	5.476	2.7643	7.6338	4.284	3.9228	4.075	5.0408	5.1514	4.1644	4.9556	4.8209	2.7812	5.7298	6.6425	6.3319	3.7301	4.3992	4.7397	5.2725	5.6374	5.7542	4.6429
-16.456	-14.986	-15.867	-13.192	-12.359	-14.627	-12.732	-12.804	-11.831	-15.012	-14.322	-13.516	-15.555	-14.581	-14.108	-13.216	-14.496	-14.821	-16.139	-12.403	-15.104	-13.569	-15.539	-14.295	-14.171	-15.638	-12.472	-13.767	-13.393	-14.014	-14.092	-14.211	-13.309	-15.313	-12.403	-13.081	-14.501	-11.478	-15.665	-13.303	-14.177	-13.382	-12.402	-12.71	-13.889	-14.296	-13.817	-13.154	-14.525	-14.274
1.2234	1.9632	3.14	0.18571	-0.24006	0.75064	-0.54215	-1.5283	1.5712	1.0538	0.32084	3.1908	3.3582	1.7033	-2.8029	-0.68226	0.80412	2.9394	3.5706	3.4546	-0.25739	2.3362	0.48529	2.1789	1.029	-0.10087	0.60028	1.8399	2.3059	0.44907	1.1803	3.4142	0.76724	1.3607	0.48746	2.9657	0.5644	1.296	1.3287	1.9891	1.5729	2.4759	0.96135	1.4482	0.72052	2.2668	1.7627	3.0503	1.9535	1.305
-8.2172	-7.3207	-6.2301	-6.1208	-3.1148	-7.2008	-5.6864	-4.9148	-4.0372	-5.8832	-4.4555	-4.7955	-4.1803	-3.4058	-4.1215	-4.2799	-4.752	-5.6043	-5.0649	-4.8637	-6.3033	-6.1249	-5.1789	-5.3211	-5.9812	-4.6159	-4.0994	-4.4904	-5.0578	-5.6308	-5.7068	-6.4064	-6.2868	-3.4505	-7.19	-5.7314	-5.1916	-5.3799	-5.6791	-5.4173	-6.0326	-3.2409	-7.2397	-5.6993	-3.4643	-4.6754	-5.3214	-4.7529	-4.9772	-5.2714
2.9137	0.5685	0.78968	2.4546	2.8413	1.5444	0.13548	1.0673	1.6048	0.50531	0.44036	0.46068	0.022892	0.77718	2.6	-1.5616	1.1526	0.65782	0.77562	-0.044699	-0.28529	2.5727	1.3687	1.3534	0.51098	3.2087	1.145	2.7838	2.5431	2.1061	1.4114	2.128	-1.3046	1.2213	1.9288	1.6255	1.6954	1.6211	-0.18186	0.12808	2.2333	2.1936	1.9562	-0.97673	1.614	1.2465	2.0035	-0.56545	3.4493	-0.97811
-4.3079	-2.3656	-3.549	-2.7688	-4.1968	-0.44707	-3.3585	-2.0085	-6.3985	-2.964	-2.489	-1.9223	-3.3118	-2.8052	-4.7137	-4.4892	-3.9754	-5.9241	-2.3138	-3.7712	-3.8971	-2.2951	-3.8575	-2.8219	-4.316	-3.648	-1.6616	-4.767	-2.5665	-2.2916	-2.9871	-4.138	-3.7278	-2.0674	-2.3348	-2.7779	-4.9567	-1.603	-3.5233	-2.8411	-4.538	-5.2102	-2.6378	-2.4268	-1.9871	-5.1845	-2.5447	-2.0126	-5.4342	-2.5631
-15.87	-15.591	-12.964	-13.484	-12.845	-13.236	-14.604	-13.485	-14.75	-15.697	-12.889	-12.964	-14.652	-12.902	-13.744	-16.724	-12.106	-15.576	-14.525	-12.408	-12.842	-14.239	-15.334	-12.552	-15.091	-18.346	-14.801	-13.545	-15.6	-14.496	-13.578	-13.365	-13.841	-14.575	-14.074	-17.693	-15.384	-13.747	-13.771	-13.778	-13.726	-14.384	-15.078	-12.013	-13.582	-14.365	-14.003	-16.384	-15.736	-14.719
-0.22515	-0.24807	0.77978	-2.1768	-0.53795	-2.2992	1.0725	0.43414	-1.7895	0.17057	0.45892	1.2502	-1.8368	-2.5117	-0.46234	-0.80198	-0.2023	1.2769	0.24533	0.43063	1.2529	1.773	1.3432	0.54496	-1.5647	-0.58989	1.9214	-0.084031	0.67797	0.80406	-0.87099	-1.5381	0.78361	-0.87805	0.53813	-0.71718	2.4056	0.42618	-1.4499	1.6394	1.1553	-0.59065	-1.697	-0.14506	0.64079	0.7766	1.7742	0.80551	0.35718	2.2132
0.59684	-0.26091	1.2148	2.0773	2.3336	-0.039833	0.89504	2.8412	0.063059	1.2249	1.4545	1.6786	0.11956	1.6098	2.9702	1.717	1.4343	3.3622	1.2195	3.1045	3.5041	1.8812	1.8235	-0.7827	-0.13552	-0.5227	1.7278	1.0369	0.84468	1.5528	0.65851	0.28716	1.1249	1.7326	0.20899	0.11715	0.84659	2.2451	0.64657	0.73626	0.2592	1.6012	-0.51479	1.1297	2.4141	-0.15544	0.43854	-0.15534	3.2037	2.1808
-4.0473	-4.0006	-4.59	-4.6406	-4.2313	-5.0106	-4.2543	-2.5958	-3.8042	-3.8022	-3.5977	-3.9678	-2.2741	-3.2156	-3.4222	-6.473	-2.883	-4.3389	-3.0166	-3.4226	-2.3559	-4.8215	-2.9882	-5.3865	-3.0107	-3.3086	-4.0306	-3.7959	-4.522	-5.4016	-2.7549	-3.9329	-3.2986	-3.5512	-2.3557	-3.7764	-4.787	-4.0075	-4.1399	-5.2958	-4.4756	-6.1543	-5.1833	-4.2239	-4.0364	-5.2714	-3.5762	-6.1879	-2.1108	-4.7251
9.0724	6.0272	9.0121	9.027	7.502	9.1959	12.226	12.059	7.5844	7.6738	11.17	10.54	11.238	8.7467	10.008	10.02	9.6691	8.4221	7.8323	8.4545	9.5122	9.5211	9.805	10.122	9.9262	8.8822	10.06	10.438	9.2829	10.669	9.4333	8.9192	10.393	8.7819	9.8115	8.8568	9.9715	9.4384	12.235	8.1873	9.4317	9.729	8.9342	9.809	11.682	9.5889	10.363	11.04	7.6973	8.0409
-4.2317	-1.5773	-3.491	-2.8711	-4.3881	-3.3246	-3.5582	-2.4756	-5.5277	-3.876	-5.0764	-4.4256	-4.0353	-5.1261	-3.8146	-5.5245	-4.1565	-4.1792	-4.6612	-4.8308	-6.0377	-6.3693	-4.9021	0.24527	-4.2046	-3.8719	-4.5444	-2.7008	-3.5634	-2.4255	-4.539	-3.335	-6.0962	-5.2035	-1.9998	-3.7934	-3.1831	-5.9585	-4.1534	-6.8823	-2.2864	-3.3727	-4.4059	-5.6808	-5.0347	-5.5826	-2.7194	-5.3589	-3.319	-5.599
-9.9077	-9.2639	-10.568	-10.243	-11.641	-10.091	-9.8813	-9.9791	-11.707	-9.5975	-9.2733	-10.164	-10.753	-13.599	-9.9312	-10.049	-7.312	-10.491	-11.822	-9.6575	-10.422	-9.0519	-10.259	-8.8334	-11.503	-11.209	-9.6897	-10.1	-11.116	-9.4377	-10.932	-12.005	-10.807	-9.5272	-10.406	-10.277	-10.179	-10.908	-10.841	-11.71	-9.1679	-6.8866	-10.842	-10.127	-10.863	-10.586	-8.5898	-12.176	-10.509	-9.4881
-0.25627	-0.33828	-1.087	-2.0784	-3.2889	-1.6511	-1.3931	-1.9478	1.8326	-3.6072	-1.8178	-0.60468	-3.0944	-1.8618	-2.403	0.16541	-0.74259	-1.9958	-5.2957	-0.58991	-0.83032	-2.6948	-1.9353	-2.293	-1.9011	-0.34609	-2.1047	-0.085738	-0.98994	-1.9825	-1.7157	-2.002	-0.80704	-1.2206	-2.4063	-0.37849	-2.0436	-1.5493	-3.0454	-2.17	-2.6762	-0.35684	-0.6896	-3.7739	-0.88032	0.038233	-2.6684	-1.0511	0.61497	-0.13582
-11.518	-12.549	-10.301	-13.313	-10.705	-12.514	-11.481	-13.882	-11.366	-10.797	-13.63	-12.365	-13.175	-12.476	-10.893	-12.668	-12.569	-9.8439	-12.218	-12.249	-14.297	-11.387	-10.032	-11.917	-10.375	-12.719	-12.044	-8.3913	-9.8245	-12.842	-11.851	-12.625	-11.835	-11.473	-14.649	-11.179	-12.25	-10.686	-11.096	-12.231	-13.674	-11.229	-13.066	-12.584	-11.246	-13.761	-9.7698	-11.913	-8.4176	-11.432
-1.2571	-3.3208	-1.087	-1.0166	-0.98799	-3.5767	-4.1878	-3.9008	-1.4787	0.11091	-0.72646	-2.1166	-3.8187	-1.4306	-3.7301	-4.6151	-1.3756	-2.0712	-2.4666	-0.85637	-2.3489	-2.8835	-2.4474	-2.5849	-3.7689	-3.7061	-4.4603	-0.86767	-1.4635	-2.1984	-1.0543	-2.6226	0.20791	-2.9094	-3.9633	0.15261	-5.2213	-2.8604	0.91408	-3.9698	-0.87432	-3.1104	-2.8911	-2.8633	-4.0699	-1.2931	-2.8293	-0.61822	-3.1187	-3.293
2.0628	1.9976	0.97921	-1.6541	-0.13486	1.9942	2.8325	2.7466	1.8086	3.0173	2.9217	1.6796	3.1993	3.3119	2.8521	6.7937	-0.1203	2.0654	2.2811	1.9024	2.4707	0.97836	1.8512	3.3224	0.51475	3.8443	1.4722	1.1355	3.568	2.0629	1.9763	-0.51179	2.1134	2.6593	2.3268	2.8088	4.7062	4.7957	3.7183	3.6038	2.2616	3.8634	2.1605	1.2586	0.91808	0.77832	1.835	2.3644	3.0905	4.7429
5.1348	2.3123	2.9	5.328	1.4705	4.1669	6.872	4.6108	4.5398	6.0844	2.6627	3.9297	3.3247	3.2937	5.6213	2.5283	5.6923	6.6555	6.9619	3.6809	5.5468	3.6483	4.1637	2.6122	5.5132	1.8374	4.9744	5.2401	4.7065	5.2661	3.3475	4.0541	3.3286	3.2189	5.4404	5.1179	4.275	3.1723	3.8264	4.8909	4.7815	6.936	5.3269	2.8798	5.9487	4.5647	3.4943	3.9285	3.8993	6.0137
-19.157	-20.605	-21.064	-20.775	-21.874	-20.066	-21.396	-20.245	-21.496	-22.538	-21.627	-21.512	-22.594	-19.958	-21.902	-19.271	-19.596	-22.739	-20.746	-20.104	-20.71	-20.943	-19.394	-20.018	-19.558	-22.716	-21.016	-19.645	-21.762	-21.091	-20.09	-21.784	-21.004	-23.096	-19.132	-21.586	-20.08	-23.455	-21.821	-20.568	-20.671	-22.366	-21.325	-21.187	-20.544	-20.708	-22.282	-23.757	-19.655	-23.08
-7.4239	-8.4851	-9.364	-8.2961	-7.6486	-9.1666	-10.433	-9.2915	-9.9654	-10.491	-10.284	-9.7923	-9.7513	-7.9606	-11.165	-9.6114	-8.7956	-5.7567	-11.396	-9.2909	-8.897	-7.402	-8.5755	-8.0517	-9.9798	-8.3287	-8.1879	-10.107	-9.3833	-10.772	-8.1102	-10.046	-8.4104	-9.6087	-9.2867	-8.6282	-10.422	-10.872	-9.2794	-9.4893	-8.5212	-8.8993	-9.5885	-9.1228	-8.4123	-7.9316	-8.7718	-8.8357	-6.6258	-10.118
-5.5348	-3.9084	-6.6878	-4.7017	-8.2326	-4.7337	-5.3328	-6.3263	-4.7706	-6.3696	-5.9467	-3.4923	-5.9361	-5.1071	-7.7735	-6.9978	-5.1203	-6.7163	-6.6547	-6.1678	-7.3765	-6.7351	-7.9645	-4.6376	-7.4704	-5.7111	-5.9735	-4.3955	-6.6282	-4.9456	-5.9391	-4.303	-7.5168	-6.9658	-7.3782	-6.6064	-5.8695	-5.2372	-6.1462	-6.3282	-5.6239	-3.5649	-5.8844	-3.6926	-6.8745	-5.2169	-4.5149	-5.9042	-2.6856	-5.8629
-12.185	-13.825	-13.846	-14.285	-13.87	-12.155	-15.986	-11.209	-12.778	-12.069	-13.812	-13.21	-14.361	-11.534	-13.366	-12.876	-14.155	-13.396	-11.918	-14.901	-12.549	-13.719	-12.208	-13.264	-13.363	-13.262	-13.516	-14.816	-12.9	-12.77	-13.345	-13.817	-11.519	-15.628	-11.231	-13.218	-13.024	-13.842	-14.188	-15.684	-13.771	-14.637	-12.882	-13.404	-11.436	-12.95	-15.026	-14.439	-12.681	-13.466
3.8861	4.8043	4.986	7.2953	5.1981	4.9631	4.3397	4.9653	4.4092	3.0106	5.3777	2.8344	5.395	5.6907	5.5694	3.3336	5.3428	4.2299	6.8359	6.474	4.8966	5.4419	4.9084	4.8689	2.377	4.8775	2.5181	3.2131	5.9807	5.0154	4.2524	5.0321	4.5689	4.2762	5.8475	2.4001	4.3688	4.8421	4.0319	3.2608	4.2889	3.3421	4.881	3.1127	4.1401	1.2972	5.2188	5.2085	4.3086	7.8002
0.55323	-0.082989	3.2278	1.9851	0.75878	1.0593	1.5173	2.6509	3.7849	0.78436	2.4643	3.3427	2.5157	2.4269	1.4028	1.4256	1.8095	3.1163	1.9915	0.61771	1.1651	3.614	3.4544	2.0141	1.9443	-1.1228	1.7678	1.6763	1.8392	0.92513	1.5951	1.3582	3.212	0.25866	1.0696	1.2047	0.036386	0.27829	2.5175	0.83106	3.9236	2.3512	-0.19654	1.751	1.9995	1.8802	1.9241	3.4909	-1.6801	-0.30099
-1.5842	-2.0531	-3.8977	-2.001	-4.354	-3.4893	-2.108	-2.0289	-3.9903	-3.6367	-1.8082	-2.93	-1.7488	-3.892	0.11257	-2.9027	-3.5956	-3.2614	-1.9962	0.014131	-3.4793	-2.9425	-4.4344	-2.4272	-2.1477	-2.3913	-4.8871	-2.7448	-1.4704	-3.7613	-4.2599	-3.1616	-1.0812	-3.1372	0.092563	-3.4208	-1.897	-0.8303	-0.015286	-2.1323	-2.2284	-1.205	-1.6967	-3.2965	-0.3679	-3.3084	-3.3638	-4.3889	-2.4648	-2.9393
-4.1494	-3.7539	-2.7926	-1.4794	-2.2866	-2.3479	-4.2725	-2.4669	-2.7288	-2.7223	-5.2111	-5.3514	-5.3579	-4.7478	-4.4974	-3.6374	-6.3939	-3.7955	-2.3401	-4.0192	-5.0936	-6.4196	-3.1207	-4.0082	-3.6373	-1.6625	-6.9103	-4.7149	-6.2363	-2.9402	-3.0408	-2.395	-2.8661	-2.6309	-4.3093	-3.2725	-3.5623	-4.6766	-4.0716	-4.0745	-4.3026	-8.2491	-3.8052	-4.5776	-1.4547	-3.0445	-5.1199	-3.9983	-2.2371	-4.0964
6.8628	9.5913	9.7173	7.029	9.628	5.5376	7.1346	11.083	7.8457	7.4532	8.8108	9.6915	8.8188	8.434	4.8556	6.4725	7.9921	10.247	9.2639	7.3275	9.9021	8.2557	9.0866	9.1078	5.7604	7.9514	7.279	7.58	8.6898	6.867	9.0519	7.3753	8.2412	6.1081	8.6159	6.1066	8.6072	8.5855	4.9901	10.828	9.3203	6.9255	7.7661	7.8937	7.9525	8.878	9.1743	7.5082	8.2809	7.852
-10.566	-11.711	-13.128	-11.645	-9.7115	-14.177	-11.048	-10.249	-13.465	-11.295	-11.248	-11.125	-13.707	-12.515	-11.331	-9.4278	-10.006	-11.149	-10.753	-12.581	-13.159	-10.535	-12.346	-11.102	-11.564	-13.738	-12.78	-11	-12.326	-13.282	-12.539	-13.724	-12.7	-13.608	-11.942	-10.991	-10.394	-10.218	-10.082	-10.889	-8.9056	-8.7616	-9.8613	-13.22	-13.678	-9.9029	-12.149	-12.21	-12.318	-11.516
-3.3079	-0.8621	-1.7919	-2.7471	-4.3623	-1.0148	-3.1962	-3.785	-2.5611	-2.5223	-4.1038	-2.2073	-6.2962	-3.1431	-2.4953	-1.7396	-4.4373	-2.3393	-2.0764	-2.4747	-2.5913	-0.97351	-3.5972	-5.0919	-3.0186	-4.3774	-3.4549	-3.8845	-1.6116	-4.4003	-4.3449	-4.219	-3.8163	-1.6918	-4.4975	-3.1051	-2.9216	-3.4996	-3.2636	-1.9178	-6.2583	-2.5538	-3.5685	-2.4914	-3.6261	-4.7398	-1.3486	-4.9489	-4.9769	-6.098
2.7183	2.8552	4.736	0.3705	2.5994	0.7678	2.2678	5.8934	3.2397	1.6699	2.9494	2.647	2.9896	1.1726	1.3095	1.3598	2.8598	3.1113	1.5482	2.2607	4.0491	1.0644	1.9427	3.4869	2.6638	3.2627	3.6394	1.69	3.0459	2.4917	1.439	1.9543	4.7729	-0.12052	2.5724	0.86916	4.3504	2.1358	2.6672	2.6033	0.64645	3.7828	3.153	2.7174	5.4914	0.71658	2.5985	4.1983	0.72664	0.41921
0.92444	-2.4722	-0.27641	-2.4879	0.6298	-0.15556	-0.79166	-1.4123	0.9447	-1.6191	1.202	-1.8426	-1.3247	0.47782	0.64474	0.68253	0.44087	-1.7995	-2.1239	1.5594	-1.1161	-0.89015	-0.54382	0.65577	-0.59541	-1.243	0.17795	2.1683	0.49582	-1.7905	-0.37238	-1.4829	0.5204	-0.59156	-1.7343	-0.13571	-1.3723	-0.30003	-0.79435	1.3661	-2.8229	0.51308	0.86115	0.068571	0.5527	1.4793	0.35638	2.266	2.549	1.7928
7.3589	3.7376	6.3704	7.143	7.476	3.9086	4.6093	4.1262	4.8398	3.8866	5.4379	5.3585	5.8427	5.7539	4.0035	7.6295	6.0748	5.4487	5.8513	6.3212	4.7313	5.5473	3.8348	6.3143	5.5863	6.041	6.9444	4.7974	7.8799	7.2962	5.8514	4.9983	3.6972	6.4132	7.9486	6.0546	6.4692	8.5963	4.3867	4.6933	6.21	4.4178	3.8487	5.6498	3.8693	6.8794	6.0927	6.4603	4.5501	4.7087
-3.342	-1.4954	-1.4535	-2.3797	-1.5903	-2.6972	-2.998	0.50136	-2.5808	-2.0816	-2.3185	-0.0055641	0.53338	-2.1741	-1.6207	-1.9672	0.35537	-1.0958	-1.2364	-2.0048	-0.013968	-0.25222	-0.24162	-2.8593	-0.83268	-0.93341	-0.72527	-0.9065	-0.86605	-2.0403	0.19571	0.77004	-0.3202	-1.2634	-2.0546	-1.8475	0.89874	-0.79189	-2.1363	-1.9601	-0.51945	-3.1219	-1.5195	-0.94289	-0.24228	-0.84643	-0.7281	-2.2297	-1.7287	-0.17491
-2.6039	-4.4499	-4.1156	-1.497	-3.4124	-5.0169	-1.8495	-6.869	-3.9095	-4.7666	-3.8085	-3.6393	-3.3361	-2.9582	-2.7727	-3.7753	-4.5853	-4.5457	-3.9012	-5.3515	-1.6847	-3.5756	-4.9192	-4.6248	-3.8855	-1.987	-1.7723	-4.8757	-2.0458	-4.4943	-3.4727	-3.2124	-3.6792	-0.74136	-4.693	-3.0494	-2.9457	-4.8822	-4.8519	-5.3377	-4.3621	-4.5418	-3.9816	-5.0436	-2.0856	-5.4921	-3.4522	-4.4399	-3.1976	-3.7757
-8.7242	-11.25	-9.1288	-11.807	-10.673	-9.6335	-11.761	-11.018	-10.791	-8.4842	-10.992	-9.8657	-9.972	-11.591	-12.885	-7.9048	-9.3626	-10.603	-11.153	-11.17	-8.5913	-9.4803	-10.211	-12.187	-7.5085	-9.9742	-8.4337	-11.835	-9.1632	-9.2587	-9.1216	-7.4838	-10.043	-10.096	-9.1405	-9.3669	-9.8792	-11	-8.7634	-9.1242	-9.774	-9.1574	-13.999	-9.1598	-7.5742	-12.839	-9.2908	-9.7545	-10.724	-10.723
-10.933	-14.511	-13.5	-12.22	-15.084	-12.138	-12.785	-12.582	-13.215	-13.634	-12.121	-12.943	-11.404	-15.432	-12.183	-12.109	-12.889	-11.498	-14.615	-13.349	-12.176	-13.949	-11.443	-11.589	-15.836	-13.85	-13.343	-13.286	-11.348	-15.876	-13.172	-10.942	-11.6	-15.085	-10.834	-12.279	-13.062	-13.408	-10.144	-12.431	-13.056	-14.969	-17.163	-14.291	-13.357	-12.518	-15.204	-9.88	-15.492	-13.381
5.7247	4.3388	3.7063	3.5992	5.3876	5.4623	4.2713	6.6687	4.1428	4.386	4.0208	3.8603	4.7789	5.2247	3.9941	6.1693	4.4391	5.5062	4.9667	4.6183	5.4581	6.8479	4.5884	3.6187	3.8262	6.0352	5.2593	3.1676	3.9901	3.6533	6.3517	5.2696	3.5286	5.4212	4.6812	5.6641	3.6513	7.1088	4.3468	5.641	5.6394	4.4018	3.1463	5.8291	6.5159	4.4216	7.8708	4.8524	5.4301	6.2582
2.9332	3.1991	1.3751	0.69952	0.79127	0.80167	0.7997	0.28873	0.94528	1.5909	3.5945	2.3974	1.1456	1.7536	0.35382	0.11446	-0.28189	-0.63865	0.85921	1.5843	3.8098	2.3606	2.3257	1.2546	2.5033	0.5972	2.666	3.3969	3.3328	1.0225	1.0506	-0.10241	1.1882	2.0837	1.039	-0.60995	3.0258	1.3873	-0.38594	3.0562	2.0399	0.68846	3.4461	0.31431	0.32115	1.9323	1.1348	1.7669	0.76046	2.3956
-1.5897	0.51015	0.73352	-0.6519	-0.7059	1.952	0.70887	0.80514	2.2874	-0.61383	0.32468	-0.080231	0.82792	-1.0853	-0.63394	-1.7743	-1.0545	1.2729	-1.0369	-1.3275	-1.0644	-1.0903	0.061908	0.70672	-0.62563	0.86105	2.4759	-1.034	-0.35124	-1.083	0.13584	1.3901	-0.10404	1.3587	1.4448	-0.86307	-0.14607	1.4904	0.41135	-0.33635	-0.95984	-0.7467	1.4357	-0.77648	-0.93827	-0.21206	-1.3324	-3.0877	-0.02449	-0.50654
-14.045	-14.415	-12.11	-13.623	-13.531	-12.973	-13.108	-13.469	-13.398	-14.686	-14.833	-12.858	-11.512	-12.386	-15.057	-13.582	-12.758	-17.431	-12.961	-12.477	-13.96	-11.646	-13.1	-12.743	-14.539	-14.341	-10.85	-15.698	-11.602	-12.886	-12.097	-14.3	-13.221	-10.989	-13.105	-13.71	-14.799	-13.205	-11.512	-14.76	-14.376	-14.218	-14.441	-11.866	-10.627	-14.871	-13.279	-13.29	-12.74	-15.117
-14.858	-12.479	-13.74	-12.335	-12.48	-16.829	-13.678	-15.355	-13.314	-14.85	-12.432	-14.453	-15.81	-13.54	-15.453	-12.292	-16.477	-14.461	-13.481	-14.479	-15.63	-14.089	-16.77	-17.484	-17.142	-13.662	-15.689	-13.476	-14.892	-15.024	-14.492	-13.795	-16.881	-15.131	-16.554	-15.493	-14.713	-13.296	-13.434	-13.045	-14.495	-13.426	-16.006	-14.729	-14.474	-15.746	-14.827	-14.319	-16.923	-13.337
-20.839	-22.639	-23.912	-23.244	-21.755	-22.813	-21.864	-24.077	-22.674	-22.855	-20.572	-19.058	-21.133	-20.208	-21.88	-25.54	-20.995	-21.043	-23.385	-24.117	-22.001	-22.954	-22.172	-22.529	-21.412	-23.255	-24.135	-22.07	-23.459	-21.289	-20.754	-21.734	-23.351	-23.137	-21.223	-23.032	-21.976	-23.433	-25.244	-21.402	-22.875	-21.768	-22.428	-22.553	-20.676	-21.979	-21.559	-21.487	-22.762	-25.602
-7.8154	-11.103	-9.7662	-10.187	-12.317	-11.107	-10.869	-13.319	-10.861	-9.7752	-11.528	-13.113	-12.561	-12.021	-12.918	-9.7392	-11.67	-12.285	-10.796	-12.214	-12.731	-12.382	-13.65	-13.176	-12.562	-11.376	-10.332	-10.855	-11.865	-12.464	-7.637	-10.482	-11.439	-10.114	-13.401	-13.326	-12.102	-10.984	-9.9252	-11.481	-12.948	-10.393	-11.396	-11.789	-13.58	-10.63	-12.936	-10.138	-11.881	-12.738
6.3008	5.3504	6.2414	5.9168	7.355	5.2641	3.8495	4.3334	2.8922	4.9385	4.3601	1.767	4.0555	6.8863	5.5423	3.2069	5.642	5.2405	4.1263	5.3241	8.5007	3.0796	3.4031	5.645	5.3224	2.2436	6.9736	4.4231	6.3926	4.9	7.0945	5.5272	7.5699	4.8809	4.4707	5.4315	6.8709	5.682	5.0018	6.5401	7.0081	5.9308	6.0378	5.1318	5.1256	4.7571	6.1095	5.4091	5.5189	4.6324
3.9866	4.5511	5.0205	6.5001	2.3475	4.1481	7.1782	3.7531	4.525	4.8254	4.5322	4.0742	3.9768	5.3624	7.3806	4.3287	3.5817	6.5034	6.4568	6.4544	5.3203	4.0863	5.6232	4.9958	5.8138	6.1646	6.1154	3.3197	4.8386	3.2158	3.9922	6.8069	6.9967	7.626	2.4716	4.4698	4.7755	4.9401	5.1604	4.5985	5.0655	3.4859	4.7684	6.345	8.3187	5.4671	7.447	5.4348	4.741	4.9244
-8.0713	-9.5953	-7.015	-7.2669	-7.6974	-6.1367	-8.5274	-7.6052	-6.5062	-5.4284	-6.6066	-6.3781	-6.5434	-7.3232	-8.4139	-8.0511	-8.4	-11.068	-9.4406	-7.6977	-5.4597	-7.1383	-7.9933	-9.4194	-7.8982	-7.1432	-7.9711	-7.8898	-7.9483	-9.0583	-7.1231	-6.7128	-7.521	-6.7133	-6.6373	-7.2748	-8.8114	-6.5239	-7.2532	-8.2856	-9.7478	-6.8942	-7.1998	-8.9869	-9.3351	-6.6959	-6.7269	-10.277	-8.3296	-6.7433
-23.312	-21.194	-20.206	-20.767	-23.291	-22.489	-23.528	-21.714	-20.067	-22.933	-22.195	-21.734	-23.013	-22.231	-22.048	-22.729	-24.296	-21.291	-22.31	-23.869	-21.727	-21.055	-20.767	-22.528	-21.936	-22.098	-22.932	-21.025	-22.942	-22.275	-23.407	-21.778	-22.738	-19.928	-23.729	-24.969	-21.032	-22.885	-20.503	-20.722	-21.414	-21.223	-21.401	-21.086	-24.881	-23.351	-20.603	-20.647	-22.409	-22.538
-1.3047	-2.1038	-1.233	-1.5017	-1.9146	-2.225	0.2725	0.14972	-1.5028	0.71452	-1.5153	-0.33705	-3.8525	-2.1228	-1.9182	-1.5526	-0.18235	-1.0314	-1.7438	-2.5889	-2.4914	-0.61304	-1.6606	-2.3712	-2.4421	2.0471	-3.6735	-2.2534	-1.1515	-1.2911	-2.4958	-2.601	-2.3496	-1.4045	-4.1638	-2.4564	-2.3372	-1.1292	-1.4287	-0.022697	-2.631	-0.77691	-4.0816	-1.0857	-3.372	-1.0707	-2.0345	-0.87088	-0.10093	-1.0752
-19.032	-19.565	-19.605	-21.184	-21.732	-19.12	-20.601	-19.387	-19.36	-20.632	-20.703	-21.148	-20.55	-22.382	-20.922	-19.812	-22.242	-19.441	-22.23	-21.036	-21.281	-19.916	-20.602	-18.892	-19.463	-23.499	-19.035	-20.706	-20.057	-24.207	-18.923	-19.899	-19.516	-19.784	-21.054	-20.815	-22.747	-20.587	-22.448	-19.274	-20.146	-19.639	-20.373	-21.441	-20.791	-23.498	-21.769	-24.656	-21.455	-22.645
3.7666	1.8299	5.2658	4.4672	2.8272	3.4296	3.4912	5.3279	3.3239	7.5155	3.5915	6.0868	4.0841	2.4999	2.8144	3.8217	3.8241	2.4836	3.9049	2.0018	4.0778	5.1945	7.4747	6.4235	2.8173	4.4601	2.2238	4.1913	2.8324	4.3616	4.3488	4.5705	3.3453	3.0627	5.6726	5.6192	4.5445	4.8801	3.953	2.6058	5.7424	4.6697	2.7062	4.8244	6.4397	6.2944	6.0339	4.9526	3.3885	4.3292
0.074605	-2.4937	1.0861	-0.36562	1.476	-1.9184	-1.527	0.3756	-1.5486	1.5884	-0.417	0.163	-1.1511	1.7665	-0.73308	0.29585	0.23987	1.0785	0.016025	-2.4082	-1.3862	0.3709	-2.0432	0.49212	-2.0547	0.55832	1.8933	-0.37085	1.1524	-1.8051	0.79795	2.1652	1.4798	-1.9156	0.13961	0.76397	0.44257	-0.60694	-1.2299	-2.1323	-0.35563	1.4316	-0.84062	0.20299	1.5411	0.089358	-2.3216	-2.4439	-1.0226	-2.0878
-1.3588	-0.53608	-2.6818	-2.4287	-1.0085	-2.5973	-1.4621	-2.8226	-4.9394	-3.5824	-2.0429	-2.4938	-0.98762	-2.6526	-3.3859	-3.5586	-4.4043	-2.1505	-4.8666	-0.76207	-1.3492	-2.2256	-1.0109	-5.5015	-1.7812	-1.8514	-2.2826	-3.329	-3.7222	-3.5255	-2.1516	-2.301	-3.6465	-3.5318	-5.4048	-2.6238	-2.2021	-4.1259	-2.4056	-3.8912	-1.5314	-0.65499	-3.4146	-0.90986	-3.6068	-1.478	-1.3154	-3.6189	-4.8159	-1.0544
-9.7247	-11.378	-11.497	-10.726	-8.3956	-11.779	-12.942	-9.6573	-11.641	-10.331	-8.4889	-9.0669	-8.581	-7.8915	-10.326	-11.498	-9.2132	-9.842	-12.18	-10.261	-7.6028	-10.457	-7.9144	-10.758	-8.4407	-9.3662	-10.97	-11.467	-9.1797	-11.322	-10.387	-11.946	-9.1942	-10.785	-12.034	-9.8788	-10.403	-9.7719	-9.1113	-10.088	-9.3704	-11.093	-10.452	-11.056	-10.819	-10.462	-9.8202	-10.729	-11.541	-10.392
-2.7412	-1.6843	-2.605	-1.881	-2.4333	-2.9581	-4.6042	-1.9748	-2.0543	0.80131	-2.0971	-1.626	-2.1754	-5.0765	-2.9989	-1.6562	-1.5962	-3.5828	1.1166	-2.2469	-1.9247	-0.012925	-2.9631	-4.0527	-2.6213	-1.5041	-3.7964	0.046276	-3.5451	-2.1703	-0.56074	-2.1002	-4.4726	-2.2513	-2.9392	-1.8193	-2.8808	-2.6032	-1.9686	-4.0834	-0.71966	-2.3267	-3.2235	-2.8674	-1.5327	-0.67109	-1.0548	-3.8337	-2.4373	-5.7257
-4.1345	-3.381	-5.8002	-4.8363	-5.9426	-4.1591	-6.621	-1.074	-2.8076	-3.2298	-3.9935	-7.2345	-4.3583	-4.0126	-6.2196	-6.2568	-4.7694	-4.1491	-5.7378	-4.3196	-4.3062	-3.1534	-3.7416	-4.0839	-3.9438	-3.6078	-5.3386	-3.7503	-4.3206	-2.9683	-2.2673	-5.2781	-4.5019	-5.9293	-2.8344	-5.0854	-5.8067	-7.1968	-3.8154	-3.7744	-4.8641	-4.8349	-2.1877	-5.0774	-3.6668	-6.5107	-7.4186	-4.2421	-3.3194	-3.8814
-21.381	-18.887	-22.061	-23.557	-22.908	-23.903	-23.53	-18.394	-20.877	-22.586	-23.184	-22.524	-21.771	-21.509	-22.209	-21.082	-22.487	-24.951	-22.615	-22.493	-22.698	-21.012	-22.595	-22.411	-21.626	-21.228	-20.957	-20.512	-20.809	-26.754	-22.237	-21.894	-22.707	-22.831	-20.276	-22.152	-19.841	-22.078	-22.512	-21.132	-22.945	-21.43	-21.018	-22.087	-22.083	-24.567	-24.349	-23.213	-21.831	-21.83
-0.14573	0.63489	-1.9423	-3.3806	2.4038	-2.8624	-0.9004	-0.13438	0.86763	-1.2425	1.0073	2.1586	-0.40694	1.0735	-0.23313	1.3267	0.11018	-0.56587	1.6593	-0.6932	-0.28584	-1.8188	2.1592	-0.94409	0.97534	0.28239	-0.70759	0.52143	1.2079	-0.16156	1.106	-2.4076	0.18313	-1.4075	0.26655	-0.5818	-0.90898	0.78431	0.17762	0.14129	-0.67198	1.7303	1.2028	0.47759	0.66685	-1.2589	1.291	-0.083162	-0.96147	-0.65971
-12.979	-10.811	-13.569	-12.864	-14.639	-12.946	-12.91	-9.601	-11.626	-14.783	-12.304	-13.352	-13.723	-14.739	-11.833	-14.336	-13.408	-12.138	-12.123	-12.992	-13.52	-13.629	-11.697	-14.24	-13.178	-13.287	-14.602	-13.858	-13.316	-14.511	-14.181	-10.963	-14.115	-13.169	-12.597	-13.02	-13.534	-13.1	-13.823	-12.853	-12.183	-12.878	-11.189	-11.327	-12.312	-12.445	-12.362	-11.545	-9.3201	-13.886
9.4317	7.2385	7.3729	5.5767	4.738	5.5956	5.1363	7.7338	7.3066	7.632	6.5118	8.0986	5.0365	8.2863	6.6731	7.7864	7.3072	6.2424	6.5868	5.8019	7.8522	6.8861	5.4108	8.2718	5.9238	6.9979	6.9123	7.5888	7.6712	9.3217	7.7972	3.954	6.6037	7.5344	9.0426	2.8836	5.4324	4.0402	8.6752	7.7713	6.8761	6.7301	6.8364	7.6981	7.3554	7.4403	7.6646	4.4956	6.2788	6.4507
-23.141	-23.105	-23.302	-22.421	-20.321	-20.51	-20.177	-21.539	-21.729	-23.392	-21.843	-23.28	-20.976	-23.672	-19.494	-25.084	-21.377	-24.646	-24.007	-23.132	-20.258	-22.307	-24.298	-22.397	-20.071	-21.315	-22.116	-23.605	-20.726	-19.168	-21.104	-21.086	-23.121	-22.177	-22.318	-20.852	-23.854	-23.382	-23.24	-20.092	-23.113	-22.428	-23.834	-22.396	-22.504	-22.39	-21.858	-22.025	-21.347	-19.187
7.1054	5.7483	6.4878	8.1778	7.2399	6.7973	6.4768	6.8568	8.011	5.5268	7.065	5.4092	6.2328	5.2194	7.6967	9.5214	10.083	6.2795	6.1033	8.3525	5.4627	6.1759	7.9305	6.2644	7.4303	5.6464	6.4788	8.0397	5.6274	5.6157	5.6814	4.9963	6.059	6.7656	7.1426	8.5195	8.9832	5.2347	7.0374	8.0362	7.9952	9.9297	7.166	7.0028	5.792	5.2214	8.8695	6.2229	8.2855	7.2865
6.1162	6.5699	5.0149	7.971	5.1124	7.7927	6.6434	6.9071	6.184	5.0997	5.0628	6.6156	6.7166	7.2143	6.4502	6.4013	6.5558	6.9124	4.7945	6.9655	7.1774	8.779	9.0409	8.7078	6.9619	5.4523	6.5371	5.4236	6.9499	6.5861	7.3635	5.8363	8.2823	9.394	5.7953	8.72	6.4978	7.4089	4.7998	7.8582	5.9885	6.5699	6.4982	8.1233	5.5573	4.6884	7.1129	7.5702	8.0867	7.5683
0.93837	-1.0013	-1.1959	1.4641	1.5983	-0.65952	-1.9678	0.69234	-0.81612	0.54823	-2.414	-1.008	-0.6564	-1.6055	1.5471	-0.1617	0.67476	2.2688	1.4341	0.30355	-0.14977	-1.0558	0.58267	-1.5899	0.65796	1.0802	-1.1334	-0.8228	-0.41757	0.97265	0.65569	0.36885	-0.73781	1.2772	0.1504	-0.83335	1.0091	-1.0072	2.0402	0.24522	1.5657	-1.5519	0.26359	0.69613	0.69463	-0.49284	0.56685	1.9737	0.63086	1.4586
8.1796	5.3728	7.2963	7.2851	8.7003	6.8017	4.1883	7.4212	5.6709	6.1987	6.8616	7.3015	6.8553	3.7192	8.4963	10.162	8.7754	6.5131	7.3313	5.7468	9.1617	7.1113	5.8148	7.2559	7.4682	5.8642	6.0876	7.4202	7.3911	5.7779	5.6249	7.3143	5.1413	8.0194	7.3769	5.6528	6.7287	4.8181	5.2312	5.7647	5.891	5.2939	7.5042	5.9787	8.3785	5.6157	6.74	8.6636	7.7767	5.5476
-7.029	-6.4648	-3.4759	-4.7569	-5.1192	-4.7088	-5.7239	-4.0549	-5.4626	-7.4634	-7.4717	-6.2469	-5.0592	-5.1529	-6.0214	-5.664	-6.264	-5.3829	-8.6537	-3.5493	-5.7698	-3.5132	-6.5905	-5.4711	-6.8394	-3.829	-5.3254	-5.7161	-6.7248	-3.4278	-5.582	-4.5006	-6.8457	-4.1695	-2.2646	-5.8035	-5.2133	-5.5347	-4.3859	-7.5142	-5.482	-4.9174	-6.0517	-6.4254	-4.9013	-6.7451	-8.1655	-6.4852	-3.8752	-5.129
2.1504	3.3301	2.1507	1.4218	4.6066	3.2482	2.0223	2.8333	2.2981	1.2093	3.5418	4.5462	1.4345	5.3216	0.78138	3.001	2.9579	2.1409	3.4183	2.7663	1.3987	3.9323	2.4984	0.034165	0.91905	5.3265	1.4989	3.6985	0.96415	3.4089	1.912	3.8001	3.3998	2.8835	2.1081	3.4137	3.6834	4.8282	1.3381	0.60813	1.1465	1.6587	2	4.2125	1.1806	4.5921	2.6805	5.3494	4.9954	3.1113
-9.0245	-7.5834	-7.3036	-5.3708	-6.821	-8.5096	-10.864	-8.2102	-6.2538	-7.5935	-8.8149	-7.7054	-6.8447	-7.1674	-9.4024	-6.9531	-7.2723	-9.7153	-8.6056	-7.5551	-6.9415	-5.8934	-9.7156	-10.932	-7.2566	-5.3578	-6.0113	-8.9	-8.5873	-7.5622	-5.8175	-8.8628	-7.5474	-7.1105	-10.366	-8.8911	-9.9136	-7.0639	-8.3516	-8.2329	-9.441	-7.9599	-8.8771	-6.6922	-5.5215	-7.016	-7.5992	-10.567	-6.6831	-7.3061
0.70597	0.4913	0.48028	1.3609	1.0481	1.5267	3.4306	0.27301	1.1491	1.4474	2.9459	2.3627	1.6135	1.847	1.7388	2.3684	0.74393	-2.3037	1.3569	2.2446	0.41718	0.69934	1.8757	1.0522	1.0926	3.499	2.1117	0.51023	-0.9655	1.6547	3.1521	1.1488	0.87914	2.7612	1.8889	3.4074	0.1848	3.5251	0.72138	1.4857	1.5429	1.4156	1.0819	3.3209	1.2264	1.332	1.2176	1.6925	3.0603	2.4186
-14.554	-12.041	-12.814	-12.464	-13.477	-15.023	-13.063	-12.484	-13.345	-14.445	-16.976	-12.006	-12.9	-10.728	-12.115	-12.756	-12.566	-13.148	-10.436	-13.33	-12.323	-12.985	-14.44	-12.039	-15.365	-11.866	-11.977	-11.525	-11.964	-12.839	-11.285	-12.222	-12.504	-13.936	-12.421	-15.475	-14.714	-12.413	-10.202	-11.123	-12.338	-12.186	-12.28	-13.286	-12.067	-11.01	-13.185	-13.128	-13.262	-14.667
-2.9525	-3.7419	-1.1415	-4.1051	-2.9659	-1.6079	-3.0197	-2.5189	-4.1598	-4.265	-5.0445	-3.4316	-1.3501	-2.4834	-2.2629	-2.1196	-2.8011	-2.1232	-3.2868	-4.0533	-3.1853	-5.1946	-5.1095	-2.7175	-2.2447	-2.4277	-1.6751	-2.5765	-5.4289	-4.5704	-3.7916	-2.1606	-1.5237	-3.5922	-3.0707	-1.3662	-1.545	-0.32759	-3.3585	-3.1708	-3.9778	-5.0356	-5.8173	-3.2908	-2.524	-4.9349	-2.2637	-2.6577	-0.75633	-2.7746
8.6168	10.454	6.8598	9.8013	8.4319	9.8252	5.6105	12.209	9.9617	8.5007	9.5528	10.017	10.974	9.0744	9.0462	8.6948	9.2213	11.346	10.738	8.9576	9.9953	8.5743	8.0024	10.709	8.0708	10.945	11.065	9.5304	10.573	10.183	9.8307	10.777	10.602	8.245	10.81	8.3326	11.525	10.673	11.262	7.6117	8.5685	8.5964	9.6239	10.107	10.719	7.3862	8.7736	9.6631	9.3074	10.472
-3.5299	-4.1486	-2.8134	-5.9854	-3.6103	-5.0225	-4.1534	-1.8803	-4.0347	-4.557	-4.7606	-6.888	-6.0683	-5.1755	-6.4193	-3.4705	-5.383	-5.0628	-3.0418	-5.6491	-4.7007	-6.0741	-5.6723	-6.9799	-4.64	-6.7633	-3.9989	-5.4736	-2.5228	-6.5744	-1.9642	-7.52	-5.4527	-5.1062	-5.0014	-6.2013	-5.8522	-5.8361	-4.9355	-3.2789	-5.8346	-3.5934	-4.9885	-5.9747	-5.4963	-5.8319	-4.6787	-5.4077	-4.0306	-3.8133
-20.862	-19.622	-21.545	-20.546	-20.127	-20.821	-20.499	-19.924	-21.87	-20.916	-20.452	-19.113	-22.423	-20.281	-20.277	-20.657	-22.924	-22.56	-18.615	-21.255	-19.962	-18.769	-21.064	-21.57	-19.314	-20.605	-19.295	-21.005	-21.582	-21.693	-17.842	-18.839	-18.94	-20.502	-19.477	-20.213	-23.523	-18.722	-22.967	-17.265	-17.866	-20.388	-19.906	-21.345	-20.361	-18.912	-19.548	-20.38	-21.534	-21.737
5.0806	7.6936	12.471	8.033	7.6729	8.7164	8.4903	9.4218	6.4183	8.1478	8.2347	10.101	8.2884	7.1893	10.228	9.2617	8.299	9.5099	7.0638	7.0002	11.68	6.4341	8.1918	9.1862	7.8815	6.7342	9.0873	10.995	7.9617	9.4139	9.3637	7.9419	9.4081	9.4368	7.7992	8.4187	8.2634	8.1231	9.8001	6.6523	7.4974	7.7018	7.9323	9.1708	7.2441	8.1091	8.6789	7.5266	8.5627	9.6376
-2.9137	-2.4573	-2.8905	-5.9832	-3.3782	-1.6049	-2.4022	-4.557	-3.2857	-3.9263	-1.6036	-2.2669	-2.0263	-4.6727	-1.6287	-6.4417	-3.2484	-5.8547	-4.5471	-2.0023	-2.9088	-2.8076	-4.4263	-3.14	-5.729	-5.1955	-4.8558	-2.4975	-4.1182	-2.9742	-2.8668	-3.4229	-2.2847	-2.7537	-3.2488	-4.5923	-2.1619	-5.3747	-3.3892	-5.0917	-3.5002	-3.5803	-3.4547	-2.6609	-5.7383	-3.8955	-2.8659	-3.2007	-2.3653	-6.0627
-2.4127	-0.88391	-1.189	-2.4608	0.3338	-3.7601	0.14643	-0.018526	-1.076	-0.58028	-3.0278	-0.87955	0.80923	-1.1236	-1.5805	-1.085	0.37384	-1.864	-1.1479	2.2651	1.3724	-1.5536	-0.90568	0.46466	-1.0006	-0.98807	-5.1812	-1.7492	-1.524	2.3481	0.039882	-2.4694	-0.99379	-2.7806	-1.9492	-2.1065	-1.7495	-0.98531	-0.96632	-0.82646	-1.4189	-0.6896	-1.4957	-3.2013	0.20282	-1.6589	-2.6185	-3.1078	-0.81362	-1.9836
-10.314	-10.495	-9.9249	-11.474	-11.986	-6.8654	-10.196	-8.9233	-11.062	-11.792	-10.2	-12.374	-10.021	-11.025	-12.775	-10.334	-9.8005	-9.4897	-12.398	-12.796	-10.151	-11.502	-12.362	-12.077	-9.2003	-12.002	-12.029	-10.55	-8.9027	-10.223	-13.049	-10.875	-10.471	-12.789	-9.5451	-10.987	-10.124	-11.372	-13.33	-10.81	-9.0636	-11.724	-10.589	-9.9877	-11.159	-9.8395	-10.614	-9.631	-10.603	-11.094
-9.0047	-10.65	-8.7129	-9.1869	-9.6533	-9.5203	-9.7741	-8.9198	-9.873	-12.479	-12.428	-13.165	-8.8107	-10.955	-11.009	-11.222	-11.799	-9.7972	-8.5625	-11.67	-10.082	-13.272	-7.7964	-9.7012	-10.848	-11.102	-12.509	-9.6185	-11.044	-11.874	-8.9726	-12.847	-12.18	-9.5723	-8.0974	-11.363	-10.52	-10.731	-11.514	-10.399	-10.677	-9.6937	-10.397	-9.0102	-9.7172	-13.44	-12.154	-10.794	-12.423	-12.071
1.1196	0.75541	1.8468	2.8601	3.6063	0.14742	2.9558	1.1645	2.7725	-1.8799	0.84421	0.66279	2.4454	-1.7581	-0.57142	3.24	3.262	1.3033	1.1596	0.69282	2.2702	0.63668	1.1428	-0.40176	1.2471	3.7705	1.1246	-1.1234	0.98832	3.103	2.3962	0.13439	1.0639	1.7273	4.3751	1.3071	0.98426	2.0227	1.1006	1.2403	1.8027	2.3542	2.465	0.30394	1.8908	1.2099	2.2985	2.0874	0.32413	2.5439
-6.987	-6.24	-8.2434	-9.7035	-8.8525	-8.4206	-7.6626	-7.454	-8.4477	-7.7195	-6.3034	-10.525	-8.7069	-4.6845	-8.2825	-6.5747	-8.0476	-7.3222	-6.7396	-8.9344	-8.4176	-5.2433	-9.117	-5.7148	-7.684	-7.4773	-8.2991	-7.7364	-6.9899	-4.2715	-7.6284	-7.0832	-8.0004	-9.605	-6.7953	-9.1456	-9.2497	-11.056	-7.0915	-6.4424	-8.8614	-6.0267	-7.1275	-7.3052	-6.6856	-9.2963	-7.6057	-6.9101	-6.5986	-7.7991
-4.0136	-0.87692	-4.0478	-0.32905	-4.6431	-3.187	-3.0498	-3.7877	-3.6083	-4.3842	-3.4045	-3.4602	-3.0478	-6.8873	-3.3686	-2.6286	-6.6138	-3.5922	-3.3966	-3.3928	-4.8474	-5.1325	-3.474	-5.5336	-3.7676	-2.1944	-6.1123	-3.4355	-3.9118	-3.4416	-3.4224	-2.9636	-3.8578	-2.8714	-4.1154	-4.7119	-7.0502	-0.14467	-4.5098	-3.4127	-2.7405	-2.1339	-3.2447	-1.9147	-3.9098	-2.5847	-2.6529	-3.1076	-2.8365	-3.7582
-13.191	-12.975	-11.952	-11.982	-10.516	-10.686	-13.084	-12.352	-9.6825	-12.415	-9.5945	-10.616	-13.663	-11.179	-10.681	-12.309	-11.686	-10.183	-11.099	-14.7	-9.7203	-13.017	-10.059	-10.022	-12.146	-9.4846	-8.366	-11.61	-10.958	-12.121	-12.086	-10.505	-11.685	-12.339	-11.412	-12.066	-12.817	-10.987	-15.146	-12.117	-10.923	-12.062	-9.438	-10.351	-11.007	-10.354	-9.515	-11.359	-12.79	-10.407
3.9801	0.85653	1.5096	3.184	1.4406	1.736	5.0917	3.3407	3.266	0.40505	1.6243	4.4462	0.56334	3.0417	1.8242	2.7742	0.47552	4.3554	0.35278	0.71553	2.9945	0.87004	2.1591	1.6468	3.9211	3.5968	3.3338	3.246	2.7855	1.3006	4.8063	1.2816	3.6606	2.9986	2.7493	3.2659	1.9449	0.98035	3.3311	2.4165	2.2032	1.8456	1.5389	1.8625	4.0194	2.5559	3.6799	4.4574	4.5741	1.3641
-0.71549	-3.3475	-1.5972	-4.2697	-0.72266	-3.9725	-1.0292	-1.703	-0.49485	-3.3489	-3.7987	-3.8513	-2.1748	-3.4036	-4.2085	-1.7055	-2.5488	-4.3091	-3.3496	-1.4793	-1.4447	-2.2257	-2.693	-2.4751	-1.7495	-2.5766	-3.4351	-2.4389	-2.7636	-1.7723	-3.2603	-1.5615	-2.6146	-3.1435	-3.0515	-1.8334	-2.7209	-4.0679	-1.8997	0.54555	-1.6616	-3.6749	-2.431	-3.1918	-0.52896	-3.9401	-0.94146	-1.9966	-2.3662	-3.0246
1.6125	-0.75454	1.6971	-1.0395	1.5972	-0.96052	-0.3565	-0.83919	-1.905	0.67514	0.25145	0.054324	0.70619	0.31445	0.47615	1.943	-0.14549	2.068	1.3717	0.2783	2.8235	0.20951	-1.4589	0.1921	1.1914	0.4652	0.35203	0.48817	0.90456	2.3889	-1.2497	-0.074695	-0.13968	-0.10242	-0.67	1.38	0.86097	1.0801	-0.49931	1.1898	0.83956	1.6977	-0.96372	1.1634	0.25272	-0.11059	1.3773	0.54957	2.301	0.74354
-11.167	-12.481	-10.606	-12.559	-9.8523	-11.901	-13.064	-10.901	-12.612	-10.653	-15.411	-12.451	-9.3168	-12.765	-10.867	-9.6486	-11.082	-13.189	-12.449	-10.12	-11.721	-11.016	-13.544	-11.846	-11.756	-13.838	-12.172	-12.493	-12.359	-13.71	-11.996	-15.202	-13.446	-11.847	-10.768	-11.79	-12.753	-12.339	-10.7	-14.296	-10.267	-13.582	-12.683	-14.742	-12.782	-12.121	-10.643	-10.95	-11.906	-13.477
-11.169	-14.598	-12.406	-12.031	-13.234	-11.011	-11.464	-13.709	-11.359	-13.014	-12.671	-12.155	-11.708	-10.837	-11.794	-10.8	-14.047	-11.304	-14.008	-13.4	-10.134	-12.498	-11.898	-11.653	-12.903	-11.347	-11.275	-11.648	-11.214	-11.647	-11.604	-11.986	-10.409	-12.323	-10.519	-12.217	-11.56	-11.791	-12.1	-10.452	-12.857	-10.373	-11.564	-11.106	-12.041	-13.137	-8.1359	-12.466	-10.234	-11.652
-12.407	-13.049	-12.406	-11.055	-14.512	-14.874	-14.353	-14.894	-12.366	-12.658	-11.241	-12.499	-12.19	-11.729	-13.916	-14.696	-12.633	-13.089	-14.704	-15.711	-11.345	-14.839	-13.749	-12.071	-15.831	-12.051	-13.828	-12.417	-10.597	-13.44	-12.672	-15.926	-12.93	-14.829	-13.42	-11.918	-12.983	-15.028	-14.742	-11.218	-13.327	-14.423	-13.912	-14.65	-13.396	-14.995	-13.272	-15.063	-13.328	-14.303
-4.926	-5.3457	-3.9905	-5.5307	-5.0909	-5.5688	-3.8064	-3.7665	-2.5884	-4.1785	-4.5701	-1.2248	-7.0467	-4.0221	-4.0711	-4.3826	-5.5206	-4.5519	-4.2987	-5.7292	-4.5187	-2.8522	-1.3844	-4.1632	-5.2324	-4.1643	-4.3924	-4.0008	-3.3788	-6.2628	-4.4156	-3.9005	-7.5583	-3.0517	-4.5363	-5.4946	-6.446	-4.9211	-5.0146	-4.2831	-4.0588	-5.7624	-3.1044	-5.0332	-4.5412	-2.7657	-5.4231	-1.8089	-3.6965	-4.647
-7.6445	-7.6903	-8.9149	-9.704	-8.1737	-8.2987	-7.3962	-7.1571	-9.538	-9.4264	-7.1454	-8.0849	-8.3506	-7.4467	-6.0409	-7.6516	-9.2595	-6.6436	-7.4591	-8.7328	-6.9686	-6.9643	-8.3758	-9.0326	-5.2386	-5.8767	-8.1912	-7.5056	-8.0533	-8.1002	-6.556	-5.0507	-8.5216	-9.2137	-9.0838	-7.5944	-9.3896	-9.6878	-8.8683	-7.4816	-6.8737	-7.5859	-5.916	-4.5329	-8.7931	-8.4996	-9.4971	-8.5178	-5.6357	-6.5746
-11.779	-12.759	-10.954	-11.293	-10.31	-9.7511	-10.082	-9.7067	-11.385	-12.423	-11.129	-11.156	-11.47	-8.9506	-11.988	-10.683	-13.166	-11.206	-13.111	-9.4478	-11.648	-10.659	-10.053	-12.792	-12.488	-9.5779	-12.39	-12.015	-11.306	-11.396	-10.23	-11.598	-10.99	-11.024	-13.023	-10.167	-10.814	-11.676	-13.061	-11.617	-11.132	-11.867	-11.928	-13.257	-10.28	-11.753	-10.374	-13.183	-10.712	-11.627
-6.1244	-7.2488	-6.6268	-4.355	-7.4975	-6.6092	-7.8987	-7.1023	-3.6561	-4.848	-4.4496	-4.2867	-5.4621	-6.3222	-6.3202	-3.5728	-6.0643	-5.6308	-8.0685	-6.0282	-8.0155	-9.1731	-6.5347	-5.4831	-5.251	-5.361	-7.343	-5.3712	-5.5108	-5.6715	-6.4302	-2.0197	-5.4193	-3.6295	-7.2881	-9.0659	-5.9545	-5.7057	-3.786	-4.8034	-6.5511	-2.5089	-4.9334	-4.8857	-5.7691	-8.0978	-2.8266	-6.6759	-5.8735	-2.753
-1.0982	-3.3937	-1.3152	-2.5966	2.7377	-2.9209	-1.1268	-1.4181	-1.0123	0.13791	0.89126	-1.6665	0.20549	-0.39518	0.99555	-1.8644	-2.959	-2.66	-0.43438	-0.44415	-0.43766	-1.7697	-0.40625	-1.9576	-3.0539	1.3716	-2.3835	-2.1979	-0.98122	1.6999	-1.9624	0.64482	-3.5185	-0.74764	-0.6734	-0.85471	-0.91311	-0.11212	2.373	0.65211	-1.7692	-2.2538	-0.86893	1.5634	0.42098	-2.9015	-1.2681	-2.5403	1.0397	0.50367
4.7295	7.563	9.3745	6.1985	6.6904	11.126	7.9881	6.8404	6.5138	7.0621	7.3534	8.1702	6.401	7.8973	8.6612	4.0688	7.1317	8.1478	7.1594	7.2606	6.4655	6.6459	8.029	6.6341	7.5815	6.9677	5.5001	5.9369	6.8673	7.2646	6.9224	6.7647	6.3091	5.6019	6.089	5.2262	7.2089	7.0071	6.2108	7.3059	8.8525	7.7874	6.872	8.3869	6.2415	6.5285	7.4238	8.0028	4.3879	7.7071
3.9156	5.0321	3.5657	7.5653	5.3999	5.6231	3.4286	4.839	3.9994	6.1933	3.9314	4.671	5.8966	5.4725	5.3739	6.3772	6.9925	5.7452	5.9193	4.0751	4.7365	4.0638	6.2744	4.9132	5.0964	3.9961	4.0383	1.6012	6.304	7.6711	4.2247	4.3379	5.3901	7.7232	5.9905	6.9712	5.1944	5.8443	2.5969	4.1973	4.4272	4.0912	4.9446	6.2494	6.5561	3.8791	5.4932	5.3777	3.7012	6.89
-10.924	-9.1821	-10.076	-8.2515	-10.956	-9.1791	-9.4706	-9.2912	-9.0207	-9.6156	-10.593	-6.9334	-7.4987	-9.7049	-9.1904	-9.8465	-8.849	-8.5267	-7.616	-8.8655	-8.8299	-9.806	-11.265	-10.063	-7.9183	-9.3616	-10.642	-8.5076	-9.0784	-11.637	-11.957	-8.3798	-8.4606	-11.504	-7.6046	-8.9407	-9.3964	-10.516	-10.981	-10.307	-9.4523	-10.604	-8.3685	-10.09	-8.8945	-6.6325	-8.7844	-9.0859	-8.1651	-11.125
-10.465	-8.2987	-9.5172	-5.6995	-10.371	-7.9931	-10.343	-10.789	-10.078	-9.3952	-7.7548	-6.8276	-9.9445	-7.5056	-8.1293	-8.5637	-7.3638	-8.7986	-8.0204	-6.4822	-11.401	-11.462	-10.609	-7.761	-8.3267	-8.0998	-10.472	-6.7033	-9.4526	-8.0641	-8.637	-8.5269	-7.5527	-11.198	-10.832	-10.049	-10.559	-8.0393	-9.7297	-8.8955	-7.2136	-8.1475	-8.696	-7.9447	-10.808	-8.2834	-7.5899	-10.96	-10.438	-8.2903
-6.567	-4.4269	-4.8118	-8.2257	-5.9272	-4.0519	-5.4712	-4.6806	-5.9869	-3.3811	-4.1653	-5.369	-5.4676	-4.5981	-6.0031	-2.2703	-6.4245	-6.7593	-4.1846	-5.1781	-4.3617	-4.2994	-7.6589	-5.1713	-5.8544	-5.881	-7.9439	-4.7	-5.0148	-5.9224	-4.7264	-5.2186	-3.2231	-6.4064	-7.4562	-5.1724	-2.8328	-5.0882	-6.2466	-7.148	-6.2104	-4.7551	-4.4088	-7.4643	-4.4843	-3.634	-5.3283	-5.1091	-5.5818	-4.4825
3.761	5.6129	6.0366	6.8397	6.5072	2.9436	5.8679	4.2734	4.9867	3.8665	4.8828	4.431	2.3955	6.2732	5.0565	3.1399	5.078	6.9332	4.6204	4.7773	5.3448	4.4233	4.6877	2.5695	5.161	2.725	5.3994	0.76672	2.8361	4.7207	4.7976	2.5273	5.233	3.7119	3.4532	5.7979	4.8866	6.8704	4.3766	5.5728	3.045	5.7827	4.3311	2.8658	4.7013	4.2042	5.5769	4.1829	2.2099	3.722
2.0202	1.449	0.70157	-0.76711	0.09231	1.3428	0.70208	1.0366	2.8289	0.31276	1.112	-0.66337	1.1986	-1.3983	1.7183	0.30633	-0.041658	-1.5184	0.73758	-0.77704	1.4007	-0.30049	1.5991	1.4965	1.0863	-1.4236	-0.73812	0.34647	-1.3308	3.3073	1.406	1.3295	0.25655	1.2312	1.564	0.5192	0.93439	1.6172	0.33599	-0.43319	-2.1249	-0.6001	0.85815	0.34335	3.9534	1.8665	1.4167	0.63986	0.44437	-1.1472
2.2268	3.8654	1.5831	2.505	4.1652	2.1332	2.1114	2.1406	0.53424	2.3505	2.4764	0.13358	3.3208	3.3255	2.931	1.3199	5.732	1.0445	4.0001	2.5038	2.9387	2.1314	3.9221	1.449	2.351	3.8359	3.7428	3.2377	2.4059	3.985	1.9788	2.8652	2.0208	3.4198	3.6957	2.6327	2.2774	3.3624	3.3238	1.5458	5.1796	3.2474	3.2329	3.2711	2.9638	2.7612	2.1995	2.0092	2.6065	1.5538
2.0895	1.5221	0.23145	2.4786	-0.46711	0.14838	0.98869	-2.0309	1.5514	-0.83538	-0.50039	-0.63057	-0.23176	0.83362	1.8299	1.391	-1.7121	0.82437	3.0994	-0.47635	-0.49274	-0.88037	0.32823	-0.039978	1.2169	0.28204	-0.22012	2.0306	-0.50292	-0.63918	0.58618	2.0241	-1.6884	-0.054583	1.521	-0.2547	0.34589	-0.0097277	0.344	1.7434	0.28082	-1.2134	2.1591	0.88598	-0.44123	1.6103	0.60699	-0.12756	-1.1215	0.61605
-1.9922	-1.5208	-3.8738	-4.8041	-2.492	-1.6117	-1.5841	-2.6646	-1.7545	-4.3387	-5.2434	-1.1893	-2.5007	-1.6274	-4.9673	-2.4317	-3.5525	-2.5532	-0.94063	-3.5065	-3.572	-3.7909	-0.7035	-3.7937	-2.3611	-2.8004	-0.29821	-1.7587	-5.3055	-3.8063	-2.8092	-1.4947	-1.2861	-3.3139	-2.1629	-2.4345	-1.5793	-4.6994	-2.0182	-3.4184	-2.4164	-3.1829	-2.0474	-3.6302	-3.4569	-5.2152	-1.7078	-1.3598	-1.8444	-1.2747
8.479	5.8771	6.9008	6.1059	5.537	7.5713	7.5876	8.5118	9.1097	5.028	7.0043	6.671	8.9264	6.2004	8.2126	6.9961	5.7721	6.8449	8.9754	6.3544	7.6172	7.1659	6.0237	7.2226	6.5018	6.6202	6.8895	9.3038	9.7525	8.8284	5.5825	5.7909	8.7765	5.5823	7.0846	6.0273	6.5387	6.7779	4.5445	6.2377	6.8372	5.023	7.4429	8.1601	6.7362	6.5422	5.0136	5.4661	6.3433	6.7646
6.2845	9.1431	7.1763	7.2279	8.8032	8.6787	4.2245	9.7515	7.8296	8.9773	9.3746	6.2074	4.3011	5.5627	7.69	5.2473	7.2273	6.7908	8.7079	8.159	7.5474	6.7981	7.3802	7.3138	7.3621	8.2274	8.3629	7.1073	6.7272	6.5891	5.7098	7.3493	6.983	5.8968	6.8641	7.6218	6.6707	6.0617	6.7393	4.7452	5.8845	6.6781	10.218	7.6204	7.0486	6.7234	5.8446	8.3642	9.3707	6.0544
0.62185	1.1977	0.87976	-1.968	-2.6885	0.18006	-0.45807	-1.0262	-1.0722	0.48228	0.45668	-2.0931	-3.4551	-1.4112	-0.35359	-0.67669	-2.5263	1.6375	-0.72868	-2.7076	0.79744	-0.027402	0.61971	0.95887	-1.6611	-1.8573	0.9365	-0.22906	-0.6316	0.85395	-0.90449	0.82307	-1.0341	-1.6217	-0.77434	1.8527	2.1894	-1.552	-1.6599	-0.79594	-0.63384	-1.3238	-0.9176	0.62435	1.5159	0.51238	-0.13569	-2.0153	-0.12071	-3.2085
-3.7367	-1.7467	-3.056	-5.4697	-2.1018	-3.0231	-3.1623	-2.8574	-2.1224	-4.894	-3.3532	-3.6893	-1.7113	-4.4093	-2.5636	-1.8049	-3.4517	-3.2219	-1.0965	-1.8051	-2.4108	-1.0674	-1.9763	-1.9578	-1.7581	-2.1956	-3.3786	-3.5683	-4.3399	-2.0095	-2.3821	-2.4207	-3.7775	-4.2716	-2.3685	-2.7498	-4.833	-5.8123	-3.1182	-3.1726	-1.4785	-2.547	-2.9539	-5.4172	-1.8405	-5.3127	-4.0211	-4.4502	-1.2674	0.078026
-11.659	-12.742	-13.075	-11.376	-11.682	-13.242	-10.198	-10.849	-14.914	-12.118	-12.882	-12.412	-12.095	-10.945	-9.3317	-11.151	-13.895	-10.682	-12.311	-9.8584	-13.188	-12.854	-11.276	-11.366	-10.124	-13.267	-9.9208	-13.155	-12.389	-12.603	-12.12	-11.725	-10.263	-11.386	-9.5812	-9.9225	-10.631	-12.234	-11.796	-12.467	-13.358	-11.614	-9.6993	-11.078	-9.9478	-12.94	-9.5218	-12.157	-11.034	-10.934
-1.1376	1.9385	-0.98669	-0.27747	0.047314	0.25594	-1.0764	-0.60082	-1.0655	0.96956	-0.13299	-0.087215	-1.1703	-0.16544	-1.0173	-0.3552	0.19765	1.8653	-0.27908	1.9513	-0.5819	0.48717	-1.6511	0.11196	0.086474	0.6004	2.0852	0.14322	-0.54252	-1.9188	-1.8284	0.65346	0.020222	0.6561	-0.63603	-0.77954	-0.25728	-1.7726	-0.59145	0.42608	0.92477	-0.39	1.0248	0.11005	1.7288	-0.62358	0.50504	-0.38819	0.54141	-1.3542
-13.722	-15.154	-15.638	-13.674	-12.936	-13.772	-13.301	-15.924	-15.956	-14.834	-15.56	-14.164	-14.592	-15.267	-13.091	-16.497	-15.923	-14.222	-14.62	-15.014	-13.916	-13.577	-16.402	-14.768	-13.01	-14.358	-16.438	-14.294	-16.27	-16.509	-13.704	-13.991	-16.038	-13.469	-14.919	-16.432	-13.255	-13.568	-12.552	-17.665	-16.513	-13.573	-13.625	-15.522	-14.378	-15.131	-14.383	-14.718	-12.41	-14.882
-0.40828	-0.97649	-1.1104	-1.8401	-2.4346	-2.8019	-2.9714	-0.11181	0.040191	-0.7042	-0.60104	-1.834	-3.4654	-0.61017	-1.4381	-0.019443	0.32284	-0.26586	-1.0457	-1.5884	-1.8302	-3.6536	-1.5786	-0.22099	-2.2834	-0.63305	-2.6139	0.087168	-1.8378	-0.088427	-0.82896	-0.95026	-1.237	-2.1416	-1.8178	-1.4438	-2.6374	-0.47592	-2.9356	-0.73896	-0.71176	-1.5849	-2.0309	1.4935	-1.5534	-0.98973	-2.5508	-1.9092	-0.13812	-2.7198
1.9007	2.686	4.1537	2.5591	2.3409	2.3069	-2.7665	0.83079	-0.39355	0.072796	5.0281	0.65373	1.4464	2.436	0.74915	2.4887	3.5722	3.9063	3.3349	-0.097626	2.874	1.1181	-0.64094	2.6213	0.46751	3.4803	0.59826	2.3693	1.489	4.9554	3.1414	1.1137	0.18362	1.095	3.2594	3.6009	-0.32519	3.0696	2.0671	0.84877	4.1415	4.0749	2.0706	-0.25541	2.0837	3.4903	3.0621	-0.41901	1.493	0.1312
-3.0393	-1.1976	0.93312	-0.13948	-0.10123	-0.5774	-0.87443	0.082534	-5.2176	0.21932	2.5122	1.7362	2.388	-1.4588	0.45721	2.7546	-1.0594	0.6955	-0.19612	-1.1142	-0.48624	-1.003	-0.38808	-0.21644	0.28406	0.64201	-0.25886	-0.69578	0.052747	-0.83826	0.10637	1.7274	-1.2687	0.47772	-0.94233	-0.51153	-1.8369	-0.22867	0.6149	-0.81033	-1.4423	-1.4381	-3.0444	-0.46215	-0.64772	2.5945	0.60372	2.5844	-1.0738	-1.0838
-15.064	-12.843	-13.283	-13.543	-13.245	-12.893	-14.633	-14.962	-12.284	-11.63	-11.643	-13.079	-12.725	-12.332	-11.43	-13.998	-12.736	-12.707	-11.172	-12.924	-15.132	-11.285	-11.459	-11.297	-15.067	-13.206	-14.044	-12.933	-11.85	-13.497	-13.049	-13.267	-13.763	-12.256	-13.266	-12.807	-10.638	-14.527	-10.886	-14.484	-13.98	-13.721	-12.691	-14.868	-11.709	-14.536	-14.609	-13.576	-13.974	-14.402
5.7254	6.6131	6.8234	6.7686	5.2241	6.8229	4.8776	6.0885	8.2519	6.7805	6.9128	7.4456	7.7308	4.7931	7.4177	5.056	6.9452	3.692	8.0227	8.6108	6.825	7.6687	7.4367	6.3258	6.4445	6.7573	5.0747	7.7533	6.8396	4.4688	5.4734	6.0943	7.1942	6.8918	6.9498	5.3335	7.7015	5.6283	7.0812	6.2206	7.9152	5.6609	6.0788	7.963	6.318	7.6146	8.5332	8.8834	5.9717	5.9013
2.2729	1.8414	2.8018	2.5661	3.0085	0.062498	1.2119	2.3361	2.8762	0.88743	0.32572	0.48325	3.9261	2.4289	0.55171	2.6491	-0.2346	1.4821	3.1102	3.6933	1.3527	2.0176	-0.049897	3.0326	1.7611	1.9578	2.0214	1.0594	1.8311	1.7302	0.45083	2.1375	0.84862	2.7713	1.6376	1.3016	1.4737	1.2612	2.1839	0.14433	3.9731	2.7934	1.7358	0.95309	2.4369	2.2705	3.5115	2.7845	1.5982	2.2064
4.7376	1.1414	1.5063	2.9325	2.7792	6.7305	3.165	2.4964	3.1715	3.3557	2.5315	1.5706	3.5728	3.1517	3.1582	1.934	4.709	0.65246	2.8104	0.73022	2.8112	3.6432	3.7368	2.7816	3.0782	-0.037271	2.2052	1.867	1.1294	1.952	4.0552	4.6218	1.3986	0.57022	2.7899	2.9358	4.8441	2.8726	3.0409	1.2404	3.7302	5.3058	2.0433	1.5945	2.3319	2.7895	3.8799	4.1765	1.0694	2.671
0.072168	-2.1262	-0.47104	-1.1399	-0.45218	-1.759	-1.4798	-1.0538	-0.24243	-1.2487	0.78959	-1.5179	1.3329	-0.67223	0.70838	-2.9824	-0.57763	0.70303	-1.3176	-0.0090917	-1.5159	-1.2495	-1.8584	-1.3414	-0.62298	-0.98018	-2.2566	-1.3406	-0.12893	-3.254	-3.0205	-1.6885	-2.1092	-0.97998	0.94684	-1.094	-1.271	-2.1407	-2.0373	-2.9448	-1.9225	-2.2109	-1.4682	-1.2004	-4.31	-1.9303	-0.65373	-1.9781	-1.7771	-2.3118
-2.1476	-2.7544	-5.2173	-1.7025	-2.5525	-3.3547	-2.7774	-2.1072	-4.1046	-3.6937	-1.3145	-3.4175	-3.0533	-2.5461	-5.0895	-5.5045	-3.6282	-2.3202	-3.5561	-3.0431	-4.5833	-1.6776	-2.9894	-3.7754	-4.7659	-2.7291	-4.1853	-4.1003	-4.0465	-1.4143	-4.399	-1.0256	-5.5898	-2.1325	-3.3328	-5.1991	-4.2804	-5.198	-2.6041	-4.8659	-4.3605	-1.5863	-1.3185	-4.124	-4.0217	-4.1863	-2.2115	-2.195	-3.4884	-4.134
-22.922	-22.382	-22.194	-20.898	-20.429	-21.167	-24.041	-22.515	-24.304	-22.713	-23.24	-22.203	-23.992	-22.189	-22.826	-21.436	-21.709	-21.517	-22.273	-21.165	-22.279	-23.475	-23.239	-20.186	-21.1	-22.424	-20.893	-20.815	-21.494	-25.719	-23.528	-21.565	-23.169	-21.537	-23.61	-22.613	-21.547	-22.316	-20.667	-20.934	-22.034	-20.708	-22.612	-21.532	-21.677	-21.741	-21.506	-21.273	-23.09	-21.635
-3.6649	-1.2907	-3.8228	-3.4251	-2.7248	-2.4014	-2.6693	-2.1117	-1.3178	-3.5528	-1.5953	-1.4699	-4.5697	-0.10363	-5.6559	-3.0268	-2.3563	-5.0666	-2.6603	-4.2957	-0.75956	-3.9618	-1.2766	-2.5094	-3.8362	-2.9164	-2.5439	-2.8734	-4.4581	-5.3521	-4.7351	-4.4615	-2.9041	-1.8632	-1.1534	-2.6793	-4.5278	-3.3111	-0.414	-2.198	-1.3319	-3.0763	-5.8228	-3.6477	-2.7439	-4.4187	-3.4322	-5.4119	-1.7049	-5.6526
-10.872	-13.256	-11.916	-10.332	-11.964	-11.087	-10.396	-10.657	-11.583	-10.368	-12.554	-11.494	-9.9892	-11.58	-13.583	-9.6572	-11.419	-11.55	-8.6693	-11.871	-12.428	-9.6017	-11.236	-10.36	-14.13	-9.5478	-12.844	-10.195	-10.341	-11.953	-12.859	-10.261	-12.403	-12.654	-11.357	-9.4761	-9.4983	-12.311	-10.774	-10.912	-8.7825	-11.182	-11.98	-11.286	-12.843	-13.62	-12.112	-10.458	-12.11	-11.493
-1.9748	-1.23	-0.86408	-0.73111	0.10724	1.0201	-0.42458	0.64497	1.6815	-0.44098	0.083174	0.47996	-0.37203	-1.2532	1.2733	0.38635	-1.5957	1.8361	1.7715	-3.93	-0.35691	1.9558	0.27173	1.7885	0.66968	2.112	-1.6151	-0.88473	1.7396	-2.486	0.096177	1.7819	0.35615	-1.8548	0.28853	0.94826	-0.047872	-2.9223	-2.6876	-0.69789	-0.75276	0.79344	2.27	-1.6491	1.5831	-1.9868	-0.30695	0.693	-0.34657	0.033562
-8.17	-4.3706	-6.5494	-8.5856	-6.0254	-7.0067	-9.5643	-8.5694	-8.6992	-7.0466	-6.8409	-7.8017	-8.5611	-7.0533	-8.5104	-7.2221	-5.73	-6.84	-9.5885	-6.2127	-7.3812	-6.0457	-7.4343	-8.7343	-8.4447	-5.8464	-7.7283	-5.4772	-4.7036	-7.4068	-9.572	-8.4224	-6.0576	-9.8254	-9.0495	-8.3139	-7.4636	-10.336	-8.5928	-6.6556	-8.5398	-7.0746	-7.1021	-8.7869	-8.3131	-7.916	-8.3611	-5.0009	-10.247	-7.3507
-16.173	-15.461	-15.224	-14.977	-14.405	-14.664	-14.35	-15.196	-14.307	-15.045	-14.005	-14.069	-13.511	-14.466	-15.418	-14.069	-15.976	-13.692	-12.963	-16.06	-12.873	-13.034	-13.834	-14.664	-15.186	-16.112	-15.512	-13.88	-14.277	-14.809	-15.158	-15.569	-14.826	-13.828	-13.717	-14.784	-15.111	-13.871	-15.023	-13.296	-15.026	-15.1	-15.513	-14.676	-17.07	-15.962	-15.167	-15.298	-15.915	-13.751
-14.02	-13.486	-12.691	-10.921	-13.469	-13.037	-12.399	-12.735	-12.63	-14.502	-13.457	-13.417	-13.759	-12.765	-14.641	-14.543	-14.493	-13.814	-14.306	-15.775	-13.089	-12.681	-11.632	-11.662	-10.092	-11.378	-14.381	-11.712	-9.3247	-11.327	-14.265	-13.683	-12.892	-14.491	-13.92	-13.346	-12.641	-8.8563	-11.554	-13.129	-15.417	-11.313	-11.096	-13.588	-13.423	-13.702	-11.427	-12.885	-13.428	-13.771
-15.046	-15.251	-14.042	-15.502	-14.058	-15.184	-16.074	-13.6	-15.69	-14.255	-14.934	-15.288	-16.998	-12.719	-14.68	-15.069	-14.084	-14.642	-14.913	-14.257	-15.05	-15.778	-10.574	-14.112	-14.412	-15.483	-15.834	-13.821	-12.356	-14.224	-15.663	-14.456	-14.005	-15.013	-14.557	-14.011	-13.025	-14.633	-13.039	-15.216	-13.774	-14.488	-16.315	-13.885	-15.611	-15.124	-13.32	-15.164	-13.897	-13.947
1.5227	1.5567	2.8372	4.0679	2.9928	2.0129	1.5129	2.5372	5.7068	2.3903	2.9141	2.36	5.1566	3.4279	3.0828	3.6861	3.6918	3.6039	3.6064	2.7994	3.0835	2.9607	1.5547	2.3531	3.2969	3.4933	3.1372	4.5902	2.7508	2.1087	0.84786	2.6938	5.2069	5.8606	2.983	1.5905	1.5181	4.3757	4.7405	1.5943	2.3673	3.1825	3.2013	4.0736	2.4023	3.1518	-1.0985	2.9484	3.5987	1.3242
-3.4704	-3.9054	-6.179	-5.2951	-4.6609	-3.3265	-3.9339	-3.3888	-4.675	-4.3445	-5.8774	-5.3216	-2.2344	-1.6377	-4.8532	-5.3847	-5.319	-1.0403	-4.7585	-5.4587	-4.0173	-2.4563	-2.7226	-1.6348	-0.37646	-4.0788	-4.4767	-3.8521	-1.4229	-2.7203	-5.0153	-4.0472	-4.917	-5.5406	-4.0245	-2.6074	-1.9771	-5.3011	-1.4523	-4.5235	-1.884	-1.8368	-1.9225	-5.3254	-4.9488	-4.6121	-5.5246	-2.0184	-3.6776	-4.452
-5.5043	-5.864	-7.7111	-6.8283	-4.7981	-6.005	-6.6879	-5.4981	-4.682	-5.7209	-5.9783	-4.4794	-7.2268	-4.1986	-5.5119	-9.6138	-5.6447	-7.5754	-2.8904	-7.2134	-5.6221	-7.0452	-5.5178	-5.1861	-7.2972	-5.7115	-5.2066	-4.9487	-5.1523	-6.3945	-6.9728	-5.6507	-5.7076	-4.9272	-6.1706	-7.3502	-6.7981	-5.9247	-4.7982	-4.9618	-5.8	-6.4741	-5.2106	-6.5108	-7.8275	-4.3909	-5.6209	-5.6475	-5.0825	-4.362
-9.8133	-9.0166	-10.217	-9.9628	-9.8664	-12.888	-10.373	-8.2356	-12.893	-10.901	-10.607	-10.39	-10.119	-10.215	-11.601	-11.894	-11.218	-10.979	-10.012	-8.2395	-9.345	-11.452	-9.6963	-12.529	-13.274	-9.7405	-11.369	-9.2215	-11.257	-11.597	-9.251	-10.861	-10.185	-12.832	-8.9169	-9.4588	-12.981	-12.336	-9.5868	-11.102	-10.891	-10.46	-10.712	-11.252	-11.157	-13.824	-10.139	-10.102	-11.052	-9.8675
-0.99814	-5.0609	-0.50716	-0.26854	-0.37781	-0.52616	-1.7517	-1.7943	-1.5114	-0.090509	-0.84608	-3.0576	-2.7513	-2.8419	-3.6307	-0.72465	-0.88013	-1.838	-1.4905	0.75793	0.28835	-0.20457	-1.5647	-1.3041	-1.3999	-0.62315	-2.1905	-2.715	0.46901	-1.9735	-1.4993	-0.60738	-1.4521	-0.39478	-0.6187	-0.044746	-0.71072	0.0042739	-2.4627	0.41577	-0.13848	-3.2653	-2.0706	-0.11206	-1.2085	-2.2655	-1.2775	-1.1621	-2.9849	-2.1966
-13.048	-10.453	-11.709	-12.885	-10.48	-11.99	-11.439	-9.8207	-9.7801	-8.1896	-13.927	-10.586	-11.656	-11.087	-13.258	-12.503	-9.6315	-10.17	-11.041	-11.74	-10.566	-13.916	-12.909	-11.578	-10.633	-13.016	-11.019	-10.134	-10.492	-11.226	-14.768	-12.612	-12.81	-9.823	-12.998	-11.942	-13.305	-11.027	-6.7312	-10.772	-11.531	-12.924	-11.866	-11.842	-12.633	-12.342	-14.068	-13.122	-10.663	-10.951
0.6376	1.7292	1.0291	1.6515	0.35244	4.0092	0.41329	1.1847	1.4085	2.7019	0.36944	1.3578	2.1152	2.7462	1.1206	1.6131	2.8817	2.4904	1.6469	3.2091	1.3156	1.185	1.6154	0.39717	-0.91943	1.2755	2.8222	1.0493	0.24029	1.8636	2.5627	1.3368	-0.1448	0.14097	3.2842	2.6508	0.83959	1.7731	2.3182	1.1463	-0.2372	2.3623	2.1213	0.78579	0.0083594	2.0691	0.78706	1.9544	2.4866	2.0675
6.3229	7.459	7.6246	9.2893	8.01	8.2015	5.2457	8.1397	4.2915	5.4252	8.3472	7.2698	7.3371	5.4391	7.6461	5.9626	10.517	5.9526	7.2551	7.1694	6.5382	8.4756	6.302	5.6178	7.3114	7.3035	7.5047	4.8723	4.4603	6.2054	7.3021	7.1199	6.9836	7.3914	3.2051	7.3988	8.797	7.403	7.9796	4.9618	7.2391	8.1637	4.8671	7.2598	6.1246	8.3827	8.3316	4.6558	7.5346	5.0358
-11.96	-13.848	-15.401	-13.562	-12.931	-11.439	-13.941	-13.188	-11.988	-12.346	-14.597	-12.085	-13.935	-13.349	-12.867	-13.175	-13.246	-11.44	-11.943	-12.1	-12.447	-14.724	-14.656	-12.258	-12.927	-14.214	-12.062	-11.909	-13.178	-12.393	-13.202	-13.095	-12.508	-10.619	-14.891	-13.333	-13.047	-12.958	-12.356	-12.308	-11.691	-14.924	-11.412	-13.474	-10.001	-13.939	-13.981	-12.953	-15.112	-14.379
6.4507	7.8825	4.6782	8.1173	7.3287	7.0405	5.0765	6.6307	5.121	6.0372	6.228	2.6298	6.188	4.3882	5.8791	7.272	6.2785	6.5275	5.3356	6.6174	4.391	4.6704	4.133	7.459	6.2431	4.8725	5.7215	2.9365	5.0841	5.1718	3.562	6.6748	2.2431	6.4624	4.5765	7.0945	7.6261	8.6446	6.397	5.4636	5.4036	5.4078	5.6423	4.8969	5.8995	5.8632	6.3905	7.0439	4.4833	6.0759
-11.008	-10.848	-10.786	-12.193	-12.33	-11.261	-11.446	-12.498	-12.109	-12.848	-10.358	-10.87	-13.964	-11.84	-13.846	-11.69	-11.682	-13.337	-9.8019	-11.296	-11.955	-10.703	-10.989	-8.8217	-11.456	-11.551	-9.3454	-8.1004	-11.985	-11.928	-9.3882	-13.158	-10.965	-11.098	-11.135	-11.024	-11.066	-14.752	-12.13	-10.689	-12.301	-12.008	-13.398	-11.526	-14.109	-11.222	-12.29	-9.0519	-12.535	-11.675
-19.053	-20.209	-22.8	-21.542	-19.333	-20.708	-20.402	-20.385	-21.817	-20.238	-19.572	-21.373	-21.708	-19.295	-19.724	-19.659	-19.604	-20.611	-18.507	-21.072	-21.074	-19.637	-19.11	-20.252	-19.116	-19.998	-21.698	-20.781	-19.456	-21.66	-18.693	-19.515	-19.455	-21.167	-19.453	-22.306	-19.118	-23.16	-21.793	-19.698	-19.664	-19.805	-21.303	-20.126	-21.651	-20.818	-18.543	-20.82	-20.367	-20.128
-11.954	-14.145	-12.408	-13.515	-11.692	-13.63	-13.949	-12.591	-14.281	-13.766	-12.013	-11.451	-13.762	-13.253	-13.405	-14.756	-15.288	-12.31	-14.267	-14.43	-14.321	-13.076	-13.566	-12.482	-14.928	-12.503	-13.522	-14.381	-13.142	-11.877	-11.305	-13.51	-12.286	-15.685	-14.917	-14.243	-12.582	-15.497	-13.907	-11.943	-12.472	-14.427	-14.814	-12.752	-12.758	-12.551	-11.532	-13.92	-13.949	-13.551
1.3957	0.62095	-0.16982	0.24353	0.86271	1.2387	0.17889	1.5234	-0.45253	0.93643	2.2168	0.54257	-0.53176	1.8024	3.2075	0.94642	-0.27691	1.0175	-2.3595	1.1577	1.3713	-0.34984	1.1948	1.2805	-0.36722	0.29027	-0.36906	0.801	0.72076	1.4976	-1.5682	0.45432	1.0781	-1.746	2.0915	-1.9258	0.48696	2.5757	0.25438	1.7174	2.8436	-0.82662	-0.14581	1.0478	-0.73532	-1.2043	-1.3509	-0.41697	-0.58468	3.421
-12.355	-10.606	-11.883	-12.404	-12.419	-9.775	-10.083	-11.807	-11.057	-10.129	-12.318	-11.279	-11.552	-12.366	-10.673	-10.513	-10.707	-10.597	-10.689	-12.98	-10.019	-11.685	-11.291	-11.372	-8.7562	-10.855	-11.68	-12.87	-12.627	-12.519	-10.604	-9.3984	-11.025	-12.1	-12.192	-12.353	-12.217	-12.838	-11.319	-11.635	-11.089	-11.113	-10.392	-8.8733	-12.539	-10.858	-11.278	-12.513	-9.9018	-11.643
9.94	10.396	10.469	6.3995	7.5924	7.517	9.7994	6.5649	9.7499	8.534	7.73	8.0787	8.8235	8.5435	8.3366	8.0327	9.0797	9.4441	8.1519	8.8964	6.7174	6.4465	7.2573	6.2773	8.1864	7.824	6.556	7.4546	6.6342	6.0006	7.9291	6.7047	7.4806	10.493	7.6748	7.3739	8.5581	7.24	7.2705	7.2797	8.4831	9.0626	8.2504	8.5363	7.3311	6.7175	7.6397	6.2644	6.4403	6.944
-4.7942	-3.353	-2.6963	-2.7778	-1.2935	-0.054989	-3.3806	-3.5293	-3.3961	-1.2875	-4.4257	-2.3403	-3.0165	-2.3712	-4.2568	-3.9417	-4.4939	-4.5615	-4.3054	-1.64	-2.0213	-1.9431	-0.91323	-3.1869	-3.7731	-3.3267	-2.7745	-2.9661	-2.692	-4.2999	-3.3414	-3.0227	-2.8772	-1.8548	-5.2533	-2.372	-3.1037	-4.5177	-3.1894	-5.0207	-0.27753	-2.9097	-4.1098	-4.7624	-3.4528	-4.9603	-4.3292	-3.8017	-3.19	-3.8562
2.4877	1.9941	2.4355	4.6194	0.15876	0.54289	1.8244	2.338	1.8796	-0.31244	2.9966	1.3309	1.6125	0.13175	3.7673	-0.019002	1.5967	1.8688	1.5108	0.95077	0.17092	2.7174	2.119	1.3702	-1.3626	0.44383	1.6583	1.3608	2.1383	0.90377	1.4978	0.92458	1.5433	1.4972	-0.93807	-0.67619	1.4789	1.3875	2.2008	2.0325	1.2721	4.1941	2.8635	1.5862	3.6417	3.5395	4.1869	1.2418	1.0332	0.051496
-0.75545	0.37281	1.0289	0.13724	-1.8382	-0.32628	1.6447	-0.89046	-0.32681	2.0538	0.040048	0.57934	0.72215	-1.4761	-0.32218	0.75905	-0.8204	-1.6643	0.12105	-0.78018	1.4774	-1.2331	2.6814	0.14386	0.58588	-1.8475	-1.1561	-0.918	0.88766	-0.2568	1.4999	0.28621	0.061852	1.5341	-1.7994	0.2002	0.14695	-0.24377	-3.6981	0.63881	1.8378	-1.7672	-0.74257	-1.311	0.55543	-0.68171	-0.56211	-2.4293	0.91323	-1.4981
-4.2322	-4.4863	-2.7305	-2.3931	-3.3823	-4.1404	-1.9769	-3.5691	-1.3996	-4.3668	-1.7839	-1.3331	-6.0739	-2.0724	-1.2525	-5.203	-3.023	-0.54614	-4.1723	-3.8648	-4.7153	-2.9298	-2.1192	-3.6629	-5.2693	-1.9087	-3.0207	-2.9032	-3.5805	-4.3613	-3.4456	-3.8732	-4.865	-4.141	-3.8031	-3.3554	-4.0133	-3.828	0.11934	-1.8935	-3.2342	-3.287	-3.9351	-3.0967	-3.2417	-5.7012	-1.4606	-0.17599	-3.8602	-4.2263
-3.0992	-6.2476	-6.0028	-6.5203	-7.2881	-6.4659	-5.0511	-7.394	-2.8581	-5.7723	-8.1572	-3.5477	-6.1564	-4.7837	-5.1647	-6.895	-4.4431	-7.2987	-4.4781	-5.4633	-7.4162	-6.3099	-6.5505	-5.4309	-6.3956	-4.944	-5.539	-3.8019	-7.4564	-7.0533	-3.7688	-4.7223	-4.4573	-3.4314	-6.7819	-4.5392	-5.3463	-6.207	-4.9253	-5.6416	-7.2205	-4.9252	-7.3612	-5.3342	-3.1908	-6.1096	-6.6814	-5.6383	-6.2933	-6.4104
-14.002	-12.199	-12.047	-11.749	-12.89	-10.672	-11.023	-11.852	-11.03	-11.451	-13.444	-12.146	-10.985	-11.75	-12.644	-10.822	-11.32	-14.387	-13.28	-9.8447	-12.384	-11.462	-11.72	-9.139	-11.209	-11.519	-11.588	-11.146	-10.852	-9.3227	-12.802	-12.287	-8.6147	-11.859	-10.47	-12.025	-10.568	-11.364	-10.927	-11.002	-12.132	-13.414	-11.061	-10.787	-11.917	-12.163	-11.543	-10.624	-12.473	-11.517
-0.95302	-1.1039	-0.12697	-1.0929	-0.12267	-1.892	-0.99018	-0.85118	-2.4616	-2.6368	-2.6504	-2.6846	-3.699	-2.6133	-2.2283	-1.0328	1.2534	-0.7283	-1.1569	-2.3919	-0.90092	-0.86519	-1.3138	-2.395	-1.7018	-0.61433	0.2587	-0.43087	-0.41626	-1.5579	-1.0961	-3.2291	-2.191	-0.38697	0.4801	-2.5591	-2.2126	-0.57803	-2.2267	-3.0971	-0.46572	-2.131	-2.2068	-0.80129	-0.32795	-2.0799	-3.0877	-0.40197	-2.2	-0.10711
-0.59064	-0.93726	-2.2438	-0.49197	-1.1523	-1.0533	-0.07687	-0.53281	0.2493	-0.87194	-2.1031	0.58381	0.70759	1.2201	-0.50474	-0.14765	-1.1898	-0.66782	-3.1825	-0.69015	0.54707	-2.4596	-0.542	2.4151	-0.08393	0.493	-1.0194	-0.28372	0.36746	1.2345	-1.6987	0.58835	-0.10948	-1.0094	-2.129	0.18471	-0.15598	-0.83329	-0.4292	-1.2692	-1.6924	-2.6209	0.44742	0.34038	-0.24851	-0.88058	-1.6959	1.7808	1.7538	-1.9167
-11.966	-16.143	-13.182	-13.327	-14.089	-12.917	-15.552	-12.74	-15.761	-13.596	-13.23	-16.181	-12.879	-12.656	-13.914	-15.609	-12.74	-10.386	-13.453	-13.441	-13.15	-12.786	-14.842	-14.028	-12.497	-11.85	-13.045	-13.459	-11.364	-14.952	-13.407	-13.828	-10.322	-12.551	-15.604	-13.803	-11.028	-11.685	-15.852	-10.951	-13.079	-12.549	-11.317	-15.52	-11.252	-11.274	-14.212	-12.315	-13.456	-12.925
-22.83	-22.605	-22.392	-26.261	-22.651	-24.924	-24.881	-20.59	-22.625	-22.979	-22.267	-22.858	-22.731	-25.711	-23.167	-22.23	-22.556	-20.577	-22.874	-21.395	-22.751	-22.077	-23.932	-23.61	-20.954	-23.087	-22.866	-20.735	-20.6	-21.791	-20.206	-20.678	-21.789	-20.13	-21.645	-21.375	-21.43	-21.389	-21.727	-23.199	-21.993	-24.332	-24.647	-23.076	-22.191	-20.751	-22.746	-20.471	-23.12	-22.892
9.4063	8.635	10.537	10.727	7.0056	8.8278	8.5398	10.278	10.538	10.312	9.8717	8.6718	11.489	7.7921	10.498	10.811	7.2759	9.8132	9.3235	11.741	10.743	8.1635	8.9458	12.262	9.8283	7.1915	9.4131	10.095	9.3008	9.8346	9.1869	8.8024	10.944	9.6639	8.5171	6.5681	10.869	10.881	10.467	9.436	9.6155	10.073	11.091	9.8696	11.046	7.8904	10.877	10.517	9.7898	10.364
-2.1442	-1.8837	-0.63916	-1.6066	-1.3491	-0.7512	-2.1551	-1.7076	-2.3598	-0.74109	0.31096	-1.8606	-2.8387	-2.8998	-0.54097	-0.65297	-3.5779	-1.4878	0.68696	-2.7143	-3.1063	-2.7733	-2.4835	1.2435	-1.4243	-1.2102	-2.8205	-4.0673	-1.9886	-2.1225	1.2634	-2.3925	0.88843	-1.4712	2.3717	-2.5204	-1.1923	-1.8947	-1.1026	-2.8239	-1.5486	-2.1391	-0.97059	-2.1791	-0.78304	-1.2214	-2.59	-1.3594	-1.2986	-0.69981
-3.4236	-7.1539	-6.7323	-9.6192	-6.0125	-4.5761	-4.1121	-3.7678	-5.3538	-7.3141	-6.7718	-4.4832	-2.3491	-4.6852	-6.445	-5.9018	-5.1915	-5.0697	-6.546	-5.2774	-7.5005	-5.5261	-4.9111	-6.4548	-4.5101	-3.285	-5.4471	-6.6148	-5.7306	-5.1299	-3.4156	-6.8527	-4.6476	-4.6377	-4.0823	-6.3023	-6.6012	-5.7857	-6.3691	-4.8589	-4.8149	-3.7045	-3.856	-5.5511	-6.2391	-2.3712	-3.5553	-4.8417	-5.2578	-4.2687
6.4272	4.7422	4.422	5.1819	6.3267	6.2621	3.7928	5.4749	5.9174	3.031	4.7194	4.7248	5.3236	4.0589	5.0446	5.5363	4.5672	5.4079	7.8718	4.6153	4.2218	5.0135	2.0169	7.5769	5.5164	5.8779	4.3914	3.0996	6.3455	5.8628	5.354	6.5974	4.2754	6.5342	5.376	5.0019	4.6914	4.7481	6.6871	6.1053	6.1139	4.001	5.7743	5.2535	2.9733	4.5355	5.1358	6.9108	5.9137	6.8854
-13.609	-13.685	-11.398	-13.39	-13.301	-14.301	-14.518	-11.925	-13.269	-14.045	-12.06	-11.568	-14.188	-11.576	-13.311	-13.573	-16.39	-12.895	-14.593	-12.456	-15.307	-11.523	-11.505	-13.961	-16.203	-12.608	-11.727	-13.304	-13.756	-14.893	-13.322	-11.788	-15.443	-11.999	-13.04	-13.5	-12.913	-14.897	-13.941	-12.08	-10.112	-12.576	-13.148	-12.121	-11.499	-12.961	-13.989	-14.012	-11.939	-13.628
-3.5942	-6.777	-6.3902	-4.0918	-6.4498	-4.5935	-3.5673	-4.4517	-4.1145	-4.5031	-5.6047	-6.4931	-5.6083	-6.8442	-4.494	-5.9253	-4.9905	-6.7543	-3.8311	-4.5454	-5.243	-4.247	-5.5366	-5.3994	-5.44	-3.4347	-3.9673	-5.0841	-5.5926	-2.9694	-4.8843	-6.7899	-4.9443	-4.6796	-3.0422	-5.1078	-5.3457	-5.2217	-2.3245	-2.4962	-5.725	-1.5538	-3.1795	-5.6097	-4.3634	-3.0843	-5.7414	-4.0857	-6.4933	-3.8732
6.1575	5.8702	8.5666	6.831	5.2596	8.7855	5.4989	9.1381	6.4373	7.0947	7.9182	8.5808	7.8225	6.9496	5.5458	7.6276	7.1776	7.1571	6.9549	6.3538	8.053	6.8372	5.3579	8.2318	8.3283	7.3358	7.8667	7.3184	8.2618	7.6881	9.1325	6.2775	8.2734	8.6693	7.9	6.61	4.7753	7.7118	7.2041	6.274	5.1919	7.2181	5.5129	5.7619	6.2494	9.0573	7.2526	5.2243	6.4562	7.9837
-1.9148	-1.3593	-0.15966	-1.0429	-3.049	-3.0756	-1.7441	-1.6452	-3.0503	-3.0815	-3.1663	-1.4626	-3.6137	-1.5076	-3.2619	-0.68362	-2.9524	-2.6962	-3.8347	-5.9311	-1.3766	-2.049	-3.572	-2.0172	-2.0825	-1.8282	-4.2389	-1.6682	-2.7037	-4.5197	-0.31288	-3.5641	-2.3531	-1.9415	-0.34367	-3.0437	-0.83534	-1.6454	-2.8489	-4.7556	-0.8596	-4.1755	0.010331	-2.5754	-3.5613	-3.554	-2.7862	0.39885	-0.76187	-1.1482
0.74285	0.082496	-0.52933	-2.251	-1.1881	-0.27329	-0.65784	0.62566	0.26635	-3.1174	-3.0498	0.50504	0.37017	-1.6086	-1.1863	-2.8361	-2.2353	-4.1356	-1.1625	-2.4726	0.46814	-0.37422	0.034957	-0.80613	-2.5601	-2.6552	-0.26103	-3.0109	-1.239	-1.026	-3.7295	-1.6204	0.53355	0.18168	-3.0143	-1.9245	-2.0887	-2.7681	-2.1863	-0.54811	-1.6662	-1.6005	-2.4265	-0.13472	-2.029	0.81851	-1.2721	-2.8823	-0.24559	-0.35128
-5.6777	-5.0118	-5.7689	-4.5634	-5.7349	-3.777	-7.2488	-4.1909	-5.0608	-3.7682	-5.0692	-6.1272	-4.0162	-7.6469	-8.2608	-6.4283	-7.4963	-4.9824	-6.6917	-6.6595	-4.3183	-7.9233	-7.4695	-3.5554	-4.6299	-6.4778	-4.0063	-5.7777	-4.2408	-5.1154	-7.8218	-4.0405	-5.1483	-4.6952	-6.643	-6.3169	-5.7385	-6.0491	-5.4381	-6.4127	-6.1444	-6.4159	-5.7747	-4.4615	-6.8033	-5.981	-6.4006	-5.3856	-4.6341	-4.4084
-9.7286	-11.967	-12.753	-10.99	-9.7045	-11.476	-12.012	-11.249	-14.669	-11.024	-11.063	-10.361	-12.201	-11.572	-10.384	-10.664	-10.385	-10.206	-12.072	-10.938	-11.059	-11.147	-13.553	-12.283	-10.047	-13.717	-12.027	-11.066	-13.063	-12.144	-10.676	-10.156	-11.08	-14.32	-12.769	-11.431	-10.752	-12.945	-13.731	-11.757	-11.349	-12.545	-10.443	-12.775	-13.492	-12.004	-12.816	-11.758	-11.01	-11.206
-0.96548	-2.0152	-3.1057	-5.5951	-3.7283	-1.8746	-4.5705	-3.7662	-2.8961	-3.8502	-1.1783	-1.7603	-1.7098	-2.7403	-2.4553	-4.9008	-2.2343	-4.1902	-0.95113	-2.8082	-2.6268	-3.2998	-2.5822	-2.2691	-2.5717	-3.738	-0.94214	0.074003	-2.3837	-2.0116	-1.1904	-3.709	-2.3646	-1.7346	-2.8913	-1.2554	-0.50605	-3.1231	-1.8146	-3.7754	-2.5123	-2.8443	-2.1653	-4.6761	-0.77799	-2.8798	-1.5803	-3.433	-6.6074	-2.1577
-0.027687	-1.608	-0.90876	-1.6007	0.54557	-0.4056	0.86843	0.38978	-1.2545	-1.8355	-1.877	-1.605	-2.2716	-3.1345	-1.489	-1.5658	-1.4515	-0.27449	-1.0761	-2.0582	-1.051	0.67861	-1.8372	-2.7426	-3.2074	-4.6197	-1.4032	-1.2619	-2.1384	-1.4468	0.066631	-1.267	-2.1134	-2.2943	-0.22264	-2.4848	-1.112	-0.36982	-2.5498	-3.0914	-3.8185	-1.2302	0.088755	-1.5058	0.38804	-4.214	0.10112	0.24638	-2.4071	-1.4412
4.4048	2.6704	6.1228	4.3067	4.6924	4.702	5.0339	3.5787	5.9808	4.551	6.1191	4.873	4.8785	4.7623	3.801	7.0926	4.4335	3.4949	5.0927	5.3889	2.5251	4.155	4.8337	4.4808	4.0638	2.7894	5.2414	6.3233	3.299	5.8295	5.3358	5.7022	4.5452	3.9872	4.1471	4.7398	2.8238	2.3453	5.1517	2.9671	2.9821	5.7593	4.8231	6.0738	2.646	4.322	4.4178	4.6503	7.3008	5.5892
-0.28618	2.0825	-0.87408	0.21879	-1.3271	-2.5711	-2.9353	-1.7956	-1.1224	-1.8143	-0.30844	-1.7812	-0.8278	0.92598	-2.4683	-1.9381	-2.3543	-0.76717	-3.2691	-1.3897	-3.5301	-1.0607	-2.9535	-1.0493	-3.8868	0.014251	-1.3581	0.025484	-1.9821	-1.3253	-1.1396	-0.32245	0.76839	-1.0012	-1.6595	-2.433	-0.28157	-2.6202	-2.1725	-3.5572	-0.73019	-1.3626	-1.0955	-2.9748	-1.8152	-3.3106	-0.22505	-1.7764	-2.2556	-0.81856
-0.96386	-1.5437	-1.6594	-1.191	-1.0803	-0.67517	-0.29364	-1.4713	-0.48991	-2.7674	2.4407	0.64003	-0.098733	-1.6808	-4.3331	-2.7146	-1.3028	-0.53426	-1.2971	-0.53328	-1.259	-2.5519	-1.8741	-1.182	0.22392	1.9357	-0.95728	0.08243	-1.1752	-1.3446	-0.783	-2.6577	-0.075741	-1.3692	-0.86847	-2.7002	-0.87224	-2.0532	-3.0446	-1.8498	-2.8891	0.75607	-0.3555	-0.26007	-1.4774	0.36535	-0.38967	-1.498	-0.46375	-0.33212
-13.161	-11.135	-13.436	-13.047	-13.045	-11.422	-13.579	-14.533	-11.193	-11.574	-13.877	-12.723	-8.8694	-14.391	-10.456	-11.316	-12.342	-11.927	-14.601	-13.099	-11.38	-11.823	-7.8082	-14.395	-13.141	-10.361	-10.866	-14.104	-13.604	-12.598	-10.887	-10.974	-11.458	-10.889	-11.931	-11.685	-12.643	-11.604	-9.7624	-12.844	-12.534	-13.279	-12.099	-13.212	-11.691	-11.005	-12.301	-11.082	-11.829	-11.114
-13.488	-15.2	-16.032	-15.714	-14.261	-12.752	-13.619	-15.737	-12.346	-14.379	-15.881	-16.17	-16.592	-17.063	-14.878	-14.474	-15.277	-13.893	-15.095	-12.51	-15.406	-13.9	-15.811	-14.23	-15.087	-14.496	-12.521	-15.531	-14.878	-14.773	-16.367	-17.536	-16.114	-12.73	-12.542	-16.021	-12.997	-12.997	-13.449	-14.987	-16.456	-14.406	-16.056	-14.698	-13.667	-16.189	-15.731	-16.508	-12.898	-15.017
1.8051	1.3882	3.2126	0.83629	1.8611	0.79089	2.0543	0.51502	2.0578	0.46185	0.80023	4.7158	-0.16864	-1.0039	1.4518	-0.24925	2.3192	-0.32169	-0.4041	0.43932	0.20355	1.1333	1.1984	-0.085676	2.1572	-1.9112	-0.21971	1.3247	-0.15487	0.34145	2.1587	0.17332	-0.60672	-0.50137	0.62941	-0.80667	1.6217	1.9576	1.0028	1.5803	0.749	0.55556	0.81751	-0.42388	0.80718	0.81685	0.73992	-0.070612	-0.99045	1.4424
-7.4967	-9.693	-9.6848	-8.6114	-8.9911	-10.147	-11.035	-7.8462	-8.1355	-8.8186	-8.8354	-10.161	-9.7863	-7.5152	-9.2287	-7.1422	-8.2302	-9.0077	-9.6161	-10.658	-9.1375	-9.0698	-8.7073	-12.141	-10.306	-8.9249	-6.3799	-7.9588	-7.3961	-9.773	-9.6699	-10.384	-8.7881	-9.0306	-8.5851	-7.3505	-8.8896	-8.8449	-9.7935	-9.1715	-7.6715	-9.5595	-10.085	-10.931	-9.036	-7.7053	-9.7561	-9.613	-8.0291	-10.193
0.96505	-0.72752	-0.042072	2.4623	0.79357	-0.83958	2.1253	-0.041177	-2.3905	0.12822	0.094534	-1.9751	-0.43655	0.62688	-1.1125	1.3135	0.35	1.386	2.3426	-0.001949	-0.16195	0.29769	0.86078	-0.29353	1.5433	-1.4067	-0.84669	-0.60969	0.9164	0.65692	2.52	1.2888	2.1675	-1.6576	-2.8206	3.4341	-0.53818	-3.384	-1.2349	1.3057	-0.2768	0.3897	0.73755	-1.4767	-0.54183	-1.0955	0.62114	2.4066	2.9881	-1.681
-11.231	-8.8248	-9.3667	-8.0489	-9.5319	-7.1302	-8.2884	-10.25	-12.344	-9.258	-8.5728	-9.8363	-8.9287	-10.591	-9.646	-9.8463	-9.0901	-13.057	-9.3115	-8.7897	-9.3817	-8.0687	-8.275	-8.019	-9.3492	-6.7434	-9.29	-8.2899	-7.9442	-9.7169	-10.031	-9.1623	-10.218	-9.842	-8.6396	-9.1631	-8.046	-10.226	-8.8447	-7.2496	-7.9926	-7.5727	-9.2338	-8.9211	-10.911	-12.284	-9.1931	-7.4997	-7.4393	-8.4213
-1.3131	0.53264	-2.251	2.832	1.0517	1.1478	-0.056067	-1.7016	-1.0499	0.25676	-3.0658	-1.8493	-0.94416	2.6933	0.41099	-2.5311	-0.15632	2.5674	1.8006	0.65287	-0.34842	-1.0879	2.4783	-1.9473	-0.63321	1.6766	0.31581	-0.51142	-1.6687	1.8317	-4.0988	-0.70495	1.4985	0.91631	0.19901	-0.97563	0.93692	0.68928	-0.87523	-0.98941	-0.19571	-0.72977	-0.17204	0.33368	0.6058	-0.40502	0.7941	-1.0054	1.8967	0.92626
-9.9502	-12.101	-9.253	-12.4	-8.9924	-12.579	-11.566	-12.806	-13.071	-9.9969	-13.683	-12.572	-11.364	-12.112	-10.535	-12.764	-11.053	-10.402	-11.655	-14.024	-10.912	-12.11	-13.382	-11.628	-10.731	-11.291	-13.563	-11.533	-12.185	-11.485	-10.33	-9.528	-10.417	-12.554	-10.072	-11.596	-12.237	-13.805	-10.406	-10.319	-11.993	-10.391	-14.18	-14.222	-12.087	-8.9918	-9.6168	-13.197	-10.403	-12.172
-10.516	-10.652	-10.401	-10.378	-9.3488	-10.504	-12.459	-11.336	-11.74	-10.145	-11.135	-10.506	-10.954	-8.0409	-9.7375	-9.3899	-11.355	-11.964	-10.806	-9.1481	-9.3773	-11.497	-12.093	-11.259	-10.999	-10.535	-12.353	-9.5164	-10.505	-10.166	-10.694	-12.321	-9.5846	-9.3991	-8.9292	-12.088	-11.566	-13.008	-12.789	-11.234	-11.866	-8.0816	-8.7683	-9.0856	-11.707	-10.886	-11.134	-8.6462	-10.735	-10.913
-14.781	-14.313	-11.669	-12.281	-14.694	-14.577	-14.151	-11.697	-11.847	-13.384	-14.451	-13.485	-12.909	-12.449	-13.484	-12.997	-14.475	-13.856	-14.322	-16.308	-14.27	-13.994	-14.375	-14.523	-13.908	-14.423	-13.384	-12.994	-12.982	-13.928	-13.984	-13.836	-13.923	-13.178	-14.224	-13.5	-12.342	-13.852	-10.269	-12.006	-12.397	-11.961	-12.343	-11.754	-12.584	-13.004	-12.907	-14.685	-15.228	-14.077
-19.468	-21.361	-21.307	-19.209	-22.84	-20.454	-24.239	-23.44	-22.313	-23.286	-22.54	-20.984	-19.577	-20.715	-21.421	-25.08	-21.637	-21.445	-22.466	-21.274	-21.562	-22.643	-22.45	-20.729	-20.349	-22.456	-19.797	-22.979	-23.496	-21.361	-22.011	-21.329	-24.8	-20.336	-22.107	-20.65	-22.07	-21.27	-21.332	-21.097	-21.431	-22.092	-23.228	-22.323	-23.361	-22.645	-22.313	-22.179	-23.021	-22.659
0.86548	-0.60669	-1.2839	-1.3687	-3.7046	1.8218	-4.5108	-2.2904	-0.35846	-0.42485	-1.8265	-2.3942	-2.1553	-3.1215	-1.7794	-2.0865	-2.0346	-2.6148	-0.4227	1.0449	1.392	-0.71194	-0.36951	-0.17041	1.3871	-0.96778	-0.43658	-0.51238	-2.2706	-0.52182	-3.5098	-1.0653	-0.61045	-2.5706	-1.1263	-0.04489	-1.4433	-1.8099	0.52785	-2.6084	1.245	-3.571	-0.68651	-3.1246	0.36173	-1.0939	-0.20998	-3.3595	0.19599	-0.08816
-0.66038	-3.0296	-4.0611	-2.4317	-3.8462	-1.0133	-3.2147	-0.58467	-3.3514	-2.5588	-2.3822	-1.7618	-4.5952	-2.659	-1.7359	-1.4449	-1.4773	0.29371	-3.8113	-2.2044	-4.9257	-5.0413	-4.3982	-2.1863	-2.3081	-2.8273	-3.927	-1.5989	-0.87066	-1.3826	-4.3156	0.59047	-0.38423	-2.0464	-1.9452	-2.723	-0.64507	-4.0644	-5.0751	-2.9727	-3.0389	-3.6708	-1.2687	-2.6233	-1.4042	-0.065607	-4.2189	-1.5279	-0.39897	-4.7544
-10.734	-9.4115	-12.537	-8.8522	-8.0366	-11.995	-8.6094	-12.754	-9.4089	-8.7217	-11.199	-10.737	-10.498	-10.921	-11.634	-11.251	-10.853	-11.888	-9.6187	-10.718	-12.16	-10.781	-9.1284	-9.9223	-10.901	-11.191	-11.547	-9.306	-11.476	-9.6113	-11.85	-10.539	-12.343	-11.044	-11.308	-10.624	-10.729	-9.3143	-12.445	-12.279	-11.995	-11.402	-8.1072	-11.126	-10.761	-10.854	-11.332	-9.9236	-11.253	-12.181
-12.56	-15.178	-14.204	-13.234	-15.734	-15.347	-15.051	-12.921	-14.251	-17.081	-11.46	-14.787	-13.823	-14.074	-16.322	-14.822	-15.313	-15.813	-14.888	-12.745	-15.476	-13.961	-15.164	-15.466	-13.155	-14.276	-14.844	-14.805	-11.815	-13.05	-14.967	-15.422	-14.793	-14.51	-13.106	-11.61	-12.866	-12.256	-13.058	-13.743	-14.867	-14.988	-13.738	-13.828	-16.442	-14.277	-12.844	-13.424	-14.42	-13.863
-9.4604	-10.505	-8.0761	-10.293	-11.442	-9.9315	-9.5074	-11.112	-9.6823	-13.274	-11.555	-9.6352	-10.197	-11.815	-12.754	-9.9724	-10.916	-8.9865	-11.313	-11.279	-10.136	-8.5242	-11.914	-14.023	-11.858	-9.7846	-13.402	-11.681	-11.081	-11.354	-9.0037	-11.47	-11.007	-9.8215	-11.247	-12.956	-11.855	-11.772	-7.6482	-9.6174	-8.3394	-10.372	-10.547	-11.306	-11.593	-11.095	-11.35	-8.5332	-7.8036	-11.06
-6.2895	-5.9118	-5.433	-7.287	-3.9776	-6.7068	-8.6197	-5.5545	-6.3881	-6.606	-6.4034	-4.0515	-5.5765	-4.5679	-7.5108	-3.3899	-5.3058	-6.87	-8.4332	-5.1058	-4.0118	-5.4115	-6.1213	-8.3935	-6.4551	-6.2615	-7.1404	-6.3499	-6.1203	-6.9382	-7.5107	-5.0998	-8.9141	-6.3269	-6.4614	-8.0225	-6.8754	-7.5714	-6.9301	-4.9585	-6.9075	-6.8567	-4.6831	-6.3913	-8.0835	-6.3021	-6.5035	-4.8643	-9.2507	-8.0357
-21.158	-23.078	-22.506	-21.479	-22.93	-20.794	-22.152	-22.577	-22.773	-22.946	-23.771	-22.66	-23.613	-22.952	-20.392	-21.692	-21.941	-21.198	-23.132	-22.151	-24.39	-20.363	-22.17	-21.58	-20.512	-20.669	-22.297	-21.881	-21.076	-22.763	-22.204	-23.243	-22.283	-22.458	-21.251	-22.43	-22.851	-22.684	-21.781	-23.963	-21.733	-22.851	-20.312	-22.521	-22.305	-21.291	-22.081	-23.079	-24.005	-22.168
-0.58295	0.94098	1.9939	-0.20904	1.3869	-0.17204	3.0908	2.1391	0.90493	0.35733	1.2103	0.66321	-0.52709	0.36572	0.4898	-1.0351	0.31445	0.57005	-0.97092	-0.44412	1.6327	-1.1643	-0.61468	-1.018	0.14178	3.3726	1.5732	0.30504	-1.5184	2.1507	-0.92341	0.49392	-0.51876	0.85541	-1.0354	-1.2803	1.3371	-1.5016	-1.3399	0.61607	-0.25051	1.2293	0.18891	-0.61101	1.2995	-0.49992	-1.5101	-1.2448	-2.8261	-3.5973
-0.32235	-2.948	-2.0281	-3.0346	-0.51852	1.3231	-1.1204	-5.1951	-1.1814	-1.6805	-1.4476	0.92083	-3.7651	-0.67187	-3.0872	-2.0068	-0.47496	-0.80639	-3.0283	1.3694	-3.0624	-0.55594	-3.1603	-1.7603	-2.4806	-2.402	-3.2409	0.11575	-0.39474	-0.29328	-1.4609	-1.5309	-4.7434	-0.64556	-0.96828	-1.6391	-0.84155	-1.1881	-0.59086	1.3225	-1.4032	0.24689	-1.4805	-3.4755	-2.6559	0.99908	1.4163	-1.9493	-1.3414	-3.4803
-11.804	-13.358	-14.919	-14.856	-14.479	-12.666	-15.297	-13.817	-12.787	-12.339	-14.497	-13.996	-13.85	-12.489	-13.452	-12.003	-12.818	-12.905	-15.151	-13.655	-12.6	-13.31	-11.69	-12.741	-12.519	-14.393	-13.36	-12.368	-12.863	-13.665	-10.823	-11.818	-14.328	-12.359	-11.738	-11.076	-12.358	-13.469	-12.72	-12.782	-13.278	-14.033	-13.959	-11.846	-14.968	-12.975	-13.941	-13.305	-12.241	-14.068
-12.559	-14.015	-14.652	-13.279	-13.243	-12.558	-11.947	-12.744	-11.276	-13.403	-12.245	-14.198	-10.878	-13.652	-13.019	-10.893	-14.026	-13.66	-12.33	-14.109	-11.624	-15.444	-11.875	-15.29	-12.47	-12.691	-11.577	-13.952	-12.601	-13.016	-13.006	-15.331	-13.614	-11.819	-9.8282	-13.282	-12.357	-11.104	-11.813	-14.61	-13.629	-14.665	-14.887	-14.202	-13.414	-11.399	-12.179	-11.864	-11.894	-13.827
-0.53509	-2.895	-1.6317	-0.36225	-3.086	0.43754	0.50313	-0.24361	-0.96711	-2.4193	-1.4521	-1.2604	-1.3964	-1.2554	-1.5085	-2.1463	-0.24594	-2.3603	-1.7557	-2.5266	-4.3019	-4.0854	-0.50898	-0.81474	-0.70041	0.07745	-3.2705	-2.149	-1.4993	-1.4475	-0.68559	-0.061932	-0.32443	-2.2637	-2.2745	-1.7644	-1.2639	-1.813	-0.024281	-0.72758	-0.38168	-1.9615	-1.6979	-0.18927	-1.4624	0.47064	-1.8784	-1.9209	-1.5339	-2.4519
-3.768	-5.4731	-4.4469	-4.2499	-3.4345	-2.75	-3.446	-2.6959	-2.5604	-4.8749	-3.696	-3.1772	-5.0736	-6.7828	-2.3398	-4.5533	-3.9884	-3.8184	-3.1927	-2.8854	-2.7861	-3.4143	-2.1313	-4.6276	-2.8129	-3.6506	-4.3198	-3.3701	-6.1199	-3.8529	-2.7711	-3.7336	-3.9904	-4.5789	-1.9989	-3.2396	-3.3068	-4.1137	-5.3636	-1.387	-4.4282	-2.149	-4.342	-1.8927	-6.6677	-4.94	-5.7744	-3.197	-3.8365	-6.185
-13.765	-14.393	-12.137	-14.696	-14.339	-12.457	-13.173	-17.356	-14.732	-13.702	-13.216	-15.105	-12.252	-14.537	-14.117	-12.95	-17.186	-12.777	-13.307	-14.106	-11.81	-14.628	-12.285	-13.796	-15.48	-14.506	-12.634	-15.234	-13.975	-13.68	-12.229	-13.651	-14.438	-16.308	-12.377	-14.806	-14.646	-13.173	-15.135	-13.181	-9.7434	-13.836	-14.187	-14.207	-13.695	-16.06	-13.02	-13.9	-12.537	-14.973
-2.16	-3.4796	-1.3461	-3.5361	-0.53668	-3.5478	-3.979	-3.4659	-1.9478	-1.6028	-0.49847	-4.0872	-3.9196	-1.8012	-3.2953	-3.0752	-1.2919	-3.6855	-0.56671	-3.6085	-0.68598	-4.9023	-2.3007	-3.728	-1.1524	-1.8342	-3.4242	-2.6355	-4.5334	-2.7339	-0.23637	-2.4321	-2.2646	-2.5979	-3.2163	-4.3918	-0.79839	-5.6847	-2.7434	-3.0667	-3.7406	-1.6138	-3.6045	-3.2566	-3.2268	-4.3446	-2.3503	-2.5701	-5.3363	-3.3303
-0.92785	0.26997	2.3317	-0.66594	-1.7167	-0.8439	0.83264	0.80461	-1.0235	-0.043812	-1.1131	-0.052384	0.31677	-0.30921	-0.65634	0.55974	-0.80299	0.53094	0.72566	-0.03354	0.20351	0.72787	-0.29127	-1.3324	-0.69853	-0.30854	0.82673	0.01064	-0.11224	1.2602	-0.4284	-0.63796	-0.76519	0.79874	0.63261	0.63046	0.18845	-0.51123	-1.3211	1.1821	-0.87524	2.1641	-0.30843	-1.2001	1.6055	-2.8339	-1.3172	0.43573	-0.94744	-0.57657
-0.12563	-1.6696	-2.3981	-2.5443	-0.57583	-1.3421	-0.82383	-4.5163	-0.88556	-0.51423	-1.2289	-2.0316	0.74573	-0.60411	-0.083854	0.11211	-0.19301	-1.8191	0.55618	-1.3224	-0.83522	-0.25963	-2.0368	-1.7283	-1.9514	-1.746	-0.90692	-3.1278	0.80355	-0.44123	-0.52984	0.38614	-1.9938	-3.9686	0.10733	-0.012902	-1.7181	0.22127	-0.32184	-2.5812	-0.76639	-1.5924	-2.3715	1.0535	0.37043	-0.25309	1.9356	-1.0187	-1.4878	-1.2437
-8.9385	-7.0896	-8.0574	-10.062	-8.4682	-7.3372	-7.6701	-11.513	-10.717	-8.2706	-11.121	-9.5449	-8.2468	-10.635	-8.4999	-6.8048	-9.7179	-8.5552	-8.4204	-7.9258	-7.3007	-8.4877	-10.943	-7.9687	-10.128	-7.0593	-12.429	-8.8219	-10.837	-10.092	-9.774	-7.9923	-8.6882	-9.8784	-6.8432	-9.2377	-10.219	-10.334	-9.1276	-10.322	-10.656	-9.2773	-8.4468	-7.3598	-8.8958	-9.7313	-7.5234	-8.8488	-6.3705	-8.7614
-4.3119	-4.3167	-4.2176	-3.6897	-4.4988	-7.7485	-3.4793	-6.7754	-6.3002	-4.512	-7.5846	-3.8443	-8.0526	-4.4095	-3.5518	-3.0168	-5.436	-5.6841	-4.5534	-6.2968	-5.184	-5.2003	-5.9576	-6.6618	-6.339	-5.4539	-4.9504	-4.9179	-4.4826	-5.9977	-5.9589	-5.01	-3.9376	-4.3442	-5.4082	-6.475	-5.0602	-4.8619	-6.2214	-5.5208	-4.323	-8.0567	-4.5898	-6.2066	-3.318	-6.1348	-6.973	-4.5772	-5.4857	-5.1858
-1.7995	-3.7283	-2.9009	-4.306	-5.7018	-3.1332	-3.2268	-4.4157	-5.4378	-3.8528	-4.2293	-2.0279	-4.1009	-2.1779	-2.3918	-3.7461	-5.3499	-2.4798	-5.1814	-4.6106	-2.875	-4.8276	-4.6715	-4.2214	-2.5508	-3.8782	-2.3188	-3.6147	-3.084	-3.9102	-3.1582	-1.9923	-2.8724	-3.3798	-4.114	-4.2801	-4.1155	-4.3914	-3.5249	-4.7607	-2.462	-5.3505	-2.4411	-3.5061	-4.6665	-7.235	-4.4042	-1.4773	-3.9579	-3.0188
-7.956	-7.917	-4.3371	-5.6827	-7.6214	-5.5135	-6.3206	-7.3881	-5.161	-7.4256	-2.4511	-7.8208	-5.1759	-8.521	-5.9969	-6.8274	-5.5494	-5.7762	-6.2151	-6.9819	-5.9031	-6.2596	-6.7815	-5.3044	-6.9662	-5.8218	-6.1854	-7.0636	-6.7855	-5.506	-5.4556	-6.0615	-7.8951	-6.3722	-8.0767	-5.625	-4.4304	-8.8877	-5.9794	-5.4648	-4.1006	-6.3383	-5.5769	-9.622	-7.1987	-5.3083	-7.1794	-5.4512	-8.065	-6.46
6.1994	2.6843	2.8838	5.3924	3.8879	5.3023	6.3182	4.252	4.8708	3.903	3.849	3.4989	3.6914	4.6914	3.4426	3.1414	4.8596	6.8595	2.4903	3.3426	3.815	5.5369	4.6676	4.5986	3.8968	5.4409	5.7605	4.9792	1.8759	4.0934	5.8079	3.9823	3.868	3.2491	2.1352	5.5765	4.3133	4.4998	5.9213	4.4203	5.0359	2.5048	2.5949	4.0083	5.6191	2.9837	4.9248	2.4466	2.9635	4.9424
4.4323	4.8571	4.9576	2.8567	6.1126	4.4956	3.7859	5.0707	2.5603	2.9258	6.123	4.2638	4.229	5.9217	3.5372	3.0787	5.7866	5.4655	3.1676	3.2034	6.4557	5.7771	5.2865	5.2131	5.2631	6.0072	3.2627	3.0993	3.7113	4.9441	3.2707	4.3534	2.7613	3.5055	3.9922	4.8547	5.5047	6.3645	3.8288	4.759	4.3724	5.1435	4.2517	3.0868	4.8096	2.5415	4.7438	5.1886	3.5626	5.2211
-6.2181	-4.8886	-3.8639	-6.3808	-5.4643	-5.035	-6.4962	-3.4325	-3.642	-4.6457	-5.4768	-4.899	-5.7267	-4.8517	-5.1014	-4.7436	-3.3451	-5.302	-3.72	-6.4648	-5.7922	-4.2921	-6.6452	-4.0914	-5.8409	-6.2002	-3.9706	-5.2475	-4.8955	-6.2556	-4.3078	-4.6085	-2.2055	-4.0146	-6.3437	-4.7995	-5.58	-5.1802	-4.3774	-3.8717	-5.4706	-4.567	-3.0817	-6.1186	-4.9631	-4.9342	-6.9125	-5.0032	-2.6397	-3.6798
-20.047	-23.697	-22.292	-21.141	-24.289	-22.256	-20.876	-23.006	-23.99	-23.54	-21.198	-20.97	-22.107	-22.649	-23.368	-20.571	-23.729	-21.457	-22.349	-20.24	-21.435	-23.546	-21.937	-23.194	-23.577	-21.302	-23.923	-18.968	-20.551	-19.877	-20.726	-20.149	-22.905	-22.529	-22.616	-21.211	-21.495	-20.85	-23.701	-21.657	-22.13	-20.693	-24.999	-22.599	-22.56	-21.642	-21.472	-24.753	-22.869	-21.547
-5.1759	-3.9093	-1.1901	-2.1211	-2.9538	-3.7469	-3.4754	-3.9345	-3.2835	-4.0965	-4.4357	-2.8612	-2.8262	-3.8938	-1.6212	-2.0525	-2.0522	-1.1301	-4.3217	-5.4872	-3.7373	-1.2172	-4.4998	-4.7553	-2.4034	-2.3457	-2.3214	-3.761	-2.4167	-3.3411	-2.6917	-3.1998	-5.4421	-2.4642	-2.6882	-2.4099	-3.9931	-3.7204	-3.2505	-3.7151	-0.0013071	-4.304	-4.113	-5.1676	-2.4416	-1.9825	-4.6308	-4.7352	-1.3646	-4.0394
-12.297	-13.727	-15.429	-13.912	-15.925	-15.26	-14.596	-13.531	-13.084	-14.505	-15.544	-16.071	-16.264	-14.846	-16.417	-15.112	-14.311	-13.917	-15.376	-13.876	-15.518	-16.349	-12.017	-16.59	-15.646	-13.762	-14.137	-15.8	-17.045	-15.35	-16.102	-16.009	-14.019	-15.99	-13.883	-13.279	-16.196	-13.666	-12.041	-14.162	-12.809	-12.87	-12.039	-13.833	-15.361	-15.984	-15.065	-15.323	-18.118	-15.71
-12.346	-9.8712	-9.7887	-11.987	-12.126	-10.992	-11.948	-10.723	-10.928	-10.046	-11.879	-12.128	-9.9173	-10.743	-10.437	-9.7113	-9.7323	-8.2847	-9.7266	-12.085	-12.301	-11.254	-11.947	-12.042	-9.6826	-7.7079	-12.116	-10.745	-8.3964	-8.1689	-11.845	-9.0093	-10.869	-13.025	-10.619	-10.859	-9.149	-10.376	-11.089	-11.028	-10.466	-10.656	-11.471	-10.154	-9.6259	-9.6895	-8.4618	-12.129	-11.15	-9.5847
3.1363	1.0194	2.2718	-0.25589	1.2575	0.94281	4.7805	2.3525	4.0773	0.30036	1.3272	1.6918	0.87947	-2.0474	3.0515	1.3227	2.0165	-0.63975	2.4151	2.4748	2.8271	2.0859	1.3848	-0.26858	1.003	0.58922	1.331	2.4803	3.1181	3.4047	1.4848	1.5574	0.96423	3.6002	-0.056672	1.5301	3.9821	3.069	0.82001	1.0105	1.6974	1.6833	1.8294	1.9605	3.8327	0.92233	2.8723	0.051585	3.3769	2.9913
3.4944	4.4329	3.8222	2.9161	2.4613	5.4822	3.3287	3.0758	3.0853	1.1741	1.3282	2.3432	5.015	0.72496	1.4962	3.7577	1.4858	1.6558	3.9809	3.1167	5.421	2.7581	2.3676	3.9408	2.522	4.7845	1.2686	2.0782	5.0552	3.0478	3.7609	1.9259	0.032665	3.9211	1.1483	3.3875	4.4925	2.7598	0.38948	2.7232	3.4228	1.5534	3.8094	1.2018	4.2536	4.3182	3.7973	3.7248	3.7337	3.2369
8.569	11.829	10.418	10.115	9.484	10.639	9.9395	7.8996	8.7797	11.618	10.824	10.346	9.1175	10.688	9.4507	10.382	10.31	10.743	9.195	9.7868	11.26	9.5024	11.372	10.16	9.0308	9.294	11.003	9.1351	9.8622	9.0811	9.9496	11.215	10.602	8.5966	9.1196	8.8897	8.5396	9.672	11.446	9.2664	9.2449	10.496	8.6286	11.087	11.06	9.7899	8.8449	8.4892	9.9293	7.5483
-4.4	-4.2484	-4.6034	-5.3006	-3.45	-1.0678	-5.6233	-6.2379	-4.8063	-2.9994	-2.9284	-4.9323	-4.6687	-6.9082	-4.2178	-3.4154	-2.9499	-1.9466	-4.7603	-4.9908	-3.6906	-3.3437	-3.5349	-5.4252	-4.5672	-3.4625	-3.7379	-3.6695	-3.0812	-4.1037	-1.9023	-3.5422	-3.9584	-4.2849	-4.5322	-5.9625	-3.7787	-4.5706	-3.4849	-4.087	-5.6991	-5.1218	-2.1238	-4.1541	-3.5693	-5.1188	-2.6108	-3.2261	-3.6042	-4.1636
-14.964	-15.442	-10.826	-16.005	-13.368	-14.811	-14.555	-15.123	-14.875	-12.154	-11.425	-13.19	-14.483	-13.498	-13.825	-13.582	-14.65	-14.48	-12.882	-13.896	-15.319	-13.217	-13.785	-14.265	-12.561	-14.949	-14.239	-13.757	-15.233	-15.503	-14.83	-15.807	-12.694	-16.201	-16.224	-15.432	-14.905	-14.632	-13.991	-15.97	-14.351	-13.115	-15.433	-14.587	-13.844	-15.384	-13.863	-13.839	-13.077	-13.45
-2.1925	-1.2431	-2.3516	-1.4647	-1.2443	-1.9778	-1.3186	-2.5892	-2.3375	-0.40913	-0.15152	-0.44153	1.1082	-3.1594	0.019111	-2.1963	1.5415	-0.30948	0.41881	-0.63549	-3.7288	-3.0909	-1.3606	-0.78975	-2.474	-4.0421	-2.7573	-0.49567	1.4703	1.9441	-1.5159	-0.2375	0.25034	-1.4045	-1.6154	-0.45291	-1.7466	-0.11156	0.54568	-0.27758	-1.8573	-1.9503	-0.60055	0.10633	-0.25501	0.34552	-1.654	-1.293	0.85901	-0.13768
2.1338	3.2903	0.80638	1.1541	2.3386	1.6219	2.256	2.9258	-1.3642	1.8134	1.1494	3.8721	1.0694	0.54941	2.8159	1.598	4.3115	2.49	0.83145	1.9373	-0.013369	0.6974	1.9645	0.44981	1.7331	3.0343	0.97185	1.2562	1.7595	2.3166	3.7323	1.6643	1.2224	3.1886	1.8868	1.8209	1.5906	-0.072204	2.2165	-0.54758	1.9804	4.1396	1.0618	2.9331	3.4353	0.85242	2.7108	1.1784	4.9605	0.83159
-0.54143	2.0174	-0.72486	2.8494	2.0799	0.66532	0.69713	1.3563	0.85401	0.31383	-0.50728	0.7751	1.0228	0.20177	-0.30721	1.814	2.472	1.282	-0.746	1.0478	1.0549	3.0046	-0.46834	0.67781	1.0448	1.0173	1.603	-0.477	1.1232	0.87362	-1.0479	-1.2815	0.90505	0.74337	0.57005	0.61995	1.0227	-1.0736	0.85049	-0.78152	-0.30732	0.22562	1.411	1.9576	0.065312	-0.25179	0.94964	1.3823	0.77028	-0.19865
-1.7099	-1.9881	-1.5644	-2.4223	-4.0435	-3.1793	-3.2253	1.0781	-3.7609	-3.3778	-0.23972	-0.44521	-2.2384	-3.6964	-1.6297	-1.2101	-0.76152	-4.0545	-3.5731	-0.85244	-3.1533	-3.4205	-2.0643	-1.7513	-0.061784	-1.7644	-2.7584	-2.9415	-0.7526	-2.3988	-4.8755	-2.203	-2.7271	-2.974	-2.2709	-1.9826	-2.9085	-1.8523	-1.1076	-2.4804	-1.8474	-3.2748	-4.0655	-2.6225	-2.3112	-2.8989	-1.8656	-3.1451	-2.2343	-2.8505
4.9239	3.4974	2.8657	2.32	4.5451	2.3658	1.0493	1.1763	2.2266	2.143	2.3285	1.2377	2.305	0.53361	4.3402	2.3169	1.7264	1.7614	3.0614	3.3479	4.823	0.9694	2.3767	2.1627	2.9184	1.5896	2.8083	2.1558	3.8926	0.6601	0.95197	2.0741	2.4232	2.5325	2.7531	4.3198	2.4902	3.83	2.4581	2.4434	4.925	2.8341	1.4971	3.015	1.9771	2.5768	1.8459	1.4697	3.4673	5.591
-11.813	-10.348	-10.254	-12.417	-15.836	-13.609	-12.992	-13.898	-11.412	-13.438	-11.829	-13.623	-12.653	-13.071	-14.137	-15.446	-11.265	-12.708	-12.264	-13.857	-13.646	-13.11	-11.435	-14.001	-12.883	-13.327	-12.326	-12.268	-12.46	-13.272	-12.331	-15.129	-12.768	-14.809	-11.279	-12.68	-12.601	-11.049	-11.944	-11.707	-12.143	-12.801	-12.937	-10.533	-12.697	-11.576	-14.334	-13.904	-12.525	-11.124
4.7943	5.6005	7.4263	6.4726	6.2653	7.9008	7.5263	4.9343	8.4296	5.7755	6.6746	6.3362	6.709	6.9875	6.2817	6.7477	4.9114	6.446	5.7004	5.7256	8.0392	7.7125	4.7755	9.5129	8.034	6.0514	7.5089	7.671	6.8312	8.2012	5.5745	5.7776	8.0157	8.333	4.9334	4.4645	7.3158	7.2159	6.5738	5.7607	7.2362	5.3423	7.3235	6.0515	6.5394	7.2233	7.0499	7.7461	7.1022	3.0549
-5.6295	-5.934	-5.3852	-5.3338	-5.703	-3.681	-5.0467	-7.3109	-5.2191	-6.8353	-6.9207	-7.043	-8.1215	-6.8059	-7.4049	-5.5087	-5.7514	-8.6758	-7.2635	-5.5385	-4.3671	-4.5165	-4.3493	-7.3262	-5.3509	-4.2468	-5.8976	-4.8034	-4.6728	-3.605	-3.926	-4.9067	-5.266	-5.9266	-7.6755	-5.9795	-4.5439	-2.7918	-6.3705	-5.5	-5.3861	-3.7096	-5.9193	-5.9689	-5.402	-2.8933	-7.8375	-4.6642	-6.0629	-4.5132
-10.117	-8.0791	-11.865	-10.34	-10.097	-9.849	-9.5527	-7.7957	-7.8297	-8.7007	-8.3057	-10.046	-8.1039	-7.9331	-9.6959	-8.6837	-7.5632	-9.3313	-7.9441	-7.3166	-11.083	-9.4793	-6.3922	-8.3312	-8.3794	-6.7505	-9.4503	-7.7775	-7.907	-9.4926	-9.6093	-7.8506	-9.7184	-9.2433	-8.4056	-7.3805	-8.511	-9.8413	-7.9719	-7.5578	-7.6747	-8.2521	-10.233	-5.7325	-6.717	-10.583	-11.496	-10.425	-8.6945	-8.9801
-0.77765	0.37405	0.54221	0.38595	-0.12658	1.118	-2.9061	1.2404	0.61343	0.21801	1.3787	1.2688	-0.16518	-0.84425	1.5408	0.12848	1.5681	1.7526	1.0329	-1.9308	-1.236	-3.1735	-0.78384	-2.3979	-1.6497	2.8163	0.019387	1.1632	-0.062123	-0.24843	1.3043	-0.77369	-1.1445	-0.76737	0.79968	-0.82273	1.718	-1.4313	-1.808	-0.089108	3.1139	-0.70991	0.72702	-1.2736	-1.4048	1.1025	-2.5938	-0.50879	-0.053158	0.68164
1.6241	0.038831	2.9423	4.7344	2.3331	1.9932	3.2118	3.6833	0.96357	2.7988	4.7794	3.0042	3.3163	4.4238	3.4153	1.2521	3.3501	4.1778	5.2797	2.4697	2.2487	4.7521	2.8952	3.8588	3.2424	1.834	2.9478	-0.25032	4.3592	2.6133	1.1526	3.2454	6.0609	4.6678	4.1627	2.6199	2.9135	5.4213	4.6338	3.415	1.7145	5.4291	3.5617	4.3635	1.15	1.2443	0.8942	3.4762	2.4264	2.6282
-4.8409	-2.1791	-3.1734	-2.8895	-2.2313	-2.0799	-2.9943	-4.2026	-3.5687	-1.1294	-1.3968	-4.2155	-2.3472	-6.0373	-3.6458	-2.5901	-3.6868	-4.3511	-3.9052	-4.0164	-3.8548	-2.2013	-2.9251	-3.4813	-1.441	-1.6372	-1.8933	-3.7702	-1.5667	-4.6329	-2.5112	-1.9271	-3.3521	-2.1248	-2.6093	-3.4999	-2.5965	-2.0817	0.22848	-3.0134	-2.7003	-3.552	-2.4786	-2.9869	-2.3062	-3.5799	-2.1698	-3.3097	-2.155	-3.7226
-1.5604	0.42375	-0.55575	-0.42434	0.20021	1.4657	0.80844	-1.1716	1.5398	0.22409	-1.2023	1.2521	0.87352	1.1037	-1.2594	-1.8624	-0.20251	-0.15523	0.39593	0.673	1.4496	-0.42751	0.56355	-1.3089	-0.86404	-0.85028	-0.49107	-0.86307	0.34955	1.0083	0.3159	-2.4435	-2.5211	0.38823	-0.62665	-0.46097	0.2112	1.1995	-1.437	-2.9431	-1.5547	0.78258	0.40522	-0.08008	2.4969	-0.60415	-2.3912	0.86058	0.14887	-0.37033
-2.0087	0.28392	1.3951	2.0213	0.80958	-1.3445	1.0315	0.73139	1.3741	0.47141	-1.7496	0.6158	-0.81639	-1.6759	0.98999	1.506	-0.68365	0.087987	2.5284	1.3989	0.20196	-0.77506	2.8642	0.7811	1.5585	1.3746	-0.27531	-1.2675	0.055199	0.61525	3.0858	-0.52975	-0.84386	-0.55871	0.24452	0.43967	-0.7375	-0.41683	-0.29522	0.74791	1.6817	1.0834	1.9738	-1.137	1.3644	-1.1674	0.16816	0.7958	2.4871	2.5382
-0.34856	-0.73007	-2.702	-1.9538	0.21798	-3.0418	-0.24943	-1.1441	-2.0622	-0.88682	-1.2546	-1.1448	0.064003	-2.2264	-0.99383	-1.157	-0.64137	-2.7922	-4.0144	-0.14845	-2.5183	-2.6175	0.39257	-2.5936	1.3819	-4.2107	-2.9783	-0.79338	-0.71175	-0.8564	-2.6354	-2.4185	-1.9779	2.3642	-4.1748	-3.6028	-2.4958	-0.62648	-0.97341	-0.2071	-1.0531	-0.075173	-0.70931	-1.3962	-0.83422	-1.5413	-1.2113	-2.9983	-0.3826	-0.3278
-3.9935	-2.8151	-3.3624	-4.1042	-3.0322	-4.5778	-4.1251	-2.1951	-3.561	-2.7803	-2.3812	-3.6806	-0.32488	-3.4396	-2.6617	-3.0193	-3.1052	-6.1078	-2.7422	-3.9828	-3.6013	-4.906	-3.9691	-1.7064	-1.8058	-1.6929	-2.0593	-2.5396	-1.5204	-0.54884	-4.322	-3.9859	-4.8935	-3.2717	-3.667	-4.7592	-2.3001	-3.1554	-5.8718	-3.7828	-2.2024	-2.492	-3.0829	-2.6155	-4.4774	-3.6652	-4.4095	-3.4196	-5.1419	-2.9645
-4.6948	-5.4727	-5.0967	-5.6453	-4.6985	-3.6943	-4.3631	-4.1632	-2.5948	-1.9021	-0.68227	-4.2538	-1.8414	-5.8099	-3.3773	-0.97197	-2.1949	-4.2355	-3.0026	-3.8027	-2.2019	-4.989	-6.3482	-6.3059	-5.2429	-1.8935	-5.58	-5.0413	-2.2189	-3.0239	-5.5926	-4.293	-0.64768	-4.2883	-5.3221	-0.53811	0.098123	-3.8973	-3.1798	-6.2738	-3.3551	-5.0044	-2.6789	-2.8987	-2.4766	-1.841	-3.5769	-1.756	-2.5991	-4.8898
-4.9988	-2.7402	-2.6937	-4.1152	-0.40737	-6.5465	-2.2851	-3.4385	-3.2405	-4.1568	-0.79245	-3.2458	-4.4142	-1.9102	-2.0557	-2.3968	-2.4121	-4.4499	-3.0323	-1.3146	-3.4638	-2.4415	-1.1474	0.52371	-1.8789	-2.4209	-2.6748	-3.313	-3.5276	-2.4334	-2.3912	-1.7237	-3.6834	-2.0659	-2.1156	-2.338	-2.0868	-0.62006	-3.6734	-3.6998	-3.4453	-1.1682	-2.2932	0.78735	-2.7571	-3.5426	-4.3771	-1.1347	-4.3028	-1.9547
-3.5373	1.1703	-1.4092	-0.69502	-0.13038	-2.241	-3.5507	0.13396	-1.7839	1.4639	-0.67214	-0.3127	-0.61325	-1.2423	-0.17385	0.57305	-2.5975	-2.7688	-3.3701	-0.77329	-1.7957	-0.94958	-4.098	-0.094773	-1.8972	-1.1245	-1.4203	-4.9954	-2.9043	-0.29097	-1.6155	0.30268	-2.8449	-0.57118	-3.8893	1.2944	-2.7922	-1.6858	-2.4794	-2.2019	-0.94037	1.649	-3.7629	-0.05925	-0.50037	1.4	-0.23745	-1.5626	-2.1079	-2.3975
-2.8497	-1.6417	-1.384	0.75815	-1.5621	-3.4853	-1.4114	-3.3055	-2.2951	-2.3172	-0.62669	-1.9085	-1.6469	1.2476	-3.0674	-0.035018	-2.3179	-1.7035	0.5731	1.7758	0.26677	0.373	-2.6794	-0.90325	-4.9974	-1.7122	-0.64504	0.040711	-2.6002	-1.5405	0.25323	-1.2667	-3.8031	-1.827	-2.5653	0.51986	-0.58805	-1.1913	-0.96729	-3.1015	-1.9375	-1.6798	-0.29784	-0.56114	-0.08156	0.321	-4.1191	-0.72254	-2.9787	-1.764
-4.1723	-5.3854	-5.4403	-1.2564	-4.9028	-4.6634	-1.0142	-3.4158	-4.7864	-2.109	-2.4063	-3.7158	-3.095	-4.2474	-3.8906	-7.7031	-4.8666	-3.2539	-2.7074	-3.7046	-3.5824	-4.7115	-1.8143	-7.1109	-4.1215	-0.3554	-0.13773	-6.3962	-3.0448	-3.7393	-3.6005	-4.3277	-3.4744	-4.6136	-4.001	-2.8545	-3.9063	-0.70965	-4.0498	-5.0797	-4.2012	-4.6823	-3.7812	-5.1797	-4.5133	-2.6994	-3.8271	-5.2227	-4.9267	-3.3667
-19.961	-20.809	-20.762	-18.79	-19.581	-23.422	-19.799	-18.576	-20.904	-22.059	-20.797	-23.804	-23.583	-22.045	-19.623	-20.853	-21.291	-19.639	-18.613	-20.279	-18.722	-20.455	-21.027	-19.07	-21.325	-21.11	-18.639	-19.171	-19.6	-20.668	-22.613	-21.944	-21.21	-21.332	-21.177	-23.942	-23.448	-21.673	-20.839	-23.051	-22.003	-21.094	-18.813	-20.864	-21.793	-19.04	-20.534	-19.697	-18.583	-20.102
-22.586	-21.087	-20.809	-22.95	-22.13	-22.722	-19.786	-22.585	-19.514	-22.877	-21.275	-21.583	-22.732	-20.993	-24.548	-22.562	-21.956	-20.809	-22.72	-21.916	-21.061	-22.065	-20.486	-21.473	-24.054	-21.763	-22.186	-22.462	-18.401	-23.096	-24.054	-23.952	-22.645	-23.66	-22.667	-23.531	-21.708	-21.127	-22.308	-20.971	-22.014	-22.783	-23.856	-23.041	-22.559	-20.181	-19.436	-22.763	-21.956	-23.861
-3.4706	-4.7158	-5.2001	-4.4146	-5.4514	-4.263	-4.0001	-3.385	-3.4606	-2.7101	-3.9515	-5.9505	-6.5765	-3.2838	-3.127	-3.7295	-5.4599	-2.2276	-3.565	-2.7528	-4.6835	-2.7316	-3.6554	-5.1122	-3.8991	-5.0458	-2.6916	-3.6914	-3.273	-5.8123	-2.7311	-4.1235	-3.0896	-4.9712	-2.7369	-3.9671	-0.81968	-5.918	-4.4652	-2.1387	-5.305	-3.677	-2.4716	-1.8939	-2.6028	-5.1394	-1.9458	-4.0057	-4.2162	-3.9074
-14.13	-10.989	-14.302	-12.632	-13.271	-12.954	-12.567	-12.751	-15.478	-12.193	-14.172	-13.023	-13.205	-12.083	-13.221	-12.001	-12.277	-11.806	-11.636	-12.229	-12.254	-12.209	-14.832	-14.333	-14.452	-12.357	-14.754	-12.626	-12.985	-11.228	-15.551	-12.163	-14.904	-12.205	-13.474	-13.138	-13.496	-11.376	-13.207	-13.851	-14.256	-12.735	-11.226	-15.394	-15.009	-12.677	-15.777	-14.057	-12.867	-11.921
-22.308	-22.496	-22.926	-20.245	-19.796	-21.21	-21.489	-19.178	-23.516	-23.389	-23.728	-23.02	-20.958	-22.385	-23.329	-23.784	-20.532	-20.208	-22.353	-21.652	-23.462	-21.641	-20.595	-24.254	-22.66	-22.816	-20.826	-22.279	-23.466	-21.356	-20.526	-22.631	-22.849	-22.023	-21.779	-22.02	-21.155	-22.397	-21.313	-21.518	-21.411	-22.545	-20.725	-21.096	-23.458	-21.634	-22.452	-18.159	-24.045	-24.263
-11.771	-12.35	-12.98	-13.286	-12.73	-14.424	-10.467	-10.63	-11.855	-11.624	-11.337	-11.585	-11.732	-11.745	-11.445	-12.714	-11.305	-9.9713	-11.83	-13.471	-10.844	-11.392	-12.501	-14.211	-12.609	-12.096	-10.959	-13.529	-12.153	-13.675	-10.979	-10.538	-13.052	-10.785	-12.949	-11.342	-12.378	-12.018	-12.158	-11.444	-10.118	-11.831	-11.956	-10.626	-11.174	-13.253	-11.401	-12.563	-11.112	-12.172
9.5243	9.8003	9.3253	10.299	11.628	7.0793	9.9361	9.2753	9.3432	9.2842	9.3832	11.048	8.5002	9.3875	10.051	10.259	11.426	12.055	8.2259	8.7571	8.9425	7.2987	9.1858	9.1467	10.337	10.198	11.485	11.155	9.9117	11.747	8.875	9.4635	7.9277	11.674	8.148	9.1332	10.994	10.618	9.2594	8.8805	8.0794	10.155	9.5119	11.389	8.9868	10.863	8.8036	9.158	8.9726	8.8573
-14.737	-13.994	-14.923	-14.07	-13.369	-11.682	-14.6	-12.251	-14.228	-15.231	-13.426	-12.982	-13.8	-11.703	-13.634	-14.241	-15.529	-13.978	-13.052	-14.297	-15.469	-14.37	-15.443	-16.091	-13.026	-11.979	-15.277	-12.674	-15.295	-14.779	-12.481	-13.889	-12.615	-14.45	-13.975	-16.136	-15.978	-14.133	-13.038	-12.325	-13.233	-12.927	-14.054	-13.957	-12.918	-13.437	-15.1	-12.507	-13.066	-14.675
-10.398	-7.308	-10.88	-9.2857	-8.9795	-8.8545	-9.5856	-11.667	-8.8419	-10.336	-9.0343	-11.483	-7.6466	-9.9914	-9.7425	-10.26	-8.814	-11.577	-8.6618	-9.2667	-7.3992	-8.801	-8.732	-10.688	-7.6803	-9.4493	-8.4904	-10.715	-10.388	-8.8433	-10.402	-7.0976	-8.765	-11.187	-8.3932	-7.6315	-8.6163	-9.9904	-9.0066	-9.0963	-12.455	-10.912	-9.9203	-9.3522	-9.0888	-9.507	-9.6014	-10.538	-9.1875	-9.8079
-22.999	-23.947	-23.15	-20.02	-20.784	-21.251	-23.753	-23.054	-21.012	-22.925	-23.419	-22.71	-21.028	-19.874	-21.864	-24.496	-22.073	-21.631	-23.34	-23.175	-21.961	-21.417	-22.574	-21.278	-20.034	-21.266	-23.355	-23.233	-19.804	-21.298	-22.064	-23.515	-22.917	-20.7	-21.638	-21.821	-23.27	-22.085	-23.069	-23.074	-19.838	-22.115	-21.015	-20.776	-24.232	-21.068	-22.133	-22.225	-23.71	-21.448
3.5524	4.5294	4.881	4.3241	3.3224	2.8955	4.2397	3.7633	3.1288	1.9252	1.282	2.8142	3.0587	2.5231	0.7908	1.8272	3.1986	2.3971	3.6235	0.65373	5.948	2.0786	2.125	4.9822	1.9979	2.4823	3.5859	3.0501	2.9783	2.4558	3.6276	3.1472	1.5135	3.4355	3.5354	2.2959	1.8655	4.6117	0.46971	2.7557	0.56473	1.8164	2.0012	2.1936	2.339	3.2618	2.6096	2.0914	3.7418	4.4247
-2.0418	-4.1275	-2.854	-2.6088	-4.5072	-1.9441	-5.2144	-2.666	-1.4582	-2.2059	-3.767	-1.6645	-2.4572	-3.9621	-3.2525	-2.0079	-3.5107	-1.9834	-4.4706	-3.7965	-2.6676	-2.8336	-1.0184	-4.0923	-0.50895	-3.9848	-2.5528	-4.8207	-1.488	-4.3823	-3.1217	-2.5831	-2.754	-3.2722	-0.99011	-1.5252	-3.1332	-3.3407	-2.4441	-2.0283	-1.666	-2.865	-3.7566	-4.9224	-2.7961	-5.0818	-4.2036	-1.4959	-3.4801	-2.373
-4.9116	-4.6748	-3.7097	-2.1428	-3.2464	-4.4905	-1.934	-2.7797	-4.4443	-1.6633	-3.7977	-0.73617	-2.4065	-0.91708	-3.4714	-1.083	-2.8111	-0.90362	-1.5535	-3.516	-2.4209	-3.0344	-5.1996	-5.8855	-3.9055	-3.2224	-3.5117	-2.5521	-2.08	-3.205	-4.3024	-4.1259	-0.99641	-1.8538	-4.434	-2.6926	-1.7496	-5.798	-3.6648	-2.0836	-2.8929	-1.6745	-3.4591	-2.8646	-2.6582	0.39226	-4.6205	-2.5307	-6.1301	-3.8312
5.905	7.2593	5.1174	4.5114	7.1586	4.3144	4.9823	6.8691	8.2046	6.1375	6.1806	6.4792	6.5021	6.5197	4.9294	5.7617	5.3838	4.8199	4.0674	4.7485	6.2245	5.6892	4.196	5.6462	7.6638	4.1952	4.9724	6.1147	5.9105	5.4217	5.9417	3.854	5.4619	5.3779	3.7243	7.3066	5.7245	8.3815	7.9049	3.2845	7.6422	3.7794	6.8583	6.3166	5.9126	4.0105	5.6749	5.1922	3.8824	3.6695
-13.357	-15.436	-11.985	-12.592	-12.433	-14.407	-12.766	-12.322	-13.878	-12.106	-12.979	-13.467	-12.553	-11.458	-13.717	-13.006	-13.061	-12.32	-12.826	-12.688	-12.6	-12.653	-11.663	-15.069	-13.126	-13.33	-12.11	-15.117	-13.082	-12.667	-14.692	-13.227	-11.821	-12.409	-13.94	-14.682	-11.301	-11.593	-12.702	-15.669	-13.641	-13.747	-13.75	-10.756	-11.257	-13.371	-15.45	-12.889	-9.4308	-12.628
3.4808	2.9992	1.7977	2.3495	0.84615	4	4.5487	4.3713	4.4672	3.3622	1.3993	2.3429	0.64635	1.0149	1.3941	2.5864	3.9257	2.3522	4.5172	2.5432	3.6111	2.2832	4.5381	2.8762	2.6593	4.1663	1.698	3.0458	3.7999	3.1521	4.2955	3.3356	3.9999	3.8867	2.5499	2.8977	3.4392	3.2218	6.0581	3.6062	3.6272	2.1349	2.117	3.3921	1.4598	1.4998	3.0512	2.902	3.3716	1.3581
-8.2146	-5.3693	-6.5529	-4.2014	-4.4153	-4.2392	-5.697	-6.2579	-6.9848	-7.0328	-5.2712	-5.0122	-8.3759	-7.0235	-6.851	-4.4892	-5.5186	-5.1018	-7.5885	-6.4009	-4.019	-5.0567	-3.553	-8.791	-6.1839	-3.5612	-6.957	-4.5356	-5.581	-5.9572	-5.0317	-5.584	-3.681	-4.8543	-6.5815	-3.9147	-2.0328	-4.2667	-7.5165	-4.9709	-4.6931	-3.6614	-5.6342	-6.7922	-4.1642	-4.8678	-4.7599	-5.3829	-6.3401	-3.6113
-1.0577	-2.2315	-4.6246	-2.6254	-3.1577	-1.7221	-1.1019	-1.8962	-3.1089	-3.8992	-6.4415	-4.4864	-2.8919	-3.135	-3.618	-2.9068	-2.7032	-1.3834	-1.7047	-5.1533	-3.4256	-3.09	-2.7772	-4.088	-3.739	-1.8671	-5.087	-2.3565	0.0013561	-2.4198	-2.9122	-2.0104	-3.7766	-3.2203	-4.4785	-1.9465	-1.9615	-5.3052	-1.3325	-3.0896	-6.4394	-3.8421	-5.1269	-5.4173	-4.6641	-2.8841	-1.4524	-3.161	-2.2238	-6.0939
-3.5564	-2.1509	-2.4645	-2.5661	-4.3844	-0.76677	0.15781	-2.6669	-1.2688	-1.4695	-2.2604	-2.912	-3.6374	1.7357	-1.383	-3.8287	-2.11	-3.3822	-3.3945	-2.6978	0.7057	-2.8703	-1.885	0.05327	-0.87616	-1.2403	-2.2467	-0.66637	-2.1424	-0.92735	-3.9466	-0.85553	-3.0264	-1.4559	-1.4496	-0.64022	-2.0832	-2.8868	-3.3111	-0.88183	-3.5899	-1.788	-1.4939	-2.0017	-1.5397	-0.80601	-2.6991	-0.13333	-1.0944	-4.2181
-2.5888	-1.1579	-4.5026	-4.8799	-6.6943	-4.5731	-3.3742	-4.9459	-5.3372	-2.9159	-5.3096	-5.1963	-3.8949	-3.0986	-5.3056	-4.3555	-3.6274	-4.1936	-4.1	-6.6105	-6.1564	-5.3071	-3.6564	-4.3877	-3.9148	-4.0369	-8.1229	-4.2507	-5.6209	-4.7148	-4.7678	-3.1433	-4.0074	-4.5262	-4.0719	-5.0968	-4.0162	-4.395	-3.8854	-4.653	-4.0471	-7.9953	-3.6376	-4.1049	-4.1346	-4.2736	-6.3317	-3.8052	-4.9384	-3.7204
-12.748	-13.228	-13.428	-14.809	-13.814	-15.118	-14.555	-13.606	-13.714	-14.309	-11.168	-13.035	-11.731	-15.892	-12.858	-12.448	-13.076	-14.19	-13.796	-14.801	-13.072	-10.66	-15.447	-12.717	-11.871	-14.44	-12.075	-13.405	-12.708	-13.983	-13.215	-12.036	-14.098	-13.024	-12.76	-14.527	-13.905	-11.998	-14.607	-12.95	-12.766	-10.99	-14.652	-12.728	-12.867	-12.272	-12.08	-10.418	-11.734	-13.48
0.24705	3.5866	1.1509	3.2272	-1.3385	-1.0041	-0.26572	-1.0021	1.9881	2.0784	0.75668	3.5134	-0.38027	1.5125	-0.24764	0.87257	2.9918	1.6669	1.9353	-0.40835	-0.075498	-0.54848	-0.2099	0.11644	0.84644	2.1816	-0.5675	-0.14856	-2.7114	0.63313	-0.099083	-0.17784	1.7009	0.16843	-1.975	1.8714	1.1296	0.26498	0.51738	-0.92614	1.7296	-0.7414	1.0628	-0.85108	-0.90912	0.86175	0.49594	1.8857	2.932	1.7417
-3.6752	-3.2466	-3.3905	-3.8854	-2.6139	0.061258	-5.3922	-4.3246	-3.159	-2.5734	-5.1012	-4.2905	-4.1519	-3.8303	-5.561	-4.3555	-3.8387	-0.91313	-2.4637	-2.6702	-3.6053	-4.5142	-2.3257	-1.0313	-3.4588	-5.3824	-1.1829	-3.3141	-0.91715	-3.6579	-2.1966	-4.7004	-3.5005	-2.8527	-3.366	-4.9064	-2.5423	-2.1661	-6.8397	-2.5917	-1.7319	-3.7496	-1.6336	-2.2856	-5.5226	-4.8736	-1.8867	-6.2433	-2.3935	-4.5832
-13.405	-13.301	-13.781	-16.637	-13.732	-13.982	-12.206	-13.091	-16.15	-11.676	-11.841	-12.536	-13.747	-16.442	-12.229	-13.652	-16.677	-13.979	-15.463	-13.648	-15.383	-13.931	-12.753	-13.467	-14.252	-14.293	-14.113	-13.805	-14.355	-11.893	-12.449	-13.912	-13.788	-13.519	-14.803	-14.083	-14.121	-14.483	-15.822	-16.463	-14.746	-13.243	-14.105	-12.532	-13.697	-12.626	-14.956	-12.008	-14.349	-16.676
-13.421	-12.698	-13.787	-12.76	-13.368	-9.5401	-14.103	-13.295	-12.8	-11.753	-13.158	-14.501	-13.401	-12.975	-12.382	-9.9827	-12.212	-12.477	-11.516	-10.786	-10.953	-13.016	-13.207	-13.716	-11.304	-11.016	-14.257	-12.258	-13.512	-14.994	-13.104	-13.108	-12.973	-12.899	-11.077	-10.824	-14.053	-11.518	-12.053	-13.917	-12.906	-12.524	-12.471	-11.1	-11.916	-11.841	-14.029	-11.11	-10.592	-11.555
-2.4071	-0.7166	0.40324	-1.3195	-1.9306	0.18595	-1.5015	-0.35869	-0.50884	0.14294	-1.6487	-2.045	-1.2015	-0.75149	-0.46211	-1.011	-3.0203	-2.8249	-1.7108	-1.637	-1.6945	-1.7694	-1.8149	-1.1993	-1.6086	-1.3043	-1.4394	-3.6797	-0.528	-1.4451	-2.6482	0.67003	-3.0526	-0.93992	0.7748	-1.3327	-2.4094	-1.824	-1.9568	-2.289	-3.0099	-2.8054	-0.41501	-2.5373	-2.0911	-1.6872	-2.2715	0.5133	-2.9427	-3.1014
-10.334	-9.4456	-10.513	-9.8247	-10.732	-10.051	-10.159	-12.75	-10.651	-9.1866	-10.277	-10.82	-12.139	-8.8827	-13.383	-12.524	-11.878	-11.822	-10.162	-8.356	-12.127	-12.429	-11.092	-7.6885	-10.748	-12.287	-11.037	-9.3511	-11.607	-12.247	-11.233	-10.816	-11.499	-7.9886	-12.414	-9.5498	-10.475	-11.254	-9.8986	-11.123	-9.4977	-10.499	-10.112	-9.7458	-11.669	-10.229	-10.124	-12.678	-9.9433	-11.076
-13.903	-12.66	-12.094	-11.594	-13.798	-13.658	-12.898	-11.654	-13.893	-11.862	-13.883	-13.607	-13.062	-13.462	-15.635	-13.975	-12.187	-11.907	-13.901	-13.324	-10.772	-12.775	-11.384	-13.587	-12.619	-12.919	-13.058	-14.224	-13.373	-11.715	-13.824	-11.831	-11.831	-13.464	-12.904	-14.173	-12.316	-10.277	-12.525	-13.143	-12.993	-11.996	-13.05	-14.193	-14.461	-11.401	-14.195	-11.906	-13.861	-13.373
-3.6605	-0.99191	-3.0443	-4.1704	-3.6125	-3.607	0.81987	-1.0803	-1.4925	-1.0787	-2.3898	-2.4897	-1.5482	-1.6484	-3.5756	-4.9504	0.33211	-3.694	-3.2877	-1.9062	-2.7189	-3.6413	-2.531	-1.0402	-1.3188	0.079161	-4.1955	-0.37918	-2.2989	-0.84783	-3.6771	-5.2273	-2.3938	-2.0437	-4.3565	-1.0531	-4.5936	-0.87413	-4.0028	-3.6267	-2.2792	-3.4966	-0.25065	-0.94643	-4.0836	-5.3267	-3.9871	-2.5458	-1.6289	-3.0514
-6.3558	-3.656	-7.3373	-5.7721	-6.6397	-7.8039	-5.2533	-4.6647	-6.7805	-4.6664	-6.1582	-3.9097	-5.6228	-6.4358	-5.471	-4.8503	-3.1856	-3.9553	-2.8601	-5.9826	-5.33	-5.2741	-5.7662	-4.6566	-7.0818	-4.8914	-5.9447	-5.1735	-5.9065	-6.0039	-4.9677	-5.5396	-6.3154	-9.5944	-5.0037	-3.5996	-5.6589	-6.0811	-7.1541	-4.6906	-5.7996	-5.8151	-3.7637	-4.6252	-6.1664	-5.9914	-4.9006	-3.32	-4.5573	-6.9206
0.12829	3.3143	2.2215	1.3224	3.3845	0.65546	1.5255	2.378	1.5959	2.6368	0.053023	-0.69235	0.84696	1.592	3.7222	2.1621	1.6695	2.3729	0.19555	-1.4512	2.3374	2.0868	0.86629	2.3739	0.92033	0.74929	2.538	2.504	0.25856	1.249	2.8488	0.64216	1.115	1.7584	1.2996	1.7201	2.6771	1.8487	0.96112	0.93105	2.8527	0.23774	1.2736	2.6297	1.5118	1.7448	2.8401	1.9359	0.05593	1.621
-22.372	-22.874	-17.851	-21.032	-18.577	-21.84	-23.207	-21.69	-20.705	-20.792	-20.434	-22.101	-20.382	-22.62	-19.767	-21.649	-19.844	-20.378	-21.378	-19.987	-20.549	-21.669	-20.719	-19.895	-19.475	-23.345	-20.655	-21.27	-20.154	-19.516	-21.389	-21.143	-20.193	-20.17	-20.719	-19.221	-19.472	-18.888	-21.12	-21.278	-18.809	-18.921	-21.612	-20.731	-20.415	-21.519	-20.894	-21.549	-22.474	-19.371
-1.6931	-2.8463	-1.2848	-1.6109	-2.21	-1.5342	0.0058237	-2.3357	-1.6366	-2.2932	-0.96723	-3.0941	-0.93923	-3.6169	-0.65952	-1.4374	-1.1991	-2.778	0.11765	-2.8563	-1.9944	-3.7341	-0.49414	-1.129	-2.2389	-1.822	-1.6774	-2.2766	-2.0875	0.092801	-2.7885	-4.3814	-1.3495	-1.0424	-1.4267	-0.09998	-2.3602	-2.713	-1.2451	-0.65326	-0.65069	-1.3736	0.12456	-2.7344	-2.2072	-0.097261	-3.515	-0.4857	-4.0963	-3.2143
-13.45	-13.806	-12.824	-12.954	-14.404	-13.785	-12.844	-11.639	-12.985	-12.851	-12.325	-15.123	-12.302	-13.122	-13.762	-13.36	-14.171	-11.586	-11.239	-14.861	-13.238	-12.578	-13.141	-12.396	-12.702	-12.403	-11.871	-13.569	-12.402	-12.44	-12.74	-13.188	-11.132	-10.653	-12.353	-10.09	-11.994	-13.997	-12.853	-11.498	-15.082	-14.863	-11.241	-13.87	-13.808	-15.851	-15.877	-14.535	-13.687	-13.86
4.8436	3.9017	3.9712	5.8725	5.7323	5.5423	4.5841	5.1754	6.2518	4.4544	3.5717	4.6079	2.1783	5.1699	2.9977	5.0321	5.7037	4.0627	5.0971	6.078	2.6739	4.202	5.3734	3.9765	3.4027	3.822	4.8067	4.8634	2.369	7.869	1.614	3.1753	6.0986	5.0539	4.967	1.8373	4.9875	3.9887	4.849	6.9186	3.4994	3.277	3.4255	5.6178	3.6842	4.0221	2.8479	4.9261	2.7226	3.6412
-2.9443	-3.0127	-1.2025	-1.4105	-1.9586	-1.9104	0.2141	1.2723	-3.089	-3.2409	-1.6045	-1.3293	-2.4512	-1.3494	-1.6248	-3.1116	-1.9286	-2.4605	-2.3667	-0.91886	-4.3774	-2.0278	-0.5683	-0.84896	-2.1863	-0.082384	-0.17588	-1.6195	-0.93374	-0.43883	-0.15706	-1.605	-2.3376	0.32869	-1.6817	-1.7641	0.11024	-2.5464	1.5143	-3.1991	-1.1056	-2.9702	-0.11335	-0.65233	-0.65093	-3.0561	-0.2227	-1.3944	-0.64786	-0.12748
-5.9731	-6.0873	-4.0531	-7.4329	-8.2731	-5.8888	-5.5022	-6.1915	-5.8789	-7.1255	-4.7896	-4.5662	-6.2062	-5.07	-8.1353	-5.234	-4.9353	-5.3343	-4.0163	-3.2851	-7.5487	-4.7701	-6.3393	-5.3229	-5.3998	-5.29	-6.7859	-4.328	-8.4203	-4.7336	-6.7387	-6.4911	-5.79	-6.5981	-5.7018	-5.7782	-4.7063	-5.9526	-3.8607	-4.2193	-5.07	-5.2915	-6.4236	-4.6519	-4.3702	-3.6896	-5.8438	-5.7754	-6.2723	-6.678
-11.969	-9.069	-8.6421	-11.487	-10.207	-12.032	-10.04	-11.644	-13.24	-14.539	-9.4093	-12.784	-11.824	-11.211	-14.147	-13.351	-13.239	-13.752	-11.419	-11.351	-11.131	-12.178	-9.9194	-14.157	-12.45	-10.078	-11.553	-12.63	-13.076	-12.149	-13.766	-9.0759	-11.684	-11.558	-14.016	-13.582	-13.387	-15.663	-11.58	-10.297	-13.245	-10.895	-12.459	-12.602	-11.463	-11.924	-10.154	-12.232	-13.696	-13.385
-13.967	-14.991	-14.033	-12.309	-12.383	-13.106	-14.851	-13.437	-13.723	-13.256	-12.269	-14.669	-13.624	-12.209	-15.497	-14.13	-10.949	-13.261	-13.408	-14.465	-12.663	-14.246	-13.833	-12.452	-14.003	-13.666	-13.613	-11.482	-14.255	-13.246	-12.608	-14.646	-16.278	-13.387	-15.497	-14.692	-15.964	-11.876	-12.614	-15.685	-12.634	-12.716	-12.215	-13.91	-12.874	-15.679	-13.411	-13.373	-14.044	-12.558
-6.737	-4.3026	-5.2356	-4.3722	-4.5332	-3.1478	-6.1813	-5.6761	-2.4484	-5.2216	-4.5779	-2.7775	-4.273	-3.8432	-3.0945	-6.1143	-5.7667	-5.6418	-5.642	-6.0759	-5.2756	-3.2476	-4.9763	-5.4723	-4.4294	-5.5256	-3.1086	-0.86865	-4.6725	-5.8171	-5.7453	-5.3147	-7.7098	-5.7114	-4.6679	-5.195	-2.7788	-3.5861	-2.7789	-5.5081	-2.2564	-4.9356	-5.6558	-3.6961	-6.2762	-4.9103	-3.9249	-4.9129	-3.39	-4.5164
10.544	10.308	8.6382	12.51	10.169	7.0885	7.9268	10.969	11.127	10.096	9.9608	9.1149	8.4668	9.716	8.5431	10.528	8.2637	9.2081	11.685	9.4592	9.6446	10.543	9.9057	10.696	8.6586	8.5337	11.95	11.543	8.936	8.911	8.8565	8.8076	9.1357	11.863	8.8825	10.041	10.408	8.3958	9.4254	9.6442	8.1434	7.596	10.254	9.8944	10.915	10.4	7.8122	11.017	10.08	10.077
1.5924	1.6793	1.9414	0.37623	0.23223	2.7788	0.64419	1.7731	1.6071	0.80156	1.3899	0.79415	1.2081	2.245	-0.2819	0.80377	2.2779	0.73204	0.82429	1.9145	2.2196	4.2855	3.2155	2.0433	2.4214	2.7124	2.3954	2.9427	1.9864	0.90647	2.8275	2.0052	1.8051	1.987	-0.25895	2.4891	1.7684	0.19218	2.6577	0.89323	2.3321	4.5036	1.0292	1.638	-1.1459	0.57993	0.61505	1.1348	3.7848	1.1307
1.5408	0.57111	0.16829	1.218	2.2332	1.3439	0.097293	3.4201	2.3075	-1.1591	-0.085665	4.4584	0.26333	1.9442	3.6142	2.0931	1.0077	0.90619	4.8074	1.3019	2.1044	1.6676	1.4622	1.3735	1.8152	1.1781	2.3635	1.4941	0.063107	3.8215	-0.01573	-0.20461	2.4671	0.13199	0.72977	0.44461	1.4938	0.53879	0.13295	-0.23747	0.22381	2.3031	0.96981	0.60757	1.9195	0.067785	1.5588	-0.036394	2.8838	3.9369
-14.257	-11.397	-13.458	-10.864	-14.279	-10.266	-10.47	-11.546	-11.127	-11.863	-10.963	-9.5858	-11.175	-11.436	-9.8627	-12.197	-13.094	-9.56	-12.801	-11.992	-9.2874	-9.9466	-10.354	-11.681	-11.283	-11.464	-8.7463	-10.781	-10.449	-10.067	-11.166	-8.6251	-10.428	-10.337	-8.8022	-11.766	-11.042	-11.342	-12.265	-9.1819	-11.877	-12.25	-12.792	-11.514	-11.564	-11.847	-11.076	-8.497	-10.618	-10.056
-4.7324	-2.6987	-5.3051	-6.3589	-4.1066	-1.5344	-4.5598	-3.0983	-3.591	-2.7509	-5.0405	-4.8259	-4.1818	-2.3899	-4.0867	-4.328	-1.8636	-4.8825	-4.4094	-4.7607	-2.5173	-4.3168	-7.5133	-4.877	-3.5516	-4.984	-5.6208	-2.7766	-4.3806	-3.7754	-4.667	-4.0708	-4.2026	-3.2557	-5.982	-6.6695	-5.5744	-5.1649	-4.3632	-2.1353	-3.8579	-4.4915	-4.6863	-3.7166	-3.272	-1.2899	-1.7783	-3.0384	-4.1123	-3.8981
-14.447	-12.554	-15.644	-17.438	-15.363	-14.619	-13.062	-13.106	-13.233	-14.938	-16.01	-13.251	-15.279	-15.347	-12.832	-14.122	-14.247	-13.717	-13.506	-12.745	-16.061	-17.389	-14.428	-13.658	-12.827	-15.262	-13.543	-16.062	-14.118	-14.839	-15.668	-15.085	-14.505	-14.268	-17.165	-14.977	-13.061	-16.087	-12.928	-14.752	-13.895	-16.842	-14.846	-15.555	-13.774	-14.782	-13.758	-14.132	-14.562	-14.217
-21.804	-22.3	-22.307	-23.994	-23.284	-23.32	-22.296	-22.793	-22.642	-22.374	-24.455	-24.041	-21.579	-22.952	-19.101	-24.473	-20.494	-22.141	-25.376	-20.229	-21.821	-23.52	-22.912	-19.708	-20.531	-21.613	-22.605	-22.609	-21.501	-22.794	-21.371	-21.106	-20.927	-20.96	-20.822	-22.462	-22.141	-19.363	-22.447	-23.05	-20.476	-22.393	-22.458	-21.505	-21.313	-22.474	-21.511	-23.296	-19.769	-24.035
-6.0388	-4.266	-3.1801	-3.1593	-2.2207	-2.3763	-4.6806	-4.7476	-3.6312	-1.1868	-5.2401	-5.5847	-5.025	-4.2088	-3.7621	-2.9339	-3.9161	-4.6062	-5.0075	-5.3599	-4.8251	-2.9643	-2.4284	-3.8933	-3.585	-4.9139	-2.9712	-4.7299	-3.1964	-4.9165	-2.6921	-3.4831	-4.6453	-3.0912	-2.827	-4.8702	-0.44798	-2.4825	-5.4665	-2.9734	-2.4152	-2.6523	-5.2114	-2.8036	-4.3546	-3.64	-3.4462	-2.9122	-2.9993	-5.0827
8.6908	7.7959	5.745	6.2084	6.0692	5.7886	8.9492	9.171	6.6805	7.4923	8.4887	6.9601	6.3495	4.0623	4.4261	6.4543	7.3828	6.3907	5.8201	6.8928	7.4738	6.7474	4.0142	9.2716	5.2682	9.106	5.9741	7.8116	7.0339	6.0691	9.5762	7.9143	7.5576	8.4861	5.2567	6.0853	6.0108	7.2288	5.1297	6.2602	5.1678	5.9271	6.1838	5.3117	6.3229	8.4013	7.7369	7.4058	5.4172	5.8109
-5.5945	-3.2972	-3.9345	-3.4063	-3.7486	-5.2198	-4.1554	-3.7178	-2.5271	-5.5621	-3.4459	-3.3726	-3.7848	-2.6623	-3.9216	-4.0602	-3.638	-3.5167	-3.0374	-3.3622	-3.4209	-4.8253	-2.0685	-3.0898	-4.9147	-4.6658	-4.3536	-4.7912	-3.8448	-6.0555	-2.7905	-1.8086	-3.938	-3.8649	-4.4105	-5.1918	-2.1876	-3.853	-4.6229	-3.1384	-4.795	-1.7601	-2.0595	-2.8779	-3.8274	-4.0394	-2.3099	-3.4566	-3.49	-2.8237
-11.555	-10.696	-12.409	-9.9751	-12.463	-9.2495	-8.3735	-11.744	-11.269	-10.972	-11.297	-11.299	-11.015	-9.8172	-10.405	-9.1651	-11.193	-10.987	-12.047	-9.1986	-10.912	-8.4112	-12.178	-8.0631	-11.203	-10.121	-8.9583	-9.4797	-12.379	-9.8401	-10.417	-12.177	-9.5417	-10.36	-11.875	-9.5955	-9.8409	-10.056	-9.4804	-12.666	-10.665	-12.984	-12.443	-9.6055	-12.445	-11.694	-10.301	-10.246	-10.874	-12.3
-2.0124	-0.52057	-0.089282	0.27239	1.192	-1.5914	-0.32182	-0.88445	-1.2616	-1.6472	-0.12961	2.1249	-1.0096	0.57822	1.0783	1.1358	0.5431	0.30182	-0.92893	1.3142	-0.37807	0.6858	-1.0634	0.17292	1.6894	1.7476	-0.40137	-0.65547	-0.9894	2.4831	1.2438	-0.50298	0.037395	1.2586	0.10085	0.49359	-1.0271	-0.016093	0.067332	-1.363	0.19018	-2.2693	-2.2229	0.34596	1.033	0.97868	-0.22306	1.8106	0.12323	-1.6708
-2.0331	1.2547	-2.2981	-2.3093	-0.3287	-2.8794	-1.0239	0.60002	-1.4489	-1.8103	-2.3357	-1.7782	-0.99603	-1.7304	0.16253	-2.1888	-3.0699	-1.8757	-1.8175	0.99375	-2.1663	-0.20369	-2.7537	-3.4578	-2.594	-1.38	-3.4802	-3.5318	-1.7054	-0.11203	-0.060567	-3.5515	-2.9226	-1.9872	-0.2598	-2.2053	-1.2019	-0.61267	-1.4503	-0.18158	-2.564	-0.72097	-4.1818	-3.7432	-0.99118	-1.6614	-1.4962	-0.75624	-2.714	-3.5507
2.9454	2.9708	0.70571	2.0903	1.4285	1.3006	1.1087	0.12501	1.5426	3.0788	-1.0947	0.98589	1.9499	-1.686	-1.189	1.201	1.5612	0.43202	1.8163	0.77027	1.0781	0.71018	1.8841	-0.52239	2.9486	2.0957	1.1023	0.57717	-0.64914	1.6174	-0.55151	0.81689	3.8265	1.3282	2.0147	-0.14963	0.85008	3.2871	1.1226	0.1794	3.0772	1.1363	-0.26401	1.3688	-2.8418	1.4313	1.1549	3.0068	0.64972	-2.6478
2.4791	0.96595	0.8029	2.2599	2.331	1.4105	1.6075	2.6347	0.52808	1.9549	-0.20945	1.8591	2.7983	-0.23721	2.3041	-1.8283	1.0621	-2.3445	3.5002	2.0117	0.064239	1.0059	-0.38361	-0.20015	-0.7497	3.02	1.7597	1.7912	5.3634	2.8855	2.4255	1.5951	0.49088	4.1414	2.7631	2.8672	0.7783	3.433	-0.55889	0.71206	3.7879	2.3591	1.7422	2.2145	2.2427	0.28413	4.8697	1.7287	0.70798	1.8975
-14.298	-12.185	-14.063	-12.761	-13.197	-13.841	-15.396	-11.21	-14.505	-13.317	-12.473	-15.045	-14.062	-10.951	-14.193	-13.336	-11.695	-13.901	-12.477	-12.591	-14.641	-12.407	-14.07	-14.725	-10.348	-12.397	-10.771	-12.254	-12.652	-12.929	-15.302	-12.86	-12.708	-15.352	-11.191	-15.389	-14.696	-11.96	-13.672	-15.222	-11.938	-13.695	-11.536	-10.718	-13.618	-14.26	-13.896	-12.565	-13.368	-15.002
-22.313	-21.199	-20.222	-22.569	-21.45	-23.358	-22.309	-21.473	-20.631	-19.578	-22.743	-23.755	-20.267	-22.005	-20.669	-21.211	-23.341	-25.135	-22.599	-23.632	-21.188	-21.621	-22.579	-19.656	-23.03	-22.733	-22.492	-21.19	-23.631	-24.078	-20.312	-23.629	-22.307	-22.706	-22.318	-23.792	-21.525	-23.333	-24.412	-22.957	-20.907	-22.409	-22.405	-21.292	-23.412	-23.082	-21.246	-22.495	-19.635	-21.511
-8.9747	-10.073	-11.058	-11.391	-12.213	-12.328	-11.379	-10.895	-12.939	-11.271	-10.947	-10.842	-12.342	-11.038	-12.959	-12.378	-10.792	-12.6	-11.973	-13.166	-11.543	-12.917	-12.638	-12.042	-12.399	-10.297	-10.31	-11.935	-11.876	-11.779	-10.095	-10.798	-10.749	-9.6676	-14.161	-12.47	-11.898	-9.4994	-12.814	-11.643	-12.58	-10.497	-13.277	-12.131	-12.087	-10.865	-11.351	-11.141	-11.696	-11.31
-13.612	-11.766	-12.86	-9.4047	-13.709	-11.894	-12.57	-11.382	-14.582	-10.83	-13.442	-13.289	-11.564	-12.382	-12.604	-11.384	-11.763	-11.98	-12.099	-14.227	-13.771	-13.725	-13.191	-13.657	-14.215	-12.237	-12.571	-12.106	-13.337	-12.8	-10.919	-13.715	-10.293	-13.57	-11.227	-11.738	-12.443	-13.609	-13.236	-11.971	-10.566	-12.037	-11.874	-11.384	-14.749	-12.818	-12.919	-13.408	-12.783	-12.064
-2.6766	-1.2718	-2.1712	-1.7518	-2.0045	-3.7003	-1.8911	-5.0011	-0.011167	-2.456	-1.7816	-1.782	-2.7407	-1.3005	-1.5245	-0.90122	-2.9969	-2.2935	-2.6439	-3.4952	-2.3671	-1.3212	-2.3161	-3.3419	-2.2531	-3.2714	-2.7215	-2.1552	-2.2643	-1.3042	-1.1822	-2	-1.1146	-4.2741	-2.6645	-1.9792	-1.2225	-1.9221	-1.4636	-2.8307	-2.88	-1.7448	-2.5096	-3.3173	-1.4845	-1.8487	-3.3865	-2.1595	-2.8929	-0.2576
-5.1052	-4.7067	-4.6126	-3.5058	-4.7131	-4.2069	-2.8782	-5.6081	-2.715	-4.8291	-4.996	-2.6483	-5.9472	-4.5517	-5.2985	-4.0399	-3.2571	-5.7259	-2.8356	-4.3725	-3.2121	-5.2546	-5.5617	-5.5721	-2.6155	-4.6535	-1.4314	-2.5123	-3.2517	-3.653	-5.4054	-6.1069	-3.1204	-3.63	-5.8357	-4.5842	-5.1213	-2.3709	-3.4429	-2.5852	-4.2554	-3.756	-5.0206	-4.7002	-2.454	-5.3762	-2.7499	-3.237	-4.0413	-3.3189
-4.1358	-2.873	-5.0203	-2.9362	-3.2316	-4.9842	-3.8345	-5.0013	-4.257	-2.668	-1.9386	-3.5236	-3.2671	-4.965	-2.4967	-3.1224	-2.4406	-4.7474	-4.464	-2.5795	-3.8502	-5.5228	-2.9924	-5.6996	-3.7093	-3.4283	-0.43673	-2.6012	-2.5367	-5.6162	-3.7366	-2.3238	-1.9674	-6.1912	-3.1898	-3.3126	-4.0934	-3.5921	-3.855	-4.199	-3.7938	-4.0375	-3.1636	-4.4292	-4.6666	-3.2685	-3.9546	-1.7204	-0.79941	-3.6535
-1.9778	0.0213	-0.16021	0.61819	1.2403	-0.19771	-1.4458	-0.035954	1.4134	-0.90633	0.21027	1.0799	0.11022	-1.0047	0.82081	1.1989	-0.24834	-0.30233	2.8307	0.033325	0.3183	-1.2016	-1.897	-0.57512	0.031581	1.6607	-2.5614	0.85216	0.8399	-1.6459	0.28673	1.1338	0.98804	-1.2601	0.61245	0.87722	0.22597	0.48547	0.56203	-0.057215	0.065566	0.54044	0.81039	1.6822	0.31027	-0.014044	-2.002	-1.2843	-0.76171	-1.5094
-3.5916	-1.645	-0.0096811	0.41815	-1.1098	-1.2511	0.42432	-1.6845	-1.2702	-2.315	-0.83756	0.42153	-1.9329	-1.7129	-0.0093687	-0.32581	-1.3737	1.4058	-0.58608	-1.2215	-1.925	-1.9334	-1.0515	-3.7163	-1.3589	-0.57084	-1.7483	-1.3837	-0.057878	-1.792	-1.8739	-1.4089	-0.77261	-0.75116	-0.33632	-1.4384	-1.8608	-0.78832	-1.6888	-0.51309	-2.5291	-0.46577	-2.2365	-1.4112	-4.4431	-1.4904	-2.0898	-1.3438	-1.8513	-2.0189
4.0215	3.8361	3.5366	6.4289	3.4375	2.8589	6.2488	5.2729	5.6199	5.5886	6.7284	4.0737	6.8405	5.8631	3.1416	3.7647	6.0977	4.385	7.7495	5.7671	4.1888	5.0252	6.0768	3.8075	4.3764	5.2031	5.8608	5.2407	6.6984	3.958	4.4079	5.7585	4.9176	4.7994	4.0724	4.8527	9.223	4.6828	5.3384	2.1918	5.6732	2.88	5.6511	5.8548	6.2515	7.2801	6.0298	3.7333	5.8348	5.4968
2.4153	-0.29586	0.94515	2.6845	0.52303	1.31	-0.061002	0.98591	1.2022	-0.29324	2.0511	0.92925	3.7254	1.2685	1.7564	0.6293	3.6696	0.86688	4.2734	0.1491	1.8927	1.1231	5.4003	1.9999	0.31567	0.33768	2.4596	1.724	1.07	-0.19792	2.1712	2.7294	3.581	2.4494	3.4487	1.727	2.2175	2.3594	-0.11484	4.4934	3.5435	1.562	0.65589	1.05	0.39168	3.0023	2.8944	3.1732	0.21379	2.462
-12.666	-12.821	-11.4	-11.544	-13.618	-11.128	-13.178	-11.249	-13.484	-11.94	-11.7	-12.919	-13.7	-12.722	-11.893	-10.512	-12.831	-12.51	-10.393	-13.577	-10.485	-12.805	-14.573	-14.106	-12.512	-11.82	-11.506	-13.655	-12.079	-14.317	-11.085	-11.805	-13.766	-13.033	-12.183	-10.132	-12.374	-11.932	-17.385	-15.472	-14.957	-11.257	-13.291	-14.115	-13.758	-12.285	-10.561	-12.856	-13.875	-13.155
-5.0553	-5.2887	-6.6052	-6.1205	-6.4346	-7.3025	-3.4303	-5.3567	-4.9142	-5.6895	-6.0933	-3.6153	-6.6597	-4.2911	-6.2815	-5.1989	-5.6374	-6.3951	-3.7467	-4.2417	-6.8709	-6.7234	-5.26	-4.7105	-5.0064	-5.1881	-6.5208	-8.0337	-4.9141	-4.5072	-7.1218	-7.3882	-6.0756	-5.927	-6.2021	-7.6877	-6.975	-5.6064	-4.7489	-3.7931	-5.0791	-6.3712	-5.0572	-6.9084	-7.1643	-6.2769	-5.3832	-3.6528	-6.9089	-6.3011
-14.378	-12.7	-10.388	-12.111	-11.245	-11.79	-13.053	-13.06	-10.254	-11.971	-13.282	-9.5042	-11.692	-13.706	-12.61	-11.783	-12.451	-12.599	-10.722	-14.02	-11.686	-10.391	-12.2	-12.804	-10.855	-10.904	-10.94	-12.551	-12.394	-10.318	-13.326	-12.338	-9.8117	-13.02	-10.733	-10.434	-11.637	-13.43	-11.974	-14.596	-11.176	-13.738	-13.058	-11.556	-11.107	-10.079	-10.046	-11.273	-11.045	-11.268
-9.645	-7.2921	-10.098	-8.3502	-11.035	-11.803	-9.9724	-8.6031	-10.682	-12.499	-11.736	-10.847	-10.962	-10.463	-12.008	-10.382	-9.7175	-8.1594	-9.2893	-8.2642	-9.378	-11.632	-11.244	-10.074	-10.221	-12.476	-10.471	-12.381	-9.9164	-10.406	-9.206	-7.4327	-10.373	-10.418	-11.757	-7.5565	-12.181	-9.5705	-10.678	-10.569	-10.43	-10.582	-8.7307	-9.6717	-9.7075	-9.4911	-12.193	-11.316	-12.583	-9.0967
-12.184	-13.384	-10.16	-11.763	-10.196	-12.523	-12.965	-12.498	-13.054	-12.347	-13.043	-12.566	-11.372	-14.44	-9.6388	-9.311	-10.389	-10.795	-10.144	-13.13	-12.319	-11.056	-13.625	-9.656	-12.275	-12.888	-13.425	-9.5716	-12.395	-12.728	-10.174	-11.826	-12.061	-9.4618	-11.252	-11.347	-10.063	-11.849	-10.743	-11.615	-11.045	-11.525	-12.957	-12.013	-12.697	-11.383	-9.4364	-11.317	-10.311	-7.4764
-4.6045	-3.3307	-4.3986	-3.9617	-5.205	-4.4001	-4.631	-2.8119	-3.6089	-4.3846	-3.5582	-3.4782	-1.966	-5.0028	-3.3486	-4.5778	-2.6662	-4.0157	-4.1905	-4.2264	-4.3754	-4.414	-2.0499	-3.3849	-4.633	-4.4528	-2.6071	-4.2087	-3.5903	-5.6808	-4.8588	-4.3097	-5.3177	-2.3837	-4.169	-5.5281	-1.4497	-3.4961	-4.0004	-3.8454	-3.773	-2.9052	-4.5478	-1.8349	-2.3711	-3.1537	-4.4554	-1.5695	-4.1182	-4.6067
-4.8279	-4.3134	-5.7795	-5.3859	-4.9189	-5.1556	-4.7634	-4.1328	-2.6189	-5.0687	-4.4058	-5.268	-5.5386	-4.9768	-5.9687	-6.9153	-4.4779	-5.8744	-3.9063	-6.1429	-7.3992	-3.8837	-3.3721	-3.4599	-3.9508	-5.841	-5.0819	-4.7851	-4.8455	-6.1372	-4.0322	-4.7587	-5.2663	-4.4066	-1.8814	-4.6297	-4.0766	-4.9666	-6.3584	-5.0886	-4.6722	-4.4264	-4.9812	-4.4652	-2.8694	-5.0904	-3.5838	-4.5276	-6.3041	-5.5814
-3.9274	-0.7289	-0.84319	-1.1247	0.26127	-0.95152	-0.96587	-2.2336	-1.4742	-2.4181	-0.79478	1.2968	-0.71553	-1.7917	0.68049	-1.6967	-3.6428	-2.0917	-1.2099	0.84493	-0.613	-0.84297	-2.5576	0.56972	-1.149	-0.19364	-1.5302	-0.665	-0.97046	1.1516	-0.62066	-0.20264	-1.5127	-1.8585	0.24883	-4.1509	-0.71944	-1.4407	-0.9217	-0.024802	-0.58967	-2.1951	-1.6242	-1.2172	0.28584	0.12505	-2.3737	-1.4529	-2.0982	-1.0923
7.7326	8.4245	5.4962	8.0679	6.5207	7.7389	7.4511	9.5572	7.919	6.9163	6.5163	6.1469	7.8204	6.5079	4.9017	7.7851	7.1255	3.8199	4.4402	8.8227	5.405	6.9878	6.5885	8.5503	7.0774	6.5334	7.3757	10.585	7.0462	7.1498	9.1702	7.4239	5.3099	5.8111	7.397	6.1185	5.3457	6.4928	5.5701	6.7612	8.6656	6.3117	8.0344	6.0374	8.1245	7.3297	5.495	7.3595	5.2156	6.0712
6.6352	5.8162	7.3393	7.2319	4.2296	4.4699	7.9855	7.8282	7.0087	7.1584	7.3105	4.5878	7.9412	8.0305	7.3203	5.4664	4.9723	6.6487	7.3532	6.038	7.7869	6.3146	8.658	8.4226	8.6841	6.4143	7.2394	8.305	9.597	5.0975	5.5291	5.9847	5.8869	4.9359	5.7185	8.6974	6.7585	6.5472	5.8292	6.856	4.9519	7.6415	8.4881	6.0527	4.5154	6.0964	8.5936	7.3783	5.5948	7.0695
-15.331	-13.918	-16.248	-15.098	-15.721	-14.725	-13.443	-14.884	-11.852	-15.71	-13.969	-14.992	-13.698	-15.705	-14.29	-13.822	-14.177	-13.96	-15.747	-13.673	-15.284	-14.521	-11.441	-13.859	-14.384	-16.213	-13.704	-14.077	-15.943	-13.885	-16.204	-16.119	-14.501	-15.533	-14.69	-12.719	-13.637	-15.68	-14.679	-16.759	-11.368	-15.452	-15.603	-13.762	-14.309	-13.65	-17.22	-12.116	-15.333	-13.339
-1.6909	-0.4271	-3.161	-2.1618	-1.835	-1.4252	-4.9894	-0.75736	-2.5146	-2.3572	-0.13995	-2.3123	-1.9004	1.7862	-1.5728	0.55438	-2.8618	-2.3679	0.79874	-0.42778	-2.0774	-2.9099	-2.8452	-3.6436	-1.0219	-3.6238	0.074664	-1.8765	-1.2684	-1.3976	-0.40018	-0.53827	-0.24884	-0.57644	0.90382	-0.45509	-2.2093	-2.3373	-2.2965	-3.8808	-0.8577	-2.0241	-1.1649	-2.7288	-2.0611	-2.0373	-1.1685	-2.2596	-1.5827	-0.18225
4.2648	2.3802	3.2895	1.1329	3.1271	3.397	3.6721	3.8733	2.5453	2.7993	2.2813	3.5241	2.9582	1.8075	0.36729	2.9769	3.8874	2.8798	2.6771	2.1352	1.7966	3.2315	3.3054	1.7309	2.4401	2.3769	0.47265	1.2486	5.8849	2.9096	2.8335	1.2157	0.29109	1.7664	0.94921	0.44099	1.355	1.1796	2.2438	0.76459	0.79147	0.65641	2.0243	2.3597	0.0093166	3.0762	1.0443	3.0578	1.5468	4.1844
0.077671	-1.8397	-2.8013	-2.112	-3.1	-3.9311	-5.3453	-4.2912	-2.9228	-5.9177	-3.0506	-2.2214	-4.3376	-5.3106	-3.7492	-3.7704	-2.8332	-2.1649	-2.3619	-5.3624	-2.0353	-6.0108	-2.2787	-2.5671	-2.6416	-2.4616	-2.3636	-3.4554	-5.4408	-4.5568	-2.2925	-6.2581	-3.1636	-4.3288	-3.8692	-1.6317	-5.2372	-3.029	-3.665	-2.1888	-1.6218	-2.422	-3.1911	-2.3248	-3.7053	-1.8324	-4.1235	-2.6366	-3.5859	-4.3594
9.6544	8.8241	7.2459	9.1577	8.2373	8.2503	7.2069	12.023	7.5178	7.5926	8.8831	10.115	7.2448	8.5364	9.0381	8.039	7.884	6.7821	9.981	8.6596	8.2286	7.5222	10.689	8.7671	4.879	8.7365	8.4683	7.4617	7.0612	7.6826	7.6904	9.2454	8.6392	8.9259	10.239	8.0171	7.8922	6.9711	8.1032	7.8388	7.8179	9.9996	8.21	8.0929	8.4929	8.0352	7.5211	8.0102	8.9365	7.1906
-3.6092	-4.2523	-2.9788	-3.8831	-5.4276	-4.768	-3.7989	-2.006	-4.5977	-3.1276	-3.0996	-5.421	-4.7	-5.7085	-4.8739	-3.3834	-2.9123	-2.8905	-5.6961	-5.1283	-4.9051	-4.7637	-1.5265	-3.2785	-4.1569	-3.7014	-5.0733	-5.7432	-4.5574	-3.597	-4.4564	-6.5692	-3.6347	-3.8751	-6.0182	-5.1709	-3.6123	-8.0461	-3.2901	-3.386	-3.83	-5.4994	-3.4203	-5.7505	-2.7398	-3.633	-5.1886	-2.7168	-2.7486	-4.1254
-3.985	-3.3396	-2.3616	-5.0284	-4.1473	-4.7736	-4.8677	-2.467	-4.3848	-4.6718	-3.6179	-3.9576	-4.4474	-4.2868	-5.2914	-5.1331	-4.2518	-3.3729	-1.75	-5.2787	-3.4595	-6.4239	-3.6446	-4.7706	-3.1587	-4.0326	-6.0336	-4.062	-4.944	-5.1153	-4.0566	-3.9179	-3.6325	-5.7145	-5.5652	-3.6094	-3.2669	-4.6333	-5.3434	-3.6366	-3.4739	-4.5282	-4.3943	-2.3698	-3.8947	-3.2697	-3.7506	-2.8684	-1.9675	-4.1549
-9.3585	-11.544	-13.575	-11.248	-11.84	-12.518	-12.049	-11.115	-12.715	-11.772	-12.025	-12.605	-10.519	-10.59	-11.363	-9.4948	-12.159	-11.224	-12.023	-12.576	-13.401	-13.489	-12.708	-10.29	-13.698	-10.526	-11.946	-11.501	-12.77	-10.437	-15.017	-11.545	-10.473	-12.037	-13.815	-11.301	-12.094	-11.263	-11.603	-12.115	-13.564	-9.997	-14.436	-11.243	-12.258	-10.967	-11.557	-12.909	-12.717	-13.143
-3.1801	-4.2256	-3.5338	-4.3387	-5.3227	-6.1542	-5.1025	-4.3529	-5.9517	-3.5415	-3.9279	-4.6778	-4.4229	-4.5872	-3.5822	-4.6138	-5.1112	-5.3052	-6.1174	-4.4078	-3.9231	-6.6184	-3.7609	-5.1607	-6.9088	-3.5402	-4.297	-4.009	-5.1682	-4.8986	-2.6837	-4.1849	-5.5121	-3.2516	-5.7396	-4.8216	-5.0506	-2.6719	-5.5211	-2.2809	-5.2098	-2.843	-4.6498	-3.3571	-2.8554	-5.8802	-6.0197	-3.1581	-5.5168	-8.2059
3.2449	0.43944	0.71705	2.33	1.5258	2.9987	0.76967	1.6147	1.9076	-0.69351	0.77577	1.7245	0.40754	0.29601	0.55708	0.85496	-0.47987	1.386	0.45343	2.2443	0.33794	-0.39865	1.4813	1.8857	0.3917	1.9012	1.8787	2.3006	2.571	1.3876	1.5365	1.4782	3.0832	4.68	0.24679	3.0442	1.1602	1.1301	-0.57867	-0.16019	1.1199	1.5465	1.8335	0.45095	2.7178	0.92934	-1.0973	0.28611	0.99169	2.0053
1.1981	4.4893	2.8164	1.4124	5.4507	4.7815	3.4172	1.6951	2.6961	2.3373	4.0127	2.539	1.5844	3.4433	2.7799	2.4624	5.123	2.1777	1.5847	3.4002	3.4207	3.031	2.5918	1.2328	3.5377	2.159	3.8308	3.1195	3.546	2.4371	3.4348	1.2757	2.9876	4.4019	3.3546	2.1364	2.9645	2.5501	4.3099	0.80568	4.1004	2.2239	2.9216	0.6296	3.3302	2.0208	3.5231	5.083	2.9221	2.9957
0.0014987	3.0988	2.3373	0.10611	1.165	1.0638	3.3917	-1.0224	-0.58838	1.0069	1.7883	2.1408	-0.69674	1.5483	2.6937	0.95952	0.49407	1.7073	0.80612	1.6234	5.1127	0.93208	0.47071	2.9466	-0.15719	0.89238	0.17843	1.2964	0.7851	2.2361	2.7508	-0.90381	0.272	1.6137	-0.16008	3.0774	2.4187	0.44722	0.38835	1.5887	0.65282	1.4968	1.5295	1.7276	2.0537	1.7067	0.92785	1.7993	2.3997	0.87228
4.0578	4.335	4.1134	6.1919	7.183	8.0986	4.1165	6.6501	3.8264	4.4733	5.6372	4.8658	5.777	5.3377	2.6479	4.6381	3.2263	5.4109	4.6974	6.4424	6.131	4.2916	4.6568	5.5587	2.5165	3.9	4.0174	4.7372	3.6103	4.491	6.0595	6.2759	5.4224	2.4745	4.4584	3.824	4.1835	5.3909	4.3304	5.7761	5.9636	4.7638	5.3284	5.0933	5.3168	5.8796	4.2557	5.2868	6.8094	4.6005
[truncated: 150 more columns]
