# Supplementary material for: Genetic dissection of main and epistatic effects of QTL based on augmented triple test cross design
Source: PLoS One. 2017 Dec 14;12(12):e0189054. doi: 10.1371/journal.pone.0189054 (PMC5730204; doi:10.1371/journal.pone.0189054)
Supplement: S7 Supporting Information — (ZIP) [file pone.0189054.s007.zip › z2_600_0.5_5.csv]

-2.2349	-3.9177	0.016151	-2.2021	-2.0412	-1.8895	1.1726	-0.10148	-0.33472	-2.7086	-1.8898	0.15118	-1.6011	-2.6774	-3.3553	-2.3855	-0.9308	0.96808	-3.0485	-2.9226	-0.8076	-0.021811	-2.0574	-0.25143	-0.5218	0.24813	-2.5404	-0.307	-2.0915	-2.7536	-3.1836	-0.48513	-2.918	-3.7833	-0.80083	-0.68543	-0.8419	-2.9371	-0.92757	-4.5814	0.8186	-2.6268	-3.6934	-0.85307	-3.7134	0.93138	-3.3312	-0.93508	-2.1128	-1.1153
-11.514	-9.572	-7.6868	-11.469	-10.525	-10.871	-10.993	-11.55	-7.9241	-9.0004	-6.9565	-9.5224	-12.04	-8.1538	-6.3568	-9.785	-9.9021	-9.536	-13.227	-11.385	-10.07	-13.837	-10.855	-12.042	-13.479	-12.021	-9.2525	-7.2253	-11.529	-10.23	-11.355	-9.1923	-13.05	-8.7981	-9.3783	-7.0705	-10.57	-10.458	-11.378	-13.586	-12.428	-10.093	-12.856	-12.492	-12.147	-11.973	-9.4114	-12.706	-12.489	-8.5745
-0.78249	-3.7798	-3.1944	-0.50648	-0.54622	-0.96909	-0.40702	-0.70788	-0.053081	-2.5331	-4.2228	-4.0849	-4.3114	-4.3887	-0.088182	1.2539	0.0224	0.35795	-1.3181	-3.9511	-5.2154	-1.1763	-1.1432	0.97398	-1.2456	-3.5686	-1.1784	0.35684	-1.9001	-1.7159	-2.4289	-2.772	-0.4237	-2.5536	-3.638	-0.55799	2.7001	-3.6136	-0.94855	-3.3191	-3.6451	-2.461	-0.91255	0.26846	-4.5126	-0.13193	0.49904	-3.2668	-5.0731	1.7582
-16.905	-11.73	-14.702	-11.835	-13.45	-12.815	-16.217	-13.685	-13.835	-12.035	-11.606	-15.016	-14.477	-13.609	-16.708	-15.146	-14.584	-15.114	-11.4	-13.588	-12.884	-12.701	-13.76	-11.834	-13.193	-14.742	-12.467	-13.462	-12.671	-12.145	-12.31	-12.313	-10.359	-10.26	-13.85	-10.088	-15.028	-13.966	-13.793	-12.947	-12.287	-13.005	-10.058	-14.662	-12.576	-10.39	-12.63	-11.782	-13.696	-15.167
1.662	2.9131	5.9113	1.94	4.272	3.9136	5.1938	6.8271	5.6764	2.1698	4.0722	3.5218	5.6927	1.4854	3.7135	4.1998	3.9649	1.4393	5.9423	5.167	4.1133	4.3799	3.5639	2.9339	3.3758	7.6831	1.6785	1.6818	3.371	6.2812	5.6739	7.0031	2.1773	6.4924	6.5564	2.9532	6.5692	4.5087	5.434	3.0104	6.1116	4.5319	5.9603	3.487	4.5602	4.6978	3.7563	4.4119	3.3867	3.7956
-5.0298	-5.3619	-3.305	-6.1062	-4.6774	-6.9609	-5.8559	-6.9696	-8.1449	-5.5959	-6.686	-5.0957	-5.0327	-6.2425	-4.2841	-6.6243	-4.6137	-10.323	-4.8147	-4.4436	-5.761	-5.0662	-9.3515	-5.6796	-5.0448	-6.047	-6.8908	-3.0715	-5.7095	-6.8432	-7.7907	-5.6502	-5.9985	-4.1907	-4.0468	-2.0278	-4.5965	-4.5855	-3.9154	-6.7837	-0.93799	-5.551	-6.3259	-9.6707	-3.6138	-2.3475	-2.9835	-6.8637	-5.6449	-5.7798
-9.5025	-10.902	-10.335	-9.9971	-11.539	-11.358	-11.246	-13.615	-12.951	-11.794	-12.096	-10.639	-14.145	-9.7575	-8.5248	-8.5222	-15.122	-8.4604	-10.837	-12.886	-9.714	-9.1844	-11.561	-11.109	-13.131	-11.817	-11.964	-11.178	-13.174	-12.589	-11.82	-16.872	-8.3065	-11.558	-11.814	-13.452	-14.512	-9.7209	-10.57	-12.321	-11.657	-9.6113	-10.349	-12.767	-11.85	-11.758	-12.961	-14.617	-9.9429	-13.346
-1.7019	-0.93797	-2.3698	0.63992	-1.2244	-2.2101	1.8352	-0.71562	-1.4605	-2.0903	-1.5243	-1.0291	-0.80242	-1.1042	-1.2077	-1.724	-2.707	-3.7819	1.4252	-1.2479	2.8022	-4.1551	-1.566	1.1428	-1.113	-3.5217	-3.9699	-3.3943	-2.7515	0.79355	-1.379	-2.158	-1.6591	0.80298	-1.9791	-1.3992	-1.312	-1.9638	-0.85936	1.2414	-0.79648	0.0051716	0.48667	-0.87779	-1.4885	-1.6817	-1.5374	-3.2414	-0.85669	-2.9671
-11.597	-13.888	-12.383	-15.034	-12.41	-15.19	-13.318	-12.806	-13.584	-14.32	-16.244	-13.915	-15.074	-15.899	-11.989	-12.248	-13.746	-13.268	-13.159	-16.61	-11.789	-15.743	-15.216	-14.396	-14.281	-15.058	-12.974	-13.289	-13.669	-14.911	-10.127	-9.9677	-11.967	-13.507	-12.688	-11.637	-13.553	-11.784	-16.884	-13.091	-13.444	-10.747	-17.375	-12.53	-16.608	-10.229	-12.945	-15.584	-15.005	-16.679
-21.764	-23.223	-21.077	-22.037	-25.687	-23.329	-25.18	-21.865	-22.192	-23.341	-19.515	-23.917	-22.16	-23.043	-24.284	-22.141	-21.803	-20.53	-23.227	-23.19	-20.161	-21.606	-23.389	-22.291	-20.964	-22.997	-22.777	-23.383	-19.57	-19.129	-22.804	-23.553	-22.739	-25.81	-24.829	-22.851	-20.315	-23.636	-23.144	-22.815	-22.398	-21.766	-21.318	-22.716	-21.24	-20.183	-21.316	-21.912	-20.209	-21.272
-9.8272	-6.0972	-6.2148	-9.4779	-7.8214	-8.0549	-5.1929	-7.7388	-10.056	-9.4383	-8.59	-8.2952	-6.5565	-7.2185	-8.965	-11.392	-6.4418	-9.9329	-5.6996	-7.2846	-7.1134	-6.5765	-6.9679	-7.874	-6.1407	-9.551	-5.8962	-8.5297	-8.2561	-7.1102	-6.6458	-7.5213	-7.0938	-6.9735	-6.0728	-8.176	-6.3106	-8.9589	-6.7587	-7.0041	-6.4264	-7.4527	-8.4917	-7.499	-6.7787	-8.6731	-6.7146	-9.0838	-6.6271	-6.6985
-6.8008	-5.1089	-4.8331	-6.0808	-1.213	-2.3178	-6.7381	-2.2172	-1.4182	-2.6999	-3.9753	-2.0036	-1.2189	-3.7379	-4.7282	-5.2911	-2.0938	-3.6738	-1.6465	-6.0886	-1.1046	-2.4861	-5.9899	-4.1436	-3.0512	-3.3991	-7.7061	-4.9297	-3.9519	-2.6313	-6.647	-6.2316	-3.2166	-5.7018	-3.3735	-3.7648	-6.3924	-4.2056	-2.759	-5.6059	-4.4108	-4.1128	-6.7716	-6.6783	-3.311	-5.0059	-4.9773	-1.6632	-4.6087	-7.4735
0.28519	-2.9347	-0.10705	-0.49003	-1.8263	-3.9296	-1.862	0.44955	-1.2578	-2.6881	-1.6365	-0.231	-0.96645	-2.4329	-0.7733	-1.7376	-0.6691	0.90961	-0.30331	-0.91234	-1.4859	0.52894	-0.89498	-4.5821	-0.79337	1.0617	-3.1046	-3.8921	-0.50613	-3.3812	-4.054	-2.5719	-0.48322	-1.6195	-4.4811	-1.6293	-1.4906	-2.0695	-0.52016	2.1499	-3.8078	-3.0854	0.25283	-0.41849	-1.1837	-2.0675	-1.4142	-6.9531	-4.5135	-2.6355
-4.1136	-6.3651	-0.4284	0.127	-3.4104	-3.0186	-1.852	-0.050043	-1.607	-4.4344	-1.8184	-0.8617	-0.95797	-3.727	0.14153	-3.3195	-1.5554	-3.911	-1.2889	-5.0095	-5.719	-3.7659	-2.5148	-2.8435	-1.951	-1.1338	-0.51311	-0.54861	-3.938	-0.40275	-6.2882	-0.9173	-3.0439	-2.7478	-3.3777	1.7998	-1.6232	1.9274	-5.4795	-4.3575	-0.95664	-1.4917	-2.9394	-1.4423	0.19946	-3.3694	-2.937	1.0118	-5.3133	-3.8215
1.4999	1.0904	2.5265	2.1044	4.1352	0.93011	-1.6069	0.54271	0.5271	-0.31252	4.0925	0.57456	0.11019	-0.35303	2.8982	-1.5729	-0.37285	2.6438	1.4664	-0.05037	0.79814	5.3704	1.3556	0.24209	-0.87005	1.0445	2.5865	2.4595	-0.99293	-0.5619	1.7672	2.2797	1.1294	2.7906	1.3318	0.75929	1.3445	3.9201	0.50081	2.3005	-0.40177	-2.3494	0.8329	-1.2327	0.045172	4.5196	0.18018	4.7648	1.9689	2.2864
-3.5288	-1.9929	-1.2816	-1.317	-2.6193	-6.2888	-3.3983	-3.0299	-5.3442	-2.0711	-5.0827	-1.4301	-0.65694	-3.9475	-5.0395	-7.2727	-4.093	-3.5506	-4.6568	-4.8284	-4.6454	-7.3284	-3.4816	-4.1692	-7.3948	-4.2832	0.20444	-6.7616	-4.9712	-4.0348	-2.8777	-1.0173	-4.6976	-3.6726	-4.0125	-3.8145	-2.6121	-3.4345	-2.4622	-5.4329	-6.3896	-1.2947	-4.84	-1.5424	-6.4336	-4.0161	-2.8023	-0.85183	-5.1098	-0.74928
-16.694	-14.063	-10.945	-11.984	-13.513	-13.093	-13.201	-13.019	-11.848	-13.778	-15.903	-14.783	-11.702	-12.699	-15	-12.91	-13.444	-13.197	-13.98	-10.403	-14.329	-10.71	-16.086	-12.214	-12.943	-14.858	-16.424	-11.897	-12.922	-10.406	-15.929	-12.69	-15.806	-14.206	-12.601	-10.552	-18.245	-11.806	-14.585	-14.017	-12.982	-11.626	-15.362	-13.147	-14.883	-12.951	-11.6	-11.176	-9.8386	-12.759
2.6907	3.4101	3.0092	1.5589	3.7347	-2.8265	5.2859	4.6204	5.8329	1.5721	2.9315	2.8886	-0.90572	0.4369	2.8223	3.6461	4.5424	1.9615	2.5873	4.2036	3.6128	3.449	-0.38313	3.5984	1.4083	3.5697	2.5527	3.4068	5.2008	2.5075	2.4132	-0.49175	1.2679	0.39561	4.0585	3.6743	2.927	1.6941	0.91337	5.2607	2.6706	3.8595	3.9095	4.1761	2.4481	1.8466	4.3759	0.63393	2.7521	2.6267
-1.3443	-5.2287	-4.2893	-6.59	-2.3301	-3.1593	-4.561	-3.6137	-2.427	1.6743	-3.2155	-3.7947	-2.974	-2.4679	-2.3678	-3.8688	-3.3927	-6.2081	-3.3276	-3.1713	-1.1338	-1.1227	0.35257	-5.6625	-0.46633	-7.0011	-2.6419	-3.8469	-3.4801	-5.0035	-8.0849	-1.5368	-3.5462	-3.3355	-3.213	-6.2124	-6.8471	-1.1999	-1.0345	-2.7907	-0.63389	-3.3972	-2.517	-1.9781	-3.3938	-3.4289	-2.3694	-3.5181	-2.4372	-3.6742
-0.55223	-0.9285	3.5642	0.89219	0.82531	-0.63296	-1.3385	0.033286	0.48181	1.5228	1.6002	1.7578	0.56685	2.4481	-0.23195	2.9706	2.1263	-0.61373	-0.74778	1.7748	0.16713	1.7888	3.0244	0.79086	-0.38538	-2.0119	3.3315	0.076452	0.40066	1.7356	1.8108	0.24406	0.28066	-0.93996	-1.149	-0.44378	2.6751	0.056295	0.26632	2.3232	1.9844	0.67757	-2.1835	2.7722	2.3184	0.18535	0.57935	0.75766	-1.4772	2.0412
-10.113	-11.561	-10.59	-12.569	-9.0536	-10.906	-8.2267	-12.992	-12.944	-11.813	-10.445	-11.739	-8.8189	-10.321	-9.8651	-13.461	-10.281	-14.179	-10.745	-11.31	-6.8674	-11.137	-11.397	-11.571	-10.21	-14.407	-9.5373	-10.696	-13.036	-10.714	-9.4555	-13.899	-12.998	-7.8238	-12.013	-12.397	-14.13	-10.803	-14.404	-10.197	-12.936	-8.3963	-12.625	-9.7387	-12.678	-13.018	-8.3981	-9.8314	-13.205	-8.0117
-14.708	-11.067	-12.971	-17.851	-11.623	-11.916	-13.62	-12.852	-11.258	-14.059	-13.301	-15.632	-13.517	-11.13	-10.714	-11.219	-10.787	-15.508	-13.244	-12.157	-11.074	-13.689	-12.895	-10.786	-14.827	-15.278	-12.139	-9.4866	-13.138	-11.92	-13.142	-12.936	-11.266	-16.229	-12.831	-15.496	-10.833	-10.866	-15.964	-9.9019	-10.089	-10.867	-16.442	-13.431	-13.077	-11.602	-12.239	-10.086	-9.9972	-11.058
1.0363	4.1825	7.8358	6.9231	4.376	2.8615	4.8887	8.0318	4.8845	2.7963	4.9678	3.2083	3.4602	4.4224	5.1094	2.9767	4.4135	6.6723	7.9461	2.627	5.9985	2.7595	6.3336	5.2558	3.8193	2.4577	4.5021	4.8069	4.9832	5.1079	3.6001	6.2331	7.0067	7.2107	4.1374	5.2744	3.0467	6.0113	4.1115	2.6969	3.6026	6.652	3.2677	5.3008	4.6204	4.5574	3.1426	5.5635	5.7426	5.8318
0.29023	-2.5057	1.2261	-0.13727	2.4857	1.0497	-4.0967	0.78976	1.1151	-1.8223	3.3492	1.6209	-0.28387	-2.3173	-1.877	0.22662	-0.86618	-0.25237	0.8543	1.5679	-1.5442	0.24705	-0.39862	-1.1207	0.82819	-1.258	2.8577	2.4222	0.13075	0.056297	-1.8979	2.4533	3.9781	-1.8534	1.3909	0.48648	-0.68747	-1.7926	-0.16238	0.55456	-0.5112	-1.5946	-2.9543	-2.3406	-2.1778	0.6404	1.6095	-2.6323	-0.019385	2.4545
3.9078	2.8009	7.2594	-0.11895	4.7079	7.1293	1.686	7.0734	8.3964	11.043	-0.46129	7.4717	3.0977	3.8445	1.8018	7.2317	6.6644	5.9004	5.1044	3.8861	6.3112	5.9397	5.0588	5.9917	7.0601	4.1702	5.6366	6.0767	7.0937	6.3181	8.8242	2.1694	5.3372	4.7867	3.6231	4.8757	7.3644	8.6378	0.74589	3.5431	5.0916	6.8048	2.2937	6.5427	6.4137	5.0412	4.4325	7.0663	5.106	5.1414
-3.5901	-1.2426	0.15633	1.9228	1.8799	0.76937	2.3509	-1.2641	1.6058	-1.8714	-4.0184	-1.862	-1.7547	1.2455	-1.3841	3.6086	-1.5138	-0.58554	-0.86696	-1.9699	-1.6299	-1.4746	-1.0705	-2.4476	-2.2488	-1.5642	-0.011104	-0.35557	0.57781	0.94589	0.86549	-1.2012	-1.3168	-1.8853	3.2785	2.4993	2.7426	-0.99394	2.23	-1.5975	0.52093	-1.8687	0.79814	-1.1799	-1.0958	-1.2892	-1.2184	1.67	-0.45483	0.18681
3.5076	4.1742	5.7144	5.0145	3.2295	6.4961	1.7783	1.9539	6.4834	8.3145	5.8454	4.8906	1.0137	5.6522	4.3699	1.8367	5.437	5.061	3.8529	2.2579	5.8861	4.2502	3.9674	3.7277	2.665	5.5336	5.5629	5.2027	4.3133	3.5298	2.1752	1.3714	1.1085	3.1483	4.4626	2.9496	5.1215	6.839	5.8008	4.9467	4.8568	6.4253	6.312	3.4013	3.9607	7.6195	5.9176	2.7859	5.825	1.048
-13.791	-15.203	-13.294	-16.497	-16.929	-11.056	-13.717	-12.158	-10.202	-12.91	-13.376	-10.75	-12.487	-12.403	-10.679	-12.635	-13.856	-12.393	-14.767	-15.892	-13.819	-13.133	-14.262	-14.084	-14.164	-9.0707	-13.715	-14.457	-13.514	-12.385	-12.216	-11.904	-11.431	-11.146	-13.377	-12.731	-11.741	-11.964	-15.925	-13.358	-12.377	-15.013	-10.421	-11.939	-14.877	-9.1294	-13.752	-14.385	-10.885	-14.357
-1.8177	-3.1072	-5.4254	-4.0846	-2.8949	-1.9294	-0.779	-4.2266	-3.4646	-3.8666	-2.3242	-4.0298	-4.6276	-3.1056	-2.9418	-2.5239	-1.599	-4.8914	-3.0757	-1.5798	-4.4161	-6.2667	-3.4796	-2.1758	-3.0118	-4.0402	-1.5275	-4.9982	-2.4912	-2.7914	-2.5095	-1.9791	-4.7386	-3.4021	-7.6544	-3.5556	-2.6729	-3.5191	-1.547	-6.0354	-3.5546	-3.7364	-3.3541	-2.4272	-3.9029	-2.2505	-4.3717	-3.1644	-4.1617	-4.1727
-9.3856	-8.5861	-8.4763	-8.2855	-9.3828	-4.9257	-11.138	-9.2488	-8.2684	-6.6581	-3.6484	-7.4031	-10.186	-4.973	-9.1416	-6.7026	-6.1794	-5.4331	-9.5808	-11.048	-7.4265	-10.179	-7.0858	-10.852	-4.9976	-6.8736	-10.148	-6.7107	-9.111	-10.671	-7.1804	-9.2423	-7.9893	-4.6341	-4.6832	-9.7526	-8.8471	-5.5937	-10.268	-4.97	-8.3414	-5.932	-6.4979	-5.5821	-6.493	-8.0039	-3.6973	-8.7292	-4.0776	-8.0542
-2.5511	-4.021	-0.48992	-2.6795	-1.2046	-3.0633	-0.98152	-2.9001	-4.6068	-2.2277	-2.1428	0.051922	-2.1556	-3.0267	-3.0898	-3.1115	0.63935	-4.7248	-4.1957	0.13155	0.29196	-1.5387	-4.4813	-1.5379	-6.3701	-0.51491	-4.9143	-0.81787	1.3332	-2.9054	-0.59004	-4.5089	-5.0713	-3.0822	-4.6474	-3.5792	-1.9108	-2.0433	0.26853	-4.0439	-2.2203	-4.4389	1.743	-0.5158	-2.9906	-5.1924	-4.2878	-0.28522	-3.8578	-1.2614
-4.3457	-0.41405	-1.9229	-0.93128	-4.0389	-3.8667	-3.6298	-3.1771	-5.4976	-1.7868	-2.4302	-4.4433	-4.1836	-5.2963	-1.621	-2.5637	-2.0948	-1.9578	-5.0243	-1.4932	-1.7339	-4.1872	-5.1409	-5.2258	-3.2237	0.54865	-0.84398	-1.2559	-2.944	-4.0195	-0.27523	-1.5286	-3.4736	1.1763	-0.87528	0.41646	-3.9215	-0.56245	-2.8958	-3.6585	-2.3341	-4.6803	-3.2652	-2.1339	-2.14	-1.9714	-5.1974	-3.6383	-1.5173	-2.1532
2.1342	4.2953	1.5476	3.2545	5.6365	2.9905	2.2895	3.8345	4.0123	3.1302	2.56	3.7785	7.1876	2.266	5.907	3.7792	3.751	2.9557	4.0748	4.7585	1.4125	3.3374	3.6533	3.1791	3.1767	2.2086	4.0805	0.25027	3.1166	3.8721	5.7128	4.2264	5.662	4.5835	7.591	4.791	7.0887	1.8794	3.7195	2.9898	6.0195	7.7882	4.0532	4.0178	3.2441	3.4699	6.3881	4.9915	2.2025	3.3916
9.8955	4.8174	4.5538	9.448	7.664	9.2354	7.7305	6.7789	8.3197	5.6491	5.0877	7.5505	6.7131	1.8661	4.3236	2.6217	9.4997	5.8695	6.5918	6.7038	6.5591	5.2669	3.0417	8.9472	3.0078	5.267	6.6843	9.3947	8.6856	3.5698	8.3334	7.5595	7.6355	1.8285	6.9487	4.3493	7.2778	6.8846	8.4629	6.8254	6.872	6.2497	0.58272	7.4344	8.3206	6.6587	5.6312	8.7739	8.5635	9.0425
-2.3576	-0.7871	-0.17918	-4.0094	0.17524	-2.261	0.20379	-3.0499	-3.5962	-1.1698	-2.7494	-5.4001	-1.9269	-2.2866	-2.7001	-2.4245	-1.0562	-3.1351	3.9112	-2.1958	0.027031	1.9282	-2.7628	-1.1157	2.6489	-3.5621	-1.4317	-6.3155	-4.5755	-4.0269	-3.1467	-1.2807	-1.0808	-1.8644	2.4112	-7.0243	-2.0042	-2.4855	1.1017	-3.8803	-3.4527	-1.999	-2.7761	-4.437	-3.83	0.045697	-3.0913	-2.0512	0.99812	-2.6598
6.9986	9.4169	8.7107	10.094	9.7732	8.3265	7.2014	6.001	11.818	11.404	7.3867	6.5962	8.1521	8.2302	10.686	5.4106	7.5453	9.4683	10.223	9.225	8.4384	6.4805	8.9074	4.7746	10.154	9.4382	11.29	8.7613	9.1359	7.5368	6.3694	5.9199	8.6359	10.253	8.6207	8.6724	6.3802	13.163	8.8166	9.4279	14.311	8.9017	9.1321	8.0898	9.5965	10.458	10.408	7.0931	7.0458	5.3513
-9.5909	-10.076	-12.04	-12.068	-11.332	-12.263	-14.583	-10.365	-7.3028	-10.904	-10.388	-9.9697	-11.19	-10.819	-8.3803	-10.107	-10.698	-8.9741	-9.7959	-12.308	-11.606	-13.353	-11.219	-11.459	-13.738	-8.1057	-10.807	-10.79	-12.337	-12.29	-10.172	-9.9012	-10.089	-11.668	-11.807	-12.856	-9.4176	-11.038	-12.675	-12.219	-10.949	-13.958	-11.5	-13.763	-11.006	-12.071	-8.4722	-11.426	-13.534	-10.071
-11.015	-10.533	-14.305	-13.609	-10.87	-10.727	-9.8386	-12.518	-10.333	-12.704	-11.705	-11.653	-10.519	-14.386	-10.491	-10.162	-11.276	-10.969	-13.404	-11.328	-9.0882	-13.059	-9.3143	-11.042	-8.4626	-12.065	-11.179	-15.731	-8.7439	-9.7579	-9.4151	-8.1308	-8.8457	-9.5531	-9.6034	-10.23	-10.794	-9.9349	-8.9224	-10.016	-9.1272	-11.103	-8.4832	-13.369	-12.593	-11.091	-10.182	-7.7798	-9.0631	-8.7604
-19.169	-23.297	-24.349	-21.239	-21.78	-23.459	-17.65	-21.249	-22.699	-22.832	-21.691	-23.891	-21.204	-22.385	-20.159	-23.781	-23.408	-21.802	-19.73	-23.073	-20.605	-21.392	-24.147	-20.898	-20.45	-20.873	-20.475	-23.952	-19.846	-24.244	-22.422	-21.655	-21.684	-23.371	-21.961	-18.62	-23.507	-19.548	-22.967	-19.932	-23.363	-20.161	-24.833	-20.31	-24.276	-24.921	-23.707	-22.994	-23.806	-21.247
1.5316	0.67018	3.5578	7.0589	3.2382	1.3726	-0.17732	1.2903	1.7526	0.54526	-0.66991	3.4591	-0.93448	3.1633	2.2473	-2.4491	2.6654	2.851	4.1411	4.7194	-1.7893	1.8772	0.18802	4.9081	1.8417	1.4351	0.81393	3.9199	3.1082	2.5632	0.76071	2.1487	0.078055	3.518	2.9007	2.6987	3.6864	-0.13021	0.073093	3.727	2.862	0.080341	1.0122	0.12321	-0.54535	3.1853	1.1241	1.8279	0.28919	-1.1353
-1.2561	-1.0285	-1.23	-1.7886	-0.89844	0.19417	-0.79547	-0.57916	-0.50861	0.37761	2.1723	-1.8804	-0.45172	-1.5464	-1.2287	0.11265	-2.9721	0.78772	-0.42016	1.6686	-1.2107	3.9853	-0.6636	0.73475	3.7606	1.4375	2.4272	-0.83191	1.4952	-1.5108	0.81919	0.16867	-1.3793	-1.5702	1.1969	-3.6709	-1.4361	3.2592	-0.91929	1.222	-1.2769	1.6244	-0.11862	-0.466	-6.6476	-0.24757	-1.1762	0.8517	-3.2658	-2.1099
-11.235	-10.991	-9.5595	-9.7585	-12.714	-13.64	-13.541	-12.201	-12.435	-10.006	-12.411	-13.495	-13.859	-14.115	-14.104	-12.096	-10.36	-12.302	-11.918	-11.005	-10.683	-12.602	-11.17	-12.568	-11.044	-15.424	-14.215	-13.3	-11.429	-13.569	-13.262	-11.693	-13.565	-12.077	-9.7199	-10.288	-10.234	-12.612	-12.503	-13.716	-13.265	-13.368	-12.109	-12.046	-10.637	-11.272	-11.045	-9.4085	-12.121	-12.243
1.3948	1.3666	0.50065	-1.5372	-2.9645	0.11918	0.15486	-0.69881	-2.6412	-0.75009	0.45351	-1.5807	-1.2337	1.7578	-0.22595	2.5946	0.24074	-0.48419	1.6693	-3.6903	1.1982	-0.25549	-0.8981	0.18685	0.61489	0.74705	-3.9629	-0.95939	-2.3421	-0.90035	1.1026	3.1179	-0.78944	1.0874	-1.1586	1.5714	-3.3464	0.033017	0.35721	-1.3964	3.978	-2.249	0.56773	1.685	1.331	2.6554	0.3698	1.3327	1.1008	1.6576
-5.8212	-3.9165	-6.6003	-5.8126	-7.3532	-3.0079	-4.1375	-7.4731	-7.8813	-4.4873	-8.7681	-4.6677	-6.3929	-6.5097	-6.4617	-4.1484	-9.5454	-4.7267	-5.8849	-5.5977	-7.807	-8.0027	-9.5676	-7.4767	-2.6775	-0.71704	-7.6598	-6.7711	-4.2122	-7.3049	-5.4504	-4.0906	-7.0274	-6.016	-2.1352	-6.7209	-4.4234	-4.2644	-5.4108	-5.4906	-13.281	-3.5496	-6.4828	-5.1738	-3.9732	-6.7292	-8.2367	-4.899	-8.6362	-7.2326
-0.46401	-0.39498	0.7546	-0.19283	-1.8092	-2.3527	1.2468	0.98241	-2.5171	0.96625	-0.67309	-2.3669	-1.3057	1.3527	-0.57139	-1.7927	-1.0712	-2.8833	1.2955	1.752	1.1822	0.97802	-1.1306	-1.4472	1.9571	0.16362	-3.4072	2.992	0.0047964	0.072302	-1.6976	3.5805	2.1491	3.0738	0.73185	-0.87092	-0.85159	0.36134	3.2374	-0.89428	0.19621	-1.2848	-0.19771	1.2641	-1.6824	-1.095	1.115	-2.3286	-0.088601	0.10754
-2.7361	-2.9296	-3.0199	-3.1487	-0.28481	-3.5514	-2.4011	-5.9057	-2.6382	-2.3071	-3.6888	-3.945	-2.3052	-2.5472	-2.232	-2.1198	-5.053	-5.5311	-2.6382	-3.0551	-2.5962	-2.694	-5.1689	-4.036	-2.8293	-2.7876	-2.5043	-1.3924	-2.6774	-4.6151	-3.8169	-3.8842	-3.5389	-3.8281	-4.7486	-1.0893	0.65864	-6.9949	-1.5008	-3.958	0.16925	-5.1173	-0.73666	-5.8286	-3.561	-0.047938	-4.4099	-0.064818	-3.4121	-2.4579
-0.63714	-2.5269	0.95423	-3.7589	2.4756	-4.4422	1.6769	-1.8342	-1.7549	-4.6066	-3.4389	-1.8022	0.39402	-0.43601	0.79301	-3.5337	-0.26196	-1.2876	-0.69866	-1.5251	-1.3167	-2.7227	-2.3303	-1.5542	-1.7197	-2.7064	-3.0657	-2.5584	-3.5238	0.91634	-0.16806	0.60518	0.84929	0.053764	-3.3688	-3.8864	-2.5601	-2.3292	1.0535	0.40506	-2.288	-1.4687	-0.48123	-1.2357	-1.3742	0.48442	-1.8723	-0.91613	0.85359	-0.60442
-2.6819	-0.79236	-0.83758	1.2483	-0.55823	-0.32231	-3.2814	-2.6314	-4.6374	-0.56738	-0.37883	-0.68455	-2.6752	-2.6263	-2.257	-3.2281	-2.9941	-0.42993	-1.79	-1.6548	-0.35528	0.88729	-3.1688	-1.0128	0.3072	-1.0703	-2.048	-3.3838	-2.1099	-0.43141	0.24799	-0.31146	-0.87561	-3.6314	-1.8985	0.47679	2.5123	-0.80434	-1.3869	-3.5967	-1.1495	-2.6795	-1.6656	-3.8149	0.62524	-1.9795	-0.769	-3.9115	0.12358	1.2118
9.8616	9.3802	9.4364	8.9924	6.5912	9.5351	13.947	10.229	6.0246	8.6843	6.6053	9.4432	12.063	5.2866	10.268	10.56	10.804	10.609	10.178	10.944	10.213	10.565	10.241	9.6015	9.7356	10.183	11.056	7.0075	9.4523	8.7084	12.295	14.094	9.7502	9.7669	8.7601	14.74	11.594	10.614	11.045	11.889	9.3196	11.618	12.548	10.33	11.929	8.3407	10.177	12.386	11.036	9.5939
-12.046	-15.722	-14.895	-13.358	-13.28	-13.834	-12.788	-15.224	-13.064	-11.75	-13.998	-14.522	-12.966	-13.256	-11.253	-16.783	-12.351	-13.867	-11.886	-11.061	-13.6	-12.684	-13.138	-12.17	-15.95	-12.637	-13.784	-13.168	-12.174	-16.261	-14.381	-12.864	-11.557	-12.216	-12.79	-13.297	-13.915	-12.535	-13.518	-13.258	-14.293	-12.467	-13.409	-11.965	-14.232	-12.319	-13.315	-11.979	-13.441	-15.425
-0.87903	3.9524	3.0272	2.7726	1.0727	4.722	3.5891	4.153	3.698	2.4798	2.084	3.7228	-0.47321	-1.5494	4.426	1.8155	0.038359	3.873	2.0389	2.2344	0.25791	2.9068	2.7113	3.8154	3.3837	2.2755	-1.2755	4.1044	2.4557	1.0675	5.0683	3.5043	2.2547	4.3562	0.10078	1.705	1.0071	0.94753	2.2948	3.9094	1.0759	2.109	-0.43171	3.383	3.5583	6.6424	1.996	1.662	2.8983	1.4085
-10.576	-12.033	-12.448	-9.9991	-12.158	-11.064	-12.24	-10.289	-9.6967	-14.02	-13.998	-10.081	-11.371	-10.907	-8.7032	-12.8	-12.635	-12.681	-11.283	-13.817	-12.156	-9.074	-15.352	-12.442	-8.9884	-12.847	-13.734	-14.316	-13.814	-13.742	-12.802	-15.94	-14.215	-10.293	-10.258	-12.525	-11.816	-10.794	-13.154	-11.58	-13.545	-13.668	-10.53	-13.234	-9.5302	-10.639	-13.929	-13.448	-11.802	-11.361
-2.706	-3.9795	-3.856	-2.718	-4.2506	-2.4775	-3.4863	-2.8118	-1.6457	-2.5284	-4.1109	-2.7405	-1.1062	-3.1121	0.32317	-1.0706	-4.5943	-5.5125	-3.9561	-0.6737	-1.8215	-5.1493	-2.4584	-3.4785	-0.95802	-1.1596	-1.2309	-5.8193	-2.2126	-4.1871	-4.4285	-4.5334	-3.432	-2.3152	-2.6025	-3.8881	-1.5207	-0.12964	-1.2289	-1.5277	-4.4195	-3.1314	-7.1245	-2.6811	-3.8171	-4.6569	-1.1897	-2.4658	-3.3723	-4.9447
-2.3503	-5.3107	-3.4066	-5.8207	-5.4653	-1.6557	-4.5349	-8.1297	-4.7512	-5.313	-6.8162	-5.1696	-4.8294	-5.0311	-4.0521	-4.8036	-2.8257	-4.7875	-2.2288	-4.998	-3.4359	-1.9456	-5.7213	-4.5887	-6.3836	-6.2657	-4.8582	-6.7882	-5.618	-6.4836	-5.2606	-5.4644	-6.2887	-5.7518	-3.344	-5.7037	-2.4327	-3.8327	-6.2164	-7.6333	-6.0186	-5.5122	-4.3144	-4.3856	-4.1524	-4.4582	-3.5616	-2.6826	-7.1221	-6.8067
-12.223	-15.661	-14.359	-13.764	-14.158	-16.208	-11.706	-15.863	-18.504	-14.746	-14.064	-16.223	-10.533	-12.95	-14.279	-17.041	-15.485	-14.777	-14.42	-13.953	-12.403	-14.505	-17.955	-15.008	-13.892	-15.322	-17.827	-16.755	-13.781	-15.523	-14.916	-15.372	-17.018	-11.567	-15.074	-14.534	-14.46	-15.216	-15.352	-14.093	-15.427	-19.098	-14.268	-16.37	-12.895	-15.676	-15.402	-15.762	-16.997	-14.692
-0.67501	-1.5963	-3.8347	-0.22187	2.3785	0.21339	-1.2681	0.39271	1.3786	-0.22091	-0.38831	-0.38636	2.2562	0.74295	0.68882	-0.055632	1.3789	-0.79696	3.8638	-1.2403	1.7086	-1.0438	-0.0031333	-2.1474	1.068	0.48494	-0.52794	-1.4324	0.85445	0.79356	0.69687	0.4866	-2.0678	0.87578	-2.0527	-1.5024	0.82567	-0.28833	-2.5436	1.4917	4.5334	-0.81075	2.2745	-1.7221	0.50406	-1.677	-0.73534	-1.518	-1.0343	-0.12376
-18.959	-21.342	-23.164	-21.284	-21.555	-20.997	-21.414	-23.05	-20.586	-25.614	-21.625	-19.17	-24.897	-20.551	-22.594	-24.257	-20.993	-23.928	-24.302	-24.015	-22.416	-21.738	-20.872	-23.197	-22.162	-23.293	-23.266	-21.339	-20.209	-22.522	-23.422	-16.412	-25.049	-23.546	-21.604	-23.559	-17.033	-25.223	-21.873	-20.773	-22.367	-23.464	-19.409	-19.663	-20.838	-22.808	-21.274	-23.114	-21.682	-21.673
-0.72483	-2.3898	-0.87152	-4.7865	-2.593	-1.3162	-2.4823	-2.1229	-3.7266	-2.464	-2.2871	0.043312	-1.8366	-0.74289	0.099234	-4.7441	-0.91606	-3.0167	-1.5752	-0.85539	-1.8824	-3.1001	-5.905	-2.1488	-1.6565	-2.1368	-1.9587	-0.60355	-0.19743	-2.283	-5.5185	-0.47985	-0.4333	-2.86	-2.8062	-3.6395	1.2108	0.87076	-1.6517	-2.7639	-0.85344	-2.24	-2.8195	-5.1226	-1.4227	0.95628	-1.5132	-6.166	-4.2375	0.87312
-13.034	-12.008	-12.692	-12.061	-16.051	-9.9757	-10.474	-10.471	-10.039	-12.913	-10.549	-7.8345	-12.825	-9.747	-9.3451	-14.142	-11.73	-10.953	-12.279	-12.721	-10.385	-7.0939	-8.3374	-11.431	-9.7498	-12.425	-8.7667	-13.795	-13.21	-11.534	-13.799	-9.0018	-10.333	-13.368	-12.062	-11.025	-13.452	-12.224	-12.81	-13.451	-12.881	-9.2993	-13.99	-9.8194	-12.899	-11.696	-13.359	-12.47	-13.225	-9.6981
-6.7417	-0.26546	0.15737	-3.4375	-6.2687	-1.0846	-2.5198	-2.5406	-2.3795	-2.2951	-0.16232	-1.2626	-4.0078	-0.4713	-1.3696	-1.4506	-5.0496	-2.5434	-2.6592	-0.22344	-0.91866	-3.2527	-2.9742	-4.7395	3.2004	-1.9608	-1.0312	-0.019521	-0.73202	-2.4989	-2.597	0.03319	-4.6296	-1.9717	-5.6548	-2.1876	-2.4662	-2.8033	-0.92896	2.0511	-1.9543	-0.80717	-2.3891	0.46299	-4.215	-2.3224	-1.0989	-4.1629	-5.0925	-1.4045
-5.7409	-4.0961	1.5099	-1.3287	-1.0722	-1.8097	-3.1881	2.6381	-1.812	-3.8236	-1.2644	0.42594	0.60878	-4.2545	0.78432	-1.1726	-1.6906	-1.101	-2.3338	-3.5737	-1.0491	-5.1298	-1.7647	-2.1847	0.61731	-1.768	-1.2301	-3.5494	0.28406	-2.3657	-2.3251	-0.70373	-0.89097	-2.6733	-3.0588	-5.7803	-1.928	-1.9112	-1.3447	-4.4863	0.81435	-4.1926	-3.8253	-2.0451	-0.59044	-1.6892	-0.96442	-0.3529	-0.54647	0.24151
-23.931	-24.032	-20.175	-24.8	-22.229	-20.689	-17.677	-21.311	-24.082	-22.465	-21.581	-22.22	-23.192	-24.01	-23.773	-24.883	-23.506	-21.883	-22.836	-21.762	-22.368	-22.226	-21.055	-20.667	-19.884	-23.817	-21.217	-21.581	-20.336	-24.312	-20.774	-22.161	-21.382	-20.634	-20.622	-20.447	-24.492	-22.837	-22.786	-21.574	-24.026	-24.934	-24.943	-23.005	-23.097	-22.554	-22.254	-19.917	-21.508	-23.761
-3.4987	-2.0617	-4.343	-2.4714	0.072691	-4.7005	-1.4922	-0.50181	-1.9454	-2.9576	-0.13882	-4.3646	-2.4621	-5.4967	-1.0687	-3.7882	-6.0097	-0.91184	-3.7328	-3.5914	-1.3671	-2.4538	-6.3627	-6.0723	1.2471	-1.4628	-3.1729	-0.28224	-0.03492	-1.6986	-1.5741	-3.5882	-2.0381	-2.8487	-7.1807	-6.69	-4.1619	-6.5754	-1.4266	-1.4422	-1.7969	-1.1537	-4.0814	-3.3853	-0.21011	1.215	-2.5212	-0.6572	2.2554	-0.6473
-7.0044	-9.0632	-4.0689	-3.3967	-3.3707	-7.371	-4.7304	-7.4485	-6.3656	-5.0183	-5.2616	-5.279	-3.7396	-3.8927	-4.8865	-6.694	-5.2878	-8.2806	-7.5719	-7.8985	-7.2419	-6.3445	-2.9584	-2.9403	-8.5394	-2.0052	-4.1048	-5.8945	-6.6389	-5.7398	-6.2503	-6.1337	-5.4101	-8.793	-4.0007	-6.4671	-3.892	-5.2275	-5.5625	-5.4952	-4.3442	-4.9711	-1.1183	-7.5259	-6.1091	-7.4063	-4.6919	-6.2496	-6.3773	-5.4498
-2.8592	-3.1264	-2.2008	-6.079	-1.4656	0.10875	-4.9041	-1.1766	-1.3791	-6.8499	-1.9047	-4.1488	-5.1557	-2.9335	-6.9862	-6.8758	-1.2411	-4.2096	-4.0046	-1.1532	-0.49016	-6.3855	-0.22244	-1.8323	-3.7209	-4.4063	-3.8336	-3.5684	-3.6866	-4.2615	-5.1305	-2.0853	-1.6732	-4.3126	-3.8094	-3.4379	-3.2891	-4.3474	-2.7311	-5.9214	-1.4107	-2.5444	-5.7715	-0.38241	-4.348	-4.6172	-2.6948	-4.2802	-5.8187	-4.9159
-10.016	-7.7229	-8.0134	-5.8459	-7.4161	-12.388	-10.374	-6.8273	-9.5395	-8.9376	-8.2867	-10.805	-11.531	-11.916	-8.199	-8.7857	-9.5564	-11.813	-5.8394	-9.2103	-7.7681	-11.331	-5.5233	-5.9828	-5.377	-9.117	-10.332	-9.2623	-6.9709	-9.271	-7.6825	-11.134	-11.061	-10.978	-9.3978	-7.6148	-11.038	-8.672	-6.1295	-10.085	-6.9435	-10.2	-9.9354	-7.4919	-7.785	-7.6012	-11.922	-7.6126	-10.18	-7.3298
0.27199	-1.0299	-1.647	-2.9522	-0.75094	2.355	1.0908	-2.7228	4.8959	1.5462	-1.7878	4.3564	0.51509	0.52873	0.65208	-1.2133	-0.47254	1.5141	1.7963	-0.030427	-1.2061	-2.3409	-1.5576	0.53557	-2.0413	-0.080944	-0.55583	-3.5692	-1.0245	0.14199	-1.0635	3.1243	-0.46508	3.2694	-2.6166	3.5549	0.46719	-1.5413	2.0346	0.455	-1.2518	2.1993	-0.92057	1.0179	0.12854	2.7062	3.5169	2.2909	-2.0342	3.3817
-11.954	-7.9936	-10.478	-7.5892	-6.8616	-10.861	-7.4602	-9.5164	-12.049	-9.6854	-10.713	-9.7118	-8.6945	-9.6665	-6.2963	-8.9668	-6.2048	-8.0807	-9.3421	-6.2565	-11.37	-10.042	-12.45	-7.8063	-10.528	-9.0255	-11.924	-10.227	-6.0009	-9.7823	-10.36	-4.959	-11.319	-9.8225	-11.493	-7.9249	-12.059	-9.7916	-8.8655	-11.856	-14.519	-8.6502	-10.526	-8.7185	-8.3332	-7.3301	-12.283	-9.3694	-6.2932	-11.746
-2.0535	-1.4376	-2.4676	-5.862	-2.6229	-3.853	-1.12	-6.5123	-2.143	-3.2078	-4.0688	-4.0753	-4.503	-4.5284	-3.5314	-3.0054	-5.0706	-3.2509	-1.236	-1.6937	-2.4826	-5.0164	-2.4105	-3.6956	-3.9861	-0.91557	-3.8628	-2.138	-3.4855	-2.1253	-3.1414	-1.9686	-1.9903	-6.6691	-6.4635	-3.4111	-7.9673	1.9921	-5.4626	-1.3494	-1.5366	-6.0451	-4.6166	-4.2063	-3.0691	-5.1926	-1.5739	-2.0911	-2.6356	-0.79414
3.6477	0.92189	1.1218	0.063551	1.4858	2.3297	1.8802	1.2026	4.9926	0.14123	1.6572	5.1139	-1.2337	0.29026	3.5556	1.9282	3.5433	1.9091	0.94013	0.71956	2.5556	-0.10857	0.21711	-1.937	-1.8096	0.83588	1.391	3.3974	0.71122	-1.3361	1.3036	2.1704	1.174	2.204	0.71259	0.50392	1.9754	0.82075	-2.5293	4.1248	0.89165	-0.97469	-2.1206	0.18575	-0.83393	1.4882	3.0094	-2.028	3.4899	1.9078
-4.3916	-5.8227	-1.0132	-0.48362	-1.001	-4.01	-1.3546	-5.5753	-0.85777	-1.1356	-3.4747	-5.3433	-3.7923	-2.3156	-4.2375	-1.0219	-0.25853	0.14153	-4.3621	-2.5701	-3.0629	-2.1896	-4.8064	-0.10592	1.8328	-3.9243	-3.7293	-3.8667	-4.245	-3.4617	-1.3062	-2.641	-2.5878	-3.5919	-2.022	-2.4828	-4.1997	-5.1276	-3.0516	-4.8578	-4.2846	-3.2319	-2.6837	-2.7786	-3.1899	-1.4512	-2.6163	-3.4109	-1.1463	-2.5653
-0.39383	0.7633	0.32778	0.44574	0.55186	-2.0201	3.6212	0.55117	-0.31817	-2.781	-1.0984	-0.40862	2.5628	4.2569	4.6602	-0.03827	-0.99266	-0.42633	-3.7789	2.5186	3.5053	0.29545	0.41384	-2.6403	0.48565	-2.2512	0.76635	0.70266	2.1779	-1.6559	2.2298	1.9193	-0.64191	-0.061701	0.58904	0.64533	-3.7862	-0.036939	-0.8616	0.13733	-0.7821	1.8704	-0.70572	1.3656	1.7974	-0.01116	-0.28196	-1.4446	-0.46768	2.6057
-15.636	-14.974	-12.212	-12.031	-14.312	-12.682	-12.996	-12.819	-11.977	-10.631	-12.373	-12.267	-12.32	-12.47	-11.88	-12.764	-12.608	-10.523	-9.9052	-13.659	-15.978	-15.652	-13.441	-11.436	-10.664	-14.985	-11.842	-13.368	-12.283	-10.544	-11.57	-12.563	-16.579	-11.12	-13.515	-15.109	-10.672	-11.355	-15.82	-14.983	-14.7	-12.951	-13.196	-16.872	-13.268	-11.179	-13.903	-12.525	-12.026	-14.573
-1.5122	-2.1854	-3.844	-4.3547	-5.4238	-1.2375	-3.3613	-2.8551	-4.9945	-4.2896	1.1628	-1.8654	-5.212	-3.349	-1.0979	-1.619	-5.2446	-0.16979	-2.6163	-4.7815	-1.289	-3.4918	-4.8973	1.2964	-4.3628	-1.793	-4.0673	-1.3305	-3.7831	-2.9454	-2.7948	-1.5692	-1.2049	-2.2759	-1.607	-2.7173	-3.4082	-2.3963	-1.4709	-2.1966	-5.4749	-3.3897	-1.3102	0.12068	-3.6121	0.16811	-6.183	-4.4041	-5.0838	-0.67865
-2.1581	-2.3204	0.023877	-1.2994	0.99951	0.22906	-1.8354	0.23747	-1.0498	-4.5018	0.4876	-1.74	-3.6281	0.2279	1.0448	-0.70535	0.39239	-0.92408	0.72139	3.6121	-3.1528	-1.4192	0.9217	-2.174	-2.2296	0.45404	2.3908	-0.012844	-4.6836	-2.3441	-1.9614	-1.8372	-1.3958	-3.3385	0.43116	-1.7206	-3.5345	-2.1709	-3.2171	-0.75337	-2.0826	-4.8401	-1.4665	0.31438	-2.3019	1.1503	-2.5449	-3.5022	0.3601	-1.0911
4.9094	4.8356	4.322	6.7794	6.2487	5.2056	4.6886	9.4566	5.0715	6.515	4.6317	7.8268	4.9863	5.3646	9.8188	4.7766	2.2882	6.2197	3.3698	4.2857	7.2887	6.1613	7.6083	3.2531	5.7228	4.4616	7.2928	7.0585	5.8194	6.7558	5.3348	3.4763	5.796	5.1171	5.6544	5.7993	8.7444	7.2188	7.6669	6.0752	6.1817	4.9208	7.5878	4.7467	4.3818	8.448	5.7365	2.2217	6.935	8.6751
1.1249	0.24333	-3.0394	-0.9439	-1.0284	-1.6662	-1.1065	-1.6478	-2.6312	1.1978	2.1935	-3.1771	0.10855	-2.6034	-0.29679	-0.42586	1.7604	-2.9071	-2.3524	1.1217	-0.043366	-1.0781	-2.337	-0.90611	-3.3606	-0.77318	3.1535	-1.5927	-0.72339	-2.3375	0.067802	-1.8558	0.4801	0.36544	-1.2688	-2.039	2.6772	-0.74308	-1.028	-1.6563	-0.20074	-0.6305	0.78006	0.26035	1.8558	-3.477	1.7024	-3.1882	-1.1674	0.47197
-8.3564	-11.905	-11.108	-11.769	-9.0342	-8.6749	-14.356	-9.4596	-12.002	-10.184	-9.3269	-12.256	-9.8378	-8.9778	-9.514	-10.364	-10.156	-11.675	-12.81	-10.924	-11	-11.049	-11.155	-12.383	-12.929	-10.519	-11.899	-14.785	-10.979	-11.622	-8.7977	-12.108	-12.316	-12.067	-10.766	-10.915	-10.028	-9.7908	-10.107	-15.073	-10.407	-9.9541	-9.0052	-10.671	-11.204	-10.094	-12.052	-10.473	-11.203	-13.644
-9.001	-9.5677	-11.162	-8.5691	-8.2734	-7.8538	-10.871	-10.796	-8.1428	-9.8242	-8.4263	-9.3679	-4.6275	-8.3735	-8.4577	-9.9899	-9.3397	-9.824	-7.8905	-9.066	-9.4817	-9.1528	-11.557	-10.755	-9.321	-7.4296	-9.4031	-10.689	-9.6704	-4.3148	-10.137	-7.7632	-9.3373	-9.6392	-5.4227	-9.9246	-5.6646	-9.2347	-9.2338	-9.9729	-8.3027	-13.014	-8.9085	-8.9885	-8.2475	-9.4307	-11.088	-8.1944	-8.1104	-8.1803
-22.589	-21.95	-19.106	-23.481	-20.811	-20.665	-22.089	-21.124	-23.74	-23.097	-22.864	-21.359	-23.686	-20.902	-21.079	-21.925	-22.781	-20.504	-23.35	-21.284	-20.585	-22.949	-22.778	-24.189	-23.979	-22.148	-21.58	-26.393	-22.116	-22.927	-21.252	-20.603	-22.535	-18.714	-21.624	-22.928	-23.81	-21.879	-23.174	-24.284	-22.508	-21.519	-21.521	-22.668	-23.827	-21.757	-17.868	-24.405	-20.997	-20.449
-3.186	-3.6105	-2.369	-0.90831	-7.2104	-1.9893	-2.1098	-1.0757	-0.17758	-1.1287	-4.6526	-0.53641	0.71137	-4.7865	-3.2905	-0.43929	-0.69485	-1.7568	-3.4167	-0.42981	-1.6413	-2.3141	-1.7348	-1.2725	-5.7202	-0.65216	-4.2775	-4.2113	-1.08	-4.4299	-2.3272	-5.0946	-3.2077	-1.815	-3.6971	-1.0216	-0.26639	-3.0183	-3.4632	-4.355	-2.9861	-1.6007	-3.0646	-1.8538	-2.2938	-5.9024	-7.1329	-3.7056	-4.7504	-2.0921
4.1748	0.0027841	0.80243	0.4577	3.077	2.2881	4.4555	4.5792	-1.4207	4.9527	1.518	1.6352	4.3187	2.8846	4.449	2.4781	3.8957	3.4031	9.09	2.6081	3.4548	-1.063	3.2855	3.004	0.98217	1.1664	1.3918	4.0816	4.7579	2.1409	4.6319	4.428	2.1924	5.5982	4.2731	2.0322	3.153	2.2695	0.80122	-1.2447	2.6776	1.2183	3.0651	2.3446	5.0782	1.2539	0.53155	-0.097526	3.4691	3.5342
-14.21	-11.684	-13.536	-13.562	-12.592	-11.66	-9.0202	-13.389	-13.449	-12.146	-11.718	-14.495	-12.149	-10.755	-13.333	-13.896	-12.772	-12.393	-14.649	-12.017	-9.5331	-6.9669	-13.299	-10.455	-14.39	-14.516	-14.381	-9.383	-12.218	-13.284	-14.04	-11.056	-11.942	-12.234	-12.936	-10.447	-12.554	-13.556	-12.651	-12.241	-13.402	-10.1	-11.826	-13.115	-14.429	-12.844	-12.281	-12.833	-14.215	-16.108
-1.1121	0.38126	-1.1122	-1.4486	3.0852	-0.84116	1.8593	0.21899	-1.3523	-2.674	-2.764	-2.5943	3.2393	-0.80456	-4.7634	-1.2394	3.845	1.2462	0.76084	1.4453	-1.9836	0.073324	-1.9883	0.039078	-0.97141	-0.16941	1.4665	-0.59889	-2.8793	0.74994	-2.2156	1.5043	-0.34004	-1.6417	-0.90202	4.3795	2.8082	-3.7036	0.7865	3.3286	-0.93339	-1.9681	0.69129	-0.8523	1.1004	1.7869	2.8767	-0.64854	-0.087097	-2.5477
-5.8062	-5.7149	-4.5099	-5.5954	-6.3087	-5.6154	-6.5829	-8.531	-6.7344	-6.452	-9.7735	-6.6245	-4.4252	-4.5827	-7.4555	-8.8399	-8.7545	-6.5488	-7.6337	-7.6165	-7.9756	-9.4483	-6.8557	-7.5432	-8.7197	-4.2092	-10.013	-5.019	-9.5337	-9.0458	-6.8201	-8.81	-6.5374	-4.7525	-8.4184	-5.6545	-9.0832	-7.7026	-6.3594	-10.514	-5.4221	-6.9389	-4.8676	-6.3357	-10.083	-7.7904	-6.3619	-5.9251	-7.3652	-6.4052
-2.5366	-3.514	-4.1528	-6.7408	-8.8531	-1.6467	-3.147	-2.3389	-6.1121	-2.1524	-5.5678	-5.636	-6.5555	-5.5739	-3.4955	-5.1458	-7.1501	-2.9045	-3.8562	-7.4608	-4.3742	-4.7556	-3.8945	-3.8666	-4.3411	-2.9284	-3.9896	-3.3372	-5.233	-4.5297	-6.4093	-5.1541	-6.9425	-5.5944	-5.7995	-5.3252	-5.6212	-5.4365	-4.1956	-6.5435	-7.4714	-3.7333	-7.2673	-6.8511	-6.1004	-3.2372	-5.9607	-3.1558	-1.6444	-6.8346
-2.9418	-3.1146	-2.3449	-3.7509	-0.8841	-2.7468	-4.148	-5.3311	-2.9128	0.96387	-2.6599	-2.8684	-2.2904	-2.5375	-4.3371	-4.7481	-4.1635	-2.9246	-3.8923	-4.1273	-3.0456	-3.782	-1.8273	-4.2332	-4.05	-3.4193	-6.0095	-3.615	-4.9518	-0.3959	-2.3946	-1.596	-1.8082	-3.0923	-3.4133	-5.0457	-3.5467	-0.62263	-1.6051	-1.8369	-4.8802	-6.7103	-1.5804	-3.4368	-4.9498	-0.28474	-4.0813	-5.1857	-1.7501	-4.2446
-6.7041	-5.5512	-2.5006	-5.7501	-6.2091	-1.2586	-2.2477	-4.5937	-4.712	-4.8847	-4.5042	-5.345	-4.8746	-4.93	-1.1738	-8.5518	-3.1918	-2.3988	-7.2664	-5.9033	-4.3092	-4.6451	-6.3162	-3.5025	-6.1963	-5.6186	-2.9254	-2.8	-5.7035	-4.4296	-3.3332	-5.7196	-3.5327	-5.211	-6.8052	-4.3442	-4.2031	-5.4832	-4.6778	-2.5944	-5.6842	-5.1529	-3.6092	-5.3717	-4.289	-3.6145	-4.822	-3.3027	-5.2732	-6.1382
-13.341	-13.759	-11.875	-10.627	-12.699	-10.028	-14.319	-11.684	-10.819	-12.274	-13.918	-11.277	-14.987	-12.925	-11.736	-9.1885	-17.197	-12.077	-11.845	-13.156	-10.267	-15.819	-13.124	-11.988	-15.103	-13.907	-12.907	-16.782	-11.87	-11.892	-14.395	-14.042	-13.563	-12.851	-14.533	-16.171	-16.625	-15.204	-13.175	-14.277	-14.322	-11.797	-12.538	-15.855	-12.793	-9.9785	-14.617	-12.257	-13.568	-11.182
-8.5995	-4.6907	-4.6675	-5.3178	-4.7118	-6.5912	-5.2486	-7.3336	-8.3429	-5.6033	-3.3026	-3.7797	-6.8538	-5.0147	-5.148	-4.8883	-5.9245	-7.4046	-7.0249	-4.7261	-4.9813	-4.4491	-7.0755	-2.9927	-6.9389	-6.473	-8.5088	-4.9451	-9.7675	-8.3351	-4.2596	-4.6542	-7.6566	-6.1037	-3.7943	-2.9144	-4.4684	-6.0282	-3.1709	-4.8882	-7.765	-7.215	-5.6064	-4.654	-2.6108	-6.4201	-4.0971	-1.6221	-8.333	-4.7766
-8.807	-9.4587	-10.413	-10.598	-8.7833	-12.779	-9.454	-11.814	-12.215	-11.187	-8.9503	-10.783	-11.619	-9.4412	-8.0947	-11.497	-9.8396	-9.2972	-8.0425	-12.822	-10.82	-10.278	-9.4268	-10.712	-11.822	-10.629	-7.3918	-11.52	-9.6827	-10.912	-10.579	-6.1396	-8.6165	-10.087	-9.4921	-10.443	-10.702	-9.8452	-9.0062	-9.1886	-13.335	-10.512	-11.808	-6.5537	-10.349	-9.6199	-9.3856	-10.525	-10.848	-11.126
1.2469	0.98271	3.2139	2.0628	-0.63326	1.006	1.7035	3.4136	-1.2697	2.0291	2.4531	-0.97825	2.2037	3.0604	3.4101	2.2901	-0.65091	0.14402	3.4171	1.2826	1.1954	-0.59792	-1.0677	-0.73221	0.36485	0.81278	4.8883	0.64999	0.10604	0.15069	0.93117	5.4116	1.4193	1.4721	0.40194	2.2505	3.0407	1.4657	2.6786	1.8123	3.3631	-3.303	1.922	1.7407	0.39152	4.736	3.5536	1.2906	4.0255	4.0588
4.6424	6.8199	6.1053	9.2235	2.2616	5.705	6.8261	4.767	5.5151	2.8181	6.0357	7.3526	8.4175	9.1439	6.2705	7.4961	4.881	3.6634	4.6845	4.6416	6.2517	8.3398	6.8146	8.2936	5.2043	3.8512	5.5345	5.2013	5.017	4.6075	7.305	4.1735	5.3345	5.4657	7.1795	6.5225	4.5839	5.3297	5.2047	3.8855	7.7567	6.2083	3.4467	4.3865	3.5068	7.474	5.0824	8.1532	6.3192	2.8429
-11.06	-10.776	-11.249	-12.167	-12.175	-9.878	-10.861	-10.383	-13.453	-14.085	-9.7438	-10.907	-11.934	-8.1256	-11.262	-12.017	-13.916	-13.571	-14.312	-11.147	-13.189	-12.371	-11.562	-9.6902	-12.513	-13.297	-9.2971	-12.237	-9.8056	-15.609	-11.453	-10.308	-9.6538	-11.058	-6.9679	-14.431	-12.004	-13.116	-10.85	-9.057	-10.397	-13.481	-10.12	-10.434	-12.761	-9.5587	-10.828	-10.495	-9.3124	-12.762
-15.562	-15.684	-13.191	-12.634	-13.404	-14.662	-11.843	-12.106	-10.859	-11.005	-11.515	-11.591	-14.169	-11.98	-10.843	-12.053	-12.918	-13.354	-12.056	-14.772	-10.529	-12.166	-14.789	-13.089	-9.5268	-13.242	-12.576	-11.73	-13.084	-14.512	-11.425	-17.474	-12.255	-11.371	-12.954	-14.378	-14.417	-12.77	-13.169	-12.872	-14.143	-12.832	-13.337	-12.452	-14.06	-11.313	-12.872	-13.912	-13.515	-15.803
9.0712	4.7123	6.3951	7.3683	8.8323	6.1647	4.9012	8.0188	5.6104	7.2942	4.8992	9.823	5.8613	10.455	8.4393	5.7893	4.9084	7.7059	7.5048	12.873	10.775	3.8597	7.4791	4.4894	8.0117	9.3046	9.0312	10.853	8.2869	5.8247	7.0827	8.2836	7.3194	6.9235	6.5262	8.3626	5.1414	9.3465	6.4237	6.6168	7.9008	6.3437	4.9203	7.2769	5.1038	7.7379	4.8957	6.6045	4.0747	6.17
-0.11324	1.9739	-1.6647	1.1519	3.6468	3.1961	1.6544	4.1775	4.9836	2.1859	4.5007	-1.3038	0.56719	2.025	1.8102	2.2421	-1.3504	1.4772	4.8751	2.2788	3.3826	0.95215	1.7655	1.2089	1.814	3.3872	1.0601	1.2013	-0.14938	2.8962	0.57119	-0.12954	-1.745	0.34437	-1.2227	0.17597	4.0482	1.5345	3.8968	3.1203	0.74356	2.4162	0.38071	3.017	3.2026	1.2433	3.3203	2.2205	4.5493	0.051577
1.8496	-1.914	-0.23758	-0.13308	-1.266	2.7944	-2.1789	-0.90461	-2.2911	0.084145	1.9397	0.77501	1.1705	-0.93936	-0.97135	-1.2105	-2.5079	0.76868	-0.7967	-1.8437	-0.61133	1.0474	-1.8072	-1.7085	-0.45563	-1.1743	2.6692	-2.563	-4.8153	1.1184	-1.7049	-2.765	-1.4379	0.31523	0.21102	2.3879	-2.7406	0.64287	-1.2597	0.90573	0.3651	0.13962	0.60684	0.57784	0.12672	0.72539	0.28365	0.00083534	2.0372	-1.6607
6.844	8.8426	5.9912	9.6593	7.4809	8.4383	11.934	8.569	6.4713	9.1368	9.5502	5.0887	10.868	8.8268	6.8341	10.216	9.0921	11.813	10.091	11.739	9.8393	6.0015	6.3762	11.296	11.27	9.7278	9.2412	9.7956	9.8377	7.8544	8.6756	9.064	9.8504	7.4313	5.6593	9.1419	11.702	6.8809	9.8344	6.7438	6.6827	7.4756	5.9262	5.834	8.2966	9.5867	11.539	8.6706	8.9961	8.4753
-0.75166	-0.98282	-1.7268	-2.6338	-1.4799	0.32269	1.7956	-2.2215	-2.2771	-2.2113	-2.6106	2.9945	1.3432	-0.82158	-0.83207	-2.8563	-0.46657	-1.6384	2.84	-0.21185	-1.1167	-1.1396	0.014274	-1.6577	1.8944	-0.61988	-2.7284	-4.1492	0.75158	-2.1911	0.69876	1.6365	2.6102	0.54808	-3.2411	-0.60496	-1.6553	1.0324	0.657	-1.6868	0.20175	-0.52382	-0.9723	-4.1767	-3.0475	-0.44632	1.1403	-2.2667	-2.5254	-1.5101
-8.7498	-7.5648	-6.7827	-8.4368	-8.2943	-8.1423	-10.689	-9.594	-9.3981	-11.488	-9.7202	-8.8582	-6.8171	-9.6865	-6.7293	-10.563	-10.171	-10.683	-10.899	-10.444	-10.03	-11.798	-9.7039	-10.868	-11.153	-9.0266	-8.1525	-9.548	-8.8257	-11.851	-7.6274	-6.4359	-7.9525	-9.7407	-9.1009	-6.1262	-9.8127	-9.6087	-11.077	-6.6357	-9.2511	-11.046	-12.771	-7.8735	-9.1888	-9.4833	-10.149	-8.2914	-6.6925	-8.4898
-13.348	-14.197	-12.087	-14.99	-11.889	-15.638	-16.133	-16.187	-17.463	-15.32	-16.695	-17.258	-13.264	-11.652	-15.359	-15.887	-13.761	-12.905	-16.439	-13.586	-13.923	-13.638	-14.979	-13.495	-12.91	-14.466	-16.109	-16.314	-14.504	-15.267	-12.857	-17.796	-14.369	-13.858	-15.979	-12.489	-12.85	-13.207	-13.068	-11.647	-16.394	-11.715	-13.159	-10.656	-12.241	-13.989	-14.559	-17.861	-13.657	-12.749
-11.434	-11.906	-11.489	-11.004	-11.037	-9.7177	-11.874	-10.612	-10.964	-12.179	-8.4297	-10.744	-9.148	-9.3565	-10.543	-15.696	-11.909	-11.439	-11.863	-11.945	-10.5	-11.668	-11.892	-10.15	-14.429	-10.013	-10.22	-12.853	-8.039	-11.294	-15.39	-14.466	-10.238	-14.105	-8.7826	-12.627	-13.392	-9.5055	-13.288	-10.403	-13.464	-10.04	-12.403	-13.583	-8.2232	-11.829	-12.425	-13.519	-8.9299	-14.292
-24.709	-24.243	-20.579	-22.817	-20.172	-21.273	-22.078	-21.226	-21.088	-20.055	-22.416	-23.576	-23.361	-23.858	-19.334	-20.601	-21.901	-22.703	-24.364	-19.983	-23.684	-21.211	-21.143	-21.398	-23.61	-23.039	-25.206	-23.58	-21.968	-22.361	-22.357	-22.828	-23.243	-21.202	-19.505	-21.825	-24.387	-23.904	-17.81	-20.749	-24.222	-21.041	-26.051	-20.601	-25.67	-19.775	-22.609	-22.927	-22.759	-20.485
1.139	-4.9151	-2.556	-2.1093	-3.5186	-3.1389	-2.5431	-1.7545	0.82453	-0.059928	1.0381	-0.89722	1.7391	-3.2991	-0.81894	-1.3486	-3.652	-2.5297	0.10752	0.48785	-1.6559	-0.63274	-1.2288	-2.9568	-3.9018	1.1916	-0.59367	-2.196	-5.5174	0.057659	3.4125	-2.8	-0.23103	-2.3211	2.483	-1.2462	-2.2825	-1.7012	-0.65894	-2.7132	-1.224	0.46453	-2.6786	-1.1386	-4.5032	0.033652	-1.3991	-0.54454	-2.2374	0.12919
-9.6075	-8.8714	-13.115	-9.1584	-9.4685	-7.5158	-7.5247	-6.4738	-9.4746	-10.157	-11.38	-11.606	-11.065	-8.464	-10.707	-13.549	-8.819	-8.5177	-10.942	-8.3415	-10.538	-7.047	-7.9575	-10.362	-8.9344	-10.275	-10.011	-8.484	-10.249	-11.983	-13.024	-10.099	-13.381	-8.5156	-10.193	-12.594	-11.402	-11.985	-11.465	-10.359	-7.6607	-12.129	-14.188	-14.905	-11.158	-15.141	-8.6931	-6.8042	-14.546	-12.28
-5.6431	-3.2744	-4.7415	-2.3015	-4.1983	-4.3135	-6.1464	-3.7987	-3.8882	-5.041	-2.524	-4.8082	-2.7946	-6.73	-5.638	-4.0669	-3.6833	-2.9431	-2.9653	-3.8828	-6.3077	-5.2888	-4.5841	-2.1707	-1.8889	-4.8088	-4.6915	-4.9533	-1.5121	0.27825	-3.6163	-4.9295	-2.0946	-3.8074	-6.9395	-4.9262	-4.0382	-2.183	-3.2758	-3.4296	-4.7697	-3.7031	-8.7068	-4.1425	-1.9378	-4.4632	-2.0357	-4.1	-2.2855	-5.7323
-8.622	-7.0951	-8.2629	-9.527	-11.257	-5.5002	-10.765	-7.5337	-8.6638	-8.1527	-5.5025	-9.5111	-6.5898	-8.1289	-7.5712	-7.2822	-6.0479	-9.2288	-7.9865	-10.402	-5.203	-7.0097	-12.095	-7.204	-7.7761	-6.7023	-6.1597	-6.7312	-7.9846	-8.6133	-9.8842	-5.8473	-7.4648	-8.9189	-6.2292	-3.2514	-7.4078	-7.194	-8.5022	-7.4941	-6.3307	-7.5587	-7.1385	-5.7095	-6.6422	-7.7537	-8.3031	-8.0473	-8.5483	-7.5479
-7.9241	-7.8608	-8.8062	-11.235	-8.2065	-11.584	-11.514	-7.8869	-6.6734	-7.095	-8.157	-7.3527	-10.482	-8.1821	-10.343	-7.1313	-11.19	-11.057	-12.501	-6.9642	-8.4928	-11.021	-8.7421	-11.102	-8.5642	-10.489	-11.201	-10.636	-7.6084	-10.693	-9.3333	-10.218	-11.998	-6.6487	-10.71	-6.18	-8.2402	-8.4449	-6.148	-11.442	-7.1458	-10.251	-11.944	-10.071	-11.58	-4.7059	-9.0913	-10.007	-7.3001	-11.892
0.10068	0.70249	-2.147	-2.0053	-2.5592	-3.4823	-6.9477	-4.5103	-2.7741	-4.5375	-2.1936	-1.8865	-2.9584	-1.1712	-4.1589	-2.8744	1.0187	-2.1877	-1.1754	-3.1356	-5.0246	-2.147	-4.1452	-4.5472	-2.3104	-3.6438	-2.138	-4.8387	-0.57474	-2.4391	-1.9865	-3.6218	-5.4946	-6.0329	-3.3728	-3.2501	-5.4953	-6.0165	0.9387	-0.018735	-4.727	-5.8533	-0.541	-1.154	-3.1697	-4.3597	-3.8822	-5.1635	-1.2793	-2.0145
9.0016	11.38	10.316	8.5409	8.1962	10.966	10.859	6.884	10.566	10.81	12.911	11.099	9.3846	10.86	6.9471	8.4296	8.5062	10.36	9.502	11.945	11.233	11.902	11.099	10.237	10.046	8.3799	10.351	11.091	12.415	12.173	8.0507	6.7207	10.155	10.879	8.9048	7.4605	7.8167	9.0957	8.7353	12.712	8.6045	12.536	7.5727	8.2705	12.938	8.8954	7.1959	9.381	6.3579	11.632
-10.098	-11.01	-8.8011	-8.9944	-12.712	-7.4264	-8.9564	-8.1398	-9.645	-13.335	-14.668	-10.656	-7.3483	-13.977	-9.9289	-12.359	-11.76	-10.838	-12.181	-10.473	-8.9569	-10.413	-9.8839	-10.914	-6.4094	-12.033	-10.359	-8.3065	-10.22	-8.8876	-10.171	-10.683	-8.9801	-7.1754	-10.933	-13.413	-10.131	-13.195	-10.982	-7.8542	-7.2024	-11.915	-13.504	-11.189	-7.5146	-10.751	-9.0254	-14.196	-10.146	-11.703
-14.011	-15.538	-15.268	-13.82	-16.596	-16.284	-15.622	-12.658	-16.325	-12.665	-16.273	-15.356	-13.586	-14.856	-10.685	-16.999	-15.697	-12.179	-16.408	-16.027	-13.501	-13.337	-16.282	-14.337	-13.292	-14.145	-12.681	-15.96	-15.534	-13.203	-14.449	-13.137	-12.914	-15.64	-14.865	-14.47	-15.195	-14.616	-13.011	-16.244	-13.709	-12.653	-14.761	-9.9559	-16.169	-9.8397	-13.053	-19.241	-12.679	-13.827
1.2026	-2.4277	-2.8713	-0.81726	-1.358	-2.8045	-0.73192	-3.5978	-6.043	-0.93792	-1.6351	-4.4914	0.66662	-2.3723	-2.9293	-1.6484	-3.0301	-0.094495	-2.3242	-2.3511	-3.2394	-4.24	-4.108	-1.6154	0.85935	-3.2256	-2.3279	0.47553	-0.10478	-3.0178	0.06281	0.89964	0.12812	-1.999	-3.19	-4.5454	-1.2924	-3.1305	-1.573	-5.7199	-1.2635	-3.4565	-0.18788	-2.0034	-2.063	-2.8252	-3.9874	-2.205	-0.32863	-0.23703
0.31942	1.6364	6.0696	1.3561	5.0727	6.5114	4.7527	5.2693	3.0732	7.285	5.8409	2.1527	1.1964	4.7263	0.93843	4.1095	4.5083	3.202	4.5087	3.3498	0.08945	7.5947	8.0206	5.4005	4.5926	7.3782	6.7277	5.3915	4.9248	4.288	4.8875	6.7621	5.2009	5.1053	2.9139	5.2534	4.7658	4.6284	2.5407	7.3799	3.6439	0.47842	4.5737	2.9667	1.8936	5.722	3.7887	4.1283	8.0823	3.1393
-12.475	-14.072	-11.867	-10.829	-12.701	-13.645	-14.303	-10.974	-11.648	-10.147	-16.282	-13.225	-14.36	-14.022	-13.693	-12.053	-13.674	-15.7	-8.3468	-12.578	-14.495	-12.74	-10.515	-12.761	-9.9201	-15.595	-9.2277	-11.054	-11.534	-12.361	-13.045	-9.2499	-13.024	-12.849	-12.665	-11.56	-9.4113	-13.734	-12.876	-15.861	-10.744	-13.691	-15.158	-14.076	-13.031	-10.769	-13.799	-10.978	-11.351	-14.215
-12.153	-13.575	-12.844	-16.347	-15.678	-14.231	-13.818	-11.805	-12.706	-13.303	-12.094	-16.459	-11.603	-10.32	-13.189	-14.618	-11.076	-11.735	-11.012	-12.409	-11.875	-12.885	-10.03	-16.415	-9.438	-14.3	-13.837	-11.006	-14.726	-13.077	-12.594	-14.34	-14.867	-14.156	-11.948	-14.029	-10.292	-9.599	-11.634	-13.18	-14.481	-15.245	-12.264	-11.309	-12.99	-15.308	-13.534	-12.129	-16.664	-12.074
11.091	12.392	8.2803	12.658	10.06	8.6791	11.643	9.525	11.182	11.101	8.5892	13.887	11.842	11.327	6.9818	6.7575	8.0668	8.522	11.974	6.4895	9.1208	8.7303	11.059	15.106	12.445	12.222	9.8671	12.248	10.913	10.855	9.6538	4.5421	5.4442	11.614	9.9926	11.187	9.3274	11.943	7.1093	8.8376	8.629	9.6987	10.895	9.635	11.65	13.793	9.7565	5.6568	7.7486	8.9136
-4.0874	-1.3167	-3.4489	-1.3506	-4.5738	-2.0039	-5.0268	-3.6172	-5.4945	-4.0692	-2.2062	1.0574	-3.041	-2.9934	-4.1166	-3.0329	-1.3995	-0.57584	-3.0076	-3.1987	-2.5105	-2.5153	-4.9599	-3.1973	-4.9536	-0.046442	-1.5858	-2.5307	-2.0968	-3.3665	-0.15603	-2.7878	-0.099906	-2.0746	-2.6194	-1.6503	-2.9163	-2.16	-1.4905	-1.9702	-4.5214	0.43787	-3.2001	-2.1209	-3.0506	-2.1654	-2.4276	-3.0885	-4.8783	-2.6526
-0.45461	-1.2928	-0.78102	-0.79338	0.58786	1.0114	-3.3605	-0.30686	-0.47824	-2.6599	-2.2498	-3.3236	2.0359	-0.59517	-0.53849	2.3428	-1.0414	-0.50118	0.66993	0.091153	-2.7152	1.8222	1.889	-2.7676	0.48915	1.2485	-0.80562	1.9164	-1.7292	1.2132	-2.4443	-0.29876	3.532	1.2248	-0.10601	-1.0446	1.2092	-0.22893	1.4794	1.8762	-2.9098	1.0669	-1.804	1.0884	0.75422	0.060854	-2.0027	2.6653	1.9556	2.2285
-22.266	-18.866	-22.953	-21.495	-21.768	-19.21	-20.926	-23.956	-18.556	-20.988	-16.143	-19.97	-19.97	-21.144	-19.095	-22.115	-18.467	-21.143	-23.748	-16.095	-18.374	-20.652	-21.042	-19.681	-18.266	-23.346	-22.216	-22.368	-20.424	-19.216	-21.296	-20.944	-23.242	-18.726	-22.845	-22.097	-22.725	-20.045	-22.195	-23.41	-19.168	-21.591	-22.235	-20.33	-21.016	-18.554	-19.208	-22.223	-21.519	-20.448
-2.5729	-3.9842	-2.858	-1.1628	-2.9515	-1.761	-7.5591	-3.8893	-3.8729	-5.3525	-3.4562	-2.0768	-3.2075	-3.3744	-0.38317	-2.4742	-1.8703	-1.2269	-3.2141	-3.2492	-2.1945	-3.733	-4.3271	-4.9744	-2.8929	-3.5876	-3.2275	-2.5998	-3.1169	-1.9089	-5.2489	-3.0982	-4.687	-2.7454	-4.9429	-1.7762	-2.844	-4.4373	-2.624	-2.4333	-1.4671	-3.2018	-3.766	-4.4434	-4.5858	-0.3771	-1.6438	0.011261	-2.2279	-1.9597
-11.706	-9.1853	-11.89	-9.0899	-10.862	-14.12	-11.935	-14.216	-9.2711	-11.561	-13.261	-11.723	-11.777	-10.509	-12.829	-13.728	-11.233	-13.665	-7.6416	-12.581	-13.183	-13.663	-14.03	-10.664	-10.149	-16.875	-14.37	-11.528	-14.725	-11.839	-14.106	-11.293	-13.018	-16.153	-7.6925	-8.5793	-11.362	-10.327	-12.099	-11.005	-12.972	-12.403	-11.784	-13.38	-9.2833	-10.797	-10.221	-15.333	-14.685	-11.03
-2.3716	-1.949	-0.18711	-2.2858	-1.0004	-2.4804	0.48335	-2.738	-2.5871	-1.25	-1.5497	-4.3153	-1.6146	-1.4698	-2.9529	-5.7231	-1.9429	-2.3377	-4.3969	-1.8562	3.2844	-2.4853	-2.9565	-3.2663	-1.9844	-2.0999	-0.10873	-2.8467	-1.6687	-1.3431	-2.078	-2.15	0.069544	-1.3496	-3.1643	0.061718	-0.37808	-2.6918	-1.6819	-1.4677	1.3215	-0.21809	-0.98487	0.2527	0.37685	-1.7628	-0.63466	-2.1387	1.0388	1.0259
6.3192	6.5171	8.5083	4.9814	6.3541	9.5414	4.0005	7.8654	7.8104	7.4866	5.119	7.0087	6.8117	7.3478	3.957	7.882	8.1085	8.5678	7.6425	7.4311	5.7601	4.6222	4.9385	7.0765	2.8706	5.2442	9.0305	7.5421	7.8934	4.2573	8.1956	7.172	9.7144	6.239	7.0747	6.6132	3.775	5.5796	7.6146	7.5393	5.6977	9.7565	5.2198	8.1183	5.5759	6.2391	7.3361	6.6124	8.9916	8.0607
6.6981	6.3927	7.2757	9.8724	6.4651	9.6058	8.9567	7.5232	7.7534	6.7442	6.9519	5.9295	7.0804	6.4431	8.3098	8.8669	9.7949	8.658	10.542	8.6696	9.3081	8.657	10.27	8.774	6.9716	8.4308	5.1312	8.8773	7.6675	4.5149	10.096	7.7439	7.8565	9.1015	10.524	8.1185	10.571	4.533	8.671	8.8132	8.2352	8.0763	10.316	8.4323	9.4229	7.9173	13.307	10.467	7.1025	8.0633
2.3552	2.0009	1.6333	-0.39786	6.5136	0.061195	-0.93079	1.2493	1.5186	1.9862	0.25053	3.8559	2.5485	-0.44538	3.2595	2.945	2.4336	1.2427	-0.38872	-4.6768	1.5758	0.49992	0.6995	3.7972	1.9291	0.45385	4.7903	1.7742	2.5601	1.917	-1.1694	0.29795	2.1492	0.60616	2.8034	1.6219	2.9432	0.86708	1.3045	3.465	-1.4416	2.7685	2.2621	1.582	2.9687	2.6373	1.6635	4.9239	0.16748	2.8741
-14.08	-15.418	-14.515	-16.21	-14.776	-15.36	-17.043	-14.729	-16.44	-13.72	-11.631	-15.308	-14.316	-14.688	-15.825	-14.588	-13.731	-13.921	-15.671	-14.546	-14.379	-11.813	-12.747	-14.917	-15.044	-13.944	-17.35	-16.029	-16.535	-15.129	-15.377	-14.866	-14.492	-15.628	-13.302	-16.277	-15.55	-12.372	-14.494	-16.168	-14.629	-11.862	-14.24	-13.349	-11.909	-13.523	-12.253	-12.42	-13.76	-14.513
-1.133	-0.016111	6.2256	0.92977	2.0799	5.915	2.9273	2.6304	4.1349	3.0779	3.094	2.3522	3.9085	1.7494	2.7185	5.9702	1.322	3.3513	2.2688	2.2179	1.1415	3.2819	2.4996	-0.51884	2.1775	5.5267	0.58951	-0.38154	3.6674	2.0348	2.7257	0.96806	-0.01423	3.364	0.80327	-0.53259	2.2063	1.6725	3.3548	4.0712	1.0144	1.8657	-1.0499	2.2451	1.3213	1.4572	2.401	1.3398	2.0617	-2.4206
-4.641	-6.7955	-7.9043	-9.3408	-6.6502	-7.4284	-4.9797	-4.7657	-4.1282	-6.186	-5.9172	-6.1898	-6.3005	-2.9229	-7.3342	-4.7755	-10.16	-9.6337	-6.6876	-4.0819	-6.2634	-4.849	-4.0301	-5.9719	-2.1323	-7.5153	-7.4552	-6.0522	-6.6667	-5.9564	-7.147	-6.2419	-5.8106	-5.1966	-2.6702	-4.4008	-8.0619	-8.5878	-3.536	-2.8171	-6.5902	-5.6783	-4.8023	-2.2892	-2.2153	-4.7447	-5.8883	-6.2755	-3.6994	-4.6016
0.27806	4.0088	1.3654	1.8393	5.3098	2.623	0.73102	4.9691	0.40292	2.4343	2.3318	0.76098	4.4424	2.2759	3.2363	0.34321	5.1912	4.2808	1.4743	3.7867	2.1357	6.1992	4.5695	4.6666	5.3473	5.1559	5.3267	4.7962	1.7598	5.4718	2.1618	-0.42509	4.2558	7.5977	2.077	2.5472	0.25879	1.875	5.9249	4.6753	3.166	3.8149	1.1878	-0.59706	1.3757	0.33938	1.968	3.0372	3.314	3.849
-9.977	-12.657	-14.743	-10.315	-9.6363	-12.541	-12.775	-12.257	-10.442	-11.719	-13.245	-10.333	-14.844	-11.31	-11.352	-15.262	-13.049	-8.1493	-12.796	-9.6166	-9.3921	-8.4099	-10.224	-10.514	-11.124	-12.763	-13.953	-10.08	-8.4926	-10.283	-12.615	-14.837	-10.518	-14.901	-11.682	-10.148	-11.946	-12.598	-13.955	-11.339	-10.135	-13.518	-11.735	-12.51	-12.015	-12.601	-11.794	-13.162	-12.635	-8.2
6.6456	7.7935	8.5715	9.5195	7.8128	7.7984	8.1679	9.1012	5.2336	9.0248	8.7398	8.3007	10.675	7.8449	8.3672	5.8977	6.0153	8.3499	13.696	8.1735	9.5638	12.103	5.338	6.8844	8.9166	8.6813	6.1791	6.9589	8.3399	8.7693	8.4942	7.5925	6.8836	7.3253	9.2637	6.3402	6.2118	8.0626	6.0057	9.7488	8.571	8.7696	9.3873	7.2234	8.9296	8.9597	8.1623	7.8157	7.3069	7.0054
-12.749	-7.6559	-8.7214	-8.4464	-9.7461	-10.472	-11.59	-8.2447	-7.5487	-12.681	-11.673	-9.2986	-7.8974	-9.279	-12.585	-10.142	-9.8081	-10.614	-8.5477	-7.9153	-11.809	-9.2729	-8.8644	-12.962	-13.086	-13.312	-12.485	-11.679	-8.3465	-9.8417	-10.928	-10.955	-8.1021	-12.13	-9.4027	-10.793	-7.5892	-10.556	-11.574	-7.7111	-11.13	-12.558	-9.5408	-6.6941	-12.412	-10.287	-12.855	-11.724	-14.742	-6.3962
-10.109	-11.52	-13.515	-12.118	-9.9733	-10.681	-11.551	-10.16	-9.8471	-11.279	-13.288	-8.8317	-10.637	-15.012	-7.5029	-8.9536	-12.93	-11.716	-7.91	-14.542	-9.8303	-11.216	-8.1879	-10.424	-9.3713	-10.693	-11.484	-11.15	-11.701	-11.558	-9.7349	-12.034	-10.269	-10.777	-12.468	-13.025	-13.002	-9.5184	-10.714	-10.168	-10.093	-12.144	-14.376	-14.044	-10.219	-12.659	-9.1263	-11.666	-12.806	-8.5516
-7.8337	-9.5041	-4.3936	-11.307	-11.018	-11.382	-6.7206	-6.4148	-7.6181	-7.0125	-10.965	-7.6099	-7.5756	-10.444	-9.8772	-7.4149	-9.8464	-10.362	-6.8349	-9.1105	-9.8119	-9.5913	-8.355	-11.259	-6.3945	-9.3579	-6.3294	-5.8386	-7.5212	-9.2986	-9.8378	-9.1963	-11.04	-7.5662	-10.821	-9.9893	-6.0243	-12.793	-9.635	-10.423	-10.586	-10.013	-8.7371	-9.1859	-8.6972	-7.8248	-11.23	-5.8939	-9.0846	-9.6148
-13.613	-12.768	-8.2753	-9.3035	-11.881	-9.4151	-8.9551	-11.9	-9.0634	-10.284	-10.501	-10.442	-12.267	-9.5636	-8.0996	-12.636	-7.5246	-11.725	-9.1583	-10.065	-11.37	-9.8527	-11.133	-10.62	-12.46	-10.68	-9.965	-7.8983	-10.142	-12.502	-9.9711	-8.1605	-11.275	-8.4194	-10.026	-10.79	-11.608	-13.284	-12.113	-8.6967	-14.184	-10.135	-9.7799	-12.814	-8.0618	-10.304	-13.046	-9.1992	-8.3748	-11.861
-8.5813	-4.9037	-5.495	-8.0213	-9.4214	-6.6413	-7.5153	-5.4701	-7.5657	-7.1453	-8.0531	-7.5333	-6.9524	-9.1628	-4.0302	-7.9527	-8.7534	-6.2805	-10.572	-9.6914	-5.2344	-9.0177	-7.627	-9.5992	-11.895	-9.5162	-8.6767	-5.6474	-7.9929	-7.5844	-5.9149	-10.141	-9.3235	-6.9139	-7.9923	-8.2283	-6.2105	-10.17	-6.1532	-7.821	-6.6945	-5.0791	-6.4648	-7.329	-6.0051	-5.1681	-5.0921	-10.871	-5.2521	-6.199
-10.641	-15.147	-12.852	-10.208	-13.963	-11.819	-13.633	-18.907	-10.77	-14.19	-16.879	-11.64	-10.934	-16.15	-14.402	-11.559	-8.0542	-10.461	-8.7383	-14.443	-13.251	-11.911	-14.661	-11.999	-12.77	-14.389	-12.757	-10.075	-12.044	-13.109	-13.802	-13.568	-15.827	-13.944	-14.572	-15.715	-16.552	-14.405	-11.443	-11.759	-14.44	-17.383	-13.539	-12.058	-13.594	-13.413	-13.72	-13.113	-13.394	-12.387
-4.2535	-4.6402	-2.1396	-2.501	-4.4811	-1.1362	2.4083	1.1085	-2.7194	0.60618	-2.6601	-2.0696	1.1388	-2.9753	1.015	1.6565	2.7217	-1.8758	-4.5171	0.4781	0.35373	-4.2673	-2.4416	1.2688	-4.0414	-0.093666	-3.3271	3.0838	1.2644	-2.2617	-2.8354	-1.0699	-1.1681	0.12426	-0.56594	-3.0899	-4.3693	-0.31439	-0.21586	-4.5264	-2.8162	-2.0068	-4.4157	-2.3039	-2.0505	-1.5028	-1.3737	-2.4968	-0.48451	-0.0035838
-7.3177	-5.6509	-6.4552	-6.2602	-7.4281	-9.1628	-7.3363	-7.9208	-6.216	-5.524	-4.8641	-4.3922	-5.9863	-6.6063	-4.4783	-3.6878	-9.5011	-4.6893	-7.1293	-4.4689	-6.0231	-6.0683	-8.2549	-5.3765	-7.511	-6.6836	-7.741	-3.0086	-3.1805	-4.5227	-6.8094	-5.5289	-3.6322	-5.0774	-6.3753	-7.7504	-3.7783	-6.8447	-6.4318	-9.4413	-8.201	-7.7363	-7.2798	-2.8085	-6.3976	-8.7951	-6.6612	-8.0736	-8.6693	-4.9765
-5.2548	-0.54364	-0.95092	-5.2745	-1.1142	-1.0553	1.257	-0.076044	-3.1559	-5.2944	-4.227	-3.883	-4.8128	-3.0433	-2.3486	-1.3948	-4.7839	-1.3144	-3.6263	-3.6093	-0.76399	-4.7724	-0.38668	-1.8183	-3.5794	-4.1953	-6.4387	1.8777	-4.2535	-2.9603	-4.3964	-3.6113	-2.9095	-4.7144	-5.3982	-5.7894	-3.1099	-3.5584	-5.2268	-2.6886	-3.6486	-4.8997	-2.0372	-2.3822	-3.8458	-0.70611	-0.26782	-3.1525	-2.6474	-0.75825
-14.779	-13.804	-15.252	-15.908	-15.806	-11.859	-14.618	-15.984	-14.736	-12.593	-12.188	-14.625	-16.357	-15.373	-15.417	-15.631	-18.47	-11.874	-15.742	-13.012	-16.847	-15.088	-17.275	-16.379	-15.149	-17.593	-14.825	-15.669	-14.328	-14.291	-14.43	-15.803	-14.184	-16.961	-15.884	-13.773	-15.74	-15.882	-12.749	-13.571	-15.159	-14.435	-13.164	-13.585	-15.521	-11.554	-15.8	-16.761	-15.48	-14.435
5.71	5.1822	2.7314	3.1038	3.8568	8.3063	7.8825	4.8369	5.0909	0.52486	4.8171	6.4793	4.1299	5.511	5.2782	7.4378	3.7365	1.437	2.2152	7.033	2.0593	3.2349	5.8272	6.0372	7.8208	4.0247	4.6833	3.7177	3.1825	5.4002	3.349	6.1511	3.9288	3.4843	5.14	5.813	2.6059	4.002	8.0512	2.9216	3.3116	0.56478	7.0867	0.51449	3.0942	3.6992	2.7578	4.4834	2.855	4.3825
-4.2476	-4.3257	-1.3113	-3.9932	-6.5789	-2.3774	-3.146	-2.8447	4.3289	-2.0542	-1.3722	-0.023031	-5.2957	-3.394	-2.8257	-0.13287	-4.752	-3.6286	-1.385	-5.8773	-7.1455	-0.15661	-3.3246	-3.3957	-1.9111	-0.58482	-4.424	-3.5423	-3.1454	-1.6992	-0.88462	-3.2712	-2.7553	0.95883	-4.3009	0.19364	-5.9203	-2.4841	-3.3177	-0.37371	-3.6302	-6.3744	0.42137	-4.6274	-1.9163	0.85476	-2.3919	-4.8931	-4.6837	-3.4437
-1.9357	-4.3097	-1.6268	-0.92037	-2.7125	-0.32142	-2.5581	0.73281	-0.9849	-1.606	1.0336	-0.18344	-2.7766	-3.4279	-1.0518	-0.80919	-0.40633	0.63031	-0.25568	-2.2212	-0.9985	0.13252	0.85377	-1.5359	0.061239	-1.5721	-1.8254	-0.80781	1.3986	1.7604	0.24025	-1.925	1.6448	-3.1647	-2.1768	0.34785	-4.9523	-0.15776	0.55105	-2.0069	-3.4476	0.30974	-1.3139	0.87103	0.57851	-0.48922	-0.94407	-0.76935	-1.6173	2.1421
-10.774	-12.643	-10.62	-11.687	-9.9503	-8.1389	-9.93	-10.778	-11.116	-12.012	-9.9054	-9.6566	-10.279	-10.495	-13.616	-11.04	-7.6733	-10.946	-13.463	-11.67	-10.594	-12.427	-10.682	-13.264	-8.2265	-9.3748	-11.212	-11.349	-13.218	-7.822	-12.407	-9.8609	-9.7039	-10.318	-12.185	-12.932	-11.877	-12.621	-11.669	-10.806	-10.44	-10.416	-13.284	-16.35	-11.982	-14.006	-12.075	-11.488	-8.6988	-9.8633
3.3368	4.828	2.809	0.38054	-0.15221	4.0624	1.0216	3.7609	3.9999	3.7469	-0.2738	1.1958	-2.3299	-0.56534	1.7584	-2.1626	2.1598	3.9053	2.0252	3.4584	2.1158	3.2267	0.2973	3.7639	3.5341	2.4261	2.5252	0.76153	1.6552	5.1575	2.6707	3.5734	-0.6362	1.5574	-0.14069	3.9172	3.2696	5.0794	2.4038	3.3106	4.0397	2.0829	1.1523	2.7035	4.2961	2.2421	4.3706	4.9888	4.0954	0.91261
-21.359	-21.908	-24.92	-21.519	-21.104	-23.389	-24.504	-20.896	-24.143	-21.123	-26.597	-19.298	-19.041	-23.537	-23.475	-22.059	-22.42	-22.99	-23.005	-21.962	-19.441	-17.367	-18.214	-21.316	-22.338	-23.055	-21.316	-22.196	-21.972	-22.575	-24.23	-22.569	-21.8	-22.91	-19.339	-23.726	-18.253	-21.431	-19.994	-23.29	-19.626	-20.927	-21.654	-26.659	-21.21	-23.886	-22.987	-24.835	-22.891	-21.328
3.6589	5.2667	4.0927	5.3211	3.0105	-0.38859	1.3363	3.9301	1.4612	7.4207	1.4827	1.8113	3.6674	3.7358	2.3441	0.52646	1.6714	4.2779	2.5415	3.6418	3.8972	0.52469	1.5256	2.4764	5.4294	4.9093	3.4724	2.0383	3.3631	4.435	2.0626	3.9489	5.9294	-0.8838	2.0258	4.1848	3.7325	1.3158	2.3754	4.6697	1.0291	-0.018763	0.85468	0.11592	0.22281	2.7444	5.0971	2.4624	5.5673	4.711
-4.0936	-4.3178	-3.9934	-5.6226	-2.8573	-7.5544	-2.5038	-4.1942	-4.0598	-2.8441	-3.37	-3.3656	-2.7936	-3.5698	-4.8697	-5.6313	-3.6165	-7.001	-4.2512	-2.6012	-2.9846	-0.0079668	-4.3564	-2.3674	-2.9074	-6.6816	-2.7401	-4.7453	-0.63565	-5.9422	-3.8804	-2.6465	-4.807	-5.2824	-0.26817	-2.5986	-0.88999	-3.0545	-3.5237	-4.9684	-3.4428	-1.2841	-2.0225	-4.6666	-6.4361	-4.8749	-3.8077	-6.1392	-8.5419	-1.4124
-10.312	-12	-8.9183	-11.29	-13.103	-14.438	-9.7768	-9.8217	-10.491	-11.727	-14.379	-11.086	-10.211	-10.201	-11.541	-13.991	-10.522	-12.948	-9.1927	-14.771	-12.907	-12.112	-11.623	-12.786	-13.021	-11.394	-15.705	-13.707	-12.043	-10.363	-12.153	-13.988	-13.557	-14.647	-11.196	-12.577	-12.548	-12.304	-10.038	-13.481	-13.389	-10.504	-13.884	-12.638	-13.219	-11.7	-7.4399	-9.5662	-10.157	-14.194
-2.6121	-2.3896	-0.027155	-2.8164	-4.1004	-0.52623	-2.5125	-4.2557	-2.084	0.52888	-2.3944	-2.8142	-2.4861	1.6363	1.1039	-0.91856	-1.2744	-1.0631	-0.38688	1.3521	2.3564	-3.9977	-0.8707	2.7499	-0.54839	-1.746	-0.32456	-1.4173	-1.6089	-0.52181	-3.2765	1.6877	-1.3116	-3.9473	-0.35225	-1.2261	-4.036	-0.040458	1.3374	-0.68256	1.2172	-0.82666	-0.96357	-1.2105	-0.34252	0.33433	-3.0476	-2.488	-2.5764	2.7669
-10.446	-8.5671	-9.6655	-8.4013	-11.819	-12.759	-10.07	-11.817	-9.5323	-12.831	-12.008	-9.6175	-11.205	-10.943	-10.239	-12.432	-12.364	-12.612	-15.804	-11.677	-9.295	-9.1962	-8.8365	-7.5924	-10.144	-9.9925	-11.591	-9.3577	-11.382	-13.053	-9.7941	-12.155	-8.2956	-11.269	-10.459	-6.7211	-13.42	-14.261	-16.053	-10.504	-9.7783	-10.249	-10.756	-10.15	-12.407	-12.426	-12.123	-12.438	-9.1614	-7.5535
4.5298	5.25	1.2161	-0.15269	4.5745	2.7269	1.4682	2.196	1.6036	1.5327	1.9856	1.8737	0.70571	2.5988	7.5383	0.55069	1.8018	0.7747	2.2108	6.5286	2.9357	4.0013	2.5559	-0.3199	2.4725	2.9237	5.2566	1.0779	2.8038	3.9522	1.4409	3.0715	2.8365	4.8597	3.1633	2.9388	3.8673	1.5974	2.1708	2.0403	1.8272	3.251	3.0002	4.8868	1.4573	5.1324	2.5619	1.201	2.4519	-0.33884
-4.1874	-4.8704	-6.986	-3.4229	-4.1711	-3.3588	-7.0317	-7.1745	-5.5446	-3.8834	-5.3721	-1.6154	-3.7338	-4.5586	-5.9607	-5.6944	-1.101	-7.403	-2.9951	-4.1259	-3.7879	-6.2279	-7.2973	-4.1054	-2.2225	-4.2477	-5.2966	-1.7888	-3.76	-3.2802	-5.8046	-5.1345	-5.4427	-4.5057	-7.5248	-4.6052	-6.1611	-4.1342	-5.3451	-5.1462	-5.4675	-3.2272	-2.0607	-7.1628	-3.0738	-2.1768	-2.7381	-3.4582	-5.6247	-1.6999
-5.7501	-2.9613	-2.9172	-2.9065	-2.9571	-4.0716	-0.27097	-2.1495	-1.7187	-4.8258	-4.1273	-1.4727	-0.91438	-3.3765	-6.5026	-5.5837	-2.1427	-2.0568	-3.305	0.9848	-2.5552	-0.4286	-1.8336	-0.55025	-5.9725	-3.2802	-3.8559	-4.5245	-3.4777	-1.3695	-4.9503	-3.8299	-5.267	-2.3204	-7.034	-3.2688	-5.7508	-4.3058	-4.3244	-4.632	-3.3386	-8.2091	-3.1522	-3.9868	-3.0556	-1.8063	-1.8977	-3.5771	-3.5052	-3.8433
-0.42411	4.5737	2.9786	2.9028	2.773	-2.0293	-0.3663	-3.2741	3.54	0.43681	-0.45057	1.0796	-3.1229	-0.29959	2.2342	-1.2699	2.3593	-0.82217	0.78387	-1.7704	-0.51024	-1.8797	1.0464	-1.1157	-1.663	0.84155	3.7692	-0.96397	1.5308	0.6412	-0.10859	3.9036	0.54723	2.7477	-3.3333	0.38698	0.60803	1.5577	0.095972	0.024206	2.1531	0.49264	1.8666	-3.206	-1.0389	-1.3575	-4.2037	-2.1429	-2.6788	0.46475
-2.246	-4.0335	-1.9202	-3.317	-2.4857	-2.9856	-2.6343	1.1947	-0.43396	-2.1262	-1.2524	-2.1281	-2.6812	0.33656	-3.1687	-3.4133	-3.423	-0.38063	-2.7455	-0.67431	-4.6262	-3.4333	-4.1133	-2.5785	0.11415	-1.1776	-2.0322	-1.1262	-2.5659	-1.7421	-4.3473	-1.4316	-3.3527	-4.0878	-2.3342	-3.277	-2.6172	-4.0106	-1.4252	-2.3773	-0.83105	-4.7116	-0.58845	-0.4588	-4.2035	-2.8985	-2.6634	-1.3016	-4.4462	-3.9799
-15.319	-10.002	-10.893	-13.691	-13.646	-14.481	-13.715	-15.226	-14.748	-15.737	-12.272	-14.348	-13.86	-11.143	-15.472	-13.138	-13.261	-15.199	-14.796	-14.731	-15.773	-11.457	-14.664	-17.281	-12.868	-12.804	-14.265	-12.821	-14.135	-15.05	-16.026	-13.497	-15.465	-10.962	-13.189	-12.681	-15.738	-15.3	-16.372	-13.859	-10.842	-15.522	-18.322	-16.903	-18.392	-21.731	-15.133	-15.887	-11.095	-15.086
3.3544	1.8222	2.5493	2.3276	0.70649	1.6961	3.9767	-3.1106	-1.1026	0.005967	-1.2308	0.66382	-0.66648	1.1766	1.2188	0.16162	1.5659	-1.4706	1.6205	-2.2851	1.6595	1.9849	-0.28049	3.4565	1.1878	0.69247	-0.30409	0.017864	1.8763	9.6667	1.024	2.1845	2.4514	1.4769	1.3063	4.4559	2.3582	2.2405	2.3046	2.5865	3.1202	2.0681	3.9397	0.17115	1.7427	-3.3749	0.51539	-0.98914	-2.4449	3.9385
-13.755	-13.37	-13.984	-13.657	-16.015	-17.037	-15.416	-15.044	-14.593	-14.921	-16.56	-13.815	-14.921	-16.202	-12.721	-16.877	-16.557	-14.903	-15.503	-13.283	-12.39	-12.917	-14.56	-16.341	-11.572	-15.667	-10.707	-14.834	-14.477	-9.3905	-12.536	-13.037	-14.75	-12.914	-14.343	-11.351	-13.385	-10.067	-13.726	-14.753	-13.297	-13.363	-15.955	-14.817	-15.618	-15.367	-16.539	-11.765	-15.963	-17.78
-3.6372	-2.8321	0.45136	0.14093	-2.3016	-2.1555	-0.26891	-5.4438	-4.6375	-2.1925	-1.9431	-5.468	-0.11143	-1.5784	-1.6855	-4.5912	-0.71763	-0.75948	-4.0315	-0.74479	-4.47	-1.7453	-0.82052	-0.78914	-1.9608	-4.0456	-1.1314	-2.042	-4.5186	-0.77011	-1.6001	2.9108	-3.7695	1.775	-1.4926	-5.4078	-4.3961	-1.7965	0.98865	-4.9006	-0.59073	-0.97658	-5.4611	-5.5398	-4.8906	1.6522	-2.2313	-2.2638	-2.3507	-2.7417
4.107	5.0505	6.6051	5.7952	4.8185	7.2907	4.5774	5.3732	4.6833	5.3923	7.7616	4.8262	5.2589	7.1645	7.2172	4.9399	6.5989	3.4193	2.4421	4.2117	3.9348	5.7465	5.5059	3.8343	6.7811	4.934	3.0111	3.9916	4.4557	7.932	4.4096	5.1054	4.8706	5.671	5.4018	6.9161	1.328	5.1259	4.7397	5.7005	8.0642	4.9585	4.7412	10.665	3.5442	2.4362	4.8011	3.9821	0.32753	6.1374
2.2756	2.2554	1.1452	4.8466	1.5088	1.597	4.5849	4.064	3.1174	3.731	0.53538	5.2428	0.48517	5.1282	0.68851	5.9118	1.3432	3.8591	2.4996	-0.80119	1.0406	4.7559	-0.33907	3.5208	4.4466	3.4107	2.3537	0.90505	0.86173	3.3424	-0.014382	1.8185	1.5849	-1.044	5.1564	4.3536	3.8721	1.879	3.7032	3.9331	0.72276	6.1003	3.0424	1.0535	7.5571	5.8235	0.51323	3.6491	3.0314	1.0289
-5.6114	-5.1202	-4.9077	-4.1391	-8.4019	-5.3432	-3.6124	-10.353	-7.0173	-6.4793	-8.0305	-8.3636	-3.4292	-7.4061	-4.3492	-3.8826	-7.4779	-4.8436	-7.4367	-6.2606	-8.1481	-6.5425	-2.3076	-4.1023	-2.906	-4.7083	-6.7693	-8.247	-3.938	-5.1259	-7.1754	-4.8694	-5.112	-3.1506	-3.7876	-5.5761	-6.3766	-3.9038	-5.661	-6.1817	-5.4286	-5.7092	-6.312	-8.1248	-5.9205	-7.2705	-7.865	-8.4724	-6.1076	-3.5562
-0.11034	-1.3503	-3.9924	-4.7189	-3.6899	-0.67404	1.2182	-1.4609	-2.3917	-0.63525	-0.90955	-1.8911	-2.6832	-0.6198	1.3027	-1.4343	-1.3993	0.17817	-1.2099	-1.5757	-0.6346	-2.6652	0.69723	-3.5005	-2.1597	2.017	-1.5053	-3.2103	-1.4013	-3.7423	-1.6167	-0.29751	-1.3662	-2.6867	-1.7219	-3.2965	-3.6614	-2.4189	-1.8701	-0.74915	-2.0913	-1.1846	-2.9872	0.70736	-3.1964	1.4142	-1.4318	-1.0305	-0.82901	-3.7639
-1.3929	-3.2138	-3.5906	-2.87	-7.4401	-1.8101	-1.9811	-5.1414	-0.62143	-1.1536	-4.7013	-2.4604	-4.2485	-4.5522	-3.454	-5.5347	-0.70538	-5.1777	-4.6822	-3.3667	1.0088	-1.9655	-1.1091	-6.7296	-4.7184	-3.3617	-4.3328	-0.58756	-5.6753	-5.915	-5.2032	-1.4301	-3.909	-2.5998	-3.7254	-3.1521	-2.2825	-0.078265	-2.4092	-7.0745	-2.5175	-2.0191	-3.9233	-2.7788	-1.3876	-1.2619	-4.337	-1.2839	-0.68985	-5.1419
6.2525	5.424	2.5148	3.3317	6.097	6.7761	4.8098	2.9885	4.6494	2.9527	5.606	5.1749	4.7759	5.686	2.4818	2.4283	4.0284	5.4501	5.1933	5.3339	6.4731	5.8888	5.2761	3.7985	5.5685	3.6331	6.0124	0.74149	4.6838	3.9199	3.2116	3.3374	4.9154	2.5051	4.4256	4.1877	5.38	4.3541	2.1022	1.5305	4.413	3.3045	4.5265	4.4071	2.2497	4.1589	2.4927	3.3602	6.6401	2.5362
0.93796	-1.4189	-0.62028	-4.6603	-0.089321	-0.27378	-3.0055	-2.1612	-0.40078	0.7379	-0.38787	-1.2736	-3.7913	-0.31064	-3.6433	-2.9139	-1.0611	1.1791	2.4204	-1.3181	0.37119	-1.6872	-3.4517	-4.6489	1.2952	-5.2262	0.3397	0.29008	0.15372	0.038905	-1.0954	-2.9278	-0.95564	-3.4264	-3.4364	-2.4814	3.9488	-0.40297	0.0068292	-0.1492	-4.256	-1.3297	-1.0383	-5.5168	0.0081956	-0.39944	-0.50303	0.13422	1.1691	2.6026
-0.17439	1.2966	-1.2266	0.39166	-0.24394	-0.42787	-0.6586	1.2931	-1.0299	0.34986	1.1772	0.83918	-1.4022	-1.9556	-0.081275	1.3844	-0.1023	-0.89155	0.64764	0.62053	0.19841	-0.094072	-1.1702	-0.34977	-1.6359	-3.4882	-0.978	1.2944	-1.2201	-0.2936	1.6181	1.8894	0.94267	-0.58002	1.2006	-3.6244	0.24543	2.6476	0.12985	-0.50415	1.3283	1.3128	0.052393	-0.31674	-0.67557	1.2862	0.32678	1.4397	-1.1529	3.0137
-15.782	-14.31	-14.74	-13.509	-15.68	-15.545	-14.152	-11.38	-11.244	-13.516	-13.259	-13.807	-13.058	-12.478	-14.338	-12.757	-13.97	-9.8983	-15.846	-15.238	-11.869	-15.145	-12.708	-15.565	-8.0789	-10.781	-15.866	-17.145	-12.558	-13.617	-10.538	-11.276	-10.961	-15.053	-14.152	-12.163	-9.712	-14.551	-15.317	-11.764	-13.403	-12.719	-14.211	-14.605	-10.807	-11.186	-14.001	-14.755	-11.898	-14.655
-12.554	-13.498	-13.686	-11.689	-15.736	-12.925	-13.827	-13.199	-13.149	-10.972	-12.85	-11.965	-12.098	-14.417	-14.818	-13.808	-13.538	-11.016	-14.322	-11.773	-14.497	-13.353	-15.18	-11.834	-19.301	-13.45	-12.307	-10.567	-12.093	-11.652	-13.947	-13.149	-13.647	-14.704	-10.812	-10.964	-14.228	-15.462	-15.31	-10.522	-12.162	-11.467	-11.407	-12.42	-10.848	-14.173	-13.166	-16.627	-14.636	-14.777
-16.563	-13.987	-13.613	-12.629	-15.313	-11.467	-13.887	-16.605	-13.705	-15.467	-14.42	-14.111	-12.553	-15.092	-16.609	-12.312	-13.677	-13.452	-14.032	-13.537	-17.869	-10.274	-13.749	-15.266	-11.841	-9.9679	-15.406	-11.219	-10.893	-15.292	-12.376	-18.366	-14.204	-14.443	-12.248	-14.146	-17.032	-13.006	-16.364	-16.827	-14.598	-13.101	-14.169	-12.919	-16.42	-16.244	-12.458	-13.459	-13.212	-15.325
-21.091	-23.869	-20.614	-20.403	-18.56	-20.277	-21.303	-23.959	-20.009	-20.006	-20.127	-19.376	-22.246	-19.929	-19.438	-20.877	-20.056	-22.304	-19.376	-17.852	-19.635	-20.259	-19.284	-20.723	-20.627	-20.145	-20.134	-20.796	-22.648	-20.962	-24.312	-21.832	-21.934	-19.018	-19.062	-20.774	-23.231	-18.814	-20.927	-19.973	-20.963	-23.001	-19.001	-23.862	-18.411	-21.292	-16.791	-21.889	-20.154	-23.324
-9.8492	-8.1733	-5.8639	-10.694	-10.887	-10.582	-9.3066	-11.838	-11.164	-11.19	-9.9373	-8.0497	-10.368	-10.196	-9.4839	-7.4772	-8.9171	-12.072	-10.889	-9.8709	-9.9922	-8.7115	-8.6116	-12.569	-11.24	-10.35	-8.9371	-9.6919	-11.535	-11.726	-11.749	-10.351	-10.008	-9.2781	-10.564	-10.415	-10.641	-9.228	-10.196	-10.201	-7.0773	-6.8632	-10.348	-8.3737	-7.2857	-8.6331	-10.895	-7.6789	-6.06	-6.6231
-2.9075	-2.3138	-6.9169	-0.73321	0.08097	-4.6251	0.20224	-3.5985	-2.9058	-1.998	-2.6985	0.9686	-3.2099	-1.7214	-2.5551	-4.6319	-4.3837	-3.7258	-2.9422	-2.2738	-1.9189	-5.2967	-2.2191	-3.6918	1.0663	-1.3218	0.40442	-3.1638	0.92554	0.52329	-3.3797	-2.187	-4.0297	-1.7967	-4.4596	-2.4518	-2.2841	0.084279	-2.2939	-2.3885	-1.2352	-1.4898	0.43138	-1.605	-4.179	-2.8266	-3.3774	-2.2061	-2.1892	1.3688
-0.55999	-0.8137	-3.1113	-2.1169	-6.4105	-2.2214	-1.3547	-2.4224	-3.7316	-1.9269	-5.5646	-4.1461	-3.9525	-3.5601	-3.8219	-3.387	-1.0229	-1.3388	-2.4862	-0.39298	-2.7927	-0.98027	-1.6161	-4.4476	-0.92434	1.2444	-0.29847	2.3909	-0.75109	-0.86177	-3.2796	-4.338	-5.7117	-0.39313	0.28612	-1.5409	-3.459	-3.4408	-2.0752	-1.4274	-3.8739	0.68037	-3.1762	2.0282	-2.2272	-2.9641	-0.11996	-2.4995	-2.2618	-3.8646
-12.049	-11.775	-16.991	-14.631	-13.363	-14.765	-14.973	-12.707	-15.181	-11.999	-9.3124	-11.756	-10.801	-11.986	-16.029	-13.988	-17.384	-9.8234	-10.935	-11.724	-13.06	-12.492	-10.224	-12.239	-14.141	-11.366	-14.057	-10.23	-13.39	-13.924	-15.637	-9.1023	-10.297	-8.9301	-10.518	-17.779	-15.22	-13.066	-13.995	-11.098	-15.345	-16.638	-11.25	-10.305	-14.567	-11.575	-10.708	-13.951	-13.128	-14.938
-3.225	1.4062	-1.9928	0.46203	-0.341	-0.78535	-2.8106	-0.18302	-0.48779	-1.7208	-5.3763	-1.9884	-0.13049	-0.52525	1.3815	-2.9969	2.3269	0.10935	0.1302	-2.4619	-0.98526	-1.0959	-0.27443	0.9313	-0.90888	-1.7357	0.62156	-0.21696	-1.7025	0.46749	-0.69126	0.40739	-1.1915	-2.3311	0.79457	0.60814	-4.2035	1.1828	-2.2852	-2.994	0.80121	-0.11369	0.61713	-0.47707	-1.724	-2.9775	-2.2332	-2.4998	0.088842	1.4305
2.0046	6.2476	3.3286	1.7906	3.255	3.6649	5.5148	2.9187	1.2131	0.89754	2.6661	3.3204	-0.038912	3.7068	3.9432	5.0554	3.6643	1.6213	5.7387	4.6168	2.816	2.4415	-0.3656	0.65167	5.1381	2.7253	2.5184	2.7092	3.7211	2.5278	2.3361	5.1081	2.343	4.0255	3.4362	1.6239	0.58165	1.6436	2.0976	2.4237	0.53305	6.0621	3.3671	3.6914	3.5347	6.485	2.5031	3.6916	2.3633	4.0246
-8.2063	-4.1672	-4.847	-6.4295	-5.8571	-5.5115	-7.1887	-5.1556	-6.2294	-6.0693	-5.7917	-3.0403	-4.3857	-3.2824	-6.1842	-8.6973	-8.5769	-7.5884	-12.783	-2.46	-4.6069	-4.7897	-10.743	-5.0589	-5.4358	-6.6276	-9.1073	-7.6927	-8.3289	-4.7839	-6.8301	-8.8474	-5.7762	-3.9108	-10.669	-7.7665	-7.154	-5.2974	-2.7966	-7.244	-3.6233	-4.6139	-9.1868	-4.6764	-3.5026	-2.5866	-6.9497	-5.7211	-5.4357	-7.0025
-13.792	-17.135	-10.359	-12.482	-10.807	-13.31	-12.842	-14.406	-16.268	-8.7711	-12.478	-11.15	-13.209	-11.799	-16.938	-11.795	-13.354	-12.269	-15.258	-16.451	-15.889	-10.314	-15.556	-10.643	-13.02	-10.869	-9.9037	-14.341	-16.051	-14.798	-15.442	-11.415	-14.38	-11.074	-14.85	-10.584	-14.432	-12.462	-14.032	-11.974	-13.206	-12.36	-12.835	-13.177	-12.768	-11.494	-12.45	-15.013	-13.977	-16.534
-8.9539	-8.0031	-4.9408	-7.5076	-6.8703	-8.0854	-10.706	-5.2122	-7.4561	-5.4405	-6.3434	-5.9508	-4.3147	-8.472	-6.361	-9.2581	-7.0127	-4.9353	-5.7838	-5.8227	-5.9581	-4.6908	-8.0538	-7.3297	-6.947	-4.4953	-4.5503	-4.083	-8.1048	-3.9911	-4.2451	-9.9211	-7.4969	-3.7424	-3.9028	-7.4569	-5.7301	-1.8551	-5.851	-7.3016	-8.3038	-7.8497	-8.385	-8.8367	-7.088	-5.7869	-8.7833	-7.8011	-8.4351	-8.6494
0.38967	1.4502	2.2747	0.74891	0.28803	2.0737	2.2823	-0.70883	-2.3576	-0.78906	-0.26143	-0.99607	-1.0091	2.834	0.0055371	-1.2608	-0.83046	0.45453	-3.5542	0.50174	-2.7978	-1.3261	0.70792	1.38	0.65601	-1.1552	-0.15178	2.1517	1.0881	-0.24778	-0.67811	-1.76	1.6222	3.006	0.5904	1.6823	0.6378	2.5228	-0.019424	0.016071	-0.59734	2.1825	-1.5053	0.033473	-0.40241	0.4722	2.4072	-0.36288	2.744	-0.99159
-1.1357	-1.5282	1.1318	0.067209	1.0201	-7.0823	0.34863	-2.8347	1.4332	-3.2048	-3.0986	-1.4848	-1.2312	0.082864	-4.399	-1.006	-0.15278	-1.2357	-1.5965	4.8577	-2.1273	1.441	1.9096	0.5258	-0.33764	-0.33495	-1.0854	-0.45891	0.57152	-0.34039	0.34294	3.7423	1.1478	-1.0718	1.4134	0.49948	-3.849	-1.4435	-2.3616	-1.2766	0.72616	0.42806	0.75595	4.1578	-2.2961	0.95232	-3.5347	1.0049	-0.6432	-1.3013
0.27826	-1.9243	1.9774	-3.5238	-2.1622	-2.6539	-3.6001	-0.13705	-0.4928	1.8659	-1.6071	-6.431	-0.81022	-1.3105	-4.7442	0.11761	-3.4883	-5.3767	-1.6671	-0.16494	-0.69739	-4.1613	-2.3231	-1.6224	1.7576	-1.4296	-2.747	-0.83091	-2.0694	0.73125	-1.8043	-1.3801	-1.5512	-0.10311	-2.7404	-2.5267	-3.151	-0.61851	-2.5206	-1.2273	-1.3431	-0.22188	-1.8842	-2.8071	-3.9677	-2.2824	-1.7082	-4.4414	1.2017	-0.63656
-0.91333	3.4806	2.2462	-1.6232	-1.1021	1.449	0.070679	-0.12304	-1.4805	-1.1623	1.7362	-1.1447	-1.0253	0.5574	-1.6295	-1.0608	-2.822	3.8842	1.0142	0.77002	0.79999	-1.5515	-2.2066	0.24715	0.35348	-0.39608	-1.9014	0.50131	-0.60556	2.3361	1.1242	1.3508	-0.36205	0.71883	0.425	-0.14783	0.47337	2.4439	-0.63577	-2.2122	-3.4474	-0.20222	-0.53639	1.2824	-0.053097	1.6446	3.2467	0.50028	-0.72679	1.9633
1.2013	-0.79631	-4.4577	0.27052	-2.6178	-3.622	1.2014	-2.4709	-1.0437	-1.8062	2.3716	0.16732	1.1481	1.7515	0.47517	-6.5343	0.33141	-0.18366	-0.65295	-0.36664	1.2708	-0.26163	-2.6145	-3.144	-3.0039	-3.1092	-1.3487	-3.758	0.37518	-2.0221	-2.3216	0.75657	-0.35526	-1.093	1.2752	-0.078741	-5.7754	-2.5745	-2.816	-4.2268	-0.49254	-0.29868	-0.87501	0.40573	-3.7302	-0.96931	0.25847	-0.93086	-1.2712	-1.7105
-1.7904	3.82	-0.40528	0.33875	0.50865	2.1743	-5.9327	-1.7656	-3.1852	-0.89289	1.8494	0.31196	-2.6118	1.7994	-0.25943	0.46453	-0.82588	1.1589	-2.3517	2.7782	-0.4013	-2.5022	2.9148	-1.9033	-0.79784	2.7177	-0.15302	-0.83508	-0.088037	1.101	0.38215	0.26919	1.4818	1.5836	2.4437	-1.7243	1.7922	-0.92078	1.0309	-4.0394	-3.1089	0.58567	0.73149	1.4434	-0.20433	0.3398	3.2186	-2.7635	-3.404	-1.0558
-3.6476	-0.23703	-1.3905	-2.4778	-1.9273	-1.7537	-2.315	0.26336	-4.7752	-0.95794	-0.69351	-0.53743	-0.46301	-1.2981	0.030911	-0.051032	-1.3643	-0.66999	-1.3171	-1.4308	-2.2719	-4.0865	0.28384	-3.047	-0.24776	-0.50034	-0.65724	0.28355	-2.7602	-1.7318	-3.0682	-3.9463	-2.556	-0.58865	-2.3683	-2.5532	-1.9243	-1.8114	-3.123	-1.7573	-0.011211	-0.87165	-0.8376	0.54615	-0.61758	-1.724	0.1682	-3.1256	0.79502	-0.37065
1.487	-1.7563	0.24529	0.97182	1.5938	-0.44372	0.26045	-0.92031	-0.12732	3.8065	3.2743	0.23226	-3.5701	-3.3201	-0.40376	-0.72576	-1.413	1.8149	-2.2948	-3.2389	-0.8106	-0.8157	-1.2366	3.2333	2.1638	-0.054687	-2.7772	-2.6928	-1.4215	-1.0429	2.383	0.51365	-1.1912	1.2477	-1.0187	-3.6901	-2.6918	-0.8638	-1.222	-2.1966	-1.4983	-2.693	0.64012	-2.5563	-1.3345	-1.9972	-5.3751	-0.68555	1.094	-2.4637
-13.78	-15.696	-15.573	-14.17	-12.713	-17.284	-12.566	-13.914	-14.805	-16.075	-15.052	-17.517	-16.664	-13.218	-13.152	-12.148	-14.201	-13.776	-12.379	-15.655	-12.476	-16.79	-16.604	-11.603	-16.689	-14.312	-14.078	-13.341	-12.901	-13.226	-16.076	-11.556	-14.787	-15.748	-13.456	-11.191	-12.773	-12.456	-12.735	-13.956	-13.411	-15.532	-10.158	-12.251	-15.568	-13.418	-16.104	-15.061	-15.516	-12.463
-13.063	-13.722	-14.53	-9.3802	-10.729	-10.376	-8.2797	-7.8287	-8.9285	-7.8623	-11.485	-9.9823	-8.875	-6.4593	-10.884	-10.442	-10.954	-14.419	-9.849	-13.785	-8.3263	-13.691	-13.52	-10.432	-11.723	-11.064	-10.361	-11.81	-8.911	-11.537	-11.208	-9.9421	-13.501	-8.6276	-12.981	-10.829	-12.626	-8.7364	-11.416	-11.161	-11.296	-10.69	-10.714	-10.09	-10.985	-7.5135	-11.309	-11.157	-7.9483	-14.245
1.2547	2.147	-1.1535	-0.35471	-2.9568	-0.82857	-1.3817	-2.8201	-0.56958	-2.7103	0.35056	0.074132	0.76898	-3.6658	0.20689	-0.53539	0.57431	-2.0741	1.591	0.92616	2.0143	-0.82638	-1.4833	1.754	-0.96421	-0.049211	2.768	1.848	2.5889	-1.5972	-0.31772	-2.3345	1.3014	-0.66846	1.9765	-1.2187	-3.3185	1.137	-3.5022	-2.2497	-0.81918	0.21548	-1.4023	1.2346	-0.64457	-2.1496	-1.4231	-1.8486	0.31218	0.032139
6.2721	5.6861	3.2702	6.8033	7.7464	3.2871	6.3128	6.9014	4.1334	6.0785	9.5287	6.5582	3.5606	4.3783	5.9647	3.6077	6.634	5.1944	5.2283	3.6898	6.0037	9.2246	5.6839	7.6365	5.1565	4.6001	4.5302	3.0337	4.619	5.1833	3.4921	5.6877	3.5699	3.4346	6.0586	6.9704	9.1901	11.198	3.7685	5.4128	6.1436	6.3569	5.2036	2.3908	5.8054	3.8018	3.5487	5.3245	8.4184	5.8011
-17.991	-13.166	-11.729	-13.47	-11.995	-14.4	-13.047	-9.7661	-13.505	-14.45	-13.659	-15.455	-14.385	-14.6	-11.745	-10.903	-12.452	-13.633	-13.817	-15.623	-12.713	-12.237	-12.3	-12.467	-12.179	-11.973	-14.573	-13.489	-13.463	-13.209	-12.604	-11.909	-18.271	-13.175	-11.895	-13.093	-14.074	-11.917	-15.2	-12.729	-15.703	-10.436	-10.723	-13.968	-13.96	-12.934	-15.514	-12.904	-15.391	-17.365
-1.0246	-2.997	-2.1534	-2.3307	-3.7669	-0.41523	-3.1633	-0.98126	-4.7153	-2.9316	-2.5507	-3.8861	-1.9101	-4.5576	-1.94	0.049187	-3.8124	-0.98892	-1.9424	0.78729	-6.156	-2.0755	-0.22773	-1.9642	-1.0248	-2.0811	-1.8718	-1.6646	-4.1272	-1.3655	-1.4453	-0.69173	-0.16777	-5.079	-4.1352	-2.9774	-4.1985	-7.6804	-2.0892	-2.0618	-3.696	1.335	-0.048	-3.9758	-0.10588	-2.0465	-0.60486	-2.2176	-4.8562	0.8026
-8.6987	-12.322	-10.153	-13.734	-14.491	-8.6757	-7.5201	-9.991	-12.352	-11.601	-10.61	-11.038	-12.614	-10.888	-8.1891	-13.973	-12.186	-9.1754	-8.2906	-13.354	-11.373	-10.059	-9.5594	-12.201	-11.076	-10.099	-12.323	-11.435	-12.05	-9.8255	-11.465	-12.422	-9.6991	-13.633	-10.452	-11.037	-10.603	-7.0461	-11.257	-9.904	-11.314	-10.602	-9.0704	-12.201	-11.062	-9.7174	-9.9265	-9.3145	-12.23	-9.1197
9.9761	8.8437	7.3158	11.722	9.2076	9.151	11.636	11.136	9.4267	5.8537	5.8834	10.077	7.0262	7.1261	4.3472	10.47	7.2648	6.4642	11.069	8.3206	9.3455	5.4929	8.8594	7.6564	9.4255	5.9197	7.5458	12.937	4.4898	6.8246	5.1121	6.7348	7.294	6.1059	5.1483	9.248	6.8384	5.8239	7.7972	9.7573	4.6381	10.394	10.054	7.1817	10.576	7.9005	11.287	7.3888	6.8013	6.4791
-3.4312	-3.6935	-5.142	-7.3374	-3.0329	-3.1927	-7.6873	-7.2184	-4.2491	0.80251	-4.606	-6.0651	-7.9052	-7.3921	-9.0801	-3.1169	-5.6888	-3.9493	-4.965	-2.9572	-6.2454	-6.0469	-4.8474	-9.1285	-7.9205	-3.9951	-5.2077	-5.9262	-4.8999	-6.5769	-6.2789	-4.8014	-6.7501	-3.8042	-5.4359	-6.6126	-4.7484	-5.2906	-4.1171	-7.183	-1.9929	-5.9791	-7.0888	-4.014	-2.2482	-6.396	-7.464	-8.0517	-5.2046	-1.9796
-7.0901	-11.601	-12.968	-7.5342	-8.8157	-7.9604	-8.5715	-9.5288	-14.447	-8.0145	-13.375	-10.37	-12.772	-12.645	-12.554	-9.9719	-10.23	-10.168	-9.2039	-11.492	-9.5398	-9.5753	-9.1365	-7.15	-10.309	-12.158	-14.296	-12.575	-11.925	-10.996	-13.305	-13.005	-11.157	-11.318	-10.171	-13.353	-8.0835	-10.635	-11.824	-9.3384	-6.9805	-10.24	-11.922	-9.1257	-9.0428	-5.7398	-9.6974	-10.925	-8.0774	-12.134
11.776	6.7516	11.795	8.2765	11.143	9.1057	10.687	7.9738	8.1471	12.182	7.6365	8.54	11.051	7.9189	11.582	11.796	8.6542	9.4369	13.132	12.352	11.562	9.179	7.869	9.2794	11.005	11.728	9.4774	9.6956	8.4732	10.856	11.983	10.04	11.338	12.066	8.2258	11.078	11.86	10.395	12.845	10.244	7.5824	10.722	11.441	14.126	11.595	9.8035	9.1015	12.53	10.571	6.9035
7.749	8.0769	5.4072	7.7778	11.985	5.4826	9.3875	10.445	8.3464	7.4715	6.3684	4.1979	9.3855	7.1954	4.2229	11.42	6.4699	10.529	13.121	10.67	6.8231	9.219	11.816	7.3957	7.5305	8.5685	6.406	6.2697	9.1401	9.7866	5.7287	7.6161	6.6864	8.0117	8.7249	6.156	7.2384	9.4505	5.6836	6.7113	5.8926	7.7912	7.5688	7.0987	8.5398	5.5829	4.6998	8.6568	10.081	6.9859
-7.5499	-6.1679	-7.0985	-8.8358	-6.1219	-6.6208	-7.6478	-7.3492	-5.7598	-10.123	-4.8747	-5.1293	-9.782	-4.9567	-8.515	-5.6387	-4.4927	-6.796	-7.3576	-9.0444	-5.628	-6.6086	-7.8847	-7.082	-6.3694	-4.8275	-7.4965	-7.9712	-6.0504	-6.7042	-5.2593	-4.3212	-10.251	-5.483	-11.322	-5.3259	-3.9727	-6.1778	-7.37	-9.4282	-8.1101	-5.3694	-6.2269	-5.8784	-4.5042	-8.0189	-8.8638	-5.3453	-6.8068	-6.2484
0.66392	-3.0413	1.8286	-1.3086	-1.9027	0.40792	0.40579	2.5463	0.28947	-2.0467	0.46851	1.5103	-0.54694	-0.082311	-1.9203	0.13442	-0.97945	1.9112	-1.7809	-1.2576	0.72371	-3.5378	0.83331	3.3302	-1.4859	0.41866	-0.26066	4.5941	3.833	-0.10887	0.34541	3.0563	-1.3666	1.9628	-0.49134	-1.4891	-0.26989	2.9316	2.0136	-0.74959	0.38584	0.39235	2.3029	0.83901	-1.1309	-1.0507	-1.288	1.8433	-1.1611	2.1642
8.5338	7.1937	7.8147	10.904	9.6347	12.994	6.0436	12.199	9.334	7.2408	10.985	10.578	9.9556	10.231	7.5557	8.1929	9.1201	10.007	12.5	6.4452	10.007	11.567	8.5375	7.4947	12.316	12.035	12.033	12.098	8.8359	10.435	8.8563	7.8597	9.8295	9.9068	11.495	6.9159	11.65	8.652	11.37	9.5923	8.2462	7.1171	9.7599	6.9216	9.1946	6.0688	9.8673	12.197	11.18	11.021
-16.084	-10.712	-14.597	-15.087	-10.804	-11.19	-8.8521	-15.293	-15.033	-11.687	-16.961	-13.427	-11.78	-11.551	-11.712	-13.994	-13.127	-13.341	-15.303	-11.406	-15.583	-9.6776	-14.726	-11.937	-11.946	-14.072	-13.967	-14.33	-13.576	-13.116	-16.487	-13.321	-15.323	-13.845	-13.068	-13.343	-11.96	-14.514	-15.924	-13.218	-12.884	-12.288	-11.073	-11.954	-12.22	-13.985	-11.205	-16.285	-10.12	-15.163
-11.733	-9.214	-13.962	-12.198	-13.726	-10.329	-12.45	-11.063	-12.292	-12.055	-10.362	-10.776	-10.846	-11.248	-11.663	-12.233	-9.2108	-10.716	-10.187	-13.345	-10.757	-13.107	-7.8543	-13.422	-10.529	-11.113	-12.802	-13.296	-13.485	-11.106	-11.948	-11.139	-12.552	-12.876	-14.878	-14.092	-13.19	-12.12	-10.418	-13.86	-9.7637	-12.407	-12.192	-9.3663	-11.41	-8.4404	-9.0666	-10.956	-10.136	-14.956
-3.8767	-4.0291	-4.8481	-5.1749	-4.521	-7.4885	-3.6719	-7.5293	-6.8702	-7.2151	-3.7204	-3.8261	-2.8105	-6.9851	-4.1103	-0.3359	-4.7121	-6.0203	-4.3227	-6.1957	-1.3153	-4.9853	-3.4837	-4.8165	-2.3584	-8.1601	-4.9111	-4.0568	-3.6628	-5.566	-4.1017	-6.0508	-6.5186	-2.9473	-3.2652	-5.9199	-6.7405	-6.518	-4.3889	-5.288	-5.782	-5.9458	-6.2945	-4.6608	-3.424	-2.7525	-5.7624	-4.1805	-7.2633	-7.2252
1.5558	-1.0863	-0.87963	0.71732	-1.5277	-2.0517	0.1033	0.18961	-1.3195	-2.949	0.32684	-0.76899	0.28046	-0.97234	-0.7777	1.0364	0.017628	-0.6822	-1.8018	-1.302	-0.44289	-0.408	-1.4933	-1.2106	-2.5076	3.4249	-1.9998	1.6901	0.82352	2.2773	-1.6963	0.056815	3.6325	-2.299	-3.9761	0.64577	-1.2419	-0.81759	-0.16462	-0.28579	-2.969	1.5822	2.0177	-5.832	1.1711	-4.6258	-2.3926	-2.1182	1.0421	0.8694
-0.41324	1.2415	3.7022	0.99559	3.9306	7.4285	1.8211	4.1779	1.2894	6.9864	5.108	4.6675	4.4582	2.3047	2.2445	0.39469	5.5645	1.365	3.7621	0.56543	2.6709	2.549	1.3157	3.0599	1.0433	4.3437	2.5306	3.7129	0.60298	3.2879	0.29185	1.927	2.7438	5.5799	3.8892	0.66522	1.0973	0.6622	3.2385	3.0654	-1.5823	2.1277	5.8152	0.29044	2.5569	1.8246	4.0794	4.8618	3.5278	2.2935
-1.1017	-2.2493	-0.11249	0.18435	-1.7186	2.9473	-1.6571	1.0419	-3.3822	1.1585	0.075705	-2.0814	0.11951	-6.0089	-1.3292	-2.3151	-1.4283	-4.1472	-0.17752	-1.5348	-1.1887	-2.4897	-2.7276	1.2156	-0.1548	0.96754	-0.040933	-0.90014	-0.902	-0.89106	0.4533	-0.65505	-2.9616	-1.8687	-1.0119	-2.4593	-1.7162	-3.4532	-2.2216	-1.5701	-0.64673	-1.1593	-0.38812	1.5783	-0.55983	-0.93921	-1.4248	0.61573	-1.2084	-2.4464
-21.845	-22.407	-25.205	-22.363	-23.828	-20.387	-19.626	-20.274	-26.094	-22.203	-19.165	-19.333	-24.225	-23.932	-21.644	-21.375	-21.021	-24.234	-19.059	-23.02	-23.258	-25.359	-21.191	-21.446	-24.115	-22.673	-20.543	-20.403	-19.483	-21.324	-22.805	-22.526	-22.616	-21.092	-21.352	-23.326	-23.395	-20.341	-22.728	-19.511	-22.219	-20.834	-22.694	-20.021	-23.273	-21.446	-22.182	-22.94	-25.715	-19.525
-1.6328	-1.129	-3.4746	-3.2555	-3.2444	-1.057	-4.0187	-5.5632	-0.96535	-1.1748	0.35899	0.59151	0.4385	-2.077	-2.6787	-0.30185	-4.0425	-1.4881	-3.1612	-2.7088	-3.1956	-2.5954	-0.54334	-2.7595	-0.96758	-1.0203	-0.054932	2.2779	-1.346	0.61623	-0.65638	-2.2927	-1.526	-2.5615	-2.1179	-3.2811	-0.73243	1.1404	-0.16291	-1.2966	-2.8246	-2.5816	-2.495	-0.073181	0.22717	-3.0004	-2.2423	-2.8653	-1.4453	-0.48322
-2.5513	-3.8856	2.0838	-4.1795	-2.1002	-2.0713	-1.8706	-3.6071	-2.8537	-1.3473	-3.6647	2.0193	-5.7563	0.36636	-0.34504	-2.2345	0.18467	-1.0979	-2.1118	-2.3961	-3.411	-1.3372	1.6834	-1.8323	-0.23612	0.94744	-2.9572	-3.2677	-1.6449	-1.9955	-0.66806	-2.2509	-1.5445	0.40082	0.38488	-0.77342	-0.17628	-2.6737	-2.3692	0.73822	-4.3213	2.1553	-1.1119	-0.82557	-0.94415	-0.87572	-3.1546	-3.7625	-0.90254	-4.0106
-13.121	-7.6164	-8.2674	-6.0228	-7.1569	-7.6742	-8.1489	-8.2248	-8.7946	-7.8905	-8.119	-9.7617	-11.851	-8.4117	-6.4912	-7.7438	-8.4401	-7.9981	-9.7733	-9.4982	-8.7207	-7.3198	-10.806	-10.948	-8.6261	-12.215	-10.381	-8.8228	-9.5017	-6.6839	-10.725	-11.962	-7.947	-10.662	-8.5421	-8.5385	-7.4812	-8.5052	-9.1477	-7.4093	-9.1873	-6.542	-7.158	-7.1949	-5.981	-8.5898	-7.1983	-8.4213	-6.854	-10.93
-4.3049	0.75777	0.5215	-2.4484	-4.2186	-1.435	-1.5776	0.21515	-2.5258	-0.8789	-3.0352	-0.66255	-3.1362	-1.7802	2.5174	0.45489	-3.6571	-4.1475	-0.34912	-4.115	-2.723	-1.088	-2.4785	-1.467	0.48054	-3.6134	-0.7463	-0.53368	-2.587	-2.4536	-3.4985	-1.8103	-1.4603	-3.1554	-1.0197	2.2636	-2.4744	-2.1004	-0.13062	-2.1131	-0.98615	-1.4581	-1.7924	-0.3459	-2.4072	-0.18145	-2.0071	0.43665	-1.7231	-2.3228
-11.978	-11.887	-8.4174	-9.5636	-9.8819	-9.2946	-8.485	-10.863	-9.2447	-10.713	-11.382	-12.83	-7.4782	-10.699	-10.354	-9.8956	-11.548	-13.295	-7.3316	-8.6329	-9.5143	-9.9765	-12.572	-9.353	-11.836	-8.0041	-12.615	-8.4611	-10.454	-8.7894	-8.8623	-12.056	-11.97	-6.5753	-8.7463	-8.9027	-9.6628	-9.2938	-11.235	-14.26	-9.7611	-7.4087	-7.8044	-8.0694	-10.116	-11.252	-12.066	-13.673	-7.713	-10.456
-11.267	-10.39	-10.672	-10.264	-11.763	-17.099	-13.201	-12.672	-15.029	-13.834	-13.28	-12.972	-10.157	-11.307	-11.779	-13.621	-11.325	-15.698	-14.396	-13.054	-12.935	-14.211	-13.463	-12.773	-11.68	-13.395	-12.827	-13.364	-12.283	-16.076	-16.039	-16.079	-13.305	-16.188	-14.069	-14.944	-11.776	-15.204	-11.959	-14.382	-12.698	-11.26	-14.017	-12.628	-14.235	-9.2797	-13.617	-11.871	-12.332	-12.493
8.6936	7.8918	8.6804	12.444	10.975	7.8223	8.7877	9.8034	11.196	8.2376	7.9775	6.9815	9.0161	9.1594	9.3449	7.4755	7.401	9.5386	11.413	8.3303	13.677	7.8677	11.458	8.3464	9.9009	5.4771	11.566	8.8275	11.428	6.3615	9.9377	13.092	8.7555	5.1431	6.2081	10.58	4.3772	7.2843	3.8816	9.305	5.7524	9.701	8.6705	9.4313	9.5519	9.1453	7.683	7.6679	7.9005	7.3823
-1.4825	-1.2676	-2.224	-0.35266	-2.0722	-0.24166	-4.0248	-2.6728	0.38699	-5.3231	-0.62657	-1.8565	-5.0998	0.06269	-1.3911	-2.4967	0.68506	0.10731	-0.80336	-1.7801	-2.104	0.37488	-3.3537	-0.27619	-0.5652	-1.6419	-4.964	-0.27623	-2.86	-0.29532	-0.0015331	-1.068	-1.6971	0.98669	0.9365	-2.5034	-2.6474	-2.9849	-0.82447	-7.6706	-1.5766	-0.3208	-4.5446	-1.8578	-0.51238	-3.3422	1.0274	-2.6406	0.76007	-2.5536
8.4476	5.1679	5.9233	6.2973	4.5725	6.9614	3.5579	4.3331	3.8885	8.058	5.9561	3.6394	4.1174	4.0426	9.5897	1.6619	5.6884	6.5313	1.1597	5.6609	7.6405	-1.5502	2.5111	4.412	0.82466	4.4175	2.1191	2.5719	7.1282	5.597	5.1941	0.5491	2.0587	4.0761	3.2463	0.61325	5.8851	6.871	5.1246	5.6487	3.6792	6.8083	2.4836	4.92	3.9308	5.216	6.3055	5.6212	5.4722	3.4139
-10.471	-12.763	-11.654	-12.83	-10.122	-7.8013	-15.022	-12.285	-14.948	-8.3155	-12.685	-11.889	-12.288	-12.257	-12.108	-9.5253	-13.226	-12.561	-13.533	-13.436	-12.123	-10.082	-11.381	-14.69	-12.407	-10.514	-10.418	-13.008	-10.642	-10.878	-12.353	-13.29	-11.761	-11.011	-12.772	-12.34	-9.9765	-10.447	-9.2364	-13.178	-12.16	-10.427	-10.266	-12.625	-12.392	-11.995	-10.188	-11.845	-9.014	-9.8241
2.7478	-2.1601	3.9105	2.1716	2.5526	2.2151	-1.4361	1.9412	3.6926	2.494	6.5513	0.19695	1.9569	1.0627	4.8688	3.7873	2.8977	1.4893	1.2227	1.6794	3.3553	3.598	1.3148	1.9946	2.4114	1.0954	0.11264	2.837	0.47135	-0.35176	3.1922	1.9795	0.93893	2.1531	4.1555	0.4013	0.27733	-0.54749	2.8559	2.843	6.523	6.155	1.5413	2.3653	2.6916	0.82379	5.6288	0.81665	5.9308	-0.62771
8.1022	10.6	10.367	11.898	8.9308	9.8348	7.4515	10.769	8.5265	9.7116	7.0983	8.4281	13.795	12.877	8.508	10.474	12.862	12.127	11.464	12.266	7.9942	13.371	11.004	9.0137	9.4339	9.6901	9.6688	10.721	11.224	13.628	9.2909	12.501	9.003	10.826	10.045	11.45	11.579	11.678	12.72	12.043	11.867	12.381	10.068	8.6779	10.028	8.8041	10.104	9.9533	11.072	13.106
2.7014	4.0988	2.7139	5.5893	3.6538	2.4832	2.747	0.93657	4.7476	7.2654	1.1223	0.11343	1.6004	1.5653	3.8084	4.677	3.358	3.719	2.3793	5.9681	3.364	3.2702	5.8494	3.8487	2.7321	-1.9181	4.8066	1.1821	0.2724	3.2928	-1.3157	2.1836	2.4322	2.8131	1.8061	3.0994	-0.024768	-0.25993	0.38333	4.0953	7.4333	4.2077	3.3919	-0.15468	-0.75101	3.3971	2.6369	1.8324	-0.79481	1.6041
-1.8414	-5.3867	-1.5784	-3.3527	-0.081173	-1.4446	-0.42174	-1.9415	-4.2545	-4.7871	-0.5578	0.89076	-3.2852	-5.0359	-1.454	-3.5341	-2.865	-2.8773	-2.887	-0.83459	-5.1662	-4.0212	-0.86784	-3.8859	-2.0523	-4.5425	-2.3694	-3.2064	-2.3891	-4.3226	-2.503	-0.79301	-0.54204	0.2258	-1.9509	0.061741	-2.2356	-3.6761	-4.535	-2.8547	-0.59635	-1.6366	-3.5141	-2.8458	-2.9827	-3.4435	-4.0683	-0.72551	1.2992	-5.0509
-10.019	-11.13	-10.557	-10.678	-11.046	-12.877	-12.397	-15.023	-10.896	-13.714	-9.0726	-11.12	-8.388	-10.756	-13.605	-12.155	-11.26	-11.647	-10.97	-7.6374	-13.909	-12.348	-9.8594	-12.587	-11.466	-12.736	-11.99	-8.8892	-14.955	-11.953	-16.272	-11.079	-15.177	-12.614	-11.425	-13.511	-9.0787	-11.413	-9.6857	-10.474	-13.15	-10.156	-13.147	-10.67	-10.019	-11.737	-12.181	-11.934	-10.778	-9.8754
-11.9	-12.307	-13.285	-11.383	-10.338	-14.799	-15.918	-14.359	-13.509	-9.2794	-13.196	-10.334	-17.913	-12.754	-11.464	-14.207	-11.268	-10.109	-14.673	-16.168	-10.851	-13.025	-10.825	-14.038	-15.469	-11.839	-14.236	-14.328	-14.758	-15.107	-11.44	-13.155	-11.222	-12.526	-13.806	-11.081	-16.779	-11.529	-11.364	-13.878	-13.602	-12.303	-15.162	-15.427	-14.031	-14.879	-14.847	-12.709	-14.586	-15.585
-11.212	-10.905	-10.055	-12.692	-13.03	-9.5034	-8.9473	-10.817	-10.969	-15.388	-9.6909	-9.0371	-13.44	-6.7701	-9.9903	-9.7535	-16.182	-13.225	-8.1981	-12.264	-14.583	-9.058	-14.104	-10.934	-13.078	-6.8476	-11.475	-9.2827	-12.848	-9.6998	-8.8588	-12.06	-9.3244	-13.139	-8.2373	-8.7323	-7.9985	-9.7169	-11.366	-12.848	-9.0824	-10.434	-10.674	-12.306	-11.608	-13.137	-13.843	-9.7205	-10.825	-9.8397
3.9026	5.2075	5.6343	6.3629	3.9736	3.7975	3.6211	7.1283	7.518	4.1797	4.2417	4.4006	2.3132	6.1736	2.6112	4.6866	2.9108	4.6634	4.7862	9.3431	6.4545	6.6111	3.9195	3.5167	2.8405	3.0392	1.9826	7.4689	5.2201	2.18	1.8665	3.7613	-0.49735	4.4477	4.6702	5.9972	3.8054	3.2891	3.5672	3.1258	6.2618	2.4579	7.7569	1.8749	3.5223	6.789	5.4681	6.6078	2.8549	4.1143
0.29963	-4.4513	1.5949	-6.5115	-3.835	-1.1461	-4.5877	-3.1885	0.4779	-3.3261	-2.7713	-5.3134	-5.9742	-2.4605	-1.2065	-2.1614	-5.0471	-2.5578	-5.8031	-0.51892	-3.8294	-3.2754	-2.1822	-3.0173	-5.6897	-0.29046	-2.704	-2.5591	-5.9449	-3.7253	-1.6168	-4.3916	-0.51876	-0.9199	-2.3122	-0.11264	-2.2572	-3.1738	-2.9671	-0.94877	-1.1252	-1.6442	-3.3457	-0.47883	-4.5945	-5.3639	-2.3015	-3.5976	-1.4982	-1.3032
-10.908	-10.45	-11.031	-8.2129	-9.5249	-10.589	-9.5568	-7.9069	-8.3005	-12.284	-9.1096	-7.9938	-9.5642	-8.1756	-8.3441	-9.093	-10.073	-9.3286	-9.2792	-7.6009	-6.261	-11.724	-7.8514	-8.9848	-10.141	-6.1438	-8.2305	-9.4073	-8.5607	-6.6934	-5.8201	-11.12	-9.2779	-10.355	-10.714	-6.8508	-9.5713	-9.0194	-9.7783	-7.7148	-10.265	-7.76	-8.2683	-9.0815	-11.1	-11.353	-12.537	-10.739	-8.8282	-8.1744
8.7172	4.3038	6.6486	10.201	8.0978	6.1005	8.6456	10.49	9.1974	9.4398	7.9526	7.1323	7.736	6.1522	8.2816	9.7751	7.7955	7.6949	9.5429	7.8852	8.9876	10.662	9.2954	5.8646	10.191	8.0231	8.5797	6.6309	9.1067	6.7261	5.338	5.553	4.9365	7.0758	8.7359	7.1574	8.8637	7.7788	8.1437	11.569	4.7692	6.484	8.9274	8.5221	8.3448	9.6333	8.0818	10.076	8.7432	7.4514
-5.4299	-7.1484	-8.2657	-10.394	-9.5258	-8.9392	-8.0684	-11.227	-10.708	-11.562	-6.5307	-10.865	-10.416	-12.934	-11.363	-7.7793	-9.8976	-8.3282	-9.6483	-8.2539	-9.9796	-8.8461	-12.146	-7.1274	-13.339	-7.4376	-9.5971	-10.439	-10.296	-10.118	-10.961	-10.747	-12.093	-12.099	-12.033	-11.972	-7.1448	-7.6851	-10.645	-12.441	-8.8293	-9.8727	-11.229	-9.7978	-8.4731	-10.594	-8.635	-13.114	-9.6616	-8.3489
-10.369	-12.79	-13.606	-12.828	-11.152	-13.76	-15.547	-9.8959	-11.564	-16.544	-12.988	-10.329	-13.87	-13.468	-11.536	-10.928	-13.362	-9.7813	-10.649	-10.494	-11.339	-12.203	-10.055	-12.335	-10.674	-10.8	-13.688	-11.049	-12.913	-10.6	-8.859	-10.789	-14.19	-12.908	-12.437	-13.151	-8.2827	-9.21	-10.154	-12.463	-11.153	-11.276	-13.524	-11.647	-10.792	-12.414	-10.538	-11.284	-13.827	-10.699
2.1685	1.0985	-2.6545	0.13847	1.0662	-0.49806	-1.3234	-0.97725	-1.4292	0.98174	5.6258	1.2534	-1.5535	1.4924	1.2189	0.97133	-2.4521	2.0738	2.6886	-1.1937	-2.8128	-3.8022	-0.15252	3.894	-1.7507	2.3807	1.0273	-1.1604	-1.3084	-0.11544	-1.613	1.2611	0.27968	0.64277	-0.45029	-0.73388	0.66378	0.65434	0.83819	-0.27311	1.1717	-0.1487	0.32881	0.30921	3.215	-2.2381	-0.67154	-0.55284	0.085267	-0.85609
3.0731	2.8023	1.4682	1.7069	1.5254	0.28192	2.4509	1.0496	1.5943	2.8004	0.90222	-2.3902	2.7319	3.7832	3.2785	0.46921	3.4353	3.1099	2.0453	-2.2229	0.28306	-1.2841	-1.014	0.22721	0.3097	1.7507	3.4735	-0.38029	0.92817	2.3198	-0.47367	1.4599	1.4814	0.51024	3.2531	3.8996	2.0626	3.1953	2.2301	0.91503	1.6712	-0.063184	1.5966	-1.9511	2.6165	2.1294	2.3012	-0.35925	1.2467	4.4877
-12.776	-12.095	-12.271	-12.906	-12.354	-11.313	-11.267	-9.6729	-12.423	-9.787	-11.774	-13.587	-12.189	-13.254	-9.3597	-15.899	-13.106	-11.927	-11.812	-11.319	-12.577	-11.354	-9.3116	-11.503	-12.765	-10.913	-12.121	-11.909	-10.181	-13.594	-13.355	-13.66	-10.431	-12.503	-7.9742	-13.334	-12.727	-9.7715	-13.153	-12.425	-13.811	-10.177	-9.1728	-11.201	-9.8033	-8.9661	-13.61	-12.232	-10.678	-11.691
-13.103	-15.767	-10.857	-12.838	-9.1999	-11.251	-11.664	-9.8251	-10.128	-8.4754	-10.686	-11.058	-9.2896	-11.376	-9.2163	-8.1857	-12.039	-8.8	-9.2538	-8.6595	-8.9758	-10.357	-8.5523	-7.7608	-10.806	-10.396	-10.973	-11.269	-6.7363	-13.214	-9.1518	-9.389	-8.7711	-8.9734	-9.1332	-11.521	-13.336	-11.224	-10.509	-9.35	-11.632	-11.226	-9.377	-11.541	-9.9132	-8.9511	-8.942	-11.626	-10.831	-12.267
-10.742	-12.8	-12.312	-14.108	-12.588	-10.154	-10.352	-13.29	-10.388	-8.7714	-12.177	-8.3893	-12.323	-10.202	-12.834	-11.818	-12.782	-10.732	-12.136	-11.301	-13.309	-10.785	-11.211	-13.194	-14.176	-17.101	-12.413	-13.147	-12.91	-14.315	-11.772	-11.054	-12.565	-8.8842	-9.0154	-9.1463	-8.5081	-8.8525	-10.237	-14.532	-9.6078	-10.755	-12.403	-13.08	-13.953	-10.979	-15.057	-12.443	-11.471	-11.57
-3.9815	-2.1485	-3.4468	-2.105	2.4799	-2.0477	-1.0498	-3.0627	-3.6785	0.99202	-3.2348	-4.2789	-4.8626	-1.8315	0.36138	-3.3896	3.118	-3.3607	-3.9419	-4.2933	0.83874	-3.5114	-1.6684	-1.1646	-4.6121	0.24267	-1.732	-1.1006	-1.234	-6.5462	-1.9622	-0.55668	-3.1717	-3.719	-1.2303	0.35954	-0.53617	-2.056	-2.1873	-2.5033	-2.8323	0.13525	-0.7337	2.206	-3.6497	3.2678	-3.0787	-4.1372	-1.7142	-3.5624
-16.362	-13.511	-10.782	-14.263	-12.808	-15.92	-14.423	-11.769	-14.283	-14.78	-13.945	-15.825	-11.416	-12.084	-14.369	-11.087	-12.301	-14.177	-14.986	-11.198	-11.101	-9.1068	-12.634	-13.868	-12.063	-16.143	-10.117	-11.737	-12.943	-11.657	-11.31	-14.421	-13.644	-12.436	-11.277	-9.9858	-12.226	-14.052	-14.275	-14.141	-12.869	-12.976	-11.982	-14.524	-13.789	-10.808	-13.32	-13.421	-10.941	-14.051
0.4046	-2.029	-1.2029	1.7324	0.92275	-0.53772	-0.35622	3.788	0.42159	-3.6075	-0.52893	-0.47011	0.096276	1.6437	-0.035409	-1.1837	-0.62826	0.84711	-1.7248	-2.5217	2.0631	-0.11726	-3.5956	-0.85349	-0.11424	0.56839	1.1737	1.5926	-0.65839	1.9256	0.83462	-0.27363	1.8445	1.8863	2.6431	-5.5894	-3.3561	-1.5985	-0.0038016	-2.1304	-1.4815	1.279	-0.73601	-2.2555	-0.61977	-2.139	-0.82996	1.47	-0.81964	0.021252
-8.9807	-9.8157	-8.5262	-10.028	-7.6902	-10.692	-6.9613	-9.517	-6.5717	-7.7233	-10.017	-10.669	-7.8996	-4.7981	-9.311	-10.556	-7.829	-6.9713	-11.512	-6.969	-4.5212	-6.5839	-7.1252	-10.002	-7.7416	-9.6452	-6.879	-8.8214	-8.5909	-7.0662	-8.7484	-10.7	-7.4289	-10.806	-8.2725	-7.1214	-5.9284	-9.6143	-10.504	-6.3739	-8.0168	-7.3876	-8.2246	-8.4393	-10.301	-10.535	-7.6573	-8.3824	-6.7519	-9.4025
-3.2816	-0.40991	-2.476	-0.98721	-4.8327	-5.3892	-0.078064	-0.11339	0.0069242	-2.8504	0.92133	0.80982	0.22106	-2.2831	3.0625	0.10147	0.54836	-2.3796	-2.0281	0.68951	-0.65121	-4.223	-2.1274	-0.18392	-0.26433	-1.8438	-0.3058	-3.297	0.15062	-3.7485	-0.72749	-0.66988	-3.779	-0.30133	-3.054	0.21683	-0.047641	-1.1556	-4.714	-2.5914	-0.29866	-0.10699	-2.6585	0.33894	-2.8649	-2.173	-2.4472	-1.6924	-2.7497	-2.2295
-24.955	-22.286	-24.45	-21.478	-20.874	-22.561	-24.986	-24.505	-18.096	-20.005	-21.333	-20.736	-21.293	-22.932	-21.193	-20.669	-21.256	-20.149	-24.29	-22.314	-22.167	-23.591	-23.425	-20.443	-20.25	-21.702	-22.465	-22.691	-20.983	-22.616	-19.128	-24.89	-22.435	-25.263	-22.371	-22.163	-24.557	-22.438	-20.959	-22.346	-19.022	-22.458	-20.456	-25.498	-21.148	-21.508	-18.3	-23.445	-22.153	-18.497
-20.896	-24.034	-21.187	-26.802	-24.861	-19.813	-24.966	-26.43	-23.801	-23.466	-21.048	-23.029	-18.886	-21.51	-20.432	-21.21	-20.182	-22.549	-21.079	-21.527	-23.086	-23.208	-21.936	-21.504	-20.767	-21.883	-24.943	-24.263	-22.649	-22.051	-23.269	-24.17	-20.911	-21.268	-23.244	-27.36	-23.241	-19.383	-22.737	-22.85	-23.46	-20.674	-22.025	-21.218	-19.975	-23.427	-24.876	-20.833	-22.944	-26.807
9.9047	8.5781	4.0769	6.4143	9.8939	8.6401	9.2436	10.635	8.723	8.6836	11.393	7.9946	10.223	8.6194	9.4155	9.4917	8.9829	8.5777	5.8984	6.5928	8.2098	11.236	10.598	10.181	8.8456	8.1654	7.7313	7.1648	9.8651	11.236	8.3477	5.909	10.608	6.3313	8.715	8.7832	10.964	4.9034	9.0015	9.8983	9.1292	9.2078	11.203	8.7349	9.7782	7.1543	9.1515	8.4562	7.9588	9.2693
-4.0862	-1.0746	-3.9317	0.70477	0.89332	1.4714	-0.63068	-3.763	0.34018	0.06072	-1.0008	2.1344	-0.12671	3.42	-0.83878	1.9222	1.9847	-0.55932	-1.4181	2.014	-2.6128	-0.89583	-0.33678	-1.1123	-3.3467	-2.0132	2.7521	-2.8719	0.020031	-1.7381	-1.1079	0.69585	1.5635	-1.1876	-2.061	-1.1403	-1.6484	0.2811	0.61491	-3.4344	-0.63354	0.81107	1.1025	1.3806	-2.3137	1.9994	0.33578	0.085432	0.1678	-0.58303
-1.8894	-4.7528	-5.5935	-4.6908	-5.6302	-0.88483	-3.4328	-4.9675	-6.1007	-3.3513	-2.1425	-3.0169	-5.5795	-2.3847	-1.427	-5.267	-5.6874	-5.3185	-3.9384	-5.2609	-4.7689	-2.405	-2.5781	-7.8582	-4.4919	-6.0284	-4.1634	-4.8618	-6.4232	-2.7473	-4.3546	-4.3869	-7.0917	-3.113	-6.4718	-4.4816	-0.41766	-5.699	-7.4901	-5.4054	-6.5403	-3.3272	-4.1263	-6.7118	-6.1989	-5.8651	-2.0172	-3.8567	-3.6018	-5.7031
-13.9	-14.358	-12.176	-13.586	-15.076	-13.784	-13.416	-15.087	-15.551	-12.367	-12.404	-13.962	-14.025	-12.311	-13.136	-11.207	-10.574	-11.377	-12.072	-11.436	-11.567	-15.054	-14.812	-10.151	-13.954	-12.866	-11.843	-13.38	-14.953	-14.389	-13.254	-11.353	-12.706	-10.892	-12.576	-10.917	-11.866	-13.101	-14.752	-12.864	-14.014	-14.816	-14.172	-12.432	-15.39	-14.372	-11.761	-12.908	-16.326	-15.814
-2.2756	-1.1538	-1.9134	1.2044	-1.8053	-0.43345	-0.84195	0.11008	3.3261	-0.83621	-1.8368	2.0672	0.27927	-1.4091	-0.10568	-0.45763	-0.053022	1.7667	-1.6478	-2.4285	-1.4742	1.3711	-1.1027	0.19975	-1.5616	3.8871	2.5607	-0.29076	-2.2018	2.7301	-0.21256	-0.10709	0.75526	0.67345	0.8368	-1.8967	1.911	-2.154	0.12779	-2.9077	-0.089013	0.1582	2.1937	-0.36274	0.1333	-3.8289	-2.307	0.85674	-0.068802	-3.2433
0.8526	-2.0894	-1.33	3.3925	1.0657	-1.2505	2.0062	0.93413	-1.9062	-0.95362	-2.1404	-1.443	-3.1379	-1.1591	-0.087583	-2.9064	0.46653	-0.71212	0.62045	-1.3951	-0.14991	-0.04958	1.5486	1.7559	0.99922	0.49215	-2.9279	-3.2174	-0.040927	-0.24593	1.1424	-1.8277	0.56113	1.0676	0.24429	-3.5336	-0.96161	0.35627	-0.88633	0.99751	-0.93406	2.5855	1.9414	-1.759	0.99279	0.14471	2.8164	-0.0041918	-1.7202	-0.57914
-8.423	-9.6132	-11.55	-9.9026	-11.536	-11.678	-9.2436	-12.217	-11.837	-10.15	-12.785	-10.182	-10.62	-7.8302	-11.767	-9.1979	-14.038	-9.6694	-9.3364	-12.155	-11.97	-10.597	-9.1771	-5.9451	-8.6947	-13.287	-10.063	-7.7201	-7.666	-10.342	-11.605	-10.22	-11.493	-11.202	-14.729	-10.007	-8.9579	-9.3386	-10.089	-13.106	-10.268	-11.378	-10.484	-6.3597	-14.033	-11.017	-6.8897	-10.906	-11.297	-7.2669
-1.3981	1.5025	-1.5336	-3.314	3.099	1.0844	-2.382	-3.6863	0.66479	-0.12282	-0.21291	1.0267	1.7055	1.7288	1.4133	-1.5697	-2.9119	0.83543	0.9753	0.82597	-1.8028	-0.46214	-2.4533	-2.5169	1.2804	0.18315	-0.49507	-1.1033	2.7456	4.3707	2.3114	-0.69369	3.6782	0.7722	1.9472	-2.271	0.6558	0.61879	-0.048174	-1.2364	-1.8797	-3.1996	0.52467	-0.49882	-1.0419	0.055715	-1.1352	-2.6369	-2.3727	-0.61192
2.6598	0.191	1.0396	1.7465	1.9691	4.1416	1.2681	2.1646	1.3664	0.68325	-1.2062	0.18087	2.2358	0.69066	1.451	1.0166	3.8871	2.9733	2.3956	2.2563	-0.1426	0.50689	0.96497	-0.09738	2.4522	1.4706	1.435	1.173	-2.4077	-1.0533	0.21096	3.7254	3.1459	0.40504	0.92334	1.946	-0.56755	2.3168	-0.016326	2.0295	-0.78302	1.9514	1.3533	-1.0237	3.5328	0.42983	2.6211	-0.46539	0.63526	1.4603
3.0685	5.8021	1.8695	6.7428	6.3794	3.5282	2.9964	6.4258	5.9382	6.3106	7.5324	4.7758	3.7165	2.7494	7.61	4.2785	3.8004	5.3436	2.7702	5.9167	4.4574	3.5652	4.3191	3.4797	5.5806	4.3322	4.0611	6.3108	3.533	5.2741	4.7901	7.0204	6.7189	0.85134	8.2968	5.0329	2.3425	5.617	2.5171	5.4111	5.1132	7.6199	1.8688	4.8345	6.0409	6.4831	7.7513	3.6585	4.8344	5.2411
5.7723	5.3012	8.9996	4.8791	5.8817	7.6124	7.4002	7.5213	5.132	7.3834	9.3345	8.3737	8.6192	9.9098	6.2424	5.2089	6.7721	7.3496	4.4374	6.0514	8.4477	6.0207	7.0569	7.704	10.826	6.7565	6.4752	5.007	6.997	5.3969	4.8809	5.0056	8.6924	5.6967	5.361	6.0634	6.9226	6.7843	7.0601	5.1445	7.149	7.9204	6.2517	7.4658	2.6589	8.6655	8.1825	6.1894	9.2105	5.3726
-14.367	-10.507	-16.325	-13.849	-11.497	-15.324	-9.4995	-13.269	-12.335	-13.089	-12.901	-10.868	-13.714	-13.165	-12.894	-12.03	-17.425	-12.894	-10.935	-15.929	-10.999	-8.2264	-11.306	-10.767	-15.086	-11.17	-14.888	-12.851	-13.325	-11.601	-10.77	-11.699	-12.03	-14.182	-15.081	-14.872	-15.422	-14.376	-12.673	-12.145	-12.491	-11.451	-12.58	-12.326	-10.903	-12.416	-11.379	-9.5799	-13.725	-9.4504
-0.9915	-0.87688	-1.6387	-5.4446	-0.2722	0.44763	-4.2002	-3.0578	-2.7179	1.4368	-0.9005	1.4201	0.97746	1.5057	-2.8425	1.1112	0.39436	-1.7839	1.8825	-0.24164	-1.0461	0.53042	0.40385	1.4096	-3.5129	-0.94952	-1.463	-1.2664	1.3629	1.8863	1.2984	0.44105	-0.36749	-0.83939	1.746	1.294	-1.5815	-0.39407	-1.7445	0.080241	-0.57701	-1.7715	-0.92668	-0.98891	2.2607	-0.83795	2.767	-0.37917	0.96504	0.63447
-9.2869	-10.006	-12.322	-10.655	-14.684	-14.442	-10.673	-9.505	-15.448	-13.234	-14.034	-11.579	-13.711	-11.001	-8.8642	-7.7452	-9.1772	-10.176	-12.226	-11.151	-10.312	-8.2013	-10.599	-12.156	-11.207	-11.652	-13.397	-10.366	-10.33	-11.569	-12.786	-12.209	-10.714	-9.6329	-10.199	-9.8175	-10.501	-9.5904	-12.783	-14.506	-11.949	-10.093	-10.109	-10.249	-10.281	-10.547	-11.604	-10.491	-11.52	-10.291
0.46965	2.2626	-1.4285	0.78939	-0.13243	0.97216	0.12165	1.8058	-2.3534	-2.5544	0.34433	3.1297	0.7157	-0.060808	1.427	-2.472	-1.8252	-0.41075	-1.9314	-1.3331	0.50061	1.1418	3.1413	-0.0011054	0.61565	4.0785	1.2343	0.57437	-1.4034	-0.12488	-1.252	-1.7785	1.3212	0.54172	0.022089	0.8472	-1.525	1.0003	-2.0153	1.7402	0.0012121	1.8057	0.81593	-4.066	-0.99767	-0.61858	1.5717	0.93124	0.043177	-1.0296
-15.069	-12.729	-10.096	-13.19	-14.39	-15.472	-11.232	-15.691	-11.628	-11.037	-14.771	-11.422	-13.567	-10.641	-14.637	-14.163	-14.078	-9.3581	-15.77	-13.902	-11.302	-10.813	-12.185	-12.962	-9.1341	-11.18	-18.285	-15.377	-15.014	-12.044	-13.606	-11.216	-14.704	-16.848	-9.7198	-16.733	-13.308	-11.98	-12.585	-12.18	-12.154	-11.53	-9.275	-14.093	-12.034	-10.591	-12.203	-10.79	-13.926	-14.235
-1.7202	-1.4809	3.0224	-1.823	0.62073	-0.93794	2.3779	0.90514	-2.7959	-0.87759	-1.907	-0.91673	0.061572	-4.4795	0.073567	-1.6342	0.17433	-1.9394	-1.7511	1.8248	2.5021	-1.0465	2.404	-2.4143	-0.1774	-0.28957	-2.7279	-1.9336	-1.1108	-0.029786	-1.3356	-4.325	-0.0184	1.2049	1.3474	-0.10866	-1.5245	-1.4249	-2.8634	-0.27793	-2.3778	-2.2343	-1.1518	1.3867	1.8838	0.19895	2.4452	-1.5448	-1.0124	1.7388
-1.0043	3.0721	1.3646	2.6341	1.0879	-0.14243	0.18425	-2.0588	3.0451	2.2008	0.73098	0.56658	0.76378	-3.9606	3.045	-0.074949	2.2008	2.9021	-0.69051	0.057223	2.5881	-1.2981	-0.30301	0.56051	2.0248	-1.7749	-0.15047	1.7637	-0.36732	2.8256	0.88674	-1.4384	-2.139	-1.8827	2.4496	-1.5098	3.4787	-1.1752	-0.056053	-0.57302	2.7354	-0.7434	2.8529	1.1484	-1.1162	-0.39074	-1.5744	-1.6172	0.92177	1.9116
-4.2389	-5.4576	-5.9227	-3.995	-4.3959	-1.9543	-1.7163	-3.9354	-2.011	-1.4439	-1.4162	-2.9107	-1.7583	-3.1663	-6.4397	-2.6456	-2.7672	-2.3082	-2.0695	-2.6467	-2.1887	-2.5318	-3.1605	-5.5567	-4.2487	-2.7154	-4.6774	-2.3526	-1.0202	-1.7388	-4.9285	-0.58119	-2.9431	-4.2746	-2.5091	-5.3222	-2.3651	-2.7004	-6.6247	-1.8394	-2.7593	-5.3868	-4.5406	-1.6379	-1.7384	-6.8912	-5.0023	-4.6542	-1.5277	-0.23655
-0.056807	-3.7419	-4.0302	-1.7701	-0.49177	-2.4044	-4.2137	-2.6848	-2.9955	-5.4123	-2.6841	-0.05081	-2.0626	-6.4187	-3.509	-2.4216	-0.73213	-2.2052	-6.5997	-5.4241	-4.8594	-2.6639	-2.6955	-0.48122	-2.1037	-1.6984	-1.4727	-2.817	-4.1873	-4.0849	-1.9958	-2.7322	0.14059	-3.2231	-2.8689	-2.8789	-2.1465	-5.8792	-3.7171	-4.1428	-3.706	-3.1026	-0.30654	-2.8034	-3.5495	-5.1817	-2.6661	-1.3308	-2.9957	2.8162
-2.5314	-1.9558	-3.7279	-1.7279	-3.4732	-3.2271	-2.7375	0.30173	-0.86447	-2.2912	-0.10784	-1.9447	-2.6468	-0.31008	-0.19042	-0.9805	-1.1899	-8.0504	-0.84467	-4.4832	-3.0992	-6.2825	-3.6658	-3.8311	-7.6189	0.75525	-7.1365	-0.96518	-2.573	-3.6543	-2.8735	-3.6998	-3.9995	-0.78512	-2.8116	-5.2652	-1.7335	-1.1784	-1.0097	-0.55569	-5.7086	-3.7857	-2.3485	-3.0779	-3.2155	-3.6379	-3.7271	-4.1067	-4.0675	-2.4178
-2.2006	-3.4502	-3.5354	-2.6111	-4.8352	-2.2969	-1.64	-4.9111	-3.8863	-1.011	-3.0672	-1.932	-3.6395	-0.36444	-1.8623	-1.7609	-4.0832	-5.4451	-3.4479	-4.536	-4.5564	-1.7542	0.11848	-3.295	0.93119	-3.5053	-4.2293	-1.2448	-5.8389	-4.1781	-4.0077	-4.3021	-1.6388	-2.6753	-1.6877	-3.4566	-3.9919	-1.2968	-5.5239	0.42304	0.3206	-2.0482	-2.5506	-3.6651	-3.611	-1.5345	-3.4949	-3.022	-3.9831	0.91671
-1.4694	2.7678	-0.96726	1.3727	-1.8722	0.12638	-3.0029	-0.6663	-1.0084	0.74337	-1.5117	-1.0613	-3.1919	-2.0384	-1.6253	-1.8126	0.23597	-0.91399	-2.5455	-2.1608	0.036142	-3.5595	-0.77784	-3.8736	-0.1466	-2.6661	-3.2842	1.2634	1.2779	1.1453	-1.8943	-4.0331	-0.14731	1.9137	0.19346	-3.6038	-0.17721	0.3368	-0.99896	-2.8369	-4.3019	-0.81775	-1.6548	1.4534	0.63	-2.0351	0.49712	-1.6011	-1.4544	-2.7391
-10.907	-12.721	-14.201	-8.9447	-10.669	-12.141	-11.347	-12.234	-12.066	-11.103	-10.45	-11.156	-12.076	-11.777	-12.559	-10.309	-11.597	-13.918	-10.928	-11.983	-11.282	-12.133	-14.859	-9.8206	-9.0471	-10.443	-13.139	-11.605	-10.97	-12.586	-14.187	-10.199	-11.342	-10.164	-13.471	-12.382	-13.187	-10.407	-12.519	-10.697	-10.01	-13.347	-8.5187	-8.8447	-7.5579	-13.649	-11.777	-12.724	-10.824	-11.542
-0.48507	-1.7783	-0.36229	-3.0173	-5.6133	-3.1766	-0.19336	0.22581	-2.0224	-3.9316	-3.5242	-3.7517	-4.6766	-3.2377	-4.435	-2.7043	-1.8931	-2.1432	-4.7042	-1.8092	-0.76768	-1.8451	-1.5459	-0.99299	-1.1097	-2.5706	-2.7228	-2.2607	-1.3126	-1.9384	-2.0172	-3.4147	-3.6598	-2.6396	-6.7651	-3.9805	-2.815	-2.6384	-5.1477	-0.76382	-2.7936	-1.5783	-2.6857	-2.9658	-3.021	-1.8174	-3.8559	-3.2082	-5.4416	-1.4964
-7.0684	-2.4508	-5.7487	-5.2808	-4.2233	-8.0578	-6.3445	-0.84263	-7.5988	-3.9187	-9.2638	-4.619	-5.8831	-5.3725	-5.2421	-10.135	-4.6332	-3.8481	-5.4412	-7.7427	-6.9888	-6.2762	-4.9066	-5.3578	-4.647	-7.0365	-3.8174	-3.3007	-3.8176	-2.5205	-3.0612	-3.3707	-5.9663	-5.2688	-7.1096	-4.7775	-7.1477	-7.2774	-1.9744	-5.4047	-5.7195	-6.801	-1.9939	-4.4542	-2.795	-4.6982	-5.6716	-6.9344	-7.0286	-7.1096
-21.908	-22.096	-21.417	-23.979	-24.108	-21.844	-18.658	-20.526	-16.128	-22.548	-20.709	-25.147	-20.192	-19.945	-22.713	-22.824	-21.307	-22.431	-24.647	-22.567	-21.903	-20.28	-23.944	-21.425	-20.457	-20.209	-26.167	-21.221	-23.22	-23.735	-22.021	-25.813	-23.606	-21.342	-24.759	-20.239	-22.805	-20.951	-22.607	-20.245	-24.176	-20.078	-24.164	-21.838	-23	-19.76	-21.361	-21.16	-20.029	-18.661
0.30871	-0.49967	0.4188	1.3154	-4.5344	-1.9885	-0.71355	-1.4231	-3.0677	-3.405	-1.5805	-2.7085	-0.95733	0.23731	-0.50934	-2.7578	-2.2017	-1.4703	-1.191	-2.3736	-1.1558	-0.71186	2.0995	-0.67782	0.85379	-0.52877	-0.62865	0.25744	-0.68871	-1.4847	-2.1393	-0.0027139	-4.4688	-0.97579	0.19777	3.4124	-0.39929	-2.9657	-3.366	0.47299	-1.751	-1.4151	-1.459	-2.0804	-0.85264	1.0668	-5.7203	-0.066218	-2.3243	-5.0725
0.46485	-0.40455	-0.78343	2.2601	-1.3932	-0.51322	0.73521	1.6018	0.81696	1.0206	1.0667	0.67728	0.0359	-0.67945	-2.5175	-2.3687	-5.4364	-0.82134	0.414	0.90705	2.4214	1.6276	2.3792	4.2025	0.66033	-0.4413	-0.33196	0.70624	0.75051	-3.0865	1.8105	-0.25571	-0.97624	0.079546	-0.6646	-0.7475	-1.3971	0.96465	-0.277	-2.676	-1.9307	-0.11512	-2.5586	1.2781	1.8758	-2.4195	1.0219	2.7281	-1.3425	0.28905
-6.6863	-12.566	-7.6282	-9.9041	-8.2626	-11.514	-10.142	-6.3594	-9.6151	-10.598	-12.014	-8.5765	-7.8684	-8.8064	-10.121	-8.1065	-11.253	-6.6529	-10.997	-9.0623	-8.332	-10.18	-8.7961	-9.1067	-11.031	-7.8383	-10.722	-10.479	-10.457	-8.9835	-5.6694	-6.7827	-8.0593	-7.6553	-9.6183	-8.0956	-8.49	-10.998	-10.424	-7.9461	-8.9238	-6.4536	-9.1052	-9.835	-8.9104	-7.6869	-11.927	-7.3611	-10.744	-6.732
9.8543	10.478	9.2968	6.9894	7.4515	8.6753	8.3549	8.6205	5.6891	7.0379	6.5248	10.443	9.2012	9.3782	7.6007	11.117	6.0628	5.6818	9.1777	7.9102	7.7812	8.6912	7.9444	5.8984	11.58	7.2458	6.5203	6.7926	6.2924	8.0461	8.8111	8.6573	8.4501	5.6023	3.8689	8.9424	6.63	6.9653	9.304	7.2007	7.1156	10.393	6.9832	5.74	9.6761	8.4953	5.3558	7.2186	8.8492	10.855
-0.2506	2.0722	-0.84912	-0.59541	-1.7268	-0.19649	-0.15458	-1.0983	1.9426	2.5869	0.087498	-0.84792	-1.1203	1.2543	-3.8501	1.9401	4.4557	0.58213	0.77194	-0.43233	2.3218	-0.63263	-1.4644	-1.0918	-2.1236	0.24366	-0.85646	-1.4974	-3.2411	-2.3379	-0.20413	-0.29301	1.0564	-1.002	3.4166	1.4346	0.41322	1.8469	-4.4574	-0.44771	-0.088058	2.5086	0.62233	-1.1431	1.1148	-0.65492	0.21156	0.47404	1.3483	-0.2051
8.3926	6.4119	3.6753	6.297	3.9362	4.0481	5.8418	4.5262	5.477	9.1462	6.8517	6.1337	5.067	8.0516	7.8516	9.1464	5.2259	4.7293	8.4704	8.7181	5.2961	7.4389	7.214	5.609	6.9081	4.1586	7.1295	3.0727	5.5644	8.7797	7.1853	1.7104	6.2456	7.175	6.2544	5.2854	7.8121	4.9481	4.8443	8.0334	9.4369	1.6222	5.7645	6.8202	3.8596	8.924	8.5184	9.0652	9.1732	7.6442
0.2594	-0.97612	0.56364	-2.0479	-2.5766	-2.6028	-1.5582	-0.20112	-1.1317	-0.14252	-1.6386	-0.12891	-3.7787	-0.030644	0.69635	-0.3357	-1.5998	-1.6025	-2.6263	0.70184	-1.42	-2.5551	-1.6214	-5.7658	0.35104	0.71848	-2.3554	0.16861	0.80378	-0.68546	-2.8957	-0.19112	-3.4321	0.044189	-0.954	-2.2186	-4.228	-0.82766	-1.7151	1.8699	0.42781	0.057591	-3.0194	-0.054721	-3.8521	0.22925	-1.5652	-3.2331	-2.7032	-1.3841
-0.72449	-1.7676	0.21734	-0.68388	-3.3092	-2.944	-1.5312	-3.6618	-2.5382	-1.4132	-1.8639	-2.546	-1.913	-1.7197	-2.0925	-0.82636	-3.8959	-3.6056	-1.0972	-6.7607	-4.8831	-3.0071	-4.7988	-4.9714	-2.9305	-1.6372	-7.6616	-3.1496	-2.9399	-0.0973	-4.5919	-5.5414	-2.4125	-1.7973	-6.7083	-2.2916	-4.5019	-3.4972	-1.3624	-1.0847	-2.1914	-3.5375	-2.486	-6.4626	0.15621	-2.1471	-3.671	-2.9772	-4.6601	-0.91065
0.9296	1.2576	2.8841	1.3341	0.70351	2.1744	0.33785	3.5896	0.064756	2.9166	4.6899	1.2096	0.79961	-1.0987	4.6143	0.038998	4.0409	3.3318	-0.28154	0.76205	2.1465	2.1433	2.3815	-1.2528	2.4455	1.5278	1.8635	3.318	2.2528	0.59298	2.7859	2.1658	1.5514	1.5344	3.7142	2.9049	3.202	1.281	3.2779	1.5748	3.9139	3.7993	0.1549	-1.6097	0.34293	-1.8046	-1.1936	3.0474	1.9823	0.59699
9.904	8.8816	8.2194	4.2902	7.7722	6.8236	6.1475	6.2608	4.6449	9.6613	5.6396	7.0503	7.7283	7.4233	7.3627	8.2331	9.0139	4.4068	4.7318	4.8121	11.595	3.0148	1.1756	7.3478	6.5604	3.7648	5.2774	5.2125	7.7194	3.4467	12.192	5.6657	8.9015	7.6945	3.4034	5.1268	7.3718	6.621	8.6061	6.6057	10.871	6.4328	7.2281	5.2962	7.9546	5.9998	7.0604	7.3948	5.4965	5.3926
-1.9074	-1.434	-4.2588	-3.3136	-3.8701	0.31383	-1.2867	-2.7192	-2.13	-3.8953	-3.391	-3.2968	-3.86	-1.5962	-2.145	-5.5362	-0.10676	-3.2284	0.32502	2.9762	0.22081	-0.66056	-0.72825	-0.32125	-1.0874	-2.9101	-2.4273	-0.82365	-0.6884	-0.72271	-0.95438	-0.22091	-1.6374	-3.3684	-1.5428	-1.2106	-0.67399	-3.6418	0.56732	0.98033	-2.3313	-0.20784	-3.3332	-0.85235	-1.6181	-1.4071	2.9937	-0.85284	-3.4185	-5.0114
8.3958	7.8813	5.745	5.1606	11.617	5.8049	7.2219	6.5822	9.914	5.7719	6.063	8.0363	7.3824	9.1964	4.1648	6.1014	4.3311	6.4256	5.969	8.8061	8.8939	8.3283	9.1267	8.5306	7.9898	5.4185	7.1935	6.5738	5.2188	9.9389	7.1261	5.4277	8.0231	5.0522	7.2766	6.5454	4.7446	5.7993	4.7416	8.2643	5.8129	8.4709	3.9547	7.469	7.3007	6.4202	5.882	8.0171	5.3812	8.1574
-21.07	-19.875	-20.112	-21.374	-20.135	-20.751	-17.818	-17.878	-20.781	-18.792	-20.66	-21.172	-20.667	-21.848	-16.827	-19.792	-19.391	-18.657	-21.771	-22.653	-19.489	-20.897	-22.055	-18.994	-19.376	-22.681	-19.528	-20.617	-22.849	-23.425	-20.577	-20.759	-23.977	-19.167	-18.937	-20.615	-21.199	-23.317	-22.882	-18.747	-20.486	-18.275	-19.444	-22.442	-22.682	-23.106	-18.843	-22.161	-23.012	-22.209
-7.3892	-8.7862	-6.2039	-5.5987	-8.3607	-8.6042	-7.3393	-6.1459	-5.5449	-4.8384	-10.72	-7.7687	-5.4955	-3.5147	-6.3625	-6.884	-5.9971	-5.2735	-6.3654	-5.7609	-6.9591	-3.8289	-7.1673	-4.8962	-6.9677	-5.9755	-7.7801	-5.8343	-5.5191	-9.8574	-3.8443	-3.0323	-6.6883	-7.2444	-6.6428	-6.1952	-4.5418	-5.1852	-3.445	-6.3395	-8.4778	-5.2722	-4.0432	-5.9573	-6.2748	-3.685	-5.3995	-5.2402	-5.8713	-3.0225
0.078642	-3.5365	-1.4411	-5.8298	-0.35159	-3.0512	1.5401	-1.6749	-2.4689	-2.2065	-3.6191	-1.5997	-2.847	-3.3666	-2.7744	-3.2723	1.148	-4.3507	-0.39234	-2.2498	-3.5114	-3.2158	-0.37616	0.17852	-0.31276	-2.2275	-1.7931	-5.678	-1.1469	-3.9827	-4.6788	0.36044	-1.3731	-1.6269	-0.21427	-2.7472	-4.2152	-2.0091	-4.7972	-1.9389	-3.5185	-3.3338	-1.2604	-3.8478	-4.3095	-5.3958	-5.8173	-1.1418	-2.3311	-2.1185
-11.719	-10.194	-16.067	-11.944	-8.9207	-9.9083	-12.885	-11.581	-11.379	-12.914	-10.444	-11.236	-12.808	-12.25	-8.9437	-12.437	-11.699	-11.198	-14.015	-9.0616	-8.547	-13.872	-14.714	-10.143	-11.111	-11.978	-11.702	-11.678	-12.216	-13.916	-9.6879	-13.592	-11.603	-13.431	-12.575	-9.0322	-13.085	-11.47	-13.472	-10.509	-10.772	-11.618	-12.873	-10.563	-11.752	-12.898	-12.423	-12.19	-11.634	-11.629
1.8166	2.5536	2.9403	-0.37594	1.1274	3.561	1.4438	0.22951	-0.38789	2.9449	2.2477	-1.2681	2.0501	-0.84871	2.9881	1.2859	-1.8701	1.5832	2.9984	0.96533	-0.61284	-2.2332	2.1109	2.3622	3.63	2.4028	-0.25262	1.8316	-0.58618	1.5606	-1.8923	-0.029488	4.522	-0.67384	2.2823	-1.2367	0.43644	2.7952	2.3091	2.6682	6.0665	2.6389	1.9364	1.6344	2.1715	2.1188	4.8825	3.5261	1.2805	0.93639
-7.8249	-8.31	-10.858	-11.013	-11.439	-9.4484	-7.9828	-10.334	-10.502	-8.756	-10.157	-9.8786	-8.8718	-9.0121	-8.7936	-9.2558	-6.0295	-12.653	-10.829	-10.593	-9.1395	-12.816	-6.1595	-8.782	-10.045	-11.523	-13.668	-9.4567	-9.3787	-11.755	-8.8071	-10.111	-9.6915	-9.7741	-8.5744	-10.999	-7.8844	-11.403	-12.135	-13.681	-12.027	-12.062	-10.939	-11.892	-12.103	-10.027	-10.695	-8.5706	-11.579	-8.5787
5.9149	3.8596	4.7122	1.9778	6.6489	4.4612	6.5964	3.2203	8.7852	5.3719	7.1324	3.3994	3.7154	3.6994	4.9038	5.6233	4.0395	1.2391	2.8591	5.7181	5.6054	2.9446	3.0385	2.6564	0.94996	4.5072	3.0628	6.1399	0.071211	6.355	5.9304	6.459	6.4039	3.4499	1.3628	4.3031	7.0347	2.8875	0.71226	2.6994	2.6061	5.4013	2.2111	2.821	2.4052	4.3718	3.8894	1.8979	3.77	1.538
-1.5481	-1.7034	-4.1148	-1.8534	-5.8286	-2.5296	-3.6368	-1.1482	-4.4829	-3.131	-0.97104	-1.6516	-8.25	-0.7347	-1.6816	-2.1539	-2.383	-5.0811	-1.8551	-2.4625	-3.0869	-2.0083	-4.5331	-5.6229	-3.1611	-2.2265	-1.4478	-3.3102	-3.8561	0.28708	-4.0966	-3.329	-1.8122	-6.6882	-2.0122	-1.5971	-5.3595	-5.5259	-2.5621	-1.606	-1.8922	-3.3641	-3.2324	-2.8729	-2.0825	-4.5428	-3.8843	-0.79039	-5.0836	-3.1146
9.0026	8.0023	7.4278	9.2543	7.9961	8.7314	8.8279	11.852	7.1853	10.788	8.2253	6.1176	10.314	8.0517	6.9147	8.7239	9.0286	7.594	7.8296	8.9646	10.905	7.9186	6.1912	8.398	10.757	9.6883	9.4638	7.8679	7.8432	6.5932	7.3763	8.5911	5.8405	10.108	7.9678	9.4192	5.8828	3.5258	8.2275	7.7273	9.4178	8.9406	9.9124	7.9206	5.9778	7.368	8.1596	8.0017	7.5248	9.8637
-0.56694	-1.0728	2.2767	-2.1048	1.1785	-1.855	2.9063	0.45058	-2.028	0.75307	-3.535	-0.53576	-0.043921	-0.28593	4.6128	-1.5281	0.85876	0.37046	-2.0688	-0.71223	0.71396	-1.8063	-1.198	-2.8266	0.91238	-1.4639	0.10234	-1.1278	1.5466	-0.5653	0.82562	-0.4432	1.9874	2.5205	0.75019	-1.685	-2.2267	-0.7868	-0.43744	-2.4424	-1.4316	-1.8888	1.4748	4.3081	-1.3781	1.355	1.7335	1.4883	-1.813	1.2251
3.6434	-0.026426	0.72927	1.7892	4.2523	0.82385	5.4255	0.23145	4.2923	0.99179	2.1652	2.9068	-0.11512	2.2497	1.2533	1.1655	-0.0098602	3.0528	2.3526	1.8248	0.79188	1.2961	2.4901	-1.0265	0.98036	2.7352	-2.3306	-1.9315	-1.4053	-0.020053	0.37216	0.097157	1.8987	1.468	2.0625	1.3869	1.8044	1.0662	1.8528	2.1966	-1.0341	1.1192	-0.56289	1.6901	-0.23566	1.3271	2.3571	3.6148	4.9433	1.2748
-4.4468	-0.26989	-3.7272	-0.85001	-0.3929	-5.9163	-1.8532	-3.4704	-2.8705	-2.4742	-4.9119	-5.4724	-2.4998	-3.3884	-4.9826	-2.2172	-4.2478	-3.2064	-4.4579	0.035987	-3.3614	-4.8339	0.28283	-2.5575	-4.3025	0.31362	-0.56569	-2.1914	-3.8532	-4.2917	-4.1834	-5.9304	-1.4305	-4.4744	1.283	-0.26897	-0.35916	-3.2251	0.15011	-4.9558	-2.7049	-4.1402	-1.246	-2.1402	0.15555	-1.4482	-2.1536	-2.2148	-3.2953	-2.9699
-0.79333	-2.9913	-1.1889	-3.7718	-3.6981	-4.8433	-1.0867	-1.6381	-0.42501	-3.4035	-3.8379	-2.1948	-1.0531	-3.7252	-2.2153	-2.0831	0.92478	-2.8039	-2.9159	-2.3122	-3.3088	-6.4525	-2.663	-2.0113	-1.2816	-0.50686	-3.1109	-2.8093	-3.7646	-0.98311	-0.60167	-0.84331	0.56741	-3.2085	-3.1881	-1.7155	-5.0832	-1.6133	-3.5664	-2.4645	-3.2649	-0.11839	-0.94119	-2.0175	-3.9065	-3.6845	-3.6696	-4.5728	-1.3108	-1.9316
6.0898	4.6896	4.496	2.652	6.3699	5.1133	5.2914	5.5371	5.1189	6.3355	5.9586	4.2805	6.3044	3.6792	3.859	3.3941	6.2318	4.1325	6.1489	3.6627	7.0293	7.215	3.3615	3.4662	7.1022	6.0386	5.6711	4.6288	5.0742	5.6181	6.5364	3.9701	5.8921	6.3236	4.2537	8.1401	5.6679	6.7785	5.772	5.039	5.8312	2.0914	8.8345	7.6848	8.3213	4.9429	7.242	5.0852	3.7679	1.116
-10.797	-16.347	-12.161	-14.86	-13.562	-14.196	-11.257	-12.515	-13.918	-14.258	-12.626	-11.524	-11.77	-13.417	-12.42	-9.7541	-11.72	-13.223	-9.7127	-14.087	-11.621	-13.845	-14.665	-14.486	-16.916	-13.287	-11.383	-12.235	-12.333	-16.663	-9.2813	-15.24	-11.191	-15.553	-10.596	-11.375	-12.955	-12.137	-10.827	-12.51	-12.914	-13.581	-11.137	-15.901	-10.274	-12.637	-11.991	-16.119	-13.613	-13.391
4.9309	8.4047	1.3074	4.9306	7.3096	4.1689	8.3657	6.8547	3.5969	3.4235	8.792	5.4362	5.2671	8.1457	4.9374	2.9457	1.0687	4.9792	4.0883	5.4847	4.9624	5.2404	6.5315	6.4407	5.7533	5.7967	5.3432	3.3979	4.5244	6.1129	5.6928	4.1326	1.6577	5.7486	3.8292	5.8879	6.1713	4.2386	5.616	3.5745	6.8601	4.5305	7.02	8.6497	3.7571	4.9875	4.0602	5.7115	7.8776	4.7893
2.2356	6.653	7.6508	6.1865	9.4961	6.497	5.2823	8.0035	5.303	4.0364	6.1267	6.0579	3.6931	7.3521	3.5957	4.005	5.0923	6.0741	6.437	5.6578	4.6538	2.9768	5.4924	2.7955	5.7385	6.2986	3.445	7.8822	5.8562	6.8245	6.1192	4.0214	2.0296	6.4989	4.9783	3.9568	5.6998	4.0809	3.5236	4.979	4.8576	3.2703	4.4692	4.8561	5.8279	3.6438	9.8359	1.2338	3.5873	4.7535
-5.4054	-3.1634	-2.1179	-5.8029	-6.9269	-7.3589	-3.4795	-2.1421	-2.962	-6.9676	-5.2734	-7.259	-6.9128	-8.0332	-4.357	-4.9739	-5.3831	-2.9303	-5.1674	-5.589	-5.7294	-2.2091	-7.8956	-4.6916	-4.638	-8.4754	-8.0074	-1.718	-4.6279	-4.8351	-4.9809	-3.3114	-3.2452	-5.9016	-3.4355	-4.7112	-2.141	-2.0288	-5.0148	-8.0726	-6.4485	-4.1782	-3.8579	-6.9981	-3.1223	-8.0945	-4.1942	-5.9726	-2.3729	-5.6542
-8.0472	-9.2427	-8.359	-11.095	-8.0977	-11.034	-12.636	-9.1528	-9.4405	-11.3	-9.5012	-8.6672	-11.077	-7.4574	-10.035	-9.7559	-10.342	-7.892	-5.2833	-6.9717	-7.2389	-7.6318	-7.4283	-9.4427	-10.636	-6.2171	-9.0606	-10.148	-9.7282	-6.2034	-10.828	-8.3119	-9.7853	-9.6672	-9.511	-7.3568	-10.056	-8.2802	-9.7937	-9.0167	-9.8052	-11.953	-8.7091	-8.6195	-6.6049	-6.722	-14.161	-8.3109	-9.7277	-9.6806
-3.4127	-5.6706	-6.5025	-7.4146	-6.8819	-5.639	-2.6623	-4.4294	-1.9902	-5.6713	-7.0492	-4.0933	-5.5771	-2.1101	-4.9968	-4.5464	-6.9344	-4.6183	-6.392	-0.55012	-4.1091	-4.1249	-5.8165	-3.8	-3.8779	-0.77986	-5.1497	-3.1639	-3.5897	-3.1519	-7.5555	-4.5664	-6.3078	-6.3933	-8.9611	-5.9114	-3.3755	-0.90892	-1.391	-3.9291	-5.0993	-7.8594	-3.8057	-4.917	-2.0192	-7.2909	-3.2453	-4.1438	-4.5517	-3.5317
-6.8605	-3.1248	-2.4325	-3.1183	-2.687	-2.5686	-1.474	-4.506	-4.7519	-4.3431	-1.8925	-4.4785	-4.356	-3.8457	-1.2687	-5.2219	-4.266	-6.4379	-3.51	-3.6433	-1.7234	-2.4253	-1.3916	-4.3188	-7.1215	-2.3642	-3.075	-2.7687	-4.0424	-2.9554	-5.2276	-2.1223	0.40623	-2.5032	-2.1313	-2.5901	-4.1951	-3.6996	-2.5796	-1.5194	-1.512	-3.1295	-3.2022	-6.2896	-1.4955	-4.2679	-1.1631	-2.4642	-5.022	-2.9524
3.3309	-0.61944	-0.89449	2.1961	2.356	0.81274	0.18004	-0.89351	2.1451	3.3647	2.9303	0.85669	1.4154	0.67579	4.0522	-0.56703	0.42242	-0.40226	-0.49737	3.1389	-2.2871	3.3019	0.82242	4.0261	-3.9048	1.2342	-0.0047148	2.8076	-2.8114	-0.96246	0.63466	-3.0457	-0.69458	2.069	-0.20972	-0.90532	-2.2667	-0.57326	1.4081	0.021335	1.07	1.9587	3.8963	0.53267	2.2454	-0.95077	-2.2212	-0.78583	-1.1425	-0.42011
-4.6112	-4.682	-2.6079	-4.6398	-3.4689	-5.0192	-3.8639	-3.1732	-5.8038	-5.9269	-5.5782	-1.6829	-3.899	-1.1684	-2.6186	-5.0671	-4.2653	-4.9447	-3.8654	-5.3722	-0.81234	-3.1247	-5.2052	-4.5355	-5.4802	-2.5737	-3.4467	-4.8026	-2.3768	-7.2196	-3.8348	-6.5645	-6.1099	-2.6536	-3.8793	-2.7513	-4.4672	-4.0555	-3.7246	-2.6862	-3.2674	-4.1744	-4.2597	-4.9136	-0.99823	-5.5053	-1.9493	-3.0836	-2.3566	-3.1489
-16.43	-15.982	-15.086	-16.908	-16.575	-14.158	-14.478	-13.681	-15.957	-13.51	-15.073	-14.198	-14.458	-15.093	-15.088	-14.454	-15.293	-11.759	-16.35	-13.898	-14.989	-11.526	-13.447	-17.968	-14.874	-12.86	-13.125	-16.309	-12.281	-12.153	-13.44	-11.48	-16.606	-17.089	-13.936	-13.798	-15.159	-11.998	-16.49	-16.215	-15.463	-14.649	-11.097	-17.693	-14.628	-16.678	-13.034	-14.095	-16.032	-16.466
-12.503	-9.441	-9.0777	-13.067	-10.797	-9.5563	-11.893	-11.909	-11.715	-7.115	-14.319	-11.161	-10.339	-13.547	-11.401	-14.774	-14.396	-10.421	-12.431	-13.525	-9.0516	-10.431	-11.434	-8.7865	-10.805	-8.8563	-7.0242	-11.784	-11.76	-9.7006	-13.48	-12.078	-13.26	-11.316	-11.058	-8.2035	-8.0471	-9.6744	-13.057	-11.045	-12.496	-10.431	-10.862	-9.0627	-12.592	-9.8152	-13.024	-13.698	-11.08	-6.8674
-12.832	-9.9952	-10.145	-7.1219	-6.7313	-10.454	-11.256	-9.975	-9.4138	-11.285	-7.681	-10.622	-9.0422	-9.3715	-6.771	-9.489	-8.0142	-8.1895	-8.4156	-7.7873	-7.9559	-8.689	-8.9621	-11.079	-5.6677	-10.136	-9.7694	-12.731	-10.619	-4.6059	-8.1563	-9.5054	-9.5003	-8.247	-6.4389	-9.9132	-6.0981	-8.9162	-8.7972	-7.0931	-9.1786	-8.0146	-6.0551	-8.0261	-6.6868	-10.747	-11.403	-9.3955	-10.537	-9.6763
-6.9386	-1.7472	-2.95	-5.3087	-4.5769	-6.7476	-9.3028	-4.3874	-3.3407	-4.674	-1.2293	-5.1076	-4.7624	-8.1043	-3.4995	-5.5554	-5.3763	-5.3086	-5.4053	-3.6319	-4.7537	-4.8966	-3.1137	-8.109	-4.6162	-2.8006	-8.392	-2.8778	-3.3409	-3.6095	-2.6889	-3.7449	-7.9262	-4.1945	-6.1465	-5.5956	-8.2981	-4.7013	-4.6195	-5.5801	-4.1538	-4.3498	-3.5248	-4.7439	-4.4879	-6.0255	-5.8414	-8.3787	-6.6953	-2.6418
10.427	5.9312	8.5449	7.0453	6.0589	6.2214	7.944	7.0004	9.8935	8.7898	9.2676	8.4376	8.0941	9.0724	10.208	8.2541	9.2189	5.8074	5.9026	10.144	9.454	10.21	8.8356	8.6672	10.453	6.0044	8.8961	8.5951	6.2764	8.886	11.53	5.0297	6.2282	8.0744	11.304	6.0923	8.8079	9.2174	9.2556	10.317	8.9875	8.211	5.2474	8.6425	8.6425	7.5923	8.6123	10.313	9.3721	9.954
2.4049	0.8382	0.31874	0.41947	2.9949	2.017	2.1747	1.813	1.269	0.64202	1.698	-0.58325	2.9095	4.9985	-0.42594	2.7404	1.9674	0.45654	3.782	1.7884	4.8383	0.48835	4.1086	2.2995	2.7368	3.3822	3.616	2.2307	5.462	1.1229	3.2348	3.8929	2.4239	3.259	2.032	-2.3728	0.71502	4.8005	2.2045	2.3354	1.6786	1.6506	1.5521	1.6211	4.9035	6.4129	1.4019	2.3385	1.9551	2.7303
0.46944	2.3926	-0.84282	-1.0552	-1.2731	1.1561	-1.6203	-0.41227	1.3553	-1.5821	0.40309	1.2385	-2.0952	-1.5095	-3.1718	-4.4112	-0.66681	1.238	-0.10904	-2.6336	1.7061	0.38115	-1.8614	-1.1304	-1.2695	0.047353	-1.3936	-4.8677	1.424	0.35445	-1.9926	0.95558	0.70624	-1.8917	-2.7362	-2.0661	0.82322	0.39805	-0.77949	-1.939	-2.0494	-1.1797	0.38744	-2.5162	-1.5633	-4.2094	0.6359	-1.3708	-1.4108	0.093839
-1.9171	1.1654	0.66546	-2.4713	0.4629	-4.822	0.88907	0.32272	-2.1338	-0.81392	2.1627	1.0586	1.4029	-1.3732	0.12102	-4.0801	3.6703	-4.2737	-3.4239	0.36287	-0.911	-1.9564	0.040414	-2.9936	-0.86431	-1.6141	0.38738	-1.3119	-1.0089	-3.0333	-3.7898	-2.674	0.91511	-0.59805	1.8339	-1.1065	-1.0035	-2.3719	-2.858	-1.2169	-0.015781	-3.1302	-0.43599	-1.2522	-1.4207	-5.0151	-1.7369	-0.11461	0.4688	-3.2774
-8.5137	-10.724	-7.0293	-10.714	-10.297	-7.2157	-10.357	-9.8679	-9.4731	-9.6225	-11.191	-8.4794	-10.154	-12.079	-11.03	-8.9178	-11.044	-10.098	-9.2907	-8.9552	-9.8703	-7.1548	-11.054	-11.754	-10.745	-11.107	-7.4902	-12.46	-11.917	-9.7416	-10.094	-9.4436	-11.209	-9.935	-9.4217	-11.711	-12.12	-6.9364	-11.069	-12.615	-9.052	-11.295	-9.7268	-10.654	-9.489	-10.589	-9.6486	-9.1385	-10.127	-12.548
-0.0030443	1.6196	-3.252	-3.2738	-2.6778	-1.2729	-1.6599	-0.27037	0.040324	0.87772	-0.90475	-0.58415	0.14935	0.059959	-1.3278	0.19097	-2.1145	2.4152	0.81022	0.090132	-2.8962	1.4713	0.57357	0.62624	-0.48373	1.5065	0.82422	0.665	-1.2205	3.0561	0.62286	1.3364	0.79008	-2.2339	4.1514	-0.26488	0.80487	0.54973	0.24975	-3.279	-0.27104	-5.4116	-4.6703	0.51018	0.9553	-0.53621	-0.10054	-0.097246	1.7398	-0.75779
-22.115	-22.063	-19.027	-20.912	-23.334	-21.173	-21.217	-24.389	-21.065	-23.468	-22.684	-21.977	-25.449	-19.906	-22.798	-24.565	-21.19	-25.555	-20.736	-23.017	-18.864	-21.979	-20.314	-18.825	-21.608	-19.074	-24.009	-21.724	-22.99	-24.631	-20.484	-22.314	-20.287	-25.911	-24.542	-23.204	-23.684	-23.827	-21.93	-23.836	-22.911	-23.778	-21.14	-21.437	-22.105	-19.219	-20.387	-21.723	-20.845	-24.036
-10.713	-15.812	-12.01	-11.744	-12.358	-10.224	-11.625	-12.386	-11.868	-12.029	-14.455	-13.502	-15.813	-16.538	-15.16	-14.277	-14.639	-9.4225	-14.203	-12.228	-12.217	-13.432	-11.602	-14.521	-13.348	-13.981	-12.819	-14.292	-13.29	-11.105	-13.214	-10.277	-11.961	-13.165	-13.336	-12.216	-13.287	-12.41	-11.081	-11.652	-14.925	-11.701	-10.116	-12.364	-13.872	-14.242	-14.005	-13.983	-13.303	-10.05
-0.48428	-3.4803	3.5983	2.4606	0.14491	0.92197	-2.9118	3.4337	3.378	1.5961	0.70693	-0.30865	-6.3464	-0.018822	-0.44261	3.8738	0.47866	0.41964	-2.0482	-1.9231	-1.1747	1.8725	-0.33013	3.0887	1.0324	1.5	1.3805	-1.6603	-0.55513	-0.48438	-0.19563	-1.014	1.6657	-0.87218	1.8543	-1.1491	2.0979	0.047318	-3.7444	1.9242	0.53559	-1.2462	1.4577	-0.29299	2.8024	0.42082	0.40347	-1.9187	1.8894	-2.9677
-6.5752	-5.8348	-7.4649	-8.914	-9.8395	-9.1934	-8.5713	-8.8076	-11.137	-7.5417	-9.5756	-7.0265	-7.0568	-8.1486	-7.6746	-7.5092	-8.4045	-7.6098	-11.275	-5.0338	-10.437	-6.5439	-5.548	-6.2832	-10.163	-8.325	-4.6499	-9.0915	-3.0619	-6.353	-10.629	-5.9132	-5.7648	-7.2847	-8.3255	-6.7263	-8.8728	-3.9448	-9.5353	-4.6952	-6.9466	-7.7714	-7.196	-8.7437	-8.0144	-7.4845	-7.788	-5.5379	-8.9948	-8.6396
-5.3976	-4.5842	-4.3561	-7.8638	-2.3016	-6.3461	-1.3972	-2.4296	-4.7977	-2.7352	-4.9217	-5.2826	-0.31	-6.9042	-2.0632	-0.54267	-4.7073	-5.2738	-2.4062	-4.7277	-4.233	-2.7057	-5.7798	-4.9223	-3.274	-3.9494	-2.211	-2.3707	-2.1562	-1.373	-1.8033	-4.0696	-5.6564	-3.4371	-4.7882	-8.8663	-1.363	-3.8673	-2.1254	-2.0766	-3.2503	-3.5781	-2.2733	-0.62406	-7.7505	-1.9921	-1.4755	-6.2775	-5.146	-4.7756
-4.5315	-0.21003	-0.95353	-3.0494	-2.9822	-4.6069	-2.6171	-3.5508	-3.9797	-2.0704	-0.40547	-3.0996	-2.1163	-3.018	-5.2033	-2.7161	-5.427	-4.9202	-3.6731	-0.06732	1.7084	-3.086	-3.075	-0.48968	-2.3574	-1.5857	-0.25051	-3.4641	-3.4784	-4.9315	-4.5099	-2.7659	-3.3603	-6.4372	-2.145	-0.44534	0.24284	-1.8356	-5.582	0.71097	-1.5162	-0.11506	-0.082959	-0.030058	-1.2169	0.0018659	-2.4515	-2.2838	-0.82626	-3.705
2.5334	2.6005	3.9689	2.789	3.1947	3.7866	1.0381	5.4784	2.517	2.5497	0.52819	2.3971	2.9714	2.5254	3.5063	4.1161	2.1863	0.053057	2.9609	1.5844	-0.52122	1.8352	1.95	1.5917	1.0792	5.7708	0.60058	2.4085	4.3505	-0.23317	3.3054	3.9171	2.1102	4.3347	6.5794	6.6409	4.645	3.2829	1.1752	0.77014	2.6711	5.0416	2.3689	5.4217	1.7115	2.7296	3.8253	2.5043	3.4694	3.3288
-9.358	-11.546	-9.1071	-8.9948	-9.2502	-6.0063	-9.0363	-10.303	-10.127	-10.846	-9.9438	-10.179	-11.581	-7.653	-9.2526	-9.5828	-12.264	-10.852	-10.413	-12.19	-7.3299	-7.5025	-9.5632	-9.7049	-11.441	-9.055	-8.3023	-9.8632	-10.679	-9.3908	-9.6971	-8.1818	-12.032	-10.504	-7.9948	-9.1394	-12.251	-10.456	-13.491	-8.8625	-13.061	-13.689	-11.028	-7.3726	-8.664	-7.6681	-8.2376	-11.028	-9.9184	-9.733
-9.0094	-9.7544	-7.4811	-6.3837	-12.414	-11.826	-10.359	-9.218	-8.8021	-10.134	-7.02	-10.669	-6.2406	-11.148	-9.7966	-9.1899	-11.924	-5.3203	-9.0926	-13.981	-9.6037	-9.189	-11.334	-8.8307	-10.482	-8.7333	-11.268	-11.194	-7.1571	-7.871	-12.952	-9.6847	-6.8547	-8.6836	-10.636	-7.1645	-12.568	-10.863	-11.284	-9.5788	-8.9804	-9.8626	-9.6359	-12.555	-11.533	-8.1446	-8.9453	-10.607	-10.531	-13.099
-4.9349	-3.154	-4.3884	-3.6129	-4.0731	-1.8278	-2.7948	-1.7235	-4.0078	-4.3725	-2.1816	-6.4042	-1.9119	-2.6283	-4.0857	-4.9696	0.92612	-4.7836	-4.4466	-0.10629	-1.6593	-1.7206	-4.4652	-4.5368	-5.8043	-5.274	-1.392	-5.0214	-3.2168	-3.2747	-3.0498	-1.5979	-4.4796	-4.1049	-4.3279	-2.2075	-5.9838	-2.7584	-3.4227	-6.0786	-1.6441	-1.1858	-0.99509	-3.0533	-4.4369	-6.1036	-7.1275	-5.1459	-5.9187	-4.6663
7.3462	7.7652	5.3448	8.4065	10.144	7.5352	6.9135	6.8467	6.8105	7.8207	7.8935	9.5283	7.6414	11.555	5.8242	8.7459	6.2386	8.6253	5.56	7.9311	6.442	5.9685	8.0985	4.8866	6.182	8.2379	9.8599	10.62	8.2779	8.3218	8.9426	6.9489	11.581	11.203	7.628	7.471	9.5387	8.4182	9.4034	9.7153	7.1302	6.8022	4.4166	8.8358	7.7985	11.152	7.9555	7.1804	7.7763	5.9248
-0.40053	0.56638	-0.6257	0.33421	-2.518	-3.1425	-5.1422	-1.8598	-3.4412	-2.118	-0.58618	-2.8309	-3.6389	-3.9136	-1.0511	-1.0896	-1.0743	-3.2175	0.5413	1.1161	-4.0483	-2.4065	-2.2959	0.42778	0.14607	-3.035	-1.1224	-1.9439	-1.6786	-0.85072	-2.1086	-6.3831	-2.1844	0.285	-0.74396	-3.9642	-2.1669	0.9879	0.3273	1.2162	-1.1838	-4.0356	0.01849	-2.4266	0.47614	-5.4582	-4.0325	-3.5095	-3.3509	-5.1011
1.2149	3.4587	3.6713	-0.1731	-2.1537	0.97902	2.4711	-0.17653	0.5504	1.5836	2.5156	3.2608	1.9666	5.9128	1.3553	0.1666	-0.64992	0.4014	2.1143	0.96922	6.9647	1.2392	1.5576	-1.242	2.2787	-1.468	2.8397	1.3677	3.3869	3.7156	1.8136	2.2271	1.8326	1.605	3.1177	3.2963	3.5498	3.8228	2.2236	4.2174	4.8605	2.5727	2.5856	3.3186	1.542	2.1124	1.4434	1.6198	6.252	1.7353
-1.3488	-0.038524	2.0051	4.2148	-1.317	0.96275	1.0199	1.0512	1.6047	-2.3523	-0.90795	1.423	2.1329	0.85543	-1.8427	-4.5183	3.3215	-3.0607	4.0267	-1.3051	-1.3117	1.1683	0.57013	-0.3771	1.9205	0.68656	1.4454	2.1681	1.5817	5.2327	2.8861	2.3687	2.1346	0.75281	2.1286	-2.68	-1.4067	-0.10016	-0.34938	2.348	1.1608	0.51751	1.8122	-0.68036	2.3231	-0.94039	2.0042	-0.51498	1.4199	3.1126
6.521	2.6777	1.0888	5.0186	1.6311	2.0017	4.8775	5.1792	2.4033	5.0914	4.4585	3.8129	4.5612	9.421	5.019	4.9819	5.6492	6.6023	6.5931	1.7008	4.2645	5.3319	2.7094	4.344	7.8749	0.95385	3.7598	6.7931	1.3017	2.7963	3.8664	2.5715	1.6207	4.9904	8.3487	1.4034	4.779	4.3477	6.8871	4.7135	3.8235	3.443	3.8821	5.2274	1.4222	6.2329	4.913	4.181	4.2306	1.9764
-16.093	-14.69	-14.457	-13.801	-14.94	-12.081	-13.187	-13.41	-14.855	-14.09	-14.01	-14.794	-13.721	-17.113	-10.263	-13.755	-12.996	-13.783	-14.49	-14.205	-12.495	-13.307	-15.31	-15.961	-12.97	-17.761	-14.692	-14.214	-17.239	-17.081	-15.773	-14.153	-14.147	-12.48	-13.556	-15.57	-14.982	-18.028	-12.032	-14.464	-16.495	-15.154	-13.676	-16.279	-18.901	-15.327	-13.786	-13.761	-16.663	-13.602
5.5766	1.9683	7.7781	5.9246	5.9944	7.2269	5.576	4.2675	7.5996	4.7528	6.7722	7.0932	7.0911	8.5352	4.4752	7.5969	3.9358	4.7629	1.6833	4.7701	5.7209	5.8603	6.2659	6.8072	5.6732	2.4332	7.5461	6.7451	8.8245	6.3509	4.6546	5.0336	6.486	6.6821	5.6986	4.2851	6.1016	9.0804	5.9822	4.2193	7.3048	4.0641	7.2385	7.6506	2.6342	6.7197	6.406	3.2391	4.1617	9.431
-15.443	-13.421	-13.724	-13.515	-14.587	-15.495	-16.372	-14.79	-12.965	-11.421	-14.211	-15.074	-15.801	-14.03	-18.335	-17.111	-15.345	-14.301	-12.818	-14.048	-13.695	-12.632	-14.454	-13.51	-13.535	-16.197	-17.957	-13.501	-14.842	-14.244	-13.544	-12.322	-15.903	-16.637	-16.038	-15.826	-17.288	-20.916	-12.509	-15.696	-12.669	-11.569	-14.23	-12.133	-15.879	-14.267	-13.55	-16.085	-17.29	-12.472
-6.5921	-4.5455	-7.4027	-5.9915	-2.6262	-6.7079	-3.5373	-1.8861	-5.6756	-5.3919	-6.4497	-5.6196	-3.7652	-3.3757	-5.8349	-6.3422	-4.0859	-5.1612	-6.3419	-7.221	-5.4787	-7.0597	-3.2726	-4.9475	-4.7499	-5.8204	-5.0175	-6.2632	-5.5084	-4.2406	-4.1742	-6.1272	-5.9138	-3.6139	-3.7545	-6.8089	-6.8006	-3.4101	-6.6965	-1.8551	-7.5751	-5.6087	-6.0026	-4.8327	-8.0908	-7.9053	-4.1356	-6.8784	-6.6048	-8.4154
-13.641	-13.166	-9.5862	-12.43	-12.636	-16.386	-15.405	-13.952	-12.144	-14.419	-11.875	-17.159	-13.905	-12.799	-12.28	-11.51	-9.4213	-14.282	-10.542	-14.221	-13.054	-12.241	-13.467	-17.434	-12.6	-10.592	-12.607	-12.754	-12.756	-13.596	-14.929	-11.963	-12.255	-13.478	-11.618	-13.835	-12.127	-14.176	-14.489	-13.959	-12.097	-13.042	-11.5	-13.426	-13.097	-13.861	-13.004	-12.804	-13.375	-15.636
0.78824	-1.7944	-1.6304	-3.4846	-6.7808	-2.4788	-1.7264	-1.0611	-2.9057	-0.98684	-3.7432	-0.38903	-2.479	-1.365	-0.23427	-1.3323	1.6977	-3.1517	-0.87023	-2.8585	-3.5592	0.031958	-2.2098	-2.1463	-1.3529	-4.8472	-1.4945	-3.2317	-2.8211	-5.1948	-3.0453	-4.8788	-1.5187	-3.207	-3.3671	-2.9659	-3.1092	-2.455	-0.70659	-4.0139	-3.1008	-0.50006	-1.8066	-1.0195	0.32929	-2.7229	-0.17308	-2.0726	-0.34231	-0.94045
-10.699	-11.876	-6.8628	-10.536	-11.81	-10.96	-8.8194	-12.477	-10.578	-9.5389	-8.5015	-14.035	-11.724	-11.351	-11.93	-9.793	-7.9283	-12.875	-15.294	-6.0282	-11.802	-12.461	-11.066	-8.9817	-10.233	-12.169	-11.613	-6.4035	-10.649	-12.056	-10.189	-12.93	-12.876	-10.821	-9.5208	-12.239	-12.007	-12.773	-10.666	-8.3874	-8.8081	-11.08	-7.9102	-7.1379	-11.624	-13.302	-13.492	-11.354	-10.941	-11.806
3.948	8.4989	5.7316	6.8276	7.6834	5.7267	3.5556	5.107	10.185	6.7362	5.0447	2.4046	3.9866	4.6823	6.6217	4.8783	9.5994	8.229	4.5776	5.3134	8.4639	6.1086	10.213	7.4806	3.4484	3.7304	6.6752	2.1276	6.1297	6.2723	3.762	8.3982	4.1307	1.691	4.9527	7.621	4.0283	6.8472	6.2073	4.7664	5.4806	4.091	8.8175	4.8973	5.089	4.8126	4.1177	6.7633	1.2726	3.5089
-20.464	-22.705	-17.99	-19.843	-22.557	-19.738	-18.853	-19.268	-15.008	-19.875	-19.148	-20.702	-19.818	-19.994	-23.214	-20.177	-22.163	-22.776	-21.742	-19.398	-17.702	-19.981	-23.114	-20.109	-21.799	-20.341	-22.814	-17.894	-16.407	-19.22	-21.806	-18.704	-20.327	-20.336	-23.409	-22.292	-18.945	-23.742	-20.185	-22.982	-20.715	-21.923	-24.153	-19.963	-23.617	-19.122	-22.571	-24.518	-18.908	-22.676
-13.289	-15.714	-11.918	-9.8838	-13.991	-13.455	-12.006	-9.821	-15.447	-11.738	-12.831	-12.282	-14.51	-12.673	-15.626	-12.593	-10.84	-12.302	-13.061	-10.883	-12.627	-11.434	-13.956	-10.701	-13.449	-16.117	-15.769	-15.148	-15.407	-13.098	-13.001	-12.256	-15.963	-11.85	-13.163	-11.467	-15.662	-11.325	-12.253	-13.124	-11.05	-14.73	-13.232	-13.936	-13.362	-10.56	-12.183	-10.359	-10.799	-15.71
-8.7806	-10.295	-9.1399	-9.8709	-11.279	-9.3896	-11.162	-13.897	-12.596	-13.138	-10.849	-14.082	-9.0919	-8.9303	-8.6091	-8.1711	-13.239	-14.097	-13.825	-9.6865	-9.0677	-11.791	-12.564	-12.171	-12.352	-11.181	-12.085	-12.964	-11.646	-10.571	-12.907	-9.2136	-13.346	-11.41	-12.025	-9.774	-10.11	-10.977	-13.822	-11.848	-9.74	-11.805	-10.557	-13.197	-12.741	-13.138	-11.933	-10.766	-11.552	-12.548
-2.0373	-1.3328	-3.2204	-2.1406	-2.8938	-2.7887	-1.3122	0.60034	-0.81479	0.94202	-4.7187	-3.4136	-1.2964	-3.9333	-3.1461	-1.8479	-6.0599	-3.4795	1.9644	-2.9162	-1.157	-4.4373	-2.569	0.33665	-0.24064	-4.1164	-3.9382	-3.4549	-1.1376	-0.36853	0.94141	-1.5398	-1.4007	-4.0426	-0.049813	-2.3335	-2.1883	-0.83441	-0.062761	-0.72786	-0.34921	-3.9652	-0.89382	-2.4269	-2.7054	-0.41133	-6.3558	-0.75311	0.48965	-1.4296
-0.43814	-0.060514	0.070003	4.8807	-1.961	-0.48119	0.92664	2.0309	0.095661	0.27199	-3.851	0.96145	1.0514	0.098111	-1.8092	0.33264	0.83015	-1.1088	-1.0787	4.2106	0.77123	0.62727	1.4067	0.62326	-1.6349	3.4522	0.91516	-2.6485	1.9278	1.4258	0.93954	0.87239	-1.6985	1.334	2.5608	-0.17392	-0.62617	1.8352	-2.9653	-2.0143	-2.4202	2.5338	1.8167	-0.51155	-0.30926	-0.84855	0.6972	-0.75018	1.0827	0.39851
-20.918	-22.029	-22.145	-20.978	-22.769	-23.337	-22.958	-26.278	-22.966	-20.021	-25.629	-23.298	-23.035	-24.791	-19.906	-25.825	-23.801	-21.265	-26.214	-25.162	-19.831	-24.982	-22.251	-22.325	-22.484	-23.353	-22.502	-22.192	-22.332	-23.052	-23.472	-21.474	-22.2	-24.14	-20.039	-21.021	-19.867	-22.22	-20.697	-22.05	-22.736	-19.928	-21.321	-21.405	-20.264	-24.995	-22.692	-23.365	-20.364	-21.584
0.61808	2.3508	-2.3079	3.7685	4.983	0.55614	1.6231	1.1013	0.2185	1.6193	1.5967	1.144	-1.4986	1.9138	3.5047	2.0719	2.2709	2.049	2.5373	1.804	4.3818	2.0271	-0.2924	-0.80379	0.58017	-0.36227	1.7625	1.2688	3.507	0.67703	2.8531	2.5568	1.9593	2.9259	-0.073313	1.4166	1.9116	1.2175	2.3078	1.6065	-3.1006	1.0327	-2.7076	3.4182	1.1578	0.22	4.5984	3.3858	0.6583	-1.4109
0.028204	3.5136	0.037264	0.2113	3.5267	3.5828	2.2612	-0.95209	3.9169	2.9328	1.9678	1.0437	-1.0736	1.6175	-1.0023	2.4061	0.9866	2.9604	-0.46699	1.0481	1.27	2.7135	0.95694	1.7612	0.89195	0.67823	3.346	-2.7329	2.2322	2.4604	5.6694	0.55072	0.32805	1.2876	0.69613	0.50094	0.85564	2.7737	-2.4568	0.8001	4.7752	1.1449	1.0785	0.024808	3.0879	0.78861	1.025	0.70997	-1.559	-0.13492
1.5639	0.62876	1.4155	1.1568	1.4868	0.23019	1.7094	1.7962	0.66255	0.1092	1.1668	6.3588	-0.038571	-0.17435	1.7938	1.8413	4.8054	1.6551	4.6064	1.1358	0.58775	0.42456	0.13906	2.56	-0.39749	1.8987	2.307	1.0432	2.4201	-2.5512	-2.4633	1.8663	2.7321	3.242	1.3002	-0.47158	2.337	0.56007	-0.80102	-0.726	2.1563	1.8084	4.1969	2.4967	0.16294	-0.13682	0.054385	4.1508	-0.027611	3.7562
-6.5865	-4.2881	-6.2287	-5.8643	-6.792	-5.9739	-6.9778	-5.9999	-3.3869	-5.7333	-7.2279	-6.2248	-5.6548	-8.744	-3.009	-6.4593	-2.3276	-6.6923	-4.6961	-3.6912	-8.0725	-5.2391	-10.334	-6.2686	-4.4279	-3.3421	-5.731	-5.3763	-5.5901	-5.0709	-4.5097	-4.0382	-6.1481	-5.4461	-5.4498	-4.1607	-5.5006	-7.353	-6.5101	-6.6362	-2.6947	-4.7072	-6.9919	-6.6011	-6.2689	-4.9314	-4.6692	-6.5175	-6.122	-6.9343
-13.278	-8.0638	-9.7523	-10.464	-10.761	-10.581	-9.1333	-11.729	-11.469	-10.366	-9.5796	-10.493	-10.486	-11.819	-10.371	-13.381	-12.425	-10.262	-10.516	-9.1787	-9.9909	-13.354	-10.065	-9.6618	-8.8811	-7.3557	-9.2157	-13.039	-12.592	-8.1957	-10.227	-12.406	-12.901	-9.5228	-12.548	-10.258	-9.1519	-13.741	-10.387	-10.533	-11.777	-9.8094	-13.277	-11.225	-12.284	-12.203	-9.8004	-11.453	-12.35	-11.448
-14.353	-15.448	-13.095	-13.722	-12.849	-12.553	-12.111	-13.806	-13.247	-11.413	-13.991	-16.469	-10.627	-14.867	-14.185	-13.729	-14.666	-17.876	-12.383	-14.706	-12.855	-13.216	-14.832	-14.683	-16.932	-15.145	-14.615	-18.771	-19.26	-15.794	-13.977	-9.9886	-13.017	-14.617	-14.764	-13.086	-13.95	-13.648	-14.626	-12.682	-11.577	-16.203	-14.03	-15.855	-17.092	-14.797	-17.407	-14.514	-14.726	-13.94
-11.946	-7.7673	-10.27	-12.758	-9.1331	-13.704	-12.345	-13.648	-9.127	-12.138	-12.823	-11.727	-14.186	-13.702	-14.345	-12.052	-11.719	-10.361	-11.313	-13.598	-11.799	-8.6419	-12.101	-14.101	-11.376	-6.7813	-10.576	-12.403	-10.119	-11.137	-10.751	-11.002	-12.923	-10.617	-10.037	-11.509	-9.4938	-8.0845	-10.751	-7.5523	-13.612	-9.6954	-12.212	-11.457	-8.5238	-10.021	-13.431	-16.307	-11.174	-14.373
-5.2135	-4.9046	-2.9377	-7.0224	-4.4467	-9.2249	-6.0489	-5.1396	-6.2475	-2.2421	-4.1854	-7.7694	-4.3374	-5.9441	-7.0306	-1.8209	-6.6254	-0.052922	-4.1982	-5.782	-5.9964	-5.0988	-5.0723	-3.9185	-4.73	-5.1926	-7.9201	-6.9168	-4.8989	-5.9836	-3.4445	-3.7473	-6.9006	-4.0666	-9.357	-4.8761	-6.8763	-4.9202	-6.6243	-8.3172	-6.1282	-4.8511	-5.9068	-3.4851	-2.2208	-7.5169	-5.6594	-8.0911	-7.6351	-5.8662
4.3821	9.67	8.0404	3.1166	6.665	7.7388	3.3774	7.1245	5.1369	2.7791	9.3779	10.58	4.8735	5.3816	7.7981	4.8683	7.3614	6.1127	7.323	6.4717	7.7585	7.8768	7.2381	7.9411	5.2059	4.4284	7.2312	6.1453	7.7576	7.1715	7.6869	9.5269	8.1981	7.7583	3.7001	6.7502	7.161	6.0052	6.643	5.0182	4.51	8.145	3.6508	6.2014	8.2567	7.5632	5.5283	4.4655	6.9469	6.5156
-12.824	-12.616	-11.914	-15.092	-12.801	-14.34	-10.586	-14.721	-11.222	-13.188	-13.947	-12.469	-11.413	-13.109	-11.194	-14.544	-11.006	-9.4388	-15.542	-14.786	-13.313	-12.822	-10.164	-13.417	-15.29	-13.637	-13.074	-12.736	-14.792	-11.084	-11.941	-10.919	-12.333	-13.124	-13.007	-10.107	-11.558	-11.941	-14.252	-13.437	-10.382	-13.699	-12.086	-11.46	-15.942	-11.564	-12.16	-11.975	-16.228	-11.367
3.9699	3.5117	1.8115	3.4051	2.1588	1.0372	1.4047	-2.149	2.7642	4.3234	2.7425	-0.01685	2.9926	2.5442	4.8763	3.3779	-0.57463	3.5039	3.9559	-0.26582	2.5407	3.6037	2.6356	0.07695	3.3116	2.4733	3.3167	0.65617	4.764	3.7959	1.9004	1.2554	1.1355	4.6175	0.16993	0.069758	5.2151	1.9502	3.3467	5.2899	3.2612	-0.78355	1.6626	1.753	3.508	2.2949	1.5362	1.457	-0.20065	-0.43978
-1.4169	0.36684	0.21375	0.21556	-1.7293	0.48752	1.7247	0.84646	-1.2921	1.0975	-2.8862	0.78869	1.0918	-2.9614	-4.0924	1.3766	-3.5703	0.31399	-0.15644	-1.2514	0.93289	0.3115	2.1957	1.4044	-0.83582	1.0888	-0.99418	-0.41086	-0.58382	4.4206	-2.1564	-0.83472	-2.6622	1.7807	-3.6694	0.057196	-2.96	-4.3645	0.8738	-1.9234	-0.38295	-1.7202	-0.40293	0.7575	-1.5379	1.208	-0.12407	-0.49055	-3.5403	1.4908
9.8549	7.0256	12.174	9.3635	10.036	10.931	9.3569	9.469	7.3628	8.6803	10.324	7.2872	9.1671	9.728	6.0936	7.0634	7.1059	8.1244	7.7169	10.766	8.7129	10.855	11.225	7.0529	9.8938	10.332	5.7213	12.168	7.9394	6.8877	10.414	8.287	9.6238	9.6145	9.0697	11.363	7.9581	9.7428	12.935	10.155	11.849	11.048	8.5387	10.31	8.8367	8.2538	11.527	11.386	7.8004	10.421
-4.051	-5.1246	-1.8746	-7.1839	-3.501	-2.7278	-4.1849	-6.0399	-0.14955	-3.0811	0.24137	-2.1465	0.64238	-5.075	-3.8316	-3.4184	-4.0277	-3.0174	-3.7908	-2.895	-2.2413	-1.9011	-2.3954	-2.6807	3.9742	-1.067	-1.5005	-2.7605	-3.7729	-3.1035	-3.5934	-0.75539	-2.6506	-5.6954	-4.0434	-4.6346	-8.7472	-4.9157	-3.6905	-2.0256	0.26313	-0.86346	-2.9586	-0.42195	0.5696	-2.9396	0.10097	-2.9138	0.18115	-1.5702
0.32874	1.9247	-0.1967	0.65826	1.6353	0.27502	3.2937	-0.56182	2.1086	2.9984	-0.099083	1.0086	2.6004	2.3037	4.7488	2.8894	-1.5378	2.9651	2.8989	2.148	2.3969	0.94988	3.626	2.3896	2.9646	3.2586	0.47453	0.80572	1.1058	2.7317	0.74521	4.5032	-0.10655	1.2744	2.4244	1.8666	1.3092	2.4553	5.0282	1.3441	5.2524	1.7746	1.9358	6.4441	4.3577	1.2438	1.3645	2.5433	1.1562	-1.2519
-1.1652	-2.8003	-2.304	-5.293	-3.8931	-2.5781	-1.5855	0.39237	-0.049361	-5.2861	0.3832	-3.4926	-2.0438	-2.1593	-1.4661	-2.4591	-0.77253	0.011022	-0.78247	-3.3188	-1.5861	-4.1654	-1.3847	-2.1266	-2.3277	-4.361	-2.657	0.80123	-0.0771	-3.687	0.96577	-3.3364	-0.67912	-0.91741	-3.0586	-2.934	-2.7657	-1.9854	1.3548	-1.6785	-2.4605	-1.1477	-0.44717	-0.66107	0.43173	-1.2996	0.67676	-2.5338	-0.23233	-0.81764
-14.103	-10.802	-10.749	-12.249	-12.155	-11.143	-13.153	-15.549	-13.693	-11.551	-10.412	-12.224	-14.006	-12.994	-13.679	-7.7701	-10.086	-13.883	-11.291	-10.636	-11.007	-11.296	-11.597	-12.517	-11.075	-11.174	-10.281	-11.165	-10.086	-13.026	-10.173	-8.9695	-12.52	-9.8581	-10.633	-11.268	-11.459	-12.556	-12.444	-13.719	-10.794	-13.281	-10.265	-12.024	-12.752	-13.307	-8.7168	-9.291	-11.08	-11.629
-1.8452	0.31305	-3.5866	-6.1827	-1.5558	-4.4485	0.095449	0.8833	-1.5133	1.2427	-5.0118	-1.6328	-0.48329	-1.8579	-1.2521	-2.4428	-5.6557	-0.90091	-4.3043	-2.0215	-5.1973	-3.4248	-1.6053	-0.20161	-2.9797	-1.5554	-3.2943	-2.3329	-4.5866	-2.1418	-1.1237	-2.3554	-3.9702	-6.1526	-3.0642	-3.4945	-5.1177	-5.2244	-2.0465	-1.0176	-1.9059	-1.0594	-1.4153	-1.8554	-0.86583	-1.1145	-2.0927	1.4409	-2.8448	-3.7586
9.3693	8.2512	10.96	9.2322	14.331	4.0075	9.0158	7.7957	11.449	10.25	9.3156	9.545	9.9861	8.9771	9.7452	8.0167	9.5115	11.605	13.651	4.5468	8.1498	5.986	9.9795	9.0326	11.101	9.5912	8.7086	10.245	10.383	10.012	10.486	10.593	9.3517	10.658	12.019	6.64	5.0201	12.09	9.9005	8.2169	11.96	10.728	12.87	7.7339	8.5729	8.7116	11.362	10.581	10.277	13.617
6.0358	2.9911	7.5978	5.5986	11.134	9.3575	9.2826	6.9814	6.2276	6.7041	8.7955	7.3712	5.4882	4.8916	7.0555	5.5978	8.7243	6.3466	6.5303	6.1542	8.1236	5.6843	8.3764	6.1373	9.5441	6.018	8.5423	6.5657	6.4794	6.9376	7.5274	5.7293	5.6579	6.9375	8.539	5.0948	5.9669	5.0457	7.6041	4.1889	4.92	6.1475	6.7561	6.6887	6.7607	4.4681	5.7624	7.2921	4.9994	8.5165
-0.41111	-4.1861	-0.55788	-3.7562	-3.8206	-2.9794	-2.8559	1.6827	-4.2224	-3.7772	-3.2804	-4.3446	-4.3763	-2.4896	-0.9564	-3.1936	-3.7535	-0.60581	-1.6565	-3.6408	-1.5432	-2.1328	-1.3132	-4.894	-2.6711	-0.74677	-6.3904	-2.2409	-3.8973	0.89186	1.0916	-6.2365	-2.122	-5.9206	-5.0487	-2.4253	-3.8725	-2.5158	-2.8552	0.13399	-4.155	-1.9071	-1.6287	-4.9203	-3.329	-5.1537	-3.9445	-2.7441	-3.9074	-1.8409
-2.0361	-4.2441	-1.0241	-0.3559	-1.9749	-2.3978	-1.4534	-2.073	-2.8708	-2.181	-3.187	-3.5227	-1.9474	-3.8185	-4.418	-3.4521	0.91415	-1.9732	-0.46134	-0.61541	-3.1414	-0.39847	-0.53201	-2.3536	-3.2311	-2.924	-2.6628	-0.44877	-3.2866	-3.2554	-1.7646	-1.7723	-7.1825	-3.497	-1.6993	-3.1135	-2.4195	-3.8477	-2.5051	-0.1655	-0.99276	-1.3212	-2.7294	-2.9692	-0.96437	-3.392	1.7102	-5.1386	-3.3136	0.20081
-6.0713	-6.25	-3.2154	-3.765	-6.0097	-7.5109	-6.5746	-9.1001	-8.6292	-4.5189	-6.8969	-5.8805	-12.715	-6.6934	-5.6415	-3.2875	-7.3434	-7.6547	-6.4673	-6.2841	-5.219	-5.3541	-7.7348	-2.5991	-7.714	-5.5369	-4.3646	-7.5032	-7.8492	-12.424	-3.2812	-5.412	-10.437	-8.8413	-5.9165	-6.8042	-8.4158	-7.3982	-5.0811	-8.1802	-9.2642	-5.7447	-6.9208	-3.7695	-6.6674	-5.0037	-7.5369	-9.9009	-4.791	-5.868
-5.3623	-8.5667	-6.7801	-10.352	-4.6167	-8.6525	-10.405	-6.7734	-7.7449	-6.9543	-9.3434	-7.3864	-5.8246	-8.1226	-5.9817	-8.3879	-8.3378	-8.9513	-6.3969	-4.8964	-8.0256	-10.394	-8.9771	-11.32	-7.4975	-5.5857	-6.4538	-11.387	-8.5732	-5.2725	-7.006	-6.8646	-8.2477	-7.937	-8.6779	-6.2819	-5.601	-8.7634	-6.9249	-9.9746	-5.2177	-7.254	-7.8769	-9.0596	-4.3918	-6.3264	-6.4594	-8.5123	-5.5004	-4.7136
-11.592	-12.624	-9.8989	-13.602	-12.667	-9.9559	-8.932	-13.446	-13.495	-14.115	-11.357	-9.1444	-11.374	-11.797	-13.582	-9.3828	-12.924	-11.831	-11.046	-10.006	-10.394	-11.912	-12.738	-12.123	-8.1698	-12.049	-7.8	-9.8886	-12.246	-11.306	-10.361	-14.317	-9.3895	-9.5054	-11.037	-11.584	-12.847	-13.164	-11.564	-10.633	-14.588	-10.582	-11.542	-9.8083	-10.011	-13.175	-12.203	-7.7259	-14.005	-10.004
-1.0367	-2.3236	2.8532	-2.2341	0.71025	3.2449	-1.3088	-2.8154	3.1254	0.18191	-1.6345	-0.6636	-0.018739	-0.36891	-2.1513	-3.0022	-1.5602	0.53925	1.377	0.38742	3.0323	1.1875	0.5401	2.2072	-0.88697	1.7546	1.5445	0.49429	0.20452	-0.52541	1.9222	-0.10094	-3.3052	-0.58788	-1.9808	-0.72683	-0.2578	3.3006	0.92133	0.43867	-0.92625	1.9676	-0.25395	-0.20848	-3.0647	-0.19333	-1.8607	-2.2147	-0.47813	-2.5243
-11.48	-13.901	-10.126	-9.2027	-10.241	-10.688	-11.072	-7.2669	-14.015	-9.8072	-11.234	-8.3755	-12.559	-10.87	-8.4359	-12.921	-13.221	-10.789	-12.91	-12.497	-13.099	-12.407	-10.367	-11.103	-11.346	-11.819	-9.3221	-11.883	-10.653	-8.7895	-12.055	-16.545	-11.492	-12.65	-10.707	-11.255	-11.173	-11.461	-9.8144	-9.7221	-12.76	-11.408	-12.435	-8.6875	-11.181	-14.323	-14.235	-8.0768	-8.1675	-11.411
4.265	3.2117	4.4563	0.83854	3.2929	2.4944	0.058153	1.1164	4.5675	4.3158	3.0105	2.2985	2.8311	0.42369	1.763	1.1549	0.17254	4.7993	5.6909	-2.9499	2.5037	2.1496	0.70389	-0.55861	4.6483	1.7644	1.1058	1.3919	2.4738	-0.19308	-0.30232	-0.86892	2.7098	2.284	1.2798	0.46016	6.8313	3.0003	-1.3646	2.0423	1.3403	3.0047	3.0319	0.35103	0.32248	0.97242	2.7032	-0.22818	0.98958	3.9919
-0.69612	1.4825	-0.35226	1.1206	0.20775	1.3953	4.1801	0.7776	0.44841	2.3437	-0.33803	-1.3326	-0.83922	0.39041	3.7664	2.3151	1.2587	-1.575	-0.36184	1.8356	1.4816	-0.49824	2.658	-0.65261	0.45717	-1.0628e-05	-1.1766	-0.18624	-0.29339	-0.31992	-0.82506	0.65589	-0.99273	-1.3712	-1.4396	0.0073438	3.5767	0.86809	-0.70424	1.8625	2.538	-0.91636	1.2262	0.013989	-0.28757	-0.15254	-0.1609	0.76451	2.6418	1.3697
-0.13023	-0.33383	-0.054216	-0.67072	0.80843	-0.04208	-1.6513	-0.20349	2.5469	-0.54205	1.6345	1.1182	0.10628	-1.3199	-0.58804	-1.4235	1.2859	-0.22133	-1.8277	1.2952	-0.21856	-0.97801	0.36427	2.0837	3.4166	1.7142	0.097734	1.9623	-2.521	-0.70732	-1.1528	1.505	-0.68628	-1.7998	-3.4556	-0.91557	-0.33921	0.89598	0.93162	2.8322	-0.19919	-0.13909	-1.1204	0.13762	-0.57971	1.616	2.259	1.8986	-0.57923	0.53592
-10.48	-9.711	-5.7188	-11.159	-7.8964	-8.8092	-6.8989	-7.3724	-7.4281	-10.591	-10.799	-7.7962	-11.599	-7.9316	-9.973	-9.3993	-12	-9.3751	-10.851	-8.8355	-10.273	-10.524	-7.8326	-8.0369	-6.9164	-7.6409	-9.8668	-7.063	-9.4672	-11.115	-12.031	-9.1616	-8.2613	-8.2904	-10.158	-8.3052	-7.02	-10.097	-8.6987	-6.816	-9.458	-6.4324	-7.1678	-8.4946	-8.4807	-5.5643	-11.952	-12.085	-7.9041	-8.5707
-2.5604	-1.6984	-1.4857	-0.83348	-0.38449	-4.569	0.16055	1.2448	-4.8304	-2.5331	1.1666	-5.5281	1.0048	-2.7695	-2.7549	-2.1684	-3.8648	-1.9044	-0.73555	-0.18911	-3.3628	-3.5161	-1.2381	-1.5586	-3.3894	-0.46638	-1.7929	1.0017	0.071904	-0.48281	-1.1003	-2.5192	1.6876	-3.6956	1.1094	-2.2654	1.2655	-0.026685	-2.8386	2.6361	-2.874	-2.5759	-1.7814	-1.507	-3.113	2.8641	-0.048462	-0.83212	-1.6381	-3.0361
-1.6607	-0.18749	-2.7993	0.36084	-2.7414	-1.6381	-0.05559	-0.053171	1.3557	-0.96218	2.1497	-0.59621	0.18029	-1.2635	-2.452	-1.2257	2.1889	-3.6119	-1.6728	-0.68327	-0.53744	-2.1909	-0.42282	-0.82381	-4.0868	0.16837	-3.7119	3.0981	-2.9661	-2.984	-1.06	1.8533	-2.3408	-1.3557	-2.5209	-1.3059	-1.9566	-0.35787	-3.925	-3.157	-1.9847	-2.9876	-3.4897	-2.1693	-1.9746	-4.7426	-2.8793	-0.88627	-4.0194	-0.95443
-2.2376	1.1278	1.9694	1.1493	1.6563	-0.20406	3.1314	1.0578	1.9854	2.0697	2.0669	1.9102	7.1328	1.231	4.5923	0.86928	3.7605	-0.77945	1.0201	-0.25658	1.3688	2.8855	0.0047146	1.2788	-0.37617	3.2808	2.615	5.0956	4.0991	0.88473	1.8051	3.3381	-0.064689	4.0024	1.0766	1.612	2.9912	1.5463	1.7462	3.0704	-0.13009	4.3763	3.3422	1.241	0.012738	2.4665	2.3122	3.1851	1.8192	0.58231
-10.186	-14.81	-14.663	-13.551	-13.551	-10.049	-10.28	-13.96	-14.009	-15.814	-15.188	-10.121	-10.029	-13.428	-12.882	-11.074	-13.34	-14.648	-13.418	-11.428	-10.594	-13.891	-9.3233	-14.993	-12.819	-12.161	-13.687	-14.607	-10.366	-14.786	-11.3	-14.902	-15.039	-13.944	-14.854	-12.859	-11.713	-13.524	-12.271	-13.645	-12.63	-14.306	-14.15	-13.475	-9.682	-11.523	-11.781	-13.195	-14.546	-10.486
-7.9615	-13.085	-12.446	-14.293	-12.2	-9.401	-11.586	-10.077	-10.504	-11.473	-13.865	-12.218	-12.275	-11.575	-9.5323	-9.4854	-12.611	-13.071	-8.5631	-10.614	-10.183	-12.569	-12.661	-11.868	-10.345	-12.119	-11.348	-7.8265	-12.348	-14.436	-11.038	-13.838	-9.6937	-11.301	-9.3115	-10.813	-10.311	-10.203	-9.5843	-8.5617	-12.053	-10.028	-12.971	-10.414	-13.468	-12.075	-12.39	-11.201	-13.557	-11.241
-12.874	-12.554	-17.6	-13.751	-14.952	-11.815	-7.4739	-13.683	-14.475	-14.487	-12.803	-10.518	-12.272	-12.202	-13.782	-12.574	-9.702	-10.651	-15.785	-13.645	-9.5651	-14.402	-11.707	-13.778	-13.76	-13.227	-10.934	-12.582	-14.85	-12.335	-10.706	-14.507	-14.017	-11.304	-14.267	-12.087	-12.998	-13.086	-13.91	-11.01	-13.818	-13.657	-16.961	-12.199	-13.214	-12.858	-15.831	-11.458	-13.146	-11.42
1.9826	0.10465	1.0411	1.3089	1.2006	0.9516	0.86658	-1.0194	3.2063	2.1096	-3.9736	0.64165	1.8606	1.4838	0.358	-0.10368	-1.0677	2.982	0.75869	-0.64416	2.3186	-1.053	1.0931	2.9896	-3.269	0.23704	-1.8294	-2.7041	-1.7646	-1.3602	-5.1161	0.77132	2.2728	0.10824	0.26051	-1.4284	3.3592	1.5204	1.1721	2.8825	3.37	2.0762	1.3389	1.6816	1.016	-0.24178	-0.54385	-1.6213	0.75131	0.42759
-2.7685	-2.5964	-3.2496	-3.0985	-3.0444	-2.2752	-1.0773	-1.4566	-0.59031	-1.6745	-2.2654	-1.5321	-4.7368	-1.6819	-2.3232	-1.1287	-4.4164	-3.5095	-4.4041	-2.6963	-0.85221	-3.1461	-1.4219	-4.505	-4.3546	-3.2184	-3.1744	-2.6722	-2.577	-3.1573	-1.2585	-0.59421	-0.4186	-1.9352	-2.7058	-3.1325	-5.8566	-3.4693	-1.7455	-1.9057	0.80263	-1.8742	-1.9883	-1.302	-2.2512	-1.5866	-0.53087	-0.96747	0.12423	-3.8348
-5.1025	-4.6599	-5.6371	-9.2751	-3.4069	-7.7061	-7.93	-7.315	-8.4582	-6.2145	-4.1908	-5.8681	-7.1555	-4.2872	-5.1191	-4.9447	-7.8851	-9.1566	-8.6337	-2.5223	-5.698	-8.8765	-6.4906	-5.0989	-3.007	-4.1458	-5.7864	-5.3999	-10.606	-8.4118	-5.9323	-7.8623	-3.6444	-6.5795	-3.7655	-8.7912	-4.3169	-6.0107	-6.4104	-6.6024	-5.348	-4.4959	-6.8897	-6.3744	-5.6556	-7.9741	-6.8463	-3.8084	-6.3921	-6.655
6.7346	1.0541	2.9178	6.011	3.2813	1.6661	-0.35928	2.1991	3.1576	1.5869	3.0826	3.4556	4.6863	1.7572	0.11946	4.7592	0.68522	1.9008	1.0478	3.0222	1.8668	-0.48041	3.4	3.0367	2.6343	3.1551	3.5328	3.2182	0.89889	0.64237	3.6421	3.3363	3.6849	4.6245	3.0893	4.3065	6.2	2.0945	1.1523	5.2689	1.3513	-1.9059	6.4077	2.6314	1.1463	4.0603	1.888	1.8107	2.9175	1.7046
-9.1063	-11.624	-10.666	-10.822	-9.44	-11.056	-9.6041	-10.863	-12.166	-11.029	-11.795	-10.138	-11.606	-10.547	-10.907	-10.69	-10.051	-8.8077	-11.778	-10.488	-13.82	-9.3714	-10.907	-9.7589	-11.229	-11.569	-13.013	-11.639	-15.097	-9.7821	-8.8865	-10.524	-12.492	-9.4298	-10.594	-10.607	-11.682	-7.8241	-10.735	-9.5578	-10.432	-9.4674	-11.494	-12.447	-8.5981	-9.4058	-11.103	-8.0453	-12.402	-10.969
-9.7629	-12.586	-10.586	-10.948	-10.093	-14.809	-11.021	-9.1997	-13.071	-12.422	-8.0109	-14.045	-16.392	-7.9768	-11.835	-12.262	-9.3858	-8.8668	-10.888	-13.076	-13.727	-10.455	-10.88	-12.416	-10.204	-11.199	-12.291	-13.588	-11.26	-10.864	-11.49	-11.237	-8.5921	-12.683	-14.112	-11.351	-10.583	-12.917	-11.895	-10.264	-10.238	-14.022	-11.016	-11.508	-10.35	-11.485	-11.707	-9.1793	-14.15	-9.8598
-22.851	-20.277	-23.013	-19.61	-19.275	-18.296	-20.995	-19.771	-24.101	-20.947	-19.097	-20.574	-19.687	-19.411	-18.847	-15.489	-21.349	-19.009	-23.867	-21.953	-19.576	-23.459	-19.326	-20.152	-19.432	-20.673	-20.68	-20.056	-22.536	-19.786	-18.857	-23.298	-18.649	-20.272	-22.139	-20.261	-21.81	-18.415	-21.409	-20.47	-16.696	-19.734	-22.238	-19.142	-24.704	-18.712	-17.973	-18.788	-19.163	-23.076
9.0478	6.9179	9.4425	7.2017	7.0578	9.1238	7.252	9.0195	8.7741	9.01	7.5712	9.6816	8.6748	11.149	8.7252	12.057	9.6756	9.3268	5.2092	9.7484	7.7848	10.17	6.7728	7.694	6.7994	7.3791	9.1042	7.7799	8.462	7.3355	10.815	8.4471	10.308	11.577	9.6844	4.4148	9.1648	8.4295	10.993	9.3171	8.0074	12.233	10.028	8.0197	9.7767	8.179	6.16	8.6893	8.1264	6.6199
-16.266	-17.199	-12.053	-15.601	-14.795	-15.266	-15.578	-12.678	-14.745	-17.06	-13.127	-13.488	-15.357	-14.452	-14.266	-15.844	-14.885	-14.355	-12.706	-15.102	-12.06	-15.939	-14.49	-17.237	-14.235	-16.963	-12.601	-17.569	-12.919	-13.388	-15.712	-14.87	-14.331	-13.354	-14.493	-13.958	-13.528	-12.627	-15.151	-15.16	-17.351	-14.85	-14.26	-14.829	-16.813	-13.707	-12.583	-15.302	-13.091	-15.383
-1.6058	-1.3704	2.9481	-2.858	-0.37455	-4.7533	-1.6534	-1.5734	-0.60833	-1.9364	-0.96817	1.0402	-0.9149	-0.01983	-4.1135	-2.1844	-1.3563	0.63018	1.469	-3.3969	-1.2536	0.51083	-3.3424	-3.6208	-1.648	0.26282	-1.7224	-2.3865	-3.0975	1.6062	2.8953	-2.9468	-3.989	-2.6438	-1.0012	1.4511	-1.2532	-4.2105	-0.79023	1.6853	-4.3321	2.0822	-2.2939	-3.7633	0.28557	-1.7219	-3.756	-0.87278	-0.43375	-1.4745
-0.86747	-3.4601	1.6833	-1.1779	0.49457	0.60647	-3.0067	-1.537	0.54677	-0.78058	-0.38022	-2.024	0.62344	-0.31407	-0.30424	-1.0105	-3.3346	2.317	1.7238	-2.9105	3.3018	-0.0051849	-0.81288	3.0636	-1.1111	2.8101	-0.029018	0.8024	2.4221	0.22503	-2.2172	-1.3663	-1.5021	1.1856	-2.9049	3.0144	1.0166	-2.4759	0.047314	-0.97195	-1.2054	-1.603	1.1227	0.46235	-0.82367	-2.0483	3.3669	1.417	-0.6819	0.71824
-14.019	-9.9774	-14.02	-13.992	-10.115	-9.7714	-11.056	-8.6774	-11.359	-12.303	-13.305	-9.7492	-13.554	-11.871	-13.674	-9.4112	-11.492	-12.341	-12.3	-13.655	-11.5	-12.309	-9.121	-11.241	-12.227	-9.5035	-6.6586	-13.325	-14.613	-11.501	-12.394	-13.093	-9.518	-12.428	-12.576	-14.23	-13.015	-11.087	-8.5371	-14.064	-11.986	-13.962	-9.7012	-7.924	-9.7568	-10.368	-15.843	-14.436	-8.6539	-10.624
-6.4392	-2.4017	-4.3471	-3.9731	-2.918	-6.1885	-4.872	-5.2469	-4.658	-3.7355	-4.4834	-4.2033	-5.187	-4.4011	-6.4227	-2.0072	-5.4884	-5.1749	-3.2148	-5.4598	-10.194	-3.5336	-2.8938	0.88453	-4.7832	-3.9122	-2.8177	-2.5329	-3.2696	-5.5168	-6.6026	-1.5881	-1.4079	-5.0907	-1.463	-5.0906	-4.3619	-2.2006	-3.7633	-3.5698	-4.0513	-5.4018	-4.5196	-1.4132	-3.9855	-0.43707	-1.6359	-4.7683	-2.697	-3.2184
0.20042	1.6658	-1.0698	-2.0382	-0.71617	-0.96487	-1.5542	2.4173	-0.91262	-0.86576	0.15488	-1.386	-2.9776	-1.9255	2.0408	-0.21033	1.5354	-2.5802	-1.2267	-2.0881	-0.23363	-0.72686	-0.24716	-3.4169	-0.19358	-3.1229	3.1886	-1.5561	-0.89649	-5.1231	-1.0171	4.5053	-2.2459	-0.015637	1.8886	1.5467	-0.14332	-3.1764	-0.92419	0.99039	-1.442	1.7417	-1.4056	-0.65757	-1.5441	-0.043543	-1.3009	0.66155	-1.0747	0.14785
-21.793	-22.792	-24.179	-22.012	-23.371	-24.331	-21.839	-23.773	-22.088	-25.628	-21.102	-21.772	-23.434	-21.604	-20.483	-20.747	-22.686	-25.908	-24.922	-23.676	-22.105	-22.529	-22.676	-22.227	-22.653	-23.14	-23.332	-19.374	-19.546	-22.514	-22.029	-25.81	-23.18	-20.375	-22.359	-21.006	-22.47	-21.901	-23.445	-20.757	-23.091	-24.949	-23.488	-24.07	-21.909	-21.384	-20.306	-22.158	-23.763	-21.676
-10.537	-5.0457	-6.8528	-11.168	-8.6109	-8.4031	-10.108	-9.7262	-11.296	-9.4366	-10.635	-5.3442	-11.16	-6.0357	-6.7671	-10.001	-8.6203	-10.3	-8.3651	-7.882	-7.5533	-5.2724	-9.6717	-9.3695	-7.4643	-6.7583	-6.4626	-5.5781	-7.0556	-8.4464	-6.3086	-7.6392	-9.4182	-10.495	-6.7386	-8.7617	-13.218	-11.841	-11.963	-10.096	-9.1318	-9.7362	-11.186	-8.9915	-9.5108	-8.9383	-9.5266	-9.1042	-9.9865	-9.1026
-6.5607	-2.541	-2.5957	-3.6718	-4.0443	-0.9896	-1.4823	0.40932	-3.4765	-2.3717	-1.5091	-1.7302	0.27483	-0.37225	-3.5534	-3.0763	-6.2618	-4.2155	0.87531	-5.0786	-4.0934	-4.7223	-2.9289	-0.95007	-0.38645	-1.1026	-2.615	-1.3373	-0.92535	-4.9949	-2.1116	-2.5056	-1.5637	-4.4722	-3.3419	-2.5183	-2.1291	-1.8913	1.1682	-3.278	-4.3068	-1.6303	-0.55917	-5.0734	-3.7055	-2.8691	0.40554	-4.3616	-3.6807	-0.090297
4.9132	4.2952	8.9463	8.3057	6.2041	8.4627	7.7841	6.8396	9.0757	4.8613	4.874	7.436	5.5014	6.8849	7.3193	9.1351	2.7858	7.1729	9.1866	9.8946	6.6423	7.7023	7.2903	7.0952	5.2284	7.2879	6.363	6.8161	6.9974	5.1498	9.1343	7.86	5.0221	6.1589	4.5612	6.8023	7.6387	5.3335	8.9502	7.9599	7.3072	4.8027	4.5165	4.95	3.2559	7.576	7.1965	1.6221	7.4839	6.9813
-2.0771	2.6723	-0.039617	1.7175	-2.7882	1.4718	0.26039	-0.3446	2.2404	-1.3154	-0.20203	2.2973	0.60205	0.46137	-3.2826	1.3662	2.4549	0.84622	-2.9273	-1.8057	1.0127	-0.64381	-0.27736	0.24645	2.6425	-0.15699	-2.0156	1.3878	0.090368	1.7465	-0.051877	2.1533	-0.91496	2.5432	-0.75074	1.7241	0.91439	0.23986	-1.6467	1.335	-1.0624	1.5748	0.73542	0.88026	0.30408	0.21293	-1.1983	0.57216	0.92904	1.4518
-21.103	-21.544	-24.841	-21.369	-20.437	-25.381	-20.719	-24.755	-17.771	-24.124	-23.609	-20.551	-19.78	-20.612	-21.647	-22.268	-23.812	-24.542	-23.364	-17.789	-25.649	-20.026	-19.525	-25.15	-19.942	-19.413	-24.131	-21.692	-20.89	-26.324	-25.418	-23.883	-19.823	-23.279	-21.375	-22.841	-21.441	-23.311	-20.667	-22.606	-22.443	-22.515	-21.665	-22.641	-24.537	-21.06	-21.741	-20.983	-24.151	-23.112
3.3781	6.6728	3.6123	3.8392	2.3365	4.3052	3.5104	2.2679	4.3098	-1.0741	1.1285	4.3656	2.6038	4.3773	3.9026	5.4411	7.7562	2.9692	4.1633	6.9454	3.5303	9.2516	6.444	5.6394	5.2861	6.3187	5.728	4.5026	8.2877	4.4957	5.0104	1.5447	2.396	6.7485	3.8738	4.9397	3.3195	4.616	4.3407	7.3294	3.8995	5.3924	2.907	3.7011	5.7081	1.3522	3.3118	0.96812	3.0186	1.3951
-5.5961	-9.2072	-7.2812	-9.9996	-5.6421	-6.1705	-5.9826	-5.0075	-8.0276	-5.1504	-7.6074	-6.7719	-7.1575	-8.5754	-6.783	-6.0761	-7.7568	-7.8412	-7.3031	-7.0733	-8.7543	-8.8142	-8.1642	-9.7546	-7.8174	-5.0911	-7.1038	-5.2454	-3.6428	-8.2821	-6.955	-4.305	-6.6804	-6.6038	-3.9353	-2.8504	-5.3921	-4.1116	-8.8128	-6.6432	-7.2527	-6.618	-6.0206	-11.958	-2.9639	-6.9263	-8.7955	-5.559	-6.1417	-6.1974
-3.6914	0.57717	-7.1679	-0.062521	-2.8464	-0.32317	-3.3981	-2.8237	-3.0889	-3.3189	-1.2876	-4.7146	-3.2835	-0.044852	0.47629	0.26161	-3.2809	-4.4455	-3.8062	-2.2408	0.90766	-4.3087	-5.1079	-2.0126	3.3606	-3.1275	-1.4412	0.28323	-1.908	-3.0435	-0.16568	0.41863	0.37626	-1.2108	1.226	-3.1105	-2.3633	-1.3011	-1.8741	0.44159	-3.2826	1.465	-5.5024	-1.8195	-1.1799	0.85731	-4.575	-2.3268	-1.378	-3.912
-11.169	-12.812	-11.173	-10.196	-10.419	-14.521	-12.578	-12.256	-10.918	-8.778	-10.689	-10.666	-12.129	-9.5507	-11.934	-11.162	-9.3907	-13.101	-10.384	-16.314	-11.674	-12.35	-9.5764	-12.963	-11.411	-10.165	-12.604	-11.064	-5.9418	-11.425	-10.05	-13.705	-8.7714	-13.371	-10.37	-12.215	-11.771	-10.325	-14.852	-11.271	-7.8689	-15.867	-12.926	-11.092	-11.813	-10.122	-10.668	-13.061	-11.329	-13.749
-8.904	-6.3954	-8.527	-5.322	-7.3882	-5.8098	-8.6722	-10.212	-10.378	-9.0502	-7.6318	-6.967	-5.5455	-9.3301	-12.15	-4.8847	-4.807	-7.8966	-4.7326	-10.014	-8.2942	-7.4769	-6.7516	-6.5792	-6.1985	-9.5856	-8.2465	-5.3274	-10.138	-5.1348	-8.379	-9.4898	-6.5143	-11.197	-8.6552	-5.0532	-10.048	-5.7563	-5.6868	-7.0982	-6.3908	-7.2326	-7.3238	-5.9842	-8.7495	-3.9028	-5.7432	-4.9313	-6.0789	-7.5001
-22.479	-23.216	-19.357	-23.383	-23.457	-22.254	-20.554	-22.362	-23.152	-21.047	-23.969	-25.709	-19.19	-19.68	-21.113	-21.801	-22.103	-26.667	-23.154	-21.058	-21.397	-23.435	-22.162	-23.486	-24.375	-24.878	-21.453	-22.819	-24.772	-23.974	-25.569	-22.759	-21.201	-19.861	-23.563	-22.845	-24.136	-21.743	-20.89	-21.213	-19.283	-23.076	-22.889	-20.022	-22.296	-24.112	-20.655	-22.901	-21.504	-20.986
-20.752	-24.262	-21.792	-25.573	-25.348	-25.428	-18.967	-21.286	-21.865	-22.969	-22.913	-19.205	-20.995	-22.461	-21.331	-23.179	-18.437	-25.619	-22.471	-22.144	-23.031	-23.418	-20.65	-17.969	-24.363	-23.301	-24.021	-25.849	-23.751	-22.382	-20.06	-20.913	-24.842	-21.463	-20.577	-23.481	-23.078	-23.75	-22.136	-18.518	-22.478	-21.086	-23.36	-23.136	-25.958	-22.638	-23.627	-20.776	-22.444	-22.285
-3.007	0.73225	-0.36852	-1.1696	-1.8288	-0.41568	0.040412	-0.50673	-1.179	-0.68122	0.043744	-2.8233	0.6604	1.9028	-2.7069	-2.3374	0.049977	-4.1928	1.1569	-0.41003	-0.83538	0.56925	-2.8998	-2.4685	0.55928	-0.45604	0.50009	0.38743	-2.3958	-2.6197	0.45262	-2.3508	-3.943	1.6725	-7.152	-2.431	-1.0363	-0.75266	-1.744	-1.4315	0.51091	-2.5641	-0.74708	-1.1688	-2.454	-3.5418	-0.26192	-4.9962	0.53612	2.6117
-5.7493	-6.6328	-5.5017	-5.8742	-3.0446	-5.0077	-6.9716	-2.4197	-2.3499	-5.7898	-3.0159	-3.4219	-6.1818	-2.5094	-5.0036	-4.5456	-2.8962	-4.0835	-7.8819	-0.63187	-3.7686	-3.3841	-6.6868	-5.7932	-4.1033	-4.6526	-6.4993	-3.1138	-4.2617	-4.8635	-3.0505	-4.3348	-4.236	-4.9162	-2.2312	-6.5209	-5.9737	-3.6593	-2.0606	-4.5581	-4.6782	-3.5345	-6.0553	-4.6176	-2.2783	-3.8228	-5.4194	-4.3614	-0.11919	-4.6791
-12.495	-12.878	-9.7795	-10.421	-12.809	-11.424	-13.333	-11.816	-9.7046	-13.749	-12.921	-12.932	-11.084	-13.637	-13.022	-10.093	-11.235	-9.4641	-11.302	-10.07	-12.113	-13.377	-13.207	-11.733	-13.656	-12.511	-12.255	-8.7443	-9.0408	-8.904	-14.112	-6.6095	-12.74	-11.716	-12.75	-10.264	-13.443	-14.954	-14.806	-10.882	-7.7518	-12.677	-11.853	-10.395	-12.656	-13.743	-11.989	-10.779	-13.224	-10.736
3.0275	4.0217	5.7797	0.72106	1.7883	2.9873	3.6253	0.86272	1.8115	2.4448	-0.42305	-0.020859	0.0050045	2.1855	-1.1255	-0.36883	-3.025	2.2623	3.3562	-0.30513	2.5676	-2.3964	-0.11814	1.8807	1.6773	1.5586	1.7348	-1.1874	1.2024	2.838	1.5879	1.9328	-0.26134	-1.1222	3.4671	2.4768	-0.35272	1.2063	-0.35719	1.9271	0.79158	0.64436	2.6296	2.8057	3.3968	4.2476	0.30682	2.8524	1.5971	3.1796
-7.9128	-1.9976	-1.0137	-0.5341	-1.4178	-2.9875	0.019506	-1.4329	-2.6598	-2.0922	-1.9318	-0.62232	1.5812	-0.21408	-1.3109	-5.4615	-0.13645	-1.4673	-3.09	-2.1818	-1.0067	-2.3151	0.9297	-1.12	-0.54462	-0.45038	-3.2787	-2.9678	-0.72019	-4.8857	-1.4599	-0.22685	-2.8707	0.50424	-1.3747	2.3094	1.4761	1.0711	-0.44109	-0.3521	-3.075	-0.77745	0.98748	-0.38434	0.10252	-1.1141	0.12559	-0.24008	-0.0035343	-3.7084
-2.9427	-1.8407	-0.6162	0.44763	-0.49222	-0.21649	-2.4284	-1.9571	2.1716	-3.5724	-0.8201	-0.90383	1.2845	0.16476	-0.30173	0.3501	0.81885	-0.94833	-1.0281	-1.5001	-1.5499	1.4737	0.81097	-1.5042	-2.6622	-3.8093	-0.62642	-0.40786	-0.49646	-0.62117	-2.9075	-1.5542	-0.57276	-3.1181	-2.4981	-3.5398	-2.5848	-1.559	0.83745	1.4758	-2.2745	-1.0148	-2.1231	1.2735	-3.1779	0.051849	-3.3544	-1.6091	-0.888	0.7748
2.5419	4.8937	1.2501	0.52264	2.5771	5.1154	3.8309	1.1186	4.0133	2.1396	8.5246	1.8664	4.8672	4.4925	2.9454	4.5551	0.19798	4.2676	0.60323	0.31449	0.64561	4.8385	0.74831	2.5481	0.57894	2.2279	3.761	0.73431	1.5918	4.1525	1.1935	5.5787	3.3717	3.6616	4.7001	3.2167	2.2365	-1.0921	2.3322	2.9909	0.70799	2.0194	1.7299	2.0297	-0.86339	2.9171	2.8118	7.7909	3.587	4.7735
-3.1235	-1.562	0.54769	-1.1659	-1.6606	0.0027739	-3.7744	-4.5801	-2.6518	-1.9427	1.0239	1.9218	-3.0449	-2.7125	-1.4824	-1.1148	-1.2625	-2.2567	-3.776	-0.79873	-0.61824	-2.077	0.7147	-1.2048	-0.95984	-1.2808	0.38993	-1.3093	-5.1357	-0.47495	-1.6418	0.27261	-2.1072	-0.79455	-1.6623	-0.91863	0.76351	1.2778	-1.8984	-2.3855	-0.97312	-0.21537	-3.6247	-1.4042	-1.2366	-5.629	-4.9222	-1.4564	-0.13803	1.1882
-24.272	-21.001	-21.677	-21.979	-22.108	-23.178	-20.245	-20.759	-23.148	-24.252	-18.463	-22.494	-20.559	-24.354	-21.034	-21.632	-22.199	-21.993	-19.677	-22.445	-22.26	-22.955	-20.908	-19.747	-18.705	-23.518	-19.466	-24.355	-20.437	-24.186	-20.412	-21.493	-23.384	-24.839	-21.888	-24.632	-24.895	-23.701	-19.826	-20.322	-24.337	-22.149	-20.346	-18.152	-20.265	-18.408	-26.11	-22.671	-21.585	-23.882
-13.752	-14.394	-13.749	-13.054	-11.362	-11.433	-10.09	-12.36	-12.258	-14.363	-11.562	-11.032	-15.412	-10.901	-12.638	-15.074	-9.4362	-12.647	-13.921	-12.153	-12.101	-12.876	-11.961	-12.347	-14.776	-16.892	-12.747	-14.714	-13.387	-12.112	-16.784	-13.938	-12.957	-16.078	-13.819	-12.118	-13.952	-12.849	-10.101	-13.028	-14.134	-13.048	-13.491	-10.185	-11.157	-14.601	-11.539	-13.689	-10.441	-15.384
-10.298	-11.527	-10.341	-8.725	-10.246	-10.138	-8.277	-11.592	-9.9086	-9.2587	-11.72	-8.2115	-11.314	-9.9681	-5.055	-10.78	-9.4364	-11.29	-6.8706	-8.4246	-8.9498	-14.348	-10.937	-10.536	-8.7148	-10.152	-13.145	-8.0798	-11.736	-12.638	-11.689	-10.449	-12.25	-10.984	-7.7266	-12.091	-9.1436	-8.3194	-12.438	-11.522	-12.134	-9.213	-11.522	-11.001	-11.983	-10.69	-4.6821	-12.863	-11.019	-9.9585
-0.50299	1.9903	1.1154	0.13575	1.9742	3.2098	-0.38911	0.97943	0.84875	-1.3071	1.6136	-0.76187	-1.6904	2.0335	1.9078	-1.4271	2.3114	-0.55005	-1.4831	3.2671	0.55371	2.3571	0.19994	-2.7386	-2.7535	-2.3302	-0.53223	3.0231	1.2369	-2.4689	1.2621	-2.6004	0.87704	-2.9257	1.4726	-2.368	2.9005	-0.39308	-2.2698	-1.5112	3.5423	0.028624	-1.5256	2.2998	1.6042	2.4562	1.3039	-0.56598	-0.14801	0.3856
-4.8094	-0.98092	-2.3687	-6.673	-2.7869	-3.4993	-4.303	-4.4817	-3.0375	-4.242	-5.0884	-3.6443	-3.1349	-4.2031	-6.4416	-6.6581	-6.7476	-6.4847	-3.6882	-3.9105	-2.4347	-6.6444	0.097598	-1.8202	-3.6031	-1.3906	0.42343	-1.6233	-2.9433	-1.6526	-5.1273	-4.8038	-3.3429	-3.7036	0.078276	-2.091	-2.2226	-4.9193	-3.4616	-1.2555	-2.78	-2.2473	-2.4845	-1.3999	-2.0255	-5.7807	-5.8641	-0.95884	-2.7318	-4.9702
-11.649	-10.617	-11.648	-13.676	-11.314	-14.433	-10.225	-10.479	-12.969	-12.834	-14.759	-12.606	-14.976	-8.002	-11.948	-14.029	-13.262	-8.8857	-9.9504	-10.677	-9.7312	-10.716	-9.7133	-9.2924	-11.256	-10.727	-9.4909	-9.4749	-14.272	-12.691	-9.9936	-10.015	-10.435	-10.134	-9.9587	-13.415	-11.458	-7.7857	-9.2351	-9.0189	-11.511	-12.315	-13.919	-12.648	-9.9488	-11.017	-10.83	-10.119	-12.365	-10.561
6.2009	4.3954	8.3586	4.0026	6.4624	5.9273	7.5964	5.3368	8.5399	2.7669	6.3549	6.3521	8.621	6.512	8.999	9.0511	8.1576	2.2513	9.2421	7.105	9.7668	4.9482	7.3361	5.1801	5.5952	9.4035	2.8695	8.0143	7.9659	7.872	4.7243	6.1285	2.8434	4.3825	6.5047	8.4081	6.5062	8.4104	6.3337	4.7828	6.8062	6.8381	4.623	6.6349	7.1294	8.5106	6.2829	4.6605	8.2352	7.0092
-8.0428	-12.463	-7.0531	-8.1614	-7.9328	-11.404	-13.109	-10.424	-10.839	-6.6259	-10.696	-13.208	-7.41	-7.0675	-11.048	-11.581	-10.451	-9.5458	-10.295	-12.115	-8.2508	-9.7775	-9.3632	-11.36	-10.191	-10.608	-8.733	-9.7991	-8.9787	-13.116	-11.038	-9.6172	-7.9223	-9.4102	-12.063	-7.5611	-11.328	-9.3552	-7.5514	-10.395	-10.72	-7.7364	-7.9821	-11.086	-12.896	-7.2452	-9.3375	-9.6157	-6.3704	-10.694
3.7769	8.2952	4.7086	6.3137	8.1638	4.0513	6.6359	6.978	2.4749	8.3747	9.8633	5.4372	5.5178	4.4819	9.6706	2.99	7.7958	4.1015	4.4251	6.0492	3.8366	5.4863	6.7233	2.6541	6.9168	3.6237	5.0803	4.8571	4.6311	4.5822	4.8016	7.7393	2.1482	7.0362	6.7791	7.2568	8.2098	3.7094	8.8013	2.6552	3.9816	9.4761	7.1244	5.6163	8.7575	6.5154	4.8939	5.4305	4.7312	3.2846
-2.0965	-5.0105	-3.7402	-5.0659	-4.2288	-3.9143	-4.6679	-2.7375	-4.7623	-3.8264	-5.5513	-3.0828	-2.2183	-2.1163	-5.9839	-3.6796	-4.2071	-4.9918	-5.0321	-6.2634	-4.883	-6.1322	-5.6517	-6.4295	-1.7112	-1.5583	-0.29094	-4.9445	-7.744	-5.6565	-1.498	-3.4988	-3.0966	-6.2294	-5.3504	-2.2121	-6.3838	-3.2533	-5.9424	-1.441	-6.2941	-5.7611	-5.5855	-3.9206	-5.6123	-3.1941	-4.33	-8.3594	-3.901	-3.2046
-11.184	-15.126	-12.81	-12.379	-13.051	-14.35	-12.309	-11.437	-11.349	-13.217	-12.634	-16.051	-15.777	-10.226	-11.71	-14.983	-13.182	-15.865	-15.278	-12.792	-9.6597	-10.389	-14.444	-13.757	-12.781	-15.648	-10.615	-13.73	-15.35	-11.728	-14.247	-13.929	-10.521	-14.131	-15.784	-12.453	-11.689	-12.101	-15.111	-13.81	-12.664	-12.583	-14.445	-12.385	-15.027	-13.819	-13.189	-14.666	-11.064	-14.183
-4.6396	-5.5203	-6.2627	-3.4179	-4.5699	-7.2863	-3.0412	-8.5192	-6.6244	-6.4473	-3.3093	-6.6103	-7.0444	-4.9562	-6.9357	-6.8673	-6.5491	-7.8053	-5.5164	-5.7535	-8.1596	-4.6208	-4.6162	-4.2231	-4.361	-4.4395	-3.8397	-5.3471	-7.0186	-6.6742	-6.4229	-4.0516	-5.1541	-1.9918	-8.6666	-5.954	-3.0996	-9.4007	-5.633	-7.0558	-6.108	-2.9446	-7.3988	-6.3799	-6.4284	-6.732	-6.4991	-6.3461	-6.4853	-5.0358
-2.3767	0.66595	-1.3222	-0.95791	-0.58248	0.59931	0.53889	-1.0278	-2.5628	-2.5681	-0.6058	-1.6258	-2.4322	1.3127	1.4945	-1.1047	0.91917	-0.48508	0.27409	2.4072	-2.1062	0.41144	2.0794	0.26137	2.5767	0.4236	-0.66564	1.2884	0.31	-1.5686	2.5	-0.31351	-1.1537	-1.5105	-5.7689	-4.8338	2.5244	-0.79894	-0.80424	2.64	-0.40663	-0.34194	-1.3329	0.39285	-0.25186	-0.695	0.52736	-1.1918	0.87882	1.6784
4.7002	1.9822	-0.014509	-0.99865	2.031	2.7837	2.5151	2.3731	1.4563	2.3893	1.2848	4.7366	0.41442	1.5223	4.2302	1.4826	4.3804	-2.849	1.558	0.79768	1.383	2.5756	0.92824	1.5547	2.9139	-0.096206	4.9695	4.6748	0.95193	3.4782	2.7234	0.67111	-0.20067	3.5464	1.4276	-0.47921	0.22867	-0.21522	0.65274	1.9084	3.4933	-0.61289	2.8248	1.2477	-1.9672	4.0687	-0.70127	1.5619	-0.29808	2.03
4.9633	0.409	1.7261	4.5409	-0.93987	5.8641	4.6349	6.119	-0.47665	5.2714	3.4671	2.2351	-0.54499	2.1257	5.2384	2.0297	1.4938	1.9563	2.8287	4.0613	4.0366	2.307	3.647	4.9631	5.1655	3.0844	3.7684	2.456	5.0032	0.74226	1.8826	4.9731	2.9368	0.90697	5.2148	3.3476	1.1465	1.0103	6.241	6.585	3.5264	-0.33903	4.2318	6.2158	-0.85756	-0.3865	2.8249	4.4032	3.6522	4.3962
4.6984	5.9308	9.859	2.7181	6.919	7.6211	7.0825	3.325	2.2877	6.6051	4.909	4.1132	5.7485	6.722	3.791	7.5578	4.7114	4.4265	5.3233	5.3664	5.9001	4.7804	3.2462	4.0933	5.4776	9.9617	7.3955	8.7379	5.7837	6.0614	5.4445	9.1954	5.1339	5.8827	4.7425	3.7867	3.676	4.9001	5.6318	4.026	4.8358	5.8508	6.7077	4.6197	5.594	5.4763	7.7238	4.2463	8.7596	6.229
-11.061	-10.473	-12.169	-14.293	-12.702	-11.45	-11.584	-15.584	-11.343	-10.571	-10.705	-12.317	-11.535	-12.82	-12.217	-12.465	-12.778	-11.39	-14.956	-13.656	-15.863	-10.2	-14.458	-14.687	-14.349	-11.334	-9.9398	-13.819	-13.247	-14.085	-12.141	-9.8952	-7.738	-11.13	-10.93	-11.257	-12.586	-9.8187	-7.6241	-15.525	-10.12	-10.041	-10.545	-13.389	-12.96	-9.8977	-8.1942	-11.563	-12.5	-11.241
-1.7591	-0.79298	-4.608	-3.0534	-0.71818	0.91334	-1.5027	-0.57689	-1.1935	-1.8538	-0.58188	0.44583	-2.0405	0.2187	-1.8315	-0.10695	-2.8686	-0.42051	1.2982	-4.0726	-1.9942	-1.5873	-2.3885	-1.8409	-0.3609	-2.5081	-2.9319	-3.9068	0.098514	-6.2799	-2.2735	-0.774	-0.63813	-1.6733	-1.6857	-2.0991	-1.7065	-0.34862	-2.2912	-2.8294	-2.1209	0.89463	-1.2309	-1.4444	0.022034	-2.4146	-1.6629	-1.8414	-3.7517	1.0818
-9.9579	-15.278	-13.236	-12.036	-12.127	-12.78	-10.246	-11.126	-9.8186	-10.157	-10.988	-13.104	-10.346	-11.097	-10.382	-15.819	-9.8236	-14.399	-14.812	-9.9874	-9.6925	-7.8101	-12.658	-14.604	-10.339	-8.8218	-11.257	-9.5292	-11.845	-12.439	-10.884	-7.2096	-13.343	-11.832	-9.3937	-10.907	-12.556	-12.195	-9.6495	-11.613	-11.447	-12.79	-11.534	-12.408	-13.18	-8.6896	-9.9248	-10.573	-11.742	-8.8824
-7.133	-5.7594	-7.6963	-5.6394	-7.0682	-8.5874	-5.0815	-6.6461	-7.6749	-7.9756	-6.7477	-7.3353	-6.4359	-5.7329	-4.6022	-6.267	-7.4706	-7.3648	-6.0712	-6.5552	-4.7433	-7.3905	-5.231	-7.4787	-6.2241	-8.1502	-5.1824	-6.129	-8.6741	-6.2127	-7.8512	-7.2544	-8.813	-6.0445	-6.008	-6.4602	-3.7694	-5.297	-8.3831	-3.8245	-4.3291	-9.0093	-6.5494	-2.6167	-7.7778	-7.0383	-7.9508	-5.1767	-5.3704	-4.3798
-2.7654	-5.849	-4.9313	-2.1789	-3.1289	-1.3617	-2.1001	-2.7882	-2.7587	-2.838	-3.7399	-3.7905	-3.2095	-3.4321	-3.0018	-0.30797	-4.0034	-5.3793	-4.3637	-2.5335	-3.6318	-6.2138	-3.5613	-9.2341	-3.8059	-5.8396	-4.096	-6.4915	-5.1818	-3.4558	-3.5667	-3.6883	-2.5856	-5.1887	-3.7947	-4.973	-3.023	-4.4864	-2.2111	-4.771	-2.7159	-2.2649	-2.144	-3.1415	-3.6679	-5.198	-5.3521	-1.5415	-3.0973	-3.212
-1.4077	-4.2209	0.2802	-7.2046	-5.1224	-3.7815	-6.8122	-2.9279	-3.6853	-1.2116	-0.85373	-1.7019	-9.4562	-1.7287	-3.5703	-4.4411	0.45035	-5.7501	-3.8641	-5.8874	-5.6724	-3.3347	-1.6899	-5.1737	-2.63	-5.7864	-1.9949	-5.3034	-2.4489	-6.7514	-4.3605	-4.1799	-4.0103	-7.2875	-4.6977	-5.6	-5.3661	-2.905	-4.436	-4.985	-3.1513	-3.2163	-4.6838	-1.3097	-2.9899	-2.5341	-3.5783	-3.6161	-3.7322	-4.2617
-8.3953	-8.9798	-11.437	-10.187	-15.225	-11.279	-9.5503	-10.795	-12.022	-12.399	-8.768	-10.484	-13.598	-11.018	-10.372	-9.8007	-13.591	-10.801	-7.7207	-11.329	-10.982	-13.266	-11.416	-10.422	-9.9909	-11.827	-10.94	-11.098	-12.038	-11.68	-10.857	-8.688	-9.0832	-11.502	-10.922	-8.1049	-11.641	-10.636	-8.4336	-10.389	-8.336	-8.9785	-11.458	-9.5691	-10.291	-6.5202	-10.583	-14.235	-8.1059	-11.677
-0.059545	2.2303	0.21483	-1.081	3.4628	-0.27072	2.1989	-2.006	2.4053	1.2523	-1.4588	0.51794	1.2898	4.1749	2.3219	3.8552	5.0791	2.1811	0.044588	-0.88453	0.82052	2.2771	2.7536	1.3949	1.479	3.1231	0.81068	0.52402	1.2039	1.5709	3.5223	3.3183	1.3128	0.10093	0.73473	0.88742	3.2855	2.7133	-0.61754	0.82146	1.904	1.1708	2.8448	1.9734	-2.0864	-2.3094	-0.13239	1.4722	1.3051	2.0467
0.73901	0.070249	-0.36579	-3.6635	1.0992	1.0065	-1.5047	1.694	-0.47134	-0.8611	1.3015	-1.6333	2.421	-0.99515	1.2609	-0.15424	-3.2091	-0.5937	-0.64306	-1.1131	-2.064	-1.1786	-0.43107	-1.4224	-0.83571	2.1957	-1.6162	0.019102	0.02253	1.6603	0.23548	0.57476	-1.4183	0.80455	0.74376	-1.1234	0.80167	-3.5747	-1.6762	-1.2048	2.7106	-1.0312	-1.0137	1.0688	1.8642	2.2789	-0.99473	0.56709	-3.1025	-0.32309
-0.4756	3.2024	2.8038	4.4921	2.1278	4.5461	5.1489	3.4027	2.3166	-1.0977	2.9118	2.3613	3.2233	5.3734	3.2126	4.0167	4.5476	3.9451	3.1532	4.8285	2.0177	5.4812	4.5813	2.1613	0.96398	3.4932	3.7593	2.4949	1.3403	2.804	4.7022	3.8931	1.4803	5.3234	6.0547	4.032	3.3597	0.72297	2.7399	4.4859	2.3728	5.8604	0.19638	2.9219	5.0024	1.5562	1.766	1.7392	4.4625	4.5928
-3.621	-0.16502	1.3937	0.64819	-3.0971	1.4715	-0.42257	-4.1486	-2.9856	-2.6475	-3.6142	0.30036	-0.50174	-3.6223	1.2472	-4.4044	0.82131	-0.96004	-1.0525	-0.14412	-1.4728	-3.5837	-2.1481	-1.079	-0.68939	-2.1939	-2.9883	-2.6551	1.9064	-1.6681	-2.0998	-5.4187	0.92391	-0.71748	-1.9925	3.1244	1.6639	-0.37555	0.88605	-2.1684	-0.010816	-3.8591	-4.6687	0.37844	-2.5591	-3.5329	-0.76314	-4.2559	-3.0939	-3.0491
-10.32	-12.186	-13.779	-12.466	-12.586	-11.5	-11.68	-8.8006	-13.378	-8.1755	-11.891	-13.411	-12.669	-10.296	-9.1944	-10.062	-12.362	-12.162	-12.022	-11.198	-9.18	-13.945	-13.171	-9.8771	-10.757	-11.695	-9.4425	-10.406	-12.822	-11.89	-12.502	-15.734	-13.424	-13.21	-9.8844	-10.563	-10.434	-14.169	-10.377	-13.76	-8.3539	-7.1572	-10.198	-11.005	-11.636	-12.299	-12.468	-10.456	-9.8071	-8.2424
-12.935	-12.063	-13.827	-10.791	-12.433	-15.098	-10.458	-13.157	-10.542	-14.53	-13.18	-11.657	-13.955	-11.52	-12.807	-13.327	-10.73	-11.915	-13.461	-13.438	-13.548	-11.272	-15.233	-15.07	-11.942	-12.327	-12.11	-15.469	-16.66	-15.6	-12.998	-13.971	-13.975	-12.031	-12.618	-13.422	-11.458	-13.46	-12.003	-14.94	-14.804	-13.607	-13.603	-13.306	-17.55	-17.346	-15.913	-12.589	-11.815	-12.179
-14.289	-15.714	-10.864	-11.747	-12.324	-12.166	-14.371	-14.137	-12.488	-11.191	-12.953	-10.2	-9.8202	-11.277	-10.789	-8.9299	-8.4214	-12.102	-13.557	-12.769	-13.564	-10.245	-9.6822	-14.584	-9.8313	-12.981	-14.114	-13.014	-12.852	-11.235	-10.04	-11.404	-10.609	-14.032	-12.95	-14.14	-13.064	-13.162	-11.618	-11.31	-15.722	-8.7821	-10.576	-12.464	-11.405	-13.682	-18.176	-14.297	-13.413	-12.261
-13.414	-14.27	-12.31	-17.017	-13.5	-13.092	-13.056	-17.032	-14.919	-12.901	-17.343	-14.867	-12.672	-15.744	-13.975	-17.369	-16.977	-15.476	-18.032	-14.214	-18.228	-13.553	-12.137	-15.335	-17.998	-17.041	-14.325	-16.995	-13.228	-12.905	-15.972	-16.419	-11.957	-16.584	-10.387	-14.551	-15.593	-14.168	-11.85	-14.878	-14.241	-16.917	-15.379	-11.857	-13.041	-14.733	-16.358	-15.281	-16.381	-18.181
4.8021	-1.138	3.3814	3.1688	0.55262	1.4415	1.2891	2.6032	4.1014	0.65132	2.0928	3.2454	3.3913	1.1231	4.5097	1.2233	-1.1464	3.5563	2.2692	4.8983	4.5308	1.2466	1.3124	3.1552	2.0014	1.6493	2.8473	0.39128	0.38701	0.73584	4.6027	1.0942	0.81396	2.2215	-1.3446	3.8497	2.5399	2.4978	-0.61751	0.074242	1.6236	1.0998	2.976	0.13813	2.7799	2.7424	0.98589	1.9518	-0.48767	3.707
-15.478	-11.403	-13.756	-12.758	-10.738	-12.517	-9.6039	-10.003	-16.04	-13.948	-13.322	-12.672	-12.221	-13.463	-12.996	-14.444	-13.61	-13.261	-9.0052	-13.116	-11.873	-12.775	-12.15	-14.275	-13.208	-16.221	-12.358	-13.323	-12.047	-14.462	-12.621	-12.236	-14.675	-13.928	-14.363	-12.57	-14.939	-13.249	-10.598	-10.257	-12.313	-13.823	-13.702	-13.071	-14.968	-11.211	-11.207	-11.31	-9.5201	-11.091
0.78601	1.2222	-1.5301	-2.4632	1.9386	0.65604	1.016	-1.2638	2.5008	-1.3659	-0.1674	-1.349	-0.20971	2.5108	-0.034827	3.1899	-0.3221	1.6484	1.0251	-2.2501	3.1837	-0.026004	2.5416	0.59444	0.83678	-0.23125	-0.10264	-1.5185	0.55526	4.4524	-0.0030465	1.9086	0.51718	-0.50678	0.56462	2.8856	-1.1371	-0.77264	-0.006234	1.0559	2.1116	0.065576	4.275	-0.13451	-2.3384	0.29026	1.0937	0.48133	0.025735	4.1884
-6.6187	-5.2972	-9.1845	-9.0711	-9.8581	-3.1678	-6.6572	-7.4849	-6.4589	-5.3673	-8.263	-8.2155	-6.9328	-6.5275	-7.8679	-6.0273	-11.279	-3.6663	-4.8082	-9.9602	-7.8728	-4.1695	-8.6516	-4.049	-5.8573	-5.3745	-4.9343	-5.2356	-7.8352	-5.4608	-6.6798	-8.9131	-7.3337	-6.79	-10.032	-6.7941	-8.2705	-4.0052	-3.6626	-7.0827	-4.4486	-5.2308	-4.5949	-5.996	-6.1592	-6.0419	-5.2584	-7.944	-7.427	-6.2029
-4.9412	-2.763	-4.6689	-8.0429	-6.3409	-9.6834	-7.5738	-6.0331	-5.3978	-5.7172	-6.5646	-4.179	-9.9115	-6.8153	-3.0956	-8.0031	-6.8843	-3.4178	-3.9575	-3.4196	-5.0563	-1.5726	-4.1977	-4.1673	-5.6038	-8.82	-7.363	-3.7467	-4.552	-4.9176	-7.9102	-8.9012	-6.6561	-8.6426	-4.7966	-5.6542	-7.2256	-5.8384	-6.9543	-7.847	-5.294	-8.2452	-6.4088	-4.9469	-6.0569	-5.3776	-7.0788	-5.2287	-6.6304	-0.91129
-13.499	-13.395	-14.635	-14.717	-15.039	-12.759	-13.796	-14.112	-10.84	-18.392	-12.546	-10.841	-12.858	-16.457	-16.113	-15.339	-13.384	-14.294	-10.941	-16.299	-11.362	-16.281	-13.031	-14.491	-14.524	-13.096	-10.491	-15.047	-15.137	-14.236	-14.148	-12.404	-10.638	-17.388	-13.32	-14.541	-9.1854	-16.106	-13.93	-13.566	-13.185	-14.106	-14.891	-16.122	-8.9619	-11.776	-15.783	-14.869	-14.16	-15.479
-2.7806	-2.3865	-2.7259	-2.1251	-5.766	-0.77808	-1.4495	-1.8618	-3.0515	-5.4883	-3.3454	-4.4362	-4.8693	-1.1991	-2.7091	-4.4483	-3.4935	-7.4209	-5.7536	-3.7327	0.26763	-2.0164	-2.2582	-3.1183	-2.132	0.50608	-0.258	-4.2907	-2.8386	0.11189	-3.0858	0.2696	-1.105	-7.9126	1.247	-1.4099	-2.1453	-2.4811	-3.658	-1.869	-3.9339	-1.9077	-2.6909	-3.5748	-0.43995	-3.5252	-4.2755	-4.0085	-0.11782	-1.007
0.6806	-2.6116	-6.2136	-1.2718	-4.9679	-3.8236	-0.47737	-4.5604	-2.1288	-0.25751	-4.1108	-2.6667	-4.2283	-3.6537	-5.8803	-0.23306	-3.655	-4.7726	-4.7133	0.083443	-2.6773	-3.8061	-2.0516	-1.5901	-1.4617	-0.53729	-3.6041	-3.6218	-3.5454	2.1192	-2.124	-1.4921	-5.2469	-3.5023	-5.2875	-2.6426	-1.3386	-3.9362	-2.8031	-3.5689	-5.3076	-2.2409	-2.6185	-5.7125	-2.9445	-1.065	-6.0061	-0.77161	-1.9613	-5.1434
-14.119	-13.471	-7.4996	-12.059	-10.832	-10.761	-16.278	-10.326	-11.988	-12.676	-13.115	-11.541	-14.432	-10.882	-12.931	-11.053	-10.221	-12.928	-12.906	-13.847	-11.121	-10.307	-13.84	-14.409	-13.227	-12.21	-12.445	-13.325	-12.317	-11.976	-9.036	-12.708	-10.36	-13.239	-11.133	-11.98	-9.8723	-9.2634	-8.7772	-10.856	-12.182	-10.43	-12.796	-9.7273	-13.229	-11.012	-11.91	-11.791	-12.147	-9.5806
-14.768	-14.239	-13.392	-14.503	-14.034	-11.703	-16.574	-10.018	-15.565	-11.572	-14.228	-15.068	-12.209	-11.381	-13.941	-11.053	-11.044	-14.637	-14.572	-16.589	-13.805	-13.663	-14.874	-10.317	-12.755	-16.943	-13.752	-14.093	-15.879	-14.466	-14.242	-15.113	-11.872	-19.41	-17.403	-16.484	-13.898	-12.01	-12.192	-15.068	-16.132	-12.767	-15.055	-14.148	-14.704	-10.357	-12.831	-15.864	-14.058	-17.009
2.8767	4.2116	2.8106	-1.7151	-0.35716	-1.6807	1.5282	0.014355	0.86814	2.2688	0.12163	1.907	5.5064	-0.0020571	-4.4515	2.1247	0.77289	-2.2009	2.3414	0.56225	4.7336	0.72901	3.5893	0.18768	1.3744	2.1663	2.1664	3.3168	1.9342	1.3885	0.10518	0.55378	2.7245	3.2038	0.43182	2.686	0.23967	-1.9215	1.4673	1.0425	1.0222	-0.1582	0.79137	4.8653	2.4419	1.5979	0.2601	-0.62536	2.1272	1.8305
-9.8036	-12.629	-13.492	-12.237	-14.162	-12.893	-14.781	-15.97	-14.162	-10.815	-12.901	-14.169	-12.97	-14.17	-13.907	-15.525	-12.925	-14.336	-10.295	-12.544	-15.539	-14.52	-12.617	-14.736	-10.919	-8.4631	-9.8661	-17.165	-12.526	-14.024	-12.576	-12.608	-13.931	-13.489	-14.234	-13.149	-11.813	-12.487	-13.782	-13.977	-14.915	-13.48	-12.848	-12.89	-15.968	-13.017	-14.759	-12.736	-11.737	-12.029
-6.5549	-2.1682	-3.7599	-1.7021	-1.935	-6.0844	-4.6431	-1.8473	-1.3655	-4.2438	-5.2015	-0.81795	-3.9651	-0.96034	-4.3656	-3.1103	-6.5824	-5.5025	-3.4697	-3.4101	-2.3599	-2.5823	-2.6497	-2.8074	-2.5976	-2.9975	-6.8411	-2.9257	-5.5586	-1.8896	-0.82962	-2.1539	-3.6058	-2.1338	-1.0667	-0.52699	-5.3093	-1.3421	-7.1755	-3.8066	-3.7083	-3.4731	0.90023	-3.7046	-2.5244	-2.0892	-3.5532	-3.7744	-4.318	1.0786
0.70183	2.9117	0.49237	-1.713	-1.6153	0.21444	3.3975	0.45759	-1.3475	0.7323	-1.2551	0.78941	0.35784	-1.5229	-0.25882	0.15347	0.10346	0.13851	0.57223	-1.4868	-0.023374	0.30209	0.16818	0.28483	0.74131	3.6115	-0.12039	0.079726	-2.4843	-0.76186	0.65366	3.402	1.682	-3.7776	0.90835	2.8599	-2.9545	0.83944	-0.71813	1.7974	-0.3456	-0.83209	-0.88166	-2.0104	3.2358	-0.52852	-2.2355	0.0010113	1.8941	-1.0031
-22.416	-21.403	-19.203	-25.13	-22.01	-21.85	-21.26	-20.644	-20.833	-23.074	-20.677	-23.337	-20.502	-20.538	-22.119	-19.835	-24.467	-20.971	-20.149	-21.621	-21.337	-24.293	-19.28	-21.592	-26.144	-21.135	-22.523	-19.788	-23.742	-23.197	-21.887	-23.007	-22.334	-21.353	-25.652	-22.824	-24.096	-24.049	-22.186	-19.051	-22.09	-22.363	-27.041	-28.881	-21.138	-20.686	-21.022	-24.331	-22.167	-21.114
-18.29	-14.754	-12.91	-13.99	-13.842	-15.776	-15.798	-15.597	-17.311	-12.732	-17.829	-15.009	-16.646	-14.386	-17.134	-18.867	-12.25	-16.003	-12.107	-16.98	-13.822	-14.341	-14.032	-13.268	-15.049	-18.025	-14.497	-12.422	-10.975	-12.54	-11.256	-15.699	-18.069	-10.42	-16.17	-15.286	-14.596	-11.273	-14.102	-16.596	-16.267	-16.283	-15.088	-14.31	-17.689	-17.279	-12.825	-14.923	-13.994	-15.164
-4.9912	-5.6678	-5.2122	-4.158	-0.53079	-2.8532	-1.8427	-4.0619	-4.5832	-5.2391	-3.7948	0.50989	-2.2338	-4.4201	-5.0577	-3.2276	-5.3594	-1.7921	-2.4651	-4.9309	-5.5984	-2.989	-1.7277	-1.6415	-3.9395	0.057979	-4.8628	-2.8103	-4.3118	-4.1244	-6.4526	-1.9692	0.015209	-2.5588	-5.0408	-2.6373	-2.0841	-4.1205	-3.6129	-2.6491	-3.2215	-3.7403	-1.2277	-6.7388	-2.2207	-4.5657	-4.9557	-2.7489	-3.0879	-3.1388
-15.587	-11.228	-13.734	-14.119	-13.189	-10.584	-12.864	-14.457	-14.857	-17.544	-13.89	-11.373	-10.104	-11.779	-11.811	-11.394	-12.025	-12.046	-12.941	-11.383	-18.215	-14.293	-13.396	-14.329	-15.006	-15.54	-12.859	-11.204	-13.561	-13.832	-12.102	-12.025	-12.362	-9.6608	-14.15	-16.909	-13.452	-13.31	-13.387	-13.701	-11.742	-11.847	-12.246	-14.671	-13.038	-15.565	-16.181	-15.719	-13.504	-14.016
-13.656	-15.112	-12.947	-14.898	-11.03	-13.706	-13.292	-13.025	-11.803	-15.566	-11.831	-15.215	-13.18	-10.827	-16.818	-12.131	-17.678	-10.144	-12.107	-12.977	-12.667	-7.2961	-10.6	-16.083	-12.735	-13.171	-10.393	-13.898	-14.779	-11.971	-9.3036	-13.521	-12.734	-12.754	-12.43	-16.576	-12.743	-11.557	-17.309	-13.353	-14.446	-14.879	-12.044	-10.359	-11.494	-12.404	-11.818	-12.606	-13.773	-14.367
-2.2125	-2.4139	-4.4325	-1.9716	-2.3327	-1.2837	-3.3179	-0.5339	-1.7381	-0.74775	-0.83492	-1.1231	-2.4001	0.67676	1.3015	-2.8865	-0.29289	-4.0655	-1.4901	-3.9955	-4.711	-0.66139	0.75584	-1.5221	-2.8658	-1.8085	-1.6261	-2.1215	-0.21797	-1.6301	-3.3616	-2.5147	-4.0958	-0.76372	-2.8732	-2.0046	-4.5753	0.086621	-4.3877	-1.3481	-3.8419	-2.8445	-2.9865	-3.9154	-4.2873	-0.84757	-2.3013	0.8972	-2.0696	-2.1096
3.1434	6.3035	1.6447	3.0406	5.0139	1.8803	3.9734	0.8013	3.0807	4.9209	3.4939	7.3087	5.6801	6.0107	3.9009	6.3439	6.4699	5.5365	4.9026	4.5868	4.9174	3.9245	9.5401	4.8288	3.5492	3.7483	3.538	6.9095	2.3814	9.2656	5.008	1.5041	1.4659	6.1566	5.9406	3.8025	7.2994	5.328	6.021	6.0882	3.5188	4.7974	5.0971	7.9559	5.0715	4.1854	2.9158	7.741	8.433	4.7613
-14.871	-12.194	-12.668	-12.619	-12.336	-14.199	-11.784	-11.8	-12.803	-14.326	-11.943	-11.369	-12.183	-12.481	-11.956	-16.986	-11.514	-10.005	-15.841	-14.025	-15.754	-11.983	-15.325	-10.295	-11.106	-12.795	-10.869	-13.412	-12.668	-10.554	-11.982	-13.682	-13.173	-14.29	-11.667	-9.8883	-13.011	-13.049	-10.732	-12.384	-12.243	-11.445	-15.185	-13.087	-12.892	-13.723	-15.636	-14.743	-11.223	-12.712
-16.93	-12.728	-12.796	-16.99	-16.509	-12.198	-13.715	-13.754	-13.717	-16.133	-15.958	-15.19	-13.219	-13.425	-14.624	-13.065	-11.558	-12.869	-15.967	-16.381	-13.136	-13.864	-14.367	-13.505	-14.309	-16.625	-14.632	-15.336	-14.424	-15.583	-14.564	-12.701	-13.381	-13.995	-16.207	-15.679	-13.095	-14.537	-11.353	-16.305	-11.677	-17.79	-12.589	-14.978	-14.992	-14.631	-12.125	-15.594	-11.216	-15.058
-14.506	-11.178	-11.599	-13.014	-9.5867	-12.991	-14.96	-10.456	-12.04	-11.132	-8.1699	-10.783	-9.3077	-13.535	-12.89	-12.395	-15.475	-10.42	-12.108	-12.361	-11.713	-11.064	-10.006	-9.9156	-11.751	-12.256	-12.867	-12.1	-11.697	-11.981	-11.527	-11.506	-16.259	-11.243	-14.501	-10.452	-15.363	-8.1583	-7.3903	-11.16	-11.627	-10.85	-12.366	-16.232	-13.512	-11.774	-10.511	-11.668	-12.25	-10.634
-14.364	-17.709	-17.084	-15.974	-12.324	-9.441	-16.647	-15.27	-19.454	-14.738	-15.531	-10.702	-17.534	-15.004	-15.412	-14.251	-14.281	-14.628	-12.233	-18.585	-15.595	-16.85	-13.719	-15.475	-16.325	-14.251	-15.76	-16.69	-12.691	-15.376	-13.648	-13.754	-15.107	-13.821	-12.564	-13.244	-16.608	-16.163	-14.175	-16.424	-14.55	-14.404	-11.042	-11.694	-17.584	-12.444	-13.9	-13.739	-10.875	-13.548
2.1309	5.6484	-0.33197	5.7163	2.776	0.10372	3.9471	3.0933	0.6275	-0.32714	3.3004	3.6851	1.4958	3.0126	2.5144	1.443	3.3017	1.3813	2.4597	0.31271	-0.23681	0.67595	2.5675	4.4799	1.6922	3.1709	-0.57784	4.1691	5.6425	-0.030313	3.2566	1.2328	4.5526	2.3932	4.6592	2.9503	4.1239	1.974	1.5209	0.7982	4.64	2.0805	0.42792	-0.24689	3.1486	0.61156	4.3282	3.8779	4.1175	0.42892
5.8457	10.168	8.4912	6.6498	8.3743	8.5242	10.266	5.5291	8.2432	10.492	11.601	7.0848	6.6726	9.5364	7.8188	7.141	8.3707	6.4554	8.7823	6.8315	9.4185	7.5983	8.6491	7.4582	10.985	7.8728	7.2874	8.4178	6.9075	7.4712	8.0295	6.346	6.0718	9.4627	6.9265	10.6	7.4451	5.5548	5.8976	9.3935	8.2194	9.0269	10.921	9.0259	4.9517	7.5853	10.551	9.8235	7.8097	5.8391
0.79982	1.9351	-1.3562	1.0993	1.8152	0.4097	3.0202	-3.7697	0.64139	-0.030518	1.8118	-4.5035	-0.72716	3.1044	-1.2606	2.5661	-0.88833	1.2172	4.0516	-0.62557	-0.2138	0.92434	-1.2285	-2.0988	2.4412	-2.1201	3.9505	0.15027	0.94303	-0.80186	-1.67	0.81512	0.84694	4.7147	-1.0797	1.4973	-0.27561	-0.11641	-0.17946	-0.23663	-1.2685	1.8028	0.91087	0.0074004	3.046	0.52861	-0.51298	0.63081	1.5728	-2.872
-10.701	-11.975	-13.839	-10.409	-13.17	-13.061	-10.593	-12.047	-16.093	-13.544	-13.876	-10.335	-15.739	-12.423	-13.227	-10.826	-14.906	-14.051	-16.75	-15.34	-11.967	-14.384	-15.321	-13.284	-15.728	-10.288	-13.16	-15.009	-11.297	-12.266	-12.083	-11.503	-12.382	-12.636	-17.726	-15.946	-15.548	-14.304	-10.721	-14.081	-15.43	-11.964	-15.18	-15.218	-15.006	-13.579	-15.156	-12.174	-13.52	-10.633
-9.0491	-9.247	-9.9246	-12.499	-11.838	-13.093	-9.0847	-10.168	-13.204	-7.0462	-8.6755	-9.5302	-9.4467	-7.0803	-11.133	-12.707	-9.8549	-11.702	-9.3605	-14.12	-10.348	-10.877	-13.498	-10.991	-10.728	-9.0073	-11.3	-10.265	-12.273	-7.9603	-10.948	-10.626	-12.867	-9.9756	-11.499	-13.26	-11.74	-9.8948	-12.946	-7.9852	-9.1942	-11.255	-10.191	-10.955	-10.405	-11.594	-12.342	-10.91	-9.0625	-12.773
-11.168	-10.716	-10.045	-9.9668	-7.3432	-8.3488	-10.381	-11.339	-7.3837	-11.406	-11.367	-11.256	-11.718	-11.527	-9.9367	-12.296	-9.8978	-11.479	-9.3053	-11.881	-12.692	-11.471	-8.2357	-12.154	-11.592	-10.056	-10.939	-10.682	-9.3628	-12.29	-10.756	-10.525	-9.2231	-9.3161	-8.7211	-9.6326	-7.8577	-8.7817	-11.678	-11.578	-7.7576	-11.074	-9.3971	-11.718	-10.087	-6.976	-9.4015	-8.9731	-8.8577	-10.202
-9.826	-10.168	-6.0678	-8.5566	-9.4366	-7.1172	-8.2575	-9.7378	-12.555	-11.256	-9.0829	-9.2753	-8.6284	-8.6775	-10.723	-6.8778	-8.6706	-11.311	-9.6385	-8.9128	-8.2757	-8.5716	-6.0757	-11.815	-10.755	-8.9841	-9.0008	-11.5	-5.7284	-6.7053	-10.864	-8.8681	-7.4764	-10.688	-7.8687	-8.7851	-8.6154	-10.272	-10.093	-9.2513	-8.6944	-7.3357	-7.6509	-11.451	-8.6099	-12.01	-10.035	-7.8823	-9.6362	-10.565
-0.33627	1.166	2.4681	3.8725	1.9814	3.1517	4.6293	3.7175	2.3986	-0.032391	2.3596	0.12612	0.95199	3.0272	-0.9871	2.6553	-0.37439	3.773	3.3478	1.8117	1.0957	0.16656	3.7071	1.5383	2.5177	-0.20953	0.99955	0.73022	3.3049	-1.5258	2.0568	5.834	-1.9515	2.4765	-3.111	1.7946	-1.373	4.1998	4.0475	3.4033	4.3777	1.3863	1.4438	2.0088	0.39505	0.063419	1.9133	-1.5282	4.3784	-0.91539
-2.1713	0.34183	-0.77961	-1.5999	0.37017	-2.1599	-0.82238	-2.5011	-0.0025178	0.29239	3.0839	-3.8226	-0.38984	-1.7029	0.46922	-2.149	-2.4209	-4.3163	-2.5923	-1.9387	1.0455	-1.2237	1.1865	-2.786	-2.9308	-4.8311	-3.5985	-2.1431	-1.1442	-1.3068	-1.9259	-3.1282	-5.1988	-4.5498	-0.76767	4.1897	2.2756	-2.6553	-1.9082	-0.89938	-1.0811	-4.8226	-2.5232	-2.8845	0.23535	-2.4251	-1.0091	-4.3422	-1.9441	-0.95511
-19.542	-19.956	-22.79	-24.172	-22.948	-21.685	-21.127	-26.239	-23.602	-23.795	-21.088	-23.171	-23.45	-21.168	-21.081	-21.694	-21.038	-20.597	-22.38	-19.68	-23.041	-24.503	-23.815	-20.003	-22.679	-25.555	-22.256	-25.076	-20.064	-23.231	-22.449	-23.048	-19.732	-23.035	-20.149	-25.792	-25.676	-21.739	-19.649	-24.649	-24.057	-25.986	-24.043	-22.31	-23.475	-18.548	-22.316	-20.132	-23.267	-22.126
-3.7347	-0.84467	-4.0984	-3.9732	-3.5699	-3.9393	-6.7908	-2.5691	-4.6364	-6.6693	-1.2548	-4.5909	-5.0462	-3.1145	-1.4758	-2.6318	-2.5312	-4.0377	-3.0935	-5.4034	-2.8809	-2.0545	-4.741	-1.4465	-3.0226	-2.6587	-3.4971	-4.965	-1.1127	0.33185	-0.67758	-1.2008	-3.2392	-2.7702	-3.1464	-1.8566	0.41633	1.4063	-2.8124	-1.3148	-2.0522	-1.6946	-4.5368	0.48867	-1.9877	-2.4047	-4.253	-4.7756	-3.3181	-3.825
-8.9184	-9.4622	-10.032	-9.005	-8.5916	-9.2124	-9.3731	-7.8597	-10.999	-8.9147	-6.932	-12.315	-5.4899	-8.9378	-8.7654	-6.6125	-7.3729	-10.481	-7.4419	-7.1485	-5.2689	-9.082	-8.5756	-11.286	-12.591	-7.8267	-8.8534	-9.5611	-7.5814	-11.186	-10.999	-9.6414	-5.7608	-9.097	-10.142	-11.793	-10.207	-8.6914	-5.047	-7.439	-8.6403	-7.9525	-7.2522	-9.9746	-9.0105	-11.055	-8.1994	-7.5553	-10.031	-12.286
6.5108	10.628	8.6247	9.0223	13.147	13.856	9.1603	8.3935	9.2122	7.6672	9.2273	9.3012	9.8786	11.135	4.7244	11.208	10.431	12.255	9.5092	7.4373	9.6595	11.847	8.3378	10.69	9.2688	12.576	10.654	7.5545	13.164	14.189	8.4564	10.613	11.439	9.0326	12.182	13.348	8.8305	9.1772	9.4373	9.1158	7.5966	7.6698	12.308	9.9977	9.1229	10.405	12.56	8.7847	11.398	10.949
-0.95895	-1.6781	-3.2961	-2.5506	-0.30676	-0.21996	-2.0477	-1.5097	-0.084129	-2.1088	0.35111	-3.6924	-0.50498	-0.51582	0.98169	-1.1706	2.1128	-1.6006	-2.4488	-0.82643	-0.098138	-0.12336	0.46424	-4.3186	-4.0116	-1.4826	-0.71069	-0.77408	-2.1753	-1.4515	-2.201	-2.8918	-2.0921	-4.1191	0.64549	-1.6469	0.56574	0.15718	-1.3131	-1.3296	-2.3664	-1.8685	-4.2403	-0.80592	-2.602	-2.4661	-3.0265	-2.1365	-1.2177	-2.4872
-3.5679	-5.3075	-7.3869	-8.3396	-5.9775	-7.306	-3.8063	-0.36796	-4.0348	-3.7041	-2.6613	-6.7036	-5.6041	-2.6777	-3.4961	-1.3258	-3.2744	-1.5201	-1.0539	-5.4518	-5.3366	-7.9804	-3.181	-5.8416	-0.98972	-4.6362	-2.1734	-4.771	-4.9992	-6.2878	-6.4921	-6.1469	-3.6006	-4.2653	-1.2578	-5.975	-6.1132	-2.5044	-8.0767	-3.3436	-0.2167	-6.2726	-3.9343	-4.4772	-4.6767	-3.2862	-4.5751	-2.2507	-5.0217	-4.7674
-11.455	-14.284	-13.231	-10.092	-13.703	-12.467	-12.911	-11.546	-15.7	-7.5323	-9.1815	-9.4137	-7.3613	-11.459	-9.5424	-11.476	-12.304	-6.2098	-12.869	-13.764	-12.368	-12.528	-14.162	-10.731	-11.624	-12.629	-10.24	-10.391	-10.658	-13.11	-13.287	-12.303	-9.5615	-12.006	-12.788	-8.1352	-7.6772	-11.722	-11.625	-12.068	-13.361	-8.5031	-9.8512	-10.512	-12.704	-11.075	-12.335	-11.428	-12.828	-13.833
-0.80245	-2.631	-2.5583	-2.7777	-1.4575	0.66478	-0.57139	-3.1627	-5.1879	-2.1166	-0.55203	-2.366	-2.1758	-3.3547	-1.6385	-1.9974	-5.7306	-2.8248	-2.8014	-1.4608	-3.3232	-2.1454	-3.3321	-2.3517	-0.71076	-6.4973	-3.9325	-4.9517	-0.64823	-2.9158	-0.7522	-0.6527	2.0777	-2.0193	-1.2388	-4.3643	-3.6958	0.27765	-2.255	0.91863	-3.6546	-4.3018	-4.3234	-2.728	-4.1355	1.3468	-2.8883	-1.8526	-6.83	-0.46493
-15.501	-10.839	-11.134	-11.431	-12.497	-12.642	-11.515	-11.41	-13.091	-11.419	-9.8638	-11.428	-11.856	-12.671	-12.307	-10.446	-12.348	-13.17	-8.8156	-12.214	-11.641	-11.926	-8.7098	-11.703	-14.247	-10.281	-12.371	-8.4614	-15.137	-13.613	-12.814	-10.476	-8.1823	-11.426	-13.322	-10.245	-8.7719	-8.7449	-9.7385	-10.936	-14.354	-11.032	-11.838	-14.117	-10.26	-13.991	-11.603	-13.018	-10.611	-14.389
-2.9533	-6.6575	-3.508	-0.74304	-2.7622	0.60762	-2.3088	-0.66667	-3.4531	-4.7323	-3.0575	-3.9189	-6.8134	-2.4291	-4.2441	-4.4739	-1.1923	-3.4297	-5.111	-2.9513	-4.0517	-1.7254	-2.5538	-4.3077	-1.2334	-0.72554	-3.4103	-3.247	-1.6742	-1.1219	-1.226	-2.4627	-5.3751	-3.8153	-1.0317	-2.1646	-5.3876	-2.2343	-6.473	-7.348	-0.2723	-4.4984	-1.9473	-3.7708	-1.3326	-0.52448	-2.9032	-3.6775	-1.6312	-6.3672
-1.2691	-6.4104	-4.0617	-5.0468	-3.0559	-2.8446	-0.97087	-3.0925	-7.1248	-3.8337	-3.1488	-3.8407	0.19595	-4.5955	-1.2946	-3.4247	-1.7511	-5.4731	0.71794	0.36779	-1.4475	1.6263	-4.3723	-0.55715	-3.9902	-0.060022	-1.0779	-1.7226	0.38371	1.3938	-2.9304	-4.9622	-0.1268	-3.9949	-0.65759	1.0938	-2.254	-2.1172	-2.6552	-2.6033	0.35747	-2.727	0.24571	-2.0059	-5.3143	-1.1136	-3.6816	0.28353	-3.3222	-1.5332
8.7843	7.621	7.6023	7.6174	8.16	6.2242	8.2778	12.851	6.1565	6.9881	9.1371	5.1972	6.8234	8.6219	3.5488	7.9333	7.8622	6.0894	6.7353	9.9529	9.6841	8.2587	8.9086	8.4054	11.044	8.5999	7.9698	6.6092	6.3688	7.5584	9.9981	8.0583	8.5699	8.4949	6.8792	9.7048	7.3215	8.0634	8.23	7.8767	7.8969	10.078	8.0488	7.744	9.2195	7.9066	6.4237	8.8504	5.5811	7.5867
10.039	5.5149	9.0704	6.6757	7.4866	7.9444	6.877	4.9525	6.3616	10.213	6.1259	7.2884	5.6903	6.4839	5.9204	6.1168	6.3212	7.4737	6.404	5.8792	6.2117	8.2247	8.8956	6.5947	6.0738	3.5821	7.5378	9.4275	8.2316	6.8851	7.2463	4.897	8.0518	9.0324	8.2512	7.2831	6.2715	7.2671	7.6817	7.9779	7.0268	7.5269	8.1164	7.5284	9.4624	9.2007	9.0064	9.059	6.9146	9.0317
-2.9578	-1.7073	-1.2125	-3.3071	-1.3167	-1.4059	-2.1265	1.113	-2.0645	-1.8735	1.5035	-2.6922	-0.83243	-1.2687	-0.90887	-1.1413	-1.1293	-3.1002	-0.64457	-1.485	-2.1887	-1.4323	-1.3097	0.74781	-0.607	-1.3845	-1.2771	-2.9363	-1.7492	-1.8604	-1.8471	-1.3422	-1.6564	-2.2178	-1.3152	-1.6921	0.37555	1.1012	-2.0806	-0.84211	-1.8743	-0.64698	-1.2339	-4.5682	-1.8303	-2.3659	-3.5576	-2.3688	-1.0773	0.5776
-5.7105	-9.2788	-7.4048	-6.524	-3.0523	-10.358	-6.1306	-6.5934	-7.4756	-9.5487	-3.0292	-4.8632	-6.331	-7.4302	-5.2587	-5.3978	-7.4021	-7.0282	-8.775	-8.3283	-4.5009	-3.3611	-6.2547	-8.033	-7.9233	-8.1335	-6.0099	-7.348	-5.777	-5.4911	-8.2122	-3.945	-7.8762	-6.8576	-6.866	-6.6999	-5.6137	-7.8938	-6.2767	-8.1629	-8.7473	-7.6551	-7.0799	-6.9606	-7.1715	-1.8796	-9.9549	-4.7623	-4.8018	-8.2046
-5.3914	-4.3112	-2.9493	-5.1715	-3.5326	-4.5028	-4.7558	-4.1896	-3.1965	-1.9549	-6.7636	-2.6007	-4.2619	-6.5457	-3.4185	-1.9964	-2.0799	-5.8819	-3.9025	-3.6078	-5.5159	-6.3614	-1.8547	-3.8737	-4.8882	-1.841	-5.8659	-4.5992	-6.7579	-3.8672	-4.5045	-4.0749	-5.6158	-5.5421	-4.7669	-1.8461	-2.9385	-4.6861	-6.4061	-4.9766	-2.3686	-2.3902	-4.3237	-5.6082	-5.8827	-4.4548	-5.4807	-5.6774	-1.7555	-3.6846
4.4808	4.4924	3.9005	3.7463	5.0152	4.5283	6.2082	4.2855	7.2581	2.2978	2.0629	5.8008	7.7784	2.5764	4.8822	6.5622	5.3761	3.4886	2.4913	4.9557	5.7785	4.3428	3.1596	6.5764	7.6702	3.3407	4.5289	4.7937	5.3978	1.2896	2.4425	4.3448	6.2788	3.3555	3.3609	3.2403	7.8052	4.3904	6.1302	5.8811	3.2602	4.507	4.5913	2.3524	5.2716	4.3574	6.0987	5.8235	2.327	4.1872
-3.957	-3.8656	-6.0865	-2.937	-4.5017	-4.6722	-3.5402	-1.4977	-2.9319	-5.3309	-6.275	-5.8932	-5.0413	-4.5447	-2.8746	-2.3815	-3.5147	-3.9843	-6.411	-1.4046	-3.1378	-7.0638	-5.703	-4.0477	-2.2281	-4.1876	-4.2754	-3.5517	-3.9451	-6.8953	-2.8209	-6.127	-3.3653	-8.0225	-8.801	-1.0839	-4.1389	-5.5418	-5.1923	-3.0861	-2.8953	-6.2134	-4.2264	-5.424	-3.3455	-3.8724	-4.2577	-3.1069	-5.1655	-6.3538
-1.1864	-1.6514	0.20425	-1.0871	1.6506	0.09546	-1.6674	-2.3133	0.7228	0.087695	0.8791	-0.93982	-1.3401	-4.4912	0.044791	-5.1722	-4.4902	-2.3722	0.65978	0.26857	-4.1211	0.31883	-0.51331	0.29995	-2.9948	-1.7149	2.031	-0.29157	-4.1302	1.0228	-1.5711	2.1977	-0.038056	-0.44112	-3.8772	-1.9085	-2.0881	1.0131	-2.3382	-2.9117	0.50626	-0.30964	-1.9487	-0.59902	-3.5206	-1.305	-0.51162	-0.60889	-4.6896	2.4651
1.793	1.3445	0.51407	-1.779	0.9838	-2.3619	0.64028	4.7894	1.4526	3.7772	0.59298	0.95884	-1.5646	1.5011	1.2971	2.4065	-0.99416	1.604	-0.54027	2.0123	0.65872	-0.7833	0.48682	2.9497	-2.0887	-1.6342	-1.4895	0.02432	2.6821	-2.0328	-0.61022	0.67669	1.1321	1.8068	0.47366	4.3256	-0.31857	-1.6472	3.2682	-0.037427	2.9941	-0.027445	-1.0139	2.1091	-0.93573	0.060261	4.1107	0.60567	1.2053	1.3933
-6.9251	-13.812	-8.1206	-12.08	-12.014	-9.5264	-9.3744	-12.049	-11.768	-10.594	-13.538	-11.393	-12.816	-13.451	-10.488	-13.732	-10.962	-13.711	-11.515	-13.079	-14.172	-12.893	-10.474	-8.7839	-11.113	-10.988	-11.87	-12.975	-13.879	-12.667	-13.458	-11.485	-11.91	-10.357	-9.7588	-10.262	-11.956	-13.148	-12.886	-11.611	-9.5154	-10.362	-10.735	-11.321	-10.046	-11.232	-11.77	-10.552	-11.064	-13.167
-14.049	-9.589	-12.55	-12.418	-12.852	-10.415	-10.652	-13.448	-11.961	-11.476	-14.424	-9.4339	-12.611	-8.2338	-8.288	-14.11	-10.585	-10.036	-11.677	-9.1007	-12.414	-12.788	-10.914	-7.921	-9.1233	-9.8706	-10.406	-12.361	-8.9965	-10.864	-10.268	-9.1927	-8.8686	-9.1051	-9.9883	-12.324	-10.142	-14.592	-8.8357	-12.154	-15.409	-13.284	-6.8014	-12.334	-16.092	-11.964	-12.784	-13.218	-15.029	-12.402
-12.675	-10.105	-10.405	-13.504	-9.4661	-9.051	-9.217	-10.765	-11.159	-13.078	-10.854	-9.1985	-12.285	-13.253	-11.735	-9.9	-12.215	-12.074	-11.903	-12.178	-11.577	-10.56	-9.9219	-10.918	-9.7557	-13.431	-9.7097	-9.19	-10.845	-5.2033	-10.123	-10.323	-12.504	-16.076	-10.429	-8.0119	-11.159	-9.6741	-10.642	-9.478	-12.66	-11.367	-11.618	-12.985	-10.355	-9.5906	-11.895	-11.865	-12.747	-11.076
-6.505	-12.126	-11.07	-10.44	-11.209	-13.377	-15.304	-11.39	-11.633	-12.156	-10.344	-9.931	-13.495	-11.455	-15.458	-10.229	-10.415	-13.553	-9.1932	-12.015	-7.8549	-9.8551	-13.108	-14.038	-11.622	-11.982	-11.639	-11.673	-12.937	-11.418	-12.148	-13.899	-7.8672	-11.925	-10.316	-10.103	-10.982	-10.249	-12.218	-10.314	-10.311	-12.47	-14.401	-12.016	-11.151	-13.232	-15.22	-12.351	-10.882	-13.862
-2.4114	-1.1781	-2.4513	-1.3026	-0.85015	-0.092749	-3.7194	-3.3817	-2.4581	-1.2004	-3.7874	-7.3027	-2.2386	-3.6965	-4.0499	-2.1377	-0.34897	-0.66779	-3.3682	-1.1504	1.0966	-2.8791	-2.9173	-0.56787	1.5815	-9.813	-3.5291	-0.88669	-3.7934	-3.723	-0.5859	-1.7641	-1.2149	-4.6945	-2.0561	0.76031	-1.9254	-1.7621	-2.9535	-4.3691	1.0822	-2.0568	-3.8476	-0.85417	-4.0977	-6.3044	-0.58342	-5.0229	-0.84492	-0.39819
-2.8507	-6.3499	-3.441	-4.0684	-3.3236	-7.6674	-2.6985	-5.0699	-2.2843	-4.0282	-1.2679	-4.4451	-5.6201	-6.6192	-4.2069	-3.4138	-6.9918	-5.5631	-1.8556	-4.9752	-5.2104	-4.5404	-3.6378	-3.7859	-5.2477	-8.7727	-6.2858	-5.7836	-4.7508	-1.6304	-7.4272	-4.6173	-4.2515	-4.9741	-0.42937	-3.3807	-2.7564	-5.3346	-6.8185	-4.2976	-4.4595	-5.5435	-4.3947	-2.8958	-5.037	-4.0465	-5.5835	-5.3356	-2.5921	-3.6128
1.5035	1.6223	4.0447	0.25439	1.8382	2.503	1.3109	-0.84849	-1.4578	0.074028	3.3927	-4.7966	0.42986	2.1746	-1.1516	-0.022254	1.7052	-0.99674	0.026456	0.3426	1.3331	2.2229	2.0056	0.99279	5.9244	-1.1326	2.9225	1.2584	1.0979	0.36778	0.72619	-0.94205	0.33925	-0.044224	2.3156	0.29071	0.39466	-4.5283	0.049637	-0.40325	2.1315	0.73537	2.8006	-0.0036292	1.3223	1.9642	5.0934	3.1658	1.1774	-0.24621
-5.3362	-5.417	-0.67941	-7.9673	-7.1035	-6.1163	-5.8739	-6.7385	-4.7644	-6.9666	-8.1474	-3.1005	-4.7755	-0.94148	-5.6812	-8.2557	-6.3491	-4.3889	-7.5602	-4.8619	-4.2791	-4.8228	-8.218	-6.7168	-1.7249	-6.041	-4.0749	-7.6071	-2.8961	-4.9835	-5.3759	-3.8805	-2.2397	-2.3004	-8.4282	-6.1594	-3.2303	-6.6258	-8.6371	-6.5871	-6.4164	-8.1028	-3.6158	-7.2586	-6.0036	-7.6359	-4.7229	-5.6283	-3.9619	-4.9619
-2.3774	2.7624	-1.2322	-4.3266	-0.84928	-5.5808	-3.3843	-2.5901	-4.2594	-2.5681	-3.7769	-3.321	-5.174	-2.1684	-3.1177	-2.9028	-3.7212	-3.0721	-1.3311	-0.31382	-3.964	-1.8126	-3.3584	-4.5435	-3.1067	-1.0754	-4.6044	-2.1762	-2.3457	-1.4334	-4.6538	-4.6303	-1.8639	-1.6053	-5.1201	-2.0882	-3.0911	-4.569	-1.919	-0.34734	-0.24638	-2.5168	-1.8728	-3.039	-2.9058	-2.3341	-1.8396	-0.39126	-3.0607	-1.8175
-7.5139	-7.8016	-10.074	-7.6951	-8.1223	-8.6285	-10.599	-9.4057	-9.4856	-10.123	-9.1171	-8.6497	-7.8106	-5.7818	-11.114	-9.8714	-7.5989	-8.922	-9.4318	-12.111	-9.1397	-9.0339	-8.2246	-11.845	-11.229	-7.6183	-8.6945	-8.8217	-8.2262	-9.4766	-10.208	-5.8394	-9.624	-6.7312	-10.498	-10.18	-9.8511	-12.389	-9.1562	-9.1071	-8.1778	-11.414	-8.7587	-10.139	-10.186	-10.275	-8.6197	-10.641	-8.3605	-8.5647
0.48506	-3.1457	1.7911	-2.5084	-1.2571	-3.9582	-1.3826	-0.66335	-2.5471	-0.55789	-1.1013	-2.8325	-3.9115	-2.9048	-2.1669	2.1753	-0.88002	0.69362	-1.6074	-0.6039	-0.21244	-1.5414	-2.3592	-2.1409	-1.5912	-2.4342	-2.2206	-3.4162	0.16965	-0.094009	-0.9504	-2.0204	-2.7453	-0.28509	0.72155	0.59117	-1.4386	-2.3281	0.33362	-2.8416	-2.2582	-1.5916	-1.1422	-2.8151	-3.4998	-2.9926	-2.4915	0.25662	-2.5053	1.645
-4.362	-5.9519	-6.4096	-4.4937	-4.5855	-5.313	-5.6421	-5.4983	-3.1914	-1.6355	-4.5447	-7.127	-3.3541	-6.3223	-5.9133	-5.6036	-8.8724	-7.8469	-4.2056	-4.1086	-3.5943	-3.274	-2.1914	-5.7479	-5.1153	-7.7446	-4.3726	-6.5046	-4.3482	-4.7032	-5.9973	-4.34	-2.8322	-4.253	-2.4579	-3.903	-4.773	-4.8509	-6.1937	-6.8128	-3.8802	-5.9224	-2.5194	-4.8403	-4.6267	-6.0117	-1.4064	-0.81646	-5.974	-2.481
-2.0391	-5.1079	-4.6866	-6.2711	-2.0509	-5.0561	-5.5072	-6.1447	0.13926	-5.7518	-5.9099	-2.2732	-3.9806	-4.1317	-4.9738	-6.1779	-1.1637	-1.5641	-6.5939	-1.6928	-2.8814	-5.8341	-7.705	-6.9928	-2.2005	-3.7162	-6.0073	-4.0771	-0.59824	-2.2065	-4.6111	-4.2329	-3.2772	-0.29953	-6.8971	-2.7771	-1.764	-1.7942	-1.4046	-4.9068	-2.6925	-2.2256	-4.8837	-4.3373	-3.63	-5.541	-4.2973	-7.5184	0.68156	-3.8144
-1.0102	1.309	-3.2748	-0.19836	-4.2277	-2.0895	-2.3603	-2.3144	-4.4049	-2.312	-0.79314	-0.90382	-3.942	-2.6044	-6.7371	0.66232	-1.1853	-0.39747	-2.5374	-2.2601	-4.188	-4.8138	-3.3329	-1.9942	-1.8681	0.27208	1.7004	-5.1572	-3.5227	-2.7005	-2.8625	-4.251	-2.0617	-6.4608	-3.3168	-3.9858	-3.9803	-4.1915	-3.139	-0.35755	-2.9931	2.0576	-1.9071	-3.8646	-4.101	-2.6456	-3.1995	-3.3012	-1.5832	-1.5691
-0.78165	0.36113	1.387	5.3977	1.6888	0.84329	2.0732	0.17484	2.0881	1.2721	3.7497	1.7993	3.0653	3.0103	1.6022	2.8443	0.15714	-1.9527	1.0074	3.487	0.17399	3.9621	2.3991	4.3477	4.8887	0.49791	2.7732	1.5827	0.21496	2.0035	-4.4925	3.047	3.1948	4.2317	6.0412	1.7729	1.2994	3.1226	-0.30604	0.71677	0.37501	2.672	3.4043	-1.774	0.16741	2.7244	2.0977	0.4185	3.2553	-0.43075
-5.5646	-4.3354	-7.391	-5.8042	-6.688	-7.2877	-4.8321	-5.1537	-3.7972	-6.4022	-1.5235	-8.46	-8.0647	-5.0066	-6.1301	-5.889	-5.6354	-8.2465	-3.3435	-4.8853	-5.3681	-7.0659	-5.1031	-4.4898	-5.1674	-5.7397	-2.3858	-3.9978	-6.5254	-4.291	-3.386	-8.9328	-8.9161	-4.3072	-3.6799	-6.873	-2.1838	-3.0312	-7.9302	-4.9371	-5.6335	-5.204	-7.2147	-7.4931	-6.4186	-5.6552	-5.0233	-3.9366	-7.003	-9.4129
-2.9895	-7.8646	-3.8173	-4.8059	-5.4913	-4.9108	-4.3629	-7.9779	-4.6794	-6.5078	-3.2482	-6.8638	-3.4735	-8.2115	-7.3234	-5.2893	-5.9789	-3.7229	-5.4414	-6.7093	-6.8275	-8.57	-4.1823	-7.5135	-6.1762	-6.3464	-3.6095	-5.166	-7.0198	-6.3416	-5.6265	-6.4517	-7.1221	-4.4256	-2.3296	-7.1846	-5.7237	-8.8903	-4.856	-4.7694	-7.908	-5.4023	-6.0552	-6.8727	-4.7502	-7.5664	-4.6141	-6.3125	-5.428	-3.6756
-1.7821	-5.4581	-1.0951	-3.7008	-2.1048	-3.9599	-0.97709	-4.6662	0.75414	0.068736	0.12352	-1.5991	-3.6378	3.466	-1.1141	0.5901	-2.6122	1.2895	-1.6053	-0.22379	-2.7031	-2.6384	-4.6691	-2.5422	-1.9792	-0.99533	-2.0617	-2.5271	-2.7237	-2.638	-1.0727	-0.48984	-2.3839	-0.33105	-4.8615	-3.2999	-1.6876	-1.0394	-0.39216	-2.5935	-2.5771	-1.5903	-1.808	0.37207	-2.1843	-2.3173	-0.53723	-2.0511	0.55643	-0.028011
-0.72775	-1.2449	-0.21345	-2.1461	0.45428	-1.2323	0.68981	-1.4154	0.19939	-0.33848	2.0891	-1.2239	2.3794	0.27868	-0.35202	1.3649	-3.8204	-1.3837	1.1264	-3.754	2.7501	-2.6515	1.0665	0.24469	-1.7478	0.0018558	-0.50961	-0.73893	0.72217	1.5277	3.3882	0.2882	-0.29083	2.5313	0.35617	0.58175	1.8576	-1.2255	-2.1694	0.56176	2.2629	1.7712	0.065017	-2.7563	0.27306	2.3509	0.0025317	-1.0151	2.4434	-1.5635
-23.098	-20.859	-20.923	-23.591	-22.684	-24.14	-23.345	-23.29	-20.009	-23.43	-22.965	-24.336	-18.689	-22.23	-23.958	-20.132	-23.325	-24.242	-20.523	-22.478	-20.06	-21.177	-22.949	-23.598	-20.4	-23.348	-21.221	-24.688	-20.528	-19.343	-22.638	-21.437	-22.238	-22.706	-20.575	-21.064	-25.875	-21.166	-23.183	-21.702	-24.776	-19.956	-23.811	-23.426	-22.264	-20.351	-19.103	-21.196	-24.227	-22.351
-5.4426	-5.9454	-7.2476	-8.8468	-4.8306	-9.3813	-3.7841	-8.2547	-8.3791	-6.9776	-2.4281	-8.4637	-5.45	-7.6831	-8.2044	-3.107	-4.8229	-4.9491	-4.4988	-6.7837	-8.4687	-7.231	-6.9951	-8.6219	-2.7232	-5.0519	-10.403	-8.4609	-3.2296	-4.9491	-6.595	-8.1166	-8.5735	-10.27	-5.8746	-6.5452	-4.883	-4.0173	-7.6909	-7.6344	-5.685	-7.2322	-8.8625	-7.5105	-3.545	-8.0755	-6.2135	-6.6495	-9.0342	-5.9244
1.9647	0.80506	5.0405	2.7994	3.1265	-2.3899	3.2846	5.2699	1.8869	4.7683	2.5817	1.1281	0.39202	3.405	1.7266	3.5296	2.233	2.3015	-2.0027	2.6903	1.4661	1.8409	0.12364	5.5154	1.2523	1.6051	3.1819	0.58226	4.4169	2.6457	2.2979	0.66167	0.61644	3.7021	-0.047283	-0.97965	0.29665	-1.2593	3.7643	3.3731	0.091958	3.6076	5.1664	0.89585	0.46412	1.9067	3.2085	0.83348	1.1896	1.6936
0.60188	3.3889	2.2735	0.44809	1.4198	3.7941	1.0312	4.5496	0.43098	1.9659	-1.329	5.1949	0.46142	2.2227	-1.341	-1.1696	1.3064	3.0658	3.0963	2.2328	1.2765	2.1681	1.6401	1.3547	-0.41453	2.165	4.4012	0.037733	1.5699	2.0819	1.8076	2.2654	3.6641	1.4394	1.8552	-0.31946	2.7101	1.7562	-1.0338	2.137	0.20938	2.6184	4.0442	0.069247	1.4383	0.1494	2.9987	1.785	4.1984	3.4533
-12.093	-6.836	-7.4941	-6.7667	-9.2884	-8.6862	-9.0373	-10.895	-8.2385	-9.2045	-8.0115	-11.171	-9.2788	-9.4863	-7.7734	-7.6327	-13.245	-8.3476	-5.7619	-9.0033	-9.1838	-6.8317	-11.816	-11.046	-9.2256	-9.0328	-10.067	-6.8599	-8.8843	-9.5687	-7.3215	-7.0097	-7.6659	-8.7092	-12.294	-13.176	-11.036	-7.5197	-8.1099	-8.9699	-8.5225	-5.561	-9.3416	-9.5271	-7.0649	-7.8636	-6.4392	-7.787	-9.788	-8.3539
10.675	9.9566	11.429	6.3219	9.9393	8.2366	5.7649	9.9431	9.3486	10.719	9.4044	8.6188	10.154	10.466	12.187	11.8	6.7345	10.067	11.596	8.9897	11.29	4.9348	8.4943	9.3009	12.76	13.058	10.377	12.595	12.807	7.748	11.585	7.8778	9.1555	9.8773	9.0704	11.345	6.3423	13.237	8.5645	9.093	9.144	7.2412	10.507	9.0562	9.5209	10.301	9.6039	9.7798	9.7973	14.107
-4.6161	-3.5182	-4.8229	-5.5028	-2.4309	-3.0804	-4.6965	-1.3715	-3.819	-5.1628	-5.9839	-2.5842	-3.5335	-5.6018	-5.8547	-4.6526	-5.0008	-3.2318	-2.3966	-6.2317	-3.4142	-3.0131	-2.8507	-4.1847	-4.2452	-0.79733	-3.055	-3.9973	-5.9156	-3.1176	-2.7194	-5.1914	-3.1415	-3.1973	-2.4066	-4.6956	-4.1336	-5.2623	-5.3193	-7.2091	-1.8541	-5.122	-3.1822	-5.7219	-3.2883	-1.3078	-5.1705	-5.3162	-3.709	-4.23
-13.114	-14.593	-12.595	-15.722	-11.833	-14.517	-11.427	-9.7744	-11.243	-11.495	-15.683	-15.241	-12.819	-13.048	-14.666	-14.279	-14.859	-15.886	-11.587	-11.996	-13.476	-16.563	-9.9641	-12.386	-15.525	-13.126	-12.479	-11.578	-14.701	-11.624	-13.821	-14.454	-11.316	-14.066	-13.831	-13.503	-12.793	-16.076	-12.488	-16.295	-14.321	-9.7408	-14.148	-12.932	-14.762	-11.65	-13.979	-12.946	-11.965	-15.075
-0.7173	0.25132	-2.6949	-2.4529	0.32352	-3.958	-1.736	-3.0006	-1.8289	-1.0516	-2.1701	1.5319	-1.3521	-1.0498	-4.0192	-1.0368	-2.4127	-2.8519	-2.2108	0.43892	-3.1514	-2.1892	-2.7249	0.6668	-4.3471	-4.0307	-3.3384	-0.63058	-2.6221	0.17759	-2.8641	-0.25212	-1.7083	-1.3504	-3.2249	-2.8567	-1.8742	-1.7448	-2.0398	1.1641	-1.3699	-0.99921	-1.0633	0.39056	-1.8839	-4.3858	-3.4426	0.40744	-1.7554	-2.3582
0.75101	-0.42845	0.41761	1.5802	-1.3897	-0.44014	-1.5963	1.6009	0.065172	0.15122	-1.3974	-0.4209	0.5134	-1.7431	-2.7819	2.6732	-0.23632	3.3299	-0.47195	-3.7501	-0.92087	0.10202	0.67494	-1.1015	2.1533	-0.61622	1.0926	-1.3622	2.9457	-0.57904	-1.7976	-1.9161	-1.4971	-0.434	-2.5576	1.5517	-0.57682	0.93732	-1.0246	0.37375	-1.5932	-1.0535	2.2875	-0.59112	-0.43443	-0.48436	0.55443	0.29857	-2.7975	-1.9263
-2.099	-3.198	-6.8903	-5.9138	-8.0842	-6.5503	-4.6473	-4.718	-9.836	-5.0381	-3.1126	-4.4201	-6.4014	-5.2575	-5.9152	-6.3102	-4.3331	-4.7282	-4.3133	-2.3769	-6.1855	-7.2377	-6.01	-6.5292	-1.7001	-3.6366	-4.8238	-2.9707	-2.9633	-5.0435	-5.6488	-4.4913	-3.7439	-0.717	-5.7478	-8.3973	-4.2901	-2.7465	-7.4972	-4.1123	-6.5739	-5.4944	-4.545	-2.7391	-5.3708	-1.7909	-5.7972	-5.6179	-2.4903	-3.0463
2.5239	-2.5153	2.209	-3.7247	-0.57204	1.895	-2.424	-3.1012	-2.1805	0.17656	-0.53314	-3.5832	0.1792	-1.7777	-1.3666	0.48019	-1.9356	-1.7403	-2.9989	-2.5062	-2.4964	-1.2778	-4.3885	-2.4508	-1.5993	-1.4514	-0.50207	0.75736	-3.5914	-1.0763	-2.3152	-0.67213	-5.4598	-1.8715	1.387	-0.49126	-0.036975	-1.0796	1.8605	-0.63722	2.7778	1.3718	-3.0782	1.974	-2.9409	-0.69717	-0.67972	-1.3454	-2.3447	-3.3317
1.8415	-1.1421	-0.5558	2.0586	0.94392	2.6251	0.28755	1.96	1.1842	5.0976	-0.94874	-1.1827	0.26599	3.0897	2.1285	0.42671	1.6772	2.1318	-2.2594	0.7466	-2.3936	0.091517	3.0612	2.2158	-0.18978	2.284	2.8526	5.2851	0.2366	0.10728	1.7741	2.5913	3.6794	1.7356	0.52492	0.12541	2.801	1.6376	1.7772	0.6747	-0.58285	3.141	1.7403	2.5748	1.7025	-0.22486	1.8906	2.7393	1.6113	1.9165
-2.1845	1.0135	-2.0485	-1.8996	1.6432	0.13496	-1.5134	-1.1239	-0.10762	-2.4017	-0.77119	0.47251	1.3559	0.088006	-3.0772	1.4279	0.71471	-4.898	-2.2235	-0.9958	1.5073	-1.7852	-1.7095	-1.9955	-4.0916	0.40576	-3.1539	-1.6329	-2.4855	-0.20539	1.3033	-3.9866	0.4383	-2.0541	-1.1886	-1.2832	-0.92765	1.2985	0.9672	-1.6732	-0.24636	-0.70269	2.357	-0.13804	-3.9056	-4.4812	-1.3776	0.98207	-0.23779	0.53484
-3.5582	-3.6948	-2.2611	-4.9574	-1.7832	-2.4927	-0.80809	-4.0375	-1.8824	-2.6633	-4.7229	-1.1603	-2.6253	-1.7123	2.639	-4.0017	-3.4763	-2.1365	-0.68754	-2.8365	1.2618	-0.16792	-2.3013	-1.3292	-0.39734	0.66778	-0.012963	0.75218	-4.7649	-2.1979	-3.5722	-2.3832	-0.67745	2.8038	-2.3628	-2.1258	-1.829	-2.1099	0.20422	1.0869	1.1738	3.0449	0.49754	-0.39601	-3.6349	-2.1343	0.055745	0.48267	-1.6349	-2.5522
-12.319	-12.985	-13.109	-14.143	-12.984	-11.661	-9.4584	-12.445	-13.219	-11.584	-12.948	-12.477	-13.004	-13	-14.932	-10.41	-12.229	-12.141	-13.18	-13.341	-11.182	-11.111	-11.149	-12.977	-13.532	-13.08	-12.73	-12.449	-11.974	-14.153	-12.795	-10.556	-14.271	-13.289	-14.939	-12.591	-7.8213	-11.532	-15.401	-13.132	-13.785	-14.636	-16.748	-12.178	-12.009	-14.354	-14.32	-16.28	-10.451	-10.273
-3.9267	-4.3592	-4.1546	-7.4654	-5.8742	-7.018	-5.9619	-5.9037	-4.8509	-5.1173	-5.544	-4.5127	-6.0497	-9.89	-6.3758	-5.3331	-5.1068	-5.7275	-6.2198	-7.1194	-5.9863	-4.7521	-7.1565	-5.6436	-5.7744	-4.1082	-6.157	-6.4247	-5.0096	-8.0247	-9.6416	-6.903	-2.158	-5.4542	-2.1717	-5.6439	-4.2988	-6.3322	-7.0857	-6.5883	-3.9776	-1.7676	-4.9015	-6.6722	-3.5897	-5.0897	-10.173	-4.0585	-9.159	-3.6347
-2.3959	-3.0951	-0.87836	-4.112	-1.3882	0.94399	2.4041	-3.4777	-2.7248	-3.8131	2.9189	-2.0855	-1.5168	-2.9682	0.20328	-2.8918	1.9769	-3.1556	-2.5129	-4.7053	-1.545	-0.55995	0.34829	0.38027	-1.7396	-2.4057	0.73206	-2.3091	-1.2127	-2.3115	-3.1935	-3.5789	-2.231	-2.0067	-1.7198	-3.3109	0.86032	-2.689	0.64037	0.26112	-2.0982	1.6946	-0.39907	-1.7864	-0.38305	-0.98373	-0.037212	-1.7155	-1.6368	-3.3213
-0.012533	3.3262	-1.5254	-0.24544	3.2306	-0.2323	-1.3723	4.6524	1.8777	-1.5699	2.7802	4.1111	2.4928	3.4572	-0.94339	4.0553	1.1601	4.0694	1.32	0.82208	0.52608	0.51026	3.8689	1.5507	1.4164	0.84528	2.65	2.4861	-2.1522	3.3338	-0.72517	3.3147	-0.24622	5.8383	-1.3021	3.0803	0.68508	-0.17548	4.5594	-0.61275	2.1	1.6763	0.15475	3.6317	2.7572	0.56094	1.1624	-1.0334	2.487	-0.0044658
-2.3488	-3.3963	-6.0461	-3.6893	-5.6018	-7.0571	-4.8779	-5.9215	-6.3005	-3.1582	-1.9984	-5.0226	-7.3368	-2.2285	-6.1863	-4.8561	-1.5542	-4.2298	-4.642	-4.2117	-3.0376	-4.8625	-3.7864	-4.6524	-7.4108	-6.5529	-5.4912	-3.258	-3.7827	-5.5789	-2.9998	-3.4108	-4.0669	-5.5554	-6.3803	-5.761	-4.4566	-4.1453	-5.3138	-5.0639	0.65285	-1.4019	-3.3207	-5.8595	-4.7984	-8.2089	-3.6151	-5.6323	-3.885	-7.1921
-4.8869	-2.5217	-3.4636	-7.7911	-5.3498	-1.3904	-1.4195	-4.3136	-4.8605	-7.1135	-4.7379	-2.2752	-3.5127	-6.7991	-2.9921	-3.1413	-4.3467	-5.8132	-4.6726	-4.4196	-2.5136	-2.124	-3.957	-2.1313	-4.4368	0.37183	-2.7466	-1.2967	-7.1031	-3.5934	-3.0889	-3.7971	-5.3167	-4.6006	-5.3546	-6.4979	-1.8743	-7.7355	-6.1065	-1.6428	-3.3784	-6.1203	-3.2706	-3.4186	-4.072	-3.3679	-4.3243	-2.2348	-3.2313	-3.1402
5.1845	7.4723	4.0278	5.4984	5.8252	10.374	7.3171	6.3674	8.6209	7.0736	7.0017	3.0355	7.091	5.517	3.466	4.2322	8.9412	6.9468	6.4587	5.7443	6.8352	5.2639	8.8181	6.7382	7.464	4.112	8.055	4.5919	6.6414	6.1205	6.5397	9.0714	7.0006	6.7023	8.6894	6.079	7.6697	8.056	5.8779	8.4403	7.6628	5.8041	6.9691	10.057	6.5904	10.495	7.377	8.0564	5.9941	5.8628
-0.91602	-1.046	-0.37912	0.90588	-0.69976	-3.2548	-2.8924	-5.5066	-1.9376	-0.2397	-1.3765	-3.0612	-1.5723	1.0475	3.2465	0.18696	-4.0709	-4.2368	2.2707	-5.0423	-0.5054	0.4331	-0.4021	-0.47978	0.78995	-3.614	0.59607	-3.6226	1.4993	-3.1755	-3.9773	2.0267	-2.6931	-0.036473	2.7959	-0.31327	-1.9701	-0.99246	0.14762	-1.5747	-1.7711	-2.1927	-2.7663	-3.9029	1.1798	0.66649	-3.0218	-3.0892	1.6547	0.64874
6.7392	4.5666	3.6298	5.9584	4.039	7.4225	6.1005	9.8388	7.4571	5.02	6.3816	7.5391	5.0242	1.4821	2.8938	4.4532	4.6045	3.3839	4.1624	8.2965	1.2238	5.2779	7.1117	6.0865	6.6252	4.6794	4.298	4.016	5.6302	3.6551	3.7805	6.563	5.229	4.3136	6.4352	5.2438	4.7746	5.0538	4.8048	6.3715	5.1827	2.5545	5.9242	0.70839	5.0602	3.5031	9.0295	4.2963	6.433	3.8584
2.5619	0.2002	-2.4873	-1.6671	-1.0974	0.67068	-3.0213	-0.55217	-0.75758	0.32219	-2.3257	3.1119	-4.1156	-2.3608	0.56464	-0.99079	-0.43114	-0.63337	0.02068	-1.03	-1.336	0.85677	0.75738	-2.0418	-2.2537	-0.026407	0.35828	-1.2646	0.2005	1.0007	1.4714	-1.9004	-0.91396	-1.8488	-3.0572	-2.9518	-0.82061	-2.6583	-0.57257	-2.425	-3.9734	-0.20405	-1.6046	-5.2919	-1.8071	-0.74548	-1.8566	-2.0875	-1.3822	-0.48757
-10.211	-11.184	-14.408	-10.931	-11.245	-12.348	-15.346	-12.256	-12.934	-12.027	-12.548	-12.764	-16.19	-13.204	-12.029	-15.019	-11.404	-12.375	-13.854	-12.721	-12.662	-13.958	-12.372	-13.409	-14.056	-14.248	-13.007	-13.83	-8.6352	-12.789	-13.639	-11.21	-11.311	-14.157	-12.737	-13.933	-15.454	-15.343	-14.733	-13.232	-11.204	-16.026	-10.881	-14.226	-15.23	-9.0886	-12.161	-10.665	-13.395	-13.487
9.0995	9.1602	9.0172	6.9708	11.502	11.998	8.7473	9.5383	7.3103	6.7818	11.439	11.586	11.067	10.083	10.468	10.935	9.5065	11.952	13.934	6.4566	9.3236	8.9553	9.8041	9.1757	7.8359	10.155	10.731	10.635	9.3076	9.321	13.271	9.5323	7.5964	9.6623	9.2855	8.4581	9.1177	10.415	8.6436	11.88	11.003	10.5	10.154	9.5422	7.0404	9.6706	10.809	9.3452	7.6014	9.9062
13.253	8.8998	9.7939	11.11	11.36	9.7653	10.995	14.329	9.8096	8.8537	10.962	10.372	11.101	6.3267	7.1502	6.048	11.764	8.8944	11.581	10.935	11.774	6.9388	6.1518	11.932	9.1792	10.493	9.5994	8.8656	9.3214	6.2701	11.109	8.3514	8.7746	10.61	10.457	8.4974	9.823	10.909	8.5769	8.3205	9.7335	10.124	12.329	6.1878	11.77	11.218	11.749	11.923	7.0487	9.7016
-5.6257	-0.39706	-1.3741	-4.1641	-0.69364	-4.2269	-3.2389	0.13893	-5.6875	-4.1057	-2.4315	-2.9442	0.88135	-1.306	-5.6985	-4.6215	-2.4944	-3.5918	-6.0693	-5.5212	-4.7424	-1.393	-1.7063	-7.5169	-4.725	-5.9029	-5.4801	-3.0435	-2.7311	-4.0891	-2.962	-4.5294	-5.5985	0.46235	-3.6583	-4.8125	-3.0173	-3.6686	-5.4596	-4.2706	-4.9914	-1.1424	-1.9513	-3.7306	-2.6327	-5.1552	-5.2676	-4.8501	-2.8242	-6.7486
-9.9116	-12.652	-10.797	-9.4192	-10.509	-12.509	-13.017	-10.677	-8.4074	-10.961	-11.147	-14.35	-13.72	-11.796	-8.91	-10.753	-8.8608	-9.1291	-10.502	-10.801	-8.1319	-12.358	-13.038	-7.489	-7.3477	-9.9926	-10.205	-12.14	-10.661	-14.155	-15.492	-10.624	-12.428	-12.812	-8.6999	-13.906	-9.6196	-9.7644	-11.811	-7.7963	-8.8156	-12.341	-10.822	-9.5891	-9.9294	-8.5454	-11.103	-10.019	-7.1629	-11.426
-22.379	-17.463	-22.613	-23.995	-18.845	-21.051	-20.022	-21.631	-19.039	-22.46	-20.39	-21.941	-19.751	-18.906	-23.441	-22.32	-20.475	-24.379	-21.509	-17.942	-20.204	-21.638	-20.171	-19.046	-21.909	-21.846	-19.865	-17.519	-20.943	-21.743	-19.714	-20.164	-20.236	-18.915	-18.39	-21.786	-18.834	-22.017	-16.977	-20.988	-19.394	-18.813	-20.706	-19.745	-21.047	-22.525	-18.339	-21.852	-23.933	-21.204
-9.4631	-13.345	-6.9621	-13.504	-8.2132	-12.442	-9.6844	-10.016	-9.6587	-9.9608	-8.8033	-8.676	-9.1534	-9.2437	-6.1863	-10.781	-9.7452	-10.291	-13.263	-7.5036	-10.805	-9.7209	-7.9822	-10.399	-8.1391	-12.431	-9.7694	-11.572	-9.1342	-9.6332	-9.3328	-8.221	-9.7079	-10.286	-9.7346	-10.553	-8.792	-8.8632	-10.533	-10.313	-10.642	-12.41	-12.923	-10.311	-9.0877	-12.49	-10.02	-10.683	-9.475	-8.1268
-0.053862	-1.5779	1.9208	1.937	2.1165	2.8324	2.9944	3.1747	1.2726	1.7145	5.1653	1.3616	-0.53513	3.4601	-0.26525	0.57219	-0.54851	-0.54726	0.93858	0.88975	1.0792	3.6309	1.8792	6.0028	-0.15174	1.6675	3.2289	4.6985	2.3684	-0.68929	-0.59863	3.7311	2.3871	0.56413	3.8267	2.2039	-1.0677	2.2275	-0.83627	1.8513	2.5287	0.57287	0.2438	-0.21618	5.8753	3.9502	3.4461	0.4506	2.4625	0.15884
-0.68255	1.0447	-2.2892	-1.7285	0.17755	1.2774	-0.59254	0.73105	3.0405	-1.6821	-1.4397	-0.08828	-1.5085	-0.69668	0.71047	0.34123	1.5315	-1.9478	1.3738	0.22164	0.81255	-0.73972	-0.070185	0.36155	-2.0615	-1.9554	-2.1493	-3.1372	0.14033	-2.4072	1.6368	2.8839	2.3521	-1.8643	-3.4561	-1.6507	0.96481	-1.5913	-0.71566	0.31487	-1.222	1.9213	-4.0404	-3.4471	-0.96881	1.5819	-2.3683	-1.6637	0.89373	1.0617
8.5742	9.7375	10.233	11.396	5.4781	10.844	9.7342	8.1717	6.6136	6.9017	8.5851	3.7444	10.074	9.0096	6.4677	10.521	7.2569	8.7894	10.049	7.4816	5.1411	9.5339	7.3187	6.1637	6.219	7.9599	6.5235	6.9207	8.5136	9.4242	8.4774	9.4732	6.8481	10.97	8.8053	12.225	8.7661	7.6793	5.9868	7.7301	11.637	10.863	8.5876	11.057	6.4932	9.1927	11.075	7.2411	8.0273	8.659
4.3448	5.1055	6.7435	3.35	8.2649	8.6682	6.3761	5.1579	5.9398	8.4636	0.37891	3.0432	2.9016	7.3561	4.222	5.7005	3.8884	6.7744	5.473	4.68	1.8912	3.129	1.491	4.2823	7.8758	4.4482	5.1116	3.1975	5.4301	3.9564	2.0156	4.4104	5.6018	6.1735	6.0435	5.6368	1.9499	9.6464	7.2618	4.5581	5.7765	6.975	5.7749	6.9767	3.9783	1.048	1.6145	7.6769	4.2088	5.0068
-11.649	-11.773	-12.223	-12.732	-13.794	-10.575	-13.985	-12.921	-9.6999	-14.098	-12.776	-14.173	-10.634	-10.115	-12.69	-9.5225	-13.011	-10.417	-14.171	-9.3506	-11.371	-12.747	-9.7219	-12.976	-12.328	-12.878	-11.142	-9.0462	-13.514	-12.671	-8.4392	-10.204	-14.984	-12.831	-13.37	-14.444	-12.341	-11.896	-12.871	-12.73	-14.084	-12.473	-12.688	-12.475	-17.062	-15.005	-9.9101	-9.3508	-14.073	-8.2461
-2.8097	-2.8743	-1.303	-2.6647	-4.9742	-4.2007	-3.4089	-1.657	-2.6849	-2.7139	-3.8697	-2.7213	-4.6646	-2.3582	-2.7065	-1.1764	-2.4206	-2.3999	-1.3026	-2.5621	-2.5566	1.4335	-5.5372	-4.6922	-5.7328	0.35199	-3.5328	-4.4016	-0.92086	-4.4009	-1.4664	-0.44645	-0.79543	-2.9352	-4.3147	-3.9772	0.37757	0.62786	-1.0439	-0.73189	-0.97345	-2.9081	-2.7431	-3.3115	-6.3105	-0.67216	-1.127	0.27045	-0.48956	-2.4571
-9.8344	-13.153	-12.533	-10.734	-10.703	-11.485	-14.159	-11.552	-10.286	-10.67	-11.664	-10.403	-15.243	-12.777	-11.966	-8.5953	-11.669	-8.9738	-10.267	-12.926	-12.51	-10.77	-10.797	-11.907	-10.39	-11.406	-10.398	-11.394	-10.056	-11.135	-11.041	-11.111	-10.045	-11.124	-10.679	-9.0497	-12.185	-10.695	-10.921	-10.041	-11.999	-10.702	-12.144	-9.2407	-12.233	-12.023	-8.9763	-11.524	-11.68	-11.586
9.1856	7.9777	7.8823	2.1756	4.5839	9.3036	8.0941	7.046	7.5051	7.6477	5.6269	7.9003	7.1887	4.2986	9.5174	9.3887	7.8694	4.8818	4.2768	4.3838	7.1166	6.5075	8.12	7.516	8.6843	7.577	7.1185	6.7306	3.5601	5.8016	7.0001	10.024	8.6994	5.4442	4.4261	10.748	6.122	6.4024	8.8093	5.8342	7.5565	7.6429	5.4961	7.7473	8.8725	7.9884	4.2176	5.5373	4.6794	4.7738
0.75917	-2.9369	-5.0858	-2.6137	-2.5344	-3.9284	-1.9556	-3.4064	-1.546	-6.3107	-2.0896	-2.003	-0.59462	-1.8595	-2.9338	-3.8318	-5.8201	-2.3926	-2.8918	-2.3422	0.26281	-4.2659	-2.2805	-1.8018	-1.1833	-3.8514	-4.3334	-3.4935	-2.0544	-1.4094	-3.0811	-2.6876	-2.4241	-0.94785	-4.3725	-4.6734	-2.5401	-2.853	-3.2005	-3.2588	-4.6986	-3.0917	-3.9569	-1.7834	-4.4216	-2.8621	-3.349	-3.0547	-3.4804	-1.2528
-2.8223	-2.1682	-1.0346	-3.2097	-2.8604	-1.3705	2.5696	-2.7284	-3.2981	-1.9408	-3.4098	-1.7418	-2.1154	-0.49423	-2.8182	1.2175	-5.0405	-2.7343	-2.3063	-0.23127	-1.7931	-0.52325	-1.6797	-1.2261	-2.5873	-2.9336	-1.3259	0.1792	0.9591	-2.9756	-2.5731	-3.4048	-0.47521	-2.2284	-3.8773	-4.6714	-2.9974	0.20097	-1.0978	-1.9052	0.0411	-0.5225	0.57874	-2.6341	-3.7951	-0.32905	-2.1975	-1.799	-0.80428	-1.3385
-8.9933	-9.1238	-9.4229	-9.1175	-6.061	-7.5128	-12.259	-9.2668	-10.26	-11.01	-9.059	-9.6592	-9.7927	-9.522	-13.781	-8.4957	-8.3423	-13.313	-9.7561	-8.8807	-11.767	-9.6977	-9.1381	-13.761	-9.4268	-9.7605	-7.2519	-8.4903	-12.268	-9.9845	-12.563	-11.668	-9.2633	-10.089	-12.744	-10.588	-7.9081	-11.964	-10.545	-10.209	-11.253	-10.503	-9.7581	-8.7278	-9.7024	-6.6407	-10.356	-7.9096	-12.24	-9.2263
-5.0436	-0.3304	-0.97594	-4.0786	-1.6125	1.0194	-2.7918	-0.69725	-1.2364	0.77916	2.3089	-1.421	-0.60357	-1.559	-0.51859	-1.6089	-1.0015	-3.5951	-1.7656	-1.9634	1.2303	-2.6529	-2.3373	4.1057	-3.3079	-2.9208	-0.94364	-0.9114	-3.661	-2.6324	-1.5566	0.34937	-0.62787	-0.48222	-0.55658	-2.4604	-0.9317	-1.2527	-2.2723	-1.7668	-3.4554	-2.3912	0.90897	-1.7979	-0.75887	-3.2294	-2.9368	0.33848	-4.5962	-3.8099
1.4	2.5762	4.0526	4.1234	0.97399	-0.71512	0.33261	2.6571	2.0042	4.4208	4.6033	1.3807	4.6241	1.1265	2.7263	2.7007	1.5232	1.2011	1.9426	0.41522	1.5842	3.2856	-0.17022	3.7951	-0.69716	1.3847	3.2103	-0.56334	0.89942	0.92018	2.9858	2.5862	2.3266	1.8886	0.55544	4.0958	-1.8449	-0.1867	0.67515	2.4434	2.0941	1.8566	1.982	1.7974	0.54282	0.075214	1.0732	0.74764	0.90006	0.82154
7.4416	8.3199	6.1038	5.2271	4.6982	5.5579	5.4397	7.1264	5.6951	8.0933	8.3539	7.1453	7.3242	6.1106	4.3745	5.1312	7.3537	2.3534	6.5266	6.4243	4.8404	4.9274	3.3388	6.7825	6.3099	7.5569	5.3303	5.8419	5.1515	5.6048	6.696	7.1461	5.5189	4.0058	4.3872	5.0982	5.2252	5.1977	4.6493	4.7135	4.7216	3.9642	4.8103	6.0723	4.7003	4.4486	5.3287	3.6487	4.6492	6.0064
-3.9839	-2.7963	0.34971	1.3729	-2.2624	-1.4996	-1.9578	-0.11545	-1.2763	-2.3325	0.46908	-1.9679	2.4813	-3.5822	-0.30293	-4.2775	1.4483	-4.8988	-1.0561	1.0994	-0.89161	-0.26766	-1.0288	2.7754	1.7716	-1.124	-1.9937	0.58303	-0.99983	-3.8514	-2.7075	-2.6329	0.82969	0.48698	-1.6994	-0.82498	-3.3424	-0.45534	-5.7361	0.15363	-0.98881	-3.086	-5.1736	-4.1013	2.0607	1.3151	-4.4237	-3.796	-3.2097	-1.4203
3.7577	-1.6748	-4.4682	2.0788	0.79291	-0.60743	1.6831	0.92564	-1.8614	-1.9629	-0.79553	0.52942	-1.5432	0.31574	-1.061	-4.6774	-3.054	0.059398	1.5663	-0.93769	-3.1282	-5.2424	-1.8935	-5.842	-1.988	0.74733	-0.10993	-1.8782	0.33236	2.1931	-3.6222	1.7051	-0.63336	-1.4849	0.71411	1.3953	0.96466	-1.5977	-3.4934	2.3669	-3.4492	0.39813	-0.12426	0.087302	-0.15013	-0.20741	-2.9612	-2.6564	1.141	-3.4853
-1.9715	-0.26668	-5.6893	-1.9565	-1.8054	-1.4763	-1.1637	-3.9991	-0.31942	-6.1304	0.28562	-2.8544	-4.0569	-0.4164	-1.3011	-4.6611	0.46383	0.095441	-2.2036	-4.6608	-3.3697	-2.7494	-1.8206	-4.1768	-2.1209	-1.4928	-2.3804	-0.28573	-1.8841	-0.61021	-1.0257	-2.3059	-7.3813	0.08287	-1.4296	-5.1049	-5.6061	-5.0509	-5.3172	-2.709	-2.0259	-5.2938	-2.5983	-3.0386	-2.9867	0.95389	-6.1155	-0.75839	-3.8888	-4.423
-3.2025	-4.6091	0.13801	-2.8019	-4.6577	-5.0001	-2.2009	-4.7176	-5.1311	-4.2505	-2.1214	-2.5867	-4.9174	-3.073	-0.44568	-5.5097	-5.0515	-1.6224	-6.7203	-2.9386	-4.4243	-5.9341	-6.5125	-4.7973	-3.5604	-4.7507	-3.9099	-1.567	-4.4202	-2.6211	-3.5933	-2.5451	-2.1273	-5.4881	-2.3891	-6.9406	-4.5626	-2.5817	1.5167	-3.3499	-1.9159	-2.1879	-1.605	-4.2873	-0.63619	-0.85778	-5.0278	-1.1075	-7.5374	-4.2273
-17.906	-21.656	-24.558	-23.285	-22.466	-20.571	-22.417	-20.246	-23.098	-20.493	-22.354	-25.962	-23.027	-18.753	-22.681	-22.693	-19.455	-22.363	-22.763	-21.062	-25.168	-23.366	-23.508	-21.944	-21.439	-19.26	-23.138	-23.845	-20.541	-21.92	-23.027	-25.794	-22.554	-23.403	-21.158	-22.123	-21.424	-19.949	-20.727	-22.266	-22.619	-21.2	-21.783	-18.105	-22.764	-21.61	-21.442	-18.955	-23.555	-20.632
-6.3229	-5.7497	-10.747	-9.8834	-10.334	-9.0918	-8.1272	-7.647	-8.9066	-6.7252	-7.4064	-8.6101	-8.7426	-10.066	-11.759	-8.0664	-11.76	-9.6456	-12.015	-10.37	-6.7839	-9.2434	-5.3802	-7.6019	-10.817	-11.022	-7.0089	-7.3654	-8.7127	-8.0101	-8.5636	-11.184	-9.6472	-8.0286	-10.203	-8.4716	-9.0828	-8.7852	-6.7832	-10.823	-8.8806	-10.212	-12.084	-7.9263	-10.764	-9.6249	-5.1666	-9.7537	-10.163	-8.3067
-13.913	-10.862	-10.645	-11.982	-12.215	-13.16	-11.308	-12.024	-12.585	-13.009	-13.249	-13.541	-9.9871	-8.9378	-11.939	-12.149	-11.45	-12.388	-9.5413	-12.092	-13.512	-10.653	-12.653	-13.476	-9.3913	-11.188	-13.689	-11.075	-13.813	-13.991	-11.029	-12.36	-12.33	-13.702	-11.02	-12.18	-12.007	-11.014	-11.886	-8.5296	-10.87	-11.965	-11.948	-12.52	-11.669	-14.279	-10.283	-13.617	-10.038	-13.562
-12.309	-9.9304	-10.897	-9.2342	-12.747	-13.359	-7.7336	-9.8382	-9.9187	-12.464	-10.266	-12.429	-9.8112	-12.025	-13.14	-11.109	-9.5758	-9.1118	-12.966	-14.032	-9.22	-7.76	-12.648	-10.992	-6.3232	-9.9629	-7.1657	-10.428	-10.73	-9.5079	-8.8161	-10.268	-13.198	-12.096	-8.072	-10.878	-10.95	-10.472	-11.34	-12.366	-11.24	-7.9328	-12.117	-10.658	-12.38	-13.607	-10.587	-9.464	-8.7439	-9.3483
-12.712	-13.07	-12.303	-11.801	-15.046	-13.943	-12.794	-12.139	-12.744	-13.332	-13.352	-12.367	-10.846	-8.8975	-14.439	-13.818	-11.948	-10.494	-13.48	-14.319	-9.3705	-13.388	-11.905	-11.028	-12.762	-9.6929	-9.9604	-8.8175	-12.882	-13.915	-15.268	-13.293	-13.835	-13.726	-12.095	-10.888	-12.744	-14.786	-9.1969	-11.444	-8.5093	-13.891	-9.9381	-11.899	-13.022	-11.413	-12.815	-12.854	-15.956	-12.245
-9.8779	-12.308	-11.88	-11.222	-12.427	-8.7637	-10.025	-10.052	-12.682	-11.818	-9.697	-11.967	-8.5561	-10.808	-7.7825	-12.294	-8.4191	-8.6775	-7.0444	-11.51	-12.728	-11.403	-10.515	-11.269	-9.4689	-12.767	-8.9054	-9.8745	-10.316	-10.728	-10.048	-12.068	-11.543	-13.592	-8.0299	-11.127	-9.9917	-10.734	-9.0622	-9.4432	-11.789	-12.212	-11.388	-13.662	-12.346	-12.095	-11.172	-11.509	-11.743	-11.456
-5.1464	-5.5057	-4.5849	-6.8526	-3.6442	-7.0813	-5.9227	-4.3384	-3.9935	-6.0012	-3.8429	-2.1866	-4.7138	-4.6383	-4.2795	-5.3874	-4.6419	-3.5898	-6.2856	-5.9205	-6.2945	-3.8599	-3.3373	-2.8718	-6.2922	-6.9061	-3.3123	-3.2541	-3.5339	-4.1361	-4.2305	-7.6496	-5.9588	-4.6974	-4.7152	-2.8952	-7.9729	-1.3931	-4.3801	-3.3714	-7.3191	-4.5038	-0.87898	-6.0816	-3.9924	-3.6505	-4.5257	-5.0583	-2.9688	-4.1835
-11.862	-13.282	-12.351	-13.595	-14.861	-9.2977	-8.7509	-12.763	-11.417	-12.748	-10.847	-10.769	-9.6913	-10.477	-5.3654	-12.231	-11.51	-11.144	-13.749	-8.4885	-10.556	-11.723	-11.515	-12.233	-11.232	-13.267	-11.553	-12.159	-11.82	-12.106	-15.446	-10.117	-7.8023	-15.613	-11.531	-13.378	-8.4819	-11.625	-12.342	-11.846	-10.03	-12.919	-9.9118	-14.715	-11.537	-12.319	-12.278	-14.559	-11.025	-10.598
-14.716	-12.001	-12.043	-10.711	-15.893	-12.25	-11.485	-13.084	-13.377	-9.737	-16.136	-13.006	-10.599	-14.112	-12.296	-15.754	-15.492	-13.867	-13.143	-13.731	-11.949	-12.572	-13.188	-14.46	-12.393	-13.264	-13.756	-14.696	-11.995	-14.426	-13.054	-12.575	-12.774	-12.379	-14.411	-11.823	-14.719	-13.416	-10.983	-13.731	-13.78	-10.989	-12.039	-14.153	-11.781	-11.777	-15.023	-12.764	-14.847	-9.3398
-0.51047	0.32247	-3.0354	0.82924	-1.2798	-0.050997	3.4506	2.0782	-1.9352	-1.8735	-4.0528	-2.597	-0.17703	-0.89869	-1.8258	0.52684	-2.1374	1.8322	0.80323	0.77836	-2.1347	-3.9282	0.032279	-2.7637	-0.49571	-4.4353	-0.35412	-1.9987	0.68097	-1.1103	-1.3798	-0.96233	1.5044	-0.05655	-1.1626	-0.75437	-1.3404	-2.6541	-2.7953	-4.4375	-1.3154	-1.0505	-1.8286	-2.7895	-4.9093	-1.0482	-1.2134	-1.2327	-0.46994	2.3044
-1.106	-1.4047	1.912	0.727	1.0251	-4.0433	1.5299	1.0257	-0.14843	-2.499	3.0973	-2.3087	0.15297	0.45035	2.3203	-1.7109	2.6089	0.58378	1.649	-0.1396	-0.96229	-2.104	-0.14884	0.24453	-2.375	-0.18158	-0.65676	1.8567	4.3286	0.97983	2.0049	1.7332	-1.5648	2.0816	-1.0777	2.4704	-0.23592	2.2541	-0.091164	0.20082	2.128	1.6571	-0.80447	-2.5619	2.8288	-3.4103	2.354	0.52988	-0.49444	0.54573
-11.245	-10.962	-15.48	-7.4987	-12.256	-11.727	-7.8192	-10.982	-9.6683	-9.6684	-11.415	-11.701	-7.7109	-8.3817	-11.941	-8.7733	-13.63	-8.608	-12.632	-10.896	-8.9871	-10.041	-9.4574	-9.838	-11.028	-13.18	-9.1301	-11.96	-11.395	-10.534	-7.8353	-8.7839	-9.7695	-11.392	-9.8335	-7.192	-9.7807	-10.783	-10.118	-8.7415	-12.739	-11.468	-9.7547	-9.0257	-13.161	-9.4045	-9.7062	-11.064	-9.0467	-10.185
-10.116	-13.767	-13.058	-13.07	-11.575	-11.969	-12.208	-7.9686	-12.074	-12.792	-12.679	-7.6552	-13.246	-10.14	-12.204	-14.06	-9.4915	-10.819	-12.223	-11.493	-10.03	-11.041	-14.487	-8.8293	-11.067	-12.175	-12.204	-13.251	-11.386	-12.8	-13.258	-11.513	-12.639	-11.612	-13.698	-11.268	-14.175	-10.891	-12.292	-9.1344	-12.282	-8.448	-12.506	-11.061	-11.634	-10.517	-9.8598	-12.611	-10.733	-11.995
-8.1869	-6.8334	-4.327	-7.0935	-3.3706	-5.5578	-7.3785	-5.7955	-9.1872	-4.7418	-8.4017	-4.863	-3.6502	-8.8623	-5.0421	-7.8365	-7.2432	-4.5483	-5.1787	-7.5963	-2.3543	-6.7854	-8.3075	-8.1256	-4.6847	-5.3477	-4.7936	-7.607	-7.113	-4.6362	-5.7993	-7.1715	-9.6157	-6.7948	-3.6971	-5.5256	-5.5465	-5.15	-4.515	-5.3342	-9.9159	-5.8063	-7.5974	-5.9457	-2.8139	-7.0822	-4.2551	-7.2067	-3.9323	-6.0857
-11.464	-10.724	-10.329	-13.449	-14.274	-13.667	-11.127	-14.448	-9.8383	-12.598	-12.605	-13.446	-11.741	-11.827	-13.438	-9.7607	-16.344	-13.631	-15.496	-12.284	-11.657	-11.373	-13.371	-13.784	-12.331	-11.946	-13.642	-12.569	-14.299	-13.075	-13.293	-14.177	-10.847	-13.55	-13.492	-10.755	-16.733	-11.59	-14.734	-13.208	-13.314	-12.647	-10.493	-12.448	-12.177	-12.46	-15.987	-10.745	-11.905	-16.559
-16.647	-12.396	-11.543	-16.575	-12.455	-12.959	-12.64	-14.279	-12.255	-11.992	-14.841	-13.119	-13.626	-9.826	-11.986	-10.846	-13.948	-13.486	-12.396	-13.039	-16.122	-15.795	-18.656	-14.329	-15.54	-15.092	-14.363	-16.353	-13.06	-11.213	-13.233	-14.904	-12.804	-15.865	-13.164	-14.43	-13.291	-13.106	-13.221	-15.446	-15.371	-13.554	-12.798	-13.95	-17.477	-11.567	-15.613	-14.165	-14.235	-12.327
-0.37242	0.50617	2.9463	1.0304	1.654	5.3536	2.0789	-1.0899	2.5003	3.5876	3.1478	0.62882	-1.3132	5.0386	3.2565	0.79386	1.3187	2.7303	-1.154	2.6567	1.4431	0.29577	-0.29655	1.7062	3.8311	4.8392	1.8529	2.2968	1.4782	0.7291	0.51438	-1.4601	-0.70263	1.5848	0.63364	-0.49921	0.83813	1.3555	3.3853	1.7031	1.017	0.61803	1.0701	-0.89377	3.4255	0.13381	0.47305	1.612	3.5526	1.6288
1.1991	-0.97685	0.31687	-1.0194	0.71478	0.37151	-2.3399	-1.9144	-4.0523	-1.1831	-0.9665	0.81701	1.5164	-0.69148	-1.8129	0.84366	0.085582	0.24726	0.4359	1.2549	3.0476	-3.6275	1.0044	0.78889	-2.2305	0.029748	0.93311	1.4155	0.36884	1.0892	0.48947	-1.4089	-1.0938	0.080307	0.8721	0.91355	-2.1408	-1.3056	0.32033	-1.0245	-0.8439	1.0825	1.8155	-1.3929	-1.5584	2.7959	1.8026	-1.1852	-2.3393	-3.0112
-10.025	-9.719	-12.188	-14.438	-11.698	-14.731	-14.266	-13.297	-14.446	-10.913	-13.77	-12.756	-9.5254	-15.673	-10.912	-15.337	-16.359	-16.958	-11.801	-12.301	-10.339	-12.166	-13.345	-18.867	-12.345	-14.227	-11.926	-15.508	-13.424	-14.781	-10.778	-13.044	-11.949	-11.81	-10.13	-9.9776	-11.562	-12.71	-14.253	-11.151	-14.346	-13.249	-18.405	-12.317	-13.789	-17.044	-13.946	-13.781	-8.4718	-13.459
-6.1949	-8.7481	-13.062	-6.2126	-10.764	-9.9715	-9.6879	-5.6553	-9.1666	-8.7928	-10.598	-7.8738	-7.4172	-8.7197	-4.197	-9.9213	-7.561	-9.4541	-9.5785	-11.195	-11.881	-9.1932	-10.575	-9.0726	-8.8135	-5.5388	-7.2146	-8.3457	-12.442	-12.243	-12.601	-9.8751	-9.2344	-8.8508	-9.9506	-11.117	-7.2115	-9.5824	-7.2175	-10.536	-10.946	-4.7845	-10.052	-10.748	-5.761	-10.448	-7.8649	-8.8521	-7.2757	-11.523
-8.9196	-8.0197	-7.7139	-11.294	-9.455	-9.0486	-5.5006	-12.061	-7.7859	-8.7817	-10.988	-10.312	-8.6231	-10.71	-7.5622	-8.3999	-8.2347	-11.826	-8.8125	-9.5691	-5.8109	-11.066	-11.585	-8.9038	-12.233	-7.4115	-7.4794	-10.245	-9.6452	-13.042	-9.5022	-8.0723	-7.2787	-7.2018	-7.7423	-8.3368	-6.4903	-6.1905	-11.01	-11.497	-9.2778	-9.2691	-6.8094	-8.9844	-6.8311	-11.453	-8.19	-10.445	-10.116	-11.867
3.8122	2.5364	2.6222	2.199	3.825	0.6225	7.3255	6.894	3.8825	3.9397	3.2765	1.0938	4.4334	5.9387	2.2217	1.4631	-0.40186	4.9394	5.4141	2.7028	4.966	4.7599	3.0279	4.6823	0.3652	0.65884	3.1024	7.1984	-2.7151	2.4652	3.7816	6.361	4.5423	2.5915	2.6352	5.2579	3.2524	1.6821	2.1629	1.7715	-2.0615	3.3946	4.6446	5.0096	3.069	4.2807	3.0377	4.2439	1.7631	6.8456
-3.4382	1.7033	-0.4995	-1.4728	-0.51039	-0.75503	-0.3678	-0.10631	-2.6029	-1.7548	-0.95085	-1.9999	-1.3563	-3.1971	-0.10149	-2.2359	-1.198	-0.72923	-2.1986	-2.6909	-0.77383	-4.143	1.2828	-2.5713	-2.8899	-1.6186	-1.855	-0.71786	-1.4978	-0.27835	-0.8913	-0.080756	-1.6777	1.447	-4.8711	1.2662	-2.2104	-3.1694	-1.9802	-0.12554	-2.3806	-0.60793	0.64803	1.1162	-3.8224	1.6577	-1.5392	0.12899	1.6368	-1.6754
4.3746	5.0222	9.7771	9.1996	8.515	6.7644	8.0678	7.9385	4.1019	6.5277	6.0289	7.4577	8.6387	5.8197	6.4948	8.7895	7.1791	8.1218	7.8846	12.285	9.9141	8.7484	5.9657	9.1412	9.8913	7.0143	5.435	4.6745	9.2011	9.4159	5.6118	11.415	9.623	7.7717	9.1177	8.8017	9.7083	8.8146	9.2778	6.6961	5.1904	8.2484	8.8698	10.236	8.8607	6.8133	9.6711	7.7569	10.864	6.6758
[truncated: 150 more columns]
