# Supplementary material for: Genetic dissection of main and epistatic effects of QTL based on augmented triple test cross design
Source: PLoS One. 2017 Dec 14;12(12):e0189054. doi: 10.1371/journal.pone.0189054 (PMC5730204; doi:10.1371/journal.pone.0189054)
Supplement: S7 Supporting Information — (ZIP) [file pone.0189054.s007.zip › z2_600_0.8_10.csv]

7.4148	7.4559	7.4	5.8956	7.7957	6.1937	6.5045	6.7862	6.3447	5.7814	7.1544	6.8117	7.9412	7.0751	6.6471	6.823	7.5077	7.1416	7.9158	7.4093	7.234	6.9903	6.1638	6.1871	6.5402	7.3731	6.6051	5.97	5.9255	6.996	6.8145	7.0781	6.776	6.1618	7.5018	6.7704	6.7153	7.9741	5.8507	6.187	7.399	6.439	7.0239	6.8539	7.4216	6.3124	7.4518	5.6619	6.621	6.7101
-5.1091	-5.4159	-7.8186	-6.4773	-6.3607	-6.1602	-7.4297	-5.5814	-6.3379	-6.5479	-7.5145	-6.6017	-6.8581	-6.6586	-6.1013	-6.0236	-5.3445	-6.6	-5.9707	-5.799	-5.6588	-7.2686	-6.2384	-6.3034	-5.8236	-6.056	-5.3393	-6.611	-5.6265	-6.989	-4.3043	-7.4189	-6.2464	-6.9966	-6.1677	-6.147	-5.8396	-6.3197	-7.1287	-7.6263	-7.7796	-6.4027	-5.4085	-6.3737	-7.2656	-6.3024	-7.4776	-6.1921	-5.7998	-5.7037
-11.257	-11.848	-12.497	-11.53	-10.796	-11.761	-11.944	-10.308	-12.037	-11.069	-11.978	-11.073	-10.889	-11.921	-11.59	-11.048	-11.669	-10.69	-11.79	-11.14	-12.11	-10.673	-12.203	-11.078	-10.794	-10.771	-12.724	-11.034	-10.785	-11.346	-12.432	-10.811	-10.879	-10.834	-11.612	-10.323	-10.868	-11.587	-11.653	-12.021	-11.651	-11.952	-11.292	-10.385	-11.492	-11.786	-11.301	-11.251	-11.153	-12.2
-0.096862	-0.091612	-1.2961	0.37613	1.2325	-1.8227	-0.032284	-0.92022	-0.92151	-0.40018	-0.33417	0.088547	0.20014	0.14078	-0.50514	-0.8896	-1.147	-0.58639	-0.81281	1.1133	-1.0542	-1.3293	0.91564	-0.73288	0.58211	0.31746	0.98509	0.94438	-1.2031	0.98529	0.81011	1.5204	1.6209	1.3428	-0.34209	0.0099401	-0.16321	0.047932	-1.3479	-0.17406	0.443	0.35273	0.30666	0.33902	0.45038	-0.47024	-0.58932	-0.53298	0.0099346	-0.056879
-3.4147	-3.2105	-3.4682	-2.5416	-3.8597	-3.8098	-3.1697	-4.9298	-3.1617	-3.4111	-3.5251	-3.6602	-2.6873	-4.3855	-4.2305	-3.6372	-3.9011	-4.2881	-3.922	-4.8441	-3.8893	-3.2677	-4.0496	-3.5074	-2.3454	-3.7761	-4.3956	-4.1996	-2.657	-3.7293	-3.6606	-3.8173	-3.7054	-3.4231	-2.9816	-4.1805	-3.1659	-3.9126	-2.9103	-4.3961	-3.8549	-2.999	-3.6055	-3.4694	-4.6694	-3.4536	-3.2717	-4.2989	-3.5068	-4.5421
-10.017	-10.845	-10.522	-11.289	-11.601	-10.605	-11.619	-10.669	-11.287	-9.8857	-10.19	-10.208	-11.573	-11.457	-10.602	-10.715	-10.381	-11.315	-10.016	-10.262	-10.874	-10.56	-10.175	-10.902	-11.046	-12.031	-10.148	-12.172	-11.273	-11.915	-10.918	-9.9173	-10.104	-11.131	-10.192	-11.345	-10.862	-12.235	-10.741	-10.401	-11.234	-11.284	-11.905	-10.789	-10.804	-11.774	-9.437	-11.428	-8.445	-10.649
2.2878	1.9555	2.1285	1.8656	1.9865	1.9983	0.9853	1.9867	2.2358	0.71188	1.0062	2.8264	0.96407	2.0783	1.8247	2.8521	1.8694	2.6216	2.0649	0.91484	1.5001	2.1321	2.1231	2.6667	2.1656	1.4902	1.6247	2.1543	2.1753	1.7754	1.852	1.2038	0.69717	0.84622	2.8054	2.6773	1.9458	1.495	1.7333	1.8097	0.95995	2.1747	1.8258	1.6878	2.4825	2.4227	0.69138	1.3594	2.2028	1.9389
-11.019	-12.161	-10.591	-10.254	-10.512	-10.802	-11.973	-10.218	-10.465	-10.958	-11.37	-10.484	-11.504	-10.299	-10.527	-11.464	-10.735	-11.478	-11.135	-12.801	-10.181	-10.694	-10.696	-11.889	-10.049	-10.274	-10.769	-11.102	-11.777	-10.548	-10.502	-10.842	-12.342	-10.003	-10.499	-11.099	-11.355	-11.673	-10.297	-11.922	-10.235	-10.53	-10.502	-10.565	-11.085	-12.633	-11.75	-11.818	-11.359	-10.692
2.2797	2.6233	3.0906	2.435	2.9044	2.7383	3.8277	2.8416	2.6274	3.594	2.1295	1.9542	3.1907	4.3774	3.2723	2.5999	3.5024	3.9546	4.0139	3.1344	2.394	2.914	3.9134	2.2937	2.3884	2.3135	2.2196	2.8523	2.9951	3.2605	2.8607	3.4495	3.0927	3.7074	2.8525	3.3697	1.9858	2.5734	2.5079	2.3411	2.6294	3.1207	3.1237	3.0743	3.8872	3.9493	2.8053	2.7684	2.1142	2.9971
-14.275	-15.03	-14.189	-14.123	-14.297	-15.309	-13.748	-15.715	-14.465	-13.67	-15.27	-14.766	-15.182	-14.892	-14.783	-14.589	-14.049	-14.917	-14.502	-14.841	-14.169	-14.512	-14.261	-15.313	-14.934	-14.251	-14.026	-16.039	-14.327	-14.615	-14.949	-14.994	-14.974	-14.265	-15.003	-15.237	-14.586	-15.046	-13.494	-14.732	-14.024	-14.993	-13.544	-13.995	-14.984	-15.686	-15.4	-14.733	-14.632	-15.593
6.6265	7.3692	6.8284	7.45	5.8055	5.8824	7.4897	7.209	7.0036	7.1013	7.4735	6.994	6.7276	7.7754	5.5321	6.4452	6.3005	5.6071	6.5014	7.3628	6.1901	5.8998	6.3452	7.8509	6.4056	5.829	7.8465	8.4872	6.1384	5.8387	6.7872	5.9289	8.0296	7.7573	7.1168	6.1098	7.2223	6.1238	6.6546	7.6953	7.2159	7.3011	6.0059	7.1928	6.5327	7.1006	6.9163	6.4728	7.3371	5.6961
-23.061	-22.582	-22.443	-22.603	-21.613	-22.157	-21.666	-21.691	-22.937	-21.742	-22.395	-22.164	-22.129	-22.367	-22.125	-22.906	-21.481	-21.323	-23.424	-22.137	-22.129	-23.05	-22.179	-22.358	-22.618	-22.639	-22.107	-22.599	-21.266	-21.92	-22.293	-22.443	-22.504	-21.276	-21.747	-21.068	-21.961	-22.141	-22.21	-21.648	-22.824	-21.969	-21.69	-22.451	-22.478	-22.049	-23.657	-21.63	-21.636	-21.731
-1.8551	-0.69758	-2.4764	-1.0939	-1.4561	-0.96843	-2.1611	-1.3799	-1.247	0.031378	-1.7646	-1.845	-1.5752	-1.6697	-1.6302	-1.2679	-1.7512	-0.51472	-0.76472	-1.6851	-1.3601	-0.8707	-1.4352	-1.7924	-0.49335	-0.8603	-1.8348	-1.7194	-1.3754	-0.74775	-1.0576	-0.75375	-0.60805	-1.5875	-1.8607	-1.5744	-0.99251	-1.8162	-0.52289	-1.4366	-1.7003	-0.79211	-2.3946	-1.8135	-2.4312	-1.3109	-1.5905	-2.6299	-0.31938	-2.4987
-1.749	-3.448	-1.9136	-2.0165	-1.9732	-1.5439	-1.6872	-1.6478	-2.5459	-2.0028	-0.54886	-1.4231	-1.1648	-2.1026	-0.94061	-1.604	-1.4522	-2.1442	-2.2553	-1.525	-1.2993	-1.5569	-1.7062	-2.9318	-1.3561	-1.6781	-3.0541	-0.54224	-2.6632	-1.3042	-1.8272	-1.4188	-2.9926	-1.7658	-2.9421	-1.853	-1.3575	-1.2623	-0.20186	-2.4914	-0.63412	-1.9975	-2.3215	-1.4622	-2.8505	-2.1414	-2.3515	-1.7065	-2.1047	-0.98578
-10.158	-9.9626	-10.139	-9.1892	-9.9181	-9.9632	-9.5385	-10.757	-11.164	-10.015	-9.6424	-10.404	-10.152	-10.333	-9.8945	-9.3936	-10.689	-9.5265	-9.9012	-10.073	-10.469	-10.508	-9.2176	-11.584	-12.093	-10.643	-10.997	-10.94	-9.9438	-10.215	-9.6072	-10.58	-10.212	-10.633	-9.8668	-10.728	-11.243	-10.081	-9.9061	-10.001	-10.234	-9.7912	-10.132	-10.579	-9.2084	-9.8194	-10.498	-9.3408	-10.114	-10.888
-7.7715	-7.8183	-7.0459	-6.8397	-6.7186	-7.8848	-7.3041	-7.202	-8.232	-7.6844	-8.6417	-7.3967	-8.0433	-7.7867	-5.5062	-6.1233	-7.6895	-8.1761	-8.1611	-7.8814	-7.3453	-7.0483	-7.4164	-7.9583	-6.5782	-8.766	-7.3409	-7.3627	-6.2377	-8.4212	-8.63	-8.5585	-7.1672	-7.0065	-7.6881	-6.7777	-7.2054	-7.1534	-8.2041	-7.3369	-8.3183	-7.8574	-8.3196	-6.9075	-6.5195	-7.8075	-7.4446	-7.1036	-7.9228	-7.2499
-2.5091	-2.557	-1.5035	-2.8012	-2.719	-2.2763	-2.0828	-2.9334	-3.226	-1.7714	-1.9839	-1.5724	-2.495	-2.4563	-2.0378	-2.6826	-3.6797	-1.7309	-2.514	-1.9061	-3.6986	-2.3435	-2.6103	-2.4058	-2.5951	-2.3266	-2.9263	-1.4641	-1.1459	-2.1634	-2.6154	-1.2018	-1.9787	-2.0605	-2.4419	-1.6835	-2.9002	-2.1669	-2.7336	-2.2789	-1.9715	-3.1402	-2.155	-1.9497	-2.9714	-3.5603	-2.564	-2.1105	-3.2285	-3.0371
-1.3339	-1.418	-1.569	-0.78932	-2.6224	-1.0125	-1.0518	-1.5664	-1.6039	-2.1159	-2.0719	-1.5516	-0.98469	-1.103	-1.5811	-0.87248	-1.2626	-1.8702	-2.8911	-1.5751	-1.1503	-0.80609	-0.26089	-2.4304	-2.0628	-1.6158	-1.2188	-1.4871	-1.2371	-0.66706	-1.5018	-1.3046	-1.6306	-0.96202	-1.944	-0.77326	-1.0516	-0.98507	-1.0936	-1.3864	-1.4614	-2.1329	-2.976	-2.6107	-1.2065	-2.4121	-2.7149	-1.7391	-0.92908	-1.5697
4.1358	5.8981	5.1059	5.6589	5.5709	4.1405	5.3049	5.6561	5.2879	6.1631	6.2372	6.575	4.6065	5.3135	2.9941	5.3167	5.6745	4.8911	4.3014	5.1877	5.3054	5.8655	5.9562	5.2461	4.8575	5.9936	4.7337	4.4911	4.7617	4.6789	5.7593	4.6392	6.1177	5.4671	4.3097	5.6579	4.802	5.2209	4.2563	5.3984	5.1094	5.6187	5.7009	3.7815	3.8822	4.6055	5.5528	3.8106	5.2601	3.7248
-12.753	-13.552	-13.551	-12.889	-14.302	-12.911	-13.432	-13.169	-13.171	-14.542	-13.535	-13.021	-12.504	-12.731	-13.459	-13.112	-14.272	-13.458	-12.716	-12.559	-12.361	-12.64	-13.185	-13.998	-13.787	-13.67	-14.004	-12.967	-13.636	-11.917	-13.321	-13.209	-13.385	-13.095	-12.178	-12.711	-12.502	-14.351	-12.852	-13.553	-12.807	-13.372	-13.412	-13.303	-12.825	-13.029	-14.308	-13.177	-13.324	-13.753
5.3142	4.2793	4.4715	5.1141	4.8044	4.2668	5.6244	5.4055	5.1627	4.6363	5.0935	5.2971	4.8008	4.0374	4.7674	4.7063	5.3106	5.2532	6.2794	3.8549	5.167	5.2257	5.9996	6.5104	5.6206	4.5971	4.8041	4.8116	4.7311	5.0312	4.2596	6.1823	5.6292	3.1359	5.2464	4.8111	4.9883	5.4273	5.7369	4.2621	5.6324	5.8563	5.6907	5.2218	4.3188	5.7641	4.4197	5.6406	5.7082	4.6186
-1.9759	-0.27865	-1.739	-2.1751	-1.8832	-1.6988	-0.53393	-1.1938	-1.9005	-0.76888	-1.0644	-1.0891	-1.8208	-1.1777	-1.0376	-0.30377	-1.0205	-0.69007	-1.5635	-0.862	-1.6909	-1.366	-0.27032	-1.5047	-0.72573	-0.40191	-0.87985	-1.4285	-1.0735	-1.4333	-1.5642	-1.6803	-2.1677	0.52821	-1.2143	-2.3529	-2.0974	-2.0697	-0.57677	-0.35038	-1.5142	-2.7356	-1.1299	-1.079	-1.5432	-1.8768	-0.72971	-2.2345	-1.6228	-1.8554
-4.0404	-5.7819	-4.7384	-4.8239	-6.6924	-5.5826	-5.7465	-5.2758	-5.9487	-4.6553	-5.7104	-5.1772	-4.9374	-4.399	-6.2088	-5.4366	-5.9865	-6.6141	-5.0275	-4.8488	-5.636	-6.4008	-6.1376	-4.9	-6.4684	-4.9402	-5.3123	-6.5895	-5.8254	-6.1014	-6.0251	-5.6475	-5.6127	-6.9161	-6.089	-5.0736	-5.3	-5.1353	-5.5397	-5.5574	-5.9468	-5.4435	-5.2301	-5.4593	-6.1282	-5.3265	-6.201	-3.6824	-5.3531	-4.644
-1.5236	-1.2801	-2.2179	-1.9372	-0.94362	-1.7515	-1.7392	-1.4443	-1.5165	-1.3568	-1.3489	-1.9865	-1.0881	-1.0616	-1.4991	-0.10895	-2.2038	-0.71232	-1.153	-2.0813	-1.9955	-2.7879	-2.1413	-0.86839	-1.9272	-1.3537	-1.4904	-1.0228	-1.8235	-1.4591	-0.96899	-1.0632	-0.44284	-1.7569	-1.4149	-1.6281	-0.83681	-1.3274	-2.0774	-0.57402	-1.5727	-0.95407	-1.4075	-1.6489	-0.40588	-1.8715	-0.072431	-1.3874	-1.5734	-2.3368
-6.0641	-8.4103	-7.9579	-7.5136	-7.7571	-7.9089	-7.2918	-7.1542	-6.8316	-7.7136	-8.3822	-7.4466	-7.2279	-7.7692	-6.2227	-8.3723	-6.784	-7.0168	-7.0601	-7.7391	-7.4926	-7.7628	-8.0539	-6.2294	-7.0552	-8.6014	-7.4184	-7.9327	-7.4611	-8.0795	-7.4479	-7.988	-7.7736	-7.6805	-7.0373	-8.1173	-8.1966	-7.3	-7.7843	-7.6177	-7.7382	-6.9141	-8.6806	-5.9314	-8.5415	-8.0776	-8.1456	-7.2912	-7.6438	-7.5688
-21.781	-22.492	-21.021	-22.416	-22.095	-21.599	-22.596	-22.458	-23.878	-23.195	-21.426	-22.14	-22.463	-22.073	-22.126	-22.185	-21.289	-21.831	-21.819	-22.496	-22.247	-22.512	-21.677	-23.39	-21.818	-22.053	-21.188	-22.086	-22.496	-22.28	-22.793	-23.142	-21.945	-21.557	-22.254	-23.155	-22.005	-21.587	-21.862	-22.26	-21.726	-21.116	-22.491	-22.319	-22.47	-22.425	-22.135	-22.826	-22.128	-22.522
-0.056431	-0.26481	0.83585	-0.14089	0.54332	1.2242	0.12226	-0.65094	0.49673	0.84135	0.14069	-0.83002	-0.99367	-0.99517	-0.37593	-0.76741	-0.1582	0.24833	0.49086	-0.14385	0.27199	-0.13356	-1.6051	-0.071185	-0.042484	0.61777	-0.096036	-0.71774	-0.44988	0.63909	-0.48827	0.87332	0.14883	-0.11572	0.30331	-0.19189	0.40241	0.34335	-0.72688	0.4503	-0.92611	0.07225	0.44117	-0.78999	-0.083919	0.42651	-0.2934	0.23285	0.75501	-0.23024
4.3865	5.8411	4.7627	4.0079	4.4331	4.489	4.3574	4.387	4.8679	5.293	5.6977	5.3957	4.6122	5.2261	5.1959	6.0858	5.5629	5.2823	4.7425	4.4287	5.7144	4.3265	4.9358	4.4925	5.2533	5.0814	5.26	5.4657	5.9711	4.3735	3.7295	4.578	4.4871	4.7128	5.2441	5.5383	5.5392	4.3196	5.156	6.2186	5.3399	4.273	3.4444	4.123	5.02	4.4779	5.3763	4.5045	4.8149	4.3092
-10.335	-8.743	-8.4195	-9.7309	-8.7522	-9.9543	-9.2593	-9.4452	-9.2638	-8.5726	-8.3237	-9.8914	-10.402	-9.545	-9.2933	-9.5195	-9.2914	-8.4844	-9.6886	-9.1051	-8.3187	-8.9506	-10.384	-10.465	-8.8636	-9.2464	-8.6994	-9.4182	-9.2061	-8.6848	-8.6977	-9.621	-9.2033	-8.806	-8.6011	-10.278	-10.135	-8.3331	-8.8496	-8.4748	-8.8991	-9.9086	-8.629	-9.0651	-9.8186	-8.9956	-8.3999	-9.0183	-8.9265	-8.6919
-3.9778	-3.5274	-3.6397	-3.908	-3.351	-4.7181	-4.2563	-4.568	-3.8321	-3.4388	-3.9681	-3.4154	-4.3814	-3.8474	-3.5691	-4.4496	-4.1745	-3.6725	-3.3045	-3.5567	-4.1518	-3.7276	-3.2429	-3.3887	-2.9007	-3.4777	-4.1753	-4.0485	-4.0183	-4.6507	-3.7693	-3.6562	-3.8705	-3.595	-3.9954	-4.7835	-3.6486	-3.2129	-4.2561	-2.6603	-3.69	-3.5572	-3.9837	-4.2644	-4.6263	-3.1837	-3.3244	-3.8088	-2.697	-3.7675
0.13376	-0.40254	0.3269	-0.42675	-0.048349	0.10939	1.0395	0.8558	-1.0359	-0.64682	0.05964	-0.45849	0.35243	-0.482	0.45725	-1.1443	-0.13522	-1.4478	-0.62066	0.54787	0.32039	0.86316	-0.1362	-0.10601	-0.11008	0.15823	-0.21089	-1.0969	0.073889	-0.50502	0.47894	0.031019	-0.64905	0.033082	-0.78969	0.52723	0.71816	-0.16536	-0.45785	0.4361	-0.11326	0.27976	-0.63926	-0.23857	-0.74172	1.7182	-0.85257	-0.14073	-0.44461	0.50345
10.134	9.7272	11.006	9.9876	9.8848	9.0289	9.8523	11.034	9.3859	9.651	9.8432	9.2326	9.8948	9.3136	9.8068	9.5334	9.1346	9.2902	7.9584	9.8503	9.5755	10.208	8.7454	9.9466	9.9507	10.072	8.9132	10.243	9.8371	9.2604	10.223	10.405	10.806	9.9877	10.499	10.255	9.8647	11.143	10.929	9.3931	9.0888	9.9428	9.1194	9.3159	10.786	9.8656	10.761	9.6557	8.9566	10.059
1.8208	3.1256	2.4469	2.4089	2.6417	3.5739	3.6042	3.3204	1.7166	3.3003	3.1414	1.6333	1.95	3.7308	1.946	2.6245	3.0697	2.6434	3.1761	2.3952	2.7901	1.8041	3.1505	2.08	3.2705	3.2316	3.6584	2.7409	2.0157	1.6706	1.5398	2.1005	3.4768	2.1285	3.1416	2.4918	3.3204	3.4987	2.0435	2.4312	2.519	2.6279	1.8963	1.934	3.7075	2.8237	2.235	2.197	2.4564	2.6292
9.7367	9.2771	8.9403	10.448	10.926	8.3424	9.5889	9.4714	9.4433	10.003	10.267	10.063	9.758	10.144	9.3945	9.8565	10.28	9.7121	10.958	10.261	11.156	10.188	10.549	10.659	9.2744	10.294	8.2687	9.2734	10.065	9.7242	8.6702	10.035	10.296	10.919	9.2234	10.158	9.6157	8.312	10.042	9.2894	10.41	11.652	10.326	10.37	9.5218	9.0046	10.714	9.5594	9.0653	9.3387
7.56	6.9351	5.8939	6.1976	7.487	6.7206	6.6232	5.9165	6.934	6.6621	5.3246	5.8842	6.0746	6.4584	6.7795	5.774	8.5977	6.6698	6.5182	6.2488	8.0999	7.2543	6.8416	5.7828	5.8496	7.522	7.0238	7.3366	7.0214	6.3608	6.9099	5.551	6.8437	8.0762	6.2713	7.7041	7.2161	7.0571	7.1006	6.1601	5.7125	6.7157	5.792	6.9657	7.1652	6.939	6.1878	5.4776	6.7412	7.3152
-14.469	-12.921	-14.222	-13.701	-14.802	-14.088	-12.971	-14.071	-14.506	-15.263	-13.885	-14.178	-13.467	-14.739	-13.621	-14.066	-14.764	-14.063	-13.971	-13.768	-13.864	-13.364	-14.152	-13.199	-14.174	-13.767	-14.897	-14.415	-13.117	-13.191	-13.903	-13.45	-14.258	-13.961	-15.249	-13.991	-14.795	-13.159	-13.421	-14.232	-14.449	-14.216	-14.17	-13.803	-13.174	-14.197	-14.104	-13.905	-14.289	-13.952
-1.3637	-0.42194	-1.4211	-0.50236	-0.55325	-2.3395	-0.62911	-0.97812	0.16345	-0.96991	-1.8954	-0.63216	-0.97468	-1.1902	-1.2362	-0.81392	-0.81393	-1.7389	-1.1988	-1.1927	-1.9039	-0.47881	-1.0217	-2.2561	-1.1952	-0.40517	-0.14605	-1.3536	-0.82471	-1.4914	-0.82047	-1.4886	-0.95325	-1.0701	-1.0827	-1.1904	-1.8161	-2.4353	-0.27693	-1.6994	-1.9949	-1.8179	-2.4249	-1.1691	-1.6977	-1.3156	-1.4925	-2.2175	-2.0615	-1.3024
-7.3053	-7.6746	-8.2267	-7.7609	-7.5644	-7.6536	-8.1089	-7.7333	-7.6749	-8.1411	-7.3003	-8.1685	-7.592	-7.3518	-6.2504	-6.5978	-8.191	-8.2758	-7.8988	-7.9261	-8.4301	-7.2795	-7.8855	-7.3198	-7.4217	-8.4303	-7.3791	-7.3372	-7.8362	-7.2397	-6.3635	-7.7592	-7.3094	-7.6312	-7.9509	-7.8152	-6.8522	-7.4144	-8.2954	-6.8018	-7.729	-8.0777	-6.9659	-8.0704	-8.1764	-7.6489	-7.1065	-6.5935	-7.4629	-6.6606
-1.894	-2.3416	-2.6457	-1.5252	-1.2566	-0.70648	-0.58137	-1.8056	-1.7921	-0.41707	-0.17528	-0.87339	-1.4978	-1.5268	-0.31198	-0.81006	0.012483	-0.67552	-1.1595	-0.96033	-0.057737	-1.4933	-1.3206	-1.2686	-1.5466	-0.69661	-1.0327	-0.87551	-1.2193	-1.0952	-1.7296	-0.96482	-0.94786	-0.80116	-2.8712	-0.93835	-1.8023	-1.0644	-1.174	-1.8631	-2.6464	-0.32724	-2.312	-1.897	-1.4554	-0.51783	-1.5937	-1.5836	-2.8578	-1.444
-21.088	-20.92	-21.597	-21.383	-20.477	-21.206	-20.977	-19.883	-21.428	-20.977	-20.417	-19.662	-20.859	-21.283	-21.903	-20.912	-21.398	-21.786	-20.512	-20.984	-21.371	-20.817	-21.52	-20.016	-20.705	-20.46	-20.572	-20.665	-20.617	-19.135	-21.409	-19.947	-21.287	-19.652	-20.935	-21.53	-21.946	-21.436	-20.037	-21.476	-20.306	-20.55	-20.326	-20.075	-21.178	-20.341	-20.814	-20.193	-20.502	-19.943
2.7851	1.7468	2.2562	2.9301	1.6509	1.6407	2.9457	3.7266	1.4232	1.177	2.8984	1.5333	2.5902	3.3008	2.4828	2.8199	2.1203	2.5479	2.699	3.1565	3.3643	2.6974	3.1422	3.0076	3.1047	3.3868	2.9291	2.3625	2.136	1.283	3.465	2.317	3.7018	3.9512	2.1938	1.8928	1.9765	2.878	3.9084	3.2388	3.583	2.9219	2.9229	2.2973	2.0729	2.3813	2.4343	2.3152	2.4011	2.9698
-2.4199	-1.3061	-1.1714	-1.5959	-1.6974	-2.457	-1.8707	-1.6063	-1.3285	-1.1129	-1.6847	-2.1994	-1.5204	-1.7773	-0.60878	-0.22233	-1.996	-1.2894	-1.3292	-1.6134	-1.1541	-1.0681	0.11739	-2.1969	-0.67936	-1.2175	-1.488	-0.88493	-2.5217	-0.47993	-1.4784	-1.6744	-0.79812	-0.94622	-0.5299	-1.1424	-1.6153	0.58005	-1.1838	-2.3291	-1.6573	-1.2799	-0.76087	-1.1705	-1.3625	0.26971	-0.86475	-0.52764	-2.5179	-1.6561
2.45	1.0594	1.8513	1.7842	2.0803	2.5239	1.9236	2.8806	1.3076	1.584	1.0404	1.3816	2.0822	1.2879	2.3048	1.8439	0.35253	1.6525	2.1103	1.93	1.3927	0.67044	0.89049	2.1996	1.5071	2.9287	2.3633	2.2968	1.5551	1.5237	1.0017	0.90531	1.4218	1.0916	1.3438	1.4457	1.9072	1.1513	1.9638	1.6887	1.7655	2.1034	2.0107	1.2647	1.1731	1.7969	1.8034	0.67221	1.6821	1.6991
2.645	2.6506	2.9735	2.4484	2.5836	2.9577	1.9876	2.3592	2.6588	2.9335	1.8645	2.6354	2.2491	1.6604	3.4328	3.4852	2.7868	2.3894	3.1712	2.3877	2.0102	3.0965	4.0111	2.4136	3.3911	3.6485	2.3236	2.1787	2.4572	3.3549	2.4178	3.2855	2.0383	2.624	2.4035	2.8235	1.7533	2.287	2.8141	2.2994	4.1056	3.3018	2.3179	2.7955	2.9832	2.3206	3.4912	2.4954	2.8428	2.6966
-12.546	-13.067	-11.637	-12.598	-12.315	-11.598	-12.756	-11.268	-12.11	-11.961	-11.254	-12.763	-12.08	-12.609	-11.853	-13.045	-11.061	-11.559	-11.185	-11.775	-12.905	-12.562	-11.374	-11.154	-11.237	-12.275	-11.506	-10.599	-11.866	-12.445	-10.861	-11.926	-11.556	-11.668	-11.902	-11.922	-11.878	-11.456	-11.346	-12.036	-12.403	-12.96	-12.17	-12.569	-12.162	-11.856	-12.387	-11.724	-12.751	-11.195
-14.848	-14.129	-14.771	-15.044	-15.825	-13.977	-14.191	-13.975	-14.869	-14.478	-13.818	-14.013	-15.204	-15.091	-14.294	-13.707	-14.012	-14.778	-14.549	-15.515	-15.672	-13.777	-15.53	-14.124	-14.715	-15.279	-15.279	-13.808	-15.185	-14.749	-13.909	-15.072	-14.493	-14.617	-15.67	-14.825	-15.559	-14.007	-14.145	-15.238	-14.044	-14.244	-15.204	-15.473	-15.082	-14.325	-15.277	-14.022	-14.247	-14.446
-9.3497	-8.9315	-9.668	-9.5724	-9.9166	-9.0456	-8.4083	-9.7858	-9.5439	-9.4972	-8.7745	-9.3818	-9.8911	-10.205	-9.6237	-10.134	-9.994	-9.8153	-9.6266	-8.8375	-8.9108	-8.5696	-9.1518	-8.7715	-9.1268	-9.0773	-8.5655	-10.295	-9.1973	-8.807	-8.064	-8.2893	-10.325	-9.6235	-9.9704	-8.6278	-7.8787	-8.9873	-8.8802	-9.1544	-9.0902	-8.9591	-10.045	-10.002	-10.251	-9.4979	-8.174	-9.7992	-10.792	-8.8585
-14.398	-14.329	-12.541	-14.154	-15.089	-14.088	-13.598	-14.524	-13.297	-14.301	-14.749	-14.142	-13.34	-12.721	-14.258	-13.775	-13.337	-13.881	-13.909	-15.02	-12.088	-12.674	-13.422	-14.833	-13.993	-14.053	-13.619	-14.695	-14.483	-14.551	-14.21	-13.905	-13.346	-13.931	-12.924	-14.301	-13.93	-13.05	-14.743	-13.197	-14.121	-14.463	-13.877	-14.009	-14.807	-14.91	-14.914	-14.38	-14.543	-14.756
-0.22495	-0.68381	-0.34341	0.30996	0.95245	-0.027265	-0.47275	-1.0958	1.0369	-0.044245	-0.50621	0.83946	-0.24191	-0.47727	-0.26946	0.55391	-0.12595	0.40321	-0.28845	-0.31678	0.36096	0.3705	0.23814	-0.14217	-0.97421	-0.29161	-0.41448	-0.98335	-0.32398	0.83124	1.3403	-0.43696	-0.22771	-1.0296	-0.27167	0.49713	-0.50653	-0.16846	0.64615	0.26712	-2.1913	-0.61643	0.35213	0.76012	-0.16078	-0.91773	-0.92567	-0.91726	0.47343	-0.94336
-6.7218	-5.691	-5.3242	-6.5794	-5.4611	-5.6912	-6.07	-5.3031	-5.7246	-4.827	-5.9749	-7.3932	-5.5523	-5.7268	-5.6067	-4.8862	-5.4594	-5.3055	-6.2212	-5.7501	-5.363	-6.5442	-4.698	-5.7933	-5.4184	-5.7252	-5.1202	-6.9811	-5.3959	-6.1565	-7.0201	-5.8182	-5.1376	-6.0088	-6.7934	-5.359	-4.9873	-5.7174	-5.73	-6.5924	-5.653	-5.6169	-5.8542	-4.8428	-4.3999	-5.9387	-5.0284	-4.792	-5.7359	-5.1027
0.77174	2.4838	1.5121	0.77909	1.9984	0.28205	-0.30972	0.51269	0.2152	0.41403	0.49592	1.1348	1.1794	0.46414	-0.53914	0.75435	1.0247	-0.69335	0.77302	0.32135	0.067052	0.62771	0.74197	-0.49841	0.55209	0.34212	0.53376	-1.1152	-0.20909	0.59721	-1.2658	0.96018	1.0997	1.1133	0.79768	-0.3808	0.50376	0.054862	-0.52313	0.16629	1.4395	-0.37495	1.1153	-0.22088	-0.93549	0.63287	1.4451	-0.55063	-0.74491	0.38186
-11.114	-10.896	-11.206	-11.289	-12.127	-11.332	-11.919	-10.948	-10.936	-10.854	-11.853	-12.475	-12.217	-12.051	-11.577	-11.965	-11.295	-11.089	-10.686	-12.352	-12.695	-11.31	-10.633	-11.928	-11.24	-11.553	-11.495	-11.228	-11.997	-12.234	-10.728	-11.372	-11.046	-11.255	-11.612	-11.282	-11.746	-11.026	-12.095	-11.71	-12.346	-11.844	-11.67	-12.163	-11.548	-10.991	-12.241	-12.383	-11.755	-12.06
2.8754	2.148	1.6123	1.8648	2.0548	1.369	0.96995	1.3333	1.0823	1.6126	2.2018	0.62332	1.518	2.2472	2.5807	1.7167	2.0399	0.98632	1.722	2.794	1.8084	1.277	1.8598	1.3883	1.6096	1.2932	2.3192	1.7043	1.1524	0.79109	1.4953	2.3155	2.2623	1.9033	0.028364	2.143	2.7354	0.81214	1.2565	0.887	2.4694	1.3027	0.60504	1.5499	1.4795	1.1838	2.0163	1.0189	1.1404	1.164
8.9518	8.1757	8.4101	7.7664	8.2719	7.0568	7.5101	6.2977	8.349	7.8137	7.9889	7.4212	8.0385	8.7575	8.4091	7.6958	8.3347	7.861	7.91	8.0932	8.1927	6.7574	7.4622	8.557	6.8597	7.983	7.4496	8.5451	8.8418	7.8342	7.2796	7.6099	7.1712	8.3689	8.1419	8.2084	7.4213	7.2958	7.5197	6.8097	7.627	8.8799	7.7956	8.78	8.5307	6.5992	8.2563	8.2727	7.2224	7.7283
-10.546	-11.973	-10.464	-11.24	-11.191	-11.051	-10.671	-11.512	-11.766	-11.859	-10.474	-11.092	-11.782	-11.114	-12.087	-11.942	-12.345	-11.206	-11.548	-11.645	-11.213	-11.769	-11.524	-11.577	-12.316	-11.921	-11.048	-11.522	-11.491	-11.084	-11.758	-10.709	-12.23	-11.504	-12.134	-12.22	-13.521	-11.332	-11.612	-11.54	-11.67	-11.506	-12.366	-12.84	-10.796	-9.8242	-11.119	-12.527	-12.311	-10.735
0.053896	0.55598	-0.8195	1.0528	0.2103	-0.51845	0.44459	0.17672	0.09005	-0.44556	0.86492	-0.37304	-0.55945	0.21079	-0.14078	-0.82015	0.27162	0.49824	0.66143	0.16147	-0.3437	0.32069	-0.61578	-0.1163	0.71422	1.0586	-0.052945	0.078445	-0.89015	1.1027	0.46217	0.46076	-0.25708	1.4354	-0.020061	1.3352	0.44519	-0.31156	0.60824	1.1355	-0.20753	0.056733	-0.38002	-0.5301	-0.69606	0.56356	-0.29607	0.18262	0.58886	1.2084
-14.686	-14.573	-13.852	-14.912	-14.089	-15.016	-15.245	-14.94	-15.035	-15.654	-13.702	-13.93	-13.398	-14.388	-14.259	-14.825	-14.354	-13.076	-14.764	-14.768	-14.956	-14.33	-14.543	-15.223	-14.953	-13.605	-13.747	-15.751	-15.55	-15.073	-15.23	-14.504	-14.649	-13.659	-13.513	-14.71	-14.427	-14.713	-14.234	-14.097	-14.17	-15.118	-14.805	-13.544	-15.522	-13.894	-14.568	-14.654	-14.298	-13.695
-1.3495	-1.8467	-1.9544	-0.20869	-0.34978	-1.4325	-1.051	-1.837	-1.5699	-1.5786	-1.1307	-1.6683	-1.312	-1.3975	-1.9474	-1.4265	0.054478	-2.1698	-1.5857	-0.51083	-2.5267	0.069854	-2.5191	-1.826	-0.34874	-0.30201	-1.057	-0.87924	-1.4367	-1.4876	-2.6696	-1.3919	-0.4631	-1.6464	-0.55031	-0.32341	-1.4381	-0.61694	-1.5869	-1.2772	-1.2708	-1.6896	-2.5837	-2.4306	-1.4115	-1.8596	-1.9202	-1.8909	-0.77862	-0.57491
0.34961	-0.2748	0.13753	0.40782	-0.27979	1.0261	0.50268	1.2185	0.49341	0.1471	-0.081841	0.51519	-0.95835	-0.31275	0.051646	0.78403	1.2721	-0.7699	-0.13498	1.2998	0.90981	0.92094	0.36013	-0.87046	0.56227	0.61797	0.23873	-0.29992	-0.10453	1.3662	1.1502	1.2621	-0.63525	0.23081	0.59752	1.3718	0.46291	0.2309	0.89085	0.80343	0.48503	0.66595	0.37241	0.90904	-0.26099	-0.049707	1.3093	0.69739	1.2396	0.96208
-1.1774	-2.5258	-2.1551	-2.1633	-1.5986	-0.37069	-0.86393	-1.2622	-1.8721	-1.5013	-1.2416	-1.9726	-2.0077	-1.4782	-1.3217	-0.64507	-0.57441	-1.9485	-1.3131	-2.0932	-0.98721	-1.8863	-0.85594	-1.4226	-2.6962	-1.2313	-0.74531	-0.52676	-1.6346	-1.6522	-2.3835	-1.0311	-0.83126	-0.42216	-2.6467	-1.754	-1.7192	-0.28057	-1.8489	-0.31968	-1.3758	-0.59448	-1.2341	-2.0658	-2.5681	-2.0027	-1.3703	-2.7572	-1.4027	-1.6274
1.1611	0.3869	0.68721	1.458	1.1967	0.17031	0.45161	0.034402	-1.2924	0.23213	-0.082746	0.22738	0.059291	0.6069	-0.2292	0.41008	0.99248	2.0342	0.61651	0.44018	0.31367	0.072311	1.0583	0.067876	0.911	-0.83291	1.824	0.85193	0.37883	-0.47145	1.7216	-0.21155	1.0617	0.53048	-0.23386	0.63163	0.7656	0.24905	0.10337	0.067322	0.8633	1.1021	0.36042	1.0145	0.73758	-0.44674	0.4246	-0.549	-0.5759	0.97634
-11.518	-11.231	-11.026	-10.638	-10.686	-11.22	-11.848	-12.311	-11.656	-11.437	-11.885	-12.29	-11.616	-11.718	-11.367	-11.557	-11.359	-12.024	-12.157	-11.032	-10.22	-10.193	-11.407	-11.554	-12.091	-11.544	-11.479	-9.8448	-11.689	-11.393	-11.959	-12.683	-12.04	-11.53	-11.388	-12.43	-12.004	-11.084	-11.172	-11.009	-11.475	-12.442	-12.089	-13.49	-12.151	-11.358	-12.815	-12.973	-11.653	-11.397
-0.54118	0.51466	-0.030351	1.211	0.40861	0.38975	0.16267	0.057695	1.4831	1.1374	0.44428	1.1055	0.34113	2.1647	-0.18966	-0.22371	-0.15573	-0.387	1.4263	1.3814	0.41227	1.8025	0.9583	-0.38334	-0.1542	-0.19753	-1.0945	-0.61952	0.25542	0.79515	-0.039812	-0.87624	0.085439	0.48257	0.48275	0.30177	1.5647	0.77055	-0.01796	0.16875	0.3546	0.53657	0.17894	0.42242	0.22903	0.75128	0.31931	0.81232	0.94176	0.35378
-10.462	-11.435	-10.808	-11.752	-9.9465	-10.51	-10.9	-10.494	-10.558	-10.637	-9.8593	-11.815	-10.794	-9.7748	-11.59	-10.126	-10.24	-10.503	-10.613	-10.801	-10.527	-11.396	-9.7285	-10.769	-11.429	-10.934	-10.585	-11.046	-11.463	-11.848	-11.435	-10.802	-12.23	-8.876	-9.8103	-10.446	-11.057	-10.454	-10.327	-10.022	-10.384	-11.357	-11.355	-10.289	-10.413	-10.914	-10.495	-11.309	-10.598	-9.9137
-9.6056	-11.343	-11.213	-10.846	-10.686	-9.1893	-10.55	-9.7818	-10.841	-10.212	-10.549	-10.491	-11.267	-11.558	-10.454	-11.187	-12.086	-10.634	-9.9802	-10.319	-8.9402	-11.304	-10.458	-10.885	-10.41	-10.837	-11.337	-10.824	-10.801	-10.541	-12.4	-10.312	-10.324	-9.9152	-11.097	-10.152	-11.353	-11.065	-10.958	-10.738	-10.693	-11.105	-10.578	-11.649	-9.6134	-11.482	-10.393	-9.637	-10.391	-10.466
-1.8204	-1.8023	-1.0071	-2.4772	-1.6877	-2.9304	-2.6092	-2.6912	-2.7838	-2.2568	-2.8613	-2.615	-1.7484	-2.6942	-2.7672	-1.3244	-2.2525	-2.6728	-1.5122	-2.0419	-3.0715	-1.8061	-1.6589	-1.8015	-3.0183	-1.9418	-2.756	-2.437	-1.4922	-1.729	-1.4688	-3.1165	-1.8571	-2.9344	-2.2942	-2.6345	-3.1401	-3.1225	-2.7245	-1.5486	-2.6268	-0.81283	-2.025	-3.1404	-2.8163	-1.2855	-0.59173	-2.3116	-3.1489	-2.7092
-9.8069	-9.0909	-9.2416	-9.6196	-9.2357	-10.316	-9.4092	-9.4361	-8.834	-9.3532	-9.0892	-8.429	-9.2254	-8.8366	-8.6425	-8.5206	-8.9009	-8.4837	-8.6216	-9.2863	-9.2352	-9.1102	-9.6661	-9.106	-8.6268	-8.0561	-8.1413	-7.7866	-9.9847	-9.6047	-8.8669	-9.1885	-9.9825	-8.7347	-10.064	-9.0145	-9.7608	-8.5732	-9.4358	-9.2446	-8.5551	-10.361	-9.3062	-8.7624	-9.6182	-9.3352	-9.5339	-9.288	-9.4381	-9.0578
-3.5829	-5.0886	-3.7782	-3.7174	-4.0312	-4.1073	-4.0177	-3.8318	-3.0877	-3.5172	-3.2667	-4.9224	-3.147	-3.3864	-3.897	-3.4146	-3.2801	-3.3736	-3.5883	-4.1117	-4.459	-2.7484	-3.307	-5.3114	-2.9947	-4.3019	-3.4902	-4.0258	-3.0673	-5.1606	-3.8746	-4.5334	-3.7416	-3.57	-3.2987	-3.6782	-4.1312	-4.7849	-2.9493	-4.5666	-3.152	-2.7982	-5.1434	-3.5148	-3.9869	-4.1525	-3.9145	-5.2002	-3.6446	-3.8936
0.34947	-0.033383	-0.072793	-0.73385	-0.98391	-0.86033	0.0047904	-0.23664	-0.783	-0.32631	0.25662	-0.73699	-0.22642	-0.58187	0.2368	0.61614	-0.6183	0.5322	-0.63325	0.67143	0.59744	0.29967	-0.34298	-0.38486	0.10068	0.54455	-0.010721	0.21172	0.39552	-2.1608	0.35631	-0.61347	0.89001	0.22666	-0.67286	-1.023	-0.25332	-0.57668	-0.58742	-0.071083	0.36753	0.65294	-0.99513	0.69372	-0.85623	0.79754	-0.54299	0.41347	0.20018	0.10545
-2.5915	-2.51	-2.0667	-1.7512	-2.364	-2.6585	-3.2368	-3.3514	-1.5809	-2.9315	-2.992	-2.6726	-2.786	-2.5301	-4.1583	-1.5317	-2.818	-3.5777	-2.9215	-2.8465	-2.7818	-3.2349	-3.8478	-2.9933	-3.8971	-2.625	-2.7989	-2.784	-2.931	-2.4561	-3.5281	-2.6558	-1.8292	-2.5696	-2.2128	-3.1256	-2.1327	-1.9174	-1.7226	-1.7336	-2.8022	-1.3207	-2.9122	-1.7046	-1.8555	-2.8279	-2.9983	-2.4651	-2.5662	-2.2266
-0.17064	0.32085	-0.28155	-0.25647	-0.39371	0.73852	0.70539	1.0261	1.2111	0.27121	-0.60858	-0.88208	0.74359	0.51775	-0.1686	0.32388	0.19549	0.64292	0.69523	-0.14329	1.0716	-1.6706	1.5452	1.2072	0.6639	0.27892	1.6812	0.95824	0.38001	0.69436	0.89857	0.26944	1.5769	1.5586	0.17456	-0.38232	0.1291	0.10292	0.20307	-0.30721	0.67503	0.5688	0.54555	0.77976	-0.42697	-0.88116	-0.33005	0.4263	-0.54844	0.25085
0.75147	0.41778	1.5075	0.60043	0.69375	0.34949	0.48616	0.63989	1.2076	0.26932	0.66835	0.55093	-0.27902	0.35275	0.31152	0.28744	0.42269	0.66803	-0.43708	0.4144	0.54864	-0.18045	-0.39576	-0.61105	-0.22783	0.87608	0.2489	0.51831	0.67807	0.53554	0.41643	0.25399	-0.081669	0.375	0.54701	0.21531	0.70462	0.56705	0.84087	0.11624	-0.37359	-0.49224	0.91623	0.27785	0.35734	1.383	-0.34705	-0.33852	1.3414	0.54173
-3.1662	-2.8115	-2.7766	-3.6726	-3.453	-3.259	-2.462	-3.4828	-3.0107	-3.3564	-3.154	-3.7701	-3.1572	-3.083	-2.2749	-3.0296	-4.7832	-2.9967	-3.55	-2.9953	-3.2652	-3.4299	-2.7023	-3.6283	-3.6466	-2.6276	-2.719	-3.0627	-3.1717	-3.7547	-4.5391	-3.06	-4.1165	-3.8613	-2.3209	-2.5833	-3.9944	-3.4111	-2.6753	-3.1889	-2.3321	-3.2325	-3.4312	-2.7416	-3.7745	-3.2415	-3.1502	-3.0395	-3.6664	-3.3067
-3.5317	-3.2324	-3.5234	-3.5714	-3.5578	-4.0049	-3.3311	-3.7576	-5.0089	-3.5159	-3.9125	-4.1049	-3.2321	-3.865	-3.5189	-2.6179	-3.9826	-2.4311	-4.1658	-4.2551	-4.5368	-3.6004	-3.6701	-2.9723	-3.958	-4.7204	-3.5279	-2.0234	-3.0541	-3.9868	-4.1317	-3.049	-3.7572	-2.6695	-4.3988	-3.7377	-2.8444	-3.524	-4.0654	-3.7799	-3.7695	-3.322	-4.1991	-3.4849	-4.3569	-3.5818	-4.335	-3.4458	-3.2727	-3.7352
-11.027	-10.039	-11.155	-11.293	-10.316	-11.289	-11.005	-12.303	-11.544	-10.025	-10.694	-10.872	-10.259	-10.863	-10.396	-10.168	-10.202	-10.153	-9.9087	-10.815	-11.796	-11.264	-11.62	-10.91	-10.884	-11.957	-11.489	-10.342	-10.559	-9.8438	-10.465	-10.697	-11.294	-10.28	-10.635	-11.244	-10.12	-11.194	-12.511	-11.566	-10.452	-11.763	-11.592	-10.247	-9.1035	-10.266	-10.172	-10.742	-10.515	-10.776
-2.1636	-2.5712	-3.2718	-1.8992	-2.7079	-2.5973	-3.6128	-1.043	-1.6406	-2.7583	-2.7177	-2.8387	-1.8835	-2.711	-2.7051	-2.0223	-3.2358	-3.1366	-2.6949	-2.0846	-1.8212	-1.4186	-3.0185	-2.2513	-2.0352	-3.0892	-2.5404	-2.1017	-3.165	-2.9221	-2.6243	-2.8314	-2.594	-1.9178	-3.21	-3.1985	-2.6371	-2.2615	-1.8346	-2.4532	-2.332	-3.0924	-2.9247	-3.1602	-1.6056	-2.2943	-2.4333	-2.3675	-2.2215	-1.6584
-13.24	-11.299	-12.409	-12.91	-12.719	-13.335	-12.995	-13.269	-13.158	-11.36	-12.761	-13.497	-12.658	-12.365	-13.46	-13.426	-12.808	-12.387	-12.374	-13.849	-12.96	-13.352	-13.943	-13.819	-13.831	-12.799	-13.146	-13.915	-12.763	-13.138	-12.755	-13.107	-13.157	-12.868	-12.21	-12.965	-14.147	-12.385	-12.856	-13.803	-13.592	-13.124	-12.707	-13.871	-13.741	-13.942	-12.604	-13.084	-12.705	-13.493
-9.2232	-9.4354	-8.5739	-9.3133	-8.9905	-10.049	-9.0831	-9.8724	-8.554	-9.1053	-8.3967	-7.754	-8.7987	-8.5401	-9.7512	-8.4118	-8.5075	-8.3531	-9.7194	-9.5835	-9.1746	-8.5932	-9.4462	-8.3159	-8.9996	-9.2042	-10.098	-8.5681	-9.3764	-9.2542	-8.5846	-9.5061	-9.0966	-9.1493	-8.6814	-8.7874	-9.785	-8.942	-9.2642	-9.5337	-9.3541	-9.0025	-9.1195	-8.3027	-8.5316	-9.2361	-8.8128	-9.0119	-9.2001	-8.9388
-20.986	-21.565	-20.184	-21.633	-20.452	-20.736	-21.484	-21.043	-21.448	-19.984	-20.362	-19.906	-20.731	-21.56	-20.459	-20.415	-20.972	-21.167	-20.619	-22.189	-21.422	-20.343	-19.787	-20.15	-20.63	-20.958	-21.019	-21.104	-20.046	-21.585	-21.63	-21.071	-21.122	-20.475	-20.347	-20.8	-20.634	-19.773	-20.318	-20.813	-20.08	-20.64	-20.481	-21.045	-20.638	-20.5	-21.155	-21.33	-20.818	-19.926
-15.445	-14.299	-15.54	-14.857	-14.131	-14.717	-15.599	-14.579	-13.79	-14.647	-14.592	-13.77	-15.091	-15.427	-14.522	-15.113	-14.864	-14.319	-14.6	-14.376	-14.536	-14.294	-14.675	-13.875	-13.963	-15.084	-14.939	-14.444	-13.418	-14.469	-15.017	-14.233	-16.048	-14.597	-15.464	-14.698	-14.345	-13.927	-14.974	-14.112	-14.456	-14.812	-15.191	-15.685	-14.793	-14.723	-15.251	-14.755	-14.618	-13.535
-13.145	-13.196	-14.582	-13.343	-13.564	-14.371	-13.226	-14.741	-14.785	-13.313	-13.664	-14.231	-14.079	-13.379	-13.884	-13.769	-14.046	-13.867	-14.917	-14.033	-14.975	-14.519	-13.914	-12.617	-13.926	-14.134	-13.343	-13.671	-13.813	-14.057	-14.301	-13.692	-13.832	-13.644	-14.267	-14.064	-14.268	-12.951	-13.222	-12.558	-13.179	-14.04	-13.898	-12.757	-13.246	-13.084	-13.099	-14.027	-12.771	-14.577
-14.523	-13.95	-13.322	-13.206	-13.157	-13.452	-13.333	-12.344	-13.316	-13.086	-13.65	-11.762	-12.556	-13.078	-13.015	-13.84	-14.227	-12.703	-12.673	-12.774	-12.074	-13.244	-13.542	-12.847	-13.608	-14.65	-12.133	-13.737	-13.156	-12.376	-14.031	-13.947	-12.686	-13.536	-13.446	-13.941	-14.701	-12.836	-12.782	-13.796	-13.806	-13.096	-14.609	-13.059	-14.413	-13.661	-12.558	-12.627	-13.916	-12.722
-1.0685	-0.75408	-0.042258	0.67651	0.45672	-0.92201	-0.42835	-0.076799	-1.5132	-0.80349	0.022432	-0.78278	-1.147	-0.54949	-0.70799	0.34069	0.73601	0.15167	-0.53729	-0.81349	-0.16258	-0.52595	1.0401	0.61562	-0.94198	-0.1569	0.59598	0.15108	-0.1233	0.45269	-0.043003	0.4435	0.67792	-0.081737	-0.097786	-0.25894	0.33482	0.3087	0.22545	-1.9447	0.53115	0.21876	-0.39942	0.61917	-0.7982	-0.63161	-0.1455	0.39311	-0.84896	0.87338
7.4531	7.9382	7.449	7.4042	7.3185	7.3569	7.6684	5.4148	5.9165	7.5682	6.8516	6.7888	6.2424	6.3222	7.615	6.6173	6.653	6.8111	5.8718	6.6583	7.2839	6.3456	7.368	6.3243	7.1254	7.6809	7.432	6.3593	6.3535	6.9862	7.8695	6.1359	6.379	6.1761	6.9816	6.3538	6.5159	6.3971	5.4333	6.1731	5.8251	7.0338	6.5156	7.086	8.5677	6.7452	6.8569	7.1272	7.1784	6.2563
0.94611	2.074	0.18274	1.1045	1.5025	1.5642	2.108	1.6007	1.0349	1.7067	2.0666	0.49893	2.3331	2.5119	2.7174	1.2683	1.3	1.6042	1.3674	1.2161	1.9014	1.4706	1.962	0.23278	1.791	1.6149	1.7775	1.7929	1.8077	2.5226	2.4153	1.1796	1.2335	2.6448	1.9048	1.7314	2.2439	2.2995	1.3144	1.7308	2.6166	2.946	2.6989	1.0745	2.1965	0.8067	1.0699	2.5663	1.6315	2.831
-8.3793	-8.5122	-8.8846	-8.6592	-7.7881	-9.7667	-8.9319	-9.3853	-9.5622	-8.9075	-8.7865	-9.2281	-9.5918	-8.8937	-10.026	-9.1079	-9.3856	-8.8111	-9.3182	-9.6107	-9.8488	-8.8302	-9.6218	-8.3466	-8.4425	-8.9575	-8.9584	-9.0707	-9.7377	-8.7183	-8.5505	-8.8887	-9.5781	-9.3735	-8.7105	-8.5857	-8.5832	-9.7846	-9.5476	-9.7059	-8.859	-8.876	-9.592	-8.8773	-8.9279	-8.1615	-8.5947	-8.3087	-9.1318	-8.0463
0.32377	0.75202	1.7988	2.1582	1.9836	2.0131	0.61341	1.6729	2.0882	1.0256	1.6037	0.95612	0.68081	1.5171	3.0306	2.1498	1.5641	1.6616	2.4636	1.2477	0.069824	2.421	1.7627	2.1615	1.0657	2.3662	1.3417	1.7527	1.2633	2.1373	1.4319	0.72203	2.42	2.8368	1.497	0.82698	1.7788	0.64377	1.2274	1.3861	1.2466	0.99186	1.2738	2.2338	2.2334	2.098	1.6423	1.5734	1.628	1.5993
-12.508	-12.25	-12.333	-11.719	-10.261	-11.832	-11.708	-12.032	-11.299	-10.464	-11.572	-12.532	-11.223	-11.499	-11.357	-12.062	-10.506	-13.114	-11.033	-12.592	-11.263	-10.791	-10.789	-10.645	-12.275	-11.214	-12.588	-11.418	-11.07	-11.151	-12.165	-12.035	-11.697	-12.302	-11.656	-11.519	-10.957	-11.627	-11.567	-12.771	-10.801	-11.758	-11.201	-10.877	-11.895	-12.422	-11.715	-11.353	-11.758	-10.54
-3.7867	-2.7503	-4.8967	-3.9972	-3.6073	-3.9108	-3.9821	-3.2186	-3.3615	-3.681	-4.2927	-3.6281	-3.3277	-3.597	-3.5737	-2.4084	-3.3292	-3.3962	-3.9786	-3.6927	-5.3688	-4.446	-3.1202	-4.289	-3.2432	-3.6983	-4.3988	-3.9592	-4.1801	-4.3435	-3.9007	-4.0272	-3.482	-3.1731	-3.9091	-3.7093	-3.5457	-3.0817	-5.0339	-3.1766	-2.8978	-4.8877	-5.2633	-4.3049	-3.6363	-4.7058	-3.2747	-4.048	-4.0621	-3.9049
0.34834	-0.80562	0.59568	-0.46393	-0.53517	-0.67122	-0.45871	0.71225	1.0076	0.25873	0.66119	1.386	0.29084	0.64592	0.075684	0.066317	0.97301	-0.079768	0.17509	-0.13625	0.43606	0.11402	-0.12366	0.68254	0.099526	0.060263	-0.61606	1.0581	0.97412	-0.0085063	0.27398	0.61765	0.24091	1.0845	0.0078495	-0.005751	0.45311	0.6541	0.93668	0.51194	-0.075458	0.14085	-0.17973	0.73289	0.24817	0.1706	1.2626	1.0721	-0.90477	-0.50351
-3.0698	-2.8458	-3.2302	-1.7698	-2.8481	-3.0661	-2.4698	-2.5797	-1.9303	-2.3783	-2.6062	-2.4238	-1.8141	-2.8483	-2.1884	-2.1889	-2.3822	-1.9087	-1.7627	-2.8322	-2.911	-3.3082	-1.4803	-2.7034	-2.4203	-2.8456	-2.1383	-2.7668	-2.4039	-2.7712	-2.7455	-1.9488	-3.1687	-3.2829	-1.4033	-2.5765	-2.903	-2.3435	-2.7922	-2.5459	-2.4972	-2.88	-0.68856	-3.2795	-2.0325	-1.7642	-2.824	-1.7865	-2.5876	-2.264
4.6281	4.7868	6.4121	5.2587	4.887	3.7053	4.7861	4.8879	4.7269	5.8128	4.6253	4.5584	5.0265	5.6628	4.8798	4.8913	6.5019	4.5418	4.4379	4.1245	5.1838	4.791	4.6004	5.3125	5.0931	4.0712	5.6122	4.3483	4.2328	5.9513	5.0629	5.6118	4.8679	4.8545	3.824	5.6664	5.2226	5.6332	5.1888	4.773	5.1382	5.018	5.2382	4.8166	5.1594	5.5814	4.6054	5.6138	4.5257	4.9253
3.1116	2.8143	2.8969	2.6129	2.1227	1.5875	3.637	1.9669	3.0717	3.0866	2.803	3.1589	2.509	2.7262	3.0434	1.6767	2.9819	3.5	3.2415	0.71271	2.7161	3.2768	2.4873	1.8728	2.5213	2.1081	3.2065	3.5458	2.8801	1.4007	3.8307	2.2734	1.9407	2.9888	2.4488	2.5893	4.0211	1.4709	1.6183	1.8496	2.2587	1.1074	3.1163	2.2407	3.2402	2.87	3.7682	2.6076	3.3376	2.5141
8.3025	8.5942	7.7281	6.9005	8.9174	9.8163	9.2958	7.2288	7.8502	6.9756	8.4188	8.0536	7.7808	8.5044	8.5989	8.3937	8.6715	8.9919	8.5343	9.0183	7.7128	8.2146	8.5101	8.2924	7.9489	8.2218	8.385	8.3391	9.7776	7.8065	8.5322	8.1753	9.3147	8.655	8.5395	8.3953	8.7809	8.8834	7.7359	9.3339	9.1414	9.0778	8.7073	8.1935	10.511	9.4853	8.3373	9.0554	8.7147	8.5128
-13.949	-14.252	-14.755	-15.16	-14.85	-15.052	-14.83	-13.104	-16.273	-15.09	-14.895	-14.238	-14.481	-14.793	-15.423	-14.099	-14.681	-15.158	-14.916	-14.217	-14.702	-14.895	-14.066	-13.887	-14.706	-15.772	-15.183	-15.27	-14.062	-14.33	-14.849	-13.563	-14.913	-14.6	-13.891	-13.542	-14.54	-15.245	-15.231	-13.837	-16.067	-14.376	-14.751	-14.551	-14.851	-14.738	-14.556	-15.571	-14.442	-14.533
-2.0762	-1.7924	-1.0958	-2.7659	-1.241	-3.1185	-1.8954	-1.9703	-1.6455	-1.651	-1.6727	-3.675	-2.9439	-1.9668	-1.3454	-2.2182	-1.1363	-1.4584	-1.6115	-1.5255	-0.9436	-1.5656	-1.7518	0.28963	-1.7053	-2.2465	-0.97257	-1.3228	-1.5739	-1.5112	-2.898	-1.8042	-1.8872	-2.6646	-2.3734	-1.8052	-1.0667	-1.9927	-2.3763	-0.94095	-2.5611	-1.9167	-0.70099	-2.1391	-2.9244	-2.211	-1.7992	-2.3289	-1.0392	-0.75294
-3.549	-3.4007	-4.0694	-4.4488	-3.61	-4.7958	-4.6896	-4.6838	-2.9731	-4.4833	-4.7686	-5.5508	-4.7262	-4.4605	-4.9413	-3.9732	-2.604	-4.6808	-3.4979	-3.8209	-4.2895	-5.1917	-3.3998	-3.1352	-4.4108	-4.3436	-4.5331	-3.0098	-4.9793	-4.8968	-4.2518	-4.2241	-4.6605	-4.4252	-4.1043	-3.7643	-3.3516	-3.5765	-4.4048	-4.6503	-4.254	-5.2657	-3.202	-4.2022	-5.2051	-4.0211	-4.0532	-3.705	-4.7688	-4.4692
-11.862	-11.181	-13.182	-11.719	-12.009	-11.923	-12.418	-11.598	-12.383	-10.874	-11.08	-11.719	-11.188	-11.154	-13.678	-12.354	-11.786	-12.587	-12.616	-11.561	-12.816	-12.02	-11.099	-12.356	-10.672	-11.768	-11.508	-10.833	-11.874	-12.38	-11.532	-12.084	-11.412	-13.217	-11.82	-11.618	-10.257	-11.509	-12.407	-11.795	-11.478	-10.711	-11.346	-11.958	-12.423	-12.232	-11.091	-11.549	-12.701	-11.429
-5.495	-6.5289	-4.8341	-5.2529	-5.8762	-4.7463	-6.3646	-5.1071	-4.2653	-4.8522	-4.9026	-5.2393	-3.2868	-5.5544	-5.0494	-4.6531	-5.0827	-5.5212	-4.8532	-3.6934	-4.0352	-4.6909	-4.381	-6.4761	-5.0944	-4.5597	-4.9739	-4.2259	-4.0376	-3.6667	-4.7267	-5.1645	-3.3919	-5.2929	-4.6609	-5.4586	-5.4124	-5.4127	-3.9678	-6.0282	-5.4227	-4.8876	-5.5129	-4.4015	-3.9786	-5.2247	-4.8671	-4.6946	-4.3228	-4.1204
-4.6662	-4.8913	-5.6115	-4.4087	-3.5521	-5.4694	-4.6988	-4.8433	-4.1195	-4.0886	-4.7693	-4.3246	-6.0281	-5.5263	-5.5873	-4.3535	-4.2291	-5.3299	-4.8034	-5.4232	-5.2261	-5.4741	-4.2585	-3.7965	-4.4328	-4.6141	-5.3541	-6.0201	-4.8222	-3.608	-4.1834	-4.0887	-4.4667	-4.6619	-4.1015	-5.2099	-5.6573	-3.6098	-4.4463	-4.7791	-4.4808	-5.9464	-5.4304	-4.8652	-4.1568	-4.3348	-5.2177	-4.5167	-5.0097	-3.8814
-0.84553	0.40763	-0.55317	0.33038	-0.29128	-0.21337	-0.044316	-0.23175	-0.388	-0.61739	1.3091	1.0972	0.19314	-0.78284	-0.27962	-0.056312	0.27049	0.85953	0.12975	-0.4083	-1.3288	-0.54218	-0.14072	0.70768	0.76199	-0.86204	0.46708	0.062331	0.18858	0.12484	1.001	0.84607	-1.1785	-0.15447	-0.37672	1.3875	-0.40822	0.42188	-0.42653	-0.86127	0.42765	0.046589	0.44825	-0.46419	-0.50819	-0.97825	0.40943	-0.25039	0.6666	0.83346
-0.70138	-1.1779	-1.0403	-1.3797	-0.71476	-1.9839	-0.96136	-1.991	-1.3402	-1.4654	-1.7537	-1.2761	-1.3292	-1.8536	-1.015	-1.9063	-2.8122	-1.7537	-0.65559	-1.4243	-2.3388	-2.0287	-0.2838	-1.9222	-1.9312	-1.4863	-1.1261	-1.6239	-0.1117	-1.4044	-1.4917	-1.2493	-1.8381	-1.2266	-2.0958	-0.56843	-1.3528	-1.2056	-1.8737	-1.5956	-1.0997	-1.0909	-0.7198	-0.50197	-1.7126	-1.2333	0.20371	-1.496	-1.3246	-2.1977
0.59902	0.070479	-0.30495	0.23144	0.1528	0.62738	-0.52155	1.4484	-1.3117	0.1618	-0.0037758	-1.3989	0.2578	-1.1438	-0.38393	0.11993	0.51232	-0.74769	-0.12222	-0.69176	-0.97443	0.4021	-1.3709	-0.41878	0.26049	-0.17354	0.25525	0.39017	0.13398	-0.59586	-0.14915	0.6207	-0.84311	-0.8912	0.11375	0.10739	-0.92648	-0.3843	0.59493	-0.45181	-0.43243	0.59863	0.47385	0.66793	0.10175	0.28193	0.24781	-0.17158	-0.1846	-1.179
-13.35	-14.416	-13.614	-12.71	-11.764	-12.907	-11.738	-13.245	-12.683	-12.441	-12.813	-12.304	-12.337	-11.734	-12.308	-14.083	-11.614	-11.389	-13.225	-12.456	-12.894	-13.18	-13.795	-13.006	-12.239	-13.719	-13.354	-12.538	-12.777	-12.842	-12.702	-12.395	-12.838	-12.755	-13.731	-11.334	-12.366	-13.273	-13.147	-12.771	-12.221	-13.4	-13.741	-13.097	-12.835	-12.495	-12.933	-13.622	-12.661	-12.625
9.8927	9.5239	10.707	10.005	9.4082	10.614	9.2973	9.7663	9.8542	10.054	11.168	10.054	10.22	10.451	8.8878	9.0841	10.316	9.1281	10.73	9.7752	9.9047	9.0104	10.094	9.7009	10.631	9.4356	9.1549	10.443	10.238	9.9911	10.169	10.245	9.4326	10.283	9.6124	9.0441	9.1764	9.0467	9.9274	10.196	9.8109	9.4809	9.6098	8.8902	9.6525	10.34	10.501	10.116	9.7305	10.495
7.4779	6.3077	7.2665	6.4173	6.8856	7.8734	6.7508	5.7877	6.7461	7.8387	6.7253	7.2111	6.6868	5.9473	6.5614	7.7671	8.2512	6.5283	6.2557	6.8472	6.5351	6.3277	6.41	6.9591	6.3505	6.6882	7.9567	5.8931	5.8353	7.5709	7.7424	7.109	6.7953	6.3525	7.2916	6.3035	7.0346	7.1776	7.4402	5.382	6.6642	6.6778	8.6192	6.5205	7.468	5.9699	6.4478	7.4272	7.2718	7.8609
-10.604	-10.912	-12.513	-11.634	-11.885	-11.718	-12.365	-10.903	-11.333	-11.704	-11.388	-11.487	-11.378	-11.475	-11.382	-11.584	-11.747	-12.832	-10.913	-12.514	-11.079	-12.049	-12.372	-11.452	-11.677	-10.721	-12.091	-11.663	-10.675	-12.415	-11.483	-12.36	-11.748	-10.947	-12.38	-11.965	-10.963	-10.26	-11.753	-11.823	-11.549	-11.901	-11.856	-10.792	-11.405	-12.136	-12.144	-11.388	-12.496	-12.725
-3.1821	-2.5623	-2.9498	-1.5454	-2.3294	-2.0777	-2.5343	-2.318	-1.5787	-3.0491	-2.266	-2.7017	-2.464	-2.9601	-2.185	-2.2358	-1.2024	-2.671	-1.4928	-3.0335	-2.893	-2.8609	-2.8372	-2.2699	-2.5916	-2.541	-3.2261	-2.1632	-2.1324	-2.5868	-2.6294	-1.493	-2.7539	-2.6642	-2.0574	-3.3255	-2.0955	-1.7215	-2.992	-2.3994	-2.5539	-1.2096	-2.9116	-1.8802	-1.7947	-1.8214	-2.9511	-1.8872	-2.5704	-2.5431
-8.7347	-10.271	-9.2228	-8.4941	-8.6299	-9.5382	-9.4382	-9.7257	-9.4752	-9.4217	-9.4592	-9.9396	-10.146	-8.3933	-9.38	-9.4216	-8.9887	-9.7696	-9.238	-9.451	-8.6134	-9.703	-9.2657	-8.1773	-9.1563	-9.7718	-9.5616	-9.1494	-9.8107	-9.1458	-9.2821	-10.791	-8.5991	-8.8574	-9.9116	-9.7417	-8.9328	-9.5288	-10.002	-8.0586	-10.219	-9.4036	-8.5814	-9.216	-10.175	-9.5831	-9.0548	-10.17	-8.4288	-9.2049
-14.481	-12.643	-11.699	-12.521	-13.619	-12.896	-12.786	-13.707	-12.716	-12.769	-13.169	-13.895	-12.374	-12.499	-13.424	-12.527	-12.611	-12.845	-13.6	-13.16	-13.945	-12.913	-13.389	-13.459	-14.263	-13.307	-13.43	-12.412	-12.806	-13.141	-14.461	-12.87	-12.851	-13.679	-12.596	-12.946	-14.134	-14.549	-12.967	-13.31	-12.683	-14.179	-13.568	-13.718	-12.382	-13.031	-13.415	-13.241	-13.604	-12.519
-12.415	-10.938	-11.432	-11.01	-11.374	-11.622	-11.538	-12.382	-11.919	-10.4	-11.885	-10.796	-11.527	-12.346	-12.051	-11.266	-12.205	-10.102	-11.448	-12.161	-12.265	-11.988	-11.868	-13.269	-11.467	-12.577	-10.962	-11.673	-12.815	-11.36	-12.493	-11.752	-12.069	-12.03	-11.652	-12.469	-12.279	-10.816	-12.29	-11.296	-11.487	-10.557	-13.036	-11.591	-11.99	-11.556	-12.465	-11.942	-12.735	-12.163
-10.566	-11.242	-9.3189	-9.6519	-10.228	-10.247	-9.9919	-10.231	-11.096	-11.983	-9.8382	-11.833	-10.059	-10.546	-9.9735	-10.933	-9.9505	-10.34	-9.2018	-10.085	-10.6	-10.485	-10.013	-10.259	-9.8498	-10.281	-10.265	-9.7111	-8.4483	-10.615	-8.8795	-10.003	-9.8062	-10.155	-11.008	-10.41	-9.9789	-10.192	-10.075	-12.239	-9.9969	-10.179	-9.551	-11.281	-10.721	-9.8099	-10.538	-10.85	-10.047	-9.7477
-6.9667	-8.3642	-7.0628	-7.6555	-8.4022	-7.6719	-8.1073	-7.5097	-7.9616	-7.6145	-7.6016	-7.5295	-8.5537	-8.1292	-7.9274	-8.0587	-6.7028	-7.2999	-7.2792	-7.1255	-7.9236	-7.5644	-7.9184	-7.5648	-7.4781	-8.4297	-7.3925	-8.4406	-8.2201	-8.0339	-7.9681	-7.7708	-7.9911	-8.0748	-6.6239	-8.6086	-8.2969	-7.4027	-7.3532	-6.8423	-7.9779	-7.601	-7.5623	-7.7198	-9.6503	-7.4331	-7.8577	-7.242	-7.6004	-8.2365
-1.2658	-1.0405	0.061636	-1.2795	0.24157	-0.20788	-0.35962	-1.3249	-0.44974	-0.3659	-0.75968	-0.082204	-0.35946	-0.86656	0.039	-0.38287	-1.3363	0.27366	-0.97833	-0.2725	-0.32316	-0.55198	-1.6207	-0.74188	-0.093661	-0.51905	-0.32459	-0.2033	-0.81861	0.093728	-1.5361	-0.73092	-0.59912	-0.69972	-1.5014	-0.82788	-0.99367	-0.76942	-0.18763	-0.69917	-1.5444	-1.5471	0.36118	-2.2959	-0.9663	-0.86901	-1.3427	0.13409	-0.76477	-1.0403
-12.442	-12.515	-12.153	-12.513	-13.403	-11.807	-13.949	-12.419	-13.214	-14.004	-12.973	-13.073	-12.977	-13.369	-12.518	-12.552	-12.397	-12.108	-11.628	-12.781	-12.479	-11.724	-11.757	-13.328	-11.798	-13.053	-12.63	-14.339	-12.946	-11.327	-13.448	-11.356	-12.026	-12.549	-13.001	-13.739	-13.204	-13.104	-12.557	-12.637	-12.763	-13.728	-13.86	-13.481	-13.047	-12.491	-13.072	-13.641	-13.62	-12.886
-2.203	-1.8795	-1.7872	-1.0539	-2.4945	-2.0434	-2.2397	-1.5723	-1.7329	-1.5248	-0.88633	-2.3251	-1.4982	-2.5097	-1.7181	-0.78497	-1.687	-2.0459	-1.9897	-1.1634	-2.1275	-2.473	-0.89992	-2.7304	-1.8719	-1.0472	-2.319	-2.5278	-1.2302	-1.3859	-2.3093	-2.1159	-1.5246	-1.7086	-2.0686	-2.6996	-2.043	-2.0903	-1.8595	-1.6413	-0.29961	-2.901	-1.6573	-0.89663	-2.6899	-1.4497	-1.9048	-1.2637	-2.5881	-0.82856
-11.523	-12.326	-11.475	-12.216	-11.641	-11.046	-11.962	-11.653	-11.025	-11.162	-11.639	-12.106	-11.732	-11.371	-10.743	-10.7	-12.524	-10.787	-9.9799	-9.3128	-12.377	-10.617	-11.876	-11.532	-10.806	-11.107	-10.338	-10.704	-10.658	-11.29	-12.325	-11.714	-13.312	-11.049	-11.013	-11.671	-12.318	-9.7448	-11.399	-11.819	-11.145	-11.432	-11.167	-11.812	-11.86	-11.217	-11.148	-11.65	-11.058	-11.572
-1.0654	-1.5433	-1.8773	-1.7008	-1.4909	-1.3372	-1.9181	-2.104	-2.457	-0.87079	-2.0071	-1.6059	-0.88545	0.3261	-1.3083	-2.5821	-1.8181	-0.87122	-1.8969	-1.671	-2.0336	-2.4629	-2.5269	-1.666	-1.5533	-1.5622	-1.0193	-1.1785	-1.8351	-2.1734	-2.4584	-1.2511	-1.5365	-1.4071	-1.9073	-2.1019	-1.2422	-0.85142	-0.74301	-0.99517	-0.9492	-1.2245	-0.64477	-1.5609	-1.6333	-1.008	-1.4509	-2.0207	-0.92515	-1.5625
0.31391	0.51638	0.97937	0.099669	1.1208	0.67495	1.3294	-0.70329	-0.60999	-0.14292	-0.6634	0.9031	1.0777	-0.068605	0.63655	0.34513	-0.065948	-0.075937	0.44398	-0.2057	0.61898	0.24491	1.7597	1.0181	0.1021	1.0763	0.047027	0.55713	-0.41776	0.83187	0.16033	0.41942	0.58697	0.49083	1.3968	-0.21744	-0.14911	2.3264	-0.83794	0.18098	0.71121	0.37204	-0.2181	0.18661	-0.96129	-0.91146	-0.49375	1.0653	0.8453	-0.22157
7.5814	6.4712	5.5051	4.7922	5.8668	5.9622	6.3063	4.8979	4.7302	5.283	5.9867	6.4498	5.6093	4.627	5.8473	5.435	5.7095	5.163	5.2921	5.1902	6.1931	5.347	4.9407	5.3764	6.174	6.417	5.6158	5.0338	5.6182	5.2649	5.935	6.5418	5.6596	7.0054	5.8561	4.9618	5.513	6.2617	4.853	5.3872	4.5019	5.3544	5.7959	5.6054	5.7935	5.5525	5.817	6.9469	6.604	5.5832
-0.3046	-1.1874	-1.071	-0.61269	-1.6906	-0.72106	-1.0009	0.42113	-1.448	-0.0075255	-0.44474	-1.8998	0.36575	-0.48726	-1.0105	0.0034212	-0.12691	-0.72253	-0.42118	-1.6718	-1.5391	-1.4521	-0.1855	-0.70891	-1.4466	0.0338	-1.6581	-0.25135	0.20224	-0.91806	-0.85672	-1.279	1.6828	-1.9403	0.055798	-0.22325	-1.4459	-1.3033	-1.3701	-1.0853	-1.5984	-1.523	-0.76225	-1.404	-0.37276	0.061029	-1.1737	-0.42907	-0.6261	0.49314
-0.45634	0.72199	0.75394	0.015706	-0.0035808	-0.13827	-0.19222	-0.70236	-0.51198	-0.6607	-0.0447	0.12163	0.29199	1.0748	0.6255	0.069117	0.087116	0.60892	-0.65897	0.25891	-0.35967	0.20447	-0.045485	-0.16911	-0.8073	-0.20214	-0.72156	-0.12444	0.59608	-1.2345	-0.064935	-0.17585	-0.23654	0.85896	-0.32896	-0.62401	0.22991	-0.43184	-0.39042	1.5334	-0.75645	0.2623	-0.45608	0.25118	-0.03277	-0.61022	-0.49916	0.27836	-0.3275	0.68145
6.0231	6.2979	5.5303	6.7146	8.0368	7.0515	6.44	6.7082	6.5613	6.3821	6.0996	5.833	6.7347	6.9953	7.2876	6.6286	7.4356	6.874	6.6425	6.08	6.9296	7.4595	6.2728	5.96	6.6994	6.518	6.7011	6.5428	6.6742	6.7052	6.8929	7.1874	6.3352	6.2363	7.0764	6.2529	5.999	6.8584	7.0562	6.6072	7.5675	6.8906	7.4408	7.0257	6.3644	7.5799	6.7186	5.6661	7.3015	6.9968
1.5438	1.1912	2.011	1.7847	1.6488	1.9681	1.3106	1.2931	2.1327	1.648	2.9693	2.4382	0.92045	1.9709	2.6158	1.4453	1.1936	1.2881	1.3795	1.9106	3.2023	1.7554	1.3268	1.3214	2.8499	1.3585	2.0344	2.3651	2.0501	1.3447	2.1419	2.2736	2.6539	1.327	1.0377	1.6411	1.3298	1.5702	2.2812	0.57081	1.7825	2.3479	2.3731	1.5634	1.9567	0.46804	1.1026	1.146	1.2554	2.3152
-3.2904	-3.0095	-3.4279	-3.1007	-2.7706	-3.1089	-3.8785	-3.2452	-3.5004	-2.8366	-3.2676	-1.9526	-3.5197	-3.0245	-2.2992	-2.5936	-2.8427	-3.5775	-3.168	-3.1765	-2.3668	-3.7584	-2.7897	-2.742	-3.618	-3.6191	-2.4495	-2.8052	-2.5427	-3.8605	-4.0279	-2.7062	-3.3959	-2.7551	-2.5005	-3.0671	-2.6943	-3.3521	-3.6663	-3.213	-3.4442	-3.0606	-4.1173	-3.9149	-4.2976	-2.1472	-3.2111	-3.4102	-3.3589	-3.3679
0.16499	-0.65989	0.10185	0.94317	-0.69477	-1.2218	0.40632	-0.89312	-0.44918	0.0082905	0.39123	-0.54389	0.0042097	0.011196	-0.63563	0.45656	-0.086931	-0.55546	-0.63346	-0.06866	-0.31982	-0.43523	0.16871	0.16277	0.73151	-0.86955	-0.10147	-0.29448	-0.35767	-0.17292	0.23925	-1.1379	0.30433	0.049806	-0.024687	0.2771	-0.25923	-0.40977	0.12101	-0.5491	-2.0126	-1.1388	-1.5662	-0.58903	-1.1037	-0.28678	0.3144	-0.47654	-0.44741	-0.56445
-1.9895	-2.0342	-3.1166	-1.9078	-1.7618	-2.9245	-1.5924	-3.1244	-2.9146	-2.3425	-2.0642	-3.1794	-3.0363	-2.3895	-2.8552	-2.2264	-1.1187	-3.0949	-2.5827	-2.6653	-2.6655	-2.4311	-0.65248	-1.5198	-3.4697	-4.2387	-2.5572	-3.8876	-2.8935	-2.7813	-2.597	-2.9402	-1.6737	-2.9552	-2.8073	-1.5326	-2.3787	-2.2939	-2.9823	-3.2374	-2.6278	-2.4676	-3.2637	-1.3739	-2.6006	-2.0916	-3.0875	-4.0197	-3.5577	-1.6943
-1.4349	-3.4931	-2.3529	-3.5432	-3.2915	-3.9765	-2.2751	-1.9465	-2.8601	-3.1416	-2.6923	-2.9189	-2.1477	-3.1177	-2.4881	-2.5429	-2.9236	-2.1641	-2.4253	-3.0278	-1.9343	-2.4451	-3.0017	-3.2174	-2.8204	-3.1576	-4.2663	-1.6855	-2.5509	-3.1958	-2.3419	-1.9852	-2.6296	-3.0935	-1.9098	-1.6839	-2.486	-2.4594	-2.6553	-3.2061	-2.2803	-2.2972	-2.0473	-2.3604	-2.186	-3.5741	-3.1457	-3.3075	-2.0392	-2.6768
-3.3196	-2.5084	-1.8546	-4.5486	-4.8205	-3.4432	-3.2913	-3.1281	-3.3346	-2.0999	-3.6179	-2.2368	-3.9818	-2.6033	-2.7276	-3.6317	-3.188	-3.8152	-3.521	-4.1465	-2.8553	-3.2445	-2.9119	-4.0219	-4.1294	-3.653	-3.7831	-2.8673	-1.5236	-3.4367	-2.317	-3.1683	-3.4503	-3.2199	-3.0954	-1.8383	-4.7632	-2.1429	-2.894	-2.8632	-3.2643	-2.4324	-2.3116	-2.42	-3.2195	-3.8811	-3.8526	-3.4824	-3.5309	-2.3877
-1.6171	-1.1518	0.127	-0.65765	-1.2901	-0.0628	-0.44326	0.1501	-1.6945	-0.29226	-0.85423	-0.66861	0.63267	-0.84534	-0.33558	-0.59519	-1.0806	-0.38517	-0.11216	-1.3497	-1.3868	-1.3936	0.10392	-1.0764	-1.207	-0.91544	-0.98416	-1.5764	-2.059	-0.44159	-0.55249	-0.49256	-1.2979	-0.34004	-0.90625	-1.5228	-0.905	-1.6738	-0.25477	-1.4775	-1.771	-0.79413	0.26083	-0.34485	-1.4028	-0.71766	-1.0618	-0.46406	-1.19	0.15975
-0.79095	-1.0038	-1.9919	-1.8818	-1.6665	-1.1172	-0.72109	-2.1636	-0.33109	-1.4734	-1.801	-1.8966	-0.70163	-1.9521	-2.2048	-0.83021	-2.5805	-1.9362	-2.2127	-1.3623	-1.1005	-1.5528	-0.96734	-0.54895	-0.26752	-2.1963	-0.80136	-2.1735	-0.11228	-1.1549	-1.8836	-2.1264	-1.5198	-1.3253	-2.1261	-1.0628	0.2688	-2.0002	-1.9964	-1.49	-1.1189	-0.64407	-1.3521	-2.392	-1.5767	-1.1556	-0.61264	-0.32228	-0.39908	-1.7062
-1.015	-0.74304	-0.5428	-2.1152	-0.7857	-0.87695	-2.0843	-1.5364	-1.1705	-1.3261	-2.449	-2.4596	-1.0997	-0.15734	-1.2635	-0.74562	-2.0107	-1.1324	-1.4066	-0.66738	-1.3709	-1.1981	-2.1527	-2.5012	-2.3992	-1.7107	-1.6679	-1.7188	-2.0003	-1.634	-1.3379	-0.0020323	-1.9839	-0.54989	-0.95986	-0.52706	-2.1661	-2.075	-0.26912	-0.84303	-1.6508	-1.3856	-1.2039	-2.2007	-0.45466	-0.47483	-0.46765	-1.3461	-1.2833	-2.4923
-4.1941	-3.6398	-4.1109	-2.9025	-3.5884	-3.3633	-3.9768	-3.5882	-4.1994	-4.1438	-3.9109	-3.5592	-2.4926	-4.5356	-3.7792	-4.318	-4.9619	-3.4241	-4.6895	-4.5571	-3.5531	-3.6741	-4.0322	-3.2553	-4.5497	-3.8697	-3.81	-4.6405	-3.5544	-3.2571	-4.4374	-3.384	-4.9567	-4.0669	-3.6456	-3.7605	-3.539	-4.5669	-3.1458	-3.1539	-3.0047	-1.7924	-3.9658	-3.5619	-5.0181	-3.3664	-3.762	-4.4456	-4.9121	-4.2314
-2.2927	-2.4238	-4.5463	-3.5929	-4.3625	-3.7626	-3.219	-2.4545	-3.1898	-2.8084	-2.7641	-4.2324	-3.4343	-3.364	-4.2215	-3.8763	-4.6011	-3.3937	-4.6405	-4.0653	-4.3683	-3.541	-4.2846	-3.8886	-3.4664	-4.4376	-3.6149	-3.2545	-2.5976	-3.6967	-3.4006	-3.4333	-3.5603	-3.8002	-4.0557	-4.4378	-3.4021	-3.5978	-3.2524	-2.204	-3.291	-3.4425	-2.6507	-3.0405	-3.4703	-2.8607	-3.1442	-3.34	-4.859	-3.5557
-10.196	-10.713	-11.726	-10.045	-10.36	-10.928	-9.5004	-11.418	-11.041	-11.299	-11.166	-10.044	-10.867	-10.264	-10.084	-10.804	-11.061	-10.659	-10.901	-11.174	-10.493	-9.8989	-10.787	-11.075	-10.034	-9.926	-10.576	-9.6301	-10.533	-11.777	-11.103	-10.241	-9.9131	-9.9145	-11.223	-10.948	-10.249	-10.44	-11.36	-10.651	-10.64	-10.027	-10.942	-10.9	-11.514	-11.314	-10.43	-10.178	-11.031	-10.828
-11.756	-12.007	-13.08	-11.252	-12.13	-12.269	-12.381	-12.575	-13.628	-12.261	-13.019	-13.041	-13.668	-12.845	-12.528	-13.554	-13.476	-11.91	-13.936	-13.236	-14.144	-12.346	-11.712	-11.968	-12.94	-12.981	-12.908	-13.409	-12.875	-13.806	-12.819	-13.144	-12.983	-12.711	-12.554	-13.145	-13.373	-13.186	-12.209	-11.758	-13.571	-12.459	-12.612	-13.378	-11.826	-11.834	-11.355	-13.519	-12.382	-13.083
-4.0466	-3.0959	-2.9965	-3.5748	-2.8311	-2.8574	-1.3733	-3.372	-3.2843	-2.0873	-2.7935	-3.0721	-3.2135	-2.8325	-3.1877	-2.4392	-2.5006	-3.0736	-3.8836	-2.2081	-3.9834	-3.1331	-3.4879	-2.9394	-2.1995	-3.2516	-2.8062	-2.294	-2.9226	-3.815	-2.3605	-2.9142	-4.5931	-3.6968	-2.8731	-2.8055	-3.2401	-3.8213	-3.032	-1.9631	-5.1575	-2.5123	-2.3647	-3.3657	-3.2528	-3.3027	-3.5851	-3.7845	-2.7495	-3.6
-0.46916	-0.18241	0.1205	-0.91928	-0.74237	-0.5802	1.3385	-1.101	-0.57623	-0.64654	0.32001	-0.88558	-0.19434	-0.67342	0.64091	-0.021364	0.081484	-0.21986	0.17204	0.70384	-1.3481	0.86602	-0.3811	0.098057	0.23005	0.17674	-1.33	0.40125	-0.62962	-0.14605	-0.68328	-0.38157	0.79995	0.33391	-0.6765	-0.4179	0.79582	-0.42085	-0.91848	-0.20316	0.77806	0.10178	0.33608	-1.4268	-0.20909	0.93905	0.2386	0.35282	-0.39795	-0.0084837
-12.446	-13.139	-12.681	-13.751	-12.526	-13.093	-14.22	-13.202	-12.776	-12.434	-13.505	-12.415	-12.869	-13.105	-14.17	-12.525	-13.429	-12.796	-13.474	-14.266	-14.409	-13.862	-12.239	-13.084	-12.441	-12.515	-13.317	-12.637	-14.102	-14.286	-13.289	-12.712	-13.487	-12.046	-13.413	-12.869	-13.86	-12.862	-12.94	-13.745	-13.284	-12.856	-12.797	-13.91	-14.321	-13.22	-13.873	-13.886	-12.634	-13.172
7.0231	7.2672	6.7474	6.8725	7.4266	6.4051	6.5866	6.6829	6.4554	7.7106	6.6668	7.0255	7.336	7.756	7.1656	6.9562	7.0817	7.2703	7.4269	6.4311	6.4528	7.6117	5.931	6.9589	7.2376	6.0993	6.6722	7.3592	7.3463	6.7617	6.3394	6.2967	6.8997	6.8113	6.8803	6.9591	6.5017	5.8417	6.5566	6.7633	6.2702	7.0611	6.9204	6.792	6.8847	7.3532	6.6198	6.7644	6.4225	5.9988
8.0721	7.625	8.0041	8.1234	8.2201	8.1025	7.9656	8.6252	7.4445	7.1654	8.4783	7.1598	8.4553	7.4902	9.0463	8.5189	9.2276	7.4838	7.9402	8.9294	7.9943	8.4025	7.4572	7.3599	8.5336	6.8042	8.2699	8.7449	7.3971	7.8249	8.189	8.8061	8.0977	9.4068	7.3724	8.0264	8.0405	7.4891	8.1868	7.6393	7.2054	9.862	6.9316	8.0475	8.2991	7.6928	7.4169	7.0286	8.2237	8.4069
-3.016	-1.6336	-2.6813	-2.9257	-2.8907	-2.563	-2.5135	-3.1422	-2.5739	-3.4017	-2.269	-2.347	-2.8141	-3.1689	-2.4006	-3.7927	-1.8833	-3.9783	-2.8777	-2.8183	-2.7385	-2.4461	-2.1489	-1.837	-2.3511	-1.7339	-1.9089	-3.011	-2.7389	-1.7499	-2.1625	-3.8206	-2.4401	-1.958	-2.81	-2.1342	-3.1359	-2.1268	-2.4755	-4.0232	-2.2076	-2.9761	-2.3417	-3.4278	-2.7694	-2.7784	-2.4412	-2.9435	-2.4126	-3.3272
-0.5084	0.46447	-0.83473	-1.2145	-0.19423	0.4621	-0.81723	-0.031465	-0.11852	-0.10951	-1.1809	-0.7927	-0.59265	0.17111	0.0090917	-0.18778	0.028213	0.26717	-0.18832	0.35223	-0.064832	-0.53298	0.54063	0.095409	0.37897	0.11864	-0.79501	-0.89176	-0.56986	-0.27667	0.30013	-0.64398	-1.0105	0.69582	-0.0075484	-0.27011	0.21925	1.4103	-0.074559	-1.5088	-1.2906	-0.12848	-0.30849	-0.24571	0.022483	-0.51874	0.44709	-1.3634	-0.57249	-0.80905
1.3924	0.79138	0.030977	1.4605	-0.5784	0.62025	0.27291	1.5473	0.50542	1.2669	0.7056	-0.024723	1.0146	0.69112	0.9137	0.49245	-0.43537	0.8805	0.95928	1.4417	0.31422	-0.074288	0.54087	0.62444	0.14545	1.0303	0.99811	0.96366	0.33068	1.4858	-0.75369	-0.15741	0.39351	-0.11955	0.47908	1.1191	0.27801	-0.17175	1.1621	0.69563	-0.0095349	0.79933	0.62668	0.58226	0.22755	0.8	0.41492	0.42679	0.85695	1.4331
-10.417	-10.764	-8.8113	-9.4923	-9.3122	-8.7639	-10.379	-9.0532	-7.8898	-9.9563	-8.6889	-8.9634	-8.9143	-8.8528	-10.45	-9.6777	-8.8814	-8.9709	-9.3366	-9.5843	-9.9039	-9.0194	-9.6727	-8.8586	-7.6186	-8.7272	-9.6911	-11.12	-8.2528	-9.5167	-8.6552	-9.0082	-8.931	-8.416	-8.6661	-10.127	-9.2566	-9.4497	-10.693	-8.2333	-8.8749	-9.7504	-10.181	-8.849	-10.839	-9.1037	-9.6736	-9.3848	-9.4389	-10.531
-2.1665	-2.1291	-0.97634	-1.838	-2.2177	-1.3824	-0.089681	-1.6216	-1.194	-1.1048	-1.5331	-0.66649	-1.2625	-1.6181	-1.5728	-1.6928	-0.15665	-0.74415	-1.8881	-0.75183	-1.3563	-1.4732	-1.3673	-0.72754	-2.3899	-1.0502	-1.8362	-1.4501	-1.4779	-1.7488	-1.4746	-1.9431	-1.7513	-0.83468	-1.5121	-0.71951	-2.0721	-1.1226	-2.15	-0.48496	-1.4757	-0.5414	-0.74919	-2.1867	-0.19633	-1.4345	-1.1849	-1.56	-1.2742	-1.1871
1.7983	0.95217	1.2532	1.6476	1.5083	0.28967	0.98321	0.049163	1.1435	1.8393	1.5591	1.4883	1.0398	2.0697	1.4428	1.0781	0.66132	1.344	1.8442	1.6495	1.8636	1.4183	0.91537	1.0009	1.4456	1.2737	1.3547	0.85146	0.68742	1.2023	2.0114	1.6116	0.71452	1.3394	1.3689	1.8253	1.1177	1.072	0.65264	1.0933	0.85452	1.1386	2.1053	1.2459	0.27395	0.56476	0.77168	1.7164	1.0068	2.182
-2.2133	-2.2277	-3.0377	-2.9945	-1.8005	-3.0908	-2.2648	-2.1667	-2.6771	-3.07	-3.6998	-2.5047	-1.8815	-3.1381	-2.7058	-2.82	-3.4033	-2.9393	-3.7152	-1.7092	-2.3182	-3.1521	-2.4025	-2.5952	-3.1	-2.9515	-2.6376	-2.6732	-2.6303	-2.6047	-2.1462	-2.6972	-3.9823	-2.8432	-2.3109	-2.5637	-2.6203	-3.1725	-2.8492	-3.2404	-3.0739	-1.884	-3.6306	-2.4167	-1.1163	-2.6967	-3.1463	-3.5992	-2.7199	-1.5765
-13.45	-13.523	-13.558	-13.48	-12.624	-14.242	-13.791	-12.729	-13.508	-13.178	-13.661	-12.696	-13.424	-13.307	-12.913	-13.144	-13.609	-13.664	-12.501	-13.229	-13.36	-13.657	-13.485	-13.901	-11.904	-13.106	-13.823	-12.701	-13.017	-13.684	-12.585	-13.515	-12.992	-12.288	-12.765	-13.83	-13.495	-13.235	-12.308	-13.227	-13.091	-12.384	-13.411	-12.843	-13.834	-11.774	-13.209	-12.349	-12.284	-12.423
-21.647	-22.486	-21.431	-22.874	-22.244	-21.934	-22.972	-22.436	-23.111	-21.988	-22.425	-22.48	-22.199	-22.277	-21.404	-22.224	-21.907	-22.218	-22.241	-22.282	-21.824	-22.9	-22.454	-22.151	-22.292	-22.73	-22.117	-20.996	-22.151	-21.41	-22.766	-21.989	-22.253	-22.251	-21.902	-23.501	-22.065	-22.478	-20.775	-22.704	-22.707	-21.916	-22.644	-22.109	-21.897	-22.742	-22.224	-21.542	-21.337	-23.692
6.4975	6.1512	6.7918	6.87	6.8586	7.7377	5.706	7.5236	6.9196	7.0236	6.9197	6.2715	6.636	6.7599	6.6204	7.1488	7.246	7.5294	7.2746	7.7871	6.4872	6.9745	6.3706	6.4986	6.9829	6.9619	7.9895	7.4908	7.3908	5.2416	7.2078	5.4749	7.4152	7.5172	5.6851	6.3064	6.1695	6.9869	6.6487	6.9918	6.31	8.1866	7.6561	7.1582	6.9405	6.5972	6.1168	7.177	6.5989	7.1509
-0.86079	-0.7919	-1.5472	-0.24186	-1.9497	-0.18977	-1.1233	-0.60378	-0.22033	-1.864	-1.2701	-1.4779	0.67067	-0.65092	-0.55623	-0.37366	0.26005	-0.14743	-0.57376	-0.80594	-1.6521	-0.33571	-0.89957	-0.94902	-0.01496	-1.1363	-0.45	0.4087	-1.5665	-1.7291	-0.82888	-1.8488	-2.1147	-0.87573	-1.7965	-1.0483	-1.9286	-1.3088	-0.76675	-0.96409	-0.11452	-0.13799	0.044116	-1.7341	-0.30922	-0.46221	-1.6072	-0.57155	0.73453	-2.2307
1.0428	0.74387	0.24857	-0.13774	0.35466	0.24762	0.56996	-0.024119	0.35805	0.0096434	-0.034193	0.20503	0.43951	-0.039631	-0.070707	-0.024032	0.91436	1.1664	1.294	0.66582	0.30837	0.71756	0.12354	-0.015586	1.2492	0.19365	1.6297	-0.18376	-0.25572	1.708	0.24485	0.70641	-0.50052	0.26513	-0.065921	0.65291	1.0762	0.62655	0.27215	-0.088707	0.25562	1.5337	0.96522	0.55863	1.4446	-0.082525	0.58928	0.46439	1.2117	0.60296
-14.022	-11.495	-14.274	-13.305	-13.041	-11.951	-12.723	-12.189	-12.15	-12.469	-12.638	-11.511	-11.619	-12.788	-12.46	-12.86	-12.13	-13.153	-14.297	-13.212	-13.449	-13.587	-12.19	-12.905	-12.261	-12.368	-12.718	-12.432	-12.516	-13.204	-13.925	-13.297	-12.422	-13.362	-11.698	-14.001	-13.835	-12.995	-12.292	-12.37	-11.717	-13.908	-12.757	-12.755	-13.075	-12.652	-12.175	-11.892	-11.358	-13.336
-12.367	-12.54	-12.683	-13.162	-13.229	-12.469	-13.178	-12.286	-12.615	-12.935	-12.223	-13.291	-12.365	-13.368	-12.867	-13.547	-12.881	-12.781	-12.22	-12.805	-12.497	-13.592	-13.327	-12.422	-12.667	-13.173	-13.008	-12.691	-13.015	-11.999	-12.547	-13.139	-12.255	-12.577	-13.346	-12.926	-13.795	-11.984	-12.771	-11.408	-12.918	-12.424	-13.433	-12.635	-13.379	-12.223	-12.926	-12.549	-13.163	-12.206
0.66034	0.24404	0.1136	-0.80819	-0.14201	0.21777	-1.4585	-0.57891	-0.9776	-0.34295	-0.086838	0.43657	-0.1668	-0.52393	-0.83941	-1.2067	-0.61177	-1.2409	-1.1573	-0.17293	0.25101	-0.75731	-0.8506	0.54021	0.47457	0.96586	-0.5258	-1.1294	0.017978	-0.28641	0.048975	-1.049	-0.86838	-0.21522	0.13506	-0.52176	-0.53189	-1.4249	-0.080992	-1.0204	-0.34827	-0.37823	-0.0040655	-1.3578	0.53006	0.095325	0.24892	0.11287	-0.033127	0.32579
7.3673	7.4315	6.4047	6.6492	5.8122	6.7791	6.7327	8.1408	7.2289	6.2807	6.7288	7.3654	6.3303	6.7705	7.6272	5.8767	7.3035	7.6295	6.9124	5.9671	6.9434	6.4975	7.9669	7.3642	6.3949	7.2445	6.9219	8.0134	6.0648	6.6524	6.349	7.1187	6.4426	7.2031	6.6999	7.8511	6.4651	7.2758	6.4675	6.7196	6.6306	6.0165	7.8924	7.7038	6.5346	6.5993	7.3475	7.5784	7.2113	6.2858
-2.5409	-2.8107	-2.5196	-3.2558	-3.7296	-1.9776	-2.6751	-1.9723	-2.3284	-2.2495	-3.4719	-1.5362	-0.97612	-2.2278	-2.0914	-2.4436	-2.7348	-3.4125	-2.0913	-1.3639	-2.6107	-1.8095	-3.2459	-2.8519	-2.8134	-2.8243	-2.8818	-2.2647	-1.1358	-2.3842	-1.8284	-2.4065	-2.9612	-2.8796	-2.752	-2.6998	-2.6361	-2.4559	-1.9063	-2.8083	-2.9419	-3.6931	-2.8473	-2.0157	-3.4314	-2.2417	-2.7671	-2.3975	-1.9347	-2.6779
-2.0663	-1.7564	-0.6436	-2.0039	-2.0779	-2.3649	-1.5563	-1.5589	-1.6952	-1.1738	-1.6493	-1.1329	-1.5862	-0.61937	-1.8071	-1.5252	-0.73563	-0.26949	-1.342	-1.3915	-1.729	-2.2994	-1.4969	-2.2493	-1.4021	-2.5007	-2.4533	-1.1989	-1.513	-1.4203	-1.0783	-0.4834	-0.95052	-1.015	-1.548	-1.2494	-1.7496	-1.387	-0.73627	-2.3581	-1.4845	-1.6724	-1.3565	-0.81695	-2.5196	-2.0189	-1.5496	-2.1672	-1.5899	-1.7192
-13.045	-13.368	-13.709	-11.475	-13.071	-13.681	-13.702	-12.891	-14.132	-12.525	-13.007	-12.976	-13.524	-13.102	-12.771	-12.81	-12.814	-13.214	-13.071	-13.608	-13.375	-13.524	-12.754	-12.619	-13.069	-13.082	-12.423	-13.584	-13.016	-13.031	-13.544	-13.126	-12.586	-13.812	-13.873	-13.099	-13.362	-12.703	-13.486	-13.38	-12.54	-12.919	-13.131	-15.36	-13.302	-12.896	-14.464	-13.679	-14.032	-13.751
-3.5367	-4.1443	-3.5206	-4.5232	-4.5235	-4.0459	-3.925	-3.4783	-3.6528	-4.6304	-4.1519	-4.1921	-6.0298	-5.1226	-2.6123	-3.2309	-4.0892	-4.6153	-4.2968	-3.5094	-4.0639	-4.2788	-3.318	-4.6663	-4.479	-3.3631	-4.4019	-3.7102	-3.6148	-4.293	-4.2478	-4.4473	-3.6014	-4.3388	-4.7738	-4.2255	-3.5196	-2.5696	-5.1964	-4.0551	-3.8877	-4.0185	-4.4913	-3.7432	-3.5906	-5.1465	-4.2176	-4.7579	-3.446	-4.3176
-12.069	-10.359	-10.556	-12.255	-11.105	-11.961	-12.316	-12.149	-12.491	-11.58	-10.954	-12.159	-10.962	-10.975	-11.987	-11.367	-10.731	-12.292	-11.513	-12.107	-12.078	-12.121	-11.369	-11.745	-11.487	-12.254	-12.205	-11.935	-11.332	-11.628	-10.732	-12.47	-11.006	-11.967	-11.391	-12.391	-12.362	-12.553	-10.862	-11.944	-11.736	-11.578	-11.024	-11.446	-10.878	-11.026	-10.801	-11.136	-11.622	-10.597
-4.0601	-2.6922	-4.071	-2.8601	-3.2077	-5.0407	-4.7945	-3.5686	-4.6693	-4.2082	-2.5028	-4.4446	-4.4991	-3.7646	-4.098	-3.2954	-4.894	-2.4656	-4.2859	-4.1517	-3.7326	-4.8789	-2.0854	-3.3511	-3.7858	-4.118	-4.1309	-4.0912	-4.3889	-3.5465	-3.1864	-4.7349	-3.8923	-3.9975	-4.3147	-3.4751	-4.7517	-3.9589	-3.9204	-3.5033	-3.4798	-3.2718	-4.7963	-4.2293	-3.1396	-3.2881	-2.8266	-4.8844	-3.8526	-3.9844
-11.898	-11.984	-13.041	-12.583	-11.976	-12.931	-13.015	-12.999	-12.447	-13.207	-11.886	-12.997	-13.093	-12.449	-13.587	-13.233	-12.15	-13.274	-11.951	-13.685	-13.276	-12.104	-12.431	-13.452	-12.865	-13.908	-11.734	-13.965	-12.891	-11.738	-13.144	-12.456	-13.967	-13.984	-13.682	-11.959	-12.771	-12.436	-12.207	-12.338	-12.643	-12.938	-12.625	-12.998	-13.161	-12.015	-13.432	-13.418	-12.346	-13.237
6.8451	6.144	7.4224	7.0677	7.8927	6.8722	5.8684	5.9327	6.569	6.4415	6.4035	6.8286	7.5074	6.0639	7.1387	6.8197	7.78	7.3186	8.0155	6.2788	6.6396	7.0184	6.7536	6.5376	7.0101	7.797	6.1367	6.5958	5.8047	7.2213	6.0746	6.6228	7.3431	8.1789	7.5087	7.146	6.8978	5.8665	7.0136	6.7152	6.7583	6.8134	7.5728	6.8327	7.0279	6.4625	7.1691	7.1069	7.358	7.2839
-21.798	-22.299	-21.393	-22.228	-22.162	-21.103	-21.908	-21.116	-23.006	-23.137	-23.049	-22.124	-23.02	-20.981	-22.603	-22.446	-21.94	-22.161	-22.478	-22.387	-21.072	-22.507	-22.412	-22.352	-22.479	-21.517	-22.05	-22.412	-22.724	-22.969	-22.74	-22.485	-23.055	-22.494	-21.413	-22.653	-22.751	-22.297	-22.615	-22.416	-22.17	-22.387	-22.014	-22.083	-22.315	-22.321	-22.936	-23.554	-21.758	-23.078
-9.9275	-10.961	-9.5117	-10.525	-11.51	-8.8391	-10.465	-10.967	-10.616	-11.185	-11.643	-10.352	-10.827	-9.7725	-10.337	-11.317	-10.835	-10.608	-9.7617	-11.678	-10.617	-10.571	-11.366	-10.488	-10.928	-10.64	-9.5148	-10.141	-10.677	-9.9814	-11.873	-9.3754	-11.152	-9.9898	-10.517	-10.718	-10.473	-10.744	-10.408	-11.472	-10.307	-10.31	-9.891	-9.7633	-9.2553	-10.774	-9.9815	-10.118	-9.9263	-9.493
-15.323	-13.924	-13.981	-13.723	-14.502	-14.791	-13.316	-15.157	-13.283	-14.18	-14.324	-13.745	-13.903	-13.912	-13.233	-15.027	-14.153	-14.644	-14.555	-14.657	-14.394	-14.747	-13.162	-13.986	-13.036	-14.377	-14.357	-14.061	-12.957	-13.481	-14.178	-14.241	-13.68	-14.524	-13.551	-14.207	-14.599	-15.316	-14.39	-13.088	-12.818	-13.735	-13.483	-15.143	-13.953	-14.482	-14.893	-14.417	-13.743	-14.323
-2.5086	-2.6097	-2.802	-3.4766	-3.4847	-4.7201	-4.011	-2.9389	-3.5199	-3.3534	-4.182	-3.8025	-3.4479	-4.2344	-3.0176	-2.3831	-3.7111	-3.9138	-3.8038	-2.7438	-3.497	-3.5686	-4.5795	-3.3542	-2.1048	-3.9254	-4.1373	-3.842	-4.2551	-2.7731	-3.8034	-4.2378	-2.6166	-3.3178	-3.787	-2.9555	-2.5988	-3.5131	-4.3034	-3.8881	-5.956	-4.3182	-3.7538	-3.2095	-4.6315	-2.3209	-2.922	-4.7984	-4.1734	-4.9278
-1.7414	-3.0485	-2.2299	-1.7958	-2.1422	-2.1247	-3.63	-2.8663	-2.3876	-1.2765	-2.2215	-1.6779	-2.4746	-2.2643	-2.2866	-3.6256	-2.8232	-1.1962	-3.1142	-3.0496	-2.2801	-3.4096	-1.1412	-2.5614	-2.3464	-2.7643	-1.7336	-1.4119	-2.7884	-1.7471	-1.6803	-2.5813	-2.6204	-2.7743	-2.2283	-2.4829	-1.9404	-2.4873	-2.3484	-3.0239	-2.631	-3.7022	-1.8639	-2.9434	-3.7512	-1.7588	-1.2816	-1.561	-2.7527	-2.5752
-6.0703	-5.8386	-6.4603	-6.2211	-6.3148	-6.0607	-7.0576	-6.2121	-6.5118	-6.5797	-5.7307	-6.2889	-6.3018	-6.0769	-6.3013	-4.6152	-5.985	-6.0666	-6.797	-6.2972	-6.5741	-6.3851	-6.1031	-5.7596	-5.8887	-6.5682	-5.9719	-6.3817	-6.3068	-6.4277	-7.1602	-6.3314	-5.5499	-6.8529	-5.9095	-5.9587	-6.3742	-6.1401	-6.6688	-6.598	-6.0456	-5.9536	-7.2939	-6.7	-7.9087	-6.9886	-6.8774	-6.7084	-6.4026	-6.4219
-2.4451	-2.0636	-1.6966	-2.3023	-0.10803	-1.8016	-1.7446	-0.8871	-0.92678	-2.0899	-2.5203	-2.744	-2.0065	-1.3046	-1.194	-1.5027	-2.0113	-1.4691	-1.3973	-2.3679	-2.2021	-1.825	-1.1118	-1.6631	-1.7384	-1.4305	-1.0776	-1.7843	-2.9072	-1.3847	-1.187	-1.9347	-1.4238	-1.2898	-0.61678	-0.84736	-2.1708	-0.70043	-1.1262	-1.5589	-0.5429	-1.0775	-0.7802	-1.935	-0.76284	-2.2832	-1.6919	-1.4269	-1.7158	-1.0824
3.3476	2.4349	2.4851	3.4175	2.5704	2.5753	2.6493	2.3681	2.7697	3.1902	3.6352	3.2127	3.0023	3.0672	1.8222	3.0591	2.4021	3.0124	2.4316	2.6442	3.0593	3.2843	3.266	3.1698	2.415	2.7433	4.4322	2.0356	2.3626	3.5712	2.9106	3.1952	3.2076	2.7301	2.6303	3.4508	3.7221	3.1745	3.9766	2.7769	2.1905	4.1427	3.1097	2.4255	2.4362	3.2568	3.1003	1.9933	4.487	3.8278
-13.681	-14.946	-14.371	-13.181	-14.639	-15.004	-13.967	-13.978	-14.473	-14.929	-15.134	-14.331	-13.845	-14.447	-14.689	-13.76	-14.015	-14.749	-14.984	-14.728	-14.006	-14.399	-14.046	-15.078	-13.331	-13.495	-14.712	-13.965	-13.479	-14.776	-14.86	-13.732	-13.726	-15.385	-14.733	-13.959	-14.853	-13.54	-15.081	-13.716	-14.97	-14.494	-15.259	-14.259	-14.655	-15.205	-14.9	-14.959	-13.135	-15.471
3.0958	2.0181	1.5111	1.842	2.4258	1.9466	1.8191	1.0195	1.4068	2.1806	1.4517	2.6805	1.3405	2.5303	1.8491	1.0931	2.1898	1.2029	1.9042	1.3174	1.6232	1.5915	0.61934	1.8425	0.64435	2.1068	1.55	1.4452	1.9714	1.9682	1.4608	2.3919	2.0591	1.6947	1.5939	2.3426	1.7404	2.4656	1.6179	1.3952	2.3802	2.1805	2.7213	1.5831	1.517	1.5267	2.5406	1.8019	2.4599	2.0598
-11.948	-11.795	-12.097	-12.601	-11.48	-10.882	-11.285	-11.892	-11.073	-11.483	-11.939	-11.544	-11.422	-11.115	-11.988	-13.058	-11.914	-11.84	-9.9376	-12.549	-12.107	-11.173	-10.403	-12.225	-11.903	-10.856	-12.091	-11.833	-10.404	-12.367	-11.25	-11.328	-11.837	-12.326	-11.31	-12.1	-11.659	-11.889	-12.66	-11.777	-12.186	-11.837	-10.735	-11.606	-11.408	-10.682	-11.65	-11.552	-11.339	-12.203
4.9572	4.7412	5.5547	2.9016	4.8223	5.8529	5.4651	5.0438	4.7218	4.5964	4.7486	5.7752	3.8016	4.972	4.7985	4.2113	5.2198	5.3189	5.7458	5.1043	4.9367	4.6697	5.1264	4.8765	6.9054	5.2958	5.4742	4.3229	4.395	5.0837	4.2774	4.7921	4.4602	5.0353	5.6052	5.4919	4.0993	6.2966	3.8748	4.7108	6.0137	5.076	5.6819	6.2143	4.9504	5.3493	5.2828	4.4643	3.9136	4.4581
0.59146	-0.32815	-0.70637	1.0437	0.54352	1.5561	-0.060932	0.23978	-0.84022	-0.46896	-0.81408	-1.4146	0.12695	-0.053442	-1.2755	-0.4049	-0.19768	0.0096215	0.68748	-1.5724	-0.15876	-0.36535	0.02291	-1.4867	-1.0027	0.025525	0.20082	0.10948	-0.039512	-0.4055	0.35312	0.09709	0.50242	0.66963	0.249	-0.56327	0.23802	-0.15984	0.14672	-1.3676	0.60143	-0.069725	-0.20352	0.38213	0.052312	0.19551	0.068028	-0.28907	-0.48061	-0.91768
0.58435	2.2121	4.071	1.7997	2.599	2.7853	2.7512	1.8358	2.212	3.6058	2.1407	1.7069	3.9532	1.7186	4.0593	2.8848	2.4021	2.7915	2.8301	2.8314	2.5585	2.8729	2.6965	2.0256	2.8875	2.2518	2.7287	2.6891	2.142	2.4159	2.5872	2.9584	2.1757	1.3262	1.605	2.2012	2.7328	1.943	2.3206	1.5927	2.1822	3.1997	2.9564	2.2402	2.4703	2.4132	2.9519	1.7666	3.2577	2.5682
0.93619	1.6624	1.539	1.4367	0.72742	1.5561	1.74	1.3106	0.87868	1.3631	0.89983	1.8287	0.82168	0.61485	0.53064	0.27499	-0.84774	0.063592	1.4663	0.79213	1.028	0.90448	1.8644	1.0818	0.27065	1.402	0.96461	1.8075	1.7495	1.0402	0.39386	-0.31925	0.70243	1.1211	0.85427	0.47871	1.8236	0.1127	1.1906	1.3386	1.8054	0.29683	0.80684	1.2298	0.84551	1.2369	1.47	0.97959	2.2339	0.76778
-4.3073	-6.3295	-5.3865	-4.8684	-6.0081	-5.2953	-5.3337	-6.1723	-5.1657	-5.0188	-5.2216	-6.1817	-5.4853	-5.6878	-5.4428	-5.3942	-5.8094	-6.2745	-5.8252	-4.3833	-4.8995	-5.6492	-5.5677	-6.0624	-6.6892	-6.7253	-5.978	-4.6223	-5.8536	-5.9363	-5.3759	-6.2356	-5.9395	-5.1308	-5.4618	-6.2585	-5.5472	-5.0888	-5.9346	-5.0286	-6.2325	-5.0107	-5.4795	-5.5421	-5.5653	-5.4852	-4.2305	-6.2279	-5.256	-6.2543
4.4417	5.6433	4.9724	4.5825	4.4848	5.6034	4.177	5.3546	4.8011	4.8441	4.8477	4.1924	4.5254	5.9663	4.9744	4.9636	5.3974	4.6172	6.9118	4.0817	5.4845	5.6659	5.1408	4.5354	4.6366	4.6442	5.5412	5.7434	4.1784	4.2424	5.5728	4.5448	6.2974	5.647	5.1459	4.4167	5.0123	4.747	5.8389	4.4983	5.3259	4.7851	5.6679	5.3826	5.7903	4.5831	4.5999	5.8125	6.0365	4.6692
-5.8729	-5.7514	-5.8951	-5.687	-5.2489	-5.9687	-5.6229	-5.2497	-5.8585	-5.8993	-5.9816	-5.7532	-5.5849	-6.3853	-5.2925	-5.9268	-5.2362	-5.1025	-4.9636	-5.6881	-5.5816	-4.4236	-5.5679	-5.994	-6.1322	-5.2306	-5.6828	-5.5994	-4.8988	-5.1431	-4.8737	-5.7852	-7.1184	-6.2549	-5.7739	-5.9472	-5.4427	-6.5887	-5.1847	-4.8289	-6.5371	-6.8207	-4.6093	-6.2422	-5.4989	-5.2511	-5.9556	-6.5163	-5.0418	-5.4205
-14.818	-14.634	-15.164	-13.771	-14.821	-14.702	-14.724	-14.3	-14.354	-14.701	-14.18	-16.405	-14.029	-14.771	-14.819	-15.435	-15.925	-13.261	-14.336	-14.649	-14.162	-15.139	-15.148	-15.377	-13.878	-14.258	-14.482	-14.333	-15.153	-13.656	-15.067	-14.616	-14.613	-14.847	-16.327	-14.969	-14.341	-14.932	-14.526	-13.6	-14.765	-14.291	-15.147	-14.078	-14.377	-14.944	-14.569	-15.177	-14.601	-13.77
-8.9635	-8.4305	-9.0406	-8.8294	-11.01	-8.3358	-8.8413	-10.661	-9.3526	-8.8314	-7.9042	-9.898	-8.9847	-9.1644	-8.5844	-9.755	-9.62	-9.1355	-8.7942	-9.0556	-9.468	-9.1796	-9.2258	-9.7885	-8.71	-8.1899	-8.2632	-9.107	-8.766	-8.5899	-8.5924	-9.5094	-8.215	-8.4504	-9.6423	-8.9837	-9.4208	-8.6246	-8.5786	-9.2681	-7.8495	-8.5188	-9.7155	-9.1892	-8.3504	-9.3271	-9.8052	-8.2604	-8.4814	-9.1942
7.2522	7.2901	6.9297	6.4823	6.0749	6.5555	7.7704	7.5735	7.4183	6.174	6.8681	7.5013	7.7433	6.4606	7.2269	6.7447	7.3554	6.4264	7.0736	5.9109	5.4423	6.4964	6.8629	6.5146	6.9082	7.0195	7.4001	6.9706	6.8107	5.8927	6.4827	7.8952	6.4426	6.0926	6.8958	6.5747	6.297	6.7865	7.3769	6.2236	6.4108	6.0682	7.2672	6.6582	6.4418	5.3972	6.9503	6.7748	6.1571	7.4913
-12.61	-13.724	-12.563	-13.681	-13.446	-12.824	-12.54	-13.486	-12.347	-13.232	-12.365	-13.241	-14.01	-12.292	-12.695	-13.494	-12.6	-14.057	-13.59	-13.372	-13.587	-13.702	-10.603	-13.106	-13.727	-12.942	-14.274	-13.079	-13.022	-13.386	-12.713	-13.367	-13.346	-12.658	-13.949	-13.667	-13.211	-13.18	-13.057	-13.895	-12.749	-13.284	-13.457	-13.785	-14.277	-13.24	-12.33	-14.91	-12.685	-13.329
-13.784	-13.461	-13.839	-12.896	-14.272	-13.429	-14.925	-13.867	-12.892	-14.577	-13.78	-13.45	-14.931	-13.186	-14.228	-14.37	-13.861	-13.575	-14.157	-14.076	-13.789	-12.91	-14.439	-14.341	-15.182	-14.958	-13.569	-13.889	-13.854	-13.886	-13.997	-13.637	-14.448	-12.93	-12.98	-14.807	-14.995	-13.855	-14.59	-14.21	-14.635	-12.985	-13.959	-15.043	-13.68	-15.374	-13.853	-13.007	-12.784	-12.858
-13.426	-12.873	-13.023	-11.845	-12.346	-12.111	-13.384	-12.898	-13.538	-12.266	-12.887	-13.54	-13.272	-12.594	-13.627	-12.587	-11.847	-12.758	-13.088	-11.604	-12.126	-13.087	-11.967	-13.52	-12.69	-12.6	-12.235	-11.691	-12.304	-12.991	-12.149	-13.85	-12.484	-12.65	-12.231	-12	-11.337	-12.57	-12.454	-12.658	-12.784	-12.73	-13.018	-13.256	-12.332	-12.747	-12.301	-12.113	-11.698	-13.017
-21.293	-23.373	-22.603	-22.212	-21.799	-22.056	-21.766	-22.751	-22.932	-22.136	-22.68	-22.908	-22.037	-22.634	-21.963	-21.778	-21.82	-22.065	-22.393	-22.039	-22.481	-22.325	-21.307	-21.783	-22.792	-21.804	-22.497	-22.751	-22.92	-22.581	-22.427	-21.094	-22.673	-23.465	-23.187	-22.161	-21.226	-22.838	-22.682	-21.664	-22.733	-21.262	-21.728	-22.025	-22.028	-22.334	-21.321	-22.714	-22.386	-22.503
-14.048	-12.092	-13.464	-11.585	-12.626	-12.934	-12.723	-13.542	-13.511	-13.242	-12.512	-12.642	-13.479	-12.923	-13.392	-13.554	-13.592	-13.921	-12.245	-12.803	-13.946	-12.097	-11.944	-12.554	-13.727	-12.862	-12.804	-13.521	-10.892	-13.134	-13.2	-13.14	-13.074	-13.523	-13.737	-12.354	-11.648	-13.893	-11.426	-12.517	-12.779	-14.057	-11.36	-12.925	-12.976	-14.343	-12.792	-12.884	-11.945	-14.187
-1.047	-0.75485	-1.5465	-0.42662	-0.49567	-0.71386	-1.4234	-0.66479	-0.67374	-0.83694	-0.097024	-0.86111	-0.96427	-0.74796	-1.2901	-0.9928	-1.3381	-0.37925	-0.45099	-0.87799	-1.4358	-0.66214	-0.19413	-0.98908	-0.69555	-0.88919	-0.68556	-0.93285	-0.21324	-0.37416	-0.56952	-0.80352	-0.90199	-0.54428	-0.49606	-0.23606	-0.20953	-0.72964	-0.42484	0.37555	-1.8805	-1.6136	-0.93361	0.1005	-1.2106	-1.4533	-0.45729	-1.1266	0.065429	-0.19754
-2.7774	-1.9562	-2.4535	-1.7319	-3.85	-2.0187	-3.0279	-3.0281	-3.217	-2.8995	-3.2447	-3.2918	-2.0246	-3.2185	-2.3372	-1.981	-2.9588	-1.8936	-2.1421	-2.0633	-1.8574	-3.0601	-2.9	-1.9396	-2.7037	-1.2644	-2.6886	-1.7861	-2.0375	-3.63	-3.6357	-2.8711	-2.4729	-2.6385	-3.3021	-2.0865	-1.8485	-3.6145	-2.9757	-3.1812	-1.6745	-2.8154	-3.1582	-2.9422	-2.3843	-2.216	-2.6531	-2.4494	-2.3183	-1.606
-4.4033	-3.9681	-3.5127	-3.5093	-3.9271	-3.3922	-3.782	-3.7174	-3.3151	-4.1715	-3.4521	-4.7694	-3.0699	-3.7646	-4.2137	-3.9125	-4.7099	-3.8348	-3.8844	-3.3642	-4.047	-3.9324	-3.9257	-3.912	-5.443	-4.1397	-4.0203	-3.7725	-4.5059	-4.9594	-4.3354	-3.8823	-2.1088	-4.6795	-3.2918	-3.7848	-4.2763	-4.3265	-3.9652	-3.9126	-3.0961	-3.1819	-4.1196	-3.2653	-4.7288	-4.7217	-3.066	-4.4474	-2.6993	-4.1103
-14.774	-15.498	-15.085	-14.33	-14.97	-15.2	-13.95	-14.712	-15.987	-15.704	-14.149	-15.175	-15.093	-14.098	-14.493	-15.17	-15.554	-15.744	-14.396	-13.61	-15.458	-14.642	-14.716	-14.411	-14.506	-14.105	-14.953	-14.443	-14.822	-14.718	-14.996	-14.127	-13.899	-14.178	-15.332	-14.536	-15.461	-13.384	-14.061	-13.801	-14.151	-14.739	-13.892	-15.041	-14.635	-13.712	-14.132	-14.708	-14.355	-15.081
-11.921	-10.861	-11.305	-11.296	-11.425	-11.576	-11.295	-11.399	-12.152	-11.636	-11.263	-11.676	-11.21	-12.059	-10.743	-10.531	-11.28	-11.538	-11.162	-11.077	-11.604	-12.679	-11.892	-11.92	-12.407	-11.44	-11.435	-11.245	-11.611	-11.624	-10.514	-11.571	-12.796	-11.756	-12.375	-11.877	-10.568	-12.762	-11.597	-12.408	-12.427	-11.611	-11.23	-11.517	-10.552	-12.383	-11.716	-12.042	-11.672	-10.999
-12.349	-10.591	-10.044	-11.425	-10.888	-10.798	-12.104	-10.573	-10.707	-10.93	-10.991	-11.29	-11.249	-10.952	-11.06	-11.665	-11.294	-11.538	-10.997	-9.4778	-10.763	-10.773	-10.705	-11.471	-10.609	-11.205	-9.4083	-10.858	-10.316	-11.081	-11.016	-9.789	-10.445	-10.046	-11.481	-10.031	-11.168	-11.639	-10.159	-11.384	-9.6692	-11.606	-10.891	-10.643	-9.9073	-10.487	-10.682	-11.792	-10.287	-11.115
-5.5574	-4.9059	-4.0942	-3.6423	-4.2858	-5.0797	-4.4344	-4.4457	-3.6434	-6.0322	-4.4269	-3.8076	-4.7953	-3.6026	-3.5434	-5.0087	-4.3709	-5.7151	-4.9162	-4.3172	-5.172	-3.8815	-3.1949	-4.9512	-4.1884	-5.0787	-3.5369	-3.6714	-4.8848	-4.9941	-4.6494	-3.832	-5.214	-4.8703	-3.8176	-4.3817	-3.7979	-4.1043	-4.6079	-5.3448	-4.6646	-4.8269	-4.0639	-3.7028	-4.3178	-3.9848	-4.1467	-4.8442	-4.0477	-4.9532
-3.4183	-2.9312	-4.3849	-2.7074	-2.3022	-2.6104	-3.6186	-4.0361	-2.7788	-2.5733	-3.8184	-2.2265	-3.5896	-3.3374	-3.4127	-3.8451	-3.168	-3.0054	-3.9901	-2.7745	-3.3942	-3.638	-3.2212	-4.2718	-3.1627	-3.9951	-3.8372	-2.948	-3.5666	-4.3545	-3.8212	-3.416	-2.46	-1.9525	-3.1735	-2.9487	-3.2068	-1.7005	-2.7027	-3.1966	-3.4555	-4.0139	-2.8917	-2.8097	-3.6129	-3.6246	-2.7466	-3.9438	-2.7743	-2.866
-2.7263	-3.587	-2.8758	-2.4903	-2.1713	-3.3365	-2.8335	-2.5802	-2.4667	-2.5223	-2.7587	-2.1577	-2.4297	-2.3689	-2.2175	-3.1813	-2.5904	-1.2127	-2.5164	-3.0553	-3.0303	-3.1516	-2.3076	-1.8663	-2.811	-2.2229	-2.1405	-2.1183	-2.7944	-2.7806	-2.9131	-1.6209	-2.9375	-3.0173	-2.7384	-1.9385	-3.0857	-1.9888	-2.2841	-2.4813	-1.9688	-1.5348	-2.212	-2.3675	-2.2925	-2.6107	-2.7596	-2.375	-1.9695	-2.959
7.5858	9.1234	8.6008	8.8742	9.178	8.4967	8.0088	8.4899	6.4161	8.1405	8.6061	8.5214	7.1509	7.8408	8.3398	9.303	9.9654	9.0053	8.744	9.0313	8.6013	7.5587	8.4148	9.1695	8.0906	7.7508	9.6532	7.6739	7.891	8.5369	9.3821	7.8699	8.269	8.088	7.9958	9.3386	8.1355	7.9762	7.9059	7.6114	8.1904	7.5532	8.4287	9.5501	7.8382	7.8481	8.7652	9.436	8.9386	7.6196
-0.61236	-1.0107	-1.054	-0.030891	-1.0373	-0.59095	-0.55868	0.25152	-0.55731	-1.0824	-0.032933	-0.72286	-1.5305	-1.1082	-0.54943	-1.6915	-0.018837	-0.39736	0.22547	-0.33265	-0.27483	-1.8212	-0.7031	-1.1129	-0.91424	-0.59634	-0.42883	-0.83524	-0.61531	-0.82984	-1.7646	-0.7177	-0.98011	-0.80187	-1.1458	-0.85227	-1.0463	0.85903	-0.88729	-0.94723	-1.1094	-0.32763	-0.63207	-0.86999	-0.97352	-1.9469	-1.1192	-0.11185	-0.60441	-1.9337
-12.864	-12.317	-12.099	-11.955	-12.701	-12.081	-10.99	-10.307	-10.869	-10.596	-11.052	-10.758	-11.772	-10.769	-10.783	-11.501	-11.073	-11.579	-11.836	-11.44	-12.177	-12.148	-11.336	-11.103	-11.66	-11.128	-9.9904	-11.142	-11.141	-11.308	-10.734	-11.046	-11.181	-10.96	-11.646	-11.402	-11.29	-12.134	-10.224	-11.787	-11.229	-10.737	-10.385	-11.879	-11.847	-10.909	-11.137	-11.301	-11.773	-11.518
1.746	-0.58463	0.20065	0.6771	0.30619	-0.040713	-0.54679	1.5959	1.6579	0.52136	-0.086596	1.4245	0.53505	0.44264	0.61692	0.87774	-0.070283	-0.031179	1.1483	1.6882	0.50712	0.83607	1.2042	0.36504	0.63286	1.9758	0.60428	-0.13744	0.58574	0.21793	0.47013	0.57887	0.55926	1.0897	0.73904	-0.00069392	-0.93107	-0.84551	-0.30379	0.40125	0.78009	-0.7432	0.80196	1.1656	1.4912	0.26254	0.32568	0.064832	0.28248	0.68932
-12.873	-13.23	-12.317	-13.811	-13.797	-13.406	-12.376	-12.709	-13.405	-13.497	-11.568	-13.021	-13.042	-13.006	-12.942	-12.83	-12.675	-11.761	-12.905	-12.499	-13.095	-12.436	-13.137	-12.562	-14.133	-13.732	-13.397	-13.063	-13.413	-14.01	-13.658	-13.761	-12.724	-13.755	-12.511	-13.557	-13.588	-12.931	-12.943	-13.329	-13.592	-12.618	-13.81	-13.481	-13.235	-13.725	-12.506	-13.916	-12.499	-13.611
-11.029	-11.428	-11.283	-11.401	-11.328	-10.917	-11.238	-11.473	-10.138	-10.658	-11.612	-11.33	-12.532	-11.617	-11.893	-11.652	-11.636	-11.333	-12.02	-10.996	-12.652	-9.6728	-10.386	-11.656	-11.613	-11.07	-12.368	-11.612	-11.242	-11.282	-12.52	-10.716	-11.349	-10.754	-11.737	-11.719	-10.702	-11.91	-11.717	-11.037	-11.976	-11.225	-9.8681	-11.915	-11.037	-11.558	-11.7	-10.806	-11.08	-11.46
-3.033	-2.9881	-1.8734	-3.3009	-2.34	-2.1015	-2.0686	-2.8488	-3.2922	-2.7085	-2.4432	-3.131	-1.6802	-2.5064	-2.5288	-2.514	-2.776	-2.3773	-3.087	-3.2929	-2.9256	-2.4569	-2.816	-1.8046	-1.4745	-2.4543	-3.7014	-3.1168	-3.2851	-3.1502	-3.5169	-3.426	-2.2853	-2.2875	-1.6651	-3.3508	-3.2726	-4.1891	-1.5405	-2.8602	-3.2812	-1.4604	-2.6133	-1.7189	-2.2924	-2.6567	-2.431	-2.1388	-2.4954	-1.8733
-11.676	-13.397	-14.228	-11.315	-12.262	-12.114	-12.406	-12.869	-12.578	-12.564	-13.24	-13.684	-12.619	-12.842	-13.343	-13.396	-13.186	-13.851	-12.49	-12.051	-13.602	-13.151	-14.606	-13.109	-12.712	-11.995	-12.801	-12.05	-11.846	-13.654	-12.683	-12.961	-13.623	-12.22	-12.401	-12.657	-13.235	-12.131	-13.548	-12.278	-13.065	-13.23	-13.335	-12.529	-13.049	-13.348	-13.492	-13.121	-12.323	-13.089
-1.4256	-0.51023	-0.41187	-1.1081	-2.2498	0.022464	-1.5186	-0.63119	-0.99898	-1.587	0.81423	-1.5653	-1.1411	-1.0996	-0.86776	-0.82031	-0.78191	-1.3084	-0.73268	0.015394	0.0801	-0.20356	-1.5868	0.36011	-1.0102	-0.71486	-0.46192	-1.1257	-1.3241	-1.0462	-0.90216	0.061016	-0.8023	-0.17325	-1.5774	-0.13581	-0.070207	-1.4441	-0.99381	-0.73768	-1.7883	-0.45039	-1.1034	-1.1911	-0.44045	-0.25539	-0.9589	-0.59843	0.22173	-0.34235
-15.236	-15.005	-14.8	-13.929	-15.456	-14.491	-14.89	-15.04	-14.322	-14.838	-14.821	-15.715	-14.967	-13.542	-14.806	-13.529	-13.247	-14.174	-14.184	-15.677	-15.063	-13.744	-15.697	-14.64	-14.903	-14.115	-14.302	-15.157	-15.207	-14.94	-14.361	-15.767	-14.35	-14.196	-13.442	-14.439	-15.09	-13.458	-15.326	-13.083	-14.205	-15.342	-15.265	-15.28	-14.148	-14.858	-14.638	-13.851	-14.012	-14.026
-13.553	-13.525	-13.541	-13.962	-12.454	-12.223	-13.31	-12.039	-13.455	-13.249	-12.98	-12.422	-13.286	-12.877	-13.372	-13.352	-12.29	-12.853	-14.465	-14.003	-13.2	-13.441	-12.642	-13.345	-13.459	-13.427	-12.613	-12.41	-13.671	-11.844	-12.997	-13.859	-13.438	-12.935	-12.644	-14.095	-13.066	-13.459	-12.316	-11.795	-13.194	-14.201	-13.624	-13.193	-13.403	-13.051	-13.953	-12.726	-12.608	-13.429
8.2959	8.1484	8.0502	8.3853	6.8138	7.3777	8.9295	8.012	8.5523	8.6043	7.8996	8.8611	8.795	7.2991	7.6017	7.5028	7.7362	7.8467	7.901	7.956	8.1152	6.8283	7.9922	9.4019	8.9232	7.5829	8.8548	8.7849	7.1066	8.0618	7.1313	8.4328	8.8278	8.3017	8.7519	8.9051	8.0428	9.2216	7.0509	7.9799	7.6162	7.6187	9.0868	7.7585	7.8927	7.7656	7.9364	8.0456	8.2268	8.3701
-11.934	-12.146	-11.745	-11.16	-11.867	-10.632	-12.128	-10.919	-11.381	-11.092	-11.354	-11.44	-11.831	-12.476	-12.401	-11.446	-10.406	-12.06	-11.783	-11.131	-12.115	-11.464	-10.72	-10.8	-12.207	-11.101	-11.817	-11.634	-12.49	-11.877	-10.64	-11.496	-12.424	-11.236	-11.011	-11.651	-11.81	-12.813	-11.722	-11.859	-11.58	-12.474	-11.876	-11.326	-11.326	-11.023	-11.895	-11.995	-12.413	-10.733
6.2733	6.1906	6.8794	7.1045	6.889	7.7757	6.0775	6.1715	7.4803	7.2794	6.6473	8.2644	6.5715	6.7754	6.5873	6.9629	6.2721	7.0224	6.466	7.2431	7.3617	7.1858	6.8648	6.7873	7.6749	7.5431	6.5394	6.5863	6.7032	7.1279	7.1883	7.0615	7.1109	6.5531	8.5358	6.6955	6.7263	6.369	7.8097	7.0046	6.1293	7.5561	7.2286	6.0616	6.911	6.8973	6.7792	6.941	6.7193	7.7183
-12.542	-14.478	-13.679	-14.027	-14.017	-12.804	-13.895	-13.99	-13.552	-14.384	-12.661	-13.759	-14.551	-13.957	-13.462	-14.031	-13.475	-13.609	-13.741	-15.152	-14.304	-14.637	-13.311	-15.179	-14.621	-14.322	-14.418	-13.834	-14.378	-14.499	-13.938	-13.48	-13.353	-12.713	-14.745	-13.777	-14.239	-13.685	-12.814	-13.84	-15.045	-14.022	-13.938	-15.189	-14.918	-13.73	-14.341	-15.08	-14.618	-13.15
-22.642	-23.047	-22.62	-21.533	-23.2	-23.27	-23.8	-21.507	-22.918	-21.86	-22.269	-22.031	-22.525	-23.332	-23.009	-21.984	-21.915	-21.752	-22.225	-21.716	-22.935	-22.747	-21.895	-22.846	-22.882	-23.062	-22.5	-21.195	-21.494	-23.72	-22.804	-22.086	-22.984	-22.343	-22.311	-20.485	-21.982	-21.608	-22.096	-21.518	-21.006	-21.787	-23.088	-22.45	-22.964	-22.562	-22.849	-21.705	-21.751	-20.378
-20.777	-19.674	-19.582	-20.728	-20.886	-20.407	-20.71	-20.43	-20.706	-21.066	-21.205	-21.065	-20.728	-21.443	-20.626	-21.196	-20.703	-20.332	-20.152	-21.47	-20.83	-20.685	-20.572	-21.182	-20.27	-20.525	-20.626	-20.005	-20.672	-20.802	-21.261	-19.785	-20.218	-20.869	-21.538	-20.916	-20.675	-20.555	-20.8	-21.492	-20.123	-21.111	-20.56	-20.864	-20.802	-21.69	-20.975	-22.116	-20.708	-20.47
-1.048	-2.8364	-0.15994	-2.4177	-2.0416	-1.9074	-1.2077	-1.1757	-2.1627	-1.1495	-1.1542	-2.4747	-0.45047	-1.3609	-1.4139	-1.6182	-1.8517	-1.3916	-1.5701	-2.0394	-0.85642	-0.96547	-1.5647	-2.1035	-0.25936	-1.434	-0.8246	-2.2997	-1.2601	-2.348	-0.7747	-1.0162	-1.4719	-0.95211	-1.0064	-1.3404	-1.3175	-1.5373	-1.2901	-1.0253	-1.2852	-1.7973	-2.1991	-1.9514	-1.0888	-1.8896	-2.1902	-0.46442	-1.8377	-1.4736
-12.146	-11.267	-11.845	-12.271	-12.732	-10.984	-12.281	-10.724	-11.493	-11.954	-11.775	-11.583	-12.657	-11.584	-12.311	-11.977	-10.803	-11.582	-11.339	-11.778	-11.542	-12.125	-11.029	-10.526	-11.848	-11.701	-11.232	-11.179	-12.067	-11.489	-12.438	-10.49	-12.963	-12.103	-11.726	-12.236	-11.494	-11.414	-12.447	-11.767	-10.342	-11.613	-12.11	-11.491	-12.444	-12.638	-11.258	-10.494	-11.467	-11.155
-8.5004	-8.7808	-7.9081	-8.1605	-9.9486	-9.3933	-8.9436	-8.1921	-9.2588	-8.5126	-10.198	-9.6636	-10.317	-8.9944	-8.3527	-9.2166	-8.7919	-9.2678	-7.858	-8.5589	-9.5727	-8.5779	-7.8127	-9.9342	-8.1648	-8.9928	-8.2005	-8.9262	-9.0245	-9.0788	-9.2664	-9.1845	-9.2646	-8.0646	-7.9957	-8.8502	-10.267	-10.948	-8.879	-9.6304	-9.7266	-9.6459	-9.011	-9.3476	-8.6614	-9.3177	-8.6939	-7.9005	-8.8948	-9.575
-13.355	-12.934	-13.199	-14.964	-13.592	-12.713	-13.804	-13.241	-14.119	-12.863	-13.287	-12.209	-12.87	-12.883	-12.388	-12.997	-13.833	-13.227	-12.137	-14.237	-14.318	-12.96	-13.016	-14.2	-14.877	-12.819	-13.112	-13.275	-12.991	-13.506	-13.911	-13.952	-13.416	-13.177	-13.518	-13.879	-12.849	-13.564	-13.376	-12.072	-13.475	-12.95	-12.061	-13.854	-13.364	-14.128	-12.307	-13.534	-13.301	-13.142
-13.569	-11.287	-11.796	-12.953	-13.229	-13.553	-11.975	-12.331	-12.823	-12.918	-12.538	-12.41	-13.127	-13.07	-12.429	-11.256	-12.63	-12.064	-12.543	-12.521	-13.844	-13.072	-13.201	-11.964	-13.137	-12.517	-14.013	-13.346	-14.384	-11.955	-12.632	-13.07	-12.432	-13.608	-11.904	-12.679	-12.92	-12.489	-13.474	-12.979	-13.433	-11.979	-13.896	-13.755	-13.006	-13.348	-12.454	-12.627	-12.81	-12.808
-13.756	-12.316	-11.928	-13.774	-13.589	-12.765	-13.173	-14.092	-12.32	-13.128	-13.166	-12.942	-12.636	-12.311	-12.684	-12.998	-13.463	-12.944	-12.496	-13.052	-13.438	-13.982	-12.993	-13.23	-13.354	-12.534	-12.699	-12.791	-12.916	-12.833	-12.337	-14.726	-14.526	-13.654	-13.403	-13.431	-13.555	-12.455	-14.294	-12.655	-13.725	-13.718	-12.826	-12.431	-14.027	-12.421	-12.851	-13.093	-12.606	-12.1
3.9114	5.1911	5.2205	5.4953	4.8827	4.4412	4.6425	5.2651	5.3451	5.0043	5.4199	5.1285	4.364	5.2559	4.0411	6.2766	6.286	5.3591	6.4293	5.1593	5.1856	4.6335	5.7551	4.5699	5.5754	5.0577	5.5339	5.315	5.0139	5.3249	5.6681	5.1344	4.3113	4.6696	4.7795	5.1087	4.8846	4.4156	4.5834	4.0487	4.7731	5.7877	6.8109	4.7775	4.4282	5.5432	4.8706	4.3288	5.1402	5.1676
-1.5247	-0.11929	-1.2955	0.025996	-1.9499	-0.59773	-0.56237	-1.1734	-2.1808	-1.3192	-1.2573	-1.0046	-0.5278	-0.32652	-1.1952	-0.843	-0.98743	-0.88668	-0.75162	-0.41339	-0.67992	-1.9486	-1.6263	-0.78709	0.1009	-1.0735	-1.6886	-1.2516	-1.3592	0.043787	-0.23022	-1.3701	-0.90451	-0.82571	-2.1311	-0.055961	-0.077332	-0.43562	-0.93811	-1.6222	-0.70833	-0.16767	-0.62744	-1.1593	-0.93468	-0.6674	-0.45345	-0.46417	-0.86811	0.23103
-2.4739	-1.8559	-1.2986	-1.2466	-1.2295	-1.7869	-2.1817	-2.1243	-1.7922	-2.2454	-1.6307	-1.6477	-0.24921	-1.0999	-1.446	-0.80021	-1.522	-1.9958	-2.5597	-1.1421	-0.56312	-0.10456	-0.21476	-1.9749	-1.3848	-1.7359	-1.3325	-0.43515	-0.42744	-0.77297	-1.3434	-1.7603	-0.14155	-1.6148	-1.8239	-0.77087	-0.77444	-1.9609	-1.6921	-1.689	-1.8574	-2.4287	-1.5905	-1.9234	-2.0905	-2.0635	-1.3019	-0.84769	-0.58091	-1.4887
-10.159	-10.128	-10.722	-10.864	-9.564	-10.333	-10.335	-9.3194	-11.55	-10.903	-10.043	-10.181	-10.321	-9.4786	-10.42	-10.35	-9.7041	-10.607	-10.228	-9.5678	-10.078	-9.7505	-10.515	-11.421	-10.596	-9.2233	-10.228	-10.19	-10.108	-10.001	-9.9678	-9.9371	-11.611	-11.021	-10.157	-10.097	-10.228	-10.372	-9.4799	-10.137	-8.9994	-10.512	-10.229	-10.379	-10.217	-9.887	-10.232	-9.8318	-9.5716	-9.5028
-13.386	-11.958	-13.95	-12.314	-12.749	-12.819	-13.365	-11.958	-13.305	-13.177	-11.95	-11.535	-12.686	-12.536	-12.474	-14.136	-11.953	-12.032	-11.732	-12.209	-13.499	-12.751	-12.45	-13.085	-13.821	-12.985	-13.094	-13.136	-13.619	-12.686	-12.003	-12.466	-11.605	-12.509	-11.735	-12.212	-12.318	-12.277	-14.243	-11.511	-12.132	-13.441	-13.353	-12.151	-12.319	-13.999	-13.42	-12.613	-12.845	-12.687
0.35014	0.20148	0.64109	1.3497	0.57842	0.017249	0.29068	0.23737	0.68602	0.6932	-0.95865	0.70472	0.084011	1.0033	0.19722	1.0992	0.3975	1.2276	-0.78863	0.32202	0.31087	0.65669	2.1069	-0.53655	1.2383	0.037142	-0.65529	1.4497	-0.26732	1.2366	1.8332	1.1387	0.62713	0.0027633	0.95048	0.0010011	0.97893	1.0124	-0.46601	-0.12889	0.41035	0.36434	0.60352	0.92716	-0.44405	0.4201	0.82728	1.2008	0.15218	0.53746
-10.812	-10.717	-11.128	-10.359	-11.362	-10.44	-10.755	-10.543	-10.467	-11.706	-10.527	-11.762	-11.976	-10.861	-10.505	-10.105	-10.549	-11.013	-10.633	-10.136	-10.533	-9.8922	-10.366	-10.671	-10.414	-9.8072	-10.724	-10.419	-10.469	-9.7414	-10.29	-10.215	-10.964	-11.221	-10.861	-9.5959	-10.994	-11.051	-9.8867	-10.512	-9.7772	-10.606	-10.486	-11.086	-10.612	-9.6264	-10.178	-10.743	-9.6154	-11.344
-3.1705	-2.1041	-3.0446	-2.343	-2.532	-3.1736	-3.2051	-2.0437	-0.93493	-3.215	-3.1166	-3.3047	-1.7927	-2.5616	-2.6204	-2.9231	-1.4832	-3.0977	-1.9722	-3.2913	-3.2788	-2.015	-2.8531	-3.014	-2.8789	-2.4804	-2.1226	-1.1516	-3.4498	-1.6227	-2.3727	-3.197	-2.7644	-2.1343	-2.5664	-2.3548	-2.7014	-3.2527	-1.5801	-2.2888	-1.9226	-2.4351	-2.6672	-2.6612	-3.1016	-2.1242	-2.68	-3.5526	-1.771	-2.4357
-6.7653	-6.3798	-5.0604	-5.6241	-6.6698	-6.6464	-6.3425	-6.8235	-6.531	-6.6225	-5.9357	-5.7454	-6.8329	-5.5851	-6.4474	-6.3204	-5.7991	-7.9245	-6.9204	-7.2495	-5.3794	-7.0603	-6.8023	-5.6678	-6.5493	-7.4874	-5.4629	-5.4545	-6.6751	-6.9439	-7.0685	-6.6157	-5.8272	-7.7719	-7.1943	-6.4662	-6.3235	-7.5675	-6.7908	-6.5378	-6.9422	-7.3676	-6.8316	-6.361	-6.9875	-7.8023	-6.9431	-5.5817	-6.4732	-6.6491
6.6429	6.1198	6.0033	5.5911	4.5911	6.2726	5.7702	7.2774	5.0726	5.1921	6.0922	5.5921	6.5006	6.0356	5.0079	4.5005	4.959	5.1199	6.7654	5.816	5.2796	5.7296	5.0057	5.763	6.1225	5.9578	5.3233	5.1927	6.0443	5.7272	5.8168	5.3281	5.2461	5.6452	6.151	5.0128	5.1983	5.6051	4.7533	5.7956	5.4296	5.2405	3.8055	6.3458	5.9398	4.9175	6.5507	4.8088	5.1974	4.8277
-11.696	-13.004	-12.568	-11.189	-12.248	-11.515	-11.353	-11.672	-11.517	-11.802	-11.831	-11.994	-12.049	-10.6	-11.66	-11.888	-11.721	-11.1	-13.657	-12.232	-10.226	-11.437	-11.185	-11.949	-10.992	-11.688	-10.45	-13.083	-11.113	-12.169	-11.2	-11.914	-11.44	-10.633	-11.993	-13.774	-12.065	-11.982	-10.567	-11.508	-11.421	-11.262	-11.367	-11.275	-10.939	-12.29	-11.078	-11.008	-12.201	-11.748
3.1628	2.1968	2.6403	1.5767	3.0124	2.0556	2.3302	2.6446	3.086	2.1558	3.6717	1.3369	2.1616	4.0076	2.235	2.9615	2.766	1.505	1.9039	3.5308	3.1077	2.7404	3.3984	1.7944	3.5528	3.5066	1.6654	2.6044	2.9554	2.6793	2.4975	2.6115	2.1134	3.2545	2.965	2.1357	1.336	3.1185	2.7427	2.8166	2.8947	2.3169	2.1136	3.4841	2.5317	2.1388	1.8438	2.8761	2.8108	2.321
-4.1322	-3.9301	-5.5734	-3.8544	-4.7755	-4.63	-4.0472	-3.9303	-4.2184	-2.9433	-3.5697	-5.4124	-4.9685	-4.7594	-3.6087	-4.7862	-4.5251	-3.8791	-3.6303	-4.3132	-3.4877	-5.1139	-4.4161	-4.5204	-5.2429	-4.3169	-4.5012	-5.0655	-3.7567	-4.1436	-4.2155	-4.3634	-4.1874	-4.2038	-3.5292	-4.289	-3.6766	-4.2495	-3.0407	-4.052	-4.8999	-5.0731	-3.1991	-4.836	-3.1249	-4.713	-3.6885	-3.9655	-5.0729	-4.8583
-4.8528	-5.4947	-5.9625	-5.2706	-5.9095	-4.9504	-5.1589	-5.511	-5.3347	-6.2373	-4.741	-5.7941	-5.2075	-5.3058	-5.3214	-6.2083	-6.685	-6.3042	-6.0205	-5.762	-5.5523	-5.7487	-7.5106	-5.2702	-6.3722	-4.6894	-5.6309	-5.9434	-6.5107	-6.0281	-5.801	-6.289	-5.7066	-5.1825	-5.8237	-5.2051	-5.6817	-6.179	-5.0366	-5.3633	-5.391	-6.644	-5.6075	-5.6174	-7.6337	-6.0524	-5.4598	-4.9235	-6.0086	-5.5076
-1.8269	-2.378	-1.6942	-1.3515	-1.1205	-1.1586	-1.3215	-1.4661	-2.2797	-1.839	-1.3337	-1.4661	-1.6339	-0.28591	-1.7668	-0.91223	-1.9476	-0.95813	-1.3285	-1.7575	-2.746	-0.56185	-2.026	-0.20945	-1.8094	-0.98058	-0.73405	-1.1021	-1.4249	-2.6017	-1.4183	-0.66323	-0.99758	-1.3092	-1.2188	-1.1657	-1.4101	-0.90678	-2.6197	-1.9058	-1.0605	-1.2062	-1.1889	-1.3846	-1.5875	-1.6832	-1.7496	-1.575	-1.1685	-1.468
1.3795	1.424	1.8136	1.6716	0.44882	3.0855	2.3137	2.0344	1.205	1.3439	0.83739	2.4248	1.0554	2.0638	1.9357	3.0045	2.2882	0.7217	1.5957	1.391	1.206	0.95508	1.0652	1.6276	0.92162	1.4363	2.4487	0.53103	1.4533	1.9379	0.78169	0.32417	1.6676	0.777	2.5366	0.89857	2.8015	2.6025	1.924	0.50381	0.96766	1.0933	2.7726	1.9661	2.3538	0.48478	0.86108	1.468	1.4185	1.2417
-5.8026	-4.9133	-6.054	-5.0088	-4.9853	-4.6849	-6.6127	-6.048	-4.3209	-4.659	-5.3836	-5.1491	-4.377	-6.36	-4.7442	-5.3475	-5.0243	-4.905	-4.2115	-3.9873	-4.8912	-5.3008	-4.8362	-4.6836	-5.5481	-5.708	-5.0555	-4.802	-4.1952	-5.7142	-5.1194	-4.7772	-5.6046	-5.1673	-4.9572	-5.0853	-5.0507	-4.4638	-4.7001	-3.8816	-4.2587	-5.4603	-5.2812	-4.1167	-5.7076	-5.6468	-4.5455	-5.6162	-5.336	-4.9999
-13.889	-14.643	-15.212	-13.114	-15.1	-13.976	-13.739	-13.532	-14.027	-14.103	-14.17	-14.973	-14.351	-13.905	-14.045	-14.717	-15.241	-14.828	-15.554	-14.364	-14.745	-14.19	-14.09	-15.111	-14.641	-14.628	-14.495	-13.241	-14.409	-14.797	-15.641	-14.219	-14.523	-13.953	-15.32	-15.466	-14.385	-14.033	-15.79	-15.097	-13.696	-14.75	-14.669	-14.731	-15.401	-14.759	-15.125	-14.755	-15.3	-14.539
-3.1998	-2.7749	-4.2096	-2.5705	-3.5782	-0.96831	-1.5528	-2.8276	-2.3547	-4.0608	-3.7251	-2.0741	-3.4407	-2.3641	-2.3096	-2.8796	-2.2792	-2.8611	-3.1272	-2.7071	-1.8014	-3.1467	-1.609	-2.9043	-2.9143	-2.1555	-2.5651	-3.5201	-1.7568	-2.2106	-3.0402	-2.3364	-2.5515	-2.7948	-2.4452	-3.4678	-3.4485	-2.3362	-2.8852	-3.556	-2.6109	-3.198	-2.2544	-3.0308	-2.9884	-2.9951	-1.8285	-2.7741	-3.1617	-3.1571
-9.7952	-8.8071	-8.7065	-8.2721	-9.2785	-8.4084	-8.7749	-8.4124	-9.3846	-8.9624	-8.4769	-9.7777	-9.5079	-9.489	-9.2104	-8.9655	-8.984	-8.2585	-8.3151	-9.2502	-7.9409	-9.8422	-9.3889	-9.1817	-8.4993	-9.0013	-8.506	-9.6817	-9.9404	-8.8304	-9.0389	-7.6159	-8.4411	-8.373	-7.4257	-8.2625	-9.1438	-8.6101	-8.3709	-8.6008	-8.6912	-7.977	-9.6373	-8.9722	-9.3119	-9.3308	-8.5514	-8.896	-8.6421	-9.2482
-20.099	-21.205	-21.655	-21.515	-22.338	-20.065	-20.68	-20.503	-21.178	-19.157	-21.055	-21.243	-21.748	-20.758	-20.929	-20.653	-20.242	-20.385	-20.17	-20.417	-20.021	-20.708	-21.408	-21.37	-20.865	-20.64	-19.679	-21.633	-21.301	-20.99	-20.432	-21.052	-19.899	-20.564	-19.599	-21.181	-20.821	-21.292	-21.256	-20.125	-20.579	-21.88	-21.572	-21.125	-21.219	-20.5	-20.671	-21.788	-21.57	-20.631
-1.8688	-3.0076	-2.4049	-2.513	-2.1436	-3.1658	-3.4252	-1.9825	-2.9319	-2.516	-2.5901	-3.5667	-1.9498	-2.3129	-3.3304	-2.8066	-2.4669	-2.9107	-3.1157	-1.465	-2.1354	-3.2098	-2.5947	-2.5349	-2.2475	-1.4256	-2.6289	-2.3784	-2.6149	-2.637	-1.7649	-2.5458	-2.3838	-1.4059	-2.7403	-2.6202	-2.7371	-3.5634	-2.5752	-2.9961	-2.4206	-2.0807	-2.722	-2.8771	-2.3035	-1.7909	-2.1177	-2.6137	-1.9309	-2.7932
-13.766	-13.276	-12.743	-13.387	-12.167	-13.145	-12.14	-13.923	-12.807	-13.214	-13.258	-12.898	-12.631	-12.656	-11.914	-14.284	-13.646	-13.393	-12.646	-13.496	-12.405	-13.091	-14.437	-13.032	-13.114	-13.655	-13.287	-13.636	-13.024	-13.5	-13.177	-13.173	-12.469	-12.603	-13.68	-12.566	-13.188	-13.807	-13.602	-13.773	-13.855	-13.846	-13.461	-12.551	-14.022	-12.426	-13.05	-12.28	-12.691	-13.03
9.2386	8.8423	8.4066	8.4393	7.8417	7.9633	9.2016	7.6711	9.097	7.4837	8.8869	8.2139	7.69	8.9238	7.7632	8.2891	9.2144	8.5422	8.9138	8.302	7.9923	8.3566	8.8612	9.507	8.8043	7.6478	8.3162	7.8282	7.1521	9.0791	7.8824	8.4755	7.3928	8.7826	8.6895	7.7845	8.7431	9.363	8.0557	9.3139	8.2531	9.7017	9.7201	8.9472	8.425	9.166	8.5234	9.6633	7.4932	8.4734
-7.8531	-9.1365	-8.6814	-9.657	-8.4995	-8.445	-9.0549	-8.4004	-9.745	-8.7903	-9.4107	-8.0625	-9.1981	-9.7912	-9.7597	-8.9576	-10.089	-8.3897	-9.7562	-8.3574	-9.317	-9.0924	-9.198	-9.4426	-8.3231	-9.0425	-8.8564	-9.3759	-8.2838	-9.1659	-8.6066	-9.5107	-8.2133	-10.875	-9.3601	-9.3507	-9.273	-9.1858	-8.8236	-9.1329	-9.5469	-8.6852	-9.266	-8.6945	-9.5932	-9.2309	-9.8575	-9.0312	-8.141	-9.0502
-2.1789	-1.602	-0.49154	-1.779	-0.864	-1.6147	-1.7385	-0.86206	-1.54	-2.6258	-2.2598	-1.7657	-3.6157	-1.1959	-0.90625	-1.2682	-1.091	-0.077131	-1.4659	-1.8782	-1.5733	-2.0436	-0.64057	-1.7851	-1.8914	-1.6351	-2.6089	-1.1464	-1.1373	-1.1639	-2.3738	-0.5723	-1.5881	-2.0785	-0.030164	-0.68093	-1.7355	-0.99496	-1.5695	-1.0579	-2.0449	-1.0968	-2.3183	-1.2816	-1.8056	-1.247	-1.658	-2.305	-1.4849	-0.95333
0.77301	1.807	2.6456	1.2869	1.8129	2.1907	0.73982	2.0519	1.1516	1.2292	1.3118	1.1477	1.7204	1.7007	1.9335	2.0926	1.3732	0.81752	1.4877	1.567	1.584	1.7255	1.2601	1.3173	2.1965	1.3045	1.9994	1.5944	1.9857	1.4514	0.7094	1.1614	1.0475	1.4616	1.936	2.1987	0.68123	0.81171	0.96014	0.69463	1.0102	0.63136	2.5416	2.6073	1.0717	1.9691	0.76644	1.432	1.5284	1.3603
-21.468	-22.504	-23.194	-22.428	-23.015	-21.43	-22.206	-22.085	-22.214	-22.762	-22.656	-22.454	-23.429	-20.842	-22.855	-22.452	-22.722	-22.551	-22.429	-21.324	-22.734	-23.068	-22.05	-24.074	-21.257	-22.813	-21.96	-20.973	-23.256	-21.911	-22.129	-22.772	-21.726	-21.686	-22.785	-21.359	-23.063	-22.804	-21.926	-21.769	-22.001	-22.169	-22.422	-23.665	-22.639	-21.578	-22.381	-23.219	-22.671	-20.748
-13.682	-13.516	-13.53	-13.709	-14.762	-14.14	-12.983	-14.354	-13.946	-14.305	-15.182	-14.499	-14.151	-14.394	-13.577	-13.661	-14.135	-14.69	-14.305	-13.434	-14.049	-13.071	-14.058	-12.333	-14.07	-14.694	-14.008	-13.972	-14.916	-13.438	-14.608	-14.386	-13.611	-13.931	-14.11	-14.078	-14.155	-14.644	-14.011	-14.417	-14.379	-13.792	-14.363	-13.545	-13.715	-13.905	-13.571	-13.544	-14.742	-12.625
-3.5541	-3.883	-3.7351	-3.4047	-5.3063	-3.5605	-3.41	-3.8829	-3.9272	-3.8765	-3.4038	-3.3929	-3.8379	-3.9097	-2.6645	-4.0081	-2.7614	-3.1544	-3.7738	-4.3696	-3.1351	-2.9558	-2.9612	-3.5422	-3.6962	-4.1764	-2.5545	-4.0714	-4.3699	-3.929	-2.9436	-3.1875	-5.1807	-4.0487	-3.3558	-4.0233	-3.9826	-4.1263	-3.538	-3.443	-4.8043	-3.4454	-3.1546	-3.255	-3.2191	-3.6295	-3.9062	-4.4503	-3.5962	-4.1186
-13.111	-13.66	-13.068	-13.784	-13.157	-14.261	-13.73	-12.766	-12.562	-12.426	-12.444	-13.836	-13.108	-14.181	-11.901	-13.63	-13.885	-13.658	-13.028	-13.978	-13	-13.45	-12.644	-13.064	-11.539	-13.35	-13.269	-13.498	-13.976	-13.331	-13.064	-13.68	-12.737	-13.965	-12.227	-13.746	-12.119	-13.444	-13.263	-13.797	-13.512	-13.526	-13.53	-13.435	-13.066	-13.031	-14.073	-13.63	-13.18	-13.121
-9.2154	-9.7177	-10.04	-10.629	-10.28	-10.05	-9.9412	-10.142	-9.6522	-10.804	-10.457	-10.482	-10.956	-10.041	-9.3135	-10.015	-10.597	-10.32	-10.451	-9.7797	-11.042	-9.8218	-10.397	-10.389	-10.611	-10.106	-9.2668	-10.581	-9.7924	-9.7662	-10.071	-9.926	-8.5182	-10.587	-11.392	-9.7546	-10.176	-10.017	-10.537	-9.6744	-9.9329	-11.314	-10.403	-11.404	-10.734	-9.8247	-10.059	-10.404	-9.9668	-10.221
-9.4823	-10.304	-10.551	-8.9304	-8.6928	-9.4427	-8.6284	-9.5602	-9.5834	-9.9239	-8.8651	-8.9226	-9.3535	-8.8691	-9.7247	-8.4841	-9.3582	-9.0374	-10.217	-8.3966	-7.9588	-10.478	-9.492	-10.109	-7.8554	-9.4174	-9.7328	-9.5429	-8.4877	-8.9909	-9.7436	-9.8609	-9.0009	-9.7252	-9.5889	-9.5281	-9.0348	-8.405	-9.3566	-10.062	-9.7315	-9.5463	-9.6811	-10.178	-9.896	-8.887	-9.8874	-10.321	-8.9405	-10.22
-11.772	-11.686	-11.755	-11.843	-11.106	-11.283	-11.625	-12.336	-12.073	-10.679	-11.769	-11.652	-11.154	-11.606	-10.607	-11.376	-13.488	-11.622	-12.937	-11.619	-12.565	-10.688	-12.051	-10.694	-12.216	-10.695	-11.375	-11.534	-11.736	-12.458	-11.102	-10.604	-11.532	-12.414	-10.772	-10.812	-10.411	-12.006	-12.041	-11.894	-11.825	-11.515	-12.59	-12.913	-11.542	-11.53	-11.951	-12.813	-13.01	-11.443
-5.8543	-4.9297	-5.2432	-4.9075	-4.6299	-4.9744	-4.2748	-4.5401	-5.7121	-4.9246	-4.7879	-3.4296	-4.008	-5.0498	-5.283	-5.0594	-4.4081	-4.6891	-6.0439	-4.4599	-5.8587	-5.9327	-6.2205	-4.8898	-5.5521	-4.5058	-5.2806	-5.8945	-4.1634	-4.433	-4.6251	-5.0019	-4.7233	-4.7279	-4.0806	-4.9851	-3.7418	-4.8315	-5.7488	-4.5037	-5.1096	-4.0536	-4.9417	-4.8622	-4.7463	-4.4494	-4.3721	-4.7745	-2.8698	-5.1442
-10.964	-9.292	-10.664	-9.7549	-10.95	-9.6739	-10.072	-10.28	-9.5322	-9.262	-10.33	-11.756	-9.7799	-10.219	-10.671	-11.279	-9.1347	-10.347	-9.9469	-9.8805	-9.6226	-10.249	-11.361	-10.098	-10.432	-10.915	-10.078	-10.914	-10.367	-10.205	-9.8251	-9.5951	-9.9929	-9.2342	-9.0399	-10.086	-10.862	-10.763	-11.406	-9.9342	-10.632	-10.036	-9.41	-9.7883	-10.26	-9.8381	-10.926	-9.5545	-10.525	-9.8629
8.7636	10.25	9.852	11.034	10.987	10.208	10.028	8.8573	10.164	10.313	9.8855	9.335	10.189	9.6696	9.0596	10.287	9.4589	10.058	10.154	9.4219	9.2229	10.059	9.8631	8.4334	9.6516	9.7331	9.1514	9.8062	10.145	9.8127	9.7224	9.1482	9.3618	10.262	10.703	8.3485	8.9389	9.7027	9.1526	9.2857	9.9374	9.1985	9.9812	9.3039	9.566	9.4864	9.7518	11.006	10.355	9.6824
-3.1628	-3.0117	-3.4554	-3.5615	-3.1013	-3.0996	-2.9589	-3.1065	-2.9414	-2.7565	-3.2275	-3.5268	-3.2585	-4.3043	-2.3139	-3.2611	-3.1494	-3.8555	-4.3123	-2.6262	-3.0744	-2.8882	-2.6868	-3.787	-3.6214	-3.2743	-3.4945	-3.9164	-3.3503	-2.788	-3.8504	-2.7102	-2.9129	-3.5662	-3.3685	-3.4331	-3.7773	-3.6447	-2.5407	-2.1581	-4.3793	-4.3183	-2.4092	-2.5027	-3.1972	-2.8802	-2.6272	-3.4981	-2.6399	-3.4191
-6.2966	-5.9276	-4.7774	-4.6113	-5.0243	-4.4179	-5.5557	-5.2668	-5.4385	-6.2715	-5.5227	-5.4852	-5.6318	-5.2138	-5.926	-5.262	-4.7933	-4.6638	-6.8913	-4.7187	-4.9004	-6.3903	-6.3077	-5.3237	-4.9442	-6.8579	-5.4592	-7.4964	-5.1458	-6.0926	-5.5618	-5.3262	-5.2543	-5.8771	-6.0693	-5.117	-6.4862	-5.9862	-5.7635	-4.99	-6.4227	-5.152	-6.5525	-6.0373	-5.9871	-5.6885	-5.5983	-6.676	-6.0215	-5.0932
-0.57884	-1.094	-1.5878	-1.725	-1.5539	-0.99779	-1.169	-1.9522	-1.8525	-1.4112	-1.4901	0.26049	-1.9297	-0.71292	-1.176	-1.1524	-0.97513	-1.1364	-1.7036	-1.0563	-1.1762	-1.6216	-2.0443	-1.559	-0.17258	-1.0016	-1.9487	-0.93492	-1.1801	-0.91413	-0.51028	-2.1304	-1.5033	-2.4643	-1.2762	-0.27348	-1.9457	-0.77937	-2.0385	-1.4248	-0.37965	-1.2403	-1.0558	-1.9505	-1.3535	-2.7536	-1.5259	-1.484	-0.95266	0.34516
-5.6532	-4.2056	-4.9971	-3.4691	-4.4383	-3.7598	-4.3054	-4.0749	-5.8646	-3.8687	-4.0204	-3.8271	-4.4132	-4.046	-4.2645	-3.745	-4.6975	-4.1548	-4.6018	-5.2087	-5.317	-3.4789	-5.5888	-4.0026	-3.3989	-5.6115	-5.1138	-4.5523	-4.5079	-4.5418	-4.6537	-4.6793	-4.6037	-4.8354	-4.156	-4.6127	-4.9602	-4.6176	-3.5103	-4.1488	-4.1193	-4.3835	-4.2413	-3.7592	-4.3287	-3.005	-3.9866	-3.5684	-5.0803	-3.7726
-2.8476	-3.54	-3.4636	-3.3983	-3.1308	-2.7161	-3.0472	-3.4213	-3.4663	-4.1332	-2.5912	-3.7007	-2.8255	-4.4771	-3.7516	-4.142	-2.5107	-2.9576	-3.2664	-4.0862	-2.3201	-1.5368	-3.6968	-4.2202	-3.833	-3.0495	-3.0438	-3.6459	-2.0485	-2.3592	-2.4851	-2.7993	-3.442	-3.1195	-4.1906	-2.9137	-3.569	-2.4321	-2.7734	-2.5068	-3.7187	-2.688	-1.8352	-4.3635	-3.0455	-2.8766	-3.475	-3.1868	-3.7133	-2.5216
-1.9432	-3.2446	-2.9266	-2.5567	-2.6081	-1.349	-4.1397	-3.6245	-1.1818	-4.2528	-2.9491	-2.2371	-2.509	-2.9441	-3.2241	-2.3213	-3.4812	-3.1564	-3.4128	-2.7335	-3.138	-1.3159	-1.1723	-2.9295	-3.0147	-3.8865	-2.3404	-2.6873	-3.7554	-2.1862	-2.1127	-2.3641	-2.8952	-2.7991	-2.5598	-2.61	-2.2909	-2.2821	-1.1101	-2.437	-3.0426	-1.8728	-2.4302	-3.2619	-2.4399	-2.8289	-2.7241	-1.7763	-3.587	-2.9466
-2.9624	-2.6183	-3.3427	-4.1831	-3.3442	-2.8079	-2.5183	-3.4779	-3.8324	-5.1151	-3.1189	-4.2774	-1.6914	-3.1764	-4.3814	-3.4113	-2.9663	-3.1234	-3.3714	-3.7827	-4.449	-3.2693	-3.569	-4.0021	-3.4147	-4.5864	-3.3132	-3.2798	-4.1955	-3.267	-2.6003	-3.3683	-3.4909	-3.0221	-4.386	-3.6435	-4.0608	-3.1421	-3.1731	-3.6142	-3.127	-2.7904	-2.5182	-3.4957	-3.1732	-3.1138	-1.9303	-3.5247	-3.3049	-3.7857
0.26151	1.821	1.4529	2.3413	0.32286	1.4976	0.84235	1.6053	2.6602	1.1921	0.46608	1.7249	1.2508	1.4285	1.3808	1.067	1.7421	1.7555	2.0994	1.115	1.0797	1.6642	1.6388	3.3351	1.7343	2.4796	0.77971	0.59104	2.5936	1.1969	1.2207	1.8912	1.8689	1.7392	1.5758	2.3171	2.2223	2.3755	1.9244	0.69814	1.1696	1.2643	1.7221	2.2152	1.1264	1.4087	1.9315	1.543	1.5499	2.4938
-1.0444	0.75023	0.62849	0.19535	0.15076	-0.72712	-0.80127	0.54151	0.16908	0.73105	-0.20622	-0.28816	-0.73943	0.49673	-0.25058	0.54138	0.10075	-0.50095	0.19143	0.12824	-0.18565	-0.90913	0.029604	-0.17932	0.33314	0.82276	0.39168	0.70823	0.1328	0.12124	-0.79758	1.4215	-0.34606	0.78949	-1.0662	-0.74956	0.43732	0.522	-0.54413	-0.2756	-1.2227	-0.44313	-0.44699	0.21141	0.43323	0.26052	-0.086992	0.46812	0.045183	0.45198
-3.7229	-3.924	-3.4608	-3.2629	-5.1033	-3.8223	-3.6119	-4.3638	-4.4088	-3.8183	-4.9127	-4.4431	-3.73	-3.2203	-4.3815	-3.4157	-4.3587	-3.3301	-4.2834	-3.8714	-3.7789	-3.2346	-4.0858	-4.8282	-3.827	-2.9998	-4.4051	-3.9283	-3.5266	-3.6832	-3.3158	-3.6407	-4.4143	-3.8582	-3.8244	-3.8999	-3.9421	-4.702	-2.3699	-3.7989	-3.4127	-4.6754	-4.8562	-3.5403	-4.3932	-3.087	-3.4974	-3.7588	-3.2794	-3.9237
-12.092	-12.473	-11.729	-11.34	-11.251	-12.163	-11.741	-11.559	-11.576	-12.479	-11.452	-12.29	-12.11	-10.458	-11.669	-10.935	-12.48	-10.653	-11.77	-10.636	-11.685	-12.102	-10.904	-11.956	-11.191	-11.724	-11.864	-11.083	-10.264	-10.866	-11.576	-11.595	-11.602	-11.942	-11.459	-11.059	-11.699	-10.918	-11.793	-12.513	-11.049	-11.684	-10.438	-10.762	-12.28	-12.51	-10.865	-11.83	-11.891	-11.213
4.0264	4.7151	4.3088	5.3379	3.0986	4.5083	4.1501	3.7592	4.6237	5.2855	5.101	4.9349	3.0291	3.8602	4.243	4.1016	3.9897	5.6215	4.7193	4.1465	5.3722	3.4686	4.7295	3.2021	4.9101	4.6013	4.896	4.0972	4.1374	3.9458	5.3372	4.4658	4.5713	4.8107	5.8493	3.0977	5.0629	3.8649	3.6065	3.8696	3.8354	4.6043	3.8783	4.7201	3.736	5.022	4.5398	4.7342	5.3389	4.0956
6.8141	8.6955	7.4339	8.2362	7.604	7.2084	8.2518	7.1216	7.2017	8.3306	8.5518	7.8451	8.5037	7.8558	7.5419	7.3884	8.0859	8.2349	7.6549	8.3022	8.9859	8.049	7.9956	7.6553	8.6654	8.8349	7.7955	7.2526	6.3873	8.8046	8.4132	8.1725	8.6296	10.072	8.6022	6.5347	9.0974	7.1291	7.6009	7.9065	8.6832	7.9316	7.9007	7.973	8.6231	8.4079	7.7239	8.112	9.0269	7.5142
0.40368	0.73224	-0.33616	0.26053	-0.33611	-0.75437	-0.92941	0.060319	-0.50738	0.047327	-0.3556	-0.0010353	-0.15895	-0.23411	-1.1569	-0.48302	-0.018394	-1.3773	0.12521	-0.16468	0.22586	-0.2778	-0.19467	0.037471	0.91214	-0.42473	-0.29702	-0.28148	-0.19336	-0.62011	-1.0024	0.22062	0.10928	-0.35798	-0.73649	0.7064	-0.83255	0.11674	0.09161	-0.44883	0.73568	0.051569	-0.47291	-0.76532	-1.7581	-0.67999	0.17844	0.73468	-0.12871	0.31923
-0.61634	-0.33962	0.26996	-0.89313	0.54274	0.34427	0.88303	1.2191	0.55863	1.3204	1.1972	0.32075	0.94813	-0.065005	0.39818	-0.18792	0.58295	0.49197	1.4139	-0.37884	0.30284	0.090358	0.6697	-0.67703	0.80296	0.61617	-0.07842	0.41728	1.0904	0.3169	0.12826	-0.31098	1.3743	0.43542	1.501	0.98147	-0.17016	1.0783	0.42697	0.15199	0.14669	-1.6149	-0.46038	1.3761	0.75707	0.40113	-0.62431	2.1342	-0.20909	0.7088
-6.0035	-4.4546	-4.9914	-6.0319	-5.8488	-4.6852	-5.735	-6.5085	-6.2036	-5.4027	-5.9468	-5.5348	-6.4143	-5.1135	-5.5246	-5.3576	-4.7056	-4.1041	-6.3359	-6.0702	-5.3977	-6.1469	-6.1639	-4.7241	-5.2376	-5.5265	-5.4316	-6.3064	-4.2843	-5.7032	-6.2217	-5.2957	-5.2996	-6.0569	-4.4759	-6.193	-6.555	-5.0733	-5.1985	-4.7301	-5.636	-5.9576	-4.1359	-5.4445	-6.372	-6.6533	-5.4317	-4.1608	-5.8133	-5.6959
-14.072	-15.032	-14.709	-15.249	-14.074	-15.64	-15.882	-14.559	-13.887	-15.011	-14.759	-13.759	-13.696	-15.129	-14.026	-14.137	-15.229	-14.682	-13.509	-14.569	-13.637	-14.16	-14.463	-15.711	-14.112	-14.29	-14.447	-15.101	-14.214	-14.517	-14.311	-14.58	-14.697	-14.129	-14.873	-15.21	-13.568	-14.328	-14.774	-14.565	-15.368	-14.797	-15.548	-14.526	-14.319	-14.521	-16.294	-15.791	-15.275	-14.25
0.027271	-0.34264	0.61916	-0.09083	0.19502	-0.37863	-0.014966	0.98859	-0.18776	-0.39311	0.22954	0.010345	0.52413	0.50972	0.29049	0.62876	0.21881	0.37103	-0.60629	-0.81332	1.5305	-0.017403	0.32525	-0.15915	0.25493	-0.10663	0.023804	0.21352	-0.82812	0.50416	-0.55476	0.060544	-1.3552	-0.21284	0.086717	-0.22453	-0.72085	0.13847	0.19622	0.45459	1.4704	0.023463	-0.052391	-0.061505	0.21678	0.20785	-0.38132	0.013537	-1.2499	-0.55076
-1.4619	-2.1604	-2.4195	-3.1096	-2.2421	-1.9194	-2.5768	-3.9137	-3.2213	-2.3435	-1.7188	-2.9018	-2.9495	-1.7332	-1.01	-3.7013	-2.4138	-2.1834	-1.5476	-1.8321	-2.8465	-3.0163	-2.9885	-2.9529	-2.5803	-2.9306	-2.8323	-2.3824	-4.175	-2.8992	-2.9531	-2.5949	-2.1574	-3.2278	-2.3614	-1.9978	-2.7217	-2.8362	-1.2357	-1.517	-2.2778	-2.4501	-2.1733	-1.6424	-1.8067	-2.2436	-3.7951	-3.2636	-2.0846	-2.57
-16.937	-14.342	-14.026	-15.432	-14.167	-15.519	-15.09	-14.881	-14.292	-14.436	-13.401	-14.139	-15.254	-14.74	-14.684	-14.401	-14.7	-15.502	-14.469	-13.062	-14.959	-14.127	-14.624	-14.418	-13.708	-14.375	-15.476	-14.633	-15.254	-13.869	-14.147	-14.563	-14.907	-15.16	-14.429	-14.162	-14.829	-14.186	-14.374	-14.29	-14.552	-14.968	-13.856	-13.784	-13.898	-14.779	-14.736	-14.267	-15.473	-14.734
-14.13	-13.545	-13.382	-13.289	-13.023	-12.938	-13.342	-13.596	-13.726	-13.655	-13.301	-13.265	-13.749	-13.571	-13.421	-13.747	-13.444	-13.272	-13.447	-12.716	-13.676	-13.104	-15.333	-13.252	-12.607	-13.876	-12.617	-13.621	-12.889	-12.605	-12.503	-14.349	-13.361	-12.688	-13.212	-13.014	-13.156	-13.4	-13.379	-13.242	-12.77	-13.128	-12.551	-12.862	-13.435	-12.203	-12.769	-13.204	-14.631	-12.393
-10.645	-11.196	-11.057	-11.667	-11.768	-11.144	-11.48	-11.344	-11.618	-12.152	-11.198	-11.481	-12.445	-12.57	-11.624	-11.358	-10.484	-11.786	-10.834	-10.805	-11.748	-11.883	-11.433	-10.362	-12.245	-11.17	-12.13	-11.56	-12.21	-10.481	-11.924	-11.019	-11.962	-11.414	-12.251	-12.429	-10.483	-12.564	-11.456	-11.037	-11.055	-11.928	-11.839	-11.308	-11.205	-12.224	-11.729	-11.416	-11.388	-11.99
-12.085	-13.522	-13.13	-14.772	-12.632	-12.629	-11.892	-12.052	-12.506	-12.094	-14.12	-13.077	-12.454	-11.066	-13.391	-13.857	-13.591	-12.77	-12.6	-13.431	-11.952	-12.288	-10.959	-13.256	-12.692	-12.766	-12.777	-13.803	-12.89	-13.075	-12.705	-11.789	-13.587	-13.569	-12.885	-14.229	-12.975	-12.945	-12.721	-13.758	-12.46	-12.436	-12.182	-11.989	-12.909	-13.494	-12.758	-12.469	-13.019	-12.295
-4.2602	-5.8898	-4.5508	-3.5344	-4.0502	-4.293	-3.8653	-3.2667	-5.1991	-3.0326	-4.0527	-4.4735	-3.2791	-3.8831	-4.8027	-4.23	-3.7243	-5.4003	-4.6057	-3.5174	-4.7548	-4.1035	-3.8257	-4.3776	-5.1117	-5.667	-3.5766	-4.7112	-2.9212	-6.0667	-4.1733	-4.2989	-4.1101	-5.2413	-4.3311	-5.1641	-3.0434	-4.5295	-3.6748	-4.3762	-4.5618	-4.4471	-2.8724	-5.1494	-5.372	-4.5825	-4.0823	-3.4816	-4.6615	-3.7854
-10.914	-11.542	-12.462	-11.852	-11.402	-10.748	-12.071	-12.23	-11.594	-12.263	-11.914	-11.879	-11.371	-11.341	-11.431	-11.479	-11.196	-11.075	-11.227	-10.313	-11.439	-10.835	-10.706	-11.038	-11.213	-12.058	-11.03	-10.564	-10.773	-10.874	-11.315	-11.001	-11.386	-11.274	-11.989	-11.183	-11.691	-11.541	-10.994	-12.555	-10.967	-11.496	-11.011	-11.405	-10.678	-12.201	-11.867	-10.896	-11.17	-11.638
-1.7748	-0.57939	-0.42392	-1.3062	-1.4291	-2.0482	-0.439	-1.0355	-1.2598	-1.7011	-1.7741	-1.1708	-3.8647	-1.8881	-0.90106	-1.3684	-1.1589	-2.2952	-1.336	-1.2568	-1.4975	-1.4378	-1.0565	-1.9061	-1.2759	-1.3892	-1.5394	-1.6802	-0.52343	-0.63901	-1.5341	-0.92432	-1.1609	-0.49472	-1.3339	0.12832	-1.8212	-1.2096	-1.2535	-1.5102	-1.2529	-1.5724	-0.64261	-1.3874	-1.2665	-0.34055	-0.58682	-1.5293	-1.9084	-0.33401
9.8816	9.5847	9.783	9.9926	10.326	9.5747	9.1071	10.129	10.485	8.0976	10.624	8.8423	9.3646	9.5016	9.9092	9.773	9.0231	11.266	10.406	9.6571	9.354	9.9623	10.204	11.732	9.2684	9.9152	9.9783	9.8651	9.7414	8.7449	9.5672	9.5511	9.4711	10.232	9.0882	10.443	9.633	10.867	9.1628	9.8961	10.274	8.9491	9.1174	9.5444	9.6907	8.2732	10.653	10.256	9.6638	10.484
8.1803	7.2837	7.9903	8.7585	7.9912	8.956	8.6428	9.4976	7.3374	7.9209	8.5905	7.2406	8.0286	8.3275	7.9557	8.6741	8.6144	8.2969	7.0703	8.6275	7.7159	8.022	7.2851	8.3701	8.1399	6.9996	8.5941	9.0241	8.3029	8.2465	7.1289	8.3951	7.4716	8.4843	8.3556	8.8428	7.0442	7.8395	7.7476	7.1147	8.8446	6.4101	8.283	7.5721	7.0971	7.198	6.2315	8.7553	7.2192	7.8699
-3.506	-3.3523	-2.0136	-2.4875	-3.6566	-3.2544	-3.4985	-3.7951	-2.0669	-3.7816	-3.2085	-2.6595	-3.1127	-2.9704	-2.5984	-3.6199	-3.7315	-3.7455	-3.3055	-2.9549	-2.7395	-1.694	-2.7933	-3.418	-1.9038	-3.1042	-2.2935	-2.6733	-2.3611	-4.4474	-3.9737	-2.6832	-2.7316	-2.9125	-2.8753	-3.4213	-3.5532	-2.8592	-2.2324	-2.3726	-4.2685	-3.8854	-2.87	-2.8836	-3.1457	-1.9139	-2.8295	-3.5316	-3.6512	-3.5115
-3.0796	-4.0245	-4.0578	-2.4999	-2.4857	-3.5854	-2.8951	-2.5197	-4.8127	-4.0341	-3.6185	-3.4732	-3.9325	-2.6698	-3.0037	-3.9179	-3.2128	-4.4321	-3.1905	-2.8702	-3.5194	-2.5889	-2.9293	-3.0092	-3.8741	-2.8827	-3.528	-2.9453	-3.4768	-3.7255	-2.7996	-3.7172	-3.6551	-2.6682	-3.6996	-4.3319	-4.9689	-3.7389	-4.5728	-2.7954	-3.2144	-3.8441	-3.4648	-2.6633	-3.1801	-2.4111	-3.2897	-3.0952	-3.7117	-1.6407
4.7689	5.0673	5.3202	5.3728	7.0802	5.0427	4.8801	5.431	5.1479	6.6045	4.9148	5.7853	5.0305	5.5831	5.4238	6.1229	5.1631	6.7616	5.8464	5.8032	6.1948	5.6298	5.5938	5.7862	6.4958	6.3511	5.289	5.1677	5.0449	6.5774	5.9642	6.4873	3.7761	4.602	5.0944	7.1105	5.3089	5.5047	5.6152	6.1939	4.5469	5.9339	5.3529	5.463	6.0746	4.943	5.0739	5.1993	6.4748	5.3157
-1.995	-0.73132	-0.7728	-2.089	-1.7074	-1.102	-1.3494	-1.3726	-1.3178	-0.93584	-0.56092	-2.2454	-2.113	-1.6619	-0.38862	-1.4574	-0.71135	-0.74259	-1.0685	-0.80878	-3.091	-1.4883	-0.49314	-1.5244	-1.4124	-1.3969	-2.3675	-1.2643	-1.4586	-1.6543	-0.75583	-2.1984	-0.20118	-1.1114	-1.0133	-1.9323	-1.2508	-1.6286	-0.76436	-1.862	-0.71518	-1.8846	-0.97005	-1.5062	-2.3291	-1.112	-1.4901	-1.2987	-2.2574	-1.5585
-1.6272	-2.3467	-1.7809	-0.85372	-1.6134	-1.4688	-1.8172	-1.6077	-1.3127	-0.7989	-1.6608	-1.8077	-0.84909	-1.2282	-1.2419	-0.62333	-1.0161	-0.96407	-1.2641	-2.0042	-0.37974	-1.4601	-2.6116	-0.9865	-1.5503	-0.24679	-2.2377	-0.8858	-1.2772	-0.35518	-0.75083	-1.5414	-1.8887	-0.5082	-2.1551	-2.2168	-1.2184	-1.5029	-0.36501	-1.1148	-0.14633	-1.4008	-0.15175	-1.2045	-0.7702	-0.94013	-1.8844	-3.0063	-2.3362	-1.4755
-3.1069	-2.3059	-3.3349	-2.0299	-2.14	-2.7473	-2.4578	-2.3669	-2.671	-2.5968	-1.2772	-2.5877	-2.6158	-2.1184	-2.1414	-3.1397	-1.9479	-3.0259	-2.6025	-2.8421	-2.0278	-2.0271	-2.5191	-2.5216	-2.7208	-1.9107	-3.5741	-2.5425	-2.5915	-3.0659	-2.6285	-2.2215	-3.2013	-1.9379	-2.8567	-3.6314	-2.4518	-1.4609	-2.1855	-2.2412	-3.1551	-2.0497	-4.409	-2.2754	-1.4948	-2.8335	-3.8858	-2.8819	-2.1602	-1.8439
-11.896	-12.353	-13.498	-12.894	-12.69	-13.105	-11.884	-13.402	-13.916	-13.681	-13.219	-12.973	-12.07	-12.567	-12.513	-12.354	-12.931	-12.561	-12.619	-11.5	-13.64	-13.076	-12.593	-13.067	-12.689	-12.86	-11.914	-13.402	-12.126	-13.2	-11.038	-13.272	-13.233	-12.632	-12.264	-12.482	-12.14	-12.927	-11.763	-12.626	-14.46	-12.355	-13.198	-12.663	-12.215	-13.096	-13.685	-13.03	-11.509	-12.975
-0.15251	-0.26858	0.84059	0.74112	0.6682	-0.55751	0.95907	1.173	0.46262	-0.22767	0.31125	1.1418	-0.50909	0.72578	-0.17693	-0.17845	0.97207	0.079056	0.31726	-0.33351	0.90349	0.45729	-0.91346	0.1386	1.0275	1.0264	0.033829	0.12002	1.3132	1.4592	-0.34327	-0.0096193	-0.0096831	1.1544	-0.6373	0.25656	1.2883	-0.026006	-0.4542	0.95704	-1.2106	0.57992	-0.068905	0.26596	-0.85845	0.43586	-0.010923	-0.17085	0.30417	0.4971
0.24318	-1.0504	0.55267	-0.17366	0.90279	0.093593	0.31491	-0.16191	0.35236	-1.3685	-0.63861	0.29942	0.17999	0.86943	-1.23	-0.2126	0.47096	-0.71076	0.48487	0.60425	-1.0168	-0.57593	1.2552	-1.2848	0.23363	0.40684	0.683	-0.46389	-0.5391	0.21744	-1.6044	0.13649	-0.50814	-1.1281	0.042333	-1.3003	-0.61808	-1.0485	0.12462	-1.0595	-0.75024	-0.27054	-0.22438	-0.7147	-0.03918	-0.8338	0.79764	-0.14264	0.16614	0.56944
0.52577	0.53786	1.6039	1.6623	0.80227	2.045	1.0488	0.62529	1.5702	0.317	1.3616	2.1243	1.2245	1.9411	1.1061	1.5785	0.6726	0.89708	0.51369	1.6948	0.54661	0.35068	1.2372	0.63079	1.5053	1.4957	1.74	0.61015	0.56299	1.9606	0.95106	1.2553	0.72746	1.7636	1.2976	1.1052	1.939	1.4497	1.7339	0.67285	1.4115	0.95544	1.9135	1.3249	0.76728	1.0817	1.6369	0.97926	0.36105	0.77732
1.015	0.88663	2.0113	0.95949	1.2312	1.8516	0.88548	0.94693	1.1824	0.65211	2.1041	2.2708	0.9872	2.3195	0.96846	2.0493	0.87488	0.60062	2.0919	1.6011	1.4741	2.2298	1.7859	1.9891	2.2413	0.59009	2.4531	2.1519	2.308	0.44326	1.4402	1.4164	1.378	1.1297	1.4639	1.7544	1.4503	1.2387	2.6246	2.7226	2.3418	1.3896	3.0676	1.6067	1.1198	1.4656	2.4346	1.4114	1.7697	1.5338
0.39489	-0.71156	0.98953	0.60481	0.784	0.063758	-0.62675	0.37468	-0.4418	-0.13457	0.029124	0.3318	0.41396	-0.068105	0.9059	0.3863	0.0054319	-1.2205	-0.88335	-0.26552	-0.85399	2.1095	-0.60559	0.7086	-0.0022004	-0.90451	0.15586	-0.010831	0.38368	0.54399	0.26731	-0.54271	0.036203	2.0054	-0.77166	1.0346	0.041872	-1.0072	-0.36305	-0.30898	0.075028	-0.15657	0.36003	0.0096961	0.45526	-0.17558	-0.86967	0.52203	0.019857	0.36529
-0.3447	-1.0498	1.0417	1.0459	-0.23072	0.72102	-0.86681	0.21197	1.7465	1.2431	1.5322	-0.6503	-0.075368	0.39249	-0.16335	-0.09631	-0.032388	0.9918	0.59591	0.94636	0.15052	-0.55216	-0.20865	-0.59723	0.82977	1.4155	0.23153	-0.40718	0.52665	1.0353	1.3446	0.46963	0.58949	0.14694	0.68612	-1.5314	0.689	0.24302	0.44568	-0.13788	0.49525	0.73816	0.3596	0.10236	-0.16456	-0.013058	0.20904	0.8426	0.18053	-0.64262
-0.93342	-0.87312	-2.1661	-2.3642	-2.9669	-1.1593	-2.2032	-1.6909	1.0132	-2.2774	-0.4302	-1.8336	-0.47448	-1.7155	-0.90857	-0.88083	-1.7994	-1.7408	-0.62281	-0.97614	-0.9568	-0.9906	-0.45384	-1.0743	-1.8359	-1.2036	-1.5815	-0.99274	-1.4857	-1.8838	-1.103	-3.6916	-1.7445	-1.8878	-1.1206	-2.2403	-2.2195	-1.4211	-0.10869	-1.5417	-0.71136	-1.2735	-1.6258	-0.86257	-0.60395	-0.60016	-1.6121	-1.8178	-1.1389	-2.0085
-4.0997	-4.3837	-5.4602	-4.6532	-5.079	-5.482	-5.0939	-5.5529	-5.2329	-5.974	-4.3699	-4.9815	-6.4008	-6.5251	-5.6481	-6.9429	-6.3951	-5.5354	-5.165	-5.3041	-4.8539	-4.8991	-6.063	-4.3888	-4.9549	-6.0893	-6.3142	-6.3206	-4.5265	-5.1042	-6.055	-6.1225	-4.7814	-5.1857	-5.9554	-5.8462	-4.9766	-4.6546	-5.0488	-5.7362	-5.073	-5.7988	-6.2831	-5.6301	-6.4825	-5.127	-5.3072	-4.9625	-5.2961	-6.0039
-8.3453	-6.8571	-7.8671	-7.016	-7.5839	-6.7796	-7.8406	-6.7414	-7.3849	-6.9463	-6.6268	-7.1725	-7.6539	-7.3159	-7.1821	-6.3534	-7.3183	-7.7703	-7.0556	-7.3655	-7.4379	-7.9917	-7.1347	-7.9273	-5.8765	-7.3743	-7.1153	-7.7361	-7.9394	-7.6745	-7.2104	-7.8435	-8.6093	-7.62	-8.1399	-7.5611	-7.1397	-9.2285	-6.9958	-6.9121	-7.6426	-7.2578	-6.6974	-7.3763	-8.3578	-7.4141	-7.8464	-8.3667	-6.3708	-7.1946
-5.3144	-4.7517	-4.1313	-4.7594	-4.7619	-5.8002	-5.7239	-6.083	-5.2909	-5.422	-5.2503	-5.5889	-4.7744	-6.2224	-5.5741	-5.4782	-4.5704	-4.3645	-5.1422	-5.2591	-5.0997	-5.0291	-4.4783	-4.5651	-5.9797	-3.9912	-5.3627	-4.7839	-5.5921	-4.6499	-4.8965	-4.8147	-5.1243	-4.1799	-6.0243	-4.7141	-3.9741	-5.0714	-4.6379	-5.1304	-6.024	-5.498	-4.9866	-5.6448	-4.4967	-4.5054	-5.5127	-4.934	-4.9891	-4.5816
-1.1779	-0.89159	-0.8118	-1.8812	-1.856	-1.337	-1.8676	-1.4665	-0.69024	-0.76195	-0.82031	-2.1082	-1.8689	-0.91241	-1.7624	-1.9219	-1.7409	-1.2585	-2.2678	-0.84403	-1.0968	-0.536	-0.87982	-0.94268	-1.8769	-1.9212	-1.2536	-1.7734	-0.9198	-1.0248	-2.2553	-1.9473	-1.61	-2.2618	-2.0071	-1.7154	-1.2605	-0.63224	-2.0682	-0.83456	-1.9399	-0.99716	-1.8035	-1.5128	-1.7972	-1.1751	-0.97753	-1.3336	-0.32495	-1.8311
-4.6661	-3.6836	-3.6197	-3.9742	-4.1493	-3.4863	-4.2837	-3.8975	-4.2615	-3.7132	-3.8631	-4.6449	-4.8899	-4.1269	-3.8152	-4.4407	-4.7793	-4.4643	-3.8452	-3.948	-4.0123	-5.0099	-5.0668	-3.4386	-4.3851	-4.484	-4.4205	-4.9322	-3.9213	-3.9564	-3.7893	-4.3029	-3.3598	-4.3564	-4.5951	-4.5595	-5.5319	-5.3084	-4.3441	-4.3291	-4.0705	-4.2605	-4.3872	-3.217	-5.3433	-3.8768	-4.4864	-3.6599	-4.6454	-3.4819
-1.9665	-2.1457	-3.7282	-2.46	-1.6336	-2.6667	-2.9319	-2.6953	-2.8789	-3.7753	-1.8794	-1.9163	-4.1715	-2.4766	-2.0732	-2.6995	-2.3464	-3.4715	-2.7765	-2.6252	-2.6319	-1.978	-3.2585	-2.4781	-1.8854	-3.0034	-2.8708	-2.4796	-2.0607	-2.3933	-2.5483	-2.4028	-2.2003	-2.6395	-2.1213	-2.856	-0.613	-2.4519	-2.5765	-3.6845	-3.3845	-2.6551	-2.4393	-2.9386	-2.899	-2.1144	-3.1933	-2.1474	-3.553	-2.8735
-2.5428	-2.9398	-2.3974	-2.9872	-2.5902	-3.4647	-2.4071	-2.6579	-2.0133	-2.1989	-2.6137	-2.4689	-2.4779	-3.7264	-1.1504	-2.6358	-1.6201	-2.7896	-2.4809	-2.9181	-2.7444	-1.7926	-2.4046	-2.6243	-2.9773	-2.8889	-0.97983	-2.457	-2.316	-2.6455	-2.6199	-3.7943	-2.5383	-1.8571	-2.195	-2.904	-2.7369	-1.4545	-2.7328	-1.4065	-2.4205	-2.0798	-1.8905	-2.1669	-1.5834	-2.3685	-2.126	-2.2215	-1.7909	-3.5626
1.6411	1.9042	3.2104	2.5803	2.2544	3.4847	0.95177	2.7808	1.7655	2.7467	2.4189	2.7506	2.9261	2.0238	1.7717	1.4263	2.7396	2.6752	2.4073	2.2888	2.462	2.9903	1.4053	2.6404	3.964	3.0871	2.4031	2.3198	2.3599	2.3177	3.0349	2.6185	3.0055	2.3272	2.8944	2.1993	2.741	4.2481	1.9903	2.5774	2.398	2.2686	3.5249	1.8023	2.854	2.7816	2.4849	2.8132	1.5846	2.3385
-11.853	-11.927	-10.983	-12.815	-11.793	-11.713	-10.547	-12.633	-11.776	-11.548	-11.274	-11.633	-12.022	-11.278	-11.674	-11.361	-10.495	-11.584	-11.087	-11.674	-11.6	-10.367	-11.891	-12.58	-12.65	-12.599	-11.267	-10.733	-11.686	-10.745	-12.001	-10.06	-11.354	-11.522	-12.925	-12.099	-11.762	-12.555	-11.682	-12.082	-11.001	-11.375	-10.869	-11.319	-11.707	-12.295	-11.68	-11.168	-12.813	-13.242
-5.5372	-4.6099	-4.48	-5.5491	-6.5982	-5.9247	-5.2989	-4.5077	-5.2476	-6.2027	-4.9483	-5.7886	-6.1115	-6.106	-4.8186	-6.8558	-4.959	-5.4749	-5.0189	-6.9666	-5.4377	-4.9709	-6.3675	-5.9541	-4.3604	-6.4872	-4.8395	-4.7831	-5.9225	-5.0879	-6.1209	-5.6227	-6.1953	-5.4828	-5.2387	-5.1292	-4.8702	-4.7346	-6.3986	-5.0841	-3.7198	-5.7182	-5.254	-5.6599	-4.792	-5.3564	-5.6728	-4.8283	-6.591	-5.9558
-0.90177	-0.87553	-0.42448	-1.2919	-1.8643	-1.9059	-2.1453	-2.3464	-0.94804	-0.79193	-1.101	-0.97595	-1.6635	-1.3046	-1.9544	-1.8262	-1.821	-1.1717	-1.3569	-2.4576	-1.3091	-1.2645	-1.0597	-1.9997	-1.3188	-1.8148	-2.2937	-0.95309	-0.55146	-2.0637	-2.3638	-1.1285	-2.2315	-1.706	-2.0781	-2.2488	-1.3073	-0.79638	-1.7919	-1.3792	-2.0972	-0.82584	-2.4321	-0.74155	-1.0149	-1.1784	-1.3405	-2.5565	-2.3672	-1.2852
-4.0809	-4.4917	-3.0993	-4.4823	-4.6414	-3.9414	-3.0737	-4.5726	-2.9389	-4.3431	-3.103	-4.2544	-4.5339	-4.0495	-4.4021	-3.4305	-4.4628	-4.4541	-4.0511	-4.1405	-3.3488	-4.3661	-4.582	-2.7529	-3.6422	-4.7283	-2.9199	-4.0031	-2.6478	-4.2685	-3.2598	-3.1563	-3.0813	-2.3708	-4.0251	-4.4725	-3.7977	-3.6796	-3.0328	-3.0241	-3.1124	-3.8033	-3.1245	-4.4214	-3.2587	-3.685	-4.0381	-3.6111	-5.2499	-4.2399
2.3295	1.9434	1.1051	2.4296	1.6198	1.408	1.8217	0.9102	3.2658	2.4809	1.9633	2.0391	2.9002	1.2066	1.1164	2.3338	1.4291	2.7088	2.141	1.3652	1.7531	2.1903	1.6453	2.0437	2.0367	1.4527	1.5667	1.8963	0.82114	1.9889	1.4468	2.076	2.7718	0.39845	0.35887	1.4886	1.9761	1.7725	1.8073	2.2482	0.43412	1.4675	1.5114	2.3627	1.5616	1.4082	2.2316	1.3616	0.31801	1.7681
-11.51	-11.112	-10.843	-11.586	-12.193	-11.773	-11.5	-10.455	-11.27	-11.351	-10.845	-10.053	-11.676	-11.191	-10.336	-11.178	-11.505	-10.652	-10.983	-11.748	-10.935	-11.032	-11.174	-11.825	-11.136	-11.048	-10.755	-11.083	-11.229	-11.798	-11.255	-11.008	-11.137	-10.961	-11.307	-11.971	-11.803	-11.836	-12.591	-10.516	-11.906	-10.177	-10.424	-11.136	-11.432	-10.723	-11.1	-11.919	-11.624	-12.523
5.9827	6.8329	5.7856	5.5482	5.5333	5.4662	5.2316	5.7896	5.4284	6.809	5.2693	5.355	5.0422	5.9085	4.1813	6.0475	5.9258	5.8712	4.9467	6.2165	5.4614	5.7022	5.8855	6.2657	5.8256	6.2131	5.355	5.5213	5.9543	5.8018	5.3403	6.2683	5.8381	5.5834	5.1582	4.6576	5.1261	6.2392	6.1255	5.7214	5.1373	5.1853	5.966	5.9195	5.2826	5.8447	6.4902	4.9283	5.7986	4.6355
-14.139	-14.204	-12.413	-12.418	-12.489	-12.911	-12.308	-13.029	-13.675	-13.882	-13.634	-12.777	-13.097	-12.499	-13.005	-13.164	-12.395	-13.283	-13.377	-14.26	-14.035	-13.391	-13.334	-14.898	-12.694	-13.242	-13.471	-13.363	-12.411	-13.264	-13.583	-13.166	-12.893	-14.306	-12.584	-13.534	-13.561	-12.886	-13.599	-12.936	-14.077	-12.19	-13.253	-13.703	-12.688	-13.725	-13.959	-13.524	-12.984	-13.089
-1.4041	-0.44519	-0.70779	-2.3256	-1.6243	-2.5934	-1.5155	-2.3023	-0.88946	-0.73432	-1.7376	-1.701	-1.4257	-1.2005	-1.9154	-1.7358	-1.6751	-1.8029	-0.39625	-0.66359	-0.89673	-1.8912	-0.89789	-0.79601	-1.0058	-1.5269	-2.6091	0.15213	-1.4002	-2.2098	-1.336	-0.31189	-1.3531	-1.6276	-1.6467	-0.19315	-0.74824	-0.66168	-1.196	-3.1487	-2.554	-0.15131	-0.62764	-1.053	-1.1427	-2.5138	-2.3724	-1.8086	-1.4699	-1.7646
-22.515	-21.504	-23.861	-21.786	-22.127	-23.228	-22.916	-21.987	-21.626	-22.048	-21.85	-21.666	-22.895	-22.938	-22.394	-22.59	-22.265	-22.621	-21.508	-22.907	-21.389	-21.826	-22.515	-21.992	-22.235	-22.24	-21.787	-22.248	-22.643	-21.951	-23.402	-21.982	-21.626	-22.658	-22.564	-22.859	-21.904	-21.475	-21.71	-22.986	-21.888	-22.058	-23.309	-23.051	-21.959	-21.481	-22.492	-22.547	-22.149	-21.213
5.299	5.4993	5.9018	5.8033	6.9694	4.1229	6.348	5.5821	5.4151	5.3307	4.3425	4.0857	4.9939	6.1933	6.575	5.1453	5.2612	6.4147	5.4965	6.0101	5.7131	4.9158	6.9079	5.6558	5.3363	4.8896	5.7759	5.1209	5.3599	6.4014	4.8281	5.9915	5.8581	5.3572	5.2915	6.1246	4.2792	5.6039	4.7859	4.8117	5.6559	4.1166	5.4487	6.2381	6.0577	5.397	5.6745	6.1228	4.7229	4.9833
1.7518	1.0765	1.2969	2.1766	0.30035	1.5418	1.6858	1.0247	2.292	1.8045	1.1904	0.68051	0.36256	1.5734	1.4832	1.1725	2.193	1.492	0.75685	1.7878	2.4996	3.2247	1.7791	1.9273	1.5553	0.61451	0.48209	2.0607	1.3005	0.68217	1.9272	1.6562	1.0765	1.6989	0.79733	0.9304	0.27769	1.05	2.6312	1.9185	0.94154	0.45798	0.94643	0.78091	0.34418	1.0721	1.981	0.81221	1.4108	0.93102
8.8237	9.9395	9.8229	8.8536	10.453	9.4929	8.964	9.5522	10.21	10.76	10.277	10.564	10.678	9.8137	10.017	9.7784	10.965	9.4786	8.9114	9.5402	10.537	9.9677	8.7157	8.829	9.5592	9.8013	8.8552	10.193	9.7848	9.6884	9.5109	9.0515	10.263	9.6135	9.174	9.9839	9.1691	10.353	8.5145	8.8465	10.321	9.2065	9.2475	8.9242	11.258	8.746	9.2861	9.8688	10.146	9.6994
8.866	9.3977	7.5441	8.0219	8.0589	8.1589	8.6043	9.4512	8.6345	8.6758	7.7682	8.8241	8.7046	8.9146	9.1231	8.1613	8.9025	9.1358	8.6976	9.3692	9.5643	9.4259	8.2846	8.1764	9.1136	8.2816	9.5761	9.2948	10.199	8.2263	9.0357	8.5888	8.6418	8.0161	10.132	8.1713	8.4246	7.4888	8.2947	9.4281	8.8106	8.5455	9.5337	8.3129	9.8337	7.8702	10.197	7.4575	8.408	9.0466
2.7266	1.148	1.7678	2.321	1.9038	1.5413	1.7439	2.3858	1.1918	2.7205	1.5942	1.3522	2.224	1.4086	1.292	1.8329	2.4206	2.0212	2.1483	1.7349	1.3233	2.0457	2.5997	1.7271	1.1228	0.73631	1.6511	1.835	1.2617	1.0295	1.9831	1.6319	2.2111	1.2779	2.5537	1.6621	2.149	1.3483	1.5778	3.1523	2.6188	0.86733	2.1177	1.1729	1.002	1.5463	1.9567	1.3862	2.0552	2.0685
2.4508	1.8492	1.5062	3.7553	1.9174	3.9406	2.3912	2.7475	2.8532	2.1334	1.8166	3.3047	1.8408	2.5854	2.1618	2.3843	3.575	2.9714	2.8521	2.762	2.8759	2.4511	2.4336	3.3902	2.4487	0.83106	3.1689	2.8625	3.1091	2.8969	3.1846	2.6777	3.019	3.6118	2.297	1.6466	3.2946	2.322	1.9299	2.4838	2.9549	2.0405	2.8795	3.1977	2.8635	2.9764	1.7084	2.4626	2.8989	2.5008
-10.993	-10.973	-9.2883	-9.9188	-10.115	-9.8525	-11.393	-10.083	-11.533	-11.598	-10.824	-11.106	-10.783	-11.129	-12.121	-10.848	-10.793	-11.737	-11.02	-10.783	-11.457	-11.192	-9.6344	-11.177	-10.676	-9.9367	-11	-10.654	-10.776	-9.6391	-11.603	-10.775	-10.977	-11.55	-11.75	-10.444	-9.8992	-11.53	-10.304	-12.128	-10.768	-10.825	-10.323	-10.643	-9.9677	-10.682	-10.385	-10.704	-10.726	-10.746
-1.3052	-1.5271	-2.117	-1.6072	-0.73695	-1.2215	-2.4248	-1.0605	-1.2023	-0.83807	-1.0515	-1.1313	-1.4184	-2.091	-1.0616	-1.2376	-0.9424	-1.2176	-0.96941	-3.4049	-1.2868	-2.3774	-1.7232	-2.0344	-1.8054	-2.4878	-3.0568	-0.87092	-2.8394	-1.4568	-1.8226	-0.65787	-1.0314	-0.94711	-0.91625	-0.30799	-1.4828	-1.5657	-1.3556	-1.5089	-1.1239	-1.4509	-0.93007	-0.75387	-2.358	-0.97837	-1.9706	-0.53688	-1.7616	-1.9667
8.888	7.4803	7.6352	7.8119	7.2906	8.0169	8.1451	8.4363	7.8894	8.3613	9.7547	7.7036	8.4527	8.1899	8.2799	7.3141	7.6099	8.752	8.0804	8.3183	7.1317	8.285	6.5419	8.7148	7.3886	9.1406	9.0834	7.4194	8.0439	8.3852	7.8697	8.1791	8.9305	7.2983	7.7027	8.6171	8.9184	7.7324	7.4556	7.6769	7.5642	8.308	8.6875	7.6729	8.747	8.3295	8.2053	7.4874	7.8078	8.6907
4.8024	3.8693	5.9331	5.3295	5.8516	4.6474	4.8208	5.5167	5.4264	4.2117	3.7817	4.6563	4.8272	4.4996	5.3876	5.7577	5.335	5.2086	4.8794	4.9383	4.7776	5.3577	5.9015	5.2753	4.3925	6.5617	4.0959	5.7146	5.3233	5.1894	5.2331	5.3964	3.6347	5.4472	5.3019	4.667	4.5265	5.0103	5.6468	4.9534	5.2219	4.0819	4.8949	5.3209	5.4149	5.903	5.3115	4.6338	5.2884	4.6031
-1.7175	-0.78001	-1.2743	-1.8869	-1.0817	-1.2541	-2.1874	-0.67094	-1.9308	-0.94092	-1.4355	-1.567	-1.3149	-0.65824	-1.4386	-0.59743	-1.1997	-1.5404	-0.99671	-1.8653	-1.7738	-1.7795	-0.89791	-1.7744	-1.0895	-0.60166	-0.29767	-1.4292	-1.3258	-1.6734	-0.73894	-2.265	-1.9495	-0.35588	-1.0383	-2.2241	-1.9455	-1.7391	-1.1689	-0.65982	-2.145	-1.7153	-1.8782	-1.1878	-1.2564	-1.1359	-2.3287	-1.1361	-1.6499	-1.409
0.063425	-0.34757	-0.025786	0.36784	0.3244	0.12892	0.082069	0.35624	0.87724	0.35122	0.48669	0.76104	-0.088092	0.39027	-0.61492	0.079191	1.0045	1.0703	0.85639	-0.18127	-0.012268	0.086165	0.3409	0.075304	1.3575	0.86069	1.5138	-0.044826	0.47947	1.0193	1.4457	0.31692	0.22935	1.34	0.64404	-0.01893	0.21108	0.79767	0.98306	-0.8042	-0.15655	1.3627	0.062251	0.48977	0.32153	-0.04087	0.4131	-0.18375	0.71801	-0.046201
0.2093	0.69017	-0.38686	0.6421	-0.65462	0.89213	0.45533	0.62086	-1.1643	0.62446	0.37077	-1.2825	-0.71975	-0.94343	-0.14708	-0.46181	0.25614	-1.2471	0.55357	-0.11914	-0.7231	-1.1359	-0.061742	1.6571	-0.85399	-0.38578	-0.76946	-0.73599	0.077293	-0.24141	0.064779	-0.6338	-0.38944	0.21327	-0.087584	0.85838	-0.66523	-0.10161	0.64938	-0.17184	-0.10629	-0.69126	1.2068	-0.50079	1.4078	-0.70662	-0.21383	-0.801	-0.52901	0.57929
-13.514	-12.903	-12.725	-12.84	-13.863	-13.077	-13.224	-14.412	-13.546	-14.553	-13.006	-12.216	-12.591	-13.583	-13.403	-12.599	-13.343	-14.248	-13.649	-13.146	-13.061	-12.527	-13.433	-13.67	-13.296	-13.351	-13.897	-13.78	-12.803	-13.607	-12.387	-13.62	-13.185	-13.352	-13.214	-13.622	-12.688	-13.053	-12.771	-13.939	-14.03	-12.332	-12.667	-12.429	-13.052	-12.661	-13.473	-13.942	-13.855	-11.989
-0.85442	-0.5136	0.28829	-1.1216	-1.2527	-0.34983	-0.83179	-0.49255	-0.94093	-0.86174	0.37714	-0.44058	-1.2464	-1.3773	-0.46021	-1.3537	-1.5639	-0.79501	-0.17815	-1.4697	-0.81777	-0.8265	-0.19762	-0.34662	-1.0556	0.15608	-1.2369	-1.2857	-0.65835	-1.8901	-1.1574	-0.25264	-0.20674	-0.21195	-0.060517	-1.5136	-1.4862	-0.75772	-1.0123	-1.0455	-0.87794	0.11186	-1.0856	-0.18757	-0.53181	-0.91099	-0.58292	-0.02823	-0.75931	-1.7557
-12.825	-12.764	-12.445	-10.545	-11.352	-10.951	-11.714	-11.157	-12.418	-11.491	-11.433	-12.481	-10.912	-11.306	-10.406	-10.544	-12.595	-12.936	-11.358	-12.438	-11.369	-12.759	-10.713	-12.517	-12.645	-12.383	-11.813	-11.541	-11.932	-11.745	-11.702	-12.094	-11.988	-9.8134	-11.171	-10.586	-12.789	-11.519	-11.535	-12.671	-11.717	-11.458	-12.744	-11.732	-10.845	-11.941	-10.993	-10.921	-12.962	-11.851
-0.048706	0.47293	-0.017787	-0.83834	0.56215	0.86839	0.37777	0.96492	0.068641	-0.0048581	0.27561	1.3397	-0.70134	-0.29607	0.96264	-0.13137	0.88405	-0.21333	0.33076	-0.5945	0.6284	-0.17028	0.79441	0.48544	-0.70792	0.31272	0.88779	1.4807	0.27438	0.063647	-1.1002	1.1755	0.61148	-0.26442	-0.85174	0.042258	-0.5716	0.21672	-0.26119	0.75226	0.41107	-1.3064	-0.031301	0.049875	-0.53107	1.3376	-0.91218	0.21491	0.0606	0.63936
-13.475	-12.67	-13.758	-12.823	-13.749	-12.958	-12.479	-12.321	-12.781	-13.078	-13.26	-13.879	-13.611	-12.829	-13.735	-12.544	-12.361	-13.441	-13.446	-13.918	-13.458	-13.298	-13.148	-12.951	-12.984	-13.206	-13.176	-13.009	-13.209	-12.822	-13.8	-13.244	-13.754	-13.54	-13.404	-12.305	-13.063	-14.054	-12.865	-12.412	-12.176	-12.678	-15.04	-11.249	-13.43	-13.199	-13.904	-13.185	-14.254	-12.695
6.8779	6.8396	6.8219	6.0728	5.8206	5.9705	7.0558	6.8475	7.1737	5.9079	7.0566	6.7904	6.4859	6.6297	7.1048	7.0128	6.8788	6.0537	5.8092	7.7738	6.2876	6.7477	5.8659	7.0328	7.6707	7.3192	7.2328	7.7206	6.1787	5.4981	6.7545	6.9941	7.2975	6.8053	7.556	7.2168	7.6446	6.4868	7.5598	5.953	7.4065	8.0534	6.7089	7.4942	7.1139	7.4861	6.2753	7.0176	6.8278	6.1464
-2.8402	-4.4208	-3.6089	-3.0788	-4.7606	-2.7595	-4.0795	-3.7915	-4.3291	-4.3969	-3.2384	-4.2249	-4.6403	-3.789	-3.9632	-3.7097	-3.4524	-3.9388	-3.23	-3.732	-3.6531	-3.5859	-3.9364	-3.689	-1.9008	-3.3604	-4.0822	-3.4355	-4.4557	-3.7654	-3.7679	-4.6385	-3.0758	-4.6087	-3.6508	-3.2146	-4.0646	-3.4528	-3.9139	-3.7254	-4.626	-4.0243	-3.4913	-4.6089	-4.5022	-4.3237	-3.6644	-4.018	-4.0042	-3.8549
-2.8008	-2.4871	-2.4363	-3.7598	-3.1919	-3.202	-2.4269	-3.3399	-3.2481	-3.7268	-3.3145	-2.3409	-4.2067	-1.5133	-2.0653	-2.8867	-3.4766	-3.9767	-2.4882	-2.4928	-3.4476	-2.369	-4.4004	-4.2413	-3.8777	-2.5035	-3.4798	-2.819	-2.8313	-3.5164	-3.4944	-3.2159	-3.6783	-2.4676	-3.3986	-2.9034	-3.3414	-3.0828	-3.3338	-3.0748	-3.7874	-2.4192	-3.1253	-2.678	-3.5144	-3.222	-2.8659	-3.5191	-4.4719	-2.2344
-6.1231	-6.7445	-5.9836	-5.6114	-6.6929	-6.0364	-6.9759	-6.2557	-6.1661	-6.0428	-6.4649	-6.2313	-6.5864	-6.7163	-6.903	-7.1656	-6.1469	-8.0286	-6.363	-5.8102	-5.7284	-5.8042	-5.3687	-7.0056	-6.7885	-5.6552	-6.0672	-6.8032	-6.4753	-6.039	-5.6482	-6.9712	-5.614	-5.9216	-6.6633	-6.0709	-6.3174	-5.6082	-5.8961	-6.0486	-7.062	-6.2237	-6.5811	-5.3321	-7.2855	-7.0992	-6.8412	-5.9995	-7.1514	-6.9978
-0.48095	-0.15052	0.048223	-0.061506	0.29222	0.82216	0.20628	0.39811	0.32487	0.84613	-1.1229	0.77582	0.93181	-0.50006	0.61217	0.29155	-0.51241	0.73718	0.83156	0.37392	1.003	-0.55173	0.69598	0.85523	-1.2383	0.36522	0.27099	1.5487	0.32692	0.82617	0.027205	0.37439	0.32614	0.39929	0.76621	0.72269	0.27436	-0.95786	0.070821	0.48959	0.96898	0.024488	0.11637	0.99457	0.052425	0.89129	0.39605	0.58742	0.93305	0.32937
-10.615	-10.033	-8.2758	-9.3739	-9.6036	-9.4379	-8.6735	-8.9483	-9.6642	-9.2043	-9.171	-9.6191	-9.7304	-9.2951	-9.5914	-9.0898	-9.1212	-8.9055	-9.3604	-8.6987	-9.2604	-9.9054	-8.7541	-9.9033	-8.8366	-9.027	-9.1078	-9.9036	-9.597	-9.7876	-8.8195	-10.268	-11.047	-9.2493	-8.8842	-8.3319	-8.6299	-9.5869	-9.2173	-9.467	-9.5012	-10.499	-9.6755	-9.1777	-9.3499	-8.7381	-8.7915	-9.437	-8.2339	-11.534
-1.0136	-1.1925	-1.0379	-0.35038	-1.655	-1.1714	-1.4722	-1.6391	-1.3487	-0.60635	-1.4052	-0.69012	-1.6353	-1.1979	-0.93238	-1.527	-2.0492	-1.7861	-1.9632	-1.3448	-2.1998	-1.4731	-1.1128	-1.8759	-1.9632	-1.3593	-1.4655	-0.82999	-1.2174	-0.44486	-1.0081	-0.97828	-1.3063	-0.81387	-0.12303	-1.4982	-1.593	-1.1	-1.5732	-2.2667	-1.6466	-1.3394	-2.1364	-2.0897	-1.3397	-1.0071	-1.8575	-0.354	0.07111	-1.5754
-1.8346	-2.5223	-1.7274	-0.97198	-2.423	-1.432	-0.99228	-1.8176	-1.5602	-0.82962	-2.5044	-1.9351	-1.672	-1.579	-2.4816	-1.4888	-0.81322	-2.152	-1.0067	-1.9902	-1.6086	-1.6377	-2.3419	-1.4066	-3.1812	-2.0663	-1.0498	-2.0494	-1.9392	-1.9328	-1.7359	-2.523	-1.8583	-1.5203	-1.4467	-1.7988	-1.6254	-2.2528	-1.2396	-1.666	-1.5168	-1.9285	-2.7881	-1.1354	-1.8076	-2.1008	-2.1984	-2.1872	-1.2093	-2.0674
-12.242	-12.96	-12.865	-12.48	-13.526	-13.206	-11.906	-13.106	-12.647	-13.275	-12.941	-12.776	-13.083	-12.191	-12.838	-12.915	-13.145	-11.841	-12.304	-12.967	-12.829	-13.012	-12.842	-12.574	-13.341	-12.467	-12.737	-13.348	-11.843	-12.432	-12.672	-12.468	-12.699	-12.786	-13.057	-12.811	-13.38	-12.871	-13.043	-12.661	-12.673	-12.145	-13.191	-11.668	-13.305	-12.436	-13.257	-13.247	-12.046	-11.698
-3.7427	-3.5125	-4.6012	-4.5171	-4.2407	-4.1938	-6.3386	-5.2308	-5.2686	-4.6167	-4.7917	-4.5342	-5.1339	-5.1961	-5.4145	-3.54	-4.5542	-4.9985	-4.9097	-4.3391	-4.2627	-4.3577	-5.5482	-4.5114	-3.7682	-4.858	-4.7947	-4.421	-5.0686	-3.7861	-5.2106	-4.3322	-3.4536	-4.1431	-4.5578	-3.6694	-5.5284	-4.8798	-3.6209	-4.6065	-4.7232	-5.6879	-4.6091	-4.2344	-4.2062	-5.0387	-3.1493	-4.886	-5.8784	-5.33
0.91643	0.63046	1.0392	0.33379	-0.67995	-0.17815	-0.45057	-0.59803	1.1671	0.098266	0.51464	1.1367	-0.32023	0.30883	-0.54149	0.13232	-1.0751	-0.2475	-0.33456	0.089052	1.1002	0.94509	0.030056	0.2725	0.71429	0.66491	-0.29093	0.25069	-0.04122	0.37089	0.56627	-0.04209	0.88722	0.50544	0.10556	0.8937	0.33493	-0.6352	0.87484	0.52116	-0.039992	0.069892	0.80886	-0.63393	0.59929	0.42027	1.1776	0.33945	1.4351	0.79565
-10.009	-8.9168	-9.9287	-8.0718	-9.3173	-8.8899	-9.6983	-8.4178	-7.9439	-9.7704	-9.2737	-9.5182	-9.5886	-9.4775	-9.2251	-9.5379	-10.253	-9.5705	-9.9842	-8.7969	-9.2406	-9.7331	-9.4194	-8.5536	-9.3912	-10.184	-9.773	-9.8898	-9.2292	-9.5696	-8.8893	-7.5089	-9.5927	-8.9968	-8.7861	-8.8668	-9.2929	-8.7772	-8.0957	-9.9153	-9.2898	-8.6439	-8.9191	-9.8373	-9.4857	-9.5902	-10.941	-9.1063	-9.3826	-9.0448
-5.2816	-6.227	-6.2612	-6.162	-5.3892	-6.2411	-5.7636	-6.307	-7.1129	-7.0242	-6.6298	-6.5553	-6.6253	-6.7	-5.9755	-5.9434	-6.2669	-6.6223	-5.3992	-6.411	-6.5071	-5.2826	-5.5022	-7.2183	-6.0987	-6.4497	-5.4497	-6.8594	-5.3738	-5.4087	-6.3836	-6.2864	-7.09	-6.0062	-6.0438	-6.5519	-5.5287	-8.2123	-7.0256	-5.9598	-5.8989	-5.612	-5.5508	-7.3031	-5.3851	-5.5479	-6.7172	-6.1655	-6.1455	-6.0469
-6.6699	-8.5178	-8.3712	-7.8304	-7.1169	-6.7488	-7.7161	-8.2975	-7.7964	-6.4328	-7.0055	-9.3627	-7.2387	-6.8594	-8.2602	-8.7929	-6.2068	-7.7209	-8.4416	-7.1021	-6.4571	-7.3657	-7.2185	-7.7222	-6.7103	-8.2271	-6.9174	-7.0086	-8.0436	-7.8544	-7.6892	-6.578	-7.8833	-8.038	-8.1513	-7.5546	-7.174	-7.1226	-7.9204	-7.8399	-7.6076	-7.1963	-7.2328	-8.2744	-7.7236	-7.7968	-6.8278	-7.6627	-6.7203	-6.6964
-13.522	-12.946	-14.166	-14.292	-13.447	-14.751	-14.421	-14.354	-14.148	-14.507	-13.162	-13.177	-14.737	-13.903	-14.079	-12.797	-15.071	-13.785	-13.722	-13.871	-13.427	-12.457	-13.662	-14.188	-13.036	-14.252	-13.761	-13.156	-13.882	-13.869	-13.239	-14.866	-14.986	-13.6	-13.704	-14.189	-14.19	-14.153	-15.234	-13.981	-14.031	-14.099	-14.556	-13.878	-14.111	-14.091	-13.477	-13.843	-13.109	-15.484
-2.8556	-1.6384	-0.7611	-1.4865	-1.1862	-0.36858	-2.528	-1.9114	-1.8523	-1.6415	-0.70558	-1.5587	-1.6097	-2.6333	-2.3288	-0.93482	-1.3589	-1.1962	-1.3196	-1.3975	0.15911	-1.4783	-0.76141	-1.6424	-1.0049	-1.0572	-1.8461	-2.1254	0.38861	-0.34092	-0.98315	-0.52586	-0.69486	-1.8754	-2.174	-1.8131	-1.59	-1.6007	-1.227	-2.2022	-2.0348	-0.20579	-1.3338	-1.3812	-0.67032	-1.78	-1.4988	-1.5473	-1.5698	-1.2501
-9.292	-9.8053	-8.8958	-9.1133	-8.1598	-9.6944	-9.29	-11.01	-8.6323	-10.008	-9.4163	-9.2056	-9.3603	-8.9513	-10.096	-11.212	-9.4272	-9.6378	-8.9965	-9.3335	-9.6736	-8.6372	-9.2476	-8.6167	-10.168	-10.329	-8.7373	-9.8227	-8.5544	-9.2875	-8.9294	-10.07	-10.465	-9.5064	-9.9924	-8.8216	-9.4204	-8.8314	-9.2484	-8.0206	-8.8527	-8.7219	-8.8186	-8.6639	-9.1812	-8.6723	-10.215	-9.5507	-9.5611	-9.1949
-14.816	-14.633	-14.615	-15.057	-15.045	-15.181	-14.446	-13.742	-14.345	-14.932	-14.874	-13.803	-13.889	-14.004	-13.422	-14.041	-14.71	-14.584	-14.897	-15.074	-14.817	-14.463	-15.185	-14.013	-14.553	-14.246	-15.511	-13.948	-13.931	-14.224	-15.517	-13.275	-14.182	-14.18	-14.369	-15.446	-16.006	-14.2	-15.189	-14.643	-15.279	-14.755	-15.289	-15.409	-14.98	-14.453	-14.884	-14.276	-13.425	-15.877
1.3963	0.30845	2.2025	0.94609	0.71694	0.67463	1.0686	0.59566	0.22795	0.8304	1.1936	0.86483	0.83407	1.8403	0.87876	0.78574	0.90519	2.296	1.9443	0.76146	0.42055	0.79243	0.61259	0.19916	0.056053	0.97247	2.1011	0.89805	0.34873	1.117	0.88392	1.3255	0.74	1.1362	2.164	0.86664	0.70605	1.6412	1.3529	1.3236	0.97431	2.4351	1.6438	0.88907	-0.3084	1.4403	0.042347	1.7208	0.70164	0.38343
6.3522	7.5473	7.5602	6.787	6.446	6.6838	6.5275	6.1283	6.627	6.5981	7.1033	6.841	6.7772	7.2893	6.0774	7.2011	7.2573	7.1032	7.3081	6.7896	5.8773	7.7338	5.6875	7.3296	5.9033	6.5687	6.4458	7.8865	6.7844	6.8249	6.0802	6.2565	5.8472	7.0484	7.4169	6.708	7.5489	6.4865	7.1503	7.1425	6.8123	7.6462	7.2387	8.2536	7.5567	8.1342	8.1219	7.1683	5.7881	5.4241
-2.7045	-2.7048	-2.7015	-3.255	-3.8705	-2.948	-3.7347	-4.0685	-2.302	-3.3733	-3.0322	-3.2813	-2.7807	-4.4395	-4.861	-3.7968	-2.9195	-4.2011	-2.5388	-2.5642	-2.144	-4.0828	-3.2641	-3.0657	-2.7577	-2.0356	-3.5057	-3.2208	-3.1765	-3.7373	-3.2585	-4.0239	-3.3994	-2.9577	-2.3309	-3.1739	-1.5601	-3.5369	-3.4808	-2.8024	-3.2446	-2.2201	-2.6533	-3.3519	-2.9611	-3.0984	-2.5291	-2.3293	-2.8848	-2.7282
4.2106	3.4896	4.5694	4.5768	4.4092	3.7372	4.6968	4.5233	5.2613	5.4933	2.6216	4.6626	3.9219	4.9591	5.21	4.595	5.5118	4.091	3.5072	3.871	4.6889	4.8641	4.052	3.8802	4.6589	3.9704	3.9621	3.6266	4.1222	5.0346	3.7603	4.1848	4.8288	3.6928	4.3394	3.8938	4.4745	3.7786	2.7796	4.1034	5.2376	4.2904	3.4704	4.6476	3.9233	3.4646	3.4756	4.5527	4.6151	5.2894
2.0629	3.7823	2.5555	2.2427	3.5372	1.6128	3.0642	2.0005	2.2484	1.0868	1.3492	1.7935	3.2233	2.0358	1.8499	3.5136	3.0154	2.7719	2.4475	2.9489	1.4498	1.9787	2.6422	3.7895	2.8009	2.9	3.1782	3.2768	2.2972	3.5638	2.2616	3.231	2.5818	1.9566	2.1403	2.8143	1.6039	3.2348	2.8473	2.1741	1.5796	2.1355	2.295	2.3818	2.3526	1.5819	2.8889	2.6426	1.3949	2.176
0.67481	-0.32078	0.61504	-0.20145	-0.63689	0.55276	-0.59458	0.23182	0.50252	-0.15082	0.84586	0.3017	1.0554	0.6465	0.31477	0.36904	-0.44112	-0.11711	-0.067673	-0.00097347	-0.90557	-0.65305	-0.36011	-0.22322	-0.83851	-0.33154	0.54559	-0.098712	-0.42259	-0.071777	-0.46348	-0.093236	-0.85411	-0.10328	-0.77334	-1.2406	0.30943	-0.95634	-0.42499	-0.24057	-0.16541	-0.87985	-1.0397	-0.2279	0.70327	-0.86143	-0.59618	-0.10312	-0.11685	-0.5396
-9.08	-7.9844	-8.9621	-9.5896	-8.3847	-9.6274	-8.0393	-8.159	-9.7363	-8.3939	-8.9037	-8.5708	-9.2293	-9.6333	-9.5784	-9.4982	-8.3294	-8.6644	-9.4471	-8.4814	-8.6353	-7.619	-8.5432	-9.1116	-8.4547	-9.363	-8.6124	-8.8265	-9.72	-9.2203	-9.0425	-9.2186	-8.2422	-8.7312	-8.7682	-8.3308	-9.4427	-8.8897	-9.0201	-9.5646	-9.2376	-9.3192	-8.6367	-10.043	-9.9091	-9.5165	-9.3622	-9.5057	-8.9666	-9.787
-2.4227	-2.3153	-3.3506	-2.7758	-3.0869	-3.4593	-2.4741	-2.3323	-2.0112	-3.019	-2.1036	-2.0456	-1.7294	-1.8128	-2.4329	-2.023	-2.7655	-2.5325	-2.2218	-2.875	-2.7132	-3.5358	-2.1502	-2.4814	-2.5174	-3.2947	-1.9765	-1.6874	-1.6986	-1.9231	-2.4354	-2.7039	-3.5493	-2.3573	-3.9068	-3.193	-1.9355	-3.2202	-3.5403	-2.1297	-4.1357	-0.98294	-1.9474	-2.3055	-3.5832	-2.667	-3.0678	-3.2483	-3.0241	-2.723
6.8368	7.2967	6.4081	6.963	6.9824	7.4111	6.2429	8.0758	6.6215	6.8511	7.4297	6.4706	6.4605	5.9343	8.1101	7.1396	6.8397	8.5076	7.308	7.1076	6.8301	7.3871	8.0808	6.3945	7.3131	7.0552	7.3602	7.6257	7.6371	7.61	6.4324	6.8616	6.4481	6.4568	5.9714	6.655	5.9171	7.2912	6.2586	6.888	6.1305	7.6117	7.6886	6.2529	7.3709	7.2327	7.1881	6.9174	7.3892	6.3478
-20.241	-20.059	-21.146	-20.25	-20.477	-21.74	-21.224	-20.883	-20.64	-21.77	-19.82	-20.511	-20.631	-21.151	-20.512	-20.077	-21.03	-19.969	-19.513	-20.393	-19.938	-20.796	-20.455	-21.11	-21.431	-19.627	-22.091	-21.233	-20.508	-21.185	-19.63	-21.5	-19.978	-22.12	-21.559	-20.568	-19.922	-21.029	-20.826	-21.087	-20.842	-21.071	-21.426	-20.961	-19.819	-21.202	-20.212	-21.64	-20.534	-20.678
-13.861	-14.391	-14.363	-12.522	-13.495	-13.124	-14.279	-13.904	-12.887	-13.172	-12.288	-13.422	-12.466	-14.032	-12.018	-12.673	-13.973	-13.204	-13.585	-13.946	-13.77	-12.032	-14.347	-13.451	-12.134	-13.324	-12.181	-14.297	-12.716	-13.548	-14.394	-13.117	-13.101	-12.723	-13.381	-13.643	-13.254	-13.773	-13.69	-13.823	-13.288	-14.333	-12.061	-12.563	-12.561	-12.311	-15.563	-12.847	-12.911	-13.252
-0.83817	-1.0608	-2.0295	-1.55	-2.1713	-2.8823	-1.1636	-2.1149	-1.1215	-1.6851	-1.7108	-2.4434	-1.5623	-2.2551	0.099794	-1.4327	-2.3394	-2.2116	-2.3974	-2.0208	-1.3709	-1.9514	-2.3507	-1.5614	-2.861	-2.4875	-2.0201	-1.1393	-1.4992	-1.2835	-3.1214	-1.9592	-1.0176	-2.6742	-1.9831	-1.9588	-2.2364	-2.4626	-2.0301	-1.1596	-2.1144	-3.0462	-1.9229	-2.17	-2.1007	-1.1208	-2.1296	-1.3907	-1.3016	-1.6312
3.7144	3.5269	4.0153	4.1519	4.499	3.5441	3.4131	4.0483	4.5123	4.0575	4.612	3.7603	3.601	3.4134	4.9738	4.8588	4.9838	4.0934	3.8548	5.0017	4.2092	4.6468	3.7119	5.9665	4.336	4.1901	5.276	4.6529	5.3597	3.6007	4.3918	3.4136	4.5375	4.2794	3.9854	5.1227	4.8934	4.557	4.4657	4.8214	4.2052	3.9816	4.2026	5.2044	4.3617	4.2102	3.0094	5.0497	3.7897	5.4441
-12.23	-12.311	-11.5	-11.886	-11.959	-12.97	-11.242	-11.771	-11.155	-11.942	-12.012	-11.245	-11.306	-12.651	-11.248	-11.41	-11.256	-11.963	-12.144	-11.997	-12.391	-11.493	-12.709	-11.654	-11.844	-11.578	-10.744	-11.868	-11.114	-11.872	-11.773	-12.02	-12.089	-12.856	-11.293	-11.904	-12.038	-12.397	-12.112	-11.615	-13.036	-13.282	-13.407	-11.699	-11.303	-11.03	-11.255	-10.143	-11.501	-12.686
-11.889	-13.275	-12.802	-13.311	-11.577	-13.64	-12.432	-13.876	-12.223	-14.142	-13.201	-12.567	-12.317	-12.518	-13.239	-13.343	-12.532	-12.83	-12.323	-11.922	-12.796	-12.692	-13.05	-12.656	-13.099	-12.761	-13.257	-12.072	-12.327	-12.112	-12.869	-11.643	-12.226	-12.06	-13.622	-13.593	-13.529	-12.796	-12.676	-13.726	-11.518	-12.614	-13.638	-12.935	-13.881	-12.176	-12.205	-12.384	-13.401	-12.925
-0.84549	-1.5858	-0.55554	-1.3083	-1.3028	-1.7197	-2.0081	-0.78885	-0.95444	-0.36129	-2.6145	-1.1688	-1.6266	-1.6261	0.002497	-0.44104	0.0083528	-1.2277	-0.9558	0.27325	-0.50073	-1.6556	-0.8072	-1.2321	-2.1259	-1.0519	-2.1415	-1.5786	-1.3294	-1.9548	0.36246	-0.65691	-0.82454	-1.3449	-0.73568	-1.6102	-1.1468	-0.68649	-0.74237	-1.8493	-1.3806	-1.0051	-0.047075	-0.90839	-0.81051	-1.791	-1.3265	-1.7259	-1.359	-1.2769
-1.5316	-0.88511	-1.1196	0.394	-1.0887	-1.8548	-1.3833	-0.98443	-1.5125	-0.27336	-0.20361	-1.3367	-1.2482	-1.2735	-0.95909	-1.5008	-1.5848	-1.2585	-1.381	-0.44253	-0.66467	-1.3617	-2.0313	-1.3542	-1.4706	-1.7356	-0.51957	-1.4998	-0.90628	-2.0607	-1.2919	-1.682	-1.145	-0.3267	-1.0424	-1.3133	-1.1229	-0.90544	-2.3508	-1.2072	-1.7294	-0.87985	-1.2696	-1.747	-1.0711	-0.97722	-0.54719	-1.545	-1.0885	-1.4954
-3.0728	-2.4115	-3.4775	-4.3442	-3.7317	-4.2139	-3.9069	-3.4351	-2.9092	-3.6986	-4.7672	-4.0068	-3.5886	-4.3644	-2.9321	-3.2506	-3.2082	-3.7409	-4.1327	-2.8145	-4.3871	-3.81	-3.2628	-4.4474	-4.0255	-4.1509	-3.6481	-2.8902	-5.1191	-4.5158	-4.9155	-4.0374	-3.497	-4.6843	-3.5205	-4.346	-3.131	-4.6048	-4.2282	-5.2477	-3.1802	-3.6656	-4.0585	-3.2136	-3.8332	-3.9521	-3.4681	-4.7932	-3.3127	-4.3332
-3.5357	-4.1089	-4.2257	-3.5967	-4.4859	-3.7101	-4.6193	-4.8667	-4.0987	-4.2886	-4.535	-4.4662	-2.4797	-4.9152	-4.604	-3.508	-4.9692	-3.6469	-3.7742	-4.8136	-4.5055	-3.8089	-3.3675	-4.0455	-5.7821	-4.3257	-3.7454	-4.0952	-4.209	-4.0233	-4.7668	-4.0353	-5.3593	-4.0045	-4.8626	-4.2639	-3.8578	-4.1732	-4.3786	-5.111	-4.7983	-4.2121	-3.1096	-4.4894	-4.1823	-4.7504	-4.1141	-4.455	-4.6432	-4.2645
1.2456	0.51877	1.9788	0.029754	0.28523	1.5885	0.96937	1.1525	1.1186	2.2956	1.3679	-0.07121	0.58832	0.71363	1.6558	1.417	0.064978	1.5059	1.6922	1.5596	1.8804	2.3503	0.5631	1.1979	1.7435	1.7882	0.98696	1.0539	1.3952	1.6314	0.75589	1.3564	0.93308	1.8917	2.2459	1.1531	0.98697	1.0935	0.38553	1.3555	0.76088	0.72128	1.1416	0.74243	0.18127	0.095367	0.74796	0.63265	0.57584	2.0445
-13.471	-12.799	-12.738	-13.504	-14.14	-12.63	-13.14	-14.946	-14.017	-12.596	-13.586	-13.023	-13.038	-13.429	-13.288	-12.397	-12.672	-12.616	-12.771	-12.758	-13.007	-12.781	-13.919	-13.443	-12.102	-12.542	-13.585	-12.736	-12.851	-13.81	-13.326	-12.261	-13.322	-13.567	-13.618	-14.208	-13.186	-13.243	-12.795	-13.012	-11.807	-14.511	-13.677	-12.992	-13.752	-12.844	-13.716	-11.69	-13.904	-12.203
-9.1094	-10.431	-10.671	-11.576	-10.117	-9.9998	-10.86	-10.135	-10.343	-10.237	-10.504	-11.897	-10.255	-11.371	-10.028	-10.557	-10.316	-9.7587	-10.825	-10.534	-10.061	-11.52	-11.46	-11.438	-10.747	-11.433	-11.077	-9.8466	-11.131	-11.145	-9.8235	-10.748	-11.239	-9.6063	-10.295	-10.338	-10.475	-9.6561	-10.285	-9.4633	-11.642	-11.221	-10.997	-11.185	-9.6969	-10.153	-10.786	-11.043	-10.665	-10.184
-4.7698	-5.7773	-4.2932	-4.4406	-4.3189	-4.8376	-3.998	-3.6582	-4.0003	-5.3314	-4.8191	-4.302	-4.9983	-4.2577	-4.1405	-4.1752	-3.7598	-4.425	-4.052	-4.6881	-5.0615	-4.0877	-3.8162	-4.4458	-4.1174	-4.0656	-3.7049	-4.5265	-4.1309	-4.1716	-3.7222	-3.4577	-4.8879	-3.2335	-3.1027	-4.7223	-4.5486	-4.3708	-3.0557	-4.2582	-4.9657	-4.5636	-4.3093	-4.0177	-4.5013	-4.8626	-3.526	-4.3684	-4.1295	-4.4122
-12.798	-12.576	-11.611	-11.783	-11.647	-11.876	-12.665	-12.35	-11.962	-12.802	-11.649	-11.44	-11.089	-12.006	-11.201	-12.052	-12.778	-12.1	-11.487	-12.407	-13.734	-12.767	-13.131	-11.757	-11.928	-12.269	-11.296	-12.382	-12.006	-10.674	-12.049	-11.486	-12.704	-12.362	-10.93	-11.568	-12.097	-11.174	-11.601	-11.375	-11.876	-11.579	-12.903	-12.172	-12.459	-12.593	-11.016	-10.637	-10.681	-11.585
-12.339	-13.43	-12.58	-13.308	-12.959	-13.766	-12.798	-13.059	-13.963	-12.317	-12.191	-13.016	-12.925	-12.952	-13.104	-14.072	-12.798	-13.857	-13.701	-12.555	-13.379	-13.634	-13.154	-15.319	-12.927	-12.822	-13.103	-12.542	-14.158	-13.021	-12.161	-13.176	-12.834	-12.333	-12.069	-13.602	-13.56	-13.014	-13.591	-12.96	-11.98	-12.831	-14.656	-12.961	-12.54	-13.882	-11.994	-13.621	-13.257	-14.876
2.721	1.4347	2.4577	1.7631	3.0144	1.9219	1.8529	2.0768	2.0055	3.8652	2.9594	3.3127	3.7164	2.8129	3.0661	2.4644	1.6933	3.2924	2.9167	2.0643	2.5516	1.2031	2.1709	2.5552	2.2568	3.3116	2.0607	2.4495	3.6776	2.5813	1.6965	2.8563	2.6614	2.1477	2.444	2.1681	2.7611	3.3599	1.9169	2.0595	2.0713	1.9232	3.5239	2.6507	2.772	3.5727	2.1387	2.3618	3.1709	3.6458
3.4539	3.5785	2.2052	3.2827	2.1915	2.7323	2.99	3.2707	2.1226	2.0443	3.069	3.6615	3.1715	3.4974	2.3799	1.875	2.6334	2.4972	3.3986	2.4398	2.8243	2.8444	1.6739	2.5628	3.5859	2.86	2.294	2.4344	2.8105	2.3277	3.0795	2.966	0.9559	2.9215	2.1348	2.6335	1.6438	2.5377	2.7438	2.7133	2.9436	1.6437	2.5182	2.8306	3.3712	1.7704	2.8991	2.6655	2.0064	2.7603
1.6746	2.2879	2.1573	3.2251	3.0041	3.8154	3.0097	3.842	2.5735	2.7661	3.8741	2.6885	2.4998	2.6303	2.5513	2.8605	3.5362	3.7064	3.5505	2.4185	3.3874	2.8107	3.5327	2.9181	2.1603	3.104	2.5731	2.5757	2.6128	2.1581	2.5158	3.3224	2.4301	2.688	3.1458	2.3168	2.5563	3.4139	2.7765	2.6394	2.4014	4.8772	2.1761	3.0358	2.3465	2.2432	3.3391	3.1264	1.6684	2.7519
-10.688	-11	-10.65	-11.664	-11.864	-10.108	-10.258	-12.201	-11.198	-9.6113	-9.9917	-11.589	-10.644	-11.308	-11.031	-10.902	-9.8763	-9.4199	-10.896	-10.558	-10.587	-10.588	-10.293	-11.966	-11.309	-10.288	-9.9755	-11.308	-11.401	-10.943	-11.36	-10.898	-11.179	-10.666	-10.295	-10.731	-10.682	-10.155	-10.315	-10.789	-10.705	-10.278	-10.925	-10.159	-11.309	-11.089	-10.937	-10.644	-10.133	-10.486
-10.227	-10.075	-10.286	-10.659	-9.7963	-11.232	-10.435	-12.132	-10.514	-11.643	-10.648	-11.417	-10.501	-11.291	-11.969	-10.551	-11.397	-10.979	-11.125	-10.36	-10.614	-11.108	-11.503	-10.311	-11.636	-11.431	-10.556	-11.106	-11.435	-10.673	-10.021	-10.834	-11.18	-11.209	-9.922	-11.823	-12.284	-10.9	-10.943	-11.276	-10.944	-10.04	-10.559	-9.6977	-11.099	-11.269	-9.8845	-11.195	-11.393	-11.265
-8.0184	-7.6695	-8.0013	-7.3098	-7.6677	-7.7428	-7.4149	-7.8238	-7.3951	-8.061	-8.1202	-7.2531	-7.9584	-6.5489	-7.4956	-8.7878	-8.9512	-8.2431	-8.0757	-6.8433	-7.3876	-7.7058	-7.4576	-8.0146	-7.8452	-8.2872	-6.9074	-7.0446	-7.6319	-7.2977	-7.6496	-8.273	-6.402	-6.9326	-8.9483	-8.2252	-7.803	-6.8934	-7.3283	-8.3672	-8.0899	-8.0406	-8.7933	-8.4946	-6.6296	-7.2635	-7.2356	-8.3092	-8.5566	-7.8232
-10.843	-10.051	-9.6154	-11.44	-10.573	-11.525	-11.58	-10.255	-9.6812	-10.392	-11.023	-10.96	-11.128	-10.372	-10.247	-11.032	-11.013	-10.385	-11.616	-10.495	-10.03	-10.467	-10.468	-10.704	-9.8842	-10.089	-11.213	-10.054	-11.389	-9.8892	-10.992	-11.25	-10.673	-10.07	-10.744	-11.578	-10.907	-10.398	-11.571	-11.584	-11.214	-9.9995	-9.9494	-11.008	-11.418	-10.015	-10.37	-9.7118	-12.275	-10.815
-3.1722	-2.602	-3.522	-2.825	-2.1372	-2.2251	-2.678	-2.4697	-2.5434	-2.7681	-2.5594	-2.5678	-2.4031	-2.3979	-2.5816	-3.2222	-0.8664	-2.5957	-2.2981	-2.3896	-3.3492	-2.4614	-2.7916	-2.7059	-1.7197	-2.7772	-2.5049	-2.5301	-3.5711	-1.7093	-2.4123	-3.713	-2.6374	-1.3987	-2.4866	-3.2316	-2.0769	-1.762	-3.2245	-3.0921	-3.0373	-3.4814	-3.1026	-2.9762	-2.7456	-1.1051	-2.8928	-1.8071	-1.9738	-2.7471
-5.6653	-5.9351	-6.2355	-5.2438	-5.6039	-4.397	-5.6228	-5.7619	-5.1795	-6.0811	-5.7091	-5.4213	-6.2765	-6.2734	-5.6116	-5.0695	-5.106	-5.609	-6.3143	-6.0023	-6.0074	-5.9291	-6.9941	-7.4889	-5.6634	-5.2706	-6.8272	-4.9929	-6.4286	-5.6313	-5.0277	-5.8273	-6.3155	-5.4374	-4.6196	-5.7665	-5.8995	-6.2952	-5.1095	-5.6365	-5.4558	-6.0098	-6.2002	-6.0202	-6.1442	-6.6417	-5.6295	-5.5319	-4.8002	-5.3305
0.18468	1.2434	0.7318	0.279	1.3798	-0.48059	0.036426	1.1708	-0.81646	0.46046	0.33911	0.068102	-0.036542	0.34669	-0.65806	0.28261	0.17993	0.59425	0.20132	0.36852	-0.61574	-0.16984	-0.24212	-0.51768	0.34504	0.49888	1.023	0.57121	0.12683	0.45935	0.35418	0.61677	0.17883	0.90438	1.5659	0.44444	0.34704	1.1816	-0.0046896	-0.03589	0.63182	0.23747	1.4579	1.365	0.03901	0.32307	1.1195	-0.25162	0.1745	1.8429
-2.7816	-3.7789	-2.8024	-3.3922	-4.4894	-2.6379	-2.9085	-3.4924	-3.4287	-2.5905	-3.5852	-2.6408	-3.1508	-3.017	-3.2756	-2.6299	-4.1667	-3.029	-4.2022	-4.4403	-3.7192	-3.4428	-3.3934	-3.5116	-3.4909	-3.907	-3.412	-3.7511	-3.8327	-4.5314	-2.6449	-2.8213	-2.5663	-4.3874	-3.5908	-3.2817	-3.1722	-2.8951	-2.4831	-3.173	-2.762	-4.8856	-2.2748	-3.7935	-2.3907	-3.0711	-4.009	-3.328	-3.0319	-3.7867
-2.1973	-3.4503	-2.1886	-2.6145	-2.1026	-2.0792	-1.2634	-2.0926	-2.2668	-3.2397	-2.4394	-1.012	-2.6034	-2.0772	-2.8114	-2.9189	-2.702	-1.7952	-2.7502	-2.7197	-2.3041	-3.3113	-1.7301	-1.995	-2.5299	-3.187	-2.2513	-3.2676	-2.6029	-2.7352	-1.9927	-1.9992	-2.4065	-2.076	-2.8318	-1.7557	-2.7367	-2.3272	-2.4874	-2.375	-2.8672	-2.6651	-2.1767	-3.7543	-2.6112	-4.1385	-2.942	-2.8327	-2.1867	-2.0526
-2.1975	-1.5574	-0.60107	-1.2861	-2.5137	-1.0172	-1.8138	-2.6572	-1.1726	-1.4275	-0.73637	-1.3931	-0.83786	-1.0176	-1.0654	-1.2349	-1.4486	-2.5633	-0.3665	-1.1927	-0.49332	-1.142	-0.71007	-1.6266	-1.9753	-1.3055	-0.73379	-1.2443	-0.78081	-0.48903	-0.87149	-1.1896	-1.4299	0.30347	-0.43432	-1.0953	-1.9308	-1.2752	-1.7178	-0.80251	-1.0927	-1.7144	-1.957	-1.3977	-0.87854	-0.31033	-2.3373	-0.3934	-0.27399	-2.4563
-0.96599	-2.7988	-1.0394	-0.96548	-1.3929	-0.94624	-1.6649	-2.0381	-0.7936	-0.54475	-1.2587	-1.1473	-2.2375	-1.5894	-1.4847	-0.97327	-1.7511	-1.6914	-2.571	-2.5379	-0.35009	-1.0224	-1.702	-1.6295	-0.96011	-1.9406	-1.388	-1.0244	-0.77355	-1.2032	-1.1855	-1.9743	-0.43211	-1.4698	-1.6888	-1.077	-0.50049	-1.0948	-2.0361	-1.867	-1.1675	-1.856	-1.7004	-2.86	-1.7078	-1.2049	-1.3493	-0.96545	-0.69609	-0.070279
-15.636	-13.382	-14.669	-15.088	-15.227	-15.701	-15.127	-14.346	-14.108	-14.532	-14.643	-14.982	-14.684	-14.271	-16.023	-15.789	-13.809	-13.706	-14.769	-13.809	-14.936	-15.124	-14.373	-15.378	-14.363	-14.885	-15.039	-16.067	-15.739	-13.634	-14.707	-14.469	-14.99	-14.736	-15.319	-14.275	-15.707	-15.01	-15.051	-15.395	-14.641	-13.66	-14.628	-14.36	-14.287	-14.649	-14.611	-14.902	-14.663	-14.434
0.30002	-0.09248	0.51222	-0.55927	0.15825	0.80727	0.68288	0.45443	-0.23317	-0.036946	0.8541	0.2922	0.59432	-0.20542	0.07843	0.71037	0.97487	-0.38525	0.17392	0.18627	0.41815	-0.14362	0.46645	0.45098	0.34374	1.1829	-1.0124	0.71223	-0.5918	0.45607	0.028096	0.022432	1.1232	1.4694	1.2145	0.47124	-0.68528	0.62808	1.0857	1.4895	0.3513	-0.072678	1.2355	-0.20032	0.17233	-0.75169	0.51587	0.93513	-0.11671	-0.051991
-2.2998	-4.3935	-3.7167	-4.0464	-4.1885	-4.9239	-3.7721	-4.688	-4.2283	-3.51	-4.5553	-3.477	-3.635	-4.1366	-3.5906	-3.9403	-3.5283	-5.0934	-3.5751	-4.0671	-4.8565	-3.7961	-2.1707	-3.1533	-3.7186	-4.4367	-3.8829	-3.4524	-4.3108	-3.8194	-4.7766	-2.4935	-4.6487	-3.319	-3.5739	-4.7748	-4.3228	-4.3266	-4.0811	-3.645	-4.7213	-2.7163	-4.124	-4.1682	-3.7381	-4.2324	-3.7899	-4.7263	-3.9154	-3.7322
-21.15	-22.54	-23.239	-22.842	-23.521	-22.683	-20.842	-21.692	-22.28	-22.237	-21.679	-22.889	-22.374	-22.366	-23.089	-21.796	-21.885	-22.444	-22.261	-23.135	-22.753	-21.998	-22.784	-23.483	-22.329	-22.147	-21.416	-22.49	-21.361	-22.042	-22.035	-22.524	-21.727	-22.445	-22.466	-22.647	-22.586	-21.718	-21.992	-23.118	-22.792	-22.315	-21.925	-22.963	-21.867	-22.537	-22.621	-21.989	-22.714	-22.348
-2.8864	-3.1209	-3.4975	-2.8837	-2.2354	-3.7756	-3.686	-3.3179	-2.5165	-3.0758	-3.9668	-4.2299	-2.9188	-3.1014	-1.639	-3.8809	-1.9735	-3.8472	-2.9837	-3.8794	-3.7522	-4.057	-4.3535	-1.88	-2.1593	-3.0482	-3.8722	-4.2284	-3.8958	-3.3553	-3.4486	-3.2306	-2.6924	-2.9498	-2.7395	-3.376	-3.8146	-2.3042	-3.4885	-3.8521	-2.5952	-2.9477	-3.1376	-1.7002	-2.9827	-3.1651	-3.5545	-3.0277	-3.0602	-3.0273
0.46638	1.8359	0.2146	0.71433	0.72682	0.14769	0.97347	-0.28085	1.2579	0.13921	-0.75755	0.47201	0.71468	1.211	1.2445	0.76184	0.25046	1.2467	0.92677	0.029896	-0.15446	-0.45358	-0.2609	0.4574	-0.025195	0.38729	0.54706	1.0352	-0.59882	0.45148	1.0217	-0.039938	0.10574	0.17104	0.32769	0.70301	0.48639	-0.1834	0.1176	0.54461	0.85718	-0.45535	0.30049	-0.042127	0.45945	0.76447	-0.41065	-0.092372	-0.16279	-0.43825
-4.0177	-3.5369	-3.9714	-4.5568	-4.5216	-4.6	-5.272	-3.1065	-4.0167	-4.374	-3.8002	-3.9144	-3.818	-4.1602	-3.9099	-3.5754	-3.7896	-3.6914	-4.3129	-4.2021	-2.8435	-3.4585	-4.6956	-4.1529	-4.018	-3.2896	-3.3279	-3.2177	-3.0754	-3.4854	-4.3415	-4.2203	-2.9526	-3.7092	-4.3393	-3.3772	-3.8275	-4.03	-3.9103	-3.9695	-5.1399	-4.2406	-3.0602	-4.1254	-4.096	-4.7701	-4.1624	-3.9478	-3.92	-3.5496
-5.488	-4.377	-4.8624	-4.3611	-3.9839	-4.0787	-3.0003	-5.0562	-4.5036	-4.8071	-4.3165	-3.9957	-5.036	-4.247	-4.5459	-4.1622	-3.2437	-3.9708	-4.4681	-4.8461	-4.5168	-5.0895	-4.1679	-5.0609	-5.83	-3.0518	-4.4227	-4.55	-5.0791	-5.0699	-4.0865	-4.4339	-4.6333	-4.4236	-5.1076	-3.7894	-4.138	-4.4639	-5.0977	-4.1828	-5.0797	-4.0188	-5.3651	-4.9201	-4.3773	-3.9229	-5.4677	-4.546	-5.7412	-3.975
-10.563	-11.473	-10.753	-11.058	-11.265	-10.668	-10.506	-9.9377	-11.495	-11.986	-10.457	-11.225	-10.694	-9.7169	-11.16	-10.221	-12.175	-10.882	-11.22	-11.535	-9.7986	-11.792	-10.369	-10.457	-10.648	-10.498	-11.284	-11.286	-11.307	-11.222	-10.577	-11.541	-11.233	-10.73	-11.935	-11.238	-10.949	-12.033	-10.744	-10.464	-10.422	-10.935	-10.602	-10.917	-10.386	-10.749	-10.632	-11.114	-12.163	-11.11
0.5925	0.45821	0.53509	0.41059	1.1602	2.0838	0.48703	-0.13913	1.4669	0.91188	-1.1794	0.052915	0.21865	-0.61865	-0.16563	0.81344	-0.35776	0.8465	0.91047	0.40257	0.38109	0.76872	1.2634	0.3663	-0.07883	1.3116	0.076515	0.072391	0.42472	0.17499	-0.76786	-0.36828	0.42636	0.57799	0.51141	-0.069822	0.21957	0.21466	1.2484	0.93774	0.94857	-0.27683	0.45437	0.74715	0.35056	1.222	-0.44381	0.4838	1.3398	0.89325
-10.544	-11.027	-10.633	-11.249	-12.174	-11.25	-10.244	-10.471	-11.479	-11.123	-10.364	-10.838	-10.225	-12.15	-10.902	-10.75	-11.361	-10.961	-11.672	-11.791	-10.203	-11.186	-10.801	-10.794	-10.699	-10.011	-11.398	-10.598	-10.597	-11.386	-11.032	-12.253	-10.48	-10.731	-11.171	-10.746	-12.1	-10.293	-10.486	-10.321	-10.941	-10.313	-11.084	-11.207	-11.953	-11.922	-11.043	-10.093	-12.356	-11.483
-21.903	-22.287	-21.153	-22.708	-21.599	-21.445	-21.451	-22.945	-21.846	-22.768	-21.784	-21.622	-23.073	-22.624	-21.553	-22.225	-23.615	-22.453	-21.508	-22.569	-21.771	-23.062	-20.986	-22.382	-22.411	-21.776	-22.688	-22.495	-22.217	-21.508	-22.353	-22.09	-21.993	-22.77	-20.979	-22.017	-23.394	-21.718	-23.326	-21.843	-22.37	-22.266	-22.873	-22.479	-22.297	-21.925	-22.964	-22.752	-22.933	-21.828
-2.6592	-3.7022	-4.252	-3.2196	-2.6422	-4.1043	-3.2339	-2.476	-3.4501	-4.032	-3.8695	-3.269	-3.6257	-3.8641	-3.1602	-3.5777	-3.9396	-3.6963	-3.5509	-2.9455	-3.8419	-4.196	-3.1682	-4.7098	-3.5809	-3.7378	-3.6575	-3.6565	-2.7702	-3.9865	-3.478	-3.7223	-3.3041	-3.6915	-3.5919	-2.4872	-3.7073	-3.0951	-4.078	-5.1643	-3.8931	-4.4253	-3.325	-3.6129	-4.3362	-3.9105	-3.6636	-3.7626	-4.6942	-3.6397
6.1671	5.2253	6.2254	4.9046	6.1098	5.3189	5.8861	4.931	5.5892	5.4864	6.3937	5.296	6.9107	5.088	5.5508	6.0896	5.0259	6.2959	5.2133	6.0418	5.8572	4.8159	4.3653	5.3122	5.6451	5.7549	5.816	5.4511	5.4173	4.7916	4.9256	4.7805	4.821	6.4991	5.3408	5.4494	5.428	6.2421	5.0315	5.7303	6.1034	6.0882	5.5811	5.4072	5.1656	6.4224	4.7407	6.1548	5.628	5.322
-11.524	-11.276	-10.691	-11.998	-11.119	-11.247	-12.525	-11.471	-11.389	-12.329	-11.894	-12.078	-12.253	-11.28	-11.128	-11.095	-11.261	-11.449	-11.947	-11.549	-11.725	-12.172	-12.264	-11.651	-11.498	-10.368	-11.645	-10.786	-11.298	-11.021	-10.396	-12.355	-11.669	-12.985	-11.385	-11.811	-12.026	-12.458	-11.862	-11.525	-11.345	-11.554	-10.625	-11.204	-11.859	-11.491	-12.573	-11.701	-10.304	-10.399
2.063	0.41941	0.41861	1.1968	0.86464	1.5314	0.22696	-0.052815	1.8598	0.46616	0.74023	0.76695	1.6043	0.64084	-0.1601	1.6422	2.0768	1.1794	0.97033	1.4239	0.54074	2.6591	1.0315	0.16376	0.60819	1.3371	0.14805	1.0967	1.2052	1.5719	0.77514	1.3273	0.45247	2.2774	1.545	0.77188	0.36239	0.77348	1.12	1.1987	1.3701	2.1625	0.62801	1.9276	0.66932	0.49838	1.0356	0.76886	1.6121	1.8585
-2.265	-2.2026	-0.8054	-1.8125	-2.544	-1.7964	-0.79724	-0.81464	-0.68628	-0.73089	-2.0762	-0.86027	-1.8564	-1.9321	-0.92466	-1.7369	-1.235	-1.3772	-1.865	-1.5734	-1.3759	-0.85714	-1.8015	-1.5758	-1.7954	-1.7146	-1.4705	-2.5175	-1.3222	-1.0705	-1.2498	-1.4495	-1.1847	-2.6902	-1.5256	-1.5024	-2.4258	-0.99625	-0.9549	-1.9514	-1.217	-1.7563	-2.5139	-2.3268	-1.1856	-1.3066	-1.6768	-1.9367	-2.6448	-0.30839
1.7607	1.0818	2.5012	2.3201	2.9379	1.6498	0.72633	1.4744	1.2004	1.1901	2.3322	1.1402	2.0716	1.3648	2.1576	1.189	2.1248	0.3751	0.47779	2.0147	1.9616	1.8873	2.0447	2.0953	1.7521	1.9029	1.1117	1.6306	1.2635	0.72199	2.2064	1.4894	1.1333	2.9268	2.1867	2.116	2.5999	2.7162	2.2571	0.81898	1.2629	2.0278	2.6598	2.4177	1.2235	1.6885	1.5771	3.2541	0.8392	1.979
-0.35953	-1.0353	-1.2585	-1.3659	-1.3113	-0.62996	-1.7818	-0.4809	-1.8853	-1.015	-2.4214	-1.3007	-0.57911	0.80763	-1.5032	-1.376	-1.0119	-0.34075	-1.0233	-0.72952	-0.83723	-0.25537	-0.61248	-0.44655	-0.41602	-1.769	-1.8258	0.12289	-1.0951	0.15936	-0.50998	0.051866	-1.5847	0.49357	-0.30861	-1.206	-2.0941	-0.43824	-0.80256	0.19023	-0.88429	-0.244	-1.4365	-1.0622	-1.0922	-0.41699	-0.74727	-0.34569	-0.22082	-0.81673
2.5601	1.0341	1.7436	1.5254	1.2071	1.3025	2.3572	1.7481	1.7721	0.47928	2.4959	1.562	1.9037	2.2691	1.6404	1.9762	0.30942	2.5407	0.93646	0.56847	2.2305	2.614	2.3653	1.3113	2.2461	1.484	1.193	2.2297	1.802	2.0055	2.3727	2.0617	1.5999	1.9073	2.421	2.131	2.1514	0.85359	1.2522	1.4298	0.92589	1.5702	1.1618	1.7668	1.4956	1.2578	2.28	1.6016	1.4802	1.7148
-0.37475	1.0608	-0.82207	0.74771	-0.072789	0.29125	0.26009	-0.2618	0.32108	0.23919	0.407	0.38723	0.23843	0.67547	-0.24966	0.51902	0.63672	0.21041	-0.13356	0.76535	0.73922	0.40145	-0.45334	0.66284	1.0371	-0.02946	-0.83967	-0.014715	0.89961	-1.2699	0.63377	1.6768	0.93157	0.50695	1.131	0.10453	1.4659	0.84823	0.48626	1.4782	0.74741	0.21695	0.11169	0.91334	0.81153	0.97859	-0.049369	0.67644	0.81721	0.47764
-0.59234	-0.30664	0.03354	-0.38078	-0.039378	-1.244	0.8119	0.34727	-0.40692	-1.2321	-0.40435	-1.2256	-0.53083	-0.55525	-0.47266	0.069963	-0.68209	-0.55747	-0.37971	-0.12027	0.40197	1.0835	-0.28798	-0.59435	1.3508	-0.13509	-1.0979	-0.2853	-0.46574	0.24625	-0.066642	-0.59376	-1.7938	0.39798	-0.53411	-0.58096	-1.4245	-0.62915	-0.16763	-0.61175	0.1943	0.1991	-0.94816	1.428	1.3589	0.35378	-0.63862	-0.10565	0.093415	-0.016605
-1.9994	-2.4061	-1.5365	-3.8519	-1.62	-3.0485	-2.8686	-2.3105	-2.4775	-2.442	-3.7473	-2.6181	-2.8642	-2.7567	-2.2866	-4.0862	-1.9952	-3.4252	-2.7879	-2.5512	-3.1053	-2.313	-3.0968	-2.4108	-1.0637	-2.069	-4.0027	-2.0675	-2.5087	-3.3907	-3.5341	-3.355	-2.0516	-2.1144	-2.3769	-2.7624	-3.2219	-3.6734	-1.3611	-2.85	-2.4664	-3.0388	-1.897	-2.0513	-2.0651	-2.3356	-2.3764	-2.8624	-2.9178	-3.6942
2.4643	2.5548	1.0927	2.711	1.1893	1.0946	2.0818	1.516	2.1853	1.6001	1.7653	2.1548	1.7656	1.2306	0.83024	1.4208	0.95286	0.87859	1.8102	1.8759	1.0777	1.7123	1.6194	0.98878	1.3935	2.3452	2.2477	1.5318	1.694	2.7221	2.1056	1.9749	2.3069	0.13181	2.1619	1.0349	0.99652	1.4174	1.914	1.2725	2.1777	2.2146	1.8274	0.85097	1.8197	1.4002	2.0162	2.5373	0.60351	1.4516
-0.75563	-1.8511	-2.4628	0.8341	-0.86924	-1.555	-1.72	-2.5488	-0.65217	-1.4647	-1.3294	-0.9782	-1.9423	-1.4391	-2.1408	-1.4224	-0.80782	-1.7452	-1.9461	-1.4949	-1.0809	-1.8405	-1.3524	-1.7111	-1.9026	-1.0574	-0.45492	-0.79754	-1.7578	-1.4095	-2.456	-0.15177	-0.61709	-1.4341	-1.5075	-1.88	-1.6619	-0.51115	-1.3493	-1.1622	-1.0383	-1.1876	-0.75294	-1.1219	-0.7509	-1.1585	-0.92732	-1.8131	-1.3068	-1.9408
-0.24011	-0.2561	0.057987	0.25715	-1.0124	0.79696	0.36917	0.36437	-0.75197	-1.0625	-0.50426	-0.15078	-0.46911	0.50343	0.94779	0.81708	-0.033356	-1.083	1.1589	-1.491	-0.70012	-0.40316	-0.76294	-0.74642	-0.096749	0.13493	-0.46128	-0.23961	0.16131	-0.88531	-0.48279	-0.41635	0.028167	0.31794	0.13338	1.028	0.1231	0.46678	0.43529	-0.86147	0.0039512	0.40753	0.046517	0.18472	0.22461	0.62244	0.15837	-0.12067	0.24377	-0.82933
-4.1299	-2.4079	-2.4072	-3.7831	-2.1836	-3.9251	-3.9429	-3.5058	-2.2626	-3.3003	-3.8297	-4.4474	-3.6882	-3.3144	-3.6432	-2.6893	-2.5149	-3.7178	-2.9363	-2.935	-3.101	-3.254	-3.6163	-3.7176	-2.5803	-3.3963	-3.4118	-2.7818	-3.737	-3.1333	-2.9384	-3.3113	-2.8149	-3.5805	-3.8535	-3.1345	-1.8643	-2.0206	-2.9071	-3.2926	-3.4788	-1.9745	-3.1784	-2.7535	-4.1375	-2.4007	-3.8916	-3.0202	-2.9178	-3.6705
5.741	3.9065	5.6096	5.0299	5.9915	5.1153	3.6399	5.4273	4.7038	4.8616	6.6943	5.5996	4.8234	5.2079	5.9833	4.8295	5.5239	5.2173	5.1362	4.8242	4.3219	5.1393	5.4709	4.9119	5.4565	5.5177	4.5715	4.9225	4.7417	4.1967	5.1331	5.3398	5.2428	4.7994	4.7086	4.7264	5.1031	3.6054	3.9791	5.2649	4.6274	4.8125	4.8758	5.6221	4.9177	4.7455	5.6319	5.017	5.0299	4.7274
0.42218	-1.9178	-0.36912	0.16582	-0.4245	-0.30081	-0.77226	0.035989	-0.085915	-0.20163	-1.119	-1.2083	-0.93835	0.31228	0.83561	-0.73866	-0.14523	-0.093746	-1.0574	-0.061384	0.13953	0.48204	-0.29238	-0.34216	-0.71391	-0.29545	-0.62611	0.33979	-0.58539	-0.006451	-0.20866	0.45902	0.37576	0.20078	-0.12512	-0.31266	-0.15036	0.28445	-0.73273	-0.016877	0.026399	-0.17075	0.70146	-1.1271	0.033957	-0.021666	0.46198	-0.58659	0.51296	-0.61777
-12.218	-11.58	-11.066	-11.139	-11.869	-12.266	-12.217	-11.033	-11.23	-11.41	-10.58	-11.195	-11.537	-11.753	-11.638	-11.422	-11.72	-11.648	-11.228	-11.775	-11.921	-12.452	-12.431	-11.628	-11.269	-12.196	-11.176	-11.269	-11.199	-12.167	-11.886	-11.073	-13.161	-11.252	-10.702	-11.815	-11.816	-12.626	-11.975	-11.42	-11.755	-11.891	-10.917	-11.204	-10.536	-10.583	-12.262	-11.333	-11.635	-11.35
-11.118	-11.588	-11.915	-11.681	-12.294	-11.533	-11.159	-12.187	-11.318	-12.988	-11.89	-11.861	-10.78	-11.21	-12.853	-11.988	-12.12	-11.722	-11.575	-11.824	-10.649	-11.621	-11.652	-11.576	-12.493	-11.088	-11.133	-11.361	-11.128	-11.569	-11.576	-11.239	-12.172	-11.854	-13.144	-11.655	-12.396	-12.898	-12.098	-11.496	-11.479	-11.315	-11.216	-12.93	-11.666	-12.04	-12.334	-12.204	-11.13	-12.622
-3.1678	-1.986	-1.8246	-3.6652	-4.0455	-3.1737	-2.5405	-3.196	-2.9776	-2.6926	-3.7632	-4.4006	-3.5006	-3.0138	-3.3236	-3.8244	-3.1433	-2.6794	-2.7553	-3.1553	-3.0047	-2.5361	-2.4539	-3.3747	-4.4091	-3.1491	-3.6627	-2.2455	-2.3717	-3.9447	-2.8723	-2.4524	-2.9577	-2.7872	-2.9861	-4.5308	-3.3947	-3.9624	-3.8558	-3.1344	-2.7451	-4.3397	-3.3198	-3.4863	-4.8096	-4.2822	-3.1121	-2.1665	-3.7245	-2.0832
8.6297	7.7317	8.3543	8.551	9.3385	6.8968	9.4661	8.8207	8.8421	8.7299	9.9905	9.091	8.4437	9.3392	8.9495	8.7127	7.7735	8.0898	8.2299	8.8251	8.7057	10.223	7.9262	8.7818	8.7911	8.2994	9.0976	8.0866	8.8105	8.5663	9.2098	8.8602	8.2285	8.4005	8.5883	9.233	8.9518	7.8637	8.919	8.6444	9.1177	8.6814	8.058	7.7055	8.3644	7.2813	8.3996	8.9012	8.1019	9.4073
-5.8896	-5.2448	-4.2855	-5.6025	-4.7299	-4.8156	-5.1051	-5.7824	-5.7788	-5.0454	-5.0666	-5.625	-5.3107	-4.7643	-4.9739	-5.9078	-5.1064	-5.3701	-5.5599	-5.9281	-5.3261	-3.7221	-4.9765	-4.6983	-4.4533	-4.0011	-5.1633	-5.8859	-4.4607	-4.749	-4.1689	-4.6067	-4.7518	-4.8859	-6.9112	-5.0618	-4.5866	-5.4	-3.9288	-4.3336	-4.5372	-5.1772	-4.7324	-5.3028	-5.0817	-5.1629	-4.4015	-4.2792	-5.8851	-6.5889
-11.258	-12.028	-11.285	-12.269	-11.691	-12.438	-11.01	-11.149	-12.278	-11.388	-11.324	-12.398	-12.175	-11.415	-11.762	-11.297	-11.891	-12.233	-12.221	-11.776	-11.674	-11.417	-11.533	-11.441	-11.522	-11.102	-12.153	-11.186	-11.32	-11.821	-11.303	-11.379	-12.268	-10.656	-10.97	-12.296	-11.707	-12.678	-11.215	-11.838	-12.765	-10.957	-11.555	-10.709	-11.707	-9.9505	-12.19	-11.648	-11.072	-12.079
4.4729	4.1096	4.3564	4.615	4.2815	4.3007	5.2126	4.7674	3.2446	5.2764	4.1605	5.2514	4.4809	4.9346	4.7152	3.7638	4.6011	4.3213	3.6844	4.3002	5.1001	5.141	4.8477	4.3534	3.7527	4.7472	5.5894	3.9571	4.499	5.4719	3.335	4.2619	5.0617	5.0394	5.1324	3.8906	3.0151	5.6954	4.0917	4.8004	5.0073	4.6916	4.0846	5.078	5.195	5.5053	4.3365	5.5902	4.2304	4.1274
-3.6299	-3.8189	-3.0715	-3.4511	-4.934	-3.5365	-3.7722	-3.012	-3.9758	-3.6727	-4.1433	-3.7682	-3.7058	-4.0421	-3.4086	-3.0798	-3.2109	-4.4621	-3.2864	-3.2066	-2.8021	-3.5998	-3.7927	-3.4739	-3.2852	-4.0603	-3.5977	-3.5055	-4.2184	-2.872	-2.8812	-4.175	-3.0376	-4.5732	-3.6631	-3.5019	-3.4641	-3.5941	-4.0305	-3.511	-3.4682	-4.4608	-3.6734	-3.7707	-4.0534	-3.3419	-3.0528	-4.3151	-3.5365	-3.8346
-3.9148	-5.7081	-5.5469	-3.7238	-4.5336	-5.0362	-5.2032	-5.1756	-4.8066	-5.6144	-5.0187	-4.657	-3.9721	-4.7979	-4.6427	-4.8045	-4.3408	-4.5976	-4.1726	-5.595	-3.2148	-4.5076	-4.6874	-5.5417	-4.5406	-4.9626	-4.8214	-3.6816	-4.4405	-3.6507	-4.7496	-4.6611	-4.3038	-4.7306	-4.7959	-3.9321	-4.0749	-4.9364	-3.5356	-4.8572	-5.9204	-3.5668	-5.0921	-4.0053	-3.8707	-4.162	-4.8099	-4.3201	-4.0831	-5.6797
-4.6958	-2.3277	-3.3721	-3.8421	-2.8067	-3.1105	-3.3172	-2.9555	-3.5195	-2.7734	-2.636	-2.7671	-5.6009	-3.6574	-1.6079	-3.0202	-3.9359	-2.3389	-3.275	-3.351	-3.6545	-3.3806	-4.274	-4.1349	-4.3726	-4.0695	-3.4737	-3.0206	-3.5737	-4.1399	-3.1535	-3.7688	-3.6547	-3.0266	-3.0354	-3.1416	-2.5295	-2.1725	-1.782	-2.1904	-4.2352	-3.9568	-3.4678	-2.5203	-3.9925	-2.2678	-3.0449	-2.9044	-2.6727	-2.8076
-10.814	-10.743	-12.563	-11.824	-11.11	-12.237	-13.471	-11.389	-11.4	-11.372	-11.153	-12.247	-11.96	-11.603	-12.463	-11.708	-11.616	-12.316	-11.175	-11.16	-11.436	-12.528	-12.729	-11.11	-10.815	-11.862	-12.075	-10.306	-10.736	-11.629	-11.902	-12.273	-11.28	-10.646	-11.163	-11.456	-11.248	-11.053	-11.755	-11.845	-11.557	-12.331	-12.043	-10.99	-11.358	-11.324	-11.835	-11.105	-11.287	-12.339
-5.1562	-4.2852	-4.4217	-3.8836	-3.7808	-4.0139	-4.5237	-3.1921	-3.3354	-3.3258	-2.9879	-3.2088	-4.2633	-4.2751	-3.7095	-3.4182	-4.1889	-4.372	-2.6742	-3.5036	-4.7118	-3.7066	-4.3227	-3.868	-4.0869	-2.517	-2.6752	-4.0383	-3.5633	-4.6901	-3.053	-3.714	-3.1724	-3.617	-3.1581	-4.2472	-3.9754	-4.3319	-4.0523	-3.1836	-4.2971	-4.5601	-4.3625	-3.1378	-3.3103	-3.1822	-3.9464	-3.8899	-4.9749	-3.8205
-9.0625	-10.39	-10.819	-9.8853	-10.115	-8.8323	-10.192	-10.723	-10.481	-10.236	-10.378	-10.523	-9.601	-10.204	-9.7903	-9.8386	-10.98	-9.883	-10.643	-11.226	-10.194	-9.7489	-9.7972	-9.1435	-10.512	-10.221	-10.652	-10.685	-10.688	-9.8948	-10.718	-11.171	-10.127	-9.9179	-10.01	-9.2054	-10.186	-10.829	-10.684	-10.294	-10.038	-10.164	-9.2459	-11.861	-9.929	-10.005	-10.529	-10.01	-10.195	-9.7933
-11.317	-11.693	-10.978	-11.602	-11.108	-10.766	-11.844	-11.842	-11.278	-10.932	-11.322	-10.777	-11.879	-11.828	-10.993	-10.795	-12.759	-10.864	-10.532	-11.922	-11.019	-11.207	-11.175	-11.677	-11.442	-11.389	-11.755	-11.736	-11.132	-12.156	-10.42	-11.77	-12.751	-10.517	-12.014	-12.14	-13.077	-12.175	-12.619	-10.924	-11.387	-11.694	-11.029	-11.603	-10.903	-11.296	-12.724	-11.734	-10.673	-11.44
-1.3689	-3.4762	-1.8896	-1.8079	-1.1563	-0.75459	-1.868	-0.6715	-1.4457	-0.62787	-1.2655	-0.58118	-1.0405	-0.48523	-1.1645	-1.2525	-1.3965	-1.4493	-1.5142	-2.2556	-0.80511	-0.93883	-1.845	-2.26	-1.4264	-1.4632	-0.95126	-0.2164	0.31668	-1.903	-1.1912	-1.7453	-1.4281	-1.5968	-2.3318	-1.0041	-2.8572	-1.2294	-1.0817	-1.242	-1.7411	-2.2646	-1.5259	-1.4675	-0.89244	-1.5191	-0.94454	-0.90467	-2.1259	-1.4372
0.64935	1.3234	0.93921	0.57376	-0.0082615	0.57071	1.5409	-1.4619	1.6683	0.7666	0.49708	0.57666	0.39289	0.51989	1.1607	0.81324	0.36638	1.787	1.0481	-0.050996	-0.34724	0.25606	0.48737	0.3144	0.32987	-0.2331	1.3718	0.10214	0.54699	0.019839	0.5614	0.45307	1.8981	0.62211	0.42141	1.069	0.22017	0.13348	0.27554	-0.75781	-0.63079	0.40577	0.97717	0.25366	1.1955	0.021997	-0.23488	0.68339	0.54675	0.62793
-10.316	-9.1217	-8.9166	-9.4997	-10.408	-10.199	-8.8849	-9.6383	-9.7509	-10.905	-9.0923	-9.7054	-8.2354	-10.872	-10.259	-9.0307	-9.0993	-8.0032	-10.037	-9.6346	-9.5677	-8.766	-9.5989	-10.013	-9.9425	-7.5952	-10.009	-11.119	-10.557	-9.1908	-9.1831	-10.133	-8.4961	-9.7343	-9.5851	-8.7968	-9.2635	-8.7772	-9.4841	-9.5674	-10.658	-9.3204	-10.344	-9.1207	-9.1484	-9.8598	-9.0947	-9.1268	-9.9186	-10.182
5.4493	6.9082	7.1276	6.4588	6.2983	7.9077	6.8288	6.6456	7.623	6.5753	7.3533	8.3205	7.5633	7.1861	6.8358	6.0478	5.4733	8.1005	6.221	6.7718	7.3558	7.4777	5.9446	6.1156	6.8966	6.4513	7.0355	6.2608	7.2396	6.7713	6.3964	6.0942	6.9519	7.386	6.8424	6.0733	6.3766	6.138	7.0049	6.6296	5.1193	6.6603	6.1896	5.8201	6.7634	5.9202	6.6238	7.3162	5.6392	6.9921
0.14664	-0.066027	0.70189	0.97078	1.4577	0.9829	-0.55695	-0.49997	0.86053	-0.33774	0.062368	1.0819	0.038228	0.87995	-0.29167	0.77203	0.049276	0.5361	-0.40134	1.3357	0.37056	0.18361	-0.04982	0.034499	0.31043	0.41517	0.069908	-0.91502	0.25856	0.60823	0.45007	0.29548	1.5939	0.85902	0.5669	1.294	0.57778	0.085796	0.66452	0.18543	0.018829	-0.078126	-0.037761	0.91165	0.35936	0.17533	-0.1527	-0.10013	0.55456	0.90343
-12.072	-13.593	-13.034	-12.272	-11.504	-12.835	-13.065	-12.756	-12.781	-12.024	-13.037	-11.837	-13.587	-12.565	-12.876	-12.858	-12.851	-12.813	-13.062	-12.149	-11.102	-13.181	-12.422	-11.907	-12.4	-11.921	-13.97	-12.681	-12.927	-12.197	-12.57	-13.09	-12.588	-12.661	-13.352	-11.975	-13.039	-12.844	-12.289	-12.674	-12.732	-12.48	-12.505	-13.154	-13.257	-13.468	-12.43	-11.902	-11.882	-13.64
-4.5642	-4.1595	-3.9942	-4.1538	-3.7527	-3.7364	-4.2873	-3.0068	-4.8582	-4.5672	-4.4316	-4.154	-4.2458	-3.7713	-3.5144	-4.4811	-3.4886	-4.8216	-4.4677	-4.5167	-3.7666	-5.4224	-2.9849	-3.0887	-3.9237	-2.9575	-3.8276	-4.2733	-3.591	-3.8564	-4.3852	-4.5933	-4.5741	-4.2295	-4.3551	-3.0078	-5.3561	-5.0984	-4.092	-4.3014	-4.4167	-3.765	-4.3441	-4.7927	-5.2928	-3.1878	-3.4099	-4.198	-3.3224	-4.518
-1.566	-0.25578	-0.30182	-0.71614	-0.025577	-0.20693	-0.76473	0.51462	-0.6829	-0.29805	-0.78163	0.76195	-0.5362	0.38409	0.76343	-1.3099	-0.74354	0.149	-0.27207	-0.53657	0.004604	-0.31907	-1.0006	1.0737	-0.2107	0.14259	-0.90729	-1.0759	0.4327	-0.61877	-0.20108	0.14525	-0.73714	-1.0491	-0.23723	0.82654	-0.66403	-0.90065	-0.64962	-0.1227	0.19688	-0.21715	-1.5748	0.45954	-0.54168	-0.63349	-0.75055	-1.4257	0.21271	0.60139
-3.191	-3.1736	-2.2888	-2.6575	-3.0827	-2.5374	-3.3029	-2.9639	-3.0698	-3.0806	-3.0987	-3.8738	-2.754	-3.0021	-2.0078	-2.4917	-2.8763	-3.7814	-2.334	-2.2785	-3.58	-3.0877	-3.6801	-3.2453	-2.4497	-1.6545	-3.4386	-1.7107	-2.2777	-2.6248	-4.6027	-3.6276	-1.6838	-3.4895	-2.2037	-4.0582	-2.7277	-3.3215	-2.7399	-3.8069	-3.5986	-4.3104	-2.4435	-3.4258	-2.5627	-2.6428	-2.4597	-4.5247	-3.4249	-2.2622
3.5665	3.0347	2.7399	3.3893	2.2084	2.5603	2.9184	3.026	3.4708	3.4178	1.7122	2.2141	2.0986	3.0832	2.8413	2.3225	3.3729	2.6265	4.6991	2.493	2.1329	2.8078	2.3636	1.9667	3.0372	2.6856	1.9845	2.9714	3.4577	3.1568	3.5927	2.9459	3.0898	1.9081	2.4462	1.9103	2.8494	3.2413	3.1554	2.5923	2.7809	3.1496	4.217	2.2374	2.6042	1.3266	2.4438	2.8837	3.0159	2.9437
-3.4526	-3.5711	-2.7613	-3.6071	-3.1163	-2.4262	-4.2166	-4.1583	-3.8647	-4.4303	-3.8379	-3.103	-3.0338	-3.8324	-3.5044	-4.546	-4.0634	-4.1187	-3.4871	-3.9192	-4.3911	-3.458	-4.2835	-3.9728	-4.0277	-3.7815	-3.8429	-3.066	-3.6941	-4.6952	-4.2528	-4.3947	-4.0233	-3.5776	-4.0958	-3.8598	-3.1525	-4.2211	-3.6562	-3.3665	-4.6558	-4.4259	-3.8209	-5.6374	-4.7072	-3.797	-3.1511	-4.5396	-3.6981	-4.0749
1.6152	2.8628	1.3632	1.6731	2.7241	1.2909	2.4547	1.8924	1.6237	1.132	0.96853	1.3146	1.3989	2.5794	0.97272	2.1317	2.7419	1.7209	2.1941	1.868	2.3345	1.829	1.5333	1.6308	1.3257	3.2356	1.3044	1.9279	2.817	2.4768	3.4191	0.74406	0.75922	0.95034	0.82045	1.3762	1.7116	1.3016	1.3483	1.3784	1.7971	1.4934	1.2518	2.7667	1.2501	1.4009	1.9419	1.8125	2.6438	1.6224
-14.833	-14.883	-15.155	-14.991	-14.334	-14.264	-14.061	-14.746	-14.842	-14.007	-14.067	-14.42	-14.552	-14.402	-15.343	-15.25	-14.751	-14.248	-15.294	-13.991	-14.359	-15.056	-14.767	-13.48	-16.07	-15.001	-15.443	-14.534	-14.74	-13.583	-14.322	-13.337	-15.918	-13.905	-14.401	-15.262	-15.005	-14.95	-14.572	-14.324	-14.651	-14.82	-14.197	-15.085	-14.38	-14.07	-15.216	-14.376	-14.248	-13.803
-0.67915	0.23828	-0.62105	-0.86956	-0.16812	0.96875	0.48812	0.49588	-1.2261	-0.34764	-0.14267	-0.97295	0.8224	-0.83282	-0.95138	0.13359	-1.3798	-0.89724	-0.10309	-0.40896	0.033963	-0.063555	0.27059	0.030377	0.35814	-0.013035	-0.78615	-0.80075	0.29854	-1.5598	-1.0564	-0.58224	-0.17869	-0.27739	-0.58111	0.99451	1.1203	-0.64971	1.2956	-1.0546	-0.033402	-0.81763	-0.40087	-0.3687	0.94072	0.57337	-0.54119	-0.11279	-0.43941	-0.70415
-2.3016	-1.8335	-1.095	-2.1149	-1.9848	-0.81706	-1.3419	-1.9346	-1.8378	-2.146	-1.5587	-2.4712	-1.7318	-0.98431	-2.324	-3.1566	-1.699	-1.9485	-3.0887	-1.8693	-2.2533	-1.1908	-2.683	-0.99941	-0.49251	-1.2687	-2.4097	-1.3029	-3.0056	-0.32652	-2.5819	-2.1848	-2.1194	-1.9395	-1.5485	-2.1362	-1.7272	-2.5833	-1.7334	-1.0584	-2.1637	-1.3705	-1.2802	-0.86401	-1.9194	-2.3912	-1.4941	-1.5957	-2.3469	-2.0465
-2.3838	-1.6489	-3.1135	-0.45779	-2.2802	-1.3832	-0.66205	-1.7647	-2.054	-0.56845	-2.0335	-1.3802	-0.88496	-1.7764	-2.2156	-1.3735	-1.5205	-2.0537	-1.573	-0.93489	-1.1962	0.11988	-1.6899	-2.4998	-1.8813	-1.3976	-1.2649	-1.7626	-1.6199	-1.1698	-2.3284	-2.3557	-0.69392	-0.60769	-1.0743	-3.5645	-1.1177	-1.9089	-1.4831	-1.2831	-0.3683	-1.3356	-2.6978	-0.76387	-3.2124	-1.725	-1.5379	-1.4716	-0.68221	-0.62938
-14.37	-14.171	-14.203	-14.218	-13.423	-13.682	-14.176	-15.043	-15.279	-14.648	-13.49	-14.69	-14.487	-14.952	-14.484	-14.194	-15.075	-13.823	-14.461	-14.486	-15.057	-14.13	-14.928	-14.458	-13.521	-15.044	-14.887	-14.061	-15.247	-14.048	-14.877	-14.745	-14.52	-13.925	-14.173	-13.785	-15.062	-14.504	-15.024	-15.039	-15.735	-14.376	-14.01	-14.85	-14.78	-14.209	-15.238	-14.538	-15.178	-14.606
-1.0239	-2.9454	-3.4974	-3.2994	-3.0336	-1.9991	-1.7832	-1.7474	-1.975	-2.0745	-2.2816	-2.2282	-2.9907	-1.5425	-2.7255	-4.3627	-2.5493	-2.591	-2.3876	-2.6978	-1.7209	-2.671	-3.3313	-2.8972	-2.9447	-2.0187	-2.4451	-2.9446	-2.5054	-2.4572	-2.645	-2.1862	-3.0579	-2.0608	-2.7852	-2.1938	-2.9366	-3.0411	-3.2595	-3.0433	-3.1493	-2.8997	-2.016	-2.4422	-1.3944	-3.7476	-2.737	-2.7533	-2.0573	-2.0612
-1.1795	-1.7215	-0.53938	-2.1447	-2.6491	-1.2321	-0.81827	-2.3612	-0.74589	-1.811	-1.2624	-1.4224	-1.9816	-0.71857	-1.6294	-1.5001	-1.8787	-1.4258	-0.58569	-1.5775	-1.3871	-0.77257	-1.6048	-0.6728	-1.8454	-2.1073	-2.1332	-1.0523	-1.6633	-1.3891	-0.8015	-1.1629	-1.5077	-1.4078	-1.8677	-1.9378	-1.3336	-1.5282	-1.2804	-1.7607	-2.3331	-1.5992	-1.6665	-1.8715	-0.79752	-1.9094	-0.50687	-0.97998	-1.031	-0.99744
-2.0715	-0.99091	-1.5074	-1.5228	-1.5775	-1.2026	-1.7495	-2.1556	-1.0176	-1.3497	-3.2042	-0.98509	-2.8821	-1.5091	-1.7244	-2.2148	-2.1692	-1.6313	-1.599	-1.0166	-2.1091	-1.8781	-2.3028	-0.67811	-1.1907	-2.6552	-1.8554	-2.7712	-1.356	-1.3399	-1.6694	-0.97277	-1.4262	-1.1839	-1.7636	-2.0605	-1.8058	-1.5037	-2.2382	-1.6266	-1.529	-1.8998	-1.5044	-2.4829	-2.0173	-2.7018	-1.6596	-0.8396	-1.956	-1.637
-1.3078	-0.46774	-1.5114	-1.2247	-0.70559	-0.72366	-1.0113	-1.1738	-1.7317	-1.4052	-1.1555	-1.3219	-1.6809	-1.1891	-1.6642	-0.7213	-1.0962	-0.18813	-1.8042	-1.7432	-1.5113	-0.66208	0.11326	-1.0015	-0.78683	-1.6779	-0.83866	-0.58663	-0.89383	-1.5981	-1.407	-1.1447	-0.8042	-0.45593	-1.2118	-0.47088	-0.9884	-0.82066	-1.0492	-0.85584	-1.5123	-1.9124	-1.1956	-0.55667	-1.9036	-0.12655	-1.0609	-0.96484	-0.16228	-0.63431
-0.017645	0.52532	0.20759	0.14493	0.90969	-0.39302	0.21362	0.42198	-0.47518	1.0612	-0.1835	0.41708	0.4803	0.7294	0.32924	0.3334	0.80047	0.12945	1.0169	0.56904	1.1848	1.1099	0.41446	0.90952	0.75858	0.64296	0.30866	-0.26491	-0.083148	-0.35067	1.1508	0.77212	0.32834	-0.30441	1.005	-0.22458	0.06585	-0.043211	0.087549	0.23784	0.50631	-0.28022	0.4585	1.3023	0.38732	1.5272	0.55148	0.53819	0.014356	0.15905
9.8702	10.369	9.8011	8.6619	10.005	9.3073	9.9528	9.7856	9.5486	9.6048	9.6364	7.9321	9.7683	9.8787	9.5206	9.7056	10.071	9.3473	9.2158	10.077	8.8552	10.109	10.898	10.33	9.6934	9.9694	8.7524	9.5395	9.9304	9.1727	8.7626	8.5018	9.6608	9.0037	9.5921	9.2241	10.229	8.4264	9.7626	9.9009	10.098	10.073	10.293	8.8604	9.3396	9.9007	9.6637	10.03	9.1662	10.24
7.5351	7.5112	6.5114	6.9055	6.8091	6.3603	6.6177	6.7794	7.1644	5.4889	5.8117	7.0208	5.8839	7.0532	7.0485	6.5344	6.1508	6.3609	6.0949	6.7972	6.8368	6.6288	6.8798	5.6253	7.5655	5.9894	6.9003	8.5742	5.0486	7.139	5.8803	7.3837	6.3643	6.6393	6.3737	7.0417	6.236	7.1687	6.5709	6.8567	7.2309	6.3599	6.5064	7.499	6.6352	7.936	6.7383	6.6326	5.3422	7.3845
-11.986	-11.593	-10.111	-11.975	-12.331	-12.202	-11.119	-11.402	-10.94	-11.344	-12.504	-11.186	-12.679	-12.085	-12.619	-12.602	-12.736	-12.222	-10.894	-12.363	-11.712	-12.01	-11.799	-12.902	-11.263	-11.756	-11.839	-11.84	-11.499	-12.649	-12.693	-12.519	-11.388	-11.453	-12.156	-12.404	-11.697	-12.007	-12.548	-11.386	-11.62	-11.252	-12.299	-12.386	-12.789	-11.214	-11.013	-10.327	-10.625	-11.419
-11.41	-11.306	-11.83	-10.35	-11.999	-12.786	-12.413	-11.131	-10.816	-11.508	-10.936	-13.002	-11.273	-12.239	-11.898	-11.719	-12.067	-11.97	-11.994	-11.967	-11.722	-10.999	-12.339	-9.9774	-11.026	-12.502	-11.513	-12.981	-12.448	-11.773	-12.184	-10.957	-12.543	-10.211	-10.453	-12.016	-11.449	-11.836	-11.784	-11.623	-11.628	-11.715	-11.252	-11.62	-11.227	-11.779	-11.34	-12.174	-12.197	-11.743
2.2979	1.7359	1.8048	2.7608	2.7467	2.8155	2.4384	2.1958	1.6256	1.7079	0.81123	2.3965	1.624	2.6849	2.359	1.7023	2.3508	1.5296	1.0069	2.6457	1.5991	1.524	1.3346	1.9806	1.7331	1.5544	2.1239	2.2145	2.5112	0.42889	2.1989	1.7964	1.5274	2.4494	2.2031	2.217	1.9388	1.2884	1.6986	0.92518	1.1319	1.7686	2.4625	1.5578	2.3017	1.6748	2.1139	1.7654	1.3348	0.82472
-0.58679	-3.2383	-1.5336	-0.87046	-2.0262	-2.3101	-1.7979	-1.8566	-1.1093	-0.87876	-1.8662	-0.96389	-1.6686	-1.2903	-1.4089	-1.7485	-0.56499	-1.2861	-1.0419	-0.57996	-1.9331	-1.615	-1.2936	-1.4952	-0.9242	-1.7684	-2.0689	-2.0217	-0.39133	-2.2571	-1.1582	-1.6426	-1.5859	-1.5669	-1.3188	0.14756	-1.2789	-2.5947	-1.4702	-2.0047	-1.6771	-1.4475	-1.3606	-0.92209	-1.2843	-1.586	-1.6982	-2.462	-1.0374	-1.3327
0.82148	0.25932	0.37028	-0.57765	-0.14513	-0.0059364	0.65609	-0.83129	1.2273	0.15346	-1.0755	-0.0090823	0.77391	-0.24144	0.69177	0.12044	-0.358	-0.35981	-0.41398	-0.73831	-0.96449	0.67544	-0.075429	-0.33127	0.5889	-1.5815	-0.37185	0.84149	1.0617	-1.1791	-0.18334	0.6255	-0.16383	-0.33346	-0.74487	-0.55052	-0.94322	-0.029408	-0.080438	-0.24198	-0.20418	-0.13766	0.07899	-0.31062	-0.15009	-0.048946	-0.75181	-0.047397	-0.1419	0.44448
4.8411	5.0285	4.9634	3.8199	4.7819	3.8292	3.9124	5.1685	5.0443	4.0385	4.7209	3.9552	4.0265	4.7052	5.3178	4.1166	4.9298	4.6372	4.9059	4.5798	4.0272	4.0452	3.3364	4.7594	4.5102	4.1011	4.8179	4.6073	4.1693	3.7262	3.7641	4.9687	3.4692	3.322	4.7984	4.2455	4.7787	4.2221	4.3895	3.8718	5.766	4.4069	3.3552	4.5602	3.5664	4.8761	4.5201	4.5169	4.233	3.7537
-5.2777	-4.7572	-4.4038	-5.2996	-4.4808	-4.0089	-5.0114	-3.5195	-4.7568	-4.7554	-4.2445	-5.0678	-4.7806	-5.7732	-4.8957	-3.8081	-4.0548	-5.1023	-4.6662	-4.54	-4.9973	-6.3563	-4.6405	-4.4353	-4.0855	-3.4684	-3.8665	-3.9156	-5.6585	-4.626	-4.0676	-4.5626	-5.075	-4.7943	-3.9877	-4.8742	-4.6283	-5.3975	-4.6571	-5.0864	-4.6028	-5.4359	-5.2018	-4.0721	-4.9934	-4.616	-5.2857	-3.5492	-3.5799	-3.6997
9.7258	10.258	9.3506	8.0527	9.1439	9.8683	10.479	9.3931	9.1563	10.277	9.6771	10.129	9.1127	9.598	8.8765	9.4902	10.496	10.201	9.8171	9.6592	9.3775	9.6395	9.6303	9.9215	10.084	9.887	10.225	10.143	10.463	10.656	10.447	9.7906	9.6066	10.188	10.979	9.7443	10.249	8.2791	9.9576	9.2449	9.9633	9.7164	10.916	10.775	10.006	9.8717	10.172	10.877	9.9127	10.668
-1.6521	-2.0277	-1.3579	-1.208	-0.98096	-0.15468	-1.5097	-0.517	-2.4257	-0.093747	-2.5422	-0.49288	-0.61743	-1.9414	-0.80951	-1.3789	-0.11654	-1.1304	-2.9439	-1.0678	-2.042	-1.3784	-0.94787	-1.6232	-1.0077	-1.4785	-1.2328	-1.0987	-1.8766	-1.5074	-1.2749	-1.1196	-0.61838	-2.6164	-2.3434	-1.1689	-0.52916	-3.1506	-1.659	-2.0871	-2.3545	-0.83943	-1.4698	-1.2847	-2.2379	-1.2995	-2.948	-1.458	-1.0818	-1.7111
0.76914	0.96344	1.0234	1.1083	0.69558	1.1234	1.6068	2.0385	1.9488	2.6734	2.598	1.5676	1.2447	2.2223	0.92379	0.68831	0.78983	1.1472	0.8651	1.2034	1.288	0.62181	1.9965	0.72827	2.2713	2.2921	0.12897	0.65886	0.43056	1.2357	2.0277	1.9314	-0.14393	0.83285	1.2133	1.1143	1.8888	1.4767	1.2985	1.4337	0.61013	0.82261	2.1871	2.247	-0.032119	0.97412	0.38614	2.4325	0.76989	0.96026
-13.283	-13.192	-12.507	-13.02	-14.03	-13.529	-12.879	-13.396	-14.276	-13.407	-13.679	-13.46	-13.176	-12.218	-11.783	-13.542	-13.854	-13.083	-13.639	-12.996	-12.751	-13.112	-13.487	-13.391	-13.628	-13.147	-13.975	-11.905	-13.473	-12.415	-13.156	-12.986	-11.64	-13.443	-11.888	-12.047	-13.584	-14.085	-13.853	-13.88	-12.242	-12.74	-12.341	-13.381	-13.658	-13.889	-13.964	-13.546	-13.329	-12.972
-11.224	-11.553	-10.935	-10.032	-10.615	-10.484	-10.712	-10.514	-10.544	-10.439	-10.704	-10.329	-9.9617	-11.59	-11.204	-10.985	-11.459	-12.325	-11.136	-10.956	-10.261	-9.8529	-9.8499	-11.121	-10.166	-11.617	-10.531	-10.712	-10.356	-9.9132	-12.005	-11.807	-11.015	-10.117	-10.71	-10.098	-11.558	-10.636	-10.461	-11.297	-11.169	-10.782	-11.289	-9.5088	-12.219	-11.706	-11.465	-10.067	-10.11	-10.772
-13.315	-13.482	-12.258	-13.943	-13.231	-13.929	-13.873	-13.089	-12.687	-12.685	-12.832	-14.182	-12.396	-14.029	-12.291	-12.667	-13.496	-12.886	-13.249	-13.213	-13.5	-13.871	-12.436	-13.616	-14.332	-13.055	-13.95	-13.143	-12.579	-13.685	-12.249	-12.071	-13.034	-12.54	-13.844	-13.136	-13.188	-12.998	-12.665	-12.647	-13.673	-14.408	-12.738	-13.153	-13.157	-14.167	-13.476	-11.999	-12.792	-12.256
-0.039931	-0.51029	-0.79836	-0.90137	-1.4283	-1.6024	-0.83445	-1.3044	-0.11756	-0.42587	-0.5498	-1.0922	-1.7	-0.28006	0.035864	-0.31045	-0.34659	-0.93197	-1.687	0.035325	-0.18206	-1.1392	-0.83543	-0.27622	-1.7042	-2.0223	-0.56272	-0.66933	-1.6213	-1.1784	0.19986	0.12784	-0.8003	-1.0392	-0.83473	-0.57734	-1.3241	-2.402	-0.42134	-1.841	-0.57601	-1.3308	-0.60869	0.26247	-0.14743	-0.80967	-0.047649	-1.2774	-0.24833	-1.424
-0.38318	-0.42114	0.23592	0.33537	0.14456	-0.31522	-1.0406	-0.015801	0.4414	-0.97374	-0.31807	-0.21118	-0.68074	-0.6734	0.020421	0.20262	-1.3716	0.15155	-0.72897	0.62418	-1.5362	0.7999	0.68541	-0.48699	0.83101	0.63368	-0.94074	-0.65812	-0.95631	0.43614	-0.043784	-0.62933	0.096238	0.038276	-0.43832	-0.064498	0.14281	-0.48032	-0.17626	-0.46912	-0.61571	1.3439	0.02389	-0.37484	0.56152	0.27912	-0.62553	0.96737	0.24558	-0.95373
2.5683	1.0906	1.3182	2.2464	2.5103	2.4471	0.9562	1.8627	1.9275	2.2478	1.5492	0.9337	0.53211	1.9443	1.836	1.4195	1.1893	1.5495	2.1242	1.3445	1.233	3.3625	2.7492	1.0847	1.1687	2.2323	1.1806	0.38923	1.2876	1.2944	2.5555	0.46574	1.1122	1.5509	2.2923	1.6878	1.3075	1.4221	1.5831	2.8505	1.7074	0.48891	1.8332	1.3955	2.0369	0.70951	0.9802	1.2737	1.2254	2.7658
10.253	8.5216	7.6481	8.5571	8.7056	8.866	7.6511	9.2334	8.4743	8.4705	9.2703	8.5264	8.4491	8.3986	9.4475	7.8304	8.3432	9.1406	7.722	8.9529	8.8113	7.7524	7.1705	7.7333	9.1424	8.9304	8.9078	8.6091	8.2402	8.0256	8.7391	7.8482	10.049	8.243	7.4361	8.7616	9.1489	8.3878	7.3611	8.5538	8.7413	8.4747	7.8529	8.8059	9.073	8.3582	8.6531	8.3004	8.136	7.2507
1.3118	1.1545	1.169	0.026383	1.1272	0.66146	1.1163	0.936	1.1539	0.97894	1.7494	1.5715	1.3097	1.2352	1.3814	1.8263	0.5476	0.60597	1.327	1.1746	1.8209	0.53765	0.3436	1.4863	0.77289	1.2291	1.587	1.3502	2.0397	2.2436	1.7095	1.5028	1.0774	1.2099	1.9232	1.5537	1.7673	2.0318	1.4731	1.3982	1.1544	1.1029	1.4458	0.74346	1.4756	0.7951	2.0246	0.31062	1.6121	0.67162
-0.83003	-0.55801	-1.3567	-1.8086	-1.1285	-0.85876	-1.1436	-1.7931	-1.2995	-1.2067	-2.1699	-1.7525	-0.47875	-1.0551	-1.2351	-0.013901	-0.86335	-2.5191	-1.3109	-1.75	-1.2446	-2.5665	-1.778	-1.0251	-1.3363	-2.4514	-0.7205	-1.5755	-0.93561	-1.0588	-0.4654	-1.813	-2.0659	-2.0982	-1.2245	-1.1396	-1.7359	-2.4129	-1.201	-1.2995	-1.1794	-1.2723	-3.0067	-2.7058	-1.1306	-1.8995	-2.5254	-1.3047	-0.86651	-1.1682
-13.492	-14.572	-14.115	-14.921	-14.627	-14.701	-13.576	-14.102	-13.91	-13.355	-14.232	-14.046	-13.79	-15.127	-14.751	-14.479	-13.713	-15.117	-15.059	-14.456	-14.421	-14.379	-14.065	-14.551	-13.595	-15.362	-14.522	-14.258	-15.458	-14.969	-14.388	-13.677	-15.124	-13.815	-14.533	-14.484	-14.386	-14.344	-13.918	-14.985	-14.224	-15.395	-13.813	-14.732	-14.791	-15.432	-14.441	-14.455	-14.223	-13.974
8.1374	8.1986	7.7017	7.9453	7.9595	6.7992	7.9656	8.0256	8.042	7.0517	7.2907	6.9203	7.4949	8.264	8.2834	8.4892	7.5921	9.0756	7.1347	9.0318	6.6486	8.401	7.5639	7.7916	7.4051	7.5129	8.1459	8.878	7.5818	7.1122	7.6967	8.2906	7.6408	8.1144	7.853	7.4994	7.5711	8.4706	8.3057	6.9668	8.7242	8.4705	7.6089	7.6018	7.9641	6.4852	7.762	7.475	7.8826	7.5389
-4.4763	-4.1413	-4.9801	-3.8659	-3.9212	-3.7217	-5.8086	-4.8546	-6.023	-4.856	-4.4129	-4.8536	-5.4291	-4.8736	-6.5797	-3.5893	-4.7	-5.0368	-5.1237	-5.9061	-4.6344	-4.6417	-5.0942	-4.1667	-5.3452	-4.2464	-4.4746	-6.2481	-5.2521	-4.9352	-4.644	-5.8579	-4.0587	-3.8736	-5.0474	-4.4616	-5.648	-5.2986	-4.7115	-4.7269	-5.5332	-4.5102	-4.7725	-5.7242	-4.7272	-4.795	-4.652	-3.6426	-5.2508	-3.4202
-2.2018	-3.9287	-5.1447	-3.6359	-3.0371	-3.1089	-3.3431	-3.2567	-2.6266	-3.3531	-3.4258	-4.4446	-2.8415	-3.3474	-3.4378	-1.979	-3.7218	-3.3077	-3.2881	-3.0351	-4.3008	-3.4139	-2.7314	-2.7741	-3.8926	-2.9757	-4.4932	-3.435	-2.8964	-3.348	-2.1691	-4.4374	-3.3023	-3.3255	-3.0618	-3.7122	-4.0875	-3.2167	-2.3564	-2.3551	-2.7569	-3.2793	-3.5942	-4.481	-4.8127	-2.3903	-4.5751	-3.3314	-5.2727	-3.1592
6.2146	7.0963	6.8304	6.5294	6.4041	7.7531	7.3265	8.0822	5.7544	6.6424	7.316	6.9337	6.5862	6.2314	6.2592	6.3477	6.9301	7.1941	7.0511	6.7771	7.2813	6.4384	7.2387	6.781	6.7614	6.119	6.1385	6.5588	7.6378	6.9949	7.6796	6.5971	6.5728	6.2278	5.9627	7.0898	7.2046	6.5713	4.8534	7.5612	6.9363	7.5213	6.9895	6.5554	8.787	7.3093	6.0915	7.5332	6.8922	6.3629
-7.9254	-7.8455	-7.0762	-7.7879	-6.9322	-7.1684	-7.6061	-7.9226	-8.0302	-6.5019	-8.4649	-7.6448	-6.9167	-8.5086	-8.2632	-7.6747	-8.4032	-8.0518	-8.2618	-7.4747	-8.0573	-7.9234	-7.9189	-6.2714	-6.8465	-8.2096	-8.1266	-6.6088	-7.6087	-8.0005	-6.906	-7.939	-7.4644	-7.9092	-7.8784	-7.4837	-6.4028	-7.2915	-7.3316	-7.5948	-7.2092	-7.4695	-7.6401	-8.163	-7.7335	-8.3534	-8.1653	-7.3869	-7.2729	-8.2927
-21.215	-20.096	-21.941	-20.756	-20.715	-21.002	-20.323	-20.539	-21.204	-20.86	-19.55	-20.394	-19.818	-20.666	-20.207	-20.311	-21.083	-19.524	-20.767	-20.726	-20.721	-20.253	-20.244	-20.633	-20.54	-19.917	-20.726	-20.463	-20.4	-19.997	-22.368	-21.196	-20.497	-20.656	-20.555	-20.244	-21.36	-20.907	-20.908	-21.027	-19.816	-20.756	-20.208	-21.662	-20.648	-20.017	-20.592	-20.358	-20.101	-19.413
-0.87347	-2.5832	-2.3336	-1.2739	-1.1001	-2.5088	-1.9356	-1.2915	-0.27213	-0.57891	-1.0835	-1.6818	-0.68035	-1.8192	-1.3943	-0.50716	-1.5318	-0.77845	-0.8973	-1.913	-1.3599	-0.76613	-2.1789	-2.0727	-1.0425	-1.2963	-2.6716	-1.2424	-0.83868	-0.14242	-1.9022	-1.9197	-1.0451	-2.2612	-0.49251	-1.2789	-2.1779	-1.6102	-1.2847	-0.68107	-1.7745	-2.3339	-1.2323	-2.3996	-0.72605	-3.1097	-1.5444	-1.7229	-1.3755	-1.0939
-2.8533	-4.7673	-3.0071	-3.8254	-3.2764	-3.3513	-4.5207	-3.4262	-4.3246	-3.4454	-5.0044	-4.6164	-3.7903	-3.908	-3.1965	-3.2093	-2.5379	-4.0192	-3.7522	-4.1728	-3.4959	-3.934	-3.627	-4.3698	-3.4031	-4.4259	-4.248	-4.1566	-4.4707	-4.2169	-4.0932	-3.8727	-4.2507	-3.0659	-4.6208	-2.512	-4.455	-3.9394	-4.3288	-3.1918	-3.4982	-3.4956	-3.2596	-4.4236	-3.8291	-2.926	-3.1143	-3.1357	-4.3857	-5.0041
-10.626	-9.8764	-10.192	-9.2692	-10.218	-9.8997	-9.6777	-9.5093	-11.578	-10.023	-10.427	-10.017	-11.799	-9.425	-10.003	-9.5484	-9.1953	-9.8421	-10.193	-10.741	-11.002	-11.038	-10.035	-9.9473	-9.734	-9.9547	-10.842	-10.995	-9.5297	-10.691	-9.9568	-9.4469	-10.664	-10.659	-10.16	-10.345	-9.7387	-10.428	-10.608	-10.19	-9.6491	-9.7706	-9.839	-10.151	-10.124	-9.6285	-9.2247	-10.705	-9.6605	-11.245
1.0106	2.0794	0.86134	0.67901	0.25335	1.9979	2.2166	0.70802	1.3657	0.90598	0.60176	0.55202	1.3594	1.3111	1.1676	0.22843	1.1355	1.7454	1.2241	0.86901	0.73195	1.7345	0.7524	1.8459	1.4455	0.89435	2.3442	1.0806	1.4014	0.66656	2.0147	3.0141	0.49074	0.98297	0.71753	1.2274	1.0028	1.7484	1.3261	1.3791	0.40688	1.8298	0.59138	1.5992	0.97921	1.323	0.64116	0.83313	1.5702	1.1804
-12.109	-11.12	-11.46	-12.726	-11.959	-9.6652	-12.009	-12.283	-11.72	-11.427	-12.047	-10.982	-11.457	-12.327	-10.715	-10.264	-12.917	-10.976	-12.827	-12.136	-11.975	-12.819	-11.802	-11.916	-11.777	-10.475	-11.799	-11.865	-12.165	-11.914	-11.431	-11.732	-12.151	-10.949	-11.113	-12.212	-11.93	-10.979	-11.555	-10.852	-11.76	-10.58	-12.687	-11.2	-10.434	-12.038	-11.597	-11.086	-11.787	-11.035
5.3663	5.038	5.5236	5.1908	5.6244	4.7075	6.5516	6.2508	5.1485	6.0578	6.1176	6.2759	6.4623	5.5395	5.1709	5.1981	5.247	5.5052	6.0847	4.852	5.5153	6.0658	5.2633	5.3643	6.1226	5.1663	5.1774	6.1616	5.9838	5.5253	5.488	6.493	5.0194	5.2266	5.3316	6.1286	5.2159	5.6459	6.2225	6.2934	5.1551	5.811	5.6109	4.5839	6.1366	5.4772	5.6607	5.8705	5.9662	5.1904
-14.374	-14.301	-14.079	-15.414	-14.661	-14.989	-13.999	-14.091	-15.093	-15.408	-14.133	-14.145	-14.065	-14.761	-15.346	-13.69	-15.24	-14.816	-15.005	-13.477	-15.149	-15.463	-14.114	-14.803	-14.989	-14.494	-14.778	-14.156	-14.817	-13.258	-15.127	-14.096	-15.399	-14.082	-14.719	-15.329	-14.811	-13.566	-14.601	-14.142	-14.269	-14.652	-15.015	-15.367	-14.738	-14.975	-14.54	-14.957	-13.91	-14.917
-1.3487	-1.8884	-1.6473	-2.7573	-2.3923	-1.2837	-1.4119	-2.1843	-1.513	-1.2631	-1.4067	-2.1256	-1.6506	-1.4713	-2.6759	-1.1775	-1.5324	-1.1241	-0.84412	-2.0926	-1.7123	-1.4596	-1.2373	-1.5424	-0.5124	-1.0031	-1.3896	-1.6222	-0.49649	-1.81	-2.0387	-1.9189	-1.8558	-1.368	-1.6986	-1.5491	-1.5438	-1.4507	-0.55376	-0.68994	-1.631	-1.5347	-1.4301	-1.2107	-2.1787	-0.87223	-1.1429	-0.73246	-0.17547	-1.0297
-4.8927	-6.1891	-3.9275	-4.1503	-4.7458	-4.1873	-4.9267	-4.2279	-4.1021	-3.49	-4.2419	-4.1638	-4.816	-5.3664	-4.8199	-5.1461	-4.4326	-4.525	-4.962	-5.5781	-5.6654	-5.0372	-5.8626	-5.0966	-3.2298	-4.5115	-4.3164	-4.2158	-4.9933	-3.5112	-3.5773	-3.9184	-4.5811	-5.0053	-5.5489	-4.8932	-4.9594	-4.813	-5.2789	-4.7802	-5.3391	-4.2751	-4.5505	-3.7983	-3.324	-4.6763	-5.0764	-4.8108	-4.9579	-4.872
-10.235	-11.958	-10.705	-12.108	-11.926	-12.136	-11.086	-12.353	-11.16	-11.986	-12.067	-11.513	-11.375	-11.975	-11.724	-11.267	-11.913	-11.434	-12.648	-12.762	-12.36	-12.323	-11.483	-11.83	-12.246	-12.183	-12.264	-11.238	-12.741	-12.107	-11.927	-12.289	-11.734	-11.699	-10.488	-11.175	-11.131	-10.184	-12.507	-10.976	-11.413	-11.576	-13.235	-11.423	-11.091	-11.454	-11.331	-11.376	-11.723	-11.77
-22.148	-22.626	-22.763	-21.621	-21.417	-23.319	-21.785	-22.052	-23.603	-22.728	-21.442	-21.561	-21.92	-23.379	-21.647	-22.619	-22.287	-21.867	-23.767	-22.244	-21.922	-22.71	-22.112	-22.461	-21.575	-23.339	-21.48	-23.43	-21.523	-20.828	-22.323	-22.588	-22.244	-21.554	-22.473	-23.262	-22.306	-22.573	-22.715	-22.712	-22.942	-22.753	-22.326	-22.766	-22.305	-22.832	-22.612	-20.485	-22.91	-22.568
-9.5561	-8.3892	-8.4968	-10.238	-9.1678	-7.7353	-8.1177	-9.8213	-8.824	-8.6136	-8.9003	-9.7132	-8.6282	-9.6215	-9.9572	-8.9582	-8.9641	-8.9394	-8.4643	-8.677	-8.0272	-9.2447	-10.042	-8.8778	-9.6809	-8.7877	-9.9125	-7.9839	-9.0064	-8.3274	-9.3053	-8.0358	-8.1533	-8.5388	-9.5449	-8.7724	-8.205	-10.216	-8.4145	-9.0794	-9.8864	-9.6748	-7.5978	-8.0696	-9.5044	-9.4306	-8.8451	-9.604	-9.6225	-8.5946
-9.2809	-10.49	-10.072	-9.0326	-8.2463	-8.7314	-10.9	-9.1685	-9.537	-9.2526	-9.8356	-10.716	-9.6834	-9.1539	-10.235	-9.2877	-10.036	-9.4344	-9.2258	-8.5519	-8.6336	-9.2688	-9.4895	-9.6744	-9.3204	-9.4573	-9.3093	-9.7946	-9.507	-10.06	-9.8177	-9.4777	-8.3594	-9.8079	-9.9236	-9.9005	-9.28	-9.3026	-10.018	-9.8056	-8.3085	-9.8169	-9.1297	-9.8039	-10.061	-10.365	-9.1803	-9.5889	-9.87	-9.0309
-2.4616	-2.6449	-1.9489	-1.1138	-1.7718	-0.48279	-2.4723	-1.8197	-1.4787	-1.4101	-2.0203	-1.7248	-1.3279	-1.622	-1.3357	-1.773	-2.1212	-1.0769	-1.9455	-2.9174	-2.4147	-1.63	-0.68343	-1.7578	-1.3119	-2.1616	-2.4171	-0.57961	-1.2657	-1.853	-2.783	-1.8847	-1.2343	-0.078724	-1.1733	-1.8435	-1.962	-1.9765	-1.7104	-0.97007	-1.7549	-1.782	-2.0405	-2.0563	-1.9402	-2.0147	-2.0559	-1.0773	-0.90698	-1.3195
-10.137	-8.5051	-7.7024	-10.311	-8.939	-9.8026	-8.4777	-8.564	-9.5082	-8.7768	-8.7156	-8.7415	-8.068	-8.86	-8.8682	-7.7857	-9.906	-9.2188	-7.9512	-9.0023	-8.6692	-9.2658	-8.5266	-9.8463	-9.0461	-9.2378	-8.2199	-8.9612	-8.5492	-9.2008	-9.544	-8.2814	-9.3588	-9.9951	-8.9056	-9.3515	-8.7549	-8.1791	-9.457	-8.2961	-9.7706	-7.6381	-8.6235	-8.4907	-8.8194	-8.8688	-8.3294	-9.1428	-8.872	-8.5928
-1.2548	-1.4513	-1.5346	-1.6446	-0.82273	-1.3673	-1.1707	-0.32148	-1.9863	-2.4172	-1.5314	-2.3171	-2.6617	-0.79413	-2.9412	-1.5672	-2.0165	-1.7335	-2.1769	-1.5004	-0.58033	-3.0282	-1.0127	-1.1897	-2.5224	-2.2603	-1.3197	-1.4993	-1.3116	-1.7198	-0.64767	-0.29493	-0.67479	-1.013	-0.16165	-1.2889	-2.6659	-1.8816	-1.4957	-1.0872	-2.2329	-1.6578	-1.6338	-1.0013	-1.6195	-2.3175	-1.2589	-0.7416	-0.70305	-1.8918
-9.9007	-11.001	-9.6508	-8.8047	-9.7457	-9.4792	-9.0936	-10.576	-11.292	-10.563	-9.2913	-10.55	-9.9774	-10.388	-9.9116	-10.366	-9.8581	-9.8687	-9.657	-9.9762	-10.595	-8.5254	-9.505	-9.8136	-9.1847	-10.274	-10.836	-10.436	-10.101	-11.062	-10.056	-10.752	-10.641	-10.395	-8.8694	-9.236	-10.334	-10.762	-10.6	-9.9686	-10.155	-10.008	-9.9184	-9.9348	-9.5836	-10.55	-10.458	-11.316	-9.9807	-9.9268
-13.151	-13.907	-13.084	-13.277	-12.165	-13.21	-13.356	-12.092	-13.102	-13.111	-13.71	-11.836	-12.428	-13.197	-13.519	-13.699	-13.001	-13.457	-12.373	-12.51	-13.589	-13.67	-12.628	-13.285	-13.194	-13.806	-12.251	-13.535	-13.53	-13.148	-13.873	-13.2	-13.147	-12.69	-12.202	-12.31	-12.435	-13.28	-13.92	-12.939	-12.293	-12.34	-12.962	-12.809	-13.175	-13.759	-13.456	-13.303	-13.689	-12.279
1.9881	1.1137	-0.35573	-0.32698	0.55143	0.87316	0.48869	0.53785	0.61437	-0.29199	0.9711	0.14742	0.34471	1.1321	0.59098	0.99017	-0.37808	0.28986	0.55624	0.4472	1.658	1.2973	-0.42083	0.31324	-0.069922	0.069534	0.79265	-0.081358	0.70622	1.3494	0.85977	-0.30816	0.46924	0.20082	0.75175	0.9818	1.5486	1.318	0.39539	-0.026415	1.1798	0.019236	-0.46789	0.18715	0.91896	0.47377	0.21191	0.61864	-0.66524	-0.2742
-21.029	-22.723	-21.885	-21.752	-21.118	-22.544	-22.813	-22.227	-22.273	-22.168	-22.726	-22.056	-21.899	-22.356	-22.851	-23.209	-22.188	-22.748	-22.222	-21.814	-23.385	-22.304	-22.521	-22.84	-20.01	-21.749	-22.935	-21.659	-22.828	-21.692	-22.18	-22.018	-21.622	-21.975	-21.954	-22.782	-22.923	-21.093	-23.141	-22.017	-21.978	-21.906	-21.479	-21.535	-22.042	-22.033	-22.849	-21.639	-21.078	-22.579
-9.0494	-9.6511	-9.9137	-9.8192	-8.754	-9.5064	-9.8149	-9.287	-10.948	-8.8922	-10.062	-9.8077	-9.973	-9.5982	-9.7576	-10.044	-9.9201	-9.9038	-9.3884	-8.466	-8.9443	-9.3168	-8.8793	-9.1841	-9.9126	-10.222	-9.0882	-9.7043	-10.301	-10.1	-8.4933	-10.268	-10.005	-9.497	-8.9217	-9.5321	-8.3403	-9.7502	-8.7493	-9.7685	-9.8374	-9.7015	-8.7998	-9.7463	-9.6261	-9.0695	-8.3078	-10.435	-9.2336	-9.7001
-2.2898	-3.2911	-2.6998	-2.4833	-2.3257	-2.8672	-3.4686	-2.2322	-2.6017	-2.0089	-3.0818	-3.1508	-2.4114	-1.4509	-2.6	-2.1741	-3.0784	-1.6522	-2.9308	-1.959	-2.2867	-2.1943	-1.7086	-4.2567	-3.7124	-3.1843	-2.8169	-2.8728	-2.443	-2.5036	-2.3203	-3.8158	-2.4584	-1.4989	-3.4117	-3.1246	-1.6321	-2.9675	-3.0134	-2.2001	-2.7979	-4.3227	-2.6518	-3.5911	-2.1878	-0.99762	-3.3905	-2.2605	-1.4915	-2.3523
-0.1963	0.59007	0.034369	0.70104	2.1278	0.94368	0.2324	0.12304	0.98741	0.21431	0.056979	0.45468	1.0576	0.24996	1.0515	-0.015489	1.0882	-0.14467	0.94462	1.1914	0.0099021	0.39872	1.1706	-0.11788	-0.48825	0.8002	0.40158	0.17667	1.4572	0.042852	1.3182	1.1134	0.46237	-0.030366	-0.31938	2.4666	1.1354	0.64133	0.93027	1.638	0.37999	0.47876	0.89356	0.67677	-0.68398	-0.29667	0.76269	0.19122	0.98304	0.57159
-3.4143	-2.8943	-3.8901	-2.7923	-3.0587	-3.1455	-2.6815	-2.6309	-3.6923	-2.1392	-3.5653	-2.3832	-3.6218	-2.7313	-2.671	-3.3904	-2.5421	-1.9641	-3.272	-3.1203	-3.9715	-2.9607	-2.4418	-3.4053	-2.7773	-4.0667	-3.2856	-2.5868	-2.9161	-2.4569	-3.2239	-3.8103	-3.5099	-3.5828	-2.988	-2.1005	-4.5931	-2.7187	-3.2525	-2.5617	-3.7355	-2.6801	-4.1325	-2.9036	-3.4415	-3.267	-3.0208	-3.5552	-3.8256	-2.8562
-4.9996	-4.6768	-3.9226	-4.4364	-4.7873	-4.3098	-4.1478	-3.16	-4.8849	-3.9632	-4.3092	-5.616	-3.4066	-4.1216	-4.6048	-4.5887	-4.0492	-3.2171	-4.4417	-5.2965	-3.4034	-4.1566	-3.5227	-4.2961	-4.5429	-4.1646	-3.8086	-3.2882	-3.7814	-4.3779	-5.0251	-3.7067	-4.3365	-3.8649	-3.7475	-3.694	-3.8271	-3.8288	-4.3773	-4.4888	-3.9299	-3.8808	-4.8328	-4.0774	-4.2218	-5.1849	-4.7021	-4.0167	-3.0839	-5.0733
6.7917	7.7844	6.0383	7.3568	6.8167	6.8164	6.9346	6.5557	6.9316	7.107	6.8018	6.4637	6.4541	7.0153	6.5155	7.1315	7.6463	6.3414	6.6706	5.5743	6.8285	7.4178	5.633	6.6554	6.9541	7.3481	6.9013	7.9351	7.7575	6.9348	7.391	6.1517	7.0421	6.3481	6.438	6.9299	7.1718	7.2808	5.9998	6.353	6.6512	7.0156	6.3463	6.8801	6.5948	6.3765	5.2884	6.8742	6.5014	7.7489
-5.0377	-4.8507	-5.358	-3.9707	-5.0766	-5.7558	-4.5438	-3.7886	-4.7594	-5.0673	-4.9637	-4.3309	-4.9953	-3.9524	-5.278	-4.3821	-4.9546	-4.8855	-5.5653	-4.7146	-3.8501	-5.0968	-4.1395	-5.1867	-3.8054	-3.9504	-5.2924	-4.8783	-3.9093	-5.6363	-3.6431	-4.7679	-3.5017	-5.2247	-4.5744	-4.7976	-5.4401	-5.193	-5.1352	-4.9764	-4.97	-3.7635	-4.6715	-4.623	-5.2019	-4.5352	-6.117	-4.1539	-4.4099	-4.4924
0.077443	-0.27423	0.32152	-0.021796	-0.76439	-0.18542	0.46665	-0.21061	0.2031	0.22091	-0.93041	-1.0192	-0.72542	-0.58021	-0.1042	-0.6646	-0.81077	0.077737	0.10917	-0.3802	0.26667	-0.66662	-0.16875	0.29234	-0.49406	0.4028	0.92772	0.1315	-0.45401	0.4476	0.18392	0.37491	1.2064	-1.1211	-0.054989	-1.0203	-0.14539	0.29046	-0.98958	-0.44803	0.10861	-0.90723	0.053109	-0.23058	-0.24708	-0.27521	-0.17893	-0.74995	-0.21052	0.63882
1.9175	1.8315	0.90654	1.1958	0.69985	1.5016	1.2371	1.9047	1.3	1.4533	2.1503	1.4245	1.2112	2.7861	1.4215	2.4467	2.0872	1.7233	1.3105	1.0457	2.5751	0.84361	1.1689	1.5799	1.1948	0.44867	1.9644	1.6888	2.0505	2.4608	1.2798	0.6722	0.98597	2.1749	1.7161	2.2555	2.4013	2.4432	1.9452	1.9317	1.0291	1.7779	1.0991	2.3848	0.25995	2.8455	0.10177	2.184	0.68328	1.9828
-2.1212	-2.773	-2.3539	-3.15	-2.3683	-2.0402	-2.7726	-2.6669	-2.0119	-2.3333	-1.7155	-2.6121	-2.1652	-2.5298	-2.0439	-3.3186	-2.789	-2.0681	-2.5283	-2.7265	-3.3615	-2.6053	-2.2326	-2.6261	-2.4418	-2.1734	-2.5859	-2.8712	-3.6625	-2.4827	-2.5688	-1.9146	-1.8333	-2.6346	-1.4991	-3.0324	-2.5679	-3.2612	-3.4199	-1.6628	-2.5458	-2.0969	-1.4678	-2.3955	-1.803	-2.4415	-2.3861	-2.4971	-2.4062	-2.5382
-2.6037	-1.3523	-0.4555	-0.83015	-2.0271	-0.85523	-1.5983	-1.9951	-1.4513	-1.5759	-1.0751	-1.7688	-1.5728	-0.74194	-1.0804	-2.4891	-1.825	-1.8433	-1.5698	-1.6224	-2.234	-1.7225	-1.7936	-0.7289	-1.123	-1.47	-1.4274	-0.71073	-2.5839	-0.29995	-1.5541	-0.90632	-0.8566	-1.1842	-0.72116	-0.56785	-3.0179	-1.7284	-1.581	-1.7365	-2.1171	-1.7821	-1.3652	-1.3109	-2.0483	-1.2265	-1.7126	-1.3989	-0.26529	-2.4405
-0.13743	-0.23229	0.3231	0.78357	-0.96966	0.17433	0.35142	-0.18628	0.46217	0.092239	-0.67368	-0.55388	1.1945	0.4833	0.65316	-0.083459	-0.42222	-0.38384	0.11295	0.099625	0.0097185	-0.58226	0.90605	0.086455	0.32958	0.88841	0.093729	-0.061349	0.33622	-0.12298	-0.097799	-0.26261	-0.032101	-0.98721	-0.17365	-0.16965	0.59632	-0.58364	0.37611	-0.83442	-1.7085	-0.64934	-1.0878	0.097311	0.067943	-1.0538	-0.56761	0.17216	-1.0435	0.38804
4.6571	5.1546	5.8436	6.7217	4.9168	5.0023	6.54	5.2215	5.2644	4.1035	5.075	5.4101	5.6327	6.0509	4.521	5.033	6.9911	5.5835	6.293	5.0779	5.7629	5.6097	5.5225	5.8333	4.4807	5.5988	6.3799	5.7139	5.357	4.9387	5.8048	5.691	5.3677	6.9485	5.6337	5.551	5.4077	4.8736	5.2594	4.7792	4.6255	5.6648	5.171	5.1228	5.7253	6.1582	6.0753	5.3842	5.6794	6.135
1.5854	1.0366	1.9439	1.5145	0.75466	1.4037	0.49704	1.5924	1.7747	0.94815	0.7609	2.0324	0.92842	1.6518	0.61042	1.1262	1.2113	0.7582	0.70751	0.52863	1.7636	0.67497	1.2936	1.0789	1.3329	0.40881	0.87472	1.3832	0.64979	2.0492	1.7778	0.74223	1.4676	0.87405	1.6196	0.37485	1.465	1.8546	0.93886	0.72831	0.2135	1.5691	1.0008	0.81214	1.7679	2.0673	2.2713	0.2314	1.4312	1.7388
-0.12095	0.2126	0.87287	0.50131	1.37	0.63975	1.1209	1.594	1.9225	0.59595	1.2675	1.6339	0.46309	1.7744	0.89977	1.6706	2.0303	1.5726	2.2301	0.45843	0.073928	1.0618	0.69062	0.9662	0.9026	1.3996	0.42986	0.56457	0.11018	2.23	1.1588	1.239	1.9459	1.6561	2.2353	0.1188	-0.45464	1.4655	0.44123	0.78651	1.5864	1.0929	1.4113	1.8133	0.77997	2.2541	1.2619	1.6088	1.6847	0.37571
-15.188	-13.892	-13.257	-14.983	-14.472	-14.2	-14.548	-14.042	-14.63	-15.027	-14.139	-14.316	-14.543	-15.173	-14.76	-15.164	-14.063	-13.608	-14.495	-14.836	-15.043	-15.288	-14.875	-15.065	-13.387	-15.135	-14.183	-14.77	-15.955	-14.701	-15.511	-14.599	-14.872	-14.914	-14.794	-14.416	-14.319	-14.029	-15.309	-14.514	-14.756	-15.177	-14.349	-14.951	-14.651	-15.027	-13.544	-13.866	-14.587	-14.916
4.1938	4.8059	3.5748	5.0782	4.9044	4.2814	4.4847	2.6263	4.7041	3.8322	5.2162	4.4304	4.8108	4.3559	4.1942	4.7536	3.5106	3.9619	5.3172	4.9233	4.5034	4.1781	5.1064	4.0025	4.2087	5.0466	4.7623	4.7046	4.8993	3.6467	3.9749	3.7009	3.9397	3.8424	4.0128	4.5326	5.083	4.1821	4.1231	4.3697	5.207	3.7054	4.1135	3.3693	4.1744	4.715	3.3821	4.0326	4.4421	4.1455
-3.7967	-3.2132	-3.1127	-3.1451	-3.8696	-3.7412	-3.1373	-2.8913	-4.0913	-3.014	-2.666	-4.1744	-2.9688	-3.2118	-3.424	-4.472	-3.2019	-3.9173	-3.4732	-2.6327	-2.5153	-4.4643	-4.4265	-3.6524	-4.4807	-2.9389	-3.5868	-2.703	-3.264	-3.5499	-3.3109	-2.671	-4.4126	-2.8418	-2.5649	-2.6612	-1.8103	-3.177	-3.2829	-2.807	-3.2005	-3.7566	-3.0022	-2.4455	-4.1433	-3.3034	-3.5935	-4.2452	-3.2489	-3.5491
-12.087	-10.598	-9.8838	-10.792	-11.158	-10.423	-10.037	-10.682	-10.999	-10.918	-10.886	-10.654	-11.775	-10.318	-10.153	-11.153	-11.174	-10.226	-10.994	-11.083	-10.108	-10.6	-11.302	-10.446	-11.747	-10.723	-9.5868	-11.28	-9.9836	-10.359	-12.159	-10.844	-9.8187	-10.657	-10.164	-10.556	-9.9746	-11.177	-10.448	-11.046	-10.915	-9.8776	-10.339	-11.195	-11.132	-10.519	-10.356	-11.538	-10.908	-10.223
2.1565	2.6302	2.3366	1.4604	1.9898	2.6984	3.0672	2.5329	1.9962	1.5319	1.7475	2.3641	2.4316	3.2482	2.8366	2.9891	2.6791	2.8008	3.0274	3.3306	3.3795	3.2358	2.831	2.2204	2.2799	1.59	2.9306	1.6268	2.9441	3.1621	2.6694	2.7757	2.232	3.9188	1.9051	2.5656	1.6609	3.5619	2.2598	2.5106	2.5554	2.164	2.8398	3.3716	2.1043	2.7681	2.1156	1.7504	2.6652	1.9092
0.080506	1.0486	-0.51991	-0.84175	1.1514	0.41562	0.17986	0.62129	-0.93952	-0.54497	0.41188	0.15856	-0.065437	-0.4574	0.062479	1.1778	0.031948	1.3027	-0.34569	-0.14026	0.47175	-0.56154	0.29872	0.32017	0.70356	0.66362	1.4821	0.068139	0.11565	1.0587	0.64013	1.1519	0.4803	1.0434	1.3981	0.27858	0.38764	1.1908	0.54817	-0.63134	-0.45527	-0.69665	2.1731	-0.58005	0.31902	0.632	0.34336	0.96294	0.023719	0.27133
-8.5547	-7.3532	-7.6242	-7.8199	-7.6595	-8.4345	-7.5643	-8.1157	-8.0842	-8.1343	-7.8022	-7.3805	-7.3207	-6.9847	-8.178	-6.4462	-6.3247	-7.9174	-7.1599	-7.758	-8.0543	-7.4152	-7.5137	-6.5141	-6.9279	-7.9913	-7.8726	-8.4856	-6.5741	-7.9308	-8.0226	-7.5577	-7.4554	-7.7967	-7.9943	-7.4099	-8.1058	-7.8007	-8.3963	-8.3908	-8.1223	-8.1904	-8.4514	-7.5862	-7.9187	-7.3428	-7.495	-8.2902	-8.3182	-7.491
0.57945	-0.55894	0.96443	-0.12542	-0.28164	-0.16586	-0.46292	0.1191	-0.46546	0.11851	0.38789	0.60749	-0.2533	0.027918	-0.23308	0.26959	0.55107	1.093	-0.33011	-1.1169	-0.41648	0.55172	0.81927	-0.93478	0.71982	0.31494	-0.40567	0.6483	0.28402	-0.15215	0.045012	0.72626	-0.17713	0.31222	1.5517	0.4007	0.47591	1.3478	-0.68132	0.17799	-0.8998	1.2566	0.47259	0.52786	0.040377	0.03176	0.05977	-0.51908	0.18415	1.7619
-22.933	-21.906	-21.914	-22.484	-21.18	-22.516	-21.708	-21.63	-20.863	-23.123	-22.853	-21.677	-22.381	-22.88	-21.624	-22.863	-21.058	-21.972	-22.302	-22.306	-21.769	-22.53	-22.809	-21.857	-21.592	-23.093	-22.687	-23.499	-22.707	-22.149	-22.123	-21.935	-22.217	-23.43	-21.994	-21.588	-23.73	-21.648	-21.496	-21.27	-21.438	-22.201	-21.152	-22.296	-22.512	-21.992	-21.908	-22.761	-22.328	-21.822
-0.11593	-1.0987	-0.56707	-0.25418	-0.455	0.048703	-0.3826	-0.40657	1.0442	0.62941	1.0158	0.14089	0.66364	0.30179	0.50808	1.5225	-0.16092	-0.42614	0.46731	-0.14062	0.29182	-0.26561	-0.25141	0.31632	1.569	-0.89245	0.23065	-0.58113	-0.14698	0.75277	0.73954	-0.31298	0.15693	-0.085197	-0.50039	0.6298	-0.35311	1.0226	0.99447	0.49215	-0.14015	-0.71438	-1.3528	0.0715	0.11302	-0.40328	-0.85021	-1.4493	0.013105	0.013751
-13.458	-11.966	-12.43	-12.702	-13.642	-12.906	-13.604	-12.608	-13.379	-12.949	-13.355	-13.419	-13.253	-13.909	-13.421	-13.142	-13.997	-13.738	-13.274	-13.888	-14.013	-12.878	-12.609	-12.817	-13.073	-13.168	-12.97	-15.01	-13.882	-13.345	-13.434	-11.763	-13.215	-12.903	-14.509	-13.874	-13.062	-13.437	-12.631	-12.792	-13.532	-13.827	-13.612	-12.617	-14.037	-13.173	-12.577	-13.725	-13.454	-13.147
-22.14	-21.982	-21.793	-22.779	-22.09	-22.526	-21.574	-23.005	-22.813	-23.254	-21.776	-21.116	-22.09	-22.909	-21.979	-21.948	-22.105	-21.665	-21.522	-22.34	-21.97	-21.521	-21.86	-21.914	-22.228	-23.237	-22.479	-23.058	-22.154	-22.58	-21.974	-21.897	-22.482	-21.555	-22.441	-20.796	-21.633	-22.473	-23.28	-23.29	-22.948	-21.372	-22.906	-22.769	-21.676	-22.263	-22.024	-22.427	-22.644	-23.398
-5.4142	-5.3656	-4.926	-5.3978	-4.466	-5.0067	-5.3472	-5.0815	-5.1892	-5.299	-4.5217	-4.571	-6.2266	-5.7156	-6.036	-5.337	-4.3774	-4.756	-4.507	-4.273	-6.0756	-4.4517	-4.9176	-5.8472	-5.2481	-4.3315	-5.0442	-5.4232	-5.5017	-5.2053	-5.6626	-4.269	-6.3229	-4.3195	-4.3535	-3.9941	-4.6895	-5.5288	-4.9456	-4.9314	-5.5887	-5.5475	-5.7792	-6.1449	-5.036	-4.9213	-6.2879	-4.5131	-5.6041	-4.6357
-12.424	-12.441	-12.75	-12.354	-13.532	-12.16	-13.465	-13.864	-12.151	-13.662	-13.976	-13.21	-13.781	-12.072	-13.373	-13.724	-12.441	-13.209	-13.52	-12.154	-12.577	-12.66	-14.404	-12.416	-13.432	-12.678	-13.028	-13.519	-13.026	-12.204	-14.036	-13.805	-13.021	-12.607	-12.582	-12.442	-12.94	-14.075	-12.205	-13.168	-12.693	-13.758	-14.221	-13.597	-12.869	-12.591	-14.906	-13.13	-13.012	-14.12
-13.541	-13.024	-14.387	-13.501	-12.956	-12.328	-13.155	-13.113	-13.268	-13.242	-12.605	-12.708	-12.505	-14.125	-13.578	-13.957	-13.536	-12.97	-14.141	-13.79	-12.145	-13.084	-13.545	-14.825	-13.362	-13.795	-12.857	-11.766	-14.012	-13.437	-13.03	-12.917	-13.092	-12.697	-13.124	-13.448	-13.381	-13.29	-12.455	-13.51	-12.986	-12.917	-13.14	-12.909	-14.822	-13.183	-13.67	-13.757	-12.874	-11.271
-23.233	-20.203	-21.151	-20.779	-21.663	-21.951	-24.03	-22.309	-21.176	-22.091	-21.735	-22.681	-21.488	-21.669	-21.768	-22.022	-21.629	-21.382	-21.212	-22.807	-21.725	-22.085	-22.194	-23.436	-21.245	-22.476	-22.336	-21.976	-21.601	-21.439	-21.266	-22.341	-22.628	-22.321	-22.106	-21.73	-22.734	-22.386	-23.648	-22.07	-22.59	-20.779	-21.668	-21.295	-22.796	-21.97	-22.408	-21.392	-22.314	-22.275
6.4101	6.454	6.2187	7.4503	7.4792	6.5663	6.2878	5.7891	6.5649	7.1027	6.4105	7.0715	6.5463	6.9218	6.5411	6.3344	5.8064	6.6421	7.0025	8.3839	6.9343	6.9445	6.6695	6.5867	6.5224	7.3527	6.9118	7.1547	7.4157	6.9695	6.2685	6.8903	7.6837	7.4738	6.8703	7.0843	7.0674	6.4055	6.3278	6.78	6.6195	6.9219	6.9668	7.0308	7.2371	7.137	6.4912	7.1075	7.1919	6.9871
5.0103	4.966	5.6096	4.4883	4.7243	6.1709	6.8269	4.7302	5.6112	5.3438	6.5179	5.9177	4.4856	5.322	5.1164	7.0689	5.7131	4.7181	5.5297	4.7806	6.3416	7.4906	5.5797	5.4968	5.2915	6.1966	6.243	6.2602	5.9671	5.4494	6.13	5.079	5.573	4.8583	5.657	5.4066	6.0974	5.7492	5.0261	6.1064	5.3615	5.8844	6.2944	5.9996	5.2915	6.1457	5.8304	5.9219	6.4165	5.1979
1.158	1.2974	2.1223	2.3571	0.71621	1.1554	1.466	0.52678	1.3465	0.88619	2.2741	2.2168	1.4344	1.8809	2.7132	2.2549	1.6106	1.9201	1.3795	-0.033251	1.8125	2.0837	1.1813	1.4817	1.7072	2.4414	2.1967	1.5192	1.2555	2.1221	1.5655	-0.040793	1.3424	2.1348	1.3023	1.2004	0.8694	0.7684	1.3453	1.9512	2.8897	1.7212	1.4916	1.6023	1.887	1.8456	1.9939	0.65501	2.1317	0.35543
8.4996	9.2513	8.5767	7.3319	7.1393	8.1186	8.4061	8.4418	7.8653	7.8227	8.1926	8.0746	7.9238	8.4206	8.1403	7.4697	8.5274	8.8055	7.5234	8.552	7.2106	8.5128	7.6282	8.1825	8.3406	7.7933	7.9563	8.0882	7.9158	7.742	8.2626	8.0724	7.7739	8.7257	7.7624	8.4988	9.1466	8.0101	7.7489	8.1362	7.3057	7.4155	7.9079	8.7506	7.9991	7.7115	9.0955	8.2156	8.3249	8.3044
-2.3505	-0.59444	-0.79909	-1.3432	-1.5181	-1.1289	-0.85147	-2.1492	-0.44373	-0.79291	-1.0154	-1.3297	-0.70758	-1.5617	-1.5129	-0.85631	-1.4392	-0.015558	-1.3008	-1.669	-2.1046	-1.7126	-1.4555	-0.1577	-1.1782	-2.3129	-2.1337	-0.75876	-1.6732	-2.0688	-0.61302	-1.8382	-2.1785	-2.2682	-1.3587	-1.8854	-1.8384	-1.1438	-0.93111	-1.0924	-1.6301	-0.80905	-1.2655	-0.86438	-0.29166	-1.023	-1.034	-1.3402	-1.1745	-2.5143
8.1876	7.8379	8.1256	7.2764	7.8385	7.9064	8.2424	8.5606	7.9023	7.7001	7.8867	8.2908	8.5574	8.0339	8.3718	7.9432	7.5462	8.3989	7.7288	8.1721	7.7279	8.8453	8.0091	9.1354	8.3752	8.392	8.4377	8.7903	8.9528	8.6935	7.4926	7.5462	7.0661	9.3738	7.3679	8.244	8.7475	7.1431	7.0998	7.2538	8.1207	6.8801	7.7618	8.6283	8.7519	8.3066	7.5466	8.1302	8.1756	8.565
9.5852	9.3737	9.7499	8.3922	10.112	10.332	9.3782	9.6492	9.9502	8.9294	10.203	10.291	9.0889	9.4669	9.1871	10.381	10.132	11.343	9.4977	10.925	11.187	9.2805	9.6912	10.435	9.0879	9.4947	9.7891	10.151	9.6903	9.0321	9.3898	10.065	9.4245	10.28	9.9785	9.2065	9.7526	9.5409	8.4315	9.5489	9.5505	9.653	9.3619	9.9347	10.081	10.119	9.7747	10.729	9.5375	10.156
-6.0548	-7.2825	-6.9167	-6.5148	-6.0423	-6.5707	-6.8456	-7.1882	-7.7023	-7.1465	-7.5959	-6.5895	-7.3583	-7.0169	-5.6231	-6.9694	-6.1945	-7.1354	-7.3104	-6.4783	-7.022	-5.6637	-6.007	-7.185	-6.3329	-5.9835	-5.1911	-7.3146	-6.9561	-6.4598	-5.5501	-6.1625	-5.3219	-4.9388	-4.9568	-4.8428	-6.5218	-6.3957	-7.0946	-5.798	-5.6162	-5.8731	-6.3838	-6.6515	-6.4088	-6.0439	-6.7383	-6.0664	-6.5127	-6.6078
6.5067	6.974	6.7906	6.9243	6.5483	7.7297	6.5032	6.8474	8.1777	7.3073	7.328	6.8749	7.6558	6.5247	6.4369	7.3477	6.9175	7.3737	6.9518	7.4785	6.823	6.6088	4.7624	7.1288	6.5104	8.3703	6.6085	6.6119	7.2127	7.7926	7.4616	7.397	6.6476	7.2827	6.904	6.175	6.4755	6.5653	6.9296	7.6265	6.2951	7.1366	5.7256	7.7156	6.1623	6.6447	6.3807	6.5547	6.6234	6.3382
-2.8495	-2.769	-2.2928	-1.3552	-1.4327	-2.0726	-2.0004	-0.52052	-1.4271	-0.88794	-1.337	-1.5963	-1.6629	-2.2136	-1.8961	-2.3569	-1.5969	-1.4058	-2.4245	-1.1664	-1.4873	-0.71806	-2.0312	-0.91147	-0.82137	-1.3861	-1.4704	-3.0807	-0.99332	-1.7219	-0.63033	-0.15818	-1.717	-1.9222	-1.0181	-1.7227	-2.372	0.045985	-1.2117	-2.0578	-1.4699	-1.6381	-0.38108	-1.6804	-1.6988	-1.975	-0.7381	-0.76477	-2.0605	-1.2274
6.2336	6.7528	7.2397	7.742	6.3543	6.8079	7.2548	6.8655	7.5614	6.796	7.0413	6.998	6.3783	6.5755	7.1286	7.0232	6.6361	6.7512	7.8514	7.4168	6.7056	7.01	5.8181	7.1452	7.1652	7.6536	6.575	7.7833	6.3797	7.855	7.3712	7.2252	6.2707	7.4927	6.9156	5.9704	6.2103	6.5481	6.282	7.511	7.5398	7.2748	6.6477	6.9243	5.4395	5.8636	7.931	6.6375	6.1268	7.703
-0.6024	-2.8046	-3.0046	-0.58427	-1.6654	-1.6917	-1.8489	-1.8047	-0.50753	-2.2387	-0.75587	-1.3447	-0.9692	-0.49514	-0.85105	-2.177	-2.2407	-0.64995	-0.79692	-2.552	-1.288	-0.99272	-0.94163	-0.61374	-1.6796	-0.76913	-0.4235	-0.75133	-1.5402	-1.5341	-1.0195	-1.2699	-2.5839	-2.2358	-2.0639	-1.6745	-1.9504	-1.2154	-0.37972	-0.70731	-1.1876	-0.57773	-1.3791	-0.81577	-0.60929	-0.98069	-1.7936	-0.65533	-0.86639	-2.5012
5.34	5.2825	4.5905	5.5615	5.0035	4.8688	4.9564	5.2021	5.5741	4.9777	4.9869	5.8934	5.5674	5.196	7.0376	4.4999	5.4334	6.4952	5.2795	6.0456	5.8462	5.3889	5.9249	5.5447	6.7707	6.6798	4.7781	6.3636	5.9852	5.8541	5.1154	6.1321	6.2469	5.6639	5.5349	4.6831	6.2035	5.7166	5.611	5.9231	5.7231	7.0363	6.5581	4.0801	5.2345	5.6011	5.8601	4.144	4.6592	6.0494
-0.90709	-0.71277	-1.2993	-0.73892	-1.9021	-1.307	-1.0756	-2.4246	-1.7847	-1.8063	-0.57083	-1.2002	-2.3617	0.28266	-0.84865	-1.8283	-1.3289	0.0022261	-0.34301	-2.4644	-1.207	-1.1466	-1.6251	-1.2923	-1.1566	-1.0216	-0.27534	-0.87819	-1.9453	-1.4958	-1.5948	-1.7032	-1.8028	-0.28126	-0.22987	-0.47877	-1.4527	-1.4579	-2.5883	-1.6665	-2.4282	-2.264	-1.852	-2.0139	-1.1548	-1.974	-0.63625	-1.59	-1.052	-0.88229
-4.022	-2.9566	-4.8325	-4.179	-3.2543	-3.7404	-3.6345	-4.4437	-3.2226	-4.6483	-3.8198	-4.1617	-5.2003	-2.8855	-5.2056	-2.8507	-2.767	-4.0997	-4.3418	-3.2725	-3.3761	-3.6041	-3.5516	-4.2947	-4.5688	-3.7675	-3.2188	-4.042	-4.3262	-2.4597	-3.0117	-4.1512	-3.9494	-3.2697	-3.4185	-4.2368	-3.7523	-2.2881	-3.8203	-4.1519	-4.6035	-4.225	-4.9113	-4.0667	-3.3129	-3.007	-3.9993	-3.3939	-3.2611	-3.8284
-10.24	-9.6049	-10.446	-10.626	-9.2501	-9.9589	-10.154	-10.828	-10.036	-11.325	-10.687	-10.629	-10.889	-10.912	-10.974	-9.8359	-9.7095	-10.796	-9.9668	-9.7427	-10.67	-10.022	-11.097	-10.844	-10.271	-9.7064	-10.028	-9.4316	-10.826	-9.4546	-10.47	-9.9374	-10.619	-9.8862	-9.7172	-10.196	-10.379	-9.9029	-10.619	-10.727	-10.201	-9.1407	-10.851	-9.8808	-9.2867	-10.433	-9.3339	-10.707	-10.957	-11.217
-6.312	-5.811	-5.8266	-6.3779	-5.6898	-5.5364	-5.8332	-4.9795	-5.057	-4.6523	-5.5463	-5.0862	-6.2676	-6.7616	-6.071	-5.0365	-4.5831	-5.5547	-4.4497	-4.8412	-5.3725	-5.4375	-6.2573	-5.7798	-6.5151	-6.0279	-6.1236	-6.4692	-5.3774	-5.2405	-6.5209	-6.4036	-5.5909	-6.5225	-4.6116	-5.8647	-5.737	-5.9599	-5.4961	-5.4528	-5.2708	-6.7442	-5.9825	-7.2379	-6.5383	-5.3718	-5.0296	-5.4504	-4.9866	-7.029
8.973	8.4277	8.0023	8.1514	9.4229	9.3934	9.032	8.5559	9.3973	8.0935	7.7914	7.6756	9.19	8.3994	8.4205	9.5554	8.0211	7.3222	9.4116	7.4141	7.479	8.585	7.6601	9.8047	10.073	8.9329	8.5231	9.2717	8.6968	7.9603	8.4249	8.5912	9.1994	7.5435	9.4337	8.9398	8.408	7.3125	8.3947	9.5798	9.0295	8.7903	7.7193	7.6635	7.6279	8.0395	8.114	7.471	9.2798	8.1875
-3.6639	-3.1389	-2.8209	-3.8963	-3.0852	-2.3388	-2.7448	-2.4449	-3.6816	-3.1632	-3.8886	-3.3359	-3.2742	-3.5876	-3.6277	-3.9853	-2.394	-3.3759	-3.5841	-3.2777	-3.1418	-3.5962	-4.0647	-3.7261	-2.9817	-4.0447	-3.6442	-2.8897	-2.5764	-4.0099	-3.5856	-3.4634	-2.3204	-3.5761	-2.4093	-4.2497	-3.2706	-2.8761	-2.9403	-2.615	-4.0583	-2.0042	-3.3528	-3.4142	-3.697	-3.4469	-4.0693	-3.2332	-3.3933	-2.8737
-2.6779	-2.3707	-2.7473	-2.8812	-2.053	-3.3353	-3.0246	-2.2841	-2.231	-3.7194	-2.8409	-3.4952	-2.8645	-2.1968	-2.5687	-2.6598	-2.1086	-2.4624	-2.4023	-3.1283	-3.1661	-1.2144	-1.7724	-1.9954	-2.6828	-3.5345	-2.2641	-1.8278	-2.1737	-2.7241	-3.0817	-1.9466	-2.3275	-1.533	-2.2393	-2.9542	-2.5813	-1.8049	-3.3896	-2.7452	-3.0395	-2.792	-1.2727	-3.5027	-3.0675	-2.5438	-2.276	-1.8871	-2.8518	-2.3047
1.7574	2.1672	1.4538	2.1321	3.0076	2.9616	0.79129	1.8451	2.3769	3.6633	2.2892	1.1093	2.3697	1.6453	1.9482	1.9734	1.7376	1.7494	1.9428	2.5072	2.0043	3.4764	1.6575	1.1774	1.947	1.2739	2.6984	2.4199	1.7642	1.6744	1.9758	1.4579	1.0249	2.1594	3.7907	0.68872	2.3744	1.6936	2.047	2.1642	1.8973	2.6043	1.3216	0.6715	1.4617	2.1806	2.0694	1.7792	1.773	2.0025
-11.512	-10.702	-11.239	-11.004	-11.812	-11.931	-10.878	-10.726	-11.175	-12.237	-10.175	-10.533	-11.81	-10.751	-12.822	-11.421	-10.891	-10.79	-11.859	-11.95	-10.443	-12.347	-10.533	-11.872	-11.434	-11.19	-10.524	-10.796	-11.109	-12.234	-11.535	-11.161	-11.461	-11.818	-12.564	-11.154	-10.935	-11.552	-11.118	-10.832	-11.124	-11.903	-10.688	-10.806	-11.172	-12.17	-10.864	-11.526	-10.674	-11.358
-0.16286	-1.0482	-0.57969	-3.0965	-1.5329	-1.8972	-2.3585	-2.2718	-2.0875	-0.95367	-1.1917	-1.5212	-1.0467	-1.0672	-0.67563	-1.6748	-1.9982	-1.2178	-0.98097	-1.929	-0.59062	-1.5989	0.053305	-1.596	-1.4096	-1.6019	-1.0032	-0.54195	-2.4939	-2.3865	-1.6946	-1.6999	-1.4061	-1.5532	-1.9301	-2.1401	-1.1822	-1.8474	-2.216	-0.56279	-1.6782	-1.9201	-1.8265	-2.295	-1.6774	-1.7626	-0.64454	-1.5767	-1.75	-0.40589
-12.857	-12.918	-13.409	-13.65	-13.264	-12.982	-13.598	-12.245	-13.644	-13.165	-14.497	-13.038	-12.703	-12.39	-13.162	-13.478	-13.662	-12.156	-13.229	-12.707	-13.232	-12.875	-13.451	-13.491	-13.508	-13.964	-12.498	-12.689	-12.44	-13.76	-13.603	-13.708	-13.83	-12.975	-13.917	-13.331	-14.374	-13.303	-12.551	-11.629	-14.383	-11.207	-14.01	-12.607	-14.233	-12.763	-11.466	-13.723	-13.253	-12.064
-11.548	-11.259	-10.812	-11.253	-12.089	-11.2	-12.167	-11.869	-11.632	-10.907	-11.432	-11.603	-12.071	-12.422	-11.635	-11.864	-12.111	-11.332	-10.556	-12.204	-12.24	-12.072	-12.49	-12.593	-11.587	-13.161	-12.411	-12.437	-11.299	-11.836	-12.157	-11.524	-11.261	-12.635	-12.038	-12.937	-11.698	-12.377	-11.683	-12.746	-12.806	-12.203	-11.468	-12.2	-11.549	-11.906	-12.76	-11.172	-10.009	-11.698
0.4634	2.0326	1.8694	1.8657	0.89029	1.914	1.6145	1.4337	1.373	1.775	2.5897	0.90901	1.1006	1.9832	1.1488	0.63348	1.8907	1.6105	2.1663	1.8167	1.6195	1.6709	1.0338	1.5144	1.3127	1.4661	1.4303	1.8992	1.5628	0.78234	1.2778	1.3966	1.1669	2.3481	1.5792	1.2921	1.4386	0.77731	1.2773	1.0228	2.6508	2.7776	1.9179	1.4088	1.8015	2.2039	0.67738	2.8376	2.1208	1.2119
-12.417	-12.768	-13.638	-13.772	-12.515	-12.915	-11.915	-12.283	-13.4	-12.484	-13.169	-13.605	-14.827	-13.862	-12.578	-13.177	-12.82	-14.051	-13.67	-12.979	-12.548	-13.004	-13.036	-14.022	-14.453	-13.963	-13.866	-14.161	-13.186	-14.494	-13.002	-13.744	-12.794	-13.466	-13.001	-13.674	-13.309	-14.191	-12.963	-13.852	-12.619	-14.16	-13.622	-12.729	-12.434	-13.423	-14.006	-14.021	-12.771	-13.255
6.8268	8.1294	7.2715	8.7646	7.6757	8.5796	8.4395	7.1505	7.4894	7.1905	7.7829	8.1842	9.0206	7.93	9.0054	8.1181	7.855	8.3644	7.2244	8.1365	7.4618	7.394	9.9369	9.182	8.0919	8.0289	7.278	7.3913	8.4587	8.2438	7.4254	9.5857	8.3905	7.6376	7.63	7.7901	8.563	8.9493	8.4678	8.2044	7.7073	7.4918	8.2613	7.8197	9.0288	8.242	9.1019	7.5197	8.1763	7.8472
-0.59613	-0.88145	-0.69467	-0.52434	0.21	-1.6506	-0.61516	-0.22941	-0.86392	-1.1645	-1.382	-0.65662	0.12459	-2.3127	-1.0526	-1.0897	-0.84354	-0.61408	-1.3417	-0.3506	-0.7393	-0.92982	-1.5586	-0.32124	-0.96715	-0.50601	-0.046029	-0.28911	-0.89944	-0.21296	-0.087923	-0.60064	-0.78521	0.22619	-0.062426	-1.3526	-0.33005	-0.47786	-1.6297	-1.1252	-1.2461	-0.50912	-0.87959	-0.27642	-0.68076	-0.15651	0.011468	-0.44523	-0.93429	-0.2395
7.1212	5.6672	5.8111	6.8187	6.8739	6.698	7.434	6.2592	5.8454	7.4888	6.3874	7.1659	7.1847	6.0915	6.7687	6.525	6.5208	7.9516	6.429	6.3115	7.9778	7.9956	5.8974	7.5039	7.1137	7.6968	6.0654	6.1209	7.2101	7.1767	6.2321	7.1112	7.1837	6.1824	7.9212	6.016	6.1576	6.8545	6.0034	6.4575	6.0411	7.533	7.3637	6.8896	7.0055	5.7801	6.9502	6.4074	6.8176	6.6857
6.8239	7.3045	6.5764	7.207	6.9551	7.5311	7.2309	7.3195	7.0037	7.8705	5.5677	5.7195	6.8604	6.6702	6.9927	6.0156	7.2181	7.269	6.1481	7.4025	6.7954	7.561	6.0843	6.9333	7.2737	6.6163	6.2246	6.6189	6.2531	7.147	5.5894	6.3576	6.5576	8.2592	6.1757	6.9183	7.8839	6.1857	7.3111	7.9756	5.7646	7.1578	7.1442	5.5177	6.9551	7.199	7.1034	7.6005	6.4202	7.2146
-11.992	-11.317	-12.49	-11.845	-11.196	-10.773	-12.349	-11.718	-10.868	-9.9789	-11.263	-12.791	-11.066	-10.322	-10.865	-12.19	-11.111	-10.647	-10.933	-12.367	-12.169	-12.117	-12.424	-10.695	-11.866	-11.366	-11.825	-11.794	-11.242	-10.984	-12.067	-11.411	-10.67	-11.623	-11.113	-11.715	-11.859	-11.751	-11.287	-11.865	-11.885	-12.063	-11.173	-10.479	-12.404	-12.86	-12.127	-11.551	-11.624	-10.679
-9.1586	-8.8413	-8.8817	-9.5625	-7.8121	-9.5072	-8.7053	-8.7613	-9.1359	-9.1052	-8.3424	-9.7352	-7.1656	-9.0163	-9.1058	-7.9588	-9.8518	-10.343	-8.7977	-8.8137	-8.3853	-8.6697	-9.4549	-9.2566	-9.4829	-9.2477	-8.9243	-9.8854	-9.7304	-9.22	-8.249	-8.9362	-8.9708	-9.4536	-9.1617	-9.6962	-8.5169	-8.8418	-8.1697	-8.8857	-8.6507	-8.5414	-7.6135	-8.5149	-10.017	-8.8194	-9.1469	-8.2772	-9.2079	-9.3091
7.0556	6.6262	7.8719	5.8884	6.2896	6.2255	7.5892	5.6362	7.1102	6.0918	7.2151	6.9442	6.4936	7.4701	7.576	6.3853	6.1437	5.1252	6.6622	6.0783	7.9172	6.6644	7.3498	5.2373	6.5709	7.068	7.2248	6.9121	7.1921	6.352	7.8493	5.9611	5.7893	6.8557	6.2493	6.735	6.7358	6.133	6.5884	7.8587	7.6187	5.7349	5.6434	6.9469	7.3251	6.8054	6.8176	6.7736	5.815	6.3426
1.1574	2.2568	1.4015	1.319	-0.064697	1.3917	1.2774	2.014	1.9248	1.6137	0.78071	2.8419	1.3817	1.7944	1.7599	2.148	1.4517	1.8484	2.1161	1.2427	1.5827	1.0759	3.0642	1.0831	1.1022	1.253	1.1687	1.7206	2.0929	1.3078	1.2461	2.2248	1.3445	0.19902	0.97981	1.6041	1.3807	1.1018	1.8663	0.9684	1.869	1.1666	2.0952	0.99121	3.0517	1.9728	2.0772	1.3374	1.7882	2.9685
1.8334	1.5109	1.5139	1.2844	2.8083	0.84433	2.1098	1.0811	2.5771	2.2291	1.8322	2.2671	1.6744	2.3927	2.1018	2.0364	1.4181	1.9755	1.7066	1.6419	1.5622	2.1642	1.5971	1.7828	1.9891	1.4544	1.9104	1.5881	2.5599	1.8712	1.3701	2.0653	1.3937	0.89321	2.6222	1.5659	1.0877	0.90412	1.0287	0.54868	1.3578	2.8347	2.3138	1.8542	1.2949	1.9768	1.0493	1.8664	1.9215	1.1995
-0.17408	-2.4374	-1.4927	-1.4718	-1.3138	-1.948	-1.0326	-1.0044	-1.2435	-0.434	-0.90491	-1.7514	-1.4908	-2.8941	-1.5317	-0.14073	-1.1277	-1.9034	-2.1846	-1.2246	-1.82	-1.1453	-1.819	-0.78027	-1.6948	-1.1851	-1.7604	-1.7456	-1.3827	-1.3694	-1.4108	-1.1853	-2.3497	-1.4997	-0.97264	-0.53703	-1.7856	-1.8638	-0.84011	-1.6209	-1.074	-0.86654	-3.0933	-1.6501	-1.4961	-1.7138	0.1741	-1.7392	-1.7967	-2.1186
8.5346	8.1505	8.0243	8.3928	9.0875	9.1498	7.3712	8.407	7.7372	8.1196	8.2226	8.0894	7.7646	7.9841	7.9597	9.0401	7.6273	7.7626	7.9848	7.2611	5.9846	7.8742	8.8163	7.5455	7.1455	7.6914	8.6044	8.0542	7.9156	7.8842	7.7162	8.9872	8.0399	7.5021	7.318	6.7739	9.5916	9.1895	8.1922	7.5731	6.7667	6.9264	8.3579	7.5268	9.4931	7.6702	8.8394	10.019	7.5142	8.4715
0.74372	0.4417	0.31816	0.67168	-0.008349	-0.30097	0.0067037	-1.0309	0.19924	0.81669	-0.39228	-0.38946	0.57565	0.41725	0.031799	1.4264	0.59792	0.56998	0.46616	-0.11763	0.142	-0.13385	0.52044	0.60557	-0.49032	-0.4786	-0.8858	-0.042557	0.12978	1.1113	-0.83586	-0.55611	1.1739	-0.25117	0.038097	1.152	0.33928	0.2477	0.77371	1.2664	1.1164	0.34973	-0.86853	0.39602	0.54733	-0.41227	-0.78299	1.5806	-0.49169	-0.0075576
1.6445	0.40243	-0.0080665	0.52904	0.85324	1.0277	-0.4113	0.86699	0.45598	-0.06878	0.19805	-0.54933	0.095645	0.26873	0.16266	0.43158	1.4766	0.90698	-0.43809	-0.16766	0.74593	-0.18997	0.73228	0.77421	-0.42142	0.044007	0.67825	1.0699	-0.034677	-0.25599	-0.10922	-0.14544	1.1897	0.064044	0.22222	-0.43063	-0.13901	0.87727	-0.73496	0.98294	-0.012548	1.459	0.34003	0.20587	0.53368	0.09522	0.81519	0.81094	0.76106	1.1231
0.57118	1.6997	0.63377	0.4641	1.7371	0.43232	1.26	0.30525	0.35227	0.46718	1.2512	0.57396	1.7648	-0.11063	-0.38031	0.00065635	0.67291	0.95685	0.58126	0.5644	1.2692	0.1321	0.51301	0.10442	0.050225	0.18776	0.97001	-0.43952	-0.18422	0.69565	0.51573	0.024211	1.3188	0.70386	1.0014	-0.062649	0.75808	0.71683	0.73233	-0.089215	1.1267	0.19847	1.5789	0.92033	-0.39356	-0.53295	1.2429	-0.017012	0.73635	0.91491
-0.0068258	0.51916	0.86235	-0.13298	-0.48713	0.72882	0.57644	0.64517	0.63427	0.12894	-0.65043	0.11882	0.62243	0.90572	0.32813	-0.050213	0.93115	0.37462	1.5559	1.1885	1.3165	-0.57486	0.43298	-0.51386	0.059668	-0.84669	-0.00059912	0.56815	1.3834	0.097077	1.9855	1.1041	1.1827	0.19763	0.99302	0.49194	-0.64963	0.64945	0.7656	0.55893	0.53879	0.40713	0.33915	-0.35946	0.89838	-0.094202	0.47886	0.94382	-0.82405	0.037459
0.68047	0.51809	1.3249	0.029824	0.045199	0.56799	-0.11025	0.61261	0.4478	0.24279	0.20989	1.54	-0.2196	-0.36606	0.72169	0.60174	0.39333	-0.67686	-0.48815	-0.18489	-0.46096	-0.03939	-0.041609	0.82947	0.92434	-0.34412	0.65464	1.5316	-0.6018	1.8071	0.47192	0.94769	0.39947	0.17836	0.50442	0.67258	1.0896	0.71847	0.13059	0.73911	1.5454	0.49321	0.35091	0.6989	-0.39538	1.6699	-0.38612	0.21554	0.20311	0.096726
8.1848	7.2842	6.8212	8.0757	7.8586	7.7275	8.8517	7.8625	8.1289	8.7969	7.3635	7.7223	7.7728	8.5985	7.4956	7.4411	7.4597	7.8593	8.3038	8.6425	8.012	7.7229	8.0863	6.9985	8.0434	8.4346	7.877	8.7304	8.2608	7.5699	8.5598	7.8406	7.5824	7.5348	8.2436	8.7665	9.1263	7.445	7.9594	8.1485	7.5123	7.6504	7.2258	7.6769	9.6611	8.215	8.0657	7.3214	7.8882	7.7249
-3.4715	-3.1999	-2.1435	-2.0553	-3.0607	-2.6506	-2.3207	-1.7841	-2.1376	-2.5719	-2.317	-2.487	-2.5665	-3.0519	-1.7455	-3.7545	-3.0039	-2.5664	-1.5577	-3.7411	-2.1538	-2.3191	-1.8747	-2.7692	-2.8921	-2.2074	-3.0893	-3.4451	-1.9952	-3.6086	-3.2458	-2.7808	-2.4319	-3.8127	-2.7122	-2.2457	-3.0726	-1.9983	-2.5058	-2.5287	-3.3049	-3.9298	-3.0258	-3.2588	-3.2118	-1.6266	-2.7786	-3.9865	-2.8541	-2.5666
4.2662	5.7367	4.4608	6.2989	5.2163	4.8751	5.1506	3.9157	5.5186	5.2237	5.6048	5.4905	4.5559	4.8851	5.1971	5.5595	4.6731	4.3189	5.618	5.3393	5.0312	4.9907	4.8579	4.2659	5.0418	5.3039	4.3638	4.8789	5.0565	5.2276	5.1351	4.1062	4.4857	5.5372	5.0231	4.6152	4.0189	5.3189	6.0786	4.435	5.7767	4.6811	4.9068	5.7471	4.4128	4.5752	4.6248	5.9676	3.5892	5.1337
-3.6148	-3.7903	-2.7048	-2.8232	-2.7218	-2.8748	-3.4727	-3.3733	-4.0556	-4.0249	-2.4062	-3.6284	-2.8522	-2.4248	-3.4701	-2.6884	-3.1691	-4.092	-4.0195	-2.6086	-3.5915	-3.1755	-3.7213	-3.1573	-3.9225	-3.0644	-3.3947	-3.0946	-3.8662	-3.4949	-4.6313	-4.5073	-3.6323	-3.8977	-3.5468	-4.7612	-3.3438	-3.194	-2.767	-2.5993	-3.399	-1.9027	-3.8932	-3.5579	-4.2807	-3.1632	-2.931	-4.2036	-3.4699	-3.0182
-9.1737	-8.9219	-9.1196	-8.7558	-8.2011	-8.7951	-8.7883	-9.375	-8.4084	-8.4998	-8.8189	-9.1478	-10.284	-8.2852	-9.1526	-8.7239	-9.134	-9.5201	-10.351	-8.7483	-8.8348	-9.8205	-9.0234	-7.5379	-9.3182	-7.8706	-8.5523	-9.2854	-9.0673	-8.6115	-8.2889	-8.7615	-9.0096	-8.7382	-9.4029	-9.5972	-9.729	-9.4767	-9.6109	-8.4922	-8.2667	-9.4448	-8.4539	-10.496	-9.3259	-9.6123	-8.841	-8.7287	-9.8306	-9.3836
-10.202	-9.9237	-10.654	-10.093	-10.781	-11.39	-10.259	-9.162	-10.777	-10.42	-11.783	-11.492	-10.056	-10.576	-10.084	-10.032	-9.874	-11.29	-10.737	-9.8648	-8.8164	-10.417	-10.489	-8.6098	-9.5891	-10.485	-11.086	-9.7025	-10.296	-11.298	-10.559	-10.749	-9.3905	-8.7776	-9.6856	-10.458	-10.59	-10.137	-9.6528	-10.622	-10.614	-10.619	-10.858	-10.436	-10.542	-10.023	-9.9624	-10.16	-10.267	-11.137
-11.666	-12.922	-11.192	-10.768	-12.042	-11.83	-12.439	-10.685	-10.81	-11.248	-12.314	-11.552	-11.384	-11.47	-11.576	-11.764	-11.901	-10.95	-11.624	-11.047	-11.238	-11.658	-10.789	-11.332	-11.6	-11.384	-10.997	-11.045	-11.814	-11.555	-11.929	-11.645	-11.496	-11.616	-11.288	-11.578	-12.292	-12.483	-10.288	-12.126	-12.103	-11.68	-12.04	-11.672	-12.399	-11.363	-11.656	-11.936	-11.443	-10.221
7.1101	6.2178	6.6415	5.8588	6.2949	6.9209	6.844	7.8944	8.1328	6.0411	6.6646	5.9843	6.8874	6.4753	6.2466	6.1359	6.7306	6.858	7.6772	5.4847	6.5716	7.3738	6.537	5.8271	6.2087	7.8539	6.9689	6.3963	7.5995	6.9756	6.9003	6.6233	7.0854	7.3049	6.9743	7.5578	6.5519	6.5833	6.7937	6.7252	7.4258	6.9034	7.2147	6.8968	6.9717	6.0952	7.7042	7.609	6.8555	6.8104
-2.0355	-0.59639	-1.7397	-3.1009	-1.3313	-3.0629	-2.0817	-2.7537	-1.7791	-1.9466	-2.6003	-2.1878	-1.9629	-2.4713	-3.0182	-2.278	-1.2625	-4.1518	-2.5289	-2.7555	-3.3905	-2.7757	-3.1614	-3.0765	-2.005	-1.0349	-2.0797	-1.9465	-2.4297	-1.8477	-2.6681	-2.252	-2.7118	-1.3673	-2.3506	-2.5307	-2.912	-3.8243	-2.8286	-2.8213	-2.8521	-2.3205	-4.0129	-1.9746	-3.3015	-2.2912	-2.229	-1.4034	-3.7003	-1.9281
-1.6789	-2.2873	-2.6153	-1.7382	-3.3868	-1.7354	-2.0755	-1.6377	-2.5085	-3.2892	-2.5695	-2.1321	-2.3075	-3.4507	-3.5951	-3.4391	-2.6868	-2.5096	-2.5104	-2.5248	-2.2804	-1.2267	-2.6458	-2.4658	-2.7428	-2.4842	-2.9972	-2.7081	-2.8296	-2.3175	-3.0657	-2.5523	-2.0783	-2.8915	-2.3799	-3.1409	-2.1267	-2.2138	-2.1951	-3.4813	-3.067	-2.9599	-3.0374	-2.8405	-2.7973	-2.9391	-4.2112	-3.3201	-3.8259	-2.609
-11.825	-10.618	-10.954	-10.774	-11.804	-11.022	-10.502	-10.818	-10.616	-11.762	-10.776	-11.687	-10.869	-10.877	-11.44	-11.484	-10.082	-9.8417	-10.35	-11.408	-11.376	-11.309	-11.677	-11.718	-10.509	-10.799	-10.689	-10.425	-11.139	-9.3468	-11.457	-10.465	-10.78	-10.505	-11.167	-11.765	-11.794	-11.268	-11.694	-10.91	-11.058	-10.34	-12.234	-11.417	-11.655	-10.045	-10.437	-11.426	-12.09	-10.668
-11.352	-11.161	-11.622	-10.755	-11.369	-11.729	-11.552	-11.709	-9.8948	-12.379	-11.846	-10.883	-10.919	-12.371	-11.192	-11.922	-11.994	-11.073	-10.348	-11.292	-11.806	-11.741	-10.751	-11.74	-11.93	-12.441	-12.258	-11.233	-11.186	-10.619	-10.176	-10.579	-11.311	-10.52	-11.774	-10.845	-11.26	-10.652	-11.757	-11.985	-11.242	-11.134	-11.284	-10.849	-10.95	-11.136	-12.419	-10.63	-11.923	-11.042
-2.6939	-2.263	-2.333	-2.0182	-2.2887	-2.0988	-3.0429	-2.6956	-2.5136	-3.598	-3.6381	-2.4111	-2.0529	-3.4374	-3.4062	-3.3348	-2.6059	-2.8864	-2.4019	-1.6344	-3.0787	-2.3883	-2.5428	-2.699	-3.262	-3.7951	-2.7997	-3.2024	-1.4149	-2.9057	-3.5412	-2.723	-1.9561	-2.7457	-4.0719	-1.361	-3.4496	-3.4933	-2.3905	-2.3707	-2.6986	-3.3542	-3.1767	-2.5973	-2.9734	-2.4669	-3.0803	-1.7448	-3.0436	-2.241
-3.425	-4.0147	-4.087	-5.76	-4.16	-3.8728	-4.7478	-3.7774	-5.2284	-4.9758	-5.6808	-4.7754	-4.9198	-2.965	-4.7843	-4.0526	-4.7296	-5.1299	-5.0109	-4.8537	-4.2864	-4.4584	-4.4321	-4.4832	-5.123	-4.3988	-3.8747	-4.4453	-4.9317	-5.1835	-4.8413	-5.4574	-4.4512	-4.7451	-5.6759	-3.4623	-4.7071	-5.767	-4.3308	-4.5704	-5.3186	-3.6559	-3.522	-4.5934	-4.5929	-4.0537	-5.1024	-3.4647	-4.1606	-4.0721
0.25467	0.63761	-0.075902	1.4383	0.43002	0.34046	0.60386	0.096522	0.74543	0.12238	-0.50287	0.57917	-0.39469	0.88389	0.52578	0.72973	-0.59661	0.5906	0.707	-0.79174	0.99838	0.73745	-0.22617	0.34526	-0.013373	-0.014515	-0.47557	0.24617	-0.34248	0.53767	-0.43315	0.29389	0.88626	1.043	-0.22994	-0.0772	-0.26913	-0.4056	0.69807	-0.22115	-1.2001	-0.026532	0.13478	0.54125	-0.90645	-0.21362	-0.54388	0.47226	-0.54209	0.46205
-14.445	-14.689	-13.405	-15.348	-14.062	-15.323	-13.858	-14.387	-14.048	-14.115	-14.424	-14.278	-14.233	-14.252	-13.563	-13.092	-14.028	-13.965	-14.973	-13.885	-15.338	-14.289	-13.625	-14.247	-14.345	-13.483	-14.925	-13.074	-14.42	-14.006	-13.809	-13.963	-13.773	-13.823	-14.059	-13.542	-13.29	-13.101	-14.266	-14.778	-15.439	-14.223	-13.081	-14.159	-13.306	-14.697	-14.564	-14.003	-14.004	-14.048
-4.9263	-4.7603	-6.0325	-4.429	-5.7664	-6.4031	-6.1108	-4.8273	-5.2441	-5.3868	-4.5925	-5.1999	-5.9223	-4.6914	-6.6373	-5.5712	-4.9774	-5.2256	-5.6489	-4.3434	-6.2501	-5.3832	-4.416	-5.6048	-6.1838	-4.5867	-6.2478	-4.6381	-5.3759	-6.0838	-5.0984	-4.3374	-5.7212	-5.414	-7.0184	-6.0203	-4.5606	-4.5269	-5.6554	-5.6185	-6.1599	-4.5679	-5.2339	-4.699	-5.5228	-6.5471	-5.2709	-6.2666	-5.8288	-5.2855
-2.9231	-2.4875	-2.0492	-3.207	-3.6123	-3.0795	-1.6328	-2.1081	-2.1332	-3.3737	-2.0674	-2.3232	-1.3406	-1.6102	-2.7844	-2.6109	-3.0402	-1.754	-2.5348	-2.8269	-1.6991	-3.0554	-2.5045	-3.1449	-2.5601	-3.5701	-3.2032	-2.0507	-2.1493	-2.2654	-2.6342	-3.2348	-2.0287	-3.1412	-2.0229	-2.6058	-2.3045	-2.377	-2.8736	-2.4032	-2.5311	-2.5107	-1.5729	-1.6193	-2.7833	-2.6183	-1.8984	-2.2271	-2.0647	-2.4476
[truncated: 150 more columns]
