# Supplementary material for: Genetic dissection of main and epistatic effects of QTL based on augmented triple test cross design
Source: PLoS One. 2017 Dec 14;12(12):e0189054. doi: 10.1371/journal.pone.0189054 (PMC5730204; doi:10.1371/journal.pone.0189054)
Supplement: S7 Supporting Information — (ZIP) [file pone.0189054.s007.zip › z2_600_0.8_5.csv]

-11.157	-9.8647	-11.064	-10.225	-11.199	-9.7674	-10.995	-11.15	-11.785	-10.948	-11.913	-11.005	-10.914	-10.368	-11.651	-9.7375	-10.796	-10.487	-9.662	-10.404	-8.9576	-11.198	-11.866	-10.975	-11.455	-10.625	-9.526	-9.653	-10.079	-10.659	-11.064	-9.8266	-9.9477	-10.537	-11.349	-12.941	-11.94	-10.55	-11.743	-11.381	-11.093	-10.445	-10.464	-13.268	-11.856	-9.9021	-10.831	-9.4618	-10.132	-11.104
-2.1785	-5.4512	-3.8126	-5.2426	-2.5414	-2.6071	-3.3803	-3.5701	-3.8475	-4.1284	-2.9025	-3.5417	-3.4471	-5.512	-3.6484	-1.5781	-4.2374	-3.7116	-4.6125	-4.9336	-4.018	-3.3253	-2.4702	-5.5734	-3.896	-3.5826	-2.7832	-2.9269	-2.8627	-3.7938	-4.8579	-2.2272	-3.9937	-3.4846	-4.2174	-4.9974	-4.7816	-5.0699	-4.7801	-5.1715	-4.8407	-2.9888	-4.1235	-2.9205	-2.7766	-3.8454	-2.6039	-3.7356	-4.8232	-3.0991
8.3069	8.1666	9.1268	10.933	8.5378	9.4352	8.1323	10.093	10.7	10.341	9.6625	10.777	8.743	10.944	9.9471	10.892	9.8967	9.4493	10.005	9.1008	9.5495	11.376	10.76	9.1203	10.831	8.3517	8.6295	7.5058	10.975	7.7454	8.5563	10.699	8.4345	11.162	9.6659	10.823	10.503	10.174	10.72	9.383	9.6777	10.104	10.148	8.8978	8.8487	9.6111	9.8554	11.206	9.5592	10.022
-12.029	-10.786	-10.683	-11.09	-11.072	-11.129	-9.948	-11.14	-12.054	-10.453	-9.7822	-9.0608	-11.41	-10.054	-11.76	-10.138	-9.6383	-9.807	-9.4628	-12.122	-11.804	-11.303	-12.81	-9.9847	-10.77	-10.185	-11.731	-8.9698	-10.786	-9.6399	-11.18	-10.981	-9.8535	-10.123	-10.928	-10.077	-11.629	-11.611	-8.1481	-9.0347	-10.783	-11.073	-10.58	-11.711	-10.138	-11.044	-9.3686	-11.317	-9.1445	-11.101
-11.083	-10.306	-9.0252	-9.6806	-11.068	-9.5063	-10.564	-9.963	-10.21	-10.442	-10.882	-8.6444	-10.286	-9.332	-11.129	-11.018	-12.271	-11.999	-10.974	-10.259	-10.286	-10.355	-11.366	-10.104	-10.059	-9.9528	-9.0808	-10.684	-9.8665	-10.337	-9.1559	-10.221	-10.968	-11.208	-9.9549	-8.2606	-9.9604	-9.9917	-10.426	-9.9209	-11.818	-8.378	-11.102	-10.517	-11.302	-11.481	-9.0862	-9.6408	-8.4728	-11.277
-2.8361	-2.436	-3.2423	-2.4781	-2.6958	-2.0919	-2.0135	-3.394	-2.902	-4.2622	-3.9982	-3.2243	-3.5073	-3.7242	-2.871	-2.8128	-4.3042	-2.7658	-3.1864	-4.0356	-3.0893	-3.8847	-4.1973	-3.6781	-3.1801	-3.8105	-4.232	-4.3095	-3.2374	-3.1965	-3.2069	-3.0451	-3.2644	-4.9547	-3.8198	-1.677	-5.3646	-5.447	-3.3368	-3.6254	-3.0047	-4.887	-2.7254	-3.8713	-3.6061	-4.5979	-2.2313	-4.3772	-2.9573	-4.4236
-3.571	-4.3323	-2.6758	-4.1761	-4.2041	-2.8294	-2.7871	-4.2954	-4.0759	-3.7264	-2.7098	-3.7001	-2.7297	-3.1225	-2.3861	-2.0009	-2.709	-4.3781	-6.6677	-3.775	-2.4141	-3.1134	-3.9241	-4.5018	-3.7551	-4.578	-3.1496	-3.3996	-2.8196	-1.1649	-3.4962	-1.5227	-4.6944	-3.505	-2.6029	-2.9016	-2.4121	-4.4993	-3.2411	-2.6216	-3.6288	-4.3108	-3.8968	-4.4111	-3.3601	-2.6836	-3.7049	-2.0347	-3.2909	-2.9145
0.69145	1.0681	0.78913	0.38987	1.3999	2.8039	2.9805	2.0519	0.48089	2.6589	-0.023132	2.0933	0.95813	1.8298	2.1431	2.8137	1.598	2.0424	2.5878	2.4941	1.1908	1.8877	2.0832	0.33837	1.6915	1.6185	2.7457	1.1033	0.94694	0.73021	1.0717	2.8558	0.20692	0.51078	0.10233	1.8721	2.9261	1.5278	2.274	0.8084	1.8454	2.2495	1.664	1.4508	2.2249	1.3901	1.3072	2.907	0.88604	1.6926
-23.494	-21.528	-21.192	-23.373	-22.215	-21.985	-22.225	-23.439	-20.815	-20.895	-20.855	-22.241	-22.642	-22.816	-23.133	-21.934	-20.243	-22.848	-20.629	-21.878	-21.599	-21.64	-21.384	-21.392	-21.643	-22.517	-22.189	-23.375	-20.873	-23.185	-21.441	-23.191	-22.55	-22.36	-22.42	-21.752	-22.446	-22.654	-22.091	-21.433	-22.897	-23.323	-21.914	-23.223	-22.258	-22.931	-22.833	-20.613	-21.052	-23.69
-1.2729	0.36034	-1.2553	0.1165	2.8085	-0.029343	1.4954	-0.54318	-1.2785	-1.0077	-0.7114	-0.28229	-0.61837	0.75413	0.61003	1.0429	-1.2583	0.66292	0.52759	-0.75326	-0.09853	-0.19901	0.51996	-0.17656	0.83888	0.51315	-0.7138	0.16184	-0.32277	0.88284	-0.94936	-1.8176	-1.9783	-0.81047	1.0732	0.42683	-0.62052	-0.31115	-0.84425	0.10662	0.85587	-1.0535	1.3958	-0.35387	1.4797	-0.92964	-1.5097	1.1242	-0.96016	1.8965
-24.573	-22.619	-23.534	-22.517	-21.599	-21.239	-22.388	-22.099	-22.221	-22.875	-21.775	-23.457	-21.877	-21.004	-21.59	-21.42	-23.437	-23.07	-22.252	-24.046	-20.137	-21.285	-21.033	-23.327	-20.949	-21.653	-22.457	-20.344	-22.396	-22.055	-22.502	-23.543	-23.526	-22.048	-22.682	-22.16	-22.16	-21.287	-22.372	-23.727	-21.408	-21.883	-22.119	-21.305	-21.804	-22.061	-22.265	-21.73	-22.744	-22.277
1.1737	1.2462	1.3525	1.4976	0.9726	1.7203	1.5875	2.6278	0.63202	2.9313	3.4544	0.86116	-0.32501	1.9192	-0.097321	1.9255	2.1313	0.41759	0.69806	1.9608	1.198	0.8575	-0.24132	0.79089	0.38119	1.9892	1.712	0.29894	-0.069806	2.1291	0.93637	1.1185	1.9659	2.955	1.7641	1.9465	1.6156	-0.67883	1.9735	1.0953	1.7365	1.4907	0.76942	0.32255	2.6782	2.3762	1.5396	4.1525	1.5203	2.6053
-10.412	-11.75	-12.083	-12.503	-11.821	-12.355	-13.338	-12.758	-11.42	-11.492	-12.349	-12.005	-9.349	-12.941	-11.583	-11.704	-13.271	-11.626	-11.239	-11.947	-12.165	-12.545	-11.535	-12.068	-12.366	-13.86	-12.053	-12.386	-11.776	-11.356	-12.298	-11.93	-9.7839	-11.353	-11.634	-12.899	-12.003	-10.812	-11.436	-12.174	-13.676	-13.376	-10.533	-12.428	-10.016	-11.798	-10.701	-12.316	-12.318	-11.595
0.81998	-0.50617	0.22895	-0.78156	0.1592	-1.1087	-1.1571	-0.25412	2.2323	1.0647	0.039432	-0.38704	-1.4198	-1.3252	0.58375	0.4388	0.1831	0.62979	0.43851	0.45742	0.6365	0.9855	2.1605	-1.4848	0.72038	-1.1988	0.91771	1.8613	-1.3642	1.5753	-0.95887	1.8326	-0.7611	-0.1518	-1.0844	-1.1628	0.32019	-1.368	-0.37349	0.53959	-0.38167	0.081484	-0.14775	1.5981	0.57289	-1.2773	0.015895	0.30496	0.69473	-1.5432
-6.7717	-5.8074	-6.4515	-7.0156	-6.8701	-5.4775	-5.9804	-6.3041	-7.1154	-5.642	-6.4317	-8.3207	-7.1258	-5.9558	-6.1431	-7.99	-7.3841	-4.7215	-6.2664	-3.9792	-6.3548	-7.2898	-6.4937	-7.7701	-6.4883	-6.3009	-7.1478	-7.0433	-7.4811	-5.941	-6.1825	-8.0374	-6.0882	-6.1748	-5.548	-5.903	-5.0498	-5.9377	-7.7973	-8.6285	-3.8383	-7.5376	-6.8199	-6.023	-6.6599	-7.4302	-7.901	-5.9654	-6.7917	-6.265
-9.1095	-8.6482	-9.5587	-7.9703	-8.0741	-9.5705	-8.152	-9.3427	-9.2069	-9.2807	-6.7574	-9.0114	-8.7352	-10.204	-9.3516	-9.8045	-8.4088	-10.141	-8.0774	-8.7038	-8.6424	-8.6892	-8.0902	-9.0907	-10.977	-7.5206	-9.6647	-9.2949	-9.5204	-9.2607	-9.8762	-8.1453	-9.3731	-9.8433	-10.302	-9.3719	-8.6205	-10.04	-8.6041	-8.5748	-9.4269	-7.3867	-7.9032	-7.5123	-7.9006	-9.7931	-8.8838	-8.3404	-9.7875	-9.1643
-14.024	-14.103	-12.77	-14.48	-15.885	-13.834	-12.334	-13.21	-14.283	-15.788	-11.97	-12.275	-14.64	-13.446	-13.397	-14.349	-15.009	-13.133	-14.361	-13.24	-14.71	-14.683	-14.547	-13.396	-13.759	-14.717	-14.611	-14.407	-13.892	-14.437	-13.422	-13.419	-14.369	-15.634	-13.689	-15.527	-13.319	-14.164	-13.259	-14.332	-13.261	-13.726	-13.118	-14.153	-13.059	-14.377	-13.412	-13.195	-13.493	-15.148
-12.34	-12.955	-13.181	-13.871	-13.682	-12.438	-13.443	-13.399	-13.511	-14.006	-12.75	-12.149	-13.301	-13.576	-13.676	-11.952	-12.991	-12.916	-11.715	-11.986	-13.556	-14.109	-11.578	-12.39	-12.637	-11.747	-12.232	-12.128	-12.065	-13.406	-14.062	-13.476	-12.876	-13.201	-12.848	-12.941	-14.31	-13.157	-11.314	-13.666	-14.533	-15.287	-13.473	-12.902	-12.311	-13.427	-12.75	-12.262	-13.222	-12.954
-0.57939	-2.3172	-0.68967	-2.5971	-1.0201	-0.6064	-0.97352	-3.214	-1.5305	-1.0316	-1.5982	-1.0125	-2.1886	0.47752	-0.31136	-1.3978	-1.6619	-0.60845	-0.57032	-1.6132	-2.9556	-1.1518	-1.8546	-1.1025	-2.0202	-0.42943	-1.1034	-0.61072	-2.9067	-1.1855	-0.88969	-3.3357	-0.64181	-0.073746	-2.5985	-1.6598	-0.2915	-1.21	-1.7068	0.25101	-2.1069	-0.89058	-1.8889	-2.2665	-2.378	-0.89471	-2.5562	-1.1127	-1.3177	-2.6947
-1.6072	-2.9183	-1.9211	-3.7294	-2.1256	-3.1857	-2.6938	-2.6753	-1.9943	-2.9649	-2.8188	-1.456	-2.5145	-2.3784	-2.4725	-1.7089	-3.7237	-3.6429	-0.89943	-1.9313	-3.489	-3.6996	-1.1999	-3.0366	-1.8675	-1.3462	-2.9901	-1.1005	-1.6329	-1.6787	-2.1003	-2.2117	-4.2034	-2.2805	-0.45845	-2.1238	-3.2677	-2.2205	-2.884	-1.2617	-1.3658	-2.3697	-2.513	-1.3847	-0.59469	-1.7368	-3.9738	-2.3587	-1.7038	-3.2854
-4.453	-5.8907	-6.8086	-3.7561	-5.3275	-7.3062	-7.5829	-4.7282	-5.6608	-3.9947	-6.5166	-6.3644	-5.5374	-5.0115	-4.7348	-5.0336	-6.3	-5.7864	-7.0849	-6.058	-5.3561	-5.8471	-3.9256	-7.5252	-5.9784	-4.6753	-5.3898	-6.2474	-6.764	-6.3775	-6.7238	-5.7235	-6.0739	-5.3788	-5.6098	-6.9767	-8.1547	-6.6791	-6.2111	-5.4899	-6.3193	-4.5304	-6.6436	-5.4793	-5.2635	-7.4246	-3.8249	-5.3558	-7.2047	-6.2405
-0.2017	-1.2666	-1.7255	-3.1737	0.078339	-2.6966	-0.40855	-0.681	-1.6729	-1.1308	-1.5605	-0.3837	-0.1883	-2.1222	-2.4881	-1.0837	-0.92729	-0.98396	-1.9298	-1.7564	-1.2595	-2.3126	-1.983	-1.0121	-0.4852	-0.47448	-1.5759	-2.9638	-1.6825	-2.2297	-0.91701	-2.2499	-2.2426	-0.87947	-1.4961	-0.97745	-2.5904	-2.4394	-0.44996	-2.6931	-2.0655	-3.2445	-1.9493	-2.8488	-1.9143	1.4009	-1.8276	-2.3259	-2.4156	-1.4998
8.3049	7.7439	7.8264	8.9808	10.516	8.0907	9.133	9.2011	8.7012	8.8021	7.8615	8.8247	8.6603	9.1418	8.2281	8.593	9.1933	8.6829	8.8409	9.6577	8.2761	9.2367	8.7743	7.8219	8.2661	9.5473	8.2482	8.0744	8.1968	8.0589	10.425	8.9133	9.5022	8.9206	9.0269	10.242	8.785	8.4942	8.9929	9.4775	7.7672	8.6716	8.4425	9.8081	8.3481	8.4524	8.2029	8.7304	9.5693	9.2976
-3.8704	-5.0363	-2.9607	-4.086	-2.9626	-4.0534	-4.4319	-3.8834	-3.2051	-4.3376	-3.4627	-3.6098	-3.2542	-3.9124	-5.6226	-4.2407	-3.0269	-2.5432	-4.4071	-3.4894	-5.7144	-2.1825	-2.3715	-2.0066	-3.541	-4.182	-4.2737	-3.5913	-3.3142	-3.7742	-2.9193	-3.3945	-2.2258	-3.5289	-4.7675	-4.4463	-3.5323	-3.8459	-3.206	-4.8845	-2.9933	-3.9197	-2.8235	-3.1759	-6.1721	-2.8978	-4.1935	-2.8373	-3.5132	-5.9475
-13.456	-12.889	-12.126	-14.297	-12.415	-11.878	-13.649	-13.49	-11.844	-14.39	-12.071	-12.606	-13.852	-12.311	-13.468	-11.068	-13.069	-13.119	-13.57	-11.533	-11.779	-12.487	-10.856	-11.719	-12.318	-13.573	-12.328	-11.695	-12.443	-13.248	-13.639	-12.828	-11.993	-11.83	-13.867	-11.707	-11.8	-13.155	-13.842	-11.909	-13.48	-11.854	-12.995	-11.722	-13.581	-13.189	-13.402	-13.111	-11.388	-13.204
-0.90498	-1.9106	-2.5629	-1.4659	-2.1263	-2.6555	-1.9768	-1.213	-3.4824	-3.4597	0.23776	-1.635	0.0083023	-0.68552	-1.7496	-2.2692	-4.6886	-0.50704	-0.48345	-1.6469	-2.3196	-3.3604	0.30735	-1.5148	-1.2747	-1.2646	-0.70219	-2.4749	-2.3099	-2.9665	-1.2941	-1.3899	-1.8503	-1.8744	-2.3855	-1.5196	-1.5646	-1.9617	-2.2246	-1.8588	-0.12945	-4.3741	-1.9418	-0.9268	-0.53957	-0.15848	-1.3905	-2.6745	-0.89688	-1.8141
-15.117	-15.747	-16.211	-13.615	-13.539	-15.875	-13.762	-13.02	-14.057	-13.42	-15.488	-14.604	-15.57	-14.128	-14.32	-15.128	-15.196	-16.269	-14.981	-13.454	-14.654	-15.065	-14.947	-13.769	-16.663	-15.231	-15	-14.527	-14.124	-15.153	-14.542	-13.762	-14.261	-14.343	-12.089	-14.625	-16.742	-15.621	-13.781	-13.548	-12.775	-15.384	-14.921	-14.664	-15.291	-12.834	-15.344	-15.207	-15.45	-14.982
-1.2049	1.9184	2.1845	2.0897	1.4024	0.55394	0.65756	1.6247	0.46868	1.395	1.3979	1.703	1.1593	0.89546	-0.066134	2.2542	1.1721	0.23675	1.0698	2.6118	0.069786	2.0802	1.0961	2.0137	-0.23704	0.36345	2.3299	2.7238	-0.10671	1.6606	0.74299	0.7957	0.16593	2.133	2.5149	0.7092	-0.55166	2.2213	1.3138	2.1134	-0.48666	0.18078	1.7804	2.2268	0.96146	-0.15257	-0.026636	1.1141	2.348	1.8068
8.1658	9.0796	7.9965	7.4738	7.408	8.5017	8.5311	8.0812	6.2456	9.0849	8.6115	9.1052	8.0185	9.4363	9.61	7.9869	10.165	7.5212	9.0333	8.8968	9.5299	7.9095	8.2494	9.0731	9.3911	9.1009	8.5936	9.602	7.6121	7.7992	8.6167	8.4595	9.7099	8.368	7.8702	9.8495	8.9901	7.9189	8.8037	9.182	9.0133	8.164	8.1886	7.6272	8.8586	9.4495	8.6054	8.3845	10.009	9.6712
-0.63465	0.62117	-2.2401	-0.5409	-4.1198	-2.9036	-1.6069	-1.7226	-2.0224	-2.2846	-3.4574	-0.052972	-1.4839	-2.5791	-0.96172	-2.2678	-1.4588	-1.5955	-0.055971	0.31502	-0.87603	-1.5661	-2.1755	-0.29311	-1.4754	-0.88258	-1.103	-2.1926	-0.8848	-0.90026	-1.5531	-0.35283	-2.7536	-1.0492	-1.5626	-2.2079	-0.11325	-1.1192	-3.1529	-2.2196	-0.61739	-2.0413	-3.2102	-0.11051	-0.73233	-1.0802	-1.533	-2.5783	-1.7478	-2.6726
4.8885	3.487	5.4105	4.0609	5.2301	6.3385	5.6054	5.6842	5.3877	5.8279	4.9827	4.8513	5.5659	6.6377	5.1017	4.7675	5.9023	2.9584	4.4096	3.3006	4.8449	4.938	3.966	4.5135	4.5438	4.4172	4.9061	5.2155	4.884	5.8811	4.8631	5.6167	4.194	4.3685	6.4305	5.4995	4.1443	4.4019	4.8953	4.9173	4.9677	5.002	5.5213	5.2229	4.1956	4.1967	4.4144	4.8226	5.2115	5.0964
-15.641	-15.753	-14.745	-14.193	-14.896	-14.38	-15.392	-15.463	-14.266	-14.579	-14.794	-13.491	-14.615	-13.48	-13.009	-14.613	-14.887	-14.472	-15.728	-15.75	-14.868	-13.973	-13.938	-14.44	-12.856	-15.037	-14.405	-15.531	-14.229	-13.915	-14.988	-13.983	-12.849	-13.687	-14.642	-14.229	-14.997	-14.247	-14.701	-14.957	-15.572	-13.931	-14.17	-15.54	-15.145	-15.445	-15.342	-16.667	-14.704	-14.536
-2.839	-1.2011	-1.8586	-1.1074	-2.9596	-3.9084	-2.2553	-0.81277	-1.3054	-1.0986	-1.1066	-2.6262	-2.5623	-3.488	-2.5413	-1.8977	-1.8558	-3.1387	-3.0238	-2.4639	-2.603	-3.4008	-1.7021	-4.1134	-3.0256	-2.507	-3.0882	-3.3232	-2.0109	-1.2032	-3.5914	-1.2566	-3.5974	-1.7961	-2.8433	-1.686	-1.8478	-1.8455	-2.1759	-3.602	-3.7164	-2.3124	-2.5307	-3.2502	-3.3293	-3.9914	-2.9213	-4.816	-2.26	-1.9994
-4.2233	-4.0882	-4.5939	-4.7198	-4.2446	-4.7555	-1.3395	-4.4127	-4.6577	-3.9061	-2.6449	-3.9929	-3.8015	-3.4982	-4.0915	-2.5214	-4.4719	-4.8741	-3.6545	-3.8277	-3.7985	-4.2566	-4.9873	-3.0518	-4.0573	-3.5138	-3.128	-3.9038	-4.7921	-3.6099	-5.5402	-5.0434	-3.183	-2.5093	-3.833	-4.5396	-4.3899	-1.686	-5.3185	-4.546	-3.5842	-2.6316	-3.6982	-3.9594	-3.5047	-2.9033	-3.97	-5.5313	-2.9703	-2.378
-1.0452	0.61958	-1.6945	0.22984	-1.6817	-0.21167	-0.86714	-2.2916	-0.66347	-0.62341	-0.25878	-0.92665	-1.4326	0.0047808	-1.7636	0.41625	1.4979	-2.0334	-0.363	0.58592	0.019515	-0.53317	-0.70288	-0.36585	0.22984	-1.198	-0.50871	-2.4996	-0.36187	-2.3795	0.12123	-0.85268	-0.81602	-1.2502	-0.99793	-2.9319	-0.58948	-0.48497	-0.1756	-0.38192	-1.2654	0.31228	-1.4319	-0.47767	0.29192	-1.2524	-2.4111	0.92376	-1.0014	-2.0114
3.1829	2.3266	1.4282	1.2514	3.0076	1.1197	1.6892	1.3173	1.3782	1.4906	1.2249	0.64989	1.2153	1.1221	1.3902	1.0508	2.8223	3.056	-0.10757	1.141	-0.062019	1.7262	2.7055	0.88332	1.2095	0.91531	1.6419	2.929	0.87777	0.57653	-0.13538	2.6907	1.1488	1.6864	1.9461	2.1094	0.94267	0.16997	1.8878	3.0874	1.1444	0.99611	2.3885	1.971	2.8708	0.4666	2.4609	3.1465	0.48234	2.8495
-0.62999	0.15368	-1.4724	0.75294	0.30038	-0.23736	1.4237	-0.14327	0.86539	-0.75557	1.6748	0.10016	1.5132	-0.60474	-0.82838	-1.4714	-0.85883	1.9384	-0.64169	1.4265	0.68188	0.45102	1.1807	0.80157	1.2043	0.48141	-0.0083286	1.0733	-0.32176	-0.8226	-1.2693	0.51761	0.28867	-0.3726	-0.70181	-1.6878	0.84012	0.16618	-0.3191	0.33052	1.298	0.71218	-0.22629	0.23064	-0.2833	1.9067	0.75966	1.0401	1.8428	1.7385
-21.408	-21.146	-21.703	-22.347	-22.937	-22.99	-20.572	-21.911	-22.898	-23.596	-23.13	-21.23	-21.901	-22.091	-24.307	-21.853	-23.885	-22.086	-23.23	-21.376	-21.484	-22.87	-21.357	-21.314	-22.238	-23.278	-20.399	-21.476	-21.296	-23.915	-22.449	-21.922	-23.722	-22.932	-21.894	-22.814	-21.661	-22.322	-23.358	-22.305	-24.929	-21.05	-20.945	-23.101	-21.663	-20.735	-21.738	-22.483	-22.185	-22.534
-0.68047	-1.4155	-0.87065	-2.3948	0.15853	-0.99204	0.58672	0.15368	-2.2531	0.058419	0.62732	1.3295	-1.4979	0.70223	-1.0149	-0.34022	-0.13598	1.2828	-0.023029	-0.081116	-0.31615	-1.8938	0.61651	0.36215	0.13374	0.22598	0.99941	0.25484	0.80825	-1.1725	-0.67018	-1.2636	-0.21852	0.016289	2.0866	-0.39255	-0.24595	1.5558	-1.6447	1.1098	0.51799	0.87732	0.056218	0.61667	-0.22311	-0.25067	-0.31562	-0.42281	0.94248	1.1219
-2.2832	-2.5676	-2.7437	-2.0201	-2.7685	-4.3349	-0.93533	-1.4559	-1.7438	-3.4768	-1.5209	-2.717	-2.0537	-2.9093	-2.5079	-2.6336	-3.9467	-2.5325	-2.3843	-3.3271	-2.6385	-1.9214	-0.61447	-2.6322	-1.9969	-1.1236	-1.1985	-0.58584	-3.066	-3.2284	-3.7922	-1.3138	-3.1445	-3.1032	-2.8563	-2.6726	-3.2276	-2.7957	-1.6905	-4.3187	-3.2636	-2.1334	-1.7004	-1.7328	-1.7437	-2.3679	-3.826	-1.7589	-2.4701	-1.9525
-0.53474	-1.2601	-1.5015	-2.0079	-2.6459	-2.4446	1.0396	-0.92008	-1.4447	-1.6098	-1.3683	-2.4792	-2.6635	-2.9816	-0.92934	-2.1554	-2.5837	-3.0278	-0.85484	-0.69841	0.98509	-2.6883	-0.70981	0.082291	-0.26854	-1.7868	-1.9278	-0.3267	-0.47542	-0.29591	-3.9842	-0.3538	-1.0077	-0.23108	0.19485	-2.6893	-1.4539	-1.5084	-1.3565	-2.3975	-1.4676	-1.9962	-1.2949	-1.2554	-1.0382	-1.824	-0.80125	-1.4664	-1.4472	-2.095
-12.066	-11.422	-10.949	-11.197	-11.683	-11.812	-11.865	-13.328	-10.678	-12.137	-12.146	-11.108	-10.515	-12.402	-12.897	-11.138	-12.293	-11.512	-11.172	-11.455	-12.373	-10.49	-12.127	-10.994	-12.117	-11.076	-10.808	-10.695	-10.329	-12.19	-10.706	-11.972	-13.144	-12.654	-11.714	-10.346	-12.37	-10.246	-11.309	-10.484	-12.243	-10.74	-11.968	-11.573	-11.807	-11.801	-12.781	-11.881	-11.271	-11.369
-0.44316	-2.3677	-1.5391	-1.8548	-1.9262	-1.6518	-0.60119	-2.3422	-0.31873	-1.1032	-0.28079	-1.5191	-2.3366	-1.8752	-0.92271	-2.2027	-1.1983	-1.5436	-1.2188	-2.2679	-2.2867	0.040149	-0.7718	-1.1675	-0.99145	-1.6624	-0.54334	-0.85144	-2.909	-1.6418	-1.7216	-1.5698	-1.5817	-1.9604	-1.0235	-0.94367	-1.0856	-1.1822	-0.45684	-0.85269	-1.075	-0.31022	-0.21667	0.48394	0.53478	-0.32281	-0.02907	-0.50054	0.65448	0.24735
0.83957	-1.2763	0.29366	-1.1455	-0.79113	-0.76998	-1.5507	0.42522	-0.94457	-0.91784	1.7508	-0.029291	-0.92573	-1.5155	0.29346	0.2008	-2.0174	-0.55706	0.54615	-0.0059638	-0.26726	0.40366	0.50603	1.273	-0.10055	0.47348	0.98694	-0.1797	-0.53709	-1.364	-1.1207	-1.2014	0.44669	-1.1262	0.75531	-0.17572	-0.28843	-0.16051	-0.44992	0.52342	0.54543	-0.98252	0.70564	-0.023219	1.4017	-1.1925	-0.44764	1.0391	1.7366	-0.15328
0.2704	-0.30421	-0.62008	-2.6555	-0.50457	-0.95785	-0.65374	-1.7397	0.042057	-2.3463	-1.2087	-2.3052	-2.6531	-1.4932	0.22692	0.09106	-0.27213	-0.44297	-1.3358	0.30049	-0.82472	-1.0724	-0.65942	-1.2668	-1.7309	-0.26151	0.43525	-0.82665	-1.1662	-0.36848	-1.6717	-2.048	-0.85267	-2.6618	-1.5023	-1.5273	-0.43421	-1.3048	-1.252	-1.325	-0.75643	0.36937	0.802	-2.7446	-0.66237	-0.86905	-1.9149	-0.30754	0.3796	0.65004
-20.059	-19.576	-20.156	-20.905	-22.237	-20.062	-20.823	-21.863	-21.232	-20.617	-22.244	-18.505	-21.31	-21.654	-20.286	-20.194	-20.028	-21.918	-18.531	-20.35	-19.75	-21.22	-21.806	-20.639	-21.518	-20.001	-20.285	-22.213	-19.729	-21.105	-22.235	-20.713	-20.821	-21.511	-22.154	-19.816	-21.674	-21.195	-21.531	-21.232	-20.585	-21.337	-21.324	-20.867	-21.004	-21.051	-21.837	-20.744	-21.127	-19.76
-11.957	-9.894	-12.117	-10.194	-10.826	-11.206	-10.574	-11.648	-11.107	-11.772	-9.8148	-9.2883	-11.292	-11.289	-10.309	-10.523	-11.85	-10.222	-10.963	-10.26	-11.384	-11.373	-12.388	-11.14	-11.952	-10.867	-10.644	-11.817	-11.279	-13.664	-10.957	-9.9321	-10.079	-11.128	-9.3227	-12.27	-11.168	-11.081	-11.467	-10.865	-10.643	-10.077	-11.524	-11.39	-10.521	-11.382	-9.9264	-11.082	-10.57	-12.081
-2.9505	-2.9672	-2.3686	-1.5931	-3.8841	-4.1694	-3.6726	-2.5075	-3.184	-2.4414	-4.055	-2.6955	-1.9143	-3.7372	-4.3733	-2.2312	-5.1634	-1.0839	-3.2626	-3.9571	-2.8895	-4.3425	-3.8372	-3.4998	-2.5267	-3.2931	-2.3969	-2.6712	-3.4768	-3.6385	-2.8118	-2.9535	-2.4726	-2.8547	-2.3573	-2.6329	-2.807	-2.2058	-4.0953	-3.371	-1.8805	-2.3902	-3.1932	-2.83	-5.693	-4.2083	-2.9197	-3.1465	-4.6448	-4.2013
0.66732	-1.1694	0.11458	-0.19908	-0.05864	-1.7125	0.19301	-0.43139	-1.6186	-1.0532	-1.8798	-1.43	-0.83996	-0.73288	-0.7496	-1.4623	-2.7302	-2.5779	-1.3848	-0.39124	-1.1265	-1.84	-1.2945	-1.1966	-0.2071	-1.6595	-0.90183	-0.25547	-1.6266	-0.79518	-1.8892	0.4997	-2.1484	-0.76663	-0.20427	-0.66457	1.0417	-0.65067	0.24328	-1.2127	-0.80335	-0.87841	-1.0167	-2.6952	-0.14539	-1.5379	-1.9396	-1.6986	-1.3209	0.21283
-5.7121	-6.6573	-5.305	-6.9069	-5.1794	-6.9087	-6.2053	-6.8907	-6.3599	-6.577	-5.5548	-6.4736	-7.429	-6.5	-7.0136	-7.3433	-5.5305	-6.9547	-6.8567	-6.3203	-6.3161	-6.5984	-5.8401	-8.1974	-5.0318	-6.8301	-4.6067	-5.872	-4.4831	-7.0833	-5.4284	-6.1245	-8.1821	-6.4931	-7.4201	-5.5235	-6.8899	-7.5931	-5.7458	-7.0925	-5.7297	-6.2625	-6.5207	-6.3839	-5.6649	-5.988	-7.3974	-5.9154	-6.7719	-5.7364
-14.578	-15.634	-14.103	-14.146	-15.629	-15.185	-14.775	-15.157	-14.815	-14.223	-15.251	-13.94	-13.801	-14.977	-15.049	-14.885	-14.635	-14.074	-14.342	-14.41	-15.547	-14.741	-14.68	-13.722	-16.193	-16.6	-13.549	-12.875	-15.742	-14.062	-13.925	-13.666	-13.914	-14.128	-14.38	-14.145	-15.564	-14.314	-14.657	-14.817	-13.077	-14.109	-14.446	-15.687	-16.519	-16.577	-14.358	-14.371	-15.641	-14.743
-9.8935	-8.1684	-9.9337	-8.5666	-9.9471	-10.173	-8.0684	-9.5063	-8.8554	-8.5472	-9.173	-8.1485	-8.4154	-9.0733	-9.2393	-7.1671	-9.073	-10.031	-8.1093	-9.0567	-8.5977	-9.6293	-9.9438	-9.592	-9.5877	-8.0695	-10.141	-7.8471	-8.1188	-9.5426	-8.4651	-9.2421	-8.644	-8.7959	-10.188	-8.6121	-7.1137	-9.7082	-9.0119	-9.4955	-8.174	-9.1376	-8.7752	-9.2094	-10.467	-10.184	-8.9859	-9.494	-9.5906	-7.327
-0.32345	-0.45283	-1.1732	0.61707	1.8858	-0.0099895	-1.4212	-0.13809	-0.54158	0.73974	-0.14451	-0.56216	0.56314	1.0136	-1.2249	-1.0276	0.33845	0.41815	1.3642	-1.1848	0.95462	1.1426	0.62555	-0.30165	1.6442	-0.62846	0.53966	-0.68484	-0.8996	0.75626	-0.8608	0.56056	-0.41862	-1.0525	-1.3347	-1.4728	-0.55957	-0.88033	0.14592	0.73062	1.9296	-0.38026	0.60545	-1.0368	0.80473	-0.34228	1.6296	0.53552	0.43074	0.52295
-2.1823	-1.5172	-1.7035	0.76289	-0.35011	-2.9462	-2.0918	-1.2749	-1.2285	-1.0434	-1.0439	-1.359	-2.1988	-1.6584	-1.3114	-0.23061	-1.852	-1.386	-1.5562	-2.4357	-0.19248	-0.30505	-1.4835	-0.30713	-1.8858	-0.59933	-2.79	-1.4273	-2.2575	-1.1043	-1.9705	-2.7263	0.70612	0.07617	-0.82294	-1.97	-2.1545	-1.2534	0.65588	-3.0506	-0.26431	-1.213	-1.9726	-1.2355	-3.0605	-2.7965	0.1978	0.22335	-2.0614	-1.114
-1.5289	-1.5802	-2.8945	-1.2002	-1.4852	-2.1972	-1.3912	-2.3119	-1.9893	-1.7056	-1.9044	-2.1269	-0.46867	-1.8437	-0.66382	-0.35485	-1.6762	-2.2773	-3.1637	-1.536	-1.3301	-0.49205	-0.93303	-0.23023	-1.397	-2.4471	-2.5337	-1.3657	-2.7833	-2.0361	-2.5678	-1.378	-0.51556	-3.1069	-1.6933	-1.3972	-0.82485	-1.2285	-0.903	-1.7808	-1.1606	-1.8153	-2.8689	-0.73379	-1.2799	-1.3469	-1.9143	-0.3826	-2.8158	-2.1104
-9.1556	-8.323	-9.9775	-10.473	-9.4805	-9.9463	-9.7632	-9.9417	-9.8955	-9.7188	-10.315	-8.8578	-9.085	-9.7363	-8.6479	-9.0905	-9.9643	-9.6555	-9.348	-9.3899	-10.543	-9.4488	-8.5207	-8.3235	-7.836	-9.7531	-9.4645	-10.312	-9.571	-9.6737	-10.588	-9.902	-9.7753	-11.263	-9.255	-9.0609	-8.9671	-9.2198	-9.4612	-9.5395	-8.8655	-9.1705	-10.164	-10.164	-10.52	-8.9015	-9.9344	-8.7821	-9.4419	-11.205
9.8319	9.6098	11.977	9.4399	10.173	10.46	10.329	10.415	10.079	10.346	10.451	10.178	9.6354	9.896	8.1719	9.7358	9.1925	10.061	9.5207	10.626	8.6702	7.723	9.6353	9.0278	9.8768	9.1963	9.9943	10.006	9.8023	8.7312	10.6	10.28	9.7688	10.969	11.638	10.001	9.1083	9.9418	9.8542	7.3086	8.558	7.8623	10.066	8.7481	9.2189	8.3561	11.321	10.077	9.376	10.004
-2.3364	-1.7864	-2.0176	-1.025	-1.5016	-1.1006	-1.3239	-3.2472	-0.95965	-0.87998	-3.2913	-1.8253	-1.8873	0.31876	-1.5487	-0.7172	-3.1676	-1.4876	-1.9739	-0.64857	0.36206	-1.4275	-0.31124	-1.8329	-1.637	-1.5856	-0.77117	-1.8355	-2.348	-1.976	-1.1156	-0.79513	-1.2113	-2.157	-2.1025	-1.8537	-1.9103	-1.1751	-1.0826	-0.094809	-0.39287	-0.078624	-0.97904	-0.47778	-1.2909	-1.1914	-1.2705	-0.26858	-1.7291	-0.85512
-13.766	-11.951	-11.523	-12.523	-12.822	-13.03	-13.899	-12.411	-12.959	-12.849	-11.969	-13.281	-12.403	-13.047	-12.731	-14.831	-12.124	-13.255	-12.538	-13.596	-11.876	-11.924	-12.035	-13.622	-12.414	-12.669	-13.781	-12.271	-12.28	-11.506	-13.843	-10.982	-12.199	-12.99	-11.152	-11.234	-13.291	-11.589	-13.213	-13.184	-13.041	-12.335	-13.539	-12.122	-12.798	-11.783	-12.997	-13.448	-11.904	-12.638
-13.063	-13.199	-15.294	-11.324	-14.297	-14.17	-11.561	-14.324	-12.535	-13.153	-12.733	-12	-13.586	-13.164	-13.272	-12.551	-13.957	-13.144	-13.974	-12.503	-13.746	-12.994	-14.166	-13.947	-13.05	-13.092	-13.725	-12.881	-13.197	-14.17	-13.172	-13.917	-14.069	-12.717	-13.849	-13.578	-12.674	-14.555	-13.423	-13.719	-13.252	-12.677	-13.614	-13.358	-13.883	-12.718	-14.432	-12.905	-12.215	-13.938
-8.9044	-8.061	-7.7755	-8.266	-8.5951	-8.8432	-8.0762	-8.4045	-7.4517	-8.265	-9.1532	-9.9167	-10.339	-11.155	-7.0596	-8.7765	-9.3596	-7.4796	-9.5071	-8.7474	-9.8249	-9.3491	-8.52	-8.3418	-9.8455	-10.003	-9.159	-7.5537	-8.9238	-9.6564	-9.3265	-10.147	-8.6149	-8.4312	-8.4024	-9.2131	-9.0351	-10.402	-7.9376	-8.2282	-7.7748	-9.3057	-9.4001	-8.799	-8.6124	-9.5984	-7.5441	-9.7536	-7.9128	-8.0379
-2.6107	-4.7109	-2.8517	-2.8946	-1.5141	-4.3536	-2.2356	-4.6094	-1.4384	-1.9544	-3.0438	-1.8162	-4.6648	-4.0518	-2.674	-4.1424	-5.3779	-2.2213	-3.7113	-2.9606	-3.3039	-2.5542	-2.4453	-2.0557	-2.9435	-4.1348	-2.5477	-0.99753	-5.0088	-2.3323	-3.8148	-2.4589	-2.6397	-3.1867	-1.8174	-3.3334	-3.3592	-3.8083	-3.4161	-3.2576	-4.2564	-4.1074	-2.292	-3.0912	-2.8159	-2.6931	-2.6519	-3.3399	-3.3959	-3.8387
-9.4177	-9.7693	-7.1914	-8.9839	-8.1978	-8.3036	-8.961	-8.2819	-9.4203	-10.552	-8.6198	-8.2253	-7.9126	-8.0169	-8.4763	-8.9695	-10.684	-8.6531	-8.4461	-10.236	-9.0989	-9.0279	-9.3688	-7.5701	-9.2267	-9.859	-8.8387	-7.8047	-7.7873	-8.8739	-9.373	-8.6479	-9.4045	-9.4937	-8.6859	-9.4492	-8.7206	-8.7977	-9.7902	-8.9087	-9.37	-9.472	-7.195	-8.5352	-9.7642	-8.9289	-9.5142	-8.5665	-9.3188	-10.512
-2.9592	-3.7745	-1.2252	-1.1649	-2.0523	-2.7193	-2.955	-2.5636	-3.356	-1.8952	-3.0597	-1.8728	-1.9837	-2.0859	-2.022	-3.0068	-3.8117	-2.0247	-2.1308	-2.5153	-1.4808	-4.482	-2.1627	-1.1037	-2.7679	-3.2841	-1.5586	-3.9189	-1.5379	-2.8059	-3.6524	-1.5386	-4.3377	-3.687	-1.7238	-2.4717	-1.7748	-2.6193	-2.0317	-1.3393	-0.96574	-2.354	-3.4543	-2.4179	-2.4948	-1.0484	-1.8459	-2.5144	-2.5083	-2.2592
5.0006	4.5132	3.8602	5.5714	5.4387	4.4826	4.7439	5.3992	3.7778	4.5829	4.8257	5.5183	4.6609	4.2722	4.4311	4.7975	5.2353	4.7649	4.8294	4.3046	5.7447	5.6795	5.2016	4.2786	4.8617	5.2753	3.7284	4.7659	5.8925	5.5969	4.4744	4.4731	5.0763	4.0672	4.4553	4.8383	4.3909	5.9886	3.7751	4.7268	3.8505	5.349	5.9206	5.21	4.9435	5.74	5.3636	6.1122	6.4889	5.4965
-12.353	-14.211	-12.774	-12.064	-14.346	-14.029	-12.582	-14.127	-12.608	-13.757	-12.879	-12.78	-12.535	-13.813	-14.426	-14.075	-11.264	-11.988	-11.993	-13.1	-14.994	-12.879	-12.493	-12.999	-13.656	-11.311	-12.939	-12.573	-13.212	-12.508	-14.053	-13.986	-13.609	-11.821	-13.535	-12.417	-13.793	-12.796	-13.591	-12.063	-12.623	-14.504	-12.888	-13.469	-12.133	-13.5	-14.207	-14.461	-11.833	-13.957
-10.81	-10.259	-9.8175	-9.6063	-8.3229	-9.6767	-11.281	-8.9163	-11.649	-9.8974	-9.8586	-8.0513	-9.8967	-9.9184	-10.362	-10.64	-9.926	-9.7483	-12.052	-9.8096	-11.771	-10.141	-10.822	-10.567	-11.09	-10.423	-10.614	-10.216	-11.181	-12.659	-7.8083	-9.3917	-8.6096	-9.422	-9.7842	-11.36	-10.561	-11.062	-11.109	-10.577	-10.89	-10.512	-11.526	-10.375	-9.208	-8.986	-10.155	-9.2698	-9.445	-9.8876
2.9749	4.6499	2.6077	3.1344	2.3537	1.8433	3.8293	1.8668	1.7873	3.6846	3.3903	3.5235	3.0501	3.6437	3.3363	4.0858	4.0215	3.3251	2.4152	2.2389	1.7801	3.6879	4.2289	4.2288	2.9975	3.0732	3.4223	1.7481	2.0145	2.5382	2.4454	2.8427	3.129	2.7674	2.6091	2.4303	3.2573	2.4339	2.9219	3.1066	2.7572	3.3486	3.1822	3.2637	3.1737	2.0691	1.8699	2.6114	2.2289	2.2097
1.8993	1.8396	1.1619	2.608	2.3831	3.4341	1.0311	4.7351	2.979	3.2811	1.5606	1.9064	2.7075	1.9528	2.9108	3.5029	2.4267	1.5387	3.0676	1.6439	3.6132	3.1316	2.1344	5.3011	3.152	5.5054	4.1611	2.5618	1.4223	3.0666	3.6266	1.7335	3.3915	3.4701	2.1485	4.4942	2.9047	2.5902	1.76	4.5229	2.9582	2.7897	1.6487	3.3142	3.3241	2.9706	3.7057	3.8359	1.6744	1.8188
-10.334	-9.6408	-8.9107	-9.1422	-10.495	-8.635	-8.2839	-8.9057	-7.6872	-9.8918	-8.139	-6.8766	-8.1238	-8.1312	-8.8245	-8.692	-9.3535	-9.0758	-9.6338	-9.6216	-9.8108	-9.5709	-9.2207	-9.1459	-9.444	-9.5003	-8.3922	-10.97	-8.078	-9.1837	-10.216	-7.595	-8.5536	-8.4136	-9.4262	-10.319	-9.1201	-10.619	-9.5201	-8.1626	-9.096	-9.558	-9.4873	-8.6268	-8.2031	-7.2758	-9.255	-8.1613	-9.1635	-8.5497
2.3675	1.9709	2.4684	1.8173	3.1553	3.1811	3.494	4.8512	2.7517	2.7771	2.8621	5.09	3.7041	4.2471	2.2821	2.4535	3.0322	4.6234	3.2594	1.8974	3.3153	4.4442	3.8721	2.5731	3.1539	0.67724	3.6916	3.9393	1.9742	1.2002	3.0882	3.973	1.811	2.037	2.2014	2.6026	2.0362	4.7212	2.3727	3.8208	4.3175	3.4829	3.8117	1.7818	3.5986	2.7713	3.0266	4.4539	2.592	3.4673
-4.7288	-6.1989	-5.2994	-5.5923	-3.5921	-6.5085	-5.2905	-5.4173	-4.6608	-5.8007	-3.7665	-6.6863	-5.3831	-4.9554	-5.863	-5.5661	-5.4117	-5.4386	-4.7417	-5.4397	-5.5663	-6.4728	-7.0216	-5.0883	-5.406	-5.8383	-4.878	-6.2995	-5.9047	-6.1895	-8.4752	-3.7477	-7.8234	-5.6371	-6.4513	-4.3274	-6.4414	-6.4411	-4.41	-5.8177	-6.1714	-5.4547	-5.7758	-6.1704	-6.4758	-4.2504	-6.2892	-6.8047	-4.8227	-5.6036
-2.2093	-1.4451	-2.1809	-0.53544	-1.9836	-3.3981	-1.3749	-0.58873	-2.789	1.1066	-1.9403	-0.53914	-1.1418	-1.8495	-1.4433	-1.5931	-2.8792	-1.664	-1.182	-0.96314	-1.6541	-1.7214	-1.8101	-2.0114	-1.4326	-1.6797	-0.56773	-1.9924	-2.8074	-0.28971	-2.1239	-3.2259	0.34242	-2.0617	-1.815	-2.8429	-1.4082	-2.73	-2.0292	-2.379	0.13703	-2.544	-2.4957	-1.1462	-1.6852	-1.0383	-1.0878	-1.2013	-1.0368	-1.1074
1.2135	3.3828	1.2941	2.8282	1.9447	2.0669	-0.054174	1.8495	2.5489	1.882	2.7702	0.030604	0.44563	0.99619	0.65514	3.171	2.2055	2.0528	1.5196	2.0048	1.7353	1.5881	3.3288	1.3579	0.69591	0.51413	2.4005	2.7039	0.33783	1.1382	2.1607	1.5656	1.432	-0.14732	0.81545	2.2158	0.76342	1.0486	2.2561	2.1683	1.0525	2.9309	1.2208	2.0131	0.86557	-0.10709	1.3999	1.6891	2.4552	2.1107
-10.666	-9.392	-6.6694	-8.3957	-9.4852	-8.5204	-9.6816	-7.0581	-8.3882	-9.1746	-10.303	-7.8119	-9.1483	-8.2858	-9.8712	-9.2924	-9.5274	-9.5535	-10.155	-8.5	-8.443	-9.5368	-9.1349	-7.702	-7.8858	-9.2231	-10.592	-9.2646	-9.4109	-9.125	-10.585	-10.243	-10.677	-9.3749	-10.844	-8.9894	-9.9713	-8.222	-7.3021	-11.513	-8.0829	-8.7339	-8.9271	-9.0882	-9.6223	-9.637	-8.0176	-8.2911	-7.9682	-8.8802
8.2688	7.524	5.1947	8.5315	7.3094	7.0053	7.555	7.7463	5.9549	5.6191	6.9115	4.8113	5.6451	7.1714	5.8732	7.0831	7.5365	7.6372	8.1613	6.6774	7.0638	6.7873	6.3792	8.8559	5.9368	7.227	6.8181	6.7122	6.8853	5.5379	7.4228	7.1597	7.7621	8.7525	8.7804	7.778	6.1946	6.9653	7.6133	6.9248	8.454	6.6395	7.6894	6.9227	6.6726	7.2995	5.8554	7.9651	7.5211	7.8121
2.1887	2.9949	3.0329	1.8376	3.5271	4.2909	1.6401	3.6483	2.8938	3.558	3.4381	2.3887	2.4331	1.3761	2.4283	2.7961	2.3478	3.5642	2.7681	2.2126	4.0004	3.1327	3.6267	1.2085	4.1625	4.6698	2.9442	3.7058	3.1227	2.6514	2.7853	0.97053	2.1577	3.0888	3.2671	2.5116	2.158	2.3292	3.8246	4.0162	2.259	3.7127	1.3515	1.9423	1.1938	1.8199	2.5853	2.7318	1.9149	2.9587
11.421	10.528	12.12	9.6839	9.6773	9.9512	10.549	9.3468	10.437	10.962	10.584	8.8673	10.209	10.981	9.5249	9.2158	9.4772	10.369	10.481	8.4122	9.1103	10.697	10.146	10.125	10.024	9.8016	10.245	7.4865	8.2927	9.7261	11.343	9.8172	8.2263	10.239	8.8155	9.0775	9.9131	9.5298	10.806	10.382	8.8712	10.158	11.484	9.8689	9.9362	8.8021	9.4651	9.9761	10.253	10.647
0.25548	-0.24221	1.2042	1.4158	1.7267	2.5868	2.3276	1.1242	0.66246	0.8314	0.3647	1.5884	0.23084	0.93071	0.62876	2.4215	1.1029	1.8893	1.5587	1.0871	1.1628	0.58419	-0.99351	0.45845	2.4139	0.98551	-0.049837	1.9267	1.9311	0.97133	1.44	1.8091	2.1288	-0.22492	0.87063	1.6751	1.709	2.9846	-1.0327	0.90027	1.7252	0.70745	0.00033532	2.2936	2.6106	2.652	0.53766	0.18944	2.0633	2.5409
-13.214	-11.573	-14.265	-13.224	-13.063	-13.348	-12.863	-14.493	-12.258	-12.494	-12.49	-13.643	-14.357	-13.601	-11.963	-12.153	-14.258	-13.669	-13.706	-12.516	-13.73	-13.654	-13.462	-13.89	-12.538	-13.437	-14.036	-12.928	-13.005	-12.638	-12.265	-13.818	-13.199	-12.656	-12.84	-13.809	-12.277	-13.272	-13.745	-12.336	-13.183	-12.031	-13.351	-13.45	-13.864	-13.215	-12.242	-12.821	-12.459	-14.044
-3.8606	-4.5282	-3.5675	-3.3484	-3.0997	-3.9231	-2.941	-3.0268	-2.6976	-4.0852	-3.4057	-4.3647	-3.7804	-4.1158	-3.2479	-3.7065	-4.8489	-3.3815	-3.2464	-3.8512	-1.8863	-5.7846	-3.8567	-3.4701	-4.2824	-4.0898	-2.5229	-5.459	-3.6547	-4.4167	-2.2081	-4.6515	-3.6189	-3.07	-5.2639	-4.1539	-5.569	-3.7235	-3.0899	-4.2911	-3.4456	-3.0127	-3.5959	-3.892	-2.7842	-3.3066	-1.5662	-3.5934	-3.5509	-3.2407
-9.6675	-8.9367	-9.3846	-9.2242	-8.8443	-8.6601	-10.161	-8.0748	-9.3946	-10.519	-10.154	-10.126	-9.1005	-8.1996	-9.0561	-9.3885	-8.0609	-8.5164	-9.9436	-8.7248	-8.6487	-8.4665	-9.6761	-8.296	-8.7277	-8.5598	-9.9888	-8.0616	-9.0604	-7.8893	-10.066	-8.1146	-7.6444	-8.7255	-8.2532	-7.6332	-9.2834	-9.6012	-10.189	-7.7065	-9.9411	-9.6493	-9.2696	-9.1101	-8.5398	-8.8702	-9.4526	-9.0006	-10.953	-9.5075
1.5418	0.97723	1.5416	2.3795	2.2023	1.1327	1.359	2.1585	1.0731	1.9253	0.50881	0.97448	1.9492	1.2001	3.5024	0.917	1.1452	1.8358	1.846	2.4275	1.21	0.9652	2.128	2.0097	1.3347	2.0238	2.3865	3.157	1.1664	1.2972	2.3662	2.4587	2.3509	1.9024	1.0478	1.2724	0.23979	1.5531	1.887	3.036	0.4453	2.4042	1.303	-0.029406	2.5826	1.5673	1.7002	3.1635	0.9895	0.55709
-11.214	-12.359	-10.651	-12.69	-11.963	-12.151	-11.812	-11.747	-13.002	-10.161	-10.973	-12.345	-12.91	-12.261	-11.434	-11.141	-11.713	-13.114	-12.552	-12.744	-11.876	-10.416	-9.8766	-10.768	-12.487	-10.819	-11.132	-12.607	-10.69	-11.441	-13.455	-11.3	-9.9846	-12.325	-10.643	-13.631	-13.349	-10.457	-10.462	-10.989	-13.519	-12.371	-11.4	-12.788	-11.495	-10.997	-11.795	-11.694	-11.972	-10.662
4.9783	5.7045	5.1051	4.7739	4.0643	6.89	5.4356	5.5883	7.8357	5.6289	5.7263	6.463	5.992	5.7864	5.0455	5.5421	4.1775	5.1225	5.784	5.1939	5.3842	5.536	5.2683	5.9792	6.5985	6.3329	5.5118	5.3144	5.3693	7.5194	6.2725	5.8789	5.3156	3.4749	3.7266	5.968	6.3314	5.4387	6.0467	5.7055	7.114	5.3997	5.7008	3.5716	3.5871	5.3684	4.9971	6.2564	4.8581	6.9579
-2.3781	0.1331	-0.98408	-0.59385	-1.7908	-1.8563	-1.9721	-1.4103	-2.6151	-1.0974	-2.4585	-3.0555	-1.3461	-1.6314	-1.8718	-2.0009	-2.1056	-2.8594	-2.341	-1.0126	-1.1036	-2.8807	-3.412	-1.0335	-1.2364	0.22727	-2.223	-0.788	-2.9389	-0.8721	-2.6909	0.42192	0.93229	-2.649	-2.4631	-1.9409	-1.3756	-2.4579	-1.828	-0.46448	-2.2022	-0.97577	-1.5892	-1.7476	-0.42201	-1.0891	-1.2488	-2.347	-1.7936	-1.5152
-13.111	-12.679	-12.54	-11.545	-11.749	-13.341	-12.246	-11.17	-11.543	-10.997	-12.696	-12.783	-11.677	-12.349	-13.071	-11.905	-10.81	-11.986	-10.982	-11.824	-12.638	-11.243	-11.709	-11.576	-11.99	-10.663	-12.776	-11.37	-11.973	-11.444	-11.569	-10.443	-11.484	-12.813	-10.083	-11.89	-11.248	-12.256	-10.245	-11.439	-11.641	-11.448	-12.686	-12.95	-11.907	-12.839	-12.057	-11.387	-10.008	-10.881
-11.409	-12.062	-12.344	-10.327	-10.948	-11.346	-12.079	-10.293	-12.924	-11.347	-11.586	-13.059	-9.8319	-12.267	-12.185	-12.65	-12.103	-11.576	-10.984	-11.074	-12.344	-12.314	-12.036	-13.752	-11.597	-12.995	-10.904	-11.772	-10.881	-11.368	-11.621	-11.942	-12.005	-12.129	-11.563	-11.029	-11.602	-12.632	-11.88	-10.954	-12.249	-13.18	-10.962	-12.773	-11.178	-12.44	-11.607	-10.708	-10.391	-12.737
-19.793	-20.95	-19.807	-22.657	-21.33	-21.719	-21.26	-20.365	-19.12	-20.346	-20.754	-20.006	-22.063	-21.756	-21.197	-20.835	-19.656	-20.676	-21.587	-20.774	-21.839	-21.277	-19.687	-20.606	-21.401	-20.478	-20.651	-21.668	-20.358	-20.977	-19.854	-20.307	-20.742	-20.611	-21.266	-21.494	-20.635	-21.278	-20.36	-22.153	-22.885	-19.796	-18.904	-19.517	-20.158	-21.273	-21.601	-22.037	-20.741	-19.635
-21.793	-21.781	-23.043	-22.191	-19.897	-22.484	-22.635	-23.553	-22.771	-23.041	-22.991	-21.82	-19.83	-21.279	-23.58	-23.532	-21.622	-22.379	-20.254	-22.507	-21.495	-21.108	-23.52	-23.053	-23.553	-22.973	-23.031	-20.884	-22.474	-21.364	-22.986	-22.667	-21.534	-23.214	-22.96	-23.739	-22.002	-22.731	-21.081	-21.784	-20.919	-21.95	-21.833	-21.222	-22.857	-23.752	-21.445	-23.227	-22.384	-22.267
-20.378	-20.445	-20.258	-21.517	-19.821	-20.098	-20.656	-21.767	-19.698	-21.013	-20.457	-21.581	-21.463	-21.189	-22.321	-20.258	-20.838	-20.619	-21.746	-21.459	-20.739	-19.838	-21.484	-19.952	-21.645	-20.845	-21.582	-22.115	-20.512	-22.328	-20.496	-21.452	-21.517	-22.337	-21.36	-19.618	-20.818	-20.303	-20.717	-21.716	-20.416	-20.787	-20.867	-21.019	-21.576	-21.486	-20.918	-19.541	-19.404	-20.425
-13.113	-14.12	-10.175	-11.931	-13.012	-13.602	-11.883	-12.316	-13.11	-12.056	-11.625	-11.089	-12.158	-13.466	-12.966	-11.649	-14.589	-11.977	-12.25	-13.727	-13.057	-11.881	-14.055	-14.211	-13.706	-11.579	-13.119	-13.267	-14.367	-12.673	-11.405	-13.885	-13.775	-14.811	-12.192	-12.885	-12.685	-12.516	-12.349	-14.539	-12.739	-12.118	-13.683	-14.873	-12.758	-12.593	-12.502	-12.542	-12.502	-12.682
-22.896	-22.169	-22.586	-22.891	-21.623	-23.257	-22.741	-22.841	-22.228	-22.556	-22.353	-22.459	-21.943	-21.691	-21.204	-22.623	-22.503	-21.334	-21.197	-22.095	-21.952	-23.202	-21.945	-23.359	-21.907	-20.765	-21.815	-21.866	-21.92	-22.8	-21.857	-21.072	-24.148	-23.61	-22.384	-22.106	-20.558	-20.388	-23	-21.624	-21.75	-22.5	-22.54	-21.886	-20.718	-21.217	-21.523	-22.996	-22.502	-21.974
-5.7726	-5.3102	-6.3887	-5.7116	-6.0136	-4.3575	-4.6845	-5.3141	-5.9712	-5.3713	-5.0671	-6.7567	-5.1073	-6.3713	-5.1686	-6.3741	-6.3518	-5.8248	-5.28	-3.9305	-5.3387	-3.2456	-5.4578	-3.491	-5.8651	-4.7146	-5.9046	-5.2033	-3.3741	-6.1957	-5.6197	-4.7692	-5.7525	-3.7139	-5.0093	-5.6912	-6.1931	-6.5287	-6.4158	-5.8176	-4.9275	-5.9017	-5.1269	-5.3099	-7.8268	-5.7095	-5.2651	-6.759	-5.0064	-6.4153
0.80508	2.4917	2.1838	1.6848	0.32717	0.45145	-0.27275	1.6246	0.92956	1.1859	1.0728	0.5439	1.6038	1.5837	1.7749	1.2689	3.2227	0.24574	1.5974	2.5543	0.78789	0.29425	1.8374	0.03171	0.42262	0.93598	1.0461	0.9284	1.3866	1.5773	1.113	0.49233	0.62559	1.3225	1.1805	0.33562	0.26272	1.9791	1.5318	1.259	1.4301	2.3579	1.1953	0.99408	1.4729	2.3397	-0.62065	0.69847	1.494	0.61578
-13.272	-13.626	-14.621	-12.92	-13.608	-13.404	-14.609	-12.642	-10.922	-13.769	-13.661	-12.632	-13.779	-14.682	-11.703	-13.07	-13.13	-11.145	-12.294	-12.691	-13.586	-11.85	-12.512	-13.97	-12.5	-12.343	-11.924	-10.908	-13.296	-13.102	-13.537	-13.439	-13.482	-12.721	-12.557	-12.699	-14.284	-11.806	-14.169	-13.828	-14.221	-12.562	-14.067	-12.682	-15.333	-12.022	-14.014	-14.207	-13.294	-12.311
-13.872	-12.237	-13.499	-13.147	-13.556	-12.997	-14.009	-13.698	-13.649	-13.143	-14.544	-13.497	-12.753	-14.622	-12.551	-14.072	-12.262	-11.321	-13.812	-12.638	-12.673	-12.862	-14.625	-12.218	-13.238	-12.917	-12.126	-12.536	-11.824	-12.914	-13.299	-13.015	-12.378	-13.617	-11.448	-11.764	-13.697	-13.831	-13.331	-13	-13.969	-13.54	-12.83	-11.564	-12.28	-14.331	-12.929	-11.178	-12.961	-12.896
5.0285	3.5443	4.0307	5.4895	3.8422	5.5247	5.2118	4.7685	4.2905	3.6184	4.429	5.0429	6.1767	3.9767	5.6512	5.5674	3.7125	4.413	5.1508	6.1572	3.2353	4.0702	5.2561	5.6124	3.8434	3.2433	4.4788	5.5944	4.523	4.849	5.3066	2.7759	3.6509	4.38	3.8204	3.6997	4.4938	4.926	1.8474	4.1673	4.2003	3.5534	5.2352	4.2807	4.7275	4.7059	4.2448	4.8877	3.3251	4.8471
-22.547	-21.735	-23.321	-22.185	-22.452	-22.873	-22.625	-23.585	-23.239	-22.194	-24.434	-22.304	-22.421	-21.181	-22.057	-21.006	-22.409	-21.593	-23.817	-22.518	-21.424	-21.994	-22.297	-22.125	-21.766	-22.861	-24.1	-23.208	-21.601	-22.73	-22.476	-20.542	-22.362	-20.621	-22.813	-22.122	-21.502	-23.896	-21.846	-21.719	-22.391	-21.092	-21.836	-20.744	-23.392	-23.116	-22.725	-21.697	-22.121	-22.974
-7.0927	-5.703	-5.4941	-3.8515	-5.6657	-5.8111	-5.7972	-5.2905	-6.4774	-5.8109	-3.9708	-5.6662	-6.6854	-5.8867	-5.1303	-6.2615	-7.8435	-3.5443	-5.4466	-4.7559	-5.7386	-4.9866	-6.7898	-4.695	-4.8797	-7.6902	-4.6137	-6.1617	-5.0506	-6.9119	-5.4308	-7.3509	-8.4141	-6.6264	-4.6177	-5.5496	-5.291	-5.7374	-5.4724	-6.764	-6.5826	-4.7955	-5.3643	-7.5163	-5.6323	-5.6079	-5.4649	-5.2725	-5.2345	-6.5281
-5.48	-4.5485	-5.0195	-6.0862	-6.0483	-6.0335	-5.3961	-4.6041	-5.9955	-3.7444	-4.7678	-5.9776	-6.2834	-5.5249	-5.4481	-6.3226	-5.4393	-7.0829	-6.4209	-4.3588	-3.8532	-4.4367	-5.629	-3.9019	-4.81	-5.8085	-5.9774	-3.6831	-5.4551	-8.1593	-6.0289	-5.984	-5.5288	-5.9089	-5.8348	-7.3304	-6.4042	-6.1565	-4.403	-6.2239	-5.0789	-5.6083	-4.1607	-6.2122	-4.9241	-5.5404	-6.969	-5.5093	-6.3775	-6.1306
1.0554	-1.6813	2.3815	1.6807	0.9265	0.59041	0.14149	-1.3191	-0.8391	1.0842	-0.046869	2.122	0.17274	0.42303	-0.057656	-0.17307	1.243	-1.0131	0.2949	0.57754	-0.45323	0.18858	1.0007	0.91352	1.5189	-0.13267	0.058583	-0.23093	1.5499	-0.51537	0.99859	0.010474	-1.1594	-0.8792	0.33199	1.9421	0.38753	1.0819	-1.9898	-1.0491	-0.67206	0.90188	0.95563	0.029627	-0.51568	-0.21667	-0.98368	-0.60305	-1.5036	1.4831
-2.1609	-0.3571	-2.3052	-1.7885	-0.48585	-2.6045	-2.5256	-2.4575	-1.9597	-1.5737	-1.5965	-0.92794	-0.932	-3.0855	-1.434	-0.48352	-2.5412	-1.9206	-2.1652	-2.8083	-0.43796	-2.2945	-1.9816	-0.5223	-1.9345	-2.5435	-1.8127	-1.1475	-0.63616	-0.15573	-0.13595	-0.6935	-0.73609	-1.869	-2.1586	-1.3029	-2.7951	-1.0853	-1.9485	-0.91039	-1.8195	-2.3618	-2.4411	-1.0037	-0.82578	-2.3639	-1.4289	-4.7814	-2.2006	-2.4133
-2.2906	-1.4196	-2.6337	-3.3813	-1.1593	-1.7684	-0.11586	-0.75323	-1.4014	-2.2115	-2.5589	-2.5041	-0.49117	-1.6899	-1.8989	-2.4974	-1.6544	0.056257	-0.90148	-1.1703	-1.6436	-2.1107	-1.4786	-2.116	-0.11783	-2.0252	-1.8003	-1.8351	-2.4254	-1.745	-1.6301	-2.172	-0.75483	-3.0943	-2.6791	-1.2503	-4.1632	-4.4691	-2.3516	-2.3957	-1.221	-2.6428	-1.5724	-1.7814	0.25845	-1.9273	-2.4285	-0.33809	-1.6467	-2.2905
-13.207	-15.313	-13.048	-14.431	-14.132	-13.965	-14.758	-13.717	-13.888	-15.235	-13.39	-13.245	-16.491	-13.661	-15.416	-13.727	-14.012	-14.955	-15.677	-16.291	-15.539	-14.696	-15.547	-14.64	-15.339	-15.12	-15.226	-12.609	-15.069	-13.327	-13.892	-14.438	-13.872	-14.613	-14.868	-14.069	-13.211	-15.919	-15.884	-15.926	-13.94	-14.807	-14.607	-13.429	-13.054	-13.498	-13.995	-13.106	-15.675	-15.49
-0.97535	-1.724	-1.3965	-2.1772	-0.55244	-2.0917	0.03853	-1.7652	-0.41189	-2.2509	-0.99401	-0.58388	-1.0191	-1.6786	-0.83333	-2.2017	-1.2319	-2.2735	-2.3967	-0.58005	-2.0981	-0.28735	0.06667	-1.6241	-0.57044	-2.328	-0.75428	-1.8479	-1.2076	-2.2124	-0.97223	-1.2647	-2.6188	-0.81932	-1.5832	0.69418	-1.8734	-2.5081	-1.3666	-1.3964	-1.2416	0.75198	-1.3288	-1.4025	-2.5737	-2.9448	-1.758	-2.9511	-0.69344	-3.0598
4.9895	5.1798	6.2417	4.9575	5.2607	5.442	6.5393	5.5374	3.7839	5.3042	4.9578	5.9339	5.1862	5.4327	5.5271	5.9858	6.0365	6.4693	4.5954	5.1943	6.2986	6.1314	5.3386	5.2667	4.8693	4.8064	5.5398	5.7026	4.8734	5.8895	5.8435	6.7445	4.6536	5.9624	5.7038	5.9743	5.1296	5.5976	5.8072	4.8286	6.3178	5.846	4.5503	7.9053	3.9984	5.2924	5.0424	5.798	7.0274	5.41
-14.633	-15.666	-15.019	-13.788	-14.996	-15.068	-14.1	-14.496	-14.77	-14.73	-14.051	-15.555	-13.756	-16.611	-14.104	-15.048	-13.51	-15.637	-14.33	-15.929	-15.521	-13.983	-16.01	-14.363	-15.637	-13.293	-14.28	-13.815	-14.369	-13.253	-16.351	-13.946	-12.79	-14.224	-16.614	-13.152	-15.681	-14.054	-14.244	-15.429	-15.438	-15.278	-15.593	-15.512	-15.596	-13.13	-14.096	-15.659	-15.034	-14.951
-14.574	-14.487	-15.273	-12.039	-14.793	-15.836	-13.382	-16.765	-14.435	-14.925	-11.672	-14.949	-15.182	-15.769	-13.838	-14.696	-13.854	-13.996	-14.527	-14.862	-13.674	-13.584	-15.187	-13.079	-15.775	-15.87	-14.833	-14.688	-14.846	-14.535	-16.061	-16.029	-13.574	-14.885	-14.094	-15.756	-14.468	-15.18	-14.921	-12.935	-14.446	-15.248	-14.137	-16.199	-13.546	-16.361	-13.305	-14.624	-14.527	-14.346
-0.99867	-0.46079	0.25611	-0.34254	0.21728	-2.6636	-0.94728	-1.0455	-2.0619	-2.86	-2.9501	-0.37731	0.091053	-0.70279	-1.9735	-1.434	-0.39189	-0.5852	-1.3385	-1.7558	-2.6761	-2.8184	-1.3558	-2.634	-1.5594	-1.2994	-1.4584	-0.85638	-1.7227	-3.392	-1.4375	-1.2184	-1.1985	-0.56068	-0.94415	-0.7839	-2.6692	-1.7792	-2.2527	1.1361	-1.171	-2.4838	0.067191	-2.727	-1.9588	-1.9072	-0.59546	-0.39878	-0.053735	-1.8528
11.48	9.3998	10.768	9.589	10.184	9.1109	10.659	9.2844	8.2518	8.6108	10.536	9.082	8.1619	9.6336	9.5395	9.9657	9.7117	10.111	9.8524	11.037	10.015	9.1824	10.811	12.039	10.137	8.685	8.1644	9.0965	10.161	7.4725	8.6844	10.267	9.1672	9.9426	10.74	9.4131	9.0988	9.03	9.2945	9.7039	9.9132	8.6581	11.314	10.05	9.1333	7.8069	10.884	10.594	8.905	7.8138
-6.9195	-6.9973	-4.2064	-5.735	-7.3612	-6.3303	-6.5239	-6.1289	-6.204	-5.7828	-6.4927	-4.2581	-6.4825	-6.3327	-4.3626	-4.7573	-6.7635	-5.3955	-6.3305	-4.4764	-5.1845	-6.7101	-5.4492	-3.7432	-5.7871	-5.0372	-6.3476	-5.4149	-6.1138	-5.8042	-4.3523	-4.9225	-4.8562	-4.8904	-4.9791	-5.4466	-5.963	-6.5088	-6.3129	-3.663	-5.2916	-6.2168	-5.7156	-5.409	-6.2661	-5.6985	-4.9926	-6.9788	-5.0542	-6.0927
-10.972	-12.058	-11.089	-10.461	-11.725	-10.871	-12.411	-12.094	-11.002	-10.455	-12.534	-10.84	-10.146	-10.247	-11.637	-11.58	-12.107	-11.366	-10.438	-10.731	-12.646	-12.235	-9.7573	-10.968	-10.817	-12.025	-11.866	-12.226	-11.439	-9.728	-12.282	-11.606	-10.094	-12.791	-12.486	-13.189	-12.568	-11.036	-10.348	-12.612	-12.586	-12.03	-12.971	-12.206	-12.44	-11.372	-12.523	-12.551	-10.63	-12.178
8.2255	9.2697	10.355	10.621	8.7729	9.365	9.9728	8.5601	9.7312	9.5301	9.9182	10.555	10.44	9.2505	10.226	9.9722	9.4866	9.4491	9.8661	9.1287	9.3034	10.049	10.692	9.7832	9.7128	11.648	10.739	9.0978	9.4113	9.026	9.9264	9.3686	10.46	9.2108	11.002	9.6222	11.034	9.6944	10.431	9.2242	10.063	8.8191	8.8927	9.9183	9.4498	9.0725	9.6085	8.1884	10.35	9.9126
-11.831	-12.362	-12.743	-14.443	-12.262	-12.33	-13.676	-14.295	-12.657	-15.384	-13.765	-14.278	-12.672	-11.942	-13.183	-13.304	-12.394	-12.46	-11.104	-13.387	-14.078	-13.556	-13.455	-13.638	-12.917	-11.757	-14.024	-13.191	-14.322	-12.129	-14.543	-12.02	-13.274	-12.852	-11.19	-11.567	-13.118	-11.98	-12.559	-12.789	-12.807	-12.538	-13.668	-12.994	-12.268	-13.089	-13.565	-11.974	-13.33	-13.524
-9.9807	-12.068	-10.117	-9.9819	-11.846	-12.028	-12.669	-11.377	-9.9288	-11.752	-12.528	-11.773	-10.496	-11.686	-11.441	-9.9977	-10.805	-11.908	-10.711	-10.138	-11.061	-8.5487	-11.824	-12.211	-9.5526	-12.013	-10.693	-9.3969	-10.641	-12.148	-10.677	-10.904	-11.638	-11.887	-10.424	-11.664	-10.662	-9.9828	-9.9696	-10.964	-12.247	-10.653	-10.322	-10.859	-10.895	-11.117	-11.392	-10.578	-10.247	-9.5767
-13.034	-10.1	-12.304	-12.338	-10.975	-11.945	-10.314	-11.701	-11.999	-12.19	-11.303	-12.738	-11.238	-12.054	-10.046	-12.164	-11.964	-11.419	-11.212	-12.118	-10.48	-9.7165	-10.191	-13.417	-11.52	-11.429	-12.958	-11.053	-10.415	-10.594	-13.014	-10.712	-10.877	-11.888	-10.956	-11.094	-11.403	-11.432	-11.475	-11.357	-10.459	-10.529	-11.744	-11.732	-10.392	-12.101	-12.199	-11.389	-11.236	-10.626
-5.5776	-8.085	-6.181	-7.293	-5.4509	-5.6999	-3.9706	-6.2627	-5.9555	-7.2322	-5.8154	-5.8743	-6.7715	-5.6918	-6.9094	-5.0249	-5.9261	-6.0035	-5.7984	-6.1672	-5.4035	-6.4961	-7.024	-5.9503	-6.4827	-6.3596	-6.5417	-7.569	-5.8762	-5.5496	-5.2987	-6.9567	-6.3023	-7.2565	-6.5806	-6.4901	-6.0352	-6.489	-7.1143	-6.7548	-6.3207	-7.6744	-5.2977	-6.7871	-7.0479	-7.6223	-7.3963	-7.252	-6.1157	-7.531
1.7782	1.4746	2.8386	3.564	0.83441	2.0073	1.9973	1.9888	1.6634	2.5312	-0.26763	2.0059	2.1145	1.7829	2.0157	2.7089	1.2168	2.3489	2.0662	0.90455	2.0787	0.49699	1.7829	2.8984	1.6905	1.4866	2.4023	1.6717	0.84934	0.86669	1.6064	0.8689	1.3345	2.012	2.3595	2.0013	1.3026	0.35629	2.0618	1.1694	1.0922	0.41346	0.9988	0.79496	2.303	3.3191	0.93604	2.9796	2.493	0.47347
-1.4584	-1.8252	0.0081385	-1.3748	-1.1505	-1.6681	-2.712	-1.1338	-1.3337	-1.8017	-1.7901	-0.81289	-2.6644	0.054569	-1.6717	-2.8133	-1.5329	-1.9184	-1.8744	-0.29731	-1.3854	-2.7413	-1.3351	-2.2081	-1.4737	1.6033	-2.9093	-0.45319	-0.81103	-1.2943	-0.74807	-0.90527	0.43681	-2.1157	-2.7663	-0.68291	-2.089	-2.8753	-0.68572	-2.5709	-2.1134	-2.3154	-1.1766	-1.4169	-1.2368	-1.3874	-1.6366	-1.781	-1.0698	-0.036229
0.15716	2.4012	2.8056	2.5201	2.4896	0.75863	1.0477	-0.87801	1.5589	2.2024	1.0551	-0.51464	2.8852	1.7345	0.79467	0.020457	2.2327	2.7568	2.4755	2.4281	1.2846	2.4051	2.1039	1.4435	0.87125	2.2736	1.9956	2.0645	1.7956	1.0906	1.6927	2.5265	1.9742	2.7208	1.7777	2.811	2.3378	1.3564	1.0497	1.0556	0.66988	1.7583	0.88145	0.95656	1.1596	2.3623	2.0174	0.18801	1.738	2.4962
-1.3031	-2.7421	-1.4566	-1.8098	-0.57088	-1.3974	-0.98266	-0.38347	1.6752	-0.76852	-1.5283	-1.6859	-1.3502	-0.83898	-0.77394	-1.7634	-2.4309	-1.4057	-0.77988	-1.2391	-1.6219	-2.0661	-3.2179	0.43377	-1.202	-0.72772	-1.8641	0.17053	-1.4478	-1.3102	-0.89456	0.52699	-0.89981	-0.84647	-0.64841	-0.52599	-0.65788	-1.0285	-1.2088	-0.68793	-0.4792	-1.6765	0.20778	-0.60291	-1.727	-1.9607	-1.5014	-1.2782	-0.50161	-3.0684
-10.107	-11.14	-11.79	-11.939	-11.873	-9.1444	-11.591	-11.324	-9.6944	-9.4847	-10.786	-10.276	-10.312	-8.7741	-10.427	-12.615	-10.953	-10.088	-11.248	-11.946	-9.2862	-9.6731	-10.038	-9.9248	-12.634	-11.132	-12.138	-11.809	-10.71	-10.894	-11.329	-11.366	-12.524	-11.124	-10.22	-12.068	-10.591	-8.6848	-11.456	-11.138	-10.538	-10.372	-11.264	-10.595	-10.878	-10.179	-9.7463	-12.463	-12.39	-8.4238
-12.485	-11.792	-11.783	-12.133	-11.676	-12.301	-9.4969	-10.768	-10.576	-9.9251	-11.622	-11.16	-9.862	-13.178	-11.919	-11.632	-10.369	-12.661	-9.9456	-11.099	-12.769	-9.8618	-12.326	-11.219	-11.806	-9.5086	-11.323	-12.129	-11.591	-10.927	-10.915	-11.028	-10.041	-12.556	-12.193	-11.619	-10.958	-11.53	-11.534	-10.122	-11.251	-12.199	-13.37	-10.452	-12.128	-11.42	-12.631	-10.825	-10.082	-11.13
-2.9691	-4.6762	-3.7443	-3.5263	-3.2242	-2.9493	-3.6742	-4.7627	-3.4691	-3.371	-3.1719	-4.4344	-2.9239	-2.9777	-2.7825	-4.5068	-2.7421	-2.513	-3.4539	-2.807	-1.9345	-4.5102	-3.9876	-2.5292	-3.6424	-4.1611	-3.7539	-3.8151	-2.3111	-2.8387	-2.6359	-3.17	-1.0195	-2.8238	-3.6547	-3.2852	-2.7599	-3.4066	-4.3049	-2.8631	-2.5443	-3.6975	-4.6103	-3.3486	-2.5669	-3.6698	-3.6131	-2.5657	-2.0295	-3.1379
-10.783	-10.109	-9.9745	-11.002	-12.38	-11.185	-10.7	-10.796	-12.98	-11.159	-11.82	-11.887	-11.25	-10.246	-9.7637	-12.358	-10.76	-11.861	-11.275	-10.957	-10.02	-11.092	-10.337	-10.478	-10.682	-11.479	-11.258	-11.374	-10.08	-9.8568	-11.53	-10.852	-10.314	-11.431	-9.4189	-10.865	-12.051	-10.108	-12.351	-10.597	-11.957	-10.995	-10.529	-10.72	-11.791	-10.672	-11.926	-10.154	-10.216	-9.9809
-19.888	-21.307	-20.745	-20.933	-20.423	-21.799	-21.549	-19.53	-22.667	-20.825	-21.04	-20.266	-21.744	-20.127	-20.504	-19.061	-21.033	-20.92	-22.184	-19.43	-20.567	-21.35	-19.392	-20.883	-19.515	-22.581	-22.048	-21.4	-20.455	-20.054	-21.885	-21.345	-20.421	-20.967	-20.043	-21.659	-20.867	-20.164	-20.138	-19.603	-19.627	-20.934	-22.244	-20.722	-19.668	-20.398	-20.385	-21.088	-21.296	-19.532
3.7768	1.7841	4.4029	2.5657	2.7376	1.4841	2.7325	4.3289	2.1646	3.832	4.6594	2.9952	2.2362	2.7273	5.2677	4.1944	3.7787	2.1021	1.7293	3.9461	3.2311	4.309	2.9574	2.8612	4.1057	3.7256	3.1668	2.3382	3.8616	2.5986	4.2362	3.4444	3.7855	2.8117	1.6283	3.4257	4.4197	3.5801	2.7174	2.6572	2.7375	4.9805	2.4034	3.0752	2.4562	4.1345	3.6969	3.3874	3.6198	3.4333
6.5851	5.1506	5.1768	5.8996	7.3337	6.3502	5.3972	4.725	6.5967	5.6603	5.7458	5.7669	6.3096	5.0679	5.669	5.3617	6.0472	6.3029	6.0745	4.6994	6.7105	4.5998	5.9646	5.0492	5.0178	6.1788	5.7157	6.6309	6.0156	4.519	4.0469	4.4636	6.89	6.8856	5.1024	4.3533	5.2326	6.5885	6.3044	6.3347	6.0939	5.1394	4.9249	4.7991	5.4743	6.2525	6.4167	5.6773	4.5819	5.8228
-3.5893	-4.5049	-4.0439	-4.7955	-4.6425	-3.0929	-5.321	-3.1059	-3.956	-3.8151	-2.5674	-4.9972	-3.5747	-5.2232	-2.1447	-5.1942	-2.451	-3.8853	-3.2179	-5.9215	-4.1075	-3.9409	-4.6085	-2.9372	-3.6286	-2.595	-3.4201	-6.0871	-4.0377	-4.9805	-3.5824	-4.668	-4.6066	-3.3147	-3.7814	-2.605	-5.1327	-5.3118	-4.8011	-3.0443	-4.7295	-3.6942	-4.5396	-4.0041	-3.9704	-2.819	-4.4728	-4.3567	-4.1899	-4.499
-0.66313	-0.13972	-0.46242	-0.26225	-0.73432	0.79111	0.40291	-0.88601	-0.58679	-0.2869	-1.1703	0.43521	0.82209	-2.1335	0.72611	0.53572	0.24062	0.28193	0.1449	-0.61177	-1.75	-0.47293	-0.19941	0.48182	0.25056	0.96512	-0.35628	-0.64889	-2.0418	0.80652	0.37317	-0.74836	0.22456	-0.36107	0.14658	-0.26052	-0.079532	0.40526	0.36167	0.91011	0.63171	-1.5698	-1.5284	1.3085	-1.0182	0.43114	-0.53969	-0.2534	-0.3407	0.6888
1.4888	1.2155	0.8559	2.4507	1.7931	1.4179	0.63757	0.72762	1.9053	2.3656	1.4087	2.9937	2.7009	2.2848	1.8196	0.9406	1.4182	1.7687	2.9087	1.5103	1.8627	1.6615	3.5899	3.9328	1.9545	2.7908	1.4405	2.0148	2.8946	1.6987	1.1055	1.8025	1.1082	2.4585	2.8383	2.9399	2.9541	1.3316	2.8465	2.0612	1.2926	1.8093	3.1154	1.3255	3.0634	0.089268	2.2315	1.948	2.1468	1.1074
-21.298	-21.258	-20.562	-20.218	-19.723	-20.512	-22.652	-22.268	-20.658	-21.1	-19.643	-22.049	-21.832	-19.963	-19.631	-20.731	-19.662	-20.483	-21.871	-20.651	-20.826	-19.308	-19.564	-21.247	-19.667	-18.684	-21.99	-20.96	-21.76	-19.573	-20.889	-20.395	-20.175	-20.882	-19.513	-22.13	-19.536	-21.383	-20.937	-20.814	-20.626	-20.399	-20.18	-20.11	-19.644	-20.799	-20.38	-22.248	-20.403	-20.048
1.7664	-1.1741	0.084059	0.093708	0.08975	0.19402	-0.85355	0.22039	-1.405	0.1916	0.27475	-1.4463	0.55625	0.10722	-0.76765	0.86351	0.25574	0.57278	-0.60646	-0.20174	0.37907	-1.0134	-0.25398	-0.26387	1.5483	-1.1173	-1.8453	-0.60499	1.4641	0.21609	0.68316	-0.11635	0.56273	-0.88035	-0.9484	-0.47738	2.0842	0.76176	0.29586	0.66078	1.7235	-0.37902	-0.78189	1.4989	-0.3759	0.31232	-0.92514	-1.3571	0.20329	-0.3549
-21.589	-21.234	-22.489	-22.437	-22.953	-21.645	-20.787	-21.963	-20.85	-22.643	-21.904	-21.346	-22.879	-24.422	-20.605	-22.689	-22.961	-20.604	-22.616	-22.992	-21.718	-21.435	-21.333	-22.31	-21.784	-22.878	-21.809	-22.561	-21.925	-22.192	-21.809	-23.133	-21.705	-21.705	-22.726	-22.319	-23.677	-21.261	-21.887	-22.834	-23.274	-22.54	-21.69	-20.078	-23.35	-21.722	-21.827	-22.075	-22.813	-21.54
0.67418	-1.4973	2.0513	0.074108	0.10327	0.56666	1.1799	-1.0699	-0.7303	-0.25299	-0.82329	-0.65213	-0.15255	0.037866	-0.47533	0.43152	0.39182	-0.85754	0.32772	-1.712	-0.33786	-1.4098	-0.63693	0.86362	-1.489	0.97637	1.1385	-0.3039	-2.1484	0.98895	-0.14478	-1.1848	-0.50143	-0.84724	-0.40516	-0.45875	-0.64115	-1.5804	-0.070885	0.27529	-1.2382	-0.55313	0.42291	-1.9391	0.72247	-0.3983	-1.725	-0.68154	-0.16262	-0.31202
-12.183	-12.768	-12.515	-12.71	-13.085	-13.761	-11.975	-13.363	-14.76	-13.132	-12.797	-14.713	-12.366	-13.558	-12.883	-14.306	-12.724	-12.454	-14.176	-13.96	-13.652	-12.6	-13.46	-13.777	-14.187	-13.442	-13.424	-14.411	-10.094	-13.143	-12.197	-14.9	-13.564	-12.993	-12.819	-13.335	-14.615	-13.211	-13.392	-11.59	-13.747	-13.103	-12.931	-12.314	-12.488	-14.08	-13.376	-13.848	-13.703	-12.95
-4.7784	-5.2584	-6.5368	-5.6947	-5.9587	-6.551	-5.5167	-5.0433	-3.2487	-4.855	-5.0169	-4.9799	-5.3638	-5.1158	-2.6573	-5.0134	-5.7773	-5.7239	-4.4278	-5.6733	-3.1149	-4.8988	-4.5516	-5.1102	-4.0625	-4.9217	-4.828	-6.1445	-3.9095	-6.113	-5.4377	-4.6687	-6.7552	-5.6247	-5.4813	-5.727	-5.3241	-5.9308	-6.1109	-6.0697	-5.0656	-5.8361	-4.8315	-5.1317	-5.3172	-4.5004	-5.5392	-6.4043	-5.3433	-4.1002
-21.795	-19.649	-20.009	-21.164	-21.118	-20.625	-21.568	-19.108	-20.273	-20.931	-20.427	-21.083	-21.698	-20.549	-21.693	-20.103	-20.639	-20.603	-21.143	-20.315	-20.007	-20.836	-20.399	-20.036	-21.001	-19.604	-20.348	-21.322	-20.431	-20.755	-20.674	-19.514	-19.93	-19.766	-20.62	-21.771	-20.403	-20.835	-20.142	-20.879	-21.358	-20.317	-21.701	-21.304	-20.964	-21.585	-21.503	-20.708	-22.157	-20.39
-0.38708	-1.0548	-0.6972	-1.4376	-1.9287	1.1362	-1.2764	-1.0364	-1.5833	-1.0096	1.8958	-0.21205	-1.2994	-0.40973	-1.4306	0.76251	-1.1442	-0.24908	1.2642	-0.20905	0.50972	-1.9509	-2.0621	-2.0144	-0.59593	-1.1566	0.91073	-0.18774	-1.7878	1.2845	-0.14958	-0.67284	0.66956	-0.43554	0.11655	0.20011	-0.57932	1.6963	-1.245	-0.31584	0.36585	0.14858	-0.2193	0.40605	-1.2216	0.38739	0.2806	-0.3849	-0.64993	-0.75473
-11.712	-11.445	-12.34	-11.119	-13.989	-11.622	-12.319	-11.621	-11.371	-10.333	-10.939	-12.023	-11.861	-11.398	-10.487	-10.544	-12.497	-11.558	-10.162	-11.605	-12.04	-12.153	-11.248	-10.17	-11.605	-11.557	-12.236	-12.231	-12.291	-11.149	-11.304	-10.672	-11.285	-10.796	-11.516	-11.874	-10.667	-12.347	-12.646	-10.282	-13.247	-10.676	-10.7	-13.015	-12.022	-13.003	-11.44	-11.66	-9.9618	-10.797
-3.3483	-3.6391	-4.7809	-4.7259	-2.9535	-4.5097	-2.4085	-4.3667	-3.1448	-3.1745	-3.1799	-3.8515	-4.2328	-3.9277	-4.4592	-3.1551	-5.0675	-4.8409	-4.649	-3.3871	-4.9148	-2.627	-5.232	-5.0624	-5.0416	-3.3413	-3.2812	-3.3455	-2.972	-3.9825	-1.3189	-1.6393	-2.9589	-4.4906	-3.5957	-3.8676	-4.4155	-3.637	-5.1004	-4.4888	-2.0536	-5.6665	-2.1543	-3.8441	-5.2078	-3.8083	-4.9411	-4.0916	-4.3134	-3.4851
-5.4608	-5.109	-5.1337	-4.6571	-5.4607	-4.2513	-5.2369	-5.9849	-3.2664	-4.5688	-4.9078	-2.5692	-5.2737	-3.6777	-4.875	-4.1659	-4.7459	-6.1845	-4.6711	-3.6101	-2.397	-2.6626	-3.7748	-4.4449	-2.4711	-2.9704	-3.5361	-3.2002	-5.3506	-4.5468	-2.5372	-4.0602	-3.7219	-4.4669	-3.6525	-4.7555	-5.9027	-4.6078	-5.4707	-2.4542	-4.3296	-4.4811	-4.3574	-4.5393	-4.4576	-4.2317	-2.7866	-4.955	-5.2539	-3.5407
7.6636	7.0472	7.9135	7.9803	9.0208	8.0393	7.7074	7.959	7.7675	7.4231	10.249	6.4099	6.429	8.1289	6.8738	7.2097	9.0442	6.7949	7.448	8.8577	7.2081	7.8315	8.4297	7.6495	8.4163	9.0019	7.4788	6.9842	9.346	7.6968	8.8647	7.8555	8.6106	7.2359	7.6127	7.4323	7.795	5.4236	8.6291	7.4816	7.6144	10.245	8.1171	8.6579	7.5668	5.9314	8.2917	7.418	7.9624	7.0741
-11.173	-11.778	-11.095	-10.315	-11.634	-11.831	-11.951	-10.277	-10.703	-11.743	-10.862	-10.191	-8.7188	-10.948	-10.445	-9.6676	-9.9468	-12.73	-10.208	-11.297	-10.504	-9.8895	-10.246	-10.837	-10.591	-10.793	-11.342	-10.183	-9.6363	-9.5971	-11.565	-9.6729	-11.902	-10.159	-11.187	-12.283	-11.068	-9.5785	-11.036	-9.8715	-10.115	-10.998	-12.25	-8.9441	-11.684	-10.22	-11.391	-10.282	-8.72	-11.714
-2.3722	-2.5671	-1.5787	-1.6303	-1.4564	-0.049814	-1.299	-2.5789	-0.86951	-0.42301	-1.6431	-0.56606	0.7385	-1.3284	-1.1733	-0.96628	-2.4813	-1.786	-0.46292	-3.624	-1.9011	-2.6214	-1.8714	-3.1433	-1.021	-2.0844	-2.2874	-1.0736	-0.45334	-2.8541	-2.101	-2.66	-1.4583	-1.1999	-2.6811	-0.22283	-1.7909	-1.2412	-1.9227	-1.7771	-0.7892	-2.6521	-1.6957	-2.016	-1.6612	-0.041677	-0.51264	-1.9317	-2.5228	0.048985
-8.1521	-6.8805	-7.6528	-9.0924	-7.7863	-7.5227	-6.9457	-7.542	-8.6603	-6.1978	-7.9809	-6.9754	-8.3419	-8.7883	-7.9162	-6.7709	-8.2098	-8.7152	-8.1112	-6.866	-6.8004	-7.2699	-7.2117	-8.1526	-8.0559	-6.958	-6.1987	-7.7998	-7.0573	-7.4536	-8.5255	-7.5913	-7.9024	-7.3339	-8.036	-8.1106	-6.3636	-7.4489	-6.9975	-6.2261	-8.7443	-6.8989	-7.4576	-7.9473	-9.522	-8.5963	-8.664	-7.1793	-9.5728	-8.7758
-9.8424	-9.1798	-10.474	-6.8374	-8.9598	-9.9052	-7.3742	-9.4394	-7.8925	-9.3041	-8.7684	-9.6717	-8.0051	-8.5487	-10.423	-9.7834	-9.5607	-8.7178	-8.7221	-8.4661	-8.7432	-9.3373	-9.5219	-9.413	-7.408	-9.8105	-8.6325	-9.9438	-8.7359	-8.3313	-8.6886	-7.521	-8.9874	-9.7497	-7.9634	-8.9625	-9.7597	-6.9879	-7.7642	-8.7339	-8.5991	-10.221	-8.6721	-9.6512	-9.0923	-8.3701	-7.4078	-10.487	-9.3698	-10.805
-5.2129	-4.2596	-5.7583	-5.6925	-6.4014	-4.97	-4.5761	-4.6844	-3.3507	-6.9729	-5.3383	-3.9574	-4.7964	-4.9303	-4.0941	-4.5851	-3.2255	-4.9647	-6.2351	-4.1789	-3.9974	-4.5862	-5.0717	-4.7885	-4.4926	-5.5033	-5.1328	-5.5172	-6.2061	-6.3697	-5.6352	-4.8654	-4.9595	-6.7082	-4.7002	-2.0639	-4.2977	-3.6482	-5.8862	-5.7531	-4.8689	-6.3092	-6.3259	-5.3644	-5.3648	-4.9175	-5.0161	-5.5108	-5.6523	-4.9591
5.9692	5.7227	6.9784	8.0042	6.0481	7.4762	5.4865	7.0623	6.5217	6.0131	5.6501	7.2605	7.061	6.6585	6.8715	6.8981	7.307	7.9608	4.6159	8.0335	8.7438	8.3162	7.1283	8.5159	7.587	7.5128	6.5386	6.1991	6.0681	7.2577	7.1651	6.5177	6.1719	7.7847	6.8252	6.9764	5.9454	6.9511	7.2145	8.0041	7.817	5.7349	7.1287	6.9155	7.0591	8.2251	6.5262	7.0673	5.9481	6.4252
-13.068	-13.014	-11.327	-12.815	-13.475	-15.223	-13.247	-13.028	-11.905	-13.646	-12.914	-13.029	-11.966	-14.154	-11.531	-14.126	-12.137	-13.441	-10.752	-13.436	-12.421	-14.122	-14.116	-13.319	-12.774	-12.014	-13.689	-12.378	-13.228	-13.888	-11.981	-12.555	-10.789	-12.228	-12.545	-15.424	-11.617	-12.691	-11.987	-12.527	-11.597	-14.002	-12.592	-11.827	-12.476	-11.904	-13.031	-12.854	-12.119	-12.353
-1.8924	-0.26912	-1.6515	-2.6108	-2.6766	-2.1501	-1.4474	-1.2137	-0.19208	-2.8342	-2.394	-1.1554	0.28924	-2.5264	-1.8284	-2.8803	-1.232	-3.281	-1.2696	-2.4265	-1.7729	-1.2815	-1.889	-0.92766	-3.1866	-2.3748	-2.2441	-3.1786	-1.4869	-3.2798	-1.584	-3.9089	-2.2221	-3.0092	-0.1999	-1.1935	-1.6247	-1.4632	-1.3164	-2.0846	-2.3671	-1.4689	-1.2675	-1.4148	-2.4745	-1.126	-2.0154	-1.6196	-2.5965	-1.7799
5.4885	5.2224	4.8388	4.5091	5.1672	5.6219	6.7979	5.5954	6.0903	3.8311	4.6868	6.0291	6.7895	6.5483	4.3911	4.0256	4.9456	4.4729	4.5299	6.2263	5.735	4.0564	4.7639	4.3422	6.1804	2.5209	3.4974	5.1434	6.0283	3.9468	6.0958	4.6304	6.5666	4.1959	4.8616	3.5373	5.9083	5.5257	4.7696	4.041	5.7704	4.4434	3.5696	6.1855	4.6406	6.3066	5.3191	6.7971	3.6961	5.7636
-1.6202	-1.8534	-2.518	-2.1595	-2.1783	-1.4293	-1.7266	-2.8743	-2.4934	-2.7039	-3.7101	-1.2494	-0.80759	-2.81	-2.5935	-3.7549	-2.9135	-3.811	-2.6191	-2.8938	-2.7691	-2.0081	-1.6387	-4.17	-1.7848	-3.1441	-2.2701	-3.8363	-2.9215	-3.1989	-2.494	-1.4462	-4.1507	-2.0855	-1.9972	-1.953	-2.069	-2.081	-2.0949	-0.87022	-1.57	-2.9621	-3.2415	-1.8656	-1.9172	-3.2356	-1.6545	-2.2881	-3.9835	-3.8468
-5.9554	-3.9631	-6.4187	-4.4931	-3.3266	-4.5192	-3.3155	-4.2194	-5.6796	-4.0102	-4.3426	-3.4049	-1.7783	-3.9338	-4.06	-4.5349	-2.8973	-4.5909	-4.9313	-3.3793	-4.6423	-4.9455	-6.3336	-4.2496	-5.786	-5.9293	-3.3253	-4.4097	-3.9496	-5.5232	-4.1463	-5.8185	-5.1113	-5.0578	-4.8303	-4.8844	-4.8051	-5.757	-3.9798	-4.3911	-4.1851	-3.783	-5.6742	-4.5081	-5.2607	-4.0147	-3.9751	-4.0099	-5.2215	-4.9505
7.1736	6.6925	8.48	7.4387	6.0466	6.3391	7.5604	6.9294	7.1183	5.6576	6.5226	7.358	7.0415	7.3842	5.4416	8.1809	7.1225	7.0917	6.3613	7.2556	8.0507	5.7808	7.2726	6.9055	6.58	8.0828	5.9048	4.8132	5.8081	6.9644	6.0778	5.6736	5.877	7.1974	6.7548	5.7124	7.4927	7.0853	5.3908	6.7237	6.9829	5.5619	6.3126	6.6234	6.1494	5.7951	5.8945	8.5875	7.8044	7.3551
-1.0192	-1.2427	-1.0084	-1.9277	-1.9064	-1.6052	0.030649	-1.6892	-0.82741	0.058226	-0.5542	-3.1241	-1.0185	-2.2081	0.39351	-1.6392	0.92055	-2.8613	-1.2385	-0.68116	-1.3377	0.65981	-1.6056	-0.57516	-0.49897	-0.43602	-0.095194	-0.83101	-0.85517	-1.7846	0.089224	0.26456	-0.41839	-1.063	-1.342	-0.17835	0.055808	0.13302	-1.2322	-1.392	-1.3279	-0.15419	-0.10234	-0.51264	0.99004	-1.596	-1.194	-1.0182	-2.6997	-1.3642
-15.947	-14.729	-13.939	-14.225	-14.944	-14.159	-16.07	-15.419	-14.851	-14.666	-14.467	-15.151	-14.845	-14.518	-12.386	-15.009	-15.766	-14.416	-14.64	-14.209	-14.691	-15.466	-14.357	-14.279	-14.302	-14.047	-15.114	-15.019	-15.784	-13.669	-14.7	-14.111	-14.949	-13.658	-14.3	-14.963	-14.935	-14.346	-16.311	-13.289	-14.578	-15.176	-14.577	-14.42	-14.03	-14.7	-16.052	-13.478	-14.289	-14.718
-11.083	-9.9683	-11.112	-11.429	-11.702	-11.035	-9.05	-10.614	-11.239	-11.759	-11.003	-9.616	-10.413	-10.511	-11.589	-11.495	-11.66	-9.4052	-10.137	-11.092	-11.907	-10.498	-11.565	-10.294	-10.375	-13.165	-10.476	-10.641	-12.27	-10.858	-10.184	-11.48	-11.323	-10.657	-11.163	-9.9832	-11.521	-10.556	-10.753	-10.69	-9.794	-11.479	-10.483	-11.184	-10.453	-11.261	-10.832	-11.361	-10.627	-11.147
-0.33772	-0.53326	-2.1655	-1.3218	-2.1755	-0.88167	-1.1587	-0.7994	-1.5371	-1.7468	0.041097	-1.0718	-1.8029	-1.5801	-1.5593	-1.3512	-0.7445	-1.4949	-0.53421	-0.10517	-1.2012	-0.774	-0.01738	-2.4169	-2.5036	0.28988	-3.2262	-1.5007	-2.0993	-2.2272	-1.9031	-2.466	-2.4093	-0.22976	-0.35568	-0.12467	-1.6064	-0.27398	-0.63374	-2.578	-0.10232	-1.0578	1.2921	-0.90159	-1.5144	-2.0799	-1.3713	-1.0612	-3.5236	-1.4841
-12.427	-13.456	-12.863	-13.141	-13.861	-14.889	-13.43	-14.827	-12.482	-15.832	-14.327	-13.18	-13.674	-13.749	-14.549	-13.669	-12.98	-14.156	-14.696	-13.177	-13.75	-14.485	-13.918	-13.354	-13.565	-13.829	-12.77	-13.844	-14.081	-13.472	-14.382	-12.723	-14.818	-14.403	-13.782	-16.314	-13.629	-13.596	-12.701	-13.555	-13.866	-15.171	-14.116	-14.543	-15.087	-13.421	-13.383	-12.463	-14.068	-14.025
-4.3812	-5.2559	-3.3535	-5.0044	-3.6297	-4.4955	-3.7358	-2.7933	-4.262	-5.0553	-2.9248	-3.5043	-1.8557	-3.1791	-2.6856	-4.5177	-4.0232	-5.0054	-2.0736	-4.3655	-2.3453	-3.2139	-3.5028	-4.2051	-5.5134	-5.0269	-3.9902	-4.2518	-4.1986	-3.3386	-5.7595	-3.8707	-1.7091	-4.7669	-4.7703	-2.1756	-3.34	-4.1297	-3.8349	-5.1055	-4.5453	-4.2026	-1.3426	-4.9932	-3.3465	-4.2497	-3.3395	-3.1032	-3.5561	-4.4547
-15.05	-14.557	-13.527	-13.318	-14.463	-14.13	-13.453	-13.45	-14.056	-15.781	-14.929	-13.404	-15.788	-15.536	-14.072	-13.931	-14.921	-14.423	-14.731	-14.719	-15.163	-14.64	-15.303	-14.535	-14.993	-15.187	-13.388	-14.178	-14.71	-12.981	-14.897	-14.789	-14.635	-14.841	-15.622	-14.305	-15.127	-14.225	-13.719	-12.777	-14.295	-13.384	-16.176	-14.756	-15.752	-15.29	-13.974	-14.769	-14.739	-14.065
-5.8815	-5.4932	-5.428	-4.062	-5.7079	-6.2604	-6.824	-5.9706	-5.5388	-4.7042	-6.1775	-6.3587	-6.66	-5.6823	-6.869	-6.6956	-5.2942	-6.4514	-6.1606	-6.8349	-6.6886	-7.0098	-6.1323	-5.1047	-6.5212	-6.0009	-7.4778	-4.5825	-4.9294	-5.9898	-5.0686	-4.4324	-6.5817	-5.5634	-5.1814	-5.4412	-6.4971	-6.4774	-6.5121	-4.807	-4.6407	-3.0812	-5.3699	-5.8395	-7.3992	-5.3066	-5.033	-5.7343	-5.1353	-6.3635
-4.9365	-4.0163	-4.4288	-3.6	-3.4621	-4.873	-3.1881	-3.8691	-4.2161	-2.9717	-4.3483	-3.2037	-3.5523	-4.0589	-2.2503	-3.9353	-4.4194	-5.1605	-4.1673	-3.3182	-2.1794	-2.5679	-3.0948	-3.7051	-3.5934	-2.8381	-4.387	-4.4867	-6.2681	-5.3483	-5.6252	-4.5885	-2.9888	-3.4355	-4.5236	-4.8635	-3.5393	-4.0059	-3.4312	-5.2791	-3.6306	-3.8395	-4.0212	-3.8157	-3.5683	-3.6255	-4.215	-2.1466	-3.9545	-2.9608
0.14306	-0.80407	-1.1508	-0.31153	-0.50845	-0.093144	1.1644	-0.74114	-0.60943	-0.38969	-0.7307	0.11508	0.035851	-0.47584	0.17487	-0.052237	-0.74784	1.0365	0.21999	-0.78355	-2.0792	-1.0301	1.2673	0.0076559	2.0496	0.50358	0.15152	-0.66826	1.1155	1.0577	-0.39626	2.099	0.57172	0.11146	0.022476	-0.6642	-1.5057	-0.52643	0.17879	-0.39023	-1.5227	0.032661	0.22244	0.041375	1.2496	-1.0632	-1.4641	-0.73828	-0.97815	0.30305
-3.1291	-2.8778	-2.5702	-3.6037	-4.5231	-3.7731	-3.4497	-2.9943	-4.3549	-3.2551	-3.9902	-3.4159	-5.2181	-3.5671	-3.9906	-4.9673	-3.0286	-3.2706	-4.7078	-3.4272	-4.2735	-4.0125	-2.9144	-4.0844	-4.0353	-3.3775	-3.8689	-4.5109	-5.0182	-4.3643	-3.9543	-4.1634	-3.1372	-5.2692	-4.9645	-3.7625	-4.1073	-2.9275	-3.7902	-3.9528	-3.4513	-4.5721	-3.4843	-3.2719	-2.637	-5.5491	-3.1342	-3.2195	-3.3492	-2.6398
-22.759	-22.705	-21.978	-21.64	-21.165	-22.745	-21.906	-22.037	-22.873	-23.405	-22.769	-24.106	-21.616	-22.93	-22.265	-21.905	-23.678	-22.748	-22.419	-22.931	-21.724	-24.879	-21.73	-23.011	-24.294	-24.758	-23.81	-21.849	-22.918	-21.606	-22.772	-22.367	-21.89	-22.199	-22.744	-22.016	-22.611	-22.817	-21.014	-21.321	-21.882	-21.856	-21.831	-20.763	-21.755	-23.229	-21.207	-23.34	-23.468	-22.926
-8.8364	-10	-9.321	-10.258	-8.7949	-9.2003	-9.3178	-10.001	-8.1023	-9.3829	-7.5332	-7.961	-10.112	-7.8436	-9.5811	-9.4105	-9.072	-7.1275	-9.7202	-9.6838	-8.5865	-9.0383	-8.0606	-9.7538	-9.4754	-8.0531	-9.1588	-9.2091	-9.1659	-8.489	-8.3745	-5.7208	-10.861	-9.8434	-9.7581	-8.5738	-9.1097	-7.6733	-7.6795	-8.729	-8.9582	-11.578	-8.4857	-9.4611	-10.16	-9.5347	-9.018	-8.9892	-7.8257	-8.953
-0.63738	-0.14968	-0.10433	-0.27315	-0.90128	-0.27262	-0.37722	-0.37181	-1.6527	-0.68786	-2.2322	-0.55115	-0.94103	-1.0705	-1.6222	-1.8304	0.67797	-0.94733	-1.4219	-1.7673	0.063605	-0.64578	-0.014797	-0.55862	-1.6337	-0.5597	-2.5517	-2.0373	-1.6224	-1.2524	-0.43304	-1.3223	0.021895	0.28627	-0.82387	0.7772	-1.4845	-1.9643	-1.7996	-0.60276	-1.9882	-1.5474	-0.70711	-1.2815	-1.2099	-0.024405	0.0068228	-1.5575	-1.7599	-0.0079434
-12.95	-12.374	-12.715	-12.33	-14.451	-12.628	-12.658	-12.338	-13.644	-12.187	-14.299	-12.943	-13.478	-14.648	-12.747	-12.237	-14.841	-11.006	-14.331	-13.7	-13.89	-13.54	-11.998	-11.864	-12.931	-11.734	-13.79	-13.478	-12.641	-12.107	-12.797	-11.752	-14.224	-12.94	-13.065	-12.026	-13.189	-13.82	-13.531	-13.698	-12.712	-13.257	-14.17	-13.682	-13.444	-12.91	-14.292	-12.673	-12.887	-14.389
-3.2406	-2.4939	-2.2758	-2.5694	-3.2725	-3.667	-4.4532	-2.3915	-2.9308	-3.1149	-4.7311	-2.8974	-2.2313	-1.7015	-1.8062	-3.6533	-3.1949	-3.6605	-4.3058	-3.1591	-3.3031	-3.4647	-2.6493	-3.1654	-3.4071	-4.1319	-4.0468	-2.3538	-1.7457	-4.1857	-3.3111	-2.7029	-4.0741	-3.3859	-4.412	-2.6395	-3.6841	-3.3655	-2.3177	-2.0389	-3.5157	-2.8182	-3.1149	-2.4641	-1.2579	-3.2419	-2.5533	-4.0884	-4.1063	-2.282
-8.6736	-8.6152	-9.1263	-9.8482	-9.5051	-10.216	-10.546	-6.9286	-8.1527	-8.8458	-8.7321	-10.269	-10.708	-8.0479	-9.398	-9.8815	-12.083	-10.627	-9.1399	-8.9895	-9.9494	-10.014	-10.705	-9.8809	-8.3766	-9.0995	-9.8815	-9.1686	-10.088	-9.7209	-10.252	-9.5651	-10.156	-8.3562	-9.4648	-10.219	-10.773	-8.7236	-10.016	-10.288	-9.8522	-9.4717	-9.882	-9.5479	-10.634	-10.013	-9.2869	-10.043	-9.5962	-9.1469
-2.1764	-1.3989	-0.67836	-2.0953	-2.354	-0.33413	-1.5948	-1.3258	-1.6761	-2.212	-2.9878	-1.1308	-2.4311	-2.4824	-1.0864	-2.0865	-0.59939	-2.0476	-0.43216	-0.5184	-0.30067	-1.5742	-2.6954	-0.68142	-0.42813	-1.9542	-1.6953	-2.3122	-1.4464	-1.3169	-2.1071	-2.8773	-1.211	-1.6864	-0.72881	-1.4551	-2.1118	-2.7286	-1.172	-3.2191	-0.5109	-2.7109	-1.9257	-2.8349	-1.9012	-1.1498	-1.1689	-1.4356	0.28361	-1.6353
-11.003	-8.9269	-9.3175	-10.884	-10.538	-10.735	-9.6185	-11.364	-11.062	-9.489	-10.551	-10.672	-9.3385	-8.8564	-10.561	-10.171	-11.479	-9.933	-10.825	-10.144	-12.213	-11.884	-10.633	-11.354	-9.8824	-10.522	-10.941	-11.06	-10.238	-10.863	-9.8456	-11.012	-10.849	-11.827	-10.662	-10.997	-10.955	-8.3361	-9.2259	-10.63	-10.516	-10.235	-10.661	-11.389	-12.246	-10.204	-9.7208	-12.442	-10.157	-11.598
-10.828	-11.026	-11.481	-13.009	-11.267	-11.6	-11.759	-10.267	-10.549	-11.722	-8.9239	-12.138	-11.888	-11.147	-12.27	-10.621	-12.067	-11.142	-13.942	-13.151	-11.561	-12.171	-11.703	-11.207	-11.898	-12.416	-13.682	-11.268	-10.994	-11.564	-13.041	-9.9932	-11.314	-12.57	-10.554	-12.087	-11.766	-11.754	-10.48	-10.894	-11.441	-9.9382	-11.306	-11.377	-12.036	-11.829	-10.234	-12.055	-12.943	-10.823
-12.423	-13.316	-11.181	-13.155	-13.437	-13.303	-12.383	-13.375	-13	-10.747	-12.22	-12.704	-14.521	-11.873	-12.788	-13.462	-11.838	-11.58	-12.285	-11.561	-11.244	-11.701	-14.501	-12.436	-12.913	-12.3	-11.678	-12.738	-13.649	-12	-13.149	-12.43	-12.042	-12.956	-11.732	-12.322	-11.639	-13.282	-12.301	-13.576	-13.902	-11.61	-13.009	-13.018	-13.585	-12.443	-11.343	-13.022	-13.138	-12.91
-1.5546	-0.90208	-1.548	-1.8499	-2.6746	-1.8524	-0.232	-1.2582	-1.7064	0.10338	-1.7173	-1.3268	-0.89464	-1.8791	-3.0423	-1.2858	-1.3363	-1.6641	-2.4456	-2.6288	-2.3147	0.34935	-2.0303	-0.42638	-1.1943	-0.7075	-2.294	0.25857	-2.4748	-0.055067	-1.2123	-0.47192	0.033853	-1.401	-2.0672	-3.057	-1.1623	-1.1594	-2.436	-2.8446	-1.5914	-0.65814	-1.7852	-1.0513	-0.38176	-1.3352	-0.97338	0.57065	-0.68791	-1.5564
-0.68282	-1.7785	-1.5216	-1.6342	-1.1725	-0.85777	-1.4444	-0.86013	-1.5655	-0.5449	-1.4155	-1.4275	-2.2111	-0.51588	-2.0587	-1.0179	-2.0118	-1.3007	-1.3437	-2.6056	-0.50205	-0.43326	-2.1201	-1.288	-0.69702	-1.121	-0.55327	-1.4312	-2.9233	-2.357	-1.1325	-2.1258	-2.1893	-1.9598	-0.7009	-2.1367	-0.67574	-1.2249	-1.2164	-1.6891	-1.227	-0.53453	-2.1162	-1.693	-1.9504	-1.0127	-0.89068	0.072563	-1.5528	-1.4274
3.9995	5.4634	5.555	6.3294	5.4662	5.0759	4.7608	6.4897	5.2506	4.8709	4.2368	5.5969	6.1199	4.331	3.8291	4.3754	5.4529	5.7136	4.8761	5.2699	4.4353	4.6843	3.5794	4.8669	5.5118	3.864	4.4089	6.5186	4.2519	3.9093	5.6017	5.4045	4.5461	6.3916	4.7801	6.3853	3.5892	5.8342	5.9227	5.3261	5.1891	5.413	4.8877	5.1323	5.0033	5.5124	5.2694	5.8666	6.4277	6.4125
-0.71912	0.8647	0.12297	-1.2066	0.96446	1.2733	0.9976	0.91846	-0.74816	0.39881	1.212	0.079167	1.1426	0.60387	1.639	0.28834	-0.27061	-0.61416	-0.2739	1.7119	0.34622	0.23588	1.5354	0.47702	1.352	-0.68988	-0.11473	0.39887	0.17844	0.11521	-0.35712	1.5265	0.68884	1.617	1.0793	-0.9239	0.51696	0.48545	3.1915	-0.24004	1.1819	0.44106	-0.14997	2.1721	-0.43634	2.2645	1.3198	1.5491	-1.8051	0.6268
-5.2176	-3.8681	-3.421	-3.719	-3.7803	-6.0445	-3.6575	-4.3722	-4.4089	-5.4458	-4.176	-5.2607	-4.7464	-3.7034	-3.0393	-4.3445	-5.0356	-2.7492	-5.8081	-4.0212	-3.8554	-4.3198	-2.9945	-3.1937	-5.4051	-4.5172	-3.8108	-3.3324	-4.0944	-4.174	-5.0145	-4.9943	-4.6925	-4.0835	-3.2476	-3.271	-4.9752	-4.6685	-2.8124	-4.5099	-4.579	-6.1668	-4.8067	-3.4812	-3.7184	-4.6412	-4.0503	-5.1123	-4.4423	-5.5815
3.6054	4.1052	5.2599	5.456	5.9328	4.0167	3.6799	3.2748	5.3883	4.5208	4.7557	4.6269	4.9253	5.4795	3.6134	4.828	3.2335	5.2486	4.3561	4.6271	3.328	3.8715	4.6143	4.6352	4.6295	2.5278	3.6501	5.024	4.6832	4.7868	4.5002	2.702	2.4283	5.7704	4.0354	5.2276	6.2946	5.1867	3.7376	4.8176	4.4462	3.0275	4.349	3.3471	4.0593	4.6622	4.3411	4.1731	5.3591	5.0968
-11.618	-10.55	-13.403	-11.324	-12.09	-11.591	-12.318	-11.825	-11.541	-11.557	-12.729	-11.834	-10.131	-11.383	-11.336	-11.373	-12.544	-10.308	-9.6938	-10.606	-11.427	-12.529	-11.301	-10.922	-12.217	-11.881	-12.252	-9.4968	-10.597	-11.44	-12.128	-12.107	-13.525	-12.41	-10.944	-12.239	-12.377	-12.277	-12.822	-12.217	-12.951	-12.489	-9.8326	-11.474	-12.032	-12.242	-10.974	-12.367	-11.017	-11.561
-3.0813	-1.0797	-4.0406	-3.9928	-2.8889	-3.2428	-3.2353	-3.4508	-3.6534	-2.9628	-3.223	-1.9595	-3.2551	-2.2466	-2.3849	-2.15	-3.1455	-3.9958	-2.0532	-2.584	-1.9363	-1.2078	-2.6051	-1.8682	-3.325	-2.5708	-2.2953	-2.2198	-4.2635	-2.2611	-2.5453	-2.3652	-1.6465	-1.4046	-1.9203	-2.6016	-2.4518	-1.7885	-4.3821	-3.0926	-1.7974	-4.0318	-1.9752	-2.1518	-0.99513	-3.6922	-4.2421	-2.7964	-2.2298	-2.938
-10.022	-10.576	-10.838	-9.9697	-10.457	-10.981	-11.91	-10.541	-10.923	-10.364	-13.479	-11.932	-10.122	-10.309	-10.887	-10.151	-10.675	-9.2954	-10.059	-12.244	-11.914	-10.236	-10.003	-11.154	-10.977	-10.683	-10.772	-10.498	-8.9133	-10.736	-11.59	-9.5871	-11.614	-10.549	-10.823	-11.19	-9.2954	-10.134	-11.487	-10.666	-11.482	-11.703	-11.372	-9.7737	-11.368	-10.989	-9.3708	-10.792	-8.6955	-9.9492
-7.7536	-6.5504	-7.425	-5.7048	-6.7922	-4.5522	-6.0365	-6.8097	-5.8283	-6.2113	-6.5919	-5.1193	-6.906	-6.6059	-7.5398	-6.3875	-5.3088	-4.9874	-6.407	-5.2892	-5.3371	-6.2763	-6.1996	-6.1721	-6.7806	-5.4587	-5.8994	-6.7559	-7.5572	-7.4491	-5.3369	-5.665	-5.7868	-6.521	-6.0146	-6.6077	-8.3359	-5.207	-6.3137	-6.6537	-5.942	-7.0289	-6.3797	-7.5602	-6.8364	-6.5602	-5.7306	-5.9841	-5.9259	-5.7124
-1.11	-1.0402	-1.9258	-2.711	-1.53	-0.49733	-2.0817	-2.4525	-2.2287	-1.5846	0.3382	-2.47	-2.4348	-1.4616	-1.2402	-1.3075	-1.2968	-3.7515	-1.9442	-1.6454	-1.6059	-1.1017	-1.1448	-2.6427	-1.9383	-1.3883	-2.5704	-1.0157	-1.4268	-2.2521	-1.9912	-1.0707	-2.4093	-0.97266	-1.8815	-0.75691	-0.93712	-1.1924	-2.265	-0.65694	-1.7288	-1.5441	0.48626	-1.3476	-2.2894	-0.64882	-1.5421	-2.8423	-2.0715	-0.6481
-10.707	-9.9527	-10.908	-10.88	-11.469	-12.647	-11.146	-11.293	-11.11	-11.917	-10.427	-11.931	-10.514	-11.656	-11.444	-11.913	-11.775	-10.734	-11.678	-10.791	-11.812	-10.55	-12.011	-11.492	-11.484	-11.029	-13.083	-11.271	-10.548	-11.551	-11.469	-10.041	-11.151	-13.527	-12.182	-9.8739	-12.849	-11.503	-11.832	-10.4	-12.367	-11.574	-10.27	-11.71	-12.67	-11.812	-12.206	-11.048	-12.196	-11.786
-2.2497	-3.5755	-1.5793	0.067725	-3.9407	-2.9098	-2.2579	-2.6261	-1.7233	-1.015	-3.4018	-1.4863	-0.64807	-1.111	-2.2677	-0.44792	-0.74812	-1.74	-0.46935	0.42971	-0.64194	-1.0184	-1.4663	-1.0946	-0.54484	-1.77	-1.4948	-0.6611	-1.7293	-0.6335	-2.6269	-0.75656	-2.2511	-2.7315	0.15073	-0.96033	-1.4439	-2.8873	-0.9405	-3.1575	-0.27651	-2.0983	0.5243	-0.049519	-0.92839	0.38005	-0.72397	-2.6537	-2.5066	-0.33234
0.8418	2.4333	1.2495	1.935	1.2715	1.4989	1.6673	1.4021	1.6885	-0.21586	1.8934	1.8113	1.9832	2.0655	2.2384	1.6014	2.6898	1.6856	0.62618	1.238	2.045	-0.25633	1.5716	1.5665	2.513	1.3595	1.6508	1.0696	2.8612	0.82473	1.2297	1.9765	2.67	1.8494	-0.48297	1.3144	3.3475	2.0379	1.8132	0.27193	0.13695	0.33684	2.1153	2.3398	1.6036	2.0019	2.8064	4.2033	1.7079	2.5321
0.50288	0.18105	0.029203	-0.37006	1.0448	-1.269	-2.0631	-1.3578	-1.7877	-1.4382	-0.31888	1.4217	1.2759	-0.61305	-0.063308	-0.90786	0.80112	-1.4196	0.14254	-1.6076	0.51926	-0.83881	-0.66777	-1.224	-1.2497	-0.60333	0.33422	1.6223	-2.1297	0.51307	1.089	-0.5703	-0.33896	-1.7267	-0.53787	-2.6865	-2.9511	1.247	0.1194	1.6522	-0.28306	-0.014813	0.77556	-0.39226	0.30324	0.068486	-1.4981	-0.080455	0.074335	-1.272
-19.885	-20.577	-20.731	-20.829	-20.202	-21.177	-20.204	-21.593	-21.843	-20.14	-21.17	-20.922	-20.422	-19.999	-22.04	-20.368	-19.324	-20.42	-19.199	-19.892	-21.905	-20.554	-20.667	-21.464	-21.275	-18.715	-21.587	-22.01	-20.883	-21.145	-20.053	-21.261	-20.484	-20.617	-22.265	-20.357	-22.869	-21.227	-20.614	-19.854	-20.462	-22.27	-20.577	-19.771	-21.522	-21.362	-22.251	-19.855	-21.625	-20.175
-11.797	-12.363	-11.412	-10.69	-11.355	-10.728	-10.721	-10.989	-10.454	-12.847	-12.329	-11.361	-11.146	-11.436	-12.551	-12.143	-12.599	-12.629	-10.211	-11.455	-10.37	-11.526	-11.05	-11.29	-11.088	-11.316	-10.71	-11.507	-12.556	-11.773	-11.58	-11.068	-11.096	-11.939	-11.681	-11.202	-11.211	-13.671	-12.246	-11.225	-10.419	-12.305	-10.61	-12.071	-11.576	-11.287	-11.369	-11.069	-11.377	-11.259
3.1299	2.0284	2.7517	3.645	2.0577	2.6318	1.6488	3.179	1.9041	1.6584	1.7331	2.9474	4.6505	3.9303	2.601	2.7636	1.8467	2.9611	2.2865	1.5832	3.0374	2.3302	3.647	3.2898	3.437	2.3568	1.5181	2.9327	2.1353	2.9092	1.8556	2.2975	1.3815	3.6674	2.4547	3.2361	2.8649	3.0397	2.4934	2.2498	2.5432	2.3001	0.7898	2.2035	2.4861	3.5486	2.4474	3.1374	1.1449	2.907
-9.0379	-8.8364	-7.1467	-7.5118	-9.2123	-8.4017	-8.5282	-9.8479	-8.9454	-9.6019	-11.035	-8.3363	-9.5297	-9.7947	-10.095	-9.0931	-8.5216	-9.0187	-9.5318	-9.2912	-9.0488	-7.386	-8.8604	-9.294	-8.6204	-8.5531	-10.168	-8.3471	-9.4486	-9.989	-7.5219	-7.6372	-8.5804	-8.4311	-8.6972	-9.1573	-8.0007	-8.4664	-8.5548	-8.6347	-8.4351	-9.4703	-8.3575	-8.6171	-8.5628	-7.2365	-9.0384	-8.6951	-10.904	-9.0633
-1.8213	-1.2223	-2.0071	-0.87266	-0.5109	-2.5392	-1.8592	-1.0921	-1.5856	-1.9291	-1.267	-0.51751	-0.95515	-1.3358	-0.38916	-1.2863	-2.9833	0.54711	-0.6783	0.99312	-2.133	-1.8997	0.34615	-1.452	-0.51772	-1.0721	-1.8714	-2.8987	-1.5279	-2.0104	-2.7056	-1.9108	-2.2506	-3.895	-2.0981	-2.3379	-1.7507	-0.89832	-0.30058	-4.0671	-3.1188	-0.92447	-1.3384	-2.1058	-1.6982	-1.4053	-0.89759	-0.80484	-2.583	-2.6599
-3.8605	-3.9506	-4.5861	-4.2152	-2.548	-3.1664	-4.6258	-2.8475	-5.1649	-3.8238	-3.2792	-4.224	-3.7057	-3.8432	-5.2802	-3.1551	-4.256	-3.6788	-5.0225	-4.0232	-3.4367	-4.3424	-3.4972	-4.6206	-3.417	-2.8111	-2.4641	-3.3272	-4.5722	-2.6514	-3.2636	-5.6508	-4.4215	-3.1091	-3.9712	-1.9895	-4.0432	-4.8505	-2.8795	-3.978	-2.8946	-2.1677	-2.125	-5.0082	-2.6746	-6.056	-3.8187	-2.6753	-3.5908	-2.0334
-6.3414	-6.8219	-6.1774	-5.3472	-4.7605	-5.7658	-6.1901	-5.1869	-4.9011	-5.4416	-5.3062	-6.2431	-4.8609	-5.9083	-5.9001	-5.0073	-5.8475	-6.3799	-4.3367	-6.4377	-5.4999	-4.8643	-4.8608	-6.819	-5.7529	-5.9623	-4.9889	-6.3411	-6.6956	-5.8285	-7.6342	-5.5294	-5.2756	-5.3414	-5.1435	-6.1759	-6.7009	-4.8543	-4.1226	-4.4819	-7.4935	-6.2616	-4.0639	-6.18	-5.2561	-6.1766	-6.0992	-4.1057	-4.1757	-4.5834
1.3522	1.8952	0.95773	0.44994	-0.95914	-0.97557	-1.8412	-0.58533	-0.42917	0.36219	-0.077895	1.6513	0.58704	0.83067	-1.7067	0.54732	-0.13503	0.52276	-0.01659	-0.80875	0.53721	0.76227	0.64878	0.55523	0.84688	-0.33417	0.81553	0.19817	-0.76214	0.96972	-0.032387	-0.65218	0.3669	0.54453	0.86433	-1.0735	-0.38635	-0.82945	0.58234	-0.33561	-1.432	-0.27377	1.2155	-0.56648	-0.56548	-0.067601	0.34958	-0.1704	0.29946	1.3122
0.48622	0.862	-1.9825	-1.5651	0.046848	-3.335	-1.034	0.056572	-1.4514	-2.6772	-1.0628	-1.1234	-1.2825	-0.28758	-0.87889	0.31897	-2.0187	-1.5203	0.19785	-0.35905	-3.0413	-1.2305	-1.7675	-1.4457	-1.6118	-1.5578	-1.1115	-2.1355	-0.51893	-1.8977	-0.46314	-0.88828	-3.0642	0.05564	-0.82187	-1.0288	-0.90291	-1.4988	0.084833	-2.1099	-1.2148	-0.84907	-2.1175	-0.62928	-0.54642	-1.7414	-0.36338	-0.6941	-1.0494	-0.74996
-12.201	-12.306	-12.659	-11.027	-10.157	-9.8986	-10.881	-10.607	-11.52	-11.734	-11.053	-12.011	-10.924	-12.357	-10.787	-12.483	-11.319	-10.355	-11.655	-9.9391	-11.244	-11.997	-11.92	-11.207	-12.26	-12.333	-10.698	-12.926	-11.412	-10.244	-12.32	-12.086	-10.948	-11.26	-13.077	-12.31	-10.951	-11.495	-11.139	-10.244	-12.18	-10.706	-11.535	-11.948	-11.469	-11.313	-11.115	-11.394	-9.9804	-11.788
-10.674	-11.415	-10.675	-10.669	-10.648	-14.161	-12.247	-11.375	-11.153	-11.141	-11.907	-11.033	-12.359	-11.849	-11.309	-13.812	-11.26	-10.532	-10.342	-9.9623	-9.673	-10.621	-11.23	-10.69	-10.873	-10.708	-11.532	-11.149	-10.775	-8.8504	-11.804	-9.9392	-10.354	-11.843	-11.419	-10.106	-11.601	-11.899	-11.194	-10.649	-11.929	-10.536	-12.212	-11.309	-12.202	-11.399	-11.492	-11.989	-10.046	-11.811
-12.245	-9.9414	-10.55	-12.283	-12.615	-11.674	-11.259	-13.541	-12.234	-11.483	-12.715	-11.248	-12.072	-11.48	-9.6097	-12.172	-11.372	-11.075	-11.573	-11.878	-11.701	-12.826	-11.793	-12.13	-12.781	-11.796	-11.533	-11.367	-10.756	-11.21	-11.39	-11.625	-12.697	-11.361	-10.696	-11.525	-11.148	-13.321	-11.713	-13.503	-10.465	-13.181	-12.004	-11.278	-9.8792	-12.146	-10.418	-11.929	-11.954	-11.783
-2.6379	-2.9235	-3.7449	-1.5406	-3.4905	-4.2134	-2.7576	-4.0292	-3.1694	-2.0539	-2.2377	-1.8958	-2.4593	-3.838	-4.4783	-2.5945	-4.0213	-3.7531	-2.717	-5.2312	-4.2318	-4.1444	-3.2378	-3.7043	-2.962	-2.3454	-3.2231	-2.7237	-3.8307	-3.2336	-3.2318	-3.0574	-2.7454	-2.6635	-3.1162	-2.6094	-3.4215	-3.444	-3.7665	-2.6524	-2.3619	-2.4721	-3.6735	-4.094	-3.1125	-4.0884	-2.4763	-3.8763	-3.6907	-4.6342
-3.2984	-4.4406	-2.5088	-2.199	-2.2487	-3.0354	-1.7854	-4.5905	-2.275	-3.1092	-3.5624	-3.5215	-2.5942	-3.3361	-4.5815	-4.6205	-2.6994	-4.5332	-3.6962	-4.0419	-3.8166	-4.9314	-4.3048	-3.3012	-3.6298	-1.96	-4.3824	-4.5342	-2.3647	-3.9262	-1.5322	-5.2952	-2.2192	-2.2515	-3.6405	-2.8871	-2.9974	-2.2408	-2.6725	-3.2998	-3.9353	-3.2407	-1.4034	-3.5558	-3.1927	-3.1232	-3.6131	-1.2372	-3.6569	-1.7596
-3.4219	-3.8955	-3.063	-5.2054	-2.0327	-3.0898	-4.9909	-3.5874	-4.1798	-2.9924	-3.5717	-4.7737	-1.8214	-5.1121	-2.5076	-4.232	-4.0916	-4.3617	-3.4471	-3.8619	-3.3778	-4.5687	-6.0079	-4.4164	-3.4322	-5.9564	-4.0686	-4.731	-4.793	-4.7173	-5.6262	-5.345	-2.4447	-2.9365	-4.1993	-4.0495	-5.0303	-2.8557	-4.9292	-4.8291	-4.7368	-3.6481	-2.3192	-4.3074	-4.45	-3.3077	-3.1824	-4.9621	-3.2161	-3.7676
9.6378	8.9187	10.02	7.6295	7.5221	8.8031	7.6571	8.3251	7.7513	6.6086	6.7361	8.887	7.9089	9.7336	7.3203	9.9408	7.6498	7.9059	6.975	6.9618	8.8167	6.728	7.6484	7.3562	9.5538	7.8749	7.2062	7.4362	8.7694	7.529	8.9747	8.3988	8.4173	8.5742	7.6378	6.35	8.3384	8.5256	8.6563	8.4006	7.7346	8.2019	7.6873	9.7897	6.659	9.8922	7.3379	7.7004	7.5485	7.8239
1.415	-0.24224	0.90897	2.3977	-0.052485	1.3114	1.6858	0.58382	1.0431	1.5885	2.1679	1.6778	1.2383	1.3083	2.0881	2.1257	2.0485	1.6224	1.0968	-0.51538	3.2639	2.1585	0.26459	1.4822	2.7872	1.8005	2.9617	1.9951	1.7847	2.6431	-0.54248	1.5036	1.743	1.5313	1.3414	2.2624	3.08	1.8542	1.5624	3.2348	1.8383	0.74646	-0.40689	-0.03225	3.1586	-0.41925	1.3341	2.9942	1.7963	1.9718
-0.85716	1.0078	-1.2729	0.18255	-0.31743	0.8082	-0.58218	0.36652	0.82817	-0.28383	0.34033	-0.093641	-0.26568	-0.4151	0.25318	-0.35731	-0.7233	0.28633	-1.4903	-0.023006	-0.07027	0.25808	0.97712	0.1896	1.4223	-0.96119	0.28923	-1.6773	2.5696	0.76616	0.24867	-0.4968	-0.67256	1.0461	2.2089	-0.21661	-1.5073	0.32982	0.64204	-0.4843	-0.26593	-0.77954	1.163	-0.42428	-0.24629	1.5279	0.36185	0.49356	0.27247	-0.057218
-13.728	-15.093	-13.598	-11.903	-12.792	-12.749	-11.642	-11.936	-12.684	-14.075	-12.759	-13.177	-12.718	-11.882	-12.906	-13.747	-12.11	-13.065	-11.311	-12.623	-14.594	-11.733	-13.14	-13.328	-12.918	-11.749	-12.052	-11.946	-13.601	-13.26	-12.498	-11.879	-12.739	-12.165	-12.105	-13.103	-13.212	-12.2	-11.245	-13.952	-13.833	-14.337	-12.453	-11.358	-13.162	-14.555	-12.203	-12.773	-12.056	-14.124
-5.4933	-5.3069	-5.5232	-5.85	-6.0223	-5.3368	-5.0777	-6.1213	-6.171	-5.2457	-6.4583	-6.6217	-5.4398	-5.3693	-4.3501	-5.2948	-5.473	-4.4587	-5.7253	-7.6828	-6.4478	-7.6172	-4.7557	-5.134	-6.6281	-3.7733	-5.9884	-5.7667	-5.8003	-5.9817	-5.6858	-5.2713	-4.3554	-7.306	-7.2304	-6.791	-4.8294	-5.6992	-5.0566	-6.3358	-5.642	-6.5782	-6.1897	-6.2512	-6.4097	-6.2357	-5.9131	-6.7981	-5.7309	-5.4765
1.2328	-1.6447	0.65017	0.34101	-0.22397	0.42794	-1.1559	-1.0981	-0.24447	-0.45471	-0.74632	-1.8357	-0.89415	0.19285	-1.4328	-0.064049	-1.0269	-0.32838	0.032019	0.29282	-0.55727	-0.403	-1.1857	0.16697	-0.66494	-1.1363	0.011254	-0.49948	0.73818	-0.85397	0.68864	0.70779	-1.3373	-0.70336	1.0098	-1.0468	0.79169	0.66684	-1.5977	1.6176	-0.048185	-1.3686	-0.74585	0.42809	-0.82921	0.14319	-0.86956	0.12773	-0.84882	0.095325
0.095861	-0.006625	0.71163	0.50516	-0.61001	0.16638	1.2263	-0.57678	-0.81609	-1.0272	-1.0214	-0.088725	-0.57898	-0.22917	0.25673	0.47536	-0.20735	0.59176	0.62961	-1.5721	0.092728	0.034261	1.3721	-0.47864	-1.6103	-0.11577	0.6912	-0.78742	0.43759	-1.2653	-0.92636	1.2561	-0.48161	-0.18498	-0.76853	0.074745	0.35661	-0.26707	-0.30068	0.53892	-1.4436	-0.52701	0.03899	-0.081137	-1.5938	0.2928	-0.034646	-0.040132	-1.2794	-1.0448
-12.498	-13.665	-13.622	-12.967	-13.579	-12.674	-13.368	-13.732	-12.259	-11.955	-13.476	-11.376	-11.165	-14.136	-13.411	-15.084	-13.737	-13.942	-13.909	-13.741	-12.606	-13.759	-13.584	-14.286	-13.112	-12.582	-12.685	-13.384	-11.543	-13.358	-13.161	-14.336	-11.205	-12.998	-13.652	-13.305	-12.289	-13.494	-12.834	-13.063	-12.614	-11.999	-14.913	-14.018	-12.943	-13.716	-13.364	-12.737	-13.782	-13.007
-0.78505	-0.74758	0.15873	-0.25623	-2.8448	-1.3336	-2.4004	-1.8914	-1.2337	0.2118	-0.54434	-1.9719	-3.5071	0.58827	-1.1756	-1.1872	-1.7734	-1.0758	-0.57825	-1.1719	-2.5492	-2.1167	-2.019	-0.86378	-1.3454	-1.3944	-1.331	-1.0234	-1.6135	-0.25394	-3.7694	-2.5537	-1.0364	-0.60908	-2.1261	-2.1302	-2.2126	-1.8976	-0.99166	-1.9356	-2.6517	-0.95282	-2.1297	-2.1336	-1.6399	-1.5287	-0.68318	-1.1441	0.10268	0.16912
3.5864	3.2085	4.1011	4.7524	2.9669	4.2272	5.2413	4.9797	4.7239	5.0985	4.2318	4.4249	2.8119	4.6312	4.6219	5.2015	4.3649	3.5248	4.0532	4.7804	4.9258	4.2292	4.688	4.4107	4.1794	5.7386	3.3575	5.177	3.7681	3.2519	5.9807	4.0123	3.5548	3.2657	3.9736	4.6219	4.4917	6.4236	2.8979	5.5765	4.9689	3.3675	4.5985	4.4248	3.1393	3.9221	2.6482	4.0449	4.1634	5.1534
-5.8011	-4.5482	-6.2713	-6.8379	-6.9779	-6.8138	-6.6499	-5.1327	-7.5415	-5.2792	-6.6608	-6.0945	-7.8703	-5.9291	-6.1904	-6.5119	-7.6322	-5.7504	-5.7562	-5.7333	-6.5863	-5.6247	-5.6987	-6.3959	-4.6738	-6.5072	-6.6921	-6.6495	-5.109	-5.2329	-6.0395	-5.8339	-6.484	-7.006	-5.9016	-6.8997	-7.434	-7.9883	-4.7788	-5.5744	-5.7165	-7.9185	-7.0622	-7.1005	-6.0164	-7.8514	-5.9424	-6.5041	-5.3499	-4.4715
0.10304	-0.72934	-0.045069	1.5701	1.105	-1.1954	0.13014	-0.7069	1.2272	-1.2367	-0.12834	1.1349	-0.12712	0.26956	-0.46236	0.26198	0.14079	0.90424	0.36508	-0.43034	-1.4513	-1.0212	-0.056191	-0.69923	-2.0741	-0.030285	-1.1601	-0.88747	0.47803	-1.1374	-0.19258	-0.29431	-0.59181	0.030152	1.2525	0.33585	-0.92479	0.27667	0.028808	0.011881	-0.28161	-0.31879	1.3969	-1.5942	-0.042757	-0.47001	0.016808	0.19133	-0.53746	1.6071
-6.8835	-6.9845	-7.3135	-5.1702	-7.5745	-7.0984	-6.1043	-7.2324	-6.3587	-7.3044	-6.5156	-5.8282	-6.8588	-5.4307	-7.2114	-5.0481	-5.3841	-7.2003	-5.8379	-5.4616	-7.5567	-5.9245	-5.2759	-5.8176	-6.7954	-6.7157	-6.3868	-6.3234	-6.8895	-7.2551	-7.0113	-5.5424	-6.7469	-5.7183	-6.7533	-5.1662	-7.3181	-5.5959	-6.2942	-5.2785	-6.9728	-4.7194	-6.1601	-6.6948	-7.2712	-5.0376	-4.9359	-6.6875	-6.5088	-7.1837
-2.2035	-2.819	-3.542	-3.2581	-2.5723	-2.3568	-2.9063	-1.731	-2.5743	-2.9854	-2.6649	-4.8555	-2.5795	-1.9501	-1.5067	-4.2528	-1.6507	-2.8355	-4.5801	-3.9017	-2.906	-2.5991	-3.0253	-2.859	-2.5079	-2.8638	-3.2577	-2.8484	-3.8631	-2.8403	-2.1504	-2.5836	-3.9313	-4.6349	-4.1027	-3.6317	-3.0067	-1.2101	-3.7856	-2.114	-3.3777	-2.8141	-3.111	-4.4168	-2.2799	-3.6027	-3.087	-2.1398	-3.4504	-2.048
-14.768	-13.779	-15.355	-13.615	-13.208	-13.329	-12.516	-11.569	-12.806	-12.476	-15.007	-12.754	-13.687	-13.616	-13.677	-12.658	-12.834	-11.801	-11.367	-12.924	-12.782	-14.611	-13.206	-12.44	-12.317	-12.2	-12.826	-12.694	-11.907	-14.43	-13.662	-13.265	-12.529	-13.083	-13.009	-12.8	-14.973	-13.587	-13.685	-12.48	-11.163	-14.076	-14.125	-12.962	-10.157	-10.689	-14.002	-13.105	-14.764	-12.262
10.702	9.2335	10.819	8.3373	9.9018	9.6267	8.5524	9.5504	10.854	10.345	10.121	9.3947	10.097	9.7493	11.202	10.075	8.2061	9.6506	8.9808	10.583	10.228	10.33	8.7051	9.0665	8.8927	10.25	9.8496	10.371	9.1879	8.0778	9.5467	10.25	8.2603	9.5485	9.7239	10.434	10.116	10.702	9.6188	9.9339	9.5132	10.767	9.6376	8.9759	11.023	10.88	8.8853	9.2027	10.224	8.8031
-4.2955	-3.3243	-3.9706	-1.8538	-4.8208	-3.1249	-4.8241	-4.4783	-4.9838	-3.4762	-5.4001	-3.2642	-4.3059	-5.7167	-4.2689	-5.7473	-1.6956	-4.6446	-3.8776	-3.3407	-3.5884	-4.3982	-2.9644	-4.4943	-4.8758	-3.117	-4.1841	-3.4702	-5.815	-3.271	-5.0155	-4.1794	-5.2082	-5.8222	-4.3771	-4.8592	-4.6346	-2.904	-3.5696	-4.3202	-5.9696	-3.7565	-5.9278	-5.5744	-3.9635	-3.0889	-4.0651	-4.3351	-5.2097	-5.4661
-13.55	-12.437	-14.935	-12.944	-14.331	-13.737	-13.458	-13.702	-14.003	-13.303	-13.816	-14.836	-14.033	-13.709	-11.493	-12.113	-13.655	-14.132	-13.646	-12.488	-13.014	-13.207	-13.284	-14.334	-13.094	-13.942	-12.82	-13.758	-12.199	-12.27	-12.684	-13.188	-11.984	-12.665	-14.287	-13.65	-13.586	-12.797	-12.727	-14.646	-14.739	-13.186	-14.899	-15.131	-13.401	-14.283	-14.188	-11.612	-12.553	-13.315
10.772	9.6406	10.093	10.303	10.041	9.6706	9.773	9.8893	9.7243	8.4875	9.9021	10.251	11.954	8.4033	10.211	10.471	8.856	8.2921	9.5526	10.08	7.7267	9.4377	9.2326	10.315	8.6407	9.5733	8.9827	9.1733	9.134	8.4415	10.308	9.611	10.438	10.738	9.8831	9.9108	8.8166	9.0575	9.8535	9.4581	10.243	9.495	9.4001	9.4844	9.6315	10.403	10.773	11.763	10.997	10.213
-6.1066	-6.7208	-4.5664	-7.7734	-7.1011	-7.0393	-5.8637	-6.791	-7.6634	-7.1657	-6.7377	-6.1431	-6.1815	-6.9212	-5.954	-6.8198	-5.1378	-5.2855	-4.7002	-5.5472	-6.7276	-8.2562	-6.8442	-5.5852	-6.2136	-5.9781	-6.0265	-6.4215	-5.6108	-5.1944	-7.2561	-5.6314	-5.0257	-7.6744	-5.5612	-6.3535	-5.4297	-6.3486	-8.5815	-5.0883	-5.2938	-6.9301	-6.4836	-4.9044	-4.5526	-6.63	-7.2135	-6.5887	-7.3926	-6.8896
-15.424	-13.961	-13.739	-15.338	-13.975	-14.45	-14.159	-15.44	-14.469	-15.483	-13.712	-14.352	-14.498	-15.212	-15.379	-14.982	-14.991	-15.175	-14.162	-14.957	-14.106	-14.636	-14.333	-13.712	-14.932	-14.449	-14.313	-15.702	-16.509	-14.903	-13.986	-15.427	-14.371	-16.168	-14.733	-14.469	-13.246	-15.652	-14.473	-15.311	-14.337	-14.306	-13.838	-13.122	-16.205	-14.63	-14.844	-13.28	-15.332	-14.259
-0.17119	-0.18583	-1.2781	-0.58234	-1.4988	0.64589	-1.7044	-0.30124	-1.2597	0.39309	-0.542	-1.3216	0.37295	-0.48861	-0.13398	-1.5732	-0.2447	0.38547	-2.1116	-1.5222	-0.3713	-0.55781	0.030671	-1.3431	0.44753	-0.30714	0.488	-1.3261	0.41784	0.49596	-0.69669	-1.9711	0.14953	-2.0748	-1.0765	-1.8417	-1.3984	-0.65363	-1.0034	-0.18741	-0.23945	0.48511	-3.0598	-1.8702	-0.46464	-1.1472	-0.88697	-1.189	-0.45375	-1.4249
-10.006	-8.897	-9.0083	-8.9897	-8.5644	-9.5696	-9.0487	-8.8953	-8.5668	-10.005	-8.4893	-8.2226	-10.389	-9.7243	-9.3535	-10.304	-9.0865	-8.1907	-8.3545	-7.2083	-9.0871	-8.6446	-6.5563	-11.514	-9.6513	-9.3631	-9.3733	-8.1447	-8.5991	-9.1983	-7.9264	-8.8175	-9.1994	-10.423	-9.3896	-8.0534	-9.8625	-10.333	-7.5381	-9.357	-8.793	-7.9963	-8.4776	-8.3244	-8.9538	-8.0846	-9.2052	-8.2062	-7.8911	-9.7043
-1.5678	-2.068	-2.307	-2.0624	-2.8219	-2.7131	-2.2829	-1.3078	-2.1072	-2.2593	-4.1772	-3.7317	-1.371	-2.3446	-0.84331	-3.0894	-2.7447	-1.266	-0.28606	-2.984	-2.1514	-3.3176	-2.1063	-2.6183	-3.5663	-2.6645	-3.2501	-0.83828	-0.80558	-1.8781	-2.6164	-2.5938	-1.8293	-1.7595	-2.1543	-1.1504	-1.6544	-2.7024	-3.1115	-2.1438	-3.8108	-2.9136	-0.7135	-2.5841	-3.7377	-1.871	-1.6575	-2.741	-4.3188	-1.3221
1.0459	1.5781	0.90789	0.017837	0.087069	2.1635	-0.1537	0.9927	0.02322	-0.037256	0.31876	0.13886	0.92135	0.45329	-0.93929	0.42242	1.2438	0.83424	-0.0072961	0.73668	1.6446	0.29705	0.89885	0.87204	0.83225	0.77042	0.17518	-1.0333	1.2339	1.9	1.616	1.5553	0.88177	0.89765	1.9655	-0.12763	0.076913	-0.39786	0.28378	-0.056332	2.0512	-0.95761	-0.5626	-1.3657	0.038961	0.16899	1.7439	0.2585	-0.91681	-0.49943
-3.6662	-2.2275	-2.6492	-4.0621	-4.5087	-2.7359	-3.5735	-2.5264	-4.0997	-1.481	-4.3857	-2.8482	-4.0205	-2.4962	-5.054	-4.1957	-2.0723	-3.7218	-2.2489	-2.6055	-4.1245	-4.5699	-3.4601	-4.8707	-3.0803	-3.7326	-2.9099	-5.1033	-3.9345	-3.6071	-4.7747	-4.1845	-5.2617	-2.0781	-4.0915	-3.3025	-2.8206	-2.5984	-4.4894	-3.8119	-2.9084	-4.194	-2.2446	-3.7318	-2.9257	-3.2149	-3.5879	-2.1488	-4.6167	-3.7319
-11.799	-12.018	-13.279	-13.528	-12.887	-12.504	-12.577	-14.186	-13.908	-12.707	-12.868	-13.428	-13.006	-13.019	-12.286	-11.614	-13.479	-11.37	-15.992	-12.404	-12.138	-12.752	-14.252	-14.869	-12.184	-12.785	-13.881	-13.197	-12.282	-13.107	-12.165	-14.165	-13.422	-12.111	-14.007	-12.117	-14.044	-14.229	-12.628	-13.129	-12.355	-13.156	-13.674	-14.307	-13.25	-12.368	-13.124	-13.057	-14.476	-13.124
-1.2222	-2.224	-0.90287	-2.5498	-1.7209	-1.8842	-2.2513	-3.451	-3.0046	-2.2291	-4.2513	-2.0201	-2.0297	-2.1984	-3.5921	-2.9415	-2.1003	-1.8612	-1.8957	-1.2769	-3.1199	-1.7823	-4.3778	-2.1628	-1.4021	-2.5114	-1.7634	-1.7265	-2.8908	-2.1283	-3.7707	-1.3662	-4.065	-4.0386	-1.9928	-3.9873	-0.97704	-2.6162	-3.6973	-3.2159	-1.6349	-2.012	-2.505	-2.9149	-2.9704	-2.5004	-2.8899	-1.8243	-2.8415	-2.5609
-13.088	-13.813	-12.888	-14.134	-12.838	-14.743	-13.204	-12.477	-11.698	-13.947	-11.66	-13.606	-13.041	-12.884	-13.612	-12.921	-12.982	-12.818	-14.204	-13.311	-13.358	-14.631	-12.808	-14.5	-14.035	-14.652	-12.745	-14.696	-12.893	-12.892	-13.283	-11.82	-10.928	-12.196	-13.161	-14.371	-13.538	-14.067	-14.552	-12.813	-11.905	-11.738	-13.307	-14.389	-13.194	-13.885	-12.595	-12.459	-12.544	-11.197
-11.299	-13.364	-12.439	-10.759	-10.623	-10.946	-10.191	-11.088	-10.577	-14.28	-11.538	-9.7874	-11.79	-11.142	-10.333	-12.736	-10.344	-10.791	-12.909	-11.688	-11.186	-12.032	-11.324	-11.122	-10.899	-12.435	-10.885	-11.861	-13.407	-10.825	-11.57	-10.442	-11.707	-10.456	-11.717	-11.814	-10.244	-12.254	-11.417	-11.859	-12.019	-11.642	-11.029	-13.71	-12.107	-12.075	-10.989	-11.629	-10.193	-11.919
-13.206	-13.919	-14.939	-14.837	-14.277	-14.931	-15.817	-16.159	-14.006	-14.186	-14.592	-14.314	-13.975	-14.498	-13.798	-14.299	-14.273	-14.968	-14.37	-14.234	-15.078	-14.493	-14.444	-14.725	-12.766	-12.283	-15.234	-14.132	-14.081	-14.935	-15.588	-15.464	-15.065	-16.128	-15.709	-15.149	-15.35	-13.585	-14.572	-14.014	-15.424	-14.425	-14.585	-14.133	-15.99	-14.963	-16.259	-14.573	-14.978	-15.219
0.5491	-0.30146	-0.25074	-0.69987	0.35173	0.77675	-0.73611	0.24883	-0.23218	0.89934	1.2857	-0.19504	1.3917	0.61774	0.53511	0.15974	-0.4388	1.16	0.38357	0.35122	1.8657	1.1993	-1.0855	0.73594	-0.7613	-0.67936	-0.57072	0.99375	2.2446	0.88052	1.0008	1.1691	-0.77693	-1.6187	2.1128	0.002922	-0.23759	0.52375	0.71964	1.5239	0.098207	1.6016	0.68278	-0.79108	-0.48723	1.0768	0.5514	0.56918	1.1693	-0.87931
-12.932	-13.445	-12.962	-13.144	-15.035	-14.627	-12.717	-12.727	-13.37	-11.905	-13.212	-11.475	-12.909	-13.092	-12.064	-12.019	-14.762	-14.825	-14.233	-12.918	-13.682	-13.513	-11.528	-13.899	-13.056	-13.996	-11.99	-14.397	-13.727	-11.409	-12.712	-13.622	-12.973	-13.68	-12.432	-14.233	-12.315	-13.727	-13.438	-12.533	-14.053	-13.975	-13.162	-13.634	-14.555	-13.945	-12.31	-12.647	-11.508	-14.061
-12.704	-10.74	-10.764	-12.363	-11.51	-12.546	-10.372	-10.32	-10.615	-12.286	-10.667	-11.065	-9.8789	-12.947	-10.201	-11.976	-10.634	-11.444	-11.944	-11.594	-11.754	-10.629	-12.511	-10.198	-10.675	-11.889	-12.009	-11.368	-11.21	-10.387	-10.779	-10.759	-11.505	-10.187	-10.781	-11.984	-12.04	-11.675	-11.506	-11.047	-12.563	-10.49	-11.453	-11.833	-12.215	-13.493	-11.988	-11.97	-11.546	-9.8763
-0.95131	0.42495	0.18851	1.5391	-0.77219	0.14144	2.0571	-0.3166	0.86792	0.87734	2.3882	2.1591	-0.22835	-1.2868	-0.9461	-0.31922	0.52057	-0.63349	-1.328	-0.3584	-1.0687	-1.6686	0.20533	1.1566	0.12519	-0.53563	0.71654	-0.88181	0.43933	0.22458	0.73373	1.93	-1.0933	0.54964	0.49932	-0.63033	0.98063	0.54727	2.6154	0.83377	0.64276	-0.3678	1.0811	-0.28793	1.8764	0.010682	0.88341	2.1612	1.0333	-0.10691
2.2258	1.04	0.39908	0.58575	0.6327	2.449	0.775	0.30783	1.7311	0.27977	1.0957	0.46047	-0.43506	1.9828	2.7025	0.75314	1.6963	0.96503	1.3767	0.76894	1.0841	-1.029	1.6311	1.502	0.67113	0.51908	-0.52495	-0.68526	2.2076	1.9722	0.50424	1.5465	-0.073363	0.48382	1.3594	2.2749	1.8538	1.105	1.2158	-0.057572	1.9209	1.9384	1.8388	1.5164	1.7522	-0.73031	1.9065	0.91962	1.5883	1.3262
-0.13459	0.25259	-1.908	-3.066	-0.69768	-2.0289	-2.7204	-1.5657	-2.1742	-1.8399	-3.3572	-0.088136	-2.0896	-1.0274	-2.121	-0.17455	0.12169	-2.9942	-2.6689	-0.63021	-1.0524	-0.55801	-1.9422	-0.48591	-2.8392	-0.66488	-1.9118	-2.4813	-1.4754	-1.1861	-1.2953	-1.4199	-1.3219	-0.4981	-0.13884	-0.13691	-1.7619	-2.1027	-3.3419	-1.0931	-2.5188	-1.37	-2.2646	0.049674	-1.2179	-2.0704	-1.2972	-1.4651	-1.2956	-3.0317
-0.96107	-2.0864	-1.636	-0.77941	-0.94484	-1.4973	-2.4734	-1.1997	-2.5948	-2.0007	-1.5082	-2.0229	-1.5188	-1.0991	-0.14053	-1.1404	-1.3034	-0.19095	-2.4552	-0.65629	-0.47763	-2.4842	-0.66941	-0.44553	-1.7852	-0.89222	-3.9839	-4.618	-1.332	0.22645	-1.6442	-1.291	-0.095389	-1.3909	-2.1061	-1.2092	-2.9246	-0.9244	0.08883	-1.6668	-1.0328	-1.0274	-2.4488	-0.26946	-0.96712	-1.1288	-0.98806	-1.579	-1.6315	-0.62425
2.789	2.7429	3.0847	1.2023	3.9316	1.8168	2.9333	3.5762	1.5306	3.9703	3.6298	2.3732	2.6766	3.7804	1.4825	1.9505	3.8275	3.3717	3.016	3.4943	2.8648	2.5636	3.4547	3.0594	3.2042	3.2725	3.2031	2.9989	1.7352	3.1115	4.3768	3.3735	3.7435	3.6015	1.4448	1.5885	2.3005	3.1186	2.5863	3.8154	2.3811	3.683	2.3306	2.5733	1.6611	5.0725	1.8411	1.9883	2.8015	2.5997
-6.0083	-6.2263	-7.8	-5.9309	-6.3436	-6.8515	-7.2443	-6.3692	-4.9203	-5.239	-7.126	-6.5133	-6.6068	-7.6977	-6.0282	-7.7602	-6.9726	-6.6755	-5.8141	-7.0825	-5.0391	-5.7127	-9.2095	-5.8441	-6.5667	-6.9553	-5.7819	-7.0011	-4.5163	-6.3739	-7.0966	-6.6881	-5.6368	-6.7914	-5.1694	-6.8689	-6.6914	-7.1341	-6.4568	-7.5003	-5.8222	-7.7363	-5.3049	-5.0979	-6.5043	-6.7889	-6.6161	-6.2965	-7.0308	-5.576
-0.91572	0.8902	0.87551	0.20684	-0.96056	-1.5127	1.0545	-1.4171	0.12668	-0.77917	-2.3357	-1.4526	0.79757	-0.066049	0.83629	-2.0639	1.3558	1.517	-0.73478	0.98411	1.1831	-1.4733	0.64314	-0.031101	0.0098472	-0.13529	0.6904	-0.06074	0.56508	-0.28423	0.061791	-0.050375	-0.10049	1.0325	-0.6277	1.3919	0.99272	1.1981	-1.7419	1.4177	-0.88467	-0.15641	-0.62456	1.3459	0.88839	-0.18651	0.79255	0.38107	-1.4094	1.1509
-2.8746	-1.9573	-1.2734	-1.4507	0.15024	-2.296	-2.0486	-0.26464	0.85187	-1.6343	-1.903	-0.43443	-1.8343	-1.8285	-1.1883	-2.0937	-1.6411	-0.44975	-3.2301	-0.34099	-1.3456	-0.8783	-2.0385	-1.3479	-1.2116	-0.8612	-1.3067	-1.7098	-0.86402	-3.1451	-1.2761	-0.8654	-0.63587	-2.7312	-1.3501	-1.4224	-0.50848	-2.2616	-1.9356	-1.9261	-3.541	-1.5036	-1.3261	-2.6583	0.045339	-2.3141	-0.7293	-0.62187	-0.62464	-1.5507
9.6502	8.9995	10.634	9.6526	9.9894	11.069	9.3534	10.122	9.4339	9.4252	10.219	8.7819	10.529	9.6423	8.5184	10.223	10.526	10.544	10.365	10.035	9.5987	10.128	10.442	10.345	10.648	9.6872	10.387	9.142	9.571	9.365	8.7071	9.5421	8.9563	10.684	9.6314	9.0429	9.268	10.996	9.5706	10.604	8.6502	8.7769	8.9243	8.9311	9.7975	9.4816	9.0282	9.3528	9.8767	9.0607
-11.771	-9.8881	-10.366	-11.944	-12.629	-12.553	-11.665	-11.431	-11.848	-12.12	-11.695	-12.565	-11.252	-11.634	-10.684	-12.023	-13.093	-11.659	-11.925	-12.434	-9.7288	-11.663	-11.518	-12.731	-11.34	-11.529	-12.538	-11.056	-10.895	-12.437	-11.512	-11.407	-10.571	-13.132	-11.51	-11.473	-12.012	-12.345	-12.683	-11.45	-13.115	-10.521	-11.634	-11.587	-11.262	-11.75	-11.509	-11.267	-12.616	-12.078
5.8099	5.5848	4.857	5.6372	5.71	5.3206	4.5379	6.4045	6.254	4.8813	7.8736	5.1485	5.0828	3.9563	6.4377	5.9776	5.6627	5.1526	5.6875	6.8935	5.8869	6.7255	6.6563	6.1114	5.9781	5.0329	5.7664	4.7792	6.0974	5.5266	4.4367	5.8406	5.0946	5.4377	6.4949	5.0257	5.4065	4.466	5.2438	5.0017	5.8849	3.8408	5.608	5.6329	5.8365	6.2508	6.2306	5.4387	4.986	5.0496
1.7878	1.2107	0.45705	2.3562	1.0315	1.6789	2.3283	1.6997	2.5767	2.0218	-0.16157	0.75798	1.8305	2.3292	0.61779	1.8856	1.4739	1.6316	2.8018	0.86084	2.7285	1.0266	0.90994	3.802	1.5267	1.4918	2.3887	1.8652	0.87338	3.2405	1.3413	0.69861	-0.038643	2.8915	1.7335	1.416	1.0003	0.93774	1.9326	2.3948	1.1714	2.0545	2.7827	0.97699	2.5902	2.3957	3.2563	1.9524	0.57663	1.7186
-12.94	-12.184	-13.585	-13.252	-13.348	-13.675	-13.919	-12.632	-12.585	-13.159	-11.909	-12.74	-14.76	-13.404	-11.91	-13.222	-12.501	-10.496	-13.33	-13.247	-12.353	-12.889	-13.112	-13.58	-12.245	-11.665	-11.631	-13.192	-12.18	-13.864	-12.932	-14.497	-13.396	-15.121	-12.274	-14.065	-13.299	-13.852	-12.973	-12.626	-13.814	-12.546	-13.927	-15.145	-13.059	-12.67	-13.207	-13.016	-13.617	-13.443
-2.2883	-2.505	-2.5003	-2.23	-2.6318	-3.7218	-3.3914	-2.3721	-3.5344	-2.067	-2.0448	-3.8119	-3.474	-2.244	-2.1105	-2.2441	-2.6345	-2.4021	-1.0877	-1.249	-1.9142	-3.4341	-0.88664	-4.1788	-1.4252	-2.0657	-2.6496	-0.91035	-3.6367	0.13057	-4.6478	-1.7346	-1.293	-1.4945	-0.53123	-2.3032	-3.4721	-2.4752	-2.2412	-1.6347	-1.9879	-2.1839	-2.3871	-2.5988	-3.2656	-1.0022	-3.5448	-3.2463	-0.82475	-2.6376
-11.977	-11.882	-12.712	-13.388	-12.747	-13.391	-12.851	-11.671	-13.054	-12.947	-13.035	-14.071	-13.048	-11.696	-10.876	-10.763	-13.346	-11.673	-13.063	-10.973	-12.393	-13.464	-14.301	-15.517	-12.14	-11.735	-12.777	-13.398	-13.403	-12.526	-13.558	-11.733	-13.39	-14.988	-13.276	-11.786	-13.403	-13.127	-13.094	-13.024	-12.056	-13.829	-14.824	-13.252	-12.846	-14.236	-12.878	-12.207	-12.348	-12.625
-23.257	-22.799	-22.844	-22.128	-22.644	-21.905	-21.654	-23.755	-22.265	-22.8	-24.165	-22.965	-22.871	-23.262	-21.164	-21.548	-22.637	-21.778	-21.141	-23.058	-21.681	-23.091	-21.975	-22.474	-22.004	-21.748	-21.101	-19.579	-20.774	-21.317	-22.187	-21.199	-22.883	-22.1	-22.311	-22.054	-23.101	-22.466	-22.678	-22.56	-22.243	-20.745	-25.189	-21.564	-21.454	-21.167	-21.08	-20.389	-22.439	-21.724
-9.6631	-9.579	-11.91	-12.084	-10.619	-11.159	-11.71	-11.045	-11.733	-12.019	-10.319	-11.092	-10.277	-11.197	-11.221	-12.225	-10.471	-10.038	-10.968	-10.306	-9.6582	-11.49	-10.476	-10.415	-10.798	-9.9853	-10.012	-11.993	-12.953	-10.368	-9.6922	-11.348	-9.3175	-11.684	-12.149	-9.158	-10.901	-10.061	-11.832	-9.8104	-11.092	-10.825	-11.305	-9.7334	-10.248	-12.258	-9.3486	-10.904	-9.5668	-10.248
-9.7529	-11.815	-11.959	-10.54	-10.067	-9.2257	-11.032	-10.633	-10.517	-10.309	-11.038	-11.905	-11.044	-11.486	-11.133	-10.951	-10.083	-11.756	-11.111	-11.481	-10.855	-10.592	-9.925	-12.549	-10.393	-12.67	-12.594	-10.298	-10.147	-10.498	-10.648	-10.341	-10.709	-11.868	-11.577	-11.876	-10.175	-10.632	-11.278	-11.313	-11.697	-10.332	-10.549	-11.411	-11.932	-11.857	-9.8375	-10.675	-10.533	-12.138
-4.9318	-5.323	-4.1303	-6.3342	-5.1523	-4.9235	-4.4031	-5.5835	-3.2257	-6.7646	-5.0487	-4.2204	-5.2562	-6.2858	-4.7202	-4.8853	-5.0464	-4.1471	-4.4447	-5.4475	-3.9801	-5.2029	-4.605	-6.1811	-5.812	-5.3051	-4.8652	-5.0049	-3.563	-5.1302	-4.4887	-4.1306	-4.0589	-4.3817	-5.1738	-3.4714	-6.6776	-4.6991	-5.8604	-5.8185	-5.135	-2.823	-4.4524	-4.4008	-5.3034	-6.0883	-6.1992	-4.9995	-3.0467	-5.5156
-2.2348	-1.5859	-2.0212	-1.7638	-3.6712	-0.86751	-2.9846	0.28916	-3.1738	-2.5202	-2.2272	-4.1685	-1.0234	-1.9907	-1.9529	-2.5848	-2.4583	-3.0817	-2.8529	-2.1165	-1.8535	-3.5928	-1.3498	-1.5351	-2.5312	-1.6895	-3.3998	-3.4748	-2.5741	-2.3823	-1.2183	-3.2605	-1.5156	0.027067	-2.9011	-2.2808	-2.8861	-2.0004	-1.7178	-2.4835	-1.4262	-3.098	-2.4736	-3.6185	-2.8456	-1.7213	-3.1629	-3.3595	-2.4908	-3.3181
-0.077355	2.0449	0.15428	-1.5222	2.123	0.51872	0.53264	0.67243	0.49957	0.4225	-0.43199	1.1001	0.59084	-0.080747	1.9146	-0.061568	0.24523	-0.52558	0.36748	0.69063	-0.28349	0.41726	0.79474	-0.45018	1.3819	0.45685	-0.43544	0.38917	0.73691	-0.14267	0.92188	1.6562	0.38417	-0.11353	-0.19822	1.6637	1.0404	1.2386	0.56468	-0.88437	1.3196	0.64886	0.40295	0.42412	1.4207	0.2179	1.8128	1.4103	1.4131	-0.033406
5.642	4.0568	4.6513	2.6901	5.8708	4.58	4.0113	4.774	4.4543	3.8788	4.1991	5.153	4.7685	4.6253	5.3665	5.3644	2.3393	4.9747	4.6542	3.4977	6.783	6.0838	6.3379	5.1634	4.4413	6.2221	3.8798	5.2459	6.5319	3.0829	6.1034	4.6622	5.5894	5.1127	5.8178	4.6996	4.9827	5.8276	4.7544	6.0542	5.4125	5.1057	5.0863	5.4246	4.5662	6.8024	4.764	3.8385	5.6952	4.3428
-3.3901	-4.2477	-2.0188	-3.3247	-1.8173	-1.5976	-1.8723	-3.0403	-2.3951	-3.7636	-1.3112	-2.8816	-2.9124	-1.0215	-3.2667	-3.1543	-2.2021	-1.6503	-2.8503	-2.5238	-3.6081	-2.3622	-2.754	-2.5921	-2.874	-2.6876	-3.5072	-3.7113	-1.3658	-0.8918	-3.5437	-3.5005	-0.95979	-4.24	-2.6544	-2.5034	-1.7892	-4.0328	-1.2453	-2.481	-3.1683	-2.0872	-2.6651	-2.8175	-2.605	-2.1182	-4.1934	-2.4037	-2.0704	-3.764
-8.9671	-8.77	-7.7885	-7.8501	-9.5292	-9.7263	-9.4635	-8.2757	-9.9728	-9.5946	-9.9811	-8.5165	-8.2769	-9.2298	-9.9275	-8.8407	-8.4235	-9.171	-8.1901	-9.5716	-10.184	-7.5389	-9.8552	-9.8	-7.9452	-8.1308	-9.5441	-8.7831	-9.0457	-9.3233	-10.226	-8.5353	-10.11	-9.5881	-6.6324	-7.8583	-6.9814	-8.2137	-9.5718	-9.8435	-8.6036	-8.4223	-9.8309	-9.0006	-8.4338	-10.687	-8.3593	-7.9241	-8.033	-8.513
1.2302	-0.92282	-1.3944	-0.45042	-0.62307	-0.85729	-1.0367	-1.2322	-0.53013	1.5276	-0.92243	0.24664	-1.9369	0.30232	-0.41616	-1.5057	-1.4468	-1.0176	-2.8651	-2.3118	0.25032	-2.3589	-1.4222	-1.7202	0.46976	-1.2288	-1.6139	-0.16999	-0.30076	-0.44694	-0.0074238	0.70312	-1.5161	-0.95699	-0.61238	-2.0474	-1.4126	-0.24573	-1.4102	-0.63683	-1.1229	-2.433	-0.31134	-0.96326	-1.2133	-1.3373	0.55001	0.5871	-0.7093	-1.7903
0.9576	2.4393	-0.87944	1.0445	3.2173	2.4818	-0.026083	1.1029	2.0105	1.9473	0.24364	3.7013	2.6814	2.473	1.279	3.702	1.0417	1.2318	1.7919	1.9336	1.3162	1.7817	1.3617	0.88999	2.0932	0.8548	3.5671	1.9815	0.90704	1.9086	1.5448	2.1549	2.2785	1.1056	1.673	0.80386	2.4517	0.27355	1.4137	0.54716	-0.4301	0.10071	2.2069	1.8494	0.45301	0.18197	0.99494	3.5647	1.3551	1.836
-8.1128	-7.0072	-6.4281	-7.1965	-7.8514	-6.581	-7.0094	-8.424	-7.6573	-8.0464	-7.3125	-7.9398	-6.9686	-6.2944	-7.3564	-7.967	-7.5604	-7.3443	-7.7788	-8.8113	-7.8521	-6.2063	-9.6764	-7.8875	-7.4173	-8.2259	-8.5414	-7.6786	-8.3602	-6.4242	-6.8839	-7.4666	-7.6297	-7.274	-9.4935	-8.2978	-7.7418	-7.9526	-7.3031	-8.6113	-7.5682	-7.3241	-7.5584	-6.9048	-8.1205	-6.7156	-7.7426	-7.328	-7.7897	-8.7712
-20.71	-21.482	-20.694	-22.399	-22.699	-20.805	-22.062	-20.717	-21.847	-20.39	-21.596	-21.841	-22.972	-20.491	-22.514	-22.358	-21.603	-22.792	-21.59	-21.5	-23.095	-21.74	-22.302	-21.228	-23.411	-21.805	-20.68	-21.79	-21.792	-23.105	-22.325	-21.021	-23.613	-21.402	-22.943	-24.064	-21.693	-23.229	-23.176	-22.278	-21.606	-21.398	-22.368	-20.588	-22.192	-22.603	-20.629	-22.326	-21.357	-21.031
-2.2452	-1.5279	-3.5634	-3.0904	-4.0062	-3.4147	-4.2888	-2.5281	-2.1918	-3.1847	-3.8234	-4.0533	-2.9187	-3.8741	-2.4077	-3.122	-3.1481	-1.2041	-3.0009	-3.2885	-3.7454	-2.5947	-2.444	-4.4646	-4.1031	-3.5976	-3.5363	-2.5295	-1.5498	-3.6691	-2.4391	-2.7711	-3.3458	-2.4815	-2.9981	-3.6445	-2.1185	-5.3313	-1.2863	-3.5392	-3.0392	-3.6371	-2.4379	-3.1843	-4.583	-3.5081	-2.4145	-1.3817	-3.2577	-2.7404
-15.073	-14.428	-16.118	-14.125	-16.658	-16.797	-14.347	-14.953	-15.701	-12.476	-14.411	-14.25	-12.548	-15.315	-15.644	-14.416	-14.006	-14.962	-14.608	-13.809	-13.777	-14.661	-13.714	-15.705	-13.438	-12.7	-13.913	-13.405	-14.552	-13.913	-14.972	-14.687	-15.561	-13.368	-13.073	-15.183	-15.652	-15.317	-14.561	-15.364	-14.336	-15.056	-15.977	-15.894	-14.938	-14.023	-15.82	-14.823	-14.117	-16.091
-14.503	-14.138	-13.374	-15.52	-14.812	-12.938	-14.502	-14.598	-15.223	-13.992	-14.507	-13.594	-15.174	-14.325	-14.817	-13.519	-14.38	-14.807	-16.484	-13.873	-15.05	-14.808	-15.894	-15.252	-15.858	-13.361	-13.812	-14.312	-15.307	-12.252	-15.436	-14.538	-14.097	-15.305	-13.403	-14.404	-15.045	-15.022	-15.025	-13.29	-14.62	-14.883	-14.123	-13.251	-15.066	-15.493	-15.136	-14.858	-15.8	-13.813
-0.96194	1.2317	1.0315	-2.132	0.034201	0.70839	-0.073168	-0.44534	0.042766	0.44562	-1.4491	-0.25178	0.62482	0.42991	0.065585	0.33326	0.91208	0.73984	0.10465	0.00065894	0.27576	0.13003	0.30195	-0.26024	0.31754	-0.1625	0.2407	-0.11561	-1.33	0.11627	1.3334	0.061551	0.55668	-1.5525	-0.43097	1.2463	-1.1285	1.0471	-0.66137	1.7166	-0.60555	-0.010173	-1.7404	-0.039116	-0.15054	-0.82271	-1.3179	1.5553	0.94499	-1.0092
-5.037	-5.5862	-6.5559	-4.7843	-5.3626	-4.97	-4.956	-5.7942	-2.1187	-4.4577	-4.1844	-4.8987	-4.5347	-5.3075	-5.3578	-6.146	-5.2718	-4.7081	-5.9639	-4.5366	-5.2214	-5.6216	-4.5669	-5.2318	-4.0441	-5.7938	-4.8451	-4.4168	-3.8298	-5.0166	-5.3336	-5.6876	-4.7879	-4.1981	-3.773	-4.2601	-5.5402	-3.6649	-3.7693	-4.8041	-5.7864	-6.345	-4.1581	-3.9156	-5.3143	-5.4429	-4.6671	-4.1683	-5.4601	-4.4054
-9.0352	-8.5841	-9.138	-7.1148	-7.7473	-8.7975	-8.5893	-9.6475	-9.3382	-8.8623	-8.9803	-8.3348	-9.018	-10.131	-7.9057	-7.8429	-8.382	-10.381	-8.7752	-9.2395	-9.987	-7.9909	-9.2723	-9.0432	-8.0385	-8.4341	-9.3335	-8.9733	-9.5906	-8.0656	-7.2963	-8.6087	-9.8942	-11.161	-8.6744	-9.8481	-7.9969	-8.0777	-8.6685	-10.166	-8.9884	-9.6914	-8.7218	-9.1838	-7.9234	-8.1792	-8.6057	-11.081	-9.3699	-8.2363
-8.9059	-9.3555	-9.5995	-10.531	-7.5748	-8.7358	-8.6412	-8.6894	-10.603	-8.7431	-9.2452	-9.3213	-8.972	-8.1681	-8.3965	-9.1715	-9.0027	-9.9024	-8.8684	-10.011	-10.423	-8.3989	-9.1029	-8.5243	-8.4664	-8.5729	-9.1667	-7.4546	-7.5838	-7.7037	-8.5127	-11.029	-8.8243	-8.387	-9.4007	-9.0758	-10.953	-8.3655	-9.5569	-10.042	-8.9191	-9.7573	-8.1298	-8.0794	-7.7787	-8.7466	-9.6307	-7.2424	-10.834	-8.2858
6.317	7.399	6.9272	5.1177	5.6883	5.0982	4.2997	6.3772	3.8007	4.5839	5.7486	6.1583	5.5525	5.0783	6.4503	6.6439	5.2273	5.5441	4.6795	5.277	5.8777	4.8484	3.712	5.9693	6.4657	4.5796	4.6583	6.5677	5.8411	6.1293	5.1776	3.8396	3.3088	4.5015	4.9983	6.7972	6.3275	6.3236	4.6105	5.7298	6.0926	7.6219	6.0024	3.6775	5.0555	3.7922	6.2968	5.3988	6.3049	5.5463
-14.054	-11.595	-13.793	-14.317	-13.735	-13.531	-12.291	-13.359	-12.734	-12.602	-11.952	-12.616	-12.758	-12.853	-13.356	-13.652	-13.432	-12.25	-13.163	-14.62	-13.171	-13.068	-13.124	-12.43	-13.468	-12.704	-13.359	-12.148	-12.291	-14.83	-10.864	-12.971	-11.965	-12.038	-13.833	-13.407	-14.152	-11.375	-13.972	-12.468	-14.567	-12.702	-13.691	-13.859	-12.274	-11.788	-12.962	-14.101	-13.137	-14.234
-1.5431	-0.5861	-0.43008	-1.5084	-0.31918	-0.5266	1.3993	0.29405	0.033162	-0.038289	-0.38041	0.65965	-0.17002	1.5986	0.6525	-0.14488	0.008888	0.037154	-0.87283	0.66418	0.93743	0.22662	0.058283	-1.7299	1.3034	-1.2205	-0.93357	0.80947	-0.60177	-0.17101	-0.51821	-1.0533	-1.9161	-0.6867	0.067153	-0.68031	0.49867	-1.4377	-1.7606	-2.42	-0.23325	0.043435	1.0109	1.0332	-0.93505	0.34804	-0.93264	0.24518	1.487	-0.82482
-2.5263	-4.1782	-3.7511	-3.242	-2.1999	-2.5773	-3.7766	-3.4668	-4.531	-3.818	-3.6113	-3.3733	-2.1174	-4.5314	-3.4032	-4.8382	-2.7273	-4.8545	-4.2147	-2.0897	-4.2809	-2.3051	-3.3745	-2.861	-3.1132	-3.3388	-2.5622	-5.3306	-4.2582	-4.167	-3.2853	-2.7857	-3.9918	-3.8768	-2.595	-4.7444	-3.1941	-4.0135	-3.1739	-3.0921	-3.1867	-3.1007	-4.5303	-2.326	-1.3106	-2.3708	-3.8064	-3.7373	-4.0552	-3.6481
-0.82319	-1.5051	-1.9446	-2.5005	-1.4036	-2.564	-0.072005	-0.88229	-1.3506	-2.1658	-1.3872	-3.0887	0.07006	-3.741	-2.1904	-1.8565	-1.4095	-1.5836	-1.8147	-1.6702	-2.6711	0.25936	-0.56634	-2.0789	-0.50991	-3.2716	-0.77073	-0.64804	-1.5756	-1.4613	-0.17136	-1.904	-3.3389	0.15935	0.2764	-2.5735	-1.8725	-2.6586	-0.96855	-2.5982	-2.4481	-2.4268	-0.73346	-1.3934	-1.3743	-2.4856	-0.16993	-2.7092	-0.29938	-1.3728
1.7416	3.0547	5.1252	3.3978	3.2076	1.7607	3.3214	2.5463	2.8619	3.2439	2.6817	1.7367	2.862	3.8725	3.1413	2.517	4.0874	2.8387	4.4017	3.0302	3.0131	2.981	4.7125	1.9437	2.8737	2.6584	2.7545	3.6712	2.4642	0.91135	2.8448	2.8169	3.4954	3.7917	1.6747	3.2929	2.9415	3.3949	3.6146	2.668	3.7828	3.1803	3.0202	3.7536	2.8384	4.2566	2.1332	2.792	3.3608	2.1305
-3.0429	-3.4661	-4.1887	-4.4301	-2.6607	-4.2336	-2.5449	-4.3277	-4.7336	-3.083	-2.773	-5.2749	-4.1718	-4.0401	-4.2866	-4.1861	-2.9468	-3.7824	-2.5234	-2.8893	-3.1811	-4.0441	-4.673	-3.6675	-5.498	-3.5552	-3.4142	-3.4742	-2.9121	-4.1884	-5.5249	-4.4987	-4.7629	-3.6694	-3.3894	-4.9431	-3.3058	-4.2398	-3.3663	-6.2533	-7.0863	-3.9063	-3.8727	-3.8453	-3.4257	-2.8173	-4.9259	-4.5516	-3.5264	-2.5278
-2.3463	0.00095753	-2.2902	-1.7444	-2.2053	-1.9884	-0.40096	-1.2066	-3.0598	-1.8857	-1.0526	-1.9718	-0.888	-0.68934	-1.4151	-0.86322	-0.66341	-0.32448	-1.1991	-3.0514	-1.9241	-1.4297	-1.3839	-0.86799	-0.43724	0.55308	-0.57148	-1.6586	-1.9337	-2.1549	-0.94155	-1.6919	-3.1978	-1.3312	-2.2193	-1.1209	-2.3869	-1.0173	-1.0718	-1.0832	-0.99792	-1.1062	-0.76213	-1.7982	-1.4643	-2.4127	-0.2299	-1.7107	-1.6081	-0.94629
-13.707	-12.579	-14.042	-14.074	-13.876	-12.303	-14.156	-12.345	-13.055	-15.066	-12.091	-11.734	-11.543	-13.95	-12.367	-13.896	-13.626	-13.529	-14.306	-12.289	-14.061	-11.82	-12.076	-13.362	-13.876	-13.67	-12.016	-13.194	-12.717	-13.409	-13.323	-12.754	-13.194	-15.221	-13.705	-12.552	-11.502	-13.257	-11.797	-11.288	-13.548	-13.513	-12.984	-16.276	-10.623	-14.02	-12.53	-12.543	-13.273	-13.041
-9.0055	-11.722	-11.001	-10.262	-9.515	-10.607	-10.219	-9.4282	-9.0688	-10.487	-11.87	-11.665	-11.511	-11.29	-11.087	-10.341	-9.6237	-9.9814	-10.091	-11.455	-10.926	-12.202	-11.17	-10.059	-12.095	-12.979	-10.299	-10.827	-12.001	-11.247	-12.269	-11.636	-9.9117	-12.374	-10.897	-11.628	-10.303	-10.711	-10.356	-10.841	-10.406	-10.994	-10.863	-11.632	-11.166	-10.974	-10.558	-11.293	-9.9273	-11.656
-0.51685	-1.6741	-1.5753	-0.38936	0.98417	0.10213	-1.095	0.38081	-1.3491	0.20857	1.026	-0.74998	0.10417	0.66209	0.60962	-0.92227	0.95938	-0.26474	-0.39395	0.58874	0.1106	0.54822	0.30203	-0.95056	0.50573	-0.53916	-2.1034	-0.41441	-0.58394	0.83573	-0.18719	0.76389	-0.22212	-0.82846	2.3178	0.16896	0.32512	-0.31311	1.1237	-1.0931	-0.32347	-0.026014	-0.17304	0.050498	-0.40343	-1.0459	0.24561	1.2986	1.4558	-0.44681
3.4124	2.7522	3.3965	2.4852	3.065	2.1073	1.8036	2.4764	3.6563	1.5153	3.4268	3.2039	3.4741	3.6904	3.2002	1.9088	4.4919	2.8848	1.8723	4.2932	2.7664	3.0534	3.6683	1.7797	3.784	2.832	2.0232	3.1587	3.3904	2.4734	2.107	3.755	3.7444	3.604	1.0998	3.3918	3.0022	2.2596	1.593	2.3575	3.3959	2.8959	4.5351	1.7403	2.6137	3.4742	4.0912	2.2559	3.536	3.2744
-2.0806	-3.9652	-3.4693	-4.7257	-1.1653	-2.2626	-3.2075	-3.2968	-2.1446	-2.0781	-1.2583	-3.463	-4.2656	-2.5686	-3.2587	-2.9869	-1.9219	-1.7355	-4.1757	-1.9228	-4.6501	-1.6672	-1.8561	-2.9837	-0.66447	-2.721	-2.9248	-3.0493	-1.2417	-3.1472	-3.4686	-1.2415	-4.0573	-4.3549	-0.94265	-2.1756	-1.3768	-4.2343	-1.5041	-2.2573	-2.6457	-1.0945	-2.4948	-3.8112	-2.0185	-1.9364	-1.1569	-3.7622	-3.3192	-3.6073
2.8607	3.1544	3.0163	3.0774	2.9526	4.0759	4.0542	2.1836	3.3539	2.5793	2.6565	3.3892	2.6378	2.7236	3.1212	3.1408	2.0657	2.657	3.074	1.9287	4.3227	1.1435	3.4565	3.3998	3.3429	2.2273	3.6873	1.8728	4.0484	3.0626	1.5623	2.3435	2.3746	2.9313	2.5239	2.8816	4.2605	1.6532	2.5902	2.5626	2.7466	2.796	3.1558	3.385	1.8941	2.3211	2.2918	2.4976	3.1278	4.7467
-11.989	-10.527	-13.07	-13.453	-13.702	-13.81	-12.786	-13.28	-12.604	-12.102	-13.612	-12.574	-11.135	-12.788	-10.8	-12.692	-12.435	-13.062	-14.161	-13.088	-14.104	-12.347	-13.681	-12.435	-11.088	-12.658	-14.483	-13.271	-11.011	-13.411	-13.516	-13.773	-12.412	-12.311	-12.239	-14.081	-12.685	-11.981	-12.225	-13.584	-13.975	-12.645	-12.228	-13.322	-11.735	-12.668	-13.478	-11.967	-12.655	-13.26
-2.0071	-2.0695	-1.2556	-0.99262	-0.23152	-3.9396	-2.408	-0.23168	-0.71207	-2.1361	-1.7369	-1.1204	-2.9256	-0.63885	-1.7755	-2.6368	-2.6749	-2.8864	-1.6572	-0.25633	-0.9471	-0.67055	-1.5523	-0.87781	-1.3829	-0.53622	-0.18483	0.26827	-0.5076	-1.1319	0.12631	-3.6679	-1.3364	-3.2398	-0.62807	-0.98534	-3.3871	-1.759	-1.8896	-1.6348	-1.7954	-2.6206	-0.54295	-0.90449	-0.79652	-1.0242	1.1227	-2.5095	-1.607	-0.6851
-20.157	-21.461	-22.424	-21.802	-20.846	-22.489	-20.738	-21.329	-23.741	-23.521	-22.042	-20.842	-23.408	-21.987	-23.504	-21.646	-23.06	-22.898	-21.483	-21.72	-23.015	-23.155	-22.363	-22.741	-22.115	-22.249	-21.356	-22.105	-22.409	-22.577	-21.288	-21.871	-24.081	-21.573	-23.635	-22.692	-21.633	-22.188	-21.145	-22.679	-22.683	-21.931	-22.361	-21.897	-21.81	-22.66	-21.519	-22.705	-22.559	-22.468
-3.0818	-3.8818	-1.466	-2.7864	-1.9235	-5.4531	-4.0347	-2.6391	-3.5886	-4.1232	-3.2209	-4.0938	-2.979	-3.6403	-2.6087	-4.2126	-2.561	-2.0347	-3.0041	-3.3948	-4.2132	-2.2647	-2.6593	-3.1132	-2.6178	-1.9455	-4.1611	-2.7743	-3.2822	-3.6348	-2.7004	-2.8935	-3.0827	-4.7532	-1.85	-2.9984	-4.4977	-2.1438	-2.1354	-3.8682	-3.4126	-2.7608	-3.4308	-2.9332	-2.7558	-4.0135	-3.0971	-3.5544	-3.48	-4.952
-3.0296	-2.237	-2.3161	-2.4663	-1.6659	-1.865	-2.1699	-1.0214	-2.671	-2.8186	-0.28367	-2.9259	-2.1987	-1.5635	-2.4043	-2.3341	-2.302	-1.2618	-0.54223	-2.4584	-2.5239	-1.9798	-1.5101	-1.5172	-0.33162	-0.79847	-1.8954	-2.8473	-0.67515	-2.0226	-2.1908	-1.5668	-2.401	-2.4215	-2.5631	-1.3171	-3.2229	-2.6219	-2.5825	-1.5307	-0.95371	-1.1064	-1.7484	-2.3401	-1.4008	-1.8717	-1.7441	-2.1603	-0.92653	-2.131
8.6087	7.7134	9.9207	5.8194	7.9844	7.0094	6.1527	8.668	8.0566	7.8642	7.9991	7.7945	8.1811	8.9094	8.5554	8.189	7.3878	7.974	8.5918	9.1919	8.4331	8.8014	7.9731	9.6342	7.8599	7.9706	8.2658	7.6615	7.6473	8.3704	9.3931	8.1805	6.3806	8.3122	7.2233	9.1441	8.048	8.4307	9.4757	8.4809	6.9864	8.4426	8.1594	7.7912	8.9197	8.4327	7.9133	6.9613	5.9437	9.095
-2.1843	-3.1956	-2.643	-2.5918	-2.4892	-2.0001	-1.6371	-4.2438	-4.4803	-3.5079	-2.0628	-1.7552	-3.3248	-3.3709	-2.7612	-2.5237	-2.0035	-2.227	-3.4681	-0.64289	-0.89806	-2.0113	-3.0553	-1.1743	-2.3396	-3.7126	-4.0984	-2.5822	-2.3719	-2.8481	-1.9012	-3.7531	-3.0508	-5.2676	-1.1006	-3.6049	-3.2548	-2.6806	-3.7192	-1.768	-2.4049	-3.1064	-1.8753	-2.3604	-2.3201	-2.6484	-1.3156	-2.7486	-3.5697	-1.4873
-20.926	-20.936	-21.067	-21.413	-22.147	-21.249	-20.898	-20.768	-22.176	-19.266	-19.319	-20.86	-21.134	-20.047	-20.213	-20.249	-20.451	-20.682	-21.426	-21.98	-21.998	-21.806	-20.067	-19.648	-21.384	-20.365	-20.193	-22.088	-19.462	-22.604	-19.908	-21.274	-22.195	-20.733	-20.566	-21.313	-22.307	-20.351	-21.802	-21.407	-21.361	-20.106	-20.342	-20.422	-22.174	-20.233	-21.319	-21.116	-20.684	-21.358
9.0547	7.5311	8.3041	9.1187	7.878	10.132	8.7402	7.82	7.4125	7.7763	9.2053	8.5341	8.3662	8.382	9.7785	7.7922	8.6718	7.4546	7.9616	7.0149	8.2489	7.5362	7.3216	7.9585	8.7812	6.4657	7.5121	7.3561	7.9684	7.4056	7.301	8.0075	8.4244	7.8482	7.9994	8.164	9.6838	6.2685	8.4911	9.481	7.7183	8.2759	6.6539	8.7064	7.5976	8.7108	8.4823	5.7855	8.0253	8.2157
-1.0048	-1.9648	-1.1771	-2.2369	-1.0624	-2.2407	-2.281	-1.9069	-2.2173	-1.5074	-3.7343	-2.2612	-0.3623	-1.0705	-1.5569	-2.4134	-1.6816	-1.464	-2.7405	-2.5975	-1.3546	-0.70324	-1.5189	-2.0248	-0.68126	-1.4538	-0.13327	-2.1909	-2.226	-1.0083	-2.8954	-2.151	-3.0856	-1.847	-1.7412	-1.8558	-0.95809	-0.42494	-1.7643	-1.1954	-2.2423	0.18243	-1.1749	-2.0222	0.039412	-0.36603	-2.385	-1.1946	-0.92446	-0.83119
0.16234	1.3509	1.4809	-0.49178	-0.020783	-0.34428	-1.5784	0.74429	1.0967	2.3303	0.25338	-0.058846	0.43032	0.73509	-0.52842	1.3627	0.57495	0.22696	-0.49768	-1.0514	0.62142	-1.0673	0.56151	1.1141	1.4401	1.7249	0.43877	-0.399	1.4912	0.89275	0.52806	-0.15122	0.58817	1.427	-0.23656	-0.41658	0.60849	-1.5483	-0.1177	-1.2784	0.41349	0.44574	0.33709	-0.58635	1.1607	-0.62875	-0.58327	-0.51971	-1.8406	-1.0329
-11.806	-12.732	-11.842	-13.689	-14.185	-12.673	-12.882	-13.739	-12.974	-10.452	-12.557	-12.809	-13.916	-13.032	-13.263	-12.915	-12.654	-14.003	-13.263	-14.036	-13.019	-12.78	-12.36	-14.529	-13.064	-13.763	-13.108	-12.352	-13.945	-13.665	-12.581	-14.93	-12.685	-11.913	-12.584	-13.36	-12.411	-12.498	-12.587	-13.57	-14.087	-12.609	-15.475	-13.94	-12.687	-13.647	-13.553	-13.67	-15.239	-13.027
-20.765	-19.259	-21.562	-19.473	-20.024	-19.172	-20.673	-20.64	-20.59	-20.759	-20.548	-21.343	-19.985	-17.674	-20.571	-20.799	-22.152	-21.884	-19.732	-22.028	-20.668	-20.235	-22.851	-20.518	-21.028	-20.625	-19.549	-21.413	-21.02	-20.51	-18.67	-20.288	-21.492	-19.072	-21.682	-22.087	-20.915	-22.002	-20.931	-20.432	-21.135	-19.996	-20.724	-20.849	-21.56	-19.404	-20.724	-19.948	-21.492	-22.136
-4.4674	-5.1494	-6.6689	-4.3952	-5.7877	-5.3575	-6.3524	-6.8428	-4.1427	-5.172	-4.8995	-5.6136	-5.6662	-5.0094	-6.6554	-7.0595	-5.5317	-6.3957	-5.0174	-5.0138	-6.132	-7.5812	-5.2977	-6.8449	-5.1489	-4.4882	-6.4906	-4.3523	-6.1692	-4.1852	-5.8479	-4.8338	-5.8844	-6.3805	-6.1244	-5.893	-6.0701	-5.2349	-4.0083	-4.8717	-5.4697	-5.0853	-6.133	-5.4931	-6.7842	-5.4974	-4.6725	-5.6122	-5.0318	-5.3295
1.4775	1.7718	1.512	1.1982	2.1037	2.1107	2.9463	2.648	-0.47714	2.3666	2.1396	0.80603	2.7278	0.89518	2.0429	0.30948	0.27186	2.5011	1.6889	3.0198	-0.52793	4.119	1.009	0.69915	0.5586	1.4797	-0.12351	2.0797	1.1456	1.8858	3.3272	0.3579	0.45913	1.5528	0.94169	0.92661	1.8533	2.6006	2.6752	0.57675	1.2208	0.97663	1.6132	0.57674	2.2428	2.674	0.65979	2.4971	2.4356	1.954
-11.568	-10.131	-11.574	-10.691	-11.717	-11.323	-10.828	-11.241	-10.237	-11.514	-10.25	-10.83	-9.5056	-11.576	-10.619	-9.4121	-11.248	-9.7707	-9.011	-11.848	-9.9861	-10.29	-11.927	-10.049	-12.173	-11.091	-10.812	-9.1826	-10.663	-11.54	-10.65	-9.7634	-11.895	-10.99	-11.899	-12.064	-10.627	-10.026	-11.353	-11.256	-12.265	-10.631	-10.061	-11.495	-9.6838	-10.623	-10.497	-9.9496	-10.936	-10.984
6.2069	7.231	7.8702	7.0441	7.5082	6.0455	7.4053	7.5333	6.1806	6.5417	7.0174	5.8758	5.3655	7.7704	7.0144	6.3101	5.8787	8.4114	5.7711	6.6719	5.7505	6.5751	5.4493	5.2358	8.9499	6.6037	6.816	7.5924	6.3664	6.7496	7.0323	8.1867	8.0821	6.3012	5.2214	7.3393	7.1195	7.7128	5.6837	7.9293	6.1909	6.5288	8.4037	6.6645	7.4987	6.6653	5.3113	6.207	7.2257	7.4048
-10.446	-8.5693	-10.355	-9.4107	-8.2256	-9.3241	-9.5502	-10.495	-8.6269	-8.8277	-8.416	-10.522	-8.312	-8.7137	-8.6398	-9.7811	-8.9005	-8.8597	-8.5817	-9.421	-10.606	-7.8942	-9.5341	-8.2244	-10.642	-9.3734	-8.418	-10.057	-8.187	-8.1926	-10.504	-9.5755	-10.607	-9.8402	-10.681	-9.1493	-10.766	-8.8931	-8.8762	-9.1215	-9.7331	-8.8395	-8.9625	-9.5062	-10.497	-9.6252	-9.5716	-8.8273	-8.4342	-9.7467
-10.262	-11.312	-10.463	-11.535	-10.28	-10.732	-9.9061	-10.914	-13.185	-10.726	-10.311	-10.453	-12.038	-11.663	-12.288	-11.56	-11.115	-12.002	-12.192	-12.06	-10.742	-11.693	-11.316	-11.921	-12.167	-11.208	-10.235	-11.92	-9.771	-11.29	-13.142	-10.689	-11.451	-12.996	-10.539	-10.176	-11.422	-10.035	-11.348	-12.477	-10.507	-12.131	-12.006	-11.657	-12.384	-10.701	-11.315	-13.024	-11.355	-12.582
-10.567	-10.493	-12.075	-10.13	-9.377	-9.3605	-10.749	-9.5136	-10.303	-11.307	-11.135	-8.0952	-12.663	-10.932	-11.31	-9.7923	-9.0443	-10.444	-9.9618	-10.025	-11.009	-8.8347	-11.472	-8.9394	-11.561	-10.792	-10.653	-9.4061	-10.586	-9.2939	-9.2066	-9.9782	-9.6292	-10.362	-8.7473	-10.313	-10.572	-10.307	-8.7343	-9.5228	-11.287	-9.2038	-9.9851	-10.42	-10.675	-10.757	-9.1653	-9.9465	-10.172	-10.847
6.864	7.6906	7.7998	7.6665	7.2156	7.8783	9.9343	8.0895	8.9268	9.106	7.6143	7.7113	7.6961	7.3409	6.9238	7.3239	7.6097	7.2115	6.1778	8.7461	8.3454	7.6999	8.4927	9.4002	7.3478	7.2356	7.377	9.0838	8.8366	8.7885	7.0952	8.0415	5.68	7.959	6.3032	9.7654	8.3669	9.1045	10.627	6.4292	7.9024	7.8189	7.9705	6.3261	9.1875	9.0586	7.3888	8.5296	9.3318	8.896
4.6991	5.2775	3.4701	3.8817	6.0527	5.6869	5.8657	4.5584	5.8111	4.5344	4.7347	5.7911	5.5914	6.5637	3.7612	4.3496	4.0416	5.9573	5.433	5.0288	5.716	6.2387	4.2311	5.6009	6.072	5.7796	6.0764	3.9129	4.094	5.3909	6.7968	6.13	5.1309	6.0898	4.9427	5.3385	3.2736	4.6539	5.2494	4.9652	4.2272	6.0037	5.1443	3.4262	2.9914	5.7172	4.3358	4.4187	5.4722	5.634
8.2009	7.2287	9.2591	7.4205	9.6551	8.9783	8.6724	7.9566	9.8902	7.5156	8.7058	8.1553	9.8732	7.5397	8.5992	6.5592	7.6499	7.8624	7.3937	7.5076	7.9921	8.0941	9.7446	9.1848	7.4986	8.6886	7.7123	8.5732	9.2512	8.0294	7.3865	7.5585	8.9483	8.2521	6.9761	8.3032	9.4006	7.5056	7.235	8.4461	7.9174	9.0898	7.7799	6.2945	9.4922	8.1804	9.5659	9.2193	9.1093	9.5362
0.033787	-0.135	0.01172	0.40492	1.7994	-0.83986	-1.0402	-2.3712	0.66916	-1.7195	0.036088	0.88376	0.42523	-0.68702	-0.55181	-0.15324	-0.31994	0.2385	1.6725	0.7995	0.062496	-1.9018	-0.26052	-1.914	-0.16836	0.91222	0.71741	0.33918	0.73324	-0.062661	-0.3344	-0.23096	0.4678	-1.052	-0.93926	-0.62091	-1.8532	0.62994	0.17787	-0.29192	0.95052	0.59976	-0.23141	-0.20821	0.023743	0.80716	0.27154	0.95606	0.85925	0.66847
-1.8743	-1.404	-0.2795	-0.59163	-0.75744	-2.4817	-2.1741	0.0033938	-1.0903	-3.3581	-1.2978	-1.6769	-1.813	-0.83694	-2.0897	-0.91273	-0.7507	-1.7503	-0.19459	-2.2039	0.012608	0.050896	-1.1009	-0.57714	0.017589	0.041811	0.2204	-0.74125	-3.4384	0.6938	-1.3342	0.69449	-1.7909	-0.3523	-1.8898	-2.038	-1.8609	-0.38648	-1.7636	0.13897	-0.80338	-2.0679	-1.2488	-2.6636	-2.2153	-1.9774	-1.2874	-0.89537	-0.12119	-2.4418
-0.16178	0.57833	-0.3293	0.67547	0.27573	0.38737	2.2572	-2.0393	-0.12574	0.18072	-2.0303	-3.0569	-1.0148	0.036426	0.88382	0.23656	0.41071	1.3031	0.89839	0.059627	1.1369	-2.3161	1.0329	-0.8764	0.5144	-1.3133	0.28305	2.4948	0.45707	-0.64041	-0.46024	0.43638	0.044007	0.95945	0.96728	-0.42219	-0.3988	0.68882	0.63742	-0.46618	1.1904	1.8579	0.89289	-0.048619	-0.6799	-1.4943	-0.14371	0.082467	1.3675	0.30692
-1.6449	-1.3769	-3.3026	-1.5142	-0.51073	-0.71008	-1.7215	-1.3281	-0.058081	-0.40406	-1.0613	-2.0606	-0.030466	-1.9551	-0.058806	-0.9942	-1.5745	-2.1994	-0.64351	-0.035798	-0.77259	-2.126	-1.9047	-0.46815	-2.0709	-1.5828	-1.4018	-1.9559	-1.6203	0.26988	-0.8239	-1.041	-1.4536	-1.3937	0.30982	-0.78843	-0.16111	-1.987	-0.44307	-0.34388	-2.843	0.56292	-0.83466	-3.2576	-1.9594	-1.9625	-2.0334	-0.14689	-1.7353	-1.4781
-13.238	-11.403	-13.42	-11.704	-13.826	-13.693	-10.928	-13.331	-13.766	-12.48	-14.875	-13.688	-12.567	-13.598	-14.716	-13.051	-13.687	-11.781	-12.329	-12.884	-12.633	-12.645	-12.585	-11.418	-11.81	-13.525	-13.236	-13.582	-13.216	-12.872	-12.515	-12.661	-14.469	-13.856	-13.706	-13.957	-13.346	-11.516	-12.744	-12.319	-12.882	-14.143	-12.741	-12.712	-11.68	-14.182	-13.477	-12.306	-13.288	-13.074
-13.524	-13.358	-13.72	-15.048	-15.335	-14.764	-16.729	-14.421	-13.946	-16.089	-14.298	-13.561	-14.639	-16.751	-13.37	-14.77	-14.164	-14.692	-15.116	-13.657	-15.51	-14.457	-14.398	-12.294	-14.478	-15.413	-12.789	-14.135	-14.864	-14.3	-13.965	-15.403	-14.484	-14.501	-12.364	-14.185	-13.582	-15.715	-12.242	-15.14	-14.992	-14.549	-15.095	-15.595	-14.034	-15.666	-12.74	-13.589	-13.411	-14.531
-0.37805	0.87465	-0.79499	-1.9153	-1.4786	0.30931	-0.95556	-1.3806	-1.1324	-1.5406	0.14638	-1.0997	-0.23092	-1.0442	-1.8348	-2.555	-2.6039	-1.4662	-1.3628	-0.92268	0.21252	0.28179	-1.8251	-0.012883	-0.50378	-0.93965	-1.2429	-0.22465	-1.0992	-1.661	-0.51886	-0.69617	0.25195	-1.0841	-0.96203	-0.4643	-1.3007	-1.2511	-1.1379	0.20028	0.61667	-1.5204	0.12183	-0.99136	-1.546	2.7391	-1.3341	-0.17499	-1.2072	-1.2304
-10.877	-12.338	-10.63	-11.715	-12.192	-9.4911	-12.737	-11.815	-10.364	-9.9295	-11.857	-11.192	-12.71	-9.927	-12.997	-8.866	-10.548	-10.947	-11.83	-11.417	-11.898	-12.322	-11.862	-12.572	-12.436	-11.557	-12.528	-12.893	-12.242	-11.99	-12.409	-11.947	-12.877	-10.568	-12.357	-13.35	-11.338	-11.018	-13.945	-12.782	-11.966	-13.045	-11.143	-11.385	-13.17	-12.323	-12.21	-11.57	-11.966	-12.83
-12.684	-13.259	-12.727	-14.48	-14.557	-13.385	-12.714	-14.025	-11.997	-13.864	-13.427	-12.781	-15.379	-12.918	-12.742	-12.655	-14.008	-12.423	-12.823	-13.06	-13.014	-14.204	-14.912	-13.542	-12.015	-13.115	-14.278	-13.686	-12.532	-13.472	-12.885	-13.224	-13.399	-13.828	-13.132	-13.96	-14.273	-14.876	-12.862	-11.814	-13.011	-12.507	-14.17	-12.788	-13.107	-13.098	-12.564	-12.559	-13.956	-14.419
-1.2332	2.422	-1.1937	-0.11749	1.3711	-1.3771	-0.99133	0.086734	-0.71973	1.6732	0.94925	0.27887	0.50285	-0.93781	0.47528	-0.22847	0.26644	0.14803	-0.43753	0.8665	1.6156	-0.068452	1.4876	-0.94702	2.4662	1.084	-0.34199	0.45139	0.62866	0.55078	0.38602	-0.12734	0.28629	0.42611	1.0696	-1.1426	0.2493	1.3156	0.42586	-1.2808	-0.32747	0.052517	-0.46461	0.74352	-0.10804	0.29601	-1.6291	-0.64043	-1.5992	1.9301
-10.744	-12.381	-13.121	-10.693	-11.041	-12.64	-8.954	-12.288	-12.085	-10.834	-12.779	-12.59	-12.533	-11.645	-11.345	-11.316	-12.076	-10.522	-11.44	-11.53	-12.939	-11.828	-13.025	-11.691	-12.81	-10.394	-12.386	-11.865	-12.532	-10.774	-11.078	-11.279	-12.032	-11.917	-13.012	-12.538	-12.342	-12.268	-12.139	-11.286	-12.115	-10.431	-11.419	-11.529	-11.346	-11.057	-10.927	-9.9666	-12.595	-12.039
-21.06	-20.49	-21.3	-20.3	-20.07	-19.654	-22.433	-21.25	-20.608	-21.108	-21.454	-20.672	-18.724	-20.491	-21.426	-19.654	-21.216	-18.994	-21.207	-21.097	-21.256	-19.604	-20.684	-20.517	-22.456	-21.203	-19.804	-19.564	-20.098	-21.864	-22.532	-20.023	-21.702	-19.657	-19.981	-21.224	-21.166	-21.457	-21.528	-21.28	-20.423	-22.053	-21.408	-21.295	-22.459	-21.262	-22.062	-20.097	-20.897	-21.518
-9.4741	-7.8609	-7.6636	-8.5517	-10.924	-10.747	-7.9289	-11.114	-9.5877	-8.4645	-8.7602	-8.7067	-9.25	-9.2867	-8.7811	-10.25	-8.9287	-9.1019	-10.48	-10.895	-10.519	-8.6172	-9.2067	-9.2458	-9.6591	-8.1224	-8.9039	-9.3902	-8.247	-8.952	-8.2699	-9.2543	-9.1237	-9.8492	-9.8655	-7.7667	-11.036	-9.5956	-8.3822	-11.206	-9.2581	-8.5977	-8.3139	-9.5896	-9.6677	-9.8251	-8.8577	-9.3911	-8.4614	-8.6594
-10.543	-10.577	-12.058	-11.008	-12.312	-10.033	-10.216	-11.355	-10.403	-10.529	-13.14	-10.44	-10.925	-10.621	-9.9667	-12.351	-12.121	-10.111	-10.851	-11.512	-12.366	-11.108	-9.5549	-10.249	-10.412	-10.988	-11.194	-12.085	-11.107	-10.881	-12.158	-9.6485	-12.249	-10.025	-11.018	-10.998	-9.7687	-10.692	-11.468	-9.8105	-11.191	-11.303	-11.169	-10.293	-12.157	-11.252	-11.544	-10.607	-11.054	-10.948
-5.0976	-5.2206	-6.7787	-5.7395	-4.2513	-6.0189	-5.7883	-6.7088	-6.6051	-6.6962	-6.6574	-6.704	-5.7168	-5.1656	-5.7962	-4.6951	-5.9971	-6.7385	-6.5049	-5.8709	-6.2738	-6.2641	-6.1104	-3.3145	-6.131	-5.629	-4.2428	-4.9238	-4.2729	-6.0763	-6.6385	-4.993	-5.5311	-5.7691	-6.4178	-5.4281	-7.9444	-7.3624	-5.8481	-6.5803	-6.5461	-4.7924	-5.6442	-4.9604	-4.705	-5.5351	-4.4916	-6.3892	-5.5674	-6.2461
-20.544	-23.179	-21.754	-22.714	-22.353	-23.358	-21.868	-21.438	-22.081	-23.036	-22.051	-21.934	-21.707	-21.982	-23.876	-21.557	-20.725	-22.584	-21.17	-23.085	-23.208	-22.379	-23.393	-22.449	-22.205	-22.171	-21.644	-22.806	-20.159	-21.508	-22.145	-20.943	-21.989	-22.675	-21.46	-22.118	-21.499	-22.618	-22.757	-21.911	-22.541	-21.895	-21.293	-21.383	-22.407	-22.328	-23.459	-23.358	-22.671	-22.396
-4.3661	-4.2733	-5.4971	-3.9331	-5.7917	-5.4795	-5.5059	-5.153	-5.7486	-5.4952	-4.2055	-6.491	-3.64	-5.1539	-5.8801	-5.3016	-5.0473	-4.4468	-5.3921	-2.9339	-5.1263	-4.7487	-4.2953	-5.857	-4.3892	-4.8319	-5.1609	-5.8911	-4.6191	-5.4329	-6.0051	-4.7112	-4.5612	-5.3423	-4.0114	-4.9306	-4.6612	-5.1653	-4.7872	-6.1919	-4.2585	-5.8894	-4.1225	-4.0676	-6.1673	-4.6096	-5.2409	-4.5891	-5.9086	-4.3373
-7.023	-8.4136	-7.0163	-7.4914	-8.4187	-8.3765	-7.6656	-6.5413	-7.932	-8.0915	-7.1796	-7.7459	-7.1763	-7.5643	-8.6418	-6.8756	-8.558	-7.6133	-7.0173	-8.2941	-7.9307	-8.3617	-7.8697	-8.0411	-7.9165	-7.3497	-7.2607	-8.2324	-8.3994	-7.9956	-6.2872	-8.3323	-8.7392	-8.9492	-6.6299	-9.2395	-8.4298	-6.8318	-8.8894	-8.0683	-7.1527	-7.5512	-7.3862	-7.1524	-5.0235	-6.6233	-8.8833	-7.2573	-7.7512	-6.6244
-23.199	-21.535	-21.781	-22.144	-22.327	-22.511	-22.171	-22.529	-22.157	-21.723	-22.237	-22.325	-22.432	-22.59	-22.024	-20.895	-21.162	-22.058	-21.706	-21.423	-23.844	-21.958	-21.337	-21.752	-22.339	-22.19	-21.833	-22.645	-22.444	-21.967	-22.195	-21.36	-21.954	-21.452	-22.356	-23.35	-22.245	-22.387	-22.455	-21.501	-22.212	-21.474	-22.431	-22.374	-22.427	-20.808	-22.307	-20.813	-22.772	-20.3
-12.489	-12.284	-12.302	-10.326	-12.184	-10.551	-10.601	-10.927	-12.819	-11.287	-11.935	-13.55	-10.477	-11.086	-10.207	-10.77	-12.922	-10.329	-11.342	-11.508	-12.18	-11.517	-11.042	-12.265	-11.936	-11.82	-10.914	-11.071	-10.055	-11.765	-9.7528	-11.164	-12.164	-10.6	-11.86	-11.985	-11.438	-12.095	-11.793	-11.958	-12.13	-12.022	-11.7	-11.147	-10.474	-10.421	-11.236	-10.492	-11.884	-11.521
-14.676	-14.018	-13.768	-14.544	-14.59	-15.598	-15.817	-13.67	-15.715	-14.735	-14.071	-14.614	-14.229	-15.821	-14.363	-13.756	-15.02	-14.289	-15.509	-13.86	-14.529	-14.705	-15.196	-12.712	-14.805	-13.156	-16.08	-14.671	-15.003	-14.104	-12.982	-14.483	-14.343	-14.583	-13.741	-15.1	-13.975	-14.702	-13.933	-15.364	-15.602	-14.347	-14.65	-15.191	-13.787	-13.568	-14.181	-14.281	-12.418	-13.782
7.7566	7.5348	8.8389	8.4343	8.7298	8.9845	9.3953	8.8078	8.2153	8.165	8.2803	8.9564	8.6634	10.002	8.9839	9.1604	7.3313	8.9965	7.3127	8.2503	8.4535	9.4806	8.1028	8.8218	10.238	6.3848	7.7966	7.9907	8.4056	6.9581	8.9473	7.33	8.0224	9.4029	7.4894	8.2913	8.2604	8.6965	8.8042	10.479	9.182	9.418	8.8351	8.9282	8.7615	8.8126	9.6949	8.6444	9.5191	8.2224
10.895	9.4673	9.5815	10.075	8.3688	9.1941	9.7927	9.4702	10.036	11.464	8.3424	8.6785	9.6584	10.005	9.2167	9.0005	9.162	9.5848	11.694	8.3035	10.033	10.662	9.5893	8.6689	11.876	9.9395	11.48	11.539	10.064	11.08	11.308	10.54	9.8638	8.379	8.7946	9.8105	8.5556	9.6776	10.579	9.9566	8.575	9.6511	9.1053	9.3995	10.548	8.9346	10.197	9.5155	8.8172	8.894
-0.076791	-2.6347	-3.1047	-2.9485	-3.1404	-1.5907	-3.7775	-2.4963	-0.071757	-2.2076	-1.7096	-1.5704	-1.4501	-3.0662	-3.7861	-2.808	-1.2146	-2.4001	-1.5557	-1.8624	-1.7017	-2.2226	-1.7648	-1.2465	-1.9603	-2.9744	-3.2957	-3.9923	-1.9675	-2.1629	-3.3762	-3.4043	-3.5131	-2.9352	-1.0051	-2.7377	-2.3816	-3.2617	-3.5412	-2.0535	-2.0722	-2.5851	-2.3822	-2.2815	-2.1318	-3.5802	-1.8648	-0.65864	-2.1621	-0.47318
-6.4378	-4.2151	-5.3356	-4.5107	-5.1737	-4.8829	-4.0095	-5.1623	-4.2275	-3.7195	-4.8197	-4.7598	-5.4417	-5.1882	-5.1173	-4.4514	-5.1086	-5.4533	-3.8791	-4.7485	-4.5226	-5.5227	-4.1937	-4.2822	-4.2884	-3.528	-5.1071	-4.7022	-5.026	-6.1114	-5.3322	-4.1878	-5.7378	-4.329	-5.4853	-4.4046	-5.4731	-4.3782	-5.5698	-4.7197	-4.0513	-3.7983	-3.6048	-4.2329	-4.3012	-5.3137	-3.9308	-4.5323	-4.3873	-4.6613
-5.5574	-4.6573	-5.0702	-6.366	-3.9231	-3.7914	-4.2455	-4.6274	-4.9116	-2.8405	-5.2296	-5.1411	-4.0441	-2.9964	-5.6531	-4.8149	-3.6522	-2.6801	-5.4335	-3.1952	-2.8639	-5.3112	-6.3981	-5.2331	-4.3026	-4.7195	-3.8966	-5.0033	-4.1603	-4.5278	-5.1651	-4.1567	-5.9895	-4.1626	-3.3571	-4.6066	-5.9334	-4.1374	-3.2076	-3.4744	-4.8052	-5.0592	-5.1966	-4.1569	-4.9347	-4.6955	-4.7033	-4.7416	-5.903	-4.5733
-10.384	-7.2217	-7.9854	-7.1512	-6.8808	-8.3221	-7.4818	-8.7522	-7.9751	-7.3278	-7.7428	-7.5128	-8.4683	-7.8457	-6.5413	-8.5395	-9.0475	-6.6862	-8.7784	-7.3251	-8.3948	-6.3922	-7.0261	-7.4034	-7.2101	-6.9599	-8.1126	-7.7149	-8.9854	-7.0256	-6.7073	-7.9577	-6.5343	-6.9425	-8.1429	-6.0254	-8.6738	-7.495	-7.8701	-7.1781	-6.8023	-8.6371	-8.3641	-8.1932	-8.1267	-6.8004	-8.2058	-7.9597	-7.8289	-8.1745
0.96749	0.19459	0.37055	0.093215	0.64292	0.0022281	-0.51594	-0.41342	0.37388	-0.78212	0.28946	2.0443	-1.5669	-0.95735	0.31633	0.25081	0.17046	0.16512	0.15523	0.57313	0.77607	-0.7113	-0.88326	-0.12793	-0.86253	-0.41854	0.16297	0.57631	0.78857	0.31401	-0.37977	-0.4727	0.47565	0.87461	-0.9514	-0.2513	-0.52075	0.66304	-1.0657	-0.84878	-0.91626	-0.013676	-1.5784	1.1954	0.39037	-0.91053	2.2941	-0.1848	0.5529	0.5084
2.0323	1.6866	2.277	1.1428	2.139	1.9518	0.53362	1.9167	0.66011	0.42317	1.0335	1.8297	2.6062	1.3892	1.4838	2.3008	0.86338	0.779	1.7256	1.4104	3.7071	0.64916	2.9927	1.4153	2.8531	1.3223	0.0090884	2.0041	1.6414	1.6473	2.0778	1.0773	1.259	2.5708	0.83201	1.4272	1.1121	2.4621	-0.0015558	1.1212	3.4265	0.73943	2.9525	0.3665	-0.074778	2.8422	0.92029	3.4279	1.6346	2.9611
-9.5198	-8.0343	-9.5893	-9.4282	-7.6305	-8.1396	-8.1783	-9.5193	-10.095	-9.7185	-9.9633	-9.8708	-7.2173	-9.8367	-7.2649	-10.756	-7.9483	-10.334	-8.5237	-8.6461	-9.6236	-8.086	-8.3173	-9.5574	-9.5466	-9.4061	-8.4739	-7.8452	-6.4366	-9.237	-9.5085	-8.9737	-8.275	-10.622	-9.8139	-10.268	-7.8621	-10.216	-9.3245	-8.6654	-9.9571	-8.85	-10.369	-9.1228	-8.7122	-7.4988	-9.2867	-8.6077	-8.5115	-10.258
8.0758	8.3811	8.6318	6.9485	7.205	7.9972	9.0206	9.4854	8.3522	5.9508	9.3832	7.2216	7.5059	6.7214	8.2599	7.8656	8.4189	8.4551	7.4352	7.9692	7.4706	7.5739	7.6649	7.2802	7.6224	6.5033	6.9172	7.444	8.0269	6.6633	8.1285	7.7276	7.2556	7.5043	7.9302	8.7444	7.3613	8.9191	8.0554	10.169	7.0676	8.0578	8.1053	7.8312	7.0223	7.5227	9.1349	8.5202	7.9049	8.9018
-12.949	-11.325	-12.024	-11.814	-12.851	-11.402	-11.642	-14.037	-12.836	-12.83	-12.349	-12.591	-13.375	-11.882	-11.698	-12.316	-12.742	-14.392	-12.829	-12.31	-10.914	-11.577	-13.086	-12.991	-13.488	-14.693	-14.173	-12.348	-10.813	-11.843	-13.065	-13.771	-13.135	-12.038	-12.745	-11.982	-13.912	-12.929	-11.413	-14.36	-12.13	-13.539	-12.231	-12.155	-12.22	-10.896	-12.647	-14.316	-12.554	-11.889
-8.6472	-8.3418	-9.7354	-9.667	-7.2292	-8.5431	-8.8648	-7.8183	-7.8459	-7.9361	-11.009	-7.4388	-8.1583	-10.383	-8.603	-7.7853	-9.2235	-9.281	-7.8763	-10.069	-8.1248	-7.9632	-9.1617	-8.0196	-8.7809	-9.0153	-9.1898	-8.6319	-10.795	-9.6252	-7.9345	-7.8399	-7.9367	-9.8124	-7.5116	-10.036	-9.5278	-9.4288	-9.4358	-10.836	-9.8642	-9.3653	-9.4838	-8.6343	-9.4593	-8.1398	-7.8497	-9.5102	-9.3651	-9.1452
4.7223	4.3674	5.1991	2.8256	2.7998	4.6975	4.3518	2.8728	3.5223	4.9549	4.1501	4.4668	3.9204	5.0875	5.5513	3.8565	5.1781	4.5963	4.3305	5.2262	5.0479	2.8	4.1516	5.7153	3.5741	5.1344	3.1702	5.4853	2.5509	3.4442	4.3306	4.4224	4.8154	6.4795	4.0193	3.2949	6.1689	4.8484	6.082	4.3952	3.3357	5.1341	3.5791	5.0195	5.1005	5.1093	4.1207	5.7509	3.4192	4.4492
2.6667	3.4532	1.3941	2.7234	1.9179	2.3895	1.932	0.88733	2.1237	1.6777	2.0797	0.34022	-0.61671	1.5844	1.2553	0.948	2.1344	2.3448	2.2301	2.0362	0.6239	0.77219	0.75795	0.22372	2.071	2.0695	3.6842	0.047524	2.544	2.2943	2.1522	1.3299	3.2488	1.246	0.4352	1.0839	2.0646	0.99948	1.8988	0.36838	1.802	1.6446	2.8165	0.19895	0.9642	0.89386	0.9488	2.6839	2.0648	3.01
4.3938	6.0442	4.5322	4.2251	5.9218	4.4212	3.2039	5.1827	4.8767	3.7575	4.7679	4.8621	4.3539	4.6726	3.7276	3.1444	3.8207	4.6867	4.3143	4.6846	3.2758	5.5451	4.6093	4.1045	4.6828	6.546	5.2404	6.7726	4.9732	6.102	2.948	3.9203	3.3743	5.6891	3.2286	5.8695	4.9987	4.7282	4.0992	4.748	3.9998	5.0813	5.5941	4.6646	6.0153	4.1143	3.2797	3.8942	3.3635	4.3729
-23.434	-21.661	-22.484	-20.926	-21.902	-23.665	-21.257	-22.504	-22.47	-23.603	-22.017	-20.631	-23.034	-22.77	-23.583	-21.772	-22.805	-21.747	-21.438	-21.492	-22.38	-22.69	-21.45	-23.487	-21.617	-20.309	-22.011	-23.424	-21.674	-22.534	-24.371	-21.939	-22.232	-22.142	-23.326	-22.664	-21.726	-21.698	-20.796	-21.43	-21.978	-21.785	-21.89	-22.841	-20.901	-22.076	-23.297	-21.373	-24.71	-21.896
7.214	7.3186	7.24	8.6772	8.0578	5.9105	7.6688	8.7382	6.8256	7.5352	7.9543	7.4659	10.26	9.9714	7.8119	7.4219	8.4854	7.7308	7.9144	8.123	8.0009	6.2012	8.2396	6.9217	8.8768	6.9305	8.4272	8.3501	8.0112	8.5478	7.1705	8.7059	7.6144	8.9055	7.669	6.4062	8.2139	8.2717	8.61	9.0136	7.6402	8.5815	8.6892	7.6012	7.1925	8.1925	7.9383	7.0691	7.2766	9.1877
0.89643	1.7137	1.4977	0.98087	1.3536	1.5272	2.1531	1.9891	1.6423	0.80382	1.7174	1.6463	2.8869	3.0049	1.3146	0.15975	1.7378	3.2645	3.4105	2.513	0.61753	1.0158	2.8408	3.0493	1.6014	1.986	2.671	2.4511	2.8875	1.6168	1.7417	1.7617	0.78196	2.0147	2.3231	1.3984	1.4671	2.9952	2.6849	2.7623	2.9742	1.445	1.8356	0.070202	2.633	1.0088	3.4419	2.9693	3.0746	0.58296
-8.3655	-8.7889	-7.8486	-8.2745	-8.7702	-6.2349	-8.4465	-7.734	-6.1957	-8.0332	-8.1781	-6.2112	-6.578	-7.3681	-7.0753	-7.3164	-7.4787	-7.2813	-9.4612	-7.4791	-6.8386	-8.7583	-8.6857	-7.1928	-7.8687	-7.4224	-8.6472	-6.8397	-8.2962	-6.3809	-6.1188	-9.8116	-7.3563	-8.2775	-8.3589	-9.1271	-6.927	-7.4391	-7.5579	-6.6011	-7.7969	-6.4981	-8.4078	-8.1704	-7.8019	-8.2591	-8.135	-6.5789	-7.3088	-7.3787
5.8373	5.2148	5.4994	5.0119	5.2256	5.4885	5.613	4.1112	3.6784	5.5556	5.0651	5.1395	4.5782	5.0287	5.0343	4.477	4.9593	6.0815	4.6486	4.7348	6.5491	4.5448	5.9667	5.9416	7.5591	5.6919	4.2543	7.1609	4.3221	7.1244	4.3167	4.0408	3.5283	4.4916	6.7226	4.441	4.9629	5.6114	2.7251	6.1354	3.9355	4.954	5.4298	5.1466	5.4735	5.5419	4.4957	4.0628	4.6902	5.2452
-3.6849	-4.1051	-4.364	-4.9047	-2.5176	-4.4485	-3.2562	-2.737	-3.1222	-1.3396	-4.014	-4.4913	-2.8175	-3.5794	-5.4569	-3.4704	-4.6754	-3.3458	-3.2899	-4.8159	-2.3374	-3.2175	-3.6938	-3.0094	-2.6704	-2.7583	-5.231	-3.9993	-2.8947	-3.6325	-4.433	-4.4934	-3.8366	-5.2364	-1.9437	-2.9329	-3.3323	-4.2296	-3.7945	-3.3578	-3.3574	-2.2033	-4.404	-2.7546	-1.9001	-3.2282	-2.4372	-3.8247	-3.4236	-3.3854
-13.852	-13.444	-13.149	-14.013	-13.886	-13.589	-11.733	-13.583	-14.763	-12.215	-13.09	-13.006	-12.711	-14.986	-11.338	-14.012	-13.133	-14.33	-14.171	-12.545	-13.139	-12.653	-12.859	-13.795	-13.673	-14.267	-15.608	-13.406	-14.245	-13.741	-11.075	-13.095	-13.279	-13.322	-14.017	-12.575	-12.584	-12.958	-12.527	-13.598	-14.412	-14.042	-14.389	-13.472	-12.749	-12.996	-12.222	-13.902	-12.641	-13.106
-13.422	-13.023	-12.131	-12.542	-13.043	-14.122	-14.284	-12.48	-12.854	-11.897	-13.391	-14.294	-12.268	-11.631	-13.594	-13.095	-13.298	-14.909	-13.222	-13.161	-13.865	-12.892	-12.708	-13.592	-12.966	-12.907	-11.741	-12.456	-11.373	-13.636	-12.636	-12.748	-12.944	-13.364	-13.141	-14.686	-14.126	-13.203	-11.447	-14.452	-12.251	-12.047	-12.464	-12.559	-13.758	-12.864	-13.253	-11.884	-12.202	-14.189
5.0716	4.4112	5.2305	3.8948	4.9654	4.6529	5.0764	4.8932	3.8228	3.6019	4.4426	3.9164	3.8778	4.5158	4.8997	4.3585	4.9343	4.7462	4.2505	3.5654	5.9868	4.0018	4.6797	5.1253	3.899	3.8067	5.5006	4.7415	4.4476	4.2036	5.7716	4.9671	4.4529	4.1899	5.7851	4.1364	4.3342	3.5439	5.2512	4.0031	4.5977	5.8913	4.1563	4.5392	4.7654	4.821	5.3497	3.8452	4.9927	3.9423
3.6293	4.5903	5.0391	4.1224	5.1496	4.374	5.0023	5.3821	4.2839	5.0579	5.3723	3.2574	4.4337	4.9951	5.6271	4.6552	4.7357	5.4667	6.4277	4.5548	3.5763	3.04	5.1666	5.0687	4.8415	3.5849	4.8989	5.4174	3.6354	3.5186	5.8011	3.9819	4.943	5.031	5.379	4.4197	4.6891	4.6541	4.6672	6.1227	5.3016	5.785	4.0638	1.8335	4.4306	4.3002	4.5313	4.4556	4.4928	3.5729
-21.839	-21.812	-21.488	-23.815	-21.464	-21.47	-22.366	-23.583	-22.316	-21.166	-23.485	-21.398	-23.238	-23.443	-21.348	-22.15	-22.462	-21.929	-22.178	-22.439	-22.449	-22.304	-22.839	-21.043	-24.08	-21.584	-23.315	-22.221	-22.319	-21.52	-21.281	-23.052	-20.829	-22.145	-21.5	-22.195	-22.428	-21.887	-22.414	-23.15	-21.194	-22.555	-23.656	-23.449	-21.64	-22.3	-22.178	-22.238	-22.551	-25.286
1.247	1.7433	1.1949	2.4581	2.336	0.7169	1.2555	0.93196	2.8634	1.6512	1.8	2.1885	2.1223	0.6488	2.121	1.634	0.97844	2.2765	2.1712	1.6011	0.2072	0.80003	1.4874	0.48366	0.93206	1.9605	1.6674	1.7003	3.0124	2.2114	-0.13006	3.1407	1.3013	0.74756	1.7507	2.0825	2.1114	2.2817	0.9362	3.3805	0.63703	2.0694	1.5388	0.60682	1.566	0.6923	1.8964	1.2917	3.9181	4.8376
-7.8927	-8.9363	-8.1118	-9.425	-8.1193	-9.9314	-9.693	-8.8935	-7.7332	-9.9183	-8.4502	-8.8669	-8.5865	-9.2302	-9.8319	-8.813	-11.034	-8.9592	-8.1529	-8.1548	-8.2748	-7.8952	-11.062	-9.2275	-10.116	-8.9109	-9.0925	-8.3058	-8.8324	-10.093	-8.0302	-8.5479	-7.7709	-8.6777	-8.9099	-8.2866	-9.3619	-9.8409	-10.746	-7.6506	-8.3856	-7.378	-10.953	-8.1694	-10.46	-9.0866	-9.4683	-8.5833	-8.5718	-9.3524
-3.2872	-3.3043	-1.0578	-2.1489	-1.0379	-2.5261	-2.9461	-1.5263	-2.8873	-0.73306	-2.2018	-1.8118	-1.9076	-2.0159	-2.699	-0.23263	-2.4562	-2.2175	-0.65316	-1.2341	-0.68629	-3.2066	-2.5419	-1.8883	-1.7505	-2.2923	-1.363	-1.6993	-1.0724	-1.3063	-2.6377	-1.6679	-2.6389	-0.085017	-0.68568	-0.554	-1.2284	-1.5902	-3.0797	-0.96339	-1.7435	-3.3205	-0.89565	-2.1611	-3.0487	-1.4591	-0.65311	-1.7667	-3.851	-1.4192
5.0876	4.6424	4.3988	5.5076	3.5471	4.9573	3.5117	4.7379	4.6244	3.6882	4.4595	3.1188	5.0082	4.0691	5.1772	5.4009	5.2347	6.7447	5.3928	5.7935	5.8144	4.945	7.9968	4.5708	4.153	5.7642	4.0406	4.3217	7.3266	4.8256	3.5124	6.1067	4.285	4.2624	4.63	3.8321	4.8123	3.8251	5.6167	3.7888	3.6065	4.0859	5.0086	5.6151	5.4855	5.6703	6.0672	4.9493	5.4979	3.0501
-20.64	-20.843	-20.86	-21.671	-21.283	-22.543	-22.02	-20.325	-20.351	-21.399	-21.663	-20.916	-20.637	-21.292	-19.915	-20.483	-19.612	-18.899	-20.524	-20.105	-20.573	-18.132	-19.257	-19.579	-20.879	-18.956	-20.285	-20.386	-20.884	-19.099	-21.851	-20.707	-21.229	-20.738	-18.846	-18.603	-21.274	-20.925	-20.972	-21.348	-21.533	-20.945	-21.579	-21.25	-21.5	-20.479	-20.467	-21.606	-19.455	-20.303
-14.936	-14.997	-13.399	-13.729	-16	-14.673	-14.656	-15.824	-13.845	-13.194	-16.073	-14.331	-13.479	-13.872	-12.743	-14.527	-14.727	-14.886	-13.878	-13.443	-12.37	-15.692	-13.057	-12.898	-12.904	-13.515	-15.049	-13.72	-14.877	-13.117	-12.926	-12.468	-12.417	-11.579	-14.206	-15.253	-15.04	-14.348	-12.41	-13.87	-14.551	-14.704	-14.37	-13.971	-15.055	-14.031	-12.09	-12.743	-14.535	-14.886
-12.704	-12.673	-13.188	-12.421	-12.764	-12.564	-13.706	-13.423	-12.936	-12.69	-13.003	-11.355	-12.929	-12.181	-14.672	-12.736	-11.426	-12.88	-12.305	-12.845	-12.98	-14.025	-13.714	-12.653	-11.424	-13.142	-14.395	-12.06	-13.039	-12.88	-12.267	-14.045	-12.574	-14.17	-12.732	-13.303	-13.328	-13.783	-13.034	-12.509	-13.764	-11.678	-12.305	-12.694	-11.994	-12.563	-13.245	-12.54	-13.063	-13.204
-4.6907	-2.2202	0.76747	-2.1264	-1.8427	-2.8568	-1.7854	-1.2043	-1.6035	-2.7639	-2.9062	-2.1527	-0.33396	-1.8447	-2.9063	-1.214	-0.025532	-0.68157	-0.12007	-0.77776	-1.184	-1.1922	-1.6827	-1.6172	-2.0136	0.71797	-2.4338	-2.0349	-0.86646	-0.83056	-3.1018	-2.4335	-1.4403	-1.7762	-0.46528	-2.5395	-3.1725	-2.7893	-2.2518	-2.9001	-1.4109	-3.3156	-0.93817	-2.1076	-2.2018	-1.9638	-2.6861	-1.7102	-2.2752	-0.94143
-2.6335	-1.681	-1.7813	-2.5279	-3.5013	-0.79535	-0.71319	0.055868	-1.247	-1.5449	-2.7205	-1.754	-3.5302	-2.539	-3.0855	-4.1348	-1.3233	-4.1052	-3.8057	-2.5463	-2.2741	-3.4224	-2.0917	-0.92055	-2.5643	-2.3392	-1.2589	-1.4139	-1.4514	-1.7783	-1.9927	-3.143	-1.8295	-0.88057	0.057237	-2.4329	-1.6979	-3.5435	-1.8001	-4.0265	-2.2932	-2.2704	-1.7374	-3.5897	-1.9855	-1.6395	-0.4395	-1.0136	-0.96805	-1.3798
-13.775	-14.638	-13.44	-15.29	-12.218	-15.36	-15.489	-13.723	-14.766	-14.301	-17.032	-13.071	-15.008	-16.686	-13.774	-14.077	-15.487	-14.501	-13.047	-13.687	-15.657	-14.536	-14.174	-15.677	-14.382	-14.318	-14.011	-14.584	-15.381	-15.31	-13.286	-15.264	-15.492	-15.927	-14.299	-13.986	-16.653	-14.878	-13.472	-15.408	-14.136	-14.858	-14.111	-13.842	-15.224	-15.964	-13.907	-14.7	-14.24	-14.78
-3.5329	-4.0828	-3.1902	-3.9845	-4.0309	-3.6897	-3.5257	-4.5523	-3.5581	-2.9903	-4.5099	-5.4603	-2.8642	-3.0773	-4.9306	-4.3063	-4.5306	-3.8537	-3.8063	-5.8021	-4.8679	-3.8489	-2.4794	-5.3154	-1.9748	-3.1011	-2.9015	-5.7079	-2.2578	-3.8734	-3.1069	-3.5202	-2.8771	-3.2939	-5.5729	-3.3688	-2.0374	-5.3458	-4.0332	-2.8302	-4.0493	-3.518	-3.4935	-3.1418	-3.7382	-2.3917	-1.8256	-4.3152	-3.056	-3.1528
-14.101	-14.112	-14.009	-14.959	-13.171	-12.23	-15.146	-14.055	-13.906	-15.73	-15.185	-15.017	-14.999	-14.052	-14.952	-14.505	-13.85	-14.269	-14.592	-15.021	-14.931	-12.891	-15.739	-13.923	-12.99	-15.257	-15.085	-15.251	-14.934	-13.672	-14.306	-13.638	-14.992	-15.084	-15.763	-14.432	-14.269	-14.682	-14.637	-15.07	-15.903	-15.28	-14.154	-13.961	-13.537	-14.169	-14.374	-14.933	-14.728	-14.428
-2.7479	-3.0285	-5.1562	-3.6489	-5.5865	-2.5622	-3.493	-1.5364	-3.5666	-2.7973	-3.3206	-2.4179	-4.0224	-3.3301	-4.1779	-3.208	-2.2579	-0.54642	-4.2632	-2.2123	-2.4423	-3.5884	-3.136	-2.784	-2.0346	-3.1969	-3.3232	-2.547	-3.4348	-2.9271	-2.6368	-2.5543	-3.9472	-3.0783	-3.5381	-3.1331	-3.7077	-3.8444	-2.8873	-3.5587	-2.181	-2.584	-1.8108	-3.4642	-2.6581	-4.8846	-3.4514	-3.5556	-3.2581	-2.9589
-3.2026	-1.7843	-0.77795	-1.0973	-1.467	-2.3276	-2.0456	-1.8256	-1.6062	-2.2776	-2.4992	-1.1101	-1.9057	-0.81645	-2.5655	-2.1188	-2.1432	-1.5303	-1.7292	-1.5143	-2.0363	-1.7604	-1.9142	-1.5064	-2.0224	-2.7685	-2.026	-1.4912	-3.089	-2.7152	-1.362	-1.6225	-1.7797	-0.41324	-1.4638	-1.0976	-1.7528	-0.61735	-2.5528	-1.3451	-3.194	-1.3095	-2.5675	-0.83942	-2.6946	-1.6171	-0.86718	-3.1561	-0.85566	-1.0932
7.26	8.691	7.9403	9.3037	8.9253	8.2326	7.4628	6.5471	9.0539	7.8134	8.406	6.8748	6.1249	7.4224	7.3921	7.8655	7.2632	8.1499	7.176	8.0568	8.6207	7.1225	8.9921	6.5014	9.4581	9.3643	7.7765	8.5024	8.3666	7.9467	7.4515	7.5143	8.2614	8.789	9.0481	7.7287	8.7894	7.3527	9.1989	8.4294	6.8447	7.5479	7.4082	8.4348	5.6957	7.2103	7.3828	8.2524	6.9708	10.125
-5.4882	-5.4282	-5.9282	-5.9288	-4.9444	-6.6989	-5.2132	-6.7083	-6.6481	-6.4654	-6.2026	-6.7596	-7.3304	-5.8925	-5.1457	-6.2256	-6.1759	-6.356	-5.1603	-6.4268	-6.0009	-6.8052	-5.4195	-7.8836	-6.0869	-7.1528	-6.4401	-5.559	-5.3461	-6.208	-6.0461	-7.7024	-5.6363	-8.406	-7.131	-7.5788	-6.1301	-6.1668	-5.9244	-6.5189	-6.9329	-6.7812	-7.4624	-7.4825	-6.5598	-6.4269	-6.4374	-8.0206	-5.9442	-4.4267
-10.286	-10.87	-10.099	-10.378	-12.298	-11.818	-11.739	-11.879	-11.869	-11.534	-11.031	-12.126	-12.337	-11.125	-11.948	-11.375	-10.876	-11.511	-10.352	-12.428	-10.401	-12.467	-10.92	-12.139	-11.779	-10.236	-12.097	-12.323	-10.622	-11.07	-11.995	-12.739	-13.108	-11.984	-11.158	-10.586	-11.103	-11.136	-13.263	-9.1491	-12.814	-12.162	-10.791	-10.531	-12.723	-12.019	-12.479	-10.475	-11.011	-11.202
-11.361	-10.974	-11.758	-9.9602	-12.627	-12.46	-11.089	-12.861	-10.666	-11.97	-10.863	-13.298	-11.94	-11.181	-11.711	-10.448	-11.899	-10.582	-10.712	-11.616	-12.364	-12.109	-11.47	-13.189	-12.512	-11.395	-12.619	-12.49	-11.713	-12.518	-11.896	-13.034	-11.46	-11.104	-11	-12.521	-12.65	-12.43	-11.387	-13.007	-11.184	-12.882	-11.053	-10.991	-12.091	-12.172	-11.616	-11.424	-12.915	-11.222
5.7966	4.3557	6.4136	4.5677	4.8232	4.3848	4.9131	4.2371	3.8896	5.5615	5.267	3.9429	5.4973	3.7373	3.8003	4.7074	5.419	5.4895	4.874	5.9488	5.4958	4.0884	3.8419	5.8803	4.5853	4.2448	6.5091	4.5982	5.2325	7.1635	4.6899	4.9492	5.4579	5.3213	5.0835	6.2874	6.4004	4.3929	5.3089	6.4533	5.7217	4.448	5.6925	3.4681	6.3685	5.3632	5.9489	3.5445	5.5479	5.4517
-9.406	-9.6321	-9.7131	-8.4335	-8.9365	-9.9899	-9.426	-8.7901	-9.445	-8.5891	-10.18	-9.35	-9.1944	-8.0144	-9.0947	-7.8741	-7.8054	-9.3728	-10.185	-8.7926	-7.9641	-9.1832	-8.9102	-9.2726	-9.6673	-9.2453	-9.023	-9.9341	-9.3318	-9.5586	-9.8209	-10.519	-9.1562	-9.2283	-10.093	-10.209	-7.4245	-9.4631	-9.1181	-7.9403	-12.112	-9.1116	-9.4455	-9.0778	-10.526	-9.0009	-9.8306	-9.4016	-8.9902	-9.2128
-12.959	-14.758	-15.028	-13.843	-12.686	-14.363	-15.134	-14.413	-14.783	-15.198	-13.808	-14.55	-14.403	-15.461	-15.306	-15.613	-14.58	-13.59	-15.174	-13.591	-15.461	-14.453	-14.964	-15.507	-14.683	-13.379	-15.074	-13.697	-13.53	-15.797	-14.578	-14.325	-13.254	-14.09	-14.45	-15.225	-13.663	-16.317	-14.928	-13.632	-13.549	-15.946	-14.642	-14.949	-14.41	-14.073	-15.963	-14.183	-14.325	-15.56
-21.317	-23.073	-24.463	-21.053	-22.873	-21.141	-22.965	-21.044	-22.949	-22.885	-22.346	-21.597	-20.379	-22.905	-23.719	-23.022	-23.715	-22.302	-21.876	-20.703	-22.189	-23.24	-24.082	-22.141	-23.508	-23.171	-21.279	-22.83	-20.608	-22.641	-21.547	-21.163	-23.121	-23.335	-24.269	-22.666	-22.83	-22.639	-24.066	-21.885	-22.285	-22.719	-22.744	-20.955	-21.207	-21.385	-22.322	-23.031	-21.54	-22.665
-3.5079	-4.6129	-4.5169	-5.017	-4.7289	-5.3957	-5.1859	-4.4841	-4.1289	-2.7825	-6.215	-5.6309	-4.9604	-4.1128	-3.5231	-3.7342	-5.6899	-3.4038	-5.8042	-4.1888	-4.131	-2.4571	-3.6131	-4.9628	-3.8456	-4.8701	-5.251	-4.7308	-3.9318	-3.8184	-5.0893	-5.244	-2.8793	-3.2937	-5.6565	-4.9704	-4.7475	-4.8948	-2.4791	-4.1237	-3.0433	-4.053	-3.8834	-4.1312	-5.0759	-3.8942	-3.7658	-3.6574	-6.4641	-5.1245
-2.5178	-2.2595	0.17485	-1.2218	-1.3813	-1.4218	-1.0183	-1.0972	-1.3445	-1.3948	-1.8081	-0.59586	-0.038013	-1.9134	-1.4065	-0.3728	-2.6189	-1.4505	-0.6623	-0.034513	-3.2028	-1.9564	-1.3203	-0.77477	-1.4253	-0.88597	-2.3305	-1.4527	-0.13459	-1.7398	-2.7496	-0.86658	-1.8633	-2.1985	-0.47548	0.13964	-0.91005	-0.33404	-1.5104	0.40259	-0.91405	-0.0023044	-0.87369	-2.1234	-0.35266	-0.8614	-0.98336	-0.75511	-1.3356	-0.54979
-14.694	-14.204	-14.587	-16.006	-15.129	-15.272	-16.051	-14.904	-15.465	-16.246	-13.648	-14.743	-14.481	-15.055	-14.336	-15.928	-13.937	-13.647	-15.534	-14.731	-14.838	-12.625	-14.099	-12.835	-15.433	-14.759	-14.598	-14.209	-14.274	-16.616	-13.772	-14.668	-12.847	-15.144	-14.721	-14.569	-14.319	-15.681	-13.336	-13.207	-14.583	-14.225	-14.412	-14.318	-13.083	-14.655	-16.316	-13.052	-15.844	-11.961
1.546	-0.71843	-0.48699	-1.0155	-1.0912	-0.056031	-1.9679	0.51636	-0.97635	1.0324	1.0747	0.10973	-0.44697	-0.86641	2.0539	-0.05748	-2.375	-0.55187	-0.38731	-0.22738	-0.70529	0.33102	0.17089	0.12538	-2.0708	-1.4251	-1.67	-0.047571	0.41768	-0.13928	-0.72096	1.4923	-0.56212	-1.1568	-0.56791	-0.32148	-0.80682	-0.24935	-0.39873	-0.66076	-2.0428	0.76423	-0.27977	0.82631	-1.2469	-0.24767	-1.0779	-0.055863	-1.4889	0.13817
-1.6098	-1.0008	-0.082845	-0.54444	-1.0904	0.84486	0.63253	0.49047	-0.86756	-0.28081	0.52913	1.9289	-0.66556	-0.18462	-1.9301	-0.28549	-0.24171	-0.9582	-0.13008	-0.092196	-1.1287	0.88124	-0.92892	1.0685	-1.4112	0.87096	-2.2906	0.5431	0.86893	0.13962	-0.29021	-0.26713	-0.20756	-0.68223	0.89469	1.469	-0.99338	-0.13539	-0.40509	0.0045234	0.83647	-0.9875	-0.83596	-0.40436	1.5613	-0.24724	-0.83062	-0.59788	-0.24376	0.68601
3.599	2.3117	1.6421	0.45896	1.0494	0.74348	1.7798	1.7835	0.19028	0.60908	2.8254	2.275	1.0249	-0.70316	0.2531	1.1402	1.5767	2.5303	2.9123	0.46898	2.0483	1.9286	2.0671	0.7865	2.9725	3.1592	1.7624	1.0392	0.64944	1.5069	0.81017	3.3696	-0.070449	2.7687	0.37719	1.6881	1.9062	1.5268	2.3522	0.82288	0.65748	2.8683	1.6796	2.8866	1.7525	4.0264	2.1633	1.6927	1.3259	1.6396
-6.485	-5.3967	-5.2288	-5.4156	-5.9836	-5.2489	-3.5453	-5.6416	-5.268	-5.4478	-5.2788	-4.829	-5.6544	-4.5518	-5.5215	-4.1787	-5.0028	-4.5883	-4.7064	-6.1491	-5.5342	-4.4237	-5.6956	-4.1217	-4.6787	-4.9814	-3.9935	-5.5567	-5.703	-4.2006	-5.0385	-5.4335	-6.057	-6.0354	-6.5162	-6.0254	-7.061	-5.6115	-4.9986	-6.0528	-4.8837	-7.2722	-4.5621	-6.6407	-5.9443	-5.4611	-6.7599	-6.5836	-5.1818	-5.4124
-8.0919	-10.289	-10.658	-8.8142	-9.6427	-8.5051	-8.4642	-9.5689	-8.942	-9.3239	-7.9936	-10.93	-8.5846	-7.9978	-8.1072	-6.3785	-10.323	-8.7393	-9.533	-7.9951	-8.1478	-10.118	-8.5834	-8.0765	-9.1462	-8.0942	-8.3022	-7.008	-8.6279	-7.4918	-9.007	-10.839	-9.0674	-9.8878	-8.7233	-6.6865	-10.805	-9.7024	-9.2487	-9.2918	-11.168	-9.4009	-9.9652	-9.9949	-8.3633	-8.5932	-10.165	-10.142	-9.0319	-8.5041
-2.2074	-1.7105	-0.15443	-1.9081	-0.79098	-1.9728	-1.1676	-0.68569	0.00015947	-2.355	-0.12172	-2.3989	-1.6891	-2.5905	-0.67236	-1.2383	-1.8249	-1.6046	-1.767	-1.0925	-2.3059	-0.016186	-2.0285	-0.99156	-1.8588	-1.8865	-1.8522	-1.7167	-0.092951	-3.0022	-0.38492	-1.6683	-2.5882	-1.2516	-1.0087	-3.0724	-0.22318	-1.7668	-1.6456	0.25393	-1.5386	-1.5745	-1.97	-1.5042	-1.1457	-0.26166	-1.7168	0.70548	-0.12119	-1.3953
-4.0496	-4.179	-4.1972	-1.9428	-2.8868	-3.1799	-2.6688	-3.0224	-3.0286	-3.9524	-3.1668	-2.8369	-1.4013	-2.371	-3.6987	-3.2451	-2.1523	-4.2522	-3.907	-3.9261	-3.47	-3.3821	-3.1793	-2.4539	-3.0686	-1.8948	-3.7035	-2.4639	-2.3672	-3.5648	-1.4155	-3.3574	-3.2949	-3.6226	-4.6769	-4.2501	-3.9257	-2.6539	-3.0365	-2.9488	-1.6609	-3.1712	-4.479	-2.6031	-4.9576	-2.7619	-2.7253	-4.061	-2.647	-2.8012
-2.0235	-3.1735	-2.7733	-4.3033	-2.9993	-2.794	-4.188	-1.994	-1.1594	-4.4434	-1.288	-1.9046	-2.7325	-3.1626	-2.6216	-4.0756	-2.3973	-2.8282	-3.4307	-3.5394	-4.9681	-4.3159	-2.2115	-1.0752	-3.3022	-5.0946	-4.2135	-3.7113	-3.5455	-3.5215	-3.5791	-3.2335	-2.362	-2.5142	-2.0263	-1.8227	-2.7836	-2.0464	-3.4348	-2.2456	-4.6559	-3.6737	-2.7529	-2.4914	-3.3389	-4.4595	-4.5357	-3.3008	-3.445	-5.0251
1.1691	2.1156	-0.16181	1.4409	0.034065	0.25197	2.4353	0.70402	3.0089	1.5426	2.4783	-0.45975	-0.064914	1.0354	2.293	1.1802	2.3177	2.4661	1.231	1.0193	0.76241	0.90483	2.2688	1.774	1.7254	3.1965	1.6711	2.3444	0.8118	0.59086	1.2996	0.98073	1.0643	1.8452	2.5433	2.9517	1.2632	0.37846	2.513	1.5367	1.3062	2.4741	2.393	2.0811	0.48335	0.38938	3.0096	3.7957	0.95743	2.0109
-12.797	-14.034	-14.692	-13.628	-12.041	-11.812	-14.118	-12.328	-12.139	-13.9	-13.122	-14.533	-13.94	-11.771	-12.917	-13.801	-11.477	-13.439	-14.205	-13.286	-12.395	-10.429	-13.828	-13.842	-13.162	-13.595	-13.378	-13.754	-12.811	-13.871	-14.111	-14.797	-14.15	-13.075	-13.221	-12.827	-13.026	-10.819	-14.407	-14.417	-12.593	-12.025	-12.172	-13.464	-11.987	-12.986	-12.329	-13.317	-12.912	-13.942
-1.0977	0.79615	-0.42234	-0.028535	-0.30162	1.6165	0.058478	-0.39038	-1.236	-1.2645	0.049911	-0.79041	-0.12453	0.62619	0.067995	-0.23634	0.55396	0.59199	-0.1622	-0.095476	0.21772	-0.74498	-0.73146	-0.55561	-0.43126	0.39998	0.1378	0.086548	0.89738	-0.90879	-0.15511	-1.3425	-0.58034	0.73979	-1.328	-0.86515	-0.74153	-0.11187	0.35401	-0.12756	0.036241	-0.39106	-0.33417	-0.079104	0.086096	0.26935	-0.031204	-1.2767	-1.1974	-1.6138
-10.37	-8.8703	-11.351	-9.7735	-10.751	-10.685	-12.47	-11.218	-9.2591	-9.5972	-10.527	-11.675	-11.633	-12.476	-10.342	-11.15	-11.45	-12.999	-9.5057	-10.751	-9.2895	-10.847	-12.604	-8.6032	-9.3928	-10.857	-11.644	-12.098	-11.742	-11.107	-10.545	-10.827	-11.724	-11.382	-9.6973	-11.054	-10.329	-12.328	-10.585	-10.152	-9.8128	-12.107	-11.384	-9.0172	-11.155	-11.196	-11.533	-10.398	-12.382	-11.113
0.23884	-0.44911	-0.39064	0.85874	1.4303	0.54825	-0.93	-1.2424	-0.92614	-0.21214	-0.11816	1.2061	-1.2978	-0.87495	1.2396	0.83669	-0.020788	-0.56835	-0.74055	1.0411	0.86047	-0.43254	-0.69918	-0.17581	-1.5884	0.33931	1.1825	-0.80246	-0.86823	-0.017158	-0.26404	0.27105	1.6256	0.34884	0.41443	-0.51594	-1.2775	-0.6934	0.31578	-0.5319	0.48486	-0.14941	0.0061007	-1.4247	-0.52706	-0.62267	-0.64158	1.1384	0.90346	0.0067828
-11.637	-11.062	-10.363	-12.062	-11.305	-11.047	-11	-11.17	-11.147	-12.03	-12.738	-12.332	-10.397	-11.422	-12.039	-10.487	-9.8987	-9.0189	-11.118	-11.844	-9.4428	-11.737	-13.016	-11.491	-10.91	-12.231	-11.915	-12.533	-11.024	-12.63	-10.671	-12.266	-12.327	-10.92	-11.779	-12.522	-12.846	-10.557	-11.42	-12.381	-10.955	-11.507	-12.565	-10.667	-9.9241	-10.819	-10.831	-11.622	-12.312	-12.803
-3.5586	-4.4847	-3.7332	-3.6328	-2.3263	-6.068	-4.0461	-3.111	-6.002	-3.2753	-1.9958	-4.6251	-4.7776	-2.6446	-3.8694	-3.0242	-4.6198	-3.7846	-4.6177	-2.4235	-3.2037	-4.5589	-4.3855	-5.4468	-4.7434	-3.4124	-5.2825	-5.7106	-3.6959	-5.8503	-5.2434	-5.5888	-5.3096	-3.1899	-3.798	-4.4524	-3.9573	-3.6856	-5.1899	-3.1379	-3.0567	-4.92	-3.3814	-4.7704	-5.9463	-4.147	-3.5083	-5.0862	-3.7831	-4.2614
-2.2077	-3.8943	-2.7585	-4.1004	-1.6194	-4.3779	-4.8529	-2.8259	-5.1386	-4.0521	-3.4384	-4.34	-3.2494	-1.4338	-3.8536	-4.4126	-3.2471	-2.7874	-3.158	-2.5522	-5.1901	-3.866	-5.8208	-3.8352	-2.8619	-5.0772	-4.8717	-3.6766	-2.5813	-2.3638	-3.295	-3.426	-3.597	-4.3486	-2.4371	-5.9246	-3.8303	-3.3885	-2.9308	-5.4602	-4.0243	-3.5978	-3.2184	-2.5311	-5.2267	-2.3614	-5.1999	-2.3187	-4.4521	-3.7638
1.3643	0.19351	-0.18529	0.076564	-0.39375	-0.69104	-0.66489	0.86782	1.9585	0.10172	0.61465	0.10186	0.41769	0.78157	-0.48863	-0.45373	-0.33824	-0.37285	0.43737	-0.65061	-0.41601	-2.1487	0.57824	0.89349	-1.7106	-0.70624	-0.40086	0.034255	0.072693	0.020549	1.2868	-0.82399	0.035913	1.3423	-1.2655	0.94721	0.44858	-0.40876	-0.02171	0.84761	0.21288	-1.0724	0.24392	1.0829	-1.2833	0.060794	0.9472	0.053919	0.039386	-0.9837
-13.137	-14.138	-14.303	-12.972	-12.686	-14.743	-12.967	-11.91	-13.292	-14.086	-13.772	-11.518	-13.627	-12.138	-13.291	-11.636	-12.027	-12.334	-13.617	-11.978	-14.922	-13.947	-13.307	-12.37	-13.574	-12.899	-13.207	-12.018	-13.79	-13.262	-13.783	-13.158	-12.616	-14.157	-12.748	-11.295	-12.897	-14.284	-14.2	-12.238	-12.096	-13.871	-13.306	-12.406	-13.812	-11.746	-13.26	-13.179	-13.632	-15.449
-11.753	-13.021	-12.941	-12.532	-11.122	-12.618	-12.177	-11.944	-12.529	-12.353	-12.644	-11.439	-13.923	-12.583	-14.049	-12.746	-12.29	-12.036	-11.415	-13.482	-11.709	-12.734	-13.646	-14.047	-13.284	-13.701	-14.227	-13.841	-13.21	-12.525	-13.636	-12.479	-12.529	-13.887	-11.99	-13.252	-13.634	-14.879	-14.441	-14.702	-13.217	-13.207	-12.98	-13.797	-13.181	-12.54	-14.13	-12.474	-13.829	-14.033
-11.556	-10.336	-11.667	-11.032	-12.895	-11.255	-10.61	-11.658	-11.487	-11.627	-10.932	-10.628	-11.172	-10.478	-10.635	-9.6115	-9.0945	-10.019	-11.569	-8.8169	-10.417	-9.8241	-11.579	-11.779	-11.376	-12.008	-11.584	-10.974	-11.954	-11.055	-10.487	-11.705	-11.317	-11.486	-9.5252	-9.9746	-9.7213	-9.475	-11.492	-11.219	-11.789	-10.412	-11.27	-9.6888	-10.893	-11.283	-11.315	-12.699	-11.185	-9.0438
-8.773	-9.16	-9.6968	-8.3686	-8.7401	-8.72	-9.5793	-9.9367	-8.1431	-9.2589	-10.076	-10.034	-7.7977	-9.4818	-9.8181	-10.377	-8.7501	-9.0069	-8.4875	-9.3301	-8.7249	-8.2289	-9.5985	-10.009	-10.493	-8.6753	-9.6257	-9.8512	-10.389	-10.308	-9.371	-9.821	-9.8286	-9.3581	-7.2719	-9.047	-9.8473	-9.2549	-9.5323	-7.9878	-9.0594	-9.4482	-8.6295	-9.523	-9.1121	-8.6626	-7.3677	-9.0602	-9.5922	-9.9122
-11.264	-9.5859	-11.53	-11.566	-10.772	-9.4811	-11.207	-10.763	-10.5	-11.487	-10.77	-11.979	-10.818	-10.474	-11.67	-11.084	-9.2414	-9.8037	-11.011	-10.072	-9.6893	-11.146	-10.925	-13.268	-10.56	-10.837	-10.416	-9.5072	-9.4483	-13.178	-11.83	-9.4477	-11.935	-12.278	-10.064	-11.648	-10.046	-9.2544	-10.883	-11.325	-12.314	-10.257	-10.18	-10.951	-10.967	-11.034	-10.863	-11.351	-10.419	-12.264
-4.6452	-3.2425	-3.2149	-3.2165	-3.5195	-3.9526	-1.4905	-3.2057	-3.4771	-2.8572	-2.4276	-3.0198	-3.4841	-2.4984	-4.1655	-3.8714	-2.8508	-4.5618	-1.799	-5.2026	-3.5041	-3.9941	-1.0365	-2.8199	-4.3573	-4.485	-3.1569	-5.0602	-4.9079	-2.6604	-5.0357	-2.4008	-3.816	-1.9331	-2.1369	-2.4089	-3.2823	-2.8907	-4.1677	-2.9641	-4.7101	-3.6989	-2.3977	-4.236	-2.5351	-2.3422	-3.5583	-3.5082	-3.6514	-2.7462
-21.219	-23.118	-21.477	-22.315	-22.086	-22.242	-22.292	-22.23	-23.395	-21.934	-21.641	-24.044	-23.223	-21.616	-20.712	-20.784	-22.553	-22.524	-21.007	-23.207	-22.056	-21.781	-22.18	-22.262	-22.4	-20.973	-23.873	-22.216	-22.063	-21.285	-22.275	-22.838	-22.539	-23.359	-23.233	-21.416	-22.099	-23.05	-21.645	-23.394	-22.639	-22.273	-23.391	-21.764	-22.223	-20.61	-22.32	-21.524	-22.575	-21.669
-0.5077	2.4695	2.1729	0.97381	-1.744	0.74163	0.89053	1.4437	3.2906	2.0686	0.39704	2.1315	3.3462	1.0396	1.3234	2.5757	0.15864	1.1451	1.0788	1.2914	3.0504	2.4151	2.4922	1.1926	0.82242	1.7239	2.1044	1.3605	2.0321	2.2782	1.4225	-0.43159	3.3705	1.5052	0.010078	1.3765	3.1098	1.5579	1.926	2.2519	2.8543	2.4803	-0.069642	1.6934	2.2303	1.4226	-0.29732	0.57308	3.2948	2.2406
-12.354	-12.555	-10.134	-10.729	-10.462	-12.513	-11.213	-10.949	-10.069	-11.765	-13.097	-11.843	-9.3683	-10.631	-10.429	-11.336	-11.627	-10.149	-11.623	-11.011	-11.903	-12.097	-11.478	-11.186	-11.984	-10.247	-11.592	-10.661	-12.371	-11	-12.472	-12.86	-10.385	-12.997	-10.734	-11.656	-11.769	-10.803	-10.507	-10.589	-12.092	-11.631	-11.375	-10.537	-12.609	-10.226	-10.407	-10.869	-12.957	-10.951
3.2939	5.7442	4.6368	5.2283	5.987	4.4527	3.0528	4.2748	5.1705	3.0585	4.261	4.5352	4.2604	3.9325	5.9204	2.7681	4.12	4.3742	4.5409	5.1303	5.6334	4.3679	4.0508	4.644	3.8464	5.4954	6.7681	4.6663	6.4049	4.2254	4.0545	4.7578	5.368	5.4817	4.5567	4.6273	5.5935	5.1702	4.4365	3.6999	2.6509	4.168	4.1791	4.4049	3.2	4.3978	4.1421	4.594	4.0039	3.4573
7.6656	7.0794	7.186	8.1347	8.3257	9.6423	7.5403	9.6221	8.2815	7.1481	9.1722	8.4594	7.7594	8.73	8.8963	7.2097	8.4502	8.1963	8.7447	7.2731	7.3083	8.8947	9.507	9.4221	6.4191	7.4399	8.3536	7.4422	7.9839	6.9913	8.6942	6.9186	7.8986	9.8657	8.6392	7.9496	7.3654	8.5162	7.5374	7.6871	8.3529	6.5673	6.9514	8.8458	9.0633	8.72	5.9503	8.2249	8.4308	8.5812
-0.32033	-1.4712	-1.0236	-1.1015	-1.7856	-0.20889	-2.7189	-1.098	-0.15434	-1.3577	-1.1077	0.18303	-1.113	-2.8695	-0.80281	-0.62464	-0.18851	-2.4298	-0.53052	-1.9754	-2.7835	-2.4564	0.71002	0.1458	0.012675	-0.067608	-0.73068	-0.45497	-1.6481	-2.3486	-1.0658	-2.5718	-1.3863	-1.6199	-2.6786	-1.6928	-1.4236	0.22447	-1.9413	-1.5495	-0.41376	-1.5928	-1.8578	-0.050864	-1.4471	-0.99305	-1.0634	-2.8063	-1.9059	-1.9305
-6.2871	-5.5669	-4.4558	-6.4593	-5.8588	-5.282	-5.6404	-6.6772	-8.161	-6.7427	-4.857	-6.4472	-5.9611	-6.0284	-6.9081	-6.8664	-6.5941	-7.067	-6.8713	-7.5161	-6.2106	-4.8102	-5.9329	-6.8912	-6.6243	-6.4442	-5.2103	-6.1964	-6.0728	-5.6972	-4.9514	-6.1336	-6.1531	-6.0343	-6.0455	-5.4547	-5.458	-6.0587	-7.638	-6.0947	-6.5435	-6.7056	-6.7497	-6.542	-7.6718	-7.2449	-6.0197	-6.6301	-5.1508	-5.0324
-5.1019	-3.712	-3.9828	-4.3129	-4.3522	-4.097	-2.0026	-4.1746	-3.885	-2.181	-3.8728	-3.5348	-3.0662	-2.5831	-2.267	-4.3885	-3.9195	-2.2583	-3.4862	-2.1546	-3.6996	-3.1633	-3.3676	-1.7914	-3.171	-3.1006	-3.1155	-2.4894	-3.8509	-3.9768	-2.2097	-3.0913	-2.587	-2.6364	-4.0466	-4.6094	-1.9318	-3.5162	-2.4519	-4.2246	-2.7725	-4.8103	-4.2047	-4.4343	-2.3305	-3.1143	-4.1727	-2.6092	-2.4556	-3.5915
-7.539	-12.1	-11.698	-10.536	-10.203	-11.253	-11.145	-9.8924	-12.157	-11.027	-11.485	-11.324	-10.528	-11.682	-11.618	-12.043	-11.412	-9.9899	-10.065	-10.861	-11.152	-10.595	-11.459	-10.929	-10.589	-11.639	-11.292	-11.486	-13.222	-11.163	-10.105	-10.24	-11.739	-11.12	-11.006	-10.153	-9.751	-10.299	-10.697	-10.436	-9.0204	-10.81	-12.201	-10.867	-9.9057	-12.549	-10.262	-10.549	-10.999	-11.831
-1.4651	-0.5992	1.4351	-0.30362	0.46613	-0.19606	0.21975	0.032598	-0.82678	-0.58294	-1.0028	-0.37458	-0.086294	1.2759	1.1327	1.7797	-1.4827	0.68893	-0.52141	-2.1623	-0.24984	0.2895	0.045519	-0.92586	1.7886	0.28536	0.49906	0.97398	-0.22534	0.71407	1.4467	-0.37412	-0.75037	0.57677	0.53202	0.40861	-0.81187	0.14968	0.13188	-0.54654	0.040623	-0.57806	-0.67885	0.31226	-0.89082	-0.6027	-0.33711	-0.41383	0.17382	0.96823
-12.967	-12.379	-12.288	-14.285	-13.727	-13.361	-14.251	-12.381	-16.196	-13.732	-12.169	-13.016	-13.197	-12.952	-13.217	-12.732	-12.778	-12.632	-14.349	-14.67	-13.893	-13.008	-12.61	-14.493	-14.46	-14.878	-14.212	-12.952	-13.39	-12.353	-13.797	-13.112	-13.321	-12.797	-13.833	-12.922	-12.498	-12.41	-12.836	-12.775	-11.504	-14.24	-13.081	-13.479	-14.647	-13.027	-11.808	-12.074	-10.764	-14.516
-2.349	-3.2166	-3.1075	-2.1575	-2.7382	-3.5013	-2.6433	-1.9754	-2.2736	-3.4744	-3.1689	-1.7496	-3.7738	-2.3394	-3.6216	-2.9926	-1.5832	-3.7736	-3.0561	-2.6011	-3.0803	-1.5336	-2.1912	-2.3781	-3.2204	-2.0021	-2.758	-3.1334	-2.0626	-3.5146	-2.4799	-2.9405	-2.0281	-1.2185	-1.8907	-2.4972	-1.871	-4.0399	-3.327	-3.2473	-2.0358	-2.9951	-3.4834	-3.1178	-4.055	-2.4367	-1.1101	-2.758	-2.3193	-2.4127
8.5422	9.4263	9.7569	10.886	10.175	10.25	9.7861	10.854	10.101	10.371	7.3053	8.8713	9.3051	10.304	8.2671	9.263	9.4045	9.3853	9.9612	9.8842	11.014	10.312	9.1334	9.814	7.7228	9.3884	10.237	7.8821	10.906	10.429	8.6426	9.8615	9.4527	9.5317	10.396	11.076	10.307	9.4366	9.6771	9.9954	9.1315	10.62	10.006	7.9698	10.555	11.129	9.8181	7.254	9.4667	10.015
-10.838	-12.526	-11.606	-9.654	-12.116	-12.819	-12.241	-11.914	-11.616	-12.026	-10.963	-10.682	-11.314	-12.389	-11.095	-11.393	-12.801	-10.255	-11.864	-11.548	-12.501	-12.281	-11.201	-11.666	-11.749	-12.54	-12.181	-11.815	-12.469	-12.652	-12.291	-10.494	-10.143	-11.358	-12.181	-11.382	-11.436	-10.867	-10.348	-11.296	-9.6519	-12.021	-11.128	-10.532	-11.558	-10.973	-12.597	-11.461	-11.282	-11.201
-6.447	-7.7007	-6.0877	-5.4208	-7.6759	-6.7049	-5.6511	-6.4405	-6.5748	-7.0519	-6.5958	-5.6987	-6.1662	-5.3844	-6.3887	-5.8477	-5.7442	-6.1192	-6.9315	-7.4048	-5.6154	-6.852	-5.8179	-6.5137	-6.9978	-7.1634	-6.8984	-6.4414	-5.9935	-7.6476	-6.9362	-6.806	-5.2498	-5.3665	-5.0524	-4.4168	-7.6784	-8.4489	-6.8427	-5.7734	-5.6635	-6.6587	-6.6848	-6.2423	-7.5028	-4.6767	-6.6475	-6.2198	-5.2762	-7.2262
-13.924	-16.579	-13.547	-13.492	-14.82	-13.183	-14.008	-14.208	-15.027	-14.9	-13.614	-14.506	-14.004	-16.36	-14.105	-15.257	-14.886	-13.68	-12.842	-14.012	-13.344	-16.044	-16.41	-14.17	-14.658	-14.657	-13.34	-14.313	-13.938	-12.767	-14.961	-14.919	-13.971	-13.791	-15.814	-13.516	-14.776	-14.226	-13.305	-14.127	-13.912	-13.028	-15.247	-13.771	-15.093	-13.503	-14.798	-14.974	-15.602	-15.262
-3.6853	-1.1416	-1.7795	-2.7842	-2.2379	-3.692	-1.0996	-0.97292	-2.2922	0.0052632	-0.88904	-2.1774	-1.8618	-0.73672	-1.2226	-2.6946	-3.6501	-3.586	-3.183	-3.0942	-1.9964	-2.7884	-3.5067	-4.2655	-2.1846	-2.2799	-3.9508	-2.6549	-1.5892	-1.8076	-2.0604	-2.6806	-2.7856	-2.6513	-3.9437	-1.7527	-2.2272	-0.42652	-3.7204	-2.259	-1.7529	-1.3287	-2.4022	-3.6708	-2.3152	-0.67019	-3.1673	-4.7344	-2.5016	-2.673
-14.711	-14.696	-14.689	-14.929	-15.178	-15.835	-13.6	-15.5	-14.477	-14.56	-13.207	-13.898	-13.757	-15.135	-16.325	-14.26	-13.532	-16.062	-13.514	-15.496	-14.399	-14.807	-15.185	-14.878	-13.35	-15.565	-14.676	-14.497	-15.338	-14.084	-15.061	-16.672	-14.773	-14.049	-13.926	-13.42	-16.46	-16.587	-14.086	-13.987	-13.867	-15.735	-13.243	-15.018	-15.191	-14.188	-14.725	-13.756	-14.159	-14.564
6.2465	6.295	3.9941	6.2903	4.6116	3.0905	5.9457	5.2384	6.7454	6.713	5.8914	4.6959	5.6218	6.0176	4.6115	4.6704	5.6225	4.7978	5.4566	5.1869	4.9618	4.2759	5.6571	5.4698	6.2347	6.1556	4.9257	5.1308	4.476	5.4143	6.2626	5.0395	6.2704	4.8366	5.1125	6.0616	4.2788	4.5212	4.3462	3.6162	4.4663	7.8925	5.4905	4.4763	5.6092	5.5276	5.5964	5.0767	5.0267	6.8305
-20.622	-20.565	-20.354	-18.918	-19.824	-21.392	-20.401	-19.339	-20.617	-20.911	-22.602	-21.78	-19.915	-21.226	-20.758	-21.042	-20.737	-21.235	-21.209	-21.16	-21.797	-21.928	-21.434	-21.528	-21.464	-22.376	-20.763	-19.72	-21.867	-20.767	-20.353	-20.896	-21.724	-21.429	-21.194	-19.408	-20.313	-20.18	-19.649	-20.103	-20.069	-20.729	-21.363	-20.774	-20.649	-21.392	-21.795	-22.12	-21.526	-20.778
-10.402	-13.495	-12.593	-14.706	-11.915	-13.244	-12.435	-13.276	-14.531	-11.784	-13.001	-12.187	-11.759	-12.798	-14.146	-13.294	-13.339	-11.774	-10.719	-11.976	-12.792	-13.097	-13.545	-12.291	-11.868	-11.914	-13.494	-12.154	-11.587	-11.5	-11.573	-13.736	-12.456	-12.837	-12.023	-11.46	-12.953	-11.579	-11.712	-12.28	-13.957	-12.827	-11.67	-11.593	-13.039	-12.298	-13.664	-13.331	-13.642	-11.866
-1.7896	-0.59211	-1.164	0.58007	-0.71436	-0.79305	-2.1823	0.23865	-1.8864	-2.1166	-1.2785	-1.5881	-1.0778	-2.3447	-0.49136	-1.5764	-1.7856	-2.1153	-2.3235	-1.3217	-1.6221	0.32054	-0.59019	-1.7199	-1.3255	-2.0019	-2.2041	-0.89305	-1.3857	-2.5737	-2.3942	-2.0603	0.42552	-1.0701	-2.3138	-2.0421	-2.3908	-2.0191	-2.0889	-1.1399	-2.335	-2.7875	-0.55898	-0.61952	-0.69357	-1.7991	-1.7396	-1.6637	-0.14727	-0.60831
-13.863	-14.953	-14.029	-13.794	-11.896	-14.093	-14.914	-13.04	-14.54	-13.138	-14.194	-13.773	-14.418	-14.609	-14.535	-13.989	-14.352	-14.218	-13.787	-14.301	-15.28	-12.395	-15.124	-14.614	-11.611	-13.515	-13.671	-13.854	-12.604	-14.879	-15.303	-12.335	-15.239	-13.653	-13.871	-14.919	-13.02	-14.802	-13.795	-15.434	-13.858	-13.731	-13.539	-13.485	-12.804	-13.454	-13.772	-15.061	-13.876	-13.289
-8.2423	-5.0894	-8.3259	-7.9619	-8.2214	-8.433	-7.7938	-5.8721	-8.4406	-6.8245	-8.6394	-6.9325	-6.2899	-8.4738	-6.0648	-7.0729	-7.6729	-8.5628	-7.7034	-5.6543	-7.1179	-8.3664	-7.7108	-7.283	-7.6861	-6.5738	-7.8101	-7.9975	-6.6838	-10.27	-7.6309	-7.0427	-7.2467	-6.6531	-7.1403	-8.8328	-6.9319	-7.9692	-7.8591	-8.1437	-7.4099	-8.4615	-8.015	-7.3427	-7.2714	-7.7648	-7.369	-8.1199	-8.4026	-8.3957
-9.6438	-9.5649	-8.909	-10.513	-9.5363	-8.3143	-8.5382	-9.3782	-9.362	-9.0982	-7.8882	-8.9681	-9.5632	-10.093	-9.5693	-9.1552	-9.7775	-9.1963	-8.7837	-8.974	-9.3185	-8.0143	-9.6865	-10.681	-8.6178	-9.4813	-7.9909	-9.3753	-8.3107	-9.9803	-8.687	-9.627	-7.7873	-10.645	-9.5973	-9.3475	-8.4729	-8.4272	-8.8612	-9.2465	-8.0672	-8.723	-10.11	-10.279	-10.006	-8.526	-9.9947	-9.9342	-10.722	-9.9887
6.513	5.8124	5.804	6.8499	6.4838	6.3338	7.782	5.6028	6.6638	6.2797	5.2116	8.5445	7.4232	6.5988	7.6506	6.836	6.3531	7.4146	7.5662	5.3224	8.2912	6.8416	6.6981	6.3359	8.1794	7.1192	7.0162	7.0821	5.4129	8.7935	5.3609	7.4505	7.0617	5.415	6.2388	7.0893	7.258	7.5587	7.9706	6.6127	7.2626	7.867	5.8701	8.2486	7.0074	7.3807	7.8273	5.6707	6.7942	5.0082
0.56188	0.77331	2.6028	2.3272	2.5575	1.1742	2.065	2.163	1.0814	2.1947	1.2676	1.7766	1.8459	1.8531	2.3941	2.4154	1.951	-0.10778	2.3486	1.6865	1.7243	0.20262	1.4464	1.2537	1.8541	0.20689	1.2003	2.9784	2.845	1.3425	0.674	1.9221	1.6064	1.5864	-0.65662	1.4371	0.8687	1.1925	3.0964	0.83272	-0.089352	3.5009	2.0655	1.58	0.16996	-0.13217	1.4146	1.1287	1.3028	3.0409
-0.18149	1.3344	-1.097	-0.56022	-1.1903	1.0515	0.66426	0.28054	-0.64041	0.70916	0.36795	-0.42662	-0.05874	0.051369	-0.27534	-0.69814	-0.52959	-1.6175	-0.33631	-1.2326	-1.356	-0.24219	-2.4127	-0.90709	0.60573	-1.0147	-0.94476	-0.043332	-0.11212	-0.89737	0.81741	-0.36632	0.40327	-0.18463	0.070028	-1.1288	-0.44912	0.34418	-1.8318	0.12293	0.15928	0.94437	0.71367	-0.29733	-0.3416	0.67057	-1.4988	-0.23891	-0.66586	-0.43699
2.9047	2.6444	1.9191	1.1528	1.1587	0.75668	2.0339	1.9566	1.7987	1.9935	0.59126	1.2317	-0.18865	0.75618	1.6687	1.8567	1.1112	2.5522	0.63044	2.2015	0.40084	1.5638	0.3246	2.0182	3.002	1.4263	0.32688	1.2813	1.5932	2.8537	0.72788	2.032	1.7528	0.67281	1.7754	0.50179	1.4078	2.0184	1.7211	2.2405	2.2397	2.3531	1.4386	1.712	1.6907	0.42625	1.8879	0.76062	1.9751	0.49699
-5.9353	-4.5019	-5.3181	-6.469	-6.0002	-5.5142	-7.7873	-5.6816	-5.9729	-3.5526	-3.7706	-5.9274	-6.4284	-5.4667	-4.9061	-6.3903	-7.7538	-4.3787	-6.7951	-5.9232	-6.5224	-6.7986	-5.0822	-4.9054	-4.4807	-4.0618	-6.1329	-6.1799	-5.9812	-2.9412	-6.7642	-5.8549	-6.3924	-5.5772	-5.1754	-4.595	-5.245	-4.8627	-5.548	-6.1801	-5.1547	-5.3287	-6.6673	-5.247	-6.5782	-5.4988	-6.4286	-6.3626	-5.2651	-6.4124
0.2124	2.0879	0.56629	-0.40237	2.6154	1.6258	1.3446	0.4692	1.4163	2.3647	1.9168	1.0659	0.45857	0.027068	0.85034	1.2983	0.9692	0.54575	0.26913	0.93252	0.9302	1.4444	-0.69285	-0.52663	0.71371	0.39221	0.4405	0.85827	-0.4121	2.3842	0.99711	1.0772	2.4517	1.0225	1.3597	1.9413	1.0216	0.2944	1.8641	1.0979	1.9737	3.955	1.219	0.73606	1.1551	1.2133	2.102	0.75867	0.47633	-0.31725
-10.407	-9.9383	-12.784	-9.7366	-12.411	-11.514	-11.205	-10.905	-10.633	-11.612	-12.919	-12.274	-11.723	-11.766	-11.704	-11.618	-11.715	-11.094	-11.275	-12.925	-10.788	-11.578	-11.137	-12.312	-11.547	-11.386	-12.214	-13.266	-10.853	-10.7	-12.533	-12.993	-10.137	-12.298	-11.414	-12.676	-10.287	-11.918	-11.697	-10.92	-12.105	-10.99	-11.244	-9.0465	-11.865	-11.548	-13.07	-10.969	-10.404	-10.146
-3.281	-5.5059	-5.4559	-4.2138	-3.8548	-4.9221	-5.8939	-4.9944	-6.7155	-5.4194	-6.8173	-4.3112	-6.4552	-3.9797	-6.4596	-5.4594	-4.9755	-4.427	-5.2586	-6.2238	-6.035	-3.6619	-5.1236	-4.3182	-4.6491	-5.9023	-3.9707	-7.8833	-3.974	-5.3565	-5.1567	-4.3784	-6.1677	-4.2218	-5.8598	-5.4148	-4.7828	-4.4781	-3.7683	-5.8908	-3.7009	-6.2237	-4.5199	-4.4948	-4.4702	-4.7168	-5.3083	-4.9371	-4.0492	-5.6151
-12.184	-11.533	-11.961	-11.077	-11.803	-14.962	-11.691	-10.838	-12.31	-11.582	-12.635	-13.323	-10.784	-11.303	-13.664	-11.854	-10.736	-12.054	-9.9503	-12.863	-12.123	-11.872	-12.037	-12.524	-10.97	-12.751	-10.05	-11.076	-9.8861	-11.568	-10.065	-11.704	-11.922	-13.221	-10.955	-13.482	-11.816	-12.089	-10.473	-12.27	-12.435	-10.615	-11.273	-11.338	-11.325	-12.043	-10.455	-12.091	-11.678	-12.359
7.6773	6.4597	8.2375	7.3905	6.9727	4.7954	5.6778	7.842	6.3913	6.9785	6.9685	6.22	8.9719	5.9962	6.6196	5.4057	6.4751	6.1909	5.9629	7.0507	5.8778	7.0944	5.8149	8.6181	7.0777	8.3662	6.1384	5.6853	6.1234	5.9789	7.1156	5.3917	6.134	5.9556	7.1764	6.7239	6.7281	7.037	5.9654	7.2027	5.6698	7.491	6.1172	7.3091	7.9588	7.3224	6.9397	8.0342	6.5403	7.1417
-4.0094	-3.0125	-5.293	-2.8866	-3.6797	-2.9566	-3.1793	-3.1376	-3.8292	-3.454	-3.1626	-3.1356	-4.3096	-3.5912	-2.8878	-3.4972	-2.9572	-4.4024	-4.3007	-4.0529	-2.8054	-4.4785	-4.4053	-3.4514	-2.5612	-4.3552	-4.0215	-4.3934	-4.0934	-3.2658	-3.7655	-3.7482	-3.7146	-2.2303	-3.1577	-4.3614	-3.5413	-4.5393	-3.8502	-4.5012	-3.9365	-3.3596	-4.0005	-3.8726	-2.4834	-4.1224	-5.1204	-3.7799	-3.1095	-3.3659
6.3277	5.6771	5.8507	5.2044	5.0619	4.5785	5.5891	6.1029	6.8911	5.3274	5.2088	4.4522	5.1716	5.8902	4.814	5.3013	3.1554	6.7695	3.4776	6.0119	5.9869	4.6387	6.0543	4.6824	4.8363	4.5378	4.523	7.1129	4.233	4.8264	4.0642	5.2145	5.6731	5.2388	5.4766	4.2434	4.526	5.6922	3.3489	4.7945	5.4717	4.365	6.0905	2.3356	3.6411	5.2545	5.2074	3.9687	5.7969	4.7921
-11.645	-12.478	-13.542	-12.443	-12.192	-11.806	-13.306	-13.69	-13.44	-14.411	-12.258	-12.586	-10.673	-13.451	-13.522	-12.233	-11.877	-13.583	-12.109	-12.481	-13.565	-12.042	-14.861	-12.693	-12.249	-13.185	-11.978	-13.187	-12.485	-11.722	-13.208	-13.445	-14.003	-12.101	-13.303	-14.007	-13.431	-13.168	-13.533	-13.47	-12.771	-14.502	-12.988	-12.132	-11.28	-12.921	-12.795	-12.703	-13.159	-12.902
4.3328	4.9629	4.6529	4.5818	4.2537	5.0118	2.8136	4.3323	4.9205	3.9689	2.4977	4.0864	4.317	5.1253	3.4309	5.1833	4.4606	3.8555	4.2308	5.5119	3.686	4.1167	4.3179	3.7831	4.3411	3.8782	4.3319	4.6046	3.8725	5.3752	3.845	6.1287	4.4924	3.3574	3.7926	5.1022	2.3528	4.1171	3.2896	5.6415	3.7612	4.5117	2.8565	3.13	3.8736	5.1041	3.1376	4.269	5.617	4.0755
-20.818	-20.287	-20.016	-21.559	-20.249	-20.364	-20.406	-20.286	-20.487	-21.734	-19.655	-19.578	-21.829	-20.707	-20.123	-21.067	-21.204	-19.608	-20.788	-20.107	-21.187	-21.821	-19.703	-19.625	-20.276	-18.952	-20.632	-20.73	-21.926	-22.83	-21.612	-20.27	-21.142	-20.638	-21.005	-19.25	-21.98	-20.264	-20.615	-21.137	-20.862	-22.213	-20.537	-19.999	-22.758	-21.874	-19.276	-20.926	-22.084	-20.011
-3.9065	-3.2722	-2.9085	-0.9805	-2.9486	-3.3386	-2.5749	-3.4359	-2.8216	-2.9415	-2.508	-4.5165	-3.3967	-2.5962	-4.0182	-4.7384	-2.9859	-4.4353	-2.8275	-5.2648	-2.4373	-2.9613	-1.0626	-2.6675	-2.8675	-4.5368	-3.6556	-5.2527	-4.2924	-2.938	-4.2331	-5.094	-3.2026	-3.7266	-3.046	-4.0503	-2.7884	-2.6982	-3.4854	-2.9465	-3.391	-3.2998	-3.177	-4.1079	-4.8389	-3.117	-2.8851	-4.0738	-2.7324	-2.4878
-1.961	-4.0131	-2.9984	-3.3851	-3.1535	-3.9649	-1.824	-2.8785	-1.6736	-4.1455	-1.552	-3.937	-5.0413	-4.1146	-1.9734	-4.8131	-3.7323	-4.7319	-4.3869	-3.5205	-4.0453	-2.9591	-4.0563	-3.7946	-2.5034	-1.7823	-4.1574	-3.1543	-1.7455	-3.8841	-3.1484	-2.7977	-3.6799	-4.7123	-5.3061	-3.011	-2.9863	-3.3871	-3.7775	-4.1928	-4.4971	-4.9083	-4.501	-2.9458	-3.7611	-2.4868	-3.0073	-3.959	-2.9399	-2.9595
-11.589	-10.829	-9.6782	-10.859	-11.679	-11.092	-9.4474	-11.124	-10.54	-11.35	-10.785	-11.339	-10.651	-10.541	-11.294	-9.9843	-10.912	-9.5944	-10.294	-10.907	-10.598	-10.541	-11.875	-10.298	-11.877	-10.237	-11.147	-10.974	-10.638	-10.971	-11.751	-11.424	-10.927	-11.206	-11.27	-11.785	-9.7049	-10.265	-10.057	-10.795	-11.51	-10.65	-9.8214	-10.696	-10.955	-11.419	-10.129	-9.8233	-11.073	-11.439
-10.546	-8.728	-10.172	-11.405	-11.456	-13	-11.747	-11.493	-9.1	-9.8782	-12.156	-12.286	-10.309	-10.479	-8.0118	-11.483	-10.701	-11.521	-11.082	-10.515	-11.605	-12.738	-9.8953	-10.054	-12.622	-10.548	-11.28	-10.436	-10.427	-9.8808	-12.191	-11.245	-10.831	-11.141	-10.949	-11.11	-9.7309	-9.3373	-11.207	-11.202	-10.747	-10.149	-12.108	-10.754	-11.294	-12.749	-10.123	-10.262	-10.603	-11.841
-0.12508	1.8315	2.273	0.20304	-0.064854	0.86467	0.7384	0.12452	0.82624	0.13543	-0.23566	0.50288	0.38812	-0.2926	-0.47575	-0.031554	0.44178	0.19919	-0.42494	-0.086362	0.67453	0.11764	-0.59062	0.89568	-0.041116	-1.3495	-0.91031	0.55863	-1.989	0.66646	0.18789	-1.4443	-1.1579	-0.56	0.63691	-0.047162	-0.59707	0.96194	0.18309	-0.2563	-1.1602	-1.1168	0.12009	-0.66074	-1.0879	-0.29589	0.54536	0.25717	-1.2348	-1.966
4.3586	4.6943	4.8809	3.5839	2.7607	4.5176	4.6402	5.6644	6.1373	2.9982	3.763	4.5144	3.7603	4.0027	5.792	3.6551	5.3487	5.6455	5.9384	3.9866	5.0509	2.9137	2.648	4.7912	4.631	4.6557	2.7254	3.9072	3.8906	4.4577	5.4788	3.8094	2.9582	5.6325	3.345	3.1025	5.2205	3.7116	5.4296	4.7953	6.1294	4.6676	3.6587	4.9335	4.9015	5.6804	6.0221	5.2334	4.2396	4.537
2.0567	2.1902	3.5568	2.01	2.491	2.1815	2.7644	4.5385	1.3355	1.9563	3.541	2.0621	3.7856	4.1955	2.4938	2.645	3.0959	2.5374	2.6937	2.8442	2.653	0.97725	0.67646	3.07	3.9576	2.1356	3.3411	1.8635	0.13926	2.9378	3.0848	3.1768	2.2439	2.0023	2.3174	4.1294	2.4078	2.5563	1.8024	1.8633	3.0183	3.3861	2.931	1.9942	3.16	2.5803	3.5849	1.1307	2.949	2.4133
-21.559	-23.356	-22.865	-20.791	-22.041	-22.074	-22.311	-23.552	-23.4	-21.46	-23.158	-23.349	-21.099	-23.009	-22.107	-21.665	-22.203	-22.824	-22.124	-22.893	-22.944	-23.581	-20.927	-22.331	-21.727	-21.685	-20.958	-22.257	-22.798	-22.576	-21.566	-20.939	-22.879	-22.392	-23.254	-22.337	-22.188	-23.01	-22.793	-22.658	-21.921	-22.716	-20.265	-22.823	-22.88	-23.846	-20.782	-23.022	-22.842	-22.672
-4.9073	-6.5495	-4.9313	-4.8676	-6.3799	-3.6787	-5.1385	-4.8275	-5.5246	-5.1453	-6.218	-5.4971	-4.3069	-4.5542	-4.5444	-5.3797	-6.5346	-6.0232	-4.3209	-5.3279	-5.4943	-7.4334	-6.3796	-5.7075	-5.1699	-5.5428	-5.7613	-5.503	-4.718	-4.8826	-5.9822	-5.959	-4.0107	-5.7241	-3.5788	-4.9218	-5.8741	-7.2071	-5.8393	-4.7693	-5.6412	-6.9195	-6.2314	-5.9723	-6.2535	-3.797	-6.4217	-5.0851	-5.3534	-6.5666
-12.425	-12.275	-11.791	-12.043	-13.434	-11.994	-13.57	-12.319	-11.919	-12.167	-12.551	-13.399	-12.405	-12.15	-12.807	-11.027	-13.067	-11.431	-13.189	-10.768	-13.051	-12.933	-10.799	-13.519	-13.009	-12.96	-12.076	-12.594	-11.504	-12.237	-11.332	-15.634	-14.4	-13.262	-12.447	-13.211	-12.577	-11.296	-12.926	-13.496	-11.807	-13.091	-14.584	-13.346	-12.855	-13.23	-11.543	-14.194	-12.78	-12.339
-1.1649	-0.036196	0.21777	0.40699	0.4347	0.26985	1.6325	-1.5933	-0.48343	0.24149	0.3281	0.19902	0.26368	-0.36885	-1.3598	-1.267	0.13297	-0.52443	0.64505	0.28346	-1.0063	0.13309	0.56265	-1.2951	0.533	0.070227	0.027124	0.63645	-0.93853	1.3274	-0.84097	1.4228	0.53372	-1.2216	-0.80198	-0.80856	1.3725	0.13367	0.58255	0.24947	-0.76513	-1.098	0.14678	0.34353	-0.6093	1.0715	-0.51295	0.25418	0.16343	-0.65605
-1.6723	-1.8919	-1.4717	0.12318	-0.58663	-0.53612	-0.90337	0.45369	-0.30097	-2.4081	-2.0366	-0.26968	-2.3591	-2.4083	0.16858	-0.75624	-1.6746	-1.3886	-1.4905	0.63517	-1.9117	-1.455	-1.0284	0.20775	-0.69012	0.080326	0.34669	-0.92966	-1.5185	0.87418	0.43792	-1.5264	-0.50753	-1.026	0.28018	0.29795	-1.0684	0.34514	1.411	-0.96922	-0.14427	0.63079	-2.3615	-1.337	-0.55948	0.10965	-0.076069	-0.21676	-0.37113	0.57173
-11.383	-13.777	-11.354	-13.687	-12.515	-13.994	-11.827	-12.448	-13.534	-13.629	-11.585	-13.009	-13.861	-13.621	-12.411	-11.569	-12.089	-11.762	-14.03	-12.676	-12.764	-12.65	-12.519	-14.274	-13.442	-14.341	-13.136	-13.774	-12.499	-11.226	-12.607	-14.109	-13.705	-13.618	-13.659	-12.997	-12.733	-12.272	-14.1	-12.566	-12.682	-15.065	-12.076	-14.151	-12.513	-12.379	-13.238	-12.825	-11.945	-12.673
1.0232	3.7008	0.39451	1.4636	1.1253	1.9428	2.3268	2.5189	-0.66596	0.91245	1.4107	1.4448	2.1155	3.028	0.81749	3.6952	2.206	2.3039	1.8339	1.4623	0.67902	2.6594	1.9595	1.8318	1.9775	2.1266	1.4094	2.9902	2.1027	1.342	1.131	2.1956	0.76384	1.7494	1.8318	1.3166	1.0027	1.6448	2.8239	1.1502	0.97337	1.3404	2.1187	1.9902	0.89423	1.3078	1.5549	0.80334	1.3025	1.9868
-2.1652	-1.1385	-1.1722	-2.0467	-2.0233	-1.837	-1.1821	-2.8691	-1.7656	-1.5206	-1.5417	-0.93523	0.060777	-0.91242	-0.28112	-2.1924	-3.1628	-1.5453	-1.1992	-0.10104	-1.5449	-2.3727	-1.1953	-1.4037	-1.6221	0.23405	-1.9208	-1.096	-0.7849	-1.9377	-1.011	-1.9627	-2.3587	-1.8191	-0.19833	-2.1788	-1.7171	-0.96458	-2.1668	-1.577	-2.3145	-0.76785	0.012772	-2.2193	-1.3049	-0.69282	0.26683	-1.8379	-0.80501	-2.0848
-12.107	-10.635	-11.655	-10.769	-12.087	-14.082	-12.328	-12.958	-12.668	-12.84	-11.338	-11.673	-10.394	-11.465	-11.782	-12.163	-10.286	-10.437	-11.448	-11.026	-13.031	-11.476	-10.825	-9.9807	-12.564	-11.582	-11.051	-9.6592	-11.742	-12.978	-11.623	-11.229	-12.801	-11.911	-12.821	-11.727	-12.229	-12.019	-11.295	-10.397	-11.177	-11.799	-9.6123	-10.541	-10.67	-11.122	-11.231	-11.184	-13.234	-12.214
-1.5923	-1.2201	-1.0123	0.0057114	-2.8174	-0.90819	-1.8728	-1.8257	0.23644	0.090659	-1.1633	-0.96297	-0.22643	-1.3523	-1.1734	-1.824	-1.466	-1.67	-2.2546	-2.3175	-1.1026	0.78357	-1.908	-0.86256	-1.1478	-2.0805	-0.89934	-0.1502	-1.4621	-0.69446	-1.4835	-0.51404	-3.7463	-0.79348	-0.43657	1.5349	-1.2124	-1.7752	0.46336	0.21952	-1.8738	-1.0389	-0.19558	-2.6497	-1.2121	-0.9836	0.10662	0.74247	0.68446	-0.11508
-10.117	-10.493	-10.261	-10.524	-9.6175	-9.8299	-10.593	-10.815	-9.886	-8.7403	-10.162	-9.6976	-9.9867	-9.0684	-9.0631	-8.5105	-9.9189	-9.8525	-8.8134	-9.4623	-10.634	-10.371	-10.901	-10.595	-10.01	-8.9109	-9.7707	-9.5902	-9.989	-10.713	-10.36	-11.89	-8.867	-10.026	-10.389	-8.4935	-9.2334	-8.8772	-10.376	-8.3906	-11.74	-10.581	-10.303	-10.031	-9.6322	-10.483	-11.055	-9.591	-9.0162	-10.174
0.45473	1.609	1.4207	0.79705	3.6269	0.46258	1.5469	2.3516	1.5991	1.0898	1.1808	1.6609	2.4861	1.8926	0.42013	2.0221	0.86684	1.934	0.9971	2.1965	0.48499	1.5756	-0.10766	1.2776	1.999	1.5242	1.2325	1.911	2.6478	3.6486	3.1058	1.1804	1.6514	3.1422	1.271	1.8765	2.4979	0.79334	1.927	1.3159	1.3567	4.2481	2.5145	0.78093	1.766	0.4706	2.5404	1.9891	0.84774	3.1465
-0.89375	-2.0725	-3.1193	-0.72575	-1.2443	-1.4604	-0.75916	-1.749	-1.8876	-2.3028	-1.0779	-1.6241	-1.6969	-2.2346	-0.99389	-0.86756	-1.8272	-2.0239	-1.5209	-0.23618	-0.80075	-0.74295	-1.242	-0.86759	-3.319	-2.0891	-1.1892	-0.039817	-1.5201	-0.72286	-0.44868	-1.6975	-1.1437	0.14111	-1.531	-2.4132	-1.0913	-0.77622	-0.63654	-2.036	-1.0402	-1.0132	-1.3672	-0.43025	-1.8965	-0.77583	-1.7476	-2.1101	-1.4716	-2.7934
-11.476	-9.3757	-10.829	-12.386	-10.562	-9.6972	-10.869	-11.249	-10.917	-11.082	-11.705	-12.822	-11.774	-10.91	-9.7029	-10.041	-10.522	-8.3008	-12.403	-11.172	-11.146	-9.2836	-11.329	-9.6006	-11.736	-11.788	-11.51	-9.6432	-10.93	-9.2168	-11.339	-11.539	-10.811	-11.621	-10.223	-9.9291	-12.813	-10.38	-12.392	-10.195	-9.033	-11.742	-11.807	-11.755	-11.705	-11.887	-12.251	-9.8407	-10.536	-11.35
-12.114	-10.816	-11.088	-11.648	-11.113	-11.413	-11.091	-11.129	-12.764	-11.544	-10.366	-11.799	-11.355	-9.8819	-12.044	-11.905	-10.857	-12.498	-11.22	-12.744	-11.928	-11.561	-12.65	-11.529	-12.069	-12.877	-12.276	-9.7346	-10.628	-11.304	-10.823	-11.066	-12.341	-9.6493	-12.177	-12.8	-10.151	-12.127	-12.345	-11.694	-11.823	-12.473	-11.848	-10.682	-11.708	-10.894	-12.09	-11.963	-11.009	-10.594
-0.95409	-0.049255	-2.1535	-0.48643	-2.5478	-1.5537	-1.2423	-1.3411	-2.5903	-0.80692	-2.2957	-1.6832	-0.86939	-1.4448	-2.4402	-1.3056	-1.6447	-1.673	-1.3972	-2.1893	-2.4756	-0.6222	-0.2806	-0.1543	-1.5619	-0.24708	-0.87929	-1.367	1.1705	-0.89972	-1.1411	-2.0064	-3.1858	-0.23928	-1.2293	-1.7266	-1.2115	-0.62036	-1.1077	-2.1889	-2.3933	-1.9472	-1.2049	-2.2544	-1.2903	-2.164	-1.8498	-0.49317	-2.0915	-2.9724
-3.9296	-6.2436	-4.898	-7.4828	-6.6227	-6.2488	-6.0851	-5.0716	-5.6153	-5.8726	-6.6713	-5.7582	-5.0555	-6.3862	-6.5094	-5.249	-6.9637	-4.1113	-5.5027	-5.8998	-4.8133	-6.2021	-4.8129	-5.5363	-5.908	-5.0488	-4.679	-5.8977	-6.8518	-5.528	-6.19	-3.9116	-6.05	-4.9868	-4.5292	-7.1376	-4.6406	-5.5334	-5.5308	-5.7539	-5.2129	-4.8343	-5.9469	-5.3504	-5.5234	-6.1561	-6.1867	-4.3153	-4.1763	-5.8124
-13.851	-15.452	-14.736	-14.774	-14.664	-14.297	-14.127	-15.691	-16.483	-15.677	-13.259	-14.828	-16.354	-12.426	-15.575	-14.026	-14.354	-14.799	-14.113	-15.823	-15.004	-13.561	-15.05	-14.756	-14.874	-14.663	-14.336	-14.879	-13.85	-14.179	-15.201	-14.444	-16.184	-14.399	-14.198	-14.924	-15.101	-15.121	-14.863	-15.131	-14.562	-16.35	-15.334	-14.352	-14.183	-13.076	-14.093	-14.464	-13.885	-12.812
5.8568	3.6608	5.9338	5.4237	4.552	4.4014	5.987	6.3192	4.6033	5.6479	6.8937	5.4568	6.1734	4.25	6.6346	5.7451	6.4163	6.409	5.6347	4.9258	6.3543	5.6048	4.487	5.5845	5.6426	5.144	6.609	4.7895	5.5154	4.7412	4.1248	7.1664	3.6363	4.9366	4.7462	5.7418	5.3331	4.669	6.8308	5.6434	6.487	4.5655	5.0951	5.1812	5.6716	7.1884	6.5474	5.7178	4.6793	5.0308
-6.3807	-7.5081	-3.0142	-5.4004	-5.9816	-5.7224	-6.2232	-6.3288	-3.4863	-6.9622	-6.1378	-5.7747	-6.8177	-5.8197	-5.5107	-5.6371	-6.4669	-6.3967	-5.7138	-6.3825	-5.2191	-4.8446	-5.4565	-5.1119	-5.4286	-5.0799	-5.5642	-6.0911	-5.9036	-5.6254	-4.4433	-6	-5.6496	-5.5937	-6.2205	-5.5274	-6.6577	-6.1977	-6.0355	-5.7923	-5.5361	-5.8279	-5.7961	-5.5689	-5.1009	-5.6349	-4.0962	-5.9619	-6.1022	-5.998
-2.4429	-3.4106	-2.5285	-4.7622	-2.4298	-3.5741	-3.0903	-2.9474	-1.465	-3.4899	-2.6347	-4.8452	-4.2047	-3.9826	-3.6117	-3.5369	-3.2727	-2.0366	-3.8077	-2.3151	-1.6456	-4.0845	-4.05	-3.7854	-4.35	-1.4063	-4.7252	-3.1564	-2.129	-4.9083	-3.2584	-1.7573	-3.0945	-3.0431	-4.0169	-3.7403	-3.6841	-2.0475	-3.9375	-5.5279	-2.8125	-2.7767	-2.0375	-2.8884	-2.3265	-3.2467	-1.7909	-3.2893	-3.6355	-1.8236
-9.2944	-9.2602	-8.2376	-10.644	-9.1031	-9.8051	-8.2764	-9.1256	-9.8302	-9.2559	-9.2853	-9.609	-10.315	-10.046	-8.2065	-9.1651	-9.3264	-7.7131	-9.2215	-9.1049	-9.3291	-8.9843	-11.782	-10.829	-11.126	-9.0378	-10.341	-11.227	-9.3253	-8.9569	-8.581	-7.9543	-9.166	-8.6509	-9.8142	-8.902	-10.062	-9.3753	-8.9188	-8.0719	-8.8132	-9.2289	-11.163	-10.7	-8.3961	-11.018	-8.8319	-9.055	-8.971	-8.0048
1.0188	1.1575	2.5348	1.1355	0.53447	2.2247	4.2109	2.8794	2.6103	0.39464	1.8363	2.5863	1.1416	2.5861	2.2311	1.8185	2.482	1.6667	2.2228	2.6533	0.90871	2.1625	1.7026	0.99164	1.6945	1.519	1.9102	1.9945	2.5567	2.669	1.4804	2.6295	1.6661	2.4845	1.5685	1.4176	0.85181	3.0159	2.2686	3.4118	2.0913	2.6722	1.6643	1.6278	3.0615	1.8311	1.9363	2.0868	1.7645	2.7097
-5.9869	-6.3587	-7.3511	-4.7175	-6.3852	-4.325	-5.091	-5.1026	-6.3741	-5.7999	-6.4043	-6.0035	-7.1141	-5.064	-4.9733	-5.5966	-6.0219	-5.427	-6.4509	-4.2529	-5.104	-5.9953	-3.4154	-7.5278	-6.3453	-7.2728	-6.8689	-5.8952	-4.6485	-6.9673	-4.7703	-5.6528	-6.1269	-3.9337	-6.1844	-4.3239	-5.9916	-5.8627	-6.1608	-5.0154	-6.4892	-5.193	-4.5282	-7.0481	-5.8713	-5.6505	-5.0419	-5.1623	-4.1432	-6.9274
-6.0068	-6.5687	-6.7517	-4.7829	-6.2342	-6.0523	-5.1479	-6.9466	-5.1628	-4.3655	-5.9752	-6.7241	-6.0929	-6.0646	-6.2426	-5.1906	-6.6987	-4.6991	-7.2111	-6.5835	-4.2579	-5.3254	-6.4979	-6.317	-5.2859	-6.8003	-6.138	-5.65	-7.967	-4.8022	-3.7536	-4.9216	-5.044	-7.5135	-5.7899	-6.9878	-5.5777	-4.8888	-6.3872	-6.0773	-3.9296	-7.4234	-6.4305	-6.4456	-6.6933	-5.4442	-6.5923	-7.1673	-6.6759	-6.5322
1.6843	0.85238	2.8476	1.3675	-0.093452	-0.042387	2.3155	0.99363	1.0713	1.9928	0.97403	-0.23184	1.3539	0.22903	2.6906	2.6414	0.76155	-1.5555	1.6306	1.0178	1.0123	1.7697	2.4317	1.2201	0.47031	1.1452	-0.49101	1.7015	0.26189	1.7996	0.68926	1.0066	1.4601	1.3681	0.070818	1.3717	1.3688	1.5957	0.28496	2.2489	1.084	1.6862	0.20288	2.1713	1.3207	2.513	0.98692	0.35241	2.4719	0.018571
-4.8504	-4.0724	-3.9435	-3.7448	-2.5948	-3.6191	-5.2877	-3.5529	-4.5147	-2.1362	-4.1862	-4.8788	-4.3255	-4.7215	-3.3334	-3.6501	-4.6648	-3.5853	-3.3304	-3.2816	-2.8882	-4.1315	-3.874	-4.8743	-5.1542	-4.6643	-4.3951	-3.0651	-3.3272	-3.3552	-4.3435	-4.6237	-3.3426	-3.584	-4.3875	-2.8288	-2.7972	-5.7035	-5.157	-3.7358	-3.3902	-2.6559	-1.6041	-4.3583	-2.9755	-3.7914	-3.3056	-2.3282	-3.0594	-3.6851
-21.359	-22.03	-22.016	-21.539	-23.238	-22.441	-22.921	-21.502	-22.207	-21.874	-22.196	-20.423	-21.487	-21.228	-20.408	-22.216	-24.817	-21.959	-21.634	-23.224	-21.494	-22.417	-23.063	-22.737	-21.283	-21.95	-22.157	-22.447	-23.174	-23.093	-22.875	-22.628	-23.533	-21.991	-22.698	-21.564	-20.471	-20.827	-23.091	-23.352	-22.507	-23.297	-21.092	-22.535	-21.576	-22.227	-21.619	-21.764	-21.511	-22.113
1.7834	2.231	2.2621	1.5714	2.6627	0.79975	0.61861	1.4629	1.6031	1.4411	2.458	-1.1847	1.1122	1.6023	1.3654	1.275	1.8544	1.8935	2.4845	2.1787	2.5225	2.2417	2.0356	2.609	2.067	1.4683	0.77132	2.7503	1.9646	-0.024348	1.7191	1.4404	1.2263	4.0605	1.4263	0.12636	3.574	1.3633	2.3098	1.631	2.0586	3.5223	0.33893	2.1197	0.45382	0.8368	2.0851	2.9214	2.0081	1.2607
-11.227	-12.336	-11.105	-10.873	-10.32	-13.282	-12.391	-12.274	-10.572	-12.724	-13.09	-11.077	-11.55	-12.397	-12.533	-12.326	-11.354	-11.809	-11.85	-11.334	-12.46	-11.967	-12.822	-12.803	-10.625	-12.033	-12.251	-11.009	-10.218	-12.679	-11.951	-11.61	-10.729	-11.009	-12.118	-11.642	-11.806	-10.203	-12.916	-11.352	-12.579	-12.694	-11.787	-12.602	-11.085	-11.657	-10.974	-10.837	-11.897	-11.856
-22.917	-22.033	-22.038	-21.226	-22.062	-22.145	-22.857	-22.096	-21.697	-21.872	-23.735	-22.483	-22.262	-22.559	-22.398	-21.307	-22.371	-23.271	-21.833	-22.419	-20.705	-22.936	-21.727	-24.238	-23.314	-21.016	-23.284	-21.984	-22.994	-20.472	-21.963	-22.974	-21.505	-23.702	-23.9	-22.153	-23.256	-21.276	-21.47	-22.371	-21.572	-21.703	-21.26	-22.764	-23.224	-22.451	-22.982	-21.198	-22.191	-21.324
-4.5525	-4.607	-5.5763	-4.8326	-5.7156	-5.3162	-5.5484	-5.4184	-5.0749	-5.3793	-6.6821	-6.6843	-5.2204	-5.3992	-5.2843	-6.0975	-5.5476	-5.4141	-3.8328	-6.2436	-5.6874	-6.5512	-5.5414	-4.8806	-6.6675	-4.6595	-6.2438	-6.1117	-5.8359	-4.6735	-5.5189	-5.1626	-5.2229	-5.7218	-6.2804	-4.8311	-6.4689	-5.461	-5.8818	-5.7515	-6.5683	-5.274	-5.2206	-6.4969	-5.3029	-5.7946	-5.3887	-5.404	-5.8846	-4.2487
2.8186	2.95	3.6241	1.9674	2.9566	1.4946	0.36646	3.3916	3.5639	4.3375	4.4193	3.5458	3.3975	3.0674	3.339	4.1543	2.2249	3.3913	4.2193	3.7089	2.6057	2.9369	3.1349	3.2226	3.9541	2.6282	3.0626	4.2617	2.9673	3.664	3.1583	2.4993	3.4649	2.9763	3.4091	3.5791	3.6234	2.6819	4.1553	4.5785	4.0439	4.1008	3.1165	3.3227	2.4622	4.6855	2.8179	1.2176	4.4846	2.8287
-1.9253	-1.0649	-0.2388	-1.5302	0.12893	-0.40382	-0.48091	-0.57545	-0.63612	-0.024977	-0.30734	-2.4468	0.70076	-1.7976	-0.72639	-0.69309	0.13915	-0.50289	-1.7236	-1.1705	-1.5584	-0.9089	-1.4689	-1.597	-1.8108	0.18887	-0.33879	-1.2378	-0.46026	-0.0099629	-2.1204	-1.8784	-0.27783	-0.78107	-0.5926	0.076302	-0.77308	-0.52523	0.44182	-1.5936	-2.7973	-2.1584	0.55352	-2.0985	-2.4746	-0.3603	-1.9261	-1.5471	-2.2827	-2.9338
-3.3294	-1.6706	-3.045	-2.8196	-2.9122	-3.3505	-1.6276	-2.5128	-3.9919	-3.3904	-1.5455	-3.2441	-4.17	-3.5774	-4.0176	-3.6942	-3.7524	-2.4379	-2.6065	-2.6428	-3.5776	-2.7367	-4.4638	-3.2341	-4.6736	-4.3977	-3.4598	-3.6347	-1.9477	-2.9037	-3.201	-3.1958	-4.904	-3.5848	-3.8736	-3.9361	-3.503	-4.194	-3.1986	-1.9539	-2.1345	-2.4217	-2.9335	-5.203	-2.0696	-3.0283	-1.478	-2.0466	-3.2455	-2.5023
-3.3676	-2.9911	-3.5177	-4.0661	-1.4311	-2.9068	-2.3973	-2.6132	-1.3596	-2.7853	-2.4856	0.49323	-1.8268	-1.4837	-3.286	-4.5946	-1.9848	-3.0372	-3.5736	-2.2607	-1.84	-1.6289	-1.5151	-3.4105	-1.72	-1.2703	-1.315	-1.717	-3.2602	-3.5217	-2.13	-4.1597	-2.4724	-3.5019	-1.9983	-1.6252	-1.5179	-3.1646	-0.92076	-2.954	-2.0651	-1.9458	-3.1913	-0.8857	-2.8243	-3.2652	-3.8958	-1.401	-3.4554	-1.4733
-20.543	-19.633	-21.331	-20.813	-21.705	-21.825	-21.494	-20.001	-21.526	-21.737	-19.977	-21.151	-21.921	-20.346	-21.827	-22.341	-20.398	-19.802	-20.886	-21.133	-21.769	-21.186	-21.234	-20.368	-19.749	-20.829	-20.431	-21.152	-21.517	-20.752	-20.806	-21.599	-21.812	-18.64	-20.52	-21.211	-18.954	-19.802	-21.391	-21.864	-21.935	-20.957	-20.212	-21.833	-21.894	-20.1	-21.535	-20.094	-20.367	-21.065
0.17355	-4.3372	-2.0643	-2.6863	-0.81066	-3.1603	-2.012	-2.4209	-3.4562	-1.1965	-3.9041	-1.0478	-2.958	-2.3685	-1.6957	-2.0141	-2.0116	-2.577	-2.6652	-4.2116	-2.4509	-3.1143	-3.2116	-2.9423	-3.4248	-2.5641	-3.154	-3.0688	-2.6109	-0.85762	-1.3264	-3.9067	-3.176	-0.84896	-3.2375	-2.5317	-2.8393	-1.1381	-1.2336	-1.8443	-1.8253	-2.8304	-3.4396	-4.7505	-0.24259	-3.3393	-2.5806	-2.0584	-3.2298	-3.1496
10.718	9.1933	9.1041	8.9684	9.5057	10.698	9.4808	8.3636	9.3423	11.109	8.9737	10.199	9.4238	9.574	7.7081	10.5	10.471	9.5865	10.464	9.9555	9.12	9.5094	10.36	9.4276	7.8837	11.55	10.196	10.922	10.818	10.172	11.787	10.925	9.1921	8.4997	10.169	9.3122	9.8228	9.2855	10.261	9.552	10.31	8.5049	7.5952	11.506	9.2394	10.941	9.4269	9.5028	10.207	11.377
-3.3622	-3.1588	-2.1069	-2.1309	-2.8537	-4.4549	-3.1961	-3.2212	-3.5314	-3.2622	-2.5794	-6.039	-3.9727	-4.1267	-4.3123	-3.6357	-3.7542	-3.7183	-5.108	-3.849	-4.2377	-2.431	-4.3224	-2.7868	-2.7827	-2.5245	-3.1496	-3.2061	-2.698	-3.6589	-3.4201	-3.8011	-4.0871	-3.9838	-3.4875	-2.589	-2.0085	-3.5359	-4.8586	-2.7551	-3.3513	-3.0511	-4.7527	-3.9409	-3.0966	-4.0788	-3.4486	-2.2351	-2.783	-0.71038
-4.8822	-3.5841	-4.5912	-4.4849	-3.969	-2.8118	-4.1124	-4.3566	-3.4936	-3.4388	-2.6275	-3.6834	-3.622	-4.3907	-2.6934	-4.2586	-4.2019	-4.3533	-4.2191	-5.5241	-4.2849	-3.8035	-4.0784	-2.4367	-3.5141	-4.3026	-4.6534	-4.3408	-2.4209	-3.1438	-2.9585	-4.6043	-3.5573	-5.3338	-3.1552	-3.6246	-5.7607	-4.0251	-4.9437	-2.9965	-2.2019	-3.5499	-3.0151	-3.7969	-2.8033	-3.0687	-2.6741	-1.8396	-3.429	-5.4678
-21.399	-19.413	-20.142	-20.854	-20.138	-21.159	-19.958	-19.682	-21.042	-20.872	-20.959	-20.46	-19.22	-23.957	-21.853	-20.556	-21.329	-19.651	-21.136	-20.236	-20.825	-19.661	-21.457	-20.046	-20.441	-21.468	-20.298	-19.256	-19.839	-22.497	-20.133	-22.318	-19.818	-20.686	-20.955	-19.718	-20.895	-21.466	-21.52	-18.304	-21.75	-21.394	-20.993	-20.369	-20.032	-20.812	-19.275	-21.709	-20.699	-19.51
-5.9787	-5.0411	-6.3506	-6.6776	-6.1843	-4.3844	-6.2123	-7.344	-5.9508	-6.4226	-4.7594	-5.2651	-6.7188	-5.147	-5.5475	-4.8754	-5.6727	-4.8156	-5.8384	-5.2404	-6.5522	-4.0705	-5.9238	-4.9547	-5.4622	-4.586	-3.0797	-4.4741	-4.4337	-7.1365	-7.9424	-6.122	-6.7093	-6.875	-5.988	-6.4865	-4.4797	-6.4221	-4.6059	-5.9361	-6.3628	-4.4924	-5.1319	-4.8183	-7.5307	-4.6633	-6.4344	-4.6806	-4.6012	-2.6649
-14.768	-14.514	-13.298	-15.637	-15.04	-13.89	-16.172	-14.896	-15.157	-15.146	-16.016	-14.048	-15.742	-14.642	-14.17	-14.136	-16.664	-15.659	-14.956	-14.505	-15.548	-14.459	-15.118	-14.374	-14.481	-14.841	-14.046	-14.304	-13.734	-15.354	-14.632	-13.803	-14.948	-16.079	-13.668	-15.886	-13.453	-15.691	-15.202	-14.427	-15.49	-13.978	-14.735	-14.564	-16.632	-14.483	-13.259	-15.443	-16.074	-14.85
10.151	9.198	10.866	10.419	10.24	10.035	10.509	10.169	9.8429	9.0726	10.762	8.9926	11.12	9.9682	8.7272	10.44	10.854	10.97	10.329	10.312	9.406	8.91	9.6215	8.6065	10.584	9.4707	10.862	10.369	9.7281	9.0731	10.901	9.0238	10.042	10.264	10.935	9.7429	9.8253	10.23	9.5418	9.0466	10.306	11.374	10.295	10.444	10.371	9.8567	9.8877	9.4127	9.9461	9.5015
2.2576	3.7156	3.5515	2.7157	3.0097	2.6474	2.7688	2.6142	2.6138	4.4781	5.4467	2.8716	2.51	2.0964	2.7847	4.5526	2.092	3.0334	2.7827	3.3669	3.174	3.056	3.121	1.2751	3.315	3.1392	2.0682	3.4826	2.0049	1.5429	3.3736	2.4679	2.1679	3.5314	3.0785	2.7725	3.711	4.3662	3.3422	2.5418	3.8828	3.2646	4.3888	1.7378	3.1921	3.0321	3.7349	1.8532	3.3889	1.4521
-6.3844	-4.4128	-5.3979	-4.7777	-4.1843	-5.9896	-5.4784	-4.8194	-5.9089	-5.01	-3.265	-4.7871	-4.6351	-5.0996	-4.5683	-3.564	-5.047	-2.8303	-4.5358	-3.8444	-3.171	-4.0799	-5.1553	-5.4708	-5.7323	-5.7222	-5.5926	-5.5526	-4.4568	-5.2756	-5.2938	-6.0064	-4.7076	-6.1228	-5.1657	-5.7322	-5.1277	-5.4987	-3.5301	-4.6198	-4.2808	-4.8562	-5.9624	-4.6633	-5.5598	-4.888	-5.4488	-4.1266	-5.2028	-6.2411
-14.149	-14.53	-12.801	-12.774	-13.687	-14.163	-12.957	-12.571	-12.158	-15.044	-12.693	-13.591	-13.997	-14.158	-12.055	-13.132	-13.918	-12.961	-14.595	-13.79	-13.488	-13.752	-12.531	-13.33	-12.95	-14.162	-13.229	-13.769	-12.212	-11.362	-13.762	-12.974	-13.941	-13.681	-14.032	-13.219	-13.876	-12.701	-12.863	-12.849	-12.902	-11.875	-15.292	-13.388	-14.913	-12.328	-12.664	-12.16	-12.799	-13.207
-8.1787	-7.5864	-6.6488	-8.128	-8.4735	-5.6063	-7.0812	-6.959	-9.1493	-7.3197	-7.7983	-7.5132	-7.1367	-8.0606	-8.3737	-7.1063	-8.1047	-7.2079	-5.5251	-6.7115	-6.7796	-7.2793	-7.542	-7.4587	-7.3437	-7.1734	-7.7456	-7.8988	-8.5547	-10.289	-8.8681	-7.268	-6.8003	-7.8889	-9.9715	-6.969	-6.2569	-8.0581	-6.4086	-8.0347	-5.7414	-7.5636	-7.5422	-8.4396	-6.6204	-8.2877	-7.2484	-8.7931	-7.5708	-7.4243
-14.294	-12.462	-13.552	-12.343	-13.844	-13.164	-12.247	-14.709	-11.981	-13.504	-14.53	-13.698	-12.946	-13.375	-14.785	-12.306	-13.082	-13.233	-11.816	-13.857	-12.786	-13.02	-12.941	-13.414	-13.474	-12.869	-13.352	-13.424	-14.672	-14.044	-14.038	-12.641	-10.846	-12.846	-11.906	-13.337	-12.107	-11.328	-14.248	-13.361	-13.044	-13.257	-11.264	-13.701	-11.631	-13.906	-13.86	-13.419	-12.086	-12.206
-9.7668	-10.63	-9.8568	-9.8684	-9.8142	-8.6287	-10.309	-10.631	-8.3876	-10.736	-9.8115	-9.3407	-8.2598	-9.9333	-9.6578	-10.097	-9.8672	-10.456	-10.336	-10.432	-9.5575	-7.6914	-8.1776	-9.1423	-8.4319	-10.473	-9.4616	-10.257	-9.321	-9.4431	-8.9721	-9.2366	-8.9657	-9.7107	-8.9432	-9.1716	-7.6286	-9.0198	-9.8648	-9.3976	-8.36	-10.103	-9.1294	-9.7731	-9.612	-9.1887	-11.152	-9.6471	-11.17	-9.9285
-9.0742	-7.667	-8.9406	-8.5707	-8.9628	-9.7583	-9.2157	-8.3563	-8.6864	-8.3724	-9.5154	-9.3523	-8.71	-10.795	-10.897	-8.8932	-7.5897	-10.171	-8.2457	-9.4606	-9.5383	-9.6513	-8.9739	-9.1288	-9.7076	-9.6796	-9.2584	-9.2736	-5.8105	-9.4619	-7.7351	-7.6224	-11.544	-8.3564	-9.2771	-8.4068	-6.856	-9.9993	-9.4028	-8.9664	-9.8978	-10.895	-8.7684	-8.287	-8.4636	-8.587	-9.6769	-9.581	-10.819	-9.0021
-12.039	-12.595	-11.596	-11.465	-11.522	-11.019	-11.777	-12.986	-11.579	-12.525	-12.748	-12.283	-12.447	-12.596	-11.532	-11.155	-12.049	-10.284	-12.066	-10.697	-11.216	-12.107	-13.091	-11.258	-11.853	-10.66	-10.48	-12.231	-11.898	-12.099	-11.933	-12.437	-11.497	-12.021	-12.327	-10.638	-12.977	-12.775	-11.887	-10.887	-10.59	-11.515	-11.954	-9.7468	-12.066	-12.38	-13.107	-14.176	-12.76	-10.857
-14.788	-15.286	-13.978	-13.986	-14.258	-14.112	-15.346	-14.118	-13.78	-14.783	-15.132	-14.346	-13.895	-14.436	-14.842	-14.608	-13.872	-14.711	-14.605	-13.62	-16.206	-13.558	-13.983	-14.669	-14.947	-14.842	-13.595	-14.885	-14.528	-15.917	-13.532	-14.372	-14.271	-12.84	-14.975	-12.778	-15.611	-14.714	-15.308	-13	-14.028	-17.082	-14.303	-13.71	-13.408	-14.239	-13.434	-14.619	-15.933	-13.909
1.3305	1.3159	-0.45504	-0.55911	-0.40127	0.86975	-0.83796	-0.57183	0.53955	0.25315	-1.1498	0.73564	-0.010624	-0.47417	-0.71467	0.2582	0.46761	-0.16881	0.49914	0.51287	-0.52579	0.45478	0.31902	-0.62903	1.5944	0.72547	1.439	1.5174	-1.0327	0.8014	0.99821	-0.13059	0.15255	-0.090782	1.0393	-0.092052	0.88919	-0.32231	1.7179	1.1454	-0.28099	-0.62206	0.57256	-1.2569	0.90321	-2.0846	0.50203	0.72436	-0.59563	-0.61311
11.675	10.891	8.885	9.0015	10.823	9.5656	9.9399	8.4847	10.04	9.981	10.083	10.287	9.7366	10.257	9.54	10.56	9.2613	10.711	9.0602	9.1315	9.7084	10.169	9.5798	8.9251	8.3926	9.4701	9.8242	9.1011	8.6654	9.139	10.101	8.2404	10.206	10.888	9.6622	11.343	9.7513	10.39	10.705	9.0262	9.1925	9.9068	10.227	8.6141	8.9511	8.9302	10.407	10.571	9.7063	9.4399
6.7881	7.2492	6.5684	7.9915	6.7672	6.1961	7.7746	5.475	6.7102	6.2804	5.4992	6.8568	6.6838	6.5186	7.6909	5.7812	6.5221	6.4634	5.4373	6.7437	7.7333	5.7253	6.1538	6.7426	6.0353	5.2667	7.6467	6.5028	6.5272	7.7408	6.9334	8.3992	6.004	6.7983	6.7201	7.6408	7.0648	6.2381	7.3245	7.6956	5.021	9.6288	6.974	5.9242	8.4431	6.7317	6.1392	6.9519	8.3156	5.1944
-2.9136	-3.8556	-2.5787	-3.071	-4.465	-3.0766	-3.5081	-2.3357	-5.031	-3.5002	-3.7377	-2.8878	-2.1702	-2.1525	-3.2494	-3.4204	-3.525	-2.6258	-2.9908	-2.4544	-3.5396	-4.9245	-3.9641	-4.1306	-3.8309	-3.0927	-4.7713	-3.5066	-4.5065	-3.6248	-3.5688	-3.2563	-4.5427	-2.6881	-2.5324	-4.1829	-1.9179	-3.1295	-4.97	-2.8015	-1.8273	-2.396	-2.6846	-2.5146	-3.4932	-2.5158	-3.5315	-1.8848	-1.8161	-3.8698
-20.93	-19.95	-22.575	-21.196	-19.861	-20.261	-21.168	-20.479	-20.12	-21.393	-20.408	-22.013	-20.646	-20.481	-21.977	-19.779	-20.154	-22.51	-19.317	-20.421	-19.971	-21.872	-21.11	-19.853	-21.657	-22.146	-19.241	-20.54	-20.562	-20.086	-20.25	-19.118	-20.781	-21.012	-20.061	-21.655	-23.05	-21.973	-21.519	-20.439	-19.235	-21.589	-21.514	-22.368	-20.854	-19.467	-20.796	-21.206	-22.198	-20.3
-7.9649	-9.1186	-8.9038	-9.3428	-8.3694	-10.246	-9.3409	-8.1378	-9.3172	-9.3029	-7.4624	-9.4877	-8.9128	-8.4864	-9.2054	-9.0752	-8.9731	-9.3448	-8.0612	-8.4831	-8.9017	-7.5291	-9.0386	-8.9751	-10.375	-9.9505	-8.1874	-9.0577	-7.1675	-7.9648	-9.3346	-10.452	-9.4532	-9.0354	-10.84	-9.7453	-6.1958	-7.7406	-7.6221	-8.1234	-9.3073	-9.263	-9.0795	-9.4261	-9.6898	-9.6337	-9.1976	-9.0991	-7.9816	-9.4169
-3.0661	-2.6342	-4.9504	-1.4292	-2.4406	-1.864	-2.7535	-3.9144	-2.5302	-3.6134	-4.1657	-3.4566	-2.7848	-3.0491	-1.6974	-1.4813	-4.332	-2.7351	-3.3784	-2.2898	-3.0934	-2.1596	-3.2946	-1.6117	-2.2792	-3.0005	-1.102	-2.3385	-2.5765	-2.1832	-2.6912	-4.4316	-2.5573	-1.9143	-2.6978	-1.9537	-2.7122	-2.7725	-2.4907	-2.1866	-3.0342	-3.1895	-4.2044	-3.3959	-3.1955	-2.1484	-2.3369	-3.2502	-3.083	-2.096
-1.3462	-3.1916	-1.951	-1.3202	-2.4726	-2.2324	-2.0675	-1.8099	-0.50446	-1.9124	-1.1334	-0.89326	-0.42361	-0.55654	-1.7859	-0.78668	-0.88162	-0.83758	-1.1243	-2.9372	-1.2386	0.60248	0.36811	-0.48251	-0.37799	-2.7975	-2.7267	-1.9722	-1.0086	-1.5728	-1.2511	-1.2374	-2.1184	-0.55125	-1.1191	-0.28744	-0.48731	-1.5519	-7.1564e-05	-1.1338	-1.1861	-0.83937	-1.3527	-1.2798	-2.2818	-1.4088	-2.6541	-1.801	-3.393	-1.9811
-22.779	-22.839	-22.639	-22.139	-22.667	-22.323	-23.206	-22.085	-21.612	-24.252	-23.765	-23.189	-21.041	-20.966	-21.398	-22.374	-22.057	-21.686	-22.811	-21.26	-22.482	-21.361	-23.162	-20.894	-22.573	-22.43	-21.53	-20.692	-22.339	-21.951	-22.605	-21.848	-22.282	-22.427	-22.281	-21.947	-21.706	-22.181	-20.752	-23.332	-21.616	-21.931	-22.937	-22.941	-23.276	-21.386	-20.495	-21.509	-23.118	-22.652
-2.9735	-1.0029	-3.785	-3.3146	-1.7985	-5.3243	-2.4504	-2.547	-2.5503	-4.2307	-0.8883	-1.9605	-1.6649	-1.6598	-2.7036	-3.1688	-2.2135	-2.9914	-2.9299	-3.1274	-2.5054	-2.1761	-3.5285	-1.9321	-3.5787	-3.2148	-2.7489	-1.8955	-2.6681	-3.3764	-3.6435	-3.1041	-2.154	-3.0647	-1.9475	-4.0261	-2.8907	-4.5895	-1.9213	-3.38	-2.6181	-0.10711	-4.2715	-3.7554	-2.1082	-3.1823	-1.9639	-0.79063	-3.1984	-1.7511
-5.1052	-6.2431	-6.1302	-5.483	-6.1307	-6.5549	-4.4619	-3.4029	-5.0217	-6.8365	-5.5294	-6.4872	-5.8263	-5.8014	-5.5214	-4.2961	-5.8233	-6.6862	-6.2415	-4.5927	-6.4585	-5.3128	-6.2648	-4.3774	-6.2643	-5.8257	-8.2333	-5.865	-6.1174	-4.7141	-5.2938	-5.2832	-3.6383	-6.048	-5.5748	-5.1148	-5.8724	-5.5164	-5.612	-5.3254	-7.043	-6.8501	-6.5311	-4.7989	-6.956	-5.228	-4.6979	-5.0455	-5.9452	-2.9523
-2.3072	-3.8336	-2.2156	-2.0178	-2.2049	-3.3848	-1.3908	-2.1734	-3.1017	-1.4493	-2.4019	-3.6502	-1.8768	-2.2672	-2.4434	-1.4464	-1.9765	-1.997	-0.77575	-3.9801	-2.6216	-1.8061	-4.0117	-2.3435	-3.3477	-3.9509	-1.9214	-3.2288	-3.2042	-2.0298	-2.7297	-4.1866	-3.4012	-1.7569	-3.4401	-2.8583	-3.6646	-1.8293	-2.1304	-2.8646	-1.8284	-3.7237	-2.5739	-1.8828	-1.7252	-2.7168	-3.2763	-3.9808	-3.1678	-2.6618
0.18117	0.30875	-0.7905	0.6551	-0.42934	0.15078	0.63226	-0.21618	-1.6372	0.36198	-0.63491	0.62133	-1.5683	0.19389	1.1997	-1.2641	0.96412	0.1702	-0.51465	-0.072706	-1.5994	-0.86968	0.30975	0.63911	-0.45777	-1.3716	-0.73423	-0.46474	0.20338	-0.14473	-0.020686	0.15634	0.94354	0.3043	0.46539	-1.7394	-0.54478	-1.1191	-0.64723	-0.71288	-1.6838	0.75914	1.0566	0.64017	1.1439	-0.13836	-0.7298	-1.377	-0.5546	-0.73364
-2.7671	-4.4201	-5.2751	-6.7085	-5.5123	-4.5116	-2.8732	-5.1281	-3.3632	-5.6536	-4.3747	-4.1125	-3.8652	-4.5095	-3.5249	-4.4687	-5.8199	-2.4282	-4.6618	-2.5716	-4.9999	-3.1927	-3.5583	-4.6875	-3.6224	-2.5016	-4.4195	-5.1155	-6.5769	-5.0535	-4.59	-3.3004	-4.3559	-3.4272	-2.7998	-3.204	-5.9636	-5.1462	-3.5575	-4.8267	-3.3018	-4.0218	-5.5517	-4.5017	-5.9889	-3.3193	-2.7825	-4.2851	-4.3375	-3.5531
3.6104	2.5056	3.8301	2.0689	2.9196	2.1654	2.3373	2.6638	3.1331	2.2901	1.4421	1.6337	2.252	1.2081	2.5976	3.2012	1.3741	3.2331	3.1461	2.4233	4.7054	1.122	1.3402	2.8003	2.5157	4.266	4.0481	1.5405	1.6756	1.8362	1.8982	3.7238	2.7683	3.1931	1.4016	3.1324	4.5458	2.2222	2.0394	2.0023	2.2575	1.3479	2.1813	1.8262	2.3961	2.8398	3.203	3.8759	1.9217	2.3377
-9.0229	-9.71	-8.4345	-10.438	-8.5786	-8.4641	-9.0346	-8.7123	-9.0238	-10.569	-9.3671	-9.2695	-8.4042	-9.4221	-8.8455	-9.0011	-9.0918	-9.0724	-8.8447	-9.1986	-10.528	-8.1521	-9.3041	-7.4145	-8.067	-8.9673	-8.8891	-9.0828	-9.34	-11.08	-9.6771	-9.3887	-10.315	-8.1671	-9.457	-9.5116	-9.8406	-8.8532	-8.9669	-8.7756	-9.6554	-9.0841	-8.8649	-11.212	-7.4988	-8.285	-9.484	-9.1575	-9.7326	-8.6641
8.865	8.8897	9.8077	7.7385	10.634	10.027	8.5385	10.585	9.3327	8.6461	9.2706	9.827	10.734	9.0785	9.5098	9.6718	11.648	10.283	8.6115	10.99	9.8128	10.228	10.156	8.9774	10.026	10.342	10.841	11.4	10.257	8.848	9.6354	9.8706	9.1857	9.3052	10.469	9.4969	10.366	8.6624	9.4715	10.15	8.9284	9.8564	11.061	10.376	10.178	9.4512	9.6796	8.2809	8.4495	9.9326
8.2759	9.2961	9.5214	10.394	12.112	10.334	10.241	10.637	9.8406	9.8577	8.4274	9.6532	10.995	9.8098	10.709	8.4923	11.324	7.5376	11.277	9.3066	10.217	9.5123	11.034	9.2936	11.2	10.065	8.9454	11.037	10.15	7.4031	9.5856	10.835	10.072	9.2066	9.6129	11.166	10.288	10.607	9.9627	10.658	8.6265	9.7028	7.6324	8.589	10.575	11.434	10.234	10.614	9.0454	9.9923
-22.072	-22.398	-21.334	-21.834	-21.611	-22.867	-20.802	-22.613	-21.896	-22.836	-21.63	-21.674	-23.088	-22.604	-22.616	-22.167	-22.067	-23.494	-21.984	-22.68	-21.419	-20.378	-21.783	-23.475	-23.535	-21.018	-22.078	-21.681	-21.518	-20.613	-23.078	-21.61	-22.488	-21.634	-21.772	-23.011	-21.263	-20.985	-23.306	-21.86	-23.961	-22.648	-21.588	-21.733	-22.425	-21.88	-23.3	-23.492	-21.608	-22.43
-10.806	-12.191	-11.729	-9.5872	-10.831	-10.679	-10.696	-10.254	-10.669	-10.296	-10.613	-9.6443	-9.5752	-12.352	-10.081	-10.192	-11.229	-9.78	-13.339	-10.198	-10.759	-11.314	-10.79	-11.14	-11.808	-9.134	-10.91	-11.469	-11.458	-10.923	-12.361	-9.8523	-8.722	-11.077	-11.114	-10.461	-10.047	-11.92	-11.291	-9.2691	-10.471	-10.04	-11.089	-10.707	-10.654	-10.799	-10.987	-10.059	-11.64	-10.277
-0.67571	-0.17212	-1.1204	-1.0547	-0.15394	-0.77659	-0.33916	-2.2582	-1.1201	-0.55275	-1.4383	-0.96708	-1.5664	-1.8051	-0.81583	-1.5598	-1.0384	0.24599	-0.9956	-0.3903	-1.5383	-0.99979	-0.052956	-1.6835	0.20081	-2.2703	0.57035	-2.6281	-1.0146	-0.97536	-0.28527	-0.22072	-0.98225	-1.1075	-0.11276	-2.8147	-2.65	-3.8779	-0.29203	0.28354	0.085619	-1.7432	0.32379	-2.2606	-1.7256	-0.47118	-2.2299	-0.68314	-0.55692	-1.2793
0.50713	1.8536	1.8631	0.29572	0.94242	2.2678	0.5139	1.7801	2.537	0.51497	1.3045	2.9502	2.6059	1.4526	0.87426	1.9298	1.1531	0.079339	1.8229	1.1188	0.97713	1.4662	1.6602	1.6968	3.3386	2.2804	1.4238	2.0477	2.0284	1.2395	-0.080452	0.26363	1.5955	1.3089	2.1749	2.3126	1.4873	-0.23189	0.069263	1.8873	0.32319	0.3178	2.3684	1.9585	1.1194	-0.13876	-0.32724	0.72321	0.36083	1.4973
-21.158	-21.658	-22.674	-20.967	-22.471	-23.74	-22.968	-23.484	-22.026	-20.707	-19.512	-21.702	-21.77	-22.076	-22.509	-21.274	-22.42	-22.264	-21.781	-22.592	-22.746	-21.75	-20.854	-21.685	-21.798	-22.935	-20.467	-22.697	-21.023	-23.193	-23.929	-21.274	-23.252	-21.494	-22.434	-22.366	-22.511	-21.72	-24.347	-21.659	-21.736	-23.443	-20.807	-23.205	-21.246	-21.362	-22.125	-21.916	-21.647	-23.949
-11.913	-14.4	-13.423	-12.99	-13.505	-12.325	-13.864	-12.753	-14.735	-11.976	-13.061	-13.401	-14.527	-14.4	-13.697	-13.23	-13.505	-14.486	-12.811	-13.263	-12.158	-11.592	-14.201	-14.445	-12.978	-12.562	-13.283	-14.149	-14.723	-11.762	-12.843	-14.424	-11.909	-13.357	-13.244	-13.198	-12.787	-12.093	-11.475	-12.358	-12.174	-13.81	-14.527	-15.526	-14.342	-13.975	-11.971	-13.199	-12.143	-13.142
-2.3493	-3.2922	-3.0583	-4.3163	-1.2409	-3.4102	-2.4446	-4.269	-0.85448	-2.1211	-3.459	-3.1109	-3.1741	-1.051	-3.0194	-3.7262	-4.2419	-1.7313	-2.3456	-2.8031	-1.3218	-3.4942	-2.1489	-1.6359	-3.7303	-1.9214	-3.1024	-1.8401	-2.0677	-4.5948	-3.0151	-2.2343	-2.2336	-3.049	-2.2056	-2.0279	-4.0441	-3.0663	-1.1658	-4.7163	-1.9128	-3.6024	-3.1801	-2.8337	-2.6267	-1.8815	-2.7449	-3.6884	-3.0422	-2.9964
-0.46211	-3.2897	-1.6163	-1.9654	-1.1675	-3.0534	-2.4457	0.12767	-4.2538	-2.8563	-2.1494	-1.6989	-2.5583	-2.1182	-1.331	-3.4103	-2.3381	-2.4662	-3.0105	-2.8914	-1.0563	-2.8237	-1.6122	-2.1103	-2.7136	-1.9642	-2.6982	-2.2777	-3.8142	-2.5813	-3.7692	-2.3838	-4.4728	-2.1572	-1.7671	-0.39895	-1.0259	-1.9563	-2.9044	-2.3275	-3.9995	-3.4036	-3.6446	-4.1879	-2.1638	-2.1555	-1.5616	-3.1662	-1.0831	-2.2662
-3.1321	-2.9278	-1.1703	-0.54642	-1.3022	0.42972	-2.4241	-1.7465	-1.898	-0.5297	-2.1928	-0.85822	-1.2439	-0.1514	-2.2385	-2.7568	-2.2975	0.67738	-2.4247	-0.41094	-2.4753	-2.3141	-3.2568	-2.1222	1.3409	-0.80318	-3.0225	-2.0092	-1.2044	-0.68906	-2.6039	-1.0403	-2.1439	-0.67929	-2.7978	-0.97316	0.11615	-2.5971	-2.1387	-1.3535	-2.5455	-0.93662	-0.50576	-2.1041	-1.127	-2.3256	-2.2704	-1.0837	-0.90337	-1.5128
-11.509	-10.699	-13.771	-12.419	-14.043	-13.116	-12.349	-12.528	-14.79	-12.548	-13.136	-13.173	-12.194	-11.432	-13.188	-13.565	-12.907	-13.055	-12.937	-11.512	-12.335	-12.414	-12.7	-11.479	-14.01	-13.316	-12.844	-12.324	-11.684	-11.136	-13.811	-14.125	-13.126	-12.506	-11.73	-12.009	-14.358	-13.49	-12.71	-12.846	-10.624	-14.304	-12.981	-10.772	-13.273	-11.931	-13.606	-12.321	-13.674	-13.19
10.118	8.1495	8.1014	8.2431	7.6666	8.5204	8.3914	8.0056	7.8023	9.1165	9.1731	7.6593	10.096	9.6926	7.9269	7.7098	8.9134	7.8447	9.4544	9.7026	8.945	8.7556	9.8881	8.0637	8.4388	9.3564	8.4749	6.0519	9.686	9.929	6.7412	8.9577	8.8385	7.0123	8.4427	9.0689	7.3352	8.8926	9.1413	9.7661	9.1073	9.5268	6.9454	8.9324	8.819	7.6856	8.1015	8.0367	8.257	8.8403
-1.6537	-0.72648	-1.0378	-0.5423	-3.4775	-3.8915	-1.3315	-2.9129	-3.184	-3.1071	-1.3128	-1.8209	-3.4926	-1.4291	-1.8449	-1.8877	-2.3716	-3.9601	-2.3132	-4.4997	-2.6084	-2.9745	-1.6819	-2.1827	-0.078833	-2.4759	-2.9059	-2.5802	-1.9161	-4.2993	-2.357	-3.2161	-3.7622	-2.6423	-1.7442	-3.1853	-3.0682	-3.0265	-0.051588	-1.4837	-2.0936	-0.89299	-2.8451	-2.8223	-1.5646	-1.8269	-0.94357	-2.7977	-3.3341	-1.1524
0.88414	-0.37828	0.16347	0.44005	1.6378	0.17806	1.814	-1.2713	-1.0023	0.97536	-0.1781	-0.83705	-0.49445	-0.38586	0.20387	-1.2804	-1.8295	-1.4238	-0.22441	1.8527	-0.23142	1.2611	-0.63088	0.28365	-0.26576	-0.31171	-0.94759	0.17499	-0.20229	-0.062043	0.80902	0.30906	-0.274	-1.0281	-0.28687	-0.65246	-0.50868	-0.032031	-1.1926	-1.101	0.54932	0.014386	0.19311	-2.0142	0.35818	0.12124	0.28917	0.85906	-0.40949	-1.274
-0.34426	-1.3908	0.95886	-0.048213	-0.63844	1.0381	-1.1359	-2.0235	1.0615	0.25326	0.63355	-0.218	0.089312	-0.82017	1.5268	0.71803	-0.73707	1.5228	0.56157	-1.2794	-0.53233	0.92762	1.8335	1.2323	0.7213	-1.4359	-0.1834	0.49164	-0.74433	-0.33513	-0.89347	-1.1677	0.56895	-0.69616	-1.4493	0.54726	-1.6634	-0.91117	1.994	1.3179	0.399	-1.1628	0.82352	-0.68635	1.1702	-0.77604	0.60021	0.44927	0.17226	-0.29901
5.3001	4.8175	5.6485	3.6677	5.9976	4.2567	5.922	5.3333	5.544	5.2247	5.3136	5.092	3.8912	3.9412	5.7362	4.9177	2.5514	6.1085	4.5116	4.0929	5.7274	6.0851	5.6132	6.5503	5.5437	4.7172	5.1731	5.232	5.5034	4.8899	5.7497	4.23	3.838	5.8367	4.872	3.9417	4.4581	4.8877	6.0949	5.4935	6.9385	3.687	5.3466	5.1573	4.6897	5.8827	6.5121	4.3558	6.9196	6.5839
-11.43	-11.606	-11.449	-11.995	-12.404	-11.553	-11.778	-9.8301	-11.654	-11.336	-10.121	-11.09	-11.016	-11.382	-10.774	-10.713	-10.91	-11.811	-11.922	-11.618	-10.867	-13.958	-10.922	-11.476	-11.32	-12.413	-10.051	-11.733	-11.474	-10.126	-10.867	-10.826	-11.322	-11.574	-10.572	-11.746	-11.895	-12.249	-12.209	-10.925	-12.289	-13.738	-11.654	-10.911	-11.381	-10.156	-12.641	-11.687	-10.341	-11.474
2.5143	2.0756	0.67645	1.2693	2.2738	0.66458	2.9892	-0.11336	0.17083	1.2629	1.3109	1.7265	2.1717	1.353	1.1325	1.0912	1.1883	1.8262	1.5465	1.0884	2.9523	0.62245	3.6042	2.0245	2.7914	2.6468	2.4781	2.6939	1.8217	1.9113	3.8305	1.9241	2.7004	2.3108	0.49882	1.6001	1.9566	2.3182	0.72977	1.1824	-0.41638	0.46739	0.51945	1.9809	1.6142	2.1443	2.9669	0.57247	1.8836	1.6673
-9.8846	-9.2314	-8.9113	-9.2814	-7.2353	-7.9042	-10.336	-9.0226	-9.5305	-9.6139	-9.3916	-8.96	-8.7789	-8.4823	-10.361	-8.7489	-7.9654	-8.4207	-8.6321	-9.678	-8.4857	-8.5249	-9.3424	-9.9017	-9.971	-8.6716	-8.9601	-8.6916	-8.6969	-8.6905	-8.588	-10.007	-8.8082	-8.8771	-8.5928	-9.296	-8.4892	-7.5361	-10.142	-9.0199	-9.1068	-9.1375	-9.4717	-9.0179	-8.1469	-9.6617	-9.7744	-9.7379	-8.084	-9.2179
3.2033	3.1148	2.2749	2.0662	3.7595	1.8149	2.2005	2.7608	2.9455	0.92478	2.0128	3.3824	3.051	2.7092	3.1033	2.6923	3.3474	3.8438	3.4649	3.7051	1.9771	3.7855	4.5068	4.0936	3.332	1.7613	2.7675	3.2446	3.6776	1.672	4.4575	2.4483	3.134	3.2695	3.378	2.7456	2.8543	2.7532	2.885	4.2524	3.1596	3.0782	2.4369	3.9804	3.7728	3.5202	4.6384	1.7371	2.2806	1.7836
-8.8839	-8.2316	-8.4941	-7.856	-8.8508	-8.3612	-9.8078	-10.147	-10.426	-8.8196	-8.0625	-8.7739	-8.7604	-9.4599	-8.978	-8.4814	-9.2572	-9.987	-7.9604	-9.532	-8.1917	-9.0064	-9.9881	-7.2629	-8.7348	-8.9064	-8.7306	-9.8455	-7.9785	-8.5519	-7.7709	-9.9049	-8.8276	-8.6752	-9.24	-9.7171	-7.692	-9.9136	-8.1259	-8.2963	-10.754	-9.8439	-7.7503	-7.6465	-8.1321	-9.1772	-8.2201	-7.7621	-8.7477	-9.465
-14.357	-14.146	-13.753	-14.208	-14.152	-14.405	-15.125	-13.034	-13.812	-14.281	-13.303	-17.394	-15.218	-14.345	-13.609	-14.438	-15.133	-14.29	-13.445	-15.073	-14.761	-15.172	-12.935	-15.682	-13.998	-15.706	-14.184	-15.206	-15.638	-16.344	-15.489	-13.665	-14.286	-14.67	-13.377	-14.666	-14.491	-13.697	-13.56	-14.342	-15.68	-14.776	-14.75	-14.814	-15.037	-15.972	-13.129	-13.072	-14.924	-14.553
-9.8979	-9.4473	-9.3548	-8.8132	-9.8883	-9.2765	-9.8732	-10.178	-10.561	-8.6334	-8.8639	-8.748	-8.4063	-9.9806	-8.8935	-9.0419	-8.007	-10.589	-11.446	-11.13	-10.282	-10.003	-8.7827	-7.9602	-10.946	-9.534	-8.4985	-9.8982	-9.1504	-9.7309	-7.5849	-8.9251	-10.223	-10.065	-9.4104	-10.116	-9.3225	-8.4015	-9.4347	-9.8746	-10.122	-9.4533	-9.8238	-9.4456	-10.142	-8.9245	-9.9832	-8.127	-10.738	-8.7325
-9.2763	-10.059	-11.084	-10.706	-11.029	-8.3664	-10.229	-9.9179	-11.537	-10.422	-10.211	-8.3889	-10.07	-9.2868	-9.4698	-9.1276	-10.27	-12.89	-10.158	-9.7627	-11	-10.022	-9.8108	-11.195	-9.2318	-9.6224	-9.7614	-9.514	-9.6523	-8.3292	-9.9691	-10.715	-11.407	-10.072	-11.097	-10.841	-9.1508	-10.904	-9.1384	-9.6563	-10.367	-8.0952	-9.4277	-10.958	-9.7638	-9.0106	-11.736	-10.297	-10.008	-10.355
6.2359	7.6945	6.3197	3.625	6.3299	7.4608	7.2674	7.5088	6.75	6.8585	6.1934	5.4867	7.8422	7.6343	4.5927	6.6873	7.0411	7.4587	6.5052	6.9921	8.1813	7.1579	6.2096	5.8112	6.4196	6.378	6.7028	6.0713	7.8073	7.4136	6.2064	8.387	6.7732	6.7837	6.9252	7.8696	6.4559	6.8572	6.1212	7.7458	6.8198	8.1456	7.3279	7.8735	5.1864	7.3267	6.5667	8.1301	6.0091	7.2671
7.5849	8.6862	7.0506	7.6773	7.5813	8.6444	8.5876	8.9287	7.5535	8.2878	9.0126	7.0454	7.3578	8.1556	7.2691	7.8993	6.504	7.7276	8.9582	8.1219	7.2434	7.2287	8.7593	7.7437	8.4946	7.4723	7.1117	8.7423	8.1378	9.4001	8.525	8.3765	8.2368	8.3088	9.5279	8.2288	8.6059	7.1047	7.8816	6.8042	7.8017	8.8818	8.3154	7.9245	8.5255	8.1903	8.0421	7.0892	8.6621	8.2005
-13.362	-13.08	-13.247	-14.787	-13.747	-14.078	-13.663	-13.401	-11.967	-12.89	-12.255	-13.959	-13.025	-13.485	-12.595	-14.731	-13.739	-14.074	-12.478	-13.8	-13.759	-13.678	-12.438	-11.639	-12.777	-11.699	-12.017	-13.272	-13.457	-13.394	-11.83	-12.522	-14.208	-13.333	-12.433	-14.649	-13.99	-10.871	-13.736	-12.84	-13.675	-13.207	-13.395	-12.453	-13.067	-13.334	-13.928	-13.872	-14.47	-13.415
-2.014	-0.054326	-2.0214	-0.95149	0.49193	0.40746	-0.20546	0.39765	0.2178	-1.1502	0.88934	-0.11118	0.098016	0.42608	-0.42929	-1.7783	-0.85234	0.41823	0.10952	-0.22277	0.11948	0.32288	-1.134	-1.2347	-1.8028	-2.1741	-0.7638	-0.033421	-1.4894	-0.28773	0.11829	0.43842	0.67845	-1.0177	0.90375	0.082107	-1.2619	-0.77009	-0.34637	0.49076	1.1834	-0.68999	0.28022	-1.6829	-1.2452	0.47466	-0.1361	-0.90733	-0.17804	-0.065909
-1.4835	-0.97431	-0.99576	-2.0485	-2.2825	-1.4546	0.20573	-1.3536	-1.7861	-1.421	-1.8927	-2.1039	-1.0718	-0.7965	-2.2519	-2.232	-1.1181	-0.81484	-1.3099	-2.7265	-2.9927	-2.1029	-1.254	-0.33704	0.39072	-1.5398	-2.5702	-3.2238	-2.9053	-2.6057	-1.6494	-3.4389	-0.52037	-1.5915	-1.0931	-0.61302	-1.3594	-0.64083	-0.48309	-0.90331	-2.0141	0.023311	-2.7833	-1.9007	-2.9206	-2.5623	-0.68189	0.066046	-2.4698	-2.9623
-3.0667	-1.8598	-3.2897	-2.4181	-2.7065	-5.5328	-0.84536	-2.8562	-2.3267	-2.1672	-2.5641	-2.5318	-1.4778	-3.0973	-1.7538	-2.1084	-3.2422	-2.0751	-2.1688	-1.0924	-3.3445	-2.4152	-4.2259	-1.9595	-1.6629	-2.8403	-3.2124	-3.6136	-2.947	-1.9594	-3.4489	-2.6917	-3.2334	-1.5364	-2.8132	-2.8744	-3.596	-5.144	-1.4372	-1.9584	-4.4812	-2.3792	-3.4788	-1.604	-2.2336	-3.9104	-1.6295	-1.5165	-3.2589	-3.608
-11.208	-10.872	-11.781	-12.497	-10.25	-11.791	-11.61	-9.9752	-12.048	-10.902	-11.949	-11.939	-12.404	-10.15	-10.042	-9.8689	-11.366	-11.296	-11.405	-10.914	-11.887	-11.077	-10.675	-11.929	-11.399	-11.558	-10.178	-14.164	-11.248	-11.39	-10.263	-11.71	-11.364	-10.576	-11.894	-12.834	-9.3846	-12.637	-10.644	-11.018	-11.733	-10.426	-10.575	-11.943	-12.235	-11.731	-11.132	-10.596	-11.085	-12.015
-11.569	-10.605	-10.308	-11.699	-9.4654	-11.817	-11.697	-11.938	-13.083	-11.308	-11.846	-11.341	-10.823	-11.893	-10.329	-11.464	-12.781	-11.294	-11.696	-11.68	-13.17	-14.576	-10.359	-12.977	-11.923	-10.215	-11.728	-12.166	-10.968	-11.841	-10.752	-11.092	-11.651	-11.586	-10.704	-11.501	-12.19	-13.128	-12.54	-12.681	-11.089	-10.727	-10.568	-12.38	-12.218	-12.026	-11.827	-11.005	-12.739	-12.351
-13.88	-13.455	-12.285	-14.54	-14.395	-15.804	-13.437	-15.191	-13.546	-13.649	-14.913	-13.539	-14.589	-13.13	-15.342	-13.406	-13.345	-14.107	-14.496	-14.379	-11.931	-14.516	-13.563	-13.423	-14.5	-14.187	-16.008	-13.407	-15.032	-14.057	-13.783	-12.761	-13.695	-15.449	-14.989	-12.748	-13.803	-14.074	-13.631	-13.569	-13.988	-13.895	-13.774	-14.556	-13.698	-12.893	-13.705	-13.497	-13.651	-14.101
-14.207	-15.161	-14.701	-13.875	-14.359	-13.799	-14.664	-12.898	-13.201	-13.196	-14.991	-13.165	-14.412	-15.063	-15.155	-14.171	-13.042	-13.796	-13.704	-13.545	-15.334	-12.461	-15.141	-14.538	-13.882	-15.173	-13.846	-12.312	-14.375	-15.029	-13.041	-12.485	-13.757	-15.864	-13.957	-12.299	-15.185	-14.379	-14.523	-13.569	-13.043	-14.467	-15.433	-15.418	-13.666	-13.236	-15.033	-13.373	-14.616	-14.343
-1.7607	-0.94401	-2.0139	-1.2095	-1.0268	-1.6184	-0.29906	-2.2484	-2.2336	-2.7579	-1.2189	-2.4439	-1.3261	-1.3953	-2.9161	-0.82634	-2.0452	-1.5117	-1.0852	-1.1358	-2.0246	-2.7227	-0.98164	-0.88539	-0.93529	0.33742	-1.4449	-0.63178	-0.61833	-1.3386	-1.2649	-1.1993	-2.3667	-0.16763	-1.224	-2.9459	-0.96838	-1.4239	-0.44361	-1.7074	-3.4053	-0.97152	-2.2309	-0.40119	0.18885	-2.8204	-2.4772	0.00576	-2.3895	-1.9676
-12.24	-12.841	-15.156	-14.734	-14.274	-13.68	-14.419	-13.942	-14.224	-14.174	-13.564	-14.594	-14.416	-14.701	-14.733	-15.451	-14.902	-15.555	-15.608	-15.212	-15.173	-14.55	-15.27	-13.491	-14.37	-13.637	-14.845	-13.796	-12.366	-13.741	-15.186	-13.626	-13.773	-12.553	-12.663	-14.338	-13.067	-13.095	-15.147	-14.024	-13.797	-15.723	-12.399	-14.505	-14.343	-12.937	-16.049	-15.626	-13.93	-14.768
-15.763	-15.929	-15.278	-16.021	-14.858	-15.754	-13.911	-13.329	-14.992	-16.052	-14.835	-13.62	-14.713	-14.158	-14.225	-14.336	-15.048	-13.256	-12.88	-13.036	-15.245	-14.062	-14.381	-16.256	-14.391	-13.242	-14.1	-14.453	-14.929	-13.97	-13.99	-12.926	-15.321	-14.31	-15.122	-15.019	-15.064	-13.919	-14.2	-15.998	-14.491	-14.45	-13.732	-15.097	-15.338	-13.71	-15.437	-15.355	-13.497	-14.863
-13.22	-13.115	-13.09	-11.629	-13.516	-12.803	-13.669	-12.315	-13.066	-14.172	-12.259	-12.758	-12.514	-13.66	-11.684	-11.565	-14.341	-12.425	-12.835	-13.047	-13.601	-12.973	-12.9	-13.182	-13.257	-13.113	-12.603	-13.629	-13.791	-11.607	-13.069	-12.28	-12.541	-13.204	-13.221	-11.857	-14.735	-11.043	-12.001	-12.854	-13.548	-13.812	-11.99	-13.764	-14.416	-13.542	-12.377	-12.23	-12.461	-14.084
-9.7297	-8.6674	-7.7387	-11.116	-10.422	-8.6871	-9.5922	-8.3055	-10.096	-8.5526	-8.4638	-9.2024	-7.9865	-8.6247	-9.1451	-9.3096	-9.0673	-9.5615	-7.4882	-8.1879	-9.1153	-8.2281	-8.1143	-8.5465	-8.0753	-9.2782	-8.8141	-7.8911	-9.6491	-9.2764	-9.5958	-7.6261	-8.5442	-9.6565	-9.9911	-7.8189	-8.8618	-8.1138	-7.1836	-9.776	-8.8663	-10.747	-8.8382	-8.7014	-9.5013	-8.6012	-8.9246	-8.2608	-8.2359	-9.4165
-5.4505	-5.8852	-5.1587	-4.3831	-3.988	-6.8211	-5.0558	-3.1052	-4.4053	-4.5618	-5.8826	-3.8888	-4.3628	-4.8979	-5.0041	-3.5748	-3.2835	-4.7438	-4.5504	-3.3619	-5.4842	-3.628	-6.2526	-3.6588	-4.6415	-2.5129	-5.0342	-5.1473	-5.5944	-4.976	-5.0551	-4.5643	-4.7534	-3.7722	-4.9854	-3.3784	-3.6718	-4.7667	-5.2768	-6.4444	-6.07	-2.468	-4.4669	-4.9326	-4.531	-5.7251	-5.1058	-3.6704	-4.9613	-6.3523
-0.2066	1.0481	0.58799	1.3351	0.77788	0.76676	0.20105	0.17178	0.87393	-0.27557	-0.39153	-1.7891	1.0669	0.26234	0.41719	-0.16714	-2.0329	0.51634	-1.7456	0.42921	0.47944	-1.1485	1.3296	0.46575	1.2066	0.62224	-1.3605	0.46471	1.1514	0.72827	-0.7553	-0.30201	0.70409	-1.2012	1.1619	0.21991	0.25618	0.46271	0.12865	0.16732	-0.57473	1.6574	-0.48266	1.7924	0.94551	2.0447	1.1803	1.5095	0.865	-1.2798
3.3569	4.7916	4.4364	2.1065	4.6779	4.0562	3.6347	5.6903	5.1473	4.6729	6.1651	2.885	5.5917	2.965	4.4255	6.3154	3.9228	3.8634	3.1665	6.1049	3.9114	3.6831	4.8453	5.5445	5.1098	3.6562	4.1884	5.2232	4.4912	4.9325	4.1168	4.9619	5.4137	6.2912	4.7558	4.8263	3.9814	2.0578	4.3852	6.1251	4.4182	4.2598	5.1332	3.4439	3.2622	3.0634	5.3441	5.2398	4.664	3.8608
-20.928	-17.225	-19.919	-19.998	-21.092	-22.775	-20.208	-20.962	-21.47	-21.354	-18.538	-20.896	-22.534	-21.306	-19.441	-21.966	-21.755	-21.128	-19.229	-21.018	-19.979	-23.213	-20.796	-20.895	-18.597	-21.264	-20.011	-22.015	-19.197	-20.74	-21.464	-21.98	-19.389	-18.739	-20.967	-20.563	-20.862	-21.3	-20.865	-21.665	-20.832	-20.971	-21.157	-20.186	-18.939	-20.128	-19.837	-21.166	-20.827	-20.182
-3.0352	-3.1844	-4.0865	-2.5199	-2.7372	-3.0457	-3.0353	-1.5231	-3.3289	-3.6133	-1.5594	-3.0679	-5.4799	-2.7327	-3.1886	-3.1228	-1.7749	-2.111	-3.1509	-3.7601	-2.866	-1.7193	-3.7422	-4.1008	-2.3692	-3.012	-2.1812	-2.1074	-3.4868	-4.5927	-2.8642	-1.569	-2.8034	-4.8544	-2.0067	-5.3017	-3.552	-3.8734	-3.974	-4.6006	-2.4821	-4.1333	-4.0007	-2.8468	-3.8935	-2.7872	-4.1163	-4.2378	-3.378	-4.7124
-1.2273	-2.8826	-2.3525	-3.9152	-1.383	-1.6175	-2.3921	-2.5781	-3.8903	-2.2912	-3.1121	-3.2018	-1.5438	-3.6715	-2.44	-2.9041	-2.0257	-2.9834	-2.4822	-3.3589	-2.8549	-1.7546	-3.7675	-2.6858	-1.6572	-2.4022	-2.4867	-3.4481	-1.9477	-1.7857	-4.7528	-1.9923	-2.8186	-4.0409	-2.4221	-1.7444	-3.2361	-3.0672	-2.4662	-1.5256	-2.6552	-2.5908	-2.6162	-3.1207	-2.0705	-3.1755	-2.5231	-2.632	-2.9376	-3.3275
-0.018339	1.5367	-0.043961	-0.40126	0.23055	0.72679	-0.89332	2.2802	0.45736	0.56006	1.1667	-0.32817	2.2494	-0.082344	0.97519	0.44794	1.8993	-1.5909	-0.64272	0.27885	0.93502	0.32715	0.53045	0.37075	0.44919	0.089513	1.1335	-0.36816	-0.086981	0.15327	0.4225	-1.5338	-0.085993	-0.1501	0.23927	1.3972	1.8528	0.23625	0.2838	-0.0054363	0.24503	0.38371	0.5789	2.1599	0.089878	1.9958	1.0953	-0.42755	-0.58545	-1.2276
2.4082	2.1128	1.2833	0.61491	2.0052	-0.76423	2.045	2.2131	2.8345	1.1024	2.1367	2.7224	4.1123	2.891	0.12444	1.4888	0.95642	2.8502	1.8551	1.5782	1.0152	0.13429	1.0819	4.2526	2.5395	2.0681	0.86409	2.1508	1.6622	1.7169	0.30768	0.98823	1.5321	2.5628	2.7647	3.3689	1.7472	1.884	1.1658	1.67	0.65252	1.9978	1.6693	1.3418	1.6157	1.9937	2.7351	2.2527	2.0648	1.4115
-2.4533	-1.948	-2.8663	-0.29011	-2.9758	-3.2515	-2.1115	-2.1218	-2.5407	-2.4832	-2.7377	-2.0121	-1.5583	-1.4642	-2.2465	-2.0934	-2.5871	-0.61897	-1.736	-0.94647	-1.5076	-0.79286	-1.6405	-0.94004	-1.9548	-1.6065	-0.99809	-1.8432	-0.89921	-1.2044	-2.8537	-2.3038	-1.4251	-3.0806	-0.9335	-2.2565	-0.43161	-0.69749	-1.8304	-3.1812	-2.152	-1.7113	-1.5688	-2.3701	-0.034937	-1.4992	-1.4257	-1.6887	-2.2824	-0.7301
-0.62046	-0.37196	0.19287	-0.33995	-0.63351	-0.6786	0.60605	-0.052923	0.76662	-0.30949	-0.53433	-0.92141	-0.27214	0.66038	-2.8826	0.21051	1.3367	-1.0469	-0.62068	0.30998	0.74665	1.9883	-1.2028	-0.62338	-1.0099	1.4802	1.1434	-0.93934	0.40348	0.12666	-0.73918	-0.16043	-1.2902	0.76207	-0.39274	0.041494	0.084257	-0.22121	-0.48577	-0.774	-0.99753	-0.25798	-0.49758	-1.3944	-1.0331	-0.67189	2.1038	-0.62832	-1.1271	-0.029328
1.161	1.3514	3.0084	1.7343	2.579	1.2627	-0.029588	2.3551	0.80051	2.4631	2.0733	1.3508	0.16141	-0.68052	-0.69334	1.7019	3.3839	1.4538	2.9648	0.77021	1.1492	3.2888	2.9144	0.071897	2.7277	1.577	1.9907	2.3874	2.314	2.3793	1.5622	1.4444	1.3292	2.7112	4.0571	2.7046	2.6932	3.2041	2.3379	0.75247	1.1415	2.6996	3.5246	2.8636	0.56551	2.5521	1.8199	0.47345	2.1769	2.3036
-12.436	-11.143	-11.719	-12.715	-10.991	-12.381	-13.555	-11.825	-10.463	-11.166	-12.524	-12.265	-14.51	-11.62	-9.4469	-11.552	-11.935	-12.548	-13.72	-10.014	-11.97	-11.118	-11.147	-13.489	-12.663	-13.062	-10.86	-11.07	-12.451	-12.326	-11.336	-12.644	-12.037	-12.38	-11.911	-12.441	-11.386	-11.091	-11.752	-11.888	-11.652	-11.728	-10.472	-10.395	-12.503	-11.765	-10.165	-13.169	-11.142	-11.347
-3.6415	-4.1585	-3.8949	-4.227	-4.938	-2.7796	-3.5524	-3.5037	-3.1498	-4.8081	-4.7774	-3.4409	-2.6345	-3.2464	-3.8207	-3.428	-4.673	-4.5955	-4.5151	-2.1228	-3.935	-4.8153	-4.3067	-4.9623	-5.1979	-3.0754	-4.7026	-3.9005	-3.7329	-3.2466	-3.208	-3.2618	-4.2614	-3.9221	-3.2771	-2.8437	-4.4365	-5.9209	-4.6492	-3.6287	-4.4859	-3.9379	-4.1255	-3.5685	-5.5462	-5.2259	-3.1928	-3.4686	-2.493	-4.3217
-14.289	-14.485	-13.709	-14.786	-13.786	-14.236	-14.186	-14.872	-14.934	-13.646	-13.95	-12.737	-14.614	-14.829	-14.964	-12.847	-13.171	-14.162	-13.67	-14.015	-14.122	-14.521	-13.123	-13.368	-13.111	-14.522	-13.39	-13.148	-13.553	-13.783	-14.309	-13.257	-14.326	-12.481	-12.609	-14.324	-13.405	-13.921	-12.522	-14.266	-14.78	-15.225	-16.032	-14.073	-12.513	-14.913	-13.662	-14.95	-11.853	-13.718
-0.12024	-0.56774	0.73294	-0.035771	0.13031	0.35627	-0.17335	-0.2415	0.97898	-0.40595	-0.76787	1.5175	-0.36837	0.30773	-0.7126	0.29396	-0.84832	0.26236	-0.44276	-0.49521	-0.31367	0.16856	0.68379	-0.5908	-0.92179	1.0518	-0.043837	-0.51222	-0.25851	1.3102	0.32179	-1.7622	-1.5134	0.9591	0.70686	1.8236	1.1693	0.87134	0.73049	-0.71058	1.3187	0.12038	-0.18771	0.22697	1.533	0.71871	-1.0404	1.0027	-1.9598	-0.73959
11.265	10.067	11.29	10.716	9.1789	9.587	9.8248	9.7291	9.9215	9.7933	9.4938	9.4336	10.12	8.8581	10.202	9.9189	10.561	9.0654	10.532	9.8647	10.536	10.678	9.8808	9.9879	10.62	8.6022	10.464	9.7198	8.5702	10.397	8.296	9.684	10.509	10.379	9.067	10.858	9.2571	11.3	10.141	11.192	10.678	9.4108	10.168	8.6798	8.4838	9.027	9.2573	10.621	9.3709	10.904
-14.071	-12.368	-12.821	-13.014	-13.698	-13.48	-11.377	-14.494	-12.671	-11.282	-12.377	-13.295	-15.17	-13.742	-13.05	-12.685	-11.703	-13.215	-11.975	-12.844	-12.009	-14.018	-14.827	-12.543	-15.54	-13.988	-12.764	-13.6	-14.73	-13.367	-14.68	-13.734	-13.419	-12.867	-13.277	-13.15	-13.9	-14.547	-12.744	-13.278	-13.774	-13.527	-15.505	-12.886	-11.651	-12.564	-12.247	-14.806	-15.458	-14.313
-16.066	-14.85	-14.999	-15.191	-15.373	-14.68	-14.821	-14.958	-13.606	-14.201	-15.636	-13.948	-16.902	-16.073	-15.147	-14.651	-14.572	-15.426	-13.042	-14.229	-15.53	-14.557	-14.152	-15.419	-15.728	-13.732	-15.762	-14.988	-14.31	-14.135	-16.017	-14.666	-14.204	-14.574	-14.926	-15.055	-15.291	-15.211	-15.474	-14.193	-14.64	-15.012	-14.111	-14.11	-15.105	-15.239	-13.722	-14.379	-14.182	-13.687
-3.2477	-2.8281	-1.7822	-2.537	-3.1614	-2.1056	-3.8575	-2.869	-0.85921	-2.2718	-1.8836	-2.7788	-2.5728	-1.7429	-3.9095	-4.0292	-2.7588	-1.487	-2.6663	-0.7025	-3.0918	-1.1601	-1.7955	-3.2308	-2.7414	-2.9137	-2.8984	-3.1711	-3.3591	-2.4889	-0.92605	-2.6922	-2.7951	-0.81763	-1.9436	-2.857	-1.6337	-2.1136	-2.7132	-3.0574	-2.4439	-1.5971	-2.9824	-4.4139	-4.2555	-2.6246	-3.5035	-2.8493	-3.3334	-1.4621
9.2851	10.558	9.7985	8.8727	7.8717	7.9947	7.8509	8.0676	8.9594	7.0991	8.4118	8.3733	7.651	9.1986	8.6575	10.066	9.8157	9.4446	8.4043	8.6667	9.5358	9.8029	8.729	9.8112	9.2681	8.5455	8.0866	8.611	7.8065	7.8726	6.9154	8.5642	9.2548	8.7477	7.3871	8.535	8.6667	9.4785	7.9018	7.0976	8.1909	7.2538	7.6718	8.9037	8.208	8.6502	9.5211	7.2212	8.4921	7.9059
-11.42	-10.926	-8.3243	-9.8883	-10.604	-12.253	-11.241	-10.502	-12.24	-9.9256	-10.553	-10.13	-11.547	-12.052	-10.91	-10.898	-9.4194	-12.149	-9.0503	-10.886	-9.9975	-10.348	-9.9955	-11.986	-11.873	-10.181	-10.242	-10.966	-10.098	-9.9811	-12.117	-11.911	-11.976	-8.4035	-11.263	-10.629	-11.368	-10.936	-9.4877	-12.385	-12.654	-10.255	-8.4453	-11.829	-11.304	-12.171	-10.946	-10.542	-11.221	-10.868
0.49963	-0.6283	0.26508	1.1292	-0.12414	0.51545	1.1492	-0.5466	-0.18365	0.37512	-0.56884	0.69217	-1.0196	-0.02364	-0.96547	2.0691	0.53626	0.056864	0.43678	0.15029	1.51	-0.26193	-0.40858	0.7443	-1.0334	1.2007	-0.36196	-0.74942	-1.5975	-0.11101	0.52167	-0.37719	1.6571	1.3849	-0.079307	-0.53896	0.41741	1.0254	1.0187	0.23935	-0.033503	1.1829	-1.4503	0.73889	0.85551	-0.1754	-0.080475	0.14867	-1.1009	-0.13842
-4.8179	-4.0998	-4.7242	-2.6748	-5.7659	-4.6308	-3.4714	-4.3529	-2.5146	-4.368	-3.9959	-3.3938	-4.6527	-4.6567	-2.9649	-4.2113	-4.8428	-6.4121	-4.1872	-5.3607	-3.3178	-4.1103	-2.7813	-3.7974	-5.0859	-6.0351	-3.365	-3.0228	-2.7766	-5.1367	-5.1045	-3.503	-4.2279	-3.6745	-2.9135	-4.36	-4.2707	-4.7949	-4.0978	-4.5707	-3.8137	-4.1766	-3.6387	-4.5166	-4.7116	-5.4792	-4.2623	-4.9057	-5.0868	-3.937
-5.1601	-4.8562	-4.8591	-3.7787	-6.4443	-6.3294	-6.7118	-3.6878	-4.4347	-4.9916	-5.7587	-4.4319	-4.2067	-5.6334	-4.2319	-6.352	-5.2692	-5.2466	-6.184	-4.7423	-5.4977	-6.3349	-3.6072	-6.2631	-5.8101	-5.9107	-5.0247	-4.9856	-4.9196	-6.1536	-5.1776	-5.2968	-5.1829	-4.1831	-5.4737	-4.403	-3.9573	-4.6551	-5.0606	-5.4917	-5.0734	-5.0157	-3.2502	-3.9416	-4.4063	-5.4776	-4.6371	-4.8622	-5.2267	-5.0629
0.41242	-0.26102	-2.5645	0.26503	-1.9456	-0.43135	0.18105	-1.1864	-0.37561	-1.2266	-0.046169	-1.4248	-0.80006	-0.77853	-0.54965	-0.54522	-3.3963	0.31335	-0.55949	-0.93166	-1.1487	-2.0077	-2.1481	-0.15297	-0.55141	-1.1917	-0.93421	-0.59138	-2.1017	-1.1102	-0.83659	-0.74015	0.8188	-1.3457	-0.26089	-0.48877	-0.4476	-0.32904	-0.077739	-1.4651	1.7519	-0.060097	-0.13343	-1.1257	-2.6313	-0.98103	-2.0379	-0.044986	2.2576	0.07913
-12.348	-11.527	-13.024	-10.937	-10.087	-12.212	-11.717	-12.554	-12.763	-10.367	-10.547	-11.158	-12.158	-12.828	-12.761	-11.922	-11.21	-11.066	-13.751	-11.289	-11.297	-9.99	-10.75	-12.323	-11.217	-12.427	-10.529	-10.698	-11.373	-10.749	-12.274	-10.951	-11.242	-12.226	-12.32	-10.191	-10.122	-11.107	-12.287	-10.496	-11.051	-9.7237	-11.707	-11.647	-11.334	-10.047	-13.629	-11.575	-11.289	-12.19
8.6618	10.901	9.4856	9.3747	9.8849	9.161	9.6338	11.056	10.413	9.6889	9.3245	8.6242	10.032	8.3773	10.943	10.995	9.3982	9.8356	9.6889	10.549	9.7323	9.2209	8.8556	8.2759	8.9465	10.525	9.1093	9.1708	9.3538	9.2043	11.309	8.1656	9.8851	10.28	10.479	9.8595	9.3285	10.887	9.7787	11.207	9.8349	7.8971	9.6774	10.208	11.257	9.9061	11.59	8.3293	8.813	9.3761
-13.824	-13.215	-12.568	-13.495	-13.954	-13.137	-12.724	-14.08	-13.202	-13.628	-13.943	-13.868	-11.655	-12.216	-11.672	-13.594	-13.442	-12.459	-12.931	-11.402	-12.647	-11.458	-11.91	-14.522	-12.906	-13.228	-14.132	-13.139	-14.363	-14.168	-13.809	-13.965	-14.161	-13.096	-13.799	-13.736	-14.82	-12.788	-13.351	-13.028	-12.42	-12.903	-12.196	-11.901	-12.476	-11.318	-12.593	-12.218	-13.368	-12.557
-12.284	-10.634	-11.863	-12.052	-10.45	-12.031	-11.719	-13.124	-12.175	-12.158	-11.28	-11.209	-9.9157	-11.471	-11.927	-12.724	-12.244	-14.237	-12.018	-9.1933	-10.898	-12.728	-12.473	-13.48	-12.195	-11.665	-12.999	-12.116	-10.836	-10.424	-10.497	-12.083	-12.137	-12.842	-11.477	-12.089	-13.623	-11.98	-11.294	-11.689	-12.005	-11.077	-13.093	-12.42	-11.332	-11.903	-12.262	-11.382	-12.062	-11.976
-3.5638	-3.9256	-3.5213	-2.1398	-2.5381	-3.0752	-3.3068	-2.4164	-2.761	-2.9242	-2.7915	-2.793	-4.099	-3.4474	-4.7203	-3.4087	-3.0998	-1.6411	-3.7861	-3.4879	-2.6777	-3.9671	-2.0544	-3.2352	-0.89643	-2.0997	-3.5007	-2.2728	-0.8863	-2.5584	-1.6937	-2.5841	-3.7544	-3.8287	-3.0034	-3.3956	-3.1134	-2.6747	-2.4353	-3.1814	-2.9792	-2.4698	-2.4375	-2.8346	-1.5243	-1.1912	-1.8195	-1.7077	-1.8713	-5.0199
-9.8034	-9.1834	-8.6262	-9.0632	-9.1245	-7.781	-9.7811	-9.5086	-10.269	-10.513	-10.18	-9.5833	-9.1518	-10.471	-10.029	-10.799	-10.058	-10.991	-11.507	-10.096	-10.6	-10.026	-9.7521	-9.9483	-9.2354	-10.433	-9.8284	-11.852	-11.18	-10.08	-9.7367	-8.8451	-8.2346	-10.117	-9.4833	-9.8686	-10.437	-9.0373	-12.935	-9.6464	-9.1625	-10.436	-10.407	-12.427	-10.939	-11.912	-10.9	-11.535	-9.1806	-12.658
-1.3872	-1.538	2.1029	0.0021609	-0.41261	0.1081	0.10704	-1.1046	-0.68996	-0.65922	0.34151	-1.2489	0.98837	-1.7242	-0.029398	-0.59177	0.12883	0.12528	-1.5536	0.56402	-0.36264	-1.1925	-0.76518	-0.25332	0.18465	-0.94873	-0.082108	0.51215	-2.0853	-0.32692	-0.0038287	1.0524	-1.0216	-1.164	-0.91751	0.27759	0.60367	-0.5621	-0.93842	-1.7785	0.48112	0.85218	-0.79983	-0.62579	-1.6606	1.0702	-0.0043171	0.35056	-2.1093	-0.51313
-2.0534	-3.3126	-1.6268	-2.8652	-2.314	-2.5616	-3.0998	-1.9343	-2.0291	-3.3694	-1.5582	-0.59129	-3.8435	-2.7598	-1.0766	-2.4485	-2.7784	-2.6298	-1.5701	-1.9517	-2.2833	-2.5275	-2.3581	-2.5398	-2.4273	-3.0028	-2.2618	-2.83	-3.3173	-1.6764	-2.7776	-2.0202	-3.3231	-2.3734	-3.7383	-1.4057	-2.9031	-2.5208	-1.8251	-2.4956	-1.0049	-2.4306	-3.0416	-3.9735	-0.89225	-2.5158	-2.3775	-1.6093	-3.4236	-2.666
-1.9905	-0.20825	-1.381	-1.3351	-2.2551	-0.55994	-0.75546	-0.4346	-2.3386	-1.6058	-1.9184	0.1023	-0.30276	-0.54044	-1.7513	-1.8629	-2.3541	-2.1697	-0.82172	-2.7918	-0.46361	-2.7969	-2.0914	-1.8512	-2.7848	-0.20166	-1.0461	-1.7272	-1.3231	-0.32474	-1.7055	-2.9606	-1.5016	-1.3845	-2.6168	-0.94167	-0.88323	-0.26421	-0.14947	-0.78782	-2.3626	-2.9111	-1.7297	0.079483	-2.5222	-1.4251	-1.234	-3.7617	-0.80811	-2.4351
-2.3898	-0.11515	0.44026	-0.39338	-1.0003	0.55777	-0.81191	1.4384	-0.76045	1.2866	-1.6867	-0.6236	-0.69936	-1.5366	-0.29604	0.16082	0.58684	0.26792	-1.2263	-0.4372	-1.0533	-0.99818	0.1435	0.40666	0.40043	-0.16742	1.1176	-0.87097	-1.2557	-1.5133	1.4522	-0.40312	0.21887	0.97202	-0.47667	-0.018093	-0.37782	0.40567	-0.09216	-1.6108	-0.72514	0.08073	-1.2201	-0.015387	-1.2044	-0.089772	-0.33414	0.57499	-0.91089	-0.96382
[truncated: 150 more columns]
