# Supplementary material for: Genetic dissection of main and epistatic effects of QTL based on augmented triple test cross design
Source: PLoS One. 2017 Dec 14;12(12):e0189054. doi: 10.1371/journal.pone.0189054 (PMC5730204; doi:10.1371/journal.pone.0189054)
Supplement: S7 Supporting Information — (ZIP) [file pone.0189054.s007.zip › z2_650_0.2_10.csv]

-23.751	-24.59	-26.764	-26.26	-17.103	-23.467	-19.749	-25.727	-22.589	-20.704	-17.439	-20.453	-22.419	-24.617	-16.093	-21.37	-19.081	-26.64	-23.249	-24.571	-26.29	-23.229	-23.178	-23.541	-28.315	-18.822	-19.068	-25.687	-16.058	-21.949	-21.445	-25.323	-22.904	-21.063	-24.074	-18.823	-24.394	-24.296	-20.545	-24.527	-20.327	-24.441	-21.434	-21.982	-21.048	-22.331	-24.292	-20.44	-21.632	-23.297
6.8401	1.1692	5.4478	10.185	2.3706	1.9007	4.5864	4.0263	7.9446	8.7082	7.0752	6.4157	-0.067054	-0.8057	4.9879	8.5065	4.3103	2.4239	10.652	3.7673	4.7933	4.8088	2.4097	7.461	8.3015	6.3859	6.6959	2.7569	3.0609	8.3635	6.6754	4.7193	4.8924	6.6626	3.6375	8.3984	4.6621	1.0028	8.4035	4.4499	2.4043	7.2261	3.2788	7.0857	4.1077	5.1892	-0.33938	0.97996	3.8951	4.3543
-0.88239	0.3374	2.841	1.7543	3.1806	7.0825	0.92339	3.6932	0.67402	5.1442	0.35029	3.1122	1.309	0.17395	1.2472	2.3897	-2.045	-2.6341	-0.48467	-0.066917	-1.6187	-1.7154	5.2976	-1.5065	-0.91662	2.2043	0.55366	2.9352	3.8366	3.2188	-2.5593	6.1693	-2.4958	2.7961	1.2535	0.2861	-5.1122	0.72564	-1.1957	-1.1351	1.9757	-2.2262	0.18136	1.4243	4.0972	5.46	-0.37844	0.13382	1.1671	4.2343
4.5652	8.1141	1.7668	3.7445	3.7095	-0.021451	1.2837	-0.23516	4.1967	0.75438	7.3122	5.8409	3.0224	6.0626	1.7776	6.1825	0.62371	3.3778	5.0376	1.1208	6.6572	1.764	3.8693	1.0856	7.9002	2.2023	4.527	2.7333	3.0372	2.0277	3.8307	4.6376	1.2319	2.7618	3.165	10.39	-1.4844	0.41569	0.63024	3.9784	4.1918	-0.97967	2.3084	5.9359	3.2042	3.8315	6.1671	3.1347	4.3153	8.5342
-10.31	-15.066	-16.253	-16.607	-11.676	-15.02	-16.604	-11.913	-9.4776	-11.802	-9.2045	-13.593	-17.022	-11.646	-12.037	-14.01	-10.533	-12.461	-12.351	-16.073	-18.36	-10.731	-18.749	-12.065	-12.059	-16.109	-11.384	-11.455	-7.8029	-13.686	-10.714	-15.181	-13.539	-11.792	-10.144	-10.69	-13.851	-9.9274	-11.669	-15.357	-13.469	-12.723	-15.435	-10.801	-12.149	-10.595	-10.08	-13.679	-14.457	-12.649
-9.931	-9.7524	-9.3662	-15.601	-11.283	-10.946	-12.93	-12.747	-13.987	-10.11	-10.341	-11.293	-15.273	-16.128	-13.302	-13.736	-15.176	-11.719	-10.391	-15.006	-7.8564	-11.269	-14.413	-15.949	-7.215	-14.006	-14.001	-7.8387	-7.6001	-14.923	-13.584	-8.847	-5.5402	-13.844	-11.416	-12.958	-14.059	-10.321	-12.745	-8.4042	-12.876	-13.364	-9.7275	-8.5457	-12.332	-13.512	-10.794	-10.55	-15.319	-14.657
-2.827	-1.1481	2.6869	-1.6855	3.0823	-1.0107	0.84657	1.544	-3.8579	-1.9438	-3.8772	-2.4195	-5.5227	-3.6865	-6.372	-0.30616	-0.023361	-2.8488	1.7659	-2.7481	-3.8777	-0.23899	-3.464	-3.3233	-1.549	6.6801	0.33478	-0.070391	-0.13185	-0.51884	-4.0441	-6.128	-0.66318	0.11419	-1.958	-4.7747	-4.2473	0.47611	-4.8422	-2.7826	-3.4288	-2.0743	-3.4513	3.3364	-5.7057	-2.3797	-5.3844	0.82975	2.0189	-0.90303
5.8008	2.6498	8.3463	5.7333	2.1373	1.7134	2.4601	3.4648	-0.58965	2.3569	3.8986	5.0106	1.1981	-1.1778	1.7458	4.0604	-0.26083	1.6405	2.9804	1.0703	1.9093	3.1412	4.4359	3.0713	-1.5499	8.2279	1.5186	8.0943	-1.4005	2.2831	-0.0755	3.1458	4.3962	1.8808	4.5645	2.2155	0.43167	2.2625	0.66767	-0.15302	7.6435	4.5332	-3.2261	2.534	0.54724	-1.1932	-1.8948	0.17768	5.1974	4.9574
-10.803	-14.98	-14.283	-11.899	-13.244	-12.556	-9.1565	-13.709	-14.096	-10.209	-9.906	-13.018	-9.3083	-13.854	-17.017	-14.048	-13.503	-9.6028	-15.757	-15.848	-11.511	-10.215	-14.7	-13.301	-14.5	-11.292	-13.642	-11.277	-11.042	-13.035	-11.372	-11.838	-8.397	-14.129	-15.943	-16.562	-15.669	-10.941	-11.854	-13.319	-8.1504	-13.276	-12.308	-11.704	-10.26	-13.245	-15.989	-13.634	-14.44	-12.818
-3.4818	-5.9368	-3.3793	-2.2295	-8.3303	-4.1001	-7.8659	-7.6533	2.7285	-2.0189	-6.891	-3.1486	-6.405	-4.8467	0.8375	0.47732	-9.1956	-6.8187	-5.5382	-2.323	-0.70022	-5.5975	-6.0249	-8.499	-3.6816	-5.455	-6.0493	-0.023642	-9.8527	-7.9745	-4.0022	-6.6684	-5.7101	-5.2865	-3.0055	-3.7657	-7.0337	0.50882	-1.9421	-5.0824	-5.1658	-5.6963	-7.4641	-5.781	-3.966	-2.9117	-6.0554	-5.421	-0.034083	-7.2824
1.4253	-2.8485	1.3502	-5.1666	-2.6016	-2.3792	-1.2124	-1.9627	-1.9568	-4.6721	-1.8211	-0.77341	-1.7291	-1.7464	-1.1652	3.3262	1.3416	-5.3899	-2.4277	1.1406	-2.9524	-6.3476	1.4282	-3.3354	2.6479	-2.6745	0.84487	-7.1396	-2.291	-1.9144	-3.4742	-4.8246	-2.8837	-4.5966	-2.6145	2.0471	-4.1156	5.9176	1.0751	-2.5798	-0.10459	-2.586	1.0498	-1.4636	-0.40146	1.3226	-1.8184	1.7624	2.045	-6.6088
-2.2924	-8.6346	-7.4761	-7.8507	-4.9857	-5.7245	-4.0863	-5.0049	-6.3636	-5.0259	-6.1016	-2.637	-6.7233	-7.5898	-7.2178	-3.6235	-5.1227	-0.84781	-3.3629	-2.8491	-10.991	-6.1294	-9.95	-4.6417	-5.3813	-10.418	-8.3626	-4.5607	-5.23	-4.2459	-11.601	-5.1969	-10.074	-5.9994	-6.0738	-8.0452	-7.1985	-4.8422	-4.3732	-2.8706	-8.7788	-6.3144	-5.2611	-5.697	-4.3994	-8.1048	-7.2924	-9.0657	-1.9794	-4.0484
-0.062065	-1.6064	-3.2134	2.6424	-5.3613	2.1915	-3.9549	-3.4107	-4.0728	-0.26312	-1.1617	-2.2046	4.48	-1.074	-0.46941	-2.4526	-1.1409	1.7988	-0.11431	-0.12484	0.066566	1.766	-4.183	-0.67312	-1.1651	-7.7562	0.88234	0.12329	-1.218	-4.1369	-1.8593	-2.3872	-0.013796	2.1406	-4.8183	-0.93907	-6.0239	1.9371	-6.2745	-1.7984	-7.0174	-0.32149	2.4335	1.1248	-0.44282	0.034154	0.59213	-2.3286	0.61168	-1.1525
1.9885	-0.34463	4.5922	2.0842	2.0197	2.8955	-1.5359	2.277	-1.1732	-0.4438	0.83606	1.329	-1.1707	1.7682	-3.0557	4.2276	3.8107	-1.6595	2.707	-4.02	-0.51174	-3.8071	-4.0278	3.6995	3.6185	-3.4193	-1.1076	0.97186	-1.9516	-4.2028	-2.4457	3.5956	-3.6031	2.2629	7.3369	-1.588	-3.0371	2.037	-3.1097	4.7904	0.42847	-1.2795	-2.1193	2.6177	1.0097	-0.40432	1.8953	-7.7426	2.4746	3.454
-1.1354	-0.61203	-1.1346	1.7873	-3.3682	-0.46934	-4.4419	-0.38686	0.66541	4.3033	2.3789	-0.46796	3.6165	-3.114	-2.6546	0.86948	-3.72	-0.24447	-1.2333	-7.8305	0.33401	0.66529	-1.5876	-4.4828	-4.8518	-3.2243	-2.6936	1.5382	1.7216	-4.6022	-0.60781	-0.87207	-2.9871	0.74621	1.8449	-0.50978	-2.8088	-1.4348	7.111	-3.7296	-1.9139	2.4767	-0.93513	-6.6112	-3.0753	-1.3652	-1.4261	5.034	3.1607	1.677
2.835	9.4679	5.6876	4.2461	6.7895	9.8515	5.2258	10.981	6.561	2.4401	3.5437	7.9764	7.3646	1.7038	3.8265	3.9153	4.0506	4.0606	9.6669	2.2669	9.381	4.1039	8.3403	10.409	8.193	6.8302	10.479	11.575	7.3137	3.4553	10.809	7.4105	5.1819	2.5713	5.2779	7.8981	6.8326	7.7272	4.2053	5.0296	3.7967	3.6017	5.643	8.0953	4.5595	6.7394	-0.23068	10.736	6.9027	2.7316
-16.784	-12.847	-19.244	-17.892	-14.899	-15.182	-11.63	-15.177	-6.8984	-19.244	-16.742	-13.918	-13.555	-16.73	-16.029	-14.774	-16.162	-13.832	-12.594	-18.847	-10.16	-17.482	-11.876	-16.476	-14.097	-8.6147	-14.013	-16.913	-11.398	-14.598	-12.994	-14.144	-13.901	-13.24	-17.044	-15.665	-15.677	-17.755	-12.247	-13.413	-11.266	-14.985	-12.603	-14.961	-12.682	-17.535	-16.801	-15.321	-14.741	-14.355
-2.1902	-3.588	-0.43883	-1.249	-1.5046	-0.10469	-3.3815	1.3508	-0.25074	-2.8817	1.2561	-5.6541	-0.87057	-7.8288	0.27816	-6.4703	-3.9198	-4.8913	-2.8423	1.3014	-2.1727	-0.9998	-4.3923	-1.7257	-1.1146	-9.8044	-1.5423	-3.3224	-4.7014	-2.0801	0.34957	0.13485	-0.12007	-1.3594	2.4115	-3.6942	-1.2633	-2.952	-2.8558	-3.2186	-0.76492	-3.4877	-0.1075	-1.68	-0.48385	-4.8303	0.29039	-1.751	1.7323	-1.6159
-2.398	-2.5329	-0.73723	-1.1259	-2.9657	-1.0505	-3.4917	-1.4933	0.18148	-1.222	0.78651	-4.1837	-2.1747	0.96158	-0.47599	2.8332	0.5238	1.6044	-0.34977	-4.9418	-0.087346	3.9868	-4.3352	3.7183	-3.775	-4.7191	-1.3832	-2.8625	-1.8206	-0.74297	-3.6159	0.22402	-5.4165	1.2687	-0.61089	-1.6449	0.75346	-2.1846	-4.3658	-1.8435	-1.8745	0.89305	-3.0709	-4.8964	-1.5258	-1.602	-1.5043	-6.5047	-1.6826	-4.5036
-11.251	-18.169	-20.457	-18.587	-13.623	-13.109	-11.388	-14.421	-18.402	-14.537	-15.563	-9.772	-11.915	-16.425	-16.274	-14.072	-16.718	-16.954	-16.349	-14.206	-13.152	-13.846	-13.078	-15.072	-16.707	-15.956	-14.958	-17.275	-12.964	-13.63	-14.756	-11.798	-12.399	-14.159	-17.59	-13.925	-19.539	-18.456	-14.135	-15.699	-13.97	-12.628	-15.04	-14.405	-16.386	-18.314	-13.019	-11.186	-14.734	-12.113
-8.9441	-6.9993	-8.0064	-12.772	-10.023	-11.083	-10.682	-9.4999	-12.999	-14.122	-8.3848	-12.186	-6.0891	-10.33	-11.767	-12.616	-14.311	-8.6927	-9.5332	-13.314	-7.3233	-10.481	-10.369	-10.707	-11.794	-13.059	-10.616	-7.1248	-7.7817	-12.833	-15.032	-9.9969	-8.0669	-9.2202	-10.609	-10.687	-8.0716	-5.7273	-11.842	-9.2153	-10.379	-13.378	-10.354	-9.3122	-8.3228	-13.809	-9.9042	-12.943	-13.288	-11.319
-8.2161	-7.565	0.010578	-2.8651	-8.92	-5.9512	-4.7207	-7.5287	-6.1448	-10.04	-6.4563	-8.7351	-8.6423	-12.338	-6.7744	-1.7327	-7.6168	-8.9959	-2.7061	-3.3497	-5.372	-1.3477	-7.5677	-3.2196	-10.649	-3.6387	-2.4843	-6.0782	-4.1347	-4.611	-4.4399	-2.7995	-4.2203	1.0979	-9.9117	-1.2339	-2.0043	-3.5182	-6.6715	-8.8794	-5.8151	-9.9358	-5.0055	-7.089	-11.942	-4.0398	-6.1095	-6.8329	-7.1493	-6.3467
0.26613	0.38122	0.18768	-0.52332	2.7557	1.7472	0.83175	0.040868	4.354	4.5562	0.99563	-0.76665	-0.42745	-1.4901	1.09	-3.7729	-1.492	-0.17789	1.2442	2.4779	1.1732	0.52009	2.4322	0.75203	3.7286	0.91726	5.2496	2.2618	-0.069754	-2.8273	-0.72547	4.4082	3.9861	1.779	-5.1616	3.2561	3.4486	5.6647	1.4955	1.1397	1.7858	-0.7621	-1.3012	3.535	-0.24559	2.5132	-0.65239	0.87631	2.6937	1.8003
-10.012	-9.8792	-11.941	-13.784	-17.374	-12.967	-12.238	-12.388	-11.75	-15.522	-11.835	-12.413	-8.963	-6.2581	-12.867	-9.0336	-8.8358	-8.0391	-12.24	-15.927	-10.031	-5.6382	-12.779	-9.3942	-12.294	-9.7937	-17.418	-12.883	-16.124	-11.886	-12.597	-14.811	-11.372	-11.77	-12.91	-16.859	-13.794	-12.353	-13.71	-15.358	-10.968	-8.939	-13.262	-13.173	-10.416	-13.385	-12.411	-10.02	-11.881	-15.669
-4.0448	-2.027	-2.5146	-5.9644	-3.8765	-3.9175	-4.9092	-6.6896	-2.1038	-3.8005	-4.0494	-2.4515	-4.2038	-3.7595	-5.9656	-4.0247	-3.74	-1.1738	-5.3955	-8.3434	-4.2039	-0.60987	-1.1591	-3.2476	0.36778	-1.2227	-6.838	-0.74164	-3.5171	-2.7213	-4.3552	-6.0792	-1.8956	-5.1446	-5.5798	1.7844	-4.5604	-6.1477	-6.581	-6.2794	-3.3792	-2.0526	-6.134	-2.1035	-0.75474	-4.1205	-0.15291	-6.9519	-8.111	-6.7916
-11.916	-14.421	-10.544	-14.776	-10.831	-10.752	-11.358	-12.093	-8.7168	-7.8606	-9.753	-6.0757	-9.5011	-10.509	-11.861	-12.687	-13.84	-8.1855	-5.602	-12.596	-9.797	-5.9506	-8.5278	-6.0183	-12.742	-7.9361	-13.089	-9.1696	-14.686	-9.7074	-9.7072	-10.919	-11.497	-14.413	-8.7572	-13.938	-6.5313	-7.5017	-12.052	-9.1934	-7.3352	-9.6692	-9.8687	-10.645	-9.7585	-8.5026	-13.703	-9.6989	-13.724	-10.299
-4.786	-3.5318	-5.937	0.25541	-6.4625	-4.261	-1.2947	-1.6042	-4.6847	-2.915	-2.1885	-1.1738	-5.8142	-1.2237	-1.0235	-2.7759	-2.1123	-0.70924	-0.50111	-4.7755	-2.8416	-5.392	-4.6767	-1.6341	-1.067	-3.3932	-6.491	-4.5281	-7.5839	-2.3186	-8.1255	-1.2268	-7.1911	-4.1539	-1.5789	-6.8597	-3.4094	-1.2219	-6.167	-6.5479	-1.9888	-3.2118	-4.8862	-5.2065	-0.53413	-1.1619	-3.6378	-2.2841	-8.672	-0.27034
-4.3492	-9.4457	-4.4304	-9.0461	-4.1046	-5.0642	-7.1064	-3.4696	-6.3709	-8.167	-9.2262	-5.5919	-2.7521	-2.6607	-7.589	-7.2651	-6.1459	-7.6488	-5.4172	-8.8441	-3.0529	-3.2915	-5.4355	-2.9488	-3.5937	-5.8053	-5.5892	2.6804	-6.5016	-4.866	-0.35533	-3.4673	-3.8662	-8.0784	-5.8676	-9.6177	-2.8296	-5.7949	-9.2076	-5.6082	-7.4213	-6.9208	-5.902	-6.6784	-3.656	-7.6134	-9.1255	-3.8314	-6.0122	-3.3458
-21.606	-17.218	-24.54	-24.281	-26.155	-22.656	-20.084	-22.122	-21.725	-21.086	-23.354	-19.092	-25.513	-16.425	-24.202	-19.55	-27.143	-25.309	-26.418	-20.464	-18.923	-19.29	-23.584	-15.952	-18.18	-24.498	-21.726	-24.598	-25.244	-20.025	-21.152	-25.826	-22.092	-25.508	-22.388	-21.928	-27.541	-19.62	-19.391	-17.94	-19.642	-24.872	-24	-25.434	-23.775	-17.69	-18.963	-24.011	-23.331	-21.844
-7.6262	-9.1682	-11.844	-13.334	-15.276	-5.848	-10.781	-9.397	-11.126	-11.255	-10.791	-9.7852	-9.7765	-9.1252	-13.554	-15.73	-8.9628	-12.426	-14.146	-13.504	-11.522	-10.722	-9.6362	-14.18	-11.401	-8.6342	-8.17	-10.366	-13.498	-12.049	-14.982	-9.5965	-10.495	-9.9985	-12.614	-11.185	-9.9362	-14.173	-9.6077	-15.31	-10.285	-12.336	-8.7254	-10.541	-13.783	-10.854	-12.758	-11.125	-16.551	-15.469
-12.118	-10.762	-18.723	-14.246	-12.187	-16.869	-14.302	-17.644	-22.189	-17.201	-17.186	-14.63	-13.464	-14.87	-13.503	-16.893	-14.351	-13.043	-14.201	-16.702	-11.822	-12.571	-16.738	-16.223	-15.652	-11.704	-16.585	-10.771	-13.178	-15.341	-14.501	-13.517	-14.916	-12.681	-10.787	-9.8546	-19.121	-13.191	-15.19	-15.622	-13.829	-12.901	-12.029	-16.361	-14.327	-14.554	-15.634	-15.345	-15.161	-16.476
-10.322	-7.5901	-9.986	-9.4122	-7.7518	-14.273	-12.649	-8.9739	-12.23	-13.351	-8.465	-15.653	-10.297	-9.8938	-9.3728	-6.3547	-14.244	-9.1588	-9.5042	-13.066	-8.3074	-13.643	-14.82	-7.5154	-14.304	-8.2972	-14.251	-12.127	-9.2962	-5.5007	-11.858	-15.386	-13.134	-14.419	-9.1477	-7.955	-6.863	-10.953	-9.7021	-11.052	-13.059	-15.855	-11.623	-10.245	-10.124	-6.9125	-16.919	-13.126	-8.0167	-14.524
-11.512	-11.773	-10.062	-8.7031	-13.538	-14.211	-5.5514	-10.288	-8.0032	-9.94	-6.999	-6.8758	-8.9438	-6.9649	-8.8472	-11.512	-11.256	-11.999	-11.874	-11.742	-10.047	-6.7401	-9.378	-14.287	-10.234	-8.2195	-9.5192	-7.8355	-12.64	-9.0751	-9.0587	-7.163	-2.3377	-8.8648	-14.277	-4.0055	-8.5356	-6.4683	-11.865	-8.2896	-8.3046	-8.448	-9.8819	-11.061	-13.321	-11.239	-8.5271	-8.2784	-12.417	-7.9339
-10.47	-9.3737	-11.437	-7.109	-10.198	-12.21	-8.8304	-10.744	-17.57	-6.8509	-9.7977	-11.2	-8.4659	-12.734	-13.356	-11.98	-13.6	-12.114	-3.3341	-6.1646	-9.449	-8.0988	-11.187	-8.2932	-11.854	-10.048	-9.0996	-11.457	-11.658	-11.948	-9.2827	-13.563	-14.817	-9.5937	-11.861	-14.219	-13.671	-11.62	-10.764	-11.509	-11.956	-12.31	-14.878	-8.0043	-6.7283	-8.4887	-8.0506	-11.785	-8.6294	-5.5015
7.7782	4.5462	11.075	5.4776	9.9773	2.0325	6.2745	7.2693	5.3983	6.8512	8.3638	3.8305	7.2148	3.4811	12.217	12.216	6.8184	7.389	8.7494	7.3946	5.649	10.023	11.486	10.895	8.6024	6.4866	4.2977	6.8236	6.6044	7.4793	12.964	7.7232	10.589	4.735	4.7903	10.219	6.7128	5.6982	5.1233	6.6025	8.1453	4.7703	11.649	4.414	7.4736	4.6355	9.3932	10.504	7.0812	7.1992
-15.292	-10.9	-10.617	-12.422	-11.705	-7.7432	-6.8879	-9.7052	-7.736	-11.937	-12.325	-10.22	-14.813	-13.726	-6.9705	-7.8494	-12.901	-9.5484	-12.69	-13.507	-7.817	-10.066	-11.721	-13.997	-10.599	-11.263	-8.476	-8.1425	-12.842	-14.402	-10.689	-6.5082	-17.317	-11.219	-11.777	-15.684	-11.049	-10.531	-12.017	-8.1181	-12.187	-10.885	-12.125	-8.843	-9.2939	-8.2108	-14.934	-7.3922	-16.12	-14.097
-14.53	-11.591	-11.651	-15.789	-10.984	-14.392	-7.776	-10.36	-11.321	-9.985	-13.393	-9.5141	-10.649	-10.734	-13.327	-14.889	-11.951	-10.692	-9.5716	-13.338	-9.255	-10.277	-17.62	-11.741	-15.04	-8.2676	-12.415	-10.079	-12.919	-13.81	-13.635	-13.357	-14.196	-16.369	-12.926	-12.672	-11.554	-6.3175	-13.415	-12.784	-11.072	-8.186	-16.91	-5.6109	-8.0801	-9.9111	-17.417	-10.315	-12.724	-15.933
1.2047	2.8677	-3.3544	-0.17942	-0.55412	1.1364	-1.0421	0.73875	1.6898	-4.1643	2.238	-3.4106	-2.6574	-0.25336	5.5178	1.4449	2.0616	2.5255	-4.0588	-0.85463	-2.9856	1.4384	0.20436	-0.51293	3.4603	0.90402	-2.9875	-0.26252	-1.23	-0.90741	1.0138	-0.63583	1.9306	3.768	-1.41	-0.48239	-6.4865	0.3499	0.79411	4.0708	-0.37642	5.7443	0.88147	-2.3814	-2.2584	0.072087	-4.3054	-1.1915	4.4785	0.47337
-8.0726	-12.246	-13.79	-9.1023	-12.081	-20.633	-15.103	-17.105	-11.8	-17.264	-16.454	-13.689	-14.831	-13.418	-18.28	-11.531	-12.354	-15.286	-15.31	-15.261	-15.33	-14.685	-18.73	-11.217	-13.508	-10.453	-16.982	-14.855	-14.641	-16.517	-13.429	-18.164	-11.098	-11.045	-15.99	-20.002	-13.95	-15.318	-16.523	-18.655	-13.361	-15.039	-12.545	-16.026	-17.312	-9.5969	-14.845	-10.372	-15.195	-9.8214
-0.95026	-2.3146	-2.6397	-1.569	-2.5404	-4.9097	-2.7456	-0.86807	-2.5965	-5.1768	-3.0668	-0.75769	1.9287	-2.1575	-4.8691	-4.8008	-3.2583	-3.2629	-2.4166	4.3456	-0.4916	-5.8783	-3.49	0.1997	-2.0734	-4.674	-1.492	0.82872	-0.6592	-1.9503	-0.96367	0.030179	-2.4754	0.28016	-0.12214	-3.873	-1.2105	2.03	-0.78551	-4.1715	-0.062088	-0.77476	4.7534	-1.0133	0.98182	-3.7577	-4.1413	-4.3034	-3.3735	-1.1752
-16.829	-12.094	-18.477	-16.504	-14.484	-12.452	-17.248	-12.123	-14.607	-15.677	-15.758	-16.094	-13.844	-13.841	-14.477	-16.336	-8.9134	-18.607	-15.244	-14.672	-10.997	-12.067	-16.212	-13.405	-13.366	-14.792	-17.131	-12.244	-18.869	-12.688	-14.083	-15.64	-14.028	-13.552	-17.109	-14.131	-15.672	-12.931	-10.767	-12.791	-13.185	-17.14	-18.017	-16.995	-15.355	-15.635	-18.826	-15.553	-18.879	-16.514
9.4518	9.3923	7.3425	11.947	6.7567	8.706	4.9783	2.7902	1.5744	10.101	10.378	7.2082	9.4802	5.3912	6.3175	3.9314	3.9428	8.2161	9.6312	9.1402	8.6312	10.783	7.4276	5.7604	9.3811	5.2416	4.3129	8.8411	9.0628	8.5592	4.5859	8.111	6.0056	7.467	8.1587	8.5574	7.9256	3.3244	12.054	8.0331	2.422	9.5501	5.4589	8.263	7.2839	5.7203	10.23	6.1911	6.4506	7.3981
-4.1999	1.736	-1.0762	-1.3952	-3.0743	-1.1485	-4.0465	-5.3014	0.73877	1.2756	-0.67514	1.7195	-1.8515	-2.3049	-2.6816	-1.5896	0.94045	-2.5191	-6.393	-5.4848	-3.5848	1.0493	-4.0297	1.8616	1.4221	-2.9283	-1.6507	-1.6623	-0.59796	0.0072578	-1.6407	-2.1026	3.1504	1.8548	-4.8402	-5.1449	1.4831	-3.7302	-3.4009	-2.2579	-2.2612	1.7557	-0.42934	-2.78	-2.8259	0.42497	-7.1684	-6.1419	-4.7823	-5.1831
9.213	5.0288	7.9932	13.47	6.4662	9.4868	5.6189	10.335	11.099	6.8101	9.9392	12.945	8.7969	6.6066	5.9201	7.6683	6.9583	6.3359	9.2052	6.8081	10.575	10.703	1.4207	10.381	4.9101	9.0462	8.778	11.848	8.9134	10.438	6.31	11.787	2.4193	7.7319	3.4323	11.475	11.066	9.1933	8.6804	5.9251	8.7996	12.782	12.31	5.8348	7.8903	6.4485	9.2239	7.3971	7.6917	8.7241
0.29206	-1.7833	0.2578	0.41482	-4.5959	-5.1511	-1.025	-2.0389	0.94967	0.55524	1.1264	0.69895	-5.1581	-6.5537	-1.0939	0.96144	4.9701	0.27591	0.14062	0.79382	-1.7718	-4.1531	-1.6505	-2.9961	-0.49753	-3.5818	-3.9561	-3.3704	-2.0104	3.4798	1.6234	-0.21549	2.3483	3.0759	0.24879	0.25795	1.6737	-2.0221	0.96354	1.1785	-0.95982	-0.92083	4.3033	-0.05238	-0.74516	-5.8175	-0.69786	-0.25023	0.95895	0.34614
-0.76764	2.1833	-3.0763	3.772	0.88412	2.8532	1.5119	-2.9642	-5.3236	-0.80636	4.5463	0.85727	1.7505	1.7203	3.1298	-5.3454	-0.062382	-0.26639	3.2213	2.5951	4.4305	1.1672	-0.90883	-3.9317	-5.6599	-1.2232	-4.2741	-1.1577	-1.2428	-0.063168	3.919	-1.0319	2.457	4.6434	0.38257	-0.71072	1.4062	-2.4902	0.50725	1.6699	1.3231	0.31879	4.0759	-1.1831	-2.5894	1.5973	1.2988	3.8945	-1.0244	1.9091
-17.514	-16.152	-13.907	-15.202	-11.416	-11.159	-14.071	-12.413	-11.338	-11.824	-7.9446	-10.551	-7.4298	-10.076	-14.693	-11.457	-14.52	-11.904	-16.544	-16.23	-9.8227	-9.9102	-11.369	-11.9	-11.816	-17.079	-12.296	-14.624	-12.104	-14.562	-15.152	-13.781	-7.8046	-12.199	-11.418	-13.808	-14.002	-12.346	-13.201	-14.256	-16.764	-10.438	-15.405	-9.8765	-12.032	-10.684	-15.52	-8.7727	-13.935	-12.607
-1.4965	-6.1178	0.41838	-4.2956	-3.331	-2.4826	-1.6499	-1.2861	2.3241	-2.9716	4.2229	-3.3613	-4.0564	-0.90773	-0.8673	-5.6106	-2.3133	-6.0725	-1.5297	-7.2605	1.1258	-4.9951	-1.7477	-3.1734	0.2921	-6.4269	-3.2549	-0.65353	-2.0947	-0.79889	-1.5704	3.7854	-2.8854	-3.3105	-3.5283	-3.7448	-4.7078	2.8483	-7.9328	-6.3125	-1.6912	-2.6071	-2.7237	-0.54856	-2.579	-2.0165	-3.9217	2.0449	0.47597	-5.2202
-11.143	-9.3464	-13.876	-10.645	-10.672	-10.854	-9.0155	-11.144	-10.583	-12.711	-7.0244	-9.6852	-11.185	-9.0175	-16.516	-11.299	-8.7806	-10.9	-15.872	-9.3114	-11.92	-10.172	-11.588	-10.573	-9.2752	-7.9669	-11.724	-12.119	-10.638	-6.3435	-7.9723	-13.027	-7.4172	-8.7022	-11.036	-13.071	-7.5894	-9.8787	-11.275	-7.5864	-9.2321	-7.2865	-11.333	-7.3913	-8.2822	-16.483	-11.532	-6.7335	-13.472	-13.947
-23.871	-20.052	-27.118	-24.766	-22.904	-18.033	-19.857	-23.571	-26.382	-15.401	-21.962	-22.202	-21.413	-19.201	-24.572	-18.724	-23.058	-21.745	-21.275	-21.732	-26.183	-22.857	-19.772	-20.356	-22.365	-26.082	-23.54	-20.307	-20.017	-24.659	-14.939	-24.624	-24.146	-21.976	-19.359	-20.457	-21.066	-22.472	-17.395	-15.681	-22.683	-17.752	-23.434	-22.427	-20.501	-25.56	-24.042	-18.48	-24.966	-23.02
4.5699	3.3511	6.4889	4.0122	0.38437	4.6156	1.9176	5.0298	5.6374	3.6602	0.75643	2.1702	3.8695	0.9732	4.1106	1.6547	5.9648	2.1284	1.5403	2.6409	3.3292	4.8024	2.566	0.97402	-0.65862	-0.61421	2.4135	0.68474	3.3174	1.0319	4.7403	0.009697	0.97878	3.9851	7.6595	2.7128	4.5437	-0.71803	1.0963	2.7365	4.9806	9.3463	-0.48526	2.4443	3.0604	3.2584	7.3711	5.6704	0.57106	1.4037
4.5405	0.69759	2.4179	0.81148	5.8931	1.2784	6.2245	3.7919	0.67861	5.02	1.5112	3.3211	-0.7836	3.4415	3.917	2.9402	2.0756	4.3915	5.4285	0.39083	3.7264	-0.39185	-1.5024	4.6912	4.3859	3.6996	3.1648	4.1594	3.6616	3.3979	3.693	2.0921	0.085036	1.8581	-1.5332	3.9201	-0.014177	1.9982	0.031168	-2.3122	-1.0199	2.7663	-0.017016	-1.4643	1.8735	-1.7059	-4.1771	3.3117	-0.45868	5.2222
-11.687	-9.4718	-10.163	-13.048	-14.784	-9.8901	-10.784	-11.054	-11.466	-15.532	-15.314	-10.578	-17.04	-14.743	-8.3353	-4.13	-12.688	-12.685	-10.338	-13.179	-9.9032	-7.4662	-8.7503	-11.666	-11.013	-9.847	-9.5615	-9.2695	-10.381	-12.527	-15.601	-12.323	-13.228	-8.0575	-12.297	-15.701	-8.8883	-15.264	-12.421	-10.533	-14.191	-13.364	-11.816	-15.149	-11.498	-7.7732	-15.826	-14.495	-11.736	-12.007
-4.4128	5.1481	-0.82818	-0.73637	2.4589	0.038639	-1.0534	-0.079499	2.7866	-1.878	1.4343	-2.1615	-1.11	-0.41963	2.7768	0.69212	-1.2852	-2.2251	-2.3102	-4.3038	-2.9994	-4.6525	-5.1425	-1.0264	5.8745	1.0448	-3.5843	-0.77071	-1.9002	-3.3871	2.0394	-1.5704	0.32512	-0.10001	0.42645	-3.4891	3.3021	4.5141	4.9291	-1.8444	2.1763	1.2313	-2.3253	3.3058	-1.1319	2.195	-0.995	0.71293	0.28972	-2.9123
-12.46	-14.735	-12.03	-13.197	-8.7289	-11.554	-12.635	-12.115	-12.513	-12.483	-15.028	-14.496	-13.615	-11.129	-16.323	-10.019	-12.726	-11.964	-12.113	-12.09	-12.471	-10.426	-12.503	-8.2817	-10.73	-14.64	-8.2992	-11.552	-11.678	-10.734	-14.227	-13.819	-18.852	-10.459	-15.556	-16.723	-10.909	-6.8053	-14.912	-11.143	-10.657	-11.77	-8.5839	-10.938	-11.367	-10.46	-14.726	-15.965	-10.86	-12.656
-15.392	-9.4633	-11.85	-8.8873	-14.742	-13.204	-11.74	-11.547	-13.481	-13.02	-14.89	-12.453	-12.948	-14.527	-14.07	-18.233	-12.054	-10.764	-14.819	-9.1471	-14.032	-13.269	-16.84	-16.158	-13.916	-14.017	-11.647	-13.703	-13.726	-14.106	-8.5751	-10.143	-10.567	-14.506	-14.351	-12.882	-13.299	-12.525	-12.843	-9.885	-12.323	-14.626	-9.6531	-12.658	-8.6738	-12.412	-12.651	-11.857	-16.479	-11.278
-9.918	-4.7877	-13.012	-9.7996	-11.812	-10.806	-12.863	-13.821	-10.435	-10.965	-11.239	-10.299	-15.166	-11.762	-9.2734	-14.135	-11.441	-9.3977	-12.504	-10.145	-9.3426	-10.399	-13.35	-11.919	-17.82	-10.832	-6.5819	-8.6757	-8.3267	-11.07	-10.417	-7.5769	-11.938	-11.422	-14.414	-14.293	-10.021	-6.4372	-6.8224	-13.182	-13.964	-11.003	-10.267	-16.852	-7.4731	-9.9929	-7.8429	-16.043	-6.1097	-12.593
3.0369	-0.50002	-2.6022	2.7303	3.8664	3.2171	-0.43764	0.59215	-0.11993	-1.4446	-1.4283	-0.81894	2.7404	2.0415	1.8496	0.85279	0.58005	2.4791	7.7494	3.8315	5.0707	0.30887	1.0371	-2.0293	0.57343	6.3079	-1.5412	6.3316	-1.1204	0.88222	0.75648	1.0806	-0.88847	2.6362	1.9012	-2.2541	6.5653	-0.40958	-1.0821	-0.82061	1.2858	0.66628	0.13905	2.5247	0.32478	4.1673	4.3754	3.1065	3.1794	-1.6098
-7.2187	-10.091	-7.6187	-5.4854	-10.046	-5.8078	-11.581	-15.758	-14.357	-13.621	-13.087	-13.439	-6.2133	-11.974	-8.4504	-13.029	-11.474	-10.613	-8.4771	-15.061	-13.748	-14.35	-9.6333	-8.4301	-10.174	-9.1674	-11.001	-9.2815	-9.8467	-12.787	-12.039	-7.2308	-14.517	-11.285	-12.422	-10.734	-9.9722	-9.9092	-12.754	-15.218	-12.867	-12.967	-8.819	-13.135	-9.6811	-10.989	-13.677	-14.143	-9.348	-14.986
-26.482	-22.957	-21.855	-21.483	-17.715	-23.82	-23.115	-22.059	-23.163	-29.622	-25.224	-27.327	-18.602	-26.161	-20.963	-23.669	-23.959	-23.91	-20.32	-22.812	-19.588	-15.793	-21.115	-23.607	-22.658	-22.583	-21.342	-22.887	-22.45	-16.38	-20.045	-24.116	-22.911	-22.815	-20.276	-22.305	-24.248	-22.06	-20.69	-16.658	-22.987	-25.013	-19.845	-28.41	-20.189	-23.362	-22.287	-17.525	-18.507	-26.237
6.9775	10.81	10.824	11.342	11.603	11.418	11.562	7.8905	6.8805	6.2239	11.72	6.6733	16.155	13.214	12.021	11.201	13.682	6.7252	10.095	9.9482	9.8337	12.219	12.197	7.8768	10.691	12.073	8.0654	8.8885	7.0026	9.4258	6.887	9.3081	4.7693	4.8614	8.8471	9.7923	10.339	10.282	10.113	13.252	7.2291	9.2039	11.136	9.6682	8.6169	10.408	11.142	6.9368	9.1541	8.4787
-13.149	-14.026	-13.586	-13.723	-11.492	-14.091	-10.742	-19.821	-17.169	-16.98	-13.832	-17.991	-10.586	-15.365	-12.83	-13.058	-10.589	-13.288	-15.445	-14.918	-15.674	-18.341	-14.884	-16.552	-17.922	-17.636	-16.603	-13.861	-13.318	-17.549	-15.357	-22.544	-14.666	-19.919	-19.218	-16.442	-13.995	-16.598	-10.188	-15.508	-11.034	-15.182	-13.767	-10.712	-11.884	-13.591	-16.561	-10.723	-18.229	-8.4338
-16.225	-19.671	-12.526	-12.43	-16.046	-14.126	-13.382	-14.635	-12.077	-14.691	-14.636	-15.433	-16.69	-20.394	-13.523	-13.815	-9.9923	-14.719	-12.703	-13.111	-12.533	-11.842	-15.64	-14.731	-14.579	-12.83	-16.278	-13.149	-13.148	-16.496	-15.95	-14.009	-16.213	-14.607	-15.176	-14.405	-16.702	-10.687	-16.11	-16.822	-13.029	-14.352	-15.8	-14.795	-15.278	-13.275	-13.914	-21.955	-13.354	-11.05
0.54813	-1.1622	1.464	6.6932	-0.049274	0.046882	-0.70261	8.1927	0.56562	1.6379	0.96585	0.95051	1.9464	-1.5948	1.7067	-3.5014	6.1547	0.77051	4.7982	1.4604	5.4243	6.334	3.8579	4.8918	1.5402	1.0313	6.709	0.082104	3.5292	0.45893	5.7635	1.8027	7.5258	3.4293	0.8843	7.8036	1.6929	0.06031	3.6626	-0.37851	-2.8956	6.5047	4.9953	-1.5806	2.018	6.3429	0.493	7.0065	0.70017	8.3827
-14.911	-10.696	-10.786	-8.4414	-12.304	-8.8405	-11.296	-15.397	-13.604	-9.4584	-10.118	-9.0021	-11.379	-12.346	-8.2051	-8.471	-9.4738	-11.994	-11.497	-8.4477	-14.264	-11.284	-17.186	-13.561	-15.655	-11.169	-11.118	-11.772	-10.559	-10.502	-6.4041	-10.398	-14.143	-8.6739	-8.3619	-10.119	-6.8403	-15.112	-10.117	-14.276	-11.332	-9.2954	-8.176	-12.097	-7.2669	-11.757	-10.235	-12.1	-11.426	-8.9391
-3.9115	-4.5948	0.92986	0.91792	1.1539	-3.9934	-0.17079	-3.1352	1.2485	0.97586	0.11092	-1.4867	-3.7407	-1.5568	1.6979	-6.1634	0.42194	1.4442	-1.9311	1.0154	0.41552	-0.11767	3.0204	-2.9134	1.5129	0.097195	0.34278	1.8674	-3.0151	-0.72147	3.3428	0.59802	4.3461	2.9495	2.4371	-0.10884	3.2881	-1.2897	0.63306	3.0593	-0.6578	1.669	6.482	2.1446	-0.83363	-0.51757	2.0353	-3.8417	-1.2237	-1.2536
-4.934	-2.3051	-4.9758	-3.892	-6.1945	-5.0221	-6.2652	0.48687	-4.9656	-2.2683	-4.1696	-6.0277	-3.6211	-7.7887	-3.4992	-1.1091	-6.6832	-4.2275	-4.3968	-5.0825	-6.535	-8.955	1.1154	-6.8588	-2.744	-3.7652	-7.7563	-5.2695	-5.7911	-5.0609	-8.5207	-5.2576	0.095336	-3.9738	-6.4248	-3.9945	-4.367	-3.2022	-9.9696	-4.0275	-6.6248	-10.82	-0.86793	-2.8328	-3.7038	-7.4187	-3.9008	-7.9222	-1.8435	-2.109
-6.6564	-12.03	-13.153	-11.414	-15.026	-16.311	-18.806	-10.706	-9.3238	-9.8084	-18.224	-7.2791	-9.6702	-14.278	-16.218	-8.3689	-13.211	-15.584	-10.251	-13.96	-11.531	-16.799	-9.3823	-17.182	-14.465	-16.878	-11.487	-15.015	-17.512	-14.196	-8.5086	-17.456	-13.15	-13.294	-14.748	-14.174	-18.972	-9.0257	-18.643	-14.096	-10.874	-15.161	-10.667	-17.228	-12.081	-12.187	-10.588	-13.837	-14.095	-14.248
0.6345	-2.557	-4.3922	4.1601	5.649	1.329	-0.077541	1.9841	-0.37427	1.2133	1.8506	5.2349	0.48236	3.0826	4.0421	1.2338	1.8154	-4.5352	3.1827	0.80173	-0.022286	2.1969	-0.696	-2.3237	5.7999	1.381	1.3847	3.4113	6.2853	0.67224	-0.23784	3.3423	-2.9103	-0.25926	-1.2932	2.1539	-1.6032	2.5471	4.3622	6.1434	3.1767	-0.23901	4.8509	-1.0271	2.7471	0.89948	6.8491	3.1772	4.6571	7.7892
0.54157	2.6088	-0.76457	-0.051202	-4.8617	0.72477	2.8539	-0.62074	1.6853	2.2148	-1.1183	4.092	3.863	-1.02	-1.7568	0.6414	-3.2663	-2.9405	0.11387	1.2332	-3.8571	1.5674	3.2851	2.3495	-1.1624	0.3939	-3.8238	-1.4934	3.5752	3.7195	2.9948	-4.7762	-1.2153	-1.2846	4.2338	-0.8834	-3.5335	5.1525	1.1426	0.23688	-0.6606	0.93472	1.349	-0.76843	-0.78871	-2.2804	-2.9421	3.9709	-2.834	1.63
-2.677	-3.7354	-3.1478	-5.0188	-2.8754	-2.8935	-6.1062	-5.3243	-9.1467	-3.3296	-6.8815	-4.2395	-7.0233	-3.8829	-5.8148	-10.032	-6.8233	-6.5069	0.64864	-2.869	0.31616	-9.4862	-5.6233	-3.1899	-10.38	-4.2288	-10.15	-6.187	-4.4172	-5.8166	-7.9798	-6.1342	-6.1412	-5.1273	-8.062	-8.7741	-9.5919	-6.0372	-7.1264	-7.6856	-4.3666	-2.6504	-5.6607	-5.4908	-0.28957	-4.2216	-8.4885	-6.2546	-5.2832	-3.5703
-14.391	-17.706	-13.929	-12.844	-8.5351	-13.881	-15.426	-12.236	-10.35	-15.136	-14.033	-10.548	-12.979	-13.262	-15.749	-17.011	-12.853	-13.87	-13.647	-16.02	-6.4033	-12.486	-14.021	-14.988	-13.054	-11.273	-13.916	-10.456	-18.085	-12.438	-11.351	-14.277	-12.894	-20.55	-15.15	-13.452	-17.738	-11.529	-16.587	-13.423	-16.293	-14.754	-10.599	-19.972	-15.446	-8.844	-13.489	-14.66	-13.779	-10.968
-3.1265	-6.3885	-3.7333	-2.962	-5.7214	-6.8666	-4.078	-4.6419	-4.599	-8.3212	-4.1463	-1.187	-3.4335	-2.6002	-4.9038	-5.2198	-4.5038	-1.6511	-7.5663	-5.3751	-5.1867	-3.259	-6.1012	-3.6823	-5.5061	-5.7738	-5.6506	-5.6118	-2.8723	-5.1523	-7.1156	-4.0789	-4.2061	-8.2946	-4.0637	-6.6143	-1.6074	-4.5763	-7.3661	-9.16	-2.4231	-8.538	-5.4979	-6.2241	-8.4299	-1.2578	-7.4154	-6.7738	-4.9589	-6.5877
-10.487	-16.038	-13.766	-17.211	-12.95	-10.687	-16.387	-16.382	-15.512	-11.656	-13.491	-10.496	-12.675	-14.698	-20.821	-15.491	-9.9191	-14.31	-14.457	-16.283	-12.774	-13.69	-11.451	-15.431	-15.58	-11.176	-13.134	-12.072	-9.7482	-12.087	-15.834	-11.122	-13.405	-18.454	-14.798	-14.825	-8.4996	-11.535	-16.991	-16.671	-14.16	-13.961	-13.296	-15.39	-12.528	-14.766	-16.669	-14.11	-13.998	-12.863
-4.9418	-13.021	-7.081	-9.1942	-6.9271	-9.6582	-9.0089	-9.7584	-12.953	-6.4958	-8.1425	-8.589	-12.281	-13.268	-9.4596	-12.66	-11.766	-10.454	-11.284	-11.531	-11.465	-7.9051	-7.8718	-8.4809	-15.988	-4.6515	-6.4796	-8.9557	-12.334	-13.375	-10.443	-8.1511	-3.1937	-12.276	-11.619	-4.6286	-10.465	-12.733	-9.172	-10.586	-8.7809	-15.613	-12.743	-3.7338	-13.504	-11.629	-5.3322	-10.327	-9.6497	-8.2765
-13.861	-16.877	-13.568	-15.275	-14.879	-16.178	-14.277	-17.219	-14.893	-15.738	-15.279	-13.469	-16.93	-19.125	-15.824	-16.122	-20.562	-16.149	-12.347	-17.151	-17.293	-10.751	-15.299	-16.587	-17.017	-15.932	-15.782	-19.956	-16.908	-15.693	-14.048	-14.586	-9.8636	-9.3798	-12.296	-13.801	-16.094	-12.231	-18.104	-11.842	-13.257	-11.462	-14.362	-13.716	-15.301	-12.295	-15.538	-15.32	-14.045	-12.789
-16.068	-14.862	-13.189	-11.737	-14.736	-17.358	-7.7531	-10.752	-12.445	-12.39	-13.852	-10.909	-11.228	-13.469	-14.204	-10.448	-13.579	-10.785	-12.573	-16.652	-13.051	-11.85	-15.545	-11.744	-9.5955	-11.191	-13.09	-12.791	-12.937	-14.615	-11.061	-16.235	-9.6115	-13.793	-13.721	-15.391	-12.6	-12.15	-14.619	-12.153	-14.603	-15.722	-15.324	-13.077	-15.728	-13.162	-15.59	-13.102	-12.621	-16.616
-7.1765	-10.883	-5.166	-10.7	-9.8143	-8.883	-11.603	-9.69	-9.4618	-12.192	-11.114	-12.321	-10.404	-9.472	-11.08	-15.388	-11.889	-12.193	-13.97	-8.7676	-11.251	-9.6359	-5.6901	-6.1941	-11.297	-14.365	-11.418	-14.674	-13.638	-12.922	-8.4502	-12.488	-10.575	-6.1214	-13.46	-13.878	-11.263	-11.403	-15.431	-8.9194	-8.9175	-12.596	-9.6546	-7.9923	-8.633	-8.3377	-12.477	-10.315	-12.723	-13.25
-14.913	-16.305	-14.21	-10.58	-12.837	-9.6899	-14.828	-8.6453	-11.282	-7.6865	-12.907	-12.475	-11.462	-8.3718	-12.212	-6.8254	-8.0253	-10.816	-12.048	-14.21	-9.5539	-12.457	-10.393	-13.429	-12.215	-13.348	-7.6087	-10.352	-13.102	-11.582	-13.715	-12.817	-12.767	-11.873	-13.556	-14.559	-12.444	-7.4945	-16.76	-9.0155	-6.3908	-13.799	-8.9228	-11.265	-10.841	-10.854	-12.659	-11.859	-11.769	-13.783
-6.0356	-9.5307	-12.361	-9.0299	-7.9278	-11.488	-11.616	-9.7725	-11.626	-12.64	-15.479	-10.414	-8.8237	-11.824	-10.698	-14.53	-8.2521	-10.662	-13.058	-10.814	-10.243	-7.8676	-11.659	-11.798	-14.002	-15.703	-9.6331	-7.5226	-5.1687	-7.3735	-11.781	-10.75	-9.8112	-9.4049	-8.0953	-11.743	-10.177	-9.3045	-6.4458	-6.9703	-9.7055	-10.302	-13.301	-11.107	-8.9135	-9.3476	-10.654	-12.648	-11.594	-7.4685
-15.241	-10.873	-10.657	-11.788	-14.099	-13.055	-14.263	-10.945	-13.587	-16.414	-17.313	-15.754	-13.942	-13.493	-12.764	-9.5151	-14.191	-14.744	-15.952	-11.725	-9.9287	-16.658	-10.281	-12.563	-14.17	-14.615	-13.57	-12.322	-10.599	-15.446	-14.875	-14.116	-16.76	-15.326	-10.167	-16.054	-15.567	-18.126	-9.8262	-14.622	-16.419	-12.788	-12.036	-12.378	-13.109	-16.224	-10.198	-11.173	-7.1717	-9.6841
2.5104	3.5915	1.3035	0.96533	5.1081	-0.37994	-0.79698	1.1638	1.3922	6.4392	0.44341	1.2696	0.39394	2.1021	0.34886	5.4936	1.4349	2.3384	3.3353	1.4122	-2.8157	5.4281	2.0995	-0.5163	2.2085	4.2033	2.0604	1.2101	1.4411	0.68537	1.0131	4.213	2.1913	0.41805	2.5172	2.0494	0.60249	1.0605	4.1502	1.8972	4.2395	1.8257	-4.7852	-0.2839	2.9807	-4.7824	-3.4255	0.78066	-1.0111	6.5394
7.2855	6.46	5.8601	5.6987	7.8788	9.2416	6.1163	6.0676	6.5614	8.0993	9.8146	4.206	7.0825	2.1568	6.9132	9.3364	4.9032	2.9084	0.92375	9.9667	9.0635	6.4287	2.6273	10.309	8.4603	6.7124	9.6365	11.358	4.8192	8.7597	7.3927	5.8882	4.8615	11.341	4.3477	7.3798	9.0433	7.5393	1.301	9.3765	9.2882	6.7533	6.2791	6.9178	4.3252	11.011	10.292	9.8063	3.5345	8.2004
-7.488	-13.273	-8.9672	-11.41	-6.247	-10.946	-11.49	-12.105	-8.836	-8.4824	-11.132	-9.1147	-10.975	-14.01	-10.296	-10.485	-11.928	-11.529	-13.108	-13.54	-8.2406	-9.8468	-10.366	-9.2701	-9.2767	-10.487	-12.74	-8.9269	-12.166	-10.89	-8.2503	-7.9136	-9.5997	-7.0006	-12.011	-15.292	-10.857	-11.773	-14.741	-10.653	-5.4067	-13.155	-13.314	-12.201	-8.4986	-10.14	-12.45	-9.5538	-13.263	-8.3888
-10.735	-10.832	-12.042	-6.0191	-12.465	-9.7501	-13.058	-12.393	-14.576	-10.553	-8.2246	-13.405	-7.7563	-8.8886	-6.4506	-11.938	-13.596	-8.2165	-7.5389	-12.656	-10.839	-10.461	-11.437	-10.595	-9.67	-14.925	-10.615	-14.386	-9.0648	-12.075	-9.8545	-13.641	-15.191	-7.3885	-4.8398	-11.174	-13.798	-11.889	-12.644	-9.5586	-6.7654	-11.355	-13.086	-12.767	-13.272	-7.5962	-12.615	-11.339	-8.7165	-12.356
-1.0139	-2.9079	-0.05563	-1.5206	-8.3825	-4.6758	-3.6306	-2.5481	-3.6403	-0.30493	-3.9731	-3.0584	-4.6311	-3.9383	-8.0168	-1.3263	-6.6419	-1.967	-8.2661	-6.1972	-1.9938	-1.5738	-3.1939	-3.5402	-1.4352	-4.7596	0.93403	-2.2209	-6.8965	-6.2075	-7.1901	-5.1105	-0.36528	-7.8564	0.20119	1.0032	1.0042	-6.8299	-1.2358	1.4262	-7.2112	-8.4839	-3.9883	-5.9049	-1.1985	-2.0848	-3.3092	-3.4541	-2.119	-2.1764
-3.6458	-2.939	0.86994	-1.5855	2.0686	-1.8612	-2.6351	-1.8729	-3.8759	-6.0895	-1.9442	-4.5393	-4.3908	-4.693	-4.3857	1.0113	-2.2786	-6.5166	-6.229	2.8661	0.87027	-6.3997	2.0337	-3.2135	-3.9637	-0.93645	-3.7806	2.4805	-5.2596	-4.2458	-7.59	0.78807	-4.7571	-1.0682	-8.1681	-3.3979	-0.27742	-2.8218	-1.6508	-1.2571	-1.3742	-0.27474	-0.18164	-0.54487	0.027836	-4.0658	-2.9412	-1.0642	-1.6454	-0.70454
2.6131	1.1149	2.6838	4.0608	2.6436	-1.0355	-1.4926	-0.81786	-0.14016	0.48013	1.4194	-0.3331	2.0624	3.7331	4.0275	0.44459	3.1062	3.4374	-0.29525	-1.3819	4.2703	1.1543	-2.5365	-0.2091	1.4512	-0.21805	-0.80671	0.29817	-0.13362	-2.3912	3.7243	0.8244	3.7636	5.3489	5.7194	3.3466	-1.3357	5.3938	4.6748	3.7482	0.25797	-3.2734	-0.92168	-1.717	2.4925	2.4112	3.7473	0.65137	-0.24181	-0.32453
4.0907	5.6245	8.5088	6.3225	6.807	8.4687	14.051	9.7219	-0.30758	7.3648	6.9765	4.4446	0.61778	7.9576	6.7635	8.2326	6.4354	3.9389	5.4949	5.1302	7.1723	7.2233	10.823	6.9057	8.1353	8.567	10.515	9.3702	2.7082	7.1316	5.3522	6.7677	7.3296	4.681	7.5257	9.464	5.951	3.1177	5.3247	6.742	3.9959	10.756	8.0254	0.8546	5.6239	4.649	7.4967	8.3211	6.6039	8.7211
-14.118	-10.966	-6.2712	-11.92	-10.758	-13.311	-9.3528	-9.9983	-12.162	-9.3949	-14.482	-9.3339	-6.4918	-13.638	-11.776	-11.902	-9.4086	-13.261	-10.903	-10.639	-8.3915	-11.842	-10.552	-8.2964	-7.0373	-12.722	-7.1927	-12.224	-11.41	-11.62	-8.0094	-11.376	-7.6872	-7.9001	-8.0874	-10.792	-11.438	-10.059	-12.078	-9.7655	-6.9818	-9.4726	-10.788	-10.717	-12.665	-7.9432	-9.2337	-12.562	-12.092	-9.8505
-7.3849	-8.0856	-7.6316	-14.447	-12.912	-8.8544	-9.8971	-9.8086	-7.0692	-6.7802	-3.3171	-10.149	-10.576	-11.244	-5.6988	-16.767	-9.7448	-5.7303	-7.2003	-9.7153	-6.6475	-12.324	-9.9729	-10.684	-10.771	-8.2234	-11.203	-6.9182	-8.7269	-6.7517	-10.322	-10.719	-7.4179	-6.6559	-10.749	-10.084	-10.944	-7.9345	-9.8352	-11.596	-13.098	-12.12	-9.189	-10.47	-9.627	-4.1257	-7.6204	-10.133	-7.5122	-10.906
6.7216	5.7491	0.10378	2.9963	3.9846	3.8102	9.7016	5.6994	3.0336	4.6988	10.705	1.6685	4.8444	6.084	9.9319	9.0955	5.629	2.3423	4.058	7.2309	2.0265	6.2315	4.9132	7.5164	8.096	5.2894	5.5922	7.9777	7.1652	6.4372	4.955	6.5497	4.8916	4.0714	9.3068	8.9106	4.1299	3.1872	0.40484	4.4375	2.4803	4.8112	6.4966	8.6465	3.6661	4.014	4.6247	8.9476	8.2425	5.4474
-10.571	-13.279	-12.866	-10.456	-13.068	-9.7408	-9.5549	-14.345	-9.5553	-8.6691	-10.304	-13.881	-8.527	-12.654	-7.2493	-6.6033	-15.911	-15.919	-12.03	-9.043	-12.079	-11.303	-8.4749	-14.506	-16.292	-13.413	-9.3578	-8.528	-10.105	-9.9645	-13.595	-13.913	-11.346	-12.985	-14.31	-11.804	-15.661	-11.375	-3.6863	-10.065	-12.648	-11.651	-15.383	-10.904	-9.5759	-11.315	-11.671	-7.9323	-6.8732	-12.732
-5.3242	-3.4269	-8.5566	-5.1677	-9.1454	-2.3256	-6.5917	-2.1218	-5.7898	-4.5233	-6.5797	-10.926	-2.4871	-8.0412	-1.0509	-2.3361	-1.8176	-6.5526	-1.3661	-7.4271	-2.5471	-3.0371	-5.3154	-2.984	-5.035	-3.7796	-4.2998	-2.8077	-6.9425	-5.5918	-4.9063	-4.2124	-5.6813	-3.2642	-4.257	-2.5058	-5.7911	0.036522	-3.6401	-4.2272	-2.0512	-9.4875	-5.8748	-1.8334	-3.5485	-6.4727	-6.057	-9.8245	-3.9841	-8.2422
-12.889	-12.904	-14.757	-15.245	-14.57	-14.077	-10.103	-13.145	-14.133	-11.19	-16.203	-11.756	-12.726	-11.223	-15.329	-11.879	-7.5029	-12.758	-16.061	-15.592	-12.077	-9.7523	-10.157	-11.771	-15.139	-10.35	-12.028	-18.664	-18.473	-13.754	-13.417	-14.679	-11.23	-10.82	-11.645	-14.3	-10.497	-9.1563	-16.329	-12.351	-10.99	-13.481	-11.609	-16.111	-14.975	-18.396	-14.157	-9.5935	-7.3018	-13.358
-6.0323	0.46603	-4.076	-4.9778	-2.5526	-8.4529	-3.1834	-4.3187	-0.4519	2.1508	-1.6881	-5.4236	-3.2961	-2.4382	0.58143	-6.8081	-0.76028	-8.9253	-6.0345	-0.53025	-7.6697	-4.0888	-3.783	-3.7772	-3.6925	-6.0104	-6.2983	-1.4015	-6.0412	-2.1138	-7.3739	-1.682	-5.0171	-3.6069	0.34126	-3.3847	-0.32651	-11.004	-4.4865	-3.82	-3.6526	-6.712	-3.2647	-1.3452	-1.7538	1.4733	-6.3175	-4.0156	2.4908	-0.36045
-12.203	-17.488	-15.968	-11.757	-10.959	-12.575	-15.021	-9.4213	-14.401	-13.286	-17.822	-14.939	-16.252	-11.396	-14.808	-17.624	-14.555	-12.483	-11.122	-13.159	-11.796	-16.813	-18.014	-12.587	-12.341	-13.408	-15.672	-11.975	-10.427	-12.573	-13.667	-7.7465	-16.18	-13.156	-16.069	-13.516	-11.839	-12.94	-12.591	-12.057	-8.6703	-8.3678	-10.48	-13.503	-10.697	-12.047	-15.199	-11.879	-12.946	-15.485
6.0776	7.6723	1.2509	3.2796	1.7308	0.90744	6.0894	-1.5814	4.9034	1.9583	4.5614	0.77819	5.4653	6.9403	1.7685	1.3048	3.1446	4.1705	2.3757	3.8295	2.9536	2.0835	2.7058	-0.94978	6.474	1.1297	6.0074	0.34493	4.999	3.8414	6.5538	-1.1749	1.6112	4.1426	1.7648	0.74609	6.6657	6.3653	-0.77739	3.5908	-0.18212	4.8835	0.37017	3.0932	4.6134	2.8301	3.8443	6.9094	3.2887	0.59825
-14.855	-13.687	-10.385	-10.96	-13.38	-11.029	-5.961	-7.7831	-13.857	-14.391	-12.245	-12.027	-11.611	-12.536	-11.964	-15.294	-11.651	-8.2738	-8.5101	-9.8193	-9.455	-8.0124	-18.812	-13.914	-15.485	-7.3086	-15.341	-9.6568	-14.279	-8.643	-10.398	-12.427	-13.289	-13.751	-10.556	-11.074	-15.065	-14.11	-13.126	-12.944	-7.5636	-7.8057	-15.71	-7.8742	-13.921	-14.959	-10.031	-8.2304	-12.273	-13.647
2.5159	2.4295	-1.481	-0.37262	0.44853	-2.6006	-2.3567	1.2936	-3.2067	2.2026	-2.2031	3.6487	-0.43928	3.4922	-0.84951	2.7586	0.95754	-0.73225	-0.99217	-2.6163	0.063658	-3.2819	-1.1294	1.8913	-3.6266	0.029193	-4.3574	3.0894	6.7404	-2.5367	0.86206	2.2546	-1.6442	1.5237	0.051906	0.035865	-1.0167	2.4792	-2.7448	0.14916	0.29193	-0.024477	3.4797	0.8695	0.34157	0.090786	-5.1915	-3.2784	-1.1308	-0.42765
-19.974	-22.764	-21.392	-21.338	-19.536	-27.348	-20.25	-21.044	-23.215	-23.321	-23.74	-17.782	-23.396	-21.785	-21.161	-21.655	-20.935	-19.665	-20.689	-20.455	-21.6	-20.81	-23.526	-26.042	-19.855	-22.286	-24.396	-23.254	-24.169	-23.314	-18.767	-20.915	-23.824	-21.497	-23.476	-20.757	-26.665	-23.34	-24.826	-23.32	-22.694	-24.616	-19.009	-21.321	-20.18	-20.492	-27.628	-22.303	-22.802	-27.665
-16.975	-19.133	-23.625	-19.351	-25.202	-16.475	-13.968	-18.537	-23.051	-25.515	-19.316	-20.233	-21.564	-19.904	-17.664	-18.872	-21.938	-17.744	-19.765	-23.985	-22.026	-21.434	-23.071	-21.836	-27.112	-26.575	-26.62	-20.745	-25.182	-17.391	-16.986	-15.868	-23.555	-21.244	-16.574	-23.9	-25.665	-18.613	-22.59	-20.27	-23.945	-23.753	-24.852	-24.327	-18.962	-23.621	-23.448	-22.659	-21.398	-25.105
5.6588	3.1294	-2.1609	0.50112	4.2243	0.69596	3.002	2.9151	-3.7456	0.92208	-1.7065	3.3648	4.7497	2.2103	1.5057	-1.6442	1.0115	1.097	-0.15439	2.0633	-1.707	-2.4918	6.3475	-3.0578	1.2526	1.8297	1.2665	-0.81849	-0.46984	3.6494	-0.35761	-1.0648	2.0852	-3.4195	-2.7493	3.7879	-0.36014	-3.4129	5.6434	0.11815	5.2369	1.9031	1.7679	5.1502	4.2476	2.3724	4.5199	1.5348	0.8048	8.3489
0.64277	3.2967	-0.15188	1.4485	-1.5046	-3.6532	6.9245	2.4533	-1.3976	0.36564	-2.3098	-0.033985	-1.8384	8.2001	1.2741	0.31858	1.8303	1.0307	2.5534	1.172	2.5255	4.9235	2.9423	0.76433	-2.3233	2.7975	5.0664	2.4211	2.4692	-0.044728	4.9777	0.57731	3.0791	1.1464	3.5328	4.3108	0.67585	4.1195	0.3328	0.036132	1.4556	1.7336	2.2862	2.7825	-0.70378	3.5476	5.4703	3.8384	-1.3791	0.87015
-5.5298	-13.267	-14.373	-12.231	-12.793	-8.745	-11.381	-11.739	-14.979	-10.883	-4.219	-9.0154	-7.5412	-7.979	-9.0782	-7.4899	-7.5856	-11.305	-6.8902	-11.421	-7.3455	-5.7286	-11.885	-8.2451	-6.1689	-10.277	-7.1602	-8.7067	-4.8399	-8.7548	-9.8036	-10.456	-9.8182	-9.2969	-9.7637	-7.9408	-8.7797	-9.274	-9.4678	-8.5478	-6.9363	-7.6286	-7.6208	-3.1051	-9.4058	-3.2718	-10.287	-7.8049	-10.905	-12.583
-0.84918	-3.6968	-3.6686	-8.2717	-4.2748	-5.2323	-4.2635	-7.369	-1.5808	-0.44493	-3.5784	-0.96623	-2.9285	-3.2617	-2.9305	-5.5485	-3.5517	-1.4833	-8.3775	-0.58885	3.8584	-5.4395	2.2974	-3.0097	-6.3656	-5.0125	-0.33711	2.8448	-6.9588	-0.72973	-9.0814	-3.8403	-0.007432	-5.9731	-2.352	-0.13007	-2.7147	1.6696	-4.5378	-3.5512	-5.8643	-1.6881	-2.719	-3.0756	-1.1496	1.7143	-7.6771	-2.6543	-1.4245	-2.4584
-15.906	-5.6944	-11.272	-13.965	-11.007	-9.7056	-9.0258	-8.0178	-7.1748	-8.6374	-11.533	-10.62	-11.509	-5.6616	-9.9989	-9.0159	-10.109	-8.6167	-13.705	-13.301	-13.153	-13.267	-13.932	-13.204	-11.402	-11.686	-14.995	-11.072	-14.468	-10.348	-7.5075	-8.4247	-11.566	-8.7277	-8.1615	-9.8737	-9.6553	-13.257	-7.8799	-12.74	-10.259	-10.567	-10.27	-10.242	-10.311	-9.1936	-13.068	-14.028	-8.2358	-10.627
2.0217	-0.8101	-2.2917	1.9665	5.2816	2.9781	-0.33374	3.9211	-1.447	1.7989	4.2411	2.4068	1.6821	2.8436	2.0731	-1.4566	5.0247	3.9223	0.80563	-1.9378	1.6332	4.5497	4.2904	2.4637	6.3923	0.5276	3.2324	4.5728	-3.8834	2.6501	1.5759	-0.14947	2.0179	4.0402	3.6549	2.5474	1.544	0.49501	-0.88437	1.0217	0.027563	2.1059	2.307	-6.0558	2.0241	2.098	0.9144	2.7872	-1.0426	2.2101
-2.1867	0.079807	-0.16597	1.4127	-3.0684	-2.5683	4.6676	0.030224	-1.6406	-5.6624	-3.0169	-2.154	-4.9559	-2.5615	0.76435	-1.8265	-3.5525	-1.0297	3.9723	1.5826	0.16992	-3.3824	5.3722	-2.0881	-4.328	1.3275	-2.5058	-0.88015	-2.6005	0.091832	-8.2831	-6.6472	-0.92302	-0.87182	-3.2122	-0.12727	-3.9148	-1.6341	-5.5048	2.3335	-1.1418	-1.0707	-2.7711	-3.8071	0.63793	4.1361	-3.0109	-1.1055	-1.597	2.1698
-2.8536	-3.3025	-3.8981	-7.1101	-0.71844	-4.9931	-3.5242	-0.097481	-5.0622	-7.1701	-4.8672	-5.8751	-6.8492	-1.9902	-2.2386	-2.884	-6.5012	-4.3905	-4.5916	-5.2594	-2.2083	-6.1467	-5.396	-4.735	-2.3458	-4.6396	-5.7271	-2.8017	-2.3239	-1.193	-3.7532	-5.1725	-4.0435	-6.352	-1.2868	0.12327	-2.2348	-5.7893	-3.2852	-6.3464	-5.2477	-6.8826	-6.2927	-3.5122	-3.2168	0.0017163	-6.0107	-5.6431	-2.2252	-6.0073
-3.9557	-5.6633	-4.9468	-6.198	-6.208	-6.3257	-3.5048	-7.1437	-4.3357	-8.2299	-5.7791	-4.7786	-5.7413	-5.0979	-1.7261	-6.0249	-10.346	-7.403	-4.6794	-5.9011	-8.1692	-7.6052	-6.1939	-8.7962	-7.1404	1.9711	-3.7083	-2.2283	-5.8254	-4.3389	-8.3044	-5.6975	-9.0104	-5.8693	-5.4689	-2.7288	-4.9689	-5.2622	-5.4288	-3.3402	-6.1541	-6.4363	-7.112	1.6182	-1.7156	-12.327	-7.8558	-3.4176	-4.702	-5.9999
-4.2483	2.1314	-2.0057	-0.0054721	-0.59615	-0.27195	-0.54602	1.0146	1.256	-0.88436	-1.8076	-0.063592	-1.1536	1.7856	1.6545	-1.0757	-1.7478	3.3128	2.1877	-1.8736	3.2608	-3.3139	-1.6617	-4.8324	0.34352	0.40707	-0.26034	-2.9169	-3.5951	-0.94319	-2.2933	1.6038	-0.041003	-1.2409	0.88494	-3.3281	-0.93483	-0.27123	0.38169	-0.6249	-3.4021	4.543	3.8044	1.0275	-1.9731	0.010867	-3.4191	-2.4141	-2.9783	1.5945
3.6045	1.505	1.1127	-0.40764	0.95853	5.077	8.2178	8.4809	0.78787	1.4362	4.2826	1.7445	-1.318	4.7819	0.95279	-2.213	1.2809	2.0202	0.21262	0.4838	-0.97372	2.7938	0.11543	1.0573	2.0522	-1.3338	-3.7032	1.1834	5.0926	1.8391	7.0016	-0.54773	2.1247	3.621	7.8373	-0.73028	2.4804	1.3408	3.0792	2.8699	-1.0494	5.5568	3.2285	1.5244	1.2	-0.15279	-3.9915	-2.6442	-0.075754	-1.9019
-24.107	-21.059	-22.361	-20.609	-22.907	-26.415	-23.262	-23.026	-23.569	-20.804	-24.154	-22.001	-21.07	-20.795	-26.099	-23.433	-22.767	-23.085	-21.933	-22.649	-21.782	-24.319	-23.658	-21.016	-22.461	-24.876	-19.469	-21.702	-22.857	-19.496	-16.661	-17.183	-23.399	-23.124	-21.925	-19.886	-24.906	-23.509	-21.692	-22.983	-25.418	-22.929	-24.544	-24.921	-19.031	-24.548	-19.642	-20.66	-19.421	-22.538
-3.4696	-0.41288	-2.282	1.7441	-2.6452	-4.4755	-5.3519	-5.3481	-7.018	-4.8505	-2.3073	1.1255	-4.4068	-1.5999	-4.6039	-6.4276	-4.7788	-5.1247	-1.8349	-1.5644	-5.2176	-1.1085	-3.3293	-3.9025	-1.8525	-3.7163	-5.6347	-2.831	-6.6835	-0.351	0.20187	-5.6958	-4.4503	-2.7185	-5.5913	-0.10335	-0.85688	-3.334	-2.2194	-4.6848	-2.0872	-3.8323	-2.605	-0.65236	-5.2155	-1.8284	-2.266	-0.32716	-5.6365	-3.6829
-4.056	-2.1755	-1.576	-2.485	4.8555	-0.62515	0.53679	-1.6856	-5.1755	-3.2102	1.9049	-2.9159	-3.1191	-2.0731	0.66865	-0.96572	-2.4791	-1.6876	-3.2592	1.7561	-4.312	-2.1274	-1.2111	1.5143	1.5564	-3.7416	0.29871	-1.8492	-0.7913	-0.72414	2.2604	0.43864	-5.8394	-2.8052	-6.0632	-4.2874	-0.43526	0.26315	-3.1295	-0.92904	0.84918	-1.597	-2.4896	-0.79743	-2.2371	1.2052	-1.131	-0.52476	2.5645	-2.5966
-7.5312	-5.841	-7.2344	-4.7904	-5.7888	-7.0508	-4.1744	-0.38832	-4.9211	-1.1739	-1.2616	-2.9861	-2.5643	-5.636	-4.2375	-5.0976	-2.8286	-4.6383	-3.5145	0.51006	-3.5817	-5.1086	-0.34807	-2.2378	0.95895	-9.2182	-3.0693	0.058904	0.11022	-3.1659	-4.1089	-7.2849	-1.3245	-2.9257	1.2603	-3.1277	-1.5824	-1.8494	-3.6148	-3.7343	0.99205	-1.7987	-4.5497	-6.5466	-2.6129	-6.158	-7.2589	-7.1148	-4.8406	1.3964
-12.058	-12.648	-14.849	-14.795	-11.001	-10.619	-12.76	-16.361	-17.392	-11.663	-12.33	-9.4208	-12.076	-13.51	-13.384	-9.5749	-11.496	-10.909	-13.836	-10.091	-11.54	-14.416	-10.588	-12.764	-10.953	-15.561	-10.444	-14.468	-12.925	-9.3813	-9.0999	-12.397	-14.776	-13.193	-10.347	-15.898	-11.075	-14.528	-13.92	-13.236	-6.7864	-15.256	-15.212	-13.973	-14.549	-9.5843	-10.056	-13.269	-17.416	-18.708
-22.533	-24.941	-23.297	-25.648	-21.63	-24.881	-20.878	-21.551	-19.212	-28.43	-27.71	-23.128	-23.683	-20.452	-22.484	-22.402	-20.82	-22.02	-29.409	-20.03	-23.176	-19.438	-26.119	-18.708	-25.717	-23.818	-24.527	-20.119	-21.649	-19.443	-13.431	-22.685	-24.714	-23.639	-18.539	-20.481	-25.708	-20.261	-24.754	-25.824	-16.001	-21.982	-21.705	-21.025	-18.7	-20.015	-22.293	-23.841	-22.4	-22.263
4.9345	2.1449	-0.79238	4.0014	-3.7405	1.6517	1.4672	-1.292	0.43481	-0.20308	2.3961	-4.2655	1.9428	0.63033	5.6176	-3.3887	-1.4758	-1.8218	4.0683	2.1492	-4.6954	0.24068	0.62881	3.5484	-2.6362	1.778	-1.3964	-5.5178	0.53519	-1.6192	-1.9626	3.6898	0.95547	0.78031	-1.1223	1.2168	-3.518	2.4859	-1.6094	-1.0755	3.6422	-1.1044	3.3875	-2.5483	-0.05112	3.0498	0.30822	3.3913	3.3133	0.48517
2.0377	-1.2323	3.3205	-0.50175	1.8285	1.4442	-2.3907	-3.7355	-2.2505	0.20371	-6.6833	1.7878	-2.9737	2.6675	-2.4509	5.3005	-0.22796	-1.3066	-2.2834	0.15421	-3.0353	0.67692	0.88138	3.4754	2.144	4.1644	-1.3181	-1.7518	4.1224	-0.86635	4.4908	4.2095	0.034449	-1.8795	2.105	-2.6745	-1.1302	1.4822	-2.1739	3.1984	-0.33465	1.1059	1.3983	-1.0026	0.40974	1.6009	-2.1108	4.609	0.82914	2.071
2.2083	2.7229	1.1387	2.4298	0.49454	1.5732	2.9822	-2.1156	2.3905	-0.89177	0.73396	2.0166	-2.2501	5.0295	3.0932	4.3722	0.18573	4.3018	1.3798	-0.76406	-0.13404	2.5462	6.6855	5.1007	-0.38894	-2.9395	3.3899	0.78842	6.3484	2.0263	5.1416	5.3243	0.048415	-0.38006	4.9692	1.5514	-0.17056	3.6325	3.2249	4.5356	1.9789	-0.38101	3.1956	1.1808	2.7353	1.0278	-2.7942	3.1488	-4.7973	2.6592
-3.2399	-5.4227	-2.403	-2.3228	-5.0576	-4.6627	-0.23142	-3.6387	-7.8429	-6.4804	-4.9873	-3.3001	-4.7907	-3.2936	-2.9015	-4.4695	-4.2156	-6.7567	2.1184	0.41038	-3.3889	-1.6855	-0.98356	-3.3448	-8.2849	-5.142	-5.4286	-0.78462	-2.2324	-6.386	-5.629	-4.3487	-3.4078	-2.4265	-5.3747	-7.1075	-6.4946	-4.4574	-6.7786	-2.3852	-7.9313	-5.743	-0.21454	0.38505	-2.18	-1.5076	-4.5948	-7.102	-1.3403	-2.7741
0.98034	0.36811	-1.413	-2.5982	-0.67167	0.39992	-0.86724	-4.8383	-3.4686	-3.5063	-6.5212	-3.0624	0.23134	-4.7435	-3.0071	-7.0775	0.33498	1.5964	-0.22714	-3.6128	-1.9253	-1.8987	0.61437	-6.6573	-1.7026	-6.5972	3.2721	-0.63013	-6.3056	-1.0688	-2.1975	-1.6148	-3.499	-5.0906	-1.9847	-0.38793	-0.52478	-5.8862	-1.5946	-0.68792	-3.2134	5.9049	-0.89099	-2.3536	-0.79292	-4.5213	-2.4652	0.74066	-3.0284	-0.99635
-7.3845	-6.7141	-4.8748	-6.6136	-5.5828	-0.15934	-2.4128	-4.8964	-9.6655	-5.5944	-2.1054	-1.915	-3.7277	-4.2958	-5.991	2.4113	-1.8946	-6.5424	-1.9517	-2.7492	-3.3914	-2.2576	-3.5269	-3.2465	1.851	-3.2624	-2.1295	-7.0142	-2.5359	-5.6806	-3.3519	-3.5523	-7.0248	-3.5804	-1.2676	-4.4716	-4.4494	-5.6687	-1.497	-1.9272	-1.9449	-0.85414	-4.7507	-4.7803	-2.1439	-1.2388	-1.9223	-1.2852	-2.85	-6.9999
-3.4248	-1.5033	-5.827	-9.7895	-5.4161	-3.122	-0.16188	-0.20767	-5.9541	-8.697	-1.4915	1.2868	-2.9781	-2.1068	-3.0376	-2.8956	0.6208	-1.2023	-1.322	-1.9964	-4.6659	-4.2471	-3.9868	-4.5469	-1.8713	-2.9189	-5.5731	-0.24592	3.6488	-2.0871	-5.395	-4.3091	-7.8889	-4.646	-4.2169	-2.579	-5.7996	-0.66916	-2.0596	-5.4341	-2.8985	-4.5906	-2.5824	-1.8884	-4.1687	-2.5912	-2.9855	-6.2803	-0.24526	-2.9335
4.9186	-1.371	0.13089	-3.6371	2.0337	0.6276	-3.2956	-2.4632	2.4973	0.80097	4.4482	-4.9185	-1.1965	-3.0063	-3.0694	-1.8119	-0.97575	-1.8677	2.006	1.1549	-0.1324	3.5451	-6.6143	-2.2113	-0.64998	4.4197	-3.8549	2.3754	2.1333	-1.0142	-0.16446	-0.65269	-0.1458	-4.7815	1.2081	-1.9417	-0.91452	-2.4	-3.4291	-1.4644	0.30105	0.20103	0.46044	3.396	1.954	-5.665	-0.73117	-2.5823	2.1568	2.6975
-2.1488	-4.6827	-3.0435	-1.5765	-0.20343	-7.4626	-7.3312	-4.3595	-7.2338	-5.7179	-6.2773	-0.93265	-4.5068	-3.1536	-4.1497	-7.2078	-2.2163	-6.6252	-6.9138	-5.5204	0.093299	-3.5919	0.038911	-2.7638	-3.8225	-1.6705	-0.74288	-4.0303	-2.0508	-6.7156	-5.341	-7.9558	-3.5406	-6.6496	-6.9726	-5.2309	-4.7017	-3.1131	-2.362	-8.5074	-5.7519	-0.35636	-2.9746	-6.7104	-6.9641	-3.8129	-6.5216	-6.8632	-2.6045	-7.3843
-24.634	-19.301	-18.015	-23.352	-17.355	-19.436	-18.485	-19.109	-22.355	-23.814	-19.606	-25.013	-23.116	-18.791	-21.279	-20.939	-20.946	-20.786	-16.953	-18.744	-21.391	-17.54	-22.131	-20.56	-21.387	-19.732	-22.09	-20.387	-22.658	-19.08	-21.801	-20.954	-25.102	-15.234	-21.076	-17.118	-18.889	-24.838	-21.419	-17.238	-16.889	-21.208	-19.978	-20.935	-18.702	-20.595	-25.128	-21.836	-20.276	-20.896
-10.74	-21.354	-11.125	-12.214	-11.565	-13.218	-14.458	-9.7277	-19.959	-19.012	-15.19	-13.623	-13.923	-15.829	-15.904	-10.994	-14.261	-14.739	-15.484	-15.058	-13.901	-7.8555	-11.594	-14.561	-12.037	-11.059	-17.057	-16.333	-14.575	-12.794	-13.195	-12.742	-15.171	-11.596	-12.943	-14.179	-16.075	-11.652	-15.614	-10.353	-13.837	-11.798	-15.96	-13.033	-12.326	-17.271	-12.625	-17.242	-14.428	-9.5823
-14.192	-14.341	-14.899	-9.6691	-14.12	-9.6283	-12.869	-12.109	-12.954	-12.422	-18.143	-12.171	-9.1369	-14.635	-11.818	-12.244	-16.738	-14.132	-21.375	-13.088	-13.874	-13.403	-8.4319	-15.452	-16.34	-12.901	-16.275	-13.763	-15.034	-12.528	-13.256	-12.873	-14.16	-10.438	-10.173	-15.528	-12.971	-13.51	-11.031	-15.534	-9.2734	-12.028	-21.641	-9.0597	-16.295	-17.972	-4.2292	-11.583	-9.8972	-10.48
-14.084	-15.057	-15.663	-13.233	-17.072	-13.98	-16.569	-15.275	-14.386	-14.166	-13.16	-13.237	-15.949	-13.416	-9.9743	-9.5249	-15.566	-13.626	-15.662	-14.742	-17.731	-14.991	-12.078	-19.983	-13.583	-14.785	-9.6501	-17.89	-9.6334	-15.645	-12.159	-16.771	-13.853	-13.964	-7.1242	-15.492	-19.965	-14.068	-14.003	-14.254	-10.906	-13.704	-19.144	-14.512	-13.315	-12.231	-17.327	-9.9554	-12.166	-14.785
-8.1656	0.60609	-5.2921	-3.69	-7.9255	-5.7025	-5.6513	-7.4613	-6.4264	-4.6982	-8.0413	-3.2627	-0.91566	-2.0632	-4.7695	-2.5405	-4.2623	-5.0838	-2.5769	-7.0187	-10.559	-4.331	-6.0231	-10.274	-7.4902	-2.0384	-1.6968	-2.8502	-9.3462	-7.0599	-7.5995	-4.5706	-7.1191	-7.7452	-4.1321	-4.0609	-2.391	-7.6874	-5.473	-6.0089	-5.3929	-10.225	-3.7085	-9.3734	-4.7233	-7.3905	-5.6174	-7.5778	-9.8837	-7.2353
-9.4511	-8.6113	-8.2496	-3.9009	-4.6171	-5.715	-5.743	-14.753	-5.7885	-6.0061	-7.9309	-6.8785	-3.695	-6.8108	-10.301	-3.9935	-4.1171	-7.3862	-10.521	-11.359	-8.0112	-7.4285	-4.9504	-8.1496	-8.2105	-9.202	-13.792	-6.7744	-7.7773	-6.9584	-10.527	-11.662	-8.3054	-8.7066	-1.9826	-11.533	-4.8197	-3.5136	-6.5919	-5.8406	-9.4096	-5.0868	-9.4724	-7.7195	-10.392	-5.9731	-9.1908	-8.5057	-11.06	-9.8359
-16.576	-17.497	-12.699	-12.379	-15.208	-16.341	-10.636	-14.204	-7.5068	-12.874	-9.937	-12.119	-15.635	-6.9897	-14.755	-17.49	-12.989	-14.087	-17.305	-11.841	-9.9126	-17.519	-12.405	-12.753	-15.042	-12.951	-13.885	-10.31	-16.824	-11.378	-10.552	-13.385	-9.9458	-13.094	-13.142	-10.578	-17.733	-12.334	-13.143	-13.976	-13.956	-15.748	-13.133	-12.798	-15.497	-16.134	-7.039	-14.102	-18.115	-14.664
1.6151	2.953	1.0768	0.8541	0.50545	3.7837	0.31039	4.1137	1.7558	0.56293	-0.34044	5.8464	7.5227	0.51527	1.004	1.2987	2.8366	-1.5473	-0.055045	2.2179	4.379	-0.13171	4.6011	-0.82567	-0.20397	1.9019	3.7286	4.4455	0.3135	-0.23023	1.1043	1.4534	7.4113	-0.86876	2.7687	5.5275	3.3936	-3.2108	-2.1189	1.0665	-3.1208	2.0877	-1.0104	-0.41832	1.6762	0.40977	1.5712	2.0941	0.85368	3.8935
-4.6242	-9.2783	-1.0689	-4.3802	-5.0295	-4.343	-6.4015	-2.4406	-6.7555	-3.9875	-0.26696	-6.1374	-2.5301	-3.3596	-4.1485	-2.0229	-2.6555	-1.9079	-6.9952	-3.7698	-6.5886	-6.9821	-1.8984	-4.9004	-8.4299	-6.2955	-5.0394	-10.463	-3.2336	-1.9452	-0.18705	0.76067	-7.0898	-5.3757	-4.1485	-3.1532	-7.1359	-6.0886	-1.1993	-5.9494	-4.0462	-6.0895	-8.3011	-5.3991	-4.1241	-1.2223	-4.4857	-8.3592	-7.0717	-5.6304
-4.7101	-10.53	-8.3703	-10.076	-12.836	-11.04	-16.082	-5.3554	-9.3856	-6.5479	-9.3072	-7.8953	-7.9849	-8.0116	-4.5287	-13.018	-6.3949	-7.343	-14.418	-13.108	-12.394	-9.7378	-9.2332	-9.6566	-12.38	-8.9053	-12.956	-9.0504	-9.8787	-11.416	-8.7286	-7.7868	-9.8984	-10.042	-10.841	-8.8643	-4.9058	-7.8079	-8.2169	-7.6413	-10.628	-11.984	-7.296	-5.7808	-11.823	-10.085	-6.7702	-7.5058	-6.1831	-9.3736
-3.1243	2.8907	2.1392	4.2186	3.2568	-1.0124	0.86165	-0.15949	-0.47126	2.5481	1.1256	-0.5739	4.4863	-3.3074	-3.9471	-1.2808	-2.9916	0.7416	-0.2642	-1.5535	-0.74733	-2.7862	3.2583	2.012	2.4554	2.1429	3.2477	-1.2531	4.3747	2.9826	-4.109	-1.1142	-0.85411	2.2262	0.74622	-6.3472	-3.0943	-2.1	-0.18053	2.3243	-0.64679	3.6027	-0.86927	0.4054	1.4012	-1.4947	2.5017	0.3368	0.77044	-0.55857
0.47057	-0.33058	-2.7882	-2.8327	-4.4258	-2.524	-1.6103	-1.3499	-0.54702	1.078	-3.0495	-0.33182	-1.8933	-4.2121	-2.363	-3.7579	-1.6569	-1.218	1.3994	3.0624	-5.2321	2.4088	-0.022019	-3.2591	-0.97602	-2.4032	3.298	-2.1229	-0.50947	0.83528	-5.0388	0.87636	-2.3121	3.5322	-4.449	1.1627	-4.0366	-0.39833	-5.2508	-1.9544	1.2297	-4.33	3.95	-2.0219	4.1641	-3.8331	-1.0614	-1.2061	-3.7223	-1.6872
-4.5779	0.53873	-4.7909	2.2214	-7.4138	-5.3846	-4.8491	-6.5718	-5.1341	-0.43313	-1.9862	-0.065051	2.0773	0.14296	-2.4092	-3.9742	-1.8109	-6.2443	-4.0194	0.4457	-2.6901	-1.7347	0.092654	-2.1738	-5.0199	-5.5023	-5.7121	-1.9311	-3.3696	-0.48006	-1.8975	-5.906	1.7775	-0.62454	5.4885	-6.9126	2.8097	-4.7228	-0.52127	-4.2434	-0.90576	-4.5855	-2.9862	-5.1885	-1.1189	-2.282	-6.369	-4.2848	-1.4958	-1.4591
-3.8509	-0.1506	0.72389	3.4326	-5.2022	2.5965	-1.3839	0.95835	-0.045119	-1.9325	-0.23991	1.748	4.0236	1.1422	-3.3859	0.98339	2.244	-0.63276	-1.4921	0.88248	-0.00080071	3.4321	-2.6823	0.37486	4.3559	0.93793	2.1182	-3.1666	-1.7212	-1.4291	-2.1201	0.88223	-0.95576	0.12133	0.23688	0.75984	-0.095408	3.6161	-1.4665	-7.3031	0.27512	3.7476	-0.71806	0.20649	0.39786	2.4944	3.6339	-0.88479	-3.9526	0.48393
-7.7176	-3.9467	0.15642	-2.3762	-3.099	-4.1861	-5.1901	-2.3513	-2.9446	-7.2154	-4.7517	-3.5672	-4.1315	-5.9528	-4.864	-4.7163	-5.8905	-4.9436	-1.7679	0.79108	-6.1681	-1.3539	-1.5923	-3.2103	-7.3166	-4.0337	-2.8035	-3.9897	-4.7174	-4.9812	-2.3042	-0.087574	-5.5701	-8.4327	-2.0929	-4.0415	-4.0424	-3.9804	-0.28518	-3.56	-1.3382	-0.72774	-8.4138	-4.0996	-9.1444	-7.9235	-5.6556	-3.7532	-0.16629	-3.392
-5.4224	-8.7731	-5.7676	-5.5856	-5.6052	-7.8082	-11.398	-9.2162	-8.717	-9.1902	-9.3234	-3.1941	-10.973	-7.55	-15.291	-12.357	-7.7052	-9.018	-7.7418	-6.3293	-9.805	-6.6969	-10.72	-8.703	-13.816	-3.478	-8.1587	-9.0866	-11.538	-11.776	-7.9518	-12.618	-6.8794	-11.737	-10.002	-10.467	-11.049	-13.19	-7.3264	-16.151	-10.137	-9.9143	-11.221	-9.2758	-7.7852	-14.389	-9.0501	-6.5038	-6.1539	-7.0373
-2.7297	0.89834	3.3314	1.6099	-1.0913	-1.0433	4.0535	0.47068	-1.5622	-3.988	-0.039293	-4.5287	-2.1484	0.63513	-4.4465	0.93735	-0.12685	-5.6461	3.4441	-4.1833	-6.7493	-5.0581	-6.1155	-3.6968	0.76892	1.6604	1.8447	-0.95656	5.3557	-0.33827	-1.8259	-0.58616	-2.1454	-3.2357	-6.189	-0.62016	5.1688	-2.8736	0.67348	-5.5105	-0.64104	1.7202	-0.36661	-4.0166	-3.4511	0.23871	4.0775	-1.1914	1.6546	4.4785
-10.997	-10.861	-9.6416	-9.0502	-8.8351	-8.7788	-5.32	-12.093	-12.436	-8.6051	-3.5559	-12.23	-10.817	-9.3568	-9.2696	-5.8343	-6.3624	-9.2241	-5.6687	-12.141	-13.256	-12.836	-12.154	-5.7054	-10.593	-8.2472	-10.667	-8.8044	-5.1596	-11.327	-9.134	-7.2639	-9.2195	-12.887	-7.8508	-12.821	-9.7095	-9.6553	-6.0231	-8.7224	-12.895	-14.451	-6.559	-7.175	-7.817	-8.7474	-3.4268	-1.8079	-10.023	-9.7228
-4.9158	-0.56963	0.27665	0.93086	-1.1487	0.33019	-2.6108	-3.6467	2.6018	0.43304	4.112	-1.9276	-2.701	-2.6502	-0.17964	1.1045	-1.44	2.5878	-1.6653	0.084638	5.6206	-1.9774	2.154	2.5527	-0.33486	4.1793	1.1448	0.4055	-6.73	4.6045	2.7409	5.2895	-0.20806	2.0739	-1.3363	-0.901	1.9598	2.3239	0.67748	0.35743	-1.2617	-1.8605	-0.18376	2.3186	-4.3881	1.5366	-2.948	3.8178	-2.9732	0.068007
-4.186	-4.156	-0.67283	-5.6883	-4.3944	-4.5148	-4.236	-2.508	-9.3693	-2.3721	-1.6539	2.9873	-4.0775	1.5899	-1.9235	-3.3355	-3.8811	-5.8963	-5.0227	-2.9891	-4.5879	-7.1495	-3.82	-4.1718	-3.3694	-2.1798	-4.2674	-2.4359	0.65761	-2.8983	-0.070378	-3.3327	-4.1792	-2.5392	-0.47655	0.31064	0.441	-2.234	-5.8011	-1.1351	-0.6941	-5.8694	-4.8477	-1.4729	-4.7808	-4.9604	-3.2444	-1.9773	-4.2887	-3.7495
-13.402	-12.308	-13.376	-9.7872	-13.159	-12.227	-10.935	-12.632	-9.8097	-8.5812	-13.631	-10.881	-12.956	-14.326	-10.437	-6.8191	-10.335	-13.929	-15.93	-18.175	-5.9936	-7.8129	-11.229	-10.836	-12.734	-14.43	-14.282	-11.104	-9.9955	-10.054	-8.4416	-12	-9.3389	-13.042	-16.693	-12.913	-10.706	-12.803	-11.015	-12.218	-10.083	-14.336	-15.628	-13.596	-14.747	-13.543	-9.9761	-10.126	-12.473	-10.393
-3.5504	-0.26613	-3.1726	1.1009	-4.3738	-3.1285	0.77952	1.6756	-4.6948	-0.86299	1.1539	-3.0235	-2.1564	-3.0283	-5.4139	0.20958	-1.3905	-0.082374	-4.4845	-4.2042	-0.11189	-7.1738	-1.4011	-2.0213	-2.648	2.528	-2.3711	0.46756	-4.4562	-0.9526	-1.834	0.36261	-3.9567	-4.014	-0.79239	-1.3691	-3.0824	-2.2224	0.92044	1.4499	-3.5484	-0.67767	-3.0367	-1.42	-2.6519	-1.4136	2.4354	-1.2538	-0.39845	-2.459
-2.1312	-0.34345	-1.4439	1.8519	-0.066038	-3.6747	3.8383	-3.1944	-5.0079	0.98485	3.1669	0.81603	3.3816	-5.4817	2.2757	-2.4457	1.6537	0.37064	2.4727	-1.1318	-1.8633	1.7605	-2.5288	-2.64	1.2298	4.0335	3.3637	4.4218	5.1907	2.2545	2.0585	1.9609	0.12446	-0.11734	-0.030912	-5.6537	-0.78069	-3.128	0.10281	-1.4221	-1.5769	-0.91758	1.4864	5.9124	-1.1915	2.99	-0.44915	-0.94745	-4.7776	0.66014
2.6299	0.41403	0.86581	5.1743	-0.84427	-4.5528	1.441	6.1872	1.6597	1.5439	0.90403	2.7351	4.0138	-2.5875	1.4249	4.181	-0.80992	1.288	5.8575	2.0374	2.5392	3.204	1.0269	1.4119	-0.47971	0.22631	1.3808	0.83606	-1.5391	2.1964	2.2384	-1.9607	2.7577	2.9731	-2.3107	3.2882	2.1207	-0.62496	-1.6623	-0.12718	3.0911	-1.0317	3.7108	1.5973	5.5444	4.4153	0.74143	6.5659	3.1051	-0.16372
-11.72	-10.407	-8.8715	-5.1613	-10.586	-17.556	-13.305	-14.345	-11.045	-10.375	-14.288	-9.9061	-11.762	-9.8383	-12.057	-10.419	-9.4274	-10.527	-13.609	-9.4364	-12.338	-8.8571	-12.412	-12.539	-13.451	-15.819	-7.58	-9.1398	-9.9383	-12.56	-12.189	-16.66	-10.532	-8.2829	-12.408	-11.027	-12.086	-11.517	-9.4064	-8.8074	-8.0662	-15.582	-10.031	-10.625	-12.662	-14.628	-12.614	-10.935	-11.724	-10.777
-7.9938	-7.5359	-5.3072	-6.5426	-6.7539	-13.539	-6.0577	-9.3757	-8.7941	-3.618	0.041731	-5.6932	-5.6868	-4.9244	-6.2945	-7.4837	-5.4867	-7.7147	-5.5433	-8.4983	-8.271	-7.89	-4.7211	-4.0988	-5.9889	-9.1242	-2.1107	-6.5605	-8.5969	-9.45	-8.0197	-5.5811	-9.1433	-7.143	-13.103	-6.0982	-8.7695	-4.1819	-7.6505	-1.6464	-7.318	-6.4241	-8.0047	-6.4961	-6.2335	-3.6513	-5.2994	-4.8988	-10.237	-4.369
3.2381	4.0869	-1.894	0.65023	-2.2054	2.7874	3.5598	6.3522	5.96	-1.5457	1.5206	0.10653	-0.2208	-0.45606	3.9792	2.8129	3.6702	1.8249	0.18634	1.9355	2.5973	-1.0629	2.2655	5.4823	0.61443	-0.16502	-2.3179	1.8034	-2.7288	0.24665	3.8649	2.9782	-0.56739	7.578	0.050355	2.3827	-3.0808	-1.0202	0.9779	8.2059	1.2075	0.69573	1.4091	-0.69207	1.7367	1.4239	4.9753	2.9171	1.6368	3.5872
-3.7344	-4.6073	-4.4087	-5.2293	-5.7381	-1.352	-2.0282	-7.6255	-5.0997	2.0917	-2.685	-2.5405	-2.4564	-2.3132	-5.671	0.6706	-1.6625	-7.2967	-3.1805	2.3288	-10.058	-8.4913	-3.0203	-7.8271	-5.3323	-10.648	-6.2365	-7.0342	-1.498	-2.6258	-0.92036	-4.8082	-2.6189	-0.66287	-2.4164	-6.2095	-6.7673	-6.0857	-7.7376	-3.4289	-4.5542	-7.0302	-5.199	-3.1837	-0.65629	-1.2049	-5.616	-9.7992	-3.1314	-3.4116
-5.0857	-7.4572	-5.0001	-10.819	-5.7287	-4.7477	-8.4221	-6.6246	-6.9684	-4.0934	-6.1733	-5.5627	-6.6913	-4.3845	-9.0133	-11.317	-4.1222	-2.8447	-1.1086	-7.4104	-1.7482	-8.0642	-11.404	-3.7686	-10.298	-2.87	-8.5373	-7.5633	-7.0842	-6.623	-6.1863	-9.4937	-3.8498	-3.6964	-12.714	-9.8162	-11.933	-6.6363	-5.1575	-10.257	-7.8854	-1.9881	-5.0887	-6.6129	-7.4362	-7.882	-5.8397	-1.847	-4.5251	-6.5126
-0.7042	-6.2075	-5.5037	-2.8238	-8.8208	-4.7961	-3.8296	-5.3706	-8.6394	-3.7909	-5.3539	0.045896	-2.3004	-1.0959	-0.30497	-1.0498	-4.5874	-4.5703	-4.9114	-4.3602	-3.526	-2.5929	-7.5729	-0.48549	-3.9198	-5.0911	-2.1647	-6.6498	-4.1182	-3.03	-4.647	-4.7552	-4.8325	-1.6503	1.5735	-5.4009	-3.7728	-1.0727	-3.7791	0.41776	0.98557	0.72103	-6.5875	-2.1745	-0.97447	-2.5497	-3.0926	-2.4089	0.49369	-4.9234
-13.775	-12.195	-10.406	-7.3375	-10.501	-11.627	-11.57	-5.6005	-12.667	-10.457	-11.972	-9.1549	-9.0952	-16.457	-9.4312	-14.482	-12.278	-8.8191	-11.288	-6.2844	-11.454	-11.383	-8.3883	-7.2955	-13.228	-13.691	-12.467	-10.031	-7.0396	-7.8603	-10.617	-7.0799	-10.186	-15.371	-11.855	-7.5797	-10.516	-11.344	-9.3672	-10.162	-3.8741	-8.1953	-9.2153	-11.255	-9.9388	-12.008	-10.725	-7.6492	-13.863	-9.6796
9.7104	4.4086	9.1759	8.7512	10.695	6.8273	8.9761	7.6249	11.85	8.6411	5.8902	9.6135	8.5561	10.505	8.315	10.952	10.774	6.6833	9.1814	5.8008	7.7367	6.6441	7.6018	4.9139	6.2144	5.0531	6.7803	1.7025	3.0151	8.8853	7.7227	2.8293	5.5211	8.2304	6.2874	5.7054	8.4607	1.6818	9.2196	8.3693	7.0692	7.0724	9.9834	10.379	11.312	6.5371	6.3552	4.3261	11.305	7.1091
0.026297	2.3913	1.6331	2.5608	3.6484	1.6165	0.68621	0.97188	7.1472	4.9168	-1.456	-0.30605	-2.0441	6.6867	5.3816	2.9694	4.0433	4.5878	6.8054	2.1482	3.5008	2.6511	-2.3314	1.894	0.83062	5.3281	-0.46377	2.7086	3.0377	-2.6997	6.5303	1.7044	6.9444	4.8765	4.2869	4.0391	4.3383	5.2015	-0.869	0.80658	1.3648	2.5204	0.84075	7.5187	0.43823	4.5385	2.5725	4.6024	-1.3087	4.3822
-8.7497	-12.753	-9.8479	-15.456	-13.374	-11.571	-15.366	-11.103	-15.328	-14.942	-17.341	-10.137	-19.365	-15.083	-12.704	-13.873	-12.436	-14.772	-13.23	-14.879	-16.237	-12.5	-10.517	-16.115	-10.841	-12.239	-10.71	-12.331	-13.666	-12.15	-10.359	-12.456	-12.209	-14.516	-16.136	-15.644	-12.922	-11.174	-14.291	-11.567	-12.741	-15.907	-13.455	-14.65	-19.258	-14.885	-15.173	-15.533	-17.793	-12.392
8.0724	11.218	10.035	4.9103	7.8457	5.868	3.4835	3.902	3.5604	4.7984	9.2312	10.689	6.5446	5.1395	10.117	10.854	7.969	4.6756	10.721	7.7477	5.8604	7.2397	9.0908	7.6156	9.0594	6.0706	10.619	9.0667	6.709	8.9403	6.9218	2.2918	8.3928	10.457	5.1042	8.754	6.9108	10.471	10.048	9.8546	8.3807	3.6424	8.8606	8.8805	4.7453	7.9209	3.5454	8.239	10.899	9.5904
4.851	4.3806	4.6205	4.4748	4.2063	2.1517	2.4921	5.7272	6.0914	2.9056	7.6107	3.8166	5.1693	4.124	3.2247	4.4265	3.5852	1.9754	-0.27102	-0.54236	3.2348	6.8103	5.0642	6.458	5.3323	-0.52278	6.8242	0.45446	9.0629	8.1945	2.4607	-0.078448	1.7183	5.3235	10.117	7.0832	8.5332	4.5443	2.8534	3.0343	7.4206	2.7514	0.97533	4.4068	1.1927	-0.46231	2.972	3.1937	3.6827	4.3264
0.69421	-2.3486	0.086517	-4.5172	-4.6772	-0.78419	-0.48367	-6.2527	-3.3155	-2.1623	-3.5536	1.9002	-2.9594	0.63668	-2.0629	-4.7001	0.44598	-4.4081	-1.5445	1.7741	-0.56871	-2.1293	3.2215	-2.6198	2.3635	-1.9416	-1.5599	-2.3893	-3.7429	2.7227	-6.0344	-5.5128	-2.1376	-4.1719	-2.4234	-3.6494	-3.5428	-2.8586	-0.39891	2.4405	0.57411	0.30686	-0.65202	-1.6999	-7.649	-2.9406	-1.421	0.27687	0.24753	1.2911
-6.9128	-9.3467	-8.0731	-7.5269	-12.027	-3.5504	-5.1235	1.0609	-7.6938	-9.4017	-3.7406	-8.8635	-8.5384	-2.0756	-8.862	-10.533	-6.2136	-1.2819	-8.102	-5.722	-7.9084	-8.7931	-6.4945	-7.9024	-3.5821	-5.6837	-4.4576	-5.9727	-6.08	-2.9727	-6.0761	-2.0864	-4.5965	-3.4614	-1.1855	-2.7618	-4.2966	-4.0514	-8.0236	-9.0013	-5.3445	-4.8094	-5.5361	-7.5807	-4.8296	-8.1985	-4.8446	-5.5388	-2.4327	-2.6074
-4.1827	-5.0863	-8.1272	-5.8243	-6.0026	-2.8193	-7.2685	-5.4916	-8.5333	-6.1631	-6.9642	-2.5154	-5.6793	-1.1968	-7.3957	-4.9821	-2.5308	-2.9399	-1.5405	-7.0625	-8.9449	-6.8664	-3.7042	-3.3721	-7.729	-6.9582	-6.7967	-6.125	-9.3083	-5.1285	-7.4138	-2.5882	-5.6316	-9.1788	-7.3917	-6.466	-5.3046	-10.373	-5.9691	-9.1392	-2.2027	-3.5571	-4.8497	-9.7956	-2.6496	-6.3921	-7.2106	-6.4402	-5.3898	-7.5221
-10.369	-7.58	-9.3359	-10.082	-8.0613	-10.12	-11.938	-7.5458	-8.7101	-11.9	-11.345	-2.1934	-10.885	-5.9232	-10.93	-5.7621	-6.8004	-12.078	-7.6415	-12.409	-8.2897	-6.0932	-8.8277	-11.537	-7.658	-9.817	-8.8325	-5.928	-11.731	-4.2563	-5.8161	-12.114	-8.291	-13.261	-11.155	-7.0989	-8.095	-9.6416	-8.9193	-6.0628	-10.896	-8.1621	-11.149	-7.5914	-9.6568	-9.9751	-9.976	-9.7687	-8.9997	-9.1664
0.16503	2.2773	-1.4787	2.8071	4.92	5.8554	3.4967	-0.31932	4.2083	3.0991	1.1707	0.082363	3.1512	-0.23341	-1.0574	2.1355	1.1704	1.3059	-2.2827	1.2683	0.85194	3.2669	3.3228	4.4233	5.098	2.5525	1.1132	4.3978	1.7654	-0.96849	3.3447	2.3919	13.262	2.9887	4.2137	4.1543	2.7052	2.3604	3.1874	1.9933	-2.323	2.6604	0.01188	-0.47977	3.5558	5.063	2.5253	3.0261	-1.7724	4.2655
-10.746	-6.0018	-8.8678	-8.9168	-10.492	-12.776	-7.0961	-11.551	-11.869	-12.976	-13.991	-15.062	-7.8912	-10.434	-13.202	-17.698	-13.155	-14.323	-12.166	-18.24	-18.686	-7.7913	-9.7002	-15.286	-11.704	-7.3726	-7.5456	-11.81	-11.208	-15.767	-10.67	-13.332	-6.7046	-7.7799	-12.598	-4.3951	-9.2159	-10.812	-12.017	-10.421	-14.975	-12.578	-12.784	-9.7746	-12.379	-9.0123	-14.663	-8.6835	-12.251	-10.506
-24.416	-22.383	-22.278	-18.262	-23.188	-19.503	-27.292	-19.852	-22.212	-24.576	-19.418	-23.36	-21.842	-21.755	-21.459	-22.277	-21.832	-20.392	-23.606	-21.323	-24.979	-25.327	-22.396	-17.859	-19.201	-23.143	-19.656	-20.304	-21.195	-25.838	-24.436	-25.725	-17.47	-18.64	-18.374	-23.161	-26.182	-29.364	-27.442	-20.713	-20.969	-19.805	-28.867	-16.681	-27.814	-24.748	-19.305	-21.804	-21.065	-19.503
-7.835	-6.0678	-10.779	-13.941	-11.279	-11.67	-9.2279	-11.654	-13.611	-9.6797	-10.323	-12.899	-12.892	-9.8226	-12.098	-10.905	-15.008	-5.7342	-6.0234	-9.2728	-10.619	-13.482	-12.221	-13.617	-8.5655	-11.269	-9.7972	-11.232	-11.571	-11.31	-12.846	-15.689	-10.685	-6.0158	-12.184	-8.6567	-13.636	-9.7195	-10.356	-9.8373	-11.976	-12.489	-6.6913	-7.0832	-11.796	-14.519	-6.019	-12.519	-12.364	-8.5515
-0.22175	0.24564	0.26161	-0.16402	-0.7525	-2.3736	-1.8894	-6.7107	-2.3158	-2.6204	0.98686	-0.12691	0.89876	2.7585	-2.897	-0.84567	-4.4479	-1.6241	0.35431	-1.829	2.1499	-3.4054	3.9582	-0.43577	-4.1747	-0.65925	-1.0595	1.2528	-2.8125	-1.0231	1.22	2.9555	-0.62205	3.2964	-5.5113	-1.6819	-1.1221	2.2423	0.7718	-1.9436	2.4436	1.9324	-1.1602	2.0905	1.4811	1.2568	2.57	-0.3461	-0.54465	4.1088
0.3374	-5.2099	-3.5118	-7.2071	-5.9921	-5.3885	-6.6226	-2.9454	-6.3107	-6.2103	-2.3685	1.9088	-6.883	-4.3924	-3.0145	-3.3964	-1.7668	-8.7833	-4.7378	-5.4409	-11.337	-7.4422	-3.8177	-10.313	-4.1941	-5.5974	-12.186	-3.5483	-8.496	-4.6039	-3.5108	-7.1856	-7.4706	-9.8164	-3.8917	-1.4525	-3.8757	-7.9483	-0.86387	-8.3943	-3.915	-3.8207	-3.0643	-5.0626	-2.9431	-1.9397	-4.6235	-3.1042	-6.53	-8.0253
3.8025	3.5315	6.9907	3.0142	1.775	-0.027507	-1.537	4.2632	6.315	3.0582	4.015	-0.9537	3.5919	1.8481	-0.49633	4.4245	-0.42498	6.6731	0.55099	-3.4987	4.2495	2.1394	2.0698	2.839	1.7072	1.0391	0.52871	0.83078	-0.62594	5.3436	6.2567	-0.23972	-1.1708	3.6812	1.0184	3.445	6.849	0.70303	-0.38188	3.5022	5.6585	-0.83728	1.679	6.5763	6.4207	-3.2822	6.5508	6.5819	-2.2398	3.1251
-0.1605	1.9502	-1.0233	5.8952	0.66421	-0.57975	-4.5631	2.3479	-2.1805	-0.27507	-2.2235	-2.1264	1.9786	-2.9183	0.87371	1.4173	-1.234	-2.4468	-0.47684	-1.9781	0.19346	-1.6336	-1.0536	-0.37701	-5.9549	-2.3375	-1.3435	1.5917	0.16434	-1.1365	-2.1228	1.5161	3.4107	-4.6488	-0.50019	-2.4529	2.5383	-1.1906	0.081829	0.81379	-3.2351	3.1927	0.58887	5.8599	-4.6793	1.5234	-1.2058	-2.8702	6.4307	-2.6674
5.6646	-0.18918	5.0428	0.37306	3.124	3.1515	0.89404	1.994	0.45992	7.9759	3.8726	2.26	3.3039	1.4916	2.7282	4.0592	1.7964	7.5166	3.0609	3.6403	1.1145	1.6851	3.7963	1.7941	3.8172	2.4619	1.9544	4.0909	2.2052	6.6188	3.2635	5.5153	4.6135	0.67807	4.185	1.6265	4.2481	0.82446	1.9061	1.9346	3.7339	3.2008	2.5536	5.3708	3.6786	8.1943	3.1838	1.4395	7.5674	1.8769
9.6016	9.9327	3.4618	9.9924	7.2669	12.376	7.1637	13.304	12.214	9.998	9.3483	9.9319	13.867	3.1994	9.3189	8.7616	9.279	9.1402	7.1991	7.6578	9.3883	8.1957	9.8016	9.4663	9.9388	11.351	14.601	12.35	11.17	8.531	8.6031	8.5	10.944	7.9366	9.9125	11.339	9.8749	11.481	9.8417	13.608	12.136	10.658	9.0994	10.084	8.4496	6.6667	9.0523	13.014	16.275	7.0942
-10.829	-7.8103	-4.3307	-5.3688	-0.80395	-9.1869	-8.2733	-8.7603	-7.6594	-7.0118	-6.0826	-10.011	-4.9253	-8.4395	-12.481	-8.6865	-7.7137	-6.9435	-8.1636	-7.1253	-5.325	-9.5592	-11.312	-10.103	-7.0366	-12.053	-8.7432	-10.045	-10.818	-11.163	-9.6771	-12.137	-6.3976	-7.1407	-6.3445	-11.007	-8.6384	-7.8062	-10.622	-5.1203	-8.6102	-11.815	-10.199	-8.7265	-6.1273	-10.663	-9.1872	-10.125	-11.654	-6.5254
-2.7966	0.42258	-2.7519	-2.9591	4.7687	0.91187	-3.2444	-3.0816	2.5874	2.0526	3.8021	-0.39722	3.5098	0.94434	2.0283	0.98214	0.22714	-4.7373	2.5941	-4.1373	-0.089835	1.9592	0.9366	0.61212	-1.5711	-1.4369	-2.0454	0.66472	-3.1347	-3.2294	1.3227	-0.049304	-3.8964	4.3248	-0.19769	0.21069	-4.6883	-2.703	-2.6107	-2.1389	0.59224	-2.3323	-3.1064	0.43107	-2.5682	-2.887	-1.0432	3.1712	-3.714	2.2504
2.307	-2.3453	3.7987	-4.3169	4.8338	-1.0045	2.0736	-1.3429	2.4592	8.1078	-1.5073	3.5891	5.0299	-0.21665	0.91558	1.2466	1.1321	1.6262	3.6233	1.9477	0.44887	-5.2576	1.6782	2.5572	2.438	1.189	3.4124	4.4544	3.6129	-2.2098	5.9484	0.94818	2.2371	0.64035	1.8993	1.504	-2.7019	4.1923	-2.5817	6.0147	1.7081	0.084842	-0.24815	-1.287	-1.841	6.6535	-3.36	0.24591	-1.6689	-2.6306
-4.7876	-7.0299	-7.3011	-4.0046	-10.78	-4.0345	-2.3582	-1.1394	-10.226	-5.0594	-6.9699	-4.7317	-7.2394	-8.4107	-0.23332	-0.0089355	-0.010426	-2.8971	-0.39593	-3.5447	-2.5415	-5.4209	-5.1738	-2.2615	-5.9098	-5.6154	-1.3912	-4.0832	-5.3274	-5.7749	-6.1257	-5.7634	-5.4669	-3.9654	-4.7672	-3.9449	-9.6529	-2.3456	-5.2043	-5.6264	-4.5805	-5.7037	-1.9255	-6.504	-9.4303	-2.9341	-6.6934	-5.8833	-5.7678	-3.4621
-19.863	-14.389	-14.922	-15.037	-13.578	-15.074	-17.552	-13.168	-14.737	-12.096	-18.976	-13.584	-14.353	-16.562	-13.448	-14.128	-13.675	-17.728	-16.371	-17.199	-17.142	-17.542	-16.897	-14.425	-13.139	-16.497	-15.632	-15.016	-12.44	-15.848	-13.568	-14.245	-18.594	-15.535	-11.228	-18.908	-10.832	-11.657	-13.31	-13.525	-17.366	-19.084	-12.908	-13.203	-13.61	-16.07	-10.983	-14.65	-16.089	-11.338
11.465	15.308	11.533	11.263	10.661	12.74	10.903	12.34	6.617	10.18	11.993	8.0862	8.6587	12.05	9.0385	13.054	10.831	12.069	11.26	10.288	10.239	11.661	9.67	9.6197	12.563	8.6332	11.186	8.1136	4.2192	6.9928	8.1295	11.711	11.854	12.364	8.9046	1.4903	7.5618	6.791	12.125	11.83	10.78	7.1428	8.471	5.3492	11.419	9.2779	11.257	10.22	11.461	7.591
5.5109	2.7234	7.2841	4.3418	9.8295	6.2518	5.2734	3.6765	4.4766	3.0324	3.7604	4.0776	7.3487	8.6462	5.633	9.3209	-0.073	4.5175	4.1364	7.0086	8.9792	9.5197	7.6693	7.7976	9.0611	6.78	9.3601	9.5657	1.7662	8.4172	8.3496	4.31	7.4359	6.3502	6.308	3.2579	2.8763	12.656	5.7614	12.039	2.5951	7.8706	4.1923	9.036	1.6535	6.6362	6.6723	7.4441	6.7836	3.3245
6.8272	7.4982	3.4462	3.5523	0.55029	5.5272	9.7756	2.8842	6.4007	5.4268	8.7686	8.0188	1.4409	4.4664	8.4954	6.305	7.5018	4.5466	1.469	7.7402	-0.055467	2.9586	2.7421	6.4186	1.6644	7.833	5.8002	4.009	7.7363	3.6159	4.2941	6.0768	2.8283	3.8168	3.7518	9.344	6.8723	9.7428	6.9514	7.1257	9.4621	11.101	8.2881	1.3666	6.2026	7.9449	10.203	1.527	5.0348	0.90832
-3.1964	-1.6959	-0.95422	-2.0493	0.93568	-2.454	-0.76641	-1.7908	-5.9997	0.42455	2.0488	-3.2946	-5.7294	1.754	-3.1292	2.7532	-2.3528	-4.6533	-1.489	-0.93728	-0.92975	-0.37293	0.047558	-5.9443	-1.4321	-2.1312	-1.0158	-4.3124	0.51642	-1.2968	0.54473	-7.2893	-1.9147	1.7563	-1.6137	-1.3463	1.7703	-6.1685	-5.1854	-2.8379	-0.61479	-3.892	-1.4337	-0.76695	-2.7239	-10.802	-2.094	0.4547	-4.2858	0.33791
-5.9232	-7.0633	-10.291	-7.6447	-4.6258	-11.813	-8.6429	-11.761	-6.5794	-8.3026	-3.5492	-4.4733	-10.282	-13.279	-11.337	-13.134	-7.9519	-7.431	-3.8093	-12.16	-8.6147	-13.915	-12.896	-9.2898	-5.7233	-9.6137	-10.135	-10.285	-11.585	-10.298	-12.364	-12.278	-8.2213	-6.7353	-4.3464	-6.4269	-2.0666	-7.7915	-10.329	-7.098	-8.5215	-8.5628	-8.9234	-12.284	-14.818	-8.0742	-8.5112	-8.9588	-9.3908	-6.6254
-6.3457	2.0191	-3.24	-1.4559	-4.6819	-1.5318	-5.2704	-6.1516	-4.7516	-6.3469	-8.8823	-1.0698	0.097984	-5.4689	-4.3593	-6.3812	-3.0494	-3.2017	4.2679	-6.3548	1.3919	-3.5884	-6.0979	-6.3998	-3.043	-2.8598	-3.8324	-9.1782	-1.0314	-7.4187	-4.5362	-3.6068	-1.98	-8.1609	-1.5637	-5.8012	-5.0063	-7.4767	-1.0397	-3.2612	-5.6415	-3.5303	-6.5573	-1.5177	-4.5885	-2.6445	-4.3874	-3.3392	-6.1935	-4.0952
-3.0414	-3.0973	-2.4644	-6.1204	-4.4372	-4.4787	-2.0315	2.3893	0.8872	-0.63897	-3.7395	-0.96715	-1.3047	-2.6095	-3.554	-3.1254	0.4685	-0.32556	-4.2562	-1.354	0.51938	-1.2456	0.12491	1.4347	-1.0298	-3.795	0.37525	-0.84656	-3.0142	-1.4739	-0.69541	-3.8589	-7.5468	-0.49807	1.644	-4.9513	-4.1362	-2.0429	-5.1398	-0.80516	-0.42516	-1.1085	-4.4067	2.8889	-2.5781	-2.297	-1.621	0.76148	-4.4077	-0.089145
0.63568	-4.5033	-2.8315	0.34745	-2.3841	-2.0897	-6.8796	-5.7793	-1.5032	-1.3229	-4.0264	-2.6993	0.068453	-0.78443	-2.5825	-1.4543	-3.5421	-7.9775	1.455	-4.6347	-7.0434	3.0603	0.20323	-3.6188	0.81835	-3.8956	-6.1465	-7.4929	-1.1004	-2.2595	-1.4916	-3.4433	-3.3747	-4.5717	-6.286	-4.4525	-1.4124	-4.8621	-0.03786	-0.053971	-1.0029	0.35891	-6.3091	-2.9338	-2.6603	-2.4935	-2.5276	-3.7926	4.2665	-2.0681
3.5322	1.0371	2.4889	2.6774	4.313	1.7813	0.31618	6.0899	0.92921	4.4637	0.84061	7.1357	2.8344	2.4463	0.84183	3.0924	-0.94969	0.33102	1.3556	6.1737	5.7918	1.154	1.4268	2.4163	1.5437	1.2724	0.12524	-5.8562	0.37819	2.69	2.0633	2.4356	1.5017	3.6058	2.9739	-2.5313	5.9473	3.0983	7.0118	0.30493	-0.24179	-1.1212	3.3942	3.2151	2.3394	2.4855	-0.076091	-1.2375	-2.0965	4.2405
-2.1488	1.8447	2.1519	7.4723	-1.1066	3.7955	4.0878	2.6495	1.8276	-0.28827	-0.53786	4.5859	4.0813	6.9169	7.0215	-0.8395	-0.15757	2.0182	2.2762	1.8911	2.3316	2.6774	2.5628	4.6954	4.7066	-0.4254	2.2307	-1.731	6.4216	1.2659	1.9474	-0.50743	1.5914	0.51463	1.2918	-4.3446	3.3581	-3.0813	4.7871	-1.8878	-0.10224	2.0341	-2.77	-2.9245	6.4522	-3.0592	3.5368	0.029817	-1.4397	0.69935
-2.7167	0.59125	-2.0403	-1.8074	-4.1447	-6.6932	-2.3934	-3.6006	-6.594	-6.1832	-0.35612	-6.6657	-4.6399	-7.2387	-1.3636	-10.255	-4.7113	-7.8245	-1.6986	-4.2737	-3.1945	-8.4512	-1.9644	-0.93564	-6.8833	-7.4167	-8.7481	-8.8285	0.48396	-5.0837	-0.056704	0.074464	-4.6031	-0.90149	-5.4616	-4.6853	-2.3542	-3.2835	-4.0766	-3.2776	-4.0848	-3.4451	-1.7079	-0.28307	-0.87272	-6.9488	-2.3715	-6.8181	-5.4543	-1.8694
2.8942	5.8633	-1.2569	0.3899	3.4157	0.66423	-3.3581	0.15603	-0.56613	2.5835	-1.2683	-4.4107	4.7994	2.8727	1.2876	3.3298	1.0627	2.3696	0.84377	2.3773	1.3481	-2.7388	-2.6474	1.7277	1.8237	2.7279	4.4169	1.9231	5.0076	0.47469	-1.6563	-3.0599	6.1328	1.9098	3.2317	6.0222	-2.4088	-0.025855	-0.73095	0.65313	1.3646	2.5174	1.6797	-5.3183	8.3077	1.8583	3.9255	0.97171	0.77931	0.44269
-4.7564	-3.0164	0.41306	-0.033615	-4.2915	-3.4577	1.0785	-0.12762	-1.1138	0.83947	-2.0095	-1.9888	1.1491	2.0626	-0.72282	-4.958	-3.5295	-1.4116	2.1383	-5.1167	-5.7031	2.1322	0.56444	-2.8058	-1.523	0.96229	-3.0525	-1.9625	-4.664	4.8254	-3.6878	-0.84339	4.1686	-1.0265	-1.2494	-1.2119	-0.10439	-2.7255	-1.4586	-1.0196	-4.5128	-4.2263	-0.16063	-0.88351	0.89106	0.08863	-2.9679	-2.6739	-2.5854	-0.31003
-2.4128	-6.5009	-5.0791	-9.8185	-10.573	-11.051	-11.517	-8.8102	-9.5023	-13.081	-8.858	-7.4479	-6.0063	-8.303	-7.113	-9.3189	-8.3863	-14.041	-5.662	-7.3761	-10.099	-10.965	-6.0789	-9.7731	-7.4584	-3.5534	-10.344	-11.769	-7.5569	-8.7362	-9.2588	-10.343	-7.0347	-7.5914	-10.228	-10.548	-10.308	-6.8169	-5.2924	-7.508	-11.867	-9.9287	-8.9779	-1.4317	-6.5605	-13.019	-7.5553	-8.8436	-12.079	-6.8801
1.9453	3.3426	-1.7016	0.97178	-2.7719	3.1364	0.091376	2.1633	2.0851	6.8798	0.72853	1.7174	0.72284	0.86664	5.555	1.5398	1.9358	5.3804	1.8659	-1.9393	0.64676	4.8109	3.5732	5.7646	7.3574	4.4543	-1.1166	-0.89436	0.57514	-3.7272	3.9347	3.7183	4.4867	0.31593	2.3307	1.5677	1.3431	2.6456	4.0819	-1.2994	7.8401	0.31529	3.4562	5.1551	3.2462	1.9852	8.7711	3.7415	1.702	1.8784
-20.952	-22.836	-21.706	-19.823	-18.575	-24.003	-25.36	-19.034	-24.299	-17.586	-24.418	-23.096	-21.599	-22.711	-26.092	-21.271	-18.574	-22.325	-21.233	-19.681	-18.134	-18.875	-22.857	-19.325	-20.773	-23.977	-20.024	-18.357	-21.172	-19.619	-21.726	-18.019	-23.617	-23.956	-20.316	-23.579	-27.228	-20.295	-23.206	-26.48	-24.647	-20.975	-26.457	-21.965	-19.881	-19.552	-15.329	-19.028	-27.386	-23.434
-13.995	-12.311	-13.971	-11.935	-9.9643	-16.896	-12.307	-16.222	-13.88	-15.565	-16.783	-9.015	-11.965	-15.505	-16.576	-11.548	-11.382	-9.4818	-13.454	-15.496	-12.591	-11.095	-11.696	-14.321	-16.706	-13.43	-13.957	-11.364	-16.242	-18.313	-10.753	-9.683	-14.06	-15.956	-13.63	-11.084	-17.333	-12.499	-14.403	-16.68	-14.681	-12.795	-16.289	-9.2528	-14.565	-14.068	-15.976	-14.319	-11.458	-15.901
0.57326	-3.9573	-0.47586	-2.4	4.8492	-2.9658	-7.0904	-2.142	-1.1136	-3.9814	-0.77823	-1.3538	-0.50346	-0.5045	-0.34754	-2.3148	-3.0172	-1.6462	-2.0871	-1.5161	-4.7113	0.47239	1.9894	1.914	-1.819	1.1267	-0.45978	1.3266	-3.6531	-1.6132	0.82568	1.8345	-0.19771	-1.7042	-0.061237	-1.4211	0.47832	-0.77596	-4.8322	-2.2333	5.4983	-2.1083	-2.1819	-1.6304	-0.38295	0.12609	-2.7506	-0.98948	1.5452	-0.81144
5.3423	2.6845	2.6378	-0.6365	2.2924	3.2556	-0.28521	-3.7789	1.3549	4.8958	-0.01679	-0.11199	2.2983	5.8778	1.2296	-1.7612	-0.65317	4.1512	-0.89797	-1.5385	6.2674	5.5197	6.3182	5.9181	5.6852	2.0257	2.2728	1.2205	6.4207	-0.42693	1.0399	0.38807	5.2109	3.0725	-1.2813	2.6899	-2.0655	4.1432	6.8884	-2.0959	2.2635	1.3837	0.34625	1.7608	3.1979	3.9619	3.8058	2.1139	3.2343	1.2077
-1.9973	-0.68434	0.12529	-1.3956	-5.1825	0.52874	-1.065	-0.86113	-4.3814	-2.1361	-3.9135	1.1783	-3.5054	-2.1087	-1.017	-0.50993	-3.7255	-2.0533	-1.1681	-2.663	-1.6717	2.2643	-1.2673	-2.6439	-3.1312	-0.53397	-1.2711	-5.9362	-1.6594	-2.9169	-1.7625	-5.9381	1.23	-2.6012	-1.4944	-2.408	-1.1549	-1.2865	-7.4641	-1.8786	-4.2109	-0.80925	0.47192	-2.1468	-2.8915	3.2473	-0.10786	-4.318	-1.0725	-0.22813
-1.2704	-4.3416	-0.26722	-8.985	-4.4285	-0.95737	-1.6759	0.22757	-1.4975	-4.2991	2.175	-3.4875	-0.10025	0.041857	-7.1127	-0.53017	0.11002	-2.0517	-4.7054	-5.6212	-4.6564	-2.6222	-0.52449	-0.56384	-2.643	-3.4911	-0.67133	-2.1554	-2.0606	-5.5363	-4.0699	-0.43104	-7.4243	-6.3639	-4.6161	-3.7371	-4.0936	-7.9968	-4.5736	-4.421	-4.5892	-0.41059	-2.9385	2.4379	-2.2446	-2.1211	3.016	0.69532	1.5607	2.2159
1.4624	1.0951	-0.86745	-1.9624	-0.2789	-0.075101	1.9804	-0.082653	-3.009	1.5461	-6.6885	0.6049	-0.98359	-5.3605	3.4953	-1.4928	-3.7331	0.90621	6.1958	0.66907	-2.8858	0.98742	-0.66408	4.8815	0.079843	-2.9296	-2.4471	-0.56127	-2.8188	-3.8413	-0.2969	2.6151	0.47303	3.4606	-2.5985	0.053237	-1.0973	-0.25595	-2.274	1.4034	0.6706	1.7211	0.77379	-0.31884	2.9876	1.6909	2.1268	2.6309	-6.3646	4.4592
-10.082	-3.5166	-5.5177	-7.7302	-5.9479	-3.1907	-9.0305	-3.5924	-3.5502	-2.7718	-4.8669	-3.7183	-10.854	-7.9058	-6.8783	-8.2616	-7.8634	-0.12235	-4.87	-2.556	-4.0354	-7.3061	-2.6104	-10.584	-10.466	-12.022	-1.3201	-11.314	-8.6702	-4.0122	-6.684	-6.5713	-6.6512	-4.3167	-2.8224	-7.1705	-7.0118	-5.488	-3.8321	-7.0771	-8.7992	-7.8937	-3.3273	-6.195	-7.9348	-8.3218	-9.3882	-3.1436	-5.3688	-5.8117
-2.1453	-5.3827	-3.9286	-0.054203	-2.291	-3.2566	-6.2378	-0.44204	-4.5763	-4.0585	0.56162	-4.9619	-2.3225	-7.0801	4.529	-0.081001	-6.8339	-3.8371	1.047	-0.34027	-5.0242	-3.0894	-1.9839	-3.738	-2.4498	-5.5503	-1.7615	-7.0588	-3.5202	-4.8245	2.4485	-3.9688	-4.3075	-4.3801	-4.8327	-3.875	-6.8417	-1.3162	-6.1971	-3.5293	-3.1445	-7.3805	-2.6652	-5.8066	-1.5297	2.0796	-5.7297	-6.5727	-4.3616	-1.9662
1.2744	-1.5142	-4.5029	-2.9653	-2.1307	-0.8936	3.3131	-2.6291	-2.7184	1.7294	1.6295	2.7865	-2.3732	2.9508	3.6301	-2.5635	-0.094027	0.65816	1.196	-3.182	0.30381	-2.8388	0.86875	0.82703	1.979	0.50328	1.559	-0.14677	0.60584	2.7656	2.0343	-2.7889	1.1898	1.0515	-1.5772	-4.3918	-3.7299	-1.0029	1.4726	-2.1723	-2.0614	0.39414	-0.33442	-4.0888	-2.6249	1.8341	3.0753	-6.4899	-0.99524	-3.799
-3.6041	-2.6016	-5.5986	-9.1057	-9.2921	-6.7884	-4.9358	-7.6623	-8.6988	-0.47815	-7.6136	-4.1241	-5.9051	0.0093454	-3.0926	-7.841	-11.541	-8.8664	-1.8325	-1.087	-4.3014	-6.2885	-7.4069	-5.425	-2.1813	-5.0121	-6.2481	-3.5881	-4.7683	-8.9327	-5.5493	-8.0221	-5.0295	-7.8253	-5.0453	-7.449	-2.8587	-4.5243	-6.4242	-5.9754	-2.9188	-4.8892	-8.1173	-1.1514	-3.3937	-1.1922	-6.5114	-9.2809	-2.0404	-7.2308
-5.5145	-4.3254	-2.3228	-3.56	-0.081788	-3.0313	0.41428	0.23307	-5.1652	-2.7328	-3.29	-8.8861	-2.7517	-1.747	-1.8771	-0.79032	3.3375	-0.73969	-6.5867	-3.0909	-2.8272	-0.37807	0.63804	-1.1173	-0.6056	-4.8213	-0.79944	-3.6868	-0.97355	-4.5053	0.055943	-6.5134	-0.31859	-3.7878	-1.4661	-3.3689	-0.74672	0.9496	-2.9111	-1.9138	-3.8055	-4.1065	-4.4438	-3.8504	-5.0302	-0.95649	-5.9351	-1.6567	-6.2938	-7.6713
6.7799	2.7904	2.3036	1.8261	2.5038	0.27178	3.178	2.5282	2.1431	3.5886	2.7494	1.9369	6.2619	2.0864	3.8427	4.1654	2.9943	4.1844	4.9574	-0.36027	1.2824	3.5049	2.3953	2.098	1.2834	3.12	1.3518	3.7246	4.5929	3.5061	3.6688	6.2959	1.1248	2.7206	3.3314	0.64998	3.0731	0.13171	-0.67699	-0.75881	1.8988	1.5843	5.4542	1.049	0.62314	5.4926	-4.4464	6.5148	4.1498	-1.9933
3.8221	3.4532	-4.2229	-2.8851	-0.92555	1.633	-0.88171	3.2174	1.6768	-4.3985	-0.39955	0.019114	-1.2096	-0.31511	1.5843	0.011419	-1.3699	2.6008	2.4338	-2.8826	-2.4488	0.038304	0.95517	-0.88494	0.65033	-0.99944	1.6186	-3.0523	1.6918	-2.3321	-1.5116	-2.9319	0.99637	0.43092	-0.69662	0.88377	-1.5447	0.50025	1.4173	-1.65	-0.23725	0.02272	1.8501	4.4755	3.3747	-0.46927	0.4662	-1.5477	-4.068	-1.1538
-3.3917	-2.3511	-4.101	-4.8969	3.7705	1.7386	-4.6977	-3.6871	-1.3018	-2.431	-1.4264	-5.2216	-9.4522	3.1063	-5.0486	-3.3358	-0.078522	-4.7005	-7.1844	-6.6065	2.6081	0.32165	-5.0618	-7.1001	-3.0141	2.191	-3.9147	2.1942	-2.7863	-3.1918	-1.6691	-2.0453	-1.8316	-2.4677	-5.573	-5.3494	1.4961	-8.9015	-0.2125	-1.3318	-6.3879	-0.67972	-1.9294	-2.4164	-3.5366	-4.1563	-2.3983	1.4405	1.2787	-8.168
10.423	9.7788	6.2857	5.8344	3.5983	10.306	4.507	11.261	7.2327	4.3166	9.6575	5.2668	7.8663	10.333	6.5973	7.5869	3.798	7.8842	6.6331	4.4964	10.352	9.9996	5.0884	7.3147	4.9265	8.4192	8.2714	6.6326	7.6915	7.1835	8.2542	5.1071	4.0483	7.8886	4.8658	6.0703	7.6624	4.9626	7.7639	9.8254	5.8782	10.526	6.2672	6.2274	7.7241	2.6535	7.0609	8.7055	4.3912	5.8701
-5.6681	-10.204	-8.8287	-6.5777	-1.2861	-7.1141	-11.559	-6.0592	-7.7891	-4.9875	-10.409	-8.0646	-6.2817	-5.7407	-8.0074	-7.5005	-10.505	-6.4666	-6.4659	-2.1707	-8.5928	-7.9002	-9.3251	-7.6686	-6.8663	-11.281	-11.586	-5.5913	-1.489	-8.5535	-3.0784	-7.3903	-9.7236	-8.8242	-9.1591	-9.0032	-6.1553	-3.7984	-6.6401	-4.1763	-3.9091	-6.1883	-5.6334	-5.6048	-9.2163	-7.872	-6.8024	-5.8488	-10.669	-8.213
1.4006	5.1191	4.4195	3.7394	4.0722	3.7494	5.5684	2.427	2.9592	3.5578	5.8871	1.6471	2.5611	1.3415	6.0365	1.706	-3.5968	4.626	0.85728	3.9451	1.3086	-3.7931	1.7185	2.2026	3.0083	3.2895	0.24608	1.0891	3.3954	1.6044	0.85442	1.5971	0.91547	5.1485	7.4025	1.1711	1.3549	9.8686	0.47792	2.8403	1.9857	0.30173	3.9078	4.2514	2.7958	-2.113	5.7846	2.6263	4.1481	0.26308
0.74657	0.99382	1.2642	-1.8229	-4.3416	-0.10875	-3.2654	0.15945	-2.6365	-5.4566	-5.325	0.89821	-0.9281	-0.33174	2.7262	-2.1682	2.0825	-0.015829	-0.01148	2.2272	2.8351	2.6037	-2.734	1.1155	-4.605	-1.8456	-2.8353	-2.4595	-5.3501	-1.0176	-2.8645	-0.87558	0.99707	-0.37737	-2.6564	0.18636	-6.237	0.74112	0.57649	-0.044612	-3.7013	-3.795	1.1267	-5.9772	-2.9296	-2.1331	-1.3844	0.19551	1.0056	-0.60292
-3.9687	-0.65581	-1.1844	-1.2573	-6.0039	-6.4041	-2.5135	-2.1578	-4.7793	-10.464	-4.9391	-0.69721	-0.097336	-5.5159	-9.131	-7.911	-1.0126	-4.0904	0.63062	-4.8827	-1.8051	-3.4962	-3.1016	-7.3787	-2.7466	-3.3619	-5.251	-0.76124	-0.81431	-4.4611	-1.2161	-2.7837	0.037959	-6.1646	1.5133	-6.0495	-1.1369	-4.6243	-0.68238	-6.2065	-4.3735	-5.7013	-5.2552	0.54109	-0.91986	-5.079	-3.7787	-4.0134	2.477	-4.5372
4.0024	7.9531	5.8428	5.3279	3.4792	4.5769	-0.97834	3.6652	6.9606	1.7893	5.3397	7.3233	4.904	4.0896	5.582	2.7661	3.0835	0.93771	1.0757	3.0958	3.7443	4.1168	3.3066	9.1618	3.4738	8.9261	7.5376	2.5548	6.9368	3.5327	1.9879	-0.92673	4.8854	1.7468	7.9284	2.8673	-4.4907	10.264	3.2861	6.1364	7.809	3.825	3.6665	3.1407	4.3535	3.1047	3.772	4.2796	-0.28834	2.0834
2.8709	-0.45236	1.6349	-1.8913	-2.7125	-7.0691	-3.7493	0.73718	-0.1135	-1.6352	3.0554	-3.4006	-5.9183	1.1115	0.65651	2.0809	-1.9763	3.882	-1.3882	-2.2613	-3.4106	-0.87298	1.4305	1.1043	2.0781	-1.8986	-3.9547	-2.478	-2.7715	-0.84966	2.3274	-3.8372	0.86542	-1.3958	5.5683	-1.2581	-3.4963	-0.57027	-1.1383	-1.4106	-0.19801	2.5436	-2.8596	-0.74244	3.9052	-4.3546	-0.99302	0.82013	-4.7818	-3.5497
7.8356	10.222	9.7422	9.1484	11.97	5.8413	8.3266	13.271	9.4267	6.7022	8.0866	4.5217	5.4477	12.543	7.9937	10.012	14.054	5.6902	7.5461	7.5776	7.8167	2.451	6.1785	8.2037	9.7961	9.2195	10.189	9.1768	7.8117	11.048	8.7808	7.1098	6.6968	8.1181	15.368	9.5459	8.3218	10.276	3.8568	10.99	6.0163	11.254	9.4199	4.8717	8.8393	12.866	9.9992	7.2037	5.2386	6.7411
6.1225	3.3031	11.144	9.7096	8.4965	5.1331	9.4443	0.50391	8.3231	6.4434	4.8774	6.3326	6.025	6.7042	3.4188	2.4142	10.318	5.7548	6.3087	7.9999	6.1025	0.95182	12.084	9.2137	8.5289	7.6703	7.3456	2.6547	10.149	3.8152	2.2134	7.8431	9.1573	-0.11281	7.8395	6.5444	9.5367	6.353	8.2745	3.9938	6.9422	8.6054	8.7047	0.97348	4.6373	11.64	8.0679	11.653	4.7635	8.7275
-9.6117	-9.0259	-3.6485	-10.161	-11.122	-8.5672	-6.0967	-8.1321	-10.639	-5.5161	-11.981	-6.3787	-10.213	-8.7272	-7.7414	-6.1834	-9.5135	-9.5525	-10.635	-10.899	-11.721	-6.9035	-12.693	-12.005	-11.119	-13.805	-10.629	-12.437	-12.079	-12.716	-7.852	-10.7	-11.073	-12.638	-11.406	-8.5554	-6.6328	-10.594	-11.084	-8.1256	-5.3174	-8.9119	-5.3668	-7.3185	-8.4736	-10.291	-3.2385	-11.769	-7.6618	-7.0076
-3.5102	0.67976	-1.9457	-3.9291	-2.1103	-0.2157	1.9573	0.72664	0.011579	-2.6423	-0.74313	1.5337	-5.5225	4.8024	-1.8506	-0.29004	2.4153	-0.49585	0.80354	0.39478	7.5872	1.3642	0.58344	3.9847	0.20689	1.1247	0.26263	0.11989	-4.1943	-0.25447	-2.7576	-3.1035	-1.8124	2.1518	-3.079	-2.6254	-0.43245	-1.72	3.6405	-1.7561	-1.097	4.7063	0.40375	-2.6088	-2.2659	-1.2533	1.736	-3.2436	4.3944	-1.5783
-3.498	-3.1384	-1.7109	-3.4606	-1.6764	-7.8575	-3.8169	-4.7641	-1.4598	-8.4471	-2.6166	-8.3207	-0.23656	-5.8264	-4.0696	-8.1742	-1.8935	-9.5464	-5.5203	-1.4143	4.0788	-2.8063	-4.4261	-1.2261	-3.0668	-2.2737	-5.297	-2.1165	-5.9154	-3.6128	-1.641	-2.2955	-5.0686	-4.248	-6.2137	-5.6587	-7.1636	-1.2232	-3.224	-9.5202	-3.7629	-2.7489	-3.7554	0.5709	-4.9606	-2.0692	0.93318	-6.8522	-4.895	-6.5405
-2.7375	-0.90445	-2.0875	-7.9653	-5.5175	-3.2569	-1.8583	-3.9368	-1.2467	-4.4412	-3.9478	-3.6371	-7.1021	-7.0799	-4.4577	-0.50251	-2.6635	-9.2431	-3.9848	-3.5564	-5.5153	-6.0185	-3.4953	-5.4437	-8.9797	-2.2442	0.86914	-2.3388	-1.6223	-6.0228	-6.4748	2.1372	-4.6303	-1.8846	-4.2738	-7.2352	-4.876	-1.6545	-4.4505	0.45559	-2.6741	-3.0162	-8.417	-6.9592	-1.7972	-4.8925	-3.7865	-2.7894	-3.2753	-1.6401
2.8433	4.6473	9.1172	5.7167	7.8021	8.3536	3.3063	2.8614	3.4807	8.7391	10.544	10.466	4.9251	8.1155	9.4625	9.589	8.3422	9.09	7.7678	7.8522	5.4889	3.4019	1.0567	11.297	9.2813	3.1367	3.3133	6.1869	7.4466	9.383	7.5086	4.2066	9.2087	12.587	10.223	5.5643	6.6282	2.9022	8.9921	10.2	6.9319	8.3633	4.1065	5.8741	5.9714	6.0876	4.5685	5.452	9.5062	6.253
-3.5631	-1.0918	-1.4629	1.1075	-1.7442	-0.76896	-4.0433	-0.72684	-3.0833	0.52281	-5.2418	-3.9264	-2.7973	-5.2727	-8.9291	-4.1438	-9.7904	-3.162	-0.052577	-8.7675	-6.5457	-2.1461	-5.8085	-0.81848	-3.7163	-5.8706	-8.827	-1.9771	-4.4643	-0.72982	-4.9003	-1.1034	-8.099	-7.0601	-2.8189	-4.1757	-3.0427	-2.485	-4.7407	-1.2762	-7.3118	-2.7739	-3.7946	-1.3053	-9.361	-7.1281	-4.3441	-0.57885	-6.7905	-2.6214
5.1269	8.3116	11.809	3.0551	2.3565	5.9602	4.6216	4.311	4.8971	8.6797	8.1145	7.7772	4.478	6.0199	4.8871	6.3691	3.6658	8.3501	5.0203	4.2797	8.1138	0.85358	11.504	8.7905	11.029	1.636	9.6825	9.8892	4.1654	6.2662	7.2191	1.7711	4.4901	6.1454	8.8884	4.2819	6.9894	7.5835	5.2157	5.5278	1.5204	3.721	9.4442	6.9121	10.359	5.9688	5.0933	6.2405	8.6099	11.126
-9.3443	-12.171	-6.3746	-11.789	-13.665	-11.256	-14.55	-15.906	-15.193	-9.5131	-14.202	-14.172	-12.727	-11.594	-8.1501	-11.517	-14.774	-14.365	-11.343	-10.912	-11.9	-14.618	-9.9513	-7.7922	-10.794	-8.1015	-10.591	-10.455	-12.682	-16.178	-12.239	-12.693	-10.036	-12.637	-14.786	-12.056	-11.086	-11.05	-11.64	-13.097	-14.749	-12.879	-11.215	-16.204	-10.332	-15.066	-12.204	-15.249	-13.568	-15.876
0.79229	6.7128	8.2372	5.0357	4.6347	0.72033	4.2036	4.2843	6.5801	2.934	1.5195	2.8657	3.4839	10.462	7.1635	6.5146	4.0458	4.6383	7.1608	4.5978	0.75704	4.0233	3.6261	5.1132	5.4906	4.8786	7.6976	4.592	2.9485	8.7042	5.783	4.5615	4.8492	6.1383	5.2271	5.845	5.82	5.2576	11.745	4.0667	6.9168	5.9516	4.4887	7.3508	1.695	6.7703	4.201	1.6322	3.3019	4.8231
-12.547	-10.116	-13.294	-13.431	-13.336	-12.455	-11.007	-13.334	-14.868	-12.919	-11.14	-17.924	-15.292	-11.546	-10.448	-10.144	-8.7168	-13.762	-10.709	-12.103	-16.274	-13.059	-7.7911	-10.255	-17.079	-16.365	-15.205	-16.811	-17.155	-11.595	-12.207	-9.8989	-9.9873	-13.514	-11.298	-16.782	-11.901	-17.542	-12.232	-16.211	-11.509	-16	-9.2779	-8.3769	-14.014	-16.802	-12.376	-13.512	-9.8605	-11.332
8.9565	7.2488	4.6706	7.4219	10.414	5.9921	8.8974	5.7799	6.1992	7.1486	8.2534	5.1184	8.4877	8.6057	5.6133	9.1347	7.0073	11.152	5.1944	11.103	10.104	9.0994	6.4962	5.8055	10.005	10.618	8.0132	9.6701	10.45	8.2446	8.5947	10.45	8.9016	12.524	5.7656	3.2521	11.979	4.9579	0.36724	10.673	10.031	8.1196	6.9236	8.9031	10.046	3.3961	7.8997	3.0452	8.9193	11.474
-0.58747	0.83886	4.9176	3.3788	5.6861	8.1664	3.1255	8.3549	7.239	1.6307	6.228	6.5893	6.8989	4.4821	7.1519	1.3264	3.2165	-1.2098	8.4558	0.14807	5.556	4.0483	5.3981	8.6431	1.389	2.8908	6.0989	4.526	7.0002	2.9735	7.1645	5.6736	4.2523	7.3791	7.0565	4.9303	9.5558	5.0342	5.5104	5.563	3.7797	4.8289	3.2009	7.7561	0.5965	1.0318	6.8153	5.1479	6.0683	7.7339
-5.415	-2.4447	-0.71977	-3.7589	-2.4126	-3.1125	-3.4396	-3.8672	-4.5582	-2.844	-0.71459	-6.4964	-4.2053	-6.2491	-4.3265	-5.5604	-9.2107	-1.3275	-5.4946	-3.8716	-2.5242	-2.9336	-3.9076	-6.0892	-5.805	1.2461	-4.8997	-1.5167	-2.3751	-0.72887	-1.2123	-7.0615	-4.0404	-7.1559	-8.8995	-4.767	-6.2047	-4.5896	2.5782	-2.7302	-8.4563	1.221	-3.4067	-5.746	-7.3656	-0.11785	-3.0692	-3.9583	1.2376	-8.4393
-6.1466	-4.9789	-2.5701	-5.4027	-2.3354	-0.15823	-4.8249	-5.6162	-7.7783	-7.0366	-7.5332	-5.6023	-5.7723	-6.3054	-5.2976	-1.9431	-5.2364	-7.0213	-2.3544	-10.721	-7.1972	-8.3178	-2.8052	-2.8128	-3.4957	-4.1145	-4.2697	-6.8967	-4.3679	-5.3325	-4.1499	-1.3551	-7.0726	-9.1208	-7.7268	-1.7342	-0.53728	-5.029	-8.1428	-5.3998	-0.44108	-5.9032	-4.7014	-0.2673	-5.1288	1.9042	-5.7251	-5.985	-2.1478	-7.2279
-11.824	-11.531	-10.517	-10.793	-12.651	-12.928	-13.091	-10.525	-16.016	-9.7548	-12.448	-10.746	-14.213	-9.7296	-10.508	-11.007	-13.475	-12.714	-10.645	-6.7756	-13.731	-16.367	-13.475	-17.549	-12.866	-11.64	-7.9712	-13.244	-16.42	-15.64	-12.772	-11.985	-12.995	-10.482	-12.656	-10.863	-9.4942	-11.183	-16.842	-16.881	-7.9253	-9.9283	-9.4413	-12.889	-16.997	-13.502	-9.2118	-12.129	-9.5936	-10.891
-1.5545	-1.0443	-2.0905	-2.8168	-2.077	0.22396	-1.9248	-1.3824	0.91909	-0.6801	3.1942	-3.5133	-1.2995	-1.821	0.3274	-3.9013	1.5987	2.9096	-0.54259	-1.2823	-1.5398	-2.0182	-2.4933	2.1146	1.8809	-3.4908	3.1847	-0.13972	1.633	-2.7448	0.22889	-5.5711	-0.41835	-0.51441	-4.004	-4.0103	-0.91078	-0.90315	-2.4185	0.49368	1.6015	1.8482	-3.8	-0.626	-5.3299	-5.0113	1.9895	-1.747	-2.5637	1.7471
-5.1151	-6.3966	-7.5324	-2.7926	-8.8979	-7.977	-0.76832	-5.686	-4.5529	-7.0796	-5.9715	-7.5106	-5.9461	-3.0385	-1.7851	-0.69818	-7.0342	-5.8392	-3.3949	-6.2674	-1.8223	-3.578	-6.8296	-5.512	-4.9709	-2.1337	-1.8603	-7.2759	-5.9073	-5.3576	-4.001	-7.6562	-5.5299	-3.8761	-6.1238	-9.3279	-7.0208	-2.0058	-6.6067	-10.487	-6.4205	-0.78788	-0.52984	-3.7949	-1.6137	-1.9199	-6.54	-11.062	-7.0434	-3.723
-16.764	-8.1022	-8.0722	-6.5555	-10.404	-10.778	-10.467	-12.214	-8.3902	-13.935	-13.232	-9.0058	-13.88	-8.1347	-12.265	-10.324	-8.9267	-14.591	-10.675	-13.979	-7.5823	-10.583	-13.676	-9.62	-12.977	-12.04	-10.982	-10.922	-11.069	-16.655	-11.064	-10.713	-10.306	-7.38	-11.943	-10.308	-12.194	-12.103	-11.46	-14.058	-7.8843	-15.24	-13.938	-9.7274	-11.194	-8.9005	-11.365	-10.201	-12.593	-9.2444
-11.716	-13.504	-15.573	-14.249	-10.692	-15.796	-8.524	-9.6863	-16.901	-10.93	-14.513	-14.07	-13.927	-15.834	-10.933	-11.711	-13.569	-15.439	-15.86	-13.709	-16.422	-10.59	-9.4498	-12.101	-9.7735	-11.059	-12.895	-6.9248	-15.649	-13.55	-12.461	-13.888	-13.99	-12.965	-11.537	-16.054	-15.213	-18.001	-13.118	-14.539	-14.594	-11.543	-19.411	-15.408	-14.681	-13.559	-15.314	-15.492	-13.506	-11.745
-5.1241	1.5483	3.926	2.2291	3.4898	-0.88387	9.3293	2.4342	3.872	0.10174	6.5147	1.3562	0.93261	-2.5805	0.6904	-1.1661	-0.23947	-1.0682	3.0144	-1.0756	3.5732	-0.17953	-0.60566	-2.5721	-0.07093	6.1723	2.953	-1.2691	2.0116	-0.93152	-0.53847	4.5796	1.8002	5.8104	2.7646	-0.63024	0.72101	1.3959	-0.34605	1.3297	0.43828	4.2477	2.8383	-0.2071	2.399	0.080382	0.34219	1.9076	4.4738	1.5175
-7.4234	-13.786	-7.8497	-7.4913	-9.0367	-8.1283	-12.932	-15.013	-5.9956	-7.6024	-14.338	-10.499	-9.8225	-9.1267	-9.7265	-13.449	-12.528	-11.165	-8.7202	-12.579	-8.8621	-10.965	-13.838	-11.372	-10.458	-8.3965	-16.266	-12.049	-11.071	-7.9302	-11.285	-10.794	-13.461	-10.324	-15.337	-9.4215	-4.5158	-12.099	-6.1211	-12.861	-7.3937	-12.106	-11.35	-12.288	-12.347	-8.669	-11.343	-12.433	-11.226	-10.843
-2.8573	1.9187	1.4716	1.6629	-1.6187	-0.44206	3.7945	-0.82087	-3.8134	3.2449	-0.85529	-1.4819	2.3552	0.20347	2.5433	2.3278	0.7279	1.8833	5.1368	-0.28297	-1.0036	4.0191	-1.3075	2.2379	-3.3837	-2.1759	-0.38332	1.5551	-5.8755	0.26566	-2.0369	4.778	2.5581	-0.9765	-1.0575	-1.0448	-0.67169	4.4622	2.1122	-5.4817	0.94135	-5.9776	-2.0796	3.1826	6.524	-1.7469	1.8785	-2.6648	0.27447	0.749
5.6483	11.261	12.204	8.7883	3.1886	7.3642	14.024	14.866	12.583	13.611	11.243	10.32	7.3497	7.3293	8.76	8.7452	9.9041	11.71	10.736	9.8959	8.0647	4.194	6.2045	13.21	9.7147	5.522	13.531	7.2289	10.299	10.168	12.252	8.7514	12.49	13.226	10.855	10.915	12.423	11.109	14.386	11.767	8.9099	12.718	11.524	9.2193	11.705	13.85	9.3416	6.8866	9.5977	6.697
-12.948	-11.503	-12.796	-11.5	-10.395	-13.765	-11.883	-14.973	-10.115	-13.709	-12.106	-8.2481	-10.281	-12.006	-13.695	-15.059	-12.944	-14.206	-12.786	-8.7593	-10.626	-11.821	-12.745	-12.237	-9.7717	-15.568	-11.307	-12.448	-14.112	-13.208	-11.63	-15.564	-7.9247	-13.318	-12.046	-13.171	-14.536	-12.42	-14.907	-4.9239	-13.685	-11.626	-10.153	-11.604	-16.848	-17.996	-12.277	-13.717	-11.516	-9.4895
-11.935	-14.013	-12.656	-16.154	-17.087	-13.705	-14.778	-15.206	-9.1109	-12.858	-5.8578	-13.503	-13.499	-11.861	-13.741	-12	-13.139	-14.805	-14.299	-13.618	-13.176	-15.328	-9.8972	-12.104	-8.8865	-11.801	-10.554	-8.3505	-11.876	-11.048	-19.083	-16.671	-17.941	-9.8695	-11.284	-16.525	-14.812	-12.672	-10.032	-9.9035	-16.679	-13.081	-11.906	-14.544	-13.978	-12.223	-15.277	-11.4	-10.488	-17.44
-1.9579	-0.80338	-7.5994	-1.0711	-4.9559	-4.387	-0.57644	-1.1204	-1.046	-2.4704	-3.2452	-4.3532	-4.4535	-2.5275	-2.7871	-2.8854	-5.5666	-3.7862	-3.9642	-0.9419	-4.8868	-4.9112	-7.0317	-3.6447	-2.0043	-4.9277	-2.1297	-1.3615	-5.9472	-4.0958	-4.402	-4.9894	-0.36912	-5.7709	-5.6895	-1.0157	-7.4479	-6.5501	-8.3235	2.3726	-0.021074	-1.7686	-3.2528	-3.5721	-2.4936	0.3147	-0.60754	-1.2206	-3.8439	-1.5811
1.0562	10.084	1.284	0.53996	6.7998	-1.572	5.3913	-2.1312	1.4092	4.5095	3.8894	0.3495	2.2679	-0.22572	2.6258	3.219	-1.2471	0.94533	-1.295	0.60354	-1.0788	1.5208	2.6839	0.059145	0.94362	0.083723	-0.25989	3.8573	1.3393	-3.0861	-0.75428	5.0568	5.0524	4.8326	-1.1192	1.4852	0.15126	1.3262	3.8224	3.5438	-1.0109	-2.8468	4.9366	0.12495	0.44342	-5.2276	-0.34936	2.669	1.8673	3.0147
-18.872	-14.753	-12.717	-17.312	-13.746	-19.723	-14.015	-12.849	-14.215	-16.204	-13.009	-11.067	-17.534	-18.111	-13.045	-16.702	-17.1	-12.642	-18.596	-14.987	-14.986	-20.899	-13.32	-10.191	-11.017	-17.783	-14.598	-14.482	-12.13	-14.741	-13.676	-15.947	-12.629	-12.655	-15.551	-16.8	-12.622	-13.949	-12.423	-16.747	-13.373	-8.447	-13.504	-8.2205	-11.466	-16.409	-12.488	-14.17	-16.282	-11.761
-22.276	-21.188	-19.9	-19.794	-22.269	-23.635	-21.723	-20.149	-18.297	-21.837	-21.087	-24.401	-23.704	-21.032	-22.087	-23.139	-25.702	-22.801	-24.376	-20.313	-24.177	-22.104	-22.715	-23.521	-17.889	-22.622	-25.162	-25.703	-22.103	-17.394	-22.619	-21.98	-20.103	-22.935	-22.234	-25.039	-19.887	-22.364	-25.429	-25.331	-20.695	-22.925	-16.799	-23.399	-23.772	-22.339	-18.437	-21.343	-18.389	-25.817
-12.826	-11.346	-11.106	-13.287	-15.293	-8.3267	-15.163	-11.203	-13.51	-17.196	-18.928	-9.4932	-8.0266	-13.172	-13.111	-8.309	-13.785	-18.225	-9.708	-10.871	-15.874	-9.2765	-13.881	-11.164	-7.3123	-13.781	-11.327	-16.609	-13.176	-18.186	-5.7541	-13.386	-13.464	-14.213	-11.845	-13.757	-10.635	-8.3758	-13.812	-13.749	-11.585	-8.5928	-14.694	-14.096	-15.102	-11.692	-10.487	-12.759	-14.669	-15.969
5.5793	1.2768	5.3457	6.3469	4.9233	4.9774	1.2285	2.1456	5.9984	0.4742	6.3631	1.8487	0.50975	8.1565	5.2881	4.539	3.5244	0.22254	-1.5799	1.3558	5.0254	1.1855	5.9655	5.1111	5.4997	3.4564	3.5189	6.0359	2.1542	0.47967	2.8836	0.29347	2.9156	1.9446	1.4291	4.9115	5.4196	1.9657	0.44455	3.6066	-1.0852	3.7881	4.4253	4.7337	-0.62838	3.0131	6.2799	-3.515	2.0164	4.3361
-6.0068	-2.6584	-4.3128	-0.18294	-5.0413	-2.1072	-5.176	-3.9964	0.43646	0.37964	1.5424	-1.5019	0.53143	-1.0758	-3.0429	-2.2706	-2.204	1.1506	-2.9512	-0.57497	-1.4673	-7.2767	-4.0512	-1.6219	-0.40145	-2.4394	-2.3283	-3.0658	-3.8962	-1.1543	-6.1302	-5.8404	-4.2366	-6.5781	-3.2256	-1.5132	1.5172	-0.71878	-1.1845	-5.3081	-0.4602	-5.8914	-1.2721	-5.5566	-3.8636	-5.4131	-2.0682	-4.8548	-1.6235	4.3299
-3.9449	-2.0227	0.40967	-1.0653	-6.2452	0.53144	-1.0017	-4.6309	-1.1472	-0.37073	-2.0208	-1.3698	1.9899	0.094549	-2.1548	4.4441	-4.6057	-3.8	-3.2946	-0.51866	2.1827	0.67644	-1.9208	-5.3717	2.688	3.6314	-4.3831	-6.4658	-2.2893	-0.18989	-1.2694	-3.4851	-1.5722	-1.7248	-3.0849	1.176	-2.0828	4.2854	-1.497	-4.9641	-3.4383	-2.9968	0.092251	-1.2594	2.9563	-3.5485	-2.4218	-3.3874	-0.58923	-2.9899
-0.40965	-5.5927	-6.9979	-6.9214	-8.5529	-4.6727	-7.3123	-7.9484	-5.5937	-6.7958	-10.574	-8.2536	-3.3978	-3.5824	-5.2894	-5.1086	-5.1366	-3.0904	-1.2709	-7.4219	-2.8586	-3.6255	-6.3743	-10.898	-4.0802	-9.675	-4.0823	-9.5855	-1.557	-6.3856	-5.939	-6.1247	-6.854	-6.4807	-4.7741	-2.81	-0.98981	-5.5418	-3.6063	-4.4272	-5.8492	-5.7519	-8.4166	-11.134	-7.8529	-2.9916	-4.8298	-9.1721	-1.4964	-5.9868
-2.7561	-3.1723	-4.6532	-4.3205	-2.5699	-3.4221	-4.3765	-4.3961	-4.2474	-5.8768	-7.1552	-6.1007	-1.1061	-11.155	-2.0937	-4.4314	-4.5597	-4.5463	-3.8946	-2.4624	-5.4746	-6.3342	-5.3885	-6.5464	-0.17723	-2.4281	-5.6266	-4.067	-2.9317	-3.916	-2.8053	-0.81791	-1.7895	-5.0678	-5.4161	-4.1659	-0.18834	-9.4644	-2.9775	-5.5051	-4.1573	-4.7527	-0.6677	0.27001	-4.6217	-5.5033	-2.9652	-2.7654	-2.2577	1.3059
-3.0387	-1.9449	-7.7461	-5.1737	-8.2764	-3.0188	-2.2594	-6.5299	-6.5306	-4.4489	-0.89946	4.8743	-6.4828	-7.1504	-4.687	0.71357	-6.8535	-7.4286	-2.4828	-9.5462	-3.6443	-1.8239	-3.5793	-4.262	-3.3664	1.9476	-0.88473	-6.206	-4.0177	1.193	-5.2592	-2.6738	-5.6795	-5.0561	-2.8624	-4.8051	-3.829	-4.0999	-3.9226	-4.529	-2.288	-3.8317	-4.5699	-5.7059	-3.9921	0.72409	-4.2991	0.049078	-6.5926	-6.2386
-0.90172	-3.5809	-5.6927	-5.7423	-1.3181	-2.1833	1.4551	1.1307	-1.2741	-7.679	-2.1122	-2.5881	-2.0469	-0.67318	-0.74572	-0.7134	-2.4844	-0.5418	-0.83139	-1.8324	-2.0302	-2.5971	-0.35235	0.67357	-7.3185	-2.5019	-2.1303	-1.2447	-2.149	-2.7993	-0.41671	0.62337	1.7762	-2.9409	3.6738	5.1228	-5.4005	1.8129	1.1111	0.21798	1.6078	-0.12672	-5.6918	-0.89015	-2.3776	-0.77484	2.3993	2.3526	-2.3877	-2.0064
-27.676	-24.005	-19.38	-26.439	-20.504	-20.841	-22.745	-23.711	-23.913	-23.733	-22.975	-18.388	-20.332	-19.718	-20.693	-25.12	-18.595	-22.805	-24.689	-26.191	-26.015	-22.767	-28.529	-21.868	-23.307	-21.947	-27.279	-22.046	-24.348	-20.608	-21.157	-19.812	-23.602	-22.626	-20.006	-21.11	-24.056	-20.821	-25.832	-27.452	-17.313	-21.652	-22.233	-18.065	-24.014	-23.252	-23.409	-18.531	-18.108	-21.691
-9.9168	-12.785	-13.536	-18.809	-9.6244	-12.305	-13.952	-9.0662	-14.298	-9.955	-12.427	-13.359	-15.38	-11.56	-17.556	-17.729	-12.515	-11.445	-14.08	-11.183	-17.311	-14.981	-16.926	-7.6524	-12.997	-9.6059	-13.891	-12.524	-11.142	-15.209	-16.253	-10.419	-10.533	-17.096	-14.301	-9.1817	-11.097	-14.064	-13.807	-13.631	-16.01	-9.6149	-16.42	-12.833	-12.821	-15.808	-9.2282	-14.613	-12.86	-19.719
-2.2992	-5.9606	-4.7466	-4.2368	-5.5136	-1.716	-2.3278	4.3433	-0.87519	-1.2092	-4.2072	-1.5046	-4.119	-3.2216	-6.5905	-4.5323	-5.3858	-7.9852	-4.7336	-0.74146	-4.8081	-2.6169	-5.9461	-3.4798	1.1603	-1.7994	-0.18481	-2.8158	-4.8243	-5.189	1.1252	-5.9837	-5.7193	-4.5673	-1.9519	-2.9056	3.4966	-8.3204	-4.8415	-0.057936	-0.77062	-2.0089	-4.0651	-0.28594	-3.4638	-2.6914	-3.1169	-1.1502	-5.0729	-1.91
2.81	0.86899	0.98573	3.6683	5.6297	2.1608	5.5823	3.4817	6.0492	5.6418	5.9696	1.7656	2.7195	1.8799	6.4394	8.1783	6.0431	7.0016	4.9514	3.0524	4.8561	6.8719	0.77589	2.2986	0.24828	4.1006	4.2942	1.9893	4.1805	3.8012	7.432	3.5574	0.68375	2.0164	3.127	6.6728	4.907	2.6579	4.9703	1.4697	1.929	4.2334	-3.3475	5.7163	6.5144	0.88549	4.9971	9.635	4.8328	5.4826
-1.8116	3.0363	-0.84344	-2.6732	-0.37126	0.90296	-0.85407	0.08535	-1.5048	1.6967	-2.4013	1.0612	4.3943	-0.25301	-3.3035	-2.7834	5.01	3.1246	-1.1296	-1.8687	-1.4452	-2.7886	-1.5788	-1.4748	-2.6407	0.28123	-6.3825	2.1449	0.61894	2.9584	-1.2262	5.1755	-2.6073	3.4016	0.25062	-0.6116	-3.3804	2.5369	-4.4622	-0.78801	-3.0207	-1.5282	-0.54658	-3.0428	-1.1111	4.4522	1.7856	-0.036301	0.23903	-1.9092
-12.088	-7.6315	-13.556	-7.1916	-12.365	-9.4879	-8.6392	-8.2745	-7.0384	-6.4743	-13.886	-13.023	-7.2055	-6.3674	-11.329	-5.8909	-13.4	-9.7376	-9.2547	-8.2298	-11.632	-13.885	-5.2091	-12.871	-12.153	-11.554	-10.324	-8.9905	-14.86	-14.069	-6.63	-8.1592	-13.429	-11.628	-15.285	-9.2741	-10.423	-6.9977	-10.227	-7.8934	-11.786	-13.132	-6.208	-7.1829	-10.608	-8.8225	-7.3796	-14.343	-10.895	-9.76
-16.956	-10.772	-13.084	-12.666	-13.452	-16.042	-18.094	-12.021	-14.589	-21.46	-15.881	-16.267	-15.508	-17.118	-15.419	-14.991	-11.054	-16.094	-17.156	-18.278	-15.112	-15.011	-14.742	-15.311	-13.191	-13.446	-13.054	-17.874	-16.615	-15.849	-17.481	-17.368	-12.384	-13.976	-14.897	-17.444	-17.383	-13.031	-16.379	-14.534	-10.66	-15.797	-12.776	-13.448	-13.432	-14.776	-15.726	-13.913	-12.823	-17.24
8.5617	4.2075	8.3724	4.7816	9.0541	4.6509	6.3704	8.9588	3.084	4.8896	6.5241	5.0637	1.3835	6.6059	6.1408	9.1006	8.9536	7.343	3.9176	6.8296	3.446	6.2838	10.249	4.9991	4.7307	8.9365	7.6094	7.1064	4.2282	5.9986	5.8287	2.4901	6.68	5.7592	2.9536	3.4409	7.5991	7.072	4.5353	5.129	4.0738	6.2395	7.2251	7.5987	2.9365	2.9334	4.0862	7.1293	3.6918	5.6135
-17.243	-10.101	-14.243	-17.566	-14.543	-13.863	-14.233	-20.662	-12.229	-20.199	-15.536	-12.512	-11.052	-14.267	-16.139	-16.995	-9.0505	-14.925	-12.316	-13.361	-12.614	-9.2489	-14.175	-17.743	-15.588	-15.758	-13.019	-15.638	-13.675	-15.376	-13.857	-13.42	-12.983	-11.657	-15.167	-20.492	-9.037	-16.982	-12.747	-13.25	-11.6	-15.996	-19.989	-14.254	-19.833	-12.474	-13.699	-14.349	-10.872	-16.229
0.37995	-6.7723	-7.29	-0.27045	-0.0082629	-2.9718	-5.5273	-3.378	-5.0686	-0.40536	-9.6243	0.066082	-5.03	-3.2753	-3.2817	-6.0614	-3.4618	-4.0936	-5.6733	-0.54537	-6.3674	-6.6005	1.9701	-1.3615	-0.72354	-1.3777	-2.1874	0.74153	2.3174	-8.1952	-1.1163	-6.8995	-7.8781	-3.0353	-1.5149	-4.6201	-6.1832	-5.9972	-1.9458	0.22299	1.0393	-7.1741	-1.3899	-4.1255	-2.7328	-4.8504	-6.6106	2.6608	0.45995	-0.8981
-3.1567	2.0858	-3.5751	-0.41748	0.99591	-2.3245	-0.02633	-0.57645	-3.9473	3.0517	-4.1596	2.3085	5.5231	-0.19168	-2.6241	-3.0602	0.14469	1.7087	-0.45872	-2.8661	-4.1845	1.2295	3.5056	-1.631	-3.1702	-1.5315	-3.549	-6.2287	1.6312	0.13281	-3.3257	4.0876	-7.8967	-0.34076	-2.0261	-6.7317	-0.57834	-2.9249	-2.9169	0.81493	3.8091	1.4038	0.31876	1.104	0.82122	-2.3363	-4.5153	-0.85953	-1.3695	2.0852
-4.9006	-2.7023	-2.8094	-1.2962	1.8759	0.92822	0.019893	-1.7724	-2.085	-3.6885	-5.5011	-7.1447	-9.0731	1.4144	0.36067	-2.0944	-0.77728	-2.8741	-0.022193	2.0685	-0.23179	-3.5872	-5.0801	0.29063	-0.78114	1.3141	-3.1516	-3.9455	-7.105	0.081645	0.56405	-3.9338	-2.3498	0.87637	-6.4251	0.32678	-4.4231	0.53232	-3.798	-4.621	0.91182	-4.6411	-1.6873	2.8654	0.58486	-1.5941	-2.2959	-4.1243	-4.0816	3.0032
1.6644	2.3512	-3.1943	-2.104	-8.3331	0.091485	-0.90031	-0.88366	0.52187	-2.7314	1.0246	-1.3444	2.0608	4.9512	-1.997	-0.016951	-2.9877	4.4848	1.555	0.64222	1.5236	0.87292	6.577	-0.77562	0.13138	3.4251	-2.7109	5.0586	-1.87	2.3227	0.55344	-1.6246	-0.68694	-0.21987	2.2436	6.4538	0.81722	2.288	1.4523	0.66115	1.6319	1.0768	0.16705	1.34	-1.9997	3.3265	-0.32506	0.56555	-2.7402	-1.0014
-7.8177	-4.8105	-4.3641	-7.4314	-1.6759	-8.7873	-6.1568	-8.8791	-9.8237	-7.3198	-13.223	-12.421	-11.706	-10.639	-9.6337	-13.632	-5.6429	-6.2901	-9.7803	-9.6155	-10.458	-11.675	-7.0769	-10.422	-8.2792	-16.186	-13.221	-7.8444	-10.768	-10.116	-10.408	-8.0741	-8.51	-8.7897	-11.278	-4.1102	-13.571	-9.7902	-6.9911	-12.902	-10.945	-10.45	-8.047	-10.917	-6.9612	-4.298	-7.3081	-8.8251	-10.255	-11.197
9.0127	0.177	6.1005	0.66091	1.29	6.0148	6.9758	8.0482	5.1598	1.9019	3.8462	3.4721	5.0988	3.2573	2.2941	3.6051	6.7089	9.5181	0.63606	0.75665	7.9581	3.2746	11.533	5.4799	3.6715	4.2408	3.8711	9.1654	3.9392	6.5344	4.0144	4.9347	5.067	0.39088	6.356	4.6045	4.8	4.1546	6.2377	5.2812	1.411	4.6442	3.6363	3.6612	3.5779	9.5677	2.1153	3.5141	-1.0956	1.4812
-9.8703	-9.7745	-8.7963	-7.8545	-9.0412	-7.6839	-7.198	-8.1989	-8.5128	-5.4715	-9.4678	-11.354	-4.6212	-12.045	-8.829	-11.456	-9.0871	-9.1306	-9.1956	-8.2733	-9.6633	-6.9566	-7.4232	-9.2343	-11.834	-8.3912	-9.4089	-10.322	-7.7217	-11.459	-7.839	-14.316	-8.0642	-8.7796	-6.4241	-3.7791	-7.0798	-4.0842	-9.849	-8.6115	-10.806	-8.1166	-7.0037	-13.113	-9.5554	-14.852	-8.1874	-5.2726	-11.814	-13.977
-8.485	-9.7984	-6.805	-6.9569	-6.3774	-11.822	-5.2107	-5.4622	-6.8548	-5.9285	-6.6872	-6.484	-6.5098	-8.8917	-6.3363	-9.8106	-6.1627	-4.5028	-10.14	-4.5128	-6.2938	-11.848	-3.6938	-5.5959	-4.8483	-7.2273	-3.68	-2.723	-3.3907	-5.4156	-6.3059	-1.5632	-6.0189	-7.6192	-3.6926	-7.8049	-4.8886	-5.4937	-6.3962	-5.1747	-3.4823	-6.3828	-2.172	-3.8782	-3.6809	-3.695	-8.2124	-9.9914	-7.6276	-6.8335
-12.72	-12.502	-11.663	-6.9454	-5.905	-9.5609	-13.86	-12.538	-14.588	-12.76	-8.7936	-6.2437	-8.7415	-7.313	-10.703	-9.3189	-7.1705	-12.673	-6.7617	-9.6491	-12.365	-8.1307	-11.629	-7.0152	-7.0702	-16.71	-9.4558	-1.5988	-10.972	-6.7811	-8.7194	-10.687	-9.7829	-11.71	-12.976	-9.1332	-7.0712	-8.7632	-7.2204	-13.977	-6.9583	-2.7044	-7.9411	-11.666	-6.9653	-7.3658	-14.059	-6.5392	-8.4367	-14.13
1.7057	0.45331	-1.3709	-3.0305	-0.91951	-1.3203	-1.6127	-1.4477	1.1545	-1.8944	-3.2925	-4.3366	0.81202	1.5125	0.57073	1.0771	-0.096828	3.369	3.0849	2.4998	2.0213	-0.38826	-1.7447	-3.3347	2.3529	3.0471	2.5154	-3.6313	-0.073225	3.9767	-1.4964	0.14753	0.24767	-2.3605	-1.8374	-1.0882	1.6291	-2.2513	0.085806	0.25711	1.364	-0.50218	6.6061	5.3085	-0.30783	2.386	-0.012952	0.014834	-3.8717	-1.263
0.21194	-0.36318	0.55676	2.3368	1.9313	6.4884	-2.4587	-2.1067	2.8708	1.56	-4.9058	-1.9199	1.994	3.3116	-4.0027	-1.1049	2.094	0.017367	5.0618	-4.9946	-1.1148	2.5997	-2.2447	-3.7169	0.68082	-0.50481	-3.5991	-2.1639	-1.8151	-0.32371	-2.161	-4.7379	-2.2163	2.3513	-1.3335	-1.5048	-4.7929	-1.3653	-2.8247	-1.537	-2.6897	-3.0184	2.3814	0.94997	1.2555	-2.8102	-0.64445	-4.5845	-1.9711	2.2699
-13.846	-10.291	-10.932	-15.846	-14.21	-13.905	-10.875	-12.745	-12.036	-16.164	-10.928	-11.286	-12.05	-13.933	-18.073	-17.807	-17.454	-12.595	-18.557	-11.494	-17.105	-11.224	-15.142	-14.887	-12.84	-15.04	-13.768	-10.852	-8.8739	-16.194	-15.748	-14.463	-8.7151	-15.972	-11.588	-10.529	-8.6867	-12.99	-15.806	-12.502	-13.001	-14.976	-11.127	-13.608	-10.97	-10.595	-10.646	-16.509	-10.704	-10.734
0.078693	-5.3069	-5.4077	-2.7155	-3.3272	-2.2392	-3.5601	-5.1579	-1.8908	-1.978	-2.7944	1.2716	-9.5648	-2.641	-0.42755	-5.0739	-6.4912	-2.2225	-6.5952	-3.2953	-6.4164	-2.5289	-4.7613	-3.2117	-6.1847	0.41906	-1.8507	-3.532	-6.3762	-8.3823	-2.4747	-2.3146	-2.6955	-3.664	-4.7924	-2.3566	-1.2811	-5.7429	-3.1745	-1.7829	-5.9931	-6.4715	-9.1289	-0.99823	-7.756	-3.9433	-3.0997	-7.5027	-1.2406	-1.0596
-2.5378	-0.9887	1.9597	-4.2326	-0.72956	-0.9919	-0.089018	3.3844	-1.8882	-1.5451	-1.6362	-3.4318	1.2836	-6.6727	-5.6694	-0.25881	-2.1466	0.17405	-2.5637	-0.19028	-0.63667	1.538	-7.5376	-2.3829	6.5024	-1.9268	4.2228	-4.4244	-6.0636	-2.6429	-3.6392	-2.4547	-1.5225	-3.2035	-0.63906	-2.9131	-6.5146	3.5075	0.26257	-0.88953	1.5723	-9.671	-3.0058	-0.081457	4.0365	-2.8193	-6.6337	-1.5757	-1.8474	0.25566
6.0809	2.0213	4.8962	4.6125	0.36432	1.5254	1.3578	3.3524	5.0647	1.0616	4.0702	4.9132	2.9208	4.1007	-1.1406	1.6554	0.71058	5.2552	4.9106	-0.038252	-0.23082	2.8996	4.6913	2.0668	5.2055	-0.91324	2.723	0.70809	1.3495	3.6798	3.1977	-2.2597	2.5841	3.4774	2.8339	2.8027	5.1824	3.3987	-0.53512	-1.1058	3.9089	4.1016	3.2984	3.5395	1.6519	2.1597	1.6213	1.3338	2.9058	5.3885
0.85398	4.4757	0.68171	-0.11689	-4.3147	-5.9617	-0.56216	-2.5658	3.7471	1.4024	-0.72288	-0.27649	3.3276	-9.5799	-0.097797	-3.7462	1.1751	0.75787	-2.1462	-1.9065	1.2637	-4.4995	-1.8309	-2.1161	5.0146	-1.4186	1.5902	-2.9233	-4.3889	3.5464	-0.41194	-3.0151	3.4699	-6.9267	-1.0163	-1.5135	-3.5595	-1.5241	1.3272	2.1703	-1.8402	0.76466	-0.41376	0.8135	2.9423	1.8265	0.96659	-1.8986	-6.8688	0.23762
-4.0673	-2.6342	-3.4513	-0.87988	-1.8155	-1.0629	-3.2193	-1.7432	-5.994	-1.5483	3.2055	-5.7937	-1.5378	-4.3164	-4.0207	0.44361	-2.318	-3.3836	-5.4691	-7.9685	-0.079765	-5.3515	-6.6774	-3.0497	-8.0372	-4.8904	-7.278	-5.8904	-8.5943	-1.4703	-5.1773	-1.1792	-5.497	-7.6222	-0.28767	-6.2654	-4.1674	-2.4487	-0.16056	-9.3902	-1.3823	-6.114	-5.2819	-3.492	-5.8948	-4.4142	-6.5867	-4.3653	-5.4729	-1.7778
2.9524	2.5151	0.42107	2.8678	2.0843	0.26544	-2.4465	-2.6218	3.9334	2.8965	1.1033	-2.6157	4.4909	-2.2385	1.1521	0.46499	-2.4931	0.99892	-1.7223	5.7029	0.7429	4.4809	6.3687	2.8281	-0.96179	-1.8682	1.9529	-3.5852	0.33711	-2.081	-5.8792	3.6221	0.75971	-0.40242	-1.5739	6.4941	2.8312	-0.22258	0.82147	4.4472	1.2202	4.8023	5.9879	2.747	2.7547	3.3391	5.0051	0.7945	2.8595	6.7872
5.4229	3.9747	9.2665	2.2665	3.2961	2.6606	5.3731	6.3393	7.9274	8.8416	8.1842	8.8252	4.5132	1.9619	8.733	4.3898	5.4908	-0.2204	8.191	6.0359	6.1324	10.557	8.8692	3.6226	6.3459	4.4637	6.2416	8.7921	4.2505	8.4696	6.443	7.2201	7.7034	2.9531	7.3651	7.5355	8.7831	8.6996	9.724	3.4843	6.2862	9.3043	9.5391	7.2803	4.2709	4.7644	7.6079	5.0705	8.663	7.9588
-3.6766	-1.5804	-6.6995	-5.7984	4.7528	-5.1891	3.991	0.94834	2.3446	-7.1633	2.13	0.51237	-2.4723	-0.48654	-1.0864	-4.513	-0.19819	-7.4821	-3.5042	-1.9682	-3.7036	-3.6883	-2.2334	-0.41243	-7.1307	-5.3006	-2.5242	0.68369	-2.6336	1.1468	-3.2265	-4.6026	-1.2823	-2.0045	-2.6621	-3.514	1.365	-0.45364	-2.7397	1.399	-1.2756	1.1527	-1.826	-8.9068	0.40214	-4.5108	-0.20995	-6.5505	0.2919	-2.1121
1.2771	-2.2288	4.4424	-0.72596	-0.67879	2.9655	3.6635	3.3469	1.6776	6.2306	-1.4702	1.6769	0.64859	1.6028	0.93908	0.89603	0.16131	-1.361	3.4645	-0.46566	1.8604	-1.8265	-2.5847	0.56452	-0.24647	1.3133	0.65994	3.8944	4.2167	-1.1678	-3.2852	1.7113	1.3524	3.8576	-2.9648	4.2567	1.5523	1.4658	-3.0592	1.1711	3.043	-2.0862	-0.65051	3.3611	3.4109	-0.53121	1.0001	0.2979	6.6617	5.0341
5.4706	4.1511	7.937	4.4476	8.5578	1.4166	5.2622	7.8069	7.2593	2.7234	6.3369	5.2365	4.8702	6.0282	6.9083	4.3522	8.837	7.5426	6.5795	7.8069	4.4997	3.1391	2.8171	5.5224	4.3035	5.0552	3.2925	5.2341	9.1371	8.8429	8.9828	8.8131	4.0001	6.9754	3.945	1.6216	4.5202	5.3547	4.8917	3.4699	6.0006	5.7388	8.1885	4.2056	9.5695	4.7464	4.5181	8.7699	2.582	0.40197
-15.288	-10.338	-17.198	-11.235	-16.696	-12.193	-11.47	-12.543	-11.273	-8.0558	-14.298	-12.139	-12.78	-8.0067	-17.778	-13.361	-11.36	-11.968	-9.1344	-12.825	-9.2122	-11.061	-13.243	-12.185	-10.237	-14.697	-13.637	-14.548	-13.711	-15.884	-10.875	-14.827	-15.999	-12.829	-14.747	-11.198	-12.753	-15.037	-10.709	-11.569	-15.636	-15.07	-12.161	-14.564	-15.376	-17.639	-5.9821	-15.481	-9.7796	-15.085
-10.383	-13.722	-9.7943	-11.803	-10.172	-10.509	-5.8327	-9.2497	-12.83	-10.094	-11.25	-10.713	-8.6828	-11.745	-8.6733	-9.8088	-13.883	-10.13	-11.713	-13.792	-7.3054	-8.8835	-9.002	-6.1063	-12.815	-10.776	-10.317	-11.126	-13.324	-5.2412	-16.048	-12.007	-13.504	-14.245	-11.327	-6.0818	-10.298	-9.2968	-13.335	-7.3583	-12.251	-10.206	-9.7996	-7.3083	-7.4775	-11.936	-8.5564	-13.155	-8.8826	-9.2662
15.542	12.691	7.6944	9.9499	11.182	9.1787	8.7031	10.434	10.819	5.1404	11.974	8.5096	11.732	5.6871	8.2059	12.021	14.131	6.1369	9.2201	10.292	9.1188	6.4345	10.586	10.102	14.59	10.102	11.026	11.722	8.5132	8.0978	13.684	12.346	13.479	9.7458	12.611	8.8178	12.123	13.566	9.5848	8.9607	10.617	9.3627	8.8615	8.5265	8.558	5.9884	10.027	12.709	11.618	5.9377
-12.417	-7.5838	-17.277	-10.962	-11.487	-15.196	-11.041	-9.3846	-12.78	-13.133	-10.617	-15.715	-9.1782	-15.486	-13.887	-15.015	-14.222	-15.199	-12.276	-9.9082	-13.463	-8.551	-12.343	-10.759	-9.1014	-13.526	-10.556	-13.066	-9.7468	-9.0257	-9.5283	-11.278	-11.389	-9.776	-7.3815	-10.03	-11.294	-11.001	-10.252	-8.3014	-10.42	-12.9	-17.077	-14.456	-9.7563	-11.217	-13.601	-11.188	-9.142	-11.902
-2.2288	-3.6432	-0.24462	1.0292	5.7501	-1.9948	-0.4096	-4.4834	-0.87765	-0.50892	1.5732	3.7315	-0.99143	-1.1155	-0.38941	-4.0869	-0.15347	4.8172	-0.41037	-0.61262	0.76038	-2.6449	0.14366	0.14645	-1.3921	-0.34299	-4.9789	-0.19388	-4.0197	-1.3541	4.8464	1.3622	-4.2291	1.4959	-7.4317	-3.7148	-0.90112	3.3918	3.4753	-4.9549	-3.7257	4.2586	0.31228	-3.1332	-3.3036	0.85173	-0.036776	0.53897	3.529	-1.9402
-4.8395	-1.4085	-3.7506	-0.66464	2.2552	-6.0327	0.79868	0.12616	-6.6605	-3.8102	-0.38763	1.5389	1.202	2.9745	-1.4043	-1.6372	-3.1558	-0.061423	-0.26839	-6.11	-1.4141	-6.3944	4.7143	-3.9043	1.6357	-5.0925	-1.8142	0.044771	-0.27814	0.35533	0.013742	-6.5261	-4.3678	2.7753	4.0291	0.65696	-0.12899	0.64788	-3.3372	0.12382	-3.598	-0.61023	-0.69415	-3.4198	-1.7852	-0.68663	-2.1202	-1.2159	3.3714	-2.7617
-6.3181	0.32273	-1.2592	-5.6878	-1.196	-1.0478	1.3242	-1.4433	-0.060214	-7.9134	-3.6164	-7.7733	-5.1189	-8.6159	-9.089	-1.722	-3.5329	-7.5624	-2.853	-0.94766	-5.3763	-4.428	-7.7227	-1.2601	-2.8299	-9.5769	-5.4553	-1.3976	-4.8206	-3.3236	-0.72286	-2.5947	-0.27083	-4.1077	-3.039	-5.0031	-3.0709	0.26113	-1.4826	-9.1971	-5.0112	-6.0469	-4.1214	-3.4895	-0.069167	-0.36171	-4.9288	-6.4545	0.5758	-2.5799
1.4003	-2.2339	1.0215	3.8098	0.93897	3.0333	4.1284	3.3309	-2.5215	3.8836	2.5646	5.3612	2.9748	-0.1829	2.0113	3.7612	2.1546	1.6249	1.1543	-1.275	2.7131	0.25763	2.0314	-2.0955	-0.77851	0.50636	4.3318	2.3033	2.8861	3.0095	3.2011	3.5768	-5.064	2.2838	3.6816	0.60242	3.1525	-0.27423	0.15533	6.7814	-0.26153	2.7687	4.3695	1.685	3.2455	2.5927	3.4185	4.7183	0.73313	3.632
-1.9432	-2.4169	-0.85936	-2.2955	0.85063	-0.12876	-0.26133	-4.7964	-2.024	-4.5564	-2.1465	0.31836	-0.8004	1.2251	-1.656	-0.27907	2.6124	-1.218	-4.2081	3.3076	0.32099	1.0393	-2.0683	-1.6194	-2.3147	-3.3411	0.30415	-2.0216	-1.3268	-5.4991	-1.1245	0.92302	-4.8934	-4.5639	-0.44864	-2.2077	-0.96684	-0.48759	-1.6929	-5.4278	7.7225	-2.5941	-0.49571	-4.8196	-0.95856	0.46252	-2.8841	-1.342	-1.0489	-2.766
-0.024341	0.21575	-1.7149	-0.77771	-6.1749	-4.5897	3.5705	-6.1929	-5.1098	-4.3002	-0.56188	-1.082	-2.1948	-5.7715	-2.9011	-1.6916	-7.6957	-3.6679	-7.2728	-1.9383	-1.8174	-5.4417	-6.7899	-1.6783	-2.1749	-2.1109	2.4206	0.30696	-0.91426	-10.59	-6.8965	-4.8651	-5.2843	-1.6667	-2.3628	-3.2898	-4.504	-8.8534	-5.1383	-4.099	-1.8425	-2.7114	-3.732	-2.913	-5.0119	0.77312	-6.5326	-7.1073	-5.8104	-0.7809
-1.9494	3.0534	-0.86358	-4.7345	-0.86146	2.2601	2.1802	1.7365	0.71307	0.52289	-0.62885	0.91602	-2.3343	-0.68855	-0.13308	1.1976	-5.2981	-3.9536	-4.7672	-3.9364	2.1431	0.09688	0.22048	-1.7719	-3.0029	-4.3743	-4.74	-3.0299	-3.8585	-2.2585	0.6441	0.29554	1.3117	3.0114	-2.8621	1.1398	-1.1849	-4.503	0.85242	-0.75454	-0.97881	2.1612	3.233	-4.012	1.2919	-3.6193	-2.4572	-3.5438	-0.99892	-1.2133
2.9951	6.4983	4.234	5.5726	9.8619	2.0486	9.2204	1.3255	8.6785	6.3069	6.8438	5.9529	4.7611	6.3075	6.8283	7.9948	4.5727	4.0697	3.0731	7.3216	2.5792	4.5164	4.3269	6.004	2.2369	1.7509	5.2437	0.76608	1.516	3.0636	0.78592	4.4606	2.6323	4.9759	6.9944	3.8971	3.108	4.7257	4.5437	5.0152	2.3797	3.8354	4.3538	4.9293	7.9217	8.9741	1.1567	2.4744	5.8111	-1.1235
-1.1259	-8.4207	-6.7066	-2.0016	-3.4734	-3.3983	-5.334	-5.2061	-6.8387	-0.59557	-7.7566	-5.9812	-6.1028	-7.7986	-8.2251	-0.93074	-8.1885	-4.2335	-4.3867	-3.5549	-6.757	-3.3816	0.90326	-3.2454	-7.477	-5.9737	-6.1809	-2.3767	-1.4619	-7.9903	-6.2804	-3.9364	-5.4925	-1.995	-5.3339	-5.4892	-4.5539	4.0128	0.92389	-5.7333	-3.4085	0.61013	-1.0004	-2.0776	-2.8542	-5.8793	-6.7272	-4.9042	-0.76179	-1.3362
6.0408	-1.2375	-4.093	2.8098	3.8657	2.1501	2.9138	5.2269	0.92851	-1.6842	3.0065	-1.2611	0.60457	-3.185	-0.45909	1.8357	-5.168	4.2648	4.8582	-1.1787	1.3136	1.365	3.6811	-4.9265	-2.2275	-0.03871	-2.4351	-1.9291	1.9334	4.2252	-5.5455	3.9502	2.1172	-2.0592	-3.0677	2.1614	6.3105	3.4172	-1.2228	-1.8502	-3.5416	2.1975	0.95126	-5.223	2.6798	0.769	2.2106	-3.1254	-0.19534	4.3095
3.3977	3.984	-4.7499	0.46055	2.182	4.4331	2.0112	-0.51717	3.7812	1.004	-2.0302	-1.5941	0.49783	2.1193	3.2381	-1.016	0.24785	3.1558	-4.6536	2.0273	1.2195	1.7422	2.8629	0.38719	-3.2321	-0.23987	1.5918	-3.2627	0.43932	1.2248	2.459	1.158	-2.049	-4.5057	0.63794	-3.6397	-3.6363	0.06427	1.6621	2.0464	-0.28414	2.1216	-2.0831	-0.063065	0.8402	5.7413	-0.081545	4.7707	-0.38552	4.9751
-0.89319	-0.46813	-3.6011	-0.36419	-2.0795	-2.7582	-3.8309	-0.62457	2.7107	2.3932	-5.3309	-1.9109	2.1121	-3.315	-6.9461	-4.725	-1.722	2.858	-0.99715	1.282	-1.21	-3.5551	-3.1922	-2.946	-1.9642	-1.3008	-2.0535	-1.6319	-1.6088	-5.2177	-0.80548	0.78403	0.26831	0.88198	0.83268	-0.34441	0.90562	-1.3636	-0.86867	-3.4678	-1.3983	-4.6055	-3.7002	-0.038319	-0.21036	-1.7197	-2.4748	-1.2133	0.73849	3.7478
-12.854	-11.475	-13.965	-12.219	-11.757	-13.384	-16.739	-15.72	-13.141	-16.586	-13.51	-14.275	-18.941	-15.359	-15.041	-13.929	-17.351	-13.48	-11.922	-10.757	-16.126	-9.4984	-17.01	-13.835	-11.344	-17.527	-8.6625	-11.603	-18.257	-16.887	-9.1893	-14.407	-10.206	-12.089	-9.4415	-14.173	-17.595	-9.5362	-14.545	-14.968	-12.693	-5.9539	-15.756	-7.4029	-10.884	-11.622	-12.499	-12.202	-14.611	-13.578
5.9729	3.3054	-0.15424	4.4031	-3.526	5.621	1.3947	2.0916	3.4928	1.7401	6.6869	0.97505	3.0251	-0.26655	3.1636	3.2145	5.7989	3.3418	3.5457	5.1521	0.11756	4.9091	2.0059	-0.22152	3.7929	0.18507	-0.85177	3.3458	3.7524	3.9814	2.3827	2.3526	3.184	6.9603	-2.3975	1.3553	2.8201	0.46202	7.5563	5.274	1.4683	5.5559	7.5809	0.43037	2.4509	2.248	3.2483	3.4465	1.8406	2.1626
-24.138	-22.188	-23.464	-24.361	-16.678	-21.933	-23.441	-24.447	-22.845	-22.225	-27.864	-20.658	-25.379	-20.912	-17.64	-19.758	-23.128	-19.72	-18.597	-17.005	-18.945	-25.222	-12.073	-24.505	-23.874	-18.91	-24.166	-22.058	-21.25	-19.323	-24.999	-24.226	-23.827	-29.057	-23.365	-19.149	-19.762	-18.968	-22.894	-19.81	-21.665	-25.71	-20.682	-22.335	-23.212	-16.594	-18.756	-23.545	-18.394	-20.199
-11.318	-9.1726	-9.2889	-11.385	-11.967	-12.365	-13.411	-11.49	-11.983	-6.6144	-9.9823	-8.7092	-11.317	-15.238	-11.203	-11.692	-9.6409	-14.621	-9.281	-14.533	-11.179	-9.7624	-7.0498	-12.673	-14.83	-10.978	-11.103	-10.909	-13.807	-13.148	-14.248	-11.908	-11.203	-12.045	-9.3116	-7.7996	-10.923	-14.62	-13.658	-10.929	-12.549	-14.863	-12.449	-7.3437	-10.474	-7.4476	-7.8186	-11.298	-9.964	-10.946
-11.033	-9.3002	-12.531	-13.591	-13.259	-10.261	-10.331	-10.764	-11.18	-9.8928	-9.2645	-7.9893	-6.4796	-9.2052	-10.202	-9.7391	-9.3411	-11.686	-9.0219	-16.19	-9.7449	-12.334	-10.5	-7.3986	-7.3894	-11.416	-7.3082	-10.492	-10.858	-14.388	-11.824	-12.446	-10.607	-10.18	-8.9944	-11.207	-13.775	-8.6543	-10.334	-11.273	-11.767	-11.214	-13.026	-11.427	-15.069	-12.408	-10.588	-9.3932	-8.1354	-11.923
2.531	-1.0734	-1.1928	-2.0169	1.6418	3.0756	2.5656	1.1471	-0.89355	-2.6326	-0.22407	1.3537	2.3271	0.59799	0.39223	3.4295	-2.3004	0.59538	0.9708	-0.58337	0.76924	1.6014	-6.014	-0.57984	0.5705	1.5905	-0.53342	1.1712	-3.2762	-1.7899	3.6214	-0.20262	2.2139	-1.1178	-1.4627	-3.6097	-3.6986	-3.2709	-1.2174	0.63945	-3.3047	-3.0089	-1.303	-0.36871	-1.2725	3.1634	2.7237	2.6776	2.3669	4.0216
8.4252	7.6984	6.8405	8.1018	8.9871	2.6071	10.391	10.093	7.5319	5.393	3.6548	7.3944	10.848	3.2051	5.0726	3.379	11.339	7.4151	8.916	4.1914	6.755	10.391	8.3148	7.6898	6.6886	6.2006	5.7561	6.3564	1.328	2.8443	13.238	8.2949	6.3618	6.2345	10.237	11.705	9.1433	9.3804	3.1502	8.9052	3.0236	4.6691	5.178	6.5296	6.0453	2.6026	8.6982	6.2842	1.1601	3.3275
-6.3318	-9.1165	-4.1995	-3.6907	-3.4976	-5.951	-7.8927	-3.6443	-11.347	-5.3409	-7.535	-8.3579	-8.9614	-4.1966	-7.3785	-3.3513	-2.3587	-7.8985	-8.3623	-7.7885	-6.9784	-2.0794	-6.9609	-10.621	-7.7382	-4.5597	-5.0718	-4.9016	-6.014	-7.5946	-6.7834	-7.2637	-5.5917	-7.1448	-4.1421	-3.5496	-6.6996	-5.9366	-6.2823	-5.7696	-7.8849	-5.6698	-7.5399	-4.9195	-4.2285	-7.86	-5.1243	-7.587	-4.1904	-8.0202
-2.5441	-3.2975	-2.6009	2.7085	-0.038586	-2.7384	-0.51582	-2.8397	0.37669	-0.1521	-2.3577	-0.10374	-3.263	0.76818	-2.7425	0.25916	-2.9244	-4.1986	3.0024	-0.74236	0.99863	2.0013	-1.7498	-6.7936	1.4138	-4.1235	-1.4968	-1.8919	-0.56456	-6.1092	-7.3477	-1.9228	-1.7229	-2.5829	0.49402	-0.36412	1.7512	-2.6107	-2.274	-1.0046	-0.29997	0.069742	-3.6802	-0.21512	-1.9513	1.3954	-3.5301	-1.5072	-2.8825	-2.7434
-14.936	-11.689	-12.318	-17.452	-15.55	-12.311	-12.733	-13.105	-13.159	-16.122	-9.6719	-10.621	-11.723	-10.149	-11.464	-13.385	-15.841	-13.506	-12.424	-10.606	-11.64	-9.5151	-12.346	-15.097	-15.206	-12.214	-14.037	-9.7065	-15.568	-12.642	-14.108	-13.089	-13.532	-14.325	-14.699	-12.132	-11.102	-11.332	-14.492	-12.847	-7.8544	-13.956	-13.9	-10.295	-13.63	-13.099	-14.54	-13.453	-16.705	-16.242
4.5893	7.8619	5.9144	8.0741	0.74269	5.3304	6.1353	1.0886	4.7892	6.0277	5.3317	8.2013	5.339	6.4771	2.1983	3.9124	7.4223	6.5631	4.7915	7.3474	3.9003	5.947	8.3833	4.6749	7.2347	9.2892	8.7925	4.7256	9.0445	4.9865	10.216	3.5983	6.2712	4.8044	5.9946	6.0432	5.4164	3.426	1.3154	8.738	3.3925	6.0429	4.9904	5.6134	5.0687	6.1326	4.6051	6.1211	9.0704	2.1274
-11.011	-9.5126	-9.0988	-9.7915	-9.319	-7.3219	-8.5342	-16.089	-11.252	-8.1564	-12.278	-11.207	-11.692	-12.356	-7.3194	-9.0084	-14.34	-8.0818	-10.235	-14.937	-13.887	-14.593	-10.848	-10.299	-10.621	-9.2958	-15.32	-11.787	-7.7357	-7.6189	-9.6362	-13.729	-14.891	-11.8	-12.622	-11.059	-11.07	-15.882	-9.4883	-9.3944	-11.854	-12.645	-7.6081	-11.986	-11.854	-10.007	-12.157	-12.196	-9.8356	-14.435
-15.248	-12.239	-13.894	-10.436	-9.2789	-16.731	-12.277	-10.915	-12.649	-12.017	-14.616	-14.555	-14.732	-17.246	-11.471	-14.034	-10.963	-8.0579	-13.215	-14.493	-8.0301	-8.9627	-10.485	-13.603	-11.034	-16.535	-11.25	-12.522	-15.823	-10.075	-14.95	-11.059	-12.225	-13.043	-11.933	-11.353	-10.005	-8.8887	-12.351	-10.721	-10.741	-14.071	-14.171	-15.303	-13.247	-13.388	-10.143	-13.993	-13.665	-15.276
-4.1239	-1.8185	-8.1648	0.044354	-7.0639	-5.6046	-4.2762	-4.1483	-3.1485	-7.0046	-0.57113	-7.2999	-6.1696	-7.4467	-7.3148	-4.5395	-4.6349	-3.2174	-3.7489	-3.2798	-2.4666	-1.0625	-1.7774	-0.072063	-7.381	-4.6843	-6.4578	-4.0343	-2.432	-2.2788	-5.7562	-4.2349	-4.2138	-3.5927	-5.4109	-5.8003	-2.7831	-3.3582	-2.1238	-4.714	1.0615	-4.4714	-6.1669	-4.5365	-8.8978	-2.1445	-2.0956	-3.1791	-6.4444	-6.5844
-2.9648	2.3417	3.1077	-3.2312	-3.0136	-3.8889	0.68812	0.39154	-4.6422	0.15245	-2.634	-0.3516	-8.8086	-0.63544	-1.4029	-4.7741	-0.50054	1.0013	-3.6605	-6.9108	-6.2188	-0.85688	-2.9135	-3.5243	5.6727	-1.8893	-2.4647	0.42721	-4.0171	-1.9556	0.32455	-2.2883	0.49609	0.089247	4.7749	-0.84588	-3.8941	1.6822	-1.4105	-2.4924	0.097947	-4.409	-1.6968	-3.2809	-0.20464	-2.8958	4.2464	-5.2714	1.9682	-1.7897
-0.36713	-1.0151	1.4866	-0.048492	-5.0444	0.98773	-0.40736	-3.4542	1.7239	4.0276	0.17173	-4.5569	3.8273	1.2767	1.7892	1.2427	-1.9147	4.776	-2.1251	-4.7817	3.2377	-2.8089	0.24599	-3.2849	1.6442	-1.6443	5.4164	0.59908	3.5399	0.31547	6.1164	1.0374	3.5939	-1.0314	-0.17293	5.8122	-3.4103	-1.0866	2.1294	2.1459	-1.9805	0.10996	5.0406	2.8414	0.68552	1.4369	-1.9473	1.4249	-3.0728	-2.9228
-1.5432	3.652	4.5686	3.3443	-0.031904	0.88358	0.69417	-1.7368	1.6162	-0.50641	0.99107	0.77482	1.2912	-1.6717	1.3461	2.5646	5.5925	-0.49664	3.4647	4.7324	3.4204	-0.2046	2.1652	2.5114	1.5094	0.33913	-1.4694	-3.2918	2.73	-3.7429	2.7038	2.3425	0.75793	3.9885	0.6201	1.6957	1.5502	4.9219	0.50829	3.3696	4.2298	2.3796	1.8077	5.7543	4.1511	-0.69575	1.3372	3.8605	2.5794	-5.6972
-2.3893	-5.1964	0.36663	-2.3886	-5.0142	-4.9881	-5.5618	-6.2662	-5.639	-4.3775	-1.5192	-2.074	-6.4071	-4.0579	-1.5701	-6.5912	-3.3274	-1.4599	-4.9324	-8.0447	-5.2928	-4.2988	-1.6022	-7.1183	0.39594	-5.2203	-6.0477	-2.0176	-4.0508	-3.2507	-3.9785	-3.4892	-1.2883	-4.062	-0.63932	-7.8364	-3.4434	-3.2501	-2.4677	-3.5843	-2.7089	-3.0771	-3.4816	-1.8673	-5.6041	-7.9252	-4.8329	-4.7597	-5.7935	-2.1854
4.2253	7.6294	8.336	2.9684	13.445	10.536	10	7.7747	7.2978	7.8795	4.5811	6.8094	6.3411	7.7905	5.2808	5.787	6.6459	2.4296	11.625	12.115	5.9358	11.386	8.1614	5.6228	9.058	7.1222	5.7609	5.9794	11.057	6.9076	8.8957	9.0069	7.6123	10.145	9.8123	6.9639	8.6549	3.1258	7.346	3.9373	11.514	5.3746	10.825	11.585	7.9532	10.793	7.2456	8.6375	5.3751	7.7401
-4.8766	-0.54744	-1.0747	-6.0758	-4.8184	-3.8335	-0.24347	-5.1275	-0.85286	-5.3703	-2.7708	-0.068902	-3.4408	-6.6093	-4.6602	-2.9412	-3.5151	-0.83439	-1.4812	-2.8662	3.5205	-5.1981	-5.7329	-0.37478	-5.1564	-0.75166	6.4877	-4.1567	-7.0451	-2.878	-4.3919	-0.83024	-4.4976	2.8291	-2.3158	5.9661	-4.1445	-0.64831	-4.0659	-3.8298	-3.453	-6.1964	-0.58652	-1.4913	-2.1179	0.43923	0.26195	-3.7504	-1.9257	-3.04
-0.73065	1.7838	1.6209	3.2053	0.49636	4.9593	-0.49187	4.3372	4.6898	3.1446	1.945	-0.51151	4.2183	4.6892	4.743	5.4815	2.2254	4.9424	3.4969	3.689	2.599	2.2874	6.5672	3.0599	3.6775	5.0054	2.1426	5.1985	3.8427	6.5493	6.013	-2.7245	4.0179	2.6445	5.0063	2.5223	4.0966	1.4279	0.53048	-1.1411	4.2099	3.0555	1.7305	6.0312	0.11376	6.9932	5.6678	-0.16625	0.16941	1.569
-4.0468	-6.6432	-4.3255	-7.1038	-4.3566	-10.959	-8.1938	-3.928	-5.9244	-3.4929	-3.7238	-4.3806	-1.0336	-2.9235	-6.5553	-4.4581	-6.7132	-3.9184	-4.1045	-5.4107	-1.7955	-6.909	-3.4204	-6.5643	-4.0278	-6.8094	-2.4074	-4.6129	-5.3923	-6.9937	-2.1588	-7.0334	-2.5245	-2.983	-4.0083	2.0847	-4.0677	-5.8624	-4.6083	-6.6941	-7.0738	-5.3275	-8.6943	-4.5373	-5.1867	-2.358	-2.5057	-6.3626	-6.3626	-6.4369
-18.42	-12.617	-15.263	-12.168	-10.792	-11.649	-15.537	-12.001	-11.202	-14.574	-9.7434	-14.452	-8.949	-9.1894	-11.517	-11.413	-11.288	-12.539	-13.017	-13.139	-9.6763	-8.1796	-7.9574	-11.311	-14.919	-10.269	-10.555	-10.446	-11.208	-12.183	-8.8541	-13.58	-12.496	-10.849	-10.464	-8.2195	-14.511	-7.939	-7.9209	-14.601	-7.317	-13.626	-15.22	-14.604	-10.372	-14.802	-9.8561	-10.235	-12.714	-13.211
-28.588	-23.036	-21.03	-21.66	-25.388	-16.406	-20.881	-20.854	-17.677	-18.826	-22.504	-21.349	-19.329	-19.484	-24.218	-22.158	-22.562	-23.369	-18.393	-24.757	-27.451	-20.776	-23.007	-21.843	-20.924	-19.573	-19.789	-21.272	-25.016	-23.335	-19.406	-18.441	-21.05	-22.756	-22.558	-24.383	-21.104	-26.704	-25.026	-20.907	-17.918	-21.875	-22.028	-20.85	-23.403	-24.736	-25.472	-20.756	-23.254	-25.866
-12.659	-11.647	-11.765	-8.788	-12.117	-10.852	-11.589	-8.9071	-10.601	-9.8753	-10.844	-7.1753	-11.803	-7.7715	-10.665	-11.723	-9.3992	-11.695	-11.148	-12.993	-11.116	-11.797	-12.551	-10.768	-13.662	-12.512	-11.318	-9.1383	-12.628	-10.507	-9.4698	-8.7774	-12.902	-14.924	-14.109	-14.946	-14.249	-9.3114	-10.055	-16.634	-12.858	-12.31	-15.161	-13.022	-12.976	-10.098	-15.699	-6.3629	-11.223	-6.5953
3.6426	8.9505	4.3082	3.3836	5.1631	9.108	5.1729	6.2342	5.214	3.665	4.1587	3.6995	9.9125	2.009	7.6851	3.063	1.7626	8.7683	5.8083	9.6681	2.2374	3.7155	2.2505	3.9536	6.8735	6.553	-0.70207	-0.0060409	5.551	5.0746	6.7218	8.426	5.7519	1.308	7.5477	0.62479	8.704	6.4716	1.9259	5.5392	2.0814	5.0807	4.1299	2.5049	8.0969	8.5983	9.1204	4.1762	0.10363	4.1418
-14.052	-10.698	-13.546	-11.795	-12.716	-8.9973	-10.492	-11.746	-9.6844	-12.629	-14.579	-6.4996	-13.566	-13.032	-13.835	-9.1741	-14.068	-5.2655	-11.694	-7.5371	-5.4088	-7.4948	-7.9551	-10.634	-9.214	-9.8397	-11.009	-10.508	-12.285	-10.015	-9.8842	-12.195	-8.626	-13.859	-11.881	-7.9367	-15.216	-12.745	-10.553	-9.7784	-7.8042	-14.399	-12.35	-17.742	-11.472	-18.46	-10.443	-9.4231	-11.615	-9.4959
-12.806	-11.335	-10.258	-11.234	-11.919	-13.122	-8.2174	-12.43	-14.412	-8.9936	-9.7014	-10.2	-15.3	-13.572	-8.9413	-15.317	-12.511	-11.482	-11.968	-7.9748	-8.5759	-8.8661	-8.3161	-12.706	-10.751	-14.578	-17.565	-10.334	-10.446	-14.729	-7.8322	-11.821	-10.857	-14.891	-9.5003	-11.685	-18.372	-10.799	-11.777	-13.072	-9.5862	-12.946	-6.9594	-8.5318	-7.9069	-11.79	-11.229	-10.848	-11.599	-10.908
-0.21208	-0.55623	0.30056	-4.7377	-3.8978	-2.34	-4.9823	-0.78853	0.85385	-0.24285	-2.0078	0.55408	-6.2917	3.0422	-4.4215	-0.52501	-6.944	2.0054	-2.774	-0.86618	-0.5152	0.1643	-2.6677	-1.432	2.043	-0.59529	1.162	-2.6144	-2.2994	-4.7093	-1.5732	2.5148	2.6324	0.85943	-1.8694	-0.5981	-2.7448	-1.5752	-4.1833	0.26471	-1.1845	-1.8181	-0.79634	-7.144	-8.5657	-1.0456	-1.7804	-1.4109	1.5108	2.305
-0.9519	1.486	1.9377	2.7754	0.54968	1.8282	-0.91491	0.35488	1.2441	0.76629	0.95403	-1.0077	-3.1288	1.2404	-0.9217	2.2124	-0.69905	-0.91009	1.1732	-1.1324	1.3094	2.5463	-0.23509	0.6339	2.0697	-0.54917	1.7754	4.1657	2.2153	2.3245	-0.11244	-2.1584	1.1897	1.3893	4.9495	-2.0857	-4.4413	2.4107	-3.7409	2.5814	-1.6318	5.431	1.0905	1.4117	0.34968	2.2568	1.5315	1.6351	0.50329	0.31593
-11.255	-6.9638	-13.453	-9.7005	-7.7893	-5.6686	-12.061	-14.627	-16.695	-13.815	-15.779	-12.359	-10.659	-17.596	-12.04	-12.882	-13.453	-12.118	-11.345	-9.6139	-12.076	-10.047	-9.9497	-11.247	-13.784	-15.11	-10.898	-9.7944	-12.515	-13.934	-9.2978	-10.253	-7.9497	-15.288	-14.056	-14.688	-7.9604	-11.722	-9.7169	-11.898	-12.503	-13.332	-16.959	-13.218	-11.26	-13.282	-8.8503	-12.057	-10.503	-13.372
-2.3181	-3.2022	-2.46	-0.38579	-4.192	-4.139	-7.2045	1.0666	-2.2295	-2.0448	0.11593	-4.1344	1.5434	-1.1142	-4.8097	-1.6516	-3.5183	-7.0587	-5.3567	-0.96281	-0.5298	-1.9846	-0.91081	-1.4999	-3.8665	-2.0833	-5.3595	-3.5374	-3.8625	-2.4886	-4.5179	-0.45493	-4.4062	0.2648	-3.4509	-3.2916	-5.5288	1.3178	-0.95871	-3.9817	-2.2258	-0.46627	-5.9554	-1.7196	2.3016	-0.57698	-2.9213	0.20409	-0.0081165	-1.4308
-6.1663	-6.0962	-0.10796	-4.4902	-3.7163	-3.1019	-5.8456	-6.477	-1.3027	-6.6902	-2.976	-4.0526	-0.0033799	-3.124	-4.569	-1.4408	-1.9862	-5.4136	-2.3713	-2.3188	-2.7729	-4.1176	-3.862	-2.293	0.76934	-2.3854	-2.8753	-2.946	-1.5022	-6.345	-1.8598	-1.0616	-0.21774	-4.2377	-4.6917	-3.1147	-4.6656	-0.1194	-3.4912	-5.2982	-2.3946	-3.8281	-2.2836	-0.14943	-2.6376	-4.5728	-2.9724	-2.1661	-7.6913	-6.1625
5.017	4.4597	6.5738	9.545	5.9853	5.7211	4.0019	7.95	5.4638	2.8309	8.4575	8.8672	9.9162	12.782	3.6966	4.0504	7.7832	4.9093	10.026	9.9767	5.0774	6.3307	4.6629	6.5295	5.9516	2.9126	4.1113	5.5205	4.0156	4.8216	7.316	12.148	7.9983	6.4	5.1873	4.8902	8.9304	8.9907	3.0792	4.7694	8.1928	8.572	4.7874	11.063	8.3291	4.7626	10.976	2.9298	9.5024	7.2491
-19.339	-16.009	-12.031	-12.829	-14.484	-10.106	-14.116	-12.523	-7.7727	-11.698	-14.176	-17.467	-11.767	-15.691	-13.651	-9.233	-9.6044	-9.4481	-11.681	-10.36	-15.124	-11.14	-16.645	-14.452	-11.502	-18.226	-16.128	-8.1779	-11.604	-13.342	-16.754	-12.955	-11.112	-17.15	-16.817	-13.997	-10.709	-14.923	-10.63	-11.341	-10.337	-10.987	-9.2046	-9.8221	-15.913	-15.779	-15.029	-17.834	-13.703	-14.622
9.6483	7.946	5.6741	5.1779	7.4479	3.8797	10.158	5.6039	5.4758	6.1962	8.742	11.052	5.8632	6.4766	10.698	5.3638	8.1121	7.5744	8.0487	5.3483	8.2457	2.9095	5.0052	6.6763	12.907	7.9041	5.1709	8.4415	2.2604	5.0539	12.19	4.2137	9.7519	8.6588	4.3986	3.0021	5.1695	3.3925	5.5561	7.167	4.4145	5.3911	5.8895	4.99	6.9856	4.6889	9.3908	8.5729	9.1522	5.2355
-18.713	-24.065	-22.23	-22.196	-23.846	-23.507	-16.426	-23.188	-23.054	-25.663	-20.938	-23.482	-24.375	-18.384	-22.03	-21.415	-18.774	-21.156	-18.046	-23.15	-21.631	-22.902	-21.362	-22.774	-19.935	-16.897	-23.588	-25.682	-22.155	-23.959	-19.221	-19.373	-19.427	-21.479	-19.446	-17.43	-24.443	-21.608	-21.456	-18.418	-22.154	-29.752	-22.5	-20.561	-23.073	-21.578	-23.462	-25.831	-21.191	-18.617
8.797	12.855	12.869	10.995	12.012	13.545	8.8352	10.678	10.787	11.446	10.645	11.448	6.3685	11.197	6.1065	11.8	10.223	9.0783	11.619	7.5259	10.418	11.428	7.3919	11.735	4.4562	10.741	8.0977	10.312	8.7614	11.165	5.1705	4.6671	12.636	9.9838	8.8343	11.904	12.419	8.4533	6.8407	5.3962	10.814	10.033	6.5989	8.6066	9.7473	8.749	14.119	14.163	10.376	7.762
-9.4929	-6.4068	-12.493	-11.354	-12.472	-11.229	-12.86	-9.296	-14.69	-7.4041	-8.8497	-11.555	-14.157	-17.991	-9.1578	-9.7951	-5.7083	-10.897	-16.648	-6.9869	-6.4407	-8.495	-10.217	-5.6183	-13.81	-6.2834	-5.469	-7.9967	-8.6836	-12.407	-9.2829	-5.6941	-5.5663	-7.4593	-5.169	-12.299	-10.854	-12.742	-12.751	-11.081	-8.976	-12.002	-9.7126	-12.317	-8.3953	-12.717	-7.0929	-10.874	-7.9975	-11.373
-2.4422	-1.5102	3.583	-4.0961	-1.3102	-1.1145	-2.1356	-3.6308	0.033578	0.11568	3.713	-5.1333	-0.59744	-2.7829	0.74204	-5.6798	-1.6412	1.4974	1.8639	-2.0738	-3.4369	-1.1618	1.3236	-0.87007	-2.4892	-1.7375	-2.1633	-1.7928	-2.5182	1.3259	-4.6571	-0.1614	-5.1528	-0.68929	-1.1266	-0.64893	1.1344	-2.7204	-4.0429	3.3256	-0.80879	-1.7531	-0.54963	-3.5609	1.6088	-2.5137	-1.8341	-0.49822	-1.5962	-5.5974
7.2425	8.8677	6.8429	12.365	11.064	11.368	5.7049	6.7338	11.88	7.7661	8.3575	8.9783	6.7081	12.989	11.549	6.6396	6.6248	12.732	9.9112	11.249	6.7092	10.58	7.4491	11	10.409	10.976	11.429	11.388	9.5749	13.927	10.146	8.8292	9.0942	9.3962	7.4145	3.01	9.7288	7.805	11.294	10.542	10.192	10.181	10.162	10.323	11.539	9.645	9.5386	11.511	6.706	14.471
-13.036	-11.053	-12.361	-9.449	-14.647	-13.241	-11.635	-15.406	-13.371	-18.62	-12.702	-14.112	-16.513	-6.4209	-13.509	-10.183	-12.445	-11.01	-10.486	-16.072	-13.883	-15.244	-15.372	-15.772	-10.765	-14.792	-16.926	-11.118	-14.22	-13.575	-13.194	-16.175	-13.15	-15.347	-15.487	-10.505	-11.271	-19.305	-10.862	-8.1631	-15.835	-13.108	-9.4259	-15.265	-17.367	-14.346	-16.234	-11.47	-14.171	-13.298
12.987	7.8441	9.8898	6.3828	4.3191	8.737	8.0788	6.4579	6.0909	4.8467	4.3891	14.512	7.7555	13.097	10.004	5.5356	6.9546	7.2639	10.912	8.2096	7.3536	8.2018	6.9446	8.4799	4.5628	7.0334	8.1979	5.4893	7.0264	9.0105	6.3904	9.9075	7.1213	9.7908	9.1357	10.37	6.5008	11.946	5.3883	4.1621	9.8045	10.284	12.54	9.6565	11.221	8.3626	7.1075	11.642	9.1021	6.9208
-10.526	-0.47259	-1.9102	-1.9844	-4.3727	-4.4925	2.8407	0.69782	-2.1191	1.737	-1.4583	-3.6048	-7.2962	-2.1346	1.8636	-3.2864	-0.56295	-0.20791	-4.2276	-1.3433	-2.7457	-5.4149	2.3711	-0.95479	-5.0068	-1.1492	-1.4136	-4.9793	0.55976	0.81986	-3.291	-6.3733	-3.8415	0.61526	-1.4931	-1.1398	-2.5161	0.77291	0.12419	-2.0654	-0.97106	0.66779	-1.4941	-6.2489	-5.3275	-2.5491	-3.9339	-4.5835	-5.6691	1.5255
-13.604	-6.0306	-9.0307	-9.1667	-3.5756	-10.939	-6.8365	-10.085	-11.474	-5.95	-5.0077	-6.2292	-9.0453	-6.6238	-13.59	-7.6308	-5.9279	-7.1761	-7.3994	-7.7686	-6.4521	-10.21	-8.3989	-5.1883	-6.4271	-6.2758	-6.5154	-8.5187	-2.607	-8.7208	-6.158	-9.9141	-2.5209	-4.3591	-8.3452	-2.8562	-7.5542	-4.6692	-4.0365	-7.4694	-7.0841	-6.2383	-11.075	-4.1755	-10.021	-8.4307	-9.219	-12.551	-9.6288	-11.237
-10.384	-14.032	-13.887	-13.146	-13.632	-10.589	-14.464	-17.185	-12.914	-12.673	-14.317	-15.08	-13.535	-9.7817	-18.189	-13.535	-11.871	-13.839	-16.043	-18.467	-13.295	-16.458	-18.643	-11.812	-18.891	-7.1016	-16.073	-18.531	-19.033	-13.956	-12.955	-11.839	-10.222	-13.487	-12.188	-14.248	-10.213	-14.851	-10.278	-10.923	-12.593	-12.745	-12.654	-16.557	-16.541	-8.9929	-11.679	-10.661	-10.92	-13.481
4.3597	1.8517	5.2275	2.4823	3.3354	2.009	5.4849	4.5789	1.256	4.3543	0.43937	2.2038	4.9425	5.7189	3.0553	4.4844	3.1622	5.6302	-0.35792	2.8147	5.9106	6.0016	6.3048	8.831	8.8285	4.758	4.2249	2.1732	5.9313	3.5851	9.4796	3.3932	3.317	2.1073	3.6287	9.6267	6.382	-0.64752	5.3038	-6.7913	4.9386	7.7248	6.3115	7.5231	6.9517	3.0741	5.7549	6.2631	1.6737	5.4076
9.2036	8.3106	10.501	10.389	10.253	10.561	7.047	12.446	8.5936	9.7356	11.865	9.3408	11.896	14.276	9.019	10.366	11.739	7.6071	6.0933	8.9251	10.915	12.783	11.265	7.7655	9.1153	10.809	7.8541	7.6584	7.7923	12.177	9.1473	13.558	5.6338	6.0156	12.691	12.016	12.187	13.295	9.1598	8.0615	11.268	10.909	8.1889	12.628	8.0526	11.567	5.7362	12.115	9.4558	12.015
1.1249	1.368	5.0428	0.81859	-1.5166	-1.7936	-0.26347	3.2245	-4.1291	-0.3488	0.99646	0.93364	-1.1479	-5.0363	-3.5947	-2.3236	1.9869	3.049	1.6291	-0.52705	5.4181	1.0146	1.4204	-0.22952	4.5183	-0.42713	-0.43702	2.1107	-1.9718	-1.8098	-2.7169	1.825	-5.4143	-0.54422	-3.2058	-0.56518	4.6283	3.2673	-5.8962	2.588	2.42	-1.9486	2.195	1.0029	-2.1618	6.7866	2.4563	-0.79352	3.6599	0.79837
6.9775	8.186	9.367	10.327	3.4885	6.7249	9.8517	5.4212	5.8606	6.2876	8.5875	5.654	2.1516	3.1853	7.9337	6.3637	0.57675	8.1291	8.2603	7.1315	9.0116	2.3847	4.3851	5.6542	10.648	10.629	5.4158	7.1833	2.8761	4.8469	8.0242	6.709	6.5237	9.8378	4.6188	7.8985	12.831	2.5654	4.9931	10.414	9.0008	10.576	3.8627	9.6594	11.595	3.3828	7.6284	10.394	8.341	7.3789
-2.892	-1.5325	-3.205	-0.46375	2.6711	2.221	-0.70295	-2.5277	7.5286	1.8795	1.7005	-1.4897	1.5086	-0.62036	0.84731	0.74971	-1.3198	3.2919	-1.5697	0.07905	3.3256	0.28744	-0.49088	-5.1096	-0.10149	-5.487	-6.5813	-0.071155	1.3163	0.044058	1.3424	5.251	-1.5916	-2.6896	-0.90339	-1.1078	-0.43824	6.522	-1.1055	1.9603	-0.16014	-2.1813	3.932	-4.7855	1.4755	-2.9654	2.0472	1.1683	2.8649	-8.0067
-10.841	-14.81	-13.762	-11.649	-16.85	-9.8005	-15.364	-13.849	-8.4233	-14.763	-12.876	-8.5767	-13.512	-7.8997	-10.101	-7.1328	-7.7341	-12.868	-9.7562	-12.843	-10.189	-13.855	-9.114	-13.398	-8.1827	-14.657	-7.7781	-11.029	-13.854	-14.104	-7.9077	-12.037	-14.174	-13.6	-10.995	-13.656	-9.8993	-13.776	-12.876	-9.5343	-10.151	-8.9923	-9.5271	-10.485	-16.969	-11.988	-6.7557	-10.007	-14.13	-9.2643
-2.644	-5.672	-2.5484	-6.1692	-1.9858	-6.2172	-4.3112	-0.0502	-3.4977	-3.6031	-6.4658	-3.6695	-6.0153	-5.0234	-1.7785	-2.1488	-5.6588	-4.9076	-4.9188	-5.7703	-1.7393	-2.6168	-2.2199	1.1142	-2.9764	-4.7609	-3.5334	-0.2318	-4.2724	-1.158	1.3668	-2.372	-3.8063	-0.59811	-5.9037	2.0671	-1.8641	-4.576	-6.33	-1.6551	-4.76	-3.8245	-3.8342	-4.2608	-1.7907	-3.1452	-3.388	-7.1549	-3.9626	-2.9536
-9.1015	-10.984	-14.499	-11.843	-12.513	-14.583	-17.224	-12.393	-16.815	-11.852	-15.286	-14.431	-11.745	-12.792	-10.31	-12.955	-12.755	-13.327	-12.148	-16.963	-11.166	-17.09	-12.129	-18.911	-14.044	-12.88	-16.119	-11.226	-15.349	-13.541	-11.047	-10.717	-10.496	-8.9969	-14.396	-12.249	-15.01	-14.168	-11.501	-17.56	-15.449	-8.327	-13.868	-14.116	-11.823	-15.608	-12.76	-10.62	-16.311	-12.003
-3.2494	-0.35595	-6.0096	-3.2596	-8.2577	-2.2129	-10.126	-2.239	-0.65806	-4.7271	-3.915	-1.7667	-2.3942	-3.3895	-7.448	-3.6787	-7.2986	-4.095	-7.7678	-0.20132	-5.6314	-3.9436	-5.0505	-3.7095	-4.9014	-3.918	-2.7367	-4.3986	-4.746	-2.7947	-3.789	-1.6243	-1.1358	-2.669	-2.8532	0.062605	-3.3682	-1.729	-5.6665	-5.8478	-8.6014	-1.6051	-5.1207	-0.27598	-0.23559	-3.1489	-0.81384	0.21152	-5.3856	-1.5221
-2.3755	6.5892	0.3423	1.0136	-1.848	0.08134	1.5211	-1.7397	3.8491	2.1116	0.70232	6.7867	1.7629	3.8018	5.2825	0.92675	6.9116	2.1015	6.1347	0.99879	1.5384	3.988	-0.29409	1.9272	2.2488	3.8558	2.0903	1.6245	0.18156	1.9495	-0.16284	-2.1479	1.5543	-0.15719	4.9288	3.9493	-2.3641	5.1982	-2.0287	1.2363	1.5131	2.9686	5.3065	4.8906	3.4301	-1.6686	4.7963	4.0358	2.0153	0.05791
0.49538	-4.22	-3.2227	-6.7546	-0.35799	-2.7688	-2.1285	-6.7745	-4.2023	-5.4221	-7.4919	-4.5464	-4.7554	-3.4635	-6.883	-0.89766	-3.7636	-4.5805	-5.2556	-4.8005	-5.4538	-4.7541	-2.9091	-6.7702	3.7004	-2.8778	-3.7445	-4.7891	-1.2723	-5.4788	-7.2575	-6.2041	-5.5656	-5.6928	-3.9102	-2.241	-4.5059	-2.7883	-5.9329	-3.8925	1.0371	-6.3696	-3.799	-3.3258	-5.0979	-5.8888	0.70102	-5.7697	-8.0729	-3.7727
-0.96146	-0.10003	-0.061943	-2.2617	-1.0784	-4.8946	0.028304	2.2522	-2.6165	2.5033	0.82788	0.92069	2.6436	0.24651	-1.5347	0.093695	-2.3775	-2.4746	-0.32519	1.1678	-1.3673	-4.447	-3.8926	-1.4591	-0.72575	-1.5662	-4.4017	-2.8032	-0.2011	-2.2667	-0.31088	-6.08	-0.57693	-0.33087	-4.3411	-5.27	0.46001	-1.728	-1.5055	-0.0031823	-1.1791	2.807	5.012	1.4727	-0.94712	0.088068	-3.0193	2.3439	1.7094	-2.4088
-0.95477	5.0539	5.3162	2.8701	1.9862	-1.2208	3.7076	1.5534	0.17642	6.6833	4.4648	5.9551	4.7295	6.6101	5.0164	5.8403	3.2919	3.0769	0.38046	5.2218	1.0214	5.0441	0.96959	3.4668	1.9049	5.7064	3.4271	-1.5671	2.0453	3.8975	4.6326	3.5359	4.7428	0.61671	1.7191	-0.90495	1.7794	4.8431	3.4201	6.8225	-0.39274	-2.7562	1.7761	5.2781	4.5389	0.41672	7.5932	4.6768	6.0315	7.3387
8.964	9.3756	8.7419	8.1399	14.059	5.2783	9.3417	10.531	8.8292	8.6214	11.574	12.244	5.529	13.774	10.987	13.112	8.776	10.685	7.2222	10.363	8.7319	9.6766	10.274	9.2645	12.386	6.7169	10.68	6.7134	8.6707	8.3619	8.4741	8.4016	11.814	8.1641	13.34	10.362	11.745	5.808	11.897	7.8561	9.1784	7.6343	10.514	10.236	9.251	8.9199	12.489	7.6397	9.9731	7.2655
3.5039	1.8524	1.1312	-2.8707	-2.0359	-1.4249	1.0752	3.012	2.2564	-0.56135	-3.0942	-1.4037	2.5059	-1.4477	-0.96062	-2.9357	1.4513	4.2224	5.8867	1.9257	1.4093	-0.29339	1.6754	1.3234	2.2262	0.3432	4.0124	5.0046	-1.4019	1.2935	2.2939	-2.6076	0.73243	-2.9248	0.13142	-0.71782	1.4347	-0.55697	-1.0847	1.0362	1.4771	-5.4582	-0.16389	2.3878	0.94586	2.952	-3.5584	4.0282	-0.58263	1.9926
-1.6822	4.6844	2.9131	-0.18724	-0.26239	-1.331	5	-3.0898	3.3954	0.026037	6.9383	-2.4146	0.50775	5.3546	0.88845	2.4597	6.7793	0.93068	0.30439	0.73652	-0.62353	3.128	0.74799	2.1959	3.5789	4.3704	-0.68197	-2.5922	5.8678	1.2606	-0.7508	2.7494	2.5184	1.9705	2.5263	-5.0606	4.3886	-2.806	1.5536	-0.05938	6.0676	2.5255	0.37988	2.3181	2.0444	3.801	-1.919	3.6718	-1.0379	5.372
-13.865	-15.024	-17.936	-13.634	-17.624	-11.277	-12.408	-15.835	-16.496	-9.5244	-15.252	-9.436	-16.293	-12.224	-13.684	-14.523	-8.1111	-11.587	-14.749	-14.353	-10.39	-9.7633	-16.456	-11.047	-12.535	-15.686	-12.172	-6.6542	-9.3528	-12.931	-7.6659	-11.093	-5.4003	-15.454	-14.139	-11.158	-8.4843	-13.31	-14.498	-9.443	-12.211	-12.508	-13	-7.0507	-10.007	-12.7	-8.6703	-14.937	-12.277	-14.802
5.0478	7.0773	8.5318	5.9173	7.9077	13.139	13.678	10.528	12.736	6.8145	10.624	7.5882	6.6753	8.0989	2.9216	9.7981	8.6281	6.7489	8.8685	7.9932	11.472	11.499	11.036	10.004	3.9641	6.3579	12.695	10.341	7.8402	6.6042	7.6589	5.5412	11.313	11.614	6.6845	8.9741	7.0663	7.6366	3.4886	3.1091	4.4253	11.294	12.087	6.8649	6.3109	12.234	6.0311	3.2699	11.674	10.351
-21.109	-21.808	-21.049	-19.246	-22.388	-23.384	-15.401	-22.596	-22.483	-21.649	-20.091	-21.323	-23.237	-22.148	-16.807	-22.391	-22.474	-22.884	-20.425	-20.129	-20.132	-22.5	-23.122	-17.376	-22.85	-21.353	-24.303	-23.9	-19.251	-23.64	-23.592	-21.895	-19.907	-15.66	-22.212	-21.715	-21.62	-23.393	-18.06	-21.717	-23.293	-21.857	-21.438	-25.453	-20.936	-18.43	-21.58	-20.548	-20.257	-22.892
-11.769	-8.4207	-12.55	-13.207	-10.347	-11.054	-10.099	-13.721	-14.362	-10.111	-10.842	-12.477	-13.373	-12.634	-12.51	-12.217	-9.9748	-4.6513	-11.143	-15.455	-11.379	-10.749	-12.742	-9.7104	-12.155	-14.28	-14.063	-12.488	-16.374	-9.7598	-10.675	-9.5006	-10.865	-9.5592	-11.384	-14.499	-13.075	-13.801	-11.431	-8.4386	-12.172	-13.937	-8.3868	-12.209	-6.6425	-13.152	-9.1224	-9.7399	-11.717	-10.546
-4.3422	-0.84157	4.3248	-0.77259	-0.10949	-1.7447	3.0157	3.1046	1.6895	-0.9707	-0.3941	-0.97962	1.5949	2.1716	-1.131	2.9804	6.3538	-1.3068	0.083248	2.5119	2.1053	-1.6871	-1.4055	1.8063	0.55296	-0.1033	-3.3576	-4.1747	-0.017873	2.7308	1.3322	5.0071	2.9953	-2.6107	1.4437	0.9931	-2.0049	-1.9055	4.3097	-0.64684	-0.74838	0.4215	1.2031	0.087229	7.0216	3.6858	1.8765	2.5873	-0.71447	1.6383
-1.6365	-4.702	-3.1707	2.6536	-3.0912	-3.3432	-2.4024	-1.0133	0.5785	-2.6097	3.6394	-3.3634	-6.5766	-3.6267	-3.4813	-2.8388	-2.1173	-4.8884	-1.7122	2.5587	-4.7253	-0.92377	-0.016434	-3.6587	-1.7812	0.14623	0.021783	-1.2199	4.4044	-1.6335	-2.718	-3.7524	-1.0158	-8.3393	0.5741	-4.4264	2.1475	1.2571	-4.3947	-1.5611	0.63456	-2.3201	1.2764	-1.7127	-3.0184	-3.8999	0.20414	1.2715	3.775	-2.9383
-9.1106	-11.811	-15.042	-11.34	-12.866	-14.879	-14.708	-16.351	-13.973	-15.397	-20.936	-10.748	-17.997	-12.778	-13.312	-13.313	-10.226	-9.2765	-16.101	-14.734	-12.618	-14.227	-11.89	-16.689	-13.226	-13.076	-16.006	-14.32	-13.197	-8.7094	-17.306	-14.29	-14.623	-12.885	-11.468	-11.808	-17.933	-11.147	-15.461	-11.85	-13.254	-11.97	-16.404	-13.699	-13.735	-11.422	-12.939	-12.942	-13.299	-8.7242
-1.6827	-4.9126	1.6308	0.41522	-0.67845	-3.3128	-3.0254	-4.2692	-2.1152	-3.9093	-5.3883	-3.0364	-3.458	-5.4428	-4.0375	-1.985	-2.8019	-3.4026	-3.1932	0.82637	-3.3309	-1.9451	-4.1277	-3.1063	-1.2414	1.3542	-2.1034	-0.59963	-3.6784	-2.2769	-4.596	-6.2543	-7.4491	-0.15523	-2.0075	-4.3867	0.97025	1.5103	-2.83	-2.8973	-4.183	-3.4266	-3.9779	-3.2729	-4.7402	-5.8706	-8.72	-1.6413	-0.65317	-0.49394
-10.437	-6.3955	-13.157	-11.098	-11.617	-11.885	-10.152	-12.957	-13.772	-11.636	-9.3447	-8.7558	-10.583	-13.58	-13.175	-8.2075	-6.3376	-10.781	-6.8962	-6.44	-14.63	-14.62	-16.027	-13.463	-12.793	-12.216	-8.0395	-10.755	-2.028	-16.285	-6.8385	-10.227	-7.5341	-9.2996	-10.97	-9.7144	-10.053	-9.4032	-13.33	-8.8674	-10.585	-11.562	-12.241	-14.773	-10.538	-4.0926	-11.22	-11.256	-11.762	-8.0319
-6.542	-7.8311	-4.25	-10.034	-9.1591	-7.7213	-6.0569	-3.5439	-8.7256	-6.285	-7.606	-7.0001	-3.3102	-7.5088	-10.074	-7.912	-7.4369	-8.5407	-2.2022	-9.4985	-9.1728	-7.952	-3.3097	-10.009	-14.634	-8.5104	-7.837	-9.5161	-7.5949	-10.779	-4.6586	-3.2371	-9.2786	-7.9477	-9.5183	-8.7186	-9.3916	-5.1999	-7.3393	-8.4175	-10.019	-8.9449	-8.0364	-10.077	-12.827	-7.314	-9.4599	-10.719	-6.7654	-5.0565
-12.946	-11.124	-11.357	-10.893	-10.588	-15.651	-9.6045	-14.686	-15.076	-13.808	-17.324	-13.258	-13.145	-20.436	-18.532	-12.648	-16.475	-11.243	-13.982	-14.647	-13.246	-9.531	-13.913	-12.788	-14.475	-16.396	-16.477	-15.522	-19.054	-16.123	-14.249	-19.537	-17.808	-16.265	-15.85	-15.975	-17.658	-13.725	-13.573	-11.164	-11.944	-9.8064	-17.324	-18.537	-15.364	-12.744	-11.813	-13.484	-16.314	-13.223
-9.3159	-5.6698	-7.9679	-9.435	-5.1618	-13.131	-10.288	-10.358	-9.5525	-8.4523	-9.5692	-6.2649	-7.0478	-4.8363	-14.357	-9.8822	-7.5208	-6.0246	-8.6479	-7.4219	-10.341	-7.2622	-8.0942	-4.0455	-7.915	-11.714	-8.3459	-8.3756	-10.934	-4.4112	-6.8912	-11.009	-5.6053	-10.505	-9.786	-7.9458	-9.1943	-6.5571	-9.0534	-7.47	-14.669	-6.7368	-13.823	-6.7099	-10.84	-14.774	-6.0088	-2.5017	-8.2916	-6.0293
2.0928	-4.472	-2.7427	-3.3011	-5.8503	0.70316	-2.7162	-2.2189	-1.1903	-2.1797	-0.43661	-3.6987	-3.4389	0.46864	-4.7798	-0.019911	-0.64741	0.19954	-3.7213	2.9596	-0.20481	-3.7904	-2.2939	-3.005	-0.77535	0.42178	-4.228	-1.0762	1.7843	-1.4464	1.723	2.2875	-2.1595	-3.5296	0.84226	-2.7114	-5.0299	-1.849	-2.3027	-1.4623	-1.7421	2.3034	-2.4989	-0.79514	-0.11141	-0.87985	1.5261	0.15792	-1.0542	-3.2908
-6.7088	-3.8242	-9.5975	-13.874	-6.3699	-12.976	-10.501	-6.4318	-7.612	-9.7855	-13.275	-6.8381	-8.4946	-5.0262	-11.176	-3.546	-4.8469	-11.782	-12.515	-5.6099	-6.1804	-8.0232	-5.4324	-10.063	-10.324	-7.0549	-8.2588	-6.2496	-10.702	-9.5543	-8.8616	-12.161	-5.3878	-10.419	-2.4831	-2.6881	-9.128	-7.5505	-3.6418	-9.9672	-5.0344	-7.1489	-9.9915	-9.6637	-13.435	-9.6187	-14.426	-6.2369	-9.6331	-12.007
-3.2638	-0.83975	1.9639	1.8756	-0.48802	-2.1953	5.9535	4.3417	-1.0461	-2.5503	-0.47167	3.8955	0.87125	-5.7932	-2.7929	-0.1409	2.7388	2.6168	0.60212	-1.5602	-0.89969	-1.1846	-1.6926	4.1948	0.18524	1.8681	-2.0958	-5.8468	2.228	3.5344	-0.049731	-2.812	-0.69319	-0.59937	-3.3193	2.9781	4.9642	5.0038	-2.1592	0.16846	4.0171	-1.8702	0.92258	-1.634	0.99726	-0.28203	-0.5528	-2.9112	-3.964	3.7195
-0.63564	-2.8961	-1.6851	-4.2968	2.877	2.6813	0.96026	-4.035	-5.5814	-2.0084	-2.8714	0.92628	-6.3506	-1.9091	-2.6695	-10.105	-0.15368	-4.0655	-0.99611	-2.9605	-1.9394	-4.9643	-1.4879	-8.0517	-3.0864	-0.83244	0.34466	1.9256	-1.7715	-6.665	-2.2726	-1.1941	-1.4963	-2.7087	1.3954	3.2763	2.4369	-0.8045	-0.27343	-1.4151	-2.7248	-0.94314	-2.0201	-0.019157	5.6277	-1.8651	-0.3149	-0.44165	1.0728	-0.167
1.997	-4.313	-3.8359	-4.4421	2.3658	-1.3131	-1.0102	0.57143	2.1663	-0.72248	-4.6718	-6.6198	-3.5969	2.6968	-1.8769	-0.24865	-0.0017752	1.9034	-1.1171	-3.0429	-0.24103	-3.2532	-1.8167	-1.4826	2.003	-1.2465	-1.1544	-1.2415	-2.8201	-1.6401	2.7112	-1.5269	-1.3392	2.3942	-2.3516	-0.79906	0.4425	0.67624	-4.7424	-1.7562	3.9831	2.9718	-4.8762	-0.51513	-3.5865	-2.4085	1.0011	-10.674	-1.2522	-1.4048
-2.5205	-1.3417	3.4302	-0.25169	0.089544	4.8694	-3.4265	-2.5705	-1.368	-4.7491	-1.1661	0.090294	-0.5273	-4.9826	-1.5893	-2.5719	-0.91932	-5.5765	1.617	0.75499	-2.1001	1.5297	-2.821	-3.3485	-5.4357	-0.86599	-4.6709	1.4649	-0.58575	-0.42817	-2.102	-3.5043	-4.8605	1.5627	-0.29842	0.67883	0.27403	4.5692	0.46349	-1.3788	1.1878	-2.9941	0.15896	-2.9137	-4.4708	-3.273	-4.1207	-0.0018994	-0.69077	1.3591
-12.898	-12.43	-8.4788	-10.498	-11.303	-14.058	-10.401	-11.997	-9.5067	-15.003	-9.1066	-7.2076	-10.175	-17.092	-16.378	-11.21	-6.9637	-10.66	-8.8309	-15.092	-10.707	-15.663	-12.268	-12.184	-12.541	-13.246	-14.177	-11.168	-10.488	-8.9713	-8.8877	-15.018	-8.8755	-15.636	-13.912	-10.67	-10.505	-12.23	-11.08	-8.0196	-11.449	-9.4968	-12.824	-11.932	-12.79	-11.047	-13.634	-8.2367	-11.477	-14.04
-15.23	-13.588	-6.8388	-18.655	-15.513	-9.3607	-10.741	-12.09	-13.026	-14.161	-5.918	-12.255	-10.554	-14.63	-16.062	-14.28	-13.168	-11.995	-10.065	-6.9091	-13.568	-14.198	-12.394	-13.426	-9.6093	-17.532	-11.947	-15.625	-10.008	-15.415	-16.794	-15.413	-11.677	-11.557	-18.882	-9.9504	-10.286	-16.605	-15.179	-12.362	-14.243	-12.971	-13.996	-18.654	-7.4026	-10.331	-10.776	-11.755	-14.166	-14.698
0.16781	-1.1567	1.6069	0.82279	-0.32483	-0.57902	4.2208	4.246	0.513	-2.0182	0.089557	-2.7354	0.58181	-3.2886	-1.9646	-2.7515	5.582	2.4102	0.048274	-0.19468	1.2962	2.054	-0.69833	2.5163	1.878	0.62744	4.3728	2.553	-1.1545	2.5981	3.8582	0.32182	-1.0657	3.0376	1.9637	-0.41775	0.033645	2.7871	1.8149	7.9567	1.5771	2.2711	3.4414	8.6843	4.2254	-0.10553	1.7263	4.6184	1.6296	0.49913
-16.14	-16.455	-13.443	-12.935	-11.06	-14.282	-17.732	-12.541	-18.283	-9.0988	-11.915	-16.161	-13.267	-14.374	-16.985	-9.503	-12.127	-11.783	-12.065	-17.6	-12.942	-14.225	-13.805	-20.329	-10.953	-14.409	-14.222	-15.757	-13.464	-14.754	-11.552	-12.071	-10.822	-9.3052	-14.569	-16.138	-14.191	-14.012	-14.135	-13.489	-16.287	-13.215	-8.9445	-11.315	-14.989	-14.168	-11.291	-18.043	-8.0741	-14.529
-2.5073	-1.0992	-2.8387	4.5004	1.6112	2.4241	5.0027	1.0896	-0.45457	4.9523	3.4848	0.40314	7.7041	2.9119	-0.61839	0.41433	2.3916	0.90738	0.80833	2.3589	4.916	-0.86645	2.6719	-0.092632	0.38025	-0.875	2.8234	3.8255	4.4358	0.37303	0.70892	0.70508	1.5531	0.60219	5.1274	3.541	0.010553	-1.0519	1.7584	7.4587	1.2682	1.1781	0.42914	0.29909	-3.2707	5.3864	1.9446	5.3565	2.4054	4.472
2.1972	0.6761	-2.0005	-5.8048	3.6498	-1.7535	1.582	-2.4549	0.91923	4.5232	-1.784	-2.2821	4.0847	-2.9226	3.958	1.5847	2.2314	1.3801	-0.18366	2.8182	-2.8288	3.1658	2.6232	0.59542	2.219	4.2769	6.2609	2.3343	1.6766	0.81195	1.3678	3.6783	-0.69194	2.563	-2.0539	-1.4218	4.7106	3.4559	7.8006	0.54757	2.0582	-3.1374	0.65832	1.7321	8.0451	2.6269	2.4672	0.93287	-1.4268	4.6337
-8.2513	-10.617	-14.488	-13.176	-8.694	-9.5263	-12.477	-14.056	-9.4482	-5.44	-12.832	-12.31	-20.118	-8.6827	-13.618	-12.516	-10.049	-11.441	-9.2538	-9.277	-9.129	-10.828	-7.4362	-13.477	-8.8556	-9.5573	-13.436	-13.583	-10.723	-11.564	-14.522	-15.181	-12.071	-11.908	-11.609	-14.777	-11.645	-9.7632	-13.706	-15.202	-10.488	-12.112	-15.845	-16.701	-11.809	-16.966	-13.798	-9.5799	-9.9995	-8.2865
5.995	-0.8226	0.97643	0.07233	0.33259	5.899	0.88245	1.0101	4.7594	3.2163	2.7177	-0.8089	2.3092	3.9394	7.0564	5.0314	2.6935	2.8437	-3.0541	5.0685	1.9522	6.0814	1.8209	4.5003	0.39176	5.3733	-0.41925	3.4958	3.5142	3.1997	1.773	2.274	-2.2635	1.7262	3.2389	3.6481	-1.0739	2.7816	3.7828	2.6645	3.6207	2.5638	1.5126	1.3292	4.0464	2.3631	-1.8119	5.4303	5.369	0.91543
-2.373	-1.5837	-5.3465	-5.4955	-5.4606	-1.8775	-5.266	-1.0118	-0.92758	0.017172	-4.6223	-2.6458	-6.8428	-5.2399	-3.4478	-8.372	-2.9859	-0.70517	-3.1754	-7.3963	-3.9589	1.8796	-2.6927	0.74083	-2.3143	-5.0376	-0.98616	-2.4623	-9.1564	-3.6885	-4.1477	-0.42839	-5.5703	-4.2452	-4.0403	-3.42	-3.6391	-8.544	-3.7044	-12.664	-5.2975	-0.32722	-3.5548	-2.2667	-4.7819	-7.055	-2.4939	-2.874	-0.92384	-1.6134
-0.02961	1.3054	-2.8953	1.8836	-6.3842	-0.56046	-2.0444	-1.0556	-3.5469	-0.33463	-2.7205	-3.1603	-0.81915	0.24987	-3.1005	-1.1304	-3.0511	-6.0863	-1.8067	3.3442	-2.0688	-1.0495	-1.2244	-4.4336	-2.7293	-3.2842	-3.3664	-3.3195	-1.7393	0.96025	-0.23796	-2.453	-5.3494	-3.2159	-0.75433	-2.468	-5.1714	-4.5701	-6.6818	-1.3293	-3.5274	-3.0197	0.8462	-3.1685	-1.6989	-3.3433	0.2156	-2.3968	-1.8061	-1.8769
6.5543	1.2943	3.113	6.2887	5.0152	5.5121	3.8329	7.7838	2.9872	-1.2686	0.6836	3.544	-0.60317	2.7363	1.3809	9.0267	4.8959	5.4818	3.9168	2.8208	0.2734	3.7557	-1.0432	3.8647	0.76899	1.4641	1.3406	6.1688	3.0259	4.5281	0.21873	10.509	5.9291	-2.2648	2.0522	2.0434	5.3493	3.4328	2.8989	2.4647	3.8006	1.3798	3.9563	4.5486	3.7503	3.9311	5.5243	0.58952	4.7455	2.8202
0.053107	-3.7032	-4.9647	0.63323	0.53234	6.4221	-2.0534	-1.3432	-1.6736	2.6411	-0.28334	2.3739	0.50604	-0.35169	-4.5584	-0.59603	-4.7656	-1.7051	-3.8124	-0.64213	-0.26084	1.2911	-5.5455	2.2055	0.40269	-2.4297	0.12785	-1.3672	-4.5143	-0.69485	1.4035	0.84959	-1.2267	1.4701	-1.9531	-3.6833	2.6079	-2.482	-2.4492	2.7235	-0.30733	-1.7629	-1.0597	-0.21964	0.0020862	-2.613	1.0182	1.9791	-0.23364	-2.7116
-10.145	-15.513	-14.817	-11.942	-9.9773	-15.311	-15.068	-9.7455	-11.267	-10.108	-10.732	-13.283	-19.207	-11.353	-17.468	-13.816	-11.178	-14.905	-11.839	-11.107	-13.676	-14.103	-16.318	-16.09	-12.208	-9.09	-9.6487	-13.34	-8.5642	-10.998	-13.731	-16.728	-8.3373	-10.018	-16.18	-9.8633	-15.53	-12.641	-12.496	-12.8	-11.212	-12.605	-12.442	-9.6961	-12.507	-13.85	-12.819	-12.746	-13.602	-9.2394
-0.11186	0.089067	-0.75499	-0.51537	0.97327	0.58117	1.0533	0.37001	-2.5233	6.353	1.002	-1.9252	-0.87224	0.34475	-6.4108	-2.225	-5.5227	-1.6874	4.1685	1.0263	0.068943	0.017518	-0.90287	-4.9373	-2.2949	0.88856	0.59664	-0.27358	-2.0707	0.7299	1.931	5.0811	1.3559	3.3912	-0.78072	4.849	-0.53831	2.3814	0.71467	-0.71407	-0.92998	0.87692	4.9544	1.0353	2.8581	1.1499	-4.29	-3.2388	-5.4533	5.5313
-4.1027	-1.9502	1.2115	-3.9441	-1.6304	-2.2904	-1.5517	-3.2103	-3.9892	2.9394	-0.74443	0.91194	-5.4641	1.8187	1.9679	0.085866	-0.72819	3.0897	-1.8281	-1.1211	0.53387	-5.3516	-0.30791	0.91612	0.15815	-2.6811	0.10364	-4.4292	3.019	-1.7117	-2.3489	2.0472	0.5072	1.2937	1.2894	0.14536	-0.7835	0.30947	-2.7861	0.0057176	2.3854	-3.0462	1.1399	0.81378	-4.0237	-0.16303	-1.3658	1.7586	-1.534	-2.1792
-2.5475	0.095611	1.4845	-0.93427	-1.2667	-2.8842	4.4169	-2.6802	1.3944	-2.7537	-1.8957	-3.0656	1.5621	-2.4378	-2.4454	-2.7666	-1.7982	-4.0791	-1.8059	-3.0173	2.4687	-5.1925	-0.65996	-1.3752	1.7979	-2.9595	-3.3549	-0.5027	-2.9319	0.7131	0.4091	-7.5032	1.2121	-2.577	-2.7502	-5.355	-1.2148	-3.079	1.3785	-2.0517	-3.9455	1.0849	-0.96604	0.66	-2.9415	3.2866	-2.8255	-0.0076217	-7.272	-3.6841
-8.5434	-9.9395	-13.284	-12.151	-17.749	-12.709	-14.706	-13.405	-8.5306	-14.848	-9.696	-11.326	-15.64	-9.483	-11.184	-14.066	-10.055	-17.571	-16.303	-10.766	-9.1821	-15.466	-13.237	-11.787	-8.2465	-14.124	-9.9215	-18.711	-12.529	-14.591	-15.64	-11.831	-10.11	-17.132	-11.654	-15.565	-13.217	-10.708	-14.901	-13.149	-11.303	-12.617	-11.136	-8.6549	-13.206	-10.504	-15.107	-12.272	-16.427	-15.311
0.31343	4.44	3.0385	-2.0583	-2.9405	3.4772	0.23902	-3.0519	-3.0731	2.9055	-2.2451	-2.9833	-0.56376	1.7436	1.2318	-0.85049	0.61633	1.8067	0.77784	-0.075978	-0.19603	2.0583	-0.3364	0.54535	6.9491	1.821	-2.1449	0.19527	-1.8902	2.8247	-2.2866	-0.42381	1.0184	-2.6392	-2.9811	-2.018	-4.3882	-5.7855	1.4463	-1.7528	1.4238	-0.78069	-5.8139	2.7463	-2.2975	-1.511	-0.71656	1.9844	-4.4729	0.19785
-0.075932	-3.5507	1.4066	3.4429	1.2453	0.66179	4.2447	3.5794	2.0946	6.2898	3.6899	0.59842	4.0167	7.6137	5.6565	5.7438	4.8562	0.11603	4.2457	1.107	-1.7675	3.5038	3.0295	-0.83645	0.67356	2.6432	4.3456	-3.2189	1.5736	3.2384	4.0088	7.0556	-0.86113	9.1668	4.4167	-0.072474	3.4495	6.9043	-0.012435	0.80995	-0.91261	3.6348	4.3086	3.4553	3.6723	5.422	2.4687	1.5112	3.3445	-0.74533
-5.4156	-4.9041	-2.3537	-4.3809	-5.4356	-2.646	-3.6252	-5.3419	-3.1849	-3.0336	-3.8757	-6.2432	1.38	-4.9283	-5.4716	-4.7509	-2.9341	-2.887	-3.1651	-4.9526	-1.9649	1.4212	-8.4847	-4.6485	-3.7621	-7.0646	-0.54507	-0.91257	-5.1057	-3.5433	-2.5508	-4.2172	-6.091	-5.5485	-3.7524	-4.9204	-4.7624	-3.9675	-0.67248	-3.2148	-0.6291	-7.93	-2.8143	-3.3132	-3.5309	-4.3354	-2.7949	-4.7547	-7.3428	-6.2231
-4.3651	-7.3533	-5.4691	0.01926	-0.37019	-6.8178	-3.5586	-7.2856	-4.1444	-2.4574	-4.8157	0.75895	-6.7033	-3.8383	-2.5937	-0.073099	1.6095	-8.0916	-2.6084	0.18285	-1.4758	-3.4684	-6.063	-2.1361	-1.3293	-1.3599	-4.0802	-5.2299	-3.2927	0.25512	-5.9065	1.7068	-5.2968	-4.7404	-4.4052	-5.0438	-3.8143	-9.1428	-6.1775	-1.495	-5.8993	-6.6679	-2.7112	-5.1472	-5.8068	-2.617	-3.6795	-8.7975	-3.2701	-0.82164
-0.46547	3.0523	2.4446	-0.36004	1.2346	2.0288	-2.1639	0.83606	-3.4006	-2.1039	5.9221	2.6734	-2.8716	0.27266	-0.034769	-2.7242	2.4479	-5.8644	4.1916	4.256	4.092	2.5786	-1.513	-2.3426	-0.54859	-0.48108	-1.6263	4.5344	0.44718	1.1481	2.9674	-2.2195	-1.6256	-2.228	4.6326	-1.9493	3.5186	-0.19648	2.8481	0.91955	5.9861	0.29615	3.8915	2.1885	4.4804	-2.1896	-2.3414	-0.84414	0.76738	4.1055
-3.292	-10.337	-4.0617	-10.562	-1.4751	-4.9205	-8.04	-3.8798	-8.0769	-1.958	-5.4544	-3.4235	-3.0979	-3.8238	-4.7268	-4.0367	-11.522	-9.5103	-4.4029	-1.9215	-4.1719	-5.7854	-4.1106	-5.4288	-2.7549	-9.093	-5.169	-4.6129	-6.3055	-5.9917	-7.2926	-5.9071	-5.0618	-2.1026	-10.209	-8.0417	-4.2907	-8.4012	-2.887	-10.38	-4.7494	-7.1716	-5.6522	-9.4262	-4.5898	-2.3154	-8.944	-8.1524	-6.6624	-6.2478
4.2876	1.0189	0.71032	1.9798	-1.0229	1.048	-0.61506	0.10422	1.958	-2.6724	-1.1155	-4.3514	4.5333	-6.1952	-0.55293	-6.1181	-0.96497	-1.3892	4.2165	4.0976	-1.5724	-1.4274	-3.9131	-0.059457	0.54195	0.25088	1.1713	2.6717	-0.89663	-3.1576	-3.1621	0.67098	-2.9541	0.42926	4.5519	-0.30955	-2.2231	-3.6326	-7.5281	0.3135	5.458	0.80324	0.45726	0.17309	-1.3143	-3.2293	0.81754	-2.3607	-1.6393	-0.57125
3.2187	5.8422	0.46698	2.0991	0.56858	-2.6359	2.953	0.026107	0.82483	1.0828	0.085878	1.8421	-1.4175	1.5547	1.9739	0.78511	0.13782	1.7016	-4.5758	-0.31591	-0.81012	3.4089	1.6712	-1.756	-1.2501	-1.371	1.6518	-0.46344	-4.2752	1.4993	1.1308	-0.09054	1.5768	0.96179	-0.34937	2.9667	0.64191	2.1555	-1.47	-2.4981	3.2715	-5.8518	0.05431	2.4806	1.8652	5.0402	3.0162	6.8348	-0.11487	1.9023
11.942	9.4022	4.996	10.653	8.4209	2.4161	4.9818	11.385	10.381	5.9299	6.651	5.0132	1.5138	1.3502	8.2498	7.1544	10.354	7.2189	9.7008	6.8757	3.6148	3.4915	2.9533	4.8563	4.275	10.379	5.265	8.1959	6.3174	9.7392	1.9621	11.104	6.7896	13.326	10.255	9.3036	8.5809	3.3045	8.5982	9.69	4.7614	6.715	0.6467	5.7418	3.6437	10.856	8.0952	4.7176	9.715	10.055
1.3376	-0.51428	-0.041807	-1.7999	-6.0789	-1.9564	-0.50921	3.3048	-4.3529	-2.2453	-3.3697	-0.75169	-1.3687	-3.2277	3.3388	1.0992	-1.5229	1.4039	-0.26626	-0.84478	-2.348	-3.8106	2.8429	0.12503	0.66089	0.96925	0.48359	0.83536	-4.0421	5.3221	3.3648	1.0293	-1.1591	4.2599	1.5425	-3.2405	1.4169	0.96606	-2.5105	-0.83054	-0.42965	0.28333	-1.7737	4.8812	1.8636	0.076245	1.1463	0.10548	-0.073478	-5.065
-1.5395	-4.3897	-1.9113	-5.9156	1.2935	-6.1503	-2.205	-6.1875	-3.9335	-2.6721	-1.5481	-0.92054	-2.9887	-4.3083	-5.0516	-1.4859	-4.112	-2.4147	-1.2316	-4.0236	-3.6541	-3.2817	-2.0763	-5.782	-6.8733	-1.95	-5.4472	-3.2537	-2.0007	-3.1357	-0.50193	-5.8413	0.45863	-2.3773	0.33335	-4.8601	-3.3062	-0.24649	-0.85762	-3.7338	-2.4455	-3.9302	-4.6129	-4.1658	-2.2515	-2.7723	-3.1141	0.61898	-0.19363	-6.5235
-22.332	-22.93	-23.923	-19.487	-16.459	-19.193	-18.938	-25.206	-17.646	-21.16	-19.967	-17.9	-22.493	-20.388	-22.481	-20.969	-23.992	-17.605	-19.445	-18.623	-22.784	-22.223	-23.285	-21.568	-24.513	-22.89	-21.939	-21.929	-22.504	-19.543	-23.25	-24.684	-25.631	-24.094	-24.046	-16.555	-20.671	-15.968	-19.912	-23.727	-17.972	-16.16	-22.701	-21.009	-20.979	-21.17	-23.23	-17.468	-25.871	-22.645
-7.9392	-1.0205	-2.2498	-1.3856	-2.2598	0.49703	-2.8036	-2.0677	-0.0095058	-2.6452	-1.8756	-8.2138	-2.3384	-0.94961	0.50503	-4.5937	-1.9882	-4.9562	0.20691	-4.2558	-1.9912	-3.3276	-9.462	-0.69022	-4.6598	-1.981	-1.43	0.48696	-2.0702	-4.509	-1.9462	-5.5939	-1.8548	-4.8655	1.0876	-5.0259	-2.4915	-5.9521	-2.8011	-2.6318	0.72829	-3.6309	-6.7199	-8.3781	-3.0688	-6.1927	-4.0272	0.23196	-2.0991	-4.496
-14.157	-12.907	-17.518	-18.05	-18.38	-14.891	-19.299	-15.895	-15.872	-10.776	-10.711	-14.641	-16.59	-14.316	-16.14	-11.587	-14.47	-11.539	-15.096	-10.023	-12.987	-11.51	-17.019	-14.138	-13.894	-13.273	-14.675	-18.326	-17.138	-16.816	-13.91	-10.679	-17.128	-14.052	-17.393	-13.818	-11.408	-17.92	-13.788	-15.365	-17.252	-12.88	-13.179	-24.093	-15.476	-13.576	-14.368	-15.061	-6.9477	-18.713
-27.651	-22.965	-21.862	-22.443	-22.844	-27.487	-23.804	-22.152	-28.638	-17.439	-22.166	-23.633	-22.493	-19.302	-24.198	-25.962	-22.247	-20.307	-23.085	-22.622	-26.696	-19	-24.301	-18.658	-24.895	-23.643	-18.174	-26.512	-20.179	-21.098	-22.653	-18.644	-25.128	-24.313	-27.942	-24.039	-18.107	-21.241	-21.708	-23.151	-20.162	-16.978	-18.088	-19.728	-22.196	-22.439	-23.67	-17.888	-23.166	-18.164
-8.0146	0.23708	-5.8354	-4.4706	-6.2237	-9.3349	-4.9261	-6.4723	-8.7667	-8.5119	-8.2276	-5.1855	-7.6854	-7.6149	-9.2686	-5.8307	-5.4761	-4.3016	-4.8844	-5.3314	-6.2984	-4.9675	-4.3974	-5.763	-8.6798	-8.118	-6.5412	-8.6231	-4.9377	-6.2143	-3.5306	-5.2401	-4.5227	-8.1351	-10.588	-4.1375	-5.1035	-3.7953	-4.7018	-5.5125	-8.8943	-7.3928	-8.6559	-6.9742	-5.9526	-7.3744	-3.898	-3.2026	-3.9666	1.7456
-22.652	-21.742	-22.086	-21.569	-24.406	-23.585	-18.426	-19.015	-19.314	-24.481	-23.005	-21.202	-21.042	-24.106	-26.257	-21.816	-21.983	-24.049	-17.178	-23.043	-24.13	-20.536	-25.63	-19.271	-22.957	-27.214	-21.505	-22.132	-21.192	-21.662	-18.5	-22.405	-24.137	-19.916	-23.48	-18.363	-23.445	-17.297	-19.742	-23.247	-19.814	-24.804	-24.567	-20.167	-24.414	-22.131	-20.794	-21.922	-27.726	-23.667
-0.97462	-1.0609	-0.059787	-3.6722	-3.3257	2.338	-2.4134	-1.1633	5.1148	-1.9586	-3.1735	3.8777	-4.5764	2.6359	-5.0652	2.2544	2.0796	0.4431	-2.0561	0.94037	0.63976	1.95	-0.42255	2.3856	-3.3609	-5.1202	0.35485	-4.4302	1.4545	-1.9586	-0.14787	2.3441	1.6006	-0.79456	-0.062891	4.0504	2.45	-1.4953	-0.84246	1.9477	-1.7338	0.27403	1.072	-0.96923	-5.09	-5.6503	-3.3081	-6.105	1.5368	-1.4658
0.72474	-2.079	-0.38899	3.6647	5.1899	-0.20019	0.57724	1.3332	5.1566	4.0753	0.54922	1.7056	-0.39043	0.34476	3.857	1.0582	-0.39075	2.3048	4.0104	2.1928	2.9052	1.4124	-1.033	-4.2011	5.5936	-0.26863	4.5389	1.4854	4.5897	2.0746	2.9736	-4.5138	4.3188	1.5691	0.18711	-0.87058	3.1209	0.47118	5.3549	-0.80693	-2.1853	2.6776	0.50071	-3.4841	0.14657	4.166	3.3906	4.8741	0.9839	3.8789
-3.5918	-1.6526	2.9387	-2.9732	-2.8016	2.5573	1.8291	-4.3669	-0.13894	-3.8851	-0.268	-1.541	-4.4127	-3.149	-3.5337	-0.82697	-2.3917	0.20349	-4.6175	0.42569	0.13905	-2.9357	0.51468	-2.1874	-2.7999	-0.88683	0.96171	1.5585	0.46652	0.40361	-2.6236	-5.7293	0.0326	-3.9782	-4.7104	0.9487	-4.8267	-0.11836	-3.7893	0.27033	-4.3722	1.5088	-0.45066	-2.9008	0.89742	-2.6563	-2.9109	0.20649	-1.5388	-0.70189
-20.985	-23.751	-16.833	-23.682	-16.886	-20.962	-18.088	-22.207	-19.93	-20.632	-23.058	-22.366	-24.115	-20.776	-23.656	-23.263	-23.28	-26.126	-20.189	-17.959	-17.204	-19.461	-24.371	-26.104	-18.355	-17.144	-23.254	-25.681	-23.174	-25.128	-18.822	-26.278	-24.787	-20.822	-25.73	-17.109	-24.047	-21.652	-21.158	-21.503	-21.57	-22.355	-20.068	-24.332	-23.022	-21.236	-22.502	-22.812	-18.466	-22.629
-3.6919	-0.71227	1.4304	-2.4629	-4.027	-7.5369	0.5528	-2.0307	-2.3519	-4.4752	-1.9986	-4.9264	-4.3856	-0.2657	-2.7485	-0.28094	1.1099	0.69667	-5.8935	-7.1579	-2.046	1.8957	-5.1025	-2.4209	-0.1055	-6.1718	2.1274	3.6541	-2.044	-5.3072	1.2675	-5.2446	4.6699	-1.6296	-2.8434	-5.617	0.97322	-0.60606	-1.5391	-0.74974	-3.9521	-5.3809	-7.3473	-2.4024	-4.9447	2.3845	2.5417	-0.40715	-2.6926	0.10837
-0.035956	-1.0395	-1.6713	-5.5517	-2.6986	5.6151	-1.1343	-5.6256	-1.2561	-0.28152	-4.9428	-3.6076	-4.2325	-4.9816	-4.0545	-1.4684	-1.143	-3.6706	-4.0261	-2.3324	-1.1171	-5.3356	-5.5782	-0.90621	-3.1508	-4.5697	-0.32418	-2.1179	-5.8708	-2.5965	0.99117	-3.0994	-2.1004	-0.17318	0.67822	-0.43245	-0.5427	-2.7733	-4.8431	-1.4186	-1.3148	-1.7255	-4.0512	-3.2752	-1.9285	1.0845	-5.768	-2.4007	-3.5339	2.933
-3.6162	-2.1056	-4.7808	-2.4341	-3.2765	-1.3472	-1.8148	-7.0547	-6.0931	-5.0511	-4.6068	-2.9587	0.59275	-9.69	0.3788	-5.0378	-6.0324	-3.9377	-4.0596	-2.8286	-3.3995	-6.8483	-5.4498	-1.7938	-2.7704	-2.9527	-1.8205	-4.5979	-3.1412	-5.1959	-5.2896	2.6799	-1.1993	-4.3754	-1.7429	-5.0132	-5.3166	-8.1386	-1.3175	-4.2471	-2.7205	-2.0711	-4.1862	1.5709	-1.9456	-0.97527	-0.35961	-6.4498	-1.6841	-4.2381
-1.4416	-5.0107	-6.2068	3.0812	-0.71785	0.20283	-0.76904	-5.0456	-5.4929	-4.1548	-2.5009	-5.0186	0.64505	-2.7629	-3.5476	-2.7434	-1.1228	-4.512	-1.0681	-1.1429	-2.3918	0.96936	-1.2588	-0.31263	0.20032	0.73171	-7.5374	3.9152	0.70655	0.029132	-2.4884	5.5666	-1.1441	-2.7239	-1.3432	2.2509	-4.8046	-5.0302	0.81319	-4.0621	-0.83077	-2.1123	-0.44063	-0.60833	0.68007	1.1278	-0.61354	-3.5699	-1.8395	-1.6119
-10.126	-6.5281	-10.855	-6.9397	-6.4122	-12.714	-10.929	-13.823	-4.569	-10.717	-11.833	-15.612	-10.562	-9.3082	-12.405	-13.85	-10.367	-12.825	-12.378	-11.516	-13.873	-12.785	-13.779	-11.405	-10.114	-8.8462	-14.634	-14.275	-11.508	-10.569	-13.067	-10.755	-8.534	-11.082	-14.448	-11.278	-9.9424	-10.78	-11.72	-14.006	-7.3261	-13.732	-7.2911	-10.7	-11.865	-9.1087	-15.631	-13.384	-14.264	-13.685
-4.0204	1.2131	-2.3509	-1.8762	-1.4898	-1.1863	-3.1768	-0.01698	-3.1486	2.8764	-2.3694	2.1761	-1.2766	-1.6693	2.4757	-3.1077	-1.3242	3.0333	0.90416	3.3134	-2.5913	-6.3038	-2.9228	4.6417	0.56616	0.7888	1.4842	0.98501	-7.2829	-1.5285	-2.5247	4.1291	0.053704	-1.8959	2.9379	0.41337	1.5963	1.0324	-3.3137	-3.569	-3.611	2.0972	-1.4316	4.8508	0.8279	0.82354	1.7433	-0.94922	-1.7873	-3.1165
5.7955	5.3814	-1.8769	3.1484	0.3753	9.6649	1.0951	-2.3327	5.8845	2.9125	5.6678	4.6	-0.72771	2.2759	1.9779	-1.576	0.6411	-0.27844	4.3665	0.63391	0.85029	-4.8854	2.4479	6.9503	1.9278	2.3776	5.535	0.83534	4.1308	3.9875	5.8457	2.3131	2.9411	1.8128	2.1222	2.2132	10.112	4.2897	-5.082	-3.2748	3.5661	1.0894	3.3193	-2.9109	3.655	3.6631	-0.96665	3.835	5.7515	2.888
-8.9086	-7.8511	-9.1664	-16.625	-9.4876	-8.0249	-10.517	-9.1545	-7.562	-7.8447	-11.621	-8.9315	-10.657	-12.002	-14.449	-12.2	-9.8288	-7.7839	-11.177	-11.541	-9.7373	-8.228	-11.106	-16.412	-10.422	-12.303	-9.7786	-13.435	-13.015	-14.39	-10.746	-12.229	-10.69	-9.1569	-11.222	-11.034	-9.9719	-11.916	-15.038	-5.7049	-14.851	-9.0656	-7.926	-8.1908	-11.346	-12.557	-8.5357	-8.168	-11.801	-11.238
3.1016	7.5097	-1.767	6.509	1.5777	4.5232	4.1064	1.9025	0.34163	-0.57308	5.7192	-3.3795	6.5283	0.33671	-0.03635	-0.44905	3.8927	3.0313	-0.38676	-2.0331	0.15194	6.8984	-3.7009	-0.010234	0.037569	4.2059	0.70439	-2.7101	-0.83903	-1.9187	5.1555	4.0931	-3.3175	3.0345	1.3283	-0.1493	7.2998	5.2142	0.1579	6.0844	3.1242	2.1301	-0.90604	0.73698	2.0035	4.7434	1.2886	1.6682	4.8883	0.64946
-0.21711	-1.9414	-6.764	-3.7831	-4.9168	-3.2434	-3.0823	-3.1348	-7.7191	-0.87284	-2.5436	-6.361	-4.67	-2.6716	-6.9088	-3.3632	-4.9409	-6.2183	-3.1794	-7.1206	-1.9163	-8.6983	-9.3363	-3.8406	-5.0195	-4.81	-3.2582	-0.084141	-3.6034	-9.1021	-0.082487	-9.1011	-5.0572	-5.0403	-3.6714	-12.282	-8.0969	-4.8507	-5.7109	-3.9651	-6.383	-5.7014	0.37548	-7.8313	-3.4987	-3.4277	-8.2323	-6.0091	-4.5304	-2.1655
-1.6901	1.8046	-0.17589	-4.2489	0.39506	2.4782	-4.9111	0.9836	-8.0592	-0.27213	0.18853	4.6975	2.49	0.069648	-4.2307	-1.0658	-3.5611	-5.7291	-2.3989	-2.8683	-1.0163	-2.599	-2.1766	-1.3895	-2.091	-2.2029	-1.302	1.9848	-2.9234	-0.25916	0.68415	-1.0718	1.2635	0.10659	-1.1165	0.34217	-6.073	1.4724	-1.7761	1.2891	4.2758	-3.7703	-1.5718	0.75654	3.4007	-2.2573	-1.337	0.23594	-4.4239	-6.6183
-5.849	-2.7593	-1.6645	-5.8536	-5.4309	-2.4967	-4.8205	-6.0325	-6.3404	-9.842	-3.3586	-9.6822	-7.8875	-7.5566	-6.5495	-3.7761	-6.7866	-5.2366	-6.3676	-4.4573	-7.9489	-2.3046	-3.5897	-0.26675	-3.816	-0.28523	-3.769	-2.8533	-4.1556	-4.1547	-3.612	-6.6668	-2.9205	-6.8883	-3.5389	0.050059	-9.2559	-5.0905	-6.7702	-10.38	-7.5455	-6.1645	-6.7554	-7.4394	-3.6111	-5.5469	-2.3875	-7.5632	-8.6162	-9.0658
-12.514	-13.706	-7.1683	-10.895	-10.494	-11.407	-7.7185	-10.595	-9.4823	-10.897	-12.172	-15.419	-12.041	-13.081	-13.411	-10.662	-12.886	-10.686	-11.313	-12.692	-9.1662	-14.394	-13.943	-10.232	-9.1548	-9.323	-10.658	-14.416	-13.177	-11.953	-13.007	-7.8056	-8.4009	-8.0663	-14.123	-8.0317	-11.385	-8.57	-11.079	-7.4954	-11.716	-13.602	-10.979	-9.3336	-10.655	-10.607	-9.8618	-13.948	-9.5679	-10.893
-2.6587	-1.5706	-5.0213	-2.9884	-0.39983	-1.495	4.2767	-0.97982	-2.1626	-6.3262	-2.2673	-0.61687	0.44521	-6.134	-5.1597	-1.0495	-1.8124	-0.51605	-1.543	0.6428	-5.6905	2.5401	3.4247	-2.4855	-0.051695	-0.19654	-3.2379	-3.3777	-1.589	-3.7208	-2.2245	-4.3788	-0.056401	-0.23645	1.2145	-1.8184	0.55303	-7.3747	-5.871	-2.2927	-3.4916	-4.5894	0.45468	-5.7901	-0.5406	1.1091	-0.11179	-2.7877	-0.83078	2.6153
-11.492	-12.63	-14.409	-10.352	-13.493	-12.16	-15.081	-14.123	-12.212	-11.537	-12.266	-13.91	-12.849	-9.3215	-13.195	-12.231	-19.493	-12.724	-14.452	-12.995	-8.8532	-9.6173	-13.167	-13.083	-15.826	-10.123	-12.932	-13.425	-8.7004	-13.492	-10.233	-15.778	-14.285	-12.492	-10.59	-8.0028	-11.98	-9.7063	-7.9922	-9.9593	-12.331	-10.633	-13.506	-12.111	-9.5261	-16.714	-16.431	-12.502	-14.207	-13.087
-16.769	-10.124	-13.004	-16.612	-14.411	-15.63	-14.733	-10.887	-9.1627	-12.453	-12.125	-7.296	-12.001	-14.086	-12.163	-12.26	-18.712	-6.9826	-12.405	-8.86	-11.936	-15.205	-12.247	-17.048	-16.779	-13.886	-6.6554	-11.447	-10.557	-10.993	-11.469	-14.31	-14.849	-15.141	-13.628	-13.219	-15.219	-13.504	-13.878	-15.648	-14.821	-10.314	-12.964	-14.411	-13.785	-8.6854	-13.495	-11.885	-14.482	-15.065
-4.003	-5.7639	-5.6062	-7.2712	-4.5293	-5.8112	-8.4729	-8.0885	-8.812	-6.2105	-11.49	-6.7894	-8.6124	-8.3386	-6.2806	-9.9262	-7.3112	-7.9646	-5.0876	-10.132	-6.1274	-8.6887	-7.3298	-7.9397	-9.5349	-8.2633	-8.0253	-3.8076	-4.7982	-6.9959	-6.9823	-4.0023	-5.915	-4.805	-9.5628	-8.4761	-8.9145	-9.711	-6.5385	-6.4765	-10.088	-8.3333	-7.2065	-9.4802	-5.1779	-9.0486	-8.221	-6.9903	-3.668	-4.4293
6.3645	10.893	1.7321	9.0989	0.71385	1.1169	3.9187	5.6031	5.4645	3.2393	4.4068	5.5433	0.97119	1.9462	-1.8484	3.6187	0.9679	3.578	5.7871	1.5389	3.241	4.5983	7.5283	-0.59641	2.8986	-0.19073	4.0383	6.065	4.9399	0.30172	6.2934	-0.13751	5.5995	6.4534	3.1252	6.7499	2.4894	0.47168	3.2576	3.8365	7.0271	3.6534	3.8987	6.6961	7.1621	0.92631	2.3412	7.3837	4.4565	6.1153
0.28507	1.0358	-2.9064	-0.92835	-3.7998	0.64008	8.0399	-0.53067	-0.75948	-0.15368	-0.53096	-2.1005	-0.0035064	-0.45274	-6.7401	0.33835	-5.6541	-0.15578	-0.83399	-0.13834	0.065223	-3.8263	-4.1836	-0.81117	-6.5846	-1.9016	-0.44054	-4.563	-0.55037	-6.2695	-2.6915	-1.2324	0.35083	-1.5271	1.9299	-0.08167	-3.2714	-0.17007	0.32592	-0.12353	-1.0906	-2.6161	-1.5495	-0.46032	-4.1822	2.9718	-0.62922	2.4646	-2.3029	3.5907
4.675	5.9645	1.5757	1.775	1.8372	3.3884	-1.0824	6.2693	-0.8464	1.9027	2.8247	4.834	6.8	5.7257	1.7503	0.95395	6.719	1.4373	3.3103	4.1648	9.1841	0.99394	8.3917	3.9712	3.6266	0.14697	1.1293	8.7389	1.6908	3.5137	2.8398	6.2143	2.2742	2.8332	6.1541	6.9678	2.673	3.4329	0.35646	-0.66779	2.7541	2.9508	1.0885	2.8961	-1.5777	1.3843	6.2062	7.3399	0.28976	1.1051
-6.461	-6.0133	-5.661	-10.408	-6.5898	-7.3717	-9.5196	-3.4004	-3.9314	-9.0415	-9.3976	-7.6755	-7.3979	-7.381	-8.621	-10.681	-7.1816	-5.9304	-7.996	-6.6114	-7.6949	-5.1857	-7.5159	-10.785	-10.285	-13.723	-7.0626	-9.1259	-11.17	-3.2491	-8.593	-7.3212	-10.543	-7.8508	-6.9092	-6.2836	-5.0271	-5.9849	-3.1866	-4.8835	-12.388	-4.1182	-5.0692	-3.6271	-10.764	-6.5259	-6.5735	-10.984	-8.5378	-6.4871
0.63503	-0.83095	-1.5093	-3.1968	0.53996	-3.2095	-3.0063	0.59732	-0.37599	-1.1951	-3.2107	-5.6515	5.5152	-3.3904	-6.3848	-2.2267	-4.4505	-3.1461	-7.2862	-1.1903	-3.8692	-0.40349	-4.4192	-3.6874	-0.23956	2.1131	-3.4151	-0.4138	-2.3796	0.039322	-3.3789	-2.76	-5.1379	-4.5974	1.3333	-2.9381	-0.68594	0.95697	-1.1069	-2.6614	1.8903	-2.8083	-3.6246	-5.6214	-2.4783	-1.7792	-3.9595	-1.3469	-0.99751	-3.7205
-12.797	-16.257	-11.936	-18.127	-14.386	-19.129	-13.848	-13.067	-16.033	-13.096	-16.197	-11.462	-11.755	-16.748	-9.9145	-14.193	-18.048	-14.388	-18.439	-21.919	-12.692	-17.014	-14.089	-11.794	-15.648	-8.8354	-11.742	-18.865	-14.242	-18.713	-11.193	-11.471	-15.641	-15.463	-15.985	-13.268	-15.954	-11.512	-16.181	-11.903	-15.833	-13.813	-14.876	-15.921	-14.959	-15.879	-13.941	-16.79	-15.616	-13.508
-10.103	-17.447	-17.679	-11.621	-16.276	-17.103	-16.444	-11.011	-17.805	-12.953	-15.553	-12.483	-9.7976	-8.8284	-16.188	-14.137	-13.994	-15.027	-13.511	-6.7521	-7.2797	-15.287	-13.455	-16.608	-16.039	-15.479	-10.386	-14.518	-17.654	-13.32	-9.6378	-12.176	-12.404	-10.335	-10.349	-14.257	-10.482	-16.263	-8.662	-16.638	-10.237	-20.119	-12.992	-14.518	-16.868	-10.882	-13.834	-13.644	-19.423	-10.207
-8.7769	-4.2197	-5.643	-10.128	-3.4585	-5.3347	-2.5336	-0.90984	-2.9715	0.30331	1.718	-1.9445	-1.3947	-5.982	-3.5804	-2.5911	-4.4129	-2.9399	0.60777	-3.0956	-3.5933	0.76923	-2.9833	-8.4746	3.2235	-4.542	-0.56674	-4.5556	-2.0596	2.4366	-1.0018	-3.0362	0.23291	-4.9069	-2.4051	-5.7494	2.4627	-0.83734	-3.5487	-0.85365	-1.834	1.7702	0.89867	1.2063	-1.0325	-2.4723	-2.1116	-2.5396	-5.945	-0.24791
1.7796	2.3923	-5.0229	3.0305	-1.7703	-3.6016	-2.0112	-2.1551	-4.1635	-4.444	-4.0424	-0.13149	-0.4691	1.0809	-4.2989	-3.6533	-3.6676	-1.8268	-0.3286	-3.7532	-4.3345	-5.5495	0.42683	-1.1415	2.5086	0.97418	3.533	0.29282	-1.7403	-2.2748	-4.442	-1.2886	-3.1299	-3.0625	-2.832	-1.8527	-0.21918	-0.52462	1.3813	-1.8923	-2.6654	-2.6572	0.2429	-6.5438	-4.1629	0.68912	-3.25	-2.2553	-6.2453	-3.151
-0.054213	-4.1122	-5.056	-1.1712	-0.026871	0.11326	0.80692	-0.86661	-2.5594	-4.0794	-5.0289	-1.6868	-0.74047	-2.5751	-0.37326	0.21947	-0.78968	-0.24045	-2.8794	-2.1027	-3.9763	-3.423	2.7841	-0.72513	0.80515	0.10855	-6.1002	-2.7476	-3.0379	-1.0057	-3.2434	-2.9987	1.7149	-3.3349	-2.5568	4.1004	0.9167	-0.76389	0.63768	-0.43727	-1.1771	-0.15458	-4.7236	1.2847	0.45956	-1.585	-3.5485	0.55673	0.48577	2.524
-2.4762	-2.0813	-5.5237	-7.3368	-5.6162	-3.2696	-0.46541	-6.2389	-4.2337	-7.7615	-5.7235	-4.1266	-4.7873	-6.7993	-6.9675	-2.3266	-7.6433	-5.4567	-3.3868	-2.9	-3.0019	-0.28348	-0.60767	-5.7586	-11.395	-3.2766	-6.4755	-10.188	-1.6189	-6.9644	-1.497	-3.0351	-7.0703	-3.6634	-6.4218	-6.7154	-8.4553	-7.7457	-4.7127	-5.8188	-9.1439	-7.1867	-7.0201	-1.281	-3.6631	-4.7858	-6.9224	-5.5632	-6.351	-4.7947
-19.041	-15.193	-12.972	-15.178	-11.512	-11.313	-9.9122	-10.142	-12.508	-15.801	-14.36	-11.898	-14.951	-14.587	-14.379	-16.485	-13.388	-13.134	-18.58	-17.575	-15.176	-11.992	-15.012	-9.7614	-12.328	-15.548	-11.597	-13.123	-11.911	-13.452	-12.107	-16.016	-16.382	-15.54	-11.111	-13.768	-11.919	-13.751	-16.852	-13.996	-14.562	-14.507	-14.557	-16.386	-14.936	-18.137	-16.075	-15.676	-13.783	-12.683
-12.11	-10.298	-10.132	-7.102	-10.761	-10.735	-6.6257	-13.438	-10.443	-9.9724	-9.335	-16.396	-9.7898	-12.14	-4.705	-6.1178	-9.9389	-11.365	-7.8215	-12.056	-4.4925	-10.71	-6.8671	-10.614	-8.2523	-13.43	-13.742	-12.482	-11.744	-9.7495	-7.2122	-5.9773	-11.361	-13.324	-11.867	-12.325	-14.366	-9.0412	-8.6436	-10.108	-5.381	-10.095	-9.8278	-3.455	-15.871	-14.233	-10.501	-8.5147	-5.8693	-7.4459
-7.4519	-13.387	-10.494	-6.9545	-6.6711	-3.0047	-6.5859	-4.8936	-6.5766	-10.735	-6.7414	-7.9401	-6.2243	-10.269	-8.7753	-5.3655	-11.594	-7.9611	-12.725	-6.8556	-3.0726	-10.153	-10.717	-8.2119	-5.9296	-0.45496	-9.8245	-6.4395	-2.4573	-8.7522	-7.8829	-8.53	-8.0994	-3.5135	-7.5072	-7.4452	-7.9802	-9.0075	-4.6134	-9.0052	-5.8921	-0.90122	-9.5309	-12.982	-11.478	-6.8941	-10.643	-3.6694	-7.2241	-5.3301
-11.403	-6.6167	-5.1313	-10.242	-5.8804	-1.0431	-8.3668	-8.6521	-7.0805	-8.8977	-8.5872	-3.5603	-7.6289	-6.5074	-7.0427	-7.8582	-5.5306	-8.3373	-5.9334	-5.3897	-7.4671	-8.7669	-11.022	-4.7328	-6.0467	-9.6748	-7.7666	-6.3544	-2.986	-5.2588	-5.9431	-2.8231	-7.9549	-12.922	-9.1611	-6.0242	-7.6914	-5.8847	-9.2192	-6.5609	-10.692	-10.272	-2.8518	-5.4658	-8.9603	-8.8832	-8.5758	-9.9998	-4.732	-6.8272
-8.169	-6.1958	-7.2707	-3.9807	-3.8748	-6.4938	-8.3444	-7.9723	-4.7221	-7.094	-6.5044	-6.6658	-5.7874	-0.10343	-4.4849	-2.5631	-4.3704	-8.6761	-3.0791	-5.5498	-4.7817	-3.8746	-5.5419	-5.4524	-5.717	2.4291	-4.4375	-7.1436	-2.0763	-1.8722	-1.8214	-10.859	-4.9319	-8.5397	-2.6888	-0.83436	-0.52938	-3.0143	-4.2263	-4.1543	-5.0269	-5.3331	-4.5116	-1.9243	-11.18	-4.1481	-5.7243	-0.88555	-2.8127	-6.7056
-12.356	-16.007	-12.489	-13.065	-13.587	-17.557	-17.018	-15.233	-14.571	-15.337	-16.783	-14.187	-9.1422	-15.747	-12.167	-10.566	-11.507	-15.319	-11.044	-7.4117	-13.657	-15.967	-8.4766	-15.001	-12.085	-17.545	-13.681	-13.996	-12.255	-15.535	-9.8364	-11.988	-17.602	-15.896	-14.614	-14.839	-16.98	-10.504	-16.023	-12.223	-19.937	-17.384	-12.298	-14.558	-8.8001	-9.0463	-14.728	-12.009	-15.206	-13.543
-13.153	-10.427	-10.112	-12.613	-12.082	-13.061	-9.6321	-10.007	-13.005	-14.344	-15.933	-15.398	-9.2279	-9.9994	-10.655	-7.2277	-8.5079	-9.7575	-18.694	-12.285	-14.574	-8.8472	-11.248	-9.6478	-8.2567	-9.0333	-7.5556	-13.106	-11.675	-8.2004	-6.9482	-14.486	-14.929	-12.237	-12.732	-12.949	-12.091	-13.838	-8.8719	-10.864	-8.9514	-12.294	-10.982	-9.0497	-15.347	-11.542	-8.4401	-9.7204	-15.865	-7.7439
-0.81846	-1.7705	1.0489	0.72128	-0.72577	1.2113	1.1389	-1.2744	3.5055	2.4542	-1.5061	-2.2685	-2.8846	0.14349	-1.459	-2.523	0.060484	2.4579	0.42204	4.7252	-3.9273	-3.4105	-4.2992	-4.6014	-1.8429	-0.51914	3.1519	1.8561	-0.64746	-5.0796	0.92215	0.1786	-0.94865	-2.8213	-2.5556	2.2473	1.9676	-0.05544	-3.6429	2.2262	-1.7039	6.3274	0.0288	2.6702	-1.1571	0.48055	1.8674	1.5425	-4.1692	-0.76716
-11.384	-13.479	-16.235	-12.779	-10.79	-12.761	-15.693	-12.96	-13.484	-11.316	-12.136	-9.6223	-10.274	-14.711	-13.742	-9.621	-13.416	-15.961	-12.951	-8.0454	-12.147	-10.287	-10.421	-14.566	-8.9301	-17.357	-9.639	-15.155	-7.8747	-14.875	-11.918	-14.119	-11.967	-10.696	-13.117	-7.2823	-11.565	-13.086	-8.5438	-12.452	-15.051	-11.85	-15.722	-9.7737	-11.522	-9.1307	-14.008	-10.678	-10.279	-12.005
-1.8321	1.2648	-2.7762	-2.7039	-1.9402	0.9525	-0.34732	-6.4998	-3.3252	0.74431	-4.4407	0.095623	-0.21838	-2.7536	-0.12711	-0.78409	-1.4364	-3.8455	0.78724	-0.97111	4.2022	-0.99139	-1.7627	-2.6315	3.1711	-1.4845	0.84975	-2.6964	1.8677	-1.7961	4.462	-0.22893	-4.6424	4.1	-3.5436	4.5588	-1.8775	-1.0864	-0.5404	-1.3357	-7.4794	-4.2624	-3.2011	-2.0285	-0.24751	1.0985	1.5595	-4.4386	1.2341	2.3133
-11.211	-12.701	-7.4028	-6.9837	-8.9032	-6.4723	-9.8516	-8.3876	-7.8944	-13.146	-12.57	-10.999	-5.4432	-4.7336	-10.266	-10.894	-8.33	-4.0554	-7.6915	-9.2325	-9.4873	-12.883	-12.213	-8.3541	-9.4927	-12.974	-9.7903	-9.7284	-8.8494	-5.8661	-11.094	-4.7638	-5.4327	-10.803	-12.74	-6.9678	-7.8642	-7.938	-11.819	-8.6005	-12.195	-10.063	-7.3105	-5.7581	-5.5914	-5.7223	-15.063	-9.0138	-9.2279	-9.085
-10.366	-7.2636	-9.5523	-8.0623	-4.5179	-9.1018	-6.9906	-11.07	-3.9885	-6.918	-9.9687	-8.1272	-8.3148	-14.15	-10.335	-7.7566	-6.795	-10.565	-7.6587	-7.9531	-11.432	-8.5245	-7.0252	-7.8446	-10.988	-7.1118	-13.231	-5.067	-9.5141	-9.4194	-8.2026	-8.3752	-10.483	-8.901	-12.233	-11.971	-6.5021	-11.187	-6.2977	-10.699	-10.842	-11.295	-9.7022	-11.371	-8.4521	-7.1072	-8.2344	-5.6117	-8.9182	-15.308
-2.9015	-6.1279	-6.5373	-7.8165	-7.7918	-8.7026	-3.5882	-1.7039	-5.9779	-6.2538	-2.5173	-1.8776	-7.1508	-8.5792	-3.8314	-1.5449	-3.7544	-6.7098	-3.3417	-4.721	-7.1764	-6.3854	-6.4889	-5.7599	-4.922	-0.54484	-8.3324	-4.1844	-3.4453	-10.733	-8.0572	-3.6944	-8.5164	-2.2899	-7.1005	-6.5874	-4.0026	-3.9663	-0.77614	-3.3846	-3.777	-7.6114	-9.8734	-10.701	-6.8678	-3.2275	-0.37884	-4.7666	-7.8065	-6.1928
-8.7963	-12.282	-7.6495	-14.198	-9.5097	-11.942	-12.677	-9.3231	-11.452	-11.943	-5.2241	-13.725	-14.045	-10.649	-7.7171	-13.587	-9.1954	-7.7769	-14.801	-10.563	-12.469	-8.7871	-12.601	-16.308	-12.978	-9.2784	-10.893	-9.8719	-9.2105	-8.9817	-14.356	-12.434	-7.3318	-13.301	-10.793	-9.3049	-10.829	-16.347	-14.269	-12.765	-12.478	-11.645	-6.4349	-10.933	-16.617	-9.6755	-12.244	-10.551	-9.9528	-9.6324
7.9038	1.4791	3.3174	4.363	1.5304	-0.26703	4.0293	1.1605	3.2534	5.3065	1.9545	0.081721	2.6976	1.5934	4.0994	3.7124	0.7031	3.1986	4.2641	6.4045	1.1526	0.76857	7.2433	4.0703	-0.065988	-1.8849	1.8671	1.662	1.737	6.6629	2.5521	0.30876	4.5256	0.97015	6.6206	6.4988	5.696	11.717	5.1349	5.7142	6.0825	1.5951	2.8461	2.6778	1.1397	1.1484	0.72395	4.9702	5.9364	2.4936
3.7765	6.5649	-3.0651	-0.022231	2.8837	0.060265	4.5751	4.7047	9.8052	2.1521	1.128	2.3473	0.46064	1.7801	6.4422	7.7253	0.49974	0.086966	-0.1414	5.3364	6.1625	0.0018505	2.1196	6.6583	0.84753	6.0799	3.2986	2.6738	-1.5136	0.34209	-1.6149	0.20427	0.253	0.64047	7.6944	10.397	-3.1365	3.7893	4.8442	5.4037	2.1616	-0.3974	0.5594	6.646	1.4263	4.8555	4.441	5.1555	4.1417	0.84298
-5.5581	-2.3684	-4.3897	-3.0162	-4.0548	-3.8194	-2.7789	-5.6382	-2.6834	-4.2496	-6.4393	-7.2025	-1.9876	-3.5728	-1.2797	-0.47493	-3.7864	-3.1959	-4.5361	-5.4469	-8.2009	-3.383	-1.4124	-0.30438	-2.0228	-6.393	-1.8584	-5.6471	-6.3274	-6.2791	-6.7074	-9.1984	-3.1105	-3.0282	-0.99952	-8.7428	-1.1727	-9.2012	-2.7292	-6.4078	-2.5024	-4.3874	1.9567	-1.6144	-9.0966	-2.0857	-4.4126	-4.7414	-6.1912	-5.3438
-7.9947	-4.3583	-8.5129	-3.6091	-8.1413	-3.8546	-4.8204	-8.0607	-4.2344	-3.8894	-3.0439	-7.0234	-4.0887	-8.3957	-9.6017	-8.5658	-7.9631	-5.5681	-0.97198	-10.738	-5.8428	-9.2233	-4.8717	-11.257	-1.9724	-5.897	-11.665	-4.3831	-8.3058	-8.7067	-3.9315	-7.0529	-4.9214	-7.1015	-6.5325	-6.0747	-9.4312	-3.8987	-6.5223	-4.0558	-3.5582	-8.5643	-6.2274	-8.8895	-5.8143	-4.7322	-8.82	-8.5022	-4.3301	-5.874
1.9169	0.28789	0.47175	-1.1848	-1.498	-0.61872	-3.7291	1.6744	-0.76021	0.35888	-1.9609	-1.7079	-0.78975	-0.85531	-3.2916	-0.11601	1.2906	-0.35655	-4.9305	0.94134	4.1508	0.94129	-3.1469	-1.7602	-3.5196	1.6511	-1.6778	-4.2602	-0.76126	-0.088981	2.7476	2.7488	-8.4402	-3.566	0.47235	-2.1433	-4.723	-1.7793	-5.2357	1.6522	-3.3423	-3.3952	1.8745	-1.0471	-1.7985	5.7534	-5.2905	0.68303	-1.429	-1.4714
-0.034634	0.97331	-4.4799	-9.4321	0.48505	-6.7288	0.62201	-1.8316	-0.015233	-0.10711	-1.6121	-1.7532	-6.7885	-4.6119	-3.9368	-2.988	0.36541	-5.0909	-3.4679	-0.018652	-3.1177	-5.4984	0.19752	-2.3478	-1.8531	-2.9397	-8.198	-2.419	-4.394	-5.851	-4.2505	-0.42514	-5.6578	0.039308	-0.5026	-3.0417	-1.2236	-4.8024	0.72017	-4.7415	-6.314	-4.8463	-2.7044	-2.0603	-2.4504	-3.9579	-2.733	-1.875	0.54152	0.39725
-12.277	-12.17	-18.369	-17.487	-10.107	-14.867	-13.569	-14.175	-13.857	-16.184	-16.775	-15.787	-14.886	-18.295	-8.6792	-9.5251	-14.462	-16.461	-15.825	-20.12	-11.964	-15.6	-15.156	-12.74	-15.67	-13.745	-15.283	-17.025	-17.346	-16.866	-12.734	-14.197	-13.794	-16.068	-16.21	-13.829	-14.442	-15.668	-14.732	-13.501	-15.008	-16.418	-18.626	-14.927	-14.427	-14.244	-17.771	-18.651	-10.283	-11.413
8.1828	5.4714	8.795	10.85	8.0227	10.496	10.796	5.8055	5.5575	5.0633	7.8536	8.3424	10.404	9.5955	7.4421	7.8217	8.6151	8.6218	7.2651	5.9042	6.5214	10.119	8.9535	7.811	9.5853	11.907	4.4262	9.3845	9.267	6.7776	8.8834	1.5185	5.7473	3.5225	11.329	8.0619	8.759	10.294	6.6106	10.373	8.0321	11.606	5.7064	6.1478	10.382	5.7548	12.868	6.2443	8.544	5.709
-20.345	-22.202	-24.369	-19.157	-17.745	-20.214	-27.413	-19.063	-22.676	-17.992	-23.044	-20.052	-20.583	-24.524	-23.341	-21.483	-21.869	-21.192	-19.501	-17.865	-21.64	-20.74	-19.614	-22.108	-19.74	-26.102	-25.736	-15.663	-22.016	-24.636	-22.824	-18.985	-23.24	-24.302	-20.399	-15.371	-23.533	-22.701	-24.404	-22.1	-22.427	-22.205	-22.647	-20.998	-20.393	-25.46	-19.491	-22.39	-22.134	-24.229
-3.1145	-0.017486	-5.6699	-2.1069	-4.0724	-2.2518	-3.8366	-4.2011	-2.1557	-1.8543	-5.2464	-4.5904	-4.0665	-6.7153	-5.9546	-5.1317	1.4074	-5.6384	-1.9208	-5.1172	-8.6955	-5.7097	0.26021	-5.7378	-3.6506	-2.138	0.34489	-4.4603	-2.8431	-1.4697	-8.9987	-2.5803	-5.5962	-1.3403	-10.452	-3.5172	-5.0154	-2.7682	-2.5837	-4.9081	-5.2264	-7.3949	-3.1726	-5.7057	-2.709	-5.5208	-6.2277	0.011114	-3.3156	-3.587
0.93907	-5.6695	0.90579	-0.038336	3.372	-4.471	-5.1418	2.0026	0.18443	-1.1595	-1.3469	0.72043	0.82307	-4.54	1.7607	-0.77439	-1.4292	1.3762	-3.1881	-1.17	0.22462	3.8945	-1.5743	-0.97345	0.17947	-0.36222	2.0055	1.2022	3.0011	-6.9096	-2.2202	-1.557	1.555	-1.4967	-0.60919	-3.3788	-2.1807	1.7869	0.75463	-1.2819	0.76489	-1.3055	-1.2911	3.7974	0.18804	-1.9615	2.3485	-2.1405	1.6327	-0.64726
2.4606	0.44844	-2.4735	-2.8387	-0.92672	-4.0612	-0.42084	0.47789	-0.762	-3.1126	2.299	-2.9185	-2.9177	-0.50768	-5.7395	-3.5276	-1.6498	-3.3351	-6.0707	-2.3234	1.5632	-2.5635	-1.6141	-6.1114	-0.55119	-0.6818	-5.9732	-0.25549	-5.1287	0.24647	-0.088469	-3.7022	-1.2475	0.40023	-0.035251	1.8246	-0.52704	-1.4896	0.00072175	-3.7942	0.45507	-0.16223	-0.80019	-2.0709	-3.0639	-1.092	-5.1848	-2.0958	2.2586	-5.4317
6.7904	8.4927	6.9267	6.3763	10.037	8.9187	13.035	12.334	11.233	10.873	11.05	8.1723	10.01	10.39	10.966	10.918	6.1054	9.5407	6.4969	5.9265	13.502	5.8678	13.819	12.286	9.0428	12.179	12.574	8.3048	7.519	9.1421	11.052	10.657	11.416	7.9702	9.9906	10.059	4.8042	7.3229	7.189	11.134	7.7853	9.8064	6.932	11.023	14.943	9.8053	6.0074	8.0951	8.8931	11.757
-6.1441	-3.5374	-2.974	-5.1176	-6.028	0.83127	2.4239	-4.387	-1.4509	-6.5521	-2.541	-2.9369	-5.171	-3.8565	-3.5786	-2.6942	-4.3366	1.1088	-0.27434	-3.2247	-1.6669	-4.4774	-1.429	-1.5126	-5.6403	-2.5462	-1.9516	-0.22545	-3.5568	-3.6559	-4.362	-0.85661	-3.6123	2.3016	-1.8773	-5.7045	0.263	-3.8065	-3.3125	-5.7522	-7.0238	-4.7534	-2.2596	-2.3849	-1.5568	-3.2538	-3.1648	-1.9216	-5.5294	-3.383
-13.262	-18.078	-16.113	-20.558	-12.468	-18.242	-13.921	-17.273	-14.107	-15.191	-15.804	-11.913	-13.452	-15.045	-15.409	-11.453	-14.418	-21.491	-16.884	-15.103	-16.214	-16.871	-17.236	-12.297	-16.587	-15.828	-13.718	-17.115	-15.52	-19.314	-10.946	-16.018	-13.028	-11.502	-14.652	-21.752	-17.562	-16.139	-14.802	-16.259	-10.543	-15.894	-16.626	-16.852	-14.275	-13.866	-14.933	-17.485	-15.061	-11.848
0.8667	0.28026	3.3374	3.1096	0.40422	0.4884	-2.3447	-1.5099	2.641	2.5913	-0.80048	0.27182	3.0363	0.59118	2.1869	2.0662	1.5098	-3.1674	1.8186	-1.0655	0.56692	-0.8899	-0.27008	5.6133	4.0627	-2.2563	1.7826	4.877	0.010987	0.097463	7.3002	2.9353	1.6088	-2.5915	1.9182	-1.0304	0.15453	2.5241	3.7584	0.83404	1.7209	1.4312	-1.8246	4.5305	6.1384	4.0313	1.2843	-1.7531	2.4548	0.57795
2.2098	3.6178	3.6204	2.9218	3.8915	3.5353	1.6183	1.0124	-0.36916	4.2922	3.1056	6.0745	-1.421	2.5662	-0.070955	0.94367	2.9349	4.0725	1.8038	4.9883	0.79056	5.1002	6.9695	3.4627	3.4443	7.3073	7.4353	4.2919	1.4928	2.0408	-1.3599	3.4876	2.7536	3.1523	5.7198	3.2767	8.3829	4.6774	7.0987	0.70292	2.5677	0.85175	3.9486	2.2997	6.9611	5.4822	6.8043	2.0485	-6.358	0.21123
3.9708	5.9542	3.5615	4.7248	5.8718	3.2694	3.407	2.8753	7.1596	2.2972	6.6301	5.2526	6.4015	5.2938	3.1287	5.9372	3.7222	-0.90427	5.4419	2.6416	3.172	4.828	2.1079	2.7919	5.9137	3.2294	8.7486	3.7705	1.4734	5.065	4.127	2.268	3.4602	1.9996	2.6701	1.7822	5.7334	5.3917	5.4147	0.032515	4.1321	-1.086	2.9184	3.032	2.2859	4.3032	9.6399	6.0852	2.5612	1.1751
-3.2408	-0.8952	-0.8705	1.1389	5.2986	-2.7068	-2.6907	3.6311	-0.043442	1.1756	-1.7559	1.3113	1.1538	0.63161	0.26299	-2.38	0.59999	-3.9321	-2.3468	-5.9229	-3.7374	-3.243	-1.1372	-3.38	-2.5634	-4.3639	-3.1544	-1.2071	-5.1771	-4.2793	1.9366	5.6365	-0.46457	-3.733	-8.1228	1.3799	-4.8004	-0.80235	-5.6394	1.6816	-0.57712	-1.7318	-1.4537	-1.098	-2.1666	-1.984	-4.0361	-0.65518	2.2415	1.1865
0.3392	-2.4062	-3.5819	-3.8154	-1.714	-9.3988	-4.6265	-2.6642	-5.7225	-7.6446	2.3203	-5.7561	-0.58938	-4.5013	-0.46381	-3.9219	-2.9211	-5.3888	-4.9361	0.44476	-9.0059	-8.7308	-5.0263	-5.878	-9.6865	-0.85834	-1.9729	0.1441	-4.6546	-3.4826	-2.7457	-5.7618	-2.5217	-3.7216	-3.4646	-2.3058	-1.0629	2.807	1.1296	-3.9389	-5.0643	-8.0682	-6.1141	-5.2292	-5.1586	-6.7962	-3.2206	-6.6717	0.35962	-4.1151
2.3243	-2.82	3.127	0.20076	-1.1259	-1.1725	0.85811	-1.1123	1.2281	1.5395	-3.2899	1.9067	0.77329	1.6274	2.9734	-2.4934	5.695	-4.7956	4.478	0.085658	3.8409	4.7997	3.1481	0.42779	2.87	4.8736	-0.42126	1.1839	3.7921	1.2348	2.7685	4.9189	2.9382	2.2681	0.51167	-0.26666	-0.26135	0.85186	-1.668	2.026	-0.64948	0.23045	3.736	3.4484	6.3989	3.722	-1.6858	-1.8803	1.311	1.7374
-14.268	-11.808	-15.751	-11.885	-14.926	-14.68	-12.785	-15.993	-14.396	-15.208	-11.131	-16.047	-15.917	-13.543	-13.972	-15.559	-14.726	-11.706	-17.51	-14.004	-13.493	-15.715	-18.932	-11.844	-13.979	-13.352	-12.146	-14.18	-17.834	-21.098	-14.389	-16.466	-14.606	-18.291	-13.981	-16.415	-9.8128	-16.376	-16.68	-16.934	-14.222	-16.146	-12.069	-14.604	-16.389	-14.703	-16.835	-14.191	-10.642	-14.825
-0.91011	3.1758	4.5555	3.4041	3.9732	0.90031	0.76553	1.4567	-3.9347	2.2488	1.2909	3.2431	-2.067	0.81156	-4.6499	0.58994	-0.56293	-1.5719	2.2722	0.88552	4.4377	1.472	1.6902	-1.2047	2.1221	3.3593	-0.47085	3.5598	-3.0106	1.7698	-2.3545	-4.5353	0.32843	-4.7054	0.17101	-2.1891	0.62384	0.59099	0.97469	1.9888	-0.76635	-0.25954	2.6935	-0.078477	4.3603	1.2702	0.11122	1.6022	1.6114	4.238
-2.0723	0.97426	2.6089	-1.639	1.9456	2.2073	-2.6505	4.3308	-5.3438	-0.77469	-2.4804	-1.6943	0.11567	-5.6035	3.0547	2.1821	-0.38567	-1.8339	-2.7944	1.1372	-2.9075	6.2855	1.9697	-1.2592	2.5568	-1.4727	-0.95307	-3.178	0.91111	1.5287	5.6359	-2.2919	2.6172	1.3107	1.6644	-1.3069	0.72601	-2.4715	-2.1436	0.94222	-2.9623	-1.0744	2.5153	4.7385	-1.6182	-2.779	-1.065	1.171	-3.4469	-0.96291
-22.477	-22.234	-23.974	-22.674	-19.92	-20.476	-24.326	-23.984	-20.902	-21.094	-20.986	-17.835	-22.227	-17.636	-19.824	-25.31	-20.255	-23.223	-19.536	-25.21	-28.265	-17.203	-22.098	-18.673	-18.825	-21.371	-17.418	-19.999	-19.241	-20.183	-16.861	-20.832	-20.335	-20.545	-20.141	-23.316	-24.509	-18.235	-19.753	-25.225	-24.275	-22.09	-25.678	-20.113	-18.155	-23.332	-22.43	-22.171	-20.357	-21.963
0.95848	5.729	5.6117	-0.11171	-0.65616	1.1765	-0.86598	1.9398	0.91784	3.8513	5.6883	6.648	1.9711	2.2216	2.1616	3.6606	6.9623	2.5779	1.8109	6.1822	0.80466	-2.0675	6.037	0.51211	2.263	1.9962	8.4412	-2.2653	1.5787	6.9997	3.2281	3.1989	2.9051	6.4716	-2.3969	5.8577	2.4008	8.6805	2.6677	1.2841	-0.60672	2.9989	2.5056	4.3115	-3.8911	-1.1653	8.9265	4.3893	3.4094	3.8132
5.6353	6.8317	7.5221	8.6163	8.6761	7.8316	8.7154	7.2563	6.5689	6.0178	5.1617	4.3148	5.9722	11.618	5.5739	5.8836	7.5952	8.317	10.763	8.4289	9.205	8.3396	9.9424	9.8809	16.563	10.116	9.4522	6.6226	6.7201	5.1893	7.5844	10.131	3.5316	5.0927	6.769	10.654	5.6737	8.8603	6.7175	11.366	10.166	9.4213	4.5651	10.413	11.187	9.4011	9.4744	5.1027	4.7343	8.6013
-14.236	-13.139	-15.743	-17.502	-14.171	-15.085	-12.938	-14.609	-14.657	-21.998	-17.7	-14.032	-12.22	-12.154	-15.191	-17.033	-13.968	-13.604	-13.16	-12.677	-14.196	-15.045	-19.88	-12.271	-13.827	-12.278	-16.04	-15.188	-21.856	-14.102	-14.686	-14.093	-16.479	-13.321	-13.932	-16.279	-12.922	-14.691	-11.75	-12.937	-12.76	-11.678	-13.247	-9.2031	-8.9916	-14.9	-13.287	-13.928	-15.826	-11.633
-13.04	-13.187	-10.752	-10.662	-9.9413	-13.396	-10.452	-14.061	-10.1	-10.793	-12.347	-11.455	-10.394	-13.719	-8.8203	-13.795	-14.086	-12.376	-10.463	-18.967	-11.683	-11.908	-12.665	-11.79	-15.958	-14.63	-15.911	-12.604	-10.967	-13.434	-13.203	-13.549	-8.8072	-11.478	-11.239	-10.168	-12.344	-11.125	-13.89	-10.208	-15.421	-11.925	-15.114	-14.043	-14.039	-15.875	-12.996	-15.242	-17.154	-11.79
-19.059	-17.883	-21.131	-20.58	-22.257	-19.696	-20.44	-15.177	-19.783	-21.534	-15.339	-17.291	-23.69	-19.546	-23.592	-19.201	-21.025	-21.904	-22.587	-21.705	-19.898	-21.651	-20.489	-21.906	-22.745	-19.892	-21.921	-21.103	-21.629	-14.93	-24.064	-23.014	-21.644	-21.112	-17.479	-26.668	-19.793	-16.423	-24.037	-25.084	-21.906	-19.273	-20.999	-22.617	-20.266	-21.611	-23.513	-23.585	-21.586	-21.964
-2.0426	2.2108	2.2079	2.5143	3.637	4.6719	4.3644	-0.84043	2.7819	4.2259	1.4552	4.7101	0.6433	1.8595	3.2943	0.74424	1.6985	4.1655	-0.042707	2.2256	3.8238	4.548	3.0837	2.6422	0.34071	3.2288	1.4884	0.49268	3.9199	2.2785	3.2673	4.447	1.4	-2.8578	1.9829	-0.59184	2.3536	1.7467	-0.055532	1.042	4.9549	0.77305	-1.5088	0.45362	-0.37085	8.4098	3.0996	3.5588	1.9672	2.3173
-2.3233	1.3682	3.0371	0.024426	-4.2964	-1.043	1.9595	0.80731	-2.0086	-1.9229	-2.7711	-0.37112	2.268	-1.6993	0.94216	-3.9273	0.42332	0.58548	0.38968	1.9024	-1.7112	4.6184	-0.082947	2.0261	0.14234	3.0127	0.63512	-1.0972	1.068	0.20464	0.94213	-2.8722	4.5705	3.1108	0.15811	-4.0332	3.621	-0.021687	-5.9991	-4.9673	-2.1744	-0.68322	3.8469	2.0224	0.4083	-3.0146	-2.5965	2.905	-1.9874	1.4388
-1.8634	4.6977	-1.7943	-3.3852	-2.5546	-1.5946	-0.69262	-8.4302	-1.2514	0.27394	-5.4735	-2.5646	-2.1059	-3.9898	-2.3977	1.5578	-2.7246	-1.1446	-5.1256	-1.4085	-5.3453	-2.511	-1.8032	-1.9726	-2.2412	-2.2848	-3.0632	1.6731	-1.7223	2.0269	-1.8079	-4.9701	-0.48599	1.0108	2.52	-0.61983	0.36585	-1.2968	1.472	-2.7236	-5.4707	-2.0711	-1.8932	-5.2707	-1.7903	-4.5162	-1.8309	0.082816	-2.7308	1.8783
-9.4843	-8.2791	-14.48	-9.9031	-5.06	-9.927	-14.871	-11.36	-12.483	-12.998	-10.64	-12.14	-10.059	-12.397	-8.0025	-12.018	-7.2027	-9.8061	-17.231	-12.876	-13.83	-10.591	-12.645	-12.081	-9.6633	-10.179	-12.459	-10.636	-6.6955	-9.3216	-11.19	-13.662	-7.8408	-8.2692	-10.617	-8.1078	-13.736	-6.9771	-12.654	-11.477	-11.532	-10.973	-16.583	-10.119	-12.626	-11.033	-13.498	-10.44	-12.1	-12.669
-1.4799	-5.1463	-5.8781	0.24695	-0.090743	-2.67	-1.3978	1.2852	0.084839	-2.0079	-4.3984	-2.9437	1.0458	-1.07	-4.3708	-0.66297	-1.4535	0.98797	-3.8106	-1.1675	-1.4388	-3.3887	-4.8612	-0.98309	-0.21474	-2.2179	-1.9249	-1.0211	0.45524	1.9139	-0.63208	-1.6558	0.022056	-2.2637	-0.40971	-2.2783	1.164	-2.5606	-2.3923	1.4383	-0.1534	-1.3466	1.1502	1.3423	-3.5162	-2.9622	-6.8371	-3.9363	0.80056	1.7308
15.124	10.732	8.4732	8.4765	9.0748	5.8197	9.9067	9.2205	9.645	11.016	6.3172	9.6603	12.971	12.06	12.183	8.1032	6.4143	5.4213	6.7832	9.9497	9.9499	6.1339	5.3428	7.6478	7.7926	8.7568	3.3404	12.038	9.5356	8.5524	10.729	8.5254	6.0392	8.58	12.094	10.606	4.6055	10.028	6.9897	10.944	7.6586	3.6579	11.446	9.6114	3.5685	10.297	9.1773	7.683	8.1641	9.8039
-2.5375	-7.3289	-7.7458	-3.6657	0.81594	-3.2945	-4.1602	1.6843	0.31729	-1.9525	-3.386	0.3852	-3.5026	-5.9543	-3.7629	3.0691	-0.36108	0.053243	-3.886	-2.0144	-1.9196	-4.1526	-2.0179	-0.8973	-1.0485	-2.5505	-0.86302	-5.505	-1.3587	-0.17019	-2.0748	-3.6229	-3.3619	-1.7999	-7.3034	-0.71698	-3.9669	-4.3366	-2.5755	-4.8335	-4.2807	-0.66392	-5.6818	0.9763	0.53699	-4.4159	-1.1714	-6.445	-1.689	-3.8663
-15.388	-15.256	-16.187	-13.228	-13.935	-15.568	-16.262	-12.782	-10.506	-13.955	-14.84	-17.062	-13.088	-18.207	-16.502	-17.165	-16.996	-15.459	-17.56	-11.857	-16.368	-17.385	-17.27	-18.635	-17.578	-15.576	-20.671	-13.274	-19.478	-13.154	-13.922	-16.961	-15.023	-13.785	-13.389	-13.948	-17.058	-12.155	-11.937	-10.149	-13.813	-17.167	-12.329	-15.82	-12.945	-17.458	-15.301	-10.096	-16.597	-11.383
-2.0856	2.0794	0.15797	-0.47185	2.0054	3.891	6.2413	2.9594	3.1357	1.4101	0.62708	6.9276	4.3381	-3.7911	-0.056055	0.97345	2.1446	-1.7684	2.7889	3.4566	2.6149	1.4937	-2.5085	7.5524	0.19167	2.4589	2.2414	0.98115	2.1192	1.8473	4.2705	-4.3811	4.2544	-1.6442	2.6882	-0.20977	-3.8754	-4.8795	2.1086	-1.4575	3.1746	0.66294	-4.4557	1.3657	2.8692	-2.0009	0.62064	1.0785	1.4019	3.8073
-14.158	-9.0315	-16.882	-14.223	-12.987	-8.4667	-12.495	-11.864	-11.202	-11.103	-17.131	-9.9988	-13.312	-14.693	-11.242	-12.403	-7.2145	-17.154	-14.101	-10.738	-11.084	-15.067	-9.4803	-14.104	-13.206	-15.642	-12.434	-8.5096	-12.286	-8.7507	-14.209	-11.865	-15.846	-9.8154	-11.975	-11.798	-10.989	-12.702	-15.055	-12.341	-11.384	-16.865	-9.2324	-14.345	-14.097	-12.125	-12.337	-12.525	-7.5901	-11.992
-12.473	-8.8089	-3.4442	-13.521	-15.175	-17.588	-5.5623	-8.4891	-9.5709	-10.096	-6.4575	-12.175	-8.9792	-11.455	-10.985	-8.4006	-12.183	-8.0996	-14.242	-8.6695	-3.8822	-14.916	-10.627	-9.5726	-11.919	-11.347	-8.6419	-11.576	-9.9062	-8.7664	-14.759	-7.9626	-15.53	-11.425	-11.318	-9.1609	-9.8855	-9.8523	-10.948	-7.2946	-13.061	-5.8957	-15.141	-10.797	-10.818	-12.034	-12.916	-12.309	-8.7686	-7.9077
3.0503	4.6114	3.1416	2.438	-1.2168	-1.6826	5.7112	5.1711	1.3537	-3.8592	-0.37248	0.85633	-4.1134	-0.58435	-1.7208	-1.6127	-3.2706	0.20189	2.5738	-2.4711	-4.0646	-1.5122	2.0094	4.0948	1.8609	0.95622	0.026172	-0.51473	1.664	-2.0617	-4.5735	-1.0345	2.9428	-2.9148	-3.1953	-0.019499	0.19534	-0.4519	-1.0669	4.2283	3.1056	0.66363	-0.38486	-0.65471	-0.35212	0.16614	5.1166	-1.691	-2.0678	-1.7292
2.8749	-1.6536	1.4141	-4.5212	-2.1935	0.58502	-2.3738	-2.2544	-1.0458	-6.2233	-2.0773	-2.5837	-1.4581	-2.5631	-6.6626	-3.4716	-5.4172	-5.3666	-1.657	-0.59944	0.7164	-2.4119	-0.62864	-0.68051	-0.98739	-2.6462	0.06431	1.1499	-4.8517	-4.0341	-4.4596	-4.7551	-3.6134	-5.652	0.15423	-7.5543	-8.3703	1.4262	1.3559	-3.6401	-7.6102	-1.1453	-0.73084	-4.8429	-0.80285	-1.2072	0.95463	-1.1403	-6.1162	-4.7246
-7.4624	-4.737	-3.6418	-8.55	-4.2819	-4.7446	-6.6812	-6.7683	-3.2273	-8.0832	-4.8304	-8.4946	-6.3496	-4.6732	-3.9135	-7.8867	-5.5156	-7.7283	-9.298	-2.1233	-9.1341	-6.8164	-6.9503	-2.1601	-12.185	-7.7011	-5.4602	-7.3693	-10.862	-4.3196	-6.6824	-8.9377	-1.5323	-7.7656	-4.3831	-5.8249	-4.43	-3.6029	-4.5563	-3.5149	-9.5976	-5.7792	-8.3322	-4.7964	-2.0071	-5.908	-3.8384	0.19427	-9.7045	-8.1894
2.5366	9.6969	11.566	7.6518	6.5464	7.4311	8.9522	6.8648	5.547	9.0196	4.1474	6.8277	7.4803	6.4429	6.9843	0.53337	6.9473	6.2132	0.74047	3.2028	6.4771	7.1151	6.5132	12.224	9.4227	3.4777	11.742	3.6036	10.491	9.7272	6.1792	3.5996	6.0416	6.6461	8.0094	10.987	7.4214	7.8441	1.8531	7.1248	3.2583	9.7582	2.4797	3.4057	6.8734	1.1521	5.8873	2.2999	7.8997	6.2155
0.84319	-6.9714	-7.1912	-2.8043	-2.9486	-4.8059	-3.4707	-2.3843	-5.0854	-4.7617	-1.4258	-2.2029	-12.249	-1.5503	-0.72556	-0.33769	-0.77054	-5.1626	-7.0643	-5.1971	-2.5179	-4.1537	-6.6658	-4.9803	-6.0526	2.2853	-8.2001	-3.4309	-6.1275	-6.5134	-8.1224	-5.2451	-8.093	-4.2064	-0.64939	-4.6509	-1.4048	0.6792	-7.3663	-5.7267	-2.4784	-1.8245	-7.6319	-1.8229	-4.0276	-3.25	-4.4923	-3.8778	-4.5897	-0.27504
-4.3799	-2.371	3.0006	-6.4179	1.8686	-0.40488	0.86251	-0.2511	-3.0002	-2.7656	-2.7622	-1.9944	2.9374	-5.3634	-1.7246	-1.3912	-5.2604	-5.0978	-2.0832	-5.0847	1.8889	1.5455	-3.4817	-3.2952	-4.3798	-1.7454	-2.266	-1.7642	-1.8418	0.51192	-4.8706	-5.9541	-3.2196	-5.8373	-3.1534	-4.2199	1.2314	-1.1793	-3.3086	-3.2697	-5.5755	-1.6585	-8.532	-3.8033	-1.7141	-5.053	-0.93914	-4.4183	-4.1124	-7.5684
4.7373	3.5839	1.3894	5.0771	4.1961	4.8405	7.4796	4.7836	3.7951	9.6324	3.5196	8.1192	7.7962	7.1794	5.0377	3.9034	4.6991	1.9201	-1.0461	8.1895	5.4428	7.4483	6.5476	5.7691	6.2819	1.299	0.42901	1.5518	0.096494	3.3391	5.742	3.3468	7.0931	3.9753	3.0318	8.3354	3.8063	6.2635	1.6841	4.9414	2.4264	7.3261	6.1503	4.4095	2.5844	10.236	10.022	2.2356	6.7166	4.443
-5.0008	-4.787	-2.9302	-1.9219	-1.3354	1.1887	0.81741	-3.2137	-3.5523	-1.2116	-5.3363	-6.0537	-4.4969	-7.3907	-5.4025	-4.6278	-5.5804	-2.8224	-4.4121	-4.0154	0.19467	-1.1022	-6.1921	-2.3191	-0.057403	-4.6157	-5.2224	-6.2144	-4.6714	-3.9926	-5.4319	-2.0717	-4.5646	-7.9829	-6.3922	-2.2639	-3.5348	-4.2099	-4.1991	-2.2077	-3.8262	-5.198	-4.9562	-5.7663	1.2229	-2.1758	1.0991	-10.495	-1.8141	-7.8368
-7.6671	-12.571	-11.025	-6.4921	-6.6273	-10.689	-7.5667	-6.1848	-16.596	-9.9636	-11.054	-3.732	-10.171	-5.1937	-7.0305	-10.241	-11.846	-13.13	-12.254	-8.7019	-5.9475	-13.82	-9.406	-9.1354	-10.521	-9.6944	-8.5316	-7.4889	-8.5909	-13.148	-10.488	-11.305	-10.302	-14.578	-11.859	-10.901	-12.478	-8.7871	-10.525	-12.376	-10.472	-9.3663	-7.8463	-8.6582	-13.572	-15.402	-15.075	-10.999	-5.2894	-11.175
3.3462	3.0899	0.53304	-0.62253	3.2942	-2.0772	-0.73835	-2.9378	-4.7392	-5.1783	-1.0156	6.1083	-0.22637	4.3894	3.1797	-2.9798	1.4555	-1.534	-2.1449	-1.7605	2.1541	2.7314	1.3286	2.1871	-0.78695	-1.8647	4.9635	0.2198	2.6189	-4.934	-6.3526	-1.1207	1.0411	0.33007	-0.6417	-7.0171	0.062788	-0.44921	-2.0905	0.53292	0.34204	-2.3136	0.34242	0.093596	-1.1802	-0.99487	0.24788	-3.4915	1.7184	-0.90642
3.545	-0.43781	-0.40331	2.364	-0.41542	-4.4163	1.2314	-0.34566	-0.93303	-0.72722	1.5666	2.7814	-0.78572	-1.1868	-0.09985	-1.747	0.93759	0.16945	-2.3531	-0.10838	2.3246	-4.576	2.8446	-0.46407	-0.45344	2.0151	-1.2253	2.4403	1.6871	-3.3006	2.7433	4.8894	3.0661	1.6481	0.32453	-4.5344	4.6839	-5.2569	-2.9239	-1.5428	6.6467	1.7087	-0.41585	3.2199	2.6762	-3.5957	-4.8767	-0.29505	2.1275	1.1314
-16.847	-12.933	-15.737	-15.46	-14.657	-18.697	-15.407	-10.676	-11.598	-17.767	-13.52	-12.484	-9.5997	-18.72	-10.234	-15.813	-15.198	-9.5044	-11.744	-16.767	-10.924	-15.771	-8.8107	-9.4084	-10.133	-12.992	-12.59	-12.226	-12.186	-12.089	-11.493	-14.549	-12.705	-9.673	-15.225	-12.94	-9.6568	-14.282	-13.098	-15.634	-13.949	-13.056	-13.324	-15.844	-17.406	-11.92	-13.677	-7.709	-16.431	-16.844
1.1761	-5.9039	-10.391	-4.0114	0.071882	-7.2863	-2.2504	-6.1883	-8.5173	-7.1862	-5.4296	-3.4954	-3.5685	-4.2304	1.131	-7.0459	-6.0298	-7.4095	-9.4807	-4.1613	-4.396	-2.2511	-5.5287	-5.9298	-3.4922	-5.1269	-3.3501	-8.5357	-2.3764	-4.6815	-0.39682	-7.3104	-5.155	-6.3533	-9.2482	-8.1922	-7.6072	-5.6951	-6.9125	-7.3444	-7.5866	-1.0797	-4.2696	-3.4939	-7.0419	-5.9409	-3.6836	-8.1445	-11.239	-3.251
-0.81142	-2.914	-6.8739	-2.6471	-3.4344	-7.6996	-7.4465	-0.70635	-2.4178	-6.394	-3.7376	-3.1554	-1.2605	-2.1781	-6.3348	-4.1018	-8.8375	-10.395	-6.4837	-3.0604	-3.9148	-2.2183	-4.2795	-2.1301	-6.047	-2.3863	0.27006	-5.2423	-6.4054	-4.4292	-2.7793	-3.3748	-8.1267	-5.6648	0.11853	-8.8574	-7.3388	-3.3564	-3.0342	-2.2008	-4.2195	-6.2772	-3.0032	-2.3078	-1.4252	-3.8448	-6.0245	-3.5423	-2.962	-2.8371
-4.1557	-7.7671	-1.429	-1.376	-1.1667	-0.42692	0.31532	1.8142	-1.063	-0.99361	-0.73799	2.5559	0.21989	-6.3592	-0.049	-1.5839	-3.282	0.64769	-1.6745	-0.82886	-5.8654	-0.76425	-0.66907	-1.3675	-2.7046	-0.27994	-4.6628	-1.47	-5.0095	-1.9967	-0.056704	-1.2963	-0.93096	-0.95863	-0.52388	-4.4424	1.3896	-2.14	-4.6476	-6.5721	0.92926	-7.6603	2.0882	1.6861	-4.5933	-3.571	-2.7597	-0.48594	-5.0219	-2.2861
1.4991	-0.49649	-2.2986	-4.5156	0.46071	1.5452	-7.0666	3.6817	-2.4242	0.56744	-7.3464	0.58701	-2.384	-1.2556	-2.9083	2.4359	-0.59465	1.1638	2.2136	-0.25335	0.48405	-0.26176	1.6419	0.011361	0.62366	0.096354	0.57524	-4.5196	1.3571	-1.1257	-1.5357	-3.4769	1.2624	-1.3841	-4.7874	-1.7621	-2.1137	-0.97891	-8.2013	-1.0638	-1.6856	3.869	-2.1522	-2.6472	-3.8599	-8.4227	1.0884	-3.1956	-3.1555	-6.4644
-11.422	-7.3378	-13.34	-10.948	-9.4533	-11.482	-10.468	-8.3929	-10.761	-12.842	-14.96	-13.165	-9.8629	-11.735	-7.4105	-7.537	-10.951	-13.61	-8.3927	-11.783	-8.1892	-9.6297	-9.8839	-9.7014	-15.691	-12.042	-14.922	-10.353	-10.804	-10.843	-8.8668	-9.8655	-9.498	-12.169	-12.621	-13.197	-8.8431	-13.2	-11.61	-10.571	-9.8586	-11.85	-14.038	-11.837	-12.539	-13.511	-8.552	-12.666	-9.0292	-4.8947
5.2875	4.9478	3.5067	6.7033	1.7415	7.6935	5.2315	7.4355	4.7536	9.0685	9.3135	2.1088	5.9942	8.7321	7.0329	6.9272	8.668	8.4903	4.2213	7.9774	5.6355	8.855	7.8342	7.8446	10.185	9.2585	6.5999	5.0933	8.2923	12.922	8.1648	4.1086	3.646	8.7548	8.1644	8.9132	5.6734	6.9258	5.3885	8.5227	6.9329	7.4053	7.9703	10.629	1.4726	5.9306	6.6868	6.3597	5.8172	6.0666
2.1524	4.2802	7.5567	7.0572	5.2333	3.152	4.3178	6.0562	6.2985	2.2042	0.91711	5.891	5.7726	-0.20289	5.2744	3.4055	4.1125	4.3385	2.2454	5.032	2.8341	-2.9474	1.6009	3.2502	0.12546	1.8621	3.5289	0.55478	9.0373	1.9258	3.5328	5.4198	8.3283	2.2012	8.0254	-2.532	2.3598	3.7322	7.5282	5.726	4.4488	5.361	2.7265	5.1649	1.5248	5.9203	7.4953	7.7493	2.2369	7.191
4.9769	8.3495	6.7647	7.865	4.4908	5.0094	7.6865	9.8646	3.8507	4.8347	9.9405	4.7793	10.357	7.9309	11.292	3.3307	9.8711	7.9718	7.0726	8.2042	7.1541	5.2764	3.0647	8.0712	7.1023	9.4852	6.5895	3.3167	6.3634	5.3768	7.0128	5.694	8.6611	3.3487	6.0194	6.0597	9.7393	4.7903	7.2218	8.1995	10.834	2.8548	10.104	4.3745	9.12	3.7451	6.9958	8.3879	5.4945	4.5912
-8.835	-10.931	-9.3773	-11.075	-7.0448	-10.542	-12.814	-10.227	-11.966	-8.9567	-6.0887	-10.337	-5.4781	-3.9677	-6.2205	-9.4214	-9.9018	-6.3585	-8.093	-8.8093	-7.9147	-3.8845	-12.218	-8.2401	-9.3408	-8.8961	-13.365	-5.7413	-6.8279	-9.804	-6.8359	-10.321	-8.5994	-9.3705	-8.724	-6.817	-7.4704	-10.712	-11.197	-9.7842	-8.7515	-7.0665	-11.503	-9.8714	-6.7804	-6.6122	-6.6826	-12.296	-12.807	-8.3776
-11.708	-8.9528	-11.219	-12.821	-9.2917	-11.123	-12.156	-10.339	-11.939	-10.387	-11.203	-13.903	-10.106	-9.3939	-11.034	-13.957	-8.2094	-11.324	-6.6548	-4.7665	-8.8158	-9.4308	-9.4285	-6.4576	-14.1	-14.94	-11.207	-15.264	-13.048	-7.8595	-5.7562	-6.1794	-12.147	-13.423	-6.4269	-11.16	-10.636	-5.4708	-10.491	-10.287	-8.8215	-8.2039	-5.4826	-10.555	-7.807	-11.232	-11.048	-9.3851	-11.747	-12.251
1.2867	-4.7667	0.5862	0.19675	1.1366	-2.7779	-5.4001	0.41457	-0.65013	-3.213	-2.0025	0.056154	-4.4776	-1.8109	2.2693	-1.0964	0.35592	0.64608	-1.9906	0.80331	1.4314	0.90126	3.3787	-3.2887	-3.0201	-4.6419	-0.96862	-0.92351	-0.9259	-0.76712	0.15966	1.2501	-3.8983	-1.4105	-4.4939	8.4285	4.6579	-3.4029	-0.39256	2.9293	-1.4904	2.1305	1.6267	-5.1042	2.3955	-2.2589	3.7154	-1.8605	-1.0518	2.1361
7.8828	6.1899	7.0476	11.024	7.7075	9.1069	8.9059	4.0243	3.4764	6.3888	5.079	5.746	9.1661	5.7798	7.151	5.8995	7.8956	7.6226	9.4979	4.9784	5.2361	5.0642	8.0075	9.6424	4.9303	8.987	10.061	6.2043	8.8845	6.2776	4.3095	3.0566	4.2079	5.9402	10.332	7.1338	12.233	3.5088	12.992	8.1688	8.5043	6.9919	3.9717	12.212	5.8468	5.437	10.19	2.8466	9.357	2.9411
1.7854	-2.7624	-4.9036	1.9116	1.3489	-2.8136	-4.5671	0.3575	-1.7296	-5.0192	-4.3928	2.7659	-2.3166	-2.2907	-0.93945	-0.96189	-2.606	0.27962	-1.0995	0.63176	-2.8224	-5.6725	-3.0532	-1.1234	-1.6257	-3.2496	-0.51552	-2.4333	-2.7632	2.2915	4.1289	-0.25742	-2.2813	-4.2479	0.69916	0.61347	0.17344	-1.4652	-1.1571	-1.6015	4.1692	-1.757	-3.2771	1.0996	-0.22637	1.6997	3.4749	-1.7778	-4.9185	-4.4411
-2.4657	-0.11391	0.3476	2.9125	-1.1402	-1.3411	-0.80226	2.8954	3.6274	-1.2734	-1.3363	3.4498	2.4801	-1.5805	-4.4492	-0.13291	3.8417	-0.3169	-3.1087	2.1772	3.1335	0.85004	-3.8007	2.2597	1.4858	-0.45742	0.22014	1.3076	4.0236	0.62299	-1.7509	-0.16526	-2.3207	1.8327	-0.52472	-6.2348	2.9424	-3.036	-4.6743	1.2711	-3.778	-3.7097	-3.6052	-2.3056	-0.49517	1.1108	-0.38662	-0.42273	1.718	-0.57563
-12.525	-10.096	-11.065	-13.182	-10.377	-13.348	-15.719	-4.8912	-9.5135	-8.5461	-6.8069	-3.3082	-8.0824	-9.4596	-7.1165	-6.5376	-7.7019	-9.2779	-6.5368	-6.3214	-6.9857	-9.842	-10.064	-5.0847	-11.682	-8.1213	-8.7587	-12.477	-6.2713	-9.949	-7.2783	-8.5504	-10.409	-11.179	-8.9465	-9.0791	-9.0727	-8.6122	-8.9141	-9.4786	-10.655	-14.051	-8.5462	-9.7078	-5.8478	-11.571	-8.1767	-11.844	-10.563	-9.1041
-10.594	-14.526	-15.021	-9.887	-8.2688	-12.147	-11.551	-10.007	-12.923	-10.803	-13.619	-12.079	-13.988	-9.9893	-13.272	-10.885	-14.229	-9.3883	-9.925	-8.8873	-14.337	-15.203	-9.1519	-16.385	-10.478	-11.181	-8.2317	-9.5317	-10.933	-14.536	-13.137	-17.971	-11.23	-8.1529	-9.5893	-9.2281	-12.582	-12.112	-11.126	-12.765	-10.892	-11.61	-9.3765	-11.07	-10.835	-9.5141	-11.275	-13.51	-10.233	-13.391
2.969	-4.7553	-5.4591	0.083571	-3.265	-3.9395	1.3644	-5.3352	-5.0316	-0.86088	1.0971	2.9351	-0.65257	-0.24034	-3.0733	0.24455	-3.0987	-1.2712	-0.10364	-2.6249	-1.0911	-1.7491	2.3864	-3.6919	-1.839	0.22528	-2.3763	-4.5809	-1.7961	-0.70306	-3.6907	-3.3888	-5.0062	0.25889	-0.25935	0.46713	-3.9828	-2.3622	-3.7038	-1.7633	0.70679	-0.40822	0.072724	-0.031097	-4.9735	-3.7786	2.4953	-0.29467	4.1967	-4.5656
1.4734	-4.3721	-2.1123	3.6622	0.42341	-1.1974	-5.839	-3.3083	0.16037	-3.9424	-1.0082	-1.2923	0.71809	0.19157	-8.6786	1.2705	-5.5038	-1.0089	0.79027	1.0863	-0.51628	-1.1941	-1.8327	-0.84016	1.5031	1.4562	1.0716	-0.81352	-3.4998	0.95569	-1.905	-3.9326	-1.5575	-5.8556	-1.1145	-1.9932	1.0433	-2.3058	-3.7714	1.6253	2.2994	-3.2583	-0.81246	-1.2298	-4.5279	-3.0314	-2.5685	-0.53046	1.8407	1.9527
-9.4416	-9.2523	-12.134	-12.098	-12.992	-12.495	-12.473	-12.475	-14.506	-14.025	-12.808	-16.179	-12.862	-13.963	-11.2	-16.249	-10.465	-8.9388	-10.966	-9.5594	-15.934	-8.3977	-10.169	-11.316	-14.537	-12.252	-13.861	-14.199	-9.6605	-11.006	-11.09	-13.661	-8.5451	-12.111	-6.8584	-5.2054	-14.265	-10.828	-15.821	-7.0866	-12.634	-9.3443	-12.019	-7.756	-11.642	-13.013	-9.4455	-14.095	-14.494	-12.198
-13.03	-14.181	-17.021	-11.973	-9.7747	-10.235	-11.773	-11.739	-10.924	-14.842	-8.7079	-13.279	-12.804	-8.2329	-13.271	-13.889	-7.8484	-15.26	-11.808	-8.8099	-14.754	-9.7599	-10.833	-11.639	-11.612	-9.4699	-4.851	-9.4848	-17.04	-13.117	-18.259	-12.328	-8.8844	-11.444	-8.5809	-12.669	-16.015	-16.984	-13.787	-9.7242	-11.597	-16.525	-9.4857	-12.905	-9.4216	-10.619	-10.626	-7.3074	-12.153	-12.844
-7.4428	-5.9642	-5.5107	-9.2824	-9.8948	-5.7117	-9.2308	-7.7991	-10.559	-11.375	-17.285	-11.545	-10.81	-10.208	-9.5527	-10.504	-9.788	-10.24	-10.209	-7.6243	-9.6242	-6.9521	-7.0404	-8.8997	-9.5641	-10.196	-10.795	-6.9914	-12.39	-8.5385	-8.8967	-12.599	-5.8619	-12.062	-14.328	-10.639	-8.8234	-10.251	-6.8511	-9.3235	-6.4753	-13.719	-12.054	-11.277	-13.32	-11.18	-14.476	-5.7805	-13.619	-10.566
-0.41959	4.4632	6.8247	10.732	6.2212	6.3872	14.56	3.4438	12.202	4.4516	9.5017	6.1404	-1.1763	8.5512	7.3902	3.1699	4.4348	7.5191	7.2914	6.3309	6.6414	8.4002	5.0818	8.3738	7.4787	5.669	2.5322	9.0894	1.6949	7.3986	6.3879	11.063	8.758	9.2246	8.3059	8.2014	6.7958	4.5135	3.6984	7.4863	9.3967	7.2086	8.6892	6.7222	2.2426	7.1128	9.0733	9.1753	8.7269	7.5313
-2.4995	-7.7755	-3.8515	-4.0962	1.8397	-4.3488	-0.84681	-2.512	-1.5765	-5.0304	-5.9201	-5.0326	-3.7794	-2.9859	-3.6265	-6.8995	-2.4751	-2.563	-2.1919	-4.6133	-5.1856	-2.9739	-0.19338	-2.982	-5.0899	-6.6149	-1.9606	-2.9393	-5.7711	-4.4301	0.047624	-4.3646	-8.5271	-3.5086	-2.2041	-5.3563	-0.94849	1.5461	-4.257	-9.4917	-10.978	-1.5781	0.32462	-4.1425	-7.468	-3.6156	-0.98512	-4.7888	-1.1345	-4.5679
-5.2435	1.448	-6.5257	-1.744	-5.3479	-5.3064	-2.5739	-6.7697	-0.67292	-4.4875	-0.72286	-1.2814	-6.9465	0.069294	-2.9182	-2.4437	-4.3861	0.073601	-5.5958	-4.8015	-7.7445	-5.4533	-3.8102	-3.5054	-3.4036	-0.98397	-1.3938	-7.8019	-8.7511	0.072273	-6.3565	-5.5317	-6.2453	-3.6461	-0.49762	-4.7311	-1.6746	-4.3275	-1.3831	-7.025	-4.2529	-2.6442	-5.2158	0.7447	-5.099	-2.4383	-3.2268	-4.5482	-1.7207	-1.6739
-7.643	-6.3687	-9.2064	-9.3586	-10.663	-15.011	-7.2189	-9.8873	-5.7587	-10.243	-11.426	-11.562	-7.5654	-13.951	-7.8552	-5.9172	-12.856	-11.15	-7.3085	-8.7227	-13.317	-13.859	-8.7706	-7.0668	-8.46	-10.484	-9.8955	-11.069	-12.54	-12.381	-14.953	-7.9726	-9.8451	-9.4836	-8.6654	-11.477	-9.9172	-5.6457	-10.51	-12.482	-12.059	-9.0776	-11.956	-12.455	-12.694	-6.2515	-8.1602	-7.6959	-9.3991	-8.1417
-19.993	-19.237	-22.998	-23.766	-23.914	-24.875	-24.865	-21.336	-21.828	-19.043	-23.403	-23.097	-18.832	-15.552	-21.498	-26.289	-24.999	-23.305	-23.77	-18.227	-24.54	-25.617	-25.567	-20.591	-22.116	-22.843	-24.006	-23.019	-27.746	-20.675	-20.512	-26.144	-19.066	-21.266	-20.993	-18.793	-21.54	-21.291	-19.961	-22.408	-22.744	-22.823	-22.78	-21.287	-18.591	-23.735	-23.138	-23.35	-23.987	-20.014
0.58559	2.5309	-0.23215	-4.6013	3.7422	-6.8432	0.33875	-3.9144	-5.6117	-3.9044	-2.5139	-2.8936	-1.499	-5.1993	-0.093179	1.5315	-6.8008	1.996	-3.5999	-3.4831	-2.1734	-1.7912	-3.2582	1.2995	1.8835	-3.3161	-3.2361	-2.0206	-0.99925	0.90717	2.9202	0.74594	2.3609	-4.236	-0.21494	-5.5923	-2.263	1.6176	0.066286	-0.82332	-5.667	-1.892	1.1025	-3.5981	-1.7794	-6.0752	-5.2613	3.4322	-1.6516	-3.4048
-20.517	-20.083	-17.277	-19.155	-19.931	-22.79	-22.372	-25.018	-24.97	-21.545	-27.019	-25.824	-23.544	-21.885	-18.647	-23.935	-23.382	-22.571	-16.396	-20.94	-20.458	-17.807	-26.194	-22.101	-19.234	-19.682	-17.624	-23.421	-23.44	-23.024	-22.35	-19.19	-21.215	-22.963	-19.973	-22.774	-16.768	-23.796	-20.459	-19.042	-28.185	-20.73	-21.785	-23.791	-23.403	-22.716	-21.421	-23.243	-25.187	-23.614
-18.37	-15.895	-19.387	-17.668	-17.674	-16.631	-10.645	-11.355	-15.32	-17.758	-13.778	-11.965	-8.7921	-15.345	-15.713	-18.277	-12.888	-14.385	-12.291	-17.577	-9.6796	-14.507	-17.613	-16.572	-10.835	-18.156	-11.069	-10.523	-15.237	-16.384	-11.661	-11.528	-17.641	-14.549	-15.045	-13.329	-10.073	-10.364	-19.253	-9.2696	-19.223	-14.12	-13.493	-13.395	-13.929	-13.595	-15.555	-12.408	-22.348	-14.344
7.0903	5.5424	4.7358	8.212	6.977	7.4588	7.4854	9.1743	5.9954	8.4775	6.7414	9.8445	8.291	7.955	4.8022	8.9466	7.3474	8.1673	7.821	7.3744	5.8129	2.6957	6.4931	3.9091	1.9332	5.4235	7.2713	3.8119	6.2582	7.1031	8.7893	9.907	6.1042	3.5487	5.9904	8.5398	9.465	8.2072	6.6465	9.088	5.9926	2.7136	5.1711	8.3421	5.4934	7.395	10.641	9.0076	9.1403	5.5
-8.0413	-15.16	-17.828	-14.039	-15.234	-14.839	-13.036	-14.721	-16.722	-8.8259	-14.959	-14.678	-13.192	-15.99	-10.216	-13	-15.937	-10.212	-12.118	-15.324	-14.945	-13.121	-13.725	-16.052	-12.979	-14.258	-16.985	-13.901	-13.479	-16.167	-17.494	-15.42	-12.537	-18.308	-19.035	-9.9424	-13.449	-14.143	-13.329	-13.946	-17.114	-15.826	-18.678	-13.693	-17.274	-18.237	-13.536	-10.09	-12.484	-13.821
-8.6999	-12.226	-8.3235	-10.262	-6.2537	-7.7386	-9.5824	-8.5855	-10.351	-12.508	-8.5114	-6.8172	-8.4437	-11.33	-11.495	-12.668	-8.6745	-14.964	-12.949	-12.944	-6.9183	-14.296	-9.5294	-12.997	-12.03	-10.519	-9.8852	-12.403	-10.763	-10.894	-11.497	-8.9704	-11.321	-10.122	-9.5114	-5.767	-9.8834	-15.491	-11.168	-10.048	-10.805	-11.017	-16.428	-8.4666	-10.322	-10.69	-5.946	-6.8759	-9.3461	-11.994
0.223	1.0045	1.7142	-1.6701	-1.5428	-1.0727	-2.3514	-2.9404	2.2086	-0.6756	-0.039719	-1.7905	2.8885	0.050379	-3.6039	0.76228	0.55647	-3.5825	-2.3785	1.212	3.238	-0.27286	0.12468	0.90359	1.8432	3.632	-0.69544	1.5304	2.6757	0.44201	-4.2681	0.89379	2.243	2.7105	-3.1077	1.6925	-1.6933	5.8146	-3.333	-0.94556	0.19323	0.099721	-1.6905	-0.98559	0.98431	-1.0115	1.0366	2.8649	-1.2433	-0.30004
-6.5424	-2.8255	-7.3293	-5.0911	-5.9978	-9.3197	-4.1411	-8.0844	-3.5451	-1.9235	-8.4827	-1.262	-4.8232	-3.4899	-4.5157	-2.8978	-0.16522	1.1792	-7.6117	-2.5077	-5.5782	-5.1113	-4.2746	-6.0763	-5.898	-0.35639	-3.3187	1.1276	-4.171	-4.7407	-7.1923	-3.3635	-6.0638	-2.923	-5.7913	-6.1794	-4.9533	-3.0251	-5.7224	-5.3187	-2.364	-6.2146	-6.3381	-7.1864	-3.3731	-5.305	-3.5074	-2.5656	-8.0861	-3.6115
-13.731	-10.606	-12.904	-17.226	-11.155	-14.725	-19.96	-15.874	-12.435	-17.886	-10.513	-12.258	-18.935	-17.258	-15.889	-10.28	-12.317	-18.104	-16.206	-14.304	-12.246	-8.9862	-16.037	-15.373	-14.583	-17.428	-13.99	-11.532	-16.061	-17.213	-11.454	-13.126	-19.044	-14.362	-14.529	-14.278	-12.912	-14.7	-13.061	-12.33	-15.406	-14.108	-19.293	-15.59	-16.623	-19.502	-14.73	-12.257	-14.706	-9.4808
-1.3984	-3.4826	-2.8253	-0.65178	2.0903	-2.2974	-1.0906	-1.8566	-6.8317	0.97973	-2.488	-2.2402	-5.436	-5.0495	-3.1331	-7.701	-3.5926	-3.3078	-1.063	-6.7804	-7.2393	-0.18328	-1.4855	-1.2126	-4.9864	-0.059518	1.2925	-3.1287	-0.71994	-6.4831	-4.6339	-4.7909	-5.58	-4.027	2.1495	-0.11115	-8.1751	-2.9594	0.45149	-3.0823	-0.68532	-1.0637	-2.0931	-3.442	-2.119	0.43016	-1.3166	-2.6454	-4.8857	-1.1807
-17.735	-18.915	-25.03	-20.912	-20.917	-19.471	-20.566	-18.846	-20.537	-21.209	-20.876	-24.232	-22.525	-27.808	-21.91	-22.282	-21.375	-20.968	-24.588	-16.653	-25.267	-20.171	-22.769	-25.753	-18.58	-20.091	-26.382	-22.831	-23.945	-18.096	-21.718	-20.599	-22.517	-23.887	-22.61	-21.139	-26.878	-23.49	-19.874	-25.25	-24.059	-21.382	-21.768	-25.34	-23.597	-24.21	-22.243	-24.396	-23.487	-24.225
-14.677	-10.496	-15.325	-18.145	-13.429	-11.542	-14.153	-15.287	-13.134	-16.884	-14.022	-13.474	-12.138	-7.5657	-16.296	-14.04	-13.773	-13.185	-13.576	-17.559	-9.9458	-14.971	-13.447	-9.7792	-15.16	-11.454	-16.467	-17.353	-11.044	-15.632	-13.825	-12.453	-18.706	-14.195	-12.114	-12.648	-19.103	-16.229	-12.979	-16.122	-14.458	-11.322	-12.673	-14.101	-12.767	-10.098	-14.95	-11.907	-10.12	-14.279
1.2101	6.6339	8.1136	4.627	4.1944	6.2914	4.1711	-0.78352	5.9852	6.3305	5.68	7.2956	0.22295	7.8515	3.8876	3.3534	6.8551	1.6638	6.0089	2.4527	0.6422	7.1809	5.6378	1.8945	3.1906	6.458	4.259	6.0116	6.7372	3.5623	0.65433	6.1348	1.2452	1.8787	3.5094	2.8043	5.3782	3.4116	4.9856	2.6268	7.0382	4.0069	5.5008	5.2827	3.1959	4.8227	4.3952	1.962	4.4242	1.1849
-15.126	-14.583	-14.814	-16.753	-14.53	-16.378	-14.307	-11.307	-9.9996	-11.832	-13.364	-10.635	-7.9506	-8.2448	-13.264	-14.346	-12.505	-15.333	-12.122	-8.139	-10.514	-11.937	-10.596	-9.2648	-10.004	-10.9	-10.766	-10.786	-14.87	-8.7071	-9.431	-14.774	-10.943	-11.036	-14.232	-11.293	-7.9371	-8.3284	-14.858	-15.607	-11.394	-13.275	-11.676	-12.718	-13.141	-14.075	-13.299	-16.148	-15.353	-9.2177
-12.232	-13.474	-16.29	-11.813	-11.609	-11.069	-16.547	-11.622	-14.248	-15.496	-14.637	-16.065	-11.29	-8.4316	-7.9215	-13.062	-11.76	-13.813	-14.31	-16.445	-10.853	-13.787	-12.96	-14.332	-13.299	-15.893	-12.767	-15.231	-15.539	-8.0446	-12.281	-12.121	-16.407	-12.778	-9.9233	-13.48	-12.222	-12.103	-10.403	-10.993	-11.157	-16.12	-14.535	-15.162	-14.314	-11.601	-12.992	-10.473	-13.732	-11.625
-6.7889	-3.3213	-6.3123	-3.1121	-0.33535	-2.2687	-5.9562	-1.6902	-0.65766	0.15697	-1.7562	-2.063	-0.61235	-0.059087	2.0869	-1.7279	-0.058979	-1.3765	-0.98743	-7.6532	-1.4229	0.98662	0.36383	-0.74202	-4.1222	-2.6716	-3.626	0.77048	-1.007	-3.5649	-2.7072	-1.9807	-1.7413	0.71702	-1.6476	-1.0119	-1.1604	-0.015198	-2.8456	-0.59528	1.7565	1.8432	-0.27525	-0.52691	1.1753	2.0744	1.7771	1.407	-3.6383	0.6502
-0.70178	-0.84208	-2.4985	-5.6506	-1.1035	-1.4419	6.1756	1.52	-2.9147	-1.1514	-3.6725	-3.2089	0.51922	-1.0732	2.5362	-3.7122	-1.359	-2.2616	-1.3022	-2.3406	-0.26526	-0.11403	0.35034	1.6507	1.6442	0.26781	-2.3849	-3.7392	-4.0032	0.36411	-4.7557	0.587	-2.0076	1.4169	-1.4886	-3.155	-4.8446	-6.2686	-0.040131	-1.8354	-1.2282	3.7352	-1.994	-3.2242	1.3171	-0.82116	-1.7292	1.0811	-4.1047	-6.6173
-1.3239	0.10024	-2.0134	-2.5185	-0.40233	-1.1249	-0.0017939	-2.3583	-3.4566	-2.3846	5.253	2.2994	4.1636	0.80906	0.50334	-1.6292	-2.913	-0.98959	3.077	0.58461	0.91227	0.67646	-2.6537	1.8325	-1.5736	0.2028	5.4268	-3.5933	0.47188	-2.2342	0.85317	-2.4226	-2.9651	-8.3585	0.3731	-2.9546	-0.3298	1.7104	1.0319	3.2763	-0.31743	-2.2718	-5.2534	3.0928	-0.52498	3.8805	3.4309	1.2781	0.35632	-1.0719
-2.2077	-2.9736	-5.4708	-2.2845	-2.7825	-6.5827	-6.5728	-4.033	-4.304	-8.4588	-4.2761	-5.5543	-4.2291	-7.2005	-2.3858	-5.8333	-7.1385	-1.8229	-3.6136	-7.6814	-7.542	1.5362	0.2509	-6.2361	-4.6206	-0.9204	-6.6071	-7.9292	-4.3788	-1.974	-7.3094	-5.583	-5.0195	-1.0949	-3.1494	-8.6935	-2.9367	0.14481	-4.2141	-6.436	-3.8908	-9.1822	-3.9177	-4.9516	-4.7634	-1.5438	-3.8458	-1.2305	-3.271	-5.5124
2.4662	-1.4359	-0.22873	-0.64141	2.25	-2.8537	4.1235	3.5522	-2.5968	2.2734	2.5106	3.7106	-5.08	2.1974	0.18826	-0.59689	0.32451	5.8641	-0.30074	3.0384	0.099277	-4.6931	-0.49433	3.241	-3.6976	2.3893	0.25011	-2.457	2.7952	0.24006	1.7056	3.1429	-1.3804	1.362	1.4435	-4.7707	-2.9499	4.0914	5.9897	3.6201	0.77882	-0.20689	-0.0079289	2.6126	1.0577	4.108	2.8754	-0.3939	3.0517	1.7864
-4.1552	-1.9561	-5.3791	-3.8311	-0.052763	-2.2767	-7.3778	-3.27	-1.4321	3.1721	-1.3943	0.63441	0.65188	-0.69695	-3.1982	-1.2913	1.287	-2.4774	-3.7643	-3.0634	-1.3889	-2.2685	2.7698	1.5728	-0.48088	-0.63765	-0.59574	0.75263	-1.2163	-1.7935	-2.209	-0.01801	-1.6312	2.5047	-2.9523	-0.02156	-1.004	-3.8558	0.91271	-0.54545	-3.0273	0.73848	-1.3983	0.088614	-1.4342	-2.5254	-1.1457	-1.8044	-1.2451	2.336
10.773	8.3548	9.9693	10.456	11.189	9.4644	7.1028	9.0697	9.5194	7.846	10.032	13.384	14.724	9.0654	13.173	9.9512	13.029	7.9489	7.1048	12.898	7.8765	9.209	7.2282	10.252	8.0826	12.921	7.2873	10.781	13.836	10.837	13.818	9.7137	12.315	8.4886	6.534	7.5809	9.5023	8.777	12.402	6.6507	10.867	8.4506	5.7384	7.4922	4.1069	11.112	10.224	8.503	12.248	12.436
-4.4978	-2.4781	-1.4554	-8.6013	-5.4112	-3.0192	-0.24628	-10.315	-7.363	-8.0451	-5.0204	-5.403	-8.531	-3.2131	-2.5564	-5.212	-3.9003	-5.1219	-8.6795	-4.5623	-4.4699	-6.7851	-5.9995	-6.682	-0.88716	-2.148	-5.8639	0.23235	-3.0357	-6.5679	-4.4448	-7.0756	-8.5123	-1.2338	-1.3162	-4.0089	-3.8118	-9.0971	-4.0537	-5.5598	-4.0807	-8.5235	-4.9518	-3.3622	-10.086	-7.8211	-3.6722	-7.4186	-6.7495	-6.0546
-4.6345	-7.109	-6.2421	-6.6908	-6.8515	-4.3652	0.21503	-10.277	-12.327	-7.9465	-5.0166	-5.9038	-8.1463	-8.7935	-7.8849	-9.7729	-4.4683	-7.0816	-7.6321	-7.791	-11.623	-6.4949	-6.2885	-3.9767	-9.6541	-10.97	-7.6923	-3.4305	-8.7979	-3.5759	-7.4913	-2.8457	-9.3981	-7.6698	-6.2596	-10.009	-10.862	-2.9219	-11.761	-12.049	-7.3862	-6.244	-10.149	-6.3357	-10.165	-7.9832	-1.5201	-9.8442	-11.52	-5.2024
7.5071	11.557	8.7165	8.5054	9.5516	3.7829	9.1462	10.858	6.1827	14.733	3.602	5.2898	9.0408	9.1238	13.047	6.7829	6.4647	8.3638	4.5351	11.116	10.228	5.2567	13.223	4.1327	10.828	5.3843	16.404	6.0703	11.107	11.18	6.0091	3.8879	5.6	3.359	8.8624	10.312	9.7859	5.3395	11.87	12.204	10.333	9.1621	7.6808	9.2458	6.9874	8.8541	5.7498	4.0861	6.1605	7.773
10.713	9.3506	9.2898	4.5621	10.111	7.4214	8.5582	10.056	11.128	11.66	9.1095	8.7414	5.4595	9.4037	5.401	5.8128	5.9531	9.5727	10.815	11.906	7.9956	5.9142	6.1952	10.364	10.644	9.0538	5.1282	6.6783	5.7376	7.529	9.5629	8.2909	6.4059	9.5471	9.8755	11.572	8.345	2.82	7.4381	7.2624	1.6547	10.916	4.0475	7.8247	6.1793	11.959	6.9515	3.2832	9.6463	10.013
-11.096	-6.3501	-9.1265	-1.6252	-2.9843	-1.1138	-2.2957	-0.8797	1.1748	-6.9551	-5.5127	-2.4173	0.23423	0.22519	-5.2735	-2.0907	-0.07817	-3.8976	3.6202	-3.4535	1.4121	-0.00095565	-4.5134	-5.199	-3.3122	-2.2269	-4.8321	-2.172	2.622	-3.1443	-5.2653	-0.61283	3.164	-3.3641	0.016343	-1.5923	-4.1391	-2.394	-7.0105	0.10907	-0.88785	-1.5688	-7.8452	-5.2508	-5.1672	-0.96216	-2.8157	-2.7911	-4.8168	-2.4291
-11.522	-12.409	-12.974	-13.068	-10.826	-11.407	-13.054	-15.299	-10.697	-14.773	-13.124	-15.498	-17.696	-15.011	-14.578	-13.005	-8.8305	-9.6401	-13.098	-9.9175	-12.997	-9.312	-14.35	-15.403	-13.519	-9.4112	-13.707	-11.581	-14.462	-15.394	-14.928	-13.745	-10.155	-16.249	-15.716	-12.819	-4.5707	-14.141	-12.074	-13.902	-15.564	-15.344	-13.491	-10.591	-12.499	-9.6826	-11.997	-9.2495	-12.822	-13.282
2.2997	0.61745	-1.8037	-3.6926	2.268	-0.49569	4.705	3.6779	2.9197	-0.4038	3.2313	1.2821	-4.0338	-0.78287	-1.2818	-1.1236	-1.1702	0.34095	2.4518	0.75206	2.5103	-0.69464	0.89229	1.9827	0.055607	3.1108	1.0617	4.7471	-0.98975	-2.1901	-2.6589	3.9921	-0.8952	-0.36208	-0.13053	1.1418	-2.9616	-0.96566	0.11694	-2.346	4.1008	0.93662	0.68166	-0.021743	2.1422	4.4658	-0.26548	3.2643	-0.64581	0.59091
1.3046	-1.5619	-0.74685	-3.622	0.71456	-4.3974	-3.6915	-2.6244	1.9963	1.9086	2.4606	2.7569	2.8662	-3.7945	-0.29601	1.7879	2.4415	3.2192	1.676	1.6499	1.1226	0.8659	-2.8379	0.84139	-4.9266	0.24785	0.24601	-1.2605	-1.934	-0.066863	-4.6882	0.653	-2.3175	-0.34459	-1.3555	3.3846	6.1608	0.67518	4.0761	0.35414	2.2891	3.8079	2.2634	1.7449	-3.1685	-0.7627	-4.2045	-1.2071	-4.1529	-1.4997
-0.67232	-0.58023	1.0902	-0.56463	-1.2261	-1.928	0.7899	0.69766	3.3303	0.84083	2.3874	-1.3723	-1.9599	4.3509	0.89435	3.6845	-1.7684	1.3082	2.2753	0.80651	-3.3712	-1.5148	-1.1252	1.0092	0.51104	-3.407	-2.2823	-2.0586	3.7251	-1.8016	-2.3013	3.8896	-0.3027	-0.68464	2.0442	1.5499	-1.7138	-2.4406	4.6544	-1.0355	-0.66305	1.5537	-0.91555	-2.1084	3.0288	1.0951	-3.4618	0.83438	-3.0348	-1.0425
-7.5933	0.89674	-5.2626	-7.5022	-2.7085	-0.52672	-0.47235	-1.8024	1.4373	-0.064808	0.58391	-1.977	-2.5695	-2.9053	-5.5912	-0.73428	-1.0139	-0.19385	-3.5845	-0.65083	3.8937	-2.4509	-1.6053	-3.1839	-5.3383	-2.5572	-0.80655	-3.3648	1.791	0.55013	-1.5906	-4.0937	1.3862	0.78618	-2.0504	-1.0671	1.4241	-7.2072	1.144	-1.9416	1.8857	-1.3479	-2.7348	2.9579	-2.0093	1.5305	-0.35062	0.16041	-1.3775	1.6925
-2.7794	-6.5205	-2.758	-4.0903	-1.6441	-1.0011	-2.0139	-1.6962	1.2919	-1.3813	-0.019084	-3.0553	-6.7529	-1.5068	-2.595	-1.045	-3.5845	-0.68785	1.159	-4.6889	-2.7982	-0.21665	-0.86401	2.1909	-1.274	-2.8343	-3.4967	-5.466	-1.9826	-3.4908	-6.6645	-3.4416	-1.6822	1.853	0.017382	1.3597	0.7544	-3.6602	0.60762	-3.477	-2.582	0.04421	-1.2659	-0.65913	-2.487	-3.2794	-5.7853	-3.3904	-1.0946	-4.9308
-12.339	-9.5401	-11.387	-12.265	-13.037	-8.663	-11.778	-12.407	-12.482	-13.726	-11.834	-13.053	-10.1	-9.8345	-9.2485	-12.001	-8.8316	-12.065	-10.069	-13.427	-15.762	-9.7886	-12.317	-12.349	-12.836	-9.3616	-13.462	-14.505	-9.835	-12.975	-15.843	-12.863	-10.148	-16.335	-9.0306	-7.7129	-17.735	-11.678	-15.724	-13.636	-13.008	-14.496	-7.9963	-11.389	-6.3869	-10.239	-10.22	-13.325	-12.383	-10.168
-19.185	-12.249	-14.527	-13.52	-13.514	-17.377	-12.879	-10.441	-14.673	-14.564	-11.547	-9.8976	-13.62	-13.041	-12.722	-11.062	-14.726	-15.867	-16.82	-9.6738	-10.899	-12.718	-15.359	-13.259	-12.828	-10.344	-14.434	-11.653	-11.314	-13.31	-13.078	-12.261	-15.6	-8.517	-15.235	-14.851	-12.112	-9.9188	-13.064	-13.458	-14.104	-16.049	-10.045	-12.693	-13.319	-13.388	-12.895	-14.314	-12.912	-11.372
7.0016	9.5689	10.674	5.4686	8.5563	6.5534	13.038	11.022	7.971	10.871	8.5968	11.394	9.2126	7.4928	12.345	7.2977	11.375	5.7681	4.2471	12.461	5.8841	11.502	9.9871	8.9619	6.6044	8.1934	9.9702	8.9374	9.1501	12.261	9.5497	7.4326	5.2424	7.4123	9.8429	7.6197	6.8769	9.8901	5.0859	10.804	5.0522	10.15	7.8829	10.217	9.6178	8.3941	9.4112	11.188	3.4796	6.9541
-13.738	-16.431	-14.317	-16.717	-9.7406	-14.105	-13.569	-10.208	-21.333	-9.667	-9.5857	-14.026	-18.985	-15.939	-14.074	-6.4232	-12.77	-13.189	-14.742	-15.247	-16	-12.239	-10.204	-12.294	-13.765	-13.801	-10.725	-8.2126	-11.344	-15.208	-20.395	-14.236	-14.247	-15.12	-10.045	-12.49	-11.865	-13.491	-12.226	-18.045	-20.459	-13.693	-8.6519	-13.415	-17.906	-9.2773	-16.289	-11.745	-14.434	-18.445
1.5112	2.539	2.8891	3.8711	2.0479	2.9427	3.1652	2.7668	0.95786	-0.41205	3.197	2.0595	4.9202	-0.9545	2.5967	-0.21473	7.9968	3.4297	2.4782	5.6789	-0.065892	-5.4779	3.0878	0.83947	1.4047	5.2691	1.5654	0.42882	2.7789	-1.0409	6.3068	3.4881	4.9628	1.5312	8.9137	2.6755	2.2253	1.6145	9.438	-1.5517	3.8718	3.814	1.0693	1.1911	3.2333	3.3451	0.12927	3.7786	0.55369	-0.4295
2.1602	4.6126	1.9481	5.4411	4.3306	4.1716	-0.00096311	5.3946	5.6501	3.6114	3.1826	6.3092	3.5935	4.5967	3.5995	-1.193	4.4784	4.9746	4.0639	3.7605	4.0604	6.3022	4.7076	6.7255	4.2575	4.6997	2.8517	6.7331	5.213	7.7826	4.4724	7.8055	4.2805	2.2009	9.0388	4.4696	4.7124	10.744	1.0742	4.4742	6.5694	6.0502	6.0951	5.3407	4.3544	3.0325	4.7576	6.8615	4.7394	10.734
0.52593	-1.5934	0.39802	3.8607	4.5347	-0.62937	3.5584	4.39	4.2554	3.4506	1.0177	2.3977	2.6246	0.30612	0.34582	-1.2022	5.4385	3.9918	2.2841	6.7043	6.8418	4.9682	1.541	2.1404	-0.51688	3.1162	-0.13397	1.7154	2.2917	-3.2111	7.5476	-0.48052	6.6321	1.6191	-3.2126	2.6211	6.7902	3.0583	1.629	1.3282	3.6929	2.8816	-0.24186	5.4733	2.1421	2.8491	4.8403	3.6366	3.9022	3.6771
-2.3522	-5.0514	-5.9608	-4.4858	-7.6675	-7.274	-11.139	-7.6892	-4.7639	-2.0335	-9.1843	-10.764	-4.9755	-5.6079	-7.9884	-3.6604	-6.3692	1.0541	-1.9741	-5.4216	-8.112	-5.3362	-0.99851	-5.5913	-5.6112	-2.9377	-7.0334	-9.4792	-7.683	-6.1865	-6.0013	-9.9872	-4.1088	-7.4754	-3.9714	-3.8128	-5.2155	-2.7343	-5.5387	-6.0808	-12.145	-6.3561	-6.3283	-4.8183	-4.0796	-0.55665	-9.009	-5.3492	-2.133	-5.6779
-7.8139	-3.1048	-8.6077	-5.8058	-8.2231	-5.6874	-9.7682	-3.4992	-9.6858	-7.5751	-6.015	-9.249	-2.5922	-5.473	-4.7109	-10.86	-6.7339	-4.5594	-1.5508	-7.9801	-4.508	-9.3139	-6.7459	-4.3475	-14.21	-5.948	-6.5616	-6.8139	-10.487	-8.3242	-3.259	-10.685	-1.7622	-6.2976	-7.0082	-1.5832	-8.7279	-8.3108	-4.4149	-7.0363	-3.6694	-8.7828	-3.3897	-3.8866	-6.3193	-6.6937	-2.581	-6.8595	-7.2889	-1.8214
-24.03	-21.65	-14.887	-21.451	-20.875	-19.073	-20.796	-22.586	-18.525	-22.905	-21.742	-24.792	-24.813	-19.941	-24.632	-21.932	-24.497	-20.993	-19.201	-23.482	-22.333	-27.778	-19.951	-19.704	-27.466	-19.119	-21.012	-19.138	-19.546	-25.752	-22.993	-21.187	-24.441	-21.344	-23.704	-22.544	-24.71	-21.411	-21.793	-26.193	-20.469	-21.368	-22.375	-20.547	-21.035	-19.664	-20.669	-18.533	-22.327	-23.934
2.8781	1.8385	-3.4437	-3.6272	-8.4217	2.0382	0.77586	-3.108	-6.7741	0.74616	3.8057	-0.0096765	-3.174	-1.0937	0.044324	0.60565	-0.64402	-3.771	-1.5899	-0.4447	0.076757	-3.2594	-0.80466	-2.8939	-3.1065	-3.7731	-2.9201	3.062	-1.26	-3.1131	-5.7733	-2.8863	-1.1399	-0.4276	-3.2793	1.2164	-1.1617	-2.3574	-0.4652	-3.1271	-3.7683	-4.3003	-4.2177	-0.78402	-1.8862	-6.0087	-1.828	-1.348	-1.511	-3.7926
-7.3125	-7.4045	-0.58603	-11.346	0.21842	-6.7905	-6.8713	-7.325	-1.7015	-5.6387	-4.0199	-7.7551	-7.0263	-4.3931	-3.9313	-5.381	-1.6592	-1.225	-4.7548	-1.5946	-6.4426	-7.3625	-4.5529	-6.6447	-6.6282	-5.1172	-8.7283	-3.3057	-7.1641	-5.2843	-4.9627	-4.6304	-7.2207	-8.8456	-5.8183	-5.8598	-1.9056	-6.8216	-6.0443	-2.4519	-5.6688	-6.5493	-4.7499	-4.9475	-2.2863	-4.8954	-4.8705	-8.5634	-8.1731	-1.5582
-6.1552	-9.6033	-7.4781	-9.461	-12.65	-13.157	-10.805	-15.402	-11.915	-15.032	-10.937	-7.6468	-11.472	-12.544	-7.5582	-16.058	-12.303	-11.722	-9.4945	-8.8203	-11.371	-11.275	-9.5956	-8.8086	-13.617	-9.7174	-10.587	-14.291	-11.771	-12.018	-12.702	-10.721	-8.0697	-8.229	-10.814	-15.509	-12.084	-14.719	-7.9377	-9.5771	-8.5091	-8.853	-16.406	-7.2285	-10.501	-13.906	-12.095	-9.0838	-9.9733	-11.974
-2.1261	0.75068	0.23714	3.57	1.5304	3.1372	-0.39934	3.5646	1.2791	-0.3225	-1.6686	-1.6584	2.069	2.4512	2.2088	4.0835	4.4745	1.9274	-1.6197	1.7801	-1.4307	-1.0673	2.0155	-0.22382	3.3486	0.80062	1.6748	1.716	4.6071	-1.5188	1.4087	0.012058	5.8274	2.6015	2.5042	4.864	1.1333	-1.0754	-2.2926	-0.8112	2.0415	0.01994	3.0394	0.21418	4.6411	1.9908	6.8515	1.5069	4.8515	8.0296
-20.339	-18.907	-24.527	-21.731	-21.598	-23.81	-23.196	-22.519	-18.911	-22.697	-20.154	-24.97	-21.739	-19.868	-20.224	-20.052	-20.139	-23.361	-18.463	-23.208	-25.31	-20.184	-23.853	-23.275	-20.429	-19.291	-20.617	-23.667	-23.531	-15.545	-23.478	-17.429	-17.469	-24.654	-20.774	-24.124	-20.617	-25.407	-16.212	-24.196	-18.285	-21.724	-22.99	-23.059	-25.278	-21.574	-21.958	-24.52	-24.131	-21.261
-13.582	-9.2071	-7.6562	-6.3284	-8.3383	-11.004	-4.4853	-8.3317	-12.686	-6.4412	-9.1018	-9.2069	-7.0599	-5.8625	-14.939	-8.4778	-11.548	-8.2085	-10.836	-10.968	-9.5885	-8.7801	-9.1703	-7.3941	-11.321	-4.3755	-8.0943	-10.787	-7.3696	-10.95	-9.9155	-9.235	-8.7981	-8.8448	-7.8817	-8.1075	-10.79	-6.517	-7.569	-12.688	-9.832	-10.169	-6.6516	-11.33	-12.147	-8.0557	-4.884	-8.9957	-12.967	-10.318
-2.9108	0.39557	1.5339	-4.9341	-6.3904	-1.9424	-0.47965	-0.19803	-4.2591	-3.9384	0.009265	-2.1964	-0.80561	-3.3464	-4.3094	-7.1456	-3.8314	2.5222	0.84787	-6.3204	1.3729	1.7336	-5.5262	-5.2351	1.4751	-1.233	1.9285	-1.054	-6.3909	-2.9792	-0.51359	-3.1761	-2.6623	-0.15574	-1.5803	-2.3745	-1.4157	-2.1126	1.0332	-5.2379	-0.22125	-2.2933	-1.8954	0.17302	0.97191	-0.16624	-3.2575	2.4751	-4.0479	-0.97863
-11.526	-13.22	-9.2033	-9.0941	-9.6784	-11.731	-10.803	-10.934	-9.3993	-9.4534	-8.8135	-14.257	-10.373	-14.315	-10.571	-12.937	-15.242	-12.934	-10.665	-14.125	-10.977	-11.742	-10.285	-7.6404	-10.327	-10.179	-13.149	-11.97	-13.077	-13.599	-15.7	-13.991	-13.147	-12.21	-10.58	-10.081	-13.182	-13.073	-10.39	-13.427	-10.244	-13.664	-10.334	-11.626	-10.27	-9.854	-13.194	-13.966	-9.9483	-7.4726
-1.1072	-6.8425	-4.4786	-5.566	-7.0965	-5.6361	-2.2489	-6.49	-6.6812	-6.1652	-8.7375	-2.1945	-3.0738	-6.3453	-6.4796	-2.3833	-3.0563	-3.2597	-9.0271	-1.9702	-9.7241	-6.4186	-10.385	-2.1735	-2.642	-7.8791	-5.2135	0.90759	-4.4377	-3.0493	-7.4535	-6.4184	-5.9299	-5.0887	-4.7661	-5.3626	-4.6927	-6.9317	-2.4225	-10.128	-0.28317	-4.8718	-6.06	-7.1268	-5.6741	-7.7002	-1.6149	-8.7737	-7.1482	-3.2843
-0.10496	-2.5839	3.4202	-7.5601	-4.3433	0.01912	0.5234	-1.0379	0.70738	-4.6509	-2.2129	-3.2388	-0.12656	2.5809	1.882	-4.5765	-3.6909	-2.1847	3.4067	-1.7296	-2.2029	-2.2775	-3.4165	-1.6682	-1.3008	1.3246	-4.2204	0.23561	3.9521	-1.8016	0.64081	-2.7585	-0.99107	-4.7502	-0.67616	1.5929	0.40834	0.46573	-3.1639	-6.3483	-0.21237	-1.4005	-1.2059	-0.82692	1.1129	1.2133	-1.8426	-3.5326	-0.50868	0.24582
0.2515	2.4601	-1.647	3.9992	-0.41542	0.77456	-0.40673	5.3467	1.8299	5.9987	8.0178	0.098944	1.5498	4.1032	2.2738	3.4376	2.3764	1.62	4.122	1.0106	1.7023	3.5685	2.5383	0.60548	6.476	4.2625	1.8264	-2.4949	0.42386	3.5069	-4.7546	4.2758	3.4821	0.83953	2.6635	1.1349	0.70963	0.91556	-0.32276	0.74793	-0.73572	4.6186	-6.2852	0.096871	5.3022	-0.33528	5.3182	0.69609	0.67662	3.2348
6.6125	10.01	8.7917	8.7819	6.9903	6.5018	10.564	6.6258	10.664	7.3286	8.3261	2.9396	9.9471	10.191	5.8527	8.5299	11.111	9.0717	5.9693	7.4742	3.584	10.407	4.1555	8.6194	12.109	7.0815	1.9868	10.406	7.8162	11.02	6.4856	4.7325	5.6833	9.4549	9.7172	8.3608	6.414	9.5578	3.7059	8.9016	8.088	8.8831	9.2524	7.4732	4.7787	8.7964	6.5081	9.2838	5.5718	7.0995
-12.399	-7.9995	-13.147	-16.742	-13.15	-9.5958	-15.675	-13.406	-9.6314	-8.0667	-11.456	-14.11	-13.001	-14.775	-12.59	-14.128	-9.9653	-12.282	-12.579	-12.829	-13.212	-15.115	-14.583	-14.465	-10.957	-11.225	-12.259	-13.972	-9.3911	-13.369	-10.198	-13.351	-11.827	-12.624	-11.111	-10.033	-11.582	-11.681	-12.389	-9.7087	-13.513	-12.138	-10.182	-9.1272	-16.459	-11.289	-13.031	-13.34	-9.2357	-10.966
-15.554	-10.346	-11.317	-14.056	-8.4737	-10.496	-12.178	-13.444	-11.008	-13.755	-10.491	-15.479	-13.943	-13.079	-15.033	-18.139	-14.355	-9.2611	-11.469	-11.809	-17.257	-14.513	-11.738	-11.332	-15.631	-9.4065	-18.441	-15.313	-10.958	-13.973	-12.606	-11.938	-11.509	-20.557	-13.278	-14.921	-15.351	-12.533	-15.919	-15.941	-13.19	-13.337	-17.75	-14.298	-15.492	-10.707	-16.582	-14.159	-9.5138	-12.707
-1.4867	-3.1931	-5.2719	0.019309	-4.9897	-5.3979	-7.7631	-6.5954	-0.257	-9.3288	-0.69753	-3.0903	-6.9557	-6.5148	-5.4166	0.95299	0.40083	-5.0481	1.7597	-3.1871	-4.7119	-4.5644	-0.46706	-3.341	-5.8502	-0.84238	-1.2002	-3.5189	-3.0393	-2.5249	-4.2928	3.029	-5.8389	-4.5796	0.46818	-4.7573	-0.97084	-0.83534	-1.9635	-6.1464	-0.084495	-3.9916	0.38823	1.9655	-2.4894	2.7602	-2.6462	-3.6062	-2.4689	-3.6021
-10.184	-11.552	-15.013	-14.001	-9.5313	-8.7981	-8.8501	-8.0456	-13.656	-9.9391	-12.821	-8.6929	-8.4123	-14.761	-13.401	-8.7833	-8.9455	-14.474	-12.302	-9.6855	-8.7047	-15.49	-8.5758	-10.692	-13.593	-9.3582	-11.546	-12.379	-12.96	-5.9039	-12.549	-7.9483	-6.9329	-11.72	-11.847	-5.0761	-10.304	-10.292	-12.201	-6.8096	-12.161	-9.5991	-14.586	-9.0975	-14.104	-12.26	-6.7318	-10.535	-7.9297	-9.4897
-7.8561	-9.8484	-15.041	-5.1493	-8.2249	-2.8781	-8.4494	-12.103	-12.234	-11.533	-12.785	-12.932	-12.628	-6.0269	-13.789	-10.816	-10.12	-9.7773	-11.849	-11.049	-10.554	-17.42	-10.205	-8.5004	-10.221	-13.345	-13.529	-15.39	-12.261	-8.846	-11.804	-13.543	-11.132	-11.772	-13.311	-10.08	-12.377	-10.368	-13.451	-16.349	-12.983	-14.65	-13.001	-12.162	-12.908	-8.8794	-11.864	-13.218	-9.5557	-13.412
-9.6507	-6.0753	-9.9992	-12.469	-8.1837	-6.8194	-14.31	-11.872	-12.825	-6.9282	-9.3807	-9.4065	-7.267	-8.8894	-8.0975	-17.787	-6.4978	-10.961	-12.195	-10.082	-9.3311	-12.53	-7.267	-7.2026	-8.131	-15.059	-8.4133	-12.841	-13.735	-12.755	-10.214	-5.3924	-12.008	-10.972	-4.7297	-11.345	-8.315	-12.308	-13.063	-12.315	-8.5198	-15.718	-8.1155	-10.279	-10.864	-12.254	-12.673	-7.7399	-10.989	-9.5476
-8.0224	-13.066	-10.649	-11.154	-7.8114	-15.727	-10.849	-16.924	-5.524	-12.424	-10.322	-8.0891	-3.5881	-11.798	-8.4417	-10.785	-10.935	-10.341	-2.5051	-9.5232	-10.504	-9.684	-9.5521	-12.866	-7.1275	-7.0286	-8.7775	-11.773	-13.739	-11.331	-11.132	-11.832	-8.4295	-9.5001	-8.1079	-9.2589	-10.547	-11.67	-12.268	-9.3145	-10.839	-7.2398	-15.251	-6.9442	-9.9211	-10.901	-12.829	-10.163	-10.774	-9.0402
8.7888	6.1234	7.5264	9.9696	5.0135	5.7129	9.4579	6.5031	7.0936	8.7079	9.801	6.9112	9.9655	9.3688	10.438	9.3113	8.2668	8.8228	7.7763	6.7723	8.6124	6.9206	7.1648	7.6651	13.514	7.5918	11.914	8.6276	9.0117	11.469	10.269	14.775	7.2153	7.8609	8.0879	10.438	8.8665	5.0137	7.1285	9.8137	5.2452	8.8794	10.748	12.229	11.813	13.539	10.377	9.082	5.6641	4.5767
-6.3955	-7.4122	-7.3938	-7.0213	-8.6936	-9.8639	-5.3676	-6.7051	-9.0446	-10.16	-8.4927	-10.186	-5.6343	-7.7105	-6.7793	-11.409	-7.4656	-9.27	-6.4722	-10.47	-9.3985	-7.3062	-8.8309	-14.088	-9.2723	-7.5774	-12.136	-10.276	-10.727	-12.657	-4.7209	-9.6561	-9.4858	-9.9672	-11.125	-7.9216	-9.0965	-10.674	-8.4399	-4.3763	-11.997	-6.6195	-10.282	-7.4378	-6.1083	-12.992	-11.483	-6.7376	-6.4179	-5.9042
4.4245	3.8913	4.1282	6.6248	3.3626	10.189	2.493	0.88331	5.7423	-0.065377	8.2656	0.74236	3.0012	6.3111	3.6447	-2.0002	8.271	-1.4556	7.6994	4.3967	1.6127	-0.80636	5.2783	8.5436	-0.79296	5.8384	3.7782	2.7916	5.6157	5.1668	4.5449	5.279	5.6852	1.4814	8.7792	6.2606	6.9735	6.1421	3.5969	7.3414	6.9929	7.3309	3.1623	3.1687	4.9891	6.317	4.7318	1.419	5.4597	3.6944
-8.7418	2.5555	-11.012	-8.9512	-2.3399	0.67557	-7.3568	-3.6006	-4.6931	-4.4998	-3.9781	-8.5814	-3.9855	-0.87773	-1.5859	-0.24277	-3.5455	-4.7588	-5.9897	-4.0724	-12.767	0.16075	-0.34035	-9.2293	-4.478	-1.0598	-6.9774	-2.3668	-2.2188	1.7064	-4.8167	-3.5489	-1.9458	-4.2706	-7.4568	-1.3765	-5.2343	-2.499	-3.3654	-4.6877	-9.3837	-5.9562	-9.4519	-6.3566	-1.0216	-3.5627	-5.9632	-5.621	-1.7426	-3.3894
-9.1807	-8.3427	-8.0467	-7.959	-8.7763	-7.1557	-7.787	-10.285	-7.3485	-11.413	-4.9665	-12.783	-6.3641	-12.339	-7.0402	-12.502	-6.6159	-10.482	-10.897	-11.438	-10.737	-8.2696	-8.6293	-10.282	-12.416	-8.8824	-9.4029	-11.636	-13.219	-12.594	-7.0429	-8.2746	-8.8584	-3.5381	-12.224	-9.2717	-8.3835	-13.646	-14.122	-5.1771	-11.301	-6.8725	-8.5207	-4.328	-8.3329	-11.052	-11.708	-8.2775	-8.4594	-10.926
1.9384	-4.6917	-0.80694	-1.6837	-6.3307	-3.4301	-1.4898	-2.4523	-1.9075	2.3361	-6.1479	-7.956	-1.6507	-2.1055	-4.3504	0.65683	-0.098655	-3.0997	1.7026	-1.5976	0.35996	-1.2994	5.291	0.55813	-4.3235	-1.2931	-4.1978	0.87468	3.4535	-1.6907	-0.54846	-0.21086	-1.9083	1.5612	-4.0986	0.038533	2.1167	-0.96836	0.30095	-2.1295	1.4918	-5.866	-1.271	2.0485	-1.8418	-2.5264	-3.5594	-1.6082	-2.0661	1.5807
11.104	8.8257	8.3228	9.8824	11.969	12.209	10.013	6.6675	5.7758	11.577	9.3019	5.909	9.7309	9.8883	9.2724	7.9114	10.789	8.6746	6.1093	10.008	6.5981	11.133	9.696	11.112	10.011	12.172	9.3568	8.9267	4.3306	11.945	8.5398	11.025	5.4572	8.0878	8.4473	4.8225	9.3105	7.5829	6.5803	11.573	4.3805	7.4361	6.2427	8.1609	2.6988	12.042	0.86692	9.3039	2.5797	6.7293
-15.365	-13.409	-12.998	-11.233	-16.763	-11.876	-9.9862	-15.536	-12.877	-13.42	-10.419	-10.968	-14.626	-15.775	-16.918	-18.573	-14.425	-18.074	-11.972	-15.825	-16.449	-14.636	-13.193	-13.82	-13.472	-14.733	-10.175	-10.711	-11.624	-12.015	-12.769	-11.431	-14.061	-11.452	-7.6665	-13.646	-16.915	-14.82	-11.879	-15.393	-9.8287	-15.013	-6.5269	-11.853	-18.085	-11.902	-13.222	-9.1277	-8.2775	-14.634
-8.7178	-14.488	-5.9906	-8.1936	-14.74	-13.298	-10.977	-11.77	-12.104	-7.9463	-10.869	-9.0598	-11.908	-8.5307	-12.216	-9.4906	-10.881	-10.536	-11.64	-10.348	-8.1341	-11.237	-6.6745	-10.132	-12.152	-6.4104	-11.544	-10.208	-8.5684	-9.8098	-8.9474	-8.4376	-6.2251	-12.106	-11.474	-7.7893	-12.824	-9.7611	-11.761	-13.847	-13.111	-9.589	-12.107	-8.8768	-9.6371	-8.2706	-14.016	-13.128	-9.4043	-7.4928
-14.093	-10.599	-12.622	-15.67	-10.561	-11.299	-13.068	-11.683	-9.6979	-14.759	-6.4492	-8.7585	-11.331	-12.139	-9.2701	-13.797	-7.7295	-11.031	-16.657	-13.496	-14.159	-13.493	-13.395	-11.389	-9.9339	-11.457	-14.796	-12.646	-9.9003	-9.3813	-12.803	-7.4078	-8.1427	-9.9245	-11.353	-11.515	-10.352	-8.8114	-16.437	-11.788	-12.041	-13.217	-10.769	-13.769	-9.4997	-10.454	-19.143	-12.228	-14.788	-11.366
-24.779	-22.438	-18.508	-20.293	-24.406	-27.201	-22.315	-24.067	-21.942	-24.722	-22.53	-23.552	-19.138	-20.417	-23.795	-21.851	-24.274	-23.134	-23.43	-24.471	-22.806	-20.39	-23.353	-18.819	-23.992	-21.289	-22.528	-26.848	-22.677	-23.586	-24.339	-21.323	-21.472	-19.449	-18.639	-19.047	-22.755	-22.745	-22.812	-23.268	-22.485	-23.932	-23.344	-24.646	-20.285	-22.296	-21.499	-20.608	-22.929	-22.563
-6.5291	-4.4829	-7.947	-7.0999	-4.5952	-4.7181	-4.8675	-6.3814	-6.8119	-2.1208	-5.1747	-1.0956	-5.6771	-6.4504	-6.6637	-5.4043	-4.7134	-1.8735	-3.3626	-6.4815	-8.7919	-8.0774	-7.249	-4.8893	-7.8519	-4.3648	-5.7748	-8.9995	-2.5759	-8.0055	-11.252	1.5619	-5.5444	-7.318	-11.234	-3.5874	-6.3311	-3.2849	-4.7965	-4.3454	-5.7844	-5.3339	-3.4859	-1.862	-6.6771	-4.5472	-4.3634	-5.4928	-11.446	-2.7338
-23.926	-23.648	-21.62	-21.493	-21.847	-26.258	-21.399	-24.124	-20.441	-25.209	-26.971	-25.687	-23.239	-21.76	-20.702	-22.777	-22.608	-23.62	-20.041	-17.986	-19.193	-22.465	-24.072	-24.128	-23.12	-21.427	-20.405	-20.767	-19.465	-20.263	-20.291	-23.487	-25.329	-18.14	-17.191	-19.004	-24.512	-23.015	-23.98	-24.231	-19.734	-23.396	-24.658	-25.693	-25.152	-22.565	-20.905	-25.862	-20.783	-20.738
-8.0989	-4.9681	-4.279	-10.44	-3.3443	-3.3011	-2.2591	-5.1547	-3.778	-3.8933	-6.4931	-6.7002	-7.8832	-8.7518	-3.8806	-8.2134	-3.852	-6.4447	-8.726	-5.8338	-0.38362	-0.75308	-2.0832	-5.401	-5.5631	-1.4503	-7.7907	-2.1043	0.18814	-1.9451	-6.0767	-4.3816	-3.0123	-8.2604	-2.3059	-3.2205	-9.0612	-10.062	-2.8052	-8.3679	-4.3771	-9.4124	-4.9149	-2.5678	-8.5414	-4.4081	-9.5626	-5.9668	-9.7606	-3.724
-21.881	-14.163	-11.506	-15.746	-14.709	-12.264	-15.784	-14.063	-13.863	-14.998	-15.878	-14.712	-14.539	-15.712	-13.556	-12.934	-14.856	-20.034	-15.208	-16.546	-15.048	-13.275	-9.3155	-12.387	-14.634	-13.039	-13.489	-14.177	-11.087	-11.376	-18.481	-16.178	-10.756	-11.284	-11.337	-17.732	-14.481	-15.928	-15.197	-16.871	-14.981	-14.359	-14.112	-13.184	-13.999	-10.767	-13.905	-11.352	-12.424	-9.5048
-15.636	-13.244	-14.443	-16.533	-16.248	-17.64	-17.89	-16.136	-15.243	-10.408	-15.327	-19.578	-11.796	-13.695	-12.181	-17.086	-15.713	-10.397	-15.462	-14.077	-14.606	-12.335	-13.833	-12.231	-15.157	-14.167	-18.126	-14.839	-15.501	-11.717	-7.4143	-16.148	-15.244	-13.618	-18.106	-15.612	-19.203	-15.158	-12.161	-16.378	-16.783	-17.624	-14.03	-15.643	-14.021	-12.535	-13.55	-14.483	-13.557	-16.664
-21.337	-21.302	-22.126	-23.993	-23.036	-20.528	-21.805	-22.407	-21.838	-20.372	-23.381	-14.889	-22.151	-24.984	-23.179	-26.543	-22.952	-20.56	-21.106	-24.443	-19.706	-20.871	-25.452	-22.924	-19.039	-21.976	-21.935	-20.285	-24.96	-23.888	-23.904	-24.146	-22.202	-21.664	-22.125	-22.277	-24.837	-18.157	-22.593	-21.236	-22.517	-23.035	-21.531	-21.938	-19.494	-17.827	-23.798	-23.402	-19.368	-18.345
-6.8172	-10.812	-9.3252	-12.237	-11.45	-13.547	-7.2506	-9.6496	-9.8144	-9.6224	-12.372	-8.0989	-9.4142	-4.4298	-10.404	-12.022	-9.8588	-5.5068	-5.5494	-8.2428	-9.5868	-7.101	-8.7056	-9.7325	-9.0164	-5.5309	-9.3095	-9.2927	-12.233	-10.71	-3.7483	-12.566	-6.2162	-6.1224	-14.269	-8.4621	-8.2271	-7.5511	-9.6959	-6.3137	-10.25	-9.6527	-7.1043	-9.6375	-6.8722	-7.2032	-12.086	-10.887	-10.476	-6.616
-6.772	-7.5674	-8.3823	-10.589	-2.6215	-1.6018	-6.7395	-2.6399	-8.2558	-5.6823	-3.0988	-3.36	-13.759	-1.5474	-6.5979	-6.351	-6.2195	-5.6205	-1.345	-3.1968	-6.0086	-6.5291	-4.7515	-8.2799	-4.3171	-2.1388	-9.1018	-3.4927	-6.8642	-5.4515	-2.9464	-8.1628	-6.3864	-5.7274	-6.0141	-3.3521	-5.4351	-1.1781	-6.2354	-4.9938	-5.1292	0.11077	-10.622	-8.5326	-4.3191	-9.4584	-4.6964	-8.0688	-5.2838	-4.9224
-0.30243	7.4008	2.3196	2.9256	-0.30648	-0.76722	3.3188	1.0769	1.5947	4.9323	-2.2585	2.242	2.719	-0.59918	3.2114	1.3688	3.5393	5.4789	1.575	4.665	2.1418	3.1967	0.041877	3.8078	1.792	5.006	-0.3296	3.4997	0.73704	-0.65931	-1.114	5.0465	3.2431	4.0747	1.797	0.28371	4.5334	2.7168	0.8686	2.6625	2.6399	-2.9688	0.30809	2.1822	2.1291	-2.6557	0.65401	2.1127	4.9665	-1.2981
-7.6832	-11.624	-11.038	-14.25	-13.495	-9.3552	-9.7723	-14.277	-12.012	-11.958	-7.7812	-13.247	-8.9608	-13.089	-6.9085	-12.32	-11.911	-12.462	-9.4957	-10.274	-11.239	-14.997	-13.72	-6.6776	-9.575	-12.511	-11.642	-9.5067	-7.0149	-9.7683	-7.162	-12.245	-15.244	-8.95	-8.5225	-5.5216	-11.467	-8.2302	-11.025	-11.508	-10.393	-11.858	-11.015	-7.3562	-11.513	-15.708	-8.5772	-8.8822	-12.213	-10.9
-9.8643	-17.95	-14.059	-14.38	-17.526	-10.875	-13.528	-12.855	-7.9077	-12.948	-11.557	-14.619	-12.303	-16.274	-10.858	-10.362	-12.54	-13.545	-12.64	-14.395	-15.053	-12.415	-14.932	-8.1927	-9.6845	-13.736	-11.609	-9.4886	-14.079	-12.81	-15.535	-17.016	-17.74	-12.828	-7.6144	-14.953	-17.452	-14.788	-15.851	-16.843	-11.358	-15.998	-11.323	-10.037	-14.567	-15.341	-14.012	-10.552	-14.768	-15.823
-13.437	-4.1037	-10.728	-5.2475	-3.3981	-8.0891	-9.8271	-1.6062	-8.6085	-8.0197	-6.1701	-5.9622	-5.0712	-9.226	-6.6386	-12.166	-11.531	-9.4411	-7.1515	-8.4812	-7.5204	-12.052	-8.3767	-6.7912	-4.1652	-6.8755	-7.9909	-12.219	-12.654	-14.223	-8.6501	-2.0543	-8.8865	-3.9302	-9.9392	-7.6779	-7.1368	-7.3272	-6.1342	-8.7324	-6.0298	-9.8284	-7.3912	-9.2109	-2.9112	-8.1055	-12.556	-10.236	-7.6904	-10.294
-14.974	-12.443	-19.487	-15.343	-9.2173	-11.577	-13.136	-11.262	-13.843	-11.552	-10.907	-11.111	-16.525	-11.623	-14.394	-11.484	-13.662	-13.07	-12.863	-10.321	-11.987	-13.369	-18.35	-12.765	-14.745	-18.028	-15.556	-15.265	-12.043	-12.592	-13.838	-13.72	-13.864	-10.404	-16.236	-14.657	-10.087	-14.425	-14.206	-11.318	-12.407	-14.058	-14.146	-14.111	-12.017	-15.014	-10.083	-14.507	-13.939	-11.191
2.8769	-1.3905	-2.5058	-0.53457	-2.3183	-4.4718	0.24016	1.7526	-2.2399	-1.4565	-1.9138	0.67281	-2.1795	-7.1156	-2.6868	-5.0271	-2.011	-3.5871	-1.7759	-1.6962	-5.7316	-6.9304	1.1789	0.12712	-2.6506	0.35552	0.53864	2.4244	-1.992	-3.937	-3.9901	1.09	-1.7163	-0.65107	-3.1406	-1.9314	-2.7195	-5.6824	-0.53377	-5.406	-5.7898	-3.8466	-4.7365	-4.5589	-1.0016	-3.4145	-0.35544	2.3417	-1.4769	-2.3423
-12.005	-8.9778	-10.086	-10.822	-9.3225	-7.6229	-8.7256	-8.4992	-6.1234	-10.972	-8.5556	-11.032	-9.3084	-8.1495	-10.144	-11.429	-9.7825	-9.9713	-9.0438	-8.3556	-6.2296	-9.0495	-2.5805	-5.2774	-7.1259	-6.2835	-7.4881	-11.386	-6.964	-5.4401	-7.4797	-10.662	-6.7762	-7.8618	-8.208	-7.4422	-4.1769	-5.8099	-8.6131	-4.8079	-15.579	-10.58	-10.145	-3.1154	-11.658	-3.8529	-10.783	-7.7061	-8.743	-10.716
-9.6987	-13.7	-12.051	-13.086	-12.179	-13.659	-13.448	-10.98	-15.492	-16.227	-13.49	-15.893	-9.3712	-12.94	-16.914	-9.4807	-9.2164	-11.298	-13.233	-11.434	-16.633	-11.111	-11.051	-13.576	-10.451	-12.061	-15.402	-10.595	-9.8425	-14.63	-13.67	-14.969	-12.422	-15.859	-11.021	-12.052	-12.101	-14.372	-10.25	-10.329	-11.432	-17.33	-11.691	-12.511	-12.212	-15.823	-14.283	-15.505	-13.521	-6.6746
-0.25263	2.0737	-3.4829	-3.5769	4.0166	-1.7072	-5.9546	-3.3432	-8.0354	1.9352	-1.4628	-1.9828	-2.2992	1.4861	0.0046017	-5.2099	-7.9396	0.17557	-0.067701	-4.892	2.313	-3.1888	-5.132	-6.9728	-4.5879	-5.6458	-3.2866	0.078457	1.1791	-5.2131	1.5799	-2.6305	0.89481	4.0028	-3.1991	-0.19468	0.44114	-3.8509	-2.8972	-3.5265	-5.0234	-7.681	-5.343	-9.8128	-3.7002	-1.4011	-4.288	-4.6449	1.7765	-7.7613
-7.6766	-6.5072	-7.9535	-10.253	-13.8	-6.36	-7.8225	-10.439	-6.8099	-13.105	-8.7972	-8.0919	-6.7594	-8.235	-8.0682	-9.3578	-8.8426	-10.092	-8.1204	-9.176	-13.236	-3.4976	-11.64	-5.2008	-11.311	-9.7232	-8.8557	-12.322	-7.682	-11.184	-7.8232	-11.699	-11.669	-10.574	-5.1995	-8.0903	-6.967	-9.7448	-5.8945	-5.8852	-8.5365	-6.8574	-5.4645	-11.732	-10.702	-12.939	-9.1788	-10.293	-7.1552	-8.921
-3.1468	-3.5261	-12.039	-9.7916	-7.6831	-4.2977	-7.9645	-5.4171	-8.1947	-4.7688	-7.9331	-6.756	0.54369	-4.7712	-6.7312	-5.6914	-7.4469	-2.6525	-6.4149	-9.3674	-9.2417	-6.6491	-3.935	-6.0421	-3.0641	-6.3211	-2.4192	0.8677	-2.2753	-3.1364	-7.0183	-3.3751	-3.3188	-7.8101	-7.1828	-5.5491	-8.7821	-3.9684	-7.1029	-1.9334	-2.6776	-5.5785	-7.0936	-1.919	-7.8165	-3.5997	-2.0379	-5.001	-4.5905	-7.7175
-0.15106	4.3788	-1.9666	3.1898	5.225	0.7433	3.3708	4.9195	-0.097063	-4.6562	-3.2009	0.36701	7.6373	0.58193	-1.2962	0.098599	3.7525	1.5218	0.0092771	3.3156	3.5511	9.6344	2.5716	4.3683	3.0847	1.9621	5.2762	-1.0659	-2.2654	5.739	-4.0339	-0.89356	2.3992	2.572	-0.016247	-1.5855	4.5509	-0.50327	5.5843	-0.58719	2.8437	3.0037	0.164	0.27097	1.8743	2.1713	7.9988	3.1404	3.2979	1.0076
-9.5425	-6.683	-9.5426	-7.4914	-5.7697	-3.8169	-6.9945	-6.4478	-12.479	-6.1846	-8.0793	-4.7595	-3.8852	-9.3344	-4.7974	-5.7445	-4.6089	-7.5965	-9.199	-8.9971	-5.4686	-8.2533	-10.196	-8.8943	-6.6602	-9.0966	-10.918	-4.5848	-9.3038	-6.4277	-5.1967	-8.9967	-9.4519	-8.7171	-6.6555	-5.6763	-11.689	-9.4741	-10.187	-7.2571	-5.6963	-7.0474	-8.8613	-7.0407	-8.9801	-4.0296	-5.8611	-9.3336	-9.2647	-11.663
-15.232	-15.032	-14.779	-14.821	-15.851	-15.844	-13.267	-16.183	-13.974	-15.086	-14.53	-14.259	-12.934	-17.191	-13.289	-13.668	-8.6242	-12.154	-14.182	-15.554	-13.91	-13.687	-15.419	-16.326	-12.989	-16.369	-13.622	-12.302	-13.755	-15.162	-11.275	-13.038	-10.916	-13.451	-14.636	-16.119	-11.619	-11.647	-13.289	-9.0908	-14.381	-13.37	-18.84	-12.436	-10.278	-16.673	-17.453	-16.092	-13.673	-13.079
3.1992	1.5103	6.6933	4.007	6.2358	3.3786	2.5305	2.2973	6.2068	5.5291	7.2478	4.1243	4.3902	4.092	6.6833	3.3383	2.0761	2.6851	3.8565	6.2779	2.9258	2.8528	6.1238	2.2137	6.3548	1.1191	7.2262	4.6577	5.5146	7.322	2.4385	0.20529	6.1293	5.6197	4.302	3.4775	4.5219	7.2858	3.9633	3.8557	5.1315	4.4268	2.8233	8.5207	3.6761	5.86	1.9538	7.1646	6.7455	5.0888
4.0182	8.6786	12.369	10.458	1.8858	4.8391	8.4594	8.0845	6.6196	8.5286	7.7921	12.267	9.8405	7.6272	8.5558	9.7029	10.885	8.0318	8.8197	14.906	1.9136	13.075	7.1596	12.429	8.5825	8.7367	5.9301	7.2186	7.1919	8.9382	5.8468	2.6503	10.06	9.3195	1.5527	7.2562	12.608	8.9833	11.699	5.9702	4.2723	9.1049	5.6463	8.2918	5.3266	12.302	9.4366	11.545	6.5297	7.0098
-0.3822	3.1277	5.5835	-0.50833	0.22251	5.6035	7.44	2.4892	4.5383	1.5851	1.2852	-1.3071	2.3564	-1.7285	3.6912	-0.87973	0.82699	3.6654	-4.445	6.0777	4.6083	3.044	5.4824	3.518	1.6004	6.3746	5.5286	6.3299	4.169	3.4153	4.365	5.138	3.6048	-1.2168	5.0114	4.0838	3.9121	1.639	4.126	-2.0633	1.5196	3.2239	7.9541	2.1524	5.742	2.7173	4.8372	-3.2542	4.4986	-1.7226
-4.2565	-2.5108	-3.2496	2.8779	2.8987	1.378	-7.0931	-1.691	0.6587	2.2998	1.6012	2.012	1.3297	1.0357	0.13161	0.14818	-1.5402	-1.0155	0.43328	2.2798	-0.0033457	0.36848	1.9826	3.5184	2.1092	4.2702	-1.3572	-2.8998	-4.1482	1.4265	0.51583	-2.7953	4.5131	0.38813	2.284	-1.1025	1.0502	-2.3757	0.17042	3.4379	1.808	3.12	3.7198	3.2379	2.9065	2.2622	-0.19034	0.58112	-0.71513	6.1808
-5.7338	-3.7292	-6.1081	-5.8288	-4.9376	-4.1633	-0.5835	-8.0157	-2.6179	-0.51337	-5.9938	-2.9855	-1.6172	-3.939	-5.057	-3.3601	-6.5103	-10.101	-3.2135	-2.2665	2.2842	-3.8235	-2.7481	-5.1768	-3.4479	-8.0793	-5.2208	-5.4966	-3.3701	-2.5367	-5.5263	-4.5373	-3.2899	-1.5113	0.24541	-3.247	-4.0558	-2.486	-0.69882	-1.7524	-9.0313	-2.8506	-6.0576	-2.3734	-4.4305	-3.4329	-4.915	-1.0876	-1.0764	-4.7583
3.6654	4.4408	4.6652	1.1824	2.2128	7.0017	0.91924	0.34332	1.5054	1.5603	0.87535	4.356	-3.4386	3.2106	0.31367	5.8867	4.8722	6.1972	1.9238	3.5401	-1.8047	8.1918	-7.2235	4.3583	2.0688	6.6378	4.0297	3.7648	1.0626	4.349	-0.048401	2.2583	1.7661	0.3622	3.3005	6.3489	2.5243	0.35162	0.16805	4.0803	1.0473	4.7894	3.0968	4.3175	-1.1272	-1.0293	0.33426	2.246	5.0783	1.6714
-4.4457	-7.3114	-1.9157	-5.1644	-7.1739	-0.40825	-5.7542	-5.662	-2.6273	-8.7987	-1.4037	-4.5767	-6.0956	-3.9942	-5.1046	-3.879	-2.7856	-4.7012	-3.9171	-0.30456	-2.84	0.12957	-0.77813	-2.497	-4.1544	-7.3681	-6.8955	-2.8345	-5.5577	-5.1433	-4.9409	-5.1899	-7.8389	-7.7731	-7.0184	-3.1785	-6.4987	-4.9291	-2.6971	-1.2183	-4.3691	-1.589	-5.127	-2.3938	-9.0605	-3.372	-3.5074	-5.3907	-6.4654	-1.5769
-12.867	-10.467	-14.279	-10.199	-16.453	-16.607	-12.852	-14.749	-10.908	-15.34	-16.632	-12.836	-14.373	-17.923	-10.728	-12.122	-18.156	-10.736	-14.787	-12.335	-9.4339	-10.621	-14.968	-12.706	-15.223	-13.069	-17.299	-15.517	-16.888	-14.986	-15.439	-18.95	-10.248	-15.084	-18.881	-14.105	-16.925	-11.693	-16.488	-14.31	-13.83	-17.846	-18.113	-16.118	-12.291	-17.121	-15.436	-20.584	-12.184	-13.817
0.83002	1.6953	-1.2099	-3.0649	1.0497	5.7184	4.0123	-0.48471	-3.3871	0.34819	0.83456	-0.34265	1.0301	0.12823	-3.6759	2.0333	4.9031	-1.2798	1.6701	-4.7497	-2.7708	1.2612	-3.1656	2.0266	7.5918	-0.80771	2.0521	-4.1916	-0.60032	3.2842	2.3443	-4.4381	-1.852	-2.4348	1.0019	0.65844	-3.1248	-0.076879	0.92235	-3.9628	3.6856	2.0622	-2.3501	1.2645	-4.1183	-1.5054	-3.2492	-1.0685	-1.4308	4.3045
2.1103	6.9818	5.7181	6.3062	6.1912	8.8994	7.6847	3.0314	5.0727	8.0078	4.6968	0.026221	11.137	6.9642	5.3968	8.1701	9.63	8.1411	4.7954	3.2398	3.1481	5.2045	6.0315	6.6852	7.5413	5.8756	6.2758	4.3434	6.9305	1.7116	3.1911	8.1231	7.0548	6.6355	0.66016	2.5885	2.0575	3.7984	2.6152	5.1892	7.7236	3.1931	4.0315	2.8614	5.7739	3.8743	7.1055	9.6246	8.442	2.0961
[truncated: 150 more columns]
